# Supplementary material for: FlatProt: 2D visualization eases protein structure comparison
Source: BMC Bioinformatics. 2025 Aug 13;26:210. doi: 10.1186/s12859-025-06233-x (PMC12344939; doi:10.1186/s12859-025-06233-x)
Supplement: Supplementary file 1 — Supplementary Material 1 [file 12859_2025_6233_MOESM1_ESM.zip › KLK/structures/Erinaceus_europaeus_GeneID=103112821.cif]

data_Erinaceus_europaeus_GeneID=103112821
# 
_entry.id   ? 
# 
_entity.id                         1    
_entity.type                       polymer 
_entity.pdbx_description           polymer-1 
_entity.formula_weight             24062 
_entity.pdbx_number_of_molecules      1 
# 
loop_
_struct_sheet.id 
_struct_sheet.number_strands 
A 2 
B 8 
C 6 
D 2 
E 2 
F 2 
# 
loop_
_struct_conf_type.id 
_struct_conf_type.criteria 
STRN         DSSP 
TURN_TY1_P   DSSP 
HELX_LH_PP_P DSSP 
BEND         DSSP 
HELX_RH_3T_P DSSP 
HELX_RH_AL_P DSSP 
# 
_struct_asym.id          A 
_struct_asym.entity_id   1 
# 
_software.pdbx_ordinal     1 
_software.name             dssp 
_software.version          4.4.10 
_software.date             ? 
_software.classification   'model annotation' 
# 
_entity_poly.entity_id                      1 
_entity_poly.type                           polypeptide(L) 
_entity_poly.nstd_linkage                   n 
_entity_poly.nstd_monomer                   n 
_entity_poly.pdbx_seq_one_letter_code       
;KIVGGYTCQENSVPYQVSLNSGYHFCGGSLINDQWVVSAAHCYKSRIQVRLGEHNIEVLEGNEQFINSDKVIRHPGYNSW
TLDNDIMLIKLSTPAVLSSRVSAISLPSSCAPAGTQCLISGWGNTLSSGTNYPDLLQCLNAPLLSQAQCEASYPGQITDN
MVCAGFLEGGKDSCQGDSGGPVVCNGELQGVVSWGYGCAQRNKPGVYTRVCNFVNWIQQTIAAN
;
_entity_poly.pdbx_seq_one_letter_code_can   
;KIVGGYTCQENSVPYQVSLNSGYHFCGGSLINDQWVVSAAHCYKSRIQVRLGEHNIEVLEGNEQFINSDKVIRHPGYNSW
TLDNDIMLIKLSTPAVLSSRVSAISLPSSCAPAGTQCLISGWGNTLSSGTNYPDLLQCLNAPLLSQAQCEASYPGQITDN
MVCAGFLEGGKDSCQGDSGGPVVCNGELQGVVSWGYGCAQRNKPGVYTRVCNFVNWIQQTIAAN
;
_entity_poly.pdbx_strand_id                 A 
# 
loop_
_dssp_struct_summary.entry_id 
_dssp_struct_summary.label_comp_id 
_dssp_struct_summary.label_asym_id 
_dssp_struct_summary.label_seq_id 
_dssp_struct_summary.secondary_structure 
_dssp_struct_summary.ss_bridge 
_dssp_struct_summary.helix_3_10 
_dssp_struct_summary.helix_alpha 
_dssp_struct_summary.helix_pi 
_dssp_struct_summary.helix_pp 
_dssp_struct_summary.bend 
_dssp_struct_summary.chirality 
_dssp_struct_summary.sheet 
_dssp_struct_summary.strand 
_dssp_struct_summary.ladder_1 
_dssp_struct_summary.ladder_2 
_dssp_struct_summary.accessibility 
_dssp_struct_summary.TCO 
_dssp_struct_summary.kappa 
_dssp_struct_summary.alpha 
_dssp_struct_summary.phi 
_dssp_struct_summary.psi 
_dssp_struct_summary.x_ca 
_dssp_struct_summary.y_ca 
_dssp_struct_summary.z_ca 
Erinaceus_europaeus_GeneID=103112821 LYS A 1   . . . . . . . . . . . . ? .      .     .      .      129.5  2.1   -10.2 -8.6  
Erinaceus_europaeus_GeneID=103112821 ILE A 2   E . > . . . . - A A A . ? -0.917 .     -154.7 -110.9 108.4  -1.2  -10.2 -10.6 
Erinaceus_europaeus_GeneID=103112821 VAL A 3   E . 3 . . . S + A A A . ? -0.801 83.8  9.3    -76.8  130.2  -2.5  -13.6 -11.8 
Erinaceus_europaeus_GeneID=103112821 GLY A 4   T . 3 . . . S + . . . . ? 0.683  108.4 117.3  74.5   14.4   -4.8  -13.5 -14.9 
Erinaceus_europaeus_GeneID=103112821 GLY A 5   . . < . . . . - . . . . ? -0.013 57.2  -117.9 -98.3  -161.9 -3.8  -9.7  -15.3 
Erinaceus_europaeus_GeneID=103112821 TYR A 6   E . . . . . . - B C B . ? -0.934 32.1  -87.2  -138.0 157.2  -2.1  -7.7  -18.1 
Erinaceus_europaeus_GeneID=103112821 THR A 7   E . . . . > . - B C B . ? -0.633 54.0  -117.9 -64.2  125.3  1.0   -5.5  -18.5 
Erinaceus_europaeus_GeneID=103112821 CYS A 8   P . . . . P . - . . . . ? -0.336 28.7  -101.0 -62.7  143.9  0.0   -2.0  -17.5 
Erinaceus_europaeus_GeneID=103112821 GLN A 9   P . > . . P . - . . . . ? -0.445 53.7  -87.9  -61.8  139.1  0.2   0.7   -20.1 
Erinaceus_europaeus_GeneID=103112821 GLU A 10  T . 3 . . < S + . . . . ? -0.238 110.4 1.1    -50.2  128.7  3.4   2.8   -19.6 
Erinaceus_europaeus_GeneID=103112821 ASN A 11  T . 3 . . . S + . . . . ? 0.590  94.0  121.5  72.3   9.8    2.8   5.7   -17.1 
Erinaceus_europaeus_GeneID=103112821 SER A 12  S . < . . . S + . . . . ? 0.651  76.8  42.0   -78.9  -12.5  -0.8  4.6   -16.5 
Erinaceus_europaeus_GeneID=103112821 VAL A 13  . . > . . . . + . . . . ? -0.582 65.4  162.5  -133.1 69.4   -0.2  4.2   -12.7 
Erinaceus_europaeus_GeneID=103112821 PRO A 14  T . 3 . . . S + . . . . ? 0.630  74.1  57.5   -73.4  -9.4   1.9   7.2   -11.7 
Erinaceus_europaeus_GeneID=103112821 TYR A 15  T . 3 . . . S + . . . . ? 0.547  79.7  109.9  -92.8  -18.7  1.1   6.7   -8.0  
Erinaceus_europaeus_GeneID=103112821 GLN A 16  E . < . . . . - C K J . ? -0.496 51.7  -165.9 -62.6  131.9  2.5   3.1   -7.8  
Erinaceus_europaeus_GeneID=103112821 VAL A 17  E . . . . . . - C K J . ? -0.912 17.3  -139.3 -124.1 144.2  5.7   2.8   -5.8  
Erinaceus_europaeus_GeneID=103112821 SER A 18  E . . . . . . - C K J K ? -0.927 15.4  -146.8 -98.1  118.4  8.3   0.1   -5.5  
Erinaceus_europaeus_GeneID=103112821 LEU A 19  E . . . . . . - C K J K ? -0.811 25.1  -171.5 -84.1  128.3  9.6   -0.4  -2.0  
Erinaceus_europaeus_GeneID=103112821 ASN A 20  E . . . . . . + C K J K ? -0.956 34.6  161.9  -132.9 130.4  13.2  -1.4  -2.2  
Erinaceus_europaeus_GeneID=103112821 SER A 21  S . . . . . S - . . . . ? -0.244 99.1  -45.4  -128.5 41.6   15.9  -2.7  0.3   
Erinaceus_europaeus_GeneID=103112821 GLY A 22  S . . . . . S + . . . . ? 0.073  138.9 29.5   109.1  -20.4  18.3  -4.1  -2.3  
Erinaceus_europaeus_GeneID=103112821 TYR A 23  S . . . . . S - . . . . ? -0.956 99.4  -84.8  -154.9 158.2  15.4  -5.7  -4.1  
Erinaceus_europaeus_GeneID=103112821 HIS A 24  E . . . . . . + C L J . ? -0.553 52.2  155.0  -64.6  129.6  11.8  -5.1  -4.7  
Erinaceus_europaeus_GeneID=103112821 PHE A 25  E . . . . . . + C L . . ? 0.566  58.4  6.1    -133.8 -20.3  9.8   -6.5  -1.8  
Erinaceus_europaeus_GeneID=103112821 CYS A 26  E . . . . . . - C L J . ? -0.976 61.6  -125.0 -154.0 164.1  6.6   -4.6  -1.6  
Erinaceus_europaeus_GeneID=103112821 GLY A 27  E . . . . . . + C L J . ? -0.494 24.7  177.7  -101.9 177.8  4.5   -2.0  -3.3  
Erinaceus_europaeus_GeneID=103112821 GLY A 28  E . . . . . . - C L J . ? -0.938 24.7  -112.1 -162.8 179.3  3.0   1.4   -2.1  
Erinaceus_europaeus_GeneID=103112821 SER A 29  E . . . . . . - C L J L ? -0.994 18.5  -134.2 -132.0 123.6  1.0   4.4   -3.1  
Erinaceus_europaeus_GeneID=103112821 LEU A 30  E . . . . . . + C L . L ? -0.667 26.1  174.8  -69.8  121.7  2.2   8.0   -3.3  
Erinaceus_europaeus_GeneID=103112821 ILE A 31  . . . . . . . - . . . . ? 0.604  68.5  -10.0  -112.7 -10.7  -0.6  10.0  -1.5  
Erinaceus_europaeus_GeneID=103112821 ASN A 32  S . . . . . S - . . . . ? -0.901 89.6  -77.9  -161.7 -173.7 1.3   13.4  -1.7  
Erinaceus_europaeus_GeneID=103112821 ASP A 33  S . . . . . S + . . . . ? 0.620  129.0 31.5   -73.9  0.5    4.8   14.6  -2.6  
Erinaceus_europaeus_GeneID=103112821 GLN A 34  S . . . . . S + . . . . ? 0.517  109.1 65.2   -129.5 -12.5  6.1   13.5  0.8   
Erinaceus_europaeus_GeneID=103112821 TRP A 35  E . . . . . . - C M . M ? -0.952 48.6  -168.1 -131.1 141.0  4.1   10.4  1.9   
Erinaceus_europaeus_GeneID=103112821 VAL A 36  E . . . . . . - C M L M ? -0.958 13.9  -146.9 -119.7 135.0  3.6   6.8   0.7   
Erinaceus_europaeus_GeneID=103112821 VAL A 37  E . . . . . . + C M L M ? -0.902 33.0  146.8  -101.4 135.5  1.0   4.5   2.0   
Erinaceus_europaeus_GeneID=103112821 SER A 38  E . . . . . . - C M . M ? -0.829 50.4  -67.0  -150.3 -178.8 1.8   0.6   2.2   
Erinaceus_europaeus_GeneID=103112821 ALA A 39  . . > . . . . - . . . . ? -0.669 32.5  -136.9 -80.9  140.1  1.1   -2.4  4.2   
Erinaceus_europaeus_GeneID=103112821 ALA A 40  G . > . . . S + . . . . ? 0.820  104.0 64.0   -63.5  -33.0  2.4   -2.6  7.8   
Erinaceus_europaeus_GeneID=103112821 HIS A 41  G . 3 . . . S + . . . . ? 0.607  91.6  67.6   -72.0  -3.9   3.5   -6.2  7.3   
Erinaceus_europaeus_GeneID=103112821 CYS A 42  G . < . . . S + . . . . ? 0.316  76.2  145.8  -93.7  12.0   6.0   -4.8  4.7   
Erinaceus_europaeus_GeneID=103112821 TYR A 43  . . < . . . . + . . . . ? -0.195 18.0  166.9  -66.0  135.0  8.0   -3.0  7.4   
Erinaceus_europaeus_GeneID=103112821 LYS A 44  . . . . . . . - . . . . ? -0.965 42.7  -125.9 -141.2 152.7  11.8  -2.6  7.1   
Erinaceus_europaeus_GeneID=103112821 SER A 45  S . . . . . S + . . . . ? 0.816  104.4 32.4   -67.7  -30.6  14.3  -0.4  9.1   
Erinaceus_europaeus_GeneID=103112821 ARG A 46  S . . . . . S + . . . . ? -0.980 73.3  175.8  -128.9 118.1  15.7  1.1   5.7   
Erinaceus_europaeus_GeneID=103112821 ILE A 47  . . . . . . . - . . . . ? -0.988 16.7  -158.4 -128.2 119.5  13.4  1.6   2.7   
Erinaceus_europaeus_GeneID=103112821 GLN A 48  E . . . . > . - C N K N ? -0.908 16.5  -146.3 -89.0  127.8  14.2  3.2   -0.7  
Erinaceus_europaeus_GeneID=103112821 VAL A 49  E . . . . P . - C N K N ? -0.879 9.1   -159.5 -98.9  118.2  11.1  4.4   -2.5  
Erinaceus_europaeus_GeneID=103112821 ARG A 50  E . . . . < . - C N K N ? -0.910 12.2  -173.9 -101.1 121.2  11.3  4.1   -6.3  
Erinaceus_europaeus_GeneID=103112821 LEU A 51  E . . . . . . + C N . N ? -0.833 60.1  29.8   -113.8 149.1  8.9   6.3   -8.3  
Erinaceus_europaeus_GeneID=103112821 GLY A 52  S . . . . . S + . . . . ? 0.694  79.1  152.5  82.6   18.4   8.1   6.5   -12.0 
Erinaceus_europaeus_GeneID=103112821 GLU A 53  . . . . . . . + . . . . ? -0.673 19.3  152.5  -87.5  131.7  8.9   2.9   -12.6 
Erinaceus_europaeus_GeneID=103112821 HIS A 54  S . . . . . S + . . . . ? 0.532  85.7  30.5   -111.4 -40.8  7.2   0.9   -15.5 
Erinaceus_europaeus_GeneID=103112821 ASN A 55  B . > . . . S - D Q P . ? -0.966 70.5  -163.0 -117.7 115.1  10.1  -1.6  -15.8 
Erinaceus_europaeus_GeneID=103112821 ILE A 56  T . 3 . . . S + . . . . ? 0.671  86.6  56.2   -80.0  -5.4   11.9  -2.2  -12.6 
Erinaceus_europaeus_GeneID=103112821 GLU A 57  T . 3 . . . S + . . . . ? 0.703  104.8 53.6   -97.8  -18.6  15.0  -3.7  -14.3 
Erinaceus_europaeus_GeneID=103112821 VAL A 58  S . < . . . S - . . . . ? -0.919 80.4  -122.6 -125.9 140.5  15.8  -0.8  -16.6 
Erinaceus_europaeus_GeneID=103112821 LEU A 59  . . . . . . . - . . . . ? -0.784 25.3  -173.3 -75.4  109.8  16.4  3.0   -15.9 
Erinaceus_europaeus_GeneID=103112821 GLU A 60  . . . . . . . - . . . . ? 0.437  44.3  -108.9 -93.0  0.4    13.7  4.6   -18.1 
Erinaceus_europaeus_GeneID=103112821 GLY A 61  S . . . . . S + . . . . ? 0.154  105.7 65.3   101.9  -14.1  15.0  8.2   -17.4 
Erinaceus_europaeus_GeneID=103112821 ASN A 62  . . . . . . . + . . . . ? 0.185  69.7  125.8  -127.3 11.9   12.2  9.7   -15.1 
Erinaceus_europaeus_GeneID=103112821 GLU A 63  . . . . . . . - . . . . ? -0.522 45.2  -152.7 -76.7  140.5  12.6  7.4   -12.0 
Erinaceus_europaeus_GeneID=103112821 GLN A 64  E . . . . . . - C O N . ? -0.972 3.4   -161.4 -112.4 127.8  13.1  8.9   -8.6  
Erinaceus_europaeus_GeneID=103112821 PHE A 65  E . . . . . . + C O N . ? -0.958 19.9  172.0  -110.3 107.8  15.0  7.0   -5.9  
Erinaceus_europaeus_GeneID=103112821 ILE A 66  E . . . . . . - C O N . ? -0.978 24.6  -135.9 -124.7 124.8  14.1  8.5   -2.5  
Erinaceus_europaeus_GeneID=103112821 ASN A 67  E . . . . . . - C O N . ? -0.411 31.2  -103.1 -71.9  154.8  15.1  7.0   0.9   
Erinaceus_europaeus_GeneID=103112821 SER A 68  E . . . . . . - C O O . ? -0.596 25.6  -171.2 -77.0  135.0  12.7  6.9   3.7   
Erinaceus_europaeus_GeneID=103112821 ASP A 69  E . . . . . S + C O . . ? 0.794  78.7  5.1    -82.6  -41.9  13.0  9.5   6.4   
Erinaceus_europaeus_GeneID=103112821 LYS A 70  E . . . . . . - C O O . ? -0.994 57.6  -159.6 -145.4 140.0  10.4  7.8   8.6   
Erinaceus_europaeus_GeneID=103112821 VAL A 71  E . . . . . . - C O O . ? -0.981 16.9  -171.7 -121.2 117.9  8.4   4.5   8.5   
Erinaceus_europaeus_GeneID=103112821 ILE A 72  E . . . . . . - C O O . ? -0.929 7.3   -158.1 -118.3 113.7  5.3   4.5   10.7  
Erinaceus_europaeus_GeneID=103112821 ARG A 73  E . . . . . . - C O O . ? -0.612 39.3  -94.8  -83.3  142.7  3.3   1.3   11.3  
Erinaceus_europaeus_GeneID=103112821 HIS A 74  . . > . . . . - . . . . ? -0.395 33.6  -133.3 -51.0  128.9  -0.3  1.7   12.4  
Erinaceus_europaeus_GeneID=103112821 PRO A 75  T . 3 . . . S + . . . . ? 0.752  105.3 53.5   -60.3  -27.9  -0.1  1.5   16.3  
Erinaceus_europaeus_GeneID=103112821 GLY A 76  T . 3 . . . S + . . . . ? 0.276  77.8  138.0  -89.9  6.4    -3.0  -1.0  16.3  
Erinaceus_europaeus_GeneID=103112821 TYR A 77  . . < . . . . - . . . . ? -0.378 38.1  -160.1 -56.0  127.4  -1.3  -3.3  13.8  
Erinaceus_europaeus_GeneID=103112821 ASN A 78  B . . > > . . - E S Q . ? -0.947 9.2   -164.2 -112.2 115.9  -1.9  -7.0  14.8  
Erinaceus_europaeus_GeneID=103112821 SER A 79  T . . 4 5 . S + . . . . ? 0.677  87.8  55.3   -81.0  -12.9  0.7   -9.4  13.3  
Erinaceus_europaeus_GeneID=103112821 TRP A 80  T . . 4 5 . S + . . . . ? 0.927  124.2 20.3   -83.7  -43.6  -1.4  -12.4 14.2  
Erinaceus_europaeus_GeneID=103112821 THR A 81  T . . 4 5 . S - . . . . ? 0.561  95.6  -130.8 -101.5 -8.0   -4.7  -11.3 12.5  
Erinaceus_europaeus_GeneID=103112821 LEU A 82  T . > < 5 . . + . . . . ? 0.722  53.1  157.5  56.2   22.1   -3.0  -8.8  10.1  
Erinaceus_europaeus_GeneID=103112821 ASP A 83  B . 3 . < . . + E T Q . ? -0.520 62.4  18.8   -70.9  142.3  -5.7  -6.4  11.3  
Erinaceus_europaeus_GeneID=103112821 ASN A 84  T . 3 . . . S + . . . . ? 0.885  80.1  171.6  63.9   31.8   -4.9  -2.7  10.9  
Erinaceus_europaeus_GeneID=103112821 ASP A 85  . . < . . . . + . . . . ? -0.520 30.7  117.4  -72.3  67.7   -2.2  -3.7  8.3   
Erinaceus_europaeus_GeneID=103112821 ILE A 86  . . . . . . . + . . . . ? -0.998 36.7  179.1  -141.8 137.4  -1.3  -0.1  7.1   
Erinaceus_europaeus_GeneID=103112821 MET A 87  E . . . . . . - C P M O ? -0.978 18.0  -139.2 -139.7 151.0  1.9   1.9   7.3   
Erinaceus_europaeus_GeneID=103112821 LEU A 88  E . . . . . . - C P M O ? -0.935 9.5   -159.8 -111.9 137.7  3.1   5.4   6.2   
Erinaceus_europaeus_GeneID=103112821 ILE A 89  E . . . . . . - C P M O ? -0.974 7.1   -152.9 -116.9 112.3  6.5   6.2   4.7   
Erinaceus_europaeus_GeneID=103112821 LYS A 90  E . . . . . . - C P M O ? -0.782 21.3  -128.7 -81.6  127.2  7.8   9.8   4.9   
Erinaceus_europaeus_GeneID=103112821 LEU A 91  E . . . . . . - C P . O ? -0.483 5.7   -134.2 -78.1  140.5  10.2  10.5  2.1   
Erinaceus_europaeus_GeneID=103112821 SER A 92  S . . . . . S + . . . . ? 0.802  97.8  20.0   -62.5  -32.1  13.6  12.1  3.0   
Erinaceus_europaeus_GeneID=103112821 THR A 93  S . . . . . S - . . . . ? -0.989 99.5  -96.9  -133.2 142.7  13.0  14.6  0.1   
Erinaceus_europaeus_GeneID=103112821 PRO A 94  . . . . . . . - . . . . ? -0.314 43.2  -111.1 -58.8  142.7  9.7   15.5  -1.6  
Erinaceus_europaeus_GeneID=103112821 ALA A 95  . . . . . . . - . . . . ? -0.430 25.6  -120.0 -66.2  142.1  8.9   13.7  -4.8  
Erinaceus_europaeus_GeneID=103112821 VAL A 96  . . . . . . . - . . . . ? -0.822 30.9  -137.4 -84.9  108.0  9.0   15.7  -8.0  
Erinaceus_europaeus_GeneID=103112821 LEU A 97  . . . . . . . + . . . . ? -0.528 40.6  141.1  -72.4  138.6  5.5   15.4  -9.4  
Erinaceus_europaeus_GeneID=103112821 SER A 98  . . . . . . . - . . . . ? -0.773 69.9  -70.9  -154.8 -173.9 5.2   14.9  -13.2 
Erinaceus_europaeus_GeneID=103112821 SER A 99  S . . . . . S + . . . . ? 0.748  135.7 39.7   -64.7  -16.3  3.2   13.0  -15.8 
Erinaceus_europaeus_GeneID=103112821 ARG A 100 S . . . . . S + . . . . ? 0.602  116.9 50.5   -109.5 -17.3  5.0   9.8   -14.6 
Erinaceus_europaeus_GeneID=103112821 VAL A 101 S . . . . . S + . . . . ? -0.951 71.0  146.3  -129.7 108.1  4.9   10.6  -10.8 
Erinaceus_europaeus_GeneID=103112821 SER A 102 . . . . . . . - . . . . ? -0.978 43.1  -112.8 -142.0 154.4  1.6   11.6  -9.3  
Erinaceus_europaeus_GeneID=103112821 ALA A 103 P . . . . > . - . . . . ? -0.600 24.6  -136.3 -83.1  146.5  -0.3  11.2  -6.0  
Erinaceus_europaeus_GeneID=103112821 ILE A 104 P . . . . P . - . . . . ? -0.798 27.5  -111.3 -97.5  143.9  -3.5  9.2   -5.7  
Erinaceus_europaeus_GeneID=103112821 SER A 105 B . . . . P . - B D C . ? -0.474 23.1  -120.0 -74.9  144.3  -6.4  10.7  -3.7  
Erinaceus_europaeus_GeneID=103112821 LEU A 106 P . . . . P . - . . . . ? -0.601 38.7  -105.0 -76.0  141.3  -7.5  9.3   -0.4  
Erinaceus_europaeus_GeneID=103112821 PRO A 107 P . . . . < . - . . . . ? -0.411 16.4  -155.1 -70.6  142.7  -11.1 8.1   -0.4  
Erinaceus_europaeus_GeneID=103112821 SER A 108 S . . . . . S + . . . . ? 0.666  83.3  6.0    -83.5  -21.4  -13.8 10.2  1.3   
Erinaceus_europaeus_GeneID=103112821 SER A 109 S . . . . . S - . . . . ? -0.960 90.7  -83.3  -152.8 166.0  -15.9 7.1   1.7   
Erinaceus_europaeus_GeneID=103112821 CYS A 110 P . . . . > . - . . . . ? -0.515 45.8  -117.5 -74.0  139.9  -15.8 3.3   1.2   
Erinaceus_europaeus_GeneID=103112821 ALA A 111 P . . . . P . - . . . . ? -0.487 34.1  -113.2 -70.8  138.1  -16.6 2.1   -2.4  
Erinaceus_europaeus_GeneID=103112821 PRO A 112 P . > . . P . - . . . . ? -0.322 40.7  -80.5  -68.0  160.9  -19.6 -0.1  -2.6  
Erinaceus_europaeus_GeneID=103112821 ALA A 113 T . 3 . . < S + . . . . ? -0.259 116.8 33.4   -56.1  141.9  -19.5 -3.9  -3.5  
Erinaceus_europaeus_GeneID=103112821 GLY A 114 T . 3 . . . S + . . . . ? 0.297  80.8  142.0  94.5   -16.2  -19.2 -4.5  -7.2  
Erinaceus_europaeus_GeneID=103112821 THR A 115 . . < . . . . - . . . . ? -0.478 55.1  -120.3 -59.3  131.8  -17.1 -1.4  -7.8  
Erinaceus_europaeus_GeneID=103112821 GLN A 116 E . . . . . . - B E D . ? -0.629 36.3  -171.7 -77.7  130.1  -14.4 -2.1  -10.4 
Erinaceus_europaeus_GeneID=103112821 CYS A 117 E . . . . . . - B E D E ? -0.908 22.4  -129.9 -128.2 145.7  -10.9 -1.5  -9.1  
Erinaceus_europaeus_GeneID=103112821 LEU A 118 E . . . . . . - B E D E ? -0.869 21.3  -168.2 -94.5  124.6  -7.5  -1.4  -10.5 
Erinaceus_europaeus_GeneID=103112821 ILE A 119 E . . . . . . + B E D E ? -0.928 11.8  179.8  -109.4 132.6  -4.8  -3.5  -8.8  
Erinaceus_europaeus_GeneID=103112821 SER A 120 E . . . . . . + B E D . ? -0.959 13.9  113.5  -138.5 149.2  -1.2  -3.0  -9.7  
Erinaceus_europaeus_GeneID=103112821 GLY A 121 E . . . . . . - B E D . ? -0.973 57.9  -107.6 171.5  178.1  2.2   -4.3  -8.7  
Erinaceus_europaeus_GeneID=103112821 TRP A 122 S . . . . . S + . . . . ? -0.062 71.3  124.7  -116.9 22.4   5.5   -6.3  -9.6  
Erinaceus_europaeus_GeneID=103112821 GLY A 123 S . . . . . S - . . . . ? -0.012 72.9  -52.2  -76.5  -177.4 4.7   -9.4  -7.4  
Erinaceus_europaeus_GeneID=103112821 ASN A 124 . . . . . . . - . . . . ? -0.428 42.9  -163.8 -59.0  129.5  4.6   -13.1 -8.5  
Erinaceus_europaeus_GeneID=103112821 THR A 125 . . . . . . . + . . . . ? 0.331  62.4  84.0   -102.6 1.5    2.3   -13.8 -11.5 
Erinaceus_europaeus_GeneID=103112821 LEU A 126 . . . . . . . - . . . . ? -0.906 64.3  -151.2 -108.8 137.1  1.9   -17.5 -11.1 
Erinaceus_europaeus_GeneID=103112821 SER A 127 S . . . . . S + . . . . ? 0.780  98.4  29.7   -68.6  -29.6  -0.5  -19.2 -8.8  
Erinaceus_europaeus_GeneID=103112821 SER A 128 S . . . . . S + . . . . ? -0.953 119.5 5.1    -127.9 132.4  2.1   -22.0 -8.6  
Erinaceus_europaeus_GeneID=103112821 GLY A 129 S . . . . . S - . . . . ? -0.386 93.1  -56.9  95.0   -167.9 5.9   -21.4 -9.0  
Erinaceus_europaeus_GeneID=103112821 THR A 130 . . . . . . . + . . . . ? -0.992 51.7  153.2  -125.7 118.0  7.9   -18.2 -9.3  
Erinaceus_europaeus_GeneID=103112821 ASN A 131 . . . . . . . - . . . . ? -0.706 12.7  -179.4 -140.7 99.4   7.4   -15.5 -12.0 
Erinaceus_europaeus_GeneID=103112821 TYR A 132 . . . . . . . - . . . . ? -0.837 20.9  -146.8 -100.8 99.5   8.5   -12.0 -11.0 
Erinaceus_europaeus_GeneID=103112821 PRO A 133 . . . . . . . - . . . . ? -0.328 11.5  -149.7 -66.0  148.0  7.8   -9.7  -14.0 
Erinaceus_europaeus_GeneID=103112821 ASP A 134 S . . . . . S + . . . . ? 0.773  82.0  72.1   -80.4  -31.2  10.0  -6.7  -14.7 
Erinaceus_europaeus_GeneID=103112821 LEU A 135 B . . . . . S - D R P . ? -0.635 98.6  -96.8  -88.7  145.4  7.1   -4.9  -16.2 
Erinaceus_europaeus_GeneID=103112821 LEU A 136 . . . . . . . - . . . . ? -0.373 40.1  -146.6 -61.1  132.7  4.3   -3.4  -14.1 
Erinaceus_europaeus_GeneID=103112821 GLN A 137 E . . . . . . - B F B D ? -0.793 12.7  -164.8 -107.5 149.8  1.3   -5.7  -13.9 
Erinaceus_europaeus_GeneID=103112821 CYS A 138 E . . . . . . - B F B D ? -0.940 7.2   -174.3 -134.5 153.4  -2.5  -4.7  -13.7 
Erinaceus_europaeus_GeneID=103112821 LEU A 139 E . . . . . . - B F . D ? -0.971 16.5  -146.6 -147.2 128.6  -5.8  -6.3  -12.8 
Erinaceus_europaeus_GeneID=103112821 ASN A 140 E . . . . . . + B F . D ? -0.863 34.5  161.8  -91.1  122.9  -9.3  -5.1  -12.9 
Erinaceus_europaeus_GeneID=103112821 ALA A 141 E . . . . . . - B F . D ? -0.995 34.6  -118.5 -143.7 146.6  -11.3 -6.7  -10.2 
Erinaceus_europaeus_GeneID=103112821 PRO A 142 E . . . . > . - B F . D ? -0.543 30.7  -113.4 -79.1  150.5  -14.6 -6.1  -8.4  
Erinaceus_europaeus_GeneID=103112821 LEU A 143 B . . . . P . - B F F . ? -0.620 33.8  -134.2 -73.7  138.2  -14.9 -5.4  -4.7  
Erinaceus_europaeus_GeneID=103112821 LEU A 144 P . . . . P . - . . . . ? -0.627 20.3  -104.0 -92.1  152.0  -16.7 -8.1  -2.9  
Erinaceus_europaeus_GeneID=103112821 SER A 145 P . . > . < . - . . . . ? -0.325 31.3  -112.1 -64.9  158.0  -19.4 -7.7  -0.3  
Erinaceus_europaeus_GeneID=103112821 GLN A 146 H . . > . . S + . . . . ? 0.896  119.5 52.6   -55.3  -43.1  -18.5 -8.1  3.3   
Erinaceus_europaeus_GeneID=103112821 ALA A 147 H . . > . . S + . . . . ? 0.902  109.4 47.8   -60.1  -46.3  -20.6 -11.2 3.4   
Erinaceus_europaeus_GeneID=103112821 GLN A 148 H . . > . . S + . . . . ? 0.904  111.7 50.6   -61.9  -44.6  -18.9 -12.7 0.4   
Erinaceus_europaeus_GeneID=103112821 CYS A 149 H . . X . . S + . . . . ? 0.940  113.0 45.7   -59.4  -44.8  -15.5 -11.9 1.9   
Erinaceus_europaeus_GeneID=103112821 GLU A 150 H . . < . . S + . . . . ? 0.844  108.0 56.7   -66.6  -40.1  -16.5 -13.6 5.2   
Erinaceus_europaeus_GeneID=103112821 ALA A 151 H . . < . . S + . . . . ? 0.849  108.5 48.1   -60.5  -33.2  -17.9 -16.6 3.5   
Erinaceus_europaeus_GeneID=103112821 SER A 152 H . . < . . S + . . . . ? 0.804  128.2 23.8   -77.4  -29.5  -14.5 -17.1 1.9   
Erinaceus_europaeus_GeneID=103112821 TYR A 153 S . > X . . S - . . . . ? -0.593 83.8  -154.6 -135.2 72.4   -12.7 -16.7 5.1   
Erinaceus_europaeus_GeneID=103112821 PRO A 154 T . 3 4 . . S - . . . . ? -0.261 78.8  -1.6   -60.3  121.5  -15.0 -17.6 8.1   
Erinaceus_europaeus_GeneID=103112821 GLY A 155 T . 3 4 . . S + . . . . ? 0.451  119.0 81.9   84.5   4.1    -13.9 -15.8 11.4  
Erinaceus_europaeus_GeneID=103112821 GLN A 156 T . < 4 . . . + . . . . ? 0.580  66.4  86.9   -115.9 -20.7  -10.8 -14.2 9.8   
Erinaceus_europaeus_GeneID=103112821 ILE A 157 . . . < . . . - . . . . ? -0.790 56.7  -171.5 -90.9  123.4  -12.3 -11.1 8.0   
Erinaceus_europaeus_GeneID=103112821 THR A 158 . . > . . . . - . . . . ? -0.509 41.4  -99.1  -101.7 178.5  -12.6 -7.8  10.2  
Erinaceus_europaeus_GeneID=103112821 ASP A 159 T . 3 . . . S + . . . . ? 0.613  121.5 62.3   -72.6  -11.2  -14.3 -4.5  9.5   
Erinaceus_europaeus_GeneID=103112821 ASN A 160 T . 3 . . . S + . . . . ? 0.311  95.6  79.3   -94.9  7.7    -10.8 -3.1  8.5   
Erinaceus_europaeus_GeneID=103112821 MET A 161 E . < . . . . - B G . G ? -0.889 54.4  -172.0 -121.8 149.0  -10.6 -5.5  5.6   
Erinaceus_europaeus_GeneID=103112821 VAL A 162 E . . . . . . - B G . G ? -0.983 15.0  -139.0 -134.7 146.1  -12.0 -5.7  2.1   
Erinaceus_europaeus_GeneID=103112821 CYS A 163 E . . . . . . - B G . G ? -0.857 17.5  -178.1 -105.7 140.9  -11.9 -8.4  -0.6  
Erinaceus_europaeus_GeneID=103112821 ALA A 164 E . . . . . . + B G F G ? -0.995 38.1  55.4   -133.9 135.7  -11.3 -7.9  -4.3  
Erinaceus_europaeus_GeneID=103112821 GLY A 165 S . . . . . S - . . . . ? -0.923 81.5  -50.2  143.6  -166.0 -11.3 -10.5 -7.0  
Erinaceus_europaeus_GeneID=103112821 PHE A 166 . . > . . . . - . . . . ? -0.954 28.3  -150.4 -113.7 123.4  -13.3 -13.3 -8.6  
Erinaceus_europaeus_GeneID=103112821 LEU A 167 T . 3 . . . S + . . . . ? 0.767  99.7  61.4   -63.8  -28.2  -14.9 -16.0 -6.6  
Erinaceus_europaeus_GeneID=103112821 GLU A 168 T . 3 . . . S - . . . . ? 0.661  107.0 -137.9 -70.0  -14.2  -14.6 -18.4 -9.5  
Erinaceus_europaeus_GeneID=103112821 GLY A 169 . . < . . . . + . . . . ? -0.415 66.7  114.0  83.7   -177.7 -10.8 -17.9 -9.2  
Erinaceus_europaeus_GeneID=103112821 GLY A 170 S . . . . . S + . . . . ? 0.133  76.5  61.5   100.4  -16.2  -8.3  -17.4 -12.0 
Erinaceus_europaeus_GeneID=103112821 LYS A 171 . . . . . . . + . . . . ? -0.991 59.7  118.2  -147.0 137.8  -7.3  -13.8 -11.1 
Erinaceus_europaeus_GeneID=103112821 ASP A 172 E . . . . . . - A B A . ? -0.979 59.1  -85.3  179.5  157.3  -5.7  -12.2 -8.0  
Erinaceus_europaeus_GeneID=103112821 SER A 173 E . . . . . . - A B A . ? -0.635 52.8  -164.3 -70.6  147.4  -2.9  -10.3 -6.5  
Erinaceus_europaeus_GeneID=103112821 CYS A 174 . . > . . . . - . . . . ? -0.629 30.8  -44.6  -128.9 -179.7 -0.1  -12.6 -5.5  
Erinaceus_europaeus_GeneID=103112821 GLN A 175 T . 3 . . . S + . . . . ? -0.250 120.9 32.1   -51.5  137.2  3.1   -12.8 -3.5  
Erinaceus_europaeus_GeneID=103112821 GLY A 176 T . 3 . . . S + . . . . ? 0.180  95.7  88.3   97.2   -8.5   5.3   -9.8  -3.9  
Erinaceus_europaeus_GeneID=103112821 ASP A 177 . . X . . . . + . . . . ? 0.332  55.4  139.2  -99.7  -1.5   2.4   -7.3  -4.4  
Erinaceus_europaeus_GeneID=103112821 SER A 178 T . 3 . . . S + . . . . ? -0.203 70.7  18.3   -44.9  135.6  2.1   -6.7  -0.7  
Erinaceus_europaeus_GeneID=103112821 GLY A 179 T . 3 . . . S + . . . . ? 0.219  94.2  135.9  88.8   -17.0  1.4   -3.1  -0.0  
Erinaceus_europaeus_GeneID=103112821 GLY A 180 . . < . . . . - . . . . ? -0.185 57.1  -90.8  -65.5  165.0  0.4   -2.3  -3.5  
Erinaceus_europaeus_GeneID=103112821 PRO A 181 E . . . . . . - B H . H ? -0.474 20.3  -161.4 -90.8  139.1  -2.7  -0.2  -4.4  
Erinaceus_europaeus_GeneID=103112821 VAL A 182 E . . . . . . - B H E H ? -0.982 24.9  -168.3 -105.6 110.0  -6.3  -1.1  -5.0  
Erinaceus_europaeus_GeneID=103112821 VAL A 183 E . . . . . . - B H E H ? -0.901 11.4  -179.4 -112.7 124.0  -7.8  1.9   -6.8  
Erinaceus_europaeus_GeneID=103112821 CYS A 184 E . > . . . S - B H E H ? -0.986 72.3  -13.9  -122.8 127.0  -11.5 2.4   -7.4  
Erinaceus_europaeus_GeneID=103112821 ASN A 185 T . 3 . . . S - . . . . ? 0.886  130.0 -53.1  52.3   32.4   -12.9 5.4   -9.3  
Erinaceus_europaeus_GeneID=103112821 GLY A 186 T . 3 . . . S + . . . . ? 0.588  118.1 105.1  85.6   8.6    -9.6  7.2   -9.0  
Erinaceus_europaeus_GeneID=103112821 GLU A 187 E . < . . . S - B I C H ? -0.945 78.3  -106.3 -123.5 150.0  -9.2  6.8   -5.2  
Erinaceus_europaeus_GeneID=103112821 LEU A 188 E . . . . . . + B I . H ? -0.608 45.7  160.8  -73.1  111.9  -7.1  4.5   -3.0  
Erinaceus_europaeus_GeneID=103112821 GLN A 189 E . . . . . . + B I . . ? 0.661  57.1  15.9   -109.9 -21.8  -9.6  1.9   -1.6  
Erinaceus_europaeus_GeneID=103112821 GLY A 190 E . . . . . . - B I I H ? -0.986 51.8  -143.6 -152.7 157.9  -7.3  -0.9  -0.5  
Erinaceus_europaeus_GeneID=103112821 VAL A 191 E . . . . . . - B I I H ? -0.998 41.6  -108.2 -122.1 122.0  -3.8  -2.0  0.3   
Erinaceus_europaeus_GeneID=103112821 VAL A 192 E . . . . . . + B I I . ? -0.342 54.7  155.4  -52.1  124.2  -2.7  -5.5  -0.6  
Erinaceus_europaeus_GeneID=103112821 SER A 193 E . . . . . . - B I . . ? 0.773  46.2  -38.0  -122.3 -63.7  -2.6  -7.4  2.7   
Erinaceus_europaeus_GeneID=103112821 TRP A 194 E . . . . . . + B I I . ? -0.952 44.4  166.6  -161.3 173.6  -3.0  -11.1 2.6   
Erinaceus_europaeus_GeneID=103112821 GLY A 195 . . . . . . . - . . . . ? -0.925 40.8  -99.7  176.1  160.9  -4.8  -14.2 1.1   
Erinaceus_europaeus_GeneID=103112821 TYR A 196 S . . . . . S - . . . . ? -0.935 87.9  -30.0  -96.7  110.3  -4.6  -18.0 0.9   
Erinaceus_europaeus_GeneID=103112821 GLY A 197 S . . . . . S - . . . . ? -0.038 83.3  -80.3  72.3   172.5  -3.1  -18.9 -2.3  
Erinaceus_europaeus_GeneID=103112821 CYS A 198 S . . . . . S - . . . . ? -0.995 97.3  -12.3  -124.5 127.0  -3.4  -16.9 -5.6  
Erinaceus_europaeus_GeneID=103112821 ALA A 199 S . . . . . S + . . . . ? 0.779  90.9  154.7  66.4   21.7   -6.3  -16.9 -8.0  
Erinaceus_europaeus_GeneID=103112821 GLN A 200 B . > . . . . - F U R . ? -0.665 54.2  -91.3  -82.8  146.9  -7.8  -19.9 -6.2  
Erinaceus_europaeus_GeneID=103112821 ARG A 201 T . 3 . . . S + . . . . ? -0.324 110.1 2.6    -56.4  130.3  -11.5 -20.6 -6.3  
Erinaceus_europaeus_GeneID=103112821 ASN A 202 T . 3 . . . S + . . . . ? 0.694  109.0 102.7  66.6   19.1   -13.3 -18.9 -3.3  
Erinaceus_europaeus_GeneID=103112821 LYS A 203 B . < . . . . + F V R . ? -0.569 49.6  173.8  -128.4 65.5   -10.0 -17.4 -2.2  
Erinaceus_europaeus_GeneID=103112821 PRO A 204 . . . . . . . - . . . . ? -0.246 40.3  -87.7  -64.0  164.3  -10.0 -13.7 -3.2  
Erinaceus_europaeus_GeneID=103112821 GLY A 205 E . . . . . . - B J G . ? -0.463 37.3  -137.8 -69.6  148.5  -7.3  -11.3 -2.2  
Erinaceus_europaeus_GeneID=103112821 VAL A 206 E . . . . . . - B J G I ? -0.920 22.7  -174.3 -111.2 135.3  -7.6  -9.5  1.1   
Erinaceus_europaeus_GeneID=103112821 TYR A 207 E . . . . . . - B J G I ? -0.897 33.7  -103.6 -129.6 145.0  -6.8  -5.8  1.4   
Erinaceus_europaeus_GeneID=103112821 THR A 208 E . . . . . . - B J G I ? -0.631 40.7  -123.6 -64.3  127.2  -6.5  -3.2  4.1   
Erinaceus_europaeus_GeneID=103112821 ARG A 209 E . > . . . . - B J . I ? -0.671 26.6  -168.9 -76.9  100.1  -9.7  -1.1  3.8   
Erinaceus_europaeus_GeneID=103112821 VAL A 210 G . > . . . S + . . . . ? 0.830  77.0  68.4   -66.3  -38.2  -8.2  2.4   3.4   
Erinaceus_europaeus_GeneID=103112821 CYS A 211 G . > . . . S + . . . . ? 0.802  97.0  56.9   -56.7  -23.1  -11.4 4.4   3.9   
Erinaceus_europaeus_GeneID=103112821 ASN A 212 G . < . . . S + . . . . ? 0.573  110.9 42.8   -81.5  -7.9   -11.4 3.3   7.6   
Erinaceus_europaeus_GeneID=103112821 PHE A 213 G . < > . . S + . . . . ? 0.237  76.6  104.7  -123.9 9.3    -7.9  4.8   8.1   
Erinaceus_europaeus_GeneID=103112821 VAL A 214 H . < > . . S + . . . . ? 0.927  84.5  49.7   -60.3  -43.8  -8.1  8.1   6.4   
Erinaceus_europaeus_GeneID=103112821 ASN A 215 H . . > . . S + . . . . ? 0.929  112.0 47.5   -60.1  -46.7  -8.4  9.9   9.7   
Erinaceus_europaeus_GeneID=103112821 TRP A 216 H . . > . . S + . . . . ? 0.918  111.1 51.8   -59.4  -46.2  -5.4  8.1   11.0  
Erinaceus_europaeus_GeneID=103112821 ILE A 217 H . . X . . S + . . . . ? 0.948  112.4 45.0   -56.7  -49.3  -3.4  8.9   7.9   
Erinaceus_europaeus_GeneID=103112821 GLN A 218 H . . X . . S + . . . . ? 0.900  113.5 48.7   -65.9  -44.6  -4.1  12.5  8.0   
Erinaceus_europaeus_GeneID=103112821 GLN A 219 H . . X . . S + . . . . ? 0.885  111.7 49.8   -63.0  -42.9  -3.4  12.8  11.7  
Erinaceus_europaeus_GeneID=103112821 THR A 220 H . . X . . S + . . . . ? 0.917  111.0 49.1   -63.6  -44.5  -0.1  11.0  11.4  
Erinaceus_europaeus_GeneID=103112821 ILE A 221 H . > < . . S + . . . . ? 0.933  111.3 50.3   -60.3  -45.7  1.0   13.2  8.4   
Erinaceus_europaeus_GeneID=103112821 ALA A 222 H . 3 < . . S + . . . . ? 0.861  108.1 52.9   -62.8  -34.4  0.1   16.4  10.4  
Erinaceus_europaeus_GeneID=103112821 ALA A 223 H . 3 < . . . . . . . . ? 0.611  .     .      -79.3  -12.2  2.1   15.2  13.4  
Erinaceus_europaeus_GeneID=103112821 ASN A 224 . . < < . . . . . . . . ? 0.611  .     .      -127.6 .      5.2   14.6  11.3  
# 
loop_
_dssp_struct_ladder.id 
_dssp_struct_ladder.sheet_id 
_dssp_struct_ladder.range_id_1 
_dssp_struct_ladder.range_id_2 
_dssp_struct_ladder.type 
_dssp_struct_ladder.beg_1_label_comp_id 
_dssp_struct_ladder.beg_1_label_asym_id 
_dssp_struct_ladder.beg_1_label_seq_id 
_dssp_struct_ladder.pdbx_beg_1_PDB_ins_code 
_dssp_struct_ladder.end_1_label_comp_id 
_dssp_struct_ladder.end_1_label_asym_id 
_dssp_struct_ladder.end_1_label_seq_id 
_dssp_struct_ladder.pdbx_end_1_PDB_ins_code 
_dssp_struct_ladder.beg_1_auth_comp_id 
_dssp_struct_ladder.beg_1_auth_asym_id 
_dssp_struct_ladder.beg_1_auth_seq_id 
_dssp_struct_ladder.end_1_auth_comp_id 
_dssp_struct_ladder.end_1_auth_asym_id 
_dssp_struct_ladder.end_1_auth_seq_id 
_dssp_struct_ladder.beg_2_label_comp_id 
_dssp_struct_ladder.beg_2_label_asym_id 
_dssp_struct_ladder.beg_2_label_seq_id 
_dssp_struct_ladder.pdbx_beg_2_PDB_ins_code 
_dssp_struct_ladder.end_2_label_comp_id 
_dssp_struct_ladder.end_2_label_asym_id 
_dssp_struct_ladder.end_2_label_seq_id 
_dssp_struct_ladder.pdbx_end_2_PDB_ins_code 
_dssp_struct_ladder.beg_2_auth_comp_id 
_dssp_struct_ladder.beg_2_auth_asym_id 
_dssp_struct_ladder.beg_2_auth_seq_id 
_dssp_struct_ladder.end_2_auth_comp_id 
_dssp_struct_ladder.end_2_auth_asym_id 
_dssp_struct_ladder.end_2_auth_seq_id 
A A A B anti-parallel ILE A 2   ? VAL A 3   ? ILE A 2   VAL A 3   SER A 173 ? ASP A 172 ? SER A 173 ASP A 172 
B B C F anti-parallel TYR A 6   ? THR A 7   ? TYR A 6   THR A 7   CYS A 138 ? GLN A 137 ? CYS A 138 GLN A 137 
C B D I parallel      SER A 105 ? SER A 105 ? SER A 105 SER A 105 GLU A 187 ? GLU A 187 ? GLU A 187 GLU A 187 
D B E F anti-parallel GLN A 116 ? GLY A 121 ? GLN A 116 GLY A 121 PRO A 142 ? GLN A 137 ? PRO A 142 GLN A 137 
E B E H anti-parallel CYS A 117 ? ILE A 119 ? CYS A 117 ILE A 119 CYS A 184 ? VAL A 182 ? CYS A 184 VAL A 182 
F B F G anti-parallel LEU A 143 ? LEU A 143 ? LEU A 143 LEU A 143 ALA A 164 ? ALA A 164 ? ALA A 164 ALA A 164 
G B G J anti-parallel MET A 161 ? ALA A 164 ? MET A 161 ALA A 164 THR A 208 ? GLY A 205 ? THR A 208 GLY A 205 
H B H I anti-parallel PRO A 181 ? CYS A 184 ? PRO A 181 CYS A 184 VAL A 191 ? GLU A 187 ? VAL A 191 GLU A 187 
I B I J anti-parallel GLY A 190 ? TRP A 194 ? GLY A 190 TRP A 194 ARG A 209 ? VAL A 206 ? ARG A 209 VAL A 206 
J C K L anti-parallel GLN A 16  ? ASN A 20  ? GLN A 16  ASN A 20  SER A 29  ? HIS A 24  ? SER A 29  HIS A 24  
K C K N anti-parallel SER A 18  ? ASN A 20  ? SER A 18  ASN A 20  ARG A 50  ? GLN A 48  ? ARG A 50  GLN A 48  
L C L M anti-parallel SER A 29  ? LEU A 30  ? SER A 29  LEU A 30  VAL A 37  ? VAL A 36  ? VAL A 37  VAL A 36  
M C M P anti-parallel TRP A 35  ? SER A 38  ? TRP A 35  SER A 38  LYS A 90  ? MET A 87  ? LYS A 90  MET A 87  
N C N O anti-parallel GLN A 48  ? LEU A 51  ? GLN A 48  LEU A 51  ASN A 67  ? GLN A 64  ? ASN A 67  GLN A 64  
O C O P anti-parallel SER A 68  ? ARG A 73  ? SER A 68  ARG A 73  LEU A 91  ? MET A 87  ? LEU A 91  MET A 87  
P D Q R anti-parallel ASN A 55  ? ASN A 55  ? ASN A 55  ASN A 55  LEU A 135 ? LEU A 135 ? LEU A 135 LEU A 135 
Q E S T anti-parallel ASN A 78  ? ASN A 78  ? ASN A 78  ASN A 78  ASP A 83  ? ASP A 83  ? ASP A 83  ASP A 83  
R F U V anti-parallel GLN A 200 ? GLN A 200 ? GLN A 200 GLN A 200 LYS A 203 ? LYS A 203 ? LYS A 203 LYS A 203 
# 
loop_
_dssp_struct_bridge_pairs.id 
_dssp_struct_bridge_pairs.label_comp_id 
_dssp_struct_bridge_pairs.label_seq_id 
_dssp_struct_bridge_pairs.label_asym_id 
_dssp_struct_bridge_pairs.auth_seq_id 
_dssp_struct_bridge_pairs.auth_asym_id 
_dssp_struct_bridge_pairs.pdbx_PDB_ins_code 
_dssp_struct_bridge_pairs.acceptor_1_label_comp_id 
_dssp_struct_bridge_pairs.acceptor_1_label_seq_id 
_dssp_struct_bridge_pairs.acceptor_1_label_asym_id 
_dssp_struct_bridge_pairs.acceptor_1_auth_seq_id 
_dssp_struct_bridge_pairs.acceptor_1_auth_asym_id 
_dssp_struct_bridge_pairs.acceptor_1_pdbx_PDB_ins_code 
_dssp_struct_bridge_pairs.acceptor_1_energy 
_dssp_struct_bridge_pairs.acceptor_2_label_comp_id 
_dssp_struct_bridge_pairs.acceptor_2_label_seq_id 
_dssp_struct_bridge_pairs.acceptor_2_label_asym_id 
_dssp_struct_bridge_pairs.acceptor_2_auth_seq_id 
_dssp_struct_bridge_pairs.acceptor_2_auth_asym_id 
_dssp_struct_bridge_pairs.acceptor_2_pdbx_PDB_ins_code 
_dssp_struct_bridge_pairs.acceptor_2_energy 
_dssp_struct_bridge_pairs.donor_1_label_comp_id 
_dssp_struct_bridge_pairs.donor_1_label_seq_id 
_dssp_struct_bridge_pairs.donor_1_label_asym_id 
_dssp_struct_bridge_pairs.donor_1_auth_seq_id 
_dssp_struct_bridge_pairs.donor_1_auth_asym_id 
_dssp_struct_bridge_pairs.donor_1_pdbx_PDB_ins_code 
_dssp_struct_bridge_pairs.donor_1_energy 
_dssp_struct_bridge_pairs.donor_2_label_comp_id 
_dssp_struct_bridge_pairs.donor_2_label_seq_id 
_dssp_struct_bridge_pairs.donor_2_label_asym_id 
_dssp_struct_bridge_pairs.donor_2_auth_seq_id 
_dssp_struct_bridge_pairs.donor_2_auth_asym_id 
_dssp_struct_bridge_pairs.donor_2_pdbx_PDB_ins_code 
_dssp_struct_bridge_pairs.donor_2_energy 
1   LYS 1   A 1   A ? ?   ?   ? ?   ? ? ?    ?   ?   ? ?   ? ? ?    CYS 174 A 174 A ? -4.8 VAL 3   A 3   A ? -0.5 
2   ILE 2   A 2   A ? GLY 123 A 123 A ? -0.4 SER 173 A 173 A ? -0.3 GLY 5   A 5   A ? -0.8 GLY 4   A 4   A ? -0.4 
3   VAL 3   A 3   A ? ASP 172 A 172 A ? -3.2 LYS 1   A 1   A ? -0.5 ASP 172 A 172 A ? -1.7 LEU 126 A 126 A ? -0.1 
4   GLY 4   A 4   A ? ILE 2   A 2   A ? -0.4 THR 125 A 125 A ? -0.3 VAL 3   A 3   A ? -0.2 LYS 171 A 171 A ? -0.1 
5   GLY 5   A 5   A ? ILE 2   A 2   A ? -0.8 ASP 172 A 172 A ? -0.1 THR 7   A 7   A ? -0.3 LEU 139 A 139 A ? -0.2 
6   TYR 6   A 6   A ? CYS 138 A 138 A ? -2.7 VAL 3   A 3   A ? -0.1 CYS 138 A 138 A ? -3.4 CYS 8   A 8   A ? -0.4 
7   THR 7   A 7   A ? GLY 5   A 5   A ? -0.3 GLN 137 A 137 A ? -0.2 GLN 137 A 137 A ? -0.2 GLU 10  A 10  A ? -0.1 
8   CYS 8   A 8   A ? LEU 136 A 136 A ? -2.5 TYR 6   A 6   A ? -0.4 GLU 10  A 10  A ? -0.1 LEU 136 A 136 A ? -0.1 
9   GLN 9   A 9   A ? GLU 10  A 10  A ? -0.1 ASN 11  A 11  A ? -0.1 SER 12  A 12  A ? -2.1 VAL 13  A 13  A ? -0.3 
10  GLU 10  A 10  A ? ASN 11  A 11  A ? -0.3 SER 12  A 12  A ? -0.1 GLN 9   A 9   A ? -0.1 HIS 54  A 54  A ? -0.1 
11  ASN 11  A 11  A ? VAL 13  A 13  A ? -0.1 SER 12  A 12  A ? -0.1 GLU 10  A 10  A ? -0.3 GLN 9   A 9   A ? -0.1 
12  SER 12  A 12  A ? GLN 9   A 9   A ? -2.1 VAL 13  A 13  A ? -0.2 GLU 10  A 10  A ? -0.1 ASN 11  A 11  A ? -0.1 
13  VAL 13  A 13  A ? GLN 9   A 9   A ? -0.3 PRO 14  A 14  A ? -0.1 GLN 16  A 16  A ? -1.4 SER 12  A 12  A ? -0.2 
14  PRO 14  A 14  A ? ?   ?   ? ?   ? ? ?    ?   ?   ? ?   ? ? ?    SER 102 A 102 A ? -1.3 GLY 52  A 52  A ? -0.3 
15  TYR 15  A 15  A ? VAL 101 A 101 A ? -0.2 ALA 103 A 103 A ? -0.1 LEU 30  A 30  A ? -2.5 VAL 17  A 17  A ? -0.2 
16  GLN 16  A 16  A ? VAL 13  A 13  A ? -1.4 SER 29  A 29  A ? -0.2 GLY 52  A 52  A ? -0.5 GLU 53  A 53  A ? -0.4 
17  VAL 17  A 17  A ? GLY 28  A 28  A ? -2.1 TYR 15  A 15  A ? -0.2 GLY 28  A 28  A ? -1.2 LEU 19  A 19  A ? -0.6 
18  SER 18  A 18  A ? ARG 50  A 50  A ? -2.2 GLN 16  A 16  A ? -0.4 ARG 50  A 50  A ? -2.7 ASN 20  A 20  A ? -0.6 
19  LEU 19  A 19  A ? CYS 26  A 26  A ? -3.0 VAL 17  A 17  A ? -0.6 PHE 25  A 25  A ? -2.5 CYS 26  A 26  A ? -1.1 
20  ASN 20  A 20  A ? GLN 48  A 48  A ? -3.0 SER 18  A 18  A ? -0.6 GLN 48  A 48  A ? -3.2 HIS 24  A 24  A ? -0.2 
21  SER 21  A 21  A ? TYR 23  A 23  A ? -1.7 LEU 19  A 19  A ? -0.4 HIS 24  A 24  A ? -0.1 ASN 20  A 20  A ? -0.1 
22  GLY 22  A 22  A ? GLN 48  A 48  A ? -0.1 TYR 23  A 23  A ? -0.1 HIS 24  A 24  A ? -0.3 ASN 20  A 20  A ? -0.1 
23  TYR 23  A 23  A ? LEU 19  A 19  A ? -0.0 ?   ?   ? ?   ? ? ?    SER 21  A 21  A ? -1.7 PHE 25  A 25  A ? -0.3 
24  HIS 24  A 24  A ? GLY 22  A 22  A ? -0.3 ASN 20  A 20  A ? -0.2 ASN 20  A 20  A ? -0.2 GLY 27  A 27  A ? -0.1 
25  PHE 25  A 25  A ? LEU 19  A 19  A ? -2.5 CYS 26  A 26  A ? -0.5 GLY 27  A 27  A ? -0.3 SER 178 A 178 A ? -0.2 
26  CYS 26  A 26  A ? LEU 19  A 19  A ? -1.1 ASP 177 A 177 A ? -0.1 LEU 19  A 19  A ? -3.0 PHE 25  A 25  A ? -0.5 
27  GLY 27  A 27  A ? SER 178 A 178 A ? -3.7 PHE 25  A 25  A ? -0.3 ALA 39  A 39  A ? -0.4 SER 29  A 29  A ? -0.3 
28  GLY 28  A 28  A ? VAL 17  A 17  A ? -1.2 CYS 26  A 26  A ? -0.2 VAL 17  A 17  A ? -2.1 LEU 30  A 30  A ? -0.4 
29  SER 29  A 29  A ? VAL 37  A 37  A ? -2.3 GLY 27  A 27  A ? -0.3 VAL 37  A 37  A ? -3.1 ILE 31  A 31  A ? -0.5 
30  LEU 30  A 30  A ? TYR 15  A 15  A ? -2.5 GLY 28  A 28  A ? -0.4 ILE 104 A 104 A ? -2.8 VAL 36  A 36  A ? -0.2 
31  ILE 31  A 31  A ? TRP 35  A 35  A ? -2.4 SER 29  A 29  A ? -0.5 ASP 33  A 33  A ? -0.2 LEU 106 A 106 A ? -0.2 
32  ASN 32  A 32  A ? TRP 35  A 35  A ? -1.2 SER 102 A 102 A ? -0.1 TRP 35  A 35  A ? -0.3 ILE 31  A 31  A ? -0.3 
33  ASP 33  A 33  A ? ILE 31  A 31  A ? -0.2 GLN 34  A 34  A ? -0.2 ALA 95  A 95  A ? -3.7 THR 93  A 93  A ? -0.1 
34  GLN 34  A 34  A ? PRO 94  A 94  A ? -0.2 TRP 35  A 35  A ? -0.1 LEU 91  A 91  A ? -2.7 VAL 36  A 36  A ? -0.4 
35  TRP 35  A 35  A ? ASN 32  A 32  A ? -0.3 LYS 90  A 90  A ? -0.2 ILE 31  A 31  A ? -2.4 ASN 32  A 32  A ? -1.2 
36  VAL 36  A 36  A ? ILE 89  A 89  A ? -2.0 GLN 34  A 34  A ? -0.4 ILE 89  A 89  A ? -2.8 SER 38  A 38  A ? -0.4 
37  VAL 37  A 37  A ? SER 29  A 29  A ? -3.1 TRP 35  A 35  A ? -0.4 SER 29  A 29  A ? -2.3 ALA 39  A 39  A ? -0.2 
38  SER 38  A 38  A ? MET 87  A 87  A ? -2.5 VAL 36  A 36  A ? -0.4 MET 87  A 87  A ? -2.8 ALA 40  A 40  A ? -0.3 
39  ALA 39  A 39  A ? GLY 27  A 27  A ? -0.4 ILE 86  A 86  A ? -0.2 CYS 42  A 42  A ? -1.5 ILE 86  A 86  A ? -0.3 
40  ALA 40  A 40  A ? SER 38  A 38  A ? -0.3 HIS 41  A 41  A ? -0.3 TYR 43  A 43  A ? -1.5 ALA 39  A 39  A ? -0.1 
41  HIS 41  A 41  A ? CYS 42  A 42  A ? -0.3 LEU 82  A 82  A ? -0.1 ALA 40  A 40  A ? -0.3 SER 178 A 178 A ? -0.1 
42  CYS 42  A 42  A ? ALA 39  A 39  A ? -1.5 GLY 27  A 27  A ? -0.1 HIS 41  A 41  A ? -0.3 ALA 40  A 40  A ? -0.2 
43  TYR 43  A 43  A ? ALA 40  A 40  A ? -1.5 SER 45  A 45  A ? -0.0 SER 45  A 45  A ? -0.3 ALA 40  A 40  A ? -0.1 
44  LYS 44  A 44  A ? SER 45  A 45  A ? -0.1 ILE 47  A 47  A ? -0.0 ILE 47  A 47  A ? -0.1 CYS 42  A 42  A ? -0.0 
45  SER 45  A 45  A ? TYR 43  A 43  A ? -0.3 ARG 46  A 46  A ? -0.2 ILE 47  A 47  A ? -0.4 VAL 71  A 71  A ? -0.1 
46  ARG 46  A 46  A ? GLN 48  A 48  A ? -0.0 SER 21  A 21  A ? -0.0 GLN 48  A 48  A ? -0.4 SER 45  A 45  A ? -0.2 
47  ILE 47  A 47  A ? SER 45  A 45  A ? -0.4 LYS 44  A 44  A ? -0.1 SER 68  A 68  A ? -2.2 VAL 49  A 49  A ? -0.5 
48  GLN 48  A 48  A ? ASN 20  A 20  A ? -3.2 ARG 46  A 46  A ? -0.4 ASN 20  A 20  A ? -3.0 ARG 50  A 50  A ? -0.6 
49  VAL 49  A 49  A ? ILE 66  A 66  A ? -3.9 ILE 47  A 47  A ? -0.5 ILE 66  A 66  A ? -3.0 LEU 51  A 51  A ? -0.5 
50  ARG 50  A 50  A ? SER 18  A 18  A ? -2.7 GLN 48  A 48  A ? -0.6 SER 18  A 18  A ? -2.2 GLY 52  A 52  A ? -0.3 
51  LEU 51  A 51  A ? GLN 64  A 64  A ? -2.7 VAL 49  A 49  A ? -0.5 GLN 64  A 64  A ? -2.2 VAL 101 A 101 A ? -0.1 
52  GLY 52  A 52  A ? GLN 16  A 16  A ? -0.5 ARG 100 A 100 A ? -0.4 HIS 54  A 54  A ? -0.4 ASN 62  A 62  A ? -0.2 
53  GLU 53  A 53  A ? GLN 16  A 16  A ? -0.4 ARG 50  A 50  A ? -0.3 GLY 52  A 52  A ? -0.3 ILE 56  A 56  A ? -0.1 
54  HIS 54  A 54  A ? GLY 52  A 52  A ? -0.4 ASN 55  A 55  A ? -0.3 LEU 136 A 136 A ? -2.4 ILE 56  A 56  A ? -0.4 
55  ASN 55  A 55  A ? VAL 58  A 58  A ? -0.3 LEU 135 A 135 A ? -0.2 VAL 58  A 58  A ? -0.9 HIS 54  A 54  A ? -0.3 
56  ILE 56  A 56  A ? ASP 134 A 134 A ? -2.5 HIS 54  A 54  A ? -0.4 LEU 135 A 135 A ? -0.1 ASN 55  A 55  A ? -0.1 
57  GLU 57  A 57  A ? ASP 134 A 134 A ? -0.2 VAL 58  A 58  A ? -0.1 LEU 59  A 59  A ? -0.4 ILE 56  A 56  A ? -0.3 
58  VAL 58  A 58  A ? ASN 55  A 55  A ? -0.9 ASP 134 A 134 A ? -0.2 GLU 60  A 60  A ? -0.8 ASN 55  A 55  A ? -0.3 
59  LEU 59  A 59  A ? GLU 57  A 57  A ? -0.4 GLU 60  A 60  A ? -0.1 ILE 56  A 56  A ? -0.1 GLU 53  A 53  A ? -0.1 
60  GLU 60  A 60  A ? VAL 58  A 58  A ? -0.8 ASN 55  A 55  A ? -0.2 LEU 59  A 59  A ? -0.1 ILE 56  A 56  A ? -0.0 
61  GLY 61  A 61  A ? GLU 63  A 63  A ? -0.0 ASN 62  A 62  A ? -0.0 LEU 59  A 59  A ? -0.1 GLY 52  A 52  A ? -0.0 
62  ASN 62  A 62  A ? GLY 52  A 52  A ? -0.2 GLN 64  A 64  A ? -0.0 GLN 64  A 64  A ? -0.2 ARG 100 A 100 A ? -0.1 
63  GLU 63  A 63  A ? ARG 50  A 50  A ? -0.0 GLY 52  A 52  A ? -0.0 PHE 65  A 65  A ? -0.5 GLY 52  A 52  A ? -0.2 
64  GLN 64  A 64  A ? LEU 51  A 51  A ? -2.2 ASN 62  A 62  A ? -0.2 LEU 51  A 51  A ? -2.7 ILE 66  A 66  A ? -0.6 
65  PHE 65  A 65  A ? GLU 63  A 63  A ? -0.5 ARG 50  A 50  A ? -0.2 ASN 67  A 67  A ? -0.5 ARG 50  A 50  A ? -0.2 
66  ILE 66  A 66  A ? VAL 49  A 49  A ? -3.0 GLN 64  A 64  A ? -0.6 VAL 49  A 49  A ? -3.9 SER 68  A 68  A ? -0.1 
67  ASN 67  A 67  A ? PHE 65  A 65  A ? -0.5 GLN 48  A 48  A ? -0.3 SER 92  A 92  A ? -3.0 THR 93  A 93  A ? -0.4 
68  SER 68  A 68  A ? ILE 47  A 47  A ? -2.2 LEU 91  A 91  A ? -0.2 LEU 91  A 91  A ? -0.2 VAL 71  A 71  A ? -0.1 
69  ASP 69  A 69  A ? LYS 90  A 90  A ? -3.9 LYS 70  A 70  A ? -0.4 VAL 71  A 71  A ? -0.3 LEU 91  A 91  A ? -0.2 
70  LYS 70  A 70  A ? LYS 90  A 90  A ? -1.4 ILE 72  A 72  A ? -0.0 LYS 90  A 90  A ? -2.8 ILE 72  A 72  A ? -0.5 
71  VAL 71  A 71  A ? ASP 69  A 69  A ? -0.3 ILE 89  A 89  A ? -0.2 ARG 73  A 73  A ? -0.6 ILE 89  A 89  A ? -0.2 
72  ILE 72  A 72  A ? LEU 88  A 88  A ? -3.5 LYS 70  A 70  A ? -0.5 LEU 88  A 88  A ? -2.8 HIS 74  A 74  A ? -0.2 
73  ARG 73  A 73  A ? VAL 71  A 71  A ? -0.6 MET 87  A 87  A ? -0.2 MET 87  A 87  A ? -0.2 ASP 85  A 85  A ? -0.1 
74  HIS 74  A 74  A ? ILE 86  A 86  A ? -2.4 ILE 72  A 72  A ? -0.2 TYR 77  A 77  A ? -2.1 ARG 73  A 73  A ? -0.1 
75  PRO 75  A 75  A ? ?   ?   ? ?   ? ? ?    ?   ?   ? ?   ? ? ?    HIS 74  A 74  A ? -0.2 ARG 73  A 73  A ? -0.0 
76  GLY 76  A 76  A ? ASN 84  A 84  A ? -0.1 ASN 78  A 78  A ? -0.1 ASN 78  A 78  A ? -0.1 HIS 74  A 74  A ? -0.1 
77  TYR 77  A 77  A ? HIS 74  A 74  A ? -2.1 ILE 86  A 86  A ? -0.1 SER 79  A 79  A ? -0.5 ASN 84  A 84  A ? -0.2 
78  ASN 78  A 78  A ? ASP 83  A 83  A ? -2.3 SER 79  A 79  A ? -0.1 LEU 82  A 82  A ? -2.2 ASP 83  A 83  A ? -0.6 
79  SER 79  A 79  A ? TYR 77  A 77  A ? -0.5 TRP 80  A 80  A ? -0.2 ASN 78  A 78  A ? -0.1 TYR 77  A 77  A ? -0.0 
80  TRP 80  A 80  A ? THR 81  A 81  A ? -0.1 ASP 83  A 83  A ? -0.1 SER 79  A 79  A ? -0.2 ASN 78  A 78  A ? -0.0 
81  THR 81  A 81  A ? ASP 83  A 83  A ? -0.1 ASN 78  A 78  A ? -0.0 SER 79  A 79  A ? -0.2 THR 158 A 158 A ? -0.1 
82  LEU 82  A 82  A ? ASN 78  A 78  A ? -2.2 ASP 83  A 83  A ? -0.2 ASP 85  A 85  A ? -0.8 ASN 84  A 84  A ? -0.2 
83  ASP 83  A 83  A ? ASN 78  A 78  A ? -0.6 ASN 84  A 84  A ? -0.2 ASN 78  A 78  A ? -2.3 LEU 82  A 82  A ? -0.2 
84  ASN 84  A 84  A ? TYR 77  A 77  A ? -0.2 ASP 85  A 85  A ? -0.2 ILE 86  A 86  A ? -1.9 HIS 74  A 74  A ? -0.2 
85  ASP 85  A 85  A ? LEU 82  A 82  A ? -0.8 ASN 160 A 160 A ? -0.1 MET 87  A 87  A ? -0.3 THR 208 A 208 A ? -0.2 
86  ILE 86  A 86  A ? ASN 84  A 84  A ? -1.9 ALA 39  A 39  A ? -0.3 HIS 74  A 74  A ? -2.4 LEU 88  A 88  A ? -0.3 
87  MET 87  A 87  A ? SER 38  A 38  A ? -2.8 ASP 85  A 85  A ? -0.3 SER 38  A 38  A ? -2.5 ILE 89  A 89  A ? -0.4 
88  LEU 88  A 88  A ? ILE 72  A 72  A ? -2.8 ILE 86  A 86  A ? -0.3 ILE 72  A 72  A ? -3.5 LYS 90  A 90  A ? -0.5 
89  ILE 89  A 89  A ? VAL 36  A 36  A ? -2.8 MET 87  A 87  A ? -0.4 VAL 36  A 36  A ? -2.0 LEU 91  A 91  A ? -0.5 
90  LYS 90  A 90  A ? LYS 70  A 70  A ? -2.8 LEU 88  A 88  A ? -0.5 ASP 69  A 69  A ? -3.9 LYS 70  A 70  A ? -1.4 
91  LEU 91  A 91  A ? GLN 34  A 34  A ? -2.7 ILE 89  A 89  A ? -0.5 SER 68  A 68  A ? -0.2 ASN 67  A 67  A ? -0.1 
92  SER 92  A 92  A ? ASN 67  A 67  A ? -3.0 THR 93  A 93  A ? -0.2 LEU 91  A 91  A ? -0.1 SER 68  A 68  A ? -0.1 
93  THR 93  A 93  A ? ASN 67  A 67  A ? -0.4 ASP 33  A 33  A ? -0.1 SER 92  A 92  A ? -0.2 ASP 69  A 69  A ? -0.0 
94  PRO 94  A 94  A ? ?   ?   ? ?   ? ? ?    ?   ?   ? ?   ? ? ?    GLN 34  A 34  A ? -0.2 VAL 96  A 96  A ? -0.1 
95  ALA 95  A 95  A ? ASP 33  A 33  A ? -3.7 ASN 32  A 32  A ? -0.1 LEU 97  A 97  A ? -0.8 TRP 35  A 35  A ? -0.0 
96  VAL 96  A 96  A ? PRO 94  A 94  A ? -0.1 SER 102 A 102 A ? -0.0 SER 98  A 98  A ? -0.2 ALA 95  A 95  A ? -0.1 
97  LEU 97  A 97  A ? ALA 95  A 95  A ? -0.8 ARG 100 A 100 A ? -0.1 SER 99  A 99  A ? -0.2 SER 102 A 102 A ? -0.2 
98  SER 98  A 98  A ? VAL 101 A 101 A ? -2.6 VAL 96  A 96  A ? -0.2 GLY 52  A 52  A ? -0.1 ASN 62  A 62  A ? -0.0 
99  SER 99  A 99  A ? LEU 97  A 97  A ? -0.2 ARG 100 A 100 A ? -0.2 SER 102 A 102 A ? -0.1 LEU 97  A 97  A ? -0.0 
100 ARG 100 A 100 A ? VAL 101 A 101 A ? -0.2 ASN 62  A 62  A ? -0.1 SER 102 A 102 A ? -0.5 GLY 52  A 52  A ? -0.4 
101 VAL 101 A 101 A ? LEU 51  A 51  A ? -0.1 GLY 52  A 52  A ? -0.1 SER 98  A 98  A ? -2.6 ALA 103 A 103 A ? -0.3 
102 SER 102 A 102 A ? PRO 14  A 14  A ? -1.3 ARG 100 A 100 A ? -0.5 LEU 30  A 30  A ? -0.3 ILE 104 A 104 A ? -0.2 
103 ALA 103 A 103 A ? VAL 101 A 101 A ? -0.3 ILE 31  A 31  A ? -0.1 SER 105 A 105 A ? -0.3 ILE 31  A 31  A ? -0.3 
104 ILE 104 A 104 A ? LEU 30  A 30  A ? -2.8 SER 102 A 102 A ? -0.2 LEU 106 A 106 A ? -0.1 GLU 187 A 187 A ? -0.1 
105 SER 105 A 105 A ? GLY 186 A 186 A ? -0.8 ALA 103 A 103 A ? -0.3 LEU 188 A 188 A ? -2.6 ASN 32  A 32  A ? -0.1 
106 LEU 106 A 106 A ? GLU 187 A 187 A ? -0.2 ILE 31  A 31  A ? -0.2 SER 108 A 108 A ? -0.1 GLN 189 A 189 A ? -0.1 
107 PRO 107 A 107 A ? ?   ?   ? ?   ? ? ?    ?   ?   ? ?   ? ? ?    CYS 110 A 110 A ? -0.1 LEU 106 A 106 A ? -0.1 
108 SER 108 A 108 A ? SER 109 A 109 A ? -0.2 LEU 106 A 106 A ? -0.1 CYS 110 A 110 A ? -0.3 LEU 106 A 106 A ? -0.0 
109 SER 109 A 109 A ? LEU 106 A 106 A ? -0.0 ?   ?   ? ?   ? ? ?    ALA 111 A 111 A ? -0.2 SER 108 A 108 A ? -0.2 
110 CYS 110 A 110 A ? SER 108 A 108 A ? -0.3 PRO 107 A 107 A ? -0.1 GLN 189 A 189 A ? -0.1 ARG 209 A 209 A ? -0.0 
111 ALA 111 A 111 A ? SER 109 A 109 A ? -0.2 PRO 112 A 112 A ? -0.1 GLY 114 A 114 A ? -0.1 CYS 110 A 110 A ? -0.1 
112 PRO 112 A 112 A ? ?   ?   ? ?   ? ? ?    ?   ?   ? ?   ? ? ?    THR 115 A 115 A ? -1.6 LEU 143 A 143 A ? -0.3 
113 ALA 113 A 113 A ? GLY 114 A 114 A ? -0.2 PRO 142 A 142 A ? -0.1 LEU 144 A 144 A ? -0.2 GLN 116 A 116 A ? -0.1 
114 GLY 114 A 114 A ? LEU 143 A 143 A ? -3.1 THR 115 A 115 A ? -0.3 ALA 113 A 113 A ? -0.2 GLN 116 A 116 A ? -0.2 
115 THR 115 A 115 A ? PRO 112 A 112 A ? -1.6 GLN 116 A 116 A ? -0.1 LEU 143 A 143 A ? -1.8 CYS 117 A 117 A ? -0.4 
116 GLN 116 A 116 A ? PRO 142 A 142 A ? -0.2 GLY 114 A 114 A ? -0.2 ASN 185 A 185 A ? -0.6 LEU 118 A 118 A ? -0.4 
117 CYS 117 A 117 A ? ALA 141 A 141 A ? -2.7 THR 115 A 115 A ? -0.4 ALA 141 A 141 A ? -2.6 ILE 119 A 119 A ? -0.6 
118 LEU 118 A 118 A ? VAL 183 A 183 A ? -3.7 GLN 116 A 116 A ? -0.4 VAL 183 A 183 A ? -3.2 SER 120 A 120 A ? -0.4 
119 ILE 119 A 119 A ? LEU 139 A 139 A ? -2.9 CYS 117 A 117 A ? -0.6 LEU 139 A 139 A ? -1.9 GLY 121 A 121 A ? -0.3 
120 SER 120 A 120 A ? PRO 181 A 181 A ? -1.5 LEU 118 A 118 A ? -0.4 TRP 122 A 122 A ? -0.3 CYS 138 A 138 A ? -0.2 
121 GLY 121 A 121 A ? GLN 137 A 137 A ? -2.0 ILE 119 A 119 A ? -0.3 GLN 137 A 137 A ? -2.6 ILE 2   A 2   A ? -0.2 
122 TRP 122 A 122 A ? GLY 176 A 176 A ? -0.4 SER 120 A 120 A ? -0.3 ASP 177 A 177 A ? -0.1 THR 125 A 125 A ? -0.1 
123 GLY 123 A 123 A ? ASN 124 A 124 A ? -0.2 CYS 174 A 174 A ? -0.1 ILE 2   A 2   A ? -0.4 GLY 176 A 176 A ? -0.3 
124 ASN 124 A 124 A ? GLN 175 A 175 A ? -4.7 LYS 1   A 1   A ? -0.3 TYR 132 A 132 A ? -0.2 GLY 123 A 123 A ? -0.2 
125 THR 125 A 125 A ? ASN 131 A 131 A ? -2.6 GLY 123 A 123 A ? -0.2 SER 127 A 127 A ? -0.4 GLY 4   A 4   A ? -0.3 
126 LEU 126 A 126 A ? ASN 131 A 131 A ? -0.2 GLY 129 A 129 A ? -0.2 ASN 131 A 131 A ? -0.2 GLY 129 A 129 A ? -0.1 
127 SER 127 A 127 A ? THR 125 A 125 A ? -0.4 SER 128 A 128 A ? -0.1 CYS 198 A 198 A ? -0.3 GLY 129 A 129 A ? -0.3 
128 SER 128 A 128 A ? GLY 197 A 197 A ? -0.1 THR 125 A 125 A ? -0.1 SER 127 A 127 A ? -0.1 THR 130 A 130 A ? -0.1 
129 GLY 129 A 129 A ? SER 127 A 127 A ? -0.3 LEU 126 A 126 A ? -0.1 ASN 131 A 131 A ? -0.4 LEU 126 A 126 A ? -0.2 
130 THR 130 A 130 A ? SER 128 A 128 A ? -0.1 THR 125 A 125 A ? -0.1 TYR 132 A 132 A ? -0.2 SER 127 A 127 A ? -0.1 
131 ASN 131 A 131 A ? GLY 129 A 129 A ? -0.4 LEU 126 A 126 A ? -0.2 THR 125 A 125 A ? -2.6 LEU 126 A 126 A ? -0.2 
132 TYR 132 A 132 A ? ASN 124 A 124 A ? -0.2 THR 130 A 130 A ? -0.2 ASN 124 A 124 A ? -0.2 GLY 123 A 123 A ? -0.1 
133 PRO 133 A 133 A ? ?   ?   ? ?   ? ? ?    ?   ?   ? ?   ? ? ?    ILE 56  A 56  A ? -0.1 GLN 137 A 137 A ? -0.1 
134 ASP 134 A 134 A ? ASN 55  A 55  A ? -0.1 LEU 136 A 136 A ? -0.1 ILE 56  A 56  A ? -2.5 LEU 136 A 136 A ? -0.3 
135 LEU 135 A 135 A ? ASN 55  A 55  A ? -0.2 ILE 56  A 56  A ? -0.1 ASN 55  A 55  A ? -0.2 GLN 137 A 137 A ? -0.1 
136 LEU 136 A 136 A ? HIS 54  A 54  A ? -2.4 ASP 134 A 134 A ? -0.3 CYS 8   A 8   A ? -2.5 CYS 138 A 138 A ? -0.3 
137 GLN 137 A 137 A ? GLY 121 A 121 A ? -2.6 THR 7   A 7   A ? -0.2 GLY 121 A 121 A ? -2.0 LEU 139 A 139 A ? -0.3 
138 CYS 138 A 138 A ? TYR 6   A 6   A ? -3.4 LEU 136 A 136 A ? -0.3 TYR 6   A 6   A ? -2.7 ASN 140 A 140 A ? -0.3 
139 LEU 139 A 139 A ? ILE 119 A 119 A ? -1.9 GLN 137 A 137 A ? -0.3 ILE 119 A 119 A ? -2.9 ALA 141 A 141 A ? -0.6 
140 ASN 140 A 140 A ? CYS 138 A 138 A ? -0.3 LEU 118 A 118 A ? -0.2 LEU 118 A 118 A ? -0.2 GLN 116 A 116 A ? -0.1 
141 ALA 141 A 141 A ? CYS 117 A 117 A ? -2.6 LEU 139 A 139 A ? -0.6 CYS 117 A 117 A ? -2.7 LEU 143 A 143 A ? -0.2 
142 PRO 142 A 142 A ? ?   ?   ? ?   ? ? ?    ?   ?   ? ?   ? ? ?    GLY 165 A 165 A ? -2.2 LEU 144 A 144 A ? -0.3 
143 LEU 143 A 143 A ? THR 115 A 115 A ? -1.8 PRO 112 A 112 A ? -0.3 GLY 114 A 114 A ? -3.1 ALA 164 A 164 A ? -0.3 
144 LEU 144 A 144 A ? CYS 163 A 163 A ? -3.1 PRO 142 A 142 A ? -0.3 CYS 163 A 163 A ? -0.4 THR 115 A 115 A ? -0.0 
145 SER 145 A 145 A ? LEU 143 A 143 A ? -0.2 GLN 146 A 146 A ? -0.1 CYS 149 A 149 A ? -2.5 GLU 150 A 150 A ? -0.2 
146 GLN 146 A 146 A ? ALA 147 A 147 A ? -0.2 GLN 148 A 148 A ? -0.2 GLU 150 A 150 A ? -2.6 ALA 151 A 151 A ? -0.2 
147 ALA 147 A 147 A ? GLN 148 A 148 A ? -0.2 CYS 149 A 149 A ? -0.2 ALA 151 A 151 A ? -2.3 GLN 146 A 146 A ? -0.2 
148 GLN 148 A 148 A ? GLU 150 A 150 A ? -0.2 CYS 149 A 149 A ? -0.2 SER 152 A 152 A ? -1.6 ALA 147 A 147 A ? -0.2 
149 CYS 149 A 149 A ? SER 145 A 145 A ? -2.5 GLU 150 A 150 A ? -0.2 TYR 153 A 153 A ? -1.5 SER 152 A 152 A ? -0.3 
150 GLU 150 A 150 A ? GLN 146 A 146 A ? -2.6 ALA 151 A 151 A ? -0.2 CYS 149 A 149 A ? -0.2 GLN 148 A 148 A ? -0.2 
151 ALA 151 A 151 A ? ALA 147 A 147 A ? -2.3 SER 152 A 152 A ? -0.2 GLU 150 A 150 A ? -0.2 CYS 149 A 149 A ? -0.2 
152 SER 152 A 152 A ? GLN 148 A 148 A ? -1.6 CYS 149 A 149 A ? -0.3 GLU 150 A 150 A ? -0.2 ALA 151 A 151 A ? -0.2 
153 TYR 153 A 153 A ? CYS 149 A 149 A ? -1.5 GLN 148 A 148 A ? -0.1 GLN 156 A 156 A ? -2.1 ILE 157 A 157 A ? -0.8 
154 PRO 154 A 154 A ? ?   ?   ? ?   ? ? ?    ?   ?   ? ?   ? ? ?    ALA 151 A 151 A ? -0.1 GLU 150 A 150 A ? -0.1 
155 GLY 155 A 155 A ? ILE 157 A 157 A ? -0.2 GLN 156 A 156 A ? -0.1 ALA 151 A 151 A ? -0.1 GLU 150 A 150 A ? -0.1 
156 GLN 156 A 156 A ? TYR 153 A 153 A ? -2.1 GLU 150 A 150 A ? -0.2 THR 158 A 158 A ? -0.5 GLY 155 A 155 A ? -0.1 
157 ILE 157 A 157 A ? TYR 153 A 153 A ? -0.8 GLU 150 A 150 A ? -0.1 GLY 155 A 155 A ? -0.2 ASP 159 A 159 A ? -0.2 
158 THR 158 A 158 A ? GLN 156 A 156 A ? -0.5 THR 81  A 81  A ? -0.1 MET 161 A 161 A ? -1.5 GLN 156 A 156 A ? -0.1 
159 ASP 159 A 159 A ? ASN 160 A 160 A ? -0.3 ILE 157 A 157 A ? -0.2 ASN 212 A 212 A ? -0.1 ILE 157 A 157 A ? -0.0 
160 ASN 160 A 160 A ? THR 208 A 208 A ? -0.0 CYS 211 A 211 A ? -0.0 ARG 209 A 209 A ? -2.7 VAL 162 A 162 A ? -0.3 
161 MET 161 A 161 A ? THR 158 A 158 A ? -1.5 THR 208 A 208 A ? -0.2 CYS 163 A 163 A ? -0.3 THR 208 A 208 A ? -0.2 
162 VAL 162 A 162 A ? TYR 207 A 207 A ? -2.5 ASN 160 A 160 A ? -0.3 TYR 207 A 207 A ? -3.1 ALA 164 A 164 A ? -0.4 
163 CYS 163 A 163 A ? LEU 144 A 144 A ? -0.4 MET 161 A 161 A ? -0.3 LEU 144 A 144 A ? -3.1 GLY 165 A 165 A ? -0.4 
164 ALA 164 A 164 A ? GLY 205 A 205 A ? -1.6 VAL 162 A 162 A ? -0.4 GLY 205 A 205 A ? -1.4 PHE 166 A 166 A ? -0.3 
165 GLY 165 A 165 A ? PRO 142 A 142 A ? -2.2 CYS 163 A 163 A ? -0.4 LEU 167 A 167 A ? -0.5 ASP 172 A 172 A ? -0.1 
166 PHE 166 A 166 A ? LYS 171 A 171 A ? -0.7 ALA 164 A 164 A ? -0.3 GLY 169 A 169 A ? -1.8 LYS 203 A 203 A ? -0.3 
167 LEU 167 A 167 A ? GLY 165 A 165 A ? -0.5 GLU 168 A 168 A ? -0.3 ASN 202 A 202 A ? -2.5 LYS 203 A 203 A ? -0.1 
168 GLU 168 A 168 A ? GLY 169 A 169 A ? -0.2 ARG 201 A 201 A ? -0.2 LEU 167 A 167 A ? -0.3 ARG 201 A 201 A ? -0.2 
169 GLY 169 A 169 A ? PHE 166 A 166 A ? -1.8 GLN 200 A 200 A ? -0.2 GLU 168 A 168 A ? -0.2 GLN 200 A 200 A ? -0.2 
170 GLY 170 A 170 A ? ALA 199 A 199 A ? -3.0 GLU 168 A 168 A ? -0.1 ASP 172 A 172 A ? -0.3 GLN 200 A 200 A ? -0.1 
171 LYS 171 A 171 A ? PHE 166 A 166 A ? -0.3 GLN 200 A 200 A ? -0.1 PHE 166 A 166 A ? -0.7 SER 173 A 173 A ? -0.3 
172 ASP 172 A 172 A ? VAL 3   A 3   A ? -1.7 GLY 170 A 170 A ? -0.3 VAL 3   A 3   A ? -3.2 CYS 174 A 174 A ? -0.3 
173 SER 173 A 173 A ? LYS 171 A 171 A ? -0.3 ILE 2   A 2   A ? -0.3 ILE 2   A 2   A ? -0.3 ALA 199 A 199 A ? -0.3 
174 CYS 174 A 174 A ? LYS 1   A 1   A ? -4.8 ASP 172 A 172 A ? -0.3 ASP 177 A 177 A ? -1.9 GLY 123 A 123 A ? -0.1 
175 GLN 175 A 175 A ? GLY 176 A 176 A ? -0.2 SER 173 A 173 A ? -0.2 ASN 124 A 124 A ? -4.7 CYS 174 A 174 A ? -0.2 
176 GLY 176 A 176 A ? GLY 123 A 123 A ? -0.3 PHE 25  A 25  A ? -0.2 TRP 122 A 122 A ? -0.4 GLN 175 A 175 A ? -0.2 
177 ASP 177 A 177 A ? CYS 174 A 174 A ? -1.9 LYS 1   A 1   A ? -0.2 GLY 180 A 180 A ? -2.5 VAL 192 A 192 A ? -0.3 
178 SER 178 A 178 A ? GLY 179 A 179 A ? -0.3 PHE 25  A 25  A ? -0.2 GLY 27  A 27  A ? -3.7 SER 193 A 193 A ? -0.2 
179 GLY 179 A 179 A ? VAL 192 A 192 A ? -2.7 GLY 180 A 180 A ? -0.3 SER 178 A 178 A ? -0.3 SER 193 A 193 A ? -0.1 
180 GLY 180 A 180 A ? ASP 177 A 177 A ? -2.5 VAL 191 A 191 A ? -0.1 VAL 192 A 192 A ? -2.5 GLY 179 A 179 A ? -0.3 
181 PRO 181 A 181 A ? ?   ?   ? ?   ? ? ?    ?   ?   ? ?   ? ? ?    SER 120 A 120 A ? -1.5 VAL 183 A 183 A ? -0.5 
182 VAL 182 A 182 A ? GLY 190 A 190 A ? -2.3 ILE 119 A 119 A ? -0.2 GLN 189 A 189 A ? -3.1 GLY 190 A 190 A ? -1.7 
183 VAL 183 A 183 A ? LEU 118 A 118 A ? -3.2 PRO 181 A 181 A ? -0.5 LEU 118 A 118 A ? -3.7 ASN 185 A 185 A ? -0.4 
184 CYS 184 A 184 A ? GLU 187 A 187 A ? -2.5 VAL 182 A 182 A ? -0.5 GLU 187 A 187 A ? -2.0 CYS 117 A 117 A ? -0.2 
185 ASN 185 A 185 A ? GLN 116 A 116 A ? -0.6 VAL 183 A 183 A ? -0.4 CYS 184 A 184 A ? -0.2 LEU 188 A 188 A ? -0.1 
186 GLY 186 A 186 A ? GLU 187 A 187 A ? -0.2 VAL 183 A 183 A ? -0.1 SER 105 A 105 A ? -0.8 LEU 188 A 188 A ? -0.3 
187 GLU 187 A 187 A ? CYS 184 A 184 A ? -2.0 ILE 104 A 104 A ? -0.1 CYS 184 A 184 A ? -2.5 GLN 189 A 189 A ? -0.7 
188 LEU 188 A 188 A ? SER 105 A 105 A ? -2.6 GLY 186 A 186 A ? -0.3 VAL 183 A 183 A ? -0.2 VAL 191 A 191 A ? -0.1 
189 GLN 189 A 189 A ? VAL 182 A 182 A ? -3.1 GLU 187 A 187 A ? -0.7 VAL 210 A 210 A ? -1.3 CYS 211 A 211 A ? -0.5 
190 GLY 190 A 190 A ? VAL 182 A 182 A ? -1.7 ARG 209 A 209 A ? -0.2 VAL 182 A 182 A ? -2.3 VAL 192 A 192 A ? -0.4 
191 VAL 191 A 191 A ? THR 208 A 208 A ? -1.3 GLN 189 A 189 A ? -0.3 THR 208 A 208 A ? -3.1 GLY 180 A 180 A ? -0.1 
192 VAL 192 A 192 A ? GLY 180 A 180 A ? -2.5 GLY 190 A 190 A ? -0.4 GLY 179 A 179 A ? -2.7 TYR 207 A 207 A ? -0.2 
193 SER 193 A 193 A ? VAL 206 A 206 A ? -2.3 TRP 194 A 194 A ? -0.4 GLY 195 A 195 A ? -0.3 TYR 207 A 207 A ? -0.2 
194 TRP 194 A 194 A ? VAL 206 A 206 A ? -1.9 SER 178 A 178 A ? -0.0 VAL 206 A 206 A ? -3.0 SER 193 A 193 A ? -0.4 
195 GLY 195 A 195 A ? SER 193 A 193 A ? -0.3 GLY 205 A 205 A ? -0.2 GLY 197 A 197 A ? -0.7 GLY 205 A 205 A ? -0.1 
196 TYR 196 A 196 A ? PRO 204 A 204 A ? -0.4 TRP 194 A 194 A ? -0.3 GLN 200 A 200 A ? -0.3 TRP 194 A 194 A ? -0.0 
197 GLY 197 A 197 A ? GLY 195 A 195 A ? -0.7 ALA 199 A 199 A ? -0.1 ALA 199 A 199 A ? -0.4 SER 128 A 128 A ? -0.1 
198 CYS 198 A 198 A ? SER 127 A 127 A ? -0.3 ALA 199 A 199 A ? -0.1 ARG 201 A 201 A ? -0.1 GLY 170 A 170 A ? -0.1 
199 ALA 199 A 199 A ? GLY 197 A 197 A ? -0.4 LYS 203 A 203 A ? -0.3 GLY 170 A 170 A ? -3.0 ARG 201 A 201 A ? -0.3 
200 GLN 200 A 200 A ? LYS 203 A 203 A ? -0.5 TYR 196 A 196 A ? -0.3 LYS 203 A 203 A ? -1.9 GLY 169 A 169 A ? -0.2 
201 ARG 201 A 201 A ? ALA 199 A 199 A ? -0.3 ASN 202 A 202 A ? -0.3 GLU 168 A 168 A ? -0.2 LEU 167 A 167 A ? -0.1 
202 ASN 202 A 202 A ? LEU 167 A 167 A ? -2.5 PHE 166 A 166 A ? -0.2 ARG 201 A 201 A ? -0.3 LEU 167 A 167 A ? -0.1 
203 LYS 203 A 203 A ? GLN 200 A 200 A ? -1.9 PHE 166 A 166 A ? -0.3 GLN 200 A 200 A ? -0.5 ALA 199 A 199 A ? -0.3 
204 PRO 204 A 204 A ? ?   ?   ? ?   ? ? ?    ?   ?   ? ?   ? ? ?    TYR 196 A 196 A ? -0.4 GLY 165 A 165 A ? -0.2 
205 GLY 205 A 205 A ? ALA 164 A 164 A ? -1.4 GLY 195 A 195 A ? -0.1 ALA 164 A 164 A ? -1.6 TYR 207 A 207 A ? -0.4 
206 VAL 206 A 206 A ? TRP 194 A 194 A ? -3.0 CYS 163 A 163 A ? -0.2 SER 193 A 193 A ? -2.3 TRP 194 A 194 A ? -1.9 
207 TYR 207 A 207 A ? VAL 162 A 162 A ? -3.1 GLY 205 A 205 A ? -0.4 VAL 162 A 162 A ? -2.5 ARG 209 A 209 A ? -0.4 
208 THR 208 A 208 A ? VAL 191 A 191 A ? -3.1 VAL 206 A 206 A ? -0.3 VAL 191 A 191 A ? -1.3 VAL 210 A 210 A ? -1.0 
209 ARG 209 A 209 A ? ASN 160 A 160 A ? -2.7 TYR 207 A 207 A ? -0.4 ASN 212 A 212 A ? -1.3 GLY 190 A 190 A ? -0.2 
210 VAL 210 A 210 A ? GLN 189 A 189 A ? -1.3 THR 208 A 208 A ? -1.0 PHE 213 A 213 A ? -3.0 VAL 214 A 214 A ? -0.4 
211 CYS 211 A 211 A ? GLN 189 A 189 A ? -0.5 ASN 212 A 212 A ? -0.3 VAL 214 A 214 A ? -0.5 VAL 210 A 210 A ? -0.3 
212 ASN 212 A 212 A ? ARG 209 A 209 A ? -1.3 PHE 213 A 213 A ? -0.2 CYS 211 A 211 A ? -0.3 VAL 210 A 210 A ? -0.2 
213 PHE 213 A 213 A ? VAL 210 A 210 A ? -3.0 ARG 209 A 209 A ? -0.2 ILE 217 A 217 A ? -2.8 ASN 212 A 212 A ? -0.2 
214 VAL 214 A 214 A ? CYS 211 A 211 A ? -0.5 VAL 210 A 210 A ? -0.4 GLN 218 A 218 A ? -2.5 GLN 219 A 219 A ? -0.2 
215 ASN 215 A 215 A ? CYS 211 A 211 A ? -0.3 TRP 216 A 216 A ? -0.2 GLN 219 A 219 A ? -2.4 THR 220 A 220 A ? -0.2 
216 TRP 216 A 216 A ? GLN 218 A 218 A ? -0.2 ILE 217 A 217 A ? -0.2 THR 220 A 220 A ? -2.5 ILE 221 A 221 A ? -0.2 
217 ILE 217 A 217 A ? PHE 213 A 213 A ? -2.8 GLN 218 A 218 A ? -0.2 ILE 221 A 221 A ? -2.4 ASN 215 A 215 A ? -0.2 
218 GLN 218 A 218 A ? VAL 214 A 214 A ? -2.5 GLN 219 A 219 A ? -0.2 ALA 222 A 222 A ? -2.3 ILE 217 A 217 A ? -0.2 
219 GLN 219 A 219 A ? ASN 215 A 215 A ? -2.4 VAL 214 A 214 A ? -0.2 ALA 223 A 223 A ? -1.8 GLN 218 A 218 A ? -0.2 
220 THR 220 A 220 A ? TRP 216 A 216 A ? -2.5 ASN 215 A 215 A ? -0.2 ASN 224 A 224 A ? -0.6 GLN 218 A 218 A ? -0.2 
221 ILE 221 A 221 A ? ILE 217 A 217 A ? -2.4 TRP 216 A 216 A ? -0.2 ASN 224 A 224 A ? -1.2 GLN 219 A 219 A ? -0.2 
222 ALA 222 A 222 A ? GLN 218 A 218 A ? -2.3 ALA 223 A 223 A ? -0.3 ILE 221 A 221 A ? -0.2 THR 220 A 220 A ? -0.2 
223 ALA 223 A 223 A ? GLN 219 A 219 A ? -1.8 GLN 218 A 218 A ? -0.2 ALA 222 A 222 A ? -0.3 ILE 221 A 221 A ? -0.2 
224 ASN 224 A 224 A ? ILE 221 A 221 A ? -1.2 THR 220 A 220 A ? -0.6 ALA 222 A 222 A ? -0.2 ALA 223 A 223 A ? -0.2 
# 
loop_
_dssp_statistics_histogram.entry_id 
_dssp_statistics_histogram.type 
_dssp_statistics_histogram.1 
_dssp_statistics_histogram.2 
_dssp_statistics_histogram.3 
_dssp_statistics_histogram.4 
_dssp_statistics_histogram.5 
_dssp_statistics_histogram.6 
_dssp_statistics_histogram.7 
_dssp_statistics_histogram.8 
_dssp_statistics_histogram.9 
_dssp_statistics_histogram.10 
_dssp_statistics_histogram.11 
_dssp_statistics_histogram.12 
_dssp_statistics_histogram.13 
_dssp_statistics_histogram.14 
_dssp_statistics_histogram.15 
_dssp_statistics_histogram.16 
_dssp_statistics_histogram.17 
_dssp_statistics_histogram.18 
_dssp_statistics_histogram.19 
_dssp_statistics_histogram.20 
_dssp_statistics_histogram.21 
_dssp_statistics_histogram.22 
_dssp_statistics_histogram.23 
_dssp_statistics_histogram.24 
_dssp_statistics_histogram.25 
_dssp_statistics_histogram.26 
_dssp_statistics_histogram.27 
_dssp_statistics_histogram.28 
_dssp_statistics_histogram.29 
_dssp_statistics_histogram.30 
Erinaceus_europaeus_GeneID=103112821 residues_per_alpha_helix        0 0 0 0 0 0 1 0 0 1 0 0 0 0 0 0 0 0 0 0 0 0 0 0 0 0 0 0 0 0 
Erinaceus_europaeus_GeneID=103112821 parallel_bridges_per_ladder     1 0 0 0 0 0 0 0 0 0 0 0 0 0 0 0 0 0 0 0 0 0 0 0 0 0 0 0 0 0 
Erinaceus_europaeus_GeneID=103112821 antiparallel_bridges_per_ladder 4 3 2 5 2 1 0 0 0 0 0 0 0 0 0 0 0 0 0 0 0 0 0 0 0 0 0 0 0 0 
Erinaceus_europaeus_GeneID=103112821 ladders_per_sheet               1 0 0 0 0 1 0 1 0 0 0 0 0 0 0 0 0 0 0 0 0 0 0 0 0 0 0 0 0 0 
# 
loop_
_dssp_statistics_hbond.entry_id 
_dssp_statistics_hbond.type 
_dssp_statistics_hbond.count 
_dssp_statistics_hbond.count_per_100 
Erinaceus_europaeus_GeneID=103112821 O(I)-->H-N(J)          142 63.4 
Erinaceus_europaeus_GeneID=103112821 'PARALLEL BRIDGES'     2   0.9  
Erinaceus_europaeus_GeneID=103112821 'ANTIPARALLEL BRIDGES' 71  31.7 
Erinaceus_europaeus_GeneID=103112821 O(I)-->H-N(I-5)        2   0.9  
Erinaceus_europaeus_GeneID=103112821 O(I)-->H-N(I-4)        1   0.4  
Erinaceus_europaeus_GeneID=103112821 O(I)-->H-N(I-3)        4   1.8  
Erinaceus_europaeus_GeneID=103112821 O(I)-->H-N(I-2)        1   0.4  
Erinaceus_europaeus_GeneID=103112821 O(I)-->H-N(I-1)        0   0.0  
Erinaceus_europaeus_GeneID=103112821 O(I)-->H-N(I+0)        0   0.0  
Erinaceus_europaeus_GeneID=103112821 O(I)-->H-N(I+1)        0   0.0  
Erinaceus_europaeus_GeneID=103112821 O(I)-->H-N(I+2)        21  9.4  
Erinaceus_europaeus_GeneID=103112821 O(I)-->H-N(I+3)        20  8.9  
Erinaceus_europaeus_GeneID=103112821 O(I)-->H-N(I+4)        15  6.7  
Erinaceus_europaeus_GeneID=103112821 O(I)-->H-N(I+5)        1   0.4  
# 
_dssp_statistics.entry_id                       Erinaceus_europaeus_GeneID=103112821 
_dssp_statistics.nr_of_residues                 224 
_dssp_statistics.nr_of_chains                   1 
_dssp_statistics.nr_of_ss_bridges_total         0 
_dssp_statistics.nr_of_ss_bridges_intra_chain   0 
_dssp_statistics.nr_of_ss_bridges_inter_chain   0 
# 
loop_
_chem_comp.id 
_chem_comp.type 
_chem_comp.mon_nstd_flag 
_chem_comp.name 
_chem_comp.formula 
_chem_comp.formula_weight 
ALA 'L-PEPTIDE LINKING' y ALANINE         'C3 H7 N O2'     89.093 
ARG 'L-PEPTIDE LINKING' y ARGININE        'C6 H15 N4 O2'  175.209 
ASN 'L-PEPTIDE LINKING' y ASPARAGINE      'C4 H8 N2 O3'   132.118 
ASP 'L-PEPTIDE LINKING' y 'ASPARTIC ACID' 'C4 H7 N O4'    133.103 
CYS 'L-PEPTIDE LINKING' y CYSTEINE        'C3 H7 N O2 S'  121.158 
GLN 'L-PEPTIDE LINKING' y GLUTAMINE       'C5 H10 N2 O3'  146.144 
GLU 'L-PEPTIDE LINKING' y 'GLUTAMIC ACID' 'C5 H9 N O4'    147.129 
GLY 'PEPTIDE LINKING'   y GLYCINE         'C2 H5 N O2'     75.067 
HIS 'L-PEPTIDE LINKING' y HISTIDINE       'C6 H10 N3 O2'  156.162 
ILE 'L-PEPTIDE LINKING' y ISOLEUCINE      'C6 H13 N O2'   131.173 
LEU 'L-PEPTIDE LINKING' y LEUCINE         'C6 H13 N O2'   131.173 
LYS 'L-PEPTIDE LINKING' y LYSINE          'C6 H15 N2 O2'  147.195 
MET 'L-PEPTIDE LINKING' y METHIONINE      'C5 H11 N O2 S' 149.211 
PHE 'L-PEPTIDE LINKING' y PHENYLALANINE   'C9 H11 N O2'   165.189 
PRO 'L-PEPTIDE LINKING' y PROLINE         'C5 H9 N O2'     115.13 
SER 'L-PEPTIDE LINKING' y SERINE          'C3 H7 N O3'    105.093 
THR 'L-PEPTIDE LINKING' y THREONINE       'C4 H9 N O3'    119.119 
TRP 'L-PEPTIDE LINKING' y TRYPTOPHAN      'C11 H12 N2 O2' 204.225 
TYR 'L-PEPTIDE LINKING' y TYROSINE        'C9 H11 N O3'   181.189 
VAL 'L-PEPTIDE LINKING' y VALINE          'C5 H11 N O2'   117.146 
# 
loop_
_atom_type.symbol 
N 
C 
O 
S 
# 
loop_
_entity_poly_seq.entity_id 
_entity_poly_seq.num 
_entity_poly_seq.mon_id 
_entity_poly_seq.hetero 
1   1 LYS n 
1   2 ILE n 
1   3 VAL n 
1   4 GLY n 
1   5 GLY n 
1   6 TYR n 
1   7 THR n 
1   8 CYS n 
1   9 GLN n 
1  10 GLU n 
1  11 ASN n 
1  12 SER n 
1  13 VAL n 
1  14 PRO n 
1  15 TYR n 
1  16 GLN n 
1  17 VAL n 
1  18 SER n 
1  19 LEU n 
1  20 ASN n 
1  21 SER n 
1  22 GLY n 
1  23 TYR n 
1  24 HIS n 
1  25 PHE n 
1  26 CYS n 
1  27 GLY n 
1  28 GLY n 
1  29 SER n 
1  30 LEU n 
1  31 ILE n 
1  32 ASN n 
1  33 ASP n 
1  34 GLN n 
1  35 TRP n 
1  36 VAL n 
1  37 VAL n 
1  38 SER n 
1  39 ALA n 
1  40 ALA n 
1  41 HIS n 
1  42 CYS n 
1  43 TYR n 
1  44 LYS n 
1  45 SER n 
1  46 ARG n 
1  47 ILE n 
1  48 GLN n 
1  49 VAL n 
1  50 ARG n 
1  51 LEU n 
1  52 GLY n 
1  53 GLU n 
1  54 HIS n 
1  55 ASN n 
1  56 ILE n 
1  57 GLU n 
1  58 VAL n 
1  59 LEU n 
1  60 GLU n 
1  61 GLY n 
1  62 ASN n 
1  63 GLU n 
1  64 GLN n 
1  65 PHE n 
1  66 ILE n 
1  67 ASN n 
1  68 SER n 
1  69 ASP n 
1  70 LYS n 
1  71 VAL n 
1  72 ILE n 
1  73 ARG n 
1  74 HIS n 
1  75 PRO n 
1  76 GLY n 
1  77 TYR n 
1  78 ASN n 
1  79 SER n 
1  80 TRP n 
1  81 THR n 
1  82 LEU n 
1  83 ASP n 
1  84 ASN n 
1  85 ASP n 
1  86 ILE n 
1  87 MET n 
1  88 LEU n 
1  89 ILE n 
1  90 LYS n 
1  91 LEU n 
1  92 SER n 
1  93 THR n 
1  94 PRO n 
1  95 ALA n 
1  96 VAL n 
1  97 LEU n 
1  98 SER n 
1  99 SER n 
1 100 ARG n 
1 101 VAL n 
1 102 SER n 
1 103 ALA n 
1 104 ILE n 
1 105 SER n 
1 106 LEU n 
1 107 PRO n 
1 108 SER n 
1 109 SER n 
1 110 CYS n 
1 111 ALA n 
1 112 PRO n 
1 113 ALA n 
1 114 GLY n 
1 115 THR n 
1 116 GLN n 
1 117 CYS n 
1 118 LEU n 
1 119 ILE n 
1 120 SER n 
1 121 GLY n 
1 122 TRP n 
1 123 GLY n 
1 124 ASN n 
1 125 THR n 
1 126 LEU n 
1 127 SER n 
1 128 SER n 
1 129 GLY n 
1 130 THR n 
1 131 ASN n 
1 132 TYR n 
1 133 PRO n 
1 134 ASP n 
1 135 LEU n 
1 136 LEU n 
1 137 GLN n 
1 138 CYS n 
1 139 LEU n 
1 140 ASN n 
1 141 ALA n 
1 142 PRO n 
1 143 LEU n 
1 144 LEU n 
1 145 SER n 
1 146 GLN n 
1 147 ALA n 
1 148 GLN n 
1 149 CYS n 
1 150 GLU n 
1 151 ALA n 
1 152 SER n 
1 153 TYR n 
1 154 PRO n 
1 155 GLY n 
1 156 GLN n 
1 157 ILE n 
1 158 THR n 
1 159 ASP n 
1 160 ASN n 
1 161 MET n 
1 162 VAL n 
1 163 CYS n 
1 164 ALA n 
1 165 GLY n 
1 166 PHE n 
1 167 LEU n 
1 168 GLU n 
1 169 GLY n 
1 170 GLY n 
1 171 LYS n 
1 172 ASP n 
1 173 SER n 
1 174 CYS n 
1 175 GLN n 
1 176 GLY n 
1 177 ASP n 
1 178 SER n 
1 179 GLY n 
1 180 GLY n 
1 181 PRO n 
1 182 VAL n 
1 183 VAL n 
1 184 CYS n 
1 185 ASN n 
1 186 GLY n 
1 187 GLU n 
1 188 LEU n 
1 189 GLN n 
1 190 GLY n 
1 191 VAL n 
1 192 VAL n 
1 193 SER n 
1 194 TRP n 
1 195 GLY n 
1 196 TYR n 
1 197 GLY n 
1 198 CYS n 
1 199 ALA n 
1 200 GLN n 
1 201 ARG n 
1 202 ASN n 
1 203 LYS n 
1 204 PRO n 
1 205 GLY n 
1 206 VAL n 
1 207 TYR n 
1 208 THR n 
1 209 ARG n 
1 210 VAL n 
1 211 CYS n 
1 212 ASN n 
1 213 PHE n 
1 214 VAL n 
1 215 ASN n 
1 216 TRP n 
1 217 ILE n 
1 218 GLN n 
1 219 GLN n 
1 220 THR n 
1 221 ILE n 
1 222 ALA n 
1 223 ALA n 
1 224 ASN n 
# 
loop_
_pdbx_poly_seq_scheme.asym_id 
_pdbx_poly_seq_scheme.entity_id 
_pdbx_poly_seq_scheme.seq_id 
_pdbx_poly_seq_scheme.mon_id 
_pdbx_poly_seq_scheme.ndb_seq_num 
_pdbx_poly_seq_scheme.pdb_seq_num 
_pdbx_poly_seq_scheme.auth_seq_num 
_pdbx_poly_seq_scheme.pdb_mon_id 
_pdbx_poly_seq_scheme.auth_mon_id 
_pdbx_poly_seq_scheme.pdb_strand_id 
_pdbx_poly_seq_scheme.pdb_ins_code 
_pdbx_poly_seq_scheme.hetero 
A 1   1 LYS   1 1   1   LYS LYS A ? n 
A 1   2 ILE   2 2   2   ILE ILE A ? n 
A 1   3 VAL   3 3   3   VAL VAL A ? n 
A 1   4 GLY   4 4   4   GLY GLY A ? n 
A 1   5 GLY   5 5   5   GLY GLY A ? n 
A 1   6 TYR   6 6   6   TYR TYR A ? n 
A 1   7 THR   7 7   7   THR THR A ? n 
A 1   8 CYS   8 8   8   CYS CYS A ? n 
A 1   9 GLN   9 9   9   GLN GLN A ? n 
A 1  10 GLU  10 10  10  GLU GLU A ? n 
A 1  11 ASN  11 11  11  ASN ASN A ? n 
A 1  12 SER  12 12  12  SER SER A ? n 
A 1  13 VAL  13 13  13  VAL VAL A ? n 
A 1  14 PRO  14 14  14  PRO PRO A ? n 
A 1  15 TYR  15 15  15  TYR TYR A ? n 
A 1  16 GLN  16 16  16  GLN GLN A ? n 
A 1  17 VAL  17 17  17  VAL VAL A ? n 
A 1  18 SER  18 18  18  SER SER A ? n 
A 1  19 LEU  19 19  19  LEU LEU A ? n 
A 1  20 ASN  20 20  20  ASN ASN A ? n 
A 1  21 SER  21 21  21  SER SER A ? n 
A 1  22 GLY  22 22  22  GLY GLY A ? n 
A 1  23 TYR  23 23  23  TYR TYR A ? n 
A 1  24 HIS  24 24  24  HIS HIS A ? n 
A 1  25 PHE  25 25  25  PHE PHE A ? n 
A 1  26 CYS  26 26  26  CYS CYS A ? n 
A 1  27 GLY  27 27  27  GLY GLY A ? n 
A 1  28 GLY  28 28  28  GLY GLY A ? n 
A 1  29 SER  29 29  29  SER SER A ? n 
A 1  30 LEU  30 30  30  LEU LEU A ? n 
A 1  31 ILE  31 31  31  ILE ILE A ? n 
A 1  32 ASN  32 32  32  ASN ASN A ? n 
A 1  33 ASP  33 33  33  ASP ASP A ? n 
A 1  34 GLN  34 34  34  GLN GLN A ? n 
A 1  35 TRP  35 35  35  TRP TRP A ? n 
A 1  36 VAL  36 36  36  VAL VAL A ? n 
A 1  37 VAL  37 37  37  VAL VAL A ? n 
A 1  38 SER  38 38  38  SER SER A ? n 
A 1  39 ALA  39 39  39  ALA ALA A ? n 
A 1  40 ALA  40 40  40  ALA ALA A ? n 
A 1  41 HIS  41 41  41  HIS HIS A ? n 
A 1  42 CYS  42 42  42  CYS CYS A ? n 
A 1  43 TYR  43 43  43  TYR TYR A ? n 
A 1  44 LYS  44 44  44  LYS LYS A ? n 
A 1  45 SER  45 45  45  SER SER A ? n 
A 1  46 ARG  46 46  46  ARG ARG A ? n 
A 1  47 ILE  47 47  47  ILE ILE A ? n 
A 1  48 GLN  48 48  48  GLN GLN A ? n 
A 1  49 VAL  49 49  49  VAL VAL A ? n 
A 1  50 ARG  50 50  50  ARG ARG A ? n 
A 1  51 LEU  51 51  51  LEU LEU A ? n 
A 1  52 GLY  52 52  52  GLY GLY A ? n 
A 1  53 GLU  53 53  53  GLU GLU A ? n 
A 1  54 HIS  54 54  54  HIS HIS A ? n 
A 1  55 ASN  55 55  55  ASN ASN A ? n 
A 1  56 ILE  56 56  56  ILE ILE A ? n 
A 1  57 GLU  57 57  57  GLU GLU A ? n 
A 1  58 VAL  58 58  58  VAL VAL A ? n 
A 1  59 LEU  59 59  59  LEU LEU A ? n 
A 1  60 GLU  60 60  60  GLU GLU A ? n 
A 1  61 GLY  61 61  61  GLY GLY A ? n 
A 1  62 ASN  62 62  62  ASN ASN A ? n 
A 1  63 GLU  63 63  63  GLU GLU A ? n 
A 1  64 GLN  64 64  64  GLN GLN A ? n 
A 1  65 PHE  65 65  65  PHE PHE A ? n 
A 1  66 ILE  66 66  66  ILE ILE A ? n 
A 1  67 ASN  67 67  67  ASN ASN A ? n 
A 1  68 SER  68 68  68  SER SER A ? n 
A 1  69 ASP  69 69  69  ASP ASP A ? n 
A 1  70 LYS  70 70  70  LYS LYS A ? n 
A 1  71 VAL  71 71  71  VAL VAL A ? n 
A 1  72 ILE  72 72  72  ILE ILE A ? n 
A 1  73 ARG  73 73  73  ARG ARG A ? n 
A 1  74 HIS  74 74  74  HIS HIS A ? n 
A 1  75 PRO  75 75  75  PRO PRO A ? n 
A 1  76 GLY  76 76  76  GLY GLY A ? n 
A 1  77 TYR  77 77  77  TYR TYR A ? n 
A 1  78 ASN  78 78  78  ASN ASN A ? n 
A 1  79 SER  79 79  79  SER SER A ? n 
A 1  80 TRP  80 80  80  TRP TRP A ? n 
A 1  81 THR  81 81  81  THR THR A ? n 
A 1  82 LEU  82 82  82  LEU LEU A ? n 
A 1  83 ASP  83 83  83  ASP ASP A ? n 
A 1  84 ASN  84 84  84  ASN ASN A ? n 
A 1  85 ASP  85 85  85  ASP ASP A ? n 
A 1  86 ILE  86 86  86  ILE ILE A ? n 
A 1  87 MET  87 87  87  MET MET A ? n 
A 1  88 LEU  88 88  88  LEU LEU A ? n 
A 1  89 ILE  89 89  89  ILE ILE A ? n 
A 1  90 LYS  90 90  90  LYS LYS A ? n 
A 1  91 LEU  91 91  91  LEU LEU A ? n 
A 1  92 SER  92 92  92  SER SER A ? n 
A 1  93 THR  93 93  93  THR THR A ? n 
A 1  94 PRO  94 94  94  PRO PRO A ? n 
A 1  95 ALA  95 95  95  ALA ALA A ? n 
A 1  96 VAL  96 96  96  VAL VAL A ? n 
A 1  97 LEU  97 97  97  LEU LEU A ? n 
A 1  98 SER  98 98  98  SER SER A ? n 
A 1  99 SER  99 99  99  SER SER A ? n 
A 1 100 ARG 100 100 100 ARG ARG A ? n 
A 1 101 VAL 101 101 101 VAL VAL A ? n 
A 1 102 SER 102 102 102 SER SER A ? n 
A 1 103 ALA 103 103 103 ALA ALA A ? n 
A 1 104 ILE 104 104 104 ILE ILE A ? n 
A 1 105 SER 105 105 105 SER SER A ? n 
A 1 106 LEU 106 106 106 LEU LEU A ? n 
A 1 107 PRO 107 107 107 PRO PRO A ? n 
A 1 108 SER 108 108 108 SER SER A ? n 
A 1 109 SER 109 109 109 SER SER A ? n 
A 1 110 CYS 110 110 110 CYS CYS A ? n 
A 1 111 ALA 111 111 111 ALA ALA A ? n 
A 1 112 PRO 112 112 112 PRO PRO A ? n 
A 1 113 ALA 113 113 113 ALA ALA A ? n 
A 1 114 GLY 114 114 114 GLY GLY A ? n 
A 1 115 THR 115 115 115 THR THR A ? n 
A 1 116 GLN 116 116 116 GLN GLN A ? n 
A 1 117 CYS 117 117 117 CYS CYS A ? n 
A 1 118 LEU 118 118 118 LEU LEU A ? n 
A 1 119 ILE 119 119 119 ILE ILE A ? n 
A 1 120 SER 120 120 120 SER SER A ? n 
A 1 121 GLY 121 121 121 GLY GLY A ? n 
A 1 122 TRP 122 122 122 TRP TRP A ? n 
A 1 123 GLY 123 123 123 GLY GLY A ? n 
A 1 124 ASN 124 124 124 ASN ASN A ? n 
A 1 125 THR 125 125 125 THR THR A ? n 
A 1 126 LEU 126 126 126 LEU LEU A ? n 
A 1 127 SER 127 127 127 SER SER A ? n 
A 1 128 SER 128 128 128 SER SER A ? n 
A 1 129 GLY 129 129 129 GLY GLY A ? n 
A 1 130 THR 130 130 130 THR THR A ? n 
A 1 131 ASN 131 131 131 ASN ASN A ? n 
A 1 132 TYR 132 132 132 TYR TYR A ? n 
A 1 133 PRO 133 133 133 PRO PRO A ? n 
A 1 134 ASP 134 134 134 ASP ASP A ? n 
A 1 135 LEU 135 135 135 LEU LEU A ? n 
A 1 136 LEU 136 136 136 LEU LEU A ? n 
A 1 137 GLN 137 137 137 GLN GLN A ? n 
A 1 138 CYS 138 138 138 CYS CYS A ? n 
A 1 139 LEU 139 139 139 LEU LEU A ? n 
A 1 140 ASN 140 140 140 ASN ASN A ? n 
A 1 141 ALA 141 141 141 ALA ALA A ? n 
A 1 142 PRO 142 142 142 PRO PRO A ? n 
A 1 143 LEU 143 143 143 LEU LEU A ? n 
A 1 144 LEU 144 144 144 LEU LEU A ? n 
A 1 145 SER 145 145 145 SER SER A ? n 
A 1 146 GLN 146 146 146 GLN GLN A ? n 
A 1 147 ALA 147 147 147 ALA ALA A ? n 
A 1 148 GLN 148 148 148 GLN GLN A ? n 
A 1 149 CYS 149 149 149 CYS CYS A ? n 
A 1 150 GLU 150 150 150 GLU GLU A ? n 
A 1 151 ALA 151 151 151 ALA ALA A ? n 
A 1 152 SER 152 152 152 SER SER A ? n 
A 1 153 TYR 153 153 153 TYR TYR A ? n 
A 1 154 PRO 154 154 154 PRO PRO A ? n 
A 1 155 GLY 155 155 155 GLY GLY A ? n 
A 1 156 GLN 156 156 156 GLN GLN A ? n 
A 1 157 ILE 157 157 157 ILE ILE A ? n 
A 1 158 THR 158 158 158 THR THR A ? n 
A 1 159 ASP 159 159 159 ASP ASP A ? n 
A 1 160 ASN 160 160 160 ASN ASN A ? n 
A 1 161 MET 161 161 161 MET MET A ? n 
A 1 162 VAL 162 162 162 VAL VAL A ? n 
A 1 163 CYS 163 163 163 CYS CYS A ? n 
A 1 164 ALA 164 164 164 ALA ALA A ? n 
A 1 165 GLY 165 165 165 GLY GLY A ? n 
A 1 166 PHE 166 166 166 PHE PHE A ? n 
A 1 167 LEU 167 167 167 LEU LEU A ? n 
A 1 168 GLU 168 168 168 GLU GLU A ? n 
A 1 169 GLY 169 169 169 GLY GLY A ? n 
A 1 170 GLY 170 170 170 GLY GLY A ? n 
A 1 171 LYS 171 171 171 LYS LYS A ? n 
A 1 172 ASP 172 172 172 ASP ASP A ? n 
A 1 173 SER 173 173 173 SER SER A ? n 
A 1 174 CYS 174 174 174 CYS CYS A ? n 
A 1 175 GLN 175 175 175 GLN GLN A ? n 
A 1 176 GLY 176 176 176 GLY GLY A ? n 
A 1 177 ASP 177 177 177 ASP ASP A ? n 
A 1 178 SER 178 178 178 SER SER A ? n 
A 1 179 GLY 179 179 179 GLY GLY A ? n 
A 1 180 GLY 180 180 180 GLY GLY A ? n 
A 1 181 PRO 181 181 181 PRO PRO A ? n 
A 1 182 VAL 182 182 182 VAL VAL A ? n 
A 1 183 VAL 183 183 183 VAL VAL A ? n 
A 1 184 CYS 184 184 184 CYS CYS A ? n 
A 1 185 ASN 185 185 185 ASN ASN A ? n 
A 1 186 GLY 186 186 186 GLY GLY A ? n 
A 1 187 GLU 187 187 187 GLU GLU A ? n 
A 1 188 LEU 188 188 188 LEU LEU A ? n 
A 1 189 GLN 189 189 189 GLN GLN A ? n 
A 1 190 GLY 190 190 190 GLY GLY A ? n 
A 1 191 VAL 191 191 191 VAL VAL A ? n 
A 1 192 VAL 192 192 192 VAL VAL A ? n 
A 1 193 SER 193 193 193 SER SER A ? n 
A 1 194 TRP 194 194 194 TRP TRP A ? n 
A 1 195 GLY 195 195 195 GLY GLY A ? n 
A 1 196 TYR 196 196 196 TYR TYR A ? n 
A 1 197 GLY 197 197 197 GLY GLY A ? n 
A 1 198 CYS 198 198 198 CYS CYS A ? n 
A 1 199 ALA 199 199 199 ALA ALA A ? n 
A 1 200 GLN 200 200 200 GLN GLN A ? n 
A 1 201 ARG 201 201 201 ARG ARG A ? n 
A 1 202 ASN 202 202 202 ASN ASN A ? n 
A 1 203 LYS 203 203 203 LYS LYS A ? n 
A 1 204 PRO 204 204 204 PRO PRO A ? n 
A 1 205 GLY 205 205 205 GLY GLY A ? n 
A 1 206 VAL 206 206 206 VAL VAL A ? n 
A 1 207 TYR 207 207 207 TYR TYR A ? n 
A 1 208 THR 208 208 208 THR THR A ? n 
A 1 209 ARG 209 209 209 ARG ARG A ? n 
A 1 210 VAL 210 210 210 VAL VAL A ? n 
A 1 211 CYS 211 211 211 CYS CYS A ? n 
A 1 212 ASN 212 212 212 ASN ASN A ? n 
A 1 213 PHE 213 213 213 PHE PHE A ? n 
A 1 214 VAL 214 214 214 VAL VAL A ? n 
A 1 215 ASN 215 215 215 ASN ASN A ? n 
A 1 216 TRP 216 216 216 TRP TRP A ? n 
A 1 217 ILE 217 217 217 ILE ILE A ? n 
A 1 218 GLN 218 218 218 GLN GLN A ? n 
A 1 219 GLN 219 219 219 GLN GLN A ? n 
A 1 220 THR 220 220 220 THR THR A ? n 
A 1 221 ILE 221 221 221 ILE ILE A ? n 
A 1 222 ALA 222 222 222 ALA ALA A ? n 
A 1 223 ALA 223 223 223 ALA ALA A ? n 
A 1 224 ASN 224 224 224 ASN ASN A ? n 
# 
loop_
_atom_site.group_PDB 
_atom_site.id 
_atom_site.type_symbol 
_atom_site.label_atom_id 
_atom_site.label_alt_id 
_atom_site.label_comp_id 
_atom_site.label_asym_id 
_atom_site.label_entity_id 
_atom_site.label_seq_id 
_atom_site.pdbx_PDB_ins_code 
_atom_site.Cartn_x 
_atom_site.Cartn_y 
_atom_site.Cartn_z 
_atom_site.occupancy 
_atom_site.B_iso_or_equiv 
_atom_site.pdbx_formal_charge 
_atom_site.auth_seq_id 
_atom_site.auth_comp_id 
_atom_site.auth_asym_id 
_atom_site.auth_atom_id 
_atom_site.pdbx_PDB_model_num 
ATOM 1    N N   ? LYS A 1   1 ?   2.366  -9.293  -7.458 1.000 61.740 ? 1   LYS A N   1 
ATOM 2    C CA  ? LYS A 1   1 ?   2.129 -10.179  -8.594 1.000 61.740 ? 1   LYS A CA  1 
ATOM 3    C C   ? LYS A 1   1 ?   0.635 -10.383  -8.830 1.000 61.740 ? 1   LYS A C   1 
ATOM 4    C CB  ? LYS A 1   1 ?   2.814 -11.529  -8.374 1.000 61.740 ? 1   LYS A CB  1 
ATOM 5    O O   ? LYS A 1   1 ?  -0.108 -10.699  -7.899 1.000 61.740 ? 1   LYS A O   1 
ATOM 6    C CG  ? LYS A 1   1 ?   4.327 -11.441  -8.240 1.000 61.740 ? 1   LYS A CG  1 
ATOM 7    C CD  ? LYS A 1   1 ?   4.953 -12.818  -8.056 1.000 61.740 ? 1   LYS A CD  1 
ATOM 8    C CE  ? LYS A 1   1 ?   6.461 -12.726  -7.866 1.000 61.740 ? 1   LYS A CE  1 
ATOM 9    N NZ  ? LYS A 1   1 ?   7.080 -14.074  -7.692 1.000 61.740 ? 1   LYS A NZ  1 
ATOM 10   N N   ? ILE A 1   2 ?   0.224 -10.152 -10.227 1.000 84.480 ? 2   ILE A N   1 
ATOM 11   C CA  ? ILE A 1   2 ?  -1.187 -10.216 -10.591 1.000 84.480 ? 2   ILE A CA  1 
ATOM 12   C C   ? ILE A 1   2 ?  -1.441 -11.445 -11.461 1.000 84.480 ? 2   ILE A C   1 
ATOM 13   C CB  ? ILE A 1   2 ?  -1.640  -8.935 -11.327 1.000 84.480 ? 2   ILE A CB  1 
ATOM 14   O O   ? ILE A 1   2 ?  -0.839 -11.593 -12.527 1.000 84.480 ? 2   ILE A O   1 
ATOM 15   C CG1 ? ILE A 1   2 ?  -1.397  -7.701 -10.451 1.000 84.480 ? 2   ILE A CG1 1 
ATOM 16   C CG2 ? ILE A 1   2 ?  -3.113  -9.037 -11.733 1.000 84.480 ? 2   ILE A CG2 1 
ATOM 17   C CD1 ? ILE A 1   2 ?  -2.257  -7.655  -9.195 1.000 84.480 ? 2   ILE A CD1 1 
ATOM 18   N N   ? VAL A 1   3 ?  -2.070 -12.457 -11.036 1.000 88.590 ? 3   VAL A N   1 
ATOM 19   C CA  ? VAL A 1   3 ?  -2.497 -13.628 -11.795 1.000 88.590 ? 3   VAL A CA  1 
ATOM 20   C C   ? VAL A 1   3 ?  -3.729 -13.283 -12.628 1.000 88.590 ? 3   VAL A C   1 
ATOM 21   C CB  ? VAL A 1   3 ?  -2.798 -14.827 -10.869 1.000 88.590 ? 3   VAL A CB  1 
ATOM 22   O O   ? VAL A 1   3 ?  -4.700 -12.726 -12.111 1.000 88.590 ? 3   VAL A O   1 
ATOM 23   C CG1 ? VAL A 1   3 ?  -3.254 -16.037 -11.682 1.000 88.590 ? 3   VAL A CG1 1 
ATOM 24   C CG2 ? VAL A 1   3 ?  -1.569 -15.175 -10.031 1.000 88.590 ? 3   VAL A CG2 1 
ATOM 25   N N   ? GLY A 1   4 ?  -3.595 -13.681 -14.016 1.000 87.190 ? 4   GLY A N   1 
ATOM 26   C CA  ? GLY A 1   4 ?  -4.751 -13.452 -14.868 1.000 87.190 ? 4   GLY A CA  1 
ATOM 27   C C   ? GLY A 1   4 ?  -4.943 -11.992 -15.234 1.000 87.190 ? 4   GLY A C   1 
ATOM 28   O O   ? GLY A 1   4 ?  -6.021 -11.595 -15.679 1.000 87.190 ? 4   GLY A O   1 
ATOM 29   N N   ? GLY A 1   5 ?  -3.838 -11.072 -14.995 1.000 92.030 ? 5   GLY A N   1 
ATOM 30   C CA  ? GLY A 1   5 ?  -3.843  -9.661 -15.346 1.000 92.030 ? 5   GLY A CA  1 
ATOM 31   C C   ? GLY A 1   5 ?  -3.136  -9.369 -16.656 1.000 92.030 ? 5   GLY A C   1 
ATOM 32   O O   ? GLY A 1   5 ?  -3.071 -10.228 -17.537 1.000 92.030 ? 5   GLY A O   1 
ATOM 33   N N   ? TYR A 1   6 ?  -2.779  -8.133 -16.862 1.000 94.700 ? 6   TYR A N   1 
ATOM 34   C CA  ? TYR A 1   6 ?  -2.106  -7.658 -18.066 1.000 94.700 ? 6   TYR A CA  1 
ATOM 35   C C   ? TYR A 1   6 ?  -0.993  -6.676 -17.718 1.000 94.700 ? 6   TYR A C   1 
ATOM 36   C CB  ? TYR A 1   6 ?  -3.108  -6.995 -19.016 1.000 94.700 ? 6   TYR A CB  1 
ATOM 37   O O   ? TYR A 1   6 ?  -0.931  -6.172 -16.594 1.000 94.700 ? 6   TYR A O   1 
ATOM 38   C CG  ? TYR A 1   6 ?  -3.838  -5.823 -18.407 1.000 94.700 ? 6   TYR A CG  1 
ATOM 39   C CD1 ? TYR A 1   6 ?  -5.014  -6.009 -17.684 1.000 94.700 ? 6   TYR A CD1 1 
ATOM 40   C CD2 ? TYR A 1   6 ?  -3.354  -4.527 -18.554 1.000 94.700 ? 6   TYR A CD2 1 
ATOM 41   C CE1 ? TYR A 1   6 ?  -5.691  -4.931 -17.122 1.000 94.700 ? 6   TYR A CE1 1 
ATOM 42   C CE2 ? TYR A 1   6 ?  -4.023  -3.442 -17.996 1.000 94.700 ? 6   TYR A CE2 1 
ATOM 43   O OH  ? TYR A 1   6 ?  -5.855  -2.584 -16.730 1.000 94.700 ? 6   TYR A OH  1 
ATOM 44   C CZ  ? TYR A 1   6 ?  -5.189  -3.654 -17.283 1.000 94.700 ? 6   TYR A CZ  1 
ATOM 45   N N   ? THR A 1   7 ?  -0.008  -6.558 -18.682 1.000 95.800 ? 7   THR A N   1 
ATOM 46   C CA  ? THR A 1   7 ?   0.995  -5.512 -18.508 1.000 95.800 ? 7   THR A CA  1 
ATOM 47   C C   ? THR A 1   7 ?   0.351  -4.130 -18.572 1.000 95.800 ? 7   THR A C   1 
ATOM 48   C CB  ? THR A 1   7 ?   2.101  -5.616 -19.574 1.000 95.800 ? 7   THR A CB  1 
ATOM 49   O O   ? THR A 1   7 ?  -0.356  -3.813 -19.531 1.000 95.800 ? 7   THR A O   1 
ATOM 50   C CG2 ? THR A 1   7 ?   3.135  -4.508 -19.403 1.000 95.800 ? 7   THR A CG2 1 
ATOM 51   O OG1 ? THR A 1   7 ?   2.755  -6.886 -19.454 1.000 95.800 ? 7   THR A OG1 1 
ATOM 52   N N   ? CYS A 1   8 ?   0.562  -3.323 -17.554 1.000 95.050 ? 8   CYS A N   1 
ATOM 53   C CA  ? CYS A 1   8 ?   0.029  -1.966 -17.511 1.000 95.050 ? 8   CYS A CA  1 
ATOM 54   C C   ? CYS A 1   8 ?   0.604  -1.118 -18.639 1.000 95.050 ? 8   CYS A C   1 
ATOM 55   C CB  ? CYS A 1   8 ?   0.334  -1.313 -16.163 1.000 95.050 ? 8   CYS A CB  1 
ATOM 56   O O   ? CYS A 1   8 ?   1.765  -1.284 -19.017 1.000 95.050 ? 8   CYS A O   1 
ATOM 57   S SG  ? CYS A 1   8 ?  -0.467  -2.126 -14.763 1.000 95.050 ? 8   CYS A SG  1 
ATOM 58   N N   ? GLN A 1   9 ?  -0.311  -0.247 -19.131 1.000 94.670 ? 9   GLN A N   1 
ATOM 59   C CA  ? GLN A 1   9 ?   0.218   0.739 -20.067 1.000 94.670 ? 9   GLN A CA  1 
ATOM 60   C C   ? GLN A 1   9 ?   1.262   1.627 -19.398 1.000 94.670 ? 9   GLN A C   1 
ATOM 61   C CB  ? GLN A 1   9 ?  -0.912   1.596 -20.640 1.000 94.670 ? 9   GLN A CB  1 
ATOM 62   O O   ? GLN A 1   9 ?   1.113   2.000 -18.232 1.000 94.670 ? 9   GLN A O   1 
ATOM 63   C CG  ? GLN A 1   9 ?  -0.466   2.542 -21.747 1.000 94.670 ? 9   GLN A CG  1 
ATOM 64   C CD  ? GLN A 1   9 ?  -1.596   3.407 -22.271 1.000 94.670 ? 9   GLN A CD  1 
ATOM 65   N NE2 ? GLN A 1   9 ?  -1.246   4.476 -22.979 1.000 94.670 ? 9   GLN A NE2 1 
ATOM 66   O OE1 ? GLN A 1   9 ?  -2.775   3.118 -22.042 1.000 94.670 ? 9   GLN A OE1 1 
ATOM 67   N N   ? GLU A 1  10 ?   2.345   1.921 -20.129 1.000 92.780 ? 10  GLU A N   1 
ATOM 68   C CA  ? GLU A 1  10 ?   3.382   2.797 -19.591 1.000 92.780 ? 10  GLU A CA  1 
ATOM 69   C C   ? GLU A 1  10 ?   2.782   4.084 -19.032 1.000 92.780 ? 10  GLU A C   1 
ATOM 70   C CB  ? GLU A 1  10 ?   4.420   3.125 -20.667 1.000 92.780 ? 10  GLU A CB  1 
ATOM 71   O O   ? GLU A 1  10 ?   1.891   4.676 -19.645 1.000 92.780 ? 10  GLU A O   1 
ATOM 72   C CG  ? GLU A 1  10 ?   5.685   3.775 -20.124 1.000 92.780 ? 10  GLU A CG  1 
ATOM 73   C CD  ? GLU A 1  10 ?   6.784   3.912 -21.165 1.000 92.780 ? 10  GLU A CD  1 
ATOM 74   O OE1 ? GLU A 1  10 ?   7.860   4.466 -20.843 1.000 92.780 ? 10  GLU A OE1 1 
ATOM 75   O OE2 ? GLU A 1  10 ?   6.567   3.462 -22.313 1.000 92.780 ? 10  GLU A OE2 1 
ATOM 76   N N   ? ASN A 1  11 ?   3.143   4.433 -17.761 1.000 91.250 ? 11  ASN A N   1 
ATOM 77   C CA  ? ASN A 1  11 ?   2.800   5.687 -17.099 1.000 91.250 ? 11  ASN A CA  1 
ATOM 78   C C   ? ASN A 1  11 ?   1.322   5.736 -16.722 1.000 91.250 ? 11  ASN A C   1 
ATOM 79   C CB  ? ASN A 1  11 ?   3.162   6.879 -17.986 1.000 91.250 ? 11  ASN A CB  1 
ATOM 80   O O   ? ASN A 1  11 ?   0.796   6.801 -16.392 1.000 91.250 ? 11  ASN A O   1 
ATOM 81   C CG  ? ASN A 1  11 ?   4.646   6.953 -18.288 1.000 91.250 ? 11  ASN A CG  1 
ATOM 82   N ND2 ? ASN A 1  11 ?   4.984   7.365 -19.504 1.000 91.250 ? 11  ASN A ND2 1 
ATOM 83   O OD1 ? ASN A 1  11 ?   5.482   6.641 -17.436 1.000 91.250 ? 11  ASN A OD1 1 
ATOM 84   N N   ? SER A 1  12 ?   0.590   4.672 -16.824 1.000 94.540 ? 12  SER A N   1 
ATOM 85   C CA  ? SER A 1  12 ?  -0.838   4.605 -16.531 1.000 94.540 ? 12  SER A CA  1 
ATOM 86   C C   ? SER A 1  12 ?  -1.090   4.522 -15.029 1.000 94.540 ? 12  SER A C   1 
ATOM 87   C CB  ? SER A 1  12 ?  -1.474   3.402 -17.230 1.000 94.540 ? 12  SER A CB  1 
ATOM 88   O O   ? SER A 1  12 ?  -2.210   4.756 -14.568 1.000 94.540 ? 12  SER A O   1 
ATOM 89   O OG  ? SER A 1  12 ?  -0.930   2.189 -16.738 1.000 94.540 ? 12  SER A OG  1 
ATOM 90   N N   ? VAL A 1  13 ?  -0.113   4.274 -14.194 1.000 96.800 ? 13  VAL A N   1 
ATOM 91   C CA  ? VAL A 1  13 ?  -0.221   4.159 -12.744 1.000 96.800 ? 13  VAL A CA  1 
ATOM 92   C C   ? VAL A 1  13 ?   0.886   4.973 -12.077 1.000 96.800 ? 13  VAL A C   1 
ATOM 93   C CB  ? VAL A 1  13 ?  -0.149   2.685 -12.284 1.000 96.800 ? 13  VAL A CB  1 
ATOM 94   O O   ? VAL A 1  13 ?   1.805   4.409 -11.478 1.000 96.800 ? 13  VAL A O   1 
ATOM 95   C CG1 ? VAL A 1  13 ?  -0.591   2.552 -10.828 1.000 96.800 ? 13  VAL A CG1 1 
ATOM 96   C CG2 ? VAL A 1  13 ?  -1.007   1.803 -13.190 1.000 96.800 ? 13  VAL A CG2 1 
ATOM 97   N N   ? PRO A 1  14 ?   0.840   6.320 -12.143 1.000 97.130 ? 14  PRO A N   1 
ATOM 98   C CA  ? PRO A 1  14 ?   1.932   7.205 -11.729 1.000 97.130 ? 14  PRO A CA  1 
ATOM 99   C C   ? PRO A 1  14 ?   2.084   7.286 -10.212 1.000 97.130 ? 14  PRO A C   1 
ATOM 100  C CB  ? PRO A 1  14 ?   1.525   8.562 -12.311 1.000 97.130 ? 14  PRO A CB  1 
ATOM 101  O O   ? PRO A 1  14 ?   3.102   7.774  -9.715 1.000 97.130 ? 14  PRO A O   1 
ATOM 102  C CG  ? PRO A 1  14 ?   0.035   8.506 -12.405 1.000 97.130 ? 14  PRO A CG  1 
ATOM 103  C CD  ? PRO A 1  14 ?  -0.367   7.109 -12.781 1.000 97.130 ? 14  PRO A CD  1 
ATOM 104  N N   ? TYR A 1  15 ?   1.089   6.707  -9.439 1.000 98.260 ? 15  TYR A N   1 
ATOM 105  C CA  ? TYR A 1  15 ?   1.113   6.718  -7.981 1.000 98.260 ? 15  TYR A CA  1 
ATOM 106  C C   ? TYR A 1  15 ?   1.775   5.457  -7.437 1.000 98.260 ? 15  TYR A C   1 
ATOM 107  C CB  ? TYR A 1  15 ?  -0.307   6.845  -7.421 1.000 98.260 ? 15  TYR A CB  1 
ATOM 108  O O   ? TYR A 1  15 ?   2.053   5.362  -6.239 1.000 98.260 ? 15  TYR A O   1 
ATOM 109  C CG  ? TYR A 1  15 ?  -1.299   5.904  -8.061 1.000 98.260 ? 15  TYR A CG  1 
ATOM 110  C CD1 ? TYR A 1  15 ?  -2.195   6.357  -9.027 1.000 98.260 ? 15  TYR A CD1 1 
ATOM 111  C CD2 ? TYR A 1  15 ?  -1.343   4.561  -7.701 1.000 98.260 ? 15  TYR A CD2 1 
ATOM 112  C CE1 ? TYR A 1  15 ?  -3.112   5.494  -9.619 1.000 98.260 ? 15  TYR A CE1 1 
ATOM 113  C CE2 ? TYR A 1  15 ?  -2.256   3.690  -8.286 1.000 98.260 ? 15  TYR A CE2 1 
ATOM 114  O OH  ? TYR A 1  15 ?  -4.040   3.306  -9.825 1.000 98.260 ? 15  TYR A OH  1 
ATOM 115  C CZ  ? TYR A 1  15 ?  -3.134   4.165  -9.242 1.000 98.260 ? 15  TYR A CZ  1 
ATOM 116  N N   ? GLN A 1  16 ?   1.888   4.375  -8.247 1.000 97.750 ? 16  GLN A N   1 
ATOM 117  C CA  ? GLN A 1  16 ?   2.472   3.102  -7.838 1.000 97.750 ? 16  GLN A CA  1 
ATOM 118  C C   ? GLN A 1  16 ?   3.942   3.266  -7.464 1.000 97.750 ? 16  GLN A C   1 
ATOM 119  C CB  ? GLN A 1  16 ?   2.326   2.061  -8.949 1.000 97.750 ? 16  GLN A CB  1 
ATOM 120  O O   ? GLN A 1  16 ?   4.722   3.837  -8.229 1.000 97.750 ? 16  GLN A O   1 
ATOM 121  C CG  ? GLN A 1  16 ?   2.932   0.707  -8.607 1.000 97.750 ? 16  GLN A CG  1 
ATOM 122  C CD  ? GLN A 1  16 ?   2.109  -0.066  -7.594 1.000 97.750 ? 16  GLN A CD  1 
ATOM 123  N NE2 ? GLN A 1  16 ?   2.708  -1.095  -7.004 1.000 97.750 ? 16  GLN A NE2 1 
ATOM 124  O OE1 ? GLN A 1  16 ?   0.944   0.259  -7.344 1.000 97.750 ? 16  GLN A OE1 1 
ATOM 125  N N   ? VAL A 1  17 ?   4.305   2.705  -6.304 1.000 97.660 ? 17  VAL A N   1 
ATOM 126  C CA  ? VAL A 1  17 ?   5.679   2.819  -5.828 1.000 97.660 ? 17  VAL A CA  1 
ATOM 127  C C   ? VAL A 1  17 ?   6.257   1.427  -5.578 1.000 97.660 ? 17  VAL A C   1 
ATOM 128  C CB  ? VAL A 1  17 ?   5.766   3.671  -4.543 1.000 97.660 ? 17  VAL A CB  1 
ATOM 129  O O   ? VAL A 1  17 ?   5.531   0.508  -5.192 1.000 97.660 ? 17  VAL A O   1 
ATOM 130  C CG1 ? VAL A 1  17 ?   5.186   5.065  -4.778 1.000 97.660 ? 17  VAL A CG1 1 
ATOM 131  C CG2 ? VAL A 1  17 ?   5.042   2.975  -3.392 1.000 97.660 ? 17  VAL A CG2 1 
ATOM 132  N N   ? SER A 1  18 ?   7.534   1.317  -5.874 1.000 97.400 ? 18  SER A N   1 
ATOM 133  C CA  ? SER A 1  18 ?   8.292   0.129  -5.496 1.000 97.400 ? 18  SER A CA  1 
ATOM 134  C C   ? SER A 1  18 ?   9.079   0.361  -4.210 1.000 97.400 ? 18  SER A C   1 
ATOM 135  C CB  ? SER A 1  18 ?   9.246  -0.279  -6.620 1.000 97.400 ? 18  SER A CB  1 
ATOM 136  O O   ? SER A 1  18 ?   9.904   1.274  -4.137 1.000 97.400 ? 18  SER A O   1 
ATOM 137  O OG  ? SER A 1  18 ?  10.073  -1.355  -6.212 1.000 97.400 ? 18  SER A OG  1 
ATOM 138  N N   ? LEU A 1  19 ?   8.741  -0.432  -3.216 1.000 97.620 ? 19  LEU A N   1 
ATOM 139  C CA  ? LEU A 1  19 ?   9.564  -0.422  -2.012 1.000 97.620 ? 19  LEU A CA  1 
ATOM 140  C C   ? LEU A 1  19 ?  10.768  -1.345  -2.169 1.000 97.620 ? 19  LEU A C   1 
ATOM 141  C CB  ? LEU A 1  19 ?   8.739  -0.844  -0.794 1.000 97.620 ? 19  LEU A CB  1 
ATOM 142  O O   ? LEU A 1  19 ?  10.612  -2.529  -2.476 1.000 97.620 ? 19  LEU A O   1 
ATOM 143  C CG  ? LEU A 1  19 ?   7.461  -0.046  -0.531 1.000 97.620 ? 19  LEU A CG  1 
ATOM 144  C CD1 ? LEU A 1  19 ?   6.834  -0.469   0.793 1.000 97.620 ? 19  LEU A CD1 1 
ATOM 145  C CD2 ? LEU A 1  19 ?   7.754   1.450  -0.537 1.000 97.620 ? 19  LEU A CD2 1 
ATOM 146  N N   ? ASN A 1  20 ?  11.930  -0.742  -1.877 1.000 96.350 ? 20  ASN A N   1 
ATOM 147  C CA  ? ASN A 1  20 ?  13.177  -1.415  -2.224 1.000 96.350 ? 20  ASN A CA  1 
ATOM 148  C C   ? ASN A 1  20 ?  14.165  -1.399  -1.061 1.000 96.350 ? 20  ASN A C   1 
ATOM 149  C CB  ? ASN A 1  20 ?  13.806  -0.775  -3.463 1.000 96.350 ? 20  ASN A CB  1 
ATOM 150  O O   ? ASN A 1  20 ?  14.361  -0.364  -0.421 1.000 96.350 ? 20  ASN A O   1 
ATOM 151  C CG  ? ASN A 1  20 ?  14.980  -1.570  -3.999 1.000 96.350 ? 20  ASN A CG  1 
ATOM 152  N ND2 ? ASN A 1  20 ?  14.793  -2.198  -5.154 1.000 96.350 ? 20  ASN A ND2 1 
ATOM 153  O OD1 ? ASN A 1  20 ?  16.046  -1.620  -3.380 1.000 96.350 ? 20  ASN A OD1 1 
ATOM 154  N N   ? SER A 1  21 ?  14.778  -2.578  -0.677 1.000 94.940 ? 21  SER A N   1 
ATOM 155  C CA  ? SER A 1  21 ?  15.868  -2.726   0.283 1.000 94.940 ? 21  SER A CA  1 
ATOM 156  C C   ? SER A 1  21 ?  17.016  -3.540  -0.305 1.000 94.940 ? 21  SER A C   1 
ATOM 157  C CB  ? SER A 1  21 ?  15.366  -3.391   1.565 1.000 94.940 ? 21  SER A CB  1 
ATOM 158  O O   ? SER A 1  21 ?  17.569  -4.416   0.363 1.000 94.940 ? 21  SER A O   1 
ATOM 159  O OG  ? SER A 1  21 ?  16.127  -2.967   2.683 1.000 94.940 ? 21  SER A OG  1 
ATOM 160  N N   ? GLY A 1  22 ?  17.345  -3.314  -1.506 1.000 93.010 ? 22  GLY A N   1 
ATOM 161  C CA  ? GLY A 1  22 ?  18.281  -4.107  -2.288 1.000 93.010 ? 22  GLY A CA  1 
ATOM 162  C C   ? GLY A 1  22 ?  17.609  -4.917  -3.381 1.000 93.010 ? 22  GLY A C   1 
ATOM 163  O O   ? GLY A 1  22 ?  18.264  -5.353  -4.329 1.000 93.010 ? 22  GLY A O   1 
ATOM 164  N N   ? TYR A 1  23 ?  16.358  -5.099  -3.180 1.000 92.670 ? 23  TYR A N   1 
ATOM 165  C CA  ? TYR A 1  23 ?  15.436  -5.706  -4.133 1.000 92.670 ? 23  TYR A CA  1 
ATOM 166  C C   ? TYR A 1  23 ?  14.007  -5.235  -3.885 1.000 92.670 ? 23  TYR A C   1 
ATOM 167  C CB  ? TYR A 1  23 ?  15.503  -7.233  -4.050 1.000 92.670 ? 23  TYR A CB  1 
ATOM 168  O O   ? TYR A 1  23 ?  13.687  -4.752  -2.796 1.000 92.670 ? 23  TYR A O   1 
ATOM 169  C CG  ? TYR A 1  23 ?  15.022  -7.791  -2.732 1.000 92.670 ? 23  TYR A CG  1 
ATOM 170  C CD1 ? TYR A 1  23 ?  15.885  -7.905  -1.645 1.000 92.670 ? 23  TYR A CD1 1 
ATOM 171  C CD2 ? TYR A 1  23 ?  13.704  -8.206  -2.573 1.000 92.670 ? 23  TYR A CD2 1 
ATOM 172  C CE1 ? TYR A 1  23 ?  15.447  -8.421  -0.430 1.000 92.670 ? 23  TYR A CE1 1 
ATOM 173  C CE2 ? TYR A 1  23 ?  13.255  -8.723  -1.362 1.000 92.670 ? 23  TYR A CE2 1 
ATOM 174  O OH  ? TYR A 1  23 ?  13.692  -9.336   0.903 1.000 92.670 ? 23  TYR A OH  1 
ATOM 175  C CZ  ? TYR A 1  23 ?  14.132  -8.826  -0.298 1.000 92.670 ? 23  TYR A CZ  1 
ATOM 176  N N   ? HIS A 1  24 ?  13.217  -5.339  -4.873 1.000 93.590 ? 24  HIS A N   1 
ATOM 177  C CA  ? HIS A 1  24 ?  11.796  -5.066  -4.692 1.000 93.590 ? 24  HIS A CA  1 
ATOM 178  C C   ? HIS A 1  24 ?  11.156  -6.074  -3.744 1.000 93.590 ? 24  HIS A C   1 
ATOM 179  C CB  ? HIS A 1  24 ?  11.072  -5.081  -6.040 1.000 93.590 ? 24  HIS A CB  1 
ATOM 180  O O   ? HIS A 1  24 ?  11.278  -7.285  -3.944 1.000 93.590 ? 24  HIS A O   1 
ATOM 181  C CG  ? HIS A 1  24 ?   9.581  -5.037  -5.921 1.000 93.590 ? 24  HIS A CG  1 
ATOM 182  C CD2 ? HIS A 1  24 ?   8.664  -6.032  -5.880 1.000 93.590 ? 24  HIS A CD2 1 
ATOM 183  N ND1 ? HIS A 1  24 ?   8.876  -3.857  -5.831 1.000 93.590 ? 24  HIS A ND1 1 
ATOM 184  C CE1 ? HIS A 1  24 ?   7.585  -4.129  -5.739 1.000 93.590 ? 24  HIS A CE1 1 
ATOM 185  N NE2 ? HIS A 1  24 ?   7.429  -5.441  -5.767 1.000 93.590 ? 24  HIS A NE2 1 
ATOM 186  N N   ? PHE A 1  25 ?  10.435  -5.528  -2.751 1.000 94.020 ? 25  PHE A N   1 
ATOM 187  C CA  ? PHE A 1  25 ?   9.848  -6.507  -1.844 1.000 94.020 ? 25  PHE A CA  1 
ATOM 188  C C   ? PHE A 1  25 ?   8.385  -6.181  -1.569 1.000 94.020 ? 25  PHE A C   1 
ATOM 189  C CB  ? PHE A 1  25 ?  10.630  -6.560  -0.528 1.000 94.020 ? 25  PHE A CB  1 
ATOM 190  O O   ? PHE A 1  25 ?   7.625  -7.042  -1.121 1.000 94.020 ? 25  PHE A O   1 
ATOM 191  C CG  ? PHE A 1  25 ?  10.499  -5.314   0.306 1.000 94.020 ? 25  PHE A CG  1 
ATOM 192  C CD1 ? PHE A 1  25 ?  11.375  -4.250   0.133 1.000 94.020 ? 25  PHE A CD1 1 
ATOM 193  C CD2 ? PHE A 1  25 ?   9.499  -5.208   1.264 1.000 94.020 ? 25  PHE A CD2 1 
ATOM 194  C CE1 ? PHE A 1  25 ?  11.257  -3.096   0.904 1.000 94.020 ? 25  PHE A CE1 1 
ATOM 195  C CE2 ? PHE A 1  25 ?   9.375  -4.058   2.039 1.000 94.020 ? 25  PHE A CE2 1 
ATOM 196  C CZ  ? PHE A 1  25 ?  10.255  -3.003   1.858 1.000 94.020 ? 25  PHE A CZ  1 
ATOM 197  N N   ? CYS A 1  26 ?   7.949  -4.982  -1.778 1.000 96.560 ? 26  CYS A N   1 
ATOM 198  C CA  ? CYS A 1  26 ?   6.561  -4.569  -1.609 1.000 96.560 ? 26  CYS A CA  1 
ATOM 199  C C   ? CYS A 1  26 ?   6.237  -3.371  -2.493 1.000 96.560 ? 26  CYS A C   1 
ATOM 200  C CB  ? CYS A 1  26 ?   6.278  -4.226  -0.146 1.000 96.560 ? 26  CYS A CB  1 
ATOM 201  O O   ? CYS A 1  26 ?   7.141  -2.722  -3.023 1.000 96.560 ? 26  CYS A O   1 
ATOM 202  S SG  ? CYS A 1  26 ?   5.838  -5.656   0.865 1.000 96.560 ? 26  CYS A SG  1 
ATOM 203  N N   ? GLY A 1  27 ?   4.971  -3.156  -2.643 1.000 97.210 ? 27  GLY A N   1 
ATOM 204  C CA  ? GLY A 1  27 ?   4.498  -1.951  -3.306 1.000 97.210 ? 27  GLY A CA  1 
ATOM 205  C C   ? GLY A 1  27 ?   3.999  -0.895  -2.338 1.000 97.210 ? 27  GLY A C   1 
ATOM 206  O O   ? GLY A 1  27 ?   4.026  -1.096  -1.122 1.000 97.210 ? 27  GLY A O   1 
ATOM 207  N N   ? GLY A 1  28 ?   3.588   0.255  -2.818 1.000 98.120 ? 28  GLY A N   1 
ATOM 208  C CA  ? GLY A 1  28 ?   2.974   1.369  -2.114 1.000 98.120 ? 28  GLY A CA  1 
ATOM 209  C C   ? GLY A 1  28 ?   2.266   2.342  -3.038 1.000 98.120 ? 28  GLY A C   1 
ATOM 210  O O   ? GLY A 1  28 ?   2.185   2.111  -4.246 1.000 98.120 ? 28  GLY A O   1 
ATOM 211  N N   ? SER A 1  29 ?   1.684   3.375  -2.345 1.000 98.600 ? 29  SER A N   1 
ATOM 212  C CA  ? SER A 1  29 ?   0.994   4.428  -3.083 1.000 98.600 ? 29  SER A CA  1 
ATOM 213  C C   ? SER A 1  29 ?   1.423   5.811  -2.603 1.000 98.600 ? 29  SER A C   1 
ATOM 214  C CB  ? SER A 1  29 ?  -0.521   4.278  -2.942 1.000 98.600 ? 29  SER A CB  1 
ATOM 215  O O   ? SER A 1  29 ?   1.382   6.098  -1.405 1.000 98.600 ? 29  SER A O   1 
ATOM 216  O OG  ? SER A 1  29 ?  -0.932   2.970  -3.301 1.000 98.600 ? 29  SER A OG  1 
ATOM 217  N N   ? LEU A 1  30 ?   1.904   6.572  -3.601 1.000 98.730 ? 30  LEU A N   1 
ATOM 218  C CA  ? LEU A 1  30 ?   2.173   7.970  -3.283 1.000 98.730 ? 30  LEU A CA  1 
ATOM 219  C C   ? LEU A 1  30 ?   0.874   8.737  -3.059 1.000 98.730 ? 30  LEU A C   1 
ATOM 220  C CB  ? LEU A 1  30 ?   2.982   8.629  -4.403 1.000 98.730 ? 30  LEU A CB  1 
ATOM 221  O O   ? LEU A 1  30 ?   0.020   8.791  -3.947 1.000 98.730 ? 30  LEU A O   1 
ATOM 222  C CG  ? LEU A 1  30 ?   3.452  10.062  -4.148 1.000 98.730 ? 30  LEU A CG  1 
ATOM 223  C CD1 ? LEU A 1  30 ?   4.484  10.089  -3.024 1.000 98.730 ? 30  LEU A CD1 1 
ATOM 224  C CD2 ? LEU A 1  30 ?   4.026  10.672  -5.422 1.000 98.730 ? 30  LEU A CD2 1 
ATOM 225  N N   ? ILE A 1  31 ?   0.697   9.357  -1.846 1.000 98.530 ? 31  ILE A N   1 
ATOM 226  C CA  ? ILE A 1  31 ?  -0.585   9.972  -1.519 1.000 98.530 ? 31  ILE A CA  1 
ATOM 227  C C   ? ILE A 1  31 ?  -0.425  11.488  -1.434 1.000 98.530 ? 31  ILE A C   1 
ATOM 228  C CB  ? ILE A 1  31 ?  -1.156   9.418  -0.194 1.000 98.530 ? 31  ILE A CB  1 
ATOM 229  O O   ? ILE A 1  31 ?  -1.411  12.226  -1.474 1.000 98.530 ? 31  ILE A O   1 
ATOM 230  C CG1 ? ILE A 1  31 ?  -0.140   9.596   0.940 1.000 98.530 ? 31  ILE A CG1 1 
ATOM 231  C CG2 ? ILE A 1  31 ?  -1.553   7.947  -0.349 1.000 98.530 ? 31  ILE A CG2 1 
ATOM 232  C CD1 ? ILE A 1  31 ?  -0.695   9.284   2.323 1.000 98.530 ? 31  ILE A CD1 1 
ATOM 233  N N   ? ASN A 1  32 ?   0.785  12.043  -1.434 1.000 98.110 ? 32  ASN A N   1 
ATOM 234  C CA  ? ASN A 1  32 ?   1.279  13.389  -1.704 1.000 98.110 ? 32  ASN A CA  1 
ATOM 235  C C   ? ASN A 1  32 ?   2.776  13.387  -1.998 1.000 98.110 ? 32  ASN A C   1 
ATOM 236  C CB  ? ASN A 1  32 ?   0.970  14.320  -0.530 1.000 98.110 ? 32  ASN A CB  1 
ATOM 237  O O   ? ASN A 1  32 ?   3.377  12.327  -2.180 1.000 98.110 ? 32  ASN A O   1 
ATOM 238  C CG  ? ASN A 1  32 ?   1.685  13.912   0.743 1.000 98.110 ? 32  ASN A CG  1 
ATOM 239  N ND2 ? ASN A 1  32 ?   0.993  14.019   1.872 1.000 98.110 ? 32  ASN A ND2 1 
ATOM 240  O OD1 ? ASN A 1  32 ?   2.849  13.504   0.713 1.000 98.110 ? 32  ASN A OD1 1 
ATOM 241  N N   ? ASP A 1  33 ?   3.378  14.620  -2.135 1.000 98.290 ? 33  ASP A N   1 
ATOM 242  C CA  ? ASP A 1  33 ?   4.754  14.641  -2.622 1.000 98.290 ? 33  ASP A CA  1 
ATOM 243  C C   ? ASP A 1  33 ?   5.726  14.175  -1.541 1.000 98.290 ? 33  ASP A C   1 
ATOM 244  C CB  ? ASP A 1  33 ?   5.132  16.044  -3.101 1.000 98.290 ? 33  ASP A CB  1 
ATOM 245  O O   ? ASP A 1  33 ?   6.919  14.008  -1.802 1.000 98.290 ? 33  ASP A O   1 
ATOM 246  C CG  ? ASP A 1  33 ?   4.981  17.100  -2.020 1.000 98.290 ? 33  ASP A CG  1 
ATOM 247  O OD1 ? ASP A 1  33 ?   4.484  16.780  -0.919 1.000 98.290 ? 33  ASP A OD1 1 
ATOM 248  O OD2 ? ASP A 1  33 ?   5.359  18.265  -2.273 1.000 98.290 ? 33  ASP A OD2 1 
ATOM 249  N N   ? GLN A 1  34 ?   5.184  13.809  -0.321 1.000 98.420 ? 34  GLN A N   1 
ATOM 250  C CA  ? GLN A 1  34 ?   6.088  13.495   0.781 1.000 98.420 ? 34  GLN A CA  1 
ATOM 251  C C   ? GLN A 1  34 ?   5.730  12.157   1.422 1.000 98.420 ? 34  GLN A C   1 
ATOM 252  C CB  ? GLN A 1  34 ?   6.061  14.605   1.832 1.000 98.420 ? 34  GLN A CB  1 
ATOM 253  O O   ? GLN A 1  34 ?   6.492  11.629   2.235 1.000 98.420 ? 34  GLN A O   1 
ATOM 254  C CG  ? GLN A 1  34 ?   6.683  15.913   1.362 1.000 98.420 ? 34  GLN A CG  1 
ATOM 255  C CD  ? GLN A 1  34 ?   6.724  16.968   2.451 1.000 98.420 ? 34  GLN A CD  1 
ATOM 256  N NE2 ? GLN A 1  34 ?   7.877  17.108   3.098 1.000 98.420 ? 34  GLN A NE2 1 
ATOM 257  O OE1 ? GLN A 1  34 ?   5.729  17.653   2.709 1.000 98.420 ? 34  GLN A OE1 1 
ATOM 258  N N   ? TRP A 1  35 ?   4.564  11.578   1.121 1.000 98.720 ? 35  TRP A N   1 
ATOM 259  C CA  ? TRP A 1  35 ?   4.120  10.418   1.887 1.000 98.720 ? 35  TRP A CA  1 
ATOM 260  C C   ? TRP A 1  35 ?   3.678   9.290   0.961 1.000 98.720 ? 35  TRP A C   1 
ATOM 261  C CB  ? TRP A 1  35 ?   2.974  10.801   2.828 1.000 98.720 ? 35  TRP A CB  1 
ATOM 262  O O   ? TRP A 1  35 ?   3.050   9.537  -0.072 1.000 98.720 ? 35  TRP A O   1 
ATOM 263  C CG  ? TRP A 1  35 ?   3.395  11.661   3.982 1.000 98.720 ? 35  TRP A CG  1 
ATOM 264  C CD1 ? TRP A 1  35 ?   3.374  13.027   4.042 1.000 98.720 ? 35  TRP A CD1 1 
ATOM 265  C CD2 ? TRP A 1  35 ?   3.905  11.212   5.241 1.000 98.720 ? 35  TRP A CD2 1 
ATOM 266  C CE2 ? TRP A 1  35 ?   4.172  12.361   6.018 1.000 98.720 ? 35  TRP A CE2 1 
ATOM 267  C CE3 ? TRP A 1  35 ?   4.161   9.948   5.788 1.000 98.720 ? 35  TRP A CE3 1 
ATOM 268  N NE1 ? TRP A 1  35 ?   3.840  13.454   5.264 1.000 98.720 ? 35  TRP A NE1 1 
ATOM 269  C CH2 ? TRP A 1  35 ?   4.926  11.033   7.827 1.000 98.720 ? 35  TRP A CH2 1 
ATOM 270  C CZ2 ? TRP A 1  35 ?   4.684  12.282   7.315 1.000 98.720 ? 35  TRP A CZ2 1 
ATOM 271  C CZ3 ? TRP A 1  35 ?   4.670   9.872   7.079 1.000 98.720 ? 35  TRP A CZ3 1 
ATOM 272  N N   ? VAL A 1  36 ?   4.026   8.076   1.370 1.000 98.780 ? 36  VAL A N   1 
ATOM 273  C CA  ? VAL A 1  36 ?   3.636   6.824   0.731 1.000 98.780 ? 36  VAL A CA  1 
ATOM 274  C C   ? VAL A 1  36 ?   2.843   5.966   1.715 1.000 98.780 ? 36  VAL A C   1 
ATOM 275  C CB  ? VAL A 1  36 ?   4.865   6.043   0.214 1.000 98.780 ? 36  VAL A CB  1 
ATOM 276  O O   ? VAL A 1  36 ?   3.190   5.884   2.896 1.000 98.780 ? 36  VAL A O   1 
ATOM 277  C CG1 ? VAL A 1  36 ?   4.447   4.682  -0.340 1.000 98.780 ? 36  VAL A CG1 1 
ATOM 278  C CG2 ? VAL A 1  36 ?   5.602   6.854  -0.851 1.000 98.780 ? 36  VAL A CG2 1 
ATOM 279  N N   ? VAL A 1  37 ?   1.757   5.418   1.211 1.000 98.690 ? 37  VAL A N   1 
ATOM 280  C CA  ? VAL A 1  37 ?   0.994   4.452   1.995 1.000 98.690 ? 37  VAL A CA  1 
ATOM 281  C C   ? VAL A 1  37 ?   1.315   3.035   1.524 1.000 98.690 ? 37  VAL A C   1 
ATOM 282  C CB  ? VAL A 1  37 ?  -0.526   4.715   1.896 1.000 98.690 ? 37  VAL A CB  1 
ATOM 283  O O   ? VAL A 1  37 ?   1.395   2.777   0.321 1.000 98.690 ? 37  VAL A O   1 
ATOM 284  C CG1 ? VAL A 1  37 ?  -1.314   3.558   2.507 1.000 98.690 ? 37  VAL A CG1 1 
ATOM 285  C CG2 ? VAL A 1  37 ?  -0.885   6.032   2.581 1.000 98.690 ? 37  VAL A CG2 1 
ATOM 286  N N   ? SER A 1  38 ?   1.545   2.045   2.472 1.000 98.590 ? 38  SER A N   1 
ATOM 287  C CA  ? SER A 1  38 ?   1.837   0.641   2.205 1.000 98.590 ? 38  SER A CA  1 
ATOM 288  C C   ? SER A 1  38 ?   1.330  -0.253   3.331 1.000 98.590 ? 38  SER A C   1 
ATOM 289  C CB  ? SER A 1  38 ?   3.340   0.432   2.014 1.000 98.590 ? 38  SER A CB  1 
ATOM 290  O O   ? SER A 1  38 ?   0.629   0.212   4.233 1.000 98.590 ? 38  SER A O   1 
ATOM 291  O OG  ? SER A 1  38 ?   3.604  -0.849   1.468 1.000 98.590 ? 38  SER A OG  1 
ATOM 292  N N   ? ALA A 1  39 ?   1.560  -1.498   3.200 1.000 98.450 ? 39  ALA A N   1 
ATOM 293  C CA  ? ALA A 1  39 ?   1.133  -2.449   4.223 1.000 98.450 ? 39  ALA A CA  1 
ATOM 294  C C   ? ALA A 1  39 ?   2.117  -2.479   5.389 1.000 98.450 ? 39  ALA A C   1 
ATOM 295  C CB  ? ALA A 1  39 ?   0.980  -3.844   3.623 1.000 98.450 ? 39  ALA A CB  1 
ATOM 296  O O   ? ALA A 1  39 ?   3.333  -2.438   5.184 1.000 98.450 ? 39  ALA A O   1 
ATOM 297  N N   ? ALA A 1  40 ?   1.602  -2.567   6.584 1.000 98.330 ? 40  ALA A N   1 
ATOM 298  C CA  ? ALA A 1  40 ?   2.419  -2.625   7.794 1.000 98.330 ? 40  ALA A CA  1 
ATOM 299  C C   ? ALA A 1  40 ?   3.282  -3.884   7.813 1.000 98.330 ? 40  ALA A C   1 
ATOM 300  C CB  ? ALA A 1  40 ?   1.535  -2.570   9.037 1.000 98.330 ? 40  ALA A CB  1 
ATOM 301  O O   ? ALA A 1  40 ?   4.397  -3.872   8.340 1.000 98.330 ? 40  ALA A O   1 
ATOM 302  N N   ? HIS A 1  41 ?   2.804  -4.954   7.268 1.000 97.590 ? 41  HIS A N   1 
ATOM 303  C CA  ? HIS A 1  41 ?   3.545  -6.210   7.272 1.000 97.590 ? 41  HIS A CA  1 
ATOM 304  C C   ? HIS A 1  41 ?   4.734  -6.152   6.319 1.000 97.590 ? 41  HIS A C   1 
ATOM 305  C CB  ? HIS A 1  41 ?   2.627  -7.375   6.897 1.000 97.590 ? 41  HIS A CB  1 
ATOM 306  O O   ? HIS A 1  41 ?   5.574  -7.054   6.312 1.000 97.590 ? 41  HIS A O   1 
ATOM 307  C CG  ? HIS A 1  41 ?   2.306  -7.439   5.438 1.000 97.590 ? 41  HIS A CG  1 
ATOM 308  C CD2 ? HIS A 1  41 ?   2.970  -8.009   4.405 1.000 97.590 ? 41  HIS A CD2 1 
ATOM 309  N ND1 ? HIS A 1  41 ?   1.176  -6.863   4.899 1.000 97.590 ? 41  HIS A ND1 1 
ATOM 310  C CE1 ? HIS A 1  41 ?   1.159  -7.078   3.594 1.000 97.590 ? 41  HIS A CE1 1 
ATOM 311  N NE2 ? HIS A 1  41 ?   2.236  -7.771   3.269 1.000 97.590 ? 41  HIS A NE2 1 
ATOM 312  N N   ? CYS A 1  42 ?   4.880  -5.046   5.586 1.000 97.280 ? 42  CYS A N   1 
ATOM 313  C CA  ? CYS A 1  42 ?   5.993  -4.819   4.671 1.000 97.280 ? 42  CYS A CA  1 
ATOM 314  C C   ? CYS A 1  42 ?   7.117  -4.053   5.358 1.000 97.280 ? 42  CYS A C   1 
ATOM 315  C CB  ? CYS A 1  42 ?   5.523  -4.054   3.435 1.000 97.280 ? 42  CYS A CB  1 
ATOM 316  O O   ? CYS A 1  42 ?   8.096  -3.669   4.715 1.000 97.280 ? 42  CYS A O   1 
ATOM 317  S SG  ? CYS A 1  42 ?   4.558  -5.054   2.282 1.000 97.280 ? 42  CYS A SG  1 
ATOM 318  N N   ? TYR A 1  43 ?   7.138  -3.881   6.646 1.000 97.300 ? 43  TYR A N   1 
ATOM 319  C CA  ? TYR A 1  43 ?   8.048  -3.009   7.382 1.000 97.300 ? 43  TYR A CA  1 
ATOM 320  C C   ? TYR A 1  43 ?   9.484  -3.507   7.277 1.000 97.300 ? 43  TYR A C   1 
ATOM 321  C CB  ? TYR A 1  43 ?   7.632  -2.917   8.853 1.000 97.300 ? 43  TYR A CB  1 
ATOM 322  O O   ? TYR A 1  43 ?   9.745  -4.704   7.420 1.000 97.300 ? 43  TYR A O   1 
ATOM 323  C CG  ? TYR A 1  43 ?   8.614  -2.161   9.715 1.000 97.300 ? 43  TYR A CG  1 
ATOM 324  C CD1 ? TYR A 1  43 ?   9.611  -2.831  10.421 1.000 97.300 ? 43  TYR A CD1 1 
ATOM 325  C CD2 ? TYR A 1  43 ?   8.546  -0.776   9.825 1.000 97.300 ? 43  TYR A CD2 1 
ATOM 326  C CE1 ? TYR A 1  43 ?  10.516  -2.138  11.218 1.000 97.300 ? 43  TYR A CE1 1 
ATOM 327  C CE2 ? TYR A 1  43 ?   9.447  -0.073  10.619 1.000 97.300 ? 43  TYR A CE2 1 
ATOM 328  O OH  ? TYR A 1  43 ?  11.321  -0.071  12.098 1.000 97.300 ? 43  TYR A OH  1 
ATOM 329  C CZ  ? TYR A 1  43 ?  10.427  -0.762  11.310 1.000 97.300 ? 43  TYR A CZ  1 
ATOM 330  N N   ? LYS A 1  44 ?  10.353  -2.497   7.016 1.000 96.350 ? 44  LYS A N   1 
ATOM 331  C CA  ? LYS A 1  44 ?  11.805  -2.614   7.110 1.000 96.350 ? 44  LYS A CA  1 
ATOM 332  C C   ? LYS A 1  44 ?  12.422  -1.347   7.694 1.000 96.350 ? 44  LYS A C   1 
ATOM 333  C CB  ? LYS A 1  44 ?  12.410  -2.907   5.737 1.000 96.350 ? 44  LYS A CB  1 
ATOM 334  O O   ? LYS A 1  44 ?  11.855  -0.259   7.568 1.000 96.350 ? 44  LYS A O   1 
ATOM 335  C CG  ? LYS A 1  44 ?  11.984  -4.242   5.144 1.000 96.350 ? 44  LYS A CG  1 
ATOM 336  C CD  ? LYS A 1  44 ?  12.831  -4.612   3.933 1.000 96.350 ? 44  LYS A CD  1 
ATOM 337  C CE  ? LYS A 1  44 ?  12.454  -5.981   3.384 1.000 96.350 ? 44  LYS A CE  1 
ATOM 338  N NZ  ? LYS A 1  44 ?  13.286  -7.067   3.983 1.000 96.350 ? 44  LYS A NZ  1 
ATOM 339  N N   ? SER A 1  45 ?  13.678  -1.523   8.395 1.000 90.080 ? 45  SER A N   1 
ATOM 340  C CA  ? SER A 1  45 ?  14.345  -0.405   9.055 1.000 90.080 ? 45  SER A CA  1 
ATOM 341  C C   ? SER A 1  45 ?  14.857   0.611   8.039 1.000 90.080 ? 45  SER A C   1 
ATOM 342  C CB  ? SER A 1  45 ?  15.506  -0.906   9.916 1.000 90.080 ? 45  SER A CB  1 
ATOM 343  O O   ? SER A 1  45 ?  14.906   1.810   8.323 1.000 90.080 ? 45  SER A O   1 
ATOM 344  O OG  ? SER A 1  45 ?  16.453  -1.605   9.126 1.000 90.080 ? 45  SER A OG  1 
ATOM 345  N N   ? ARG A 1  46 ?  15.253   0.248   6.794 1.000 92.850 ? 46  ARG A N   1 
ATOM 346  C CA  ? ARG A 1  46 ?  15.689   1.088   5.683 1.000 92.850 ? 46  ARG A CA  1 
ATOM 347  C C   ? ARG A 1  46 ?  14.925   0.748   4.408 1.000 92.850 ? 46  ARG A C   1 
ATOM 348  C CB  ? ARG A 1  46 ?  17.193   0.933   5.449 1.000 92.850 ? 46  ARG A CB  1 
ATOM 349  O O   ? ARG A 1  46 ?  14.993  -0.381   3.919 1.000 92.850 ? 46  ARG A O   1 
ATOM 350  C CG  ? ARG A 1  46 ?  18.050   1.422   6.606 1.000 92.850 ? 46  ARG A CG  1 
ATOM 351  C CD  ? ARG A 1  46 ?  19.536   1.304   6.297 1.000 92.850 ? 46  ARG A CD  1 
ATOM 352  N NE  ? ARG A 1  46 ?  20.356   1.632   7.459 1.000 92.850 ? 46  ARG A NE  1 
ATOM 353  N NH1 ? ARG A 1  46 ?  21.111   3.646   6.616 1.000 92.850 ? 46  ARG A NH1 1 
ATOM 354  N NH2 ? ARG A 1  46 ?  21.795   2.936   8.685 1.000 92.850 ? 46  ARG A NH2 1 
ATOM 355  C CZ  ? ARG A 1  46 ?  21.086   2.737   7.584 1.000 92.850 ? 46  ARG A CZ  1 
ATOM 356  N N   ? ILE A 1  47 ?  14.177   1.766   3.902 1.000 97.360 ? 47  ILE A N   1 
ATOM 357  C CA  ? ILE A 1  47 ?  13.367   1.551   2.708 1.000 97.360 ? 47  ILE A CA  1 
ATOM 358  C C   ? ILE A 1  47 ?  13.670   2.634   1.676 1.000 97.360 ? 47  ILE A C   1 
ATOM 359  C CB  ? ILE A 1  47 ?  11.858   1.537   3.043 1.000 97.360 ? 47  ILE A CB  1 
ATOM 360  O O   ? ILE A 1  47 ?  13.620   3.827   1.986 1.000 97.360 ? 47  ILE A O   1 
ATOM 361  C CG1 ? ILE A 1  47 ?  11.538   0.396   4.016 1.000 97.360 ? 47  ILE A CG1 1 
ATOM 362  C CG2 ? ILE A 1  47 ?  11.023   1.418   1.765 1.000 97.360 ? 47  ILE A CG2 1 
ATOM 363  C CD1 ? ILE A 1  47 ?  10.127   0.447   4.586 1.000 97.360 ? 47  ILE A CD1 1 
ATOM 364  N N   ? GLN A 1  48 ?  14.147   2.266   0.500 1.000 97.950 ? 48  GLN A N   1 
ATOM 365  C CA  ? GLN A 1  48 ?  14.197   3.159  -0.653 1.000 97.950 ? 48  GLN A CA  1 
ATOM 366  C C   ? GLN A 1  48 ?  12.907   3.081  -1.465 1.000 97.950 ? 48  GLN A C   1 
ATOM 367  C CB  ? GLN A 1  48 ?  15.396   2.824  -1.541 1.000 97.950 ? 48  GLN A CB  1 
ATOM 368  O O   ? GLN A 1  48 ?  12.438   1.989  -1.792 1.000 97.950 ? 48  GLN A O   1 
ATOM 369  C CG  ? GLN A 1  48 ?  15.570   3.769  -2.722 1.000 97.950 ? 48  GLN A CG  1 
ATOM 370  C CD  ? GLN A 1  48 ?  16.671   3.329  -3.669 1.000 97.950 ? 48  GLN A CD  1 
ATOM 371  N NE2 ? GLN A 1  48 ?  17.855   3.909  -3.511 1.000 97.950 ? 48  GLN A NE2 1 
ATOM 372  O OE1 ? GLN A 1  48 ?  16.458   2.474  -4.535 1.000 97.950 ? 48  GLN A OE1 1 
ATOM 373  N N   ? VAL A 1  49 ?  12.346   4.270  -1.698 1.000 98.210 ? 49  VAL A N   1 
ATOM 374  C CA  ? VAL A 1  49 ?  11.113   4.365  -2.473 1.000 98.210 ? 49  VAL A CA  1 
ATOM 375  C C   ? VAL A 1  49 ?  11.436   4.744  -3.916 1.000 98.210 ? 49  VAL A C   1 
ATOM 376  C CB  ? VAL A 1  49 ?  10.134   5.391  -1.859 1.000 98.210 ? 49  VAL A CB  1 
ATOM 377  O O   ? VAL A 1  49 ?  12.079   5.766  -4.167 1.000 98.210 ? 49  VAL A O   1 
ATOM 378  C CG1 ? VAL A 1  49 ?   8.888   5.536  -2.730 1.000 98.210 ? 49  VAL A CG1 1 
ATOM 379  C CG2 ? VAL A 1  49 ?   9.752   4.979  -0.438 1.000 98.210 ? 49  VAL A CG2 1 
ATOM 380  N N   ? ARG A 1  50 ?  11.082   3.841  -4.856 1.000 97.570 ? 50  ARG A N   1 
ATOM 381  C CA  ? ARG A 1  50 ?  11.302   4.092  -6.276 1.000 97.570 ? 50  ARG A CA  1 
ATOM 382  C C   ? ARG A 1  50 ?  10.013   4.533  -6.961 1.000 97.570 ? 50  ARG A C   1 
ATOM 383  C CB  ? ARG A 1  50 ?  11.860   2.843  -6.963 1.000 97.570 ? 50  ARG A CB  1 
ATOM 384  O O   ? ARG A 1  50 ?   9.001   3.830  -6.903 1.000 97.570 ? 50  ARG A O   1 
ATOM 385  C CG  ? ARG A 1  50 ?  13.157   2.334  -6.356 1.000 97.570 ? 50  ARG A CG  1 
ATOM 386  C CD  ? ARG A 1  50 ?  13.735   1.173  -7.153 1.000 97.570 ? 50  ARG A CD  1 
ATOM 387  N NE  ? ARG A 1  50 ?  14.968   0.670  -6.555 1.000 97.570 ? 50  ARG A NE  1 
ATOM 388  N NH1 ? ARG A 1  50 ?  15.481  -0.751  -8.303 1.000 97.570 ? 50  ARG A NH1 1 
ATOM 389  N NH2 ? ARG A 1  50 ?  16.867  -0.620  -6.482 1.000 97.570 ? 50  ARG A NH2 1 
ATOM 390  C CZ  ? ARG A 1  50 ?  15.769  -0.233  -7.115 1.000 97.570 ? 50  ARG A CZ  1 
ATOM 391  N N   ? LEU A 1  51 ?  10.006   5.752  -7.583 1.000 97.760 ? 51  LEU A N   1 
ATOM 392  C CA  ? LEU A 1  51 ?   8.861   6.337  -8.271 1.000 97.760 ? 51  LEU A CA  1 
ATOM 393  C C   ? LEU A 1  51 ?   9.128   6.454  -9.768 1.000 97.760 ? 51  LEU A C   1 
ATOM 394  C CB  ? LEU A 1  51 ?   8.533   7.715  -7.691 1.000 97.760 ? 51  LEU A CB  1 
ATOM 395  O O   ? LEU A 1  51 ?  10.281   6.561 -10.191 1.000 97.760 ? 51  LEU A O   1 
ATOM 396  C CG  ? LEU A 1  51 ?   8.124   7.751  -6.217 1.000 97.760 ? 51  LEU A CG  1 
ATOM 397  C CD1 ? LEU A 1  51 ?   8.629   9.029  -5.557 1.000 97.760 ? 51  LEU A CD1 1 
ATOM 398  C CD2 ? LEU A 1  51 ?   6.609   7.635  -6.081 1.000 97.760 ? 51  LEU A CD2 1 
ATOM 399  N N   ? GLY A 1  52 ?   7.994   6.337 -10.546 1.000 96.040 ? 52  GLY A N   1 
ATOM 400  C CA  ? GLY A 1  52 ?   8.110   6.532 -11.982 1.000 96.040 ? 52  GLY A CA  1 
ATOM 401  C C   ? GLY A 1  52 ?   8.584   5.292 -12.716 1.000 96.040 ? 52  GLY A C   1 
ATOM 402  O O   ? GLY A 1  52 ?   9.077   5.382 -13.843 1.000 96.040 ? 52  GLY A O   1 
ATOM 403  N N   ? GLU A 1  53 ?   8.442   4.111 -12.003 1.000 94.500 ? 53  GLU A N   1 
ATOM 404  C CA  ? GLU A 1  53 ?   8.896   2.852 -12.585 1.000 94.500 ? 53  GLU A CA  1 
ATOM 405  C C   ? GLU A 1  53 ?   7.803   2.211 -13.435 1.000 94.500 ? 53  GLU A C   1 
ATOM 406  C CB  ? GLU A 1  53 ?   9.346   1.883 -11.489 1.000 94.500 ? 53  GLU A CB  1 
ATOM 407  O O   ? GLU A 1  53 ?   6.636   2.187 -13.039 1.000 94.500 ? 53  GLU A O   1 
ATOM 408  C CG  ? GLU A 1  53 ?  10.523   2.388 -10.667 1.000 94.500 ? 53  GLU A CG  1 
ATOM 409  C CD  ? GLU A 1  53 ?  11.854   2.273 -11.393 1.000 94.500 ? 53  GLU A CD  1 
ATOM 410  O OE1 ? GLU A 1  53 ?  12.841   2.907 -10.955 1.000 94.500 ? 53  GLU A OE1 1 
ATOM 411  O OE2 ? GLU A 1  53 ?  11.911   1.544 -12.408 1.000 94.500 ? 53  GLU A OE2 1 
ATOM 412  N N   ? HIS A 1  54 ?   8.068   1.766 -14.660 1.000 95.030 ? 54  HIS A N   1 
ATOM 413  C CA  ? HIS A 1  54 ?   7.247   0.868 -15.465 1.000 95.030 ? 54  HIS A CA  1 
ATOM 414  C C   ? HIS A 1  54 ?   7.920  -0.489 -15.636 1.000 95.030 ? 54  HIS A C   1 
ATOM 415  C CB  ? HIS A 1  54 ?   6.960   1.488 -16.834 1.000 95.030 ? 54  HIS A CB  1 
ATOM 416  O O   ? HIS A 1  54 ?   7.250  -1.524 -15.631 1.000 95.030 ? 54  HIS A O   1 
ATOM 417  C CG  ? HIS A 1  54 ?   6.062   0.656 -17.693 1.000 95.030 ? 54  HIS A CG  1 
ATOM 418  C CD2 ? HIS A 1  54 ?   6.268   0.085 -18.904 1.000 95.030 ? 54  HIS A CD2 1 
ATOM 419  N ND1 ? HIS A 1  54 ?   4.774   0.331 -17.327 1.000 95.030 ? 54  HIS A ND1 1 
ATOM 420  C CE1 ? HIS A 1  54 ?   4.225  -0.407 -18.278 1.000 95.030 ? 54  HIS A CE1 1 
ATOM 421  N NE2 ? HIS A 1  54 ?   5.111  -0.571 -19.246 1.000 95.030 ? 54  HIS A NE2 1 
ATOM 422  N N   ? ASN A 1  55 ?   9.230  -0.456 -15.851 1.000 94.760 ? 55  ASN A N   1 
ATOM 423  C CA  ? ASN A 1  55 ?  10.145  -1.593 -15.835 1.000 94.760 ? 55  ASN A CA  1 
ATOM 424  C C   ? ASN A 1  55 ?  11.197  -1.451 -14.739 1.000 94.760 ? 55  ASN A C   1 
ATOM 425  C CB  ? ASN A 1  55 ?  10.818  -1.760 -17.199 1.000 94.760 ? 55  ASN A CB  1 
ATOM 426  O O   ? ASN A 1  55 ?  12.097  -0.616 -14.841 1.000 94.760 ? 55  ASN A O   1 
ATOM 427  C CG  ? ASN A 1  55 ?  11.623  -3.041 -17.300 1.000 94.760 ? 55  ASN A CG  1 
ATOM 428  N ND2 ? ASN A 1  55 ?  11.727  -3.582 -18.508 1.000 94.760 ? 55  ASN A ND2 1 
ATOM 429  O OD1 ? ASN A 1  55 ?  12.146  -3.540 -16.300 1.000 94.760 ? 55  ASN A OD1 1 
ATOM 430  N N   ? ILE A 1  56 ?  11.128  -2.390 -13.754 1.000 92.740 ? 56  ILE A N   1 
ATOM 431  C CA  ? ILE A 1  56 ?  11.940  -2.199 -12.558 1.000 92.740 ? 56  ILE A CA  1 
ATOM 432  C C   ? ILE A 1  56 ?  13.378  -2.633 -12.836 1.000 92.740 ? 56  ILE A C   1 
ATOM 433  C CB  ? ILE A 1  56 ?  11.367  -2.981 -11.355 1.000 92.740 ? 56  ILE A CB  1 
ATOM 434  O O   ? ILE A 1  56 ?  14.291  -2.303 -12.076 1.000 92.740 ? 56  ILE A O   1 
ATOM 435  C CG1 ? ILE A 1  56 ?  11.347  -4.484 -11.655 1.000 92.740 ? 56  ILE A CG1 1 
ATOM 436  C CG2 ? ILE A 1  56 ?   9.966  -2.475 -10.999 1.000 92.740 ? 56  ILE A CG2 1 
ATOM 437  C CD1 ? ILE A 1  56 ?  11.038  -5.354 -10.444 1.000 92.740 ? 56  ILE A CD1 1 
ATOM 438  N N   ? GLU A 1  57 ?  13.710  -3.191 -13.968 1.000 91.740 ? 57  GLU A N   1 
ATOM 439  C CA  ? GLU A 1  57 ?  15.039  -3.698 -14.296 1.000 91.740 ? 57  GLU A CA  1 
ATOM 440  C C   ? GLU A 1  57 ?  15.831  -2.682 -15.113 1.000 91.740 ? 57  GLU A C   1 
ATOM 441  C CB  ? GLU A 1  57 ?  14.936  -5.021 -15.059 1.000 91.740 ? 57  GLU A CB  1 
ATOM 442  O O   ? GLU A 1  57 ?  17.062  -2.739 -15.160 1.000 91.740 ? 57  GLU A O   1 
ATOM 443  C CG  ? GLU A 1  57 ?  14.643  -6.222 -14.172 1.000 91.740 ? 57  GLU A CG  1 
ATOM 444  C CD  ? GLU A 1  57 ?  14.881  -7.554 -14.866 1.000 91.740 ? 57  GLU A CD  1 
ATOM 445  O OE1 ? GLU A 1  57 ?  14.810  -8.609 -14.197 1.000 91.740 ? 57  GLU A OE1 1 
ATOM 446  O OE2 ? GLU A 1  57 ?  15.143  -7.541 -16.090 1.000 91.740 ? 57  GLU A OE2 1 
ATOM 447  N N   ? VAL A 1  58 ?  15.103  -1.705 -15.725 1.000 92.820 ? 58  VAL A N   1 
ATOM 448  C CA  ? VAL A 1  58 ?  15.825  -0.755 -16.565 1.000 92.820 ? 58  VAL A CA  1 
ATOM 449  C C   ? VAL A 1  58 ?  15.515   0.671 -16.116 1.000 92.820 ? 58  VAL A C   1 
ATOM 450  C CB  ? VAL A 1  58 ?  15.467  -0.933 -18.058 1.000 92.820 ? 58  VAL A CB  1 
ATOM 451  O O   ? VAL A 1  58 ?  14.411   0.955 -15.646 1.000 92.820 ? 58  VAL A O   1 
ATOM 452  C CG1 ? VAL A 1  58 ?  15.849  -2.330 -18.542 1.000 92.820 ? 58  VAL A CG1 1 
ATOM 453  C CG2 ? VAL A 1  58 ?  13.979  -0.673 -18.284 1.000 92.820 ? 58  VAL A CG2 1 
ATOM 454  N N   ? LEU A 1  59 ?  16.567   1.594 -16.114 1.000 92.040 ? 59  LEU A N   1 
ATOM 455  C CA  ? LEU A 1  59 ?  16.393   3.025 -15.888 1.000 92.040 ? 59  LEU A CA  1 
ATOM 456  C C   ? LEU A 1  59 ?  15.808   3.702 -17.123 1.000 92.040 ? 59  LEU A C   1 
ATOM 457  C CB  ? LEU A 1  59 ?  17.729   3.675 -15.519 1.000 92.040 ? 59  LEU A CB  1 
ATOM 458  O O   ? LEU A 1  59 ?  16.480   3.815 -18.151 1.000 92.040 ? 59  LEU A O   1 
ATOM 459  C CG  ? LEU A 1  59 ?  18.355   3.233 -14.196 1.000 92.040 ? 59  LEU A CG  1 
ATOM 460  C CD1 ? LEU A 1  59 ?  19.693   3.934 -13.982 1.000 92.040 ? 59  LEU A CD1 1 
ATOM 461  C CD2 ? LEU A 1  59 ?  17.407   3.515 -13.035 1.000 92.040 ? 59  LEU A CD2 1 
ATOM 462  N N   ? GLU A 1  60 ?  14.505   4.121 -16.942 1.000 90.010 ? 60  GLU A N   1 
ATOM 463  C CA  ? GLU A 1  60 ?  13.741   4.616 -18.082 1.000 90.010 ? 60  GLU A CA  1 
ATOM 464  C C   ? GLU A 1  60 ?  13.854   6.133 -18.207 1.000 90.010 ? 60  GLU A C   1 
ATOM 465  C CB  ? GLU A 1  60 ?  12.271   4.206 -17.963 1.000 90.010 ? 60  GLU A CB  1 
ATOM 466  O O   ? GLU A 1  60 ?  13.313   6.726 -19.141 1.000 90.010 ? 60  GLU A O   1 
ATOM 467  C CG  ? GLU A 1  60 ?  12.046   2.701 -18.006 1.000 90.010 ? 60  GLU A CG  1 
ATOM 468  C CD  ? GLU A 1  60 ?  10.607   2.301 -17.722 1.000 90.010 ? 60  GLU A CD  1 
ATOM 469  O OE1 ? GLU A 1  60 ?   9.948   1.732 -18.621 1.000 90.010 ? 60  GLU A OE1 1 
ATOM 470  O OE2 ? GLU A 1  60 ?  10.135   2.560 -16.593 1.000 90.010 ? 60  GLU A OE2 1 
ATOM 471  N N   ? GLY A 1  61 ?  14.691   6.812 -17.201 1.000 89.870 ? 61  GLY A N   1 
ATOM 472  C CA  ? GLY A 1  61 ?  15.042   8.211 -17.385 1.000 89.870 ? 61  GLY A CA  1 
ATOM 473  C C   ? GLY A 1  61 ?  14.212   9.151 -16.531 1.000 89.870 ? 61  GLY A C   1 
ATOM 474  O O   ? GLY A 1  61 ?  14.610  10.292 -16.288 1.000 89.870 ? 61  GLY A O   1 
ATOM 475  N N   ? ASN A 1  62 ?  13.096   8.818 -15.900 1.000 87.710 ? 62  ASN A N   1 
ATOM 476  C CA  ? ASN A 1  62 ?  12.211   9.672 -15.116 1.000 87.710 ? 62  ASN A CA  1 
ATOM 477  C C   ? ASN A 1  62 ?  11.955   9.092 -13.728 1.000 87.710 ? 62  ASN A C   1 
ATOM 478  C CB  ? ASN A 1  62 ?  10.887   9.893 -15.852 1.000 87.710 ? 62  ASN A CB  1 
ATOM 479  O O   ? ASN A 1  62 ?  11.027   9.514 -13.035 1.000 87.710 ? 62  ASN A O   1 
ATOM 480  C CG  ? ASN A 1  62 ?  11.063  10.646 -17.156 1.000 87.710 ? 62  ASN A CG  1 
ATOM 481  N ND2 ? ASN A 1  62 ?  10.696  10.010 -18.262 1.000 87.710 ? 62  ASN A ND2 1 
ATOM 482  O OD1 ? ASN A 1  62 ?  11.524  11.790 -17.169 1.000 87.710 ? 62  ASN A OD1 1 
ATOM 483  N N   ? GLU A 1  63 ?  12.744   8.059 -13.341 1.000 95.170 ? 63  GLU A N   1 
ATOM 484  C CA  ? GLU A 1  63 ?  12.620   7.399 -12.045 1.000 95.170 ? 63  GLU A CA  1 
ATOM 485  C C   ? GLU A 1  63 ?  13.232   8.246 -10.933 1.000 95.170 ? 63  GLU A C   1 
ATOM 486  C CB  ? GLU A 1  63 ?  13.282   6.019 -12.079 1.000 95.170 ? 63  GLU A CB  1 
ATOM 487  O O   ? GLU A 1  63 ?  14.238   8.926 -11.145 1.000 95.170 ? 63  GLU A O   1 
ATOM 488  C CG  ? GLU A 1  63 ?  12.633   5.049 -13.056 1.000 95.170 ? 63  GLU A CG  1 
ATOM 489  C CD  ? GLU A 1  63 ?  13.217   5.130 -14.458 1.000 95.170 ? 63  GLU A CD  1 
ATOM 490  O OE1 ? GLU A 1  63 ?  12.890   4.265 -15.302 1.000 95.170 ? 63  GLU A OE1 1 
ATOM 491  O OE2 ? GLU A 1  63 ?  14.009   6.065 -14.713 1.000 95.170 ? 63  GLU A OE2 1 
ATOM 492  N N   ? GLN A 1  64 ?  12.617   8.273  -9.842 1.000 97.550 ? 64  GLN A N   1 
ATOM 493  C CA  ? GLN A 1  64 ?  13.108   8.882  -8.610 1.000 97.550 ? 64  GLN A CA  1 
ATOM 494  C C   ? GLN A 1  64 ?  13.393   7.824  -7.549 1.000 97.550 ? 64  GLN A C   1 
ATOM 495  C CB  ? GLN A 1  64 ?  12.100   9.902  -8.077 1.000 97.550 ? 64  GLN A CB  1 
ATOM 496  O O   ? GLN A 1  64 ?  12.580   6.924  -7.327 1.000 97.550 ? 64  GLN A O   1 
ATOM 497  C CG  ? GLN A 1  64 ?  11.751  11.000  -9.073 1.000 97.550 ? 64  GLN A CG  1 
ATOM 498  C CD  ? GLN A 1  64 ?  10.705  11.963  -8.543 1.000 97.550 ? 64  GLN A CD  1 
ATOM 499  N NE2 ? GLN A 1  64 ?   9.651  12.182  -9.322 1.000 97.550 ? 64  GLN A NE2 1 
ATOM 500  O OE1 ? GLN A 1  64 ?  10.844  12.505  -7.442 1.000 97.550 ? 64  GLN A OE1 1 
ATOM 501  N N   ? PHE A 1  65 ?  14.575   7.866  -7.006 1.000 97.620 ? 65  PHE A N   1 
ATOM 502  C CA  ? PHE A 1  65 ?  14.965   7.008  -5.892 1.000 97.620 ? 65  PHE A CA  1 
ATOM 503  C C   ? PHE A 1  65 ?  15.129   7.821  -4.614 1.000 97.620 ? 65  PHE A C   1 
ATOM 504  C CB  ? PHE A 1  65 ?  16.267   6.267  -6.213 1.000 97.620 ? 65  PHE A CB  1 
ATOM 505  O O   ? PHE A 1  65 ?  16.047   8.637  -4.504 1.000 97.620 ? 65  PHE A O   1 
ATOM 506  C CG  ? PHE A 1  65 ?  16.233   5.519  -7.519 1.000 97.620 ? 65  PHE A CG  1 
ATOM 507  C CD1 ? PHE A 1  65 ?  15.887   4.173  -7.556 1.000 97.620 ? 65  PHE A CD1 1 
ATOM 508  C CD2 ? PHE A 1  65 ?  16.548   6.161  -8.709 1.000 97.620 ? 65  PHE A CD2 1 
ATOM 509  C CE1 ? PHE A 1  65 ?  15.856   3.478  -8.763 1.000 97.620 ? 65  PHE A CE1 1 
ATOM 510  C CE2 ? PHE A 1  65 ?  16.519   5.473  -9.919 1.000 97.620 ? 65  PHE A CE2 1 
ATOM 511  C CZ  ? PHE A 1  65 ?  16.173   4.132  -9.943 1.000 97.620 ? 65  PHE A CZ  1 
ATOM 512  N N   ? ILE A 1  66 ?  14.181   7.634  -3.724 1.000 98.350 ? 66  ILE A N   1 
ATOM 513  C CA  ? ILE A 1  66 ?  14.133   8.456  -2.520 1.000 98.350 ? 66  ILE A CA  1 
ATOM 514  C C   ? ILE A 1  66 ?  14.131   7.560  -1.284 1.000 98.350 ? 66  ILE A C   1 
ATOM 515  C CB  ? ILE A 1  66 ?  12.895   9.380  -2.515 1.000 98.350 ? 66  ILE A CB  1 
ATOM 516  O O   ? ILE A 1  66 ?  13.295   6.661  -1.162 1.000 98.350 ? 66  ILE A O   1 
ATOM 517  C CG1 ? ILE A 1  66 ?  12.860  10.233  -3.788 1.000 98.350 ? 66  ILE A CG1 1 
ATOM 518  C CG2 ? ILE A 1  66 ?  12.885  10.263  -1.263 1.000 98.350 ? 66  ILE A CG2 1 
ATOM 519  C CD1 ? ILE A 1  66 ?  11.581  11.041  -3.957 1.000 98.350 ? 66  ILE A CD1 1 
ATOM 520  N N   ? ASN A 1  67 ?  15.122   7.798  -0.350 1.000 98.260 ? 67  ASN A N   1 
ATOM 521  C CA  ? ASN A 1  67 ?  15.123   7.049   0.902 1.000 98.260 ? 67  ASN A CA  1 
ATOM 522  C C   ? ASN A 1  67 ?  13.994   7.499   1.825 1.000 98.260 ? 67  ASN A C   1 
ATOM 523  C CB  ? ASN A 1  67 ?  16.473   7.188   1.608 1.000 98.260 ? 67  ASN A CB  1 
ATOM 524  O O   ? ASN A 1  67 ?  13.512   8.628   1.719 1.000 98.260 ? 67  ASN A O   1 
ATOM 525  C CG  ? ASN A 1  67 ?  17.598   6.501   0.858 1.000 98.260 ? 67  ASN A CG  1 
ATOM 526  N ND2 ? ASN A 1  67 ?  18.793   7.076   0.925 1.000 98.260 ? 67  ASN A ND2 1 
ATOM 527  O OD1 ? ASN A 1  67 ?  17.394   5.464   0.223 1.000 98.260 ? 67  ASN A OD1 1 
ATOM 528  N N   ? SER A 1  68 ?  13.630   6.528   2.686 1.000 97.960 ? 68  SER A N   1 
ATOM 529  C CA  ? SER A 1  68 ?  12.657   6.886   3.712 1.000 97.960 ? 68  SER A CA  1 
ATOM 530  C C   ? SER A 1  68 ?  13.307   7.687   4.836 1.000 97.960 ? 68  SER A C   1 
ATOM 531  C CB  ? SER A 1  68 ?  11.994   5.633   4.285 1.000 97.960 ? 68  SER A CB  1 
ATOM 532  O O   ? SER A 1  68 ?  14.442   7.407   5.228 1.000 97.960 ? 68  SER A O   1 
ATOM 533  O OG  ? SER A 1  68 ?  12.938   4.843   4.989 1.000 97.960 ? 68  SER A OG  1 
ATOM 534  N N   ? ASP A 1  69 ?  12.584   8.800   5.243 1.000 97.630 ? 69  ASP A N   1 
ATOM 535  C CA  ? ASP A 1  69 ?  12.972   9.527   6.448 1.000 97.630 ? 69  ASP A CA  1 
ATOM 536  C C   ? ASP A 1  69 ?  12.414   8.854   7.699 1.000 97.630 ? 69  ASP A C   1 
ATOM 537  C CB  ? ASP A 1  69 ?  12.495  10.979   6.375 1.000 97.630 ? 69  ASP A CB  1 
ATOM 538  O O   ? ASP A 1  69 ?  13.102   8.756   8.717 1.000 97.630 ? 69  ASP A O   1 
ATOM 539  C CG  ? ASP A 1  69 ?  13.063  11.847   7.484 1.000 97.630 ? 69  ASP A CG  1 
ATOM 540  O OD1 ? ASP A 1  69 ?  14.289  11.804   7.724 1.000 97.630 ? 69  ASP A OD1 1 
ATOM 541  O OD2 ? ASP A 1  69 ?  12.278  12.577   8.126 1.000 97.630 ? 69  ASP A OD2 1 
ATOM 542  N N   ? LYS A 1  70 ?  11.149   8.432   7.557 1.000 97.210 ? 70  LYS A N   1 
ATOM 543  C CA  ? LYS A 1  70 ?  10.416   7.772   8.634 1.000 97.210 ? 70  LYS A CA  1 
ATOM 544  C C   ? LYS A 1  70 ?   9.473   6.706   8.084 1.000 97.210 ? 70  LYS A C   1 
ATOM 545  C CB  ? LYS A 1  70 ?   9.629   8.796   9.453 1.000 97.210 ? 70  LYS A CB  1 
ATOM 546  O O   ? LYS A 1  70 ?   8.876   6.886   7.020 1.000 97.210 ? 70  LYS A O   1 
ATOM 547  C CG  ? LYS A 1  70 ?   9.123   8.265  10.786 1.000 97.210 ? 70  LYS A CG  1 
ATOM 548  C CD  ? LYS A 1  70 ?   8.542   9.380  11.647 1.000 97.210 ? 70  LYS A CD  1 
ATOM 549  C CE  ? LYS A 1  70 ?   8.178   8.880  13.039 1.000 97.210 ? 70  LYS A CE  1 
ATOM 550  N NZ  ? LYS A 1  70 ?   7.707   9.990  13.920 1.000 97.210 ? 70  LYS A NZ  1 
ATOM 551  N N   ? VAL A 1  71 ?   9.416   5.549   8.832 1.000 97.930 ? 71  VAL A N   1 
ATOM 552  C CA  ? VAL A 1  71 ?   8.427   4.519   8.533 1.000 97.930 ? 71  VAL A CA  1 
ATOM 553  C C   ? VAL A 1  71 ?   7.548   4.276   9.757 1.000 97.930 ? 71  VAL A C   1 
ATOM 554  C CB  ? VAL A 1  71 ?   9.099   3.200   8.089 1.000 97.930 ? 71  VAL A CB  1 
ATOM 555  O O   ? VAL A 1  71 ?   8.041   3.878  10.815 1.000 97.930 ? 71  VAL A O   1 
ATOM 556  C CG1 ? VAL A 1  71 ?   8.049   2.180   7.652 1.000 97.930 ? 71  VAL A CG1 1 
ATOM 557  C CG2 ? VAL A 1  71 ?  10.095   3.462   6.961 1.000 97.930 ? 71  VAL A CG2 1 
ATOM 558  N N   ? ILE A 1  72 ?   6.264   4.543   9.586 1.000 98.190 ? 72  ILE A N   1 
ATOM 559  C CA  ? ILE A 1  72 ?   5.346   4.500  10.719 1.000 98.190 ? 72  ILE A CA  1 
ATOM 560  C C   ? ILE A 1  72 ?   4.282   3.431  10.480 1.000 98.190 ? 72  ILE A C   1 
ATOM 561  C CB  ? ILE A 1  72 ?   4.681   5.874  10.959 1.000 98.190 ? 72  ILE A CB  1 
ATOM 562  O O   ? ILE A 1  72 ?   3.441   3.571   9.590 1.000 98.190 ? 72  ILE A O   1 
ATOM 563  C CG1 ? ILE A 1  72 ?   5.748   6.959  11.145 1.000 98.190 ? 72  ILE A CG1 1 
ATOM 564  C CG2 ? ILE A 1  72 ?   3.743   5.815  12.169 1.000 98.190 ? 72  ILE A CG2 1 
ATOM 565  C CD1 ? ILE A 1  72 ?   5.198   8.379  11.118 1.000 98.190 ? 72  ILE A CD1 1 
ATOM 566  N N   ? ARG A 1  73 ?   4.344   2.342  11.364 1.000 98.120 ? 73  ARG A N   1 
ATOM 567  C CA  ? ARG A 1  73 ?   3.279   1.345  11.327 1.000 98.120 ? 73  ARG A CA  1 
ATOM 568  C C   ? ARG A 1  73 ?   2.079   1.795  12.152 1.000 98.120 ? 73  ARG A C   1 
ATOM 569  C CB  ? ARG A 1  73 ?   3.789  -0.005  11.836 1.000 98.120 ? 73  ARG A CB  1 
ATOM 570  O O   ? ARG A 1  73 ?   2.236   2.490  13.159 1.000 98.120 ? 73  ARG A O   1 
ATOM 571  C CG  ? ARG A 1  73 ?   4.800  -0.669  10.916 1.000 98.120 ? 73  ARG A CG  1 
ATOM 572  C CD  ? ARG A 1  73 ?   5.126  -2.086  11.365 1.000 98.120 ? 73  ARG A CD  1 
ATOM 573  N NE  ? ARG A 1  73 ?   5.670  -2.111  12.720 1.000 98.120 ? 73  ARG A NE  1 
ATOM 574  N NH1 ? ARG A 1  73 ?   5.903  -4.407  12.807 1.000 98.120 ? 73  ARG A NH1 1 
ATOM 575  N NH2 ? ARG A 1  73 ?   6.511  -3.120  14.604 1.000 98.120 ? 73  ARG A NH2 1 
ATOM 576  C CZ  ? ARG A 1  73 ?   6.027  -3.212  13.374 1.000 98.120 ? 73  ARG A CZ  1 
ATOM 577  N N   ? HIS A 1  74 ?   0.898   1.449  11.596 1.000 98.430 ? 74  HIS A N   1 
ATOM 578  C CA  ? HIS A 1  74 ?  -0.278   1.712  12.418 1.000 98.430 ? 74  HIS A CA  1 
ATOM 579  C C   ? HIS A 1  74 ?  -0.111   1.133  13.819 1.000 98.430 ? 74  HIS A C   1 
ATOM 580  C CB  ? HIS A 1  74 ?  -1.532   1.137  11.758 1.000 98.430 ? 74  HIS A CB  1 
ATOM 581  O O   ? HIS A 1  74 ?   0.248  -0.036  13.973 1.000 98.430 ? 74  HIS A O   1 
ATOM 582  C CG  ? HIS A 1  74 ?  -2.808   1.669  12.329 1.000 98.430 ? 74  HIS A CG  1 
ATOM 583  C CD2 ? HIS A 1  74 ?  -3.717   2.534  11.821 1.000 98.430 ? 74  HIS A CD2 1 
ATOM 584  N ND1 ? HIS A 1  74 ?  -3.270   1.312  13.577 1.000 98.430 ? 74  HIS A ND1 1 
ATOM 585  C CE1 ? HIS A 1  74 ?  -4.412   1.936  13.812 1.000 98.430 ? 74  HIS A CE1 1 
ATOM 586  N NE2 ? HIS A 1  74 ?  -4.705   2.684  12.762 1.000 98.430 ? 74  HIS A NE2 1 
ATOM 587  N N   ? PRO A 1  75 ?  -0.332   1.909  14.885 1.000 97.710 ? 75  PRO A N   1 
ATOM 588  C CA  ? PRO A 1  75 ?  -0.118   1.467  16.265 1.000 97.710 ? 75  PRO A CA  1 
ATOM 589  C C   ? PRO A 1  75 ?  -0.982   0.264  16.639 1.000 97.710 ? 75  PRO A C   1 
ATOM 590  C CB  ? PRO A 1  75 ?  -0.504   2.695  17.093 1.000 97.710 ? 75  PRO A CB  1 
ATOM 591  O O   ? PRO A 1  75 ?  -0.637  -0.488  17.554 1.000 97.710 ? 75  PRO A O   1 
ATOM 592  C CG  ? PRO A 1  75 ?  -1.345   3.524  16.177 1.000 97.710 ? 75  PRO A CG  1 
ATOM 593  C CD  ? PRO A 1  75 ?  -0.893   3.284  14.766 1.000 97.710 ? 75  PRO A CD  1 
ATOM 594  N N   ? GLY A 1  76 ?  -2.129   0.129  16.001 1.000 97.850 ? 76  GLY A N   1 
ATOM 595  C CA  ? GLY A 1  76 ?  -3.034  -0.974  16.282 1.000 97.850 ? 76  GLY A CA  1 
ATOM 596  C C   ? GLY A 1  76 ?  -2.771  -2.196  15.423 1.000 97.850 ? 76  GLY A C   1 
ATOM 597  O O   ? GLY A 1  76 ?  -3.569  -3.136  15.411 1.000 97.850 ? 76  GLY A O   1 
ATOM 598  N N   ? TYR A 1  77 ?  -1.670  -2.195  14.602 1.000 98.210 ? 77  TYR A N   1 
ATOM 599  C CA  ? TYR A 1  77 ?  -1.338  -3.346  13.769 1.000 98.210 ? 77  TYR A CA  1 
ATOM 600  C C   ? TYR A 1  77 ?  -1.198  -4.607  14.612 1.000 98.210 ? 77  TYR A C   1 
ATOM 601  C CB  ? TYR A 1  77 ?  -0.044  -3.091  12.991 1.000 98.210 ? 77  TYR A CB  1 
ATOM 602  O O   ? TYR A 1  77 ?  -0.484  -4.614  15.618 1.000 98.210 ? 77  TYR A O   1 
ATOM 603  C CG  ? TYR A 1  77 ?   0.479  -4.309  12.268 1.000 98.210 ? 77  TYR A CG  1 
ATOM 604  C CD1 ? TYR A 1  77 ?   1.743  -4.822  12.551 1.000 98.210 ? 77  TYR A CD1 1 
ATOM 605  C CD2 ? TYR A 1  77 ?  -0.289  -4.948  11.301 1.000 98.210 ? 77  TYR A CD2 1 
ATOM 606  C CE1 ? TYR A 1  77 ?   2.230  -5.942  11.886 1.000 98.210 ? 77  TYR A CE1 1 
ATOM 607  C CE2 ? TYR A 1  77 ?   0.188  -6.069  10.629 1.000 98.210 ? 77  TYR A CE2 1 
ATOM 608  O OH  ? TYR A 1  77 ?   1.923  -7.668  10.267 1.000 98.210 ? 77  TYR A OH  1 
ATOM 609  C CZ  ? TYR A 1  77 ?   1.446  -6.558  10.929 1.000 98.210 ? 77  TYR A CZ  1 
ATOM 610  N N   ? ASN A 1  78 ?  -1.907  -5.634  14.223 1.000 97.650 ? 78  ASN A N   1 
ATOM 611  C CA  ? ASN A 1  78 ?  -1.855  -6.961  14.828 1.000 97.650 ? 78  ASN A CA  1 
ATOM 612  C C   ? ASN A 1  78 ?  -1.249  -7.987  13.876 1.000 97.650 ? 78  ASN A C   1 
ATOM 613  C CB  ? ASN A 1  78 ?  -3.252  -7.405  15.268 1.000 97.650 ? 78  ASN A CB  1 
ATOM 614  O O   ? ASN A 1  78 ?  -1.877  -8.371  12.887 1.000 97.650 ? 78  ASN A O   1 
ATOM 615  C CG  ? ASN A 1  78 ?  -3.234  -8.709  16.040 1.000 97.650 ? 78  ASN A CG  1 
ATOM 616  N ND2 ? ASN A 1  78 ?  -4.066  -8.799  17.071 1.000 97.650 ? 78  ASN A ND2 1 
ATOM 617  O OD1 ? ASN A 1  78 ?  -2.478  -9.628  15.713 1.000 97.650 ? 78  ASN A OD1 1 
ATOM 618  N N   ? SER A 1  79 ?  -0.105  -8.583  14.183 1.000 96.210 ? 79  SER A N   1 
ATOM 619  C CA  ? SER A 1  79 ?   0.663  -9.417  13.264 1.000 96.210 ? 79  SER A CA  1 
ATOM 620  C C   ? SER A 1  79 ?   0.095 -10.831  13.194 1.000 96.210 ? 79  SER A C   1 
ATOM 621  C CB  ? SER A 1  79 ?   2.131  -9.470  13.688 1.000 96.210 ? 79  SER A CB  1 
ATOM 622  O O   ? SER A 1  79 ?   0.388 -11.577  12.258 1.000 96.210 ? 79  SER A O   1 
ATOM 623  O OG  ? SER A 1  79 ?   2.256  -9.963  15.011 1.000 96.210 ? 79  SER A OG  1 
ATOM 624  N N   ? TRP A 1  80 ?  -0.797 -11.095  14.176 1.000 94.750 ? 80  TRP A N   1 
ATOM 625  C CA  ? TRP A 1  80 ?  -1.441 -12.404  14.156 1.000 94.750 ? 80  TRP A CA  1 
ATOM 626  C C   ? TRP A 1  80 ?  -2.641 -12.406  13.216 1.000 94.750 ? 80  TRP A C   1 
ATOM 627  C CB  ? TRP A 1  80 ?  -1.880 -12.810  15.565 1.000 94.750 ? 80  TRP A CB  1 
ATOM 628  O O   ? TRP A 1  80 ?  -2.783 -13.303  12.381 1.000 94.750 ? 80  TRP A O   1 
ATOM 629  C CG  ? TRP A 1  80 ?  -0.855 -13.605  16.318 1.000 94.750 ? 80  TRP A CG  1 
ATOM 630  C CD1 ? TRP A 1  80 ?  -1.050 -14.785  16.980 1.000 94.750 ? 80  TRP A CD1 1 
ATOM 631  C CD2 ? TRP A 1  80 ?   0.527 -13.272  16.488 1.000 94.750 ? 80  TRP A CD2 1 
ATOM 632  C CE2 ? TRP A 1  80 ?   1.110 -14.297  17.265 1.000 94.750 ? 80  TRP A CE2 1 
ATOM 633  C CE3 ? TRP A 1  80 ?   1.329 -12.207  16.058 1.000 94.750 ? 80  TRP A CE3 1 
ATOM 634  N NE1 ? TRP A 1  80 ?   0.128 -15.207  17.552 1.000 94.750 ? 80  TRP A NE1 1 
ATOM 635  C CH2 ? TRP A 1  80 ?   3.223 -13.233  17.188 1.000 94.750 ? 80  TRP A CH2 1 
ATOM 636  C CZ2 ? TRP A 1  80 ?   2.461 -14.287  17.622 1.000 94.750 ? 80  TRP A CZ2 1 
ATOM 637  C CZ3 ? TRP A 1  80 ?   2.672 -12.198  16.414 1.000 94.750 ? 80  TRP A CZ3 1 
ATOM 638  N N   ? THR A 1  81 ?  -3.433 -11.396  13.260 1.000 95.540 ? 81  THR A N   1 
ATOM 639  C CA  ? THR A 1  81 ?  -4.664 -11.341  12.479 1.000 95.540 ? 81  THR A CA  1 
ATOM 640  C C   ? THR A 1  81 ?  -4.479 -10.470  11.239 1.000 95.540 ? 81  THR A C   1 
ATOM 641  C CB  ? THR A 1  81 ?  -5.836 -10.800  13.319 1.000 95.540 ? 81  THR A CB  1 
ATOM 642  O O   ? THR A 1  81 ?  -5.332 -10.458  10.349 1.000 95.540 ? 81  THR A O   1 
ATOM 643  C CG2 ? THR A 1  81 ?  -6.049 -11.644  14.571 1.000 95.540 ? 81  THR A CG2 1 
ATOM 644  O OG1 ? THR A 1  81 ?  -5.554  -9.450  13.708 1.000 95.540 ? 81  THR A OG1 1 
ATOM 645  N N   ? LEU A 1  82 ?  -3.359  -9.788  11.130 1.000 96.940 ? 82  LEU A N   1 
ATOM 646  C CA  ? LEU A 1  82 ?  -3.036  -8.812  10.096 1.000 96.940 ? 82  LEU A CA  1 
ATOM 647  C C   ? LEU A 1  82 ?  -4.084  -7.705  10.048 1.000 96.940 ? 82  LEU A C   1 
ATOM 648  C CB  ? LEU A 1  82 ?  -2.934  -9.493   8.728 1.000 96.940 ? 82  LEU A CB  1 
ATOM 649  O O   ? LEU A 1  82 ?  -4.277  -7.072   9.007 1.000 96.940 ? 82  LEU A O   1 
ATOM 650  C CG  ? LEU A 1  82 ?  -1.739 -10.426   8.523 1.000 96.940 ? 82  LEU A CG  1 
ATOM 651  C CD1 ? LEU A 1  82 ?  -1.794 -11.062   7.138 1.000 96.940 ? 82  LEU A CD1 1 
ATOM 652  C CD2 ? LEU A 1  82 ?  -0.430  -9.668   8.718 1.000 96.940 ? 82  LEU A CD2 1 
ATOM 653  N N   ? ASP A 1  83 ?  -4.810  -7.519  11.153 1.000 97.760 ? 83  ASP A N   1 
ATOM 654  C CA  ? ASP A 1  83 ?  -5.736  -6.401  11.303 1.000 97.760 ? 83  ASP A CA  1 
ATOM 655  C C   ? ASP A 1  83 ?  -4.984  -5.081  11.456 1.000 97.760 ? 83  ASP A C   1 
ATOM 656  C CB  ? ASP A 1  83 ?  -6.657  -6.624  12.505 1.000 97.760 ? 83  ASP A CB  1 
ATOM 657  O O   ? ASP A 1  83 ?  -3.897  -5.044  12.036 1.000 97.760 ? 83  ASP A O   1 
ATOM 658  C CG  ? ASP A 1  83 ?  -7.954  -5.840  12.412 1.000 97.760 ? 83  ASP A CG  1 
ATOM 659  O OD1 ? ASP A 1  83 ?  -8.370  -5.479  11.290 1.000 97.760 ? 83  ASP A OD1 1 
ATOM 660  O OD2 ? ASP A 1  83 ?  -8.564  -5.578  13.471 1.000 97.760 ? 83  ASP A OD2 1 
ATOM 661  N N   ? ASN A 1  84 ?  -5.491  -3.982  10.869 1.000 98.210 ? 84  ASN A N   1 
ATOM 662  C CA  ? ASN A 1  84 ?  -4.852  -2.670  10.853 1.000 98.210 ? 84  ASN A CA  1 
ATOM 663  C C   ? ASN A 1  84 ?  -3.531  -2.700  10.090 1.000 98.210 ? 84  ASN A C   1 
ATOM 664  C CB  ? ASN A 1  84 ?  -4.630  -2.164  12.280 1.000 98.210 ? 84  ASN A CB  1 
ATOM 665  O O   ? ASN A 1  84 ?  -2.546  -2.099  10.522 1.000 98.210 ? 84  ASN A O   1 
ATOM 666  C CG  ? ASN A 1  84 ?  -5.921  -2.040  13.063 1.000 98.210 ? 84  ASN A CG  1 
ATOM 667  N ND2 ? ASN A 1  84 ?  -5.887  -2.437  14.330 1.000 98.210 ? 84  ASN A ND2 1 
ATOM 668  O OD1 ? ASN A 1  84 ?  -6.942  -1.592  12.535 1.000 98.210 ? 84  ASN A OD1 1 
ATOM 669  N N   ? ASP A 1  85 ?  -3.347  -3.511   9.069 1.000 98.540 ? 85  ASP A N   1 
ATOM 670  C CA  ? ASP A 1  85 ?  -2.154  -3.713   8.253 1.000 98.540 ? 85  ASP A CA  1 
ATOM 671  C C   ? ASP A 1  85 ?  -1.910  -2.519   7.333 1.000 98.540 ? 85  ASP A C   1 
ATOM 672  C CB  ? ASP A 1  85 ?  -2.279  -4.996   7.428 1.000 98.540 ? 85  ASP A CB  1 
ATOM 673  O O   ? ASP A 1  85 ?  -2.128  -2.606   6.122 1.000 98.540 ? 85  ASP A O   1 
ATOM 674  C CG  ? ASP A 1  85 ?  -0.973  -5.408   6.772 1.000 98.540 ? 85  ASP A CG  1 
ATOM 675  O OD1 ? ASP A 1  85 ?   0.099  -4.913   7.183 1.000 98.540 ? 85  ASP A OD1 1 
ATOM 676  O OD2 ? ASP A 1  85 ?  -1.016  -6.234   5.835 1.000 98.540 ? 85  ASP A OD2 1 
ATOM 677  N N   ? ILE A 1  86 ?  -1.571  -1.363   7.838 1.000 98.630 ? 86  ILE A N   1 
ATOM 678  C CA  ? ILE A 1  86 ?  -1.338  -0.133   7.088 1.000 98.630 ? 86  ILE A CA  1 
ATOM 679  C C   ? ILE A 1  86 ?  -0.167   0.631   7.701 1.000 98.630 ? 86  ILE A C   1 
ATOM 680  C CB  ? ILE A 1  86 ?  -2.601   0.757   7.055 1.000 98.630 ? 86  ILE A CB  1 
ATOM 681  O O   ? ILE A 1  86 ?  -0.007   0.658   8.923 1.000 98.630 ? 86  ILE A O   1 
ATOM 682  C CG1 ? ILE A 1  86 ?  -2.411   1.916   6.071 1.000 98.630 ? 86  ILE A CG1 1 
ATOM 683  C CG2 ? ILE A 1  86 ?  -2.931   1.277   8.457 1.000 98.630 ? 86  ILE A CG2 1 
ATOM 684  C CD1 ? ILE A 1  86 ?  -3.705   2.619   5.684 1.000 98.630 ? 86  ILE A CD1 1 
ATOM 685  N N   ? MET A 1  87 ?   0.695   1.156   6.841 1.000 98.470 ? 87  MET A N   1 
ATOM 686  C CA  ? MET A 1  87 ?   1.874   1.900   7.274 1.000 98.470 ? 87  MET A CA  1 
ATOM 687  C C   ? MET A 1  87 ?   2.105   3.118   6.385 1.000 98.470 ? 87  MET A C   1 
ATOM 688  C CB  ? MET A 1  87 ?   3.112   1.002   7.262 1.000 98.470 ? 87  MET A CB  1 
ATOM 689  O O   ? MET A 1  87 ?   1.699   3.130   5.222 1.000 98.470 ? 87  MET A O   1 
ATOM 690  C CG  ? MET A 1  87 ?   3.588   0.632   5.867 1.000 98.470 ? 87  MET A CG  1 
ATOM 691  S SD  ? MET A 1  87 ?   5.164  -0.307   5.887 1.000 98.470 ? 87  MET A SD  1 
ATOM 692  C CE  ? MET A 1  87 ?   5.397  -0.581   4.109 1.000 98.470 ? 87  MET A CE  1 
ATOM 693  N N   ? LEU A 1  88 ?   2.725   4.212   6.952 1.000 98.710 ? 88  LEU A N   1 
ATOM 694  C CA  ? LEU A 1  88 ?   3.117   5.413   6.222 1.000 98.710 ? 88  LEU A CA  1 
ATOM 695  C C   ? LEU A 1  88 ?   4.635   5.532   6.148 1.000 98.710 ? 88  LEU A C   1 
ATOM 696  C CB  ? LEU A 1  88 ?   2.526   6.660   6.885 1.000 98.710 ? 88  LEU A CB  1 
ATOM 697  O O   ? LEU A 1  88 ?   5.333   5.242   7.123 1.000 98.710 ? 88  LEU A O   1 
ATOM 698  C CG  ? LEU A 1  88 ?   1.007   6.813   6.810 1.000 98.710 ? 88  LEU A CG  1 
ATOM 699  C CD1 ? LEU A 1  88 ?   0.560   8.052   7.579 1.000 98.710 ? 88  LEU A CD1 1 
ATOM 700  C CD2 ? LEU A 1  88 ?   0.548   6.886   5.357 1.000 98.710 ? 88  LEU A CD2 1 
ATOM 701  N N   ? ILE A 1  89 ?   5.080   5.912   4.962 1.000 98.690 ? 89  ILE A N   1 
ATOM 702  C CA  ? ILE A 1  89 ?   6.498   6.152   4.718 1.000 98.690 ? 89  ILE A CA  1 
ATOM 703  C C   ? ILE A 1  89 ?   6.717   7.618   4.350 1.000 98.690 ? 89  ILE A C   1 
ATOM 704  C CB  ? ILE A 1  89 ?   7.043   5.232   3.602 1.000 98.690 ? 89  ILE A CB  1 
ATOM 705  O O   ? ILE A 1  89 ?   6.228   8.086   3.319 1.000 98.690 ? 89  ILE A O   1 
ATOM 706  C CG1 ? ILE A 1  89 ?   6.749   3.764   3.930 1.000 98.690 ? 89  ILE A CG1 1 
ATOM 707  C CG2 ? ILE A 1  89 ?   8.544   5.459   3.401 1.000 98.690 ? 89  ILE A CG2 1 
ATOM 708  C CD1 ? ILE A 1  89 ?   6.798   2.838   2.722 1.000 98.690 ? 89  ILE A CD1 1 
ATOM 709  N N   ? LYS A 1  90 ?   7.397   8.395   5.228 1.000 98.490 ? 90  LYS A N   1 
ATOM 710  C CA  ? LYS A 1  90 ?   7.805   9.759   4.907 1.000 98.490 ? 90  LYS A CA  1 
ATOM 711  C C   ? LYS A 1  90 ?   9.090   9.769   4.084 1.000 98.490 ? 90  LYS A C   1 
ATOM 712  C CB  ? LYS A 1  90 ?   7.996  10.578   6.185 1.000 98.490 ? 90  LYS A CB  1 
ATOM 713  O O   ? LYS A 1  90 ?  10.105   9.206   4.500 1.000 98.490 ? 90  LYS A O   1 
ATOM 714  C CG  ? LYS A 1  90 ?   8.273  12.054   5.939 1.000 98.490 ? 90  LYS A CG  1 
ATOM 715  C CD  ? LYS A 1  90 ?   8.332  12.836   7.245 1.000 98.490 ? 90  LYS A CD  1 
ATOM 716  C CE  ? LYS A 1  90 ?   8.513  14.328   6.996 1.000 98.490 ? 90  LYS A CE  1 
ATOM 717  N NZ  ? LYS A 1  90 ?   8.499  15.107   8.270 1.000 98.490 ? 90  LYS A NZ  1 
ATOM 718  N N   ? LEU A 1  91 ?   9.040  10.466   2.946 1.000 98.590 ? 91  LEU A N   1 
ATOM 719  C CA  ? LEU A 1  91 ?  10.200  10.529   2.064 1.000 98.590 ? 91  LEU A CA  1 
ATOM 720  C C   ? LEU A 1  91 ?  11.234  11.516   2.595 1.000 98.590 ? 91  LEU A C   1 
ATOM 721  C CB  ? LEU A 1  91 ?   9.776  10.929   0.648 1.000 98.590 ? 91  LEU A CB  1 
ATOM 722  O O   ? LEU A 1  91 ?  10.877  12.569   3.127 1.000 98.590 ? 91  LEU A O   1 
ATOM 723  C CG  ? LEU A 1  91 ?   8.722  10.046  -0.020 1.000 98.590 ? 91  LEU A CG  1 
ATOM 724  C CD1 ? LEU A 1  91 ?   8.423  10.548  -1.428 1.000 98.590 ? 91  LEU A CD1 1 
ATOM 725  C CD2 ? LEU A 1  91 ?   9.184   8.593  -0.052 1.000 98.590 ? 91  LEU A CD2 1 
ATOM 726  N N   ? SER A 1  92 ?  12.587  11.188   2.497 1.000 98.250 ? 92  SER A N   1 
ATOM 727  C CA  ? SER A 1  92 ?  13.650  12.071   2.964 1.000 98.250 ? 92  SER A CA  1 
ATOM 728  C C   ? SER A 1  92 ?  13.654  13.387   2.194 1.000 98.250 ? 92  SER A C   1 
ATOM 729  C CB  ? SER A 1  92 ?  15.012  11.388   2.830 1.000 98.250 ? 92  SER A CB  1 
ATOM 730  O O   ? SER A 1  92 ?  14.073  14.419   2.721 1.000 98.250 ? 92  SER A O   1 
ATOM 731  O OG  ? SER A 1  92 ?  15.266  11.033   1.482 1.000 98.250 ? 92  SER A OG  1 
ATOM 732  N N   ? THR A 1  93 ?  13.285  13.420   0.946 1.000 98.280 ? 93  THR A N   1 
ATOM 733  C CA  ? THR A 1  93 ?  13.030  14.571   0.087 1.000 98.280 ? 93  THR A CA  1 
ATOM 734  C C   ? THR A 1  93 ?  11.720  14.397  -0.676 1.000 98.280 ? 93  THR A C   1 
ATOM 735  C CB  ? THR A 1  93 ?  14.183  14.790  -0.910 1.000 98.280 ? 93  THR A CB  1 
ATOM 736  O O   ? THR A 1  93 ?  11.356  13.280  -1.048 1.000 98.280 ? 93  THR A O   1 
ATOM 737  C CG2 ? THR A 1  93 ?  15.494  15.068  -0.182 1.000 98.280 ? 93  THR A CG2 1 
ATOM 738  O OG1 ? THR A 1  93 ?  14.338  13.617  -1.717 1.000 98.280 ? 93  THR A OG1 1 
ATOM 739  N N   ? PRO A 1  94 ?  10.985  15.647  -0.820 1.000 98.340 ? 94  PRO A N   1 
ATOM 740  C CA  ? PRO A 1  94 ?   9.723  15.524  -1.553 1.000 98.340 ? 94  PRO A CA  1 
ATOM 741  C C   ? PRO A 1  94 ?   9.912  14.981  -2.967 1.000 98.340 ? 94  PRO A C   1 
ATOM 742  C CB  ? PRO A 1  94 ?   9.193  16.960  -1.586 1.000 98.340 ? 94  PRO A CB  1 
ATOM 743  O O   ? PRO A 1  94 ?  10.898  15.309  -3.632 1.000 98.340 ? 94  PRO A O   1 
ATOM 744  C CG  ? PRO A 1  94 ?   9.832  17.630  -0.412 1.000 98.340 ? 94  PRO A CG  1 
ATOM 745  C CD  ? PRO A 1  94 ?  11.201  17.045  -0.216 1.000 98.340 ? 94  PRO A CD  1 
ATOM 746  N N   ? ALA A 1  95 ?   8.942  14.128  -3.423 1.000 98.270 ? 95  ALA A N   1 
ATOM 747  C CA  ? ALA A 1  95 ?   8.913  13.657  -4.806 1.000 98.270 ? 95  ALA A CA  1 
ATOM 748  C C   ? ALA A 1  95 ?   8.635  14.807  -5.770 1.000 98.270 ? 95  ALA A C   1 
ATOM 749  C CB  ? ALA A 1  95 ?   7.862  12.562  -4.972 1.000 98.270 ? 95  ALA A CB  1 
ATOM 750  O O   ? ALA A 1  95 ?   7.883  15.729  -5.447 1.000 98.270 ? 95  ALA A O   1 
ATOM 751  N N   ? VAL A 1  96 ?   9.289  14.781  -6.919 1.000 97.930 ? 96  VAL A N   1 
ATOM 752  C CA  ? VAL A 1  96 ?   8.988  15.729  -7.987 1.000 97.930 ? 96  VAL A CA  1 
ATOM 753  C C   ? VAL A 1  96 ?   7.820  15.211  -8.824 1.000 97.930 ? 96  VAL A C   1 
ATOM 754  C CB  ? VAL A 1  96 ?  10.218  15.979  -8.888 1.000 97.930 ? 96  VAL A CB  1 
ATOM 755  O O   ? VAL A 1  96 ?   7.950  14.209  -9.530 1.000 97.930 ? 96  VAL A O   1 
ATOM 756  C CG1 ? VAL A 1  96 ?   9.882  16.973  -9.997 1.000 97.930 ? 96  VAL A CG1 1 
ATOM 757  C CG2 ? VAL A 1  96 ?  11.395  16.482  -8.054 1.000 97.930 ? 96  VAL A CG2 1 
ATOM 758  N N   ? LEU A 1  97 ?   6.654  15.874  -8.659 1.000 97.510 ? 97  LEU A N   1 
ATOM 759  C CA  ? LEU A 1  97 ?   5.466  15.441  -9.388 1.000 97.510 ? 97  LEU A CA  1 
ATOM 760  C C   ? LEU A 1  97 ?   5.578  15.792 -10.867 1.000 97.510 ? 97  LEU A C   1 
ATOM 761  C CB  ? LEU A 1  97 ?   4.209  16.082  -8.793 1.000 97.510 ? 97  LEU A CB  1 
ATOM 762  O O   ? LEU A 1  97 ?   6.003  16.895 -11.218 1.000 97.510 ? 97  LEU A O   1 
ATOM 763  C CG  ? LEU A 1  97 ?   3.966  15.843  -7.302 1.000 97.510 ? 97  LEU A CG  1 
ATOM 764  C CD1 ? LEU A 1  97 ?   2.638  16.459  -6.876 1.000 97.510 ? 97  LEU A CD1 1 
ATOM 765  C CD2 ? LEU A 1  97 ?   3.995  14.351  -6.988 1.000 97.510 ? 97  LEU A CD2 1 
ATOM 766  N N   ? SER A 1  98 ?   5.144  14.842 -11.776 1.000 95.840 ? 98  SER A N   1 
ATOM 767  C CA  ? SER A 1  98 ?   5.162  14.897 -13.234 1.000 95.840 ? 98  SER A CA  1 
ATOM 768  C C   ? SER A 1  98 ?   4.087  13.997 -13.835 1.000 95.840 ? 98  SER A C   1 
ATOM 769  C CB  ? SER A 1  98 ?   6.535  14.492 -13.770 1.000 95.840 ? 98  SER A CB  1 
ATOM 770  O O   ? SER A 1  98 ?   3.219  13.495 -13.118 1.000 95.840 ? 98  SER A O   1 
ATOM 771  O OG  ? SER A 1  98 ?   6.767  13.108 -13.565 1.000 95.840 ? 98  SER A OG  1 
ATOM 772  N N   ? SER A 1  99 ?   4.123  13.895 -15.169 1.000 93.740 ? 99  SER A N   1 
ATOM 773  C CA  ? SER A 1  99 ?   3.172  13.014 -15.840 1.000 93.740 ? 99  SER A CA  1 
ATOM 774  C C   ? SER A 1  99 ?   3.406  11.556 -15.459 1.000 93.740 ? 99  SER A C   1 
ATOM 775  C CB  ? SER A 1  99 ?   3.271  13.175 -17.357 1.000 93.740 ? 99  SER A CB  1 
ATOM 776  O O   ? SER A 1  99 ?   2.495  10.730 -15.554 1.000 93.740 ? 99  SER A O   1 
ATOM 777  O OG  ? SER A 1  99 ?   4.577  12.865 -17.813 1.000 93.740 ? 99  SER A OG  1 
ATOM 778  N N   ? ARG A 1 100 ?   4.585  11.143 -14.865 1.000 94.120 ? 100 ARG A N   1 
ATOM 779  C CA  ? ARG A 1 100 ?   4.972   9.771 -14.550 1.000 94.120 ? 100 ARG A CA  1 
ATOM 780  C C   ? ARG A 1 100 ?   4.961   9.531 -13.044 1.000 94.120 ? 100 ARG A C   1 
ATOM 781  C CB  ? ARG A 1 100 ?   6.357   9.459 -15.120 1.000 94.120 ? 100 ARG A CB  1 
ATOM 782  O O   ? ARG A 1 100 ?   4.949   8.384 -12.593 1.000 94.120 ? 100 ARG A O   1 
ATOM 783  C CG  ? ARG A 1 100 ?   6.410   9.446 -16.639 1.000 94.120 ? 100 ARG A CG  1 
ATOM 784  C CD  ? ARG A 1 100 ?   7.796   9.082 -17.153 1.000 94.120 ? 100 ARG A CD  1 
ATOM 785  N NE  ? ARG A 1 100 ?   7.836   9.038 -18.612 1.000 94.120 ? 100 ARG A NE  1 
ATOM 786  N NH1 ? ARG A 1 100 ?   9.591   7.540 -18.724 1.000 94.120 ? 100 ARG A NH1 1 
ATOM 787  N NH2 ? ARG A 1 100 ?   8.636   8.341 -20.648 1.000 94.120 ? 100 ARG A NH2 1 
ATOM 788  C CZ  ? ARG A 1 100 ?   8.687   8.306 -19.325 1.000 94.120 ? 100 ARG A CZ  1 
ATOM 789  N N   ? VAL A 1 101 ?   4.970  10.628 -12.270 1.000 97.630 ? 101 VAL A N   1 
ATOM 790  C CA  ? VAL A 1 101 ?   4.912  10.558 -10.814 1.000 97.630 ? 101 VAL A CA  1 
ATOM 791  C C   ? VAL A 1 101 ?   3.817  11.488 -10.295 1.000 97.630 ? 101 VAL A C   1 
ATOM 792  C CB  ? VAL A 1 101 ?   6.269  10.924 -10.173 1.000 97.630 ? 101 VAL A CB  1 
ATOM 793  O O   ? VAL A 1 101 ?   3.940  12.712 -10.385 1.000 97.630 ? 101 VAL A O   1 
ATOM 794  C CG1 ? VAL A 1 101 ?   6.196  10.812  -8.651 1.000 97.630 ? 101 VAL A CG1 1 
ATOM 795  C CG2 ? VAL A 1 101 ?   7.377  10.029 -10.725 1.000 97.630 ? 101 VAL A CG2 1 
ATOM 796  N N   ? SER A 1 102 ?   2.716  10.809  -9.816 1.000 97.640 ? 102 SER A N   1 
ATOM 797  C CA  ? SER A 1 102 ?   1.611  11.582  -9.257 1.000 97.640 ? 102 SER A CA  1 
ATOM 798  C C   ? SER A 1 102 ?   1.006  10.883  -8.044 1.000 97.640 ? 102 SER A C   1 
ATOM 799  C CB  ? SER A 1 102 ?   0.530  11.813 -10.314 1.000 97.640 ? 102 SER A CB  1 
ATOM 800  O O   ? SER A 1 102 ?   1.136   9.667  -7.892 1.000 97.640 ? 102 SER A O   1 
ATOM 801  O OG  ? SER A 1 102 ?  -0.069  10.587 -10.698 1.000 97.640 ? 102 SER A OG  1 
ATOM 802  N N   ? ALA A 1 103 ?   0.398  11.775  -7.188 1.000 98.290 ? 103 ALA A N   1 
ATOM 803  C CA  ? ALA A 1 103 ?  -0.262  11.243  -5.999 1.000 98.290 ? 103 ALA A CA  1 
ATOM 804  C C   ? ALA A 1 103 ?  -1.672  10.760  -6.324 1.000 98.290 ? 103 ALA A C   1 
ATOM 805  C CB  ? ALA A 1 103 ?  -0.305  12.299  -4.897 1.000 98.290 ? 103 ALA A CB  1 
ATOM 806  O O   ? ALA A 1 103 ?  -2.347  11.330  -7.185 1.000 98.290 ? 103 ALA A O   1 
ATOM 807  N N   ? ILE A 1 104 ?  -2.106   9.659  -5.592 1.000 98.480 ? 104 ILE A N   1 
ATOM 808  C CA  ? ILE A 1 104 ?  -3.486   9.189  -5.664 1.000 98.480 ? 104 ILE A CA  1 
ATOM 809  C C   ? ILE A 1 104 ?  -4.282   9.744  -4.486 1.000 98.480 ? 104 ILE A C   1 
ATOM 810  C CB  ? ILE A 1 104 ?  -3.557   7.646  -5.680 1.000 98.480 ? 104 ILE A CB  1 
ATOM 811  O O   ? ILE A 1 104 ?  -3.745   9.908  -3.388 1.000 98.480 ? 104 ILE A O   1 
ATOM 812  C CG1 ? ILE A 1 104 ?  -4.988   7.180  -5.971 1.000 98.480 ? 104 ILE A CG1 1 
ATOM 813  C CG2 ? ILE A 1 104 ?  -3.051   7.068  -4.355 1.000 98.480 ? 104 ILE A CG2 1 
ATOM 814  C CD1 ? ILE A 1 104 ?  -5.422   7.378  -7.417 1.000 98.480 ? 104 ILE A CD1 1 
ATOM 815  N N   ? SER A 1 105 ?  -5.546  10.068  -4.719 1.000 98.100 ? 105 SER A N   1 
ATOM 816  C CA  ? SER A 1 105 ?  -6.388  10.654  -3.681 1.000 98.100 ? 105 SER A CA  1 
ATOM 817  C C   ? SER A 1 105 ?  -6.817   9.606  -2.660 1.000 98.100 ? 105 SER A C   1 
ATOM 818  C CB  ? SER A 1 105 ?  -7.623  11.311  -4.300 1.000 98.100 ? 105 SER A CB  1 
ATOM 819  O O   ? SER A 1 105 ?  -7.080   8.456  -3.016 1.000 98.100 ? 105 SER A O   1 
ATOM 820  O OG  ? SER A 1 105 ?  -7.250  12.376  -5.156 1.000 98.100 ? 105 SER A OG  1 
ATOM 821  N N   ? LEU A 1 106 ?  -6.896  10.071  -1.397 1.000 98.470 ? 106 LEU A N   1 
ATOM 822  C CA  ? LEU A 1 106 ?  -7.529   9.255  -0.366 1.000 98.470 ? 106 LEU A CA  1 
ATOM 823  C C   ? LEU A 1 106 ?  -9.047   9.286  -0.505 1.000 98.470 ? 106 LEU A C   1 
ATOM 824  C CB  ? LEU A 1 106 ?  -7.122   9.742   1.027 1.000 98.470 ? 106 LEU A CB  1 
ATOM 825  O O   ? LEU A 1 106 ?  -9.622  10.319  -0.854 1.000 98.470 ? 106 LEU A O   1 
ATOM 826  C CG  ? LEU A 1 106 ?  -5.649   9.570   1.402 1.000 98.470 ? 106 LEU A CG  1 
ATOM 827  C CD1 ? LEU A 1 106 ?  -5.346  10.300   2.707 1.000 98.470 ? 106 LEU A CD1 1 
ATOM 828  C CD2 ? LEU A 1 106 ?  -5.295   8.092   1.515 1.000 98.470 ? 106 LEU A CD2 1 
ATOM 829  N N   ? PRO A 1 107 ?  -9.672   8.127  -0.270 1.000 98.020 ? 107 PRO A N   1 
ATOM 830  C CA  ? PRO A 1 107 ? -11.126   8.088  -0.436 1.000 98.020 ? 107 PRO A CA  1 
ATOM 831  C C   ? PRO A 1 107 ? -11.865   8.867   0.650 1.000 98.020 ? 107 PRO A C   1 
ATOM 832  C CB  ? PRO A 1 107 ? -11.450   6.594  -0.353 1.000 98.020 ? 107 PRO A CB  1 
ATOM 833  O O   ? PRO A 1 107 ? -11.424   8.897   1.801 1.000 98.020 ? 107 PRO A O   1 
ATOM 834  C CG  ? PRO A 1 107 ? -10.390   6.022   0.532 1.000 98.020 ? 107 PRO A CG  1 
ATOM 835  C CD  ? PRO A 1 107 ?  -9.102   6.745   0.262 1.000 98.020 ? 107 PRO A CD  1 
ATOM 836  N N   ? SER A 1 108 ? -12.949   9.547   0.316 1.000 96.650 ? 108 SER A N   1 
ATOM 837  C CA  ? SER A 1 108 ? -13.810  10.235   1.273 1.000 96.650 ? 108 SER A CA  1 
ATOM 838  C C   ? SER A 1 108 ? -14.820   9.277   1.897 1.000 96.650 ? 108 SER A C   1 
ATOM 839  C CB  ? SER A 1 108 ? -14.544  11.394   0.598 1.000 96.650 ? 108 SER A CB  1 
ATOM 840  O O   ? SER A 1 108 ? -15.355   9.547   2.974 1.000 96.650 ? 108 SER A O   1 
ATOM 841  O OG  ? SER A 1 108 ? -15.293  10.935  -0.514 1.000 96.650 ? 108 SER A OG  1 
ATOM 842  N N   ? SER A 1 109 ? -15.084   8.146   1.209 1.000 97.620 ? 109 SER A N   1 
ATOM 843  C CA  ? SER A 1 109 ? -15.930   7.050   1.669 1.000 97.620 ? 109 SER A CA  1 
ATOM 844  C C   ? SER A 1 109 ? -15.513   5.726   1.036 1.000 97.620 ? 109 SER A C   1 
ATOM 845  C CB  ? SER A 1 109 ? -17.398   7.335   1.353 1.000 97.620 ? 109 SER A CB  1 
ATOM 846  O O   ? SER A 1 109 ? -14.763   5.710   0.057 1.000 97.620 ? 109 SER A O   1 
ATOM 847  O OG  ? SER A 1 109 ? -17.602   7.431  -0.047 1.000 97.620 ? 109 SER A OG  1 
ATOM 848  N N   ? CYS A 1 110 ? -16.098   4.648   1.700 1.000 98.030 ? 110 CYS A N   1 
ATOM 849  C CA  ? CYS A 1 110 ? -15.798   3.329   1.153 1.000 98.030 ? 110 CYS A CA  1 
ATOM 850  C C   ? CYS A 1 110 ? -16.558   3.094  -0.147 1.000 98.030 ? 110 CYS A C   1 
ATOM 851  C CB  ? CYS A 1 110 ? -16.148   2.237   2.163 1.000 98.030 ? 110 CYS A CB  1 
ATOM 852  O O   ? CYS A 1 110 ? -17.735   3.441  -0.255 1.000 98.030 ? 110 CYS A O   1 
ATOM 853  S SG  ? CYS A 1 110 ? -15.180   2.317   3.686 1.000 98.030 ? 110 CYS A SG  1 
ATOM 854  N N   ? ALA A 1 111 ? -15.899   2.461  -1.151 1.000 97.810 ? 111 ALA A N   1 
ATOM 855  C CA  ? ALA A 1 111 ? -16.553   2.068  -2.397 1.000 97.810 ? 111 ALA A CA  1 
ATOM 856  C C   ? ALA A 1 111 ? -17.519   0.909  -2.168 1.000 97.810 ? 111 ALA A C   1 
ATOM 857  C CB  ? ALA A 1 111 ? -15.512   1.688  -3.447 1.000 97.810 ? 111 ALA A CB  1 
ATOM 858  O O   ? ALA A 1 111 ? -17.231  -0.003  -1.389 1.000 97.810 ? 111 ALA A O   1 
ATOM 859  N N   ? PRO A 1 112 ? -18.667   0.966  -2.775 1.000 97.550 ? 112 PRO A N   1 
ATOM 860  C CA  ? PRO A 1 112 ? -19.612  -0.142  -2.617 1.000 97.550 ? 112 PRO A CA  1 
ATOM 861  C C   ? PRO A 1 112 ? -19.129  -1.430  -3.280 1.000 97.550 ? 112 PRO A C   1 
ATOM 862  C CB  ? PRO A 1 112 ? -20.881   0.379  -3.297 1.000 97.550 ? 112 PRO A CB  1 
ATOM 863  O O   ? PRO A 1 112 ? -18.279  -1.387  -4.173 1.000 97.550 ? 112 PRO A O   1 
ATOM 864  C CG  ? PRO A 1 112 ? -20.394   1.349  -4.324 1.000 97.550 ? 112 PRO A CG  1 
ATOM 865  C CD  ? PRO A 1 112 ? -19.148   2.007  -3.805 1.000 97.550 ? 112 PRO A CD  1 
ATOM 866  N N   ? ALA A 1 113 ? -19.722  -2.569  -2.851 1.000 97.750 ? 113 ALA A N   1 
ATOM 867  C CA  ? ALA A 1 113 ? -19.466  -3.855  -3.495 1.000 97.750 ? 113 ALA A CA  1 
ATOM 868  C C   ? ALA A 1 113 ? -19.777  -3.792  -4.988 1.000 97.750 ? 113 ALA A C   1 
ATOM 869  C CB  ? ALA A 1 113 ? -20.286  -4.957  -2.829 1.000 97.750 ? 113 ALA A CB  1 
ATOM 870  O O   ? ALA A 1 113 ? -20.712  -3.104  -5.404 1.000 97.750 ? 113 ALA A O   1 
ATOM 871  N N   ? GLY A 1 114 ? -18.945  -4.466  -5.767 1.000 97.900 ? 114 GLY A N   1 
ATOM 872  C CA  ? GLY A 1 114 ? -19.160  -4.517  -7.205 1.000 97.900 ? 114 GLY A CA  1 
ATOM 873  C C   ? GLY A 1 114 ? -18.380  -3.459  -7.963 1.000 97.900 ? 114 GLY A C   1 
ATOM 874  O O   ? GLY A 1 114 ? -18.331  -3.480  -9.194 1.000 97.900 ? 114 GLY A O   1 
ATOM 875  N N   ? THR A 1 115 ? -17.899  -2.447  -7.215 1.000 98.270 ? 115 THR A N   1 
ATOM 876  C CA  ? THR A 1 115 ? -17.088  -1.409  -7.841 1.000 98.270 ? 115 THR A CA  1 
ATOM 877  C C   ? THR A 1 115 ? -15.842  -2.011  -8.485 1.000 98.270 ? 115 THR A C   1 
ATOM 878  C CB  ? THR A 1 115 ? -16.674  -0.333  -6.821 1.000 98.270 ? 115 THR A CB  1 
ATOM 879  O O   ? THR A 1 115 ? -15.127  -2.792  -7.853 1.000 98.270 ? 115 THR A O   1 
ATOM 880  C CG2 ? THR A 1 115 ? -15.876   0.781  -7.491 1.000 98.270 ? 115 THR A CG2 1 
ATOM 881  O OG1 ? THR A 1 115 ? -17.849   0.229  -6.224 1.000 98.270 ? 115 THR A OG1 1 
ATOM 882  N N   ? GLN A 1 116 ? -15.582  -1.630  -9.730 1.000 97.710 ? 116 GLN A N   1 
ATOM 883  C CA  ? GLN A 1 116 ? -14.393  -2.092 -10.437 1.000 97.710 ? 116 GLN A CA  1 
ATOM 884  C C   ? GLN A 1 116 ? -13.150  -1.335  -9.978 1.000 97.710 ? 116 GLN A C   1 
ATOM 885  C CB  ? GLN A 1 116 ? -14.573  -1.938 -11.948 1.000 97.710 ? 116 GLN A CB  1 
ATOM 886  O O   ? GLN A 1 116 ? -13.126  -0.102  -9.996 1.000 97.710 ? 116 GLN A O   1 
ATOM 887  C CG  ? GLN A 1 116 ? -15.606  -2.885 -12.544 1.000 97.710 ? 116 GLN A CG  1 
ATOM 888  C CD  ? GLN A 1 116 ? -15.285  -4.344 -12.284 1.000 97.710 ? 116 GLN A CD  1 
ATOM 889  N NE2 ? GLN A 1 116 ? -16.227  -5.061 -11.681 1.000 97.710 ? 116 GLN A NE2 1 
ATOM 890  O OE1 ? GLN A 1 116 ? -14.199  -4.824 -12.623 1.000 97.710 ? 116 GLN A OE1 1 
ATOM 891  N N   ? CYS A 1 117 ? -12.152  -2.104  -9.661 1.000 98.150 ? 117 CYS A N   1 
ATOM 892  C CA  ? CYS A 1 117 ? -10.941  -1.511  -9.105 1.000 98.150 ? 117 CYS A CA  1 
ATOM 893  C C   ? CYS A 1 117 ?  -9.707  -1.972  -9.871 1.000 98.150 ? 117 CYS A C   1 
ATOM 894  C CB  ? CYS A 1 117 ? -10.799  -1.870  -7.626 1.000 98.150 ? 117 CYS A CB  1 
ATOM 895  O O   ? CYS A 1 117 ?  -9.664  -3.099 -10.367 1.000 98.150 ? 117 CYS A O   1 
ATOM 896  S SG  ? CYS A 1 117 ? -12.188  -1.326  -6.608 1.000 98.150 ? 117 CYS A SG  1 
ATOM 897  N N   ? LEU A 1 118 ?  -8.779  -1.075  -9.962 1.000 97.790 ? 118 LEU A N   1 
ATOM 898  C CA  ? LEU A 1 118 ?  -7.484  -1.401 -10.548 1.000 97.790 ? 118 LEU A CA  1 
ATOM 899  C C   ? LEU A 1 118 ?  -6.481  -1.790  -9.468 1.000 97.790 ? 118 LEU A C   1 
ATOM 900  C CB  ? LEU A 1 118 ?  -6.947  -0.217 -11.356 1.000 97.790 ? 118 LEU A CB  1 
ATOM 901  O O   ? LEU A 1 118 ?  -6.228  -1.017  -8.541 1.000 97.790 ? 118 LEU A O   1 
ATOM 902  C CG  ? LEU A 1 118 ?  -5.621  -0.439 -12.085 1.000 97.790 ? 118 LEU A CG  1 
ATOM 903  C CD1 ? LEU A 1 118 ?  -5.820  -1.370 -13.276 1.000 97.790 ? 118 LEU A CD1 1 
ATOM 904  C CD2 ? LEU A 1 118 ?  -5.028   0.893 -12.535 1.000 97.790 ? 118 LEU A CD2 1 
ATOM 905  N N   ? ILE A 1 119 ?  -5.885  -3.008  -9.624 1.000 97.340 ? 119 ILE A N   1 
ATOM 906  C CA  ? ILE A 1 119 ?  -4.816  -3.510  -8.768 1.000 97.340 ? 119 ILE A CA  1 
ATOM 907  C C   ? ILE A 1 119 ?  -3.501  -3.536  -9.544 1.000 97.340 ? 119 ILE A C   1 
ATOM 908  C CB  ? ILE A 1 119 ?  -5.143  -4.918  -8.222 1.000 97.340 ? 119 ILE A CB  1 
ATOM 909  O O   ? ILE A 1 119 ?  -3.453  -4.016 -10.679 1.000 97.340 ? 119 ILE A O   1 
ATOM 910  C CG1 ? ILE A 1 119 ?  -6.508  -4.916  -7.523 1.000 97.340 ? 119 ILE A CG1 1 
ATOM 911  C CG2 ? ILE A 1 119 ?  -4.042  -5.399  -7.272 1.000 97.340 ? 119 ILE A CG2 1 
ATOM 912  C CD1 ? ILE A 1 119 ?  -7.110  -6.302  -7.336 1.000 97.340 ? 119 ILE A CD1 1 
ATOM 913  N N   ? SER A 1 120 ?  -2.460  -3.039  -8.966 1.000 96.910 ? 120 SER A N   1 
ATOM 914  C CA  ? SER A 1 120 ?  -1.202  -2.958  -9.702 1.000 96.910 ? 120 SER A CA  1 
ATOM 915  C C   ? SER A 1 120 ?  -0.020  -3.347  -8.820 1.000 96.910 ? 120 SER A C   1 
ATOM 916  C CB  ? SER A 1 120 ?  -0.994  -1.548 -10.255 1.000 96.910 ? 120 SER A CB  1 
ATOM 917  O O   ? SER A 1 120 ?  -0.078  -3.207  -7.597 1.000 96.910 ? 120 SER A O   1 
ATOM 918  O OG  ? SER A 1 120 ?  -0.963  -0.595  -9.206 1.000 96.910 ? 120 SER A OG  1 
ATOM 919  N N   ? GLY A 1 121 ?   1.054  -3.943  -9.476 1.000 95.740 ? 121 GLY A N   1 
ATOM 920  C CA  ? GLY A 1 121 ?   2.242  -4.321  -8.727 1.000 95.740 ? 121 GLY A CA  1 
ATOM 921  C C   ? GLY A 1 121 ?   3.227  -5.136  -9.543 1.000 95.740 ? 121 GLY A C   1 
ATOM 922  O O   ? GLY A 1 121 ?   3.015  -5.364 -10.736 1.000 95.740 ? 121 GLY A O   1 
ATOM 923  N N   ? TRP A 1 122 ?   4.426  -5.518  -8.925 1.000 94.240 ? 122 TRP A N   1 
ATOM 924  C CA  ? TRP A 1 122 ?   5.499  -6.275  -9.562 1.000 94.240 ? 122 TRP A CA  1 
ATOM 925  C C   ? TRP A 1 122 ?   5.697  -7.621  -8.874 1.000 94.240 ? 122 TRP A C   1 
ATOM 926  C CB  ? TRP A 1 122 ?   6.806  -5.478  -9.539 1.000 94.240 ? 122 TRP A CB  1 
ATOM 927  O O   ? TRP A 1 122 ?   6.800  -8.174  -8.885 1.000 94.240 ? 122 TRP A O   1 
ATOM 928  C CG  ? TRP A 1 122 ?   6.800  -4.272 -10.430 1.000 94.240 ? 122 TRP A CG  1 
ATOM 929  C CD1 ? TRP A 1 122 ?   7.123  -4.227 -11.758 1.000 94.240 ? 122 TRP A CD1 1 
ATOM 930  C CD2 ? TRP A 1 122 ?   6.458  -2.934 -10.055 1.000 94.240 ? 122 TRP A CD2 1 
ATOM 931  C CE2 ? TRP A 1 122 ?   6.595  -2.129 -11.207 1.000 94.240 ? 122 TRP A CE2 1 
ATOM 932  C CE3 ? TRP A 1 122 ?   6.047  -2.338  -8.855 1.000 94.240 ? 122 TRP A CE3 1 
ATOM 933  N NE1 ? TRP A 1 122 ?   7.002  -2.941 -12.231 1.000 94.240 ? 122 TRP A NE1 1 
ATOM 934  C CH2 ? TRP A 1 122 ?   5.935  -0.198 -10.007 1.000 94.240 ? 122 TRP A CH2 1 
ATOM 935  C CZ2 ? TRP A 1 122 ?   6.335  -0.756 -11.193 1.000 94.240 ? 122 TRP A CZ2 1 
ATOM 936  C CZ3 ? TRP A 1 122 ?   5.789  -0.972  -8.844 1.000 94.240 ? 122 TRP A CZ3 1 
ATOM 937  N N   ? GLY A 1 123 ?   4.656  -8.105  -8.177 1.000 87.660 ? 123 GLY A N   1 
ATOM 938  C CA  ? GLY A 1 123 ?   4.737  -9.361  -7.449 1.000 87.660 ? 123 GLY A CA  1 
ATOM 939  C C   ? GLY A 1 123 ?   4.652 -10.579  -8.349 1.000 87.660 ? 123 GLY A C   1 
ATOM 940  O O   ? GLY A 1 123 ?   4.685 -10.455  -9.575 1.000 87.660 ? 123 GLY A O   1 
ATOM 941  N N   ? ASN A 1 124 ?   4.660 -11.843  -7.802 1.000 84.940 ? 124 ASN A N   1 
ATOM 942  C CA  ? ASN A 1 124 ?   4.588 -13.146  -8.456 1.000 84.940 ? 124 ASN A CA  1 
ATOM 943  C C   ? ASN A 1 124 ?   3.311 -13.290  -9.279 1.000 84.940 ? 124 ASN A C   1 
ATOM 944  C CB  ? ASN A 1 124 ?   4.685 -14.271  -7.424 1.000 84.940 ? 124 ASN A CB  1 
ATOM 945  O O   ? ASN A 1 124 ?   2.209 -13.104  -8.760 1.000 84.940 ? 124 ASN A O   1 
ATOM 946  C CG  ? ASN A 1 124 ?   4.920 -15.627  -8.059 1.000 84.940 ? 124 ASN A CG  1 
ATOM 947  N ND2 ? ASN A 1 124 ?   5.017 -16.661  -7.231 1.000 84.940 ? 124 ASN A ND2 1 
ATOM 948  O OD1 ? ASN A 1 124 ?   5.015 -15.745  -9.283 1.000 84.940 ? 124 ASN A OD1 1 
ATOM 949  N N   ? THR A 1 125 ?   3.444 -13.713 -10.581 1.000 84.380 ? 125 THR A N   1 
ATOM 950  C CA  ? THR A 1 125 ?   2.298 -13.755 -11.482 1.000 84.380 ? 125 THR A CA  1 
ATOM 951  C C   ? THR A 1 125 ?   1.791 -15.185 -11.645 1.000 84.380 ? 125 THR A C   1 
ATOM 952  C CB  ? THR A 1 125 ?   2.651 -13.172 -12.863 1.000 84.380 ? 125 THR A CB  1 
ATOM 953  O O   ? THR A 1 125 ?   0.906 -15.446 -12.463 1.000 84.380 ? 125 THR A O   1 
ATOM 954  C CG2 ? THR A 1 125 ?   3.007 -11.693 -12.760 1.000 84.380 ? 125 THR A CG2 1 
ATOM 955  O OG1 ? THR A 1 125 ?   3.770 -13.886 -13.404 1.000 84.380 ? 125 THR A OG1 1 
ATOM 956  N N   ? LEU A 1 126 ?   2.370 -16.100 -10.996 1.000 82.190 ? 126 LEU A N   1 
ATOM 957  C CA  ? LEU A 1 126 ?   1.929 -17.489 -11.058 1.000 82.190 ? 126 LEU A CA  1 
ATOM 958  C C   ? LEU A 1 126 ?   1.272 -17.910  -9.748 1.000 82.190 ? 126 LEU A C   1 
ATOM 959  C CB  ? LEU A 1 126 ?   3.109 -18.413 -11.371 1.000 82.190 ? 126 LEU A CB  1 
ATOM 960  O O   ? LEU A 1 126 ?   1.712 -17.505  -8.670 1.000 82.190 ? 126 LEU A O   1 
ATOM 961  C CG  ? LEU A 1 126 ?   3.719 -18.283 -12.768 1.000 82.190 ? 126 LEU A CG  1 
ATOM 962  C CD1 ? LEU A 1 126 ?   4.924 -19.208 -12.908 1.000 82.190 ? 126 LEU A CD1 1 
ATOM 963  C CD2 ? LEU A 1 126 ?   2.677 -18.589 -13.838 1.000 82.190 ? 126 LEU A CD2 1 
ATOM 964  N N   ? SER A 1 127 ?   0.148 -18.636  -9.954 1.000 78.530 ? 127 SER A N   1 
ATOM 965  C CA  ? SER A 1 127 ?  -0.539 -19.196  -8.794 1.000 78.530 ? 127 SER A CA  1 
ATOM 966  C C   ? SER A 1 127 ?   0.287 -20.300  -8.143 1.000 78.530 ? 127 SER A C   1 
ATOM 967  C CB  ? SER A 1 127 ?  -1.910 -19.741  -9.194 1.000 78.530 ? 127 SER A CB  1 
ATOM 968  O O   ? SER A 1 127 ?   0.205 -20.511  -6.931 1.000 78.530 ? 127 SER A O   1 
ATOM 969  O OG  ? SER A 1 127 ?  -1.779 -20.777 -10.153 1.000 78.530 ? 127 SER A OG  1 
ATOM 970  N N   ? SER A 1 128 ?   1.125 -21.022  -8.989 1.000 81.640 ? 128 SER A N   1 
ATOM 971  C CA  ? SER A 1 128 ?   2.124 -22.017  -8.612 1.000 81.640 ? 128 SER A CA  1 
ATOM 972  C C   ? SER A 1 128 ?   3.481 -21.701  -9.233 1.000 81.640 ? 128 SER A C   1 
ATOM 973  C CB  ? SER A 1 128 ?   1.674 -23.416  -9.033 1.000 81.640 ? 128 SER A CB  1 
ATOM 974  O O   ? SER A 1 128 ?   3.552 -21.132 -10.325 1.000 81.640 ? 128 SER A O   1 
ATOM 975  O OG  ? SER A 1 128 ?   1.573 -23.508 -10.444 1.000 81.640 ? 128 SER A OG  1 
ATOM 976  N N   ? GLY A 1 129 ?   4.583 -21.739  -8.443 1.000 81.240 ? 129 GLY A N   1 
ATOM 977  C CA  ? GLY A 1 129 ?   5.904 -21.405  -8.952 1.000 81.240 ? 129 GLY A CA  1 
ATOM 978  C C   ? GLY A 1 129 ?   6.291 -19.959  -8.704 1.000 81.240 ? 129 GLY A C   1 
ATOM 979  O O   ? GLY A 1 129 ?   5.698 -19.289  -7.856 1.000 81.240 ? 129 GLY A O   1 
ATOM 980  N N   ? THR A 1 130 ?   7.427 -19.563  -9.417 1.000 82.610 ? 130 THR A N   1 
ATOM 981  C CA  ? THR A 1 130 ?   7.930 -18.203  -9.254 1.000 82.610 ? 130 THR A CA  1 
ATOM 982  C C   ? THR A 1 130 ?   8.058 -17.509 -10.607 1.000 82.610 ? 130 THR A C   1 
ATOM 983  C CB  ? THR A 1 130 ?   9.293 -18.193  -8.538 1.000 82.610 ? 130 THR A CB  1 
ATOM 984  O O   ? THR A 1 130 ?   8.685 -18.039 -11.526 1.000 82.610 ? 130 THR A O   1 
ATOM 985  C CG2 ? THR A 1 130 ?   9.775 -16.767  -8.293 1.000 82.610 ? 130 THR A CG2 1 
ATOM 986  O OG1 ? THR A 1 130 ?   9.169 -18.867  -7.279 1.000 82.610 ? 130 THR A OG1 1 
ATOM 987  N N   ? ASN A 1 131 ?   7.329 -16.439 -10.804 1.000 85.490 ? 131 ASN A N   1 
ATOM 988  C CA  ? ASN A 1 131 ?   7.449 -15.548 -11.953 1.000 85.490 ? 131 ASN A CA  1 
ATOM 989  C C   ? ASN A 1 131 ?   7.292 -14.086 -11.547 1.000 85.490 ? 131 ASN A C   1 
ATOM 990  C CB  ? ASN A 1 131 ?   6.421 -15.915 -13.026 1.000 85.490 ? 131 ASN A CB  1 
ATOM 991  O O   ? ASN A 1 131 ?   6.171 -13.585 -11.434 1.000 85.490 ? 131 ASN A O   1 
ATOM 992  C CG  ? ASN A 1 131 ?   6.653 -15.181 -14.332 1.000 85.490 ? 131 ASN A CG  1 
ATOM 993  N ND2 ? ASN A 1 131 ?   5.610 -15.077 -15.148 1.000 85.490 ? 131 ASN A ND2 1 
ATOM 994  O OD1 ? ASN A 1 131 ?   7.760 -14.711 -14.606 1.000 85.490 ? 131 ASN A OD1 1 
ATOM 995  N N   ? TYR A 1 132 ?   8.449 -13.367 -11.391 1.000 87.760 ? 132 TYR A N   1 
ATOM 996  C CA  ? TYR A 1 132 ?   8.484 -11.955 -11.027 1.000 87.760 ? 132 TYR A CA  1 
ATOM 997  C C   ? TYR A 1 132 ?   8.728 -11.081 -12.252 1.000 87.760 ? 132 TYR A C   1 
ATOM 998  C CB  ? TYR A 1 132 ?   9.570 -11.697  -9.977 1.000 87.760 ? 132 TYR A CB  1 
ATOM 999  O O   ? TYR A 1 132 ?   9.857 -10.986 -12.738 1.000 87.760 ? 132 TYR A O   1 
ATOM 1000 C CG  ? TYR A 1 132 ?   9.292 -12.349  -8.644 1.000 87.760 ? 132 TYR A CG  1 
ATOM 1001 C CD1 ? TYR A 1 132 ?   8.442 -11.751  -7.718 1.000 87.760 ? 132 TYR A CD1 1 
ATOM 1002 C CD2 ? TYR A 1 132 ?   9.881 -13.564  -8.309 1.000 87.760 ? 132 TYR A CD2 1 
ATOM 1003 C CE1 ? TYR A 1 132 ?   8.185 -12.347  -6.488 1.000 87.760 ? 132 TYR A CE1 1 
ATOM 1004 C CE2 ? TYR A 1 132 ?   9.631 -14.169  -7.081 1.000 87.760 ? 132 TYR A CE2 1 
ATOM 1005 O OH  ? TYR A 1 132 ?   8.532 -14.149  -4.963 1.000 87.760 ? 132 TYR A OH  1 
ATOM 1006 C CZ  ? TYR A 1 132 ?   8.783 -13.554  -6.179 1.000 87.760 ? 132 TYR A CZ  1 
ATOM 1007 N N   ? PRO A 1 133 ?   7.633 -10.500 -12.795 1.000 90.580 ? 133 PRO A N   1 
ATOM 1008 C CA  ? PRO A 1 133 ?   7.787  -9.689 -14.004 1.000 90.580 ? 133 PRO A CA  1 
ATOM 1009 C C   ? PRO A 1 133 ?   8.607  -8.423 -13.765 1.000 90.580 ? 133 PRO A C   1 
ATOM 1010 C CB  ? PRO A 1 133 ?   6.345  -9.342 -14.382 1.000 90.580 ? 133 PRO A CB  1 
ATOM 1011 O O   ? PRO A 1 133 ?   8.594  -7.874 -12.661 1.000 90.580 ? 133 PRO A O   1 
ATOM 1012 C CG  ? PRO A 1 133 ?   5.607  -9.308 -13.082 1.000 90.580 ? 133 PRO A CG  1 
ATOM 1013 C CD  ? PRO A 1 133 ?   6.177 -10.367 -12.183 1.000 90.580 ? 133 PRO A CD  1 
ATOM 1014 N N   ? ASP A 1 134 ?   9.323  -8.012 -14.783 1.000 93.460 ? 134 ASP A N   1 
ATOM 1015 C CA  ? ASP A 1 134 ?  10.020  -6.731 -14.709 1.000 93.460 ? 134 ASP A CA  1 
ATOM 1016 C C   ? ASP A 1 134 ?   9.069  -5.571 -14.996 1.000 93.460 ? 134 ASP A C   1 
ATOM 1017 C CB  ? ASP A 1 134 ?  11.196  -6.702 -15.688 1.000 93.460 ? 134 ASP A CB  1 
ATOM 1018 O O   ? ASP A 1 134 ?   9.254  -4.468 -14.479 1.000 93.460 ? 134 ASP A O   1 
ATOM 1019 C CG  ? ASP A 1 134 ?  12.268  -7.725 -15.356 1.000 93.460 ? 134 ASP A CG  1 
ATOM 1020 O OD1 ? ASP A 1 134 ?  12.534  -7.963 -14.158 1.000 93.460 ? 134 ASP A OD1 1 
ATOM 1021 O OD2 ? ASP A 1 134 ?  12.855  -8.295 -16.301 1.000 93.460 ? 134 ASP A OD2 1 
ATOM 1022 N N   ? LEU A 1 135 ?   8.093  -5.880 -15.842 1.000 95.420 ? 135 LEU A N   1 
ATOM 1023 C CA  ? LEU A 1 135 ?   7.122  -4.856 -16.212 1.000 95.420 ? 135 LEU A CA  1 
ATOM 1024 C C   ? LEU A 1 135 ?   5.950  -4.841 -15.237 1.000 95.420 ? 135 LEU A C   1 
ATOM 1025 C CB  ? LEU A 1 135 ?   6.614  -5.090 -17.637 1.000 95.420 ? 135 LEU A CB  1 
ATOM 1026 O O   ? LEU A 1 135 ?   5.550  -5.889 -14.724 1.000 95.420 ? 135 LEU A O   1 
ATOM 1027 C CG  ? LEU A 1 135 ?   7.649  -4.962 -18.756 1.000 95.420 ? 135 LEU A CG  1 
ATOM 1028 C CD1 ? LEU A 1 135 ?   7.050  -5.410 -20.085 1.000 95.420 ? 135 LEU A CD1 1 
ATOM 1029 C CD2 ? LEU A 1 135 ?   8.160  -3.528 -18.850 1.000 95.420 ? 135 LEU A CD2 1 
ATOM 1030 N N   ? LEU A 1 136 ?   5.412  -3.647 -14.980 1.000 96.000 ? 136 LEU A N   1 
ATOM 1031 C CA  ? LEU A 1 136 ?   4.279  -3.444 -14.083 1.000 96.000 ? 136 LEU A CA  1 
ATOM 1032 C C   ? LEU A 1 136 ?   3.048  -4.192 -14.584 1.000 96.000 ? 136 LEU A C   1 
ATOM 1033 C CB  ? LEU A 1 136 ?   3.964  -1.953 -13.947 1.000 96.000 ? 136 LEU A CB  1 
ATOM 1034 O O   ? LEU A 1 136 ?   2.689  -4.089 -15.759 1.000 96.000 ? 136 LEU A O   1 
ATOM 1035 C CG  ? LEU A 1 136 ?   2.908  -1.575 -12.906 1.000 96.000 ? 136 LEU A CG  1 
ATOM 1036 C CD1 ? LEU A 1 136 ?   3.364  -1.994 -11.513 1.000 96.000 ? 136 LEU A CD1 1 
ATOM 1037 C CD2 ? LEU A 1 136 ?   2.622  -0.078 -12.953 1.000 96.000 ? 136 LEU A CD2 1 
ATOM 1038 N N   ? GLN A 1 137 ?   2.462  -4.886 -13.597 1.000 96.830 ? 137 GLN A N   1 
ATOM 1039 C CA  ? GLN A 1 137 ?   1.268  -5.660 -13.918 1.000 96.830 ? 137 GLN A CA  1 
ATOM 1040 C C   ? GLN A 1 137 ?   0.016  -5.009 -13.337 1.000 96.830 ? 137 GLN A C   1 
ATOM 1041 C CB  ? GLN A 1 137 ?   1.401  -7.094 -13.401 1.000 96.830 ? 137 GLN A CB  1 
ATOM 1042 O O   ? GLN A 1 137 ?   0.070  -4.388 -12.273 1.000 96.830 ? 137 GLN A O   1 
ATOM 1043 C CG  ? GLN A 1 137 ?   2.618  -7.832 -13.942 1.000 96.830 ? 137 GLN A CG  1 
ATOM 1044 C CD  ? GLN A 1 137 ?   2.596  -7.973 -15.453 1.000 96.830 ? 137 GLN A CD  1 
ATOM 1045 N NE2 ? GLN A 1 137 ?   3.661  -7.524 -16.106 1.000 96.830 ? 137 GLN A NE2 1 
ATOM 1046 O OE1 ? GLN A 1 137 ?   1.629  -8.484 -16.027 1.000 96.830 ? 137 GLN A OE1 1 
ATOM 1047 N N   ? CYS A 1 138 ?  -1.186  -5.233 -14.090 1.000 96.510 ? 138 CYS A N   1 
ATOM 1048 C CA  ? CYS A 1 138 ?  -2.470  -4.687 -13.665 1.000 96.510 ? 138 CYS A CA  1 
ATOM 1049 C C   ? CYS A 1 138 ?  -3.569  -5.738 -13.762 1.000 96.510 ? 138 CYS A C   1 
ATOM 1050 C CB  ? CYS A 1 138 ?  -2.840  -3.468 -14.510 1.000 96.510 ? 138 CYS A CB  1 
ATOM 1051 O O   ? CYS A 1 138 ?  -3.477  -6.666 -14.568 1.000 96.510 ? 138 CYS A O   1 
ATOM 1052 S SG  ? CYS A 1 138 ?  -1.767  -2.041 -14.238 1.000 96.510 ? 138 CYS A SG  1 
ATOM 1053 N N   ? LEU A 1 139 ?  -4.573  -5.438 -12.841 1.000 95.720 ? 139 LEU A N   1 
ATOM 1054 C CA  ? LEU A 1 139 ?  -5.753  -6.296 -12.827 1.000 95.720 ? 139 LEU A CA  1 
ATOM 1055 C C   ? LEU A 1 139 ?  -7.000  -5.501 -12.457 1.000 95.720 ? 139 LEU A C   1 
ATOM 1056 C CB  ? LEU A 1 139 ?  -5.561  -7.454 -11.844 1.000 95.720 ? 139 LEU A CB  1 
ATOM 1057 O O   ? LEU A 1 139 ?  -7.007  -4.779 -11.458 1.000 95.720 ? 139 LEU A O   1 
ATOM 1058 C CG  ? LEU A 1 139 ?  -6.809  -8.273 -11.509 1.000 95.720 ? 139 LEU A CG  1 
ATOM 1059 C CD1 ? LEU A 1 139 ?  -7.273  -9.056 -12.733 1.000 95.720 ? 139 LEU A CD1 1 
ATOM 1060 C CD2 ? LEU A 1 139 ?  -6.535  -9.212 -10.339 1.000 95.720 ? 139 LEU A CD2 1 
ATOM 1061 N N   ? ASN A 1 140 ?  -8.002  -5.648 -13.289 1.000 96.270 ? 140 ASN A N   1 
ATOM 1062 C CA  ? ASN A 1 140 ?  -9.315  -5.126 -12.927 1.000 96.270 ? 140 ASN A CA  1 
ATOM 1063 C C   ? ASN A 1 140 ? -10.155  -6.173 -12.201 1.000 96.270 ? 140 ASN A C   1 
ATOM 1064 C CB  ? ASN A 1 140 ? -10.053  -4.621 -14.169 1.000 96.270 ? 140 ASN A CB  1 
ATOM 1065 O O   ? ASN A 1 140 ? -10.382  -7.265 -12.725 1.000 96.270 ? 140 ASN A O   1 
ATOM 1066 C CG  ? ASN A 1 140 ?  -9.381  -3.418 -14.799 1.000 96.270 ? 140 ASN A CG  1 
ATOM 1067 N ND2 ? ASN A 1 140 ?  -8.896  -3.583 -16.024 1.000 96.270 ? 140 ASN A ND2 1 
ATOM 1068 O OD1 ? ASN A 1 140 ?  -9.296  -2.348 -14.190 1.000 96.270 ? 140 ASN A OD1 1 
ATOM 1069 N N   ? ALA A 1 141 ? -10.555  -5.744 -10.992 1.000 96.650 ? 141 ALA A N   1 
ATOM 1070 C CA  ? ALA A 1 141 ? -11.338  -6.673 -10.181 1.000 96.650 ? 141 ALA A CA  1 
ATOM 1071 C C   ? ALA A 1 141 ? -12.411  -5.935  -9.384 1.000 96.650 ? 141 ALA A C   1 
ATOM 1072 C CB  ? ALA A 1 141 ? -10.427  -7.458  -9.241 1.000 96.650 ? 141 ALA A CB  1 
ATOM 1073 O O   ? ALA A 1 141 ? -12.206  -4.793  -8.966 1.000 96.650 ? 141 ALA A O   1 
ATOM 1074 N N   ? PRO A 1 142 ? -13.590  -6.675  -9.201 1.000 97.580 ? 142 PRO A N   1 
ATOM 1075 C CA  ? PRO A 1 142 ? -14.631  -6.060  -8.375 1.000 97.580 ? 142 PRO A CA  1 
ATOM 1076 C C   ? PRO A 1 142 ? -14.350  -6.189  -6.879 1.000 97.580 ? 142 PRO A C   1 
ATOM 1077 C CB  ? PRO A 1 142 ? -15.893  -6.836  -8.762 1.000 97.580 ? 142 PRO A CB  1 
ATOM 1078 O O   ? PRO A 1 142 ? -13.757  -7.179  -6.442 1.000 97.580 ? 142 PRO A O   1 
ATOM 1079 C CG  ? PRO A 1 142 ? -15.410  -8.213  -9.086 1.000 97.580 ? 142 PRO A CG  1 
ATOM 1080 C CD  ? PRO A 1 142 ? -14.084  -8.102  -9.783 1.000 97.580 ? 142 PRO A CD  1 
ATOM 1081 N N   ? LEU A 1 143 ? -14.859  -5.185  -6.170 1.000 98.110 ? 143 LEU A N   1 
ATOM 1082 C CA  ? LEU A 1 143 ? -14.910  -5.362  -4.723 1.000 98.110 ? 143 LEU A CA  1 
ATOM 1083 C C   ? LEU A 1 143 ? -16.011  -6.343  -4.333 1.000 98.110 ? 143 LEU A C   1 
ATOM 1084 C CB  ? LEU A 1 143 ? -15.138  -4.018  -4.026 1.000 98.110 ? 143 LEU A CB  1 
ATOM 1085 O O   ? LEU A 1 143 ? -17.115  -6.293  -4.881 1.000 98.110 ? 143 LEU A O   1 
ATOM 1086 C CG  ? LEU A 1 143 ? -13.982  -3.018  -4.088 1.000 98.110 ? 143 LEU A CG  1 
ATOM 1087 C CD1 ? LEU A 1 143 ? -14.321  -1.766  -3.286 1.000 98.110 ? 143 LEU A CD1 1 
ATOM 1088 C CD2 ? LEU A 1 143 ? -12.695  -3.655  -3.576 1.000 98.110 ? 143 LEU A CD2 1 
ATOM 1089 N N   ? LEU A 1 144 ? -15.663  -7.201  -3.378 1.000 97.970 ? 144 LEU A N   1 
ATOM 1090 C CA  ? LEU A 1 144 ? -16.659  -8.139  -2.872 1.000 97.970 ? 144 LEU A CA  1 
ATOM 1091 C C   ? LEU A 1 144 ? -17.382  -7.563  -1.659 1.000 97.970 ? 144 LEU A C   1 
ATOM 1092 C CB  ? LEU A 1 144 ? -16.002  -9.472  -2.504 1.000 97.970 ? 144 LEU A CB  1 
ATOM 1093 O O   ? LEU A 1 144 ? -16.833  -6.719  -0.948 1.000 97.970 ? 144 LEU A O   1 
ATOM 1094 C CG  ? LEU A 1 144 ? -15.238 -10.183  -3.622 1.000 97.970 ? 144 LEU A CG  1 
ATOM 1095 C CD1 ? LEU A 1 144 ? -14.694 -11.519  -3.126 1.000 97.970 ? 144 LEU A CD1 1 
ATOM 1096 C CD2 ? LEU A 1 144 ? -16.135 -10.384  -4.839 1.000 97.970 ? 144 LEU A CD2 1 
ATOM 1097 N N   ? SER A 1 145 ? -18.651  -8.058  -1.529 1.000 97.750 ? 145 SER A N   1 
ATOM 1098 C CA  ? SER A 1 145 ? -19.362  -7.672  -0.314 1.000 97.750 ? 145 SER A CA  1 
ATOM 1099 C C   ? SER A 1 145 ? -18.685  -8.244   0.928 1.000 97.750 ? 145 SER A C   1 
ATOM 1100 C CB  ? SER A 1 145 ? -20.817  -8.139  -0.372 1.000 97.750 ? 145 SER A CB  1 
ATOM 1101 O O   ? SER A 1 145 ? -17.953  -9.232   0.842 1.000 97.750 ? 145 SER A O   1 
ATOM 1102 O OG  ? SER A 1 145 ? -20.895  -9.552  -0.286 1.000 97.750 ? 145 SER A OG  1 
ATOM 1103 N N   ? GLN A 1 146 ? -18.973  -7.579   2.077 1.000 96.630 ? 146 GLN A N   1 
ATOM 1104 C CA  ? GLN A 1 146 ? -18.463  -8.098   3.342 1.000 96.630 ? 146 GLN A CA  1 
ATOM 1105 C C   ? GLN A 1 146 ? -18.888  -9.548   3.554 1.000 96.630 ? 146 GLN A C   1 
ATOM 1106 C CB  ? GLN A 1 146 ? -18.943  -7.234   4.510 1.000 96.630 ? 146 GLN A CB  1 
ATOM 1107 O O   ? GLN A 1 146 ? -18.092 -10.375   4.003 1.000 96.630 ? 146 GLN A O   1 
ATOM 1108 C CG  ? GLN A 1 146 ? -18.414  -7.684   5.865 1.000 96.630 ? 146 GLN A CG  1 
ATOM 1109 C CD  ? GLN A 1 146 ? -16.927  -7.428   6.029 1.000 96.630 ? 146 GLN A CD  1 
ATOM 1110 N NE2 ? GLN A 1 146 ? -16.274  -8.239   6.855 1.000 96.630 ? 146 GLN A NE2 1 
ATOM 1111 O OE1 ? GLN A 1 146 ? -16.370  -6.511   5.418 1.000 96.630 ? 146 GLN A OE1 1 
ATOM 1112 N N   ? ALA A 1 147 ? -20.085  -9.888   3.280 1.000 97.370 ? 147 ALA A N   1 
ATOM 1113 C CA  ? ALA A 1 147 ? -20.623 -11.236   3.438 1.000 97.370 ? 147 ALA A CA  1 
ATOM 1114 C C   ? ALA A 1 147 ? -19.854 -12.238   2.581 1.000 97.370 ? 147 ALA A C   1 
ATOM 1115 C CB  ? ALA A 1 147 ? -22.106 -11.263   3.079 1.000 97.370 ? 147 ALA A CB  1 
ATOM 1116 O O   ? ALA A 1 147 ? -19.532 -13.337   3.038 1.000 97.370 ? 147 ALA A O   1 
ATOM 1117 N N   ? GLN A 1 148 ? -19.626 -11.866   1.334 1.000 97.450 ? 148 GLN A N   1 
ATOM 1118 C CA  ? GLN A 1 148 ? -18.861 -12.739   0.449 1.000 97.450 ? 148 GLN A CA  1 
ATOM 1119 C C   ? GLN A 1 148 ? -17.444 -12.950   0.975 1.000 97.450 ? 148 GLN A C   1 
ATOM 1120 C CB  ? GLN A 1 148 ? -18.815 -12.162  -0.966 1.000 97.450 ? 148 GLN A CB  1 
ATOM 1121 O O   ? GLN A 1 148 ? -16.919 -14.065   0.931 1.000 97.450 ? 148 GLN A O   1 
ATOM 1122 C CG  ? GLN A 1 148 ? -20.140 -12.252  -1.710 1.000 97.450 ? 148 GLN A CG  1 
ATOM 1123 C CD  ? GLN A 1 148 ? -20.129 -11.493  -3.024 1.000 97.450 ? 148 GLN A CD  1 
ATOM 1124 N NE2 ? GLN A 1 148 ? -20.587 -12.143  -4.088 1.000 97.450 ? 148 GLN A NE2 1 
ATOM 1125 O OE1 ? GLN A 1 148 ? -19.713 -10.331  -3.081 1.000 97.450 ? 148 GLN A OE1 1 
ATOM 1126 N N   ? CYS A 1 149 ? -16.835 -11.868   1.398 1.000 96.860 ? 149 CYS A N   1 
ATOM 1127 C CA  ? CYS A 1 149 ? -15.486 -11.941   1.949 1.000 96.860 ? 149 CYS A CA  1 
ATOM 1128 C C   ? CYS A 1 149 ? -15.442 -12.858   3.165 1.000 96.860 ? 149 CYS A C   1 
ATOM 1129 C CB  ? CYS A 1 149 ? -14.987 -10.548   2.331 1.000 96.860 ? 149 CYS A CB  1 
ATOM 1130 O O   ? CYS A 1 149 ? -14.585 -13.740   3.252 1.000 96.860 ? 149 CYS A O   1 
ATOM 1131 S SG  ? CYS A 1 149 ? -13.200 -10.456   2.576 1.000 96.860 ? 149 CYS A SG  1 
ATOM 1132 N N   ? GLU A 1 150 ? -16.356 -12.755   4.041 1.000 96.810 ? 150 GLU A N   1 
ATOM 1133 C CA  ? GLU A 1 150 ? -16.453 -13.568   5.249 1.000 96.810 ? 150 GLU A CA  1 
ATOM 1134 C C   ? GLU A 1 150 ? -16.739 -15.028   4.910 1.000 96.810 ? 150 GLU A C   1 
ATOM 1135 C CB  ? GLU A 1 150 ? -17.539 -13.022   6.180 1.000 96.810 ? 150 GLU A CB  1 
ATOM 1136 O O   ? GLU A 1 150 ? -16.244 -15.935   5.583 1.000 96.810 ? 150 GLU A O   1 
ATOM 1137 C CG  ? GLU A 1 150 ? -17.143 -11.742   6.903 1.000 96.810 ? 150 GLU A CG  1 
ATOM 1138 C CD  ? GLU A 1 150 ? -18.271 -11.147   7.730 1.000 96.810 ? 150 GLU A CD  1 
ATOM 1139 O OE1 ? GLU A 1 150 ? -18.062 -10.093   8.372 1.000 96.810 ? 150 GLU A OE1 1 
ATOM 1140 O OE2 ? GLU A 1 150 ? -19.373 -11.741   7.738 1.000 96.810 ? 150 GLU A OE2 1 
ATOM 1141 N N   ? ALA A 1 151 ? -17.587 -15.206   3.944 1.000 97.110 ? 151 ALA A N   1 
ATOM 1142 C CA  ? ALA A 1 151 ? -17.900 -16.565   3.509 1.000 97.110 ? 151 ALA A CA  1 
ATOM 1143 C C   ? ALA A 1 151 ? -16.651 -17.282   3.006 1.000 97.110 ? 151 ALA A C   1 
ATOM 1144 C CB  ? ALA A 1 151 ? -18.971 -16.542   2.421 1.000 97.110 ? 151 ALA A CB  1 
ATOM 1145 O O   ? ALA A 1 151 ? -16.507 -18.493   3.187 1.000 97.110 ? 151 ALA A O   1 
ATOM 1146 N N   ? SER A 1 152 ? -15.768 -16.495   2.408 1.000 96.140 ? 152 SER A N   1 
ATOM 1147 C CA  ? SER A 1 152 ? -14.544 -17.067   1.856 1.000 96.140 ? 152 SER A CA  1 
ATOM 1148 C C   ? SER A 1 152 ? -13.528 -17.363   2.955 1.000 96.140 ? 152 SER A C   1 
ATOM 1149 C CB  ? SER A 1 152 ? -13.929 -16.122   0.823 1.000 96.140 ? 152 SER A CB  1 
ATOM 1150 O O   ? SER A 1 152 ? -12.730 -18.295   2.835 1.000 96.140 ? 152 SER A O   1 
ATOM 1151 O OG  ? SER A 1 152 ? -14.757 -16.022  -0.323 1.000 96.140 ? 152 SER A OG  1 
ATOM 1152 N N   ? TYR A 1 153 ? -13.576 -16.588   4.017 1.000 95.970 ? 153 TYR A N   1 
ATOM 1153 C CA  ? TYR A 1 153 ? -12.655 -16.697   5.143 1.000 95.970 ? 153 TYR A CA  1 
ATOM 1154 C C   ? TYR A 1 153 ? -13.404 -16.621   6.468 1.000 95.970 ? 153 TYR A C   1 
ATOM 1155 C CB  ? TYR A 1 153 ? -11.595 -15.593   5.079 1.000 95.970 ? 153 TYR A CB  1 
ATOM 1156 O O   ? TYR A 1 153 ? -13.277 -15.640   7.205 1.000 95.970 ? 153 TYR A O   1 
ATOM 1157 C CG  ? TYR A 1 153 ? -10.841 -15.551   3.772 1.000 95.970 ? 153 TYR A CG  1 
ATOM 1158 C CD1 ? TYR A 1 153 ?  -9.900 -16.528   3.456 1.000 95.970 ? 153 TYR A CD1 1 
ATOM 1159 C CD2 ? TYR A 1 153 ? -11.068 -14.534   2.851 1.000 95.970 ? 153 TYR A CD2 1 
ATOM 1160 C CE1 ? TYR A 1 153 ?  -9.202 -16.492   2.253 1.000 95.970 ? 153 TYR A CE1 1 
ATOM 1161 C CE2 ? TYR A 1 153 ? -10.375 -14.488   1.645 1.000 95.970 ? 153 TYR A CE2 1 
ATOM 1162 O OH  ? TYR A 1 153 ?  -8.758 -15.429   0.164 1.000 95.970 ? 153 TYR A OH  1 
ATOM 1163 C CZ  ? TYR A 1 153 ?  -9.446 -15.470   1.356 1.000 95.970 ? 153 TYR A CZ  1 
ATOM 1164 N N   ? PRO A 1 154 ? -14.167 -17.624   6.907 1.000 95.600 ? 154 PRO A N   1 
ATOM 1165 C CA  ? PRO A 1 154 ? -14.977 -17.553   8.126 1.000 95.600 ? 154 PRO A CA  1 
ATOM 1166 C C   ? PRO A 1 154 ? -14.139 -17.303   9.378 1.000 95.600 ? 154 PRO A C   1 
ATOM 1167 C CB  ? PRO A 1 154 ? -15.648 -18.928   8.184 1.000 95.600 ? 154 PRO A CB  1 
ATOM 1168 O O   ? PRO A 1 154 ? -13.169 -18.023   9.630 1.000 95.600 ? 154 PRO A O   1 
ATOM 1169 C CG  ? PRO A 1 154 ? -15.627 -19.423   6.774 1.000 95.600 ? 154 PRO A CG  1 
ATOM 1170 C CD  ? PRO A 1 154 ? -14.399 -18.886   6.097 1.000 95.600 ? 154 PRO A CD  1 
ATOM 1171 N N   ? GLY A 1 155 ? -14.486 -16.104  10.132 1.000 95.100 ? 155 GLY A N   1 
ATOM 1172 C CA  ? GLY A 1 155 ? -13.861 -15.800  11.409 1.000 95.100 ? 155 GLY A CA  1 
ATOM 1173 C C   ? GLY A 1 155 ? -12.531 -15.084  11.268 1.000 95.100 ? 155 GLY A C   1 
ATOM 1174 O O   ? GLY A 1 155 ? -11.867 -14.794  12.265 1.000 95.100 ? 155 GLY A O   1 
ATOM 1175 N N   ? GLN A 1 156 ? -12.161 -14.754   9.992 1.000 96.180 ? 156 GLN A N   1 
ATOM 1176 C CA  ? GLN A 1 156 ? -10.837 -14.186   9.758 1.000 96.180 ? 156 GLN A CA  1 
ATOM 1177 C C   ? GLN A 1 156 ? -10.937 -12.759   9.228 1.000 96.180 ? 156 GLN A C   1 
ATOM 1178 C CB  ? GLN A 1 156 ? -10.045 -15.055   8.780 1.000 96.180 ? 156 GLN A CB  1 
ATOM 1179 O O   ? GLN A 1 156 ?  -9.954 -12.016   9.241 1.000 96.180 ? 156 GLN A O   1 
ATOM 1180 C CG  ? GLN A 1 156 ?  -9.726 -16.446   9.312 1.000 96.180 ? 156 GLN A CG  1 
ATOM 1181 C CD  ? GLN A 1 156 ?  -8.960 -17.295   8.315 1.000 96.180 ? 156 GLN A CD  1 
ATOM 1182 N NE2 ? GLN A 1 156 ?  -9.556 -18.410   7.905 1.000 96.180 ? 156 GLN A NE2 1 
ATOM 1183 O OE1 ? GLN A 1 156 ?  -7.843 -16.951   7.916 1.000 96.180 ? 156 GLN A OE1 1 
ATOM 1184 N N   ? ILE A 1 157 ? -12.104 -12.370   8.650 1.000 97.210 ? 157 ILE A N   1 
ATOM 1185 C CA  ? ILE A 1 157 ? -12.320 -11.068   8.029 1.000 97.210 ? 157 ILE A CA  1 
ATOM 1186 C C   ? ILE A 1 157 ? -12.865 -10.087   9.065 1.000 97.210 ? 157 ILE A C   1 
ATOM 1187 C CB  ? ILE A 1 157 ? -13.285 -11.168   6.827 1.000 97.210 ? 157 ILE A CB  1 
ATOM 1188 O O   ? ILE A 1 157 ? -13.904 -10.338   9.680 1.000 97.210 ? 157 ILE A O   1 
ATOM 1189 C CG1 ? ILE A 1 157 ? -12.743 -12.158   5.788 1.000 97.210 ? 157 ILE A CG1 1 
ATOM 1190 C CG2 ? ILE A 1 157 ? -13.514  -9.789   6.202 1.000 97.210 ? 157 ILE A CG2 1 
ATOM 1191 C CD1 ? ILE A 1 157 ? -11.362 -11.802   5.257 1.000 97.210 ? 157 ILE A CD1 1 
ATOM 1192 N N   ? THR A 1 158 ? -12.153  -8.895   9.282 1.000 97.140 ? 158 THR A N   1 
ATOM 1193 C CA  ? THR A 1 158 ? -12.599  -7.827  10.170 1.000 97.140 ? 158 THR A CA  1 
ATOM 1194 C C   ? THR A 1 158 ? -13.208  -6.678   9.371 1.000 97.140 ? 158 THR A C   1 
ATOM 1195 C CB  ? THR A 1 158 ? -11.439  -7.297  11.034 1.000 97.140 ? 158 THR A CB  1 
ATOM 1196 O O   ? THR A 1 158 ? -13.189  -6.694   8.138 1.000 97.140 ? 158 THR A O   1 
ATOM 1197 C CG2 ? THR A 1 158 ? -10.638  -8.443  11.641 1.000 97.140 ? 158 THR A CG2 1 
ATOM 1198 O OG1 ? THR A 1 158 ? -10.570  -6.500  10.219 1.000 97.140 ? 158 THR A OG1 1 
ATOM 1199 N N   ? ASP A 1 159 ? -13.690  -5.628  10.142 1.000 97.240 ? 159 ASP A N   1 
ATOM 1200 C CA  ? ASP A 1 159 ? -14.277  -4.453   9.504 1.000 97.240 ? 159 ASP A CA  1 
ATOM 1201 C C   ? ASP A 1 159 ? -13.203  -3.593   8.842 1.000 97.240 ? 159 ASP A C   1 
ATOM 1202 C CB  ? ASP A 1 159 ? -15.061  -3.624  10.523 1.000 97.240 ? 159 ASP A CB  1 
ATOM 1203 O O   ? ASP A 1 159 ? -13.516  -2.685   8.069 1.000 97.240 ? 159 ASP A O   1 
ATOM 1204 C CG  ? ASP A 1 159 ? -16.380  -4.264  10.919 1.000 97.240 ? 159 ASP A CG  1 
ATOM 1205 O OD1 ? ASP A 1 159 ? -16.871  -5.151  10.189 1.000 97.240 ? 159 ASP A OD1 1 
ATOM 1206 O OD2 ? ASP A 1 159 ? -16.934  -3.876  11.971 1.000 97.240 ? 159 ASP A OD2 1 
ATOM 1207 N N   ? ASN A 1 160 ? -11.952  -3.857   9.102 1.000 98.280 ? 160 ASN A N   1 
ATOM 1208 C CA  ? ASN A 1 160 ? -10.841  -3.096   8.540 1.000 98.280 ? 160 ASN A CA  1 
ATOM 1209 C C   ? ASN A 1 160 ? -10.291  -3.755   7.278 1.000 98.280 ? 160 ASN A C   1 
ATOM 1210 C CB  ? ASN A 1 160 ?  -9.729  -2.923   9.577 1.000 98.280 ? 160 ASN A CB  1 
ATOM 1211 O O   ? ASN A 1 160 ?  -9.262  -3.330   6.749 1.000 98.280 ? 160 ASN A O   1 
ATOM 1212 C CG  ? ASN A 1 160 ? -10.129  -2.007  10.716 1.000 98.280 ? 160 ASN A CG  1 
ATOM 1213 N ND2 ? ASN A 1 160 ?  -9.686  -2.334  11.924 1.000 98.280 ? 160 ASN A ND2 1 
ATOM 1214 O OD1 ? ASN A 1 160 ? -10.833  -1.014  10.512 1.000 98.280 ? 160 ASN A OD1 1 
ATOM 1215 N N   ? MET A 1 161 ? -11.006  -4.808   6.808 1.000 98.360 ? 161 MET A N   1 
ATOM 1216 C CA  ? MET A 1 161 ? -10.558  -5.544   5.630 1.000 98.360 ? 161 MET A CA  1 
ATOM 1217 C C   ? MET A 1 161 ? -11.622  -5.524   4.538 1.000 98.360 ? 161 MET A C   1 
ATOM 1218 C CB  ? MET A 1 161 ? -10.212  -6.989   5.996 1.000 98.360 ? 161 MET A CB  1 
ATOM 1219 O O   ? MET A 1 161 ? -12.817  -5.446   4.831 1.000 98.360 ? 161 MET A O   1 
ATOM 1220 C CG  ? MET A 1 161 ?  -9.059  -7.112   6.979 1.000 98.360 ? 161 MET A CG  1 
ATOM 1221 S SD  ? MET A 1 161 ?  -8.781  -8.843   7.522 1.000 98.360 ? 161 MET A SD  1 
ATOM 1222 C CE  ? MET A 1 161 ?  -7.451  -8.590   8.730 1.000 98.360 ? 161 MET A CE  1 
ATOM 1223 N N   ? VAL A 1 162 ? -11.103  -5.560   3.289 1.000 98.000 ? 162 VAL A N   1 
ATOM 1224 C CA  ? VAL A 1 162 ? -11.959  -5.667   2.112 1.000 98.000 ? 162 VAL A CA  1 
ATOM 1225 C C   ? VAL A 1 162 ? -11.391  -6.708   1.151 1.000 98.000 ? 162 VAL A C   1 
ATOM 1226 C CB  ? VAL A 1 162 ? -12.110  -4.306   1.395 1.000 98.000 ? 162 VAL A CB  1 
ATOM 1227 O O   ? VAL A 1 162 ? -10.173  -6.883   1.065 1.000 98.000 ? 162 VAL A O   1 
ATOM 1228 C CG1 ? VAL A 1 162 ? -10.756  -3.806   0.896 1.000 98.000 ? 162 VAL A CG1 1 
ATOM 1229 C CG2 ? VAL A 1 162 ? -13.101  -4.420   0.238 1.000 98.000 ? 162 VAL A CG2 1 
ATOM 1230 N N   ? CYS A 1 163 ? -12.303  -7.457   0.421 1.000 97.770 ? 163 CYS A N   1 
ATOM 1231 C CA  ? CYS A 1 163 ? -11.887  -8.434  -0.579 1.000 97.770 ? 163 CYS A CA  1 
ATOM 1232 C C   ? CYS A 1 163 ? -12.128  -7.908  -1.989 1.000 97.770 ? 163 CYS A C   1 
ATOM 1233 C CB  ? CYS A 1 163 ? -12.635  -9.753  -0.382 1.000 97.770 ? 163 CYS A CB  1 
ATOM 1234 O O   ? CYS A 1 163 ? -13.115  -7.212  -2.236 1.000 97.770 ? 163 CYS A O   1 
ATOM 1235 S SG  ? CYS A 1 163 ? -12.270 -10.569   1.187 1.000 97.770 ? 163 CYS A SG  1 
ATOM 1236 N N   ? ALA A 1 164 ? -11.192  -8.201  -2.857 1.000 96.880 ? 164 ALA A N   1 
ATOM 1237 C CA  ? ALA A 1 164 ? -11.296  -7.911  -4.285 1.000 96.880 ? 164 ALA A CA  1 
ATOM 1238 C C   ? ALA A 1 164 ? -10.873  -9.115  -5.121 1.000 96.880 ? 164 ALA A C   1 
ATOM 1239 C CB  ? ALA A 1 164 ? -10.449  -6.693  -4.644 1.000 96.880 ? 164 ALA A CB  1 
ATOM 1240 O O   ? ALA A 1 164 ?  -9.931  -9.826  -4.765 1.000 96.880 ? 164 ALA A O   1 
ATOM 1241 N N   ? GLY A 1 165 ? -11.640  -9.384  -6.113 1.000 95.080 ? 165 GLY A N   1 
ATOM 1242 C CA  ? GLY A 1 165 ? -11.299 -10.492  -6.991 1.000 95.080 ? 165 GLY A CA  1 
ATOM 1243 C C   ? GLY A 1 165 ? -12.512 -11.254  -7.489 1.000 95.080 ? 165 GLY A C   1 
ATOM 1244 O O   ? GLY A 1 165 ? -13.633 -10.745  -7.444 1.000 95.080 ? 165 GLY A O   1 
ATOM 1245 N N   ? PHE A 1 166 ? -12.291 -12.403  -8.037 1.000 94.680 ? 166 PHE A N   1 
ATOM 1246 C CA  ? PHE A 1 166 ? -13.313 -13.252  -8.637 1.000 94.680 ? 166 PHE A CA  1 
ATOM 1247 C C   ? PHE A 1 166 ? -13.483 -14.540  -7.841 1.000 94.680 ? 166 PHE A C   1 
ATOM 1248 C CB  ? PHE A 1 166 ? -12.959 -13.577 -10.091 1.000 94.680 ? 166 PHE A CB  1 
ATOM 1249 O O   ? PHE A 1 166 ? -12.521 -15.284  -7.641 1.000 94.680 ? 166 PHE A O   1 
ATOM 1250 C CG  ? PHE A 1 166 ? -12.748 -12.360 -10.951 1.000 94.680 ? 166 PHE A CG  1 
ATOM 1251 C CD1 ? PHE A 1 166 ? -13.807 -11.791 -11.647 1.000 94.680 ? 166 PHE A CD1 1 
ATOM 1252 C CD2 ? PHE A 1 166 ? -11.489 -11.784 -11.063 1.000 94.680 ? 166 PHE A CD2 1 
ATOM 1253 C CE1 ? PHE A 1 166 ? -13.614 -10.664 -12.443 1.000 94.680 ? 166 PHE A CE1 1 
ATOM 1254 C CE2 ? PHE A 1 166 ? -11.288 -10.658 -11.857 1.000 94.680 ? 166 PHE A CE2 1 
ATOM 1255 C CZ  ? PHE A 1 166 ? -12.352 -10.101 -12.547 1.000 94.680 ? 166 PHE A CZ  1 
ATOM 1256 N N   ? LEU A 1 167 ? -14.671 -14.795  -7.400 1.000 94.380 ? 167 LEU A N   1 
ATOM 1257 C CA  ? LEU A 1 167 ? -14.927 -15.980  -6.590 1.000 94.380 ? 167 LEU A CA  1 
ATOM 1258 C C   ? LEU A 1 167 ? -14.665 -17.252  -7.389 1.000 94.380 ? 167 LEU A C   1 
ATOM 1259 C CB  ? LEU A 1 167 ? -16.369 -15.976  -6.075 1.000 94.380 ? 167 LEU A CB  1 
ATOM 1260 O O   ? LEU A 1 167 ? -14.388 -18.307  -6.813 1.000 94.380 ? 167 LEU A O   1 
ATOM 1261 C CG  ? LEU A 1 167 ? -16.723 -14.889  -5.059 1.000 94.380 ? 167 LEU A CG  1 
ATOM 1262 C CD1 ? LEU A 1 167 ? -18.195 -14.984  -4.672 1.000 94.380 ? 167 LEU A CD1 1 
ATOM 1263 C CD2 ? LEU A 1 167 ? -15.832 -14.998  -3.826 1.000 94.380 ? 167 LEU A CD2 1 
ATOM 1264 N N   ? GLU A 1 168 ? -14.818 -17.217  -8.684 1.000 94.020 ? 168 GLU A N   1 
ATOM 1265 C CA  ? GLU A 1 168 ? -14.551 -18.370  -9.538 1.000 94.020 ? 168 GLU A CA  1 
ATOM 1266 C C   ? GLU A 1 168 ? -13.057 -18.671  -9.609 1.000 94.020 ? 168 GLU A C   1 
ATOM 1267 C CB  ? GLU A 1 168 ? -15.108 -18.137 -10.945 1.000 94.020 ? 168 GLU A CB  1 
ATOM 1268 O O   ? GLU A 1 168 ? -12.656 -19.754 -10.040 1.000 94.020 ? 168 GLU A O   1 
ATOM 1269 C CG  ? GLU A 1 168 ? -14.457 -16.974 -11.679 1.000 94.020 ? 168 GLU A CG  1 
ATOM 1270 C CD  ? GLU A 1 168 ? -15.172 -15.650 -11.461 1.000 94.020 ? 168 GLU A CD  1 
ATOM 1271 O OE1 ? GLU A 1 168 ? -15.077 -14.757 -12.333 1.000 94.020 ? 168 GLU A OE1 1 
ATOM 1272 O OE2 ? GLU A 1 168 ? -15.832 -15.504 -10.408 1.000 94.020 ? 168 GLU A OE2 1 
ATOM 1273 N N   ? GLY A 1 169 ? -12.209 -17.710  -9.158 1.000 91.840 ? 169 GLY A N   1 
ATOM 1274 C CA  ? GLY A 1 169 ? -10.764 -17.854  -9.237 1.000 91.840 ? 169 GLY A CA  1 
ATOM 1275 C C   ? GLY A 1 169 ? -10.197 -17.454 -10.586 1.000 91.840 ? 169 GLY A C   1 
ATOM 1276 O O   ? GLY A 1 169 ? -10.879 -16.807 -11.384 1.000 91.840 ? 169 GLY A O   1 
ATOM 1277 N N   ? GLY A 1 170 ?  -8.853 -17.622 -10.711 1.000 88.430 ? 170 GLY A N   1 
ATOM 1278 C CA  ? GLY A 1 170 ?  -8.268 -17.373 -12.019 1.000 88.430 ? 170 GLY A CA  1 
ATOM 1279 C C   ? GLY A 1 170 ?  -7.604 -16.014 -12.127 1.000 88.430 ? 170 GLY A C   1 
ATOM 1280 O O   ? GLY A 1 170 ?  -6.725 -15.811 -12.968 1.000 88.430 ? 170 GLY A O   1 
ATOM 1281 N N   ? LYS A 1 171 ?  -7.933 -15.139 -11.175 1.000 89.710 ? 171 LYS A N   1 
ATOM 1282 C CA  ? LYS A 1 171 ?  -7.335 -13.808 -11.145 1.000 89.710 ? 171 LYS A CA  1 
ATOM 1283 C C   ? LYS A 1 171 ?  -7.168 -13.312  -9.711 1.000 89.710 ? 171 LYS A C   1 
ATOM 1284 C CB  ? LYS A 1 171 ?  -8.185 -12.820 -11.945 1.000 89.710 ? 171 LYS A CB  1 
ATOM 1285 O O   ? LYS A 1 171 ?  -8.107 -13.370  -8.915 1.000 89.710 ? 171 LYS A O   1 
ATOM 1286 C CG  ? LYS A 1 171 ?  -8.369 -13.203 -13.406 1.000 89.710 ? 171 LYS A CG  1 
ATOM 1287 C CD  ? LYS A 1 171 ?  -9.223 -12.183 -14.148 1.000 89.710 ? 171 LYS A CD  1 
ATOM 1288 C CE  ? LYS A 1 171 ?  -9.410 -12.567 -15.610 1.000 89.710 ? 171 LYS A CE  1 
ATOM 1289 N NZ  ? LYS A 1 171 ? -10.213 -11.549 -16.352 1.000 89.710 ? 171 LYS A NZ  1 
ATOM 1290 N N   ? ASP A 1 172 ?  -6.002 -12.678  -9.400 1.000 88.910 ? 172 ASP A N   1 
ATOM 1291 C CA  ? ASP A 1 172 ?  -5.748 -12.198  -8.045 1.000 88.910 ? 172 ASP A CA  1 
ATOM 1292 C C   ? ASP A 1 172 ?  -4.376 -11.537  -7.945 1.000 88.910 ? 172 ASP A C   1 
ATOM 1293 C CB  ? ASP A 1 172 ?  -5.853 -13.347  -7.040 1.000 88.910 ? 172 ASP A CB  1 
ATOM 1294 O O   ? ASP A 1 172 ?  -3.544 -11.682  -8.843 1.000 88.910 ? 172 ASP A O   1 
ATOM 1295 C CG  ? ASP A 1 172 ?  -6.126 -12.873  -5.624 1.000 88.910 ? 172 ASP A CG  1 
ATOM 1296 O OD1 ? ASP A 1 172 ?  -6.335 -11.658  -5.417 1.000 88.910 ? 172 ASP A OD1 1 
ATOM 1297 O OD2 ? ASP A 1 172 ?  -6.129 -13.721  -4.705 1.000 88.910 ? 172 ASP A OD2 1 
ATOM 1298 N N   ? SER A 1 173 ?  -4.230 -10.649  -6.908 1.000 85.880 ? 173 SER A N   1 
ATOM 1299 C CA  ? SER A 1 173 ?  -2.877 -10.253  -6.532 1.000 85.880 ? 173 SER A CA  1 
ATOM 1300 C C   ? SER A 1 173 ?  -2.131 -11.402  -5.862 1.000 85.880 ? 173 SER A C   1 
ATOM 1301 C CB  ? SER A 1 173 ?  -2.913  -9.044  -5.596 1.000 85.880 ? 173 SER A CB  1 
ATOM 1302 O O   ? SER A 1 173 ?  -2.744 -12.256  -5.218 1.000 85.880 ? 173 SER A O   1 
ATOM 1303 O OG  ? SER A 1 173 ?  -3.613  -9.351  -4.403 1.000 85.880 ? 173 SER A OG  1 
ATOM 1304 N N   ? CYS A 1 174 ?  -0.862 -11.471  -6.050 1.000 86.470 ? 174 CYS A N   1 
ATOM 1305 C CA  ? CYS A 1 174 ?  -0.057 -12.575  -5.538 1.000 86.470 ? 174 CYS A CA  1 
ATOM 1306 C C   ? CYS A 1 174 ?   1.146 -12.056  -4.759 1.000 86.470 ? 174 CYS A C   1 
ATOM 1307 C CB  ? CYS A 1 174 ?   0.414 -13.471  -6.683 1.000 86.470 ? 174 CYS A CB  1 
ATOM 1308 O O   ? CYS A 1 174 ?   1.270 -10.852  -4.529 1.000 86.470 ? 174 CYS A O   1 
ATOM 1309 S SG  ? CYS A 1 174 ?   0.699 -15.187  -6.194 1.000 86.470 ? 174 CYS A SG  1 
ATOM 1310 N N   ? GLN A 1 175 ?   1.905 -13.089  -4.283 1.000 82.930 ? 175 GLN A N   1 
ATOM 1311 C CA  ? GLN A 1 175 ?   3.079 -12.769  -3.479 1.000 82.930 ? 175 GLN A CA  1 
ATOM 1312 C C   ? GLN A 1 175 ?   3.970 -11.752  -4.186 1.000 82.930 ? 175 GLN A C   1 
ATOM 1313 C CB  ? GLN A 1 175 ?   3.876 -14.036  -3.163 1.000 82.930 ? 175 GLN A CB  1 
ATOM 1314 O O   ? GLN A 1 175 ?   4.211 -11.862  -5.390 1.000 82.930 ? 175 GLN A O   1 
ATOM 1315 C CG  ? GLN A 1 175 ?   3.188 -14.963  -2.170 1.000 82.930 ? 175 GLN A CG  1 
ATOM 1316 C CD  ? GLN A 1 175 ?   2.021 -15.715  -2.780 1.000 82.930 ? 175 GLN A CD  1 
ATOM 1317 N NE2 ? GLN A 1 175 ?   0.954 -15.883  -2.007 1.000 82.930 ? 175 GLN A NE2 1 
ATOM 1318 O OE1 ? GLN A 1 175 ?   2.077 -16.141  -3.938 1.000 82.930 ? 175 GLN A OE1 1 
ATOM 1319 N N   ? GLY A 1 176 ?   4.431 -10.772  -3.289 1.000 81.620 ? 176 GLY A N   1 
ATOM 1320 C CA  ? GLY A 1 176 ?   5.298  -9.752  -3.858 1.000 81.620 ? 176 GLY A CA  1 
ATOM 1321 C C   ? GLY A 1 176 ?   4.561  -8.476  -4.219 1.000 81.620 ? 176 GLY A C   1 
ATOM 1322 O O   ? GLY A 1 176 ?   5.182  -7.430  -4.418 1.000 81.620 ? 176 GLY A O   1 
ATOM 1323 N N   ? ASP A 1 177 ?   3.224  -8.488  -4.149 1.000 90.460 ? 177 ASP A N   1 
ATOM 1324 C CA  ? ASP A 1 177 ?   2.421  -7.298  -4.415 1.000 90.460 ? 177 ASP A CA  1 
ATOM 1325 C C   ? ASP A 1 177 ?   1.987  -6.625  -3.115 1.000 90.460 ? 177 ASP A C   1 
ATOM 1326 C CB  ? ASP A 1 177 ?   1.195  -7.655  -5.258 1.000 90.460 ? 177 ASP A CB  1 
ATOM 1327 O O   ? ASP A 1 177 ?   1.199  -5.678  -3.133 1.000 90.460 ? 177 ASP A O   1 
ATOM 1328 C CG  ? ASP A 1 177 ?   1.534  -7.927  -6.713 1.000 90.460 ? 177 ASP A CG  1 
ATOM 1329 O OD1 ? ASP A 1 177 ?   2.511  -7.344  -7.231 1.000 90.460 ? 177 ASP A OD1 1 
ATOM 1330 O OD2 ? ASP A 1 177 ?   0.815  -8.728  -7.348 1.000 90.460 ? 177 ASP A OD2 1 
ATOM 1331 N N   ? SER A 1 178 ?   2.410  -7.289  -2.001 1.000 95.170 ? 178 SER A N   1 
ATOM 1332 C CA  ? SER A 1 178 ?   2.060  -6.692  -0.716 1.000 95.170 ? 178 SER A CA  1 
ATOM 1333 C C   ? SER A 1 178 ?   2.313  -5.188  -0.718 1.000 95.170 ? 178 SER A C   1 
ATOM 1334 C CB  ? SER A 1 178 ?   2.853  -7.348   0.414 1.000 95.170 ? 178 SER A CB  1 
ATOM 1335 O O   ? SER A 1 178 ?   3.283  -4.717  -1.315 1.000 95.170 ? 178 SER A O   1 
ATOM 1336 O OG  ? SER A 1 178 ?   2.446  -8.693   0.599 1.000 95.170 ? 178 SER A OG  1 
ATOM 1337 N N   ? GLY A 1 179 ?   1.262  -4.517  -0.146 1.000 97.180 ? 179 GLY A N   1 
ATOM 1338 C CA  ? GLY A 1 179 ?   1.446  -3.081  -0.011 1.000 97.180 ? 179 GLY A CA  1 
ATOM 1339 C C   ? GLY A 1 179 ?   0.984  -2.303  -1.229 1.000 97.180 ? 179 GLY A C   1 
ATOM 1340 O O   ? GLY A 1 179 ?   0.782  -1.089  -1.157 1.000 97.180 ? 179 GLY A O   1 
ATOM 1341 N N   ? GLY A 1 180 ?   0.821  -2.954  -2.301 1.000 96.520 ? 180 GLY A N   1 
ATOM 1342 C CA  ? GLY A 1 180 ?   0.389  -2.336  -3.545 1.000 96.520 ? 180 GLY A CA  1 
ATOM 1343 C C   ? GLY A 1 180 ?  -1.022  -1.783  -3.478 1.000 96.520 ? 180 GLY A C   1 
ATOM 1344 O O   ? GLY A 1 180 ?  -1.817  -2.197  -2.631 1.000 96.520 ? 180 GLY A O   1 
ATOM 1345 N N   ? PRO A 1 181 ?  -1.410  -0.930  -4.448 1.000 97.820 ? 181 PRO A N   1 
ATOM 1346 C CA  ? PRO A 1 181 ?  -2.663  -0.173  -4.396 1.000 97.820 ? 181 PRO A CA  1 
ATOM 1347 C C   ? PRO A 1 181 ?  -3.826  -0.912  -5.053 1.000 97.820 ? 181 PRO A C   1 
ATOM 1348 C CB  ? PRO A 1 181 ?  -2.330   1.112  -5.160 1.000 97.820 ? 181 PRO A CB  1 
ATOM 1349 O O   ? PRO A 1 181 ?  -3.637  -1.596  -6.062 1.000 97.820 ? 181 PRO A O   1 
ATOM 1350 C CG  ? PRO A 1 181 ?  -1.308   0.701  -6.170 1.000 97.820 ? 181 PRO A CG  1 
ATOM 1351 C CD  ? PRO A 1 181 ?  -0.410  -0.330  -5.549 1.000 97.820 ? 181 PRO A CD  1 
ATOM 1352 N N   ? VAL A 1 182 ?  -5.032  -0.841  -4.405 1.000 98.150 ? 182 VAL A N   1 
ATOM 1353 C CA  ? VAL A 1 182 ?  -6.341  -1.097  -4.997 1.000 98.150 ? 182 VAL A CA  1 
ATOM 1354 C C   ? VAL A 1 182 ?  -7.079   0.222  -5.210 1.000 98.150 ? 182 VAL A C   1 
ATOM 1355 C CB  ? VAL A 1 182 ?  -7.186  -2.045  -4.117 1.000 98.150 ? 182 VAL A CB  1 
ATOM 1356 O O   ? VAL A 1 182 ?  -7.493   0.872  -4.247 1.000 98.150 ? 182 VAL A O   1 
ATOM 1357 C CG1 ? VAL A 1 182 ?  -8.529  -2.345  -4.781 1.000 98.150 ? 182 VAL A CG1 1 
ATOM 1358 C CG2 ? VAL A 1 182 ?  -6.423  -3.339  -3.841 1.000 98.150 ? 182 VAL A CG2 1 
ATOM 1359 N N   ? VAL A 1 183 ?  -7.223   0.594  -6.503 1.000 98.410 ? 183 VAL A N   1 
ATOM 1360 C CA  ? VAL A 1 183 ?  -7.759   1.909  -6.841 1.000 98.410 ? 183 VAL A CA  1 
ATOM 1361 C C   ? VAL A 1 183 ?  -9.124   1.755  -7.509 1.000 98.410 ? 183 VAL A C   1 
ATOM 1362 C CB  ? VAL A 1 183 ?  -6.800   2.693  -7.763 1.000 98.410 ? 183 VAL A CB  1 
ATOM 1363 O O   ? VAL A 1 183 ?  -9.254   1.050  -8.513 1.000 98.410 ? 183 VAL A O   1 
ATOM 1364 C CG1 ? VAL A 1 183 ?  -7.397   4.049  -8.136 1.000 98.410 ? 183 VAL A CG1 1 
ATOM 1365 C CG2 ? VAL A 1 183 ?  -5.440   2.872  -7.090 1.000 98.410 ? 183 VAL A CG2 1 
ATOM 1366 N N   ? CYS A 1 184 ? -10.096   2.415  -6.917 1.000 98.110 ? 184 CYS A N   1 
ATOM 1367 C CA  ? CYS A 1 184 ? -11.467   2.440  -7.415 1.000 98.110 ? 184 CYS A CA  1 
ATOM 1368 C C   ? CYS A 1 184 ? -11.928   3.870  -7.669 1.000 98.110 ? 184 CYS A C   1 
ATOM 1369 C CB  ? CYS A 1 184 ? -12.410   1.759  -6.424 1.000 98.110 ? 184 CYS A CB  1 
ATOM 1370 O O   ? CYS A 1 184 ? -11.800   4.733  -6.798 1.000 98.110 ? 184 CYS A O   1 
ATOM 1371 S SG  ? CYS A 1 184 ? -11.833   0.141  -5.864 1.000 98.110 ? 184 CYS A SG  1 
ATOM 1372 N N   ? ASN A 1 185 ? -12.443   4.112  -8.950 1.000 96.100 ? 185 ASN A N   1 
ATOM 1373 C CA  ? ASN A 1 185 ? -12.940   5.440  -9.296 1.000 96.100 ? 185 ASN A CA  1 
ATOM 1374 C C   ? ASN A 1 185 ? -11.909   6.522  -8.988 1.000 96.100 ? 185 ASN A C   1 
ATOM 1375 C CB  ? ASN A 1 185 ? -14.251   5.731  -8.562 1.000 96.100 ? 185 ASN A CB  1 
ATOM 1376 O O   ? ASN A 1 185 ? -12.247   7.567  -8.429 1.000 96.100 ? 185 ASN A O   1 
ATOM 1377 C CG  ? ASN A 1 185 ? -15.361   4.774  -8.948 1.000 96.100 ? 185 ASN A CG  1 
ATOM 1378 N ND2 ? ASN A 1 185 ? -16.231   4.460  -7.996 1.000 96.100 ? 185 ASN A ND2 1 
ATOM 1379 O OD1 ? ASN A 1 185 ? -15.435   4.319 -10.093 1.000 96.100 ? 185 ASN A OD1 1 
ATOM 1380 N N   ? GLY A 1 186 ? -10.644   6.186  -9.117 1.000 96.400 ? 186 GLY A N   1 
ATOM 1381 C CA  ? GLY A 1 186 ?  -9.570   7.163  -9.021 1.000 96.400 ? 186 GLY A CA  1 
ATOM 1382 C C   ? GLY A 1 186 ?  -9.121   7.417  -7.595 1.000 96.400 ? 186 GLY A C   1 
ATOM 1383 O O   ? GLY A 1 186 ?  -8.384   8.369  -7.331 1.000 96.400 ? 186 GLY A O   1 
ATOM 1384 N N   ? GLU A 1 187 ?  -9.610   6.617  -6.630 1.000 98.420 ? 187 GLU A N   1 
ATOM 1385 C CA  ? GLU A 1 187 ?  -9.233   6.773  -5.229 1.000 98.420 ? 187 GLU A CA  1 
ATOM 1386 C C   ? GLU A 1 187 ?  -8.649   5.481  -4.667 1.000 98.420 ? 187 GLU A C   1 
ATOM 1387 C CB  ? GLU A 1 187 ? -10.438   7.213  -4.393 1.000 98.420 ? 187 GLU A CB  1 
ATOM 1388 O O   ? GLU A 1 187 ?  -9.035   4.386  -5.082 1.000 98.420 ? 187 GLU A O   1 
ATOM 1389 C CG  ? GLU A 1 187 ? -11.006   8.566  -4.798 1.000 98.420 ? 187 GLU A CG  1 
ATOM 1390 C CD  ? GLU A 1 187 ? -12.220   8.976  -3.979 1.000 98.420 ? 187 GLU A CD  1 
ATOM 1391 O OE1 ? GLU A 1 187 ? -12.419  10.192  -3.756 1.000 98.420 ? 187 GLU A OE1 1 
ATOM 1392 O OE2 ? GLU A 1 187 ? -12.978   8.074  -3.557 1.000 98.420 ? 187 GLU A OE2 1 
ATOM 1393 N N   ? LEU A 1 188 ?  -7.750   5.626  -3.705 1.000 98.610 ? 188 LEU A N   1 
ATOM 1394 C CA  ? LEU A 1 188 ?  -7.139   4.495  -3.015 1.000 98.610 ? 188 LEU A CA  1 
ATOM 1395 C C   ? LEU A 1 188 ?  -8.132   3.840  -2.061 1.000 98.610 ? 188 LEU A C   1 
ATOM 1396 C CB  ? LEU A 1 188 ?  -5.895   4.945  -2.245 1.000 98.610 ? 188 LEU A CB  1 
ATOM 1397 O O   ? LEU A 1 188 ?  -8.502   4.429  -1.042 1.000 98.610 ? 188 LEU A O   1 
ATOM 1398 C CG  ? LEU A 1 188 ?  -5.127   3.852  -1.499 1.000 98.610 ? 188 LEU A CG  1 
ATOM 1399 C CD1 ? LEU A 1 188 ?  -4.614   2.802  -2.478 1.000 98.610 ? 188 LEU A CD1 1 
ATOM 1400 C CD2 ? LEU A 1 188 ?  -3.976   4.456  -0.702 1.000 98.610 ? 188 LEU A CD2 1 
ATOM 1401 N N   ? GLN A 1 189 ?  -8.542   2.608  -2.387 1.000 98.570 ? 189 GLN A N   1 
ATOM 1402 C CA  ? GLN A 1 189 ?  -9.586   1.942  -1.614 1.000 98.570 ? 189 GLN A CA  1 
ATOM 1403 C C   ? GLN A 1 189 ?  -9.016   0.781  -0.805 1.000 98.570 ? 189 GLN A C   1 
ATOM 1404 C CB  ? GLN A 1 189 ? -10.700   1.443  -2.536 1.000 98.570 ? 189 GLN A CB  1 
ATOM 1405 O O   ? GLN A 1 189 ?  -9.596   0.377   0.205 1.000 98.570 ? 189 GLN A O   1 
ATOM 1406 C CG  ? GLN A 1 189 ? -11.541   2.557  -3.144 1.000 98.570 ? 189 GLN A CG  1 
ATOM 1407 C CD  ? GLN A 1 189 ? -12.357   3.308  -2.110 1.000 98.570 ? 189 GLN A CD  1 
ATOM 1408 N NE2 ? GLN A 1 189 ? -12.475   4.620  -2.285 1.000 98.570 ? 189 GLN A NE2 1 
ATOM 1409 O OE1 ? GLN A 1 189 ? -12.879   2.714  -1.161 1.000 98.570 ? 189 GLN A OE1 1 
ATOM 1410 N N   ? GLY A 1 190 ?  -7.895   0.260  -1.190 1.000 98.210 ? 190 GLY A N   1 
ATOM 1411 C CA  ? GLY A 1 190 ?  -7.303  -0.877  -0.503 1.000 98.210 ? 190 GLY A CA  1 
ATOM 1412 C C   ? GLY A 1 190 ?  -5.793  -0.931  -0.631 1.000 98.210 ? 190 GLY A C   1 
ATOM 1413 O O   ? GLY A 1 190 ?  -5.221  -0.339  -1.549 1.000 98.210 ? 190 GLY A O   1 
ATOM 1414 N N   ? VAL A 1 191 ?  -5.168  -1.648   0.332 1.000 98.480 ? 191 VAL A N   1 
ATOM 1415 C CA  ? VAL A 1 191 ?  -3.751  -1.997   0.330 1.000 98.480 ? 191 VAL A CA  1 
ATOM 1416 C C   ? VAL A 1 191 ?  -3.592  -3.514   0.393 1.000 98.480 ? 191 VAL A C   1 
ATOM 1417 C CB  ? VAL A 1 191 ?  -3.002  -1.333   1.508 1.000 98.480 ? 191 VAL A CB  1 
ATOM 1418 O O   ? VAL A 1 191 ?  -4.163  -4.169   1.268 1.000 98.480 ? 191 VAL A O   1 
ATOM 1419 C CG1 ? VAL A 1 191 ?  -1.547  -1.794   1.551 1.000 98.480 ? 191 VAL A CG1 1 
ATOM 1420 C CG2 ? VAL A 1 191 ?  -3.081   0.189   1.399 1.000 98.480 ? 191 VAL A CG2 1 
ATOM 1421 N N   ? VAL A 1 192 ?  -2.916  -4.078  -0.599 1.000 97.620 ? 192 VAL A N   1 
ATOM 1422 C CA  ? VAL A 1 192 ?  -2.748  -5.527  -0.646 1.000 97.620 ? 192 VAL A CA  1 
ATOM 1423 C C   ? VAL A 1 192 ?  -2.193  -6.027   0.686 1.000 97.620 ? 192 VAL A C   1 
ATOM 1424 C CB  ? VAL A 1 192 ?  -1.817  -5.953  -1.804 1.000 97.620 ? 192 VAL A CB  1 
ATOM 1425 O O   ? VAL A 1 192 ?  -1.107  -5.620   1.105 1.000 97.620 ? 192 VAL A O   1 
ATOM 1426 C CG1 ? VAL A 1 192 ?  -1.655  -7.472  -1.836 1.000 97.620 ? 192 VAL A CG1 1 
ATOM 1427 C CG2 ? VAL A 1 192 ?  -2.358  -5.442  -3.138 1.000 97.620 ? 192 VAL A CG2 1 
ATOM 1428 N N   ? SER A 1 193 ?  -2.892  -6.967   1.321 1.000 97.040 ? 193 SER A N   1 
ATOM 1429 C CA  ? SER A 1 193 ?  -2.553  -7.385   2.678 1.000 97.040 ? 193 SER A CA  1 
ATOM 1430 C C   ? SER A 1 193 ?  -2.269  -8.882   2.741 1.000 97.040 ? 193 SER A C   1 
ATOM 1431 C CB  ? SER A 1 193 ?  -3.683  -7.031   3.646 1.000 97.040 ? 193 SER A CB  1 
ATOM 1432 O O   ? SER A 1 193 ?  -1.141  -9.293   3.019 1.000 97.040 ? 193 SER A O   1 
ATOM 1433 O OG  ? SER A 1 193 ?  -3.281  -7.245   4.988 1.000 97.040 ? 193 SER A OG  1 
ATOM 1434 N N   ? TRP A 1 194 ?  -3.238  -9.701   2.460 1.000 95.440 ? 194 TRP A N   1 
ATOM 1435 C CA  ? TRP A 1 194 ?  -3.018 -11.137   2.595 1.000 95.440 ? 194 TRP A CA  1 
ATOM 1436 C C   ? TRP A 1 194 ?  -4.060 -11.924   1.807 1.000 95.440 ? 194 TRP A C   1 
ATOM 1437 C CB  ? TRP A 1 194 ?  -3.055 -11.551   4.069 1.000 95.440 ? 194 TRP A CB  1 
ATOM 1438 O O   ? TRP A 1 194 ?  -4.993 -11.343   1.247 1.000 95.440 ? 194 TRP A O   1 
ATOM 1439 C CG  ? TRP A 1 194 ?  -4.371 -11.295   4.740 1.000 95.440 ? 194 TRP A CG  1 
ATOM 1440 C CD1 ? TRP A 1 194 ?  -4.800 -10.119   5.290 1.000 95.440 ? 194 TRP A CD1 1 
ATOM 1441 C CD2 ? TRP A 1 194 ?  -5.427 -12.239   4.938 1.000 95.440 ? 194 TRP A CD2 1 
ATOM 1442 C CE2 ? TRP A 1 194 ?  -6.469 -11.566   5.614 1.000 95.440 ? 194 TRP A CE2 1 
ATOM 1443 C CE3 ? TRP A 1 194 ?  -5.595 -13.590   4.607 1.000 95.440 ? 194 TRP A CE3 1 
ATOM 1444 N NE1 ? TRP A 1 194 ?  -6.061 -10.275   5.817 1.000 95.440 ? 194 TRP A NE1 1 
ATOM 1445 C CH2 ? TRP A 1 194 ?  -7.801 -13.522   5.631 1.000 95.440 ? 194 TRP A CH2 1 
ATOM 1446 C CZ2 ? TRP A 1 194 ?  -7.662 -12.200   5.966 1.000 95.440 ? 194 TRP A CZ2 1 
ATOM 1447 C CZ3 ? TRP A 1 194 ?  -6.784 -14.220   4.958 1.000 95.440 ? 194 TRP A CZ3 1 
ATOM 1448 N N   ? GLY A 1 195 ?  -3.905 -13.203   1.737 1.000 90.550 ? 195 GLY A N   1 
ATOM 1449 C CA  ? GLY A 1 195 ?  -4.791 -14.193   1.148 1.000 90.550 ? 195 GLY A CA  1 
ATOM 1450 C C   ? GLY A 1 195 ?  -4.220 -15.598   1.177 1.000 90.550 ? 195 GLY A C   1 
ATOM 1451 O O   ? GLY A 1 195 ?  -3.065 -15.797   1.559 1.000 90.550 ? 195 GLY A O   1 
ATOM 1452 N N   ? TYR A 1 196 ?  -5.079 -16.591   1.033 1.000 87.750 ? 196 TYR A N   1 
ATOM 1453 C CA  ? TYR A 1 196 ?  -4.627 -17.975   0.947 1.000 87.750 ? 196 TYR A CA  1 
ATOM 1454 C C   ? TYR A 1 196 ?  -4.517 -18.423  -0.506 1.000 87.750 ? 196 TYR A C   1 
ATOM 1455 C CB  ? TYR A 1 196 ?  -5.580 -18.901   1.709 1.000 87.750 ? 196 TYR A CB  1 
ATOM 1456 O O   ? TYR A 1 196 ?  -5.517 -18.465  -1.226 1.000 87.750 ? 196 TYR A O   1 
ATOM 1457 C CG  ? TYR A 1 196 ?  -5.601 -18.658   3.198 1.000 87.750 ? 196 TYR A CG  1 
ATOM 1458 C CD1 ? TYR A 1 196 ?  -4.491 -18.128   3.853 1.000 87.750 ? 196 TYR A CD1 1 
ATOM 1459 C CD2 ? TYR A 1 196 ?  -6.729 -18.959   3.954 1.000 87.750 ? 196 TYR A CD2 1 
ATOM 1460 C CE1 ? TYR A 1 196 ?  -4.505 -17.904   5.226 1.000 87.750 ? 196 TYR A CE1 1 
ATOM 1461 C CE2 ? TYR A 1 196 ?  -6.754 -18.739   5.327 1.000 87.750 ? 196 TYR A CE2 1 
ATOM 1462 O OH  ? TYR A 1 196 ?  -5.658 -17.993   7.312 1.000 87.750 ? 196 TYR A OH  1 
ATOM 1463 C CZ  ? TYR A 1 196 ?  -5.639 -18.212   5.953 1.000 87.750 ? 196 TYR A CZ  1 
ATOM 1464 N N   ? GLY A 1 197 ?  -3.256 -18.606  -0.914 1.000 84.770 ? 197 GLY A N   1 
ATOM 1465 C CA  ? GLY A 1 197 ?  -3.128 -18.932  -2.326 1.000 84.770 ? 197 GLY A CA  1 
ATOM 1466 C C   ? GLY A 1 197 ?  -3.402 -17.752  -3.238 1.000 84.770 ? 197 GLY A C   1 
ATOM 1467 O O   ? GLY A 1 197 ?  -3.729 -16.660  -2.768 1.000 84.770 ? 197 GLY A O   1 
ATOM 1468 N N   ? CYS A 1 198 ?  -3.125 -17.986  -4.614 1.000 86.110 ? 198 CYS A N   1 
ATOM 1469 C CA  ? CYS A 1 198 ?  -3.386 -16.948  -5.605 1.000 86.110 ? 198 CYS A CA  1 
ATOM 1470 C C   ? CYS A 1 198 ?  -4.304 -17.465  -6.707 1.000 86.110 ? 198 CYS A C   1 
ATOM 1471 C CB  ? CYS A 1 198 ?  -2.076 -16.447  -6.213 1.000 86.110 ? 198 CYS A CB  1 
ATOM 1472 O O   ? CYS A 1 198 ?  -4.077 -18.546  -7.253 1.000 86.110 ? 198 CYS A O   1 
ATOM 1473 S SG  ? CYS A 1 198 ?  -2.279 -15.023  -7.306 1.000 86.110 ? 198 CYS A SG  1 
ATOM 1474 N N   ? ALA A 1 199 ?  -5.401 -16.635  -6.883 1.000 86.160 ? 199 ALA A N   1 
ATOM 1475 C CA  ? ALA A 1 199 ?  -6.293 -16.902  -8.007 1.000 86.160 ? 199 ALA A CA  1 
ATOM 1476 C C   ? ALA A 1 199 ?  -7.020 -18.231  -7.827 1.000 86.160 ? 199 ALA A C   1 
ATOM 1477 C CB  ? ALA A 1 199 ?  -5.512 -16.900  -9.319 1.000 86.160 ? 199 ALA A CB  1 
ATOM 1478 O O   ? ALA A 1 199 ?  -7.355 -18.901  -8.807 1.000 86.160 ? 199 ALA A O   1 
ATOM 1479 N N   ? GLN A 1 200 ?  -7.099 -18.695  -6.528 1.000 91.510 ? 200 GLN A N   1 
ATOM 1480 C CA  ? GLN A 1 200 ?  -7.826 -19.917  -6.204 1.000 91.510 ? 200 GLN A CA  1 
ATOM 1481 C C   ? GLN A 1 200 ?  -9.320 -19.646  -6.056 1.000 91.510 ? 200 GLN A C   1 
ATOM 1482 C CB  ? GLN A 1 200 ?  -7.277 -20.546  -4.923 1.000 91.510 ? 200 GLN A CB  1 
ATOM 1483 O O   ? GLN A 1 200 ?  -9.720 -18.561  -5.629 1.000 91.510 ? 200 GLN A O   1 
ATOM 1484 C CG  ? GLN A 1 200 ?  -5.841 -21.040  -5.046 1.000 91.510 ? 200 GLN A CG  1 
ATOM 1485 C CD  ? GLN A 1 200 ?  -5.342 -21.715  -3.782 1.000 91.510 ? 200 GLN A CD  1 
ATOM 1486 N NE2 ? GLN A 1 200 ?  -4.160 -22.317  -3.859 1.000 91.510 ? 200 GLN A NE2 1 
ATOM 1487 O OE1 ? GLN A 1 200 ?  -6.014 -21.696  -2.746 1.000 91.510 ? 200 GLN A OE1 1 
ATOM 1488 N N   ? ARG A 1 201 ? -10.072 -20.677  -6.455 1.000 92.980 ? 201 ARG A N   1 
ATOM 1489 C CA  ? ARG A 1 201 ? -11.519 -20.588  -6.283 1.000 92.980 ? 201 ARG A CA  1 
ATOM 1490 C C   ? ARG A 1 201 ? -11.881 -20.327  -4.825 1.000 92.980 ? 201 ARG A C   1 
ATOM 1491 C CB  ? ARG A 1 201 ? -12.198 -21.870  -6.770 1.000 92.980 ? 201 ARG A CB  1 
ATOM 1492 O O   ? ARG A 1 201 ? -11.295 -20.921  -3.918 1.000 92.980 ? 201 ARG A O   1 
ATOM 1493 C CG  ? ARG A 1 201 ? -13.717 -21.826  -6.702 1.000 92.980 ? 201 ARG A CG  1 
ATOM 1494 C CD  ? ARG A 1 201 ? -14.345 -23.068  -7.320 1.000 92.980 ? 201 ARG A CD  1 
ATOM 1495 N NE  ? ARG A 1 201 ? -15.799 -22.958  -7.390 1.000 92.980 ? 201 ARG A NE  1 
ATOM 1496 N NH1 ? ARG A 1 201 ? -16.077 -24.786  -8.775 1.000 92.980 ? 201 ARG A NH1 1 
ATOM 1497 N NH2 ? ARG A 1 201 ? -17.900 -23.585  -8.074 1.000 92.980 ? 201 ARG A NH2 1 
ATOM 1498 C CZ  ? ARG A 1 201 ? -16.589 -23.776  -8.079 1.000 92.980 ? 201 ARG A CZ  1 
ATOM 1499 N N   ? ASN A 1 202 ? -12.767 -19.288  -4.610 1.000 93.360 ? 202 ASN A N   1 
ATOM 1500 C CA  ? ASN A 1 202 ? -13.334 -18.930  -3.314 1.000 93.360 ? 202 ASN A CA  1 
ATOM 1501 C C   ? ASN A 1 202 ? -12.266 -18.404  -2.360 1.000 93.360 ? 202 ASN A C   1 
ATOM 1502 C CB  ? ASN A 1 202 ? -14.057 -20.128  -2.694 1.000 93.360 ? 202 ASN A CB  1 
ATOM 1503 O O   ? ASN A 1 202 ? -12.427 -18.475  -1.140 1.000 93.360 ? 202 ASN A O   1 
ATOM 1504 C CG  ? ASN A 1 202 ? -15.339 -20.477  -3.423 1.000 93.360 ? 202 ASN A CG  1 
ATOM 1505 N ND2 ? ASN A 1 202 ? -15.599 -21.770  -3.580 1.000 93.360 ? 202 ASN A ND2 1 
ATOM 1506 O OD1 ? ASN A 1 202 ? -16.090 -19.593  -3.843 1.000 93.360 ? 202 ASN A OD1 1 
ATOM 1507 N N   ? LYS A 1 203 ? -11.128 -17.983  -2.969 1.000 93.970 ? 203 LYS A N   1 
ATOM 1508 C CA  ? LYS A 1 203 ? -10.048 -17.414  -2.169 1.000 93.970 ? 203 LYS A CA  1 
ATOM 1509 C C   ? LYS A 1 203 ?  -9.604 -16.064  -2.727 1.000 93.970 ? 203 LYS A C   1 
ATOM 1510 C CB  ? LYS A 1 203 ?  -8.858 -18.374  -2.112 1.000 93.970 ? 203 LYS A CB  1 
ATOM 1511 O O   ? LYS A 1 203 ?  -8.511 -15.946  -3.285 1.000 93.970 ? 203 LYS A O   1 
ATOM 1512 C CG  ? LYS A 1 203 ?  -9.180 -19.721  -1.482 1.000 93.970 ? 203 LYS A CG  1 
ATOM 1513 C CD  ? LYS A 1 203 ?  -9.473 -19.585   0.007 1.000 93.970 ? 203 LYS A CD  1 
ATOM 1514 C CE  ? LYS A 1 203 ?  -9.698 -20.942   0.660 1.000 93.970 ? 203 LYS A CE  1 
ATOM 1515 N NZ  ? LYS A 1 203 ? -10.059 -20.810   2.103 1.000 93.970 ? 203 LYS A NZ  1 
ATOM 1516 N N   ? PRO A 1 204 ? -10.445 -15.050  -2.703 1.000 95.380 ? 204 PRO A N   1 
ATOM 1517 C CA  ? PRO A 1 204 ? -10.039 -13.729  -3.189 1.000 95.380 ? 204 PRO A CA  1 
ATOM 1518 C C   ? PRO A 1 204 ?  -8.915 -13.114  -2.359 1.000 95.380 ? 204 PRO A C   1 
ATOM 1519 C CB  ? PRO A 1 204 ? -11.321 -12.901  -3.071 1.000 95.380 ? 204 PRO A CB  1 
ATOM 1520 O O   ? PRO A 1 204 ?  -8.640 -13.575  -1.248 1.000 95.380 ? 204 PRO A O   1 
ATOM 1521 C CG  ? PRO A 1 204 ? -12.036 -13.471  -1.889 1.000 95.380 ? 204 PRO A CG  1 
ATOM 1522 C CD  ? PRO A 1 204 ? -11.845 -14.960  -1.888 1.000 95.380 ? 204 PRO A CD  1 
ATOM 1523 N N   ? GLY A 1 205 ?  -8.262 -12.052  -2.943 1.000 96.060 ? 205 GLY A N   1 
ATOM 1524 C CA  ? GLY A 1 205 ?  -7.297 -11.287  -2.169 1.000 96.060 ? 205 GLY A CA  1 
ATOM 1525 C C   ? GLY A 1 205 ?  -7.936 -10.456  -1.073 1.000 96.060 ? 205 GLY A C   1 
ATOM 1526 O O   ? GLY A 1 205 ?  -9.059  -9.971  -1.228 1.000 96.060 ? 205 GLY A O   1 
ATOM 1527 N N   ? VAL A 1 206 ?  -7.186 -10.282   0.014 1.000 97.620 ? 206 VAL A N   1 
ATOM 1528 C CA  ? VAL A 1 206 ?  -7.631  -9.454   1.130 1.000 97.620 ? 206 VAL A CA  1 
ATOM 1529 C C   ? VAL A 1 206 ?  -6.774  -8.193   1.213 1.000 97.620 ? 206 VAL A C   1 
ATOM 1530 C CB  ? VAL A 1 206 ?  -7.573 -10.226   2.467 1.000 97.620 ? 206 VAL A CB  1 
ATOM 1531 O O   ? VAL A 1 206 ?  -5.546  -8.262   1.126 1.000 97.620 ? 206 VAL A O   1 
ATOM 1532 C CG1 ? VAL A 1 206 ?  -8.023  -9.336   3.625 1.000 97.620 ? 206 VAL A CG1 1 
ATOM 1533 C CG2 ? VAL A 1 206 ?  -8.434 -11.486   2.393 1.000 97.620 ? 206 VAL A CG2 1 
ATOM 1534 N N   ? TYR A 1 207 ?  -7.420  -7.107   1.402 1.000 98.230 ? 207 TYR A N   1 
ATOM 1535 C CA  ? TYR A 1 207 ?  -6.781  -5.796   1.396 1.000 98.230 ? 207 TYR A CA  1 
ATOM 1536 C C   ? TYR A 1 207 ?  -7.165  -4.996   2.635 1.000 98.230 ? 207 TYR A C   1 
ATOM 1537 C CB  ? TYR A 1 207 ?  -7.162  -5.018   0.133 1.000 98.230 ? 207 TYR A CB  1 
ATOM 1538 O O   ? TYR A 1 207 ?  -8.246  -5.189   3.195 1.000 98.230 ? 207 TYR A O   1 
ATOM 1539 C CG  ? TYR A 1 207 ?  -7.017  -5.817  -1.139 1.000 98.230 ? 207 TYR A CG  1 
ATOM 1540 C CD1 ? TYR A 1 207 ?  -5.858  -5.735  -1.908 1.000 98.230 ? 207 TYR A CD1 1 
ATOM 1541 C CD2 ? TYR A 1 207 ?  -8.038  -6.655  -1.575 1.000 98.230 ? 207 TYR A CD2 1 
ATOM 1542 C CE1 ? TYR A 1 207 ?  -5.721  -6.468  -3.083 1.000 98.230 ? 207 TYR A CE1 1 
ATOM 1543 C CE2 ? TYR A 1 207 ?  -7.911  -7.392  -2.748 1.000 98.230 ? 207 TYR A CE2 1 
ATOM 1544 O OH  ? TYR A 1 207 ?  -6.620  -8.021  -4.655 1.000 98.230 ? 207 TYR A OH  1 
ATOM 1545 C CZ  ? TYR A 1 207 ?  -6.751  -7.293  -3.493 1.000 98.230 ? 207 TYR A CZ  1 
ATOM 1546 N N   ? THR A 1 208 ?  -6.156  -4.217   3.084 1.000 98.480 ? 208 THR A N   1 
ATOM 1547 C CA  ? THR A 1 208 ?  -6.524  -3.240   4.103 1.000 98.480 ? 208 THR A CA  1 
ATOM 1548 C C   ? THR A 1 208 ?  -7.502  -2.214   3.540 1.000 98.480 ? 208 THR A C   1 
ATOM 1549 C CB  ? THR A 1 208 ?  -5.282  -2.519   4.658 1.000 98.480 ? 208 THR A CB  1 
ATOM 1550 O O   ? THR A 1 208 ?  -7.270  -1.650   2.468 1.000 98.480 ? 208 THR A O   1 
ATOM 1551 C CG2 ? THR A 1 208 ?  -5.672  -1.474   5.698 1.000 98.480 ? 208 THR A CG2 1 
ATOM 1552 O OG1 ? THR A 1 208 ?  -4.411  -3.480   5.268 1.000 98.480 ? 208 THR A OG1 1 
ATOM 1553 N N   ? ARG A 1 209 ?  -8.672  -2.010   4.228 1.000 98.410 ? 209 ARG A N   1 
ATOM 1554 C CA  ? ARG A 1 209 ?  -9.705  -1.058   3.831 1.000 98.410 ? 209 ARG A CA  1 
ATOM 1555 C C   ? ARG A 1 209 ?  -9.298   0.369   4.183 1.000 98.410 ? 209 ARG A C   1 
ATOM 1556 C CB  ? ARG A 1 209 ? -11.038  -1.403   4.498 1.000 98.410 ? 209 ARG A CB  1 
ATOM 1557 O O   ? ARG A 1 209 ?  -9.453   0.800   5.327 1.000 98.410 ? 209 ARG A O   1 
ATOM 1558 C CG  ? ARG A 1 209 ? -12.193  -0.517   4.059 1.000 98.410 ? 209 ARG A CG  1 
ATOM 1559 C CD  ? ARG A 1 209 ? -13.502  -0.930   4.716 1.000 98.410 ? 209 ARG A CD  1 
ATOM 1560 N NE  ? ARG A 1 209 ? -13.954  -2.236   4.245 1.000 98.410 ? 209 ARG A NE  1 
ATOM 1561 N NH1 ? ARG A 1 209 ? -16.192  -1.669   4.179 1.000 98.410 ? 209 ARG A NH1 1 
ATOM 1562 N NH2 ? ARG A 1 209 ? -15.520  -3.776   3.574 1.000 98.410 ? 209 ARG A NH2 1 
ATOM 1563 C CZ  ? ARG A 1 209 ? -15.221  -2.558   4.000 1.000 98.410 ? 209 ARG A CZ  1 
ATOM 1564 N N   ? VAL A 1 210 ?  -8.806   1.148   3.225 1.000 98.590 ? 210 VAL A N   1 
ATOM 1565 C CA  ? VAL A 1 210 ?  -8.163   2.443   3.426 1.000 98.590 ? 210 VAL A CA  1 
ATOM 1566 C C   ? VAL A 1 210 ?  -9.183   3.450   3.952 1.000 98.590 ? 210 VAL A C   1 
ATOM 1567 C CB  ? VAL A 1 210 ?  -7.521   2.966   2.122 1.000 98.590 ? 210 VAL A CB  1 
ATOM 1568 O O   ? VAL A 1 210 ?  -8.853   4.304   4.778 1.000 98.590 ? 210 VAL A O   1 
ATOM 1569 C CG1 ? VAL A 1 210 ?  -7.051   4.409   2.293 1.000 98.590 ? 210 VAL A CG1 1 
ATOM 1570 C CG2 ? VAL A 1 210 ?  -6.359   2.068   1.702 1.000 98.590 ? 210 VAL A CG2 1 
ATOM 1571 N N   ? CYS A 1 211 ? -10.445   3.452   3.504 1.000 98.420 ? 211 CYS A N   1 
ATOM 1572 C CA  ? CYS A 1 211 ? -11.440   4.434   3.920 1.000 98.420 ? 211 CYS A CA  1 
ATOM 1573 C C   ? CYS A 1 211 ? -11.602   4.438   5.435 1.000 98.420 ? 211 CYS A C   1 
ATOM 1574 C CB  ? CYS A 1 211 ? -12.786   4.147   3.255 1.000 98.420 ? 211 CYS A CB  1 
ATOM 1575 O O   ? CYS A 1 211 ? -11.991   5.451   6.019 1.000 98.420 ? 211 CYS A O   1 
ATOM 1576 S SG  ? CYS A 1 211 ? -13.542   2.593   3.781 1.000 98.420 ? 211 CYS A SG  1 
ATOM 1577 N N   ? ASN A 1 212 ? -11.251   3.337   6.107 1.000 98.380 ? 212 ASN A N   1 
ATOM 1578 C CA  ? ASN A 1 212 ? -11.359   3.257   7.560 1.000 98.380 ? 212 ASN A CA  1 
ATOM 1579 C C   ? ASN A 1 212 ? -10.166   3.916   8.247 1.000 98.380 ? 212 ASN A C   1 
ATOM 1580 C CB  ? ASN A 1 212 ? -11.493   1.801   8.009 1.000 98.380 ? 212 ASN A CB  1 
ATOM 1581 O O   ? ASN A 1 212 ? -10.158   4.073   9.469 1.000 98.380 ? 212 ASN A O   1 
ATOM 1582 C CG  ? ASN A 1 212 ? -12.875   1.234   7.748 1.000 98.380 ? 212 ASN A CG  1 
ATOM 1583 N ND2 ? ASN A 1 212 ? -13.008  -0.081   7.867 1.000 98.380 ? 212 ASN A ND2 1 
ATOM 1584 O OD1 ? ASN A 1 212 ? -13.814   1.973   7.440 1.000 98.380 ? 212 ASN A OD1 1 
ATOM 1585 N N   ? PHE A 1 213 ?  -9.120   4.321   7.460 1.000 98.520 ? 213 PHE A N   1 
ATOM 1586 C CA  ? PHE A 1 213 ?  -7.884   4.785   8.080 1.000 98.520 ? 213 PHE A CA  1 
ATOM 1587 C C   ? PHE A 1 213 ?  -7.532   6.189   7.602 1.000 98.520 ? 213 PHE A C   1 
ATOM 1588 C CB  ? PHE A 1 213 ?  -6.733   3.822   7.773 1.000 98.520 ? 213 PHE A CB  1 
ATOM 1589 O O   ? PHE A 1 213 ?  -6.418   6.666   7.828 1.000 98.520 ? 213 PHE A O   1 
ATOM 1590 C CG  ? PHE A 1 213 ?  -6.912   2.452   8.370 1.000 98.520 ? 213 PHE A CG  1 
ATOM 1591 C CD1 ? PHE A 1 213 ?  -6.539   2.197   9.684 1.000 98.520 ? 213 PHE A CD1 1 
ATOM 1592 C CD2 ? PHE A 1 213 ?  -7.453   1.419   7.616 1.000 98.520 ? 213 PHE A CD2 1 
ATOM 1593 C CE1 ? PHE A 1 213 ?  -6.704   0.930  10.239 1.000 98.520 ? 213 PHE A CE1 1 
ATOM 1594 C CE2 ? PHE A 1 213 ?  -7.621   0.150   8.164 1.000 98.520 ? 213 PHE A CE2 1 
ATOM 1595 C CZ  ? PHE A 1 213 ?  -7.245  -0.092   9.475 1.000 98.520 ? 213 PHE A CZ  1 
ATOM 1596 N N   ? VAL A 1 214 ?  -8.421   6.825   6.903 1.000 98.550 ? 214 VAL A N   1 
ATOM 1597 C CA  ? VAL A 1 214 ?  -8.133   8.148   6.359 1.000 98.550 ? 214 VAL A CA  1 
ATOM 1598 C C   ? VAL A 1 214 ?  -7.824   9.119   7.497 1.000 98.550 ? 214 VAL A C   1 
ATOM 1599 C CB  ? VAL A 1 214 ?  -9.308   8.680   5.508 1.000 98.550 ? 214 VAL A CB  1 
ATOM 1600 O O   ? VAL A 1 214 ?  -6.878   9.905   7.412 1.000 98.550 ? 214 VAL A O   1 
ATOM 1601 C CG1 ? VAL A 1 214 ?  -9.115  10.161   5.188 1.000 98.550 ? 214 VAL A CG1 1 
ATOM 1602 C CG2 ? VAL A 1 214 ?  -9.446   7.866   4.223 1.000 98.550 ? 214 VAL A CG2 1 
ATOM 1603 N N   ? ASN A 1 215 ?  -8.617   9.071   8.573 1.000 98.270 ? 215 ASN A N   1 
ATOM 1604 C CA  ? ASN A 1 215 ?  -8.366   9.942   9.717 1.000 98.270 ? 215 ASN A CA  1 
ATOM 1605 C C   ? ASN A 1 215 ?  -6.986   9.693  10.318 1.000 98.270 ? 215 ASN A C   1 
ATOM 1606 C CB  ? ASN A 1 215 ?  -9.450   9.755  10.782 1.000 98.270 ? 215 ASN A CB  1 
ATOM 1607 O O   ? ASN A 1 215 ?  -6.253  10.639  10.614 1.000 98.270 ? 215 ASN A O   1 
ATOM 1608 C CG  ? ASN A 1 215 ? -10.770  10.389  10.388 1.000 98.270 ? 215 ASN A CG  1 
ATOM 1609 N ND2 ? ASN A 1 215 ? -11.846   9.972  11.044 1.000 98.270 ? 215 ASN A ND2 1 
ATOM 1610 O OD1 ? ASN A 1 215 ? -10.821  11.246   9.503 1.000 98.270 ? 215 ASN A OD1 1 
ATOM 1611 N N   ? TRP A 1 216 ?  -6.674   8.463  10.506 1.000 98.490 ? 216 TRP A N   1 
ATOM 1612 C CA  ? TRP A 1 216 ?  -5.361   8.110  11.035 1.000 98.490 ? 216 TRP A CA  1 
ATOM 1613 C C   ? TRP A 1 216 ?  -4.251   8.619  10.120 1.000 98.490 ? 216 TRP A C   1 
ATOM 1614 C CB  ? TRP A 1 216 ?  -5.240   6.594  11.210 1.000 98.490 ? 216 TRP A CB  1 
ATOM 1615 O O   ? TRP A 1 216 ?  -3.257   9.176  10.590 1.000 98.490 ? 216 TRP A O   1 
ATOM 1616 C CG  ? TRP A 1 216 ?  -3.861   6.130  11.570 1.000 98.490 ? 216 TRP A CG  1 
ATOM 1617 C CD1 ? TRP A 1 216 ?  -3.288   6.134  12.812 1.000 98.490 ? 216 TRP A CD1 1 
ATOM 1618 C CD2 ? TRP A 1 216 ?  -2.878   5.598  10.677 1.000 98.490 ? 216 TRP A CD2 1 
ATOM 1619 C CE2 ? TRP A 1 216 ?  -1.732   5.300  11.447 1.000 98.490 ? 216 TRP A CE2 1 
ATOM 1620 C CE3 ? TRP A 1 216 ?  -2.855   5.344   9.299 1.000 98.490 ? 216 TRP A CE3 1 
ATOM 1621 N NE1 ? TRP A 1 216 ?  -2.008   5.636  12.744 1.000 98.490 ? 216 TRP A NE1 1 
ATOM 1622 C CH2 ? TRP A 1 216 ?  -0.578   4.520   9.533 1.000 98.490 ? 216 TRP A CH2 1 
ATOM 1623 C CZ2 ? TRP A 1 216 ?  -0.574   4.759  10.883 1.000 98.490 ? 216 TRP A CZ2 1 
ATOM 1624 C CZ3 ? TRP A 1 216 ?  -1.702   4.806   8.740 1.000 98.490 ? 216 TRP A CZ3 1 
ATOM 1625 N N   ? ILE A 1 217 ?  -4.372   8.416   8.836 1.000 98.600 ? 217 ILE A N   1 
ATOM 1626 C CA  ? ILE A 1 217 ?  -3.389   8.855   7.852 1.000 98.600 ? 217 ILE A CA  1 
ATOM 1627 C C   ? ILE A 1 217 ?  -3.178  10.363   7.970 1.000 98.600 ? 217 ILE A C   1 
ATOM 1628 C CB  ? ILE A 1 217 ?  -3.824   8.486   6.416 1.000 98.600 ? 217 ILE A CB  1 
ATOM 1629 O O   ? ILE A 1 217 ?  -2.042  10.830   8.079 1.000 98.600 ? 217 ILE A O   1 
ATOM 1630 C CG1 ? ILE A 1 217 ?  -3.780   6.966   6.219 1.000 98.600 ? 217 ILE A CG1 1 
ATOM 1631 C CG2 ? ILE A 1 217 ?  -2.942   9.197   5.385 1.000 98.600 ? 217 ILE A CG2 1 
ATOM 1632 C CD1 ? ILE A 1 217 ?  -4.452   6.489   4.939 1.000 98.600 ? 217 ILE A CD1 1 
ATOM 1633 N N   ? GLN A 1 218 ?  -4.181  11.087   7.996 1.000 98.390 ? 218 GLN A N   1 
ATOM 1634 C CA  ? GLN A 1 218 ?  -4.112  12.544   8.025 1.000 98.390 ? 218 GLN A CA  1 
ATOM 1635 C C   ? GLN A 1 218 ?  -3.491  13.040   9.328 1.000 98.390 ? 218 GLN A C   1 
ATOM 1636 C CB  ? GLN A 1 218 ?  -5.503  13.152   7.842 1.000 98.390 ? 218 GLN A CB  1 
ATOM 1637 O O   ? GLN A 1 218 ?  -2.661  13.952   9.319 1.000 98.390 ? 218 GLN A O   1 
ATOM 1638 C CG  ? GLN A 1 218 ?  -6.060  13.001   6.433 1.000 98.390 ? 218 GLN A CG  1 
ATOM 1639 C CD  ? GLN A 1 218 ?  -7.496  13.476   6.316 1.000 98.390 ? 218 GLN A CD  1 
ATOM 1640 N NE2 ? GLN A 1 218 ?  -7.911  13.817   5.100 1.000 98.390 ? 218 GLN A NE2 1 
ATOM 1641 O OE1 ? GLN A 1 218 ?  -8.228  13.534   7.309 1.000 98.390 ? 218 GLN A OE1 1 
ATOM 1642 N N   ? GLN A 1 219 ?  -3.905  12.476  10.420 1.000 98.380 ? 219 GLN A N   1 
ATOM 1643 C CA  ? GLN A 1 219 ?  -3.371  12.846  11.727 1.000 98.380 ? 219 GLN A CA  1 
ATOM 1644 C C   ? GLN A 1 219 ?  -1.880  12.532  11.821 1.000 98.380 ? 219 GLN A C   1 
ATOM 1645 C CB  ? GLN A 1 219 ?  -4.130  12.126  12.842 1.000 98.380 ? 219 GLN A CB  1 
ATOM 1646 O O   ? GLN A 1 219 ?  -1.110  13.312  12.386 1.000 98.380 ? 219 GLN A O   1 
ATOM 1647 C CG  ? GLN A 1 219 ?  -5.528  12.676  13.089 1.000 98.380 ? 219 GLN A CG  1 
ATOM 1648 C CD  ? GLN A 1 219 ?  -6.330  11.829  14.059 1.000 98.380 ? 219 GLN A CD  1 
ATOM 1649 N NE2 ? GLN A 1 219 ?  -7.575  12.224  14.302 1.000 98.380 ? 219 GLN A NE2 1 
ATOM 1650 O OE1 ? GLN A 1 219 ?  -5.834  10.827  14.585 1.000 98.380 ? 219 GLN A OE1 1 
ATOM 1651 N N   ? THR A 1 220 ?  -1.516  11.392  11.330 1.000 98.290 ? 220 THR A N   1 
ATOM 1652 C CA  ? THR A 1 220 ?  -0.115  10.988  11.357 1.000 98.290 ? 220 THR A CA  1 
ATOM 1653 C C   ? THR A 1 220 ?   0.736  11.933  10.514 1.000 98.290 ? 220 THR A C   1 
ATOM 1654 C CB  ? THR A 1 220 ?   0.061   9.545  10.851 1.000 98.290 ? 220 THR A CB  1 
ATOM 1655 O O   ? THR A 1 220 ?   1.819  12.346  10.936 1.000 98.290 ? 220 THR A O   1 
ATOM 1656 C CG2 ? THR A 1 220 ?   1.526   9.123  10.890 1.000 98.290 ? 220 THR A CG2 1 
ATOM 1657 O OG1 ? THR A 1 220 ?  -0.702   8.658  11.679 1.000 98.290 ? 220 THR A OG1 1 
ATOM 1658 N N   ? ILE A 1 221 ?   0.264  12.283   9.314 1.000 98.090 ? 221 ILE A N   1 
ATOM 1659 C CA  ? ILE A 1 221 ?   0.963  13.216   8.437 1.000 98.090 ? 221 ILE A CA  1 
ATOM 1660 C C   ? ILE A 1 221 ?   1.109  14.567   9.133 1.000 98.090 ? 221 ILE A C   1 
ATOM 1661 C CB  ? ILE A 1 221 ?   0.226  13.384   7.089 1.000 98.090 ? 221 ILE A CB  1 
ATOM 1662 O O   ? ILE A 1 221 ?   2.194  15.154   9.139 1.000 98.090 ? 221 ILE A O   1 
ATOM 1663 C CG1 ? ILE A 1 221 ?   0.397  12.128   6.227 1.000 98.090 ? 221 ILE A CG1 1 
ATOM 1664 C CG2 ? ILE A 1 221 ?   0.729  14.628   6.351 1.000 98.090 ? 221 ILE A CG2 1 
ATOM 1665 C CD1 ? ILE A 1 221 ?  -0.418  12.145   4.941 1.000 98.090 ? 221 ILE A CD1 1 
ATOM 1666 N N   ? ALA A 1 222 ?   0.098  15.104   9.754 1.000 97.800 ? 222 ALA A N   1 
ATOM 1667 C CA  ? ALA A 1 222 ?   0.088  16.396  10.435 1.000 97.800 ? 222 ALA A CA  1 
ATOM 1668 C C   ? ALA A 1 222 ?   1.069  16.408  11.604 1.000 97.800 ? 222 ALA A C   1 
ATOM 1669 C CB  ? ALA A 1 222 ?  -1.320  16.729  10.923 1.000 97.800 ? 222 ALA A CB  1 
ATOM 1670 O O   ? ALA A 1 222 ?   1.728  17.419  11.860 1.000 97.800 ? 222 ALA A O   1 
ATOM 1671 N N   ? ALA A 1 223 ?   1.225  15.327  12.254 1.000 97.220 ? 223 ALA A N   1 
ATOM 1672 C CA  ? ALA A 1 223 ?   2.076  15.222  13.437 1.000 97.220 ? 223 ALA A CA  1 
ATOM 1673 C C   ? ALA A 1 223 ?   3.547  15.106  13.047 1.000 97.220 ? 223 ALA A C   1 
ATOM 1674 C CB  ? ALA A 1 223 ?   1.658  14.025  14.289 1.000 97.220 ? 223 ALA A CB  1 
ATOM 1675 O O   ? ALA A 1 223 ?   4.433  15.233  13.895 1.000 97.220 ? 223 ALA A O   1 
ATOM 1676 N N   ? ASN A 1 224 ?   3.878  14.866  11.772 1.000 94.450 ? 224 ASN A N   1 
ATOM 1677 C CA  ? ASN A 1 224 ?   5.246  14.609  11.334 1.000 94.450 ? 224 ASN A CA  1 
ATOM 1678 C C   ? ASN A 1 224 ?   5.647  15.526  10.183 1.000 94.450 ? 224 ASN A C   1 
ATOM 1679 C CB  ? ASN A 1 224 ?   5.413  13.143  10.928 1.000 94.450 ? 224 ASN A CB  1 
ATOM 1680 O O   ? ASN A 1 224 ?   6.831  15.814   9.997 1.000 94.450 ? 224 ASN A O   1 
ATOM 1681 C CG  ? ASN A 1 224 ?   5.360  12.199  12.114 1.000 94.450 ? 224 ASN A CG  1 
ATOM 1682 N ND2 ? ASN A 1 224 ?   4.187  11.631  12.368 1.000 94.450 ? 224 ASN A ND2 1 
ATOM 1683 O OD1 ? ASN A 1 224 ?   6.365  11.983  12.796 1.000 94.450 ? 224 ASN A OD1 1 
# 
loop_
_struct_sheet_range.sheet_id 
_struct_sheet_range.id 
_struct_sheet_range.beg_label_comp_id 
_struct_sheet_range.beg_label_asym_id 
_struct_sheet_range.beg_label_seq_id 
_struct_sheet_range.pdbx_beg_PDB_ins_code 
_struct_sheet_range.end_label_comp_id 
_struct_sheet_range.end_label_asym_id 
_struct_sheet_range.end_label_seq_id 
_struct_sheet_range.pdbx_end_PDB_ins_code 
_struct_sheet_range.beg_auth_comp_id 
_struct_sheet_range.beg_auth_asym_id 
_struct_sheet_range.beg_auth_seq_id 
_struct_sheet_range.end_auth_comp_id 
_struct_sheet_range.end_auth_asym_id 
_struct_sheet_range.end_auth_seq_id 
A A ILE A   2 ? VAL A   3 ? ILE A 2   VAL A 3   
A B ASP A 172 ? SER A 173 ? ASP A 172 SER A 173 
B C TYR A   6 ? THR A   7 ? TYR A 6   THR A 7   
B D SER A 105 ? SER A 105 ? SER A 105 SER A 105 
B E GLN A 116 ? GLY A 121 ? GLN A 116 GLY A 121 
B F GLN A 137 ? LEU A 143 ? GLN A 137 LEU A 143 
B G MET A 161 ? ALA A 164 ? MET A 161 ALA A 164 
B H PRO A 181 ? CYS A 184 ? PRO A 181 CYS A 184 
B I GLU A 187 ? TRP A 194 ? GLU A 187 TRP A 194 
B J GLY A 205 ? ARG A 209 ? GLY A 205 ARG A 209 
C K GLN A  16 ? ASN A  20 ? GLN A 16  ASN A 20  
C L HIS A  24 ? LEU A  30 ? HIS A 24  LEU A 30  
C M TRP A  35 ? SER A  38 ? TRP A 35  SER A 38  
C N GLN A  48 ? LEU A  51 ? GLN A 48  LEU A 51  
C O GLN A  64 ? ARG A  73 ? GLN A 64  ARG A 73  
C P MET A  87 ? LEU A  91 ? MET A 87  LEU A 91  
D Q ASN A  55 ? ASN A  55 ? ASN A 55  ASN A 55  
D R LEU A 135 ? LEU A 135 ? LEU A 135 LEU A 135 
E S ASN A  78 ? ASN A  78 ? ASN A 78  ASN A 78  
E T ASP A  83 ? ASP A  83 ? ASP A 83  ASP A 83  
F U GLN A 200 ? GLN A 200 ? GLN A 200 GLN A 200 
F V LYS A 203 ? LYS A 203 ? LYS A 203 LYS A 203 
# 
loop_
_struct_conf.id 
_struct_conf.conf_type_id 
_struct_conf.beg_label_comp_id 
_struct_conf.beg_label_asym_id 
_struct_conf.beg_label_seq_id 
_struct_conf.pdbx_beg_PDB_ins_code 
_struct_conf.end_label_comp_id 
_struct_conf.end_label_asym_id 
_struct_conf.end_label_seq_id 
_struct_conf.pdbx_end_PDB_ins_code 
_struct_conf.beg_auth_comp_id 
_struct_conf.beg_auth_asym_id 
_struct_conf.beg_auth_seq_id 
_struct_conf.end_auth_comp_id 
_struct_conf.end_auth_asym_id 
_struct_conf.end_auth_seq_id 
STRN1         STRN         ILE A   2 ? VAL A   3 ? ILE A 2   VAL A 3   
TURN_TY1_P1   TURN_TY1_P   GLY A   4 ? GLY A   4 ? GLY A 4   GLY A 4   
STRN2         STRN         TYR A   6 ? THR A   7 ? TYR A 6   THR A 7   
HELX_LH_PP_P1 HELX_LH_PP_P CYS A   8 ? GLN A   9 ? CYS A 8   GLN A 9   
TURN_TY1_P2   TURN_TY1_P   GLU A  10 ? ASN A  11 ? GLU A 10  ASN A 11  
BEND1         BEND         SER A  12 ? SER A  12 ? SER A 12  SER A 12  
TURN_TY1_P3   TURN_TY1_P   PRO A  14 ? TYR A  15 ? PRO A 14  TYR A 15  
STRN3         STRN         GLN A  16 ? ASN A  20 ? GLN A 16  ASN A 20  
BEND2         BEND         SER A  21 ? TYR A  23 ? SER A 21  TYR A 23  
STRN4         STRN         HIS A  24 ? LEU A  30 ? HIS A 24  LEU A 30  
BEND3         BEND         ASN A  32 ? GLN A  34 ? ASN A 32  GLN A 34  
STRN5         STRN         TRP A  35 ? SER A  38 ? TRP A 35  SER A 38  
HELX_RH_3T_P1 HELX_RH_3T_P ALA A  40 ? CYS A  42 ? ALA A 40  CYS A 42  
BEND4         BEND         SER A  45 ? ARG A  46 ? SER A 45  ARG A 46  
STRN6         STRN         GLN A  48 ? LEU A  51 ? GLN A 48  LEU A 51  
BEND5         BEND         GLY A  52 ? GLY A  52 ? GLY A 52  GLY A 52  
BEND6         BEND         HIS A  54 ? HIS A  54 ? HIS A 54  HIS A 54  
STRN7         STRN         ASN A  55 ? ASN A  55 ? ASN A 55  ASN A 55  
TURN_TY1_P4   TURN_TY1_P   ILE A  56 ? GLU A  57 ? ILE A 56  GLU A 57  
BEND7         BEND         VAL A  58 ? VAL A  58 ? VAL A 58  VAL A 58  
BEND8         BEND         GLY A  61 ? GLY A  61 ? GLY A 61  GLY A 61  
STRN8         STRN         GLN A  64 ? ARG A  73 ? GLN A 64  ARG A 73  
TURN_TY1_P5   TURN_TY1_P   PRO A  75 ? GLY A  76 ? PRO A 75  GLY A 76  
STRN9         STRN         ASN A  78 ? ASN A  78 ? ASN A 78  ASN A 78  
TURN_TY1_P6   TURN_TY1_P   SER A  79 ? LEU A  82 ? SER A 79  LEU A 82  
STRN10        STRN         ASP A  83 ? ASP A  83 ? ASP A 83  ASP A 83  
TURN_TY1_P7   TURN_TY1_P   ASN A  84 ? ASN A  84 ? ASN A 84  ASN A 84  
STRN11        STRN         MET A  87 ? LEU A  91 ? MET A 87  LEU A 91  
BEND9         BEND         SER A  92 ? THR A  93 ? SER A 92  THR A 93  
BEND10        BEND         SER A  99 ? VAL A 101 ? SER A 99  VAL A 101 
HELX_LH_PP_P2 HELX_LH_PP_P ALA A 103 ? ILE A 104 ? ALA A 103 ILE A 104 
STRN12        STRN         SER A 105 ? SER A 105 ? SER A 105 SER A 105 
HELX_LH_PP_P3 HELX_LH_PP_P LEU A 106 ? PRO A 107 ? LEU A 106 PRO A 107 
BEND11        BEND         SER A 108 ? SER A 109 ? SER A 108 SER A 109 
HELX_LH_PP_P4 HELX_LH_PP_P CYS A 110 ? PRO A 112 ? CYS A 110 PRO A 112 
TURN_TY1_P8   TURN_TY1_P   ALA A 113 ? GLY A 114 ? ALA A 113 GLY A 114 
STRN13        STRN         GLN A 116 ? GLY A 121 ? GLN A 116 GLY A 121 
BEND12        BEND         TRP A 122 ? GLY A 123 ? TRP A 122 GLY A 123 
BEND13        BEND         SER A 127 ? GLY A 129 ? SER A 127 GLY A 129 
BEND14        BEND         ASP A 134 ? ASP A 134 ? ASP A 134 ASP A 134 
STRN14        STRN         LEU A 135 ? LEU A 135 ? LEU A 135 LEU A 135 
STRN15        STRN         GLN A 137 ? PRO A 142 ? GLN A 137 PRO A 142 
STRN16        STRN         LEU A 143 ? LEU A 143 ? LEU A 143 LEU A 143 
HELX_LH_PP_P5 HELX_LH_PP_P LEU A 144 ? SER A 145 ? LEU A 144 SER A 145 
HELX_RH_AL_P1 HELX_RH_AL_P GLN A 146 ? SER A 152 ? GLN A 146 SER A 152 
BEND15        BEND         TYR A 153 ? TYR A 153 ? TYR A 153 TYR A 153 
TURN_TY1_P9   TURN_TY1_P   PRO A 154 ? GLN A 156 ? PRO A 154 GLN A 156 
TURN_TY1_P10  TURN_TY1_P   ASP A 159 ? ASN A 160 ? ASP A 159 ASN A 160 
STRN17        STRN         MET A 161 ? ALA A 164 ? MET A 161 ALA A 164 
BEND16        BEND         GLY A 165 ? GLY A 165 ? GLY A 165 GLY A 165 
TURN_TY1_P11  TURN_TY1_P   LEU A 167 ? GLU A 168 ? LEU A 167 GLU A 168 
BEND17        BEND         GLY A 170 ? GLY A 170 ? GLY A 170 GLY A 170 
STRN18        STRN         ASP A 172 ? SER A 173 ? ASP A 172 SER A 173 
TURN_TY1_P12  TURN_TY1_P   GLN A 175 ? GLY A 176 ? GLN A 175 GLY A 176 
TURN_TY1_P13  TURN_TY1_P   SER A 178 ? GLY A 179 ? SER A 178 GLY A 179 
STRN19        STRN         PRO A 181 ? CYS A 184 ? PRO A 181 CYS A 184 
TURN_TY1_P14  TURN_TY1_P   ASN A 185 ? GLY A 186 ? ASN A 185 GLY A 186 
STRN20        STRN         GLU A 187 ? TRP A 194 ? GLU A 187 TRP A 194 
BEND18        BEND         TYR A 196 ? ALA A 199 ? TYR A 196 ALA A 199 
STRN21        STRN         GLN A 200 ? GLN A 200 ? GLN A 200 GLN A 200 
TURN_TY1_P15  TURN_TY1_P   ARG A 201 ? ASN A 202 ? ARG A 201 ASN A 202 
STRN22        STRN         LYS A 203 ? LYS A 203 ? LYS A 203 LYS A 203 
STRN23        STRN         GLY A 205 ? ARG A 209 ? GLY A 205 ARG A 209 
HELX_RH_3T_P2 HELX_RH_3T_P VAL A 210 ? PHE A 213 ? VAL A 210 PHE A 213 
HELX_RH_AL_P2 HELX_RH_AL_P VAL A 214 ? ALA A 223 ? VAL A 214 ALA A 223 
# 
