# Supplementary material for: FlatProt: 2D visualization eases protein structure comparison
Source: BMC Bioinformatics. 2025 Aug 13;26:210. doi: 10.1186/s12859-025-06233-x (PMC12344939; doi:10.1186/s12859-025-06233-x)
Supplement: Supplementary file 1 — Supplementary Material 1 [file 12859_2025_6233_MOESM1_ESM.zip › KLK/structures/Prmu_A_05.cif]

data_Prmu_A_05
# 
_entry.id   Prmu_A_05 
# 
_entity.id                         1    
_entity.type                       polymer 
_entity.pdbx_description           polymer-1 
_entity.formula_weight             24626 
_entity.pdbx_number_of_molecules      1 
# 
loop_
_struct_sheet.id 
_struct_sheet.number_strands 
A 2 
B 8 
C 7 
# 
loop_
_struct_conf_type.id 
_struct_conf_type.criteria 
STRN         DSSP 
TURN_TY1_P   DSSP 
HELX_LH_PP_P DSSP 
BEND         DSSP 
HELX_RH_3T_P DSSP 
HELX_RH_AL_P DSSP 
# 
_struct_asym.id          A 
_struct_asym.entity_id   1 
# 
_software.pdbx_ordinal     1 
_software.name             dssp 
_software.version          4.4.10 
_software.date             ? 
_software.classification   'model annotation' 
# 
_entity_poly.entity_id                      1 
_entity_poly.type                           polypeptide(L) 
_entity_poly.nstd_linkage                   n 
_entity_poly.nstd_monomer                   n 
_entity_poly.pdbx_seq_one_letter_code       
;LVIGGDECNINEHRSLVVFFNSSGIFCGGTLINKEWVLTAARCDSKNFQMMFGVHSKKILNEDEQTRDPKEKFICPNKKD
DKNDKDIMLIRLDSSVSNSEHIAPLSLPSSPPSVGSVCRVMGWGAITSPQETYPDVPHCANINILDHAVCRAAYPEREKS
KTLCAGILQGGKDSCLVDSGGPLICNGQVQGIVSDGGYPCGQPREPGVYTNVFDHLDWMKSIIAGN
;
_entity_poly.pdbx_seq_one_letter_code_can   
;LVIGGDECNINEHRSLVVFFNSSGIFCGGTLINKEWVLTAARCDSKNFQMMFGVHSKKILNEDEQTRDPKEKFICPNKKD
DKNDKDIMLIRLDSSVSNSEHIAPLSLPSSPPSVGSVCRVMGWGAITSPQETYPDVPHCANINILDHAVCRAAYPEREKS
KTLCAGILQGGKDSCLVDSGGPLICNGQVQGIVSDGGYPCGQPREPGVYTNVFDHLDWMKSIIAGN
;
_entity_poly.pdbx_strand_id                 A 
# 
loop_
_dssp_struct_summary.entry_id 
_dssp_struct_summary.label_comp_id 
_dssp_struct_summary.label_asym_id 
_dssp_struct_summary.label_seq_id 
_dssp_struct_summary.secondary_structure 
_dssp_struct_summary.ss_bridge 
_dssp_struct_summary.helix_3_10 
_dssp_struct_summary.helix_alpha 
_dssp_struct_summary.helix_pi 
_dssp_struct_summary.helix_pp 
_dssp_struct_summary.bend 
_dssp_struct_summary.chirality 
_dssp_struct_summary.sheet 
_dssp_struct_summary.strand 
_dssp_struct_summary.ladder_1 
_dssp_struct_summary.ladder_2 
_dssp_struct_summary.accessibility 
_dssp_struct_summary.TCO 
_dssp_struct_summary.kappa 
_dssp_struct_summary.alpha 
_dssp_struct_summary.phi 
_dssp_struct_summary.psi 
_dssp_struct_summary.x_ca 
_dssp_struct_summary.y_ca 
_dssp_struct_summary.z_ca 
Prmu_A_05 LEU A 1   . . . . . . . . . . . . ? .      .     .      .      144.1  9.6   5.1   -1.2  
Prmu_A_05 VAL A 2   . . > . . . . - . . . . ? -0.782 .     -133.9 -79.2  103.4  8.5   5.0   -4.9  
Prmu_A_05 ILE A 3   B . 3 . . . S + A A A . ? -0.521 90.2  17.2   -56.9  134.1  11.8  5.7   -6.9  
Prmu_A_05 GLY A 4   T . 3 . . . S + . . . . ? 0.567  106.7 117.8  79.4   5.4    11.2  8.2   -9.7  
Prmu_A_05 GLY A 5   . . < . . . . - . . . . ? -0.367 53.5  -133.8 -96.9  -179.3 7.9   9.4   -8.0  
Prmu_A_05 ASP A 6   E . . . . . . - B C B . ? -0.830 42.0  -65.8  -128.7 164.2  6.7   12.7  -6.5  
Prmu_A_05 GLU A 7   E . . . . > . - B C B . ? -0.318 56.4  -121.2 -51.6  127.6  4.9   13.7  -3.4  
Prmu_A_05 CYS A 8   P . . . . P . - . . . . ? -0.489 28.0  -106.3 -66.9  143.2  1.4   12.4  -3.3  
Prmu_A_05 ASN A 9   P . > > . < . - . . . . ? -0.473 30.3  -115.8 -64.6  145.3  -1.4  14.8  -3.1  
Prmu_A_05 ILE A 10  T . 3 4 . . S + . . . . ? 0.808  115.4 46.1   -59.7  -24.2  -3.0  14.9  0.4   
Prmu_A_05 ASN A 11  T . 3 4 . . S + . . . . ? 0.581  99.4  67.3   -97.3  -11.0  -6.3  13.6  -1.0  
Prmu_A_05 GLU A 12  T . < 4 . . S + . . . . ? 0.627  96.9  56.3   -87.1  -4.7   -4.8  10.9  -3.2  
Prmu_A_05 HIS A 13  . . > < . . . + . . . . ? 0.030  63.9  120.5  -116.7 26.7   -3.7  8.8   -0.1  
Prmu_A_05 ARG A 14  T . 3 . . . S + . . . . ? 0.702  80.9  40.7   -71.2  -19.6  -7.0  8.4   1.7   
Prmu_A_05 SER A 15  T . 3 . . . S + . . . . ? 0.485  89.0  113.6  -102.9 -8.6   -6.9  4.6   1.5   
Prmu_A_05 LEU A 16  E . < . . . . - C K J . ? -0.516 51.1  -159.5 -72.0  129.1  -3.1  4.3   2.3   
Prmu_A_05 VAL A 17  E . . . . . . - C K J . ? -0.913 5.6   -145.4 -111.3 136.1  -2.4  2.6   5.7   
Prmu_A_05 VAL A 18  E . . . . . . - C K J K ? -0.898 6.5   -153.6 -106.6 121.3  0.8   3.0   7.6   
Prmu_A_05 PHE A 19  E . . . . . . + C K J K ? -0.818 24.9  169.8  -90.2  128.7  2.1   0.1   9.6   
Prmu_A_05 PHE A 20  E . . . . . . + C K J K ? -0.982 12.6  166.4  -142.1 148.4  4.3   1.2   12.5  
Prmu_A_05 ASN A 21  E . > . . . . - C K J . ? -0.685 62.0  -63.2  -135.5 -163.7 6.0   -0.3  15.6  
Prmu_A_05 SER A 22  T . 3 . . . S + . . . . ? 0.743  133.5 52.2   -62.1  -17.9  8.6   0.6   18.2  
Prmu_A_05 SER A 23  T . 3 . . . S - . . . . ? 0.493  116.5 -110.3 -98.1  -2.9   11.2  0.6   15.3  
Prmu_A_05 GLY A 24  E . < . . . . - C L J . ? -0.717 63.9  -10.5  107.5  -167.1 9.2   3.0   13.1  
Prmu_A_05 ILE A 25  E . . . . . . + C L J . ? -0.508 57.7  157.7  -67.3  137.6  7.3   2.6   9.8   
Prmu_A_05 PHE A 26  E . . . . . . + C L . . ? 0.548  56.1  14.2   -142.5 -12.9  8.0   -0.7  8.2   
Prmu_A_05 CYS A 27  E . . . . . . - C L J . ? -0.980 57.3  -134.6 -156.2 163.9  5.1   -1.5  5.8   
Prmu_A_05 GLY A 28  E . . . . . . - C L J . ? -0.711 19.6  -176.2 -113.4 170.6  2.1   -0.0  4.0   
Prmu_A_05 GLY A 29  E . . . . . . - C L J L ? -0.910 22.5  -114.9 -153.3 178.5  -1.5  -1.2  3.5   
Prmu_A_05 THR A 30  E . . . . . . - C L J L ? -0.990 16.6  -137.8 -129.7 122.1  -4.8  -0.5  1.8   
Prmu_A_05 LEU A 31  E . . . . . . + C L . L ? -0.691 26.3  172.3  -71.5  118.1  -8.1  0.3   3.5   
Prmu_A_05 ILE A 32  . . . . . . . - . . . . ? 0.600  66.8  -11.3  -112.0 -10.4  -10.7 -1.7  1.5   
Prmu_A_05 ASN A 33  S . . . . . S - . . . . ? -0.918 87.8  -76.0  -165.3 -174.0 -13.7 -0.9  3.9   
Prmu_A_05 LYS A 34  S . . . . . S + . . . . ? 0.717  130.0 25.3   -68.5  -10.0  -14.4 0.6   7.4   
Prmu_A_05 GLU A 35  S . . . . . S + . . . . ? 0.464  109.9 76.2   -129.8 -6.3   -13.2 -2.6  9.1   
Prmu_A_05 TRP A 36  E . . . . . . - C M . M ? -0.947 48.5  -169.5 -128.7 134.6  -10.7 -4.2  6.7   
Prmu_A_05 VAL A 37  E . . . . . . - C M L M ? -0.958 12.2  -149.6 -117.2 133.9  -7.1  -3.6  5.6   
Prmu_A_05 LEU A 38  E . . . . . . + C M L M ? -0.898 33.5  141.7  -101.3 132.6  -5.3  -5.2  2.7   
Prmu_A_05 THR A 39  E . . . . . . - C M L M ? -0.906 51.3  -73.1  -157.1 175.0  -1.5  -5.7  2.9   
Prmu_A_05 ALA A 40  . . > . . . . - . . . . ? -0.609 34.1  -131.4 -77.3  141.9  1.4   -8.0  2.1   
Prmu_A_05 ALA A 41  G . > . . . S + . . . . ? 0.816  107.1 64.7   -58.5  -32.4  1.8   -11.2 4.2   
Prmu_A_05 ARG A 42  G . 3 . . . S + . . . . ? 0.613  87.2  70.6   -71.5  -6.9   5.4   -10.3 4.7   
Prmu_A_05 CYS A 43  G . < . . . S + . . . . ? 0.442  71.1  127.4  -85.6  -0.8   4.3   -7.3  6.6   
Prmu_A_05 ASP A 44  . . < . . . . + . . . . ? -0.430 32.0  170.1  -67.6  123.2  3.2   -9.5  9.5   
Prmu_A_05 SER A 45  . . . . . . . - . . . . ? -0.959 40.7  -130.8 -134.0 149.4  4.6   -8.5  12.8  
Prmu_A_05 LYS A 46  S . . . . . S + . . . . ? 0.849  103.0 31.2   -68.7  -29.4  3.8   -9.6  16.5  
Prmu_A_05 ASN A 47  S . . . . . S + . . . . ? -0.780 84.1  126.9  -137.3 88.4   3.6   -5.9  17.7  
Prmu_A_05 PHE A 48  . . . . . . . - . . . . ? -0.950 35.6  -152.2 -139.5 156.0  2.3   -3.3  15.2  
Prmu_A_05 GLN A 49  E . . . . . . - C N K . ? -0.860 16.6  -132.2 -116.6 157.2  -0.4  -0.6  14.9  
Prmu_A_05 MET A 50  E . . . . . . - C N K N ? -0.962 16.5  -157.2 -111.2 130.8  -2.1  0.8   11.8  
Prmu_A_05 MET A 51  E . . . . . . - C N K N ? -0.928 7.0   -166.6 -111.3 135.9  -2.4  4.5   11.2  
Prmu_A_05 PHE A 52  E . . . . . . + C N . N ? -0.840 65.9  23.1   -117.7 146.6  -5.1  6.1   9.0   
Prmu_A_05 GLY A 53  S . . . . . S + . . . . ? 0.610  80.0  143.6  81.0   11.4   -5.4  9.7   7.6   
Prmu_A_05 VAL A 54  . . . . . . . + . . . . ? -0.735 11.8  154.5  -88.5  127.3  -1.6  10.3  7.9   
Prmu_A_05 HIS A 55  . . . . . . . + . . . . ? 0.662  67.6  30.2   -114.5 -38.3  -0.1  12.4  5.1   
Prmu_A_05 SER A 56  . . . . . . . - . . . . ? -0.986 57.7  -148.1 -129.3 136.8  2.9   14.0  6.8   
Prmu_A_05 LYS A 57  S . . . . . S + . . . . ? 0.726  107.1 43.3   -67.7  -15.0  5.2   12.7  9.7   
Prmu_A_05 LYS A 58  S . . . . . S + . . . . ? 0.752  109.6 56.9   -102.4 -30.3  5.6   16.3  10.7  
Prmu_A_05 ILE A 59  S . . . . . S - . . . . ? -0.929 76.1  -135.6 -114.8 127.8  2.1   17.6  10.4  
Prmu_A_05 LEU A 60  . . . . . . . - . . . . ? -0.627 13.2  -145.6 -83.1  129.3  -0.8  16.2  12.2  
Prmu_A_05 ASN A 61  . . > . . . . - . . . . ? -0.775 14.1  -134.1 -88.7  138.2  -4.1  15.6  10.3  
Prmu_A_05 GLU A 62  T . 3 . . . S + . . . . ? 0.750  105.8 53.8   -62.2  -22.0  -7.3  16.1  12.3  
Prmu_A_05 ASP A 63  T . 3 . . . S + . . . . ? 0.381  76.9  133.7  -96.4  -2.2   -8.8  12.8  10.8  
Prmu_A_05 GLU A 64  . . < . . . . - . . . . ? -0.311 31.9  -177.6 -58.2  132.2  -5.7  10.6  11.9  
Prmu_A_05 GLN A 65  E . . . . . . - C O N . ? -0.999 16.3  -151.0 -134.4 137.3  -6.9  7.3   13.5  
Prmu_A_05 THR A 66  E . . . . . . - C O N . ? -0.930 17.7  -176.9 -110.1 134.9  -4.9  4.4   15.1  
Prmu_A_05 ARG A 67  E . . . . . . - C O N . ? -0.958 18.3  -138.7 -129.2 149.9  -6.1  0.9   15.1  
Prmu_A_05 ASP A 68  . . . . . . . - . . . . ? -0.753 35.2  -102.5 -97.9  147.3  -5.0  -2.5  16.5  
Prmu_A_05 PRO A 69  E . . . . . . - C P O . ? -0.560 33.1  -178.4 -67.8  128.8  -5.3  -5.7  14.6  
Prmu_A_05 LYS A 70  E . . . . . S - C P . . ? 0.842  72.1  -1.5   -84.1  -48.7  -8.3  -7.7  15.9  
Prmu_A_05 GLU A 71  E . . . . . . - C P O . ? -0.990 62.9  -152.0 -144.2 144.7  -7.7  -10.7 13.5  
Prmu_A_05 LYS A 72  E . . . . . . - C P O . ? -0.979 4.3   -167.9 -123.6 134.3  -5.3  -11.5 10.7  
Prmu_A_05 PHE A 73  E . . . . . . - C P O . ? -0.972 5.5   -170.0 -120.1 109.1  -5.9  -13.8 7.8   
Prmu_A_05 ILE A 74  E . . . . . . - C P O . ? -0.913 33.5  -116.0 -101.0 118.5  -2.9  -14.7 5.8   
Prmu_A_05 CYS A 75  . . . . . . . + . . . . ? -0.528 50.6  165.9  -56.9  95.1   -3.6  -16.4 2.7   
Prmu_A_05 PRO A 76  . . . . . . . + . . . . ? -0.997 24.6  171.6  -112.0 103.0  -2.0  -19.9 3.4   
Prmu_A_05 ASN A 77  . . > . . . . - . . . . ? -0.877 34.1  -146.6 -101.2 68.8   -2.7  -22.9 1.3   
Prmu_A_05 LYS A 78  T . 3 . . . S + . . . . ? -0.111 71.0  89.1   5.7    43.0   -0.0  -24.9 3.1   
Prmu_A_05 LYS A 79  T . 3 . . . S + . . . . ? 0.632  83.4  28.6   -153.7 41.7   1.1   -27.0 0.1   
Prmu_A_05 ASP A 80  . . < . . . . - . . . . ? -0.864 63.5  -134.5 173.1  76.9   3.9   -25.2 -1.8  
Prmu_A_05 ASP A 81  . . . . . . . + . . . . ? -0.068 52.5  146.2  20.9   37.0   6.6   -22.8 -0.7  
Prmu_A_05 LYS A 82  . . > . . . . - . . . . ? -0.750 55.5  -136.4 -124.1 99.1   6.1   -20.4 -3.7  
Prmu_A_05 ASN A 83  T . 3 . . . S + . . . . ? 0.197  84.9  102.2  -1.8   11.5   6.6   -16.5 -3.1  
Prmu_A_05 ASP A 84  T . 3 . . . . + . . . . ? 0.500  68.9  58.4   -106.1 10.0   3.3   -16.3 -5.2  
Prmu_A_05 LYS A 85  . . < . . . . + . . . . ? -0.630 54.7  147.4  -137.1 66.7   0.9   -15.7 -2.3  
Prmu_A_05 ASP A 86  . . . . . . . + . . . . ? -0.696 35.1  120.4  -99.5  65.0   2.0   -12.5 -0.4  
Prmu_A_05 ILE A 87  . . . . . . . - . . . . ? -0.999 33.7  -179.9 -137.6 136.4  -1.5  -11.3 0.7   
Prmu_A_05 MET A 88  E . . . . . . - C Q M O ? -0.999 13.7  -153.2 -137.6 132.3  -2.9  -10.6 4.2   
Prmu_A_05 LEU A 89  E . . . . . . - C Q M O ? -0.925 13.1  -163.0 -103.5 135.9  -6.3  -9.4  5.4   
Prmu_A_05 ILE A 90  E . . . . . . - C Q M O ? -0.978 8.3   -150.1 -123.6 123.9  -6.5  -7.6  8.7   
Prmu_A_05 ARG A 91  E . . . . . . - C Q M O ? -0.782 25.3  -125.2 -84.9  136.1  -9.7  -7.0  10.7  
Prmu_A_05 LEU A 92  E . . . . . . - C Q . O ? -0.463 8.8   -129.5 -82.3  148.2  -9.7  -3.8  12.7  
Prmu_A_05 ASP A 93  S . . . . . S + . . . . ? 0.735  99.2  6.2    -68.4  -15.6  -10.4 -3.9  16.6  
Prmu_A_05 SER A 94  S . . . . . S - . . . . ? -0.968 92.0  -93.5  -159.8 150.6  -12.9 -1.0  15.7  
Prmu_A_05 SER A 95  P . . . . > . - . . . . ? -0.281 37.0  -123.8 -66.2  148.6  -14.3 0.6   12.5  
Prmu_A_05 VAL A 96  P . . . . P . - . . . . ? -0.653 22.9  -119.1 -85.7  153.4  -12.6 3.7   11.0  
Prmu_A_05 SER A 97  P . . . . P . - . . . . ? -0.799 27.1  -116.7 -93.9  127.5  -14.7 6.9   10.4  
Prmu_A_05 ASN A 98  P . . . . < . + . . . . ? -0.409 50.1  152.5  -58.6  136.7  -14.9 8.2   6.9   
Prmu_A_05 SER A 99  . . . . . . . - . . . . ? -0.851 62.0  -78.2  -150.4 -174.8 -13.3 11.6  6.5   
Prmu_A_05 GLU A 100 S . . . . . S + . . . . ? 0.806  132.5 32.2   -59.8  -27.9  -11.6 14.0  4.1   
Prmu_A_05 HIS A 101 S . . . . . S + . . . . ? 0.359  112.8 66.6   -118.3 4.7    -8.4  12.0  4.6   
Prmu_A_05 ILE A 102 . . . . . . . + . . . . ? -0.965 56.5  142.2  -132.7 113.5  -9.8  8.4   5.2   
Prmu_A_05 ALA A 103 . . . . . . . - . . . . ? -0.956 44.3  -115.8 -152.1 137.3  -11.6 6.6   2.5   
Prmu_A_05 PRO A 104 P . . . . > . - . . . . ? -0.361 24.0  -133.8 -71.4  150.8  -11.7 2.9   1.4   
Prmu_A_05 LEU A 105 P . . . . P . - . . . . ? -0.830 27.1  -112.8 -97.8  142.6  -10.4 1.8   -2.0  
Prmu_A_05 SER A 106 B . . . . P . - B D C . ? -0.401 23.8  -115.2 -78.0  145.8  -12.6 -0.5  -4.1  
Prmu_A_05 LEU A 107 P . . . . P . - . . . . ? -0.454 46.5  -90.9  -69.9  148.5  -11.6 -4.1  -4.9  
Prmu_A_05 PRO A 108 P . . . . < . - . . . . ? -0.348 25.7  -162.8 -66.2  144.6  -11.1 -4.8  -8.6  
Prmu_A_05 SER A 109 S . . . . . S + . . . . ? 0.620  80.1  12.0   -95.9  -19.8  -14.0 -5.9  -10.8 
Prmu_A_05 SER A 110 S . . . . . S - . . . . ? -0.964 89.6  -89.4  -151.2 157.2  -11.6 -7.2  -13.5 
Prmu_A_05 PRO A 111 P . . . . > . - . . . . ? -0.397 51.8  -100.3 -65.7  152.9  -7.8  -7.9  -14.0 
Prmu_A_05 PRO A 112 P . . . . P . - . . . . ? -0.383 36.7  -116.2 -68.8  154.8  -5.7  -5.0  -15.2 
Prmu_A_05 SER A 113 P . > . . P . - . . . . ? -0.667 31.1  -101.1 -90.3  140.1  -4.7  -4.8  -19.0 
Prmu_A_05 VAL A 114 T . 3 . . < S + . . . . ? -0.386 112.0 25.6   -53.9  131.2  -1.1  -5.1  -20.1 
Prmu_A_05 GLY A 115 T . 3 . . . S + . . . . ? 0.264  88.6  137.6  96.6   -15.4  0.1   -1.6  -20.9 
Prmu_A_05 SER A 116 . . < . . . . - . . . . ? -0.394 57.2  -119.5 -63.6  145.8  -2.3  0.1   -18.5 
Prmu_A_05 VAL A 117 E . . . . . . - B E D . ? -0.794 36.6  -175.8 -88.9  122.0  -0.9  2.9   -16.4 
Prmu_A_05 CYS A 118 E . . . . . . - B E D . ? -0.838 21.3  -124.6 -119.2 155.9  -1.2  2.2   -12.7 
Prmu_A_05 ARG A 119 E . . . . . . - B E D E ? -0.899 17.5  -163.3 -107.0 127.8  -0.4  4.3   -9.7  
Prmu_A_05 VAL A 120 E . . . . . . + B E D E ? -0.889 13.1  178.7  -105.9 142.0  2.0   3.1   -7.0  
Prmu_A_05 MET A 121 E . . . . . . + B E D . ? -0.998 14.1  119.0  -142.5 141.3  1.9   4.8   -3.6  
Prmu_A_05 GLY A 122 E . . . . . . - B E D . ? -0.993 59.9  -100.3 179.3  -176.6 3.8   4.3   -0.4  
Prmu_A_05 TRP A 123 S . . . . . S + . . . . ? -0.019 75.4  119.3  -112.1 18.6   6.2   5.5   2.5   
Prmu_A_05 GLY A 124 S . . . . . S - . . . . ? -0.032 72.2  -56.1  -81.7  -171.1 9.3   3.6   1.3   
Prmu_A_05 ALA A 125 . . . . . . . - . . . . ? -0.360 33.5  -161.8 -67.3  146.6  12.9  4.8   0.1   
Prmu_A_05 ILE A 126 S . . . . . S + . . . . ? 0.385  76.0  53.3   -109.5 -5.1   13.1  7.4   -2.8  
Prmu_A_05 THR A 127 S . . . . . S - . . . . ? -0.951 79.2  -127.9 -126.5 152.4  16.8  6.7   -3.6  
Prmu_A_05 SER A 128 S . . . . . S - . . . . ? -0.967 86.1  -1.5   -146.7 125.3  18.7  3.3   -4.3  
Prmu_A_05 PRO A 129 S . . . . . S + . . . . ? -0.997 131.7 60.4   -91.0  -13.3  21.1  2.0   -3.2  
Prmu_A_05 GLN A 130 S . . . . . S - . . . . ? -0.624 88.5  -137.8 -76.5  111.9  21.4  5.1   -0.9  
Prmu_A_05 GLU A 131 . . . . . . . + . . . . ? -0.808 25.9  177.6  -85.4  117.9  18.1  5.1   1.1   
Prmu_A_05 THR A 132 . . . . . . . - . . . . ? -0.998 13.4  -156.9 -112.7 125.5  16.3  8.4   1.6   
Prmu_A_05 TYR A 133 . . . . . . . - . . . . ? -0.915 12.1  -145.9 -107.3 112.7  12.9  8.3   3.5   
Prmu_A_05 PRO A 134 . . . . . . . - . . . . ? -0.309 16.6  -126.2 -74.1  162.1  10.6  11.2  2.8   
Prmu_A_05 ASP A 135 S . . . . . S + . . . . ? 0.685  96.2  42.3   -79.1  -20.2  8.2   12.8  5.5   
Prmu_A_05 VAL A 136 S . . . . . S - . . . . ? -0.875 99.2  -91.4  -122.6 158.6  5.2   12.4  3.0   
Prmu_A_05 PRO A 137 . . . . . . . - . . . . ? -0.374 37.7  -140.2 -68.5  148.7  4.2   9.5   0.8   
Prmu_A_05 HIS A 138 E . . . . . . - B F B D ? -0.867 11.4  -157.9 -111.8 149.7  5.4   9.4   -2.9  
Prmu_A_05 CYS A 139 E . . . . . . + B F B D ? -0.935 10.5  177.7  -125.8 145.7  3.5   8.4   -6.0  
Prmu_A_05 ALA A 140 E . . . . . . - B F . D ? -0.996 27.5  -123.3 -146.8 143.5  4.5   7.2   -9.4  
Prmu_A_05 ASN A 141 E . . . . . . + B F . D ? -0.754 35.9  172.7  -84.7  130.8  2.9   6.0   -12.6 
Prmu_A_05 ILE A 142 E . . . . . . - B F . D ? -0.928 25.6  -118.0 -135.3 160.0  4.0   2.6   -13.8 
Prmu_A_05 ASN A 143 E . . . . . . - B F F D ? -0.786 22.3  -119.0 -101.5 141.2  2.9   0.2   -16.6 
Prmu_A_05 ILE A 144 E . . . . . . - B F F . ? -0.617 39.4  -155.4 -68.8  132.3  1.5   -3.2  -16.3 
Prmu_A_05 LEU A 145 E . . . . . . - B F F . ? -0.716 21.9  -91.1  -111.8 161.7  3.9   -5.5  -18.1 
Prmu_A_05 ASP A 146 . . > > . . . - . . . . ? -0.453 34.5  -123.2 -67.5  139.0  3.6   -8.8  -19.7 
Prmu_A_05 HIS A 147 H . 3 > . . S + . . . . ? 0.791  110.9 66.9   -52.0  -33.2  4.3   -11.7 -17.4 
Prmu_A_05 ALA A 148 H . 3 > . . S + . . . . ? 0.828  94.9  57.6   -58.5  -32.6  7.0   -12.9 -19.8 
Prmu_A_05 VAL A 149 H . < > . . S + . . . . ? 0.915  108.6 44.7   -65.0  -43.6  8.9   -9.7  -18.9 
Prmu_A_05 CYS A 150 H . . X . . S + . . . . ? 0.885  109.6 54.9   -68.1  -42.7  8.9   -10.7 -15.2 
Prmu_A_05 ARG A 151 H . . < . . S + . . . . ? 0.840  105.2 54.4   -60.0  -36.0  9.9   -14.3 -15.9 
Prmu_A_05 ALA A 152 H . . < . . S + . . . . ? 0.889  120.5 31.0   -65.1  -36.4  12.8  -13.0 -17.8 
Prmu_A_05 ALA A 153 H . . < . . S + . . . . ? 0.812  136.1 27.6   -88.2  -35.8  13.9  -11.0 -14.7 
Prmu_A_05 TYR A 154 . . > < . . . - . . . . ? -0.765 66.0  -178.4 -130.7 84.7   12.5  -13.4 -12.1 
Prmu_A_05 PRO A 155 T . 3 . . . S + . . . . ? 0.748  80.7  60.1   -65.6  -12.3  12.4  -17.1 -13.5 
Prmu_A_05 GLU A 156 T . 3 . . . S + . . . . ? 0.549  81.5  110.1  -94.7  -0.7   10.8  -18.5 -10.3 
Prmu_A_05 ARG A 157 . . < . . . . - . . . . ? -0.558 62.7  -135.6 -89.9  134.3  7.6   -16.3 -10.5 
Prmu_A_05 GLU A 158 . . > . . . . - . . . . ? -0.680 6.5   -140.7 -86.3  140.2  4.2   -17.8 -11.3 
Prmu_A_05 LYS A 159 G . > . . . S + . . . . ? 0.863  92.8  61.4   -65.0  -36.2  1.9   -16.0 -13.9 
Prmu_A_05 SER A 160 G . 3 . . . S + . . . . ? 0.689  113.2 29.7   -86.3  -0.3   -1.4  -16.6 -12.1 
Prmu_A_05 LYS A 161 G . < . . . S + . . . . ? 0.376  105.3 73.0   -143.9 9.9    -0.7  -14.7 -8.8  
Prmu_A_05 THR A 162 E . < . . . . - B G . G ? -0.950 56.9  -150.8 -132.3 137.2  1.7   -11.9 -9.6  
Prmu_A_05 LEU A 163 E . . . . . . - B G . G ? -0.943 13.4  -148.6 -99.7  136.4  1.5   -8.6  -11.4 
Prmu_A_05 CYS A 164 E . . . . . . + B G F G ? -0.937 26.3  161.6  -108.3 126.6  4.4   -7.2  -13.2 
Prmu_A_05 ALA A 165 E . . . . . . + B G F G ? -0.995 15.5  86.6   -145.7 143.9  4.8   -3.5  -13.4 
Prmu_A_05 GLY A 166 E . . . . . . - B G F . ? -0.954 69.2  -70.6  160.3  -175.6 7.5   -1.0  -14.0 
Prmu_A_05 ILE A 167 . . > . . . . - . . . . ? -0.980 32.3  -147.3 -110.9 114.5  9.5   1.0   -16.7 
Prmu_A_05 LEU A 168 T . 3 . . . S + . . . . ? 0.790  102.5 53.3   -55.9  -29.8  11.8  -1.2  -18.7 
Prmu_A_05 GLN A 169 T . 3 . . . S - . . . . ? 0.605  113.3 -132.1 -76.9  -10.3  14.2  1.6   -19.0 
Prmu_A_05 GLY A 170 . . < . . . . + . . . . ? -0.411 66.8  117.3  87.4   -179.1 14.1  1.9   -15.2 
Prmu_A_05 GLY A 171 S . . . . . S + . . . . ? 0.106  70.2  65.1   108.0  -23.8  13.7  5.0   -13.1 
Prmu_A_05 LYS A 172 . . . . . . . + . . . . ? -0.991 59.6  123.2  -136.5 134.6  10.4  4.2   -11.4 
Prmu_A_05 ASP A 173 B . . . . . . - A B A . ? -0.980 57.1  -89.5  -175.0 156.7  9.7   1.5   -8.9  
Prmu_A_05 SER A 174 . . . . . . . - . . . . ? -0.612 50.3  -176.4 -72.2  148.0  8.5   0.5   -5.4  
Prmu_A_05 CYS A 175 . . > . . . . - . . . . ? -0.670 34.3  -27.1  -134.5 -166.6 11.2  0.4   -2.9  
Prmu_A_05 LEU A 176 T . 3 . . . S + . . . . ? -0.063 124.0 15.9   -55.4  134.8  12.0  -0.4  0.8   
Prmu_A_05 VAL A 177 T . 3 . . . S + . . . . ? 0.389  97.2  102.2  86.8   1.9    9.0   -0.1  3.2   
Prmu_A_05 ASP A 178 . . X . . . . + . . . . ? 0.450  46.8  129.7  -90.5  -4.0   6.5   -0.0  0.4   
Prmu_A_05 SER A 179 T . 3 . . . S + . . . . ? -0.285 74.1  16.9   -52.9  133.4  5.6   -3.6  1.0   
Prmu_A_05 GLY A 180 T . 3 . . . S + . . . . ? 0.272  95.2  131.9  89.3   -14.7  1.9   -4.0  1.3   
Prmu_A_05 GLY A 181 . . < . . . . - . . . . ? -0.331 60.2  -92.6  -68.2  164.0  1.2   -0.7  -0.4  
Prmu_A_05 PRO A 182 E . . . . . . - B H . H ? -0.447 17.5  -156.5 -91.3  138.9  -1.3  -0.4  -3.2  
Prmu_A_05 LEU A 183 E . . . . . . - B H E H ? -0.986 28.3  -159.1 -95.7  113.3  -0.9  -0.6  -7.0  
Prmu_A_05 ILE A 184 E . . . . . . + B H E H ? -0.851 17.6  176.0  -109.9 123.9  -4.0  1.3   -8.3  
Prmu_A_05 CYS A 185 E . > . . . S - B H . H ? -0.995 74.0  -13.3  -125.6 124.8  -5.4  1.0   -11.8 
Prmu_A_05 ASN A 186 T . 3 . . . S - . . . . ? 0.900  129.5 -53.5  55.4   33.8   -8.6  2.8   -12.9 
Prmu_A_05 GLY A 187 T . 3 . . . S + . . . . ? 0.566  118.1 102.9  84.5   8.2    -9.4  3.7   -9.2  
Prmu_A_05 GLN A 188 E . < . . . S - B I C H ? -0.927 79.7  -106.1 -123.9 151.1  -9.2  0.1   -7.9  
Prmu_A_05 VAL A 189 E . . . . . . + B I . H ? -0.664 43.7  163.9  -77.8  112.8  -6.6  -1.8  -6.0  
Prmu_A_05 GLN A 190 E . . . . . . + B I . . ? 0.670  58.5  13.5   -103.3 -23.9  -5.0  -4.2  -8.5  
Prmu_A_05 GLY A 191 E . . . . . . - B I I H ? -0.974 56.9  -133.7 -151.6 160.8  -1.9  -5.2  -6.7  
Prmu_A_05 ILE A 192 E . . . . . . - B I I H ? -0.980 39.6  -109.8 -117.7 124.8  0.1   -5.3  -3.4  
Prmu_A_05 VAL A 193 E . . . . . . + B I I . ? -0.405 55.1  153.6  -53.8  124.1  3.7   -4.3  -3.4  
Prmu_A_05 SER A 194 E . . . . . . - B I . . ? 0.764  49.6  -20.4  -120.2 -63.5  5.4   -7.6  -2.8  
Prmu_A_05 ASP A 195 E . . . . . . + B I I . ? -0.898 52.5  152.9  -150.5 170.1  9.0   -7.8  -4.1  
Prmu_A_05 GLY A 196 . . . . . . . - . . . . ? -0.971 44.6  -53.7  177.1  -179.6 11.6  -6.4  -6.6  
Prmu_A_05 GLY A 197 . . . . . . . - . . . . ? -0.353 51.1  -111.2 -74.1  153.2  15.2  -5.8  -7.4  
Prmu_A_05 TYR A 198 S . . . . . S + . . . . ? -0.982 107.6 43.1   -127.7 125.1  17.8  -4.1  -5.2  
Prmu_A_05 PRO A 199 S . . . . . S - . . . . ? 0.457  106.5 -130.6 -59.2  144.5  18.9  -1.4  -6.0  
Prmu_A_05 CYS A 200 S . . . . . S + . . . . ? -0.400 82.3  36.4   -70.6  154.2  15.2  -0.4  -7.0  
Prmu_A_05 GLY A 201 S . . . . . S + . . . . ? 0.774  78.3  159.8  80.0   20.7   14.4  1.2   -10.4 
Prmu_A_05 GLN A 202 . . > . . . . - . . . . ? -0.562 48.7  -95.9  -76.9  145.6  16.9  -0.9  -12.4 
Prmu_A_05 PRO A 203 T . 3 . . . S + . . . . ? -0.344 108.8 7.8    -58.0  137.7  16.5  -1.3  -16.1 
Prmu_A_05 ARG A 204 T . 3 . . . S + . . . . ? 0.744  105.2 108.1  66.1   18.2   14.7  -4.5  -17.1 
Prmu_A_05 GLU A 205 . . < . . . . - . . . . ? -0.699 51.6  -174.4 -123.2 78.8   13.9  -5.1  -13.4 
Prmu_A_05 PRO A 206 . . . . . . . - . . . . ? -0.251 27.2  -102.0 -70.4  159.7  10.2  -4.5  -12.9 
Prmu_A_05 GLY A 207 E . . . . . . - B J G . ? -0.510 29.6  -132.2 -75.1  155.2  8.5   -4.6  -9.5  
Prmu_A_05 VAL A 208 E . . . . . . - B J G I ? -0.931 23.2  -174.1 -113.4 132.3  6.4   -7.6  -8.4  
Prmu_A_05 TYR A 209 E . . . . . . - B J G I ? -0.947 30.4  -114.6 -127.0 139.3  3.0   -7.2  -7.0  
Prmu_A_05 THR A 210 E . . . . . . - B J G I ? -0.673 39.5  -120.1 -69.8  125.6  0.5   -9.6  -5.5  
Prmu_A_05 ASN A 211 E . . . . . . - B J . I ? -0.607 24.4  -167.8 -71.8  115.0  -2.5  -9.8  -7.8  
Prmu_A_05 VAL A 212 S . > . . . S + . . . . ? 0.887  82.7  60.5   -71.3  -40.2  -5.6  -8.8  -5.9  
Prmu_A_05 PHE A 213 G . > . . . S + . . . . ? 0.874  99.7  55.4   -57.5  -38.9  -8.0  -10.0 -8.5  
Prmu_A_05 ASP A 214 G . 3 . . . S + . . . . ? 0.606  110.5 47.1   -73.5  -9.8   -6.8  -13.6 -8.2  
Prmu_A_05 HIS A 215 G . < > . . S + . . . . ? 0.212  79.3  104.6  -113.8 11.8   -7.5  -13.5 -4.4  
Prmu_A_05 LEU A 216 H . < > . . S + . . . . ? 0.894  78.8  51.9   -63.8  -44.1  -11.0 -11.9 -4.5  
Prmu_A_05 ASP A 217 H . . > . . S + . . . . ? 0.926  113.0 45.4   -59.2  -44.7  -12.8 -15.2 -3.8  
Prmu_A_05 TRP A 218 H . . > . . S + . . . . ? 0.927  115.1 47.3   -63.0  -45.1  -10.7 -15.7 -0.8  
Prmu_A_05 MET A 219 H . . X . . S + . . . . ? 0.916  111.2 49.7   -65.1  -46.3  -11.1 -12.2 0.4   
Prmu_A_05 LYS A 220 H . . X . . S + . . . . ? 0.861  108.4 54.3   -63.8  -38.1  -14.8 -12.1 -0.0  
Prmu_A_05 SER A 221 H . . X . . S + . . . . ? 0.860  112.2 43.7   -62.2  -41.1  -15.2 -15.4 1.9   
Prmu_A_05 ILE A 222 H . . X . . S + . . . . ? 0.934  114.6 48.1   -68.3  -48.2  -13.3 -14.0 4.9   
Prmu_A_05 ILE A 223 H . > < . . S + . . . . ? 0.887  115.5 44.8   -64.7  -39.1  -15.0 -10.6 4.8   
Prmu_A_05 ALA A 224 H . 3 < . . S + . . . . ? 0.791  106.1 61.5   -72.6  -35.8  -18.6 -12.3 4.6   
Prmu_A_05 GLY A 225 H . 3 < . . . . . . . . ? 0.555  .     .      -79.2  3.5    -17.9 -15.0 7.3   
Prmu_A_05 ASN A 226 . . < < . . . . . . . . ? -0.869 .     .      -123.0 .      -17.3 -12.4 10.1  
# 
loop_
_dssp_struct_ladder.id 
_dssp_struct_ladder.sheet_id 
_dssp_struct_ladder.range_id_1 
_dssp_struct_ladder.range_id_2 
_dssp_struct_ladder.type 
_dssp_struct_ladder.beg_1_label_comp_id 
_dssp_struct_ladder.beg_1_label_asym_id 
_dssp_struct_ladder.beg_1_label_seq_id 
_dssp_struct_ladder.pdbx_beg_1_PDB_ins_code 
_dssp_struct_ladder.end_1_label_comp_id 
_dssp_struct_ladder.end_1_label_asym_id 
_dssp_struct_ladder.end_1_label_seq_id 
_dssp_struct_ladder.pdbx_end_1_PDB_ins_code 
_dssp_struct_ladder.beg_1_auth_comp_id 
_dssp_struct_ladder.beg_1_auth_asym_id 
_dssp_struct_ladder.beg_1_auth_seq_id 
_dssp_struct_ladder.end_1_auth_comp_id 
_dssp_struct_ladder.end_1_auth_asym_id 
_dssp_struct_ladder.end_1_auth_seq_id 
_dssp_struct_ladder.beg_2_label_comp_id 
_dssp_struct_ladder.beg_2_label_asym_id 
_dssp_struct_ladder.beg_2_label_seq_id 
_dssp_struct_ladder.pdbx_beg_2_PDB_ins_code 
_dssp_struct_ladder.end_2_label_comp_id 
_dssp_struct_ladder.end_2_label_asym_id 
_dssp_struct_ladder.end_2_label_seq_id 
_dssp_struct_ladder.pdbx_end_2_PDB_ins_code 
_dssp_struct_ladder.beg_2_auth_comp_id 
_dssp_struct_ladder.beg_2_auth_asym_id 
_dssp_struct_ladder.beg_2_auth_seq_id 
_dssp_struct_ladder.end_2_auth_comp_id 
_dssp_struct_ladder.end_2_auth_asym_id 
_dssp_struct_ladder.end_2_auth_seq_id 
A A A B anti-parallel ILE A 3   ? ILE A 3   ? ILE A 3   ILE A 3   ASP A 173 ? ASP A 173 ? ASP A 173 ASP A 173 
B B C F anti-parallel ASP A 6   ? GLU A 7   ? ASP A 6   GLU A 7   CYS A 139 ? HIS A 138 ? CYS A 139 HIS A 138 
C B D I parallel      SER A 106 ? SER A 106 ? SER A 106 SER A 106 GLN A 188 ? GLN A 188 ? GLN A 188 GLN A 188 
D B E F anti-parallel VAL A 117 ? GLY A 122 ? VAL A 117 GLY A 122 ASN A 143 ? HIS A 138 ? ASN A 143 HIS A 138 
E B E H anti-parallel ARG A 119 ? VAL A 120 ? ARG A 119 VAL A 120 ILE A 184 ? LEU A 183 ? ILE A 184 LEU A 183 
F B F G anti-parallel ASN A 143 ? LEU A 145 ? ASN A 143 LEU A 145 GLY A 166 ? CYS A 164 ? GLY A 166 CYS A 164 
G B G J anti-parallel THR A 162 ? ALA A 165 ? THR A 162 ALA A 165 THR A 210 ? GLY A 207 ? THR A 210 GLY A 207 
H B H I anti-parallel PRO A 182 ? CYS A 185 ? PRO A 182 CYS A 185 ILE A 192 ? GLN A 188 ? ILE A 192 GLN A 188 
I B I J anti-parallel GLY A 191 ? ASP A 195 ? GLY A 191 ASP A 195 ASN A 211 ? VAL A 208 ? ASN A 211 VAL A 208 
J C K L anti-parallel LEU A 16  ? ASN A 21  ? LEU A 16  ASN A 21  THR A 30  ? GLY A 24  ? THR A 30  GLY A 24  
K C K N anti-parallel VAL A 18  ? PHE A 20  ? VAL A 18  PHE A 20  MET A 51  ? GLN A 49  ? MET A 51  GLN A 49  
L C L M anti-parallel GLY A 29  ? LEU A 31  ? GLY A 29  LEU A 31  THR A 39  ? VAL A 37  ? THR A 39  VAL A 37  
M C M Q anti-parallel TRP A 36  ? THR A 39  ? TRP A 36  THR A 39  ARG A 91  ? MET A 88  ? ARG A 91  MET A 88  
N C N O anti-parallel MET A 50  ? PHE A 52  ? MET A 50  PHE A 52  ARG A 67  ? GLN A 65  ? ARG A 67  GLN A 65  
O C P Q anti-parallel PRO A 69  ? ILE A 74  ? PRO A 69  ILE A 74  LEU A 92  ? MET A 88  ? LEU A 92  MET A 88  
# 
loop_
_dssp_struct_bridge_pairs.id 
_dssp_struct_bridge_pairs.label_comp_id 
_dssp_struct_bridge_pairs.label_seq_id 
_dssp_struct_bridge_pairs.label_asym_id 
_dssp_struct_bridge_pairs.auth_seq_id 
_dssp_struct_bridge_pairs.auth_asym_id 
_dssp_struct_bridge_pairs.pdbx_PDB_ins_code 
_dssp_struct_bridge_pairs.acceptor_1_label_comp_id 
_dssp_struct_bridge_pairs.acceptor_1_label_seq_id 
_dssp_struct_bridge_pairs.acceptor_1_label_asym_id 
_dssp_struct_bridge_pairs.acceptor_1_auth_seq_id 
_dssp_struct_bridge_pairs.acceptor_1_auth_asym_id 
_dssp_struct_bridge_pairs.acceptor_1_pdbx_PDB_ins_code 
_dssp_struct_bridge_pairs.acceptor_1_energy 
_dssp_struct_bridge_pairs.acceptor_2_label_comp_id 
_dssp_struct_bridge_pairs.acceptor_2_label_seq_id 
_dssp_struct_bridge_pairs.acceptor_2_label_asym_id 
_dssp_struct_bridge_pairs.acceptor_2_auth_seq_id 
_dssp_struct_bridge_pairs.acceptor_2_auth_asym_id 
_dssp_struct_bridge_pairs.acceptor_2_pdbx_PDB_ins_code 
_dssp_struct_bridge_pairs.acceptor_2_energy 
_dssp_struct_bridge_pairs.donor_1_label_comp_id 
_dssp_struct_bridge_pairs.donor_1_label_seq_id 
_dssp_struct_bridge_pairs.donor_1_label_asym_id 
_dssp_struct_bridge_pairs.donor_1_auth_seq_id 
_dssp_struct_bridge_pairs.donor_1_auth_asym_id 
_dssp_struct_bridge_pairs.donor_1_pdbx_PDB_ins_code 
_dssp_struct_bridge_pairs.donor_1_energy 
_dssp_struct_bridge_pairs.donor_2_label_comp_id 
_dssp_struct_bridge_pairs.donor_2_label_seq_id 
_dssp_struct_bridge_pairs.donor_2_label_asym_id 
_dssp_struct_bridge_pairs.donor_2_auth_seq_id 
_dssp_struct_bridge_pairs.donor_2_auth_asym_id 
_dssp_struct_bridge_pairs.donor_2_pdbx_PDB_ins_code 
_dssp_struct_bridge_pairs.donor_2_energy 
1   LEU 1   A 1   A ? ?   ?   ? ?   ? ? ?    ?   ?   ? ?   ? ? ?    ILE 3   A 3   A ? -0.7 ALA 125 A 125 A ? -0.4 
2   VAL 2   A 2   A ? GLY 122 A 122 A ? -0.3 GLY 124 A 124 A ? -0.3 GLY 5   A 5   A ? -1.7 SER 174 A 174 A ? -0.2 
3   ILE 3   A 3   A ? ASP 173 A 173 A ? -2.4 LEU 1   A 1   A ? -0.7 ASP 173 A 173 A ? -1.6 THR 127 A 127 A ? -0.1 
4   GLY 4   A 4   A ? ILE 126 A 126 A ? -0.5 GLY 5   A 5   A ? -0.3 ILE 3   A 3   A ? -0.2 ASP 6   A 6   A ? -0.1 
5   GLY 5   A 5   A ? VAL 2   A 2   A ? -1.7 ASP 173 A 173 A ? -0.2 GLU 7   A 7   A ? -0.3 GLY 4   A 4   A ? -0.3 
6   ASP 6   A 6   A ? CYS 139 A 139 A ? -2.5 GLY 4   A 4   A ? -0.1 CYS 139 A 139 A ? -3.5 VAL 2   A 2   A ? -0.1 
7   GLU 7   A 7   A ? GLY 5   A 5   A ? -0.3 HIS 138 A 138 A ? -0.2 HIS 138 A 138 A ? -0.3 ASN 9   A 9   A ? -0.2 
8   CYS 8   A 8   A ? PRO 137 A 137 A ? -3.1 GLY 122 A 122 A ? -0.1 ILE 10  A 10  A ? -0.1 GLU 7   A 7   A ? -0.1 
9   ASN 9   A 9   A ? GLU 7   A 7   A ? -0.2 ILE 10  A 10  A ? -0.1 GLU 12  A 12  A ? -1.6 HIS 13  A 13  A ? -0.6 
10  ILE 10  A 10  A ? ASN 11  A 11  A ? -0.3 GLU 12  A 12  A ? -0.2 HIS 13  A 13  A ? -0.4 ASN 9   A 9   A ? -0.1 
11  ASN 11  A 11  A ? GLU 12  A 12  A ? -0.2 HIS 13  A 13  A ? -0.1 ARG 14  A 14  A ? -0.5 ILE 10  A 10  A ? -0.3 
12  GLU 12  A 12  A ? ASN 9   A 9   A ? -1.6 HIS 13  A 13  A ? -0.2 SER 15  A 15  A ? -0.3 ASN 11  A 11  A ? -0.2 
13  HIS 13  A 13  A ? ASN 9   A 9   A ? -0.6 ILE 10  A 10  A ? -0.4 LEU 16  A 16  A ? -0.9 GLY 53  A 53  A ? -0.3 
14  ARG 14  A 14  A ? ASN 11  A 11  A ? -0.5 SER 15  A 15  A ? -0.3 ALA 103 A 103 A ? -2.4 GLY 53  A 53  A ? -0.2 
15  SER 15  A 15  A ? GLU 12  A 12  A ? -0.3 ILE 102 A 102 A ? -0.2 LEU 31  A 31  A ? -3.0 VAL 17  A 17  A ? -0.3 
16  LEU 16  A 16  A ? HIS 13  A 13  A ? -0.9 THR 30  A 30  A ? -0.2 GLY 53  A 53  A ? -0.4 VAL 18  A 18  A ? -0.4 
17  VAL 17  A 17  A ? GLY 29  A 29  A ? -2.3 SER 15  A 15  A ? -0.3 GLY 29  A 29  A ? -1.7 PHE 19  A 19  A ? -0.6 
18  VAL 18  A 18  A ? MET 51  A 51  A ? -2.3 LEU 16  A 16  A ? -0.4 MET 51  A 51  A ? -2.7 PHE 20  A 20  A ? -0.5 
19  PHE 19  A 19  A ? CYS 27  A 27  A ? -2.7 VAL 17  A 17  A ? -0.6 PHE 26  A 26  A ? -2.0 CYS 27  A 27  A ? -1.0 
20  PHE 20  A 20  A ? GLN 49  A 49  A ? -2.4 VAL 18  A 18  A ? -0.5 GLN 49  A 49  A ? -2.6 ILE 25  A 25  A ? -0.2 
21  ASN 21  A 21  A ? GLY 24  A 24  A ? -1.6 PHE 19  A 19  A ? -0.3 GLY 24  A 24  A ? -1.7 PHE 48  A 48  A ? -0.1 
22  SER 22  A 22  A ? ASN 47  A 47  A ? -0.4 SER 23  A 23  A ? -0.3 ILE 25  A 25  A ? -0.1 PHE 48  A 48  A ? -0.1 
23  SER 23  A 23  A ? GLY 24  A 24  A ? -0.4 ?   ?   ? ?   ? ? ?    SER 22  A 22  A ? -0.3 ILE 25  A 25  A ? -0.3 
24  GLY 24  A 24  A ? ASN 21  A 21  A ? -1.7 PHE 26  A 26  A ? -0.0 ASN 21  A 21  A ? -1.6 SER 23  A 23  A ? -0.4 
25  ILE 25  A 25  A ? SER 23  A 23  A ? -0.3 PHE 20  A 20  A ? -0.2 PHE 20  A 20  A ? -0.2 GLY 28  A 28  A ? -0.1 
26  PHE 26  A 26  A ? PHE 19  A 19  A ? -2.0 CYS 27  A 27  A ? -0.4 GLY 28  A 28  A ? -0.3 SER 179 A 179 A ? -0.3 
27  CYS 27  A 27  A ? PHE 19  A 19  A ? -1.0 ASP 178 A 178 A ? -0.1 PHE 19  A 19  A ? -2.7 PHE 26  A 26  A ? -0.4 
28  GLY 28  A 28  A ? SER 179 A 179 A ? -3.3 PHE 26  A 26  A ? -0.3 ALA 40  A 40  A ? -0.5 THR 30  A 30  A ? -0.3 
29  GLY 29  A 29  A ? VAL 17  A 17  A ? -1.7 CYS 27  A 27  A ? -0.2 VAL 17  A 17  A ? -2.3 LEU 31  A 31  A ? -0.4 
30  THR 30  A 30  A ? LEU 38  A 38  A ? -3.0 GLY 28  A 28  A ? -0.3 LEU 38  A 38  A ? -3.8 ILE 32  A 32  A ? -0.6 
31  LEU 31  A 31  A ? SER 15  A 15  A ? -3.0 GLY 29  A 29  A ? -0.4 LEU 105 A 105 A ? -3.1 VAL 37  A 37  A ? -0.2 
32  ILE 32  A 32  A ? TRP 36  A 36  A ? -2.3 THR 30  A 30  A ? -0.6 LYS 34  A 34  A ? -0.2 LEU 107 A 107 A ? -0.2 
33  ASN 33  A 33  A ? TRP 36  A 36  A ? -1.3 SER 106 A 106 A ? -0.1 TRP 36  A 36  A ? -0.3 ILE 32  A 32  A ? -0.2 
34  LYS 34  A 34  A ? ILE 32  A 32  A ? -0.2 GLU 35  A 35  A ? -0.2 VAL 96  A 96  A ? -2.3 SER 94  A 94  A ? -0.1 
35  GLU 35  A 35  A ? SER 95  A 95  A ? -0.2 TRP 36  A 36  A ? -0.1 LEU 92  A 92  A ? -2.6 VAL 37  A 37  A ? -0.4 
36  TRP 36  A 36  A ? ASN 33  A 33  A ? -0.3 ARG 91  A 91  A ? -0.2 ILE 32  A 32  A ? -2.3 ASN 33  A 33  A ? -1.3 
37  VAL 37  A 37  A ? ILE 90  A 90  A ? -2.4 GLU 35  A 35  A ? -0.4 ILE 90  A 90  A ? -2.8 THR 39  A 39  A ? -0.4 
38  LEU 38  A 38  A ? THR 30  A 30  A ? -3.8 TRP 36  A 36  A ? -0.4 THR 30  A 30  A ? -3.0 ALA 40  A 40  A ? -0.3 
39  THR 39  A 39  A ? MET 88  A 88  A ? -2.6 VAL 37  A 37  A ? -0.4 MET 88  A 88  A ? -2.9 ALA 41  A 41  A ? -0.3 
40  ALA 40  A 40  A ? GLY 28  A 28  A ? -0.5 LEU 38  A 38  A ? -0.3 CYS 43  A 43  A ? -1.7 ILE 87  A 87  A ? -0.2 
41  ALA 41  A 41  A ? ARG 42  A 42  A ? -0.3 THR 39  A 39  A ? -0.3 ASP 44  A 44  A ? -1.8 ALA 40  A 40  A ? -0.1 
42  ARG 42  A 42  A ? CYS 43  A 43  A ? -0.3 MET 88  A 88  A ? -0.0 ALA 41  A 41  A ? -0.3 SER 179 A 179 A ? -0.1 
43  CYS 43  A 43  A ? ALA 40  A 40  A ? -1.7 GLY 28  A 28  A ? -0.1 ARG 42  A 42  A ? -0.3 SER 45  A 45  A ? -0.2 
44  ASP 44  A 44  A ? ALA 41  A 41  A ? -1.8 ALA 40  A 40  A ? -0.1 LYS 46  A 46  A ? -0.3 ASN 47  A 47  A ? -0.0 
45  SER 45  A 45  A ? CYS 43  A 43  A ? -0.2 LYS 46  A 46  A ? -0.1 PHE 48  A 48  A ? -0.4 CYS 43  A 43  A ? -0.0 
46  LYS 46  A 46  A ? ASP 44  A 44  A ? -0.3 ASN 47  A 47  A ? -0.3 PHE 48  A 48  A ? -0.4 SER 45  A 45  A ? -0.1 
47  ASN 47  A 47  A ? ASP 44  A 44  A ? -0.0 GLN 49  A 49  A ? -0.0 SER 22  A 22  A ? -0.4 GLN 49  A 49  A ? -0.3 
48  PHE 48  A 48  A ? LYS 46  A 46  A ? -0.4 SER 45  A 45  A ? -0.4 MET 50  A 50  A ? -0.3 ASN 21  A 21  A ? -0.2 
49  GLN 49  A 49  A ? PHE 20  A 20  A ? -2.6 ASN 47  A 47  A ? -0.3 PHE 20  A 20  A ? -2.4 MET 51  A 51  A ? -0.5 
50  MET 50  A 50  A ? ARG 67  A 67  A ? -2.8 PHE 48  A 48  A ? -0.3 ARG 67  A 67  A ? -2.8 PHE 52  A 52  A ? -0.4 
51  MET 51  A 51  A ? VAL 18  A 18  A ? -2.7 GLN 49  A 49  A ? -0.5 VAL 18  A 18  A ? -2.3 GLY 53  A 53  A ? -0.3 
52  PHE 52  A 52  A ? GLN 65  A 65  A ? -3.2 MET 50  A 50  A ? -0.4 GLN 65  A 65  A ? -1.8 ILE 102 A 102 A ? -0.1 
53  GLY 53  A 53  A ? LEU 16  A 16  A ? -0.4 HIS 101 A 101 A ? -0.4 HIS 55  A 55  A ? -0.4 GLU 64  A 64  A ? -0.2 
54  VAL 54  A 54  A ? LEU 16  A 16  A ? -0.3 HIS 55  A 55  A ? -0.2 GLY 53  A 53  A ? -0.3 LYS 57  A 57  A ? -0.1 
55  HIS 55  A 55  A ? GLY 53  A 53  A ? -0.4 ILE 59  A 59  A ? -0.4 LYS 57  A 57  A ? -0.4 VAL 54  A 54  A ? -0.2 
56  SER 56  A 56  A ? ILE 59  A 59  A ? -0.7 VAL 136 A 136 A ? -0.2 HIS 55  A 55  A ? -0.4 VAL 136 A 136 A ? -0.2 
57  LYS 57  A 57  A ? ASP 135 A 135 A ? -2.1 HIS 55  A 55  A ? -0.4 VAL 136 A 136 A ? -0.1 SER 56  A 56  A ? -0.1 
58  LYS 58  A 58  A ? ASP 135 A 135 A ? -0.2 ILE 59  A 59  A ? -0.2 LEU 60  A 60  A ? -0.5 LYS 57  A 57  A ? -0.2 
59  ILE 59  A 59  A ? ?   ?   ? ?   ? ? ?    ?   ?   ? ?   ? ? ?    SER 56  A 56  A ? -0.7 HIS 55  A 55  A ? -0.4 
60  LEU 60  A 60  A ? LYS 58  A 58  A ? -0.5 HIS 55  A 55  A ? -0.1 GLU 62  A 62  A ? -0.4 VAL 54  A 54  A ? -0.1 
61  ASN 61  A 61  A ? ILE 59  A 59  A ? -0.3 SER 56  A 56  A ? -0.1 GLU 64  A 64  A ? -1.6 LEU 60  A 60  A ? -0.0 
62  GLU 62  A 62  A ? LEU 60  A 60  A ? -0.4 ASP 63  A 63  A ? -0.3 ASN 61  A 61  A ? -0.1 LEU 60  A 60  A ? -0.0 
63  ASP 63  A 63  A ? GLY 53  A 53  A ? -0.2 GLN 65  A 65  A ? -0.0 GLU 62  A 62  A ? -0.3 SER 97  A 97  A ? -0.1 
64  GLU 64  A 64  A ? ASN 61  A 61  A ? -1.6 GLY 53  A 53  A ? -0.2 THR 66  A 66  A ? -0.3 GLY 53  A 53  A ? -0.2 
65  GLN 65  A 65  A ? PHE 52  A 52  A ? -1.8 ARG 67  A 67  A ? -0.0 PHE 52  A 52  A ? -3.2 ARG 67  A 67  A ? -0.4 
66  THR 66  A 66  A ? GLU 64  A 64  A ? -0.3 MET 51  A 51  A ? -0.2 ASP 68  A 68  A ? -0.3 MET 51  A 51  A ? -0.2 
67  ARG 67  A 67  A ? MET 50  A 50  A ? -2.8 GLN 65  A 65  A ? -0.4 MET 50  A 50  A ? -2.8 GLN 65  A 65  A ? -0.0 
68  ASP 68  A 68  A ? THR 66  A 66  A ? -0.3 GLN 49  A 49  A ? -0.2 ASP 93  A 93  A ? -2.2 LYS 70  A 70  A ? -0.3 
69  PRO 69  A 69  A ? ?   ?   ? ?   ? ? ?    ?   ?   ? ?   ? ? ?    LEU 92  A 92  A ? -0.2 LYS 72  A 72  A ? -0.1 
70  LYS 70  A 70  A ? ARG 91  A 91  A ? -3.4 GLU 71  A 71  A ? -0.4 LYS 72  A 72  A ? -0.3 LEU 92  A 92  A ? -0.2 
71  GLU 71  A 71  A ? ARG 91  A 91  A ? -1.2 PHE 73  A 73  A ? -0.0 ARG 91  A 91  A ? -3.0 PHE 73  A 73  A ? -0.4 
72  LYS 72  A 72  A ? LYS 70  A 70  A ? -0.3 ILE 90  A 90  A ? -0.2 ILE 74  A 74  A ? -0.6 ILE 90  A 90  A ? -0.2 
73  PHE 73  A 73  A ? LEU 89  A 89  A ? -3.3 GLU 71  A 71  A ? -0.4 LEU 89  A 89  A ? -2.9 CYS 75  A 75  A ? -0.6 
74  ILE 74  A 74  A ? LYS 72  A 72  A ? -0.6 MET 88  A 88  A ? -0.2 MET 88  A 88  A ? -0.2 ASP 86  A 86  A ? -0.1 
75  CYS 75  A 75  A ? ILE 87  A 87  A ? -2.0 PHE 73  A 73  A ? -0.6 ASN 77  A 77  A ? -0.4 ILE 87  A 87  A ? -0.3 
76  PRO 76  A 76  A ? ?   ?   ? ?   ? ? ?    ?   ?   ? ?   ? ? ?    LYS 78  A 78  A ? -0.4 ILE 74  A 74  A ? -0.0 
77  ASN 77  A 77  A ? CYS 75  A 75  A ? -0.4 ASP 80  A 80  A ? -0.1 LYS 79  A 79  A ? -3.1 ASP 80  A 80  A ? -0.9 
78  LYS 78  A 78  A ? PRO 76  A 76  A ? -0.4 LYS 79  A 79  A ? -0.2 ASP 81  A 81  A ? -0.1 ?   ?   ? ?   ? ? ?    
79  LYS 79  A 79  A ? ASN 77  A 77  A ? -3.1 ASP 80  A 80  A ? -0.2 ASP 81  A 81  A ? -0.3 LYS 78  A 78  A ? -0.2 
80  ASP 80  A 80  A ? ASN 77  A 77  A ? -0.9 LYS 82  A 82  A ? -0.1 LYS 82  A 82  A ? -3.7 LYS 79  A 79  A ? -0.2 
81  ASP 81  A 81  A ? LYS 79  A 79  A ? -0.3 LYS 78  A 78  A ? -0.1 ASN 83  A 83  A ? -0.6 ASP 80  A 80  A ? -0.1 
82  LYS 82  A 82  A ? ASP 80  A 80  A ? -3.7 ASN 83  A 83  A ? -0.2 ASP 84  A 84  A ? -2.2 LYS 85  A 85  A ? -0.9 
83  ASN 83  A 83  A ? ASP 81  A 81  A ? -0.6 ASP 84  A 84  A ? -0.3 ASP 86  A 86  A ? -0.2 LYS 82  A 82  A ? -0.2 
84  ASP 84  A 84  A ? LYS 82  A 82  A ? -2.2 LYS 85  A 85  A ? -0.2 ASN 83  A 83  A ? -0.3 ASP 86  A 86  A ? -0.2 
85  LYS 85  A 85  A ? LYS 82  A 82  A ? -0.9 THR 210 A 210 A ? -0.1 ILE 87  A 87  A ? -0.9 ASP 84  A 84  A ? -0.2 
86  ASP 86  A 86  A ? ASP 84  A 84  A ? -0.2 ASN 83  A 83  A ? -0.2 MET 88  A 88  A ? -0.3 THR 210 A 210 A ? -0.2 
87  ILE 87  A 87  A ? LYS 85  A 85  A ? -0.9 CYS 75  A 75  A ? -0.3 CYS 75  A 75  A ? -2.0 LEU 89  A 89  A ? -0.4 
88  MET 88  A 88  A ? THR 39  A 39  A ? -2.9 ASP 86  A 86  A ? -0.3 THR 39  A 39  A ? -2.6 ILE 90  A 90  A ? -0.4 
89  LEU 89  A 89  A ? PHE 73  A 73  A ? -2.9 ILE 87  A 87  A ? -0.4 PHE 73  A 73  A ? -3.3 ARG 91  A 91  A ? -0.5 
90  ILE 90  A 90  A ? VAL 37  A 37  A ? -2.8 MET 88  A 88  A ? -0.4 VAL 37  A 37  A ? -2.4 LEU 92  A 92  A ? -0.4 
91  ARG 91  A 91  A ? GLU 71  A 71  A ? -3.0 LEU 89  A 89  A ? -0.5 LYS 70  A 70  A ? -3.4 GLU 71  A 71  A ? -1.2 
92  LEU 92  A 92  A ? GLU 35  A 35  A ? -2.6 ILE 90  A 90  A ? -0.4 SER 95  A 95  A ? -0.1 ARG 91  A 91  A ? -0.0 
93  ASP 93  A 93  A ? ASP 68  A 68  A ? -2.2 SER 94  A 94  A ? -0.2 SER 95  A 95  A ? -0.3 LEU 92  A 92  A ? -0.1 
94  SER 94  A 94  A ? ASP 68  A 68  A ? -0.2 LYS 34  A 34  A ? -0.1 ASP 93  A 93  A ? -0.2 LYS 70  A 70  A ? -0.0 
95  SER 95  A 95  A ? ASP 93  A 93  A ? -0.3 LEU 92  A 92  A ? -0.1 SER 97  A 97  A ? -0.2 GLU 35  A 35  A ? -0.2 
96  VAL 96  A 96  A ? LYS 34  A 34  A ? -2.3 ASN 33  A 33  A ? -0.1 ASN 98  A 98  A ? -0.5 SER 95  A 95  A ? -0.1 
97  SER 97  A 97  A ? SER 95  A 95  A ? -0.2 ASP 63  A 63  A ? -0.1 SER 99  A 99  A ? -0.1 ILE 102 A 102 A ? -0.0 
98  ASN 98  A 98  A ? VAL 96  A 96  A ? -0.5 HIS 101 A 101 A ? -0.1 GLU 100 A 100 A ? -0.3 ALA 103 A 103 A ? -0.2 
99  SER 99  A 99  A ? ILE 102 A 102 A ? -2.1 ARG 14  A 14  A ? -0.1 ILE 102 A 102 A ? -0.4 GLY 53  A 53  A ? -0.1 
100 GLU 100 A 100 A ? ASN 98  A 98  A ? -0.3 HIS 101 A 101 A ? -0.2 ARG 14  A 14  A ? -0.1 ALA 103 A 103 A ? -0.1 
101 HIS 101 A 101 A ? ILE 102 A 102 A ? -0.1 HIS 13  A 13  A ? -0.1 ALA 103 A 103 A ? -0.4 GLY 53  A 53  A ? -0.4 
102 ILE 102 A 102 A ? SER 99  A 99  A ? -0.4 PHE 52  A 52  A ? -0.1 SER 99  A 99  A ? -2.1 SER 15  A 15  A ? -0.2 
103 ALA 103 A 103 A ? ARG 14  A 14  A ? -2.4 HIS 101 A 101 A ? -0.4 LEU 31  A 31  A ? -0.2 LEU 105 A 105 A ? -0.1 
104 PRO 104 A 104 A ? ?   ?   ? ?   ? ? ?    ?   ?   ? ?   ? ? ?    SER 106 A 106 A ? -0.4 ILE 32  A 32  A ? -0.3 
105 LEU 105 A 105 A ? LEU 31  A 31  A ? -3.1 SER 15  A 15  A ? -0.2 GLN 188 A 188 A ? -0.1 LEU 107 A 107 A ? -0.1 
106 SER 106 A 106 A ? GLY 187 A 187 A ? -0.6 PRO 104 A 104 A ? -0.4 VAL 189 A 189 A ? -2.1 ASN 33  A 33  A ? -0.1 
107 LEU 107 A 107 A ? ILE 32  A 32  A ? -0.2 GLN 188 A 188 A ? -0.2 GLN 190 A 190 A ? -0.1 SER 106 A 106 A ? -0.1 
108 PRO 108 A 108 A ? ?   ?   ? ?   ? ? ?    ?   ?   ? ?   ? ? ?    LEU 107 A 107 A ? -0.1 GLY 187 A 187 A ? -0.0 
109 SER 109 A 109 A ? SER 110 A 110 A ? -0.2 SER 106 A 106 A ? -0.1 LEU 107 A 107 A ? -0.0 ?   ?   ? ?   ? ? ?    
110 SER 110 A 110 A ? ?   ?   ? ?   ? ? ?    ?   ?   ? ?   ? ? ?    SER 109 A 109 A ? -0.2 PHE 213 A 213 A ? -0.1 
111 PRO 111 A 111 A ? ?   ?   ? ?   ? ? ?    ?   ?   ? ?   ? ? ?    SER 113 A 113 A ? -0.1 GLN 190 A 190 A ? -0.0 
112 PRO 112 A 112 A ? ?   ?   ? ?   ? ? ?    ?   ?   ? ?   ? ? ?    VAL 114 A 114 A ? -0.3 GLY 115 A 115 A ? -0.0 
113 SER 113 A 113 A ? VAL 114 A 114 A ? -0.1 PRO 111 A 111 A ? -0.1 SER 116 A 116 A ? -2.4 ILE 144 A 144 A ? -0.3 
114 VAL 114 A 114 A ? PRO 112 A 112 A ? -0.3 GLY 115 A 115 A ? -0.3 LEU 145 A 145 A ? -0.2 VAL 117 A 117 A ? -0.1 
115 GLY 115 A 115 A ? ILE 144 A 144 A ? -2.5 SER 116 A 116 A ? -0.3 VAL 114 A 114 A ? -0.3 LEU 145 A 145 A ? -0.1 
116 SER 116 A 116 A ? SER 113 A 113 A ? -2.4 VAL 117 A 117 A ? -0.1 ILE 144 A 144 A ? -2.4 CYS 118 A 118 A ? -0.6 
117 VAL 117 A 117 A ? ASN 143 A 143 A ? -0.2 VAL 114 A 114 A ? -0.1 ASN 186 A 186 A ? -0.4 ARG 119 A 119 A ? -0.3 
118 CYS 118 A 118 A ? ILE 142 A 142 A ? -3.7 SER 116 A 116 A ? -0.6 ILE 142 A 142 A ? -3.1 VAL 120 A 120 A ? -0.5 
119 ARG 119 A 119 A ? ILE 184 A 184 A ? -3.9 VAL 117 A 117 A ? -0.3 ILE 184 A 184 A ? -3.9 MET 121 A 121 A ? -0.4 
120 VAL 120 A 120 A ? ALA 140 A 140 A ? -2.8 CYS 118 A 118 A ? -0.5 ALA 140 A 140 A ? -1.8 GLY 122 A 122 A ? -0.4 
121 MET 121 A 121 A ? PRO 182 A 182 A ? -1.5 ARG 119 A 119 A ? -0.4 TRP 123 A 123 A ? -0.3 CYS 139 A 139 A ? -0.2 
122 GLY 122 A 122 A ? HIS 138 A 138 A ? -1.6 VAL 120 A 120 A ? -0.4 HIS 138 A 138 A ? -1.9 VAL 2   A 2   A ? -0.3 
123 TRP 123 A 123 A ? VAL 177 A 177 A ? -0.5 MET 121 A 121 A ? -0.3 ASP 178 A 178 A ? -0.1 ILE 126 A 126 A ? -0.1 
124 GLY 124 A 124 A ? ALA 125 A 125 A ? -0.2 HIS 138 A 138 A ? -0.2 VAL 2   A 2   A ? -0.3 VAL 177 A 177 A ? -0.2 
125 ALA 125 A 125 A ? LEU 176 A 176 A ? -1.3 LEU 1   A 1   A ? -0.4 TYR 133 A 133 A ? -0.2 GLY 124 A 124 A ? -0.2 
126 ILE 126 A 126 A ? THR 132 A 132 A ? -2.7 TRP 123 A 123 A ? -0.1 GLY 4   A 4   A ? -0.5 SER 128 A 128 A ? -0.3 
127 THR 127 A 127 A ? THR 132 A 132 A ? -0.4 ILE 3   A 3   A ? -0.1 THR 132 A 132 A ? -0.3 CYS 200 A 200 A ? -0.1 
128 SER 128 A 128 A ? ILE 126 A 126 A ? -0.3 GLU 131 A 131 A ? -0.1 GLU 131 A 131 A ? -0.1 TYR 198 A 198 A ? -0.0 
129 PRO 129 A 129 A ? ?   ?   ? ?   ? ? ?    ?   ?   ? ?   ? ? ?    GLU 131 A 131 A ? -0.4 THR 127 A 127 A ? -0.1 
130 GLN 130 A 130 A ? ILE 126 A 126 A ? -0.1 GLU 131 A 131 A ? -0.0 THR 132 A 132 A ? -0.6 THR 127 A 127 A ? -0.0 
131 GLU 131 A 131 A ? PRO 129 A 129 A ? -0.4 ILE 126 A 126 A ? -0.1 TYR 133 A 133 A ? -0.4 SER 128 A 128 A ? -0.1 
132 THR 132 A 132 A ? GLN 130 A 130 A ? -0.6 THR 127 A 127 A ? -0.3 ILE 126 A 126 A ? -2.7 THR 127 A 127 A ? -0.4 
133 TYR 133 A 133 A ? GLU 131 A 131 A ? -0.4 ALA 125 A 125 A ? -0.2 ALA 125 A 125 A ? -0.1 GLY 124 A 124 A ? -0.1 
134 PRO 134 A 134 A ? ?   ?   ? ?   ? ? ?    ?   ?   ? ?   ? ? ?    HIS 138 A 138 A ? -0.1 THR 132 A 132 A ? -0.0 
135 ASP 135 A 135 A ? PRO 137 A 137 A ? -0.1 SER 56  A 56  A ? -0.1 LYS 57  A 57  A ? -2.1 LYS 58  A 58  A ? -0.2 
136 VAL 136 A 136 A ? SER 56  A 56  A ? -0.2 LYS 57  A 57  A ? -0.1 SER 56  A 56  A ? -0.2 HIS 55  A 55  A ? -0.1 
137 PRO 137 A 137 A ? ?   ?   ? ?   ? ? ?    ?   ?   ? ?   ? ? ?    CYS 8   A 8   A ? -3.1 CYS 139 A 139 A ? -0.3 
138 HIS 138 A 138 A ? GLY 122 A 122 A ? -1.9 GLU 7   A 7   A ? -0.3 GLY 122 A 122 A ? -1.6 ALA 140 A 140 A ? -0.3 
139 CYS 139 A 139 A ? ASP 6   A 6   A ? -3.5 PRO 137 A 137 A ? -0.3 ASP 6   A 6   A ? -2.5 ASN 141 A 141 A ? -0.3 
140 ALA 140 A 140 A ? VAL 120 A 120 A ? -1.8 HIS 138 A 138 A ? -0.3 VAL 120 A 120 A ? -2.8 ILE 142 A 142 A ? -0.4 
141 ASN 141 A 141 A ? CYS 139 A 139 A ? -0.3 ARG 119 A 119 A ? -0.2 ASN 143 A 143 A ? -0.3 ARG 119 A 119 A ? -0.2 
142 ILE 142 A 142 A ? CYS 118 A 118 A ? -3.1 ALA 140 A 140 A ? -0.4 CYS 118 A 118 A ? -3.7 ILE 144 A 144 A ? -0.4 
143 ASN 143 A 143 A ? GLY 166 A 166 A ? -0.9 ASN 141 A 141 A ? -0.3 GLY 166 A 166 A ? -2.1 LEU 145 A 145 A ? -0.4 
144 ILE 144 A 144 A ? SER 116 A 116 A ? -2.4 ILE 142 A 142 A ? -0.4 GLY 115 A 115 A ? -2.5 ASP 146 A 146 A ? -0.3 
145 LEU 145 A 145 A ? CYS 164 A 164 A ? -3.8 ASN 143 A 143 A ? -0.4 CYS 164 A 164 A ? -0.5 HIS 147 A 147 A ? -0.2 
146 ASP 146 A 146 A ? ILE 144 A 144 A ? -0.3 HIS 147 A 147 A ? -0.1 VAL 149 A 149 A ? -1.8 CYS 150 A 150 A ? -0.9 
147 HIS 147 A 147 A ? ALA 148 A 148 A ? -0.3 VAL 149 A 149 A ? -0.2 ARG 151 A 151 A ? -2.2 ALA 152 A 152 A ? -0.2 
148 ALA 148 A 148 A ? VAL 149 A 149 A ? -0.2 CYS 150 A 150 A ? -0.2 ALA 152 A 152 A ? -1.5 HIS 147 A 147 A ? -0.3 
149 VAL 149 A 149 A ? ASP 146 A 146 A ? -1.8 ARG 151 A 151 A ? -0.2 ALA 153 A 153 A ? -1.3 ALA 148 A 148 A ? -0.2 
150 CYS 150 A 150 A ? ASP 146 A 146 A ? -0.9 ALA 152 A 152 A ? -0.2 TYR 154 A 154 A ? -5.0 ALA 148 A 148 A ? -0.2 
151 ARG 151 A 151 A ? HIS 147 A 147 A ? -2.2 ALA 152 A 152 A ? -0.2 CYS 150 A 150 A ? -0.2 VAL 149 A 149 A ? -0.2 
152 ALA 152 A 152 A ? ALA 148 A 148 A ? -1.5 HIS 147 A 147 A ? -0.2 ARG 151 A 151 A ? -0.2 CYS 150 A 150 A ? -0.2 
153 ALA 153 A 153 A ? VAL 149 A 149 A ? -1.3 TYR 154 A 154 A ? -0.2 ARG 151 A 151 A ? -0.2 ALA 152 A 152 A ? -0.2 
154 TYR 154 A 154 A ? CYS 150 A 150 A ? -5.0 VAL 149 A 149 A ? -0.1 ARG 157 A 157 A ? -2.0 ALA 153 A 153 A ? -0.2 
155 PRO 155 A 155 A ? ?   ?   ? ?   ? ? ?    ?   ?   ? ?   ? ? ?    TYR 154 A 154 A ? -0.1 ARG 151 A 151 A ? -0.1 
156 GLU 156 A 156 A ? GLU 158 A 158 A ? -0.1 ARG 151 A 151 A ? -0.0 GLU 158 A 158 A ? -0.3 ASN 83  A 83  A ? -0.1 
157 ARG 157 A 157 A ? TYR 154 A 154 A ? -2.0 CYS 150 A 150 A ? -0.2 LYS 159 A 159 A ? -0.3 TYR 154 A 154 A ? -0.1 
158 GLU 158 A 158 A ? GLU 156 A 156 A ? -0.3 LYS 159 A 159 A ? -0.1 LYS 161 A 161 A ? -0.7 THR 162 A 162 A ? -0.5 
159 LYS 159 A 159 A ? ARG 157 A 157 A ? -0.3 SER 160 A 160 A ? -0.2 THR 162 A 162 A ? -0.7 GLU 158 A 158 A ? -0.1 
160 SER 160 A 160 A ? LYS 161 A 161 A ? -0.2 LEU 163 A 163 A ? -0.0 LYS 159 A 159 A ? -0.2 ASP 214 A 214 A ? -0.1 
161 LYS 161 A 161 A ? GLU 158 A 158 A ? -0.7 THR 210 A 210 A ? -0.0 ASN 211 A 211 A ? -1.7 LEU 163 A 163 A ? -0.4 
162 THR 162 A 162 A ? LYS 159 A 159 A ? -0.7 GLU 158 A 158 A ? -0.5 CYS 164 A 164 A ? -0.4 THR 210 A 210 A ? -0.2 
163 LEU 163 A 163 A ? TYR 209 A 209 A ? -3.2 LYS 161 A 161 A ? -0.4 TYR 209 A 209 A ? -2.7 ALA 165 A 165 A ? -0.5 
164 CYS 164 A 164 A ? LEU 145 A 145 A ? -0.5 THR 162 A 162 A ? -0.4 LEU 145 A 145 A ? -3.8 GLY 166 A 166 A ? -0.4 
165 ALA 165 A 165 A ? GLY 207 A 207 A ? -2.0 LEU 163 A 163 A ? -0.5 GLY 207 A 207 A ? -2.5 ILE 167 A 167 A ? -0.3 
166 GLY 166 A 166 A ? ASN 143 A 143 A ? -2.1 CYS 164 A 164 A ? -0.4 ASN 143 A 143 A ? -0.9 LEU 168 A 168 A ? -0.5 
167 ILE 167 A 167 A ? LYS 172 A 172 A ? -0.7 ALA 165 A 165 A ? -0.3 GLY 170 A 170 A ? -3.0 GLU 205 A 205 A ? -0.3 
168 LEU 168 A 168 A ? GLY 166 A 166 A ? -0.5 GLN 169 A 169 A ? -0.3 ARG 204 A 204 A ? -2.0 ILE 167 A 167 A ? -0.1 
169 GLN 169 A 169 A ? GLY 170 A 170 A ? -0.3 PRO 203 A 203 A ? -0.2 LEU 168 A 168 A ? -0.3 GLY 171 A 171 A ? -0.1 
170 GLY 170 A 170 A ? ILE 167 A 167 A ? -3.0 GLN 202 A 202 A ? -0.3 GLN 169 A 169 A ? -0.3 GLN 202 A 202 A ? -0.2 
171 GLY 171 A 171 A ? GLY 201 A 201 A ? -2.2 GLN 169 A 169 A ? -0.1 ASP 173 A 173 A ? -0.4 GLN 202 A 202 A ? -0.1 
172 LYS 172 A 172 A ? ILE 167 A 167 A ? -0.2 GLN 202 A 202 A ? -0.1 ILE 167 A 167 A ? -0.7 SER 174 A 174 A ? -0.3 
173 ASP 173 A 173 A ? ILE 3   A 3   A ? -1.6 GLY 171 A 171 A ? -0.4 ILE 3   A 3   A ? -2.4 CYS 175 A 175 A ? -0.3 
174 SER 174 A 174 A ? LYS 172 A 172 A ? -0.3 VAL 2   A 2   A ? -0.2 GLY 201 A 201 A ? -0.2 LEU 176 A 176 A ? -0.2 
175 CYS 175 A 175 A ? ASP 173 A 173 A ? -0.3 LEU 1   A 1   A ? -0.3 ASP 178 A 178 A ? -1.9 SER 179 A 179 A ? -0.2 
176 LEU 176 A 176 A ? VAL 177 A 177 A ? -0.2 SER 174 A 174 A ? -0.2 ALA 125 A 125 A ? -1.3 CYS 175 A 175 A ? -0.2 
177 VAL 177 A 177 A ? GLY 124 A 124 A ? -0.2 PHE 26  A 26  A ? -0.2 TRP 123 A 123 A ? -0.5 LEU 176 A 176 A ? -0.2 
178 ASP 178 A 178 A ? CYS 175 A 175 A ? -1.9 LEU 1   A 1   A ? -0.2 GLY 181 A 181 A ? -2.6 VAL 193 A 193 A ? -0.3 
179 SER 179 A 179 A ? PHE 26  A 26  A ? -0.3 GLY 180 A 180 A ? -0.3 GLY 28  A 28  A ? -3.3 SER 194 A 194 A ? -0.2 
180 GLY 180 A 180 A ? VAL 193 A 193 A ? -2.7 GLY 181 A 181 A ? -0.3 SER 179 A 179 A ? -0.3 SER 194 A 194 A ? -0.1 
181 GLY 181 A 181 A ? ASP 178 A 178 A ? -2.6 VAL 193 A 193 A ? -0.1 VAL 193 A 193 A ? -3.0 GLY 180 A 180 A ? -0.3 
182 PRO 182 A 182 A ? ?   ?   ? ?   ? ? ?    ?   ?   ? ?   ? ? ?    MET 121 A 121 A ? -1.5 ILE 184 A 184 A ? -0.5 
183 LEU 183 A 183 A ? GLY 191 A 191 A ? -2.4 VAL 120 A 120 A ? -0.2 GLN 190 A 190 A ? -3.2 GLY 191 A 191 A ? -1.6 
184 ILE 184 A 184 A ? ARG 119 A 119 A ? -3.9 PRO 182 A 182 A ? -0.5 ARG 119 A 119 A ? -3.9 ASN 186 A 186 A ? -0.4 
185 CYS 185 A 185 A ? GLN 188 A 188 A ? -2.3 LEU 183 A 183 A ? -0.5 GLN 188 A 188 A ? -1.6 CYS 118 A 118 A ? -0.1 
186 ASN 186 A 186 A ? VAL 117 A 117 A ? -0.4 ILE 184 A 184 A ? -0.4 CYS 185 A 185 A ? -0.1 VAL 189 A 189 A ? -0.1 
187 GLY 187 A 187 A ? GLN 188 A 188 A ? -0.2 ILE 184 A 184 A ? -0.1 SER 106 A 106 A ? -0.6 VAL 189 A 189 A ? -0.3 
188 GLN 188 A 188 A ? CYS 185 A 185 A ? -1.6 LEU 105 A 105 A ? -0.1 CYS 185 A 185 A ? -2.3 GLN 190 A 190 A ? -0.7 
189 VAL 189 A 189 A ? SER 106 A 106 A ? -2.1 GLY 187 A 187 A ? -0.3 ILE 184 A 184 A ? -0.2 ILE 192 A 192 A ? -0.1 
190 GLN 190 A 190 A ? LEU 183 A 183 A ? -3.2 GLN 188 A 188 A ? -0.7 VAL 212 A 212 A ? -1.9 PHE 213 A 213 A ? -0.5 
191 GLY 191 A 191 A ? LEU 183 A 183 A ? -1.6 ASN 211 A 211 A ? -0.2 LEU 183 A 183 A ? -2.4 VAL 193 A 193 A ? -0.5 
192 ILE 192 A 192 A ? THR 210 A 210 A ? -1.5 GLN 190 A 190 A ? -0.3 THR 210 A 210 A ? -2.8 SER 194 A 194 A ? -0.2 
193 VAL 193 A 193 A ? GLY 181 A 181 A ? -3.0 GLY 191 A 191 A ? -0.5 GLY 180 A 180 A ? -2.7 TYR 209 A 209 A ? -0.2 
194 SER 194 A 194 A ? VAL 208 A 208 A ? -2.3 ASP 195 A 195 A ? -0.4 GLY 196 A 196 A ? -0.3 TYR 209 A 209 A ? -0.2 
195 ASP 195 A 195 A ? VAL 208 A 208 A ? -1.6 SER 179 A 179 A ? -0.0 VAL 208 A 208 A ? -3.5 SER 194 A 194 A ? -0.4 
196 GLY 196 A 196 A ? SER 194 A 194 A ? -0.3 GLY 207 A 207 A ? -0.2 GLY 207 A 207 A ? -0.1 CYS 200 A 200 A ? -0.1 
197 GLY 197 A 197 A ? PRO 206 A 206 A ? -0.3 GLU 205 A 205 A ? -0.3 GLY 201 A 201 A ? -0.1 GLN 202 A 202 A ? -0.1 
198 TYR 198 A 198 A ? CYS 200 A 200 A ? -0.1 GLY 196 A 196 A ? -0.1 CYS 200 A 200 A ? -0.2 CYS 175 A 175 A ? -0.0 
199 PRO 199 A 199 A ? ?   ?   ? ?   ? ? ?    ?   ?   ? ?   ? ? ?    GLN 202 A 202 A ? -0.5 SER 128 A 128 A ? -0.1 
200 CYS 200 A 200 A ? GLY 201 A 201 A ? -0.2 TYR 198 A 198 A ? -0.2 TYR 198 A 198 A ? -0.1 SER 128 A 128 A ? -0.1 
201 GLY 201 A 201 A ? GLU 205 A 205 A ? -0.3 SER 174 A 174 A ? -0.2 GLY 171 A 171 A ? -2.2 CYS 200 A 200 A ? -0.2 
202 GLN 202 A 202 A ? PRO 199 A 199 A ? -0.5 GLU 205 A 205 A ? -0.3 GLU 205 A 205 A ? -1.6 GLY 170 A 170 A ? -0.3 
203 PRO 203 A 203 A ? ?   ?   ? ?   ? ? ?    ?   ?   ? ?   ? ? ?    GLN 169 A 169 A ? -0.2 LEU 168 A 168 A ? -0.2 
204 ARG 204 A 204 A ? LEU 168 A 168 A ? -2.0 ILE 167 A 167 A ? -0.2 LEU 168 A 168 A ? -0.1 GLN 169 A 169 A ? -0.1 
205 GLU 205 A 205 A ? GLN 202 A 202 A ? -1.6 ILE 167 A 167 A ? -0.3 GLN 202 A 202 A ? -0.3 GLY 201 A 201 A ? -0.3 
206 PRO 206 A 206 A ? ?   ?   ? ?   ? ? ?    ?   ?   ? ?   ? ? ?    GLY 197 A 197 A ? -0.3 GLY 166 A 166 A ? -0.2 
207 GLY 207 A 207 A ? ALA 165 A 165 A ? -2.5 GLY 196 A 196 A ? -0.1 ALA 165 A 165 A ? -2.0 TYR 209 A 209 A ? -0.5 
208 VAL 208 A 208 A ? ASP 195 A 195 A ? -3.5 CYS 164 A 164 A ? -0.2 SER 194 A 194 A ? -2.3 ASP 195 A 195 A ? -1.6 
209 TYR 209 A 209 A ? LEU 163 A 163 A ? -2.7 GLY 207 A 207 A ? -0.5 LEU 163 A 163 A ? -3.2 ASN 211 A 211 A ? -0.5 
210 THR 210 A 210 A ? ILE 192 A 192 A ? -2.8 VAL 208 A 208 A ? -0.4 ILE 192 A 192 A ? -1.5 VAL 212 A 212 A ? -0.7 
211 ASN 211 A 211 A ? LYS 161 A 161 A ? -1.7 TYR 209 A 209 A ? -0.5 HIS 215 A 215 A ? -0.3 GLY 191 A 191 A ? -0.2 
212 VAL 212 A 212 A ? GLN 190 A 190 A ? -1.9 THR 210 A 210 A ? -0.7 HIS 215 A 215 A ? -1.9 LEU 216 A 216 A ? -0.2 
213 PHE 213 A 213 A ? GLN 190 A 190 A ? -0.5 ASP 214 A 214 A ? -0.3 LEU 216 A 216 A ? -1.4 ASP 217 A 217 A ? -0.3 
214 ASP 214 A 214 A ? HIS 215 A 215 A ? -0.3 ASN 211 A 211 A ? -0.2 PHE 213 A 213 A ? -0.3 VAL 212 A 212 A ? -0.2 
215 HIS 215 A 215 A ? VAL 212 A 212 A ? -1.9 ASN 211 A 211 A ? -0.3 MET 219 A 219 A ? -2.6 ASP 214 A 214 A ? -0.3 
216 LEU 216 A 216 A ? PHE 213 A 213 A ? -1.4 ASP 217 A 217 A ? -0.2 LYS 220 A 220 A ? -3.2 SER 221 A 221 A ? -0.2 
217 ASP 217 A 217 A ? PHE 213 A 213 A ? -0.3 TRP 218 A 218 A ? -0.2 SER 221 A 221 A ? -2.0 LEU 216 A 216 A ? -0.2 
218 TRP 218 A 218 A ? LYS 220 A 220 A ? -0.2 MET 219 A 219 A ? -0.2 ILE 222 A 222 A ? -1.7 LEU 216 A 216 A ? -0.2 
219 MET 219 A 219 A ? HIS 215 A 215 A ? -2.6 LYS 220 A 220 A ? -0.2 ILE 223 A 223 A ? -2.7 ASP 217 A 217 A ? -0.2 
220 LYS 220 A 220 A ? LEU 216 A 216 A ? -3.2 SER 221 A 221 A ? -0.2 ALA 224 A 224 A ? -2.4 MET 219 A 219 A ? -0.2 
221 SER 221 A 221 A ? ASP 217 A 217 A ? -2.0 LEU 216 A 216 A ? -0.2 GLY 225 A 225 A ? -1.3 LYS 220 A 220 A ? -0.2 
222 ILE 222 A 222 A ? TRP 218 A 218 A ? -1.7 ALA 224 A 224 A ? -0.2 ASN 226 A 226 A ? -0.5 LYS 220 A 220 A ? -0.2 
223 ILE 223 A 223 A ? MET 219 A 219 A ? -2.7 ALA 224 A 224 A ? -0.2 ASN 226 A 226 A ? -0.5 SER 221 A 221 A ? -0.2 
224 ALA 224 A 224 A ? LYS 220 A 220 A ? -2.4 GLY 225 A 225 A ? -0.2 ILE 223 A 223 A ? -0.2 ILE 222 A 222 A ? -0.2 
225 GLY 225 A 225 A ? SER 221 A 221 A ? -1.3 LYS 220 A 220 A ? -0.2 ALA 224 A 224 A ? -0.2 ILE 223 A 223 A ? -0.2 
226 ASN 226 A 226 A ? ILE 223 A 223 A ? -0.5 ILE 222 A 222 A ? -0.5 ILE 222 A 222 A ? -0.0 ?   ?   ? ?   ? ? ?    
# 
loop_
_dssp_statistics_histogram.entry_id 
_dssp_statistics_histogram.type 
_dssp_statistics_histogram.1 
_dssp_statistics_histogram.2 
_dssp_statistics_histogram.3 
_dssp_statistics_histogram.4 
_dssp_statistics_histogram.5 
_dssp_statistics_histogram.6 
_dssp_statistics_histogram.7 
_dssp_statistics_histogram.8 
_dssp_statistics_histogram.9 
_dssp_statistics_histogram.10 
_dssp_statistics_histogram.11 
_dssp_statistics_histogram.12 
_dssp_statistics_histogram.13 
_dssp_statistics_histogram.14 
_dssp_statistics_histogram.15 
_dssp_statistics_histogram.16 
_dssp_statistics_histogram.17 
_dssp_statistics_histogram.18 
_dssp_statistics_histogram.19 
_dssp_statistics_histogram.20 
_dssp_statistics_histogram.21 
_dssp_statistics_histogram.22 
_dssp_statistics_histogram.23 
_dssp_statistics_histogram.24 
_dssp_statistics_histogram.25 
_dssp_statistics_histogram.26 
_dssp_statistics_histogram.27 
_dssp_statistics_histogram.28 
_dssp_statistics_histogram.29 
_dssp_statistics_histogram.30 
Prmu_A_05 residues_per_alpha_helix        0 0 0 0 0 0 1 0 0 1 0 0 0 0 0 0 0 0 0 0 0 0 0 0 0 0 0 0 0 0 
Prmu_A_05 parallel_bridges_per_ladder     1 0 0 0 0 0 0 0 0 0 0 0 0 0 0 0 0 0 0 0 0 0 0 0 0 0 0 0 0 0 
Prmu_A_05 antiparallel_bridges_per_ladder 1 2 4 4 1 2 0 0 0 0 0 0 0 0 0 0 0 0 0 0 0 0 0 0 0 0 0 0 0 0 
Prmu_A_05 ladders_per_sheet               0 0 0 0 0 1 0 1 0 0 0 0 0 0 0 0 0 0 0 0 0 0 0 0 0 0 0 0 0 0 
# 
loop_
_dssp_statistics_hbond.entry_id 
_dssp_statistics_hbond.type 
_dssp_statistics_hbond.count 
_dssp_statistics_hbond.count_per_100 
Prmu_A_05 O(I)-->H-N(J)          137 60.6 
Prmu_A_05 'PARALLEL BRIDGES'     2   0.9  
Prmu_A_05 'ANTIPARALLEL BRIDGES' 66  29.2 
Prmu_A_05 O(I)-->H-N(I-5)        1   0.4  
Prmu_A_05 O(I)-->H-N(I-4)        1   0.4  
Prmu_A_05 O(I)-->H-N(I-3)        5   2.2  
Prmu_A_05 O(I)-->H-N(I-2)        0   0.0  
Prmu_A_05 O(I)-->H-N(I-1)        0   0.0  
Prmu_A_05 O(I)-->H-N(I+0)        0   0.0  
Prmu_A_05 O(I)-->H-N(I+1)        0   0.0  
Prmu_A_05 O(I)-->H-N(I+2)        17  7.5  
Prmu_A_05 O(I)-->H-N(I+3)        22  9.7  
Prmu_A_05 O(I)-->H-N(I+4)        14  6.2  
Prmu_A_05 O(I)-->H-N(I+5)        0   0.0  
# 
_dssp_statistics.entry_id                       Prmu_A_05 
_dssp_statistics.nr_of_residues                 226 
_dssp_statistics.nr_of_chains                   1 
_dssp_statistics.nr_of_ss_bridges_total         0 
_dssp_statistics.nr_of_ss_bridges_intra_chain   0 
_dssp_statistics.nr_of_ss_bridges_inter_chain   0 
# 
loop_
_chem_comp.id 
_chem_comp.type 
_chem_comp.mon_nstd_flag 
_chem_comp.name 
_chem_comp.formula 
_chem_comp.formula_weight 
ALA 'L-PEPTIDE LINKING' y ALANINE         'C3 H7 N O2'     89.093 
ARG 'L-PEPTIDE LINKING' y ARGININE        'C6 H15 N4 O2'  175.209 
ASN 'L-PEPTIDE LINKING' y ASPARAGINE      'C4 H8 N2 O3'   132.118 
ASP 'L-PEPTIDE LINKING' y 'ASPARTIC ACID' 'C4 H7 N O4'    133.103 
CYS 'L-PEPTIDE LINKING' y CYSTEINE        'C3 H7 N O2 S'  121.158 
GLN 'L-PEPTIDE LINKING' y GLUTAMINE       'C5 H10 N2 O3'  146.144 
GLU 'L-PEPTIDE LINKING' y 'GLUTAMIC ACID' 'C5 H9 N O4'    147.129 
GLY 'PEPTIDE LINKING'   y GLYCINE         'C2 H5 N O2'     75.067 
HIS 'L-PEPTIDE LINKING' y HISTIDINE       'C6 H10 N3 O2'  156.162 
ILE 'L-PEPTIDE LINKING' y ISOLEUCINE      'C6 H13 N O2'   131.173 
LEU 'L-PEPTIDE LINKING' y LEUCINE         'C6 H13 N O2'   131.173 
LYS 'L-PEPTIDE LINKING' y LYSINE          'C6 H15 N2 O2'  147.195 
MET 'L-PEPTIDE LINKING' y METHIONINE      'C5 H11 N O2 S' 149.211 
PHE 'L-PEPTIDE LINKING' y PHENYLALANINE   'C9 H11 N O2'   165.189 
PRO 'L-PEPTIDE LINKING' y PROLINE         'C5 H9 N O2'     115.13 
SER 'L-PEPTIDE LINKING' y SERINE          'C3 H7 N O3'    105.093 
THR 'L-PEPTIDE LINKING' y THREONINE       'C4 H9 N O3'    119.119 
TRP 'L-PEPTIDE LINKING' y TRYPTOPHAN      'C11 H12 N2 O2' 204.225 
TYR 'L-PEPTIDE LINKING' y TYROSINE        'C9 H11 N O3'   181.189 
VAL 'L-PEPTIDE LINKING' y VALINE          'C5 H11 N O2'   117.146 
# 
loop_
_atom_type.symbol 
N 
C 
O 
S 
# 
loop_
_entity_poly_seq.entity_id 
_entity_poly_seq.num 
_entity_poly_seq.mon_id 
_entity_poly_seq.hetero 
1   1 LEU n 
1   2 VAL n 
1   3 ILE n 
1   4 GLY n 
1   5 GLY n 
1   6 ASP n 
1   7 GLU n 
1   8 CYS n 
1   9 ASN n 
1  10 ILE n 
1  11 ASN n 
1  12 GLU n 
1  13 HIS n 
1  14 ARG n 
1  15 SER n 
1  16 LEU n 
1  17 VAL n 
1  18 VAL n 
1  19 PHE n 
1  20 PHE n 
1  21 ASN n 
1  22 SER n 
1  23 SER n 
1  24 GLY n 
1  25 ILE n 
1  26 PHE n 
1  27 CYS n 
1  28 GLY n 
1  29 GLY n 
1  30 THR n 
1  31 LEU n 
1  32 ILE n 
1  33 ASN n 
1  34 LYS n 
1  35 GLU n 
1  36 TRP n 
1  37 VAL n 
1  38 LEU n 
1  39 THR n 
1  40 ALA n 
1  41 ALA n 
1  42 ARG n 
1  43 CYS n 
1  44 ASP n 
1  45 SER n 
1  46 LYS n 
1  47 ASN n 
1  48 PHE n 
1  49 GLN n 
1  50 MET n 
1  51 MET n 
1  52 PHE n 
1  53 GLY n 
1  54 VAL n 
1  55 HIS n 
1  56 SER n 
1  57 LYS n 
1  58 LYS n 
1  59 ILE n 
1  60 LEU n 
1  61 ASN n 
1  62 GLU n 
1  63 ASP n 
1  64 GLU n 
1  65 GLN n 
1  66 THR n 
1  67 ARG n 
1  68 ASP n 
1  69 PRO n 
1  70 LYS n 
1  71 GLU n 
1  72 LYS n 
1  73 PHE n 
1  74 ILE n 
1  75 CYS n 
1  76 PRO n 
1  77 ASN n 
1  78 LYS n 
1  79 LYS n 
1  80 ASP n 
1  81 ASP n 
1  82 LYS n 
1  83 ASN n 
1  84 ASP n 
1  85 LYS n 
1  86 ASP n 
1  87 ILE n 
1  88 MET n 
1  89 LEU n 
1  90 ILE n 
1  91 ARG n 
1  92 LEU n 
1  93 ASP n 
1  94 SER n 
1  95 SER n 
1  96 VAL n 
1  97 SER n 
1  98 ASN n 
1  99 SER n 
1 100 GLU n 
1 101 HIS n 
1 102 ILE n 
1 103 ALA n 
1 104 PRO n 
1 105 LEU n 
1 106 SER n 
1 107 LEU n 
1 108 PRO n 
1 109 SER n 
1 110 SER n 
1 111 PRO n 
1 112 PRO n 
1 113 SER n 
1 114 VAL n 
1 115 GLY n 
1 116 SER n 
1 117 VAL n 
1 118 CYS n 
1 119 ARG n 
1 120 VAL n 
1 121 MET n 
1 122 GLY n 
1 123 TRP n 
1 124 GLY n 
1 125 ALA n 
1 126 ILE n 
1 127 THR n 
1 128 SER n 
1 129 PRO n 
1 130 GLN n 
1 131 GLU n 
1 132 THR n 
1 133 TYR n 
1 134 PRO n 
1 135 ASP n 
1 136 VAL n 
1 137 PRO n 
1 138 HIS n 
1 139 CYS n 
1 140 ALA n 
1 141 ASN n 
1 142 ILE n 
1 143 ASN n 
1 144 ILE n 
1 145 LEU n 
1 146 ASP n 
1 147 HIS n 
1 148 ALA n 
1 149 VAL n 
1 150 CYS n 
1 151 ARG n 
1 152 ALA n 
1 153 ALA n 
1 154 TYR n 
1 155 PRO n 
1 156 GLU n 
1 157 ARG n 
1 158 GLU n 
1 159 LYS n 
1 160 SER n 
1 161 LYS n 
1 162 THR n 
1 163 LEU n 
1 164 CYS n 
1 165 ALA n 
1 166 GLY n 
1 167 ILE n 
1 168 LEU n 
1 169 GLN n 
1 170 GLY n 
1 171 GLY n 
1 172 LYS n 
1 173 ASP n 
1 174 SER n 
1 175 CYS n 
1 176 LEU n 
1 177 VAL n 
1 178 ASP n 
1 179 SER n 
1 180 GLY n 
1 181 GLY n 
1 182 PRO n 
1 183 LEU n 
1 184 ILE n 
1 185 CYS n 
1 186 ASN n 
1 187 GLY n 
1 188 GLN n 
1 189 VAL n 
1 190 GLN n 
1 191 GLY n 
1 192 ILE n 
1 193 VAL n 
1 194 SER n 
1 195 ASP n 
1 196 GLY n 
1 197 GLY n 
1 198 TYR n 
1 199 PRO n 
1 200 CYS n 
1 201 GLY n 
1 202 GLN n 
1 203 PRO n 
1 204 ARG n 
1 205 GLU n 
1 206 PRO n 
1 207 GLY n 
1 208 VAL n 
1 209 TYR n 
1 210 THR n 
1 211 ASN n 
1 212 VAL n 
1 213 PHE n 
1 214 ASP n 
1 215 HIS n 
1 216 LEU n 
1 217 ASP n 
1 218 TRP n 
1 219 MET n 
1 220 LYS n 
1 221 SER n 
1 222 ILE n 
1 223 ILE n 
1 224 ALA n 
1 225 GLY n 
1 226 ASN n 
# 
loop_
_pdbx_poly_seq_scheme.asym_id 
_pdbx_poly_seq_scheme.entity_id 
_pdbx_poly_seq_scheme.seq_id 
_pdbx_poly_seq_scheme.mon_id 
_pdbx_poly_seq_scheme.ndb_seq_num 
_pdbx_poly_seq_scheme.pdb_seq_num 
_pdbx_poly_seq_scheme.auth_seq_num 
_pdbx_poly_seq_scheme.pdb_mon_id 
_pdbx_poly_seq_scheme.auth_mon_id 
_pdbx_poly_seq_scheme.pdb_strand_id 
_pdbx_poly_seq_scheme.pdb_ins_code 
_pdbx_poly_seq_scheme.hetero 
A 1   1 LEU   1 1   1   LEU LEU A ? n 
A 1   2 VAL   2 2   2   VAL VAL A ? n 
A 1   3 ILE   3 3   3   ILE ILE A ? n 
A 1   4 GLY   4 4   4   GLY GLY A ? n 
A 1   5 GLY   5 5   5   GLY GLY A ? n 
A 1   6 ASP   6 6   6   ASP ASP A ? n 
A 1   7 GLU   7 7   7   GLU GLU A ? n 
A 1   8 CYS   8 8   8   CYS CYS A ? n 
A 1   9 ASN   9 9   9   ASN ASN A ? n 
A 1  10 ILE  10 10  10  ILE ILE A ? n 
A 1  11 ASN  11 11  11  ASN ASN A ? n 
A 1  12 GLU  12 12  12  GLU GLU A ? n 
A 1  13 HIS  13 13  13  HIS HIS A ? n 
A 1  14 ARG  14 14  14  ARG ARG A ? n 
A 1  15 SER  15 15  15  SER SER A ? n 
A 1  16 LEU  16 16  16  LEU LEU A ? n 
A 1  17 VAL  17 17  17  VAL VAL A ? n 
A 1  18 VAL  18 18  18  VAL VAL A ? n 
A 1  19 PHE  19 19  19  PHE PHE A ? n 
A 1  20 PHE  20 20  20  PHE PHE A ? n 
A 1  21 ASN  21 21  21  ASN ASN A ? n 
A 1  22 SER  22 22  22  SER SER A ? n 
A 1  23 SER  23 23  23  SER SER A ? n 
A 1  24 GLY  24 24  24  GLY GLY A ? n 
A 1  25 ILE  25 25  25  ILE ILE A ? n 
A 1  26 PHE  26 26  26  PHE PHE A ? n 
A 1  27 CYS  27 27  27  CYS CYS A ? n 
A 1  28 GLY  28 28  28  GLY GLY A ? n 
A 1  29 GLY  29 29  29  GLY GLY A ? n 
A 1  30 THR  30 30  30  THR THR A ? n 
A 1  31 LEU  31 31  31  LEU LEU A ? n 
A 1  32 ILE  32 32  32  ILE ILE A ? n 
A 1  33 ASN  33 33  33  ASN ASN A ? n 
A 1  34 LYS  34 34  34  LYS LYS A ? n 
A 1  35 GLU  35 35  35  GLU GLU A ? n 
A 1  36 TRP  36 36  36  TRP TRP A ? n 
A 1  37 VAL  37 37  37  VAL VAL A ? n 
A 1  38 LEU  38 38  38  LEU LEU A ? n 
A 1  39 THR  39 39  39  THR THR A ? n 
A 1  40 ALA  40 40  40  ALA ALA A ? n 
A 1  41 ALA  41 41  41  ALA ALA A ? n 
A 1  42 ARG  42 42  42  ARG ARG A ? n 
A 1  43 CYS  43 43  43  CYS CYS A ? n 
A 1  44 ASP  44 44  44  ASP ASP A ? n 
A 1  45 SER  45 45  45  SER SER A ? n 
A 1  46 LYS  46 46  46  LYS LYS A ? n 
A 1  47 ASN  47 47  47  ASN ASN A ? n 
A 1  48 PHE  48 48  48  PHE PHE A ? n 
A 1  49 GLN  49 49  49  GLN GLN A ? n 
A 1  50 MET  50 50  50  MET MET A ? n 
A 1  51 MET  51 51  51  MET MET A ? n 
A 1  52 PHE  52 52  52  PHE PHE A ? n 
A 1  53 GLY  53 53  53  GLY GLY A ? n 
A 1  54 VAL  54 54  54  VAL VAL A ? n 
A 1  55 HIS  55 55  55  HIS HIS A ? n 
A 1  56 SER  56 56  56  SER SER A ? n 
A 1  57 LYS  57 57  57  LYS LYS A ? n 
A 1  58 LYS  58 58  58  LYS LYS A ? n 
A 1  59 ILE  59 59  59  ILE ILE A ? n 
A 1  60 LEU  60 60  60  LEU LEU A ? n 
A 1  61 ASN  61 61  61  ASN ASN A ? n 
A 1  62 GLU  62 62  62  GLU GLU A ? n 
A 1  63 ASP  63 63  63  ASP ASP A ? n 
A 1  64 GLU  64 64  64  GLU GLU A ? n 
A 1  65 GLN  65 65  65  GLN GLN A ? n 
A 1  66 THR  66 66  66  THR THR A ? n 
A 1  67 ARG  67 67  67  ARG ARG A ? n 
A 1  68 ASP  68 68  68  ASP ASP A ? n 
A 1  69 PRO  69 69  69  PRO PRO A ? n 
A 1  70 LYS  70 70  70  LYS LYS A ? n 
A 1  71 GLU  71 71  71  GLU GLU A ? n 
A 1  72 LYS  72 72  72  LYS LYS A ? n 
A 1  73 PHE  73 73  73  PHE PHE A ? n 
A 1  74 ILE  74 74  74  ILE ILE A ? n 
A 1  75 CYS  75 75  75  CYS CYS A ? n 
A 1  76 PRO  76 76  76  PRO PRO A ? n 
A 1  77 ASN  77 77  77  ASN ASN A ? n 
A 1  78 LYS  78 78  78  LYS LYS A ? n 
A 1  79 LYS  79 79  79  LYS LYS A ? n 
A 1  80 ASP  80 80  80  ASP ASP A ? n 
A 1  81 ASP  81 81  81  ASP ASP A ? n 
A 1  82 LYS  82 82  82  LYS LYS A ? n 
A 1  83 ASN  83 83  83  ASN ASN A ? n 
A 1  84 ASP  84 84  84  ASP ASP A ? n 
A 1  85 LYS  85 85  85  LYS LYS A ? n 
A 1  86 ASP  86 86  86  ASP ASP A ? n 
A 1  87 ILE  87 87  87  ILE ILE A ? n 
A 1  88 MET  88 88  88  MET MET A ? n 
A 1  89 LEU  89 89  89  LEU LEU A ? n 
A 1  90 ILE  90 90  90  ILE ILE A ? n 
A 1  91 ARG  91 91  91  ARG ARG A ? n 
A 1  92 LEU  92 92  92  LEU LEU A ? n 
A 1  93 ASP  93 93  93  ASP ASP A ? n 
A 1  94 SER  94 94  94  SER SER A ? n 
A 1  95 SER  95 95  95  SER SER A ? n 
A 1  96 VAL  96 96  96  VAL VAL A ? n 
A 1  97 SER  97 97  97  SER SER A ? n 
A 1  98 ASN  98 98  98  ASN ASN A ? n 
A 1  99 SER  99 99  99  SER SER A ? n 
A 1 100 GLU 100 100 100 GLU GLU A ? n 
A 1 101 HIS 101 101 101 HIS HIS A ? n 
A 1 102 ILE 102 102 102 ILE ILE A ? n 
A 1 103 ALA 103 103 103 ALA ALA A ? n 
A 1 104 PRO 104 104 104 PRO PRO A ? n 
A 1 105 LEU 105 105 105 LEU LEU A ? n 
A 1 106 SER 106 106 106 SER SER A ? n 
A 1 107 LEU 107 107 107 LEU LEU A ? n 
A 1 108 PRO 108 108 108 PRO PRO A ? n 
A 1 109 SER 109 109 109 SER SER A ? n 
A 1 110 SER 110 110 110 SER SER A ? n 
A 1 111 PRO 111 111 111 PRO PRO A ? n 
A 1 112 PRO 112 112 112 PRO PRO A ? n 
A 1 113 SER 113 113 113 SER SER A ? n 
A 1 114 VAL 114 114 114 VAL VAL A ? n 
A 1 115 GLY 115 115 115 GLY GLY A ? n 
A 1 116 SER 116 116 116 SER SER A ? n 
A 1 117 VAL 117 117 117 VAL VAL A ? n 
A 1 118 CYS 118 118 118 CYS CYS A ? n 
A 1 119 ARG 119 119 119 ARG ARG A ? n 
A 1 120 VAL 120 120 120 VAL VAL A ? n 
A 1 121 MET 121 121 121 MET MET A ? n 
A 1 122 GLY 122 122 122 GLY GLY A ? n 
A 1 123 TRP 123 123 123 TRP TRP A ? n 
A 1 124 GLY 124 124 124 GLY GLY A ? n 
A 1 125 ALA 125 125 125 ALA ALA A ? n 
A 1 126 ILE 126 126 126 ILE ILE A ? n 
A 1 127 THR 127 127 127 THR THR A ? n 
A 1 128 SER 128 128 128 SER SER A ? n 
A 1 129 PRO 129 129 129 PRO PRO A ? n 
A 1 130 GLN 130 130 130 GLN GLN A ? n 
A 1 131 GLU 131 131 131 GLU GLU A ? n 
A 1 132 THR 132 132 132 THR THR A ? n 
A 1 133 TYR 133 133 133 TYR TYR A ? n 
A 1 134 PRO 134 134 134 PRO PRO A ? n 
A 1 135 ASP 135 135 135 ASP ASP A ? n 
A 1 136 VAL 136 136 136 VAL VAL A ? n 
A 1 137 PRO 137 137 137 PRO PRO A ? n 
A 1 138 HIS 138 138 138 HIS HIS A ? n 
A 1 139 CYS 139 139 139 CYS CYS A ? n 
A 1 140 ALA 140 140 140 ALA ALA A ? n 
A 1 141 ASN 141 141 141 ASN ASN A ? n 
A 1 142 ILE 142 142 142 ILE ILE A ? n 
A 1 143 ASN 143 143 143 ASN ASN A ? n 
A 1 144 ILE 144 144 144 ILE ILE A ? n 
A 1 145 LEU 145 145 145 LEU LEU A ? n 
A 1 146 ASP 146 146 146 ASP ASP A ? n 
A 1 147 HIS 147 147 147 HIS HIS A ? n 
A 1 148 ALA 148 148 148 ALA ALA A ? n 
A 1 149 VAL 149 149 149 VAL VAL A ? n 
A 1 150 CYS 150 150 150 CYS CYS A ? n 
A 1 151 ARG 151 151 151 ARG ARG A ? n 
A 1 152 ALA 152 152 152 ALA ALA A ? n 
A 1 153 ALA 153 153 153 ALA ALA A ? n 
A 1 154 TYR 154 154 154 TYR TYR A ? n 
A 1 155 PRO 155 155 155 PRO PRO A ? n 
A 1 156 GLU 156 156 156 GLU GLU A ? n 
A 1 157 ARG 157 157 157 ARG ARG A ? n 
A 1 158 GLU 158 158 158 GLU GLU A ? n 
A 1 159 LYS 159 159 159 LYS LYS A ? n 
A 1 160 SER 160 160 160 SER SER A ? n 
A 1 161 LYS 161 161 161 LYS LYS A ? n 
A 1 162 THR 162 162 162 THR THR A ? n 
A 1 163 LEU 163 163 163 LEU LEU A ? n 
A 1 164 CYS 164 164 164 CYS CYS A ? n 
A 1 165 ALA 165 165 165 ALA ALA A ? n 
A 1 166 GLY 166 166 166 GLY GLY A ? n 
A 1 167 ILE 167 167 167 ILE ILE A ? n 
A 1 168 LEU 168 168 168 LEU LEU A ? n 
A 1 169 GLN 169 169 169 GLN GLN A ? n 
A 1 170 GLY 170 170 170 GLY GLY A ? n 
A 1 171 GLY 171 171 171 GLY GLY A ? n 
A 1 172 LYS 172 172 172 LYS LYS A ? n 
A 1 173 ASP 173 173 173 ASP ASP A ? n 
A 1 174 SER 174 174 174 SER SER A ? n 
A 1 175 CYS 175 175 175 CYS CYS A ? n 
A 1 176 LEU 176 176 176 LEU LEU A ? n 
A 1 177 VAL 177 177 177 VAL VAL A ? n 
A 1 178 ASP 178 178 178 ASP ASP A ? n 
A 1 179 SER 179 179 179 SER SER A ? n 
A 1 180 GLY 180 180 180 GLY GLY A ? n 
A 1 181 GLY 181 181 181 GLY GLY A ? n 
A 1 182 PRO 182 182 182 PRO PRO A ? n 
A 1 183 LEU 183 183 183 LEU LEU A ? n 
A 1 184 ILE 184 184 184 ILE ILE A ? n 
A 1 185 CYS 185 185 185 CYS CYS A ? n 
A 1 186 ASN 186 186 186 ASN ASN A ? n 
A 1 187 GLY 187 187 187 GLY GLY A ? n 
A 1 188 GLN 188 188 188 GLN GLN A ? n 
A 1 189 VAL 189 189 189 VAL VAL A ? n 
A 1 190 GLN 190 190 190 GLN GLN A ? n 
A 1 191 GLY 191 191 191 GLY GLY A ? n 
A 1 192 ILE 192 192 192 ILE ILE A ? n 
A 1 193 VAL 193 193 193 VAL VAL A ? n 
A 1 194 SER 194 194 194 SER SER A ? n 
A 1 195 ASP 195 195 195 ASP ASP A ? n 
A 1 196 GLY 196 196 196 GLY GLY A ? n 
A 1 197 GLY 197 197 197 GLY GLY A ? n 
A 1 198 TYR 198 198 198 TYR TYR A ? n 
A 1 199 PRO 199 199 199 PRO PRO A ? n 
A 1 200 CYS 200 200 200 CYS CYS A ? n 
A 1 201 GLY 201 201 201 GLY GLY A ? n 
A 1 202 GLN 202 202 202 GLN GLN A ? n 
A 1 203 PRO 203 203 203 PRO PRO A ? n 
A 1 204 ARG 204 204 204 ARG ARG A ? n 
A 1 205 GLU 205 205 205 GLU GLU A ? n 
A 1 206 PRO 206 206 206 PRO PRO A ? n 
A 1 207 GLY 207 207 207 GLY GLY A ? n 
A 1 208 VAL 208 208 208 VAL VAL A ? n 
A 1 209 TYR 209 209 209 TYR TYR A ? n 
A 1 210 THR 210 210 210 THR THR A ? n 
A 1 211 ASN 211 211 211 ASN ASN A ? n 
A 1 212 VAL 212 212 212 VAL VAL A ? n 
A 1 213 PHE 213 213 213 PHE PHE A ? n 
A 1 214 ASP 214 214 214 ASP ASP A ? n 
A 1 215 HIS 215 215 215 HIS HIS A ? n 
A 1 216 LEU 216 216 216 LEU LEU A ? n 
A 1 217 ASP 217 217 217 ASP ASP A ? n 
A 1 218 TRP 218 218 218 TRP TRP A ? n 
A 1 219 MET 219 219 219 MET MET A ? n 
A 1 220 LYS 220 220 220 LYS LYS A ? n 
A 1 221 SER 221 221 221 SER SER A ? n 
A 1 222 ILE 222 222 222 ILE ILE A ? n 
A 1 223 ILE 223 223 223 ILE ILE A ? n 
A 1 224 ALA 224 224 224 ALA ALA A ? n 
A 1 225 GLY 225 225 225 GLY GLY A ? n 
A 1 226 ASN 226 226 226 ASN ASN A ? n 
# 
loop_
_atom_site.group_PDB 
_atom_site.id 
_atom_site.type_symbol 
_atom_site.label_atom_id 
_atom_site.label_alt_id 
_atom_site.label_comp_id 
_atom_site.label_asym_id 
_atom_site.label_entity_id 
_atom_site.label_seq_id 
_atom_site.pdbx_PDB_ins_code 
_atom_site.Cartn_x 
_atom_site.Cartn_y 
_atom_site.Cartn_z 
_atom_site.occupancy 
_atom_site.B_iso_or_equiv 
_atom_site.pdbx_formal_charge 
_atom_site.auth_seq_id 
_atom_site.auth_comp_id 
_atom_site.auth_asym_id 
_atom_site.auth_atom_id 
_atom_site.pdbx_PDB_model_num 
ATOM 1    N N   ? LEU A 1   1 ?   9.868   3.968  -0.312 1.000 72.480 ? 1   LEU A N   1 
ATOM 2    C CA  ? LEU A 1   1 ?   9.576   5.079  -1.211 1.000 72.480 ? 1   LEU A CA  1 
ATOM 3    C C   ? LEU A 1   1 ?   9.619   4.626  -2.666 1.000 72.480 ? 1   LEU A C   1 
ATOM 4    C CB  ? LEU A 1   1 ?  10.570   6.222  -0.990 1.000 72.480 ? 1   LEU A CB  1 
ATOM 5    O O   ? LEU A 1   1 ?  10.299   3.652  -2.998 1.000 72.480 ? 1   LEU A O   1 
ATOM 6    C CG  ? LEU A 1   1 ?  10.483   6.946   0.354 1.000 72.480 ? 1   LEU A CG  1 
ATOM 7    C CD1 ? LEU A 1   1 ?  11.726   7.801   0.577 1.000 72.480 ? 1   LEU A CD1 1 
ATOM 8    C CD2 ? LEU A 1   1 ?   9.221   7.799   0.423 1.000 72.480 ? 1   LEU A CD2 1 
ATOM 9    N N   ? VAL A 1   2 ?   8.662   5.251  -3.512 1.000 89.930 ? 2   VAL A N   1 
ATOM 10   C CA  ? VAL A 1   2 ?   8.542   4.980  -4.941 1.000 89.930 ? 2   VAL A CA  1 
ATOM 11   C C   ? VAL A 1   2 ?   9.622   5.744  -5.704 1.000 89.930 ? 2   VAL A C   1 
ATOM 12   C CB  ? VAL A 1   2 ?   7.143   5.358  -5.476 1.000 89.930 ? 2   VAL A CB  1 
ATOM 13   O O   ? VAL A 1   2 ?   9.646   6.977  -5.689 1.000 89.930 ? 2   VAL A O   1 
ATOM 14   C CG1 ? VAL A 1   2 ?   7.042   5.075  -6.973 1.000 89.930 ? 2   VAL A CG1 1 
ATOM 15   C CG2 ? VAL A 1   2 ?   6.058   4.600  -4.712 1.000 89.930 ? 2   VAL A CG2 1 
ATOM 16   N N   ? ILE A 1   3 ?  10.689   5.083  -6.151 1.000 93.170 ? 3   ILE A N   1 
ATOM 17   C CA  ? ILE A 1   3 ?  11.757   5.675  -6.949 1.000 93.170 ? 3   ILE A CA  1 
ATOM 18   C C   ? ILE A 1   3 ?  11.172   6.297  -8.214 1.000 93.170 ? 3   ILE A C   1 
ATOM 19   C CB  ? ILE A 1   3 ?  12.835   4.630  -7.314 1.000 93.170 ? 3   ILE A CB  1 
ATOM 20   O O   ? ILE A 1   3 ?  10.349   5.679  -8.894 1.000 93.170 ? 3   ILE A O   1 
ATOM 21   C CG1 ? ILE A 1   3 ?  13.570   4.158  -6.055 1.000 93.170 ? 3   ILE A CG1 1 
ATOM 22   C CG2 ? ILE A 1   3 ?  13.818   5.205  -8.339 1.000 93.170 ? 3   ILE A CG2 1 
ATOM 23   C CD1 ? ILE A 1   3 ?  14.666   3.136  -6.324 1.000 93.170 ? 3   ILE A CD1 1 
ATOM 24   N N   ? GLY A 1   4 ?  11.667   7.551  -8.460 1.000 92.740 ? 4   GLY A N   1 
ATOM 25   C CA  ? GLY A 1   4 ?  11.232   8.201  -9.686 1.000 92.740 ? 4   GLY A CA  1 
ATOM 26   C C   ? GLY A 1   4 ?   9.847   8.813  -9.579 1.000 92.740 ? 4   GLY A C   1 
ATOM 27   O O   ? GLY A 1   4 ?   9.284   9.266 -10.577 1.000 92.740 ? 4   GLY A O   1 
ATOM 28   N N   ? GLY A 1   5 ?   9.225   8.769  -8.258 1.000 94.160 ? 5   GLY A N   1 
ATOM 29   C CA  ? GLY A 1   5 ?   7.928   9.373  -8.000 1.000 94.160 ? 5   GLY A CA  1 
ATOM 30   C C   ? GLY A 1   5 ?   8.025  10.764  -7.402 1.000 94.160 ? 5   GLY A C   1 
ATOM 31   O O   ? GLY A 1   5 ?   9.124  11.293  -7.223 1.000 94.160 ? 5   GLY A O   1 
ATOM 32   N N   ? ASP A 1   6 ?   6.845  11.372  -7.127 1.000 95.060 ? 6   ASP A N   1 
ATOM 33   C CA  ? ASP A 1   6 ?   6.706  12.676  -6.486 1.000 95.060 ? 6   ASP A CA  1 
ATOM 34   C C   ? ASP A 1   6 ?   5.745  12.608  -5.301 1.000 95.060 ? 6   ASP A C   1 
ATOM 35   C CB  ? ASP A 1   6 ?   6.224  13.721  -7.494 1.000 95.060 ? 6   ASP A CB  1 
ATOM 36   O O   ? ASP A 1   6 ?   5.049  11.607  -5.117 1.000 95.060 ? 6   ASP A O   1 
ATOM 37   C CG  ? ASP A 1   6 ?   7.115  13.817  -8.721 1.000 95.060 ? 6   ASP A CG  1 
ATOM 38   O OD1 ? ASP A 1   6 ?   8.346  13.969  -8.570 1.000 95.060 ? 6   ASP A OD1 1 
ATOM 39   O OD2 ? ASP A 1   6 ?   6.579  13.743  -9.848 1.000 95.060 ? 6   ASP A OD2 1 
ATOM 40   N N   ? GLU A 1   7 ?   5.853  13.668  -4.505 1.000 95.180 ? 7   GLU A N   1 
ATOM 41   C CA  ? GLU A 1   7 ?   4.941  13.744  -3.367 1.000 95.180 ? 7   GLU A CA  1 
ATOM 42   C C   ? GLU A 1   7 ?   3.492  13.553  -3.806 1.000 95.180 ? 7   GLU A C   1 
ATOM 43   C CB  ? GLU A 1   7 ?   5.098  15.082  -2.640 1.000 95.180 ? 7   GLU A CB  1 
ATOM 44   O O   ? GLU A 1   7 ?   3.046  14.168  -4.776 1.000 95.180 ? 7   GLU A O   1 
ATOM 45   C CG  ? GLU A 1   7 ?   6.418  15.227  -1.896 1.000 95.180 ? 7   GLU A CG  1 
ATOM 46   C CD  ? GLU A 1   7 ?   6.498  16.492  -1.056 1.000 95.180 ? 7   GLU A CD  1 
ATOM 47   O OE1 ? GLU A 1   7 ?   7.547  16.731  -0.417 1.000 95.180 ? 7   GLU A OE1 1 
ATOM 48   O OE2 ? GLU A 1   7 ?   5.502  17.249  -1.036 1.000 95.180 ? 7   GLU A OE2 1 
ATOM 49   N N   ? CYS A 1   8 ?   2.844  12.562  -3.073 1.000 93.740 ? 8   CYS A N   1 
ATOM 50   C CA  ? CYS A 1   8 ?   1.418  12.363  -3.311 1.000 93.740 ? 8   CYS A CA  1 
ATOM 51   C C   ? CYS A 1   8 ?   0.614  13.571  -2.844 1.000 93.740 ? 8   CYS A C   1 
ATOM 52   C CB  ? CYS A 1   8 ?   0.926  11.105  -2.597 1.000 93.740 ? 8   CYS A CB  1 
ATOM 53   O O   ? CYS A 1   8 ?   0.952  14.196  -1.837 1.000 93.740 ? 8   CYS A O   1 
ATOM 54   S SG  ? CYS A 1   8 ?   1.747   9.591  -3.142 1.000 93.740 ? 8   CYS A SG  1 
ATOM 55   N N   ? ASN A 1   9 ?  -0.399  13.865  -3.594 1.000 89.920 ? 9   ASN A N   1 
ATOM 56   C CA  ? ASN A 1   9 ?  -1.353  14.848  -3.092 1.000 89.920 ? 9   ASN A CA  1 
ATOM 57   C C   ? ASN A 1   9 ?  -2.069  14.347  -1.842 1.000 89.920 ? 9   ASN A C   1 
ATOM 58   C CB  ? ASN A 1   9 ?  -2.369  15.212  -4.177 1.000 89.920 ? 9   ASN A CB  1 
ATOM 59   O O   ? ASN A 1   9 ?  -2.353  13.155  -1.720 1.000 89.920 ? 9   ASN A O   1 
ATOM 60   C CG  ? ASN A 1   9 ?  -3.372  16.250  -3.713 1.000 89.920 ? 9   ASN A CG  1 
ATOM 61   N ND2 ? ASN A 1   9 ?  -3.404  17.389  -4.394 1.000 89.920 ? 9   ASN A ND2 1 
ATOM 62   O OD1 ? ASN A 1   9 ?  -4.111  16.030  -2.750 1.000 89.920 ? 9   ASN A OD1 1 
ATOM 63   N N   ? ILE A 1  10 ?  -2.405  15.218  -0.868 1.000 87.380 ? 10  ILE A N   1 
ATOM 64   C CA  ? ILE A 1  10 ?  -2.962  14.871   0.434 1.000 87.380 ? 10  ILE A CA  1 
ATOM 65   C C   ? ILE A 1  10 ?  -4.283  14.128   0.250 1.000 87.380 ? 10  ILE A C   1 
ATOM 66   C CB  ? ILE A 1  10 ?  -3.171  16.126   1.312 1.000 87.380 ? 10  ILE A CB  1 
ATOM 67   O O   ? ILE A 1  10 ?  -4.635  13.265   1.057 1.000 87.380 ? 10  ILE A O   1 
ATOM 68   C CG1 ? ILE A 1  10 ?  -3.526  15.720   2.747 1.000 87.380 ? 10  ILE A CG1 1 
ATOM 69   C CG2 ? ILE A 1  10 ?  -4.254  17.028   0.714 1.000 87.380 ? 10  ILE A CG2 1 
ATOM 70   C CD1 ? ILE A 1  10 ?  -3.435  16.860   3.753 1.000 87.380 ? 10  ILE A CD1 1 
ATOM 71   N N   ? ASN A 1  11 ?  -4.990  14.258  -0.793 1.000 84.650 ? 11  ASN A N   1 
ATOM 72   C CA  ? ASN A 1  11 ?  -6.299  13.648  -1.001 1.000 84.650 ? 11  ASN A CA  1 
ATOM 73   C C   ? ASN A 1  11 ?  -6.194  12.355  -1.804 1.000 84.650 ? 11  ASN A C   1 
ATOM 74   C CB  ? ASN A 1  11 ?  -7.244  14.630  -1.697 1.000 84.650 ? 11  ASN A CB  1 
ATOM 75   O O   ? ASN A 1  11 ?  -7.172  11.615  -1.927 1.000 84.650 ? 11  ASN A O   1 
ATOM 76   C CG  ? ASN A 1  11 ?  -7.606  15.813  -0.821 1.000 84.650 ? 11  ASN A CG  1 
ATOM 77   N ND2 ? ASN A 1  11 ?  -7.726  16.987  -1.430 1.000 84.650 ? 11  ASN A ND2 1 
ATOM 78   O OD1 ? ASN A 1  11 ?  -7.776  15.673   0.393 1.000 84.650 ? 11  ASN A OD1 1 
ATOM 79   N N   ? GLU A 1  12 ?  -5.067  12.057  -2.383 1.000 86.500 ? 12  GLU A N   1 
ATOM 80   C CA  ? GLU A 1  12 ?  -4.837  10.876  -3.210 1.000 86.500 ? 12  GLU A CA  1 
ATOM 81   C C   ? GLU A 1  12 ?  -4.419   9.680  -2.360 1.000 86.500 ? 12  GLU A C   1 
ATOM 82   C CB  ? GLU A 1  12 ?  -3.773  11.163  -4.273 1.000 86.500 ? 12  GLU A CB  1 
ATOM 83   O O   ? GLU A 1  12 ?  -4.471   8.537  -2.818 1.000 86.500 ? 12  GLU A O   1 
ATOM 84   C CG  ? GLU A 1  12 ?  -4.248  12.089  -5.384 1.000 86.500 ? 12  GLU A CG  1 
ATOM 85   C CD  ? GLU A 1  12 ?  -3.207  12.305  -6.471 1.000 86.500 ? 12  GLU A CD  1 
ATOM 86   O OE1 ? GLU A 1  12 ?  -3.542  12.894  -7.524 1.000 86.500 ? 12  GLU A OE1 1 
ATOM 87   O OE2 ? GLU A 1  12 ?  -2.048  11.880  -6.269 1.000 86.500 ? 12  GLU A OE2 1 
ATOM 88   N N   ? HIS A 1  13 ?  -4.189   9.792  -0.939 1.000 90.960 ? 13  HIS A N   1 
ATOM 89   C CA  ? HIS A 1  13 ?  -3.685   8.751  -0.051 1.000 90.960 ? 13  HIS A CA  1 
ATOM 90   C C   ? HIS A 1  13 ?  -4.722   8.375   1.002 1.000 90.960 ? 13  HIS A C   1 
ATOM 91   C CB  ? HIS A 1  13 ?  -2.390   9.204   0.625 1.000 90.960 ? 13  HIS A CB  1 
ATOM 92   O O   ? HIS A 1  13 ?  -4.371   7.888   2.079 1.000 90.960 ? 13  HIS A O   1 
ATOM 93   C CG  ? HIS A 1  13 ?  -2.562  10.396   1.513 1.000 90.960 ? 13  HIS A CG  1 
ATOM 94   C CD2 ? HIS A 1  13 ?  -2.364  11.714   1.278 1.000 90.960 ? 13  HIS A CD2 1 
ATOM 95   N ND1 ? HIS A 1  13 ?  -2.986  10.295   2.820 1.000 90.960 ? 13  HIS A ND1 1 
ATOM 96   C CE1 ? HIS A 1  13 ?  -3.042  11.504   3.353 1.000 90.960 ? 13  HIS A CE1 1 
ATOM 97   N NE2 ? HIS A 1  13 ?  -2.670  12.383   2.438 1.000 90.960 ? 13  HIS A NE2 1 
ATOM 98   N N   ? ARG A 1  14 ?  -5.890   8.558   0.684 1.000 95.090 ? 14  ARG A N   1 
ATOM 99   C CA  ? ARG A 1  14 ?  -6.958   8.433   1.671 1.000 95.090 ? 14  ARG A CA  1 
ATOM 100  C C   ? ARG A 1  14 ?  -7.172   6.975   2.063 1.000 95.090 ? 14  ARG A C   1 
ATOM 101  C CB  ? ARG A 1  14 ?  -8.261   9.027   1.131 1.000 95.090 ? 14  ARG A CB  1 
ATOM 102  O O   ? ARG A 1  14 ?  -7.751   6.688   3.114 1.000 95.090 ? 14  ARG A O   1 
ATOM 103  C CG  ? ARG A 1  14 ?  -8.205  10.529   0.901 1.000 95.090 ? 14  ARG A CG  1 
ATOM 104  C CD  ? ARG A 1  14 ?  -9.471  11.045   0.231 1.000 95.090 ? 14  ARG A CD  1 
ATOM 105  N NE  ? ARG A 1  14 ? -10.649  10.828   1.066 1.000 95.090 ? 14  ARG A NE  1 
ATOM 106  N NH1 ? ARG A 1  14 ? -12.173  11.351  -0.590 1.000 95.090 ? 14  ARG A NH1 1 
ATOM 107  N NH2 ? ARG A 1  14 ? -12.903  10.754   1.500 1.000 95.090 ? 14  ARG A NH2 1 
ATOM 108  C CZ  ? ARG A 1  14 ? -11.906  10.978   0.657 1.000 95.090 ? 14  ARG A CZ  1 
ATOM 109  N N   ? SER A 1  15 ?  -6.711   6.024   1.234 1.000 96.490 ? 15  SER A N   1 
ATOM 110  C CA  ? SER A 1  15 ?  -6.856   4.598   1.508 1.000 96.490 ? 15  SER A CA  1 
ATOM 111  C C   ? SER A 1  15 ?  -5.548   3.995   2.009 1.000 96.490 ? 15  SER A C   1 
ATOM 112  C CB  ? SER A 1  15 ?  -7.321   3.856   0.254 1.000 96.490 ? 15  SER A CB  1 
ATOM 113  O O   ? SER A 1  15 ?  -5.509   2.832   2.414 1.000 96.490 ? 15  SER A O   1 
ATOM 114  O OG  ? SER A 1  15 ?  -6.391   4.020  -0.802 1.000 96.490 ? 15  SER A OG  1 
ATOM 115  N N   ? LEU A 1  16 ?  -4.458   4.793   1.948 1.000 96.900 ? 16  LEU A N   1 
ATOM 116  C CA  ? LEU A 1  16 ?  -3.138   4.310   2.341 1.000 96.900 ? 16  LEU A CA  1 
ATOM 117  C C   ? LEU A 1  16 ?  -3.048   4.146   3.854 1.000 96.900 ? 16  LEU A C   1 
ATOM 118  C CB  ? LEU A 1  16 ?  -2.050   5.270   1.854 1.000 96.900 ? 16  LEU A CB  1 
ATOM 119  O O   ? LEU A 1  16 ?  -3.371   5.070   4.603 1.000 96.900 ? 16  LEU A O   1 
ATOM 120  C CG  ? LEU A 1  16 ?  -0.604   4.839   2.103 1.000 96.900 ? 16  LEU A CG  1 
ATOM 121  C CD1 ? LEU A 1  16 ?  -0.296   3.553   1.343 1.000 96.900 ? 16  LEU A CD1 1 
ATOM 122  C CD2 ? LEU A 1  16 ?   0.363   5.948   1.701 1.000 96.900 ? 16  LEU A CD2 1 
ATOM 123  N N   ? VAL A 1  17 ?  -2.604   2.990   4.309 1.000 97.280 ? 17  VAL A N   1 
ATOM 124  C CA  ? VAL A 1  17 ?  -2.430   2.647   5.717 1.000 97.280 ? 17  VAL A CA  1 
ATOM 125  C C   ? VAL A 1  17 ?  -0.942   2.517   6.037 1.000 97.280 ? 17  VAL A C   1 
ATOM 126  C CB  ? VAL A 1  17 ?  -3.168   1.338   6.078 1.000 97.280 ? 17  VAL A CB  1 
ATOM 127  O O   ? VAL A 1  17 ?  -0.193   1.883   5.291 1.000 97.280 ? 17  VAL A O   1 
ATOM 128  C CG1 ? VAL A 1  17 ?  -2.974   0.999   7.555 1.000 97.280 ? 17  VAL A CG1 1 
ATOM 129  C CG2 ? VAL A 1  17 ?  -4.654   1.456   5.744 1.000 97.280 ? 17  VAL A CG2 1 
ATOM 130  N N   ? VAL A 1  18 ?  -0.551   3.105   7.201 1.000 96.050 ? 18  VAL A N   1 
ATOM 131  C CA  ? VAL A 1  18 ?   0.839   3.040   7.638 1.000 96.050 ? 18  VAL A CA  1 
ATOM 132  C C   ? VAL A 1  18 ?   0.968   2.066   8.807 1.000 96.050 ? 18  VAL A C   1 
ATOM 133  C CB  ? VAL A 1  18 ?   1.372   4.433   8.045 1.000 96.050 ? 18  VAL A CB  1 
ATOM 134  O O   ? VAL A 1  18 ?   0.305   2.227   9.834 1.000 96.050 ? 18  VAL A O   1 
ATOM 135  C CG1 ? VAL A 1  18 ?   2.832   4.345   8.485 1.000 96.050 ? 18  VAL A CG1 1 
ATOM 136  C CG2 ? VAL A 1  18 ?   1.218   5.420   6.889 1.000 96.050 ? 18  VAL A CG2 1 
ATOM 137  N N   ? PHE A 1  19 ?   1.820   1.062   8.552 1.000 96.690 ? 19  PHE A N   1 
ATOM 138  C CA  ? PHE A 1  19 ?   2.149   0.145   9.637 1.000 96.690 ? 19  PHE A CA  1 
ATOM 139  C C   ? PHE A 1  19 ?   3.368   0.635  10.409 1.000 96.690 ? 19  PHE A C   1 
ATOM 140  C CB  ? PHE A 1  19 ?   2.403  -1.264   9.093 1.000 96.690 ? 19  PHE A CB  1 
ATOM 141  O O   ? PHE A 1  19 ?   4.399   0.954   9.814 1.000 96.690 ? 19  PHE A O   1 
ATOM 142  C CG  ? PHE A 1  19 ?   1.160  -1.963   8.611 1.000 96.690 ? 19  PHE A CG  1 
ATOM 143  C CD1 ? PHE A 1  19 ?   0.885  -3.268   9.000 1.000 96.690 ? 19  PHE A CD1 1 
ATOM 144  C CD2 ? PHE A 1  19 ?   0.267  -1.313   7.769 1.000 96.690 ? 19  PHE A CD2 1 
ATOM 145  C CE1 ? PHE A 1  19 ?  -0.265  -3.917   8.555 1.000 96.690 ? 19  PHE A CE1 1 
ATOM 146  C CE2 ? PHE A 1  19 ?  -0.884  -1.955   7.321 1.000 96.690 ? 19  PHE A CE2 1 
ATOM 147  C CZ  ? PHE A 1  19 ?  -1.147  -3.257   7.714 1.000 96.690 ? 19  PHE A CZ  1 
ATOM 148  N N   ? PHE A 1  20 ?   3.206   0.701  11.742 1.000 95.130 ? 20  PHE A N   1 
ATOM 149  C CA  ? PHE A 1  20 ?   4.334   1.176  12.533 1.000 95.130 ? 20  PHE A CA  1 
ATOM 150  C C   ? PHE A 1  20 ?   4.442   0.403  13.842 1.000 95.130 ? 20  PHE A C   1 
ATOM 151  C CB  ? PHE A 1  20 ?   4.199   2.675  12.818 1.000 95.130 ? 20  PHE A CB  1 
ATOM 152  O O   ? PHE A 1  20 ?   3.447  -0.128  14.338 1.000 95.130 ? 20  PHE A O   1 
ATOM 153  C CG  ? PHE A 1  20 ?   3.039   3.021  13.712 1.000 95.130 ? 20  PHE A CG  1 
ATOM 154  C CD1 ? PHE A 1  20 ?   1.760   3.167  13.189 1.000 95.130 ? 20  PHE A CD1 1 
ATOM 155  C CD2 ? PHE A 1  20 ?   3.227   3.200  15.076 1.000 95.130 ? 20  PHE A CD2 1 
ATOM 156  C CE1 ? PHE A 1  20 ?   0.684   3.487  14.014 1.000 95.130 ? 20  PHE A CE1 1 
ATOM 157  C CE2 ? PHE A 1  20 ?   2.157   3.519  15.907 1.000 95.130 ? 20  PHE A CE2 1 
ATOM 158  C CZ  ? PHE A 1  20 ?   0.886   3.663  15.374 1.000 95.130 ? 20  PHE A CZ  1 
ATOM 159  N N   ? ASN A 1  21 ?   5.663   0.239  14.323 1.000 94.420 ? 21  ASN A N   1 
ATOM 160  C CA  ? ASN A 1  21 ?   5.992  -0.318  15.631 1.000 94.420 ? 21  ASN A CA  1 
ATOM 161  C C   ? ASN A 1  21 ?   7.070   0.501  16.335 1.000 94.420 ? 21  ASN A C   1 
ATOM 162  C CB  ? ASN A 1  21 ?   6.436  -1.776  15.497 1.000 94.420 ? 21  ASN A CB  1 
ATOM 163  O O   ? ASN A 1  21 ?   7.319   1.651  15.970 1.000 94.420 ? 21  ASN A O   1 
ATOM 164  C CG  ? ASN A 1  21 ?   7.696  -1.929  14.669 1.000 94.420 ? 21  ASN A CG  1 
ATOM 165  N ND2 ? ASN A 1  21 ?   7.912  -3.124  14.133 1.000 94.420 ? 21  ASN A ND2 1 
ATOM 166  O OD1 ? ASN A 1  21 ?   8.470  -0.981  14.514 1.000 94.420 ? 21  ASN A OD1 1 
ATOM 167  N N   ? SER A 1  22 ?   7.676  -0.151  17.396 1.000 92.370 ? 22  SER A N   1 
ATOM 168  C CA  ? SER A 1  22 ?   8.644   0.585  18.203 1.000 92.370 ? 22  SER A CA  1 
ATOM 169  C C   ? SER A 1  22 ?   9.842   1.022  17.367 1.000 92.370 ? 22  SER A C   1 
ATOM 170  C CB  ? SER A 1  22 ?   9.117  -0.267  19.382 1.000 92.370 ? 22  SER A CB  1 
ATOM 171  O O   ? SER A 1  22 ?  10.548   1.965  17.730 1.000 92.370 ? 22  SER A O   1 
ATOM 172  O OG  ? SER A 1  22 ?   9.691  -1.481  18.927 1.000 92.370 ? 22  SER A OG  1 
ATOM 173  N N   ? SER A 1  23 ?  10.045   0.400  16.189 1.000 90.420 ? 23  SER A N   1 
ATOM 174  C CA  ? SER A 1  23 ?  11.198   0.637  15.326 1.000 90.420 ? 23  SER A CA  1 
ATOM 175  C C   ? SER A 1  23 ?  10.859   1.616  14.207 1.000 90.420 ? 23  SER A C   1 
ATOM 176  C CB  ? SER A 1  23 ?  11.699  -0.679  14.729 1.000 90.420 ? 23  SER A CB  1 
ATOM 177  O O   ? SER A 1  23 ?  11.742   2.039  13.457 1.000 90.420 ? 23  SER A O   1 
ATOM 178  O OG  ? SER A 1  23 ?  12.100  -1.575  15.751 1.000 90.420 ? 23  SER A OG  1 
ATOM 179  N N   ? GLY A 1  24 ?   9.644   2.043  14.131 1.000 91.330 ? 24  GLY A N   1 
ATOM 180  C CA  ? GLY A 1  24 ?   9.214   2.984  13.109 1.000 91.330 ? 24  GLY A CA  1 
ATOM 181  C C   ? GLY A 1  24 ?   8.342   2.349  12.042 1.000 91.330 ? 24  GLY A C   1 
ATOM 182  O O   ? GLY A 1  24 ?   7.800   1.260  12.243 1.000 91.330 ? 24  GLY A O   1 
ATOM 183  N N   ? ILE A 1  25 ?   8.135   3.058  10.962 1.000 92.770 ? 25  ILE A N   1 
ATOM 184  C CA  ? ILE A 1  25 ?   7.330   2.608   9.833 1.000 92.770 ? 25  ILE A CA  1 
ATOM 185  C C   ? ILE A 1  25 ?   8.023   1.437   9.139 1.000 92.770 ? 25  ILE A C   1 
ATOM 186  C CB  ? ILE A 1  25 ?   7.076   3.753   8.827 1.000 92.770 ? 25  ILE A CB  1 
ATOM 187  O O   ? ILE A 1  25 ?   9.221   1.497   8.855 1.000 92.770 ? 25  ILE A O   1 
ATOM 188  C CG1 ? ILE A 1  25 ?   6.305   4.894   9.500 1.000 92.770 ? 25  ILE A CG1 1 
ATOM 189  C CG2 ? ILE A 1  25 ?   6.324   3.235   7.597 1.000 92.770 ? 25  ILE A CG2 1 
ATOM 190  C CD1 ? ILE A 1  25 ?   6.196   6.153   8.651 1.000 92.770 ? 25  ILE A CD1 1 
ATOM 191  N N   ? PHE A 1  26 ?   7.276   0.423   8.765 1.000 93.460 ? 26  PHE A N   1 
ATOM 192  C CA  ? PHE A 1  26 ?   7.978  -0.702   8.159 1.000 93.460 ? 26  PHE A CA  1 
ATOM 193  C C   ? PHE A 1  26 ?   7.159  -1.304   7.023 1.000 93.460 ? 26  PHE A C   1 
ATOM 194  C CB  ? PHE A 1  26 ?   8.286  -1.775   9.209 1.000 93.460 ? 26  PHE A CB  1 
ATOM 195  O O   ? PHE A 1  26 ?   7.692  -2.033   6.184 1.000 93.460 ? 26  PHE A O   1 
ATOM 196  C CG  ? PHE A 1  26 ?   7.062  -2.465   9.748 1.000 93.460 ? 26  PHE A CG  1 
ATOM 197  C CD1 ? PHE A 1  26 ?   6.396  -1.963  10.859 1.000 93.460 ? 26  PHE A CD1 1 
ATOM 198  C CD2 ? PHE A 1  26 ?   6.578  -3.617   9.142 1.000 93.460 ? 26  PHE A CD2 1 
ATOM 199  C CE1 ? PHE A 1  26 ?   5.263  -2.600  11.359 1.000 93.460 ? 26  PHE A CE1 1 
ATOM 200  C CE2 ? PHE A 1  26 ?   5.446  -4.260   9.637 1.000 93.460 ? 26  PHE A CE2 1 
ATOM 201  C CZ  ? PHE A 1  26 ?   4.791  -3.750  10.746 1.000 93.460 ? 26  PHE A CZ  1 
ATOM 202  N N   ? CYS A 1  27 ?   5.881  -0.974   6.869 1.000 95.680 ? 27  CYS A N   1 
ATOM 203  C CA  ? CYS A 1  27 ?   5.059  -1.454   5.764 1.000 95.680 ? 27  CYS A CA  1 
ATOM 204  C C   ? CYS A 1  27 ?   3.890  -0.510   5.504 1.000 95.680 ? 27  CYS A C   1 
ATOM 205  C CB  ? CYS A 1  27 ?   4.535  -2.859   6.057 1.000 95.680 ? 27  CYS A CB  1 
ATOM 206  O O   ? CYS A 1  27 ?   3.573   0.337   6.341 1.000 95.680 ? 27  CYS A O   1 
ATOM 207  S SG  ? CYS A 1  27 ?   5.667  -4.176   5.558 1.000 95.680 ? 27  CYS A SG  1 
ATOM 208  N N   ? GLY A 1  28 ?   3.339  -0.704   4.355 1.000 95.750 ? 28  GLY A N   1 
ATOM 209  C CA  ? GLY A 1  28 ?   2.092  -0.041   4.009 1.000 95.750 ? 28  GLY A CA  1 
ATOM 210  C C   ? GLY A 1  28 ?   0.929  -1.003   3.854 1.000 95.750 ? 28  GLY A C   1 
ATOM 211  O O   ? GLY A 1  28 ?   1.117  -2.221   3.868 1.000 95.750 ? 28  GLY A O   1 
ATOM 212  N N   ? GLY A 1  29 ?  -0.294  -0.461   3.727 1.000 97.160 ? 29  GLY A N   1 
ATOM 213  C CA  ? GLY A 1  29 ?  -1.514  -1.211   3.473 1.000 97.160 ? 29  GLY A CA  1 
ATOM 214  C C   ? GLY A 1  29 ?  -2.577  -0.397   2.760 1.000 97.160 ? 29  GLY A C   1 
ATOM 215  O O   ? GLY A 1  29 ?  -2.355   0.769   2.427 1.000 97.160 ? 29  GLY A O   1 
ATOM 216  N N   ? THR A 1  30 ?  -3.699  -1.129   2.502 1.000 98.040 ? 30  THR A N   1 
ATOM 217  C CA  ? THR A 1  30 ?  -4.807  -0.472   1.816 1.000 98.040 ? 30  THR A CA  1 
ATOM 218  C C   ? THR A 1  30 ?  -6.117  -0.700   2.565 1.000 98.040 ? 30  THR A C   1 
ATOM 219  C CB  ? THR A 1  30 ?  -4.946  -0.978   0.368 1.000 98.040 ? 30  THR A CB  1 
ATOM 220  O O   ? THR A 1  30 ?  -6.497  -1.842   2.830 1.000 98.040 ? 30  THR A O   1 
ATOM 221  C CG2 ? THR A 1  30 ?  -6.047  -0.226  -0.373 1.000 98.040 ? 30  THR A CG2 1 
ATOM 222  O OG1 ? THR A 1  30 ?  -3.704  -0.785  -0.320 1.000 98.040 ? 30  THR A OG1 1 
ATOM 223  N N   ? LEU A 1  31 ?  -6.772   0.428   2.961 1.000 98.290 ? 31  LEU A N   1 
ATOM 224  C CA  ? LEU A 1  31 ?  -8.117   0.348   3.521 1.000 98.290 ? 31  LEU A CA  1 
ATOM 225  C C   ? LEU A 1  31 ?  -9.135  -0.001   2.440 1.000 98.290 ? 31  LEU A C   1 
ATOM 226  C CB  ? LEU A 1  31 ?  -8.499   1.671   4.190 1.000 98.290 ? 31  LEU A CB  1 
ATOM 227  O O   ? LEU A 1  31 ?  -9.319   0.758   1.486 1.000 98.290 ? 31  LEU A O   1 
ATOM 228  C CG  ? LEU A 1  31 ?  -9.889   1.732   4.825 1.000 98.290 ? 31  LEU A CG  1 
ATOM 229  C CD1 ? LEU A 1  31 ?  -9.971   0.780   6.013 1.000 98.290 ? 31  LEU A CD1 1 
ATOM 230  C CD2 ? LEU A 1  31 ? -10.219   3.158   5.253 1.000 98.290 ? 31  LEU A CD2 1 
ATOM 231  N N   ? ILE A 1  32 ?  -9.842  -1.198   2.588 1.000 97.560 ? 32  ILE A N   1 
ATOM 232  C CA  ? ILE A 1  32 ? -10.706  -1.670   1.511 1.000 97.560 ? 32  ILE A CA  1 
ATOM 233  C C   ? ILE A 1  32 ? -12.166  -1.598   1.951 1.000 97.560 ? 32  ILE A C   1 
ATOM 234  C CB  ? ILE A 1  32 ? -10.344  -3.111   1.086 1.000 97.560 ? 32  ILE A CB  1 
ATOM 235  O O   ? ILE A 1  32 ? -13.075  -1.660   1.120 1.000 97.560 ? 32  ILE A O   1 
ATOM 236  C CG1 ? ILE A 1  32 ? -10.395  -4.052   2.295 1.000 97.560 ? 32  ILE A CG1 1 
ATOM 237  C CG2 ? ILE A 1  32 ?  -8.965  -3.147   0.421 1.000 97.560 ? 32  ILE A CG2 1 
ATOM 238  C CD1 ? ILE A 1  32 ? -10.251  -5.525   1.938 1.000 97.560 ? 32  ILE A CD1 1 
ATOM 239  N N   ? ASN A 1  33 ? -12.452  -1.340   3.282 1.000 96.500 ? 33  ASN A N   1 
ATOM 240  C CA  ? ASN A 1  33 ? -13.693  -0.914   3.919 1.000 96.500 ? 33  ASN A CA  1 
ATOM 241  C C   ? ASN A 1  33 ? -13.450  -0.412   5.340 1.000 96.500 ? 33  ASN A C   1 
ATOM 242  C CB  ? ASN A 1  33 ? -14.713  -2.055   3.926 1.000 96.500 ? 33  ASN A CB  1 
ATOM 243  O O   ? ASN A 1  33 ? -12.302  -0.230   5.751 1.000 96.500 ? 33  ASN A O   1 
ATOM 244  C CG  ? ASN A 1  33 ? -14.287  -3.212   4.808 1.000 96.500 ? 33  ASN A CG  1 
ATOM 245  N ND2 ? ASN A 1  33 ? -14.764  -4.409   4.486 1.000 96.500 ? 33  ASN A ND2 1 
ATOM 246  O OD1 ? ASN A 1  33 ? -13.538  -3.032   5.771 1.000 96.500 ? 33  ASN A OD1 1 
ATOM 247  N N   ? LYS A 1  34 ? -14.570  -0.092   6.117 1.000 96.860 ? 34  LYS A N   1 
ATOM 248  C CA  ? LYS A 1  34 ? -14.410   0.576   7.405 1.000 96.860 ? 34  LYS A CA  1 
ATOM 249  C C   ? LYS A 1  34 ? -13.752  -0.348   8.426 1.000 96.860 ? 34  LYS A C   1 
ATOM 250  C CB  ? LYS A 1  34 ? -15.762   1.060   7.931 1.000 96.860 ? 34  LYS A CB  1 
ATOM 251  O O   ? LYS A 1  34 ? -13.243   0.112   9.450 1.000 96.860 ? 34  LYS A O   1 
ATOM 252  C CG  ? LYS A 1  34 ? -16.386   2.173   7.102 1.000 96.860 ? 34  LYS A CG  1 
ATOM 253  C CD  ? LYS A 1  34 ? -17.692   2.662   7.715 1.000 96.860 ? 34  LYS A CD  1 
ATOM 254  C CE  ? LYS A 1  34 ? -18.288   3.815   6.918 1.000 96.860 ? 34  LYS A CE  1 
ATOM 255  N NZ  ? LYS A 1  34 ? -19.580   4.282   7.502 1.000 96.860 ? 34  LYS A NZ  1 
ATOM 256  N N   ? GLU A 1  35 ? -13.610  -1.652   8.093 1.000 97.190 ? 35  GLU A N   1 
ATOM 257  C CA  ? GLU A 1  35 ? -13.154  -2.603   9.102 1.000 97.190 ? 35  GLU A CA  1 
ATOM 258  C C   ? GLU A 1  35 ? -11.995  -3.447   8.580 1.000 97.190 ? 35  GLU A C   1 
ATOM 259  C CB  ? GLU A 1  35 ? -14.305  -3.508   9.548 1.000 97.190 ? 35  GLU A CB  1 
ATOM 260  O O   ? GLU A 1  35 ? -11.405  -4.231   9.327 1.000 97.190 ? 35  GLU A O   1 
ATOM 261  C CG  ? GLU A 1  35 ? -15.440  -2.765  10.237 1.000 97.190 ? 35  GLU A CG  1 
ATOM 262  C CD  ? GLU A 1  35 ? -16.576  -3.676  10.674 1.000 97.190 ? 35  GLU A CD  1 
ATOM 263  O OE1 ? GLU A 1  35 ? -17.243  -3.371  11.688 1.000 97.190 ? 35  GLU A OE1 1 
ATOM 264  O OE2 ? GLU A 1  35 ? -16.800  -4.704   9.997 1.000 97.190 ? 35  GLU A OE2 1 
ATOM 265  N N   ? TRP A 1  36 ? -11.670  -3.280   7.250 1.000 98.030 ? 36  TRP A N   1 
ATOM 266  C CA  ? TRP A 1  36 ? -10.728  -4.242   6.688 1.000 98.030 ? 36  TRP A CA  1 
ATOM 267  C C   ? TRP A 1  36 ?  -9.581  -3.529   5.979 1.000 98.030 ? 36  TRP A C   1 
ATOM 268  C CB  ? TRP A 1  36 ? -11.438  -5.186   5.715 1.000 98.030 ? 36  TRP A CB  1 
ATOM 269  O O   ? TRP A 1  36 ?  -9.804  -2.580   5.224 1.000 98.030 ? 36  TRP A O   1 
ATOM 270  C CG  ? TRP A 1  36 ? -12.336  -6.185   6.382 1.000 98.030 ? 36  TRP A CG  1 
ATOM 271  C CD1 ? TRP A 1  36 ? -13.691  -6.096   6.544 1.000 98.030 ? 36  TRP A CD1 1 
ATOM 272  C CD2 ? TRP A 1  36 ? -11.941  -7.423   6.981 1.000 98.030 ? 36  TRP A CD2 1 
ATOM 273  C CE2 ? TRP A 1  36 ? -13.109  -8.034   7.487 1.000 98.030 ? 36  TRP A CE2 1 
ATOM 274  C CE3 ? TRP A 1  36 ? -10.711  -8.075   7.139 1.000 98.030 ? 36  TRP A CE3 1 
ATOM 275  N NE1 ? TRP A 1  36 ? -14.162  -7.205   7.208 1.000 98.030 ? 36  TRP A NE1 1 
ATOM 276  C CH2 ? TRP A 1  36 ? -11.867  -9.885   8.282 1.000 98.030 ? 36  TRP A CH2 1 
ATOM 277  C CZ2 ? TRP A 1  36 ? -13.083  -9.268   8.141 1.000 98.030 ? 36  TRP A CZ2 1 
ATOM 278  C CZ3 ? TRP A 1  36 ? -10.687  -9.303   7.789 1.000 98.030 ? 36  TRP A CZ3 1 
ATOM 279  N N   ? VAL A 1  37 ?  -8.346  -4.025   6.267 1.000 98.350 ? 37  VAL A N   1 
ATOM 280  C CA  ? VAL A 1  37 ?  -7.119  -3.557   5.632 1.000 98.350 ? 37  VAL A CA  1 
ATOM 281  C C   ? VAL A 1  37 ?  -6.475  -4.698   4.848 1.000 98.350 ? 37  VAL A C   1 
ATOM 282  C CB  ? VAL A 1  37 ?  -6.122  -2.994   6.669 1.000 98.350 ? 37  VAL A CB  1 
ATOM 283  O O   ? VAL A 1  37 ?  -6.399  -5.829   5.335 1.000 98.350 ? 37  VAL A O   1 
ATOM 284  C CG1 ? VAL A 1  37 ?  -4.773  -2.698   6.017 1.000 98.350 ? 37  VAL A CG1 1 
ATOM 285  C CG2 ? VAL A 1  37 ?  -6.689  -1.736   7.325 1.000 98.350 ? 37  VAL A CG2 1 
ATOM 286  N N   ? LEU A 1  38 ?  -6.080  -4.300   3.592 1.000 98.040 ? 38  LEU A N   1 
ATOM 287  C CA  ? LEU A 1  38 ?  -5.345  -5.214   2.724 1.000 98.040 ? 38  LEU A CA  1 
ATOM 288  C C   ? LEU A 1  38 ?  -3.855  -4.890   2.731 1.000 98.040 ? 38  LEU A C   1 
ATOM 289  C CB  ? LEU A 1  38 ?  -5.887  -5.146   1.294 1.000 98.040 ? 38  LEU A CB  1 
ATOM 290  O O   ? LEU A 1  38 ?  -3.466  -3.734   2.550 1.000 98.040 ? 38  LEU A O   1 
ATOM 291  C CG  ? LEU A 1  38 ?  -5.172  -6.013   0.256 1.000 98.040 ? 38  LEU A CG  1 
ATOM 292  C CD1 ? LEU A 1  38 ?  -5.355  -7.491   0.585 1.000 98.040 ? 38  LEU A CD1 1 
ATOM 293  C CD2 ? LEU A 1  38 ?  -5.687  -5.704  -1.146 1.000 98.040 ? 38  LEU A CD2 1 
ATOM 294  N N   ? THR A 1  39 ?  -2.957  -5.971   2.903 1.000 97.410 ? 39  THR A N   1 
ATOM 295  C CA  ? THR A 1  39 ?  -1.517  -5.738   2.931 1.000 97.410 ? 39  THR A CA  1 
ATOM 296  C C   ? THR A 1  39 ?  -0.756  -7.008   2.562 1.000 97.410 ? 39  THR A C   1 
ATOM 297  C CB  ? THR A 1  39 ?  -1.058  -5.245   4.316 1.000 97.410 ? 39  THR A CB  1 
ATOM 298  O O   ? THR A 1  39 ?  -1.364  -8.040   2.271 1.000 97.410 ? 39  THR A O   1 
ATOM 299  C CG2 ? THR A 1  39 ?  -1.122  -6.367   5.348 1.000 97.410 ? 39  THR A CG2 1 
ATOM 300  O OG1 ? THR A 1  39 ?   0.291  -4.771   4.225 1.000 97.410 ? 39  THR A OG1 1 
ATOM 301  N N   ? ALA A 1  40 ?   0.556  -6.877   2.457 1.000 94.990 ? 40  ALA A N   1 
ATOM 302  C CA  ? ALA A 1  40 ?   1.383  -8.041   2.147 1.000 94.990 ? 40  ALA A CA  1 
ATOM 303  C C   ? ALA A 1  40 ?   1.572  -8.922   3.379 1.000 94.990 ? 40  ALA A C   1 
ATOM 304  C CB  ? ALA A 1  40 ?   2.738  -7.601   1.599 1.000 94.990 ? 40  ALA A CB  1 
ATOM 305  O O   ? ALA A 1  40 ?   1.704  -8.418   4.496 1.000 94.990 ? 40  ALA A O   1 
ATOM 306  N N   ? ALA A 1  41 ?   1.567 -10.238   3.173 1.000 93.460 ? 41  ALA A N   1 
ATOM 307  C CA  ? ALA A 1  41 ?   1.791 -11.198   4.250 1.000 93.460 ? 41  ALA A CA  1 
ATOM 308  C C   ? ALA A 1  41 ?   3.145 -10.969   4.917 1.000 93.460 ? 41  ALA A C   1 
ATOM 309  C CB  ? ALA A 1  41 ?   1.700 -12.626   3.718 1.000 93.460 ? 41  ALA A CB  1 
ATOM 310  O O   ? ALA A 1  41 ?   3.301 -11.207   6.117 1.000 93.460 ? 41  ALA A O   1 
ATOM 311  N N   ? ARG A 1  42 ?   4.061 -10.540   4.175 1.000 90.980 ? 42  ARG A N   1 
ATOM 312  C CA  ? ARG A 1  42 ?   5.403 -10.329   4.708 1.000 90.980 ? 42  ARG A CA  1 
ATOM 313  C C   ? ARG A 1  42 ?   5.439  -9.123   5.641 1.000 90.980 ? 42  ARG A C   1 
ATOM 314  C CB  ? ARG A 1  42 ?   6.411 -10.142   3.572 1.000 90.980 ? 42  ARG A CB  1 
ATOM 315  O O   ? ARG A 1  42 ?   6.433  -8.896   6.333 1.000 90.980 ? 42  ARG A O   1 
ATOM 316  C CG  ? ARG A 1  42 ?   6.174  -8.894   2.737 1.000 90.980 ? 42  ARG A CG  1 
ATOM 317  C CD  ? ARG A 1  42 ?   7.198  -8.760   1.619 1.000 90.980 ? 42  ARG A CD  1 
ATOM 318  N NE  ? ARG A 1  42 ?   7.108  -9.866   0.671 1.000 90.980 ? 42  ARG A NE  1 
ATOM 319  N NH1 ? ARG A 1  42 ?   8.867  -9.152  -0.646 1.000 90.980 ? 42  ARG A NH1 1 
ATOM 320  N NH2 ? ARG A 1  42 ?   7.733 -11.071  -1.182 1.000 90.980 ? 42  ARG A NH2 1 
ATOM 321  C CZ  ? ARG A 1  42 ?   7.903 -10.027  -0.384 1.000 90.980 ? 42  ARG A CZ  1 
ATOM 322  N N   ? CYS A 1  43 ?   4.413  -8.427   5.720 1.000 93.550 ? 43  CYS A N   1 
ATOM 323  C CA  ? CYS A 1  43 ?   4.305  -7.271   6.602 1.000 93.550 ? 43  CYS A CA  1 
ATOM 324  C C   ? CYS A 1  43 ?   3.880  -7.692   8.003 1.000 93.550 ? 43  CYS A C   1 
ATOM 325  C CB  ? CYS A 1  43 ?   3.307  -6.259   6.039 1.000 93.550 ? 43  CYS A CB  1 
ATOM 326  O O   ? CYS A 1  43 ?   3.743  -6.851   8.894 1.000 93.550 ? 43  CYS A O   1 
ATOM 327  S SG  ? CYS A 1  43 ?   3.909  -5.376   4.582 1.000 93.550 ? 43  CYS A SG  1 
ATOM 328  N N   ? ASP A 1  44 ?   3.655  -8.992   8.232 1.000 92.920 ? 44  ASP A N   1 
ATOM 329  C CA  ? ASP A 1  44 ?   3.155  -9.507   9.503 1.000 92.920 ? 44  ASP A CA  1 
ATOM 330  C C   ? ASP A 1  44 ?   4.191  -9.335  10.611 1.000 92.920 ? 44  ASP A C   1 
ATOM 331  C CB  ? ASP A 1  44 ?   2.767 -10.982   9.370 1.000 92.920 ? 44  ASP A CB  1 
ATOM 332  O O   ? ASP A 1  44 ?   5.331  -9.786  10.478 1.000 92.920 ? 44  ASP A O   1 
ATOM 333  C CG  ? ASP A 1  44 ?   2.147 -11.548  10.635 1.000 92.920 ? 44  ASP A CG  1 
ATOM 334  O OD1 ? ASP A 1  44 ?   1.482 -10.795  11.378 1.000 92.920 ? 44  ASP A OD1 1 
ATOM 335  O OD2 ? ASP A 1  44 ?   2.327 -12.758  10.891 1.000 92.920 ? 44  ASP A OD2 1 
ATOM 336  N N   ? SER A 1  45 ?   3.803  -8.672  11.632 1.000 91.890 ? 45  SER A N   1 
ATOM 337  C CA  ? SER A 1  45 ?   4.602  -8.460  12.834 1.000 91.890 ? 45  SER A CA  1 
ATOM 338  C C   ? SER A 1  45 ?   3.782  -8.711  14.095 1.000 91.890 ? 45  SER A C   1 
ATOM 339  C CB  ? SER A 1  45 ?   5.168  -7.039  12.859 1.000 91.890 ? 45  SER A CB  1 
ATOM 340  O O   ? SER A 1  45 ?   2.557  -8.572  14.083 1.000 91.890 ? 45  SER A O   1 
ATOM 341  O OG  ? SER A 1  45 ?   5.885  -6.804  14.058 1.000 91.890 ? 45  SER A OG  1 
ATOM 342  N N   ? LYS A 1  46 ?   4.500  -9.200  15.231 1.000 88.540 ? 46  LYS A N   1 
ATOM 343  C CA  ? LYS A 1  46 ?   3.846  -9.550  16.489 1.000 88.540 ? 46  LYS A CA  1 
ATOM 344  C C   ? LYS A 1  46 ?   3.306  -8.308  17.193 1.000 88.540 ? 46  LYS A C   1 
ATOM 345  C CB  ? LYS A 1  46 ?   4.815 -10.294  17.409 1.000 88.540 ? 46  LYS A CB  1 
ATOM 346  O O   ? LYS A 1  46 ?   2.242  -8.352  17.813 1.000 88.540 ? 46  LYS A O   1 
ATOM 347  C CG  ? LYS A 1  46 ?   5.090 -11.730  16.987 1.000 88.540 ? 46  LYS A CG  1 
ATOM 348  C CD  ? LYS A 1  46 ?   5.941 -12.462  18.016 1.000 88.540 ? 46  LYS A CD  1 
ATOM 349  C CE  ? LYS A 1  46 ?   6.250 -13.887  17.577 1.000 88.540 ? 46  LYS A CE  1 
ATOM 350  N NZ  ? LYS A 1  46 ?   7.070 -14.614  18.591 1.000 88.540 ? 46  LYS A NZ  1 
ATOM 351  N N   ? ASN A 1  47 ?   3.958  -7.142  16.983 1.000 90.400 ? 47  ASN A N   1 
ATOM 352  C CA  ? ASN A 1  47 ?   3.568  -5.913  17.665 1.000 90.400 ? 47  ASN A CA  1 
ATOM 353  C C   ? ASN A 1  47 ?   3.577  -4.718  16.717 1.000 90.400 ? 47  ASN A C   1 
ATOM 354  C CB  ? ASN A 1  47 ?   4.485  -5.648  18.861 1.000 90.400 ? 47  ASN A CB  1 
ATOM 355  O O   ? ASN A 1  47 ?   4.589  -4.026  16.592 1.000 90.400 ? 47  ASN A O   1 
ATOM 356  C CG  ? ASN A 1  47 ?   4.355  -6.704  19.942 1.000 90.400 ? 47  ASN A CG  1 
ATOM 357  N ND2 ? ASN A 1  47 ?   5.465  -7.021  20.598 1.000 90.400 ? 47  ASN A ND2 1 
ATOM 358  O OD1 ? ASN A 1  47 ?   3.266  -7.230  20.184 1.000 90.400 ? 47  ASN A OD1 1 
ATOM 359  N N   ? PHE A 1  48 ?   2.400  -4.501  16.043 1.000 95.840 ? 48  PHE A N   1 
ATOM 360  C CA  ? PHE A 1  48 ?   2.290  -3.316  15.200 1.000 95.840 ? 48  PHE A CA  1 
ATOM 361  C C   ? PHE A 1  48 ?   0.913  -2.677  15.342 1.000 95.840 ? 48  PHE A C   1 
ATOM 362  C CB  ? PHE A 1  48 ?   2.556  -3.671  13.734 1.000 95.840 ? 48  PHE A CB  1 
ATOM 363  O O   ? PHE A 1  48 ?  -0.020  -3.306  15.844 1.000 95.840 ? 48  PHE A O   1 
ATOM 364  C CG  ? PHE A 1  48 ?   1.464  -4.490  13.100 1.000 95.840 ? 48  PHE A CG  1 
ATOM 365  C CD1 ? PHE A 1  48 ?   1.499  -5.878  13.151 1.000 95.840 ? 48  PHE A CD1 1 
ATOM 366  C CD2 ? PHE A 1  48 ?   0.403  -3.871  12.452 1.000 95.840 ? 48  PHE A CD2 1 
ATOM 367  C CE1 ? PHE A 1  48 ?   0.490  -6.639  12.565 1.000 95.840 ? 48  PHE A CE1 1 
ATOM 368  C CE2 ? PHE A 1  48 ?  -0.609  -4.625  11.864 1.000 95.840 ? 48  PHE A CE2 1 
ATOM 369  C CZ  ? PHE A 1  48 ?  -0.563  -6.008  11.921 1.000 95.840 ? 48  PHE A CZ  1 
ATOM 370  N N   ? GLN A 1  49 ?   0.871  -1.344  15.031 1.000 96.990 ? 49  GLN A N   1 
ATOM 371  C CA  ? GLN A 1  49 ?  -0.369  -0.591  14.873 1.000 96.990 ? 49  GLN A CA  1 
ATOM 372  C C   ? GLN A 1  49 ?  -0.520  -0.070  13.447 1.000 96.990 ? 49  GLN A C   1 
ATOM 373  C CB  ? GLN A 1  49 ?  -0.421   0.572  15.865 1.000 96.990 ? 49  GLN A CB  1 
ATOM 374  O O   ? GLN A 1  49 ?   0.450  -0.038  12.687 1.000 96.990 ? 49  GLN A O   1 
ATOM 375  C CG  ? GLN A 1  49 ?  -0.434   0.137  17.324 1.000 96.990 ? 49  GLN A CG  1 
ATOM 376  C CD  ? GLN A 1  49 ?  -0.462   1.309  18.286 1.000 96.990 ? 49  GLN A CD  1 
ATOM 377  N NE2 ? GLN A 1  49 ?  -1.539   1.420  19.056 1.000 96.990 ? 49  GLN A NE2 1 
ATOM 378  O OE1 ? GLN A 1  49 ?   0.478   2.109  18.339 1.000 96.990 ? 49  GLN A OE1 1 
ATOM 379  N N   ? MET A 1  50 ?  -1.798   0.184  13.124 1.000 97.590 ? 50  MET A N   1 
ATOM 380  C CA  ? MET A 1  50 ?  -2.104   0.774  11.823 1.000 97.590 ? 50  MET A CA  1 
ATOM 381  C C   ? MET A 1  50 ?  -2.612   2.203  11.979 1.000 97.590 ? 50  MET A C   1 
ATOM 382  C CB  ? MET A 1  50 ?  -3.139  -0.072  11.079 1.000 97.590 ? 50  MET A CB  1 
ATOM 383  O O   ? MET A 1  50 ?  -3.462   2.475  12.829 1.000 97.590 ? 50  MET A O   1 
ATOM 384  C CG  ? MET A 1  50 ?  -2.662  -1.477  10.752 1.000 97.590 ? 50  MET A CG  1 
ATOM 385  S SD  ? MET A 1  50 ?  -4.051  -2.638  10.447 1.000 97.590 ? 50  MET A SD  1 
ATOM 386  C CE  ? MET A 1  50 ?  -4.613  -2.919  12.149 1.000 97.590 ? 50  MET A CE  1 
ATOM 387  N N   ? MET A 1  51 ?  -2.022   3.050  11.208 1.000 96.840 ? 51  MET A N   1 
ATOM 388  C CA  ? MET A 1  51 ?  -2.418   4.454  11.248 1.000 96.840 ? 51  MET A CA  1 
ATOM 389  C C   ? MET A 1  51 ?  -3.119   4.859   9.955 1.000 96.840 ? 51  MET A C   1 
ATOM 390  C CB  ? MET A 1  51 ?  -1.202   5.350  11.486 1.000 96.840 ? 51  MET A CB  1 
ATOM 391  O O   ? MET A 1  51 ?  -2.662   4.517   8.863 1.000 96.840 ? 51  MET A O   1 
ATOM 392  C CG  ? MET A 1  51 ?  -1.557   6.780  11.861 1.000 96.840 ? 51  MET A CG  1 
ATOM 393  S SD  ? MET A 1  51 ?  -0.076   7.799  12.228 1.000 96.840 ? 51  MET A SD  1 
ATOM 394  C CE  ? MET A 1  51 ?   0.497   6.995  13.750 1.000 96.840 ? 51  MET A CE  1 
ATOM 395  N N   ? PHE A 1  52 ?  -4.266   5.629  10.119 1.000 97.010 ? 52  PHE A N   1 
ATOM 396  C CA  ? PHE A 1  52 ?  -5.095   6.109   9.019 1.000 97.010 ? 52  PHE A CA  1 
ATOM 397  C C   ? PHE A 1  52 ?  -5.112   7.632   8.978 1.000 97.010 ? 52  PHE A C   1 
ATOM 398  C CB  ? PHE A 1  52 ?  -6.524   5.571   9.148 1.000 97.010 ? 52  PHE A CB  1 
ATOM 399  O O   ? PHE A 1  52 ?  -4.950   8.288  10.010 1.000 97.010 ? 52  PHE A O   1 
ATOM 400  C CG  ? PHE A 1  52 ?  -6.599   4.075   9.289 1.000 97.010 ? 52  PHE A CG  1 
ATOM 401  C CD1 ? PHE A 1  52 ?  -6.907   3.275   8.195 1.000 97.010 ? 52  PHE A CD1 1 
ATOM 402  C CD2 ? PHE A 1  52 ?  -6.362   3.468  10.515 1.000 97.010 ? 52  PHE A CD2 1 
ATOM 403  C CE1 ? PHE A 1  52 ?  -6.977   1.889   8.323 1.000 97.010 ? 52  PHE A CE1 1 
ATOM 404  C CE2 ? PHE A 1  52 ?  -6.430   2.084  10.650 1.000 97.010 ? 52  PHE A CE2 1 
ATOM 405  C CZ  ? PHE A 1  52 ?  -6.739   1.297   9.553 1.000 97.010 ? 52  PHE A CZ  1 
ATOM 406  N N   ? GLY A 1  53 ?  -5.200   8.218   7.735 1.000 95.120 ? 53  GLY A N   1 
ATOM 407  C CA  ? GLY A 1  53 ?  -5.399   9.654   7.621 1.000 95.120 ? 53  GLY A CA  1 
ATOM 408  C C   ? GLY A 1  53 ?  -4.118  10.449   7.783 1.000 95.120 ? 53  GLY A C   1 
ATOM 409  O O   ? GLY A 1  53 ?  -4.154  11.675   7.909 1.000 95.120 ? 53  GLY A O   1 
ATOM 410  N N   ? VAL A 1  54 ?  -2.935   9.705   7.765 1.000 93.560 ? 54  VAL A N   1 
ATOM 411  C CA  ? VAL A 1  54 ?  -1.625  10.335   7.892 1.000 93.560 ? 54  VAL A CA  1 
ATOM 412  C C   ? VAL A 1  54 ?  -1.108  10.735   6.512 1.000 93.560 ? 54  VAL A C   1 
ATOM 413  C CB  ? VAL A 1  54 ?  -0.611   9.401   8.590 1.000 93.560 ? 54  VAL A CB  1 
ATOM 414  O O   ? VAL A 1  54 ?  -1.091   9.919   5.587 1.000 93.560 ? 54  VAL A O   1 
ATOM 415  C CG1 ? VAL A 1  54 ?   0.765  10.059   8.668 1.000 93.560 ? 54  VAL A CG1 1 
ATOM 416  C CG2 ? VAL A 1  54 ?  -1.107   9.025   9.986 1.000 93.560 ? 54  VAL A CG2 1 
ATOM 417  N N   ? HIS A 1  55 ?  -0.717  11.994   6.345 1.000 93.330 ? 55  HIS A N   1 
ATOM 418  C CA  ? HIS A 1  55 ?  -0.111  12.444   5.097 1.000 93.330 ? 55  HIS A CA  1 
ATOM 419  C C   ? HIS A 1  55 ?   1.342  12.856   5.307 1.000 93.330 ? 55  HIS A C   1 
ATOM 420  C CB  ? HIS A 1  55 ?  -0.906  13.609   4.505 1.000 93.330 ? 55  HIS A CB  1 
ATOM 421  O O   ? HIS A 1  55 ?   2.190  12.617   4.444 1.000 93.330 ? 55  HIS A O   1 
ATOM 422  C CG  ? HIS A 1  55 ?  -0.326  14.149   3.237 1.000 93.330 ? 55  HIS A CG  1 
ATOM 423  C CD2 ? HIS A 1  55 ?   0.277  15.332   2.968 1.000 93.330 ? 55  HIS A CD2 1 
ATOM 424  N ND1 ? HIS A 1  55 ?  -0.332  13.441   2.055 1.000 93.330 ? 55  HIS A ND1 1 
ATOM 425  C CE1 ? HIS A 1  55 ?   0.244  14.167   1.111 1.000 93.330 ? 55  HIS A CE1 1 
ATOM 426  N NE2 ? HIS A 1  55 ?   0.622  15.318   1.639 1.000 93.330 ? 55  HIS A NE2 1 
ATOM 427  N N   ? SER A 1  56 ?   1.608  13.514   6.481 1.000 93.030 ? 56  SER A N   1 
ATOM 428  C CA  ? SER A 1  56 ?   2.947  13.990   6.811 1.000 93.030 ? 56  SER A CA  1 
ATOM 429  C C   ? SER A 1  56 ?   3.367  13.537   8.205 1.000 93.030 ? 56  SER A C   1 
ATOM 430  C CB  ? SER A 1  56 ?   3.012  15.515   6.720 1.000 93.030 ? 56  SER A CB  1 
ATOM 431  O O   ? SER A 1  56 ?   2.576  13.599   9.149 1.000 93.030 ? 56  SER A O   1 
ATOM 432  O OG  ? SER A 1  56 ?   4.251  15.996   7.211 1.000 93.030 ? 56  SER A OG  1 
ATOM 433  N N   ? LYS A 1  57 ?   4.673  13.060   8.350 1.000 89.710 ? 57  LYS A N   1 
ATOM 434  C CA  ? LYS A 1  57 ?   5.213  12.685   9.653 1.000 89.710 ? 57  LYS A CA  1 
ATOM 435  C C   ? LYS A 1  57 ?   5.377  13.907  10.552 1.000 89.710 ? 57  LYS A C   1 
ATOM 436  C CB  ? LYS A 1  57 ?   6.555  11.968   9.493 1.000 89.710 ? 57  LYS A CB  1 
ATOM 437  O O   ? LYS A 1  57 ?   5.433  13.781  11.777 1.000 89.710 ? 57  LYS A O   1 
ATOM 438  C CG  ? LYS A 1  57 ?   6.453  10.607   8.821 1.000 89.710 ? 57  LYS A CG  1 
ATOM 439  C CD  ? LYS A 1  57 ?   7.816   9.938   8.704 1.000 89.710 ? 57  LYS A CD  1 
ATOM 440  C CE  ? LYS A 1  57 ?   7.725   8.606   7.973 1.000 89.710 ? 57  LYS A CE  1 
ATOM 441  N NZ  ? LYS A 1  57 ?   9.063   7.955   7.839 1.000 89.710 ? 57  LYS A NZ  1 
ATOM 442  N N   ? LYS A 1  58 ?   5.315  15.092   9.932 1.000 90.300 ? 58  LYS A N   1 
ATOM 443  C CA  ? LYS A 1  58 ?   5.632  16.322  10.651 1.000 90.300 ? 58  LYS A CA  1 
ATOM 444  C C   ? LYS A 1  58 ?   4.362  17.073  11.043 1.000 90.300 ? 58  LYS A C   1 
ATOM 445  C CB  ? LYS A 1  58 ?   6.533  17.223   9.805 1.000 90.300 ? 58  LYS A CB  1 
ATOM 446  O O   ? LYS A 1  58 ?   4.340  17.784  12.050 1.000 90.300 ? 58  LYS A O   1 
ATOM 447  C CG  ? LYS A 1  58 ?   7.908  16.635   9.526 1.000 90.300 ? 58  LYS A CG  1 
ATOM 448  C CD  ? LYS A 1  58 ?   8.789  17.614   8.758 1.000 90.300 ? 58  LYS A CD  1 
ATOM 449  C CE  ? LYS A 1  58 ?  10.165  17.026   8.476 1.000 90.300 ? 58  LYS A CE  1 
ATOM 450  N NZ  ? LYS A 1  58 ?  11.027  17.977   7.712 1.000 90.300 ? 58  LYS A NZ  1 
ATOM 451  N N   ? ILE A 1  59 ?   3.337  16.877  10.164 1.000 89.750 ? 59  ILE A N   1 
ATOM 452  C CA  ? ILE A 1  59 ?   2.105  17.635  10.356 1.000 89.750 ? 59  ILE A CA  1 
ATOM 453  C C   ? ILE A 1  59 ?   0.962  16.683  10.698 1.000 89.750 ? 59  ILE A C   1 
ATOM 454  C CB  ? ILE A 1  59 ?   1.753  18.467   9.102 1.000 89.750 ? 59  ILE A CB  1 
ATOM 455  O O   ? ILE A 1  59 ?   0.701  15.727   9.964 1.000 89.750 ? 59  ILE A O   1 
ATOM 456  C CG1 ? ILE A 1  59 ?   2.900  19.424   8.757 1.000 89.750 ? 59  ILE A CG1 1 
ATOM 457  C CG2 ? ILE A 1  59 ?   0.444  19.234   9.313 1.000 89.750 ? 59  ILE A CG2 1 
ATOM 458  C CD1 ? ILE A 1  59 ?   2.753  20.102   7.402 1.000 89.750 ? 59  ILE A CD1 1 
ATOM 459  N N   ? LEU A 1  60 ?   0.268  16.992  11.800 1.000 88.420 ? 60  LEU A N   1 
ATOM 460  C CA  ? LEU A 1  60 ?  -0.848  16.156  12.228 1.000 88.420 ? 60  LEU A CA  1 
ATOM 461  C C   ? LEU A 1  60 ?  -2.123  16.525  11.476 1.000 88.420 ? 60  LEU A C   1 
ATOM 462  C CB  ? LEU A 1  60 ?  -1.074  16.292  13.736 1.000 88.420 ? 60  LEU A CB  1 
ATOM 463  O O   ? LEU A 1  60 ?  -2.457  17.706  11.356 1.000 88.420 ? 60  LEU A O   1 
ATOM 464  C CG  ? LEU A 1  60 ?   0.028  15.735  14.639 1.000 88.420 ? 60  LEU A CG  1 
ATOM 465  C CD1 ? LEU A 1  60 ?  -0.227  16.130  16.090 1.000 88.420 ? 60  LEU A CD1 1 
ATOM 466  C CD2 ? LEU A 1  60 ?   0.119  14.220  14.500 1.000 88.420 ? 60  LEU A CD2 1 
ATOM 467  N N   ? ASN A 1  61 ?  -2.794  15.455  10.894 1.000 88.760 ? 61  ASN A N   1 
ATOM 468  C CA  ? ASN A 1  61 ?  -4.121  15.601  10.307 1.000 88.760 ? 61  ASN A CA  1 
ATOM 469  C C   ? ASN A 1  61 ?  -5.220  15.375  11.341 1.000 88.760 ? 61  ASN A C   1 
ATOM 470  C CB  ? ASN A 1  61 ?  -4.295  14.639   9.129 1.000 88.760 ? 61  ASN A CB  1 
ATOM 471  O O   ? ASN A 1  61 ?  -5.099  14.500  12.200 1.000 88.760 ? 61  ASN A O   1 
ATOM 472  C CG  ? ASN A 1  61 ?  -3.462  15.034   7.925 1.000 88.760 ? 61  ASN A CG  1 
ATOM 473  N ND2 ? ASN A 1  61 ?  -3.260  14.093   7.010 1.000 88.760 ? 61  ASN A ND2 1 
ATOM 474  O OD1 ? ASN A 1  61 ?  -3.004  16.174   7.819 1.000 88.760 ? 61  ASN A OD1 1 
ATOM 475  N N   ? GLU A 1  62 ?  -6.255  16.181  11.325 1.000 90.220 ? 62  GLU A N   1 
ATOM 476  C CA  ? GLU A 1  62 ?  -7.350  16.108  12.287 1.000 90.220 ? 62  GLU A CA  1 
ATOM 477  C C   ? GLU A 1  62 ?  -8.077  14.770  12.194 1.000 90.220 ? 62  GLU A C   1 
ATOM 478  C CB  ? GLU A 1  62 ?  -8.335  17.259  12.070 1.000 90.220 ? 62  GLU A CB  1 
ATOM 479  O O   ? GLU A 1  62 ?  -8.704  14.330  13.160 1.000 90.220 ? 62  GLU A O   1 
ATOM 480  C CG  ? GLU A 1  62 ?  -8.993  17.254  10.697 1.000 90.220 ? 62  GLU A CG  1 
ATOM 481  C CD  ? GLU A 1  62 ?  -9.942  18.422  10.483 1.000 90.220 ? 62  GLU A CD  1 
ATOM 482  O OE1 ? GLU A 1  62 ? -10.483  18.567   9.363 1.000 90.220 ? 62  GLU A OE1 1 
ATOM 483  O OE2 ? GLU A 1  62 ? -10.145  19.200  11.442 1.000 90.220 ? 62  GLU A OE2 1 
ATOM 484  N N   ? ASP A 1  63 ?  -8.021  14.046  11.122 1.000 92.370 ? 63  ASP A N   1 
ATOM 485  C CA  ? ASP A 1  63 ?  -8.764  12.824  10.827 1.000 92.370 ? 63  ASP A CA  1 
ATOM 486  C C   ? ASP A 1  63 ?  -7.934  11.585  11.150 1.000 92.370 ? 63  ASP A C   1 
ATOM 487  C CB  ? ASP A 1  63 ?  -9.197  12.800   9.360 1.000 92.370 ? 63  ASP A CB  1 
ATOM 488  O O   ? ASP A 1  63 ?  -8.386  10.457  10.942 1.000 92.370 ? 63  ASP A O   1 
ATOM 489  C CG  ? ASP A 1  63 ? -10.065  13.987   8.978 1.000 92.370 ? 63  ASP A CG  1 
ATOM 490  O OD1 ? ASP A 1  63 ? -11.020  14.307   9.719 1.000 92.370 ? 63  ASP A OD1 1 
ATOM 491  O OD2 ? ASP A 1  63 ?  -9.794  14.604   7.926 1.000 92.370 ? 63  ASP A OD2 1 
ATOM 492  N N   ? GLU A 1  64 ?  -6.622  11.743  11.616 1.000 95.090 ? 64  GLU A N   1 
ATOM 493  C CA  ? GLU A 1  64 ?  -5.748  10.608  11.900 1.000 95.090 ? 64  GLU A CA  1 
ATOM 494  C C   ? GLU A 1  64 ?  -6.367   9.683  12.944 1.000 95.090 ? 64  GLU A C   1 
ATOM 495  C CB  ? GLU A 1  64 ?  -4.374  11.090  12.371 1.000 95.090 ? 64  GLU A CB  1 
ATOM 496  O O   ? GLU A 1  64 ?  -6.939  10.149  13.932 1.000 95.090 ? 64  GLU A O   1 
ATOM 497  C CG  ? GLU A 1  64 ?  -3.587  11.840  11.307 1.000 95.090 ? 64  GLU A CG  1 
ATOM 498  C CD  ? GLU A 1  64 ?  -2.200  12.258  11.769 1.000 95.090 ? 64  GLU A CD  1 
ATOM 499  O OE1 ? GLU A 1  64 ?  -1.507  12.988  11.025 1.000 95.090 ? 64  GLU A OE1 1 
ATOM 500  O OE2 ? GLU A 1  64 ?  -1.804  11.853  12.885 1.000 95.090 ? 64  GLU A OE2 1 
ATOM 501  N N   ? GLN A 1  65 ?  -6.363   8.374  12.666 1.000 96.370 ? 65  GLN A N   1 
ATOM 502  C CA  ? GLN A 1  65 ?  -6.873   7.323  13.539 1.000 96.370 ? 65  GLN A CA  1 
ATOM 503  C C   ? GLN A 1  65 ?  -5.896   6.153  13.621 1.000 96.370 ? 65  GLN A C   1 
ATOM 504  C CB  ? GLN A 1  65 ?  -8.238   6.833  13.051 1.000 96.370 ? 65  GLN A CB  1 
ATOM 505  O O   ? GLN A 1  65 ?  -5.332   5.736  12.607 1.000 96.370 ? 65  GLN A O   1 
ATOM 506  C CG  ? GLN A 1  65 ?  -9.294   7.928  12.978 1.000 96.370 ? 65  GLN A CG  1 
ATOM 507  C CD  ? GLN A 1  65 ? -10.633   7.419  12.480 1.000 96.370 ? 65  GLN A CD  1 
ATOM 508  N NE2 ? GLN A 1  65 ? -11.182   8.084  11.469 1.000 96.370 ? 65  GLN A NE2 1 
ATOM 509  O OE1 ? GLN A 1  65 ? -11.171   6.436  12.999 1.000 96.370 ? 65  GLN A OE1 1 
ATOM 510  N N   ? THR A 1  66 ?  -5.702   5.622  14.886 1.000 96.950 ? 66  THR A N   1 
ATOM 511  C CA  ? THR A 1  66 ?  -4.878   4.436  15.086 1.000 96.950 ? 66  THR A CA  1 
ATOM 512  C C   ? THR A 1  66 ?  -5.739   3.239  15.481 1.000 96.950 ? 66  THR A C   1 
ATOM 513  C CB  ? THR A 1  66 ?  -3.805   4.677  16.164 1.000 96.950 ? 66  THR A CB  1 
ATOM 514  O O   ? THR A 1  66 ?  -6.615   3.355  16.341 1.000 96.950 ? 66  THR A O   1 
ATOM 515  C CG2 ? THR A 1  66 ?  -2.937   3.439  16.363 1.000 96.950 ? 66  THR A CG2 1 
ATOM 516  O OG1 ? THR A 1  66 ?  -2.972   5.772  15.764 1.000 96.950 ? 66  THR A OG1 1 
ATOM 517  N N   ? ARG A 1  67 ?  -5.429   2.122  14.826 1.000 97.120 ? 67  ARG A N   1 
ATOM 518  C CA  ? ARG A 1  67 ?  -6.149   0.888  15.125 1.000 97.120 ? 67  ARG A CA  1 
ATOM 519  C C   ? ARG A 1  67 ?  -5.180  -0.258  15.397 1.000 97.120 ? 67  ARG A C   1 
ATOM 520  C CB  ? ARG A 1  67 ?  -7.087   0.520  13.974 1.000 97.120 ? 67  ARG A CB  1 
ATOM 521  O O   ? ARG A 1  67 ?  -4.093  -0.310  14.818 1.000 97.120 ? 67  ARG A O   1 
ATOM 522  C CG  ? ARG A 1  67 ?  -8.183   1.543  13.721 1.000 97.120 ? 67  ARG A CG  1 
ATOM 523  C CD  ? ARG A 1  67 ?  -9.155   1.628  14.890 1.000 97.120 ? 67  ARG A CD  1 
ATOM 524  N NE  ? ARG A 1  67 ? -10.256   2.545  14.610 1.000 97.120 ? 67  ARG A NE  1 
ATOM 525  N NH1 ? ARG A 1  67 ?  -9.153   4.427  15.371 1.000 97.120 ? 67  ARG A NH1 1 
ATOM 526  N NH2 ? ARG A 1  67 ? -11.287   4.597  14.552 1.000 97.120 ? 67  ARG A NH2 1 
ATOM 527  C CZ  ? ARG A 1  67 ? -10.229   3.854  14.845 1.000 97.120 ? 67  ARG A CZ  1 
ATOM 528  N N   ? ASP A 1  68 ?  -5.680  -1.208  16.288 1.000 96.060 ? 68  ASP A N   1 
ATOM 529  C CA  ? ASP A 1  68 ?  -4.995  -2.479  16.500 1.000 96.060 ? 68  ASP A CA  1 
ATOM 530  C C   ? ASP A 1  68 ?  -5.630  -3.590  15.666 1.000 96.060 ? 68  ASP A C   1 
ATOM 531  C CB  ? ASP A 1  68 ?  -5.013  -2.858  17.982 1.000 96.060 ? 68  ASP A CB  1 
ATOM 532  O O   ? ASP A 1  68 ?  -6.830  -3.555  15.386 1.000 96.060 ? 68  ASP A O   1 
ATOM 533  C CG  ? ASP A 1  68 ?  -4.201  -1.910  18.846 1.000 96.060 ? 68  ASP A CG  1 
ATOM 534  O OD1 ? ASP A 1  68 ?  -2.974  -1.794  18.639 1.000 96.060 ? 68  ASP A OD1 1 
ATOM 535  O OD2 ? ASP A 1  68 ?  -4.794  -1.274  19.745 1.000 96.060 ? 68  ASP A OD2 1 
ATOM 536  N N   ? PRO A 1  69 ?  -4.693  -4.506  15.271 1.000 96.500 ? 69  PRO A N   1 
ATOM 537  C CA  ? PRO A 1  69 ?  -5.303  -5.658  14.603 1.000 96.500 ? 69  PRO A CA  1 
ATOM 538  C C   ? PRO A 1  69 ?  -6.140  -6.515  15.550 1.000 96.500 ? 69  PRO A C   1 
ATOM 539  C CB  ? PRO A 1  69 ?  -4.096  -6.442  14.081 1.000 96.500 ? 69  PRO A CB  1 
ATOM 540  O O   ? PRO A 1  69 ?  -5.698  -6.826  16.660 1.000 96.500 ? 69  PRO A O   1 
ATOM 541  C CG  ? PRO A 1  69 ?  -2.973  -6.068  14.994 1.000 96.500 ? 69  PRO A CG  1 
ATOM 542  C CD  ? PRO A 1  69 ?  -3.188  -4.657  15.462 1.000 96.500 ? 69  PRO A CD  1 
ATOM 543  N N   ? LYS A 1  70 ?  -7.432  -6.799  15.123 1.000 96.080 ? 70  LYS A N   1 
ATOM 544  C CA  ? LYS A 1  70 ?  -8.257  -7.747  15.867 1.000 96.080 ? 70  LYS A CA  1 
ATOM 545  C C   ? LYS A 1  70 ?  -7.961  -9.183  15.444 1.000 96.080 ? 70  LYS A C   1 
ATOM 546  C CB  ? LYS A 1  70 ?  -9.741  -7.437  15.668 1.000 96.080 ? 70  LYS A CB  1 
ATOM 547  O O   ? LYS A 1  70 ?  -7.812 -10.066  16.291 1.000 96.080 ? 70  LYS A O   1 
ATOM 548  C CG  ? LYS A 1  70 ? -10.674  -8.337  16.466 1.000 96.080 ? 70  LYS A CG  1 
ATOM 549  C CD  ? LYS A 1  70 ? -12.127  -7.904  16.323 1.000 96.080 ? 70  LYS A CD  1 
ATOM 550  C CE  ? LYS A 1  70 ? -13.058  -8.789  17.139 1.000 96.080 ? 70  LYS A CE  1 
ATOM 551  N NZ  ? LYS A 1  70 ? -14.476  -8.325  17.059 1.000 96.080 ? 70  LYS A NZ  1 
ATOM 552  N N   ? GLU A 1  71 ?  -7.946  -9.412  14.139 1.000 95.050 ? 71  GLU A N   1 
ATOM 553  C CA  ? GLU A 1  71 ?  -7.693 -10.697  13.496 1.000 95.050 ? 71  GLU A CA  1 
ATOM 554  C C   ? GLU A 1  71 ?  -6.912 -10.520  12.197 1.000 95.050 ? 71  GLU A C   1 
ATOM 555  C CB  ? GLU A 1  71 ?  -9.009 -11.431  13.224 1.000 95.050 ? 71  GLU A CB  1 
ATOM 556  O O   ? GLU A 1  71 ?  -7.101  -9.533  11.483 1.000 95.050 ? 71  GLU A O   1 
ATOM 557  C CG  ? GLU A 1  71 ?  -9.531 -12.220  14.415 1.000 95.050 ? 71  GLU A CG  1 
ATOM 558  C CD  ? GLU A 1  71 ? -10.855 -12.915  14.140 1.000 95.050 ? 71  GLU A CD  1 
ATOM 559  O OE1 ? GLU A 1  71 ? -11.521 -13.357  15.105 1.000 95.050 ? 71  GLU A OE1 1 
ATOM 560  O OE2 ? GLU A 1  71 ? -11.230 -13.020  12.951 1.000 95.050 ? 71  GLU A OE2 1 
ATOM 561  N N   ? LYS A 1  72 ?  -6.030 -11.540  11.971 1.000 94.400 ? 72  LYS A N   1 
ATOM 562  C CA  ? LYS A 1  72 ?  -5.265 -11.544  10.727 1.000 94.400 ? 72  LYS A CA  1 
ATOM 563  C C   ? LYS A 1  72 ?  -5.482 -12.840   9.952 1.000 94.400 ? 72  LYS A C   1 
ATOM 564  C CB  ? LYS A 1  72 ?  -3.776 -11.347  11.013 1.000 94.400 ? 72  LYS A CB  1 
ATOM 565  O O   ? LYS A 1  72 ?  -5.487 -13.926  10.537 1.000 94.400 ? 72  LYS A O   1 
ATOM 566  C CG  ? LYS A 1  72 ?  -3.451 -10.055  11.747 1.000 94.400 ? 72  LYS A CG  1 
ATOM 567  C CD  ? LYS A 1  72 ?  -1.959  -9.930  12.028 1.000 94.400 ? 72  LYS A CD  1 
ATOM 568  C CE  ? LYS A 1  72 ?  -1.502 -10.932  13.080 1.000 94.400 ? 72  LYS A CE  1 
ATOM 569  N NZ  ? LYS A 1  72 ?  -0.055 -10.767  13.410 1.000 94.400 ? 72  LYS A NZ  1 
ATOM 570  N N   ? PHE A 1  73 ?  -5.705 -12.632   8.672 1.000 94.210 ? 73  PHE A N   1 
ATOM 571  C CA  ? PHE A 1  73 ?  -5.858 -13.777   7.782 1.000 94.210 ? 73  PHE A CA  1 
ATOM 572  C C   ? PHE A 1  73 ?  -4.798 -13.757   6.688 1.000 94.210 ? 73  PHE A C   1 
ATOM 573  C CB  ? PHE A 1  73 ?  -7.257 -13.790   7.157 1.000 94.210 ? 73  PHE A CB  1 
ATOM 574  O O   ? PHE A 1  73 ?  -4.763 -12.839   5.866 1.000 94.210 ? 73  PHE A O   1 
ATOM 575  C CG  ? PHE A 1  73 ?  -8.372 -13.847   8.167 1.000 94.210 ? 73  PHE A CG  1 
ATOM 576  C CD1 ? PHE A 1  73 ?  -8.949 -15.061   8.518 1.000 94.210 ? 73  PHE A CD1 1 
ATOM 577  C CD2 ? PHE A 1  73 ?  -8.843 -12.685   8.764 1.000 94.210 ? 73  PHE A CD2 1 
ATOM 578  C CE1 ? PHE A 1  73 ?  -9.981 -15.116   9.452 1.000 94.210 ? 73  PHE A CE1 1 
ATOM 579  C CE2 ? PHE A 1  73 ?  -9.874 -12.732   9.698 1.000 94.210 ? 73  PHE A CE2 1 
ATOM 580  C CZ  ? PHE A 1  73 ? -10.443 -13.948  10.040 1.000 94.210 ? 73  PHE A CZ  1 
ATOM 581  N N   ? ILE A 1  74 ?  -3.939 -14.624   6.804 1.000 91.250 ? 74  ILE A N   1 
ATOM 582  C CA  ? ILE A 1  74 ?  -2.882 -14.746   5.807 1.000 91.250 ? 74  ILE A CA  1 
ATOM 583  C C   ? ILE A 1  74 ?  -3.202 -15.894   4.853 1.000 91.250 ? 74  ILE A C   1 
ATOM 584  C CB  ? ILE A 1  74 ?  -1.503 -14.968   6.469 1.000 91.250 ? 74  ILE A CB  1 
ATOM 585  O O   ? ILE A 1  74 ?  -3.520 -17.002   5.290 1.000 91.250 ? 74  ILE A O   1 
ATOM 586  C CG1 ? ILE A 1  74 ?  -1.144 -13.777   7.365 1.000 91.250 ? 74  ILE A CG1 1 
ATOM 587  C CG2 ? ILE A 1  74 ?  -0.425 -15.199   5.406 1.000 91.250 ? 74  ILE A CG2 1 
ATOM 588  C CD1 ? ILE A 1  74 ?   0.100 -13.997   8.216 1.000 91.250 ? 74  ILE A CD1 1 
ATOM 589  N N   ? CYS A 1  75 ?  -3.321 -15.419   3.670 1.000 80.240 ? 75  CYS A N   1 
ATOM 590  C CA  ? CYS A 1  75 ?  -3.624 -16.432   2.665 1.000 80.240 ? 75  CYS A CA  1 
ATOM 591  C C   ? CYS A 1  75 ?  -2.562 -17.525   2.655 1.000 80.240 ? 75  CYS A C   1 
ATOM 592  C CB  ? CYS A 1  75 ?  -3.729 -15.797   1.278 1.000 80.240 ? 75  CYS A CB  1 
ATOM 593  O O   ? CYS A 1  75 ?  -1.410 -17.273   2.298 1.000 80.240 ? 75  CYS A O   1 
ATOM 594  S SG  ? CYS A 1  75 ?  -4.371 -16.914   0.013 1.000 80.240 ? 75  CYS A SG  1 
ATOM 595  N N   ? PRO A 1  76 ?  -2.863 -18.702   3.447 1.000 65.180 ? 76  PRO A N   1 
ATOM 596  C CA  ? PRO A 1  76 ?  -2.027 -19.905   3.401 1.000 65.180 ? 76  PRO A CA  1 
ATOM 597  C C   ? PRO A 1  76 ?  -2.738 -21.093   2.758 1.000 65.180 ? 76  PRO A C   1 
ATOM 598  C CB  ? PRO A 1  76 ?  -1.726 -20.181   4.876 1.000 65.180 ? 76  PRO A CB  1 
ATOM 599  O O   ? PRO A 1  76 ?  -3.917 -21.334   3.031 1.000 65.180 ? 76  PRO A O   1 
ATOM 600  C CG  ? PRO A 1  76 ?  -2.797 -19.458   5.627 1.000 65.180 ? 76  PRO A CG  1 
ATOM 601  C CD  ? PRO A 1  76 ?  -3.418 -18.442   4.712 1.000 65.180 ? 76  PRO A CD  1 
ATOM 602  N N   ? ASN A 1  77 ?  -2.461 -21.476   1.489 1.000 54.350 ? 77  ASN A N   1 
ATOM 603  C CA  ? ASN A 1  77 ?  -2.714 -22.901   1.306 1.000 54.350 ? 77  ASN A CA  1 
ATOM 604  C C   ? ASN A 1  77 ?  -1.420 -23.709   1.344 1.000 54.350 ? 77  ASN A C   1 
ATOM 605  C CB  ? ASN A 1  77 ?  -3.458 -23.150  -0.007 1.000 54.350 ? 77  ASN A CB  1 
ATOM 606  O O   ? ASN A 1  77 ?  -0.523 -23.490   0.528 1.000 54.350 ? 77  ASN A O   1 
ATOM 607  C CG  ? ASN A 1  77 ?  -4.960 -23.241   0.181 1.000 54.350 ? 77  ASN A CG  1 
ATOM 608  N ND2 ? ASN A 1  77 ?  -5.693 -23.301  -0.925 1.000 54.350 ? 77  ASN A ND2 1 
ATOM 609  O OD1 ? ASN A 1  77 ?  -5.457 -23.256   1.310 1.000 54.350 ? 77  ASN A OD1 1 
ATOM 610  N N   ? LYS A 1  78 ?  -0.789 -23.810   2.445 1.000 41.830 ? 78  LYS A N   1 
ATOM 611  C CA  ? LYS A 1  78 ?  -0.044 -24.876   3.109 1.000 41.830 ? 78  LYS A CA  1 
ATOM 612  C C   ? LYS A 1  78 ?   0.083 -26.101   2.208 1.000 41.830 ? 78  LYS A C   1 
ATOM 613  C CB  ? LYS A 1  78 ?  -0.718 -25.262   4.427 1.000 41.830 ? 78  LYS A CB  1 
ATOM 614  O O   ? LYS A 1  78 ?   0.550 -27.155   2.646 1.000 41.830 ? 78  LYS A O   1 
ATOM 615  C CG  ? LYS A 1  78 ?  -0.205 -24.490   5.633 1.000 41.830 ? 78  LYS A CG  1 
ATOM 616  C CD  ? LYS A 1  78 ?  -0.780 -25.038   6.933 1.000 41.830 ? 78  LYS A CD  1 
ATOM 617  C CE  ? LYS A 1  78 ?  -0.317 -24.227   8.136 1.000 41.830 ? 78  LYS A CE  1 
ATOM 618  N NZ  ? LYS A 1  78 ?  -0.849 -24.783   9.416 1.000 41.830 ? 78  LYS A NZ  1 
ATOM 619  N N   ? LYS A 1  79 ?   0.407 -25.861   0.795 1.000 42.820 ? 79  LYS A N   1 
ATOM 620  C CA  ? LYS A 1  79 ?   1.071 -26.986   0.144 1.000 42.820 ? 79  LYS A CA  1 
ATOM 621  C C   ? LYS A 1  79 ?   1.934 -26.515  -1.023 1.000 42.820 ? 79  LYS A C   1 
ATOM 622  C CB  ? LYS A 1  79 ?   0.043 -28.008  -0.343 1.000 42.820 ? 79  LYS A CB  1 
ATOM 623  O O   ? LYS A 1  79 ?   2.763 -27.271  -1.534 1.000 42.820 ? 79  LYS A O   1 
ATOM 624  C CG  ? LYS A 1  79 ?  -0.456 -28.950   0.743 1.000 42.820 ? 79  LYS A CG  1 
ATOM 625  C CD  ? LYS A 1  79 ?  -1.301 -30.076   0.161 1.000 42.820 ? 79  LYS A CD  1 
ATOM 626  C CE  ? LYS A 1  79 ?  -1.841 -30.992   1.252 1.000 42.820 ? 79  LYS A CE  1 
ATOM 627  N NZ  ? LYS A 1  79 ?  -2.674 -32.095   0.686 1.000 42.820 ? 79  LYS A NZ  1 
ATOM 628  N N   ? ASP A 1  80 ?   2.741 -25.339  -0.916 1.000 44.460 ? 80  ASP A N   1 
ATOM 629  C CA  ? ASP A 1  80 ?   3.869 -25.243  -1.838 1.000 44.460 ? 80  ASP A CA  1 
ATOM 630  C C   ? ASP A 1  80 ?   4.543 -23.877  -1.741 1.000 44.460 ? 80  ASP A C   1 
ATOM 631  C CB  ? ASP A 1  80 ?   3.411 -25.504  -3.274 1.000 44.460 ? 80  ASP A CB  1 
ATOM 632  O O   ? ASP A 1  80 ?   3.872 -22.843  -1.787 1.000 44.460 ? 80  ASP A O   1 
ATOM 633  C CG  ? ASP A 1  80 ?   3.369 -26.981  -3.625 1.000 44.460 ? 80  ASP A CG  1 
ATOM 634  O OD1 ? ASP A 1  80 ?   4.022 -27.791  -2.932 1.000 44.460 ? 80  ASP A OD1 1 
ATOM 635  O OD2 ? ASP A 1  80 ?   2.679 -27.338  -4.604 1.000 44.460 ? 80  ASP A OD2 1 
ATOM 636  N N   ? ASP A 1  81 ?   5.342 -23.536  -0.775 1.000 45.730 ? 81  ASP A N   1 
ATOM 637  C CA  ? ASP A 1  81 ?   6.577 -22.758  -0.728 1.000 45.730 ? 81  ASP A CA  1 
ATOM 638  C C   ? ASP A 1  81 ?   6.705 -21.856  -1.953 1.000 45.730 ? 81  ASP A C   1 
ATOM 639  C CB  ? ASP A 1  81 ?   7.791 -23.684  -0.629 1.000 45.730 ? 81  ASP A CB  1 
ATOM 640  O O   ? ASP A 1  81 ?   7.766 -21.278  -2.197 1.000 45.730 ? 81  ASP A O   1 
ATOM 641  C CG  ? ASP A 1  81 ?   8.196 -23.979   0.805 1.000 45.730 ? 81  ASP A CG  1 
ATOM 642  O OD1 ? ASP A 1  81 ?   7.668 -23.329   1.734 1.000 45.730 ? 81  ASP A OD1 1 
ATOM 643  O OD2 ? ASP A 1  81 ?   9.052 -24.867   1.008 1.000 45.730 ? 81  ASP A OD2 1 
ATOM 644  N N   ? LYS A 1  82 ?   5.636 -21.205  -2.556 1.000 52.310 ? 82  LYS A N   1 
ATOM 645  C CA  ? LYS A 1  82 ?   6.065 -20.376  -3.679 1.000 52.310 ? 82  LYS A CA  1 
ATOM 646  C C   ? LYS A 1  82 ?   5.615 -18.929  -3.498 1.000 52.310 ? 82  LYS A C   1 
ATOM 647  C CB  ? LYS A 1  82 ?   5.521 -20.933  -4.996 1.000 52.310 ? 82  LYS A CB  1 
ATOM 648  O O   ? LYS A 1  82 ?   4.514 -18.673  -3.005 1.000 52.310 ? 82  LYS A O   1 
ATOM 649  C CG  ? LYS A 1  82 ?   6.212 -22.207  -5.461 1.000 52.310 ? 82  LYS A CG  1 
ATOM 650  C CD  ? LYS A 1  82 ?   5.742 -22.623  -6.849 1.000 52.310 ? 82  LYS A CD  1 
ATOM 651  C CE  ? LYS A 1  82 ?   6.342 -23.958  -7.266 1.000 52.310 ? 82  LYS A CE  1 
ATOM 652  N NZ  ? LYS A 1  82 ?   5.895 -24.364  -8.633 1.000 52.310 ? 82  LYS A NZ  1 
ATOM 653  N N   ? ASN A 1  83 ?   6.476 -17.988  -3.025 1.000 57.400 ? 83  ASN A N   1 
ATOM 654  C CA  ? ASN A 1  83 ?   6.569 -16.533  -3.078 1.000 57.400 ? 83  ASN A CA  1 
ATOM 655  C C   ? ASN A 1  83 ?   5.433 -15.928  -3.897 1.000 57.400 ? 83  ASN A C   1 
ATOM 656  C CB  ? ASN A 1  83 ?   7.923 -16.103  -3.649 1.000 57.400 ? 83  ASN A CB  1 
ATOM 657  O O   ? ASN A 1  83 ?   5.367 -14.710  -4.070 1.000 57.400 ? 83  ASN A O   1 
ATOM 658  C CG  ? ASN A 1  83 ?   9.073 -16.394  -2.706 1.000 57.400 ? 83  ASN A CG  1 
ATOM 659  N ND2 ? ASN A 1  83 ?  10.256 -16.619  -3.265 1.000 57.400 ? 83  ASN A ND2 1 
ATOM 660  O OD1 ? ASN A 1  83 ?   8.900 -16.418  -1.484 1.000 57.400 ? 83  ASN A OD1 1 
ATOM 661  N N   ? ASP A 1  84 ?   4.307 -16.777  -4.284 1.000 61.170 ? 84  ASP A N   1 
ATOM 662  C CA  ? ASP A 1  84 ?   3.285 -16.303  -5.212 1.000 61.170 ? 84  ASP A CA  1 
ATOM 663  C C   ? ASP A 1  84 ?   1.984 -15.984  -4.479 1.000 61.170 ? 84  ASP A C   1 
ATOM 664  C CB  ? ASP A 1  84 ?   3.031 -17.341  -6.307 1.000 61.170 ? 84  ASP A CB  1 
ATOM 665  O O   ? ASP A 1  84 ?   1.027 -15.498  -5.085 1.000 61.170 ? 84  ASP A O   1 
ATOM 666  C CG  ? ASP A 1  84 ?   4.311 -17.876  -6.926 1.000 61.170 ? 84  ASP A CG  1 
ATOM 667  O OD1 ? ASP A 1  84 ?   5.370 -17.226  -6.793 1.000 61.170 ? 84  ASP A OD1 1 
ATOM 668  O OD2 ? ASP A 1  84 ?   4.259 -18.955  -7.554 1.000 61.170 ? 84  ASP A OD2 1 
ATOM 669  N N   ? LYS A 1  85 ?   2.115 -15.998  -3.088 1.000 71.560 ? 85  LYS A N   1 
ATOM 670  C CA  ? LYS A 1  85 ?   0.922 -15.701  -2.300 1.000 71.560 ? 85  LYS A CA  1 
ATOM 671  C C   ? LYS A 1  85 ?   1.249 -14.769  -1.137 1.000 71.560 ? 85  LYS A C   1 
ATOM 672  C CB  ? LYS A 1  85 ?   0.290 -16.992  -1.776 1.000 71.560 ? 85  LYS A CB  1 
ATOM 673  O O   ? LYS A 1  85 ?   1.299 -15.202   0.017 1.000 71.560 ? 85  LYS A O   1 
ATOM 674  C CG  ? LYS A 1  85 ?  -0.140 -17.959  -2.870 1.000 71.560 ? 85  LYS A CG  1 
ATOM 675  C CD  ? LYS A 1  85 ?  -0.714 -19.243  -2.286 1.000 71.560 ? 85  LYS A CD  1 
ATOM 676  C CE  ? LYS A 1  85 ?  -1.063 -20.247  -3.376 1.000 71.560 ? 85  LYS A CE  1 
ATOM 677  N NZ  ? LYS A 1  85 ?  -1.549 -21.538  -2.805 1.000 71.560 ? 85  LYS A NZ  1 
ATOM 678  N N   ? ASP A 1  86 ?   1.612 -13.580  -1.362 1.000 89.280 ? 86  ASP A N   1 
ATOM 679  C CA  ? ASP A 1  86 ?   2.001 -12.536  -0.419 1.000 89.280 ? 86  ASP A CA  1 
ATOM 680  C C   ? ASP A 1  86 ?   0.847 -11.571  -0.161 1.000 89.280 ? 86  ASP A C   1 
ATOM 681  C CB  ? ASP A 1  86 ?   3.221 -11.771  -0.938 1.000 89.280 ? 86  ASP A CB  1 
ATOM 682  O O   ? ASP A 1  86 ?   0.853 -10.441  -0.654 1.000 89.280 ? 86  ASP A O   1 
ATOM 683  C CG  ? ASP A 1  86 ?   3.810 -10.825   0.094 1.000 89.280 ? 86  ASP A CG  1 
ATOM 684  O OD1 ? ASP A 1  86 ?   3.593 -11.033   1.307 1.000 89.280 ? 86  ASP A OD1 1 
ATOM 685  O OD2 ? ASP A 1  86 ?   4.495  -9.861  -0.311 1.000 89.280 ? 86  ASP A OD2 1 
ATOM 686  N N   ? ILE A 1  87 ?  -0.311 -12.099   0.489 1.000 93.230 ? 87  ILE A N   1 
ATOM 687  C CA  ? ILE A 1  87 ?  -1.479 -11.262   0.742 1.000 93.230 ? 87  ILE A CA  1 
ATOM 688  C C   ? ILE A 1  87 ?  -2.017 -11.536   2.144 1.000 93.230 ? 87  ILE A C   1 
ATOM 689  C CB  ? ILE A 1  87 ?  -2.584 -11.500  -0.312 1.000 93.230 ? 87  ILE A CB  1 
ATOM 690  O O   ? ILE A 1  87 ?  -2.037 -12.684   2.595 1.000 93.230 ? 87  ILE A O   1 
ATOM 691  C CG1 ? ILE A 1  87 ?  -3.697 -10.457  -0.164 1.000 93.230 ? 87  ILE A CG1 1 
ATOM 692  C CG2 ? ILE A 1  87 ?  -3.145 -12.920  -0.194 1.000 93.230 ? 87  ILE A CG2 1 
ATOM 693  C CD1 ? ILE A 1  87 ?  -4.624 -10.366  -1.368 1.000 93.230 ? 87  ILE A CD1 1 
ATOM 694  N N   ? MET A 1  88 ?  -2.353 -10.539   2.850 1.000 95.370 ? 88  MET A N   1 
ATOM 695  C CA  ? MET A 1  88 ?  -2.890 -10.615   4.206 1.000 95.370 ? 88  MET A CA  1 
ATOM 696  C C   ? MET A 1  88 ?  -4.050  -9.643   4.387 1.000 95.370 ? 88  MET A C   1 
ATOM 697  C CB  ? MET A 1  88 ?  -1.797 -10.323   5.235 1.000 95.370 ? 88  MET A CB  1 
ATOM 698  O O   ? MET A 1  88 ?  -3.981  -8.497   3.939 1.000 95.370 ? 88  MET A O   1 
ATOM 699  C CG  ? MET A 1  88 ?  -2.278 -10.385   6.675 1.000 95.370 ? 88  MET A CG  1 
ATOM 700  S SD  ? MET A 1  88 ?  -0.931 -10.069   7.881 1.000 95.370 ? 88  MET A SD  1 
ATOM 701  C CE  ? MET A 1  88 ?  -0.697  -8.286   7.638 1.000 95.370 ? 88  MET A CE  1 
ATOM 702  N N   ? LEU A 1  89 ?  -5.146 -10.199   4.979 1.000 96.990 ? 89  LEU A N   1 
ATOM 703  C CA  ? LEU A 1  89 ?  -6.276  -9.376   5.398 1.000 96.990 ? 89  LEU A CA  1 
ATOM 704  C C   ? LEU A 1  89 ?  -6.268  -9.171   6.910 1.000 96.990 ? 89  LEU A C   1 
ATOM 705  C CB  ? LEU A 1  89 ?  -7.596 -10.019   4.966 1.000 96.990 ? 89  LEU A CB  1 
ATOM 706  O O   ? LEU A 1  89 ?  -6.035 -10.116   7.667 1.000 96.990 ? 89  LEU A O   1 
ATOM 707  C CG  ? LEU A 1  89 ?  -7.957  -9.895   3.485 1.000 96.990 ? 89  LEU A CG  1 
ATOM 708  C CD1 ? LEU A 1  89 ?  -9.183 -10.744   3.165 1.000 96.990 ? 89  LEU A CD1 1 
ATOM 709  C CD2 ? LEU A 1  89 ?  -8.200  -8.436   3.114 1.000 96.990 ? 89  LEU A CD2 1 
ATOM 710  N N   ? ILE A 1  90 ?  -6.524  -7.904   7.251 1.000 97.560 ? 90  ILE A N   1 
ATOM 711  C CA  ? ILE A 1  90 ?  -6.522  -7.585   8.675 1.000 97.560 ? 90  ILE A CA  1 
ATOM 712  C C   ? ILE A 1  90 ?  -7.861  -6.966   9.066 1.000 97.560 ? 90  ILE A C   1 
ATOM 713  C CB  ? ILE A 1  90 ?  -5.363  -6.629   9.038 1.000 97.560 ? 90  ILE A CB  1 
ATOM 714  O O   ? ILE A 1  90 ?  -8.293  -5.976   8.471 1.000 97.560 ? 90  ILE A O   1 
ATOM 715  C CG1 ? ILE A 1  90 ?  -4.021  -7.227   8.601 1.000 97.560 ? 90  ILE A CG1 1 
ATOM 716  C CG2 ? ILE A 1  90 ?  -5.364  -6.326  10.539 1.000 97.560 ? 90  ILE A CG2 1 
ATOM 717  C CD1 ? ILE A 1  90 ?  -2.837  -6.285   8.776 1.000 97.560 ? 90  ILE A CD1 1 
ATOM 718  N N   ? ARG A 1  91 ?  -8.535  -7.591  10.073 1.000 97.590 ? 91  ARG A N   1 
ATOM 719  C CA  ? ARG A 1  91 ?  -9.716  -6.984  10.676 1.000 97.590 ? 91  ARG A CA  1 
ATOM 720  C C   ? ARG A 1  91 ?  -9.327  -6.005  11.779 1.000 97.590 ? 91  ARG A C   1 
ATOM 721  C CB  ? ARG A 1  91 ? -10.648  -8.061  11.236 1.000 97.590 ? 91  ARG A CB  1 
ATOM 722  O O   ? ARG A 1  91 ?  -8.511  -6.330  12.644 1.000 97.590 ? 91  ARG A O   1 
ATOM 723  C CG  ? ARG A 1  91 ? -11.993  -7.528  11.705 1.000 97.590 ? 91  ARG A CG  1 
ATOM 724  C CD  ? ARG A 1  91 ? -12.925  -8.652  12.138 1.000 97.590 ? 91  ARG A CD  1 
ATOM 725  N NE  ? ARG A 1  91 ? -14.232  -8.142  12.541 1.000 97.590 ? 91  ARG A NE  1 
ATOM 726  N NH1 ? ARG A 1  91 ? -15.134 -10.222  12.988 1.000 97.590 ? 91  ARG A NH1 1 
ATOM 727  N NH2 ? ARG A 1  91 ? -16.399  -8.332  13.280 1.000 97.590 ? 91  ARG A NH2 1 
ATOM 728  C CZ  ? ARG A 1  91 ? -15.252  -8.900  12.935 1.000 97.590 ? 91  ARG A CZ  1 
ATOM 729  N N   ? LEU A 1  92 ?  -9.976  -4.886  11.763 1.000 97.410 ? 92  LEU A N   1 
ATOM 730  C CA  ? LEU A 1  92 ?  -9.677  -3.850  12.746 1.000 97.410 ? 92  LEU A CA  1 
ATOM 731  C C   ? LEU A 1  92 ? -10.399  -4.124  14.061 1.000 97.410 ? 92  LEU A C   1 
ATOM 732  C CB  ? LEU A 1  92 ? -10.073  -2.472  12.210 1.000 97.410 ? 92  LEU A CB  1 
ATOM 733  O O   ? LEU A 1  92 ? -11.493  -4.692  14.066 1.000 97.410 ? 92  LEU A O   1 
ATOM 734  C CG  ? LEU A 1  92 ?  -9.512  -2.091  10.839 1.000 97.410 ? 92  LEU A CG  1 
ATOM 735  C CD1 ? LEU A 1  92 ?  -9.991  -0.700  10.438 1.000 97.410 ? 92  LEU A CD1 1 
ATOM 736  C CD2 ? LEU A 1  92 ?  -7.989  -2.156  10.846 1.000 97.410 ? 92  LEU A CD2 1 
ATOM 737  N N   ? ASP A 1  93 ?  -9.742  -3.697  15.277 1.000 96.280 ? 93  ASP A N   1 
ATOM 738  C CA  ? ASP A 1  93 ? -10.374  -3.868  16.582 1.000 96.280 ? 93  ASP A CA  1 
ATOM 739  C C   ? ASP A 1  93 ? -11.591  -2.957  16.727 1.000 96.280 ? 93  ASP A C   1 
ATOM 740  C CB  ? ASP A 1  93 ?  -9.371  -3.588  17.704 1.000 96.280 ? 93  ASP A CB  1 
ATOM 741  O O   ? ASP A 1  93 ? -12.473  -3.217  17.548 1.000 96.280 ? 93  ASP A O   1 
ATOM 742  C CG  ? ASP A 1  93 ?  -8.776  -2.193  17.634 1.000 96.280 ? 93  ASP A CG  1 
ATOM 743  O OD1 ? ASP A 1  93 ?  -8.890  -1.534  16.578 1.000 96.280 ? 93  ASP A OD1 1 
ATOM 744  O OD2 ? ASP A 1  93 ?  -8.186  -1.750  18.643 1.000 96.280 ? 93  ASP A OD2 1 
ATOM 745  N N   ? SER A 1  94 ? -11.795  -1.904  15.870 1.000 96.690 ? 94  SER A N   1 
ATOM 746  C CA  ? SER A 1  94 ? -12.932  -1.005  15.698 1.000 96.690 ? 94  SER A CA  1 
ATOM 747  C C   ? SER A 1  94 ? -12.903  -0.331  14.331 1.000 96.690 ? 94  SER A C   1 
ATOM 748  C CB  ? SER A 1  94 ? -12.947   0.057  16.799 1.000 96.690 ? 94  SER A CB  1 
ATOM 749  O O   ? SER A 1  94 ? -11.832  -0.134  13.753 1.000 96.690 ? 94  SER A O   1 
ATOM 750  O OG  ? SER A 1  94 ? -11.801   0.885  16.714 1.000 96.690 ? 94  SER A OG  1 
ATOM 751  N N   ? SER A 1  95 ? -14.154   0.008  13.795 1.000 97.040 ? 95  SER A N   1 
ATOM 752  C CA  ? SER A 1  95 ? -14.270   0.610  12.470 1.000 97.040 ? 95  SER A CA  1 
ATOM 753  C C   ? SER A 1  95 ? -13.650   2.003  12.440 1.000 97.040 ? 95  SER A C   1 
ATOM 754  C CB  ? SER A 1  95 ? -15.736   0.686  12.042 1.000 97.040 ? 95  SER A CB  1 
ATOM 755  O O   ? SER A 1  95 ? -13.629   2.701  13.456 1.000 97.040 ? 95  SER A O   1 
ATOM 756  O OG  ? SER A 1  95 ? -16.459   1.570  12.881 1.000 97.040 ? 95  SER A OG  1 
ATOM 757  N N   ? VAL A 1  96 ? -13.103   2.380  11.260 1.000 97.190 ? 96  VAL A N   1 
ATOM 758  C CA  ? VAL A 1  96 ? -12.631   3.745  11.047 1.000 97.190 ? 96  VAL A CA  1 
ATOM 759  C C   ? VAL A 1  96 ? -13.790   4.627  10.590 1.000 97.190 ? 96  VAL A C   1 
ATOM 760  C CB  ? VAL A 1  96 ? -11.483   3.794  10.014 1.000 97.190 ? 96  VAL A CB  1 
ATOM 761  O O   ? VAL A 1  96 ? -14.737   4.144   9.965 1.000 97.190 ? 96  VAL A O   1 
ATOM 762  C CG1 ? VAL A 1  96 ? -10.257   3.043  10.533 1.000 97.190 ? 96  VAL A CG1 1 
ATOM 763  C CG2 ? VAL A 1  96 ? -11.943   3.214   8.678 1.000 97.190 ? 96  VAL A CG2 1 
ATOM 764  N N   ? SER A 1  97 ? -13.709   5.977  10.871 1.000 95.630 ? 97  SER A N   1 
ATOM 765  C CA  ? SER A 1  97 ? -14.699   6.945  10.408 1.000 95.630 ? 97  SER A CA  1 
ATOM 766  C C   ? SER A 1  97 ? -14.273   7.583   9.090 1.000 95.630 ? 97  SER A C   1 
ATOM 767  C CB  ? SER A 1  97 ? -14.921   8.031  11.462 1.000 95.630 ? 97  SER A CB  1 
ATOM 768  O O   ? SER A 1  97 ? -13.139   8.048   8.957 1.000 95.630 ? 97  SER A O   1 
ATOM 769  O OG  ? SER A 1  97 ? -15.380   7.466  12.678 1.000 95.630 ? 97  SER A OG  1 
ATOM 770  N N   ? ASN A 1  98 ? -15.165   7.531   8.133 1.000 94.190 ? 98  ASN A N   1 
ATOM 771  C CA  ? ASN A 1  98 ? -14.893   8.228   6.880 1.000 94.190 ? 98  ASN A CA  1 
ATOM 772  C C   ? ASN A 1  98 ? -14.667   9.720   7.107 1.000 94.190 ? 98  ASN A C   1 
ATOM 773  C CB  ? ASN A 1  98 ? -16.035   8.009   5.885 1.000 94.190 ? 98  ASN A CB  1 
ATOM 774  O O   ? ASN A 1  98 ? -15.381  10.349   7.890 1.000 94.190 ? 98  ASN A O   1 
ATOM 775  C CG  ? ASN A 1  98 ? -16.021   6.620   5.278 1.000 94.190 ? 98  ASN A CG  1 
ATOM 776  N ND2 ? ASN A 1  98 ? -17.140   6.222   4.683 1.000 94.190 ? 98  ASN A ND2 1 
ATOM 777  O OD1 ? ASN A 1  98 ? -15.014   5.911   5.343 1.000 94.190 ? 98  ASN A OD1 1 
ATOM 778  N N   ? SER A 1  99 ? -13.653  10.216   6.423 1.000 94.560 ? 99  SER A N   1 
ATOM 779  C CA  ? SER A 1  99 ? -13.340  11.640   6.479 1.000 94.560 ? 99  SER A CA  1 
ATOM 780  C C   ? SER A 1  99 ? -12.700  12.117   5.180 1.000 94.560 ? 99  SER A C   1 
ATOM 781  C CB  ? SER A 1  99 ? -12.410  11.939   7.655 1.000 94.560 ? 99  SER A CB  1 
ATOM 782  O O   ? SER A 1  99 ? -12.620  11.363   4.208 1.000 94.560 ? 99  SER A O   1 
ATOM 783  O OG  ? SER A 1  99 ? -11.103  11.454   7.398 1.000 94.560 ? 99  SER A OG  1 
ATOM 784  N N   ? GLU A 1 100 ? -12.313  13.355   5.239 1.000 93.380 ? 100 GLU A N   1 
ATOM 785  C CA  ? GLU A 1 100 ? -11.641  13.968   4.097 1.000 93.380 ? 100 GLU A CA  1 
ATOM 786  C C   ? GLU A 1 100 ? -10.355  13.224   3.750 1.000 93.380 ? 100 GLU A C   1 
ATOM 787  C CB  ? GLU A 1 100 ? -11.337  15.441   4.379 1.000 93.380 ? 100 GLU A CB  1 
ATOM 788  O O   ? GLU A 1 100 ?  -9.972  13.147   2.581 1.000 93.380 ? 100 GLU A O   1 
ATOM 789  C CG  ? GLU A 1 100 ? -10.712  16.176   3.202 1.000 93.380 ? 100 GLU A CG  1 
ATOM 790  C CD  ? GLU A 1 100 ? -10.416  17.638   3.495 1.000 93.380 ? 100 GLU A CD  1 
ATOM 791  O OE1 ? GLU A 1 100 ?  -9.883  18.340   2.607 1.000 93.380 ? 100 GLU A OE1 1 
ATOM 792  O OE2 ? GLU A 1 100 ? -10.720  18.085   4.624 1.000 93.380 ? 100 GLU A OE2 1 
ATOM 793  N N   ? HIS A 1 101 ?  -9.687  12.549   4.781 1.000 94.620 ? 101 HIS A N   1 
ATOM 794  C CA  ? HIS A 1 101 ?  -8.364  11.964   4.593 1.000 94.620 ? 101 HIS A CA  1 
ATOM 795  C C   ? HIS A 1 101 ?  -8.395  10.453   4.799 1.000 94.620 ? 101 HIS A C   1 
ATOM 796  C CB  ? HIS A 1 101 ?  -7.355  12.604   5.548 1.000 94.620 ? 101 HIS A CB  1 
ATOM 797  O O   ? HIS A 1 101 ?  -7.359   9.790   4.716 1.000 94.620 ? 101 HIS A O   1 
ATOM 798  C CG  ? HIS A 1 101 ?  -7.212  14.082   5.368 1.000 94.620 ? 101 HIS A CG  1 
ATOM 799  C CD2 ? HIS A 1 101 ?  -6.693  14.807   4.350 1.000 94.620 ? 101 HIS A CD2 1 
ATOM 800  N ND1 ? HIS A 1 101 ?  -7.631  14.991   6.315 1.000 94.620 ? 101 HIS A ND1 1 
ATOM 801  C CE1 ? HIS A 1 101 ?  -7.376  16.215   5.885 1.000 94.620 ? 101 HIS A CE1 1 
ATOM 802  N NE2 ? HIS A 1 101 ?  -6.806  16.131   4.695 1.000 94.620 ? 101 HIS A NE2 1 
ATOM 803  N N   ? ILE A 1 102 ?  -9.624   9.882   5.017 1.000 96.630 ? 102 ILE A N   1 
ATOM 804  C CA  ? ILE A 1 102 ?  -9.786   8.441   5.180 1.000 96.630 ? 102 ILE A CA  1 
ATOM 805  C C   ? ILE A 1 102 ? -10.941   7.950   4.310 1.000 96.630 ? 102 ILE A C   1 
ATOM 806  C CB  ? ILE A 1 102 ? -10.030   8.064   6.659 1.000 96.630 ? 102 ILE A CB  1 
ATOM 807  O O   ? ILE A 1 102 ? -12.093   8.335   4.522 1.000 96.630 ? 102 ILE A O   1 
ATOM 808  C CG1 ? ILE A 1 102 ?  -8.891   8.590   7.539 1.000 96.630 ? 102 ILE A CG1 1 
ATOM 809  C CG2 ? ILE A 1 102 ? -10.185   6.548   6.811 1.000 96.630 ? 102 ILE A CG2 1 
ATOM 810  C CD1 ? ILE A 1 102 ?  -9.148   8.450   9.033 1.000 96.630 ? 102 ILE A CD1 1 
ATOM 811  N N   ? ALA A 1 103 ? -10.575   7.170   3.343 1.000 96.270 ? 103 ALA A N   1 
ATOM 812  C CA  ? ALA A 1 103 ? -11.576   6.560   2.472 1.000 96.270 ? 103 ALA A CA  1 
ATOM 813  C C   ? ALA A 1 103 ? -11.075   5.235   1.904 1.000 96.270 ? 103 ALA A C   1 
ATOM 814  C CB  ? ALA A 1 103 ? -11.948   7.514   1.340 1.000 96.270 ? 103 ALA A CB  1 
ATOM 815  O O   ? ALA A 1 103 ?  -9.928   5.135   1.463 1.000 96.270 ? 103 ALA A O   1 
ATOM 816  N N   ? PRO A 1 104 ? -12.123   4.229   1.941 1.000 97.030 ? 104 PRO A N   1 
ATOM 817  C CA  ? PRO A 1 104 ? -11.707   2.934   1.398 1.000 97.030 ? 104 PRO A CA  1 
ATOM 818  C C   ? PRO A 1 104 ? -11.537   2.957  -0.120 1.000 97.030 ? 104 PRO A C   1 
ATOM 819  C CB  ? PRO A 1 104 ? -12.849   1.998   1.805 1.000 97.030 ? 104 PRO A CB  1 
ATOM 820  O O   ? PRO A 1 104 ? -12.214   3.723  -0.809 1.000 97.030 ? 104 PRO A O   1 
ATOM 821  C CG  ? PRO A 1 104 ? -13.557   2.717   2.907 1.000 97.030 ? 104 PRO A CG  1 
ATOM 822  C CD  ? PRO A 1 104 ? -13.381   4.195   2.703 1.000 97.030 ? 104 PRO A CD  1 
ATOM 823  N N   ? LEU A 1 105 ? -10.599   2.065  -0.584 1.000 96.880 ? 105 LEU A N   1 
ATOM 824  C CA  ? LEU A 1 105 ? -10.423   1.814  -2.010 1.000 96.880 ? 105 LEU A CA  1 
ATOM 825  C C   ? LEU A 1 105 ? -11.171   0.556  -2.437 1.000 96.880 ? 105 LEU A C   1 
ATOM 826  C CB  ? LEU A 1 105 ?  -8.937   1.679  -2.352 1.000 96.880 ? 105 LEU A CB  1 
ATOM 827  O O   ? LEU A 1 105 ? -11.174  -0.444  -1.716 1.000 96.880 ? 105 LEU A O   1 
ATOM 828  C CG  ? LEU A 1 105 ?  -8.567   1.794  -3.831 1.000 96.880 ? 105 LEU A CG  1 
ATOM 829  C CD1 ? LEU A 1 105 ?  -8.918   3.182  -4.359 1.000 96.880 ? 105 LEU A CD1 1 
ATOM 830  C CD2 ? LEU A 1 105 ?  -7.086   1.497  -4.038 1.000 96.880 ? 105 LEU A CD2 1 
ATOM 831  N N   ? SER A 1 106 ? -11.747   0.568  -3.612 1.000 96.550 ? 106 SER A N   1 
ATOM 832  C CA  ? SER A 1 106 ? -12.576  -0.544  -4.066 1.000 96.550 ? 106 SER A CA  1 
ATOM 833  C C   ? SER A 1 106 ? -11.720  -1.715  -4.538 1.000 96.550 ? 106 SER A C   1 
ATOM 834  C CB  ? SER A 1 106 ? -13.505  -0.094  -5.195 1.000 96.550 ? 106 SER A CB  1 
ATOM 835  O O   ? SER A 1 106 ? -10.641  -1.515  -5.101 1.000 96.550 ? 106 SER A O   1 
ATOM 836  O OG  ? SER A 1 106 ? -14.386   0.921  -4.746 1.000 96.550 ? 106 SER A OG  1 
ATOM 837  N N   ? LEU A 1 107 ? -12.241  -2.908  -4.293 1.000 97.080 ? 107 LEU A N   1 
ATOM 838  C CA  ? LEU A 1 107 ? -11.649  -4.113  -4.863 1.000 97.080 ? 107 LEU A CA  1 
ATOM 839  C C   ? LEU A 1 107 ? -11.872  -4.168  -6.371 1.000 97.080 ? 107 LEU A C   1 
ATOM 840  C CB  ? LEU A 1 107 ? -12.236  -5.363  -4.203 1.000 97.080 ? 107 LEU A CB  1 
ATOM 841  O O   ? LEU A 1 107 ? -12.871  -3.648  -6.874 1.000 97.080 ? 107 LEU A O   1 
ATOM 842  C CG  ? LEU A 1 107 ? -11.907  -5.567  -2.723 1.000 97.080 ? 107 LEU A CG  1 
ATOM 843  C CD1 ? LEU A 1 107 ? -12.736  -6.710  -2.147 1.000 97.080 ? 107 LEU A CD1 1 
ATOM 844  C CD2 ? LEU A 1 107 ? -10.417  -5.835  -2.539 1.000 97.080 ? 107 LEU A CD2 1 
ATOM 845  N N   ? PRO A 1 108 ? -10.957  -4.754  -7.117 1.000 96.460 ? 108 PRO A N   1 
ATOM 846  C CA  ? PRO A 1 108 ? -11.075  -4.788  -8.577 1.000 96.460 ? 108 PRO A CA  1 
ATOM 847  C C   ? PRO A 1 108 ? -12.259  -5.626  -9.054 1.000 96.460 ? 108 PRO A C   1 
ATOM 848  C CB  ? PRO A 1 108 ?  -9.750  -5.411  -9.024 1.000 96.460 ? 108 PRO A CB  1 
ATOM 849  O O   ? PRO A 1 108 ? -12.567  -6.662  -8.459 1.000 96.460 ? 108 PRO A O   1 
ATOM 850  C CG  ? PRO A 1 108 ?  -9.307  -6.239  -7.862 1.000 96.460 ? 108 PRO A CG  1 
ATOM 851  C CD  ? PRO A 1 108 ?  -9.787  -5.584  -6.598 1.000 96.460 ? 108 PRO A CD  1 
ATOM 852  N N   ? SER A 1 109 ? -12.896  -5.188 -10.152 1.000 94.410 ? 109 SER A N   1 
ATOM 853  C CA  ? SER A 1 109 ? -13.982  -5.927 -10.787 1.000 94.410 ? 109 SER A CA  1 
ATOM 854  C C   ? SER A 1 109 ? -13.470  -6.780 -11.942 1.000 94.410 ? 109 SER A C   1 
ATOM 855  C CB  ? SER A 1 109 ? -15.061  -4.967 -11.290 1.000 94.410 ? 109 SER A CB  1 
ATOM 856  O O   ? SER A 1 109 ? -14.131  -7.732 -12.359 1.000 94.410 ? 109 SER A O   1 
ATOM 857  O OG  ? SER A 1 109 ? -14.506  -4.002 -12.166 1.000 94.410 ? 109 SER A OG  1 
ATOM 858  N N   ? SER A 1 110 ? -12.288  -6.444 -12.457 1.000 95.040 ? 110 SER A N   1 
ATOM 859  C CA  ? SER A 1 110 ? -11.580  -7.160 -13.513 1.000 95.040 ? 110 SER A CA  1 
ATOM 860  C C   ? SER A 1 110 ? -10.071  -6.985 -13.384 1.000 95.040 ? 110 SER A C   1 
ATOM 861  C CB  ? SER A 1 110 ? -12.042  -6.679 -14.889 1.000 95.040 ? 110 SER A CB  1 
ATOM 862  O O   ? SER A 1 110 ?  -9.603  -6.073 -12.699 1.000 95.040 ? 110 SER A O   1 
ATOM 863  O OG  ? SER A 1 110 ? -11.795  -5.292 -15.047 1.000 95.040 ? 110 SER A OG  1 
ATOM 864  N N   ? PRO A 1 111 ?  -9.296  -8.025 -14.020 1.000 93.930 ? 111 PRO A N   1 
ATOM 865  C CA  ? PRO A 1 111 ?  -7.841  -7.858 -13.998 1.000 93.930 ? 111 PRO A CA  1 
ATOM 866  C C   ? PRO A 1 111 ?  -7.373  -6.654 -14.811 1.000 93.930 ? 111 PRO A C   1 
ATOM 867  C CB  ? PRO A 1 111 ?  -7.327  -9.164 -14.611 1.000 93.930 ? 111 PRO A CB  1 
ATOM 868  O O   ? PRO A 1 111 ?  -8.039  -6.254 -15.769 1.000 93.930 ? 111 PRO A O   1 
ATOM 869  C CG  ? PRO A 1 111 ?  -8.432  -9.627 -15.504 1.000 93.930 ? 111 PRO A CG  1 
ATOM 870  C CD  ? PRO A 1 111 ?  -9.741  -9.205 -14.901 1.000 93.930 ? 111 PRO A CD  1 
ATOM 871  N N   ? PRO A 1 112 ?  -6.173  -6.064 -14.414 1.000 94.280 ? 112 PRO A N   1 
ATOM 872  C CA  ? PRO A 1 112 ?  -5.656  -4.962 -15.228 1.000 94.280 ? 112 PRO A CA  1 
ATOM 873  C C   ? PRO A 1 112 ?  -5.182  -5.418 -16.606 1.000 94.280 ? 112 PRO A C   1 
ATOM 874  C CB  ? PRO A 1 112 ?  -4.487  -4.428 -14.398 1.000 94.280 ? 112 PRO A CB  1 
ATOM 875  O O   ? PRO A 1 112 ?  -4.761  -6.566 -16.769 1.000 94.280 ? 112 PRO A O   1 
ATOM 876  C CG  ? PRO A 1 112 ?  -3.976  -5.616 -13.648 1.000 94.280 ? 112 PRO A CG  1 
ATOM 877  C CD  ? PRO A 1 112 ?  -5.142  -6.497 -13.300 1.000 94.280 ? 112 PRO A CD  1 
ATOM 878  N N   ? SER A 1 113 ?  -5.173  -4.511 -17.624 1.000 94.290 ? 113 SER A N   1 
ATOM 879  C CA  ? SER A 1 113 ?  -4.681  -4.812 -18.965 1.000 94.290 ? 113 SER A CA  1 
ATOM 880  C C   ? SER A 1 113 ?  -3.193  -4.501 -19.089 1.000 94.290 ? 113 SER A C   1 
ATOM 881  C CB  ? SER A 1 113 ?  -5.465  -4.023 -20.014 1.000 94.290 ? 113 SER A CB  1 
ATOM 882  O O   ? SER A 1 113 ?  -2.708  -3.521 -18.520 1.000 94.290 ? 113 SER A O   1 
ATOM 883  O OG  ? SER A 1 113 ?  -6.846  -4.334 -19.949 1.000 94.290 ? 113 SER A OG  1 
ATOM 884  N N   ? VAL A 1 114 ?  -2.505  -5.386 -19.792 1.000 94.970 ? 114 VAL A N   1 
ATOM 885  C CA  ? VAL A 1 114 ?  -1.114  -5.086 -20.117 1.000 94.970 ? 114 VAL A CA  1 
ATOM 886  C C   ? VAL A 1 114 ?  -1.025  -3.726 -20.805 1.000 94.970 ? 114 VAL A C   1 
ATOM 887  C CB  ? VAL A 1 114 ?  -0.493  -6.180 -21.014 1.000 94.970 ? 114 VAL A CB  1 
ATOM 888  O O   ? VAL A 1 114 ?  -1.832  -3.415 -21.685 1.000 94.970 ? 114 VAL A O   1 
ATOM 889  C CG1 ? VAL A 1 114 ?   0.897  -5.762 -21.490 1.000 94.970 ? 114 VAL A CG1 1 
ATOM 890  C CG2 ? VAL A 1 114 ?  -0.427  -7.510 -20.265 1.000 94.970 ? 114 VAL A CG2 1 
ATOM 891  N N   ? GLY A 1 115 ?  -0.095  -2.907 -20.302 1.000 95.080 ? 115 GLY A N   1 
ATOM 892  C CA  ? GLY A 1 115 ?   0.112  -1.597 -20.899 1.000 95.080 ? 115 GLY A CA  1 
ATOM 893  C C   ? GLY A 1 115 ?  -0.629  -0.488 -20.176 1.000 95.080 ? 115 GLY A C   1 
ATOM 894  O O   ? GLY A 1 115 ?  -0.392   0.694 -20.432 1.000 95.080 ? 115 GLY A O   1 
ATOM 895  N N   ? SER A 1 116 ?  -1.605  -0.927 -19.322 1.000 95.580 ? 116 SER A N   1 
ATOM 896  C CA  ? SER A 1 116 ?  -2.327   0.077 -18.547 1.000 95.580 ? 116 SER A CA  1 
ATOM 897  C C   ? SER A 1 116 ?  -1.394   0.813 -17.591 1.000 95.580 ? 116 SER A C   1 
ATOM 898  C CB  ? SER A 1 116 ?  -3.468  -0.570 -17.761 1.000 95.580 ? 116 SER A CB  1 
ATOM 899  O O   ? SER A 1 116 ?  -0.442   0.228 -17.071 1.000 95.580 ? 116 SER A O   1 
ATOM 900  O OG  ? SER A 1 116 ?  -2.969  -1.534 -16.850 1.000 95.580 ? 116 SER A OG  1 
ATOM 901  N N   ? VAL A 1 117 ?  -1.669   2.092 -17.379 1.000 96.410 ? 117 VAL A N   1 
ATOM 902  C CA  ? VAL A 1 117 ?  -0.921   2.917 -16.436 1.000 96.410 ? 117 VAL A CA  1 
ATOM 903  C C   ? VAL A 1 117 ?  -1.554   2.818 -15.049 1.000 96.410 ? 117 VAL A C   1 
ATOM 904  C CB  ? VAL A 1 117 ?  -0.864   4.392 -16.892 1.000 96.410 ? 117 VAL A CB  1 
ATOM 905  O O   ? VAL A 1 117 ?  -2.746   3.088 -14.884 1.000 96.410 ? 117 VAL A O   1 
ATOM 906  C CG1 ? VAL A 1 117 ?  -0.102   5.242 -15.877 1.000 96.410 ? 117 VAL A CG1 1 
ATOM 907  C CG2 ? VAL A 1 117 ?  -0.220   4.498 -18.273 1.000 96.410 ? 117 VAL A CG2 1 
ATOM 908  N N   ? CYS A 1 118 ?  -0.764   2.398 -14.121 1.000 96.660 ? 118 CYS A N   1 
ATOM 909  C CA  ? CYS A 1 118 ?  -1.190   2.237 -12.735 1.000 96.660 ? 118 CYS A CA  1 
ATOM 910  C C   ? CYS A 1 118 ?  -0.373   3.127 -11.806 1.000 96.660 ? 118 CYS A C   1 
ATOM 911  C CB  ? CYS A 1 118 ?  -1.062   0.777 -12.300 1.000 96.660 ? 118 CYS A CB  1 
ATOM 912  O O   ? CYS A 1 118 ?   0.739   3.532 -12.147 1.000 96.660 ? 118 CYS A O   1 
ATOM 913  S SG  ? CYS A 1 118 ?  -2.036  -0.368 -13.301 1.000 96.660 ? 118 CYS A SG  1 
ATOM 914  N N   ? ARG A 1 119 ?  -1.016   3.381 -10.730 1.000 96.130 ? 119 ARG A N   1 
ATOM 915  C CA  ? ARG A 1 119 ?  -0.391   4.252  -9.740 1.000 96.130 ? 119 ARG A CA  1 
ATOM 916  C C   ? ARG A 1 119 ?   0.078   3.454  -8.528 1.000 96.130 ? 119 ARG A C   1 
ATOM 917  C CB  ? ARG A 1 119 ?  -1.362   5.350  -9.300 1.000 96.130 ? 119 ARG A CB  1 
ATOM 918  O O   ? ARG A 1 119 ?  -0.692   2.685  -7.949 1.000 96.130 ? 119 ARG A O   1 
ATOM 919  C CG  ? ARG A 1 119 ?  -0.741   6.390  -8.382 1.000 96.130 ? 119 ARG A CG  1 
ATOM 920  C CD  ? ARG A 1 119 ?   0.130   7.373  -9.151 1.000 96.130 ? 119 ARG A CD  1 
ATOM 921  N NE  ? ARG A 1 119 ?   0.519   8.512  -8.323 1.000 96.130 ? 119 ARG A NE  1 
ATOM 922  N NH1 ? ARG A 1 119 ?   2.127   9.292  -9.786 1.000 96.130 ? 119 ARG A NH1 1 
ATOM 923  N NH2 ? ARG A 1 119 ?   1.731  10.395  -7.816 1.000 96.130 ? 119 ARG A NH2 1 
ATOM 924  C CZ  ? ARG A 1 119 ?   1.458   9.397  -8.644 1.000 96.130 ? 119 ARG A CZ  1 
ATOM 925  N N   ? VAL A 1 120 ?   1.436   3.668  -8.174 1.000 96.090 ? 120 VAL A N   1 
ATOM 926  C CA  ? VAL A 1 120 ?   1.972   3.078  -6.951 1.000 96.090 ? 120 VAL A CA  1 
ATOM 927  C C   ? VAL A 1 120 ?   2.150   4.162  -5.890 1.000 96.090 ? 120 VAL A C   1 
ATOM 928  C CB  ? VAL A 1 120 ?   3.315   2.359  -7.209 1.000 96.090 ? 120 VAL A CB  1 
ATOM 929  O O   ? VAL A 1 120 ?   2.545   5.287  -6.203 1.000 96.090 ? 120 VAL A O   1 
ATOM 930  C CG1 ? VAL A 1 120 ?   4.344   3.327  -7.790 1.000 96.090 ? 120 VAL A CG1 1 
ATOM 931  C CG2 ? VAL A 1 120 ?   3.838   1.728  -5.920 1.000 96.090 ? 120 VAL A CG2 1 
ATOM 932  N N   ? MET A 1 121 ?   1.876   3.810  -4.738 1.000 94.890 ? 121 MET A N   1 
ATOM 933  C CA  ? MET A 1 121 ?   1.938   4.778  -3.646 1.000 94.890 ? 121 MET A CA  1 
ATOM 934  C C   ? MET A 1 121 ?   2.475   4.130  -2.374 1.000 94.890 ? 121 MET A C   1 
ATOM 935  C CB  ? MET A 1 121 ?   0.558   5.382  -3.384 1.000 94.890 ? 121 MET A CB  1 
ATOM 936  O O   ? MET A 1 121 ?   2.153   2.979  -2.076 1.000 94.890 ? 121 MET A O   1 
ATOM 937  C CG  ? MET A 1 121 ?  -0.448   4.391  -2.822 1.000 94.890 ? 121 MET A CG  1 
ATOM 938  S SD  ? MET A 1 121 ?  -2.095   5.148  -2.534 1.000 94.890 ? 121 MET A SD  1 
ATOM 939  C CE  ? MET A 1 121 ?  -2.351   5.973  -4.130 1.000 94.890 ? 121 MET A CE  1 
ATOM 940  N N   ? GLY A 1 122 ?   3.316   4.866  -1.596 1.000 94.500 ? 122 GLY A N   1 
ATOM 941  C CA  ? GLY A 1 122 ?   3.823   4.269  -0.372 1.000 94.500 ? 122 GLY A CA  1 
ATOM 942  C C   ? GLY A 1 122 ?   4.761   5.182   0.395 1.000 94.500 ? 122 GLY A C   1 
ATOM 943  O O   ? GLY A 1 122 ?   5.014   6.314  -0.025 1.000 94.500 ? 122 GLY A O   1 
ATOM 944  N N   ? TRP A 1 123 ?   5.395   4.722   1.569 1.000 92.720 ? 123 TRP A N   1 
ATOM 945  C CA  ? TRP A 1 123 ?   6.249   5.464   2.490 1.000 92.720 ? 123 TRP A CA  1 
ATOM 946  C C   ? TRP A 1 123 ?   7.686   4.957   2.427 1.000 92.720 ? 123 TRP A C   1 
ATOM 947  C CB  ? TRP A 1 123 ?   5.719   5.355   3.922 1.000 92.720 ? 123 TRP A CB  1 
ATOM 948  O O   ? TRP A 1 123 ?   8.449   5.115   3.383 1.000 92.720 ? 123 TRP A O   1 
ATOM 949  C CG  ? TRP A 1 123 ?   4.428   6.083   4.151 1.000 92.720 ? 123 TRP A CG  1 
ATOM 950  C CD1 ? TRP A 1 123 ?   3.164   5.604   3.948 1.000 92.720 ? 123 TRP A CD1 1 
ATOM 951  C CD2 ? TRP A 1 123 ?   4.278   7.426   4.622 1.000 92.720 ? 123 TRP A CD2 1 
ATOM 952  C CE2 ? TRP A 1 123 ?   2.892   7.695   4.682 1.000 92.720 ? 123 TRP A CE2 1 
ATOM 953  C CE3 ? TRP A 1 123 ?   5.181   8.428   5.001 1.000 92.720 ? 123 TRP A CE3 1 
ATOM 954  N NE1 ? TRP A 1 123 ?   2.236   6.568   4.266 1.000 92.720 ? 123 TRP A NE1 1 
ATOM 955  C CH2 ? TRP A 1 123 ?   3.293   9.890   5.470 1.000 92.720 ? 123 TRP A CH2 1 
ATOM 956  C CZ2 ? TRP A 1 123 ?   2.389   8.927   5.106 1.000 92.720 ? 123 TRP A CZ2 1 
ATOM 957  C CZ3 ? TRP A 1 123 ?   4.677   9.654   5.422 1.000 92.720 ? 123 TRP A CZ3 1 
ATOM 958  N N   ? GLY A 1 124 ?   8.023   4.250   1.342 1.000 92.050 ? 124 GLY A N   1 
ATOM 959  C CA  ? GLY A 1 124 ?   9.339   3.639   1.254 1.000 92.050 ? 124 GLY A CA  1 
ATOM 960  C C   ? GLY A 1 124 ?  10.418   4.607   0.805 1.000 92.050 ? 124 GLY A C   1 
ATOM 961  O O   ? GLY A 1 124 ?  10.186   5.816   0.740 1.000 92.050 ? 124 GLY A O   1 
ATOM 962  N N   ? ALA A 1 125 ?  11.706   4.052   0.500 1.000 93.850 ? 125 ALA A N   1 
ATOM 963  C CA  ? ALA A 1 125 ?  12.879   4.821   0.093 1.000 93.850 ? 125 ALA A CA  1 
ATOM 964  C C   ? ALA A 1 125 ?  12.674   5.446  -1.284 1.000 93.850 ? 125 ALA A C   1 
ATOM 965  C CB  ? ALA A 1 125 ?  14.122   3.934   0.091 1.000 93.850 ? 125 ALA A CB  1 
ATOM 966  O O   ? ALA A 1 125 ?  12.074   4.831  -2.169 1.000 93.850 ? 125 ALA A O   1 
ATOM 967  N N   ? ILE A 1 126 ?  13.270   6.720  -1.560 1.000 93.740 ? 126 ILE A N   1 
ATOM 968  C CA  ? ILE A 1 126 ?  13.135   7.426  -2.830 1.000 93.740 ? 126 ILE A CA  1 
ATOM 969  C C   ? ILE A 1 126 ?  14.470   7.413  -3.572 1.000 93.740 ? 126 ILE A C   1 
ATOM 970  C CB  ? ILE A 1 126 ?  12.652   8.878  -2.620 1.000 93.740 ? 126 ILE A CB  1 
ATOM 971  O O   ? ILE A 1 126 ?  14.578   7.948  -4.678 1.000 93.740 ? 126 ILE A O   1 
ATOM 972  C CG1 ? ILE A 1 126 ?  13.617   9.634  -1.698 1.000 93.740 ? 126 ILE A CG1 1 
ATOM 973  C CG2 ? ILE A 1 126 ?  11.228   8.898  -2.058 1.000 93.740 ? 126 ILE A CG2 1 
ATOM 974  C CD1 ? ILE A 1 126 ?  13.388  11.139  -1.663 1.000 93.740 ? 126 ILE A CD1 1 
ATOM 975  N N   ? THR A 1 127 ?  15.463   6.904  -2.941 1.000 92.790 ? 127 THR A N   1 
ATOM 976  C CA  ? THR A 1 127 ?  16.759   6.668  -3.569 1.000 92.790 ? 127 THR A CA  1 
ATOM 977  C C   ? THR A 1 127 ?  17.195   5.218  -3.380 1.000 92.790 ? 127 THR A C   1 
ATOM 978  C CB  ? THR A 1 127 ?  17.836   7.610  -2.999 1.000 92.790 ? 127 THR A CB  1 
ATOM 979  O O   ? THR A 1 127 ?  16.762   4.551  -2.438 1.000 92.790 ? 127 THR A O   1 
ATOM 980  C CG2 ? THR A 1 127 ?  17.487   9.070  -3.269 1.000 92.790 ? 127 THR A CG2 1 
ATOM 981  O OG1 ? THR A 1 127 ?  17.939   7.407  -1.585 1.000 92.790 ? 127 THR A OG1 1 
ATOM 982  N N   ? SER A 1 128 ?  18.055   4.635  -4.351 1.000 92.280 ? 128 SER A N   1 
ATOM 983  C CA  ? SER A 1 128 ?  18.651   3.303  -4.333 1.000 92.280 ? 128 SER A CA  1 
ATOM 984  C C   ? SER A 1 128 ?  20.030   3.306  -4.983 1.000 92.280 ? 128 SER A C   1 
ATOM 985  C CB  ? SER A 1 128 ?  17.743   2.300  -5.046 1.000 92.280 ? 128 SER A CB  1 
ATOM 986  O O   ? SER A 1 128 ?  20.208   3.858  -6.071 1.000 92.280 ? 128 SER A O   1 
ATOM 987  O OG  ? SER A 1 128 ?  18.336   1.013  -5.069 1.000 92.280 ? 128 SER A OG  1 
ATOM 988  N N   ? PRO A 1 129 ?  21.087   2.864  -4.373 1.000 90.830 ? 129 PRO A N   1 
ATOM 989  C CA  ? PRO A 1 129 ?  21.070   2.006  -3.186 1.000 90.830 ? 129 PRO A CA  1 
ATOM 990  C C   ? PRO A 1 129 ?  21.088   2.802  -1.883 1.000 90.830 ? 129 PRO A C   1 
ATOM 991  C CB  ? PRO A 1 129 ?  22.346   1.174  -3.334 1.000 90.830 ? 129 PRO A CB  1 
ATOM 992  O O   ? PRO A 1 129 ?  20.822   2.248  -0.813 1.000 90.830 ? 129 PRO A O   1 
ATOM 993  C CG  ? PRO A 1 129 ?  23.293   2.056  -4.083 1.000 90.830 ? 129 PRO A CG  1 
ATOM 994  C CD  ? PRO A 1 129 ?  22.500   2.919  -5.021 1.000 90.830 ? 129 PRO A CD  1 
ATOM 995  N N   ? GLN A 1 130 ?  21.413   4.185  -2.012 1.000 88.770 ? 130 GLN A N   1 
ATOM 996  C CA  ? GLN A 1 130 ?  21.359   5.115  -0.889 1.000 88.770 ? 130 GLN A CA  1 
ATOM 997  C C   ? GLN A 1 130 ?  19.919   5.501  -0.563 1.000 88.770 ? 130 GLN A C   1 
ATOM 998  C CB  ? GLN A 1 130 ?  22.182   6.369  -1.190 1.000 88.770 ? 130 GLN A CB  1 
ATOM 999  O O   ? GLN A 1 130 ?  19.148   5.857  -1.458 1.000 88.770 ? 130 GLN A O   1 
ATOM 1000 C CG  ? GLN A 1 130 ?  23.685   6.123  -1.226 1.000 88.770 ? 130 GLN A CG  1 
ATOM 1001 C CD  ? GLN A 1 130 ?  24.145   5.491  -2.526 1.000 88.770 ? 130 GLN A CD  1 
ATOM 1002 N NE2 ? GLN A 1 130 ?  25.204   4.691  -2.454 1.000 88.770 ? 130 GLN A NE2 1 
ATOM 1003 O OE1 ? GLN A 1 130 ?  23.553   5.719  -3.586 1.000 88.770 ? 130 GLN A OE1 1 
ATOM 1004 N N   ? GLU A 1 131 ?  19.475   4.982   0.709 1.000 91.400 ? 131 GLU A N   1 
ATOM 1005 C CA  ? GLU A 1 131 ?  18.069   5.080   1.090 1.000 91.400 ? 131 GLU A CA  1 
ATOM 1006 C C   ? GLU A 1 131 ?  17.765   6.428   1.736 1.000 91.400 ? 131 GLU A C   1 
ATOM 1007 C CB  ? GLU A 1 131 ?  17.689   3.943   2.041 1.000 91.400 ? 131 GLU A CB  1 
ATOM 1008 O O   ? GLU A 1 131 ?  18.427   6.825   2.698 1.000 91.400 ? 131 GLU A O   1 
ATOM 1009 C CG  ? GLU A 1 131 ?  17.929   2.554   1.467 1.000 91.400 ? 131 GLU A CG  1 
ATOM 1010 C CD  ? GLU A 1 131 ?  17.771   1.444   2.495 1.000 91.400 ? 131 GLU A CD  1 
ATOM 1011 O OE1 ? GLU A 1 131 ?  17.812   0.253   2.113 1.000 91.400 ? 131 GLU A OE1 1 
ATOM 1012 O OE2 ? GLU A 1 131 ?  17.603   1.769   3.691 1.000 91.400 ? 131 GLU A OE2 1 
ATOM 1013 N N   ? THR A 1 132 ?  16.881   7.183   1.084 1.000 93.660 ? 132 THR A N   1 
ATOM 1014 C CA  ? THR A 1 132 ?  16.263   8.387   1.629 1.000 93.660 ? 132 THR A CA  1 
ATOM 1015 C C   ? THR A 1 132 ?  14.769   8.174   1.854 1.000 93.660 ? 132 THR A C   1 
ATOM 1016 C CB  ? THR A 1 132 ?  16.477   9.595   0.699 1.000 93.660 ? 132 THR A CB  1 
ATOM 1017 O O   ? THR A 1 132 ?  14.053   7.751   0.944 1.000 93.660 ? 132 THR A O   1 
ATOM 1018 C CG2 ? THR A 1 132 ?  15.938  10.876   1.327 1.000 93.660 ? 132 THR A CG2 1 
ATOM 1019 O OG1 ? THR A 1 132 ?  17.879   9.753   0.446 1.000 93.660 ? 132 THR A OG1 1 
ATOM 1020 N N   ? TYR A 1 133 ?  14.327   8.441   3.129 1.000 93.400 ? 133 TYR A N   1 
ATOM 1021 C CA  ? TYR A 1 133 ?  12.922   8.277   3.483 1.000 93.400 ? 133 TYR A CA  1 
ATOM 1022 C C   ? TYR A 1 133 ?  12.242   9.629   3.658 1.000 93.400 ? 133 TYR A C   1 
ATOM 1023 C CB  ? TYR A 1 133 ?  12.784   7.454   4.768 1.000 93.400 ? 133 TYR A CB  1 
ATOM 1024 O O   ? TYR A 1 133 ?  12.571  10.383   4.577 1.000 93.400 ? 133 TYR A O   1 
ATOM 1025 C CG  ? TYR A 1 133 ?  13.339   6.054   4.654 1.000 93.400 ? 133 TYR A CG  1 
ATOM 1026 C CD1 ? TYR A 1 133 ?  12.614   5.046   4.023 1.000 93.400 ? 133 TYR A CD1 1 
ATOM 1027 C CD2 ? TYR A 1 133 ?  14.587   5.738   5.178 1.000 93.400 ? 133 TYR A CD2 1 
ATOM 1028 C CE1 ? TYR A 1 133 ?  13.120   3.754   3.918 1.000 93.400 ? 133 TYR A CE1 1 
ATOM 1029 C CE2 ? TYR A 1 133 ?  15.103   4.450   5.079 1.000 93.400 ? 133 TYR A CE2 1 
ATOM 1030 O OH  ? TYR A 1 133 ?  14.870   2.190   4.346 1.000 93.400 ? 133 TYR A OH  1 
ATOM 1031 C CZ  ? TYR A 1 133 ?  14.364   3.467   4.447 1.000 93.400 ? 133 TYR A CZ  1 
ATOM 1032 N N   ? PRO A 1 134 ?  11.304   9.912   2.725 1.000 93.050 ? 134 PRO A N   1 
ATOM 1033 C CA  ? PRO A 1 134 ?  10.626  11.208   2.794 1.000 93.050 ? 134 PRO A CA  1 
ATOM 1034 C C   ? PRO A 1 134 ?   9.606  11.280   3.928 1.000 93.050 ? 134 PRO A C   1 
ATOM 1035 C CB  ? PRO A 1 134 ?   9.936  11.319   1.432 1.000 93.050 ? 134 PRO A CB  1 
ATOM 1036 O O   ? PRO A 1 134 ?   9.157  10.245   4.427 1.000 93.050 ? 134 PRO A O   1 
ATOM 1037 C CG  ? PRO A 1 134 ?   9.617   9.910   1.050 1.000 93.050 ? 134 PRO A CG  1 
ATOM 1038 C CD  ? PRO A 1 134 ?  10.730   9.022   1.526 1.000 93.050 ? 134 PRO A CD  1 
ATOM 1039 N N   ? ASP A 1 135 ?   9.144  12.538   4.381 1.000 92.560 ? 135 ASP A N   1 
ATOM 1040 C CA  ? ASP A 1 135 ?   8.186  12.788   5.454 1.000 92.560 ? 135 ASP A CA  1 
ATOM 1041 C C   ? ASP A 1 135 ?   6.753  12.565   4.974 1.000 92.560 ? 135 ASP A C   1 
ATOM 1042 C CB  ? ASP A 1 135 ?   8.344  14.211   5.994 1.000 92.560 ? 135 ASP A CB  1 
ATOM 1043 O O   ? ASP A 1 135 ?   5.850  12.340   5.782 1.000 92.560 ? 135 ASP A O   1 
ATOM 1044 C CG  ? ASP A 1 135 ?   9.611  14.398   6.809 1.000 92.560 ? 135 ASP A CG  1 
ATOM 1045 O OD1 ? ASP A 1 135 ?  10.053  13.440   7.480 1.000 92.560 ? 135 ASP A OD1 1 
ATOM 1046 O OD2 ? ASP A 1 135 ?  10.173  15.515   6.783 1.000 92.560 ? 135 ASP A OD2 1 
ATOM 1047 N N   ? VAL A 1 136 ?   6.498  12.596   3.632 1.000 93.810 ? 136 VAL A N   1 
ATOM 1048 C CA  ? VAL A 1 136 ?   5.182  12.355   3.048 1.000 93.810 ? 136 VAL A CA  1 
ATOM 1049 C C   ? VAL A 1 136 ?   5.261  11.195   2.058 1.000 93.810 ? 136 VAL A C   1 
ATOM 1050 C CB  ? VAL A 1 136 ?   4.633  13.617   2.347 1.000 93.810 ? 136 VAL A CB  1 
ATOM 1051 O O   ? VAL A 1 136 ?   6.333  10.896   1.525 1.000 93.810 ? 136 VAL A O   1 
ATOM 1052 C CG1 ? VAL A 1 136 ?   4.567  14.791   3.322 1.000 93.810 ? 136 VAL A CG1 1 
ATOM 1053 C CG2 ? VAL A 1 136 ?   5.493  13.972   1.136 1.000 93.810 ? 136 VAL A CG2 1 
ATOM 1054 N N   ? PRO A 1 137 ?   4.133  10.541   1.751 1.000 94.940 ? 137 PRO A N   1 
ATOM 1055 C CA  ? PRO A 1 137 ?   4.162   9.470   0.752 1.000 94.940 ? 137 PRO A CA  1 
ATOM 1056 C C   ? PRO A 1 137 ?   4.431   9.987  -0.659 1.000 94.940 ? 137 PRO A C   1 
ATOM 1057 C CB  ? PRO A 1 137 ?   2.763   8.857   0.852 1.000 94.940 ? 137 PRO A CB  1 
ATOM 1058 O O   ? PRO A 1 137 ?   4.047  11.111  -0.993 1.000 94.940 ? 137 PRO A O   1 
ATOM 1059 C CG  ? PRO A 1 137 ?   1.888   9.976   1.316 1.000 94.940 ? 137 PRO A CG  1 
ATOM 1060 C CD  ? PRO A 1 137 ?   2.684  10.853   2.240 1.000 94.940 ? 137 PRO A CD  1 
ATOM 1061 N N   ? HIS A 1 138 ?   5.120   9.099  -1.468 1.000 95.990 ? 138 HIS A N   1 
ATOM 1062 C CA  ? HIS A 1 138 ?   5.367   9.410  -2.872 1.000 95.990 ? 138 HIS A CA  1 
ATOM 1063 C C   ? HIS A 1 138 ?   4.575   8.484  -3.789 1.000 95.990 ? 138 HIS A C   1 
ATOM 1064 C CB  ? HIS A 1 138 ?   6.860   9.311  -3.188 1.000 95.990 ? 138 HIS A CB  1 
ATOM 1065 O O   ? HIS A 1 138 ?   4.324   7.327  -3.443 1.000 95.990 ? 138 HIS A O   1 
ATOM 1066 C CG  ? HIS A 1 138 ?   7.644  10.514  -2.768 1.000 95.990 ? 138 HIS A CG  1 
ATOM 1067 C CD2 ? HIS A 1 138 ?   7.545  11.300  -1.670 1.000 95.990 ? 138 HIS A CD2 1 
ATOM 1068 N ND1 ? HIS A 1 138 ?   8.672  11.033  -3.525 1.000 95.990 ? 138 HIS A ND1 1 
ATOM 1069 C CE1 ? HIS A 1 138 ?   9.174  12.090  -2.908 1.000 95.990 ? 138 HIS A CE1 1 
ATOM 1070 N NE2 ? HIS A 1 138 ?   8.508  12.273  -1.780 1.000 95.990 ? 138 HIS A NE2 1 
ATOM 1071 N N   ? CYS A 1 139 ?   4.235   9.094  -4.973 1.000 95.730 ? 139 CYS A N   1 
ATOM 1072 C CA  ? CYS A 1 139 ?   3.457   8.380  -5.979 1.000 95.730 ? 139 CYS A CA  1 
ATOM 1073 C C   ? CYS A 1 139 ?   4.164   8.396  -7.328 1.000 95.730 ? 139 CYS A C   1 
ATOM 1074 C CB  ? CYS A 1 139 ?   2.064   8.994  -6.115 1.000 95.730 ? 139 CYS A CB  1 
ATOM 1075 O O   ? CYS A 1 139 ?   4.823   9.378  -7.677 1.000 95.730 ? 139 CYS A O   1 
ATOM 1076 S SG  ? CYS A 1 139 ?   1.125   9.020  -4.573 1.000 95.730 ? 139 CYS A SG  1 
ATOM 1077 N N   ? ALA A 1 140 ?   3.992   7.291  -8.055 1.000 95.980 ? 140 ALA A N   1 
ATOM 1078 C CA  ? ALA A 1 140 ?   4.548   7.200  -9.403 1.000 95.980 ? 140 ALA A CA  1 
ATOM 1079 C C   ? ALA A 1 140 ?   3.654   6.360 -10.310 1.000 95.980 ? 140 ALA A C   1 
ATOM 1080 C CB  ? ALA A 1 140 ?   5.957   6.613  -9.358 1.000 95.980 ? 140 ALA A CB  1 
ATOM 1081 O O   ? ALA A 1 140 ?   3.042   5.387  -9.860 1.000 95.980 ? 140 ALA A O   1 
ATOM 1082 N N   ? ASN A 1 141 ?   3.619   6.839 -11.574 1.000 96.040 ? 141 ASN A N   1 
ATOM 1083 C CA  ? ASN A 1 141 ?   2.949   6.032 -12.588 1.000 96.040 ? 141 ASN A CA  1 
ATOM 1084 C C   ? ASN A 1 141 ?   3.882   4.975 -13.171 1.000 96.040 ? 141 ASN A C   1 
ATOM 1085 C CB  ? ASN A 1 141 ?   2.393   6.922 -13.702 1.000 96.040 ? 141 ASN A CB  1 
ATOM 1086 O O   ? ASN A 1 141 ?   5.026   5.274 -13.518 1.000 96.040 ? 141 ASN A O   1 
ATOM 1087 C CG  ? ASN A 1 141 ?   1.220   7.767 -13.244 1.000 96.040 ? 141 ASN A CG  1 
ATOM 1088 N ND2 ? ASN A 1 141 ?   1.049   8.929 -13.863 1.000 96.040 ? 141 ASN A ND2 1 
ATOM 1089 O OD1 ? ASN A 1 141 ?   0.475   7.379 -12.341 1.000 96.040 ? 141 ASN A OD1 1 
ATOM 1090 N N   ? ILE A 1 142 ?   3.293   3.704 -13.184 1.000 96.100 ? 142 ILE A N   1 
ATOM 1091 C CA  ? ILE A 1 142 ?   4.017   2.600 -13.805 1.000 96.100 ? 142 ILE A CA  1 
ATOM 1092 C C   ? ILE A 1 142 ?   3.066   1.789 -14.683 1.000 96.100 ? 142 ILE A C   1 
ATOM 1093 C CB  ? ILE A 1 142 ?   4.676   1.689 -12.746 1.000 96.100 ? 142 ILE A CB  1 
ATOM 1094 O O   ? ILE A 1 142 ?   1.844   1.899 -14.552 1.000 96.100 ? 142 ILE A O   1 
ATOM 1095 C CG1 ? ILE A 1 142 ?   3.614   1.106 -11.806 1.000 96.100 ? 142 ILE A CG1 1 
ATOM 1096 C CG2 ? ILE A 1 142 ?   5.741   2.459 -11.959 1.000 96.100 ? 142 ILE A CG2 1 
ATOM 1097 C CD1 ? ILE A 1 142 ?   4.151   0.065 -10.834 1.000 96.100 ? 142 ILE A CD1 1 
ATOM 1098 N N   ? ASN A 1 143 ?   3.713   0.971 -15.688 1.000 96.220 ? 143 ASN A N   1 
ATOM 1099 C CA  ? ASN A 1 143 ?   2.909   0.196 -16.626 1.000 96.220 ? 143 ASN A CA  1 
ATOM 1100 C C   ? ASN A 1 143 ?   2.844  -1.275 -16.226 1.000 96.220 ? 143 ASN A C   1 
ATOM 1101 C CB  ? ASN A 1 143 ?   3.459   0.336 -18.047 1.000 96.220 ? 143 ASN A CB  1 
ATOM 1102 O O   ? ASN A 1 143 ?   3.825  -1.832 -15.730 1.000 96.220 ? 143 ASN A O   1 
ATOM 1103 C CG  ? ASN A 1 143 ?   3.362   1.754 -18.575 1.000 96.220 ? 143 ASN A CG  1 
ATOM 1104 N ND2 ? ASN A 1 143 ?   2.815   1.904 -19.775 1.000 96.220 ? 143 ASN A ND2 1 
ATOM 1105 O OD1 ? ASN A 1 143 ?   3.775   2.706 -17.908 1.000 96.220 ? 143 ASN A OD1 1 
ATOM 1106 N N   ? ILE A 1 144 ?   1.660  -1.724 -16.451 1.000 96.810 ? 144 ILE A N   1 
ATOM 1107 C CA  ? ILE A 1 144 ?   1.529  -3.173 -16.348 1.000 96.810 ? 144 ILE A CA  1 
ATOM 1108 C C   ? ILE A 1 144 ?   2.281  -3.842 -17.497 1.000 96.810 ? 144 ILE A C   1 
ATOM 1109 C CB  ? ILE A 1 144 ?   0.046  -3.608 -16.354 1.000 96.810 ? 144 ILE A CB  1 
ATOM 1110 O O   ? ILE A 1 144 ?   2.137  -3.445 -18.656 1.000 96.810 ? 144 ILE A O   1 
ATOM 1111 C CG1 ? ILE A 1 144 ?  -0.686  -3.022 -15.141 1.000 96.810 ? 144 ILE A CG1 1 
ATOM 1112 C CG2 ? ILE A 1 144 ?  -0.070  -5.135 -16.379 1.000 96.810 ? 144 ILE A CG2 1 
ATOM 1113 C CD1 ? ILE A 1 144 ?  -0.124  -3.475 -13.800 1.000 96.810 ? 144 ILE A CD1 1 
ATOM 1114 N N   ? LEU A 1 145 ?   3.053  -4.826 -17.117 1.000 95.340 ? 145 LEU A N   1 
ATOM 1115 C CA  ? LEU A 1 145 ?   3.864  -5.531 -18.103 1.000 95.340 ? 145 LEU A CA  1 
ATOM 1116 C C   ? LEU A 1 145 ?   3.368  -6.961 -18.293 1.000 95.340 ? 145 LEU A C   1 
ATOM 1117 C CB  ? LEU A 1 145 ?   5.335  -5.541 -17.679 1.000 95.340 ? 145 LEU A CB  1 
ATOM 1118 O O   ? LEU A 1 145 ?   2.646  -7.490 -17.445 1.000 95.340 ? 145 LEU A O   1 
ATOM 1119 C CG  ? LEU A 1 145 ?   5.973  -4.177 -17.412 1.000 95.340 ? 145 LEU A CG  1 
ATOM 1120 C CD1 ? LEU A 1 145 ?   7.369  -4.351 -16.823 1.000 95.340 ? 145 LEU A CD1 1 
ATOM 1121 C CD2 ? LEU A 1 145 ?   6.026  -3.351 -18.693 1.000 95.340 ? 145 LEU A CD2 1 
ATOM 1122 N N   ? ASP A 1 146 ?   3.846  -7.437 -19.446 1.000 92.980 ? 146 ASP A N   1 
ATOM 1123 C CA  ? ASP A 1 146 ?   3.584  -8.847 -19.719 1.000 92.980 ? 146 ASP A CA  1 
ATOM 1124 C C   ? ASP A 1 146 ?   4.346  -9.745 -18.747 1.000 92.980 ? 146 ASP A C   1 
ATOM 1125 C CB  ? ASP A 1 146 ?   3.962  -9.193 -21.161 1.000 92.980 ? 146 ASP A CB  1 
ATOM 1126 O O   ? ASP A 1 146 ?   5.496  -9.463 -18.404 1.000 92.980 ? 146 ASP A O   1 
ATOM 1127 C CG  ? ASP A 1 146 ?   3.393 -10.524 -21.619 1.000 92.980 ? 146 ASP A CG  1 
ATOM 1128 O OD1 ? ASP A 1 146 ?   3.940 -11.583 -21.244 1.000 92.980 ? 146 ASP A OD1 1 
ATOM 1129 O OD2 ? ASP A 1 146 ?   2.390 -10.514 -22.365 1.000 92.980 ? 146 ASP A OD2 1 
ATOM 1130 N N   ? HIS A 1 147 ?   3.650 -10.803 -18.295 1.000 89.230 ? 147 HIS A N   1 
ATOM 1131 C CA  ? HIS A 1 147 ?   4.262 -11.740 -17.360 1.000 89.230 ? 147 HIS A CA  1 
ATOM 1132 C C   ? HIS A 1 147 ?   5.606 -12.239 -17.879 1.000 89.230 ? 147 HIS A C   1 
ATOM 1133 C CB  ? HIS A 1 147 ?   3.328 -12.923 -17.099 1.000 89.230 ? 147 HIS A CB  1 
ATOM 1134 O O   ? HIS A 1 147 ?   6.497 -12.567 -17.092 1.000 89.230 ? 147 HIS A O   1 
ATOM 1135 C CG  ? HIS A 1 147 ?   3.885 -13.929 -16.143 1.000 89.230 ? 147 HIS A CG  1 
ATOM 1136 C CD2 ? HIS A 1 147 ?   3.872 -13.971 -14.789 1.000 89.230 ? 147 HIS A CD2 1 
ATOM 1137 N ND1 ? HIS A 1 147 ?   4.558 -15.058 -16.558 1.000 89.230 ? 147 HIS A ND1 1 
ATOM 1138 C CE1 ? HIS A 1 147 ?   4.934 -15.753 -15.497 1.000 89.230 ? 147 HIS A CE1 1 
ATOM 1139 N NE2 ? HIS A 1 147 ?   4.530 -15.115 -14.412 1.000 89.230 ? 147 HIS A NE2 1 
ATOM 1140 N N   ? ALA A 1 148 ?   5.780 -12.388 -19.192 1.000 90.210 ? 148 ALA A N   1 
ATOM 1141 C CA  ? ALA A 1 148 ?   7.019 -12.865 -19.799 1.000 90.210 ? 148 ALA A CA  1 
ATOM 1142 C C   ? ALA A 1 148 ?   8.194 -11.964 -19.427 1.000 90.210 ? 148 ALA A C   1 
ATOM 1143 C CB  ? ALA A 1 148 ?   6.873 -12.943 -21.317 1.000 90.210 ? 148 ALA A CB  1 
ATOM 1144 O O   ? ALA A 1 148 ?   9.329 -12.432 -19.306 1.000 90.210 ? 148 ALA A O   1 
ATOM 1145 N N   ? VAL A 1 149 ?   7.923 -10.675 -19.258 1.000 90.400 ? 149 VAL A N   1 
ATOM 1146 C CA  ? VAL A 1 149 ?   8.946  -9.708 -18.874 1.000 90.400 ? 149 VAL A CA  1 
ATOM 1147 C C   ? VAL A 1 149 ?   9.460 -10.028 -17.473 1.000 90.400 ? 149 VAL A C   1 
ATOM 1148 C CB  ? VAL A 1 149 ?   8.407  -8.260 -18.926 1.000 90.400 ? 149 VAL A CB  1 
ATOM 1149 O O   ? VAL A 1 149 ?  10.669 -10.009 -17.229 1.000 90.400 ? 149 VAL A O   1 
ATOM 1150 C CG1 ? VAL A 1 149 ?   9.451  -7.276 -18.401 1.000 90.400 ? 149 VAL A CG1 1 
ATOM 1151 C CG2 ? VAL A 1 149 ?   7.994  -7.896 -20.351 1.000 90.400 ? 149 VAL A CG2 1 
ATOM 1152 N N   ? CYS A 1 150 ?   8.614 -10.337 -16.553 1.000 89.100 ? 150 CYS A N   1 
ATOM 1153 C CA  ? CYS A 1 150 ?   8.949 -10.693 -15.178 1.000 89.100 ? 150 CYS A CA  1 
ATOM 1154 C C   ? CYS A 1 150 ?   9.673 -12.033 -15.123 1.000 89.100 ? 150 CYS A C   1 
ATOM 1155 C CB  ? CYS A 1 150 ?   7.687 -10.749 -14.317 1.000 89.100 ? 150 CYS A CB  1 
ATOM 1156 O O   ? CYS A 1 150 ?  10.637 -12.191 -14.372 1.000 89.100 ? 150 CYS A O   1 
ATOM 1157 S SG  ? CYS A 1 150 ?   7.041  -9.123 -13.867 1.000 89.100 ? 150 CYS A SG  1 
ATOM 1158 N N   ? ARG A 1 151 ?   9.262 -12.993 -15.837 1.000 89.060 ? 151 ARG A N   1 
ATOM 1159 C CA  ? ARG A 1 151 ?   9.892 -14.309 -15.890 1.000 89.060 ? 151 ARG A CA  1 
ATOM 1160 C C   ? ARG A 1 151 ?  11.337 -14.206 -16.366 1.000 89.060 ? 151 ARG A C   1 
ATOM 1161 C CB  ? ARG A 1 151 ?   9.104 -15.247 -16.807 1.000 89.060 ? 151 ARG A CB  1 
ATOM 1162 O O   ? ARG A 1 151 ?  12.196 -14.976 -15.931 1.000 89.060 ? 151 ARG A O   1 
ATOM 1163 C CG  ? ARG A 1 151 ?   7.897 -15.888 -16.141 1.000 89.060 ? 151 ARG A CG  1 
ATOM 1164 C CD  ? ARG A 1 151 ?   7.553 -17.231 -16.770 1.000 89.060 ? 151 ARG A CD  1 
ATOM 1165 N NE  ? ARG A 1 151 ?   7.080 -17.079 -18.142 1.000 89.060 ? 151 ARG A NE  1 
ATOM 1166 N NH1 ? ARG A 1 151 ?   6.990 -19.345 -18.582 1.000 89.060 ? 151 ARG A NH1 1 
ATOM 1167 N NH2 ? ARG A 1 151 ?   6.396 -17.834 -20.201 1.000 89.060 ? 151 ARG A NH2 1 
ATOM 1168 C CZ  ? ARG A 1 151 ?   6.823 -18.086 -18.972 1.000 89.060 ? 151 ARG A CZ  1 
ATOM 1169 N N   ? ALA A 1 152 ?  11.474 -13.260 -17.285 1.000 90.980 ? 152 ALA A N   1 
ATOM 1170 C CA  ? ALA A 1 152 ?  12.836 -13.039 -17.765 1.000 90.980 ? 152 ALA A CA  1 
ATOM 1171 C C   ? ALA A 1 152 ?  13.732 -12.509 -16.649 1.000 90.980 ? 152 ALA A C   1 
ATOM 1172 C CB  ? ALA A 1 152 ?  12.833 -12.070 -18.945 1.000 90.980 ? 152 ALA A CB  1 
ATOM 1173 O O   ? ALA A 1 152 ?  14.895 -12.904 -16.538 1.000 90.980 ? 152 ALA A O   1 
ATOM 1174 N N   ? ALA A 1 153 ?  13.139 -11.663 -15.793 1.000 88.800 ? 153 ALA A N   1 
ATOM 1175 C CA  ? ALA A 1 153 ?  13.886 -11.040 -14.704 1.000 88.800 ? 153 ALA A CA  1 
ATOM 1176 C C   ? ALA A 1 153 ?  13.875 -11.919 -13.457 1.000 88.800 ? 153 ALA A C   1 
ATOM 1177 C CB  ? ALA A 1 153 ?  13.310  -9.662 -14.384 1.000 88.800 ? 153 ALA A CB  1 
ATOM 1178 O O   ? ALA A 1 153 ?  14.853 -11.956 -12.707 1.000 88.800 ? 153 ALA A O   1 
ATOM 1179 N N   ? TYR A 1 154 ?  12.714 -12.593 -13.262 1.000 87.660 ? 154 TYR A N   1 
ATOM 1180 C CA  ? TYR A 1 154 ?  12.487 -13.440 -12.097 1.000 87.660 ? 154 TYR A CA  1 
ATOM 1181 C C   ? TYR A 1 154 ?  11.953 -14.806 -12.512 1.000 87.660 ? 154 TYR A C   1 
ATOM 1182 C CB  ? TYR A 1 154 ?  11.508 -12.770 -11.127 1.000 87.660 ? 154 TYR A CB  1 
ATOM 1183 O O   ? TYR A 1 154 ?  10.742 -15.038 -12.495 1.000 87.660 ? 154 TYR A O   1 
ATOM 1184 C CG  ? TYR A 1 154 ?  11.871 -11.345 -10.788 1.000 87.660 ? 154 TYR A CG  1 
ATOM 1185 C CD1 ? TYR A 1 154 ?  12.916 -11.060  -9.913 1.000 87.660 ? 154 TYR A CD1 1 
ATOM 1186 C CD2 ? TYR A 1 154 ?  11.168 -10.280 -11.341 1.000 87.660 ? 154 TYR A CD2 1 
ATOM 1187 C CE1 ? TYR A 1 154 ?  13.253  -9.748  -9.596 1.000 87.660 ? 154 TYR A CE1 1 
ATOM 1188 C CE2 ? TYR A 1 154 ?  11.495  -8.964 -11.031 1.000 87.660 ? 154 TYR A CE2 1 
ATOM 1189 O OH  ? TYR A 1 154 ?  12.866  -7.408  -9.849 1.000 87.660 ? 154 TYR A OH  1 
ATOM 1190 C CZ  ? TYR A 1 154 ?  12.538  -8.709 -10.160 1.000 87.660 ? 154 TYR A CZ  1 
ATOM 1191 N N   ? PRO A 1 155 ?  12.822 -15.800 -12.885 1.000 84.610 ? 155 PRO A N   1 
ATOM 1192 C CA  ? PRO A 1 155 ?  12.419 -17.072 -13.489 1.000 84.610 ? 155 PRO A CA  1 
ATOM 1193 C C   ? PRO A 1 155 ?  11.601 -17.944 -12.539 1.000 84.610 ? 155 PRO A C   1 
ATOM 1194 C CB  ? PRO A 1 155 ?  13.754 -17.739 -13.830 1.000 84.610 ? 155 PRO A CB  1 
ATOM 1195 O O   ? PRO A 1 155 ?  10.816 -18.783 -12.987 1.000 84.610 ? 155 PRO A O   1 
ATOM 1196 C CG  ? PRO A 1 155 ?  14.734 -16.613 -13.911 1.000 84.610 ? 155 PRO A CG  1 
ATOM 1197 C CD  ? PRO A 1 155 ?  14.270 -15.511 -13.002 1.000 84.610 ? 155 PRO A CD  1 
ATOM 1198 N N   ? GLU A 1 156 ?  11.507 -17.683 -11.272 1.000 80.860 ? 156 GLU A N   1 
ATOM 1199 C CA  ? GLU A 1 156 ?  10.830 -18.487 -10.259 1.000 80.860 ? 156 GLU A CA  1 
ATOM 1200 C C   ? GLU A 1 156 ?   9.402 -17.999 -10.031 1.000 80.860 ? 156 GLU A C   1 
ATOM 1201 C CB  ? GLU A 1 156 ?  11.611 -18.462  -8.943 1.000 80.860 ? 156 GLU A CB  1 
ATOM 1202 O O   ? GLU A 1 156 ?   8.626 -18.645  -9.324 1.000 80.860 ? 156 GLU A O   1 
ATOM 1203 C CG  ? GLU A 1 156 ?  11.540 -17.130  -8.210 1.000 80.860 ? 156 GLU A CG  1 
ATOM 1204 C CD  ? GLU A 1 156 ?  12.470 -16.076  -8.790 1.000 80.860 ? 156 GLU A CD  1 
ATOM 1205 O OE1 ? GLU A 1 156 ?  12.572 -14.971  -8.209 1.000 80.860 ? 156 GLU A OE1 1 
ATOM 1206 O OE2 ? GLU A 1 156 ?  13.100 -16.356  -9.834 1.000 80.860 ? 156 GLU A OE2 1 
ATOM 1207 N N   ? ARG A 1 157 ?   8.903 -16.870 -10.767 1.000 75.800 ? 157 ARG A N   1 
ATOM 1208 C CA  ? ARG A 1 157 ?   7.602 -16.264 -10.501 1.000 75.800 ? 157 ARG A CA  1 
ATOM 1209 C C   ? ARG A 1 157 ?   6.511 -16.919 -11.342 1.000 75.800 ? 157 ARG A C   1 
ATOM 1210 C CB  ? ARG A 1 157 ?   7.643 -14.759 -10.776 1.000 75.800 ? 157 ARG A CB  1 
ATOM 1211 O O   ? ARG A 1 157 ?   6.691 -17.136 -12.542 1.000 75.800 ? 157 ARG A O   1 
ATOM 1212 C CG  ? ARG A 1 157 ?   8.602 -13.995  -9.877 1.000 75.800 ? 157 ARG A CG  1 
ATOM 1213 C CD  ? ARG A 1 157 ?   8.092 -13.919  -8.445 1.000 75.800 ? 157 ARG A CD  1 
ATOM 1214 N NE  ? ARG A 1 157 ?   8.961 -13.098  -7.607 1.000 75.800 ? 157 ARG A NE  1 
ATOM 1215 N NH1 ? ARG A 1 157 ?   7.936 -13.676  -5.619 1.000 75.800 ? 157 ARG A NH1 1 
ATOM 1216 N NH2 ? ARG A 1 157 ?   9.710 -12.224  -5.619 1.000 75.800 ? 157 ARG A NH2 1 
ATOM 1217 C CZ  ? ARG A 1 157 ?   8.867 -13.001  -6.283 1.000 75.800 ? 157 ARG A CZ  1 
ATOM 1218 N N   ? GLU A 1 158 ?   5.358 -17.232 -10.654 1.000 70.820 ? 158 GLU A N   1 
ATOM 1219 C CA  ? GLU A 1 158 ?   4.191 -17.803 -11.320 1.000 70.820 ? 158 GLU A CA  1 
ATOM 1220 C C   ? GLU A 1 158 ?   3.295 -16.710 -11.895 1.000 70.820 ? 158 GLU A C   1 
ATOM 1221 C CB  ? GLU A 1 158 ?   3.395 -18.681 -10.352 1.000 70.820 ? 158 GLU A CB  1 
ATOM 1222 O O   ? GLU A 1 158 ?   3.071 -15.681 -11.254 1.000 70.820 ? 158 GLU A O   1 
ATOM 1223 C CG  ? GLU A 1 158 ?   4.139 -19.929  -9.900 1.000 70.820 ? 158 GLU A CG  1 
ATOM 1224 C CD  ? GLU A 1 158 ?   4.161 -21.028 -10.951 1.000 70.820 ? 158 GLU A CD  1 
ATOM 1225 O OE1 ? GLU A 1 158 ?   5.070 -21.887 -10.912 1.000 70.820 ? 158 GLU A OE1 1 
ATOM 1226 O OE2 ? GLU A 1 158 ?   3.261 -21.028 -11.821 1.000 70.820 ? 158 GLU A OE2 1 
ATOM 1227 N N   ? LYS A 1 159 ?   2.737 -16.944 -13.120 1.000 72.440 ? 159 LYS A N   1 
ATOM 1228 C CA  ? LYS A 1 159 ?   1.935 -16.000 -13.895 1.000 72.440 ? 159 LYS A CA  1 
ATOM 1229 C C   ? LYS A 1 159 ?   0.627 -15.674 -13.180 1.000 72.440 ? 159 LYS A C   1 
ATOM 1230 C CB  ? LYS A 1 159 ?   1.646 -16.559 -15.289 1.000 72.440 ? 159 LYS A CB  1 
ATOM 1231 O O   ? LYS A 1 159 ?   0.207 -14.516 -13.140 1.000 72.440 ? 159 LYS A O   1 
ATOM 1232 C CG  ? LYS A 1 159 ?   0.891 -15.599 -16.196 1.000 72.440 ? 159 LYS A CG  1 
ATOM 1233 C CD  ? LYS A 1 159 ?   0.653 -16.202 -17.574 1.000 72.440 ? 159 LYS A CD  1 
ATOM 1234 C CE  ? LYS A 1 159 ?  -0.152 -15.265 -18.464 1.000 72.440 ? 159 LYS A CE  1 
ATOM 1235 N NZ  ? LYS A 1 159 ?  -0.403 -15.860 -19.811 1.000 72.440 ? 159 LYS A NZ  1 
ATOM 1236 N N   ? SER A 1 160 ?  -0.037 -16.627 -12.469 1.000 72.050 ? 160 SER A N   1 
ATOM 1237 C CA  ? SER A 1 160 ?  -1.446 -16.578 -12.092 1.000 72.050 ? 160 SER A CA  1 
ATOM 1238 C C   ? SER A 1 160 ?  -1.642 -15.818 -10.784 1.000 72.050 ? 160 SER A C   1 
ATOM 1239 C CB  ? SER A 1 160 ?  -2.015 -17.991 -11.960 1.000 72.050 ? 160 SER A CB  1 
ATOM 1240 O O   ? SER A 1 160 ?  -2.735 -15.321 -10.507 1.000 72.050 ? 160 SER A O   1 
ATOM 1241 O OG  ? SER A 1 160 ?  -1.367 -18.699 -10.917 1.000 72.050 ? 160 SER A OG  1 
ATOM 1242 N N   ? LYS A 1 161 ?  -0.483 -15.301 -10.152 1.000 79.530 ? 161 LYS A N   1 
ATOM 1243 C CA  ? LYS A 1 161 ?  -0.704 -14.699  -8.840 1.000 79.530 ? 161 LYS A CA  1 
ATOM 1244 C C   ? LYS A 1 161 ?   0.201 -13.489  -8.631 1.000 79.530 ? 161 LYS A C   1 
ATOM 1245 C CB  ? LYS A 1 161 ?  -0.469 -15.727  -7.732 1.000 79.530 ? 161 LYS A CB  1 
ATOM 1246 O O   ? LYS A 1 161 ?   0.220 -12.900  -7.548 1.000 79.530 ? 161 LYS A O   1 
ATOM 1247 C CG  ? LYS A 1 161 ?  -1.445 -16.893  -7.752 1.000 79.530 ? 161 LYS A CG  1 
ATOM 1248 C CD  ? LYS A 1 161 ?  -1.239 -17.816  -6.557 1.000 79.530 ? 161 LYS A CD  1 
ATOM 1249 C CE  ? LYS A 1 161 ?  -2.254 -18.951  -6.544 1.000 79.530 ? 161 LYS A CE  1 
ATOM 1250 N NZ  ? LYS A 1 161 ?  -2.049 -19.864  -5.380 1.000 79.530 ? 161 LYS A NZ  1 
ATOM 1251 N N   ? THR A 1 162 ?   0.864 -13.069  -9.719 1.000 88.570 ? 162 THR A N   1 
ATOM 1252 C CA  ? THR A 1 162 ?   1.742 -11.908  -9.629 1.000 88.570 ? 162 THR A CA  1 
ATOM 1253 C C   ? THR A 1 162 ?   1.475 -10.938 -10.776 1.000 88.570 ? 162 THR A C   1 
ATOM 1254 C CB  ? THR A 1 162 ?   3.224 -12.326  -9.641 1.000 88.570 ? 162 THR A CB  1 
ATOM 1255 O O   ? THR A 1 162 ?   1.105 -11.355 -11.876 1.000 88.570 ? 162 THR A O   1 
ATOM 1256 C CG2 ? THR A 1 162 ?   3.542 -13.262  -8.480 1.000 88.570 ? 162 THR A CG2 1 
ATOM 1257 O OG1 ? THR A 1 162 ?   3.516 -12.996 -10.874 1.000 88.570 ? 162 THR A OG1 1 
ATOM 1258 N N   ? LEU A 1 163 ?   1.447  -9.672 -10.430 1.000 93.510 ? 163 LEU A N   1 
ATOM 1259 C CA  ? LEU A 1 163 ?   1.455  -8.593 -11.411 1.000 93.510 ? 163 LEU A CA  1 
ATOM 1260 C C   ? LEU A 1 163 ?   2.855  -8.008 -11.565 1.000 93.510 ? 163 LEU A C   1 
ATOM 1261 C CB  ? LEU A 1 163 ?   0.471  -7.492 -11.005 1.000 93.510 ? 163 LEU A CB  1 
ATOM 1262 O O   ? LEU A 1 163 ?   3.562  -7.812 -10.574 1.000 93.510 ? 163 LEU A O   1 
ATOM 1263 C CG  ? LEU A 1 163 ?  -1.008  -7.882 -10.975 1.000 93.510 ? 163 LEU A CG  1 
ATOM 1264 C CD1 ? LEU A 1 163 ?  -1.837  -6.767 -10.346 1.000 93.510 ? 163 LEU A CD1 1 
ATOM 1265 C CD2 ? LEU A 1 163 ?  -1.507  -8.198 -12.381 1.000 93.510 ? 163 LEU A CD2 1 
ATOM 1266 N N   ? CYS A 1 164 ?   3.144  -7.813 -12.849 1.000 93.960 ? 164 CYS A N   1 
ATOM 1267 C CA  ? CYS A 1 164 ?   4.418  -7.184 -13.178 1.000 93.960 ? 164 CYS A CA  1 
ATOM 1268 C C   ? CYS A 1 164 ?   4.209  -5.761 -13.684 1.000 93.960 ? 164 CYS A C   1 
ATOM 1269 C CB  ? CYS A 1 164 ?   5.165  -8.004 -14.229 1.000 93.960 ? 164 CYS A CB  1 
ATOM 1270 O O   ? CYS A 1 164 ?   3.418  -5.534 -14.601 1.000 93.960 ? 164 CYS A O   1 
ATOM 1271 S SG  ? CYS A 1 164 ?   6.896  -7.528 -14.428 1.000 93.960 ? 164 CYS A SG  1 
ATOM 1272 N N   ? ALA A 1 165 ?   4.959  -4.870 -12.985 1.000 95.370 ? 165 ALA A N   1 
ATOM 1273 C CA  ? ALA A 1 165 ?   4.788  -3.468 -13.356 1.000 95.370 ? 165 ALA A CA  1 
ATOM 1274 C C   ? ALA A 1 165 ?   6.100  -2.700 -13.219 1.000 95.370 ? 165 ALA A C   1 
ATOM 1275 C CB  ? ALA A 1 165 ?   3.704  -2.819 -12.499 1.000 95.370 ? 165 ALA A CB  1 
ATOM 1276 O O   ? ALA A 1 165 ?   6.928  -3.021 -12.364 1.000 95.370 ? 165 ALA A O   1 
ATOM 1277 N N   ? GLY A 1 166 ?   6.301  -1.838 -14.053 1.000 94.190 ? 166 GLY A N   1 
ATOM 1278 C CA  ? GLY A 1 166 ?   7.491  -1.001 -14.029 1.000 94.190 ? 166 GLY A CA  1 
ATOM 1279 C C   ? GLY A 1 166 ?   7.786  -0.347 -15.365 1.000 94.190 ? 166 GLY A C   1 
ATOM 1280 O O   ? GLY A 1 166 ?   6.963  -0.394 -16.282 1.000 94.190 ? 166 GLY A O   1 
ATOM 1281 N N   ? ILE A 1 167 ?   8.944   0.394 -15.476 1.000 93.580 ? 167 ILE A N   1 
ATOM 1282 C CA  ? ILE A 1 167 ?   9.473   1.012 -16.686 1.000 93.580 ? 167 ILE A CA  1 
ATOM 1283 C C   ? ILE A 1 167 ?  10.749   0.294 -17.118 1.000 93.580 ? 167 ILE A C   1 
ATOM 1284 C CB  ? ILE A 1 167 ?   9.750   2.518 -16.477 1.000 93.580 ? 167 ILE A CB  1 
ATOM 1285 O O   ? ILE A 1 167 ?  11.728   0.251 -16.369 1.000 93.580 ? 167 ILE A O   1 
ATOM 1286 C CG1 ? ILE A 1 167 ?   8.500   3.221 -15.935 1.000 93.580 ? 167 ILE A CG1 1 
ATOM 1287 C CG2 ? ILE A 1 167 ?  10.221   3.167 -17.782 1.000 93.580 ? 167 ILE A CG2 1 
ATOM 1288 C CD1 ? ILE A 1 167 ?   7.363   3.326 -16.943 1.000 93.580 ? 167 ILE A CD1 1 
ATOM 1289 N N   ? LEU A 1 168 ?  10.675  -0.362 -18.295 1.000 91.990 ? 168 LEU A N   1 
ATOM 1290 C CA  ? LEU A 1 168 ?  11.760  -1.230 -18.740 1.000 91.990 ? 168 LEU A CA  1 
ATOM 1291 C C   ? LEU A 1 168 ?  13.082  -0.472 -18.782 1.000 91.990 ? 168 LEU A C   1 
ATOM 1292 C CB  ? LEU A 1 168 ?  11.448  -1.812 -20.122 1.000 91.990 ? 168 LEU A CB  1 
ATOM 1293 O O   ? LEU A 1 168 ?  14.149  -1.065 -18.607 1.000 91.990 ? 168 LEU A O   1 
ATOM 1294 C CG  ? LEU A 1 168 ?  10.296  -2.815 -20.190 1.000 91.990 ? 168 LEU A CG  1 
ATOM 1295 C CD1 ? LEU A 1 168 ?  10.151  -3.360 -21.608 1.000 91.990 ? 168 LEU A CD1 1 
ATOM 1296 C CD2 ? LEU A 1 168 ?  10.515  -3.951 -19.196 1.000 91.990 ? 168 LEU A CD2 1 
ATOM 1297 N N   ? GLN A 1 169 ?  13.019   0.820 -19.031 1.000 94.060 ? 169 GLN A N   1 
ATOM 1298 C CA  ? GLN A 1 169 ?  14.230   1.635 -19.023 1.000 94.060 ? 169 GLN A CA  1 
ATOM 1299 C C   ? GLN A 1 169 ?  14.684   1.933 -17.597 1.000 94.060 ? 169 GLN A C   1 
ATOM 1300 C CB  ? GLN A 1 169 ?  14.004   2.941 -19.786 1.000 94.060 ? 169 GLN A CB  1 
ATOM 1301 O O   ? GLN A 1 169 ?  15.789   2.435 -17.384 1.000 94.060 ? 169 GLN A O   1 
ATOM 1302 C CG  ? GLN A 1 169 ?  13.826   2.754 -21.286 1.000 94.060 ? 169 GLN A CG  1 
ATOM 1303 C CD  ? GLN A 1 169 ?  12.425   2.308 -21.661 1.000 94.060 ? 169 GLN A CD  1 
ATOM 1304 N NE2 ? GLN A 1 169 ?  12.244   1.917 -22.918 1.000 94.060 ? 169 GLN A NE2 1 
ATOM 1305 O OE1 ? GLN A 1 169 ?  11.514   2.312 -20.827 1.000 94.060 ? 169 GLN A OE1 1 
ATOM 1306 N N   ? GLY A 1 170 ?  13.827   1.610 -16.601 1.000 93.030 ? 170 GLY A N   1 
ATOM 1307 C CA  ? GLY A 1 170 ?  14.119   1.900 -15.207 1.000 93.030 ? 170 GLY A CA  1 
ATOM 1308 C C   ? GLY A 1 170 ?  13.676   3.286 -14.780 1.000 93.030 ? 170 GLY A C   1 
ATOM 1309 O O   ? GLY A 1 170 ?  12.944   3.961 -15.507 1.000 93.030 ? 170 GLY A O   1 
ATOM 1310 N N   ? GLY A 1 171 ?  13.940   3.594 -13.524 1.000 91.570 ? 171 GLY A N   1 
ATOM 1311 C CA  ? GLY A 1 171 ?  13.678   4.971 -13.138 1.000 91.570 ? 171 GLY A CA  1 
ATOM 1312 C C   ? GLY A 1 171 ?  12.467   5.118 -12.237 1.000 91.570 ? 171 GLY A C   1 
ATOM 1313 O O   ? GLY A 1 171 ?  12.370   6.078 -11.470 1.000 91.570 ? 171 GLY A O   1 
ATOM 1314 N N   ? LYS A 1 172 ?  11.595   4.213 -12.293 1.000 94.170 ? 172 LYS A N   1 
ATOM 1315 C CA  ? LYS A 1 172 ?  10.442   4.216 -11.397 1.000 94.170 ? 172 LYS A CA  1 
ATOM 1316 C C   ? LYS A 1 172 ?  10.172   2.819 -10.845 1.000 94.170 ? 172 LYS A C   1 
ATOM 1317 C CB  ? LYS A 1 172 ?   9.201   4.741 -12.121 1.000 94.170 ? 172 LYS A CB  1 
ATOM 1318 O O   ? LYS A 1 172 ?  10.109   1.848 -11.601 1.000 94.170 ? 172 LYS A O   1 
ATOM 1319 C CG  ? LYS A 1 172 ?   9.302   6.200 -12.543 1.000 94.170 ? 172 LYS A CG  1 
ATOM 1320 C CD  ? LYS A 1 172 ?   8.037   6.664 -13.254 1.000 94.170 ? 172 LYS A CD  1 
ATOM 1321 C CE  ? LYS A 1 172 ?   8.160   8.106 -13.729 1.000 94.170 ? 172 LYS A CE  1 
ATOM 1322 N NZ  ? LYS A 1 172 ?   6.987   8.518 -14.557 1.000 94.170 ? 172 LYS A NZ  1 
ATOM 1323 N N   ? ASP A 1 173 ?   9.923   2.753  -9.507 1.000 94.210 ? 173 ASP A N   1 
ATOM 1324 C CA  ? ASP A 1 173 ?   9.701   1.463  -8.863 1.000 94.210 ? 173 ASP A CA  1 
ATOM 1325 C C   ? ASP A 1 173 ?   9.321   1.640  -7.395 1.000 94.210 ? 173 ASP A C   1 
ATOM 1326 C CB  ? ASP A 1 173 ?  10.947   0.582  -8.981 1.000 94.210 ? 173 ASP A CB  1 
ATOM 1327 O O   ? ASP A 1 173 ?   9.514   2.715  -6.823 1.000 94.210 ? 173 ASP A O   1 
ATOM 1328 C CG  ? ASP A 1 173 ?  10.642  -0.899  -8.841 1.000 94.210 ? 173 ASP A CG  1 
ATOM 1329 O OD1 ? ASP A 1 173 ?   9.454  -1.268  -8.720 1.000 94.210 ? 173 ASP A OD1 1 
ATOM 1330 O OD2 ? ASP A 1 173 ?  11.599  -1.703  -8.849 1.000 94.210 ? 173 ASP A OD2 1 
ATOM 1331 N N   ? SER A 1 174 ?   8.610   0.550  -6.865 1.000 93.930 ? 174 SER A N   1 
ATOM 1332 C CA  ? SER A 1 174 ?   8.475   0.487  -5.413 1.000 93.930 ? 174 SER A CA  1 
ATOM 1333 C C   ? SER A 1 174 ?   9.798   0.120  -4.751 1.000 93.930 ? 174 SER A C   1 
ATOM 1334 C CB  ? SER A 1 174 ?   7.399  -0.525  -5.018 1.000 93.930 ? 174 SER A CB  1 
ATOM 1335 O O   ? SER A 1 174 ?  10.623  -0.579  -5.343 1.000 93.930 ? 174 SER A O   1 
ATOM 1336 O OG  ? SER A 1 174 ?   7.728  -1.819  -5.494 1.000 93.930 ? 174 SER A OG  1 
ATOM 1337 N N   ? CYS A 1 175 ?   9.971   0.639  -3.595 1.000 93.710 ? 175 CYS A N   1 
ATOM 1338 C CA  ? CYS A 1 175 ?  11.236   0.403  -2.908 1.000 93.710 ? 175 CYS A CA  1 
ATOM 1339 C C   ? CYS A 1 175 ?  11.002   0.032  -1.448 1.000 93.710 ? 175 CYS A C   1 
ATOM 1340 C CB  ? CYS A 1 175 ?  12.130   1.639  -2.992 1.000 93.710 ? 175 CYS A CB  1 
ATOM 1341 O O   ? CYS A 1 175 ?   9.864  -0.202  -1.037 1.000 93.710 ? 175 CYS A O   1 
ATOM 1342 S SG  ? CYS A 1 175 ?  13.889   1.279  -2.792 1.000 93.710 ? 175 CYS A SG  1 
ATOM 1343 N N   ? LEU A 1 176 ?  12.057   0.051  -0.613 1.000 91.460 ? 176 LEU A N   1 
ATOM 1344 C CA  ? LEU A 1 176 ?  11.982  -0.436   0.760 1.000 91.460 ? 176 LEU A CA  1 
ATOM 1345 C C   ? LEU A 1 176 ?  10.867   0.267   1.527 1.000 91.460 ? 176 LEU A C   1 
ATOM 1346 C CB  ? LEU A 1 176 ?  13.319  -0.227   1.476 1.000 91.460 ? 176 LEU A CB  1 
ATOM 1347 O O   ? LEU A 1 176 ?  10.637   1.463   1.338 1.000 91.460 ? 176 LEU A O   1 
ATOM 1348 C CG  ? LEU A 1 176 ?  14.511  -1.017   0.932 1.000 91.460 ? 176 LEU A CG  1 
ATOM 1349 C CD1 ? LEU A 1 176 ?  15.782  -0.648   1.689 1.000 91.460 ? 176 LEU A CD1 1 
ATOM 1350 C CD2 ? LEU A 1 176 ?  14.245  -2.516   1.020 1.000 91.460 ? 176 LEU A CD2 1 
ATOM 1351 N N   ? VAL A 1 177 ?  10.043  -0.558   2.303 1.000 90.730 ? 177 VAL A N   1 
ATOM 1352 C CA  ? VAL A 1 177 ?   9.036  -0.085   3.247 1.000 90.730 ? 177 VAL A CA  1 
ATOM 1353 C C   ? VAL A 1 177 ?   7.716   0.156   2.518 1.000 90.730 ? 177 VAL A C   1 
ATOM 1354 C CB  ? VAL A 1 177 ?   9.492   1.206   3.964 1.000 90.730 ? 177 VAL A CB  1 
ATOM 1355 O O   ? VAL A 1 177 ?   6.725   0.556   3.132 1.000 90.730 ? 177 VAL A O   1 
ATOM 1356 C CG1 ? VAL A 1 177 ?   8.424   1.684   4.945 1.000 90.730 ? 177 VAL A CG1 1 
ATOM 1357 C CG2 ? VAL A 1 177 ?  10.819   0.974   4.685 1.000 90.730 ? 177 VAL A CG2 1 
ATOM 1358 N N   ? ASP A 1 178 ?   7.734  -0.163   1.127 1.000 93.950 ? 178 ASP A N   1 
ATOM 1359 C CA  ? ASP A 1 178 ?   6.502  -0.011   0.358 1.000 93.950 ? 178 ASP A CA  1 
ATOM 1360 C C   ? ASP A 1 178 ?   5.689  -1.304   0.363 1.000 93.950 ? 178 ASP A C   1 
ATOM 1361 C CB  ? ASP A 1 178 ?   6.816   0.407  -1.080 1.000 93.950 ? 178 ASP A CB  1 
ATOM 1362 O O   ? ASP A 1 178 ?   4.608  -1.366  -0.227 1.000 93.950 ? 178 ASP A O   1 
ATOM 1363 C CG  ? ASP A 1 178 ?   7.136   1.886  -1.211 1.000 93.950 ? 178 ASP A CG  1 
ATOM 1364 O OD1 ? ASP A 1 178 ?   6.632   2.693  -0.401 1.000 93.950 ? 178 ASP A OD1 1 
ATOM 1365 O OD2 ? ASP A 1 178 ?   7.898   2.247  -2.134 1.000 93.950 ? 178 ASP A OD2 1 
ATOM 1366 N N   ? SER A 1 179 ?   6.324  -2.313   0.996 1.000 94.200 ? 179 SER A N   1 
ATOM 1367 C CA  ? SER A 1 179 ?   5.604  -3.582   1.028 1.000 94.200 ? 179 SER A CA  1 
ATOM 1368 C C   ? SER A 1 179 ?   4.194  -3.403   1.581 1.000 94.200 ? 179 SER A C   1 
ATOM 1369 C CB  ? SER A 1 179 ?   6.364  -4.609   1.868 1.000 94.200 ? 179 SER A CB  1 
ATOM 1370 O O   ? SER A 1 179 ?   4.001  -2.735   2.599 1.000 94.200 ? 179 SER A O   1 
ATOM 1371 O OG  ? SER A 1 179 ?   7.581  -4.972   1.239 1.000 94.200 ? 179 SER A OG  1 
ATOM 1372 N N   ? GLY A 1 180 ?   3.241  -4.047   0.805 1.000 94.680 ? 180 GLY A N   1 
ATOM 1373 C CA  ? GLY A 1 180 ?   1.871  -3.990   1.291 1.000 94.680 ? 180 GLY A CA  1 
ATOM 1374 C C   ? GLY A 1 180 ?   1.107  -2.782   0.781 1.000 94.680 ? 180 GLY A C   1 
ATOM 1375 O O   ? GLY A 1 180 ?  -0.117  -2.716   0.911 1.000 94.680 ? 180 GLY A O   1 
ATOM 1376 N N   ? GLY A 1 181 ?   1.842  -1.867   0.266 1.000 95.240 ? 181 GLY A N   1 
ATOM 1377 C CA  ? GLY A 1 181 ?   1.229  -0.701  -0.351 1.000 95.240 ? 181 GLY A CA  1 
ATOM 1378 C C   ? GLY A 1 181 ?   0.479  -1.028  -1.629 1.000 95.240 ? 181 GLY A C   1 
ATOM 1379 O O   ? GLY A 1 181 ?   0.766  -2.032  -2.284 1.000 95.240 ? 181 GLY A O   1 
ATOM 1380 N N   ? PRO A 1 182 ?  -0.420  -0.091  -2.126 1.000 96.690 ? 182 PRO A N   1 
ATOM 1381 C CA  ? PRO A 1 182 ?  -1.332  -0.400  -3.229 1.000 96.690 ? 182 PRO A CA  1 
ATOM 1382 C C   ? PRO A 1 182 ?  -0.743  -0.056  -4.596 1.000 96.690 ? 182 PRO A C   1 
ATOM 1383 C CB  ? PRO A 1 182 ?  -2.556   0.469  -2.928 1.000 96.690 ? 182 PRO A CB  1 
ATOM 1384 O O   ? PRO A 1 182 ?   0.004   0.917  -4.723 1.000 96.690 ? 182 PRO A O   1 
ATOM 1385 C CG  ? PRO A 1 182 ?  -2.007   1.677  -2.239 1.000 96.690 ? 182 PRO A CG  1 
ATOM 1386 C CD  ? PRO A 1 182 ?  -0.870   1.247  -1.357 1.000 96.690 ? 182 PRO A CD  1 
ATOM 1387 N N   ? LEU A 1 183 ?  -0.945  -0.910  -5.587 1.000 97.050 ? 183 LEU A N   1 
ATOM 1388 C CA  ? LEU A 1 183 ?  -0.932  -0.616  -7.016 1.000 97.050 ? 183 LEU A CA  1 
ATOM 1389 C C   ? LEU A 1 183 ?  -2.345  -0.366  -7.532 1.000 97.050 ? 183 LEU A C   1 
ATOM 1390 C CB  ? LEU A 1 183 ?  -0.287  -1.765  -7.794 1.000 97.050 ? 183 LEU A CB  1 
ATOM 1391 O O   ? LEU A 1 183 ?  -3.161  -1.289  -7.591 1.000 97.050 ? 183 LEU A O   1 
ATOM 1392 C CG  ? LEU A 1 183 ?  -0.059  -1.529  -9.288 1.000 97.050 ? 183 LEU A CG  1 
ATOM 1393 C CD1 ? LEU A 1 183 ?   1.092  -0.550  -9.500 1.000 97.050 ? 183 LEU A CD1 1 
ATOM 1394 C CD2 ? LEU A 1 183 ?   0.216  -2.848 -10.003 1.000 97.050 ? 183 LEU A CD2 1 
ATOM 1395 N N   ? ILE A 1 184 ?  -2.608   0.903  -7.953 1.000 96.910 ? 184 ILE A N   1 
ATOM 1396 C CA  ? ILE A 1 184 ?  -3.964   1.336  -8.276 1.000 96.910 ? 184 ILE A CA  1 
ATOM 1397 C C   ? ILE A 1 184 ?  -4.093   1.547  -9.783 1.000 96.910 ? 184 ILE A C   1 
ATOM 1398 C CB  ? ILE A 1 184 ?  -4.339   2.630  -7.520 1.000 96.910 ? 184 ILE A CB  1 
ATOM 1399 O O   ? ILE A 1 184 ?  -3.334   2.317 -10.376 1.000 96.910 ? 184 ILE A O   1 
ATOM 1400 C CG1 ? ILE A 1 184 ?  -4.181   2.430  -6.008 1.000 96.910 ? 184 ILE A CG1 1 
ATOM 1401 C CG2 ? ILE A 1 184 ?  -5.765   3.065  -7.869 1.000 96.910 ? 184 ILE A CG2 1 
ATOM 1402 C CD1 ? ILE A 1 184 ?  -4.222   3.723  -5.205 1.000 96.910 ? 184 ILE A CD1 1 
ATOM 1403 N N   ? CYS A 1 185 ?  -5.072   0.838 -10.360 1.000 96.230 ? 185 CYS A N   1 
ATOM 1404 C CA  ? CYS A 1 185 ?  -5.427   0.973 -11.769 1.000 96.230 ? 185 CYS A CA  1 
ATOM 1405 C C   ? CYS A 1 185 ?  -6.911   1.281 -11.930 1.000 96.230 ? 185 CYS A C   1 
ATOM 1406 C CB  ? CYS A 1 185 ?  -5.075  -0.301 -12.535 1.000 96.230 ? 185 CYS A CB  1 
ATOM 1407 O O   ? CYS A 1 185 ?  -7.758   0.582 -11.372 1.000 96.230 ? 185 CYS A O   1 
ATOM 1408 S SG  ? CYS A 1 185 ?  -3.371  -0.849 -12.293 1.000 96.230 ? 185 CYS A SG  1 
ATOM 1409 N N   ? ASN A 1 186 ?  -7.227   2.423 -12.657 1.000 93.040 ? 186 ASN A N   1 
ATOM 1410 C CA  ? ASN A 1 186 ?  -8.615   2.805 -12.894 1.000 93.040 ? 186 ASN A CA  1 
ATOM 1411 C C   ? ASN A 1 186 ?  -9.393   2.934 -11.588 1.000 93.040 ? 186 ASN A C   1 
ATOM 1412 C CB  ? ASN A 1 186 ?  -9.298   1.796 -13.821 1.000 93.040 ? 186 ASN A CB  1 
ATOM 1413 O O   ? ASN A 1 186 ? -10.508   2.424 -11.471 1.000 93.040 ? 186 ASN A O   1 
ATOM 1414 C CG  ? ASN A 1 186 ?  -8.637   1.713 -15.182 1.000 93.040 ? 186 ASN A CG  1 
ATOM 1415 N ND2 ? ASN A 1 186 ?  -8.550   0.504 -15.726 1.000 93.040 ? 186 ASN A ND2 1 
ATOM 1416 O OD1 ? ASN A 1 186 ?  -8.206   2.725 -15.740 1.000 93.040 ? 186 ASN A OD1 1 
ATOM 1417 N N   ? GLY A 1 187 ?  -8.748   3.378 -10.500 1.000 93.160 ? 187 GLY A N   1 
ATOM 1418 C CA  ? GLY A 1 187 ?  -9.392   3.698  -9.236 1.000 93.160 ? 187 GLY A CA  1 
ATOM 1419 C C   ? GLY A 1 187 ?  -9.590   2.487  -8.344 1.000 93.160 ? 187 GLY A C   1 
ATOM 1420 O O   ? GLY A 1 187 ? -10.290   2.563  -7.332 1.000 93.160 ? 187 GLY A O   1 
ATOM 1421 N N   ? GLN A 1 188 ?  -9.046   1.343  -8.685 1.000 96.760 ? 188 GLN A N   1 
ATOM 1422 C CA  ? GLN A 1 188 ?  -9.188   0.112  -7.916 1.000 96.760 ? 188 GLN A CA  1 
ATOM 1423 C C   ? GLN A 1 188 ?  -7.825  -0.460  -7.536 1.000 96.760 ? 188 GLN A C   1 
ATOM 1424 C CB  ? GLN A 1 188 ?  -9.991  -0.924  -8.704 1.000 96.760 ? 188 GLN A CB  1 
ATOM 1425 O O   ? GLN A 1 188 ?  -6.846  -0.282  -8.264 1.000 96.760 ? 188 GLN A O   1 
ATOM 1426 C CG  ? GLN A 1 188 ? -11.407  -0.477  -9.042 1.000 96.760 ? 188 GLN A CG  1 
ATOM 1427 C CD  ? GLN A 1 188 ? -12.178  -1.518  -9.832 1.000 96.760 ? 188 GLN A CD  1 
ATOM 1428 N NE2 ? GLN A 1 188 ? -13.356  -1.883  -9.339 1.000 96.760 ? 188 GLN A NE2 1 
ATOM 1429 O OE1 ? GLN A 1 188 ? -11.719  -1.989 -10.878 1.000 96.760 ? 188 GLN A OE1 1 
ATOM 1430 N N   ? VAL A 1 189 ?  -7.816  -1.151  -6.425 1.000 97.160 ? 189 VAL A N   1 
ATOM 1431 C CA  ? VAL A 1 189 ?  -6.587  -1.808  -5.989 1.000 97.160 ? 189 VAL A CA  1 
ATOM 1432 C C   ? VAL A 1 189 ?  -6.372  -3.087  -6.794 1.000 97.160 ? 189 VAL A C   1 
ATOM 1433 C CB  ? VAL A 1 189 ?  -6.620  -2.127  -4.478 1.000 97.160 ? 189 VAL A CB  1 
ATOM 1434 O O   ? VAL A 1 189 ?  -7.174  -4.021  -6.713 1.000 97.160 ? 189 VAL A O   1 
ATOM 1435 C CG1 ? VAL A 1 189 ?  -7.842  -2.976  -4.132 1.000 97.160 ? 189 VAL A CG1 1 
ATOM 1436 C CG2 ? VAL A 1 189 ?  -5.336  -2.838  -4.055 1.000 97.160 ? 189 VAL A CG2 1 
ATOM 1437 N N   ? GLN A 1 190 ?  -5.289  -3.044  -7.628 1.000 97.220 ? 190 GLN A N   1 
ATOM 1438 C CA  ? GLN A 1 190 ?  -5.020  -4.165  -8.522 1.000 97.220 ? 190 GLN A CA  1 
ATOM 1439 C C   ? GLN A 1 190 ?  -3.877  -5.027  -7.995 1.000 97.220 ? 190 GLN A C   1 
ATOM 1440 C CB  ? GLN A 1 190 ?  -4.693  -3.663  -9.930 1.000 97.220 ? 190 GLN A CB  1 
ATOM 1441 O O   ? GLN A 1 190 ?  -3.794  -6.217  -8.308 1.000 97.220 ? 190 GLN A O   1 
ATOM 1442 C CG  ? GLN A 1 190 ?  -5.865  -2.987 -10.629 1.000 97.220 ? 190 GLN A CG  1 
ATOM 1443 C CD  ? GLN A 1 190 ?  -6.918  -3.974 -11.096 1.000 97.220 ? 190 GLN A CD  1 
ATOM 1444 N NE2 ? GLN A 1 190 ?  -8.115  -3.472 -11.382 1.000 97.220 ? 190 GLN A NE2 1 
ATOM 1445 O OE1 ? GLN A 1 190 ?  -6.659  -5.177 -11.200 1.000 97.220 ? 190 GLN A OE1 1 
ATOM 1446 N N   ? GLY A 1 191 ?  -3.025  -4.472  -7.194 1.000 95.690 ? 191 GLY A N   1 
ATOM 1447 C CA  ? GLY A 1 191 ?  -1.859  -5.183  -6.694 1.000 95.690 ? 191 GLY A CA  1 
ATOM 1448 C C   ? GLY A 1 191 ?  -1.397  -4.690  -5.336 1.000 95.690 ? 191 GLY A C   1 
ATOM 1449 O O   ? GLY A 1 191 ?  -1.732  -3.577  -4.927 1.000 95.690 ? 191 GLY A O   1 
ATOM 1450 N N   ? ILE A 1 192 ?  -0.599  -5.578  -4.669 1.000 96.260 ? 192 ILE A N   1 
ATOM 1451 C CA  ? ILE A 1 192 ?   0.082  -5.267  -3.417 1.000 96.260 ? 192 ILE A CA  1 
ATOM 1452 C C   ? ILE A 1 192 ?   1.594  -5.354  -3.616 1.000 96.260 ? 192 ILE A C   1 
ATOM 1453 C CB  ? ILE A 1 192 ?  -0.364  -6.215  -2.281 1.000 96.260 ? 192 ILE A CB  1 
ATOM 1454 O O   ? ILE A 1 192 ?   2.099  -6.341  -4.156 1.000 96.260 ? 192 ILE A O   1 
ATOM 1455 C CG1 ? ILE A 1 192 ?  -1.873  -6.086  -2.040 1.000 96.260 ? 192 ILE A CG1 1 
ATOM 1456 C CG2 ? ILE A 1 192 ?   0.421  -5.927  -0.998 1.000 96.260 ? 192 ILE A CG2 1 
ATOM 1457 C CD1 ? ILE A 1 192 ?  -2.456  -7.186  -1.164 1.000 96.260 ? 192 ILE A CD1 1 
ATOM 1458 N N   ? VAL A 1 193 ?   2.200  -4.260  -3.273 1.000 95.570 ? 193 VAL A N   1 
ATOM 1459 C CA  ? VAL A 1 193 ?   3.652  -4.284  -3.418 1.000 95.570 ? 193 VAL A CA  1 
ATOM 1460 C C   ? VAL A 1 193 ?   4.226  -5.486  -2.672 1.000 95.570 ? 193 VAL A C   1 
ATOM 1461 C CB  ? VAL A 1 193 ?   4.296  -2.978  -2.899 1.000 95.570 ? 193 VAL A CB  1 
ATOM 1462 O O   ? VAL A 1 193 ?   4.039  -5.620  -1.460 1.000 95.570 ? 193 VAL A O   1 
ATOM 1463 C CG1 ? VAL A 1 193 ?   5.818  -3.046  -3.010 1.000 95.570 ? 193 VAL A CG1 1 
ATOM 1464 C CG2 ? VAL A 1 193 ?   3.754  -1.775  -3.669 1.000 95.570 ? 193 VAL A CG2 1 
ATOM 1465 N N   ? SER A 1 194 ?   4.964  -6.310  -3.380 1.000 91.870 ? 194 SER A N   1 
ATOM 1466 C CA  ? SER A 1 194 ?   5.448  -7.564  -2.812 1.000 91.870 ? 194 SER A CA  1 
ATOM 1467 C C   ? SER A 1 194 ?   6.972  -7.624  -2.821 1.000 91.870 ? 194 SER A C   1 
ATOM 1468 C CB  ? SER A 1 194 ?   4.878  -8.757  -3.581 1.000 91.870 ? 194 SER A CB  1 
ATOM 1469 O O   ? SER A 1 194 ?   7.605  -7.611  -1.764 1.000 91.870 ? 194 SER A O   1 
ATOM 1470 O OG  ? SER A 1 194 ?   5.226  -9.976  -2.948 1.000 91.870 ? 194 SER A OG  1 
ATOM 1471 N N   ? ASP A 1 195 ?   7.519  -7.611  -4.013 1.000 88.370 ? 195 ASP A N   1 
ATOM 1472 C CA  ? ASP A 1 195 ?   8.961  -7.791  -4.146 1.000 88.370 ? 195 ASP A CA  1 
ATOM 1473 C C   ? ASP A 1 195 ?   9.493  -7.064  -5.379 1.000 88.370 ? 195 ASP A C   1 
ATOM 1474 C CB  ? ASP A 1 195 ?   9.312  -9.278  -4.221 1.000 88.370 ? 195 ASP A CB  1 
ATOM 1475 O O   ? ASP A 1 195 ?   8.716  -6.589  -6.210 1.000 88.370 ? 195 ASP A O   1 
ATOM 1476 C CG  ? ASP A 1 195 ?  10.737  -9.574  -3.786 1.000 88.370 ? 195 ASP A CG  1 
ATOM 1477 O OD1 ? ASP A 1 195 ?  11.491  -8.625  -3.483 1.000 88.370 ? 195 ASP A OD1 1 
ATOM 1478 O OD2 ? ASP A 1 195 ?  11.109 -10.767  -3.750 1.000 88.370 ? 195 ASP A OD2 1 
ATOM 1479 N N   ? GLY A 1 196 ?  10.862  -6.984  -5.495 1.000 86.960 ? 196 GLY A N   1 
ATOM 1480 C CA  ? GLY A 1 196 ?  11.556  -6.386  -6.624 1.000 86.960 ? 196 GLY A CA  1 
ATOM 1481 C C   ? GLY A 1 196 ?  13.064  -6.372  -6.458 1.000 86.960 ? 196 GLY A C   1 
ATOM 1482 O O   ? GLY A 1 196 ?  13.591  -6.909  -5.482 1.000 86.960 ? 196 GLY A O   1 
ATOM 1483 N N   ? GLY A 1 197 ?  13.712  -5.847  -7.428 1.000 85.250 ? 197 GLY A N   1 
ATOM 1484 C CA  ? GLY A 1 197 ?  15.166  -5.824  -7.419 1.000 85.250 ? 197 GLY A CA  1 
ATOM 1485 C C   ? GLY A 1 197 ?  15.742  -4.809  -6.451 1.000 85.250 ? 197 GLY A C   1 
ATOM 1486 O O   ? GLY A 1 197 ?  15.078  -3.829  -6.103 1.000 85.250 ? 197 GLY A O   1 
ATOM 1487 N N   ? TYR A 1 198 ?  16.970  -5.029  -5.934 1.000 87.810 ? 198 TYR A N   1 
ATOM 1488 C CA  ? TYR A 1 198 ?  17.790  -4.080  -5.189 1.000 87.810 ? 198 TYR A CA  1 
ATOM 1489 C C   ? TYR A 1 198 ?  19.187  -3.977  -5.791 1.000 87.810 ? 198 TYR A C   1 
ATOM 1490 C CB  ? TYR A 1 198 ?  17.885  -4.491  -3.717 1.000 87.810 ? 198 TYR A CB  1 
ATOM 1491 O O   ? TYR A 1 198 ?  19.894  -4.980  -5.909 1.000 87.810 ? 198 TYR A O   1 
ATOM 1492 C CG  ? TYR A 1 198 ?  18.475  -3.424  -2.826 1.000 87.810 ? 198 TYR A CG  1 
ATOM 1493 C CD1 ? TYR A 1 198 ?  19.795  -3.505  -2.390 1.000 87.810 ? 198 TYR A CD1 1 
ATOM 1494 C CD2 ? TYR A 1 198 ?  17.713  -2.335  -2.417 1.000 87.810 ? 198 TYR A CD2 1 
ATOM 1495 C CE1 ? TYR A 1 198 ?  20.342  -2.526  -1.567 1.000 87.810 ? 198 TYR A CE1 1 
ATOM 1496 C CE2 ? TYR A 1 198 ?  18.249  -1.350  -1.595 1.000 87.810 ? 198 TYR A CE2 1 
ATOM 1497 O OH  ? TYR A 1 198 ?  20.099  -0.481  -0.361 1.000 87.810 ? 198 TYR A OH  1 
ATOM 1498 C CZ  ? TYR A 1 198 ?  19.563  -1.454  -1.176 1.000 87.810 ? 198 TYR A CZ  1 
ATOM 1499 N N   ? PRO A 1 199 ?  19.525  -2.733  -6.102 1.000 92.780 ? 199 PRO A N   1 
ATOM 1500 C CA  ? PRO A 1 199 ?  18.896  -1.413  -6.014 1.000 92.780 ? 199 PRO A CA  1 
ATOM 1501 C C   ? PRO A 1 199 ?  17.586  -1.331  -6.795 1.000 92.780 ? 199 PRO A C   1 
ATOM 1502 C CB  ? PRO A 1 199 ?  19.949  -0.479  -6.615 1.000 92.780 ? 199 PRO A CB  1 
ATOM 1503 O O   ? PRO A 1 199 ?  17.419  -2.024  -7.802 1.000 92.780 ? 199 PRO A O   1 
ATOM 1504 C CG  ? PRO A 1 199 ?  21.215  -1.274  -6.604 1.000 92.780 ? 199 PRO A CG  1 
ATOM 1505 C CD  ? PRO A 1 199 ?  20.863  -2.732  -6.678 1.000 92.780 ? 199 PRO A CD  1 
ATOM 1506 N N   ? CYS A 1 200 ?  16.538  -0.571  -6.319 1.000 93.600 ? 200 CYS A N   1 
ATOM 1507 C CA  ? CYS A 1 200 ?  15.242  -0.392  -6.964 1.000 93.600 ? 200 CYS A CA  1 
ATOM 1508 C C   ? CYS A 1 200 ?  15.371   0.464  -8.219 1.000 93.600 ? 200 CYS A C   1 
ATOM 1509 C CB  ? CYS A 1 200 ?  14.246   0.250  -5.998 1.000 93.600 ? 200 CYS A CB  1 
ATOM 1510 O O   ? CYS A 1 200 ?  16.289   1.278  -8.328 1.000 93.600 ? 200 CYS A O   1 
ATOM 1511 S SG  ? CYS A 1 200 ?  14.126  -0.597  -4.408 1.000 93.600 ? 200 CYS A SG  1 
ATOM 1512 N N   ? GLY A 1 201 ?  14.458   0.314  -9.204 1.000 92.740 ? 201 GLY A N   1 
ATOM 1513 C CA  ? GLY A 1 201 ?  14.369   1.196 -10.357 1.000 92.740 ? 201 GLY A CA  1 
ATOM 1514 C C   ? GLY A 1 201 ?  15.391   0.878 -11.432 1.000 92.740 ? 201 GLY A C   1 
ATOM 1515 O O   ? GLY A 1 201 ?  15.798   1.762 -12.190 1.000 92.740 ? 201 GLY A O   1 
ATOM 1516 N N   ? GLN A 1 202 ?  15.910  -0.425 -11.363 1.000 93.670 ? 202 GLN A N   1 
ATOM 1517 C CA  ? GLN A 1 202 ?  16.887  -0.865 -12.354 1.000 93.670 ? 202 GLN A CA  1 
ATOM 1518 C C   ? GLN A 1 202 ?  16.213  -1.194 -13.683 1.000 93.670 ? 202 GLN A C   1 
ATOM 1519 C CB  ? GLN A 1 202 ?  17.660  -2.082 -11.843 1.000 93.670 ? 202 GLN A CB  1 
ATOM 1520 O O   ? GLN A 1 202 ?  15.070  -1.657 -13.708 1.000 93.670 ? 202 GLN A O   1 
ATOM 1521 C CG  ? GLN A 1 202 ?  18.465  -1.812 -10.579 1.000 93.670 ? 202 GLN A CG  1 
ATOM 1522 C CD  ? GLN A 1 202 ?  19.507  -0.725 -10.768 1.000 93.670 ? 202 GLN A CD  1 
ATOM 1523 N NE2 ? GLN A 1 202 ?  19.408   0.336  -9.975 1.000 93.670 ? 202 GLN A NE2 1 
ATOM 1524 O OE1 ? GLN A 1 202 ?  20.394  -0.839 -11.620 1.000 93.670 ? 202 GLN A OE1 1 
ATOM 1525 N N   ? PRO A 1 203 ?  17.012  -0.877 -14.839 1.000 93.420 ? 203 PRO A N   1 
ATOM 1526 C CA  ? PRO A 1 203 ?  16.478  -1.277 -16.143 1.000 93.420 ? 203 PRO A CA  1 
ATOM 1527 C C   ? PRO A 1 203 ?  16.217  -2.779 -16.238 1.000 93.420 ? 203 PRO A C   1 
ATOM 1528 C CB  ? PRO A 1 203 ?  17.576  -0.850 -17.120 1.000 93.420 ? 203 PRO A CB  1 
ATOM 1529 O O   ? PRO A 1 203 ?  16.987  -3.578 -15.700 1.000 93.420 ? 203 PRO A O   1 
ATOM 1530 C CG  ? PRO A 1 203 ?  18.326   0.227 -16.405 1.000 93.420 ? 203 PRO A CG  1 
ATOM 1531 C CD  ? PRO A 1 203 ?  18.285  -0.060 -14.932 1.000 93.420 ? 203 PRO A CD  1 
ATOM 1532 N N   ? ARG A 1 204 ?  15.071  -3.119 -16.839 1.000 91.170 ? 204 ARG A N   1 
ATOM 1533 C CA  ? ARG A 1 204 ?  14.689  -4.496 -17.137 1.000 91.170 ? 204 ARG A CA  1 
ATOM 1534 C C   ? ARG A 1 204 ?  14.457  -5.289 -15.856 1.000 91.170 ? 204 ARG A C   1 
ATOM 1535 C CB  ? ARG A 1 204 ?  15.760  -5.178 -17.990 1.000 91.170 ? 204 ARG A CB  1 
ATOM 1536 O O   ? ARG A 1 204 ?  14.644  -6.508 -15.831 1.000 91.170 ? 204 ARG A O   1 
ATOM 1537 C CG  ? ARG A 1 204 ?  15.901  -4.593 -19.386 1.000 91.170 ? 204 ARG A CG  1 
ATOM 1538 C CD  ? ARG A 1 204 ?  16.807  -5.444 -20.265 1.000 91.170 ? 204 ARG A CD  1 
ATOM 1539 N NE  ? ARG A 1 204 ?  18.127  -4.840 -20.423 1.000 91.170 ? 204 ARG A NE  1 
ATOM 1540 N NH1 ? ARG A 1 204 ?  17.799  -4.199 -22.618 1.000 91.170 ? 204 ARG A NH1 1 
ATOM 1541 N NH2 ? ARG A 1 204 ?  19.787  -3.744 -21.571 1.000 91.170 ? 204 ARG A NH2 1 
ATOM 1542 C CZ  ? ARG A 1 204 ?  18.568  -4.262 -21.537 1.000 91.170 ? 204 ARG A CZ  1 
ATOM 1543 N N   ? GLU A 1 205 ?  14.257  -4.514 -14.734 1.000 91.730 ? 205 GLU A N   1 
ATOM 1544 C CA  ? GLU A 1 205 ?  13.941  -5.132 -13.450 1.000 91.730 ? 205 GLU A CA  1 
ATOM 1545 C C   ? GLU A 1 205 ?  12.628  -4.595 -12.887 1.000 91.730 ? 205 GLU A C   1 
ATOM 1546 C CB  ? GLU A 1 205 ?  15.076  -4.903 -12.449 1.000 91.730 ? 205 GLU A CB  1 
ATOM 1547 O O   ? GLU A 1 205 ?  12.631  -3.705 -12.034 1.000 91.730 ? 205 GLU A O   1 
ATOM 1548 C CG  ? GLU A 1 205 ?  16.360  -5.644 -12.794 1.000 91.730 ? 205 GLU A CG  1 
ATOM 1549 C CD  ? GLU A 1 205 ?  17.367  -5.660 -11.656 1.000 91.730 ? 205 GLU A CD  1 
ATOM 1550 O OE1 ? GLU A 1 205 ?  18.502  -6.151 -11.856 1.000 91.730 ? 205 GLU A OE1 1 
ATOM 1551 O OE2 ? GLU A 1 205 ?  17.019  -5.181 -10.554 1.000 91.730 ? 205 GLU A OE2 1 
ATOM 1552 N N   ? PRO A 1 206 ?  11.536  -5.061 -13.367 1.000 93.620 ? 206 PRO A N   1 
ATOM 1553 C CA  ? PRO A 1 206 ?  10.245  -4.549 -12.898 1.000 93.620 ? 206 PRO A CA  1 
ATOM 1554 C C   ? PRO A 1 206 ?   9.928  -4.974 -11.467 1.000 93.620 ? 206 PRO A C   1 
ATOM 1555 C CB  ? PRO A 1 206 ?   9.245  -5.159 -13.884 1.000 93.620 ? 206 PRO A CB  1 
ATOM 1556 O O   ? PRO A 1 206 ?  10.543  -5.907 -10.944 1.000 93.620 ? 206 PRO A O   1 
ATOM 1557 C CG  ? PRO A 1 206 ?   9.870  -6.447 -14.315 1.000 93.620 ? 206 PRO A CG  1 
ATOM 1558 C CD  ? PRO A 1 206 ?  11.358  -6.254 -14.385 1.000 93.620 ? 206 PRO A CD  1 
ATOM 1559 N N   ? GLY A 1 207 ?   8.985  -4.203 -10.815 1.000 93.420 ? 207 GLY A N   1 
ATOM 1560 C CA  ? GLY A 1 207 ?   8.451  -4.606  -9.524 1.000 93.420 ? 207 GLY A CA  1 
ATOM 1561 C C   ? GLY A 1 207 ?   7.454  -5.745  -9.620 1.000 93.420 ? 207 GLY A C   1 
ATOM 1562 O O   ? GLY A 1 207 ?   6.802  -5.922 -10.651 1.000 93.420 ? 207 GLY A O   1 
ATOM 1563 N N   ? VAL A 1 208 ?   7.356  -6.446  -8.528 1.000 93.140 ? 208 VAL A N   1 
ATOM 1564 C CA  ? VAL A 1 208 ?   6.419  -7.559  -8.420 1.000 93.140 ? 208 VAL A CA  1 
ATOM 1565 C C   ? VAL A 1 208 ?   5.333  -7.223  -7.400 1.000 93.140 ? 208 VAL A C   1 
ATOM 1566 C CB  ? VAL A 1 208 ?   7.136  -8.868  -8.022 1.000 93.140 ? 208 VAL A CB  1 
ATOM 1567 O O   ? VAL A 1 208 ?   5.631  -6.764  -6.295 1.000 93.140 ? 208 VAL A O   1 
ATOM 1568 C CG1 ? VAL A 1 208 ?   6.129 -10.003  -7.844 1.000 93.140 ? 208 VAL A CG1 1 
ATOM 1569 C CG2 ? VAL A 1 208 ?   8.185  -9.240  -9.069 1.000 93.140 ? 208 VAL A CG2 1 
ATOM 1570 N N   ? TYR A 1 209 ?   4.127  -7.470  -7.824 1.000 94.810 ? 209 TYR A N   1 
ATOM 1571 C CA  ? TYR A 1 209 ?   2.955  -7.191  -7.003 1.000 94.810 ? 209 TYR A CA  1 
ATOM 1572 C C   ? TYR A 1 209 ?   2.068  -8.424  -6.881 1.000 94.810 ? 209 TYR A C   1 
ATOM 1573 C CB  ? TYR A 1 209 ?   2.152  -6.026  -7.590 1.000 94.810 ? 209 TYR A CB  1 
ATOM 1574 O O   ? TYR A 1 209 ?   1.948  -9.206  -7.827 1.000 94.810 ? 209 TYR A O   1 
ATOM 1575 C CG  ? TYR A 1 209 ?   2.964  -4.769  -7.791 1.000 94.810 ? 209 TYR A CG  1 
ATOM 1576 C CD1 ? TYR A 1 209 ?   2.848  -3.693  -6.914 1.000 94.810 ? 209 TYR A CD1 1 
ATOM 1577 C CD2 ? TYR A 1 209 ?   3.849  -4.655  -8.858 1.000 94.810 ? 209 TYR A CD2 1 
ATOM 1578 C CE1 ? TYR A 1 209 ?   3.592  -2.533  -7.096 1.000 94.810 ? 209 TYR A CE1 1 
ATOM 1579 C CE2 ? TYR A 1 209 ?   4.598  -3.499  -9.050 1.000 94.810 ? 209 TYR A CE2 1 
ATOM 1580 O OH  ? TYR A 1 209 ?   5.204  -1.299  -8.350 1.000 94.810 ? 209 TYR A OH  1 
ATOM 1581 C CZ  ? TYR A 1 209 ?   4.464  -2.445  -8.165 1.000 94.810 ? 209 TYR A CZ  1 
ATOM 1582 N N   ? THR A 1 210 ?   1.554  -8.602  -5.612 1.000 93.810 ? 210 THR A N   1 
ATOM 1583 C CA  ? THR A 1 210 ?   0.536  -9.638  -5.473 1.000 93.810 ? 210 THR A CA  1 
ATOM 1584 C C   ? THR A 1 210 ?  -0.760  -9.219  -6.162 1.000 93.810 ? 210 THR A C   1 
ATOM 1585 C CB  ? THR A 1 210 ?   0.255  -9.950  -3.992 1.000 93.810 ? 210 THR A CB  1 
ATOM 1586 O O   ? THR A 1 210 ?  -1.270  -8.122  -5.923 1.000 93.810 ? 210 THR A O   1 
ATOM 1587 C CG2 ? THR A 1 210 ?  -0.800 -11.042  -3.850 1.000 93.810 ? 210 THR A CG2 1 
ATOM 1588 O OG1 ? THR A 1 210 ?   1.466 -10.387  -3.363 1.000 93.810 ? 210 THR A OG1 1 
ATOM 1589 N N   ? ASN A 1 211 ?  -1.272 -10.101  -7.101 1.000 94.050 ? 211 ASN A N   1 
ATOM 1590 C CA  ? ASN A 1 211 ?  -2.499  -9.833  -7.844 1.000 94.050 ? 211 ASN A CA  1 
ATOM 1591 C C   ? ASN A 1 211 ?  -3.732  -9.953  -6.952 1.000 94.050 ? 211 ASN A C   1 
ATOM 1592 C CB  ? ASN A 1 211 ?  -2.617 -10.776  -9.043 1.000 94.050 ? 211 ASN A CB  1 
ATOM 1593 O O   ? ASN A 1 211 ?  -4.112 -11.057  -6.557 1.000 94.050 ? 211 ASN A O   1 
ATOM 1594 C CG  ? ASN A 1 211 ?  -3.767 -10.412  -9.962 1.000 94.050 ? 211 ASN A CG  1 
ATOM 1595 N ND2 ? ASN A 1 211 ?  -3.677 -10.830 -11.219 1.000 94.050 ? 211 ASN A ND2 1 
ATOM 1596 O OD1 ? ASN A 1 211 ?  -4.728  -9.759  -9.545 1.000 94.050 ? 211 ASN A OD1 1 
ATOM 1597 N N   ? VAL A 1 212 ?  -4.420  -8.818  -6.758 1.000 95.060 ? 212 VAL A N   1 
ATOM 1598 C CA  ? VAL A 1 212 ?  -5.574  -8.753  -5.868 1.000 95.060 ? 212 VAL A CA  1 
ATOM 1599 C C   ? VAL A 1 212 ?  -6.752  -9.495  -6.494 1.000 95.060 ? 212 VAL A C   1 
ATOM 1600 C CB  ? VAL A 1 212 ?  -5.969  -7.292  -5.556 1.000 95.060 ? 212 VAL A CB  1 
ATOM 1601 O O   ? VAL A 1 212 ?  -7.472 -10.223  -5.806 1.000 95.060 ? 212 VAL A O   1 
ATOM 1602 C CG1 ? VAL A 1 212 ?  -7.291  -7.241  -4.793 1.000 95.060 ? 212 VAL A CG1 1 
ATOM 1603 C CG2 ? VAL A 1 212 ?  -4.863  -6.600  -4.761 1.000 95.060 ? 212 VAL A CG2 1 
ATOM 1604 N N   ? PHE A 1 213 ?  -6.928  -9.344  -7.781 1.000 94.350 ? 213 PHE A N   1 
ATOM 1605 C CA  ? PHE A 1 213 ?  -8.047  -9.954  -8.490 1.000 94.350 ? 213 PHE A CA  1 
ATOM 1606 C C   ? PHE A 1 213 ?  -8.047 -11.466  -8.302 1.000 94.350 ? 213 PHE A C   1 
ATOM 1607 C CB  ? PHE A 1 213 ?  -7.991  -9.610  -9.982 1.000 94.350 ? 213 PHE A CB  1 
ATOM 1608 O O   ? PHE A 1 213 ?  -9.104 -12.074  -8.120 1.000 94.350 ? 213 PHE A O   1 
ATOM 1609 C CG  ? PHE A 1 213 ?  -9.151 -10.152 -10.773 1.000 94.350 ? 213 PHE A CG  1 
ATOM 1610 C CD1 ? PHE A 1 213 ?  -9.004 -11.292 -11.555 1.000 94.350 ? 213 PHE A CD1 1 
ATOM 1611 C CD2 ? PHE A 1 213 ? -10.388  -9.523 -10.735 1.000 94.350 ? 213 PHE A CD2 1 
ATOM 1612 C CE1 ? PHE A 1 213 ? -10.075 -11.796 -12.289 1.000 94.350 ? 213 PHE A CE1 1 
ATOM 1613 C CE2 ? PHE A 1 213 ? -11.463 -10.021 -11.466 1.000 94.350 ? 213 PHE A CE2 1 
ATOM 1614 C CZ  ? PHE A 1 213 ? -11.304 -11.157 -12.243 1.000 94.350 ? 213 PHE A CZ  1 
ATOM 1615 N N   ? ASP A 1 214 ?  -6.937 -12.117  -8.300 1.000 91.400 ? 214 ASP A N   1 
ATOM 1616 C CA  ? ASP A 1 214 ?  -6.826 -13.570  -8.211 1.000 91.400 ? 214 ASP A CA  1 
ATOM 1617 C C   ? ASP A 1 214 ?  -7.140 -14.059  -6.799 1.000 91.400 ? 214 ASP A C   1 
ATOM 1618 C CB  ? ASP A 1 214 ?  -5.426 -14.028  -8.626 1.000 91.400 ? 214 ASP A CB  1 
ATOM 1619 O O   ? ASP A 1 214 ?  -7.280 -15.262  -6.569 1.000 91.400 ? 214 ASP A O   1 
ATOM 1620 C CG  ? ASP A 1 214 ?  -5.240 -14.074 -10.133 1.000 91.400 ? 214 ASP A CG  1 
ATOM 1621 O OD1 ? ASP A 1 214 ?  -6.236 -13.936 -10.875 1.000 91.400 ? 214 ASP A OD1 1 
ATOM 1622 O OD2 ? ASP A 1 214 ?  -4.087 -14.254 -10.582 1.000 91.400 ? 214 ASP A OD2 1 
ATOM 1623 N N   ? HIS A 1 215 ?  -7.269 -13.126  -5.789 1.000 92.110 ? 215 HIS A N   1 
ATOM 1624 C CA  ? HIS A 1 215 ?  -7.530 -13.484  -4.400 1.000 92.110 ? 215 HIS A CA  1 
ATOM 1625 C C   ? HIS A 1 215 ?  -8.906 -12.999  -3.954 1.000 92.110 ? 215 HIS A C   1 
ATOM 1626 C CB  ? HIS A 1 215 ?  -6.449 -12.907  -3.485 1.000 92.110 ? 215 HIS A CB  1 
ATOM 1627 O O   ? HIS A 1 215 ?  -9.214 -13.003  -2.760 1.000 92.110 ? 215 HIS A O   1 
ATOM 1628 C CG  ? HIS A 1 215 ?  -5.092 -13.493  -3.715 1.000 92.110 ? 215 HIS A CG  1 
ATOM 1629 C CD2 ? HIS A 1 215 ?  -4.050 -13.058  -4.462 1.000 92.110 ? 215 HIS A CD2 1 
ATOM 1630 N ND1 ? HIS A 1 215 ?  -4.686 -14.678  -3.140 1.000 92.110 ? 215 HIS A ND1 1 
ATOM 1631 C CE1 ? HIS A 1 215 ?  -3.449 -14.946  -3.524 1.000 92.110 ? 215 HIS A CE1 1 
ATOM 1632 N NE2 ? HIS A 1 215 ?  -3.040 -13.978  -4.326 1.000 92.110 ? 215 HIS A NE2 1 
ATOM 1633 N N   ? LEU A 1 216 ?  -9.770 -12.556  -4.875 1.000 92.700 ? 216 LEU A N   1 
ATOM 1634 C CA  ? LEU A 1 216 ? -11.045 -11.933  -4.540 1.000 92.700 ? 216 LEU A CA  1 
ATOM 1635 C C   ? LEU A 1 216 ? -11.961 -12.920  -3.823 1.000 92.700 ? 216 LEU A C   1 
ATOM 1636 C CB  ? LEU A 1 216 ? -11.732 -11.405  -5.802 1.000 92.700 ? 216 LEU A CB  1 
ATOM 1637 O O   ? LEU A 1 216 ? -12.636 -12.557  -2.857 1.000 92.700 ? 216 LEU A O   1 
ATOM 1638 C CG  ? LEU A 1 216 ? -11.163 -10.116  -6.396 1.000 92.700 ? 216 LEU A CG  1 
ATOM 1639 C CD1 ? LEU A 1 216 ? -11.955  -9.707  -7.633 1.000 92.700 ? 216 LEU A CD1 1 
ATOM 1640 C CD2 ? LEU A 1 216 ? -11.171  -9.000  -5.356 1.000 92.700 ? 216 LEU A CD2 1 
ATOM 1641 N N   ? ASP A 1 217 ? -11.975 -14.160  -4.397 1.000 91.620 ? 217 ASP A N   1 
ATOM 1642 C CA  ? ASP A 1 217 ? -12.841 -15.172  -3.799 1.000 91.620 ? 217 ASP A CA  1 
ATOM 1643 C C   ? ASP A 1 217 ? -12.469 -15.420  -2.339 1.000 91.620 ? 217 ASP A C   1 
ATOM 1644 C CB  ? ASP A 1 217 ? -12.763 -16.479  -4.591 1.000 91.620 ? 217 ASP A CB  1 
ATOM 1645 O O   ? ASP A 1 217 ? -13.343 -15.475  -1.471 1.000 91.620 ? 217 ASP A O   1 
ATOM 1646 C CG  ? ASP A 1 217 ? -13.467 -16.402  -5.934 1.000 91.620 ? 217 ASP A CG  1 
ATOM 1647 O OD1 ? ASP A 1 217 ? -14.279 -15.475  -6.145 1.000 91.620 ? 217 ASP A OD1 1 
ATOM 1648 O OD2 ? ASP A 1 217 ? -13.210 -17.277  -6.789 1.000 91.620 ? 217 ASP A OD2 1 
ATOM 1649 N N   ? TRP A 1 218 ? -11.205 -15.530  -2.121 1.000 92.310 ? 218 TRP A N   1 
ATOM 1650 C CA  ? TRP A 1 218 ? -10.689 -15.741  -0.773 1.000 92.310 ? 218 TRP A CA  1 
ATOM 1651 C C   ? TRP A 1 218 ? -11.018 -14.556   0.129 1.000 92.310 ? 218 TRP A C   1 
ATOM 1652 C CB  ? TRP A 1 218 ?  -9.175 -15.968  -0.806 1.000 92.310 ? 218 TRP A CB  1 
ATOM 1653 O O   ? TRP A 1 218 ? -11.512 -14.735   1.245 1.000 92.310 ? 218 TRP A O   1 
ATOM 1654 C CG  ? TRP A 1 218 ?  -8.531 -15.980   0.548 1.000 92.310 ? 218 TRP A CG  1 
ATOM 1655 C CD1 ? TRP A 1 218 ?  -8.517 -17.012   1.445 1.000 92.310 ? 218 TRP A CD1 1 
ATOM 1656 C CD2 ? TRP A 1 218 ?  -7.810 -14.906   1.160 1.000 92.310 ? 218 TRP A CD2 1 
ATOM 1657 C CE2 ? TRP A 1 218 ?  -7.386 -15.358   2.430 1.000 92.310 ? 218 TRP A CE2 1 
ATOM 1658 C CE3 ? TRP A 1 218 ?  -7.480 -13.605   0.758 1.000 92.310 ? 218 TRP A CE3 1 
ATOM 1659 N NE1 ? TRP A 1 218 ?  -7.830 -16.644   2.579 1.000 92.310 ? 218 TRP A NE1 1 
ATOM 1660 C CH2 ? TRP A 1 218 ?  -6.339 -13.284   2.882 1.000 92.310 ? 218 TRP A CH2 1 
ATOM 1661 C CZ2 ? TRP A 1 218 ?  -6.648 -14.552   3.300 1.000 92.310 ? 218 TRP A CZ2 1 
ATOM 1662 C CZ3 ? TRP A 1 218 ?  -6.746 -12.805   1.626 1.000 92.310 ? 218 TRP A CZ3 1 
ATOM 1663 N N   ? MET A 1 219 ? -10.826 -13.397  -0.334 1.000 94.000 ? 219 MET A N   1 
ATOM 1664 C CA  ? MET A 1 219 ? -11.056 -12.175   0.431 1.000 94.000 ? 219 MET A CA  1 
ATOM 1665 C C   ? MET A 1 219 ? -12.535 -12.013   0.766 1.000 94.000 ? 219 MET A C   1 
ATOM 1666 C CB  ? MET A 1 219 ? -10.560 -10.953  -0.345 1.000 94.000 ? 219 MET A CB  1 
ATOM 1667 O O   ? MET A 1 219 ? -12.887 -11.708   1.907 1.000 94.000 ? 219 MET A O   1 
ATOM 1668 C CG  ? MET A 1 219 ?  -9.046 -10.881  -0.471 1.000 94.000 ? 219 MET A CG  1 
ATOM 1669 S SD  ? MET A 1 219 ?  -8.494  -9.471  -1.507 1.000 94.000 ? 219 MET A SD  1 
ATOM 1670 C CE  ? MET A 1 219 ?  -9.525  -8.146  -0.821 1.000 94.000 ? 219 MET A CE  1 
ATOM 1671 N N   ? LYS A 1 220 ? -13.334 -12.217  -0.214 1.000 94.210 ? 220 LYS A N   1 
ATOM 1672 C CA  ? LYS A 1 220 ? -14.772 -12.062  -0.016 1.000 94.210 ? 220 LYS A CA  1 
ATOM 1673 C C   ? LYS A 1 220 ? -15.302 -13.082   0.987 1.000 94.210 ? 220 LYS A C   1 
ATOM 1674 C CB  ? LYS A 1 220 ? -15.515 -12.199  -1.346 1.000 94.210 ? 220 LYS A CB  1 
ATOM 1675 O O   ? LYS A 1 220 ? -16.200 -12.777   1.775 1.000 94.210 ? 220 LYS A O   1 
ATOM 1676 C CG  ? LYS A 1 220 ? -15.355 -11.002  -2.271 1.000 94.210 ? 220 LYS A CG  1 
ATOM 1677 C CD  ? LYS A 1 220 ? -16.146 -11.182  -3.560 1.000 94.210 ? 220 LYS A CD  1 
ATOM 1678 C CE  ? LYS A 1 220 ? -16.052  -9.951  -4.451 1.000 94.210 ? 220 LYS A CE  1 
ATOM 1679 N NZ  ? LYS A 1 220 ? -16.752 -10.156  -5.755 1.000 94.210 ? 220 LYS A NZ  1 
ATOM 1680 N N   ? SER A 1 221 ? -14.781 -14.320   0.949 1.000 93.630 ? 221 SER A N   1 
ATOM 1681 C CA  ? SER A 1 221 ? -15.174 -15.360   1.894 1.000 93.630 ? 221 SER A CA  1 
ATOM 1682 C C   ? SER A 1 221 ? -14.822 -14.969   3.326 1.000 93.630 ? 221 SER A C   1 
ATOM 1683 C CB  ? SER A 1 221 ? -14.502 -16.688   1.540 1.000 93.630 ? 221 SER A CB  1 
ATOM 1684 O O   ? SER A 1 221 ? -15.563 -15.280   4.260 1.000 93.630 ? 221 SER A O   1 
ATOM 1685 O OG  ? SER A 1 221 ? -13.140 -16.682   1.931 1.000 93.630 ? 221 SER A OG  1 
ATOM 1686 N N   ? ILE A 1 222 ? -13.718 -14.411   3.534 1.000 93.930 ? 222 ILE A N   1 
ATOM 1687 C CA  ? ILE A 1 222 ? -13.267 -13.986   4.855 1.000 93.930 ? 222 ILE A CA  1 
ATOM 1688 C C   ? ILE A 1 222 ? -14.127 -12.823   5.344 1.000 93.930 ? 222 ILE A C   1 
ATOM 1689 C CB  ? ILE A 1 222 ? -11.776 -13.582   4.840 1.000 93.930 ? 222 ILE A CB  1 
ATOM 1690 O O   ? ILE A 1 222 ? -14.606 -12.832   6.480 1.000 93.930 ? 222 ILE A O   1 
ATOM 1691 C CG1 ? ILE A 1 222 ? -10.899 -14.790   4.494 1.000 93.930 ? 222 ILE A CG1 1 
ATOM 1692 C CG2 ? ILE A 1 222 ? -11.368 -12.976   6.186 1.000 93.930 ? 222 ILE A CG2 1 
ATOM 1693 C CD1 ? ILE A 1 222 ? -11.016 -15.944   5.481 1.000 93.930 ? 222 ILE A CD1 1 
ATOM 1694 N N   ? ILE A 1 223 ? -14.307 -11.829   4.460 1.000 94.080 ? 223 ILE A N   1 
ATOM 1695 C CA  ? ILE A 1 223 ? -15.032 -10.616   4.823 1.000 94.080 ? 223 ILE A CA  1 
ATOM 1696 C C   ? ILE A 1 223 ? -16.489 -10.958   5.127 1.000 94.080 ? 223 ILE A C   1 
ATOM 1697 C CB  ? ILE A 1 223 ? -14.953  -9.554   3.704 1.000 94.080 ? 223 ILE A CB  1 
ATOM 1698 O O   ? ILE A 1 223 ? -17.075 -10.424   6.072 1.000 94.080 ? 223 ILE A O   1 
ATOM 1699 C CG1 ? ILE A 1 223 ? -13.526  -9.007   3.587 1.000 94.080 ? 223 ILE A CG1 1 
ATOM 1700 C CG2 ? ILE A 1 223 ? -15.954  -8.423   3.961 1.000 94.080 ? 223 ILE A CG2 1 
ATOM 1701 C CD1 ? ILE A 1 223 ? -13.299  -8.125   2.367 1.000 94.080 ? 223 ILE A CD1 1 
ATOM 1702 N N   ? ALA A 1 224 ? -17.194 -11.871   4.409 1.000 90.550 ? 224 ALA A N   1 
ATOM 1703 C CA  ? ALA A 1 224 ? -18.591 -12.269   4.565 1.000 90.550 ? 224 ALA A CA  1 
ATOM 1704 C C   ? ALA A 1 224 ? -18.782 -13.119   5.818 1.000 90.550 ? 224 ALA A C   1 
ATOM 1705 C CB  ? ALA A 1 224 ? -19.069 -13.030   3.331 1.000 90.550 ? 224 ALA A CB  1 
ATOM 1706 O O   ? ALA A 1 224 ? -19.858 -13.113   6.422 1.000 90.550 ? 224 ALA A O   1 
ATOM 1707 N N   ? GLY A 1 225 ? -17.859 -13.973   6.209 1.000 78.300 ? 225 GLY A N   1 
ATOM 1708 C CA  ? GLY A 1 225 ? -17.880 -14.952   7.283 1.000 78.300 ? 225 GLY A CA  1 
ATOM 1709 C C   ? GLY A 1 225 ? -17.631 -14.344   8.650 1.000 78.300 ? 225 GLY A C   1 
ATOM 1710 O O   ? GLY A 1 225 ? -17.844 -14.997   9.674 1.000 78.300 ? 225 GLY A O   1 
ATOM 1711 N N   ? ASN A 1 226 ? -17.497 -13.143   8.815 1.000 56.650 ? 226 ASN A N   1 
ATOM 1712 C CA  ? ASN A 1 226 ? -17.291 -12.401  10.055 1.000 56.650 ? 226 ASN A CA  1 
ATOM 1713 C C   ? ASN A 1 226 ? -18.368 -11.340  10.259 1.000 56.650 ? 226 ASN A C   1 
ATOM 1714 C CB  ? ASN A 1 226 ? -15.902 -11.759  10.071 1.000 56.650 ? 226 ASN A CB  1 
ATOM 1715 O O   ? ASN A 1 226 ? -18.783 -10.680   9.305 1.000 56.650 ? 226 ASN A O   1 
ATOM 1716 C CG  ? ASN A 1 226 ? -14.800 -12.758  10.362 1.000 56.650 ? 226 ASN A CG  1 
ATOM 1717 N ND2 ? ASN A 1 226 ? -13.602 -12.483   9.859 1.000 56.650 ? 226 ASN A ND2 1 
ATOM 1718 O OD1 ? ASN A 1 226 ? -15.023 -13.769  11.033 1.000 56.650 ? 226 ASN A OD1 1 
# 
loop_
_struct_sheet_range.sheet_id 
_struct_sheet_range.id 
_struct_sheet_range.beg_label_comp_id 
_struct_sheet_range.beg_label_asym_id 
_struct_sheet_range.beg_label_seq_id 
_struct_sheet_range.pdbx_beg_PDB_ins_code 
_struct_sheet_range.end_label_comp_id 
_struct_sheet_range.end_label_asym_id 
_struct_sheet_range.end_label_seq_id 
_struct_sheet_range.pdbx_end_PDB_ins_code 
_struct_sheet_range.beg_auth_comp_id 
_struct_sheet_range.beg_auth_asym_id 
_struct_sheet_range.beg_auth_seq_id 
_struct_sheet_range.end_auth_comp_id 
_struct_sheet_range.end_auth_asym_id 
_struct_sheet_range.end_auth_seq_id 
A A ILE A   3 ? ILE A   3 ? ILE A 3   ILE A 3   
A B ASP A 173 ? ASP A 173 ? ASP A 173 ASP A 173 
B C ASP A   6 ? GLU A   7 ? ASP A 6   GLU A 7   
B D SER A 106 ? SER A 106 ? SER A 106 SER A 106 
B E VAL A 117 ? GLY A 122 ? VAL A 117 GLY A 122 
B F HIS A 138 ? LEU A 145 ? HIS A 138 LEU A 145 
B G THR A 162 ? GLY A 166 ? THR A 162 GLY A 166 
B H PRO A 182 ? CYS A 185 ? PRO A 182 CYS A 185 
B I GLN A 188 ? ASP A 195 ? GLN A 188 ASP A 195 
B J GLY A 207 ? ASN A 211 ? GLY A 207 ASN A 211 
C K LEU A  16 ? ASN A  21 ? LEU A 16  ASN A 21  
C L GLY A  24 ? LEU A  31 ? GLY A 24  LEU A 31  
C M TRP A  36 ? THR A  39 ? TRP A 36  THR A 39  
C N GLN A  49 ? PHE A  52 ? GLN A 49  PHE A 52  
C O GLN A  65 ? ARG A  67 ? GLN A 65  ARG A 67  
C P PRO A  69 ? ILE A  74 ? PRO A 69  ILE A 74  
C Q MET A  88 ? LEU A  92 ? MET A 88  LEU A 92  
# 
loop_
_struct_conf.id 
_struct_conf.conf_type_id 
_struct_conf.beg_label_comp_id 
_struct_conf.beg_label_asym_id 
_struct_conf.beg_label_seq_id 
_struct_conf.pdbx_beg_PDB_ins_code 
_struct_conf.end_label_comp_id 
_struct_conf.end_label_asym_id 
_struct_conf.end_label_seq_id 
_struct_conf.pdbx_end_PDB_ins_code 
_struct_conf.beg_auth_comp_id 
_struct_conf.beg_auth_asym_id 
_struct_conf.beg_auth_seq_id 
_struct_conf.end_auth_comp_id 
_struct_conf.end_auth_asym_id 
_struct_conf.end_auth_seq_id 
STRN1         STRN         ILE A   3 ? ILE A   3 ? ILE A 3   ILE A 3   
TURN_TY1_P1   TURN_TY1_P   GLY A   4 ? GLY A   4 ? GLY A 4   GLY A 4   
STRN2         STRN         ASP A   6 ? GLU A   7 ? ASP A 6   GLU A 7   
HELX_LH_PP_P1 HELX_LH_PP_P CYS A   8 ? ASN A   9 ? CYS A 8   ASN A 9   
TURN_TY1_P2   TURN_TY1_P   ILE A  10 ? GLU A  12 ? ILE A 10  GLU A 12  
TURN_TY1_P3   TURN_TY1_P   ARG A  14 ? SER A  15 ? ARG A 14  SER A 15  
STRN3         STRN         LEU A  16 ? ASN A  21 ? LEU A 16  ASN A 21  
TURN_TY1_P4   TURN_TY1_P   SER A  22 ? SER A  23 ? SER A 22  SER A 23  
STRN4         STRN         GLY A  24 ? LEU A  31 ? GLY A 24  LEU A 31  
BEND1         BEND         ASN A  33 ? GLU A  35 ? ASN A 33  GLU A 35  
STRN5         STRN         TRP A  36 ? THR A  39 ? TRP A 36  THR A 39  
HELX_RH_3T_P1 HELX_RH_3T_P ALA A  41 ? CYS A  43 ? ALA A 41  CYS A 43  
BEND2         BEND         LYS A  46 ? ASN A  47 ? LYS A 46  ASN A 47  
STRN6         STRN         GLN A  49 ? PHE A  52 ? GLN A 49  PHE A 52  
BEND3         BEND         GLY A  53 ? GLY A  53 ? GLY A 53  GLY A 53  
BEND4         BEND         LYS A  57 ? ILE A  59 ? LYS A 57  ILE A 59  
TURN_TY1_P5   TURN_TY1_P   GLU A  62 ? ASP A  63 ? GLU A 62  ASP A 63  
STRN7         STRN         GLN A  65 ? ARG A  67 ? GLN A 65  ARG A 67  
STRN8         STRN         PRO A  69 ? ILE A  74 ? PRO A 69  ILE A 74  
TURN_TY1_P6   TURN_TY1_P   LYS A  78 ? LYS A  79 ? LYS A 78  LYS A 79  
TURN_TY1_P7   TURN_TY1_P   ASN A  83 ? ASP A  84 ? ASN A 83  ASP A 84  
STRN9         STRN         MET A  88 ? LEU A  92 ? MET A 88  LEU A 92  
BEND5         BEND         ASP A  93 ? SER A  94 ? ASP A 93  SER A 94  
HELX_LH_PP_P2 HELX_LH_PP_P SER A  95 ? ASN A  98 ? SER A 95  ASN A 98  
BEND6         BEND         GLU A 100 ? HIS A 101 ? GLU A 100 HIS A 101 
HELX_LH_PP_P3 HELX_LH_PP_P PRO A 104 ? LEU A 105 ? PRO A 104 LEU A 105 
STRN10        STRN         SER A 106 ? SER A 106 ? SER A 106 SER A 106 
HELX_LH_PP_P4 HELX_LH_PP_P LEU A 107 ? PRO A 108 ? LEU A 107 PRO A 108 
BEND7         BEND         SER A 109 ? SER A 110 ? SER A 109 SER A 110 
HELX_LH_PP_P5 HELX_LH_PP_P PRO A 111 ? SER A 113 ? PRO A 111 SER A 113 
TURN_TY1_P8   TURN_TY1_P   VAL A 114 ? GLY A 115 ? VAL A 114 GLY A 115 
STRN11        STRN         VAL A 117 ? GLY A 122 ? VAL A 117 GLY A 122 
BEND8         BEND         TRP A 123 ? GLY A 124 ? TRP A 123 GLY A 124 
BEND9         BEND         ILE A 126 ? GLN A 130 ? ILE A 126 GLN A 130 
BEND10        BEND         ASP A 135 ? VAL A 136 ? ASP A 135 VAL A 136 
STRN12        STRN         HIS A 138 ? LEU A 145 ? HIS A 138 LEU A 145 
HELX_RH_AL_P1 HELX_RH_AL_P HIS A 147 ? ALA A 153 ? HIS A 147 ALA A 153 
TURN_TY1_P9   TURN_TY1_P   PRO A 155 ? GLU A 156 ? PRO A 155 GLU A 156 
HELX_RH_3T_P2 HELX_RH_3T_P LYS A 159 ? LYS A 161 ? LYS A 159 LYS A 161 
STRN13        STRN         THR A 162 ? GLY A 166 ? THR A 162 GLY A 166 
TURN_TY1_P10  TURN_TY1_P   LEU A 168 ? GLN A 169 ? LEU A 168 GLN A 169 
BEND11        BEND         GLY A 171 ? GLY A 171 ? GLY A 171 GLY A 171 
STRN14        STRN         ASP A 173 ? ASP A 173 ? ASP A 173 ASP A 173 
TURN_TY1_P11  TURN_TY1_P   LEU A 176 ? VAL A 177 ? LEU A 176 VAL A 177 
TURN_TY1_P12  TURN_TY1_P   SER A 179 ? GLY A 180 ? SER A 179 GLY A 180 
STRN15        STRN         PRO A 182 ? CYS A 185 ? PRO A 182 CYS A 185 
TURN_TY1_P13  TURN_TY1_P   ASN A 186 ? GLY A 187 ? ASN A 186 GLY A 187 
STRN16        STRN         GLN A 188 ? ASP A 195 ? GLN A 188 ASP A 195 
BEND12        BEND         TYR A 198 ? GLY A 201 ? TYR A 198 GLY A 201 
TURN_TY1_P14  TURN_TY1_P   PRO A 203 ? ARG A 204 ? PRO A 203 ARG A 204 
STRN17        STRN         GLY A 207 ? ASN A 211 ? GLY A 207 ASN A 211 
BEND13        BEND         VAL A 212 ? VAL A 212 ? VAL A 212 VAL A 212 
HELX_RH_3T_P3 HELX_RH_3T_P PHE A 213 ? HIS A 215 ? PHE A 213 HIS A 215 
HELX_RH_AL_P2 HELX_RH_AL_P LEU A 216 ? GLY A 225 ? LEU A 216 GLY A 225 
# 
