# Supplementary material for: FlatProt: 2D visualization eases protein structure comparison
Source: BMC Bioinformatics. 2025 Aug 13;26:210. doi: 10.1186/s12859-025-06233-x (PMC12344939; doi:10.1186/s12859-025-06233-x)
Supplement: Supplementary file 1 — Supplementary Material 1 [file 12859_2025_6233_MOESM1_ESM.zip › KLK/structures/Prmu_A_11.cif]

data_Prmu_A_11
# 
_entry.id   Prmu_A_11 
# 
_entity.id                         1      
_entity.type                       polymer 
_entity.pdbx_description           polymer-1 
_entity.formula_weight             24580.9 
_entity.pdbx_number_of_molecules        1 
# 
loop_
_struct_sheet.id 
_struct_sheet.number_strands 
A 2 
B 7 
C 7 
# 
loop_
_struct_conf_type.id 
_struct_conf_type.criteria 
STRN         DSSP 
TURN_TY1_P   DSSP 
HELX_LH_PP_P DSSP 
HELX_RH_3T_P DSSP 
BEND         DSSP 
HELX_RH_AL_P DSSP 
# 
_struct_asym.id          A 
_struct_asym.entity_id   1 
# 
_software.pdbx_ordinal     1 
_software.name             dssp 
_software.version          4.4.10 
_software.date             ? 
_software.classification   'model annotation' 
# 
_entity_poly.entity_id                      1 
_entity_poly.type                           polypeptide(L) 
_entity_poly.nstd_linkage                   n 
_entity_poly.nstd_monomer                   n 
_entity_poly.pdbx_seq_one_letter_code       
;LVIGGDECNINEHRSLVVLFNSSGALCGGTLINQEWVLTAAHCDMPNMQIYLGVHSASVPNDDEQARDPEEKYFCLSIND
TEWDKDIMLIRLNSSVSNSEHIAPLSLPSSPPSVGSVCRIMGWGAITSPNETYPDVPYCANIKLLRYSLCRAVYRRPAQS
RILCAGILQGGKGICRGDSGGPLICNGQFQGIVHAGGKTCAQPYEPGLFIKVFDYTDWIHSIIAGN
;
_entity_poly.pdbx_seq_one_letter_code_can   
;LVIGGDECNINEHRSLVVLFNSSGALCGGTLINQEWVLTAAHCDMPNMQIYLGVHSASVPNDDEQARDPEEKYFCLSIND
TEWDKDIMLIRLNSSVSNSEHIAPLSLPSSPPSVGSVCRIMGWGAITSPNETYPDVPYCANIKLLRYSLCRAVYRRPAQS
RILCAGILQGGKGICRGDSGGPLICNGQFQGIVHAGGKTCAQPYEPGLFIKVFDYTDWIHSIIAGN
;
_entity_poly.pdbx_strand_id                 A 
# 
loop_
_dssp_struct_summary.entry_id 
_dssp_struct_summary.label_comp_id 
_dssp_struct_summary.label_asym_id 
_dssp_struct_summary.label_seq_id 
_dssp_struct_summary.secondary_structure 
_dssp_struct_summary.ss_bridge 
_dssp_struct_summary.helix_3_10 
_dssp_struct_summary.helix_alpha 
_dssp_struct_summary.helix_pi 
_dssp_struct_summary.helix_pp 
_dssp_struct_summary.bend 
_dssp_struct_summary.chirality 
_dssp_struct_summary.sheet 
_dssp_struct_summary.strand 
_dssp_struct_summary.ladder_1 
_dssp_struct_summary.ladder_2 
_dssp_struct_summary.accessibility 
_dssp_struct_summary.TCO 
_dssp_struct_summary.kappa 
_dssp_struct_summary.alpha 
_dssp_struct_summary.phi 
_dssp_struct_summary.psi 
_dssp_struct_summary.x_ca 
_dssp_struct_summary.y_ca 
_dssp_struct_summary.z_ca 
Prmu_A_11 LEU A 1   . . . . . . . . . . . . ? .      .     .      .      31.3   9.5   -0.1  -0.4  
Prmu_A_11 VAL A 2   . . > . . . . - . . . . ? -0.914 .     -132.3 143.9  102.4  10.1  1.3   -3.6  
Prmu_A_11 ILE A 3   B . 3 . . . S + A A A . ? -0.630 93.0  20.0   -69.9  133.7  13.6  1.1   -4.9  
Prmu_A_11 GLY A 4   T . 3 . . . S + . . . . ? 0.623  105.3 112.7  83.6   9.5    14.9  4.3   -6.2  
Prmu_A_11 GLY A 5   . . < . . . . - . . . . ? -0.321 56.6  -126.1 -102.2 -171.3 12.3  6.4   -4.3  
Prmu_A_11 ASP A 6   E . . . . . . - B C B . ? -0.852 44.0  -66.8  -130.7 161.8  12.2  9.0   -1.4  
Prmu_A_11 GLU A 7   E . . . . > . - B C B . ? -0.337 59.7  -117.7 -49.6  126.4  10.5  9.3   1.9   
Prmu_A_11 CYS A 8   P . . . . P . - . . . . ? -0.468 28.2  -104.8 -65.2  141.3  6.8   9.9   1.2   
Prmu_A_11 ASN A 9   P . > . . < . - . . . . ? -0.467 28.5  -124.0 -59.8  136.2  5.3   13.2  2.3   
Prmu_A_11 ILE A 10  G . > . . . S + . . . . ? 0.821  111.6 50.5   -58.6  -26.9  3.2   12.6  5.5   
Prmu_A_11 ASN A 11  G . 3 . . . S + . . . . ? 0.599  101.4 61.2   -87.5  -14.1  0.2   14.1  3.8   
Prmu_A_11 GLU A 12  G . < . . . S + . . . . ? 0.508  99.5  56.7   -93.9  1.1    0.5   12.0  0.6   
Prmu_A_11 HIS A 13  . . X . . . . + . . . . ? 0.075  62.4  121.4  -120.3 20.9   0.1   8.5   2.5   
Prmu_A_11 ARG A 14  T . 3 . . . S + . . . . ? 0.713  81.1  41.8   -66.4  -21.2  -3.2  9.1   4.1   
Prmu_A_11 SER A 15  T . 3 . . . S + . . . . ? 0.498  88.7  112.8  -100.7 -9.3   -4.8  6.1   2.4   
Prmu_A_11 LEU A 16  E . < . . . . - C J I . ? -0.516 50.0  -162.9 -71.5  130.4  -1.8  3.8   2.9   
Prmu_A_11 VAL A 17  E . . . . . . - C J I J ? -0.917 9.8   -147.4 -117.4 136.5  -2.4  0.9   5.3   
Prmu_A_11 VAL A 18  E . . . . . . - C J I J ? -0.937 12.3  -162.0 -106.4 121.6  0.2   -1.3  7.0   
Prmu_A_11 LEU A 19  E . . . . . . + C J I J ? -0.904 17.1  169.1  -101.2 135.2  -0.7  -4.9  7.6   
Prmu_A_11 PHE A 20  E . . . . . . - C J I J ? -0.972 18.8  -161.4 -143.7 151.5  1.2   -6.9  10.2  
Prmu_A_11 ASN A 21  . . > . . . . - . . . . ? -0.784 43.8  -95.2  -127.5 174.4  1.2   -10.2 12.0  
Prmu_A_11 SER A 22  T . 3 . . . S + . . . . ? 0.694  121.6 60.8   -62.2  -12.6  2.9   -11.5 15.2  
Prmu_A_11 SER A 23  T . 3 . . . S - . . . . ? 0.465  119.7 -106.7 -97.0  -1.8   5.6   -13.1 13.0  
Prmu_A_11 GLY A 24  . . < . . . . + . . . . ? 0.641  63.4  158.4  88.9   8.1    6.7   -9.7  11.6  
Prmu_A_11 ALA A 25  . . . . . . . - . . . . ? -0.609 24.9  -158.2 -66.8  127.6  5.0   -10.4 8.1   
Prmu_A_11 LEU A 26  E . . . . . . + C K I . ? -0.955 20.0  161.0  -120.0 130.5  4.5   -7.0  6.4   
Prmu_A_11 CYS A 27  E . . . . . . - C K I . ? -0.941 27.7  -126.7 -137.2 158.9  2.0   -6.0  3.6   
Prmu_A_11 GLY A 28  E . . . . . . + C K I . ? -0.668 25.5  174.3  -101.5 161.5  0.5   -2.9  2.3   
Prmu_A_11 GLY A 29  E . . . . . . - C K I . ? -0.916 24.7  -121.2 -149.9 175.3  -3.1  -1.9  1.7   
Prmu_A_11 THR A 30  E . . . . . . - C K I K ? -0.991 16.2  -134.6 -131.6 122.8  -5.3  0.9   0.7   
Prmu_A_11 LEU A 31  E . . . . . . + C K . K ? -0.660 26.6  173.6  -68.7  119.9  -8.2  2.5   2.6   
Prmu_A_11 ILE A 32  . . . . . . . - . . . . ? 0.579  66.7  -13.4  -114.0 -7.4   -11.0 2.8   0.1   
Prmu_A_11 ASN A 33  S . . . . . S - . . . . ? -0.903 89.5  -72.1  -167.2 -170.0 -13.7 4.0   2.6   
Prmu_A_11 GLN A 34  S . . . . . S + . . . . ? 0.684  129.5 25.8   -71.1  -8.3   -14.3 4.2   6.4   
Prmu_A_11 GLU A 35  S . . . . . S + . . . . ? 0.511  108.9 74.6   -129.5 -9.8   -14.8 0.4   6.7   
Prmu_A_11 TRP A 36  E . . . . . . - C L . L ? -0.933 46.5  -170.6 -128.3 135.3  -12.9 -1.2  3.8   
Prmu_A_11 VAL A 37  E . . . . . . - C L K L ? -0.967 14.4  -150.1 -114.8 130.2  -9.2  -1.9  3.0   
Prmu_A_11 LEU A 38  E . . . . . . + C L K L ? -0.909 33.1  140.9  -101.2 132.9  -8.2  -3.1  -0.4  
Prmu_A_11 THR A 39  E . . . . . . - C L . L ? -0.859 52.2  -68.3  -154.6 178.8  -5.0  -5.4  -0.7  
Prmu_A_11 ALA A 40  . . > . . . . - . . . . ? -0.640 33.3  -133.6 -79.5  142.7  -3.5  -8.4  -2.4  
Prmu_A_11 ALA A 41  G . > . . . S + . . . . ? 0.831  106.7 63.4   -61.0  -34.2  -4.9  -11.8 -1.7  
Prmu_A_11 HIS A 42  G . 3 . . . S + . . . . ? 0.562  89.2  71.4   -72.1  -0.8   -1.4  -13.2 -1.2  
Prmu_A_11 CYS A 43  G . < . . . . + . . . . ? 0.409  67.4  129.0  -90.6  -0.8   -1.1  -10.8 1.7   
Prmu_A_11 ASP A 44  . . < . . . . + . . . . ? -0.435 32.6  168.2  -63.1  119.5  -3.5  -13.0 3.8   
Prmu_A_11 MET A 45  . . > . . . . - . . . . ? -0.967 37.1  -102.2 -132.0 150.3  -1.9  -13.7 7.1   
Prmu_A_11 PRO A 46  T . 3 . . . S + . . . . ? -0.453 102.6 6.3    -70.2  143.4  -3.1  -15.2 10.5  
Prmu_A_11 ASN A 47  T . 3 . . . S - . . . . ? 0.870  90.8  -175.2 57.6   36.3   -3.8  -12.8 13.4  
Prmu_A_11 MET A 48  . . < . . . . - . . . . ? -0.450 14.6  -153.2 -69.1  137.5  -3.2  -9.8  11.1  
Prmu_A_11 GLN A 49  E . . . . . . - C M J . ? -0.948 5.1   -148.8 -108.8 137.1  -3.3  -6.2  12.5  
Prmu_A_11 ILE A 50  E . . . . . . - C M J M ? -0.949 11.5  -164.7 -110.4 119.2  -4.2  -3.2  10.3  
Prmu_A_11 TYR A 51  E . . . . . . - C M J M ? -0.912 5.3   -173.8 -109.3 130.3  -2.6  0.1   11.1  
Prmu_A_11 LEU A 52  E . . . . . . + C M J M ? -0.897 66.9  24.6   -117.9 144.9  -3.9  3.5   9.7   
Prmu_A_11 GLY A 53  S . . . . . S + . . . . ? 0.617  81.3  143.2  82.8   10.6   -2.4  7.0   10.0  
Prmu_A_11 VAL A 54  . . . . . . . + . . . . ? -0.765 11.7  153.8  -88.1  122.7  1.2   5.5   10.5  
Prmu_A_11 HIS A 55  S . . . . . S + . . . . ? 0.709  71.0  30.1   -108.9 -39.7  4.0   7.5   8.9   
Prmu_A_11 SER A 56  . . . . . . . - . . . . ? -0.988 60.1  -150.0 -126.9 132.1  6.9   6.5   11.2  
Prmu_A_11 ALA A 57  S . . . . . S + . . . . ? 0.761  105.8 40.7   -65.3  -18.6  7.4   3.2   13.1  
Prmu_A_11 SER A 58  S . . . . . S + . . . . ? 0.722  114.6 50.3   -102.6 -26.6  9.2   5.2   15.7  
Prmu_A_11 VAL A 59  S . . . . . S - . . . . ? -0.898 77.4  -148.7 -122.2 106.7  7.1   8.3   15.9  
Prmu_A_11 PRO A 60  . . . . . . . - . . . . ? -0.382 10.0  -131.5 -77.6  142.2  3.3   7.8   16.4  
Prmu_A_11 ASN A 61  . . > . . . . - . . . . ? -0.659 19.5  -122.3 -80.0  152.9  0.7   10.2  15.0  
Prmu_A_11 ASP A 62  T . 3 . . . S + . . . . ? 0.767  113.0 46.1   -66.1  -24.4  -2.1  11.4  17.3  
Prmu_A_11 ASP A 63  T . 3 . . . S + . . . . ? 0.137  79.5  136.0  -108.5 13.4   -4.8  10.0  14.9  
Prmu_A_11 GLU A 64  . . < . . . . - . . . . ? -0.425 35.8  -164.4 -57.8  137.5  -3.1  6.5   14.3  
Prmu_A_11 GLN A 65  E . . . . . . - C N M . ? -0.997 13.0  -152.5 -131.5 136.0  -5.7  3.8   14.5  
Prmu_A_11 ALA A 66  E . . . . . . - C N M . ? -0.931 19.2  -178.1 -106.6 133.2  -5.4  -0.0  14.8  
Prmu_A_11 ARG A 67  E . . . . . . - C N M . ? -0.923 19.3  -140.4 -127.0 153.0  -8.1  -2.3  13.4  
Prmu_A_11 ASP A 68  . . . . . . . - . . . . ? -0.857 35.2  -103.4 -102.9 146.9  -8.8  -6.1  13.3  
Prmu_A_11 PRO A 69  E . . . . . . - C O N . ? -0.531 32.6  -178.5 -67.4  131.6  -10.1 -7.8  10.3  
Prmu_A_11 GLU A 70  E . . . . . S - C O . . ? 0.817  71.3  -1.4   -88.2  -47.6  -13.9 -8.6  10.7  
Prmu_A_11 GLU A 71  E . . . . . . - C O N . ? -0.991 60.9  -152.4 -144.4 146.3  -14.3 -10.3 7.3   
Prmu_A_11 LYS A 72  E . . . . . . - C O N . ? -0.989 6.8   -165.1 -124.6 131.7  -12.1 -11.0 4.3   
Prmu_A_11 TYR A 73  E . . . . . . - C O N . ? -0.975 7.9   -161.3 -117.4 125.1  -13.3 -11.4 0.7   
Prmu_A_11 PHE A 74  E . . . . . . - C O N . ? -0.898 27.8  -144.4 -108.2 129.3  -11.2 -12.9 -1.9  
Prmu_A_11 CYS A 75  E . . . . . . + C O N . ? -0.798 55.4  177.6  -82.1  59.1   -11.6 -12.6 -5.5  
Prmu_A_11 LEU A 76  . . . . . . . - . . . . ? -0.743 37.4  -150.0 -79.8  134.5  -10.3 -16.3 -5.3  
Prmu_A_11 SER A 77  . . . . . . . - . . . . ? -0.902 17.5  -143.5 -79.2  110.3  -9.7  -18.9 -7.9  
Prmu_A_11 ILE A 78  S . . . . . S + . . . . ? 0.535  91.0  72.9   -41.5  11.8   -10.2 -22.3 -6.2  
Prmu_A_11 ASN A 79  S . > . . . S - . . . . ? -0.921 87.6  -132.9 -151.7 82.4   -7.3  -23.1 -8.6  
Prmu_A_11 ASP A 80  T . 3 . . . S + . . . . ? 0.236  83.8  93.2   1.7    15.7   -3.7  -21.8 -7.9  
Prmu_A_11 THR A 81  T . 3 . . . . + . . . . ? 0.542  50.1  89.8   -128.0 60.0   -3.5  -20.8 -11.7 
Prmu_A_11 GLU A 82  . . X . . . . - . . . . ? -0.629 38.7  -172.5 -160.1 81.1   -4.5  -17.2 -12.5 
Prmu_A_11 TRP A 83  T . 3 . . . S + . . . . ? 0.459  87.8  65.2   -12.8  -0.4   -2.1  -14.2 -12.5 
Prmu_A_11 ASP A 84  T . 3 . . . S + . . . . ? 0.405  91.1  55.3   -129.2 8.0    -5.2  -12.0 -12.9 
Prmu_A_11 LYS A 85  . . < . . . . + . . . . ? -0.415 56.9  128.8  -140.1 52.9   -7.2  -12.4 -9.7  
Prmu_A_11 ASP A 86  . . . . . . . + . . . . ? -0.726 40.8  123.5  -100.7 60.5   -4.8  -11.5 -6.6  
Prmu_A_11 ILE A 87  E . . . . . . - C P . N ? -0.998 36.5  -174.5 -130.3 134.8  -7.2  -9.0  -4.9  
Prmu_A_11 MET A 88  E . . . . . . - C P L N ? -1.000 11.8  -153.6 -132.0 129.0  -8.6  -9.1  -1.3  
Prmu_A_11 LEU A 89  E . . . . . . - C P L N ? -0.928 11.8  -161.1 -100.2 131.5  -11.2 -6.9  0.4   
Prmu_A_11 ILE A 90  E . . . . . . - C P L N ? -0.959 6.3   -151.7 -116.9 119.2  -10.9 -6.5  4.2   
Prmu_A_11 ARG A 91  E . . . . . . - C P L N ? -0.778 23.3  -129.3 -82.0  129.8  -13.9 -5.3  6.3   
Prmu_A_11 LEU A 92  E . . . . . . - C P . N ? -0.437 12.4  -124.0 -77.8  148.6  -12.7 -3.5  9.4   
Prmu_A_11 ASN A 93  S . . . . . S + . . . . ? 0.723  97.9  8.7    -68.7  -13.0  -14.1 -4.6  12.9  
Prmu_A_11 SER A 94  S . . . . . S - . . . . ? -0.979 92.2  -91.3  -159.7 151.3  -15.2 -0.8  13.3  
Prmu_A_11 SER A 95  P . . . . > . - . . . . ? -0.306 38.5  -127.4 -64.1  148.0  -15.3 2.3   11.0  
Prmu_A_11 VAL A 96  P . . . . P . - . . . . ? -0.694 17.1  -123.4 -93.5  154.1  -12.3 4.6   10.9  
Prmu_A_11 SER A 97  P . . . . P . - . . . . ? -0.826 26.4  -116.2 -97.1  128.0  -12.4 8.4   11.6  
Prmu_A_11 ASN A 98  P . . . . < . + . . . . ? -0.388 49.3  155.5  -56.8  140.1  -11.2 10.7  8.9   
Prmu_A_11 SER A 99  . . . . . . . - . . . . ? -0.826 60.0  -74.9  -150.1 -173.2 -8.2  12.8  10.1  
Prmu_A_11 GLU A 100 S . . . . . S + . . . . ? 0.831  133.1 28.3   -58.0  -30.6  -5.2  14.7  9.0   
Prmu_A_11 HIS A 101 S . . . . . S + . . . . ? 0.337  113.7 68.8   -119.3 5.5    -3.3  11.3  8.4   
Prmu_A_11 ILE A 102 . . . . . . . + . . . . ? -0.964 54.7  138.5  -132.5 114.4  -6.3  9.1   7.5   
Prmu_A_11 ALA A 103 . . . . . . . - . . . . ? -0.947 46.5  -112.8 -154.8 138.6  -8.3  9.4   4.4   
Prmu_A_11 PRO A 104 P . . . . > . - . . . . ? -0.351 25.3  -132.7 -71.0  151.3  -9.8  7.0   1.8   
Prmu_A_11 LEU A 105 P . . . . P . - . . . . ? -0.857 27.0  -114.6 -99.2  135.5  -8.5  6.9   -1.8  
Prmu_A_11 SER A 106 P . . . . P . - . . . . ? -0.385 25.4  -115.1 -72.2  142.7  -11.1 6.9   -4.5  
Prmu_A_11 LEU A 107 P . . . . P . - . . . . ? -0.388 46.1  -88.1  -68.1  150.8  -11.6 3.9   -6.8  
Prmu_A_11 PRO A 108 P . . . . < . - . . . . ? -0.378 28.4  -165.1 -65.3  140.9  -10.7 4.5   -10.5 
Prmu_A_11 SER A 109 S . . . . . S + . . . . ? 0.613  78.6  16.1   -96.2  -18.6  -13.4 5.8   -12.7 
Prmu_A_11 SER A 110 S . . . . . S - . . . . ? -0.972 89.4  -92.2  -149.6 155.7  -11.4 4.9   -15.9 
Prmu_A_11 PRO A 111 P . . . . > . - . . . . ? -0.432 47.1  -108.6 -67.8  149.1  -8.4  2.7   -16.8 
Prmu_A_11 PRO A 112 P . . . . P . - . . . . ? -0.375 32.7  -116.6 -71.7  157.5  -5.0  4.3   -16.8 
Prmu_A_11 SER A 113 P . > . . P . - . . . . ? -0.707 30.8  -98.8  -93.4  143.0  -3.2  5.1   -20.2 
Prmu_A_11 VAL A 114 T . 3 . . < S + . . . . ? -0.364 113.4 30.2   -53.0  133.4  0.1   3.5   -21.2 
Prmu_A_11 GLY A 115 T . 3 . . . S + . . . . ? 0.264  86.0  141.0  97.8   -15.1  2.9   6.0   -20.5 
Prmu_A_11 SER A 116 . . < . . . . - . . . . ? -0.380 56.3  -120.0 -59.5  140.7  1.0   7.5   -17.5 
Prmu_A_11 VAL A 117 E . . . . . . - B D C . ? -0.775 37.3  -169.4 -82.6  120.9  3.3   8.4   -14.6 
Prmu_A_11 CYS A 118 E . . . . . . - B D C D ? -0.852 16.7  -130.4 -116.5 151.1  2.1   6.5   -11.6 
Prmu_A_11 ARG A 119 E . . . . . . - B D C D ? -0.887 17.3  -166.9 -105.6 127.3  3.0   6.7   -8.0  
Prmu_A_11 ILE A 120 E . . . . . . + B D C D ? -0.880 10.3  177.1  -106.3 148.3  3.9   3.7   -5.9  
Prmu_A_11 MET A 121 E . . . . . . + B D C . ? -0.998 15.0  115.0  -148.2 143.7  4.1   3.8   -2.2  
Prmu_A_11 GLY A 122 E . . . . . . - B D C . ? -0.986 62.5  -97.1  174.4  -179.2 4.9   1.3   0.6   
Prmu_A_11 TRP A 123 S . . . . . S + . . . . ? -0.063 73.3  128.7  -109.3 21.0   7.1   0.0   3.5   
Prmu_A_11 GLY A 124 . . . . . . . - . . . . ? -0.097 69.8  -62.6  -73.0  177.9  9.0   -2.5  1.4   
Prmu_A_11 ALA A 125 . . . . . . . - . . . . ? -0.310 36.1  -159.9 -59.2  147.0  12.8  -3.1  1.1   
Prmu_A_11 ILE A 126 S . . . . . S + . . . . ? 0.358  73.0  55.0   -111.4 -2.6   14.8  -0.1  -0.3  
Prmu_A_11 THR A 127 S . . . . . S - . . . . ? -0.936 77.2  -124.9 -126.2 157.1  17.8  -2.1  -1.3  
Prmu_A_11 SER A 128 S . . . . . S + . . . . ? -0.973 84.0  0.6    -148.0 129.4  18.4  -5.3  -3.5  
Prmu_A_11 PRO A 129 S . . . . . S + . . . . ? -0.998 132.1 53.7   -91.5  -16.1  19.7  -8.0  -3.1  
Prmu_A_11 ASN A 130 S . . . . . S - . . . . ? -0.729 90.7  -137.7 -81.0  104.6  20.5  -7.0  0.6   
Prmu_A_11 GLU A 131 . . . . . . . - . . . . ? -0.599 23.9  -177.4 -77.1  122.0  17.1  -6.0  1.9   
Prmu_A_11 THR A 132 . . . . . . . - . . . . ? -0.997 14.6  -149.1 -114.0 126.5  16.9  -2.8  4.1   
Prmu_A_11 TYR A 133 . . . . . . . - . . . . ? -0.872 14.2  -135.9 -101.8 125.2  13.5  -1.9  5.6   
Prmu_A_11 PRO A 134 . . . . . . . - . . . . ? -0.370 10.1  -134.3 -76.0  156.2  12.8  1.8   6.1   
Prmu_A_11 ASP A 135 S . . . . . S + . . . . ? 0.719  94.5  37.9   -75.2  -24.8  11.2  3.3   9.3   
Prmu_A_11 VAL A 136 S . . . . . S - . . . . ? -0.820 100.3 -88.2  -121.4 161.9  8.9   5.5   7.0   
Prmu_A_11 PRO A 137 . . . . . . . - . . . . ? -0.464 37.4  -143.2 -73.0  146.0  7.1   4.8   3.7   
Prmu_A_11 TYR A 138 E . . . . . . - B E B C ? -0.866 11.4  -159.9 -108.6 147.8  9.0   5.5   0.4   
Prmu_A_11 CYS A 139 E . . . . . . + B E B C ? -0.949 11.2  173.9  -127.7 144.7  7.4   6.8   -2.8  
Prmu_A_11 ALA A 140 E . . . . . . - B E . C ? -0.995 29.5  -120.4 -149.0 145.4  8.5   6.7   -6.4  
Prmu_A_11 ASN A 141 E . . . . . . + B E . C ? -0.736 35.8  175.9  -84.7  135.4  7.3   7.7   -9.8  
Prmu_A_11 ILE A 142 E . . . . . . - B E . C ? -0.890 24.4  -117.4 -135.8 162.0  7.0   4.9   -12.3 
Prmu_A_11 LYS A 143 E . . . . . . - B E E C ? -0.848 20.2  -124.8 -104.7 140.2  5.7   4.5   -15.9 
Prmu_A_11 LEU A 144 E . . . . . . - B E E . ? -0.667 35.5  -163.9 -76.3  134.1  2.9   2.4   -17.1 
Prmu_A_11 LEU A 145 E . . . . . . - B E E . ? -0.689 28.8  -83.5  -115.7 164.5  4.1   0.1   -19.9 
Prmu_A_11 ARG A 146 . . > > . . . - . . . . ? -0.494 36.1  -128.1 -65.8  135.2  2.5   -2.0  -22.5 
Prmu_A_11 TYR A 147 H . 3 > . . S + . . . . ? 0.795  105.2 71.6   -54.5  -29.9  1.5   -5.4  -21.2 
Prmu_A_11 SER A 148 H . 3 > . . S + . . . . ? 0.806  93.1  56.5   -59.1  -29.9  3.4   -7.0  -24.1 
Prmu_A_11 LEU A 149 H . < > . . S + . . . . ? 0.913  108.6 44.5   -67.3  -47.3  6.7   -6.0  -22.3 
Prmu_A_11 CYS A 150 H . . X . . S + . . . . ? 0.866  111.0 55.1   -66.0  -36.2  5.8   -7.8  -19.1 
Prmu_A_11 ARG A 151 H . . X . . S + . . . . ? 0.860  104.2 54.0   -62.9  -39.6  4.7   -10.8 -21.0 
Prmu_A_11 ALA A 152 H . . < . . S + . . . . ? 0.841  116.8 38.4   -64.7  -28.8  8.0   -11.0 -22.8 
Prmu_A_11 VAL A 153 H . . < . . S + . . . . ? 0.894  123.3 35.3   -90.0  -48.6  9.7   -11.0 -19.4 
Prmu_A_11 TYR A 154 H . . < . . S - . . . . ? 0.537  86.7  -145.9 -99.5  7.3    7.5   -13.2 -17.2 
Prmu_A_11 ARG A 155 . . . < . . . + . . . . ? 0.859  51.6  139.3  33.4   40.7   6.4   -15.7 -20.0 
Prmu_A_11 ARG A 156 . . . . . . . - . . . . ? -0.919 62.4  -119.4 -118.4 141.0  2.9   -16.0 -18.4 
Prmu_A_11 PRO A 157 . . . . . . . + . . . . ? -0.644 48.5  158.8  -72.6  87.4   -0.6  -16.1 -20.0 
Prmu_A_11 ALA A 158 . . . . . . . - . . . . ? -0.778 26.8  -154.3 -125.7 99.5   -2.1  -13.0 -18.4 
Prmu_A_11 GLN A 159 . . . . . . . - . . . . ? -0.341 57.7  -57.0  -34.6  125.7  -5.3  -11.4 -20.3 
Prmu_A_11 SER A 160 S . . . . . S + . . . . ? 0.076  112.0 92.1   10.4   16.3   -6.0  -7.4  -19.8 
Prmu_A_11 ARG A 161 S . . . . . S + . . . . ? 0.327  70.7  77.4   -114.8 15.5   -6.3  -7.4  -15.8 
Prmu_A_11 ILE A 162 E . . . . . . - B F . F ? -0.953 67.7  -144.0 -116.7 135.7  -2.6  -6.7  -15.0 
Prmu_A_11 LEU A 163 E . . . . . . - B F . F ? -0.861 11.6  -148.3 -94.6  134.0  -0.9  -3.4  -15.1 
Prmu_A_11 CYS A 164 E . . . . . . + B F E F ? -0.948 25.9  167.2  -104.6 122.5  2.7   -3.3  -16.2 
Prmu_A_11 ALA A 165 E . . . . . . + B F E F ? -0.995 12.8  98.4   -141.2 139.7  4.9   -0.6  -14.7 
Prmu_A_11 GLY A 166 E . . . . . . - B F E . ? -0.971 62.7  -85.0  172.5  178.8  8.5   0.1   -14.4 
Prmu_A_11 ILE A 167 . . > . . . . - . . . . ? -0.985 28.7  -148.9 -110.6 114.4  11.6  2.0   -15.7 
Prmu_A_11 LEU A 168 T . 3 . . . S + . . . . ? 0.811  101.2 50.9   -57.1  -30.7  13.2  0.2   -18.6 
Prmu_A_11 GLN A 169 T . 3 . . . S - . . . . ? 0.610  111.2 -135.4 -78.6  -12.1  16.6  1.5   -17.5 
Prmu_A_11 GLY A 170 . . < . . . . + . . . . ? -0.360 66.0  115.9  85.1   -179.5 15.9  0.3   -14.0 
Prmu_A_11 GLY A 171 S . . . . . S + . . . . ? 0.172  73.9  60.3   105.3  -19.9  16.5  2.0   -10.8 
Prmu_A_11 LYS A 172 . . . . . . . + . . . . ? -0.998 64.5  89.0   -141.5 143.0  13.0  2.3   -9.6  
Prmu_A_11 GLY A 173 B . . . . . . - A B A . ? -0.991 67.7  -42.5  162.6  -173.0 10.3  -0.2  -8.8  
Prmu_A_11 ILE A 174 . . . . . . . - . . . . ? -0.636 48.6  -176.9 -81.8  147.8  8.6   -2.4  -6.2  
Prmu_A_11 CYS A 175 . . > . . . . - . . . . ? -0.812 40.2  -55.5  -134.3 173.2  10.6  -4.5  -3.8  
Prmu_A_11 ARG A 176 T . 3 . . . S + . . . . ? -0.204 115.0 34.9   -54.2  141.6  9.9   -7.1  -1.0  
Prmu_A_11 GLY A 177 T . 3 . . . S + . . . . ? 0.303  93.2  85.4   100.3  -5.6   7.5   -6.0  1.7   
Prmu_A_11 ASP A 178 . . X . . . . + . . . . ? 0.146  53.0  148.4  -114.4 15.1   5.0   -3.8  -0.3  
Prmu_A_11 SER A 179 T . 3 . . . S + . . . . ? -0.326 72.3  16.6   -52.4  129.5  2.8   -6.5  -1.5  
Prmu_A_11 GLY A 180 T . 3 . . . S + . . . . ? 0.435  94.4  141.0  90.5   -6.2   -0.7  -5.2  -1.8  
Prmu_A_11 GLY A 181 . . < . . . . - . . . . ? -0.249 54.5  -87.5  -68.1  166.8  0.4   -1.6  -1.8  
Prmu_A_11 PRO A 182 E . . . . . . - B G . G ? -0.473 21.8  -158.5 -90.4  138.6  -1.2  1.1   -4.0  
Prmu_A_11 LEU A 183 E . . . . . . - B G D G ? -0.992 21.7  -163.0 -100.9 115.5  -0.4  2.2   -7.6  
Prmu_A_11 ILE A 184 E . . . . . . + B G D G ? -0.904 12.5  177.7  -111.7 120.8  -1.8  5.7   -8.0  
Prmu_A_11 CYS A 185 E . > . . . S - B G D G ? -0.986 72.5  -10.8  -122.3 127.3  -2.3  7.2   -11.5 
Prmu_A_11 ASN A 186 T . 3 . . . S - . . . . ? 0.896  129.8 -54.9  55.8   32.2   -3.8  10.7  -12.0 
Prmu_A_11 GLY A 187 T . 3 . . . S + . . . . ? 0.553  116.7 106.6  85.1   6.2    -4.8  10.8  -8.3  
Prmu_A_11 GLN A 188 E . < . . . S - B H G . ? -0.916 79.3  -104.2 -121.0 154.7  -6.8  7.5   -8.4  
Prmu_A_11 PHE A 189 E . . . . . . + B H G . ? -0.598 48.6  160.4  -75.8  104.5  -6.1  4.0   -7.1  
Prmu_A_11 GLN A 190 E . . . . . . + B H . . ? 0.689  50.7  12.2   -108.5 -19.5  -5.2  2.0   -10.2 
Prmu_A_11 GLY A 191 E . . . . . . - B H G H ? -0.985 49.2  -136.3 -158.8 163.7  -3.4  -1.1  -9.0  
Prmu_A_11 ILE A 192 E . . . . . . - B H G H ? -0.978 43.8  -102.8 -122.1 132.0  -2.3  -3.5  -6.3  
Prmu_A_11 VAL A 193 E . . . . . . + B H . H ? -0.378 51.6  159.9  -57.7  127.4  1.2   -4.8  -6.1  
Prmu_A_11 HIS A 194 E . . . . . . - B H . . ? 0.784  52.2  -18.3  -114.7 -58.3  1.1   -8.4  -7.5  
Prmu_A_11 ALA A 195 E . . . . . . + B H . H ? -0.984 50.3  172.2  -155.5 160.7  4.5   -9.6  -8.6  
Prmu_A_11 GLY A 196 . . . . . . . - . . . . ? -0.918 40.0  -67.6  -158.3 177.7  8.1   -8.6  -9.6  
Prmu_A_11 GLY A 197 . . . . . . . - . . . . ? -0.120 46.9  -105.7 -67.0  172.4  11.5  -10.0 -10.4 
Prmu_A_11 LYS A 198 S . . . . . S + . . . . ? 0.860  113.8 45.6   -66.7  -39.9  13.9  -11.7 -7.9  
Prmu_A_11 THR A 199 S . > . . . S - . . . . ? -0.927 97.6  -120.8 -107.9 132.4  16.0  -8.6  -7.9  
Prmu_A_11 CYS A 200 T . 3 . . . S + . . . . ? -0.387 81.5  5.0    -75.3  147.1  14.2  -5.4  -7.5  
Prmu_A_11 ALA A 201 T . 3 . . . S + . . . . ? 0.779  82.8  165.4  60.5   32.2   14.2  -2.4  -10.1 
Prmu_A_11 GLN A 202 . . X . . . . - . . . . ? -0.552 48.0  -89.3  -74.5  148.4  16.3  -4.3  -12.6 
Prmu_A_11 PRO A 203 T . 3 . . . S + . . . . ? -0.350 112.5 7.3    -56.1  133.5  16.6  -3.0  -16.1 
Prmu_A_11 TYR A 204 T . 3 . . . S + . . . . ? 0.747  102.9 111.7  70.2   18.4   13.8  -4.4  -18.4 
Prmu_A_11 GLU A 205 . . < . . . . - . . . . ? -0.726 48.3  -176.0 -121.9 82.7   12.1  -5.9  -15.3 
Prmu_A_11 PRO A 206 . . . . . . . - . . . . ? -0.284 24.1  -111.4 -74.4  161.6  8.9   -4.1  -14.7 
Prmu_A_11 GLY A 207 E . . . . . . - B I F . ? -0.621 23.9  -128.7 -87.7  156.1  6.5   -4.8  -11.8 
Prmu_A_11 LEU A 208 E . . . . . . - B I F H ? -0.896 23.5  -174.5 -110.3 132.6  3.1   -6.3  -12.0 
Prmu_A_11 PHE A 209 E . . . . . . - B I F H ? -0.976 30.3  -114.7 -126.1 140.4  -0.0  -4.7  -10.5 
Prmu_A_11 ILE A 210 E . . . . . . - B I F H ? -0.619 35.4  -123.0 -71.1  126.3  -3.6  -5.9  -10.3 
Prmu_A_11 LYS A 211 E . > . . . . - B I . H ? -0.638 25.2  -168.4 -74.3  103.5  -5.8  -3.6  -12.4 
Prmu_A_11 VAL A 212 G . > . . . S + . . . . ? 0.821  78.3  70.4   -66.0  -33.7  -8.4  -2.3  -9.9  
Prmu_A_11 PHE A 213 G . > . . . S + . . . . ? 0.876  93.6  55.8   -53.0  -39.4  -10.6 -0.8  -12.5 
Prmu_A_11 ASP A 214 G . < . . . S + . . . . ? 0.593  111.2 46.2   -72.5  -6.8   -11.6 -4.2  -13.8 
Prmu_A_11 TYR A 215 G . < > . . S + . . . . ? 0.297  76.6  102.8  -119.0 6.1    -12.8 -5.1  -10.2 
Prmu_A_11 THR A 216 H . < > . . S + . . . . ? 0.885  82.7  51.3   -62.0  -38.6  -14.7 -2.0  -9.3  
Prmu_A_11 ASP A 217 H . . > . . S + . . . . ? 0.932  112.3 47.0   -61.6  -44.8  -18.1 -3.9  -9.9  
Prmu_A_11 TRP A 218 H . . > . . S + . . . . ? 0.915  112.7 49.6   -61.5  -44.1  -16.9 -6.7  -7.7  
Prmu_A_11 ILE A 219 H . . X . . S + . . . . ? 0.944  111.6 47.3   -62.3  -49.4  -15.8 -4.2  -5.0  
Prmu_A_11 HIS A 220 H . . X . . S + . . . . ? 0.859  107.5 56.9   -64.2  -40.1  -19.0 -2.3  -5.0  
Prmu_A_11 SER A 221 H . . X . . S + . . . . ? 0.855  110.7 44.1   -59.7  -39.5  -21.2 -5.4  -4.9  
Prmu_A_11 ILE A 222 H . . X . . S + . . . . ? 0.928  114.0 48.7   -70.6  -46.6  -19.4 -6.5  -1.7  
Prmu_A_11 ILE A 223 H . > < . . S + . . . . ? 0.893  114.3 46.0   -64.1  -41.1  -19.5 -3.1  -0.0  
Prmu_A_11 ALA A 224 H . 3 < . . S + . . . . ? 0.796  106.8 59.0   -70.4  -35.9  -23.3 -2.6  -0.8  
Prmu_A_11 GLY A 225 H . 3 < . . . . . . . . ? 0.593  .     .      -77.2  -3.4   -24.3 -6.1  0.4   
Prmu_A_11 ASN A 226 . . < < . . . . . . . . ? 0.650  .     .      -117.1 .      -23.0 -5.5  3.9   
# 
loop_
_dssp_struct_ladder.id 
_dssp_struct_ladder.sheet_id 
_dssp_struct_ladder.range_id_1 
_dssp_struct_ladder.range_id_2 
_dssp_struct_ladder.type 
_dssp_struct_ladder.beg_1_label_comp_id 
_dssp_struct_ladder.beg_1_label_asym_id 
_dssp_struct_ladder.beg_1_label_seq_id 
_dssp_struct_ladder.pdbx_beg_1_PDB_ins_code 
_dssp_struct_ladder.end_1_label_comp_id 
_dssp_struct_ladder.end_1_label_asym_id 
_dssp_struct_ladder.end_1_label_seq_id 
_dssp_struct_ladder.pdbx_end_1_PDB_ins_code 
_dssp_struct_ladder.beg_1_auth_comp_id 
_dssp_struct_ladder.beg_1_auth_asym_id 
_dssp_struct_ladder.beg_1_auth_seq_id 
_dssp_struct_ladder.end_1_auth_comp_id 
_dssp_struct_ladder.end_1_auth_asym_id 
_dssp_struct_ladder.end_1_auth_seq_id 
_dssp_struct_ladder.beg_2_label_comp_id 
_dssp_struct_ladder.beg_2_label_asym_id 
_dssp_struct_ladder.beg_2_label_seq_id 
_dssp_struct_ladder.pdbx_beg_2_PDB_ins_code 
_dssp_struct_ladder.end_2_label_comp_id 
_dssp_struct_ladder.end_2_label_asym_id 
_dssp_struct_ladder.end_2_label_seq_id 
_dssp_struct_ladder.pdbx_end_2_PDB_ins_code 
_dssp_struct_ladder.beg_2_auth_comp_id 
_dssp_struct_ladder.beg_2_auth_asym_id 
_dssp_struct_ladder.beg_2_auth_seq_id 
_dssp_struct_ladder.end_2_auth_comp_id 
_dssp_struct_ladder.end_2_auth_asym_id 
_dssp_struct_ladder.end_2_auth_seq_id 
A A A B anti-parallel ILE A 3   ? ILE A 3   ? ILE A 3   ILE A 3   GLY A 173 ? GLY A 173 ? GLY A 173 GLY A 173 
B B C E anti-parallel ASP A 6   ? GLU A 7   ? ASP A 6   GLU A 7   CYS A 139 ? TYR A 138 ? CYS A 139 TYR A 138 
C B D E anti-parallel VAL A 117 ? GLY A 122 ? VAL A 117 GLY A 122 LYS A 143 ? TYR A 138 ? LYS A 143 TYR A 138 
D B D G anti-parallel CYS A 118 ? ILE A 120 ? CYS A 118 ILE A 120 CYS A 185 ? LEU A 183 ? CYS A 185 LEU A 183 
E B E F anti-parallel LYS A 143 ? LEU A 145 ? LYS A 143 LEU A 145 GLY A 166 ? CYS A 164 ? GLY A 166 CYS A 164 
F B F I anti-parallel ILE A 162 ? ALA A 165 ? ILE A 162 ALA A 165 ILE A 210 ? GLY A 207 ? ILE A 210 GLY A 207 
G B G H anti-parallel PRO A 182 ? CYS A 185 ? PRO A 182 CYS A 185 ILE A 192 ? GLN A 188 ? ILE A 192 GLN A 188 
H B H I anti-parallel GLY A 191 ? ALA A 195 ? GLY A 191 ALA A 195 LYS A 211 ? LEU A 208 ? LYS A 211 LEU A 208 
I C J K anti-parallel LEU A 16  ? PHE A 20  ? LEU A 16  PHE A 20  THR A 30  ? LEU A 26  ? THR A 30  LEU A 26  
J C J M anti-parallel VAL A 17  ? PHE A 20  ? VAL A 17  PHE A 20  LEU A 52  ? GLN A 49  ? LEU A 52  GLN A 49  
K C K L anti-parallel THR A 30  ? LEU A 31  ? THR A 30  LEU A 31  LEU A 38  ? VAL A 37  ? LEU A 38  VAL A 37  
L C L P anti-parallel TRP A 36  ? THR A 39  ? TRP A 36  THR A 39  ARG A 91  ? MET A 88  ? ARG A 91  MET A 88  
M C M N anti-parallel ILE A 50  ? LEU A 52  ? ILE A 50  LEU A 52  ARG A 67  ? GLN A 65  ? ARG A 67  GLN A 65  
N C O P anti-parallel PRO A 69  ? CYS A 75  ? PRO A 69  CYS A 75  LEU A 92  ? ILE A 87  ? LEU A 92  ILE A 87  
# 
loop_
_dssp_struct_bridge_pairs.id 
_dssp_struct_bridge_pairs.label_comp_id 
_dssp_struct_bridge_pairs.label_seq_id 
_dssp_struct_bridge_pairs.label_asym_id 
_dssp_struct_bridge_pairs.auth_seq_id 
_dssp_struct_bridge_pairs.auth_asym_id 
_dssp_struct_bridge_pairs.pdbx_PDB_ins_code 
_dssp_struct_bridge_pairs.acceptor_1_label_comp_id 
_dssp_struct_bridge_pairs.acceptor_1_label_seq_id 
_dssp_struct_bridge_pairs.acceptor_1_label_asym_id 
_dssp_struct_bridge_pairs.acceptor_1_auth_seq_id 
_dssp_struct_bridge_pairs.acceptor_1_auth_asym_id 
_dssp_struct_bridge_pairs.acceptor_1_pdbx_PDB_ins_code 
_dssp_struct_bridge_pairs.acceptor_1_energy 
_dssp_struct_bridge_pairs.acceptor_2_label_comp_id 
_dssp_struct_bridge_pairs.acceptor_2_label_seq_id 
_dssp_struct_bridge_pairs.acceptor_2_label_asym_id 
_dssp_struct_bridge_pairs.acceptor_2_auth_seq_id 
_dssp_struct_bridge_pairs.acceptor_2_auth_asym_id 
_dssp_struct_bridge_pairs.acceptor_2_pdbx_PDB_ins_code 
_dssp_struct_bridge_pairs.acceptor_2_energy 
_dssp_struct_bridge_pairs.donor_1_label_comp_id 
_dssp_struct_bridge_pairs.donor_1_label_seq_id 
_dssp_struct_bridge_pairs.donor_1_label_asym_id 
_dssp_struct_bridge_pairs.donor_1_auth_seq_id 
_dssp_struct_bridge_pairs.donor_1_auth_asym_id 
_dssp_struct_bridge_pairs.donor_1_pdbx_PDB_ins_code 
_dssp_struct_bridge_pairs.donor_1_energy 
_dssp_struct_bridge_pairs.donor_2_label_comp_id 
_dssp_struct_bridge_pairs.donor_2_label_seq_id 
_dssp_struct_bridge_pairs.donor_2_label_asym_id 
_dssp_struct_bridge_pairs.donor_2_auth_seq_id 
_dssp_struct_bridge_pairs.donor_2_auth_asym_id 
_dssp_struct_bridge_pairs.donor_2_pdbx_PDB_ins_code 
_dssp_struct_bridge_pairs.donor_2_energy 
1   LEU 1   A 1   A ? ?   ?   ? ?   ? ? ?    ?   ?   ? ?   ? ? ?    ILE 3   A 3   A ? -0.4 CYS 175 A 175 A ? -0.4 
2   VAL 2   A 2   A ? GLY 124 A 124 A ? -0.4 ILE 174 A 174 A ? -0.2 GLY 5   A 5   A ? -1.2 GLY 4   A 4   A ? -0.3 
3   ILE 3   A 3   A ? GLY 173 A 173 A ? -1.9 LEU 1   A 1   A ? -0.4 GLY 173 A 173 A ? -1.6 THR 127 A 127 A ? -0.1 
4   GLY 4   A 4   A ? ILE 126 A 126 A ? -0.4 VAL 2   A 2   A ? -0.3 ILE 3   A 3   A ? -0.2 ASP 6   A 6   A ? -0.1 
5   GLY 5   A 5   A ? VAL 2   A 2   A ? -1.2 ALA 140 A 140 A ? -0.1 GLU 7   A 7   A ? -0.3 GLY 4   A 4   A ? -0.2 
6   ASP 6   A 6   A ? CYS 139 A 139 A ? -2.3 GLY 4   A 4   A ? -0.1 CYS 139 A 139 A ? -3.4 ASN 9   A 9   A ? -0.1 
7   GLU 7   A 7   A ? GLY 5   A 5   A ? -0.3 TYR 138 A 138 A ? -0.2 TYR 138 A 138 A ? -0.3 ASN 9   A 9   A ? -0.2 
8   CYS 8   A 8   A ? PRO 137 A 137 A ? -2.9 GLY 122 A 122 A ? -0.1 ILE 10  A 10  A ? -0.2 GLU 7   A 7   A ? -0.1 
9   ASN 9   A 9   A ? GLU 7   A 7   A ? -0.2 ILE 10  A 10  A ? -0.1 GLU 12  A 12  A ? -1.8 HIS 13  A 13  A ? -0.5 
10  ILE 10  A 10  A ? ASN 11  A 11  A ? -0.3 GLU 12  A 12  A ? -0.2 HIS 13  A 13  A ? -0.7 ASN 9   A 9   A ? -0.1 
11  ASN 11  A 11  A ? GLU 12  A 12  A ? -0.2 HIS 13  A 13  A ? -0.1 ARG 14  A 14  A ? -0.4 ILE 10  A 10  A ? -0.3 
12  GLU 12  A 12  A ? ASN 9   A 9   A ? -1.8 HIS 13  A 13  A ? -0.2 SER 15  A 15  A ? -0.2 ASN 11  A 11  A ? -0.2 
13  HIS 13  A 13  A ? ILE 10  A 10  A ? -0.7 ASN 9   A 9   A ? -0.5 LEU 16  A 16  A ? -1.3 GLY 53  A 53  A ? -0.3 
14  ARG 14  A 14  A ? ASN 11  A 11  A ? -0.4 SER 15  A 15  A ? -0.3 ALA 103 A 103 A ? -2.1 GLY 53  A 53  A ? -0.2 
15  SER 15  A 15  A ? GLU 12  A 12  A ? -0.2 ILE 102 A 102 A ? -0.2 LEU 31  A 31  A ? -2.8 ARG 14  A 14  A ? -0.3 
16  LEU 16  A 16  A ? HIS 13  A 13  A ? -1.3 THR 30  A 30  A ? -0.2 GLY 53  A 53  A ? -0.5 VAL 18  A 18  A ? -0.4 
17  VAL 17  A 17  A ? GLY 29  A 29  A ? -2.5 SER 15  A 15  A ? -0.3 GLY 29  A 29  A ? -1.7 LEU 19  A 19  A ? -0.5 
18  VAL 18  A 18  A ? TYR 51  A 51  A ? -2.3 LEU 16  A 16  A ? -0.4 TYR 51  A 51  A ? -3.1 PHE 20  A 20  A ? -0.4 
19  LEU 19  A 19  A ? CYS 27  A 27  A ? -3.1 VAL 17  A 17  A ? -0.5 CYS 27  A 27  A ? -2.0 ASN 21  A 21  A ? -0.3 
20  PHE 20  A 20  A ? GLN 49  A 49  A ? -2.5 VAL 18  A 18  A ? -0.4 GLN 49  A 49  A ? -3.6 SER 22  A 22  A ? -0.3 
21  ASN 21  A 21  A ? ALA 25  A 25  A ? -1.0 LEU 19  A 19  A ? -0.3 GLY 24  A 24  A ? -2.1 MET 48  A 48  A ? -0.1 
22  SER 22  A 22  A ? PRO 46  A 46  A ? -0.3 SER 23  A 23  A ? -0.3 ASN 47  A 47  A ? -0.1 MET 48  A 48  A ? -0.1 
23  SER 23  A 23  A ? ALA 25  A 25  A ? -0.1 ?   ?   ? ?   ? ? ?    SER 22  A 22  A ? -0.3 PHE 20  A 20  A ? -0.0 
24  GLY 24  A 24  A ? ASN 21  A 21  A ? -2.1 ALA 25  A 25  A ? -0.3 LEU 26  A 26  A ? -0.3 SER 22  A 22  A ? -0.1 
25  ALA 25  A 25  A ? CYS 43  A 43  A ? -0.0 LEU 26  A 26  A ? -0.0 ASN 21  A 21  A ? -1.0 CYS 27  A 27  A ? -0.4 
26  LEU 26  A 26  A ? GLY 24  A 24  A ? -0.3 PHE 20  A 20  A ? -0.2 SER 179 A 179 A ? -0.3 GLY 28  A 28  A ? -0.3 
27  CYS 27  A 27  A ? LEU 19  A 19  A ? -2.0 ALA 25  A 25  A ? -0.4 LEU 19  A 19  A ? -3.1 GLY 29  A 29  A ? -0.3 
28  GLY 28  A 28  A ? SER 179 A 179 A ? -3.2 LEU 26  A 26  A ? -0.3 ALA 40  A 40  A ? -0.5 THR 30  A 30  A ? -0.3 
29  GLY 29  A 29  A ? VAL 17  A 17  A ? -1.7 CYS 27  A 27  A ? -0.3 VAL 17  A 17  A ? -2.5 LEU 31  A 31  A ? -0.4 
30  THR 30  A 30  A ? LEU 38  A 38  A ? -2.5 GLY 28  A 28  A ? -0.3 LEU 38  A 38  A ? -3.3 ILE 32  A 32  A ? -0.5 
31  LEU 31  A 31  A ? SER 15  A 15  A ? -2.8 GLY 29  A 29  A ? -0.4 LEU 105 A 105 A ? -2.8 VAL 37  A 37  A ? -0.2 
32  ILE 32  A 32  A ? TRP 36  A 36  A ? -2.4 THR 30  A 30  A ? -0.5 GLN 34  A 34  A ? -0.2 LEU 107 A 107 A ? -0.2 
33  ASN 33  A 33  A ? TRP 36  A 36  A ? -1.2 SER 106 A 106 A ? -0.1 ILE 32  A 32  A ? -0.2 TRP 36  A 36  A ? -0.1 
34  GLN 34  A 34  A ? ILE 32  A 32  A ? -0.2 GLU 35  A 35  A ? -0.2 VAL 96  A 96  A ? -2.6 SER 94  A 94  A ? -0.1 
35  GLU 35  A 35  A ? SER 95  A 95  A ? -0.2 TRP 36  A 36  A ? -0.1 LEU 92  A 92  A ? -2.9 VAL 37  A 37  A ? -0.4 
36  TRP 36  A 36  A ? ARG 91  A 91  A ? -0.2 ASN 33  A 33  A ? -0.1 ILE 32  A 32  A ? -2.4 ASN 33  A 33  A ? -1.2 
37  VAL 37  A 37  A ? ILE 90  A 90  A ? -2.3 GLU 35  A 35  A ? -0.4 ILE 90  A 90  A ? -3.1 THR 39  A 39  A ? -0.4 
38  LEU 38  A 38  A ? THR 30  A 30  A ? -3.3 TRP 36  A 36  A ? -0.4 THR 30  A 30  A ? -2.5 ALA 40  A 40  A ? -0.2 
39  THR 39  A 39  A ? MET 88  A 88  A ? -2.7 VAL 37  A 37  A ? -0.4 MET 88  A 88  A ? -3.1 ALA 41  A 41  A ? -0.3 
40  ALA 40  A 40  A ? GLY 28  A 28  A ? -0.5 ILE 87  A 87  A ? -0.2 CYS 43  A 43  A ? -1.5 ILE 87  A 87  A ? -0.2 
41  ALA 41  A 41  A ? THR 39  A 39  A ? -0.3 HIS 42  A 42  A ? -0.3 ASP 44  A 44  A ? -1.8 ALA 40  A 40  A ? -0.1 
42  HIS 42  A 42  A ? CYS 43  A 43  A ? -0.3 ASP 86  A 86  A ? -0.1 ALA 41  A 41  A ? -0.3 SER 179 A 179 A ? -0.1 
43  CYS 43  A 43  A ? ALA 40  A 40  A ? -1.5 GLY 28  A 28  A ? -0.1 HIS 42  A 42  A ? -0.3 MET 45  A 45  A ? -0.2 
44  ASP 44  A 44  A ? ALA 41  A 41  A ? -1.8 THR 39  A 39  A ? -0.0 ALA 41  A 41  A ? -0.0 LYS 72  A 72  A ? -0.0 
45  MET 45  A 45  A ? CYS 43  A 43  A ? -0.2 PHE 20  A 20  A ? -0.1 MET 48  A 48  A ? -0.7 ASN 47  A 47  A ? -0.1 
46  PRO 46  A 46  A ? ?   ?   ? ?   ? ? ?    ?   ?   ? ?   ? ? ?    SER 22  A 22  A ? -0.3 ?   ?   ? ?   ? ? ?    
47  ASN 47  A 47  A ? MET 48  A 48  A ? -0.2 ASN 21  A 21  A ? -0.1 SER 22  A 22  A ? -0.3 GLN 49  A 49  A ? -0.1 
48  MET 48  A 48  A ? MET 45  A 45  A ? -0.7 ASN 21  A 21  A ? -0.1 ILE 50  A 50  A ? -0.4 ASN 21  A 21  A ? -0.2 
49  GLN 49  A 49  A ? PHE 20  A 20  A ? -3.6 ASP 68  A 68  A ? -0.1 PHE 20  A 20  A ? -2.5 TYR 51  A 51  A ? -0.6 
50  ILE 50  A 50  A ? ARG 67  A 67  A ? -2.8 MET 48  A 48  A ? -0.4 ARG 67  A 67  A ? -2.9 LEU 52  A 52  A ? -0.5 
51  TYR 51  A 51  A ? VAL 18  A 18  A ? -3.1 GLN 49  A 49  A ? -0.6 VAL 18  A 18  A ? -2.3 GLY 53  A 53  A ? -0.3 
52  LEU 52  A 52  A ? GLN 65  A 65  A ? -2.9 ILE 50  A 50  A ? -0.5 GLN 65  A 65  A ? -2.3 VAL 17  A 17  A ? -0.1 
53  GLY 53  A 53  A ? LEU 16  A 16  A ? -0.5 HIS 101 A 101 A ? -0.4 HIS 55  A 55  A ? -0.5 ASN 61  A 61  A ? -0.3 
54  VAL 54  A 54  A ? LEU 16  A 16  A ? -0.3 HIS 55  A 55  A ? -0.2 GLY 53  A 53  A ? -0.3 ALA 57  A 57  A ? -0.1 
55  HIS 55  A 55  A ? GLY 53  A 53  A ? -0.5 VAL 59  A 59  A ? -0.4 ALA 57  A 57  A ? -0.4 VAL 54  A 54  A ? -0.2 
56  SER 56  A 56  A ? VAL 59  A 59  A ? -0.7 VAL 136 A 136 A ? -0.2 HIS 55  A 55  A ? -0.4 VAL 136 A 136 A ? -0.2 
57  ALA 57  A 57  A ? ASP 135 A 135 A ? -2.1 HIS 55  A 55  A ? -0.4 SER 56  A 56  A ? -0.1 VAL 136 A 136 A ? -0.1 
58  SER 58  A 58  A ? VAL 59  A 59  A ? -0.2 ASP 135 A 135 A ? -0.2 ALA 57  A 57  A ? -0.2 VAL 136 A 136 A ? -0.1 
59  VAL 59  A 59  A ? ?   ?   ? ?   ? ? ?    ?   ?   ? ?   ? ? ?    SER 56  A 56  A ? -0.7 HIS 55  A 55  A ? -0.4 
60  PRO 60  A 60  A ? ?   ?   ? ?   ? ? ?    ?   ?   ? ?   ? ? ?    ASP 62  A 62  A ? -0.2 VAL 54  A 54  A ? -0.1 
61  ASN 61  A 61  A ? GLY 53  A 53  A ? -0.3 SER 56  A 56  A ? -0.1 GLU 64  A 64  A ? -1.4 VAL 54  A 54  A ? -0.0 
62  ASP 62  A 62  A ? ASP 63  A 63  A ? -0.3 PRO 60  A 60  A ? -0.2 ASN 61  A 61  A ? -0.1 GLY 53  A 53  A ? -0.0 
63  ASP 63  A 63  A ? GLY 53  A 53  A ? -0.2 GLN 65  A 65  A ? -0.1 ASP 62  A 62  A ? -0.3 SER 97  A 97  A ? -0.1 
64  GLU 64  A 64  A ? ASN 61  A 61  A ? -1.4 GLY 53  A 53  A ? -0.1 ALA 66  A 66  A ? -0.4 GLY 53  A 53  A ? -0.2 
65  GLN 65  A 65  A ? LEU 52  A 52  A ? -2.3 ASP 63  A 63  A ? -0.1 LEU 52  A 52  A ? -2.9 ARG 67  A 67  A ? -0.4 
66  ALA 66  A 66  A ? GLU 64  A 64  A ? -0.4 TYR 51  A 51  A ? -0.2 ASP 68  A 68  A ? -0.3 TYR 51  A 51  A ? -0.2 
67  ARG 67  A 67  A ? ILE 50  A 50  A ? -2.9 GLN 65  A 65  A ? -0.4 ILE 50  A 50  A ? -2.8 LEU 92  A 92  A ? -0.0 
68  ASP 68  A 68  A ? ALA 66  A 66  A ? -0.3 GLN 49  A 49  A ? -0.2 ASN 93  A 93  A ? -2.1 GLU 70  A 70  A ? -0.3 
69  PRO 69  A 69  A ? ?   ?   ? ?   ? ? ?    ?   ?   ? ?   ? ? ?    LEU 92  A 92  A ? -0.2 LYS 72  A 72  A ? -0.1 
70  GLU 70  A 70  A ? ARG 91  A 91  A ? -3.4 GLU 71  A 71  A ? -0.4 LYS 72  A 72  A ? -0.3 LEU 92  A 92  A ? -0.2 
71  GLU 71  A 71  A ? ARG 91  A 91  A ? -1.1 TYR 73  A 73  A ? -0.0 ARG 91  A 91  A ? -3.1 TYR 73  A 73  A ? -0.4 
72  LYS 72  A 72  A ? GLU 70  A 70  A ? -0.3 ILE 90  A 90  A ? -0.2 PHE 74  A 74  A ? -0.5 ILE 90  A 90  A ? -0.2 
73  TYR 73  A 73  A ? LEU 89  A 89  A ? -3.2 GLU 71  A 71  A ? -0.4 LEU 89  A 89  A ? -3.0 CYS 75  A 75  A ? -0.5 
74  PHE 74  A 74  A ? LYS 72  A 72  A ? -0.5 MET 88  A 88  A ? -0.2 LEU 76  A 76  A ? -2.1 MET 88  A 88  A ? -0.2 
75  CYS 75  A 75  A ? ILE 87  A 87  A ? -2.3 TYR 73  A 73  A ? -0.5 ILE 87  A 87  A ? -0.5 SER 77  A 77  A ? -0.3 
76  LEU 76  A 76  A ? PHE 74  A 74  A ? -2.1 ASP 86  A 86  A ? -0.1 ILE 78  A 78  A ? -0.5 ASP 86  A 86  A ? -0.1 
77  SER 77  A 77  A ? CYS 75  A 75  A ? -0.3 LYS 85  A 85  A ? -0.2 GLU 82  A 82  A ? -0.1 CYS 75  A 75  A ? -0.0 
78  ILE 78  A 78  A ? LEU 76  A 76  A ? -0.5 ASN 79  A 79  A ? -0.0 ASP 80  A 80  A ? -0.5 SER 77  A 77  A ? -0.1 
79  ASN 79  A 79  A ? ASP 80  A 80  A ? -0.1 GLU 82  A 82  A ? -0.0 THR 81  A 81  A ? -3.2 GLU 82  A 82  A ? -0.7 
80  ASP 80  A 80  A ? ILE 78  A 78  A ? -0.5 THR 81  A 81  A ? -0.3 ASN 79  A 79  A ? -0.1 ILE 78  A 78  A ? -0.0 
81  THR 81  A 81  A ? ASN 79  A 79  A ? -3.2 GLU 82  A 82  A ? -0.1 TRP 83  A 83  A ? -0.7 ASP 80  A 80  A ? -0.3 
82  GLU 82  A 82  A ? ASN 79  A 79  A ? -0.7 TRP 83  A 83  A ? -0.2 LYS 85  A 85  A ? -1.9 SER 77  A 77  A ? -0.1 
83  TRP 83  A 83  A ? THR 81  A 81  A ? -0.7 PRO 157 A 157 A ? -0.3 ASP 86  A 86  A ? -0.2 GLU 82  A 82  A ? -0.2 
84  ASP 84  A 84  A ? LYS 85  A 85  A ? -0.2 THR 81  A 81  A ? -0.1 TRP 83  A 83  A ? -0.2 LYS 211 A 211 A ? -0.1 
85  LYS 85  A 85  A ? GLU 82  A 82  A ? -1.9 ILE 210 A 210 A ? -0.0 ILE 87  A 87  A ? -0.5 ASP 84  A 84  A ? -0.2 
86  ASP 86  A 86  A ? TRP 83  A 83  A ? -0.2 ILE 192 A 192 A ? -0.1 MET 88  A 88  A ? -0.3 ILE 210 A 210 A ? -0.2 
87  ILE 87  A 87  A ? LYS 85  A 85  A ? -0.5 CYS 75  A 75  A ? -0.5 CYS 75  A 75  A ? -2.3 LEU 89  A 89  A ? -0.4 
88  MET 88  A 88  A ? THR 39  A 39  A ? -3.1 ASP 86  A 86  A ? -0.3 THR 39  A 39  A ? -2.7 ILE 90  A 90  A ? -0.5 
89  LEU 89  A 89  A ? TYR 73  A 73  A ? -3.0 ILE 87  A 87  A ? -0.4 TYR 73  A 73  A ? -3.2 ARG 91  A 91  A ? -0.5 
90  ILE 90  A 90  A ? VAL 37  A 37  A ? -3.1 MET 88  A 88  A ? -0.5 VAL 37  A 37  A ? -2.3 LEU 92  A 92  A ? -0.5 
91  ARG 91  A 91  A ? GLU 71  A 71  A ? -3.1 LEU 89  A 89  A ? -0.5 GLU 70  A 70  A ? -3.4 GLU 71  A 71  A ? -1.1 
92  LEU 92  A 92  A ? GLU 35  A 35  A ? -2.9 ILE 90  A 90  A ? -0.5 SER 95  A 95  A ? -0.1 ARG 67  A 67  A ? -0.0 
93  ASN 93  A 93  A ? ASP 68  A 68  A ? -2.1 SER 94  A 94  A ? -0.2 SER 95  A 95  A ? -0.3 LEU 92  A 92  A ? -0.1 
94  SER 94  A 94  A ? ASP 68  A 68  A ? -0.2 GLN 34  A 34  A ? -0.1 ASN 93  A 93  A ? -0.2 GLU 70  A 70  A ? -0.0 
95  SER 95  A 95  A ? ASN 93  A 93  A ? -0.3 LEU 92  A 92  A ? -0.1 SER 97  A 97  A ? -0.3 GLU 35  A 35  A ? -0.2 
96  VAL 96  A 96  A ? GLN 34  A 34  A ? -2.6 ASN 33  A 33  A ? -0.1 ASN 98  A 98  A ? -0.5 SER 95  A 95  A ? -0.1 
97  SER 97  A 97  A ? SER 95  A 95  A ? -0.3 ASP 63  A 63  A ? -0.1 SER 99  A 99  A ? -0.0 ILE 102 A 102 A ? -0.0 
98  ASN 98  A 98  A ? VAL 96  A 96  A ? -0.5 HIS 101 A 101 A ? -0.1 GLU 100 A 100 A ? -0.2 ALA 103 A 103 A ? -0.2 
99  SER 99  A 99  A ? ILE 102 A 102 A ? -2.3 ARG 14  A 14  A ? -0.1 ILE 102 A 102 A ? -0.3 GLY 53  A 53  A ? -0.1 
100 GLU 100 A 100 A ? ASN 98  A 98  A ? -0.2 HIS 101 A 101 A ? -0.2 ARG 14  A 14  A ? -0.1 ALA 103 A 103 A ? -0.1 
101 HIS 101 A 101 A ? ILE 102 A 102 A ? -0.1 HIS 13  A 13  A ? -0.1 ALA 103 A 103 A ? -0.5 GLY 53  A 53  A ? -0.4 
102 ILE 102 A 102 A ? SER 99  A 99  A ? -0.3 LEU 52  A 52  A ? -0.1 SER 99  A 99  A ? -2.3 SER 15  A 15  A ? -0.2 
103 ALA 103 A 103 A ? ARG 14  A 14  A ? -2.1 HIS 101 A 101 A ? -0.5 LEU 31  A 31  A ? -0.2 GLY 53  A 53  A ? -0.1 
104 PRO 104 A 104 A ? ?   ?   ? ?   ? ? ?    ?   ?   ? ?   ? ? ?    SER 106 A 106 A ? -0.4 ILE 32  A 32  A ? -0.3 
105 LEU 105 A 105 A ? LEU 31  A 31  A ? -2.8 SER 15  A 15  A ? -0.2 LEU 107 A 107 A ? -0.1 GLN 188 A 188 A ? -0.1 
106 SER 106 A 106 A ? PRO 104 A 104 A ? -0.4 GLY 187 A 187 A ? -0.3 PHE 189 A 189 A ? -1.9 SER 109 A 109 A ? -0.1 
107 LEU 107 A 107 A ? ILE 32  A 32  A ? -0.2 GLN 188 A 188 A ? -0.2 GLN 190 A 190 A ? -0.1 SER 106 A 106 A ? -0.1 
108 PRO 108 A 108 A ? ?   ?   ? ?   ? ? ?    ?   ?   ? ?   ? ? ?    LEU 107 A 107 A ? -0.1 THR 216 A 216 A ? -0.1 
109 SER 109 A 109 A ? SER 110 A 110 A ? -0.2 LEU 107 A 107 A ? -0.1 LEU 107 A 107 A ? -0.0 GLN 188 A 188 A ? -0.0 
110 SER 110 A 110 A ? ?   ?   ? ?   ? ? ?    ?   ?   ? ?   ? ? ?    SER 109 A 109 A ? -0.2 PHE 213 A 213 A ? -0.1 
111 PRO 111 A 111 A ? ?   ?   ? ?   ? ? ?    ?   ?   ? ?   ? ? ?    SER 113 A 113 A ? -0.1 GLN 190 A 190 A ? -0.0 
112 PRO 112 A 112 A ? ?   ?   ? ?   ? ? ?    ?   ?   ? ?   ? ? ?    VAL 114 A 114 A ? -0.3 GLY 115 A 115 A ? -0.0 
113 SER 113 A 113 A ? VAL 114 A 114 A ? -0.1 PRO 111 A 111 A ? -0.1 SER 116 A 116 A ? -2.3 LEU 144 A 144 A ? -0.2 
114 VAL 114 A 114 A ? PRO 112 A 112 A ? -0.3 GLY 115 A 115 A ? -0.2 LEU 145 A 145 A ? -0.2 VAL 117 A 117 A ? -0.1 
115 GLY 115 A 115 A ? LEU 144 A 144 A ? -2.2 SER 116 A 116 A ? -0.3 VAL 114 A 114 A ? -0.2 LEU 145 A 145 A ? -0.1 
116 SER 116 A 116 A ? SER 113 A 113 A ? -2.3 VAL 117 A 117 A ? -0.1 LEU 144 A 144 A ? -2.1 CYS 118 A 118 A ? -0.6 
117 VAL 117 A 117 A ? LYS 143 A 143 A ? -0.2 VAL 114 A 114 A ? -0.1 ASN 186 A 186 A ? -0.6 ARG 119 A 119 A ? -0.3 
118 CYS 118 A 118 A ? ILE 142 A 142 A ? -3.8 SER 116 A 116 A ? -0.6 ILE 142 A 142 A ? -3.4 ILE 120 A 120 A ? -0.5 
119 ARG 119 A 119 A ? ILE 184 A 184 A ? -3.9 VAL 117 A 117 A ? -0.3 ILE 184 A 184 A ? -3.3 MET 121 A 121 A ? -0.4 
120 ILE 120 A 120 A ? ALA 140 A 140 A ? -2.7 CYS 118 A 118 A ? -0.5 ALA 140 A 140 A ? -1.7 GLY 122 A 122 A ? -0.3 
121 MET 121 A 121 A ? PRO 182 A 182 A ? -1.2 ARG 119 A 119 A ? -0.4 TRP 123 A 123 A ? -0.3 CYS 139 A 139 A ? -0.2 
122 GLY 122 A 122 A ? TYR 138 A 138 A ? -1.5 ILE 120 A 120 A ? -0.3 TYR 138 A 138 A ? -2.2 VAL 2   A 2   A ? -0.2 
123 TRP 123 A 123 A ? GLY 177 A 177 A ? -0.4 MET 121 A 121 A ? -0.3 ASP 178 A 178 A ? -0.1 ILE 126 A 126 A ? -0.1 
124 GLY 124 A 124 A ? ALA 125 A 125 A ? -0.2 TYR 138 A 138 A ? -0.2 VAL 2   A 2   A ? -0.4 GLY 177 A 177 A ? -0.3 
125 ALA 125 A 125 A ? ARG 176 A 176 A ? -3.6 LEU 1   A 1   A ? -0.2 TYR 133 A 133 A ? -0.2 GLY 124 A 124 A ? -0.2 
126 ILE 126 A 126 A ? THR 132 A 132 A ? -2.8 LEU 1   A 1   A ? -0.1 GLY 4   A 4   A ? -0.4 SER 128 A 128 A ? -0.3 
127 THR 127 A 127 A ? THR 132 A 132 A ? -0.4 ILE 3   A 3   A ? -0.1 THR 132 A 132 A ? -0.3 CYS 200 A 200 A ? -0.1 
128 SER 128 A 128 A ? ILE 126 A 126 A ? -0.3 GLU 131 A 131 A ? -0.1 THR 199 A 199 A ? -0.1 GLU 131 A 131 A ? -0.1 
129 PRO 129 A 129 A ? ?   ?   ? ?   ? ? ?    ?   ?   ? ?   ? ? ?    GLU 131 A 131 A ? -0.7 THR 127 A 127 A ? -0.1 
130 ASN 130 A 130 A ? GLU 131 A 131 A ? -0.0 ALA 125 A 125 A ? -0.0 THR 132 A 132 A ? -0.4 ?   ?   ? ?   ? ? ?    
131 GLU 131 A 131 A ? PRO 129 A 129 A ? -0.7 ILE 126 A 126 A ? -0.1 TYR 133 A 133 A ? -0.4 SER 128 A 128 A ? -0.1 
132 THR 132 A 132 A ? ASN 130 A 130 A ? -0.4 THR 127 A 127 A ? -0.3 ILE 126 A 126 A ? -2.8 THR 127 A 127 A ? -0.4 
133 TYR 133 A 133 A ? GLU 131 A 131 A ? -0.4 ALA 125 A 125 A ? -0.2 ALA 125 A 125 A ? -0.2 GLY 124 A 124 A ? -0.1 
134 PRO 134 A 134 A ? ?   ?   ? ?   ? ? ?    ?   ?   ? ?   ? ? ?    TYR 138 A 138 A ? -0.1 ALA 57  A 57  A ? -0.0 
135 ASP 135 A 135 A ? TYR 133 A 133 A ? -0.1 PRO 137 A 137 A ? -0.1 ALA 57  A 57  A ? -2.1 SER 58  A 58  A ? -0.2 
136 VAL 136 A 136 A ? SER 56  A 56  A ? -0.2 ALA 57  A 57  A ? -0.1 SER 56  A 56  A ? -0.2 TYR 138 A 138 A ? -0.1 
137 PRO 137 A 137 A ? ?   ?   ? ?   ? ? ?    ?   ?   ? ?   ? ? ?    CYS 8   A 8   A ? -2.9 CYS 139 A 139 A ? -0.3 
138 TYR 138 A 138 A ? GLY 122 A 122 A ? -2.2 GLU 7   A 7   A ? -0.3 GLY 122 A 122 A ? -1.5 ALA 140 A 140 A ? -0.3 
139 CYS 139 A 139 A ? ASP 6   A 6   A ? -3.4 PRO 137 A 137 A ? -0.3 ASP 6   A 6   A ? -2.3 ASN 141 A 141 A ? -0.3 
140 ALA 140 A 140 A ? ILE 120 A 120 A ? -1.7 TYR 138 A 138 A ? -0.3 ILE 120 A 120 A ? -2.7 ILE 142 A 142 A ? -0.4 
141 ASN 141 A 141 A ? CYS 139 A 139 A ? -0.3 ARG 119 A 119 A ? -0.2 LYS 143 A 143 A ? -0.3 ARG 119 A 119 A ? -0.2 
142 ILE 142 A 142 A ? CYS 118 A 118 A ? -3.4 ALA 140 A 140 A ? -0.4 CYS 118 A 118 A ? -3.8 LEU 144 A 144 A ? -0.4 
143 LYS 143 A 143 A ? GLY 166 A 166 A ? -0.8 ASN 141 A 141 A ? -0.3 GLY 166 A 166 A ? -2.4 LEU 145 A 145 A ? -0.4 
144 LEU 144 A 144 A ? SER 116 A 116 A ? -2.1 ILE 142 A 142 A ? -0.4 GLY 115 A 115 A ? -2.2 ALA 165 A 165 A ? -0.3 
145 LEU 145 A 145 A ? CYS 164 A 164 A ? -4.3 LYS 143 A 143 A ? -0.4 CYS 164 A 164 A ? -0.6 TYR 147 A 147 A ? -0.2 
146 ARG 146 A 146 A ? LEU 144 A 144 A ? -0.2 TYR 147 A 147 A ? -0.1 LEU 149 A 149 A ? -1.7 CYS 150 A 150 A ? -0.8 
147 TYR 147 A 147 A ? SER 148 A 148 A ? -0.3 LEU 145 A 145 A ? -0.2 ARG 151 A 151 A ? -2.2 CYS 150 A 150 A ? -0.3 
148 SER 148 A 148 A ? LEU 149 A 149 A ? -0.2 CYS 150 A 150 A ? -0.2 ALA 152 A 152 A ? -1.5 TYR 147 A 147 A ? -0.3 
149 LEU 149 A 149 A ? ARG 146 A 146 A ? -1.7 ARG 151 A 151 A ? -0.2 VAL 153 A 153 A ? -1.1 SER 148 A 148 A ? -0.2 
150 CYS 150 A 150 A ? ARG 146 A 146 A ? -0.8 TYR 147 A 147 A ? -0.3 TYR 154 A 154 A ? -2.9 ARG 155 A 155 A ? -0.3 
151 ARG 151 A 151 A ? TYR 147 A 147 A ? -2.2 ALA 152 A 152 A ? -0.2 ARG 155 A 155 A ? -1.3 CYS 150 A 150 A ? -0.2 
152 ALA 152 A 152 A ? SER 148 A 148 A ? -1.5 TYR 147 A 147 A ? -0.2 ARG 151 A 151 A ? -0.2 CYS 150 A 150 A ? -0.2 
153 VAL 153 A 153 A ? LEU 149 A 149 A ? -1.1 CYS 150 A 150 A ? -0.2 ARG 151 A 151 A ? -0.2 ALA 152 A 152 A ? -0.2 
154 TYR 154 A 154 A ? CYS 150 A 150 A ? -2.9 ARG 156 A 156 A ? -0.1 ARG 151 A 151 A ? -0.2 ALA 152 A 152 A ? -0.2 
155 ARG 155 A 155 A ? ARG 151 A 151 A ? -1.3 CYS 150 A 150 A ? -0.3 ALA 152 A 152 A ? -0.1 ARG 151 A 151 A ? -0.1 
156 ARG 156 A 156 A ? ARG 151 A 151 A ? -0.2 CYS 150 A 150 A ? -0.2 ALA 158 A 158 A ? -0.7 ARG 155 A 155 A ? -0.2 
157 PRO 157 A 157 A ? ?   ?   ? ?   ? ? ?    ?   ?   ? ?   ? ? ?    TRP 83  A 83  A ? -0.3 GLN 159 A 159 A ? -0.3 
158 ALA 158 A 158 A ? ARG 156 A 156 A ? -0.7 GLU 82  A 82  A ? -0.1 SER 160 A 160 A ? -0.1 ARG 156 A 156 A ? -0.1 
159 GLN 159 A 159 A ? PRO 157 A 157 A ? -0.3 SER 160 A 160 A ? -0.0 ARG 161 A 161 A ? -3.0 ILE 162 A 162 A ? -0.2 
160 SER 160 A 160 A ? ARG 161 A 161 A ? -0.3 ALA 158 A 158 A ? -0.1 ASP 214 A 214 A ? -0.1 GLN 159 A 159 A ? -0.0 
161 ARG 161 A 161 A ? GLN 159 A 159 A ? -3.0 ILE 210 A 210 A ? -0.1 LYS 211 A 211 A ? -2.6 LEU 163 A 163 A ? -0.4 
162 ILE 162 A 162 A ? ILE 210 A 210 A ? -0.2 GLN 159 A 159 A ? -0.2 CYS 164 A 164 A ? -0.4 ILE 210 A 210 A ? -0.2 
163 LEU 163 A 163 A ? PHE 209 A 209 A ? -3.8 ARG 161 A 161 A ? -0.4 PHE 209 A 209 A ? -2.7 ALA 165 A 165 A ? -0.5 
164 CYS 164 A 164 A ? LEU 145 A 145 A ? -0.6 ILE 162 A 162 A ? -0.4 LEU 145 A 145 A ? -4.3 GLY 166 A 166 A ? -0.4 
165 ALA 165 A 165 A ? GLY 207 A 207 A ? -2.4 LEU 163 A 163 A ? -0.5 GLY 207 A 207 A ? -3.3 ILE 167 A 167 A ? -0.3 
166 GLY 166 A 166 A ? LYS 143 A 143 A ? -2.4 CYS 164 A 164 A ? -0.4 LYS 143 A 143 A ? -0.8 LEU 168 A 168 A ? -0.5 
167 ILE 167 A 167 A ? LYS 172 A 172 A ? -0.6 ALA 165 A 165 A ? -0.3 GLY 170 A 170 A ? -2.3 TYR 204 A 204 A ? -0.4 
168 LEU 168 A 168 A ? GLY 166 A 166 A ? -0.5 GLN 169 A 169 A ? -0.3 TYR 204 A 204 A ? -1.0 ILE 167 A 167 A ? -0.1 
169 GLN 169 A 169 A ? GLY 170 A 170 A ? -0.3 PRO 203 A 203 A ? -0.2 LEU 168 A 168 A ? -0.3 GLY 171 A 171 A ? -0.1 
170 GLY 170 A 170 A ? ILE 167 A 167 A ? -2.3 GLN 202 A 202 A ? -0.3 GLN 169 A 169 A ? -0.3 GLN 202 A 202 A ? -0.2 
171 GLY 171 A 171 A ? ALA 201 A 201 A ? -2.8 CYS 200 A 200 A ? -0.1 GLY 173 A 173 A ? -0.3 GLN 202 A 202 A ? -0.1 
172 LYS 172 A 172 A ? ILE 167 A 167 A ? -0.2 ALA 201 A 201 A ? -0.1 ILE 167 A 167 A ? -0.6 ILE 174 A 174 A ? -0.3 
173 GLY 173 A 173 A ? ILE 3   A 3   A ? -1.6 GLY 171 A 171 A ? -0.3 ILE 3   A 3   A ? -1.9 CYS 175 A 175 A ? -0.3 
174 ILE 174 A 174 A ? LYS 172 A 172 A ? -0.3 VAL 2   A 2   A ? -0.2 ALA 201 A 201 A ? -0.5 ARG 176 A 176 A ? -0.3 
175 CYS 175 A 175 A ? LEU 1   A 1   A ? -0.4 GLY 173 A 173 A ? -0.3 ASP 178 A 178 A ? -1.1 GLY 124 A 124 A ? -0.1 
176 ARG 176 A 176 A ? ILE 174 A 174 A ? -0.3 GLY 177 A 177 A ? -0.2 ALA 125 A 125 A ? -3.6 CYS 175 A 175 A ? -0.1 
177 GLY 177 A 177 A ? GLY 124 A 124 A ? -0.3 LEU 26  A 26  A ? -0.1 TRP 123 A 123 A ? -0.4 ARG 176 A 176 A ? -0.2 
178 ASP 178 A 178 A ? CYS 175 A 175 A ? -1.1 GLY 122 A 122 A ? -0.1 GLY 181 A 181 A ? -2.6 VAL 193 A 193 A ? -0.3 
179 SER 179 A 179 A ? LEU 26  A 26  A ? -0.3 GLY 180 A 180 A ? -0.3 GLY 28  A 28  A ? -3.2 HIS 194 A 194 A ? -0.1 
180 GLY 180 A 180 A ? VAL 193 A 193 A ? -1.3 GLY 181 A 181 A ? -0.3 SER 179 A 179 A ? -0.3 HIS 194 A 194 A ? -0.1 
181 GLY 181 A 181 A ? ASP 178 A 178 A ? -2.6 PRO 182 A 182 A ? -0.1 VAL 193 A 193 A ? -1.9 GLY 180 A 180 A ? -0.3 
182 PRO 182 A 182 A ? ?   ?   ? ?   ? ? ?    ?   ?   ? ?   ? ? ?    MET 121 A 121 A ? -1.2 ILE 184 A 184 A ? -0.5 
183 LEU 183 A 183 A ? GLY 191 A 191 A ? -2.0 ILE 120 A 120 A ? -0.2 GLN 190 A 190 A ? -3.2 GLY 191 A 191 A ? -1.5 
184 ILE 184 A 184 A ? ARG 119 A 119 A ? -3.3 PRO 182 A 182 A ? -0.5 ARG 119 A 119 A ? -3.9 ASN 186 A 186 A ? -0.4 
185 CYS 185 A 185 A ? GLN 188 A 188 A ? -2.2 LEU 183 A 183 A ? -0.5 GLN 188 A 188 A ? -1.9 CYS 118 A 118 A ? -0.2 
186 ASN 186 A 186 A ? VAL 117 A 117 A ? -0.6 ILE 184 A 184 A ? -0.4 CYS 185 A 185 A ? -0.2 PHE 189 A 189 A ? -0.1 
187 GLY 187 A 187 A ? GLN 188 A 188 A ? -0.2 ILE 184 A 184 A ? -0.1 PHE 189 A 189 A ? -0.3 SER 106 A 106 A ? -0.3 
188 GLN 188 A 188 A ? CYS 185 A 185 A ? -1.9 LEU 105 A 105 A ? -0.1 CYS 185 A 185 A ? -2.2 GLN 190 A 190 A ? -0.8 
189 PHE 189 A 189 A ? SER 106 A 106 A ? -1.9 GLY 187 A 187 A ? -0.3 ILE 184 A 184 A ? -0.2 ILE 192 A 192 A ? -0.1 
190 GLN 190 A 190 A ? LEU 183 A 183 A ? -3.2 GLN 188 A 188 A ? -0.8 VAL 212 A 212 A ? -1.7 PHE 213 A 213 A ? -0.5 
191 GLY 191 A 191 A ? LEU 183 A 183 A ? -1.5 LYS 211 A 211 A ? -0.2 LEU 183 A 183 A ? -2.0 VAL 193 A 193 A ? -0.4 
192 ILE 192 A 192 A ? ILE 210 A 210 A ? -1.1 GLN 190 A 190 A ? -0.3 ILE 210 A 210 A ? -2.9 LEU 163 A 163 A ? -0.2 
193 VAL 193 A 193 A ? GLY 181 A 181 A ? -1.9 GLY 191 A 191 A ? -0.4 GLY 180 A 180 A ? -1.3 PHE 209 A 209 A ? -0.2 
194 HIS 194 A 194 A ? LEU 208 A 208 A ? -3.0 ALA 195 A 195 A ? -0.4 GLY 196 A 196 A ? -0.3 PHE 209 A 209 A ? -0.2 
195 ALA 195 A 195 A ? LEU 208 A 208 A ? -1.5 TRP 83  A 83  A ? -0.0 LEU 208 A 208 A ? -3.4 HIS 194 A 194 A ? -0.4 
196 GLY 196 A 196 A ? HIS 194 A 194 A ? -0.3 GLY 207 A 207 A ? -0.2 GLY 207 A 207 A ? -0.1 CYS 200 A 200 A ? -0.1 
197 GLY 197 A 197 A ? ALA 195 A 195 A ? -0.3 GLU 205 A 205 A ? -0.2 GLY 196 A 196 A ? -0.1 ALA 201 A 201 A ? -0.1 
198 LYS 198 A 198 A ? THR 199 A 199 A ? -0.1 CYS 200 A 200 A ? -0.1 CYS 200 A 200 A ? -0.5 GLY 197 A 197 A ? -0.1 
199 THR 199 A 199 A ? SER 128 A 128 A ? -0.1 CYS 175 A 175 A ? -0.1 GLN 202 A 202 A ? -0.7 GLY 197 A 197 A ? -0.2 
200 CYS 200 A 200 A ? LYS 198 A 198 A ? -0.5 ALA 201 A 201 A ? -0.2 CYS 175 A 175 A ? -0.1 GLY 171 A 171 A ? -0.1 
201 ALA 201 A 201 A ? ILE 174 A 174 A ? -0.5 GLU 205 A 205 A ? -0.2 GLY 171 A 171 A ? -2.8 CYS 200 A 200 A ? -0.2 
202 GLN 202 A 202 A ? THR 199 A 199 A ? -0.7 GLU 205 A 205 A ? -0.3 GLU 205 A 205 A ? -1.8 GLY 170 A 170 A ? -0.3 
203 PRO 203 A 203 A ? ?   ?   ? ?   ? ? ?    ?   ?   ? ?   ? ? ?    GLN 169 A 169 A ? -0.2 LEU 168 A 168 A ? -0.2 
204 TYR 204 A 204 A ? LEU 168 A 168 A ? -1.0 ILE 167 A 167 A ? -0.4 LEU 168 A 168 A ? -0.1 GLN 169 A 169 A ? -0.1 
205 GLU 205 A 205 A ? GLN 202 A 202 A ? -1.8 ILE 167 A 167 A ? -0.3 GLN 202 A 202 A ? -0.3 GLY 197 A 197 A ? -0.2 
206 PRO 206 A 206 A ? ?   ?   ? ?   ? ? ?    ?   ?   ? ?   ? ? ?    GLY 166 A 166 A ? -0.3 LEU 208 A 208 A ? -0.2 
207 GLY 207 A 207 A ? ALA 165 A 165 A ? -3.3 GLY 196 A 196 A ? -0.1 ALA 165 A 165 A ? -2.4 PHE 209 A 209 A ? -0.4 
208 LEU 208 A 208 A ? ALA 195 A 195 A ? -3.4 PRO 206 A 206 A ? -0.2 HIS 194 A 194 A ? -3.0 ALA 195 A 195 A ? -1.5 
209 PHE 209 A 209 A ? LEU 163 A 163 A ? -2.7 GLY 207 A 207 A ? -0.4 LEU 163 A 163 A ? -3.8 LYS 211 A 211 A ? -0.4 
210 ILE 210 A 210 A ? ILE 192 A 192 A ? -2.9 LEU 208 A 208 A ? -0.4 ILE 192 A 192 A ? -1.1 VAL 212 A 212 A ? -1.0 
211 LYS 211 A 211 A ? ARG 161 A 161 A ? -2.6 PHE 209 A 209 A ? -0.4 ASP 214 A 214 A ? -1.0 GLY 191 A 191 A ? -0.2 
212 VAL 212 A 212 A ? GLN 190 A 190 A ? -1.7 ILE 210 A 210 A ? -1.0 TYR 215 A 215 A ? -2.6 THR 216 A 216 A ? -0.4 
213 PHE 213 A 213 A ? GLN 190 A 190 A ? -0.5 ASP 214 A 214 A ? -0.3 THR 216 A 216 A ? -1.2 ASP 217 A 217 A ? -0.3 
214 ASP 214 A 214 A ? LYS 211 A 211 A ? -1.0 TYR 215 A 215 A ? -0.2 PHE 213 A 213 A ? -0.3 VAL 212 A 212 A ? -0.2 
215 TYR 215 A 215 A ? VAL 212 A 212 A ? -2.6 LYS 211 A 211 A ? -0.2 ILE 219 A 219 A ? -2.9 ASP 214 A 214 A ? -0.2 
216 THR 216 A 216 A ? PHE 213 A 213 A ? -1.2 VAL 212 A 212 A ? -0.4 HIS 220 A 220 A ? -2.6 SER 221 A 221 A ? -0.2 
217 ASP 217 A 217 A ? PHE 213 A 213 A ? -0.3 ILE 219 A 219 A ? -0.2 SER 221 A 221 A ? -2.1 THR 216 A 216 A ? -0.2 
218 TRP 218 A 218 A ? HIS 220 A 220 A ? -0.2 ILE 219 A 219 A ? -0.2 ILE 222 A 222 A ? -1.5 THR 216 A 216 A ? -0.2 
219 ILE 219 A 219 A ? TYR 215 A 215 A ? -2.9 HIS 220 A 220 A ? -0.2 ILE 223 A 223 A ? -2.3 ILE 222 A 222 A ? -0.3 
220 HIS 220 A 220 A ? THR 216 A 216 A ? -2.6 SER 221 A 221 A ? -0.2 ALA 224 A 224 A ? -2.5 GLY 225 A 225 A ? -0.2 
221 SER 221 A 221 A ? ASP 217 A 217 A ? -2.1 THR 216 A 216 A ? -0.2 GLY 225 A 225 A ? -1.1 HIS 220 A 220 A ? -0.2 
222 ILE 222 A 222 A ? TRP 218 A 218 A ? -1.5 ILE 219 A 219 A ? -0.3 ASN 226 A 226 A ? -0.6 HIS 220 A 220 A ? -0.2 
223 ILE 223 A 223 A ? ILE 219 A 219 A ? -2.3 ALA 224 A 224 A ? -0.2 ASN 226 A 226 A ? -0.5 SER 221 A 221 A ? -0.2 
224 ALA 224 A 224 A ? HIS 220 A 220 A ? -2.5 GLY 225 A 225 A ? -0.2 ILE 223 A 223 A ? -0.2 ILE 222 A 222 A ? -0.2 
225 GLY 225 A 225 A ? SER 221 A 221 A ? -1.1 HIS 220 A 220 A ? -0.2 ALA 224 A 224 A ? -0.2 ILE 223 A 223 A ? -0.2 
226 ASN 226 A 226 A ? ILE 222 A 222 A ? -0.6 ILE 223 A 223 A ? -0.5 GLY 225 A 225 A ? -0.2 ALA 224 A 224 A ? -0.2 
# 
loop_
_dssp_statistics_histogram.entry_id 
_dssp_statistics_histogram.type 
_dssp_statistics_histogram.1 
_dssp_statistics_histogram.2 
_dssp_statistics_histogram.3 
_dssp_statistics_histogram.4 
_dssp_statistics_histogram.5 
_dssp_statistics_histogram.6 
_dssp_statistics_histogram.7 
_dssp_statistics_histogram.8 
_dssp_statistics_histogram.9 
_dssp_statistics_histogram.10 
_dssp_statistics_histogram.11 
_dssp_statistics_histogram.12 
_dssp_statistics_histogram.13 
_dssp_statistics_histogram.14 
_dssp_statistics_histogram.15 
_dssp_statistics_histogram.16 
_dssp_statistics_histogram.17 
_dssp_statistics_histogram.18 
_dssp_statistics_histogram.19 
_dssp_statistics_histogram.20 
_dssp_statistics_histogram.21 
_dssp_statistics_histogram.22 
_dssp_statistics_histogram.23 
_dssp_statistics_histogram.24 
_dssp_statistics_histogram.25 
_dssp_statistics_histogram.26 
_dssp_statistics_histogram.27 
_dssp_statistics_histogram.28 
_dssp_statistics_histogram.29 
_dssp_statistics_histogram.30 
Prmu_A_11 residues_per_alpha_helix        0 0 0 0 0 0 0 1 0 1 0 0 0 0 0 0 0 0 0 0 0 0 0 0 0 0 0 0 0 0 
Prmu_A_11 parallel_bridges_per_ladder     0 0 0 0 0 0 0 0 0 0 0 0 0 0 0 0 0 0 0 0 0 0 0 0 0 0 0 0 0 0 
Prmu_A_11 antiparallel_bridges_per_ladder 1 2 3 5 1 2 0 0 0 0 0 0 0 0 0 0 0 0 0 0 0 0 0 0 0 0 0 0 0 0 
Prmu_A_11 ladders_per_sheet               0 0 0 0 0 1 1 0 0 0 0 0 0 0 0 0 0 0 0 0 0 0 0 0 0 0 0 0 0 0 
# 
loop_
_dssp_statistics_hbond.entry_id 
_dssp_statistics_hbond.type 
_dssp_statistics_hbond.count 
_dssp_statistics_hbond.count_per_100 
Prmu_A_11 O(I)-->H-N(J)          139 61.5 
Prmu_A_11 'PARALLEL BRIDGES'     0   0.0  
Prmu_A_11 'ANTIPARALLEL BRIDGES' 67  29.6 
Prmu_A_11 O(I)-->H-N(I-5)        1   0.4  
Prmu_A_11 O(I)-->H-N(I-4)        2   0.9  
Prmu_A_11 O(I)-->H-N(I-3)        4   1.8  
Prmu_A_11 O(I)-->H-N(I-2)        0   0.0  
Prmu_A_11 O(I)-->H-N(I-1)        0   0.0  
Prmu_A_11 O(I)-->H-N(I+0)        0   0.0  
Prmu_A_11 O(I)-->H-N(I+1)        0   0.0  
Prmu_A_11 O(I)-->H-N(I+2)        19  8.4  
Prmu_A_11 O(I)-->H-N(I+3)        23  10.2 
Prmu_A_11 O(I)-->H-N(I+4)        14  6.2  
Prmu_A_11 O(I)-->H-N(I+5)        0   0.0  
# 
_dssp_statistics.entry_id                       Prmu_A_11 
_dssp_statistics.nr_of_residues                 226 
_dssp_statistics.nr_of_chains                   1 
_dssp_statistics.nr_of_ss_bridges_total         0 
_dssp_statistics.nr_of_ss_bridges_intra_chain   0 
_dssp_statistics.nr_of_ss_bridges_inter_chain   0 
# 
loop_
_chem_comp.id 
_chem_comp.type 
_chem_comp.mon_nstd_flag 
_chem_comp.name 
_chem_comp.formula 
_chem_comp.formula_weight 
ALA 'L-PEPTIDE LINKING' y ALANINE         'C3 H7 N O2'     89.093 
ARG 'L-PEPTIDE LINKING' y ARGININE        'C6 H15 N4 O2'  175.209 
ASN 'L-PEPTIDE LINKING' y ASPARAGINE      'C4 H8 N2 O3'   132.118 
ASP 'L-PEPTIDE LINKING' y 'ASPARTIC ACID' 'C4 H7 N O4'    133.103 
CYS 'L-PEPTIDE LINKING' y CYSTEINE        'C3 H7 N O2 S'  121.158 
GLN 'L-PEPTIDE LINKING' y GLUTAMINE       'C5 H10 N2 O3'  146.144 
GLU 'L-PEPTIDE LINKING' y 'GLUTAMIC ACID' 'C5 H9 N O4'    147.129 
GLY 'PEPTIDE LINKING'   y GLYCINE         'C2 H5 N O2'     75.067 
HIS 'L-PEPTIDE LINKING' y HISTIDINE       'C6 H10 N3 O2'  156.162 
ILE 'L-PEPTIDE LINKING' y ISOLEUCINE      'C6 H13 N O2'   131.173 
LEU 'L-PEPTIDE LINKING' y LEUCINE         'C6 H13 N O2'   131.173 
LYS 'L-PEPTIDE LINKING' y LYSINE          'C6 H15 N2 O2'  147.195 
MET 'L-PEPTIDE LINKING' y METHIONINE      'C5 H11 N O2 S' 149.211 
PHE 'L-PEPTIDE LINKING' y PHENYLALANINE   'C9 H11 N O2'   165.189 
PRO 'L-PEPTIDE LINKING' y PROLINE         'C5 H9 N O2'     115.13 
SER 'L-PEPTIDE LINKING' y SERINE          'C3 H7 N O3'    105.093 
THR 'L-PEPTIDE LINKING' y THREONINE       'C4 H9 N O3'    119.119 
TRP 'L-PEPTIDE LINKING' y TRYPTOPHAN      'C11 H12 N2 O2' 204.225 
TYR 'L-PEPTIDE LINKING' y TYROSINE        'C9 H11 N O3'   181.189 
VAL 'L-PEPTIDE LINKING' y VALINE          'C5 H11 N O2'   117.146 
# 
loop_
_atom_type.symbol 
N 
C 
O 
S 
# 
loop_
_entity_poly_seq.entity_id 
_entity_poly_seq.num 
_entity_poly_seq.mon_id 
_entity_poly_seq.hetero 
1   1 LEU n 
1   2 VAL n 
1   3 ILE n 
1   4 GLY n 
1   5 GLY n 
1   6 ASP n 
1   7 GLU n 
1   8 CYS n 
1   9 ASN n 
1  10 ILE n 
1  11 ASN n 
1  12 GLU n 
1  13 HIS n 
1  14 ARG n 
1  15 SER n 
1  16 LEU n 
1  17 VAL n 
1  18 VAL n 
1  19 LEU n 
1  20 PHE n 
1  21 ASN n 
1  22 SER n 
1  23 SER n 
1  24 GLY n 
1  25 ALA n 
1  26 LEU n 
1  27 CYS n 
1  28 GLY n 
1  29 GLY n 
1  30 THR n 
1  31 LEU n 
1  32 ILE n 
1  33 ASN n 
1  34 GLN n 
1  35 GLU n 
1  36 TRP n 
1  37 VAL n 
1  38 LEU n 
1  39 THR n 
1  40 ALA n 
1  41 ALA n 
1  42 HIS n 
1  43 CYS n 
1  44 ASP n 
1  45 MET n 
1  46 PRO n 
1  47 ASN n 
1  48 MET n 
1  49 GLN n 
1  50 ILE n 
1  51 TYR n 
1  52 LEU n 
1  53 GLY n 
1  54 VAL n 
1  55 HIS n 
1  56 SER n 
1  57 ALA n 
1  58 SER n 
1  59 VAL n 
1  60 PRO n 
1  61 ASN n 
1  62 ASP n 
1  63 ASP n 
1  64 GLU n 
1  65 GLN n 
1  66 ALA n 
1  67 ARG n 
1  68 ASP n 
1  69 PRO n 
1  70 GLU n 
1  71 GLU n 
1  72 LYS n 
1  73 TYR n 
1  74 PHE n 
1  75 CYS n 
1  76 LEU n 
1  77 SER n 
1  78 ILE n 
1  79 ASN n 
1  80 ASP n 
1  81 THR n 
1  82 GLU n 
1  83 TRP n 
1  84 ASP n 
1  85 LYS n 
1  86 ASP n 
1  87 ILE n 
1  88 MET n 
1  89 LEU n 
1  90 ILE n 
1  91 ARG n 
1  92 LEU n 
1  93 ASN n 
1  94 SER n 
1  95 SER n 
1  96 VAL n 
1  97 SER n 
1  98 ASN n 
1  99 SER n 
1 100 GLU n 
1 101 HIS n 
1 102 ILE n 
1 103 ALA n 
1 104 PRO n 
1 105 LEU n 
1 106 SER n 
1 107 LEU n 
1 108 PRO n 
1 109 SER n 
1 110 SER n 
1 111 PRO n 
1 112 PRO n 
1 113 SER n 
1 114 VAL n 
1 115 GLY n 
1 116 SER n 
1 117 VAL n 
1 118 CYS n 
1 119 ARG n 
1 120 ILE n 
1 121 MET n 
1 122 GLY n 
1 123 TRP n 
1 124 GLY n 
1 125 ALA n 
1 126 ILE n 
1 127 THR n 
1 128 SER n 
1 129 PRO n 
1 130 ASN n 
1 131 GLU n 
1 132 THR n 
1 133 TYR n 
1 134 PRO n 
1 135 ASP n 
1 136 VAL n 
1 137 PRO n 
1 138 TYR n 
1 139 CYS n 
1 140 ALA n 
1 141 ASN n 
1 142 ILE n 
1 143 LYS n 
1 144 LEU n 
1 145 LEU n 
1 146 ARG n 
1 147 TYR n 
1 148 SER n 
1 149 LEU n 
1 150 CYS n 
1 151 ARG n 
1 152 ALA n 
1 153 VAL n 
1 154 TYR n 
1 155 ARG n 
1 156 ARG n 
1 157 PRO n 
1 158 ALA n 
1 159 GLN n 
1 160 SER n 
1 161 ARG n 
1 162 ILE n 
1 163 LEU n 
1 164 CYS n 
1 165 ALA n 
1 166 GLY n 
1 167 ILE n 
1 168 LEU n 
1 169 GLN n 
1 170 GLY n 
1 171 GLY n 
1 172 LYS n 
1 173 GLY n 
1 174 ILE n 
1 175 CYS n 
1 176 ARG n 
1 177 GLY n 
1 178 ASP n 
1 179 SER n 
1 180 GLY n 
1 181 GLY n 
1 182 PRO n 
1 183 LEU n 
1 184 ILE n 
1 185 CYS n 
1 186 ASN n 
1 187 GLY n 
1 188 GLN n 
1 189 PHE n 
1 190 GLN n 
1 191 GLY n 
1 192 ILE n 
1 193 VAL n 
1 194 HIS n 
1 195 ALA n 
1 196 GLY n 
1 197 GLY n 
1 198 LYS n 
1 199 THR n 
1 200 CYS n 
1 201 ALA n 
1 202 GLN n 
1 203 PRO n 
1 204 TYR n 
1 205 GLU n 
1 206 PRO n 
1 207 GLY n 
1 208 LEU n 
1 209 PHE n 
1 210 ILE n 
1 211 LYS n 
1 212 VAL n 
1 213 PHE n 
1 214 ASP n 
1 215 TYR n 
1 216 THR n 
1 217 ASP n 
1 218 TRP n 
1 219 ILE n 
1 220 HIS n 
1 221 SER n 
1 222 ILE n 
1 223 ILE n 
1 224 ALA n 
1 225 GLY n 
1 226 ASN n 
# 
loop_
_pdbx_poly_seq_scheme.asym_id 
_pdbx_poly_seq_scheme.entity_id 
_pdbx_poly_seq_scheme.seq_id 
_pdbx_poly_seq_scheme.mon_id 
_pdbx_poly_seq_scheme.ndb_seq_num 
_pdbx_poly_seq_scheme.pdb_seq_num 
_pdbx_poly_seq_scheme.auth_seq_num 
_pdbx_poly_seq_scheme.pdb_mon_id 
_pdbx_poly_seq_scheme.auth_mon_id 
_pdbx_poly_seq_scheme.pdb_strand_id 
_pdbx_poly_seq_scheme.pdb_ins_code 
_pdbx_poly_seq_scheme.hetero 
A 1   1 LEU   1 1   1   LEU LEU A ? n 
A 1   2 VAL   2 2   2   VAL VAL A ? n 
A 1   3 ILE   3 3   3   ILE ILE A ? n 
A 1   4 GLY   4 4   4   GLY GLY A ? n 
A 1   5 GLY   5 5   5   GLY GLY A ? n 
A 1   6 ASP   6 6   6   ASP ASP A ? n 
A 1   7 GLU   7 7   7   GLU GLU A ? n 
A 1   8 CYS   8 8   8   CYS CYS A ? n 
A 1   9 ASN   9 9   9   ASN ASN A ? n 
A 1  10 ILE  10 10  10  ILE ILE A ? n 
A 1  11 ASN  11 11  11  ASN ASN A ? n 
A 1  12 GLU  12 12  12  GLU GLU A ? n 
A 1  13 HIS  13 13  13  HIS HIS A ? n 
A 1  14 ARG  14 14  14  ARG ARG A ? n 
A 1  15 SER  15 15  15  SER SER A ? n 
A 1  16 LEU  16 16  16  LEU LEU A ? n 
A 1  17 VAL  17 17  17  VAL VAL A ? n 
A 1  18 VAL  18 18  18  VAL VAL A ? n 
A 1  19 LEU  19 19  19  LEU LEU A ? n 
A 1  20 PHE  20 20  20  PHE PHE A ? n 
A 1  21 ASN  21 21  21  ASN ASN A ? n 
A 1  22 SER  22 22  22  SER SER A ? n 
A 1  23 SER  23 23  23  SER SER A ? n 
A 1  24 GLY  24 24  24  GLY GLY A ? n 
A 1  25 ALA  25 25  25  ALA ALA A ? n 
A 1  26 LEU  26 26  26  LEU LEU A ? n 
A 1  27 CYS  27 27  27  CYS CYS A ? n 
A 1  28 GLY  28 28  28  GLY GLY A ? n 
A 1  29 GLY  29 29  29  GLY GLY A ? n 
A 1  30 THR  30 30  30  THR THR A ? n 
A 1  31 LEU  31 31  31  LEU LEU A ? n 
A 1  32 ILE  32 32  32  ILE ILE A ? n 
A 1  33 ASN  33 33  33  ASN ASN A ? n 
A 1  34 GLN  34 34  34  GLN GLN A ? n 
A 1  35 GLU  35 35  35  GLU GLU A ? n 
A 1  36 TRP  36 36  36  TRP TRP A ? n 
A 1  37 VAL  37 37  37  VAL VAL A ? n 
A 1  38 LEU  38 38  38  LEU LEU A ? n 
A 1  39 THR  39 39  39  THR THR A ? n 
A 1  40 ALA  40 40  40  ALA ALA A ? n 
A 1  41 ALA  41 41  41  ALA ALA A ? n 
A 1  42 HIS  42 42  42  HIS HIS A ? n 
A 1  43 CYS  43 43  43  CYS CYS A ? n 
A 1  44 ASP  44 44  44  ASP ASP A ? n 
A 1  45 MET  45 45  45  MET MET A ? n 
A 1  46 PRO  46 46  46  PRO PRO A ? n 
A 1  47 ASN  47 47  47  ASN ASN A ? n 
A 1  48 MET  48 48  48  MET MET A ? n 
A 1  49 GLN  49 49  49  GLN GLN A ? n 
A 1  50 ILE  50 50  50  ILE ILE A ? n 
A 1  51 TYR  51 51  51  TYR TYR A ? n 
A 1  52 LEU  52 52  52  LEU LEU A ? n 
A 1  53 GLY  53 53  53  GLY GLY A ? n 
A 1  54 VAL  54 54  54  VAL VAL A ? n 
A 1  55 HIS  55 55  55  HIS HIS A ? n 
A 1  56 SER  56 56  56  SER SER A ? n 
A 1  57 ALA  57 57  57  ALA ALA A ? n 
A 1  58 SER  58 58  58  SER SER A ? n 
A 1  59 VAL  59 59  59  VAL VAL A ? n 
A 1  60 PRO  60 60  60  PRO PRO A ? n 
A 1  61 ASN  61 61  61  ASN ASN A ? n 
A 1  62 ASP  62 62  62  ASP ASP A ? n 
A 1  63 ASP  63 63  63  ASP ASP A ? n 
A 1  64 GLU  64 64  64  GLU GLU A ? n 
A 1  65 GLN  65 65  65  GLN GLN A ? n 
A 1  66 ALA  66 66  66  ALA ALA A ? n 
A 1  67 ARG  67 67  67  ARG ARG A ? n 
A 1  68 ASP  68 68  68  ASP ASP A ? n 
A 1  69 PRO  69 69  69  PRO PRO A ? n 
A 1  70 GLU  70 70  70  GLU GLU A ? n 
A 1  71 GLU  71 71  71  GLU GLU A ? n 
A 1  72 LYS  72 72  72  LYS LYS A ? n 
A 1  73 TYR  73 73  73  TYR TYR A ? n 
A 1  74 PHE  74 74  74  PHE PHE A ? n 
A 1  75 CYS  75 75  75  CYS CYS A ? n 
A 1  76 LEU  76 76  76  LEU LEU A ? n 
A 1  77 SER  77 77  77  SER SER A ? n 
A 1  78 ILE  78 78  78  ILE ILE A ? n 
A 1  79 ASN  79 79  79  ASN ASN A ? n 
A 1  80 ASP  80 80  80  ASP ASP A ? n 
A 1  81 THR  81 81  81  THR THR A ? n 
A 1  82 GLU  82 82  82  GLU GLU A ? n 
A 1  83 TRP  83 83  83  TRP TRP A ? n 
A 1  84 ASP  84 84  84  ASP ASP A ? n 
A 1  85 LYS  85 85  85  LYS LYS A ? n 
A 1  86 ASP  86 86  86  ASP ASP A ? n 
A 1  87 ILE  87 87  87  ILE ILE A ? n 
A 1  88 MET  88 88  88  MET MET A ? n 
A 1  89 LEU  89 89  89  LEU LEU A ? n 
A 1  90 ILE  90 90  90  ILE ILE A ? n 
A 1  91 ARG  91 91  91  ARG ARG A ? n 
A 1  92 LEU  92 92  92  LEU LEU A ? n 
A 1  93 ASN  93 93  93  ASN ASN A ? n 
A 1  94 SER  94 94  94  SER SER A ? n 
A 1  95 SER  95 95  95  SER SER A ? n 
A 1  96 VAL  96 96  96  VAL VAL A ? n 
A 1  97 SER  97 97  97  SER SER A ? n 
A 1  98 ASN  98 98  98  ASN ASN A ? n 
A 1  99 SER  99 99  99  SER SER A ? n 
A 1 100 GLU 100 100 100 GLU GLU A ? n 
A 1 101 HIS 101 101 101 HIS HIS A ? n 
A 1 102 ILE 102 102 102 ILE ILE A ? n 
A 1 103 ALA 103 103 103 ALA ALA A ? n 
A 1 104 PRO 104 104 104 PRO PRO A ? n 
A 1 105 LEU 105 105 105 LEU LEU A ? n 
A 1 106 SER 106 106 106 SER SER A ? n 
A 1 107 LEU 107 107 107 LEU LEU A ? n 
A 1 108 PRO 108 108 108 PRO PRO A ? n 
A 1 109 SER 109 109 109 SER SER A ? n 
A 1 110 SER 110 110 110 SER SER A ? n 
A 1 111 PRO 111 111 111 PRO PRO A ? n 
A 1 112 PRO 112 112 112 PRO PRO A ? n 
A 1 113 SER 113 113 113 SER SER A ? n 
A 1 114 VAL 114 114 114 VAL VAL A ? n 
A 1 115 GLY 115 115 115 GLY GLY A ? n 
A 1 116 SER 116 116 116 SER SER A ? n 
A 1 117 VAL 117 117 117 VAL VAL A ? n 
A 1 118 CYS 118 118 118 CYS CYS A ? n 
A 1 119 ARG 119 119 119 ARG ARG A ? n 
A 1 120 ILE 120 120 120 ILE ILE A ? n 
A 1 121 MET 121 121 121 MET MET A ? n 
A 1 122 GLY 122 122 122 GLY GLY A ? n 
A 1 123 TRP 123 123 123 TRP TRP A ? n 
A 1 124 GLY 124 124 124 GLY GLY A ? n 
A 1 125 ALA 125 125 125 ALA ALA A ? n 
A 1 126 ILE 126 126 126 ILE ILE A ? n 
A 1 127 THR 127 127 127 THR THR A ? n 
A 1 128 SER 128 128 128 SER SER A ? n 
A 1 129 PRO 129 129 129 PRO PRO A ? n 
A 1 130 ASN 130 130 130 ASN ASN A ? n 
A 1 131 GLU 131 131 131 GLU GLU A ? n 
A 1 132 THR 132 132 132 THR THR A ? n 
A 1 133 TYR 133 133 133 TYR TYR A ? n 
A 1 134 PRO 134 134 134 PRO PRO A ? n 
A 1 135 ASP 135 135 135 ASP ASP A ? n 
A 1 136 VAL 136 136 136 VAL VAL A ? n 
A 1 137 PRO 137 137 137 PRO PRO A ? n 
A 1 138 TYR 138 138 138 TYR TYR A ? n 
A 1 139 CYS 139 139 139 CYS CYS A ? n 
A 1 140 ALA 140 140 140 ALA ALA A ? n 
A 1 141 ASN 141 141 141 ASN ASN A ? n 
A 1 142 ILE 142 142 142 ILE ILE A ? n 
A 1 143 LYS 143 143 143 LYS LYS A ? n 
A 1 144 LEU 144 144 144 LEU LEU A ? n 
A 1 145 LEU 145 145 145 LEU LEU A ? n 
A 1 146 ARG 146 146 146 ARG ARG A ? n 
A 1 147 TYR 147 147 147 TYR TYR A ? n 
A 1 148 SER 148 148 148 SER SER A ? n 
A 1 149 LEU 149 149 149 LEU LEU A ? n 
A 1 150 CYS 150 150 150 CYS CYS A ? n 
A 1 151 ARG 151 151 151 ARG ARG A ? n 
A 1 152 ALA 152 152 152 ALA ALA A ? n 
A 1 153 VAL 153 153 153 VAL VAL A ? n 
A 1 154 TYR 154 154 154 TYR TYR A ? n 
A 1 155 ARG 155 155 155 ARG ARG A ? n 
A 1 156 ARG 156 156 156 ARG ARG A ? n 
A 1 157 PRO 157 157 157 PRO PRO A ? n 
A 1 158 ALA 158 158 158 ALA ALA A ? n 
A 1 159 GLN 159 159 159 GLN GLN A ? n 
A 1 160 SER 160 160 160 SER SER A ? n 
A 1 161 ARG 161 161 161 ARG ARG A ? n 
A 1 162 ILE 162 162 162 ILE ILE A ? n 
A 1 163 LEU 163 163 163 LEU LEU A ? n 
A 1 164 CYS 164 164 164 CYS CYS A ? n 
A 1 165 ALA 165 165 165 ALA ALA A ? n 
A 1 166 GLY 166 166 166 GLY GLY A ? n 
A 1 167 ILE 167 167 167 ILE ILE A ? n 
A 1 168 LEU 168 168 168 LEU LEU A ? n 
A 1 169 GLN 169 169 169 GLN GLN A ? n 
A 1 170 GLY 170 170 170 GLY GLY A ? n 
A 1 171 GLY 171 171 171 GLY GLY A ? n 
A 1 172 LYS 172 172 172 LYS LYS A ? n 
A 1 173 GLY 173 173 173 GLY GLY A ? n 
A 1 174 ILE 174 174 174 ILE ILE A ? n 
A 1 175 CYS 175 175 175 CYS CYS A ? n 
A 1 176 ARG 176 176 176 ARG ARG A ? n 
A 1 177 GLY 177 177 177 GLY GLY A ? n 
A 1 178 ASP 178 178 178 ASP ASP A ? n 
A 1 179 SER 179 179 179 SER SER A ? n 
A 1 180 GLY 180 180 180 GLY GLY A ? n 
A 1 181 GLY 181 181 181 GLY GLY A ? n 
A 1 182 PRO 182 182 182 PRO PRO A ? n 
A 1 183 LEU 183 183 183 LEU LEU A ? n 
A 1 184 ILE 184 184 184 ILE ILE A ? n 
A 1 185 CYS 185 185 185 CYS CYS A ? n 
A 1 186 ASN 186 186 186 ASN ASN A ? n 
A 1 187 GLY 187 187 187 GLY GLY A ? n 
A 1 188 GLN 188 188 188 GLN GLN A ? n 
A 1 189 PHE 189 189 189 PHE PHE A ? n 
A 1 190 GLN 190 190 190 GLN GLN A ? n 
A 1 191 GLY 191 191 191 GLY GLY A ? n 
A 1 192 ILE 192 192 192 ILE ILE A ? n 
A 1 193 VAL 193 193 193 VAL VAL A ? n 
A 1 194 HIS 194 194 194 HIS HIS A ? n 
A 1 195 ALA 195 195 195 ALA ALA A ? n 
A 1 196 GLY 196 196 196 GLY GLY A ? n 
A 1 197 GLY 197 197 197 GLY GLY A ? n 
A 1 198 LYS 198 198 198 LYS LYS A ? n 
A 1 199 THR 199 199 199 THR THR A ? n 
A 1 200 CYS 200 200 200 CYS CYS A ? n 
A 1 201 ALA 201 201 201 ALA ALA A ? n 
A 1 202 GLN 202 202 202 GLN GLN A ? n 
A 1 203 PRO 203 203 203 PRO PRO A ? n 
A 1 204 TYR 204 204 204 TYR TYR A ? n 
A 1 205 GLU 205 205 205 GLU GLU A ? n 
A 1 206 PRO 206 206 206 PRO PRO A ? n 
A 1 207 GLY 207 207 207 GLY GLY A ? n 
A 1 208 LEU 208 208 208 LEU LEU A ? n 
A 1 209 PHE 209 209 209 PHE PHE A ? n 
A 1 210 ILE 210 210 210 ILE ILE A ? n 
A 1 211 LYS 211 211 211 LYS LYS A ? n 
A 1 212 VAL 212 212 212 VAL VAL A ? n 
A 1 213 PHE 213 213 213 PHE PHE A ? n 
A 1 214 ASP 214 214 214 ASP ASP A ? n 
A 1 215 TYR 215 215 215 TYR TYR A ? n 
A 1 216 THR 216 216 216 THR THR A ? n 
A 1 217 ASP 217 217 217 ASP ASP A ? n 
A 1 218 TRP 218 218 218 TRP TRP A ? n 
A 1 219 ILE 219 219 219 ILE ILE A ? n 
A 1 220 HIS 220 220 220 HIS HIS A ? n 
A 1 221 SER 221 221 221 SER SER A ? n 
A 1 222 ILE 222 222 222 ILE ILE A ? n 
A 1 223 ILE 223 223 223 ILE ILE A ? n 
A 1 224 ALA 224 224 224 ALA ALA A ? n 
A 1 225 GLY 225 225 225 GLY GLY A ? n 
A 1 226 ASN 226 226 226 ASN ASN A ? n 
# 
loop_
_atom_site.group_PDB 
_atom_site.id 
_atom_site.type_symbol 
_atom_site.label_atom_id 
_atom_site.label_alt_id 
_atom_site.label_comp_id 
_atom_site.label_asym_id 
_atom_site.label_entity_id 
_atom_site.label_seq_id 
_atom_site.pdbx_PDB_ins_code 
_atom_site.Cartn_x 
_atom_site.Cartn_y 
_atom_site.Cartn_z 
_atom_site.occupancy 
_atom_site.B_iso_or_equiv 
_atom_site.pdbx_formal_charge 
_atom_site.auth_seq_id 
_atom_site.auth_comp_id 
_atom_site.auth_asym_id 
_atom_site.auth_atom_id 
_atom_site.pdbx_PDB_model_num 
ATOM 1    N N   ? LEU A 1   1 ?  10.951  -0.189  -0.061 1.000 63.990 ? 1   LEU A N   1 
ATOM 2    C CA  ? LEU A 1   1 ?   9.536  -0.083  -0.399 1.000 63.990 ? 1   LEU A CA  1 
ATOM 3    C C   ? LEU A 1   1 ?   9.342   0.713  -1.685 1.000 63.990 ? 1   LEU A C   1 
ATOM 4    C CB  ? LEU A 1   1 ?   8.759   0.575   0.745 1.000 63.990 ? 1   LEU A CB  1 
ATOM 5    O O   ? LEU A 1   1 ?   8.547   0.328  -2.545 1.000 63.990 ? 1   LEU A O   1 
ATOM 6    C CG  ? LEU A 1   1 ?   7.446  -0.096   1.147 1.000 63.990 ? 1   LEU A CG  1 
ATOM 7    C CD1 ? LEU A 1   1 ?   7.539  -0.633   2.571 1.000 63.990 ? 1   LEU A CD1 1 
ATOM 8    C CD2 ? LEU A 1   1 ?   6.282   0.881   1.014 1.000 63.990 ? 1   LEU A CD2 1 
ATOM 9    N N   ? VAL A 1   2 ?   9.896   0.688  -2.251 1.000 86.630 ? 2   VAL A N   1 
ATOM 10   C CA  ? VAL A 1   2 ?  10.072   1.316  -3.557 1.000 86.630 ? 2   VAL A CA  1 
ATOM 11   C C   ? VAL A 1   2 ?  11.548   1.631  -3.784 1.000 86.630 ? 2   VAL A C   1 
ATOM 12   C CB  ? VAL A 1   2 ?   9.226   2.603  -3.686 1.000 86.630 ? 2   VAL A CB  1 
ATOM 13   O O   ? VAL A 1   2 ?  12.130   2.456  -3.076 1.000 86.630 ? 2   VAL A O   1 
ATOM 14   C CG1 ? VAL A 1   2 ?   9.386   3.217  -5.075 1.000 86.630 ? 2   VAL A CG1 1 
ATOM 15   C CG2 ? VAL A 1   2 ?   7.756   2.306  -3.395 1.000 86.630 ? 2   VAL A CG2 1 
ATOM 16   N N   ? ILE A 1   3 ?  12.237   0.887  -4.532 1.000 92.490 ? 3   ILE A N   1 
ATOM 17   C CA  ? ILE A 1   3 ?  13.636   1.130  -4.866 1.000 92.490 ? 3   ILE A CA  1 
ATOM 18   C C   ? ILE A 1   3 ?  13.744   2.350  -5.779 1.000 92.490 ? 3   ILE A C   1 
ATOM 19   C CB  ? ILE A 1   3 ?  14.279  -0.102  -5.540 1.000 92.490 ? 3   ILE A CB  1 
ATOM 20   O O   ? ILE A 1   3 ?  12.916   2.540  -6.672 1.000 92.490 ? 3   ILE A O   1 
ATOM 21   C CG1 ? ILE A 1   3 ?  15.807   0.023  -5.535 1.000 92.490 ? 3   ILE A CG1 1 
ATOM 22   C CG2 ? ILE A 1   3 ?  13.748  -0.276  -6.966 1.000 92.490 ? 3   ILE A CG2 1 
ATOM 23   C CD1 ? ILE A 1   3 ?  16.537  -1.298  -5.737 1.000 92.490 ? 3   ILE A CD1 1 
ATOM 24   N N   ? GLY A 1   4 ?  14.719   3.189  -5.377 1.000 92.350 ? 4   GLY A N   1 
ATOM 25   C CA  ? GLY A 1   4 ?  14.942   4.339  -6.239 1.000 92.350 ? 4   GLY A CA  1 
ATOM 26   C C   ? GLY A 1   4 ?  13.994   5.489  -5.958 1.000 92.350 ? 4   GLY A C   1 
ATOM 27   O O   ? GLY A 1   4 ?  13.911   6.439  -6.739 1.000 92.350 ? 4   GLY A O   1 
ATOM 28   N N   ? GLY A 1   5 ?  13.149   5.367  -4.734 1.000 93.810 ? 5   GLY A N   1 
ATOM 29   C CA  ? GLY A 1   5 ?  12.252   6.427  -4.302 1.000 93.810 ? 5   GLY A CA  1 
ATOM 30   C C   ? GLY A 1   5 ?  12.803   7.242  -3.148 1.000 93.810 ? 5   GLY A C   1 
ATOM 31   O O   ? GLY A 1   5 ?  13.979   7.118  -2.799 1.000 93.810 ? 5   GLY A O   1 
ATOM 32   N N   ? ASP A 1   6 ?  11.958   8.126  -2.570 1.000 95.020 ? 6   ASP A N   1 
ATOM 33   C CA  ? ASP A 1   6 ?  12.246   8.969  -1.414 1.000 95.020 ? 6   ASP A CA  1 
ATOM 34   C C   ? ASP A 1   6 ?  11.136   8.868  -0.370 1.000 95.020 ? 6   ASP A C   1 
ATOM 35   C CB  ? ASP A 1   6 ?  12.431  10.426  -1.845 1.000 95.020 ? 6   ASP A CB  1 
ATOM 36   O O   ? ASP A 1   6 ?  10.062   8.332  -0.649 1.000 95.020 ? 6   ASP A O   1 
ATOM 37   C CG  ? ASP A 1   6 ?  13.533  10.604  -2.875 1.000 95.020 ? 6   ASP A CG  1 
ATOM 38   O OD1 ? ASP A 1   6 ?  14.686  10.201  -2.610 1.000 95.020 ? 6   ASP A OD1 1 
ATOM 39   O OD2 ? ASP A 1   6 ?  13.247  11.156  -3.959 1.000 95.020 ? 6   ASP A OD2 1 
ATOM 40   N N   ? GLU A 1   7 ?  11.546   9.301   0.828 1.000 95.310 ? 7   GLU A N   1 
ATOM 41   C CA  ? GLU A 1   7 ?  10.528   9.344   1.874 1.000 95.310 ? 7   GLU A CA  1 
ATOM 42   C C   ? GLU A 1   7 ?   9.269  10.057   1.390 1.000 95.310 ? 7   GLU A C   1 
ATOM 43   C CB  ? GLU A 1   7 ?  11.073  10.032   3.128 1.000 95.310 ? 7   GLU A CB  1 
ATOM 44   O O   ? GLU A 1   7 ?   9.347  11.151   0.826 1.000 95.310 ? 7   GLU A O   1 
ATOM 45   C CG  ? GLU A 1   7 ?  10.088  10.068   4.287 1.000 95.310 ? 7   GLU A CG  1 
ATOM 46   C CD  ? GLU A 1   7 ?  10.670  10.684   5.550 1.000 95.310 ? 7   GLU A CD  1 
ATOM 47   O OE1 ? GLU A 1   7 ?   9.890  11.135   6.420 1.000 95.310 ? 7   GLU A OE1 1 
ATOM 48   O OE2 ? GLU A 1   7 ?  11.915  10.717   5.670 1.000 95.310 ? 7   GLU A OE2 1 
ATOM 49   N N   ? CYS A 1   8 ?   8.112   9.318   1.554 1.000 94.530 ? 8   CYS A N   1 
ATOM 50   C CA  ? CYS A 1   8 ?   6.828   9.914   1.204 1.000 94.530 ? 8   CYS A CA  1 
ATOM 51   C C   ? CYS A 1   8 ?   6.506  11.092   2.116 1.000 94.530 ? 8   CYS A C   1 
ATOM 52   C CB  ? CYS A 1   8 ?   5.713   8.872   1.289 1.000 94.530 ? 8   CYS A CB  1 
ATOM 53   O O   ? CYS A 1   8 ?   6.772  11.042   3.318 1.000 94.530 ? 8   CYS A O   1 
ATOM 54   S SG  ? CYS A 1   8 ?   5.911   7.498   0.134 1.000 94.530 ? 8   CYS A SG  1 
ATOM 55   N N   ? ASN A 1   9 ?   5.922  12.133   1.528 1.000 91.850 ? 9   ASN A N   1 
ATOM 56   C CA  ? ASN A 1   9 ?   5.329  13.192   2.338 1.000 91.850 ? 9   ASN A CA  1 
ATOM 57   C C   ? ASN A 1   9 ?   4.226  12.654   3.244 1.000 91.850 ? 9   ASN A C   1 
ATOM 58   C CB  ? ASN A 1   9 ?   4.785  14.310   1.446 1.000 91.850 ? 9   ASN A CB  1 
ATOM 59   O O   ? ASN A 1   9 ?   3.388  11.863   2.807 1.000 91.850 ? 9   ASN A O   1 
ATOM 60   C CG  ? ASN A 1   9 ?   4.311  15.512   2.239 1.000 91.850 ? 9   ASN A CG  1 
ATOM 61   N ND2 ? ASN A 1   9 ?   4.991  16.640   2.070 1.000 91.850 ? 9   ASN A ND2 1 
ATOM 62   O OD1 ? ASN A 1   9 ?   3.342  15.427   2.998 1.000 91.850 ? 9   ASN A OD1 1 
ATOM 63   N N   ? ILE A 1  10 ?   4.183  13.063   4.503 1.000 89.940 ? 10  ILE A N   1 
ATOM 64   C CA  ? ILE A 1  10 ?   3.235  12.551   5.487 1.000 89.940 ? 10  ILE A CA  1 
ATOM 65   C C   ? ILE A 1  10 ?   1.807  12.795   5.003 1.000 89.940 ? 10  ILE A C   1 
ATOM 66   C CB  ? ILE A 1  10 ?   3.451  13.203   6.871 1.000 89.940 ? 10  ILE A CB  1 
ATOM 67   O O   ? ILE A 1  10 ?   0.903  12.011   5.301 1.000 89.940 ? 10  ILE A O   1 
ATOM 68   C CG1 ? ILE A 1  10 ?   2.632  12.469   7.940 1.000 89.940 ? 10  ILE A CG1 1 
ATOM 69   C CG2 ? ILE A 1  10 ?   3.090  14.690   6.830 1.000 89.940 ? 10  ILE A CG2 1 
ATOM 70   C CD1 ? ILE A 1  10 ?   3.009  12.836   9.369 1.000 89.940 ? 10  ILE A CD1 1 
ATOM 71   N N   ? ASN A 1  11 ?   1.530  13.738   4.226 1.000 87.860 ? 11  ASN A N   1 
ATOM 72   C CA  ? ASN A 1  11 ?   0.190  14.084   3.764 1.000 87.860 ? 11  ASN A CA  1 
ATOM 73   C C   ? ASN A 1  11 ?  -0.190  13.302   2.511 1.000 87.860 ? 11  ASN A C   1 
ATOM 74   C CB  ? ASN A 1  11 ?   0.084  15.589   3.504 1.000 87.860 ? 11  ASN A CB  1 
ATOM 75   O O   ? ASN A 1  11 ?  -1.349  13.318   2.092 1.000 87.860 ? 11  ASN A O   1 
ATOM 76   C CG  ? ASN A 1  11 ?   0.213  16.411   4.771 1.000 87.860 ? 11  ASN A CG  1 
ATOM 77   N ND2 ? ASN A 1  11 ?   0.868  17.561   4.668 1.000 87.860 ? 11  ASN A ND2 1 
ATOM 78   O OD1 ? ASN A 1  11 ?  -0.271  16.015   5.835 1.000 87.860 ? 11  ASN A OD1 1 
ATOM 79   N N   ? GLU A 1  12 ?   0.730  12.667   1.839 1.000 88.650 ? 12  GLU A N   1 
ATOM 80   C CA  ? GLU A 1  12 ?   0.522  11.956   0.580 1.000 88.650 ? 12  GLU A CA  1 
ATOM 81   C C   ? GLU A 1  12 ?   0.242  10.476   0.822 1.000 88.650 ? 12  GLU A C   1 
ATOM 82   C CB  ? GLU A 1  12 ?   1.738  12.119  -0.336 1.000 88.650 ? 12  GLU A CB  1 
ATOM 83   O O   ? GLU A 1  12 ?  -0.097   9.743  -0.109 1.000 88.650 ? 12  GLU A O   1 
ATOM 84   C CG  ? GLU A 1  12 ?   1.929  13.535  -0.859 1.000 88.650 ? 12  GLU A CG  1 
ATOM 85   C CD  ? GLU A 1  12 ?   3.129  13.677  -1.782 1.000 88.650 ? 12  GLU A CD  1 
ATOM 86   O OE1 ? GLU A 1  12 ?   3.368  14.792  -2.299 1.000 88.650 ? 12  GLU A OE1 1 
ATOM 87   O OE2 ? GLU A 1  12 ?   3.835  12.666  -1.989 1.000 88.650 ? 12  GLU A OE2 1 
ATOM 88   N N   ? HIS A 1  13 ?   0.185   9.950   2.153 1.000 91.470 ? 13  HIS A N   1 
ATOM 89   C CA  ? HIS A 1  13 ?   0.060   8.536   2.488 1.000 91.470 ? 13  HIS A CA  1 
ATOM 90   C C   ? HIS A 1  13 ?  -1.202   8.272   3.301 1.000 91.470 ? 13  HIS A C   1 
ATOM 91   C CB  ? HIS A 1  13 ?   1.291   8.057   3.258 1.000 91.470 ? 13  HIS A CB  1 
ATOM 92   O O   ? HIS A 1  13 ?  -1.293   7.264   4.005 1.000 91.470 ? 13  HIS A O   1 
ATOM 93   C CG  ? HIS A 1  13 ?   1.448   8.701   4.599 1.000 91.470 ? 13  HIS A CG  1 
ATOM 94   C CD2 ? HIS A 1  13 ?   2.200   9.754   4.998 1.000 91.470 ? 13  HIS A CD2 1 
ATOM 95   N ND1 ? HIS A 1  13 ?   0.780   8.258   5.720 1.000 91.470 ? 13  HIS A ND1 1 
ATOM 96   C CE1 ? HIS A 1  13 ?   1.114   9.013   6.753 1.000 91.470 ? 13  HIS A CE1 1 
ATOM 97   N NE2 ? HIS A 1  13 ?   1.975   9.929   6.341 1.000 91.470 ? 13  HIS A NE2 1 
ATOM 98   N N   ? ARG A 1  14 ?  -2.102   9.110   3.230 1.000 95.570 ? 14  ARG A N   1 
ATOM 99   C CA  ? ARG A 1  14 ?  -3.246   9.104   4.135 1.000 95.570 ? 14  ARG A CA  1 
ATOM 100  C C   ? ARG A 1  14 ?  -4.116   7.872   3.910 1.000 95.570 ? 14  ARG A C   1 
ATOM 101  C CB  ? ARG A 1  14 ?  -4.080  10.375   3.956 1.000 95.570 ? 14  ARG A CB  1 
ATOM 102  O O   ? ARG A 1  14 ?  -4.886   7.480   4.790 1.000 95.570 ? 14  ARG A O   1 
ATOM 103  C CG  ? ARG A 1  14 ?  -3.359  11.648   4.368 1.000 95.570 ? 14  ARG A CG  1 
ATOM 104  C CD  ? ARG A 1  14 ?  -4.163  12.892   4.013 1.000 95.570 ? 14  ARG A CD  1 
ATOM 105  N NE  ? ARG A 1  14 ?  -5.413  12.958   4.766 1.000 95.570 ? 14  ARG A NE  1 
ATOM 106  N NH1 ? ARG A 1  14 ?  -6.284  14.727   3.562 1.000 95.570 ? 14  ARG A NH1 1 
ATOM 107  N NH2 ? ARG A 1  14 ?  -7.486  13.801   5.281 1.000 95.570 ? 14  ARG A NH2 1 
ATOM 108  C CZ  ? ARG A 1  14 ?  -6.391  13.829   4.535 1.000 95.570 ? 14  ARG A CZ  1 
ATOM 109  N N   ? SER A 1  15 ?  -4.016   7.249   2.736 1.000 96.600 ? 15  SER A N   1 
ATOM 110  C CA  ? SER A 1  15 ?  -4.809   6.066   2.419 1.000 96.600 ? 15  SER A CA  1 
ATOM 111  C C   ? SER A 1  15 ?  -3.989   4.791   2.580 1.000 96.600 ? 15  SER A C   1 
ATOM 112  C CB  ? SER A 1  15 ?  -5.356   6.153   0.994 1.000 96.600 ? 15  SER A CB  1 
ATOM 113  O O   ? SER A 1  15 ?  -4.524   3.685   2.480 1.000 96.600 ? 15  SER A O   1 
ATOM 114  O OG  ? SER A 1  15 ?  -4.299   6.231   0.053 1.000 96.600 ? 15  SER A OG  1 
ATOM 115  N N   ? LEU A 1  16 ?  -2.672   4.933   2.784 1.000 96.810 ? 16  LEU A N   1 
ATOM 116  C CA  ? LEU A 1  16 ?  -1.771   3.791   2.895 1.000 96.810 ? 16  LEU A CA  1 
ATOM 117  C C   ? LEU A 1  16 ?  -1.989   3.053   4.212 1.000 96.810 ? 16  LEU A C   1 
ATOM 118  C CB  ? LEU A 1  16 ?  -0.313   4.245   2.787 1.000 96.810 ? 16  LEU A CB  1 
ATOM 119  O O   ? LEU A 1  16 ?  -1.997   3.669   5.280 1.000 96.810 ? 16  LEU A O   1 
ATOM 120  C CG  ? LEU A 1  16 ?   0.744   3.140   2.803 1.000 96.810 ? 16  LEU A CG  1 
ATOM 121  C CD1 ? LEU A 1  16 ?   0.564   2.216   1.603 1.000 96.810 ? 16  LEU A CD1 1 
ATOM 122  C CD2 ? LEU A 1  16 ?   2.146   3.741   2.816 1.000 96.810 ? 16  LEU A CD2 1 
ATOM 123  N N   ? VAL A 1  17 ?  -2.139   1.761   4.140 1.000 96.790 ? 17  VAL A N   1 
ATOM 124  C CA  ? VAL A 1  17 ?  -2.390   0.888   5.281 1.000 96.790 ? 17  VAL A CA  1 
ATOM 125  C C   ? VAL A 1  17 ?  -1.237  -0.100   5.440 1.000 96.790 ? 17  VAL A C   1 
ATOM 126  C CB  ? VAL A 1  17 ?  -3.727   0.128   5.130 1.000 96.790 ? 17  VAL A CB  1 
ATOM 127  O O   ? VAL A 1  17 ?  -0.739  -0.646   4.453 1.000 96.790 ? 17  VAL A O   1 
ATOM 128  C CG1 ? VAL A 1  17 ?  -3.901  -0.887   6.259 1.000 96.790 ? 17  VAL A CG1 1 
ATOM 129  C CG2 ? VAL A 1  17 ?  -4.898   1.109   5.104 1.000 96.790 ? 17  VAL A CG2 1 
ATOM 130  N N   ? VAL A 1  18 ?  -0.813  -0.283   6.701 1.000 95.360 ? 18  VAL A N   1 
ATOM 131  C CA  ? VAL A 1  18 ?   0.208  -1.280   7.005 1.000 95.360 ? 18  VAL A CA  1 
ATOM 132  C C   ? VAL A 1  18 ?  -0.434  -2.481   7.698 1.000 95.360 ? 18  VAL A C   1 
ATOM 133  C CB  ? VAL A 1  18 ?   1.330  -0.692   7.890 1.000 95.360 ? 18  VAL A CB  1 
ATOM 134  O O   ? VAL A 1  18 ?  -1.126  -2.327   8.707 1.000 95.360 ? 18  VAL A O   1 
ATOM 135  C CG1 ? VAL A 1  18 ?   2.420  -1.732   8.141 1.000 95.360 ? 18  VAL A CG1 1 
ATOM 136  C CG2 ? VAL A 1  18 ?   1.920   0.559   7.240 1.000 95.360 ? 18  VAL A CG2 1 
ATOM 137  N N   ? LEU A 1  19 ?  -0.269  -3.659   7.080 1.000 95.780 ? 19  LEU A N   1 
ATOM 138  C CA  ? LEU A 1  19 ?  -0.716  -4.928   7.643 1.000 95.780 ? 19  LEU A CA  1 
ATOM 139  C C   ? LEU A 1  19 ?   0.452  -5.691   8.260 1.000 95.780 ? 19  LEU A C   1 
ATOM 140  C CB  ? LEU A 1  19 ?  -1.389  -5.785   6.567 1.000 95.780 ? 19  LEU A CB  1 
ATOM 141  O O   ? LEU A 1  19 ?   1.513  -5.814   7.644 1.000 95.780 ? 19  LEU A O   1 
ATOM 142  C CG  ? LEU A 1  19 ?  -2.580  -5.153   5.845 1.000 95.780 ? 19  LEU A CG  1 
ATOM 143  C CD1 ? LEU A 1  19 ?  -2.113  -4.005   4.956 1.000 95.780 ? 19  LEU A CD1 1 
ATOM 144  C CD2 ? LEU A 1  19 ?  -3.327  -6.201   5.026 1.000 95.780 ? 19  LEU A CD2 1 
ATOM 145  N N   ? PHE A 1  20 ?   0.190  -6.224   9.465 1.000 93.430 ? 20  PHE A N   1 
ATOM 146  C CA  ? PHE A 1  20 ?   1.232  -6.944  10.187 1.000 93.430 ? 20  PHE A CA  1 
ATOM 147  C C   ? PHE A 1  20 ?   0.646  -8.129  10.945 1.000 93.430 ? 20  PHE A C   1 
ATOM 148  C CB  ? PHE A 1  20 ?   1.960  -6.008  11.157 1.000 93.430 ? 20  PHE A CB  1 
ATOM 149  O O   ? PHE A 1  20 ?  -0.530  -8.114  11.317 1.000 93.430 ? 20  PHE A O   1 
ATOM 150  C CG  ? PHE A 1  20 ?   2.951  -5.093  10.490 1.000 93.430 ? 20  PHE A CG  1 
ATOM 151  C CD1 ? PHE A 1  20 ?   4.281  -5.471  10.347 1.000 93.430 ? 20  PHE A CD1 1 
ATOM 152  C CD2 ? PHE A 1  20 ?   2.553  -3.855  10.004 1.000 93.430 ? 20  PHE A CD2 1 
ATOM 153  C CE1 ? PHE A 1  20 ?   5.200  -4.626   9.730 1.000 93.430 ? 20  PHE A CE1 1 
ATOM 154  C CE2 ? PHE A 1  20 ?   3.466  -3.005   9.386 1.000 93.430 ? 20  PHE A CE2 1 
ATOM 155  C CZ  ? PHE A 1  20 ?   4.789  -3.392   9.251 1.000 93.430 ? 20  PHE A CZ  1 
ATOM 156  N N   ? ASN A 1  21 ?   1.546  -9.149  11.104 1.000 92.730 ? 21  ASN A N   1 
ATOM 157  C CA  ? ASN A 1  21 ?   1.163 -10.198  12.043 1.000 92.730 ? 21  ASN A CA  1 
ATOM 158  C C   ? ASN A 1  21 ?   2.254 -10.445  13.081 1.000 92.730 ? 21  ASN A C   1 
ATOM 159  C CB  ? ASN A 1  21 ?   0.836 -11.493  11.298 1.000 92.730 ? 21  ASN A CB  1 
ATOM 160  O O   ? ASN A 1  21 ?   3.278  -9.760  13.087 1.000 92.730 ? 21  ASN A O   1 
ATOM 161  C CG  ? ASN A 1  21 ?   2.064 -12.144  10.691 1.000 92.730 ? 21  ASN A CG  1 
ATOM 162  N ND2 ? ASN A 1  21 ?   1.868 -13.278  10.029 1.000 92.730 ? 21  ASN A ND2 1 
ATOM 163  O OD1 ? ASN A 1  21 ?   3.179 -11.632  10.817 1.000 92.730 ? 21  ASN A OD1 1 
ATOM 164  N N   ? SER A 1  22 ?   2.061 -11.273  14.081 1.000 88.830 ? 22  SER A N   1 
ATOM 165  C CA  ? SER A 1  22 ?   2.913 -11.514  15.241 1.000 88.830 ? 22  SER A CA  1 
ATOM 166  C C   ? SER A 1  22 ?   4.274 -12.061  14.824 1.000 88.830 ? 22  SER A C   1 
ATOM 167  C CB  ? SER A 1  22 ?   2.239 -12.487  16.210 1.000 88.830 ? 22  SER A CB  1 
ATOM 168  O O   ? SER A 1  22 ?   5.242 -11.977  15.582 1.000 88.830 ? 22  SER A O   1 
ATOM 169  O OG  ? SER A 1  22 ?   1.922 -13.706  15.559 1.000 88.830 ? 22  SER A OG  1 
ATOM 170  N N   ? SER A 1  23 ?   4.391 -12.490  13.513 1.000 87.900 ? 23  SER A N   1 
ATOM 171  C CA  ? SER A 1  23 ?   5.630 -13.061  12.997 1.000 87.900 ? 23  SER A CA  1 
ATOM 172  C C   ? SER A 1  23 ?   6.459 -12.013  12.263 1.000 87.900 ? 23  SER A C   1 
ATOM 173  C CB  ? SER A 1  23 ?   5.331 -14.234  12.062 1.000 87.900 ? 23  SER A CB  1 
ATOM 174  O O   ? SER A 1  23 ?   7.569 -12.298  11.809 1.000 87.900 ? 23  SER A O   1 
ATOM 175  O OG  ? SER A 1  23 ?   4.705 -13.782  10.874 1.000 87.900 ? 23  SER A OG  1 
ATOM 176  N N   ? GLY A 1  24 ?   5.920 -10.822  12.187 1.000 83.660 ? 24  GLY A N   1 
ATOM 177  C CA  ? GLY A 1  24 ?   6.668  -9.741  11.566 1.000 83.660 ? 24  GLY A CA  1 
ATOM 178  C C   ? GLY A 1  24 ?   6.442  -9.643  10.069 1.000 83.660 ? 24  GLY A C   1 
ATOM 179  O O   ? GLY A 1  24 ?   7.202  -8.976   9.364 1.000 83.660 ? 24  GLY A O   1 
ATOM 180  N N   ? ALA A 1  25 ?   5.421 -10.468   9.470 1.000 85.470 ? 25  ALA A N   1 
ATOM 181  C CA  ? ALA A 1  25 ?   5.037 -10.364   8.064 1.000 85.470 ? 25  ALA A CA  1 
ATOM 182  C C   ? ALA A 1  25 ?   4.366  -9.024   7.776 1.000 85.470 ? 25  ALA A C   1 
ATOM 183  C CB  ? ALA A 1  25 ?   4.108 -11.513   7.681 1.000 85.470 ? 25  ALA A CB  1 
ATOM 184  O O   ? ALA A 1  25 ?   3.455  -8.611   8.498 1.000 85.470 ? 25  ALA A O   1 
ATOM 185  N N   ? LEU A 1  26 ?   4.901  -8.345   6.750 1.000 90.740 ? 26  LEU A N   1 
ATOM 186  C CA  ? LEU A 1  26 ?   4.465  -6.991   6.426 1.000 90.740 ? 26  LEU A CA  1 
ATOM 187  C C   ? LEU A 1  26 ?   3.902  -6.925   5.010 1.000 90.740 ? 26  LEU A C   1 
ATOM 188  C CB  ? LEU A 1  26 ?   5.627  -6.005   6.572 1.000 90.740 ? 26  LEU A CB  1 
ATOM 189  O O   ? LEU A 1  26 ?   4.526  -7.415   4.066 1.000 90.740 ? 26  LEU A O   1 
ATOM 190  C CG  ? LEU A 1  26 ?   5.290  -4.526   6.376 1.000 90.740 ? 26  LEU A CG  1 
ATOM 191  C CD1 ? LEU A 1  26 ?   6.207  -3.656   7.229 1.000 90.740 ? 26  LEU A CD1 1 
ATOM 192  C CD2 ? LEU A 1  26 ?   5.398  -4.143   4.904 1.000 90.740 ? 26  LEU A CD2 1 
ATOM 193  N N   ? CYS A 1  27 ?   2.657  -6.300   4.882 1.000 94.710 ? 27  CYS A N   1 
ATOM 194  C CA  ? CYS A 1  27 ?   2.013  -5.999   3.608 1.000 94.710 ? 27  CYS A CA  1 
ATOM 195  C C   ? CYS A 1  27 ?   1.396  -4.606   3.625 1.000 94.710 ? 27  CYS A C   1 
ATOM 196  C CB  ? CYS A 1  27 ?   0.940  -7.039   3.291 1.000 94.710 ? 27  CYS A CB  1 
ATOM 197  O O   ? CYS A 1  27 ?   1.168  -4.036   4.693 1.000 94.710 ? 27  CYS A O   1 
ATOM 198  S SG  ? CYS A 1  27 ?   1.598  -8.589   2.637 1.000 94.710 ? 27  CYS A SG  1 
ATOM 199  N N   ? GLY A 1  28 ?   1.222  -4.157   2.429 1.000 95.080 ? 28  GLY A N   1 
ATOM 200  C CA  ? GLY A 1  28 ?   0.513  -2.894   2.299 1.000 95.080 ? 28  GLY A CA  1 
ATOM 201  C C   ? GLY A 1  28 ?  -0.937  -3.063   1.889 1.000 95.080 ? 28  GLY A C   1 
ATOM 202  O O   ? GLY A 1  28 ?  -1.336  -4.134   1.426 1.000 95.080 ? 28  GLY A O   1 
ATOM 203  N N   ? GLY A 1  29 ?  -1.733  -2.052   2.106 1.000 96.570 ? 29  GLY A N   1 
ATOM 204  C CA  ? GLY A 1  29 ?  -3.117  -1.923   1.678 1.000 96.570 ? 29  GLY A CA  1 
ATOM 205  C C   ? GLY A 1  29 ?  -3.531  -0.486   1.423 1.000 96.570 ? 29  GLY A C   1 
ATOM 206  O O   ? GLY A 1  29 ?  -2.736   0.437   1.608 1.000 96.570 ? 29  GLY A O   1 
ATOM 207  N N   ? THR A 1  30 ?  -4.779  -0.414   0.934 1.000 97.810 ? 30  THR A N   1 
ATOM 208  C CA  ? THR A 1  30 ?  -5.308   0.918   0.664 1.000 97.810 ? 30  THR A CA  1 
ATOM 209  C C   ? THR A 1  30 ?  -6.705   1.076   1.259 1.000 97.810 ? 30  THR A C   1 
ATOM 210  C CB  ? THR A 1  30 ?  -5.356   1.205  -0.848 1.000 97.810 ? 30  THR A CB  1 
ATOM 211  O O   ? THR A 1  30 ?  -7.593   0.263   0.996 1.000 97.810 ? 30  THR A O   1 
ATOM 212  C CG2 ? THR A 1  30 ?  -5.848   2.622  -1.124 1.000 97.810 ? 30  THR A CG2 1 
ATOM 213  O OG1 ? THR A 1  30 ?  -4.043   1.050  -1.399 1.000 97.810 ? 30  THR A OG1 1 
ATOM 214  N N   ? LEU A 1  31 ?  -6.848   2.109   2.142 1.000 98.110 ? 31  LEU A N   1 
ATOM 215  C CA  ? LEU A 1  31 ?  -8.169   2.473   2.643 1.000 98.110 ? 31  LEU A CA  1 
ATOM 216  C C   ? LEU A 1  31 ?  -9.024   3.076   1.534 1.000 98.110 ? 31  LEU A C   1 
ATOM 217  C CB  ? LEU A 1  31 ?  -8.047   3.462   3.805 1.000 98.110 ? 31  LEU A CB  1 
ATOM 218  O O   ? LEU A 1  31 ?  -8.663   4.104   0.955 1.000 98.110 ? 31  LEU A O   1 
ATOM 219  C CG  ? LEU A 1  31 ?  -9.355   3.876   4.482 1.000 98.110 ? 31  LEU A CG  1 
ATOM 220  C CD1 ? LEU A 1  31 ?  -9.972   2.690   5.215 1.000 98.110 ? 31  LEU A CD1 1 
ATOM 221  C CD2 ? LEU A 1  31 ?  -9.116   5.038   5.441 1.000 98.110 ? 31  LEU A CD2 1 
ATOM 222  N N   ? ILE A 1  32 ? -10.223   2.415   1.215 1.000 97.360 ? 32  ILE A N   1 
ATOM 223  C CA  ? ILE A 1  32 ? -11.001   2.843   0.057 1.000 97.360 ? 32  ILE A CA  1 
ATOM 224  C C   ? ILE A 1  32 ? -12.337   3.421   0.519 1.000 97.360 ? 32  ILE A C   1 
ATOM 225  C CB  ? ILE A 1  32 ? -11.233   1.677  -0.930 1.000 97.360 ? 32  ILE A CB  1 
ATOM 226  O O   ? ILE A 1  32 ? -13.031   4.088  -0.252 1.000 97.360 ? 32  ILE A O   1 
ATOM 227  C CG1 ? ILE A 1  32 ? -11.896   0.495  -0.213 1.000 97.360 ? 32  ILE A CG1 1 
ATOM 228  C CG2 ? ILE A 1  32 ?  -9.915   1.252  -1.584 1.000 97.360 ? 32  ILE A CG2 1 
ATOM 229  C CD1 ? ILE A 1  32 ? -12.368  -0.610  -1.148 1.000 97.360 ? 32  ILE A CD1 1 
ATOM 230  N N   ? ASN A 1  33 ? -12.682   3.324   1.844 1.000 96.490 ? 33  ASN A N   1 
ATOM 231  C CA  ? ASN A 1  33 ? -13.695   4.018   2.634 1.000 96.490 ? 33  ASN A CA  1 
ATOM 232  C C   ? ASN A 1  33 ? -13.489   3.794   4.129 1.000 96.490 ? 33  ASN A C   1 
ATOM 233  C CB  ? ASN A 1  33 ? -15.098   3.572   2.218 1.000 96.490 ? 33  ASN A CB  1 
ATOM 234  O O   ? ASN A 1  33 ? -12.431   3.327   4.552 1.000 96.490 ? 33  ASN A O   1 
ATOM 235  C CG  ? ASN A 1  33 ? -15.385   2.129   2.584 1.000 96.490 ? 33  ASN A CG  1 
ATOM 236  N ND2 ? ASN A 1  33 ? -16.365   1.531   1.916 1.000 96.490 ? 33  ASN A ND2 1 
ATOM 237  O OD1 ? ASN A 1  33 ? -14.732   1.556   3.460 1.000 96.490 ? 33  ASN A OD1 1 
ATOM 238  N N   ? GLN A 1  34 ? -14.508   4.221   4.995 1.000 96.850 ? 34  GLN A N   1 
ATOM 239  C CA  ? GLN A 1  34 ? -14.288   4.209   6.438 1.000 96.850 ? 34  GLN A CA  1 
ATOM 240  C C   ? GLN A 1  34 ? -14.255   2.782   6.977 1.000 96.850 ? 34  GLN A C   1 
ATOM 241  C CB  ? GLN A 1  34 ? -15.373   5.016   7.153 1.000 96.850 ? 34  GLN A CB  1 
ATOM 242  O O   ? GLN A 1  34 ? -13.828   2.551   8.110 1.000 96.850 ? 34  GLN A O   1 
ATOM 243  C CG  ? GLN A 1  34 ? -15.266   6.519   6.936 1.000 96.850 ? 34  GLN A CG  1 
ATOM 244  C CD  ? GLN A 1  34 ? -16.369   7.065   6.049 1.000 96.850 ? 34  GLN A CD  1 
ATOM 245  N NE2 ? GLN A 1  34 ? -16.688   8.344   6.218 1.000 96.850 ? 34  GLN A NE2 1 
ATOM 246  O OE1 ? GLN A 1  34 ? -16.929   6.343   5.218 1.000 96.850 ? 34  GLN A OE1 1 
ATOM 247  N N   ? GLU A 1  35 ? -14.592   1.770   6.142 1.000 97.240 ? 35  GLU A N   1 
ATOM 248  C CA  ? GLU A 1  35 ? -14.761   0.425   6.683 1.000 97.240 ? 35  GLU A CA  1 
ATOM 249  C C   ? GLU A 1  35 ? -13.961  -0.597   5.881 1.000 97.240 ? 35  GLU A C   1 
ATOM 250  C CB  ? GLU A 1  35 ? -16.242   0.035   6.703 1.000 97.240 ? 35  GLU A CB  1 
ATOM 251  O O   ? GLU A 1  35 ? -13.842  -1.756   6.285 1.000 97.240 ? 35  GLU A O   1 
ATOM 252  C CG  ? GLU A 1  35 ? -17.092   0.898   7.625 1.000 97.240 ? 35  GLU A CG  1 
ATOM 253  C CD  ? GLU A 1  35 ? -18.557   0.490   7.646 1.000 97.240 ? 35  GLU A CD  1 
ATOM 254  O OE1 ? GLU A 1  35 ? -19.276   0.860   8.601 1.000 97.240 ? 35  GLU A OE1 1 
ATOM 255  O OE2 ? GLU A 1  35 ? -18.988  -0.206   6.699 1.000 97.240 ? 35  GLU A OE2 1 
ATOM 256  N N   ? TRP A 1  36 ? -13.418  -0.149   4.720 1.000 98.000 ? 36  TRP A N   1 
ATOM 257  C CA  ? TRP A 1  36 ? -12.895  -1.179   3.829 1.000 98.000 ? 36  TRP A CA  1 
ATOM 258  C C   ? TRP A 1  36 ? -11.461  -0.865   3.415 1.000 98.000 ? 36  TRP A C   1 
ATOM 259  C CB  ? TRP A 1  36 ? -13.779  -1.315   2.586 1.000 98.000 ? 36  TRP A CB  1 
ATOM 260  O O   ? TRP A 1  36 ? -11.137   0.282   3.097 1.000 98.000 ? 36  TRP A O   1 
ATOM 261  C CG  ? TRP A 1  36 ? -15.123  -1.923   2.859 1.000 98.000 ? 36  TRP A CG  1 
ATOM 262  C CD1 ? TRP A 1  36 ? -16.297  -1.259   3.082 1.000 98.000 ? 36  TRP A CD1 1 
ATOM 263  C CD2 ? TRP A 1  36 ? -15.428  -3.318   2.942 1.000 98.000 ? 36  TRP A CD2 1 
ATOM 264  C CE2 ? TRP A 1  36 ? -16.809  -3.428   3.218 1.000 98.000 ? 36  TRP A CE2 1 
ATOM 265  C CE3 ? TRP A 1  36 ? -14.667  -4.487   2.810 1.000 98.000 ? 36  TRP A CE3 1 
ATOM 266  N NE1 ? TRP A 1  36 ? -17.315  -2.159   3.298 1.000 98.000 ? 36  TRP A NE1 1 
ATOM 267  C CH2 ? TRP A 1  36 ? -16.678  -5.791   3.229 1.000 98.000 ? 36  TRP A CH2 1 
ATOM 268  C CZ2 ? TRP A 1  36 ? -17.445  -4.663   3.364 1.000 98.000 ? 36  TRP A CZ2 1 
ATOM 269  C CZ3 ? TRP A 1  36 ? -15.302  -5.715   2.955 1.000 98.000 ? 36  TRP A CZ3 1 
ATOM 270  N N   ? VAL A 1  37 ? -10.592  -1.901   3.455 1.000 98.180 ? 37  VAL A N   1 
ATOM 271  C CA  ? VAL A 1  37 ?  -9.215  -1.889   2.973 1.000 98.180 ? 37  VAL A CA  1 
ATOM 272  C C   ? VAL A 1  37 ?  -9.073  -2.849   1.794 1.000 98.180 ? 37  VAL A C   1 
ATOM 273  C CB  ? VAL A 1  37 ?  -8.219  -2.267   4.092 1.000 98.180 ? 37  VAL A CB  1 
ATOM 274  O O   ? VAL A 1  37 ?  -9.565  -3.979   1.842 1.000 98.180 ? 37  VAL A O   1 
ATOM 275  C CG1 ? VAL A 1  37 ?  -6.808  -2.426   3.527 1.000 98.180 ? 37  VAL A CG1 1 
ATOM 276  C CG2 ? VAL A 1  37 ?  -8.239  -1.216   5.200 1.000 98.180 ? 37  VAL A CG2 1 
ATOM 277  N N   ? LEU A 1  38 ?  -8.473  -2.298   0.745 1.000 97.630 ? 38  LEU A N   1 
ATOM 278  C CA  ? LEU A 1  38 ?  -8.157  -3.124  -0.415 1.000 97.630 ? 38  LEU A CA  1 
ATOM 279  C C   ? LEU A 1  38 ?  -6.682  -3.513  -0.420 1.000 97.630 ? 38  LEU A C   1 
ATOM 280  C CB  ? LEU A 1  38 ?  -8.506  -2.385  -1.710 1.000 97.630 ? 38  LEU A CB  1 
ATOM 281  O O   ? LEU A 1  38 ?  -5.811  -2.661  -0.231 1.000 97.630 ? 38  LEU A O   1 
ATOM 282  C CG  ? LEU A 1  38 ?  -8.571  -3.236  -2.979 1.000 97.630 ? 38  LEU A CG  1 
ATOM 283  C CD1 ? LEU A 1  38 ?  -9.638  -4.316  -2.839 1.000 97.630 ? 38  LEU A CD1 1 
ATOM 284  C CD2 ? LEU A 1  38 ?  -8.847  -2.360  -4.197 1.000 97.630 ? 38  LEU A CD2 1 
ATOM 285  N N   ? THR A 1  39 ?  -6.351  -4.880  -0.665 1.000 96.740 ? 39  THR A N   1 
ATOM 286  C CA  ? THR A 1  39 ?  -4.983  -5.386  -0.665 1.000 96.740 ? 39  THR A CA  1 
ATOM 287  C C   ? THR A 1  39 ?  -4.870  -6.639  -1.529 1.000 96.740 ? 39  THR A C   1 
ATOM 288  C CB  ? THR A 1  39 ?  -4.503  -5.699   0.764 1.000 96.740 ? 39  THR A CB  1 
ATOM 289  O O   ? THR A 1  39 ?  -5.836  -7.038  -2.182 1.000 96.740 ? 39  THR A O   1 
ATOM 290  C CG2 ? THR A 1  39 ?  -5.218  -6.922   1.329 1.000 96.740 ? 39  THR A CG2 1 
ATOM 291  O OG1 ? THR A 1  39 ?  -3.092  -5.952   0.743 1.000 96.740 ? 39  THR A OG1 1 
ATOM 292  N N   ? ALA A 1  40 ?  -3.692  -7.164  -1.623 1.000 94.160 ? 40  ALA A N   1 
ATOM 293  C CA  ? ALA A 1  40 ?  -3.493  -8.390  -2.392 1.000 94.160 ? 40  ALA A CA  1 
ATOM 294  C C   ? ALA A 1  40 ?  -3.919  -9.616  -1.590 1.000 94.160 ? 40  ALA A C   1 
ATOM 295  C CB  ? ALA A 1  40 ?  -2.032  -8.518  -2.818 1.000 94.160 ? 40  ALA A CB  1 
ATOM 296  O O   ? ALA A 1  40 ?  -3.708  -9.676  -0.376 1.000 94.160 ? 40  ALA A O   1 
ATOM 297  N N   ? ALA A 1  41 ?  -4.516 -10.594  -2.282 1.000 92.450 ? 41  ALA A N   1 
ATOM 298  C CA  ? ALA A 1  41 ?  -4.945 -11.843  -1.658 1.000 92.450 ? 41  ALA A CA  1 
ATOM 299  C C   ? ALA A 1  41 ?  -3.758 -12.594  -1.061 1.000 92.450 ? 41  ALA A C   1 
ATOM 300  C CB  ? ALA A 1  41 ?  -5.671 -12.723  -2.672 1.000 92.450 ? 41  ALA A CB  1 
ATOM 301  O O   ? ALA A 1  41 ?  -3.890 -13.257  -0.030 1.000 92.450 ? 41  ALA A O   1 
ATOM 302  N N   ? HIS A 1  42 ?  -2.582 -12.489  -1.722 1.000 90.040 ? 42  HIS A N   1 
ATOM 303  C CA  ? HIS A 1  42 ?  -1.402 -13.197  -1.239 1.000 90.040 ? 42  HIS A CA  1 
ATOM 304  C C   ? HIS A 1  42 ?  -0.858 -12.559   0.034 1.000 90.040 ? 42  HIS A C   1 
ATOM 305  C CB  ? HIS A 1  42 ?  -0.317 -13.226  -2.317 1.000 90.040 ? 42  HIS A CB  1 
ATOM 306  O O   ? HIS A 1  42 ?   0.076 -13.082   0.646 1.000 90.040 ? 42  HIS A O   1 
ATOM 307  C CG  ? HIS A 1  42 ?   0.348 -11.904  -2.535 1.000 90.040 ? 42  HIS A CG  1 
ATOM 308  C CD2 ? HIS A 1  42 ?   1.405 -11.328  -1.915 1.000 90.040 ? 42  HIS A CD2 1 
ATOM 309  N ND1 ? HIS A 1  42 ?  -0.075 -11.007  -3.491 1.000 90.040 ? 42  HIS A ND1 1 
ATOM 310  C CE1 ? HIS A 1  42 ?   0.696  -9.933  -3.451 1.000 90.040 ? 42  HIS A CE1 1 
ATOM 311  N NE2 ? HIS A 1  42 ?   1.602 -10.102  -2.503 1.000 90.040 ? 42  HIS A NE2 1 
ATOM 312  N N   ? CYS A 1  43 ?  -1.488 -11.508   0.481 1.000 93.080 ? 43  CYS A N   1 
ATOM 313  C CA  ? CYS A 1  43 ?  -1.098 -10.825   1.709 1.000 93.080 ? 43  CYS A CA  1 
ATOM 314  C C   ? CYS A 1  43 ?  -1.837 -11.400   2.911 1.000 93.080 ? 43  CYS A C   1 
ATOM 315  C CB  ? CYS A 1  43 ?  -1.373  -9.325   1.599 1.000 93.080 ? 43  CYS A CB  1 
ATOM 316  O O   ? CYS A 1  43 ?  -1.651 -10.938   4.039 1.000 93.080 ? 43  CYS A O   1 
ATOM 317  S SG  ? CYS A 1  43 ?  -0.172  -8.438   0.583 1.000 93.080 ? 43  CYS A SG  1 
ATOM 318  N N   ? ASP A 1  44 ?  -2.696 -12.374   2.691 1.000 93.220 ? 44  ASP A N   1 
ATOM 319  C CA  ? ASP A 1  44 ?  -3.478 -12.981   3.763 1.000 93.220 ? 44  ASP A CA  1 
ATOM 320  C C   ? ASP A 1  44 ?  -2.573 -13.671   4.781 1.000 93.220 ? 44  ASP A C   1 
ATOM 321  C CB  ? ASP A 1  44 ?  -4.486 -13.981   3.193 1.000 93.220 ? 44  ASP A CB  1 
ATOM 322  O O   ? ASP A 1  44 ?  -1.785 -14.549   4.424 1.000 93.220 ? 44  ASP A O   1 
ATOM 323  C CG  ? ASP A 1  44 ?  -5.385 -14.589   4.255 1.000 93.220 ? 44  ASP A CG  1 
ATOM 324  O OD1 ? ASP A 1  44 ?  -5.755 -13.883   5.218 1.000 93.220 ? 44  ASP A OD1 1 
ATOM 325  O OD2 ? ASP A 1  44 ?  -5.723 -15.786   4.130 1.000 93.220 ? 44  ASP A OD2 1 
ATOM 326  N N   ? MET A 1  45 ?  -2.647 -13.200   6.027 1.000 92.430 ? 45  MET A N   1 
ATOM 327  C CA  ? MET A 1  45 ?  -1.856 -13.717   7.140 1.000 92.430 ? 45  MET A CA  1 
ATOM 328  C C   ? MET A 1  45 ?  -2.735 -13.977   8.359 1.000 92.430 ? 45  MET A C   1 
ATOM 329  C CB  ? MET A 1  45 ?  -0.734 -12.743   7.502 1.000 92.430 ? 45  MET A CB  1 
ATOM 330  O O   ? MET A 1  45 ?  -3.732 -13.284   8.569 1.000 92.430 ? 45  MET A O   1 
ATOM 331  C CG  ? MET A 1  45 ?   0.181 -12.401   6.337 1.000 92.430 ? 45  MET A CG  1 
ATOM 332  S SD  ? MET A 1  45 ?   1.349 -11.043   6.735 1.000 92.430 ? 45  MET A SD  1 
ATOM 333  C CE  ? MET A 1  45 ?   0.257  -9.610   6.520 1.000 92.430 ? 45  MET A CE  1 
ATOM 334  N N   ? PRO A 1  46 ?  -2.374 -15.005   9.267 1.000 91.400 ? 46  PRO A N   1 
ATOM 335  C CA  ? PRO A 1  46 ?  -3.102 -15.221  10.519 1.000 91.400 ? 46  PRO A CA  1 
ATOM 336  C C   ? PRO A 1  46 ?  -2.866 -14.109  11.538 1.000 91.400 ? 46  PRO A C   1 
ATOM 337  C CB  ? PRO A 1  46 ?  -2.544 -16.553  11.026 1.000 91.400 ? 46  PRO A CB  1 
ATOM 338  O O   ? PRO A 1  46 ?  -1.770 -13.546  11.601 1.000 91.400 ? 46  PRO A O   1 
ATOM 339  C CG  ? PRO A 1  46 ?  -1.866 -17.160   9.840 1.000 91.400 ? 46  PRO A CG  1 
ATOM 340  C CD  ? PRO A 1  46 ?  -1.491 -16.059   8.890 1.000 91.400 ? 46  PRO A CD  1 
ATOM 341  N N   ? ASN A 1  47 ?  -3.940 -13.745  12.324 1.000 91.880 ? 47  ASN A N   1 
ATOM 342  C CA  ? ASN A 1  47 ?  -3.833 -12.779  13.412 1.000 91.880 ? 47  ASN A CA  1 
ATOM 343  C C   ? ASN A 1  47 ?  -3.310 -11.434  12.918 1.000 91.880 ? 47  ASN A C   1 
ATOM 344  C CB  ? ASN A 1  47 ?  -2.935 -13.322  14.526 1.000 91.880 ? 47  ASN A CB  1 
ATOM 345  O O   ? ASN A 1  47 ?  -2.455 -10.821  13.561 1.000 91.880 ? 47  ASN A O   1 
ATOM 346  C CG  ? ASN A 1  47 ?  -3.425 -14.645  15.079 1.000 91.880 ? 47  ASN A CG  1 
ATOM 347  N ND2 ? ASN A 1  47 ?  -2.517 -15.604  15.215 1.000 91.880 ? 47  ASN A ND2 1 
ATOM 348  O OD1 ? ASN A 1  47 ?  -4.611 -14.805  15.379 1.000 91.880 ? 47  ASN A OD1 1 
ATOM 349  N N   ? MET A 1  48 ?  -3.694 -11.006  11.701 1.000 94.040 ? 48  MET A N   1 
ATOM 350  C CA  ? MET A 1  48 ?  -3.241  -9.766  11.076 1.000 94.040 ? 48  MET A CA  1 
ATOM 351  C C   ? MET A 1  48 ?  -3.809  -8.552  11.802 1.000 94.040 ? 48  MET A C   1 
ATOM 352  C CB  ? MET A 1  48 ?  -3.645  -9.729   9.601 1.000 94.040 ? 48  MET A CB  1 
ATOM 353  O O   ? MET A 1  48 ?  -4.945  -8.583  12.279 1.000 94.040 ? 48  MET A O   1 
ATOM 354  C CG  ? MET A 1  48 ?  -5.136  -9.533   9.378 1.000 94.040 ? 48  MET A CG  1 
ATOM 355  S SD  ? MET A 1  48 ?  -5.575  -9.445   7.598 1.000 94.040 ? 48  MET A SD  1 
ATOM 356  C CE  ? MET A 1  48 ?  -4.967 -11.061   7.038 1.000 94.040 ? 48  MET A CE  1 
ATOM 357  N N   ? GLN A 1  49 ?  -2.942  -7.501  12.016 1.000 95.930 ? 49  GLN A N   1 
ATOM 358  C CA  ? GLN A 1  49 ?  -3.310  -6.170  12.486 1.000 95.930 ? 49  GLN A CA  1 
ATOM 359  C C   ? GLN A 1  49 ?  -3.182  -5.137  11.371 1.000 95.930 ? 49  GLN A C   1 
ATOM 360  C CB  ? GLN A 1  49 ?  -2.444  -5.764  13.680 1.000 95.930 ? 49  GLN A CB  1 
ATOM 361  O O   ? GLN A 1  49 ?  -2.251  -5.199  10.564 1.000 95.930 ? 49  GLN A O   1 
ATOM 362  C CG  ? GLN A 1  49 ?  -2.725  -6.566  14.944 1.000 95.930 ? 49  GLN A CG  1 
ATOM 363  C CD  ? GLN A 1  49 ?  -1.999  -6.019  16.159 1.000 95.930 ? 49  GLN A CD  1 
ATOM 364  N NE2 ? GLN A 1  49 ?  -2.643  -6.096  17.319 1.000 95.930 ? 49  GLN A NE2 1 
ATOM 365  O OE1 ? GLN A 1  49 ?  -0.869  -5.531  16.057 1.000 95.930 ? 49  GLN A OE1 1 
ATOM 366  N N   ? ILE A 1  50 ?  -4.205  -4.250  11.304 1.000 97.160 ? 50  ILE A N   1 
ATOM 367  C CA  ? ILE A 1  50 ?  -4.239  -3.212  10.279 1.000 97.160 ? 50  ILE A CA  1 
ATOM 368  C C   ? ILE A 1  50 ?  -4.018  -1.845  10.922 1.000 97.160 ? 50  ILE A C   1 
ATOM 369  C CB  ? ILE A 1  50 ?  -5.574  -3.230   9.502 1.000 97.160 ? 50  ILE A CB  1 
ATOM 370  O O   ? ILE A 1  50 ?  -4.778  -1.436  11.803 1.000 97.160 ? 50  ILE A O   1 
ATOM 371  C CG1 ? ILE A 1  50 ?  -5.826  -4.619   8.905 1.000 97.160 ? 50  ILE A CG1 1 
ATOM 372  C CG2 ? ILE A 1  50 ?  -5.577  -2.156   8.410 1.000 97.160 ? 50  ILE A CG2 1 
ATOM 373  C CD1 ? ILE A 1  50 ?  -7.284  -4.890   8.561 1.000 97.160 ? 50  ILE A CD1 1 
ATOM 374  N N   ? TYR A 1  51 ?  -2.966  -1.198  10.504 1.000 96.540 ? 51  TYR A N   1 
ATOM 375  C CA  ? TYR A 1  51 ?  -2.638   0.112  11.054 1.000 96.540 ? 51  TYR A CA  1 
ATOM 376  C C   ? TYR A 1  51 ?  -2.876   1.211  10.026 1.000 96.540 ? 51  TYR A C   1 
ATOM 377  C CB  ? TYR A 1  51 ?  -1.181   0.146  11.527 1.000 96.540 ? 51  TYR A CB  1 
ATOM 378  O O   ? TYR A 1  51 ?  -2.443   1.099   8.877 1.000 96.540 ? 51  TYR A O   1 
ATOM 379  C CG  ? TYR A 1  51 ?  -0.906  -0.747  12.712 1.000 96.540 ? 51  TYR A CG  1 
ATOM 380  C CD1 ? TYR A 1  51 ?  -0.999  -0.259  14.013 1.000 96.540 ? 51  TYR A CD1 1 
ATOM 381  C CD2 ? TYR A 1  51 ?  -0.552  -2.080  12.533 1.000 96.540 ? 51  TYR A CD2 1 
ATOM 382  C CE1 ? TYR A 1  51 ?  -0.744  -1.078  15.109 1.000 96.540 ? 51  TYR A CE1 1 
ATOM 383  C CE2 ? TYR A 1  51 ?  -0.295  -2.908  13.620 1.000 96.540 ? 51  TYR A CE2 1 
ATOM 384  O OH  ? TYR A 1  51 ?  -0.141  -3.215  15.983 1.000 96.540 ? 51  TYR A OH  1 
ATOM 385  C CZ  ? TYR A 1  51 ?  -0.394  -2.399  14.902 1.000 96.540 ? 51  TYR A CZ  1 
ATOM 386  N N   ? LEU A 1  52 ?  -3.623   2.308  10.444 1.000 96.830 ? 52  LEU A N   1 
ATOM 387  C CA  ? LEU A 1  52 ?  -3.907   3.500   9.653 1.000 96.830 ? 52  LEU A CA  1 
ATOM 388  C C   ? LEU A 1  52 ?  -3.314   4.742  10.309 1.000 96.830 ? 52  LEU A C   1 
ATOM 389  C CB  ? LEU A 1  52 ?  -5.417   3.676   9.473 1.000 96.830 ? 52  LEU A CB  1 
ATOM 390  O O   ? LEU A 1  52 ?  -3.195   4.805  11.535 1.000 96.830 ? 52  LEU A O   1 
ATOM 391  C CG  ? LEU A 1  52 ?  -6.167   2.500   8.846 1.000 96.830 ? 52  LEU A CG  1 
ATOM 392  C CD1 ? LEU A 1  52 ?  -6.896   1.702   9.923 1.000 96.830 ? 52  LEU A CD1 1 
ATOM 393  C CD2 ? LEU A 1  52 ?  -7.145   2.992   7.785 1.000 96.830 ? 52  LEU A CD2 1 
ATOM 394  N N   ? GLY A 1  53 ?  -2.843   5.695   9.432 1.000 95.670 ? 53  GLY A N   1 
ATOM 395  C CA  ? GLY A 1  53 ?  -2.359   6.957   9.971 1.000 95.670 ? 53  GLY A CA  1 
ATOM 396  C C   ? GLY A 1  53 ?  -0.924   6.887  10.459 1.000 95.670 ? 53  GLY A C   1 
ATOM 397  O O   ? GLY A 1  53 ?  -0.446   7.803  11.130 1.000 95.670 ? 53  GLY A O   1 
ATOM 398  N N   ? VAL A 1  54 ?  -0.205   5.716  10.115 1.000 94.570 ? 54  VAL A N   1 
ATOM 399  C CA  ? VAL A 1  54 ?   1.186   5.509  10.502 1.000 94.570 ? 54  VAL A CA  1 
ATOM 400  C C   ? VAL A 1  54 ?   2.112   6.102   9.442 1.000 94.570 ? 54  VAL A C   1 
ATOM 401  C CB  ? VAL A 1  54 ?   1.501   4.010  10.706 1.000 94.570 ? 54  VAL A CB  1 
ATOM 402  O O   ? VAL A 1  54 ?   2.042   5.729   8.269 1.000 94.570 ? 54  VAL A O   1 
ATOM 403  C CG1 ? VAL A 1  54 ?   2.959   3.816  11.118 1.000 94.570 ? 54  VAL A CG1 1 
ATOM 404  C CG2 ? VAL A 1  54 ?   0.563   3.405  11.749 1.000 94.570 ? 54  VAL A CG2 1 
ATOM 405  N N   ? HIS A 1  55 ?   2.985   7.012   9.801 1.000 94.800 ? 55  HIS A N   1 
ATOM 406  C CA  ? HIS A 1  55 ?   4.010   7.516   8.894 1.000 94.800 ? 55  HIS A CA  1 
ATOM 407  C C   ? HIS A 1  55 ?   5.394   7.017   9.295 1.000 94.800 ? 55  HIS A C   1 
ATOM 408  C CB  ? HIS A 1  55 ?   3.993   9.046   8.863 1.000 94.800 ? 55  HIS A CB  1 
ATOM 409  O O   ? HIS A 1  55 ?   6.212   6.683   8.433 1.000 94.800 ? 55  HIS A O   1 
ATOM 410  C CG  ? HIS A 1  55 ?   5.016   9.639   7.948 1.000 94.800 ? 55  HIS A CG  1 
ATOM 411  C CD2 ? HIS A 1  55 ?   6.103  10.403   8.206 1.000 94.800 ? 55  HIS A CD2 1 
ATOM 412  N ND1 ? HIS A 1  55 ?   4.979   9.469   6.581 1.000 94.800 ? 55  HIS A ND1 1 
ATOM 413  C CE1 ? HIS A 1  55 ?   6.004  10.105   6.037 1.000 94.800 ? 55  HIS A CE1 1 
ATOM 414  N NE2 ? HIS A 1  55 ?   6.701  10.680   7.001 1.000 94.800 ? 55  HIS A NE2 1 
ATOM 415  N N   ? SER A 1  56 ?   5.645   6.985  10.660 1.000 94.220 ? 56  SER A N   1 
ATOM 416  C CA  ? SER A 1  56 ?   6.909   6.509  11.212 1.000 94.220 ? 56  SER A CA  1 
ATOM 417  C C   ? SER A 1  56 ?   6.682   5.427  12.262 1.000 94.220 ? 56  SER A C   1 
ATOM 418  C CB  ? SER A 1  56 ?   7.697   7.668  11.825 1.000 94.220 ? 56  SER A CB  1 
ATOM 419  O O   ? SER A 1  56 ?   5.826   5.573  13.137 1.000 94.220 ? 56  SER A O   1 
ATOM 420  O OG  ? SER A 1  56 ?   8.826   7.189  12.535 1.000 94.220 ? 56  SER A OG  1 
ATOM 421  N N   ? ALA A 1  57 ?   7.464   4.315  12.113 1.000 89.310 ? 57  ALA A N   1 
ATOM 422  C CA  ? ALA A 1  57 ?   7.369   3.234  13.091 1.000 89.310 ? 57  ALA A CA  1 
ATOM 423  C C   ? ALA A 1  57 ?   7.848   3.694  14.464 1.000 89.310 ? 57  ALA A C   1 
ATOM 424  C CB  ? ALA A 1  57 ?   8.176   2.024  12.627 1.000 89.310 ? 57  ALA A CB  1 
ATOM 425  O O   ? ALA A 1  57 ?   7.448   3.135  15.488 1.000 89.310 ? 57  ALA A O   1 
ATOM 426  N N   ? SER A 1  58 ?   8.595   4.780  14.476 1.000 91.650 ? 58  SER A N   1 
ATOM 427  C CA  ? SER A 1  58 ?   9.230   5.237  15.708 1.000 91.650 ? 58  SER A CA  1 
ATOM 428  C C   ? SER A 1  58 ?   8.476   6.415  16.315 1.000 91.650 ? 58  SER A C   1 
ATOM 429  C CB  ? SER A 1  58 ?  10.684   5.631  15.448 1.000 91.650 ? 58  SER A CB  1 
ATOM 430  O O   ? SER A 1  58 ?   8.528   6.634  17.527 1.000 91.650 ? 58  SER A O   1 
ATOM 431  O OG  ? SER A 1  58 ?  11.416   4.537  14.922 1.000 91.650 ? 58  SER A OG  1 
ATOM 432  N N   ? VAL A 1  59 ?   7.802   7.143  15.448 1.000 92.470 ? 59  VAL A N   1 
ATOM 433  C CA  ? VAL A 1  59 ?   7.113   8.347  15.903 1.000 92.470 ? 59  VAL A CA  1 
ATOM 434  C C   ? VAL A 1  59 ?   5.625   8.246  15.575 1.000 92.470 ? 59  VAL A C   1 
ATOM 435  C CB  ? VAL A 1  59 ?   7.714   9.619  15.265 1.000 92.470 ? 59  VAL A CB  1 
ATOM 436  O O   ? VAL A 1  59 ?   5.220   8.453  14.429 1.000 92.470 ? 59  VAL A O   1 
ATOM 437  C CG1 ? VAL A 1  59 ?   7.024  10.871  15.804 1.000 92.470 ? 59  VAL A CG1 1 
ATOM 438  C CG2 ? VAL A 1  59 ?   9.219   9.683  15.518 1.000 92.470 ? 59  VAL A CG2 1 
ATOM 439  N N   ? PRO A 1  60 ?   4.740   8.013  16.632 1.000 91.640 ? 60  PRO A N   1 
ATOM 440  C CA  ? PRO A 1  60 ?   3.311   7.839  16.363 1.000 91.640 ? 60  PRO A CA  1 
ATOM 441  C C   ? PRO A 1  60 ?   2.595   9.161  16.097 1.000 91.640 ? 60  PRO A C   1 
ATOM 442  C CB  ? PRO A 1  60 ?   2.788   7.184  17.645 1.000 91.640 ? 60  PRO A CB  1 
ATOM 443  O O   ? PRO A 1  60 ?   2.968  10.194  16.659 1.000 91.640 ? 60  PRO A O   1 
ATOM 444  C CG  ? PRO A 1  60 ?   3.758   7.593  18.706 1.000 91.640 ? 60  PRO A CG  1 
ATOM 445  C CD  ? PRO A 1  60 ?   5.099   7.815  18.067 1.000 91.640 ? 60  PRO A CD  1 
ATOM 446  N N   ? ASN A 1  61 ?   1.637   9.124  15.145 1.000 92.990 ? 61  ASN A N   1 
ATOM 447  C CA  ? ASN A 1  61 ?   0.688  10.218  14.970 1.000 92.990 ? 61  ASN A CA  1 
ATOM 448  C C   ? ASN A 1  61 ?  -0.444  10.147  15.991 1.000 92.990 ? 61  ASN A C   1 
ATOM 449  C CB  ? ASN A 1  61 ?   0.121  10.216  13.549 1.000 92.990 ? 61  ASN A CB  1 
ATOM 450  O O   ? ASN A 1  61 ?  -0.809   9.062  16.446 1.000 92.990 ? 61  ASN A O   1 
ATOM 451  C CG  ? ASN A 1  61 ?   1.164  10.562  12.504 1.000 92.990 ? 61  ASN A CG  1 
ATOM 452  N ND2 ? ASN A 1  61 ?   1.003  10.020  11.303 1.000 92.990 ? 61  ASN A ND2 1 
ATOM 453  O OD1 ? ASN A 1  61 ?   2.107  11.310  12.775 1.000 92.990 ? 61  ASN A OD1 1 
ATOM 454  N N   ? ASP A 1  62 ?  -1.052  11.351  16.328 1.000 92.570 ? 62  ASP A N   1 
ATOM 455  C CA  ? ASP A 1  62 ?  -2.131  11.437  17.307 1.000 92.570 ? 62  ASP A CA  1 
ATOM 456  C C   ? ASP A 1  62 ?  -3.384  10.722  16.807 1.000 92.570 ? 62  ASP A C   1 
ATOM 457  C CB  ? ASP A 1  62 ?  -2.452  12.898  17.626 1.000 92.570 ? 62  ASP A CB  1 
ATOM 458  O O   ? ASP A 1  62 ?  -4.201  10.257  17.606 1.000 92.570 ? 62  ASP A O   1 
ATOM 459  C CG  ? ASP A 1  62 ?  -1.364  13.580  18.438 1.000 92.570 ? 62  ASP A CG  1 
ATOM 460  O OD1 ? ASP A 1  62 ?  -0.539  12.879  19.062 1.000 92.570 ? 62  ASP A OD1 1 
ATOM 461  O OD2 ? ASP A 1  62 ?  -1.334  14.830  18.456 1.000 92.570 ? 62  ASP A OD2 1 
ATOM 462  N N   ? ASP A 1  63 ?  -3.524  10.592  15.510 1.000 94.160 ? 63  ASP A N   1 
ATOM 463  C CA  ? ASP A 1  63 ?  -4.758  10.049  14.949 1.000 94.160 ? 63  ASP A CA  1 
ATOM 464  C C   ? ASP A 1  63 ?  -4.535   8.645  14.390 1.000 94.160 ? 63  ASP A C   1 
ATOM 465  C CB  ? ASP A 1  63 ?  -5.302  10.970  13.855 1.000 94.160 ? 63  ASP A CB  1 
ATOM 466  O O   ? ASP A 1  63 ?  -5.321   8.166  13.569 1.000 94.160 ? 63  ASP A O   1 
ATOM 467  C CG  ? ASP A 1  63 ?  -4.248  11.367  12.836 1.000 94.160 ? 63  ASP A CG  1 
ATOM 468  O OD1 ? ASP A 1  63 ?  -3.040  11.197  13.109 1.000 94.160 ? 63  ASP A OD1 1 
ATOM 469  O OD2 ? ASP A 1  63 ?  -4.630  11.855  11.750 1.000 94.160 ? 63  ASP A OD2 1 
ATOM 470  N N   ? GLU A 1  64 ?  -3.353   7.932  14.703 1.000 95.470 ? 64  GLU A N   1 
ATOM 471  C CA  ? GLU A 1  64 ?  -3.125   6.543  14.316 1.000 95.470 ? 64  GLU A CA  1 
ATOM 472  C C   ? GLU A 1  64 ?  -4.215   5.629  14.869 1.000 95.470 ? 64  GLU A C   1 
ATOM 473  C CB  ? GLU A 1  64 ?  -1.750   6.070  14.794 1.000 95.470 ? 64  GLU A CB  1 
ATOM 474  O O   ? GLU A 1  64 ?  -4.685   5.825  15.992 1.000 95.470 ? 64  GLU A O   1 
ATOM 475  C CG  ? GLU A 1  64 ?  -0.587   6.813  14.152 1.000 95.470 ? 64  GLU A CG  1 
ATOM 476  C CD  ? GLU A 1  64 ?   0.773   6.318  14.620 1.000 95.470 ? 64  GLU A CD  1 
ATOM 477  O OE1 ? GLU A 1  64 ?   1.803   6.910  14.225 1.000 95.470 ? 64  GLU A OE1 1 
ATOM 478  O OE2 ? GLU A 1  64 ?   0.808   5.330  15.387 1.000 95.470 ? 64  GLU A OE2 1 
ATOM 479  N N   ? GLN A 1  65 ?  -4.684   4.716  14.083 1.000 96.240 ? 65  GLN A N   1 
ATOM 480  C CA  ? GLN A 1  65 ?  -5.725   3.772  14.475 1.000 96.240 ? 65  GLN A CA  1 
ATOM 481  C C   ? GLN A 1  65 ?  -5.335   2.342  14.112 1.000 96.240 ? 65  GLN A C   1 
ATOM 482  C CB  ? GLN A 1  65 ?  -7.057   4.136  13.816 1.000 96.240 ? 65  GLN A CB  1 
ATOM 483  O O   ? GLN A 1  65 ?  -4.804   2.094  13.027 1.000 96.240 ? 65  GLN A O   1 
ATOM 484  C CG  ? GLN A 1  65 ?  -7.552   5.533  14.162 1.000 96.240 ? 65  GLN A CG  1 
ATOM 485  C CD  ? GLN A 1  65 ?  -8.885   5.860  13.516 1.000 96.240 ? 65  GLN A CD  1 
ATOM 486  N NE2 ? GLN A 1  65 ?  -8.963   7.019  12.871 1.000 96.240 ? 65  GLN A NE2 1 
ATOM 487  O OE1 ? GLN A 1  65 ?  -9.837   5.077  13.596 1.000 96.240 ? 65  GLN A OE1 1 
ATOM 488  N N   ? ALA A 1  66 ?  -5.574   1.395  15.066 1.000 95.990 ? 66  ALA A N   1 
ATOM 489  C CA  ? ALA A 1  66 ?  -5.403  -0.034  14.817 1.000 95.990 ? 66  ALA A CA  1 
ATOM 490  C C   ? ALA A 1  66 ?  -6.753  -0.736  14.696 1.000 95.990 ? 66  ALA A C   1 
ATOM 491  C CB  ? ALA A 1  66 ?  -4.573  -0.672  15.928 1.000 95.990 ? 66  ALA A CB  1 
ATOM 492  O O   ? ALA A 1  66 ?  -7.653  -0.508  15.509 1.000 95.990 ? 66  ALA A O   1 
ATOM 493  N N   ? ARG A 1  67 ?  -6.841  -1.555  13.655 1.000 96.240 ? 67  ARG A N   1 
ATOM 494  C CA  ? ARG A 1  67 ?  -8.056  -2.331  13.429 1.000 96.240 ? 67  ARG A CA  1 
ATOM 495  C C   ? ARG A 1  67 ?  -7.738  -3.815  13.274 1.000 96.240 ? 67  ARG A C   1 
ATOM 496  C CB  ? ARG A 1  67 ?  -8.798  -1.822  12.192 1.000 96.240 ? 67  ARG A CB  1 
ATOM 497  O O   ? ARG A 1  67 ?  -6.629  -4.178  12.875 1.000 96.240 ? 67  ARG A O   1 
ATOM 498  C CG  ? ARG A 1  67 ?  -9.277  -0.384  12.309 1.000 96.240 ? 67  ARG A CG  1 
ATOM 499  C CD  ? ARG A 1  67 ? -10.335  -0.228  13.392 1.000 96.240 ? 67  ARG A CD  1 
ATOM 500  N NE  ? ARG A 1  67 ? -10.885   1.124  13.418 1.000 96.240 ? 67  ARG A NE  1 
ATOM 501  N NH1 ? ARG A 1  67 ?  -9.484   1.884  15.090 1.000 96.240 ? 67  ARG A NH1 1 
ATOM 502  N NH2 ? ARG A 1  67 ? -11.039   3.291  14.164 1.000 96.240 ? 67  ARG A NH2 1 
ATOM 503  C CZ  ? ARG A 1  67 ? -10.468   2.096  14.224 1.000 96.240 ? 67  ARG A CZ  1 
ATOM 504  N N   ? ASP A 1  68 ?  -8.771  -4.656  13.639 1.000 95.510 ? 68  ASP A N   1 
ATOM 505  C CA  ? ASP A 1  68 ?  -8.751  -6.075  13.296 1.000 95.510 ? 68  ASP A CA  1 
ATOM 506  C C   ? ASP A 1  68 ?  -9.676  -6.367  12.116 1.000 95.510 ? 68  ASP A C   1 
ATOM 507  C CB  ? ASP A 1  68 ?  -9.153  -6.925  14.503 1.000 95.510 ? 68  ASP A CB  1 
ATOM 508  O O   ? ASP A 1  68 ? -10.695  -5.696  11.939 1.000 95.510 ? 68  ASP A O   1 
ATOM 509  C CG  ? ASP A 1  68 ?  -8.175  -6.811  15.659 1.000 95.510 ? 68  ASP A CG  1 
ATOM 510  O OD1 ? ASP A 1  68 ?  -6.948  -6.808  15.423 1.000 95.510 ? 68  ASP A OD1 1 
ATOM 511  O OD2 ? ASP A 1  68 ?  -8.636  -6.728  16.818 1.000 95.510 ? 68  ASP A OD2 1 
ATOM 512  N N   ? PRO A 1  69 ?  -9.201  -7.368  11.341 1.000 96.630 ? 69  PRO A N   1 
ATOM 513  C CA  ? PRO A 1  69 ? -10.141  -7.751  10.285 1.000 96.630 ? 69  PRO A CA  1 
ATOM 514  C C   ? PRO A 1  69 ? -11.409  -8.404  10.831 1.000 96.630 ? 69  PRO A C   1 
ATOM 515  C CB  ? PRO A 1  69 ?  -9.337  -8.742   9.440 1.000 96.630 ? 69  PRO A CB  1 
ATOM 516  O O   ? PRO A 1  69 ? -11.334  -9.259  11.717 1.000 96.630 ? 69  PRO A O   1 
ATOM 517  C CG  ? PRO A 1  69 ?  -7.914  -8.515   9.836 1.000 96.630 ? 69  PRO A CG  1 
ATOM 518  C CD  ? PRO A 1  69 ?  -7.888  -7.991  11.243 1.000 96.630 ? 69  PRO A CD  1 
ATOM 519  N N   ? GLU A 1  70 ? -12.584  -7.921  10.342 1.000 96.290 ? 70  GLU A N   1 
ATOM 520  C CA  ? GLU A 1  70 ? -13.850  -8.574  10.661 1.000 96.290 ? 70  GLU A CA  1 
ATOM 521  C C   ? GLU A 1  70 ? -14.170  -9.679   9.659 1.000 96.290 ? 70  GLU A C   1 
ATOM 522  C CB  ? GLU A 1  70 ? -14.988  -7.551  10.698 1.000 96.290 ? 70  GLU A CB  1 
ATOM 523  O O   ? GLU A 1  70 ? -14.595 -10.770  10.044 1.000 96.290 ? 70  GLU A O   1 
ATOM 524  C CG  ? GLU A 1  70 ? -16.343  -8.151  11.043 1.000 96.290 ? 70  GLU A CG  1 
ATOM 525  C CD  ? GLU A 1  70 ? -17.424  -7.105  11.263 1.000 96.290 ? 70  GLU A CD  1 
ATOM 526  O OE1 ? GLU A 1  70 ? -18.545  -7.469  11.685 1.000 96.290 ? 70  GLU A OE1 1 
ATOM 527  O OE2 ? GLU A 1  70 ? -17.149  -5.911  11.010 1.000 96.290 ? 70  GLU A OE2 1 
ATOM 528  N N   ? GLU A 1  71 ? -14.040  -9.371   8.391 1.000 95.520 ? 71  GLU A N   1 
ATOM 529  C CA  ? GLU A 1  71 ? -14.291 -10.271   7.270 1.000 95.520 ? 71  GLU A CA  1 
ATOM 530  C C   ? GLU A 1  71 ? -13.313 -10.015   6.127 1.000 95.520 ? 71  GLU A C   1 
ATOM 531  C CB  ? GLU A 1  71 ? -15.731 -10.123   6.772 1.000 95.520 ? 71  GLU A CB  1 
ATOM 532  O O   ? GLU A 1  71 ? -12.895  -8.877   5.904 1.000 95.520 ? 71  GLU A O   1 
ATOM 533  C CG  ? GLU A 1  71 ? -16.774 -10.660   7.742 1.000 95.520 ? 71  GLU A CG  1 
ATOM 534  C CD  ? GLU A 1  71 ? -18.196 -10.549   7.215 1.000 95.520 ? 71  GLU A CD  1 
ATOM 535  O OE1 ? GLU A 1  71 ? -19.148 -10.861   7.966 1.000 95.520 ? 71  GLU A OE1 1 
ATOM 536  O OE2 ? GLU A 1  71 ? -18.360 -10.148   6.041 1.000 95.520 ? 71  GLU A OE2 1 
ATOM 537  N N   ? LYS A 1  72 ? -12.979 -11.098   5.453 1.000 94.930 ? 72  LYS A N   1 
ATOM 538  C CA  ? LYS A 1  72 ? -12.128 -11.011   4.270 1.000 94.930 ? 72  LYS A CA  1 
ATOM 539  C C   ? LYS A 1  72 ? -12.801 -11.653   3.060 1.000 94.930 ? 72  LYS A C   1 
ATOM 540  C CB  ? LYS A 1  72 ? -10.775 -11.676   4.532 1.000 94.930 ? 72  LYS A CB  1 
ATOM 541  O O   ? LYS A 1  72 ? -13.348 -12.753   3.159 1.000 94.930 ? 72  LYS A O   1 
ATOM 542  C CG  ? LYS A 1  72 ?  -9.992 -11.054   5.678 1.000 94.930 ? 72  LYS A CG  1 
ATOM 543  C CD  ? LYS A 1  72 ?  -8.734 -11.854   5.994 1.000 94.930 ? 72  LYS A CD  1 
ATOM 544  C CE  ? LYS A 1  72 ?  -8.085 -11.388   7.290 1.000 94.930 ? 72  LYS A CE  1 
ATOM 545  N NZ  ? LYS A 1  72 ?  -6.919 -12.243   7.665 1.000 94.930 ? 72  LYS A NZ  1 
ATOM 546  N N   ? TYR A 1  73 ? -12.789 -10.917   1.944 1.000 94.670 ? 73  TYR A N   1 
ATOM 547  C CA  ? TYR A 1  73 ? -13.342 -11.400   0.683 1.000 94.670 ? 73  TYR A CA  1 
ATOM 548  C C   ? TYR A 1  73 ? -12.260 -11.501  -0.385 1.000 94.670 ? 73  TYR A C   1 
ATOM 549  C CB  ? TYR A 1  73 ? -14.466 -10.477   0.201 1.000 94.670 ? 73  TYR A CB  1 
ATOM 550  O O   ? TYR A 1  73 ? -11.515 -10.546  -0.615 1.000 94.670 ? 73  TYR A O   1 
ATOM 551  C CG  ? TYR A 1  73 ? -15.646 -10.416   1.140 1.000 94.670 ? 73  TYR A CG  1 
ATOM 552  C CD1 ? TYR A 1  73 ? -16.771 -11.210   0.929 1.000 94.670 ? 73  TYR A CD1 1 
ATOM 553  C CD2 ? TYR A 1  73 ? -15.639  -9.564   2.239 1.000 94.670 ? 73  TYR A CD2 1 
ATOM 554  C CE1 ? TYR A 1  73 ? -17.862 -11.156   1.790 1.000 94.670 ? 73  TYR A CE1 1 
ATOM 555  C CE2 ? TYR A 1  73 ? -16.725  -9.502   3.107 1.000 94.670 ? 73  TYR A CE2 1 
ATOM 556  O OH  ? TYR A 1  73 ? -18.906 -10.243   3.731 1.000 94.670 ? 73  TYR A OH  1 
ATOM 557  C CZ  ? TYR A 1  73 ? -17.829 -10.300   2.875 1.000 94.670 ? 73  TYR A CZ  1 
ATOM 558  N N   ? PHE A 1  74 ? -12.170 -12.660  -0.922 1.000 90.810 ? 74  PHE A N   1 
ATOM 559  C CA  ? PHE A 1  74 ? -11.163 -12.924  -1.943 1.000 90.810 ? 74  PHE A CA  1 
ATOM 560  C C   ? PHE A 1  74 ? -11.808 -13.064  -3.317 1.000 90.810 ? 74  PHE A C   1 
ATOM 561  C CB  ? PHE A 1  74 ? -10.370 -14.189  -1.604 1.000 90.810 ? 74  PHE A CB  1 
ATOM 562  O O   ? PHE A 1  74 ? -12.842 -13.720  -3.458 1.000 90.810 ? 74  PHE A O   1 
ATOM 563  C CG  ? PHE A 1  74 ?  -9.711 -14.149  -0.252 1.000 90.810 ? 74  PHE A CG  1 
ATOM 564  C CD1 ? PHE A 1  74 ?  -8.404 -13.696  -0.113 1.000 90.810 ? 74  PHE A CD1 1 
ATOM 565  C CD2 ? PHE A 1  74 ? -10.398 -14.563   0.881 1.000 90.810 ? 74  PHE A CD2 1 
ATOM 566  C CE1 ? PHE A 1  74 ?  -7.792 -13.657   1.138 1.000 90.810 ? 74  PHE A CE1 1 
ATOM 567  C CE2 ? PHE A 1  74 ?  -9.793 -14.527   2.134 1.000 90.810 ? 74  PHE A CE2 1 
ATOM 568  C CZ  ? PHE A 1  74 ?  -8.489 -14.075   2.260 1.000 90.810 ? 74  PHE A CZ  1 
ATOM 569  N N   ? CYS A 1  75 ? -11.199 -12.320  -4.101 1.000 81.860 ? 75  CYS A N   1 
ATOM 570  C CA  ? CYS A 1  75 ? -11.561 -12.612  -5.483 1.000 81.860 ? 75  CYS A CA  1 
ATOM 571  C C   ? CYS A 1  75 ? -10.769 -13.800  -6.015 1.000 81.860 ? 75  CYS A C   1 
ATOM 572  C CB  ? CYS A 1  75 ? -11.323 -11.390  -6.370 1.000 81.860 ? 75  CYS A CB  1 
ATOM 573  O O   ? CYS A 1  75 ?  -9.635 -13.641  -6.471 1.000 81.860 ? 75  CYS A O   1 
ATOM 574  S SG  ? CYS A 1  75 ? -11.969 -11.569  -8.047 1.000 81.860 ? 75  CYS A SG  1 
ATOM 575  N N   ? LEU A 1  76 ? -11.026 -15.015  -5.176 1.000 61.440 ? 76  LEU A N   1 
ATOM 576  C CA  ? LEU A 1  76 ? -10.264 -16.257  -5.256 1.000 61.440 ? 76  LEU A CA  1 
ATOM 577  C C   ? LEU A 1  76 ? -10.725 -17.103  -6.438 1.000 61.440 ? 76  LEU A C   1 
ATOM 578  C CB  ? LEU A 1  76 ? -10.403 -17.056  -3.957 1.000 61.440 ? 76  LEU A CB  1 
ATOM 579  O O   ? LEU A 1  76 ? -11.890 -17.037  -6.837 1.000 61.440 ? 76  LEU A O   1 
ATOM 580  C CG  ? LEU A 1  76 ?  -9.828 -16.407  -2.697 1.000 61.440 ? 76  LEU A CG  1 
ATOM 581  C CD1 ? LEU A 1  76 ? -10.315 -17.142  -1.453 1.000 61.440 ? 76  LEU A CD1 1 
ATOM 582  C CD2 ? LEU A 1  76 ?  -8.304 -16.390  -2.753 1.000 61.440 ? 76  LEU A CD2 1 
ATOM 583  N N   ? SER A 1  77 ?  -9.630 -17.651  -7.225 1.000 50.930 ? 77  SER A N   1 
ATOM 584  C CA  ? SER A 1  77 ?  -9.671 -18.933  -7.921 1.000 50.930 ? 77  SER A CA  1 
ATOM 585  C C   ? SER A 1  77 ?  -9.433 -20.093  -6.960 1.000 50.930 ? 77  SER A C   1 
ATOM 586  C CB  ? SER A 1  77 ?  -8.632 -18.968  -9.043 1.000 50.930 ? 77  SER A CB  1 
ATOM 587  O O   ? SER A 1  77 ?  -8.543 -20.028  -6.109 1.000 50.930 ? 77  SER A O   1 
ATOM 588  O OG  ? SER A 1  77 ?  -7.797 -20.107  -8.919 1.000 50.930 ? 77  SER A OG  1 
ATOM 589  N N   ? ILE A 1  78 ? -10.236 -20.867  -6.638 1.000 48.730 ? 78  ILE A N   1 
ATOM 590  C CA  ? ILE A 1  78 ? -10.242 -22.252  -6.180 1.000 48.730 ? 78  ILE A CA  1 
ATOM 591  C C   ? ILE A 1  78 ?  -9.246 -23.071  -6.999 1.000 48.730 ? 78  ILE A C   1 
ATOM 592  C CB  ? ILE A 1  78 ? -11.654 -22.873  -6.277 1.000 48.730 ? 78  ILE A CB  1 
ATOM 593  O O   ? ILE A 1  78 ?  -8.717 -24.077  -6.519 1.000 48.730 ? 78  ILE A O   1 
ATOM 594  C CG1 ? ILE A 1  78 ? -12.630 -22.126  -5.362 1.000 48.730 ? 78  ILE A CG1 1 
ATOM 595  C CG2 ? ILE A 1  78 ? -11.612 -24.365  -5.932 1.000 48.730 ? 78  ILE A CG2 1 
ATOM 596  C CD1 ? ILE A 1  78 ? -14.091 -22.494  -5.583 1.000 48.730 ? 78  ILE A CD1 1 
ATOM 597  N N   ? ASN A 1  79 ?  -8.280 -22.322  -7.884 1.000 45.200 ? 79  ASN A N   1 
ATOM 598  C CA  ? ASN A 1  79 ?  -7.293 -23.121  -8.602 1.000 45.200 ? 79  ASN A CA  1 
ATOM 599  C C   ? ASN A 1  79 ?  -6.017 -22.328  -8.871 1.000 45.200 ? 79  ASN A C   1 
ATOM 600  C CB  ? ASN A 1  79 ?  -7.880 -23.644  -9.916 1.000 45.200 ? 79  ASN A CB  1 
ATOM 601  O O   ? ASN A 1  79 ?  -6.077 -21.180  -9.315 1.000 45.200 ? 79  ASN A O   1 
ATOM 602  C CG  ? ASN A 1  79 ?  -8.711 -24.897  -9.726 1.000 45.200 ? 79  ASN A CG  1 
ATOM 603  N ND2 ? ASN A 1  79 ?  -9.448 -25.283 -10.761 1.000 45.200 ? 79  ASN A ND2 1 
ATOM 604  O OD1 ? ASN A 1  79 ?  -8.693 -25.513  -8.657 1.000 45.200 ? 79  ASN A OD1 1 
ATOM 605  N N   ? ASP A 1  80 ?  -5.147 -22.220  -8.000 1.000 47.500 ? 80  ASP A N   1 
ATOM 606  C CA  ? ASP A 1  80 ?  -3.739 -21.841  -7.935 1.000 47.500 ? 80  ASP A CA  1 
ATOM 607  C C   ? ASP A 1  80 ?  -3.214 -21.442  -9.312 1.000 47.500 ? 80  ASP A C   1 
ATOM 608  C CB  ? ASP A 1  80 ?  -2.901 -22.986  -7.363 1.000 47.500 ? 80  ASP A CB  1 
ATOM 609  O O   ? ASP A 1  80 ?  -2.031 -21.127  -9.464 1.000 47.500 ? 80  ASP A O   1 
ATOM 610  C CG  ? ASP A 1  80 ?  -2.705 -22.885  -5.861 1.000 47.500 ? 80  ASP A CG  1 
ATOM 611  O OD1 ? ASP A 1  80 ?  -3.007 -21.822  -5.276 1.000 47.500 ? 80  ASP A OD1 1 
ATOM 612  O OD2 ? ASP A 1  80 ?  -2.242 -23.876  -5.256 1.000 47.500 ? 80  ASP A OD2 1 
ATOM 613  N N   ? THR A 1  81 ?  -4.105 -21.142 -10.389 1.000 49.150 ? 81  THR A N   1 
ATOM 614  C CA  ? THR A 1  81 ?  -3.540 -20.750 -11.676 1.000 49.150 ? 81  THR A CA  1 
ATOM 615  C C   ? THR A 1  81 ?  -4.164 -19.446 -12.165 1.000 49.150 ? 81  THR A C   1 
ATOM 616  C CB  ? THR A 1  81 ?  -3.745 -21.850 -12.734 1.000 49.150 ? 81  THR A CB  1 
ATOM 617  O O   ? THR A 1  81 ?  -3.745 -18.896 -13.186 1.000 49.150 ? 81  THR A O   1 
ATOM 618  C CG2 ? THR A 1  81 ?  -2.825 -23.039 -12.477 1.000 49.150 ? 81  THR A CG2 1 
ATOM 619  O OG1 ? THR A 1  81 ?  -5.106 -22.295 -12.694 1.000 49.150 ? 81  THR A OG1 1 
ATOM 620  N N   ? GLU A 1  82 ?  -4.108 -18.160 -11.450 1.000 54.650 ? 82  GLU A N   1 
ATOM 621  C CA  ? GLU A 1  82 ?  -4.522 -17.183 -12.452 1.000 54.650 ? 82  GLU A CA  1 
ATOM 622  C C   ? GLU A 1  82 ?  -4.070 -15.776 -12.071 1.000 54.650 ? 82  GLU A C   1 
ATOM 623  C CB  ? GLU A 1  82 ?  -6.041 -17.215 -12.639 1.000 54.650 ? 82  GLU A CB  1 
ATOM 624  O O   ? GLU A 1  82 ?  -4.438 -15.266 -11.010 1.000 54.650 ? 82  GLU A O   1 
ATOM 625  C CG  ? GLU A 1  82 ?  -6.519 -18.284 -13.611 1.000 54.650 ? 82  GLU A CG  1 
ATOM 626  C CD  ? GLU A 1  82 ?  -8.010 -18.209 -13.900 1.000 54.650 ? 82  GLU A CD  1 
ATOM 627  O OE1 ? GLU A 1  82 ?  -8.501 -18.974 -14.761 1.000 54.650 ? 82  GLU A OE1 1 
ATOM 628  O OE2 ? GLU A 1  82 ?  -8.693 -17.379 -13.260 1.000 54.650 ? 82  GLU A OE2 1 
ATOM 629  N N   ? TRP A 1  83 ?  -2.852 -15.389 -12.309 1.000 63.050 ? 83  TRP A N   1 
ATOM 630  C CA  ? TRP A 1  83 ?  -2.074 -14.164 -12.466 1.000 63.050 ? 83  TRP A CA  1 
ATOM 631  C C   ? TRP A 1  83 ?  -2.989 -12.953 -12.617 1.000 63.050 ? 83  TRP A C   1 
ATOM 632  C CB  ? TRP A 1  83 ?  -1.144 -14.270 -13.678 1.000 63.050 ? 83  TRP A CB  1 
ATOM 633  O O   ? TRP A 1  83 ?  -2.576 -11.820 -12.361 1.000 63.050 ? 83  TRP A O   1 
ATOM 634  C CG  ? TRP A 1  83 ?   0.035 -15.171 -13.463 1.000 63.050 ? 83  TRP A CG  1 
ATOM 635  C CD1 ? TRP A 1  83 ?   0.036 -16.538 -13.450 1.000 63.050 ? 83  TRP A CD1 1 
ATOM 636  C CD2 ? TRP A 1  83 ?   1.387 -14.767 -13.224 1.000 63.050 ? 83  TRP A CD2 1 
ATOM 637  C CE2 ? TRP A 1  83 ?   2.155 -15.943 -13.076 1.000 63.050 ? 83  TRP A CE2 1 
ATOM 638  C CE3 ? TRP A 1  83 ?   2.024 -13.523 -13.121 1.000 63.050 ? 83  TRP A CE3 1 
ATOM 639  N NE1 ? TRP A 1  83 ?   1.308 -17.008 -13.219 1.000 63.050 ? 83  TRP A NE1 1 
ATOM 640  C CH2 ? TRP A 1  83 ?   4.128 -14.680 -12.735 1.000 63.050 ? 83  TRP A CH2 1 
ATOM 641  C CZ2 ? TRP A 1  83 ?   3.530 -15.910 -12.831 1.000 63.050 ? 83  TRP A CZ2 1 
ATOM 642  C CZ3 ? TRP A 1  83 ?   3.392 -13.493 -12.876 1.000 63.050 ? 83  TRP A CZ3 1 
ATOM 643  N N   ? ASP A 1  84 ?  -4.340 -13.158 -12.597 1.000 68.270 ? 84  ASP A N   1 
ATOM 644  C CA  ? ASP A 1  84 ?  -5.172 -12.001 -12.913 1.000 68.270 ? 84  ASP A CA  1 
ATOM 645  C C   ? ASP A 1  84 ?  -6.251 -11.794 -11.852 1.000 68.270 ? 84  ASP A C   1 
ATOM 646  C CB  ? ASP A 1  84 ?  -5.815 -12.163 -14.292 1.000 68.270 ? 84  ASP A CB  1 
ATOM 647  O O   ? ASP A 1  84 ?  -7.100 -10.910 -11.987 1.000 68.270 ? 84  ASP A O   1 
ATOM 648  C CG  ? ASP A 1  84 ?  -6.677 -13.408 -14.402 1.000 68.270 ? 84  ASP A CG  1 
ATOM 649  O OD1 ? ASP A 1  84 ?  -6.714 -14.211 -13.445 1.000 68.270 ? 84  ASP A OD1 1 
ATOM 650  O OD2 ? ASP A 1  84 ?  -7.323 -13.589 -15.457 1.000 68.270 ? 84  ASP A OD2 1 
ATOM 651  N N   ? LYS A 1  85 ?  -6.162 -12.624 -10.667 1.000 75.240 ? 85  LYS A N   1 
ATOM 652  C CA  ? LYS A 1  85 ?  -7.196 -12.450  -9.651 1.000 75.240 ? 85  LYS A CA  1 
ATOM 653  C C   ? LYS A 1  85 ?  -6.603 -12.515  -8.246 1.000 75.240 ? 85  LYS A C   1 
ATOM 654  C CB  ? LYS A 1  85 ?  -8.288 -13.510  -9.808 1.000 75.240 ? 85  LYS A CB  1 
ATOM 655  O O   ? LYS A 1  85 ?  -6.925 -13.420  -7.472 1.000 75.240 ? 85  LYS A O   1 
ATOM 656  C CG  ? LYS A 1  85 ?  -9.041 -13.432 -11.128 1.000 75.240 ? 85  LYS A CG  1 
ATOM 657  C CD  ? LYS A 1  85 ? -10.148 -14.476 -11.203 1.000 75.240 ? 85  LYS A CD  1 
ATOM 658  C CE  ? LYS A 1  85 ? -10.894 -14.406 -12.528 1.000 75.240 ? 85  LYS A CE  1 
ATOM 659  N NZ  ? LYS A 1  85 ? -11.915 -15.489 -12.647 1.000 75.240 ? 85  LYS A NZ  1 
ATOM 660  N N   ? ASP A 1  86 ?  -5.528 -11.713  -7.873 1.000 87.770 ? 86  ASP A N   1 
ATOM 661  C CA  ? ASP A 1  86 ?  -4.807 -11.513  -6.620 1.000 87.770 ? 86  ASP A CA  1 
ATOM 662  C C   ? ASP A 1  86 ?  -5.264 -10.234  -5.922 1.000 87.770 ? 86  ASP A C   1 
ATOM 663  C CB  ? ASP A 1  86 ?  -3.298 -11.465  -6.870 1.000 87.770 ? 86  ASP A CB  1 
ATOM 664  O O   ? ASP A 1  86 ?  -4.531  -9.244  -5.885 1.000 87.770 ? 86  ASP A O   1 
ATOM 665  C CG  ? ASP A 1  86 ?  -2.484 -11.466  -5.588 1.000 87.770 ? 86  ASP A CG  1 
ATOM 666  O OD1 ? ASP A 1  86 ?  -3.000 -11.907  -4.539 1.000 87.770 ? 86  ASP A OD1 1 
ATOM 667  O OD2 ? ASP A 1  86 ?  -1.318 -11.018  -5.627 1.000 87.770 ? 86  ASP A OD2 1 
ATOM 668  N N   ? ILE A 1  87 ?  -6.652 -10.179  -5.561 1.000 91.820 ? 87  ILE A N   1 
ATOM 669  C CA  ? ILE A 1  87 ?  -7.245  -9.021  -4.900 1.000 91.820 ? 87  ILE A CA  1 
ATOM 670  C C   ? ILE A 1  87 ?  -8.042  -9.475  -3.680 1.000 91.820 ? 87  ILE A C   1 
ATOM 671  C CB  ? ILE A 1  87 ?  -8.149  -8.221  -5.864 1.000 91.820 ? 87  ILE A CB  1 
ATOM 672  O O   ? ILE A 1  87 ?  -8.706 -10.514  -3.716 1.000 91.820 ? 87  ILE A O   1 
ATOM 673  C CG1 ? ILE A 1  87 ?  -8.611  -6.917  -5.205 1.000 91.820 ? 87  ILE A CG1 1 
ATOM 674  C CG2 ? ILE A 1  87 ?  -9.348  -9.066  -6.306 1.000 91.820 ? 87  ILE A CG2 1 
ATOM 675  C CD1 ? ILE A 1  87 ?  -9.237  -5.922  -6.173 1.000 91.820 ? 87  ILE A CD1 1 
ATOM 676  N N   ? MET A 1  88 ?  -7.904  -8.815  -2.546 1.000 95.070 ? 88  MET A N   1 
ATOM 677  C CA  ? MET A 1  88 ?  -8.588  -9.109  -1.290 1.000 95.070 ? 88  MET A CA  1 
ATOM 678  C C   ? MET A 1  88 ?  -9.185  -7.843  -0.686 1.000 95.070 ? 88  MET A C   1 
ATOM 679  C CB  ? MET A 1  88 ?  -7.628  -9.762  -0.294 1.000 95.070 ? 88  MET A CB  1 
ATOM 680  O O   ? MET A 1  88 ?  -8.524  -6.804  -0.632 1.000 95.070 ? 88  MET A O   1 
ATOM 681  C CG  ? MET A 1  88 ?  -8.270 -10.106   1.040 1.000 95.070 ? 88  MET A CG  1 
ATOM 682  S SD  ? MET A 1  88 ?  -7.087 -10.878   2.212 1.000 95.070 ? 88  MET A SD  1 
ATOM 683  C CE  ? MET A 1  88 ?  -6.119  -9.421   2.694 1.000 95.070 ? 88  MET A CE  1 
ATOM 684  N N   ? LEU A 1  89 ? -10.467  -7.964  -0.360 1.000 96.640 ? 89  LEU A N   1 
ATOM 685  C CA  ? LEU A 1  89 ? -11.153  -6.926   0.401 1.000 96.640 ? 89  LEU A CA  1 
ATOM 686  C C   ? LEU A 1  89 ? -11.258  -7.310   1.873 1.000 96.640 ? 89  LEU A C   1 
ATOM 687  C CB  ? LEU A 1  89 ? -12.550  -6.674  -0.173 1.000 96.640 ? 89  LEU A CB  1 
ATOM 688  O O   ? LEU A 1  89 ? -11.657  -8.430   2.200 1.000 96.640 ? 89  LEU A O   1 
ATOM 689  C CG  ? LEU A 1  89 ? -13.202  -5.339   0.190 1.000 96.640 ? 89  LEU A CG  1 
ATOM 690  C CD1 ? LEU A 1  89 ? -12.469  -4.188  -0.490 1.000 96.640 ? 89  LEU A CD1 1 
ATOM 691  C CD2 ? LEU A 1  89 ? -14.677  -5.342  -0.195 1.000 96.640 ? 89  LEU A CD2 1 
ATOM 692  N N   ? ILE A 1  90 ? -10.862  -6.295   2.712 1.000 97.490 ? 90  ILE A N   1 
ATOM 693  C CA  ? ILE A 1  90 ? -10.912  -6.533   4.151 1.000 97.490 ? 90  ILE A CA  1 
ATOM 694  C C   ? ILE A 1  90 ? -11.907  -5.573   4.798 1.000 97.490 ? 90  ILE A C   1 
ATOM 695  C CB  ? ILE A 1  90 ?  -9.518  -6.377   4.798 1.000 97.490 ? 90  ILE A CB  1 
ATOM 696  O O   ? ILE A 1  90 ? -11.756  -4.353   4.701 1.000 97.490 ? 90  ILE A O   1 
ATOM 697  C CG1 ? ILE A 1  90 ?  -8.495  -7.270   4.086 1.000 97.490 ? 90  ILE A CG1 1 
ATOM 698  C CG2 ? ILE A 1  90 ?  -9.578  -6.699   6.294 1.000 97.490 ? 90  ILE A CG2 1 
ATOM 699  C CD1 ? ILE A 1  90 ?  -7.056  -7.029   4.519 1.000 97.490 ? 90  ILE A CD1 1 
ATOM 700  N N   ? ARG A 1  91 ? -12.985  -6.139   5.456 1.000 97.640 ? 91  ARG A N   1 
ATOM 701  C CA  ? ARG A 1  91 ? -13.861  -5.316   6.283 1.000 97.640 ? 91  ARG A CA  1 
ATOM 702  C C   ? ARG A 1  91 ? -13.263  -5.103   7.670 1.000 97.640 ? 91  ARG A C   1 
ATOM 703  C CB  ? ARG A 1  91 ? -15.246  -5.956   6.402 1.000 97.640 ? 91  ARG A CB  1 
ATOM 704  O O   ? ARG A 1  91 ? -12.894  -6.064   8.347 1.000 97.640 ? 91  ARG A O   1 
ATOM 705  C CG  ? ARG A 1  91 ? -16.278  -5.070   7.081 1.000 97.640 ? 91  ARG A CG  1 
ATOM 706  C CD  ? ARG A 1  91 ? -17.662  -5.704   7.069 1.000 97.640 ? 91  ARG A CD  1 
ATOM 707  N NE  ? ARG A 1  91 ? -18.655  -4.843   7.703 1.000 97.640 ? 91  ARG A NE  1 
ATOM 708  N NH1 ? ARG A 1  91 ? -20.423  -6.295   7.381 1.000 97.640 ? 91  ARG A NH1 1 
ATOM 709  N NH2 ? ARG A 1  91 ? -20.761  -4.286   8.431 1.000 97.640 ? 91  ARG A NH2 1 
ATOM 710  C CZ  ? ARG A 1  91 ? -19.944  -5.143   7.837 1.000 97.640 ? 91  ARG A CZ  1 
ATOM 711  N N   ? LEU A 1  92 ? -13.218  -3.873   8.084 1.000 97.490 ? 92  LEU A N   1 
ATOM 712  C CA  ? LEU A 1  92 ? -12.685  -3.540   9.401 1.000 97.490 ? 92  LEU A CA  1 
ATOM 713  C C   ? LEU A 1  92 ? -13.704  -3.846  10.493 1.000 97.490 ? 92  LEU A C   1 
ATOM 714  C CB  ? LEU A 1  92 ? -12.284  -2.064   9.459 1.000 97.490 ? 92  LEU A CB  1 
ATOM 715  O O   ? LEU A 1  92 ? -14.912  -3.786  10.256 1.000 97.490 ? 92  LEU A O   1 
ATOM 716  C CG  ? LEU A 1  92 ? -11.275  -1.593   8.411 1.000 97.490 ? 92  LEU A CG  1 
ATOM 717  C CD1 ? LEU A 1  92 ? -11.043  -0.091   8.535 1.000 97.490 ? 92  LEU A CD1 1 
ATOM 718  C CD2 ? LEU A 1  92 ?  -9.962  -2.356   8.553 1.000 97.490 ? 92  LEU A CD2 1 
ATOM 719  N N   ? ASN A 1  93 ? -13.232  -4.236  11.749 1.000 96.360 ? 93  ASN A N   1 
ATOM 720  C CA  ? ASN A 1  93 ? -14.122  -4.576  12.854 1.000 96.360 ? 93  ASN A CA  1 
ATOM 721  C C   ? ASN A 1  93 ? -14.869  -3.349  13.369 1.000 96.360 ? 93  ASN A C   1 
ATOM 722  C CB  ? ASN A 1  93 ? -13.339  -5.237  13.990 1.000 96.360 ? 93  ASN A CB  1 
ATOM 723  O O   ? ASN A 1  93 ? -15.911  -3.477  14.014 1.000 96.360 ? 93  ASN A O   1 
ATOM 724  C CG  ? ASN A 1  93 ? -12.308  -4.310  14.605 1.000 96.360 ? 93  ASN A CG  1 
ATOM 725  N ND2 ? ASN A 1  93 ? -11.806  -4.677  15.778 1.000 96.360 ? 93  ASN A ND2 1 
ATOM 726  O OD1 ? ASN A 1  93 ? -11.967  -3.273  14.031 1.000 96.360 ? 93  ASN A OD1 1 
ATOM 727  N N   ? SER A 1  94 ? -14.504  -2.107  13.011 1.000 96.300 ? 94  SER A N   1 
ATOM 728  C CA  ? SER A 1  94 ? -15.166  -0.831  13.260 1.000 96.300 ? 94  SER A CA  1 
ATOM 729  C C   ? SER A 1  94 ? -14.692   0.238  12.281 1.000 96.300 ? 94  SER A C   1 
ATOM 730  C CB  ? SER A 1  94 ? -14.915  -0.367  14.695 1.000 96.300 ? 94  SER A CB  1 
ATOM 731  O O   ? SER A 1  94 ? -13.578   0.159  11.760 1.000 96.300 ? 94  SER A O   1 
ATOM 732  O OG  ? SER A 1  94 ? -13.537  -0.108  14.906 1.000 96.300 ? 94  SER A OG  1 
ATOM 733  N N   ? SER A 1  95 ? -15.569   1.223  11.980 1.000 96.560 ? 95  SER A N   1 
ATOM 734  C CA  ? SER A 1  95 ? -15.252   2.295  11.042 1.000 96.560 ? 95  SER A CA  1 
ATOM 735  C C   ? SER A 1  95 ? -14.108   3.161  11.558 1.000 96.560 ? 95  SER A C   1 
ATOM 736  C CB  ? SER A 1  95 ? -16.484   3.163  10.783 1.000 96.560 ? 95  SER A CB  1 
ATOM 737  O O   ? SER A 1  95 ? -13.947   3.328  12.768 1.000 96.560 ? 95  SER A O   1 
ATOM 738  O OG  ? SER A 1  95 ? -16.856   3.869  11.955 1.000 96.560 ? 95  SER A OG  1 
ATOM 739  N N   ? VAL A 1  96 ? -13.312   3.687  10.597 1.000 96.320 ? 96  VAL A N   1 
ATOM 740  C CA  ? VAL A 1  96 ? -12.253   4.627  10.948 1.000 96.320 ? 96  VAL A CA  1 
ATOM 741  C C   ? VAL A 1  96 ? -12.772   6.058  10.826 1.000 96.320 ? 96  VAL A C   1 
ATOM 742  C CB  ? VAL A 1  96 ? -11.006   4.435  10.057 1.000 96.320 ? 96  VAL A CB  1 
ATOM 743  O O   ? VAL A 1  96 ? -13.680   6.331  10.037 1.000 96.320 ? 96  VAL A O   1 
ATOM 744  C CG1 ? VAL A 1  96 ? -10.439   3.026  10.218 1.000 96.320 ? 96  VAL A CG1 1 
ATOM 745  C CG2 ? VAL A 1  96 ? -11.347   4.713   8.594 1.000 96.320 ? 96  VAL A CG2 1 
ATOM 746  N N   ? SER A 1  97 ? -12.126   7.019  11.629 1.000 95.130 ? 97  SER A N   1 
ATOM 747  C CA  ? SER A 1  97 ? -12.446   8.440  11.550 1.000 95.130 ? 97  SER A CA  1 
ATOM 748  C C   ? SER A 1  97 ? -11.460   9.179  10.650 1.000 95.130 ? 97  SER A C   1 
ATOM 749  C CB  ? SER A 1  97 ? -12.446   9.069  12.944 1.000 95.130 ? 97  SER A CB  1 
ATOM 750  O O   ? SER A 1  97 ? -10.246   9.021  10.790 1.000 95.130 ? 97  SER A O   1 
ATOM 751  O OG  ? SER A 1  97 ? -13.412   8.448  13.775 1.000 95.130 ? 97  SER A OG  1 
ATOM 752  N N   ? ASN A 1  98 ? -12.031   9.895   9.725 1.000 95.270 ? 98  ASN A N   1 
ATOM 753  C CA  ? ASN A 1  98 ? -11.156  10.748   8.927 1.000 95.270 ? 98  ASN A CA  1 
ATOM 754  C C   ? ASN A 1  98 ? -10.358  11.708   9.805 1.000 95.270 ? 98  ASN A C   1 
ATOM 755  C CB  ? ASN A 1  98 ? -11.967  11.527   7.890 1.000 95.270 ? 98  ASN A CB  1 
ATOM 756  O O   ? ASN A 1  98 ? -10.885  12.252  10.777 1.000 95.270 ? 98  ASN A O   1 
ATOM 757  C CG  ? ASN A 1  98 ? -12.476  10.647   6.765 1.000 95.270 ? 98  ASN A CG  1 
ATOM 758  N ND2 ? ASN A 1  98 ? -13.368  11.189   5.945 1.000 95.270 ? 98  ASN A ND2 1 
ATOM 759  O OD1 ? ASN A 1  98 ? -12.071   9.489   6.635 1.000 95.270 ? 98  ASN A OD1 1 
ATOM 760  N N   ? SER A 1  99 ?  -9.090  11.871   9.410 1.000 95.360 ? 99  SER A N   1 
ATOM 761  C CA  ? SER A 1  99 ?  -8.199  12.806  10.091 1.000 95.360 ? 99  SER A CA  1 
ATOM 762  C C   ? SER A 1  99 ?  -7.157  13.373   9.134 1.000 95.360 ? 99  SER A C   1 
ATOM 763  C CB  ? SER A 1  99 ?  -7.503  12.122  11.269 1.000 95.360 ? 99  SER A CB  1 
ATOM 764  O O   ? SER A 1  99 ?  -7.234  13.155   7.923 1.000 95.360 ? 99  SER A O   1 
ATOM 765  O OG  ? SER A 1  99 ?  -6.540  11.189  10.811 1.000 95.360 ? 99  SER A OG  1 
ATOM 766  N N   ? GLU A 1 100 ?  -6.257  14.110   9.773 1.000 94.670 ? 100 GLU A N   1 
ATOM 767  C CA  ? GLU A 1 100 ?  -5.162  14.706   9.014 1.000 94.670 ? 100 GLU A CA  1 
ATOM 768  C C   ? GLU A 1 100 ?  -4.349  13.638   8.288 1.000 94.670 ? 100 GLU A C   1 
ATOM 769  C CB  ? GLU A 1 100 ?  -4.252  15.524   9.935 1.000 94.670 ? 100 GLU A CB  1 
ATOM 770  O O   ? GLU A 1 100 ?  -3.873  13.864   7.174 1.000 94.670 ? 100 GLU A O   1 
ATOM 771  C CG  ? GLU A 1 100 ?  -3.109  16.220   9.210 1.000 94.670 ? 100 GLU A CG  1 
ATOM 772  C CD  ? GLU A 1 100 ?  -2.212  17.025  10.136 1.000 94.670 ? 100 GLU A CD  1 
ATOM 773  O OE1 ? GLU A 1 100 ?  -1.212  17.607   9.659 1.000 94.670 ? 100 GLU A OE1 1 
ATOM 774  O OE2 ? GLU A 1 100 ?  -2.512  17.073  11.351 1.000 94.670 ? 100 GLU A OE2 1 
ATOM 775  N N   ? HIS A 1 101 ?  -4.256  12.360   8.876 1.000 95.720 ? 101 HIS A N   1 
ATOM 776  C CA  ? HIS A 1 101 ?  -3.348  11.344   8.354 1.000 95.720 ? 101 HIS A CA  1 
ATOM 777  C C   ? HIS A 1 101 ?  -4.111  10.105   7.897 1.000 95.720 ? 101 HIS A C   1 
ATOM 778  C CB  ? HIS A 1 101 ?  -2.310  10.961   9.410 1.000 95.720 ? 101 HIS A CB  1 
ATOM 779  O O   ? HIS A 1 101 ?  -3.504   9.110   7.495 1.000 95.720 ? 101 HIS A O   1 
ATOM 780  C CG  ? HIS A 1 101 ?  -1.483  12.114   9.885 1.000 95.720 ? 101 HIS A CG  1 
ATOM 781  C CD2 ? HIS A 1 101 ?  -0.506  12.821   9.269 1.000 95.720 ? 101 HIS A CD2 1 
ATOM 782  N ND1 ? HIS A 1 101 ?  -1.622  12.662  11.142 1.000 95.720 ? 101 HIS A ND1 1 
ATOM 783  C CE1 ? HIS A 1 101 ?  -0.764  13.659  11.278 1.000 95.720 ? 101 HIS A CE1 1 
ATOM 784  N NE2 ? HIS A 1 101 ?  -0.075  13.776  10.156 1.000 95.720 ? 101 HIS A NE2 1 
ATOM 785  N N   ? ILE A 1 102 ?  -5.460  10.196   7.938 1.000 97.110 ? 102 ILE A N   1 
ATOM 786  C CA  ? ILE A 1 102 ?  -6.282   9.069   7.511 1.000 97.110 ? 102 ILE A CA  1 
ATOM 787  C C   ? ILE A 1 102 ?  -7.380   9.559   6.569 1.000 97.110 ? 102 ILE A C   1 
ATOM 788  C CB  ? ILE A 1 102 ?  -6.902   8.332   8.719 1.000 97.110 ? 102 ILE A CB  1 
ATOM 789  O O   ? ILE A 1 102 ?  -8.243  10.345   6.967 1.000 97.110 ? 102 ILE A O   1 
ATOM 790  C CG1 ? ILE A 1 102 ?  -5.803   7.859   9.678 1.000 97.110 ? 102 ILE A CG1 1 
ATOM 791  C CG2 ? ILE A 1 102 ?  -7.763   7.155   8.250 1.000 97.110 ? 102 ILE A CG2 1 
ATOM 792  C CD1 ? ILE A 1 102 ?  -6.326   7.335  11.008 1.000 97.110 ? 102 ILE A CD1 1 
ATOM 793  N N   ? ALA A 1 103 ?  -7.288   9.121   5.349 1.000 96.720 ? 103 ALA A N   1 
ATOM 794  C CA  ? ALA A 1 103 ?  -8.308   9.431   4.351 1.000 96.720 ? 103 ALA A CA  1 
ATOM 795  C C   ? ALA A 1 103 ?  -8.342   8.372   3.253 1.000 96.720 ? 103 ALA A C   1 
ATOM 796  C CB  ? ALA A 1 103 ?  -8.060  10.811   3.748 1.000 96.720 ? 103 ALA A CB  1 
ATOM 797  O O   ? ALA A 1 103 ?  -7.294   7.932   2.775 1.000 96.720 ? 103 ALA A O   1 
ATOM 798  N N   ? PRO A 1 104 ?  -9.697   8.037   2.877 1.000 96.890 ? 104 PRO A N   1 
ATOM 799  C CA  ? PRO A 1 104 ?  -9.795   7.026   1.822 1.000 96.890 ? 104 PRO A CA  1 
ATOM 800  C C   ? PRO A 1 104 ?  -9.359   7.553   0.457 1.000 96.890 ? 104 PRO A C   1 
ATOM 801  C CB  ? PRO A 1 104 ? -11.283   6.664   1.818 1.000 96.890 ? 104 PRO A CB  1 
ATOM 802  O O   ? PRO A 1 104 ?  -9.492   8.748   0.182 1.000 96.890 ? 104 PRO A O   1 
ATOM 803  C CG  ? PRO A 1 104 ? -11.795   7.143   3.138 1.000 96.890 ? 104 PRO A CG  1 
ATOM 804  C CD  ? PRO A 1 104 ? -10.960   8.310   3.580 1.000 96.890 ? 104 PRO A CD  1 
ATOM 805  N N   ? LEU A 1 105 ?  -8.839   6.587  -0.394 1.000 96.640 ? 105 LEU A N   1 
ATOM 806  C CA  ? LEU A 1 105 ?  -8.509   6.856  -1.790 1.000 96.640 ? 105 LEU A CA  1 
ATOM 807  C C   ? LEU A 1 105 ?  -9.622   6.372  -2.714 1.000 96.640 ? 105 LEU A C   1 
ATOM 808  C CB  ? LEU A 1 105 ?  -7.187   6.182  -2.168 1.000 96.640 ? 105 LEU A CB  1 
ATOM 809  O O   ? LEU A 1 105 ? -10.134   5.263  -2.548 1.000 96.640 ? 105 LEU A O   1 
ATOM 810  C CG  ? LEU A 1 105 ?  -6.594   6.567  -3.524 1.000 96.640 ? 105 LEU A CG  1 
ATOM 811  C CD1 ? LEU A 1 105 ?  -6.293   8.061  -3.566 1.000 96.640 ? 105 LEU A CD1 1 
ATOM 812  C CD2 ? LEU A 1 105 ?  -5.335   5.754  -3.807 1.000 96.640 ? 105 LEU A CD2 1 
ATOM 813  N N   ? SER A 1 106 ?  -9.960   7.186  -3.654 1.000 95.710 ? 106 SER A N   1 
ATOM 814  C CA  ? SER A 1 106 ? -11.077   6.865  -4.536 1.000 95.710 ? 106 SER A CA  1 
ATOM 815  C C   ? SER A 1 106 ? -10.714   5.744  -5.504 1.000 95.710 ? 106 SER A C   1 
ATOM 816  C CB  ? SER A 1 106 ? -11.514   8.104  -5.320 1.000 95.710 ? 106 SER A CB  1 
ATOM 817  O O   ? SER A 1 106 ?  -9.581   5.676  -5.986 1.000 95.710 ? 106 SER A O   1 
ATOM 818  O OG  ? SER A 1 106 ? -11.955   9.125  -4.442 1.000 95.710 ? 106 SER A OG  1 
ATOM 819  N N   ? LEU A 1 107 ? -11.696   4.890  -5.761 1.000 96.700 ? 107 LEU A N   1 
ATOM 820  C CA  ? LEU A 1 107 ? -11.550   3.868  -6.792 1.000 96.700 ? 107 LEU A CA  1 
ATOM 821  C C   ? LEU A 1 107 ? -11.497   4.499  -8.179 1.000 96.700 ? 107 LEU A C   1 
ATOM 822  C CB  ? LEU A 1 107 ? -12.703   2.864  -6.718 1.000 96.700 ? 107 LEU A CB  1 
ATOM 823  O O   ? LEU A 1 107 ? -12.044   5.583  -8.394 1.000 96.700 ? 107 LEU A O   1 
ATOM 824  C CG  ? LEU A 1 107 ? -12.753   1.979  -5.472 1.000 96.700 ? 107 LEU A CG  1 
ATOM 825  C CD1 ? LEU A 1 107 ? -14.050   1.176  -5.443 1.000 96.700 ? 107 LEU A CD1 1 
ATOM 826  C CD2 ? LEU A 1 107 ? -11.543   1.052  -5.425 1.000 96.700 ? 107 LEU A CD2 1 
ATOM 827  N N   ? PRO A 1 108 ? -10.827   3.889  -9.112 1.000 96.410 ? 108 PRO A N   1 
ATOM 828  C CA  ? PRO A 1 108 ? -10.690   4.460 -10.454 1.000 96.410 ? 108 PRO A CA  1 
ATOM 829  C C   ? PRO A 1 108 ? -12.021   4.546 -11.197 1.000 96.410 ? 108 PRO A C   1 
ATOM 830  C CB  ? PRO A 1 108 ?  -9.736   3.488 -11.154 1.000 96.410 ? 108 PRO A CB  1 
ATOM 831  O O   ? PRO A 1 108 ? -12.833   3.619 -11.128 1.000 96.410 ? 108 PRO A O   1 
ATOM 832  C CG  ? PRO A 1 108 ?  -9.921   2.189 -10.439 1.000 96.410 ? 108 PRO A CG  1 
ATOM 833  C CD  ? PRO A 1 108 ? -10.260   2.478  -9.005 1.000 96.410 ? 108 PRO A CD  1 
ATOM 834  N N   ? SER A 1 109 ? -12.225   5.596 -11.913 1.000 94.270 ? 109 SER A N   1 
ATOM 835  C CA  ? SER A 1 109 ? -13.409   5.784 -12.746 1.000 94.270 ? 109 SER A CA  1 
ATOM 836  C C   ? SER A 1 109 ? -13.138   5.382 -14.192 1.000 94.270 ? 109 SER A C   1 
ATOM 837  C CB  ? SER A 1 109 ? -13.877   7.239 -12.692 1.000 94.270 ? 109 SER A CB  1 
ATOM 838  O O   ? SER A 1 109 ? -14.071   5.136 -14.959 1.000 94.270 ? 109 SER A O   1 
ATOM 839  O OG  ? SER A 1 109 ? -12.837   8.117 -13.089 1.000 94.270 ? 109 SER A OG  1 
ATOM 840  N N   ? SER A 1 110 ? -11.871   5.302 -14.579 1.000 95.170 ? 110 SER A N   1 
ATOM 841  C CA  ? SER A 1 110 ? -11.394   4.862 -15.886 1.000 95.170 ? 110 SER A CA  1 
ATOM 842  C C   ? SER A 1 110 ? -10.026   4.196 -15.781 1.000 95.170 ? 110 SER A C   1 
ATOM 843  C CB  ? SER A 1 110 ? -11.322   6.043 -16.856 1.000 95.170 ? 110 SER A CB  1 
ATOM 844  O O   ? SER A 1 110 ?  -9.297   4.414 -14.810 1.000 95.170 ? 110 SER A O   1 
ATOM 845  O OG  ? SER A 1 110 ? -10.425   7.031 -16.379 1.000 95.170 ? 110 SER A OG  1 
ATOM 846  N N   ? PRO A 1 111 ?  -9.767   3.291 -16.851 1.000 93.880 ? 111 PRO A N   1 
ATOM 847  C CA  ? PRO A 1 111 ?  -8.430   2.693 -16.840 1.000 93.880 ? 111 PRO A CA  1 
ATOM 848  C C   ? PRO A 1 111 ?  -7.326   3.710 -17.120 1.000 93.880 ? 111 PRO A C   1 
ATOM 849  C CB  ? PRO A 1 111 ?  -8.503   1.646 -17.954 1.000 93.880 ? 111 PRO A CB  1 
ATOM 850  O O   ? PRO A 1 111 ?  -7.546   4.680 -17.850 1.000 93.880 ? 111 PRO A O   1 
ATOM 851  C CG  ? PRO A 1 111 ?  -9.550   2.156 -18.891 1.000 93.880 ? 111 PRO A CG  1 
ATOM 852  C CD  ? PRO A 1 111 ? -10.571   2.918 -18.095 1.000 93.880 ? 111 PRO A CD  1 
ATOM 853  N N   ? PRO A 1 112 ?  -6.089   3.450 -16.500 1.000 93.940 ? 112 PRO A N   1 
ATOM 854  C CA  ? PRO A 1 112 ?  -4.977   4.347 -16.821 1.000 93.940 ? 112 PRO A CA  1 
ATOM 855  C C   ? PRO A 1 112 ?  -4.448   4.147 -18.239 1.000 93.940 ? 112 PRO A C   1 
ATOM 856  C CB  ? PRO A 1 112 ?  -3.914   3.977 -15.784 1.000 93.940 ? 112 PRO A CB  1 
ATOM 857  O O   ? PRO A 1 112 ?  -4.631   3.076 -18.825 1.000 93.940 ? 112 PRO A O   1 
ATOM 858  C CG  ? PRO A 1 112 ?  -4.120   2.518 -15.531 1.000 93.940 ? 112 PRO A CG  1 
ATOM 859  C CD  ? PRO A 1 112 ?  -5.591   2.226 -15.595 1.000 93.940 ? 112 PRO A CD  1 
ATOM 860  N N   ? SER A 1 113 ?  -3.760   5.170 -18.851 1.000 94.220 ? 113 SER A N   1 
ATOM 861  C CA  ? SER A 1 113 ?  -3.169   5.082 -20.182 1.000 94.220 ? 113 SER A CA  1 
ATOM 862  C C   ? SER A 1 113 ?  -1.707   4.654 -20.111 1.000 94.220 ? 113 SER A C   1 
ATOM 863  C CB  ? SER A 1 113 ?  -3.281   6.423 -20.909 1.000 94.220 ? 113 SER A CB  1 
ATOM 864  O O   ? SER A 1 113 ?  -0.991   5.026 -19.180 1.000 94.220 ? 113 SER A O   1 
ATOM 865  O OG  ? SER A 1 113 ?  -4.637   6.820 -21.024 1.000 94.220 ? 113 SER A OG  1 
ATOM 866  N N   ? VAL A 1 114 ?  -1.310   3.833 -21.104 1.000 94.860 ? 114 VAL A N   1 
ATOM 867  C CA  ? VAL A 1 114 ?   0.109   3.524 -21.246 1.000 94.860 ? 114 VAL A CA  1 
ATOM 868  C C   ? VAL A 1 114 ?   0.916   4.818 -21.311 1.000 94.860 ? 114 VAL A C   1 
ATOM 869  C CB  ? VAL A 1 114 ?   0.379   2.663 -22.500 1.000 94.860 ? 114 VAL A CB  1 
ATOM 870  O O   ? VAL A 1 114 ?   0.514   5.775 -21.978 1.000 94.860 ? 114 VAL A O   1 
ATOM 871  C CG1 ? VAL A 1 114 ?   1.881   2.518 -22.742 1.000 94.860 ? 114 VAL A CG1 1 
ATOM 872  C CG2 ? VAL A 1 114 ?  -0.277   1.291 -22.357 1.000 94.860 ? 114 VAL A CG2 1 
ATOM 873  N N   ? GLY A 1 115 ?   2.003   4.829 -20.523 1.000 95.410 ? 115 GLY A N   1 
ATOM 874  C CA  ? GLY A 1 115 ?   2.868   5.998 -20.509 1.000 95.410 ? 115 GLY A CA  1 
ATOM 875  C C   ? GLY A 1 115 ?   2.586   6.935 -19.351 1.000 95.410 ? 115 GLY A C   1 
ATOM 876  O O   ? GLY A 1 115 ?   3.358   7.860 -19.091 1.000 95.410 ? 115 GLY A O   1 
ATOM 877  N N   ? SER A 1 116 ?   1.369   6.727 -18.688 1.000 95.730 ? 116 SER A N   1 
ATOM 878  C CA  ? SER A 1 116 ?   1.049   7.545 -17.522 1.000 95.730 ? 116 SER A CA  1 
ATOM 879  C C   ? SER A 1 116 ?   2.093   7.375 -16.424 1.000 95.730 ? 116 SER A C   1 
ATOM 880  C CB  ? SER A 1 116 ?  -0.336   7.187 -16.981 1.000 95.730 ? 116 SER A CB  1 
ATOM 881  O O   ? SER A 1 116 ?   2.593   6.270 -16.201 1.000 95.730 ? 116 SER A O   1 
ATOM 882  O OG  ? SER A 1 116 ?  -1.339   7.462 -17.943 1.000 95.730 ? 116 SER A OG  1 
ATOM 883  N N   ? VAL A 1 117 ?   2.420   8.480 -15.770 1.000 96.230 ? 117 VAL A N   1 
ATOM 884  C CA  ? VAL A 1 117 ?   3.271   8.432 -14.586 1.000 96.230 ? 117 VAL A CA  1 
ATOM 885  C C   ? VAL A 1 117 ?   2.430   8.085 -13.359 1.000 96.230 ? 117 VAL A C   1 
ATOM 886  C CB  ? VAL A 1 117 ?   4.011   9.770 -14.364 1.000 96.230 ? 117 VAL A CB  1 
ATOM 887  O O   ? VAL A 1 117 ?   1.447   8.768 -13.059 1.000 96.230 ? 117 VAL A O   1 
ATOM 888  C CG1 ? VAL A 1 117 ?   4.855   9.716 -13.091 1.000 96.230 ? 117 VAL A CG1 1 
ATOM 889  C CG2 ? VAL A 1 117 ?   4.883  10.104 -15.573 1.000 96.230 ? 117 VAL A CG2 1 
ATOM 890  N N   ? CYS A 1 118 ?   2.813   7.010 -12.758 1.000 96.860 ? 118 CYS A N   1 
ATOM 891  C CA  ? CYS A 1 118 ?   2.098   6.499 -11.593 1.000 96.860 ? 118 CYS A CA  1 
ATOM 892  C C   ? CYS A 1 118 ?   2.988   6.517 -10.356 1.000 96.860 ? 118 CYS A C   1 
ATOM 893  C CB  ? CYS A 1 118 ?   1.598   5.079 -11.852 1.000 96.860 ? 118 CYS A CB  1 
ATOM 894  O O   ? CYS A 1 118 ?   4.212   6.429 -10.465 1.000 96.860 ? 118 CYS A O   1 
ATOM 895  S SG  ? CYS A 1 118 ?   0.545   4.932 -13.313 1.000 96.860 ? 118 CYS A SG  1 
ATOM 896  N N   ? ARG A 1 119 ?   2.269   6.663  -9.272 1.000 95.950 ? 119 ARG A N   1 
ATOM 897  C CA  ? ARG A 1 119 ?   2.965   6.730  -7.990 1.000 95.950 ? 119 ARG A CA  1 
ATOM 898  C C   ? ARG A 1 119 ?   2.797   5.432  -7.208 1.000 95.950 ? 119 ARG A C   1 
ATOM 899  C CB  ? ARG A 1 119 ?   2.454   7.911  -7.162 1.000 95.950 ? 119 ARG A CB  1 
ATOM 900  O O   ? ARG A 1 119 ?   1.677   4.947  -7.032 1.000 95.950 ? 119 ARG A O   1 
ATOM 901  C CG  ? ARG A 1 119 ?   3.219   8.131  -5.867 1.000 95.950 ? 119 ARG A CG  1 
ATOM 902  C CD  ? ARG A 1 119 ?   4.548   8.832  -6.110 1.000 95.950 ? 119 ARG A CD  1 
ATOM 903  N NE  ? ARG A 1 119 ?   5.153   9.288  -4.861 1.000 95.950 ? 119 ARG A NE  1 
ATOM 904  N NH1 ? ARG A 1 119 ?   7.274   9.544  -5.741 1.000 95.950 ? 119 ARG A NH1 1 
ATOM 905  N NH2 ? ARG A 1 119 ?   6.879  10.017  -3.533 1.000 95.950 ? 119 ARG A NH2 1 
ATOM 906  C CZ  ? ARG A 1 119 ?   6.434   9.615  -4.715 1.000 95.950 ? 119 ARG A CZ  1 
ATOM 907  N N   ? ILE A 1 120 ?   3.996   4.858  -6.771 1.000 95.640 ? 120 ILE A N   1 
ATOM 908  C CA  ? ILE A 1 120 ?   3.948   3.714  -5.867 1.000 95.640 ? 120 ILE A CA  1 
ATOM 909  C C   ? ILE A 1 120 ?   4.350   4.152  -4.460 1.000 95.640 ? 120 ILE A C   1 
ATOM 910  C CB  ? ILE A 1 120 ?   4.865   2.570  -6.354 1.000 95.640 ? 120 ILE A CB  1 
ATOM 911  O O   ? ILE A 1 120 ?   5.185   5.045  -4.295 1.000 95.640 ? 120 ILE A O   1 
ATOM 912  C CG1 ? ILE A 1 120 ?   6.313   3.058  -6.471 1.000 95.640 ? 120 ILE A CG1 1 
ATOM 913  C CG2 ? ILE A 1 120 ?   4.366   2.011  -7.690 1.000 95.640 ? 120 ILE A CG2 1 
ATOM 914  C CD1 ? ILE A 1 120 ?   7.311   1.960  -6.814 1.000 95.640 ? 120 ILE A CD1 1 
ATOM 915  N N   ? MET A 1 121 ?   3.797   3.527  -3.562 1.000 94.870 ? 121 MET A N   1 
ATOM 916  C CA  ? MET A 1 121 ?   4.114   3.850  -2.174 1.000 94.870 ? 121 MET A CA  1 
ATOM 917  C C   ? MET A 1 121 ?   4.017   2.611  -1.290 1.000 94.870 ? 121 MET A C   1 
ATOM 918  C CB  ? MET A 1 121 ?   3.178   4.941  -1.649 1.000 94.870 ? 121 MET A CB  1 
ATOM 919  O O   ? MET A 1 121 ?   3.177   1.740  -1.525 1.000 94.870 ? 121 MET A O   1 
ATOM 920  C CG  ? MET A 1 121 ?   1.715   4.530  -1.617 1.000 94.870 ? 121 MET A CG  1 
ATOM 921  S SD  ? MET A 1 121 ?   0.612   5.901  -1.096 1.000 94.870 ? 121 MET A SD  1 
ATOM 922  C CE  ? MET A 1 121 ?   0.450   6.796  -2.665 1.000 94.870 ? 121 MET A CE  1 
ATOM 923  N N   ? GLY A 1 122 ?   4.898   2.477  -0.283 1.000 94.320 ? 122 GLY A N   1 
ATOM 924  C CA  ? GLY A 1 122 ?   4.852   1.325   0.602 1.000 94.320 ? 122 GLY A CA  1 
ATOM 925  C C   ? GLY A 1 122 ?   6.005   1.283   1.588 1.000 94.320 ? 122 GLY A C   1 
ATOM 926  O O   ? GLY A 1 122 ?   6.835   2.194   1.619 1.000 94.320 ? 122 GLY A O   1 
ATOM 927  N N   ? TRP A 1 123 ?   6.066   0.201   2.479 1.000 92.530 ? 123 TRP A N   1 
ATOM 928  C CA  ? TRP A 1 123 ?   7.057   0.022   3.536 1.000 92.530 ? 123 TRP A CA  1 
ATOM 929  C C   ? TRP A 1 123 ?   8.017  -1.113   3.196 1.000 92.530 ? 123 TRP A C   1 
ATOM 930  C CB  ? TRP A 1 123 ?   6.370  -0.257   4.876 1.000 92.530 ? 123 TRP A CB  1 
ATOM 931  O O   ? TRP A 1 123 ?   8.572  -1.754   4.091 1.000 92.530 ? 123 TRP A O   1 
ATOM 932  C CG  ? TRP A 1 123 ?   5.840   0.969   5.556 1.000 92.530 ? 123 TRP A CG  1 
ATOM 933  C CD1 ? TRP A 1 123 ?   6.440   1.681   6.557 1.000 92.530 ? 123 TRP A CD1 1 
ATOM 934  C CD2 ? TRP A 1 123 ?   4.597   1.625   5.286 1.000 92.530 ? 123 TRP A CD2 1 
ATOM 935  C CE2 ? TRP A 1 123 ?   4.509   2.730   6.162 1.000 92.530 ? 123 TRP A CE2 1 
ATOM 936  C CE3 ? TRP A 1 123 ?   3.549   1.386   4.387 1.000 92.530 ? 123 TRP A CE3 1 
ATOM 937  N NE1 ? TRP A 1 123 ?   5.645   2.741   6.926 1.000 92.530 ? 123 TRP A NE1 1 
ATOM 938  C CH2 ? TRP A 1 123 ?   2.400   3.339   5.276 1.000 92.530 ? 123 TRP A CH2 1 
ATOM 939  C CZ2 ? TRP A 1 123 ?   3.412   3.595   6.165 1.000 92.530 ? 123 TRP A CZ2 1 
ATOM 940  C CZ3 ? TRP A 1 123 ?   2.458   2.248   4.392 1.000 92.530 ? 123 TRP A CZ3 1 
ATOM 941  N N   ? GLY A 1 124 ?   8.104  -1.452   1.851 1.000 91.450 ? 124 GLY A N   1 
ATOM 942  C CA  ? GLY A 1 124 ?   8.967  -2.546   1.434 1.000 91.450 ? 124 GLY A CA  1 
ATOM 943  C C   ? GLY A 1 124 ?  10.442  -2.200   1.500 1.000 91.450 ? 124 GLY A C   1 
ATOM 944  O O   ? GLY A 1 124 ?  10.809  -1.093   1.901 1.000 91.450 ? 124 GLY A O   1 
ATOM 945  N N   ? ALA A 1 125 ?  11.350  -3.235   1.151 1.000 92.560 ? 125 ALA A N   1 
ATOM 946  C CA  ? ALA A 1 125 ?  12.800  -3.062   1.129 1.000 92.560 ? 125 ALA A CA  1 
ATOM 947  C C   ? ALA A 1 125 ?  13.206  -1.959   0.156 1.000 92.560 ? 125 ALA A C   1 
ATOM 948  C CB  ? ALA A 1 125 ?  13.487  -4.374   0.757 1.000 92.560 ? 125 ALA A CB  1 
ATOM 949  O O   ? ALA A 1 125 ?  12.592  -1.798  -0.901 1.000 92.560 ? 125 ALA A O   1 
ATOM 950  N N   ? ILE A 1 126 ?  14.364  -1.178   0.496 1.000 93.320 ? 126 ILE A N   1 
ATOM 951  C CA  ? ILE A 1 126 ?  14.816  -0.075  -0.345 1.000 93.320 ? 126 ILE A CA  1 
ATOM 952  C C   ? ILE A 1 126 ?  16.145  -0.440  -1.004 1.000 93.320 ? 126 ILE A C   1 
ATOM 953  C CB  ? ILE A 1 126 ?  14.962   1.232   0.467 1.000 93.320 ? 126 ILE A CB  1 
ATOM 954  O O   ? ILE A 1 126 ?  16.725   0.368  -1.733 1.000 93.320 ? 126 ILE A O   1 
ATOM 955  C CG1 ? ILE A 1 126 ?  15.936   1.030   1.633 1.000 93.320 ? 126 ILE A CG1 1 
ATOM 956  C CG2 ? ILE A 1 126 ?  13.596   1.710   0.970 1.000 93.320 ? 126 ILE A CG2 1 
ATOM 957  C CD1 ? ILE A 1 126 ?  16.359   2.323   2.316 1.000 93.320 ? 126 ILE A CD1 1 
ATOM 958  N N   ? THR A 1 127 ?  16.635  -1.575  -0.676 1.000 91.430 ? 127 THR A N   1 
ATOM 959  C CA  ? THR A 1 127 ?  17.826  -2.115  -1.324 1.000 91.430 ? 127 THR A CA  1 
ATOM 960  C C   ? THR A 1 127 ?  17.557  -3.515  -1.867 1.000 91.430 ? 127 THR A C   1 
ATOM 961  C CB  ? THR A 1 127 ?  19.020  -2.158  -0.352 1.000 91.430 ? 127 THR A CB  1 
ATOM 962  O O   ? THR A 1 127 ?  16.645  -4.202  -1.403 1.000 91.430 ? 127 THR A O   1 
ATOM 963  C CG2 ? THR A 1 127 ?  19.370  -0.761   0.151 1.000 91.430 ? 127 THR A CG2 1 
ATOM 964  O OG1 ? THR A 1 127 ?  18.687  -2.987   0.768 1.000 91.430 ? 127 THR A OG1 1 
ATOM 965  N N   ? SER A 1 128 ?  18.380  -3.981  -2.915 1.000 90.500 ? 128 SER A N   1 
ATOM 966  C CA  ? SER A 1 128 ?  18.397  -5.309  -3.520 1.000 90.500 ? 128 SER A CA  1 
ATOM 967  C C   ? SER A 1 128 ?  19.797  -5.685  -3.991 1.000 90.500 ? 128 SER A C   1 
ATOM 968  C CB  ? SER A 1 128 ?  17.420  -5.376  -4.694 1.000 90.500 ? 128 SER A CB  1 
ATOM 969  O O   ? SER A 1 128 ?  20.495  -4.867  -4.595 1.000 90.500 ? 128 SER A O   1 
ATOM 970  O OG  ? SER A 1 128 ?  17.458  -6.653  -5.308 1.000 90.500 ? 128 SER A OG  1 
ATOM 971  N N   ? PRO A 1 129 ?  20.347  -6.855  -3.646 1.000 88.050 ? 129 PRO A N   1 
ATOM 972  C CA  ? PRO A 1 129 ?  19.684  -8.047  -3.112 1.000 88.050 ? 129 PRO A CA  1 
ATOM 973  C C   ? PRO A 1 129 ?  19.644  -8.066  -1.585 1.000 88.050 ? 129 PRO A C   1 
ATOM 974  C CB  ? PRO A 1 129 ?  20.540  -9.197  -3.649 1.000 88.050 ? 129 PRO A CB  1 
ATOM 975  O O   ? PRO A 1 129 ?  18.879  -8.831  -0.993 1.000 88.050 ? 129 PRO A O   1 
ATOM 976  C CG  ? PRO A 1 129 ?  21.914  -8.624  -3.776 1.000 88.050 ? 129 PRO A CG  1 
ATOM 977  C CD  ? PRO A 1 129 ?  21.793  -7.169  -4.127 1.000 88.050 ? 129 PRO A CD  1 
ATOM 978  N N   ? ASN A 1 130 ?  20.491  -7.204  -0.885 1.000 88.380 ? 130 ASN A N   1 
ATOM 979  C CA  ? ASN A 1 130 ?  20.497  -7.043   0.565 1.000 88.380 ? 130 ASN A CA  1 
ATOM 980  C C   ? ASN A 1 130 ?  19.385  -6.107   1.029 1.000 88.380 ? 130 ASN A C   1 
ATOM 981  C CB  ? ASN A 1 130 ?  21.857  -6.530   1.043 1.000 88.380 ? 130 ASN A CB  1 
ATOM 982  O O   ? ASN A 1 130 ?  19.401  -4.914   0.718 1.000 88.380 ? 130 ASN A O   1 
ATOM 983  C CG  ? ASN A 1 130 ?  22.979  -7.514   0.775 1.000 88.380 ? 130 ASN A CG  1 
ATOM 984  N ND2 ? ASN A 1 130 ?  24.179  -6.995   0.544 1.000 88.380 ? 130 ASN A ND2 1 
ATOM 985  O OD1 ? ASN A 1 130 ?  22.768  -8.730   0.774 1.000 88.380 ? 130 ASN A OD1 1 
ATOM 986  N N   ? GLU A 1 131 ?  18.351  -6.705   1.588 1.000 89.610 ? 131 GLU A N   1 
ATOM 987  C CA  ? GLU A 1 131 ?  17.124  -5.979   1.905 1.000 89.610 ? 131 GLU A CA  1 
ATOM 988  C C   ? GLU A 1 131 ?  17.292  -5.135   3.165 1.000 89.610 ? 131 GLU A C   1 
ATOM 989  C CB  ? GLU A 1 131 ?  15.954  -6.951   2.076 1.000 89.610 ? 131 GLU A CB  1 
ATOM 990  O O   ? GLU A 1 131 ?  17.741  -5.634   4.198 1.000 89.610 ? 131 GLU A O   1 
ATOM 991  C CG  ? GLU A 1 131 ?  15.615  -7.734   0.815 1.000 89.610 ? 131 GLU A CG  1 
ATOM 992  C CD  ? GLU A 1 131 ?  14.481  -8.727   1.012 1.000 89.610 ? 131 GLU A CD  1 
ATOM 993  O OE1 ? GLU A 1 131 ?  14.009  -9.314   0.012 1.000 89.610 ? 131 GLU A OE1 1 
ATOM 994  O OE2 ? GLU A 1 131 ?  14.061  -8.918   2.175 1.000 89.610 ? 131 GLU A OE2 1 
ATOM 995  N N   ? THR A 1 132 ?  17.067  -3.814   3.003 1.000 92.250 ? 132 THR A N   1 
ATOM 996  C CA  ? THR A 1 132 ?  16.940  -2.845   4.086 1.000 92.250 ? 132 THR A CA  1 
ATOM 997  C C   ? THR A 1 132 ?  15.526  -2.276   4.140 1.000 92.250 ? 132 THR A C   1 
ATOM 998  C CB  ? THR A 1 132 ?  17.953  -1.696   3.929 1.000 92.250 ? 132 THR A CB  1 
ATOM 999  O O   ? THR A 1 132 ?  14.995  -1.820   3.125 1.000 92.250 ? 132 THR A O   1 
ATOM 1000 C CG2 ? THR A 1 132 ?  17.892  -0.742   5.118 1.000 92.250 ? 132 THR A CG2 1 
ATOM 1001 O OG1 ? THR A 1 132 ?  19.275  -2.241   3.836 1.000 92.250 ? 132 THR A OG1 1 
ATOM 1002 N N   ? TYR A 1 133 ?  14.889  -2.372   5.396 1.000 91.860 ? 133 TYR A N   1 
ATOM 1003 C CA  ? TYR A 1 133 ?  13.526  -1.876   5.557 1.000 91.860 ? 133 TYR A CA  1 
ATOM 1004 C C   ? TYR A 1 133 ?  13.519  -0.516   6.244 1.000 91.860 ? 133 TYR A C   1 
ATOM 1005 C CB  ? TYR A 1 133 ?  12.684  -2.871   6.361 1.000 91.860 ? 133 TYR A CB  1 
ATOM 1006 O O   ? TYR A 1 133 ?  14.101  -0.353   7.320 1.000 91.860 ? 133 TYR A O   1 
ATOM 1007 C CG  ? TYR A 1 133 ?  12.463  -4.188   5.656 1.000 91.860 ? 133 TYR A CG  1 
ATOM 1008 C CD1 ? TYR A 1 133 ?  11.351  -4.386   4.842 1.000 91.860 ? 133 TYR A CD1 1 
ATOM 1009 C CD2 ? TYR A 1 133 ?  13.365  -5.235   5.804 1.000 91.860 ? 133 TYR A CD2 1 
ATOM 1010 C CE1 ? TYR A 1 133 ?  11.142  -5.598   4.192 1.000 91.860 ? 133 TYR A CE1 1 
ATOM 1011 C CE2 ? TYR A 1 133 ?  13.167  -6.452   5.159 1.000 91.860 ? 133 TYR A CE2 1 
ATOM 1012 O OH  ? TYR A 1 133 ?  11.853  -7.825   3.715 1.000 91.860 ? 133 TYR A OH  1 
ATOM 1013 C CZ  ? TYR A 1 133 ?  12.054  -6.623   4.356 1.000 91.860 ? 133 TYR A CZ  1 
ATOM 1014 N N   ? PRO A 1 134 ?  12.854   0.484   5.554 1.000 92.580 ? 134 PRO A N   1 
ATOM 1015 C CA  ? PRO A 1 134 ?  12.827   1.837   6.114 1.000 92.580 ? 134 PRO A CA  1 
ATOM 1016 C C   ? PRO A 1 134 ?  11.848   1.975   7.278 1.000 92.580 ? 134 PRO A C   1 
ATOM 1017 C CB  ? PRO A 1 134 ?  12.391   2.701   4.928 1.000 92.580 ? 134 PRO A CB  1 
ATOM 1018 O O   ? PRO A 1 134 ?  10.899   1.195   7.386 1.000 92.580 ? 134 PRO A O   1 
ATOM 1019 C CG  ? PRO A 1 134 ?  11.457   1.834   4.147 1.000 92.580 ? 134 PRO A CG  1 
ATOM 1020 C CD  ? PRO A 1 134 ?  11.973   0.424   4.185 1.000 92.580 ? 134 PRO A CD  1 
ATOM 1021 N N   ? ASP A 1 135 ?  12.074   2.987   8.189 1.000 92.410 ? 135 ASP A N   1 
ATOM 1022 C CA  ? ASP A 1 135 ?  11.187   3.315   9.301 1.000 92.410 ? 135 ASP A CA  1 
ATOM 1023 C C   ? ASP A 1 135 ?   9.941   4.051   8.811 1.000 92.410 ? 135 ASP A C   1 
ATOM 1024 C CB  ? ASP A 1 135 ?  11.922   4.161  10.343 1.000 92.410 ? 135 ASP A CB  1 
ATOM 1025 O O   ? ASP A 1 135 ?   8.895   4.013   9.462 1.000 92.410 ? 135 ASP A O   1 
ATOM 1026 C CG  ? ASP A 1 135 ?  12.904   3.355  11.175 1.000 92.410 ? 135 ASP A CG  1 
ATOM 1027 O OD1 ? ASP A 1 135 ?  12.813   2.108  11.187 1.000 92.410 ? 135 ASP A OD1 1 
ATOM 1028 O OD2 ? ASP A 1 135 ?  13.773   3.972  11.827 1.000 92.410 ? 135 ASP A OD2 1 
ATOM 1029 N N   ? VAL A 1 136 ?   9.978   4.747   7.653 1.000 94.400 ? 136 VAL A N   1 
ATOM 1030 C CA  ? VAL A 1 136 ?   8.882   5.488   7.037 1.000 94.400 ? 136 VAL A CA  1 
ATOM 1031 C C   ? VAL A 1 136 ?   8.610   4.941   5.638 1.000 94.400 ? 136 VAL A C   1 
ATOM 1032 C CB  ? VAL A 1 136 ?   9.190   7.001   6.967 1.000 94.400 ? 136 VAL A CB  1 
ATOM 1033 O O   ? VAL A 1 136 ?   9.461   4.268   5.051 1.000 94.400 ? 136 VAL A O   1 
ATOM 1034 C CG1 ? VAL A 1 136 ?   9.465   7.561   8.361 1.000 94.400 ? 136 VAL A CG1 1 
ATOM 1035 C CG2 ? VAL A 1 136 ?  10.376   7.261   6.040 1.000 94.400 ? 136 VAL A CG2 1 
ATOM 1036 N N   ? PRO A 1 137 ?   7.404   5.247   5.080 1.000 95.150 ? 137 PRO A N   1 
ATOM 1037 C CA  ? PRO A 1 137 ?   7.140   4.793   3.713 1.000 95.150 ? 137 PRO A CA  1 
ATOM 1038 C C   ? PRO A 1 137 ?   7.920   5.586   2.667 1.000 95.150 ? 137 PRO A C   1 
ATOM 1039 C CB  ? PRO A 1 137 ?   5.633   5.013   3.554 1.000 95.150 ? 137 PRO A CB  1 
ATOM 1040 O O   ? PRO A 1 137 ?   8.160   6.783   2.846 1.000 95.150 ? 137 PRO A O   1 
ATOM 1041 C CG  ? PRO A 1 137 ?   5.318   6.163   4.455 1.000 95.150 ? 137 PRO A CG  1 
ATOM 1042 C CD  ? PRO A 1 137 ?   6.195   6.070   5.671 1.000 95.150 ? 137 PRO A CD  1 
ATOM 1043 N N   ? TYR A 1 138 ?   8.314   4.848   1.573 1.000 95.870 ? 138 TYR A N   1 
ATOM 1044 C CA  ? TYR A 1 138 ?   8.963   5.473   0.425 1.000 95.870 ? 138 TYR A CA  1 
ATOM 1045 C C   ? TYR A 1 138 ?   8.029   5.506  -0.779 1.000 95.870 ? 138 TYR A C   1 
ATOM 1046 C CB  ? TYR A 1 138 ?  10.252   4.728   0.065 1.000 95.870 ? 138 TYR A CB  1 
ATOM 1047 O O   ? TYR A 1 138 ?   7.218   4.596  -0.969 1.000 95.870 ? 138 TYR A O   1 
ATOM 1048 C CG  ? TYR A 1 138 ?  11.462   5.203   0.833 1.000 95.870 ? 138 TYR A CG  1 
ATOM 1049 C CD1 ? TYR A 1 138 ?  12.647   5.523   0.174 1.000 95.870 ? 138 TYR A CD1 1 
ATOM 1050 C CD2 ? TYR A 1 138 ?  11.423   5.332   2.217 1.000 95.870 ? 138 TYR A CD2 1 
ATOM 1051 C CE1 ? TYR A 1 138 ?  13.765   5.960   0.877 1.000 95.870 ? 138 TYR A CE1 1 
ATOM 1052 C CE2 ? TYR A 1 138 ?  12.535   5.768   2.930 1.000 95.870 ? 138 TYR A CE2 1 
ATOM 1053 O OH  ? TYR A 1 138 ?  14.803   6.511   2.954 1.000 95.870 ? 138 TYR A OH  1 
ATOM 1054 C CZ  ? TYR A 1 138 ?  13.699   6.079   2.253 1.000 95.870 ? 138 TYR A CZ  1 
ATOM 1055 N N   ? CYS A 1 139 ?   8.231   6.618  -1.600 1.000 95.620 ? 139 CYS A N   1 
ATOM 1056 C CA  ? CYS A 1 139 ?   7.414   6.826  -2.790 1.000 95.620 ? 139 CYS A CA  1 
ATOM 1057 C C   ? CYS A 1 139 ?   8.287   7.051  -4.019 1.000 95.620 ? 139 CYS A C   1 
ATOM 1058 C CB  ? CYS A 1 139 ?   6.476   8.017  -2.595 1.000 95.620 ? 139 CYS A CB  1 
ATOM 1059 O O   ? CYS A 1 139 ?   9.347   7.673  -3.927 1.000 95.620 ? 139 CYS A O   1 
ATOM 1060 S SG  ? CYS A 1 139 ?   5.375   7.851  -1.173 1.000 95.620 ? 139 CYS A SG  1 
ATOM 1061 N N   ? ALA A 1 140 ?   7.812   6.546  -5.150 1.000 95.570 ? 140 ALA A N   1 
ATOM 1062 C CA  ? ALA A 1 140 ?   8.524   6.735  -6.412 1.000 95.570 ? 140 ALA A CA  1 
ATOM 1063 C C   ? ALA A 1 140 ?   7.552   6.789  -7.587 1.000 95.570 ? 140 ALA A C   1 
ATOM 1064 C CB  ? ALA A 1 140 ?   9.544   5.619  -6.620 1.000 95.570 ? 140 ALA A CB  1 
ATOM 1065 O O   ? ALA A 1 140 ?   6.516   6.119  -7.575 1.000 95.570 ? 140 ALA A O   1 
ATOM 1066 N N   ? ASN A 1 141 ?   7.986   7.644  -8.534 1.000 95.880 ? 141 ASN A N   1 
ATOM 1067 C CA  ? ASN A 1 141 ?   7.254   7.658  -9.795 1.000 95.880 ? 141 ASN A CA  1 
ATOM 1068 C C   ? ASN A 1 141 ?   7.749   6.570 -10.744 1.000 95.880 ? 141 ASN A C   1 
ATOM 1069 C CB  ? ASN A 1 141 ?   7.358   9.032 -10.462 1.000 95.880 ? 141 ASN A CB  1 
ATOM 1070 O O   ? ASN A 1 141 ?   8.957   6.371 -10.889 1.000 95.880 ? 141 ASN A O   1 
ATOM 1071 C CG  ? ASN A 1 141 ?   6.599  10.106  -9.708 1.000 95.880 ? 141 ASN A CG  1 
ATOM 1072 N ND2 ? ASN A 1 141 ?   7.101  11.334  -9.761 1.000 95.880 ? 141 ASN A ND2 1 
ATOM 1073 O OD1 ? ASN A 1 141 ?   5.570   9.834  -9.084 1.000 95.880 ? 141 ASN A OD1 1 
ATOM 1074 N N   ? ILE A 1 142 ?   6.676   5.889 -11.352 1.000 95.820 ? 142 ILE A N   1 
ATOM 1075 C CA  ? ILE A 1 142 ?   6.964   4.859 -12.344 1.000 95.820 ? 142 ILE A CA  1 
ATOM 1076 C C   ? ILE A 1 142 ?   6.028   5.019 -13.540 1.000 95.820 ? 142 ILE A C   1 
ATOM 1077 C CB  ? ILE A 1 142 ?   6.828   3.442 -11.744 1.000 95.820 ? 142 ILE A CB  1 
ATOM 1078 O O   ? ILE A 1 142 ?   5.037   5.750 -13.467 1.000 95.820 ? 142 ILE A O   1 
ATOM 1079 C CG1 ? ILE A 1 142 ?   5.397   3.207 -11.248 1.000 95.820 ? 142 ILE A CG1 1 
ATOM 1080 C CG2 ? ILE A 1 142 ?   7.840   3.235 -10.613 1.000 95.820 ? 142 ILE A CG2 1 
ATOM 1081 C CD1 ? ILE A 1 142 ?   5.097   1.758 -10.886 1.000 95.820 ? 142 ILE A CD1 1 
ATOM 1082 N N   ? LYS A 1 143 ?   6.470   4.349 -14.722 1.000 96.150 ? 143 LYS A N   1 
ATOM 1083 C CA  ? LYS A 1 143 ?   5.676   4.470 -15.941 1.000 96.150 ? 143 LYS A CA  1 
ATOM 1084 C C   ? LYS A 1 143 ?   4.889   3.191 -16.215 1.000 96.150 ? 143 LYS A C   1 
ATOM 1085 C CB  ? LYS A 1 143 ?   6.573   4.799 -17.135 1.000 96.150 ? 143 LYS A CB  1 
ATOM 1086 O O   ? LYS A 1 143 ?   5.393   2.088 -15.995 1.000 96.150 ? 143 LYS A O   1 
ATOM 1087 C CG  ? LYS A 1 143 ?   7.129   6.215 -17.121 1.000 96.150 ? 143 LYS A CG  1 
ATOM 1088 C CD  ? LYS A 1 143 ?   7.908   6.523 -18.393 1.000 96.150 ? 143 LYS A CD  1 
ATOM 1089 C CE  ? LYS A 1 143 ?   8.473   7.937 -18.375 1.000 96.150 ? 143 LYS A CE  1 
ATOM 1090 N NZ  ? LYS A 1 143 ?   9.263   8.234 -19.608 1.000 96.150 ? 143 LYS A NZ  1 
ATOM 1091 N N   ? LEU A 1 144 ?   3.688   3.510 -16.657 1.000 96.470 ? 144 LEU A N   1 
ATOM 1092 C CA  ? LEU A 1 144 ?   2.911   2.377 -17.148 1.000 96.470 ? 144 LEU A CA  1 
ATOM 1093 C C   ? LEU A 1 144 ?   3.396   1.941 -18.526 1.000 96.470 ? 144 LEU A C   1 
ATOM 1094 C CB  ? LEU A 1 144 ?   1.423   2.733 -17.206 1.000 96.470 ? 144 LEU A CB  1 
ATOM 1095 O O   ? LEU A 1 144 ?   3.600   2.777 -19.410 1.000 96.470 ? 144 LEU A O   1 
ATOM 1096 C CG  ? LEU A 1 144 ?   0.569   2.274 -16.024 1.000 96.470 ? 144 LEU A CG  1 
ATOM 1097 C CD1 ? LEU A 1 144 ?  -0.701   3.112 -15.930 1.000 96.470 ? 144 LEU A CD1 1 
ATOM 1098 C CD2 ? LEU A 1 144 ?   0.229   0.792 -16.152 1.000 96.470 ? 144 LEU A CD2 1 
ATOM 1099 N N   ? LEU A 1 145 ?   3.552   0.630 -18.663 1.000 95.210 ? 145 LEU A N   1 
ATOM 1100 C CA  ? LEU A 1 145 ?   4.076   0.056 -19.897 1.000 95.210 ? 145 LEU A CA  1 
ATOM 1101 C C   ? LEU A 1 145 ?   3.028  -0.817 -20.578 1.000 95.210 ? 145 LEU A C   1 
ATOM 1102 C CB  ? LEU A 1 145 ?   5.336  -0.767 -19.613 1.000 95.210 ? 145 LEU A CB  1 
ATOM 1103 O O   ? LEU A 1 145 ?   2.020  -1.177 -19.966 1.000 95.210 ? 145 LEU A O   1 
ATOM 1104 C CG  ? LEU A 1 145 ?   6.451  -0.056 -18.845 1.000 95.210 ? 145 LEU A CG  1 
ATOM 1105 C CD1 ? LEU A 1 145 ?   7.529  -1.053 -18.432 1.000 95.210 ? 145 LEU A CD1 1 
ATOM 1106 C CD2 ? LEU A 1 145 ?   7.049   1.067 -19.686 1.000 95.210 ? 145 LEU A CD2 1 
ATOM 1107 N N   ? ARG A 1 146 ?   3.361  -1.071 -21.841 1.000 92.640 ? 146 ARG A N   1 
ATOM 1108 C CA  ? ARG A 1 146 ?   2.526  -2.044 -22.537 1.000 92.640 ? 146 ARG A CA  1 
ATOM 1109 C C   ? ARG A 1 146 ?   2.671  -3.431 -21.919 1.000 92.640 ? 146 ARG A C   1 
ATOM 1110 C CB  ? ARG A 1 146 ?   2.882  -2.092 -24.024 1.000 92.640 ? 146 ARG A CB  1 
ATOM 1111 O O   ? ARG A 1 146 ?   3.777  -3.848 -21.570 1.000 92.640 ? 146 ARG A O   1 
ATOM 1112 C CG  ? ARG A 1 146 ?   2.522  -0.826 -24.785 1.000 92.640 ? 146 ARG A CG  1 
ATOM 1113 C CD  ? ARG A 1 146 ?   2.797  -0.967 -26.276 1.000 92.640 ? 146 ARG A CD  1 
ATOM 1114 N NE  ? ARG A 1 146 ?   2.424   0.239 -27.009 1.000 92.640 ? 146 ARG A NE  1 
ATOM 1115 N NH1 ? ARG A 1 146 ?   1.966  -0.857 -28.990 1.000 92.640 ? 146 ARG A NH1 1 
ATOM 1116 N NH2 ? ARG A 1 146 ?   1.721   1.418 -28.850 1.000 92.640 ? 146 ARG A NH2 1 
ATOM 1117 C CZ  ? ARG A 1 146 ?   2.038   0.264 -28.281 1.000 92.640 ? 146 ARG A CZ  1 
ATOM 1118 N N   ? TYR A 1 147 ?   1.493  -4.044 -21.750 1.000 88.980 ? 147 TYR A N   1 
ATOM 1119 C CA  ? TYR A 1 147 ?   1.477  -5.375 -21.153 1.000 88.980 ? 147 TYR A CA  1 
ATOM 1120 C C   ? TYR A 1 147 ?   2.391  -6.326 -21.917 1.000 88.980 ? 147 TYR A C   1 
ATOM 1121 C CB  ? TYR A 1 147 ?   0.051  -5.933 -21.122 1.000 88.980 ? 147 TYR A CB  1 
ATOM 1122 O O   ? TYR A 1 147 ?   2.948  -7.261 -21.337 1.000 88.980 ? 147 TYR A O   1 
ATOM 1123 C CG  ? TYR A 1 147 ?  -0.042  -7.328 -20.553 1.000 88.980 ? 147 TYR A CG  1 
ATOM 1124 C CD1 ? TYR A 1 147 ?  -0.470  -8.395 -21.340 1.000 88.980 ? 147 TYR A CD1 1 
ATOM 1125 C CD2 ? TYR A 1 147 ?   0.297  -7.583 -19.229 1.000 88.980 ? 147 TYR A CD2 1 
ATOM 1126 C CE1 ? TYR A 1 147 ?  -0.559  -9.682 -20.820 1.000 88.980 ? 147 TYR A CE1 1 
ATOM 1127 C CE2 ? TYR A 1 147 ?   0.211  -8.866 -18.698 1.000 88.980 ? 147 TYR A CE2 1 
ATOM 1128 O OH  ? TYR A 1 147 ?  -0.303 -11.179 -18.980 1.000 88.980 ? 147 TYR A OH  1 
ATOM 1129 C CZ  ? TYR A 1 147 ?  -0.217  -9.907 -19.500 1.000 88.980 ? 147 TYR A CZ  1 
ATOM 1130 N N   ? SER A 1 148 ?   2.608  -6.170 -23.225 1.000 89.090 ? 148 SER A N   1 
ATOM 1131 C CA  ? SER A 1 148 ?   3.437  -7.040 -24.053 1.000 89.090 ? 148 SER A CA  1 
ATOM 1132 C C   ? SER A 1 148 ?   4.872  -7.088 -23.540 1.000 89.090 ? 148 SER A C   1 
ATOM 1133 C CB  ? SER A 1 148 ?   3.422  -6.568 -25.508 1.000 89.090 ? 148 SER A CB  1 
ATOM 1134 O O   ? SER A 1 148 ?   5.565  -8.093 -23.713 1.000 89.090 ? 148 SER A O   1 
ATOM 1135 O OG  ? SER A 1 148 ?   3.852  -5.221 -25.604 1.000 89.090 ? 148 SER A OG  1 
ATOM 1136 N N   ? LEU A 1 149 ?   5.374  -6.033 -22.916 1.000 89.670 ? 149 LEU A N   1 
ATOM 1137 C CA  ? LEU A 1 149 ?   6.715  -5.997 -22.344 1.000 89.670 ? 149 LEU A CA  1 
ATOM 1138 C C   ? LEU A 1 149 ?   6.826  -6.948 -21.158 1.000 89.670 ? 149 LEU A C   1 
ATOM 1139 C CB  ? LEU A 1 149 ?   7.075  -4.574 -21.908 1.000 89.670 ? 149 LEU A CB  1 
ATOM 1140 O O   ? LEU A 1 149 ?   7.818  -7.668 -21.023 1.000 89.670 ? 149 LEU A O   1 
ATOM 1141 C CG  ? LEU A 1 149 ?   7.381  -3.579 -23.029 1.000 89.670 ? 149 LEU A CG  1 
ATOM 1142 C CD1 ? LEU A 1 149 ?   7.603  -2.184 -22.452 1.000 89.670 ? 149 LEU A CD1 1 
ATOM 1143 C CD2 ? LEU A 1 149 ?   8.597  -4.032 -23.829 1.000 89.670 ? 149 LEU A CD2 1 
ATOM 1144 N N   ? CYS A 1 150 ?   5.874  -6.898 -20.269 1.000 89.910 ? 150 CYS A N   1 
ATOM 1145 C CA  ? CYS A 1 150 ?   5.847  -7.779 -19.106 1.000 89.910 ? 150 CYS A CA  1 
ATOM 1146 C C   ? CYS A 1 150 ?   5.651  -9.231 -19.526 1.000 89.910 ? 150 CYS A C   1 
ATOM 1147 C CB  ? CYS A 1 150 ?   4.734  -7.362 -18.145 1.000 89.910 ? 150 CYS A CB  1 
ATOM 1148 O O   ? CYS A 1 150 ?   6.239 -10.137 -18.933 1.000 89.910 ? 150 CYS A O   1 
ATOM 1149 S SG  ? CYS A 1 150 ?   5.027  -5.774 -17.337 1.000 89.910 ? 150 CYS A SG  1 
ATOM 1150 N N   ? ARG A 1 151 ?   4.893  -9.461 -20.514 1.000 87.190 ? 151 ARG A N   1 
ATOM 1151 C CA  ? ARG A 1 151 ?   4.672 -10.801 -21.047 1.000 87.190 ? 151 ARG A CA  1 
ATOM 1152 C C   ? ARG A 1 151 ?   5.968 -11.397 -21.586 1.000 87.190 ? 151 ARG A C   1 
ATOM 1153 C CB  ? ARG A 1 151 ?   3.610 -10.774 -22.148 1.000 87.190 ? 151 ARG A CB  1 
ATOM 1154 O O   ? ARG A 1 151 ?   6.205 -12.600 -21.457 1.000 87.190 ? 151 ARG A O   1 
ATOM 1155 C CG  ? ARG A 1 151 ?   3.196 -12.153 -22.639 1.000 87.190 ? 151 ARG A CG  1 
ATOM 1156 C CD  ? ARG A 1 151 ?   2.154 -12.068 -23.745 1.000 87.190 ? 151 ARG A CD  1 
ATOM 1157 N NE  ? ARG A 1 151 ?   0.950 -11.372 -23.299 1.000 87.190 ? 151 ARG A NE  1 
ATOM 1158 N NH1 ? ARG A 1 151 ?  -0.220 -11.705 -25.262 1.000 87.190 ? 151 ARG A NH1 1 
ATOM 1159 N NH2 ? ARG A 1 151 ?  -1.188 -10.565 -23.525 1.000 87.190 ? 151 ARG A NH2 1 
ATOM 1160 C CZ  ? ARG A 1 151 ?  -0.150 -11.216 -24.030 1.000 87.190 ? 151 ARG A CZ  1 
ATOM 1161 N N   ? ALA A 1 152 ?   6.704 -10.559 -22.210 1.000 88.900 ? 152 ALA A N   1 
ATOM 1162 C CA  ? ALA A 1 152 ?   7.982 -10.993 -22.769 1.000 88.900 ? 152 ALA A CA  1 
ATOM 1163 C C   ? ALA A 1 152 ?   8.949 -11.413 -21.666 1.000 88.900 ? 152 ALA A C   1 
ATOM 1164 C CB  ? ALA A 1 152 ?   8.597  -9.881 -23.616 1.000 88.900 ? 152 ALA A CB  1 
ATOM 1165 O O   ? ALA A 1 152 ?   9.743 -12.340 -21.848 1.000 88.900 ? 152 ALA A O   1 
ATOM 1166 N N   ? VAL A 1 153 ?   8.817 -10.839 -20.504 1.000 87.880 ? 153 VAL A N   1 
ATOM 1167 C CA  ? VAL A 1 153 ?   9.733 -11.044 -19.387 1.000 87.880 ? 153 VAL A CA  1 
ATOM 1168 C C   ? VAL A 1 153 ?   9.257 -12.220 -18.538 1.000 87.880 ? 153 VAL A C   1 
ATOM 1169 C CB  ? VAL A 1 153 ?   9.859  -9.774 -18.516 1.000 87.880 ? 153 VAL A CB  1 
ATOM 1170 O O   ? VAL A 1 153 ?  10.053 -13.081 -18.156 1.000 87.880 ? 153 VAL A O   1 
ATOM 1171 C CG1 ? VAL A 1 153 ?  10.721 -10.047 -17.285 1.000 87.880 ? 153 VAL A CG1 1 
ATOM 1172 C CG2 ? VAL A 1 153 ?  10.441  -8.622 -19.334 1.000 87.880 ? 153 VAL A CG2 1 
ATOM 1173 N N   ? TYR A 1 154 ?   8.004 -12.271 -18.168 1.000 84.600 ? 154 TYR A N   1 
ATOM 1174 C CA  ? TYR A 1 154 ?   7.476 -13.203 -17.178 1.000 84.600 ? 154 TYR A CA  1 
ATOM 1175 C C   ? TYR A 1 154 ?   6.801 -14.391 -17.853 1.000 84.600 ? 154 TYR A C   1 
ATOM 1176 C CB  ? TYR A 1 154 ?   6.484 -12.497 -16.249 1.000 84.600 ? 154 TYR A CB  1 
ATOM 1177 O O   ? TYR A 1 154 ?   6.449 -15.371 -17.193 1.000 84.600 ? 154 TYR A O   1 
ATOM 1178 C CG  ? TYR A 1 154 ?   7.109 -11.413 -15.405 1.000 84.600 ? 154 TYR A CG  1 
ATOM 1179 C CD1 ? TYR A 1 154 ?   7.954 -11.729 -14.344 1.000 84.600 ? 154 TYR A CD1 1 
ATOM 1180 C CD2 ? TYR A 1 154 ?   6.855 -10.071 -15.666 1.000 84.600 ? 154 TYR A CD2 1 
ATOM 1181 C CE1 ? TYR A 1 154 ?   8.530 -10.734 -13.562 1.000 84.600 ? 154 TYR A CE1 1 
ATOM 1182 C CE2 ? TYR A 1 154 ?   7.426  -9.067 -14.891 1.000 84.600 ? 154 TYR A CE2 1 
ATOM 1183 O OH  ? TYR A 1 154 ?   8.829  -8.418 -13.072 1.000 84.600 ? 154 TYR A OH  1 
ATOM 1184 C CZ  ? TYR A 1 154 ?   8.261  -9.408 -13.843 1.000 84.600 ? 154 TYR A CZ  1 
ATOM 1185 N N   ? ARG A 1 155 ?   6.834 -14.623 -19.199 1.000 77.930 ? 155 ARG A N   1 
ATOM 1186 C CA  ? ARG A 1 155 ?   6.373 -15.723 -20.040 1.000 77.930 ? 155 ARG A CA  1 
ATOM 1187 C C   ? ARG A 1 155 ?   5.109 -16.356 -19.469 1.000 77.930 ? 155 ARG A C   1 
ATOM 1188 C CB  ? ARG A 1 155 ?   7.468 -16.782 -20.188 1.000 77.930 ? 155 ARG A CB  1 
ATOM 1189 O O   ? ARG A 1 155 ?   5.017 -17.580 -19.357 1.000 77.930 ? 155 ARG A O   1 
ATOM 1190 C CG  ? ARG A 1 155 ?   8.722 -16.278 -20.886 1.000 77.930 ? 155 ARG A CG  1 
ATOM 1191 C CD  ? ARG A 1 155 ?   9.700 -17.409 -21.172 1.000 77.930 ? 155 ARG A CD  1 
ATOM 1192 N NE  ? ARG A 1 155 ?  10.807 -16.963 -22.014 1.000 77.930 ? 155 ARG A NE  1 
ATOM 1193 N NH1 ? ARG A 1 155 ?  11.966 -18.958 -21.904 1.000 77.930 ? 155 ARG A NH1 1 
ATOM 1194 N NH2 ? ARG A 1 155 ?  12.808 -17.204 -23.115 1.000 77.930 ? 155 ARG A NH2 1 
ATOM 1195 C CZ  ? ARG A 1 155 ?  11.858 -17.709 -22.342 1.000 77.930 ? 155 ARG A CZ  1 
ATOM 1196 N N   ? ARG A 1 156 ?   4.160 -15.457 -18.945 1.000 71.480 ? 156 ARG A N   1 
ATOM 1197 C CA  ? ARG A 1 156 ?   2.935 -15.986 -18.354 1.000 71.480 ? 156 ARG A CA  1 
ATOM 1198 C C   ? ARG A 1 156 ?   1.705 -15.498 -19.113 1.000 71.480 ? 156 ARG A C   1 
ATOM 1199 C CB  ? ARG A 1 156 ?   2.833 -15.587 -16.880 1.000 71.480 ? 156 ARG A CB  1 
ATOM 1200 O O   ? ARG A 1 156 ?   1.720 -14.412 -19.695 1.000 71.480 ? 156 ARG A O   1 
ATOM 1201 C CG  ? ARG A 1 156 ?   4.020 -16.031 -16.039 1.000 71.480 ? 156 ARG A CG  1 
ATOM 1202 C CD  ? ARG A 1 156 ?   3.888 -17.482 -15.600 1.000 71.480 ? 156 ARG A CD  1 
ATOM 1203 N NE  ? ARG A 1 156 ?   4.942 -17.859 -14.662 1.000 71.480 ? 156 ARG A NE  1 
ATOM 1204 N NH1 ? ARG A 1 156 ?   4.009 -19.900 -14.113 1.000 71.480 ? 156 ARG A NH1 1 
ATOM 1205 N NH2 ? ARG A 1 156 ?   5.982 -19.241 -13.151 1.000 71.480 ? 156 ARG A NH2 1 
ATOM 1206 C CZ  ? ARG A 1 156 ?   4.975 -18.999 -13.978 1.000 71.480 ? 156 ARG A CZ  1 
ATOM 1207 N N   ? PRO A 1 157 ?   0.611 -16.545 -19.276 1.000 58.530 ? 157 PRO A N   1 
ATOM 1208 C CA  ? PRO A 1 157 ?  -0.599 -16.100 -19.972 1.000 58.530 ? 157 PRO A CA  1 
ATOM 1209 C C   ? PRO A 1 157 ?  -1.454 -15.159 -19.125 1.000 58.530 ? 157 PRO A C   1 
ATOM 1210 C CB  ? PRO A 1 157 ?  -1.344 -17.407 -20.256 1.000 58.530 ? 157 PRO A CB  1 
ATOM 1211 O O   ? PRO A 1 157 ?  -1.683 -15.424 -17.942 1.000 58.530 ? 157 PRO A O   1 
ATOM 1212 C CG  ? PRO A 1 157 ?  -0.746 -18.400 -19.312 1.000 58.530 ? 157 PRO A CG  1 
ATOM 1213 C CD  ? PRO A 1 157 ?   0.528 -17.827 -18.760 1.000 58.530 ? 157 PRO A CD  1 
ATOM 1214 N N   ? ALA A 1 158 ?  -1.135 -13.800 -19.202 1.000 58.800 ? 158 ALA A N   1 
ATOM 1215 C CA  ? ALA A 1 158 ?  -2.112 -13.023 -18.444 1.000 58.800 ? 158 ALA A CA  1 
ATOM 1216 C C   ? ALA A 1 158 ?  -2.735 -11.931 -19.309 1.000 58.800 ? 158 ALA A C   1 
ATOM 1217 C CB  ? ALA A 1 158 ?  -1.461 -12.410 -17.206 1.000 58.800 ? 158 ALA A CB  1 
ATOM 1218 O O   ? ALA A 1 158 ?  -2.025 -11.206 -20.010 1.000 58.800 ? 158 ALA A O   1 
ATOM 1219 N N   ? GLN A 1 159 ?  -4.110 -12.134 -19.945 1.000 60.280 ? 159 GLN A N   1 
ATOM 1220 C CA  ? GLN A 1 159 ?  -5.286 -11.365 -20.338 1.000 60.280 ? 159 GLN A CA  1 
ATOM 1221 C C   ? GLN A 1 159 ?  -5.538 -10.212 -19.371 1.000 60.280 ? 159 GLN A C   1 
ATOM 1222 C CB  ? GLN A 1 159 ?  -6.518 -12.268 -20.411 1.000 60.280 ? 159 GLN A CB  1 
ATOM 1223 O O   ? GLN A 1 159 ?  -5.094 -10.251 -18.221 1.000 60.280 ? 159 GLN A O   1 
ATOM 1224 C CG  ? GLN A 1 159 ?  -6.479 -13.271 -21.556 1.000 60.280 ? 159 GLN A CG  1 
ATOM 1225 C CD  ? GLN A 1 159 ?  -7.745 -14.101 -21.653 1.000 60.280 ? 159 GLN A CD  1 
ATOM 1226 N NE2 ? GLN A 1 159 ?  -7.833 -14.930 -22.688 1.000 60.280 ? 159 GLN A NE2 1 
ATOM 1227 O OE1 ? GLN A 1 159 ?  -8.637 -13.999 -20.804 1.000 60.280 ? 159 GLN A OE1 1 
ATOM 1228 N N   ? SER A 1 160 ?  -5.660  -8.849 -19.857 1.000 68.850 ? 160 SER A N   1 
ATOM 1229 C CA  ? SER A 1 160 ?  -5.992  -7.429 -19.821 1.000 68.850 ? 160 SER A CA  1 
ATOM 1230 C C   ? SER A 1 160 ?  -6.346  -6.979 -18.408 1.000 68.850 ? 160 SER A C   1 
ATOM 1231 C CB  ? SER A 1 160 ?  -7.154  -7.125 -20.767 1.000 68.850 ? 160 SER A CB  1 
ATOM 1232 O O   ? SER A 1 160 ?  -6.594  -5.795 -18.171 1.000 68.850 ? 160 SER A O   1 
ATOM 1233 O OG  ? SER A 1 160 ?  -8.344  -7.752 -20.320 1.000 68.850 ? 160 SER A OG  1 
ATOM 1234 N N   ? ARG A 1 161 ?  -5.921  -7.960 -17.122 1.000 84.670 ? 161 ARG A N   1 
ATOM 1235 C CA  ? ARG A 1 161 ?  -6.297  -7.440 -15.811 1.000 84.670 ? 161 ARG A CA  1 
ATOM 1236 C C   ? ARG A 1 161 ?  -5.063  -7.121 -14.974 1.000 84.670 ? 161 ARG A C   1 
ATOM 1237 C CB  ? ARG A 1 161 ?  -7.187  -8.441 -15.071 1.000 84.670 ? 161 ARG A CB  1 
ATOM 1238 O O   ? ARG A 1 161 ?  -5.157  -6.965 -13.754 1.000 84.670 ? 161 ARG A O   1 
ATOM 1239 C CG  ? ARG A 1 161 ?  -8.528  -8.687 -15.744 1.000 84.670 ? 161 ARG A CG  1 
ATOM 1240 C CD  ? ARG A 1 161 ?  -9.409  -9.619 -14.923 1.000 84.670 ? 161 ARG A CD  1 
ATOM 1241 N NE  ? ARG A 1 161 ? -10.648  -9.946 -15.624 1.000 84.670 ? 161 ARG A NE  1 
ATOM 1242 N NH1 ? ARG A 1 161 ? -11.935  -8.389 -14.503 1.000 84.670 ? 161 ARG A NH1 1 
ATOM 1243 N NH2 ? ARG A 1 161 ? -12.884  -9.730 -16.102 1.000 84.670 ? 161 ARG A NH2 1 
ATOM 1244 C CZ  ? ARG A 1 161 ? -11.819  -9.354 -15.408 1.000 84.670 ? 161 ARG A CZ  1 
ATOM 1245 N N   ? ILE A 1 162 ?  -3.863  -7.033 -15.584 1.000 89.730 ? 162 ILE A N   1 
ATOM 1246 C CA  ? ILE A 1 162 ?  -2.601  -6.664 -14.952 1.000 89.730 ? 162 ILE A CA  1 
ATOM 1247 C C   ? ILE A 1 162 ?  -2.078  -5.366 -15.564 1.000 89.730 ? 162 ILE A C   1 
ATOM 1248 C CB  ? ILE A 1 162 ?  -1.549  -7.786 -15.093 1.000 89.730 ? 162 ILE A CB  1 
ATOM 1249 O O   ? ILE A 1 162 ?  -2.140  -5.177 -16.781 1.000 89.730 ? 162 ILE A O   1 
ATOM 1250 C CG1 ? ILE A 1 162 ?  -2.038  -9.067 -14.407 1.000 89.730 ? 162 ILE A CG1 1 
ATOM 1251 C CG2 ? ILE A 1 162 ?  -0.201  -7.338 -14.519 1.000 89.730 ? 162 ILE A CG2 1 
ATOM 1252 C CD1 ? ILE A 1 162 ?  -2.155  -8.952 -12.893 1.000 89.730 ? 162 ILE A CD1 1 
ATOM 1253 N N   ? LEU A 1 163 ?  -1.636  -4.514 -14.693 1.000 93.800 ? 163 LEU A N   1 
ATOM 1254 C CA  ? LEU A 1 163 ?  -0.860  -3.352 -15.112 1.000 93.800 ? 163 LEU A CA  1 
ATOM 1255 C C   ? LEU A 1 163 ?   0.636  -3.638 -15.030 1.000 93.800 ? 163 LEU A C   1 
ATOM 1256 C CB  ? LEU A 1 163 ?  -1.207  -2.136 -14.250 1.000 93.800 ? 163 LEU A CB  1 
ATOM 1257 O O   ? LEU A 1 163 ?   1.100  -4.265 -14.076 1.000 93.800 ? 163 LEU A O   1 
ATOM 1258 C CG  ? LEU A 1 163 ?  -2.655  -1.649 -14.315 1.000 93.800 ? 163 LEU A CG  1 
ATOM 1259 C CD1 ? LEU A 1 163 ?  -2.938  -0.672 -13.178 1.000 93.800 ? 163 LEU A CD1 1 
ATOM 1260 C CD2 ? LEU A 1 163 ?  -2.942  -1.002 -15.665 1.000 93.800 ? 163 LEU A CD2 1 
ATOM 1261 N N   ? CYS A 1 164 ?   1.290  -3.237 -16.119 1.000 94.060 ? 164 CYS A N   1 
ATOM 1262 C CA  ? CYS A 1 164 ?   2.744  -3.325 -16.199 1.000 94.060 ? 164 CYS A CA  1 
ATOM 1263 C C   ? CYS A 1 164 ?   3.383  -1.952 -16.030 1.000 94.060 ? 164 CYS A C   1 
ATOM 1264 C CB  ? CYS A 1 164 ?   3.172  -3.936 -17.533 1.000 94.060 ? 164 CYS A CB  1 
ATOM 1265 O O   ? CYS A 1 164 ?   3.077  -1.023 -16.780 1.000 94.060 ? 164 CYS A O   1 
ATOM 1266 S SG  ? CYS A 1 164 ?   4.943  -4.268 -17.648 1.000 94.060 ? 164 CYS A SG  1 
ATOM 1267 N N   ? ALA A 1 165 ?   4.280  -1.919 -14.966 1.000 95.300 ? 165 ALA A N   1 
ATOM 1268 C CA  ? ALA A 1 165 ?   4.880  -0.621 -14.669 1.000 95.300 ? 165 ALA A CA  1 
ATOM 1269 C C   ? ALA A 1 165 ?   6.349  -0.771 -14.284 1.000 95.300 ? 165 ALA A C   1 
ATOM 1270 C CB  ? ALA A 1 165 ?   4.110   0.079 -13.551 1.000 95.300 ? 165 ALA A CB  1 
ATOM 1271 O O   ? ALA A 1 165 ?   6.730  -1.745 -13.629 1.000 95.300 ? 165 ALA A O   1 
ATOM 1272 N N   ? GLY A 1 166 ?   7.114   0.121 -14.759 1.000 94.380 ? 166 GLY A N   1 
ATOM 1273 C CA  ? GLY A 1 166 ?   8.531   0.124 -14.434 1.000 94.380 ? 166 GLY A CA  1 
ATOM 1274 C C   ? GLY A 1 166 ?   9.323   1.147 -15.227 1.000 94.380 ? 166 GLY A C   1 
ATOM 1275 O O   ? GLY A 1 166 ?   8.752   1.923 -15.995 1.000 94.380 ? 166 GLY A O   1 
ATOM 1276 N N   ? ILE A 1 167 ?  10.654   1.238 -14.970 1.000 94.190 ? 167 ILE A N   1 
ATOM 1277 C CA  ? ILE A 1 167 ?  11.631   2.027 -15.712 1.000 94.190 ? 167 ILE A CA  1 
ATOM 1278 C C   ? ILE A 1 167 ?  12.570   1.098 -16.478 1.000 94.190 ? 167 ILE A C   1 
ATOM 1279 C CB  ? ILE A 1 167 ?  12.440   2.952 -14.775 1.000 94.190 ? 167 ILE A CB  1 
ATOM 1280 O O   ? ILE A 1 167 ?  13.272   0.281 -15.877 1.000 94.190 ? 167 ILE A O   1 
ATOM 1281 C CG1 ? ILE A 1 167 ?  11.495   3.816 -13.932 1.000 94.190 ? 167 ILE A CG1 1 
ATOM 1282 C CG2 ? ILE A 1 167 ?  13.408   3.824 -15.580 1.000 94.190 ? 167 ILE A CG2 1 
ATOM 1283 C CD1 ? ILE A 1 167 ?  10.733   4.863 -14.734 1.000 94.190 ? 167 ILE A CD1 1 
ATOM 1284 N N   ? LEU A 1 168 ?  12.490   1.171 -17.778 1.000 91.860 ? 168 LEU A N   1 
ATOM 1285 C CA  ? LEU A 1 168 ?  13.217   0.219 -18.611 1.000 91.860 ? 168 LEU A CA  1 
ATOM 1286 C C   ? LEU A 1 168 ?  14.711   0.257 -18.303 1.000 91.860 ? 168 LEU A C   1 
ATOM 1287 C CB  ? LEU A 1 168 ?  12.982   0.516 -20.094 1.000 91.860 ? 168 LEU A CB  1 
ATOM 1288 O O   ? LEU A 1 168 ?  15.402  -0.756 -18.435 1.000 91.860 ? 168 LEU A O   1 
ATOM 1289 C CG  ? LEU A 1 168 ?  11.559   0.304 -20.611 1.000 91.860 ? 168 LEU A CG  1 
ATOM 1290 C CD1 ? LEU A 1 168 ?  11.499   0.549 -22.115 1.000 91.860 ? 168 LEU A CD1 1 
ATOM 1291 C CD2 ? LEU A 1 168 ?  11.071  -1.101 -20.273 1.000 91.860 ? 168 LEU A CD2 1 
ATOM 1292 N N   ? GLN A 1 169 ?  15.211   1.418 -17.904 1.000 93.830 ? 169 GLN A N   1 
ATOM 1293 C CA  ? GLN A 1 169 ?  16.620   1.540 -17.544 1.000 93.830 ? 169 GLN A CA  1 
ATOM 1294 C C   ? GLN A 1 169 ?  16.879   0.992 -16.143 1.000 93.830 ? 169 GLN A C   1 
ATOM 1295 C CB  ? GLN A 1 169 ?  17.072   2.999 -17.629 1.000 93.830 ? 169 GLN A CB  1 
ATOM 1296 O O   ? GLN A 1 169 ?  18.032   0.811 -15.745 1.000 93.830 ? 169 GLN A O   1 
ATOM 1297 C CG  ? GLN A 1 169 ?  17.114   3.548 -19.048 1.000 93.830 ? 169 GLN A CG  1 
ATOM 1298 C CD  ? GLN A 1 169 ?  15.759   4.035 -19.529 1.000 93.830 ? 169 GLN A CD  1 
ATOM 1299 N NE2 ? GLN A 1 169 ?  15.684   4.422 -20.798 1.000 93.830 ? 169 GLN A NE2 1 
ATOM 1300 O OE1 ? GLN A 1 169 ?  14.788   4.061 -18.766 1.000 93.830 ? 169 GLN A OE1 1 
ATOM 1301 N N   ? GLY A 1 170 ?  15.804   0.734 -15.382 1.000 92.990 ? 170 GLY A N   1 
ATOM 1302 C CA  ? GLY A 1 170 ?  15.932   0.278 -14.007 1.000 92.990 ? 170 GLY A CA  1 
ATOM 1303 C C   ? GLY A 1 170 ?  16.097   1.413 -13.014 1.000 92.990 ? 170 GLY A C   1 
ATOM 1304 O O   ? GLY A 1 170 ?  15.928   2.582 -13.366 1.000 92.990 ? 170 GLY A O   1 
ATOM 1305 N N   ? GLY A 1 171 ?  16.225   1.005 -11.750 1.000 91.830 ? 171 GLY A N   1 
ATOM 1306 C CA  ? GLY A 1 171 ?  16.527   2.050 -10.786 1.000 91.830 ? 171 GLY A CA  1 
ATOM 1307 C C   ? GLY A 1 171 ?  15.338   2.428  -9.923 1.000 91.830 ? 171 GLY A C   1 
ATOM 1308 O O   ? GLY A 1 171 ?  15.504   3.001  -8.844 1.000 91.830 ? 171 GLY A O   1 
ATOM 1309 N N   ? LYS A 1 172 ?  14.187   2.115 -10.373 1.000 93.610 ? 172 LYS A N   1 
ATOM 1310 C CA  ? LYS A 1 172 ?  12.974   2.346  -9.592 1.000 93.610 ? 172 LYS A CA  1 
ATOM 1311 C C   ? LYS A 1 172 ?  11.983   1.199  -9.764 1.000 93.610 ? 172 LYS A C   1 
ATOM 1312 C CB  ? LYS A 1 172 ?  12.320   3.668  -9.995 1.000 93.610 ? 172 LYS A CB  1 
ATOM 1313 O O   ? LYS A 1 172 ?  11.792   0.697 -10.874 1.000 93.610 ? 172 LYS A O   1 
ATOM 1314 C CG  ? LYS A 1 172 ?  13.158   4.897  -9.674 1.000 93.610 ? 172 LYS A CG  1 
ATOM 1315 C CD  ? LYS A 1 172 ?  12.445   6.181 -10.077 1.000 93.610 ? 172 LYS A CD  1 
ATOM 1316 C CE  ? LYS A 1 172 ?  13.312   7.407  -9.824 1.000 93.610 ? 172 LYS A CE  1 
ATOM 1317 N NZ  ? LYS A 1 172 ?  12.645   8.662 -10.281 1.000 93.610 ? 172 LYS A NZ  1 
ATOM 1318 N N   ? GLY A 1 173 ?  11.283   0.846  -8.693 1.000 92.480 ? 173 GLY A N   1 
ATOM 1319 C CA  ? GLY A 1 173 ?  10.266  -0.192  -8.765 1.000 92.480 ? 173 GLY A CA  1 
ATOM 1320 C C   ? GLY A 1 173 ?   9.879  -0.743  -7.406 1.000 92.480 ? 173 GLY A C   1 
ATOM 1321 O O   ? GLY A 1 173 ?  10.154  -0.122  -6.377 1.000 92.480 ? 173 GLY A O   1 
ATOM 1322 N N   ? ILE A 1 174 ?   9.061  -1.792  -7.450 1.000 92.520 ? 174 ILE A N   1 
ATOM 1323 C CA  ? ILE A 1 174 ?   8.603  -2.431  -6.220 1.000 92.520 ? 174 ILE A CA  1 
ATOM 1324 C C   ? ILE A 1 174 ?   9.672  -3.396  -5.712 1.000 92.520 ? 174 ILE A C   1 
ATOM 1325 C CB  ? ILE A 1 174 ?   7.266  -3.175  -6.434 1.000 92.520 ? 174 ILE A CB  1 
ATOM 1326 O O   ? ILE A 1 174 ?  10.421  -3.975  -6.502 1.000 92.520 ? 174 ILE A O   1 
ATOM 1327 C CG1 ? ILE A 1 174 ?   7.432  -4.280  -7.483 1.000 92.520 ? 174 ILE A CG1 1 
ATOM 1328 C CG2 ? ILE A 1 174 ?   6.161  -2.196  -6.840 1.000 92.520 ? 174 ILE A CG2 1 
ATOM 1329 C CD1 ? ILE A 1 174 ?   6.208  -5.172  -7.643 1.000 92.520 ? 174 ILE A CD1 1 
ATOM 1330 N N   ? CYS A 1 175 ?   9.750  -3.532  -4.450 1.000 92.050 ? 175 CYS A N   1 
ATOM 1331 C CA  ? CYS A 1 175 ?  10.635  -4.479  -3.781 1.000 92.050 ? 175 CYS A CA  1 
ATOM 1332 C C   ? CYS A 1 175 ?   9.897  -5.230  -2.679 1.000 92.050 ? 175 CYS A C   1 
ATOM 1333 C CB  ? CYS A 1 175 ?  11.848  -3.758  -3.195 1.000 92.050 ? 175 CYS A CB  1 
ATOM 1334 O O   ? CYS A 1 175 ?   8.720  -4.968  -2.424 1.000 92.050 ? 175 CYS A O   1 
ATOM 1335 S SG  ? CYS A 1 175 ?  13.280  -4.829  -2.944 1.000 92.050 ? 175 CYS A SG  1 
ATOM 1336 N N   ? ARG A 1 176 ?  10.506  -6.241  -2.042 1.000 89.490 ? 176 ARG A N   1 
ATOM 1337 C CA  ? ARG A 1 176 ?   9.859  -7.066  -1.027 1.000 89.490 ? 176 ARG A CA  1 
ATOM 1338 C C   ? ARG A 1 176 ?   9.269  -6.205   0.085 1.000 89.490 ? 176 ARG A C   1 
ATOM 1339 C CB  ? ARG A 1 176 ?  10.851  -8.073  -0.439 1.000 89.490 ? 176 ARG A CB  1 
ATOM 1340 O O   ? ARG A 1 176 ?   9.840  -5.175   0.448 1.000 89.490 ? 176 ARG A O   1 
ATOM 1341 C CG  ? ARG A 1 176 ?  11.272  -9.163  -1.412 1.000 89.490 ? 176 ARG A CG  1 
ATOM 1342 C CD  ? ARG A 1 176 ?  12.065 -10.262  -0.719 1.000 89.490 ? 176 ARG A CD  1 
ATOM 1343 N NE  ? ARG A 1 176 ?  12.561 -11.251  -1.672 1.000 89.490 ? 176 ARG A NE  1 
ATOM 1344 N NH1 ? ARG A 1 176 ?  11.861 -13.083  -0.451 1.000 89.490 ? 176 ARG A NH1 1 
ATOM 1345 N NH2 ? ARG A 1 176 ?  12.940 -13.377  -2.452 1.000 89.490 ? 176 ARG A NH2 1 
ATOM 1346 C CZ  ? ARG A 1 176 ?  12.453 -12.568  -1.523 1.000 89.490 ? 176 ARG A CZ  1 
ATOM 1347 N N   ? GLY A 1 177 ?   7.990  -6.706   0.565 1.000 85.080 ? 177 GLY A N   1 
ATOM 1348 C CA  ? GLY A 1 177 ?   7.453  -6.022   1.731 1.000 85.080 ? 177 GLY A CA  1 
ATOM 1349 C C   ? GLY A 1 177 ?   6.379  -5.008   1.386 1.000 85.080 ? 177 GLY A C   1 
ATOM 1350 O O   ? GLY A 1 177 ?   5.694  -4.494   2.273 1.000 85.080 ? 177 GLY A O   1 
ATOM 1351 N N   ? ASP A 1 178 ?   6.042  -4.689   0.099 1.000 82.310 ? 178 ASP A N   1 
ATOM 1352 C CA  ? ASP A 1 178 ?   4.998  -3.750  -0.300 1.000 82.310 ? 178 ASP A CA  1 
ATOM 1353 C C   ? ASP A 1 178 ?   3.863  -4.467  -1.029 1.000 82.310 ? 178 ASP A C   1 
ATOM 1354 C CB  ? ASP A 1 178 ?   5.578  -2.647  -1.188 1.000 82.310 ? 178 ASP A CB  1 
ATOM 1355 O O   ? ASP A 1 178 ?   3.083  -3.837  -1.746 1.000 82.310 ? 178 ASP A O   1 
ATOM 1356 C CG  ? ASP A 1 178 ?   6.228  -3.183  -2.451 1.000 82.310 ? 178 ASP A CG  1 
ATOM 1357 O OD1 ? ASP A 1 178 ?   6.512  -4.398  -2.523 1.000 82.310 ? 178 ASP A OD1 1 
ATOM 1358 O OD2 ? ASP A 1 178 ?   6.462  -2.382  -3.382 1.000 82.310 ? 178 ASP A OD2 1 
ATOM 1359 N N   ? SER A 1 179 ?   3.903  -5.821  -0.860 1.000 90.660 ? 179 SER A N   1 
ATOM 1360 C CA  ? SER A 1 179 ?   2.792  -6.536  -1.480 1.000 90.660 ? 179 SER A CA  1 
ATOM 1361 C C   ? SER A 1 179 ?   1.450  -5.953  -1.048 1.000 90.660 ? 179 SER A C   1 
ATOM 1362 C CB  ? SER A 1 179 ?   2.848  -8.023  -1.128 1.000 90.660 ? 179 SER A CB  1 
ATOM 1363 O O   ? SER A 1 179 ?   1.251  -5.646   0.130 1.000 90.660 ? 179 SER A O   1 
ATOM 1364 O OG  ? SER A 1 179 ?   3.971  -8.641  -1.733 1.000 90.660 ? 179 SER A OG  1 
ATOM 1365 N N   ? GLY A 1 180 ?   0.635  -5.684  -2.166 1.000 92.410 ? 180 GLY A N   1 
ATOM 1366 C CA  ? GLY A 1 180 ?  -0.702  -5.224  -1.826 1.000 92.410 ? 180 GLY A CA  1 
ATOM 1367 C C   ? GLY A 1 180 ?  -0.802  -3.715  -1.709 1.000 92.410 ? 180 GLY A C   1 
ATOM 1368 O O   ? GLY A 1 180 ?  -1.885  -3.175  -1.471 1.000 92.410 ? 180 GLY A O   1 
ATOM 1369 N N   ? GLY A 1 181 ?   0.340  -3.058  -1.802 1.000 93.940 ? 181 GLY A N   1 
ATOM 1370 C CA  ? GLY A 1 181 ?   0.421  -1.606  -1.779 1.000 93.940 ? 181 GLY A CA  1 
ATOM 1371 C C   ? GLY A 1 181 ?  -0.183  -0.955  -3.009 1.000 93.940 ? 181 GLY A C   1 
ATOM 1372 O O   ? GLY A 1 181 ?  -0.386  -1.614  -4.030 1.000 93.940 ? 181 GLY A O   1 
ATOM 1373 N N   ? PRO A 1 182 ?  -0.426   0.411  -3.000 1.000 96.180 ? 182 PRO A N   1 
ATOM 1374 C CA  ? PRO A 1 182 ?  -1.193   1.097  -4.042 1.000 96.180 ? 182 PRO A CA  1 
ATOM 1375 C C   ? PRO A 1 182 ?  -0.315   1.597  -5.188 1.000 96.180 ? 182 PRO A C   1 
ATOM 1376 C CB  ? PRO A 1 182 ?  -1.834   2.269  -3.294 1.000 96.180 ? 182 PRO A CB  1 
ATOM 1377 O O   ? PRO A 1 182 ?   0.833   1.988  -4.965 1.000 96.180 ? 182 PRO A O   1 
ATOM 1378 C CG  ? PRO A 1 182 ?  -0.859   2.613  -2.215 1.000 96.180 ? 182 PRO A CG  1 
ATOM 1379 C CD  ? PRO A 1 182 ?  -0.244   1.341  -1.705 1.000 96.180 ? 182 PRO A CD  1 
ATOM 1380 N N   ? LEU A 1 183 ?  -0.782   1.445  -6.424 1.000 96.820 ? 183 LEU A N   1 
ATOM 1381 C CA  ? LEU A 1 183 ?  -0.368   2.175  -7.617 1.000 96.820 ? 183 LEU A CA  1 
ATOM 1382 C C   ? LEU A 1 183 ?  -1.370   3.272  -7.958 1.000 96.820 ? 183 LEU A C   1 
ATOM 1383 C CB  ? LEU A 1 183 ?  -0.216   1.220  -8.804 1.000 96.820 ? 183 LEU A CB  1 
ATOM 1384 O O   ? LEU A 1 183 ?  -2.522   2.985  -8.294 1.000 96.820 ? 183 LEU A O   1 
ATOM 1385 C CG  ? LEU A 1 183 ?   0.382   1.813 -10.080 1.000 96.820 ? 183 LEU A CG  1 
ATOM 1386 C CD1 ? LEU A 1 183 ?   1.883   2.022  -9.914 1.000 96.820 ? 183 LEU A CD1 1 
ATOM 1387 C CD2 ? LEU A 1 183 ?   0.091   0.913 -11.276 1.000 96.820 ? 183 LEU A CD2 1 
ATOM 1388 N N   ? ILE A 1 184 ?  -0.888   4.530  -7.872 1.000 96.830 ? 184 ILE A N   1 
ATOM 1389 C CA  ? ILE A 1 184 ?  -1.765   5.682  -8.048 1.000 96.830 ? 184 ILE A CA  1 
ATOM 1390 C C   ? ILE A 1 184 ?  -1.410   6.408  -9.344 1.000 96.830 ? 184 ILE A C   1 
ATOM 1391 C CB  ? ILE A 1 184 ?  -1.672   6.651  -6.849 1.000 96.830 ? 184 ILE A CB  1 
ATOM 1392 O O   ? ILE A 1 184 ?  -0.271   6.845  -9.526 1.000 96.830 ? 184 ILE A O   1 
ATOM 1393 C CG1 ? ILE A 1 184 ?  -2.014   5.921  -5.545 1.000 96.830 ? 184 ILE A CG1 1 
ATOM 1394 C CG2 ? ILE A 1 184 ?  -2.591   7.858  -7.057 1.000 96.830 ? 184 ILE A CG2 1 
ATOM 1395 C CD1 ? ILE A 1 184 ?  -1.645   6.695  -4.287 1.000 96.830 ? 184 ILE A CD1 1 
ATOM 1396 N N   ? CYS A 1 185 ?  -2.410   6.490 -10.222 1.000 96.200 ? 185 CYS A N   1 
ATOM 1397 C CA  ? CYS A 1 185 ?  -2.279   7.214 -11.482 1.000 96.200 ? 185 CYS A CA  1 
ATOM 1398 C C   ? CYS A 1 185 ?  -3.335   8.306 -11.597 1.000 96.200 ? 185 CYS A C   1 
ATOM 1399 C CB  ? CYS A 1 185 ?  -2.394   6.253 -12.665 1.000 96.200 ? 185 CYS A CB  1 
ATOM 1400 O O   ? CYS A 1 185 ?  -4.518   8.060 -11.353 1.000 96.200 ? 185 CYS A O   1 
ATOM 1401 S SG  ? CYS A 1 185 ?  -1.280   4.836 -12.564 1.000 96.200 ? 185 CYS A SG  1 
ATOM 1402 N N   ? ASN A 1 186 ?  -2.873   9.578 -11.885 1.000 91.610 ? 186 ASN A N   1 
ATOM 1403 C CA  ? ASN A 1 186 ?  -3.799  10.696 -12.035 1.000 91.610 ? 186 ASN A CA  1 
ATOM 1404 C C   ? ASN A 1 186 ?  -4.679  10.865 -10.800 1.000 91.610 ? 186 ASN A C   1 
ATOM 1405 C CB  ? ASN A 1 186 ?  -4.665  10.513 -13.283 1.000 91.610 ? 186 ASN A CB  1 
ATOM 1406 O O   ? ASN A 1 186 ?  -5.892  11.049 -10.917 1.000 91.610 ? 186 ASN A O   1 
ATOM 1407 C CG  ? ASN A 1 186 ?  -3.847  10.449 -14.558 1.000 91.610 ? 186 ASN A CG  1 
ATOM 1408 N ND2 ? ASN A 1 186 ?  -4.254   9.587 -15.482 1.000 91.610 ? 186 ASN A ND2 1 
ATOM 1409 O OD1 ? ASN A 1 186 ?  -2.857  11.169 -14.711 1.000 91.610 ? 186 ASN A OD1 1 
ATOM 1410 N N   ? GLY A 1 187 ?  -4.144  10.536  -9.609 1.000 91.890 ? 187 GLY A N   1 
ATOM 1411 C CA  ? GLY A 1 187 ?  -4.810  10.800  -8.344 1.000 91.890 ? 187 GLY A CA  1 
ATOM 1412 C C   ? GLY A 1 187 ?  -5.793   9.715  -7.949 1.000 91.890 ? 187 GLY A C   1 
ATOM 1413 O O   ? GLY A 1 187 ?  -6.553   9.877  -6.992 1.000 91.890 ? 187 GLY A O   1 
ATOM 1414 N N   ? GLN A 1 188 ?  -5.847   8.597  -8.715 1.000 95.400 ? 188 GLN A N   1 
ATOM 1415 C CA  ? GLN A 1 188 ?  -6.773   7.508  -8.421 1.000 95.400 ? 188 GLN A CA  1 
ATOM 1416 C C   ? GLN A 1 188 ?  -6.025   6.200  -8.182 1.000 95.400 ? 188 GLN A C   1 
ATOM 1417 C CB  ? GLN A 1 188 ?  -7.779   7.337  -9.560 1.000 95.400 ? 188 GLN A CB  1 
ATOM 1418 O O   ? GLN A 1 188 ?  -4.952   5.980  -8.747 1.000 95.400 ? 188 GLN A O   1 
ATOM 1419 C CG  ? GLN A 1 188 ?  -8.677   8.548  -9.774 1.000 95.400 ? 188 GLN A CG  1 
ATOM 1420 C CD  ? GLN A 1 188 ?  -9.733   8.315 -10.839 1.000 95.400 ? 188 GLN A CD  1 
ATOM 1421 N NE2 ? GLN A 1 188 ? -10.997   8.491 -10.469 1.000 95.400 ? 188 GLN A NE2 1 
ATOM 1422 O OE1 ? GLN A 1 188 ?  -9.415   7.981 -11.985 1.000 95.400 ? 188 GLN A OE1 1 
ATOM 1423 N N   ? PHE A 1 189 ?  -6.634   5.323  -7.441 1.000 96.620 ? 189 PHE A N   1 
ATOM 1424 C CA  ? PHE A 1 189 ?  -6.141   3.996  -7.091 1.000 96.620 ? 189 PHE A CA  1 
ATOM 1425 C C   ? PHE A 1 189 ?  -6.280   3.039  -8.269 1.000 96.620 ? 189 PHE A C   1 
ATOM 1426 C CB  ? PHE A 1 189 ?  -6.893   3.445  -5.876 1.000 96.620 ? 189 PHE A CB  1 
ATOM 1427 O O   ? PHE A 1 189 ?  -7.381   2.575  -8.572 1.000 96.620 ? 189 PHE A O   1 
ATOM 1428 C CG  ? PHE A 1 189 ?  -6.387   2.109  -5.404 1.000 96.620 ? 189 PHE A CG  1 
ATOM 1429 C CD1 ? PHE A 1 189 ?  -7.265   1.156  -4.902 1.000 96.620 ? 189 PHE A CD1 1 
ATOM 1430 C CD2 ? PHE A 1 189 ?  -5.033   1.805  -5.463 1.000 96.620 ? 189 PHE A CD2 1 
ATOM 1431 C CE1 ? PHE A 1 189 ?  -6.800  -0.082  -4.464 1.000 96.620 ? 189 PHE A CE1 1 
ATOM 1432 C CE2 ? PHE A 1 189 ?  -4.561   0.570  -5.028 1.000 96.620 ? 189 PHE A CE2 1 
ATOM 1433 C CZ  ? PHE A 1 189 ?  -5.446  -0.372  -4.528 1.000 96.620 ? 189 PHE A CZ  1 
ATOM 1434 N N   ? GLN A 1 190 ?  -5.114   2.742  -8.940 1.000 97.030 ? 190 GLN A N   1 
ATOM 1435 C CA  ? GLN A 1 190 ?  -5.196   2.036 -10.214 1.000 97.030 ? 190 GLN A CA  1 
ATOM 1436 C C   ? GLN A 1 190 ?  -4.704   0.598 -10.078 1.000 97.030 ? 190 GLN A C   1 
ATOM 1437 C CB  ? GLN A 1 190 ?  -4.387   2.768 -11.286 1.000 97.030 ? 190 GLN A CB  1 
ATOM 1438 O O   ? GLN A 1 190 ?  -5.071  -0.267 -10.877 1.000 97.030 ? 190 GLN A O   1 
ATOM 1439 C CG  ? GLN A 1 190 ?  -4.942   4.140 -11.646 1.000 97.030 ? 190 GLN A CG  1 
ATOM 1440 C CD  ? GLN A 1 190 ?  -6.218   4.060 -12.463 1.000 97.030 ? 190 GLN A CD  1 
ATOM 1441 N NE2 ? GLN A 1 190 ?  -6.969   5.156 -12.499 1.000 97.030 ? 190 GLN A NE2 1 
ATOM 1442 O OE1 ? GLN A 1 190 ?  -6.527   3.022 -13.058 1.000 97.030 ? 190 GLN A OE1 1 
ATOM 1443 N N   ? GLY A 1 191 ?  -3.928   0.279  -9.036 1.000 95.290 ? 191 GLY A N   1 
ATOM 1444 C CA  ? GLY A 1 191 ?  -3.370  -1.064  -9.005 1.000 95.290 ? 191 GLY A CA  1 
ATOM 1445 C C   ? GLY A 1 191 ?  -2.955  -1.506  -7.615 1.000 95.290 ? 191 GLY A C   1 
ATOM 1446 O O   ? GLY A 1 191 ?  -2.773  -0.676  -6.722 1.000 95.290 ? 191 GLY A O   1 
ATOM 1447 N N   ? ILE A 1 192 ?  -2.767  -2.830  -7.494 1.000 95.310 ? 192 ILE A N   1 
ATOM 1448 C CA  ? ILE A 1 192 ?  -2.259  -3.506  -6.305 1.000 95.310 ? 192 ILE A CA  1 
ATOM 1449 C C   ? ILE A 1 192 ?  -1.000  -4.294  -6.659 1.000 95.310 ? 192 ILE A C   1 
ATOM 1450 C CB  ? ILE A 1 192 ?  -3.322  -4.442  -5.689 1.000 95.310 ? 192 ILE A CB  1 
ATOM 1451 O O   ? ILE A 1 192 ?  -0.971  -5.014  -7.660 1.000 95.310 ? 192 ILE A O   1 
ATOM 1452 C CG1 ? ILE A 1 192 ?  -4.573  -3.646  -5.299 1.000 95.310 ? 192 ILE A CG1 1 
ATOM 1453 C CG2 ? ILE A 1 192 ?  -2.749  -5.188  -4.480 1.000 95.310 ? 192 ILE A CG2 1 
ATOM 1454 C CD1 ? ILE A 1 192 ?  -5.787  -4.512  -4.993 1.000 95.310 ? 192 ILE A CD1 1 
ATOM 1455 N N   ? VAL A 1 193 ?  -0.040  -4.095  -5.841 1.000 93.970 ? 193 VAL A N   1 
ATOM 1456 C CA  ? VAL A 1 193 ?   1.194  -4.824  -6.116 1.000 93.970 ? 193 VAL A CA  1 
ATOM 1457 C C   ? VAL A 1 193 ?   0.912  -6.325  -6.145 1.000 93.970 ? 193 VAL A C   1 
ATOM 1458 C CB  ? VAL A 1 193 ?   2.286  -4.507  -5.071 1.000 93.970 ? 193 VAL A CB  1 
ATOM 1459 O O   ? VAL A 1 193 ?   0.363  -6.878  -5.189 1.000 93.970 ? 193 VAL A O   1 
ATOM 1460 C CG1 ? VAL A 1 193 ?   3.515  -5.387  -5.290 1.000 93.970 ? 193 VAL A CG1 1 
ATOM 1461 C CG2 ? VAL A 1 193 ?   2.666  -3.029  -5.129 1.000 93.970 ? 193 VAL A CG2 1 
ATOM 1462 N N   ? HIS A 1 194 ?   1.355  -6.979  -7.285 1.000 90.290 ? 194 HIS A N   1 
ATOM 1463 C CA  ? HIS A 1 194 ?   1.073  -8.393  -7.503 1.000 90.290 ? 194 HIS A CA  1 
ATOM 1464 C C   ? HIS A 1 194 ?   2.355  -9.219  -7.496 1.000 90.290 ? 194 HIS A C   1 
ATOM 1465 C CB  ? HIS A 1 194 ?   0.326  -8.594  -8.823 1.000 90.290 ? 194 HIS A CB  1 
ATOM 1466 O O   ? HIS A 1 194 ?   2.470 -10.190  -6.745 1.000 90.290 ? 194 HIS A O   1 
ATOM 1467 C CG  ? HIS A 1 194 ?   0.010 -10.025  -9.122 1.000 90.290 ? 194 HIS A CG  1 
ATOM 1468 C CD2 ? HIS A 1 194 ?   0.452 -10.846 -10.103 1.000 90.290 ? 194 HIS A CD2 1 
ATOM 1469 N ND1 ? HIS A 1 194 ?  -0.865 -10.769  -8.361 1.000 90.290 ? 194 HIS A ND1 1 
ATOM 1470 C CE1 ? HIS A 1 194 ?  -0.946 -11.990  -8.862 1.000 90.290 ? 194 HIS A CE1 1 
ATOM 1471 N NE2 ? HIS A 1 194 ?  -0.157 -12.063  -9.920 1.000 90.290 ? 194 HIS A NE2 1 
ATOM 1472 N N   ? ALA A 1 195 ?   3.257  -8.838  -8.423 1.000 87.930 ? 195 ALA A N   1 
ATOM 1473 C CA  ? ALA A 1 195 ?   4.480  -9.618  -8.596 1.000 87.930 ? 195 ALA A CA  1 
ATOM 1474 C C   ? ALA A 1 195 ?   5.595  -8.765  -9.194 1.000 87.930 ? 195 ALA A C   1 
ATOM 1475 C CB  ? ALA A 1 195 ?   4.214 -10.835  -9.478 1.000 87.930 ? 195 ALA A CB  1 
ATOM 1476 O O   ? ALA A 1 195 ?   5.331  -7.725  -9.801 1.000 87.930 ? 195 ALA A O   1 
ATOM 1477 N N   ? GLY A 1 196 ?   6.877  -9.251  -9.020 1.000 86.670 ? 196 GLY A N   1 
ATOM 1478 C CA  ? GLY A 1 196 ?   8.073  -8.646  -9.586 1.000 86.670 ? 196 GLY A CA  1 
ATOM 1479 C C   ? GLY A 1 196 ?   9.236  -9.614  -9.696 1.000 86.670 ? 196 GLY A C   1 
ATOM 1480 O O   ? GLY A 1 196 ?   9.104 -10.792  -9.360 1.000 86.670 ? 196 GLY A O   1 
ATOM 1481 N N   ? GLY A 1 197 ?  10.329  -9.161 -10.235 1.000 82.890 ? 197 GLY A N   1 
ATOM 1482 C CA  ? GLY A 1 197 ?  11.515  -9.988 -10.387 1.000 82.890 ? 197 GLY A CA  1 
ATOM 1483 C C   ? GLY A 1 197 ?  12.152 -10.367  -9.064 1.000 82.890 ? 197 GLY A C   1 
ATOM 1484 O O   ? GLY A 1 197 ?  11.752  -9.867  -8.011 1.000 82.890 ? 197 GLY A O   1 
ATOM 1485 N N   ? LYS A 1 198 ?  13.169 -11.263  -9.068 1.000 82.650 ? 198 LYS A N   1 
ATOM 1486 C CA  ? LYS A 1 198 ?  13.920 -11.730  -7.906 1.000 82.650 ? 198 LYS A CA  1 
ATOM 1487 C C   ? LYS A 1 198 ?  14.748 -10.602  -7.297 1.000 82.650 ? 198 LYS A C   1 
ATOM 1488 C CB  ? LYS A 1 198 ?  14.828 -12.900  -8.288 1.000 82.650 ? 198 LYS A CB  1 
ATOM 1489 O O   ? LYS A 1 198 ?  14.845 -10.487  -6.074 1.000 82.650 ? 198 LYS A O   1 
ATOM 1490 C CG  ? LYS A 1 198 ?  14.082 -14.195  -8.575 1.000 82.650 ? 198 LYS A CG  1 
ATOM 1491 C CD  ? LYS A 1 198 ?  15.043 -15.338  -8.877 1.000 82.650 ? 198 LYS A CD  1 
ATOM 1492 C CE  ? LYS A 1 198 ?  14.297 -16.617  -9.231 1.000 82.650 ? 198 LYS A CE  1 
ATOM 1493 N NZ  ? LYS A 1 198 ?  15.234 -17.740  -9.531 1.000 82.650 ? 198 LYS A NZ  1 
ATOM 1494 N N   ? THR A 1 199 ?  15.296  -9.840  -8.245 1.000 88.150 ? 199 THR A N   1 
ATOM 1495 C CA  ? THR A 1 199 ?  15.981  -8.611  -7.860 1.000 88.150 ? 199 THR A CA  1 
ATOM 1496 C C   ? THR A 1 199 ?  15.161  -7.387  -8.260 1.000 88.150 ? 199 THR A C   1 
ATOM 1497 C CB  ? THR A 1 199 ?  17.379  -8.526  -8.499 1.000 88.150 ? 199 THR A CB  1 
ATOM 1498 O O   ? THR A 1 199 ?  14.644  -7.318  -9.377 1.000 88.150 ? 199 THR A O   1 
ATOM 1499 C CG2 ? THR A 1 199 ?  18.170  -7.349  -7.940 1.000 88.150 ? 199 THR A CG2 1 
ATOM 1500 O OG1 ? THR A 1 199 ?  18.094  -9.739  -8.231 1.000 88.150 ? 199 THR A OG1 1 
ATOM 1501 N N   ? CYS A 1 200 ?  15.041  -6.508  -7.311 1.000 90.670 ? 200 CYS A N   1 
ATOM 1502 C CA  ? CYS A 1 200 ?  14.156  -5.366  -7.510 1.000 90.670 ? 200 CYS A CA  1 
ATOM 1503 C C   ? CYS A 1 200 ?  14.787  -4.344  -8.447 1.000 90.670 ? 200 CYS A C   1 
ATOM 1504 C CB  ? CYS A 1 200 ?  13.821  -4.708  -6.172 1.000 90.670 ? 200 CYS A CB  1 
ATOM 1505 O O   ? CYS A 1 200 ?  16.010  -4.196  -8.477 1.000 90.670 ? 200 CYS A O   1 
ATOM 1506 S SG  ? CYS A 1 200 ?  13.063  -5.831  -4.977 1.000 90.670 ? 200 CYS A SG  1 
ATOM 1507 N N   ? ALA A 1 201 ?  13.937  -3.608  -9.285 1.000 89.740 ? 201 ALA A N   1 
ATOM 1508 C CA  ? ALA A 1 201 ?  14.239  -2.403 -10.055 1.000 89.740 ? 201 ALA A CA  1 
ATOM 1509 C C   ? ALA A 1 201 ?  15.353  -2.663 -11.064 1.000 89.740 ? 201 ALA A C   1 
ATOM 1510 C CB  ? ALA A 1 201 ?  14.626  -1.259  -9.121 1.000 89.740 ? 201 ALA A CB  1 
ATOM 1511 O O   ? ALA A 1 201 ?  16.212  -1.805 -11.284 1.000 89.740 ? 201 ALA A O   1 
ATOM 1512 N N   ? GLN A 1 202 ?  15.380  -3.942 -11.568 1.000 91.860 ? 202 GLN A N   1 
ATOM 1513 C CA  ? GLN A 1 202 ?  16.324  -4.293 -12.624 1.000 91.860 ? 202 GLN A CA  1 
ATOM 1514 C C   ? GLN A 1 202 ?  15.886  -3.716 -13.967 1.000 91.860 ? 202 GLN A C   1 
ATOM 1515 C CB  ? GLN A 1 202 ?  16.475  -5.811 -12.728 1.000 91.860 ? 202 GLN A CB  1 
ATOM 1516 O O   ? GLN A 1 202 ?  14.689  -3.562 -14.222 1.000 91.860 ? 202 GLN A O   1 
ATOM 1517 C CG  ? GLN A 1 202 ?  17.086  -6.455 -11.491 1.000 91.860 ? 202 GLN A CG  1 
ATOM 1518 C CD  ? GLN A 1 202 ?  18.472  -5.923 -11.176 1.000 91.860 ? 202 GLN A CD  1 
ATOM 1519 N NE2 ? GLN A 1 202 ?  18.661  -5.452  -9.949 1.000 91.860 ? 202 GLN A NE2 1 
ATOM 1520 O OE1 ? GLN A 1 202 ?  19.365  -5.937 -12.030 1.000 91.860 ? 202 GLN A OE1 1 
ATOM 1521 N N   ? PRO A 1 203 ?  16.961  -3.402 -14.770 1.000 92.430 ? 203 PRO A N   1 
ATOM 1522 C CA  ? PRO A 1 203 ?  16.591  -2.986 -16.125 1.000 92.430 ? 203 PRO A CA  1 
ATOM 1523 C C   ? PRO A 1 203 ?  15.740  -4.026 -16.850 1.000 92.430 ? 203 PRO A C   1 
ATOM 1524 C CB  ? PRO A 1 203 ?  17.943  -2.807 -16.820 1.000 92.430 ? 203 PRO A CB  1 
ATOM 1525 O O   ? PRO A 1 203 ?  16.010  -5.226 -16.753 1.000 92.430 ? 203 PRO A O   1 
ATOM 1526 C CG  ? PRO A 1 203 ?  18.905  -2.510 -15.715 1.000 92.430 ? 203 PRO A CG  1 
ATOM 1527 C CD  ? PRO A 1 203 ?  18.473  -3.267 -14.491 1.000 92.430 ? 203 PRO A CD  1 
ATOM 1528 N N   ? TYR A 1 204 ?  14.646  -3.568 -17.490 1.000 90.400 ? 204 TYR A N   1 
ATOM 1529 C CA  ? TYR A 1 204 ?  13.789  -4.373 -18.354 1.000 90.400 ? 204 TYR A CA  1 
ATOM 1530 C C   ? TYR A 1 204 ?  12.993  -5.386 -17.541 1.000 90.400 ? 204 TYR A C   1 
ATOM 1531 C CB  ? TYR A 1 204 ?  14.624  -5.095 -19.416 1.000 90.400 ? 204 TYR A CB  1 
ATOM 1532 O O   ? TYR A 1 204 ?  12.637  -6.454 -18.045 1.000 90.400 ? 204 TYR A O   1 
ATOM 1533 C CG  ? TYR A 1 204 ?  15.439  -4.167 -20.282 1.000 90.400 ? 204 TYR A CG  1 
ATOM 1534 C CD1 ? TYR A 1 204 ?  14.822  -3.287 -21.169 1.000 90.400 ? 204 TYR A CD1 1 
ATOM 1535 C CD2 ? TYR A 1 204 ?  16.829  -4.167 -20.217 1.000 90.400 ? 204 TYR A CD2 1 
ATOM 1536 C CE1 ? TYR A 1 204 ?  15.570  -2.431 -21.970 1.000 90.400 ? 204 TYR A CE1 1 
ATOM 1537 C CE2 ? TYR A 1 204 ?  17.586  -3.316 -21.014 1.000 90.400 ? 204 TYR A CE2 1 
ATOM 1538 O OH  ? TYR A 1 204 ?  17.694  -1.607 -22.677 1.000 90.400 ? 204 TYR A OH  1 
ATOM 1539 C CZ  ? TYR A 1 204 ?  16.949  -2.452 -21.886 1.000 90.400 ? 204 TYR A CZ  1 
ATOM 1540 N N   ? GLU A 1 205 ?  12.921  -5.097 -16.218 1.000 90.790 ? 205 GLU A N   1 
ATOM 1541 C CA  ? GLU A 1 205 ?  12.125  -5.950 -15.340 1.000 90.790 ? 205 GLU A CA  1 
ATOM 1542 C C   ? GLU A 1 205 ?  11.041  -5.148 -14.626 1.000 90.790 ? 205 GLU A C   1 
ATOM 1543 C CB  ? GLU A 1 205 ?  13.021  -6.651 -14.315 1.000 90.790 ? 205 GLU A CB  1 
ATOM 1544 O O   ? GLU A 1 205 ?  11.230  -4.715 -13.487 1.000 90.790 ? 205 GLU A O   1 
ATOM 1545 C CG  ? GLU A 1 205 ?  13.936  -7.707 -14.919 1.000 90.790 ? 205 GLU A CG  1 
ATOM 1546 C CD  ? GLU A 1 205 ?  14.632  -8.566 -13.875 1.000 90.790 ? 205 GLU A CD  1 
ATOM 1547 O OE1 ? GLU A 1 205 ?  15.407  -9.473 -14.254 1.000 90.790 ? 205 GLU A OE1 1 
ATOM 1548 O OE2 ? GLU A 1 205 ?  14.399  -8.330 -12.668 1.000 90.790 ? 205 GLU A OE2 1 
ATOM 1549 N N   ? PRO A 1 206 ?   9.921  -4.918 -15.284 1.000 93.100 ? 206 PRO A N   1 
ATOM 1550 C CA  ? PRO A 1 206 ?   8.850  -4.132 -14.668 1.000 93.100 ? 206 PRO A CA  1 
ATOM 1551 C C   ? PRO A 1 206 ?   8.094  -4.908 -13.591 1.000 93.100 ? 206 PRO A C   1 
ATOM 1552 C CB  ? PRO A 1 206 ?   7.932  -3.801 -15.847 1.000 93.100 ? 206 PRO A CB  1 
ATOM 1553 O O   ? PRO A 1 206 ?   8.199  -6.135 -13.521 1.000 93.100 ? 206 PRO A O   1 
ATOM 1554 C CG  ? PRO A 1 206 ?   8.729  -4.153 -17.062 1.000 93.100 ? 206 PRO A CG  1 
ATOM 1555 C CD  ? PRO A 1 206 ?   9.816  -5.107 -16.659 1.000 93.100 ? 206 PRO A CD  1 
ATOM 1556 N N   ? GLY A 1 207 ?   7.385  -4.168 -12.741 1.000 92.560 ? 207 GLY A N   1 
ATOM 1557 C CA  ? GLY A 1 207 ?   6.495  -4.762 -11.756 1.000 92.560 ? 207 GLY A CA  1 
ATOM 1558 C C   ? GLY A 1 207 ?   5.096  -5.007 -12.287 1.000 92.560 ? 207 GLY A C   1 
ATOM 1559 O O   ? GLY A 1 207 ?   4.650  -4.328 -13.215 1.000 92.560 ? 207 GLY A O   1 
ATOM 1560 N N   ? LEU A 1 208 ?   4.428  -5.931 -11.673 1.000 92.650 ? 208 LEU A N   1 
ATOM 1561 C CA  ? LEU A 1 208 ?   3.059  -6.275 -12.039 1.000 92.650 ? 208 LEU A CA  1 
ATOM 1562 C C   ? LEU A 1 208 ?   2.080  -5.839 -10.954 1.000 92.650 ? 208 LEU A C   1 
ATOM 1563 C CB  ? LEU A 1 208 ?   2.931  -7.781 -12.282 1.000 92.650 ? 208 LEU A CB  1 
ATOM 1564 O O   ? LEU A 1 208 ?   2.323  -6.064  -9.766 1.000 92.650 ? 208 LEU A O   1 
ATOM 1565 C CG  ? LEU A 1 208 ?   3.856  -8.377 -13.345 1.000 92.650 ? 208 LEU A CG  1 
ATOM 1566 C CD1 ? LEU A 1 208 ?   3.674  -9.890 -13.418 1.000 92.650 ? 208 LEU A CD1 1 
ATOM 1567 C CD2 ? LEU A 1 208 ?   3.594  -7.736 -14.703 1.000 92.650 ? 208 LEU A CD2 1 
ATOM 1568 N N   ? PHE A 1 209 ?   1.032  -5.198 -11.419 1.000 94.200 ? 209 PHE A N   1 
ATOM 1569 C CA  ? PHE A 1 209 ?  -0.031  -4.719 -10.542 1.000 94.200 ? 209 PHE A CA  1 
ATOM 1570 C C   ? PHE A 1 209 ?  -1.389  -5.230 -11.009 1.000 94.200 ? 209 PHE A C   1 
ATOM 1571 C CB  ? PHE A 1 209 ?  -0.036  -3.188 -10.489 1.000 94.200 ? 209 PHE A CB  1 
ATOM 1572 O O   ? PHE A 1 209 ?  -1.661  -5.276 -12.210 1.000 94.200 ? 209 PHE A O   1 
ATOM 1573 C CG  ? PHE A 1 209 ?   1.249  -2.594  -9.977 1.000 94.200 ? 209 PHE A CG  1 
ATOM 1574 C CD1 ? PHE A 1 209 ?   1.344  -2.130  -8.671 1.000 94.200 ? 209 PHE A CD1 1 
ATOM 1575 C CD2 ? PHE A 1 209 ?   2.361  -2.501 -10.802 1.000 94.200 ? 209 PHE A CD2 1 
ATOM 1576 C CE1 ? PHE A 1 209 ?   2.532  -1.579  -8.194 1.000 94.200 ? 209 PHE A CE1 1 
ATOM 1577 C CE2 ? PHE A 1 209 ?   3.552  -1.952 -10.333 1.000 94.200 ? 209 PHE A CE2 1 
ATOM 1578 C CZ  ? PHE A 1 209 ?   3.635  -1.491  -9.029 1.000 94.200 ? 209 PHE A CZ  1 
ATOM 1579 N N   ? ILE A 1 210 ?  -2.242  -5.612  -9.959 1.000 93.020 ? 210 ILE A N   1 
ATOM 1580 C CA  ? ILE A 1 210 ?  -3.623  -5.936 -10.297 1.000 93.020 ? 210 ILE A CA  1 
ATOM 1581 C C   ? ILE A 1 210 ?  -4.373  -4.661 -10.678 1.000 93.020 ? 210 ILE A C   1 
ATOM 1582 C CB  ? ILE A 1 210 ?  -4.339  -6.650  -9.129 1.000 93.020 ? 210 ILE A CB  1 
ATOM 1583 O O   ? ILE A 1 210 ?  -4.346  -3.674  -9.939 1.000 93.020 ? 210 ILE A O   1 
ATOM 1584 C CG1 ? ILE A 1 210 ?  -3.652  -7.985  -8.819 1.000 93.020 ? 210 ILE A CG1 1 
ATOM 1585 C CG2 ? ILE A 1 210 ?  -5.822  -6.860  -9.452 1.000 93.020 ? 210 ILE A CG2 1 
ATOM 1586 C CD1 ? ILE A 1 210 ?  -3.685  -8.981  -9.970 1.000 93.020 ? 210 ILE A CD1 1 
ATOM 1587 N N   ? LYS A 1 211 ?  -5.022  -4.695 -11.925 1.000 94.060 ? 211 LYS A N   1 
ATOM 1588 C CA  ? LYS A 1 211 ?  -5.799  -3.564 -12.423 1.000 94.060 ? 211 LYS A CA  1 
ATOM 1589 C C   ? LYS A 1 211 ?  -7.133  -3.449 -11.690 1.000 94.060 ? 211 LYS A C   1 
ATOM 1590 C CB  ? LYS A 1 211 ?  -6.038  -3.697 -13.928 1.000 94.060 ? 211 LYS A CB  1 
ATOM 1591 O O   ? LYS A 1 211 ?  -8.080  -4.176 -11.997 1.000 94.060 ? 211 LYS A O   1 
ATOM 1592 C CG  ? LYS A 1 211 ?  -6.661  -2.465 -14.567 1.000 94.060 ? 211 LYS A CG  1 
ATOM 1593 C CD  ? LYS A 1 211 ?  -6.826  -2.638 -16.071 1.000 94.060 ? 211 LYS A CD  1 
ATOM 1594 C CE  ? LYS A 1 211 ?  -7.461  -1.411 -16.710 1.000 94.060 ? 211 LYS A CE  1 
ATOM 1595 N NZ  ? LYS A 1 211 ?  -7.625  -1.576 -18.185 1.000 94.060 ? 211 LYS A NZ  1 
ATOM 1596 N N   ? VAL A 1 212 ?  -7.233  -2.491 -10.759 1.000 95.000 ? 212 VAL A N   1 
ATOM 1597 C CA  ? VAL A 1 212 ?  -8.361  -2.323  -9.850 1.000 95.000 ? 212 VAL A CA  1 
ATOM 1598 C C   ? VAL A 1 212 ?  -9.610  -1.941 -10.641 1.000 95.000 ? 212 VAL A C   1 
ATOM 1599 C CB  ? VAL A 1 212 ?  -8.067  -1.257  -8.771 1.000 95.000 ? 212 VAL A CB  1 
ATOM 1600 O O   ? VAL A 1 212 ? -10.720  -2.357 -10.300 1.000 95.000 ? 212 VAL A O   1 
ATOM 1601 C CG1 ? VAL A 1 212 ?  -9.329  -0.935  -7.972 1.000 95.000 ? 212 VAL A CG1 1 
ATOM 1602 C CG2 ? VAL A 1 212 ?  -6.950  -1.731  -7.843 1.000 95.000 ? 212 VAL A CG2 1 
ATOM 1603 N N   ? PHE A 1 213 ?  -9.444  -1.204 -11.697 1.000 94.980 ? 213 PHE A N   1 
ATOM 1604 C CA  ? PHE A 1 213 ? -10.566  -0.763 -12.516 1.000 94.980 ? 213 PHE A CA  1 
ATOM 1605 C C   ? PHE A 1 213 ? -11.428  -1.947 -12.937 1.000 94.980 ? 213 PHE A C   1 
ATOM 1606 C CB  ? PHE A 1 213 ? -10.067  -0.011 -13.754 1.000 94.980 ? 213 PHE A CB  1 
ATOM 1607 O O   ? PHE A 1 213 ? -12.658  -1.860 -12.929 1.000 94.980 ? 213 PHE A O   1 
ATOM 1608 C CG  ? PHE A 1 213 ? -11.171   0.492 -14.645 1.000 94.980 ? 213 PHE A CG  1 
ATOM 1609 C CD1 ? PHE A 1 213 ? -11.453  -0.141 -15.850 1.000 94.980 ? 213 PHE A CD1 1 
ATOM 1610 C CD2 ? PHE A 1 213 ? -11.928   1.597 -14.277 1.000 94.980 ? 213 PHE A CD2 1 
ATOM 1611 C CE1 ? PHE A 1 213 ? -12.474   0.322 -16.676 1.000 94.980 ? 213 PHE A CE1 1 
ATOM 1612 C CE2 ? PHE A 1 213 ? -12.950   2.065 -15.098 1.000 94.980 ? 213 PHE A CE2 1 
ATOM 1613 C CZ  ? PHE A 1 213 ? -13.221   1.427 -16.298 1.000 94.980 ? 213 PHE A CZ  1 
ATOM 1614 N N   ? ASP A 1 214 ? -10.870  -3.069 -13.272 1.000 92.210 ? 214 ASP A N   1 
ATOM 1615 C CA  ? ASP A 1 214 ? -11.580  -4.250 -13.755 1.000 92.210 ? 214 ASP A CA  1 
ATOM 1616 C C   ? ASP A 1 214 ? -12.348  -4.930 -12.625 1.000 92.210 ? 214 ASP A C   1 
ATOM 1617 C CB  ? ASP A 1 214 ? -10.603  -5.238 -14.396 1.000 92.210 ? 214 ASP A CB  1 
ATOM 1618 O O   ? ASP A 1 214 ? -13.147  -5.837 -12.868 1.000 92.210 ? 214 ASP A O   1 
ATOM 1619 C CG  ? ASP A 1 214 ? -10.172  -4.824 -15.792 1.000 92.210 ? 214 ASP A CG  1 
ATOM 1620 O OD1 ? ASP A 1 214 ? -10.736  -3.854 -16.343 1.000 92.210 ? 214 ASP A OD1 1 
ATOM 1621 O OD2 ? ASP A 1 214 ?  -9.261  -5.475 -16.348 1.000 92.210 ? 214 ASP A OD2 1 
ATOM 1622 N N   ? TYR A 1 215 ? -12.159  -4.451 -11.328 1.000 92.850 ? 215 TYR A N   1 
ATOM 1623 C CA  ? TYR A 1 215 ? -12.769  -5.110 -10.179 1.000 92.850 ? 215 TYR A CA  1 
ATOM 1624 C C   ? TYR A 1 215 ? -13.719  -4.168  -9.450 1.000 92.850 ? 215 TYR A C   1 
ATOM 1625 C CB  ? TYR A 1 215 ? -11.692  -5.615  -9.213 1.000 92.850 ? 215 TYR A CB  1 
ATOM 1626 O O   ? TYR A 1 215 ? -14.233  -4.500  -8.379 1.000 92.850 ? 215 TYR A O   1 
ATOM 1627 C CG  ? TYR A 1 215 ? -10.871  -6.756  -9.763 1.000 92.850 ? 215 TYR A CG  1 
ATOM 1628 C CD1 ? TYR A 1 215 ? -11.252  -8.079  -9.550 1.000 92.850 ? 215 TYR A CD1 1 
ATOM 1629 C CD2 ? TYR A 1 215 ?  -9.714  -6.514 -10.494 1.000 92.850 ? 215 TYR A CD2 1 
ATOM 1630 C CE1 ? TYR A 1 215 ? -10.498  -9.135 -10.052 1.000 92.850 ? 215 TYR A CE1 1 
ATOM 1631 C CE2 ? TYR A 1 215 ?  -8.951  -7.562 -11.001 1.000 92.850 ? 215 TYR A CE2 1 
ATOM 1632 O OH  ? TYR A 1 215 ?  -8.600  -9.907 -11.276 1.000 92.850 ? 215 TYR A OH  1 
ATOM 1633 C CZ  ? TYR A 1 215 ?  -9.351  -8.866 -10.776 1.000 92.850 ? 215 TYR A CZ  1 
ATOM 1634 N N   ? THR A 1 216 ? -13.923  -3.038 -10.003 1.000 93.890 ? 216 THR A N   1 
ATOM 1635 C CA  ? THR A 1 216 ? -14.729  -2.042  -9.306 1.000 93.890 ? 216 THR A CA  1 
ATOM 1636 C C   ? THR A 1 216 ? -16.150  -2.554  -9.086 1.000 93.890 ? 216 THR A C   1 
ATOM 1637 C CB  ? THR A 1 216 ? -14.774  -0.715 -10.086 1.000 93.890 ? 216 THR A CB  1 
ATOM 1638 O O   ? THR A 1 216 ? -16.751  -2.301  -8.040 1.000 93.890 ? 216 THR A O   1 
ATOM 1639 C CG2 ? THR A 1 216 ? -13.420  -0.014 -10.058 1.000 93.890 ? 216 THR A CG2 1 
ATOM 1640 O OG1 ? THR A 1 216 ? -15.134  -0.980 -11.448 1.000 93.890 ? 216 THR A OG1 1 
ATOM 1641 N N   ? ASP A 1 217 ? -16.727  -3.288 -10.096 1.000 92.930 ? 217 ASP A N   1 
ATOM 1642 C CA  ? ASP A 1 217 ? -18.059  -3.860  -9.926 1.000 92.930 ? 217 ASP A CA  1 
ATOM 1643 C C   ? ASP A 1 217 ? -18.084  -4.857  -8.770 1.000 92.930 ? 217 ASP A C   1 
ATOM 1644 C CB  ? ASP A 1 217 ? -18.521  -4.538 -11.217 1.000 92.930 ? 217 ASP A CB  1 
ATOM 1645 O O   ? ASP A 1 217 ? -19.002  -4.839  -7.947 1.000 92.930 ? 217 ASP A O   1 
ATOM 1646 C CG  ? ASP A 1 217 ? -18.866  -3.549 -12.316 1.000 92.930 ? 217 ASP A CG  1 
ATOM 1647 O OD1 ? ASP A 1 217 ? -19.048  -2.348 -12.021 1.000 92.930 ? 217 ASP A OD1 1 
ATOM 1648 O OD2 ? ASP A 1 217 ? -18.961  -3.976 -13.487 1.000 92.930 ? 217 ASP A OD2 1 
ATOM 1649 N N   ? TRP A 1 218 ? -17.085  -5.686  -8.740 1.000 93.340 ? 218 TRP A N   1 
ATOM 1650 C CA  ? TRP A 1 218 ? -16.948  -6.670  -7.671 1.000 93.340 ? 218 TRP A CA  1 
ATOM 1651 C C   ? TRP A 1 218 ? -16.809  -5.986  -6.316 1.000 93.340 ? 218 TRP A C   1 
ATOM 1652 C CB  ? TRP A 1 218 ? -15.741  -7.576  -7.927 1.000 93.340 ? 218 TRP A CB  1 
ATOM 1653 O O   ? TRP A 1 218 ? -17.464  -6.376  -5.346 1.000 93.340 ? 218 TRP A O   1 
ATOM 1654 C CG  ? TRP A 1 218 ? -15.469  -8.554  -6.823 1.000 93.340 ? 218 TRP A CG  1 
ATOM 1655 C CD1 ? TRP A 1 218 ? -16.103  -9.745  -6.602 1.000 93.340 ? 218 TRP A CD1 1 
ATOM 1656 C CD2 ? TRP A 1 218 ? -14.493  -8.420  -5.785 1.000 93.340 ? 218 TRP A CD2 1 
ATOM 1657 C CE2 ? TRP A 1 218 ? -14.590  -9.570  -4.970 1.000 93.340 ? 218 TRP A CE2 1 
ATOM 1658 C CE3 ? TRP A 1 218 ? -13.543  -7.440  -5.466 1.000 93.340 ? 218 TRP A CE3 1 
ATOM 1659 N NE1 ? TRP A 1 218 ? -15.579 -10.360  -5.489 1.000 93.340 ? 218 TRP A NE1 1 
ATOM 1660 C CH2 ? TRP A 1 218 ? -12.853  -8.791  -3.564 1.000 93.340 ? 218 TRP A CH2 1 
ATOM 1661 C CZ2 ? TRP A 1 218 ? -13.773  -9.765  -3.854 1.000 93.340 ? 218 TRP A CZ2 1 
ATOM 1662 C CZ3 ? TRP A 1 218 ? -12.731  -7.637  -4.355 1.000 93.340 ? 218 TRP A CZ3 1 
ATOM 1663 N N   ? ILE A 1 219 ? -16.042  -4.998  -6.231 1.000 95.230 ? 219 ILE A N   1 
ATOM 1664 C CA  ? ILE A 1 219 ? -15.792  -4.248  -5.005 1.000 95.230 ? 219 ILE A CA  1 
ATOM 1665 C C   ? ILE A 1 219 ? -17.090  -3.609  -4.516 1.000 95.230 ? 219 ILE A C   1 
ATOM 1666 C CB  ? ILE A 1 219 ? -14.709  -3.166  -5.216 1.000 95.230 ? 219 ILE A CB  1 
ATOM 1667 O O   ? ILE A 1 219 ? -17.466  -3.766  -3.352 1.000 95.230 ? 219 ILE A O   1 
ATOM 1668 C CG1 ? ILE A 1 219 ? -13.358  -3.817  -5.533 1.000 95.230 ? 219 ILE A CG1 1 
ATOM 1669 C CG2 ? ILE A 1 219 ? -14.605  -2.259  -3.987 1.000 95.230 ? 219 ILE A CG2 1 
ATOM 1670 C CD1 ? ILE A 1 219 ? -12.314  -2.847  -6.071 1.000 95.230 ? 219 ILE A CD1 1 
ATOM 1671 N N   ? HIS A 1 220 ? -17.768  -2.957  -5.370 1.000 95.430 ? 220 HIS A N   1 
ATOM 1672 C CA  ? HIS A 1 220 ? -18.998  -2.261  -5.009 1.000 95.430 ? 220 HIS A CA  1 
ATOM 1673 C C   ? HIS A 1 220 ? -20.073  -3.243  -4.555 1.000 95.430 ? 220 HIS A C   1 
ATOM 1674 C CB  ? HIS A 1 220 ? -19.509  -1.431  -6.187 1.000 95.430 ? 220 HIS A CB  1 
ATOM 1675 O O   ? HIS A 1 220 ? -20.847  -2.944  -3.642 1.000 95.430 ? 220 HIS A O   1 
ATOM 1676 C CG  ? HIS A 1 220 ? -18.760  -0.153  -6.391 1.000 95.430 ? 220 HIS A CG  1 
ATOM 1677 C CD2 ? HIS A 1 220 ? -18.173   0.368  -7.494 1.000 95.430 ? 220 HIS A CD2 1 
ATOM 1678 N ND1 ? HIS A 1 220 ? -18.545   0.754  -5.375 1.000 95.430 ? 220 HIS A ND1 1 
ATOM 1679 C CE1 ? HIS A 1 220 ? -17.857   1.780  -5.847 1.000 95.430 ? 220 HIS A CE1 1 
ATOM 1680 N NE2 ? HIS A 1 220 ? -17.618   1.570  -7.130 1.000 95.430 ? 220 HIS A NE2 1 
ATOM 1681 N N   ? SER A 1 221 ? -20.202  -4.415  -5.222 1.000 94.710 ? 221 SER A N   1 
ATOM 1682 C CA  ? SER A 1 221 ? -21.179  -5.435  -4.855 1.000 94.710 ? 221 SER A CA  1 
ATOM 1683 C C   ? SER A 1 221 ? -20.958  -5.924  -3.428 1.000 94.710 ? 221 SER A C   1 
ATOM 1684 C CB  ? SER A 1 221 ? -21.111  -6.616  -5.824 1.000 94.710 ? 221 SER A CB  1 
ATOM 1685 O O   ? SER A 1 221 ? -21.916  -6.231  -2.716 1.000 94.710 ? 221 SER A O   1 
ATOM 1686 O OG  ? SER A 1 221 ? -19.988  -7.434  -5.543 1.000 94.710 ? 221 SER A OG  1 
ATOM 1687 N N   ? ILE A 1 222 ? -19.778  -6.086  -3.017 1.000 94.740 ? 222 ILE A N   1 
ATOM 1688 C CA  ? ILE A 1 222 ? -19.444  -6.547  -1.674 1.000 94.740 ? 222 ILE A CA  1 
ATOM 1689 C C   ? ILE A 1 222 ? -19.766  -5.454  -0.658 1.000 94.740 ? 222 ILE A C   1 
ATOM 1690 C CB  ? ILE A 1 222 ? -17.958  -6.956  -1.569 1.000 94.740 ? 222 ILE A CB  1 
ATOM 1691 O O   ? ILE A 1 222 ? -20.385  -5.719   0.375 1.000 94.740 ? 222 ILE A O   1 
ATOM 1692 C CG1 ? ILE A 1 222 ? -17.671  -8.160  -2.473 1.000 94.740 ? 222 ILE A CG1 1 
ATOM 1693 C CG2 ? ILE A 1 222 ? -17.582  -7.260  -0.116 1.000 94.740 ? 222 ILE A CG2 1 
ATOM 1694 C CD1 ? ILE A 1 222 ? -18.459  -9.411  -2.108 1.000 94.740 ? 222 ILE A CD1 1 
ATOM 1695 N N   ? ILE A 1 223 ? -19.347  -4.203  -0.961 1.000 94.490 ? 223 ILE A N   1 
ATOM 1696 C CA  ? ILE A 1 223 ? -19.529  -3.087  -0.039 1.000 94.490 ? 223 ILE A CA  1 
ATOM 1697 C C   ? ILE A 1 223 ? -21.019  -2.822   0.164 1.000 94.490 ? 223 ILE A C   1 
ATOM 1698 C CB  ? ILE A 1 223 ? -18.823  -1.811  -0.550 1.000 94.490 ? 223 ILE A CB  1 
ATOM 1699 O O   ? ILE A 1 223 ? -21.461  -2.553   1.284 1.000 94.490 ? 223 ILE A O   1 
ATOM 1700 C CG1 ? ILE A 1 223 ? -17.301  -1.977  -0.477 1.000 94.490 ? 223 ILE A CG1 1 
ATOM 1701 C CG2 ? ILE A 1 223 ? -19.279  -0.585   0.246 1.000 94.490 ? 223 ILE A CG2 1 
ATOM 1702 C CD1 ? ILE A 1 223 ? -16.522  -0.828  -1.102 1.000 94.490 ? 223 ILE A CD1 1 
ATOM 1703 N N   ? ALA A 1 224 ? -21.892  -2.871  -0.880 1.000 90.870 ? 224 ALA A N   1 
ATOM 1704 C CA  ? ALA A 1 224 ? -23.327  -2.601  -0.842 1.000 90.870 ? 224 ALA A CA  1 
ATOM 1705 C C   ? ALA A 1 224 ? -24.073  -3.706  -0.101 1.000 90.870 ? 224 ALA A C   1 
ATOM 1706 C CB  ? ALA A 1 224 ? -23.877  -2.447  -2.258 1.000 90.870 ? 224 ALA A CB  1 
ATOM 1707 O O   ? ALA A 1 224 ? -25.116  -3.459   0.509 1.000 90.870 ? 224 ALA A O   1 
ATOM 1708 N N   ? GLY A 1 225 ? -23.692  -4.939  -0.197 1.000 80.510 ? 225 GLY A N   1 
ATOM 1709 C CA  ? GLY A 1 225 ? -24.310  -6.133   0.359 1.000 80.510 ? 225 GLY A CA  1 
ATOM 1710 C C   ? GLY A 1 225 ? -24.044  -6.307   1.842 1.000 80.510 ? 225 GLY A C   1 
ATOM 1711 O O   ? GLY A 1 225 ? -24.708  -7.104   2.508 1.000 80.510 ? 225 GLY A O   1 
ATOM 1712 N N   ? ASN A 1 226 ? -23.327  -5.542   2.457 1.000 58.450 ? 226 ASN A N   1 
ATOM 1713 C CA  ? ASN A 1 226 ? -22.983  -5.540   3.874 1.000 58.450 ? 226 ASN A CA  1 
ATOM 1714 C C   ? ASN A 1 226 ? -23.478  -4.275   4.570 1.000 58.450 ? 226 ASN A C   1 
ATOM 1715 C CB  ? ASN A 1 226 ? -21.472  -5.692   4.060 1.000 58.450 ? 226 ASN A CB  1 
ATOM 1716 O O   ? ASN A 1 226 ? -23.744  -4.287   5.773 1.000 58.450 ? 226 ASN A O   1 
ATOM 1717 C CG  ? ASN A 1 226 ? -21.008  -7.129   3.925 1.000 58.450 ? 226 ASN A CG  1 
ATOM 1718 N ND2 ? ASN A 1 226 ? -19.738  -7.313   3.584 1.000 58.450 ? 226 ASN A ND2 1 
ATOM 1719 O OD1 ? ASN A 1 226 ? -21.785  -8.066   4.125 1.000 58.450 ? 226 ASN A OD1 1 
# 
loop_
_struct_sheet_range.sheet_id 
_struct_sheet_range.id 
_struct_sheet_range.beg_label_comp_id 
_struct_sheet_range.beg_label_asym_id 
_struct_sheet_range.beg_label_seq_id 
_struct_sheet_range.pdbx_beg_PDB_ins_code 
_struct_sheet_range.end_label_comp_id 
_struct_sheet_range.end_label_asym_id 
_struct_sheet_range.end_label_seq_id 
_struct_sheet_range.pdbx_end_PDB_ins_code 
_struct_sheet_range.beg_auth_comp_id 
_struct_sheet_range.beg_auth_asym_id 
_struct_sheet_range.beg_auth_seq_id 
_struct_sheet_range.end_auth_comp_id 
_struct_sheet_range.end_auth_asym_id 
_struct_sheet_range.end_auth_seq_id 
A A ILE A   3 ? ILE A   3 ? ILE A 3   ILE A 3   
A B GLY A 173 ? GLY A 173 ? GLY A 173 GLY A 173 
B C ASP A   6 ? GLU A   7 ? ASP A 6   GLU A 7   
B D VAL A 117 ? GLY A 122 ? VAL A 117 GLY A 122 
B E TYR A 138 ? LEU A 145 ? TYR A 138 LEU A 145 
B F ILE A 162 ? GLY A 166 ? ILE A 162 GLY A 166 
B G PRO A 182 ? CYS A 185 ? PRO A 182 CYS A 185 
B H GLN A 188 ? ALA A 195 ? GLN A 188 ALA A 195 
B I GLY A 207 ? LYS A 211 ? GLY A 207 LYS A 211 
C J LEU A  16 ? PHE A  20 ? LEU A 16  PHE A 20  
C K LEU A  26 ? LEU A  31 ? LEU A 26  LEU A 31  
C L TRP A  36 ? THR A  39 ? TRP A 36  THR A 39  
C M GLN A  49 ? LEU A  52 ? GLN A 49  LEU A 52  
C N GLN A  65 ? ARG A  67 ? GLN A 65  ARG A 67  
C O PRO A  69 ? CYS A  75 ? PRO A 69  CYS A 75  
C P ILE A  87 ? LEU A  92 ? ILE A 87  LEU A 92  
# 
loop_
_struct_conf.id 
_struct_conf.conf_type_id 
_struct_conf.beg_label_comp_id 
_struct_conf.beg_label_asym_id 
_struct_conf.beg_label_seq_id 
_struct_conf.pdbx_beg_PDB_ins_code 
_struct_conf.end_label_comp_id 
_struct_conf.end_label_asym_id 
_struct_conf.end_label_seq_id 
_struct_conf.pdbx_end_PDB_ins_code 
_struct_conf.beg_auth_comp_id 
_struct_conf.beg_auth_asym_id 
_struct_conf.beg_auth_seq_id 
_struct_conf.end_auth_comp_id 
_struct_conf.end_auth_asym_id 
_struct_conf.end_auth_seq_id 
STRN1         STRN         ILE A   3 ? ILE A   3 ? ILE A 3   ILE A 3   
TURN_TY1_P1   TURN_TY1_P   GLY A   4 ? GLY A   4 ? GLY A 4   GLY A 4   
STRN2         STRN         ASP A   6 ? GLU A   7 ? ASP A 6   GLU A 7   
HELX_LH_PP_P1 HELX_LH_PP_P CYS A   8 ? ASN A   9 ? CYS A 8   ASN A 9   
HELX_RH_3T_P1 HELX_RH_3T_P ILE A  10 ? GLU A  12 ? ILE A 10  GLU A 12  
TURN_TY1_P2   TURN_TY1_P   ARG A  14 ? SER A  15 ? ARG A 14  SER A 15  
STRN3         STRN         LEU A  16 ? PHE A  20 ? LEU A 16  PHE A 20  
TURN_TY1_P3   TURN_TY1_P   SER A  22 ? SER A  23 ? SER A 22  SER A 23  
STRN4         STRN         LEU A  26 ? LEU A  31 ? LEU A 26  LEU A 31  
BEND1         BEND         ASN A  33 ? GLU A  35 ? ASN A 33  GLU A 35  
STRN5         STRN         TRP A  36 ? THR A  39 ? TRP A 36  THR A 39  
HELX_RH_3T_P2 HELX_RH_3T_P ALA A  41 ? CYS A  43 ? ALA A 41  CYS A 43  
TURN_TY1_P4   TURN_TY1_P   PRO A  46 ? ASN A  47 ? PRO A 46  ASN A 47  
STRN6         STRN         GLN A  49 ? LEU A  52 ? GLN A 49  LEU A 52  
BEND2         BEND         GLY A  53 ? GLY A  53 ? GLY A 53  GLY A 53  
BEND3         BEND         HIS A  55 ? HIS A  55 ? HIS A 55  HIS A 55  
BEND4         BEND         ALA A  57 ? VAL A  59 ? ALA A 57  VAL A 59  
TURN_TY1_P5   TURN_TY1_P   ASP A  62 ? ASP A  63 ? ASP A 62  ASP A 63  
STRN7         STRN         GLN A  65 ? ARG A  67 ? GLN A 65  ARG A 67  
STRN8         STRN         PRO A  69 ? CYS A  75 ? PRO A 69  CYS A 75  
BEND5         BEND         ILE A  78 ? ASN A  79 ? ILE A 78  ASN A 79  
TURN_TY1_P6   TURN_TY1_P   ASP A  80 ? THR A  81 ? ASP A 80  THR A 81  
TURN_TY1_P7   TURN_TY1_P   TRP A  83 ? ASP A  84 ? TRP A 83  ASP A 84  
STRN9         STRN         ILE A  87 ? LEU A  92 ? ILE A 87  LEU A 92  
BEND6         BEND         ASN A  93 ? SER A  94 ? ASN A 93  SER A 94  
HELX_LH_PP_P2 HELX_LH_PP_P SER A  95 ? ASN A  98 ? SER A 95  ASN A 98  
BEND7         BEND         GLU A 100 ? HIS A 101 ? GLU A 100 HIS A 101 
HELX_LH_PP_P3 HELX_LH_PP_P PRO A 104 ? PRO A 108 ? PRO A 104 PRO A 108 
BEND8         BEND         SER A 109 ? SER A 110 ? SER A 109 SER A 110 
HELX_LH_PP_P4 HELX_LH_PP_P PRO A 111 ? SER A 113 ? PRO A 111 SER A 113 
TURN_TY1_P8   TURN_TY1_P   VAL A 114 ? GLY A 115 ? VAL A 114 GLY A 115 
STRN10        STRN         VAL A 117 ? GLY A 122 ? VAL A 117 GLY A 122 
BEND9         BEND         TRP A 123 ? TRP A 123 ? TRP A 123 TRP A 123 
BEND10        BEND         ILE A 126 ? ASN A 130 ? ILE A 126 ASN A 130 
BEND11        BEND         ASP A 135 ? VAL A 136 ? ASP A 135 VAL A 136 
STRN11        STRN         TYR A 138 ? LEU A 145 ? TYR A 138 LEU A 145 
HELX_RH_AL_P1 HELX_RH_AL_P TYR A 147 ? TYR A 154 ? TYR A 147 TYR A 154 
BEND12        BEND         SER A 160 ? ARG A 161 ? SER A 160 ARG A 161 
STRN12        STRN         ILE A 162 ? GLY A 166 ? ILE A 162 GLY A 166 
TURN_TY1_P9   TURN_TY1_P   LEU A 168 ? GLN A 169 ? LEU A 168 GLN A 169 
BEND13        BEND         GLY A 171 ? GLY A 171 ? GLY A 171 GLY A 171 
STRN13        STRN         GLY A 173 ? GLY A 173 ? GLY A 173 GLY A 173 
TURN_TY1_P10  TURN_TY1_P   ARG A 176 ? GLY A 177 ? ARG A 176 GLY A 177 
TURN_TY1_P11  TURN_TY1_P   SER A 179 ? GLY A 180 ? SER A 179 GLY A 180 
STRN14        STRN         PRO A 182 ? CYS A 185 ? PRO A 182 CYS A 185 
TURN_TY1_P12  TURN_TY1_P   ASN A 186 ? GLY A 187 ? ASN A 186 GLY A 187 
STRN15        STRN         GLN A 188 ? ALA A 195 ? GLN A 188 ALA A 195 
BEND14        BEND         LYS A 198 ? THR A 199 ? LYS A 198 THR A 199 
TURN_TY1_P13  TURN_TY1_P   CYS A 200 ? ALA A 201 ? CYS A 200 ALA A 201 
TURN_TY1_P14  TURN_TY1_P   PRO A 203 ? TYR A 204 ? PRO A 203 TYR A 204 
STRN16        STRN         GLY A 207 ? LYS A 211 ? GLY A 207 LYS A 211 
HELX_RH_3T_P3 HELX_RH_3T_P VAL A 212 ? TYR A 215 ? VAL A 212 TYR A 215 
HELX_RH_AL_P2 HELX_RH_AL_P THR A 216 ? GLY A 225 ? THR A 216 GLY A 225 
# 
