# Supplementary material for: FlatProt: 2D visualization eases protein structure comparison
Source: BMC Bioinformatics. 2025 Aug 13;26:210. doi: 10.1186/s12859-025-06233-x (PMC12344939; doi:10.1186/s12859-025-06233-x)
Supplement: Supplementary file 1 — Supplementary Material 1 [file 12859_2025_6233_MOESM1_ESM.zip › KLK/structures/Danio_rerio_GeneID=110439069.cif]

data_Danio_rerio_GeneID=110439069
# 
_entry.id   ? 
# 
_entity.id                         1      
_entity.type                       polymer 
_entity.pdbx_description           polymer-1 
_entity.formula_weight             24568.4 
_entity.pdbx_number_of_molecules        1 
# 
loop_
_struct_sheet.id 
_struct_sheet.number_strands 
A 2 
B 8 
C 6 
D 2 
E 2 
F 2 
# 
loop_
_struct_conf_type.id 
_struct_conf_type.criteria 
STRN         DSSP 
TURN_TY1_P   DSSP 
HELX_LH_PP_P DSSP 
BEND         DSSP 
HELX_RH_3T_P DSSP 
HELX_RH_AL_P DSSP 
# 
_struct_asym.id          A 
_struct_asym.entity_id   1 
# 
_software.pdbx_ordinal     1 
_software.name             dssp 
_software.version          4.4.10 
_software.date             ? 
_software.classification   'model annotation' 
# 
_entity_poly.entity_id                      1 
_entity_poly.type                           polypeptide(L) 
_entity_poly.nstd_linkage                   n 
_entity_poly.nstd_monomer                   n 
_entity_poly.pdbx_seq_one_letter_code       
;GIVDGQEAKPHSRPYMVSVQQFDQNICAGFLISDRFVLTAAQCWNQDLTVVVGAHDLRKRQHSKNFIVKNHITHPNFNSK
TFENDIMLLKLKEKVPLNNKIRPISLPKESFKADTLCSVAGWGRLWTKGPVSDLLLEAKTAIVNDAECKLRWGSYVPSMM
ICAFGHGGSCNGDGGGPLVCNNTAVGVTIFRDHLCNSRLLPNVYTKISVYLPWIRSIIGNV
;
_entity_poly.pdbx_seq_one_letter_code_can   
;GIVDGQEAKPHSRPYMVSVQQFDQNICAGFLISDRFVLTAAQCWNQDLTVVVGAHDLRKRQHSKNFIVKNHITHPNFNSK
TFENDIMLLKLKEKVPLNNKIRPISLPKESFKADTLCSVAGWGRLWTKGPVSDLLLEAKTAIVNDAECKLRWGSYVPSMM
ICAFGHGGSCNGDGGGPLVCNNTAVGVTIFRDHLCNSRLLPNVYTKISVYLPWIRSIIGNV
;
_entity_poly.pdbx_strand_id                 A 
# 
loop_
_dssp_struct_summary.entry_id 
_dssp_struct_summary.label_comp_id 
_dssp_struct_summary.label_asym_id 
_dssp_struct_summary.label_seq_id 
_dssp_struct_summary.secondary_structure 
_dssp_struct_summary.ss_bridge 
_dssp_struct_summary.helix_3_10 
_dssp_struct_summary.helix_alpha 
_dssp_struct_summary.helix_pi 
_dssp_struct_summary.helix_pp 
_dssp_struct_summary.bend 
_dssp_struct_summary.chirality 
_dssp_struct_summary.sheet 
_dssp_struct_summary.strand 
_dssp_struct_summary.ladder_1 
_dssp_struct_summary.ladder_2 
_dssp_struct_summary.accessibility 
_dssp_struct_summary.TCO 
_dssp_struct_summary.kappa 
_dssp_struct_summary.alpha 
_dssp_struct_summary.phi 
_dssp_struct_summary.psi 
_dssp_struct_summary.x_ca 
_dssp_struct_summary.y_ca 
_dssp_struct_summary.z_ca 
Danio_rerio_GeneID=110439069 GLY A 1   . . . . . . . . . . . . ? .      .     .      .      173.2  -0.0  12.4  -0.5  
Danio_rerio_GeneID=110439069 ILE A 2   E . > . . . . - A A A . ? -0.956 .     -137.4 -99.4  111.9  0.2   12.2  -4.3  
Danio_rerio_GeneID=110439069 VAL A 3   E . 3 . . . S + A A A . ? -0.598 88.6  0.8    -70.9  131.3  2.9   14.5  -5.8  
Danio_rerio_GeneID=110439069 ASP A 4   T . 3 . . . S + . . . . ? 0.837  107.0 137.9  60.5   24.7   1.6   16.3  -9.0  
Danio_rerio_GeneID=110439069 GLY A 5   . . < . . . . - . . . . ? -0.541 47.7  -131.5 -93.7  168.3  -1.7  14.4  -8.5  
Danio_rerio_GeneID=110439069 GLN A 6   E . . . . . . - B C B . ? -0.875 36.9  -83.5  -117.1 152.4  -5.2  15.6  -8.8  
Danio_rerio_GeneID=110439069 GLU A 7   E . . . . > . - B C B . ? -0.371 50.8  -120.6 -52.8  130.3  -8.1  15.3  -6.5  
Danio_rerio_GeneID=110439069 ALA A 8   P . . . . P . - . . . . ? -0.487 30.6  -98.5  -69.7  140.9  -9.8  11.9  -7.1  
Danio_rerio_GeneID=110439069 LYS A 9   P . > . . < . - . . . . ? -0.487 59.2  -89.0  -55.7  126.7  -13.3 11.8  -8.1  
Danio_rerio_GeneID=110439069 PRO A 10  T . 3 . . . S - . . . . ? -0.228 107.7 -3.3   -45.5  125.2  -15.2 11.2  -4.8  
Danio_rerio_GeneID=110439069 HIS A 11  T . 3 . . . S + . . . . ? 0.628  92.6  124.4  68.3   14.0   -15.6 7.4   -4.2  
Danio_rerio_GeneID=110439069 SER A 12  S . < . . . S + . . . . ? 0.596  76.6  49.4   -74.0  -12.2  -13.9 6.5   -7.6  
Danio_rerio_GeneID=110439069 ARG A 13  . . > . . . . + . . . . ? -0.627 68.7  168.4  -122.2 73.5   -11.5 4.5   -5.5  
Danio_rerio_GeneID=110439069 PRO A 14  T . 3 . . . S + . . . . ? 0.616  73.0  58.5   -71.9  -7.4   -13.8 2.4   -3.3  
Danio_rerio_GeneID=110439069 TYR A 15  T . 3 . . . S + . . . . ? 0.555  79.3  113.7  -95.4  -14.4  -10.9 0.1   -2.1  
Danio_rerio_GeneID=110439069 MET A 16  E . < . . . . - C K J . ? -0.367 43.9  -175.8 -67.2  138.5  -8.8  2.9   -0.6  
Danio_rerio_GeneID=110439069 VAL A 17  E . . . . . . - C K J K ? -0.985 24.0  -134.0 -135.1 148.1  -8.3  2.9   3.1   
Danio_rerio_GeneID=110439069 SER A 18  E . . . . . . - C K J K ? -0.901 16.5  -150.0 -96.0  115.8  -6.6  5.2   5.6   
Danio_rerio_GeneID=110439069 VAL A 19  E . . . . . . - C K J K ? -0.849 29.0  -168.9 -85.2  120.3  -4.5  3.4   8.1   
Danio_rerio_GeneID=110439069 GLN A 20  E . . . . . . - C K J K ? -0.819 28.5  -164.7 -123.6 148.4  -4.6  5.5   11.3  
Danio_rerio_GeneID=110439069 GLN A 21  E . > . . . S - C K J K ? -0.996 89.6  -12.4  -122.3 126.9  -3.0  5.9   14.7  
Danio_rerio_GeneID=110439069 PHE A 22  T . 3 . . . S - . . . . ? 0.903  131.2 -55.8  48.4   37.4   -4.8  8.0   17.3  
Danio_rerio_GeneID=110439069 ASP A 23  T . 3 . . . S + . . . . ? 0.646  114.4 122.8  75.7   12.0   -7.1  9.2   14.3  
Danio_rerio_GeneID=110439069 GLN A 24  E . < . . . . - C L J . ? -0.958 68.4  -120.3 -107.9 131.0  -4.0  10.3  12.4  
Danio_rerio_GeneID=110439069 ASN A 25  E . . . . . . + C L J . ? -0.509 42.8  157.9  -64.5  125.2  -3.3  9.1   9.0   
Danio_rerio_GeneID=110439069 ILE A 26  E . . . . . . - C L . . ? 0.587  63.6  -1.0   -122.8 -24.6  0.1   7.3   9.1   
Danio_rerio_GeneID=110439069 CYS A 27  E . . . . . . - C L J . ? -0.933 65.3  -116.7 -152.1 171.4  -0.2  5.0   6.0   
Danio_rerio_GeneID=110439069 ALA A 28  E . . . . . . + C L J . ? -0.633 29.5  166.7  -109.4 167.8  -2.4  4.0   3.3   
Danio_rerio_GeneID=110439069 GLY A 29  E . . . . . . - C L J . ? -0.939 21.3  -130.4 -160.5 178.7  -4.0  0.5   2.4   
Danio_rerio_GeneID=110439069 PHE A 30  E . . . . . . - C L J L ? -0.994 23.7  -107.8 -148.4 146.8  -6.6  -1.1  0.3   
Danio_rerio_GeneID=110439069 LEU A 31  E . . . . . . + C L . L ? -0.561 30.8  168.6  -70.9  131.5  -9.5  -3.5  0.7   
Danio_rerio_GeneID=110439069 ILE A 32  S . . . . . S - . . . . ? 0.401  76.2  -2.2   -118.9 -4.8   -8.9  -7.1  -0.7  
Danio_rerio_GeneID=110439069 SER A 33  S . . . . . S - . . . . ? -0.923 86.8  -86.2  -163.4 179.3  -12.1 -8.4  1.1   
Danio_rerio_GeneID=110439069 ASP A 34  S . . . . . S + . . . . ? 0.505  130.0 27.6   -75.0  1.9    -14.8 -7.3  3.5   
Danio_rerio_GeneID=110439069 ARG A 35  S . . . . . S + . . . . ? 0.415  109.6 75.2   -136.7 -5.8   -12.4 -8.2  6.4   
Danio_rerio_GeneID=110439069 PHE A 36  E . . . . . . - C M . M ? -0.950 48.6  -169.5 -126.5 135.6  -8.9  -7.8  5.0   
Danio_rerio_GeneID=110439069 VAL A 37  E . . . . . . - C M L M ? -0.964 15.4  -146.0 -114.5 127.9  -6.7  -4.8  4.2   
Danio_rerio_GeneID=110439069 LEU A 38  E . . . . . . + C M L M ? -0.871 34.9  146.2  -93.5  132.2  -3.5  -5.1  2.4   
Danio_rerio_GeneID=110439069 THR A 39  E . . . . . . - C M . M ? -0.853 50.0  -75.0  -150.9 176.4  -0.7  -2.6  3.4   
Danio_rerio_GeneID=110439069 ALA A 40  . . > . . . . - . . . . ? -0.669 31.4  -132.2 -82.7  143.7  3.0   -2.4  3.7   
Danio_rerio_GeneID=110439069 ALA A 41  G . > . . . S + . . . . ? 0.810  107.0 64.3   -62.0  -30.5  4.8   -4.1  6.6   
Danio_rerio_GeneID=110439069 GLN A 42  G . 3 . . . S + . . . . ? 0.591  86.9  73.7   -72.5  -5.8   6.7   -1.0  7.3   
Danio_rerio_GeneID=110439069 CYS A 43  G . < . . . S + . . . . ? 0.439  70.8  133.7  -86.3  2.9    3.4   0.7   8.1   
Danio_rerio_GeneID=110439069 TRP A 44  . . < . . . . + . . . . ? -0.308 20.4  145.9  -66.6  135.8  3.2   -1.1  11.4  
Danio_rerio_GeneID=110439069 ASN A 45  . . . . . . . - . . . . ? -0.870 50.2  -78.6  -147.3 179.7  2.3   0.7   14.6  
Danio_rerio_GeneID=110439069 GLN A 46  S . . . . . S + . . . . ? -0.642 103.1 2.7    -88.4  137.7  0.4   0.1   17.9  
Danio_rerio_GeneID=110439069 ASP A 47  S . . . . . S - . . . . ? 0.947  82.8  -167.7 63.4   56.5   -3.4  0.1   18.0  
Danio_rerio_GeneID=110439069 LEU A 48  E . . . . . . - C N K . ? -0.535 9.4   -164.4 -78.0  141.6  -4.2  0.8   14.3  
Danio_rerio_GeneID=110439069 THR A 49  E . . . . . . - C N K N ? -0.908 10.9  -140.9 -118.7 150.8  -7.6  1.8   12.9  
Danio_rerio_GeneID=110439069 VAL A 50  E . . . . . . - C N K N ? -0.972 6.3   -156.0 -115.0 128.7  -8.8  1.7   9.4   
Danio_rerio_GeneID=110439069 VAL A 51  E . . . . . . - C N K N ? -0.945 16.6  -173.9 -102.3 122.7  -10.9 4.3   7.8   
Danio_rerio_GeneID=110439069 VAL A 52  E . . . . . . + C N K N ? -0.821 59.4  23.3   -114.2 148.9  -13.0 3.2   4.8   
Danio_rerio_GeneID=110439069 GLY A 53  S . . . . . S + . . . . ? 0.533  81.3  140.3  85.1   6.9    -15.2 5.2   2.3   
Danio_rerio_GeneID=110439069 ALA A 54  . . . . . . . + . . . . ? -0.731 24.0  165.6  -92.7  122.0  -13.5 8.5   3.0   
Danio_rerio_GeneID=110439069 HIS A 55  S . . . . . S + . . . . ? 0.747  86.2  31.1   -86.7  -42.4  -12.8 11.0  0.1   
Danio_rerio_GeneID=110439069 ASP A 56  B . > . . . S - D Q P . ? -0.980 71.4  -155.3 -118.6 116.4  -12.1 13.8  2.6   
Danio_rerio_GeneID=110439069 LEU A 57  T . 3 . . . S + . . . . ? 0.663  96.5  57.1   -71.9  -10.9  -10.6 12.8  6.0   
Danio_rerio_GeneID=110439069 ARG A 58  T . 3 . . . S + . . . . ? 0.768  100.0 65.8   -82.7  -27.7  -12.0 15.9  7.6   
Danio_rerio_GeneID=110439069 LYS A 59  . . < . . . . - . . . . ? -0.870 61.3  -173.0 -103.0 106.4  -15.5 14.9  6.5   
Danio_rerio_GeneID=110439069 ARG A 60  . . > . . . . + . . . . ? 0.380  42.5  130.2  -79.3  8.0    -16.7 11.8  8.3   
Danio_rerio_GeneID=110439069 GLN A 61  T . 3 . . . S - . . . . ? -0.438 87.5  -3.4   -74.4  96.2   -19.8 11.7  6.1   
Danio_rerio_GeneID=110439069 HIS A 62  T . 3 . . . S + . . . . ? 0.582  105.8 118.6  105.7  2.0    -19.8 8.1   4.8   
Danio_rerio_GeneID=110439069 SER A 63  . . < . . . . - . . . . ? -0.784 44.1  -163.0 -95.3  145.4  -16.5 7.0   6.4   
Danio_rerio_GeneID=110439069 LYS A 64  E . . . . . . - C O N . ? -0.995 10.5  -137.4 -126.0 143.2  -16.4 4.2   8.8   
Danio_rerio_GeneID=110439069 ASN A 65  E . . . . . . - C O N . ? -0.838 17.8  -167.8 -102.0 136.2  -13.7 3.3   11.3  
Danio_rerio_GeneID=110439069 PHE A 66  E . . . . . . - C O N . ? -0.985 18.4  -128.2 -126.1 136.9  -12.7 -0.3  11.9  
Danio_rerio_GeneID=110439069 ILE A 67  E . . . . . . - C O N . ? -0.599 26.3  -122.2 -80.1  137.3  -10.5 -1.7  14.7  
Danio_rerio_GeneID=110439069 VAL A 68  E . . . . . . - C O O . ? -0.747 26.3  -176.0 -82.5  121.6  -7.7  -3.9  13.6  
Danio_rerio_GeneID=110439069 LYS A 69  E . . . . . . + C O . . ? 0.879  68.0  11.1   -80.4  -46.9  -8.0  -7.4  15.1  
Danio_rerio_GeneID=110439069 ASN A 70  E . . . . . . - C O O . ? -0.997 56.6  -148.6 -139.7 140.3  -4.8  -8.9  13.8  
Danio_rerio_GeneID=110439069 HIS A 71  E . . . . . . - C O O . ? -0.954 17.4  -169.5 -103.1 114.8  -1.6  -7.7  12.1  
Danio_rerio_GeneID=110439069 ILE A 72  E . . . . . . - C O O . ? -0.837 6.4   -172.4 -111.1 95.9   -0.2  -10.4 9.9   
Danio_rerio_GeneID=110439069 THR A 73  E . . . . . . - C O O . ? -0.628 39.0  -96.1  -86.2  138.9  3.3   -9.5  8.7   
Danio_rerio_GeneID=110439069 HIS A 74  . . > . . . . - . . . . ? -0.377 35.2  -130.6 -51.1  131.2  5.0   -11.6 6.1   
Danio_rerio_GeneID=110439069 PRO A 75  T . 3 . . . S + . . . . ? 0.746  105.4 48.5   -61.3  -22.2  7.2   -14.0 8.1   
Danio_rerio_GeneID=110439069 ASN A 76  T . 3 . . . S + . . . . ? 0.089  77.1  146.6  -107.7 19.4   10.2  -13.2 6.0   
Danio_rerio_GeneID=110439069 PHE A 77  . . < . . . . - . . . . ? -0.422 32.7  -159.2 -57.1  128.7  9.9   -9.4  6.1   
Danio_rerio_GeneID=110439069 ASN A 78  B . . > > . . - E S Q . ? -0.943 9.6   -166.2 -114.4 111.9  13.3  -7.8  6.1   
Danio_rerio_GeneID=110439069 SER A 79  T . . 4 5 . S + . . . . ? 0.668  87.0  54.1   -77.9  -12.7  13.4  -4.2  7.5   
Danio_rerio_GeneID=110439069 LYS A 80  T . . 4 5 . S + . . . . ? 0.916  125.1 20.1   -85.5  -39.6  16.8  -3.5  6.1   
Danio_rerio_GeneID=110439069 THR A 81  T . . 4 5 . S - . . . . ? 0.522  96.6  -128.3 -108.4 -9.7   16.2  -4.5  2.5   
Danio_rerio_GeneID=110439069 PHE A 82  T . > < 5 . . + . . . . ? 0.693  51.1  160.7  65.1   15.7   12.4  -4.1  2.5   
Danio_rerio_GeneID=110439069 GLU A 83  B . 3 . < . . + E T Q . ? -0.536 68.4  11.0   -61.8  134.9  12.2  -7.6  1.1   
Danio_rerio_GeneID=110439069 ASN A 84  T . 3 . . . S + . . . . ? 0.856  80.9  170.9  66.0   27.9   8.8   -9.1  1.6   
Danio_rerio_GeneID=110439069 ASP A 85  . . < . . . . + . . . . ? -0.540 32.1  117.6  -71.4  71.6   7.4   -5.7  2.8   
Danio_rerio_GeneID=110439069 ILE A 86  . . . . . . . - . . . . ? -0.993 37.2  -178.7 -143.0 140.1  3.7   -6.8  2.9   
Danio_rerio_GeneID=110439069 MET A 87  E . . . . . . - C P M O ? -0.998 16.9  -145.3 -143.2 136.4  1.1   -7.0  5.8   
Danio_rerio_GeneID=110439069 LEU A 88  E . . . . . . - C P M O ? -0.898 11.3  -153.7 -99.1  129.1  -2.5  -8.1  6.1   
Danio_rerio_GeneID=110439069 LEU A 89  E . . . . . . - C P M O ? -0.952 6.2   -153.5 -102.4 115.9  -4.7  -6.3  8.5   
Danio_rerio_GeneID=110439069 LYS A 90  E . . . . . . - C P M O ? -0.819 16.3  -138.9 -86.9  123.7  -7.7  -8.4  9.8   
Danio_rerio_GeneID=110439069 LEU A 91  E . . . . . . - C P . O ? -0.573 9.8   -132.8 -85.3  145.0  -10.5 -6.2  10.8  
Danio_rerio_GeneID=110439069 LYS A 92  S . . . . . S + . . . . ? 0.802  92.7  28.7   -62.9  -30.0  -12.6 -6.9  14.0  
Danio_rerio_GeneID=110439069 GLU A 93  S . . . . . S - . . . . ? -0.926 92.2  -95.8  -132.0 159.0  -15.8 -6.5  12.0  
Danio_rerio_GeneID=110439069 LYS A 94  . . . . . . . - . . . . ? -0.489 36.7  -121.9 -73.9  138.6  -17.0 -6.9  8.4   
Danio_rerio_GeneID=110439069 VAL A 95  . . . . . . . - . . . . ? -0.642 24.5  -123.6 -76.1  122.7  -17.0 -3.8  6.1   
Danio_rerio_GeneID=110439069 PRO A 96  . . . . . . . - . . . . ? -0.621 34.0  -142.8 -68.0  96.4   -20.5 -3.2  4.8   
Danio_rerio_GeneID=110439069 LEU A 97  . . . . . . . + . . . . ? -0.383 36.8  141.2  -66.6  142.4  -19.7 -3.3  1.1   
Danio_rerio_GeneID=110439069 ASN A 98  . . . . . . . - . . . . ? -0.822 68.6  -63.7  -158.5 -170.3 -21.6 -0.8  -1.3  
Danio_rerio_GeneID=110439069 ASN A 99  S . . . . . S + . . . . ? 0.722  134.9 42.2   -65.6  -8.0   -21.0 1.4   -4.4  
Danio_rerio_GeneID=110439069 LYS A 100 S . . . . . S + . . . . ? 0.633  116.1 45.8   -111.8 -21.1  -18.6 3.5   -2.3  
Danio_rerio_GeneID=110439069 ILE A 101 S . . . . . S + . . . . ? -0.934 71.3  141.6  -130.3 107.1  -16.7 0.7   -0.4  
Danio_rerio_GeneID=110439069 ARG A 102 . . . . . . . - . . . . ? -0.994 47.9  -107.0 -145.6 149.9  -15.5 -2.3  -2.4  
Danio_rerio_GeneID=110439069 PRO A 103 P . . . . > . - . . . . ? -0.419 33.0  -126.5 -72.4  154.9  -12.5 -4.6  -2.5  
Danio_rerio_GeneID=110439069 ILE A 104 P . . . . P . - . . . . ? -0.766 28.1  -106.1 -98.9  146.4  -10.0 -4.4  -5.4  
Danio_rerio_GeneID=110439069 SER A 105 B . . . . P . - B D C . ? -0.396 27.4  -129.4 -70.7  147.1  -9.1  -7.4  -7.5  
Danio_rerio_GeneID=110439069 LEU A 106 P . . . . P . - . . . . ? -0.687 33.8  -96.4  -94.3  148.3  -5.7  -9.1  -7.1  
Danio_rerio_GeneID=110439069 PRO A 107 P . . . . < . - . . . . ? -0.317 22.8  -164.5 -67.4  144.8  -3.6  -9.8  -10.1 
Danio_rerio_GeneID=110439069 LYS A 108 S . . . . . S + . . . . ? 0.666  77.5  18.0   -93.7  -28.3  -3.6  -13.2 -11.8 
Danio_rerio_GeneID=110439069 GLU A 109 S . . . . . S - . . . . ? -0.889 90.2  -86.0  -135.9 170.7  -0.4  -12.5 -13.8 
Danio_rerio_GeneID=110439069 SER A 110 P . . . . > . - . . . . ? -0.325 42.6  -124.8 -76.2  152.3  2.5   -10.3 -13.8 
Danio_rerio_GeneID=110439069 PHE A 111 P . . . . P . - . . . . ? -0.800 19.4  -125.6 -102.9 148.6  2.3   -6.9  -15.6 
Danio_rerio_GeneID=110439069 LYS A 112 P . > . . P . - . . . . ? -0.520 34.9  -83.1  -92.1  161.5  4.6   -5.7  -18.3 
Danio_rerio_GeneID=110439069 ALA A 113 T . 3 . . < S + . . . . ? -0.180 113.1 27.0   -55.9  146.4  6.7   -2.5  -18.6 
Danio_rerio_GeneID=110439069 ASP A 114 T . 3 . . . S + . . . . ? 0.476  81.1  149.0  78.6   -3.9   4.8   0.7   -19.8 
Danio_rerio_GeneID=110439069 THR A 115 . . < . . . . - . . . . ? -0.562 53.0  -116.8 -56.1  126.2  1.6   -0.7  -18.4 
Danio_rerio_GeneID=110439069 LEU A 116 E . . . . . . + B E D . ? -0.548 46.7  164.4  -71.1  134.1  -0.5  2.3   -17.4 
Danio_rerio_GeneID=110439069 CYS A 117 E . . . . . . - B E D . ? -0.783 23.9  -140.5 -139.5 176.3  -1.3  2.4   -13.7 
Danio_rerio_GeneID=110439069 SER A 118 E . . . . . . - B E D E ? -0.979 3.5   -157.8 -144.3 155.5  -2.5  4.8   -11.0 
Danio_rerio_GeneID=110439069 VAL A 119 E . . . . . . - B E D E ? -0.959 9.5   -170.6 -129.9 147.1  -1.8  5.5   -7.4  
Danio_rerio_GeneID=110439069 ALA A 120 E . . . . . . + B E D . ? -0.983 16.7  137.7  -137.4 148.5  -4.0  7.2   -4.8  
Danio_rerio_GeneID=110439069 GLY A 121 E . . . . . . - B E D . ? -0.979 50.5  -127.4 -178.9 168.1  -3.4  8.5   -1.3  
Danio_rerio_GeneID=110439069 TRP A 122 S . . . . . S + . . . . ? 0.036  71.0  115.9  -110.3 14.1   -3.8  11.0  1.6   
Danio_rerio_GeneID=110439069 GLY A 123 S . . . . . S - . . . . ? 0.301  76.0  -44.2  -68.4  -160.7 -0.1  11.4  2.4   
Danio_rerio_GeneID=110439069 ARG A 124 B . . . . . . - F U R . ? -0.499 41.7  -135.4 -73.6  146.1  2.2   14.6  2.0   
Danio_rerio_GeneID=110439069 LEU A 125 S . . . . . S - . . . . ? 0.757  85.9  -16.1  -75.3  -20.4  1.8   16.7  -1.1  
Danio_rerio_GeneID=110439069 TRP A 126 S . > . . . S - . . . . ? -0.952 101.7 -49.9  -167.5 172.0  5.6   16.9  -1.3  
Danio_rerio_GeneID=110439069 THR A 127 T . 3 . . . S - . . . . ? -0.289 126.2 -5.3   -58.1  123.5  8.7   16.3  0.9   
Danio_rerio_GeneID=110439069 LYS A 128 T . 3 . . . S + . . . . ? 0.694  111.9 125.3  68.8   10.4   8.3   18.0  4.3   
Danio_rerio_GeneID=110439069 GLY A 129 . . < . . . . - . . . . ? -0.304 67.4  -64.7  -87.8  -175.9 5.0   19.6  2.9   
Danio_rerio_GeneID=110439069 PRO A 130 P . . . . > . - . . . . ? -0.325 48.6  -111.3 -70.3  156.5  1.5   19.6  4.3   
Danio_rerio_GeneID=110439069 VAL A 131 B . . . . P . - F V R . ? -0.646 31.2  -128.0 -83.0  138.2  -0.7  16.4  4.6   
Danio_rerio_GeneID=110439069 SER A 132 P . . . . < . - . . . . ? -0.733 18.5  -168.8 -85.9  136.2  -3.6  16.2  2.3   
Danio_rerio_GeneID=110439069 ASP A 133 S . . . . . S + . . . . ? 0.595  72.6  78.8   -91.8  -15.4  -7.1  15.6  3.7   
Danio_rerio_GeneID=110439069 LEU A 134 B . . . . . S - D R P . ? -0.762 91.6  -110.9 -95.2  138.2  -8.4  15.0  0.2   
Danio_rerio_GeneID=110439069 LEU A 135 . . . . . . . - . . . . ? -0.603 40.5  -167.2 -68.1  123.5  -7.8  11.8  -1.7  
Danio_rerio_GeneID=110439069 LEU A 136 E . . . . . . - B F B D ? -0.779 6.7   -164.5 -113.2 155.6  -5.4  12.4  -4.6  
Danio_rerio_GeneID=110439069 GLU A 137 E . . . . . . - B F B D ? -0.990 3.5   -170.4 -139.3 148.7  -4.5  10.3  -7.6  
Danio_rerio_GeneID=110439069 ALA A 138 E . . . . . . - B F . D ? -0.986 23.4  -121.1 -137.7 146.7  -1.7  10.3  -10.2 
Danio_rerio_GeneID=110439069 LYS A 139 E . . . . . . + B F . D ? -0.735 39.8  163.1  -86.9  136.1  -1.1  8.5   -13.4 
Danio_rerio_GeneID=110439069 THR A 140 E . . . . . . - B F . D ? -0.829 24.8  -138.1 -142.6 172.6  2.0   6.3   -13.6 
Danio_rerio_GeneID=110439069 ALA A 141 E . . . . . . - B F F D ? -0.996 29.3  -100.8 -137.7 150.0  3.6   3.6   -15.6 
Danio_rerio_GeneID=110439069 ILE A 142 E . . . . > . - B F F . ? -0.441 38.4  -140.8 -68.4  134.5  5.6   0.4   -14.9 
Danio_rerio_GeneID=110439069 VAL A 143 E . . . . P . - B F F . ? -0.737 24.1  -97.1  -97.8  147.5  9.3   0.9   -15.4 
Danio_rerio_GeneID=110439069 ASN A 144 P . . > . < . - . . . . ? -0.312 28.6  -126.5 -62.3  143.2  11.6  -1.7  -16.9 
Danio_rerio_GeneID=110439069 ASP A 145 H . . > . . S + . . . . ? 0.851  107.6 56.0   -61.8  -39.7  13.5  -3.8  -14.3 
Danio_rerio_GeneID=110439069 ALA A 146 H . . > . . S + . . . . ? 0.909  110.2 45.7   -60.4  -41.1  16.9  -3.0  -15.9 
Danio_rerio_GeneID=110439069 GLU A 147 H . . > . . S + . . . . ? 0.902  112.3 50.3   -67.9  -43.5  16.3  0.6   -15.6 
Danio_rerio_GeneID=110439069 CYS A 148 H . . X . . S + . . . . ? 0.898  109.9 50.6   -64.3  -40.0  15.0  0.3   -12.0 
Danio_rerio_GeneID=110439069 LYS A 149 H . . X . . S + . . . . ? 0.890  108.8 52.4   -63.7  -39.6  18.1  -1.7  -11.1 
Danio_rerio_GeneID=110439069 LEU A 150 H . . < . . S + . . . . ? 0.906  115.1 41.4   -64.9  -34.5  20.3  0.9   -12.6 
Danio_rerio_GeneID=110439069 ARG A 151 H . . < . . S + . . . . ? 0.859  125.5 30.3   -87.6  -33.3  18.6  3.7   -10.6 
Danio_rerio_GeneID=110439069 TRP A 152 H . . < . . S - . . . . ? 0.696  73.7  -159.8 -109.2 -7.9   18.2  2.0   -7.1  
Danio_rerio_GeneID=110439069 GLY A 153 S . . < . . S + . . . . ? -0.007 89.6  59.2   51.5   -34.3  21.2  -0.4  -7.0  
Danio_rerio_GeneID=110439069 SER A 154 S . . . . . S + . . . . ? 0.208  76.7  130.3  -106.2 14.5   19.2  -2.4  -4.2  
Danio_rerio_GeneID=110439069 TYR A 155 . . . . . . . - . . . . ? -0.547 44.3  -157.9 -76.3  128.4  16.2  -3.2  -6.5  
Danio_rerio_GeneID=110439069 VAL A 156 . . > > . . . - . . . . ? -0.883 2.8   -165.9 -111.9 104.2  15.1  -6.8  -6.6  
Danio_rerio_GeneID=110439069 PRO A 157 T . 3 4 . . S + . . . . ? 0.761  85.8  60.4   -62.2  -29.0  13.1  -7.4  -9.8  
Danio_rerio_GeneID=110439069 SER A 158 T . 3 4 . . S + . . . . ? 0.705  121.5 23.3   -70.6  -15.6  11.7  -10.7 -8.6  
Danio_rerio_GeneID=110439069 MET A 159 T . < 4 . . S + . . . . ? 0.567  118.5 56.2   -126.5 -14.1  10.0  -9.0  -5.6  
Danio_rerio_GeneID=110439069 MET A 160 E . . < . . . - B G . G ? -0.852 52.6  -157.2 -132.0 157.2  9.6   -5.4  -6.6  
Danio_rerio_GeneID=110439069 ILE A 161 E . . . . . . - B G . G ? -0.983 12.4  -148.3 -131.7 139.7  8.0   -3.2  -9.3  
Danio_rerio_GeneID=110439069 CYS A 162 E . . . . . . - B G F G ? -0.876 14.4  -175.2 -106.9 141.2  9.0   0.4   -10.2 
Danio_rerio_GeneID=110439069 ALA A 163 E . . . . . . + B G F G ? -0.996 5.5   172.6  -138.4 142.1  6.6   3.0   -11.5 
Danio_rerio_GeneID=110439069 PHE A 164 E . . . . . . + B G F . ? -0.996 17.8  114.2  -147.0 143.8  7.1   6.5   -12.8 
Danio_rerio_GeneID=110439069 GLY A 165 S . . . . . S - . . . . ? -0.915 76.8  -26.2  -178.3 -164.3 4.9   9.2   -14.4 
Danio_rerio_GeneID=110439069 HIS A 166 S . . . . . S - . . . . ? -0.590 123.0 -7.1   -69.0  60.7   3.3   12.6  -14.1 
Danio_rerio_GeneID=110439069 GLY A 167 . . . . . . . - . . . . ? -0.429 65.7  -160.4 136.6  174.0  3.3   12.2  -10.2 
Danio_rerio_GeneID=110439069 GLY A 168 E . . . . . . - A B A . ? -0.957 30.9  -64.5  -173.7 175.3  4.0   9.7   -7.4  
Danio_rerio_GeneID=110439069 SER A 169 E . . . . . . - A B A . ? -0.486 42.6  -173.8 -78.2  151.9  3.5   8.7   -3.9  
Danio_rerio_GeneID=110439069 CYS A 170 . . > . . . . - . . . . ? -0.782 43.0  -43.1  -133.6 179.6  4.8   10.6  -0.9  
Danio_rerio_GeneID=110439069 ASN A 171 T . 3 . . . S + . . . . ? -0.161 124.3 30.0   -51.5  134.0  5.1   10.2  2.8   
Danio_rerio_GeneID=110439069 GLY A 172 T . 3 . . . S + . . . . ? 0.187  98.6  86.0   101.2  -14.1  1.9   8.8   4.3   
Danio_rerio_GeneID=110439069 ASP A 173 . . X . . . . + . . . . ? 0.265  55.1  133.4  -100.6 -1.1   1.0   6.8   1.3   
Danio_rerio_GeneID=110439069 GLY A 174 T . 3 . . . S + . . . . ? -0.357 71.8  24.5   -46.9  134.2  3.1   3.8   2.3   
Danio_rerio_GeneID=110439069 GLY A 175 T . 3 . . . S + . . . . ? 0.310  92.0  132.4  93.6   -14.0  1.1   0.7   1.9   
Danio_rerio_GeneID=110439069 GLY A 176 P . < . . > . - . . . . ? -0.308 58.7  -94.7  -69.0  164.7  -1.2  2.1   -0.8  
Danio_rerio_GeneID=110439069 PRO A 177 E . . . . P . - B H . H ? -0.534 13.0  -147.4 -92.1  135.3  -2.0  0.3   -4.1  
Danio_rerio_GeneID=110439069 LEU A 178 E . . . . < . - B H E H ? -0.945 32.6  -158.4 -81.2  118.5  -0.4  0.6   -7.5  
Danio_rerio_GeneID=110439069 VAL A 179 E . . . . . . + B H E H ? -0.901 18.6  179.3  -117.0 124.9  -3.5  -0.1  -9.7  
Danio_rerio_GeneID=110439069 CYS A 180 E . > . . . S - B H . H ? -0.988 76.5  -15.9  -122.2 126.6  -3.4  -1.3  -13.3 
Danio_rerio_GeneID=110439069 ASN A 181 T . 3 . . . S - . . . . ? 0.914  130.2 -52.6  48.1   39.6   -6.6  -1.9  -15.3 
Danio_rerio_GeneID=110439069 ASN A 182 T . 3 . . . S + . . . . ? 0.766  118.1 114.3  73.8   19.9   -8.6  -1.9  -12.0 
Danio_rerio_GeneID=110439069 THR A 183 E . < . . . . - B I C H ? -0.998 69.8  -124.9 -123.5 132.3  -6.3  -4.5  -10.5 
Danio_rerio_GeneID=110439069 ALA A 184 E . . . . . . + B I . H ? -0.681 37.0  163.1  -75.9  120.9  -3.9  -4.0  -7.6  
Danio_rerio_GeneID=110439069 VAL A 185 E . . . . . . + B I . . ? 0.567  57.5  25.3   -117.5 -12.6  -0.5  -5.0  -8.8  
Danio_rerio_GeneID=110439069 GLY A 186 E . . . . . . - B I I H ? -0.980 58.5  -134.3 -151.1 159.9  1.8   -3.4  -6.1  
Danio_rerio_GeneID=110439069 VAL A 187 E . . . . . . - B I I H ? -0.983 37.1  -115.5 -116.4 122.9  2.1   -2.1  -2.6  
Danio_rerio_GeneID=110439069 THR A 188 E . . . . . . + B I I . ? -0.354 49.2  153.9  -60.8  124.8  3.7   1.3   -2.1  
Danio_rerio_GeneID=110439069 ILE A 189 E . . . . . . - B I . . ? 0.745  53.3  -5.9   -119.4 -61.9  7.0   0.8   -0.1  
Danio_rerio_GeneID=110439069 PHE A 190 E . . . . . . - B I I . ? -0.959 49.0  -177.6 -147.8 159.8  9.6   3.5   -0.7  
Danio_rerio_GeneID=110439069 ARG A 191 . . . . . . . - . . . . ? -0.817 41.4  -74.0  -138.4 171.4  10.4  6.5   -2.8  
Danio_rerio_GeneID=110439069 ASP A 192 . . > . . . . - . . . . ? -0.379 47.0  -110.4 -63.7  157.2  13.2  9.0   -3.3  
Danio_rerio_GeneID=110439069 HIS A 193 T . 3 . . . S + . . . . ? 0.723  117.5 58.2   -65.0  -26.1  13.7  11.7  -0.6  
Danio_rerio_GeneID=110439069 LEU A 194 T . 3 . . . S - . . . . ? 0.287  112.0 -121.3 -92.4  25.1   12.4  14.4  -3.0  
Danio_rerio_GeneID=110439069 CYS A 195 S . < . . . S + . . . . ? 0.620  87.8  12.4   36.5   127.0  9.1   12.6  -3.4  
Danio_rerio_GeneID=110439069 ASN A 196 S . . . . . S - . . . . ? 0.785  87.3  -173.4 51.7   44.2   8.3   11.6  -7.1  
Danio_rerio_GeneID=110439069 SER A 197 . . . . . . . - . . . . ? -0.407 31.8  -137.0 -63.7  139.8  11.9  12.3  -8.4  
Danio_rerio_GeneID=110439069 ARG A 198 S . . . . . S + . . . . ? 0.721  107.0 51.3   -68.3  -14.7  12.5  12.1  -12.1 
Danio_rerio_GeneID=110439069 LEU A 199 S . . . . . S + . . . . ? 0.841  113.3 39.8   -92.9  -36.6  15.7  10.3  -11.1 
Danio_rerio_GeneID=110439069 LEU A 200 S . . . . . S - . . . . ? -0.956 77.0  -144.3 -124.4 116.7  14.3  7.7   -8.8  
Danio_rerio_GeneID=110439069 PRO A 201 . . . . . . . - . . . . ? -0.276 31.1  -95.6  -69.0  157.4  11.0  5.9   -9.5  
Danio_rerio_GeneID=110439069 ASN A 202 E . . . . . . - B J G . ? -0.531 41.7  -140.0 -65.8  142.8  8.6   4.9   -6.8  
Danio_rerio_GeneID=110439069 VAL A 203 E . . . . . . - B J G I ? -0.904 19.2  -173.4 -114.5 138.9  9.0   1.2   -5.7  
Danio_rerio_GeneID=110439069 TYR A 204 E . . . . . . - B J G I ? -0.908 31.2  -107.7 -128.5 147.0  6.3   -1.2  -4.9  
Danio_rerio_GeneID=110439069 THR A 205 E . . . . . . - B J G I ? -0.666 41.2  -118.0 -69.1  129.5  6.0   -4.7  -3.5  
Danio_rerio_GeneID=110439069 LYS A 206 E . > . . . . - B J . I ? -0.652 24.3  -163.4 -74.0  109.1  5.1   -7.1  -6.3  
Danio_rerio_GeneID=110439069 ILE A 207 G . > . . . S + . . . . ? 0.861  82.1  66.9   -65.8  -36.6  1.6   -8.6  -5.2  
Danio_rerio_GeneID=110439069 SER A 208 G . > . . . S + . . . . ? 0.833  96.4  55.8   -57.2  -30.2  1.8   -11.5 -7.8  
Danio_rerio_GeneID=110439069 VAL A 209 G . < . . . S + . . . . ? 0.740  110.9 44.9   -75.8  -16.8  4.7   -13.0 -5.9  
Danio_rerio_GeneID=110439069 TYR A 210 G . < > . . S + . . . . ? 0.267  77.7  103.4  -117.0 12.7   2.7   -13.1 -2.6  
Danio_rerio_GeneID=110439069 LEU A 211 H . < > . . S + . . . . ? 0.905  81.4  52.9   -63.8  -44.8  -0.6  -14.4 -3.8  
Danio_rerio_GeneID=110439069 PRO A 212 H . . > . . S + . . . . ? 0.920  113.1 44.9   -56.5  -43.0  0.1   -17.9 -2.4  
Danio_rerio_GeneID=110439069 TRP A 213 H . . > . . S + . . . . ? 0.927  113.9 49.1   -63.8  -46.1  0.9   -16.3 1.0   
Danio_rerio_GeneID=110439069 ILE A 214 H . > X . . S + . . . . ? 0.932  112.4 48.3   -60.3  -43.5  -2.2  -14.0 0.8   
Danio_rerio_GeneID=110439069 ARG A 215 H . 3 X . . S + . . . . ? 0.827  105.0 58.9   -69.2  -34.7  -4.5  -16.9 -0.1  
Danio_rerio_GeneID=110439069 SER A 216 H . 3 < . . S + . . . . ? 0.780  115.4 35.5   -65.6  -27.1  -3.1  -19.1 2.7   
Danio_rerio_GeneID=110439069 ILE A 217 H . < < . . S + . . . . ? 0.872  124.4 37.6   -93.1  -45.4  -4.2  -16.5 5.2   
Danio_rerio_GeneID=110439069 ILE A 218 H . . < . . S - . . . . ? 0.666  98.0  -143.6 -91.2  -4.5   -7.5  -15.1 3.7   
Danio_rerio_GeneID=110439069 GLY A 219 . . . < . . . - . . . . ? -0.507 59.6  -24.4  66.1   -170.1 -8.6  -18.5 2.4   
Danio_rerio_GeneID=110439069 ASN A 220 . . . . . . . . . . . . ? -0.389 .     .      -69.6  45.8   -10.6 -18.7 -1.0  
Danio_rerio_GeneID=110439069 VAL A 221 . . . . . . . . . . . . ? -0.828 .     .      -71.6  .      -11.8 -15.0 -0.9  
# 
loop_
_dssp_struct_ladder.id 
_dssp_struct_ladder.sheet_id 
_dssp_struct_ladder.range_id_1 
_dssp_struct_ladder.range_id_2 
_dssp_struct_ladder.type 
_dssp_struct_ladder.beg_1_label_comp_id 
_dssp_struct_ladder.beg_1_label_asym_id 
_dssp_struct_ladder.beg_1_label_seq_id 
_dssp_struct_ladder.pdbx_beg_1_PDB_ins_code 
_dssp_struct_ladder.end_1_label_comp_id 
_dssp_struct_ladder.end_1_label_asym_id 
_dssp_struct_ladder.end_1_label_seq_id 
_dssp_struct_ladder.pdbx_end_1_PDB_ins_code 
_dssp_struct_ladder.beg_1_auth_comp_id 
_dssp_struct_ladder.beg_1_auth_asym_id 
_dssp_struct_ladder.beg_1_auth_seq_id 
_dssp_struct_ladder.end_1_auth_comp_id 
_dssp_struct_ladder.end_1_auth_asym_id 
_dssp_struct_ladder.end_1_auth_seq_id 
_dssp_struct_ladder.beg_2_label_comp_id 
_dssp_struct_ladder.beg_2_label_asym_id 
_dssp_struct_ladder.beg_2_label_seq_id 
_dssp_struct_ladder.pdbx_beg_2_PDB_ins_code 
_dssp_struct_ladder.end_2_label_comp_id 
_dssp_struct_ladder.end_2_label_asym_id 
_dssp_struct_ladder.end_2_label_seq_id 
_dssp_struct_ladder.pdbx_end_2_PDB_ins_code 
_dssp_struct_ladder.beg_2_auth_comp_id 
_dssp_struct_ladder.beg_2_auth_asym_id 
_dssp_struct_ladder.beg_2_auth_seq_id 
_dssp_struct_ladder.end_2_auth_comp_id 
_dssp_struct_ladder.end_2_auth_asym_id 
_dssp_struct_ladder.end_2_auth_seq_id 
A A A B anti-parallel ILE A 2   ? VAL A 3   ? ILE A 2   VAL A 3   SER A 169 ? GLY A 168 ? SER A 169 GLY A 168 
B B C F anti-parallel GLN A 6   ? GLU A 7   ? GLN A 6   GLU A 7   GLU A 137 ? LEU A 136 ? GLU A 137 LEU A 136 
C B D I parallel      SER A 105 ? SER A 105 ? SER A 105 SER A 105 THR A 183 ? THR A 183 ? THR A 183 THR A 183 
D B E F anti-parallel LEU A 116 ? GLY A 121 ? LEU A 116 GLY A 121 ALA A 141 ? LEU A 136 ? ALA A 141 LEU A 136 
E B E H anti-parallel SER A 118 ? VAL A 119 ? SER A 118 VAL A 119 VAL A 179 ? LEU A 178 ? VAL A 179 LEU A 178 
F B F G anti-parallel ALA A 141 ? VAL A 143 ? ALA A 141 VAL A 143 PHE A 164 ? CYS A 162 ? PHE A 164 CYS A 162 
G B G J anti-parallel MET A 160 ? ALA A 163 ? MET A 160 ALA A 163 THR A 205 ? ASN A 202 ? THR A 205 ASN A 202 
H B H I anti-parallel PRO A 177 ? CYS A 180 ? PRO A 177 CYS A 180 VAL A 187 ? THR A 183 ? VAL A 187 THR A 183 
I B I J anti-parallel GLY A 186 ? PHE A 190 ? GLY A 186 PHE A 190 LYS A 206 ? VAL A 203 ? LYS A 206 VAL A 203 
J C K L anti-parallel MET A 16  ? GLN A 21  ? MET A 16  GLN A 21  PHE A 30  ? GLN A 24  ? PHE A 30  GLN A 24  
K C K N anti-parallel VAL A 17  ? GLN A 21  ? VAL A 17  GLN A 21  VAL A 52  ? LEU A 48  ? VAL A 52  LEU A 48  
L C L M anti-parallel PHE A 30  ? LEU A 31  ? PHE A 30  LEU A 31  LEU A 38  ? VAL A 37  ? LEU A 38  VAL A 37  
M C M P anti-parallel PHE A 36  ? THR A 39  ? PHE A 36  THR A 39  LYS A 90  ? MET A 87  ? LYS A 90  MET A 87  
N C N O anti-parallel THR A 49  ? VAL A 52  ? THR A 49  VAL A 52  ILE A 67  ? LYS A 64  ? ILE A 67  LYS A 64  
O C O P anti-parallel VAL A 68  ? THR A 73  ? VAL A 68  THR A 73  LEU A 91  ? MET A 87  ? LEU A 91  MET A 87  
P D Q R anti-parallel ASP A 56  ? ASP A 56  ? ASP A 56  ASP A 56  LEU A 134 ? LEU A 134 ? LEU A 134 LEU A 134 
Q E S T anti-parallel ASN A 78  ? ASN A 78  ? ASN A 78  ASN A 78  GLU A 83  ? GLU A 83  ? GLU A 83  GLU A 83  
R F U V anti-parallel ARG A 124 ? ARG A 124 ? ARG A 124 ARG A 124 VAL A 131 ? VAL A 131 ? VAL A 131 VAL A 131 
# 
loop_
_dssp_struct_bridge_pairs.id 
_dssp_struct_bridge_pairs.label_comp_id 
_dssp_struct_bridge_pairs.label_seq_id 
_dssp_struct_bridge_pairs.label_asym_id 
_dssp_struct_bridge_pairs.auth_seq_id 
_dssp_struct_bridge_pairs.auth_asym_id 
_dssp_struct_bridge_pairs.pdbx_PDB_ins_code 
_dssp_struct_bridge_pairs.acceptor_1_label_comp_id 
_dssp_struct_bridge_pairs.acceptor_1_label_seq_id 
_dssp_struct_bridge_pairs.acceptor_1_label_asym_id 
_dssp_struct_bridge_pairs.acceptor_1_auth_seq_id 
_dssp_struct_bridge_pairs.acceptor_1_auth_asym_id 
_dssp_struct_bridge_pairs.acceptor_1_pdbx_PDB_ins_code 
_dssp_struct_bridge_pairs.acceptor_1_energy 
_dssp_struct_bridge_pairs.acceptor_2_label_comp_id 
_dssp_struct_bridge_pairs.acceptor_2_label_seq_id 
_dssp_struct_bridge_pairs.acceptor_2_label_asym_id 
_dssp_struct_bridge_pairs.acceptor_2_auth_seq_id 
_dssp_struct_bridge_pairs.acceptor_2_auth_asym_id 
_dssp_struct_bridge_pairs.acceptor_2_pdbx_PDB_ins_code 
_dssp_struct_bridge_pairs.acceptor_2_energy 
_dssp_struct_bridge_pairs.donor_1_label_comp_id 
_dssp_struct_bridge_pairs.donor_1_label_seq_id 
_dssp_struct_bridge_pairs.donor_1_label_asym_id 
_dssp_struct_bridge_pairs.donor_1_auth_seq_id 
_dssp_struct_bridge_pairs.donor_1_auth_asym_id 
_dssp_struct_bridge_pairs.donor_1_pdbx_PDB_ins_code 
_dssp_struct_bridge_pairs.donor_1_energy 
_dssp_struct_bridge_pairs.donor_2_label_comp_id 
_dssp_struct_bridge_pairs.donor_2_label_seq_id 
_dssp_struct_bridge_pairs.donor_2_label_asym_id 
_dssp_struct_bridge_pairs.donor_2_auth_seq_id 
_dssp_struct_bridge_pairs.donor_2_auth_asym_id 
_dssp_struct_bridge_pairs.donor_2_pdbx_PDB_ins_code 
_dssp_struct_bridge_pairs.donor_2_energy 
1   GLY 1   A 1   A ? ?   ?   ? ?   ? ? ?    ?   ?   ? ?   ? ? ?    CYS 170 A 170 A ? -1.6 VAL 3   A 3   A ? -0.6 
2   ILE 2   A 2   A ? GLY 121 A 121 A ? -0.3 GLY 123 A 123 A ? -0.3 GLY 5   A 5   A ? -1.2 ASP 4   A 4   A ? -0.3 
3   VAL 3   A 3   A ? GLY 168 A 168 A ? -2.7 GLY 1   A 1   A ? -0.6 GLY 168 A 168 A ? -1.4 TRP 126 A 126 A ? -0.1 
4   ASP 4   A 4   A ? LEU 125 A 125 A ? -0.3 ILE 2   A 2   A ? -0.3 VAL 3   A 3   A ? -0.3 GLN 6   A 6   A ? -0.2 
5   GLY 5   A 5   A ? ILE 2   A 2   A ? -1.2 ALA 138 A 138 A ? -0.1 GLU 7   A 7   A ? -0.3 ALA 138 A 138 A ? -0.2 
6   GLN 6   A 6   A ? GLU 137 A 137 A ? -2.6 ASP 4   A 4   A ? -0.2 GLU 137 A 137 A ? -2.7 ALA 8   A 8   A ? -0.0 
7   GLU 7   A 7   A ? GLY 5   A 5   A ? -0.3 LEU 136 A 136 A ? -0.2 LEU 136 A 136 A ? -0.3 LYS 9   A 9   A ? -0.1 
8   ALA 8   A 8   A ? LEU 135 A 135 A ? -2.7 HIS 55  A 55  A ? -0.1 LEU 135 A 135 A ? -0.1 HIS 11  A 11  A ? -0.1 
9   LYS 9   A 9   A ? GLU 7   A 7   A ? -0.1 PRO 10  A 10  A ? -0.1 SER 12  A 12  A ? -2.3 ARG 13  A 13  A ? -0.3 
10  PRO 10  A 10  A ? ?   ?   ? ?   ? ? ?    ?   ?   ? ?   ? ? ?    LYS 9   A 9   A ? -0.1 HIS 55  A 55  A ? -0.1 
11  HIS 11  A 11  A ? ARG 13  A 13  A ? -0.2 SER 12  A 12  A ? -0.1 LYS 9   A 9   A ? -0.1 HIS 55  A 55  A ? -0.0 
12  SER 12  A 12  A ? LYS 9   A 9   A ? -2.3 ARG 13  A 13  A ? -0.2 HIS 11  A 11  A ? -0.1 TYR 15  A 15  A ? -0.1 
13  ARG 13  A 13  A ? LYS 9   A 9   A ? -0.3 PRO 14  A 14  A ? -0.1 MET 16  A 16  A ? -1.8 SER 12  A 12  A ? -0.2 
14  PRO 14  A 14  A ? ?   ?   ? ?   ? ? ?    ?   ?   ? ?   ? ? ?    ARG 102 A 102 A ? -1.1 GLY 53  A 53  A ? -0.2 
15  TYR 15  A 15  A ? ILE 101 A 101 A ? -0.2 PRO 103 A 103 A ? -0.1 LEU 31  A 31  A ? -2.4 ILE 104 A 104 A ? -0.2 
16  MET 16  A 16  A ? ARG 13  A 13  A ? -1.8 PHE 30  A 30  A ? -0.2 GLY 53  A 53  A ? -0.7 SER 18  A 18  A ? -0.4 
17  VAL 17  A 17  A ? GLY 29  A 29  A ? -2.4 VAL 52  A 52  A ? -0.1 GLY 29  A 29  A ? -1.5 VAL 19  A 19  A ? -0.6 
18  SER 18  A 18  A ? VAL 51  A 51  A ? -2.5 MET 16  A 16  A ? -0.4 VAL 51  A 51  A ? -2.7 GLN 20  A 20  A ? -0.6 
19  VAL 19  A 19  A ? CYS 27  A 27  A ? -2.0 VAL 17  A 17  A ? -0.6 ILE 26  A 26  A ? -2.6 CYS 27  A 27  A ? -1.8 
20  GLN 20  A 20  A ? THR 49  A 49  A ? -3.9 SER 18  A 18  A ? -0.6 THR 49  A 49  A ? -2.3 PHE 22  A 22  A ? -0.4 
21  GLN 21  A 21  A ? GLN 24  A 24  A ? -2.7 VAL 19  A 19  A ? -0.3 GLN 24  A 24  A ? -1.7 LEU 48  A 48  A ? -0.1 
22  PHE 22  A 22  A ? ASP 47  A 47  A ? -0.5 GLN 20  A 20  A ? -0.4 GLN 21  A 21  A ? -0.1 ASN 25  A 25  A ? -0.1 
23  ASP 23  A 23  A ? GLN 24  A 24  A ? -0.2 THR 49  A 49  A ? -0.0 ASN 25  A 25  A ? -0.5 PHE 22  A 22  A ? -0.2 
24  GLN 24  A 24  A ? GLN 21  A 21  A ? -1.7 SER 18  A 18  A ? -0.0 GLN 21  A 21  A ? -2.7 ILE 26  A 26  A ? -0.4 
25  ASN 25  A 25  A ? ASP 23  A 23  A ? -0.5 GLN 20  A 20  A ? -0.2 GLN 20  A 20  A ? -0.2 ALA 28  A 28  A ? -0.1 
26  ILE 26  A 26  A ? VAL 19  A 19  A ? -2.6 CYS 27  A 27  A ? -0.4 ALA 28  A 28  A ? -0.3 GLY 172 A 172 A ? -0.3 
27  CYS 27  A 27  A ? VAL 19  A 19  A ? -1.8 ASP 173 A 173 A ? -0.1 VAL 19  A 19  A ? -2.0 ILE 26  A 26  A ? -0.4 
28  ALA 28  A 28  A ? GLY 174 A 174 A ? -3.2 ILE 26  A 26  A ? -0.3 ALA 40  A 40  A ? -0.4 PHE 30  A 30  A ? -0.3 
29  GLY 29  A 29  A ? VAL 17  A 17  A ? -1.5 CYS 27  A 27  A ? -0.2 VAL 17  A 17  A ? -2.4 LEU 31  A 31  A ? -0.3 
30  PHE 30  A 30  A ? LEU 38  A 38  A ? -1.9 ALA 28  A 28  A ? -0.3 LEU 38  A 38  A ? -3.2 ILE 32  A 32  A ? -0.3 
31  LEU 31  A 31  A ? TYR 15  A 15  A ? -2.4 GLY 29  A 29  A ? -0.3 ILE 104 A 104 A ? -2.6 VAL 37  A 37  A ? -0.2 
32  ILE 32  A 32  A ? PHE 36  A 36  A ? -2.3 SER 33  A 33  A ? -0.3 ASP 34  A 34  A ? -0.2 VAL 37  A 37  A ? -0.2 
33  SER 33  A 33  A ? PHE 36  A 36  A ? -1.3 ARG 102 A 102 A ? -0.0 ILE 32  A 32  A ? -0.3 ILE 104 A 104 A ? -0.1 
34  ASP 34  A 34  A ? ILE 32  A 32  A ? -0.2 ARG 35  A 35  A ? -0.2 VAL 95  A 95  A ? -3.4 VAL 37  A 37  A ? -0.1 
35  ARG 35  A 35  A ? LYS 94  A 94  A ? -0.2 PHE 36  A 36  A ? -0.1 LEU 91  A 91  A ? -2.7 VAL 37  A 37  A ? -0.4 
36  PHE 36  A 36  A ? LYS 90  A 90  A ? -0.2 SER 33  A 33  A ? -0.0 ILE 32  A 32  A ? -2.3 SER 33  A 33  A ? -1.3 
37  VAL 37  A 37  A ? LEU 89  A 89  A ? -2.1 ARG 35  A 35  A ? -0.4 LEU 89  A 89  A ? -3.0 THR 39  A 39  A ? -0.5 
38  LEU 38  A 38  A ? PHE 30  A 30  A ? -3.2 PHE 36  A 36  A ? -0.4 PHE 30  A 30  A ? -1.9 ALA 40  A 40  A ? -0.3 
39  THR 39  A 39  A ? MET 87  A 87  A ? -2.5 VAL 37  A 37  A ? -0.5 MET 87  A 87  A ? -2.5 ALA 41  A 41  A ? -0.3 
40  ALA 40  A 40  A ? ALA 28  A 28  A ? -0.4 LEU 38  A 38  A ? -0.3 CYS 43  A 43  A ? -1.7 ILE 86  A 86  A ? -0.2 
41  ALA 41  A 41  A ? THR 39  A 39  A ? -0.3 GLN 42  A 42  A ? -0.3 TRP 44  A 44  A ? -1.5 ALA 40  A 40  A ? -0.1 
42  GLN 42  A 42  A ? CYS 43  A 43  A ? -0.3 PHE 82  A 82  A ? -0.1 ALA 41  A 41  A ? -0.3 GLY 174 A 174 A ? -0.1 
43  CYS 43  A 43  A ? ALA 40  A 40  A ? -1.7 ALA 28  A 28  A ? -0.1 GLN 42  A 42  A ? -0.3 ALA 41  A 41  A ? -0.2 
44  TRP 44  A 44  A ? ALA 41  A 41  A ? -1.5 ALA 40  A 40  A ? -0.1 GLN 46  A 46  A ? -0.2 ALA 41  A 41  A ? -0.0 
45  ASN 45  A 45  A ? CYS 43  A 43  A ? -0.0 ?   ?   ? ?   ? ? ?    LEU 48  A 48  A ? -0.3 ASP 47  A 47  A ? -0.3 
46  GLN 46  A 46  A ? TRP 44  A 44  A ? -0.2 ASP 47  A 47  A ? -0.2 ?   ?   ? ?   ? ? ?    ?   ?   ? ?   ? ? ?    
47  ASP 47  A 47  A ? ASN 45  A 45  A ? -0.3 LEU 48  A 48  A ? -0.1 PHE 22  A 22  A ? -0.5 GLN 46  A 46  A ? -0.2 
48  LEU 48  A 48  A ? ASN 45  A 45  A ? -0.3 GLN 21  A 21  A ? -0.1 VAL 68  A 68  A ? -1.7 VAL 50  A 50  A ? -0.3 
49  THR 49  A 49  A ? GLN 20  A 20  A ? -2.3 ILE 67  A 67  A ? -0.2 GLN 20  A 20  A ? -3.9 VAL 51  A 51  A ? -0.5 
50  VAL 50  A 50  A ? PHE 66  A 66  A ? -2.8 LEU 48  A 48  A ? -0.3 PHE 66  A 66  A ? -2.8 VAL 52  A 52  A ? -0.5 
51  VAL 51  A 51  A ? SER 18  A 18  A ? -2.7 THR 49  A 49  A ? -0.5 SER 18  A 18  A ? -2.5 GLY 53  A 53  A ? -0.3 
52  VAL 52  A 52  A ? LYS 64  A 64  A ? -2.5 VAL 50  A 50  A ? -0.5 LYS 64  A 64  A ? -1.9 VAL 17  A 17  A ? -0.1 
53  GLY 53  A 53  A ? MET 16  A 16  A ? -0.7 VAL 51  A 51  A ? -0.3 HIS 55  A 55  A ? -0.5 VAL 52  A 52  A ? -0.1 
54  ALA 54  A 54  A ? MET 16  A 16  A ? -0.2 HIS 55  A 55  A ? -0.2 GLY 53  A 53  A ? -0.2 LEU 57  A 57  A ? -0.2 
55  HIS 55  A 55  A ? GLY 53  A 53  A ? -0.5 ASP 56  A 56  A ? -0.3 LEU 135 A 135 A ? -2.3 LEU 57  A 57  A ? -0.5 
56  ASP 56  A 56  A ? LYS 59  A 59  A ? -0.3 LEU 134 A 134 A ? -0.2 LYS 59  A 59  A ? -1.3 HIS 55  A 55  A ? -0.3 
57  LEU 57  A 57  A ? ASP 133 A 133 A ? -2.7 HIS 55  A 55  A ? -0.5 LEU 134 A 134 A ? -0.1 ASP 56  A 56  A ? -0.1 
58  ARG 58  A 58  A ? ASP 133 A 133 A ? -0.3 LYS 59  A 59  A ? -0.1 ARG 60  A 60  A ? -0.7 LEU 57  A 57  A ? -0.3 
59  LYS 59  A 59  A ? ASP 56  A 56  A ? -1.3 ASP 133 A 133 A ? -0.2 ASP 56  A 56  A ? -0.3 HIS 55  A 55  A ? -0.2 
60  ARG 60  A 60  A ? ARG 58  A 58  A ? -0.7 ALA 54  A 54  A ? -0.1 SER 63  A 63  A ? -1.8 HIS 62  A 62  A ? -0.3 
61  GLN 61  A 61  A ? HIS 62  A 62  A ? -0.3 ASP 56  A 56  A ? -0.1 ASP 56  A 56  A ? -0.2 LYS 59  A 59  A ? -0.1 
62  HIS 62  A 62  A ? ARG 60  A 60  A ? -0.3 SER 63  A 63  A ? -0.3 LYS 64  A 64  A ? -0.3 GLN 61  A 61  A ? -0.3 
63  SER 63  A 63  A ? ARG 60  A 60  A ? -1.8 ASP 56  A 56  A ? -0.1 ASN 65  A 65  A ? -0.4 HIS 62  A 62  A ? -0.3 
64  LYS 64  A 64  A ? VAL 52  A 52  A ? -1.9 HIS 62  A 62  A ? -0.3 VAL 52  A 52  A ? -2.5 PHE 66  A 66  A ? -0.4 
65  ASN 65  A 65  A ? SER 63  A 63  A ? -0.4 VAL 51  A 51  A ? -0.2 ILE 67  A 67  A ? -0.4 VAL 51  A 51  A ? -0.2 
66  PHE 66  A 66  A ? VAL 50  A 50  A ? -2.8 LYS 64  A 64  A ? -0.4 VAL 50  A 50  A ? -2.8 VAL 68  A 68  A ? -0.3 
67  ILE 67  A 67  A ? ASN 65  A 65  A ? -0.4 THR 49  A 49  A ? -0.2 LYS 92  A 92  A ? -3.0 LYS 69  A 69  A ? -0.6 
68  VAL 68  A 68  A ? LEU 48  A 48  A ? -1.7 PHE 66  A 66  A ? -0.3 LEU 91  A 91  A ? -0.2 HIS 71  A 71  A ? -0.1 
69  LYS 69  A 69  A ? LYS 90  A 90  A ? -3.1 ILE 67  A 67  A ? -0.6 HIS 71  A 71  A ? -0.4 LEU 91  A 91  A ? -0.2 
70  ASN 70  A 70  A ? LYS 90  A 90  A ? -1.5 ILE 72  A 72  A ? -0.0 LYS 90  A 90  A ? -2.8 ILE 72  A 72  A ? -0.6 
71  HIS 71  A 71  A ? LYS 69  A 69  A ? -0.4 LEU 89  A 89  A ? -0.2 THR 73  A 73  A ? -0.7 LEU 89  A 89  A ? -0.2 
72  ILE 72  A 72  A ? LEU 88  A 88  A ? -3.1 ASN 70  A 70  A ? -0.6 LEU 88  A 88  A ? -2.5 HIS 74  A 74  A ? -0.3 
73  THR 73  A 73  A ? HIS 71  A 71  A ? -0.7 MET 87  A 87  A ? -0.2 MET 87  A 87  A ? -0.2 ASP 85  A 85  A ? -0.1 
74  HIS 74  A 74  A ? ILE 86  A 86  A ? -2.2 ASN 84  A 84  A ? -0.3 PHE 77  A 77  A ? -2.1 THR 73  A 73  A ? -0.1 
75  PRO 75  A 75  A ? ?   ?   ? ?   ? ? ?    ?   ?   ? ?   ? ? ?    HIS 74  A 74  A ? -0.2 THR 73  A 73  A ? -0.0 
76  ASN 76  A 76  A ? ASN 84  A 84  A ? -0.1 ASN 78  A 78  A ? -0.1 ASN 78  A 78  A ? -0.1 HIS 74  A 74  A ? -0.1 
77  PHE 77  A 77  A ? HIS 74  A 74  A ? -2.1 ILE 86  A 86  A ? -0.1 SER 79  A 79  A ? -0.5 ASN 84  A 84  A ? -0.2 
78  ASN 78  A 78  A ? GLU 83  A 83  A ? -2.4 ASN 76  A 76  A ? -0.1 PHE 82  A 82  A ? -2.4 GLU 83  A 83  A ? -0.5 
79  SER 79  A 79  A ? PHE 77  A 77  A ? -0.5 LYS 80  A 80  A ? -0.2 ASN 78  A 78  A ? -0.1 PHE 77  A 77  A ? -0.0 
80  LYS 80  A 80  A ? THR 81  A 81  A ? -0.1 GLU 83  A 83  A ? -0.1 SER 79  A 79  A ? -0.2 ASN 78  A 78  A ? -0.0 
81  THR 81  A 81  A ? GLU 83  A 83  A ? -0.1 ASN 78  A 78  A ? -0.1 SER 79  A 79  A ? -0.2 ASN 84  A 84  A ? -0.1 
82  PHE 82  A 82  A ? ASN 78  A 78  A ? -2.4 GLU 83  A 83  A ? -0.3 ASP 85  A 85  A ? -1.2 ASN 84  A 84  A ? -0.2 
83  GLU 83  A 83  A ? ASN 78  A 78  A ? -0.5 ASN 84  A 84  A ? -0.2 ASN 78  A 78  A ? -2.4 PHE 82  A 82  A ? -0.3 
84  ASN 84  A 84  A ? PHE 82  A 82  A ? -0.2 PHE 77  A 77  A ? -0.2 ILE 86  A 86  A ? -1.9 HIS 74  A 74  A ? -0.3 
85  ASP 85  A 85  A ? PHE 82  A 82  A ? -1.2 PHE 77  A 77  A ? -0.1 MET 87  A 87  A ? -0.3 ASN 84  A 84  A ? -0.2 
86  ILE 86  A 86  A ? ASN 84  A 84  A ? -1.9 ALA 40  A 40  A ? -0.2 HIS 74  A 74  A ? -2.2 LEU 88  A 88  A ? -0.3 
87  MET 87  A 87  A ? THR 39  A 39  A ? -2.5 ASP 85  A 85  A ? -0.3 THR 39  A 39  A ? -2.5 LEU 89  A 89  A ? -0.5 
88  LEU 88  A 88  A ? ILE 72  A 72  A ? -2.5 ILE 86  A 86  A ? -0.3 ILE 72  A 72  A ? -3.1 LYS 90  A 90  A ? -0.6 
89  LEU 89  A 89  A ? VAL 37  A 37  A ? -3.0 MET 87  A 87  A ? -0.5 VAL 37  A 37  A ? -2.1 LEU 91  A 91  A ? -0.6 
90  LYS 90  A 90  A ? ASN 70  A 70  A ? -2.8 LEU 88  A 88  A ? -0.6 LYS 69  A 69  A ? -3.1 ASN 70  A 70  A ? -1.5 
91  LEU 91  A 91  A ? ARG 35  A 35  A ? -2.7 LEU 89  A 89  A ? -0.6 VAL 68  A 68  A ? -0.2 THR 49  A 49  A ? -0.0 
92  LYS 92  A 92  A ? ILE 67  A 67  A ? -3.0 LYS 90  A 90  A ? -0.2 LYS 94  A 94  A ? -0.3 LEU 91  A 91  A ? -0.1 
93  GLU 93  A 93  A ? ILE 67  A 67  A ? -0.4 ARG 35  A 35  A ? -0.0 VAL 95  A 95  A ? -0.2 LYS 69  A 69  A ? -0.1 
94  LYS 94  A 94  A ? LYS 92  A 92  A ? -0.3 VAL 95  A 95  A ? -0.1 ARG 35  A 35  A ? -0.2 ASP 34  A 34  A ? -0.1 
95  VAL 95  A 95  A ? ASP 34  A 34  A ? -3.4 GLU 93  A 93  A ? -0.2 LEU 97  A 97  A ? -1.3 LYS 94  A 94  A ? -0.1 
96  PRO 96  A 96  A ? ?   ?   ? ?   ? ? ?    ?   ?   ? ?   ? ? ?    ILE 101 A 101 A ? -0.1 ASN 98  A 98  A ? -0.1 
97  LEU 97  A 97  A ? VAL 95  A 95  A ? -1.3 LYS 100 A 100 A ? -0.1 ASN 99  A 99  A ? -0.2 ARG 102 A 102 A ? -0.2 
98  ASN 98  A 98  A ? ILE 101 A 101 A ? -1.8 PRO 14  A 14  A ? -0.1 ILE 101 A 101 A ? -0.4 LEU 97  A 97  A ? -0.0 
99  ASN 99  A 99  A ? LYS 100 A 100 A ? -0.2 LEU 97  A 97  A ? -0.2 ARG 102 A 102 A ? -0.1 LEU 97  A 97  A ? -0.1 
100 LYS 100 A 100 A ? ILE 101 A 101 A ? -0.2 PRO 14  A 14  A ? -0.1 ARG 102 A 102 A ? -0.4 ASN 99  A 99  A ? -0.2 
101 ILE 101 A 101 A ? ASN 98  A 98  A ? -0.4 PRO 96  A 96  A ? -0.1 ASN 98  A 98  A ? -1.8 LYS 100 A 100 A ? -0.2 
102 ARG 102 A 102 A ? PRO 14  A 14  A ? -1.1 LYS 100 A 100 A ? -0.4 LEU 31  A 31  A ? -0.3 ILE 104 A 104 A ? -0.1 
103 PRO 103 A 103 A ? ?   ?   ? ?   ? ? ?    ?   ?   ? ?   ? ? ?    SER 105 A 105 A ? -0.3 ILE 32  A 32  A ? -0.2 
104 ILE 104 A 104 A ? LEU 31  A 31  A ? -2.6 TYR 15  A 15  A ? -0.2 THR 183 A 183 A ? -0.1 LEU 106 A 106 A ? -0.1 
105 SER 105 A 105 A ? ASN 182 A 182 A ? -0.7 PRO 103 A 103 A ? -0.3 ALA 184 A 184 A ? -2.6 ILE 104 A 104 A ? -0.1 
106 LEU 106 A 106 A ? THR 183 A 183 A ? -0.2 ILE 32  A 32  A ? -0.1 VAL 185 A 185 A ? -0.1 SER 105 A 105 A ? -0.1 
107 PRO 107 A 107 A ? ?   ?   ? ?   ? ? ?    ?   ?   ? ?   ? ? ?    LEU 106 A 106 A ? -0.1 SER 110 A 110 A ? -0.1 
108 LYS 108 A 108 A ? GLU 109 A 109 A ? -0.2 SER 110 A 110 A ? -0.1 SER 110 A 110 A ? -0.3 LEU 106 A 106 A ? -0.0 
109 GLU 109 A 109 A ? SER 110 A 110 A ? -0.0 ?   ?   ? ?   ? ? ?    LYS 108 A 108 A ? -0.2 SER 208 A 208 A ? -0.1 
110 SER 110 A 110 A ? LYS 108 A 108 A ? -0.3 PRO 107 A 107 A ? -0.1 LYS 112 A 112 A ? -0.3 LYS 108 A 108 A ? -0.1 
111 PHE 111 A 111 A ? VAL 185 A 185 A ? -0.1 GLU 109 A 109 A ? -0.1 ALA 113 A 113 A ? -0.2 SER 110 A 110 A ? -0.1 
112 LYS 112 A 112 A ? SER 110 A 110 A ? -0.3 ALA 113 A 113 A ? -0.2 THR 115 A 115 A ? -1.5 ILE 142 A 142 A ? -0.3 
113 ALA 113 A 113 A ? ASP 114 A 114 A ? -0.2 PHE 111 A 111 A ? -0.2 VAL 143 A 143 A ? -0.2 LYS 112 A 112 A ? -0.2 
114 ASP 114 A 114 A ? ILE 142 A 142 A ? -3.1 THR 115 A 115 A ? -0.3 LEU 116 A 116 A ? -0.3 ALA 113 A 113 A ? -0.2 
115 THR 115 A 115 A ? LYS 112 A 112 A ? -1.5 LEU 116 A 116 A ? -0.1 ILE 142 A 142 A ? -1.8 ASP 114 A 114 A ? -0.3 
116 LEU 116 A 116 A ? ASP 114 A 114 A ? -0.3 ALA 141 A 141 A ? -0.2 ASN 181 A 181 A ? -0.5 SER 118 A 118 A ? -0.3 
117 CYS 117 A 117 A ? THR 140 A 140 A ? -3.3 THR 115 A 115 A ? -0.3 THR 140 A 140 A ? -2.6 VAL 119 A 119 A ? -0.3 
118 SER 118 A 118 A ? VAL 179 A 179 A ? -2.2 LEU 116 A 116 A ? -0.3 VAL 179 A 179 A ? -3.2 ALA 120 A 120 A ? -0.3 
119 VAL 119 A 119 A ? ALA 138 A 138 A ? -2.1 CYS 117 A 117 A ? -0.3 ALA 138 A 138 A ? -2.1 GLY 121 A 121 A ? -0.3 
120 ALA 120 A 120 A ? PRO 177 A 177 A ? -0.6 SER 118 A 118 A ? -0.3 TRP 122 A 122 A ? -0.3 GLU 137 A 137 A ? -0.2 
121 GLY 121 A 121 A ? LEU 136 A 136 A ? -2.1 VAL 119 A 119 A ? -0.3 LEU 136 A 136 A ? -2.3 ILE 2   A 2   A ? -0.3 
122 TRP 122 A 122 A ? GLY 172 A 172 A ? -0.3 ALA 120 A 120 A ? -0.3 SER 132 A 132 A ? -0.4 LEU 125 A 125 A ? -0.1 
123 GLY 123 A 123 A ? ARG 124 A 124 A ? -0.2 VAL 131 A 131 A ? -0.2 SER 132 A 132 A ? -2.2 ILE 2   A 2   A ? -0.3 
124 ARG 124 A 124 A ? ASN 171 A 171 A ? -3.5 GLY 1   A 1   A ? -0.4 VAL 131 A 131 A ? -0.2 GLY 123 A 123 A ? -0.2 
125 LEU 125 A 125 A ? PRO 130 A 130 A ? -2.3 TRP 126 A 126 A ? -0.2 ASP 4   A 4   A ? -0.3 THR 127 A 127 A ? -0.3 
126 TRP 126 A 126 A ? PRO 130 A 130 A ? -0.3 VAL 3   A 3   A ? -0.1 GLY 129 A 129 A ? -2.4 LEU 125 A 125 A ? -0.2 
127 THR 127 A 127 A ? LEU 194 A 194 A ? -0.3 LYS 128 A 128 A ? -0.3 LEU 194 A 194 A ? -0.1 HIS 193 A 193 A ? -0.0 
128 LYS 128 A 128 A ? GLY 129 A 129 A ? -0.2 ARG 124 A 124 A ? -0.0 THR 127 A 127 A ? -0.3 ?   ?   ? ?   ? ? ?    
129 GLY 129 A 129 A ? TRP 126 A 126 A ? -2.4 PRO 130 A 130 A ? -0.2 LYS 128 A 128 A ? -0.2 VAL 131 A 131 A ? -0.0 
130 PRO 130 A 130 A ? ?   ?   ? ?   ? ? ?    ?   ?   ? ?   ? ? ?    LEU 125 A 125 A ? -2.3 TRP 126 A 126 A ? -0.3 
131 VAL 131 A 131 A ? ARG 124 A 124 A ? -0.2 LEU 125 A 125 A ? -0.1 ASP 133 A 133 A ? -0.4 ARG 124 A 124 A ? -0.2 
132 SER 132 A 132 A ? GLY 123 A 123 A ? -2.2 TRP 122 A 122 A ? -0.4 LEU 136 A 136 A ? -0.1 LEU 57  A 57  A ? -0.1 
133 ASP 133 A 133 A ? VAL 131 A 131 A ? -0.4 LEU 135 A 135 A ? -0.1 LEU 57  A 57  A ? -2.7 LEU 135 A 135 A ? -0.4 
134 LEU 134 A 134 A ? ASP 56  A 56  A ? -0.2 LEU 57  A 57  A ? -0.1 LEU 136 A 136 A ? -0.4 ASP 56  A 56  A ? -0.2 
135 LEU 135 A 135 A ? HIS 55  A 55  A ? -2.3 ASP 133 A 133 A ? -0.4 ALA 8   A 8   A ? -2.7 GLU 137 A 137 A ? -0.3 
136 LEU 136 A 136 A ? GLY 121 A 121 A ? -2.3 LEU 134 A 134 A ? -0.4 GLY 121 A 121 A ? -2.1 ALA 138 A 138 A ? -0.3 
137 GLU 137 A 137 A ? GLN 6   A 6   A ? -2.7 LEU 135 A 135 A ? -0.3 GLN 6   A 6   A ? -2.6 LYS 139 A 139 A ? -0.3 
138 ALA 138 A 138 A ? VAL 119 A 119 A ? -2.1 LEU 136 A 136 A ? -0.3 VAL 119 A 119 A ? -2.1 THR 140 A 140 A ? -0.4 
139 LYS 139 A 139 A ? HIS 166 A 166 A ? -0.6 GLU 137 A 137 A ? -0.3 HIS 166 A 166 A ? -0.5 ALA 141 A 141 A ? -0.3 
140 THR 140 A 140 A ? CYS 117 A 117 A ? -2.6 ALA 138 A 138 A ? -0.4 CYS 117 A 117 A ? -3.3 ILE 142 A 142 A ? -0.3 
141 ALA 141 A 141 A ? PHE 164 A 164 A ? -1.4 LYS 139 A 139 A ? -0.3 PHE 164 A 164 A ? -2.7 LEU 116 A 116 A ? -0.2 
142 ILE 142 A 142 A ? THR 115 A 115 A ? -1.8 THR 140 A 140 A ? -0.3 ASP 114 A 114 A ? -3.1 ASN 144 A 144 A ? -0.3 
143 VAL 143 A 143 A ? CYS 162 A 162 A ? -3.2 ALA 113 A 113 A ? -0.2 CYS 162 A 162 A ? -0.5 ILE 142 A 142 A ? -0.1 
144 ASN 144 A 144 A ? ILE 142 A 142 A ? -0.3 ASP 145 A 145 A ? -0.1 CYS 148 A 148 A ? -2.2 GLU 147 A 147 A ? -0.2 
145 ASP 145 A 145 A ? ALA 146 A 146 A ? -0.2 GLU 147 A 147 A ? -0.2 LYS 149 A 149 A ? -2.8 LEU 150 A 150 A ? -0.2 
146 ALA 146 A 146 A ? GLU 147 A 147 A ? -0.2 CYS 148 A 148 A ? -0.2 LEU 150 A 150 A ? -1.8 ASP 145 A 145 A ? -0.2 
147 GLU 147 A 147 A ? ASN 144 A 144 A ? -0.2 LYS 149 A 149 A ? -0.2 ARG 151 A 151 A ? -2.0 ALA 146 A 146 A ? -0.2 
148 CYS 148 A 148 A ? ASN 144 A 144 A ? -2.2 LYS 149 A 149 A ? -0.2 TRP 152 A 152 A ? -2.3 GLY 153 A 153 A ? -0.4 
149 LYS 149 A 149 A ? ASP 145 A 145 A ? -2.8 LEU 150 A 150 A ? -0.2 GLY 153 A 153 A ? -1.6 TYR 155 A 155 A ? -0.2 
150 LEU 150 A 150 A ? ALA 146 A 146 A ? -1.8 ASP 145 A 145 A ? -0.2 CYS 148 A 148 A ? -0.2 LYS 149 A 149 A ? -0.2 
151 ARG 151 A 151 A ? GLU 147 A 147 A ? -2.0 TRP 152 A 152 A ? -0.1 LYS 149 A 149 A ? -0.2 LEU 150 A 150 A ? -0.2 
152 TRP 152 A 152 A ? CYS 148 A 148 A ? -2.3 GLU 147 A 147 A ? -0.2 SER 154 A 154 A ? -2.8 LYS 149 A 149 A ? -0.2 
153 GLY 153 A 153 A ? LYS 149 A 149 A ? -1.6 CYS 148 A 148 A ? -0.4 TRP 152 A 152 A ? -0.1 LYS 149 A 149 A ? -0.1 
154 SER 154 A 154 A ? TRP 152 A 152 A ? -2.8 VAL 156 A 156 A ? -0.0 VAL 156 A 156 A ? -0.3 GLY 153 A 153 A ? -0.2 
155 TYR 155 A 155 A ? LYS 149 A 149 A ? -0.2 CYS 148 A 148 A ? -0.2 GLY 153 A 153 A ? -0.0 CYS 162 A 162 A ? -0.0 
156 VAL 156 A 156 A ? SER 154 A 154 A ? -0.3 PRO 157 A 157 A ? -0.1 MET 160 A 160 A ? -2.1 MET 159 A 159 A ? -2.1 
157 PRO 157 A 157 A ? ?   ?   ? ?   ? ? ?    ?   ?   ? ?   ? ? ?    VAL 156 A 156 A ? -0.1 ASP 145 A 145 A ? -0.0 
158 SER 158 A 158 A ? MET 159 A 159 A ? -0.2 ILE 161 A 161 A ? -0.0 ILE 161 A 161 A ? -0.1 VAL 209 A 209 A ? -0.0 
159 MET 159 A 159 A ? VAL 156 A 156 A ? -2.1 MET 160 A 160 A ? -0.1 LYS 206 A 206 A ? -2.9 ILE 161 A 161 A ? -0.3 
160 MET 160 A 160 A ? VAL 156 A 156 A ? -2.1 THR 205 A 205 A ? -0.2 CYS 162 A 162 A ? -0.3 THR 205 A 205 A ? -0.2 
161 ILE 161 A 161 A ? TYR 204 A 204 A ? -2.4 MET 159 A 159 A ? -0.3 TYR 204 A 204 A ? -3.0 ALA 163 A 163 A ? -0.4 
162 CYS 162 A 162 A ? VAL 143 A 143 A ? -0.5 MET 160 A 160 A ? -0.3 VAL 143 A 143 A ? -3.2 PHE 164 A 164 A ? -0.4 
163 ALA 163 A 163 A ? ASN 202 A 202 A ? -2.2 ILE 161 A 161 A ? -0.4 ASN 202 A 202 A ? -1.7 GLY 165 A 165 A ? -0.3 
164 PHE 164 A 164 A ? ALA 141 A 141 A ? -2.7 CYS 162 A 162 A ? -0.4 ALA 141 A 141 A ? -1.4 HIS 166 A 166 A ? -0.3 
165 GLY 165 A 165 A ? GLY 167 A 167 A ? -0.5 ALA 163 A 163 A ? -0.3 GLY 167 A 167 A ? -2.6 THR 140 A 140 A ? -0.2 
166 HIS 166 A 166 A ? LYS 139 A 139 A ? -0.5 PHE 164 A 164 A ? -0.3 LYS 139 A 139 A ? -0.6 GLY 168 A 168 A ? -0.1 
167 GLY 167 A 167 A ? GLY 165 A 165 A ? -2.6 ASN 196 A 196 A ? -0.2 GLY 165 A 165 A ? -0.5 SER 169 A 169 A ? -0.3 
168 GLY 168 A 168 A ? VAL 3   A 3   A ? -1.4 HIS 166 A 166 A ? -0.1 VAL 3   A 3   A ? -2.7 CYS 170 A 170 A ? -0.2 
169 SER 169 A 169 A ? GLY 167 A 167 A ? -0.3 ILE 2   A 2   A ? -0.2 ASN 196 A 196 A ? -0.7 ASN 171 A 171 A ? -0.2 
170 CYS 170 A 170 A ? GLY 1   A 1   A ? -1.6 GLY 168 A 168 A ? -0.2 ASP 173 A 173 A ? -2.0 GLY 123 A 123 A ? -0.1 
171 ASN 171 A 171 A ? GLY 172 A 172 A ? -0.3 SER 169 A 169 A ? -0.2 ARG 124 A 124 A ? -3.5 CYS 170 A 170 A ? -0.1 
172 GLY 172 A 172 A ? GLY 123 A 123 A ? -0.3 ILE 26  A 26  A ? -0.3 TRP 122 A 122 A ? -0.3 ASN 171 A 171 A ? -0.3 
173 ASP 173 A 173 A ? CYS 170 A 170 A ? -2.0 CYS 27  A 27  A ? -0.2 GLY 176 A 176 A ? -2.1 THR 188 A 188 A ? -0.2 
174 GLY 174 A 174 A ? ILE 26  A 26  A ? -0.3 GLY 175 A 175 A ? -0.2 ALA 28  A 28  A ? -3.2 ILE 189 A 189 A ? -0.2 
175 GLY 175 A 175 A ? THR 188 A 188 A ? -3.2 GLY 176 A 176 A ? -0.3 GLY 174 A 174 A ? -0.2 PHE 30  A 30  A ? -0.1 
176 GLY 176 A 176 A ? ASP 173 A 173 A ? -2.1 VAL 187 A 187 A ? -0.1 THR 188 A 188 A ? -3.4 GLY 175 A 175 A ? -0.3 
177 PRO 177 A 177 A ? ?   ?   ? ?   ? ? ?    ?   ?   ? ?   ? ? ?    ALA 120 A 120 A ? -0.6 VAL 179 A 179 A ? -0.6 
178 LEU 178 A 178 A ? GLY 186 A 186 A ? -2.1 GLY 176 A 176 A ? -0.2 VAL 185 A 185 A ? -3.2 GLY 186 A 186 A ? -1.3 
179 VAL 179 A 179 A ? SER 118 A 118 A ? -3.2 PRO 177 A 177 A ? -0.6 SER 118 A 118 A ? -2.2 ASN 181 A 181 A ? -0.4 
180 CYS 180 A 180 A ? THR 183 A 183 A ? -3.1 LEU 178 A 178 A ? -0.5 THR 183 A 183 A ? -1.0 CYS 117 A 117 A ? -0.2 
181 ASN 181 A 181 A ? LEU 116 A 116 A ? -0.5 VAL 179 A 179 A ? -0.4 CYS 180 A 180 A ? -0.2 ALA 184 A 184 A ? -0.1 
182 ASN 182 A 182 A ? THR 183 A 183 A ? -0.2 VAL 179 A 179 A ? -0.1 SER 105 A 105 A ? -0.7 ALA 184 A 184 A ? -0.4 
183 THR 183 A 183 A ? CYS 180 A 180 A ? -1.0 ILE 104 A 104 A ? -0.1 CYS 180 A 180 A ? -3.1 VAL 185 A 185 A ? -0.6 
184 ALA 184 A 184 A ? SER 105 A 105 A ? -2.6 ASN 182 A 182 A ? -0.4 VAL 179 A 179 A ? -0.2 VAL 187 A 187 A ? -0.1 
185 VAL 185 A 185 A ? LEU 178 A 178 A ? -3.2 THR 183 A 183 A ? -0.6 ILE 207 A 207 A ? -1.6 SER 208 A 208 A ? -0.4 
186 GLY 186 A 186 A ? LEU 178 A 178 A ? -1.3 LYS 206 A 206 A ? -0.2 LEU 178 A 178 A ? -2.1 THR 188 A 188 A ? -0.5 
187 VAL 187 A 187 A ? THR 205 A 205 A ? -1.4 VAL 185 A 185 A ? -0.3 THR 205 A 205 A ? -2.8 ILE 189 A 189 A ? -0.1 
188 THR 188 A 188 A ? GLY 176 A 176 A ? -3.4 GLY 186 A 186 A ? -0.5 GLY 175 A 175 A ? -3.2 TYR 204 A 204 A ? -0.2 
189 ILE 189 A 189 A ? VAL 203 A 203 A ? -2.3 PHE 190 A 190 A ? -0.4 ARG 191 A 191 A ? -0.3 TYR 204 A 204 A ? -0.2 
190 PHE 190 A 190 A ? VAL 203 A 203 A ? -1.2 GLY 174 A 174 A ? -0.0 VAL 203 A 203 A ? -2.8 ILE 189 A 189 A ? -0.4 
191 ARG 191 A 191 A ? ILE 189 A 189 A ? -0.3 ASN 202 A 202 A ? -0.2 ASN 202 A 202 A ? -0.1 HIS 193 A 193 A ? -0.1 
192 ASP 192 A 192 A ? LEU 200 A 200 A ? -0.4 PHE 190 A 190 A ? -0.3 CYS 195 A 195 A ? -1.5 ASN 196 A 196 A ? -0.2 
193 HIS 193 A 193 A ? LEU 194 A 194 A ? -0.3 CYS 195 A 195 A ? -0.1 ASP 192 A 192 A ? -0.1 ASN 196 A 196 A ? -0.0 
194 LEU 194 A 194 A ? TRP 126 A 126 A ? -0.1 THR 127 A 127 A ? -0.1 THR 127 A 127 A ? -0.3 HIS 193 A 193 A ? -0.3 
195 CYS 195 A 195 A ? ASP 192 A 192 A ? -1.5 TRP 126 A 126 A ? -0.1 CYS 170 A 170 A ? -0.1 THR 127 A 127 A ? -0.1 
196 ASN 196 A 196 A ? SER 169 A 169 A ? -0.7 ASP 192 A 192 A ? -0.2 GLY 167 A 167 A ? -0.2 ARG 198 A 198 A ? -0.1 
197 SER 197 A 197 A ? LEU 200 A 200 A ? -0.4 ARG 198 A 198 A ? -0.1 ASN 196 A 196 A ? -0.2 ASP 192 A 192 A ? -0.1 
198 ARG 198 A 198 A ? LEU 199 A 199 A ? -0.2 ASN 196 A 196 A ? -0.1 SER 197 A 197 A ? -0.1 ASN 196 A 196 A ? -0.1 
199 LEU 199 A 199 A ? LEU 200 A 200 A ? -0.2 PRO 201 A 201 A ? -0.0 ARG 198 A 198 A ? -0.2 ASN 196 A 196 A ? -0.0 
200 LEU 200 A 200 A ? CYS 195 A 195 A ? -0.0 TRP 152 A 152 A ? -0.0 ASP 192 A 192 A ? -0.4 SER 197 A 197 A ? -0.4 
201 PRO 201 A 201 A ? ?   ?   ? ?   ? ? ?    ?   ?   ? ?   ? ? ?    PHE 164 A 164 A ? -0.2 VAL 203 A 203 A ? -0.2 
202 ASN 202 A 202 A ? ALA 163 A 163 A ? -1.7 ARG 191 A 191 A ? -0.1 ALA 163 A 163 A ? -2.2 TYR 204 A 204 A ? -0.4 
203 VAL 203 A 203 A ? PHE 190 A 190 A ? -2.8 CYS 162 A 162 A ? -0.2 ILE 189 A 189 A ? -2.3 PHE 190 A 190 A ? -1.2 
204 TYR 204 A 204 A ? ILE 161 A 161 A ? -3.0 ASN 202 A 202 A ? -0.4 ILE 161 A 161 A ? -2.4 LYS 206 A 206 A ? -0.4 
205 THR 205 A 205 A ? VAL 187 A 187 A ? -2.8 VAL 203 A 203 A ? -0.3 VAL 187 A 187 A ? -1.4 ILE 207 A 207 A ? -0.7 
206 LYS 206 A 206 A ? MET 159 A 159 A ? -2.9 TYR 204 A 204 A ? -0.4 VAL 209 A 209 A ? -0.8 TYR 210 A 210 A ? -0.4 
207 ILE 207 A 207 A ? VAL 185 A 185 A ? -1.6 THR 205 A 205 A ? -0.7 TYR 210 A 210 A ? -2.1 LEU 211 A 211 A ? -0.4 
208 SER 208 A 208 A ? VAL 185 A 185 A ? -0.4 VAL 209 A 209 A ? -0.3 LEU 211 A 211 A ? -0.9 ILE 207 A 207 A ? -0.2 
209 VAL 209 A 209 A ? LYS 206 A 206 A ? -0.8 TYR 210 A 210 A ? -0.2 SER 208 A 208 A ? -0.3 TRP 213 A 213 A ? -0.2 
210 TYR 210 A 210 A ? ILE 207 A 207 A ? -2.1 LYS 206 A 206 A ? -0.4 ILE 214 A 214 A ? -3.0 VAL 209 A 209 A ? -0.2 
211 LEU 211 A 211 A ? SER 208 A 208 A ? -0.9 ILE 207 A 207 A ? -0.4 ARG 215 A 215 A ? -3.1 SER 216 A 216 A ? -0.2 
212 PRO 212 A 212 A ? ?   ?   ? ?   ? ? ?    ?   ?   ? ?   ? ? ?    SER 216 A 216 A ? -1.7 LEU 211 A 211 A ? -0.2 
213 TRP 213 A 213 A ? ARG 215 A 215 A ? -0.2 VAL 209 A 209 A ? -0.2 ILE 217 A 217 A ? -1.0 LEU 211 A 211 A ? -0.2 
214 ILE 214 A 214 A ? TYR 210 A 210 A ? -3.0 ARG 215 A 215 A ? -0.2 ILE 218 A 218 A ? -2.6 ILE 217 A 217 A ? -0.7 
215 ARG 215 A 215 A ? LEU 211 A 211 A ? -3.1 SER 216 A 216 A ? -0.3 GLY 219 A 219 A ? -1.7 ILE 214 A 214 A ? -0.2 
216 SER 216 A 216 A ? PRO 212 A 212 A ? -1.7 LEU 211 A 211 A ? -0.2 ARG 215 A 215 A ? -0.3 ILE 214 A 214 A ? -0.2 
217 ILE 217 A 217 A ? TRP 213 A 213 A ? -1.0 ILE 214 A 214 A ? -0.7 ARG 215 A 215 A ? -0.2 SER 216 A 216 A ? -0.2 
218 ILE 218 A 218 A ? ILE 214 A 214 A ? -2.6 GLY 219 A 219 A ? -0.3 ARG 215 A 215 A ? -0.2 ASN 220 A 220 A ? -0.2 
219 GLY 219 A 219 A ? ARG 215 A 215 A ? -1.7 ILE 214 A 214 A ? -0.3 VAL 221 A 221 A ? -1.5 ILE 218 A 218 A ? -0.3 
220 ASN 220 A 220 A ? ILE 218 A 218 A ? -0.2 SER 216 A 216 A ? -0.1 GLY 219 A 219 A ? -0.1 ARG 215 A 215 A ? -0.1 
221 VAL 221 A 221 A ? GLY 219 A 219 A ? -1.5 ARG 215 A 215 A ? -0.1 ILE 218 A 218 A ? -0.1 GLY 219 A 219 A ? -0.1 
# 
loop_
_dssp_statistics_histogram.entry_id 
_dssp_statistics_histogram.type 
_dssp_statistics_histogram.1 
_dssp_statistics_histogram.2 
_dssp_statistics_histogram.3 
_dssp_statistics_histogram.4 
_dssp_statistics_histogram.5 
_dssp_statistics_histogram.6 
_dssp_statistics_histogram.7 
_dssp_statistics_histogram.8 
_dssp_statistics_histogram.9 
_dssp_statistics_histogram.10 
_dssp_statistics_histogram.11 
_dssp_statistics_histogram.12 
_dssp_statistics_histogram.13 
_dssp_statistics_histogram.14 
_dssp_statistics_histogram.15 
_dssp_statistics_histogram.16 
_dssp_statistics_histogram.17 
_dssp_statistics_histogram.18 
_dssp_statistics_histogram.19 
_dssp_statistics_histogram.20 
_dssp_statistics_histogram.21 
_dssp_statistics_histogram.22 
_dssp_statistics_histogram.23 
_dssp_statistics_histogram.24 
_dssp_statistics_histogram.25 
_dssp_statistics_histogram.26 
_dssp_statistics_histogram.27 
_dssp_statistics_histogram.28 
_dssp_statistics_histogram.29 
_dssp_statistics_histogram.30 
Danio_rerio_GeneID=110439069 residues_per_alpha_helix        0 0 0 0 0 0 0 2 0 0 0 0 0 0 0 0 0 0 0 0 0 0 0 0 0 0 0 0 0 0 
Danio_rerio_GeneID=110439069 parallel_bridges_per_ladder     1 0 0 0 0 0 0 0 0 0 0 0 0 0 0 0 0 0 0 0 0 0 0 0 0 0 0 0 0 0 
Danio_rerio_GeneID=110439069 antiparallel_bridges_per_ladder 3 4 1 5 2 2 0 0 0 0 0 0 0 0 0 0 0 0 0 0 0 0 0 0 0 0 0 0 0 0 
Danio_rerio_GeneID=110439069 ladders_per_sheet               1 0 0 0 0 1 0 1 0 0 0 0 0 0 0 0 0 0 0 0 0 0 0 0 0 0 0 0 0 0 
# 
loop_
_dssp_statistics_hbond.entry_id 
_dssp_statistics_hbond.type 
_dssp_statistics_hbond.count 
_dssp_statistics_hbond.count_per_100 
Danio_rerio_GeneID=110439069 O(I)-->H-N(J)          142 64.3 
Danio_rerio_GeneID=110439069 'PARALLEL BRIDGES'     2   0.9  
Danio_rerio_GeneID=110439069 'ANTIPARALLEL BRIDGES' 75  33.9 
Danio_rerio_GeneID=110439069 O(I)-->H-N(I-5)        2   0.9  
Danio_rerio_GeneID=110439069 O(I)-->H-N(I-4)        1   0.5  
Danio_rerio_GeneID=110439069 O(I)-->H-N(I-3)        4   1.8  
Danio_rerio_GeneID=110439069 O(I)-->H-N(I-2)        0   0.0  
Danio_rerio_GeneID=110439069 O(I)-->H-N(I-1)        0   0.0  
Danio_rerio_GeneID=110439069 O(I)-->H-N(I+0)        0   0.0  
Danio_rerio_GeneID=110439069 O(I)-->H-N(I+1)        0   0.0  
Danio_rerio_GeneID=110439069 O(I)-->H-N(I+2)        19  8.6  
Danio_rerio_GeneID=110439069 O(I)-->H-N(I+3)        21  9.5  
Danio_rerio_GeneID=110439069 O(I)-->H-N(I+4)        14  6.3  
Danio_rerio_GeneID=110439069 O(I)-->H-N(I+5)        1   0.5  
# 
_dssp_statistics.entry_id                       Danio_rerio_GeneID=110439069 
_dssp_statistics.nr_of_residues                 221 
_dssp_statistics.nr_of_chains                   1 
_dssp_statistics.nr_of_ss_bridges_total         0 
_dssp_statistics.nr_of_ss_bridges_intra_chain   0 
_dssp_statistics.nr_of_ss_bridges_inter_chain   0 
# 
loop_
_chem_comp.id 
_chem_comp.type 
_chem_comp.mon_nstd_flag 
_chem_comp.name 
_chem_comp.formula 
_chem_comp.formula_weight 
ALA 'L-PEPTIDE LINKING' y ALANINE         'C3 H7 N O2'     89.093 
ARG 'L-PEPTIDE LINKING' y ARGININE        'C6 H15 N4 O2'  175.209 
ASN 'L-PEPTIDE LINKING' y ASPARAGINE      'C4 H8 N2 O3'   132.118 
ASP 'L-PEPTIDE LINKING' y 'ASPARTIC ACID' 'C4 H7 N O4'    133.103 
CYS 'L-PEPTIDE LINKING' y CYSTEINE        'C3 H7 N O2 S'  121.158 
GLN 'L-PEPTIDE LINKING' y GLUTAMINE       'C5 H10 N2 O3'  146.144 
GLU 'L-PEPTIDE LINKING' y 'GLUTAMIC ACID' 'C5 H9 N O4'    147.129 
GLY 'PEPTIDE LINKING'   y GLYCINE         'C2 H5 N O2'     75.067 
HIS 'L-PEPTIDE LINKING' y HISTIDINE       'C6 H10 N3 O2'  156.162 
ILE 'L-PEPTIDE LINKING' y ISOLEUCINE      'C6 H13 N O2'   131.173 
LEU 'L-PEPTIDE LINKING' y LEUCINE         'C6 H13 N O2'   131.173 
LYS 'L-PEPTIDE LINKING' y LYSINE          'C6 H15 N2 O2'  147.195 
MET 'L-PEPTIDE LINKING' y METHIONINE      'C5 H11 N O2 S' 149.211 
PHE 'L-PEPTIDE LINKING' y PHENYLALANINE   'C9 H11 N O2'   165.189 
PRO 'L-PEPTIDE LINKING' y PROLINE         'C5 H9 N O2'     115.13 
SER 'L-PEPTIDE LINKING' y SERINE          'C3 H7 N O3'    105.093 
THR 'L-PEPTIDE LINKING' y THREONINE       'C4 H9 N O3'    119.119 
TRP 'L-PEPTIDE LINKING' y TRYPTOPHAN      'C11 H12 N2 O2' 204.225 
TYR 'L-PEPTIDE LINKING' y TYROSINE        'C9 H11 N O3'   181.189 
VAL 'L-PEPTIDE LINKING' y VALINE          'C5 H11 N O2'   117.146 
# 
loop_
_atom_type.symbol 
N 
C 
O 
S 
# 
loop_
_entity_poly_seq.entity_id 
_entity_poly_seq.num 
_entity_poly_seq.mon_id 
_entity_poly_seq.hetero 
1   1 GLY n 
1   2 ILE n 
1   3 VAL n 
1   4 ASP n 
1   5 GLY n 
1   6 GLN n 
1   7 GLU n 
1   8 ALA n 
1   9 LYS n 
1  10 PRO n 
1  11 HIS n 
1  12 SER n 
1  13 ARG n 
1  14 PRO n 
1  15 TYR n 
1  16 MET n 
1  17 VAL n 
1  18 SER n 
1  19 VAL n 
1  20 GLN n 
1  21 GLN n 
1  22 PHE n 
1  23 ASP n 
1  24 GLN n 
1  25 ASN n 
1  26 ILE n 
1  27 CYS n 
1  28 ALA n 
1  29 GLY n 
1  30 PHE n 
1  31 LEU n 
1  32 ILE n 
1  33 SER n 
1  34 ASP n 
1  35 ARG n 
1  36 PHE n 
1  37 VAL n 
1  38 LEU n 
1  39 THR n 
1  40 ALA n 
1  41 ALA n 
1  42 GLN n 
1  43 CYS n 
1  44 TRP n 
1  45 ASN n 
1  46 GLN n 
1  47 ASP n 
1  48 LEU n 
1  49 THR n 
1  50 VAL n 
1  51 VAL n 
1  52 VAL n 
1  53 GLY n 
1  54 ALA n 
1  55 HIS n 
1  56 ASP n 
1  57 LEU n 
1  58 ARG n 
1  59 LYS n 
1  60 ARG n 
1  61 GLN n 
1  62 HIS n 
1  63 SER n 
1  64 LYS n 
1  65 ASN n 
1  66 PHE n 
1  67 ILE n 
1  68 VAL n 
1  69 LYS n 
1  70 ASN n 
1  71 HIS n 
1  72 ILE n 
1  73 THR n 
1  74 HIS n 
1  75 PRO n 
1  76 ASN n 
1  77 PHE n 
1  78 ASN n 
1  79 SER n 
1  80 LYS n 
1  81 THR n 
1  82 PHE n 
1  83 GLU n 
1  84 ASN n 
1  85 ASP n 
1  86 ILE n 
1  87 MET n 
1  88 LEU n 
1  89 LEU n 
1  90 LYS n 
1  91 LEU n 
1  92 LYS n 
1  93 GLU n 
1  94 LYS n 
1  95 VAL n 
1  96 PRO n 
1  97 LEU n 
1  98 ASN n 
1  99 ASN n 
1 100 LYS n 
1 101 ILE n 
1 102 ARG n 
1 103 PRO n 
1 104 ILE n 
1 105 SER n 
1 106 LEU n 
1 107 PRO n 
1 108 LYS n 
1 109 GLU n 
1 110 SER n 
1 111 PHE n 
1 112 LYS n 
1 113 ALA n 
1 114 ASP n 
1 115 THR n 
1 116 LEU n 
1 117 CYS n 
1 118 SER n 
1 119 VAL n 
1 120 ALA n 
1 121 GLY n 
1 122 TRP n 
1 123 GLY n 
1 124 ARG n 
1 125 LEU n 
1 126 TRP n 
1 127 THR n 
1 128 LYS n 
1 129 GLY n 
1 130 PRO n 
1 131 VAL n 
1 132 SER n 
1 133 ASP n 
1 134 LEU n 
1 135 LEU n 
1 136 LEU n 
1 137 GLU n 
1 138 ALA n 
1 139 LYS n 
1 140 THR n 
1 141 ALA n 
1 142 ILE n 
1 143 VAL n 
1 144 ASN n 
1 145 ASP n 
1 146 ALA n 
1 147 GLU n 
1 148 CYS n 
1 149 LYS n 
1 150 LEU n 
1 151 ARG n 
1 152 TRP n 
1 153 GLY n 
1 154 SER n 
1 155 TYR n 
1 156 VAL n 
1 157 PRO n 
1 158 SER n 
1 159 MET n 
1 160 MET n 
1 161 ILE n 
1 162 CYS n 
1 163 ALA n 
1 164 PHE n 
1 165 GLY n 
1 166 HIS n 
1 167 GLY n 
1 168 GLY n 
1 169 SER n 
1 170 CYS n 
1 171 ASN n 
1 172 GLY n 
1 173 ASP n 
1 174 GLY n 
1 175 GLY n 
1 176 GLY n 
1 177 PRO n 
1 178 LEU n 
1 179 VAL n 
1 180 CYS n 
1 181 ASN n 
1 182 ASN n 
1 183 THR n 
1 184 ALA n 
1 185 VAL n 
1 186 GLY n 
1 187 VAL n 
1 188 THR n 
1 189 ILE n 
1 190 PHE n 
1 191 ARG n 
1 192 ASP n 
1 193 HIS n 
1 194 LEU n 
1 195 CYS n 
1 196 ASN n 
1 197 SER n 
1 198 ARG n 
1 199 LEU n 
1 200 LEU n 
1 201 PRO n 
1 202 ASN n 
1 203 VAL n 
1 204 TYR n 
1 205 THR n 
1 206 LYS n 
1 207 ILE n 
1 208 SER n 
1 209 VAL n 
1 210 TYR n 
1 211 LEU n 
1 212 PRO n 
1 213 TRP n 
1 214 ILE n 
1 215 ARG n 
1 216 SER n 
1 217 ILE n 
1 218 ILE n 
1 219 GLY n 
1 220 ASN n 
1 221 VAL n 
# 
loop_
_pdbx_poly_seq_scheme.asym_id 
_pdbx_poly_seq_scheme.entity_id 
_pdbx_poly_seq_scheme.seq_id 
_pdbx_poly_seq_scheme.mon_id 
_pdbx_poly_seq_scheme.ndb_seq_num 
_pdbx_poly_seq_scheme.pdb_seq_num 
_pdbx_poly_seq_scheme.auth_seq_num 
_pdbx_poly_seq_scheme.pdb_mon_id 
_pdbx_poly_seq_scheme.auth_mon_id 
_pdbx_poly_seq_scheme.pdb_strand_id 
_pdbx_poly_seq_scheme.pdb_ins_code 
_pdbx_poly_seq_scheme.hetero 
A 1   1 GLY   1 1   1   GLY GLY A ? n 
A 1   2 ILE   2 2   2   ILE ILE A ? n 
A 1   3 VAL   3 3   3   VAL VAL A ? n 
A 1   4 ASP   4 4   4   ASP ASP A ? n 
A 1   5 GLY   5 5   5   GLY GLY A ? n 
A 1   6 GLN   6 6   6   GLN GLN A ? n 
A 1   7 GLU   7 7   7   GLU GLU A ? n 
A 1   8 ALA   8 8   8   ALA ALA A ? n 
A 1   9 LYS   9 9   9   LYS LYS A ? n 
A 1  10 PRO  10 10  10  PRO PRO A ? n 
A 1  11 HIS  11 11  11  HIS HIS A ? n 
A 1  12 SER  12 12  12  SER SER A ? n 
A 1  13 ARG  13 13  13  ARG ARG A ? n 
A 1  14 PRO  14 14  14  PRO PRO A ? n 
A 1  15 TYR  15 15  15  TYR TYR A ? n 
A 1  16 MET  16 16  16  MET MET A ? n 
A 1  17 VAL  17 17  17  VAL VAL A ? n 
A 1  18 SER  18 18  18  SER SER A ? n 
A 1  19 VAL  19 19  19  VAL VAL A ? n 
A 1  20 GLN  20 20  20  GLN GLN A ? n 
A 1  21 GLN  21 21  21  GLN GLN A ? n 
A 1  22 PHE  22 22  22  PHE PHE A ? n 
A 1  23 ASP  23 23  23  ASP ASP A ? n 
A 1  24 GLN  24 24  24  GLN GLN A ? n 
A 1  25 ASN  25 25  25  ASN ASN A ? n 
A 1  26 ILE  26 26  26  ILE ILE A ? n 
A 1  27 CYS  27 27  27  CYS CYS A ? n 
A 1  28 ALA  28 28  28  ALA ALA A ? n 
A 1  29 GLY  29 29  29  GLY GLY A ? n 
A 1  30 PHE  30 30  30  PHE PHE A ? n 
A 1  31 LEU  31 31  31  LEU LEU A ? n 
A 1  32 ILE  32 32  32  ILE ILE A ? n 
A 1  33 SER  33 33  33  SER SER A ? n 
A 1  34 ASP  34 34  34  ASP ASP A ? n 
A 1  35 ARG  35 35  35  ARG ARG A ? n 
A 1  36 PHE  36 36  36  PHE PHE A ? n 
A 1  37 VAL  37 37  37  VAL VAL A ? n 
A 1  38 LEU  38 38  38  LEU LEU A ? n 
A 1  39 THR  39 39  39  THR THR A ? n 
A 1  40 ALA  40 40  40  ALA ALA A ? n 
A 1  41 ALA  41 41  41  ALA ALA A ? n 
A 1  42 GLN  42 42  42  GLN GLN A ? n 
A 1  43 CYS  43 43  43  CYS CYS A ? n 
A 1  44 TRP  44 44  44  TRP TRP A ? n 
A 1  45 ASN  45 45  45  ASN ASN A ? n 
A 1  46 GLN  46 46  46  GLN GLN A ? n 
A 1  47 ASP  47 47  47  ASP ASP A ? n 
A 1  48 LEU  48 48  48  LEU LEU A ? n 
A 1  49 THR  49 49  49  THR THR A ? n 
A 1  50 VAL  50 50  50  VAL VAL A ? n 
A 1  51 VAL  51 51  51  VAL VAL A ? n 
A 1  52 VAL  52 52  52  VAL VAL A ? n 
A 1  53 GLY  53 53  53  GLY GLY A ? n 
A 1  54 ALA  54 54  54  ALA ALA A ? n 
A 1  55 HIS  55 55  55  HIS HIS A ? n 
A 1  56 ASP  56 56  56  ASP ASP A ? n 
A 1  57 LEU  57 57  57  LEU LEU A ? n 
A 1  58 ARG  58 58  58  ARG ARG A ? n 
A 1  59 LYS  59 59  59  LYS LYS A ? n 
A 1  60 ARG  60 60  60  ARG ARG A ? n 
A 1  61 GLN  61 61  61  GLN GLN A ? n 
A 1  62 HIS  62 62  62  HIS HIS A ? n 
A 1  63 SER  63 63  63  SER SER A ? n 
A 1  64 LYS  64 64  64  LYS LYS A ? n 
A 1  65 ASN  65 65  65  ASN ASN A ? n 
A 1  66 PHE  66 66  66  PHE PHE A ? n 
A 1  67 ILE  67 67  67  ILE ILE A ? n 
A 1  68 VAL  68 68  68  VAL VAL A ? n 
A 1  69 LYS  69 69  69  LYS LYS A ? n 
A 1  70 ASN  70 70  70  ASN ASN A ? n 
A 1  71 HIS  71 71  71  HIS HIS A ? n 
A 1  72 ILE  72 72  72  ILE ILE A ? n 
A 1  73 THR  73 73  73  THR THR A ? n 
A 1  74 HIS  74 74  74  HIS HIS A ? n 
A 1  75 PRO  75 75  75  PRO PRO A ? n 
A 1  76 ASN  76 76  76  ASN ASN A ? n 
A 1  77 PHE  77 77  77  PHE PHE A ? n 
A 1  78 ASN  78 78  78  ASN ASN A ? n 
A 1  79 SER  79 79  79  SER SER A ? n 
A 1  80 LYS  80 80  80  LYS LYS A ? n 
A 1  81 THR  81 81  81  THR THR A ? n 
A 1  82 PHE  82 82  82  PHE PHE A ? n 
A 1  83 GLU  83 83  83  GLU GLU A ? n 
A 1  84 ASN  84 84  84  ASN ASN A ? n 
A 1  85 ASP  85 85  85  ASP ASP A ? n 
A 1  86 ILE  86 86  86  ILE ILE A ? n 
A 1  87 MET  87 87  87  MET MET A ? n 
A 1  88 LEU  88 88  88  LEU LEU A ? n 
A 1  89 LEU  89 89  89  LEU LEU A ? n 
A 1  90 LYS  90 90  90  LYS LYS A ? n 
A 1  91 LEU  91 91  91  LEU LEU A ? n 
A 1  92 LYS  92 92  92  LYS LYS A ? n 
A 1  93 GLU  93 93  93  GLU GLU A ? n 
A 1  94 LYS  94 94  94  LYS LYS A ? n 
A 1  95 VAL  95 95  95  VAL VAL A ? n 
A 1  96 PRO  96 96  96  PRO PRO A ? n 
A 1  97 LEU  97 97  97  LEU LEU A ? n 
A 1  98 ASN  98 98  98  ASN ASN A ? n 
A 1  99 ASN  99 99  99  ASN ASN A ? n 
A 1 100 LYS 100 100 100 LYS LYS A ? n 
A 1 101 ILE 101 101 101 ILE ILE A ? n 
A 1 102 ARG 102 102 102 ARG ARG A ? n 
A 1 103 PRO 103 103 103 PRO PRO A ? n 
A 1 104 ILE 104 104 104 ILE ILE A ? n 
A 1 105 SER 105 105 105 SER SER A ? n 
A 1 106 LEU 106 106 106 LEU LEU A ? n 
A 1 107 PRO 107 107 107 PRO PRO A ? n 
A 1 108 LYS 108 108 108 LYS LYS A ? n 
A 1 109 GLU 109 109 109 GLU GLU A ? n 
A 1 110 SER 110 110 110 SER SER A ? n 
A 1 111 PHE 111 111 111 PHE PHE A ? n 
A 1 112 LYS 112 112 112 LYS LYS A ? n 
A 1 113 ALA 113 113 113 ALA ALA A ? n 
A 1 114 ASP 114 114 114 ASP ASP A ? n 
A 1 115 THR 115 115 115 THR THR A ? n 
A 1 116 LEU 116 116 116 LEU LEU A ? n 
A 1 117 CYS 117 117 117 CYS CYS A ? n 
A 1 118 SER 118 118 118 SER SER A ? n 
A 1 119 VAL 119 119 119 VAL VAL A ? n 
A 1 120 ALA 120 120 120 ALA ALA A ? n 
A 1 121 GLY 121 121 121 GLY GLY A ? n 
A 1 122 TRP 122 122 122 TRP TRP A ? n 
A 1 123 GLY 123 123 123 GLY GLY A ? n 
A 1 124 ARG 124 124 124 ARG ARG A ? n 
A 1 125 LEU 125 125 125 LEU LEU A ? n 
A 1 126 TRP 126 126 126 TRP TRP A ? n 
A 1 127 THR 127 127 127 THR THR A ? n 
A 1 128 LYS 128 128 128 LYS LYS A ? n 
A 1 129 GLY 129 129 129 GLY GLY A ? n 
A 1 130 PRO 130 130 130 PRO PRO A ? n 
A 1 131 VAL 131 131 131 VAL VAL A ? n 
A 1 132 SER 132 132 132 SER SER A ? n 
A 1 133 ASP 133 133 133 ASP ASP A ? n 
A 1 134 LEU 134 134 134 LEU LEU A ? n 
A 1 135 LEU 135 135 135 LEU LEU A ? n 
A 1 136 LEU 136 136 136 LEU LEU A ? n 
A 1 137 GLU 137 137 137 GLU GLU A ? n 
A 1 138 ALA 138 138 138 ALA ALA A ? n 
A 1 139 LYS 139 139 139 LYS LYS A ? n 
A 1 140 THR 140 140 140 THR THR A ? n 
A 1 141 ALA 141 141 141 ALA ALA A ? n 
A 1 142 ILE 142 142 142 ILE ILE A ? n 
A 1 143 VAL 143 143 143 VAL VAL A ? n 
A 1 144 ASN 144 144 144 ASN ASN A ? n 
A 1 145 ASP 145 145 145 ASP ASP A ? n 
A 1 146 ALA 146 146 146 ALA ALA A ? n 
A 1 147 GLU 147 147 147 GLU GLU A ? n 
A 1 148 CYS 148 148 148 CYS CYS A ? n 
A 1 149 LYS 149 149 149 LYS LYS A ? n 
A 1 150 LEU 150 150 150 LEU LEU A ? n 
A 1 151 ARG 151 151 151 ARG ARG A ? n 
A 1 152 TRP 152 152 152 TRP TRP A ? n 
A 1 153 GLY 153 153 153 GLY GLY A ? n 
A 1 154 SER 154 154 154 SER SER A ? n 
A 1 155 TYR 155 155 155 TYR TYR A ? n 
A 1 156 VAL 156 156 156 VAL VAL A ? n 
A 1 157 PRO 157 157 157 PRO PRO A ? n 
A 1 158 SER 158 158 158 SER SER A ? n 
A 1 159 MET 159 159 159 MET MET A ? n 
A 1 160 MET 160 160 160 MET MET A ? n 
A 1 161 ILE 161 161 161 ILE ILE A ? n 
A 1 162 CYS 162 162 162 CYS CYS A ? n 
A 1 163 ALA 163 163 163 ALA ALA A ? n 
A 1 164 PHE 164 164 164 PHE PHE A ? n 
A 1 165 GLY 165 165 165 GLY GLY A ? n 
A 1 166 HIS 166 166 166 HIS HIS A ? n 
A 1 167 GLY 167 167 167 GLY GLY A ? n 
A 1 168 GLY 168 168 168 GLY GLY A ? n 
A 1 169 SER 169 169 169 SER SER A ? n 
A 1 170 CYS 170 170 170 CYS CYS A ? n 
A 1 171 ASN 171 171 171 ASN ASN A ? n 
A 1 172 GLY 172 172 172 GLY GLY A ? n 
A 1 173 ASP 173 173 173 ASP ASP A ? n 
A 1 174 GLY 174 174 174 GLY GLY A ? n 
A 1 175 GLY 175 175 175 GLY GLY A ? n 
A 1 176 GLY 176 176 176 GLY GLY A ? n 
A 1 177 PRO 177 177 177 PRO PRO A ? n 
A 1 178 LEU 178 178 178 LEU LEU A ? n 
A 1 179 VAL 179 179 179 VAL VAL A ? n 
A 1 180 CYS 180 180 180 CYS CYS A ? n 
A 1 181 ASN 181 181 181 ASN ASN A ? n 
A 1 182 ASN 182 182 182 ASN ASN A ? n 
A 1 183 THR 183 183 183 THR THR A ? n 
A 1 184 ALA 184 184 184 ALA ALA A ? n 
A 1 185 VAL 185 185 185 VAL VAL A ? n 
A 1 186 GLY 186 186 186 GLY GLY A ? n 
A 1 187 VAL 187 187 187 VAL VAL A ? n 
A 1 188 THR 188 188 188 THR THR A ? n 
A 1 189 ILE 189 189 189 ILE ILE A ? n 
A 1 190 PHE 190 190 190 PHE PHE A ? n 
A 1 191 ARG 191 191 191 ARG ARG A ? n 
A 1 192 ASP 192 192 192 ASP ASP A ? n 
A 1 193 HIS 193 193 193 HIS HIS A ? n 
A 1 194 LEU 194 194 194 LEU LEU A ? n 
A 1 195 CYS 195 195 195 CYS CYS A ? n 
A 1 196 ASN 196 196 196 ASN ASN A ? n 
A 1 197 SER 197 197 197 SER SER A ? n 
A 1 198 ARG 198 198 198 ARG ARG A ? n 
A 1 199 LEU 199 199 199 LEU LEU A ? n 
A 1 200 LEU 200 200 200 LEU LEU A ? n 
A 1 201 PRO 201 201 201 PRO PRO A ? n 
A 1 202 ASN 202 202 202 ASN ASN A ? n 
A 1 203 VAL 203 203 203 VAL VAL A ? n 
A 1 204 TYR 204 204 204 TYR TYR A ? n 
A 1 205 THR 205 205 205 THR THR A ? n 
A 1 206 LYS 206 206 206 LYS LYS A ? n 
A 1 207 ILE 207 207 207 ILE ILE A ? n 
A 1 208 SER 208 208 208 SER SER A ? n 
A 1 209 VAL 209 209 209 VAL VAL A ? n 
A 1 210 TYR 210 210 210 TYR TYR A ? n 
A 1 211 LEU 211 211 211 LEU LEU A ? n 
A 1 212 PRO 212 212 212 PRO PRO A ? n 
A 1 213 TRP 213 213 213 TRP TRP A ? n 
A 1 214 ILE 214 214 214 ILE ILE A ? n 
A 1 215 ARG 215 215 215 ARG ARG A ? n 
A 1 216 SER 216 216 216 SER SER A ? n 
A 1 217 ILE 217 217 217 ILE ILE A ? n 
A 1 218 ILE 218 218 218 ILE ILE A ? n 
A 1 219 GLY 219 219 219 GLY GLY A ? n 
A 1 220 ASN 220 220 220 ASN ASN A ? n 
A 1 221 VAL 221 221 221 VAL VAL A ? n 
# 
loop_
_atom_site.group_PDB 
_atom_site.id 
_atom_site.type_symbol 
_atom_site.label_atom_id 
_atom_site.label_alt_id 
_atom_site.label_comp_id 
_atom_site.label_asym_id 
_atom_site.label_entity_id 
_atom_site.label_seq_id 
_atom_site.pdbx_PDB_ins_code 
_atom_site.Cartn_x 
_atom_site.Cartn_y 
_atom_site.Cartn_z 
_atom_site.occupancy 
_atom_site.B_iso_or_equiv 
_atom_site.pdbx_formal_charge 
_atom_site.auth_seq_id 
_atom_site.auth_comp_id 
_atom_site.auth_asym_id 
_atom_site.auth_atom_id 
_atom_site.pdbx_PDB_model_num 
ATOM 1    N N   ? GLY A 1   1 ?   0.758  11.855   0.551 1.000 88.160 ? 1   GLY A N   1 
ATOM 2    C CA  ? GLY A 1   1 ?  -0.008  12.428  -0.544 1.000 88.160 ? 1   GLY A CA  1 
ATOM 3    C C   ? GLY A 1   1 ?   0.553  12.081  -1.910 1.000 88.160 ? 1   GLY A C   1 
ATOM 4    O O   ? GLY A 1   1 ?   1.437  11.229  -2.026 1.000 88.160 ? 1   GLY A O   1 
ATOM 5    N N   ? ILE A 1   2 ?  -0.158  12.447  -2.894 1.000 95.080 ? 2   ILE A N   1 
ATOM 6    C CA  ? ILE A 1   2 ?   0.232  12.196  -4.277 1.000 95.080 ? 2   ILE A CA  1 
ATOM 7    C C   ? ILE A 1   2 ?   0.859  13.454  -4.873 1.000 95.080 ? 2   ILE A C   1 
ATOM 8    C CB  ? ILE A 1   2 ?  -0.973  11.741  -5.130 1.000 95.080 ? 2   ILE A CB  1 
ATOM 9    O O   ? ILE A 1   2 ?   0.202  14.493  -4.977 1.000 95.080 ? 2   ILE A O   1 
ATOM 10   C CG1 ? ILE A 1   2 ?  -1.638  10.511  -4.503 1.000 95.080 ? 2   ILE A CG1 1 
ATOM 11   C CG2 ? ILE A 1   2 ?  -0.537  11.454  -6.570 1.000 95.080 ? 2   ILE A CG2 1 
ATOM 12   C CD1 ? ILE A 1   2 ?  -0.694   9.333  -4.300 1.000 95.080 ? 2   ILE A CD1 1 
ATOM 13   N N   ? VAL A 1   3 ?   2.163  13.425  -5.160 1.000 94.460 ? 3   VAL A N   1 
ATOM 14   C CA  ? VAL A 1   3 ?   2.868  14.538  -5.788 1.000 94.460 ? 3   VAL A CA  1 
ATOM 15   C C   ? VAL A 1   3 ?   2.437  14.665  -7.248 1.000 94.460 ? 3   VAL A C   1 
ATOM 16   C CB  ? VAL A 1   3 ?   4.400  14.363  -5.697 1.000 94.460 ? 3   VAL A CB  1 
ATOM 17   O O   ? VAL A 1   3 ?   2.357  13.667  -7.967 1.000 94.460 ? 3   VAL A O   1 
ATOM 18   C CG1 ? VAL A 1   3 ?   5.118  15.515  -6.399 1.000 94.460 ? 3   VAL A CG1 1 
ATOM 19   C CG2 ? VAL A 1   3 ?   4.840  14.265  -4.238 1.000 94.460 ? 3   VAL A CG2 1 
ATOM 20   N N   ? ASP A 1   4 ?   2.091  15.997  -7.598 1.000 93.490 ? 4   ASP A N   1 
ATOM 21   C CA  ? ASP A 1   4 ?   1.645  16.291  -8.956 1.000 93.490 ? 4   ASP A CA  1 
ATOM 22   C C   ? ASP A 1   4 ?   0.379  15.510  -9.300 1.000 93.490 ? 4   ASP A C   1 
ATOM 23   C CB  ? ASP A 1   4 ?   2.750  15.971  -9.965 1.000 93.490 ? 4   ASP A CB  1 
ATOM 24   O O   ? ASP A 1   4 ?   0.204  15.069 -10.438 1.000 93.490 ? 4   ASP A O   1 
ATOM 25   C CG  ? ASP A 1   4 ?   3.922  16.933  -9.886 1.000 93.490 ? 4   ASP A CG  1 
ATOM 26   O OD1 ? ASP A 1   4 ?   3.728  18.099  -9.478 1.000 93.490 ? 4   ASP A OD1 1 
ATOM 27   O OD2 ? ASP A 1   4 ?   5.050  16.523 -10.238 1.000 93.490 ? 4   ASP A OD2 1 
ATOM 28   N N   ? GLY A 1   5 ?  -0.402  15.123  -8.287 1.000 94.280 ? 5   GLY A N   1 
ATOM 29   C CA  ? GLY A 1   5 ?  -1.676  14.448  -8.471 1.000 94.280 ? 5   GLY A CA  1 
ATOM 30   C C   ? GLY A 1   5 ?  -2.859  15.398  -8.486 1.000 94.280 ? 5   GLY A C   1 
ATOM 31   O O   ? GLY A 1   5 ?  -2.700  16.598  -8.253 1.000 94.280 ? 5   GLY A O   1 
ATOM 32   N N   ? GLN A 1   6 ?  -3.944  14.910  -8.864 1.000 96.580 ? 6   GLN A N   1 
ATOM 33   C CA  ? GLN A 1   6 ?  -5.205  15.644  -8.847 1.000 96.580 ? 6   GLN A CA  1 
ATOM 34   C C   ? GLN A 1   6 ?  -6.210  14.988  -7.904 1.000 96.580 ? 6   GLN A C   1 
ATOM 35   C CB  ? GLN A 1   6 ?  -5.791  15.738 -10.256 1.000 96.580 ? 6   GLN A CB  1 
ATOM 36   O O   ? GLN A 1   6 ?  -6.090  13.803  -7.588 1.000 96.580 ? 6   GLN A O   1 
ATOM 37   C CG  ? GLN A 1   6 ?  -6.142  14.388 -10.867 1.000 96.580 ? 6   GLN A CG  1 
ATOM 38   C CD  ? GLN A 1   6 ?  -6.560  14.494 -12.322 1.000 96.580 ? 6   GLN A CD  1 
ATOM 39   N NE2 ? GLN A 1   6 ?  -7.402  13.566 -12.766 1.000 96.580 ? 6   GLN A NE2 1 
ATOM 40   O OE1 ? GLN A 1   6 ?  -6.132  15.402 -13.041 1.000 96.580 ? 6   GLN A OE1 1 
ATOM 41   N N   ? GLU A 1   7 ?  -7.092  15.844  -7.397 1.000 97.370 ? 7   GLU A N   1 
ATOM 42   C CA  ? GLU A 1   7 ?  -8.137  15.280  -6.549 1.000 97.370 ? 7   GLU A CA  1 
ATOM 43   C C   ? GLU A 1   7 ?  -8.863  14.138  -7.254 1.000 97.370 ? 7   GLU A C   1 
ATOM 44   C CB  ? GLU A 1   7 ?  -9.137  16.363  -6.134 1.000 97.370 ? 7   GLU A CB  1 
ATOM 45   O O   ? GLU A 1   7 ?  -9.245  14.264  -8.419 1.000 97.370 ? 7   GLU A O   1 
ATOM 46   C CG  ? GLU A 1   7 ? -10.223  15.868  -5.189 1.000 97.370 ? 7   GLU A CG  1 
ATOM 47   C CD  ? GLU A 1   7 ? -11.159  16.971  -4.722 1.000 97.370 ? 7   GLU A CD  1 
ATOM 48   O OE1 ? GLU A 1   7 ? -12.135  16.672  -3.998 1.000 97.370 ? 7   GLU A OE1 1 
ATOM 49   O OE2 ? GLU A 1   7 ? -10.914  18.144  -5.083 1.000 97.370 ? 7   GLU A OE2 1 
ATOM 50   N N   ? ALA A 1   8 ?  -9.000  13.008  -6.577 1.000 96.620 ? 8   ALA A N   1 
ATOM 51   C CA  ? ALA A 1   8 ?  -9.782  11.886  -7.087 1.000 96.620 ? 8   ALA A CA  1 
ATOM 52   C C   ? ALA A 1   8 ? -11.273  12.213  -7.091 1.000 96.620 ? 8   ALA A C   1 
ATOM 53   C CB  ? ALA A 1   8 ?  -9.518  10.632  -6.257 1.000 96.620 ? 8   ALA A CB  1 
ATOM 54   O O   ? ALA A 1   8 ? -11.759  12.935  -6.218 1.000 96.620 ? 8   ALA A O   1 
ATOM 55   N N   ? LYS A 1   9 ? -11.877  11.723  -8.189 1.000 96.200 ? 9   LYS A N   1 
ATOM 56   C CA  ? LYS A 1   9 ? -13.333  11.807  -8.120 1.000 96.200 ? 9   LYS A CA  1 
ATOM 57   C C   ? LYS A 1   9 ? -13.865  11.109  -6.871 1.000 96.200 ? 9   LYS A C   1 
ATOM 58   C CB  ? LYS A 1   9 ? -13.966  11.196  -9.371 1.000 96.200 ? 9   LYS A CB  1 
ATOM 59   O O   ? LYS A 1   9 ? -13.465   9.984  -6.565 1.000 96.200 ? 9   LYS A O   1 
ATOM 60   C CG  ? LYS A 1   9 ? -15.476  11.368  -9.447 1.000 96.200 ? 9   LYS A CG  1 
ATOM 61   C CD  ? LYS A 1   9 ? -16.047  10.747 -10.715 1.000 96.200 ? 9   LYS A CD  1 
ATOM 62   C CE  ? LYS A 1   9 ? -17.565  10.851 -10.756 1.000 96.200 ? 9   LYS A CE  1 
ATOM 63   N NZ  ? LYS A 1   9 ? -18.129  10.248 -12.001 1.000 96.200 ? 9   LYS A NZ  1 
ATOM 64   N N   ? PRO A 1  10 ? -14.696  11.807  -6.031 1.000 94.380 ? 10  PRO A N   1 
ATOM 65   C CA  ? PRO A 1  10 ? -15.226  11.169  -4.824 1.000 94.380 ? 10  PRO A CA  1 
ATOM 66   C C   ? PRO A 1  10 ? -15.753   9.760  -5.084 1.000 94.380 ? 10  PRO A C   1 
ATOM 67   C CB  ? PRO A 1  10 ? -16.359  12.106  -4.398 1.000 94.380 ? 10  PRO A CB  1 
ATOM 68   O O   ? PRO A 1  10 ? -16.497   9.543  -6.043 1.000 94.380 ? 10  PRO A O   1 
ATOM 69   C CG  ? PRO A 1  10 ? -15.952  13.452  -4.904 1.000 94.380 ? 10  PRO A CG  1 
ATOM 70   C CD  ? PRO A 1  10 ? -15.279  13.278  -6.235 1.000 94.380 ? 10  PRO A CD  1 
ATOM 71   N N   ? HIS A 1  11 ? -15.168   8.784  -4.243 1.000 92.220 ? 11  HIS A N   1 
ATOM 72   C CA  ? HIS A 1  11 ? -15.597   7.391  -4.180 1.000 92.220 ? 11  HIS A CA  1 
ATOM 73   C C   ? HIS A 1  11 ? -15.268   6.655  -5.474 1.000 92.220 ? 11  HIS A C   1 
ATOM 74   C CB  ? HIS A 1  11 ? -17.098   7.305  -3.895 1.000 92.220 ? 11  HIS A CB  1 
ATOM 75   O O   ? HIS A 1  11 ? -15.864   5.617  -5.772 1.000 92.220 ? 11  HIS A O   1 
ATOM 76   C CG  ? HIS A 1  11 ? -17.516   8.036  -2.659 1.000 92.220 ? 11  HIS A CG  1 
ATOM 77   C CD2 ? HIS A 1  11 ? -18.375   9.069  -2.485 1.000 92.220 ? 11  HIS A CD2 1 
ATOM 78   N ND1 ? HIS A 1  11 ? -17.029   7.723  -1.409 1.000 92.220 ? 11  HIS A ND1 1 
ATOM 79   C CE1 ? HIS A 1  11 ? -17.572   8.534  -0.516 1.000 92.220 ? 11  HIS A CE1 1 
ATOM 80   N NE2 ? HIS A 1  11 ? -18.393   9.359  -1.143 1.000 92.220 ? 11  HIS A NE2 1 
ATOM 81   N N   ? SER A 1  12 ? -14.428   7.197  -6.360 1.000 95.400 ? 12  SER A N   1 
ATOM 82   C CA  ? SER A 1  12 ? -13.916   6.539  -7.558 1.000 95.400 ? 12  SER A CA  1 
ATOM 83   C C   ? SER A 1  12 ? -12.864   5.492  -7.206 1.000 95.400 ? 12  SER A C   1 
ATOM 84   C CB  ? SER A 1  12 ? -13.322   7.566  -8.522 1.000 95.400 ? 12  SER A CB  1 
ATOM 85   O O   ? SER A 1  12 ? -12.511   4.655  -8.039 1.000 95.400 ? 12  SER A O   1 
ATOM 86   O OG  ? SER A 1  12 ? -12.219   8.231  -7.932 1.000 95.400 ? 12  SER A OG  1 
ATOM 87   N N   ? ARG A 1  13 ? -12.370   5.446  -6.032 1.000 96.350 ? 13  ARG A N   1 
ATOM 88   C CA  ? ARG A 1  13 ? -11.454   4.457  -5.473 1.000 96.350 ? 13  ARG A CA  1 
ATOM 89   C C   ? ARG A 1  13 ? -12.050   3.797  -4.234 1.000 96.350 ? 13  ARG A C   1 
ATOM 90   C CB  ? ARG A 1  13 ? -10.111   5.103  -5.127 1.000 96.350 ? 13  ARG A CB  1 
ATOM 91   O O   ? ARG A 1  13 ? -11.580   4.022  -3.117 1.000 96.350 ? 13  ARG A O   1 
ATOM 92   C CG  ? ARG A 1  13 ?  -9.466   5.843  -6.288 1.000 96.350 ? 13  ARG A CG  1 
ATOM 93   C CD  ? ARG A 1  13 ?  -9.076   4.896  -7.414 1.000 96.350 ? 13  ARG A CD  1 
ATOM 94   N NE  ? ARG A 1  13 ?  -8.402   5.600  -8.501 1.000 96.350 ? 13  ARG A NE  1 
ATOM 95   N NH1 ? ARG A 1  13 ? -10.343   6.155  -9.623 1.000 96.350 ? 13  ARG A NH1 1 
ATOM 96   N NH2 ? ARG A 1  13 ?  -8.308   6.795 -10.460 1.000 96.350 ? 13  ARG A NH2 1 
ATOM 97   C CZ  ? ARG A 1  13 ?  -9.019   6.182  -9.526 1.000 96.350 ? 13  ARG A CZ  1 
ATOM 98   N N   ? PRO A 1  14 ? -13.004   2.941  -4.385 1.000 96.250 ? 14  PRO A N   1 
ATOM 99   C CA  ? PRO A 1  14 ? -13.805   2.401  -3.285 1.000 96.250 ? 14  PRO A CA  1 
ATOM 100  C C   ? PRO A 1  14 ? -13.024   1.422  -2.411 1.000 96.250 ? 14  PRO A C   1 
ATOM 101  C CB  ? PRO A 1  14 ? -14.957   1.693  -4.003 1.000 96.250 ? 14  PRO A CB  1 
ATOM 102  O O   ? PRO A 1  14 ? -13.471   1.075  -1.315 1.000 96.250 ? 14  PRO A O   1 
ATOM 103  C CG  ? PRO A 1  14 ? -14.400   1.313  -5.337 1.000 96.250 ? 14  PRO A CG  1 
ATOM 104  C CD  ? PRO A 1  14 ? -13.464   2.397  -5.789 1.000 96.250 ? 14  PRO A CD  1 
ATOM 105  N N   ? TYR A 1  15 ? -11.798   1.054  -2.809 1.000 97.910 ? 15  TYR A N   1 
ATOM 106  C CA  ? TYR A 1  15 ? -10.946   0.103  -2.104 1.000 97.910 ? 15  TYR A CA  1 
ATOM 107  C C   ? TYR A 1  15 ?  -9.970   0.824  -1.182 1.000 97.910 ? 15  TYR A C   1 
ATOM 108  C CB  ? TYR A 1  15 ? -10.176  -0.770  -3.099 1.000 97.910 ? 15  TYR A CB  1 
ATOM 109  O O   ? TYR A 1  15 ?  -9.318   0.196  -0.344 1.000 97.910 ? 15  TYR A O   1 
ATOM 110  C CG  ? TYR A 1  15 ?  -9.487   0.015  -4.189 1.000 97.910 ? 15  TYR A CG  1 
ATOM 111  C CD1 ? TYR A 1  15 ? -10.047   0.117  -5.461 1.000 97.910 ? 15  TYR A CD1 1 
ATOM 112  C CD2 ? TYR A 1  15 ?  -8.276   0.655  -3.950 1.000 97.910 ? 15  TYR A CD2 1 
ATOM 113  C CE1 ? TYR A 1  15 ?  -9.415   0.838  -6.469 1.000 97.910 ? 15  TYR A CE1 1 
ATOM 114  C CE2 ? TYR A 1  15 ?  -7.635   1.379  -4.951 1.000 97.910 ? 15  TYR A CE2 1 
ATOM 115  O OH  ? TYR A 1  15 ?  -7.582   2.179  -7.199 1.000 97.910 ? 15  TYR A OH  1 
ATOM 116  C CZ  ? TYR A 1  15 ?  -8.212   1.465  -6.204 1.000 97.910 ? 15  TYR A CZ  1 
ATOM 117  N N   ? MET A 1  16 ?  -9.815   2.142  -1.357 1.000 97.720 ? 16  MET A N   1 
ATOM 118  C CA  ? MET A 1  16 ?  -8.810   2.901  -0.617 1.000 97.720 ? 16  MET A CA  1 
ATOM 119  C C   ? MET A 1  16 ?  -9.151   2.952   0.868 1.000 97.720 ? 16  MET A C   1 
ATOM 120  C CB  ? MET A 1  16 ?  -8.689   4.320  -1.176 1.000 97.720 ? 16  MET A CB  1 
ATOM 121  O O   ? MET A 1  16 ? -10.314   3.126   1.237 1.000 97.720 ? 16  MET A O   1 
ATOM 122  C CG  ? MET A 1  16 ?  -7.855   4.411  -2.443 1.000 97.720 ? 16  MET A CG  1 
ATOM 123  S SD  ? MET A 1  16 ?  -6.109   3.915  -2.172 1.000 97.720 ? 16  MET A SD  1 
ATOM 124  C CE  ? MET A 1  16 ?  -5.542   5.293  -1.138 1.000 97.720 ? 16  MET A CE  1 
ATOM 125  N N   ? VAL A 1  17 ?  -8.100   2.790   1.668 1.000 97.800 ? 17  VAL A N   1 
ATOM 126  C CA  ? VAL A 1  17 ?  -8.312   2.918   3.106 1.000 97.800 ? 17  VAL A CA  1 
ATOM 127  C C   ? VAL A 1  17 ?  -7.202   3.770   3.718 1.000 97.800 ? 17  VAL A C   1 
ATOM 128  C CB  ? VAL A 1  17 ?  -8.367   1.537   3.797 1.000 97.800 ? 17  VAL A CB  1 
ATOM 129  O O   ? VAL A 1  17 ?  -6.069   3.768   3.231 1.000 97.800 ? 17  VAL A O   1 
ATOM 130  C CG1 ? VAL A 1  17 ?  -9.440   0.657   3.159 1.000 97.800 ? 17  VAL A CG1 1 
ATOM 131  C CG2 ? VAL A 1  17 ?  -7.002   0.854   3.731 1.000 97.800 ? 17  VAL A CG2 1 
ATOM 132  N N   ? SER A 1  18 ?  -7.595   4.491   4.771 1.000 97.410 ? 18  SER A N   1 
ATOM 133  C CA  ? SER A 1  18 ?  -6.636   5.200   5.613 1.000 97.410 ? 18  SER A CA  1 
ATOM 134  C C   ? SER A 1  18 ?  -6.266   4.377   6.843 1.000 97.410 ? 18  SER A C   1 
ATOM 135  C CB  ? SER A 1  18 ?  -7.201   6.553   6.046 1.000 97.410 ? 18  SER A CB  1 
ATOM 136  O O   ? SER A 1  18 ?  -7.137   4.003   7.631 1.000 97.410 ? 18  SER A O   1 
ATOM 137  O OG  ? SER A 1  18 ?  -6.275   7.246   6.866 1.000 97.410 ? 18  SER A OG  1 
ATOM 138  N N   ? VAL A 1  19 ?  -4.990   4.006   6.903 1.000 97.500 ? 19  VAL A N   1 
ATOM 139  C CA  ? VAL A 1  19 ?  -4.481   3.362   8.110 1.000 97.500 ? 19  VAL A CA  1 
ATOM 140  C C   ? VAL A 1  19 ?  -4.062   4.423   9.125 1.000 97.500 ? 19  VAL A C   1 
ATOM 141  C CB  ? VAL A 1  19 ?  -3.292   2.426   7.795 1.000 97.500 ? 19  VAL A CB  1 
ATOM 142  O O   ? VAL A 1  19 ?  -3.179   5.240   8.850 1.000 97.500 ? 19  VAL A O   1 
ATOM 143  C CG1 ? VAL A 1  19 ?  -2.814   1.717   9.061 1.000 97.500 ? 19  VAL A CG1 1 
ATOM 144  C CG2 ? VAL A 1  19 ?  -3.683   1.410   6.724 1.000 97.500 ? 19  VAL A CG2 1 
ATOM 145  N N   ? GLN A 1  20 ?  -4.757   4.362  10.381 1.000 96.380 ? 20  GLN A N   1 
ATOM 146  C CA  ? GLN A 1  20 ?  -4.616   5.490  11.296 1.000 96.380 ? 20  GLN A CA  1 
ATOM 147  C C   ? GLN A 1  20 ?  -4.092   5.033  12.655 1.000 96.380 ? 20  GLN A C   1 
ATOM 148  C CB  ? GLN A 1  20 ?  -5.952   6.215  11.466 1.000 96.380 ? 20  GLN A CB  1 
ATOM 149  O O   ? GLN A 1  20 ?  -4.320   3.893  13.063 1.000 96.380 ? 20  GLN A O   1 
ATOM 150  C CG  ? GLN A 1  20 ?  -6.454   6.883  10.193 1.000 96.380 ? 20  GLN A CG  1 
ATOM 151  C CD  ? GLN A 1  20 ?  -7.682   7.743  10.427 1.000 96.380 ? 20  GLN A CD  1 
ATOM 152  N NE2 ? GLN A 1  20 ?  -8.323   8.169   9.344 1.000 96.380 ? 20  GLN A NE2 1 
ATOM 153  O OE1 ? GLN A 1  20 ?  -8.052   8.022  11.572 1.000 96.380 ? 20  GLN A OE1 1 
ATOM 154  N N   ? GLN A 1  21 ?  -3.358   5.931  13.244 1.000 95.120 ? 21  GLN A N   1 
ATOM 155  C CA  ? GLN A 1  21 ?  -2.993   5.862  14.655 1.000 95.120 ? 21  GLN A CA  1 
ATOM 156  C C   ? GLN A 1  21 ?  -3.457   7.107  15.405 1.000 95.120 ? 21  GLN A C   1 
ATOM 157  C CB  ? GLN A 1  21 ?  -1.482   5.687  14.812 1.000 95.120 ? 21  GLN A CB  1 
ATOM 158  O O   ? GLN A 1  21 ?  -3.125   8.230  15.019 1.000 95.120 ? 21  GLN A O   1 
ATOM 159  C CG  ? GLN A 1  21 ?  -1.032   5.486  16.253 1.000 95.120 ? 21  GLN A CG  1 
ATOM 160  C CD  ? GLN A 1  21 ?   0.476   5.394  16.390 1.000 95.120 ? 21  GLN A CD  1 
ATOM 161  N NE2 ? GLN A 1  21 ?   0.946   4.379  17.107 1.000 95.120 ? 21  GLN A NE2 1 
ATOM 162  O OE1 ? GLN A 1  21 ?   1.213   6.229  15.854 1.000 95.120 ? 21  GLN A OE1 1 
ATOM 163  N N   ? PHE A 1  22 ?  -4.207   6.882  16.518 1.000 92.120 ? 22  PHE A N   1 
ATOM 164  C CA  ? PHE A 1  22 ?  -4.777   7.981  17.288 1.000 92.120 ? 22  PHE A CA  1 
ATOM 165  C C   ? PHE A 1  22 ?  -5.483   8.974  16.373 1.000 92.120 ? 22  PHE A C   1 
ATOM 166  C CB  ? PHE A 1  22 ?  -3.689   8.694  18.097 1.000 92.120 ? 22  PHE A CB  1 
ATOM 167  O O   ? PHE A 1  22 ?  -5.298  10.186  16.503 1.000 92.120 ? 22  PHE A O   1 
ATOM 168  C CG  ? PHE A 1  22 ?  -2.914   7.781  19.009 1.000 92.120 ? 22  PHE A CG  1 
ATOM 169  C CD1 ? PHE A 1  22 ?  -3.537   7.152  20.080 1.000 92.120 ? 22  PHE A CD1 1 
ATOM 170  C CD2 ? PHE A 1  22 ?  -1.561   7.552  18.794 1.000 92.120 ? 22  PHE A CD2 1 
ATOM 171  C CE1 ? PHE A 1  22 ?  -2.822   6.307  20.925 1.000 92.120 ? 22  PHE A CE1 1 
ATOM 172  C CE2 ? PHE A 1  22 ?  -0.840   6.708  19.634 1.000 92.120 ? 22  PHE A CE2 1 
ATOM 173  C CZ  ? PHE A 1  22 ?  -1.472   6.088  20.700 1.000 92.120 ? 22  PHE A CZ  1 
ATOM 174  N N   ? ASP A 1  23 ?  -6.215   8.462  15.238 1.000 89.660 ? 23  ASP A N   1 
ATOM 175  C CA  ? ASP A 1  23 ?  -7.080   9.220  14.339 1.000 89.660 ? 23  ASP A CA  1 
ATOM 176  C C   ? ASP A 1  23 ?  -6.258  10.063  13.367 1.000 89.660 ? 23  ASP A C   1 
ATOM 177  C CB  ? ASP A 1  23 ?  -8.030  10.115  15.137 1.000 89.660 ? 23  ASP A CB  1 
ATOM 178  O O   ? ASP A 1  23 ?  -6.771  11.015  12.776 1.000 89.660 ? 23  ASP A O   1 
ATOM 179  C CG  ? ASP A 1  23 ?  -9.098   9.331  15.881 1.000 89.660 ? 23  ASP A CG  1 
ATOM 180  O OD1 ? ASP A 1  23 ?  -9.553   8.285  15.371 1.000 89.660 ? 23  ASP A OD1 1 
ATOM 181  O OD2 ? ASP A 1  23 ?  -9.490   9.766  16.985 1.000 89.660 ? 23  ASP A OD2 1 
ATOM 182  N N   ? GLN A 1  24 ?  -4.922   9.708  13.391 1.000 92.950 ? 24  GLN A N   1 
ATOM 183  C CA  ? GLN A 1  24 ?  -4.034  10.349  12.427 1.000 92.950 ? 24  GLN A CA  1 
ATOM 184  C C   ? GLN A 1  24 ?  -3.608   9.371  11.336 1.000 92.950 ? 24  GLN A C   1 
ATOM 185  C CB  ? GLN A 1  24 ?  -2.801  10.920  13.130 1.000 92.950 ? 24  GLN A CB  1 
ATOM 186  O O   ? GLN A 1  24 ?  -3.195   8.247  11.629 1.000 92.950 ? 24  GLN A O   1 
ATOM 187  C CG  ? GLN A 1  24 ?  -3.109  12.086  14.060 1.000 92.950 ? 24  GLN A CG  1 
ATOM 188  C CD  ? GLN A 1  24 ?  -1.857  12.759  14.591 1.000 92.950 ? 24  GLN A CD  1 
ATOM 189  N NE2 ? GLN A 1  24 ?  -2.040  13.784  15.417 1.000 92.950 ? 24  GLN A NE2 1 
ATOM 190  O OE1 ? GLN A 1  24 ?  -0.735  12.360  14.263 1.000 92.950 ? 24  GLN A OE1 1 
ATOM 191  N N   ? ASN A 1  25 ?  -3.758   9.865  10.148 1.000 94.590 ? 25  ASN A N   1 
ATOM 192  C CA  ? ASN A 1  25 ?  -3.300   9.067   9.015 1.000 94.590 ? 25  ASN A CA  1 
ATOM 193  C C   ? ASN A 1  25 ?  -1.787   8.867   9.046 1.000 94.590 ? 25  ASN A C   1 
ATOM 194  C CB  ? ASN A 1  25 ?  -3.723   9.716   7.696 1.000 94.590 ? 25  ASN A CB  1 
ATOM 195  O O   ? ASN A 1  25 ?  -1.029   9.838   9.062 1.000 94.590 ? 25  ASN A O   1 
ATOM 196  C CG  ? ASN A 1  25 ?  -3.284   8.916   6.485 1.000 94.590 ? 25  ASN A CG  1 
ATOM 197  N ND2 ? ASN A 1  25 ?  -2.313   9.442   5.747 1.000 94.590 ? 25  ASN A ND2 1 
ATOM 198  O OD1 ? ASN A 1  25 ?  -3.813   7.835   6.214 1.000 94.590 ? 25  ASN A OD1 1 
ATOM 199  N N   ? ILE A 1  26 ?  -1.357   7.594   9.003 1.000 95.150 ? 26  ILE A N   1 
ATOM 200  C CA  ? ILE A 1  26 ?   0.077   7.334   9.065 1.000 95.150 ? 26  ILE A CA  1 
ATOM 201  C C   ? ILE A 1  26 ?   0.511   6.540   7.835 1.000 95.150 ? 26  ILE A C   1 
ATOM 202  C CB  ? ILE A 1  26 ?   0.459   6.574  10.355 1.000 95.150 ? 26  ILE A CB  1 
ATOM 203  O O   ? ILE A 1  26 ?   1.688   6.545   7.469 1.000 95.150 ? 26  ILE A O   1 
ATOM 204  C CG1 ? ILE A 1  26 ?  -0.290   5.239  10.430 1.000 95.150 ? 26  ILE A CG1 1 
ATOM 205  C CG2 ? ILE A 1  26 ?   0.173   7.432  11.591 1.000 95.150 ? 26  ILE A CG2 1 
ATOM 206  C CD1 ? ILE A 1  26 ?   0.353   4.220  11.361 1.000 95.150 ? 26  ILE A CD1 1 
ATOM 207  N N   ? CYS A 1  27 ?  -0.392   5.823   7.240 1.000 96.460 ? 27  CYS A N   1 
ATOM 208  C CA  ? CYS A 1  27 ?  -0.180   5.037   6.030 1.000 96.460 ? 27  CYS A CA  1 
ATOM 209  C C   ? CYS A 1  27 ?  -1.475   4.897   5.237 1.000 96.460 ? 27  CYS A C   1 
ATOM 210  C CB  ? CYS A 1  27 ?   0.366   3.653   6.379 1.000 96.460 ? 27  CYS A CB  1 
ATOM 211  O O   ? CYS A 1  27 ?  -2.538   5.318   5.697 1.000 96.460 ? 27  CYS A O   1 
ATOM 212  S SG  ? CYS A 1  27 ?   2.142   3.634   6.711 1.000 96.460 ? 27  CYS A SG  1 
ATOM 213  N N   ? ALA A 1  28 ?  -1.257   4.368   4.105 1.000 96.870 ? 28  ALA A N   1 
ATOM 214  C CA  ? ALA A 1  28 ?  -2.401   3.958   3.295 1.000 96.870 ? 28  ALA A CA  1 
ATOM 215  C C   ? ALA A 1  28 ?  -2.508   2.437   3.227 1.000 96.870 ? 28  ALA A C   1 
ATOM 216  C CB  ? ALA A 1  28 ?  -2.297   4.545   1.890 1.000 96.870 ? 28  ALA A CB  1 
ATOM 217  O O   ? ALA A 1  28 ?  -1.654   1.724   3.761 1.000 96.870 ? 28  ALA A O   1 
ATOM 218  N N   ? GLY A 1  29 ?  -3.664   1.929   2.723 1.000 98.050 ? 29  GLY A N   1 
ATOM 219  C CA  ? GLY A 1  29 ?  -3.979   0.540   2.425 1.000 98.050 ? 29  GLY A CA  1 
ATOM 220  C C   ? GLY A 1  29 ?  -5.141   0.385   1.462 1.000 98.050 ? 29  GLY A C   1 
ATOM 221  O O   ? GLY A 1  29 ?  -5.668   1.376   0.953 1.000 98.050 ? 29  GLY A O   1 
ATOM 222  N N   ? PHE A 1  30 ?  -5.422  -0.869   1.161 1.000 98.540 ? 30  PHE A N   1 
ATOM 223  C CA  ? PHE A 1  30 ?  -6.579  -1.083   0.298 1.000 98.540 ? 30  PHE A CA  1 
ATOM 224  C C   ? PHE A 1  30 ?  -7.261  -2.406   0.625 1.000 98.540 ? 30  PHE A C   1 
ATOM 225  C CB  ? PHE A 1  30 ?  -6.163  -1.057  -1.176 1.000 98.540 ? 30  PHE A CB  1 
ATOM 226  O O   ? PHE A 1  30 ?  -6.620  -3.335   1.122 1.000 98.540 ? 30  PHE A O   1 
ATOM 227  C CG  ? PHE A 1  30 ?  -5.057  -2.020  -1.512 1.000 98.540 ? 30  PHE A CG  1 
ATOM 228  C CD1 ? PHE A 1  30 ?  -3.729  -1.683  -1.280 1.000 98.540 ? 30  PHE A CD1 1 
ATOM 229  C CD2 ? PHE A 1  30 ?  -5.345  -3.263  -2.061 1.000 98.540 ? 30  PHE A CD2 1 
ATOM 230  C CE1 ? PHE A 1  30 ?  -2.702  -2.573  -1.590 1.000 98.540 ? 30  PHE A CE1 1 
ATOM 231  C CE2 ? PHE A 1  30 ?  -4.325  -4.157  -2.373 1.000 98.540 ? 30  PHE A CE2 1 
ATOM 232  C CZ  ? PHE A 1  30 ?  -3.004  -3.809  -2.138 1.000 98.540 ? 30  PHE A CZ  1 
ATOM 233  N N   ? LEU A 1  31 ?  -8.620  -2.384   0.451 1.000 98.320 ? 31  LEU A N   1 
ATOM 234  C CA  ? LEU A 1  31 ?  -9.452  -3.546   0.746 1.000 98.320 ? 31  LEU A CA  1 
ATOM 235  C C   ? LEU A 1  31 ?  -9.228  -4.650  -0.282 1.000 98.320 ? 31  LEU A C   1 
ATOM 236  C CB  ? LEU A 1  31 ? -10.931  -3.153   0.776 1.000 98.320 ? 31  LEU A CB  1 
ATOM 237  O O   ? LEU A 1  31 ?  -9.253  -4.395  -1.488 1.000 98.320 ? 31  LEU A O   1 
ATOM 238  C CG  ? LEU A 1  31 ? -11.384  -2.308   1.968 1.000 98.320 ? 31  LEU A CG  1 
ATOM 239  C CD1 ? LEU A 1  31 ? -12.804  -1.798   1.747 1.000 98.320 ? 31  LEU A CD1 1 
ATOM 240  C CD2 ? LEU A 1  31 ? -11.295  -3.115   3.259 1.000 98.320 ? 31  LEU A CD2 1 
ATOM 241  N N   ? ILE A 1  32 ?  -9.010  -5.903   0.219 1.000 97.330 ? 32  ILE A N   1 
ATOM 242  C CA  ? ILE A 1  32 ?  -8.904  -7.050  -0.676 1.000 97.330 ? 32  ILE A CA  1 
ATOM 243  C C   ? ILE A 1  32 ? -10.010  -8.055  -0.361 1.000 97.330 ? 32  ILE A C   1 
ATOM 244  C CB  ? ILE A 1  32 ?  -7.519  -7.726  -0.567 1.000 97.330 ? 32  ILE A CB  1 
ATOM 245  O O   ? ILE A 1  32 ? -10.177  -9.047  -1.073 1.000 97.330 ? 32  ILE A O   1 
ATOM 246  C CG1 ? ILE A 1  32 ?  -7.259  -8.183   0.873 1.000 97.330 ? 32  ILE A CG1 1 
ATOM 247  C CG2 ? ILE A 1  32 ?  -6.416  -6.778  -1.048 1.000 97.330 ? 32  ILE A CG2 1 
ATOM 248  C CD1 ? ILE A 1  32 ?  -6.076  -9.129   1.019 1.000 97.330 ? 32  ILE A CD1 1 
ATOM 249  N N   ? SER A 1  33 ? -10.820  -7.798   0.714 1.000 96.540 ? 33  SER A N   1 
ATOM 250  C CA  ? SER A 1  33 ? -12.056  -8.448   1.138 1.000 96.540 ? 33  SER A CA  1 
ATOM 251  C C   ? SER A 1  33 ? -12.819  -7.586   2.138 1.000 96.540 ? 33  SER A C   1 
ATOM 252  C CB  ? SER A 1  33 ? -11.758  -9.815   1.754 1.000 96.540 ? 33  SER A CB  1 
ATOM 253  O O   ? SER A 1  33 ? -12.391  -6.476   2.462 1.000 96.540 ? 33  SER A O   1 
ATOM 254  O OG  ? SER A 1  33 ? -11.292  -9.677   3.086 1.000 96.540 ? 33  SER A OG  1 
ATOM 255  N N   ? ASP A 1  34 ? -14.022  -8.095   2.603 1.000 96.620 ? 34  ASP A N   1 
ATOM 256  C CA  ? ASP A 1  34 ? -14.823  -7.319   3.545 1.000 96.620 ? 34  ASP A CA  1 
ATOM 257  C C   ? ASP A 1  34 ? -14.213  -7.355   4.944 1.000 96.620 ? 34  ASP A C   1 
ATOM 258  C CB  ? ASP A 1  34 ? -16.261  -7.841   3.584 1.000 96.620 ? 34  ASP A CB  1 
ATOM 259  O O   ? ASP A 1  34 ? -14.736  -6.733   5.871 1.000 96.620 ? 34  ASP A O   1 
ATOM 260  C CG  ? ASP A 1  34 ? -16.346  -9.316   3.934 1.000 96.620 ? 34  ASP A CG  1 
ATOM 261  O OD1 ? ASP A 1  34 ? -15.298  -9.941   4.206 1.000 96.620 ? 34  ASP A OD1 1 
ATOM 262  O OD2 ? ASP A 1  34 ? -17.472  -9.860   3.935 1.000 96.620 ? 34  ASP A OD2 1 
ATOM 263  N N   ? ARG A 1  35 ? -13.002  -8.074   5.054 1.000 97.030 ? 35  ARG A N   1 
ATOM 264  C CA  ? ARG A 1  35 ? -12.403  -8.178   6.381 1.000 97.030 ? 35  ARG A CA  1 
ATOM 265  C C   ? ARG A 1  35 ? -10.896  -7.951   6.321 1.000 97.030 ? 35  ARG A C   1 
ATOM 266  C CB  ? ARG A 1  35 ? -12.703  -9.545   7.001 1.000 97.030 ? 35  ARG A CB  1 
ATOM 267  O O   ? ARG A 1  35 ? -10.227  -7.917   7.355 1.000 97.030 ? 35  ARG A O   1 
ATOM 268  C CG  ? ARG A 1  35 ? -14.150  -9.721   7.432 1.000 97.030 ? 35  ARG A CG  1 
ATOM 269  C CD  ? ARG A 1  35 ? -14.334 -10.962   8.295 1.000 97.030 ? 35  ARG A CD  1 
ATOM 270  N NE  ? ARG A 1  35 ? -15.728 -11.143   8.689 1.000 97.030 ? 35  ARG A NE  1 
ATOM 271  N NH1 ? ARG A 1  35 ? -15.391 -10.575  10.903 1.000 97.030 ? 35  ARG A NH1 1 
ATOM 272  N NH2 ? ARG A 1  35 ? -17.485 -11.148  10.167 1.000 97.030 ? 35  ARG A NH2 1 
ATOM 273  C CZ  ? ARG A 1  35 ? -16.198 -10.955   9.919 1.000 97.030 ? 35  ARG A CZ  1 
ATOM 274  N N   ? PHE A 1  36 ? -10.377  -7.824   5.113 1.000 97.890 ? 36  PHE A N   1 
ATOM 275  C CA  ? PHE A 1  36 ?  -8.922  -7.771   5.033 1.000 97.890 ? 36  PHE A CA  1 
ATOM 276  C C   ? PHE A 1  36 ?  -8.467  -6.536   4.264 1.000 97.890 ? 36  PHE A C   1 
ATOM 277  C CB  ? PHE A 1  36 ?  -8.373  -9.037   4.367 1.000 97.890 ? 36  PHE A CB  1 
ATOM 278  O O   ? PHE A 1  36 ?  -9.048  -6.191   3.234 1.000 97.890 ? 36  PHE A O   1 
ATOM 279  C CG  ? PHE A 1  36 ?  -8.331 -10.233   5.278 1.000 97.890 ? 36  PHE A CG  1 
ATOM 280  C CD1 ? PHE A 1  36 ?  -7.221 -10.475   6.079 1.000 97.890 ? 36  PHE A CD1 1 
ATOM 281  C CD2 ? PHE A 1  36 ?  -9.401 -11.116   5.334 1.000 97.890 ? 36  PHE A CD2 1 
ATOM 282  C CE1 ? PHE A 1  36 ?  -7.180 -11.582   6.924 1.000 97.890 ? 36  PHE A CE1 1 
ATOM 283  C CE2 ? PHE A 1  36 ?  -9.367 -12.224   6.176 1.000 97.890 ? 36  PHE A CE2 1 
ATOM 284  C CZ  ? PHE A 1  36 ?  -8.255 -12.456   6.969 1.000 97.890 ? 36  PHE A CZ  1 
ATOM 285  N N   ? VAL A 1  37 ?  -7.459  -5.887   4.823 1.000 98.370 ? 37  VAL A N   1 
ATOM 286  C CA  ? VAL A 1  37 ?  -6.749  -4.754   4.239 1.000 98.370 ? 37  VAL A CA  1 
ATOM 287  C C   ? VAL A 1  37 ?  -5.303  -5.145   3.945 1.000 98.370 ? 37  VAL A C   1 
ATOM 288  C CB  ? VAL A 1  37 ?  -6.789  -3.519   5.168 1.000 98.370 ? 37  VAL A CB  1 
ATOM 289  O O   ? VAL A 1  37 ?  -4.632  -5.745   4.788 1.000 98.370 ? 37  VAL A O   1 
ATOM 290  C CG1 ? VAL A 1  37 ?  -5.917  -2.396   4.610 1.000 98.370 ? 37  VAL A CG1 1 
ATOM 291  C CG2 ? VAL A 1  37 ?  -8.227  -3.041   5.356 1.000 98.370 ? 37  VAL A CG2 1 
ATOM 292  N N   ? LEU A 1  38 ?  -4.929  -4.893   2.725 1.000 98.370 ? 38  LEU A N   1 
ATOM 293  C CA  ? LEU A 1  38 ?  -3.529  -5.077   2.359 1.000 98.370 ? 38  LEU A CA  1 
ATOM 294  C C   ? LEU A 1  38 ?  -2.753  -3.772   2.502 1.000 98.370 ? 38  LEU A C   1 
ATOM 295  C CB  ? LEU A 1  38 ?  -3.414  -5.597   0.924 1.000 98.370 ? 38  LEU A CB  1 
ATOM 296  O O   ? LEU A 1  38 ?  -3.203  -2.723   2.036 1.000 98.370 ? 38  LEU A O   1 
ATOM 297  C CG  ? LEU A 1  38 ?  -2.072  -6.216   0.532 1.000 98.370 ? 38  LEU A CG  1 
ATOM 298  C CD1 ? LEU A 1  38 ?  -1.795  -7.457   1.373 1.000 98.370 ? 38  LEU A CD1 1 
ATOM 299  C CD2 ? LEU A 1  38 ?  -2.052  -6.556  -0.955 1.000 98.370 ? 38  LEU A CD2 1 
ATOM 300  N N   ? THR A 1  39 ?  -1.566  -3.784   3.153 1.000 98.290 ? 39  THR A N   1 
ATOM 301  C CA  ? THR A 1  39 ?  -0.714  -2.621   3.375 1.000 98.290 ? 39  THR A CA  1 
ATOM 302  C C   ? THR A 1  39 ?   0.753  -3.033   3.458 1.000 98.290 ? 39  THR A C   1 
ATOM 303  C CB  ? THR A 1  39 ?  -1.114  -1.874   4.661 1.000 98.290 ? 39  THR A CB  1 
ATOM 304  O O   ? THR A 1  39 ?   1.084  -4.207   3.279 1.000 98.290 ? 39  THR A O   1 
ATOM 305  C CG2 ? THR A 1  39 ?  -0.745  -2.680   5.903 1.000 98.290 ? 39  THR A CG2 1 
ATOM 306  O OG1 ? THR A 1  39 ?  -0.435  -0.613   4.705 1.000 98.290 ? 39  THR A OG1 1 
ATOM 307  N N   ? ALA A 1  40 ?   1.587  -2.092   3.578 1.000 97.490 ? 40  ALA A N   1 
ATOM 308  C CA  ? ALA A 1  40 ?   3.012  -2.390   3.696 1.000 97.490 ? 40  ALA A CA  1 
ATOM 309  C C   ? ALA A 1  40 ?   3.381  -2.744   5.134 1.000 97.490 ? 40  ALA A C   1 
ATOM 310  C CB  ? ALA A 1  40 ?   3.845  -1.206   3.212 1.000 97.490 ? 40  ALA A CB  1 
ATOM 311  O O   ? ALA A 1  40 ?   2.829  -2.177   6.080 1.000 97.490 ? 40  ALA A O   1 
ATOM 312  N N   ? ALA A 1  41 ?   4.324  -3.702   5.298 1.000 96.830 ? 41  ALA A N   1 
ATOM 313  C CA  ? ALA A 1  41 ?   4.790  -4.114   6.620 1.000 96.830 ? 41  ALA A CA  1 
ATOM 314  C C   ? ALA A 1  41 ?   5.448  -2.951   7.357 1.000 96.830 ? 41  ALA A C   1 
ATOM 315  C CB  ? ALA A 1  41 ?   5.764  -5.284   6.501 1.000 96.830 ? 41  ALA A CB  1 
ATOM 316  O O   ? ALA A 1  41 ?   5.399  -2.879   8.587 1.000 96.830 ? 41  ALA A O   1 
ATOM 317  N N   ? GLN A 1  42 ?   6.015  -2.103   6.672 1.000 94.640 ? 42  GLN A N   1 
ATOM 318  C CA  ? GLN A 1  42 ?   6.721  -0.977   7.275 1.000 94.640 ? 42  GLN A CA  1 
ATOM 319  C C   ? GLN A 1  42 ?   5.741   0.039   7.857 1.000 94.640 ? 42  GLN A C   1 
ATOM 320  C CB  ? GLN A 1  42 ?   7.629  -0.300   6.247 1.000 94.640 ? 42  GLN A CB  1 
ATOM 321  O O   ? GLN A 1  42 ?   6.147   0.974   8.549 1.000 94.640 ? 42  GLN A O   1 
ATOM 322  C CG  ? GLN A 1  42 ?   6.878   0.325   5.079 1.000 94.640 ? 42  GLN A CG  1 
ATOM 323  C CD  ? GLN A 1  42 ?   7.805   0.941   4.048 1.000 94.640 ? 42  GLN A CD  1 
ATOM 324  N NE2 ? GLN A 1  42 ?   7.226   1.553   3.021 1.000 94.640 ? 42  GLN A NE2 1 
ATOM 325  O OE1 ? GLN A 1  42 ?   9.031   0.868   4.173 1.000 94.640 ? 42  GLN A OE1 1 
ATOM 326  N N   ? CYS A 1  43 ?   4.435  -0.173   7.634 1.000 94.660 ? 43  CYS A N   1 
ATOM 327  C CA  ? CYS A 1  43 ?   3.389   0.717   8.124 1.000 94.660 ? 43  CYS A CA  1 
ATOM 328  C C   ? CYS A 1  43 ?   2.979   0.348   9.545 1.000 94.660 ? 43  CYS A C   1 
ATOM 329  C CB  ? CYS A 1  43 ?   2.170   0.671   7.204 1.000 94.660 ? 43  CYS A CB  1 
ATOM 330  O O   ? CYS A 1  43 ?   2.115   0.998  10.136 1.000 94.660 ? 43  CYS A O   1 
ATOM 331  S SG  ? CYS A 1  43 ?   2.424   1.493   5.616 1.000 94.660 ? 43  CYS A SG  1 
ATOM 332  N N   ? TRP A 1  44 ?   3.635  -0.613  10.091 1.000 92.860 ? 44  TRP A N   1 
ATOM 333  C CA  ? TRP A 1  44 ?   3.229  -1.128  11.394 1.000 92.860 ? 44  TRP A CA  1 
ATOM 334  C C   ? TRP A 1  44 ?   3.434  -0.079  12.482 1.000 92.860 ? 44  TRP A C   1 
ATOM 335  C CB  ? TRP A 1  44 ?   4.012  -2.398  11.738 1.000 92.860 ? 44  TRP A CB  1 
ATOM 336  O O   ? TRP A 1  44 ?   4.498   0.539  12.565 1.000 92.860 ? 44  TRP A O   1 
ATOM 337  C CG  ? TRP A 1  44 ?   3.789  -2.891  13.137 1.000 92.860 ? 44  TRP A CG  1 
ATOM 338  C CD1 ? TRP A 1  44 ?   4.462  -2.507  14.263 1.000 92.860 ? 44  TRP A CD1 1 
ATOM 339  C CD2 ? TRP A 1  44 ?   2.827  -3.864  13.556 1.000 92.860 ? 44  TRP A CD2 1 
ATOM 340  C CE2 ? TRP A 1  44 ?   2.973  -4.021  14.952 1.000 92.860 ? 44  TRP A CE2 1 
ATOM 341  C CE3 ? TRP A 1  44 ?   1.854  -4.619  12.886 1.000 92.860 ? 44  TRP A CE3 1 
ATOM 342  N NE1 ? TRP A 1  44 ?   3.976  -3.183  15.358 1.000 92.860 ? 44  TRP A NE1 1 
ATOM 343  C CH2 ? TRP A 1  44 ?   1.238  -5.630  15.011 1.000 92.860 ? 44  TRP A CH2 1 
ATOM 344  C CZ2 ? TRP A 1  44 ?   2.181  -4.904  15.691 1.000 92.860 ? 44  TRP A CZ2 1 
ATOM 345  C CZ3 ? TRP A 1  44 ?   1.068  -5.496  13.623 1.000 92.860 ? 44  TRP A CZ3 1 
ATOM 346  N N   ? ASN A 1  45 ?   2.394   0.001  13.323 1.000 91.630 ? 45  ASN A N   1 
ATOM 347  C CA  ? ASN A 1  45 ?   2.347   0.742  14.578 1.000 91.630 ? 45  ASN A CA  1 
ATOM 348  C C   ? ASN A 1  45 ?   1.459   0.047  15.607 1.000 91.630 ? 45  ASN A C   1 
ATOM 349  C CB  ? ASN A 1  45 ?   1.863   2.173  14.339 1.000 91.630 ? 45  ASN A CB  1 
ATOM 350  O O   ? ASN A 1  45 ?   0.829  -0.968  15.304 1.000 91.630 ? 45  ASN A O   1 
ATOM 351  C CG  ? ASN A 1  45 ?   2.617   3.192  15.171 1.000 91.630 ? 45  ASN A CG  1 
ATOM 352  N ND2 ? ASN A 1  45 ?   2.963   4.318  14.559 1.000 91.630 ? 45  ASN A ND2 1 
ATOM 353  O OD1 ? ASN A 1  45 ?   2.888   2.968  16.353 1.000 91.630 ? 45  ASN A OD1 1 
ATOM 354  N N   ? GLN A 1  46 ?   1.312   0.631  16.877 1.000 90.420 ? 46  GLN A N   1 
ATOM 355  C CA  ? GLN A 1  46 ?   0.445   0.058  17.902 1.000 90.420 ? 46  GLN A CA  1 
ATOM 356  C C   ? GLN A 1  46 ?  -0.979   0.593  17.779 1.000 90.420 ? 46  GLN A C   1 
ATOM 357  C CB  ? GLN A 1  46 ?   0.998   0.350  19.298 1.000 90.420 ? 46  GLN A CB  1 
ATOM 358  O O   ? GLN A 1  46 ?  -1.181   1.770  17.473 1.000 90.420 ? 46  GLN A O   1 
ATOM 359  C CG  ? GLN A 1  46 ?   2.302  -0.372  19.606 1.000 90.420 ? 46  GLN A CG  1 
ATOM 360  C CD  ? GLN A 1  46 ?   2.752  -0.183  21.043 1.000 90.420 ? 46  GLN A CD  1 
ATOM 361  N NE2 ? GLN A 1  46 ?   3.742  -0.964  21.462 1.000 90.420 ? 46  GLN A NE2 1 
ATOM 362  O OE1 ? GLN A 1  46 ?   2.215   0.659  21.770 1.000 90.420 ? 46  GLN A OE1 1 
ATOM 363  N N   ? ASP A 1  47 ?  -2.032  -0.287  17.925 1.000 90.810 ? 47  ASP A N   1 
ATOM 364  C CA  ? ASP A 1  47 ?  -3.428   0.128  18.030 1.000 90.810 ? 47  ASP A CA  1 
ATOM 365  C C   ? ASP A 1  47 ?  -3.891   0.824  16.752 1.000 90.810 ? 47  ASP A C   1 
ATOM 366  C CB  ? ASP A 1  47 ?  -3.624   1.052  19.233 1.000 90.810 ? 47  ASP A CB  1 
ATOM 367  O O   ? ASP A 1  47 ?  -4.307   1.984  16.787 1.000 90.810 ? 47  ASP A O   1 
ATOM 368  C CG  ? ASP A 1  47 ?  -3.288   0.384  20.555 1.000 90.810 ? 47  ASP A CG  1 
ATOM 369  O OD1 ? ASP A 1  47 ?  -3.648  -0.797  20.750 1.000 90.810 ? 47  ASP A OD1 1 
ATOM 370  O OD2 ? ASP A 1  47 ?  -2.660   1.045  21.410 1.000 90.810 ? 47  ASP A OD2 1 
ATOM 371  N N   ? LEU A 1  48 ?  -3.811   0.246  15.603 1.000 95.750 ? 48  LEU A N   1 
ATOM 372  C CA  ? LEU A 1  48 ?  -4.200   0.785  14.304 1.000 95.750 ? 48  LEU A CA  1 
ATOM 373  C C   ? LEU A 1  48 ?  -5.713   0.722  14.121 1.000 95.750 ? 48  LEU A C   1 
ATOM 374  C CB  ? LEU A 1  48 ?  -3.505   0.019  13.175 1.000 95.750 ? 48  LEU A CB  1 
ATOM 375  O O   ? LEU A 1  48 ?  -6.359  -0.224  14.577 1.000 95.750 ? 48  LEU A O   1 
ATOM 376  C CG  ? LEU A 1  48 ?  -1.978   0.107  13.136 1.000 95.750 ? 48  LEU A CG  1 
ATOM 377  C CD1 ? LEU A 1  48 ?  -1.427  -0.758  12.008 1.000 95.750 ? 48  LEU A CD1 1 
ATOM 378  C CD2 ? LEU A 1  48 ?  -1.530   1.555  12.976 1.000 95.750 ? 48  LEU A CD2 1 
ATOM 379  N N   ? THR A 1  49 ?  -6.300   1.763  13.496 1.000 96.920 ? 49  THR A N   1 
ATOM 380  C CA  ? THR A 1  49 ?  -7.649   1.785  12.939 1.000 96.920 ? 49  THR A CA  1 
ATOM 381  C C   ? THR A 1  49 ?  -7.608   2.035  11.434 1.000 96.920 ? 49  THR A C   1 
ATOM 382  C CB  ? THR A 1  49 ?  -8.516   2.862  13.618 1.000 96.920 ? 49  THR A CB  1 
ATOM 383  O O   ? THR A 1  49 ?  -6.629   2.576  10.915 1.000 96.920 ? 49  THR A O   1 
ATOM 384  C CG2 ? THR A 1  49 ?  -8.631   2.610  15.117 1.000 96.920 ? 49  THR A CG2 1 
ATOM 385  O OG1 ? THR A 1  49 ?  -7.923   4.149  13.405 1.000 96.920 ? 49  THR A OG1 1 
ATOM 386  N N   ? VAL A 1  50 ?  -8.635   1.476  10.818 1.000 97.510 ? 50  VAL A N   1 
ATOM 387  C CA  ? VAL A 1  50 ?  -8.759   1.670   9.377 1.000 97.510 ? 50  VAL A CA  1 
ATOM 388  C C   ? VAL A 1  50 ? -10.018   2.479   9.070 1.000 97.510 ? 50  VAL A C   1 
ATOM 389  C CB  ? VAL A 1  50 ?  -8.796   0.321   8.624 1.000 97.510 ? 50  VAL A CB  1 
ATOM 390  O O   ? VAL A 1  50 ? -11.086   2.211   9.625 1.000 97.510 ? 50  VAL A O   1 
ATOM 391  C CG1 ? VAL A 1  50 ?  -8.458   0.517   7.147 1.000 97.510 ? 50  VAL A CG1 1 
ATOM 392  C CG2 ? VAL A 1  50 ?  -7.834  -0.676   9.268 1.000 97.510 ? 50  VAL A CG2 1 
ATOM 393  N N   ? VAL A 1  51 ?  -9.827   3.550   8.275 1.000 96.980 ? 51  VAL A N   1 
ATOM 394  C CA  ? VAL A 1  51 ? -10.950   4.348   7.795 1.000 96.980 ? 51  VAL A CA  1 
ATOM 395  C C   ? VAL A 1  51 ? -11.255   3.991   6.342 1.000 96.980 ? 51  VAL A C   1 
ATOM 396  C CB  ? VAL A 1  51 ? -10.667   5.862   7.924 1.000 96.980 ? 51  VAL A CB  1 
ATOM 397  O O   ? VAL A 1  51 ? -10.373   4.055   5.483 1.000 96.980 ? 51  VAL A O   1 
ATOM 398  C CG1 ? VAL A 1  51 ? -11.846   6.679   7.399 1.000 96.980 ? 51  VAL A CG1 1 
ATOM 399  C CG2 ? VAL A 1  51 ? -10.364   6.226   9.376 1.000 96.980 ? 51  VAL A CG2 1 
ATOM 400  N N   ? VAL A 1  52 ? -12.527   3.564   6.107 1.000 96.860 ? 52  VAL A N   1 
ATOM 401  C CA  ? VAL A 1  52 ? -12.964   3.200   4.763 1.000 96.860 ? 52  VAL A CA  1 
ATOM 402  C C   ? VAL A 1  52 ? -14.030   4.182   4.283 1.000 96.860 ? 52  VAL A C   1 
ATOM 403  C CB  ? VAL A 1  52 ? -13.510   1.756   4.716 1.000 96.860 ? 52  VAL A CB  1 
ATOM 404  O O   ? VAL A 1  52 ? -14.703   4.823   5.094 1.000 96.860 ? 52  VAL A O   1 
ATOM 405  C CG1 ? VAL A 1  52 ? -12.433   0.757   5.134 1.000 96.860 ? 52  VAL A CG1 1 
ATOM 406  C CG2 ? VAL A 1  52 ? -14.743   1.622   5.609 1.000 96.860 ? 52  VAL A CG2 1 
ATOM 407  N N   ? GLY A 1  53 ? -14.072   4.422   2.926 1.000 94.510 ? 53  GLY A N   1 
ATOM 408  C CA  ? GLY A 1  53 ? -15.168   5.177   2.341 1.000 94.510 ? 53  GLY A CA  1 
ATOM 409  C C   ? GLY A 1  53 ? -14.955   6.678   2.396 1.000 94.510 ? 53  GLY A C   1 
ATOM 410  O O   ? GLY A 1  53 ? -15.849   7.450   2.043 1.000 94.510 ? 53  GLY A O   1 
ATOM 411  N N   ? ALA A 1  54 ? -13.744   7.122   2.834 1.000 94.260 ? 54  ALA A N   1 
ATOM 412  C CA  ? ALA A 1  54 ? -13.471   8.548   2.993 1.000 94.260 ? 54  ALA A CA  1 
ATOM 413  C C   ? ALA A 1  54 ? -12.843   9.130   1.730 1.000 94.260 ? 54  ALA A C   1 
ATOM 414  C CB  ? ALA A 1  54 ? -12.559   8.784   4.194 1.000 94.260 ? 54  ALA A CB  1 
ATOM 415  O O   ? ALA A 1  54 ? -11.857   8.596   1.216 1.000 94.260 ? 54  ALA A O   1 
ATOM 416  N N   ? HIS A 1  55 ? -13.467  10.132   1.141 1.000 95.330 ? 55  HIS A N   1 
ATOM 417  C CA  ? HIS A 1  55 ? -12.821  10.965   0.134 1.000 95.330 ? 55  HIS A CA  1 
ATOM 418  C C   ? HIS A 1  55 ? -12.056  12.116   0.779 1.000 95.330 ? 55  HIS A C   1 
ATOM 419  C CB  ? HIS A 1  55 ? -13.854  11.510  -0.854 1.000 95.330 ? 55  HIS A CB  1 
ATOM 420  O O   ? HIS A 1  55 ? -10.947  12.446   0.352 1.000 95.330 ? 55  HIS A O   1 
ATOM 421  C CG  ? HIS A 1  55 ? -13.269  12.400  -1.904 1.000 95.330 ? 55  HIS A CG  1 
ATOM 422  C CD2 ? HIS A 1  55 ? -13.250  13.749  -2.018 1.000 95.330 ? 55  HIS A CD2 1 
ATOM 423  N ND1 ? HIS A 1  55 ? -12.607  11.910  -3.010 1.000 95.330 ? 55  HIS A ND1 1 
ATOM 424  C CE1 ? HIS A 1  55 ? -12.205  12.923  -3.759 1.000 95.330 ? 55  HIS A CE1 1 
ATOM 425  N NE2 ? HIS A 1  55 ? -12.583  14.050  -3.179 1.000 95.330 ? 55  HIS A NE2 1 
ATOM 426  N N   ? ASP A 1  56 ? -12.657  12.731   1.770 1.000 95.110 ? 56  ASP A N   1 
ATOM 427  C CA  ? ASP A 1  56 ? -12.130  13.802   2.609 1.000 95.110 ? 56  ASP A CA  1 
ATOM 428  C C   ? ASP A 1  56 ? -12.067  13.373   4.073 1.000 95.110 ? 56  ASP A C   1 
ATOM 429  C CB  ? ASP A 1  56 ? -12.982  15.065   2.467 1.000 95.110 ? 56  ASP A CB  1 
ATOM 430  O O   ? ASP A 1  56 ? -13.102  13.159   4.708 1.000 95.110 ? 56  ASP A O   1 
ATOM 431  C CG  ? ASP A 1  56 ? -12.364  16.277   3.141 1.000 95.110 ? 56  ASP A CG  1 
ATOM 432  O OD1 ? ASP A 1  56 ? -11.569  16.108   4.091 1.000 95.110 ? 56  ASP A OD1 1 
ATOM 433  O OD2 ? ASP A 1  56 ? -12.677  17.412   2.721 1.000 95.110 ? 56  ASP A OD2 1 
ATOM 434  N N   ? LEU A 1  57 ? -10.792  13.313   4.637 1.000 93.920 ? 57  LEU A N   1 
ATOM 435  C CA  ? LEU A 1  57 ? -10.593  12.783   5.982 1.000 93.920 ? 57  LEU A CA  1 
ATOM 436  C C   ? LEU A 1  57 ? -11.124  13.753   7.033 1.000 93.920 ? 57  LEU A C   1 
ATOM 437  C CB  ? LEU A 1  57 ?  -9.109  12.502   6.233 1.000 93.920 ? 57  LEU A CB  1 
ATOM 438  O O   ? LEU A 1  57 ? -11.309  13.377   8.192 1.000 93.920 ? 57  LEU A O   1 
ATOM 439  C CG  ? LEU A 1  57 ?  -8.501  11.330   5.460 1.000 93.920 ? 57  LEU A CG  1 
ATOM 440  C CD1 ? LEU A 1  57 ?  -7.015  11.201   5.777 1.000 93.920 ? 57  LEU A CD1 1 
ATOM 441  C CD2 ? LEU A 1  57 ?  -9.238  10.035   5.785 1.000 93.920 ? 57  LEU A CD2 1 
ATOM 442  N N   ? ARG A 1  58 ? -11.462  14.953   6.669 1.000 91.600 ? 58  ARG A N   1 
ATOM 443  C CA  ? ARG A 1  58 ? -12.043  15.931   7.584 1.000 91.600 ? 58  ARG A CA  1 
ATOM 444  C C   ? ARG A 1  58 ? -13.545  15.714   7.734 1.000 91.600 ? 58  ARG A C   1 
ATOM 445  C CB  ? ARG A 1  58 ? -11.765  17.355   7.098 1.000 91.600 ? 58  ARG A CB  1 
ATOM 446  O O   ? ARG A 1  58 ? -14.129  16.065   8.762 1.000 91.600 ? 58  ARG A O   1 
ATOM 447  C CG  ? ARG A 1  58 ? -10.295  17.743   7.140 1.000 91.600 ? 58  ARG A CG  1 
ATOM 448  C CD  ? ARG A 1  58 ? -10.048  19.087   6.469 1.000 91.600 ? 58  ARG A CD  1 
ATOM 449  N NE  ? ARG A 1  58 ? -10.427  19.063   5.059 1.000 91.600 ? 58  ARG A NE  1 
ATOM 450  N NH1 ? ARG A 1  58 ?  -9.804  21.248   4.641 1.000 91.600 ? 58  ARG A NH1 1 
ATOM 451  N NH2 ? ARG A 1  58 ? -10.680  19.960   2.960 1.000 91.600 ? 58  ARG A NH2 1 
ATOM 452  C CZ  ? ARG A 1  58 ? -10.303  20.090   4.223 1.000 91.600 ? 58  ARG A CZ  1 
ATOM 453  N N   ? LYS A 1  59 ? -14.093  15.127   6.594 1.000 87.270 ? 59  LYS A N   1 
ATOM 454  C CA  ? LYS A 1  59 ? -15.535  14.913   6.523 1.000 87.270 ? 59  LYS A CA  1 
ATOM 455  C C   ? LYS A 1  59 ? -15.887  13.449   6.774 1.000 87.270 ? 59  LYS A C   1 
ATOM 456  C CB  ? LYS A 1  59 ? -16.077  15.356   5.163 1.000 87.270 ? 59  LYS A CB  1 
ATOM 457  O O   ? LYS A 1  59 ? -15.428  12.562   6.052 1.000 87.270 ? 59  LYS A O   1 
ATOM 458  C CG  ? LYS A 1  59 ? -15.896  16.839   4.877 1.000 87.270 ? 59  LYS A CG  1 
ATOM 459  C CD  ? LYS A 1  59 ? -16.523  17.233   3.546 1.000 87.270 ? 59  LYS A CD  1 
ATOM 460  C CE  ? LYS A 1  59 ? -16.323  18.713   3.249 1.000 87.270 ? 59  LYS A CE  1 
ATOM 461  N NZ  ? LYS A 1  59 ? -16.910  19.098   1.931 1.000 87.270 ? 59  LYS A NZ  1 
ATOM 462  N N   ? ARG A 1  60 ? -16.396  13.180   7.864 1.000 75.310 ? 60  ARG A N   1 
ATOM 463  C CA  ? ARG A 1  60 ? -16.669  11.801   8.256 1.000 75.310 ? 60  ARG A CA  1 
ATOM 464  C C   ? ARG A 1  60 ? -17.947  11.288   7.601 1.000 75.310 ? 60  ARG A C   1 
ATOM 465  C CB  ? ARG A 1  60 ? -16.778  11.686   9.778 1.000 75.310 ? 60  ARG A CB  1 
ATOM 466  O O   ? ARG A 1  60 ? -18.393  10.175   7.886 1.000 75.310 ? 60  ARG A O   1 
ATOM 467  C CG  ? ARG A 1  60 ? -15.479  11.976  10.513 1.000 75.310 ? 60  ARG A CG  1 
ATOM 468  C CD  ? ARG A 1  60 ? -15.541  11.528  11.967 1.000 75.310 ? 60  ARG A CD  1 
ATOM 469  N NE  ? ARG A 1  60 ? -14.256  11.698  12.638 1.000 75.310 ? 60  ARG A NE  1 
ATOM 470  N NH1 ? ARG A 1  60 ? -14.883  10.591  14.567 1.000 75.310 ? 60  ARG A NH1 1 
ATOM 471  N NH2 ? ARG A 1  60 ? -12.770  11.460  14.374 1.000 75.310 ? 60  ARG A NH2 1 
ATOM 472  C CZ  ? ARG A 1  60 ? -13.973  11.249  13.858 1.000 75.310 ? 60  ARG A CZ  1 
ATOM 473  N N   ? GLN A 1  61 ? -18.483  12.096   6.683 1.000 70.410 ? 61  GLN A N   1 
ATOM 474  C CA  ? GLN A 1  61 ? -19.757  11.715   6.084 1.000 70.410 ? 61  GLN A CA  1 
ATOM 475  C C   ? GLN A 1  61 ? -19.577  10.576   5.085 1.000 70.410 ? 61  GLN A C   1 
ATOM 476  C CB  ? GLN A 1  61 ? -20.408  12.917   5.397 1.000 70.410 ? 61  GLN A CB  1 
ATOM 477  O O   ? GLN A 1  61 ? -18.648  10.594   4.276 1.000 70.410 ? 61  GLN A O   1 
ATOM 478  C CG  ? GLN A 1  61 ? -21.880  12.713   5.066 1.000 70.410 ? 61  GLN A CG  1 
ATOM 479  C CD  ? GLN A 1  61 ? -22.555  13.984   4.585 1.000 70.410 ? 61  GLN A CD  1 
ATOM 480  N NE2 ? GLN A 1  61 ? -23.836  13.884   4.247 1.000 70.410 ? 61  GLN A NE2 1 
ATOM 481  O OE1 ? GLN A 1  61 ? -21.931  15.048   4.518 1.000 70.410 ? 61  GLN A OE1 1 
ATOM 482  N N   ? HIS A 1  62 ? -19.819   9.301   5.572 1.000 74.200 ? 62  HIS A N   1 
ATOM 483  C CA  ? HIS A 1  62 ? -19.834   8.096   4.750 1.000 74.200 ? 62  HIS A CA  1 
ATOM 484  C C   ? HIS A 1  62 ? -18.578   7.260   4.976 1.000 74.200 ? 62  HIS A C   1 
ATOM 485  C CB  ? HIS A 1  62 ? -19.964   8.458   3.270 1.000 74.200 ? 62  HIS A CB  1 
ATOM 486  O O   ? HIS A 1  62 ? -18.286   6.349   4.198 1.000 74.200 ? 62  HIS A O   1 
ATOM 487  C CG  ? HIS A 1  62 ? -21.209   9.221   2.946 1.000 74.200 ? 62  HIS A CG  1 
ATOM 488  C CD2 ? HIS A 1  62 ? -21.384  10.470   2.453 1.000 74.200 ? 62  HIS A CD2 1 
ATOM 489  N ND1 ? HIS A 1  62 ? -22.471   8.699   3.131 1.000 74.200 ? 62  HIS A ND1 1 
ATOM 490  C CE1 ? HIS A 1  62 ? -23.370   9.595   2.763 1.000 74.200 ? 62  HIS A CE1 1 
ATOM 491  N NE2 ? HIS A 1  62 ? -22.737  10.679   2.348 1.000 74.200 ? 62  HIS A NE2 1 
ATOM 492  N N   ? SER A 1  63 ? -17.657   7.765   5.958 1.000 88.150 ? 63  SER A N   1 
ATOM 493  C CA  ? SER A 1  63 ? -16.508   6.962   6.364 1.000 88.150 ? 63  SER A CA  1 
ATOM 494  C C   ? SER A 1  63 ? -16.809   6.165   7.628 1.000 88.150 ? 63  SER A C   1 
ATOM 495  C CB  ? SER A 1  63 ? -15.285   7.852   6.592 1.000 88.150 ? 63  SER A CB  1 
ATOM 496  O O   ? SER A 1  63 ? -17.699   6.528   8.400 1.000 88.150 ? 63  SER A O   1 
ATOM 497  O OG  ? SER A 1  63 ? -15.466   8.671   7.735 1.000 88.150 ? 63  SER A OG  1 
ATOM 498  N N   ? LYS A 1  64 ? -16.275   5.062   7.676 1.000 92.900 ? 64  LYS A N   1 
ATOM 499  C CA  ? LYS A 1  64 ? -16.389   4.201   8.849 1.000 92.900 ? 64  LYS A CA  1 
ATOM 500  C C   ? LYS A 1  64 ? -15.014   3.776   9.356 1.000 92.900 ? 64  LYS A C   1 
ATOM 501  C CB  ? LYS A 1  64 ? -17.234   2.966   8.529 1.000 92.900 ? 64  LYS A CB  1 
ATOM 502  O O   ? LYS A 1  64 ? -14.101   3.536   8.563 1.000 92.900 ? 64  LYS A O   1 
ATOM 503  C CG  ? LYS A 1  64 ? -18.692   3.276   8.223 1.000 92.900 ? 64  LYS A CG  1 
ATOM 504  C CD  ? LYS A 1  64 ? -19.526   2.004   8.131 1.000 92.900 ? 64  LYS A CD  1 
ATOM 505  C CE  ? LYS A 1  64 ? -20.992   2.315   7.865 1.000 92.900 ? 64  LYS A CE  1 
ATOM 506  N NZ  ? LYS A 1  64 ? -21.832   1.080   7.882 1.000 92.900 ? 64  LYS A NZ  1 
ATOM 507  N N   ? ASN A 1  65 ? -14.929   3.700  10.689 1.000 95.130 ? 65  ASN A N   1 
ATOM 508  C CA  ? ASN A 1  65 ? -13.687   3.265  11.319 1.000 95.130 ? 65  ASN A CA  1 
ATOM 509  C C   ? ASN A 1  65 ? -13.771   1.812  11.779 1.000 95.130 ? 65  ASN A C   1 
ATOM 510  C CB  ? ASN A 1  65 ? -13.334   4.176  12.496 1.000 95.130 ? 65  ASN A CB  1 
ATOM 511  O O   ? ASN A 1  65 ? -14.781   1.395  12.348 1.000 95.130 ? 65  ASN A O   1 
ATOM 512  C CG  ? ASN A 1  65 ? -13.020   5.594  12.064 1.000 95.130 ? 65  ASN A CG  1 
ATOM 513  N ND2 ? ASN A 1  65 ? -13.448   6.566  12.862 1.000 95.130 ? 65  ASN A ND2 1 
ATOM 514  O OD1 ? ASN A 1  65 ? -12.399   5.815  11.021 1.000 95.130 ? 65  ASN A OD1 1 
ATOM 515  N N   ? PHE A 1  66 ? -12.731   1.131  11.506 1.000 96.890 ? 66  PHE A N   1 
ATOM 516  C CA  ? PHE A 1  66 ? -12.666  -0.266  11.919 1.000 96.890 ? 66  PHE A CA  1 
ATOM 517  C C   ? PHE A 1  66 ? -11.406  -0.532  12.734 1.000 96.890 ? 66  PHE A C   1 
ATOM 518  C CB  ? PHE A 1  66 ? -12.706  -1.191  10.698 1.000 96.890 ? 66  PHE A CB  1 
ATOM 519  O O   ? PHE A 1  66 ? -10.315  -0.097  12.360 1.000 96.890 ? 66  PHE A O   1 
ATOM 520  C CG  ? PHE A 1  66 ? -14.001  -1.130   9.933 1.000 96.890 ? 66  PHE A CG  1 
ATOM 521  C CD1 ? PHE A 1  66 ? -15.011  -2.054  10.173 1.000 96.890 ? 66  PHE A CD1 1 
ATOM 522  C CD2 ? PHE A 1  66 ? -14.208  -0.148   8.973 1.000 96.890 ? 66  PHE A CD2 1 
ATOM 523  C CE1 ? PHE A 1  66 ? -16.210  -2.000   9.466 1.000 96.890 ? 66  PHE A CE1 1 
ATOM 524  C CE2 ? PHE A 1  66 ? -15.403  -0.088   8.262 1.000 96.890 ? 66  PHE A CE2 1 
ATOM 525  C CZ  ? PHE A 1  66 ? -16.402  -1.015   8.510 1.000 96.890 ? 66  PHE A CZ  1 
ATOM 526  N N   ? ILE A 1  67 ? -11.637  -1.315  13.836 1.000 96.380 ? 67  ILE A N   1 
ATOM 527  C CA  ? ILE A 1  67 ? -10.510  -1.740  14.659 1.000 96.380 ? 67  ILE A CA  1 
ATOM 528  C C   ? ILE A 1  67 ?  -9.813  -2.930  14.005 1.000 96.380 ? 67  ILE A C   1 
ATOM 529  C CB  ? ILE A 1  67 ? -10.961  -2.104  16.091 1.000 96.380 ? 67  ILE A CB  1 
ATOM 530  O O   ? ILE A 1  67 ? -10.471  -3.828  13.475 1.000 96.380 ? 67  ILE A O   1 
ATOM 531  C CG1 ? ILE A 1  67 ? -11.542  -0.873  16.797 1.000 96.380 ? 67  ILE A CG1 1 
ATOM 532  C CG2 ? ILE A 1  67 ?  -9.796  -2.694  16.891 1.000 96.380 ? 67  ILE A CG2 1 
ATOM 533  C CD1 ? ILE A 1  67 ? -12.202  -1.181  18.134 1.000 96.380 ? 67  ILE A CD1 1 
ATOM 534  N N   ? VAL A 1  68 ?  -8.476  -2.795  14.073 1.000 97.190 ? 68  VAL A N   1 
ATOM 535  C CA  ? VAL A 1  68 ?  -7.672  -3.902  13.565 1.000 97.190 ? 68  VAL A CA  1 
ATOM 536  C C   ? VAL A 1  68 ?  -7.549  -4.985  14.634 1.000 97.190 ? 68  VAL A C   1 
ATOM 537  C CB  ? VAL A 1  68 ?  -6.270  -3.428  13.122 1.000 97.190 ? 68  VAL A CB  1 
ATOM 538  O O   ? VAL A 1  68 ?  -7.074  -4.721  15.742 1.000 97.190 ? 68  VAL A O   1 
ATOM 539  C CG1 ? VAL A 1  68 ?  -5.414  -4.613  12.679 1.000 97.190 ? 68  VAL A CG1 1 
ATOM 540  C CG2 ? VAL A 1  68 ?  -6.385  -2.399  11.998 1.000 97.190 ? 68  VAL A CG2 1 
ATOM 541  N N   ? LYS A 1  69 ?  -8.036  -6.245  14.228 1.000 95.510 ? 69  LYS A N   1 
ATOM 542  C CA  ? LYS A 1  69 ?  -7.993  -7.393  15.129 1.000 95.510 ? 69  LYS A CA  1 
ATOM 543  C C   ? LYS A 1  69 ?  -6.604  -8.024  15.149 1.000 95.510 ? 69  LYS A C   1 
ATOM 544  C CB  ? LYS A 1  69 ?  -9.037  -8.434  14.722 1.000 95.510 ? 69  LYS A CB  1 
ATOM 545  O O   ? LYS A 1  69 ?  -6.086  -8.363  16.216 1.000 95.510 ? 69  LYS A O   1 
ATOM 546  C CG  ? LYS A 1  69 ?  -9.075  -9.658  15.626 1.000 95.510 ? 69  LYS A CG  1 
ATOM 547  C CD  ? LYS A 1  69 ? -10.170 -10.630  15.205 1.000 95.510 ? 69  LYS A CD  1 
ATOM 548  C CE  ? LYS A 1  69 ? -10.194 -11.866  16.094 1.000 95.510 ? 69  LYS A CE  1 
ATOM 549  N NZ  ? LYS A 1  69 ? -11.279 -12.812  15.698 1.000 95.510 ? 69  LYS A NZ  1 
ATOM 550  N N   ? ASN A 1  70 ?  -6.064  -8.224  14.002 1.000 95.270 ? 70  ASN A N   1 
ATOM 551  C CA  ? ASN A 1  70 ?  -4.766  -8.870  13.840 1.000 95.270 ? 70  ASN A CA  1 
ATOM 552  C C   ? ASN A 1  70 ?  -3.933  -8.191  12.755 1.000 95.270 ? 70  ASN A C   1 
ATOM 553  C CB  ? ASN A 1  70 ?  -4.942 -10.356  13.522 1.000 95.270 ? 70  ASN A CB  1 
ATOM 554  O O   ? ASN A 1  70 ?  -4.469  -7.769  11.729 1.000 95.270 ? 70  ASN A O   1 
ATOM 555  C CG  ? ASN A 1  70 ?  -5.407 -11.158  14.721 1.000 95.270 ? 70  ASN A CG  1 
ATOM 556  N ND2 ? ASN A 1  70 ?  -4.873 -12.365  14.871 1.000 95.270 ? 70  ASN A ND2 1 
ATOM 557  O OD1 ? ASN A 1  70 ?  -6.240 -10.698  15.506 1.000 95.270 ? 70  ASN A OD1 1 
ATOM 558  N N   ? HIS A 1  71 ?  -2.606  -8.101  13.106 1.000 95.640 ? 71  HIS A N   1 
ATOM 559  C CA  ? HIS A 1  71 ?  -1.598  -7.706  12.130 1.000 95.640 ? 71  HIS A CA  1 
ATOM 560  C C   ? HIS A 1  71 ?  -0.806  -8.912  11.637 1.000 95.640 ? 71  HIS A C   1 
ATOM 561  C CB  ? HIS A 1  71 ?  -0.650  -6.665  12.729 1.000 95.640 ? 71  HIS A CB  1 
ATOM 562  O O   ? HIS A 1  71 ?  -0.173  -9.611  12.431 1.000 95.640 ? 71  HIS A O   1 
ATOM 563  C CG  ? HIS A 1  71 ?  -1.354  -5.510  13.368 1.000 95.640 ? 71  HIS A CG  1 
ATOM 564  C CD2 ? HIS A 1  71 ?  -1.637  -4.272  12.900 1.000 95.640 ? 71  HIS A CD2 1 
ATOM 565  N ND1 ? HIS A 1  71 ?  -1.854  -5.562  14.652 1.000 95.640 ? 71  HIS A ND1 1 
ATOM 566  C CE1 ? HIS A 1  71 ?  -2.417  -4.401  14.945 1.000 95.640 ? 71  HIS A CE1 1 
ATOM 567  N NE2 ? HIS A 1  71 ?  -2.299  -3.602  13.899 1.000 95.640 ? 71  HIS A NE2 1 
ATOM 568  N N   ? ILE A 1  72 ?  -0.929  -9.223  10.410 1.000 97.100 ? 72  ILE A N   1 
ATOM 569  C CA  ? ILE A 1  72 ?  -0.244 -10.399   9.884 1.000 97.100 ? 72  ILE A CA  1 
ATOM 570  C C   ? ILE A 1  72 ?   0.867  -9.965   8.930 1.000 97.100 ? 72  ILE A C   1 
ATOM 571  C CB  ? ILE A 1  72 ?  -1.226 -11.350   9.165 1.000 97.100 ? 72  ILE A CB  1 
ATOM 572  O O   ? ILE A 1  72 ?   0.617  -9.712   7.750 1.000 97.100 ? 72  ILE A O   1 
ATOM 573  C CG1 ? ILE A 1  72 ?  -2.427 -11.659  10.066 1.000 97.100 ? 72  ILE A CG1 1 
ATOM 574  C CG2 ? ILE A 1  72 ?  -0.515 -12.639   8.740 1.000 97.100 ? 72  ILE A CG2 1 
ATOM 575  C CD1 ? ILE A 1  72 ?  -3.601 -12.297   9.336 1.000 97.100 ? 72  ILE A CD1 1 
ATOM 576  N N   ? THR A 1  73 ?   2.108  -9.872   9.448 1.000 97.190 ? 73  THR A N   1 
ATOM 577  C CA  ? THR A 1  73 ?   3.277  -9.498   8.660 1.000 97.190 ? 73  THR A CA  1 
ATOM 578  C C   ? THR A 1  73 ?   3.887 -10.722   7.983 1.000 97.190 ? 73  THR A C   1 
ATOM 579  C CB  ? THR A 1  73 ?   4.342  -8.807   9.532 1.000 97.190 ? 73  THR A CB  1 
ATOM 580  O O   ? THR A 1  73 ?   3.898 -11.814   8.556 1.000 97.190 ? 73  THR A O   1 
ATOM 581  C CG2 ? THR A 1  73 ?   5.529  -8.350   8.692 1.000 97.190 ? 73  THR A CG2 1 
ATOM 582  O OG1 ? THR A 1  73 ?   3.758  -7.667  10.175 1.000 97.190 ? 73  THR A OG1 1 
ATOM 583  N N   ? HIS A 1  74 ?   4.282 -10.459   6.691 1.000 97.170 ? 74  HIS A N   1 
ATOM 584  C CA  ? HIS A 1  74 ?   4.994 -11.567   6.064 1.000 97.170 ? 74  HIS A CA  1 
ATOM 585  C C   ? HIS A 1  74 ?   6.132 -12.062   6.951 1.000 97.170 ? 74  HIS A C   1 
ATOM 586  C CB  ? HIS A 1  74 ?   5.538 -11.150   4.697 1.000 97.170 ? 74  HIS A CB  1 
ATOM 587  O O   ? HIS A 1  74 ?   6.923 -11.263   7.458 1.000 97.170 ? 74  HIS A O   1 
ATOM 588  C CG  ? HIS A 1  74 ?   5.928 -12.304   3.829 1.000 97.170 ? 74  HIS A CG  1 
ATOM 589  C CD2 ? HIS A 1  74 ?   5.300 -12.873   2.773 1.000 97.170 ? 74  HIS A CD2 1 
ATOM 590  N ND1 ? HIS A 1  74 ?   7.096 -13.011   4.012 1.000 97.170 ? 74  HIS A ND1 1 
ATOM 591  C CE1 ? HIS A 1  74 ?   7.170 -13.969   3.103 1.000 97.170 ? 74  HIS A CE1 1 
ATOM 592  N NE2 ? HIS A 1  74 ?   6.093 -13.907   2.339 1.000 97.170 ? 74  HIS A NE2 1 
ATOM 593  N N   ? PRO A 1  75 ?   6.260 -13.404   7.197 1.000 96.040 ? 75  PRO A N   1 
ATOM 594  C CA  ? PRO A 1  75 ?   7.226 -13.982   8.134 1.000 96.040 ? 75  PRO A CA  1 
ATOM 595  C C   ? PRO A 1  75 ?   8.673 -13.683   7.749 1.000 96.040 ? 75  PRO A C   1 
ATOM 596  C CB  ? PRO A 1  75 ?   6.939 -15.484   8.055 1.000 96.040 ? 75  PRO A CB  1 
ATOM 597  O O   ? PRO A 1  75 ?   9.557 -13.684   8.609 1.000 96.040 ? 75  PRO A O   1 
ATOM 598  C CG  ? PRO A 1  75 ?   6.195 -15.663   6.771 1.000 96.040 ? 75  PRO A CG  1 
ATOM 599  C CD  ? PRO A 1  75 ?   5.416 -14.410   6.492 1.000 96.040 ? 75  PRO A CD  1 
ATOM 600  N N   ? ASN A 1  76 ?   8.873 -13.387   6.478 1.000 96.100 ? 76  ASN A N   1 
ATOM 601  C CA  ? ASN A 1  76 ?  10.240 -13.168   6.017 1.000 96.100 ? 76  ASN A CA  1 
ATOM 602  C C   ? ASN A 1  76 ?  10.505 -11.693   5.729 1.000 96.100 ? 76  ASN A C   1 
ATOM 603  C CB  ? ASN A 1  76 ?  10.528 -14.011   4.773 1.000 96.100 ? 76  ASN A CB  1 
ATOM 604  O O   ? ASN A 1  76 ?  11.407 -11.359   4.960 1.000 96.100 ? 76  ASN A O   1 
ATOM 605  C CG  ? ASN A 1  76 ?  10.498 -15.500   5.057 1.000 96.100 ? 76  ASN A CG  1 
ATOM 606  N ND2 ? ASN A 1  76 ?  10.015 -16.278   4.096 1.000 96.100 ? 76  ASN A ND2 1 
ATOM 607  O OD1 ? ASN A 1  76 ?  10.906 -15.947   6.132 1.000 96.100 ? 76  ASN A OD1 1 
ATOM 608  N N   ? PHE A 1  77 ?   9.652 -10.813   6.303 1.000 95.740 ? 77  PHE A N   1 
ATOM 609  C CA  ? PHE A 1  77 ?   9.889  -9.384   6.138 1.000 95.740 ? 77  PHE A CA  1 
ATOM 610  C C   ? PHE A 1  77 ?  11.275  -9.002   6.643 1.000 95.740 ? 77  PHE A C   1 
ATOM 611  C CB  ? PHE A 1  77 ?   8.820  -8.572   6.877 1.000 95.740 ? 77  PHE A CB  1 
ATOM 612  O O   ? PHE A 1  77 ?  11.650  -9.350   7.765 1.000 95.740 ? 77  PHE A O   1 
ATOM 613  C CG  ? PHE A 1  77 ?   9.103  -7.095   6.922 1.000 95.740 ? 77  PHE A CG  1 
ATOM 614  C CD1 ? PHE A 1  77 ?   9.153  -6.420   8.136 1.000 95.740 ? 77  PHE A CD1 1 
ATOM 615  C CD2 ? PHE A 1  77 ?   9.319  -6.381   5.751 1.000 95.740 ? 77  PHE A CD2 1 
ATOM 616  C CE1 ? PHE A 1  77 ?   9.415  -5.052   8.181 1.000 95.740 ? 77  PHE A CE1 1 
ATOM 617  C CE2 ? PHE A 1  77 ?   9.581  -5.014   5.789 1.000 95.740 ? 77  PHE A CE2 1 
ATOM 618  C CZ  ? PHE A 1  77 ?   9.628  -4.352   7.005 1.000 95.740 ? 77  PHE A CZ  1 
ATOM 619  N N   ? ASN A 1  78 ?  12.012  -8.303   5.795 1.000 92.750 ? 78  ASN A N   1 
ATOM 620  C CA  ? ASN A 1  78 ?  13.337  -7.774   6.098 1.000 92.750 ? 78  ASN A CA  1 
ATOM 621  C C   ? ASN A 1  78 ?  13.342  -6.248   6.111 1.000 92.750 ? 78  ASN A C   1 
ATOM 622  C CB  ? ASN A 1  78 ?  14.367  -8.300   5.096 1.000 92.750 ? 78  ASN A CB  1 
ATOM 623  O O   ? ASN A 1  78 ?  13.259  -5.614   5.058 1.000 92.750 ? 78  ASN A O   1 
ATOM 624  C CG  ? ASN A 1  78 ?  15.788  -7.920   5.465 1.000 92.750 ? 78  ASN A CG  1 
ATOM 625  N ND2 ? ASN A 1  78 ?  16.726  -8.829   5.224 1.000 92.750 ? 78  ASN A ND2 1 
ATOM 626  O OD1 ? ASN A 1  78 ?  16.040  -6.820   5.963 1.000 92.750 ? 78  ASN A OD1 1 
ATOM 627  N N   ? SER A 1  79 ?  13.529  -5.636   7.263 1.000 90.680 ? 79  SER A N   1 
ATOM 628  C CA  ? SER A 1  79 ?  13.361  -4.198   7.452 1.000 90.680 ? 79  SER A CA  1 
ATOM 629  C C   ? SER A 1  79 ?  14.561  -3.426   6.915 1.000 90.680 ? 79  SER A C   1 
ATOM 630  C CB  ? SER A 1  79 ?  13.156  -3.873   8.932 1.000 90.680 ? 79  SER A CB  1 
ATOM 631  O O   ? SER A 1  79 ?  14.476  -2.218   6.685 1.000 90.680 ? 79  SER A O   1 
ATOM 632  O OG  ? SER A 1  79 ?  14.257  -4.319   9.704 1.000 90.680 ? 79  SER A OG  1 
ATOM 633  N N   ? LYS A 1  80 ?  15.648  -4.162   6.621 1.000 88.380 ? 80  LYS A N   1 
ATOM 634  C CA  ? LYS A 1  80 ?  16.837  -3.516   6.073 1.000 88.380 ? 80  LYS A CA  1 
ATOM 635  C C   ? LYS A 1  80 ?  16.739  -3.380   4.557 1.000 88.380 ? 80  LYS A C   1 
ATOM 636  C CB  ? LYS A 1  80 ?  18.095  -4.301   6.449 1.000 88.380 ? 80  LYS A CB  1 
ATOM 637  O O   ? LYS A 1  80 ?  17.016  -2.313   4.005 1.000 88.380 ? 80  LYS A O   1 
ATOM 638  C CG  ? LYS A 1  80 ?  18.452  -4.228   7.927 1.000 88.380 ? 80  LYS A CG  1 
ATOM 639  C CD  ? LYS A 1  80 ?  19.744  -4.976   8.227 1.000 88.380 ? 80  LYS A CD  1 
ATOM 640  C CE  ? LYS A 1  80 ?  20.053  -4.983   9.718 1.000 88.380 ? 80  LYS A CE  1 
ATOM 641  N NZ  ? LYS A 1  80 ?  21.323  -5.711  10.017 1.000 88.380 ? 80  LYS A NZ  1 
ATOM 642  N N   ? THR A 1  81 ?  16.205  -4.420   3.922 1.000 88.010 ? 81  THR A N   1 
ATOM 643  C CA  ? THR A 1  81 ?  16.198  -4.466   2.464 1.000 88.010 ? 81  THR A CA  1 
ATOM 644  C C   ? THR A 1  81 ?  14.787  -4.257   1.923 1.000 88.010 ? 81  THR A C   1 
ATOM 645  C CB  ? THR A 1  81 ?  16.757  -5.804   1.945 1.000 88.010 ? 81  THR A CB  1 
ATOM 646  O O   ? THR A 1  81 ?  14.598  -4.088   0.716 1.000 88.010 ? 81  THR A O   1 
ATOM 647  C CG2 ? THR A 1  81 ?  18.178  -6.038   2.449 1.000 88.010 ? 81  THR A CG2 1 
ATOM 648  O OG1 ? THR A 1  81 ?  15.919  -6.873   2.399 1.000 88.010 ? 81  THR A OG1 1 
ATOM 649  N N   ? PHE A 1  82 ?  13.807  -4.278   2.843 1.000 89.790 ? 82  PHE A N   1 
ATOM 650  C CA  ? PHE A 1  82 ?  12.391  -4.140   2.523 1.000 89.790 ? 82  PHE A CA  1 
ATOM 651  C C   ? PHE A 1  82 ?  11.906  -5.321   1.691 1.000 89.790 ? 82  PHE A C   1 
ATOM 652  C CB  ? PHE A 1  82 ?  12.135  -2.829   1.773 1.000 89.790 ? 82  PHE A CB  1 
ATOM 653  O O   ? PHE A 1  82 ?  10.897  -5.220   0.990 1.000 89.790 ? 82  PHE A O   1 
ATOM 654  C CG  ? PHE A 1  82 ?  12.370  -1.597   2.605 1.000 89.790 ? 82  PHE A CG  1 
ATOM 655  C CD1 ? PHE A 1  82 ?  11.552  -1.308   3.691 1.000 89.790 ? 82  PHE A CD1 1 
ATOM 656  C CD2 ? PHE A 1  82 ?  13.410  -0.728   2.302 1.000 89.790 ? 82  PHE A CD2 1 
ATOM 657  C CE1 ? PHE A 1  82 ?  11.768  -0.169   4.463 1.000 89.790 ? 82  PHE A CE1 1 
ATOM 658  C CE2 ? PHE A 1  82 ?  13.631   0.412   3.069 1.000 89.790 ? 82  PHE A CE2 1 
ATOM 659  C CZ  ? PHE A 1  82 ?  12.809   0.690   4.148 1.000 89.790 ? 82  PHE A CZ  1 
ATOM 660  N N   ? GLU A 1  83 ?  12.682  -6.372   1.671 1.000 91.800 ? 83  GLU A N   1 
ATOM 661  C CA  ? GLU A 1  83 ?  12.213  -7.612   1.061 1.000 91.800 ? 83  GLU A CA  1 
ATOM 662  C C   ? GLU A 1  83 ?  10.983  -8.153   1.785 1.000 91.800 ? 83  GLU A C   1 
ATOM 663  C CB  ? GLU A 1  83 ?  13.325  -8.663   1.056 1.000 91.800 ? 83  GLU A CB  1 
ATOM 664  O O   ? GLU A 1  83 ?  10.934  -8.159   3.017 1.000 91.800 ? 83  GLU A O   1 
ATOM 665  C CG  ? GLU A 1  83 ?  14.460  -8.354   0.090 1.000 91.800 ? 83  GLU A CG  1 
ATOM 666  C CD  ? GLU A 1  83 ?  15.571  -9.392   0.117 1.000 91.800 ? 83  GLU A CD  1 
ATOM 667  O OE1 ? GLU A 1  83 ?  16.255  -9.575  -0.915 1.000 91.800 ? 83  GLU A OE1 1 
ATOM 668  O OE2 ? GLU A 1  83 ?  15.757 -10.028   1.179 1.000 91.800 ? 83  GLU A OE2 1 
ATOM 669  N N   ? ASN A 1  84 ?   9.996  -8.565   1.101 1.000 94.760 ? 84  ASN A N   1 
ATOM 670  C CA  ? ASN A 1  84 ?   8.761  -9.128   1.635 1.000 94.760 ? 84  ASN A CA  1 
ATOM 671  C C   ? ASN A 1  84 ?   7.964  -8.088   2.419 1.000 94.760 ? 84  ASN A C   1 
ATOM 672  C CB  ? ASN A 1  84 ?   9.060 -10.342   2.517 1.000 94.760 ? 84  ASN A CB  1 
ATOM 673  O O   ? ASN A 1  84 ?   7.367  -8.405   3.449 1.000 94.760 ? 84  ASN A O   1 
ATOM 674  C CG  ? ASN A 1  84 ?   9.835 -11.419   1.783 1.000 94.760 ? 84  ASN A CG  1 
ATOM 675  N ND2 ? ASN A 1  84 ?  10.982 -11.802   2.332 1.000 94.760 ? 84  ASN A ND2 1 
ATOM 676  O OD1 ? ASN A 1  84 ?   9.406 -11.902   0.732 1.000 94.760 ? 84  ASN A OD1 1 
ATOM 677  N N   ? ASP A 1  85 ?   8.066  -6.788   2.123 1.000 96.130 ? 85  ASP A N   1 
ATOM 678  C CA  ? ASP A 1  85 ?   7.409  -5.666   2.786 1.000 96.130 ? 85  ASP A CA  1 
ATOM 679  C C   ? ASP A 1  85 ?   5.914  -5.644   2.474 1.000 96.130 ? 85  ASP A C   1 
ATOM 680  C CB  ? ASP A 1  85 ?   8.053  -4.343   2.368 1.000 96.130 ? 85  ASP A CB  1 
ATOM 681  O O   ? ASP A 1  85 ?   5.456  -4.839   1.660 1.000 96.130 ? 85  ASP A O   1 
ATOM 682  C CG  ? ASP A 1  85 ?   7.545  -3.157   3.169 1.000 96.130 ? 85  ASP A CG  1 
ATOM 683  O OD1 ? ASP A 1  85 ?   6.935  -3.361   4.240 1.000 96.130 ? 85  ASP A OD1 1 
ATOM 684  O OD2 ? ASP A 1  85 ?   7.755  -2.008   2.722 1.000 96.130 ? 85  ASP A OD2 1 
ATOM 685  N N   ? ILE A 1  86 ?   5.098  -6.628   3.054 1.000 97.520 ? 86  ILE A N   1 
ATOM 686  C CA  ? ILE A 1  86 ?   3.657  -6.775   2.876 1.000 97.520 ? 86  ILE A CA  1 
ATOM 687  C C   ? ILE A 1  86 ?   3.019  -7.227   4.187 1.000 97.520 ? 86  ILE A C   1 
ATOM 688  C CB  ? ILE A 1  86 ?   3.326  -7.775   1.746 1.000 97.520 ? 86  ILE A CB  1 
ATOM 689  O O   ? ILE A 1  86 ?   3.610  -8.008   4.936 1.000 97.520 ? 86  ILE A O   1 
ATOM 690  C CG1 ? ILE A 1  86 ?   1.829  -7.737   1.420 1.000 97.520 ? 86  ILE A CG1 1 
ATOM 691  C CG2 ? ILE A 1  86 ?   3.767  -9.190   2.132 1.000 97.520 ? 86  ILE A CG2 1 
ATOM 692  C CD1 ? ILE A 1  86 ?   1.455  -8.470   0.140 1.000 97.520 ? 86  ILE A CD1 1 
ATOM 693  N N   ? MET A 1  87 ?   1.836  -6.680   4.524 1.000 97.770 ? 87  MET A N   1 
ATOM 694  C CA  ? MET A 1  87 ?   1.114  -6.985   5.756 1.000 97.770 ? 87  MET A CA  1 
ATOM 695  C C   ? MET A 1  87 ?  -0.391  -7.013   5.511 1.000 97.770 ? 87  MET A C   1 
ATOM 696  C CB  ? MET A 1  87 ?   1.448  -5.963   6.843 1.000 97.770 ? 87  MET A CB  1 
ATOM 697  O O   ? MET A 1  87 ?  -0.920  -6.183   4.771 1.000 97.770 ? 87  MET A O   1 
ATOM 698  C CG  ? MET A 1  87 ?   0.732  -6.213   8.161 1.000 97.770 ? 87  MET A CG  1 
ATOM 699  S SD  ? MET A 1  87 ?   1.228  -5.024   9.467 1.000 97.770 ? 87  MET A SD  1 
ATOM 700  C CE  ? MET A 1  87 ?   0.448  -3.512   8.836 1.000 97.770 ? 87  MET A CE  1 
ATOM 701  N N   ? LEU A 1  88 ?  -1.050  -7.992   6.064 1.000 98.020 ? 88  LEU A N   1 
ATOM 702  C CA  ? LEU A 1  88 ?  -2.506  -8.071   6.082 1.000 98.020 ? 88  LEU A CA  1 
ATOM 703  C C   ? LEU A 1  88 ?  -3.061  -7.593   7.419 1.000 98.020 ? 88  LEU A C   1 
ATOM 704  C CB  ? LEU A 1  88 ?  -2.969  -9.505   5.807 1.000 98.020 ? 88  LEU A CB  1 
ATOM 705  O O   ? LEU A 1  88 ?  -2.549  -7.966   8.477 1.000 98.020 ? 88  LEU A O   1 
ATOM 706  C CG  ? LEU A 1  88 ?  -2.663 -10.061   4.416 1.000 98.020 ? 88  LEU A CG  1 
ATOM 707  C CD1 ? LEU A 1  88 ?  -2.866 -11.572   4.393 1.000 98.020 ? 88  LEU A CD1 1 
ATOM 708  C CD2 ? LEU A 1  88 ?  -3.536  -9.383   3.365 1.000 98.020 ? 88  LEU A CD2 1 
ATOM 709  N N   ? LEU A 1  89 ?  -4.001  -6.701   7.311 1.000 98.050 ? 89  LEU A N   1 
ATOM 710  C CA  ? LEU A 1  89 ?  -4.745  -6.291   8.497 1.000 98.050 ? 89  LEU A CA  1 
ATOM 711  C C   ? LEU A 1  89 ?  -6.118  -6.953   8.534 1.000 98.050 ? 89  LEU A C   1 
ATOM 712  C CB  ? LEU A 1  89 ?  -4.898  -4.768   8.535 1.000 98.050 ? 89  LEU A CB  1 
ATOM 713  O O   ? LEU A 1  89 ?  -6.934  -6.749   7.632 1.000 98.050 ? 89  LEU A O   1 
ATOM 714  C CG  ? LEU A 1  89 ?  -3.606  -3.954   8.447 1.000 98.050 ? 89  LEU A CG  1 
ATOM 715  C CD1 ? LEU A 1  89 ?  -3.921  -2.463   8.413 1.000 98.050 ? 89  LEU A CD1 1 
ATOM 716  C CD2 ? LEU A 1  89 ?  -2.685  -4.285   9.616 1.000 98.050 ? 89  LEU A CD2 1 
ATOM 717  N N   ? LYS A 1  90 ?  -6.333  -7.821   9.585 1.000 97.380 ? 90  LYS A N   1 
ATOM 718  C CA  ? LYS A 1  90 ?  -7.659  -8.390   9.803 1.000 97.380 ? 90  LYS A CA  1 
ATOM 719  C C   ? LYS A 1  90 ?  -8.519  -7.467  10.663 1.000 97.380 ? 90  LYS A C   1 
ATOM 720  C CB  ? LYS A 1  90 ?  -7.552  -9.768  10.459 1.000 97.380 ? 90  LYS A CB  1 
ATOM 721  O O   ? LYS A 1  90 ?  -8.123  -7.095  11.769 1.000 97.380 ? 90  LYS A O   1 
ATOM 722  C CG  ? LYS A 1  90 ?  -8.875 -10.511  10.559 1.000 97.380 ? 90  LYS A CG  1 
ATOM 723  C CD  ? LYS A 1  90 ?  -8.694 -11.897  11.163 1.000 97.380 ? 90  LYS A CD  1 
ATOM 724  C CE  ? LYS A 1  90 ?  -9.993 -12.692  11.142 1.000 97.380 ? 90  LYS A CE  1 
ATOM 725  N NZ  ? LYS A 1  90 ?  -9.807 -14.071  11.686 1.000 97.380 ? 90  LYS A NZ  1 
ATOM 726  N N   ? LEU A 1  91 ?  -9.658  -7.120  10.098 1.000 97.670 ? 91  LEU A N   1 
ATOM 727  C CA  ? LEU A 1  91 ? -10.540  -6.198  10.806 1.000 97.670 ? 91  LEU A CA  1 
ATOM 728  C C   ? LEU A 1  91 ? -11.438  -6.949  11.784 1.000 97.670 ? 91  LEU A C   1 
ATOM 729  C CB  ? LEU A 1  91 ? -11.395  -5.406   9.814 1.000 97.670 ? 91  LEU A CB  1 
ATOM 730  O O   ? LEU A 1  91 ? -11.834  -8.086  11.521 1.000 97.670 ? 91  LEU A O   1 
ATOM 731  C CG  ? LEU A 1  91 ? -10.639  -4.644   8.724 1.000 97.670 ? 91  LEU A CG  1 
ATOM 732  C CD1 ? LEU A 1  91 ? -11.619  -3.920   7.807 1.000 97.670 ? 91  LEU A CD1 1 
ATOM 733  C CD2 ? LEU A 1  91 ?  -9.653  -3.661   9.345 1.000 97.670 ? 91  LEU A CD2 1 
ATOM 734  N N   ? LYS A 1  92 ? -11.767  -6.320  12.998 1.000 96.610 ? 92  LYS A N   1 
ATOM 735  C CA  ? LYS A 1  92 ? -12.593  -6.918  14.043 1.000 96.610 ? 92  LYS A CA  1 
ATOM 736  C C   ? LYS A 1  92 ? -14.008  -7.184  13.539 1.000 96.610 ? 92  LYS A C   1 
ATOM 737  C CB  ? LYS A 1  92 ? -12.637  -6.013  15.276 1.000 96.610 ? 92  LYS A CB  1 
ATOM 738  O O   ? LYS A 1  92 ? -14.662  -8.131  13.982 1.000 96.610 ? 92  LYS A O   1 
ATOM 739  C CG  ? LYS A 1  92 ? -13.261  -6.666  16.500 1.000 96.610 ? 92  LYS A CG  1 
ATOM 740  C CD  ? LYS A 1  92 ? -13.108  -5.793  17.739 1.000 96.610 ? 92  LYS A CD  1 
ATOM 741  C CE  ? LYS A 1  92 ? -13.756  -6.432  18.959 1.000 96.610 ? 92  LYS A CE  1 
ATOM 742  N NZ  ? LYS A 1  92 ? -13.569  -5.601  20.186 1.000 96.610 ? 92  LYS A NZ  1 
ATOM 743  N N   ? GLU A 1  93 ? -14.480  -6.337  12.573 1.000 96.810 ? 93  GLU A N   1 
ATOM 744  C CA  ? GLU A 1  93 ? -15.809  -6.458  11.980 1.000 96.810 ? 93  GLU A CA  1 
ATOM 745  C C   ? GLU A 1  93 ? -15.743  -6.382  10.458 1.000 96.810 ? 93  GLU A C   1 
ATOM 746  C CB  ? GLU A 1  93 ? -16.739  -5.370  12.521 1.000 96.810 ? 93  GLU A CB  1 
ATOM 747  O O   ? GLU A 1  93 ? -14.809  -5.802   9.899 1.000 96.810 ? 93  GLU A O   1 
ATOM 748  C CG  ? GLU A 1  93 ? -16.867  -5.367  14.038 1.000 96.810 ? 93  GLU A CG  1 
ATOM 749  C CD  ? GLU A 1  93 ? -17.686  -4.202  14.569 1.000 96.810 ? 93  GLU A CD  1 
ATOM 750  O OE1 ? GLU A 1  93 ? -17.548  -3.857  15.764 1.000 96.810 ? 93  GLU A OE1 1 
ATOM 751  O OE2 ? GLU A 1  93 ? -18.475  -3.630  13.783 1.000 96.810 ? 93  GLU A OE2 1 
ATOM 752  N N   ? LYS A 1  94 ? -16.889  -6.957   9.820 1.000 97.010 ? 94  LYS A N   1 
ATOM 753  C CA  ? LYS A 1  94 ? -17.009  -6.892   8.366 1.000 97.010 ? 94  LYS A CA  1 
ATOM 754  C C   ? LYS A 1  94 ? -17.369  -5.481   7.907 1.000 97.010 ? 94  LYS A C   1 
ATOM 755  C CB  ? LYS A 1  94 ? -18.058  -7.888   7.870 1.000 97.010 ? 94  LYS A CB  1 
ATOM 756  O O   ? LYS A 1  94 ? -18.210  -4.819   8.518 1.000 97.010 ? 94  LYS A O   1 
ATOM 757  C CG  ? LYS A 1  94 ? -17.663  -9.345   8.052 1.000 97.010 ? 94  LYS A CG  1 
ATOM 758  C CD  ? LYS A 1  94 ? -18.720 -10.286   7.488 1.000 97.010 ? 94  LYS A CD  1 
ATOM 759  C CE  ? LYS A 1  94 ? -18.321 -11.745   7.662 1.000 97.010 ? 94  LYS A CE  1 
ATOM 760  N NZ  ? LYS A 1  94 ? -19.366 -12.672   7.132 1.000 97.010 ? 94  LYS A NZ  1 
ATOM 761  N N   ? VAL A 1  95 ? -16.656  -5.111   6.769 1.000 96.640 ? 95  VAL A N   1 
ATOM 762  C CA  ? VAL A 1  95 ? -16.986  -3.841   6.129 1.000 96.640 ? 95  VAL A CA  1 
ATOM 763  C C   ? VAL A 1  95 ? -18.286  -3.982   5.341 1.000 96.640 ? 95  VAL A C   1 
ATOM 764  C CB  ? VAL A 1  95 ? -15.848  -3.361   5.200 1.000 96.640 ? 95  VAL A CB  1 
ATOM 765  O O   ? VAL A 1  95 ? -18.436  -4.909   4.541 1.000 96.640 ? 95  VAL A O   1 
ATOM 766  C CG1 ? VAL A 1  95 ? -16.236  -2.061   4.499 1.000 96.640 ? 95  VAL A CG1 1 
ATOM 767  C CG2 ? VAL A 1  95 ? -14.554  -3.179   5.992 1.000 96.640 ? 95  VAL A CG2 1 
ATOM 768  N N   ? PRO A 1  96 ? -19.311  -3.160   5.632 1.000 95.230 ? 96  PRO A N   1 
ATOM 769  C CA  ? PRO A 1  96 ? -20.522  -3.211   4.811 1.000 95.230 ? 96  PRO A CA  1 
ATOM 770  C C   ? PRO A 1  96 ? -20.293  -2.705   3.388 1.000 95.230 ? 96  PRO A C   1 
ATOM 771  C CB  ? PRO A 1  96 ? -21.497  -2.302   5.563 1.000 95.230 ? 96  PRO A CB  1 
ATOM 772  O O   ? PRO A 1  96 ? -20.255  -1.494   3.159 1.000 95.230 ? 96  PRO A O   1 
ATOM 773  C CG  ? PRO A 1  96 ? -20.629  -1.310   6.267 1.000 95.230 ? 96  PRO A CG  1 
ATOM 774  C CD  ? PRO A 1  96 ? -19.316  -1.967   6.586 1.000 95.230 ? 96  PRO A CD  1 
ATOM 775  N N   ? LEU A 1  97 ? -20.049  -3.650   2.454 1.000 95.890 ? 97  LEU A N   1 
ATOM 776  C CA  ? LEU A 1  97 ? -19.720  -3.285   1.080 1.000 95.890 ? 97  LEU A CA  1 
ATOM 777  C C   ? LEU A 1  97 ? -20.911  -2.624   0.394 1.000 95.890 ? 97  LEU A C   1 
ATOM 778  C CB  ? LEU A 1  97 ? -19.281  -4.520   0.288 1.000 95.890 ? 97  LEU A CB  1 
ATOM 779  O O   ? LEU A 1  97 ? -22.057  -3.030   0.602 1.000 95.890 ? 97  LEU A O   1 
ATOM 780  C CG  ? LEU A 1  97 ? -18.111  -5.316   0.869 1.000 95.890 ? 97  LEU A CG  1 
ATOM 781  C CD1 ? LEU A 1  97 ? -17.788  -6.510  -0.024 1.000 95.890 ? 97  LEU A CD1 1 
ATOM 782  C CD2 ? LEU A 1  97 ? -16.887  -4.422   1.038 1.000 95.890 ? 97  LEU A CD2 1 
ATOM 783  N N   ? ASN A 1  98 ? -20.663  -1.572  -0.476 1.000 94.580 ? 98  ASN A N   1 
ATOM 784  C CA  ? ASN A 1  98 ? -21.588  -0.829  -1.325 1.000 94.580 ? 98  ASN A CA  1 
ATOM 785  C C   ? ASN A 1  98 ? -20.861  -0.139  -2.476 1.000 94.580 ? 98  ASN A C   1 
ATOM 786  C CB  ? ASN A 1  98 ? -22.369   0.196  -0.500 1.000 94.580 ? 98  ASN A CB  1 
ATOM 787  O O   ? ASN A 1  98 ? -19.710  -0.464  -2.772 1.000 94.580 ? 98  ASN A O   1 
ATOM 788  C CG  ? ASN A 1  98 ? -21.467   1.205   0.184 1.000 94.580 ? 98  ASN A CG  1 
ATOM 789  N ND2 ? ASN A 1  98 ? -21.756   1.499   1.446 1.000 94.580 ? 98  ASN A ND2 1 
ATOM 790  O OD1 ? ASN A 1  98 ? -20.518   1.716  -0.417 1.000 94.580 ? 98  ASN A OD1 1 
ATOM 791  N N   ? ASN A 1  99 ? -21.574   0.735  -3.204 1.000 92.030 ? 99  ASN A N   1 
ATOM 792  C CA  ? ASN A 1  99 ? -20.998   1.365  -4.387 1.000 92.030 ? 99  ASN A CA  1 
ATOM 793  C C   ? ASN A 1  99 ? -19.835   2.284  -4.023 1.000 92.030 ? 99  ASN A C   1 
ATOM 794  C CB  ? ASN A 1  99 ? -22.068   2.142  -5.157 1.000 92.030 ? 99  ASN A CB  1 
ATOM 795  O O   ? ASN A 1  99 ? -19.009   2.614  -4.875 1.000 92.030 ? 99  ASN A O   1 
ATOM 796  C CG  ? ASN A 1  99 ? -22.732   3.212  -4.313 1.000 92.030 ? 99  ASN A CG  1 
ATOM 797  N ND2 ? ASN A 1  99 ? -23.387   4.163  -4.970 1.000 92.030 ? 99  ASN A ND2 1 
ATOM 798  O OD1 ? ASN A 1  99 ? -22.656   3.186  -3.082 1.000 92.030 ? 99  ASN A OD1 1 
ATOM 799  N N   ? LYS A 1 100 ? -19.595   2.529  -2.758 1.000 92.740 ? 100 LYS A N   1 
ATOM 800  C CA  ? LYS A 1 100 ? -18.561   3.455  -2.305 1.000 92.740 ? 100 LYS A CA  1 
ATOM 801  C C   ? LYS A 1 100 ? -17.426   2.712  -1.606 1.000 92.740 ? 100 LYS A C   1 
ATOM 802  C CB  ? LYS A 1 100 ? -19.156   4.506  -1.366 1.000 92.740 ? 100 LYS A CB  1 
ATOM 803  O O   ? LYS A 1 100 ? -16.325   3.246  -1.459 1.000 92.740 ? 100 LYS A O   1 
ATOM 804  C CG  ? LYS A 1 100 ? -20.219   5.382  -2.011 1.000 92.740 ? 100 LYS A CG  1 
ATOM 805  C CD  ? LYS A 1 100 ? -20.796   6.383  -1.019 1.000 92.740 ? 100 LYS A CD  1 
ATOM 806  C CE  ? LYS A 1 100 ? -21.900   7.222  -1.648 1.000 92.740 ? 100 LYS A CE  1 
ATOM 807  N NZ  ? LYS A 1 100 ? -22.519   8.155  -0.659 1.000 92.740 ? 100 LYS A NZ  1 
ATOM 808  N N   ? ILE A 1 101 ? -17.654   1.507  -1.116 1.000 96.230 ? 101 ILE A N   1 
ATOM 809  C CA  ? ILE A 1 101 ? -16.672   0.682  -0.419 1.000 96.230 ? 101 ILE A CA  1 
ATOM 810  C C   ? ILE A 1 101 ? -16.659  -0.722  -1.019 1.000 96.230 ? 101 ILE A C   1 
ATOM 811  C CB  ? ILE A 1 101 ? -16.965   0.615   1.097 1.000 96.230 ? 101 ILE A CB  1 
ATOM 812  O O   ? ILE A 1 101 ? -17.599  -1.496  -0.825 1.000 96.230 ? 101 ILE A O   1 
ATOM 813  C CG1 ? ILE A 1 101 ? -17.093   2.027   1.679 1.000 96.230 ? 101 ILE A CG1 1 
ATOM 814  C CG2 ? ILE A 1 101 ? -15.875  -0.181   1.822 1.000 96.230 ? 101 ILE A CG2 1 
ATOM 815  C CD1 ? ILE A 1 101 ? -17.652   2.064   3.095 1.000 96.230 ? 101 ILE A CD1 1 
ATOM 816  N N   ? ARG A 1 102 ? -15.622  -1.017  -1.748 1.000 96.760 ? 102 ARG A N   1 
ATOM 817  C CA  ? ARG A 1 102 ? -15.473  -2.330  -2.366 1.000 96.760 ? 102 ARG A CA  1 
ATOM 818  C C   ? ARG A 1 102 ? -14.008  -2.752  -2.409 1.000 96.760 ? 102 ARG A C   1 
ATOM 819  C CB  ? ARG A 1 102 ? -16.060  -2.330  -3.779 1.000 96.760 ? 102 ARG A CB  1 
ATOM 820  O O   ? ARG A 1 102 ? -13.115  -1.906  -2.495 1.000 96.760 ? 102 ARG A O   1 
ATOM 821  C CG  ? ARG A 1 102 ? -17.568  -2.139  -3.819 1.000 96.760 ? 102 ARG A CG  1 
ATOM 822  C CD  ? ARG A 1 102 ? -18.108  -2.218  -5.240 1.000 96.760 ? 102 ARG A CD  1 
ATOM 823  N NE  ? ARG A 1 102 ? -19.383  -1.518  -5.372 1.000 96.760 ? 102 ARG A NE  1 
ATOM 824  N NH1 ? ARG A 1 102 ? -19.614  -1.935  -7.632 1.000 96.760 ? 102 ARG A NH1 1 
ATOM 825  N NH2 ? ARG A 1 102 ? -21.219  -0.741  -6.512 1.000 96.760 ? 102 ARG A NH2 1 
ATOM 826  C CZ  ? ARG A 1 102 ? -20.069  -1.400  -6.505 1.000 96.760 ? 102 ARG A CZ  1 
ATOM 827  N N   ? PRO A 1 103 ? -13.897  -4.134  -2.336 1.000 97.670 ? 103 PRO A N   1 
ATOM 828  C CA  ? PRO A 1 103 ? -12.522  -4.615  -2.493 1.000 97.670 ? 103 PRO A CA  1 
ATOM 829  C C   ? PRO A 1 103 ? -12.014  -4.492  -3.927 1.000 97.670 ? 103 PRO A C   1 
ATOM 830  C CB  ? PRO A 1 103 ? -12.612  -6.083  -2.068 1.000 97.670 ? 103 PRO A CB  1 
ATOM 831  O O   ? PRO A 1 103 ? -12.809  -4.503  -4.871 1.000 97.670 ? 103 PRO A O   1 
ATOM 832  C CG  ? PRO A 1 103 ? -13.903  -6.187  -1.322 1.000 97.670 ? 103 PRO A CG  1 
ATOM 833  C CD  ? PRO A 1 103 ? -14.842  -5.139  -1.846 1.000 97.670 ? 103 PRO A CD  1 
ATOM 834  N N   ? ILE A 1 104 ? -10.643  -4.398  -4.080 1.000 97.640 ? 104 ILE A N   1 
ATOM 835  C CA  ? ILE A 1 104 ? -10.009  -4.376  -5.393 1.000 97.640 ? 104 ILE A CA  1 
ATOM 836  C C   ? ILE A 1 104 ?  -9.485  -5.769  -5.737 1.000 97.640 ? 104 ILE A C   1 
ATOM 837  C CB  ? ILE A 1 104 ?  -8.861  -3.343  -5.450 1.000 97.640 ? 104 ILE A CB  1 
ATOM 838  O O   ? ILE A 1 104 ?  -9.060  -6.515  -4.852 1.000 97.640 ? 104 ILE A O   1 
ATOM 839  C CG1 ? ILE A 1 104 ?  -8.408  -3.126  -6.898 1.000 97.640 ? 104 ILE A CG1 1 
ATOM 840  C CG2 ? ILE A 1 104 ?  -7.690  -3.788  -4.570 1.000 97.640 ? 104 ILE A CG2 1 
ATOM 841  C CD1 ? ILE A 1 104 ?  -7.531  -1.898  -7.095 1.000 97.640 ? 104 ILE A CD1 1 
ATOM 842  N N   ? SER A 1 105 ?  -9.533  -6.095  -7.021 1.000 96.000 ? 105 SER A N   1 
ATOM 843  C CA  ? SER A 1 105 ?  -9.073  -7.402  -7.478 1.000 96.000 ? 105 SER A CA  1 
ATOM 844  C C   ? SER A 1 105 ?  -7.555  -7.519  -7.380 1.000 96.000 ? 105 SER A C   1 
ATOM 845  C CB  ? SER A 1 105 ?  -9.519  -7.655  -8.918 1.000 96.000 ? 105 SER A CB  1 
ATOM 846  O O   ? SER A 1 105 ?  -6.837  -6.536  -7.577 1.000 96.000 ? 105 SER A O   1 
ATOM 847  O OG  ? SER A 1 105 ? -10.933  -7.676  -9.010 1.000 96.000 ? 105 SER A OG  1 
ATOM 848  N N   ? LEU A 1 106 ?  -7.115  -8.791  -7.090 1.000 95.260 ? 106 LEU A N   1 
ATOM 849  C CA  ? LEU A 1 106 ?  -5.690  -9.104  -7.086 1.000 95.260 ? 106 LEU A CA  1 
ATOM 850  C C   ? LEU A 1 106 ?  -5.251  -9.661  -8.436 1.000 95.260 ? 106 LEU A C   1 
ATOM 851  C CB  ? LEU A 1 106 ?  -5.366 -10.108  -5.977 1.000 95.260 ? 106 LEU A CB  1 
ATOM 852  O O   ? LEU A 1 106 ?  -6.046 -10.285  -9.142 1.000 95.260 ? 106 LEU A O   1 
ATOM 853  C CG  ? LEU A 1 106 ?  -5.661  -9.657  -4.545 1.000 95.260 ? 106 LEU A CG  1 
ATOM 854  C CD1 ? LEU A 1 106 ?  -5.321 -10.769  -3.558 1.000 95.260 ? 106 LEU A CD1 1 
ATOM 855  C CD2 ? LEU A 1 106 ?  -4.887  -8.386  -4.214 1.000 95.260 ? 106 LEU A CD2 1 
ATOM 856  N N   ? PRO A 1 107 ?  -4.036  -9.400  -8.809 1.000 93.590 ? 107 PRO A N   1 
ATOM 857  C CA  ? PRO A 1 107 ?  -3.561  -9.804 -10.134 1.000 93.590 ? 107 PRO A CA  1 
ATOM 858  C C   ? PRO A 1 107 ?  -3.459 -11.320 -10.287 1.000 93.590 ? 107 PRO A C   1 
ATOM 859  C CB  ? PRO A 1 107 ?  -2.179  -9.152 -10.228 1.000 93.590 ? 107 PRO A CB  1 
ATOM 860  O O   ? PRO A 1 107 ?  -3.162 -12.023  -9.318 1.000 93.590 ? 107 PRO A O   1 
ATOM 861  C CG  ? PRO A 1 107 ?  -1.686  -9.098  -8.818 1.000 93.590 ? 107 PRO A CG  1 
ATOM 862  C CD  ? PRO A 1 107 ?  -2.857  -8.850  -7.912 1.000 93.590 ? 107 PRO A CD  1 
ATOM 863  N N   ? LYS A 1 108 ?  -3.758 -11.812 -11.503 1.000 85.810 ? 108 LYS A N   1 
ATOM 864  C CA  ? LYS A 1 108 ?  -3.619 -13.225 -11.842 1.000 85.810 ? 108 LYS A CA  1 
ATOM 865  C C   ? LYS A 1 108 ?  -2.260 -13.507 -12.478 1.000 85.810 ? 108 LYS A C   1 
ATOM 866  C CB  ? LYS A 1 108 ?  -4.740 -13.665 -12.785 1.000 85.810 ? 108 LYS A CB  1 
ATOM 867  O O   ? LYS A 1 108 ?  -1.754 -14.628 -12.402 1.000 85.810 ? 108 LYS A O   1 
ATOM 868  C CG  ? LYS A 1 108 ?  -6.123 -13.652 -12.150 1.000 85.810 ? 108 LYS A CG  1 
ATOM 869  C CD  ? LYS A 1 108 ?  -7.187 -14.151 -13.119 1.000 85.810 ? 108 LYS A CD  1 
ATOM 870  C CE  ? LYS A 1 108 ?  -8.577 -14.101 -12.499 1.000 85.810 ? 108 LYS A CE  1 
ATOM 871  N NZ  ? LYS A 1 108 ?  -9.628 -14.555 -13.458 1.000 85.810 ? 108 LYS A NZ  1 
ATOM 872  N N   ? GLU A 1 109 ?  -1.729 -12.465 -13.140 1.000 83.620 ? 109 GLU A N   1 
ATOM 873  C CA  ? GLU A 1 109 ?  -0.424 -12.537 -13.792 1.000 83.620 ? 109 GLU A CA  1 
ATOM 874  C C   ? GLU A 1 109 ?   0.403 -11.286 -13.510 1.000 83.620 ? 109 GLU A C   1 
ATOM 875  C CB  ? GLU A 1 109 ?  -0.587 -12.731 -15.301 1.000 83.620 ? 109 GLU A CB  1 
ATOM 876  O O   ? GLU A 1 109 ?  -0.123 -10.285 -13.017 1.000 83.620 ? 109 GLU A O   1 
ATOM 877  C CG  ? GLU A 1 109 ?  -1.397 -11.635 -15.979 1.000 83.620 ? 109 GLU A CG  1 
ATOM 878  C CD  ? GLU A 1 109 ?  -1.700 -11.929 -17.439 1.000 83.620 ? 109 GLU A CD  1 
ATOM 879  O OE1 ? GLU A 1 109 ?  -2.374 -11.104 -18.097 1.000 83.620 ? 109 GLU A OE1 1 
ATOM 880  O OE2 ? GLU A 1 109 ?  -1.261 -12.993 -17.930 1.000 83.620 ? 109 GLU A OE2 1 
ATOM 881  N N   ? SER A 1 110 ?   1.619 -11.443 -13.926 1.000 81.820 ? 110 SER A N   1 
ATOM 882  C CA  ? SER A 1 110 ?   2.530 -10.306 -13.832 1.000 81.820 ? 110 SER A CA  1 
ATOM 883  C C   ? SER A 1 110 ?   2.248  -9.280 -14.924 1.000 81.820 ? 110 SER A C   1 
ATOM 884  C CB  ? SER A 1 110 ?   3.983 -10.774 -13.923 1.000 81.820 ? 110 SER A CB  1 
ATOM 885  O O   ? SER A 1 110 ?   1.626  -9.601 -15.939 1.000 81.820 ? 110 SER A O   1 
ATOM 886  O OG  ? SER A 1 110 ?   4.238 -11.383 -15.177 1.000 81.820 ? 110 SER A OG  1 
ATOM 887  N N   ? PHE A 1 111 ?   2.550  -8.052 -14.665 1.000 88.510 ? 111 PHE A N   1 
ATOM 888  C CA  ? PHE A 1 111 ?   2.328  -6.940 -15.581 1.000 88.510 ? 111 PHE A CA  1 
ATOM 889  C C   ? PHE A 1 111 ?   3.631  -6.521 -16.251 1.000 88.510 ? 111 PHE A C   1 
ATOM 890  C CB  ? PHE A 1 111 ?   1.711  -5.748 -14.842 1.000 88.510 ? 111 PHE A CB  1 
ATOM 891  O O   ? PHE A 1 111 ?   4.708  -6.663 -15.669 1.000 88.510 ? 111 PHE A O   1 
ATOM 892  C CG  ? PHE A 1 111 ?   0.280  -5.964 -14.429 1.000 88.510 ? 111 PHE A CG  1 
ATOM 893  C CD1 ? PHE A 1 111 ?  -0.762  -5.435 -15.181 1.000 88.510 ? 111 PHE A CD1 1 
ATOM 894  C CD2 ? PHE A 1 111 ?  -0.023  -6.696 -13.289 1.000 88.510 ? 111 PHE A CD2 1 
ATOM 895  C CE1 ? PHE A 1 111 ?  -2.088  -5.633 -14.801 1.000 88.510 ? 111 PHE A CE1 1 
ATOM 896  C CE2 ? PHE A 1 111 ?  -1.345  -6.899 -12.903 1.000 88.510 ? 111 PHE A CE2 1 
ATOM 897  C CZ  ? PHE A 1 111 ?  -2.376  -6.365 -13.660 1.000 88.510 ? 111 PHE A CZ  1 
ATOM 898  N N   ? LYS A 1 112 ?   3.480  -6.023 -17.535 1.000 86.500 ? 112 LYS A N   1 
ATOM 899  C CA  ? LYS A 1 112 ?   4.644  -5.653 -18.335 1.000 86.500 ? 112 LYS A CA  1 
ATOM 900  C C   ? LYS A 1 112 ?   4.989  -4.178 -18.155 1.000 86.500 ? 112 LYS A C   1 
ATOM 901  C CB  ? LYS A 1 112 ?   4.397  -5.957 -19.814 1.000 86.500 ? 112 LYS A CB  1 
ATOM 902  O O   ? LYS A 1 112 ?   4.140  -3.382 -17.747 1.000 86.500 ? 112 LYS A O   1 
ATOM 903  C CG  ? LYS A 1 112 ?   4.191  -7.434 -20.116 1.000 86.500 ? 112 LYS A CG  1 
ATOM 904  C CD  ? LYS A 1 112 ?   4.002  -7.677 -21.608 1.000 86.500 ? 112 LYS A CD  1 
ATOM 905  C CE  ? LYS A 1 112 ?   3.771  -9.152 -21.910 1.000 86.500 ? 112 LYS A CE  1 
ATOM 906  N NZ  ? LYS A 1 112 ?   3.545  -9.391 -23.367 1.000 86.500 ? 112 LYS A NZ  1 
ATOM 907  N N   ? ALA A 1 113 ?   6.214  -3.888 -18.527 1.000 91.290 ? 113 ALA A N   1 
ATOM 908  C CA  ? ALA A 1 113 ?   6.659  -2.497 -18.553 1.000 91.290 ? 113 ALA A CA  1 
ATOM 909  C C   ? ALA A 1 113 ?   5.744  -1.644 -19.427 1.000 91.290 ? 113 ALA A C   1 
ATOM 910  C CB  ? ALA A 1 113 ?   8.100  -2.410 -19.052 1.000 91.290 ? 113 ALA A CB  1 
ATOM 911  O O   ? ALA A 1 113 ?   5.139  -2.146 -20.377 1.000 91.290 ? 113 ALA A O   1 
ATOM 912  N N   ? ASP A 1 114 ?   5.562  -0.352 -19.028 1.000 91.730 ? 114 ASP A N   1 
ATOM 913  C CA  ? ASP A 1 114 ?   4.828   0.677 -19.759 1.000 91.730 ? 114 ASP A CA  1 
ATOM 914  C C   ? ASP A 1 114 ?   3.321   0.510 -19.579 1.000 91.730 ? 114 ASP A C   1 
ATOM 915  C CB  ? ASP A 1 114 ?   5.188   0.639 -21.245 1.000 91.730 ? 114 ASP A CB  1 
ATOM 916  O O   ? ASP A 1 114 ?   2.533   1.216 -20.211 1.000 91.730 ? 114 ASP A O   1 
ATOM 917  C CG  ? ASP A 1 114 ?   6.607   1.103 -21.524 1.000 91.730 ? 114 ASP A CG  1 
ATOM 918  O OD1 ? ASP A 1 114 ?   7.097   2.018 -20.828 1.000 91.730 ? 114 ASP A OD1 1 
ATOM 919  O OD2 ? ASP A 1 114 ?   7.239   0.550 -22.450 1.000 91.730 ? 114 ASP A OD2 1 
ATOM 920  N N   ? THR A 1 115 ?   2.949  -0.616 -18.843 1.000 94.910 ? 115 THR A N   1 
ATOM 921  C CA  ? THR A 1 115 ?   1.551  -0.734 -18.443 1.000 94.910 ? 115 THR A CA  1 
ATOM 922  C C   ? THR A 1 115 ?   1.110   0.491 -17.648 1.000 94.910 ? 115 THR A C   1 
ATOM 923  C CB  ? THR A 1 115 ?   1.314  -2.005 -17.606 1.000 94.910 ? 115 THR A CB  1 
ATOM 924  O O   ? THR A 1 115 ?   1.771   0.882 -16.683 1.000 94.910 ? 115 THR A O   1 
ATOM 925  C CG2 ? THR A 1 115 ?  -0.153  -2.140 -17.213 1.000 94.910 ? 115 THR A CG2 1 
ATOM 926  O OG1 ? THR A 1 115 ?   1.700  -3.153 -18.372 1.000 94.910 ? 115 THR A OG1 1 
ATOM 927  N N   ? LEU A 1 116 ?   0.014   1.157 -18.064 1.000 95.300 ? 116 LEU A N   1 
ATOM 928  C CA  ? LEU A 1 116 ?  -0.520   2.334 -17.388 1.000 95.300 ? 116 LEU A CA  1 
ATOM 929  C C   ? LEU A 1 116 ?  -1.155   1.954 -16.054 1.000 95.300 ? 116 LEU A C   1 
ATOM 930  C CB  ? LEU A 1 116 ?  -1.550   3.040 -18.274 1.000 95.300 ? 116 LEU A CB  1 
ATOM 931  O O   ? LEU A 1 116 ?  -1.960   1.023 -15.988 1.000 95.300 ? 116 LEU A O   1 
ATOM 932  C CG  ? LEU A 1 116 ?  -1.008   3.720 -19.532 1.000 95.300 ? 116 LEU A CG  1 
ATOM 933  C CD1 ? LEU A 1 116 ?  -2.154   4.301 -20.355 1.000 95.300 ? 116 LEU A CD1 1 
ATOM 934  C CD2 ? LEU A 1 116 ?  -0.003   4.806 -19.164 1.000 95.300 ? 116 LEU A CD2 1 
ATOM 935  N N   ? CYS A 1 117 ?  -0.826   2.705 -15.110 1.000 96.830 ? 117 CYS A N   1 
ATOM 936  C CA  ? CYS A 1 117 ?  -1.283   2.448 -13.749 1.000 96.830 ? 117 CYS A CA  1 
ATOM 937  C C   ? CYS A 1 117 ?  -1.665   3.745 -13.047 1.000 96.830 ? 117 CYS A C   1 
ATOM 938  C CB  ? CYS A 1 117 ?  -0.201   1.723 -12.948 1.000 96.830 ? 117 CYS A CB  1 
ATOM 939  O O   ? CYS A 1 117 ?  -1.489   4.831 -13.602 1.000 96.830 ? 117 CYS A O   1 
ATOM 940  S SG  ? CYS A 1 117 ?   0.340   0.170 -13.695 1.000 96.830 ? 117 CYS A SG  1 
ATOM 941  N N   ? SER A 1 118 ?  -2.156   3.591 -11.848 1.000 96.030 ? 118 SER A N   1 
ATOM 942  C CA  ? SER A 1 118 ?  -2.473   4.754 -11.025 1.000 96.030 ? 118 SER A CA  1 
ATOM 943  C C   ? SER A 1 118 ?  -2.182   4.484  -9.552 1.000 96.030 ? 118 SER A C   1 
ATOM 944  C CB  ? SER A 1 118 ?  -3.939   5.151 -11.198 1.000 96.030 ? 118 SER A CB  1 
ATOM 945  O O   ? SER A 1 118 ?  -2.151   3.329  -9.122 1.000 96.030 ? 118 SER A O   1 
ATOM 946  O OG  ? SER A 1 118 ?  -4.797   4.128 -10.722 1.000 96.030 ? 118 SER A OG  1 
ATOM 947  N N   ? VAL A 1 119 ?  -1.948   5.568  -8.825 1.000 96.090 ? 119 VAL A N   1 
ATOM 948  C CA  ? VAL A 1 119 ?  -1.777   5.534  -7.376 1.000 96.090 ? 119 VAL A CA  1 
ATOM 949  C C   ? VAL A 1 119 ?  -2.677   6.581  -6.724 1.000 96.090 ? 119 VAL A C   1 
ATOM 950  C CB  ? VAL A 1 119 ?  -0.304   5.770  -6.972 1.000 96.090 ? 119 VAL A CB  1 
ATOM 951  O O   ? VAL A 1 119 ?  -2.986   7.608  -7.332 1.000 96.090 ? 119 VAL A O   1 
ATOM 952  C CG1 ? VAL A 1 119 ?   0.578   4.618  -7.451 1.000 96.090 ? 119 VAL A CG1 1 
ATOM 953  C CG2 ? VAL A 1 119 ?   0.195   7.099  -7.534 1.000 96.090 ? 119 VAL A CG2 1 
ATOM 954  N N   ? ALA A 1 120 ?  -3.115   6.255  -5.594 1.000 96.820 ? 120 ALA A N   1 
ATOM 955  C CA  ? ALA A 1 120 ?  -3.954   7.168  -4.822 1.000 96.820 ? 120 ALA A CA  1 
ATOM 956  C C   ? ALA A 1 120 ?  -3.549   7.175  -3.351 1.000 96.820 ? 120 ALA A C   1 
ATOM 957  C CB  ? ALA A 1 120 ?  -5.425   6.788  -4.964 1.000 96.820 ? 120 ALA A CB  1 
ATOM 958  O O   ? ALA A 1 120 ?  -3.035   6.179  -2.838 1.000 96.820 ? 120 ALA A O   1 
ATOM 959  N N   ? GLY A 1 121 ?  -3.753   8.427  -2.692 1.000 96.660 ? 121 GLY A N   1 
ATOM 960  C CA  ? GLY A 1 121 ?  -3.396   8.470  -1.283 1.000 96.660 ? 121 GLY A CA  1 
ATOM 961  C C   ? GLY A 1 121 ?  -3.663   9.818  -0.641 1.000 96.660 ? 121 GLY A C   1 
ATOM 962  O O   ? GLY A 1 121 ?  -3.996  10.785  -1.330 1.000 96.660 ? 121 GLY A O   1 
ATOM 963  N N   ? TRP A 1 122 ?  -3.589   9.864   0.775 1.000 96.330 ? 122 TRP A N   1 
ATOM 964  C CA  ? TRP A 1 122 ?  -3.817  11.045   1.601 1.000 96.330 ? 122 TRP A CA  1 
ATOM 965  C C   ? TRP A 1 122 ?  -2.516  11.523   2.238 1.000 96.330 ? 122 TRP A C   1 
ATOM 966  C CB  ? TRP A 1 122 ?  -4.854  10.751   2.688 1.000 96.330 ? 122 TRP A CB  1 
ATOM 967  O O   ? TRP A 1 122 ?  -2.536  12.271   3.218 1.000 96.330 ? 122 TRP A O   1 
ATOM 968  C CG  ? TRP A 1 122 ?  -6.242  10.538   2.163 1.000 96.330 ? 122 TRP A CG  1 
ATOM 969  C CD1 ? TRP A 1 122 ?  -7.182  11.498   1.908 1.000 96.330 ? 122 TRP A CD1 1 
ATOM 970  C CD2 ? TRP A 1 122 ?  -6.849   9.285   1.835 1.000 96.330 ? 122 TRP A CD2 1 
ATOM 971  C CE2 ? TRP A 1 122 ?  -8.159   9.560   1.385 1.000 96.330 ? 122 TRP A CE2 1 
ATOM 972  C CE3 ? TRP A 1 122 ?  -6.411   7.954   1.877 1.000 96.330 ? 122 TRP A CE3 1 
ATOM 973  N NE1 ? TRP A 1 122 ?  -8.337  10.916   1.439 1.000 96.330 ? 122 TRP A NE1 1 
ATOM 974  C CH2 ? TRP A 1 122 ?  -8.583   7.258   1.030 1.000 96.330 ? 122 TRP A CH2 1 
ATOM 975  C CZ2 ? TRP A 1 122 ?  -9.036   8.551   0.979 1.000 96.330 ? 122 TRP A CZ2 1 
ATOM 976  C CZ3 ? TRP A 1 122 ?  -7.285   6.952   1.473 1.000 96.330 ? 122 TRP A CZ3 1 
ATOM 977  N N   ? GLY A 1 123 ?  -1.352  11.070   1.804 1.000 94.390 ? 123 GLY A N   1 
ATOM 978  C CA  ? GLY A 1 123 ?  -0.054  11.419   2.358 1.000 94.390 ? 123 GLY A CA  1 
ATOM 979  C C   ? GLY A 1 123 ?   0.332  12.865   2.109 1.000 94.390 ? 123 GLY A C   1 
ATOM 980  O O   ? GLY A 1 123 ?  -0.535  13.718   1.907 1.000 94.390 ? 123 GLY A O   1 
ATOM 981  N N   ? ARG A 1 124 ?   1.638  13.222   2.207 1.000 95.130 ? 124 ARG A N   1 
ATOM 982  C CA  ? ARG A 1 124 ?   2.154  14.569   1.986 1.000 95.130 ? 124 ARG A CA  1 
ATOM 983  C C   ? ARG A 1 124 ?   2.153  14.919   0.502 1.000 95.130 ? 124 ARG A C   1 
ATOM 984  C CB  ? ARG A 1 124 ?   3.568  14.704   2.556 1.000 95.130 ? 124 ARG A CB  1 
ATOM 985  O O   ? ARG A 1 124 ?   2.370  14.050  -0.346 1.000 95.130 ? 124 ARG A O   1 
ATOM 986  C CG  ? ARG A 1 124 ?   3.622  14.700   4.075 1.000 95.130 ? 124 ARG A CG  1 
ATOM 987  C CD  ? ARG A 1 124 ?   5.042  14.896   4.589 1.000 95.130 ? 124 ARG A CD  1 
ATOM 988  N NE  ? ARG A 1 124 ?   5.095  14.874   6.048 1.000 95.130 ? 124 ARG A NE  1 
ATOM 989  N NH1 ? ARG A 1 124 ?   4.520  17.096   6.310 1.000 95.130 ? 124 ARG A NH1 1 
ATOM 990  N NH2 ? ARG A 1 124 ?   4.924  15.787   8.148 1.000 95.130 ? 124 ARG A NH2 1 
ATOM 991  C CZ  ? ARG A 1 124 ?   4.846  15.919   6.832 1.000 95.130 ? 124 ARG A CZ  1 
ATOM 992  N N   ? LEU A 1 125 ?   1.897  16.261   0.229 1.000 93.920 ? 125 LEU A N   1 
ATOM 993  C CA  ? LEU A 1 125 ?   1.847  16.738  -1.149 1.000 93.920 ? 125 LEU A CA  1 
ATOM 994  C C   ? LEU A 1 125 ?   3.250  16.847  -1.737 1.000 93.920 ? 125 LEU A C   1 
ATOM 995  C CB  ? LEU A 1 125 ?   1.145  18.096  -1.221 1.000 93.920 ? 125 LEU A CB  1 
ATOM 996  O O   ? LEU A 1 125 ?   3.427  16.753  -2.954 1.000 93.920 ? 125 LEU A O   1 
ATOM 997  C CG  ? LEU A 1 125 ?  -0.319  18.127  -0.779 1.000 93.920 ? 125 LEU A CG  1 
ATOM 998  C CD1 ? LEU A 1 125 ?  -0.879  19.541  -0.895 1.000 93.920 ? 125 LEU A CD1 1 
ATOM 999  C CD2 ? LEU A 1 125 ?  -1.148  17.149  -1.605 1.000 93.920 ? 125 LEU A CD2 1 
ATOM 1000 N N   ? TRP A 1 126 ?   4.203  16.918  -1.028 1.000 93.530 ? 126 TRP A N   1 
ATOM 1001 C CA  ? TRP A 1 126 ?   5.628  16.916  -1.341 1.000 93.530 ? 126 TRP A CA  1 
ATOM 1002 C C   ? TRP A 1 126 ?   6.463  16.720  -0.080 1.000 93.530 ? 126 TRP A C   1 
ATOM 1003 C CB  ? TRP A 1 126 ?   6.028  18.221  -2.036 1.000 93.530 ? 126 TRP A CB  1 
ATOM 1004 O O   ? TRP A 1 126 ?   5.929  16.724   1.032 1.000 93.530 ? 126 TRP A O   1 
ATOM 1005 C CG  ? TRP A 1 126 ?   5.805  19.447  -1.203 1.000 93.530 ? 126 TRP A CG  1 
ATOM 1006 C CD1 ? TRP A 1 126 ?   6.688  20.023  -0.331 1.000 93.530 ? 126 TRP A CD1 1 
ATOM 1007 C CD2 ? TRP A 1 126 ?   4.619  20.246  -1.159 1.000 93.530 ? 126 TRP A CD2 1 
ATOM 1008 C CE2 ? TRP A 1 126 ?   4.853  21.292  -0.240 1.000 93.530 ? 126 TRP A CE2 1 
ATOM 1009 C CE3 ? TRP A 1 126 ?   3.380  20.180  -1.811 1.000 93.530 ? 126 TRP A CE3 1 
ATOM 1010 N NE1 ? TRP A 1 126 ?   6.121  21.133   0.251 1.000 93.530 ? 126 TRP A NE1 1 
ATOM 1011 C CH2 ? TRP A 1 126 ?   2.689  22.177  -0.606 1.000 93.530 ? 126 TRP A CH2 1 
ATOM 1012 C CZ2 ? TRP A 1 126 ?   3.892  22.265   0.045 1.000 93.530 ? 126 TRP A CZ2 1 
ATOM 1013 C CZ3 ? TRP A 1 126 ?   2.425  21.149  -1.526 1.000 93.530 ? 126 TRP A CZ3 1 
ATOM 1014 N N   ? THR A 1 127 ?   7.823  16.527  -0.248 1.000 90.700 ? 127 THR A N   1 
ATOM 1015 C CA  ? THR A 1 127 ?   8.711  16.260   0.877 1.000 90.700 ? 127 THR A CA  1 
ATOM 1016 C C   ? THR A 1 127 ?   8.640  17.388   1.902 1.000 90.700 ? 127 THR A C   1 
ATOM 1017 C CB  ? THR A 1 127 ?  10.167  16.079   0.409 1.000 90.700 ? 127 THR A CB  1 
ATOM 1018 O O   ? THR A 1 127 ?   8.729  18.565   1.545 1.000 90.700 ? 127 THR A O   1 
ATOM 1019 C CG2 ? THR A 1 127 ?  11.092  15.789   1.587 1.000 90.700 ? 127 THR A CG2 1 
ATOM 1020 O OG1 ? THR A 1 127 ?  10.233  14.987  -0.516 1.000 90.700 ? 127 THR A OG1 1 
ATOM 1021 N N   ? LYS A 1 128 ?   8.326  17.092   3.134 1.000 90.930 ? 128 LYS A N   1 
ATOM 1022 C CA  ? LYS A 1 128 ?   8.279  18.022   4.257 1.000 90.930 ? 128 LYS A CA  1 
ATOM 1023 C C   ? LYS A 1 128 ?   7.126  19.011   4.105 1.000 90.930 ? 128 LYS A C   1 
ATOM 1024 C CB  ? LYS A 1 128 ?   9.603  18.777   4.385 1.000 90.930 ? 128 LYS A CB  1 
ATOM 1025 O O   ? LYS A 1 128 ?   7.142  20.088   4.704 1.000 90.930 ? 128 LYS A O   1 
ATOM 1026 C CG  ? LYS A 1 128 ?  10.790  17.891   4.730 1.000 90.930 ? 128 LYS A CG  1 
ATOM 1027 C CD  ? LYS A 1 128 ?  12.054  18.711   4.955 1.000 90.930 ? 128 LYS A CD  1 
ATOM 1028 C CE  ? LYS A 1 128 ?  13.244  17.824   5.294 1.000 90.930 ? 128 LYS A CE  1 
ATOM 1029 N NZ  ? LYS A 1 128 ?  14.489  18.623   5.500 1.000 90.930 ? 128 LYS A NZ  1 
ATOM 1030 N N   ? GLY A 1 129 ?   6.212  18.748   3.107 1.000 93.220 ? 129 GLY A N   1 
ATOM 1031 C CA  ? GLY A 1 129 ?   5.040  19.584   2.900 1.000 93.220 ? 129 GLY A CA  1 
ATOM 1032 C C   ? GLY A 1 129 ?   3.847  19.156   3.734 1.000 93.220 ? 129 GLY A C   1 
ATOM 1033 O O   ? GLY A 1 129 ?   3.959  18.259   4.572 1.000 93.220 ? 129 GLY A O   1 
ATOM 1034 N N   ? PRO A 1 130 ?   2.680  19.880   3.493 1.000 94.550 ? 130 PRO A N   1 
ATOM 1035 C CA  ? PRO A 1 130 ?   1.469  19.559   4.253 1.000 94.550 ? 130 PRO A CA  1 
ATOM 1036 C C   ? PRO A 1 130 ?   0.866  18.212   3.860 1.000 94.550 ? 130 PRO A C   1 
ATOM 1037 C CB  ? PRO A 1 130 ?   0.518  20.706   3.902 1.000 94.550 ? 130 PRO A CB  1 
ATOM 1038 O O   ? PRO A 1 130 ?   1.074  17.741   2.739 1.000 94.550 ? 130 PRO A O   1 
ATOM 1039 C CG  ? PRO A 1 130 ?   0.923  21.131   2.528 1.000 94.550 ? 130 PRO A CG  1 
ATOM 1040 C CD  ? PRO A 1 130 ?   2.415  21.007   2.410 1.000 94.550 ? 130 PRO A CD  1 
ATOM 1041 N N   ? VAL A 1 131 ?   0.050  17.619   4.878 1.000 94.410 ? 131 VAL A N   1 
ATOM 1042 C CA  ? VAL A 1 131 ?  -0.708  16.400   4.614 1.000 94.410 ? 131 VAL A CA  1 
ATOM 1043 C C   ? VAL A 1 131 ?  -2.025  16.750   3.923 1.000 94.410 ? 131 VAL A C   1 
ATOM 1044 C CB  ? VAL A 1 131 ?  -0.982  15.610   5.913 1.000 94.410 ? 131 VAL A CB  1 
ATOM 1045 O O   ? VAL A 1 131 ?  -2.664  17.749   4.261 1.000 94.410 ? 131 VAL A O   1 
ATOM 1046 C CG1 ? VAL A 1 131 ?  -1.805  14.357   5.619 1.000 94.410 ? 131 VAL A CG1 1 
ATOM 1047 C CG2 ? VAL A 1 131 ?   0.332  15.241   6.599 1.000 94.410 ? 131 VAL A CG2 1 
ATOM 1048 N N   ? SER A 1 132 ?  -2.350  15.997   2.993 1.000 95.140 ? 132 SER A N   1 
ATOM 1049 C CA  ? SER A 1 132 ?  -3.616  16.217   2.302 1.000 95.140 ? 132 SER A CA  1 
ATOM 1050 C C   ? SER A 1 132 ?  -4.768  15.524   3.021 1.000 95.140 ? 132 SER A C   1 
ATOM 1051 C CB  ? SER A 1 132 ?  -3.532  15.720   0.858 1.000 95.140 ? 132 SER A CB  1 
ATOM 1052 O O   ? SER A 1 132 ?  -4.660  14.353   3.391 1.000 95.140 ? 132 SER A O   1 
ATOM 1053 O OG  ? SER A 1 132 ?  -4.781  15.862   0.204 1.000 95.140 ? 132 SER A OG  1 
ATOM 1054 N N   ? ASP A 1 133 ?  -5.883  16.182   3.169 1.000 94.910 ? 133 ASP A N   1 
ATOM 1055 C CA  ? ASP A 1 133 ?  -7.096  15.550   3.679 1.000 94.910 ? 133 ASP A CA  1 
ATOM 1056 C C   ? ASP A 1 133 ?  -7.954  15.007   2.539 1.000 94.910 ? 133 ASP A C   1 
ATOM 1057 C CB  ? ASP A 1 133 ?  -7.904  16.540   4.521 1.000 94.910 ? 133 ASP A CB  1 
ATOM 1058 O O   ? ASP A 1 133 ?  -8.876  14.222   2.769 1.000 94.910 ? 133 ASP A O   1 
ATOM 1059 C CG  ? ASP A 1 133 ?  -7.238  16.876   5.844 1.000 94.910 ? 133 ASP A CG  1 
ATOM 1060 O OD1 ? ASP A 1 133 ?  -6.791  15.949   6.554 1.000 94.910 ? 133 ASP A OD1 1 
ATOM 1061 O OD2 ? ASP A 1 133 ?  -7.162  18.077   6.180 1.000 94.910 ? 133 ASP A OD2 1 
ATOM 1062 N N   ? LEU A 1 134 ?  -7.655  15.447   1.375 1.000 96.060 ? 134 LEU A N   1 
ATOM 1063 C CA  ? LEU A 1 134 ?  -8.362  14.994   0.182 1.000 96.060 ? 134 LEU A CA  1 
ATOM 1064 C C   ? LEU A 1 134 ?  -7.613  13.850  -0.493 1.000 96.060 ? 134 LEU A C   1 
ATOM 1065 C CB  ? LEU A 1 134 ?  -8.546  16.151  -0.804 1.000 96.060 ? 134 LEU A CB  1 
ATOM 1066 O O   ? LEU A 1 134 ?  -6.382  13.861  -0.556 1.000 96.060 ? 134 LEU A O   1 
ATOM 1067 C CG  ? LEU A 1 134 ?  -9.384  17.333  -0.313 1.000 96.060 ? 134 LEU A CG  1 
ATOM 1068 C CD1 ? LEU A 1 134 ?  -9.326  18.477  -1.319 1.000 96.060 ? 134 LEU A CD1 1 
ATOM 1069 C CD2 ? LEU A 1 134 ? -10.827  16.901  -0.070 1.000 96.060 ? 134 LEU A CD2 1 
ATOM 1070 N N   ? LEU A 1 135 ?  -8.406  12.886  -0.916 1.000 97.190 ? 135 LEU A N   1 
ATOM 1071 C CA  ? LEU A 1 135 ?  -7.821  11.802  -1.696 1.000 97.190 ? 135 LEU A CA  1 
ATOM 1072 C C   ? LEU A 1 135 ?  -7.354  12.302  -3.059 1.000 97.190 ? 135 LEU A C   1 
ATOM 1073 C CB  ? LEU A 1 135 ?  -8.831  10.665  -1.876 1.000 97.190 ? 135 LEU A CB  1 
ATOM 1074 O O   ? LEU A 1 135 ?  -8.143  12.865  -3.821 1.000 97.190 ? 135 LEU A O   1 
ATOM 1075 C CG  ? LEU A 1 135 ?  -8.299   9.378  -2.507 1.000 97.190 ? 135 LEU A CG  1 
ATOM 1076 C CD1 ? LEU A 1 135 ?  -7.248   8.741  -1.605 1.000 97.190 ? 135 LEU A CD1 1 
ATOM 1077 C CD2 ? LEU A 1 135 ?  -9.440   8.404  -2.779 1.000 97.190 ? 135 LEU A CD2 1 
ATOM 1078 N N   ? LEU A 1 136 ?  -6.000  12.046  -3.287 1.000 97.650 ? 136 LEU A N   1 
ATOM 1079 C CA  ? LEU A 1 136 ?  -5.403  12.450  -4.554 1.000 97.650 ? 136 LEU A CA  1 
ATOM 1080 C C   ? LEU A 1 136 ?  -4.993  11.232  -5.376 1.000 97.650 ? 136 LEU A C   1 
ATOM 1081 C CB  ? LEU A 1 136 ?  -4.187  13.349  -4.312 1.000 97.650 ? 136 LEU A CB  1 
ATOM 1082 O O   ? LEU A 1 136 ?  -4.797  10.145  -4.827 1.000 97.650 ? 136 LEU A O   1 
ATOM 1083 C CG  ? LEU A 1 136 ?  -4.438  14.627  -3.510 1.000 97.650 ? 136 LEU A CG  1 
ATOM 1084 C CD1 ? LEU A 1 136 ?  -3.144  15.418  -3.354 1.000 97.650 ? 136 LEU A CD1 1 
ATOM 1085 C CD2 ? LEU A 1 136 ?  -5.513  15.477  -4.181 1.000 97.650 ? 136 LEU A CD2 1 
ATOM 1086 N N   ? GLU A 1 137 ?  -4.918  11.414  -6.677 1.000 97.050 ? 137 GLU A N   1 
ATOM 1087 C CA  ? GLU A 1 137 ?  -4.492  10.335  -7.564 1.000 97.050 ? 137 GLU A CA  1 
ATOM 1088 C C   ? GLU A 1 137 ?  -3.566  10.855  -8.660 1.000 97.050 ? 137 GLU A C   1 
ATOM 1089 C CB  ? GLU A 1 137 ?  -5.706   9.641  -8.186 1.000 97.050 ? 137 GLU A CB  1 
ATOM 1090 O O   ? GLU A 1 137 ?  -3.672  12.012  -9.073 1.000 97.050 ? 137 GLU A O   1 
ATOM 1091 C CG  ? GLU A 1 137 ?  -6.488  10.517  -9.154 1.000 97.050 ? 137 GLU A CG  1 
ATOM 1092 C CD  ? GLU A 1 137 ?  -7.672   9.804  -9.787 1.000 97.050 ? 137 GLU A CD  1 
ATOM 1093 O OE1 ? GLU A 1 137 ?  -8.454  10.456 -10.516 1.000 97.050 ? 137 GLU A OE1 1 
ATOM 1094 O OE2 ? GLU A 1 137 ?  -7.819   8.584  -9.552 1.000 97.050 ? 137 GLU A OE2 1 
ATOM 1095 N N   ? ALA A 1 138 ?  -2.643   9.982  -9.083 1.000 96.040 ? 138 ALA A N   1 
ATOM 1096 C CA  ? ALA A 1 138 ?  -1.711  10.285 -10.166 1.000 96.040 ? 138 ALA A CA  1 
ATOM 1097 C C   ? ALA A 1 138 ?  -1.554   9.092 -11.104 1.000 96.040 ? 138 ALA A C   1 
ATOM 1098 C CB  ? ALA A 1 138 ?  -0.353  10.695  -9.600 1.000 96.040 ? 138 ALA A CB  1 
ATOM 1099 O O   ? ALA A 1 138 ?  -1.656   7.940 -10.676 1.000 96.040 ? 138 ALA A O   1 
ATOM 1100 N N   ? LYS A 1 139 ?  -1.353   9.470 -12.351 1.000 95.260 ? 139 LYS A N   1 
ATOM 1101 C CA  ? LYS A 1 139 ?  -1.086   8.453 -13.363 1.000 95.260 ? 139 LYS A CA  1 
ATOM 1102 C C   ? LYS A 1 139 ?   0.403   8.124 -13.433 1.000 95.260 ? 139 LYS A C   1 
ATOM 1103 C CB  ? LYS A 1 139 ?  -1.585   8.914 -14.733 1.000 95.260 ? 139 LYS A CB  1 
ATOM 1104 O O   ? LYS A 1 139 ?   1.244   9.026 -13.418 1.000 95.260 ? 139 LYS A O   1 
ATOM 1105 C CG  ? LYS A 1 139 ?  -3.097   9.064 -14.822 1.000 95.260 ? 139 LYS A CG  1 
ATOM 1106 C CD  ? LYS A 1 139 ?  -3.540   9.431 -16.232 1.000 95.260 ? 139 LYS A CD  1 
ATOM 1107 C CE  ? LYS A 1 139 ?  -5.052   9.587 -16.321 1.000 95.260 ? 139 LYS A CE  1 
ATOM 1108 N NZ  ? LYS A 1 139 ?  -5.489   9.977 -17.695 1.000 95.260 ? 139 LYS A NZ  1 
ATOM 1109 N N   ? THR A 1 140 ?   0.629   6.815 -13.513 1.000 94.840 ? 140 THR A N   1 
ATOM 1110 C CA  ? THR A 1 140 ?   2.006   6.344 -13.614 1.000 94.840 ? 140 THR A CA  1 
ATOM 1111 C C   ? THR A 1 140 ?   2.100   5.142 -14.549 1.000 94.840 ? 140 THR A C   1 
ATOM 1112 C CB  ? THR A 1 140 ?   2.570   5.968 -12.232 1.000 94.840 ? 140 THR A CB  1 
ATOM 1113 O O   ? THR A 1 140 ?   1.090   4.695 -15.097 1.000 94.840 ? 140 THR A O   1 
ATOM 1114 C CG2 ? THR A 1 140 ?   1.874   4.732 -11.671 1.000 94.840 ? 140 THR A CG2 1 
ATOM 1115 O OG1 ? THR A 1 140 ?   3.973   5.698 -12.351 1.000 94.840 ? 140 THR A OG1 1 
ATOM 1116 N N   ? ALA A 1 141 ?   3.363   4.750 -14.815 1.000 95.600 ? 141 ALA A N   1 
ATOM 1117 C CA  ? ALA A 1 141 ?   3.596   3.565 -15.637 1.000 95.600 ? 141 ALA A CA  1 
ATOM 1118 C C   ? ALA A 1 141 ?   4.719   2.709 -15.059 1.000 95.600 ? 141 ALA A C   1 
ATOM 1119 C CB  ? ALA A 1 141 ?   3.923   3.969 -17.072 1.000 95.600 ? 141 ALA A CB  1 
ATOM 1120 O O   ? ALA A 1 141 ?   5.660   3.231 -14.458 1.000 95.600 ? 141 ALA A O   1 
ATOM 1121 N N   ? ILE A 1 142 ?   4.575   1.383 -15.327 1.000 96.030 ? 142 ILE A N   1 
ATOM 1122 C CA  ? ILE A 1 142 ?   5.594   0.444 -14.872 1.000 96.030 ? 142 ILE A CA  1 
ATOM 1123 C C   ? ILE A 1 142 ?   6.889   0.673 -15.648 1.000 96.030 ? 142 ILE A C   1 
ATOM 1124 C CB  ? ILE A 1 142 ?   5.125  -1.020 -15.032 1.000 96.030 ? 142 ILE A CB  1 
ATOM 1125 O O   ? ILE A 1 142 ?   6.868   0.833 -16.871 1.000 96.030 ? 142 ILE A O   1 
ATOM 1126 C CG1 ? ILE A 1 142 ?   3.947  -1.308 -14.095 1.000 96.030 ? 142 ILE A CG1 1 
ATOM 1127 C CG2 ? ILE A 1 142 ?   6.282  -1.989 -14.771 1.000 96.030 ? 142 ILE A CG2 1 
ATOM 1128 C CD1 ? ILE A 1 142 ?   3.370  -2.709 -14.238 1.000 96.030 ? 142 ILE A CD1 1 
ATOM 1129 N N   ? VAL A 1 143 ?   7.958   0.690 -14.858 1.000 94.680 ? 143 VAL A N   1 
ATOM 1130 C CA  ? VAL A 1 143 ?   9.292   0.894 -15.411 1.000 94.680 ? 143 VAL A CA  1 
ATOM 1131 C C   ? VAL A 1 143 ?   9.988  -0.453 -15.595 1.000 94.680 ? 143 VAL A C   1 
ATOM 1132 C CB  ? VAL A 1 143 ?  10.145   1.816 -14.511 1.000 94.680 ? 143 VAL A CB  1 
ATOM 1133 O O   ? VAL A 1 143 ?   9.795  -1.372 -14.795 1.000 94.680 ? 143 VAL A O   1 
ATOM 1134 C CG1 ? VAL A 1 143 ?  11.538   2.014 -15.107 1.000 94.680 ? 143 VAL A CG1 1 
ATOM 1135 C CG2 ? VAL A 1 143 ?   9.449   3.161 -14.314 1.000 94.680 ? 143 VAL A CG2 1 
ATOM 1136 N N   ? ASN A 1 144 ?  10.822  -0.496 -16.635 1.000 94.040 ? 144 ASN A N   1 
ATOM 1137 C CA  ? ASN A 1 144 ?  11.590  -1.706 -16.908 1.000 94.040 ? 144 ASN A CA  1 
ATOM 1138 C C   ? ASN A 1 144 ?  12.540  -2.038 -15.762 1.000 94.040 ? 144 ASN A C   1 
ATOM 1139 C CB  ? ASN A 1 144 ?  12.368  -1.563 -18.218 1.000 94.040 ? 144 ASN A CB  1 
ATOM 1140 O O   ? ASN A 1 144 ?  13.153  -1.143 -15.178 1.000 94.040 ? 144 ASN A O   1 
ATOM 1141 C CG  ? ASN A 1 144 ?  13.181  -2.798 -18.552 1.000 94.040 ? 144 ASN A CG  1 
ATOM 1142 N ND2 ? ASN A 1 144 ?  12.925  -3.380 -19.718 1.000 94.040 ? 144 ASN A ND2 1 
ATOM 1143 O OD1 ? ASN A 1 144 ?  14.032  -3.227 -17.768 1.000 94.040 ? 144 ASN A OD1 1 
ATOM 1144 N N   ? ASP A 1 145 ?  12.717  -3.336 -15.468 1.000 94.530 ? 145 ASP A N   1 
ATOM 1145 C CA  ? ASP A 1 145 ?  13.501  -3.801 -14.328 1.000 94.530 ? 145 ASP A CA  1 
ATOM 1146 C C   ? ASP A 1 145 ?  14.958  -3.360 -14.447 1.000 94.530 ? 145 ASP A C   1 
ATOM 1147 C CB  ? ASP A 1 145 ?  13.421  -5.325 -14.208 1.000 94.530 ? 145 ASP A CB  1 
ATOM 1148 O O   ? ASP A 1 145 ?  15.585  -2.995 -13.450 1.000 94.530 ? 145 ASP A O   1 
ATOM 1149 C CG  ? ASP A 1 145 ?  12.081  -5.808 -13.680 1.000 94.530 ? 145 ASP A CG  1 
ATOM 1150 O OD1 ? ASP A 1 145 ?  11.399  -5.047 -12.960 1.000 94.530 ? 145 ASP A OD1 1 
ATOM 1151 O OD2 ? ASP A 1 145 ?  11.706  -6.961 -13.985 1.000 94.530 ? 145 ASP A OD2 1 
ATOM 1152 N N   ? ALA A 1 146 ?  15.537  -3.408 -15.688 1.000 94.380 ? 146 ALA A N   1 
ATOM 1153 C CA  ? ALA A 1 146 ?  16.926  -3.021 -15.916 1.000 94.380 ? 146 ALA A CA  1 
ATOM 1154 C C   ? ALA A 1 146 ?  17.160  -1.563 -15.531 1.000 94.380 ? 146 ALA A C   1 
ATOM 1155 C CB  ? ALA A 1 146 ?  17.310  -3.251 -17.375 1.000 94.380 ? 146 ALA A CB  1 
ATOM 1156 O O   ? ALA A 1 146 ?  18.167  -1.235 -14.898 1.000 94.380 ? 146 ALA A O   1 
ATOM 1157 N N   ? GLU A 1 147 ?  16.207  -0.806 -15.892 1.000 93.810 ? 147 GLU A N   1 
ATOM 1158 C CA  ? GLU A 1 147 ?  16.278   0.615 -15.564 1.000 93.810 ? 147 GLU A CA  1 
ATOM 1159 C C   ? GLU A 1 147 ?  16.161   0.841 -14.059 1.000 93.810 ? 147 GLU A C   1 
ATOM 1160 C CB  ? GLU A 1 147 ?  15.183   1.392 -16.299 1.000 93.810 ? 147 GLU A CB  1 
ATOM 1161 O O   ? GLU A 1 147 ?  16.902   1.643 -13.487 1.000 93.810 ? 147 GLU A O   1 
ATOM 1162 C CG  ? GLU A 1 147 ?  15.137   2.872 -15.946 1.000 93.810 ? 147 GLU A CG  1 
ATOM 1163 C CD  ? GLU A 1 147 ?  16.356   3.642 -16.428 1.000 93.810 ? 147 GLU A CD  1 
ATOM 1164 O OE1 ? GLU A 1 147 ?  16.533   4.814 -16.024 1.000 93.810 ? 147 GLU A OE1 1 
ATOM 1165 O OE2 ? GLU A 1 147 ?  17.141   3.069 -17.216 1.000 93.810 ? 147 GLU A OE2 1 
ATOM 1166 N N   ? CYS A 1 148 ?  15.249   0.143 -13.454 1.000 94.080 ? 148 CYS A N   1 
ATOM 1167 C CA  ? CYS A 1 148 ?  15.042   0.261 -12.015 1.000 94.080 ? 148 CYS A CA  1 
ATOM 1168 C C   ? CYS A 1 148 ?  16.268  -0.217 -11.247 1.000 94.080 ? 148 CYS A C   1 
ATOM 1169 C CB  ? CYS A 1 148 ?  13.813  -0.538 -11.583 1.000 94.080 ? 148 CYS A CB  1 
ATOM 1170 O O   ? CYS A 1 148 ?  16.674   0.408 -10.266 1.000 94.080 ? 148 CYS A O   1 
ATOM 1171 S SG  ? CYS A 1 148 ?  12.262   0.374 -11.731 1.000 94.080 ? 148 CYS A SG  1 
ATOM 1172 N N   ? LYS A 1 149 ?  16.842  -1.208 -11.662 1.000 94.550 ? 149 LYS A N   1 
ATOM 1173 C CA  ? LYS A 1 149 ?  18.065  -1.723 -11.052 1.000 94.550 ? 149 LYS A CA  1 
ATOM 1174 C C   ? LYS A 1 149 ?  19.208  -0.720 -11.179 1.000 94.550 ? 149 LYS A C   1 
ATOM 1175 C CB  ? LYS A 1 149 ?  18.464  -3.055 -11.690 1.000 94.550 ? 149 LYS A CB  1 
ATOM 1176 O O   ? LYS A 1 149 ?  19.986  -0.535 -10.241 1.000 94.550 ? 149 LYS A O   1 
ATOM 1177 C CG  ? LYS A 1 149 ?  19.592  -3.775 -10.966 1.000 94.550 ? 149 LYS A CG  1 
ATOM 1178 C CD  ? LYS A 1 149 ?  19.850  -5.152 -11.563 1.000 94.550 ? 149 LYS A CD  1 
ATOM 1179 C CE  ? LYS A 1 149 ?  20.971  -5.879 -10.832 1.000 94.550 ? 149 LYS A CE  1 
ATOM 1180 N NZ  ? LYS A 1 149 ?  21.202  -7.245 -11.390 1.000 94.550 ? 149 LYS A NZ  1 
ATOM 1181 N N   ? LEU A 1 150 ?  19.286  -0.071 -12.323 1.000 94.490 ? 150 LEU A N   1 
ATOM 1182 C CA  ? LEU A 1 150 ?  20.309   0.939 -12.569 1.000 94.490 ? 150 LEU A CA  1 
ATOM 1183 C C   ? LEU A 1 150 ?  20.126   2.136 -11.643 1.000 94.490 ? 150 LEU A C   1 
ATOM 1184 C CB  ? LEU A 1 150 ?  20.270   1.397 -14.029 1.000 94.490 ? 150 LEU A CB  1 
ATOM 1185 O O   ? LEU A 1 150 ?  21.097   2.646 -11.081 1.000 94.490 ? 150 LEU A O   1 
ATOM 1186 C CG  ? LEU A 1 150 ?  21.295   2.458 -14.435 1.000 94.490 ? 150 LEU A CG  1 
ATOM 1187 C CD1 ? LEU A 1 150 ?  22.703   1.873 -14.407 1.000 94.490 ? 150 LEU A CD1 1 
ATOM 1188 C CD2 ? LEU A 1 150 ?  20.969   3.016 -15.816 1.000 94.490 ? 150 LEU A CD2 1 
ATOM 1189 N N   ? ARG A 1 151 ?  18.904   2.495 -11.312 1.000 93.450 ? 151 ARG A N   1 
ATOM 1190 C CA  ? ARG A 1 151 ?  18.599   3.709 -10.561 1.000 93.450 ? 151 ARG A CA  1 
ATOM 1191 C C   ? ARG A 1 151 ?  18.660   3.453  -9.059 1.000 93.450 ? 151 ARG A C   1 
ATOM 1192 C CB  ? ARG A 1 151 ?  17.220   4.247 -10.946 1.000 93.450 ? 151 ARG A CB  1 
ATOM 1193 O O   ? ARG A 1 151 ?  19.113   4.309  -8.296 1.000 93.450 ? 151 ARG A O   1 
ATOM 1194 C CG  ? ARG A 1 151 ?  17.137   4.766 -12.373 1.000 93.450 ? 151 ARG A CG  1 
ATOM 1195 C CD  ? ARG A 1 151 ?  15.826   5.494 -12.633 1.000 93.450 ? 151 ARG A CD  1 
ATOM 1196 N NE  ? ARG A 1 151 ?  15.704   5.903 -14.029 1.000 93.450 ? 151 ARG A NE  1 
ATOM 1197 N NH1 ? ARG A 1 151 ?  13.910   7.315 -13.675 1.000 93.450 ? 151 ARG A NH1 1 
ATOM 1198 N NH2 ? ARG A 1 151 ?  14.776   7.061 -15.782 1.000 93.450 ? 151 ARG A NH2 1 
ATOM 1199 C CZ  ? ARG A 1 151 ?  14.797   6.759 -14.492 1.000 93.450 ? 151 ARG A CZ  1 
ATOM 1200 N N   ? TRP A 1 152 ?  18.306   2.251  -8.495 1.000 91.360 ? 152 TRP A N   1 
ATOM 1201 C CA  ? TRP A 1 152 ?  18.188   1.961  -7.069 1.000 91.360 ? 152 TRP A CA  1 
ATOM 1202 C C   ? TRP A 1 152 ?  19.316   1.046  -6.604 1.000 91.360 ? 152 TRP A C   1 
ATOM 1203 C CB  ? TRP A 1 152 ?  16.832   1.318  -6.762 1.000 91.360 ? 152 TRP A CB  1 
ATOM 1204 O O   ? TRP A 1 152 ?  19.673   1.042  -5.424 1.000 91.360 ? 152 TRP A O   1 
ATOM 1205 C CG  ? TRP A 1 152 ?  15.694   2.293  -6.708 1.000 91.360 ? 152 TRP A CG  1 
ATOM 1206 C CD1 ? TRP A 1 152 ?  14.717   2.472  -7.648 1.000 91.360 ? 152 TRP A CD1 1 
ATOM 1207 C CD2 ? TRP A 1 152 ?  15.418   3.227  -5.659 1.000 91.360 ? 152 TRP A CD2 1 
ATOM 1208 C CE2 ? TRP A 1 152 ?  14.257   3.940  -6.030 1.000 91.360 ? 152 TRP A CE2 1 
ATOM 1209 C CE3 ? TRP A 1 152 ?  16.041   3.529  -4.441 1.000 91.360 ? 152 TRP A CE3 1 
ATOM 1210 N NE1 ? TRP A 1 152 ?  13.850   3.461  -7.246 1.000 91.360 ? 152 TRP A NE1 1 
ATOM 1211 C CH2 ? TRP A 1 152 ?  14.334   5.215  -4.037 1.000 91.360 ? 152 TRP A CH2 1 
ATOM 1212 C CZ2 ? TRP A 1 152 ?  13.705   4.939  -5.224 1.000 91.360 ? 152 TRP A CZ2 1 
ATOM 1213 C CZ3 ? TRP A 1 152 ?  15.490   4.523  -3.640 1.000 91.360 ? 152 TRP A CZ3 1 
ATOM 1214 N N   ? GLY A 1 153 ?  20.128   0.496  -7.355 1.000 88.800 ? 153 GLY A N   1 
ATOM 1215 C CA  ? GLY A 1 153 ?  21.204  -0.409  -6.984 1.000 88.800 ? 153 GLY A CA  1 
ATOM 1216 C C   ? GLY A 1 153 ?  20.743  -1.557  -6.107 1.000 88.800 ? 153 GLY A C   1 
ATOM 1217 O O   ? GLY A 1 153 ?  21.208  -2.688  -6.261 1.000 88.800 ? 153 GLY A O   1 
ATOM 1218 N N   ? SER A 1 154 ?  19.742  -1.457  -5.162 1.000 86.290 ? 154 SER A N   1 
ATOM 1219 C CA  ? SER A 1 154 ?  19.243  -2.441  -4.207 1.000 86.290 ? 154 SER A CA  1 
ATOM 1220 C C   ? SER A 1 154 ?  17.880  -2.980  -4.630 1.000 86.290 ? 154 SER A C   1 
ATOM 1221 C CB  ? SER A 1 154 ?  19.147  -1.831  -2.808 1.000 86.290 ? 154 SER A CB  1 
ATOM 1222 O O   ? SER A 1 154 ?  17.200  -3.646  -3.846 1.000 86.290 ? 154 SER A O   1 
ATOM 1223 O OG  ? SER A 1 154 ?  18.299  -0.695  -2.812 1.000 86.290 ? 154 SER A OG  1 
ATOM 1224 N N   ? TYR A 1 155 ?  17.475  -2.747  -5.879 1.000 91.570 ? 155 TYR A N   1 
ATOM 1225 C CA  ? TYR A 1 155 ?  16.212  -3.177  -6.467 1.000 91.570 ? 155 TYR A CA  1 
ATOM 1226 C C   ? TYR A 1 155 ?  16.246  -4.662  -6.809 1.000 91.570 ? 155 TYR A C   1 
ATOM 1227 C CB  ? TYR A 1 155 ?  15.898  -2.359  -7.724 1.000 91.570 ? 155 TYR A CB  1 
ATOM 1228 O O   ? TYR A 1 155 ?  17.181  -5.134  -7.461 1.000 91.570 ? 155 TYR A O   1 
ATOM 1229 C CG  ? TYR A 1 155 ?  14.585  -2.723  -8.373 1.000 91.570 ? 155 TYR A CG  1 
ATOM 1230 C CD1 ? TYR A 1 155 ?  14.542  -3.588  -9.465 1.000 91.570 ? 155 TYR A CD1 1 
ATOM 1231 C CD2 ? TYR A 1 155 ?  13.386  -2.204  -7.898 1.000 91.570 ? 155 TYR A CD2 1 
ATOM 1232 C CE1 ? TYR A 1 155 ?  13.334  -3.925 -10.068 1.000 91.570 ? 155 TYR A CE1 1 
ATOM 1233 C CE2 ? TYR A 1 155 ?  12.173  -2.534  -8.493 1.000 91.570 ? 155 TYR A CE2 1 
ATOM 1234 O OH  ? TYR A 1 155 ?  10.959  -3.724 -10.168 1.000 91.570 ? 155 TYR A OH  1 
ATOM 1235 C CZ  ? TYR A 1 155 ?  12.157  -3.394  -9.575 1.000 91.570 ? 155 TYR A CZ  1 
ATOM 1236 N N   ? VAL A 1 156 ?  15.194  -5.394  -6.319 1.000 93.330 ? 156 VAL A N   1 
ATOM 1237 C CA  ? VAL A 1 156 ?  15.070  -6.820  -6.599 1.000 93.330 ? 156 VAL A CA  1 
ATOM 1238 C C   ? VAL A 1 156 ?  13.869  -7.066  -7.510 1.000 93.330 ? 156 VAL A C   1 
ATOM 1239 C CB  ? VAL A 1 156 ?  14.929  -7.644  -5.299 1.000 93.330 ? 156 VAL A CB  1 
ATOM 1240 O O   ? VAL A 1 156 ?  12.729  -7.122  -7.043 1.000 93.330 ? 156 VAL A O   1 
ATOM 1241 C CG1 ? VAL A 1 156 ?  14.921  -9.140  -5.605 1.000 93.330 ? 156 VAL A CG1 1 
ATOM 1242 C CG2 ? VAL A 1 156 ?  16.056  -7.300  -4.327 1.000 93.330 ? 156 VAL A CG2 1 
ATOM 1243 N N   ? PRO A 1 157 ?  14.161  -7.329  -8.813 1.000 92.140 ? 157 PRO A N   1 
ATOM 1244 C CA  ? PRO A 1 157 ?  13.093  -7.406  -9.812 1.000 92.140 ? 157 PRO A CA  1 
ATOM 1245 C C   ? PRO A 1 157 ?  12.100  -8.531  -9.529 1.000 92.140 ? 157 PRO A C   1 
ATOM 1246 C CB  ? PRO A 1 157 ?  13.850  -7.662 -11.118 1.000 92.140 ? 157 PRO A CB  1 
ATOM 1247 O O   ? PRO A 1 157 ?  10.927  -8.431  -9.899 1.000 92.140 ? 157 PRO A O   1 
ATOM 1248 C CG  ? PRO A 1 157 ?  15.207  -7.078 -10.893 1.000 92.140 ? 157 PRO A CG  1 
ATOM 1249 C CD  ? PRO A 1 157 ?  15.568  -7.252  -9.446 1.000 92.140 ? 157 PRO A CD  1 
ATOM 1250 N N   ? SER A 1 158 ?  12.576  -9.601  -8.878 1.000 92.710 ? 158 SER A N   1 
ATOM 1251 C CA  ? SER A 1 158 ?  11.704 -10.736  -8.595 1.000 92.710 ? 158 SER A CA  1 
ATOM 1252 C C   ? SER A 1 158 ?  10.670 -10.387  -7.531 1.000 92.710 ? 158 SER A C   1 
ATOM 1253 C CB  ? SER A 1 158 ?  12.527 -11.944  -8.143 1.000 92.710 ? 158 SER A CB  1 
ATOM 1254 O O   ? SER A 1 158 ?   9.654 -11.073  -7.396 1.000 92.710 ? 158 SER A O   1 
ATOM 1255 O OG  ? SER A 1 158 ?  13.219 -11.658  -6.939 1.000 92.710 ? 158 SER A OG  1 
ATOM 1256 N N   ? MET A 1 159 ?  10.855  -9.315  -6.802 1.000 93.490 ? 159 MET A N   1 
ATOM 1257 C CA  ? MET A 1 159 ?  10.015  -9.025  -5.643 1.000 93.490 ? 159 MET A CA  1 
ATOM 1258 C C   ? MET A 1 159 ?   9.417  -7.625  -5.740 1.000 93.490 ? 159 MET A C   1 
ATOM 1259 C CB  ? MET A 1 159 ?  10.818  -9.162  -4.348 1.000 93.490 ? 159 MET A CB  1 
ATOM 1260 O O   ? MET A 1 159 ?   8.449  -7.310  -5.047 1.000 93.490 ? 159 MET A O   1 
ATOM 1261 C CG  ? MET A 1 159 ?  11.378 -10.556  -4.119 1.000 93.490 ? 159 MET A CG  1 
ATOM 1262 S SD  ? MET A 1 159 ?  10.072 -11.782  -3.721 1.000 93.490 ? 159 MET A SD  1 
ATOM 1263 C CE  ? MET A 1 159 ?  11.094 -13.246  -3.400 1.000 93.490 ? 159 MET A CE  1 
ATOM 1264 N N   ? MET A 1 160 ?   9.949  -6.788  -6.656 1.000 94.890 ? 160 MET A N   1 
ATOM 1265 C CA  ? MET A 1 160 ?   9.556  -5.382  -6.647 1.000 94.890 ? 160 MET A CA  1 
ATOM 1266 C C   ? MET A 1 160 ?   9.185  -4.912  -8.049 1.000 94.890 ? 160 MET A C   1 
ATOM 1267 C CB  ? MET A 1 160 ?  10.681  -4.512  -6.084 1.000 94.890 ? 160 MET A CB  1 
ATOM 1268 O O   ? MET A 1 160 ?   9.620  -5.501  -9.041 1.000 94.890 ? 160 MET A O   1 
ATOM 1269 C CG  ? MET A 1 160 ?  11.062  -4.853  -4.653 1.000 94.890 ? 160 MET A CG  1 
ATOM 1270 S SD  ? MET A 1 160 ?  12.503  -3.884  -4.059 1.000 94.890 ? 160 MET A SD  1 
ATOM 1271 C CE  ? MET A 1 160 ?  12.723  -4.614  -2.412 1.000 94.890 ? 160 MET A CE  1 
ATOM 1272 N N   ? ILE A 1 161 ?   8.390  -3.853  -8.059 1.000 95.450 ? 161 ILE A N   1 
ATOM 1273 C CA  ? ILE A 1 161 ?   8.031  -3.171  -9.298 1.000 95.450 ? 161 ILE A CA  1 
ATOM 1274 C C   ? ILE A 1 161 ?   8.227  -1.666  -9.134 1.000 95.450 ? 161 ILE A C   1 
ATOM 1275 C CB  ? ILE A 1 161 ?   6.575  -3.480  -9.712 1.000 95.450 ? 161 ILE A CB  1 
ATOM 1276 O O   ? ILE A 1 161 ?   7.996  -1.118  -8.053 1.000 95.450 ? 161 ILE A O   1 
ATOM 1277 C CG1 ? ILE A 1 161 ?   6.270  -2.874 -11.086 1.000 95.450 ? 161 ILE A CG1 1 
ATOM 1278 C CG2 ? ILE A 1 161 ?   5.592  -2.965  -8.656 1.000 95.450 ? 161 ILE A CG2 1 
ATOM 1279 C CD1 ? ILE A 1 161 ?   4.954  -3.343 -11.692 1.000 95.450 ? 161 ILE A CD1 1 
ATOM 1280 N N   ? CYS A 1 162 ?   8.765  -1.013 -10.210 1.000 95.330 ? 162 CYS A N   1 
ATOM 1281 C CA  ? CYS A 1 162 ?   8.972   0.430 -10.238 1.000 95.330 ? 162 CYS A CA  1 
ATOM 1282 C C   ? CYS A 1 162 ?   7.958   1.109 -11.151 1.000 95.330 ? 162 CYS A C   1 
ATOM 1283 C CB  ? CYS A 1 162 ?  10.390   0.760 -10.701 1.000 95.330 ? 162 CYS A CB  1 
ATOM 1284 O O   ? CYS A 1 162 ?   7.576   0.553 -12.183 1.000 95.330 ? 162 CYS A O   1 
ATOM 1285 S SG  ? CYS A 1 162 ?  11.661   0.395  -9.471 1.000 95.330 ? 162 CYS A SG  1 
ATOM 1286 N N   ? ALA A 1 163 ?   7.521   2.228 -10.713 1.000 95.410 ? 163 ALA A N   1 
ATOM 1287 C CA  ? ALA A 1 163 ?   6.588   3.011 -11.519 1.000 95.410 ? 163 ALA A CA  1 
ATOM 1288 C C   ? ALA A 1 163 ?   6.935   4.496 -11.472 1.000 95.410 ? 163 ALA A C   1 
ATOM 1289 C CB  ? ALA A 1 163 ?   5.155   2.787 -11.043 1.000 95.410 ? 163 ALA A CB  1 
ATOM 1290 O O   ? ALA A 1 163 ?   7.412   4.997 -10.451 1.000 95.410 ? 163 ALA A O   1 
ATOM 1291 N N   ? PHE A 1 164 ?   6.745   5.072 -12.635 1.000 92.400 ? 164 PHE A N   1 
ATOM 1292 C CA  ? PHE A 1 164 ?   7.081   6.486 -12.754 1.000 92.400 ? 164 PHE A CA  1 
ATOM 1293 C C   ? PHE A 1 164 ?   6.144   7.184 -13.732 1.000 92.400 ? 164 PHE A C   1 
ATOM 1294 C CB  ? PHE A 1 164 ?   8.535   6.657 -13.206 1.000 92.400 ? 164 PHE A CB  1 
ATOM 1295 O O   ? PHE A 1 164 ?   5.693   6.580 -14.707 1.000 92.400 ? 164 PHE A O   1 
ATOM 1296 C CG  ? PHE A 1 164 ?   8.978   8.093 -13.292 1.000 92.400 ? 164 PHE A CG  1 
ATOM 1297 C CD1 ? PHE A 1 164 ?   9.081   8.730 -14.522 1.000 92.400 ? 164 PHE A CD1 1 
ATOM 1298 C CD2 ? PHE A 1 164 ?   9.292   8.805 -12.142 1.000 92.400 ? 164 PHE A CD2 1 
ATOM 1299 C CE1 ? PHE A 1 164 ?   9.491  10.059 -14.605 1.000 92.400 ? 164 PHE A CE1 1 
ATOM 1300 C CE2 ? PHE A 1 164 ?   9.702  10.133 -12.217 1.000 92.400 ? 164 PHE A CE2 1 
ATOM 1301 C CZ  ? PHE A 1 164 ?   9.803  10.758 -13.449 1.000 92.400 ? 164 PHE A CZ  1 
ATOM 1302 N N   ? GLY A 1 165 ?   5.727   8.411 -13.562 1.000 88.970 ? 165 GLY A N   1 
ATOM 1303 C CA  ? GLY A 1 165 ?   4.876   9.205 -14.433 1.000 88.970 ? 165 GLY A CA  1 
ATOM 1304 C C   ? GLY A 1 165 ?   4.640  10.612 -13.917 1.000 88.970 ? 165 GLY A C   1 
ATOM 1305 O O   ? GLY A 1 165 ?   5.499  11.183 -13.241 1.000 88.970 ? 165 GLY A O   1 
ATOM 1306 N N   ? HIS A 1 166 ?   3.628  11.283 -14.475 1.000 86.350 ? 166 HIS A N   1 
ATOM 1307 C CA  ? HIS A 1 166 ?   3.287  12.643 -14.072 1.000 86.350 ? 166 HIS A CA  1 
ATOM 1308 C C   ? HIS A 1 166 ?   2.712  12.671 -12.660 1.000 86.350 ? 166 HIS A C   1 
ATOM 1309 C CB  ? HIS A 1 166 ?   2.292  13.260 -15.057 1.000 86.350 ? 166 HIS A CB  1 
ATOM 1310 O O   ? HIS A 1 166 ?   1.493  12.724 -12.482 1.000 86.350 ? 166 HIS A O   1 
ATOM 1311 C CG  ? HIS A 1 166 ?   2.130  14.739 -14.898 1.000 86.350 ? 166 HIS A CG  1 
ATOM 1312 C CD2 ? HIS A 1 166 ?   1.037  15.489 -14.624 1.000 86.350 ? 166 HIS A CD2 1 
ATOM 1313 N ND1 ? HIS A 1 166 ?   3.181  15.620 -15.028 1.000 86.350 ? 166 HIS A ND1 1 
ATOM 1314 C CE1 ? HIS A 1 166 ?   2.740  16.853 -14.839 1.000 86.350 ? 166 HIS A CE1 1 
ATOM 1315 N NE2 ? HIS A 1 166 ?   1.443  16.801 -14.592 1.000 86.350 ? 166 HIS A NE2 1 
ATOM 1316 N N   ? GLY A 1 167 ?   3.612  12.177 -11.623 1.000 91.470 ? 167 GLY A N   1 
ATOM 1317 C CA  ? GLY A 1 167 ?   3.296  12.160 -10.204 1.000 91.470 ? 167 GLY A CA  1 
ATOM 1318 C C   ? GLY A 1 167 ?   3.701  10.868  -9.519 1.000 91.470 ? 167 GLY A C   1 
ATOM 1319 O O   ? GLY A 1 167 ?   4.097   9.906 -10.180 1.000 91.470 ? 167 GLY A O   1 
ATOM 1320 N N   ? GLY A 1 168 ?   3.539  10.869  -8.180 1.000 93.010 ? 168 GLY A N   1 
ATOM 1321 C CA  ? GLY A 1 168 ?   3.961   9.723  -7.390 1.000 93.010 ? 168 GLY A CA  1 
ATOM 1322 C C   ? GLY A 1 168 ?   3.569   9.828  -5.928 1.000 93.010 ? 168 GLY A C   1 
ATOM 1323 O O   ? GLY A 1 168 ?   2.920  10.795  -5.523 1.000 93.010 ? 168 GLY A O   1 
ATOM 1324 N N   ? SER A 1 169 ?   3.875   8.753  -5.288 1.000 94.470 ? 169 SER A N   1 
ATOM 1325 C CA  ? SER A 1 169 ?   3.527   8.666  -3.873 1.000 94.470 ? 169 SER A CA  1 
ATOM 1326 C C   ? SER A 1 169 ?   4.511   9.450  -3.012 1.000 94.470 ? 169 SER A C   1 
ATOM 1327 C CB  ? SER A 1 169 ?   3.491   7.206  -3.419 1.000 94.470 ? 169 SER A CB  1 
ATOM 1328 O O   ? SER A 1 169 ?   5.672   9.623  -3.388 1.000 94.470 ? 169 SER A O   1 
ATOM 1329 O OG  ? SER A 1 169 ?   2.557   6.464  -4.185 1.000 94.470 ? 169 SER A OG  1 
ATOM 1330 N N   ? CYS A 1 170 ?   3.992   9.869  -1.957 1.000 94.750 ? 170 CYS A N   1 
ATOM 1331 C CA  ? CYS A 1 170 ?   4.786  10.560  -0.947 1.000 94.750 ? 170 CYS A CA  1 
ATOM 1332 C C   ? CYS A 1 170 ?   4.485  10.020   0.446 1.000 94.750 ? 170 CYS A C   1 
ATOM 1333 C CB  ? CYS A 1 170 ?   4.516  12.064  -0.989 1.000 94.750 ? 170 CYS A CB  1 
ATOM 1334 O O   ? CYS A 1 170 ?   3.645   9.132   0.604 1.000 94.750 ? 170 CYS A O   1 
ATOM 1335 S SG  ? CYS A 1 170 ?   5.823  13.059  -0.238 1.000 94.750 ? 170 CYS A SG  1 
ATOM 1336 N N   ? ASN A 1 171 ?   5.231  10.644   1.477 1.000 93.580 ? 171 ASN A N   1 
ATOM 1337 C CA  ? ASN A 1 171 ?   5.072  10.178   2.850 1.000 93.580 ? 171 ASN A CA  1 
ATOM 1338 C C   ? ASN A 1 171 ?   3.603  10.127   3.259 1.000 93.580 ? 171 ASN A C   1 
ATOM 1339 C CB  ? ASN A 1 171 ?   5.861  11.067   3.814 1.000 93.580 ? 171 ASN A CB  1 
ATOM 1340 O O   ? ASN A 1 171 ?   2.850  11.069   3.003 1.000 93.580 ? 171 ASN A O   1 
ATOM 1341 C CG  ? ASN A 1 171 ?   7.361  10.906   3.661 1.000 93.580 ? 171 ASN A CG  1 
ATOM 1342 N ND2 ? ASN A 1 171 ?   8.115  11.884   4.149 1.000 93.580 ? 171 ASN A ND2 1 
ATOM 1343 O OD1 ? ASN A 1 171 ?   7.838   9.911   3.109 1.000 93.580 ? 171 ASN A OD1 1 
ATOM 1344 N N   ? GLY A 1 172 ?   3.272   8.947   3.907 1.000 92.750 ? 172 GLY A N   1 
ATOM 1345 C CA  ? GLY A 1 172 ?   1.891   8.755   4.321 1.000 92.750 ? 172 GLY A CA  1 
ATOM 1346 C C   ? GLY A 1 172 ?   1.109   7.850   3.389 1.000 92.750 ? 172 GLY A C   1 
ATOM 1347 O O   ? GLY A 1 172 ?   0.024   7.380   3.738 1.000 92.750 ? 172 GLY A O   1 
ATOM 1348 N N   ? ASP A 1 173 ?   1.671   7.628   2.260 1.000 94.620 ? 173 ASP A N   1 
ATOM 1349 C CA  ? ASP A 1 173 ?   0.989   6.792   1.277 1.000 94.620 ? 173 ASP A CA  1 
ATOM 1350 C C   ? ASP A 1 173 ?   1.555   5.374   1.275 1.000 94.620 ? 173 ASP A C   1 
ATOM 1351 C CB  ? ASP A 1 173 ?   1.102   7.406  -0.120 1.000 94.620 ? 173 ASP A CB  1 
ATOM 1352 O O   ? ASP A 1 173 ?   1.244   4.577   0.387 1.000 94.620 ? 173 ASP A O   1 
ATOM 1353 C CG  ? ASP A 1 173 ?   0.262   8.660  -0.287 1.000 94.620 ? 173 ASP A CG  1 
ATOM 1354 O OD1 ? ASP A 1 173 ?  -0.825   8.751   0.323 1.000 94.620 ? 173 ASP A OD1 1 
ATOM 1355 O OD2 ? ASP A 1 173 ?   0.689   9.563  -1.037 1.000 94.620 ? 173 ASP A OD2 1 
ATOM 1356 N N   ? GLY A 1 174 ?   2.603   5.205   2.186 1.000 95.780 ? 174 GLY A N   1 
ATOM 1357 C CA  ? GLY A 1 174 ?   3.082   3.838   2.320 1.000 95.780 ? 174 GLY A CA  1 
ATOM 1358 C C   ? GLY A 1 174 ?   1.962   2.826   2.478 1.000 95.780 ? 174 GLY A C   1 
ATOM 1359 O O   ? GLY A 1 174 ?   0.999   3.068   3.209 1.000 95.780 ? 174 GLY A O   1 
ATOM 1360 N N   ? GLY A 1 175 ?   2.075   1.713   1.714 1.000 96.900 ? 175 GLY A N   1 
ATOM 1361 C CA  ? GLY A 1 175 ?   1.066   0.679   1.876 1.000 96.900 ? 175 GLY A CA  1 
ATOM 1362 C C   ? GLY A 1 175 ?  -0.082   0.805   0.892 1.000 96.900 ? 175 GLY A C   1 
ATOM 1363 O O   ? GLY A 1 175 ?  -0.899  -0.108   0.763 1.000 96.900 ? 175 GLY A O   1 
ATOM 1364 N N   ? GLY A 1 176 ?  -0.205   1.908   0.233 1.000 97.150 ? 176 GLY A N   1 
ATOM 1365 C CA  ? GLY A 1 176 ?  -1.225   2.133  -0.779 1.000 97.150 ? 176 GLY A CA  1 
ATOM 1366 C C   ? GLY A 1 176 ?  -1.012   1.307  -2.034 1.000 97.150 ? 176 GLY A C   1 
ATOM 1367 O O   ? GLY A 1 176 ?   0.104   0.859  -2.306 1.000 97.150 ? 176 GLY A O   1 
ATOM 1368 N N   ? PRO A 1 177 ?  -2.098   1.200  -2.920 1.000 97.370 ? 177 PRO A N   1 
ATOM 1369 C CA  ? PRO A 1 177 ?  -2.031   0.296  -4.071 1.000 97.370 ? 177 PRO A CA  1 
ATOM 1370 C C   ? PRO A 1 177 ?  -1.514   0.985  -5.332 1.000 97.370 ? 177 PRO A C   1 
ATOM 1371 C CB  ? PRO A 1 177 ?  -3.483  -0.154  -4.251 1.000 97.370 ? 177 PRO A CB  1 
ATOM 1372 O O   ? PRO A 1 177 ?  -1.834   2.150  -5.580 1.000 97.370 ? 177 PRO A O   1 
ATOM 1373 C CG  ? PRO A 1 177 ?  -4.303   1.015  -3.809 1.000 97.370 ? 177 PRO A CG  1 
ATOM 1374 C CD  ? PRO A 1 177 ?  -3.609   1.673  -2.650 1.000 97.370 ? 177 PRO A CD  1 
ATOM 1375 N N   ? LEU A 1 178 ?  -0.622   0.344  -6.041 1.000 97.590 ? 178 LEU A N   1 
ATOM 1376 C CA  ? LEU A 1 178 ?  -0.439   0.564  -7.472 1.000 97.590 ? 178 LEU A CA  1 
ATOM 1377 C C   ? LEU A 1 178 ?  -1.474  -0.213  -8.278 1.000 97.590 ? 178 LEU A C   1 
ATOM 1378 C CB  ? LEU A 1 178 ?   0.972   0.154  -7.901 1.000 97.590 ? 178 LEU A CB  1 
ATOM 1379 O O   ? LEU A 1 178 ?  -1.495  -1.446  -8.245 1.000 97.590 ? 178 LEU A O   1 
ATOM 1380 C CG  ? LEU A 1 178 ?   1.353   0.452  -9.352 1.000 97.590 ? 178 LEU A CG  1 
ATOM 1381 C CD1 ? LEU A 1 178 ?   1.483   1.956  -9.568 1.000 97.590 ? 178 LEU A CD1 1 
ATOM 1382 C CD2 ? LEU A 1 178 ?   2.650  -0.260  -9.721 1.000 97.590 ? 178 LEU A CD2 1 
ATOM 1383 N N   ? VAL A 1 179 ?  -2.339   0.526  -9.062 1.000 97.470 ? 179 VAL A N   1 
ATOM 1384 C CA  ? VAL A 1 179 ?  -3.489  -0.100  -9.705 1.000 97.470 ? 179 VAL A CA  1 
ATOM 1385 C C   ? VAL A 1 179 ?  -3.349  -0.004 -11.223 1.000 97.470 ? 179 VAL A C   1 
ATOM 1386 C CB  ? VAL A 1 179 ?  -4.816   0.548  -9.250 1.000 97.470 ? 179 VAL A CB  1 
ATOM 1387 O O   ? VAL A 1 179 ?  -3.192   1.091 -11.770 1.000 97.470 ? 179 VAL A O   1 
ATOM 1388 C CG1 ? VAL A 1 179 ?  -6.001  -0.070  -9.990 1.000 97.470 ? 179 VAL A CG1 1 
ATOM 1389 C CG2 ? VAL A 1 179 ?  -4.990   0.403  -7.740 1.000 97.470 ? 179 VAL A CG2 1 
ATOM 1390 N N   ? CYS A 1 180 ?  -3.424  -1.192 -11.863 1.000 96.740 ? 180 CYS A N   1 
ATOM 1391 C CA  ? CYS A 1 180 ?  -3.408  -1.304 -13.317 1.000 96.740 ? 180 CYS A CA  1 
ATOM 1392 C C   ? CYS A 1 180 ?  -4.658  -2.013 -13.824 1.000 96.740 ? 180 CYS A C   1 
ATOM 1393 C CB  ? CYS A 1 180 ?  -2.160  -2.054 -13.783 1.000 96.740 ? 180 CYS A CB  1 
ATOM 1394 O O   ? CYS A 1 180 ?  -4.964  -3.125 -13.390 1.000 96.740 ? 180 CYS A O   1 
ATOM 1395 S SG  ? CYS A 1 180 ?  -0.615  -1.346 -13.173 1.000 96.740 ? 180 CYS A SG  1 
ATOM 1396 N N   ? ASN A 1 181 ?  -5.388  -1.358 -14.793 1.000 93.210 ? 181 ASN A N   1 
ATOM 1397 C CA  ? ASN A 1 181 ?  -6.613  -1.934 -15.338 1.000 93.210 ? 181 ASN A CA  1 
ATOM 1398 C C   ? ASN A 1 181 ?  -7.543  -2.424 -14.232 1.000 93.210 ? 181 ASN A C   1 
ATOM 1399 C CB  ? ASN A 1 181 ?  -6.286  -3.077 -16.302 1.000 93.210 ? 181 ASN A CB  1 
ATOM 1400 O O   ? ASN A 1 181 ?  -8.026  -3.557 -14.277 1.000 93.210 ? 181 ASN A O   1 
ATOM 1401 C CG  ? ASN A 1 181 ?  -5.656  -2.590 -17.592 1.000 93.210 ? 181 ASN A CG  1 
ATOM 1402 N ND2 ? ASN A 1 181 ?  -5.006  -3.496 -18.313 1.000 93.210 ? 181 ASN A ND2 1 
ATOM 1403 O OD1 ? ASN A 1 181 ?  -5.753  -1.410 -17.938 1.000 93.210 ? 181 ASN A OD1 1 
ATOM 1404 N N   ? ASN A 1 182 ?  -7.670  -1.667 -13.080 1.000 93.000 ? 182 ASN A N   1 
ATOM 1405 C CA  ? ASN A 1 182 ?  -8.580  -1.910 -11.966 1.000 93.000 ? 182 ASN A CA  1 
ATOM 1406 C C   ? ASN A 1 182 ?  -8.121  -3.091 -11.115 1.000 93.000 ? 182 ASN A C   1 
ATOM 1407 C CB  ? ASN A 1 182 ? -10.003  -2.145 -12.477 1.000 93.000 ? 182 ASN A CB  1 
ATOM 1408 O O   ? ASN A 1 182 ?  -8.943  -3.791 -10.522 1.000 93.000 ? 182 ASN A O   1 
ATOM 1409 C CG  ? ASN A 1 182 ? -10.633  -0.891 -13.049 1.000 93.000 ? 182 ASN A CG  1 
ATOM 1410 N ND2 ? ASN A 1 182 ? -11.426  -1.053 -14.101 1.000 93.000 ? 182 ASN A ND2 1 
ATOM 1411 O OD1 ? ASN A 1 182 ? -10.407   0.215 -12.550 1.000 93.000 ? 182 ASN A OD1 1 
ATOM 1412 N N   ? THR A 1 183 ?  -6.872  -3.411 -11.241 1.000 96.800 ? 183 THR A N   1 
ATOM 1413 C CA  ? THR A 1 183 ?  -6.257  -4.492 -10.479 1.000 96.800 ? 183 THR A CA  1 
ATOM 1414 C C   ? THR A 1 183 ?  -5.056  -3.981  -9.689 1.000 96.800 ? 183 THR A C   1 
ATOM 1415 C CB  ? THR A 1 183 ?  -5.816  -5.645 -11.400 1.000 96.800 ? 183 THR A CB  1 
ATOM 1416 O O   ? THR A 1 183 ?  -4.226  -3.240 -10.220 1.000 96.800 ? 183 THR A O   1 
ATOM 1417 C CG2 ? THR A 1 183 ?  -5.208  -6.789 -10.596 1.000 96.800 ? 183 THR A CG2 1 
ATOM 1418 O OG1 ? THR A 1 183 ?  -6.953  -6.134 -12.122 1.000 96.800 ? 183 THR A OG1 1 
ATOM 1419 N N   ? ALA A 1 184 ?  -5.034  -4.359  -8.425 1.000 97.180 ? 184 ALA A N   1 
ATOM 1420 C CA  ? ALA A 1 184 ?  -3.887  -3.996  -7.595 1.000 97.180 ? 184 ALA A CA  1 
ATOM 1421 C C   ? ALA A 1 184 ?  -2.679  -4.872  -7.916 1.000 97.180 ? 184 ALA A C   1 
ATOM 1422 C CB  ? ALA A 1 184 ?  -4.244  -4.109  -6.115 1.000 97.180 ? 184 ALA A CB  1 
ATOM 1423 O O   ? ALA A 1 184 ?  -2.723  -6.091  -7.735 1.000 97.180 ? 184 ALA A O   1 
ATOM 1424 N N   ? VAL A 1 185 ?  -1.614  -4.215  -8.319 1.000 97.250 ? 185 VAL A N   1 
ATOM 1425 C CA  ? VAL A 1 185 ?  -0.471  -4.986  -8.796 1.000 97.250 ? 185 VAL A CA  1 
ATOM 1426 C C   ? VAL A 1 185 ?   0.736  -4.731  -7.896 1.000 97.250 ? 185 VAL A C   1 
ATOM 1427 C CB  ? VAL A 1 185 ?  -0.125  -4.643 -10.262 1.000 97.250 ? 185 VAL A CB  1 
ATOM 1428 O O   ? VAL A 1 185 ?   1.716  -5.479  -7.934 1.000 97.250 ? 185 VAL A O   1 
ATOM 1429 C CG1 ? VAL A 1 185 ?  -1.266  -5.044 -11.194 1.000 97.250 ? 185 VAL A CG1 1 
ATOM 1430 C CG2 ? VAL A 1 185 ?   0.184  -3.153 -10.401 1.000 97.250 ? 185 VAL A CG2 1 
ATOM 1431 N N   ? GLY A 1 186 ?   0.687  -3.698  -7.008 1.000 97.100 ? 186 GLY A N   1 
ATOM 1432 C CA  ? GLY A 1 186 ?   1.783  -3.362  -6.114 1.000 97.100 ? 186 GLY A CA  1 
ATOM 1433 C C   ? GLY A 1 186 ?   1.321  -2.715  -4.821 1.000 97.100 ? 186 GLY A C   1 
ATOM 1434 O O   ? GLY A 1 186 ?   0.215  -2.176  -4.751 1.000 97.100 ? 186 GLY A O   1 
ATOM 1435 N N   ? VAL A 1 187 ?   2.234  -2.794  -3.842 1.000 97.890 ? 187 VAL A N   1 
ATOM 1436 C CA  ? VAL A 1 187 ?   2.066  -2.112  -2.563 1.000 97.890 ? 187 VAL A CA  1 
ATOM 1437 C C   ? VAL A 1 187 ?   3.165  -1.067  -2.386 1.000 97.890 ? 187 VAL A C   1 
ATOM 1438 C CB  ? VAL A 1 187 ?   2.082  -3.108  -1.382 1.000 97.890 ? 187 VAL A CB  1 
ATOM 1439 O O   ? VAL A 1 187 ?   4.353  -1.393  -2.436 1.000 97.890 ? 187 VAL A O   1 
ATOM 1440 C CG1 ? VAL A 1 187 ?   1.878  -2.378  -0.056 1.000 97.890 ? 187 VAL A CG1 1 
ATOM 1441 C CG2 ? VAL A 1 187 ?   1.011  -4.181  -1.574 1.000 97.890 ? 187 VAL A CG2 1 
ATOM 1442 N N   ? THR A 1 188 ?   2.762   0.180  -2.183 1.000 96.180 ? 188 THR A N   1 
ATOM 1443 C CA  ? THR A 1 188 ?   3.716   1.277  -2.068 1.000 96.180 ? 188 THR A CA  1 
ATOM 1444 C C   ? THR A 1 188 ?   4.655   1.056  -0.885 1.000 96.180 ? 188 THR A C   1 
ATOM 1445 C CB  ? THR A 1 188 ?   2.996   2.629  -1.909 1.000 96.180 ? 188 THR A CB  1 
ATOM 1446 O O   ? THR A 1 188 ?   4.204   0.890   0.250 1.000 96.180 ? 188 THR A O   1 
ATOM 1447 C CG2 ? THR A 1 188 ?   3.995   3.779  -1.832 1.000 96.180 ? 188 THR A CG2 1 
ATOM 1448 O OG1 ? THR A 1 188 ?   2.130   2.838  -3.031 1.000 96.180 ? 188 THR A OG1 1 
ATOM 1449 N N   ? ILE A 1 189 ?   6.007   1.070  -1.128 1.000 92.490 ? 189 ILE A N   1 
ATOM 1450 C CA  ? ILE A 1 189 ?   6.968   0.769  -0.072 1.000 92.490 ? 189 ILE A CA  1 
ATOM 1451 C C   ? ILE A 1 189 ?   7.881   1.972   0.152 1.000 92.490 ? 189 ILE A C   1 
ATOM 1452 C CB  ? ILE A 1 189 ?   7.805  -0.485  -0.411 1.000 92.490 ? 189 ILE A CB  1 
ATOM 1453 O O   ? ILE A 1 189 ?   7.897   2.552   1.241 1.000 92.490 ? 189 ILE A O   1 
ATOM 1454 C CG1 ? ILE A 1 189 ?   8.506  -0.309  -1.763 1.000 92.490 ? 189 ILE A CG1 1 
ATOM 1455 C CG2 ? ILE A 1 189 ?   6.927  -1.739  -0.407 1.000 92.490 ? 189 ILE A CG2 1 
ATOM 1456 C CD1 ? ILE A 1 189 ?   9.458  -1.443  -2.119 1.000 92.490 ? 189 ILE A CD1 1 
ATOM 1457 N N   ? PHE A 1 190 ?   8.660   2.335  -0.959 1.000 89.160 ? 190 PHE A N   1 
ATOM 1458 C CA  ? PHE A 1 190 ?   9.559   3.457  -0.714 1.000 89.160 ? 190 PHE A CA  1 
ATOM 1459 C C   ? PHE A 1 190 ?   9.752   4.283  -1.980 1.000 89.160 ? 190 PHE A C   1 
ATOM 1460 C CB  ? PHE A 1 190 ?  10.914   2.959  -0.202 1.000 89.160 ? 190 PHE A CB  1 
ATOM 1461 O O   ? PHE A 1 190 ?   9.408   3.837  -3.077 1.000 89.160 ? 190 PHE A O   1 
ATOM 1462 C CG  ? PHE A 1 190 ?  11.675   2.132  -1.203 1.000 89.160 ? 190 PHE A CG  1 
ATOM 1463 C CD1 ? PHE A 1 190 ?  11.497   0.755  -1.267 1.000 89.160 ? 190 PHE A CD1 1 
ATOM 1464 C CD2 ? PHE A 1 190 ?  12.570   2.731  -2.080 1.000 89.160 ? 190 PHE A CD2 1 
ATOM 1465 C CE1 ? PHE A 1 190 ?  12.200  -0.013  -2.192 1.000 89.160 ? 190 PHE A CE1 1 
ATOM 1466 C CE2 ? PHE A 1 190 ?  13.276   1.970  -3.008 1.000 89.160 ? 190 PHE A CE2 1 
ATOM 1467 C CZ  ? PHE A 1 190 ?  13.090   0.598  -3.061 1.000 89.160 ? 190 PHE A CZ  1 
ATOM 1468 N N   ? ARG A 1 191 ?  10.176   5.472  -1.717 1.000 89.140 ? 191 ARG A N   1 
ATOM 1469 C CA  ? ARG A 1 191 ?  10.410   6.470  -2.757 1.000 89.140 ? 191 ARG A CA  1 
ATOM 1470 C C   ? ARG A 1 191 ?  11.696   7.245  -2.492 1.000 89.140 ? 191 ARG A C   1 
ATOM 1471 C CB  ? ARG A 1 191 ?   9.227   7.435  -2.852 1.000 89.140 ? 191 ARG A CB  1 
ATOM 1472 O O   ? ARG A 1 191 ?  12.363   7.024  -1.479 1.000 89.140 ? 191 ARG A O   1 
ATOM 1473 C CG  ? ARG A 1 191 ?   8.989   8.245  -1.587 1.000 89.140 ? 191 ARG A CG  1 
ATOM 1474 C CD  ? ARG A 1 191 ?   7.543   8.151  -1.120 1.000 89.140 ? 191 ARG A CD  1 
ATOM 1475 N NE  ? ARG A 1 191 ?   7.338   8.856   0.142 1.000 89.140 ? 191 ARG A NE  1 
ATOM 1476 N NH1 ? ARG A 1 191 ?   7.125   6.940   1.416 1.000 89.140 ? 191 ARG A NH1 1 
ATOM 1477 N NH2 ? ARG A 1 191 ?   6.967   9.003   2.404 1.000 89.140 ? 191 ARG A NH2 1 
ATOM 1478 C CZ  ? ARG A 1 191 ?   7.144   8.265   1.318 1.000 89.140 ? 191 ARG A CZ  1 
ATOM 1479 N N   ? ASP A 1 192 ?  12.085   8.032  -3.442 1.000 87.770 ? 192 ASP A N   1 
ATOM 1480 C CA  ? ASP A 1 192 ?  13.177   8.987  -3.286 1.000 87.770 ? 192 ASP A CA  1 
ATOM 1481 C C   ? ASP A 1 192 ?  12.837  10.044  -2.237 1.000 87.770 ? 192 ASP A C   1 
ATOM 1482 C CB  ? ASP A 1 192 ?  13.499   9.657  -4.623 1.000 87.770 ? 192 ASP A CB  1 
ATOM 1483 O O   ? ASP A 1 192 ?  11.662  10.308  -1.974 1.000 87.770 ? 192 ASP A O   1 
ATOM 1484 C CG  ? ASP A 1 192 ?  14.656  10.637  -4.532 1.000 87.770 ? 192 ASP A CG  1 
ATOM 1485 O OD1 ? ASP A 1 192 ?  15.816  10.199  -4.375 1.000 87.770 ? 192 ASP A OD1 1 
ATOM 1486 O OD2 ? ASP A 1 192 ?  14.405  11.859  -4.614 1.000 87.770 ? 192 ASP A OD2 1 
ATOM 1487 N N   ? HIS A 1 193 ?  13.866  10.708  -1.624 1.000 86.680 ? 193 HIS A N   1 
ATOM 1488 C CA  ? HIS A 1 193 ?  13.707  11.707  -0.573 1.000 86.680 ? 193 HIS A CA  1 
ATOM 1489 C C   ? HIS A 1 193 ?  12.982  12.944  -1.093 1.000 86.680 ? 193 HIS A C   1 
ATOM 1490 C CB  ? HIS A 1 193 ?  15.068  12.099   0.004 1.000 86.680 ? 193 HIS A CB  1 
ATOM 1491 O O   ? HIS A 1 193 ?  12.390  13.694  -0.315 1.000 86.680 ? 193 HIS A O   1 
ATOM 1492 C CG  ? HIS A 1 193 ?  15.943  12.828  -0.966 1.000 86.680 ? 193 HIS A CG  1 
ATOM 1493 C CD2 ? HIS A 1 193 ?  16.261  14.140  -1.066 1.000 86.680 ? 193 HIS A CD2 1 
ATOM 1494 N ND1 ? HIS A 1 193 ?  16.606  12.191  -1.993 1.000 86.680 ? 193 HIS A ND1 1 
ATOM 1495 C CE1 ? HIS A 1 193 ?  17.297  13.083  -2.684 1.000 86.680 ? 193 HIS A CE1 1 
ATOM 1496 N NE2 ? HIS A 1 193 ?  17.104  14.274  -2.142 1.000 86.680 ? 193 HIS A NE2 1 
ATOM 1497 N N   ? LEU A 1 194 ?  13.059  13.226  -2.381 1.000 88.640 ? 194 LEU A N   1 
ATOM 1498 C CA  ? LEU A 1 194 ?  12.426  14.390  -2.993 1.000 88.640 ? 194 LEU A CA  1 
ATOM 1499 C C   ? LEU A 1 194 ?  11.035  14.042  -3.512 1.000 88.640 ? 194 LEU A C   1 
ATOM 1500 C CB  ? LEU A 1 194 ?  13.290  14.929  -4.137 1.000 88.640 ? 194 LEU A CB  1 
ATOM 1501 O O   ? LEU A 1 194 ?  10.407  14.846  -4.205 1.000 88.640 ? 194 LEU A O   1 
ATOM 1502 C CG  ? LEU A 1 194 ?  14.656  15.496  -3.745 1.000 88.640 ? 194 LEU A CG  1 
ATOM 1503 C CD1 ? LEU A 1 194 ?  15.451  15.871  -4.992 1.000 88.640 ? 194 LEU A CD1 1 
ATOM 1504 C CD2 ? LEU A 1 194 ?  14.492  16.701  -2.827 1.000 88.640 ? 194 LEU A CD2 1 
ATOM 1505 N N   ? CYS A 1 195 ?  10.446  13.061  -2.946 1.000 89.560 ? 195 CYS A N   1 
ATOM 1506 C CA  ? CYS A 1 195 ?   9.136  12.611  -3.402 1.000 89.560 ? 195 CYS A CA  1 
ATOM 1507 C C   ? CYS A 1 195 ?   9.018  12.720  -4.917 1.000 89.560 ? 195 CYS A C   1 
ATOM 1508 C CB  ? CYS A 1 195 ?   8.028  13.427  -2.736 1.000 89.560 ? 195 CYS A CB  1 
ATOM 1509 O O   ? CYS A 1 195 ?   9.443  13.715  -5.507 1.000 89.560 ? 195 CYS A O   1 
ATOM 1510 S SG  ? CYS A 1 195 ?   8.002  13.286  -0.935 1.000 89.560 ? 195 CYS A SG  1 
ATOM 1511 N N   ? ASN A 1 196 ?   8.651  11.704  -5.679 1.000 85.760 ? 196 ASN A N   1 
ATOM 1512 C CA  ? ASN A 1 196 ?   8.333  11.614  -7.100 1.000 85.760 ? 196 ASN A CA  1 
ATOM 1513 C C   ? ASN A 1 196 ?   9.436  12.223  -7.961 1.000 85.760 ? 196 ASN A C   1 
ATOM 1514 C CB  ? ASN A 1 196 ?   6.994  12.292  -7.395 1.000 85.760 ? 196 ASN A CB  1 
ATOM 1515 O O   ? ASN A 1 196 ?   9.157  12.997  -8.878 1.000 85.760 ? 196 ASN A O   1 
ATOM 1516 C CG  ? ASN A 1 196 ?   6.437  11.920  -8.754 1.000 85.760 ? 196 ASN A CG  1 
ATOM 1517 N ND2 ? ASN A 1 196 ?   5.714  12.846  -9.373 1.000 85.760 ? 196 ASN A ND2 1 
ATOM 1518 O OD1 ? ASN A 1 196 ?   6.654  10.808  -9.244 1.000 85.760 ? 196 ASN A OD1 1 
ATOM 1519 N N   ? SER A 1 197 ?  10.715  11.911  -7.628 1.000 87.080 ? 197 SER A N   1 
ATOM 1520 C CA  ? SER A 1 197 ?  11.899  12.333  -8.369 1.000 87.080 ? 197 SER A CA  1 
ATOM 1521 C C   ? SER A 1 197 ?  11.910  11.743  -9.776 1.000 87.080 ? 197 SER A C   1 
ATOM 1522 C CB  ? SER A 1 197 ?  13.172  11.923  -7.626 1.000 87.080 ? 197 SER A CB  1 
ATOM 1523 O O   ? SER A 1 197 ?  11.543  10.582  -9.970 1.000 87.080 ? 197 SER A O   1 
ATOM 1524 O OG  ? SER A 1 197 ?  14.313  12.099  -8.448 1.000 87.080 ? 197 SER A OG  1 
ATOM 1525 N N   ? ARG A 1 198 ?  12.338  12.607 -10.727 1.000 83.850 ? 198 ARG A N   1 
ATOM 1526 C CA  ? ARG A 1 198 ?  12.506  12.126 -12.094 1.000 83.850 ? 198 ARG A CA  1 
ATOM 1527 C C   ? ARG A 1 198 ?  13.666  11.141 -12.189 1.000 83.850 ? 198 ARG A C   1 
ATOM 1528 C CB  ? ARG A 1 198 ?  12.733  13.297 -13.053 1.000 83.850 ? 198 ARG A CB  1 
ATOM 1529 O O   ? ARG A 1 198 ?  13.727  10.333 -13.118 1.000 83.850 ? 198 ARG A O   1 
ATOM 1530 C CG  ? ARG A 1 198 ?  11.508  14.174 -13.254 1.000 83.850 ? 198 ARG A CG  1 
ATOM 1531 C CD  ? ARG A 1 198 ?  11.745  15.237 -14.319 1.000 83.850 ? 198 ARG A CD  1 
ATOM 1532 N NE  ? ARG A 1 198 ?  10.571  16.086 -14.502 1.000 83.850 ? 198 ARG A NE  1 
ATOM 1533 N NH1 ? ARG A 1 198 ?  11.424  17.225 -16.322 1.000 83.850 ? 198 ARG A NH1 1 
ATOM 1534 N NH2 ? ARG A 1 198 ?   9.334  17.728 -15.526 1.000 83.850 ? 198 ARG A NH2 1 
ATOM 1535 C CZ  ? ARG A 1 198 ?  10.446  17.011 -15.450 1.000 83.850 ? 198 ARG A CZ  1 
ATOM 1536 N N   ? LEU A 1 199 ?  14.520  11.093 -11.152 1.000 88.840 ? 199 LEU A N   1 
ATOM 1537 C CA  ? LEU A 1 199 ?  15.733  10.282 -11.140 1.000 88.840 ? 199 LEU A CA  1 
ATOM 1538 C C   ? LEU A 1 199 ?  15.467   8.916 -10.517 1.000 88.840 ? 199 LEU A C   1 
ATOM 1539 C CB  ? LEU A 1 199 ?  16.849  10.997 -10.374 1.000 88.840 ? 199 LEU A CB  1 
ATOM 1540 O O   ? LEU A 1 199 ?  16.000   7.904 -10.979 1.000 88.840 ? 199 LEU A O   1 
ATOM 1541 C CG  ? LEU A 1 199 ?  17.388  12.282 -11.004 1.000 88.840 ? 199 LEU A CG  1 
ATOM 1542 C CD1 ? LEU A 1 199 ?  18.384  12.955 -10.066 1.000 88.840 ? 199 LEU A CD1 1 
ATOM 1543 C CD2 ? LEU A 1 199 ?  18.034  11.986 -12.354 1.000 88.840 ? 199 LEU A CD2 1 
ATOM 1544 N N   ? LEU A 1 200 ?  14.606   8.923  -9.489 1.000 92.620 ? 200 LEU A N   1 
ATOM 1545 C CA  ? LEU A 1 200 ?  14.311   7.663  -8.816 1.000 92.620 ? 200 LEU A CA  1 
ATOM 1546 C C   ? LEU A 1 200 ?  12.811   7.388  -8.809 1.000 92.620 ? 200 LEU A C   1 
ATOM 1547 C CB  ? LEU A 1 200 ?  14.844   7.684  -7.381 1.000 92.620 ? 200 LEU A CB  1 
ATOM 1548 O O   ? LEU A 1 200 ?  12.038   8.152  -8.228 1.000 92.620 ? 200 LEU A O   1 
ATOM 1549 C CG  ? LEU A 1 200 ?  16.364   7.757  -7.223 1.000 92.620 ? 200 LEU A CG  1 
ATOM 1550 C CD1 ? LEU A 1 200 ?  16.734   7.983  -5.761 1.000 92.620 ? 200 LEU A CD1 1 
ATOM 1551 C CD2 ? LEU A 1 200 ?  17.018   6.486  -7.755 1.000 92.620 ? 200 LEU A CD2 1 
ATOM 1552 N N   ? PRO A 1 201 ?  12.467   6.271  -9.502 1.000 94.540 ? 201 PRO A N   1 
ATOM 1553 C CA  ? PRO A 1 201 ?  11.049   5.905  -9.513 1.000 94.540 ? 201 PRO A CA  1 
ATOM 1554 C C   ? PRO A 1 201 ?  10.550   5.433  -8.149 1.000 94.540 ? 201 PRO A C   1 
ATOM 1555 C CB  ? PRO A 1 201 ?  10.985   4.772 -10.539 1.000 94.540 ? 201 PRO A CB  1 
ATOM 1556 O O   ? PRO A 1 201 ?  11.352   5.045  -7.295 1.000 94.540 ? 201 PRO A O   1 
ATOM 1557 C CG  ? PRO A 1 201 ?  12.368   4.206 -10.570 1.000 94.540 ? 201 PRO A CG  1 
ATOM 1558 C CD  ? PRO A 1 201 ?  13.334   5.286 -10.175 1.000 94.540 ? 201 PRO A CD  1 
ATOM 1559 N N   ? ASN A 1 202 ?   9.173   5.524  -7.908 1.000 94.880 ? 202 ASN A N   1 
ATOM 1560 C CA  ? ASN A 1 202 ?   8.557   4.880  -6.753 1.000 94.880 ? 202 ASN A CA  1 
ATOM 1561 C C   ? ASN A 1 202 ?   8.647   3.359  -6.845 1.000 94.880 ? 202 ASN A C   1 
ATOM 1562 C CB  ? ASN A 1 202 ?   7.097   5.318  -6.609 1.000 94.880 ? 202 ASN A CB  1 
ATOM 1563 O O   ? ASN A 1 202 ?   8.522   2.790  -7.931 1.000 94.880 ? 202 ASN A O   1 
ATOM 1564 C CG  ? ASN A 1 202 ?   6.955   6.809  -6.380 1.000 94.880 ? 202 ASN A CG  1 
ATOM 1565 N ND2 ? ASN A 1 202 ?   7.340   7.267  -5.194 1.000 94.880 ? 202 ASN A ND2 1 
ATOM 1566 O OD1 ? ASN A 1 202 ?   6.503   7.545  -7.261 1.000 94.880 ? 202 ASN A OD1 1 
ATOM 1567 N N   ? VAL A 1 203 ?   8.863   2.682  -5.699 1.000 95.580 ? 203 VAL A N   1 
ATOM 1568 C CA  ? VAL A 1 203 ?   9.031   1.233  -5.657 1.000 95.580 ? 203 VAL A CA  1 
ATOM 1569 C C   ? VAL A 1 203 ?   7.870   0.601  -4.893 1.000 95.580 ? 203 VAL A C   1 
ATOM 1570 C CB  ? VAL A 1 203 ?  10.376   0.836  -5.008 1.000 95.580 ? 203 VAL A CB  1 
ATOM 1571 O O   ? VAL A 1 203 ?   7.460   1.105  -3.845 1.000 95.580 ? 203 VAL A O   1 
ATOM 1572 C CG1 ? VAL A 1 203 ?  10.504  -0.683  -4.919 1.000 95.580 ? 203 VAL A CG1 1 
ATOM 1573 C CG2 ? VAL A 1 203 ?  11.543   1.429  -5.796 1.000 95.580 ? 203 VAL A CG2 1 
ATOM 1574 N N   ? TYR A 1 204 ?   7.420  -0.478  -5.411 1.000 96.590 ? 204 TYR A N   1 
ATOM 1575 C CA  ? TYR A 1 204 ?   6.283  -1.207  -4.861 1.000 96.590 ? 204 TYR A CA  1 
ATOM 1576 C C   ? TYR A 1 204 ?   6.626  -2.679  -4.659 1.000 96.590 ? 204 TYR A C   1 
ATOM 1577 C CB  ? TYR A 1 204 ?   5.064  -1.076  -5.779 1.000 96.590 ? 204 TYR A CB  1 
ATOM 1578 O O   ? TYR A 1 204 ?   7.452  -3.235  -5.386 1.000 96.590 ? 204 TYR A O   1 
ATOM 1579 C CG  ? TYR A 1 204 ?   4.723   0.350  -6.135 1.000 96.590 ? 204 TYR A CG  1 
ATOM 1580 C CD1 ? TYR A 1 204 ?   3.716   1.035  -5.459 1.000 96.590 ? 204 TYR A CD1 1 
ATOM 1581 C CD2 ? TYR A 1 204 ?   5.406   1.016  -7.147 1.000 96.590 ? 204 TYR A CD2 1 
ATOM 1582 C CE1 ? TYR A 1 204 ?   3.396   2.349  -5.784 1.000 96.590 ? 204 TYR A CE1 1 
ATOM 1583 C CE2 ? TYR A 1 204 ?   5.094   2.330  -7.481 1.000 96.590 ? 204 TYR A CE2 1 
ATOM 1584 O OH  ? TYR A 1 204 ?   3.778   4.288  -7.121 1.000 96.590 ? 204 TYR A OH  1 
ATOM 1585 C CZ  ? TYR A 1 204 ?   4.090   2.987  -6.795 1.000 96.590 ? 204 TYR A CZ  1 
ATOM 1586 N N   ? THR A 1 205 ?   6.013  -3.265  -3.594 1.000 96.550 ? 205 THR A N   1 
ATOM 1587 C CA  ? THR A 1 205 ?   6.041  -4.719  -3.477 1.000 96.550 ? 205 THR A CA  1 
ATOM 1588 C C   ? THR A 1 205 ?   5.184  -5.365  -4.562 1.000 96.550 ? 205 THR A C   1 
ATOM 1589 C CB  ? THR A 1 205 ?   5.551  -5.178  -2.091 1.000 96.550 ? 205 THR A CB  1 
ATOM 1590 O O   ? THR A 1 205 ?   4.038  -4.963  -4.778 1.000 96.550 ? 205 THR A O   1 
ATOM 1591 C CG2 ? THR A 1 205 ?   5.481  -6.700  -2.009 1.000 96.550 ? 205 THR A CG2 1 
ATOM 1592 O OG1 ? THR A 1 205 ?   6.455  -4.698  -1.088 1.000 96.550 ? 205 THR A OG1 1 
ATOM 1593 N N   ? LYS A 1 206 ?   5.758  -6.349  -5.289 1.000 95.980 ? 206 LYS A N   1 
ATOM 1594 C CA  ? LYS A 1 206 ?   5.064  -7.097  -6.334 1.000 95.980 ? 206 LYS A CA  1 
ATOM 1595 C C   ? LYS A 1 206 ?   4.074  -8.091  -5.733 1.000 95.980 ? 206 LYS A C   1 
ATOM 1596 C CB  ? LYS A 1 206 ?   6.067  -7.830  -7.226 1.000 95.980 ? 206 LYS A CB  1 
ATOM 1597 O O   ? LYS A 1 206 ?   4.475  -9.123  -5.191 1.000 95.980 ? 206 LYS A O   1 
ATOM 1598 C CG  ? LYS A 1 206 ?   5.455  -8.424  -8.486 1.000 95.980 ? 206 LYS A CG  1 
ATOM 1599 C CD  ? LYS A 1 206 ?   6.504  -9.126  -9.339 1.000 95.980 ? 206 LYS A CD  1 
ATOM 1600 C CE  ? LYS A 1 206 ?   7.342  -8.129 -10.128 1.000 95.980 ? 206 LYS A CE  1 
ATOM 1601 N NZ  ? LYS A 1 206 ?   8.417  -8.808 -10.913 1.000 95.980 ? 206 LYS A NZ  1 
ATOM 1602 N N   ? ILE A 1 207 ?   2.693  -7.803  -5.887 1.000 96.600 ? 207 ILE A N   1 
ATOM 1603 C CA  ? ILE A 1 207 ?   1.633  -8.566  -5.239 1.000 96.600 ? 207 ILE A CA  1 
ATOM 1604 C C   ? ILE A 1 207 ?   1.609  -9.989  -5.791 1.000 96.600 ? 207 ILE A C   1 
ATOM 1605 C CB  ? ILE A 1 207 ?   0.254  -7.894  -5.430 1.000 96.600 ? 207 ILE A CB  1 
ATOM 1606 O O   ? ILE A 1 207 ?   1.396 -10.948  -5.045 1.000 96.600 ? 207 ILE A O   1 
ATOM 1607 C CG1 ? ILE A 1 207 ?   0.178  -6.593  -4.622 1.000 96.600 ? 207 ILE A CG1 1 
ATOM 1608 C CG2 ? ILE A 1 207 ?  -0.873  -8.852  -5.034 1.000 96.600 ? 207 ILE A CG2 1 
ATOM 1609 C CD1 ? ILE A 1 207 ?  -1.073  -5.769  -4.894 1.000 96.600 ? 207 ILE A CD1 1 
ATOM 1610 N N   ? SER A 1 208 ?   1.870 -10.202  -7.090 1.000 95.280 ? 208 SER A N   1 
ATOM 1611 C CA  ? SER A 1 208 ?   1.782 -11.499  -7.753 1.000 95.280 ? 208 SER A CA  1 
ATOM 1612 C C   ? SER A 1 208 ?   2.680 -12.528  -7.075 1.000 95.280 ? 208 SER A C   1 
ATOM 1613 C CB  ? SER A 1 208 ?   2.160 -11.373  -9.229 1.000 95.280 ? 208 SER A CB  1 
ATOM 1614 O O   ? SER A 1 208 ?   2.329 -13.707  -6.992 1.000 95.280 ? 208 SER A O   1 
ATOM 1615 O OG  ? SER A 1 208 ?   3.469 -10.848  -9.371 1.000 95.280 ? 208 SER A OG  1 
ATOM 1616 N N   ? VAL A 1 209 ?   3.756 -12.139  -6.498 1.000 94.530 ? 209 VAL A N   1 
ATOM 1617 C CA  ? VAL A 1 209 ?   4.729 -13.022  -5.864 1.000 94.530 ? 209 VAL A CA  1 
ATOM 1618 C C   ? VAL A 1 209 ?   4.190 -13.505  -4.520 1.000 94.530 ? 209 VAL A C   1 
ATOM 1619 C CB  ? VAL A 1 209 ?   6.092 -12.320  -5.671 1.000 94.530 ? 209 VAL A CB  1 
ATOM 1620 O O   ? VAL A 1 209 ?   4.609 -14.549  -4.015 1.000 94.530 ? 209 VAL A O   1 
ATOM 1621 C CG1 ? VAL A 1 209 ?   7.058 -13.219  -4.901 1.000 94.530 ? 209 VAL A CG1 1 
ATOM 1622 C CG2 ? VAL A 1 209 ?   6.685 -11.927  -7.023 1.000 94.530 ? 209 VAL A CG2 1 
ATOM 1623 N N   ? TYR A 1 210 ?   3.164 -12.808  -4.009 1.000 95.620 ? 210 TYR A N   1 
ATOM 1624 C CA  ? TYR A 1 210 ?   2.736 -13.077  -2.641 1.000 95.620 ? 210 TYR A CA  1 
ATOM 1625 C C   ? TYR A 1 210 ?   1.306 -13.605  -2.610 1.000 95.620 ? 210 TYR A C   1 
ATOM 1626 C CB  ? TYR A 1 210 ?   2.842 -11.811  -1.785 1.000 95.620 ? 210 TYR A CB  1 
ATOM 1627 O O   ? TYR A 1 210 ?   0.703 -13.719  -1.541 1.000 95.620 ? 210 TYR A O   1 
ATOM 1628 C CG  ? TYR A 1 210 ?   4.256 -11.311  -1.615 1.000 95.620 ? 210 TYR A CG  1 
ATOM 1629 C CD1 ? TYR A 1 210 ?   5.083 -11.826  -0.619 1.000 95.620 ? 210 TYR A CD1 1 
ATOM 1630 C CD2 ? TYR A 1 210 ?   4.768 -10.322  -2.448 1.000 95.620 ? 210 TYR A CD2 1 
ATOM 1631 C CE1 ? TYR A 1 210 ?   6.386 -11.368  -0.457 1.000 95.620 ? 210 TYR A CE1 1 
ATOM 1632 C CE2 ? TYR A 1 210 ?   6.070  -9.855  -2.295 1.000 95.620 ? 210 TYR A CE2 1 
ATOM 1633 O OH  ? TYR A 1 210 ?   8.159  -9.926  -1.142 1.000 95.620 ? 210 TYR A OH  1 
ATOM 1634 C CZ  ? TYR A 1 210 ?   6.870 -10.384  -1.299 1.000 95.620 ? 210 TYR A CZ  1 
ATOM 1635 N N   ? LEU A 1 211 ?   0.788 -13.971  -3.720 1.000 94.680 ? 211 LEU A N   1 
ATOM 1636 C CA  ? LEU A 1 211 ?  -0.590 -14.440  -3.806 1.000 94.680 ? 211 LEU A CA  1 
ATOM 1637 C C   ? LEU A 1 211 ?  -0.778 -15.727  -3.008 1.000 94.680 ? 211 LEU A C   1 
ATOM 1638 C CB  ? LEU A 1 211 ?  -0.990 -14.668  -5.266 1.000 94.680 ? 211 LEU A CB  1 
ATOM 1639 O O   ? LEU A 1 211 ?  -1.775 -15.884  -2.301 1.000 94.680 ? 211 LEU A O   1 
ATOM 1640 C CG  ? LEU A 1 211 ?  -1.260 -13.415  -6.099 1.000 94.680 ? 211 LEU A CG  1 
ATOM 1641 C CD1 ? LEU A 1 211 ?  -1.517 -13.790  -7.555 1.000 94.680 ? 211 LEU A CD1 1 
ATOM 1642 C CD2 ? LEU A 1 211 ?  -2.440 -12.637  -5.526 1.000 94.680 ? 211 LEU A CD2 1 
ATOM 1643 N N   ? PRO A 1 212 ?   0.221 -16.659  -3.196 1.000 94.050 ? 212 PRO A N   1 
ATOM 1644 C CA  ? PRO A 1 212 ?   0.090 -17.875  -2.391 1.000 94.050 ? 212 PRO A CA  1 
ATOM 1645 C C   ? PRO A 1 212 ?   0.011 -17.586  -0.893 1.000 94.050 ? 212 PRO A C   1 
ATOM 1646 C CB  ? PRO A 1 212 ?   1.361 -18.659  -2.728 1.000 94.050 ? 212 PRO A CB  1 
ATOM 1647 O O   ? PRO A 1 212 ?  -0.794 -18.196  -0.185 1.000 94.050 ? 212 PRO A O   1 
ATOM 1648 C CG  ? PRO A 1 212 ?   1.705 -18.247  -4.123 1.000 94.050 ? 212 PRO A CG  1 
ATOM 1649 C CD  ? PRO A 1 212 ?   1.399 -16.785  -4.278 1.000 94.050 ? 212 PRO A CD  1 
ATOM 1650 N N   ? TRP A 1 213 ?   0.861 -16.668  -0.429 1.000 95.790 ? 213 TRP A N   1 
ATOM 1651 C CA  ? TRP A 1 213 ?   0.865 -16.273   0.975 1.000 95.790 ? 213 TRP A CA  1 
ATOM 1652 C C   ? TRP A 1 213 ?  -0.454 -15.611   1.360 1.000 95.790 ? 213 TRP A C   1 
ATOM 1653 C CB  ? TRP A 1 213 ?   2.030 -15.322   1.263 1.000 95.790 ? 213 TRP A CB  1 
ATOM 1654 O O   ? TRP A 1 213 ?  -1.047 -15.946   2.388 1.000 95.790 ? 213 TRP A O   1 
ATOM 1655 C CG  ? TRP A 1 213 ?   2.022 -14.751   2.649 1.000 95.790 ? 213 TRP A CG  1 
ATOM 1656 C CD1 ? TRP A 1 213 ?   2.396 -15.383   3.803 1.000 95.790 ? 213 TRP A CD1 1 
ATOM 1657 C CD2 ? TRP A 1 213 ?   1.615 -13.432   3.028 1.000 95.790 ? 213 TRP A CD2 1 
ATOM 1658 C CE2 ? TRP A 1 213 ?   1.769 -13.333   4.428 1.000 95.790 ? 213 TRP A CE2 1 
ATOM 1659 C CE3 ? TRP A 1 213 ?   1.135 -12.324   2.318 1.000 95.790 ? 213 TRP A CE3 1 
ATOM 1660 N NE1 ? TRP A 1 213 ?   2.247 -14.535   4.876 1.000 95.790 ? 213 TRP A NE1 1 
ATOM 1661 C CH2 ? TRP A 1 213 ?   0.992 -11.098   4.414 1.000 95.790 ? 213 TRP A CH2 1 
ATOM 1662 C CZ2 ? TRP A 1 213 ?   1.460 -12.167   5.133 1.000 95.790 ? 213 TRP A CZ2 1 
ATOM 1663 C CZ3 ? TRP A 1 213 ?   0.828 -11.164   3.021 1.000 95.790 ? 213 TRP A CZ3 1 
ATOM 1664 N N   ? ILE A 1 214 ?  -0.940 -14.691   0.540 1.000 95.840 ? 214 ILE A N   1 
ATOM 1665 C CA  ? ILE A 1 214 ?  -2.194 -13.982   0.772 1.000 95.840 ? 214 ILE A CA  1 
ATOM 1666 C C   ? ILE A 1 214 ?  -3.347 -14.981   0.832 1.000 95.840 ? 214 ILE A C   1 
ATOM 1667 C CB  ? ILE A 1 214 ?  -2.456 -12.925  -0.324 1.000 95.840 ? 214 ILE A CB  1 
ATOM 1668 O O   ? ILE A 1 214 ?  -4.166 -14.938   1.753 1.000 95.840 ? 214 ILE A O   1 
ATOM 1669 C CG1 ? ILE A 1 214 ?  -1.433 -11.788  -0.225 1.000 95.840 ? 214 ILE A CG1 1 
ATOM 1670 C CG2 ? ILE A 1 214 ?  -3.886 -12.386  -0.222 1.000 95.840 ? 214 ILE A CG2 1 
ATOM 1671 C CD1 ? ILE A 1 214 ?  -1.436 -10.847  -1.422 1.000 95.840 ? 214 ILE A CD1 1 
ATOM 1672 N N   ? ARG A 1 215 ?  -3.402 -15.932  -0.031 1.000 94.300 ? 215 ARG A N   1 
ATOM 1673 C CA  ? ARG A 1 215 ?  -4.471 -16.921  -0.126 1.000 94.300 ? 215 ARG A CA  1 
ATOM 1674 C C   ? ARG A 1 215 ?  -4.444 -17.873   1.066 1.000 94.300 ? 215 ARG A C   1 
ATOM 1675 C CB  ? ARG A 1 215 ?  -4.359 -17.711  -1.431 1.000 94.300 ? 215 ARG A CB  1 
ATOM 1676 O O   ? ARG A 1 215 ?  -5.492 -18.335   1.521 1.000 94.300 ? 215 ARG A O   1 
ATOM 1677 C CG  ? ARG A 1 215 ?  -4.761 -16.921  -2.666 1.000 94.300 ? 215 ARG A CG  1 
ATOM 1678 C CD  ? ARG A 1 215 ?  -4.605 -17.745  -3.937 1.000 94.300 ? 215 ARG A CD  1 
ATOM 1679 N NE  ? ARG A 1 215 ?  -4.897 -16.954  -5.130 1.000 94.300 ? 215 ARG A NE  1 
ATOM 1680 N NH1 ? ARG A 1 215 ?  -4.003 -18.483  -6.613 1.000 94.300 ? 215 ARG A NH1 1 
ATOM 1681 N NH2 ? ARG A 1 215 ?  -4.914 -16.527  -7.387 1.000 94.300 ? 215 ARG A NH2 1 
ATOM 1682 C CZ  ? ARG A 1 215 ?  -4.604 -17.323  -6.374 1.000 94.300 ? 215 ARG A CZ  1 
ATOM 1683 N N   ? SER A 1 216 ?  -3.261 -18.182   1.550 1.000 94.460 ? 216 SER A N   1 
ATOM 1684 C CA  ? SER A 1 216 ?  -3.118 -19.070   2.698 1.000 94.460 ? 216 SER A CA  1 
ATOM 1685 C C   ? SER A 1 216 ?  -3.706 -18.444   3.959 1.000 94.460 ? 216 SER A C   1 
ATOM 1686 C CB  ? SER A 1 216 ?  -1.646 -19.416   2.929 1.000 94.460 ? 216 SER A CB  1 
ATOM 1687 O O   ? SER A 1 216 ?  -4.126 -19.155   4.874 1.000 94.460 ? 216 SER A O   1 
ATOM 1688 O OG  ? SER A 1 216 ?  -0.970 -18.341   3.559 1.000 94.460 ? 216 SER A OG  1 
ATOM 1689 N N   ? ILE A 1 217 ?  -3.741 -17.186   4.043 1.000 93.510 ? 217 ILE A N   1 
ATOM 1690 C CA  ? ILE A 1 217 ?  -4.200 -16.464   5.224 1.000 93.510 ? 217 ILE A CA  1 
ATOM 1691 C C   ? ILE A 1 217 ?  -5.687 -16.144   5.089 1.000 93.510 ? 217 ILE A C   1 
ATOM 1692 C CB  ? ILE A 1 217 ?  -3.390 -15.166   5.443 1.000 93.510 ? 217 ILE A CB  1 
ATOM 1693 O O   ? ILE A 1 217 ?  -6.459 -16.342   6.030 1.000 93.510 ? 217 ILE A O   1 
ATOM 1694 C CG1 ? ILE A 1 217 ?  -1.923 -15.495   5.742 1.000 93.510 ? 217 ILE A CG1 1 
ATOM 1695 C CG2 ? ILE A 1 217 ?  -4.004 -14.329   6.569 1.000 93.510 ? 217 ILE A CG2 1 
ATOM 1696 C CD1 ? ILE A 1 217 ?  -1.016 -14.275   5.807 1.000 93.510 ? 217 ILE A CD1 1 
ATOM 1697 N N   ? ILE A 1 218 ?  -6.121 -15.643   3.882 1.000 90.310 ? 218 ILE A N   1 
ATOM 1698 C CA  ? ILE A 1 218 ?  -7.472 -15.114   3.723 1.000 90.310 ? 218 ILE A CA  1 
ATOM 1699 C C   ? ILE A 1 218 ?  -8.410 -16.228   3.263 1.000 90.310 ? 218 ILE A C   1 
ATOM 1700 C CB  ? ILE A 1 218 ?  -7.504 -13.938   2.721 1.000 90.310 ? 218 ILE A CB  1 
ATOM 1701 O O   ? ILE A 1 218 ?  -9.633 -16.099   3.364 1.000 90.310 ? 218 ILE A O   1 
ATOM 1702 C CG1 ? ILE A 1 218 ?  -7.073 -14.412   1.328 1.000 90.310 ? 218 ILE A CG1 1 
ATOM 1703 C CG2 ? ILE A 1 218 ?  -6.615 -12.790   3.208 1.000 90.310 ? 218 ILE A CG2 1 
ATOM 1704 C CD1 ? ILE A 1 218 ?  -7.288 -13.379   0.229 1.000 90.310 ? 218 ILE A CD1 1 
ATOM 1705 N N   ? GLY A 1 219 ?  -7.816 -17.446   2.999 1.000 79.690 ? 219 GLY A N   1 
ATOM 1706 C CA  ? GLY A 1 219 ?  -8.626 -18.511   2.431 1.000 79.690 ? 219 GLY A CA  1 
ATOM 1707 C C   ? GLY A 1 219 ?  -9.112 -18.207   1.027 1.000 79.690 ? 219 GLY A C   1 
ATOM 1708 O O   ? GLY A 1 219 ?  -8.464 -17.463   0.287 1.000 79.690 ? 219 GLY A O   1 
ATOM 1709 N N   ? ASN A 1 220 ? -10.063 -18.951   0.309 1.000 55.830 ? 220 ASN A N   1 
ATOM 1710 C CA  ? ASN A 1 220 ? -10.569 -18.707  -1.038 1.000 55.830 ? 220 ASN A CA  1 
ATOM 1711 C C   ? ASN A 1 220 ? -11.444 -17.457  -1.089 1.000 55.830 ? 220 ASN A C   1 
ATOM 1712 C CB  ? ASN A 1 220 ? -11.348 -19.921  -1.548 1.000 55.830 ? 220 ASN A CB  1 
ATOM 1713 O O   ? ASN A 1 220 ? -12.631 -17.538  -1.411 1.000 55.830 ? 220 ASN A O   1 
ATOM 1714 C CG  ? ASN A 1 220 ? -10.444 -21.002  -2.107 1.000 55.830 ? 220 ASN A CG  1 
ATOM 1715 N ND2 ? ASN A 1 220 ? -10.983 -22.205  -2.262 1.000 55.830 ? 220 ASN A ND2 1 
ATOM 1716 O OD1 ? ASN A 1 220 ?  -9.270 -20.757  -2.397 1.000 55.830 ? 220 ASN A OD1 1 
ATOM 1717 N N   ? VAL A 1 221 ? -11.141 -16.277  -0.525 1.000 49.220 ? 221 VAL A N   1 
ATOM 1718 C CA  ? VAL A 1 221 ? -11.845 -15.048  -0.874 1.000 49.220 ? 221 VAL A CA  1 
ATOM 1719 C C   ? VAL A 1 221 ? -11.445 -14.604  -2.279 1.000 49.220 ? 221 VAL A C   1 
ATOM 1720 C CB  ? VAL A 1 221 ? -11.559 -13.921   0.143 1.000 49.220 ? 221 VAL A CB  1 
ATOM 1721 O O   ? VAL A 1 221 ? -10.275 -14.701  -2.658 1.000 49.220 ? 221 VAL A O   1 
ATOM 1722 C CG1 ? VAL A 1 221 ? -12.657 -12.859   0.096 1.000 49.220 ? 221 VAL A CG1 1 
ATOM 1723 C CG2 ? VAL A 1 221 ? -11.427 -14.495   1.552 1.000 49.220 ? 221 VAL A CG2 1 
# 
loop_
_struct_sheet_range.sheet_id 
_struct_sheet_range.id 
_struct_sheet_range.beg_label_comp_id 
_struct_sheet_range.beg_label_asym_id 
_struct_sheet_range.beg_label_seq_id 
_struct_sheet_range.pdbx_beg_PDB_ins_code 
_struct_sheet_range.end_label_comp_id 
_struct_sheet_range.end_label_asym_id 
_struct_sheet_range.end_label_seq_id 
_struct_sheet_range.pdbx_end_PDB_ins_code 
_struct_sheet_range.beg_auth_comp_id 
_struct_sheet_range.beg_auth_asym_id 
_struct_sheet_range.beg_auth_seq_id 
_struct_sheet_range.end_auth_comp_id 
_struct_sheet_range.end_auth_asym_id 
_struct_sheet_range.end_auth_seq_id 
A A ILE A   2 ? VAL A   3 ? ILE A 2   VAL A 3   
A B GLY A 168 ? SER A 169 ? GLY A 168 SER A 169 
B C GLN A   6 ? GLU A   7 ? GLN A 6   GLU A 7   
B D SER A 105 ? SER A 105 ? SER A 105 SER A 105 
B E LEU A 116 ? GLY A 121 ? LEU A 116 GLY A 121 
B F LEU A 136 ? VAL A 143 ? LEU A 136 VAL A 143 
B G MET A 160 ? PHE A 164 ? MET A 160 PHE A 164 
B H PRO A 177 ? CYS A 180 ? PRO A 177 CYS A 180 
B I THR A 183 ? PHE A 190 ? THR A 183 PHE A 190 
B J ASN A 202 ? LYS A 206 ? ASN A 202 LYS A 206 
C K MET A  16 ? GLN A  21 ? MET A 16  GLN A 21  
C L GLN A  24 ? LEU A  31 ? GLN A 24  LEU A 31  
C M PHE A  36 ? THR A  39 ? PHE A 36  THR A 39  
C N LEU A  48 ? VAL A  52 ? LEU A 48  VAL A 52  
C O LYS A  64 ? THR A  73 ? LYS A 64  THR A 73  
C P MET A  87 ? LEU A  91 ? MET A 87  LEU A 91  
D Q ASP A  56 ? ASP A  56 ? ASP A 56  ASP A 56  
D R LEU A 134 ? LEU A 134 ? LEU A 134 LEU A 134 
E S ASN A  78 ? ASN A  78 ? ASN A 78  ASN A 78  
E T GLU A  83 ? GLU A  83 ? GLU A 83  GLU A 83  
F U ARG A 124 ? ARG A 124 ? ARG A 124 ARG A 124 
F V VAL A 131 ? VAL A 131 ? VAL A 131 VAL A 131 
# 
loop_
_struct_conf.id 
_struct_conf.conf_type_id 
_struct_conf.beg_label_comp_id 
_struct_conf.beg_label_asym_id 
_struct_conf.beg_label_seq_id 
_struct_conf.pdbx_beg_PDB_ins_code 
_struct_conf.end_label_comp_id 
_struct_conf.end_label_asym_id 
_struct_conf.end_label_seq_id 
_struct_conf.pdbx_end_PDB_ins_code 
_struct_conf.beg_auth_comp_id 
_struct_conf.beg_auth_asym_id 
_struct_conf.beg_auth_seq_id 
_struct_conf.end_auth_comp_id 
_struct_conf.end_auth_asym_id 
_struct_conf.end_auth_seq_id 
STRN1         STRN         ILE A   2 ? VAL A   3 ? ILE A 2   VAL A 3   
TURN_TY1_P1   TURN_TY1_P   ASP A   4 ? ASP A   4 ? ASP A 4   ASP A 4   
STRN2         STRN         GLN A   6 ? GLU A   7 ? GLN A 6   GLU A 7   
HELX_LH_PP_P1 HELX_LH_PP_P ALA A   8 ? LYS A   9 ? ALA A 8   LYS A 9   
TURN_TY1_P2   TURN_TY1_P   PRO A  10 ? HIS A  11 ? PRO A 10  HIS A 11  
BEND1         BEND         SER A  12 ? SER A  12 ? SER A 12  SER A 12  
TURN_TY1_P3   TURN_TY1_P   PRO A  14 ? TYR A  15 ? PRO A 14  TYR A 15  
STRN3         STRN         MET A  16 ? GLN A  21 ? MET A 16  GLN A 21  
TURN_TY1_P4   TURN_TY1_P   PHE A  22 ? ASP A  23 ? PHE A 22  ASP A 23  
STRN4         STRN         GLN A  24 ? LEU A  31 ? GLN A 24  LEU A 31  
BEND2         BEND         ILE A  32 ? ARG A  35 ? ILE A 32  ARG A 35  
STRN5         STRN         PHE A  36 ? THR A  39 ? PHE A 36  THR A 39  
HELX_RH_3T_P1 HELX_RH_3T_P ALA A  41 ? CYS A  43 ? ALA A 41  CYS A 43  
BEND3         BEND         GLN A  46 ? ASP A  47 ? GLN A 46  ASP A 47  
STRN6         STRN         LEU A  48 ? VAL A  52 ? LEU A 48  VAL A 52  
BEND4         BEND         GLY A  53 ? GLY A  53 ? GLY A 53  GLY A 53  
BEND5         BEND         HIS A  55 ? HIS A  55 ? HIS A 55  HIS A 55  
STRN7         STRN         ASP A  56 ? ASP A  56 ? ASP A 56  ASP A 56  
TURN_TY1_P5   TURN_TY1_P   LEU A  57 ? ARG A  58 ? LEU A 57  ARG A 58  
TURN_TY1_P6   TURN_TY1_P   GLN A  61 ? HIS A  62 ? GLN A 61  HIS A 62  
STRN8         STRN         LYS A  64 ? THR A  73 ? LYS A 64  THR A 73  
TURN_TY1_P7   TURN_TY1_P   PRO A  75 ? ASN A  76 ? PRO A 75  ASN A 76  
STRN9         STRN         ASN A  78 ? ASN A  78 ? ASN A 78  ASN A 78  
TURN_TY1_P8   TURN_TY1_P   SER A  79 ? PHE A  82 ? SER A 79  PHE A 82  
STRN10        STRN         GLU A  83 ? GLU A  83 ? GLU A 83  GLU A 83  
TURN_TY1_P9   TURN_TY1_P   ASN A  84 ? ASN A  84 ? ASN A 84  ASN A 84  
STRN11        STRN         MET A  87 ? LEU A  91 ? MET A 87  LEU A 91  
BEND6         BEND         LYS A  92 ? GLU A  93 ? LYS A 92  GLU A 93  
BEND7         BEND         ASN A  99 ? ILE A 101 ? ASN A 99  ILE A 101 
HELX_LH_PP_P2 HELX_LH_PP_P PRO A 103 ? ILE A 104 ? PRO A 103 ILE A 104 
STRN12        STRN         SER A 105 ? SER A 105 ? SER A 105 SER A 105 
HELX_LH_PP_P3 HELX_LH_PP_P LEU A 106 ? PRO A 107 ? LEU A 106 PRO A 107 
BEND8         BEND         LYS A 108 ? GLU A 109 ? LYS A 108 GLU A 109 
HELX_LH_PP_P4 HELX_LH_PP_P SER A 110 ? LYS A 112 ? SER A 110 LYS A 112 
TURN_TY1_P10  TURN_TY1_P   ALA A 113 ? ASP A 114 ? ALA A 113 ASP A 114 
STRN13        STRN         LEU A 116 ? GLY A 121 ? LEU A 116 GLY A 121 
BEND9         BEND         TRP A 122 ? GLY A 123 ? TRP A 122 GLY A 123 
STRN14        STRN         ARG A 124 ? ARG A 124 ? ARG A 124 ARG A 124 
BEND10        BEND         LEU A 125 ? TRP A 126 ? LEU A 125 TRP A 126 
TURN_TY1_P11  TURN_TY1_P   THR A 127 ? LYS A 128 ? THR A 127 LYS A 128 
HELX_LH_PP_P5 HELX_LH_PP_P PRO A 130 ? PRO A 130 ? PRO A 130 PRO A 130 
STRN15        STRN         VAL A 131 ? VAL A 131 ? VAL A 131 VAL A 131 
HELX_LH_PP_P6 HELX_LH_PP_P SER A 132 ? SER A 132 ? SER A 132 SER A 132 
BEND11        BEND         ASP A 133 ? ASP A 133 ? ASP A 133 ASP A 133 
STRN16        STRN         LEU A 134 ? LEU A 134 ? LEU A 134 LEU A 134 
STRN17        STRN         LEU A 136 ? VAL A 143 ? LEU A 136 VAL A 143 
HELX_LH_PP_P7 HELX_LH_PP_P ASN A 144 ? ASN A 144 ? ASN A 144 ASN A 144 
HELX_RH_AL_P1 HELX_RH_AL_P ASP A 145 ? TRP A 152 ? ASP A 145 TRP A 152 
BEND12        BEND         GLY A 153 ? SER A 154 ? GLY A 153 SER A 154 
TURN_TY1_P12  TURN_TY1_P   PRO A 157 ? MET A 159 ? PRO A 157 MET A 159 
STRN18        STRN         MET A 160 ? PHE A 164 ? MET A 160 PHE A 164 
BEND13        BEND         GLY A 165 ? HIS A 166 ? GLY A 165 HIS A 166 
STRN19        STRN         GLY A 168 ? SER A 169 ? GLY A 168 SER A 169 
TURN_TY1_P13  TURN_TY1_P   ASN A 171 ? GLY A 172 ? ASN A 171 GLY A 172 
TURN_TY1_P14  TURN_TY1_P   GLY A 174 ? GLY A 175 ? GLY A 174 GLY A 175 
HELX_LH_PP_P8 HELX_LH_PP_P GLY A 176 ? GLY A 176 ? GLY A 176 GLY A 176 
STRN20        STRN         PRO A 177 ? CYS A 180 ? PRO A 177 CYS A 180 
TURN_TY1_P15  TURN_TY1_P   ASN A 181 ? ASN A 182 ? ASN A 181 ASN A 182 
STRN21        STRN         THR A 183 ? PHE A 190 ? THR A 183 PHE A 190 
TURN_TY1_P16  TURN_TY1_P   HIS A 193 ? LEU A 194 ? HIS A 193 LEU A 194 
BEND14        BEND         CYS A 195 ? ASN A 196 ? CYS A 195 ASN A 196 
BEND15        BEND         ARG A 198 ? LEU A 200 ? ARG A 198 LEU A 200 
STRN22        STRN         ASN A 202 ? LYS A 206 ? ASN A 202 LYS A 206 
HELX_RH_3T_P2 HELX_RH_3T_P ILE A 207 ? TYR A 210 ? ILE A 207 TYR A 210 
HELX_RH_AL_P2 HELX_RH_AL_P LEU A 211 ? ILE A 218 ? LEU A 211 ILE A 218 
# 
