# Supplementary material for: FlatProt: 2D visualization eases protein structure comparison
Source: BMC Bioinformatics. 2025 Aug 13;26:210. doi: 10.1186/s12859-025-06233-x (PMC12344939; doi:10.1186/s12859-025-06233-x)
Supplement: Supplementary file 1 — Supplementary Material 1 [file 12859_2025_6233_MOESM1_ESM.zip › KLK/structures/Pelodiscus_sinensis_GeneID=102461984.cif]

data_Pelodiscus_sinensis_GeneID=102461984
# 
_entry.id   ? 
# 
_entity.id                         1      
_entity.type                       polymer 
_entity.pdbx_description           polymer-1 
_entity.formula_weight             24546.1 
_entity.pdbx_number_of_molecules        1 
# 
loop_
_struct_sheet.id 
_struct_sheet.number_strands 
A 2 
B 7 
C 6 
D 2 
E 2 
# 
loop_
_struct_conf_type.id 
_struct_conf_type.criteria 
STRN         DSSP 
TURN_TY1_P   DSSP 
HELX_LH_PP_P DSSP 
BEND         DSSP 
HELX_RH_3T_P DSSP 
HELX_RH_AL_P DSSP 
# 
_struct_asym.id          A 
_struct_asym.entity_id   1 
# 
_software.pdbx_ordinal     1 
_software.name             dssp 
_software.version          4.4.10 
_software.date             ? 
_software.classification   'model annotation' 
# 
_entity_poly.entity_id                      1 
_entity_poly.type                           polypeptide(L) 
_entity_poly.nstd_linkage                   n 
_entity_poly.nstd_monomer                   n 
_entity_poly.pdbx_seq_one_letter_code       
;EIIGGHEAEPHSRPYMAHLLINKSRCGGFLVKPTVVLTAAHCQGESITVVLGAHNVSQWEPSQQVIPVQRQIPHPQYNRK
TLNNDIMILQLAKSSQLGKWVKTIPLPESEVEPEDVCSVSGWGKISLEEHTNTLHVVNLTVTEDHECKARYASYEPDTML
CVGNPRKKKTAFEGDSGSPLVCKKKAQGIVSYGNSRPLPPRVFTRIASFLPWIQETLEQF
;
_entity_poly.pdbx_seq_one_letter_code_can   
;EIIGGHEAEPHSRPYMAHLLINKSRCGGFLVKPTVVLTAAHCQGESITVVLGAHNVSQWEPSQQVIPVQRQIPHPQYNRK
TLNNDIMILQLAKSSQLGKWVKTIPLPESEVEPEDVCSVSGWGKISLEEHTNTLHVVNLTVTEDHECKARYASYEPDTML
CVGNPRKKKTAFEGDSGSPLVCKKKAQGIVSYGNSRPLPPRVFTRIASFLPWIQETLEQF
;
_entity_poly.pdbx_strand_id                 A 
# 
loop_
_dssp_struct_summary.entry_id 
_dssp_struct_summary.label_comp_id 
_dssp_struct_summary.label_asym_id 
_dssp_struct_summary.label_seq_id 
_dssp_struct_summary.secondary_structure 
_dssp_struct_summary.ss_bridge 
_dssp_struct_summary.helix_3_10 
_dssp_struct_summary.helix_alpha 
_dssp_struct_summary.helix_pi 
_dssp_struct_summary.helix_pp 
_dssp_struct_summary.bend 
_dssp_struct_summary.chirality 
_dssp_struct_summary.sheet 
_dssp_struct_summary.strand 
_dssp_struct_summary.ladder_1 
_dssp_struct_summary.ladder_2 
_dssp_struct_summary.accessibility 
_dssp_struct_summary.TCO 
_dssp_struct_summary.kappa 
_dssp_struct_summary.alpha 
_dssp_struct_summary.phi 
_dssp_struct_summary.psi 
_dssp_struct_summary.x_ca 
_dssp_struct_summary.y_ca 
_dssp_struct_summary.z_ca 
Pelodiscus_sinensis_GeneID=102461984 GLU A 1   . . . . . . . . . . . . ? .      .     .      .      126.3  -6.4  7.9   -8.5  
Pelodiscus_sinensis_GeneID=102461984 ILE A 2   E . > . . . . - A A A . ? -0.905 .     -160.3 -110.8 93.5   -6.6  5.1   -11.0 
Pelodiscus_sinensis_GeneID=102461984 ILE A 3   E . 3 . . . S + A A A . ? -0.681 77.2  6.3    -80.0  128.1  -6.0  6.6   -14.6 
Pelodiscus_sinensis_GeneID=102461984 GLY A 4   T . 3 . . . S + . . . . ? 0.655  104.3 127.0  79.2   7.8    -7.3  4.4   -17.5 
Pelodiscus_sinensis_GeneID=102461984 GLY A 5   . . < . . . . - . . . . ? -0.258 52.7  -127.7 -88.3  179.7  -8.9  2.0   -15.0 
Pelodiscus_sinensis_GeneID=102461984 HIS A 6   E . . . . . . - B C B . ? -0.909 36.2  -81.7  -126.0 154.7  -12.4 0.7   -14.8 
Pelodiscus_sinensis_GeneID=102461984 GLU A 7   E . . . . > . - B C B . ? -0.371 50.1  -122.0 -55.1  132.0  -14.9 0.6   -12.0 
Pelodiscus_sinensis_GeneID=102461984 ALA A 8   P . . . . P . - . . . . ? -0.488 30.6  -97.1  -72.1  142.2  -14.4 -2.4  -9.7  
Pelodiscus_sinensis_GeneID=102461984 GLU A 9   P . > . . P . - . . . . ? -0.491 60.5  -88.6  -55.0  127.0  -17.1 -4.9  -9.2  
Pelodiscus_sinensis_GeneID=102461984 PRO A 10  T . 3 . . < S - . . . . ? -0.231 107.6 -3.4   -46.1  124.7  -18.7 -3.8  -5.9  
Pelodiscus_sinensis_GeneID=102461984 HIS A 11  T . 3 . . . S + . . . . ? 0.638  90.9  127.0  70.2   13.3   -17.0 -5.4  -2.9  
Pelodiscus_sinensis_GeneID=102461984 SER A 12  S . < . . . S + . . . . ? 0.616  75.6  49.3   -72.3  -11.6  -14.6 -7.4  -5.1  
Pelodiscus_sinensis_GeneID=102461984 ARG A 13  . . > . . . . + . . . . ? -0.629 67.0  166.8  -125.1 71.9   -11.7 -5.9  -3.1  
Pelodiscus_sinensis_GeneID=102461984 PRO A 14  T . 3 . . . S + . . . . ? 0.590  71.5  62.0   -74.9  -5.1   -12.8 -6.5  0.5   
Pelodiscus_sinensis_GeneID=102461984 TYR A 15  T . 3 . . . S + . . . . ? 0.528  77.5  119.1  -93.3  -11.2  -9.3  -5.6  1.9   
Pelodiscus_sinensis_GeneID=102461984 MET A 16  E . < . . . . - C J I . ? -0.331 46.1  -161.6 -65.1  139.4  -9.4  -2.0  0.5   
Pelodiscus_sinensis_GeneID=102461984 ALA A 17  E . . . . . . - C J I J ? -0.991 10.6  -152.1 -124.7 129.1  -9.1  0.8   3.0   
Pelodiscus_sinensis_GeneID=102461984 HIS A 18  E . . . . . . - C J I J ? -0.904 17.4  -153.8 -95.8  118.4  -10.1 4.4   2.5   
Pelodiscus_sinensis_GeneID=102461984 LEU A 19  E . . . . . . - C J I J ? -0.861 7.6   -161.1 -99.8  122.5  -8.0  6.7   4.7   
Pelodiscus_sinensis_GeneID=102461984 LEU A 20  E . . . . . . + C J I J ? -0.922 13.6  179.2  -98.1  103.3  -9.4  10.1  5.8   
Pelodiscus_sinensis_GeneID=102461984 ILE A 21  E . > . . . . - C J I J ? -0.912 60.0  -69.0  -106.9 98.0   -6.4  12.1  6.9   
Pelodiscus_sinensis_GeneID=102461984 ASN A 22  T . 3 . . . S - . . . . ? -0.311 115.4 -19.9  50.3   -114.8 -7.7  15.6  7.9   
Pelodiscus_sinensis_GeneID=102461984 LYS A 23  T . 3 . . . S + . . . . ? 0.276  128.5 83.3   -101.8 8.3    -8.8  17.2  4.5   
Pelodiscus_sinensis_GeneID=102461984 SER A 24  E . < . . . . - C K I . ? -0.721 67.1  -139.3 -112.8 163.6  -6.7  14.7  2.5   
Pelodiscus_sinensis_GeneID=102461984 ARG A 25  E . . . . . . + C K I . ? -0.949 20.9  166.6  -123.8 145.3  -7.2  11.2  1.3   
Pelodiscus_sinensis_GeneID=102461984 CYS A 26  E . . . . . . - C K I . ? -0.921 26.4  -121.8 -140.8 165.4  -5.0  8.0   1.1   
Pelodiscus_sinensis_GeneID=102461984 GLY A 27  E . . . . . . + C K I . ? -0.503 29.9  161.3  -100.7 175.2  -5.4  4.4   0.5   
Pelodiscus_sinensis_GeneID=102461984 GLY A 28  E . . . . . . - C K I . ? -0.950 23.9  -129.0 -172.6 176.3  -4.5  1.3   2.6   
Pelodiscus_sinensis_GeneID=102461984 PHE A 29  E . . . . . . - C K I K ? -0.995 20.8  -114.0 -150.4 144.7  -5.3  -2.3  3.0   
Pelodiscus_sinensis_GeneID=102461984 LEU A 30  E . . . . . . + C K . K ? -0.656 33.3  163.5  -79.9  124.3  -6.3  -4.6  5.8   
Pelodiscus_sinensis_GeneID=102461984 VAL A 31  E . . . . . S + C K . . ? 0.568  77.1  13.0   -114.7 -17.0  -3.7  -7.4  6.7   
Pelodiscus_sinensis_GeneID=102461984 LYS A 32  E . > . . . S - C K . K ? -0.946 89.0  -98.6  -145.7 163.2  -5.3  -8.2  10.2  
Pelodiscus_sinensis_GeneID=102461984 PRO A 33  T . 3 . . . S + . . . . ? 0.774  127.9 27.4   -58.0  -17.9  -8.6  -7.3  11.8  
Pelodiscus_sinensis_GeneID=102461984 THR A 34  T . 3 . . . S + . . . . ? 0.238  111.0 83.1   -122.9 6.5    -6.9  -4.5  13.6  
Pelodiscus_sinensis_GeneID=102461984 VAL A 35  E . < . . . . - C L K L ? -0.971 46.9  -178.0 -129.7 129.4  -4.0  -3.8  11.2  
Pelodiscus_sinensis_GeneID=102461984 VAL A 36  E . . . . . . - C L K L ? -0.954 15.4  -148.6 -119.0 130.2  -3.9  -1.6  8.1   
Pelodiscus_sinensis_GeneID=102461984 LEU A 37  E . . . . . . + C L K L ? -0.871 32.6  145.8  -94.4  141.0  -0.8  -1.2  5.9   
Pelodiscus_sinensis_GeneID=102461984 THR A 38  E . . . . . . - C L . L ? -0.868 50.7  -67.5  -156.4 178.3  -0.3  2.2   4.1   
Pelodiscus_sinensis_GeneID=102461984 ALA A 39  . . > . . . . - . . . . ? -0.655 34.1  -134.4 -79.0  142.5  2.4   4.6   2.9   
Pelodiscus_sinensis_GeneID=102461984 ALA A 40  G . > . . . S + . . . . ? 0.804  105.1 63.6   -65.1  -29.8  4.4   6.4   5.6   
Pelodiscus_sinensis_GeneID=102461984 HIS A 41  G . 3 . . . S + . . . . ? 0.607  87.4  72.9   -74.3  -4.3   4.0   9.7   3.7   
Pelodiscus_sinensis_GeneID=102461984 CYS A 42  G . < . . . S + . . . . ? 0.335  71.9  133.2  -87.4  7.4    0.2   9.4   4.3   
Pelodiscus_sinensis_GeneID=102461984 GLN A 43  . . < . . . . + . . . . ? -0.250 27.2  158.8  -64.1  142.7  0.8   10.3  8.0   
Pelodiscus_sinensis_GeneID=102461984 GLY A 44  . . . . . . . - . . . . ? -0.936 54.9  -92.4  -156.7 174.5  -1.4  13.0  9.6   
Pelodiscus_sinensis_GeneID=102461984 GLU A 45  S . . . . . S + . . . . ? 0.902  111.8 13.0   -60.1  -46.2  -2.9  14.4  12.9  
Pelodiscus_sinensis_GeneID=102461984 SER A 46  . . . . . . . - . . . . ? -0.998 68.4  -167.3 -136.2 134.4  -6.0  12.2  12.7  
Pelodiscus_sinensis_GeneID=102461984 ILE A 47  E . . . . . . - C M J . ? -0.997 1.9   -170.4 -125.9 127.8  -6.7  9.2   10.6  
Pelodiscus_sinensis_GeneID=102461984 THR A 48  E . . . . . . - C M J M ? -0.978 13.8  -147.5 -112.9 131.1  -10.1 7.4   10.0  
Pelodiscus_sinensis_GeneID=102461984 VAL A 49  E . . . . . . - C M J M ? -0.852 6.7   -162.0 -100.2 125.0  -10.2 4.1   8.2   
Pelodiscus_sinensis_GeneID=102461984 VAL A 50  E . . . . . . - C M J M ? -0.947 15.0  -177.6 -103.8 117.4  -13.3 3.4   6.1   
Pelodiscus_sinensis_GeneID=102461984 LEU A 51  E . . . . . . + C M J M ? -0.794 58.2  29.1   -111.6 151.4  -13.7 -0.4  5.3   
Pelodiscus_sinensis_GeneID=102461984 GLY A 52  S . . . . . S + . . . . ? 0.663  82.4  140.2  81.0   17.2   -16.4 -2.2  3.1   
Pelodiscus_sinensis_GeneID=102461984 ALA A 53  . . . . . . . + . . . . ? -0.817 28.3  168.3  -100.8 126.7  -17.0 0.8   0.8   
Pelodiscus_sinensis_GeneID=102461984 HIS A 54  S . . . . . S + . . . . ? 0.747  89.6  29.5   -88.5  -44.7  -17.5 0.5   -2.9  
Pelodiscus_sinensis_GeneID=102461984 ASN A 55  B . > . . . S - D P O . ? -0.960 70.9  -165.5 -114.3 115.1  -18.7 4.2   -3.1  
Pelodiscus_sinensis_GeneID=102461984 VAL A 56  T . 3 . . . S + . . . . ? 0.667  86.4  58.4   -81.9  -10.5  -17.1 6.4   -0.4  
Pelodiscus_sinensis_GeneID=102461984 SER A 57  T . 3 . . . S + . . . . ? 0.614  101.7 66.0   -91.3  -10.8  -19.5 9.3   -0.9  
Pelodiscus_sinensis_GeneID=102461984 GLN A 58  S . < . . . S - . . . . ? -0.899 87.5  -115.6 -119.0 136.1  -22.5 7.0   -0.2  
Pelodiscus_sinensis_GeneID=102461984 TRP A 59  . . . . . . . - . . . . ? -0.596 35.8  -171.8 -64.1  127.6  -23.5 5.4   3.0   
Pelodiscus_sinensis_GeneID=102461984 GLU A 60  . . > . . . . - . . . . ? -0.981 31.0  -132.9 -121.1 131.3  -23.3 1.6   2.5   
Pelodiscus_sinensis_GeneID=102461984 PRO A 61  T . 3 . . . S + . . . . ? 0.783  109.0 61.3   -53.5  -19.4  -24.5 -0.9  5.1   
Pelodiscus_sinensis_GeneID=102461984 SER A 62  T . 3 . . . S + . . . . ? 0.614  83.1  110.8  -80.4  -14.6  -21.2 -2.7  4.5   
Pelodiscus_sinensis_GeneID=102461984 GLN A 63  . . < . . . . - . . . . ? -0.401 46.0  -168.4 -77.4  136.3  -19.1 0.3   5.7   
Pelodiscus_sinensis_GeneID=102461984 GLN A 64  E . . . . . . - C N M . ? -0.997 5.6   -159.4 -118.5 126.0  -17.1 0.3   8.9   
Pelodiscus_sinensis_GeneID=102461984 VAL A 65  E . . . . . . + C N M . ? -0.948 18.7  172.9  -109.6 114.3  -15.7 3.6   10.1  
Pelodiscus_sinensis_GeneID=102461984 ILE A 66  E . . . . . . - C N M . ? -0.975 25.7  -133.6 -129.4 122.4  -12.8 3.0   12.5  
Pelodiscus_sinensis_GeneID=102461984 PRO A 67  E . . . . . . - C N M . ? -0.408 30.0  -111.3 -68.6  151.5  -10.4 5.6   14.0  
Pelodiscus_sinensis_GeneID=102461984 VAL A 68  E . . . . . . - C N N . ? -0.708 26.7  -171.6 -85.2  128.1  -6.7  4.9   14.0  
Pelodiscus_sinensis_GeneID=102461984 GLN A 69  E . . . . . S + C N . . ? 0.870  71.2  14.3   -81.2  -48.1  -5.3  4.3   17.5  
Pelodiscus_sinensis_GeneID=102461984 ARG A 70  E . . . . . . - C N N . ? -0.993 58.1  -155.9 -136.5 136.3  -1.6  4.2   16.6  
Pelodiscus_sinensis_GeneID=102461984 GLN A 71  E . . . . . . - C N N . ? -0.976 13.3  -176.0 -108.8 119.7  0.5   5.3   13.5  
Pelodiscus_sinensis_GeneID=102461984 ILE A 72  E . . . . . . - C N N . ? -0.812 4.7   -170.6 -120.6 88.2   3.8   3.5   13.2  
Pelodiscus_sinensis_GeneID=102461984 PRO A 73  E . . . . . . - C N N . ? -0.486 43.7  -86.6  -72.6  146.6  5.9   4.7   10.3  
Pelodiscus_sinensis_GeneID=102461984 HIS A 74  . . > . . . . - . . . . ? -0.352 38.8  -130.0 -48.1  132.0  9.0   2.8   9.3   
Pelodiscus_sinensis_GeneID=102461984 PRO A 75  T . 3 . . . S + . . . . ? 0.754  106.9 48.1   -62.0  -25.3  11.8  4.2   11.6  
Pelodiscus_sinensis_GeneID=102461984 GLN A 76  T . 3 . . . S + . . . . ? 0.127  78.5  143.1  -103.1 15.6   14.1  4.7   8.7   
Pelodiscus_sinensis_GeneID=102461984 TYR A 77  . . < . . . . - . . . . ? -0.446 38.6  -153.0 -56.6  126.4  11.5  6.4   6.5   
Pelodiscus_sinensis_GeneID=102461984 ASN A 78  . . . > . . . - . . . . ? -0.925 9.5   -164.6 -106.8 115.4  13.2  9.2   4.5   
Pelodiscus_sinensis_GeneID=102461984 ARG A 79  T . . 4 . . S + . . . . ? 0.764  87.9  51.8   -73.8  -24.7  10.9  12.0  3.5   
Pelodiscus_sinensis_GeneID=102461984 LYS A 80  T . . 4 . . S + . . . . ? 0.942  125.9 21.1   -78.5  -43.4  13.2  13.4  0.9   
Pelodiscus_sinensis_GeneID=102461984 THR A 81  T . . 4 . . S - . . . . ? 0.606  95.2  -131.8 -101.4 -13.5  13.8  10.2  -1.0  
Pelodiscus_sinensis_GeneID=102461984 LEU A 82  . . > < . . . + . . . . ? 0.679  49.6  159.4  64.0   17.1   10.7  8.4   0.1   
Pelodiscus_sinensis_GeneID=102461984 ASN A 83  T . 3 . . . . + . . . . ? -0.507 64.8  16.9   -62.9  138.9  12.8  5.4   0.9   
Pelodiscus_sinensis_GeneID=102461984 ASN A 84  T . 3 . . . S + . . . . ? 0.876  79.7  172.6  65.6   31.3   11.1  3.0   3.4   
Pelodiscus_sinensis_GeneID=102461984 ASP A 85  . . < . . . . + . . . . ? -0.504 31.7  116.7  -70.9  68.5   7.7   4.6   2.7   
Pelodiscus_sinensis_GeneID=102461984 ILE A 86  . . . . . . . - . . . . ? -0.997 37.4  -179.7 -141.8 138.4  5.6   2.1   4.7   
Pelodiscus_sinensis_GeneID=102461984 MET A 87  E . . . . . . - C O L N ? -0.998 18.9  -141.1 -142.2 141.3  3.5   2.6   7.8   
Pelodiscus_sinensis_GeneID=102461984 ILE A 88  E . . . . > . - C O L N ? -0.914 14.7  -157.1 -103.4 126.0  1.3   0.3   10.0  
Pelodiscus_sinensis_GeneID=102461984 LEU A 89  E . . . . P . - C O L N ? -0.940 4.1   -152.0 -103.4 123.3  -1.9  1.6   11.3  
Pelodiscus_sinensis_GeneID=102461984 GLN A 90  E . . . . P . - C O L N ? -0.885 21.0  -133.7 -89.5  120.3  -3.4  0.0   14.5  
Pelodiscus_sinensis_GeneID=102461984 LEU A 91  E . . . . < . - C O . N ? -0.421 11.7  -125.9 -74.4  145.1  -7.2  0.4   14.4  
Pelodiscus_sinensis_GeneID=102461984 ALA A 92  S . . . . . S + . . . . ? 0.761  96.5  13.9   -61.4  -25.0  -9.0  1.6   17.7  
Pelodiscus_sinensis_GeneID=102461984 LYS A 93  S . . . . . S - . . . . ? -0.983 95.0  -89.0  -148.1 155.0  -11.2 -1.5  17.4  
Pelodiscus_sinensis_GeneID=102461984 SER A 94  . . . . . . . - . . . . ? -0.392 43.4  -119.2 -65.5  136.3  -11.1 -4.7  15.5  
Pelodiscus_sinensis_GeneID=102461984 SER A 95  . . . . . . . - . . . . ? -0.459 26.8  -113.2 -68.3  148.1  -12.8 -4.7  12.0  
Pelodiscus_sinensis_GeneID=102461984 GLN A 96  . . . . . . . - . . . . ? -0.789 33.3  -144.8 -85.3  100.9  -15.8 -7.1  11.6  
Pelodiscus_sinensis_GeneID=102461984 LEU A 97  . . . . . . . + . . . . ? -0.450 45.8  106.1  -70.0  141.6  -14.5 -9.6  9.0   
Pelodiscus_sinensis_GeneID=102461984 GLY A 98  S . . . . . S - . . . . ? -0.869 81.7  -32.7  -176.3 -150.7 -17.2 -10.9 6.6   
Pelodiscus_sinensis_GeneID=102461984 LYS A 99  S . . . . . S + . . . . ? 0.847  135.6 33.3   -63.8  -28.9  -18.5 -10.8 3.1   
Pelodiscus_sinensis_GeneID=102461984 TRP A 100 S . . . . . S + . . . . ? 0.659  117.3 51.0   -108.8 -20.7  -17.5 -7.1  2.7   
Pelodiscus_sinensis_GeneID=102461984 VAL A 101 . . . . . . . + . . . . ? -0.973 65.2  151.1  -130.8 115.7  -14.4 -6.8  4.8   
Pelodiscus_sinensis_GeneID=102461984 LYS A 102 . . . . . . . - . . . . ? -0.914 38.7  -111.9 -135.4 163.7  -11.4 -9.2  4.4   
Pelodiscus_sinensis_GeneID=102461984 THR A 103 . . . . . . . - . . . . ? -0.620 21.6  -138.5 -91.1  154.8  -7.7  -9.3  4.9   
Pelodiscus_sinensis_GeneID=102461984 ILE A 104 . . . . . . . - . . . . ? -0.953 25.4  -117.2 -111.2 132.5  -5.2  -9.7  2.1   
Pelodiscus_sinensis_GeneID=102461984 PRO A 105 P . . . . > . - . . . . ? -0.367 24.8  -115.7 -67.5  151.2  -2.2  -11.9 2.7   
Pelodiscus_sinensis_GeneID=102461984 LEU A 106 P . . . . P . - . . . . ? -0.486 45.0  -88.4  -78.5  152.6  1.4   -10.6 2.7   
Pelodiscus_sinensis_GeneID=102461984 PRO A 107 P . . . . < . - . . . . ? -0.307 28.1  -168.3 -66.9  144.4  3.7   -11.8 -0.0  
Pelodiscus_sinensis_GeneID=102461984 GLU A 108 S . . . . . S + . . . . ? 0.587  79.4  22.5   -98.3  -21.6  5.8   -15.1 0.3   
Pelodiscus_sinensis_GeneID=102461984 SER A 109 S . . . . . S - . . . . ? -0.947 85.9  -101.0 -142.2 162.1  7.9   -14.2 -2.8  
Pelodiscus_sinensis_GeneID=102461984 GLU A 110 . . . . . . . - . . . . ? -0.433 37.0  -113.5 -80.9  154.8  8.8   -11.3 -4.9  
Pelodiscus_sinensis_GeneID=102461984 VAL A 111 . . . . . . . - . . . . ? -0.561 28.0  -135.9 -84.3  152.5  7.2   -10.4 -8.1  
Pelodiscus_sinensis_GeneID=102461984 GLU A 112 . . > . . . . - . . . . ? -0.768 33.9  -81.0  -106.7 155.1  9.1   -10.6 -11.5 
Pelodiscus_sinensis_GeneID=102461984 PRO A 113 T . 3 . . . S + . . . . ? -0.229 117.5 26.7   -52.3  133.5  9.2   -8.2  -14.3 
Pelodiscus_sinensis_GeneID=102461984 GLU A 114 T . 3 . . . S + . . . . ? 0.231  84.1  137.1  96.6   -15.2  6.1   -8.7  -16.7 
Pelodiscus_sinensis_GeneID=102461984 ASP A 115 . . < . . . . - . . . . ? -0.431 54.3  -129.9 -54.8  139.7  4.0   -10.0 -13.8 
Pelodiscus_sinensis_GeneID=102461984 VAL A 116 E . . . . . . + B D C . ? -0.875 32.9  175.5  -98.4  127.1  0.5   -8.4  -14.1 
Pelodiscus_sinensis_GeneID=102461984 CYS A 117 E . . . . . . - B D C . ? -0.848 21.8  -129.3 -128.7 159.4  -0.8  -6.8  -10.9 
Pelodiscus_sinensis_GeneID=102461984 SER A 118 E . . . . . . - B D C D ? -0.898 14.0  -168.8 -115.7 143.5  -3.8  -4.8  -9.9  
Pelodiscus_sinensis_GeneID=102461984 VAL A 119 E . . . . . . - B D C D ? -0.987 8.3   -162.4 -125.7 136.8  -4.1  -1.6  -8.0  
Pelodiscus_sinensis_GeneID=102461984 SER A 120 E . . . . . . + B D C . ? -0.926 17.7  150.7  -121.6 146.9  -7.4  -0.2  -6.7  
Pelodiscus_sinensis_GeneID=102461984 GLY A 121 E . . . . . . - B D C . ? -0.983 45.5  -128.1 -168.2 165.8  -8.3  3.4   -5.6  
Pelodiscus_sinensis_GeneID=102461984 TRP A 122 S . . . . . S + . . . . ? 0.034  78.3  91.9   -112.3 27.8   -11.2 6.0   -5.2  
Pelodiscus_sinensis_GeneID=102461984 GLY A 123 S . . . . . S - . . . . ? 0.363  83.2  -21.8  -99.4  -142.9 -9.3  8.9   -7.0  
Pelodiscus_sinensis_GeneID=102461984 LYS A 124 B . . . . . . - E R P . ? -0.525 34.9  -170.3 -73.9  142.6  -9.2  10.2  -10.6 
Pelodiscus_sinensis_GeneID=102461984 ILE A 125 S . . . . . S + . . . . ? 0.466  80.6  2.5    -107.2 -7.9   -10.1 8.0   -13.5 
Pelodiscus_sinensis_GeneID=102461984 SER A 126 S . . . . . S - . . . . ? -0.926 87.7  -88.8  -159.4 174.6  -8.8  10.7  -16.0 
Pelodiscus_sinensis_GeneID=102461984 LEU A 127 S . . . . . S + . . . . ? 0.756  129.2 28.4   -63.3  -14.4  -7.1  14.1  -16.0 
Pelodiscus_sinensis_GeneID=102461984 GLU A 128 S . . . . . S + . . . . ? 0.583  110.4 74.2   -123.0 -15.3  -10.6 15.7  -15.9 
Pelodiscus_sinensis_GeneID=102461984 GLU A 129 . . . . . . . - . . . . ? -0.923 52.3  -169.3 -120.8 129.6  -12.8 13.1  -14.2 
Pelodiscus_sinensis_GeneID=102461984 HIS A 130 B . . . . . . - E S P . ? -0.757 8.1   -163.7 -104.0 151.6  -13.0 12.1  -10.4 
Pelodiscus_sinensis_GeneID=102461984 THR A 131 . . . . . . . - . . . . ? -0.990 25.9  -163.4 -135.8 149.3  -14.8 9.2   -9.0  
Pelodiscus_sinensis_GeneID=102461984 ASN A 132 S . . . . . S + . . . . ? 0.316  74.0  90.6   -102.1 1.7    -16.0 8.2   -5.6  
Pelodiscus_sinensis_GeneID=102461984 THR A 133 B . . . . . S - D Q O . ? -0.754 90.7  -98.3  -100.3 141.6  -16.4 4.7   -6.7  
Pelodiscus_sinensis_GeneID=102461984 LEU A 134 . . . . . . . - . . . . ? -0.470 43.9  -169.6 -61.9  127.2  -13.6 2.2   -6.4  
Pelodiscus_sinensis_GeneID=102461984 HIS A 135 E . . . . . . - B E B C ? -0.868 6.1   -155.8 -119.0 157.3  -11.7 1.7   -9.6  
Pelodiscus_sinensis_GeneID=102461984 VAL A 136 E . . . . . . - B E B C ? -0.966 7.2   -173.5 -133.5 147.9  -9.1  -0.8  -10.6 
Pelodiscus_sinensis_GeneID=102461984 VAL A 137 E . . . . . . - B E . C ? -0.997 21.5  -131.2 -140.5 141.2  -6.3  -1.0  -13.1 
Pelodiscus_sinensis_GeneID=102461984 ASN A 138 E . . . . . . - B E . C ? -0.818 29.8  -176.4 -91.1  128.5  -3.9  -3.8  -14.2 
Pelodiscus_sinensis_GeneID=102461984 LEU A 139 E . . . . . . - B E . C ? -0.947 20.1  -129.7 -125.9 150.1  -0.3  -2.8  -14.2 
Pelodiscus_sinensis_GeneID=102461984 THR A 140 E . . . . . . - B E . C ? -0.783 26.3  -115.3 -99.6  135.2  2.9   -4.7  -15.3 
Pelodiscus_sinensis_GeneID=102461984 VAL A 141 B . . . . . . - B E E . ? -0.585 40.2  -149.6 -65.3  127.9  5.9   -5.0  -13.1 
Pelodiscus_sinensis_GeneID=102461984 THR A 142 . . . . . . . - . . . . ? -0.658 19.2  -92.5  -105.4 157.3  8.7   -3.1  -15.0 
Pelodiscus_sinensis_GeneID=102461984 GLU A 143 . . > > . . . - . . . . ? -0.354 32.7  -123.6 -66.4  146.5  12.5  -3.6  -15.1 
Pelodiscus_sinensis_GeneID=102461984 ASP A 144 H . 3 > . . S + . . . . ? 0.819  105.8 66.9   -61.3  -37.5  14.5  -1.5  -12.5 
Pelodiscus_sinensis_GeneID=102461984 HIS A 145 H . 3 > . . S + . . . . ? 0.835  95.9  58.4   -59.4  -27.8  16.7  0.2   -15.1 
Pelodiscus_sinensis_GeneID=102461984 GLU A 146 H . < > . . S + . . . . ? 0.918  110.3 40.5   -66.9  -43.4  13.6  2.0   -16.4 
Pelodiscus_sinensis_GeneID=102461984 CYS A 147 H . . X . . S + . . . . ? 0.856  111.4 57.3   -74.8  -31.2  12.9  3.6   -13.0 
Pelodiscus_sinensis_GeneID=102461984 LYS A 148 H . . < . . S + . . . . ? 0.864  105.6 51.1   -64.1  -36.7  16.6  4.3   -12.4 
Pelodiscus_sinensis_GeneID=102461984 ALA A 149 H . . < . . S + . . . . ? 0.799  122.1 31.5   -71.2  -22.6  16.6  6.3   -15.6 
Pelodiscus_sinensis_GeneID=102461984 ARG A 150 H . . < . . S + . . . . ? 0.739  116.7 51.4   -108.4 -32.9  13.6  8.4   -14.5 
Pelodiscus_sinensis_GeneID=102461984 TYR A 151 . . > < . . . - . . . . ? -0.940 56.8  -163.7 -122.7 112.9  13.9  8.6   -10.7 
Pelodiscus_sinensis_GeneID=102461984 ALA A 152 T . 3 . . . S + . . . . ? 0.840  94.2  46.9   -62.1  -28.1  17.1  9.7   -9.1  
Pelodiscus_sinensis_GeneID=102461984 SER A 153 T . 3 . . . S + . . . . ? 0.306  81.2  131.9  -102.0 7.1    16.1  8.4   -5.6  
Pelodiscus_sinensis_GeneID=102461984 TYR A 154 . . < . . . . - . . . . ? -0.484 35.0  -170.8 -66.8  129.4  14.9  5.0   -6.9  
Pelodiscus_sinensis_GeneID=102461984 GLU A 155 . . > > . . . - . . . . ? -0.942 14.2  -159.6 -124.8 112.4  16.2  2.0   -4.9  
Pelodiscus_sinensis_GeneID=102461984 PRO A 156 T . 3 4 . . S + . . . . ? 0.730  88.8  62.2   -67.2  -18.5  15.6  -1.4  -6.3  
Pelodiscus_sinensis_GeneID=102461984 ASP A 157 T . 3 4 . . S + . . . . ? 0.798  122.5 17.5   -75.0  -29.4  16.1  -3.1  -2.9  
Pelodiscus_sinensis_GeneID=102461984 THR A 158 T . < 4 . . S + . . . . ? 0.417  119.9 67.8   -123.9 -2.1   13.2  -1.4  -1.3  
Pelodiscus_sinensis_GeneID=102461984 MET A 159 E . . < . . . - B F . F ? -0.918 60.6  -146.0 -130.1 152.5  11.2  -0.1  -4.3  
Pelodiscus_sinensis_GeneID=102461984 LEU A 160 E . . . . . . - B F . F ? -0.945 9.8   -145.3 -117.4 134.9  9.1   -1.6  -7.1  
Pelodiscus_sinensis_GeneID=102461984 CYS A 161 E . . . . . . + B F . F ? -0.895 28.6  174.5  -100.3 117.1  8.8   -0.2  -10.7 
Pelodiscus_sinensis_GeneID=102461984 VAL A 162 E . . . . . . + B F E F ? -0.969 25.5  55.1   -132.8 138.1  5.4   -0.7  -12.1 
Pelodiscus_sinensis_GeneID=102461984 GLY A 163 . . . . . . . - . . . . ? -0.264 62.9  -108.6 123.0  148.4  3.7   0.3   -15.2 
Pelodiscus_sinensis_GeneID=102461984 ASN A 164 . . > . . . . - . . . . ? -0.964 15.0  -151.9 -110.0 110.7  4.0   0.2   -19.0 
Pelodiscus_sinensis_GeneID=102461984 PRO A 165 T . 3 . . . S + . . . . ? 0.708  100.2 59.7   -57.5  -13.9  4.9   3.5   -20.6 
Pelodiscus_sinensis_GeneID=102461984 ARG A 166 T . 3 . . . S + . . . . ? 0.659  97.7  67.7   -86.5  -13.3  3.1   2.2   -23.7 
Pelodiscus_sinensis_GeneID=102461984 LYS A 167 S . < . . . S - . . . . ? -0.817 76.9  -147.4 -111.6 105.6  -0.1  1.8   -21.7 
Pelodiscus_sinensis_GeneID=102461984 LYS A 168 . . . . . . . + . . . . ? -0.220 66.4  112.0  -66.0  41.7   -1.6  5.2   -20.5 
Pelodiscus_sinensis_GeneID=102461984 LYS A 169 . . . . . . . + . . . . ? -0.970 38.2  128.2  -119.1 141.4  -2.8  3.4   -17.3 
Pelodiscus_sinensis_GeneID=102461984 THR A 170 E . . . . . . - A B A . ? -0.992 56.1  -92.4  -174.7 161.1  -1.6  4.0   -13.8 
Pelodiscus_sinensis_GeneID=102461984 ALA A 171 E . . . . . . + A B A . ? -0.751 53.8  165.1  -77.4  141.2  -2.0  4.8   -10.0 
Pelodiscus_sinensis_GeneID=102461984 PHE A 172 . . > . . . . - . . . . ? -0.335 39.4  -12.3  -134.7 -150.4 -1.8  8.6   -9.5  
Pelodiscus_sinensis_GeneID=102461984 GLU A 173 T . 3 . . . S + . . . . ? -0.394 123.1 22.8   -66.3  128.8  -2.6  11.2  -6.9  
Pelodiscus_sinensis_GeneID=102461984 GLY A 174 T . 3 . . . S + . . . . ? 0.169  97.7  87.9   106.5  -16.7  -4.7  10.0  -4.0  
Pelodiscus_sinensis_GeneID=102461984 ASP A 175 . . X . . . . + . . . . ? 0.186  54.5  141.4  -97.4  5.4    -4.0  6.3   -4.2  
Pelodiscus_sinensis_GeneID=102461984 SER A 176 T . 3 . . . S + . . . . ? -0.381 71.2  19.2   -48.7  129.0  -1.0  6.7   -2.0  
Pelodiscus_sinensis_GeneID=102461984 GLY A 177 T . 3 . . . S + . . . . ? 0.219  91.2  135.3  95.1   -14.3  -0.8  3.7   0.3   
Pelodiscus_sinensis_GeneID=102461984 SER A 178 . . < . . . . - . . . . ? -0.353 58.3  -103.1 -70.7  150.9  -3.1  1.5   -1.8  
Pelodiscus_sinensis_GeneID=102461984 PRO A 179 E . . . . . . - B G . G ? -0.519 13.5  -142.7 -83.7  134.6  -2.0  -2.1  -2.4  
Pelodiscus_sinensis_GeneID=102461984 LEU A 180 E . . . . . . - B G D G ? -0.907 29.4  -158.0 -82.3  112.4  -0.4  -3.6  -5.5  
Pelodiscus_sinensis_GeneID=102461984 VAL A 181 E . . . . . . + B G D G ? -0.863 18.9  169.9  -107.9 123.5  -2.0  -7.0  -5.6  
Pelodiscus_sinensis_GeneID=102461984 CYS A 182 E . > . . . S - B G . G ? -0.988 72.2  -5.4   -129.0 134.7  -0.4  -9.9  -7.6  
Pelodiscus_sinensis_GeneID=102461984 LYS A 183 T . 3 . . . S - . . . . ? 0.883  130.7 -58.0  48.9   35.5   -1.4  -13.5 -7.5  
Pelodiscus_sinensis_GeneID=102461984 LYS A 184 T . 3 . . . S + . . . . ? 0.635  118.1 104.1  75.0   15.3   -3.9  -12.5 -4.7  
Pelodiscus_sinensis_GeneID=102461984 LYS A 185 E . < . . . S - B H G . ? -0.963 79.0  -105.8 -126.3 153.5  -1.2  -11.1 -2.4  
Pelodiscus_sinensis_GeneID=102461984 ALA A 186 E . . . . . . + B H G . ? -0.645 42.5  163.1  -79.7  118.1  -0.0  -7.6  -1.5  
Pelodiscus_sinensis_GeneID=102461984 GLN A 187 E . . . . . . + B H . . ? 0.631  57.6  10.0   -111.0 -20.4  3.2   -7.0  -3.3  
Pelodiscus_sinensis_GeneID=102461984 GLY A 188 E . . . . . . - B H G H ? -0.969 56.1  -130.1 -155.5 165.0  3.6   -3.2  -3.1  
Pelodiscus_sinensis_GeneID=102461984 ILE A 189 E . . . . . . - B H G H ? -0.995 38.5  -110.8 -123.0 122.5  2.3   0.1   -1.7  
Pelodiscus_sinensis_GeneID=102461984 VAL A 190 E . . . . . . + B H . H ? -0.379 53.6  156.6  -51.4  122.7  1.6   3.0   -3.9  
Pelodiscus_sinensis_GeneID=102461984 SER A 191 E . . . . . . - B H . . ? 0.729  44.8  -32.5  -116.7 -76.2  4.4   5.5   -3.1  
Pelodiscus_sinensis_GeneID=102461984 TYR A 192 E . . . . . . + B H . H ? -0.933 45.2  162.0  -151.0 169.3  5.4   8.1   -5.6  
Pelodiscus_sinensis_GeneID=102461984 GLY A 193 . . . . . . . - . . . . ? -0.896 48.3  -56.6  -164.5 -170.8 5.9   9.0   -9.3  
Pelodiscus_sinensis_GeneID=102461984 ASN A 194 . . . . . . . - . . . . ? -0.364 53.0  -102.5 -80.6  166.2  6.2   12.1  -11.5 
Pelodiscus_sinensis_GeneID=102461984 SER A 195 S . . . . . S + . . . . ? 0.662  103.9 81.5   -67.3  -7.7   3.8   14.9  -11.6 
Pelodiscus_sinensis_GeneID=102461984 ARG A 196 S . . . . . S - . . . . ? -0.661 89.8  -122.1 -101.4 139.5  2.5   13.4  -14.9 
Pelodiscus_sinensis_GeneID=102461984 PRO A 197 S . . . . . S + . . . . ? -0.295 73.3  122.8  -73.1  46.9   0.1   10.5  -14.9 
Pelodiscus_sinensis_GeneID=102461984 LEU A 198 . . . . . . . - . . . . ? -0.959 57.1  -91.6  -115.3 131.4  2.5   8.4   -16.9 
Pelodiscus_sinensis_GeneID=102461984 PRO A 199 S . . . . . S + . . . . ? -0.352 85.0  74.1   -62.2  165.2  4.0   5.0   -15.9 
Pelodiscus_sinensis_GeneID=102461984 PRO A 200 . . . . . . . - . . . . ? 0.528  63.3  -175.1 -76.6  149.7  6.2   3.7   -14.5 
Pelodiscus_sinensis_GeneID=102461984 ARG A 201 E . . . . . . - B I F . ? -0.799 23.7  -117.2 -106.0 159.3  5.2   4.5   -10.9 
Pelodiscus_sinensis_GeneID=102461984 VAL A 202 E . . . . . . - B I F H ? -0.850 29.8  -174.8 -103.5 124.3  7.2   3.7   -7.8  
Pelodiscus_sinensis_GeneID=102461984 PHE A 203 E . . . . . . - B I F H ? -0.869 32.5  -108.8 -110.0 147.0  5.8   1.3   -5.2  
Pelodiscus_sinensis_GeneID=102461984 THR A 204 E . . . . . . - B I F H ? -0.679 36.2  -124.9 -70.8  127.1  7.2   0.4   -1.8  
Pelodiscus_sinensis_GeneID=102461984 ARG A 205 E . > . . . . - B I . H ? -0.711 21.4  -165.3 -77.5  104.3  8.4   -3.3  -2.0  
Pelodiscus_sinensis_GeneID=102461984 ILE A 206 G . > . . . S + . . . . ? 0.885  84.0  62.5   -61.5  -39.4  6.5   -5.1  0.8   
Pelodiscus_sinensis_GeneID=102461984 ALA A 207 G . > . . . S + . . . . ? 0.843  97.2  58.6   -57.3  -32.7  8.8   -8.1  0.7   
Pelodiscus_sinensis_GeneID=102461984 SER A 208 G . < . . . S + . . . . ? 0.699  111.7 41.2   -70.6  -14.9  11.8  -6.0  1.6   
Pelodiscus_sinensis_GeneID=102461984 PHE A 209 G . < > . . S + . . . . ? 0.200  78.3  108.1  -121.0 14.0   10.0  -5.0  4.9   
Pelodiscus_sinensis_GeneID=102461984 LEU A 210 H . < > . . S + . . . . ? 0.909  80.3  52.4   -61.8  -44.8  8.5   -8.3  6.0   
Pelodiscus_sinensis_GeneID=102461984 PRO A 211 H . . > . . S + . . . . ? 0.933  113.7 43.3   -56.7  -45.5  10.9  -8.7  8.9   
Pelodiscus_sinensis_GeneID=102461984 TRP A 212 H . . > . . S + . . . . ? 0.915  113.7 51.4   -63.6  -45.4  10.1  -5.2  10.1  
Pelodiscus_sinensis_GeneID=102461984 ILE A 213 H . . X . . S + . . . . ? 0.937  112.5 46.4   -57.8  -45.6  6.3   -5.7  9.5   
Pelodiscus_sinensis_GeneID=102461984 GLN A 214 H . . X . . S + . . . . ? 0.906  112.6 48.6   -66.8  -45.1  6.3   -9.0  11.5  
Pelodiscus_sinensis_GeneID=102461984 GLU A 215 H . . X . . S + . . . . ? 0.898  112.5 48.6   -60.0  -45.6  8.4   -7.5  14.3  
Pelodiscus_sinensis_GeneID=102461984 THR A 216 H . > < . . S + . . . . ? 0.900  108.4 53.8   -62.8  -42.6  6.1   -4.5  14.6  
Pelodiscus_sinensis_GeneID=102461984 LEU A 217 H . > < . . S + . . . . ? 0.808  100.1 61.5   -64.7  -31.7  3.0   -6.7  14.6  
Pelodiscus_sinensis_GeneID=102461984 GLU A 218 H . 3 < . . S + . . . . ? 0.775  96.9  60.3   -65.1  -23.1  4.3   -8.8  17.5  
Pelodiscus_sinensis_GeneID=102461984 GLN A 219 T . < < . . . . . . . . ? 0.619  .     .      -83.1  -13.7  4.3   -5.6  19.6  
Pelodiscus_sinensis_GeneID=102461984 PHE A 220 . . < . . . . . . . . . ? -0.562 .     .      -86.6  .      0.5   -5.3  19.1  
# 
loop_
_dssp_struct_ladder.id 
_dssp_struct_ladder.sheet_id 
_dssp_struct_ladder.range_id_1 
_dssp_struct_ladder.range_id_2 
_dssp_struct_ladder.type 
_dssp_struct_ladder.beg_1_label_comp_id 
_dssp_struct_ladder.beg_1_label_asym_id 
_dssp_struct_ladder.beg_1_label_seq_id 
_dssp_struct_ladder.pdbx_beg_1_PDB_ins_code 
_dssp_struct_ladder.end_1_label_comp_id 
_dssp_struct_ladder.end_1_label_asym_id 
_dssp_struct_ladder.end_1_label_seq_id 
_dssp_struct_ladder.pdbx_end_1_PDB_ins_code 
_dssp_struct_ladder.beg_1_auth_comp_id 
_dssp_struct_ladder.beg_1_auth_asym_id 
_dssp_struct_ladder.beg_1_auth_seq_id 
_dssp_struct_ladder.end_1_auth_comp_id 
_dssp_struct_ladder.end_1_auth_asym_id 
_dssp_struct_ladder.end_1_auth_seq_id 
_dssp_struct_ladder.beg_2_label_comp_id 
_dssp_struct_ladder.beg_2_label_asym_id 
_dssp_struct_ladder.beg_2_label_seq_id 
_dssp_struct_ladder.pdbx_beg_2_PDB_ins_code 
_dssp_struct_ladder.end_2_label_comp_id 
_dssp_struct_ladder.end_2_label_asym_id 
_dssp_struct_ladder.end_2_label_seq_id 
_dssp_struct_ladder.pdbx_end_2_PDB_ins_code 
_dssp_struct_ladder.beg_2_auth_comp_id 
_dssp_struct_ladder.beg_2_auth_asym_id 
_dssp_struct_ladder.beg_2_auth_seq_id 
_dssp_struct_ladder.end_2_auth_comp_id 
_dssp_struct_ladder.end_2_auth_asym_id 
_dssp_struct_ladder.end_2_auth_seq_id 
A A A B anti-parallel ILE A 2   ? ILE A 3   ? ILE A 2   ILE A 3   ALA A 171 ? THR A 170 ? ALA A 171 THR A 170 
B B C E anti-parallel HIS A 6   ? GLU A 7   ? HIS A 6   GLU A 7   VAL A 136 ? HIS A 135 ? VAL A 136 HIS A 135 
C B D E anti-parallel VAL A 116 ? GLY A 121 ? VAL A 116 GLY A 121 THR A 140 ? HIS A 135 ? THR A 140 HIS A 135 
D B D G anti-parallel SER A 118 ? VAL A 119 ? SER A 118 VAL A 119 VAL A 181 ? LEU A 180 ? VAL A 181 LEU A 180 
E B E F anti-parallel VAL A 141 ? VAL A 141 ? VAL A 141 VAL A 141 VAL A 162 ? VAL A 162 ? VAL A 162 VAL A 162 
F B F I anti-parallel MET A 159 ? VAL A 162 ? MET A 159 VAL A 162 THR A 204 ? ARG A 201 ? THR A 204 ARG A 201 
G B G H anti-parallel PRO A 179 ? CYS A 182 ? PRO A 179 CYS A 182 ILE A 189 ? LYS A 185 ? ILE A 189 LYS A 185 
H B H I anti-parallel GLY A 188 ? TYR A 192 ? GLY A 188 TYR A 192 ARG A 205 ? VAL A 202 ? ARG A 205 VAL A 202 
I C J K anti-parallel MET A 16  ? ILE A 21  ? MET A 16  ILE A 21  PHE A 29  ? SER A 24  ? PHE A 29  SER A 24  
J C J M anti-parallel ALA A 17  ? ILE A 21  ? ALA A 17  ILE A 21  LEU A 51  ? ILE A 47  ? LEU A 51  ILE A 47  
K C K L anti-parallel PHE A 29  ? LYS A 32  ? PHE A 29  LYS A 32  LEU A 37  ? VAL A 35  ? LEU A 37  VAL A 35  
L C L O anti-parallel VAL A 35  ? THR A 38  ? VAL A 35  THR A 38  GLN A 90  ? MET A 87  ? GLN A 90  MET A 87  
M C M N anti-parallel THR A 48  ? LEU A 51  ? THR A 48  LEU A 51  PRO A 67  ? GLN A 64  ? PRO A 67  GLN A 64  
N C N O anti-parallel VAL A 68  ? PRO A 73  ? VAL A 68  PRO A 73  LEU A 91  ? MET A 87  ? LEU A 91  MET A 87  
O D P Q anti-parallel ASN A 55  ? ASN A 55  ? ASN A 55  ASN A 55  THR A 133 ? THR A 133 ? THR A 133 THR A 133 
P E R S anti-parallel LYS A 124 ? LYS A 124 ? LYS A 124 LYS A 124 HIS A 130 ? HIS A 130 ? HIS A 130 HIS A 130 
# 
loop_
_dssp_struct_bridge_pairs.id 
_dssp_struct_bridge_pairs.label_comp_id 
_dssp_struct_bridge_pairs.label_seq_id 
_dssp_struct_bridge_pairs.label_asym_id 
_dssp_struct_bridge_pairs.auth_seq_id 
_dssp_struct_bridge_pairs.auth_asym_id 
_dssp_struct_bridge_pairs.pdbx_PDB_ins_code 
_dssp_struct_bridge_pairs.acceptor_1_label_comp_id 
_dssp_struct_bridge_pairs.acceptor_1_label_seq_id 
_dssp_struct_bridge_pairs.acceptor_1_label_asym_id 
_dssp_struct_bridge_pairs.acceptor_1_auth_seq_id 
_dssp_struct_bridge_pairs.acceptor_1_auth_asym_id 
_dssp_struct_bridge_pairs.acceptor_1_pdbx_PDB_ins_code 
_dssp_struct_bridge_pairs.acceptor_1_energy 
_dssp_struct_bridge_pairs.acceptor_2_label_comp_id 
_dssp_struct_bridge_pairs.acceptor_2_label_seq_id 
_dssp_struct_bridge_pairs.acceptor_2_label_asym_id 
_dssp_struct_bridge_pairs.acceptor_2_auth_seq_id 
_dssp_struct_bridge_pairs.acceptor_2_auth_asym_id 
_dssp_struct_bridge_pairs.acceptor_2_pdbx_PDB_ins_code 
_dssp_struct_bridge_pairs.acceptor_2_energy 
_dssp_struct_bridge_pairs.donor_1_label_comp_id 
_dssp_struct_bridge_pairs.donor_1_label_seq_id 
_dssp_struct_bridge_pairs.donor_1_label_asym_id 
_dssp_struct_bridge_pairs.donor_1_auth_seq_id 
_dssp_struct_bridge_pairs.donor_1_auth_asym_id 
_dssp_struct_bridge_pairs.donor_1_pdbx_PDB_ins_code 
_dssp_struct_bridge_pairs.donor_1_energy 
_dssp_struct_bridge_pairs.donor_2_label_comp_id 
_dssp_struct_bridge_pairs.donor_2_label_seq_id 
_dssp_struct_bridge_pairs.donor_2_label_asym_id 
_dssp_struct_bridge_pairs.donor_2_auth_seq_id 
_dssp_struct_bridge_pairs.donor_2_auth_asym_id 
_dssp_struct_bridge_pairs.donor_2_pdbx_PDB_ins_code 
_dssp_struct_bridge_pairs.donor_2_energy 
1   GLU 1   A 1   A ? ?   ?   ? ?   ? ? ?    ?   ?   ? ?   ? ? ?    PHE 172 A 172 A ? -3.0 ILE 3   A 3   A ? -0.6 
2   ILE 2   A 2   A ? LYS 124 A 124 A ? -1.4 ALA 171 A 171 A ? -0.2 GLY 5   A 5   A ? -1.0 GLY 4   A 4   A ? -0.4 
3   ILE 3   A 3   A ? THR 170 A 170 A ? -2.6 GLU 1   A 1   A ? -0.6 THR 170 A 170 A ? -2.2 SER 126 A 126 A ? -0.2 
4   GLY 4   A 4   A ? ILE 125 A 125 A ? -1.9 ILE 2   A 2   A ? -0.4 ILE 3   A 3   A ? -0.2 SER 126 A 126 A ? -0.1 
5   GLY 5   A 5   A ? ILE 2   A 2   A ? -1.0 ILE 125 A 125 A ? -0.2 GLU 7   A 7   A ? -0.3 VAL 137 A 137 A ? -0.2 
6   HIS 6   A 6   A ? VAL 136 A 136 A ? -2.3 GLY 4   A 4   A ? -0.1 VAL 136 A 136 A ? -3.0 ALA 8   A 8   A ? -0.1 
7   GLU 7   A 7   A ? GLY 5   A 5   A ? -0.3 HIS 135 A 135 A ? -0.2 HIS 135 A 135 A ? -0.3 GLU 9   A 9   A ? -0.1 
8   ALA 8   A 8   A ? LEU 134 A 134 A ? -2.8 HIS 54  A 54  A ? -0.1 LEU 134 A 134 A ? -0.1 HIS 11  A 11  A ? -0.1 
9   GLU 9   A 9   A ? GLU 7   A 7   A ? -0.1 PRO 10  A 10  A ? -0.1 SER 12  A 12  A ? -2.3 ARG 13  A 13  A ? -0.3 
10  PRO 10  A 10  A ? ?   ?   ? ?   ? ? ?    ?   ?   ? ?   ? ? ?    GLU 9   A 9   A ? -0.1 HIS 54  A 54  A ? -0.1 
11  HIS 11  A 11  A ? ARG 13  A 13  A ? -0.1 SER 12  A 12  A ? -0.1 GLU 9   A 9   A ? -0.1 HIS 54  A 54  A ? -0.1 
12  SER 12  A 12  A ? GLU 9   A 9   A ? -2.3 ARG 13  A 13  A ? -0.2 HIS 11  A 11  A ? -0.1 TYR 15  A 15  A ? -0.1 
13  ARG 13  A 13  A ? GLU 9   A 9   A ? -0.3 PRO 14  A 14  A ? -0.1 MET 16  A 16  A ? -1.7 SER 12  A 12  A ? -0.2 
14  PRO 14  A 14  A ? ?   ?   ? ?   ? ? ?    ?   ?   ? ?   ? ? ?    LYS 102 A 102 A ? -1.5 GLY 52  A 52  A ? -0.2 
15  TYR 15  A 15  A ? VAL 101 A 101 A ? -0.2 THR 103 A 103 A ? -0.1 LEU 30  A 30  A ? -2.4 ILE 104 A 104 A ? -0.2 
16  MET 16  A 16  A ? ARG 13  A 13  A ? -1.7 PHE 29  A 29  A ? -0.2 GLY 52  A 52  A ? -0.6 HIS 18  A 18  A ? -0.4 
17  ALA 17  A 17  A ? GLY 28  A 28  A ? -2.7 LEU 51  A 51  A ? -0.1 GLY 28  A 28  A ? -1.1 LEU 19  A 19  A ? -0.6 
18  HIS 18  A 18  A ? VAL 50  A 50  A ? -2.4 MET 16  A 16  A ? -0.4 VAL 50  A 50  A ? -2.9 LEU 20  A 20  A ? -0.6 
19  LEU 19  A 19  A ? CYS 26  A 26  A ? -3.2 ALA 17  A 17  A ? -0.6 CYS 26  A 26  A ? -1.8 ILE 21  A 21  A ? -0.8 
20  LEU 20  A 20  A ? THR 48  A 48  A ? -2.9 HIS 18  A 18  A ? -0.6 THR 48  A 48  A ? -2.1 ASN 22  A 22  A ? -0.7 
21  ILE 21  A 21  A ? SER 24  A 24  A ? -2.4 LEU 19  A 19  A ? -0.8 SER 24  A 24  A ? -3.1 ILE 47  A 47  A ? -0.2 
22  ASN 22  A 22  A ? SER 46  A 46  A ? -1.1 LEU 20  A 20  A ? -0.7 THR 48  A 48  A ? -0.1 GLY 44  A 44  A ? -0.0 
23  LYS 23  A 23  A ? ILE 21  A 21  A ? -0.1 LEU 20  A 20  A ? -0.1 ASN 22  A 22  A ? -0.3 ARG 25  A 25  A ? -0.2 
24  SER 24  A 24  A ? ILE 21  A 21  A ? -3.1 CYS 42  A 42  A ? -0.1 ILE 21  A 21  A ? -2.4 CYS 26  A 26  A ? -0.4 
25  ARG 25  A 25  A ? LYS 23  A 23  A ? -0.2 LEU 20  A 20  A ? -0.2 GLY 27  A 27  A ? -0.3 SER 176 A 176 A ? -0.2 
26  CYS 26  A 26  A ? LEU 19  A 19  A ? -1.8 SER 24  A 24  A ? -0.4 LEU 19  A 19  A ? -3.2 GLY 28  A 28  A ? -0.2 
27  GLY 27  A 27  A ? SER 176 A 176 A ? -4.1 ARG 25  A 25  A ? -0.3 ALA 39  A 39  A ? -0.4 PHE 29  A 29  A ? -0.3 
28  GLY 28  A 28  A ? ALA 17  A 17  A ? -1.1 CYS 26  A 26  A ? -0.2 ALA 17  A 17  A ? -2.7 LEU 30  A 30  A ? -0.3 
29  PHE 29  A 29  A ? LEU 37  A 37  A ? -2.0 GLY 27  A 27  A ? -0.3 LEU 37  A 37  A ? -3.0 VAL 31  A 31  A ? -0.4 
30  LEU 30  A 30  A ? TYR 15  A 15  A ? -2.4 GLY 28  A 28  A ? -0.3 ILE 104 A 104 A ? -2.4 VAL 36  A 36  A ? -0.2 
31  VAL 31  A 31  A ? VAL 35  A 35  A ? -2.2 PHE 29  A 29  A ? -0.4 VAL 36  A 36  A ? -0.2 LEU 30  A 30  A ? -0.1 
32  LYS 32  A 32  A ? VAL 35  A 35  A ? -1.5 LYS 102 A 102 A ? -0.1 VAL 35  A 35  A ? -1.8 VAL 31  A 31  A ? -0.4 
33  PRO 33  A 33  A ? ?   ?   ? ?   ? ? ?    ?   ?   ? ?   ? ? ?    SER 95  A 95  A ? -3.3 LYS 93  A 93  A ? -0.1 
34  THR 34  A 34  A ? SER 94  A 94  A ? -0.2 VAL 35  A 35  A ? -0.1 LEU 91  A 91  A ? -2.4 VAL 36  A 36  A ? -0.4 
35  VAL 35  A 35  A ? LYS 32  A 32  A ? -1.8 GLN 90  A 90  A ? -0.2 VAL 31  A 31  A ? -2.2 LYS 32  A 32  A ? -1.5 
36  VAL 36  A 36  A ? LEU 89  A 89  A ? -2.4 THR 34  A 34  A ? -0.4 LEU 89  A 89  A ? -3.4 THR 38  A 38  A ? -0.4 
37  LEU 37  A 37  A ? PHE 29  A 29  A ? -3.0 VAL 35  A 35  A ? -0.4 PHE 29  A 29  A ? -2.0 ALA 39  A 39  A ? -0.2 
38  THR 38  A 38  A ? MET 87  A 87  A ? -2.4 VAL 36  A 36  A ? -0.4 MET 87  A 87  A ? -2.6 ALA 40  A 40  A ? -0.3 
39  ALA 39  A 39  A ? GLY 27  A 27  A ? -0.4 LEU 37  A 37  A ? -0.2 CYS 42  A 42  A ? -1.6 ILE 86  A 86  A ? -0.3 
40  ALA 40  A 40  A ? THR 38  A 38  A ? -0.3 HIS 41  A 41  A ? -0.3 GLN 43  A 43  A ? -1.4 ALA 39  A 39  A ? -0.1 
41  HIS 41  A 41  A ? CYS 42  A 42  A ? -0.3 LEU 82  A 82  A ? -0.1 ALA 40  A 40  A ? -0.3 SER 176 A 176 A ? -0.0 
42  CYS 42  A 42  A ? ALA 39  A 39  A ? -1.6 GLY 27  A 27  A ? -0.1 HIS 41  A 41  A ? -0.3 ALA 40  A 40  A ? -0.2 
43  GLN 43  A 43  A ? ALA 40  A 40  A ? -1.4 GLU 45  A 45  A ? -0.0 GLU 45  A 45  A ? -0.3 ILE 21  A 21  A ? -0.1 
44  GLY 44  A 44  A ? GLU 45  A 45  A ? -0.1 ASN 22  A 22  A ? -0.0 ILE 47  A 47  A ? -0.1 CYS 42  A 42  A ? -0.0 
45  GLU 45  A 45  A ? GLN 43  A 43  A ? -0.3 SER 46  A 46  A ? -0.2 ILE 47  A 47  A ? -0.3 GLY 44  A 44  A ? -0.1 
46  SER 46  A 46  A ? GLN 43  A 43  A ? -0.0 THR 48  A 48  A ? -0.0 ASN 22  A 22  A ? -1.1 THR 48  A 48  A ? -0.4 
47  ILE 47  A 47  A ? GLU 45  A 45  A ? -0.3 VAL 68  A 68  A ? -0.3 VAL 68  A 68  A ? -2.7 VAL 49  A 49  A ? -0.4 
48  THR 48  A 48  A ? LEU 20  A 20  A ? -2.1 SER 46  A 46  A ? -0.4 LEU 20  A 20  A ? -2.9 VAL 50  A 50  A ? -0.5 
49  VAL 49  A 49  A ? ILE 66  A 66  A ? -3.3 ILE 47  A 47  A ? -0.4 ILE 66  A 66  A ? -3.1 LEU 51  A 51  A ? -0.6 
50  VAL 50  A 50  A ? HIS 18  A 18  A ? -2.9 THR 48  A 48  A ? -0.5 HIS 18  A 18  A ? -2.4 GLY 52  A 52  A ? -0.3 
51  LEU 51  A 51  A ? GLN 64  A 64  A ? -2.9 VAL 49  A 49  A ? -0.6 GLN 64  A 64  A ? -2.4 ALA 17  A 17  A ? -0.1 
52  GLY 52  A 52  A ? MET 16  A 16  A ? -0.6 TRP 100 A 100 A ? -0.3 HIS 54  A 54  A ? -0.5 SER 62  A 62  A ? -0.2 
53  ALA 53  A 53  A ? MET 16  A 16  A ? -0.3 VAL 50  A 50  A ? -0.2 GLY 52  A 52  A ? -0.2 VAL 56  A 56  A ? -0.2 
54  HIS 54  A 54  A ? GLY 52  A 52  A ? -0.5 ASN 55  A 55  A ? -0.3 LEU 134 A 134 A ? -2.5 VAL 56  A 56  A ? -0.5 
55  ASN 55  A 55  A ? THR 133 A 133 A ? -0.2 GLN 58  A 58  A ? -0.2 GLN 58  A 58  A ? -1.2 HIS 54  A 54  A ? -0.3 
56  VAL 56  A 56  A ? ASN 132 A 132 A ? -2.3 HIS 54  A 54  A ? -0.5 THR 133 A 133 A ? -0.1 ASN 55  A 55  A ? -0.1 
57  SER 57  A 57  A ? ASN 132 A 132 A ? -0.4 TRP 59  A 59  A ? -0.1 TRP 59  A 59  A ? -0.4 VAL 56  A 56  A ? -0.3 
58  GLN 58  A 58  A ? ASN 55  A 55  A ? -1.2 ASN 132 A 132 A ? -0.2 GLU 60  A 60  A ? -0.4 ASN 55  A 55  A ? -0.2 
59  TRP 59  A 59  A ? SER 57  A 57  A ? -0.4 ALA 53  A 53  A ? -0.1 SER 57  A 57  A ? -0.1 VAL 56  A 56  A ? -0.1 
60  GLU 60  A 60  A ? GLN 58  A 58  A ? -0.4 PRO 61  A 61  A ? -0.1 GLN 63  A 63  A ? -2.3 ?   ?   ? ?   ? ? ?    
61  PRO 61  A 61  A ? ?   ?   ? ?   ? ? ?    ?   ?   ? ?   ? ? ?    GLU 60  A 60  A ? -0.1 ALA 53  A 53  A ? -0.1 
62  SER 62  A 62  A ? GLY 52  A 52  A ? -0.2 GLN 64  A 64  A ? -0.0 GLN 64  A 64  A ? -0.1 ALA 53  A 53  A ? -0.1 
63  GLN 63  A 63  A ? GLU 60  A 60  A ? -2.3 GLY 52  A 52  A ? -0.1 VAL 65  A 65  A ? -0.4 GLY 52  A 52  A ? -0.2 
64  GLN 64  A 64  A ? LEU 51  A 51  A ? -2.4 SER 62  A 62  A ? -0.1 LEU 51  A 51  A ? -2.9 ILE 66  A 66  A ? -0.6 
65  VAL 65  A 65  A ? GLN 63  A 63  A ? -0.4 VAL 50  A 50  A ? -0.2 VAL 50  A 50  A ? -0.2 GLN 63  A 63  A ? -0.0 
66  ILE 66  A 66  A ? VAL 49  A 49  A ? -3.1 GLN 64  A 64  A ? -0.6 VAL 49  A 49  A ? -3.3 VAL 68  A 68  A ? -0.1 
67  PRO 67  A 67  A ? ?   ?   ? ?   ? ? ?    ?   ?   ? ?   ? ? ?    ALA 92  A 92  A ? -2.9 GLN 69  A 69  A ? -0.4 
68  VAL 68  A 68  A ? ILE 47  A 47  A ? -2.7 LEU 91  A 91  A ? -0.2 ILE 47  A 47  A ? -0.3 LEU 91  A 91  A ? -0.2 
69  GLN 69  A 69  A ? GLN 90  A 90  A ? -3.0 PRO 67  A 67  A ? -0.4 GLN 71  A 71  A ? -0.4 LEU 91  A 91  A ? -0.2 
70  ARG 70  A 70  A ? GLN 90  A 90  A ? -1.5 ILE 72  A 72  A ? -0.0 GLN 90  A 90  A ? -2.6 ILE 72  A 72  A ? -0.5 
71  GLN 71  A 71  A ? GLN 69  A 69  A ? -0.4 LEU 89  A 89  A ? -0.2 LEU 89  A 89  A ? -0.2 ALA 40  A 40  A ? -0.0 
72  ILE 72  A 72  A ? ILE 88  A 88  A ? -2.8 ARG 70  A 70  A ? -0.5 ILE 88  A 88  A ? -2.2 HIS 74  A 74  A ? -0.1 
73  PRO 73  A 73  A ? ?   ?   ? ?   ? ? ?    ?   ?   ? ?   ? ? ?    MET 87  A 87  A ? -0.2 ASP 85  A 85  A ? -0.1 
74  HIS 74  A 74  A ? ILE 86  A 86  A ? -2.7 ASN 84  A 84  A ? -0.3 TYR 77  A 77  A ? -2.2 ILE 86  A 86  A ? -0.1 
75  PRO 75  A 75  A ? ?   ?   ? ?   ? ? ?    ?   ?   ? ?   ? ? ?    HIS 74  A 74  A ? -0.2 ASN 84  A 84  A ? -0.0 
76  GLN 76  A 76  A ? ASN 84  A 84  A ? -0.1 ASN 78  A 78  A ? -0.1 ASN 78  A 78  A ? -0.2 HIS 74  A 74  A ? -0.1 
77  TYR 77  A 77  A ? HIS 74  A 74  A ? -2.2 ILE 86  A 86  A ? -0.1 ARG 79  A 79  A ? -0.6 ASN 84  A 84  A ? -0.2 
78  ASN 78  A 78  A ? ASN 83  A 83  A ? -2.4 GLN 76  A 76  A ? -0.2 LEU 82  A 82  A ? -2.6 ASN 83  A 83  A ? -0.5 
79  ARG 79  A 79  A ? TYR 77  A 77  A ? -0.6 LYS 80  A 80  A ? -0.2 ASN 78  A 78  A ? -0.1 TYR 77  A 77  A ? -0.0 
80  LYS 80  A 80  A ? THR 81  A 81  A ? -0.1 ASN 83  A 83  A ? -0.1 ARG 79  A 79  A ? -0.2 SER 153 A 153 A ? -0.1 
81  THR 81  A 81  A ? ASN 83  A 83  A ? -0.1 ALA 152 A 152 A ? -0.0 ARG 79  A 79  A ? -0.2 LYS 80  A 80  A ? -0.1 
82  LEU 82  A 82  A ? ASN 78  A 78  A ? -2.6 ASN 83  A 83  A ? -0.3 ASP 85  A 85  A ? -0.9 ASN 84  A 84  A ? -0.2 
83  ASN 83  A 83  A ? ASN 78  A 78  A ? -0.5 ASN 84  A 84  A ? -0.2 ASN 78  A 78  A ? -2.4 LEU 82  A 82  A ? -0.3 
84  ASN 84  A 84  A ? TYR 77  A 77  A ? -0.2 ASP 85  A 85  A ? -0.2 ILE 86  A 86  A ? -2.0 HIS 74  A 74  A ? -0.3 
85  ASP 85  A 85  A ? LEU 82  A 82  A ? -0.9 TYR 77  A 77  A ? -0.1 MET 87  A 87  A ? -0.3 ASN 84  A 84  A ? -0.2 
86  ILE 86  A 86  A ? ASN 84  A 84  A ? -2.0 ALA 39  A 39  A ? -0.3 HIS 74  A 74  A ? -2.7 ILE 88  A 88  A ? -0.3 
87  MET 87  A 87  A ? THR 38  A 38  A ? -2.6 ASP 85  A 85  A ? -0.3 THR 38  A 38  A ? -2.4 LEU 89  A 89  A ? -0.5 
88  ILE 88  A 88  A ? ILE 72  A 72  A ? -2.2 ILE 86  A 86  A ? -0.3 ILE 72  A 72  A ? -2.8 GLN 90  A 90  A ? -0.5 
89  LEU 89  A 89  A ? VAL 36  A 36  A ? -3.4 MET 87  A 87  A ? -0.5 VAL 36  A 36  A ? -2.4 LEU 91  A 91  A ? -0.6 
90  GLN 90  A 90  A ? ARG 70  A 70  A ? -2.6 ILE 88  A 88  A ? -0.5 GLN 69  A 69  A ? -3.0 ARG 70  A 70  A ? -1.5 
91  LEU 91  A 91  A ? THR 34  A 34  A ? -2.4 LEU 89  A 89  A ? -0.6 VAL 68  A 68  A ? -0.2 SER 94  A 94  A ? -0.1 
92  ALA 92  A 92  A ? PRO 67  A 67  A ? -2.9 LYS 93  A 93  A ? -0.1 SER 94  A 94  A ? -0.3 LEU 91  A 91  A ? -0.1 
93  LYS 93  A 93  A ? PRO 67  A 67  A ? -0.3 PRO 33  A 33  A ? -0.1 ALA 92  A 92  A ? -0.1 SER 95  A 95  A ? -0.1 
94  SER 94  A 94  A ? ALA 92  A 92  A ? -0.3 SER 95  A 95  A ? -0.1 THR 34  A 34  A ? -0.2 GLN 96  A 96  A ? -0.1 
95  SER 95  A 95  A ? PRO 33  A 33  A ? -3.3 LYS 32  A 32  A ? -0.1 LEU 97  A 97  A ? -1.0 SER 94  A 94  A ? -0.1 
96  GLN 96  A 96  A ? SER 94  A 94  A ? -0.1 LYS 102 A 102 A ? -0.0 VAL 101 A 101 A ? -0.2 GLY 98  A 98  A ? -0.1 
97  LEU 97  A 97  A ? SER 95  A 95  A ? -1.0 TRP 100 A 100 A ? -0.1 LYS 99  A 99  A ? -0.3 LYS 102 A 102 A ? -0.2 
98  GLY 98  A 98  A ? VAL 101 A 101 A ? -2.5 GLN 96  A 96  A ? -0.1 LEU 97  A 97  A ? -0.0 ?   ?   ? ?   ? ? ?    
99  LYS 99  A 99  A ? LEU 97  A 97  A ? -0.3 TRP 100 A 100 A ? -0.2 LYS 102 A 102 A ? -0.1 LEU 97  A 97  A ? -0.1 
100 TRP 100 A 100 A ? VAL 101 A 101 A ? -0.2 SER 62  A 62  A ? -0.1 LYS 102 A 102 A ? -0.5 GLY 52  A 52  A ? -0.3 
101 VAL 101 A 101 A ? GLN 96  A 96  A ? -0.2 LEU 51  A 51  A ? -0.1 GLY 98  A 98  A ? -2.5 THR 103 A 103 A ? -0.3 
102 LYS 102 A 102 A ? PRO 14  A 14  A ? -1.5 TRP 100 A 100 A ? -0.5 LEU 30  A 30  A ? -0.3 ILE 104 A 104 A ? -0.2 
103 THR 103 A 103 A ? VAL 101 A 101 A ? -0.3 VAL 31  A 31  A ? -0.1 VAL 31  A 31  A ? -0.2 TYR 15  A 15  A ? -0.1 
104 ILE 104 A 104 A ? LEU 30  A 30  A ? -2.4 LYS 102 A 102 A ? -0.2 LYS 185 A 185 A ? -0.1 PHE 29  A 29  A ? -0.0 
105 PRO 105 A 105 A ? ?   ?   ? ?   ? ? ?    ?   ?   ? ?   ? ? ?    ALA 186 A 186 A ? -2.3 GLU 108 A 108 A ? -0.1 
106 LEU 106 A 106 A ? LYS 185 A 185 A ? -0.2 VAL 31  A 31  A ? -0.1 GLN 187 A 187 A ? -0.1 VAL 31  A 31  A ? -0.0 
107 PRO 107 A 107 A ? ?   ?   ? ?   ? ? ?    ?   ?   ? ?   ? ? ?    LEU 106 A 106 A ? -0.1 GLU 110 A 110 A ? -0.1 
108 GLU 108 A 108 A ? SER 109 A 109 A ? -0.2 PRO 105 A 105 A ? -0.1 GLU 110 A 110 A ? -0.3 LEU 106 A 106 A ? -0.0 
109 SER 109 A 109 A ? ?   ?   ? ?   ? ? ?    ?   ?   ? ?   ? ? ?    GLU 108 A 108 A ? -0.2 VAL 111 A 111 A ? -0.1 
110 GLU 110 A 110 A ? GLU 108 A 108 A ? -0.3 PRO 107 A 107 A ? -0.1 GLU 112 A 112 A ? -0.2 GLU 108 A 108 A ? -0.0 
111 VAL 111 A 111 A ? GLN 187 A 187 A ? -0.1 SER 109 A 109 A ? -0.1 GLU 110 A 110 A ? -0.1 GLU 114 A 114 A ? -0.1 
112 GLU 112 A 112 A ? GLU 110 A 110 A ? -0.2 PRO 113 A 113 A ? -0.1 ASP 115 A 115 A ? -2.3 VAL 141 A 141 A ? -0.3 
113 PRO 113 A 113 A ? ?   ?   ? ?   ? ? ?    ?   ?   ? ?   ? ? ?    THR 142 A 142 A ? -0.2 GLU 112 A 112 A ? -0.1 
114 GLU 114 A 114 A ? VAL 141 A 141 A ? -3.1 ASP 115 A 115 A ? -0.4 THR 142 A 142 A ? -0.1 VAL 116 A 116 A ? -0.1 
115 ASP 115 A 115 A ? GLU 112 A 112 A ? -2.3 VAL 141 A 141 A ? -0.1 VAL 141 A 141 A ? -2.6 CYS 117 A 117 A ? -0.5 
116 VAL 116 A 116 A ? THR 140 A 140 A ? -0.2 PRO 113 A 113 A ? -0.1 LYS 183 A 183 A ? -0.4 SER 118 A 118 A ? -0.3 
117 CYS 117 A 117 A ? LEU 139 A 139 A ? -3.5 ASP 115 A 115 A ? -0.5 LEU 139 A 139 A ? -3.7 VAL 119 A 119 A ? -0.4 
118 SER 118 A 118 A ? VAL 181 A 181 A ? -3.0 VAL 116 A 116 A ? -0.3 VAL 181 A 181 A ? -3.4 SER 120 A 120 A ? -0.4 
119 VAL 119 A 119 A ? VAL 137 A 137 A ? -2.3 CYS 117 A 117 A ? -0.4 VAL 137 A 137 A ? -2.3 GLY 121 A 121 A ? -0.4 
120 SER 120 A 120 A ? PRO 179 A 179 A ? -0.7 SER 118 A 118 A ? -0.4 TRP 122 A 122 A ? -0.3 VAL 136 A 136 A ? -0.2 
121 GLY 121 A 121 A ? HIS 135 A 135 A ? -2.3 VAL 119 A 119 A ? -0.4 HIS 135 A 135 A ? -2.9 ILE 2   A 2   A ? -0.1 
122 TRP 122 A 122 A ? SER 120 A 120 A ? -0.3 GLY 174 A 174 A ? -0.2 THR 131 A 131 A ? -0.2 ILE 125 A 125 A ? -0.1 
123 GLY 123 A 123 A ? LYS 124 A 124 A ? -0.3 HIS 130 A 130 A ? -0.1 THR 131 A 131 A ? -1.5 ILE 125 A 125 A ? -0.2 
124 LYS 124 A 124 A ? GLU 173 A 173 A ? -0.6 HIS 130 A 130 A ? -0.2 ILE 2   A 2   A ? -1.4 GLY 123 A 123 A ? -0.3 
125 ILE 125 A 125 A ? GLU 129 A 129 A ? -2.2 SER 126 A 126 A ? -0.2 GLY 4   A 4   A ? -1.9 LEU 127 A 127 A ? -0.2 
126 SER 126 A 126 A ? GLU 129 A 129 A ? -1.5 ILE 3   A 3   A ? -0.2 ILE 125 A 125 A ? -0.2 ILE 2   A 2   A ? -0.1 
127 LEU 127 A 127 A ? ILE 125 A 125 A ? -0.2 GLU 128 A 128 A ? -0.2 HIS 130 A 130 A ? -0.0 ILE 3   A 3   A ? -0.0 
128 GLU 128 A 128 A ? GLU 129 A 129 A ? -0.1 HIS 130 A 130 A ? -0.0 HIS 130 A 130 A ? -0.4 LEU 127 A 127 A ? -0.2 
129 GLU 129 A 129 A ? THR 131 A 131 A ? -0.0 ?   ?   ? ?   ? ? ?    ILE 125 A 125 A ? -2.2 SER 126 A 126 A ? -1.5 
130 HIS 130 A 130 A ? GLU 128 A 128 A ? -0.4 LYS 124 A 124 A ? -0.2 ASN 132 A 132 A ? -0.4 LYS 124 A 124 A ? -0.2 
131 THR 131 A 131 A ? GLY 123 A 123 A ? -1.5 GLU 129 A 129 A ? -0.3 HIS 135 A 135 A ? -0.1 GLU 129 A 129 A ? -0.0 
132 ASN 132 A 132 A ? HIS 130 A 130 A ? -0.4 LEU 134 A 134 A ? -0.1 VAL 56  A 56  A ? -2.3 SER 57  A 57  A ? -0.4 
133 THR 133 A 133 A ? ASN 55  A 55  A ? -0.2 GLY 123 A 123 A ? -0.2 ASN 55  A 55  A ? -0.2 HIS 135 A 135 A ? -0.2 
134 LEU 134 A 134 A ? HIS 54  A 54  A ? -2.5 ASN 132 A 132 A ? -0.3 ALA 8   A 8   A ? -2.8 VAL 136 A 136 A ? -0.3 
135 HIS 135 A 135 A ? GLY 121 A 121 A ? -2.9 GLU 7   A 7   A ? -0.3 GLY 121 A 121 A ? -2.3 VAL 137 A 137 A ? -0.4 
136 VAL 136 A 136 A ? HIS 6   A 6   A ? -3.0 LEU 134 A 134 A ? -0.3 HIS 6   A 6   A ? -2.3 ASN 138 A 138 A ? -0.4 
137 VAL 137 A 137 A ? VAL 119 A 119 A ? -2.3 HIS 135 A 135 A ? -0.4 VAL 119 A 119 A ? -2.3 LEU 139 A 139 A ? -0.5 
138 ASN 138 A 138 A ? VAL 136 A 136 A ? -0.4 SER 118 A 118 A ? -0.2 THR 140 A 140 A ? -0.3 SER 118 A 118 A ? -0.2 
139 LEU 139 A 139 A ? CYS 117 A 117 A ? -3.7 VAL 137 A 137 A ? -0.5 CYS 117 A 117 A ? -3.5 VAL 141 A 141 A ? -0.4 
140 THR 140 A 140 A ? ASN 138 A 138 A ? -0.3 VAL 116 A 116 A ? -0.2 GLY 163 A 163 A ? -3.6 THR 142 A 142 A ? -0.3 
141 VAL 141 A 141 A ? ASP 115 A 115 A ? -2.6 LEU 139 A 139 A ? -0.4 GLU 114 A 114 A ? -3.1 VAL 162 A 162 A ? -0.3 
142 THR 142 A 142 A ? CYS 161 A 161 A ? -3.7 THR 140 A 140 A ? -0.3 CYS 161 A 161 A ? -0.5 ASN 164 A 164 A ? -0.1 
143 GLU 143 A 143 A ? VAL 141 A 141 A ? -0.2 ASP 144 A 144 A ? -0.1 GLU 146 A 146 A ? -1.2 CYS 147 A 147 A ? -0.7 
144 ASP 144 A 144 A ? HIS 145 A 145 A ? -0.3 GLU 146 A 146 A ? -0.2 LYS 148 A 148 A ? -2.5 CYS 147 A 147 A ? -0.5 
145 HIS 145 A 145 A ? GLU 146 A 146 A ? -0.2 CYS 147 A 147 A ? -0.2 ALA 149 A 149 A ? -1.6 ASP 144 A 144 A ? -0.3 
146 GLU 146 A 146 A ? GLU 143 A 143 A ? -1.2 LYS 148 A 148 A ? -0.2 ARG 150 A 150 A ? -0.8 HIS 145 A 145 A ? -0.2 
147 CYS 147 A 147 A ? GLU 143 A 143 A ? -0.7 ASP 144 A 144 A ? -0.5 TYR 151 A 151 A ? -3.5 ARG 150 A 150 A ? -0.3 
148 LYS 148 A 148 A ? ASP 144 A 144 A ? -2.5 ALA 149 A 149 A ? -0.2 CYS 147 A 147 A ? -0.2 GLU 146 A 146 A ? -0.2 
149 ALA 149 A 149 A ? HIS 145 A 145 A ? -1.6 ASP 144 A 144 A ? -0.2 LYS 148 A 148 A ? -0.2 CYS 147 A 147 A ? -0.2 
150 ARG 150 A 150 A ? GLU 146 A 146 A ? -0.8 CYS 147 A 147 A ? -0.3 ALA 152 A 152 A ? -0.5 LYS 148 A 148 A ? -0.2 
151 TYR 151 A 151 A ? CYS 147 A 147 A ? -3.5 ALA 152 A 152 A ? -0.1 TYR 154 A 154 A ? -1.5 ARG 150 A 150 A ? -0.2 
152 ALA 152 A 152 A ? ARG 150 A 150 A ? -0.5 SER 153 A 153 A ? -0.3 TYR 151 A 151 A ? -0.1 THR 81  A 81  A ? -0.0 
153 SER 153 A 153 A ? LYS 80  A 80  A ? -0.1 GLU 155 A 155 A ? -0.1 ALA 152 A 152 A ? -0.3 GLU 155 A 155 A ? -0.2 
154 TYR 154 A 154 A ? TYR 151 A 151 A ? -1.5 CYS 147 A 147 A ? -0.2 LEU 82  A 82  A ? -0.1 ASN 83  A 83  A ? -0.0 
155 GLU 155 A 155 A ? SER 153 A 153 A ? -0.2 PRO 156 A 156 A ? -0.1 MET 159 A 159 A ? -1.9 THR 158 A 158 A ? -1.4 
156 PRO 156 A 156 A ? ?   ?   ? ?   ? ? ?    ?   ?   ? ?   ? ? ?    GLU 155 A 155 A ? -0.1 CYS 161 A 161 A ? -0.1 
157 ASP 157 A 157 A ? THR 158 A 158 A ? -0.2 LEU 160 A 160 A ? -0.0 LEU 160 A 160 A ? -0.0 SER 208 A 208 A ? -0.0 
158 THR 158 A 158 A ? GLU 155 A 155 A ? -1.4 ALA 207 A 207 A ? -0.1 ARG 205 A 205 A ? -2.3 LEU 160 A 160 A ? -0.3 
159 MET 159 A 159 A ? GLU 155 A 155 A ? -1.9 THR 204 A 204 A ? -0.2 CYS 161 A 161 A ? -0.4 THR 204 A 204 A ? -0.2 
160 LEU 160 A 160 A ? PHE 203 A 203 A ? -3.3 THR 158 A 158 A ? -0.3 PHE 203 A 203 A ? -2.9 VAL 162 A 162 A ? -0.6 
161 CYS 161 A 161 A ? THR 142 A 142 A ? -0.5 MET 159 A 159 A ? -0.4 THR 142 A 142 A ? -3.7 GLY 163 A 163 A ? -0.4 
162 VAL 162 A 162 A ? ARG 201 A 201 A ? -2.8 LEU 160 A 160 A ? -0.6 ARG 201 A 201 A ? -3.5 VAL 141 A 141 A ? -0.2 
163 GLY 163 A 163 A ? THR 140 A 140 A ? -3.6 CYS 161 A 161 A ? -0.4 LEU 139 A 139 A ? -0.1 THR 170 A 170 A ? -0.1 
164 ASN 164 A 164 A ? LYS 169 A 169 A ? -0.3 VAL 162 A 162 A ? -0.1 LYS 167 A 167 A ? -2.8 LYS 169 A 169 A ? -0.4 
165 PRO 165 A 165 A ? ?   ?   ? ?   ? ? ?    ?   ?   ? ?   ? ? ?    ASN 164 A 164 A ? -0.1 GLY 163 A 163 A ? -0.0 
166 ARG 166 A 166 A ? LYS 168 A 168 A ? -0.0 GLY 163 A 163 A ? -0.0 LYS 168 A 168 A ? -0.4 GLY 163 A 163 A ? -0.0 
167 LYS 167 A 167 A ? ASN 164 A 164 A ? -2.8 LYS 169 A 169 A ? -0.1 LYS 169 A 169 A ? -0.6 ASN 164 A 164 A ? -0.1 
168 LYS 168 A 168 A ? ARG 166 A 166 A ? -0.4 LEU 198 A 198 A ? -0.1 THR 170 A 170 A ? -0.4 ARG 166 A 166 A ? -0.0 
169 LYS 169 A 169 A ? LYS 167 A 167 A ? -0.6 ASN 164 A 164 A ? -0.4 ASN 164 A 164 A ? -0.3 ALA 171 A 171 A ? -0.3 
170 THR 170 A 170 A ? ILE 3   A 3   A ? -2.2 LYS 168 A 168 A ? -0.4 ILE 3   A 3   A ? -2.6 PHE 172 A 172 A ? -0.4 
171 ALA 171 A 171 A ? LYS 169 A 169 A ? -0.3 ILE 2   A 2   A ? -0.2 ILE 2   A 2   A ? -0.2 GLU 173 A 173 A ? -0.1 
172 PHE 172 A 172 A ? GLU 1   A 1   A ? -3.0 THR 170 A 170 A ? -0.4 ASP 175 A 175 A ? -1.5 GLY 174 A 174 A ? -0.1 
173 GLU 173 A 173 A ? GLY 174 A 174 A ? -0.2 ALA 171 A 171 A ? -0.1 LYS 124 A 124 A ? -0.6 PHE 172 A 172 A ? -0.2 
174 GLY 174 A 174 A ? GLY 123 A 123 A ? -0.1 ARG 25  A 25  A ? -0.1 GLU 173 A 173 A ? -0.2 TRP 122 A 122 A ? -0.2 
175 ASP 175 A 175 A ? PHE 172 A 172 A ? -1.5 GLU 1   A 1   A ? -0.2 SER 178 A 178 A ? -2.3 VAL 190 A 190 A ? -0.3 
176 SER 176 A 176 A ? GLY 177 A 177 A ? -0.3 ARG 25  A 25  A ? -0.2 GLY 27  A 27  A ? -4.1 SER 191 A 191 A ? -0.2 
177 GLY 177 A 177 A ? VAL 190 A 190 A ? -2.8 SER 178 A 178 A ? -0.3 SER 176 A 176 A ? -0.3 SER 191 A 191 A ? -0.1 
178 SER 178 A 178 A ? ASP 175 A 175 A ? -2.3 GLY 27  A 27  A ? -0.1 VAL 190 A 190 A ? -2.7 GLY 177 A 177 A ? -0.3 
179 PRO 179 A 179 A ? ?   ?   ? ?   ? ? ?    ?   ?   ? ?   ? ? ?    VAL 181 A 181 A ? -0.7 SER 120 A 120 A ? -0.7 
180 LEU 180 A 180 A ? GLY 188 A 188 A ? -2.6 SER 178 A 178 A ? -0.2 GLN 187 A 187 A ? -3.9 GLY 188 A 188 A ? -1.2 
181 VAL 181 A 181 A ? SER 118 A 118 A ? -3.4 PRO 179 A 179 A ? -0.7 SER 118 A 118 A ? -3.0 LYS 183 A 183 A ? -0.4 
182 CYS 182 A 182 A ? LYS 185 A 185 A ? -2.7 LEU 180 A 180 A ? -0.5 LYS 185 A 185 A ? -2.1 CYS 117 A 117 A ? -0.1 
183 LYS 183 A 183 A ? VAL 116 A 116 A ? -0.4 VAL 181 A 181 A ? -0.4 CYS 182 A 182 A ? -0.1 ALA 186 A 186 A ? -0.1 
184 LYS 184 A 184 A ? LYS 185 A 185 A ? -0.2 VAL 181 A 181 A ? -0.1 ALA 186 A 186 A ? -0.3 LYS 183 A 183 A ? -0.3 
185 LYS 185 A 185 A ? CYS 182 A 182 A ? -2.1 ILE 104 A 104 A ? -0.1 CYS 182 A 182 A ? -2.7 GLN 187 A 187 A ? -0.6 
186 ALA 186 A 186 A ? PRO 105 A 105 A ? -2.3 LYS 184 A 184 A ? -0.3 VAL 181 A 181 A ? -0.2 ILE 189 A 189 A ? -0.1 
187 GLN 187 A 187 A ? LEU 180 A 180 A ? -3.9 LYS 185 A 185 A ? -0.6 ILE 206 A 206 A ? -1.3 ALA 207 A 207 A ? -0.5 
188 GLY 188 A 188 A ? LEU 180 A 180 A ? -1.2 ARG 205 A 205 A ? -0.2 LEU 180 A 180 A ? -2.6 VAL 190 A 190 A ? -0.4 
189 ILE 189 A 189 A ? THR 204 A 204 A ? -1.4 GLN 187 A 187 A ? -0.3 THR 204 A 204 A ? -3.0 LEU 160 A 160 A ? -0.2 
190 VAL 190 A 190 A ? SER 178 A 178 A ? -2.7 GLY 188 A 188 A ? -0.4 GLY 177 A 177 A ? -2.8 PHE 203 A 203 A ? -0.2 
191 SER 191 A 191 A ? VAL 202 A 202 A ? -1.8 TYR 192 A 192 A ? -0.3 GLY 193 A 193 A ? -0.3 PHE 203 A 203 A ? -0.2 
192 TYR 192 A 192 A ? VAL 202 A 202 A ? -1.6 SER 176 A 176 A ? -0.0 VAL 202 A 202 A ? -3.1 SER 191 A 191 A ? -0.3 
193 GLY 193 A 193 A ? SER 191 A 191 A ? -0.3 ARG 201 A 201 A ? -0.2 ARG 201 A 201 A ? -0.1 SER 195 A 195 A ? -0.1 
194 ASN 194 A 194 A ? LEU 198 A 198 A ? -0.4 PRO 200 A 200 A ? -0.3 LEU 198 A 198 A ? -0.1 TYR 151 A 151 A ? -0.0 
195 SER 195 A 195 A ? GLY 193 A 193 A ? -0.1 PRO 197 A 197 A ? -0.1 GLU 173 A 173 A ? -0.1 ASN 194 A 194 A ? -0.1 
196 ARG 196 A 196 A ? LEU 198 A 198 A ? -0.1 PRO 197 A 197 A ? -0.1 LEU 198 A 198 A ? -2.1 ASN 194 A 194 A ? -0.3 
197 PRO 197 A 197 A ? ?   ?   ? ?   ? ? ?    ?   ?   ? ?   ? ? ?    SER 195 A 195 A ? -0.1 ARG 196 A 196 A ? -0.1 
198 LEU 198 A 198 A ? ARG 196 A 196 A ? -2.1 PRO 200 A 200 A ? -0.1 ASN 194 A 194 A ? -0.4 ARG 196 A 196 A ? -0.1 
199 PRO 199 A 199 A ? ?   ?   ? ?   ? ? ?    ?   ?   ? ?   ? ? ?    GLY 163 A 163 A ? -0.2 ARG 201 A 201 A ? -0.1 
200 PRO 200 A 200 A ? ?   ?   ? ?   ? ? ?    ?   ?   ? ?   ? ? ?    ASN 194 A 194 A ? -0.3 VAL 202 A 202 A ? -0.3 
201 ARG 201 A 201 A ? VAL 162 A 162 A ? -3.5 PRO 199 A 199 A ? -0.1 VAL 162 A 162 A ? -2.8 PHE 203 A 203 A ? -0.5 
202 VAL 202 A 202 A ? TYR 192 A 192 A ? -3.1 PRO 200 A 200 A ? -0.3 SER 191 A 191 A ? -1.8 TYR 192 A 192 A ? -1.6 
203 PHE 203 A 203 A ? LEU 160 A 160 A ? -2.9 ARG 201 A 201 A ? -0.5 LEU 160 A 160 A ? -3.3 ARG 205 A 205 A ? -0.4 
204 THR 204 A 204 A ? ILE 189 A 189 A ? -3.0 VAL 202 A 202 A ? -0.3 ILE 189 A 189 A ? -1.4 ILE 206 A 206 A ? -0.9 
205 ARG 205 A 205 A ? THR 158 A 158 A ? -2.3 PHE 203 A 203 A ? -0.4 SER 208 A 208 A ? -0.8 PHE 209 A 209 A ? -0.4 
206 ILE 206 A 206 A ? GLN 187 A 187 A ? -1.3 THR 204 A 204 A ? -0.9 PHE 209 A 209 A ? -2.3 LEU 210 A 210 A ? -0.3 
207 ALA 207 A 207 A ? GLN 187 A 187 A ? -0.5 SER 208 A 208 A ? -0.3 LEU 210 A 210 A ? -1.1 ILE 206 A 206 A ? -0.2 
208 SER 208 A 208 A ? ARG 205 A 205 A ? -0.8 PHE 209 A 209 A ? -0.3 ALA 207 A 207 A ? -0.3 ILE 206 A 206 A ? -0.2 
209 PHE 209 A 209 A ? ILE 206 A 206 A ? -2.3 ARG 205 A 205 A ? -0.4 ILE 213 A 213 A ? -3.0 SER 208 A 208 A ? -0.3 
210 LEU 210 A 210 A ? ALA 207 A 207 A ? -1.1 ILE 206 A 206 A ? -0.3 GLN 214 A 214 A ? -3.0 GLU 215 A 215 A ? -0.3 
211 PRO 211 A 211 A ? ?   ?   ? ?   ? ? ?    ?   ?   ? ?   ? ? ?    GLU 215 A 215 A ? -2.2 LEU 210 A 210 A ? -0.2 
212 TRP 212 A 212 A ? GLN 214 A 214 A ? -0.2 ILE 213 A 213 A ? -0.2 THR 216 A 216 A ? -2.6 LEU 210 A 210 A ? -0.2 
213 ILE 213 A 213 A ? PHE 209 A 209 A ? -3.0 GLN 214 A 214 A ? -0.2 LEU 217 A 217 A ? -2.4 TRP 212 A 212 A ? -0.2 
214 GLN 214 A 214 A ? LEU 210 A 210 A ? -3.0 GLU 215 A 215 A ? -0.2 GLU 218 A 218 A ? -1.5 ILE 213 A 213 A ? -0.2 
215 GLU 215 A 215 A ? PRO 211 A 211 A ? -2.2 LEU 210 A 210 A ? -0.3 GLN 219 A 219 A ? -0.7 GLN 214 A 214 A ? -0.2 
216 THR 216 A 216 A ? TRP 212 A 212 A ? -2.6 LEU 217 A 217 A ? -0.2 GLN 219 A 219 A ? -1.0 PHE 220 A 220 A ? -0.4 
217 LEU 217 A 217 A ? ILE 213 A 213 A ? -2.4 GLU 218 A 218 A ? -0.2 PHE 220 A 220 A ? -1.2 THR 216 A 216 A ? -0.2 
218 GLU 218 A 218 A ? GLN 214 A 214 A ? -1.5 GLN 219 A 219 A ? -0.2 LEU 217 A 217 A ? -0.2 THR 216 A 216 A ? -0.2 
219 GLN 219 A 219 A ? THR 216 A 216 A ? -1.0 GLU 215 A 215 A ? -0.7 GLU 218 A 218 A ? -0.2 LEU 217 A 217 A ? -0.2 
220 PHE 220 A 220 A ? LEU 217 A 217 A ? -1.2 THR 216 A 216 A ? -0.4 LEU 217 A 217 A ? -0.0 GLN 90  A 90  A ? -0.0 
# 
loop_
_dssp_statistics_histogram.entry_id 
_dssp_statistics_histogram.type 
_dssp_statistics_histogram.1 
_dssp_statistics_histogram.2 
_dssp_statistics_histogram.3 
_dssp_statistics_histogram.4 
_dssp_statistics_histogram.5 
_dssp_statistics_histogram.6 
_dssp_statistics_histogram.7 
_dssp_statistics_histogram.8 
_dssp_statistics_histogram.9 
_dssp_statistics_histogram.10 
_dssp_statistics_histogram.11 
_dssp_statistics_histogram.12 
_dssp_statistics_histogram.13 
_dssp_statistics_histogram.14 
_dssp_statistics_histogram.15 
_dssp_statistics_histogram.16 
_dssp_statistics_histogram.17 
_dssp_statistics_histogram.18 
_dssp_statistics_histogram.19 
_dssp_statistics_histogram.20 
_dssp_statistics_histogram.21 
_dssp_statistics_histogram.22 
_dssp_statistics_histogram.23 
_dssp_statistics_histogram.24 
_dssp_statistics_histogram.25 
_dssp_statistics_histogram.26 
_dssp_statistics_histogram.27 
_dssp_statistics_histogram.28 
_dssp_statistics_histogram.29 
_dssp_statistics_histogram.30 
Pelodiscus_sinensis_GeneID=102461984 residues_per_alpha_helix        0 0 0 0 0 0 1 0 1 0 0 0 0 0 0 0 0 0 0 0 0 0 0 0 0 0 0 0 0 0 
Pelodiscus_sinensis_GeneID=102461984 parallel_bridges_per_ladder     0 0 0 0 0 0 0 0 0 0 0 0 0 0 0 0 0 0 0 0 0 0 0 0 0 0 0 0 0 0 
Pelodiscus_sinensis_GeneID=102461984 antiparallel_bridges_per_ladder 3 3 1 5 2 2 0 0 0 0 0 0 0 0 0 0 0 0 0 0 0 0 0 0 0 0 0 0 0 0 
Pelodiscus_sinensis_GeneID=102461984 ladders_per_sheet               1 0 0 0 0 1 1 0 0 0 0 0 0 0 0 0 0 0 0 0 0 0 0 0 0 0 0 0 0 0 
# 
loop_
_dssp_statistics_hbond.entry_id 
_dssp_statistics_hbond.type 
_dssp_statistics_hbond.count 
_dssp_statistics_hbond.count_per_100 
Pelodiscus_sinensis_GeneID=102461984 O(I)-->H-N(J)          144 65.5 
Pelodiscus_sinensis_GeneID=102461984 'PARALLEL BRIDGES'     0   0.0  
Pelodiscus_sinensis_GeneID=102461984 'ANTIPARALLEL BRIDGES' 73  33.2 
Pelodiscus_sinensis_GeneID=102461984 O(I)-->H-N(I-5)        1   0.5  
Pelodiscus_sinensis_GeneID=102461984 O(I)-->H-N(I-4)        2   0.9  
Pelodiscus_sinensis_GeneID=102461984 O(I)-->H-N(I-3)        5   2.3  
Pelodiscus_sinensis_GeneID=102461984 O(I)-->H-N(I-2)        0   0.0  
Pelodiscus_sinensis_GeneID=102461984 O(I)-->H-N(I-1)        0   0.0  
Pelodiscus_sinensis_GeneID=102461984 O(I)-->H-N(I+0)        0   0.0  
Pelodiscus_sinensis_GeneID=102461984 O(I)-->H-N(I+1)        0   0.0  
Pelodiscus_sinensis_GeneID=102461984 O(I)-->H-N(I+2)        22  10.0 
Pelodiscus_sinensis_GeneID=102461984 O(I)-->H-N(I+3)        24  10.9 
Pelodiscus_sinensis_GeneID=102461984 O(I)-->H-N(I+4)        14  6.4  
Pelodiscus_sinensis_GeneID=102461984 O(I)-->H-N(I+5)        0   0.0  
# 
_dssp_statistics.entry_id                       Pelodiscus_sinensis_GeneID=102461984 
_dssp_statistics.nr_of_residues                 220 
_dssp_statistics.nr_of_chains                   1 
_dssp_statistics.nr_of_ss_bridges_total         0 
_dssp_statistics.nr_of_ss_bridges_intra_chain   0 
_dssp_statistics.nr_of_ss_bridges_inter_chain   0 
# 
loop_
_chem_comp.id 
_chem_comp.type 
_chem_comp.mon_nstd_flag 
_chem_comp.name 
_chem_comp.formula 
_chem_comp.formula_weight 
ALA 'L-PEPTIDE LINKING' y ALANINE         'C3 H7 N O2'     89.093 
ARG 'L-PEPTIDE LINKING' y ARGININE        'C6 H15 N4 O2'  175.209 
ASN 'L-PEPTIDE LINKING' y ASPARAGINE      'C4 H8 N2 O3'   132.118 
ASP 'L-PEPTIDE LINKING' y 'ASPARTIC ACID' 'C4 H7 N O4'    133.103 
CYS 'L-PEPTIDE LINKING' y CYSTEINE        'C3 H7 N O2 S'  121.158 
GLN 'L-PEPTIDE LINKING' y GLUTAMINE       'C5 H10 N2 O3'  146.144 
GLU 'L-PEPTIDE LINKING' y 'GLUTAMIC ACID' 'C5 H9 N O4'    147.129 
GLY 'PEPTIDE LINKING'   y GLYCINE         'C2 H5 N O2'     75.067 
HIS 'L-PEPTIDE LINKING' y HISTIDINE       'C6 H10 N3 O2'  156.162 
ILE 'L-PEPTIDE LINKING' y ISOLEUCINE      'C6 H13 N O2'   131.173 
LEU 'L-PEPTIDE LINKING' y LEUCINE         'C6 H13 N O2'   131.173 
LYS 'L-PEPTIDE LINKING' y LYSINE          'C6 H15 N2 O2'  147.195 
MET 'L-PEPTIDE LINKING' y METHIONINE      'C5 H11 N O2 S' 149.211 
PHE 'L-PEPTIDE LINKING' y PHENYLALANINE   'C9 H11 N O2'   165.189 
PRO 'L-PEPTIDE LINKING' y PROLINE         'C5 H9 N O2'     115.13 
SER 'L-PEPTIDE LINKING' y SERINE          'C3 H7 N O3'    105.093 
THR 'L-PEPTIDE LINKING' y THREONINE       'C4 H9 N O3'    119.119 
TRP 'L-PEPTIDE LINKING' y TRYPTOPHAN      'C11 H12 N2 O2' 204.225 
TYR 'L-PEPTIDE LINKING' y TYROSINE        'C9 H11 N O3'   181.189 
VAL 'L-PEPTIDE LINKING' y VALINE          'C5 H11 N O2'   117.146 
# 
loop_
_atom_type.symbol 
N 
C 
O 
S 
# 
loop_
_entity_poly_seq.entity_id 
_entity_poly_seq.num 
_entity_poly_seq.mon_id 
_entity_poly_seq.hetero 
1   1 GLU n 
1   2 ILE n 
1   3 ILE n 
1   4 GLY n 
1   5 GLY n 
1   6 HIS n 
1   7 GLU n 
1   8 ALA n 
1   9 GLU n 
1  10 PRO n 
1  11 HIS n 
1  12 SER n 
1  13 ARG n 
1  14 PRO n 
1  15 TYR n 
1  16 MET n 
1  17 ALA n 
1  18 HIS n 
1  19 LEU n 
1  20 LEU n 
1  21 ILE n 
1  22 ASN n 
1  23 LYS n 
1  24 SER n 
1  25 ARG n 
1  26 CYS n 
1  27 GLY n 
1  28 GLY n 
1  29 PHE n 
1  30 LEU n 
1  31 VAL n 
1  32 LYS n 
1  33 PRO n 
1  34 THR n 
1  35 VAL n 
1  36 VAL n 
1  37 LEU n 
1  38 THR n 
1  39 ALA n 
1  40 ALA n 
1  41 HIS n 
1  42 CYS n 
1  43 GLN n 
1  44 GLY n 
1  45 GLU n 
1  46 SER n 
1  47 ILE n 
1  48 THR n 
1  49 VAL n 
1  50 VAL n 
1  51 LEU n 
1  52 GLY n 
1  53 ALA n 
1  54 HIS n 
1  55 ASN n 
1  56 VAL n 
1  57 SER n 
1  58 GLN n 
1  59 TRP n 
1  60 GLU n 
1  61 PRO n 
1  62 SER n 
1  63 GLN n 
1  64 GLN n 
1  65 VAL n 
1  66 ILE n 
1  67 PRO n 
1  68 VAL n 
1  69 GLN n 
1  70 ARG n 
1  71 GLN n 
1  72 ILE n 
1  73 PRO n 
1  74 HIS n 
1  75 PRO n 
1  76 GLN n 
1  77 TYR n 
1  78 ASN n 
1  79 ARG n 
1  80 LYS n 
1  81 THR n 
1  82 LEU n 
1  83 ASN n 
1  84 ASN n 
1  85 ASP n 
1  86 ILE n 
1  87 MET n 
1  88 ILE n 
1  89 LEU n 
1  90 GLN n 
1  91 LEU n 
1  92 ALA n 
1  93 LYS n 
1  94 SER n 
1  95 SER n 
1  96 GLN n 
1  97 LEU n 
1  98 GLY n 
1  99 LYS n 
1 100 TRP n 
1 101 VAL n 
1 102 LYS n 
1 103 THR n 
1 104 ILE n 
1 105 PRO n 
1 106 LEU n 
1 107 PRO n 
1 108 GLU n 
1 109 SER n 
1 110 GLU n 
1 111 VAL n 
1 112 GLU n 
1 113 PRO n 
1 114 GLU n 
1 115 ASP n 
1 116 VAL n 
1 117 CYS n 
1 118 SER n 
1 119 VAL n 
1 120 SER n 
1 121 GLY n 
1 122 TRP n 
1 123 GLY n 
1 124 LYS n 
1 125 ILE n 
1 126 SER n 
1 127 LEU n 
1 128 GLU n 
1 129 GLU n 
1 130 HIS n 
1 131 THR n 
1 132 ASN n 
1 133 THR n 
1 134 LEU n 
1 135 HIS n 
1 136 VAL n 
1 137 VAL n 
1 138 ASN n 
1 139 LEU n 
1 140 THR n 
1 141 VAL n 
1 142 THR n 
1 143 GLU n 
1 144 ASP n 
1 145 HIS n 
1 146 GLU n 
1 147 CYS n 
1 148 LYS n 
1 149 ALA n 
1 150 ARG n 
1 151 TYR n 
1 152 ALA n 
1 153 SER n 
1 154 TYR n 
1 155 GLU n 
1 156 PRO n 
1 157 ASP n 
1 158 THR n 
1 159 MET n 
1 160 LEU n 
1 161 CYS n 
1 162 VAL n 
1 163 GLY n 
1 164 ASN n 
1 165 PRO n 
1 166 ARG n 
1 167 LYS n 
1 168 LYS n 
1 169 LYS n 
1 170 THR n 
1 171 ALA n 
1 172 PHE n 
1 173 GLU n 
1 174 GLY n 
1 175 ASP n 
1 176 SER n 
1 177 GLY n 
1 178 SER n 
1 179 PRO n 
1 180 LEU n 
1 181 VAL n 
1 182 CYS n 
1 183 LYS n 
1 184 LYS n 
1 185 LYS n 
1 186 ALA n 
1 187 GLN n 
1 188 GLY n 
1 189 ILE n 
1 190 VAL n 
1 191 SER n 
1 192 TYR n 
1 193 GLY n 
1 194 ASN n 
1 195 SER n 
1 196 ARG n 
1 197 PRO n 
1 198 LEU n 
1 199 PRO n 
1 200 PRO n 
1 201 ARG n 
1 202 VAL n 
1 203 PHE n 
1 204 THR n 
1 205 ARG n 
1 206 ILE n 
1 207 ALA n 
1 208 SER n 
1 209 PHE n 
1 210 LEU n 
1 211 PRO n 
1 212 TRP n 
1 213 ILE n 
1 214 GLN n 
1 215 GLU n 
1 216 THR n 
1 217 LEU n 
1 218 GLU n 
1 219 GLN n 
1 220 PHE n 
# 
loop_
_pdbx_poly_seq_scheme.asym_id 
_pdbx_poly_seq_scheme.entity_id 
_pdbx_poly_seq_scheme.seq_id 
_pdbx_poly_seq_scheme.mon_id 
_pdbx_poly_seq_scheme.ndb_seq_num 
_pdbx_poly_seq_scheme.pdb_seq_num 
_pdbx_poly_seq_scheme.auth_seq_num 
_pdbx_poly_seq_scheme.pdb_mon_id 
_pdbx_poly_seq_scheme.auth_mon_id 
_pdbx_poly_seq_scheme.pdb_strand_id 
_pdbx_poly_seq_scheme.pdb_ins_code 
_pdbx_poly_seq_scheme.hetero 
A 1   1 GLU   1 1   1   GLU GLU A ? n 
A 1   2 ILE   2 2   2   ILE ILE A ? n 
A 1   3 ILE   3 3   3   ILE ILE A ? n 
A 1   4 GLY   4 4   4   GLY GLY A ? n 
A 1   5 GLY   5 5   5   GLY GLY A ? n 
A 1   6 HIS   6 6   6   HIS HIS A ? n 
A 1   7 GLU   7 7   7   GLU GLU A ? n 
A 1   8 ALA   8 8   8   ALA ALA A ? n 
A 1   9 GLU   9 9   9   GLU GLU A ? n 
A 1  10 PRO  10 10  10  PRO PRO A ? n 
A 1  11 HIS  11 11  11  HIS HIS A ? n 
A 1  12 SER  12 12  12  SER SER A ? n 
A 1  13 ARG  13 13  13  ARG ARG A ? n 
A 1  14 PRO  14 14  14  PRO PRO A ? n 
A 1  15 TYR  15 15  15  TYR TYR A ? n 
A 1  16 MET  16 16  16  MET MET A ? n 
A 1  17 ALA  17 17  17  ALA ALA A ? n 
A 1  18 HIS  18 18  18  HIS HIS A ? n 
A 1  19 LEU  19 19  19  LEU LEU A ? n 
A 1  20 LEU  20 20  20  LEU LEU A ? n 
A 1  21 ILE  21 21  21  ILE ILE A ? n 
A 1  22 ASN  22 22  22  ASN ASN A ? n 
A 1  23 LYS  23 23  23  LYS LYS A ? n 
A 1  24 SER  24 24  24  SER SER A ? n 
A 1  25 ARG  25 25  25  ARG ARG A ? n 
A 1  26 CYS  26 26  26  CYS CYS A ? n 
A 1  27 GLY  27 27  27  GLY GLY A ? n 
A 1  28 GLY  28 28  28  GLY GLY A ? n 
A 1  29 PHE  29 29  29  PHE PHE A ? n 
A 1  30 LEU  30 30  30  LEU LEU A ? n 
A 1  31 VAL  31 31  31  VAL VAL A ? n 
A 1  32 LYS  32 32  32  LYS LYS A ? n 
A 1  33 PRO  33 33  33  PRO PRO A ? n 
A 1  34 THR  34 34  34  THR THR A ? n 
A 1  35 VAL  35 35  35  VAL VAL A ? n 
A 1  36 VAL  36 36  36  VAL VAL A ? n 
A 1  37 LEU  37 37  37  LEU LEU A ? n 
A 1  38 THR  38 38  38  THR THR A ? n 
A 1  39 ALA  39 39  39  ALA ALA A ? n 
A 1  40 ALA  40 40  40  ALA ALA A ? n 
A 1  41 HIS  41 41  41  HIS HIS A ? n 
A 1  42 CYS  42 42  42  CYS CYS A ? n 
A 1  43 GLN  43 43  43  GLN GLN A ? n 
A 1  44 GLY  44 44  44  GLY GLY A ? n 
A 1  45 GLU  45 45  45  GLU GLU A ? n 
A 1  46 SER  46 46  46  SER SER A ? n 
A 1  47 ILE  47 47  47  ILE ILE A ? n 
A 1  48 THR  48 48  48  THR THR A ? n 
A 1  49 VAL  49 49  49  VAL VAL A ? n 
A 1  50 VAL  50 50  50  VAL VAL A ? n 
A 1  51 LEU  51 51  51  LEU LEU A ? n 
A 1  52 GLY  52 52  52  GLY GLY A ? n 
A 1  53 ALA  53 53  53  ALA ALA A ? n 
A 1  54 HIS  54 54  54  HIS HIS A ? n 
A 1  55 ASN  55 55  55  ASN ASN A ? n 
A 1  56 VAL  56 56  56  VAL VAL A ? n 
A 1  57 SER  57 57  57  SER SER A ? n 
A 1  58 GLN  58 58  58  GLN GLN A ? n 
A 1  59 TRP  59 59  59  TRP TRP A ? n 
A 1  60 GLU  60 60  60  GLU GLU A ? n 
A 1  61 PRO  61 61  61  PRO PRO A ? n 
A 1  62 SER  62 62  62  SER SER A ? n 
A 1  63 GLN  63 63  63  GLN GLN A ? n 
A 1  64 GLN  64 64  64  GLN GLN A ? n 
A 1  65 VAL  65 65  65  VAL VAL A ? n 
A 1  66 ILE  66 66  66  ILE ILE A ? n 
A 1  67 PRO  67 67  67  PRO PRO A ? n 
A 1  68 VAL  68 68  68  VAL VAL A ? n 
A 1  69 GLN  69 69  69  GLN GLN A ? n 
A 1  70 ARG  70 70  70  ARG ARG A ? n 
A 1  71 GLN  71 71  71  GLN GLN A ? n 
A 1  72 ILE  72 72  72  ILE ILE A ? n 
A 1  73 PRO  73 73  73  PRO PRO A ? n 
A 1  74 HIS  74 74  74  HIS HIS A ? n 
A 1  75 PRO  75 75  75  PRO PRO A ? n 
A 1  76 GLN  76 76  76  GLN GLN A ? n 
A 1  77 TYR  77 77  77  TYR TYR A ? n 
A 1  78 ASN  78 78  78  ASN ASN A ? n 
A 1  79 ARG  79 79  79  ARG ARG A ? n 
A 1  80 LYS  80 80  80  LYS LYS A ? n 
A 1  81 THR  81 81  81  THR THR A ? n 
A 1  82 LEU  82 82  82  LEU LEU A ? n 
A 1  83 ASN  83 83  83  ASN ASN A ? n 
A 1  84 ASN  84 84  84  ASN ASN A ? n 
A 1  85 ASP  85 85  85  ASP ASP A ? n 
A 1  86 ILE  86 86  86  ILE ILE A ? n 
A 1  87 MET  87 87  87  MET MET A ? n 
A 1  88 ILE  88 88  88  ILE ILE A ? n 
A 1  89 LEU  89 89  89  LEU LEU A ? n 
A 1  90 GLN  90 90  90  GLN GLN A ? n 
A 1  91 LEU  91 91  91  LEU LEU A ? n 
A 1  92 ALA  92 92  92  ALA ALA A ? n 
A 1  93 LYS  93 93  93  LYS LYS A ? n 
A 1  94 SER  94 94  94  SER SER A ? n 
A 1  95 SER  95 95  95  SER SER A ? n 
A 1  96 GLN  96 96  96  GLN GLN A ? n 
A 1  97 LEU  97 97  97  LEU LEU A ? n 
A 1  98 GLY  98 98  98  GLY GLY A ? n 
A 1  99 LYS  99 99  99  LYS LYS A ? n 
A 1 100 TRP 100 100 100 TRP TRP A ? n 
A 1 101 VAL 101 101 101 VAL VAL A ? n 
A 1 102 LYS 102 102 102 LYS LYS A ? n 
A 1 103 THR 103 103 103 THR THR A ? n 
A 1 104 ILE 104 104 104 ILE ILE A ? n 
A 1 105 PRO 105 105 105 PRO PRO A ? n 
A 1 106 LEU 106 106 106 LEU LEU A ? n 
A 1 107 PRO 107 107 107 PRO PRO A ? n 
A 1 108 GLU 108 108 108 GLU GLU A ? n 
A 1 109 SER 109 109 109 SER SER A ? n 
A 1 110 GLU 110 110 110 GLU GLU A ? n 
A 1 111 VAL 111 111 111 VAL VAL A ? n 
A 1 112 GLU 112 112 112 GLU GLU A ? n 
A 1 113 PRO 113 113 113 PRO PRO A ? n 
A 1 114 GLU 114 114 114 GLU GLU A ? n 
A 1 115 ASP 115 115 115 ASP ASP A ? n 
A 1 116 VAL 116 116 116 VAL VAL A ? n 
A 1 117 CYS 117 117 117 CYS CYS A ? n 
A 1 118 SER 118 118 118 SER SER A ? n 
A 1 119 VAL 119 119 119 VAL VAL A ? n 
A 1 120 SER 120 120 120 SER SER A ? n 
A 1 121 GLY 121 121 121 GLY GLY A ? n 
A 1 122 TRP 122 122 122 TRP TRP A ? n 
A 1 123 GLY 123 123 123 GLY GLY A ? n 
A 1 124 LYS 124 124 124 LYS LYS A ? n 
A 1 125 ILE 125 125 125 ILE ILE A ? n 
A 1 126 SER 126 126 126 SER SER A ? n 
A 1 127 LEU 127 127 127 LEU LEU A ? n 
A 1 128 GLU 128 128 128 GLU GLU A ? n 
A 1 129 GLU 129 129 129 GLU GLU A ? n 
A 1 130 HIS 130 130 130 HIS HIS A ? n 
A 1 131 THR 131 131 131 THR THR A ? n 
A 1 132 ASN 132 132 132 ASN ASN A ? n 
A 1 133 THR 133 133 133 THR THR A ? n 
A 1 134 LEU 134 134 134 LEU LEU A ? n 
A 1 135 HIS 135 135 135 HIS HIS A ? n 
A 1 136 VAL 136 136 136 VAL VAL A ? n 
A 1 137 VAL 137 137 137 VAL VAL A ? n 
A 1 138 ASN 138 138 138 ASN ASN A ? n 
A 1 139 LEU 139 139 139 LEU LEU A ? n 
A 1 140 THR 140 140 140 THR THR A ? n 
A 1 141 VAL 141 141 141 VAL VAL A ? n 
A 1 142 THR 142 142 142 THR THR A ? n 
A 1 143 GLU 143 143 143 GLU GLU A ? n 
A 1 144 ASP 144 144 144 ASP ASP A ? n 
A 1 145 HIS 145 145 145 HIS HIS A ? n 
A 1 146 GLU 146 146 146 GLU GLU A ? n 
A 1 147 CYS 147 147 147 CYS CYS A ? n 
A 1 148 LYS 148 148 148 LYS LYS A ? n 
A 1 149 ALA 149 149 149 ALA ALA A ? n 
A 1 150 ARG 150 150 150 ARG ARG A ? n 
A 1 151 TYR 151 151 151 TYR TYR A ? n 
A 1 152 ALA 152 152 152 ALA ALA A ? n 
A 1 153 SER 153 153 153 SER SER A ? n 
A 1 154 TYR 154 154 154 TYR TYR A ? n 
A 1 155 GLU 155 155 155 GLU GLU A ? n 
A 1 156 PRO 156 156 156 PRO PRO A ? n 
A 1 157 ASP 157 157 157 ASP ASP A ? n 
A 1 158 THR 158 158 158 THR THR A ? n 
A 1 159 MET 159 159 159 MET MET A ? n 
A 1 160 LEU 160 160 160 LEU LEU A ? n 
A 1 161 CYS 161 161 161 CYS CYS A ? n 
A 1 162 VAL 162 162 162 VAL VAL A ? n 
A 1 163 GLY 163 163 163 GLY GLY A ? n 
A 1 164 ASN 164 164 164 ASN ASN A ? n 
A 1 165 PRO 165 165 165 PRO PRO A ? n 
A 1 166 ARG 166 166 166 ARG ARG A ? n 
A 1 167 LYS 167 167 167 LYS LYS A ? n 
A 1 168 LYS 168 168 168 LYS LYS A ? n 
A 1 169 LYS 169 169 169 LYS LYS A ? n 
A 1 170 THR 170 170 170 THR THR A ? n 
A 1 171 ALA 171 171 171 ALA ALA A ? n 
A 1 172 PHE 172 172 172 PHE PHE A ? n 
A 1 173 GLU 173 173 173 GLU GLU A ? n 
A 1 174 GLY 174 174 174 GLY GLY A ? n 
A 1 175 ASP 175 175 175 ASP ASP A ? n 
A 1 176 SER 176 176 176 SER SER A ? n 
A 1 177 GLY 177 177 177 GLY GLY A ? n 
A 1 178 SER 178 178 178 SER SER A ? n 
A 1 179 PRO 179 179 179 PRO PRO A ? n 
A 1 180 LEU 180 180 180 LEU LEU A ? n 
A 1 181 VAL 181 181 181 VAL VAL A ? n 
A 1 182 CYS 182 182 182 CYS CYS A ? n 
A 1 183 LYS 183 183 183 LYS LYS A ? n 
A 1 184 LYS 184 184 184 LYS LYS A ? n 
A 1 185 LYS 185 185 185 LYS LYS A ? n 
A 1 186 ALA 186 186 186 ALA ALA A ? n 
A 1 187 GLN 187 187 187 GLN GLN A ? n 
A 1 188 GLY 188 188 188 GLY GLY A ? n 
A 1 189 ILE 189 189 189 ILE ILE A ? n 
A 1 190 VAL 190 190 190 VAL VAL A ? n 
A 1 191 SER 191 191 191 SER SER A ? n 
A 1 192 TYR 192 192 192 TYR TYR A ? n 
A 1 193 GLY 193 193 193 GLY GLY A ? n 
A 1 194 ASN 194 194 194 ASN ASN A ? n 
A 1 195 SER 195 195 195 SER SER A ? n 
A 1 196 ARG 196 196 196 ARG ARG A ? n 
A 1 197 PRO 197 197 197 PRO PRO A ? n 
A 1 198 LEU 198 198 198 LEU LEU A ? n 
A 1 199 PRO 199 199 199 PRO PRO A ? n 
A 1 200 PRO 200 200 200 PRO PRO A ? n 
A 1 201 ARG 201 201 201 ARG ARG A ? n 
A 1 202 VAL 202 202 202 VAL VAL A ? n 
A 1 203 PHE 203 203 203 PHE PHE A ? n 
A 1 204 THR 204 204 204 THR THR A ? n 
A 1 205 ARG 205 205 205 ARG ARG A ? n 
A 1 206 ILE 206 206 206 ILE ILE A ? n 
A 1 207 ALA 207 207 207 ALA ALA A ? n 
A 1 208 SER 208 208 208 SER SER A ? n 
A 1 209 PHE 209 209 209 PHE PHE A ? n 
A 1 210 LEU 210 210 210 LEU LEU A ? n 
A 1 211 PRO 211 211 211 PRO PRO A ? n 
A 1 212 TRP 212 212 212 TRP TRP A ? n 
A 1 213 ILE 213 213 213 ILE ILE A ? n 
A 1 214 GLN 214 214 214 GLN GLN A ? n 
A 1 215 GLU 215 215 215 GLU GLU A ? n 
A 1 216 THR 216 216 216 THR THR A ? n 
A 1 217 LEU 217 217 217 LEU LEU A ? n 
A 1 218 GLU 218 218 218 GLU GLU A ? n 
A 1 219 GLN 219 219 219 GLN GLN A ? n 
A 1 220 PHE 220 220 220 PHE PHE A ? n 
# 
loop_
_atom_site.group_PDB 
_atom_site.id 
_atom_site.type_symbol 
_atom_site.label_atom_id 
_atom_site.label_alt_id 
_atom_site.label_comp_id 
_atom_site.label_asym_id 
_atom_site.label_entity_id 
_atom_site.label_seq_id 
_atom_site.pdbx_PDB_ins_code 
_atom_site.Cartn_x 
_atom_site.Cartn_y 
_atom_site.Cartn_z 
_atom_site.occupancy 
_atom_site.B_iso_or_equiv 
_atom_site.pdbx_formal_charge 
_atom_site.auth_seq_id 
_atom_site.auth_comp_id 
_atom_site.auth_asym_id 
_atom_site.auth_atom_id 
_atom_site.pdbx_PDB_model_num 
ATOM 1    N N   ? GLU A 1   1 ?  -5.914   7.706  -7.108 1.000 80.690 ? 1   GLU A N   1 
ATOM 2    C CA  ? GLU A 1   1 ?  -6.413   7.931  -8.461 1.000 80.690 ? 1   GLU A CA  1 
ATOM 3    C C   ? GLU A 1   1 ?  -5.947   6.831  -9.411 1.000 80.690 ? 1   GLU A C   1 
ATOM 4    C CB  ? GLU A 1   1 ?  -5.964   9.299  -8.979 1.000 80.690 ? 1   GLU A CB  1 
ATOM 5    O O   ? GLU A 1   1 ?  -4.781   6.431  -9.381 1.000 80.690 ? 1   GLU A O   1 
ATOM 6    C CG  ? GLU A 1   1 ?  -6.467  10.468  -8.145 1.000 80.690 ? 1   GLU A CG  1 
ATOM 7    C CD  ? GLU A 1   1 ?  -6.023  11.821  -8.679 1.000 80.690 ? 1   GLU A CD  1 
ATOM 8    O OE1 ? GLU A 1   1 ?  -6.399  12.859  -8.089 1.000 80.690 ? 1   GLU A OE1 1 
ATOM 9    O OE2 ? GLU A 1   1 ?  -5.295  11.843  -9.696 1.000 80.690 ? 1   GLU A OE2 1 
ATOM 10   N N   ? ILE A 1   2 ?  -6.867   6.226 -10.085 1.000 86.430 ? 2   ILE A N   1 
ATOM 11   C CA  ? ILE A 1   2 ?  -6.621   5.125 -11.010 1.000 86.430 ? 2   ILE A CA  1 
ATOM 12   C C   ? ILE A 1   2 ?  -6.876   5.588 -12.443 1.000 86.430 ? 2   ILE A C   1 
ATOM 13   C CB  ? ILE A 1   2 ?  -7.502   3.900 -10.678 1.000 86.430 ? 2   ILE A CB  1 
ATOM 14   O O   ? ILE A 1   2 ?  -8.025   5.647 -12.887 1.000 86.430 ? 2   ILE A O   1 
ATOM 15   C CG1 ? ILE A 1   2 ?  -7.314   3.489  -9.213 1.000 86.430 ? 2   ILE A CG1 1 
ATOM 16   C CG2 ? ILE A 1   2 ?  -7.183   2.734 -11.618 1.000 86.430 ? 2   ILE A CG2 1 
ATOM 17   C CD1 ? ILE A 1   2 ?  -5.884   3.111  -8.854 1.000 86.430 ? 2   ILE A CD1 1 
ATOM 18   N N   ? ILE A 1   3 ?  -5.901   6.057 -13.223 1.000 87.560 ? 3   ILE A N   1 
ATOM 19   C CA  ? ILE A 1   3 ?  -6.027   6.567 -14.584 1.000 87.560 ? 3   ILE A CA  1 
ATOM 20   C C   ? ILE A 1   3 ?  -6.098   5.400 -15.567 1.000 87.560 ? 3   ILE A C   1 
ATOM 21   C CB  ? ILE A 1   3 ?  -4.854   7.504 -14.948 1.000 87.560 ? 3   ILE A CB  1 
ATOM 22   O O   ? ILE A 1   3 ?  -5.256   4.500 -15.533 1.000 87.560 ? 3   ILE A O   1 
ATOM 23   C CG1 ? ILE A 1   3 ?  -4.755   8.653 -13.938 1.000 87.560 ? 3   ILE A CG1 1 
ATOM 24   C CG2 ? ILE A 1   3 ?  -5.014   8.041 -16.373 1.000 87.560 ? 3   ILE A CG2 1 
ATOM 25   C CD1 ? ILE A 1   3 ?  -5.912   9.640 -14.007 1.000 87.560 ? 3   ILE A CD1 1 
ATOM 26   N N   ? GLY A 1   4 ?  -7.163   5.449 -16.436 1.000 86.220 ? 4   GLY A N   1 
ATOM 27   C CA  ? GLY A 1   4 ?  -7.268   4.423 -17.461 1.000 86.220 ? 4   GLY A CA  1 
ATOM 28   C C   ? GLY A 1   4 ?  -7.825   3.112 -16.939 1.000 86.220 ? 4   GLY A C   1 
ATOM 29   O O   ? GLY A 1   4 ?  -7.721   2.078 -17.603 1.000 86.220 ? 4   GLY A O   1 
ATOM 30   N N   ? GLY A 1   5 ?  -8.315   3.142 -15.592 1.000 90.050 ? 5   GLY A N   1 
ATOM 31   C CA  ? GLY A 1   5 ?  -8.916   1.967 -14.981 1.000 90.050 ? 5   GLY A CA  1 
ATOM 32   C C   ? GLY A 1   5 ? -10.409   1.863 -15.229 1.000 90.050 ? 5   GLY A C   1 
ATOM 33   O O   ? GLY A 1   5 ? -10.977   2.664 -15.974 1.000 90.050 ? 5   GLY A O   1 
ATOM 34   N N   ? HIS A 1   6 ? -10.997   0.875 -14.740 1.000 93.660 ? 6   HIS A N   1 
ATOM 35   C CA  ? HIS A 1   6 ? -12.440   0.680 -14.811 1.000 93.660 ? 6   HIS A CA  1 
ATOM 36   C C   ? HIS A 1   6 ? -13.035   0.453 -13.425 1.000 93.660 ? 6   HIS A C   1 
ATOM 37   C CB  ? HIS A 1   6 ? -12.777  -0.499 -15.726 1.000 93.660 ? 6   HIS A CB  1 
ATOM 38   O O   ? HIS A 1   6 ? -12.313   0.116 -12.483 1.000 93.660 ? 6   HIS A O   1 
ATOM 39   C CG  ? HIS A 1   6 ? -12.216  -1.803 -15.257 1.000 93.660 ? 6   HIS A CG  1 
ATOM 40   C CD2 ? HIS A 1   6 ? -12.766  -2.792 -14.515 1.000 93.660 ? 6   HIS A CD2 1 
ATOM 41   N ND1 ? HIS A 1   6 ? -10.930  -2.206 -15.546 1.000 93.660 ? 6   HIS A ND1 1 
ATOM 42   C CE1 ? HIS A 1   6 ? -10.714  -3.392 -15.001 1.000 93.660 ? 6   HIS A CE1 1 
ATOM 43   N NE2 ? HIS A 1   6 ? -11.813  -3.770 -14.370 1.000 93.660 ? 6   HIS A NE2 1 
ATOM 44   N N   ? GLU A 1   7 ? -14.286   0.779 -13.315 1.000 95.570 ? 7   GLU A N   1 
ATOM 45   C CA  ? GLU A 1   7 ? -14.946   0.579 -12.029 1.000 95.570 ? 7   GLU A CA  1 
ATOM 46   C C   ? GLU A 1   7 ? -14.812  -0.867 -11.558 1.000 95.570 ? 7   GLU A C   1 
ATOM 47   C CB  ? GLU A 1   7 ? -16.424   0.968 -12.117 1.000 95.570 ? 7   GLU A CB  1 
ATOM 48   O O   ? GLU A 1   7 ? -15.011  -1.800 -12.338 1.000 95.570 ? 7   GLU A O   1 
ATOM 49   C CG  ? GLU A 1   7 ? -17.168   0.863 -10.793 1.000 95.570 ? 7   GLU A CG  1 
ATOM 50   C CD  ? GLU A 1   7 ? -18.600   1.367 -10.868 1.000 95.570 ? 7   GLU A CD  1 
ATOM 51   O OE1 ? GLU A 1   7 ? -19.436   0.946 -10.037 1.000 95.570 ? 7   GLU A OE1 1 
ATOM 52   O OE2 ? GLU A 1   7 ? -18.889   2.190 -11.766 1.000 95.570 ? 7   GLU A OE2 1 
ATOM 53   N N   ? ALA A 1   8 ? -14.430  -1.066 -10.323 1.000 95.980 ? 8   ALA A N   1 
ATOM 54   C CA  ? ALA A 1   8 ? -14.353  -2.389  -9.709 1.000 95.980 ? 8   ALA A CA  1 
ATOM 55   C C   ? ALA A 1   8 ? -15.746  -2.949  -9.436 1.000 95.980 ? 8   ALA A C   1 
ATOM 56   C CB  ? ALA A 1   8 ? -13.544  -2.330  -8.416 1.000 95.980 ? 8   ALA A CB  1 
ATOM 57   O O   ? ALA A 1   8 ? -16.679  -2.195  -9.149 1.000 95.980 ? 8   ALA A O   1 
ATOM 58   N N   ? GLU A 1   9 ? -15.823  -4.287  -9.662 1.000 96.030 ? 9   GLU A N   1 
ATOM 59   C CA  ? GLU A 1   9 ? -17.051  -4.901  -9.165 1.000 96.030 ? 9   GLU A CA  1 
ATOM 60   C C   ? GLU A 1   9 ? -17.253  -4.609  -7.681 1.000 96.030 ? 9   GLU A C   1 
ATOM 61   C CB  ? GLU A 1   9 ? -17.033  -6.413  -9.406 1.000 96.030 ? 9   GLU A CB  1 
ATOM 62   O O   ? GLU A 1   9 ? -16.324  -4.753  -6.883 1.000 96.030 ? 9   GLU A O   1 
ATOM 63   C CG  ? GLU A 1   9 ? -17.273  -6.807 -10.856 1.000 96.030 ? 9   GLU A CG  1 
ATOM 64   C CD  ? GLU A 1   9 ? -17.233  -8.310 -11.084 1.000 96.030 ? 9   GLU A CD  1 
ATOM 65   O OE1 ? GLU A 1   9 ? -17.819  -8.788 -12.081 1.000 96.030 ? 9   GLU A OE1 1 
ATOM 66   O OE2 ? GLU A 1   9 ? -16.612  -9.014 -10.257 1.000 96.030 ? 9   GLU A OE2 1 
ATOM 67   N N   ? PRO A 1  10 ? -18.466  -4.065  -7.314 1.000 95.180 ? 10  PRO A N   1 
ATOM 68   C CA  ? PRO A 1  10 ? -18.703  -3.774  -5.898 1.000 95.180 ? 10  PRO A CA  1 
ATOM 69   C C   ? PRO A 1  10 ? -18.285  -4.922  -4.982 1.000 95.180 ? 10  PRO A C   1 
ATOM 70   C CB  ? PRO A 1  10 ? -20.215  -3.546  -5.833 1.000 95.180 ? 10  PRO A CB  1 
ATOM 71   O O   ? PRO A 1  10 ? -18.614  -6.081  -5.249 1.000 95.180 ? 10  PRO A O   1 
ATOM 72   C CG  ? PRO A 1  10 ? -20.585  -3.046  -7.192 1.000 95.180 ? 10  PRO A CG  1 
ATOM 73   C CD  ? PRO A 1  10 ? -19.750  -3.769  -8.209 1.000 95.180 ? 10  PRO A CD  1 
ATOM 74   N N   ? HIS A 1  11 ? -17.362  -4.482  -3.992 1.000 94.140 ? 11  HIS A N   1 
ATOM 75   C CA  ? HIS A 1  11 ? -16.951  -5.352  -2.896 1.000 94.140 ? 11  HIS A CA  1 
ATOM 76   C C   ? HIS A 1  11 ? -16.064  -6.487  -3.396 1.000 94.140 ? 11  HIS A C   1 
ATOM 77   C CB  ? HIS A 1  11 ? -18.175  -5.921  -2.176 1.000 94.140 ? 11  HIS A CB  1 
ATOM 78   O O   ? HIS A 1  11 ? -15.931  -7.516  -2.730 1.000 94.140 ? 11  HIS A O   1 
ATOM 79   C CG  ? HIS A 1  11 ? -19.106  -4.872  -1.655 1.000 94.140 ? 11  HIS A CG  1 
ATOM 80   C CD2 ? HIS A 1  11 ? -18.995  -4.028  -0.603 1.000 94.140 ? 11  HIS A CD2 1 
ATOM 81   N ND1 ? HIS A 1  11 ? -20.326  -4.604  -2.238 1.000 94.140 ? 11  HIS A ND1 1 
ATOM 82   C CE1 ? HIS A 1  11 ? -20.925  -3.636  -1.565 1.000 94.140 ? 11  HIS A CE1 1 
ATOM 83   N NE2 ? HIS A 1  11 ? -20.139  -3.269  -0.568 1.000 94.140 ? 11  HIS A NE2 1 
ATOM 84   N N   ? SER A 1  12 ? -15.550  -6.459  -4.588 1.000 96.190 ? 12  SER A N   1 
ATOM 85   C CA  ? SER A 1  12 ? -14.581  -7.403  -5.135 1.000 96.190 ? 12  SER A CA  1 
ATOM 86   C C   ? SER A 1  12 ? -13.202  -7.202  -4.515 1.000 96.190 ? 12  SER A C   1 
ATOM 87   C CB  ? SER A 1  12 ? -14.491  -7.259  -6.655 1.000 96.190 ? 12  SER A CB  1 
ATOM 88   O O   ? SER A 1  12 ? -12.334  -8.070  -4.625 1.000 96.190 ? 12  SER A O   1 
ATOM 89   O OG  ? SER A 1  12 ? -14.012  -5.973  -7.011 1.000 96.190 ? 12  SER A OG  1 
ATOM 90   N N   ? ARG A 1  13 ? -12.917  -6.217  -3.822 1.000 97.070 ? 13  ARG A N   1 
ATOM 91   C CA  ? ARG A 1  13 ? -11.692  -5.883  -3.102 1.000 97.070 ? 13  ARG A CA  1 
ATOM 92   C C   ? ARG A 1  13 ? -11.981  -5.607  -1.630 1.000 97.070 ? 13  ARG A C   1 
ATOM 93   C CB  ? ARG A 1  13 ? -11.008  -4.671  -3.738 1.000 97.070 ? 13  ARG A CB  1 
ATOM 94   O O   ? ARG A 1  13 ? -11.882  -4.465  -1.176 1.000 97.070 ? 13  ARG A O   1 
ATOM 95   C CG  ? ARG A 1  13 ? -10.766  -4.814  -5.232 1.000 97.070 ? 13  ARG A CG  1 
ATOM 96   C CD  ? ARG A 1  13 ?  -9.725  -5.883  -5.535 1.000 97.070 ? 13  ARG A CD  1 
ATOM 97   N NE  ? ARG A 1  13 ?  -9.361  -5.896  -6.949 1.000 97.070 ? 13  ARG A NE  1 
ATOM 98   N NH1 ? ARG A 1  13 ? -10.970  -7.436  -7.561 1.000 97.070 ? 13  ARG A NH1 1 
ATOM 99   N NH2 ? ARG A 1  13 ?  -9.549  -6.569  -9.137 1.000 97.070 ? 13  ARG A NH2 1 
ATOM 100  C CZ  ? ARG A 1  13 ?  -9.961  -6.634  -7.879 1.000 97.070 ? 13  ARG A CZ  1 
ATOM 101  N N   ? PRO A 1  14 ? -12.283  -6.600  -0.887 1.000 97.320 ? 14  PRO A N   1 
ATOM 102  C CA  ? PRO A 1  14 ? -12.799  -6.464   0.477 1.000 97.320 ? 14  PRO A CA  1 
ATOM 103  C C   ? PRO A 1  14 ? -11.717  -6.068   1.479 1.000 97.320 ? 14  PRO A C   1 
ATOM 104  C CB  ? PRO A 1  14 ? -13.346  -7.860   0.788 1.000 97.320 ? 14  PRO A CB  1 
ATOM 105  O O   ? PRO A 1  14 ? -12.028  -5.707   2.618 1.000 97.320 ? 14  PRO A O   1 
ATOM 106  C CG  ? PRO A 1  14 ? -12.530  -8.786  -0.054 1.000 97.320 ? 14  PRO A CG  1 
ATOM 107  C CD  ? PRO A 1  14 ? -12.229  -8.106  -1.358 1.000 97.320 ? 14  PRO A CD  1 
ATOM 108  N N   ? TYR A 1  15 ? -10.428  -5.995   1.035 1.000 98.240 ? 15  TYR A N   1 
ATOM 109  C CA  ? TYR A 1  15 ?  -9.298  -5.617   1.876 1.000 98.240 ? 15  TYR A CA  1 
ATOM 110  C C   ? TYR A 1  15 ?  -9.021  -4.122   1.778 1.000 98.240 ? 15  TYR A C   1 
ATOM 111  C CB  ? TYR A 1  15 ?  -8.047  -6.408   1.483 1.000 98.240 ? 15  TYR A CB  1 
ATOM 112  O O   ? TYR A 1  15 ?  -8.209  -3.584   2.535 1.000 98.240 ? 15  TYR A O   1 
ATOM 113  C CG  ? TYR A 1  15 ?  -7.784  -6.427  -0.004 1.000 98.240 ? 15  TYR A CG  1 
ATOM 114  C CD1 ? TYR A 1  15 ?  -8.124  -7.535  -0.777 1.000 98.240 ? 15  TYR A CD1 1 
ATOM 115  C CD2 ? TYR A 1  15 ?  -7.193  -5.339  -0.637 1.000 98.240 ? 15  TYR A CD2 1 
ATOM 116  C CE1 ? TYR A 1  15 ?  -7.882  -7.558  -2.146 1.000 98.240 ? 15  TYR A CE1 1 
ATOM 117  C CE2 ? TYR A 1  15 ?  -6.946  -5.351  -2.006 1.000 98.240 ? 15  TYR A CE2 1 
ATOM 118  O OH  ? TYR A 1  15 ?  -7.052  -6.480  -4.106 1.000 98.240 ? 15  TYR A OH  1 
ATOM 119  C CZ  ? TYR A 1  15 ?  -7.294  -6.463  -2.751 1.000 98.240 ? 15  TYR A CZ  1 
ATOM 120  N N   ? MET A 1  16 ?  -9.645  -3.405   0.809 1.000 97.810 ? 16  MET A N   1 
ATOM 121  C CA  ? MET A 1  16 ?  -9.364  -1.997   0.543 1.000 97.810 ? 16  MET A CA  1 
ATOM 122  C C   ? MET A 1  16 ?  -9.771  -1.128   1.729 1.000 97.810 ? 16  MET A C   1 
ATOM 123  C CB  ? MET A 1  16 ? -10.092  -1.532  -0.720 1.000 97.810 ? 16  MET A CB  1 
ATOM 124  O O   ? MET A 1  16 ? -10.811  -1.362   2.347 1.000 97.810 ? 16  MET A O   1 
ATOM 125  C CG  ? MET A 1  16 ?  -9.445  -2.009  -2.010 1.000 97.810 ? 16  MET A CG  1 
ATOM 126  S SD  ? MET A 1  16 ?  -7.752  -1.339  -2.237 1.000 97.810 ? 16  MET A SD  1 
ATOM 127  C CE  ? MET A 1  16 ?  -8.134   0.415  -2.498 1.000 97.810 ? 16  MET A CE  1 
ATOM 128  N N   ? ALA A 1  17 ?  -8.882  -0.153   1.984 1.000 97.720 ? 17  ALA A N   1 
ATOM 129  C CA  ? ALA A 1  17 ?  -9.132   0.832   3.032 1.000 97.720 ? 17  ALA A CA  1 
ATOM 130  C C   ? ALA A 1  17 ?  -9.055   2.253   2.480 1.000 97.720 ? 17  ALA A C   1 
ATOM 131  C CB  ? ALA A 1  17 ?  -8.137   0.655   4.177 1.000 97.720 ? 17  ALA A CB  1 
ATOM 132  O O   ? ALA A 1  17 ?  -8.097   2.606   1.789 1.000 97.720 ? 17  ALA A O   1 
ATOM 133  N N   ? HIS A 1  18 ? -10.067   2.986   2.773 1.000 97.270 ? 18  HIS A N   1 
ATOM 134  C CA  ? HIS A 1  18 ? -10.071   4.420   2.507 1.000 97.270 ? 18  HIS A CA  1 
ATOM 135  C C   ? HIS A 1  18 ?  -9.660   5.211   3.745 1.000 97.270 ? 18  HIS A C   1 
ATOM 136  C CB  ? HIS A 1  18 ? -11.452   4.873   2.029 1.000 97.270 ? 18  HIS A CB  1 
ATOM 137  O O   ? HIS A 1  18 ? -10.301   5.108   4.793 1.000 97.270 ? 18  HIS A O   1 
ATOM 138  C CG  ? HIS A 1  18 ? -11.523   6.329   1.696 1.000 97.270 ? 18  HIS A CG  1 
ATOM 139  C CD2 ? HIS A 1  18 ? -11.049   7.023   0.634 1.000 97.270 ? 18  HIS A CD2 1 
ATOM 140  N ND1 ? HIS A 1  18 ? -12.143   7.250   2.512 1.000 97.270 ? 18  HIS A ND1 1 
ATOM 141  C CE1 ? HIS A 1  18 ? -12.048   8.450   1.965 1.000 97.270 ? 18  HIS A CE1 1 
ATOM 142  N NE2 ? HIS A 1  18 ? -11.388   8.340   0.825 1.000 97.270 ? 18  HIS A NE2 1 
ATOM 143  N N   ? LEU A 1  19 ?  -8.526   5.958   3.604 1.000 97.160 ? 19  LEU A N   1 
ATOM 144  C CA  ? LEU A 1  19 ?  -8.031   6.729   4.739 1.000 97.160 ? 19  LEU A CA  1 
ATOM 145  C C   ? LEU A 1  19 ?  -8.436   8.194   4.618 1.000 97.160 ? 19  LEU A C   1 
ATOM 146  C CB  ? LEU A 1  19 ?  -6.508   6.615   4.842 1.000 97.160 ? 19  LEU A CB  1 
ATOM 147  O O   ? LEU A 1  19 ?  -8.149   8.841   3.608 1.000 97.160 ? 19  LEU A O   1 
ATOM 148  C CG  ? LEU A 1  19 ?  -5.944   5.205   5.026 1.000 97.160 ? 19  LEU A CG  1 
ATOM 149  C CD1 ? LEU A 1  19 ?  -4.815   4.952   4.032 1.000 97.160 ? 19  LEU A CD1 1 
ATOM 150  C CD2 ? LEU A 1  19 ?  -5.459   5.006   6.458 1.000 97.160 ? 19  LEU A CD2 1 
ATOM 151  N N   ? LEU A 1  20 ?  -9.134   8.666   5.622 1.000 95.540 ? 20  LEU A N   1 
ATOM 152  C CA  ? LEU A 1  20 ?  -9.413  10.090   5.772 1.000 95.540 ? 20  LEU A CA  1 
ATOM 153  C C   ? LEU A 1  20 ?  -8.435  10.735   6.748 1.000 95.540 ? 20  LEU A C   1 
ATOM 154  C CB  ? LEU A 1  20 ? -10.850  10.308   6.252 1.000 95.540 ? 20  LEU A CB  1 
ATOM 155  O O   ? LEU A 1  20 ?  -8.481  10.464   7.950 1.000 95.540 ? 20  LEU A O   1 
ATOM 156  C CG  ? LEU A 1  20 ? -11.958   9.811   5.323 1.000 95.540 ? 20  LEU A CG  1 
ATOM 157  C CD1 ? LEU A 1  20 ? -13.310   9.880   6.026 1.000 95.540 ? 20  LEU A CD1 1 
ATOM 158  C CD2 ? LEU A 1  20 ? -11.978  10.622   4.032 1.000 95.540 ? 20  LEU A CD2 1 
ATOM 159  N N   ? ILE A 1  21 ?  -7.468  11.459   6.123 1.000 94.750 ? 21  ILE A N   1 
ATOM 160  C CA  ? ILE A 1  21 ?  -6.415  12.122   6.885 1.000 94.750 ? 21  ILE A CA  1 
ATOM 161  C C   ? ILE A 1  21 ?  -6.659  13.630   6.898 1.000 94.750 ? 21  ILE A C   1 
ATOM 162  C CB  ? ILE A 1  21 ?  -5.017  11.810   6.305 1.000 94.750 ? 21  ILE A CB  1 
ATOM 163  O O   ? ILE A 1  21 ?  -6.389  14.317   5.910 1.000 94.750 ? 21  ILE A O   1 
ATOM 164  C CG1 ? ILE A 1  21 ?  -4.855  10.302   6.084 1.000 94.750 ? 21  ILE A CG1 1 
ATOM 165  C CG2 ? ILE A 1  21 ?  -3.918  12.350   7.225 1.000 94.750 ? 21  ILE A CG2 1 
ATOM 166  C CD1 ? ILE A 1  21 ?  -3.614   9.923   5.288 1.000 94.750 ? 21  ILE A CD1 1 
ATOM 167  N N   ? ASN A 1  22 ?  -7.245  14.199   7.928 1.000 88.440 ? 22  ASN A N   1 
ATOM 168  C CA  ? ASN A 1  22 ?  -7.662  15.597   7.925 1.000 88.440 ? 22  ASN A CA  1 
ATOM 169  C C   ? ASN A 1  22 ?  -8.485  15.934   6.685 1.000 88.440 ? 22  ASN A C   1 
ATOM 170  C CB  ? ASN A 1  22 ?  -6.445  16.520   8.022 1.000 88.440 ? 22  ASN A CB  1 
ATOM 171  O O   ? ASN A 1  22 ?  -9.564  15.376   6.481 1.000 88.440 ? 22  ASN A O   1 
ATOM 172  C CG  ? ASN A 1  22 ?  -5.626  16.278   9.274 1.000 88.440 ? 22  ASN A CG  1 
ATOM 173  N ND2 ? ASN A 1  22 ?  -4.309  16.399   9.155 1.000 88.440 ? 22  ASN A ND2 1 
ATOM 174  O OD1 ? ASN A 1  22 ?  -6.172  15.982  10.340 1.000 88.440 ? 22  ASN A OD1 1 
ATOM 175  N N   ? LYS A 1  23 ?  -8.060  16.825   5.703 1.000 82.930 ? 23  LYS A N   1 
ATOM 176  C CA  ? LYS A 1  23 ?  -8.782  17.187   4.488 1.000 82.930 ? 23  LYS A CA  1 
ATOM 177  C C   ? LYS A 1  23 ?  -8.216  16.457   3.273 1.000 82.930 ? 23  LYS A C   1 
ATOM 178  C CB  ? LYS A 1  23 ?  -8.730  18.699   4.262 1.000 82.930 ? 23  LYS A CB  1 
ATOM 179  O O   ? LYS A 1  23 ?  -8.556  16.781   2.133 1.000 82.930 ? 23  LYS A O   1 
ATOM 180  C CG  ? LYS A 1  23 ?  -9.460  19.509   5.323 1.000 82.930 ? 23  LYS A CG  1 
ATOM 181  C CD  ? LYS A 1  23 ?  -9.471  20.994   4.983 1.000 82.930 ? 23  LYS A CD  1 
ATOM 182  C CE  ? LYS A 1  23 ? -10.191  21.807   6.051 1.000 82.930 ? 23  LYS A CE  1 
ATOM 183  N NZ  ? LYS A 1  23 ? -10.155  23.270   5.751 1.000 82.930 ? 23  LYS A NZ  1 
ATOM 184  N N   ? SER A 1  24 ?  -7.267  15.469   3.561 1.000 89.850 ? 24  SER A N   1 
ATOM 185  C CA  ? SER A 1  24 ?  -6.651  14.706   2.480 1.000 89.850 ? 24  SER A CA  1 
ATOM 186  C C   ? SER A 1  24 ?  -7.076  13.243   2.524 1.000 89.850 ? 24  SER A C   1 
ATOM 187  C CB  ? SER A 1  24 ?  -5.127  14.805   2.554 1.000 89.850 ? 24  SER A CB  1 
ATOM 188  O O   ? SER A 1  24 ?  -7.636  12.783   3.522 1.000 89.850 ? 24  SER A O   1 
ATOM 189  O OG  ? SER A 1  24 ?  -4.705  16.155   2.457 1.000 89.850 ? 24  SER A OG  1 
ATOM 190  N N   ? ARG A 1  25 ?  -6.836  12.572   1.383 1.000 92.100 ? 25  ARG A N   1 
ATOM 191  C CA  ? ARG A 1  25 ?  -7.194  11.162   1.272 1.000 92.100 ? 25  ARG A CA  1 
ATOM 192  C C   ? ARG A 1  25 ?  -5.983  10.318   0.892 1.000 92.100 ? 25  ARG A C   1 
ATOM 193  C CB  ? ARG A 1  25 ?  -8.311  10.969   0.244 1.000 92.100 ? 25  ARG A CB  1 
ATOM 194  O O   ? ARG A 1  25 ?  -5.116  10.769   0.140 1.000 92.100 ? 25  ARG A O   1 
ATOM 195  C CG  ? ARG A 1  25 ?  -7.930  11.391  -1.166 1.000 92.100 ? 25  ARG A CG  1 
ATOM 196  C CD  ? ARG A 1  25 ?  -9.121  11.336  -2.112 1.000 92.100 ? 25  ARG A CD  1 
ATOM 197  N NE  ? ARG A 1  25 ?  -8.727  11.609  -3.491 1.000 92.100 ? 25  ARG A NE  1 
ATOM 198  N NH1 ? ARG A 1  25 ? -10.882  11.917  -4.265 1.000 92.100 ? 25  ARG A NH1 1 
ATOM 199  N NH2 ? ARG A 1  25 ?  -9.105  12.113  -5.700 1.000 92.100 ? 25  ARG A NH2 1 
ATOM 200  C CZ  ? ARG A 1  25 ?  -9.572  11.879  -4.482 1.000 92.100 ? 25  ARG A CZ  1 
ATOM 201  N N   ? CYS A 1  26 ?  -5.924   9.081   1.422 1.000 96.030 ? 26  CYS A N   1 
ATOM 202  C CA  ? CYS A 1  26 ?  -4.989   8.021   1.061 1.000 96.030 ? 26  CYS A CA  1 
ATOM 203  C C   ? CYS A 1  26 ?  -5.682   6.664   1.045 1.000 96.030 ? 26  CYS A C   1 
ATOM 204  C CB  ? CYS A 1  26 ?  -3.811   7.991   2.035 1.000 96.030 ? 26  CYS A CB  1 
ATOM 205  O O   ? CYS A 1  26 ?  -6.807   6.531   1.530 1.000 96.030 ? 26  CYS A O   1 
ATOM 206  S SG  ? CYS A 1  26 ?  -2.565   9.258   1.710 1.000 96.030 ? 26  CYS A SG  1 
ATOM 207  N N   ? GLY A 1  27 ?  -4.954   5.800   0.446 1.000 96.520 ? 27  GLY A N   1 
ATOM 208  C CA  ? GLY A 1  27 ?  -5.423   4.425   0.495 1.000 96.520 ? 27  GLY A CA  1 
ATOM 209  C C   ? GLY A 1  27 ?  -4.700   3.584   1.530 1.000 96.520 ? 27  GLY A C   1 
ATOM 210  O O   ? GLY A 1  27 ?  -3.788   4.068   2.203 1.000 96.520 ? 27  GLY A O   1 
ATOM 211  N N   ? GLY A 1  28 ?  -5.070   2.373   1.753 1.000 97.930 ? 28  GLY A N   1 
ATOM 212  C CA  ? GLY A 1  28 ?  -4.520   1.323   2.595 1.000 97.930 ? 28  GLY A CA  1 
ATOM 213  C C   ? GLY A 1  28 ?  -5.205  -0.017   2.402 1.000 97.930 ? 28  GLY A C   1 
ATOM 214  O O   ? GLY A 1  28 ?  -6.130  -0.137   1.595 1.000 97.930 ? 28  GLY A O   1 
ATOM 215  N N   ? PHE A 1  29 ?  -4.665  -0.990   3.102 1.000 98.620 ? 29  PHE A N   1 
ATOM 216  C CA  ? PHE A 1  29 ?  -5.299  -2.298   2.984 1.000 98.620 ? 29  PHE A CA  1 
ATOM 217  C C   ? PHE A 1  29 ?  -5.124  -3.102   4.266 1.000 98.620 ? 29  PHE A C   1 
ATOM 218  C CB  ? PHE A 1  29 ?  -4.719  -3.072   1.795 1.000 98.620 ? 29  PHE A CB  1 
ATOM 219  O O   ? PHE A 1  29 ?  -4.131  -2.937   4.978 1.000 98.620 ? 29  PHE A O   1 
ATOM 220  C CG  ? PHE A 1  29 ?  -3.221  -3.204   1.830 1.000 98.620 ? 29  PHE A CG  1 
ATOM 221  C CD1 ? PHE A 1  29 ?  -2.409  -2.201   1.315 1.000 98.620 ? 29  PHE A CD1 1 
ATOM 222  C CD2 ? PHE A 1  29 ?  -2.624  -4.332   2.377 1.000 98.620 ? 29  PHE A CD2 1 
ATOM 223  C CE1 ? PHE A 1  29 ?  -1.021  -2.320   1.345 1.000 98.620 ? 29  PHE A CE1 1 
ATOM 224  C CE2 ? PHE A 1  29 ?  -1.238  -4.459   2.411 1.000 98.620 ? 29  PHE A CE2 1 
ATOM 225  C CZ  ? PHE A 1  29 ?  -0.439  -3.452   1.893 1.000 98.620 ? 29  PHE A CZ  1 
ATOM 226  N N   ? LEU A 1  30 ?  -6.170  -3.869   4.558 1.000 98.520 ? 30  LEU A N   1 
ATOM 227  C CA  ? LEU A 1  30 ?  -6.278  -4.638   5.793 1.000 98.520 ? 30  LEU A CA  1 
ATOM 228  C C   ? LEU A 1  30 ?  -5.470  -5.928   5.703 1.000 98.520 ? 30  LEU A C   1 
ATOM 229  C CB  ? LEU A 1  30 ?  -7.744  -4.960   6.097 1.000 98.520 ? 30  LEU A CB  1 
ATOM 230  O O   ? LEU A 1  30 ?  -5.698  -6.747   4.810 1.000 98.520 ? 30  LEU A O   1 
ATOM 231  C CG  ? LEU A 1  30 ?  -8.044  -5.490   7.500 1.000 98.520 ? 30  LEU A CG  1 
ATOM 232  C CD1 ? LEU A 1  30 ?  -7.771  -4.411   8.544 1.000 98.520 ? 30  LEU A CD1 1 
ATOM 233  C CD2 ? LEU A 1  30 ?  -9.487  -5.975   7.591 1.000 98.520 ? 30  LEU A CD2 1 
ATOM 234  N N   ? VAL A 1  31 ?  -4.485  -6.179   6.694 1.000 97.860 ? 31  VAL A N   1 
ATOM 235  C CA  ? VAL A 1  31 ?  -3.656  -7.380   6.701 1.000 97.860 ? 31  VAL A CA  1 
ATOM 236  C C   ? VAL A 1  31 ?  -3.978  -8.223   7.933 1.000 97.860 ? 31  VAL A C   1 
ATOM 237  C CB  ? VAL A 1  31 ?  -2.151  -7.031   6.671 1.000 97.860 ? 31  VAL A CB  1 
ATOM 238  O O   ? VAL A 1  31 ?  -3.661  -9.414   7.978 1.000 97.860 ? 31  VAL A O   1 
ATOM 239  C CG1 ? VAL A 1  31 ?  -1.762  -6.432   5.321 1.000 97.860 ? 31  VAL A CG1 1 
ATOM 240  C CG2 ? VAL A 1  31 ?  -1.805  -6.069   7.806 1.000 97.860 ? 31  VAL A CG2 1 
ATOM 241  N N   ? LYS A 1  32 ?  -4.653  -7.618   8.965 1.000 97.270 ? 32  LYS A N   1 
ATOM 242  C CA  ? LYS A 1  32 ?  -5.280  -8.188  10.154 1.000 97.270 ? 32  LYS A CA  1 
ATOM 243  C C   ? LYS A 1  32 ?  -6.533  -7.408  10.542 1.000 97.270 ? 32  LYS A C   1 
ATOM 244  C CB  ? LYS A 1  32 ?  -4.294  -8.210  11.323 1.000 97.270 ? 32  LYS A CB  1 
ATOM 245  O O   ? LYS A 1  32 ?  -6.716  -6.265  10.117 1.000 97.270 ? 32  LYS A O   1 
ATOM 246  C CG  ? LYS A 1  32 ?  -3.097  -9.124  11.106 1.000 97.270 ? 32  LYS A CG  1 
ATOM 247  C CD  ? LYS A 1  32 ?  -2.220  -9.201  12.349 1.000 97.270 ? 32  LYS A CD  1 
ATOM 248  C CE  ? LYS A 1  32 ?  -1.079 -10.193  12.168 1.000 97.270 ? 32  LYS A CE  1 
ATOM 249  N NZ  ? LYS A 1  32 ?  -0.244 -10.308  13.401 1.000 97.270 ? 32  LYS A NZ  1 
ATOM 250  N N   ? PRO A 1  33 ?  -7.412  -8.019  11.403 1.000 97.660 ? 33  PRO A N   1 
ATOM 251  C CA  ? PRO A 1  33 ?  -8.639  -7.316  11.783 1.000 97.660 ? 33  PRO A CA  1 
ATOM 252  C C   ? PRO A 1  33 ?  -8.366  -5.964  12.438 1.000 97.660 ? 33  PRO A C   1 
ATOM 253  C CB  ? PRO A 1  33 ?  -9.305  -8.277  12.771 1.000 97.660 ? 33  PRO A CB  1 
ATOM 254  O O   ? PRO A 1  33 ?  -9.226  -5.079  12.418 1.000 97.660 ? 33  PRO A O   1 
ATOM 255  C CG  ? PRO A 1  33 ?  -8.846  -9.636  12.350 1.000 97.660 ? 33  PRO A CG  1 
ATOM 256  C CD  ? PRO A 1  33 ?  -7.428  -9.532  11.867 1.000 97.660 ? 33  PRO A CD  1 
ATOM 257  N N   ? THR A 1  34 ?  -7.152  -5.767  12.902 1.000 97.540 ? 34  THR A N   1 
ATOM 258  C CA  ? THR A 1  34 ?  -6.857  -4.529  13.615 1.000 97.540 ? 34  THR A CA  1 
ATOM 259  C C   ? THR A 1  34 ?  -5.705  -3.783  12.947 1.000 97.540 ? 34  THR A C   1 
ATOM 260  C CB  ? THR A 1  34 ?  -6.507  -4.803  15.089 1.000 97.540 ? 34  THR A CB  1 
ATOM 261  O O   ? THR A 1  34 ?  -5.162  -2.833  13.515 1.000 97.540 ? 34  THR A O   1 
ATOM 262  C CG2 ? THR A 1  34 ?  -7.700  -5.388  15.837 1.000 97.540 ? 34  THR A CG2 1 
ATOM 263  O OG1 ? THR A 1  34 ?  -5.416  -5.729  15.152 1.000 97.540 ? 34  THR A OG1 1 
ATOM 264  N N   ? VAL A 1  35 ?  -5.279  -4.323  11.771 1.000 98.170 ? 35  VAL A N   1 
ATOM 265  C CA  ? VAL A 1  35 ?  -4.040  -3.770  11.232 1.000 98.170 ? 35  VAL A CA  1 
ATOM 266  C C   ? VAL A 1  35 ?  -4.239  -3.387   9.767 1.000 98.170 ? 35  VAL A C   1 
ATOM 267  C CB  ? VAL A 1  35 ?  -2.868  -4.767  11.368 1.000 98.170 ? 35  VAL A CB  1 
ATOM 268  O O   ? VAL A 1  35 ?  -4.663  -4.214   8.955 1.000 98.170 ? 35  VAL A O   1 
ATOM 269  C CG1 ? VAL A 1  35 ?  -1.623  -4.237  10.658 1.000 98.170 ? 35  VAL A CG1 1 
ATOM 270  C CG2 ? VAL A 1  35 ?  -2.570  -5.042  12.841 1.000 98.170 ? 35  VAL A CG2 1 
ATOM 271  N N   ? VAL A 1  36 ?  -3.846  -2.109   9.418 1.000 98.610 ? 36  VAL A N   1 
ATOM 272  C CA  ? VAL A 1  36 ?  -3.855  -1.576   8.060 1.000 98.610 ? 36  VAL A CA  1 
ATOM 273  C C   ? VAL A 1  36 ?  -2.438  -1.187   7.647 1.000 98.610 ? 36  VAL A C   1 
ATOM 274  C CB  ? VAL A 1  36 ?  -4.799  -0.359   7.935 1.000 98.610 ? 36  VAL A CB  1 
ATOM 275  O O   ? VAL A 1  36 ?  -1.706  -0.567   8.423 1.000 98.610 ? 36  VAL A O   1 
ATOM 276  C CG1 ? VAL A 1  36 ?  -4.610   0.336   6.587 1.000 98.610 ? 36  VAL A CG1 1 
ATOM 277  C CG2 ? VAL A 1  36 ?  -6.253  -0.791   8.116 1.000 98.610 ? 36  VAL A CG2 1 
ATOM 278  N N   ? LEU A 1  37 ?  -2.081  -1.665   6.489 1.000 98.590 ? 37  LEU A N   1 
ATOM 279  C CA  ? LEU A 1  37 ?  -0.837  -1.179   5.902 1.000 98.590 ? 37  LEU A CA  1 
ATOM 280  C C   ? LEU A 1  37 ?  -1.102  -0.021   4.947 1.000 98.590 ? 37  LEU A C   1 
ATOM 281  C CB  ? LEU A 1  37 ?  -0.116  -2.310   5.163 1.000 98.590 ? 37  LEU A CB  1 
ATOM 282  O O   ? LEU A 1  37 ?  -2.062  -0.056   4.173 1.000 98.590 ? 37  LEU A O   1 
ATOM 283  C CG  ? LEU A 1  37 ?   0.487  -3.413   6.034 1.000 98.590 ? 37  LEU A CG  1 
ATOM 284  C CD1 ? LEU A 1  37 ?   1.255  -4.410   5.172 1.000 98.590 ? 37  LEU A CD1 1 
ATOM 285  C CD2 ? LEU A 1  37 ?   1.393  -2.815   7.104 1.000 98.590 ? 37  LEU A CD2 1 
ATOM 286  N N   ? THR A 1  38 ?  -0.207   1.009   4.952 1.000 98.560 ? 38  THR A N   1 
ATOM 287  C CA  ? THR A 1  38 ?  -0.305   2.182   4.090 1.000 98.560 ? 38  THR A CA  1 
ATOM 288  C C   ? THR A 1  38 ?   1.063   2.830   3.901 1.000 98.560 ? 38  THR A C   1 
ATOM 289  C CB  ? THR A 1  38 ?  -1.291   3.216   4.663 1.000 98.560 ? 38  THR A CB  1 
ATOM 290  O O   ? THR A 1  38 ?   2.074   2.308   4.376 1.000 98.560 ? 38  THR A O   1 
ATOM 291  C CG2 ? THR A 1  38 ?  -0.727   3.879   5.915 1.000 98.560 ? 38  THR A CG2 1 
ATOM 292  O OG1 ? THR A 1  38 ?  -1.546   4.224   3.676 1.000 98.560 ? 38  THR A OG1 1 
ATOM 293  N N   ? ALA A 1  39 ?   1.118   3.864   3.128 1.000 98.290 ? 39  ALA A N   1 
ATOM 294  C CA  ? ALA A 1  39 ?   2.371   4.585   2.919 1.000 98.290 ? 39  ALA A CA  1 
ATOM 295  C C   ? ALA A 1  39 ?   2.673   5.511   4.093 1.000 98.290 ? 39  ALA A C   1 
ATOM 296  C CB  ? ALA A 1  39 ?   2.316   5.382   1.618 1.000 98.290 ? 39  ALA A CB  1 
ATOM 297  O O   ? ALA A 1  39 ?   1.770   6.159   4.629 1.000 98.290 ? 39  ALA A O   1 
ATOM 298  N N   ? ALA A 1  40 ?   3.979   5.601   4.442 1.000 98.080 ? 40  ALA A N   1 
ATOM 299  C CA  ? ALA A 1  40 ?   4.406   6.441   5.558 1.000 98.080 ? 40  ALA A CA  1 
ATOM 300  C C   ? ALA A 1  40 ?   4.144   7.916   5.265 1.000 98.080 ? 40  ALA A C   1 
ATOM 301  C CB  ? ALA A 1  40 ?   5.886   6.216   5.858 1.000 98.080 ? 40  ALA A CB  1 
ATOM 302  O O   ? ALA A 1  40 ?   3.899   8.703   6.183 1.000 98.080 ? 40  ALA A O   1 
ATOM 303  N N   ? HIS A 1  41 ?   4.186   8.282   4.025 1.000 96.770 ? 41  HIS A N   1 
ATOM 304  C CA  ? HIS A 1  41 ?   3.985   9.680   3.661 1.000 96.770 ? 41  HIS A CA  1 
ATOM 305  C C   ? HIS A 1  41 ?   2.518  10.076   3.784 1.000 96.770 ? 41  HIS A C   1 
ATOM 306  C CB  ? HIS A 1  41 ?   4.481   9.939   2.237 1.000 96.770 ? 41  HIS A CB  1 
ATOM 307  O O   ? HIS A 1  41 ?   2.179  11.258   3.687 1.000 96.770 ? 41  HIS A O   1 
ATOM 308  C CG  ? HIS A 1  41 ?   3.570   9.403   1.178 1.000 96.770 ? 41  HIS A CG  1 
ATOM 309  C CD2 ? HIS A 1  41 ?   2.451   9.923   0.621 1.000 96.770 ? 41  HIS A CD2 1 
ATOM 310  N ND1 ? HIS A 1  41 ?   3.772   8.183   0.571 1.000 96.770 ? 41  HIS A ND1 1 
ATOM 311  C CE1 ? HIS A 1  41 ?   2.814   7.975  -0.317 1.000 96.770 ? 41  HIS A CE1 1 
ATOM 312  N NE2 ? HIS A 1  41 ?   1.999   9.016  -0.306 1.000 96.770 ? 41  HIS A NE2 1 
ATOM 313  N N   ? CYS A 1  42 ?   1.631   9.151   4.098 1.000 96.710 ? 42  CYS A N   1 
ATOM 314  C CA  ? CYS A 1  42 ?   0.209   9.407   4.301 1.000 96.710 ? 42  CYS A CA  1 
ATOM 315  C C   ? CYS A 1  42 ?  -0.073   9.803   5.746 1.000 96.710 ? 42  CYS A C   1 
ATOM 316  C CB  ? CYS A 1  42 ?  -0.616   8.176   3.930 1.000 96.710 ? 42  CYS A CB  1 
ATOM 317  O O   ? CYS A 1  42 ?  -1.232   9.934   6.143 1.000 96.710 ? 42  CYS A O   1 
ATOM 318  S SG  ? CYS A 1  42 ?  -0.742   7.893   2.150 1.000 96.710 ? 42  CYS A SG  1 
ATOM 319  N N   ? GLN A 1  43 ?   0.915  10.013   6.568 1.000 95.790 ? 43  GLN A N   1 
ATOM 320  C CA  ? GLN A 1  43 ?   0.793  10.325   7.989 1.000 95.790 ? 43  GLN A CA  1 
ATOM 321  C C   ? GLN A 1  43 ?   0.094  11.664   8.201 1.000 95.790 ? 43  GLN A C   1 
ATOM 322  C CB  ? GLN A 1  43 ?   2.170  10.339   8.655 1.000 95.790 ? 43  GLN A CB  1 
ATOM 323  O O   ? GLN A 1  43 ?   0.251  12.586   7.397 1.000 95.790 ? 43  GLN A O   1 
ATOM 324  C CG  ? GLN A 1  43 ?   2.123  10.579  10.158 1.000 95.790 ? 43  GLN A CG  1 
ATOM 325  C CD  ? GLN A 1  43 ?   3.497  10.551  10.800 1.000 95.790 ? 43  GLN A CD  1 
ATOM 326  N NE2 ? GLN A 1  43 ?   3.551  10.832  12.098 1.000 95.790 ? 43  GLN A NE2 1 
ATOM 327  O OE1 ? GLN A 1  43 ?   4.502  10.278  10.136 1.000 95.790 ? 43  GLN A OE1 1 
ATOM 328  N N   ? GLY A 1  44 ?  -0.725  11.744   9.230 1.000 95.140 ? 44  GLY A N   1 
ATOM 329  C CA  ? GLY A 1  44 ?  -1.441  12.961   9.580 1.000 95.140 ? 44  GLY A CA  1 
ATOM 330  C C   ? GLY A 1  44 ?  -1.854  13.011  11.038 1.000 95.140 ? 44  GLY A C   1 
ATOM 331  O O   ? GLY A 1  44 ?  -1.572  12.085  11.802 1.000 95.140 ? 44  GLY A O   1 
ATOM 332  N N   ? GLU A 1  45 ?  -2.450  14.213  11.493 1.000 93.420 ? 45  GLU A N   1 
ATOM 333  C CA  ? GLU A 1  45 ?  -2.854  14.440  12.878 1.000 93.420 ? 45  GLU A CA  1 
ATOM 334  C C   ? GLU A 1  45 ?  -3.896  13.418  13.323 1.000 93.420 ? 45  GLU A C   1 
ATOM 335  C CB  ? GLU A 1  45 ?  -3.400  15.859  13.053 1.000 93.420 ? 45  GLU A CB  1 
ATOM 336  O O   ? GLU A 1  45 ?  -3.808  12.875  14.426 1.000 93.420 ? 45  GLU A O   1 
ATOM 337  C CG  ? GLU A 1  45 ?  -2.333  16.942  12.987 1.000 93.420 ? 45  GLU A CG  1 
ATOM 338  C CD  ? GLU A 1  45 ?  -2.887  18.344  13.186 1.000 93.420 ? 45  GLU A CD  1 
ATOM 339  O OE1 ? GLU A 1  45 ?  -2.098  19.316  13.169 1.000 93.420 ? 45  GLU A OE1 1 
ATOM 340  O OE2 ? GLU A 1  45 ?  -4.119  18.470  13.362 1.000 93.420 ? 45  GLU A OE2 1 
ATOM 341  N N   ? SER A 1  46 ?  -4.972  13.144  12.479 1.000 94.040 ? 46  SER A N   1 
ATOM 342  C CA  ? SER A 1  46 ?  -6.020  12.155  12.709 1.000 94.040 ? 46  SER A CA  1 
ATOM 343  C C   ? SER A 1  46 ?  -6.319  11.361  11.442 1.000 94.040 ? 46  SER A C   1 
ATOM 344  C CB  ? SER A 1  46 ?  -7.296  12.833  13.210 1.000 94.040 ? 46  SER A CB  1 
ATOM 345  O O   ? SER A 1  46 ?  -6.332  11.918  10.343 1.000 94.040 ? 46  SER A O   1 
ATOM 346  O OG  ? SER A 1  46 ?  -7.837  13.684  12.214 1.000 94.040 ? 46  SER A OG  1 
ATOM 347  N N   ? ILE A 1  47 ?  -6.406  10.039  11.692 1.000 97.630 ? 47  ILE A N   1 
ATOM 348  C CA  ? ILE A 1  47 ?  -6.716   9.173  10.559 1.000 97.630 ? 47  ILE A CA  1 
ATOM 349  C C   ? ILE A 1  47 ?  -7.933   8.311  10.887 1.000 97.630 ? 47  ILE A C   1 
ATOM 350  C CB  ? ILE A 1  47 ?  -5.512   8.281  10.183 1.000 97.630 ? 47  ILE A CB  1 
ATOM 351  O O   ? ILE A 1  47 ?  -7.992   7.689  11.951 1.000 97.630 ? 47  ILE A O   1 
ATOM 352  C CG1 ? ILE A 1  47 ?  -4.269   9.141   9.931 1.000 97.630 ? 47  ILE A CG1 1 
ATOM 353  C CG2 ? ILE A 1  47 ?  -5.840   7.420   8.960 1.000 97.630 ? 47  ILE A CG2 1 
ATOM 354  C CD1 ? ILE A 1  47 ?  -3.007   8.337   9.650 1.000 97.630 ? 47  ILE A CD1 1 
ATOM 355  N N   ? THR A 1  48 ?  -8.931   8.351   9.962 1.000 97.740 ? 48  THR A N   1 
ATOM 356  C CA  ? THR A 1  48 ? -10.075   7.448  10.019 1.000 97.740 ? 48  THR A CA  1 
ATOM 357  C C   ? THR A 1  48 ? -10.056   6.477   8.842 1.000 97.740 ? 48  THR A C   1 
ATOM 358  C CB  ? THR A 1  48 ? -11.403   8.228  10.023 1.000 97.740 ? 48  THR A CB  1 
ATOM 359  O O   ? THR A 1  48 ?  -9.878   6.888   7.694 1.000 97.740 ? 48  THR A O   1 
ATOM 360  C CG2 ? THR A 1  48 ? -12.597   7.281  10.086 1.000 97.740 ? 48  THR A CG2 1 
ATOM 361  O OG1 ? THR A 1  48 ? -11.437   9.097  11.161 1.000 97.740 ? 48  THR A OG1 1 
ATOM 362  N N   ? VAL A 1  49 ? -10.239   5.172   9.236 1.000 98.150 ? 49  VAL A N   1 
ATOM 363  C CA  ? VAL A 1  49 ? -10.238   4.146   8.198 1.000 98.150 ? 49  VAL A CA  1 
ATOM 364  C C   ? VAL A 1  49 ? -11.674   3.754   7.857 1.000 98.150 ? 49  VAL A C   1 
ATOM 365  C CB  ? VAL A 1  49 ?  -9.434   2.901   8.631 1.000 98.150 ? 49  VAL A CB  1 
ATOM 366  O O   ? VAL A 1  49 ? -12.466   3.437   8.749 1.000 98.150 ? 49  VAL A O   1 
ATOM 367  C CG1 ? VAL A 1  49 ?  -9.556   1.790   7.590 1.000 98.150 ? 49  VAL A CG1 1 
ATOM 368  C CG2 ? VAL A 1  49 ?  -7.968   3.265   8.860 1.000 98.150 ? 49  VAL A CG2 1 
ATOM 369  N N   ? VAL A 1  50 ? -12.050   3.843   6.569 1.000 97.790 ? 50  VAL A N   1 
ATOM 370  C CA  ? VAL A 1  50 ? -13.338   3.373   6.070 1.000 97.790 ? 50  VAL A CA  1 
ATOM 371  C C   ? VAL A 1  50 ? -13.154   2.052   5.328 1.000 97.790 ? 50  VAL A C   1 
ATOM 372  C CB  ? VAL A 1  50 ? -14.003   4.417   5.144 1.000 97.790 ? 50  VAL A CB  1 
ATOM 373  O O   ? VAL A 1  50 ? -12.438   1.990   4.326 1.000 97.790 ? 50  VAL A O   1 
ATOM 374  C CG1 ? VAL A 1  50 ? -15.378   3.934   4.687 1.000 97.790 ? 50  VAL A CG1 1 
ATOM 375  C CG2 ? VAL A 1  50 ? -14.116   5.765   5.855 1.000 97.790 ? 50  VAL A CG2 1 
ATOM 376  N N   ? LEU A 1  51 ? -13.790   0.963   5.847 1.000 98.140 ? 51  LEU A N   1 
ATOM 377  C CA  ? LEU A 1  51 ? -13.749  -0.368   5.251 1.000 98.140 ? 51  LEU A CA  1 
ATOM 378  C C   ? LEU A 1  51 ? -15.116  -0.758   4.699 1.000 98.140 ? 51  LEU A C   1 
ATOM 379  C CB  ? LEU A 1  51 ? -13.288  -1.402   6.281 1.000 98.140 ? 51  LEU A CB  1 
ATOM 380  O O   ? LEU A 1  51 ? -16.141  -0.233   5.139 1.000 98.140 ? 51  LEU A O   1 
ATOM 381  C CG  ? LEU A 1  51 ? -11.877  -1.218   6.842 1.000 98.140 ? 51  LEU A CG  1 
ATOM 382  C CD1 ? LEU A 1  51 ? -11.719  -1.994   8.146 1.000 98.140 ? 51  LEU A CD1 1 
ATOM 383  C CD2 ? LEU A 1  51 ? -10.833  -1.658   5.822 1.000 98.140 ? 51  LEU A CD2 1 
ATOM 384  N N   ? GLY A 1  52 ? -15.115  -1.616   3.649 1.000 97.130 ? 52  GLY A N   1 
ATOM 385  C CA  ? GLY A 1  52 ? -16.360  -2.172   3.144 1.000 97.130 ? 52  GLY A CA  1 
ATOM 386  C C   ? GLY A 1  52 ? -17.104  -1.227   2.219 1.000 97.130 ? 52  GLY A C   1 
ATOM 387  O O   ? GLY A 1  52 ? -18.294  -1.415   1.959 1.000 97.130 ? 52  GLY A O   1 
ATOM 388  N N   ? ALA A 1  53 ? -16.358  -0.173   1.697 1.000 96.430 ? 53  ALA A N   1 
ATOM 389  C CA  ? ALA A 1  53 ? -16.980   0.823   0.828 1.000 96.430 ? 53  ALA A CA  1 
ATOM 390  C C   ? ALA A 1  53 ? -16.663   0.544  -0.639 1.000 96.430 ? 53  ALA A C   1 
ATOM 391  C CB  ? ALA A 1  53 ? -16.518   2.226   1.212 1.000 96.430 ? 53  ALA A CB  1 
ATOM 392  O O   ? ALA A 1  53 ? -15.505   0.318  -0.998 1.000 96.430 ? 53  ALA A O   1 
ATOM 393  N N   ? HIS A 1  54 ? -17.674   0.459  -1.468 1.000 96.600 ? 54  HIS A N   1 
ATOM 394  C CA  ? HIS A 1  54 ? -17.503   0.528  -2.915 1.000 96.600 ? 54  HIS A CA  1 
ATOM 395  C C   ? HIS A 1  54 ? -17.559   1.970  -3.409 1.000 96.600 ? 54  HIS A C   1 
ATOM 396  C CB  ? HIS A 1  54 ? -18.570  -0.310  -3.621 1.000 96.600 ? 54  HIS A CB  1 
ATOM 397  O O   ? HIS A 1  54 ? -16.765   2.369  -4.264 1.000 96.600 ? 54  HIS A O   1 
ATOM 398  C CG  ? HIS A 1  54 ? -18.471  -0.276  -5.113 1.000 96.600 ? 54  HIS A CG  1 
ATOM 399  C CD2 ? HIS A 1  54 ? -19.301   0.243  -6.048 1.000 96.600 ? 54  HIS A CD2 1 
ATOM 400  N ND1 ? HIS A 1  54 ? -17.412  -0.829  -5.801 1.000 96.600 ? 54  HIS A ND1 1 
ATOM 401  C CE1 ? HIS A 1  54 ? -17.596  -0.649  -7.098 1.000 96.600 ? 54  HIS A CE1 1 
ATOM 402  N NE2 ? HIS A 1  54 ? -18.735  -0.002  -7.275 1.000 96.600 ? 54  HIS A NE2 1 
ATOM 403  N N   ? ASN A 1  55 ? -18.514   2.746  -2.926 1.000 95.850 ? 55  ASN A N   1 
ATOM 404  C CA  ? ASN A 1  55 ? -18.663   4.185  -3.116 1.000 95.850 ? 55  ASN A CA  1 
ATOM 405  C C   ? ASN A 1  55 ? -18.495   4.944  -1.802 1.000 95.850 ? 55  ASN A C   1 
ATOM 406  C CB  ? ASN A 1  55 ? -20.020   4.506  -3.744 1.000 95.850 ? 55  ASN A CB  1 
ATOM 407  O O   ? ASN A 1  55 ? -19.365   4.887  -0.932 1.000 95.850 ? 55  ASN A O   1 
ATOM 408  C CG  ? ASN A 1  55 ? -20.149   5.963  -4.143 1.000 95.850 ? 55  ASN A CG  1 
ATOM 409  N ND2 ? ASN A 1  55 ? -20.940   6.228  -5.176 1.000 95.850 ? 55  ASN A ND2 1 
ATOM 410  O OD1 ? ASN A 1  55 ? -19.543   6.844  -3.527 1.000 95.850 ? 55  ASN A OD1 1 
ATOM 411  N N   ? VAL A 1  56 ? -17.426   5.776  -1.722 1.000 94.400 ? 56  VAL A N   1 
ATOM 412  C CA  ? VAL A 1  56 ? -17.068   6.377  -0.441 1.000 94.400 ? 56  VAL A CA  1 
ATOM 413  C C   ? VAL A 1  56 ? -17.938   7.605  -0.184 1.000 94.400 ? 56  VAL A C   1 
ATOM 414  C CB  ? VAL A 1  56 ? -15.572   6.763  -0.394 1.000 94.400 ? 56  VAL A CB  1 
ATOM 415  O O   ? VAL A 1  56 ? -18.007   8.100   0.943 1.000 94.400 ? 56  VAL A O   1 
ATOM 416  C CG1 ? VAL A 1  56 ? -14.693   5.515  -0.348 1.000 94.400 ? 56  VAL A CG1 1 
ATOM 417  C CG2 ? VAL A 1  56 ? -15.209   7.633  -1.596 1.000 94.400 ? 56  VAL A CG2 1 
ATOM 418  N N   ? SER A 1  57 ? -18.675   8.090  -1.092 1.000 92.830 ? 57  SER A N   1 
ATOM 419  C CA  ? SER A 1  57 ? -19.529   9.265  -0.947 1.000 92.830 ? 57  SER A CA  1 
ATOM 420  C C   ? SER A 1  57 ? -20.934   8.876  -0.498 1.000 92.830 ? 57  SER A C   1 
ATOM 421  C CB  ? SER A 1  57 ? -19.602  10.041  -2.263 1.000 92.830 ? 57  SER A CB  1 
ATOM 422  O O   ? SER A 1  57 ? -21.722   9.733  -0.095 1.000 92.830 ? 57  SER A O   1 
ATOM 423  O OG  ? SER A 1  57 ? -20.251   9.275  -3.263 1.000 92.830 ? 57  SER A OG  1 
ATOM 424  N N   ? GLN A 1  58 ? -21.202   7.531  -0.541 1.000 93.410 ? 58  GLN A N   1 
ATOM 425  C CA  ? GLN A 1  58 ? -22.521   7.040  -0.156 1.000 93.410 ? 58  GLN A CA  1 
ATOM 426  C C   ? GLN A 1  58 ? -22.429   6.094   1.037 1.000 93.410 ? 58  GLN A C   1 
ATOM 427  C CB  ? GLN A 1  58 ? -23.198   6.337  -1.334 1.000 93.410 ? 58  GLN A CB  1 
ATOM 428  O O   ? GLN A 1  58 ? -21.473   5.324   1.154 1.000 93.410 ? 58  GLN A O   1 
ATOM 429  C CG  ? GLN A 1  58 ? -23.458   7.246  -2.527 1.000 93.410 ? 58  GLN A CG  1 
ATOM 430  C CD  ? GLN A 1  58 ? -24.153   6.531  -3.670 1.000 93.410 ? 58  GLN A CD  1 
ATOM 431  N NE2 ? GLN A 1  58 ? -24.533   7.283  -4.697 1.000 93.410 ? 58  GLN A NE2 1 
ATOM 432  O OE1 ? GLN A 1  58 ? -24.346   5.311  -3.631 1.000 93.410 ? 58  GLN A OE1 1 
ATOM 433  N N   ? TRP A 1  59 ? -23.378   6.353   1.933 1.000 93.370 ? 59  TRP A N   1 
ATOM 434  C CA  ? TRP A 1  59 ? -23.460   5.379   3.016 1.000 93.370 ? 59  TRP A CA  1 
ATOM 435  C C   ? TRP A 1  59 ? -23.854   4.005   2.483 1.000 93.370 ? 59  TRP A C   1 
ATOM 436  C CB  ? TRP A 1  59 ? -24.465   5.836   4.077 1.000 93.370 ? 59  TRP A CB  1 
ATOM 437  O O   ? TRP A 1  59 ? -24.807   3.882   1.710 1.000 93.370 ? 59  TRP A O   1 
ATOM 438  C CG  ? TRP A 1  59 ? -24.511   4.957   5.291 1.000 93.370 ? 59  TRP A CG  1 
ATOM 439  C CD1 ? TRP A 1  59 ? -23.712   5.038   6.397 1.000 93.370 ? 59  TRP A CD1 1 
ATOM 440  C CD2 ? TRP A 1  59 ? -25.400   3.859   5.517 1.000 93.370 ? 59  TRP A CD2 1 
ATOM 441  C CE2 ? TRP A 1  59 ? -25.085   3.320   6.784 1.000 93.370 ? 59  TRP A CE2 1 
ATOM 442  C CE3 ? TRP A 1  59 ? -26.435   3.280   4.771 1.000 93.370 ? 59  TRP A CE3 1 
ATOM 443  N NE1 ? TRP A 1  59 ? -24.053   4.057   7.300 1.000 93.370 ? 59  TRP A NE1 1 
ATOM 444  C CH2 ? TRP A 1  59 ? -26.777   1.679   6.572 1.000 93.370 ? 59  TRP A CH2 1 
ATOM 445  C CZ2 ? TRP A 1  59 ? -25.769   2.228   7.322 1.000 93.370 ? 59  TRP A CZ2 1 
ATOM 446  C CZ3 ? TRP A 1  59 ? -27.115   2.192   5.308 1.000 93.370 ? 59  TRP A CZ3 1 
ATOM 447  N N   ? GLU A 1  60 ? -23.056   2.979   2.834 1.000 95.480 ? 60  GLU A N   1 
ATOM 448  C CA  ? GLU A 1  60 ? -23.313   1.575   2.530 1.000 95.480 ? 60  GLU A CA  1 
ATOM 449  C C   ? GLU A 1  60 ? -23.396   0.740   3.805 1.000 95.480 ? 60  GLU A C   1 
ATOM 450  C CB  ? GLU A 1  60 ? -22.228   1.017   1.605 1.000 95.480 ? 60  GLU A CB  1 
ATOM 451  O O   ? GLU A 1  60 ? -22.611   0.938   4.734 1.000 95.480 ? 60  GLU A O   1 
ATOM 452  C CG  ? GLU A 1  60 ? -22.127   1.739   0.269 1.000 95.480 ? 60  GLU A CG  1 
ATOM 453  C CD  ? GLU A 1  60 ? -20.995   1.225  -0.606 1.000 95.480 ? 60  GLU A CD  1 
ATOM 454  O OE1 ? GLU A 1  60 ? -21.025   1.459  -1.836 1.000 95.480 ? 60  GLU A OE1 1 
ATOM 455  O OE2 ? GLU A 1  60 ? -20.072   0.582  -0.059 1.000 95.480 ? 60  GLU A OE2 1 
ATOM 456  N N   ? PRO A 1  61 ? -24.429  -0.069   3.912 1.000 94.580 ? 61  PRO A N   1 
ATOM 457  C CA  ? PRO A 1  61 ? -24.550  -0.887   5.121 1.000 94.580 ? 61  PRO A CA  1 
ATOM 458  C C   ? PRO A 1  61 ? -23.294  -1.708   5.406 1.000 94.580 ? 61  PRO A C   1 
ATOM 459  C CB  ? PRO A 1  61 ? -25.739  -1.800   4.811 1.000 94.580 ? 61  PRO A CB  1 
ATOM 460  O O   ? PRO A 1  61 ? -23.043  -2.081   6.555 1.000 94.580 ? 61  PRO A O   1 
ATOM 461  C CG  ? PRO A 1  61 ? -26.537  -1.054   3.790 1.000 94.580 ? 61  PRO A CG  1 
ATOM 462  C CD  ? PRO A 1  61 ? -25.596  -0.233   2.956 1.000 94.580 ? 61  PRO A CD  1 
ATOM 463  N N   ? SER A 1  62 ? -22.465  -1.918   4.454 1.000 95.310 ? 62  SER A N   1 
ATOM 464  C CA  ? SER A 1  62 ? -21.245  -2.715   4.535 1.000 95.310 ? 62  SER A CA  1 
ATOM 465  C C   ? SER A 1  62 ? -20.108  -1.922   5.169 1.000 95.310 ? 62  SER A C   1 
ATOM 466  C CB  ? SER A 1  62 ? -20.828  -3.199   3.146 1.000 95.310 ? 62  SER A CB  1 
ATOM 467  O O   ? SER A 1  62 ? -19.095  -2.495   5.575 1.000 95.310 ? 62  SER A O   1 
ATOM 468  O OG  ? SER A 1  62 ? -20.570  -2.101   2.287 1.000 95.310 ? 62  SER A OG  1 
ATOM 469  N N   ? GLN A 1  63 ? -20.206  -0.557   5.304 1.000 96.480 ? 63  GLN A N   1 
ATOM 470  C CA  ? GLN A 1  63 ? -19.102   0.311   5.700 1.000 96.480 ? 63  GLN A CA  1 
ATOM 471  C C   ? GLN A 1  63 ? -18.854   0.232   7.204 1.000 96.480 ? 63  GLN A C   1 
ATOM 472  C CB  ? GLN A 1  63 ? -19.381   1.757   5.289 1.000 96.480 ? 63  GLN A CB  1 
ATOM 473  O O   ? GLN A 1  63 ? -19.799   0.182   7.993 1.000 96.480 ? 63  GLN A O   1 
ATOM 474  C CG  ? GLN A 1  63 ? -19.290   1.998   3.788 1.000 96.480 ? 63  GLN A CG  1 
ATOM 475  C CD  ? GLN A 1  63 ? -19.565   3.441   3.407 1.000 96.480 ? 63  GLN A CD  1 
ATOM 476  N NE2 ? GLN A 1  63 ? -19.038   3.863   2.263 1.000 96.480 ? 63  GLN A NE2 1 
ATOM 477  O OE1 ? GLN A 1  63 ? -20.248   4.169   4.135 1.000 96.480 ? 63  GLN A OE1 1 
ATOM 478  N N   ? GLN A 1  64 ? -17.646   0.157   7.501 1.000 97.600 ? 64  GLN A N   1 
ATOM 479  C CA  ? GLN A 1  64 ? -17.122   0.319   8.853 1.000 97.600 ? 64  GLN A CA  1 
ATOM 480  C C   ? GLN A 1  64 ? -16.170   1.509   8.935 1.000 97.600 ? 64  GLN A C   1 
ATOM 481  C CB  ? GLN A 1  64 ? -16.409  -0.955   9.309 1.000 97.600 ? 64  GLN A CB  1 
ATOM 482  O O   ? GLN A 1  64 ? -15.257   1.638   8.118 1.000 97.600 ? 64  GLN A O   1 
ATOM 483  C CG  ? GLN A 1  64 ? -17.249  -2.217   9.160 1.000 97.600 ? 64  GLN A CG  1 
ATOM 484  C CD  ? GLN A 1  64 ? -16.505  -3.471   9.579 1.000 97.600 ? 64  GLN A CD  1 
ATOM 485  N NE2 ? GLN A 1  64 ? -16.554  -4.498   8.738 1.000 97.600 ? 64  GLN A NE2 1 
ATOM 486  O OE1 ? GLN A 1  64 ? -15.891  -3.515  10.650 1.000 97.600 ? 64  GLN A OE1 1 
ATOM 487  N N   ? VAL A 1  65 ? -16.493   2.391   9.890 1.000 97.620 ? 65  VAL A N   1 
ATOM 488  C CA  ? VAL A 1  65 ? -15.656   3.565  10.113 1.000 97.620 ? 65  VAL A CA  1 
ATOM 489  C C   ? VAL A 1  65 ? -14.913   3.426  11.440 1.000 97.620 ? 65  VAL A C   1 
ATOM 490  C CB  ? VAL A 1  65 ? -16.490   4.866  10.102 1.000 97.620 ? 65  VAL A CB  1 
ATOM 491  O O   ? VAL A 1  65 ? -15.533   3.401  12.505 1.000 97.620 ? 65  VAL A O   1 
ATOM 492  C CG1 ? VAL A 1  65 ? -15.586   6.087  10.264 1.000 97.620 ? 65  VAL A CG1 1 
ATOM 493  C CG2 ? VAL A 1  65 ? -17.304   4.967   8.813 1.000 97.620 ? 65  VAL A CG2 1 
ATOM 494  N N   ? ILE A 1  66 ? -13.619   3.325  11.305 1.000 98.270 ? 66  ILE A N   1 
ATOM 495  C CA  ? ILE A 1  66 ? -12.824   3.013  12.487 1.000 98.270 ? 66  ILE A CA  1 
ATOM 496  C C   ? ILE A 1  66 ? -11.676   4.012  12.616 1.000 98.270 ? 66  ILE A C   1 
ATOM 497  C CB  ? ILE A 1  66 ? -12.275   1.570  12.435 1.000 98.270 ? 66  ILE A CB  1 
ATOM 498  O O   ? ILE A 1  66 ? -10.851   4.139  11.707 1.000 98.270 ? 66  ILE A O   1 
ATOM 499  C CG1 ? ILE A 1  66 ? -13.415   0.574  12.190 1.000 98.270 ? 66  ILE A CG1 1 
ATOM 500  C CG2 ? ILE A 1  66 ? -11.520   1.232  13.723 1.000 98.270 ? 66  ILE A CG2 1 
ATOM 501  C CD1 ? ILE A 1  66 ? -12.947  -0.851  11.931 1.000 98.270 ? 66  ILE A CD1 1 
ATOM 502  N N   ? PRO A 1  67 ? -11.604   4.762  13.824 1.000 98.050 ? 67  PRO A N   1 
ATOM 503  C CA  ? PRO A 1  67 ? -10.439   5.626  14.028 1.000 98.050 ? 67  PRO A CA  1 
ATOM 504  C C   ? PRO A 1  67 ?  -9.148   4.838  14.232 1.000 98.050 ? 67  PRO A C   1 
ATOM 505  C CB  ? PRO A 1  67 ? -10.802   6.414  15.289 1.000 98.050 ? 67  PRO A CB  1 
ATOM 506  O O   ? PRO A 1  67 ?  -9.181   3.709  14.728 1.000 98.050 ? 67  PRO A O   1 
ATOM 507  C CG  ? PRO A 1  67 ? -12.289   6.301  15.395 1.000 98.050 ? 67  PRO A CG  1 
ATOM 508  C CD  ? PRO A 1  67 ? -12.712   4.992  14.794 1.000 98.050 ? 67  PRO A CD  1 
ATOM 509  N N   ? VAL A 1  68 ?  -8.062   5.505  13.824 1.000 97.970 ? 68  VAL A N   1 
ATOM 510  C CA  ? VAL A 1  68 ?  -6.744   4.911  14.026 1.000 97.970 ? 68  VAL A CA  1 
ATOM 511  C C   ? VAL A 1  68 ?  -6.238   5.240  15.429 1.000 97.970 ? 68  VAL A C   1 
ATOM 512  C CB  ? VAL A 1  68 ?  -5.732   5.400  12.966 1.000 97.970 ? 68  VAL A CB  1 
ATOM 513  O O   ? VAL A 1  68 ?  -6.314   6.390  15.869 1.000 97.970 ? 68  VAL A O   1 
ATOM 514  C CG1 ? VAL A 1  68 ?  -4.310   4.999  13.351 1.000 97.970 ? 68  VAL A CG1 1 
ATOM 515  C CG2 ? VAL A 1  68 ?  -6.093   4.846  11.589 1.000 97.970 ? 68  VAL A CG2 1 
ATOM 516  N N   ? GLN A 1  69 ?  -5.821   4.130  16.156 1.000 96.620 ? 69  GLN A N   1 
ATOM 517  C CA  ? GLN A 1  69 ?  -5.291   4.271  17.508 1.000 96.620 ? 69  GLN A CA  1 
ATOM 518  C C   ? GLN A 1  69 ?  -3.822   4.685  17.481 1.000 96.620 ? 69  GLN A C   1 
ATOM 519  C CB  ? GLN A 1  69 ?  -5.455   2.967  18.289 1.000 96.620 ? 69  GLN A CB  1 
ATOM 520  O O   ? GLN A 1  69 ?  -3.410   5.579  18.224 1.000 96.620 ? 69  GLN A O   1 
ATOM 521  C CG  ? GLN A 1  69 ?  -4.913   3.029  19.710 1.000 96.620 ? 69  GLN A CG  1 
ATOM 522  C CD  ? GLN A 1  69 ?  -5.099   1.727  20.467 1.000 96.620 ? 69  GLN A CD  1 
ATOM 523  N NE2 ? GLN A 1  69 ?  -5.056   1.801  21.793 1.000 96.620 ? 69  GLN A NE2 1 
ATOM 524  O OE1 ? GLN A 1  69 ?  -5.281   0.664  19.865 1.000 96.620 ? 69  GLN A OE1 1 
ATOM 525  N N   ? ARG A 1  70 ?  -3.039   4.001  16.680 1.000 96.380 ? 70  ARG A N   1 
ATOM 526  C CA  ? ARG A 1  70 ?  -1.598   4.214  16.590 1.000 96.380 ? 70  ARG A CA  1 
ATOM 527  C C   ? ARG A 1  70 ?  -1.135   4.214  15.137 1.000 96.380 ? 70  ARG A C   1 
ATOM 528  C CB  ? ARG A 1  70 ?  -0.846   3.141  17.380 1.000 96.380 ? 70  ARG A CB  1 
ATOM 529  O O   ? ARG A 1  70 ?  -1.618   3.422  14.325 1.000 96.380 ? 70  ARG A O   1 
ATOM 530  C CG  ? ARG A 1  70 ?  -1.029   3.243  18.886 1.000 96.380 ? 70  ARG A CG  1 
ATOM 531  C CD  ? ARG A 1  70 ?  -0.218   2.189  19.625 1.000 96.380 ? 70  ARG A CD  1 
ATOM 532  N NE  ? ARG A 1  70 ?  -0.491   2.206  21.060 1.000 96.380 ? 70  ARG A NE  1 
ATOM 533  N NH1 ? ARG A 1  70 ?   0.836   0.378  21.544 1.000 96.380 ? 70  ARG A NH1 1 
ATOM 534  N NH2 ? ARG A 1  70 ?  -0.300   1.453  23.221 1.000 96.380 ? 70  ARG A NH2 1 
ATOM 535  C CZ  ? ARG A 1  70 ?   0.016   1.346  21.938 1.000 96.380 ? 70  ARG A CZ  1 
ATOM 536  N N   ? GLN A 1  71 ?  -0.238   5.211  14.826 1.000 97.390 ? 71  GLN A N   1 
ATOM 537  C CA  ? GLN A 1  71 ?   0.459   5.262  13.544 1.000 97.390 ? 71  GLN A CA  1 
ATOM 538  C C   ? GLN A 1  71 ?   1.938   4.924  13.708 1.000 97.390 ? 71  GLN A C   1 
ATOM 539  C CB  ? GLN A 1  71 ?   0.304   6.643  12.904 1.000 97.390 ? 71  GLN A CB  1 
ATOM 540  O O   ? GLN A 1  71 ?   2.654   5.592  14.458 1.000 97.390 ? 71  GLN A O   1 
ATOM 541  C CG  ? GLN A 1  71 ?  -1.144   7.069  12.705 1.000 97.390 ? 71  GLN A CG  1 
ATOM 542  C CD  ? GLN A 1  71 ?  -1.272   8.492  12.194 1.000 97.390 ? 71  GLN A CD  1 
ATOM 543  N NE2 ? GLN A 1  71 ?  -2.005   9.323  12.929 1.000 97.390 ? 71  GLN A NE2 1 
ATOM 544  O OE1 ? GLN A 1  71 ?  -0.716   8.843  11.149 1.000 97.390 ? 71  GLN A OE1 1 
ATOM 545  N N   ? ILE A 1  72 ?   2.397   3.883  13.054 1.000 97.820 ? 72  ILE A N   1 
ATOM 546  C CA  ? ILE A 1  72 ?   3.781   3.450  13.214 1.000 97.820 ? 72  ILE A CA  1 
ATOM 547  C C   ? ILE A 1  72 ?   4.492   3.486  11.864 1.000 97.820 ? 72  ILE A C   1 
ATOM 548  C CB  ? ILE A 1  72 ?   3.862   2.033  13.826 1.000 97.820 ? 72  ILE A CB  1 
ATOM 549  O O   ? ILE A 1  72 ?   4.466   2.506  11.115 1.000 97.820 ? 72  ILE A O   1 
ATOM 550  C CG1 ? ILE A 1  72 ?   3.020   1.954  15.104 1.000 97.820 ? 72  ILE A CG1 1 
ATOM 551  C CG2 ? ILE A 1  72 ?   5.318   1.648  14.103 1.000 97.820 ? 72  ILE A CG2 1 
ATOM 552  C CD1 ? ILE A 1  72 ?   2.754   0.534  15.583 1.000 97.820 ? 72  ILE A CD1 1 
ATOM 553  N N   ? PRO A 1  73 ?   5.096   4.698  11.508 1.000 98.110 ? 73  PRO A N   1 
ATOM 554  C CA  ? PRO A 1  73 ?   5.886   4.734  10.275 1.000 98.110 ? 73  PRO A CA  1 
ATOM 555  C C   ? PRO A 1  73 ?   7.217   3.998  10.405 1.000 98.110 ? 73  PRO A C   1 
ATOM 556  C CB  ? PRO A 1  73 ?   6.110   6.231  10.044 1.000 98.110 ? 73  PRO A CB  1 
ATOM 557  O O   ? PRO A 1  73 ?   7.766   3.898  11.505 1.000 98.110 ? 73  PRO A O   1 
ATOM 558  C CG  ? PRO A 1  73 ?   6.058   6.840  11.408 1.000 98.110 ? 73  PRO A CG  1 
ATOM 559  C CD  ? PRO A 1  73 ?   5.096   6.049  12.247 1.000 98.110 ? 73  PRO A CD  1 
ATOM 560  N N   ? HIS A 1  74 ?   7.646   3.390   9.295 1.000 98.240 ? 74  HIS A N   1 
ATOM 561  C CA  ? HIS A 1  74 ?   8.977   2.795   9.343 1.000 98.240 ? 74  HIS A CA  1 
ATOM 562  C C   ? HIS A 1  74 ?   9.996   3.770   9.924 1.000 98.240 ? 74  HIS A C   1 
ATOM 563  C CB  ? HIS A 1  74 ?   9.415   2.348   7.947 1.000 98.240 ? 74  HIS A CB  1 
ATOM 564  O O   ? HIS A 1  74 ?  10.053   4.932   9.514 1.000 98.240 ? 74  HIS A O   1 
ATOM 565  C CG  ? HIS A 1  74 ?  10.570   1.397   7.956 1.000 98.240 ? 74  HIS A CG  1 
ATOM 566  C CD2 ? HIS A 1  74 ?  10.622   0.060   7.753 1.000 98.240 ? 74  HIS A CD2 1 
ATOM 567  N ND1 ? HIS A 1  74 ?  11.864   1.801   8.202 1.000 98.240 ? 74  HIS A ND1 1 
ATOM 568  C CE1 ? HIS A 1  74 ?  12.665   0.750   8.148 1.000 98.240 ? 74  HIS A CE1 1 
ATOM 569  N NE2 ? HIS A 1  74 ?  11.936  -0.319   7.877 1.000 98.240 ? 74  HIS A NE2 1 
ATOM 570  N N   ? PRO A 1  75 ?  10.847   3.332  10.905 1.000 97.130 ? 75  PRO A N   1 
ATOM 571  C CA  ? PRO A 1  75 ?  11.774   4.217  11.613 1.000 97.130 ? 75  PRO A CA  1 
ATOM 572  C C   ? PRO A 1  75 ?  12.802   4.860  10.684 1.000 97.130 ? 75  PRO A C   1 
ATOM 573  C CB  ? PRO A 1  75 ?  12.455   3.285  12.618 1.000 97.130 ? 75  PRO A CB  1 
ATOM 574  O O   ? PRO A 1  75 ?  13.334   5.930  10.992 1.000 97.130 ? 75  PRO A O   1 
ATOM 575  C CG  ? PRO A 1  75 ?  12.221   1.909  12.082 1.000 97.130 ? 75  PRO A CG  1 
ATOM 576  C CD  ? PRO A 1  75 ?  10.924   1.907  11.325 1.000 97.130 ? 75  PRO A CD  1 
ATOM 577  N N   ? GLN A 1  76 ?  13.058   4.190   9.583 1.000 97.710 ? 76  GLN A N   1 
ATOM 578  C CA  ? GLN A 1  76 ?  14.078   4.705   8.675 1.000 97.710 ? 76  GLN A CA  1 
ATOM 579  C C   ? GLN A 1  76 ?  13.445   5.383   7.464 1.000 97.710 ? 76  GLN A C   1 
ATOM 580  C CB  ? GLN A 1  76 ?  15.009   3.580   8.220 1.000 97.710 ? 76  GLN A CB  1 
ATOM 581  O O   ? GLN A 1  76 ?  14.091   5.541   6.426 1.000 97.710 ? 76  GLN A O   1 
ATOM 582  C CG  ? GLN A 1  76 ?  15.840   2.977   9.345 1.000 97.710 ? 76  GLN A CG  1 
ATOM 583  C CD  ? GLN A 1  76 ?  16.794   1.902   8.858 1.000 97.710 ? 76  GLN A CD  1 
ATOM 584  N NE2 ? GLN A 1  76 ?  18.091   2.155   8.993 1.000 97.710 ? 76  GLN A NE2 1 
ATOM 585  O OE1 ? GLN A 1  76 ?  16.368   0.852   8.366 1.000 97.710 ? 76  GLN A OE1 1 
ATOM 586  N N   ? TYR A 1  77 ?  12.113   5.695   7.577 1.000 98.020 ? 77  TYR A N   1 
ATOM 587  C CA  ? TYR A 1  77 ?  11.460   6.433   6.502 1.000 98.020 ? 77  TYR A CA  1 
ATOM 588  C C   ? TYR A 1  77 ?  12.176   7.751   6.232 1.000 98.020 ? 77  TYR A C   1 
ATOM 589  C CB  ? TYR A 1  77 ?   9.991   6.699   6.847 1.000 98.020 ? 77  TYR A CB  1 
ATOM 590  O O   ? TYR A 1  77 ?  12.417   8.534   7.154 1.000 98.020 ? 77  TYR A O   1 
ATOM 591  C CG  ? TYR A 1  77 ?   9.308   7.654   5.899 1.000 98.020 ? 77  TYR A CG  1 
ATOM 592  C CD1 ? TYR A 1  77 ?   8.708   8.821   6.367 1.000 98.020 ? 77  TYR A CD1 1 
ATOM 593  C CD2 ? TYR A 1  77 ?   9.260   7.392   4.534 1.000 98.020 ? 77  TYR A CD2 1 
ATOM 594  C CE1 ? TYR A 1  77 ?   8.075   9.703   5.497 1.000 98.020 ? 77  TYR A CE1 1 
ATOM 595  C CE2 ? TYR A 1  77 ?   8.630   8.267   3.655 1.000 98.020 ? 77  TYR A CE2 1 
ATOM 596  O OH  ? TYR A 1  77 ?   7.417  10.288   3.280 1.000 98.020 ? 77  TYR A OH  1 
ATOM 597  C CZ  ? TYR A 1  77 ?   8.042   9.418   4.145 1.000 98.020 ? 77  TYR A CZ  1 
ATOM 598  N N   ? ASN A 1  78 ?  12.538   7.949   4.970 1.000 97.380 ? 78  ASN A N   1 
ATOM 599  C CA  ? ASN A 1  78 ?  13.180   9.166   4.486 1.000 97.380 ? 78  ASN A CA  1 
ATOM 600  C C   ? ASN A 1  78 ?  12.220  10.014   3.656 1.000 97.380 ? 78  ASN A C   1 
ATOM 601  C CB  ? ASN A 1  78 ?  14.429   8.827   3.671 1.000 97.380 ? 78  ASN A CB  1 
ATOM 602  O O   ? ASN A 1  78 ?  11.881   9.651   2.529 1.000 97.380 ? 78  ASN A O   1 
ATOM 603  C CG  ? ASN A 1  78 ?  15.231  10.056   3.292 1.000 97.380 ? 78  ASN A CG  1 
ATOM 604  N ND2 ? ASN A 1  78 ?  16.552   9.956   3.387 1.000 97.380 ? 78  ASN A ND2 1 
ATOM 605  O OD1 ? ASN A 1  78 ?  14.669  11.088   2.917 1.000 97.380 ? 78  ASN A OD1 1 
ATOM 606  N N   ? ARG A 1  79 ?  11.890  11.209   4.129 1.000 95.660 ? 79  ARG A N   1 
ATOM 607  C CA  ? ARG A 1  79 ?  10.856  12.042   3.526 1.000 95.660 ? 79  ARG A CA  1 
ATOM 608  C C   ? ARG A 1  79 ?  11.342  12.655   2.216 1.000 95.660 ? 79  ARG A C   1 
ATOM 609  C CB  ? ARG A 1  79 ?  10.423  13.147   4.492 1.000 95.660 ? 79  ARG A CB  1 
ATOM 610  O O   ? ARG A 1  79 ?  10.539  12.957   1.331 1.000 95.660 ? 79  ARG A O   1 
ATOM 611  C CG  ? ARG A 1  79 ?   9.234  13.960   4.005 1.000 95.660 ? 79  ARG A CG  1 
ATOM 612  C CD  ? ARG A 1  79 ?   8.751  14.941   5.064 1.000 95.660 ? 79  ARG A CD  1 
ATOM 613  N NE  ? ARG A 1  79 ?   7.592  15.702   4.605 1.000 95.660 ? 79  ARG A NE  1 
ATOM 614  N NH1 ? ARG A 1  79 ?   7.386  16.951   6.538 1.000 95.660 ? 79  ARG A NH1 1 
ATOM 615  N NH2 ? ARG A 1  79 ?   5.925  17.270   4.800 1.000 95.660 ? 79  ARG A NH2 1 
ATOM 616  C CZ  ? ARG A 1  79 ?   6.971  16.639   5.315 1.000 95.660 ? 79  ARG A CZ  1 
ATOM 617  N N   ? LYS A 1  80 ?  12.676  12.767   2.138 1.000 94.690 ? 80  LYS A N   1 
ATOM 618  C CA  ? LYS A 1  80 ?  13.245  13.369   0.935 1.000 94.690 ? 80  LYS A CA  1 
ATOM 619  C C   ? LYS A 1  80 ?  13.268  12.372  -0.220 1.000 94.690 ? 80  LYS A C   1 
ATOM 620  C CB  ? LYS A 1  80 ?  14.658  13.885   1.209 1.000 94.690 ? 80  LYS A CB  1 
ATOM 621  O O   ? LYS A 1  80 ?  12.820  12.685  -1.326 1.000 94.690 ? 80  LYS A O   1 
ATOM 622  C CG  ? LYS A 1  80 ?  15.278  14.641   0.043 1.000 94.690 ? 80  LYS A CG  1 
ATOM 623  C CD  ? LYS A 1  80 ?  16.656  15.184   0.399 1.000 94.690 ? 80  LYS A CD  1 
ATOM 624  C CE  ? LYS A 1  80 ?  17.311  15.870  -0.792 1.000 94.690 ? 80  LYS A CE  1 
ATOM 625  N NZ  ? LYS A 1  80 ?  18.683  16.361  -0.463 1.000 94.690 ? 80  LYS A NZ  1 
ATOM 626  N N   ? THR A 1  81 ?  13.649  11.197   0.071 1.000 95.390 ? 81  THR A N   1 
ATOM 627  C CA  ? THR A 1  81 ?  13.834  10.208  -0.985 1.000 95.390 ? 81  THR A CA  1 
ATOM 628  C C   ? THR A 1  81 ?  12.647   9.252  -1.045 1.000 95.390 ? 81  THR A C   1 
ATOM 629  C CB  ? THR A 1  81 ?  15.133   9.406  -0.778 1.000 95.390 ? 81  THR A CB  1 
ATOM 630  O O   ? THR A 1  81 ?  12.484   8.516  -2.020 1.000 95.390 ? 81  THR A O   1 
ATOM 631  C CG2 ? THR A 1  81 ?  16.341  10.331  -0.683 1.000 95.390 ? 81  THR A CG2 1 
ATOM 632  O OG1 ? THR A 1  81 ?  15.030   8.646   0.432 1.000 95.390 ? 81  THR A OG1 1 
ATOM 633  N N   ? LEU A 1  82 ?  11.836   9.265  -0.053 1.000 96.460 ? 82  LEU A N   1 
ATOM 634  C CA  ? LEU A 1  82 ?  10.680   8.396   0.135 1.000 96.460 ? 82  LEU A CA  1 
ATOM 635  C C   ? LEU A 1  82 ?  11.111   6.940   0.277 1.000 96.460 ? 82  LEU A C   1 
ATOM 636  C CB  ? LEU A 1  82 ?   9.705   8.540  -1.037 1.000 96.460 ? 82  LEU A CB  1 
ATOM 637  O O   ? LEU A 1  82 ?  10.317   6.027   0.040 1.000 96.460 ? 82  LEU A O   1 
ATOM 638  C CG  ? LEU A 1  82 ?   8.982   9.882  -1.156 1.000 96.460 ? 82  LEU A CG  1 
ATOM 639  C CD1 ? LEU A 1  82 ?   7.967   9.838  -2.294 1.000 96.460 ? 82  LEU A CD1 1 
ATOM 640  C CD2 ? LEU A 1  82 ?   8.302  10.243   0.160 1.000 96.460 ? 82  LEU A CD2 1 
ATOM 641  N N   ? ASN A 1  83 ?  12.344   6.755   0.551 1.000 97.090 ? 83  ASN A N   1 
ATOM 642  C CA  ? ASN A 1  83 ?  12.823   5.420   0.892 1.000 97.090 ? 83  ASN A CA  1 
ATOM 643  C C   ? ASN A 1  83 ?  12.171   4.900   2.170 1.000 97.090 ? 83  ASN A C   1 
ATOM 644  C CB  ? ASN A 1  83 ?  14.347   5.416   1.034 1.000 97.090 ? 83  ASN A CB  1 
ATOM 645  O O   ? ASN A 1  83 ?  11.990   5.652   3.130 1.000 97.090 ? 83  ASN A O   1 
ATOM 646  C CG  ? ASN A 1  83 ?  14.941   4.027   0.907 1.000 97.090 ? 83  ASN A CG  1 
ATOM 647  N ND2 ? ASN A 1  83 ?  16.030   3.781   1.627 1.000 97.090 ? 83  ASN A ND2 1 
ATOM 648  O OD1 ? ASN A 1  83 ?  14.427   3.183   0.169 1.000 97.090 ? 83  ASN A OD1 1 
ATOM 649  N N   ? ASN A 1  84 ?  11.788   3.627   2.230 1.000 97.870 ? 84  ASN A N   1 
ATOM 650  C CA  ? ASN A 1  84 ?  11.138   2.985   3.367 1.000 97.870 ? 84  ASN A CA  1 
ATOM 651  C C   ? ASN A 1  84 ?   9.752   3.568   3.624 1.000 97.870 ? 84  ASN A C   1 
ATOM 652  C CB  ? ASN A 1  84 ?  12.007   3.108   4.621 1.000 97.870 ? 84  ASN A CB  1 
ATOM 653  O O   ? ASN A 1  84 ?   9.364   3.775   4.775 1.000 97.870 ? 84  ASN A O   1 
ATOM 654  C CG  ? ASN A 1  84 ?  13.402   2.550   4.422 1.000 97.870 ? 84  ASN A CG  1 
ATOM 655  N ND2 ? ASN A 1  84 ?  14.403   3.266   4.921 1.000 97.870 ? 84  ASN A ND2 1 
ATOM 656  O OD1 ? ASN A 1  84 ?  13.579   1.485   3.824 1.000 97.870 ? 84  ASN A OD1 1 
ATOM 657  N N   ? ASP A 1  85 ?   9.032   4.025   2.628 1.000 98.310 ? 85  ASP A N   1 
ATOM 658  C CA  ? ASP A 1  85 ?   7.712   4.648   2.677 1.000 98.310 ? 85  ASP A CA  1 
ATOM 659  C C   ? ASP A 1  85 ?   6.634   3.622   3.020 1.000 98.310 ? 85  ASP A C   1 
ATOM 660  C CB  ? ASP A 1  85 ?   7.389   5.325   1.344 1.000 98.310 ? 85  ASP A CB  1 
ATOM 661  O O   ? ASP A 1  85 ?   5.843   3.233   2.158 1.000 98.310 ? 85  ASP A O   1 
ATOM 662  C CG  ? ASP A 1  85 ?   6.167   6.224   1.417 1.000 98.310 ? 85  ASP A CG  1 
ATOM 663  O OD1 ? ASP A 1  85 ?   5.770   6.625   2.533 1.000 98.310 ? 85  ASP A OD1 1 
ATOM 664  O OD2 ? ASP A 1  85 ?   5.594   6.532   0.350 1.000 98.310 ? 85  ASP A OD2 1 
ATOM 665  N N   ? ILE A 1  86 ?   6.592   3.097   4.184 1.000 98.560 ? 86  ILE A N   1 
ATOM 666  C CA  ? ILE A 1  86 ?   5.637   2.106   4.668 1.000 98.560 ? 86  ILE A CA  1 
ATOM 667  C C   ? ILE A 1  86 ?   5.273   2.406   6.120 1.000 98.560 ? 86  ILE A C   1 
ATOM 668  C CB  ? ILE A 1  86 ?   6.199   0.672   4.542 1.000 98.560 ? 86  ILE A CB  1 
ATOM 669  O O   ? ILE A 1  86 ?   6.125   2.828   6.906 1.000 98.560 ? 86  ILE A O   1 
ATOM 670  C CG1 ? ILE A 1  86 ?   5.153  -0.353   4.995 1.000 98.560 ? 86  ILE A CG1 1 
ATOM 671  C CG2 ? ILE A 1  86 ?   7.493   0.526   5.348 1.000 98.560 ? 86  ILE A CG2 1 
ATOM 672  C CD1 ? ILE A 1  86 ?   5.488  -1.789   4.616 1.000 98.560 ? 86  ILE A CD1 1 
ATOM 673  N N   ? MET A 1  87 ?   4.000   2.274   6.447 1.000 98.410 ? 87  MET A N   1 
ATOM 674  C CA  ? MET A 1  87 ?   3.483   2.566   7.781 1.000 98.410 ? 87  MET A CA  1 
ATOM 675  C C   ? MET A 1  87 ?   2.402   1.566   8.177 1.000 98.410 ? 87  MET A C   1 
ATOM 676  C CB  ? MET A 1  87 ?   2.926   3.990   7.842 1.000 98.410 ? 87  MET A CB  1 
ATOM 677  O O   ? MET A 1  87 ?   1.602   1.145   7.339 1.000 98.410 ? 87  MET A O   1 
ATOM 678  C CG  ? MET A 1  87 ?   2.364   4.370   9.202 1.000 98.410 ? 87  MET A CG  1 
ATOM 679  S SD  ? MET A 1  87 ?   1.817   6.120   9.272 1.000 98.410 ? 87  MET A SD  1 
ATOM 680  C CE  ? MET A 1  87 ?   0.365   6.045   8.186 1.000 98.410 ? 87  MET A CE  1 
ATOM 681  N N   ? ILE A 1  88 ?   2.356   1.142   9.410 1.000 98.510 ? 88  ILE A N   1 
ATOM 682  C CA  ? ILE A 1  88 ?   1.330   0.285   9.994 1.000 98.510 ? 88  ILE A CA  1 
ATOM 683  C C   ? ILE A 1  88 ?   0.387   1.123  10.855 1.000 98.510 ? 88  ILE A C   1 
ATOM 684  C CB  ? ILE A 1  88 ?   1.954  -0.852  10.834 1.000 98.510 ? 88  ILE A CB  1 
ATOM 685  O O   ? ILE A 1  88 ?   0.836   1.914  11.688 1.000 98.510 ? 88  ILE A O   1 
ATOM 686  C CG1 ? ILE A 1  88 ?   2.766  -1.794   9.938 1.000 98.510 ? 88  ILE A CG1 1 
ATOM 687  C CG2 ? ILE A 1  88 ?   0.869  -1.620  11.595 1.000 98.510 ? 88  ILE A CG2 1 
ATOM 688  C CD1 ? ILE A 1  88 ?   3.510  -2.884  10.698 1.000 98.510 ? 88  ILE A CD1 1 
ATOM 689  N N   ? LEU A 1  89 ?  -0.889   0.967  10.514 1.000 98.390 ? 89  LEU A N   1 
ATOM 690  C CA  ? LEU A 1  89 ?  -1.923   1.597  11.328 1.000 98.390 ? 89  LEU A CA  1 
ATOM 691  C C   ? LEU A 1  89 ?  -2.613   0.572  12.221 1.000 98.390 ? 89  LEU A C   1 
ATOM 692  C CB  ? LEU A 1  89 ?  -2.956   2.293  10.437 1.000 98.390 ? 89  LEU A CB  1 
ATOM 693  O O   ? LEU A 1  89 ?  -3.084  -0.461  11.739 1.000 98.390 ? 89  LEU A O   1 
ATOM 694  C CG  ? LEU A 1  89 ?  -2.420   3.363   9.486 1.000 98.390 ? 89  LEU A CG  1 
ATOM 695  C CD1 ? LEU A 1  89 ?  -3.541   3.893   8.598 1.000 98.390 ? 89  LEU A CD1 1 
ATOM 696  C CD2 ? LEU A 1  89 ?  -1.770   4.499  10.269 1.000 98.390 ? 89  LEU A CD2 1 
ATOM 697  N N   ? GLN A 1  90 ?  -2.608   0.797  13.537 1.000 97.880 ? 90  GLN A N   1 
ATOM 698  C CA  ? GLN A 1  90 ?  -3.426   0.019  14.461 1.000 97.880 ? 90  GLN A CA  1 
ATOM 699  C C   ? GLN A 1  90 ?  -4.802   0.652  14.645 1.000 97.880 ? 90  GLN A C   1 
ATOM 700  C CB  ? GLN A 1  90 ?  -2.726  -0.118  15.814 1.000 97.880 ? 90  GLN A CB  1 
ATOM 701  O O   ? GLN A 1  90 ?  -4.910   1.800  15.081 1.000 97.880 ? 90  GLN A O   1 
ATOM 702  C CG  ? GLN A 1  90 ?  -3.462  -1.016  16.799 1.000 97.880 ? 90  GLN A CG  1 
ATOM 703  C CD  ? GLN A 1  90 ?  -2.755  -1.123  18.137 1.000 97.880 ? 90  GLN A CD  1 
ATOM 704  N NE2 ? GLN A 1  90 ?  -2.952  -2.243  18.825 1.000 97.880 ? 90  GLN A NE2 1 
ATOM 705  O OE1 ? GLN A 1  90 ?  -2.037  -0.206  18.550 1.000 97.880 ? 90  GLN A OE1 1 
ATOM 706  N N   ? LEU A 1  91 ?  -5.835  -0.121  14.302 1.000 98.140 ? 91  LEU A N   1 
ATOM 707  C CA  ? LEU A 1  91 ?  -7.201   0.379  14.405 1.000 98.140 ? 91  LEU A CA  1 
ATOM 708  C C   ? LEU A 1  91 ?  -7.653   0.429  15.861 1.000 98.140 ? 91  LEU A C   1 
ATOM 709  C CB  ? LEU A 1  91 ?  -8.156  -0.500  13.593 1.000 98.140 ? 91  LEU A CB  1 
ATOM 710  O O   ? LEU A 1  91 ?  -7.235  -0.398  16.674 1.000 98.140 ? 91  LEU A O   1 
ATOM 711  C CG  ? LEU A 1  91 ?  -7.847  -0.638  12.101 1.000 98.140 ? 91  LEU A CG  1 
ATOM 712  C CD1 ? LEU A 1  91 ?  -8.880  -1.534  11.427 1.000 98.140 ? 91  LEU A CD1 1 
ATOM 713  C CD2 ? LEU A 1  91 ?  -7.803   0.732  11.435 1.000 98.140 ? 91  LEU A CD2 1 
ATOM 714  N N   ? ALA A 1  92 ?  -8.490   1.432  16.295 1.000 97.820 ? 92  ALA A N   1 
ATOM 715  C CA  ? ALA A 1  92 ?  -8.999   1.605  17.653 1.000 97.820 ? 92  ALA A CA  1 
ATOM 716  C C   ? ALA A 1  92 ?  -9.844   0.407  18.079 1.000 97.820 ? 92  ALA A C   1 
ATOM 717  C CB  ? ALA A 1  92 ?  -9.815   2.891  17.755 1.000 97.820 ? 92  ALA A CB  1 
ATOM 718  O O   ? ALA A 1  92 ?  -9.966   0.119  19.272 1.000 97.820 ? 92  ALA A O   1 
ATOM 719  N N   ? LYS A 1  93 ? -10.417  -0.308  17.139 1.000 97.440 ? 93  LYS A N   1 
ATOM 720  C CA  ? LYS A 1  93 ? -11.163  -1.545  17.351 1.000 97.440 ? 93  LYS A CA  1 
ATOM 721  C C   ? LYS A 1  93 ? -11.018  -2.485  16.157 1.000 97.440 ? 93  LYS A C   1 
ATOM 722  C CB  ? LYS A 1  93 ? -12.640  -1.244  17.605 1.000 97.440 ? 93  LYS A CB  1 
ATOM 723  O O   ? LYS A 1  93 ? -10.746  -2.040  15.040 1.000 97.440 ? 93  LYS A O   1 
ATOM 724  C CG  ? LYS A 1  93 ? -13.356  -0.612  16.420 1.000 97.440 ? 93  LYS A CG  1 
ATOM 725  C CD  ? LYS A 1  93 ? -14.817  -0.321  16.740 1.000 97.440 ? 93  LYS A CD  1 
ATOM 726  C CE  ? LYS A 1  93 ? -15.545   0.273  15.542 1.000 97.440 ? 93  LYS A CE  1 
ATOM 727  N NZ  ? LYS A 1  93 ? -16.978   0.557  15.850 1.000 97.440 ? 93  LYS A NZ  1 
ATOM 728  N N   ? SER A 1  94 ? -11.207  -3.745  16.520 1.000 97.640 ? 94  SER A N   1 
ATOM 729  C CA  ? SER A 1  94 ? -11.113  -4.743  15.459 1.000 97.640 ? 94  SER A CA  1 
ATOM 730  C C   ? SER A 1  94 ? -12.232  -4.571  14.438 1.000 97.640 ? 94  SER A C   1 
ATOM 731  C CB  ? SER A 1  94 ? -11.159  -6.155  16.045 1.000 97.640 ? 94  SER A CB  1 
ATOM 732  O O   ? SER A 1  94 ? -13.376  -4.291  14.804 1.000 97.640 ? 94  SER A O   1 
ATOM 733  O OG  ? SER A 1  94 ? -10.911  -7.124  15.041 1.000 97.640 ? 94  SER A OG  1 
ATOM 734  N N   ? SER A 1  95 ? -11.820  -4.677  13.096 1.000 97.550 ? 95  SER A N   1 
ATOM 735  C CA  ? SER A 1  95 ? -12.831  -4.693  12.044 1.000 97.550 ? 95  SER A CA  1 
ATOM 736  C C   ? SER A 1  95 ? -13.657  -5.974  12.092 1.000 97.550 ? 95  SER A C   1 
ATOM 737  C CB  ? SER A 1  95 ? -12.178  -4.549  10.669 1.000 97.550 ? 95  SER A CB  1 
ATOM 738  O O   ? SER A 1  95 ? -13.166  -7.020  12.521 1.000 97.550 ? 95  SER A O   1 
ATOM 739  O OG  ? SER A 1  95 ? -11.342  -5.660  10.391 1.000 97.550 ? 95  SER A OG  1 
ATOM 740  N N   ? GLN A 1  96 ? -14.906  -5.903  11.718 1.000 97.620 ? 96  GLN A N   1 
ATOM 741  C CA  ? GLN A 1  96 ? -15.764  -7.079  11.613 1.000 97.620 ? 96  GLN A CA  1 
ATOM 742  C C   ? GLN A 1  96 ? -15.604  -7.758  10.256 1.000 97.620 ? 96  GLN A C   1 
ATOM 743  C CB  ? GLN A 1  96 ? -17.228  -6.698  11.840 1.000 97.620 ? 96  GLN A CB  1 
ATOM 744  O O   ? GLN A 1  96 ? -16.103  -7.260   9.244 1.000 97.620 ? 96  GLN A O   1 
ATOM 745  C CG  ? GLN A 1  96 ? -17.505  -6.117  13.220 1.000 97.620 ? 96  GLN A CG  1 
ATOM 746  C CD  ? GLN A 1  96 ? -18.939  -5.649  13.382 1.000 97.620 ? 96  GLN A CD  1 
ATOM 747  N NE2 ? GLN A 1  96 ? -19.351  -5.419  14.624 1.000 97.620 ? 96  GLN A NE2 1 
ATOM 748  O OE1 ? GLN A 1  96 ? -19.671  -5.494  12.399 1.000 97.620 ? 96  GLN A OE1 1 
ATOM 749  N N   ? LEU A 1  97 ? -14.779  -8.896  10.295 1.000 97.890 ? 97  LEU A N   1 
ATOM 750  C CA  ? LEU A 1  97 ? -14.540  -9.600   9.040 1.000 97.890 ? 97  LEU A CA  1 
ATOM 751  C C   ? LEU A 1  97 ? -15.804 -10.309   8.566 1.000 97.890 ? 97  LEU A C   1 
ATOM 752  C CB  ? LEU A 1  97 ? -13.403 -10.611   9.200 1.000 97.890 ? 97  LEU A CB  1 
ATOM 753  O O   ? LEU A 1  97 ? -16.584 -10.808   9.381 1.000 97.890 ? 97  LEU A O   1 
ATOM 754  C CG  ? LEU A 1  97 ? -12.055 -10.050   9.656 1.000 97.890 ? 97  LEU A CG  1 
ATOM 755  C CD1 ? LEU A 1  97 ? -10.996 -11.147   9.656 1.000 97.890 ? 97  LEU A CD1 1 
ATOM 756  C CD2 ? LEU A 1  97 ? -11.630  -8.889   8.764 1.000 97.890 ? 97  LEU A CD2 1 
ATOM 757  N N   ? GLY A 1  98 ? -16.079 -10.320   7.239 1.000 96.570 ? 98  GLY A N   1 
ATOM 758  C CA  ? GLY A 1  98 ? -17.231 -10.918   6.585 1.000 96.570 ? 98  GLY A CA  1 
ATOM 759  C C   ? GLY A 1  98 ? -17.176 -10.819   5.072 1.000 96.570 ? 98  GLY A C   1 
ATOM 760  O O   ? GLY A 1  98 ? -16.093 -10.825   4.483 1.000 96.570 ? 98  GLY A O   1 
ATOM 761  N N   ? LYS A 1  99 ? -18.331 -10.773   4.585 1.000 95.590 ? 99  LYS A N   1 
ATOM 762  C CA  ? LYS A 1  99 ? -18.478 -10.750   3.132 1.000 95.590 ? 99  LYS A CA  1 
ATOM 763  C C   ? LYS A 1  99 ? -17.864  -9.485   2.538 1.000 95.590 ? 99  LYS A C   1 
ATOM 764  C CB  ? LYS A 1  99 ? -19.952 -10.851   2.740 1.000 95.590 ? 99  LYS A CB  1 
ATOM 765  O O   ? LYS A 1  99 ? -17.260  -9.528   1.464 1.000 95.590 ? 99  LYS A O   1 
ATOM 766  C CG  ? LYS A 1  99 ? -20.195 -10.841   1.238 1.000 95.590 ? 99  LYS A CG  1 
ATOM 767  C CD  ? LYS A 1  99 ? -21.680 -10.932   0.911 1.000 95.590 ? 99  LYS A CD  1 
ATOM 768  C CE  ? LYS A 1  99 ? -21.932 -10.822  -0.587 1.000 95.590 ? 99  LYS A CE  1 
ATOM 769  N NZ  ? LYS A 1  99 ? -23.387 -10.908  -0.912 1.000 95.590 ? 99  LYS A NZ  1 
ATOM 770  N N   ? TRP A 1 100 ? -17.811  -8.368   3.233 1.000 96.670 ? 100 TRP A N   1 
ATOM 771  C CA  ? TRP A 1 100 ? -17.478  -7.056   2.687 1.000 96.670 ? 100 TRP A CA  1 
ATOM 772  C C   ? TRP A 1 100 ? -16.100  -6.604   3.158 1.000 96.670 ? 100 TRP A C   1 
ATOM 773  C CB  ? TRP A 1 100 ? -18.533  -6.022   3.090 1.000 96.670 ? 100 TRP A CB  1 
ATOM 774  O O   ? TRP A 1 100 ? -15.479  -5.736   2.540 1.000 96.670 ? 100 TRP A O   1 
ATOM 775  C CG  ? TRP A 1 100 ? -19.942  -6.444   2.798 1.000 96.670 ? 100 TRP A CG  1 
ATOM 776  C CD1 ? TRP A 1 100 ? -20.946  -6.646   3.704 1.000 96.670 ? 100 TRP A CD1 1 
ATOM 777  C CD2 ? TRP A 1 100 ? -20.501  -6.721   1.511 1.000 96.670 ? 100 TRP A CD2 1 
ATOM 778  C CE2 ? TRP A 1 100 ? -21.851  -7.085   1.711 1.000 96.670 ? 100 TRP A CE2 1 
ATOM 779  C CE3 ? TRP A 1 100 ? -19.992  -6.695   0.206 1.000 96.670 ? 100 TRP A CE3 1 
ATOM 780  N NE1 ? TRP A 1 100 ? -22.097  -7.031   3.057 1.000 96.670 ? 100 TRP A NE1 1 
ATOM 781  C CH2 ? TRP A 1 100 ? -22.175  -7.388  -0.614 1.000 96.670 ? 100 TRP A CH2 1 
ATOM 782  C CZ2 ? TRP A 1 100 ? -22.699  -7.421   0.653 1.000 96.670 ? 100 TRP A CZ2 1 
ATOM 783  C CZ3 ? TRP A 1 100 ? -20.837  -7.030  -0.846 1.000 96.670 ? 100 TRP A CZ3 1 
ATOM 784  N N   ? VAL A 1 101 ? -15.659  -7.183   4.220 1.000 98.280 ? 101 VAL A N   1 
ATOM 785  C CA  ? VAL A 1 101 ? -14.364  -6.813   4.781 1.000 98.280 ? 101 VAL A CA  1 
ATOM 786  C C   ? VAL A 1 101 ? -13.540  -8.070   5.052 1.000 98.280 ? 101 VAL A C   1 
ATOM 787  C CB  ? VAL A 1 101 ? -14.521  -5.989   6.078 1.000 98.280 ? 101 VAL A CB  1 
ATOM 788  O O   ? VAL A 1 101 ? -13.938  -8.920   5.852 1.000 98.280 ? 101 VAL A O   1 
ATOM 789  C CG1 ? VAL A 1 101 ? -13.155  -5.624   6.655 1.000 98.280 ? 101 VAL A CG1 1 
ATOM 790  C CG2 ? VAL A 1 101 ? -15.347  -4.732   5.814 1.000 98.280 ? 101 VAL A CG2 1 
ATOM 791  N N   ? LYS A 1 102 ? -12.385  -8.141   4.275 1.000 98.270 ? 102 LYS A N   1 
ATOM 792  C CA  ? LYS A 1 102 ? -11.435  -9.236   4.445 1.000 98.270 ? 102 LYS A CA  1 
ATOM 793  C C   ? LYS A 1 102 ?  -9.999  -8.719   4.465 1.000 98.270 ? 102 LYS A C   1 
ATOM 794  C CB  ? LYS A 1 102 ? -11.604 -10.272   3.333 1.000 98.270 ? 102 LYS A CB  1 
ATOM 795  O O   ? LYS A 1 102 ?  -9.737  -7.583   4.066 1.000 98.270 ? 102 LYS A O   1 
ATOM 796  C CG  ? LYS A 1 102 ? -12.957 -10.967   3.335 1.000 98.270 ? 102 LYS A CG  1 
ATOM 797  C CD  ? LYS A 1 102 ? -13.040 -12.033   2.250 1.000 98.270 ? 102 LYS A CD  1 
ATOM 798  C CE  ? LYS A 1 102 ? -14.396 -12.726   2.248 1.000 98.270 ? 102 LYS A CE  1 
ATOM 799  N NZ  ? LYS A 1 102 ? -14.481 -13.773   1.187 1.000 98.270 ? 102 LYS A NZ  1 
ATOM 800  N N   ? THR A 1 103 ?  -9.130  -9.636   4.968 1.000 98.300 ? 103 THR A N   1 
ATOM 801  C CA  ? THR A 1 103 ?  -7.706  -9.326   4.918 1.000 98.300 ? 103 THR A CA  1 
ATOM 802  C C   ? THR A 1 103 ?  -7.083  -9.855   3.629 1.000 98.300 ? 103 THR A C   1 
ATOM 803  C CB  ? THR A 1 103 ?  -6.963  -9.917   6.131 1.000 98.300 ? 103 THR A CB  1 
ATOM 804  O O   ? THR A 1 103 ?  -7.614 -10.779   3.010 1.000 98.300 ? 103 THR A O   1 
ATOM 805  C CG2 ? THR A 1 103 ?  -7.603  -9.467   7.440 1.000 98.300 ? 103 THR A CG2 1 
ATOM 806  O OG1 ? THR A 1 103 ?  -7.004 -11.348   6.059 1.000 98.300 ? 103 THR A OG1 1 
ATOM 807  N N   ? ILE A 1 104 ?  -5.963  -9.173   3.251 1.000 98.240 ? 104 ILE A N   1 
ATOM 808  C CA  ? ILE A 1 104 ?  -5.150  -9.661   2.141 1.000 98.240 ? 104 ILE A CA  1 
ATOM 809  C C   ? ILE A 1 104 ?  -3.806 -10.160   2.666 1.000 98.240 ? 104 ILE A C   1 
ATOM 810  C CB  ? ILE A 1 104 ?  -4.935  -8.564   1.074 1.000 98.240 ? 104 ILE A CB  1 
ATOM 811  O O   ? ILE A 1 104 ?  -3.189  -9.519   3.519 1.000 98.240 ? 104 ILE A O   1 
ATOM 812  C CG1 ? ILE A 1 104 ?  -4.256  -9.153  -0.168 1.000 98.240 ? 104 ILE A CG1 1 
ATOM 813  C CG2 ? ILE A 1 104 ?  -4.115  -7.405   1.649 1.000 98.240 ? 104 ILE A CG2 1 
ATOM 814  C CD1 ? ILE A 1 104 ?  -4.386  -8.288  -1.414 1.000 98.240 ? 104 ILE A CD1 1 
ATOM 815  N N   ? PRO A 1 105 ?  -3.429 -11.393   2.184 1.000 97.610 ? 105 PRO A N   1 
ATOM 816  C CA  ? PRO A 1 105 ?  -2.164 -11.936   2.684 1.000 97.610 ? 105 PRO A CA  1 
ATOM 817  C C   ? PRO A 1 105 ?  -0.951 -11.138   2.209 1.000 97.610 ? 105 PRO A C   1 
ATOM 818  C CB  ? PRO A 1 105 ?  -2.140 -13.357   2.115 1.000 97.610 ? 105 PRO A CB  1 
ATOM 819  O O   ? PRO A 1 105 ?  -0.985 -10.540   1.130 1.000 97.610 ? 105 PRO A O   1 
ATOM 820  C CG  ? PRO A 1 105 ?  -3.011 -13.297   0.902 1.000 97.610 ? 105 PRO A CG  1 
ATOM 821  C CD  ? PRO A 1 105 ?  -4.052 -12.235   1.114 1.000 97.610 ? 105 PRO A CD  1 
ATOM 822  N N   ? LEU A 1 106 ?   0.148 -11.175   3.097 1.000 97.200 ? 106 LEU A N   1 
ATOM 823  C CA  ? LEU A 1 106 ?   1.431 -10.593   2.719 1.000 97.200 ? 106 LEU A CA  1 
ATOM 824  C C   ? LEU A 1 106 ?   2.197 -11.524   1.786 1.000 97.200 ? 106 LEU A C   1 
ATOM 825  C CB  ? LEU A 1 106 ?   2.272 -10.294   3.964 1.000 97.200 ? 106 LEU A CB  1 
ATOM 826  O O   ? LEU A 1 106 ?   1.987 -12.739   1.804 1.000 97.200 ? 106 LEU A O   1 
ATOM 827  C CG  ? LEU A 1 106 ?   1.699  -9.263   4.937 1.000 97.200 ? 106 LEU A CG  1 
ATOM 828  C CD1 ? LEU A 1 106 ?   2.556  -9.190   6.197 1.000 97.200 ? 106 LEU A CD1 1 
ATOM 829  C CD2 ? LEU A 1 106 ?   1.600  -7.895   4.271 1.000 97.200 ? 106 LEU A CD2 1 
ATOM 830  N N   ? PRO A 1 107 ?   3.032 -11.012   0.957 1.000 95.890 ? 107 PRO A N   1 
ATOM 831  C CA  ? PRO A 1 107 ?   3.726 -11.823  -0.046 1.000 95.890 ? 107 PRO A CA  1 
ATOM 832  C C   ? PRO A 1 107 ?   4.709 -12.813   0.574 1.000 95.890 ? 107 PRO A C   1 
ATOM 833  C CB  ? PRO A 1 107 ?   4.461 -10.783  -0.895 1.000 95.890 ? 107 PRO A CB  1 
ATOM 834  O O   ? PRO A 1 107 ?   5.319 -12.519   1.605 1.000 95.890 ? 107 PRO A O   1 
ATOM 835  C CG  ? PRO A 1 107 ?   4.693  -9.631   0.028 1.000 95.890 ? 107 PRO A CG  1 
ATOM 836  C CD  ? PRO A 1 107 ?   3.538  -9.547   0.985 1.000 95.890 ? 107 PRO A CD  1 
ATOM 837  N N   ? GLU A 1 108 ?   4.836 -14.053  -0.055 1.000 88.470 ? 108 GLU A N   1 
ATOM 838  C CA  ? GLU A 1 108 ?   5.824 -15.061   0.316 1.000 88.470 ? 108 GLU A CA  1 
ATOM 839  C C   ? GLU A 1 108 ?   7.039 -15.008  -0.606 1.000 88.470 ? 108 GLU A C   1 
ATOM 840  C CB  ? GLU A 1 108 ?   5.203 -16.460   0.287 1.000 88.470 ? 108 GLU A CB  1 
ATOM 841  O O   ? GLU A 1 108 ?   8.120 -15.479  -0.245 1.000 88.470 ? 108 GLU A O   1 
ATOM 842  C CG  ? GLU A 1 108 ?   4.119 -16.673   1.334 1.000 88.470 ? 108 GLU A CG  1 
ATOM 843  C CD  ? GLU A 1 108 ?   3.430 -18.023   1.218 1.000 88.470 ? 108 GLU A CD  1 
ATOM 844  O OE1 ? GLU A 1 108 ?   2.545 -18.326   2.050 1.000 88.470 ? 108 GLU A OE1 1 
ATOM 845  O OE2 ? GLU A 1 108 ?   3.778 -18.784   0.287 1.000 88.470 ? 108 GLU A OE2 1 
ATOM 846  N N   ? SER A 1 109 ?   6.808 -14.421  -1.805 1.000 88.770 ? 109 SER A N   1 
ATOM 847  C CA  ? SER A 1 109 ?   7.867 -14.232  -2.791 1.000 88.770 ? 109 SER A CA  1 
ATOM 848  C C   ? SER A 1 109 ?   7.715 -12.899  -3.516 1.000 88.770 ? 109 SER A C   1 
ATOM 849  C CB  ? SER A 1 109 ?   7.866 -15.377  -3.805 1.000 88.770 ? 109 SER A CB  1 
ATOM 850  O O   ? SER A 1 109 ?   6.641 -12.295  -3.497 1.000 88.770 ? 109 SER A O   1 
ATOM 851  O OG  ? SER A 1 109 ?   6.657 -15.392  -4.545 1.000 88.770 ? 109 SER A OG  1 
ATOM 852  N N   ? GLU A 1 110 ?   8.841 -12.515  -4.134 1.000 89.480 ? 110 GLU A N   1 
ATOM 853  C CA  ? GLU A 1 110 ?   8.845 -11.257  -4.876 1.000 89.480 ? 110 GLU A CA  1 
ATOM 854  C C   ? GLU A 1 110 ?   8.227 -11.431  -6.261 1.000 89.480 ? 110 GLU A C   1 
ATOM 855  C CB  ? GLU A 1 110 ?  10.270 -10.711  -5.000 1.000 89.480 ? 110 GLU A CB  1 
ATOM 856  O O   ? GLU A 1 110 ?   8.208 -12.538  -6.803 1.000 89.480 ? 110 GLU A O   1 
ATOM 857  C CG  ? GLU A 1 110 ?  10.905 -10.343  -3.668 1.000 89.480 ? 110 GLU A CG  1 
ATOM 858  C CD  ? GLU A 1 110 ?  12.290  -9.732  -3.812 1.000 89.480 ? 110 GLU A CD  1 
ATOM 859  O OE1 ? GLU A 1 110 ?  12.878  -9.313  -2.789 1.000 89.480 ? 110 GLU A OE1 1 
ATOM 860  O OE2 ? GLU A 1 110 ?  12.790  -9.670  -4.957 1.000 89.480 ? 110 GLU A OE2 1 
ATOM 861  N N   ? VAL A 1 111 ?   7.732 -10.379  -6.773 1.000 93.760 ? 111 VAL A N   1 
ATOM 862  C CA  ? VAL A 1 111 ?   7.203 -10.378  -8.133 1.000 93.760 ? 111 VAL A CA  1 
ATOM 863  C C   ? VAL A 1 111 ?   8.338 -10.152  -9.129 1.000 93.760 ? 111 VAL A C   1 
ATOM 864  C CB  ? VAL A 1 111 ?   6.111  -9.300  -8.315 1.000 93.760 ? 111 VAL A CB  1 
ATOM 865  O O   ? VAL A 1 111 ?   9.368  -9.568  -8.784 1.000 93.760 ? 111 VAL A O   1 
ATOM 866  C CG1 ? VAL A 1 111 ?   4.859  -9.659  -7.517 1.000 93.760 ? 111 VAL A CG1 1 
ATOM 867  C CG2 ? VAL A 1 111 ?   6.640  -7.929  -7.898 1.000 93.760 ? 111 VAL A CG2 1 
ATOM 868  N N   ? GLU A 1 112 ?   8.139 -10.695 -10.397 1.000 92.180 ? 112 GLU A N   1 
ATOM 869  C CA  ? GLU A 1 112 ?   9.107 -10.554 -11.481 1.000 92.180 ? 112 GLU A CA  1 
ATOM 870  C C   ? GLU A 1 112 ?   8.616  -9.564 -12.534 1.000 92.180 ? 112 GLU A C   1 
ATOM 871  C CB  ? GLU A 1 112 ?   9.393 -11.911 -12.127 1.000 92.180 ? 112 GLU A CB  1 
ATOM 872  O O   ? GLU A 1 112 ?   7.411  -9.351 -12.679 1.000 92.180 ? 112 GLU A O   1 
ATOM 873  C CG  ? GLU A 1 112 ?   9.892 -12.965 -11.150 1.000 92.180 ? 112 GLU A CG  1 
ATOM 874  C CD  ? GLU A 1 112 ?  11.295 -12.688 -10.633 1.000 92.180 ? 112 GLU A CD  1 
ATOM 875  O OE1 ? GLU A 1 112 ?  11.608 -13.078  -9.486 1.000 92.180 ? 112 GLU A OE1 1 
ATOM 876  O OE2 ? GLU A 1 112 ?  12.088 -12.074 -11.382 1.000 92.180 ? 112 GLU A OE2 1 
ATOM 877  N N   ? PRO A 1 113 ?   9.634  -9.026 -13.206 1.000 93.660 ? 113 PRO A N   1 
ATOM 878  C CA  ? PRO A 1 113 ?   9.213  -8.198 -14.339 1.000 93.660 ? 113 PRO A CA  1 
ATOM 879  C C   ? PRO A 1 113 ?   8.251  -8.925 -15.276 1.000 93.660 ? 113 PRO A C   1 
ATOM 880  C CB  ? PRO A 1 113 ?  10.530  -7.878 -15.050 1.000 93.660 ? 113 PRO A CB  1 
ATOM 881  O O   ? PRO A 1 113 ?   8.344 -10.145 -15.437 1.000 93.660 ? 113 PRO A O   1 
ATOM 882  C CG  ? PRO A 1 113 ?  11.568  -7.932 -13.975 1.000 93.660 ? 113 PRO A CG  1 
ATOM 883  C CD  ? PRO A 1 113 ?  11.200  -9.024 -13.012 1.000 93.660 ? 113 PRO A CD  1 
ATOM 884  N N   ? GLU A 1 114 ?   7.083  -8.229 -15.700 1.000 93.220 ? 114 GLU A N   1 
ATOM 885  C CA  ? GLU A 1 114 ?   6.071  -8.674 -16.653 1.000 93.220 ? 114 GLU A CA  1 
ATOM 886  C C   ? GLU A 1 114 ?   4.873  -9.292 -15.938 1.000 93.220 ? 114 GLU A C   1 
ATOM 887  C CB  ? GLU A 1 114 ?   6.668  -9.678 -17.643 1.000 93.220 ? 114 GLU A CB  1 
ATOM 888  O O   ? GLU A 1 114 ?   3.849  -9.576 -16.563 1.000 93.220 ? 114 GLU A O   1 
ATOM 889  C CG  ? GLU A 1 114 ?   7.733  -9.084 -18.553 1.000 93.220 ? 114 GLU A CG  1 
ATOM 890  C CD  ? GLU A 1 114 ?   7.207  -7.971 -19.445 1.000 93.220 ? 114 GLU A CD  1 
ATOM 891  O OE1 ? GLU A 1 114 ?   7.932  -6.973 -19.662 1.000 93.220 ? 114 GLU A OE1 1 
ATOM 892  O OE2 ? GLU A 1 114 ?   6.060  -8.096 -19.930 1.000 93.220 ? 114 GLU A OE2 1 
ATOM 893  N N   ? ASP A 1 115 ?   5.152  -9.603 -14.592 1.000 94.850 ? 115 ASP A N   1 
ATOM 894  C CA  ? ASP A 1 115 ?   3.974  -9.984 -13.820 1.000 94.850 ? 115 ASP A CA  1 
ATOM 895  C C   ? ASP A 1 115 ?   2.892  -8.909 -13.902 1.000 94.850 ? 115 ASP A C   1 
ATOM 896  C CB  ? ASP A 1 115 ?   4.349 -10.242 -12.359 1.000 94.850 ? 115 ASP A CB  1 
ATOM 897  O O   ? ASP A 1 115 ?   3.195  -7.714 -13.894 1.000 94.850 ? 115 ASP A O   1 
ATOM 898  C CG  ? ASP A 1 115 ?   5.042 -11.577 -12.152 1.000 94.850 ? 115 ASP A CG  1 
ATOM 899  O OD1 ? ASP A 1 115 ?   5.029 -12.421 -13.075 1.000 94.850 ? 115 ASP A OD1 1 
ATOM 900  O OD2 ? ASP A 1 115 ?   5.604 -11.789 -11.056 1.000 94.850 ? 115 ASP A OD2 1 
ATOM 901  N N   ? VAL A 1 116 ?   1.649  -9.307 -14.021 1.000 95.180 ? 116 VAL A N   1 
ATOM 902  C CA  ? VAL A 1 116 ?   0.521  -8.382 -14.052 1.000 95.180 ? 116 VAL A CA  1 
ATOM 903  C C   ? VAL A 1 116 ?  -0.120  -8.301 -12.668 1.000 95.180 ? 116 VAL A C   1 
ATOM 904  C CB  ? VAL A 1 116 ?  -0.530  -8.803 -15.103 1.000 95.180 ? 116 VAL A CB  1 
ATOM 905  O O   ? VAL A 1 116 ?  -0.491  -9.324 -12.089 1.000 95.180 ? 116 VAL A O   1 
ATOM 906  C CG1 ? VAL A 1 116 ?  -1.710  -7.833 -15.105 1.000 95.180 ? 116 VAL A CG1 1 
ATOM 907  C CG2 ? VAL A 1 116 ?   0.104  -8.881 -16.490 1.000 95.180 ? 116 VAL A CG2 1 
ATOM 908  N N   ? CYS A 1 117 ?  -0.247  -7.098 -12.207 1.000 96.520 ? 117 CYS A N   1 
ATOM 909  C CA  ? CYS A 1 117 ?  -0.794  -6.825 -10.883 1.000 96.520 ? 117 CYS A CA  1 
ATOM 910  C C   ? CYS A 1 117 ?  -1.912  -5.792 -10.957 1.000 96.520 ? 117 CYS A C   1 
ATOM 911  C CB  ? CYS A 1 117 ?   0.304  -6.334  -9.940 1.000 96.520 ? 117 CYS A CB  1 
ATOM 912  O O   ? CYS A 1 117 ?  -2.013  -5.050 -11.936 1.000 96.520 ? 117 CYS A O   1 
ATOM 913  S SG  ? CYS A 1 117 ?   1.718  -7.452  -9.824 1.000 96.520 ? 117 CYS A SG  1 
ATOM 914  N N   ? SER A 1 118 ?  -2.718  -5.799  -9.937 1.000 96.530 ? 118 SER A N   1 
ATOM 915  C CA  ? SER A 1 118 ?  -3.820  -4.843  -9.911 1.000 96.530 ? 118 SER A CA  1 
ATOM 916  C C   ? SER A 1 118 ?  -3.670  -3.856  -8.758 1.000 96.530 ? 118 SER A C   1 
ATOM 917  C CB  ? SER A 1 118 ?  -5.160  -5.572  -9.797 1.000 96.530 ? 118 SER A CB  1 
ATOM 918  O O   ? SER A 1 118 ?  -3.176  -4.216  -7.686 1.000 96.530 ? 118 SER A O   1 
ATOM 919  O OG  ? SER A 1 118 ?  -5.270  -6.230  -8.547 1.000 96.530 ? 118 SER A OG  1 
ATOM 920  N N   ? VAL A 1 119 ?  -4.065  -2.630  -9.038 1.000 96.210 ? 119 VAL A N   1 
ATOM 921  C CA  ? VAL A 1 119 ?  -4.129  -1.569  -8.038 1.000 96.210 ? 119 VAL A CA  1 
ATOM 922  C C   ? VAL A 1 119 ?  -5.528  -0.957  -8.022 1.000 96.210 ? 119 VAL A C   1 
ATOM 923  C CB  ? VAL A 1 119 ?  -3.071  -0.475  -8.303 1.000 96.210 ? 119 VAL A CB  1 
ATOM 924  O O   ? VAL A 1 119 ?  -6.137  -0.758  -9.076 1.000 96.210 ? 119 VAL A O   1 
ATOM 925  C CG1 ? VAL A 1 119 ?  -3.165   0.632  -7.254 1.000 96.210 ? 119 VAL A CG1 1 
ATOM 926  C CG2 ? VAL A 1 119 ?  -1.670  -1.081  -8.321 1.000 96.210 ? 119 VAL A CG2 1 
ATOM 927  N N   ? SER A 1 120 ?  -6.020  -0.733  -6.880 1.000 95.110 ? 120 SER A N   1 
ATOM 928  C CA  ? SER A 1 120 ?  -7.357  -0.170  -6.719 1.000 95.110 ? 120 SER A CA  1 
ATOM 929  C C   ? SER A 1 120 ?  -7.315   1.137  -5.936 1.000 95.110 ? 120 SER A C   1 
ATOM 930  C CB  ? SER A 1 120 ?  -8.277  -1.168  -6.014 1.000 95.110 ? 120 SER A CB  1 
ATOM 931  O O   ? SER A 1 120 ?  -6.472   1.313  -5.054 1.000 95.110 ? 120 SER A O   1 
ATOM 932  O OG  ? SER A 1 120 ?  -8.216  -2.438  -6.641 1.000 95.110 ? 120 SER A OG  1 
ATOM 933  N N   ? GLY A 1 121 ?  -8.235   2.068  -6.279 1.000 93.890 ? 121 GLY A N   1 
ATOM 934  C CA  ? GLY A 1 121 ?  -8.309   3.352  -5.600 1.000 93.890 ? 121 GLY A CA  1 
ATOM 935  C C   ? GLY A 1 121 ?  -9.568   4.130  -5.930 1.000 93.890 ? 121 GLY A C   1 
ATOM 936  O O   ? GLY A 1 121 ? -10.329   3.742  -6.819 1.000 93.890 ? 121 GLY A O   1 
ATOM 937  N N   ? TRP A 1 122 ?  -9.931   5.232  -5.142 1.000 91.790 ? 122 TRP A N   1 
ATOM 938  C CA  ? TRP A 1 122 ? -11.160   6.015  -5.226 1.000 91.790 ? 122 TRP A CA  1 
ATOM 939  C C   ? TRP A 1 122 ? -10.871   7.429  -5.719 1.000 91.790 ? 122 TRP A C   1 
ATOM 940  C CB  ? TRP A 1 122 ? -11.857   6.069  -3.863 1.000 91.790 ? 122 TRP A CB  1 
ATOM 941  O O   ? TRP A 1 122 ? -11.666   8.345  -5.497 1.000 91.790 ? 122 TRP A O   1 
ATOM 942  C CG  ? TRP A 1 122 ? -12.459   4.765  -3.435 1.000 91.790 ? 122 TRP A CG  1 
ATOM 943  C CD1 ? TRP A 1 122 ? -13.736   4.332  -3.664 1.000 91.790 ? 122 TRP A CD1 1 
ATOM 944  C CD2 ? TRP A 1 122 ? -11.809   3.725  -2.699 1.000 91.790 ? 122 TRP A CD2 1 
ATOM 945  C CE2 ? TRP A 1 122 ? -12.751   2.689  -2.517 1.000 91.790 ? 122 TRP A CE2 1 
ATOM 946  C CE3 ? TRP A 1 122 ? -10.518   3.567  -2.176 1.000 91.790 ? 122 TRP A CE3 1 
ATOM 947  N NE1 ? TRP A 1 122 ? -13.918   3.084  -3.114 1.000 91.790 ? 122 TRP A NE1 1 
ATOM 948  C CH2 ? TRP A 1 122 ? -11.174   1.382  -1.331 1.000 91.790 ? 122 TRP A CH2 1 
ATOM 949  C CZ2 ? TRP A 1 122 ? -12.443   1.510  -1.832 1.000 91.790 ? 122 TRP A CZ2 1 
ATOM 950  C CZ3 ? TRP A 1 122 ? -10.214   2.394  -1.495 1.000 91.790 ? 122 TRP A CZ3 1 
ATOM 951  N N   ? GLY A 1 123 ?  -9.770   7.647  -6.538 1.000 82.340 ? 123 GLY A N   1 
ATOM 952  C CA  ? GLY A 1 123 ?  -9.348   8.947  -7.033 1.000 82.340 ? 123 GLY A CA  1 
ATOM 953  C C   ? GLY A 1 123 ?  -9.794   9.217  -8.458 1.000 82.340 ? 123 GLY A C   1 
ATOM 954  O O   ? GLY A 1 123 ? -10.933   8.919  -8.824 1.000 82.340 ? 123 GLY A O   1 
ATOM 955  N N   ? LYS A 1 124 ?  -8.926   9.878  -9.198 1.000 82.200 ? 124 LYS A N   1 
ATOM 956  C CA  ? LYS A 1 124 ?  -9.206  10.236 -10.585 1.000 82.200 ? 124 LYS A CA  1 
ATOM 957  C C   ? LYS A 1 124 ?  -9.118   9.015 -11.497 1.000 82.200 ? 124 LYS A C   1 
ATOM 958  C CB  ? LYS A 1 124 ?  -8.239  11.320 -11.065 1.000 82.200 ? 124 LYS A CB  1 
ATOM 959  O O   ? LYS A 1 124 ?  -8.253   8.157 -11.311 1.000 82.200 ? 124 LYS A O   1 
ATOM 960  C CG  ? LYS A 1 124 ?  -8.450  12.674 -10.406 1.000 82.200 ? 124 LYS A CG  1 
ATOM 961  C CD  ? LYS A 1 124 ?  -7.527  13.733 -10.995 1.000 82.200 ? 124 LYS A CD  1 
ATOM 962  C CE  ? LYS A 1 124 ?  -7.757  15.096 -10.355 1.000 82.200 ? 124 LYS A CE  1 
ATOM 963  N NZ  ? LYS A 1 124 ?  -6.878  16.144 -10.953 1.000 82.200 ? 124 LYS A NZ  1 
ATOM 964  N N   ? ILE A 1 125 ? -10.098   9.055 -12.503 1.000 83.010 ? 125 ILE A N   1 
ATOM 965  C CA  ? ILE A 1 125 ? -10.071   7.980 -13.489 1.000 83.010 ? 125 ILE A CA  1 
ATOM 966  C C   ? ILE A 1 125 ?  -9.556   8.516 -14.823 1.000 83.010 ? 125 ILE A C   1 
ATOM 967  C CB  ? ILE A 1 125 ? -11.468   7.345 -13.671 1.000 83.010 ? 125 ILE A CB  1 
ATOM 968  O O   ? ILE A 1 125 ?  -9.301   7.746 -15.752 1.000 83.010 ? 125 ILE A O   1 
ATOM 969  C CG1 ? ILE A 1 125 ? -12.490   8.410 -14.085 1.000 83.010 ? 125 ILE A CG1 1 
ATOM 970  C CG2 ? ILE A 1 125 ? -11.909   6.634 -12.388 1.000 83.010 ? 125 ILE A CG2 1 
ATOM 971  C CD1 ? ILE A 1 125 ? -13.831   7.842 -14.530 1.000 83.010 ? 125 ILE A CD1 1 
ATOM 972  N N   ? SER A 1 126 ?  -9.391   9.898 -14.887 1.000 82.450 ? 126 SER A N   1 
ATOM 973  C CA  ? SER A 1 126 ?  -8.758  10.668 -15.954 1.000 82.450 ? 126 SER A CA  1 
ATOM 974  C C   ? SER A 1 126 ?  -8.320  12.042 -15.459 1.000 82.450 ? 126 SER A C   1 
ATOM 975  C CB  ? SER A 1 126 ?  -9.711  10.824 -17.140 1.000 82.450 ? 126 SER A CB  1 
ATOM 976  O O   ? SER A 1 126 ?  -8.559  12.396 -14.302 1.000 82.450 ? 126 SER A O   1 
ATOM 977  O OG  ? SER A 1 126 ? -10.735  11.759 -16.843 1.000 82.450 ? 126 SER A OG  1 
ATOM 978  N N   ? LEU A 1 127 ?  -7.613  12.823 -16.325 1.000 79.380 ? 127 LEU A N   1 
ATOM 979  C CA  ? LEU A 1 127 ?  -7.097  14.137 -15.957 1.000 79.380 ? 127 LEU A CA  1 
ATOM 980  C C   ? LEU A 1 127 ?  -8.236  15.098 -15.634 1.000 79.380 ? 127 LEU A C   1 
ATOM 981  C CB  ? LEU A 1 127 ?  -6.235  14.709 -17.085 1.000 79.380 ? 127 LEU A CB  1 
ATOM 982  O O   ? LEU A 1 127 ?  -8.045  16.068 -14.897 1.000 79.380 ? 127 LEU A O   1 
ATOM 983  C CG  ? LEU A 1 127 ?  -4.888  14.024 -17.324 1.000 79.380 ? 127 LEU A CG  1 
ATOM 984  C CD1 ? LEU A 1 127 ?  -4.186  14.641 -18.529 1.000 79.380 ? 127 LEU A CD1 1 
ATOM 985  C CD2 ? LEU A 1 127 ?  -4.011  14.119 -16.080 1.000 79.380 ? 127 LEU A CD2 1 
ATOM 986  N N   ? GLU A 1 128 ?  -9.453  14.707 -16.017 1.000 81.010 ? 128 GLU A N   1 
ATOM 987  C CA  ? GLU A 1 128 ? -10.562  15.651 -15.916 1.000 81.010 ? 128 GLU A CA  1 
ATOM 988  C C   ? GLU A 1 128 ? -11.689  15.090 -15.054 1.000 81.010 ? 128 GLU A C   1 
ATOM 989  C CB  ? GLU A 1 128 ? -11.092  16.008 -17.307 1.000 81.010 ? 128 GLU A CB  1 
ATOM 990  O O   ? GLU A 1 128 ? -12.563  15.834 -14.604 1.000 81.010 ? 128 GLU A O   1 
ATOM 991  C CG  ? GLU A 1 128 ? -10.085  16.743 -18.179 1.000 81.010 ? 128 GLU A CG  1 
ATOM 992  C CD  ? GLU A 1 128 ? -10.640  17.131 -19.540 1.000 81.010 ? 128 GLU A CD  1 
ATOM 993  O OE1 ? GLU A 1 128 ?  -9.915  17.777 -20.330 1.000 81.010 ? 128 GLU A OE1 1 
ATOM 994  O OE2 ? GLU A 1 128 ? -11.811  16.788 -19.819 1.000 81.010 ? 128 GLU A OE2 1 
ATOM 995  N N   ? GLU A 1 129 ? -11.617  13.733 -14.820 1.000 84.040 ? 129 GLU A N   1 
ATOM 996  C CA  ? GLU A 1 129 ? -12.750  13.089 -14.161 1.000 84.040 ? 129 GLU A CA  1 
ATOM 997  C C   ? GLU A 1 129 ? -12.323  12.420 -12.858 1.000 84.040 ? 129 GLU A C   1 
ATOM 998  C CB  ? GLU A 1 129 ? -13.400  12.061 -15.091 1.000 84.040 ? 129 GLU A CB  1 
ATOM 999  O O   ? GLU A 1 129 ? -11.356  11.657 -12.833 1.000 84.040 ? 129 GLU A O   1 
ATOM 1000 C CG  ? GLU A 1 129 ? -14.689  11.465 -14.544 1.000 84.040 ? 129 GLU A CG  1 
ATOM 1001 C CD  ? GLU A 1 129 ? -15.334  10.462 -15.488 1.000 84.040 ? 129 GLU A CD  1 
ATOM 1002 O OE1 ? GLU A 1 129 ? -16.328   9.810 -15.094 1.000 84.040 ? 129 GLU A OE1 1 
ATOM 1003 O OE2 ? GLU A 1 129 ? -14.841  10.327 -16.630 1.000 84.040 ? 129 GLU A OE2 1 
ATOM 1004 N N   ? HIS A 1 130 ? -13.139  12.761 -11.712 1.000 85.010 ? 130 HIS A N   1 
ATOM 1005 C CA  ? HIS A 1 130 ? -13.006  12.131 -10.403 1.000 85.010 ? 130 HIS A CA  1 
ATOM 1006 C C   ? HIS A 1 130 ? -14.130  11.130 -10.157 1.000 85.010 ? 130 HIS A C   1 
ATOM 1007 C CB  ? HIS A 1 130 ? -12.993  13.189  -9.298 1.000 85.010 ? 130 HIS A CB  1 
ATOM 1008 O O   ? HIS A 1 130 ? -15.211  11.249 -10.738 1.000 85.010 ? 130 HIS A O   1 
ATOM 1009 C CG  ? HIS A 1 130 ? -11.807  14.098  -9.351 1.000 85.010 ? 130 HIS A CG  1 
ATOM 1010 C CD2 ? HIS A 1 130 ? -10.685  14.140  -8.594 1.000 85.010 ? 130 HIS A CD2 1 
ATOM 1011 N ND1 ? HIS A 1 130 ? -11.691  15.118 -10.270 1.000 85.010 ? 130 HIS A ND1 1 
ATOM 1012 C CE1 ? HIS A 1 130 ? -10.545  15.749 -10.077 1.000 85.010 ? 130 HIS A CE1 1 
ATOM 1013 N NE2 ? HIS A 1 130 ?  -9.916  15.175  -9.065 1.000 85.010 ? 130 HIS A NE2 1 
ATOM 1014 N N   ? THR A 1 131 ? -13.742  10.177  -9.351 1.000 88.370 ? 131 THR A N   1 
ATOM 1015 C CA  ? THR A 1 131 ? -14.801   9.242  -8.986 1.000 88.370 ? 131 THR A CA  1 
ATOM 1016 C C   ? THR A 1 131 ? -14.762   8.938  -7.491 1.000 88.370 ? 131 THR A C   1 
ATOM 1017 C CB  ? THR A 1 131 ? -14.685   7.929  -9.783 1.000 88.370 ? 131 THR A CB  1 
ATOM 1018 O O   ? THR A 1 131 ? -13.699   8.986  -6.870 1.000 88.370 ? 131 THR A O   1 
ATOM 1019 C CG2 ? THR A 1 131 ? -13.346   7.246  -9.526 1.000 88.370 ? 131 THR A CG2 1 
ATOM 1020 O OG1 ? THR A 1 131 ? -15.742   7.044  -9.391 1.000 88.370 ? 131 THR A OG1 1 
ATOM 1021 N N   ? ASN A 1 132 ? -15.911   8.679  -6.979 1.000 92.260 ? 132 ASN A N   1 
ATOM 1022 C CA  ? ASN A 1 132 ? -16.016   8.230  -5.595 1.000 92.260 ? 132 ASN A CA  1 
ATOM 1023 C C   ? ASN A 1 132 ? -16.242   6.723  -5.510 1.000 92.260 ? 132 ASN A C   1 
ATOM 1024 C CB  ? ASN A 1 132 ? -17.139   8.977  -4.872 1.000 92.260 ? 132 ASN A CB  1 
ATOM 1025 O O   ? ASN A 1 132 ? -16.404   6.176  -4.418 1.000 92.260 ? 132 ASN A O   1 
ATOM 1026 C CG  ? ASN A 1 132 ? -16.788  10.423  -4.584 1.000 92.260 ? 132 ASN A CG  1 
ATOM 1027 N ND2 ? ASN A 1 132 ? -17.771  11.308  -4.707 1.000 92.260 ? 132 ASN A ND2 1 
ATOM 1028 O OD1 ? ASN A 1 132 ? -15.643  10.743  -4.256 1.000 92.260 ? 132 ASN A OD1 1 
ATOM 1029 N N   ? THR A 1 133 ? -16.263   6.126  -6.660 1.000 94.770 ? 133 THR A N   1 
ATOM 1030 C CA  ? THR A 1 133 ? -16.413   4.677  -6.739 1.000 94.770 ? 133 THR A CA  1 
ATOM 1031 C C   ? THR A 1 133 ? -15.062   4.006  -6.972 1.000 94.770 ? 133 THR A C   1 
ATOM 1032 C CB  ? THR A 1 133 ? -17.388   4.277  -7.862 1.000 94.770 ? 133 THR A CB  1 
ATOM 1033 O O   ? THR A 1 133 ? -14.173   4.588  -7.597 1.000 94.770 ? 133 THR A O   1 
ATOM 1034 C CG2 ? THR A 1 133 ? -18.794   4.796  -7.580 1.000 94.770 ? 133 THR A CG2 1 
ATOM 1035 O OG1 ? THR A 1 133 ? -16.928   4.824  -9.104 1.000 94.770 ? 133 THR A OG1 1 
ATOM 1036 N N   ? LEU A 1 134 ? -14.877   2.893  -6.341 1.000 95.510 ? 134 LEU A N   1 
ATOM 1037 C CA  ? LEU A 1 134 ? -13.622   2.153  -6.422 1.000 95.510 ? 134 LEU A CA  1 
ATOM 1038 C C   ? LEU A 1 134 ? -13.343   1.711  -7.854 1.000 95.510 ? 134 LEU A C   1 
ATOM 1039 C CB  ? LEU A 1 134 ? -13.657   0.934  -5.497 1.000 95.510 ? 134 LEU A CB  1 
ATOM 1040 O O   ? LEU A 1 134 ? -14.199   1.101  -8.498 1.000 95.510 ? 134 LEU A O   1 
ATOM 1041 C CG  ? LEU A 1 134 ? -12.319   0.241  -5.236 1.000 95.510 ? 134 LEU A CG  1 
ATOM 1042 C CD1 ? LEU A 1 134 ? -11.390   1.160  -4.449 1.000 95.510 ? 134 LEU A CD1 1 
ATOM 1043 C CD2 ? LEU A 1 134 ? -12.533  -1.074  -4.495 1.000 95.510 ? 134 LEU A CD2 1 
ATOM 1044 N N   ? HIS A 1 135 ? -12.128   2.076  -8.290 1.000 96.010 ? 135 HIS A N   1 
ATOM 1045 C CA  ? HIS A 1 135 ? -11.662   1.676  -9.612 1.000 96.010 ? 135 HIS A CA  1 
ATOM 1046 C C   ? HIS A 1 135 ? -10.404   0.818  -9.517 1.000 96.010 ? 135 HIS A C   1 
ATOM 1047 C CB  ? HIS A 1 135 ? -11.393   2.906 -10.481 1.000 96.010 ? 135 HIS A CB  1 
ATOM 1048 O O   ? HIS A 1 135 ?  -9.662   0.904  -8.536 1.000 96.010 ? 135 HIS A O   1 
ATOM 1049 C CG  ? HIS A 1 135 ? -12.633   3.523 -11.047 1.000 96.010 ? 135 HIS A CG  1 
ATOM 1050 C CD2 ? HIS A 1 135 ? -13.216   3.391 -12.262 1.000 96.010 ? 135 HIS A CD2 1 
ATOM 1051 N ND1 ? HIS A 1 135 ? -13.422   4.397 -10.332 1.000 96.010 ? 135 HIS A ND1 1 
ATOM 1052 C CE1 ? HIS A 1 135 ? -14.441   4.778 -11.085 1.000 96.010 ? 135 HIS A CE1 1 
ATOM 1053 N NE2 ? HIS A 1 135 ? -14.339   4.182 -12.261 1.000 96.010 ? 135 HIS A NE2 1 
ATOM 1054 N N   ? VAL A 1 136 ? -10.234   0.065 -10.582 1.000 95.690 ? 136 VAL A N   1 
ATOM 1055 C CA  ? VAL A 1 136 ?  -9.096  -0.847 -10.610 1.000 95.690 ? 136 VAL A CA  1 
ATOM 1056 C C   ? VAL A 1 136 ?  -8.376  -0.735 -11.952 1.000 95.690 ? 136 VAL A C   1 
ATOM 1057 C CB  ? VAL A 1 136 ?  -9.532  -2.308 -10.360 1.000 95.690 ? 136 VAL A CB  1 
ATOM 1058 O O   ? VAL A 1 136 ?  -9.011  -0.524 -12.988 1.000 95.690 ? 136 VAL A O   1 
ATOM 1059 C CG1 ? VAL A 1 136 ? -10.542  -2.758 -11.415 1.000 95.690 ? 136 VAL A CG1 1 
ATOM 1060 C CG2 ? VAL A 1 136 ?  -8.317  -3.234 -10.350 1.000 95.690 ? 136 VAL A CG2 1 
ATOM 1061 N N   ? VAL A 1 137 ?  -7.072  -0.943 -11.871 1.000 94.750 ? 137 VAL A N   1 
ATOM 1062 C CA  ? VAL A 1 137 ?  -6.276  -0.982 -13.094 1.000 94.750 ? 137 VAL A CA  1 
ATOM 1063 C C   ? VAL A 1 137 ?  -5.220  -2.079 -12.989 1.000 94.750 ? 137 VAL A C   1 
ATOM 1064 C CB  ? VAL A 1 137 ?  -5.604   0.380 -13.378 1.000 94.750 ? 137 VAL A CB  1 
ATOM 1065 O O   ? VAL A 1 137 ?  -4.666  -2.316 -11.912 1.000 94.750 ? 137 VAL A O   1 
ATOM 1066 C CG1 ? VAL A 1 137 ?  -4.619   0.738 -12.266 1.000 94.750 ? 137 VAL A CG1 1 
ATOM 1067 C CG2 ? VAL A 1 137 ?  -4.899   0.354 -14.733 1.000 94.750 ? 137 VAL A CG2 1 
ATOM 1068 N N   ? ASN A 1 138 ?  -5.014  -2.760 -14.128 1.000 95.030 ? 138 ASN A N   1 
ATOM 1069 C CA  ? ASN A 1 138 ?  -3.944  -3.750 -14.202 1.000 95.030 ? 138 ASN A CA  1 
ATOM 1070 C C   ? ASN A 1 138 ?  -2.640  -3.129 -14.694 1.000 95.030 ? 138 ASN A C   1 
ATOM 1071 C CB  ? ASN A 1 138 ?  -4.352  -4.914 -15.107 1.000 95.030 ? 138 ASN A CB  1 
ATOM 1072 O O   ? ASN A 1 138 ?  -2.626  -2.418 -15.700 1.000 95.030 ? 138 ASN A O   1 
ATOM 1073 C CG  ? ASN A 1 138 ?  -5.451  -5.766 -14.503 1.000 95.030 ? 138 ASN A CG  1 
ATOM 1074 N ND2 ? ASN A 1 138 ?  -6.210  -6.447 -15.355 1.000 95.030 ? 138 ASN A ND2 1 
ATOM 1075 O OD1 ? ASN A 1 138 ?  -5.618  -5.811 -13.282 1.000 95.030 ? 138 ASN A OD1 1 
ATOM 1076 N N   ? LEU A 1 139 ?  -1.572  -3.384 -13.910 1.000 94.860 ? 139 LEU A N   1 
ATOM 1077 C CA  ? LEU A 1 139 ?  -0.259  -2.843 -14.246 1.000 94.860 ? 139 LEU A CA  1 
ATOM 1078 C C   ? LEU A 1 139 ?   0.784  -3.953 -14.315 1.000 94.860 ? 139 LEU A C   1 
ATOM 1079 C CB  ? LEU A 1 139 ?   0.166  -1.790 -13.220 1.000 94.860 ? 139 LEU A CB  1 
ATOM 1080 O O   ? LEU A 1 139 ?   0.693  -4.943 -13.585 1.000 94.860 ? 139 LEU A O   1 
ATOM 1081 C CG  ? LEU A 1 139 ?  -0.780  -0.601 -13.037 1.000 94.860 ? 139 LEU A CG  1 
ATOM 1082 C CD1 ? LEU A 1 139 ?  -0.360   0.229 -11.829 1.000 94.860 ? 139 LEU A CD1 1 
ATOM 1083 C CD2 ? LEU A 1 139 ?  -0.810   0.257 -14.297 1.000 94.860 ? 139 LEU A CD2 1 
ATOM 1084 N N   ? THR A 1 140 ?   1.787  -3.729 -15.168 1.000 94.840 ? 140 THR A N   1 
ATOM 1085 C CA  ? THR A 1 140 ?   2.870  -4.695 -15.313 1.000 94.840 ? 140 THR A CA  1 
ATOM 1086 C C   ? THR A 1 140 ?   4.094  -4.260 -14.511 1.000 94.840 ? 140 THR A C   1 
ATOM 1087 C CB  ? THR A 1 140 ?   3.261  -4.878 -16.792 1.000 94.840 ? 140 THR A CB  1 
ATOM 1088 O O   ? THR A 1 140 ?   4.444  -3.078 -14.495 1.000 94.840 ? 140 THR A O   1 
ATOM 1089 C CG2 ? THR A 1 140 ?   4.295  -5.987 -16.954 1.000 94.840 ? 140 THR A CG2 1 
ATOM 1090 O OG1 ? THR A 1 140 ?   2.093  -5.215 -17.550 1.000 94.840 ? 140 THR A OG1 1 
ATOM 1091 N N   ? VAL A 1 141 ?   4.662  -5.237 -13.809 1.000 95.930 ? 141 VAL A N   1 
ATOM 1092 C CA  ? VAL A 1 141 ?   5.930  -4.983 -13.134 1.000 95.930 ? 141 VAL A CA  1 
ATOM 1093 C C   ? VAL A 1 141 ?   7.023  -4.720 -14.167 1.000 95.930 ? 141 VAL A C   1 
ATOM 1094 C CB  ? VAL A 1 141 ?   6.333  -6.164 -12.222 1.000 95.930 ? 141 VAL A CB  1 
ATOM 1095 O O   ? VAL A 1 141 ?   7.223  -5.519 -15.085 1.000 95.930 ? 141 VAL A O   1 
ATOM 1096 C CG1 ? VAL A 1 141 ?   7.688  -5.902 -11.566 1.000 95.930 ? 141 VAL A CG1 1 
ATOM 1097 C CG2 ? VAL A 1 141 ?   5.261  -6.408 -11.161 1.000 95.930 ? 141 VAL A CG2 1 
ATOM 1098 N N   ? THR A 1 142 ?   7.744  -3.578 -13.984 1.000 94.520 ? 142 THR A N   1 
ATOM 1099 C CA  ? THR A 1 142 ?   8.720  -3.100 -14.957 1.000 94.520 ? 142 THR A CA  1 
ATOM 1100 C C   ? THR A 1 142 ?  10.142  -3.348 -14.463 1.000 94.520 ? 142 THR A C   1 
ATOM 1101 C CB  ? THR A 1 142 ?   8.529  -1.600 -15.249 1.000 94.520 ? 142 THR A CB  1 
ATOM 1102 O O   ? THR A 1 142 ?  10.381  -3.422 -13.256 1.000 94.520 ? 142 THR A O   1 
ATOM 1103 C CG2 ? THR A 1 142 ?   9.530  -1.112 -16.291 1.000 94.520 ? 142 THR A CG2 1 
ATOM 1104 O OG1 ? THR A 1 142 ?   7.200  -1.380 -15.739 1.000 94.520 ? 142 THR A OG1 1 
ATOM 1105 N N   ? GLU A 1 143 ?  11.054  -3.398 -15.407 1.000 94.690 ? 143 GLU A N   1 
ATOM 1106 C CA  ? GLU A 1 143 ?  12.462  -3.570 -15.060 1.000 94.690 ? 143 GLU A CA  1 
ATOM 1107 C C   ? GLU A 1 143 ?  12.997  -2.355 -14.308 1.000 94.690 ? 143 GLU A C   1 
ATOM 1108 C CB  ? GLU A 1 143 ?  13.299  -3.821 -16.317 1.000 94.690 ? 143 GLU A CB  1 
ATOM 1109 O O   ? GLU A 1 143 ?  12.628  -1.218 -14.611 1.000 94.690 ? 143 GLU A O   1 
ATOM 1110 C CG  ? GLU A 1 143 ?  12.982  -5.136 -17.014 1.000 94.690 ? 143 GLU A CG  1 
ATOM 1111 C CD  ? GLU A 1 143 ?  13.909  -5.435 -18.181 1.000 94.690 ? 143 GLU A CD  1 
ATOM 1112 O OE1 ? GLU A 1 143 ?  13.871  -6.568 -18.712 1.000 94.690 ? 143 GLU A OE1 1 
ATOM 1113 O OE2 ? GLU A 1 143 ?  14.682  -4.530 -18.566 1.000 94.690 ? 143 GLU A OE2 1 
ATOM 1114 N N   ? ASP A 1 144 ?  13.943  -2.564 -13.357 1.000 95.290 ? 144 ASP A N   1 
ATOM 1115 C CA  ? ASP A 1 144 ?  14.487  -1.535 -12.476 1.000 95.290 ? 144 ASP A CA  1 
ATOM 1116 C C   ? ASP A 1 144 ?  15.184  -0.438 -13.277 1.000 95.290 ? 144 ASP A C   1 
ATOM 1117 C CB  ? ASP A 1 144 ?  15.461  -2.151 -11.469 1.000 95.290 ? 144 ASP A CB  1 
ATOM 1118 O O   ? ASP A 1 144 ?  15.129   0.737 -12.909 1.000 95.290 ? 144 ASP A O   1 
ATOM 1119 C CG  ? ASP A 1 144 ?  14.767  -2.988 -10.410 1.000 95.290 ? 144 ASP A CG  1 
ATOM 1120 O OD1 ? ASP A 1 144 ?  13.604  -2.692 -10.062 1.000 95.290 ? 144 ASP A OD1 1 
ATOM 1121 O OD2 ? ASP A 1 144 ?  15.391  -3.952  -9.915 1.000 95.290 ? 144 ASP A OD2 1 
ATOM 1122 N N   ? HIS A 1 145 ?  15.909  -0.791 -14.401 1.000 94.360 ? 145 HIS A N   1 
ATOM 1123 C CA  ? HIS A 1 145 ?  16.690   0.188 -15.149 1.000 94.360 ? 145 HIS A CA  1 
ATOM 1124 C C   ? HIS A 1 145 ?  15.805   1.314 -15.673 1.000 94.360 ? 145 HIS A C   1 
ATOM 1125 C CB  ? HIS A 1 145 ?  17.424  -0.486 -16.310 1.000 94.360 ? 145 HIS A CB  1 
ATOM 1126 O O   ? HIS A 1 145 ?  16.255   2.455 -15.801 1.000 94.360 ? 145 HIS A O   1 
ATOM 1127 C CG  ? HIS A 1 145 ?  16.519  -0.935 -17.412 1.000 94.360 ? 145 HIS A CG  1 
ATOM 1128 C CD2 ? HIS A 1 145 ?  16.160  -0.332 -18.570 1.000 94.360 ? 145 HIS A CD2 1 
ATOM 1129 N ND1 ? HIS A 1 145 ?  15.863  -2.147 -17.388 1.000 94.360 ? 145 HIS A ND1 1 
ATOM 1130 C CE1 ? HIS A 1 145 ?  15.138  -2.270 -18.488 1.000 94.360 ? 145 HIS A CE1 1 
ATOM 1131 N NE2 ? HIS A 1 145 ?  15.301  -1.182 -19.221 1.000 94.360 ? 145 HIS A NE2 1 
ATOM 1132 N N   ? GLU A 1 146 ?  14.492   0.985 -15.908 1.000 93.030 ? 146 GLU A N   1 
ATOM 1133 C CA  ? GLU A 1 146 ?  13.569   2.011 -16.384 1.000 93.030 ? 146 GLU A CA  1 
ATOM 1134 C C   ? GLU A 1 146 ?  13.335   3.080 -15.321 1.000 93.030 ? 146 GLU A C   1 
ATOM 1135 C CB  ? GLU A 1 146 ?  12.236   1.384 -16.801 1.000 93.030 ? 146 GLU A CB  1 
ATOM 1136 O O   ? GLU A 1 146 ?  13.321   4.274 -15.626 1.000 93.030 ? 146 GLU A O   1 
ATOM 1137 C CG  ? GLU A 1 146 ?  12.338   0.477 -18.020 1.000 93.030 ? 146 GLU A CG  1 
ATOM 1138 C CD  ? GLU A 1 146 ?  12.675   1.227 -19.299 1.000 93.030 ? 146 GLU A CD  1 
ATOM 1139 O OE1 ? GLU A 1 146 ?  13.285   0.625 -20.212 1.000 93.030 ? 146 GLU A OE1 1 
ATOM 1140 O OE2 ? GLU A 1 146 ?  12.328   2.426 -19.388 1.000 93.030 ? 146 GLU A OE2 1 
ATOM 1141 N N   ? CYS A 1 147 ?  13.143   2.697 -14.057 1.000 94.600 ? 147 CYS A N   1 
ATOM 1142 C CA  ? CYS A 1 147 ?  12.923   3.624 -12.952 1.000 94.600 ? 147 CYS A CA  1 
ATOM 1143 C C   ? CYS A 1 147 ?  14.222   4.313 -12.552 1.000 94.600 ? 147 CYS A C   1 
ATOM 1144 C CB  ? CYS A 1 147 ?  12.333   2.891 -11.748 1.000 94.600 ? 147 CYS A CB  1 
ATOM 1145 O O   ? CYS A 1 147 ?  14.220   5.493 -12.196 1.000 94.600 ? 147 CYS A O   1 
ATOM 1146 S SG  ? CYS A 1 147 ?  10.576   2.509 -11.918 1.000 94.600 ? 147 CYS A SG  1 
ATOM 1147 N N   ? LYS A 1 148 ?  15.302   3.685 -12.692 1.000 95.140 ? 148 LYS A N   1 
ATOM 1148 C CA  ? LYS A 1 148 ?  16.593   4.302 -12.403 1.000 95.140 ? 148 LYS A CA  1 
ATOM 1149 C C   ? LYS A 1 148 ?  16.869   5.467 -13.349 1.000 95.140 ? 148 LYS A C   1 
ATOM 1150 C CB  ? LYS A 1 148 ?  17.716   3.269 -12.501 1.000 95.140 ? 148 LYS A CB  1 
ATOM 1151 O O   ? LYS A 1 148 ?  17.481   6.462 -12.955 1.000 95.140 ? 148 LYS A O   1 
ATOM 1152 C CG  ? LYS A 1 148 ?  17.797   2.328 -11.308 1.000 95.140 ? 148 LYS A CG  1 
ATOM 1153 C CD  ? LYS A 1 148 ?  18.955   1.348 -11.447 1.000 95.140 ? 148 LYS A CD  1 
ATOM 1154 C CE  ? LYS A 1 148 ?  19.027   0.394 -10.262 1.000 95.140 ? 148 LYS A CE  1 
ATOM 1155 N NZ  ? LYS A 1 148 ?  20.116  -0.614 -10.428 1.000 95.140 ? 148 LYS A NZ  1 
ATOM 1156 N N   ? ALA A 1 149 ?  16.429   5.255 -14.579 1.000 93.550 ? 149 ALA A N   1 
ATOM 1157 C CA  ? ALA A 1 149 ?  16.629   6.279 -15.602 1.000 93.550 ? 149 ALA A CA  1 
ATOM 1158 C C   ? ALA A 1 149 ?  15.733   7.488 -15.350 1.000 93.550 ? 149 ALA A C   1 
ATOM 1159 C CB  ? ALA A 1 149 ?  16.362   5.703 -16.990 1.000 93.550 ? 149 ALA A CB  1 
ATOM 1160 O O   ? ALA A 1 149 ?  16.096   8.618 -15.685 1.000 93.550 ? 149 ALA A O   1 
ATOM 1161 N N   ? ARG A 1 150 ?  14.634   7.321 -14.616 1.000 91.750 ? 150 ARG A N   1 
ATOM 1162 C CA  ? ARG A 1 150 ?  13.610   8.353 -14.492 1.000 91.750 ? 150 ARG A CA  1 
ATOM 1163 C C   ? ARG A 1 150 ?  13.628   8.978 -13.101 1.000 91.750 ? 150 ARG A C   1 
ATOM 1164 C CB  ? ARG A 1 150 ?  12.225   7.775 -14.789 1.000 91.750 ? 150 ARG A CB  1 
ATOM 1165 O O   ? ARG A 1 150 ?  13.257  10.141 -12.932 1.000 91.750 ? 150 ARG A O   1 
ATOM 1166 C CG  ? ARG A 1 150 ?  11.993   7.455 -16.257 1.000 91.750 ? 150 ARG A CG  1 
ATOM 1167 C CD  ? ARG A 1 150 ?  10.571   6.974 -16.512 1.000 91.750 ? 150 ARG A CD  1 
ATOM 1168 N NE  ? ARG A 1 150 ?  10.390   6.533 -17.892 1.000 91.750 ? 150 ARG A NE  1 
ATOM 1169 N NH1 ? ARG A 1 150 ?   8.110   6.212 -17.709 1.000 91.750 ? 150 ARG A NH1 1 
ATOM 1170 N NH2 ? ARG A 1 150 ?   9.175   5.795 -19.695 1.000 91.750 ? 150 ARG A NH2 1 
ATOM 1171 C CZ  ? ARG A 1 150 ?   9.225   6.181 -18.429 1.000 91.750 ? 150 ARG A CZ  1 
ATOM 1172 N N   ? TYR A 1 151 ?  13.978   8.146 -12.086 1.000 94.100 ? 151 TYR A N   1 
ATOM 1173 C CA  ? TYR A 1 151 ?  13.887   8.589 -10.699 1.000 94.100 ? 151 TYR A CA  1 
ATOM 1174 C C   ? TYR A 1 151 ?  15.236   8.475 -10.000 1.000 94.100 ? 151 TYR A C   1 
ATOM 1175 C CB  ? TYR A 1 151 ?  12.835   7.772  -9.942 1.000 94.100 ? 151 TYR A CB  1 
ATOM 1176 O O   ? TYR A 1 151 ?  15.729   7.369  -9.765 1.000 94.100 ? 151 TYR A O   1 
ATOM 1177 C CG  ? TYR A 1 151 ?  11.483   7.752 -10.613 1.000 94.100 ? 151 TYR A CG  1 
ATOM 1178 C CD1 ? TYR A 1 151 ?  10.672   8.884 -10.623 1.000 94.100 ? 151 TYR A CD1 1 
ATOM 1179 C CD2 ? TYR A 1 151 ?  11.014   6.601 -11.237 1.000 94.100 ? 151 TYR A CD2 1 
ATOM 1180 C CE1 ? TYR A 1 151 ?   9.425   8.870 -11.239 1.000 94.100 ? 151 TYR A CE1 1 
ATOM 1181 C CE2 ? TYR A 1 151 ?   9.768   6.575 -11.855 1.000 94.100 ? 151 TYR A CE2 1 
ATOM 1182 O OH  ? TYR A 1 151 ?   7.748   7.693 -12.462 1.000 94.100 ? 151 TYR A OH  1 
ATOM 1183 C CZ  ? TYR A 1 151 ?   8.982   7.713 -11.851 1.000 94.100 ? 151 TYR A CZ  1 
ATOM 1184 N N   ? ALA A 1 152 ?  15.807   9.654  -9.654 1.000 93.580 ? 152 ALA A N   1 
ATOM 1185 C CA  ? ALA A 1 152 ?  17.141   9.744  -9.066 1.000 93.580 ? 152 ALA A CA  1 
ATOM 1186 C C   ? ALA A 1 152 ?  17.199   9.020  -7.725 1.000 93.580 ? 152 ALA A C   1 
ATOM 1187 C CB  ? ALA A 1 152 ?  17.550  11.205  -8.897 1.000 93.580 ? 152 ALA A CB  1 
ATOM 1188 O O   ? ALA A 1 152 ?  18.204   8.381  -7.400 1.000 93.580 ? 152 ALA A O   1 
ATOM 1189 N N   ? SER A 1 153 ?  16.109   8.902  -6.972 1.000 94.330 ? 153 SER A N   1 
ATOM 1190 C CA  ? SER A 1 153 ?  16.076   8.373  -5.612 1.000 94.330 ? 153 SER A CA  1 
ATOM 1191 C C   ? SER A 1 153 ?  15.564   6.937  -5.589 1.000 94.330 ? 153 SER A C   1 
ATOM 1192 C CB  ? SER A 1 153 ?  15.200   9.250  -4.716 1.000 94.330 ? 153 SER A CB  1 
ATOM 1193 O O   ? SER A 1 153 ?  15.324   6.375  -4.519 1.000 94.330 ? 153 SER A O   1 
ATOM 1194 O OG  ? SER A 1 153 ?  15.727  10.563  -4.628 1.000 94.330 ? 153 SER A OG  1 
ATOM 1195 N N   ? TYR A 1 154 ?  15.369   6.332  -6.784 1.000 96.680 ? 154 TYR A N   1 
ATOM 1196 C CA  ? TYR A 1 154 ?  14.894   4.957  -6.888 1.000 96.680 ? 154 TYR A CA  1 
ATOM 1197 C C   ? TYR A 1 154 ?  15.933   3.978  -6.354 1.000 96.680 ? 154 TYR A C   1 
ATOM 1198 C CB  ? TYR A 1 154 ?  14.552   4.614  -8.341 1.000 96.680 ? 154 TYR A CB  1 
ATOM 1199 O O   ? TYR A 1 154 ?  17.097   4.017  -6.759 1.000 96.680 ? 154 TYR A O   1 
ATOM 1200 C CG  ? TYR A 1 154 ?  14.015   3.216  -8.525 1.000 96.680 ? 154 TYR A CG  1 
ATOM 1201 C CD1 ? TYR A 1 154 ?  14.841   2.184  -8.966 1.000 96.680 ? 154 TYR A CD1 1 
ATOM 1202 C CD2 ? TYR A 1 154 ?  12.682   2.923  -8.259 1.000 96.680 ? 154 TYR A CD2 1 
ATOM 1203 C CE1 ? TYR A 1 154 ?  14.350   0.894  -9.139 1.000 96.680 ? 154 TYR A CE1 1 
ATOM 1204 C CE2 ? TYR A 1 154 ?  12.180   1.637  -8.428 1.000 96.680 ? 154 TYR A CE2 1 
ATOM 1205 O OH  ? TYR A 1 154 ?  12.529  -0.645  -9.037 1.000 96.680 ? 154 TYR A OH  1 
ATOM 1206 C CZ  ? TYR A 1 154 ?  13.020   0.630  -8.867 1.000 96.680 ? 154 TYR A CZ  1 
ATOM 1207 N N   ? GLU A 1 155 ?  15.414   3.092  -5.447 1.000 96.970 ? 155 GLU A N   1 
ATOM 1208 C CA  ? GLU A 1 155 ?  16.230   2.025  -4.877 1.000 96.970 ? 155 GLU A CA  1 
ATOM 1209 C C   ? GLU A 1 155 ?  15.586   0.659  -5.099 1.000 96.970 ? 155 GLU A C   1 
ATOM 1210 C CB  ? GLU A 1 155 ?  16.457   2.262  -3.381 1.000 96.970 ? 155 GLU A CB  1 
ATOM 1211 O O   ? GLU A 1 155 ?  14.592   0.323  -4.452 1.000 96.970 ? 155 GLU A O   1 
ATOM 1212 C CG  ? GLU A 1 155 ?  17.299   3.492  -3.075 1.000 96.970 ? 155 GLU A CG  1 
ATOM 1213 C CD  ? GLU A 1 155 ?  18.710   3.408  -3.637 1.000 96.970 ? 155 GLU A CD  1 
ATOM 1214 O OE1 ? GLU A 1 155 ?  19.579   4.205  -3.216 1.000 96.970 ? 155 GLU A OE1 1 
ATOM 1215 O OE2 ? GLU A 1 155 ?  18.947   2.540  -4.506 1.000 96.970 ? 155 GLU A OE2 1 
ATOM 1216 N N   ? PRO A 1 156 ?  16.219  -0.186  -5.933 1.000 95.620 ? 156 PRO A N   1 
ATOM 1217 C CA  ? PRO A 1 156 ?  15.587  -1.441  -6.348 1.000 95.620 ? 156 PRO A CA  1 
ATOM 1218 C C   ? PRO A 1 156 ?  15.428  -2.430  -5.195 1.000 95.620 ? 156 PRO A C   1 
ATOM 1219 C CB  ? PRO A 1 156 ?  16.548  -1.986  -7.407 1.000 95.620 ? 156 PRO A CB  1 
ATOM 1220 O O   ? PRO A 1 156 ?  14.573  -3.318  -5.253 1.000 95.620 ? 156 PRO A O   1 
ATOM 1221 C CG  ? PRO A 1 156 ?  17.259  -0.782  -7.934 1.000 95.620 ? 156 PRO A CG  1 
ATOM 1222 C CD  ? PRO A 1 156 ?  17.357   0.235  -6.833 1.000 95.620 ? 156 PRO A CD  1 
ATOM 1223 N N   ? ASP A 1 157 ?  16.181  -2.244  -4.087 1.000 95.770 ? 157 ASP A N   1 
ATOM 1224 C CA  ? ASP A 1 157 ?  16.104  -3.148  -2.943 1.000 95.770 ? 157 ASP A CA  1 
ATOM 1225 C C   ? ASP A 1 157 ?  14.824  -2.913  -2.143 1.000 95.770 ? 157 ASP A C   1 
ATOM 1226 C CB  ? ASP A 1 157 ?  17.327  -2.978  -2.040 1.000 95.770 ? 157 ASP A CB  1 
ATOM 1227 O O   ? ASP A 1 157 ?  14.313  -3.830  -1.497 1.000 95.770 ? 157 ASP A O   1 
ATOM 1228 C CG  ? ASP A 1 157 ?  18.603  -3.519  -2.662 1.000 95.770 ? 157 ASP A CG  1 
ATOM 1229 O OD1 ? ASP A 1 157 ?  18.523  -4.334  -3.606 1.000 95.770 ? 157 ASP A OD1 1 
ATOM 1230 O OD2 ? ASP A 1 157 ?  19.698  -3.127  -2.203 1.000 95.770 ? 157 ASP A OD2 1 
ATOM 1231 N N   ? THR A 1 158 ?  14.311  -1.726  -2.137 1.000 96.870 ? 158 THR A N   1 
ATOM 1232 C CA  ? THR A 1 158 ?  13.188  -1.387  -1.270 1.000 96.870 ? 158 THR A CA  1 
ATOM 1233 C C   ? THR A 1 158 ?  12.020  -0.840  -2.086 1.000 96.870 ? 158 THR A C   1 
ATOM 1234 C CB  ? THR A 1 158 ?  13.598  -0.356  -0.202 1.000 96.870 ? 158 THR A CB  1 
ATOM 1235 O O   ? THR A 1 158 ?  10.954  -0.551  -1.538 1.000 96.870 ? 158 THR A O   1 
ATOM 1236 C CG2 ? THR A 1 158 ?  14.683  -0.914   0.713 1.000 96.870 ? 158 THR A CG2 1 
ATOM 1237 O OG1 ? THR A 1 158 ?  14.093   0.823  -0.849 1.000 96.870 ? 158 THR A OG1 1 
ATOM 1238 N N   ? MET A 1 159 ?  12.227  -0.718  -3.440 1.000 97.720 ? 159 MET A N   1 
ATOM 1239 C CA  ? MET A 1 159 ?  11.187  -0.126  -4.277 1.000 97.720 ? 159 MET A CA  1 
ATOM 1240 C C   ? MET A 1 159 ?  10.893  -1.009  -5.485 1.000 97.720 ? 159 MET A C   1 
ATOM 1241 C CB  ? MET A 1 159 ?  11.599   1.273  -4.739 1.000 97.720 ? 159 MET A CB  1 
ATOM 1242 O O   ? MET A 1 159 ?  11.764  -1.749  -5.945 1.000 97.720 ? 159 MET A O   1 
ATOM 1243 C CG  ? MET A 1 159 ?  11.788   2.263  -3.602 1.000 97.720 ? 159 MET A CG  1 
ATOM 1244 S SD  ? MET A 1 159 ?  12.400   3.893  -4.183 1.000 97.720 ? 159 MET A SD  1 
ATOM 1245 C CE  ? MET A 1 159 ?  12.572   4.755  -2.596 1.000 97.720 ? 159 MET A CE  1 
ATOM 1246 N N   ? LEU A 1 160 ?   9.598  -0.873  -5.964 1.000 96.850 ? 160 LEU A N   1 
ATOM 1247 C CA  ? LEU A 1 160 ?   9.115  -1.592  -7.137 1.000 96.850 ? 160 LEU A CA  1 
ATOM 1248 C C   ? LEU A 1 160 ?   8.722  -0.622  -8.246 1.000 96.850 ? 160 LEU A C   1 
ATOM 1249 C CB  ? LEU A 1 160 ?   7.919  -2.476  -6.770 1.000 96.850 ? 160 LEU A CB  1 
ATOM 1250 O O   ? LEU A 1 160 ?   8.073   0.394  -7.987 1.000 96.850 ? 160 LEU A O   1 
ATOM 1251 C CG  ? LEU A 1 160 ?   8.220  -3.692  -5.892 1.000 96.850 ? 160 LEU A CG  1 
ATOM 1252 C CD1 ? LEU A 1 160 ?   6.922  -4.331  -5.410 1.000 96.850 ? 160 LEU A CD1 1 
ATOM 1253 C CD2 ? LEU A 1 160 ?   9.070  -4.704  -6.653 1.000 96.850 ? 160 LEU A CD2 1 
ATOM 1254 N N   ? CYS A 1 161 ?   9.179  -0.989  -9.468 1.000 95.940 ? 161 CYS A N   1 
ATOM 1255 C CA  ? CYS A 1 161 ?   8.844  -0.209 -10.654 1.000 95.940 ? 161 CYS A CA  1 
ATOM 1256 C C   ? CYS A 1 161 ?   7.708  -0.863 -11.433 1.000 95.940 ? 161 CYS A C   1 
ATOM 1257 C CB  ? CYS A 1 161 ?  10.068  -0.052 -11.555 1.000 95.940 ? 161 CYS A CB  1 
ATOM 1258 O O   ? CYS A 1 161 ?   7.859  -1.974 -11.943 1.000 95.940 ? 161 CYS A O   1 
ATOM 1259 S SG  ? CYS A 1 161 ?   9.918   1.287 -12.759 1.000 95.940 ? 161 CYS A SG  1 
ATOM 1260 N N   ? VAL A 1 162 ?   6.590  -0.095 -11.502 1.000 95.460 ? 162 VAL A N   1 
ATOM 1261 C CA  ? VAL A 1 162 ?   5.410  -0.739 -12.071 1.000 95.460 ? 162 VAL A CA  1 
ATOM 1262 C C   ? VAL A 1 162 ?   4.766   0.183 -13.104 1.000 95.460 ? 162 VAL A C   1 
ATOM 1263 C CB  ? VAL A 1 162 ?   4.385  -1.113 -10.977 1.000 95.460 ? 162 VAL A CB  1 
ATOM 1264 O O   ? VAL A 1 162 ?   4.655   1.392 -12.883 1.000 95.460 ? 162 VAL A O   1 
ATOM 1265 C CG1 ? VAL A 1 162 ?   3.183  -1.831 -11.587 1.000 95.460 ? 162 VAL A CG1 1 
ATOM 1266 C CG2 ? VAL A 1 162 ?   5.042  -1.980  -9.905 1.000 95.460 ? 162 VAL A CG2 1 
ATOM 1267 N N   ? GLY A 1 163 ?   4.366  -0.405 -14.176 1.000 92.660 ? 163 GLY A N   1 
ATOM 1268 C CA  ? GLY A 1 163 ?   3.687   0.317 -15.239 1.000 92.660 ? 163 GLY A CA  1 
ATOM 1269 C C   ? GLY A 1 163 ?   4.381   0.194 -16.582 1.000 92.660 ? 163 GLY A C   1 
ATOM 1270 O O   ? GLY A 1 163 ?   5.594  -0.016 -16.643 1.000 92.660 ? 163 GLY A O   1 
ATOM 1271 N N   ? ASN A 1 164 ?   3.620   0.222 -17.601 1.000 87.000 ? 164 ASN A N   1 
ATOM 1272 C CA  ? ASN A 1 164 ?   4.046   0.177 -18.996 1.000 87.000 ? 164 ASN A CA  1 
ATOM 1273 C C   ? ASN A 1 164 ?   3.821   1.515 -19.695 1.000 87.000 ? 164 ASN A C   1 
ATOM 1274 C CB  ? ASN A 1 164 ?   3.319  -0.942 -19.744 1.000 87.000 ? 164 ASN A CB  1 
ATOM 1275 O O   ? ASN A 1 164 ?   2.678   1.937 -19.881 1.000 87.000 ? 164 ASN A O   1 
ATOM 1276 C CG  ? ASN A 1 164 ?   3.855  -1.152 -21.146 1.000 87.000 ? 164 ASN A CG  1 
ATOM 1277 N ND2 ? ASN A 1 164 ?   3.585  -2.321 -21.715 1.000 87.000 ? 164 ASN A ND2 1 
ATOM 1278 O OD1 ? ASN A 1 164 ?   4.507  -0.271 -21.713 1.000 87.000 ? 164 ASN A OD1 1 
ATOM 1279 N N   ? PRO A 1 165 ?   4.994   2.202 -20.018 1.000 81.340 ? 165 PRO A N   1 
ATOM 1280 C CA  ? PRO A 1 165 ?   4.897   3.528 -20.633 1.000 81.340 ? 165 PRO A CA  1 
ATOM 1281 C C   ? PRO A 1 165 ?   4.099   3.517 -21.934 1.000 81.340 ? 165 PRO A C   1 
ATOM 1282 C CB  ? PRO A 1 165 ?   6.359   3.904 -20.892 1.000 81.340 ? 165 PRO A CB  1 
ATOM 1283 O O   ? PRO A 1 165 ?   3.614   4.563 -22.374 1.000 81.340 ? 165 PRO A O   1 
ATOM 1284 C CG  ? PRO A 1 165 ?   7.146   3.044 -19.957 1.000 81.340 ? 165 PRO A CG  1 
ATOM 1285 C CD  ? PRO A 1 165 ?   6.371   1.783 -19.701 1.000 81.340 ? 165 PRO A CD  1 
ATOM 1286 N N   ? ARG A 1 166 ?   3.857   2.307 -22.479 1.000 81.260 ? 166 ARG A N   1 
ATOM 1287 C CA  ? ARG A 1 166 ?   3.094   2.162 -23.714 1.000 81.260 ? 166 ARG A CA  1 
ATOM 1288 C C   ? ARG A 1 166 ?   1.597   2.095 -23.429 1.000 81.260 ? 166 ARG A C   1 
ATOM 1289 C CB  ? ARG A 1 166 ?   3.538   0.913 -24.478 1.000 81.260 ? 166 ARG A CB  1 
ATOM 1290 O O   ? ARG A 1 166 ?   0.778   2.296 -24.328 1.000 81.260 ? 166 ARG A O   1 
ATOM 1291 C CG  ? ARG A 1 166 ?   4.960   0.991 -25.012 1.000 81.260 ? 166 ARG A CG  1 
ATOM 1292 C CD  ? ARG A 1 166 ?   5.328  -0.248 -25.817 1.000 81.260 ? 166 ARG A CD  1 
ATOM 1293 N NE  ? ARG A 1 166 ?   6.720  -0.210 -26.257 1.000 81.260 ? 166 ARG A NE  1 
ATOM 1294 N NH1 ? ARG A 1 166 ?   6.612  -2.185 -27.451 1.000 81.260 ? 166 ARG A NH1 1 
ATOM 1295 N NH2 ? ARG A 1 166 ?   8.571  -0.998 -27.365 1.000 81.260 ? 166 ARG A NH2 1 
ATOM 1296 C CZ  ? ARG A 1 166 ?   7.298  -1.131 -27.023 1.000 81.260 ? 166 ARG A CZ  1 
ATOM 1297 N N   ? LYS A 1 167 ?   1.309   1.896 -22.124 1.000 81.070 ? 167 LYS A N   1 
ATOM 1298 C CA  ? LYS A 1 167 ?  -0.070   1.792 -21.657 1.000 81.070 ? 167 LYS A CA  1 
ATOM 1299 C C   ? LYS A 1 167 ?  -0.453   2.994 -20.798 1.000 81.070 ? 167 LYS A C   1 
ATOM 1300 C CB  ? LYS A 1 167 ?  -0.273   0.498 -20.867 1.000 81.070 ? 167 LYS A CB  1 
ATOM 1301 O O   ? LYS A 1 167 ?   0.378   3.523 -20.056 1.000 81.070 ? 167 LYS A O   1 
ATOM 1302 C CG  ? LYS A 1 167 ?  -0.088  -0.767 -21.693 1.000 81.070 ? 167 LYS A CG  1 
ATOM 1303 C CD  ? LYS A 1 167 ?  -0.454  -2.013 -20.897 1.000 81.070 ? 167 LYS A CD  1 
ATOM 1304 C CE  ? LYS A 1 167 ?  -0.290  -3.278 -21.729 1.000 81.070 ? 167 LYS A CE  1 
ATOM 1305 N NZ  ? LYS A 1 167 ?  -0.665  -4.501 -20.958 1.000 81.070 ? 167 LYS A NZ  1 
ATOM 1306 N N   ? LYS A 1 168 ?  -1.238   3.951 -21.237 1.000 79.520 ? 168 LYS A N   1 
ATOM 1307 C CA  ? LYS A 1 168 ?  -1.648   5.167 -20.542 1.000 79.520 ? 168 LYS A CA  1 
ATOM 1308 C C   ? LYS A 1 168 ?  -2.523   4.842 -19.335 1.000 79.520 ? 168 LYS A C   1 
ATOM 1309 C CB  ? LYS A 1 168 ?  -2.394   6.104 -21.493 1.000 79.520 ? 168 LYS A CB  1 
ATOM 1310 O O   ? LYS A 1 168 ?  -3.544   5.494 -19.108 1.000 79.520 ? 168 LYS A O   1 
ATOM 1311 C CG  ? LYS A 1 168 ?  -1.531   6.663 -22.614 1.000 79.520 ? 168 LYS A CG  1 
ATOM 1312 C CD  ? LYS A 1 168 ?  -2.306   7.653 -23.475 1.000 79.520 ? 168 LYS A CD  1 
ATOM 1313 C CE  ? LYS A 1 168 ?  -1.454   8.185 -24.620 1.000 79.520 ? 168 LYS A CE  1 
ATOM 1314 N NZ  ? LYS A 1 168 ?  -2.200   9.178 -25.450 1.000 79.520 ? 168 LYS A NZ  1 
ATOM 1315 N N   ? LYS A 1 169 ?  -2.157   3.779 -18.552 1.000 84.890 ? 169 LYS A N   1 
ATOM 1316 C CA  ? LYS A 1 169 ?  -2.837   3.384 -17.322 1.000 84.890 ? 169 LYS A CA  1 
ATOM 1317 C C   ? LYS A 1 169 ?  -1.893   3.453 -16.125 1.000 84.890 ? 169 LYS A C   1 
ATOM 1318 C CB  ? LYS A 1 169 ?  -3.412   1.972 -17.455 1.000 84.890 ? 169 LYS A CB  1 
ATOM 1319 O O   ? LYS A 1 169 ?  -0.737   3.034 -16.215 1.000 84.890 ? 169 LYS A O   1 
ATOM 1320 C CG  ? LYS A 1 169 ?  -4.410   1.816 -18.593 1.000 84.890 ? 169 LYS A CG  1 
ATOM 1321 C CD  ? LYS A 1 169 ?  -4.962   0.397 -18.661 1.000 84.890 ? 169 LYS A CD  1 
ATOM 1322 C CE  ? LYS A 1 169 ?  -5.974   0.243 -19.788 1.000 84.890 ? 169 LYS A CE  1 
ATOM 1323 N NZ  ? LYS A 1 169 ?  -6.533  -1.140 -19.845 1.000 84.890 ? 169 LYS A NZ  1 
ATOM 1324 N N   ? THR A 1 170 ?  -2.479   3.945 -14.886 1.000 88.550 ? 170 THR A N   1 
ATOM 1325 C CA  ? THR A 1 170 ?  -1.567   4.040 -13.752 1.000 88.550 ? 170 THR A CA  1 
ATOM 1326 C C   ? THR A 1 170 ?  -2.318   4.440 -12.485 1.000 88.550 ? 170 THR A C   1 
ATOM 1327 C CB  ? THR A 1 170 ?  -0.440   5.054 -14.025 1.000 88.550 ? 170 THR A CB  1 
ATOM 1328 O O   ? THR A 1 170 ?  -3.468   4.880 -12.552 1.000 88.550 ? 170 THR A O   1 
ATOM 1329 C CG2 ? THR A 1 170 ?  -0.976   6.481 -14.038 1.000 88.550 ? 170 THR A CG2 1 
ATOM 1330 O OG1 ? THR A 1 170 ?   0.557   4.938 -13.002 1.000 88.550 ? 170 THR A OG1 1 
ATOM 1331 N N   ? ALA A 1 171 ?  -1.628   4.155 -11.263 1.000 84.170 ? 171 ALA A N   1 
ATOM 1332 C CA  ? ALA A 1 171 ?  -2.012   4.822 -10.021 1.000 84.170 ? 171 ALA A CA  1 
ATOM 1333 C C   ? ALA A 1 171 ?  -1.477   6.250  -9.977 1.000 84.170 ? 171 ALA A C   1 
ATOM 1334 C CB  ? ALA A 1 171 ?  -1.510   4.031  -8.816 1.000 84.170 ? 171 ALA A CB  1 
ATOM 1335 O O   ? ALA A 1 171 ?  -0.357   6.514 -10.421 1.000 84.170 ? 171 ALA A O   1 
ATOM 1336 N N   ? PHE A 1 172 ?  -2.192   7.174  -9.487 1.000 84.990 ? 172 PHE A N   1 
ATOM 1337 C CA  ? PHE A 1 172 ?  -1.825   8.584  -9.459 1.000 84.990 ? 172 PHE A CA  1 
ATOM 1338 C C   ? PHE A 1 172 ?  -2.109   9.191  -8.090 1.000 84.990 ? 172 PHE A C   1 
ATOM 1339 C CB  ? PHE A 1 172 ?  -2.581   9.359 -10.544 1.000 84.990 ? 172 PHE A CB  1 
ATOM 1340 O O   ? PHE A 1 172 ?  -1.998   8.510  -7.069 1.000 84.990 ? 172 PHE A O   1 
ATOM 1341 C CG  ? PHE A 1 172 ?  -1.927  10.658 -10.929 1.000 84.990 ? 172 PHE A CG  1 
ATOM 1342 C CD1 ? PHE A 1 172 ?  -2.652  11.844 -10.932 1.000 84.990 ? 172 PHE A CD1 1 
ATOM 1343 C CD2 ? PHE A 1 172 ?  -0.586  10.694 -11.290 1.000 84.990 ? 172 PHE A CD2 1 
ATOM 1344 C CE1 ? PHE A 1 172 ?  -2.049  13.048 -11.289 1.000 84.990 ? 172 PHE A CE1 1 
ATOM 1345 C CE2 ? PHE A 1 172 ?   0.023  11.893 -11.648 1.000 84.990 ? 172 PHE A CE2 1 
ATOM 1346 C CZ  ? PHE A 1 172 ?  -0.710  13.068 -11.647 1.000 84.990 ? 172 PHE A CZ  1 
ATOM 1347 N N   ? GLU A 1 173 ?  -2.404  10.502  -8.140 1.000 80.610 ? 173 GLU A N   1 
ATOM 1348 C CA  ? GLU A 1 173 ?  -2.595  11.228  -6.888 1.000 80.610 ? 173 GLU A CA  1 
ATOM 1349 C C   ? GLU A 1 173 ?  -3.835  10.737  -6.147 1.000 80.610 ? 173 GLU A C   1 
ATOM 1350 C CB  ? GLU A 1 173 ?  -2.700  12.733  -7.149 1.000 80.610 ? 173 GLU A CB  1 
ATOM 1351 O O   ? GLU A 1 173 ?  -4.887  10.531  -6.756 1.000 80.610 ? 173 GLU A O   1 
ATOM 1352 C CG  ? GLU A 1 173 ?  -1.410  13.361  -7.656 1.000 80.610 ? 173 GLU A CG  1 
ATOM 1353 C CD  ? GLU A 1 173 ?  -1.500  14.870  -7.816 1.000 80.610 ? 173 GLU A CD  1 
ATOM 1354 O OE1 ? GLU A 1 173 ?  -0.475  15.508  -8.146 1.000 80.610 ? 173 GLU A OE1 1 
ATOM 1355 O OE2 ? GLU A 1 173 ?  -2.605  15.420  -7.608 1.000 80.610 ? 173 GLU A OE2 1 
ATOM 1356 N N   ? GLY A 1 174 ?  -3.571  10.415  -4.820 1.000 77.970 ? 174 GLY A N   1 
ATOM 1357 C CA  ? GLY A 1 174 ?  -4.715  10.013  -4.016 1.000 77.970 ? 174 GLY A CA  1 
ATOM 1358 C C   ? GLY A 1 174 ?  -4.745   8.525  -3.723 1.000 77.970 ? 174 GLY A C   1 
ATOM 1359 O O   ? GLY A 1 174 ?  -5.435   8.082  -2.802 1.000 77.970 ? 174 GLY A O   1 
ATOM 1360 N N   ? ASP A 1 175 ?  -4.017   7.696  -4.422 1.000 89.180 ? 175 ASP A N   1 
ATOM 1361 C CA  ? ASP A 1 175 ?  -3.950   6.252  -4.215 1.000 89.180 ? 175 ASP A CA  1 
ATOM 1362 C C   ? ASP A 1 175 ?  -2.734   5.875  -3.372 1.000 89.180 ? 175 ASP A C   1 
ATOM 1363 C CB  ? ASP A 1 175 ?  -3.908   5.519  -5.557 1.000 89.180 ? 175 ASP A CB  1 
ATOM 1364 O O   ? ASP A 1 175 ?  -2.338   4.708  -3.330 1.000 89.180 ? 175 ASP A O   1 
ATOM 1365 C CG  ? ASP A 1 175 ?  -5.186   5.679  -6.360 1.000 89.180 ? 175 ASP A CG  1 
ATOM 1366 O OD1 ? ASP A 1 175 ?  -6.288   5.621  -5.772 1.000 89.180 ? 175 ASP A OD1 1 
ATOM 1367 O OD2 ? ASP A 1 175 ?  -5.091   5.861  -7.593 1.000 89.180 ? 175 ASP A OD2 1 
ATOM 1368 N N   ? SER A 1 176 ?  -2.064   6.988  -2.911 1.000 94.620 ? 176 SER A N   1 
ATOM 1369 C CA  ? SER A 1 176 ?  -0.966   6.697  -1.994 1.000 94.620 ? 176 SER A CA  1 
ATOM 1370 C C   ? SER A 1 176 ?  -1.404   5.732  -0.897 1.000 94.620 ? 176 SER A C   1 
ATOM 1371 C CB  ? SER A 1 176 ?  -0.434   7.986  -1.368 1.000 94.620 ? 176 SER A CB  1 
ATOM 1372 O O   ? SER A 1 176 ?  -2.487   5.881  -0.327 1.000 94.620 ? 176 SER A O   1 
ATOM 1373 O OG  ? SER A 1 176 ?   0.157   8.817  -2.353 1.000 94.620 ? 176 SER A OG  1 
ATOM 1374 N N   ? GLY A 1 177 ?  -0.514   4.647  -0.789 1.000 97.140 ? 177 GLY A N   1 
ATOM 1375 C CA  ? GLY A 1 177 ?  -0.826   3.735   0.300 1.000 97.140 ? 177 GLY A CA  1 
ATOM 1376 C C   ? GLY A 1 177 ?  -1.661   2.546  -0.137 1.000 97.140 ? 177 GLY A C   1 
ATOM 1377 O O   ? GLY A 1 177 ?  -1.735   1.539   0.569 1.000 97.140 ? 177 GLY A O   1 
ATOM 1378 N N   ? SER A 1 178 ?  -2.249   2.568  -1.297 1.000 96.960 ? 178 SER A N   1 
ATOM 1379 C CA  ? SER A 1 178 ?  -3.059   1.478  -1.833 1.000 96.960 ? 178 SER A CA  1 
ATOM 1380 C C   ? SER A 1 178 ?  -2.194   0.280  -2.210 1.000 96.960 ? 178 SER A C   1 
ATOM 1381 C CB  ? SER A 1 178 ?  -3.853   1.949  -3.052 1.000 96.960 ? 178 SER A CB  1 
ATOM 1382 O O   ? SER A 1 178 ?  -1.041   0.444  -2.616 1.000 96.960 ? 178 SER A O   1 
ATOM 1383 O OG  ? SER A 1 178 ?  -4.803   2.934  -2.683 1.000 96.960 ? 178 SER A OG  1 
ATOM 1384 N N   ? PRO A 1 179 ?  -2.750  -0.922  -2.139 1.000 97.460 ? 179 PRO A N   1 
ATOM 1385 C CA  ? PRO A 1 179 ?  -1.962  -2.135  -2.372 1.000 97.460 ? 179 PRO A CA  1 
ATOM 1386 C C   ? PRO A 1 179 ?  -1.827  -2.476  -3.855 1.000 97.460 ? 179 PRO A C   1 
ATOM 1387 C CB  ? PRO A 1 179 ?  -2.754  -3.217  -1.633 1.000 97.460 ? 179 PRO A CB  1 
ATOM 1388 O O   ? PRO A 1 179 ?  -2.795  -2.354  -4.610 1.000 97.460 ? 179 PRO A O   1 
ATOM 1389 C CG  ? PRO A 1 179 ?  -4.178  -2.774  -1.720 1.000 97.460 ? 179 PRO A CG  1 
ATOM 1390 C CD  ? PRO A 1 179 ?  -4.218  -1.275  -1.634 1.000 97.460 ? 179 PRO A CD  1 
ATOM 1391 N N   ? LEU A 1 180 ?  -0.619  -2.815  -4.290 1.000 97.570 ? 180 LEU A N   1 
ATOM 1392 C CA  ? LEU A 1 180 ?  -0.376  -3.562  -5.519 1.000 97.570 ? 180 LEU A CA  1 
ATOM 1393 C C   ? LEU A 1 180 ?  -0.553  -5.059  -5.289 1.000 97.570 ? 180 LEU A C   1 
ATOM 1394 C CB  ? LEU A 1 180 ?   1.032  -3.279  -6.050 1.000 97.570 ? 180 LEU A CB  1 
ATOM 1395 O O   ? LEU A 1 180 ?   0.240  -5.681  -4.579 1.000 97.570 ? 180 LEU A O   1 
ATOM 1396 C CG  ? LEU A 1 180 ?   1.362  -3.847  -7.431 1.000 97.570 ? 180 LEU A CG  1 
ATOM 1397 C CD1 ? LEU A 1 180 ?   0.660  -3.040  -8.518 1.000 97.570 ? 180 LEU A CD1 1 
ATOM 1398 C CD2 ? LEU A 1 180 ?   2.870  -3.859  -7.658 1.000 97.570 ? 180 LEU A CD2 1 
ATOM 1399 N N   ? VAL A 1 181 ?  -1.616  -5.630  -5.921 1.000 97.700 ? 181 VAL A N   1 
ATOM 1400 C CA  ? VAL A 1 181 ?  -1.979  -7.017  -5.646 1.000 97.700 ? 181 VAL A CA  1 
ATOM 1401 C C   ? VAL A 1 181 ?  -1.620  -7.892  -6.845 1.000 97.700 ? 181 VAL A C   1 
ATOM 1402 C CB  ? VAL A 1 181 ?  -3.482  -7.155  -5.316 1.000 97.700 ? 181 VAL A CB  1 
ATOM 1403 O O   ? VAL A 1 181 ?  -2.085  -7.648  -7.961 1.000 97.700 ? 181 VAL A O   1 
ATOM 1404 C CG1 ? VAL A 1 181 ?  -3.841  -8.614  -5.037 1.000 97.700 ? 181 VAL A CG1 1 
ATOM 1405 C CG2 ? VAL A 1 181 ?  -3.848  -6.274  -4.123 1.000 97.700 ? 181 VAL A CG2 1 
ATOM 1406 N N   ? CYS A 1 182 ?  -0.806  -8.919  -6.596 1.000 96.280 ? 182 CYS A N   1 
ATOM 1407 C CA  ? CYS A 1 182 ?  -0.393  -9.927  -7.566 1.000 96.280 ? 182 CYS A CA  1 
ATOM 1408 C C   ? CYS A 1 182 ?  -0.619 -11.332  -7.022 1.000 96.280 ? 182 CYS A C   1 
ATOM 1409 C CB  ? CYS A 1 182 ?   1.079  -9.743  -7.935 1.000 96.280 ? 182 CYS A CB  1 
ATOM 1410 O O   ? CYS A 1 182 ?  -0.339 -11.603  -5.853 1.000 96.280 ? 182 CYS A O   1 
ATOM 1411 S SG  ? CYS A 1 182 ?   1.500  -8.058  -8.431 1.000 96.280 ? 182 CYS A SG  1 
ATOM 1412 N N   ? LYS A 1 183 ?  -1.191 -12.160  -7.906 1.000 93.280 ? 183 LYS A N   1 
ATOM 1413 C CA  ? LYS A 1 183 ?  -1.407 -13.537  -7.471 1.000 93.280 ? 183 LYS A CA  1 
ATOM 1414 C C   ? LYS A 1 183 ?  -2.080 -13.583  -6.102 1.000 93.280 ? 183 LYS A C   1 
ATOM 1415 C CB  ? LYS A 1 183 ?  -0.083 -14.302  -7.430 1.000 93.280 ? 183 LYS A CB  1 
ATOM 1416 O O   ? LYS A 1 183 ?  -1.675 -14.356  -5.231 1.000 93.280 ? 183 LYS A O   1 
ATOM 1417 C CG  ? LYS A 1 183 ?   0.624 -14.387  -8.775 1.000 93.280 ? 183 LYS A CG  1 
ATOM 1418 C CD  ? LYS A 1 183 ?   1.954 -15.122  -8.661 1.000 93.280 ? 183 LYS A CD  1 
ATOM 1419 C CE  ? LYS A 1 183 ?   2.696 -15.145  -9.990 1.000 93.280 ? 183 LYS A CE  1 
ATOM 1420 N NZ  ? LYS A 1 183 ?   4.026 -15.815  -9.871 1.000 93.280 ? 183 LYS A NZ  1 
ATOM 1421 N N   ? LYS A 1 184 ?  -3.024 -12.572  -5.844 1.000 94.420 ? 184 LYS A N   1 
ATOM 1422 C CA  ? LYS A 1 184 ?  -3.919 -12.522  -4.692 1.000 94.420 ? 184 LYS A CA  1 
ATOM 1423 C C   ? LYS A 1 184 ?  -3.166 -12.116  -3.428 1.000 94.420 ? 184 LYS A C   1 
ATOM 1424 C CB  ? LYS A 1 184 ?  -4.603 -13.874  -4.484 1.000 94.420 ? 184 LYS A CB  1 
ATOM 1425 O O   ? LYS A 1 184 ?  -3.637 -12.358  -2.315 1.000 94.420 ? 184 LYS A O   1 
ATOM 1426 C CG  ? LYS A 1 184 ?  -5.530 -14.280  -5.620 1.000 94.420 ? 184 LYS A CG  1 
ATOM 1427 C CD  ? LYS A 1 184 ?  -6.232 -15.599  -5.324 1.000 94.420 ? 184 LYS A CD  1 
ATOM 1428 C CE  ? LYS A 1 184 ?  -7.144 -16.017  -6.469 1.000 94.420 ? 184 LYS A CE  1 
ATOM 1429 N NZ  ? LYS A 1 184 ?  -7.794 -17.336  -6.206 1.000 94.420 ? 184 LYS A NZ  1 
ATOM 1430 N N   ? LYS A 1 185 ?  -2.000 -11.596  -3.562 1.000 97.410 ? 185 LYS A N   1 
ATOM 1431 C CA  ? LYS A 1 185 ?  -1.203 -11.128  -2.431 1.000 97.410 ? 185 LYS A CA  1 
ATOM 1432 C C   ? LYS A 1 185 ?  -0.763  -9.681  -2.629 1.000 97.410 ? 185 LYS A C   1 
ATOM 1433 C CB  ? LYS A 1 185 ?   0.020 -12.025  -2.228 1.000 97.410 ? 185 LYS A CB  1 
ATOM 1434 O O   ? LYS A 1 185 ?  -0.559  -9.238  -3.762 1.000 97.410 ? 185 LYS A O   1 
ATOM 1435 C CG  ? LYS A 1 185 ?  -0.321 -13.478  -1.934 1.000 97.410 ? 185 LYS A CG  1 
ATOM 1436 C CD  ? LYS A 1 185 ?   0.934 -14.309  -1.696 1.000 97.410 ? 185 LYS A CD  1 
ATOM 1437 C CE  ? LYS A 1 185 ?   0.593 -15.755  -1.360 1.000 97.410 ? 185 LYS A CE  1 
ATOM 1438 N NZ  ? LYS A 1 185 ?   1.820 -16.574  -1.130 1.000 97.410 ? 185 LYS A NZ  1 
ATOM 1439 N N   ? ALA A 1 186 ?  -0.534  -8.996  -1.486 1.000 97.660 ? 186 ALA A N   1 
ATOM 1440 C CA  ? ALA A 1 186 ?  -0.040  -7.621  -1.518 1.000 97.660 ? 186 ALA A CA  1 
ATOM 1441 C C   ? ALA A 1 186 ?   1.465  -7.585  -1.765 1.000 97.660 ? 186 ALA A C   1 
ATOM 1442 C CB  ? ALA A 1 186 ?  -0.380  -6.904  -0.214 1.000 97.660 ? 186 ALA A CB  1 
ATOM 1443 O O   ? ALA A 1 186 ?   2.246  -8.092  -0.956 1.000 97.660 ? 186 ALA A O   1 
ATOM 1444 N N   ? GLN A 1 187 ?   1.814  -6.962  -2.886 1.000 97.800 ? 187 GLN A N   1 
ATOM 1445 C CA  ? GLN A 1 187 ?   3.216  -6.987  -3.291 1.000 97.800 ? 187 GLN A CA  1 
ATOM 1446 C C   ? GLN A 1 187 ?   3.849  -5.604  -3.169 1.000 97.800 ? 187 GLN A C   1 
ATOM 1447 C CB  ? GLN A 1 187 ?   3.351  -7.502  -4.725 1.000 97.800 ? 187 GLN A CB  1 
ATOM 1448 O O   ? GLN A 1 187 ?   5.073  -5.481  -3.087 1.000 97.800 ? 187 GLN A O   1 
ATOM 1449 C CG  ? GLN A 1 187 ?   2.934  -8.956  -4.898 1.000 97.800 ? 187 GLN A CG  1 
ATOM 1450 C CD  ? GLN A 1 187 ?   3.973  -9.932  -4.378 1.000 97.800 ? 187 GLN A CD  1 
ATOM 1451 N NE2 ? GLN A 1 187 ?   3.642 -11.218  -4.400 1.000 97.800 ? 187 GLN A NE2 1 
ATOM 1452 O OE1 ? GLN A 1 187 ?   5.065  -9.532  -3.961 1.000 97.800 ? 187 GLN A OE1 1 
ATOM 1453 N N   ? GLY A 1 188 ?   3.063  -4.584  -3.145 1.000 97.580 ? 188 GLY A N   1 
ATOM 1454 C CA  ? GLY A 1 188 ?   3.565  -3.219  -3.104 1.000 97.580 ? 188 GLY A CA  1 
ATOM 1455 C C   ? GLY A 1 188 ?   2.577  -2.238  -2.503 1.000 97.580 ? 188 GLY A C   1 
ATOM 1456 O O   ? GLY A 1 188 ?   1.395  -2.554  -2.349 1.000 97.580 ? 188 GLY A O   1 
ATOM 1457 N N   ? ILE A 1 189 ?   3.116  -1.056  -2.161 1.000 98.320 ? 189 ILE A N   1 
ATOM 1458 C CA  ? ILE A 1 189 ?   2.331   0.073  -1.673 1.000 98.320 ? 189 ILE A CA  1 
ATOM 1459 C C   ? ILE A 1 189 ?   2.567   1.289  -2.567 1.000 98.320 ? 189 ILE A C   1 
ATOM 1460 C CB  ? ILE A 1 189 ?   2.679   0.411  -0.206 1.000 98.320 ? 189 ILE A CB  1 
ATOM 1461 O O   ? ILE A 1 189 ?   3.712   1.670  -2.819 1.000 98.320 ? 189 ILE A O   1 
ATOM 1462 C CG1 ? ILE A 1 189 ?   2.417  -0.800   0.697 1.000 98.320 ? 189 ILE A CG1 1 
ATOM 1463 C CG2 ? ILE A 1 189 ?   1.884   1.631   0.270 1.000 98.320 ? 189 ILE A CG2 1 
ATOM 1464 C CD1 ? ILE A 1 189 ?   2.979  -0.656   2.104 1.000 98.320 ? 189 ILE A CD1 1 
ATOM 1465 N N   ? VAL A 1 190 ?   1.463   1.786  -3.113 1.000 97.290 ? 190 VAL A N   1 
ATOM 1466 C CA  ? VAL A 1 190 ?   1.614   2.976  -3.944 1.000 97.290 ? 190 VAL A CA  1 
ATOM 1467 C C   ? VAL A 1 190 ?   2.397   4.042  -3.183 1.000 97.290 ? 190 VAL A C   1 
ATOM 1468 C CB  ? VAL A 1 190 ?   0.243   3.536  -4.387 1.000 97.290 ? 190 VAL A CB  1 
ATOM 1469 O O   ? VAL A 1 190 ?   1.998   4.453  -2.091 1.000 97.290 ? 190 VAL A O   1 
ATOM 1470 C CG1 ? VAL A 1 190 ?   0.421   4.818  -5.199 1.000 97.290 ? 190 VAL A CG1 1 
ATOM 1471 C CG2 ? VAL A 1 190 ?  -0.524   2.490  -5.195 1.000 97.290 ? 190 VAL A CG2 1 
ATOM 1472 N N   ? SER A 1 191 ?   3.528   4.515  -3.738 1.000 96.250 ? 191 SER A N   1 
ATOM 1473 C CA  ? SER A 1 191 ?   4.414   5.451  -3.055 1.000 96.250 ? 191 SER A CA  1 
ATOM 1474 C C   ? SER A 1 191 ?   4.490   6.782  -3.796 1.000 96.250 ? 191 SER A C   1 
ATOM 1475 C CB  ? SER A 1 191 ?   5.816   4.857  -2.913 1.000 96.250 ? 191 SER A CB  1 
ATOM 1476 O O   ? SER A 1 191 ?   3.882   7.769  -3.374 1.000 96.250 ? 191 SER A O   1 
ATOM 1477 O OG  ? SER A 1 191 ?   6.607   5.638  -2.034 1.000 96.250 ? 191 SER A OG  1 
ATOM 1478 N N   ? TYR A 1 192 ?   5.265   6.777  -4.931 1.000 94.450 ? 192 TYR A N   1 
ATOM 1479 C CA  ? TYR A 1 192 ?   5.419   8.064  -5.600 1.000 94.450 ? 192 TYR A CA  1 
ATOM 1480 C C   ? TYR A 1 192 ?   5.634   7.878  -7.097 1.000 94.450 ? 192 TYR A C   1 
ATOM 1481 C CB  ? TYR A 1 192 ?   6.589   8.847  -4.998 1.000 94.450 ? 192 TYR A CB  1 
ATOM 1482 O O   ? TYR A 1 192 ?   5.814   6.753  -7.570 1.000 94.450 ? 192 TYR A O   1 
ATOM 1483 C CG  ? TYR A 1 192 ?   7.940   8.242  -5.293 1.000 94.450 ? 192 TYR A CG  1 
ATOM 1484 C CD1 ? TYR A 1 192 ?   8.433   7.184  -4.533 1.000 94.450 ? 192 TYR A CD1 1 
ATOM 1485 C CD2 ? TYR A 1 192 ?   8.727   8.728  -6.332 1.000 94.450 ? 192 TYR A CD2 1 
ATOM 1486 C CE1 ? TYR A 1 192 ?   9.678   6.625  -4.800 1.000 94.450 ? 192 TYR A CE1 1 
ATOM 1487 C CE2 ? TYR A 1 192 ?   9.974   8.176  -6.608 1.000 94.450 ? 192 TYR A CE2 1 
ATOM 1488 O OH  ? TYR A 1 192 ?  11.673   6.577  -6.108 1.000 94.450 ? 192 TYR A OH  1 
ATOM 1489 C CZ  ? TYR A 1 192 ?  10.440   7.126  -5.838 1.000 94.450 ? 192 TYR A CZ  1 
ATOM 1490 N N   ? GLY A 1 193 ?   5.582   8.899  -7.871 1.000 91.210 ? 193 GLY A N   1 
ATOM 1491 C CA  ? GLY A 1 193 ?   5.853   9.027  -9.294 1.000 91.210 ? 193 GLY A CA  1 
ATOM 1492 C C   ? GLY A 1 193 ?   6.034  10.466  -9.740 1.000 91.210 ? 193 GLY A C   1 
ATOM 1493 O O   ? GLY A 1 193 ?   6.224  11.359  -8.911 1.000 91.210 ? 193 GLY A O   1 
ATOM 1494 N N   ? ASN A 1 194 ?   6.095  10.691 -10.971 1.000 85.160 ? 194 ASN A N   1 
ATOM 1495 C CA  ? ASN A 1 194 ?   6.217  12.055 -11.475 1.000 85.160 ? 194 ASN A CA  1 
ATOM 1496 C C   ? ASN A 1 194 ?   4.868  12.766 -11.500 1.000 85.160 ? 194 ASN A C   1 
ATOM 1497 C CB  ? ASN A 1 194 ?   6.844  12.057 -12.871 1.000 85.160 ? 194 ASN A CB  1 
ATOM 1498 O O   ? ASN A 1 194 ?   3.830  12.147 -11.262 1.000 85.160 ? 194 ASN A O   1 
ATOM 1499 C CG  ? ASN A 1 194 ?   5.967  11.380 -13.906 1.000 85.160 ? 194 ASN A CG  1 
ATOM 1500 N ND2 ? ASN A 1 194 ?   6.592  10.784 -14.915 1.000 85.160 ? 194 ASN A ND2 1 
ATOM 1501 O OD1 ? ASN A 1 194 ?   4.738  11.393 -13.801 1.000 85.160 ? 194 ASN A OD1 1 
ATOM 1502 N N   ? SER A 1 195 ?   4.933  14.044 -11.664 1.000 80.290 ? 195 SER A N   1 
ATOM 1503 C CA  ? SER A 1 195 ?   3.753  14.901 -11.619 1.000 80.290 ? 195 SER A CA  1 
ATOM 1504 C C   ? SER A 1 195 ?   2.827  14.630 -12.800 1.000 80.290 ? 195 SER A C   1 
ATOM 1505 C CB  ? SER A 1 195 ?   4.161  16.375 -11.608 1.000 80.290 ? 195 SER A CB  1 
ATOM 1506 O O   ? SER A 1 195 ?   1.650  14.993 -12.768 1.000 80.290 ? 195 SER A O   1 
ATOM 1507 O OG  ? SER A 1 195 ?   4.953  16.686 -12.741 1.000 80.290 ? 195 SER A OG  1 
ATOM 1508 N N   ? ARG A 1 196 ?   3.328  13.793 -13.733 1.000 83.150 ? 196 ARG A N   1 
ATOM 1509 C CA  ? ARG A 1 196 ?   2.515  13.393 -14.876 1.000 83.150 ? 196 ARG A CA  1 
ATOM 1510 C C   ? ARG A 1 196 ?   1.944  11.992 -14.678 1.000 83.150 ? 196 ARG A C   1 
ATOM 1511 C CB  ? ARG A 1 196 ?   3.336  13.446 -16.166 1.000 83.150 ? 196 ARG A CB  1 
ATOM 1512 O O   ? ARG A 1 196 ?   2.557  11.155 -14.011 1.000 83.150 ? 196 ARG A O   1 
ATOM 1513 C CG  ? ARG A 1 196 ?   3.797  14.845 -16.545 1.000 83.150 ? 196 ARG A CG  1 
ATOM 1514 C CD  ? ARG A 1 196 ?   4.537  14.853 -17.876 1.000 83.150 ? 196 ARG A CD  1 
ATOM 1515 N NE  ? ARG A 1 196 ?   5.040  16.184 -18.204 1.000 83.150 ? 196 ARG A NE  1 
ATOM 1516 N NH1 ? ARG A 1 196 ?   6.108  15.527 -20.144 1.000 83.150 ? 196 ARG A NH1 1 
ATOM 1517 N NH2 ? ARG A 1 196 ?   6.180  17.719 -19.476 1.000 83.150 ? 196 ARG A NH2 1 
ATOM 1518 C CZ  ? ARG A 1 196 ?   5.775  16.474 -19.274 1.000 83.150 ? 196 ARG A CZ  1 
ATOM 1519 N N   ? PRO A 1 197 ?   0.706  11.778 -15.054 1.000 80.380 ? 197 PRO A N   1 
ATOM 1520 C CA  ? PRO A 1 197 ?   0.053  10.478 -14.888 1.000 80.380 ? 197 PRO A CA  1 
ATOM 1521 C C   ? PRO A 1 197 ?   0.567   9.429 -15.872 1.000 80.380 ? 197 PRO A C   1 
ATOM 1522 C CB  ? PRO A 1 197 ?  -1.424  10.789 -15.145 1.000 80.380 ? 197 PRO A CB  1 
ATOM 1523 O O   ? PRO A 1 197 ?  -0.222   8.813 -16.592 1.000 80.380 ? 197 PRO A O   1 
ATOM 1524 C CG  ? PRO A 1 197 ?  -1.411  11.916 -16.127 1.000 80.380 ? 197 PRO A CG  1 
ATOM 1525 C CD  ? PRO A 1 197 ?  -0.201  12.764 -15.864 1.000 80.380 ? 197 PRO A CD  1 
ATOM 1526 N N   ? LEU A 1 198 ?   1.942   9.375 -15.969 1.000 86.010 ? 198 LEU A N   1 
ATOM 1527 C CA  ? LEU A 1 198 ?   2.531   8.402 -16.882 1.000 86.010 ? 198 LEU A CA  1 
ATOM 1528 C C   ? LEU A 1 198 ?   3.339   7.359 -16.118 1.000 86.010 ? 198 LEU A C   1 
ATOM 1529 C CB  ? LEU A 1 198 ?   3.424   9.103 -17.910 1.000 86.010 ? 198 LEU A CB  1 
ATOM 1530 O O   ? LEU A 1 198 ?   4.072   7.696 -15.186 1.000 86.010 ? 198 LEU A O   1 
ATOM 1531 C CG  ? LEU A 1 198 ?   2.719  10.034 -18.898 1.000 86.010 ? 198 LEU A CG  1 
ATOM 1532 C CD1 ? LEU A 1 198 ?   3.744  10.784 -19.742 1.000 86.010 ? 198 LEU A CD1 1 
ATOM 1533 C CD2 ? LEU A 1 198 ?   1.761   9.246 -19.785 1.000 86.010 ? 198 LEU A CD2 1 
ATOM 1534 N N   ? PRO A 1 199 ?   3.084   6.059 -16.447 1.000 88.210 ? 199 PRO A N   1 
ATOM 1535 C CA  ? PRO A 1 199 ?   3.963   5.029 -15.888 1.000 88.210 ? 199 PRO A CA  1 
ATOM 1536 C C   ? PRO A 1 199 ?   5.413   5.182 -16.342 1.000 88.210 ? 199 PRO A C   1 
ATOM 1537 C CB  ? PRO A 1 199 ?   3.360   3.725 -16.417 1.000 88.210 ? 199 PRO A CB  1 
ATOM 1538 O O   ? PRO A 1 199 ?   5.681   5.825 -17.360 1.000 88.210 ? 199 PRO A O   1 
ATOM 1539 C CG  ? PRO A 1 199 ?   2.002   4.106 -16.913 1.000 88.210 ? 199 PRO A CG  1 
ATOM 1540 C CD  ? PRO A 1 199 ?   2.005   5.573 -17.233 1.000 88.210 ? 199 PRO A CD  1 
ATOM 1541 N N   ? PRO A 1 200 ?   6.359   4.509 -15.685 1.000 93.110 ? 200 PRO A N   1 
ATOM 1542 C CA  ? PRO A 1 200 ?   6.216   3.672 -14.491 1.000 93.110 ? 200 PRO A CA  1 
ATOM 1543 C C   ? PRO A 1 200 ?   6.065   4.491 -13.211 1.000 93.110 ? 200 PRO A C   1 
ATOM 1544 C CB  ? PRO A 1 200 ?   7.514   2.862 -14.471 1.000 93.110 ? 200 PRO A CB  1 
ATOM 1545 O O   ? PRO A 1 200 ?   6.496   5.646 -13.158 1.000 93.110 ? 200 PRO A O   1 
ATOM 1546 C CG  ? PRO A 1 200 ?   8.532   3.756 -15.103 1.000 93.110 ? 200 PRO A CG  1 
ATOM 1547 C CD  ? PRO A 1 200 ?   7.857   4.568 -16.171 1.000 93.110 ? 200 PRO A CD  1 
ATOM 1548 N N   ? ARG A 1 201 ?   5.326   3.907 -12.238 1.000 93.850 ? 201 ARG A N   1 
ATOM 1549 C CA  ? ARG A 1 201 ?   5.224   4.459 -10.891 1.000 93.850 ? 201 ARG A CA  1 
ATOM 1550 C C   ? ARG A 1 201 ?   6.036   3.635  -9.898 1.000 93.850 ? 201 ARG A C   1 
ATOM 1551 C CB  ? ARG A 1 201 ?   3.761   4.525 -10.446 1.000 93.850 ? 201 ARG A CB  1 
ATOM 1552 O O   ? ARG A 1 201 ?   6.357   2.475 -10.163 1.000 93.850 ? 201 ARG A O   1 
ATOM 1553 C CG  ? ARG A 1 201 ?   2.870   5.334 -11.375 1.000 93.850 ? 201 ARG A CG  1 
ATOM 1554 C CD  ? ARG A 1 201 ?   3.235   6.812 -11.361 1.000 93.850 ? 201 ARG A CD  1 
ATOM 1555 N NE  ? ARG A 1 201 ?   2.942   7.428 -10.070 1.000 93.850 ? 201 ARG A NE  1 
ATOM 1556 N NH1 ? ARG A 1 201 ?   3.488   9.571 -10.735 1.000 93.850 ? 201 ARG A NH1 1 
ATOM 1557 N NH2 ? ARG A 1 201 ?   2.773   9.178  -8.593 1.000 93.850 ? 201 ARG A NH2 1 
ATOM 1558 C CZ  ? ARG A 1 201 ?   3.068   8.724  -9.803 1.000 93.850 ? 201 ARG A CZ  1 
ATOM 1559 N N   ? VAL A 1 202 ?   6.350   4.305  -8.768 1.000 96.380 ? 202 VAL A N   1 
ATOM 1560 C CA  ? VAL A 1 202 ?   7.191   3.663  -7.763 1.000 96.380 ? 202 VAL A CA  1 
ATOM 1561 C C   ? VAL A 1 202 ?   6.330   3.194  -6.591 1.000 96.380 ? 202 VAL A C   1 
ATOM 1562 C CB  ? VAL A 1 202 ?   8.302   4.613  -7.262 1.000 96.380 ? 202 VAL A CB  1 
ATOM 1563 O O   ? VAL A 1 202 ?   5.530   3.964  -6.054 1.000 96.380 ? 202 VAL A O   1 
ATOM 1564 C CG1 ? VAL A 1 202 ?   9.087   3.970  -6.120 1.000 96.380 ? 202 VAL A CG1 1 
ATOM 1565 C CG2 ? VAL A 1 202 ?   9.236   4.993  -8.409 1.000 96.380 ? 202 VAL A CG2 1 
ATOM 1566 N N   ? PHE A 1 203 ?   6.432   1.967  -6.319 1.000 97.650 ? 203 PHE A N   1 
ATOM 1567 C CA  ? PHE A 1 203 ?   5.784   1.332  -5.177 1.000 97.650 ? 203 PHE A CA  1 
ATOM 1568 C C   ? PHE A 1 203 ?   6.813   0.924  -4.129 1.000 97.650 ? 203 PHE A C   1 
ATOM 1569 C CB  ? PHE A 1 203 ?   4.978   0.109  -5.626 1.000 97.650 ? 203 PHE A CB  1 
ATOM 1570 O O   ? PHE A 1 203 ?   7.964   0.636  -4.462 1.000 97.650 ? 203 PHE A O   1 
ATOM 1571 C CG  ? PHE A 1 203 ?   3.753   0.452  -6.430 1.000 97.650 ? 203 PHE A CG  1 
ATOM 1572 C CD1 ? PHE A 1 203 ?   2.483   0.166  -5.944 1.000 97.650 ? 203 PHE A CD1 1 
ATOM 1573 C CD2 ? PHE A 1 203 ?   3.871   1.060  -7.673 1.000 97.650 ? 203 PHE A CD2 1 
ATOM 1574 C CE1 ? PHE A 1 203 ?   1.347   0.481  -6.686 1.000 97.650 ? 203 PHE A CE1 1 
ATOM 1575 C CE2 ? PHE A 1 203 ?   2.741   1.378  -8.420 1.000 97.650 ? 203 PHE A CE2 1 
ATOM 1576 C CZ  ? PHE A 1 203 ?   1.480   1.087  -7.925 1.000 97.650 ? 203 PHE A CZ  1 
ATOM 1577 N N   ? THR A 1 204 ?   6.347   1.002  -2.810 1.000 97.990 ? 204 THR A N   1 
ATOM 1578 C CA  ? THR A 1 204 ?   7.153   0.379  -1.766 1.000 97.990 ? 204 THR A CA  1 
ATOM 1579 C C   ? THR A 1 204 ?   7.092  -1.142  -1.871 1.000 97.990 ? 204 THR A C   1 
ATOM 1580 C CB  ? THR A 1 204 ?   6.690   0.818  -0.365 1.000 97.990 ? 204 THR A CB  1 
ATOM 1581 O O   ? THR A 1 204 ?   6.011  -1.717  -2.012 1.000 97.990 ? 204 THR A O   1 
ATOM 1582 C CG2 ? THR A 1 204 ?   7.504   0.129   0.725 1.000 97.990 ? 204 THR A CG2 1 
ATOM 1583 O OG1 ? THR A 1 204 ?   6.849   2.237  -0.239 1.000 97.990 ? 204 THR A OG1 1 
ATOM 1584 N N   ? ARG A 1 205 ?   8.263  -1.815  -1.922 1.000 97.460 ? 205 ARG A N   1 
ATOM 1585 C CA  ? ARG A 1 205 ?   8.377  -3.268  -2.005 1.000 97.460 ? 205 ARG A CA  1 
ATOM 1586 C C   ? ARG A 1 205 ?   8.129  -3.916  -0.647 1.000 97.460 ? 205 ARG A C   1 
ATOM 1587 C CB  ? ARG A 1 205 ?   9.756  -3.669  -2.534 1.000 97.460 ? 205 ARG A CB  1 
ATOM 1588 O O   ? ARG A 1 205 ?   8.994  -3.880   0.230 1.000 97.460 ? 205 ARG A O   1 
ATOM 1589 C CG  ? ARG A 1 205 ?   9.912  -5.162  -2.774 1.000 97.460 ? 205 ARG A CG  1 
ATOM 1590 C CD  ? ARG A 1 205 ?  11.309  -5.510  -3.271 1.000 97.460 ? 205 ARG A CD  1 
ATOM 1591 N NE  ? ARG A 1 205 ?  11.556  -4.973  -4.606 1.000 97.460 ? 205 ARG A NE  1 
ATOM 1592 N NH1 ? ARG A 1 205 ?  10.769  -6.835  -5.725 1.000 97.460 ? 205 ARG A NH1 1 
ATOM 1593 N NH2 ? ARG A 1 205 ?  11.558  -5.033  -6.902 1.000 97.460 ? 205 ARG A NH2 1 
ATOM 1594 C CZ  ? ARG A 1 205 ?  11.294  -5.615  -5.741 1.000 97.460 ? 205 ARG A CZ  1 
ATOM 1595 N N   ? ILE A 1 206 ?   6.918  -4.532  -0.456 1.000 97.830 ? 206 ILE A N   1 
ATOM 1596 C CA  ? ILE A 1 206 ?   6.487  -5.064   0.833 1.000 97.830 ? 206 ILE A CA  1 
ATOM 1597 C C   ? ILE A 1 206 ?   7.447  -6.162   1.284 1.000 97.830 ? 206 ILE A C   1 
ATOM 1598 C CB  ? ILE A 1 206 ?   5.043  -5.609   0.765 1.000 97.830 ? 206 ILE A CB  1 
ATOM 1599 O O   ? ILE A 1 206 ?   7.814  -6.230   2.460 1.000 97.830 ? 206 ILE A O   1 
ATOM 1600 C CG1 ? ILE A 1 206 ?   4.048  -4.460   0.565 1.000 97.830 ? 206 ILE A CG1 1 
ATOM 1601 C CG2 ? ILE A 1 206 ?   4.709  -6.410   2.027 1.000 97.830 ? 206 ILE A CG2 1 
ATOM 1602 C CD1 ? ILE A 1 206 ?   2.614  -4.917   0.332 1.000 97.830 ? 206 ILE A CD1 1 
ATOM 1603 N N   ? ALA A 1 207 ?   7.917  -7.011   0.354 1.000 96.630 ? 207 ALA A N   1 
ATOM 1604 C CA  ? ALA A 1 207 ?   8.786  -8.141   0.673 1.000 96.630 ? 207 ALA A CA  1 
ATOM 1605 C C   ? ALA A 1 207 ?  10.052  -7.675   1.386 1.000 96.630 ? 207 ALA A C   1 
ATOM 1606 C CB  ? ALA A 1 207 ?   9.145  -8.911  -0.595 1.000 96.630 ? 207 ALA A CB  1 
ATOM 1607 O O   ? ALA A 1 207 ?  10.557  -8.359   2.279 1.000 96.630 ? 207 ALA A O   1 
ATOM 1608 N N   ? SER A 1 208 ?  10.542  -6.491   1.065 1.000 96.670 ? 208 SER A N   1 
ATOM 1609 C CA  ? SER A 1 208 ?  11.768  -5.955   1.646 1.000 96.670 ? 208 SER A CA  1 
ATOM 1610 C C   ? SER A 1 208 ?  11.568  -5.581   3.111 1.000 96.670 ? 208 SER A C   1 
ATOM 1611 C CB  ? SER A 1 208 ?  12.246  -4.733   0.860 1.000 96.670 ? 208 SER A CB  1 
ATOM 1612 O O   ? SER A 1 208 ?  12.537  -5.441   3.860 1.000 96.670 ? 208 SER A O   1 
ATOM 1613 O OG  ? SER A 1 208 ?  12.642  -5.101  -0.450 1.000 96.670 ? 208 SER A OG  1 
ATOM 1614 N N   ? PHE A 1 209 ?  10.276  -5.499   3.528 1.000 97.430 ? 209 PHE A N   1 
ATOM 1615 C CA  ? PHE A 1 209 ?  10.003  -4.970   4.859 1.000 97.430 ? 209 PHE A CA  1 
ATOM 1616 C C   ? PHE A 1 209 ?   9.261  -5.995   5.708 1.000 97.430 ? 209 PHE A C   1 
ATOM 1617 C CB  ? PHE A 1 209 ?   9.188  -3.676   4.767 1.000 97.430 ? 209 PHE A CB  1 
ATOM 1618 O O   ? PHE A 1 209 ?   8.713  -5.658   6.759 1.000 97.430 ? 209 PHE A O   1 
ATOM 1619 C CG  ? PHE A 1 209 ?   9.904  -2.556   4.060 1.000 97.430 ? 209 PHE A CG  1 
ATOM 1620 C CD1 ? PHE A 1 209 ?  10.791  -1.737   4.747 1.000 97.430 ? 209 PHE A CD1 1 
ATOM 1621 C CD2 ? PHE A 1 209 ?   9.689  -2.323   2.708 1.000 97.430 ? 209 PHE A CD2 1 
ATOM 1622 C CE1 ? PHE A 1 209 ?  11.455  -0.700   4.096 1.000 97.430 ? 209 PHE A CE1 1 
ATOM 1623 C CE2 ? PHE A 1 209 ?  10.349  -1.289   2.050 1.000 97.430 ? 209 PHE A CE2 1 
ATOM 1624 C CZ  ? PHE A 1 209 ?  11.231  -0.478   2.746 1.000 97.430 ? 209 PHE A CZ  1 
ATOM 1625 N N   ? LEU A 1 210 ?   9.214  -7.249   5.291 1.000 96.990 ? 210 LEU A N   1 
ATOM 1626 C CA  ? LEU A 1 210 ?   8.455  -8.276   5.996 1.000 96.990 ? 210 LEU A CA  1 
ATOM 1627 C C   ? LEU A 1 210 ?   8.989  -8.471   7.411 1.000 96.990 ? 210 LEU A C   1 
ATOM 1628 C CB  ? LEU A 1 210 ?   8.506  -9.601   5.231 1.000 96.990 ? 210 LEU A CB  1 
ATOM 1629 O O   ? LEU A 1 210 ?   8.213  -8.597   8.361 1.000 96.990 ? 210 LEU A O   1 
ATOM 1630 C CG  ? LEU A 1 210 ?   7.566  -9.728   4.032 1.000 96.990 ? 210 LEU A CG  1 
ATOM 1631 C CD1 ? LEU A 1 210 ?   7.804 -11.049   3.309 1.000 96.990 ? 210 LEU A CD1 1 
ATOM 1632 C CD2 ? LEU A 1 210 ?   6.112  -9.611   4.477 1.000 96.990 ? 210 LEU A CD2 1 
ATOM 1633 N N   ? PRO A 1 211 ?  10.350  -8.533   7.497 1.000 96.370 ? 211 PRO A N   1 
ATOM 1634 C CA  ? PRO A 1 211 ?  10.882  -8.674   8.854 1.000 96.370 ? 211 PRO A CA  1 
ATOM 1635 C C   ? PRO A 1 211 ?  10.422  -7.555   9.787 1.000 96.370 ? 211 PRO A C   1 
ATOM 1636 C CB  ? PRO A 1 211 ?  12.398  -8.622   8.646 1.000 96.370 ? 211 PRO A CB  1 
ATOM 1637 O O   ? PRO A 1 211 ?  10.032  -7.819  10.928 1.000 96.370 ? 211 PRO A O   1 
ATOM 1638 C CG  ? PRO A 1 211 ?  12.615  -9.188   7.280 1.000 96.370 ? 211 PRO A CG  1 
ATOM 1639 C CD  ? PRO A 1 211 ?  11.501  -8.722   6.388 1.000 96.370 ? 211 PRO A CD  1 
ATOM 1640 N N   ? TRP A 1 212 ?  10.491  -6.338   9.303 1.000 97.450 ? 212 TRP A N   1 
ATOM 1641 C CA  ? TRP A 1 212 ?  10.050  -5.194  10.095 1.000 97.450 ? 212 TRP A CA  1 
ATOM 1642 C C   ? TRP A 1 212 ?   8.556  -5.280  10.389 1.000 97.450 ? 212 TRP A C   1 
ATOM 1643 C CB  ? TRP A 1 212 ?  10.366  -3.883   9.370 1.000 97.450 ? 212 TRP A CB  1 
ATOM 1644 O O   ? TRP A 1 212 ?   8.125  -5.036  11.519 1.000 97.450 ? 212 TRP A O   1 
ATOM 1645 C CG  ? TRP A 1 212 ?   9.757  -2.672  10.009 1.000 97.450 ? 212 TRP A CG  1 
ATOM 1646 C CD1 ? TRP A 1 212 ?  10.222  -1.995  11.103 1.000 97.450 ? 212 TRP A CD1 1 
ATOM 1647 C CD2 ? TRP A 1 212 ?   8.566  -1.996   9.596 1.000 97.450 ? 212 TRP A CD2 1 
ATOM 1648 C CE2 ? TRP A 1 212 ?   8.368  -0.916  10.485 1.000 97.450 ? 212 TRP A CE2 1 
ATOM 1649 C CE3 ? TRP A 1 212 ?   7.646  -2.198   8.558 1.000 97.450 ? 212 TRP A CE3 1 
ATOM 1650 N NE1 ? TRP A 1 212 ?   9.392  -0.938  11.393 1.000 97.450 ? 212 TRP A NE1 1 
ATOM 1651 C CH2 ? TRP A 1 212 ?   6.401  -0.260   9.343 1.000 97.450 ? 212 TRP A CH2 1 
ATOM 1652 C CZ2 ? TRP A 1 212 ?   7.286  -0.040  10.367 1.000 97.450 ? 212 TRP A CZ2 1 
ATOM 1653 C CZ3 ? TRP A 1 212 ?   6.570  -1.325   8.443 1.000 97.450 ? 212 TRP A CZ3 1 
ATOM 1654 N N   ? ILE A 1 213 ?   7.714  -5.602   9.392 1.000 97.500 ? 213 ILE A N   1 
ATOM 1655 C CA  ? ILE A 1 213 ?   6.267  -5.719   9.537 1.000 97.500 ? 213 ILE A CA  1 
ATOM 1656 C C   ? ILE A 1 213 ?   5.939  -6.757  10.607 1.000 97.500 ? 213 ILE A C   1 
ATOM 1657 C CB  ? ILE A 1 213 ?   5.594  -6.096   8.199 1.000 97.500 ? 213 ILE A CB  1 
ATOM 1658 O O   ? ILE A 1 213 ?   5.136  -6.498  11.507 1.000 97.500 ? 213 ILE A O   1 
ATOM 1659 C CG1 ? ILE A 1 213 ?   5.733  -4.951   7.189 1.000 97.500 ? 213 ILE A CG1 1 
ATOM 1660 C CG2 ? ILE A 1 213 ?   4.121  -6.457   8.418 1.000 97.500 ? 213 ILE A CG2 1 
ATOM 1661 C CD1 ? ILE A 1 213 ?   5.350  -5.331   5.765 1.000 97.500 ? 213 ILE A CD1 1 
ATOM 1662 N N   ? GLN A 1 214 ?   6.589  -7.867  10.558 1.000 96.370 ? 214 GLN A N   1 
ATOM 1663 C CA  ? GLN A 1 214 ?   6.333  -8.961  11.489 1.000 96.370 ? 214 GLN A CA  1 
ATOM 1664 C C   ? GLN A 1 214 ?   6.736  -8.578  12.911 1.000 96.370 ? 214 GLN A C   1 
ATOM 1665 C CB  ? GLN A 1 214 ?   7.080 -10.223  11.054 1.000 96.370 ? 214 GLN A CB  1 
ATOM 1666 O O   ? GLN A 1 214 ?   6.002  -8.848  13.864 1.000 96.370 ? 214 GLN A O   1 
ATOM 1667 C CG  ? GLN A 1 214 ?   6.513 -10.869   9.797 1.000 96.370 ? 214 GLN A CG  1 
ATOM 1668 C CD  ? GLN A 1 214 ?   7.367 -12.016   9.291 1.000 96.370 ? 214 GLN A CD  1 
ATOM 1669 N NE2 ? GLN A 1 214 ?   6.781 -12.871   8.459 1.000 96.370 ? 214 GLN A NE2 1 
ATOM 1670 O OE1 ? GLN A 1 214 ?   8.545 -12.133   9.644 1.000 96.370 ? 214 GLN A OE1 1 
ATOM 1671 N N   ? GLU A 1 215 ?   7.874  -7.994  13.037 1.000 96.260 ? 215 GLU A N   1 
ATOM 1672 C CA  ? GLU A 1 215 ?   8.352  -7.529  14.335 1.000 96.260 ? 215 GLU A CA  1 
ATOM 1673 C C   ? GLU A 1 215 ?   7.399  -6.501  14.939 1.000 96.260 ? 215 GLU A C   1 
ATOM 1674 C CB  ? GLU A 1 215 ?   9.757  -6.933  14.209 1.000 96.260 ? 215 GLU A CB  1 
ATOM 1675 O O   ? GLU A 1 215 ?   7.111  -6.543  16.137 1.000 96.260 ? 215 GLU A O   1 
ATOM 1676 C CG  ? GLU A 1 215 ?  10.383  -6.547  15.541 1.000 96.260 ? 215 GLU A CG  1 
ATOM 1677 C CD  ? GLU A 1 215 ?  11.803  -6.021  15.407 1.000 96.260 ? 215 GLU A CD  1 
ATOM 1678 O OE1 ? GLU A 1 215 ?  12.439  -5.717  16.442 1.000 96.260 ? 215 GLU A OE1 1 
ATOM 1679 O OE2 ? GLU A 1 215 ?  12.284  -5.911  14.257 1.000 96.260 ? 215 GLU A OE2 1 
ATOM 1680 N N   ? THR A 1 216 ?   6.974  -5.561  14.139 1.000 95.440 ? 216 THR A N   1 
ATOM 1681 C CA  ? THR A 1 216 ?   6.069  -4.512  14.595 1.000 95.440 ? 216 THR A CA  1 
ATOM 1682 C C   ? THR A 1 216 ?   4.736  -5.105  15.043 1.000 95.440 ? 216 THR A C   1 
ATOM 1683 C CB  ? THR A 1 216 ?   5.823  -3.467  13.491 1.000 95.440 ? 216 THR A CB  1 
ATOM 1684 O O   ? THR A 1 216 ?   4.182  -4.698  16.066 1.000 95.440 ? 216 THR A O   1 
ATOM 1685 C CG2 ? THR A 1 216 ?   4.901  -2.355  13.981 1.000 95.440 ? 216 THR A CG2 1 
ATOM 1686 O OG1 ? THR A 1 216 ?   7.076  -2.894  13.097 1.000 95.440 ? 216 THR A OG1 1 
ATOM 1687 N N   ? LEU A 1 217 ?   4.234  -6.049  14.278 1.000 93.490 ? 217 LEU A N   1 
ATOM 1688 C CA  ? LEU A 1 217 ?   2.955  -6.681  14.583 1.000 93.490 ? 217 LEU A CA  1 
ATOM 1689 C C   ? LEU A 1 217 ?   3.031  -7.457  15.894 1.000 93.490 ? 217 LEU A C   1 
ATOM 1690 C CB  ? LEU A 1 217 ?   2.535  -7.617  13.447 1.000 93.490 ? 217 LEU A CB  1 
ATOM 1691 O O   ? LEU A 1 217 ?   2.031  -7.585  16.604 1.000 93.490 ? 217 LEU A O   1 
ATOM 1692 C CG  ? LEU A 1 217 ?   2.175  -6.951  12.118 1.000 93.490 ? 217 LEU A CG  1 
ATOM 1693 C CD1 ? LEU A 1 217 ?   1.739  -8.000  11.100 1.000 93.490 ? 217 LEU A CD1 1 
ATOM 1694 C CD2 ? LEU A 1 217 ?   1.080  -5.909  12.321 1.000 93.490 ? 217 LEU A CD2 1 
ATOM 1695 N N   ? GLU A 1 218 ?   4.116  -8.017  16.281 1.000 91.420 ? 218 GLU A N   1 
ATOM 1696 C CA  ? GLU A 1 218 ?   4.313  -8.759  17.523 1.000 91.420 ? 218 GLU A CA  1 
ATOM 1697 C C   ? GLU A 1 218 ?   4.166  -7.849  18.739 1.000 91.420 ? 218 GLU A C   1 
ATOM 1698 C CB  ? GLU A 1 218 ?   5.688  -9.434  17.535 1.000 91.420 ? 218 GLU A CB  1 
ATOM 1699 O O   ? GLU A 1 218 ?   3.821  -8.311  19.829 1.000 91.420 ? 218 GLU A O   1 
ATOM 1700 C CG  ? GLU A 1 218 ?   5.792 -10.633  16.604 1.000 91.420 ? 218 GLU A CG  1 
ATOM 1701 C CD  ? GLU A 1 218 ?   7.187 -11.235  16.555 1.000 91.420 ? 218 GLU A CD  1 
ATOM 1702 O OE1 ? GLU A 1 218 ?   7.392 -12.234  15.828 1.000 91.420 ? 218 GLU A OE1 1 
ATOM 1703 O OE2 ? GLU A 1 218 ?   8.083 -10.704  17.249 1.000 91.420 ? 218 GLU A OE2 1 
ATOM 1704 N N   ? GLN A 1 219 ?   4.363  -6.588  18.530 1.000 83.060 ? 219 GLN A N   1 
ATOM 1705 C CA  ? GLN A 1 219 ?   4.302  -5.592  19.595 1.000 83.060 ? 219 GLN A CA  1 
ATOM 1706 C C   ? GLN A 1 219 ?   2.863  -5.164  19.866 1.000 83.060 ? 219 GLN A C   1 
ATOM 1707 C CB  ? GLN A 1 219 ?   5.155  -4.373  19.239 1.000 83.060 ? 219 GLN A CB  1 
ATOM 1708 O O   ? GLN A 1 219 ?   2.575  -4.553  20.897 1.000 83.060 ? 219 GLN A O   1 
ATOM 1709 C CG  ? GLN A 1 219 ?   6.645  -4.672  19.142 1.000 83.060 ? 219 GLN A CG  1 
ATOM 1710 C CD  ? GLN A 1 219 ?   7.469  -3.443  18.805 1.000 83.060 ? 219 GLN A CD  1 
ATOM 1711 N NE2 ? GLN A 1 219 ?   8.779  -3.625  18.676 1.000 83.060 ? 219 GLN A NE2 1 
ATOM 1712 O OE1 ? GLN A 1 219 ?   6.932  -2.340  18.660 1.000 83.060 ? 219 GLN A OE1 1 
ATOM 1713 N N   ? PHE A 1 220 ?   1.899  -5.503  18.951 1.000 75.470 ? 220 PHE A N   1 
ATOM 1714 C CA  ? PHE A 1 220 ?   0.465  -5.269  19.074 1.000 75.470 ? 220 PHE A CA  1 
ATOM 1715 C C   ? PHE A 1 220 ?  -0.208  -6.412  19.825 1.000 75.470 ? 220 PHE A C   1 
ATOM 1716 C CB  ? PHE A 1 220 ?  -0.174  -5.101  17.691 1.000 75.470 ? 220 PHE A CB  1 
ATOM 1717 O O   ? PHE A 1 220 ?   0.275  -7.546  19.803 1.000 75.470 ? 220 PHE A O   1 
ATOM 1718 C CG  ? PHE A 1 220 ?   0.458  -4.019  16.858 1.000 75.470 ? 220 PHE A CG  1 
ATOM 1719 C CD1 ? PHE A 1 220 ?   0.829  -2.809  17.431 1.000 75.470 ? 220 PHE A CD1 1 
ATOM 1720 C CD2 ? PHE A 1 220 ?   0.681  -4.213  15.501 1.000 75.470 ? 220 PHE A CD2 1 
ATOM 1721 C CE1 ? PHE A 1 220 ?   1.414  -1.806  16.662 1.000 75.470 ? 220 PHE A CE1 1 
ATOM 1722 C CE2 ? PHE A 1 220 ?   1.265  -3.214  14.726 1.000 75.470 ? 220 PHE A CE2 1 
ATOM 1723 C CZ  ? PHE A 1 220 ?   1.630  -2.011  15.309 1.000 75.470 ? 220 PHE A CZ  1 
# 
loop_
_struct_sheet_range.sheet_id 
_struct_sheet_range.id 
_struct_sheet_range.beg_label_comp_id 
_struct_sheet_range.beg_label_asym_id 
_struct_sheet_range.beg_label_seq_id 
_struct_sheet_range.pdbx_beg_PDB_ins_code 
_struct_sheet_range.end_label_comp_id 
_struct_sheet_range.end_label_asym_id 
_struct_sheet_range.end_label_seq_id 
_struct_sheet_range.pdbx_end_PDB_ins_code 
_struct_sheet_range.beg_auth_comp_id 
_struct_sheet_range.beg_auth_asym_id 
_struct_sheet_range.beg_auth_seq_id 
_struct_sheet_range.end_auth_comp_id 
_struct_sheet_range.end_auth_asym_id 
_struct_sheet_range.end_auth_seq_id 
A A ILE A   2 ? ILE A   3 ? ILE A 2   ILE A 3   
A B THR A 170 ? ALA A 171 ? THR A 170 ALA A 171 
B C HIS A   6 ? GLU A   7 ? HIS A 6   GLU A 7   
B D VAL A 116 ? GLY A 121 ? VAL A 116 GLY A 121 
B E HIS A 135 ? VAL A 141 ? HIS A 135 VAL A 141 
B F MET A 159 ? VAL A 162 ? MET A 159 VAL A 162 
B G PRO A 179 ? CYS A 182 ? PRO A 179 CYS A 182 
B H LYS A 185 ? TYR A 192 ? LYS A 185 TYR A 192 
B I ARG A 201 ? ARG A 205 ? ARG A 201 ARG A 205 
C J MET A  16 ? ILE A  21 ? MET A 16  ILE A 21  
C K SER A  24 ? LYS A  32 ? SER A 24  LYS A 32  
C L VAL A  35 ? THR A  38 ? VAL A 35  THR A 38  
C M ILE A  47 ? LEU A  51 ? ILE A 47  LEU A 51  
C N GLN A  64 ? PRO A  73 ? GLN A 64  PRO A 73  
C O MET A  87 ? LEU A  91 ? MET A 87  LEU A 91  
D P ASN A  55 ? ASN A  55 ? ASN A 55  ASN A 55  
D Q THR A 133 ? THR A 133 ? THR A 133 THR A 133 
E R LYS A 124 ? LYS A 124 ? LYS A 124 LYS A 124 
E S HIS A 130 ? HIS A 130 ? HIS A 130 HIS A 130 
# 
loop_
_struct_conf.id 
_struct_conf.conf_type_id 
_struct_conf.beg_label_comp_id 
_struct_conf.beg_label_asym_id 
_struct_conf.beg_label_seq_id 
_struct_conf.pdbx_beg_PDB_ins_code 
_struct_conf.end_label_comp_id 
_struct_conf.end_label_asym_id 
_struct_conf.end_label_seq_id 
_struct_conf.pdbx_end_PDB_ins_code 
_struct_conf.beg_auth_comp_id 
_struct_conf.beg_auth_asym_id 
_struct_conf.beg_auth_seq_id 
_struct_conf.end_auth_comp_id 
_struct_conf.end_auth_asym_id 
_struct_conf.end_auth_seq_id 
STRN1         STRN         ILE A   2 ? ILE A   3 ? ILE A 2   ILE A 3   
TURN_TY1_P1   TURN_TY1_P   GLY A   4 ? GLY A   4 ? GLY A 4   GLY A 4   
STRN2         STRN         HIS A   6 ? GLU A   7 ? HIS A 6   GLU A 7   
HELX_LH_PP_P1 HELX_LH_PP_P ALA A   8 ? GLU A   9 ? ALA A 8   GLU A 9   
TURN_TY1_P2   TURN_TY1_P   PRO A  10 ? HIS A  11 ? PRO A 10  HIS A 11  
BEND1         BEND         SER A  12 ? SER A  12 ? SER A 12  SER A 12  
TURN_TY1_P3   TURN_TY1_P   PRO A  14 ? TYR A  15 ? PRO A 14  TYR A 15  
STRN3         STRN         MET A  16 ? ILE A  21 ? MET A 16  ILE A 21  
TURN_TY1_P4   TURN_TY1_P   ASN A  22 ? LYS A  23 ? ASN A 22  LYS A 23  
STRN4         STRN         SER A  24 ? LYS A  32 ? SER A 24  LYS A 32  
TURN_TY1_P5   TURN_TY1_P   PRO A  33 ? THR A  34 ? PRO A 33  THR A 34  
STRN5         STRN         VAL A  35 ? THR A  38 ? VAL A 35  THR A 38  
HELX_RH_3T_P1 HELX_RH_3T_P ALA A  40 ? CYS A  42 ? ALA A 40  CYS A 42  
BEND2         BEND         GLU A  45 ? GLU A  45 ? GLU A 45  GLU A 45  
STRN6         STRN         ILE A  47 ? LEU A  51 ? ILE A 47  LEU A 51  
BEND3         BEND         GLY A  52 ? GLY A  52 ? GLY A 52  GLY A 52  
BEND4         BEND         HIS A  54 ? HIS A  54 ? HIS A 54  HIS A 54  
STRN7         STRN         ASN A  55 ? ASN A  55 ? ASN A 55  ASN A 55  
TURN_TY1_P6   TURN_TY1_P   VAL A  56 ? SER A  57 ? VAL A 56  SER A 57  
BEND5         BEND         GLN A  58 ? GLN A  58 ? GLN A 58  GLN A 58  
TURN_TY1_P7   TURN_TY1_P   PRO A  61 ? SER A  62 ? PRO A 61  SER A 62  
STRN8         STRN         GLN A  64 ? PRO A  73 ? GLN A 64  PRO A 73  
TURN_TY1_P8   TURN_TY1_P   PRO A  75 ? GLN A  76 ? PRO A 75  GLN A 76  
TURN_TY1_P9   TURN_TY1_P   ARG A  79 ? THR A  81 ? ARG A 79  THR A 81  
TURN_TY1_P10  TURN_TY1_P   ASN A  83 ? ASN A  84 ? ASN A 83  ASN A 84  
STRN9         STRN         MET A  87 ? LEU A  91 ? MET A 87  LEU A 91  
BEND6         BEND         ALA A  92 ? LYS A  93 ? ALA A 92  LYS A 93  
BEND7         BEND         GLY A  98 ? TRP A 100 ? GLY A 98  TRP A 100 
HELX_LH_PP_P2 HELX_LH_PP_P PRO A 105 ? PRO A 107 ? PRO A 105 PRO A 107 
BEND8         BEND         GLU A 108 ? SER A 109 ? GLU A 108 SER A 109 
TURN_TY1_P11  TURN_TY1_P   PRO A 113 ? GLU A 114 ? PRO A 113 GLU A 114 
STRN10        STRN         VAL A 116 ? GLY A 121 ? VAL A 116 GLY A 121 
BEND9         BEND         TRP A 122 ? GLY A 123 ? TRP A 122 GLY A 123 
STRN11        STRN         LYS A 124 ? LYS A 124 ? LYS A 124 LYS A 124 
BEND10        BEND         ILE A 125 ? GLU A 128 ? ILE A 125 GLU A 128 
STRN12        STRN         HIS A 130 ? HIS A 130 ? HIS A 130 HIS A 130 
BEND11        BEND         ASN A 132 ? ASN A 132 ? ASN A 132 ASN A 132 
STRN13        STRN         THR A 133 ? THR A 133 ? THR A 133 THR A 133 
STRN14        STRN         HIS A 135 ? THR A 140 ? HIS A 135 THR A 140 
STRN15        STRN         VAL A 141 ? VAL A 141 ? VAL A 141 VAL A 141 
HELX_RH_AL_P1 HELX_RH_AL_P ASP A 144 ? ARG A 150 ? ASP A 144 ARG A 150 
TURN_TY1_P12  TURN_TY1_P   ALA A 152 ? SER A 153 ? ALA A 152 SER A 153 
TURN_TY1_P13  TURN_TY1_P   PRO A 156 ? THR A 158 ? PRO A 156 THR A 158 
STRN16        STRN         MET A 159 ? VAL A 162 ? MET A 159 VAL A 162 
TURN_TY1_P14  TURN_TY1_P   PRO A 165 ? ARG A 166 ? PRO A 165 ARG A 166 
BEND12        BEND         LYS A 167 ? LYS A 167 ? LYS A 167 LYS A 167 
STRN17        STRN         THR A 170 ? ALA A 171 ? THR A 170 ALA A 171 
TURN_TY1_P15  TURN_TY1_P   GLU A 173 ? GLY A 174 ? GLU A 173 GLY A 174 
TURN_TY1_P16  TURN_TY1_P   SER A 176 ? GLY A 177 ? SER A 176 GLY A 177 
STRN18        STRN         PRO A 179 ? CYS A 182 ? PRO A 179 CYS A 182 
TURN_TY1_P17  TURN_TY1_P   LYS A 183 ? LYS A 184 ? LYS A 183 LYS A 184 
STRN19        STRN         LYS A 185 ? TYR A 192 ? LYS A 185 TYR A 192 
BEND13        BEND         SER A 195 ? PRO A 197 ? SER A 195 PRO A 197 
BEND14        BEND         PRO A 199 ? PRO A 199 ? PRO A 199 PRO A 199 
STRN20        STRN         ARG A 201 ? ARG A 205 ? ARG A 201 ARG A 205 
HELX_RH_3T_P2 HELX_RH_3T_P ILE A 206 ? PHE A 209 ? ILE A 206 PHE A 209 
HELX_RH_AL_P2 HELX_RH_AL_P LEU A 210 ? GLU A 218 ? LEU A 210 GLU A 218 
TURN_TY1_P18  TURN_TY1_P   GLN A 219 ? GLN A 219 ? GLN A 219 GLN A 219 
# 
