# Supplementary material for: FlatProt: 2D visualization eases protein structure comparison
Source: BMC Bioinformatics. 2025 Aug 13;26:210. doi: 10.1186/s12859-025-06233-x (PMC12344939; doi:10.1186/s12859-025-06233-x)
Supplement: Supplementary file 1 — Supplementary Material 1 [file 12859_2025_6233_MOESM1_ESM.zip › KLK/structures/Pelodiscus_sinensis_GeneID=102445365.cif]

data_Pelodiscus_sinensis_GeneID=102445365
# 
_entry.id   ? 
# 
_entity.id                         1      
_entity.type                       polymer 
_entity.pdbx_description           polymer-1 
_entity.formula_weight             23934.2 
_entity.pdbx_number_of_molecules        1 
# 
loop_
_struct_sheet.id 
_struct_sheet.number_strands 
A 2 
B 8 
C 6 
D 2 
E 2 
F 2 
# 
loop_
_struct_conf_type.id 
_struct_conf_type.criteria 
STRN         DSSP 
TURN_TY1_P   DSSP 
HELX_LH_PP_P DSSP 
BEND         DSSP 
HELX_RH_3T_P DSSP 
HELX_RH_AL_P DSSP 
# 
_struct_asym.id          A 
_struct_asym.entity_id   1 
# 
_software.pdbx_ordinal     1 
_software.name             dssp 
_software.version          4.4.10 
_software.date             ? 
_software.classification   'model annotation' 
# 
_entity_poly.entity_id                      1 
_entity_poly.type                           polypeptide(L) 
_entity_poly.nstd_linkage                   n 
_entity_poly.nstd_monomer                   n 
_entity_poly.pdbx_seq_one_letter_code       
;KIVGGYTCSKNSLPYQVSLNAGYHFCGGALINSRWVVSAAHCYKSSIQVRLGEHNIEVREGTEQFINSVKVIRHEKYNSR
LLDNDIMLIKLASEATLNSYVNTIALPTGCVATGTPCLISGWGNTLSSGTNYPDLLQCLKAPVLSSSQCSNAYPGQITGN
MICIGYLEGGKDSCQGDSGGPVVCNGQLQGIVSWGIGCAQKGYPGVYTKVCNYVSWIKNTIAAN
;
_entity_poly.pdbx_seq_one_letter_code_can   
;KIVGGYTCSKNSLPYQVSLNAGYHFCGGALINSRWVVSAAHCYKSSIQVRLGEHNIEVREGTEQFINSVKVIRHEKYNSR
LLDNDIMLIKLASEATLNSYVNTIALPTGCVATGTPCLISGWGNTLSSGTNYPDLLQCLKAPVLSSSQCSNAYPGQITGN
MICIGYLEGGKDSCQGDSGGPVVCNGQLQGIVSWGIGCAQKGYPGVYTKVCNYVSWIKNTIAAN
;
_entity_poly.pdbx_strand_id                 A 
# 
loop_
_dssp_struct_summary.entry_id 
_dssp_struct_summary.label_comp_id 
_dssp_struct_summary.label_asym_id 
_dssp_struct_summary.label_seq_id 
_dssp_struct_summary.secondary_structure 
_dssp_struct_summary.ss_bridge 
_dssp_struct_summary.helix_3_10 
_dssp_struct_summary.helix_alpha 
_dssp_struct_summary.helix_pi 
_dssp_struct_summary.helix_pp 
_dssp_struct_summary.bend 
_dssp_struct_summary.chirality 
_dssp_struct_summary.sheet 
_dssp_struct_summary.strand 
_dssp_struct_summary.ladder_1 
_dssp_struct_summary.ladder_2 
_dssp_struct_summary.accessibility 
_dssp_struct_summary.TCO 
_dssp_struct_summary.kappa 
_dssp_struct_summary.alpha 
_dssp_struct_summary.phi 
_dssp_struct_summary.psi 
_dssp_struct_summary.x_ca 
_dssp_struct_summary.y_ca 
_dssp_struct_summary.z_ca 
Pelodiscus_sinensis_GeneID=102445365 LYS A 1   . . . . . . . . . . . . ? .      .     .      .      126.1  4.6   8.9   -6.0  
Pelodiscus_sinensis_GeneID=102445365 ILE A 2   E . > . . . . - A A A . ? -0.969 .     -157.2 -112.2 90.1   4.4   7.0   -9.1  
Pelodiscus_sinensis_GeneID=102445365 VAL A 3   E . 3 . . . S + A A A . ? -0.767 80.9  11.2   -67.8  129.9  7.3   8.4   -11.2 
Pelodiscus_sinensis_GeneID=102445365 GLY A 4   T . 3 . . . S + . . . . ? 0.690  108.4 121.7  75.3   13.1   6.7   7.9   -14.9 
Pelodiscus_sinensis_GeneID=102445365 GLY A 5   . . < . . . . - . . . . ? -0.071 54.5  -122.7 -94.8  -165.9 3.0   6.9   -14.2 
Pelodiscus_sinensis_GeneID=102445365 TYR A 6   E . . . . . . - B C B . ? -0.925 31.9  -87.3  -137.2 155.8  -0.3  8.3   -15.3 
Pelodiscus_sinensis_GeneID=102445365 THR A 7   E . . . . > . - B C B . ? -0.631 52.9  -120.0 -63.4  124.7  -3.5  9.7   -13.7 
Pelodiscus_sinensis_GeneID=102445365 CYS A 8   P . . . . P . - . . . . ? -0.334 30.9  -96.2  -62.9  146.9  -5.7  6.7   -12.9 
Pelodiscus_sinensis_GeneID=102445365 SER A 9   P . > . . P . - . . . . ? -0.413 56.3  -86.6  -60.9  139.7  -9.1  6.6   -14.5 
Pelodiscus_sinensis_GeneID=102445365 LYS A 10  T . 3 . . < S - . . . . ? -0.254 109.2 -3.0   -51.2  126.5  -11.7 8.0   -12.2 
Pelodiscus_sinensis_GeneID=102445365 ASN A 11  T . 3 . . . S + . . . . ? 0.621  93.1  126.9  69.4   14.7   -13.1 5.2   -9.8  
Pelodiscus_sinensis_GeneID=102445365 SER A 12  S . < . . . S + . . . . ? 0.655  71.8  45.1   -78.0  -14.2  -10.9 2.6   -11.5 
Pelodiscus_sinensis_GeneID=102445365 LEU A 13  . . > . . . . + . . . . ? -0.630 61.5  166.3  -131.2 75.0   -9.3  1.4   -8.2  
Pelodiscus_sinensis_GeneID=102445365 PRO A 14  T . 3 . . . S + . . . . ? 0.606  76.2  59.1   -74.1  -5.5   -12.2 1.1   -5.6  
Pelodiscus_sinensis_GeneID=102445365 TYR A 15  T . 3 . . . S + . . . . ? 0.554  78.7  110.8  -94.7  -17.2  -9.9  -0.9  -3.2  
Pelodiscus_sinensis_GeneID=102445365 GLN A 16  E . < . . . . - C K J . ? -0.490 52.2  -162.6 -64.2  133.9  -7.3  2.0   -2.9  
Pelodiscus_sinensis_GeneID=102445365 VAL A 17  E . . . . . . - C K J . ? -0.916 16.0  -144.5 -124.4 139.7  -7.2  3.6   0.5   
Pelodiscus_sinensis_GeneID=102445365 SER A 18  E . . . . . . - C K J K ? -0.924 15.3  -147.0 -97.4  119.5  -5.9  6.9   1.8   
Pelodiscus_sinensis_GeneID=102445365 LEU A 19  E . . . . . . - C K J K ? -0.808 24.3  -167.8 -84.6  128.0  -4.5  6.7   5.3   
Pelodiscus_sinensis_GeneID=102445365 ASN A 20  E . . . . . . + C K J K ? -0.943 35.3  162.6  -130.4 130.8  -5.1  10.0  7.0   
Pelodiscus_sinensis_GeneID=102445365 ALA A 21  S . . . . . S - . . . . ? -0.247 98.3  -48.5  -126.2 40.2   -3.9  11.7  10.2  
Pelodiscus_sinensis_GeneID=102445365 GLY A 22  S . . . . . S + . . . . ? 0.124  138.8 32.6   105.1  -18.3  -4.9  15.3  9.3   
Pelodiscus_sinensis_GeneID=102445365 TYR A 23  S . . . . . S - . . . . ? -0.954 100.7 -85.9  -154.4 156.7  -3.2  14.8  6.0   
Pelodiscus_sinensis_GeneID=102445365 HIS A 24  E . . . . . . + C L J . ? -0.554 52.6  154.6  -63.6  129.1  -2.6  11.9  3.6   
Pelodiscus_sinensis_GeneID=102445365 PHE A 25  E . . . . . . + C L . . ? 0.563  58.4  6.6    -134.2 -19.3  0.5   10.1  4.7   
Pelodiscus_sinensis_GeneID=102445365 CYS A 26  E . . . . . . - C L J . ? -0.975 61.6  -125.8 -155.2 164.8  0.2   6.5   3.4   
Pelodiscus_sinensis_GeneID=102445365 GLY A 27  E . . . . . . + C L J . ? -0.481 24.0  173.4  -104.6 -179.9 -1.9  4.3   1.2   
Pelodiscus_sinensis_GeneID=102445365 GLY A 28  E . . . . . . - C L J . ? -0.945 26.5  -110.3 -167.3 -179.7 -3.6  0.9   1.8   
Pelodiscus_sinensis_GeneID=102445365 ALA A 29  E . . . . . . - C L J L ? -0.997 19.6  -132.1 -133.1 127.8  -5.9  -1.7  0.3   
Pelodiscus_sinensis_GeneID=102445365 LEU A 30  E . . . . . . + C L . L ? -0.690 26.9  174.0  -74.0  120.2  -9.4  -2.7  1.4   
Pelodiscus_sinensis_GeneID=102445365 ILE A 31  . . . . . . . - . . . . ? 0.609  68.3  -6.9   -112.3 -11.0  -9.4  -6.5  1.6   
Pelodiscus_sinensis_GeneID=102445365 ASN A 32  S . . . . . S - . . . . ? -0.900 90.3  -77.5  -160.6 -174.0 -12.9 -6.8  3.1   
Pelodiscus_sinensis_GeneID=102445365 SER A 33  S . . . . . S + . . . . ? 0.695  129.1 27.5   -69.5  -5.7   -15.7 -4.5  4.5   
Pelodiscus_sinensis_GeneID=102445365 ARG A 34  S . . . . . S + . . . . ? 0.471  109.2 70.4   -130.1 -9.0   -13.8 -4.1  7.8   
Pelodiscus_sinensis_GeneID=102445365 TRP A 35  E . . . . . . - C M . M ? -0.957 47.4  -170.1 -130.0 138.2  -10.0 -4.5  7.1   
Pelodiscus_sinensis_GeneID=102445365 VAL A 36  E . . . . . . - C M L M ? -0.952 14.1  -147.8 -117.2 134.1  -7.3  -2.6  5.4   
Pelodiscus_sinensis_GeneID=102445365 VAL A 37  E . . . . . . + C M L M ? -0.900 32.9  145.6  -101.8 137.1  -3.9  -3.9  4.6   
Pelodiscus_sinensis_GeneID=102445365 SER A 38  E . . . . . . - C M . M ? -0.828 50.4  -64.9  -152.7 -177.5 -0.9  -1.4  4.6   
Pelodiscus_sinensis_GeneID=102445365 ALA A 39  . . > . . . . - . . . . ? -0.683 32.6  -137.4 -82.5  140.0  2.8   -1.1  5.4   
Pelodiscus_sinensis_GeneID=102445365 ALA A 40  G . > . . . S + . . . . ? 0.810  103.5 64.8   -63.2  -34.0  3.9   -1.5  9.1   
Pelodiscus_sinensis_GeneID=102445365 HIS A 41  G . 3 . . . S + . . . . ? 0.615  92.0  66.6   -70.6  -3.9   6.3   1.5   8.7   
Pelodiscus_sinensis_GeneID=102445365 CYS A 42  G . < . . . S + . . . . ? 0.312  77.8  146.9  -94.0  12.3   3.2   3.6   8.1   
Pelodiscus_sinensis_GeneID=102445365 TYR A 43  . . < . . . . + . . . . ? -0.175 17.0  164.6  -66.3  134.2  2.0   3.0   11.8  
Pelodiscus_sinensis_GeneID=102445365 LYS A 44  . . . . . . . - . . . . ? -0.962 42.3  -127.5 -141.2 148.8  0.1   5.6   13.7  
Pelodiscus_sinensis_GeneID=102445365 SER A 45  S . . . . . S + . . . . ? 0.779  103.6 31.9   -68.9  -24.6  -1.9  5.2   17.0  
Pelodiscus_sinensis_GeneID=102445365 SER A 46  S . . . . . S + . . . . ? -0.970 73.8  173.9  -135.3 116.9  -5.0  6.9   15.3  
Pelodiscus_sinensis_GeneID=102445365 ILE A 47  . . . . . . . - . . . . ? -0.985 20.2  -152.1 -127.7 123.2  -5.7  6.6   11.6  
Pelodiscus_sinensis_GeneID=102445365 GLN A 48  E . . . . > . - C N K N ? -0.902 18.0  -145.5 -88.3  126.3  -8.7  7.8   9.6   
Pelodiscus_sinensis_GeneID=102445365 VAL A 49  E . . . . P . - C N K N ? -0.866 9.7   -160.6 -97.1  118.7  -9.3  5.6   6.5   
Pelodiscus_sinensis_GeneID=102445365 ARG A 50  E . . . . < . - C N K N ? -0.921 13.1  -176.5 -102.3 120.3  -10.6 7.5   3.5   
Pelodiscus_sinensis_GeneID=102445365 LEU A 51  E . . . . . . + C N . N ? -0.796 58.1  31.9   -113.1 153.3  -12.3 5.3   0.8   
Pelodiscus_sinensis_GeneID=102445365 GLY A 52  S . . . . . S + . . . . ? 0.677  79.1  150.0  80.2   16.8   -13.8 6.1   -2.6  
Pelodiscus_sinensis_GeneID=102445365 GLU A 53  . . . . . . . + . . . . ? -0.684 20.9  155.6  -88.8  131.1  -11.3 8.9   -3.3  
Pelodiscus_sinensis_GeneID=102445365 HIS A 54  S . . . . . S + . . . . ? 0.560  86.0  30.5   -106.1 -41.4  -10.1 9.8   -6.8  
Pelodiscus_sinensis_GeneID=102445365 ASN A 55  B . > . . . . - D Q P . ? -0.966 69.6  -163.8 -117.5 115.9  -9.2  13.4  -5.9  
Pelodiscus_sinensis_GeneID=102445365 ILE A 56  T . 3 . . . S + . . . . ? 0.663  85.8  57.3   -81.3  -5.1   -8.0  13.7  -2.3  
Pelodiscus_sinensis_GeneID=102445365 GLU A 57  T . 3 . . . S + . . . . ? 0.684  104.7 52.4   -97.7  -16.9  -8.5  17.6  -2.2  
Pelodiscus_sinensis_GeneID=102445365 VAL A 58  S . < . . . S - . . . . ? -0.918 80.5  -121.1 -127.2 143.8  -12.2 17.7  -3.2  
Pelodiscus_sinensis_GeneID=102445365 ARG A 59  . . . . . . . + . . . . ? -0.790 29.3  179.6  -77.0  106.7  -15.4 15.9  -1.8  
Pelodiscus_sinensis_GeneID=102445365 GLU A 60  . . . . . . . - . . . . ? 0.463  46.1  -112.7 -92.6  -2.9   -16.6 14.1  -4.8  
Pelodiscus_sinensis_GeneID=102445365 GLY A 61  S . . . . . S + . . . . ? 0.423  103.3 82.8   86.8   2.3    -19.6 12.6  -3.0  
Pelodiscus_sinensis_GeneID=102445365 THR A 62  . . . . . . . + . . . . ? 0.493  65.4  111.0  -110.7 -12.5  -18.2 9.0   -3.2  
Pelodiscus_sinensis_GeneID=102445365 GLU A 63  . . . . . . . - . . . . ? -0.384 46.9  -161.7 -78.2  143.4  -15.9 9.1   -0.2  
Pelodiscus_sinensis_GeneID=102445365 GLN A 64  E . . . . . . - C O N . ? -0.987 5.8   -157.1 -116.4 129.6  -16.3 7.2   3.1   
Pelodiscus_sinensis_GeneID=102445365 PHE A 65  E . . . . . . + C O N . ? -0.957 19.8  171.3  -111.0 112.1  -14.4 8.4   6.2   
Pelodiscus_sinensis_GeneID=102445365 ILE A 66  E . . . . . . - C O N . ? -0.984 24.2  -137.2 -128.8 123.3  -13.9 5.7   8.7   
Pelodiscus_sinensis_GeneID=102445365 ASN A 67  E . . . . . . - C O N . ? -0.416 26.7  -111.0 -71.6  154.0  -11.7 5.8   11.9  
Pelodiscus_sinensis_GeneID=102445365 SER A 68  E . . . . . . - C O O . ? -0.621 23.3  -173.1 -82.1  142.3  -9.6  2.9   12.9  
Pelodiscus_sinensis_GeneID=102445365 VAL A 69  E . . . . . S + C O . . ? 0.606  78.9  15.7   -101.3 -18.9  -10.5 1.0   16.0  
Pelodiscus_sinensis_GeneID=102445365 LYS A 70  E . . . . . . - C O O . ? -0.984 56.7  -165.3 -154.9 137.6  -7.3  -1.0  15.8  
Pelodiscus_sinensis_GeneID=102445365 VAL A 71  E . . . . . . - C O O . ? -0.979 16.6  -169.0 -123.4 118.4  -3.9  -0.9  14.1  
Pelodiscus_sinensis_GeneID=102445365 ILE A 72  E . . . . . . - C O O . ? -0.918 5.1   -159.8 -118.1 113.9  -1.9  -4.1  14.1  
Pelodiscus_sinensis_GeneID=102445365 ARG A 73  E . . . . . . - C O O . ? -0.626 39.5  -93.9  -85.0  143.8  1.8   -4.3  13.1  
Pelodiscus_sinensis_GeneID=102445365 HIS A 74  . . > . . . . - . . . . ? -0.383 35.5  -128.9 -50.3  137.1  3.2   -7.6  12.1  
Pelodiscus_sinensis_GeneID=102445365 GLU A 75  T . 3 . . . S + . . . . ? 0.753  106.3 48.1   -66.6  -25.4  4.9   -8.9  15.3  
Pelodiscus_sinensis_GeneID=102445365 LYS A 76  T . 3 . . . S + . . . . ? 0.136  77.6  145.7  -103.8 16.4   8.1   -9.6  13.6  
Pelodiscus_sinensis_GeneID=102445365 TYR A 77  . . < . . . . - . . . . ? -0.410 34.2  -157.5 -55.9  126.6  8.4   -6.2  11.9  
Pelodiscus_sinensis_GeneID=102445365 ASN A 78  B . . > > . . - E S Q . ? -0.942 9.4   -167.1 -110.6 112.1  12.1  -5.2  11.7  
Pelodiscus_sinensis_GeneID=102445365 SER A 79  T . . 4 5 . S + . . . . ? 0.688  86.2  58.0   -80.4  -13.9  12.5  -1.4  11.4  
Pelodiscus_sinensis_GeneID=102445365 ARG A 80  T . . 4 5 . S + . . . . ? 0.948  123.7 18.7   -79.6  -44.9  16.2  -1.7  10.5  
Pelodiscus_sinensis_GeneID=102445365 LEU A 81  T . . 4 5 . S - . . . . ? 0.489  97.4  -127.2 -103.2 -2.5   15.7  -4.0  7.4   
Pelodiscus_sinensis_GeneID=102445365 LEU A 82  T . > < 5 . . + . . . . ? 0.829  54.6  160.6  51.2   30.3   12.0  -3.1  6.9   
Pelodiscus_sinensis_GeneID=102445365 ASP A 83  B . 3 . < . . + E T Q . ? -0.605 61.2  17.9   -76.9  141.5  11.5  -6.9  6.9   
Pelodiscus_sinensis_GeneID=102445365 ASN A 84  T . 3 . . . S + . . . . ? 0.875  79.9  172.0  63.5   31.2   7.9   -8.1  7.7   
Pelodiscus_sinensis_GeneID=102445365 ASP A 85  . . < . . . . + . . . . ? -0.504 30.0  119.4  -71.2  68.8   6.7   -4.5  6.8   
Pelodiscus_sinensis_GeneID=102445365 ILE A 86  . . . . . . . + . . . . ? -0.999 35.1  177.4  -141.8 136.7  2.9   -5.3  6.9   
Pelodiscus_sinensis_GeneID=102445365 MET A 87  E . . . . . . - C P M O ? -0.985 18.1  -141.9 -141.1 149.3  0.1   -4.0  9.0   
Pelodiscus_sinensis_GeneID=102445365 LEU A 88  E . . . . . . - C P M O ? -0.937 9.3   -158.2 -112.4 138.8  -3.7  -4.4  9.4   
Pelodiscus_sinensis_GeneID=102445365 ILE A 89  E . . . . . . - C P M O ? -0.976 7.7   -150.6 -117.2 115.1  -6.2  -1.6  10.2  
Pelodiscus_sinensis_GeneID=102445365 LYS A 90  E . . . . . . - C P M O ? -0.784 19.6  -131.9 -84.4  127.8  -9.6  -2.6  11.7  
Pelodiscus_sinensis_GeneID=102445365 LEU A 91  E . . . . . . - C P . O ? -0.514 7.0   -133.3 -82.0  142.2  -12.3 -0.1  10.7  
Pelodiscus_sinensis_GeneID=102445365 ALA A 92  S . . . . . S + . . . . ? 0.785  95.2  16.5   -62.1  -31.4  -14.7 1.4   13.5  
Pelodiscus_sinensis_GeneID=102445365 SER A 93  S . . . . . S - . . . . ? -0.975 97.1  -89.9  -138.2 153.6  -17.6 0.6   11.1  
Pelodiscus_sinensis_GeneID=102445365 GLU A 94  . . . . . . . - . . . . ? -0.393 43.4  -116.5 -62.7  137.6  -18.0 -1.6  8.0   
Pelodiscus_sinensis_GeneID=102445365 ALA A 95  . . . . . . . - . . . . ? -0.501 25.5  -119.3 -67.0  138.0  -17.3 0.1   4.7   
Pelodiscus_sinensis_GeneID=102445365 THR A 96  . . . . . . . - . . . . ? -0.794 31.4  -139.3 -78.7  108.3  -20.4 0.4   2.4   
Pelodiscus_sinensis_GeneID=102445365 LEU A 97  . . . . . . . + . . . . ? -0.608 44.1  125.5  -77.1  132.3  -19.3 -1.6  -0.7  
Pelodiscus_sinensis_GeneID=102445365 ASN A 98  S . . . . . S - . . . . ? -0.801 76.2  -56.8  -160.5 -164.1 -20.3 -0.1  -4.1  
Pelodiscus_sinensis_GeneID=102445365 SER A 99  S . . . . . S + . . . . ? 0.686  135.9 38.0   -69.0  -7.5   -18.9 1.0   -7.5  
Pelodiscus_sinensis_GeneID=102445365 TYR A 100 S . . . . . S + . . . . ? 0.639  119.2 45.1   -113.6 -28.6  -16.5 3.4   -5.7  
Pelodiscus_sinensis_GeneID=102445365 VAL A 101 S . . . . . S + . . . . ? -0.972 73.8  140.2  -124.1 110.9  -15.6 1.3   -2.6  
Pelodiscus_sinensis_GeneID=102445365 ASN A 102 . . . . . . . - . . . . ? -0.918 42.7  -104.2 -145.1 170.2  -14.7 -2.3  -3.2  
Pelodiscus_sinensis_GeneID=102445365 THR A 103 . . . . . . . - . . . . ? -0.626 18.1  -138.8 -100.4 156.0  -12.2 -5.0  -2.0  
Pelodiscus_sinensis_GeneID=102445365 ILE A 104 . . . . . . . - . . . . ? -0.905 28.7  -113.3 -109.1 143.0  -9.2  -6.6  -3.6  
Pelodiscus_sinensis_GeneID=102445365 ALA A 105 B . . . . > . - B D C . ? -0.468 24.1  -118.2 -75.7  143.4  -8.5  -10.3 -3.3  
Pelodiscus_sinensis_GeneID=102445365 LEU A 106 P . . . . P . - . . . . ? -0.533 44.1  -93.9  -70.8  148.3  -5.6  -11.8 -1.4  
Pelodiscus_sinensis_GeneID=102445365 PRO A 107 P . . . . < . - . . . . ? -0.313 21.4  -156.5 -66.4  144.7  -3.2  -13.7 -3.5  
Pelodiscus_sinensis_GeneID=102445365 THR A 108 S . . . . . S - . . . . ? 0.550  81.2  -4.4   -91.9  -10.6  -3.6  -17.5 -3.8  
Pelodiscus_sinensis_GeneID=102445365 GLY A 109 S . . . . . S - . . . . ? -0.957 90.9  -70.4  -166.6 172.7  0.1   -17.7 -4.7  
Pelodiscus_sinensis_GeneID=102445365 CYS A 110 P . . . . > . - . . . . ? -0.498 53.5  -110.3 -78.9  144.7  3.2   -15.7 -5.4  
Pelodiscus_sinensis_GeneID=102445365 VAL A 111 P . . . . P . - . . . . ? -0.388 33.2  -115.9 -71.4  148.1  3.4   -13.7 -8.6  
Pelodiscus_sinensis_GeneID=102445365 ALA A 112 P . > . . P . - . . . . ? -0.506 35.8  -88.7  -84.0  153.5  5.8   -14.9 -11.4 
Pelodiscus_sinensis_GeneID=102445365 THR A 113 T . 3 . . < S + . . . . ? -0.265 113.7 24.4   -54.7  139.2  8.8   -12.9 -12.7 
Pelodiscus_sinensis_GeneID=102445365 GLY A 114 T . 3 . . . S + . . . . ? 0.325  84.6  144.0  88.2   -13.0  7.9   -10.6 -15.5 
Pelodiscus_sinensis_GeneID=102445365 THR A 115 . . < . . . . - . . . . ? -0.459 53.9  -119.8 -60.3  128.6  4.2   -10.3 -14.5 
Pelodiscus_sinensis_GeneID=102445365 PRO A 116 E . . . . . . - B E D . ? -0.565 35.5  -170.2 -71.7  133.0  2.8   -6.9  -15.1 
Pelodiscus_sinensis_GeneID=102445365 CYS A 117 E . . . . . . - B E D . ? -0.942 19.5  -131.4 -127.7 145.5  1.6   -5.2  -12.0 
Pelodiscus_sinensis_GeneID=102445365 LEU A 118 E . . . . . . - B E D E ? -0.869 19.1  -167.2 -97.9  126.1  -0.4  -2.1  -11.2 
Pelodiscus_sinensis_GeneID=102445365 ILE A 119 E . . . . . . - B E D E ? -0.918 11.8  -179.4 -108.3 135.5  0.9   0.3   -8.6  
Pelodiscus_sinensis_GeneID=102445365 SER A 120 E . . . . . . + B E D . ? -0.972 15.8  106.9  -139.9 149.7  -1.4  3.0   -7.3  
Pelodiscus_sinensis_GeneID=102445365 GLY A 121 E . . . . . . - B E D . ? -0.973 61.2  -100.8 168.4  -179.8 -1.2  5.9   -4.8  
Pelodiscus_sinensis_GeneID=102445365 TRP A 122 S . . . . . S + . . . . ? -0.099 72.0  126.4  -115.4 23.3   -1.1  9.7   -4.1  
Pelodiscus_sinensis_GeneID=102445365 GLY A 123 S . . . . . S - . . . . ? -0.058 71.6  -52.3  -73.6  -176.9 2.6   9.9   -3.3  
Pelodiscus_sinensis_GeneID=102445365 ASN A 124 . . . . . . . - . . . . ? -0.355 42.3  -162.8 -59.5  135.1  5.4   12.2  -4.8  
Pelodiscus_sinensis_GeneID=102445365 THR A 125 . . . . . . . + . . . . ? 0.321  61.2  86.4   -105.7 2.3    5.6   12.1  -8.7  
Pelodiscus_sinensis_GeneID=102445365 LEU A 126 . . . . . . . - . . . . ? -0.861 65.8  -147.5 -107.6 142.2  9.0   13.6  -9.1  
Pelodiscus_sinensis_GeneID=102445365 SER A 127 S . . . . . S + . . . . ? 0.776  99.8  22.2   -70.6  -29.5  12.3  11.7  -9.1  
Pelodiscus_sinensis_GeneID=102445365 SER A 128 S . . . . . S + . . . . ? -0.988 119.3 13.9   -136.7 134.0  13.8  14.9  -7.6  
Pelodiscus_sinensis_GeneID=102445365 GLY A 129 S . . . . . S - . . . . ? -0.492 91.5  -61.1  97.8   -170.1 11.7  17.6  -5.6  
Pelodiscus_sinensis_GeneID=102445365 THR A 130 . . . . . . . + . . . . ? -0.990 51.3  152.4  -127.3 118.3  8.2   17.6  -4.2  
Pelodiscus_sinensis_GeneID=102445365 ASN A 131 . . . . . . . - . . . . ? -0.710 14.9  -175.9 -140.5 100.5  5.0   17.1  -6.2  
Pelodiscus_sinensis_GeneID=102445365 TYR A 132 . . . . . . . - . . . . ? -0.817 21.0  -144.5 -99.2  101.5  2.0   15.5  -4.4  
Pelodiscus_sinensis_GeneID=102445365 PRO A 133 . . . . . . . - . . . . ? -0.305 11.5  -151.1 -66.2  147.5  -0.8  15.0  -6.8  
Pelodiscus_sinensis_GeneID=102445365 ASP A 134 S . . . . . S + . . . . ? 0.766  81.8  72.1   -80.8  -30.6  -4.4  15.4  -5.8  
Pelodiscus_sinensis_GeneID=102445365 LEU A 135 B . . . . . S - D R P . ? -0.650 99.0  -96.3  -89.3  145.1  -5.5  12.9  -8.4  
Pelodiscus_sinensis_GeneID=102445365 LEU A 136 . . . . . . . - . . . . ? -0.347 40.7  -147.2 -60.3  133.0  -4.8  9.2   -8.0  
Pelodiscus_sinensis_GeneID=102445365 GLN A 137 E . . . . . . - B F B D ? -0.800 11.7  -163.7 -108.5 149.9  -1.7  8.0   -9.8  
Pelodiscus_sinensis_GeneID=102445365 CYS A 138 E . . . . . . - B F B D ? -0.946 6.4   -175.9 -133.2 151.7  -1.0  4.6   -11.5 
Pelodiscus_sinensis_GeneID=102445365 LEU A 139 E . . . . . . - B F . D ? -0.978 14.6  -149.0 -147.0 132.4  2.0   2.7   -12.8 
Pelodiscus_sinensis_GeneID=102445365 LYS A 140 E . . . . . . + B F . D ? -0.885 30.7  158.3  -99.9  129.6  2.5   -0.5  -14.6 
Pelodiscus_sinensis_GeneID=102445365 ALA A 141 E . . . . . . - B F . D ? -0.995 34.7  -113.1 -150.3 152.1  5.6   -2.4  -13.9 
Pelodiscus_sinensis_GeneID=102445365 PRO A 142 E . . . . > . - B F . D ? -0.513 31.2  -109.2 -86.0  153.6  7.0   -5.9  -14.1 
Pelodiscus_sinensis_GeneID=102445365 VAL A 143 B . . . . P . - B F F . ? -0.601 37.5  -138.9 -72.7  132.1  8.0   -8.2  -11.3 
Pelodiscus_sinensis_GeneID=102445365 LEU A 144 P . . . . P . - . . . . ? -0.570 20.7  -99.2  -91.0  157.0  11.8  -8.6  -11.2 
Pelodiscus_sinensis_GeneID=102445365 SER A 145 P . . > . < . - . . . . ? -0.339 31.1  -113.7 -67.6  158.4  13.7  -11.8 -10.6 
Pelodiscus_sinensis_GeneID=102445365 SER A 146 H . . > . . S + . . . . ? 0.875  118.5 52.2   -57.9  -39.3  15.0  -12.5 -7.1  
Pelodiscus_sinensis_GeneID=102445365 SER A 147 H . . > . . S + . . . . ? 0.914  109.7 47.4   -64.3  -45.2  18.6  -12.2 -8.5  
Pelodiscus_sinensis_GeneID=102445365 GLN A 148 H . . > . . S + . . . . ? 0.908  113.5 49.0   -61.1  -43.7  17.9  -8.9  -10.0 
Pelodiscus_sinensis_GeneID=102445365 CYS A 149 H . . X . . S + . . . . ? 0.941  114.2 44.3   -63.0  -45.0  16.3  -7.7  -6.8  
Pelodiscus_sinensis_GeneID=102445365 SER A 150 H . . < . . S + . . . . ? 0.859  111.5 53.7   -68.8  -38.9  19.2  -8.9  -4.7  
Pelodiscus_sinensis_GeneID=102445365 ASN A 151 H . . < . . S + . . . . ? 0.859  107.2 52.1   -64.0  -35.1  21.8  -7.5  -7.1  
Pelodiscus_sinensis_GeneID=102445365 ALA A 152 H . . < . . S + . . . . ? 0.827  126.1 24.4   -70.1  -29.4  20.2  -4.2  -6.9  
Pelodiscus_sinensis_GeneID=102445365 TYR A 153 S . > X . . S - . . . . ? -0.581 83.4  -155.4 -135.5 73.6   20.3  -4.3  -3.1  
Pelodiscus_sinensis_GeneID=102445365 PRO A 154 T . 3 4 . . S - . . . . ? -0.258 79.3  -3.2   -62.2  119.4  23.2  -6.6  -1.9  
Pelodiscus_sinensis_GeneID=102445365 GLY A 155 T . 3 4 . . S + . . . . ? 0.456  119.3 82.2   86.5   3.1    22.5  -7.9  1.7   
Pelodiscus_sinensis_GeneID=102445365 GLN A 156 T . < 4 . . . + . . . . ? 0.548  66.5  87.6   -117.6 -15.3  19.3  -5.9  2.1   
Pelodiscus_sinensis_GeneID=102445365 ILE A 157 . . . < . . . - . . . . ? -0.807 56.3  -171.5 -94.2  124.2  16.7  -8.1  0.2   
Pelodiscus_sinensis_GeneID=102445365 THR A 158 . . > . . . . - . . . . ? -0.545 41.7  -99.4  -104.0 173.4  14.9  -10.8 2.3   
Pelodiscus_sinensis_GeneID=102445365 GLY A 159 T . 3 . . . S + . . . . ? 0.577  121.0 63.6   -65.7  -8.0   12.5  -13.7 1.3   
Pelodiscus_sinensis_GeneID=102445365 ASN A 160 T . 3 . . . S + . . . . ? 0.248  93.8  80.4   -100.3 10.9   9.7   -11.4 2.4   
Pelodiscus_sinensis_GeneID=102445365 MET A 161 E . < . . . . - B G . G ? -0.893 54.5  -167.9 -124.0 151.2  10.4  -8.8  -0.2  
Pelodiscus_sinensis_GeneID=102445365 ILE A 162 E . . . . . . - B G . G ? -0.989 15.2  -138.3 -135.3 141.3  9.7   -8.4  -4.0  
Pelodiscus_sinensis_GeneID=102445365 CYS A 163 E . . . . . . + B G . G ? -0.881 20.6  179.2  -102.0 132.6  11.1  -5.9  -6.5  
Pelodiscus_sinensis_GeneID=102445365 ILE A 164 E . . . . . . + B G F G ? -1.000 39.4  49.9   -131.0 128.1  8.8   -4.3  -9.1  
Pelodiscus_sinensis_GeneID=102445365 GLY A 165 S . . . . . S - . . . . ? -0.949 83.0  -49.5  144.9  -165.1 9.9   -1.8  -11.6 
Pelodiscus_sinensis_GeneID=102445365 TYR A 166 . . > . . . . - . . . . ? -0.934 26.7  -148.9 -113.1 132.8  12.5  -1.2  -14.3 
Pelodiscus_sinensis_GeneID=102445365 LEU A 167 T . 3 . . . S + . . . . ? 0.788  100.3 61.0   -69.5  -29.1  16.3  -1.6  -13.8 
Pelodiscus_sinensis_GeneID=102445365 GLU A 168 T . 3 . . . S - . . . . ? 0.646  105.7 -139.4 -71.9  -11.8  16.9  1.2   -16.3 
Pelodiscus_sinensis_GeneID=102445365 GLY A 169 . . < . . . . + . . . . ? -0.409 64.7  116.1  80.8   -175.8 15.0  3.5   -14.0 
Pelodiscus_sinensis_GeneID=102445365 GLY A 170 S . . . . . S + . . . . ? 0.103  76.4  59.5   101.4  -19.7  12.5  6.2   -15.0 
Pelodiscus_sinensis_GeneID=102445365 LYS A 171 . . . . . . . + . . . . ? -0.990 61.8  118.9  -145.0 135.8  9.5   4.7   -13.3 
Pelodiscus_sinensis_GeneID=102445365 ASP A 172 E . . . . . . - A B A . ? -0.983 57.8  -88.2  -178.2 159.4  8.8   3.8   -9.7  
Pelodiscus_sinensis_GeneID=102445365 SER A 173 E . . . . . . - A B A . ? -0.676 52.1  -174.0 -75.0  149.0  6.7   4.2   -6.5  
Pelodiscus_sinensis_GeneID=102445365 CYS A 174 . . > . . . . - . . . . ? -0.649 31.9  -34.2  -136.3 -173.6 7.9   7.1   -4.3  
Pelodiscus_sinensis_GeneID=102445365 GLN A 175 T . 3 . . . S + . . . . ? -0.218 121.3 28.1   -52.8  134.3  7.5   8.9   -1.1  
Pelodiscus_sinensis_GeneID=102445365 GLY A 176 T . 3 . . . S + . . . . ? 0.164  99.5  85.1   98.2   -9.5   3.9   9.1   0.1   
Pelodiscus_sinensis_GeneID=102445365 ASP A 177 . . X . . . . + . . . . ? 0.358  56.7  136.5  -102.0 -1.8   2.8   5.9   -1.6  
Pelodiscus_sinensis_GeneID=102445365 SER A 178 T . 3 . . . S + . . . . ? -0.251 72.5  18.9   -47.2  134.3  4.0   3.8   1.3   
Pelodiscus_sinensis_GeneID=102445365 GLY A 179 T . 3 . . . S + . . . . ? 0.234  93.8  136.5  89.8   -15.6  1.5   1.1   2.1   
Pelodiscus_sinensis_GeneID=102445365 GLY A 180 . . < . . . . - . . . . ? -0.245 57.4  -92.9  -65.3  162.8  -0.2  1.5   -1.3  
Pelodiscus_sinensis_GeneID=102445365 PRO A 181 E . . . . . . - B H . H ? -0.457 21.4  -159.4 -88.9  140.5  -1.3  -1.6  -3.3  
Pelodiscus_sinensis_GeneID=102445365 VAL A 182 E . . . . . . - B H E H ? -0.990 21.9  -165.1 -106.8 115.7  0.6   -3.6  -6.0  
Pelodiscus_sinensis_GeneID=102445365 VAL A 183 E . . . . . . + B H E H ? -0.906 13.5  175.2  -114.1 125.5  -2.0  -5.5  -8.0  
Pelodiscus_sinensis_GeneID=102445365 CYS A 184 E . > . . . S - B H . H ? -0.998 72.9  -10.4  -128.4 128.0  -1.2  -8.4  -10.3 
Pelodiscus_sinensis_GeneID=102445365 ASN A 185 T . 3 . . . S - . . . . ? 0.888  129.8 -55.4  54.8   31.8   -3.8  -10.5 -12.2 
Pelodiscus_sinensis_GeneID=102445365 GLY A 186 T . 3 . . . S + . . . . ? 0.596  118.1 104.7  83.1   9.6    -6.5  -8.9  -10.0 
Pelodiscus_sinensis_GeneID=102445365 GLN A 187 E . < . . . S - B I C H ? -0.943 79.4  -105.0 -125.0 150.3  -4.8  -9.9  -6.7  
Pelodiscus_sinensis_GeneID=102445365 LEU A 188 E . . . . . . + B I . H ? -0.596 47.0  159.7  -71.3  112.8  -2.9  -8.0  -4.0  
Pelodiscus_sinensis_GeneID=102445365 GLN A 189 E . . . . . . + B I . . ? 0.650  56.5  16.9   -113.6 -18.9  0.8   -9.0  -4.6  
Pelodiscus_sinensis_GeneID=102445365 GLY A 190 E . . . . . . - B I I H ? -0.987 52.2  -143.5 -153.9 158.7  2.7   -6.3  -2.9  
Pelodiscus_sinensis_GeneID=102445365 ILE A 191 E . . . . . . - B I I H ? -0.997 40.5  -109.0 -124.0 122.4  2.7   -3.3  -0.5  
Pelodiscus_sinensis_GeneID=102445365 VAL A 192 E . . . . . . + B I I . ? -0.350 54.5  155.4  -52.1  125.0  4.8   -0.4  -1.3  
Pelodiscus_sinensis_GeneID=102445365 SER A 193 E . . . . . . - B I . . ? 0.757  45.7  -41.5  -123.0 -62.0  7.6   -0.5  1.3   
Pelodiscus_sinensis_GeneID=102445365 TRP A 194 E . . . . . . + B I I . ? -0.951 42.5  171.5  -164.2 174.8  10.9  1.1   0.4   
Pelodiscus_sinensis_GeneID=102445365 GLY A 195 . . . . . . . - . . . . ? -0.931 43.0  -95.3  178.5  163.3  13.7  1.9   -2.1  
Pelodiscus_sinensis_GeneID=102445365 ILE A 196 S . . . . . S - . . . . ? -0.918 91.8  -35.4  -93.8  102.7  16.8  4.0   -2.7  
Pelodiscus_sinensis_GeneID=102445365 GLY A 197 S . . . . . S - . . . . ? -0.018 85.9  -71.9  74.4   175.9  15.6  7.1   -4.5  
Pelodiscus_sinensis_GeneID=102445365 CYS A 198 S . . . . . S - . . . . ? -0.977 102.9 -14.2  -117.7 126.3  12.7  7.2   -7.0  
Pelodiscus_sinensis_GeneID=102445365 ALA A 199 S . . . . . S + . . . . ? 0.791  89.8  162.3  63.5   22.9   13.0  5.8   -10.5 
Pelodiscus_sinensis_GeneID=102445365 GLN A 200 B . > . . . . - F U R . ? -0.675 47.6  -100.9 -77.8  138.8  16.8  5.6   -10.1 
Pelodiscus_sinensis_GeneID=102445365 LYS A 201 T . 3 . . . S + . . . . ? -0.343 107.8 12.1   -58.3  129.1  18.7  3.5   -12.5 
Pelodiscus_sinensis_GeneID=102445365 GLY A 202 T . 3 . . . S + . . . . ? 0.388  111.7 90.5   87.2   -2.2   19.6  0.1   -10.9 
Pelodiscus_sinensis_GeneID=102445365 TYR A 203 B . < . . . . + F V R . ? -0.707 54.1  179.2  -132.7 81.8   17.3  0.7   -8.0  
Pelodiscus_sinensis_GeneID=102445365 PRO A 204 . . . . . . . - . . . . ? -0.195 40.4  -81.3  -69.1  169.7  13.7  -0.6  -8.4  
Pelodiscus_sinensis_GeneID=102445365 GLY A 205 E . . . . . . - B J G . ? -0.462 39.1  -140.0 -70.9  149.6  10.9  -0.3  -5.8  
Pelodiscus_sinensis_GeneID=102445365 VAL A 206 E . . . . . . - B J G I ? -0.935 21.7  -174.3 -114.1 134.5  10.8  -2.8  -3.0  
Pelodiscus_sinensis_GeneID=102445365 TYR A 207 E . . . . . . - B J G I ? -0.893 34.1  -102.9 -129.8 144.9  7.5   -4.2  -1.8  
Pelodiscus_sinensis_GeneID=102445365 THR A 208 E . . . . . . - B J G I ? -0.627 40.3  -125.5 -62.4  125.7  6.3   -6.4  1.0   
Pelodiscus_sinensis_GeneID=102445365 LYS A 209 E . > . . . . - B J . I ? -0.689 25.9  -168.4 -77.6  98.6   5.6   -9.8  -0.7  
Pelodiscus_sinensis_GeneID=102445365 VAL A 210 G . > . . . S + . . . . ? 0.803  77.1  69.7   -66.0  -36.6  1.9   -10.3 0.4   
Pelodiscus_sinensis_GeneID=102445365 CYS A 211 G . > . . . S + . . . . ? 0.795  95.5  58.4   -56.1  -21.5  1.7   -14.0 -0.6  
Pelodiscus_sinensis_GeneID=102445365 ASN A 212 G . < . . . S + . . . . ? 0.573  109.9 43.2   -80.7  -6.8   4.0   -14.7 2.3   
Pelodiscus_sinensis_GeneID=102445365 TYR A 213 G . < > . . S + . . . . ? 0.228  75.5  105.1  -125.7 9.5    1.5   -13.1 4.8   
Pelodiscus_sinensis_GeneID=102445365 VAL A 214 H . < > . . S + . . . . ? 0.941  86.3  47.1   -60.4  -45.4  -1.8  -14.5 3.7   
Pelodiscus_sinensis_GeneID=102445365 SER A 215 H . . > . . S + . . . . ? 0.927  112.7 49.6   -60.6  -45.0  -1.9  -16.9 6.6   
Pelodiscus_sinensis_GeneID=102445365 TRP A 216 H . . > . . S + . . . . ? 0.911  110.5 50.7   -59.5  -44.9  -0.9  -14.1 9.0   
Pelodiscus_sinensis_GeneID=102445365 ILE A 217 H . . X . . S + . . . . ? 0.950  112.9 44.9   -59.3  -50.6  -3.6  -11.8 7.6   
Pelodiscus_sinensis_GeneID=102445365 LYS A 218 H . . X . . S + . . . . ? 0.904  114.4 48.0   -64.1  -45.3  -6.4  -14.4 8.0   
Pelodiscus_sinensis_GeneID=102445365 ASN A 219 H . . X . . S + . . . . ? 0.883  112.0 49.4   -63.9  -42.6  -5.3  -15.4 11.4  
Pelodiscus_sinensis_GeneID=102445365 THR A 220 H . . X . . S + . . . . ? 0.917  111.8 48.3   -63.7  -45.0  -5.1  -11.8 12.7  
Pelodiscus_sinensis_GeneID=102445365 ILE A 221 H . > < . . S + . . . . ? 0.933  111.7 50.2   -60.5  -46.8  -8.5  -11.0 11.3  
Pelodiscus_sinensis_GeneID=102445365 ALA A 222 H . 3 < . . S + . . . . ? 0.865  108.4 52.6   -61.2  -35.5  -10.1 -14.1 12.9  
Pelodiscus_sinensis_GeneID=102445365 ALA A 223 H . 3 < . . . . . . . . ? 0.601  .     .      -78.5  -11.0  -8.5  -13.3 16.2  
Pelodiscus_sinensis_GeneID=102445365 ASN A 224 . . < < . . . . . . . . ? 0.602  .     .      -129.9 .      -10.0 -9.7  16.2  
# 
loop_
_dssp_struct_ladder.id 
_dssp_struct_ladder.sheet_id 
_dssp_struct_ladder.range_id_1 
_dssp_struct_ladder.range_id_2 
_dssp_struct_ladder.type 
_dssp_struct_ladder.beg_1_label_comp_id 
_dssp_struct_ladder.beg_1_label_asym_id 
_dssp_struct_ladder.beg_1_label_seq_id 
_dssp_struct_ladder.pdbx_beg_1_PDB_ins_code 
_dssp_struct_ladder.end_1_label_comp_id 
_dssp_struct_ladder.end_1_label_asym_id 
_dssp_struct_ladder.end_1_label_seq_id 
_dssp_struct_ladder.pdbx_end_1_PDB_ins_code 
_dssp_struct_ladder.beg_1_auth_comp_id 
_dssp_struct_ladder.beg_1_auth_asym_id 
_dssp_struct_ladder.beg_1_auth_seq_id 
_dssp_struct_ladder.end_1_auth_comp_id 
_dssp_struct_ladder.end_1_auth_asym_id 
_dssp_struct_ladder.end_1_auth_seq_id 
_dssp_struct_ladder.beg_2_label_comp_id 
_dssp_struct_ladder.beg_2_label_asym_id 
_dssp_struct_ladder.beg_2_label_seq_id 
_dssp_struct_ladder.pdbx_beg_2_PDB_ins_code 
_dssp_struct_ladder.end_2_label_comp_id 
_dssp_struct_ladder.end_2_label_asym_id 
_dssp_struct_ladder.end_2_label_seq_id 
_dssp_struct_ladder.pdbx_end_2_PDB_ins_code 
_dssp_struct_ladder.beg_2_auth_comp_id 
_dssp_struct_ladder.beg_2_auth_asym_id 
_dssp_struct_ladder.beg_2_auth_seq_id 
_dssp_struct_ladder.end_2_auth_comp_id 
_dssp_struct_ladder.end_2_auth_asym_id 
_dssp_struct_ladder.end_2_auth_seq_id 
A A A B anti-parallel ILE A 2   ? VAL A 3   ? ILE A 2   VAL A 3   SER A 173 ? ASP A 172 ? SER A 173 ASP A 172 
B B C F anti-parallel TYR A 6   ? THR A 7   ? TYR A 6   THR A 7   CYS A 138 ? GLN A 137 ? CYS A 138 GLN A 137 
C B D I parallel      ALA A 105 ? ALA A 105 ? ALA A 105 ALA A 105 GLN A 187 ? GLN A 187 ? GLN A 187 GLN A 187 
D B E F anti-parallel PRO A 116 ? GLY A 121 ? PRO A 116 GLY A 121 PRO A 142 ? GLN A 137 ? PRO A 142 GLN A 137 
E B E H anti-parallel LEU A 118 ? ILE A 119 ? LEU A 118 ILE A 119 VAL A 183 ? VAL A 182 ? VAL A 183 VAL A 182 
F B F G anti-parallel VAL A 143 ? VAL A 143 ? VAL A 143 VAL A 143 ILE A 164 ? ILE A 164 ? ILE A 164 ILE A 164 
G B G J anti-parallel MET A 161 ? ILE A 164 ? MET A 161 ILE A 164 THR A 208 ? GLY A 205 ? THR A 208 GLY A 205 
H B H I anti-parallel PRO A 181 ? CYS A 184 ? PRO A 181 CYS A 184 ILE A 191 ? GLN A 187 ? ILE A 191 GLN A 187 
I B I J anti-parallel GLY A 190 ? TRP A 194 ? GLY A 190 TRP A 194 LYS A 209 ? VAL A 206 ? LYS A 209 VAL A 206 
J C K L anti-parallel GLN A 16  ? ASN A 20  ? GLN A 16  ASN A 20  ALA A 29  ? HIS A 24  ? ALA A 29  HIS A 24  
K C K N anti-parallel SER A 18  ? ASN A 20  ? SER A 18  ASN A 20  ARG A 50  ? GLN A 48  ? ARG A 50  GLN A 48  
L C L M anti-parallel ALA A 29  ? LEU A 30  ? ALA A 29  LEU A 30  VAL A 37  ? VAL A 36  ? VAL A 37  VAL A 36  
M C M P anti-parallel TRP A 35  ? SER A 38  ? TRP A 35  SER A 38  LYS A 90  ? MET A 87  ? LYS A 90  MET A 87  
N C N O anti-parallel GLN A 48  ? LEU A 51  ? GLN A 48  LEU A 51  ASN A 67  ? GLN A 64  ? ASN A 67  GLN A 64  
O C O P anti-parallel SER A 68  ? ARG A 73  ? SER A 68  ARG A 73  LEU A 91  ? MET A 87  ? LEU A 91  MET A 87  
P D Q R anti-parallel ASN A 55  ? ASN A 55  ? ASN A 55  ASN A 55  LEU A 135 ? LEU A 135 ? LEU A 135 LEU A 135 
Q E S T anti-parallel ASN A 78  ? ASN A 78  ? ASN A 78  ASN A 78  ASP A 83  ? ASP A 83  ? ASP A 83  ASP A 83  
R F U V anti-parallel GLN A 200 ? GLN A 200 ? GLN A 200 GLN A 200 TYR A 203 ? TYR A 203 ? TYR A 203 TYR A 203 
# 
loop_
_dssp_struct_bridge_pairs.id 
_dssp_struct_bridge_pairs.label_comp_id 
_dssp_struct_bridge_pairs.label_seq_id 
_dssp_struct_bridge_pairs.label_asym_id 
_dssp_struct_bridge_pairs.auth_seq_id 
_dssp_struct_bridge_pairs.auth_asym_id 
_dssp_struct_bridge_pairs.pdbx_PDB_ins_code 
_dssp_struct_bridge_pairs.acceptor_1_label_comp_id 
_dssp_struct_bridge_pairs.acceptor_1_label_seq_id 
_dssp_struct_bridge_pairs.acceptor_1_label_asym_id 
_dssp_struct_bridge_pairs.acceptor_1_auth_seq_id 
_dssp_struct_bridge_pairs.acceptor_1_auth_asym_id 
_dssp_struct_bridge_pairs.acceptor_1_pdbx_PDB_ins_code 
_dssp_struct_bridge_pairs.acceptor_1_energy 
_dssp_struct_bridge_pairs.acceptor_2_label_comp_id 
_dssp_struct_bridge_pairs.acceptor_2_label_seq_id 
_dssp_struct_bridge_pairs.acceptor_2_label_asym_id 
_dssp_struct_bridge_pairs.acceptor_2_auth_seq_id 
_dssp_struct_bridge_pairs.acceptor_2_auth_asym_id 
_dssp_struct_bridge_pairs.acceptor_2_pdbx_PDB_ins_code 
_dssp_struct_bridge_pairs.acceptor_2_energy 
_dssp_struct_bridge_pairs.donor_1_label_comp_id 
_dssp_struct_bridge_pairs.donor_1_label_seq_id 
_dssp_struct_bridge_pairs.donor_1_label_asym_id 
_dssp_struct_bridge_pairs.donor_1_auth_seq_id 
_dssp_struct_bridge_pairs.donor_1_auth_asym_id 
_dssp_struct_bridge_pairs.donor_1_pdbx_PDB_ins_code 
_dssp_struct_bridge_pairs.donor_1_energy 
_dssp_struct_bridge_pairs.donor_2_label_comp_id 
_dssp_struct_bridge_pairs.donor_2_label_seq_id 
_dssp_struct_bridge_pairs.donor_2_label_asym_id 
_dssp_struct_bridge_pairs.donor_2_auth_seq_id 
_dssp_struct_bridge_pairs.donor_2_auth_asym_id 
_dssp_struct_bridge_pairs.donor_2_pdbx_PDB_ins_code 
_dssp_struct_bridge_pairs.donor_2_energy 
1   LYS 1   A 1   A ? ?   ?   ? ?   ? ? ?    ?   ?   ? ?   ? ? ?    CYS 174 A 174 A ? -2.6 VAL 3   A 3   A ? -0.6 
2   ILE 2   A 2   A ? GLY 123 A 123 A ? -0.4 SER 173 A 173 A ? -0.3 GLY 5   A 5   A ? -1.1 GLY 4   A 4   A ? -0.4 
3   VAL 3   A 3   A ? ASP 172 A 172 A ? -3.2 LYS 1   A 1   A ? -0.6 ASP 172 A 172 A ? -1.5 LEU 126 A 126 A ? -0.1 
4   GLY 4   A 4   A ? THR 125 A 125 A ? -0.4 ILE 2   A 2   A ? -0.4 VAL 3   A 3   A ? -0.2 LYS 171 A 171 A ? -0.1 
5   GLY 5   A 5   A ? ILE 2   A 2   A ? -1.1 ASP 172 A 172 A ? -0.1 THR 7   A 7   A ? -0.3 LEU 139 A 139 A ? -0.2 
6   TYR 6   A 6   A ? CYS 138 A 138 A ? -2.8 VAL 3   A 3   A ? -0.1 CYS 138 A 138 A ? -3.4 CYS 8   A 8   A ? -0.4 
7   THR 7   A 7   A ? GLY 5   A 5   A ? -0.3 GLN 137 A 137 A ? -0.2 GLN 137 A 137 A ? -0.2 LYS 10  A 10  A ? -0.1 
8   CYS 8   A 8   A ? LEU 136 A 136 A ? -2.5 TYR 6   A 6   A ? -0.4 LEU 136 A 136 A ? -0.1 ASN 11  A 11  A ? -0.1 
9   SER 9   A 9   A ? LYS 10  A 10  A ? -0.1 ASN 11  A 11  A ? -0.1 SER 12  A 12  A ? -2.0 LEU 13  A 13  A ? -0.3 
10  LYS 10  A 10  A ? ASN 11  A 11  A ? -0.3 SER 12  A 12  A ? -0.1 SER 9   A 9   A ? -0.1 HIS 54  A 54  A ? -0.1 
11  ASN 11  A 11  A ? SER 12  A 12  A ? -0.1 LEU 13  A 13  A ? -0.1 LYS 10  A 10  A ? -0.3 SER 9   A 9   A ? -0.1 
12  SER 12  A 12  A ? SER 9   A 9   A ? -2.0 LEU 13  A 13  A ? -0.2 LYS 10  A 10  A ? -0.1 ASN 11  A 11  A ? -0.1 
13  LEU 13  A 13  A ? SER 9   A 9   A ? -0.3 PRO 14  A 14  A ? -0.1 GLN 16  A 16  A ? -1.4 SER 12  A 12  A ? -0.2 
14  PRO 14  A 14  A ? ?   ?   ? ?   ? ? ?    ?   ?   ? ?   ? ? ?    ASN 102 A 102 A ? -1.8 GLY 52  A 52  A ? -0.3 
15  TYR 15  A 15  A ? VAL 101 A 101 A ? -0.2 THR 103 A 103 A ? -0.1 LEU 30  A 30  A ? -2.3 VAL 17  A 17  A ? -0.2 
16  GLN 16  A 16  A ? LEU 13  A 13  A ? -1.4 ALA 29  A 29  A ? -0.2 GLY 52  A 52  A ? -0.5 SER 18  A 18  A ? -0.4 
17  VAL 17  A 17  A ? GLY 28  A 28  A ? -2.1 TYR 15  A 15  A ? -0.2 GLY 28  A 28  A ? -1.1 LEU 19  A 19  A ? -0.6 
18  SER 18  A 18  A ? ARG 50  A 50  A ? -2.3 GLN 16  A 16  A ? -0.4 ARG 50  A 50  A ? -2.7 ASN 20  A 20  A ? -0.6 
19  LEU 19  A 19  A ? CYS 26  A 26  A ? -3.2 VAL 17  A 17  A ? -0.6 PHE 25  A 25  A ? -2.5 CYS 26  A 26  A ? -1.2 
20  ASN 20  A 20  A ? GLN 48  A 48  A ? -3.0 SER 18  A 18  A ? -0.6 GLN 48  A 48  A ? -3.0 HIS 24  A 24  A ? -0.2 
21  ALA 21  A 21  A ? TYR 23  A 23  A ? -1.9 LEU 19  A 19  A ? -0.4 HIS 24  A 24  A ? -0.1 ASN 20  A 20  A ? -0.1 
22  GLY 22  A 22  A ? GLN 48  A 48  A ? -0.1 TYR 23  A 23  A ? -0.1 HIS 24  A 24  A ? -0.3 ASN 20  A 20  A ? -0.1 
23  TYR 23  A 23  A ? LEU 19  A 19  A ? -0.0 ?   ?   ? ?   ? ? ?    ALA 21  A 21  A ? -1.9 PHE 25  A 25  A ? -0.3 
24  HIS 24  A 24  A ? GLY 22  A 22  A ? -0.3 ASN 20  A 20  A ? -0.2 ASN 20  A 20  A ? -0.2 GLY 27  A 27  A ? -0.1 
25  PHE 25  A 25  A ? LEU 19  A 19  A ? -2.5 CYS 26  A 26  A ? -0.5 GLY 27  A 27  A ? -0.3 SER 178 A 178 A ? -0.2 
26  CYS 26  A 26  A ? LEU 19  A 19  A ? -1.2 ASP 177 A 177 A ? -0.1 LEU 19  A 19  A ? -3.2 PHE 25  A 25  A ? -0.5 
27  GLY 27  A 27  A ? SER 178 A 178 A ? -3.5 PHE 25  A 25  A ? -0.3 ALA 39  A 39  A ? -0.4 ALA 29  A 29  A ? -0.3 
28  GLY 28  A 28  A ? VAL 17  A 17  A ? -1.1 CYS 26  A 26  A ? -0.2 VAL 17  A 17  A ? -2.1 LEU 30  A 30  A ? -0.4 
29  ALA 29  A 29  A ? VAL 37  A 37  A ? -2.2 GLY 27  A 27  A ? -0.3 VAL 37  A 37  A ? -3.0 ILE 31  A 31  A ? -0.6 
30  LEU 30  A 30  A ? TYR 15  A 15  A ? -2.3 GLY 28  A 28  A ? -0.4 ILE 104 A 104 A ? -2.2 VAL 36  A 36  A ? -0.2 
31  ILE 31  A 31  A ? TRP 35  A 35  A ? -2.3 ALA 29  A 29  A ? -0.6 SER 33  A 33  A ? -0.2 LEU 106 A 106 A ? -0.2 
32  ASN 32  A 32  A ? TRP 35  A 35  A ? -1.2 ASN 102 A 102 A ? -0.1 TRP 35  A 35  A ? -0.3 ILE 31  A 31  A ? -0.2 
33  SER 33  A 33  A ? ILE 31  A 31  A ? -0.2 ARG 34  A 34  A ? -0.2 ALA 95  A 95  A ? -3.8 SER 93  A 93  A ? -0.1 
34  ARG 34  A 34  A ? GLU 94  A 94  A ? -0.2 TRP 35  A 35  A ? -0.1 LEU 91  A 91  A ? -2.6 VAL 36  A 36  A ? -0.4 
35  TRP 35  A 35  A ? ASN 32  A 32  A ? -0.3 LYS 90  A 90  A ? -0.2 ILE 31  A 31  A ? -2.3 ASN 32  A 32  A ? -1.2 
36  VAL 36  A 36  A ? ILE 89  A 89  A ? -2.0 ARG 34  A 34  A ? -0.4 ILE 89  A 89  A ? -2.7 SER 38  A 38  A ? -0.4 
37  VAL 37  A 37  A ? ALA 29  A 29  A ? -3.0 TRP 35  A 35  A ? -0.4 ALA 29  A 29  A ? -2.2 ALA 39  A 39  A ? -0.2 
38  SER 38  A 38  A ? MET 87  A 87  A ? -2.6 VAL 36  A 36  A ? -0.4 MET 87  A 87  A ? -2.7 ALA 40  A 40  A ? -0.3 
39  ALA 39  A 39  A ? GLY 27  A 27  A ? -0.4 ILE 86  A 86  A ? -0.2 CYS 42  A 42  A ? -1.5 ILE 86  A 86  A ? -0.3 
40  ALA 40  A 40  A ? SER 38  A 38  A ? -0.3 HIS 41  A 41  A ? -0.3 TYR 43  A 43  A ? -1.6 ALA 39  A 39  A ? -0.1 
41  HIS 41  A 41  A ? CYS 42  A 42  A ? -0.3 LEU 82  A 82  A ? -0.1 ALA 40  A 40  A ? -0.3 SER 178 A 178 A ? -0.1 
42  CYS 42  A 42  A ? ALA 39  A 39  A ? -1.5 GLY 27  A 27  A ? -0.1 HIS 41  A 41  A ? -0.3 ALA 40  A 40  A ? -0.2 
43  TYR 43  A 43  A ? ALA 40  A 40  A ? -1.6 SER 45  A 45  A ? -0.0 SER 45  A 45  A ? -0.3 ALA 40  A 40  A ? -0.1 
44  LYS 44  A 44  A ? SER 45  A 45  A ? -0.0 ILE 47  A 47  A ? -0.0 ILE 47  A 47  A ? -0.1 CYS 42  A 42  A ? -0.0 
45  SER 45  A 45  A ? TYR 43  A 43  A ? -0.3 SER 46  A 46  A ? -0.2 ILE 47  A 47  A ? -0.4 VAL 71  A 71  A ? -0.1 
46  SER 46  A 46  A ? LYS 70  A 70  A ? -0.0 GLN 48  A 48  A ? -0.0 GLN 48  A 48  A ? -0.4 SER 45  A 45  A ? -0.2 
47  ILE 47  A 47  A ? SER 45  A 45  A ? -0.4 LYS 44  A 44  A ? -0.1 SER 68  A 68  A ? -2.2 VAL 49  A 49  A ? -0.5 
48  GLN 48  A 48  A ? ASN 20  A 20  A ? -3.0 SER 46  A 46  A ? -0.4 ASN 20  A 20  A ? -3.0 ARG 50  A 50  A ? -0.6 
49  VAL 49  A 49  A ? ILE 66  A 66  A ? -3.6 ILE 47  A 47  A ? -0.5 ILE 66  A 66  A ? -2.9 LEU 51  A 51  A ? -0.5 
50  ARG 50  A 50  A ? SER 18  A 18  A ? -2.7 GLN 48  A 48  A ? -0.6 SER 18  A 18  A ? -2.3 GLY 52  A 52  A ? -0.3 
51  LEU 51  A 51  A ? GLN 64  A 64  A ? -2.6 VAL 49  A 49  A ? -0.5 GLN 64  A 64  A ? -1.9 VAL 101 A 101 A ? -0.1 
52  GLY 52  A 52  A ? GLN 16  A 16  A ? -0.5 TYR 100 A 100 A ? -0.4 HIS 54  A 54  A ? -0.4 THR 62  A 62  A ? -0.2 
53  GLU 53  A 53  A ? GLN 16  A 16  A ? -0.4 ARG 50  A 50  A ? -0.2 GLY 52  A 52  A ? -0.3 ILE 56  A 56  A ? -0.1 
54  HIS 54  A 54  A ? GLY 52  A 52  A ? -0.4 ASN 55  A 55  A ? -0.3 LEU 136 A 136 A ? -2.3 ILE 56  A 56  A ? -0.4 
55  ASN 55  A 55  A ? VAL 58  A 58  A ? -0.3 LEU 135 A 135 A ? -0.2 VAL 58  A 58  A ? -1.0 HIS 54  A 54  A ? -0.3 
56  ILE 56  A 56  A ? ASP 134 A 134 A ? -2.5 HIS 54  A 54  A ? -0.4 LEU 135 A 135 A ? -0.1 ASN 55  A 55  A ? -0.1 
57  GLU 57  A 57  A ? ASP 134 A 134 A ? -0.2 VAL 58  A 58  A ? -0.0 ARG 59  A 59  A ? -0.3 ILE 56  A 56  A ? -0.3 
58  VAL 58  A 58  A ? ASN 55  A 55  A ? -1.0 ASP 134 A 134 A ? -0.2 GLU 60  A 60  A ? -0.9 ASN 55  A 55  A ? -0.3 
59  ARG 59  A 59  A ? GLU 57  A 57  A ? -0.3 GLU 60  A 60  A ? -0.1 ILE 56  A 56  A ? -0.1 GLU 53  A 53  A ? -0.0 
60  GLU 60  A 60  A ? VAL 58  A 58  A ? -0.9 ASN 55  A 55  A ? -0.2 ARG 59  A 59  A ? -0.1 ILE 56  A 56  A ? -0.0 
61  GLY 61  A 61  A ? GLU 63  A 63  A ? -0.0 THR 62  A 62  A ? -0.0 ARG 59  A 59  A ? -0.1 GLY 52  A 52  A ? -0.0 
62  THR 62  A 62  A ? GLY 52  A 52  A ? -0.2 TYR 100 A 100 A ? -0.1 GLN 64  A 64  A ? -0.1 GLU 53  A 53  A ? -0.1 
63  GLU 63  A 63  A ? GLY 52  A 52  A ? -0.1 ARG 50  A 50  A ? -0.0 PHE 65  A 65  A ? -0.4 GLY 52  A 52  A ? -0.2 
64  GLN 64  A 64  A ? LEU 51  A 51  A ? -1.9 THR 62  A 62  A ? -0.1 LEU 51  A 51  A ? -2.6 ILE 66  A 66  A ? -0.6 
65  PHE 65  A 65  A ? GLU 63  A 63  A ? -0.4 ARG 50  A 50  A ? -0.2 ASN 67  A 67  A ? -0.5 ARG 50  A 50  A ? -0.2 
66  ILE 66  A 66  A ? VAL 49  A 49  A ? -2.9 GLN 64  A 64  A ? -0.6 VAL 49  A 49  A ? -3.6 SER 68  A 68  A ? -0.1 
67  ASN 67  A 67  A ? PHE 65  A 65  A ? -0.5 GLN 48  A 48  A ? -0.2 ALA 92  A 92  A ? -3.2 SER 93  A 93  A ? -0.3 
68  SER 68  A 68  A ? ILE 47  A 47  A ? -2.2 LEU 91  A 91  A ? -0.2 LEU 91  A 91  A ? -0.2 VAL 71  A 71  A ? -0.1 
69  VAL 69  A 69  A ? LYS 90  A 90  A ? -3.1 LYS 70  A 70  A ? -0.4 VAL 71  A 71  A ? -0.3 LEU 91  A 91  A ? -0.2 
70  LYS 70  A 70  A ? LYS 90  A 90  A ? -1.4 ILE 47  A 47  A ? -0.1 LYS 90  A 90  A ? -2.8 ILE 72  A 72  A ? -0.4 
71  VAL 71  A 71  A ? VAL 69  A 69  A ? -0.3 ILE 89  A 89  A ? -0.2 ARG 73  A 73  A ? -0.6 ILE 89  A 89  A ? -0.2 
72  ILE 72  A 72  A ? LEU 88  A 88  A ? -3.4 LYS 70  A 70  A ? -0.4 LEU 88  A 88  A ? -2.7 HIS 74  A 74  A ? -0.2 
73  ARG 73  A 73  A ? VAL 71  A 71  A ? -0.6 MET 87  A 87  A ? -0.2 MET 87  A 87  A ? -0.2 GLU 75  A 75  A ? -0.1 
74  HIS 74  A 74  A ? ILE 86  A 86  A ? -2.3 ASN 84  A 84  A ? -0.3 TYR 77  A 77  A ? -2.0 ARG 73  A 73  A ? -0.1 
75  GLU 75  A 75  A ? LYS 76  A 76  A ? -0.3 ARG 73  A 73  A ? -0.1 HIS 74  A 74  A ? -0.1 ARG 73  A 73  A ? -0.0 
76  LYS 76  A 76  A ? ASN 84  A 84  A ? -0.1 ASN 78  A 78  A ? -0.1 GLU 75  A 75  A ? -0.3 ASN 78  A 78  A ? -0.1 
77  TYR 77  A 77  A ? HIS 74  A 74  A ? -2.0 ILE 86  A 86  A ? -0.1 SER 79  A 79  A ? -0.5 ASN 84  A 84  A ? -0.2 
78  ASN 78  A 78  A ? ASP 83  A 83  A ? -2.4 LYS 76  A 76  A ? -0.1 LEU 82  A 82  A ? -1.7 ASP 83  A 83  A ? -0.9 
79  SER 79  A 79  A ? TYR 77  A 77  A ? -0.5 ARG 80  A 80  A ? -0.2 ASN 78  A 78  A ? -0.1 TYR 77  A 77  A ? -0.0 
80  ARG 80  A 80  A ? LEU 81  A 81  A ? -0.1 ASP 83  A 83  A ? -0.1 SER 79  A 79  A ? -0.2 ASN 78  A 78  A ? -0.0 
81  LEU 81  A 81  A ? ASP 83  A 83  A ? -0.1 ASN 78  A 78  A ? -0.0 SER 79  A 79  A ? -0.2 THR 158 A 158 A ? -0.1 
82  LEU 82  A 82  A ? ASN 78  A 78  A ? -1.7 ASP 83  A 83  A ? -0.2 ASP 85  A 85  A ? -0.7 ASN 84  A 84  A ? -0.2 
83  ASP 83  A 83  A ? ASN 78  A 78  A ? -0.9 ASN 84  A 84  A ? -0.2 ASN 78  A 78  A ? -2.4 LEU 82  A 82  A ? -0.2 
84  ASN 84  A 84  A ? LEU 82  A 82  A ? -0.2 TYR 77  A 77  A ? -0.2 ILE 86  A 86  A ? -2.0 HIS 74  A 74  A ? -0.3 
85  ASP 85  A 85  A ? LEU 82  A 82  A ? -0.7 ASN 160 A 160 A ? -0.1 MET 87  A 87  A ? -0.3 ASN 84  A 84  A ? -0.2 
86  ILE 86  A 86  A ? ASN 84  A 84  A ? -2.0 ALA 39  A 39  A ? -0.3 HIS 74  A 74  A ? -2.3 LEU 88  A 88  A ? -0.3 
87  MET 87  A 87  A ? SER 38  A 38  A ? -2.7 ASP 85  A 85  A ? -0.3 SER 38  A 38  A ? -2.6 ILE 89  A 89  A ? -0.4 
88  LEU 88  A 88  A ? ILE 72  A 72  A ? -2.7 ILE 86  A 86  A ? -0.3 ILE 72  A 72  A ? -3.4 LYS 90  A 90  A ? -0.5 
89  ILE 89  A 89  A ? VAL 36  A 36  A ? -2.7 MET 87  A 87  A ? -0.4 VAL 36  A 36  A ? -2.0 LEU 91  A 91  A ? -0.5 
90  LYS 90  A 90  A ? LYS 70  A 70  A ? -2.8 LEU 88  A 88  A ? -0.5 VAL 69  A 69  A ? -3.1 LYS 70  A 70  A ? -1.4 
91  LEU 91  A 91  A ? ARG 34  A 34  A ? -2.6 ILE 89  A 89  A ? -0.5 SER 68  A 68  A ? -0.2 ASN 67  A 67  A ? -0.1 
92  ALA 92  A 92  A ? ASN 67  A 67  A ? -3.2 LYS 90  A 90  A ? -0.2 GLU 94  A 94  A ? -0.3 LEU 91  A 91  A ? -0.1 
93  SER 93  A 93  A ? ASN 67  A 67  A ? -0.3 SER 33  A 33  A ? -0.1 ALA 92  A 92  A ? -0.1 ALA 95  A 95  A ? -0.1 
94  GLU 94  A 94  A ? ALA 92  A 92  A ? -0.3 ALA 95  A 95  A ? -0.1 ARG 34  A 34  A ? -0.2 THR 96  A 96  A ? -0.2 
95  ALA 95  A 95  A ? SER 33  A 33  A ? -3.8 ASN 32  A 32  A ? -0.1 LEU 97  A 97  A ? -0.8 GLU 94  A 94  A ? -0.1 
96  THR 96  A 96  A ? GLU 94  A 94  A ? -0.2 ASN 102 A 102 A ? -0.0 ASN 98  A 98  A ? -0.3 VAL 101 A 101 A ? -0.1 
97  LEU 97  A 97  A ? ALA 95  A 95  A ? -0.8 TYR 100 A 100 A ? -0.1 SER 99  A 99  A ? -0.2 ASN 102 A 102 A ? -0.2 
98  ASN 98  A 98  A ? VAL 101 A 101 A ? -2.9 THR 96  A 96  A ? -0.3 VAL 101 A 101 A ? -0.1 LEU 97  A 97  A ? -0.0 
99  SER 99  A 99  A ? TYR 100 A 100 A ? -0.2 LEU 97  A 97  A ? -0.2 ASN 102 A 102 A ? -0.1 LEU 97  A 97  A ? -0.1 
100 TYR 100 A 100 A ? VAL 101 A 101 A ? -0.3 THR 62  A 62  A ? -0.1 ASN 102 A 102 A ? -0.5 GLY 52  A 52  A ? -0.4 
101 VAL 101 A 101 A ? LEU 51  A 51  A ? -0.1 ASN 98  A 98  A ? -0.1 ASN 98  A 98  A ? -2.9 TYR 100 A 100 A ? -0.3 
102 ASN 102 A 102 A ? PRO 14  A 14  A ? -1.8 TYR 100 A 100 A ? -0.5 LEU 30  A 30  A ? -0.3 ILE 104 A 104 A ? -0.2 
103 THR 103 A 103 A ? VAL 101 A 101 A ? -0.3 ILE 31  A 31  A ? -0.1 ALA 105 A 105 A ? -0.4 ILE 31  A 31  A ? -0.2 
104 ILE 104 A 104 A ? LEU 30  A 30  A ? -2.2 ASN 102 A 102 A ? -0.2 LEU 106 A 106 A ? -0.1 GLN 187 A 187 A ? -0.1 
105 ALA 105 A 105 A ? GLY 186 A 186 A ? -0.8 THR 103 A 103 A ? -0.4 LEU 188 A 188 A ? -2.8 THR 108 A 108 A ? -0.1 
106 LEU 106 A 106 A ? GLN 187 A 187 A ? -0.2 ILE 31  A 31  A ? -0.2 GLN 189 A 189 A ? -0.1 ALA 105 A 105 A ? -0.1 
107 PRO 107 A 107 A ? ?   ?   ? ?   ? ? ?    ?   ?   ? ?   ? ? ?    LEU 106 A 106 A ? -0.1 CYS 110 A 110 A ? -0.1 
108 THR 108 A 108 A ? GLY 109 A 109 A ? -0.2 ALA 105 A 105 A ? -0.1 CYS 110 A 110 A ? -0.3 LEU 106 A 106 A ? -0.0 
109 GLY 109 A 109 A ? ?   ?   ? ?   ? ? ?    ?   ?   ? ?   ? ? ?    THR 108 A 108 A ? -0.2 VAL 111 A 111 A ? -0.2 
110 CYS 110 A 110 A ? THR 108 A 108 A ? -0.3 CYS 211 A 211 A ? -0.1 ALA 112 A 112 A ? -0.1 GLN 189 A 189 A ? -0.1 
111 VAL 111 A 111 A ? GLY 109 A 109 A ? -0.2 GLN 189 A 189 A ? -0.1 THR 113 A 113 A ? -0.2 CYS 110 A 110 A ? -0.1 
112 ALA 112 A 112 A ? THR 113 A 113 A ? -0.1 CYS 110 A 110 A ? -0.1 THR 115 A 115 A ? -1.7 VAL 143 A 143 A ? -0.3 
113 THR 113 A 113 A ? GLY 114 A 114 A ? -0.2 VAL 111 A 111 A ? -0.2 LEU 144 A 144 A ? -0.2 ALA 112 A 112 A ? -0.1 
114 GLY 114 A 114 A ? VAL 143 A 143 A ? -3.0 THR 115 A 115 A ? -0.3 THR 113 A 113 A ? -0.2 LEU 144 A 144 A ? -0.1 
115 THR 115 A 115 A ? ALA 112 A 112 A ? -1.7 PRO 142 A 142 A ? -0.1 VAL 143 A 143 A ? -1.6 CYS 117 A 117 A ? -0.3 
116 PRO 116 A 116 A ? ?   ?   ? ?   ? ? ?    ?   ?   ? ?   ? ? ?    ASN 185 A 185 A ? -0.5 LEU 118 A 118 A ? -0.4 
117 CYS 117 A 117 A ? ALA 141 A 141 A ? -2.6 THR 115 A 115 A ? -0.3 ALA 141 A 141 A ? -2.6 ILE 119 A 119 A ? -0.5 
118 LEU 118 A 118 A ? VAL 183 A 183 A ? -3.6 PRO 116 A 116 A ? -0.4 VAL 183 A 183 A ? -3.3 SER 120 A 120 A ? -0.4 
119 ILE 119 A 119 A ? LEU 139 A 139 A ? -3.3 CYS 117 A 117 A ? -0.5 LEU 139 A 139 A ? -2.0 GLY 121 A 121 A ? -0.3 
120 SER 120 A 120 A ? PRO 181 A 181 A ? -1.5 LEU 118 A 118 A ? -0.4 TRP 122 A 122 A ? -0.3 CYS 138 A 138 A ? -0.2 
121 GLY 121 A 121 A ? GLN 137 A 137 A ? -2.0 ILE 119 A 119 A ? -0.3 GLN 137 A 137 A ? -2.6 ASP 177 A 177 A ? -0.1 
122 TRP 122 A 122 A ? GLY 176 A 176 A ? -0.4 SER 120 A 120 A ? -0.3 ASP 177 A 177 A ? -0.1 THR 125 A 125 A ? -0.1 
123 GLY 123 A 123 A ? ASN 124 A 124 A ? -0.2 TYR 132 A 132 A ? -0.1 ILE 2   A 2   A ? -0.4 GLY 176 A 176 A ? -0.3 
124 ASN 124 A 124 A ? GLN 175 A 175 A ? -4.0 LYS 1   A 1   A ? -0.3 TYR 132 A 132 A ? -0.2 GLY 123 A 123 A ? -0.2 
125 THR 125 A 125 A ? ASN 131 A 131 A ? -2.3 LYS 1   A 1   A ? -0.3 GLY 4   A 4   A ? -0.4 SER 127 A 127 A ? -0.4 
126 LEU 126 A 126 A ? ASN 131 A 131 A ? -0.2 GLY 129 A 129 A ? -0.2 ASN 131 A 131 A ? -0.1 GLY 129 A 129 A ? -0.1 
127 SER 127 A 127 A ? THR 125 A 125 A ? -0.4 SER 128 A 128 A ? -0.2 CYS 198 A 198 A ? -0.5 GLY 129 A 129 A ? -0.3 
128 SER 128 A 128 A ? GLY 197 A 197 A ? -0.1 THR 125 A 125 A ? -0.1 SER 127 A 127 A ? -0.2 THR 130 A 130 A ? -0.1 
129 GLY 129 A 129 A ? SER 127 A 127 A ? -0.3 LEU 126 A 126 A ? -0.1 ASN 131 A 131 A ? -0.4 LEU 126 A 126 A ? -0.2 
130 THR 130 A 130 A ? SER 128 A 128 A ? -0.1 THR 125 A 125 A ? -0.1 TYR 132 A 132 A ? -0.2 SER 127 A 127 A ? -0.1 
131 ASN 131 A 131 A ? GLY 129 A 129 A ? -0.4 LEU 126 A 126 A ? -0.1 THR 125 A 125 A ? -2.3 LEU 126 A 126 A ? -0.2 
132 TYR 132 A 132 A ? ASN 124 A 124 A ? -0.2 THR 130 A 130 A ? -0.2 ASN 124 A 124 A ? -0.2 GLY 123 A 123 A ? -0.1 
133 PRO 133 A 133 A ? ?   ?   ? ?   ? ? ?    ?   ?   ? ?   ? ? ?    ILE 56  A 56  A ? -0.1 GLN 137 A 137 A ? -0.1 
134 ASP 134 A 134 A ? ASN 55  A 55  A ? -0.1 LEU 136 A 136 A ? -0.1 ILE 56  A 56  A ? -2.5 LEU 136 A 136 A ? -0.3 
135 LEU 135 A 135 A ? ASN 55  A 55  A ? -0.2 ILE 56  A 56  A ? -0.1 ASN 55  A 55  A ? -0.2 GLN 137 A 137 A ? -0.1 
136 LEU 136 A 136 A ? HIS 54  A 54  A ? -2.3 ASP 134 A 134 A ? -0.3 CYS 8   A 8   A ? -2.5 CYS 138 A 138 A ? -0.3 
137 GLN 137 A 137 A ? GLY 121 A 121 A ? -2.6 THR 7   A 7   A ? -0.2 GLY 121 A 121 A ? -2.0 LEU 139 A 139 A ? -0.3 
138 CYS 138 A 138 A ? TYR 6   A 6   A ? -3.4 LEU 136 A 136 A ? -0.3 TYR 6   A 6   A ? -2.8 LYS 140 A 140 A ? -0.3 
139 LEU 139 A 139 A ? ILE 119 A 119 A ? -2.0 GLN 137 A 137 A ? -0.3 ILE 119 A 119 A ? -3.3 ALA 141 A 141 A ? -0.5 
140 LYS 140 A 140 A ? CYS 138 A 138 A ? -0.3 LEU 118 A 118 A ? -0.2 LEU 118 A 118 A ? -0.2 CYS 138 A 138 A ? -0.0 
141 ALA 141 A 141 A ? CYS 117 A 117 A ? -2.6 LEU 139 A 139 A ? -0.5 CYS 117 A 117 A ? -2.6 VAL 143 A 143 A ? -0.2 
142 PRO 142 A 142 A ? ?   ?   ? ?   ? ? ?    ?   ?   ? ?   ? ? ?    GLY 165 A 165 A ? -2.3 LEU 144 A 144 A ? -0.3 
143 VAL 143 A 143 A ? THR 115 A 115 A ? -1.6 ALA 112 A 112 A ? -0.3 GLY 114 A 114 A ? -3.0 ILE 164 A 164 A ? -0.2 
144 LEU 144 A 144 A ? CYS 163 A 163 A ? -2.9 PRO 142 A 142 A ? -0.3 CYS 163 A 163 A ? -0.4 THR 115 A 115 A ? -0.1 
145 SER 145 A 145 A ? VAL 143 A 143 A ? -0.2 SER 146 A 146 A ? -0.1 CYS 149 A 149 A ? -2.6 SER 150 A 150 A ? -0.2 
146 SER 146 A 146 A ? SER 147 A 147 A ? -0.2 GLN 148 A 148 A ? -0.2 SER 150 A 150 A ? -2.7 ASN 151 A 151 A ? -0.2 
147 SER 147 A 147 A ? CYS 149 A 149 A ? -0.2 GLN 148 A 148 A ? -0.2 ASN 151 A 151 A ? -2.6 SER 146 A 146 A ? -0.2 
148 GLN 148 A 148 A ? SER 150 A 150 A ? -0.2 CYS 149 A 149 A ? -0.2 ALA 152 A 152 A ? -1.9 SER 147 A 147 A ? -0.2 
149 CYS 149 A 149 A ? SER 145 A 145 A ? -2.6 SER 150 A 150 A ? -0.2 TYR 153 A 153 A ? -1.3 SER 147 A 147 A ? -0.2 
150 SER 150 A 150 A ? SER 146 A 146 A ? -2.7 ASN 151 A 151 A ? -0.2 GLN 156 A 156 A ? -0.2 CYS 149 A 149 A ? -0.2 
151 ASN 151 A 151 A ? SER 147 A 147 A ? -2.6 ALA 152 A 152 A ? -0.2 SER 150 A 150 A ? -0.2 CYS 149 A 149 A ? -0.2 
152 ALA 152 A 152 A ? GLN 148 A 148 A ? -1.9 TYR 153 A 153 A ? -0.3 ASN 151 A 151 A ? -0.2 SER 150 A 150 A ? -0.2 
153 TYR 153 A 153 A ? CYS 149 A 149 A ? -1.3 GLN 148 A 148 A ? -0.1 GLN 156 A 156 A ? -2.1 ILE 157 A 157 A ? -0.8 
154 PRO 154 A 154 A ? ?   ?   ? ?   ? ? ?    ?   ?   ? ?   ? ? ?    ASN 151 A 151 A ? -0.1 SER 150 A 150 A ? -0.1 
155 GLY 155 A 155 A ? ILE 157 A 157 A ? -0.2 GLN 156 A 156 A ? -0.1 ASN 151 A 151 A ? -0.1 SER 150 A 150 A ? -0.1 
156 GLN 156 A 156 A ? TYR 153 A 153 A ? -2.1 SER 150 A 150 A ? -0.2 THR 158 A 158 A ? -0.5 GLY 155 A 155 A ? -0.1 
157 ILE 157 A 157 A ? TYR 153 A 153 A ? -0.8 SER 150 A 150 A ? -0.1 GLY 159 A 159 A ? -0.2 GLY 155 A 155 A ? -0.2 
158 THR 158 A 158 A ? GLN 156 A 156 A ? -0.5 LEU 81  A 81  A ? -0.1 MET 161 A 161 A ? -1.6 GLN 156 A 156 A ? -0.0 
159 GLY 159 A 159 A ? ASN 160 A 160 A ? -0.3 ILE 157 A 157 A ? -0.2 ASN 212 A 212 A ? -0.0 ILE 157 A 157 A ? -0.0 
160 ASN 160 A 160 A ? THR 208 A 208 A ? -0.0 CYS 211 A 211 A ? -0.0 LYS 209 A 209 A ? -2.3 ILE 162 A 162 A ? -0.3 
161 MET 161 A 161 A ? THR 158 A 158 A ? -1.6 THR 208 A 208 A ? -0.2 CYS 163 A 163 A ? -0.3 THR 208 A 208 A ? -0.2 
162 ILE 162 A 162 A ? TYR 207 A 207 A ? -2.4 ASN 160 A 160 A ? -0.3 TYR 207 A 207 A ? -2.9 ILE 164 A 164 A ? -0.5 
163 CYS 163 A 163 A ? LEU 144 A 144 A ? -0.4 MET 161 A 161 A ? -0.3 LEU 144 A 144 A ? -2.9 GLY 165 A 165 A ? -0.4 
164 ILE 164 A 164 A ? GLY 205 A 205 A ? -1.7 ILE 162 A 162 A ? -0.5 GLY 205 A 205 A ? -1.2 TYR 166 A 166 A ? -0.3 
165 GLY 165 A 165 A ? PRO 142 A 142 A ? -2.3 CYS 163 A 163 A ? -0.4 LEU 167 A 167 A ? -0.4 ASP 172 A 172 A ? -0.1 
166 TYR 166 A 166 A ? LYS 171 A 171 A ? -0.7 ILE 164 A 164 A ? -0.3 GLY 169 A 169 A ? -1.2 TYR 203 A 203 A ? -0.2 
167 LEU 167 A 167 A ? GLY 165 A 165 A ? -0.4 GLU 168 A 168 A ? -0.3 GLY 202 A 202 A ? -3.2 TYR 203 A 203 A ? -0.2 
168 GLU 168 A 168 A ? GLY 169 A 169 A ? -0.2 LYS 201 A 201 A ? -0.2 LEU 167 A 167 A ? -0.3 LYS 201 A 201 A ? -0.2 
169 GLY 169 A 169 A ? TYR 166 A 166 A ? -1.2 GLN 200 A 200 A ? -0.2 GLU 168 A 168 A ? -0.2 GLN 200 A 200 A ? -0.2 
170 GLY 170 A 170 A ? ALA 199 A 199 A ? -2.8 CYS 198 A 198 A ? -0.1 ASP 172 A 172 A ? -0.3 GLN 200 A 200 A ? -0.1 
171 LYS 171 A 171 A ? TYR 166 A 166 A ? -0.2 GLN 200 A 200 A ? -0.1 TYR 166 A 166 A ? -0.7 SER 173 A 173 A ? -0.3 
172 ASP 172 A 172 A ? VAL 3   A 3   A ? -1.5 GLY 170 A 170 A ? -0.3 VAL 3   A 3   A ? -3.2 CYS 174 A 174 A ? -0.3 
173 SER 173 A 173 A ? LYS 171 A 171 A ? -0.3 ILE 2   A 2   A ? -0.3 ILE 2   A 2   A ? -0.3 ALA 199 A 199 A ? -0.3 
174 CYS 174 A 174 A ? LYS 1   A 1   A ? -2.6 ASP 172 A 172 A ? -0.3 ASP 177 A 177 A ? -2.0 SER 178 A 178 A ? -0.1 
175 GLN 175 A 175 A ? GLY 176 A 176 A ? -0.3 SER 173 A 173 A ? -0.2 ASN 124 A 124 A ? -4.0 CYS 174 A 174 A ? -0.2 
176 GLY 176 A 176 A ? GLY 123 A 123 A ? -0.3 PHE 25  A 25  A ? -0.2 TRP 122 A 122 A ? -0.4 GLN 175 A 175 A ? -0.3 
177 ASP 177 A 177 A ? CYS 174 A 174 A ? -2.0 GLY 121 A 121 A ? -0.1 GLY 180 A 180 A ? -2.7 VAL 192 A 192 A ? -0.3 
178 SER 178 A 178 A ? GLY 179 A 179 A ? -0.3 PHE 25  A 25  A ? -0.2 GLY 27  A 27  A ? -3.5 SER 193 A 193 A ? -0.2 
179 GLY 179 A 179 A ? VAL 192 A 192 A ? -2.8 GLY 180 A 180 A ? -0.3 SER 178 A 178 A ? -0.3 SER 193 A 193 A ? -0.1 
180 GLY 180 A 180 A ? ASP 177 A 177 A ? -2.7 GLY 27  A 27  A ? -0.1 VAL 192 A 192 A ? -2.5 GLY 179 A 179 A ? -0.3 
181 PRO 181 A 181 A ? ?   ?   ? ?   ? ? ?    ?   ?   ? ?   ? ? ?    SER 120 A 120 A ? -1.5 VAL 183 A 183 A ? -0.5 
182 VAL 182 A 182 A ? GLY 190 A 190 A ? -2.4 ILE 119 A 119 A ? -0.2 GLN 189 A 189 A ? -3.2 GLY 190 A 190 A ? -1.6 
183 VAL 183 A 183 A ? LEU 118 A 118 A ? -3.3 PRO 181 A 181 A ? -0.5 LEU 118 A 118 A ? -3.6 ASN 185 A 185 A ? -0.4 
184 CYS 184 A 184 A ? GLN 187 A 187 A ? -2.5 VAL 182 A 182 A ? -0.5 GLN 187 A 187 A ? -1.9 CYS 117 A 117 A ? -0.1 
185 ASN 185 A 185 A ? PRO 116 A 116 A ? -0.5 VAL 183 A 183 A ? -0.4 CYS 184 A 184 A ? -0.1 LEU 188 A 188 A ? -0.1 
186 GLY 186 A 186 A ? GLN 187 A 187 A ? -0.2 VAL 183 A 183 A ? -0.1 ALA 105 A 105 A ? -0.8 LEU 188 A 188 A ? -0.3 
187 GLN 187 A 187 A ? CYS 184 A 184 A ? -1.9 ILE 104 A 104 A ? -0.1 CYS 184 A 184 A ? -2.5 GLN 189 A 189 A ? -0.6 
188 LEU 188 A 188 A ? ALA 105 A 105 A ? -2.8 GLY 186 A 186 A ? -0.3 VAL 183 A 183 A ? -0.2 ILE 191 A 191 A ? -0.1 
189 GLN 189 A 189 A ? VAL 182 A 182 A ? -3.2 GLN 187 A 187 A ? -0.6 VAL 210 A 210 A ? -1.2 CYS 211 A 211 A ? -0.5 
190 GLY 190 A 190 A ? VAL 182 A 182 A ? -1.6 LYS 209 A 209 A ? -0.2 VAL 182 A 182 A ? -2.4 VAL 192 A 192 A ? -0.4 
191 ILE 191 A 191 A ? THR 208 A 208 A ? -1.2 GLN 189 A 189 A ? -0.3 THR 208 A 208 A ? -2.7 GLY 180 A 180 A ? -0.1 
192 VAL 192 A 192 A ? GLY 180 A 180 A ? -2.5 GLY 190 A 190 A ? -0.4 GLY 179 A 179 A ? -2.8 TYR 207 A 207 A ? -0.2 
193 SER 193 A 193 A ? VAL 206 A 206 A ? -2.0 TRP 194 A 194 A ? -0.4 GLY 195 A 195 A ? -0.3 TYR 207 A 207 A ? -0.2 
194 TRP 194 A 194 A ? VAL 206 A 206 A ? -2.1 GLN 175 A 175 A ? -0.0 VAL 206 A 206 A ? -2.9 SER 193 A 193 A ? -0.4 
195 GLY 195 A 195 A ? SER 193 A 193 A ? -0.3 GLY 205 A 205 A ? -0.2 GLY 197 A 197 A ? -0.8 GLY 205 A 205 A ? -0.1 
196 ILE 196 A 196 A ? PRO 204 A 204 A ? -0.4 TRP 194 A 194 A ? -0.3 GLN 200 A 200 A ? -0.3 TYR 203 A 203 A ? -0.0 
197 GLY 197 A 197 A ? GLY 195 A 195 A ? -0.8 ALA 199 A 199 A ? -0.1 ALA 199 A 199 A ? -0.5 SER 128 A 128 A ? -0.1 
198 CYS 198 A 198 A ? SER 127 A 127 A ? -0.5 ALA 199 A 199 A ? -0.1 GLY 170 A 170 A ? -0.1 LYS 201 A 201 A ? -0.1 
199 ALA 199 A 199 A ? GLY 197 A 197 A ? -0.5 SER 173 A 173 A ? -0.3 GLY 170 A 170 A ? -2.8 LYS 201 A 201 A ? -0.3 
200 GLN 200 A 200 A ? TYR 203 A 203 A ? -0.6 ILE 196 A 196 A ? -0.3 TYR 203 A 203 A ? -2.3 GLY 169 A 169 A ? -0.2 
201 LYS 201 A 201 A ? ALA 199 A 199 A ? -0.3 GLY 202 A 202 A ? -0.3 GLU 168 A 168 A ? -0.2 LEU 167 A 167 A ? -0.1 
202 GLY 202 A 202 A ? LEU 167 A 167 A ? -3.2 TYR 166 A 166 A ? -0.2 LYS 201 A 201 A ? -0.3 LEU 167 A 167 A ? -0.1 
203 TYR 203 A 203 A ? GLN 200 A 200 A ? -2.3 TYR 166 A 166 A ? -0.2 GLN 200 A 200 A ? -0.6 ALA 199 A 199 A ? -0.2 
204 PRO 204 A 204 A ? ?   ?   ? ?   ? ? ?    ?   ?   ? ?   ? ? ?    ILE 196 A 196 A ? -0.4 GLY 165 A 165 A ? -0.2 
205 GLY 205 A 205 A ? ILE 164 A 164 A ? -1.2 GLY 195 A 195 A ? -0.1 ILE 164 A 164 A ? -1.7 TYR 207 A 207 A ? -0.4 
206 VAL 206 A 206 A ? TRP 194 A 194 A ? -2.9 CYS 163 A 163 A ? -0.2 TRP 194 A 194 A ? -2.1 SER 193 A 193 A ? -2.0 
207 TYR 207 A 207 A ? ILE 162 A 162 A ? -2.9 GLY 205 A 205 A ? -0.4 ILE 162 A 162 A ? -2.4 LYS 209 A 209 A ? -0.4 
208 THR 208 A 208 A ? ILE 191 A 191 A ? -2.7 VAL 206 A 206 A ? -0.3 ILE 191 A 191 A ? -1.2 VAL 210 A 210 A ? -1.1 
209 LYS 209 A 209 A ? ASN 160 A 160 A ? -2.3 TYR 207 A 207 A ? -0.4 ASN 212 A 212 A ? -1.5 GLY 190 A 190 A ? -0.2 
210 VAL 210 A 210 A ? GLN 189 A 189 A ? -1.2 THR 208 A 208 A ? -1.1 TYR 213 A 213 A ? -3.1 VAL 214 A 214 A ? -0.4 
211 CYS 211 A 211 A ? GLN 189 A 189 A ? -0.5 ASN 212 A 212 A ? -0.3 VAL 214 A 214 A ? -0.5 VAL 210 A 210 A ? -0.3 
212 ASN 212 A 212 A ? LYS 209 A 209 A ? -1.5 TYR 213 A 213 A ? -0.2 CYS 211 A 211 A ? -0.3 VAL 210 A 210 A ? -0.2 
213 TYR 213 A 213 A ? VAL 210 A 210 A ? -3.1 LYS 209 A 209 A ? -0.1 ILE 217 A 217 A ? -2.8 ASN 212 A 212 A ? -0.2 
214 VAL 214 A 214 A ? CYS 211 A 211 A ? -0.5 VAL 210 A 210 A ? -0.4 LYS 218 A 218 A ? -2.4 ASN 219 A 219 A ? -0.2 
215 SER 215 A 215 A ? CYS 211 A 211 A ? -0.3 TRP 216 A 216 A ? -0.2 ASN 219 A 219 A ? -2.6 THR 220 A 220 A ? -0.2 
216 TRP 216 A 216 A ? LYS 218 A 218 A ? -0.2 ILE 217 A 217 A ? -0.2 THR 220 A 220 A ? -2.4 SER 215 A 215 A ? -0.2 
217 ILE 217 A 217 A ? TYR 213 A 213 A ? -2.8 ASN 219 A 219 A ? -0.2 ILE 221 A 221 A ? -2.4 SER 215 A 215 A ? -0.2 
218 LYS 218 A 218 A ? VAL 214 A 214 A ? -2.4 ASN 219 A 219 A ? -0.2 ALA 222 A 222 A ? -2.3 ILE 217 A 217 A ? -0.2 
219 ASN 219 A 219 A ? SER 215 A 215 A ? -2.6 VAL 214 A 214 A ? -0.2 ALA 223 A 223 A ? -1.8 LYS 218 A 218 A ? -0.2 
220 THR 220 A 220 A ? TRP 216 A 216 A ? -2.4 SER 215 A 215 A ? -0.2 ASN 224 A 224 A ? -0.5 LYS 218 A 218 A ? -0.2 
221 ILE 221 A 221 A ? ILE 217 A 217 A ? -2.4 TRP 216 A 216 A ? -0.2 ASN 224 A 224 A ? -1.3 ASN 219 A 219 A ? -0.2 
222 ALA 222 A 222 A ? LYS 218 A 218 A ? -2.3 ALA 223 A 223 A ? -0.3 ILE 221 A 221 A ? -0.2 THR 220 A 220 A ? -0.2 
223 ALA 223 A 223 A ? ASN 219 A 219 A ? -1.8 LYS 218 A 218 A ? -0.2 ALA 222 A 222 A ? -0.3 ILE 221 A 221 A ? -0.2 
224 ASN 224 A 224 A ? ILE 221 A 221 A ? -1.3 THR 220 A 220 A ? -0.5 ALA 222 A 222 A ? -0.2 ILE 221 A 221 A ? -0.2 
# 
loop_
_dssp_statistics_histogram.entry_id 
_dssp_statistics_histogram.type 
_dssp_statistics_histogram.1 
_dssp_statistics_histogram.2 
_dssp_statistics_histogram.3 
_dssp_statistics_histogram.4 
_dssp_statistics_histogram.5 
_dssp_statistics_histogram.6 
_dssp_statistics_histogram.7 
_dssp_statistics_histogram.8 
_dssp_statistics_histogram.9 
_dssp_statistics_histogram.10 
_dssp_statistics_histogram.11 
_dssp_statistics_histogram.12 
_dssp_statistics_histogram.13 
_dssp_statistics_histogram.14 
_dssp_statistics_histogram.15 
_dssp_statistics_histogram.16 
_dssp_statistics_histogram.17 
_dssp_statistics_histogram.18 
_dssp_statistics_histogram.19 
_dssp_statistics_histogram.20 
_dssp_statistics_histogram.21 
_dssp_statistics_histogram.22 
_dssp_statistics_histogram.23 
_dssp_statistics_histogram.24 
_dssp_statistics_histogram.25 
_dssp_statistics_histogram.26 
_dssp_statistics_histogram.27 
_dssp_statistics_histogram.28 
_dssp_statistics_histogram.29 
_dssp_statistics_histogram.30 
Pelodiscus_sinensis_GeneID=102445365 residues_per_alpha_helix        0 0 0 0 0 0 1 0 0 1 0 0 0 0 0 0 0 0 0 0 0 0 0 0 0 0 0 0 0 0 
Pelodiscus_sinensis_GeneID=102445365 parallel_bridges_per_ladder     1 0 0 0 0 0 0 0 0 0 0 0 0 0 0 0 0 0 0 0 0 0 0 0 0 0 0 0 0 0 
Pelodiscus_sinensis_GeneID=102445365 antiparallel_bridges_per_ladder 4 4 1 5 2 1 0 0 0 0 0 0 0 0 0 0 0 0 0 0 0 0 0 0 0 0 0 0 0 0 
Pelodiscus_sinensis_GeneID=102445365 ladders_per_sheet               1 0 0 0 0 1 0 1 0 0 0 0 0 0 0 0 0 0 0 0 0 0 0 0 0 0 0 0 0 0 
# 
loop_
_dssp_statistics_hbond.entry_id 
_dssp_statistics_hbond.type 
_dssp_statistics_hbond.count 
_dssp_statistics_hbond.count_per_100 
Pelodiscus_sinensis_GeneID=102445365 O(I)-->H-N(J)          141 62.9 
Pelodiscus_sinensis_GeneID=102445365 'PARALLEL BRIDGES'     2   0.9  
Pelodiscus_sinensis_GeneID=102445365 'ANTIPARALLEL BRIDGES' 70  31.2 
Pelodiscus_sinensis_GeneID=102445365 O(I)-->H-N(I-5)        2   0.9  
Pelodiscus_sinensis_GeneID=102445365 O(I)-->H-N(I-4)        1   0.4  
Pelodiscus_sinensis_GeneID=102445365 O(I)-->H-N(I-3)        4   1.8  
Pelodiscus_sinensis_GeneID=102445365 O(I)-->H-N(I-2)        1   0.4  
Pelodiscus_sinensis_GeneID=102445365 O(I)-->H-N(I-1)        0   0.0  
Pelodiscus_sinensis_GeneID=102445365 O(I)-->H-N(I+0)        0   0.0  
Pelodiscus_sinensis_GeneID=102445365 O(I)-->H-N(I+1)        0   0.0  
Pelodiscus_sinensis_GeneID=102445365 O(I)-->H-N(I+2)        20  8.9  
Pelodiscus_sinensis_GeneID=102445365 O(I)-->H-N(I+3)        20  8.9  
Pelodiscus_sinensis_GeneID=102445365 O(I)-->H-N(I+4)        15  6.7  
Pelodiscus_sinensis_GeneID=102445365 O(I)-->H-N(I+5)        1   0.4  
# 
_dssp_statistics.entry_id                       Pelodiscus_sinensis_GeneID=102445365 
_dssp_statistics.nr_of_residues                 224 
_dssp_statistics.nr_of_chains                   1 
_dssp_statistics.nr_of_ss_bridges_total         0 
_dssp_statistics.nr_of_ss_bridges_intra_chain   0 
_dssp_statistics.nr_of_ss_bridges_inter_chain   0 
# 
loop_
_chem_comp.id 
_chem_comp.type 
_chem_comp.mon_nstd_flag 
_chem_comp.name 
_chem_comp.formula 
_chem_comp.formula_weight 
ALA 'L-PEPTIDE LINKING' y ALANINE         'C3 H7 N O2'     89.093 
ARG 'L-PEPTIDE LINKING' y ARGININE        'C6 H15 N4 O2'  175.209 
ASN 'L-PEPTIDE LINKING' y ASPARAGINE      'C4 H8 N2 O3'   132.118 
ASP 'L-PEPTIDE LINKING' y 'ASPARTIC ACID' 'C4 H7 N O4'    133.103 
CYS 'L-PEPTIDE LINKING' y CYSTEINE        'C3 H7 N O2 S'  121.158 
GLN 'L-PEPTIDE LINKING' y GLUTAMINE       'C5 H10 N2 O3'  146.144 
GLU 'L-PEPTIDE LINKING' y 'GLUTAMIC ACID' 'C5 H9 N O4'    147.129 
GLY 'PEPTIDE LINKING'   y GLYCINE         'C2 H5 N O2'     75.067 
HIS 'L-PEPTIDE LINKING' y HISTIDINE       'C6 H10 N3 O2'  156.162 
ILE 'L-PEPTIDE LINKING' y ISOLEUCINE      'C6 H13 N O2'   131.173 
LEU 'L-PEPTIDE LINKING' y LEUCINE         'C6 H13 N O2'   131.173 
LYS 'L-PEPTIDE LINKING' y LYSINE          'C6 H15 N2 O2'  147.195 
MET 'L-PEPTIDE LINKING' y METHIONINE      'C5 H11 N O2 S' 149.211 
PHE 'L-PEPTIDE LINKING' y PHENYLALANINE   'C9 H11 N O2'   165.189 
PRO 'L-PEPTIDE LINKING' y PROLINE         'C5 H9 N O2'     115.13 
SER 'L-PEPTIDE LINKING' y SERINE          'C3 H7 N O3'    105.093 
THR 'L-PEPTIDE LINKING' y THREONINE       'C4 H9 N O3'    119.119 
TRP 'L-PEPTIDE LINKING' y TRYPTOPHAN      'C11 H12 N2 O2' 204.225 
TYR 'L-PEPTIDE LINKING' y TYROSINE        'C9 H11 N O3'   181.189 
VAL 'L-PEPTIDE LINKING' y VALINE          'C5 H11 N O2'   117.146 
# 
loop_
_atom_type.symbol 
N 
C 
O 
S 
# 
loop_
_entity_poly_seq.entity_id 
_entity_poly_seq.num 
_entity_poly_seq.mon_id 
_entity_poly_seq.hetero 
1   1 LYS n 
1   2 ILE n 
1   3 VAL n 
1   4 GLY n 
1   5 GLY n 
1   6 TYR n 
1   7 THR n 
1   8 CYS n 
1   9 SER n 
1  10 LYS n 
1  11 ASN n 
1  12 SER n 
1  13 LEU n 
1  14 PRO n 
1  15 TYR n 
1  16 GLN n 
1  17 VAL n 
1  18 SER n 
1  19 LEU n 
1  20 ASN n 
1  21 ALA n 
1  22 GLY n 
1  23 TYR n 
1  24 HIS n 
1  25 PHE n 
1  26 CYS n 
1  27 GLY n 
1  28 GLY n 
1  29 ALA n 
1  30 LEU n 
1  31 ILE n 
1  32 ASN n 
1  33 SER n 
1  34 ARG n 
1  35 TRP n 
1  36 VAL n 
1  37 VAL n 
1  38 SER n 
1  39 ALA n 
1  40 ALA n 
1  41 HIS n 
1  42 CYS n 
1  43 TYR n 
1  44 LYS n 
1  45 SER n 
1  46 SER n 
1  47 ILE n 
1  48 GLN n 
1  49 VAL n 
1  50 ARG n 
1  51 LEU n 
1  52 GLY n 
1  53 GLU n 
1  54 HIS n 
1  55 ASN n 
1  56 ILE n 
1  57 GLU n 
1  58 VAL n 
1  59 ARG n 
1  60 GLU n 
1  61 GLY n 
1  62 THR n 
1  63 GLU n 
1  64 GLN n 
1  65 PHE n 
1  66 ILE n 
1  67 ASN n 
1  68 SER n 
1  69 VAL n 
1  70 LYS n 
1  71 VAL n 
1  72 ILE n 
1  73 ARG n 
1  74 HIS n 
1  75 GLU n 
1  76 LYS n 
1  77 TYR n 
1  78 ASN n 
1  79 SER n 
1  80 ARG n 
1  81 LEU n 
1  82 LEU n 
1  83 ASP n 
1  84 ASN n 
1  85 ASP n 
1  86 ILE n 
1  87 MET n 
1  88 LEU n 
1  89 ILE n 
1  90 LYS n 
1  91 LEU n 
1  92 ALA n 
1  93 SER n 
1  94 GLU n 
1  95 ALA n 
1  96 THR n 
1  97 LEU n 
1  98 ASN n 
1  99 SER n 
1 100 TYR n 
1 101 VAL n 
1 102 ASN n 
1 103 THR n 
1 104 ILE n 
1 105 ALA n 
1 106 LEU n 
1 107 PRO n 
1 108 THR n 
1 109 GLY n 
1 110 CYS n 
1 111 VAL n 
1 112 ALA n 
1 113 THR n 
1 114 GLY n 
1 115 THR n 
1 116 PRO n 
1 117 CYS n 
1 118 LEU n 
1 119 ILE n 
1 120 SER n 
1 121 GLY n 
1 122 TRP n 
1 123 GLY n 
1 124 ASN n 
1 125 THR n 
1 126 LEU n 
1 127 SER n 
1 128 SER n 
1 129 GLY n 
1 130 THR n 
1 131 ASN n 
1 132 TYR n 
1 133 PRO n 
1 134 ASP n 
1 135 LEU n 
1 136 LEU n 
1 137 GLN n 
1 138 CYS n 
1 139 LEU n 
1 140 LYS n 
1 141 ALA n 
1 142 PRO n 
1 143 VAL n 
1 144 LEU n 
1 145 SER n 
1 146 SER n 
1 147 SER n 
1 148 GLN n 
1 149 CYS n 
1 150 SER n 
1 151 ASN n 
1 152 ALA n 
1 153 TYR n 
1 154 PRO n 
1 155 GLY n 
1 156 GLN n 
1 157 ILE n 
1 158 THR n 
1 159 GLY n 
1 160 ASN n 
1 161 MET n 
1 162 ILE n 
1 163 CYS n 
1 164 ILE n 
1 165 GLY n 
1 166 TYR n 
1 167 LEU n 
1 168 GLU n 
1 169 GLY n 
1 170 GLY n 
1 171 LYS n 
1 172 ASP n 
1 173 SER n 
1 174 CYS n 
1 175 GLN n 
1 176 GLY n 
1 177 ASP n 
1 178 SER n 
1 179 GLY n 
1 180 GLY n 
1 181 PRO n 
1 182 VAL n 
1 183 VAL n 
1 184 CYS n 
1 185 ASN n 
1 186 GLY n 
1 187 GLN n 
1 188 LEU n 
1 189 GLN n 
1 190 GLY n 
1 191 ILE n 
1 192 VAL n 
1 193 SER n 
1 194 TRP n 
1 195 GLY n 
1 196 ILE n 
1 197 GLY n 
1 198 CYS n 
1 199 ALA n 
1 200 GLN n 
1 201 LYS n 
1 202 GLY n 
1 203 TYR n 
1 204 PRO n 
1 205 GLY n 
1 206 VAL n 
1 207 TYR n 
1 208 THR n 
1 209 LYS n 
1 210 VAL n 
1 211 CYS n 
1 212 ASN n 
1 213 TYR n 
1 214 VAL n 
1 215 SER n 
1 216 TRP n 
1 217 ILE n 
1 218 LYS n 
1 219 ASN n 
1 220 THR n 
1 221 ILE n 
1 222 ALA n 
1 223 ALA n 
1 224 ASN n 
# 
loop_
_pdbx_poly_seq_scheme.asym_id 
_pdbx_poly_seq_scheme.entity_id 
_pdbx_poly_seq_scheme.seq_id 
_pdbx_poly_seq_scheme.mon_id 
_pdbx_poly_seq_scheme.ndb_seq_num 
_pdbx_poly_seq_scheme.pdb_seq_num 
_pdbx_poly_seq_scheme.auth_seq_num 
_pdbx_poly_seq_scheme.pdb_mon_id 
_pdbx_poly_seq_scheme.auth_mon_id 
_pdbx_poly_seq_scheme.pdb_strand_id 
_pdbx_poly_seq_scheme.pdb_ins_code 
_pdbx_poly_seq_scheme.hetero 
A 1   1 LYS   1 1   1   LYS LYS A ? n 
A 1   2 ILE   2 2   2   ILE ILE A ? n 
A 1   3 VAL   3 3   3   VAL VAL A ? n 
A 1   4 GLY   4 4   4   GLY GLY A ? n 
A 1   5 GLY   5 5   5   GLY GLY A ? n 
A 1   6 TYR   6 6   6   TYR TYR A ? n 
A 1   7 THR   7 7   7   THR THR A ? n 
A 1   8 CYS   8 8   8   CYS CYS A ? n 
A 1   9 SER   9 9   9   SER SER A ? n 
A 1  10 LYS  10 10  10  LYS LYS A ? n 
A 1  11 ASN  11 11  11  ASN ASN A ? n 
A 1  12 SER  12 12  12  SER SER A ? n 
A 1  13 LEU  13 13  13  LEU LEU A ? n 
A 1  14 PRO  14 14  14  PRO PRO A ? n 
A 1  15 TYR  15 15  15  TYR TYR A ? n 
A 1  16 GLN  16 16  16  GLN GLN A ? n 
A 1  17 VAL  17 17  17  VAL VAL A ? n 
A 1  18 SER  18 18  18  SER SER A ? n 
A 1  19 LEU  19 19  19  LEU LEU A ? n 
A 1  20 ASN  20 20  20  ASN ASN A ? n 
A 1  21 ALA  21 21  21  ALA ALA A ? n 
A 1  22 GLY  22 22  22  GLY GLY A ? n 
A 1  23 TYR  23 23  23  TYR TYR A ? n 
A 1  24 HIS  24 24  24  HIS HIS A ? n 
A 1  25 PHE  25 25  25  PHE PHE A ? n 
A 1  26 CYS  26 26  26  CYS CYS A ? n 
A 1  27 GLY  27 27  27  GLY GLY A ? n 
A 1  28 GLY  28 28  28  GLY GLY A ? n 
A 1  29 ALA  29 29  29  ALA ALA A ? n 
A 1  30 LEU  30 30  30  LEU LEU A ? n 
A 1  31 ILE  31 31  31  ILE ILE A ? n 
A 1  32 ASN  32 32  32  ASN ASN A ? n 
A 1  33 SER  33 33  33  SER SER A ? n 
A 1  34 ARG  34 34  34  ARG ARG A ? n 
A 1  35 TRP  35 35  35  TRP TRP A ? n 
A 1  36 VAL  36 36  36  VAL VAL A ? n 
A 1  37 VAL  37 37  37  VAL VAL A ? n 
A 1  38 SER  38 38  38  SER SER A ? n 
A 1  39 ALA  39 39  39  ALA ALA A ? n 
A 1  40 ALA  40 40  40  ALA ALA A ? n 
A 1  41 HIS  41 41  41  HIS HIS A ? n 
A 1  42 CYS  42 42  42  CYS CYS A ? n 
A 1  43 TYR  43 43  43  TYR TYR A ? n 
A 1  44 LYS  44 44  44  LYS LYS A ? n 
A 1  45 SER  45 45  45  SER SER A ? n 
A 1  46 SER  46 46  46  SER SER A ? n 
A 1  47 ILE  47 47  47  ILE ILE A ? n 
A 1  48 GLN  48 48  48  GLN GLN A ? n 
A 1  49 VAL  49 49  49  VAL VAL A ? n 
A 1  50 ARG  50 50  50  ARG ARG A ? n 
A 1  51 LEU  51 51  51  LEU LEU A ? n 
A 1  52 GLY  52 52  52  GLY GLY A ? n 
A 1  53 GLU  53 53  53  GLU GLU A ? n 
A 1  54 HIS  54 54  54  HIS HIS A ? n 
A 1  55 ASN  55 55  55  ASN ASN A ? n 
A 1  56 ILE  56 56  56  ILE ILE A ? n 
A 1  57 GLU  57 57  57  GLU GLU A ? n 
A 1  58 VAL  58 58  58  VAL VAL A ? n 
A 1  59 ARG  59 59  59  ARG ARG A ? n 
A 1  60 GLU  60 60  60  GLU GLU A ? n 
A 1  61 GLY  61 61  61  GLY GLY A ? n 
A 1  62 THR  62 62  62  THR THR A ? n 
A 1  63 GLU  63 63  63  GLU GLU A ? n 
A 1  64 GLN  64 64  64  GLN GLN A ? n 
A 1  65 PHE  65 65  65  PHE PHE A ? n 
A 1  66 ILE  66 66  66  ILE ILE A ? n 
A 1  67 ASN  67 67  67  ASN ASN A ? n 
A 1  68 SER  68 68  68  SER SER A ? n 
A 1  69 VAL  69 69  69  VAL VAL A ? n 
A 1  70 LYS  70 70  70  LYS LYS A ? n 
A 1  71 VAL  71 71  71  VAL VAL A ? n 
A 1  72 ILE  72 72  72  ILE ILE A ? n 
A 1  73 ARG  73 73  73  ARG ARG A ? n 
A 1  74 HIS  74 74  74  HIS HIS A ? n 
A 1  75 GLU  75 75  75  GLU GLU A ? n 
A 1  76 LYS  76 76  76  LYS LYS A ? n 
A 1  77 TYR  77 77  77  TYR TYR A ? n 
A 1  78 ASN  78 78  78  ASN ASN A ? n 
A 1  79 SER  79 79  79  SER SER A ? n 
A 1  80 ARG  80 80  80  ARG ARG A ? n 
A 1  81 LEU  81 81  81  LEU LEU A ? n 
A 1  82 LEU  82 82  82  LEU LEU A ? n 
A 1  83 ASP  83 83  83  ASP ASP A ? n 
A 1  84 ASN  84 84  84  ASN ASN A ? n 
A 1  85 ASP  85 85  85  ASP ASP A ? n 
A 1  86 ILE  86 86  86  ILE ILE A ? n 
A 1  87 MET  87 87  87  MET MET A ? n 
A 1  88 LEU  88 88  88  LEU LEU A ? n 
A 1  89 ILE  89 89  89  ILE ILE A ? n 
A 1  90 LYS  90 90  90  LYS LYS A ? n 
A 1  91 LEU  91 91  91  LEU LEU A ? n 
A 1  92 ALA  92 92  92  ALA ALA A ? n 
A 1  93 SER  93 93  93  SER SER A ? n 
A 1  94 GLU  94 94  94  GLU GLU A ? n 
A 1  95 ALA  95 95  95  ALA ALA A ? n 
A 1  96 THR  96 96  96  THR THR A ? n 
A 1  97 LEU  97 97  97  LEU LEU A ? n 
A 1  98 ASN  98 98  98  ASN ASN A ? n 
A 1  99 SER  99 99  99  SER SER A ? n 
A 1 100 TYR 100 100 100 TYR TYR A ? n 
A 1 101 VAL 101 101 101 VAL VAL A ? n 
A 1 102 ASN 102 102 102 ASN ASN A ? n 
A 1 103 THR 103 103 103 THR THR A ? n 
A 1 104 ILE 104 104 104 ILE ILE A ? n 
A 1 105 ALA 105 105 105 ALA ALA A ? n 
A 1 106 LEU 106 106 106 LEU LEU A ? n 
A 1 107 PRO 107 107 107 PRO PRO A ? n 
A 1 108 THR 108 108 108 THR THR A ? n 
A 1 109 GLY 109 109 109 GLY GLY A ? n 
A 1 110 CYS 110 110 110 CYS CYS A ? n 
A 1 111 VAL 111 111 111 VAL VAL A ? n 
A 1 112 ALA 112 112 112 ALA ALA A ? n 
A 1 113 THR 113 113 113 THR THR A ? n 
A 1 114 GLY 114 114 114 GLY GLY A ? n 
A 1 115 THR 115 115 115 THR THR A ? n 
A 1 116 PRO 116 116 116 PRO PRO A ? n 
A 1 117 CYS 117 117 117 CYS CYS A ? n 
A 1 118 LEU 118 118 118 LEU LEU A ? n 
A 1 119 ILE 119 119 119 ILE ILE A ? n 
A 1 120 SER 120 120 120 SER SER A ? n 
A 1 121 GLY 121 121 121 GLY GLY A ? n 
A 1 122 TRP 122 122 122 TRP TRP A ? n 
A 1 123 GLY 123 123 123 GLY GLY A ? n 
A 1 124 ASN 124 124 124 ASN ASN A ? n 
A 1 125 THR 125 125 125 THR THR A ? n 
A 1 126 LEU 126 126 126 LEU LEU A ? n 
A 1 127 SER 127 127 127 SER SER A ? n 
A 1 128 SER 128 128 128 SER SER A ? n 
A 1 129 GLY 129 129 129 GLY GLY A ? n 
A 1 130 THR 130 130 130 THR THR A ? n 
A 1 131 ASN 131 131 131 ASN ASN A ? n 
A 1 132 TYR 132 132 132 TYR TYR A ? n 
A 1 133 PRO 133 133 133 PRO PRO A ? n 
A 1 134 ASP 134 134 134 ASP ASP A ? n 
A 1 135 LEU 135 135 135 LEU LEU A ? n 
A 1 136 LEU 136 136 136 LEU LEU A ? n 
A 1 137 GLN 137 137 137 GLN GLN A ? n 
A 1 138 CYS 138 138 138 CYS CYS A ? n 
A 1 139 LEU 139 139 139 LEU LEU A ? n 
A 1 140 LYS 140 140 140 LYS LYS A ? n 
A 1 141 ALA 141 141 141 ALA ALA A ? n 
A 1 142 PRO 142 142 142 PRO PRO A ? n 
A 1 143 VAL 143 143 143 VAL VAL A ? n 
A 1 144 LEU 144 144 144 LEU LEU A ? n 
A 1 145 SER 145 145 145 SER SER A ? n 
A 1 146 SER 146 146 146 SER SER A ? n 
A 1 147 SER 147 147 147 SER SER A ? n 
A 1 148 GLN 148 148 148 GLN GLN A ? n 
A 1 149 CYS 149 149 149 CYS CYS A ? n 
A 1 150 SER 150 150 150 SER SER A ? n 
A 1 151 ASN 151 151 151 ASN ASN A ? n 
A 1 152 ALA 152 152 152 ALA ALA A ? n 
A 1 153 TYR 153 153 153 TYR TYR A ? n 
A 1 154 PRO 154 154 154 PRO PRO A ? n 
A 1 155 GLY 155 155 155 GLY GLY A ? n 
A 1 156 GLN 156 156 156 GLN GLN A ? n 
A 1 157 ILE 157 157 157 ILE ILE A ? n 
A 1 158 THR 158 158 158 THR THR A ? n 
A 1 159 GLY 159 159 159 GLY GLY A ? n 
A 1 160 ASN 160 160 160 ASN ASN A ? n 
A 1 161 MET 161 161 161 MET MET A ? n 
A 1 162 ILE 162 162 162 ILE ILE A ? n 
A 1 163 CYS 163 163 163 CYS CYS A ? n 
A 1 164 ILE 164 164 164 ILE ILE A ? n 
A 1 165 GLY 165 165 165 GLY GLY A ? n 
A 1 166 TYR 166 166 166 TYR TYR A ? n 
A 1 167 LEU 167 167 167 LEU LEU A ? n 
A 1 168 GLU 168 168 168 GLU GLU A ? n 
A 1 169 GLY 169 169 169 GLY GLY A ? n 
A 1 170 GLY 170 170 170 GLY GLY A ? n 
A 1 171 LYS 171 171 171 LYS LYS A ? n 
A 1 172 ASP 172 172 172 ASP ASP A ? n 
A 1 173 SER 173 173 173 SER SER A ? n 
A 1 174 CYS 174 174 174 CYS CYS A ? n 
A 1 175 GLN 175 175 175 GLN GLN A ? n 
A 1 176 GLY 176 176 176 GLY GLY A ? n 
A 1 177 ASP 177 177 177 ASP ASP A ? n 
A 1 178 SER 178 178 178 SER SER A ? n 
A 1 179 GLY 179 179 179 GLY GLY A ? n 
A 1 180 GLY 180 180 180 GLY GLY A ? n 
A 1 181 PRO 181 181 181 PRO PRO A ? n 
A 1 182 VAL 182 182 182 VAL VAL A ? n 
A 1 183 VAL 183 183 183 VAL VAL A ? n 
A 1 184 CYS 184 184 184 CYS CYS A ? n 
A 1 185 ASN 185 185 185 ASN ASN A ? n 
A 1 186 GLY 186 186 186 GLY GLY A ? n 
A 1 187 GLN 187 187 187 GLN GLN A ? n 
A 1 188 LEU 188 188 188 LEU LEU A ? n 
A 1 189 GLN 189 189 189 GLN GLN A ? n 
A 1 190 GLY 190 190 190 GLY GLY A ? n 
A 1 191 ILE 191 191 191 ILE ILE A ? n 
A 1 192 VAL 192 192 192 VAL VAL A ? n 
A 1 193 SER 193 193 193 SER SER A ? n 
A 1 194 TRP 194 194 194 TRP TRP A ? n 
A 1 195 GLY 195 195 195 GLY GLY A ? n 
A 1 196 ILE 196 196 196 ILE ILE A ? n 
A 1 197 GLY 197 197 197 GLY GLY A ? n 
A 1 198 CYS 198 198 198 CYS CYS A ? n 
A 1 199 ALA 199 199 199 ALA ALA A ? n 
A 1 200 GLN 200 200 200 GLN GLN A ? n 
A 1 201 LYS 201 201 201 LYS LYS A ? n 
A 1 202 GLY 202 202 202 GLY GLY A ? n 
A 1 203 TYR 203 203 203 TYR TYR A ? n 
A 1 204 PRO 204 204 204 PRO PRO A ? n 
A 1 205 GLY 205 205 205 GLY GLY A ? n 
A 1 206 VAL 206 206 206 VAL VAL A ? n 
A 1 207 TYR 207 207 207 TYR TYR A ? n 
A 1 208 THR 208 208 208 THR THR A ? n 
A 1 209 LYS 209 209 209 LYS LYS A ? n 
A 1 210 VAL 210 210 210 VAL VAL A ? n 
A 1 211 CYS 211 211 211 CYS CYS A ? n 
A 1 212 ASN 212 212 212 ASN ASN A ? n 
A 1 213 TYR 213 213 213 TYR TYR A ? n 
A 1 214 VAL 214 214 214 VAL VAL A ? n 
A 1 215 SER 215 215 215 SER SER A ? n 
A 1 216 TRP 216 216 216 TRP TRP A ? n 
A 1 217 ILE 217 217 217 ILE ILE A ? n 
A 1 218 LYS 218 218 218 LYS LYS A ? n 
A 1 219 ASN 219 219 219 ASN ASN A ? n 
A 1 220 THR 220 220 220 THR THR A ? n 
A 1 221 ILE 221 221 221 ILE ILE A ? n 
A 1 222 ALA 222 222 222 ALA ALA A ? n 
A 1 223 ALA 223 223 223 ALA ALA A ? n 
A 1 224 ASN 224 224 224 ASN ASN A ? n 
# 
loop_
_atom_site.group_PDB 
_atom_site.id 
_atom_site.type_symbol 
_atom_site.label_atom_id 
_atom_site.label_alt_id 
_atom_site.label_comp_id 
_atom_site.label_asym_id 
_atom_site.label_entity_id 
_atom_site.label_seq_id 
_atom_site.pdbx_PDB_ins_code 
_atom_site.Cartn_x 
_atom_site.Cartn_y 
_atom_site.Cartn_z 
_atom_site.occupancy 
_atom_site.B_iso_or_equiv 
_atom_site.pdbx_formal_charge 
_atom_site.auth_seq_id 
_atom_site.auth_comp_id 
_atom_site.auth_asym_id 
_atom_site.auth_atom_id 
_atom_site.pdbx_PDB_model_num 
ATOM 1    N N   ? LYS A 1   1 ?   4.048   8.591  -4.669 1.000 60.800 ? 1   LYS A N   1 
ATOM 2    C CA  ? LYS A 1   1 ?   4.649   8.949  -5.951 1.000 60.800 ? 1   LYS A CA  1 
ATOM 3    C C   ? LYS A 1   1 ?   4.654   7.759  -6.907 1.000 60.800 ? 1   LYS A C   1 
ATOM 4    C CB  ? LYS A 1   1 ?   6.075   9.465  -5.749 1.000 60.800 ? 1   LYS A CB  1 
ATOM 5    O O   ? LYS A 1   1 ?   5.131   6.677  -6.557 1.000 60.800 ? 1   LYS A O   1 
ATOM 6    C CG  ? LYS A 1   1 ?   6.709  10.037  -7.008 1.000 60.800 ? 1   LYS A CG  1 
ATOM 7    C CD  ? LYS A 1   1 ?   8.106  10.579  -6.733 1.000 60.800 ? 1   LYS A CD  1 
ATOM 8    C CE  ? LYS A 1   1 ?   8.786  11.049  -8.012 1.000 60.800 ? 1   LYS A CE  1 
ATOM 9    N NZ  ? LYS A 1   1 ?  10.163  11.566  -7.749 1.000 60.800 ? 1   LYS A NZ  1 
ATOM 10   N N   ? ILE A 1   2 ?   4.160   7.911  -7.992 1.000 80.100 ? 2   ILE A N   1 
ATOM 11   C CA  ? ILE A 1   2 ?   4.395   7.048  -9.145 1.000 80.100 ? 2   ILE A CA  1 
ATOM 12   C C   ? ILE A 1   2 ?   5.173   7.813 -10.213 1.000 80.100 ? 2   ILE A C   1 
ATOM 13   C CB  ? ILE A 1   2 ?   3.069   6.511  -9.729 1.000 80.100 ? 2   ILE A CB  1 
ATOM 14   O O   ? ILE A 1   2 ?   4.646   8.745 -10.826 1.000 80.100 ? 2   ILE A O   1 
ATOM 15   C CG1 ? ILE A 1   2 ?   2.265   5.782  -8.647 1.000 80.100 ? 2   ILE A CG1 1 
ATOM 16   C CG2 ? ILE A 1   2 ?   3.339   5.591 -10.923 1.000 80.100 ? 2   ILE A CG2 1 
ATOM 17   C CD1 ? ILE A 1   2 ?   2.920   4.502  -8.145 1.000 80.100 ? 2   ILE A CD1 1 
ATOM 18   N N   ? VAL A 1   3 ?   6.461   7.792 -10.215 1.000 86.240 ? 3   VAL A N   1 
ATOM 19   C CA  ? VAL A 1   3 ?   7.307   8.394 -11.240 1.000 86.240 ? 3   VAL A CA  1 
ATOM 20   C C   ? VAL A 1   3 ?   7.145   7.636 -12.556 1.000 86.240 ? 3   VAL A C   1 
ATOM 21   C CB  ? VAL A 1   3 ?   8.792   8.409 -10.813 1.000 86.240 ? 3   VAL A CB  1 
ATOM 22   O O   ? VAL A 1   3 ?   7.213   6.405 -12.583 1.000 86.240 ? 3   VAL A O   1 
ATOM 23   C CG1 ? VAL A 1   3 ?   9.661   9.034 -11.903 1.000 86.240 ? 3   VAL A CG1 1 
ATOM 24   C CG2 ? VAL A 1   3 ?   8.960   9.162  -9.495 1.000 86.240 ? 3   VAL A CG2 1 
ATOM 25   N N   ? GLY A 1   4 ?   6.887   8.519 -13.636 1.000 86.480 ? 4   GLY A N   1 
ATOM 26   C CA  ? GLY A 1   4 ?   6.746   7.882 -14.936 1.000 86.480 ? 4   GLY A CA  1 
ATOM 27   C C   ? GLY A 1   4 ?   5.417   7.172 -15.111 1.000 86.480 ? 4   GLY A C   1 
ATOM 28   O O   ? GLY A 1   4 ?   5.269   6.331 -16.000 1.000 86.480 ? 4   GLY A O   1 
ATOM 29   N N   ? GLY A 1   5 ?   4.376   7.463 -14.122 1.000 91.440 ? 5   GLY A N   1 
ATOM 30   C CA  ? GLY A 1   5 ?   3.035   6.904 -14.189 1.000 91.440 ? 5   GLY A CA  1 
ATOM 31   C C   ? GLY A 1   5 ?   2.040   7.820 -14.876 1.000 91.440 ? 5   GLY A C   1 
ATOM 32   O O   ? GLY A 1   5 ?   2.429   8.698 -15.650 1.000 91.440 ? 5   GLY A O   1 
ATOM 33   N N   ? TYR A 1   6 ?   0.793   7.528 -14.727 1.000 94.470 ? 6   TYR A N   1 
ATOM 34   C CA  ? TYR A 1   6 ?  -0.313   8.280 -15.309 1.000 94.470 ? 6   TYR A CA  1 
ATOM 35   C C   ? TYR A 1   6 ?  -1.442   8.457 -14.301 1.000 94.470 ? 6   TYR A C   1 
ATOM 36   C CB  ? TYR A 1   6 ?  -0.839   7.578 -16.564 1.000 94.470 ? 6   TYR A CB  1 
ATOM 37   O O   ? TYR A 1   6 ?  -1.479   7.776 -13.274 1.000 94.470 ? 6   TYR A O   1 
ATOM 38   C CG  ? TYR A 1   6 ?  -1.360   6.184 -16.307 1.000 94.470 ? 6   TYR A CG  1 
ATOM 39   C CD1 ? TYR A 1   6 ?  -0.503   5.086 -16.324 1.000 94.470 ? 6   TYR A CD1 1 
ATOM 40   C CD2 ? TYR A 1   6 ?  -2.708   5.963 -16.047 1.000 94.470 ? 6   TYR A CD2 1 
ATOM 41   C CE1 ? TYR A 1   6 ?  -0.978   3.800 -16.089 1.000 94.470 ? 6   TYR A CE1 1 
ATOM 42   C CE2 ? TYR A 1   6 ?  -3.194   4.681 -15.811 1.000 94.470 ? 6   TYR A CE2 1 
ATOM 43   O OH  ? TYR A 1   6 ?  -2.799   2.337 -15.601 1.000 94.470 ? 6   TYR A OH  1 
ATOM 44   C CZ  ? TYR A 1   6 ?  -2.323   3.608 -15.834 1.000 94.470 ? 6   TYR A CZ  1 
ATOM 45   N N   ? THR A 1   7 ?  -2.261   9.539 -14.530 1.000 95.760 ? 7   THR A N   1 
ATOM 46   C CA  ? THR A 1   7 ?  -3.459   9.682 -13.710 1.000 95.760 ? 7   THR A CA  1 
ATOM 47   C C   ? THR A 1   7 ?  -4.416   8.517 -13.944 1.000 95.760 ? 7   THR A C   1 
ATOM 48   C CB  ? THR A 1   7 ?  -4.181  11.010 -14.003 1.000 95.760 ? 7   THR A CB  1 
ATOM 49   O O   ? THR A 1   7 ?  -4.780   8.225 -15.085 1.000 95.760 ? 7   THR A O   1 
ATOM 50   C CG2 ? THR A 1   7 ?  -5.440  11.150 -13.155 1.000 95.760 ? 7   THR A CG2 1 
ATOM 51   O OG1 ? THR A 1   7 ?  -3.299  12.101 -13.713 1.000 95.760 ? 7   THR A OG1 1 
ATOM 52   N N   ? CYS A 1   8 ?  -4.784   7.833 -12.859 1.000 95.680 ? 8   CYS A N   1 
ATOM 53   C CA  ? CYS A 1   8 ?  -5.729   6.726 -12.948 1.000 95.680 ? 8   CYS A CA  1 
ATOM 54   C C   ? CYS A 1   8 ?  -7.089   7.207 -13.439 1.000 95.680 ? 8   CYS A C   1 
ATOM 55   C CB  ? CYS A 1   8 ?  -5.880   6.041 -11.590 1.000 95.680 ? 8   CYS A CB  1 
ATOM 56   O O   ? CYS A 1   8 ?  -7.492   8.336 -13.155 1.000 95.680 ? 8   CYS A O   1 
ATOM 57   S SG  ? CYS A 1   8 ?  -4.355   5.292 -10.978 1.000 95.680 ? 8   CYS A SG  1 
ATOM 58   N N   ? SER A 1   9 ?  -7.720   6.282 -14.186 1.000 96.050 ? 9   SER A N   1 
ATOM 59   C CA  ? SER A 1   9 ?  -9.102   6.603 -14.527 1.000 96.050 ? 9   SER A CA  1 
ATOM 60   C C   ? SER A 1   9 ?  -9.960   6.750 -13.276 1.000 96.050 ? 9   SER A C   1 
ATOM 61   C CB  ? SER A 1   9 ?  -9.693   5.525 -15.437 1.000 96.050 ? 9   SER A CB  1 
ATOM 62   O O   ? SER A 1   9 ?  -9.781   6.014 -12.303 1.000 96.050 ? 9   SER A O   1 
ATOM 63   O OG  ? SER A 1   9 ?  -8.991   5.464 -16.667 1.000 96.050 ? 9   SER A OG  1 
ATOM 64   N N   ? LYS A 1  10 ? -10.826   7.734 -13.312 1.000 95.000 ? 10  LYS A N   1 
ATOM 65   C CA  ? LYS A 1  10 ? -11.716   7.968 -12.178 1.000 95.000 ? 10  LYS A CA  1 
ATOM 66   C C   ? LYS A 1  10 ? -12.438   6.686 -11.773 1.000 95.000 ? 10  LYS A C   1 
ATOM 67   C CB  ? LYS A 1  10 ? -12.734   9.059 -12.511 1.000 95.000 ? 10  LYS A CB  1 
ATOM 68   O O   ? LYS A 1  10 ? -12.949   5.958 -12.627 1.000 95.000 ? 10  LYS A O   1 
ATOM 69   C CG  ? LYS A 1  10 ? -13.526   9.554 -11.310 1.000 95.000 ? 10  LYS A CG  1 
ATOM 70   C CD  ? LYS A 1  10 ? -14.417  10.734 -11.676 1.000 95.000 ? 10  LYS A CD  1 
ATOM 71   C CE  ? LYS A 1  10 ? -15.200  11.240 -10.471 1.000 95.000 ? 10  LYS A CE  1 
ATOM 72   N NZ  ? LYS A 1  10 ? -16.035  12.430 -10.813 1.000 95.000 ? 10  LYS A NZ  1 
ATOM 73   N N   ? ASN A 1  11 ? -12.334   6.313 -10.439 1.000 93.170 ? 11  ASN A N   1 
ATOM 74   C CA  ? ASN A 1  11 ? -13.055   5.215  -9.804 1.000 93.170 ? 11  ASN A CA  1 
ATOM 75   C C   ? ASN A 1  11 ? -12.564   3.859 -10.303 1.000 93.170 ? 11  ASN A C   1 
ATOM 76   C CB  ? ASN A 1  11 ? -14.561   5.354 -10.039 1.000 93.170 ? 11  ASN A CB  1 
ATOM 77   O O   ? ASN A 1  11 ? -13.247   2.847 -10.137 1.000 93.170 ? 11  ASN A O   1 
ATOM 78   C CG  ? ASN A 1  11 ? -15.120   6.652  -9.491 1.000 93.170 ? 11  ASN A CG  1 
ATOM 79   N ND2 ? ASN A 1  11 ? -16.102   7.215 -10.185 1.000 93.170 ? 11  ASN A ND2 1 
ATOM 80   O OD1 ? ASN A 1  11 ? -14.673   7.145  -8.452 1.000 93.170 ? 11  ASN A OD1 1 
ATOM 81   N N   ? SER A 1  12 ? -11.445   3.794 -10.952 1.000 95.670 ? 12  SER A N   1 
ATOM 82   C CA  ? SER A 1  12 ? -10.895   2.573 -11.533 1.000 95.670 ? 12  SER A CA  1 
ATOM 83   C C   ? SER A 1  12 ? -10.246   1.698 -10.467 1.000 95.670 ? 12  SER A C   1 
ATOM 84   C CB  ? SER A 1  12 ?  -9.874   2.910 -12.620 1.000 95.670 ? 12  SER A CB  1 
ATOM 85   O O   ? SER A 1  12 ? -10.000   0.512 -10.695 1.000 95.670 ? 12  SER A O   1 
ATOM 86   O OG  ? SER A 1  12 ?  -8.790   3.646 -12.081 1.000 95.670 ? 12  SER A OG  1 
ATOM 87   N N   ? LEU A 1  13 ?  -9.980   2.168  -9.284 1.000 97.270 ? 13  LEU A N   1 
ATOM 88   C CA  ? LEU A 1  13 ?  -9.335   1.434  -8.201 1.000 97.270 ? 13  LEU A CA  1 
ATOM 89   C C   ? LEU A 1  13 ? -10.115   1.587  -6.900 1.000 97.270 ? 13  LEU A C   1 
ATOM 90   C CB  ? LEU A 1  13 ?  -7.896   1.919  -8.007 1.000 97.270 ? 13  LEU A CB  1 
ATOM 91   O O   ? LEU A 1  13 ?  -9.689   2.309  -5.997 1.000 97.270 ? 13  LEU A O   1 
ATOM 92   C CG  ? LEU A 1  13 ?  -7.012   1.939  -9.255 1.000 97.270 ? 13  LEU A CG  1 
ATOM 93   C CD1 ? LEU A 1  13 ?  -5.601   2.393  -8.899 1.000 97.270 ? 13  LEU A CD1 1 
ATOM 94   C CD2 ? LEU A 1  13 ?  -6.987   0.564  -9.915 1.000 97.270 ? 13  LEU A CD2 1 
ATOM 95   N N   ? PRO A 1  14 ? -11.261   0.911  -6.744 1.000 97.620 ? 14  PRO A N   1 
ATOM 96   C CA  ? PRO A 1  14 ? -12.186   1.098  -5.624 1.000 97.620 ? 14  PRO A CA  1 
ATOM 97   C C   ? PRO A 1  14 ? -11.668   0.489  -4.323 1.000 97.620 ? 14  PRO A C   1 
ATOM 98   C CB  ? PRO A 1  14 ? -13.456   0.384  -6.094 1.000 97.620 ? 14  PRO A CB  1 
ATOM 99   O O   ? PRO A 1  14 ? -12.221   0.751  -3.252 1.000 97.620 ? 14  PRO A O   1 
ATOM 100  C CG  ? PRO A 1  14 ? -12.978  -0.653  -7.057 1.000 97.620 ? 14  PRO A CG  1 
ATOM 101  C CD  ? PRO A 1  14 ? -11.809  -0.095  -7.818 1.000 97.620 ? 14  PRO A CD  1 
ATOM 102  N N   ? TYR A 1  15 ? -10.489  -0.246  -4.370 1.000 98.380 ? 15  TYR A N   1 
ATOM 103  C CA  ? TYR A 1  15 ?  -9.879  -0.850  -3.191 1.000 98.380 ? 15  TYR A CA  1 
ATOM 104  C C   ? TYR A 1  15 ?  -8.817   0.066  -2.595 1.000 98.380 ? 15  TYR A C   1 
ATOM 105  C CB  ? TYR A 1  15 ?  -9.261  -2.208  -3.541 1.000 98.380 ? 15  TYR A CB  1 
ATOM 106  O O   ? TYR A 1  15 ?  -8.323  -0.181  -1.493 1.000 98.380 ? 15  TYR A O   1 
ATOM 107  C CG  ? TYR A 1  15 ?  -8.368  -2.172  -4.757 1.000 98.380 ? 15  TYR A CG  1 
ATOM 108  C CD1 ? TYR A 1  15 ?  -8.811  -2.660  -5.985 1.000 98.380 ? 15  TYR A CD1 1 
ATOM 109  C CD2 ? TYR A 1  15 ?  -7.080  -1.653  -4.682 1.000 98.380 ? 15  TYR A CD2 1 
ATOM 110  C CE1 ? TYR A 1  15 ?  -7.991  -2.631  -7.108 1.000 98.380 ? 15  TYR A CE1 1 
ATOM 111  C CE2 ? TYR A 1  15 ?  -6.252  -1.619  -5.798 1.000 98.380 ? 15  TYR A CE2 1 
ATOM 112  O OH  ? TYR A 1  15 ?  -5.899  -2.078  -8.114 1.000 98.380 ? 15  TYR A OH  1 
ATOM 113  C CZ  ? TYR A 1  15 ?  -6.715  -2.109  -7.005 1.000 98.380 ? 15  TYR A CZ  1 
ATOM 114  N N   ? GLN A 1  16 ?  -8.315   1.077  -3.342 1.000 97.960 ? 16  GLN A N   1 
ATOM 115  C CA  ? GLN A 1  16 ?  -7.274   1.997  -2.895 1.000 97.960 ? 16  GLN A CA  1 
ATOM 116  C C   ? GLN A 1  16 ?  -7.753   2.840  -1.717 1.000 97.960 ? 16  GLN A C   1 
ATOM 117  C CB  ? GLN A 1  16 ?  -6.830   2.904  -4.044 1.000 97.960 ? 16  GLN A CB  1 
ATOM 118  O O   ? GLN A 1  16 ?  -8.823   3.449  -1.776 1.000 97.960 ? 16  GLN A O   1 
ATOM 119  C CG  ? GLN A 1  16 ?  -5.742   3.897  -3.658 1.000 97.960 ? 16  GLN A CG  1 
ATOM 120  C CD  ? GLN A 1  16 ?  -4.399   3.232  -3.419 1.000 97.960 ? 16  GLN A CD  1 
ATOM 121  N NE2 ? GLN A 1  16 ?  -3.684   3.691  -2.397 1.000 97.960 ? 16  GLN A NE2 1 
ATOM 122  O OE1 ? GLN A 1  16 ?  -4.008   2.314  -4.146 1.000 97.960 ? 16  GLN A OE1 1 
ATOM 123  N N   ? VAL A 1  17 ?  -6.871   2.927  -0.701 1.000 97.840 ? 17  VAL A N   1 
ATOM 124  C CA  ? VAL A 1  17 ?  -7.227   3.634   0.525 1.000 97.840 ? 17  VAL A CA  1 
ATOM 125  C C   ? VAL A 1  17 ?  -6.195   4.723   0.812 1.000 97.840 ? 17  VAL A C   1 
ATOM 126  C CB  ? VAL A 1  17 ?  -7.332   2.669   1.727 1.000 97.840 ? 17  VAL A CB  1 
ATOM 127  O O   ? VAL A 1  17 ?  -4.997   4.521   0.602 1.000 97.840 ? 17  VAL A O   1 
ATOM 128  C CG1 ? VAL A 1  17 ?  -7.563   3.444   3.023 1.000 97.840 ? 17  VAL A CG1 1 
ATOM 129  C CG2 ? VAL A 1  17 ?  -8.452   1.655   1.500 1.000 97.840 ? 17  VAL A CG2 1 
ATOM 130  N N   ? SER A 1  18 ?  -6.728   5.844   1.255 1.000 97.600 ? 18  SER A N   1 
ATOM 131  C CA  ? SER A 1  18 ?  -5.869   6.880   1.820 1.000 97.600 ? 18  SER A CA  1 
ATOM 132  C C   ? SER A 1  18 ?  -5.838   6.803   3.343 1.000 97.600 ? 18  SER A C   1 
ATOM 133  C CB  ? SER A 1  18 ?  -6.342   8.267   1.381 1.000 97.600 ? 18  SER A CB  1 
ATOM 134  O O   ? SER A 1  18 ?  -6.880   6.899   3.996 1.000 97.600 ? 18  SER A O   1 
ATOM 135  O OG  ? SER A 1  18 ?  -5.591   9.282   2.025 1.000 97.600 ? 18  SER A OG  1 
ATOM 136  N N   ? LEU A 1  19 ?  -4.655   6.589   3.858 1.000 97.820 ? 19  LEU A N   1 
ATOM 137  C CA  ? LEU A 1  19 ?  -4.486   6.704   5.302 1.000 97.820 ? 19  LEU A CA  1 
ATOM 138  C C   ? LEU A 1  19 ?  -4.240   8.153   5.707 1.000 97.820 ? 19  LEU A C   1 
ATOM 139  C CB  ? LEU A 1  19 ?  -3.327   5.825   5.778 1.000 97.820 ? 19  LEU A CB  1 
ATOM 140  O O   ? LEU A 1  19 ?  -3.321   8.797   5.197 1.000 97.820 ? 19  LEU A O   1 
ATOM 141  C CG  ? LEU A 1  19 ?  -3.388   4.348   5.383 1.000 97.820 ? 19  LEU A CG  1 
ATOM 142  C CD1 ? LEU A 1  19 ?  -2.282   3.566   6.082 1.000 97.820 ? 19  LEU A CD1 1 
ATOM 143  C CD2 ? LEU A 1  19 ?  -4.756   3.762   5.715 1.000 97.820 ? 19  LEU A CD2 1 
ATOM 144  N N   ? ASN A 1  20 ?  -5.067   8.576   6.678 1.000 96.840 ? 20  ASN A N   1 
ATOM 145  C CA  ? ASN A 1  20 ?  -5.120  10.004   6.973 1.000 96.840 ? 20  ASN A CA  1 
ATOM 146  C C   ? ASN A 1  20 ?  -4.976  10.273   8.468 1.000 96.840 ? 20  ASN A C   1 
ATOM 147  C CB  ? ASN A 1  20 ?  -6.421  10.613   6.447 1.000 96.840 ? 20  ASN A CB  1 
ATOM 148  O O   ? ASN A 1  20 ?  -5.617   9.612   9.287 1.000 96.840 ? 20  ASN A O   1 
ATOM 149  C CG  ? ASN A 1  20 ?  -6.416  12.129   6.492 1.000 96.840 ? 20  ASN A CG  1 
ATOM 150  N ND2 ? ASN A 1  20 ?  -6.292  12.756   5.328 1.000 96.840 ? 20  ASN A ND2 1 
ATOM 151  O OD1 ? ASN A 1  20 ?  -6.522  12.730   7.563 1.000 96.840 ? 20  ASN A OD1 1 
ATOM 152  N N   ? ALA A 1  21 ?  -4.066  11.218   8.885 1.000 95.070 ? 21  ALA A N   1 
ATOM 153  C CA  ? ALA A 1  21 ?  -3.895  11.736  10.240 1.000 95.070 ? 21  ALA A CA  1 
ATOM 154  C C   ? ALA A 1  21 ?  -3.970  13.260  10.258 1.000 95.070 ? 21  ALA A C   1 
ATOM 155  C CB  ? ALA A 1  21 ?  -2.567  11.265  10.827 1.000 95.070 ? 21  ALA A CB  1 
ATOM 156  O O   ? ALA A 1  21 ?  -3.185  13.918  10.945 1.000 95.070 ? 21  ALA A O   1 
ATOM 157  N N   ? GLY A 1  22 ?  -4.826  13.843   9.534 1.000 93.160 ? 22  GLY A N   1 
ATOM 158  C CA  ? GLY A 1  22 ?  -4.895  15.274   9.286 1.000 93.160 ? 22  GLY A CA  1 
ATOM 159  C C   ? GLY A 1  22 ?  -4.410  15.663   7.902 1.000 93.160 ? 22  GLY A C   1 
ATOM 160  O O   ? GLY A 1  22 ?  -4.684  16.769   7.431 1.000 93.160 ? 22  GLY A O   1 
ATOM 161  N N   ? TYR A 1  23 ?  -3.696  14.750   7.357 1.000 92.960 ? 23  TYR A N   1 
ATOM 162  C CA  ? TYR A 1  23 ?  -3.221  14.774   5.978 1.000 92.960 ? 23  TYR A CA  1 
ATOM 163  C C   ? TYR A 1  23 ?  -2.974  13.362   5.461 1.000 92.960 ? 23  TYR A C   1 
ATOM 164  C CB  ? TYR A 1  23 ?  -1.938  15.603   5.866 1.000 92.960 ? 23  TYR A CB  1 
ATOM 165  O O   ? TYR A 1  23 ?  -2.803  12.428   6.248 1.000 92.960 ? 23  TYR A O   1 
ATOM 166  C CG  ? TYR A 1  23 ?  -0.765  15.009   6.607 1.000 92.960 ? 23  TYR A CG  1 
ATOM 167  C CD1 ? TYR A 1  23 ?  -0.552  15.292   7.954 1.000 92.960 ? 23  TYR A CD1 1 
ATOM 168  C CD2 ? TYR A 1  23 ?   0.133  14.166   5.961 1.000 92.960 ? 23  TYR A CD2 1 
ATOM 169  C CE1 ? TYR A 1  23 ?   0.529  14.749   8.640 1.000 92.960 ? 23  TYR A CE1 1 
ATOM 170  C CE2 ? TYR A 1  23 ?   1.218  13.617   6.638 1.000 92.960 ? 23  TYR A CE2 1 
ATOM 171  O OH  ? TYR A 1  23 ?   2.479  13.373   8.650 1.000 92.960 ? 23  TYR A OH  1 
ATOM 172  C CZ  ? TYR A 1  23 ?   1.407  13.913   7.975 1.000 92.960 ? 23  TYR A CZ  1 
ATOM 173  N N   ? HIS A 1  24 ?  -3.010  13.217   4.203 1.000 93.860 ? 24  HIS A N   1 
ATOM 174  C CA  ? HIS A 1  24 ?  -2.621  11.945   3.604 1.000 93.860 ? 24  HIS A CA  1 
ATOM 175  C C   ? HIS A 1  24 ?  -1.152  11.636   3.872 1.000 93.860 ? 24  HIS A C   1 
ATOM 176  C CB  ? HIS A 1  24 ?  -2.888  11.959   2.098 1.000 93.860 ? 24  HIS A CB  1 
ATOM 177  O O   ? HIS A 1  24 ?  -0.278  12.458   3.587 1.000 93.860 ? 24  HIS A O   1 
ATOM 178  C CG  ? HIS A 1  24 ?  -2.307  10.786   1.374 1.000 93.860 ? 24  HIS A CG  1 
ATOM 179  C CD2 ? HIS A 1  24 ?  -1.137  10.641   0.710 1.000 93.860 ? 24  HIS A CD2 1 
ATOM 180  N ND1 ? HIS A 1  24 ?  -2.958   9.575   1.279 1.000 93.860 ? 24  HIS A ND1 1 
ATOM 181  C CE1 ? HIS A 1  24 ?  -2.210   8.733   0.585 1.000 93.860 ? 24  HIS A CE1 1 
ATOM 182  N NE2 ? HIS A 1  24 ?  -1.100   9.356   0.228 1.000 93.860 ? 24  HIS A NE2 1 
ATOM 183  N N   ? PHE A 1  25 ?  -0.906  10.397   4.386 1.000 94.190 ? 25  PHE A N   1 
ATOM 184  C CA  ? PHE A 1  25 ?   0.502  10.129   4.655 1.000 94.190 ? 25  PHE A CA  1 
ATOM 185  C C   ? PHE A 1  25 ?   0.899   8.752   4.138 1.000 94.190 ? 25  PHE A C   1 
ATOM 186  C CB  ? PHE A 1  25 ?   0.792  10.230   6.156 1.000 94.190 ? 25  PHE A CB  1 
ATOM 187  O O   ? PHE A 1  25 ?   2.085   8.469   3.956 1.000 94.190 ? 25  PHE A O   1 
ATOM 188  C CG  ? PHE A 1  25 ?   0.178   9.123   6.969 1.000 94.190 ? 25  PHE A CG  1 
ATOM 189  C CD1 ? PHE A 1  25 ?  -1.115   9.241   7.464 1.000 94.190 ? 25  PHE A CD1 1 
ATOM 190  C CD2 ? PHE A 1  25 ?   0.893   7.964   7.239 1.000 94.190 ? 25  PHE A CD2 1 
ATOM 191  C CE1 ? PHE A 1  25 ?  -1.687   8.218   8.218 1.000 94.190 ? 25  PHE A CE1 1 
ATOM 192  C CE2 ? PHE A 1  25 ?   0.329   6.938   7.991 1.000 94.190 ? 25  PHE A CE2 1 
ATOM 193  C CZ  ? PHE A 1  25 ?  -0.961   7.067   8.480 1.000 94.190 ? 25  PHE A CZ  1 
ATOM 194  N N   ? CYS A 1  26 ?  -0.035   7.863   3.902 1.000 96.680 ? 26  CYS A N   1 
ATOM 195  C CA  ? CYS A 1  26 ?   0.216   6.534   3.357 1.000 96.680 ? 26  CYS A CA  1 
ATOM 196  C C   ? CYS A 1  26 ?  -1.020   5.993   2.648 1.000 96.680 ? 26  CYS A C   1 
ATOM 197  C CB  ? CYS A 1  26 ?   0.641   5.571   4.466 1.000 96.680 ? 26  CYS A CB  1 
ATOM 198  O O   ? CYS A 1  26 ?  -2.116   6.535   2.800 1.000 96.680 ? 26  CYS A O   1 
ATOM 199  S SG  ? CYS A 1  26 ?   2.414   5.591   4.808 1.000 96.680 ? 26  CYS A SG  1 
ATOM 200  N N   ? GLY A 1  27 ?  -0.770   4.965   1.879 1.000 97.230 ? 27  GLY A N   1 
ATOM 201  C CA  ? GLY A 1  27 ?  -1.867   4.254   1.242 1.000 97.230 ? 27  GLY A CA  1 
ATOM 202  C C   ? GLY A 1  27 ?  -2.177   2.922   1.899 1.000 97.230 ? 27  GLY A C   1 
ATOM 203  O O   ? GLY A 1  27 ?  -1.553   2.556   2.897 1.000 97.230 ? 27  GLY A O   1 
ATOM 204  N N   ? GLY A 1  28 ?  -3.151   2.194   1.403 1.000 98.130 ? 28  GLY A N   1 
ATOM 205  C CA  ? GLY A 1  28 ?  -3.575   0.860   1.795 1.000 98.130 ? 28  GLY A CA  1 
ATOM 206  C C   ? GLY A 1  28 ?  -4.528   0.221   0.803 1.000 98.130 ? 28  GLY A C   1 
ATOM 207  O O   ? GLY A 1  28 ?  -4.799   0.787  -0.258 1.000 98.130 ? 28  GLY A O   1 
ATOM 208  N N   ? ALA A 1  29 ?  -4.925  -1.007   1.168 1.000 98.630 ? 29  ALA A N   1 
ATOM 209  C CA  ? ALA A 1  29 ?  -5.883  -1.746   0.350 1.000 98.630 ? 29  ALA A CA  1 
ATOM 210  C C   ? ALA A 1  29 ?  -6.987  -2.353   1.212 1.000 98.630 ? 29  ALA A C   1 
ATOM 211  C CB  ? ALA A 1  29 ?  -5.173  -2.838  -0.446 1.000 98.630 ? 29  ALA A CB  1 
ATOM 212  O O   ? ALA A 1  29 ?  -6.707  -3.001   2.224 1.000 98.630 ? 29  ALA A O   1 
ATOM 213  N N   ? LEU A 1  30 ?  -8.213  -2.043   0.777 1.000 98.750 ? 30  LEU A N   1 
ATOM 214  C CA  ? LEU A 1  30 ?  -9.358  -2.670   1.428 1.000 98.750 ? 30  LEU A CA  1 
ATOM 215  C C   ? LEU A 1  30 ?  -9.486  -4.132   1.013 1.000 98.750 ? 30  LEU A C   1 
ATOM 216  C CB  ? LEU A 1  30 ? -10.647  -1.917   1.089 1.000 98.750 ? 30  LEU A CB  1 
ATOM 217  O O   ? LEU A 1  30 ?  -9.654  -4.434  -0.171 1.000 98.750 ? 30  LEU A O   1 
ATOM 218  C CG  ? LEU A 1  30 ? -11.909  -2.365   1.828 1.000 98.750 ? 30  LEU A CG  1 
ATOM 219  C CD1 ? LEU A 1  30 ? -11.776  -2.085   3.321 1.000 98.750 ? 30  LEU A CD1 1 
ATOM 220  C CD2 ? LEU A 1  30 ? -13.140  -1.670   1.255 1.000 98.750 ? 30  LEU A CD2 1 
ATOM 221  N N   ? ILE A 1  31 ?  -9.424  -5.096   1.989 1.000 98.560 ? 31  ILE A N   1 
ATOM 222  C CA  ? ILE A 1  31 ?  -9.357  -6.512   1.645 1.000 98.560 ? 31  ILE A CA  1 
ATOM 223  C C   ? ILE A 1  31 ? -10.647  -7.208   2.072 1.000 98.560 ? 31  ILE A C   1 
ATOM 224  C CB  ? ILE A 1  31 ?  -8.136  -7.196   2.300 1.000 98.560 ? 31  ILE A CB  1 
ATOM 225  O O   ? ILE A 1  31 ? -10.944  -8.314   1.614 1.000 98.560 ? 31  ILE A O   1 
ATOM 226  C CG1 ? ILE A 1  31 ?  -8.147  -6.968   3.816 1.000 98.560 ? 31  ILE A CG1 1 
ATOM 227  C CG2 ? ILE A 1  31 ?  -6.833  -6.686   1.679 1.000 98.560 ? 31  ILE A CG2 1 
ATOM 228  C CD1 ? ILE A 1  31 ?  -7.109  -7.786   4.573 1.000 98.560 ? 31  ILE A CD1 1 
ATOM 229  N N   ? ASN A 1  32 ? -11.530  -6.555   2.865 1.000 98.170 ? 32  ASN A N   1 
ATOM 230  C CA  ? ASN A 1  32 ? -12.943  -6.793   3.140 1.000 98.170 ? 32  ASN A CA  1 
ATOM 231  C C   ? ASN A 1  32 ? -13.621  -5.550   3.709 1.000 98.170 ? 32  ASN A C   1 
ATOM 232  C CB  ? ASN A 1  32 ? -13.111  -7.975   4.098 1.000 98.170 ? 32  ASN A CB  1 
ATOM 233  O O   ? ASN A 1  32 ? -13.044  -4.462   3.694 1.000 98.170 ? 32  ASN A O   1 
ATOM 234  C CG  ? ASN A 1  32 ? -12.560  -7.689   5.481 1.000 98.170 ? 32  ASN A CG  1 
ATOM 235  N ND2 ? ASN A 1  32 ? -12.007  -8.712   6.122 1.000 98.170 ? 32  ASN A ND2 1 
ATOM 236  O OD1 ? ASN A 1  32 ? -12.631  -6.559   5.969 1.000 98.170 ? 32  ASN A OD1 1 
ATOM 237  N N   ? SER A 1  33 ? -14.978  -5.701   4.143 1.000 98.320 ? 33  SER A N   1 
ATOM 238  C CA  ? SER A 1  33 ? -15.730  -4.498   4.485 1.000 98.320 ? 33  SER A CA  1 
ATOM 239  C C   ? SER A 1  33 ? -15.203  -3.863   5.768 1.000 98.320 ? 33  SER A C   1 
ATOM 240  C CB  ? SER A 1  33 ? -17.217  -4.820   4.639 1.000 98.320 ? 33  SER A CB  1 
ATOM 241  O O   ? SER A 1  33 ? -15.530  -2.715   6.078 1.000 98.320 ? 33  SER A O   1 
ATOM 242  O OG  ? SER A 1  33 ? -17.420  -5.780   5.662 1.000 98.320 ? 33  SER A OG  1 
ATOM 243  N N   ? ARG A 1  34 ? -14.175  -4.572   6.502 1.000 98.520 ? 34  ARG A N   1 
ATOM 244  C CA  ? ARG A 1  34 ? -13.778  -4.080   7.818 1.000 98.520 ? 34  ARG A CA  1 
ATOM 245  C C   ? ARG A 1  34 ? -12.261  -3.956   7.920 1.000 98.520 ? 34  ARG A C   1 
ATOM 246  C CB  ? ARG A 1  34 ? -14.304  -5.003   8.919 1.000 98.520 ? 34  ARG A CB  1 
ATOM 247  O O   ? ARG A 1  34 ? -11.741  -3.454   8.919 1.000 98.520 ? 34  ARG A O   1 
ATOM 248  C CG  ? ARG A 1  34 ? -15.791  -4.848   9.194 1.000 98.520 ? 34  ARG A CG  1 
ATOM 249  C CD  ? ARG A 1  34 ? -16.221  -5.633  10.426 1.000 98.520 ? 34  ARG A CD  1 
ATOM 250  N NE  ? ARG A 1  34 ? -17.675  -5.686  10.551 1.000 98.520 ? 34  ARG A NE  1 
ATOM 251  N NH1 ? ARG A 1  34 ? -17.751  -4.547  12.559 1.000 98.520 ? 34  ARG A NH1 1 
ATOM 252  N NH2 ? ARG A 1  34 ? -19.689  -5.273  11.574 1.000 98.520 ? 34  ARG A NH2 1 
ATOM 253  C CZ  ? ARG A 1  34 ? -18.368  -5.169  11.561 1.000 98.520 ? 34  ARG A CZ  1 
ATOM 254  N N   ? TRP A 1  35 ? -11.487  -4.457   6.935 1.000 98.750 ? 35  TRP A N   1 
ATOM 255  C CA  ? TRP A 1  35 ? -10.044  -4.528   7.139 1.000 98.750 ? 35  TRP A CA  1 
ATOM 256  C C   ? TRP A 1  35 ?  -9.295  -3.919   5.958 1.000 98.750 ? 35  TRP A C   1 
ATOM 257  C CB  ? TRP A 1  35 ?  -9.601  -5.979   7.347 1.000 98.750 ? 35  TRP A CB  1 
ATOM 258  O O   ? TRP A 1  35 ?  -9.674  -4.126   4.802 1.000 98.750 ? 35  TRP A O   1 
ATOM 259  C CG  ? TRP A 1  35 ? -10.031  -6.565   8.658 1.000 98.750 ? 35  TRP A CG  1 
ATOM 260  C CD1 ? TRP A 1  35 ? -11.154  -7.307   8.900 1.000 98.750 ? 35  TRP A CD1 1 
ATOM 261  C CD2 ? TRP A 1  35 ?  -9.346  -6.454   9.909 1.000 98.750 ? 35  TRP A CD2 1 
ATOM 262  C CE2 ? TRP A 1  35 ? -10.111  -7.154  10.868 1.000 98.750 ? 35  TRP A CE2 1 
ATOM 263  C CE3 ? TRP A 1  35 ?  -8.157  -5.831  10.313 1.000 98.750 ? 35  TRP A CE3 1 
ATOM 264  N NE1 ? TRP A 1  35 ? -11.208  -7.664  10.227 1.000 98.750 ? 35  TRP A NE1 1 
ATOM 265  C CH2 ? TRP A 1  35 ?  -8.558  -6.628  12.576 1.000 98.750 ? 35  TRP A CH2 1 
ATOM 266  C CZ2 ? TRP A 1  35 ?  -9.725  -7.247  12.208 1.000 98.750 ? 35  TRP A CZ2 1 
ATOM 267  C CZ3 ? TRP A 1  35 ?  -7.775  -5.925  11.646 1.000 98.750 ? 35  TRP A CZ3 1 
ATOM 268  N N   ? VAL A 1  36 ?  -8.258  -3.166   6.296 1.000 98.790 ? 36  VAL A N   1 
ATOM 269  C CA  ? VAL A 1  36 ?  -7.308  -2.564   5.367 1.000 98.790 ? 36  VAL A CA  1 
ATOM 270  C C   ? VAL A 1  36 ?  -5.911  -3.129   5.617 1.000 98.790 ? 36  VAL A C   1 
ATOM 271  C CB  ? VAL A 1  36 ?  -7.290  -1.024   5.492 1.000 98.790 ? 36  VAL A CB  1 
ATOM 272  O O   ? VAL A 1  36 ?  -5.502  -3.302   6.768 1.000 98.790 ? 36  VAL A O   1 
ATOM 273  C CG1 ? VAL A 1  36 ?  -6.201  -0.422   4.606 1.000 98.790 ? 36  VAL A CG1 1 
ATOM 274  C CG2 ? VAL A 1  36 ?  -8.656  -0.444   5.133 1.000 98.790 ? 36  VAL A CG2 1 
ATOM 275  N N   ? VAL A 1  37 ?  -5.257  -3.486   4.532 1.000 98.700 ? 37  VAL A N   1 
ATOM 276  C CA  ? VAL A 1  37 ?  -3.860  -3.898   4.628 1.000 98.700 ? 37  VAL A CA  1 
ATOM 277  C C   ? VAL A 1  37 ?  -2.952  -2.757   4.178 1.000 98.700 ? 37  VAL A C   1 
ATOM 278  C CB  ? VAL A 1  37 ?  -3.583  -5.164   3.787 1.000 98.700 ? 37  VAL A CB  1 
ATOM 279  O O   ? VAL A 1  37 ?  -3.246  -2.071   3.196 1.000 98.700 ? 37  VAL A O   1 
ATOM 280  C CG1 ? VAL A 1  37 ?  -3.719  -4.862   2.296 1.000 98.700 ? 37  VAL A CG1 1 
ATOM 281  C CG2 ? VAL A 1  37 ?  -2.193  -5.717   4.098 1.000 98.700 ? 37  VAL A CG2 1 
ATOM 282  N N   ? SER A 1  38 ?  -1.813  -2.476   4.905 1.000 98.600 ? 38  SER A N   1 
ATOM 283  C CA  ? SER A 1  38 ?  -0.851  -1.415   4.624 1.000 98.600 ? 38  SER A CA  1 
ATOM 284  C C   ? SER A 1  38 ?   0.537  -1.774   5.144 1.000 98.600 ? 38  SER A C   1 
ATOM 285  C CB  ? SER A 1  38 ?  -1.312  -0.095   5.244 1.000 98.600 ? 38  SER A CB  1 
ATOM 286  O O   ? SER A 1  38 ?   0.775  -2.909   5.561 1.000 98.600 ? 38  SER A O   1 
ATOM 287  O OG  ? SER A 1  38 ?  -0.552   0.990   4.740 1.000 98.600 ? 38  SER A OG  1 
ATOM 288  N N   ? ALA A 1  39 ?   1.430  -0.884   4.986 1.000 98.400 ? 39  ALA A N   1 
ATOM 289  C CA  ? ALA A 1  39 ?   2.797  -1.115   5.447 1.000 98.400 ? 39  ALA A CA  1 
ATOM 290  C C   ? ALA A 1  39 ?   2.931  -0.815   6.938 1.000 98.400 ? 39  ALA A C   1 
ATOM 291  C CB  ? ALA A 1  39 ?   3.780  -0.264   4.646 1.000 98.400 ? 39  ALA A CB  1 
ATOM 292  O O   ? ALA A 1  39 ?   2.366   0.163   7.434 1.000 98.400 ? 39  ALA A O   1 
ATOM 293  N N   ? ALA A 1  40 ?   3.671  -1.626   7.632 1.000 98.300 ? 40  ALA A N   1 
ATOM 294  C CA  ? ALA A 1  40 ?   3.909  -1.460   9.063 1.000 98.300 ? 40  ALA A CA  1 
ATOM 295  C C   ? ALA A 1  40 ?   4.651  -0.158   9.350 1.000 98.300 ? 40  ALA A C   1 
ATOM 296  C CB  ? ALA A 1  40 ?   4.694  -2.649   9.613 1.000 98.300 ? 40  ALA A CB  1 
ATOM 297  O O   ? ALA A 1  40 ?   4.456   0.456  10.402 1.000 98.300 ? 40  ALA A O   1 
ATOM 298  N N   ? HIS A 1  41 ?   5.519   0.252   8.477 1.000 97.340 ? 41  HIS A N   1 
ATOM 299  C CA  ? HIS A 1  41 ?   6.303   1.465   8.684 1.000 97.340 ? 41  HIS A CA  1 
ATOM 300  C C   ? HIS A 1  41 ?   5.432   2.711   8.568 1.000 97.340 ? 41  HIS A C   1 
ATOM 301  C CB  ? HIS A 1  41 ?   7.456   1.535   7.681 1.000 97.340 ? 41  HIS A CB  1 
ATOM 302  O O   ? HIS A 1  41 ?   5.873   3.815   8.895 1.000 97.340 ? 41  HIS A O   1 
ATOM 303  C CG  ? HIS A 1  41 ?   7.024   1.885   6.293 1.000 97.340 ? 41  HIS A CG  1 
ATOM 304  C CD2 ? HIS A 1  41 ?   6.843   3.086   5.695 1.000 97.340 ? 41  HIS A CD2 1 
ATOM 305  N ND1 ? HIS A 1  41 ?   6.719   0.931   5.346 1.000 97.340 ? 41  HIS A ND1 1 
ATOM 306  C CE1 ? HIS A 1  41 ?   6.369   1.533   4.221 1.000 97.340 ? 41  HIS A CE1 1 
ATOM 307  N NE2 ? HIS A 1  41 ?   6.436   2.840   4.406 1.000 97.340 ? 41  HIS A NE2 1 
ATOM 308  N N   ? CYS A 1  42 ?   4.142   2.531   8.223 1.000 97.280 ? 42  CYS A N   1 
ATOM 309  C CA  ? CYS A 1  42 ?   3.167   3.612   8.133 1.000 97.280 ? 42  CYS A CA  1 
ATOM 310  C C   ? CYS A 1  42 ?   2.394   3.759   9.438 1.000 97.280 ? 42  CYS A C   1 
ATOM 311  C CB  ? CYS A 1  42 ?   2.195   3.362   6.980 1.000 97.280 ? 42  CYS A CB  1 
ATOM 312  O O   ? CYS A 1  42 ?   1.447   4.543   9.518 1.000 97.280 ? 42  CYS A O   1 
ATOM 313  S SG  ? CYS A 1  42 ?   2.919   3.631   5.347 1.000 97.280 ? 42  CYS A SG  1 
ATOM 314  N N   ? TYR A 1  43 ?   2.774   3.162  10.515 1.000 97.490 ? 43  TYR A N   1 
ATOM 315  C CA  ? TYR A 1  43 ?   2.008   3.041  11.751 1.000 97.490 ? 43  TYR A CA  1 
ATOM 316  C C   ? TYR A 1  43 ?   1.815   4.403  12.408 1.000 97.490 ? 43  TYR A C   1 
ATOM 317  C CB  ? TYR A 1  43 ?   2.705   2.086  12.724 1.000 97.490 ? 43  TYR A CB  1 
ATOM 318  O O   ? TYR A 1  43 ?   2.757   5.192  12.503 1.000 97.490 ? 43  TYR A O   1 
ATOM 319  C CG  ? TYR A 1  43 ?   2.042   2.010  14.079 1.000 97.490 ? 43  TYR A CG  1 
ATOM 320  C CD1 ? TYR A 1  43 ?   2.451   2.836  15.123 1.000 97.490 ? 43  TYR A CD1 1 
ATOM 321  C CD2 ? TYR A 1  43 ?   1.008   1.111  14.317 1.000 97.490 ? 43  TYR A CD2 1 
ATOM 322  C CE1 ? TYR A 1  43 ?   1.845   2.768  16.373 1.000 97.490 ? 43  TYR A CE1 1 
ATOM 323  C CE2 ? TYR A 1  43 ?   0.395   1.035  15.563 1.000 97.490 ? 43  TYR A CE2 1 
ATOM 324  O OH  ? TYR A 1  43 ?   0.216   1.795  17.819 1.000 97.490 ? 43  TYR A OH  1 
ATOM 325  C CZ  ? TYR A 1  43 ?   0.820   1.866  16.583 1.000 97.490 ? 43  TYR A CZ  1 
ATOM 326  N N   ? LYS A 1  44 ?   0.581   4.597  12.804 1.000 96.800 ? 44  LYS A N   1 
ATOM 327  C CA  ? LYS A 1  44 ?   0.121   5.643  13.712 1.000 96.800 ? 44  LYS A CA  1 
ATOM 328  C C   ? LYS A 1  44 ?  -0.953   5.116  14.659 1.000 96.800 ? 44  LYS A C   1 
ATOM 329  C CB  ? LYS A 1  44 ?  -0.417   6.839  12.924 1.000 96.800 ? 44  LYS A CB  1 
ATOM 330  O O   ? LYS A 1  44 ?  -1.711   4.210  14.305 1.000 96.800 ? 44  LYS A O   1 
ATOM 331  C CG  ? LYS A 1  44 ?   0.638   7.561  12.098 1.000 96.800 ? 44  LYS A CG  1 
ATOM 332  C CD  ? LYS A 1  44 ?   0.083   8.835  11.475 1.000 96.800 ? 44  LYS A CD  1 
ATOM 333  C CE  ? LYS A 1  44 ?   1.142   9.567  10.660 1.000 96.800 ? 44  LYS A CE  1 
ATOM 334  N NZ  ? LYS A 1  44 ?   1.943  10.501  11.506 1.000 96.800 ? 44  LYS A NZ  1 
ATOM 335  N N   ? SER A 1  45 ?  -1.017   5.714  15.989 1.000 91.530 ? 45  SER A N   1 
ATOM 336  C CA  ? SER A 1  45 ?  -1.923   5.230  17.025 1.000 91.530 ? 45  SER A CA  1 
ATOM 337  C C   ? SER A 1  45 ?  -3.376   5.531  16.674 1.000 91.530 ? 45  SER A C   1 
ATOM 338  C CB  ? SER A 1  45 ?  -1.576   5.857  18.376 1.000 91.530 ? 45  SER A CB  1 
ATOM 339  O O   ? SER A 1  45 ?  -4.285   4.817  17.102 1.000 91.530 ? 45  SER A O   1 
ATOM 340  O OG  ? SER A 1  45 ?  -1.651   7.271  18.309 1.000 91.530 ? 45  SER A OG  1 
ATOM 341  N N   ? SER A 1  46 ?  -3.677   6.559  15.838 1.000 94.230 ? 46  SER A N   1 
ATOM 342  C CA  ? SER A 1  46 ?  -4.993   6.937  15.335 1.000 94.230 ? 46  SER A CA  1 
ATOM 343  C C   ? SER A 1  46 ?  -4.947   7.239  13.840 1.000 94.230 ? 46  SER A C   1 
ATOM 344  C CB  ? SER A 1  46 ?  -5.529   8.152  16.092 1.000 94.230 ? 46  SER A CB  1 
ATOM 345  O O   ? SER A 1  46 ?  -4.256   8.164  13.409 1.000 94.230 ? 46  SER A O   1 
ATOM 346  O OG  ? SER A 1  46 ?  -6.866   8.432  15.713 1.000 94.230 ? 46  SER A OG  1 
ATOM 347  N N   ? ILE A 1  47 ?  -5.669   6.443  13.060 1.000 97.550 ? 47  ILE A N   1 
ATOM 348  C CA  ? ILE A 1  47 ?  -5.665   6.561  11.606 1.000 97.550 ? 47  ILE A CA  1 
ATOM 349  C C   ? ILE A 1  47 ?  -7.100   6.665  11.093 1.000 97.550 ? 47  ILE A C   1 
ATOM 350  C CB  ? ILE A 1  47 ?  -4.944   5.367  10.943 1.000 97.550 ? 47  ILE A CB  1 
ATOM 351  O O   ? ILE A 1  47 ?  -7.957   5.858  11.462 1.000 97.550 ? 47  ILE A O   1 
ATOM 352  C CG1 ? ILE A 1  47 ?  -3.480   5.309  11.395 1.000 97.550 ? 47  ILE A CG1 1 
ATOM 353  C CG2 ? ILE A 1  47 ?  -5.042   5.456   9.417 1.000 97.550 ? 47  ILE A CG2 1 
ATOM 354  C CD1 ? ILE A 1  47 ?  -2.753   4.039  10.977 1.000 97.550 ? 47  ILE A CD1 1 
ATOM 355  N N   ? GLN A 1  48 ?  -7.459   7.711  10.357 1.000 98.070 ? 48  GLN A N   1 
ATOM 356  C CA  ? GLN A 1  48 ?  -8.690   7.769   9.576 1.000 98.070 ? 48  GLN A CA  1 
ATOM 357  C C   ? GLN A 1  48 ?  -8.481   7.199   8.176 1.000 98.070 ? 48  GLN A C   1 
ATOM 358  C CB  ? GLN A 1  48 ?  -9.204   9.207   9.487 1.000 98.070 ? 48  GLN A CB  1 
ATOM 359  O O   ? GLN A 1  48 ?  -7.532   7.575   7.483 1.000 98.070 ? 48  GLN A O   1 
ATOM 360  C CG  ? GLN A 1  48 ? -10.549   9.337   8.787 1.000 98.070 ? 48  GLN A CG  1 
ATOM 361  C CD  ? GLN A 1  48 ? -10.974  10.781   8.595 1.000 98.070 ? 48  GLN A CD  1 
ATOM 362  N NE2 ? GLN A 1  48 ? -11.819  11.275   9.494 1.000 98.070 ? 48  GLN A NE2 1 
ATOM 363  O OE1 ? GLN A 1  48 ? -10.546  11.447   7.648 1.000 98.070 ? 48  GLN A OE1 1 
ATOM 364  N N   ? VAL A 1  49 ?  -9.350   6.240   7.853 1.000 98.310 ? 49  VAL A N   1 
ATOM 365  C CA  ? VAL A 1  49 ?  -9.280   5.601   6.543 1.000 98.310 ? 49  VAL A CA  1 
ATOM 366  C C   ? VAL A 1  49 ? -10.282   6.255   5.594 1.000 98.310 ? 49  VAL A C   1 
ATOM 367  C CB  ? VAL A 1  49 ?  -9.547   4.082   6.637 1.000 98.310 ? 49  VAL A CB  1 
ATOM 368  O O   ? VAL A 1  49 ? -11.477   6.318   5.892 1.000 98.310 ? 49  VAL A O   1 
ATOM 369  C CG1 ? VAL A 1  49 ?  -9.547   3.447   5.248 1.000 98.310 ? 49  VAL A CG1 1 
ATOM 370  C CG2 ? VAL A 1  49 ?  -8.508   3.412   7.534 1.000 98.310 ? 49  VAL A CG2 1 
ATOM 371  N N   ? ARG A 1  50 ?  -9.752   6.847   4.497 1.000 97.780 ? 50  ARG A N   1 
ATOM 372  C CA  ? ARG A 1  50 ? -10.601   7.468   3.485 1.000 97.780 ? 50  ARG A CA  1 
ATOM 373  C C   ? ARG A 1  50 ? -10.741   6.569   2.261 1.000 97.780 ? 50  ARG A C   1 
ATOM 374  C CB  ? ARG A 1  50 ? -10.038   8.830   3.073 1.000 97.780 ? 50  ARG A CB  1 
ATOM 375  O O   ? ARG A 1  50 ?  -9.742   6.180   1.652 1.000 97.780 ? 50  ARG A O   1 
ATOM 376  C CG  ? ARG A 1  50 ?  -9.891   9.810   4.227 1.000 97.780 ? 50  ARG A CG  1 
ATOM 377  C CD  ? ARG A 1  50 ?  -9.479  11.193   3.742 1.000 97.780 ? 50  ARG A CD  1 
ATOM 378  N NE  ? ARG A 1  50 ?  -9.347  12.135   4.850 1.000 97.780 ? 50  ARG A NE  1 
ATOM 379  N NH1 ? ARG A 1  50 ?  -9.142  14.004   3.508 1.000 97.780 ? 50  ARG A NH1 1 
ATOM 380  N NH2 ? ARG A 1  50 ?  -9.081  14.214   5.790 1.000 97.780 ? 50  ARG A NH2 1 
ATOM 381  C CZ  ? ARG A 1  50 ?  -9.190  13.449   4.713 1.000 97.780 ? 50  ARG A CZ  1 
ATOM 382  N N   ? LEU A 1  51 ? -11.992   6.150   1.900 1.000 98.080 ? 51  LEU A N   1 
ATOM 383  C CA  ? LEU A 1  51 ? -12.320   5.280   0.777 1.000 98.080 ? 51  LEU A CA  1 
ATOM 384  C C   ? LEU A 1  51 ? -13.112   6.037  -0.284 1.000 98.080 ? 51  LEU A C   1 
ATOM 385  C CB  ? LEU A 1  51 ? -13.119   4.065   1.255 1.000 98.080 ? 51  LEU A CB  1 
ATOM 386  O O   ? LEU A 1  51 ? -13.747   7.051   0.015 1.000 98.080 ? 51  LEU A O   1 
ATOM 387  C CG  ? LEU A 1  51 ? -12.443   3.178   2.302 1.000 98.080 ? 51  LEU A CG  1 
ATOM 388  C CD1 ? LEU A 1  51 ? -13.486   2.568   3.233 1.000 98.080 ? 51  LEU A CD1 1 
ATOM 389  C CD2 ? LEU A 1  51 ? -11.618   2.088   1.627 1.000 98.080 ? 51  LEU A CD2 1 
ATOM 390  N N   ? GLY A 1  52 ? -12.971   5.532  -1.569 1.000 97.110 ? 52  GLY A N   1 
ATOM 391  C CA  ? GLY A 1  52 ? -13.783   6.094  -2.637 1.000 97.110 ? 52  GLY A CA  1 
ATOM 392  C C   ? GLY A 1  52 ? -13.236   7.401  -3.178 1.000 97.110 ? 52  GLY A C   1 
ATOM 393  O O   ? GLY A 1  52 ? -13.955   8.158  -3.833 1.000 97.110 ? 52  GLY A O   1 
ATOM 394  N N   ? GLU A 1  53 ? -11.908   7.667  -2.857 1.000 95.230 ? 53  GLU A N   1 
ATOM 395  C CA  ? GLU A 1  53 ? -11.271   8.905  -3.295 1.000 95.230 ? 53  GLU A CA  1 
ATOM 396  C C   ? GLU A 1  53 ? -10.637   8.742  -4.673 1.000 95.230 ? 53  GLU A C   1 
ATOM 397  C CB  ? GLU A 1  53 ? -10.216   9.355  -2.281 1.000 95.230 ? 53  GLU A CB  1 
ATOM 398  O O   ? GLU A 1  53 ? -10.010   7.719  -4.957 1.000 95.230 ? 53  GLU A O   1 
ATOM 399  C CG  ? GLU A 1  53 ? -10.776   9.635  -0.894 1.000 95.230 ? 53  GLU A CG  1 
ATOM 400  C CD  ? GLU A 1  53 ? -11.341  11.039  -0.748 1.000 95.230 ? 53  GLU A CD  1 
ATOM 401  O OE1 ? GLU A 1  53 ? -11.790  11.401   0.364 1.000 95.230 ? 53  GLU A OE1 1 
ATOM 402  O OE2 ? GLU A 1  53 ? -11.336  11.784  -1.754 1.000 95.230 ? 53  GLU A OE2 1 
ATOM 403  N N   ? HIS A 1  54 ? -10.881   9.656  -5.625 1.000 95.810 ? 54  HIS A N   1 
ATOM 404  C CA  ? HIS A 1  54 ? -10.102   9.831  -6.846 1.000 95.810 ? 54  HIS A CA  1 
ATOM 405  C C   ? HIS A 1  54 ?  -9.233  11.082  -6.769 1.000 95.810 ? 54  HIS A C   1 
ATOM 406  C CB  ? HIS A 1  54 ? -11.025   9.907  -8.064 1.000 95.810 ? 54  HIS A CB  1 
ATOM 407  O O   ? HIS A 1  54 ?  -8.092  11.079  -7.238 1.000 95.810 ? 54  HIS A O   1 
ATOM 408  C CG  ? HIS A 1  54 ? -10.297  10.100  -9.356 1.000 95.810 ? 54  HIS A CG  1 
ATOM 409  C CD2 ? HIS A 1  54 ? -10.340  11.108 -10.259 1.000 95.810 ? 54  HIS A CD2 1 
ATOM 410  N ND1 ? HIS A 1  54 ?  -9.398   9.179  -9.848 1.000 95.810 ? 54  HIS A ND1 1 
ATOM 411  C CE1 ? HIS A 1  54 ?  -8.917   9.614 -11.000 1.000 95.810 ? 54  HIS A CE1 1 
ATOM 412  N NE2 ? HIS A 1  54 ?  -9.473  10.782 -11.272 1.000 95.810 ? 54  HIS A NE2 1 
ATOM 413  N N   ? ASN A 1  55 ?  -9.823  12.158  -6.224 1.000 95.400 ? 55  ASN A N   1 
ATOM 414  C CA  ? ASN A 1  55 ?  -9.178  13.418  -5.873 1.000 95.400 ? 55  ASN A CA  1 
ATOM 415  C C   ? ASN A 1  55 ?  -9.255  13.689  -4.373 1.000 95.400 ? 55  ASN A C   1 
ATOM 416  C CB  ? ASN A 1  55 ?  -9.801  14.577  -6.655 1.000 95.400 ? 55  ASN A CB  1 
ATOM 417  O O   ? ASN A 1  55 ? -10.325  14.001  -3.849 1.000 95.400 ? 55  ASN A O   1 
ATOM 418  C CG  ? ASN A 1  55 ?  -9.041  15.876  -6.478 1.000 95.400 ? 55  ASN A CG  1 
ATOM 419  N ND2 ? ASN A 1  55 ?  -9.129  16.754  -7.471 1.000 95.400 ? 55  ASN A ND2 1 
ATOM 420  O OD1 ? ASN A 1  55 ?  -8.379  16.089  -5.459 1.000 95.400 ? 55  ASN A OD1 1 
ATOM 421  N N   ? ILE A 1  56 ?  -8.053  13.718  -3.741 1.000 93.440 ? 56  ILE A N   1 
ATOM 422  C CA  ? ILE A 1  56 ?  -8.048  13.749  -2.282 1.000 93.440 ? 56  ILE A CA  1 
ATOM 423  C C   ? ILE A 1  56 ?  -8.281  15.177  -1.795 1.000 93.440 ? 56  ILE A C   1 
ATOM 424  C CB  ? ILE A 1  56 ?  -6.723  13.197  -1.710 1.000 93.440 ? 56  ILE A CB  1 
ATOM 425  O O   ? ILE A 1  56 ?  -8.582  15.398  -0.620 1.000 93.440 ? 56  ILE A O   1 
ATOM 426  C CG1 ? ILE A 1  56 ?  -5.535  14.017  -2.227 1.000 93.440 ? 56  ILE A CG1 1 
ATOM 427  C CG2 ? ILE A 1  56 ?  -6.559  11.715  -2.059 1.000 93.440 ? 56  ILE A CG2 1 
ATOM 428  C CD1 ? ILE A 1  56 ?  -4.215  13.697  -1.539 1.000 93.440 ? 56  ILE A CD1 1 
ATOM 429  N N   ? GLU A 1  57 ?  -8.352  16.175  -2.628 1.000 92.140 ? 57  GLU A N   1 
ATOM 430  C CA  ? GLU A 1  57 ?  -8.501  17.577  -2.249 1.000 92.140 ? 57  GLU A CA  1 
ATOM 431  C C   ? GLU A 1  57 ?  -9.959  18.020  -2.333 1.000 92.140 ? 57  GLU A C   1 
ATOM 432  C CB  ? GLU A 1  57 ?  -7.628  18.470  -3.135 1.000 92.140 ? 57  GLU A CB  1 
ATOM 433  O O   ? GLU A 1  57 ? -10.342  19.028  -1.737 1.000 92.140 ? 57  GLU A O   1 
ATOM 434  C CG  ? GLU A 1  57 ?  -6.148  18.425  -2.785 1.000 92.140 ? 57  GLU A CG  1 
ATOM 435  C CD  ? GLU A 1  57 ?  -5.817  19.139  -1.484 1.000 92.140 ? 57  GLU A CD  1 
ATOM 436  O OE1 ? GLU A 1  57 ?  -4.942  18.654  -0.731 1.000 92.140 ? 57  GLU A OE1 1 
ATOM 437  O OE2 ? GLU A 1  57 ?  -6.439  20.191  -1.215 1.000 92.140 ? 57  GLU A OE2 1 
ATOM 438  N N   ? VAL A 1  58 ? -10.785  17.220  -3.054 1.000 93.230 ? 58  VAL A N   1 
ATOM 439  C CA  ? VAL A 1  58 ? -12.170  17.656  -3.201 1.000 93.230 ? 58  VAL A CA  1 
ATOM 440  C C   ? VAL A 1  58 ? -13.114  16.533  -2.775 1.000 93.230 ? 58  VAL A C   1 
ATOM 441  C CB  ? VAL A 1  58 ? -12.478  18.089  -4.651 1.000 93.230 ? 58  VAL A CB  1 
ATOM 442  O O   ? VAL A 1  58 ? -12.782  15.352  -2.906 1.000 93.230 ? 58  VAL A O   1 
ATOM 443  C CG1 ? VAL A 1  58 ? -11.591  19.263  -5.064 1.000 93.230 ? 58  VAL A CG1 1 
ATOM 444  C CG2 ? VAL A 1  58 ? -12.295  16.914  -5.609 1.000 93.230 ? 58  VAL A CG2 1 
ATOM 445  N N   ? ARG A 1  59 ? -14.269  16.867  -2.131 1.000 93.190 ? 59  ARG A N   1 
ATOM 446  C CA  ? ARG A 1  59 ? -15.353  15.938  -1.828 1.000 93.190 ? 59  ARG A CA  1 
ATOM 447  C C   ? ARG A 1  59 ? -16.189  15.648  -3.070 1.000 93.190 ? 59  ARG A C   1 
ATOM 448  C CB  ? ARG A 1  59 ? -16.244  16.496  -0.716 1.000 93.190 ? 59  ARG A CB  1 
ATOM 449  O O   ? ARG A 1  59 ? -16.968  16.495  -3.512 1.000 93.190 ? 59  ARG A O   1 
ATOM 450  C CG  ? ARG A 1  59 ? -17.146  15.456  -0.070 1.000 93.190 ? 59  ARG A CG  1 
ATOM 451  C CD  ? ARG A 1  59 ? -17.867  16.014   1.150 1.000 93.190 ? 59  ARG A CD  1 
ATOM 452  N NE  ? ARG A 1  59 ? -17.243  15.572   2.393 1.000 93.190 ? 59  ARG A NE  1 
ATOM 453  N NH1 ? ARG A 1  59 ? -18.985  14.189   3.017 1.000 93.190 ? 59  ARG A NH1 1 
ATOM 454  N NH2 ? ARG A 1  59 ? -17.133  14.382   4.354 1.000 93.190 ? 59  ARG A NH2 1 
ATOM 455  C CZ  ? ARG A 1  59 ? -17.788  14.715   3.252 1.000 93.190 ? 59  ARG A CZ  1 
ATOM 456  N N   ? GLU A 1  60 ? -15.966  14.435  -3.547 1.000 93.040 ? 60  GLU A N   1 
ATOM 457  C CA  ? GLU A 1  60 ? -16.561  14.069  -4.830 1.000 93.040 ? 60  GLU A CA  1 
ATOM 458  C C   ? GLU A 1  60 ? -17.916  13.394  -4.637 1.000 93.040 ? 60  GLU A C   1 
ATOM 459  C CB  ? GLU A 1  60 ? -15.622  13.150  -5.615 1.000 93.040 ? 60  GLU A CB  1 
ATOM 460  O O   ? GLU A 1  60 ? -18.604  13.083  -5.611 1.000 93.040 ? 60  GLU A O   1 
ATOM 461  C CG  ? GLU A 1  60 ? -14.306  13.805  -6.008 1.000 93.040 ? 60  GLU A CG  1 
ATOM 462  C CD  ? GLU A 1  60 ? -13.333  12.845  -6.674 1.000 93.040 ? 60  GLU A CD  1 
ATOM 463  O OE1 ? GLU A 1  60 ? -13.012  13.038  -7.868 1.000 93.040 ? 60  GLU A OE1 1 
ATOM 464  O OE2 ? GLU A 1  60 ? -12.889  11.892  -5.995 1.000 93.040 ? 60  GLU A OE2 1 
ATOM 465  N N   ? GLY A 1  61 ? -18.336  13.178  -3.303 1.000 95.040 ? 61  GLY A N   1 
ATOM 466  C CA  ? GLY A 1  61 ? -19.618  12.559  -3.008 1.000 95.040 ? 61  GLY A CA  1 
ATOM 467  C C   ? GLY A 1  61 ? -19.556  11.044  -2.977 1.000 95.040 ? 61  GLY A C   1 
ATOM 468  O O   ? GLY A 1  61 ? -20.562  10.382  -2.714 1.000 95.040 ? 61  GLY A O   1 
ATOM 469  N N   ? THR A 1  62 ? -18.419  10.423  -3.159 1.000 95.010 ? 62  THR A N   1 
ATOM 470  C CA  ? THR A 1  62 ? -18.220   8.979  -3.204 1.000 95.010 ? 62  THR A CA  1 
ATOM 471  C C   ? THR A 1  62 ? -17.449   8.501  -1.977 1.000 95.010 ? 62  THR A C   1 
ATOM 472  C CB  ? THR A 1  62 ? -17.471   8.557  -4.481 1.000 95.010 ? 62  THR A CB  1 
ATOM 473  O O   ? THR A 1  62 ? -17.338   7.297  -1.738 1.000 95.010 ? 62  THR A O   1 
ATOM 474  C CG2 ? THR A 1  62 ? -18.238   8.975  -5.732 1.000 95.010 ? 62  THR A CG2 1 
ATOM 475  O OG1 ? THR A 1  62 ? -16.179   9.177  -4.497 1.000 95.010 ? 62  THR A OG1 1 
ATOM 476  N N   ? GLU A 1  63 ? -16.866   9.373  -1.212 1.000 96.520 ? 63  GLU A N   1 
ATOM 477  C CA  ? GLU A 1  63 ? -15.900   9.088  -0.156 1.000 96.520 ? 63  GLU A CA  1 
ATOM 478  C C   ? GLU A 1  63 ? -16.595   8.583   1.105 1.000 96.520 ? 63  GLU A C   1 
ATOM 479  C CB  ? GLU A 1  63 ? -15.069  10.333   0.165 1.000 96.520 ? 63  GLU A CB  1 
ATOM 480  O O   ? GLU A 1  63 ? -17.694   9.032   1.438 1.000 96.520 ? 63  GLU A O   1 
ATOM 481  C CG  ? GLU A 1  63 ? -14.247  10.843  -1.010 1.000 96.520 ? 63  GLU A CG  1 
ATOM 482  C CD  ? GLU A 1  63 ? -15.020  11.782  -1.922 1.000 96.520 ? 63  GLU A CD  1 
ATOM 483  O OE1 ? GLU A 1  63 ? -14.425  12.326  -2.879 1.000 96.520 ? 63  GLU A OE1 1 
ATOM 484  O OE2 ? GLU A 1  63 ? -16.232  11.977  -1.675 1.000 96.520 ? 63  GLU A OE2 1 
ATOM 485  N N   ? GLN A 1  64 ? -16.007   7.686   1.779 1.000 98.020 ? 64  GLN A N   1 
ATOM 486  C CA  ? GLN A 1  64 ? -16.279   7.234   3.139 1.000 98.020 ? 64  GLN A CA  1 
ATOM 487  C C   ? GLN A 1  64 ? -15.096   7.519   4.060 1.000 98.020 ? 64  GLN A C   1 
ATOM 488  C CB  ? GLN A 1  64 ? -16.606   5.740   3.152 1.000 98.020 ? 64  GLN A CB  1 
ATOM 489  O O   ? GLN A 1  64 ? -13.946   7.258   3.702 1.000 98.020 ? 64  GLN A O   1 
ATOM 490  C CG  ? GLN A 1  64 ? -17.770   5.357   2.248 1.000 98.020 ? 64  GLN A CG  1 
ATOM 491  C CD  ? GLN A 1  64 ? -18.067   3.869   2.272 1.000 98.020 ? 64  GLN A CD  1 
ATOM 492  N NE2 ? GLN A 1  64 ? -18.283   3.289   1.096 1.000 98.020 ? 64  GLN A NE2 1 
ATOM 493  O OE1 ? GLN A 1  64 ? -18.101   3.246   3.338 1.000 98.020 ? 64  GLN A OE1 1 
ATOM 494  N N   ? PHE A 1  65 ? -15.386   8.134   5.175 1.000 97.850 ? 65  PHE A N   1 
ATOM 495  C CA  ? PHE A 1  65 ? -14.374   8.404   6.189 1.000 97.850 ? 65  PHE A CA  1 
ATOM 496  C C   ? PHE A 1  65 ? -14.616   7.559   7.434 1.000 97.850 ? 65  PHE A C   1 
ATOM 497  C CB  ? PHE A 1  65 ? -14.365   9.891   6.558 1.000 97.850 ? 65  PHE A CB  1 
ATOM 498  O O   ? PHE A 1  65 ? -15.633   7.722   8.113 1.000 97.850 ? 65  PHE A O   1 
ATOM 499  C CG  ? PHE A 1  65 ? -14.250  10.810   5.371 1.000 97.850 ? 65  PHE A CG  1 
ATOM 500  C CD1 ? PHE A 1  65 ? -13.023  11.017   4.751 1.000 97.850 ? 65  PHE A CD1 1 
ATOM 501  C CD2 ? PHE A 1  65 ? -15.368  11.467   4.876 1.000 97.850 ? 65  PHE A CD2 1 
ATOM 502  C CE1 ? PHE A 1  65 ? -12.914  11.866   3.653 1.000 97.850 ? 65  PHE A CE1 1 
ATOM 503  C CE2 ? PHE A 1  65 ? -15.266  12.318   3.779 1.000 97.850 ? 65  PHE A CE2 1 
ATOM 504  C CZ  ? PHE A 1  65 ? -14.038  12.517   3.169 1.000 97.850 ? 65  PHE A CZ  1 
ATOM 505  N N   ? ILE A 1  66 ? -13.705   6.643   7.647 1.000 98.460 ? 66  ILE A N   1 
ATOM 506  C CA  ? ILE A 1  66 ? -13.903   5.693   8.737 1.000 98.460 ? 66  ILE A CA  1 
ATOM 507  C C   ? ILE A 1  66 ? -12.657   5.653   9.619 1.000 98.460 ? 66  ILE A C   1 
ATOM 508  C CB  ? ILE A 1  66 ? -14.228   4.280   8.203 1.000 98.460 ? 66  ILE A CB  1 
ATOM 509  O O   ? ILE A 1  66 ? -11.550   5.417   9.130 1.000 98.460 ? 66  ILE A O   1 
ATOM 510  C CG1 ? ILE A 1  66 ? -15.426   4.333   7.248 1.000 98.460 ? 66  ILE A CG1 1 
ATOM 511  C CG2 ? ILE A 1  66 ? -14.493   3.314   9.361 1.000 98.460 ? 66  ILE A CG2 1 
ATOM 512  C CD1 ? ILE A 1  66 ? -15.720   3.012   6.551 1.000 98.460 ? 66  ILE A CD1 1 
ATOM 513  N N   ? ASN A 1  67 ? -12.858   5.929  10.942 1.000 98.390 ? 67  ASN A N   1 
ATOM 514  C CA  ? ASN A 1  67 ? -11.736   5.823  11.870 1.000 98.390 ? 67  ASN A CA  1 
ATOM 515  C C   ? ASN A 1  67 ? -11.343   4.368  12.111 1.000 98.390 ? 67  ASN A C   1 
ATOM 516  C CB  ? ASN A 1  67 ? -12.069   6.510  13.196 1.000 98.390 ? 67  ASN A CB  1 
ATOM 517  O O   ? ASN A 1  67 ? -12.170   3.466  11.967 1.000 98.390 ? 67  ASN A O   1 
ATOM 518  C CG  ? ASN A 1  67 ? -12.202   8.014  13.057 1.000 98.390 ? 67  ASN A CG  1 
ATOM 519  N ND2 ? ASN A 1  67 ? -13.074   8.609  13.862 1.000 98.390 ? 67  ASN A ND2 1 
ATOM 520  O OD1 ? ASN A 1  67 ? -11.526   8.636  12.232 1.000 98.390 ? 67  ASN A OD1 1 
ATOM 521  N N   ? SER A 1  68 ? -10.035   4.251  12.470 1.000 98.080 ? 68  SER A N   1 
ATOM 522  C CA  ? SER A 1  68 ?  -9.578   2.929  12.887 1.000 98.080 ? 68  SER A CA  1 
ATOM 523  C C   ? SER A 1  68 ?  -9.924   2.661  14.348 1.000 98.080 ? 68  SER A C   1 
ATOM 524  C CB  ? SER A 1  68 ?  -8.070   2.793  12.679 1.000 98.080 ? 68  SER A CB  1 
ATOM 525  O O   ? SER A 1  68 ?  -9.928   3.580  15.170 1.000 98.080 ? 68  SER A O   1 
ATOM 526  O OG  ? SER A 1  68 ?  -7.361   3.652  13.555 1.000 98.080 ? 68  SER A OG  1 
ATOM 527  N N   ? VAL A 1  69 ? -10.310   1.357  14.625 1.000 97.610 ? 69  VAL A N   1 
ATOM 528  C CA  ? VAL A 1  69 ? -10.513   0.975  16.018 1.000 97.610 ? 69  VAL A CA  1 
ATOM 529  C C   ? VAL A 1  69 ?  -9.299   0.197  16.523 1.000 97.610 ? 69  VAL A C   1 
ATOM 530  C CB  ? VAL A 1  69 ? -11.796   0.132  16.195 1.000 97.610 ? 69  VAL A CB  1 
ATOM 531  O O   ? VAL A 1  69 ?  -9.061   0.121  17.730 1.000 97.610 ? 69  VAL A O   1 
ATOM 532  C CG1 ? VAL A 1  69 ? -13.039   0.982  15.936 1.000 97.610 ? 69  VAL A CG1 1 
ATOM 533  C CG2 ? VAL A 1  69 ? -11.770  -1.080  15.266 1.000 97.610 ? 69  VAL A CG2 1 
ATOM 534  N N   ? LYS A 1  70 ?  -8.550  -0.298  15.525 1.000 97.430 ? 70  LYS A N   1 
ATOM 535  C CA  ? LYS A 1  70 ?  -7.336  -1.043  15.844 1.000 97.430 ? 70  LYS A CA  1 
ATOM 536  C C   ? LYS A 1  70 ?  -6.338  -0.986  14.691 1.000 97.430 ? 70  LYS A C   1 
ATOM 537  C CB  ? LYS A 1  70 ?  -7.670  -2.498  16.177 1.000 97.430 ? 70  LYS A CB  1 
ATOM 538  O O   ? LYS A 1  70 ?  -6.725  -1.070  13.523 1.000 97.430 ? 70  LYS A O   1 
ATOM 539  C CG  ? LYS A 1  70 ?  -6.533  -3.256  16.845 1.000 97.430 ? 70  LYS A CG  1 
ATOM 540  C CD  ? LYS A 1  70 ?  -6.992  -4.617  17.353 1.000 97.430 ? 70  LYS A CD  1 
ATOM 541  C CE  ? LYS A 1  70 ?  -5.954  -5.253  18.268 1.000 97.430 ? 70  LYS A CE  1 
ATOM 542  N NZ  ? LYS A 1  70 ?  -6.434  -6.548  18.836 1.000 97.430 ? 70  LYS A NZ  1 
ATOM 543  N N   ? VAL A 1  71 ?  -5.021  -0.787  15.034 1.000 98.120 ? 71  VAL A N   1 
ATOM 544  C CA  ? VAL A 1  71 ?  -3.932  -0.874  14.067 1.000 98.120 ? 71  VAL A CA  1 
ATOM 545  C C   ? VAL A 1  71 ?  -2.910  -1.908  14.532 1.000 98.120 ? 71  VAL A C   1 
ATOM 546  C CB  ? VAL A 1  71 ?  -3.248   0.496  13.858 1.000 98.120 ? 71  VAL A CB  1 
ATOM 547  O O   ? VAL A 1  71 ?  -2.302  -1.756  15.594 1.000 98.120 ? 71  VAL A O   1 
ATOM 548  C CG1 ? VAL A 1  71 ?  -2.211   0.416  12.739 1.000 98.120 ? 71  VAL A CG1 1 
ATOM 549  C CG2 ? VAL A 1  71 ?  -4.289   1.570  13.551 1.000 98.120 ? 71  VAL A CG2 1 
ATOM 550  N N   ? ILE A 1  72 ?  -2.731  -2.944  13.728 1.000 98.280 ? 72  ILE A N   1 
ATOM 551  C CA  ? ILE A 1  72 ?  -1.929  -4.089  14.145 1.000 98.280 ? 72  ILE A CA  1 
ATOM 552  C C   ? ILE A 1  72 ?  -0.726  -4.242  13.217 1.000 98.280 ? 72  ILE A C   1 
ATOM 553  C CB  ? ILE A 1  72 ?  -2.763  -5.389  14.159 1.000 98.280 ? 72  ILE A CB  1 
ATOM 554  O O   ? ILE A 1  72 ?  -0.882  -4.567  12.037 1.000 98.280 ? 72  ILE A O   1 
ATOM 555  C CG1 ? ILE A 1  72 ?  -3.998  -5.221  15.052 1.000 98.280 ? 72  ILE A CG1 1 
ATOM 556  C CG2 ? ILE A 1  72 ?  -1.910  -6.574  14.622 1.000 98.280 ? 72  ILE A CG2 1 
ATOM 557  C CD1 ? ILE A 1  72 ?  -5.019  -6.343  14.915 1.000 98.280 ? 72  ILE A CD1 1 
ATOM 558  N N   ? ARG A 1  73 ?   0.556  -4.019  13.820 1.000 98.050 ? 73  ARG A N   1 
ATOM 559  C CA  ? ARG A 1  73 ?   1.774  -4.296  13.065 1.000 98.050 ? 73  ARG A CA  1 
ATOM 560  C C   ? ARG A 1  73 ?   2.164  -5.767  13.175 1.000 98.050 ? 73  ARG A C   1 
ATOM 561  C CB  ? ARG A 1  73 ?   2.923  -3.412  13.554 1.000 98.050 ? 73  ARG A CB  1 
ATOM 562  O O   ? ARG A 1  73 ?   1.901  -6.409  14.194 1.000 98.050 ? 73  ARG A O   1 
ATOM 563  C CG  ? ARG A 1  73 ?   2.764  -1.943  13.198 1.000 98.050 ? 73  ARG A CG  1 
ATOM 564  C CD  ? ARG A 1  73 ?   4.013  -1.141  13.539 1.000 98.050 ? 73  ARG A CD  1 
ATOM 565  N NE  ? ARG A 1  73 ?   4.341  -1.232  14.959 1.000 98.050 ? 73  ARG A NE  1 
ATOM 566  N NH1 ? ARG A 1  73 ?   6.333  -0.076  14.785 1.000 98.050 ? 73  ARG A NH1 1 
ATOM 567  N NH2 ? ARG A 1  73 ?   5.634  -0.865  16.821 1.000 98.050 ? 73  ARG A NH2 1 
ATOM 568  C CZ  ? ARG A 1  73 ?   5.435  -0.724  15.518 1.000 98.050 ? 73  ARG A CZ  1 
ATOM 569  N N   ? HIS A 1  74 ?   2.689  -6.237  12.033 1.000 98.350 ? 74  HIS A N   1 
ATOM 570  C CA  ? HIS A 1  74 ?   3.243  -7.583  12.133 1.000 98.350 ? 74  HIS A CA  1 
ATOM 571  C C   ? HIS A 1  74 ?   4.191  -7.702  13.322 1.000 98.350 ? 74  HIS A C   1 
ATOM 572  C CB  ? HIS A 1  74 ?   3.970  -7.960  10.841 1.000 98.350 ? 74  HIS A CB  1 
ATOM 573  O O   ? HIS A 1  74 ?   5.065  -6.852  13.512 1.000 98.350 ? 74  HIS A O   1 
ATOM 574  C CG  ? HIS A 1  74 ?   4.218  -9.428  10.699 1.000 98.350 ? 74  HIS A CG  1 
ATOM 575  C CD2 ? HIS A 1  74 ?   3.643 -10.353   9.896 1.000 98.350 ? 74  HIS A CD2 1 
ATOM 576  N ND1 ? HIS A 1  74 ?   5.161 -10.099  11.448 1.000 98.350 ? 74  HIS A ND1 1 
ATOM 577  C CE1 ? HIS A 1  74 ?   5.155 -11.377  11.109 1.000 98.350 ? 74  HIS A CE1 1 
ATOM 578  N NE2 ? HIS A 1  74 ?   4.242 -11.558  10.169 1.000 98.350 ? 74  HIS A NE2 1 
ATOM 579  N N   ? GLU A 1  75 ?   4.122  -8.783  14.083 1.000 97.630 ? 75  GLU A N   1 
ATOM 580  C CA  ? GLU A 1  75 ?   4.864  -8.946  15.330 1.000 97.630 ? 75  GLU A CA  1 
ATOM 581  C C   ? GLU A 1  75 ?   6.366  -9.023  15.072 1.000 97.630 ? 75  GLU A C   1 
ATOM 582  C CB  ? GLU A 1  75 ?   4.393 -10.196  16.077 1.000 97.630 ? 75  GLU A CB  1 
ATOM 583  O O   ? GLU A 1  75 ?   7.169  -8.698  15.948 1.000 97.630 ? 75  GLU A O   1 
ATOM 584  C CG  ? GLU A 1  75 ?   2.927 -10.155  16.483 1.000 97.630 ? 75  GLU A CG  1 
ATOM 585  C CD  ? GLU A 1  75 ?   1.994 -10.717  15.422 1.000 97.630 ? 75  GLU A CD  1 
ATOM 586  O OE1 ? GLU A 1  75 ?   0.757 -10.642  15.600 1.000 97.630 ? 75  GLU A OE1 1 
ATOM 587  O OE2 ? GLU A 1  75 ?   2.505 -11.236  14.404 1.000 97.630 ? 75  GLU A OE2 1 
ATOM 588  N N   ? LYS A 1  76 ?   6.707  -9.433  13.923 1.000 97.970 ? 76  LYS A N   1 
ATOM 589  C CA  ? LYS A 1  76 ?   8.124  -9.621  13.627 1.000 97.970 ? 76  LYS A CA  1 
ATOM 590  C C   ? LYS A 1  76 ?   8.660  -8.487  12.758 1.000 97.970 ? 76  LYS A C   1 
ATOM 591  C CB  ? LYS A 1  76 ?   8.354 -10.965  12.935 1.000 97.970 ? 76  LYS A CB  1 
ATOM 592  O O   ? LYS A 1  76 ?   9.693  -8.635  12.102 1.000 97.970 ? 76  LYS A O   1 
ATOM 593  C CG  ? LYS A 1  76 ?   8.041 -12.172  13.806 1.000 97.970 ? 76  LYS A CG  1 
ATOM 594  C CD  ? LYS A 1  76 ?   8.367 -13.478  13.092 1.000 97.970 ? 76  LYS A CD  1 
ATOM 595  C CE  ? LYS A 1  76 ?   8.082 -14.685  13.975 1.000 97.970 ? 76  LYS A CE  1 
ATOM 596  N NZ  ? LYS A 1  76 ?   8.367 -15.969  13.266 1.000 97.970 ? 76  LYS A NZ  1 
ATOM 597  N N   ? TYR A 1  77 ?   7.933  -7.350  12.664 1.000 98.080 ? 77  TYR A N   1 
ATOM 598  C CA  ? TYR A 1  77 ?   8.414  -6.195  11.914 1.000 98.080 ? 77  TYR A CA  1 
ATOM 599  C C   ? TYR A 1  77 ?   9.781  -5.748  12.417 1.000 98.080 ? 77  TYR A C   1 
ATOM 600  C CB  ? TYR A 1  77 ?   7.417  -5.036  12.012 1.000 98.080 ? 77  TYR A CB  1 
ATOM 601  O O   ? TYR A 1  77 ?   9.970  -5.541  13.618 1.000 98.080 ? 77  TYR A O   1 
ATOM 602  C CG  ? TYR A 1  77 ?   7.916  -3.752  11.395 1.000 98.080 ? 77  TYR A CG  1 
ATOM 603  C CD1 ? TYR A 1  77 ?   8.026  -2.589  12.153 1.000 98.080 ? 77  TYR A CD1 1 
ATOM 604  C CD2 ? TYR A 1  77 ?   8.276  -3.700  10.052 1.000 98.080 ? 77  TYR A CD2 1 
ATOM 605  C CE1 ? TYR A 1  77 ?   8.483  -1.403  11.587 1.000 98.080 ? 77  TYR A CE1 1 
ATOM 606  C CE2 ? TYR A 1  77 ?   8.734  -2.519   9.477 1.000 98.080 ? 77  TYR A CE2 1 
ATOM 607  O OH  ? TYR A 1  77 ?   9.288  -0.207   9.686 1.000 98.080 ? 77  TYR A OH  1 
ATOM 608  C CZ  ? TYR A 1  77 ?   8.835  -1.378  10.251 1.000 98.080 ? 77  TYR A CZ  1 
ATOM 609  N N   ? ASN A 1  78 ?  10.692  -5.646  11.527 1.000 97.000 ? 78  ASN A N   1 
ATOM 610  C CA  ? ASN A 1  78 ?  12.056  -5.178  11.746 1.000 97.000 ? 78  ASN A CA  1 
ATOM 611  C C   ? ASN A 1  78 ?  12.294  -3.820  11.092 1.000 97.000 ? 78  ASN A C   1 
ATOM 612  C CB  ? ASN A 1  78 ?  13.066  -6.203  11.225 1.000 97.000 ? 78  ASN A CB  1 
ATOM 613  O O   ? ASN A 1  78 ?  12.399  -3.726   9.868 1.000 97.000 ? 78  ASN A O   1 
ATOM 614  C CG  ? ASN A 1  78 ?  14.501  -5.804  11.508 1.000 97.000 ? 78  ASN A CG  1 
ATOM 615  N ND2 ? ASN A 1  78 ?  15.357  -6.793  11.736 1.000 97.000 ? 78  ASN A ND2 1 
ATOM 616  O OD1 ? ASN A 1  78 ?  14.838  -4.617  11.523 1.000 97.000 ? 78  ASN A OD1 1 
ATOM 617  N N   ? SER A 1  79 ?  12.498  -2.738  11.884 1.000 95.340 ? 79  SER A N   1 
ATOM 618  C CA  ? SER A 1  79 ?  12.537  -1.367  11.385 1.000 95.340 ? 79  SER A CA  1 
ATOM 619  C C   ? SER A 1  79 ?  13.895  -1.040  10.773 1.000 95.340 ? 79  SER A C   1 
ATOM 620  C CB  ? SER A 1  79 ?  12.224  -0.378  12.509 1.000 95.340 ? 79  SER A CB  1 
ATOM 621  O O   ? SER A 1  79 ?  14.021  -0.085  10.003 1.000 95.340 ? 79  SER A O   1 
ATOM 622  O OG  ? SER A 1  79 ?  13.154  -0.511  13.570 1.000 95.340 ? 79  SER A OG  1 
ATOM 623  N N   ? ARG A 1  80 ?  14.830  -1.951  11.088 1.000 93.160 ? 80  ARG A N   1 
ATOM 624  C CA  ? ARG A 1  80 ?  16.153  -1.746  10.509 1.000 93.160 ? 80  ARG A CA  1 
ATOM 625  C C   ? ARG A 1  80 ?  16.196  -2.220   9.060 1.000 93.160 ? 80  ARG A C   1 
ATOM 626  C CB  ? ARG A 1  80 ?  17.220  -2.473  11.330 1.000 93.160 ? 80  ARG A CB  1 
ATOM 627  O O   ? ARG A 1  80 ?  16.633  -1.483   8.173 1.000 93.160 ? 80  ARG A O   1 
ATOM 628  C CG  ? ARG A 1  80 ?  18.641  -2.227  10.850 1.000 93.160 ? 80  ARG A CG  1 
ATOM 629  C CD  ? ARG A 1  80 ?  19.664  -2.931  11.732 1.000 93.160 ? 80  ARG A CD  1 
ATOM 630  N NE  ? ARG A 1  80 ?  21.018  -2.790  11.204 1.000 93.160 ? 80  ARG A NE  1 
ATOM 631  N NH1 ? ARG A 1  80 ?  22.020  -4.033  12.874 1.000 93.160 ? 80  ARG A NH1 1 
ATOM 632  N NH2 ? ARG A 1  80 ?  23.290  -3.126  11.194 1.000 93.160 ? 80  ARG A NH2 1 
ATOM 633  C CZ  ? ARG A 1  80 ?  22.106  -3.317  11.758 1.000 93.160 ? 80  ARG A CZ  1 
ATOM 634  N N   ? LEU A 1  81 ?  15.647  -3.393   8.750 1.000 92.280 ? 81  LEU A N   1 
ATOM 635  C CA  ? LEU A 1  81 ?  15.707  -4.002   7.426 1.000 92.280 ? 81  LEU A CA  1 
ATOM 636  C C   ? LEU A 1  81 ?  14.380  -3.839   6.692 1.000 92.280 ? 81  LEU A C   1 
ATOM 637  C CB  ? LEU A 1  81 ?  16.066  -5.486   7.533 1.000 92.280 ? 81  LEU A CB  1 
ATOM 638  O O   ? LEU A 1  81 ?  14.272  -4.184   5.513 1.000 92.280 ? 81  LEU A O   1 
ATOM 639  C CG  ? LEU A 1  81 ?  17.457  -5.809   8.081 1.000 92.280 ? 81  LEU A CG  1 
ATOM 640  C CD1 ? LEU A 1  81 ?  17.641  -7.319   8.202 1.000 92.280 ? 81  LEU A CD1 1 
ATOM 641  C CD2 ? LEU A 1  81 ?  18.537  -5.204   7.190 1.000 92.280 ? 81  LEU A CD2 1 
ATOM 642  N N   ? LEU A 1  82 ?  13.416  -3.228   7.408 1.000 95.850 ? 82  LEU A N   1 
ATOM 643  C CA  ? LEU A 1  82 ?  12.044  -3.119   6.924 1.000 95.850 ? 82  LEU A CA  1 
ATOM 644  C C   ? LEU A 1  82 ?  11.512  -4.480   6.486 1.000 95.850 ? 82  LEU A C   1 
ATOM 645  C CB  ? LEU A 1  82 ?  11.963  -2.128   5.760 1.000 95.850 ? 82  LEU A CB  1 
ATOM 646  O O   ? LEU A 1  82 ?  10.760  -4.573   5.513 1.000 95.850 ? 82  LEU A O   1 
ATOM 647  C CG  ? LEU A 1  82 ?  12.199  -0.656   6.105 1.000 95.850 ? 82  LEU A CG  1 
ATOM 648  C CD1 ? LEU A 1  82 ?  12.133   0.200   4.845 1.000 95.850 ? 82  LEU A CD1 1 
ATOM 649  C CD2 ? LEU A 1  82 ?  11.182  -0.179   7.136 1.000 95.850 ? 82  LEU A CD2 1 
ATOM 650  N N   ? ASP A 1  83 ?  11.991  -5.544   7.116 1.000 97.340 ? 83  ASP A N   1 
ATOM 651  C CA  ? ASP A 1  83 ?  11.496  -6.906   6.944 1.000 97.340 ? 83  ASP A CA  1 
ATOM 652  C C   ? ASP A 1  83 ?  10.183  -7.113   7.696 1.000 97.340 ? 83  ASP A C   1 
ATOM 653  C CB  ? ASP A 1  83 ?  12.539  -7.920   7.419 1.000 97.340 ? 83  ASP A CB  1 
ATOM 654  O O   ? ASP A 1  83 ?   9.966  -6.515   8.752 1.000 97.340 ? 83  ASP A O   1 
ATOM 655  C CG  ? ASP A 1  83 ?  12.334  -9.303   6.827 1.000 97.340 ? 83  ASP A CG  1 
ATOM 656  O OD1 ? ASP A 1  83 ?  11.713  -9.419   5.748 1.000 97.340 ? 83  ASP A OD1 1 
ATOM 657  O OD2 ? ASP A 1  83 ?  12.794 -10.287   7.447 1.000 97.340 ? 83  ASP A OD2 1 
ATOM 658  N N   ? ASN A 1  84 ?   9.239  -7.870   7.103 1.000 98.170 ? 84  ASN A N   1 
ATOM 659  C CA  ? ASN A 1  84 ?   7.905  -8.072   7.658 1.000 98.170 ? 84  ASN A CA  1 
ATOM 660  C C   ? ASN A 1  84 ?   7.123  -6.764   7.730 1.000 98.170 ? 84  ASN A C   1 
ATOM 661  C CB  ? ASN A 1  84 ?   7.991  -8.716   9.043 1.000 98.170 ? 84  ASN A CB  1 
ATOM 662  O O   ? ASN A 1  84 ?   6.407  -6.516   8.701 1.000 98.170 ? 84  ASN A O   1 
ATOM 663  C CG  ? ASN A 1  84 ?   8.657 -10.077   9.015 1.000 98.170 ? 84  ASN A CG  1 
ATOM 664  N ND2 ? ASN A 1  84 ?   9.691 -10.249   9.830 1.000 98.170 ? 84  ASN A ND2 1 
ATOM 665  O OD1 ? ASN A 1  84 ?   8.247 -10.967   8.265 1.000 98.170 ? 84  ASN A OD1 1 
ATOM 666  N N   ? ASP A 1  85 ?   7.315  -5.809   6.855 1.000 98.480 ? 85  ASP A N   1 
ATOM 667  C CA  ? ASP A 1  85 ?   6.689  -4.493   6.777 1.000 98.480 ? 85  ASP A CA  1 
ATOM 668  C C   ? ASP A 1  85 ?   5.227  -4.604   6.350 1.000 98.480 ? 85  ASP A C   1 
ATOM 669  C CB  ? ASP A 1  85 ?   7.453  -3.591   5.806 1.000 98.480 ? 85  ASP A CB  1 
ATOM 670  O O   ? ASP A 1  85 ?   4.878  -4.264   5.218 1.000 98.480 ? 85  ASP A O   1 
ATOM 671  C CG  ? ASP A 1  85 ?   7.029  -2.135   5.889 1.000 98.480 ? 85  ASP A CG  1 
ATOM 672  O OD1 ? ASP A 1  85 ?   6.431  -1.731   6.909 1.000 98.480 ? 85  ASP A OD1 1 
ATOM 673  O OD2 ? ASP A 1  85 ?   7.292  -1.386   4.923 1.000 98.480 ? 85  ASP A OD2 1 
ATOM 674  N N   ? ILE A 1  86 ?   4.328  -5.137   7.151 1.000 98.660 ? 86  ILE A N   1 
ATOM 675  C CA  ? ILE A 1  86 ?   2.914  -5.346   6.861 1.000 98.660 ? 86  ILE A CA  1 
ATOM 676  C C   ? ILE A 1  86 ?   2.084  -5.065   8.112 1.000 98.660 ? 86  ILE A C   1 
ATOM 677  C CB  ? ILE A 1  86 ?   2.646  -6.780   6.351 1.000 98.660 ? 86  ILE A CB  1 
ATOM 678  O O   ? ILE A 1  86 ?   2.496  -5.398   9.226 1.000 98.660 ? 86  ILE A O   1 
ATOM 679  C CG1 ? ILE A 1  86 ?   1.210  -6.902   5.829 1.000 98.660 ? 86  ILE A CG1 1 
ATOM 680  C CG2 ? ILE A 1  86 ?   2.916  -7.805   7.457 1.000 98.660 ? 86  ILE A CG2 1 
ATOM 681  C CD1 ? ILE A 1  86 ?   0.960  -8.147   4.990 1.000 98.660 ? 86  ILE A CD1 1 
ATOM 682  N N   ? MET A 1  87 ?   0.981  -4.367   7.920 1.000 98.510 ? 87  MET A N   1 
ATOM 683  C CA  ? MET A 1  87 ?   0.097  -3.992   9.021 1.000 98.510 ? 87  MET A CA  1 
ATOM 684  C C   ? MET A 1  87 ?  -1.366  -4.096   8.604 1.000 98.510 ? 87  MET A C   1 
ATOM 685  C CB  ? MET A 1  87 ?   0.405  -2.572   9.498 1.000 98.510 ? 87  MET A CB  1 
ATOM 686  O O   ? MET A 1  87 ?  -1.692  -3.947   7.425 1.000 98.510 ? 87  MET A O   1 
ATOM 687  C CG  ? MET A 1  87 ?   0.001  -1.491   8.509 1.000 98.510 ? 87  MET A CG  1 
ATOM 688  S SD  ? MET A 1  87 ?   0.236   0.200   9.180 1.000 98.510 ? 87  MET A SD  1 
ATOM 689  C CE  ? MET A 1  87 ?  -0.282   1.187   7.748 1.000 98.510 ? 87  MET A CE  1 
ATOM 690  N N   ? LEU A 1  88 ?  -2.278  -4.414   9.574 1.000 98.740 ? 88  LEU A N   1 
ATOM 691  C CA  ? LEU A 1  88 ?  -3.724  -4.433   9.378 1.000 98.740 ? 88  LEU A CA  1 
ATOM 692  C C   ? LEU A 1  88 ?  -4.395  -3.321  10.177 1.000 98.740 ? 88  LEU A C   1 
ATOM 693  C CB  ? LEU A 1  88 ?  -4.303  -5.790   9.785 1.000 98.740 ? 88  LEU A CB  1 
ATOM 694  O O   ? LEU A 1  88 ?  -4.002  -3.041  11.312 1.000 98.740 ? 88  LEU A O   1 
ATOM 695  C CG  ? LEU A 1  88 ?  -3.974  -6.970   8.868 1.000 98.740 ? 88  LEU A CG  1 
ATOM 696  C CD1 ? LEU A 1  88 ?  -4.434  -8.278   9.502 1.000 98.740 ? 88  LEU A CD1 1 
ATOM 697  C CD2 ? LEU A 1  88 ?  -4.616  -6.779   7.498 1.000 98.740 ? 88  LEU A CD2 1 
ATOM 698  N N   ? ILE A 1  89 ?  -5.364  -2.700   9.530 1.000 98.730 ? 89  ILE A N   1 
ATOM 699  C CA  ? ILE A 1  89 ?  -6.165  -1.650  10.151 1.000 98.730 ? 89  ILE A CA  1 
ATOM 700  C C   ? ILE A 1  89 ?  -7.626  -2.090  10.221 1.000 98.730 ? 89  ILE A C   1 
ATOM 701  C CB  ? ILE A 1  89 ?  -6.043  -0.316   9.380 1.000 98.730 ? 89  ILE A CB  1 
ATOM 702  O O   ? ILE A 1  89 ?  -8.263  -2.318   9.189 1.000 98.730 ? 89  ILE A O   1 
ATOM 703  C CG1 ? ILE A 1  89 ?  -4.571   0.086   9.240 1.000 98.730 ? 89  ILE A CG1 1 
ATOM 704  C CG2 ? ILE A 1  89 ?  -6.848   0.785  10.077 1.000 98.730 ? 89  ILE A CG2 1 
ATOM 705  C CD1 ? ILE A 1  89 ?  -4.303   1.066   8.106 1.000 98.730 ? 89  ILE A CD1 1 
ATOM 706  N N   ? LYS A 1  90 ?  -8.177  -2.273  11.468 1.000 98.550 ? 90  LYS A N   1 
ATOM 707  C CA  ? LYS A 1  90 ?  -9.595  -2.558  11.662 1.000 98.550 ? 90  LYS A CA  1 
ATOM 708  C C   ? LYS A 1  90 ? -10.417  -1.273  11.683 1.000 98.550 ? 90  LYS A C   1 
ATOM 709  C CB  ? LYS A 1  90 ?  -9.813  -3.342  12.957 1.000 98.550 ? 90  LYS A CB  1 
ATOM 710  O O   ? LYS A 1  90 ? -10.129  -0.359  12.459 1.000 98.550 ? 90  LYS A O   1 
ATOM 711  C CG  ? LYS A 1  90 ? -11.237  -3.844  13.145 1.000 98.550 ? 90  LYS A CG  1 
ATOM 712  C CD  ? LYS A 1  90 ? -11.363  -4.720  14.384 1.000 98.550 ? 90  LYS A CD  1 
ATOM 713  C CE  ? LYS A 1  90 ? -12.754  -5.327  14.503 1.000 98.550 ? 90  LYS A CE  1 
ATOM 714  N NZ  ? LYS A 1  90 ? -12.857  -6.251  15.671 1.000 98.550 ? 90  LYS A NZ  1 
ATOM 715  N N   ? LEU A 1  91 ? -11.479  -1.267  10.822 1.000 98.610 ? 91  LEU A N   1 
ATOM 716  C CA  ? LEU A 1  91 ? -12.318  -0.080  10.706 1.000 98.610 ? 91  LEU A CA  1 
ATOM 717  C C   ? LEU A 1  91 ? -13.354  -0.035  11.824 1.000 98.610 ? 91  LEU A C   1 
ATOM 718  C CB  ? LEU A 1  91 ? -13.017  -0.048   9.345 1.000 98.610 ? 91  LEU A CB  1 
ATOM 719  O O   ? LEU A 1  91 ? -13.875  -1.074  12.235 1.000 98.610 ? 91  LEU A O   1 
ATOM 720  C CG  ? LEU A 1  91 ? -12.110  -0.117   8.115 1.000 98.610 ? 91  LEU A CG  1 
ATOM 721  C CD1 ? LEU A 1  91 ? -12.942  -0.044   6.838 1.000 98.610 ? 91  LEU A CD1 1 
ATOM 722  C CD2 ? LEU A 1  91 ? -11.076   1.003   8.150 1.000 98.610 ? 91  LEU A CD2 1 
ATOM 723  N N   ? ALA A 1  92 ? -13.676   1.175  12.392 1.000 98.240 ? 92  ALA A N   1 
ATOM 724  C CA  ? ALA A 1  92 ? -14.663   1.356  13.453 1.000 98.240 ? 92  ALA A CA  1 
ATOM 725  C C   ? ALA A 1  92 ? -16.054   0.935  12.986 1.000 98.240 ? 92  ALA A C   1 
ATOM 726  C CB  ? ALA A 1  92 ? -14.680   2.809  13.922 1.000 98.240 ? 92  ALA A CB  1 
ATOM 727  O O   ? ALA A 1  92 ? -16.889   0.525  13.795 1.000 98.240 ? 92  ALA A O   1 
ATOM 728  N N   ? SER A 1  93 ? -16.376   1.075  11.751 1.000 98.300 ? 93  SER A N   1 
ATOM 729  C CA  ? SER A 1  93 ? -17.589   0.596  11.097 1.000 98.300 ? 93  SER A CA  1 
ATOM 730  C C   ? SER A 1  93 ? -17.282   0.005   9.725 1.000 98.300 ? 93  SER A C   1 
ATOM 731  C CB  ? SER A 1  93 ? -18.606   1.729  10.958 1.000 98.300 ? 93  SER A CB  1 
ATOM 732  O O   ? SER A 1  93 ? -16.267   0.342   9.112 1.000 98.300 ? 93  SER A O   1 
ATOM 733  O OG  ? SER A 1  93 ? -18.083   2.779  10.162 1.000 98.300 ? 93  SER A OG  1 
ATOM 734  N N   ? GLU A 1  94 ? -18.225  -0.982   9.286 1.000 98.210 ? 94  GLU A N   1 
ATOM 735  C CA  ? GLU A 1  94 ? -18.040  -1.593   7.973 1.000 98.210 ? 94  GLU A CA  1 
ATOM 736  C C   ? GLU A 1  94 ? -18.142  -0.553   6.862 1.000 98.210 ? 94  GLU A C   1 
ATOM 737  C CB  ? GLU A 1  94 ? -19.067  -2.706   7.748 1.000 98.210 ? 94  GLU A CB  1 
ATOM 738  O O   ? GLU A 1  94 ? -18.996   0.335   6.911 1.000 98.210 ? 94  GLU A O   1 
ATOM 739  C CG  ? GLU A 1  94 ? -18.899  -3.896   8.682 1.000 98.210 ? 94  GLU A CG  1 
ATOM 740  C CD  ? GLU A 1  94 ? -19.910  -5.003   8.431 1.000 98.210 ? 94  GLU A CD  1 
ATOM 741  O OE1 ? GLU A 1  94 ? -19.810  -6.074   9.073 1.000 98.210 ? 94  GLU A OE1 1 
ATOM 742  O OE2 ? GLU A 1  94 ? -20.809  -4.799   7.585 1.000 98.210 ? 94  GLU A OE2 1 
ATOM 743  N N   ? ALA A 1  95 ? -17.196  -0.700   5.882 1.000 98.380 ? 95  ALA A N   1 
ATOM 744  C CA  ? ALA A 1  95 ? -17.322   0.098   4.665 1.000 98.380 ? 95  ALA A CA  1 
ATOM 745  C C   ? ALA A 1  95 ? -18.550  -0.319   3.860 1.000 98.380 ? 95  ALA A C   1 
ATOM 746  C CB  ? ALA A 1  95 ? -16.062  -0.028   3.813 1.000 98.380 ? 95  ALA A CB  1 
ATOM 747  O O   ? ALA A 1  95 ? -18.892  -1.503   3.807 1.000 98.380 ? 95  ALA A O   1 
ATOM 748  N N   ? THR A 1  96 ? -19.278   0.649   3.331 1.000 98.260 ? 96  THR A N   1 
ATOM 749  C CA  ? THR A 1  96 ? -20.355   0.351   2.394 1.000 98.260 ? 96  THR A CA  1 
ATOM 750  C C   ? THR A 1  96 ? -19.799   0.062   1.003 1.000 98.260 ? 96  THR A C   1 
ATOM 751  C CB  ? THR A 1  96 ? -21.364   1.512   2.315 1.000 98.260 ? 96  THR A CB  1 
ATOM 752  O O   ? THR A 1  96 ? -19.262   0.956   0.345 1.000 98.260 ? 96  THR A O   1 
ATOM 753  C CG2 ? THR A 1  96 ? -22.541   1.158   1.412 1.000 98.260 ? 96  THR A CG2 1 
ATOM 754  O OG1 ? THR A 1  96 ? -21.855   1.800   3.630 1.000 98.260 ? 96  THR A OG1 1 
ATOM 755  N N   ? LEU A 1  97 ? -19.862  -1.224   0.607 1.000 98.310 ? 97  LEU A N   1 
ATOM 756  C CA  ? LEU A 1  97 ? -19.310  -1.616  -0.685 1.000 98.310 ? 97  LEU A CA  1 
ATOM 757  C C   ? LEU A 1  97 ? -20.247  -1.217  -1.820 1.000 98.310 ? 97  LEU A C   1 
ATOM 758  C CB  ? LEU A 1  97 ? -19.056  -3.126  -0.723 1.000 98.310 ? 97  LEU A CB  1 
ATOM 759  O O   ? LEU A 1  97 ? -21.449  -1.487  -1.762 1.000 98.310 ? 97  LEU A O   1 
ATOM 760  C CG  ? LEU A 1  97 ? -18.175  -3.694   0.390 1.000 98.310 ? 97  LEU A CG  1 
ATOM 761  C CD1 ? LEU A 1  97 ? -17.929  -5.182   0.164 1.000 98.310 ? 97  LEU A CD1 1 
ATOM 762  C CD2 ? LEU A 1  97 ? -16.854  -2.934   0.466 1.000 98.310 ? 97  LEU A CD2 1 
ATOM 763  N N   ? ASN A 1  98 ? -19.656  -0.556  -2.917 1.000 97.530 ? 98  ASN A N   1 
ATOM 764  C CA  ? ASN A 1  98 ? -20.327  -0.113  -4.134 1.000 97.530 ? 98  ASN A CA  1 
ATOM 765  C C   ? ASN A 1  98 ? -19.335   0.119  -5.270 1.000 97.530 ? 98  ASN A C   1 
ATOM 766  C CB  ? ASN A 1  98 ? -21.136   1.158  -3.869 1.000 97.530 ? 98  ASN A CB  1 
ATOM 767  O O   ? ASN A 1  98 ? -18.208  -0.379  -5.227 1.000 97.530 ? 98  ASN A O   1 
ATOM 768  C CG  ? ASN A 1  98 ? -20.280   2.299  -3.354 1.000 97.530 ? 98  ASN A CG  1 
ATOM 769  N ND2 ? ASN A 1  98 ? -20.819   3.069  -2.417 1.000 97.530 ? 98  ASN A ND2 1 
ATOM 770  O OD1 ? ASN A 1  98 ? -19.144   2.486  -3.797 1.000 97.530 ? 98  ASN A OD1 1 
ATOM 771  N N   ? SER A 1  99 ? -19.759   0.820  -6.312 1.000 96.570 ? 99  SER A N   1 
ATOM 772  C CA  ? SER A 1  99 ? -18.926   0.980  -7.499 1.000 96.570 ? 99  SER A CA  1 
ATOM 773  C C   ? SER A 1  99 ? -17.713   1.858  -7.209 1.000 96.570 ? 99  SER A C   1 
ATOM 774  C CB  ? SER A 1  99 ? -19.737   1.580  -8.648 1.000 96.570 ? 99  SER A CB  1 
ATOM 775  O O   ? SER A 1  99 ? -16.752   1.873  -7.980 1.000 96.570 ? 99  SER A O   1 
ATOM 776  O OG  ? SER A 1  99 ? -20.271   2.841  -8.282 1.000 96.570 ? 99  SER A OG  1 
ATOM 777  N N   ? TYR A 1 100 ? -17.595   2.504  -6.016 1.000 97.280 ? 100 TYR A N   1 
ATOM 778  C CA  ? TYR A 1 100 ? -16.517   3.420  -5.661 1.000 97.280 ? 100 TYR A CA  1 
ATOM 779  C C   ? TYR A 1 100 ? -15.656   2.843  -4.544 1.000 97.280 ? 100 TYR A C   1 
ATOM 780  C CB  ? TYR A 1 100 ? -17.084   4.778  -5.234 1.000 97.280 ? 100 TYR A CB  1 
ATOM 781  O O   ? TYR A 1 100 ? -14.507   3.252  -4.363 1.000 97.280 ? 100 TYR A O   1 
ATOM 782  C CG  ? TYR A 1 100 ? -18.031   5.384  -6.242 1.000 97.280 ? 100 TYR A CG  1 
ATOM 783  C CD1 ? TYR A 1 100 ? -17.550   6.016  -7.386 1.000 97.280 ? 100 TYR A CD1 1 
ATOM 784  C CD2 ? TYR A 1 100 ? -19.407   5.327  -6.052 1.000 97.280 ? 100 TYR A CD2 1 
ATOM 785  C CE1 ? TYR A 1 100 ? -18.418   6.578  -8.317 1.000 97.280 ? 100 TYR A CE1 1 
ATOM 786  C CE2 ? TYR A 1 100 ? -20.285   5.885  -6.975 1.000 97.280 ? 100 TYR A CE2 1 
ATOM 787  O OH  ? TYR A 1 100 ? -20.646   7.061  -9.021 1.000 97.280 ? 100 TYR A OH  1 
ATOM 788  C CZ  ? TYR A 1 100 ? -19.782   6.507  -8.103 1.000 97.280 ? 100 TYR A CZ  1 
ATOM 789  N N   ? VAL A 1 101 ? -16.263   2.027  -3.723 1.000 98.450 ? 101 VAL A N   1 
ATOM 790  C CA  ? VAL A 1 101 ? -15.599   1.333  -2.624 1.000 98.450 ? 101 VAL A CA  1 
ATOM 791  C C   ? VAL A 1 101 ? -15.816  -0.173  -2.758 1.000 98.450 ? 101 VAL A C   1 
ATOM 792  C CB  ? VAL A 1 101 ? -16.110   1.825  -1.251 1.000 98.450 ? 101 VAL A CB  1 
ATOM 793  O O   ? VAL A 1 101 ? -16.947  -0.655  -2.655 1.000 98.450 ? 101 VAL A O   1 
ATOM 794  C CG1 ? VAL A 1 101 ? -15.395   1.095  -0.116 1.000 98.450 ? 101 VAL A CG1 1 
ATOM 795  C CG2 ? VAL A 1 101 ? -15.920   3.335  -1.123 1.000 98.450 ? 101 VAL A CG2 1 
ATOM 796  N N   ? ASN A 1 102 ? -14.693  -0.850  -3.071 1.000 98.230 ? 102 ASN A N   1 
ATOM 797  C CA  ? ASN A 1 102 ? -14.723  -2.304  -3.197 1.000 98.230 ? 102 ASN A CA  1 
ATOM 798  C C   ? ASN A 1 102 ? -13.422  -2.936  -2.710 1.000 98.230 ? 102 ASN A C   1 
ATOM 799  C CB  ? ASN A 1 102 ? -15.003  -2.712  -4.644 1.000 98.230 ? 102 ASN A CB  1 
ATOM 800  O O   ? ASN A 1 102 ? -12.462  -2.229  -2.400 1.000 98.230 ? 102 ASN A O   1 
ATOM 801  C CG  ? ASN A 1 102 ? -15.726  -4.041  -4.747 1.000 98.230 ? 102 ASN A CG  1 
ATOM 802  N ND2 ? ASN A 1 102 ? -16.227  -4.353  -5.937 1.000 98.230 ? 102 ASN A ND2 1 
ATOM 803  O OD1 ? ASN A 1 102 ? -15.833  -4.780  -3.766 1.000 98.230 ? 102 ASN A OD1 1 
ATOM 804  N N   ? THR A 1 103 ? -13.386  -4.329  -2.576 1.000 98.450 ? 103 THR A N   1 
ATOM 805  C CA  ? THR A 1 103 ? -12.244  -5.034  -2.004 1.000 98.450 ? 103 THR A CA  1 
ATOM 806  C C   ? THR A 1 103 ? -11.369  -5.628  -3.105 1.000 98.450 ? 103 THR A C   1 
ATOM 807  C CB  ? THR A 1 103 ? -12.699  -6.151  -1.047 1.000 98.450 ? 103 THR A CB  1 
ATOM 808  O O   ? THR A 1 103 ? -11.835  -5.849  -4.224 1.000 98.450 ? 103 THR A O   1 
ATOM 809  C CG2 ? THR A 1 103 ? -13.660  -5.614   0.008 1.000 98.450 ? 103 THR A CG2 1 
ATOM 810  O OG1 ? THR A 1 103 ? -13.358  -7.178  -1.799 1.000 98.450 ? 103 THR A OG1 1 
ATOM 811  N N   ? ILE A 1 104 ? -10.089  -5.829  -2.718 1.000 98.560 ? 104 ILE A N   1 
ATOM 812  C CA  ? ILE A 1 104 ?  -9.166  -6.568  -3.573 1.000 98.560 ? 104 ILE A CA  1 
ATOM 813  C C   ? ILE A 1 104 ?  -8.864  -7.929  -2.951 1.000 98.560 ? 104 ILE A C   1 
ATOM 814  C CB  ? ILE A 1 104 ?  -7.856  -5.781  -3.803 1.000 98.560 ? 104 ILE A CB  1 
ATOM 815  O O   ? ILE A 1 104 ?  -8.794  -8.057  -1.726 1.000 98.560 ? 104 ILE A O   1 
ATOM 816  C CG1 ? ILE A 1 104 ?  -6.990  -6.482  -4.856 1.000 98.560 ? 104 ILE A CG1 1 
ATOM 817  C CG2 ? ILE A 1 104 ?  -7.089  -5.612  -2.488 1.000 98.560 ? 104 ILE A CG2 1 
ATOM 818  C CD1 ? ILE A 1 104 ?  -7.494  -6.315  -6.283 1.000 98.560 ? 104 ILE A CD1 1 
ATOM 819  N N   ? ALA A 1 105 ?  -8.728  -8.963  -3.805 1.000 98.310 ? 105 ALA A N   1 
ATOM 820  C CA  ? ALA A 1 105 ?  -8.506 -10.325  -3.327 1.000 98.310 ? 105 ALA A CA  1 
ATOM 821  C C   ? ALA A 1 105 ?  -7.068 -10.512  -2.852 1.000 98.310 ? 105 ALA A C   1 
ATOM 822  C CB  ? ALA A 1 105 ?  -8.836 -11.334  -4.424 1.000 98.310 ? 105 ALA A CB  1 
ATOM 823  O O   ? ALA A 1 105 ?  -6.139  -9.940  -3.426 1.000 98.310 ? 105 ALA A O   1 
ATOM 824  N N   ? LEU A 1 106 ?  -6.945 -11.324  -1.763 1.000 98.550 ? 106 LEU A N   1 
ATOM 825  C CA  ? LEU A 1 106 ?  -5.618 -11.785  -1.369 1.000 98.550 ? 106 LEU A CA  1 
ATOM 826  C C   ? LEU A 1 106 ?  -5.078 -12.801  -2.370 1.000 98.550 ? 106 LEU A C   1 
ATOM 827  C CB  ? LEU A 1 106 ?  -5.658 -12.402   0.031 1.000 98.550 ? 106 LEU A CB  1 
ATOM 828  O O   ? LEU A 1 106 ?  -5.844 -13.566  -2.960 1.000 98.550 ? 106 LEU A O   1 
ATOM 829  C CG  ? LEU A 1 106 ?  -5.985 -11.449   1.182 1.000 98.550 ? 106 LEU A CG  1 
ATOM 830  C CD1 ? LEU A 1 106 ?  -6.178 -12.230   2.478 1.000 98.550 ? 106 LEU A CD1 1 
ATOM 831  C CD2 ? LEU A 1 106 ?  -4.885 -10.405   1.341 1.000 98.550 ? 106 LEU A CD2 1 
ATOM 832  N N   ? PRO A 1 107 ?  -3.769 -12.800  -2.527 1.000 98.070 ? 107 PRO A N   1 
ATOM 833  C CA  ? PRO A 1 107 ?  -3.192 -13.721  -3.509 1.000 98.070 ? 107 PRO A CA  1 
ATOM 834  C C   ? PRO A 1 107 ?  -3.366 -15.186  -3.116 1.000 98.070 ? 107 PRO A C   1 
ATOM 835  C CB  ? PRO A 1 107 ?  -1.711 -13.333  -3.529 1.000 98.070 ? 107 PRO A CB  1 
ATOM 836  O O   ? PRO A 1 107 ?  -3.325 -15.520  -1.930 1.000 98.070 ? 107 PRO A O   1 
ATOM 837  C CG  ? PRO A 1 107 ?  -1.469 -12.683  -2.205 1.000 98.070 ? 107 PRO A CG  1 
ATOM 838  C CD  ? PRO A 1 107 ?  -2.753 -12.064  -1.735 1.000 98.070 ? 107 PRO A CD  1 
ATOM 839  N N   ? THR A 1 108 ?  -3.569 -16.048  -4.054 1.000 96.940 ? 108 THR A N   1 
ATOM 840  C CA  ? THR A 1 108 ?  -3.647 -17.489  -3.842 1.000 96.940 ? 108 THR A CA  1 
ATOM 841  C C   ? THR A 1 108 ?  -2.276 -18.137  -4.016 1.000 96.940 ? 108 THR A C   1 
ATOM 842  C CB  ? THR A 1 108 ?  -4.653 -18.143  -4.807 1.000 96.940 ? 108 THR A CB  1 
ATOM 843  O O   ? THR A 1 108 ?  -2.079 -19.296  -3.645 1.000 96.940 ? 108 THR A O   1 
ATOM 844  C CG2 ? THR A 1 108 ?  -6.069 -17.642  -4.547 1.000 96.940 ? 108 THR A CG2 1 
ATOM 845  O OG1 ? THR A 1 108 ?  -4.286 -17.826  -6.156 1.000 96.940 ? 108 THR A OG1 1 
ATOM 846  N N   ? GLY A 1 109 ?  -1.327 -17.399  -4.518 1.000 97.690 ? 109 GLY A N   1 
ATOM 847  C CA  ? GLY A 1 109 ?   0.077 -17.721  -4.719 1.000 97.690 ? 109 GLY A CA  1 
ATOM 848  C C   ? GLY A 1 109 ?   0.929 -16.504  -5.029 1.000 97.690 ? 109 GLY A C   1 
ATOM 849  O O   ? GLY A 1 109 ?   0.402 -15.417  -5.273 1.000 97.690 ? 109 GLY A O   1 
ATOM 850  N N   ? CYS A 1 110 ?   2.310 -16.828  -5.054 1.000 97.920 ? 110 CYS A N   1 
ATOM 851  C CA  ? CYS A 1 110 ?   3.209 -15.726  -5.377 1.000 97.920 ? 110 CYS A CA  1 
ATOM 852  C C   ? CYS A 1 110 ?   3.233 -15.462  -6.877 1.000 97.920 ? 110 CYS A C   1 
ATOM 853  C CB  ? CYS A 1 110 ?   4.623 -16.025  -4.880 1.000 97.920 ? 110 CYS A CB  1 
ATOM 854  O O   ? CYS A 1 110 ?   3.119 -16.392  -7.677 1.000 97.920 ? 110 CYS A O   1 
ATOM 855  S SG  ? CYS A 1 110 ?   4.771 -16.059  -3.080 1.000 97.920 ? 110 CYS A SG  1 
ATOM 856  N N   ? VAL A 1 111 ?   3.360 -14.171  -7.209 1.000 97.240 ? 111 VAL A N   1 
ATOM 857  C CA  ? VAL A 1 111 ?   3.353 -13.735  -8.602 1.000 97.240 ? 111 VAL A CA  1 
ATOM 858  C C   ? VAL A 1 111 ?   4.651 -14.162  -9.283 1.000 97.240 ? 111 VAL A C   1 
ATOM 859  C CB  ? VAL A 1 111 ?   3.168 -12.206  -8.717 1.000 97.240 ? 111 VAL A CB  1 
ATOM 860  O O   ? VAL A 1 111 ?   5.708 -14.204  -8.648 1.000 97.240 ? 111 VAL A O   1 
ATOM 861  C CG1 ? VAL A 1 111 ?   4.354 -11.470  -8.095 1.000 97.240 ? 111 VAL A CG1 1 
ATOM 862  C CG2 ? VAL A 1 111 ?   2.990 -11.799 -10.179 1.000 97.240 ? 111 VAL A CG2 1 
ATOM 863  N N   ? ALA A 1 112 ?   4.622 -14.468 -10.619 1.000 97.310 ? 112 ALA A N   1 
ATOM 864  C CA  ? ALA A 1 112 ?   5.789 -14.885 -11.393 1.000 97.310 ? 112 ALA A CA  1 
ATOM 865  C C   ? ALA A 1 112 ?   6.585 -13.677 -11.878 1.000 97.310 ? 112 ALA A C   1 
ATOM 866  C CB  ? ALA A 1 112 ?   5.361 -15.748 -12.577 1.000 97.310 ? 112 ALA A CB  1 
ATOM 867  O O   ? ALA A 1 112 ?   6.024 -12.598 -12.085 1.000 97.310 ? 112 ALA A O   1 
ATOM 868  N N   ? THR A 1 113 ?   7.912 -13.910 -12.092 1.000 97.930 ? 113 THR A N   1 
ATOM 869  C CA  ? THR A 1 113 ?   8.779 -12.896 -12.682 1.000 97.930 ? 113 THR A CA  1 
ATOM 870  C C   ? THR A 1 113 ?   8.216 -12.413 -14.016 1.000 97.930 ? 113 THR A C   1 
ATOM 871  C CB  ? THR A 1 113 ?  10.207 -13.435 -12.890 1.000 97.930 ? 113 THR A CB  1 
ATOM 872  O O   ? THR A 1 113 ?   7.696 -13.208 -14.801 1.000 97.930 ? 113 THR A O   1 
ATOM 873  C CG2 ? THR A 1 113 ?  11.085 -12.407 -13.597 1.000 97.930 ? 113 THR A CG2 1 
ATOM 874  O OG1 ? THR A 1 113 ?  10.784 -13.745 -11.616 1.000 97.930 ? 113 THR A OG1 1 
ATOM 875  N N   ? GLY A 1 114 ?   8.283 -11.126 -14.281 1.000 97.950 ? 114 GLY A N   1 
ATOM 876  C CA  ? GLY A 1 114 ?   7.860 -10.550 -15.548 1.000 97.950 ? 114 GLY A CA  1 
ATOM 877  C C   ? GLY A 1 114 ?   6.388 -10.182 -15.574 1.000 97.950 ? 114 GLY A C   1 
ATOM 878  O O   ? GLY A 1 114 ?   5.917  -9.556 -16.525 1.000 97.950 ? 114 GLY A O   1 
ATOM 879  N N   ? THR A 1 115 ?   5.633 -10.664 -14.579 1.000 98.210 ? 115 THR A N   1 
ATOM 880  C CA  ? THR A 1 115 ?   4.212 -10.344 -14.494 1.000 98.210 ? 115 THR A CA  1 
ATOM 881  C C   ? THR A 1 115 ?   4.004  -8.837 -14.366 1.000 98.210 ? 115 THR A C   1 
ATOM 882  C CB  ? THR A 1 115 ?   3.549 -11.059 -13.302 1.000 98.210 ? 115 THR A CB  1 
ATOM 883  O O   ? THR A 1 115 ?   4.612  -8.192 -13.509 1.000 98.210 ? 115 THR A O   1 
ATOM 884  C CG2 ? THR A 1 115 ?   2.062 -10.731 -13.222 1.000 98.210 ? 115 THR A CG2 1 
ATOM 885  O OG1 ? THR A 1 115 ?   3.707 -12.475 -13.455 1.000 98.210 ? 115 THR A OG1 1 
ATOM 886  N N   ? PRO A 1 116 ?   3.117  -8.277 -15.257 1.000 97.390 ? 116 PRO A N   1 
ATOM 887  C CA  ? PRO A 1 116 ?   2.792  -6.856 -15.117 1.000 97.390 ? 116 PRO A CA  1 
ATOM 888  C C   ? PRO A 1 116 ?   1.918  -6.568 -13.898 1.000 97.390 ? 116 PRO A C   1 
ATOM 889  C CB  ? PRO A 1 116 ?   2.042  -6.537 -16.413 1.000 97.390 ? 116 PRO A CB  1 
ATOM 890  O O   ? PRO A 1 116 ?   0.917  -7.253 -13.675 1.000 97.390 ? 116 PRO A O   1 
ATOM 891  C CG  ? PRO A 1 116 ?   1.469  -7.845 -16.855 1.000 97.390 ? 116 PRO A CG  1 
ATOM 892  C CD  ? PRO A 1 116 ?   2.381  -8.945 -16.393 1.000 97.390 ? 116 PRO A CD  1 
ATOM 893  N N   ? CYS A 1 117 ?   2.303  -5.583 -13.177 1.000 98.100 ? 117 CYS A N   1 
ATOM 894  C CA  ? CYS A 1 117 ?   1.579  -5.219 -11.964 1.000 98.100 ? 117 CYS A CA  1 
ATOM 895  C C   ? CYS A 1 117 ?   1.215  -3.739 -11.969 1.000 98.100 ? 117 CYS A C   1 
ATOM 896  C CB  ? CYS A 1 117 ?   2.411  -5.545 -10.724 1.000 98.100 ? 117 CYS A CB  1 
ATOM 897  O O   ? CYS A 1 117 ?   1.964  -2.914 -12.495 1.000 98.100 ? 117 CYS A O   1 
ATOM 898  S SG  ? CYS A 1 117 ?   2.791  -7.301 -10.544 1.000 98.100 ? 117 CYS A SG  1 
ATOM 899  N N   ? LEU A 1 118 ?   0.061  -3.489 -11.392 1.000 97.720 ? 118 LEU A N   1 
ATOM 900  C CA  ? LEU A 1 118 ?  -0.397  -2.112 -11.240 1.000 97.720 ? 118 LEU A CA  1 
ATOM 901  C C   ? LEU A 1 118 ?  -0.088  -1.588  -9.841 1.000 97.720 ? 118 LEU A C   1 
ATOM 902  C CB  ? LEU A 1 118 ?  -1.900  -2.014 -11.514 1.000 97.720 ? 118 LEU A CB  1 
ATOM 903  O O   ? LEU A 1 118 ?  -0.473  -2.202  -8.844 1.000 97.720 ? 118 LEU A O   1 
ATOM 904  C CG  ? LEU A 1 118 ?  -2.506  -0.610 -11.474 1.000 97.720 ? 118 LEU A CG  1 
ATOM 905  C CD1 ? LEU A 1 118 ?  -2.111   0.173 -12.721 1.000 97.720 ? 118 LEU A CD1 1 
ATOM 906  C CD2 ? LEU A 1 118 ?  -4.024  -0.686 -11.343 1.000 97.720 ? 118 LEU A CD2 1 
ATOM 907  N N   ? ILE A 1 119 ?   0.613  -0.422  -9.812 1.000 97.080 ? 119 ILE A N   1 
ATOM 908  C CA  ? ILE A 1 119 ?   0.906   0.305  -8.581 1.000 97.080 ? 119 ILE A CA  1 
ATOM 909  C C   ? ILE A 1 119 ?   0.067   1.579  -8.522 1.000 97.080 ? 119 ILE A C   1 
ATOM 910  C CB  ? ILE A 1 119 ?   2.409   0.647  -8.472 1.000 97.080 ? 119 ILE A CB  1 
ATOM 911  O O   ? ILE A 1 119 ?  -0.032   2.311  -9.509 1.000 97.080 ? 119 ILE A O   1 
ATOM 912  C CG1 ? ILE A 1 119 ?   3.258  -0.619  -8.627 1.000 97.080 ? 119 ILE A CG1 1 
ATOM 913  C CG2 ? ILE A 1 119 ?   2.708   1.348  -7.143 1.000 97.080 ? 119 ILE A CG2 1 
ATOM 914  C CD1 ? ILE A 1 119 ?   4.691  -0.354  -9.066 1.000 97.080 ? 119 ILE A CD1 1 
ATOM 915  N N   ? SER A 1 120 ?  -0.514   1.855  -7.373 1.000 96.580 ? 120 SER A N   1 
ATOM 916  C CA  ? SER A 1 120 ?  -1.361   3.041  -7.293 1.000 96.580 ? 120 SER A CA  1 
ATOM 917  C C   ? SER A 1 120 ?  -1.162   3.774  -5.970 1.000 96.580 ? 120 SER A C   1 
ATOM 918  C CB  ? SER A 1 120 ?  -2.833   2.660  -7.458 1.000 96.580 ? 120 SER A CB  1 
ATOM 919  O O   ? SER A 1 120 ?  -0.795   3.162  -4.965 1.000 96.580 ? 120 SER A O   1 
ATOM 920  O OG  ? SER A 1 120 ?  -3.234   1.751  -6.448 1.000 96.580 ? 120 SER A OG  1 
ATOM 921  N N   ? GLY A 1 121 ?  -1.353   5.135  -6.023 1.000 95.550 ? 121 GLY A N   1 
ATOM 922  C CA  ? GLY A 1 121 ?  -1.235   5.931  -4.812 1.000 95.550 ? 121 GLY A CA  1 
ATOM 923  C C   ? GLY A 1 121 ?  -1.195   7.423  -5.080 1.000 95.550 ? 121 GLY A C   1 
ATOM 924  O O   ? GLY A 1 121 ?  -1.377   7.860  -6.218 1.000 95.550 ? 121 GLY A O   1 
ATOM 925  N N   ? TRP A 1 122 ?  -1.080   8.244  -3.999 1.000 94.050 ? 122 TRP A N   1 
ATOM 926  C CA  ? TRP A 1 122 ?  -1.062   9.701  -4.067 1.000 94.050 ? 122 TRP A CA  1 
ATOM 927  C C   ? TRP A 1 122 ?   0.283  10.251  -3.606 1.000 94.050 ? 122 TRP A C   1 
ATOM 928  C CB  ? TRP A 1 122 ?  -2.189  10.293  -3.214 1.000 94.050 ? 122 TRP A CB  1 
ATOM 929  O O   ? TRP A 1 122 ?   0.356  11.355  -3.061 1.000 94.050 ? 122 TRP A O   1 
ATOM 930  C CG  ? TRP A 1 122 ?  -3.563  10.030  -3.754 1.000 94.050 ? 122 TRP A CG  1 
ATOM 931  C CD1 ? TRP A 1 122 ?  -4.238  10.770  -4.684 1.000 94.050 ? 122 TRP A CD1 1 
ATOM 932  C CD2 ? TRP A 1 122 ?  -4.431   8.952  -3.391 1.000 94.050 ? 122 TRP A CD2 1 
ATOM 933  C CE2 ? TRP A 1 122 ?  -5.618   9.101  -4.141 1.000 94.050 ? 122 TRP A CE2 1 
ATOM 934  C CE3 ? TRP A 1 122 ?  -4.320   7.873  -2.503 1.000 94.050 ? 122 TRP A CE3 1 
ATOM 935  N NE1 ? TRP A 1 122 ?  -5.475  10.216  -4.921 1.000 94.050 ? 122 TRP A NE1 1 
ATOM 936  C CH2 ? TRP A 1 122 ?  -6.553   7.163  -3.155 1.000 94.050 ? 122 TRP A CH2 1 
ATOM 937  C CZ2 ? TRP A 1 122 ?  -6.688   8.209  -4.031 1.000 94.050 ? 122 TRP A CZ2 1 
ATOM 938  C CZ3 ? TRP A 1 122 ?  -5.386   6.987  -2.395 1.000 94.050 ? 122 TRP A CZ3 1 
ATOM 939  N N   ? GLY A 1 123 ?   1.300   9.435  -3.689 1.000 86.290 ? 123 GLY A N   1 
ATOM 940  C CA  ? GLY A 1 123 ?   2.631   9.853  -3.277 1.000 86.290 ? 123 GLY A CA  1 
ATOM 941  C C   ? GLY A 1 123 ?   3.283  10.813  -4.253 1.000 86.290 ? 123 GLY A C   1 
ATOM 942  O O   ? GLY A 1 123 ?   2.652  11.251  -5.218 1.000 86.290 ? 123 GLY A O   1 
ATOM 943  N N   ? ASN A 1 124 ?   4.589  11.240  -4.007 1.000 84.660 ? 124 ASN A N   1 
ATOM 944  C CA  ? ASN A 1 124 ?   5.409  12.155  -4.794 1.000 84.660 ? 124 ASN A CA  1 
ATOM 945  C C   ? ASN A 1 124 ?   5.615  11.641  -6.216 1.000 84.660 ? 124 ASN A C   1 
ATOM 946  C CB  ? ASN A 1 124 ?   6.760  12.386  -4.112 1.000 84.660 ? 124 ASN A CB  1 
ATOM 947  O O   ? ASN A 1 124 ?   5.967  10.477  -6.415 1.000 84.660 ? 124 ASN A O   1 
ATOM 948  C CG  ? ASN A 1 124 ?   7.513  13.566  -4.695 1.000 84.660 ? 124 ASN A CG  1 
ATOM 949  N ND2 ? ASN A 1 124 ?   8.749  13.758  -4.249 1.000 84.660 ? 124 ASN A ND2 1 
ATOM 950  O OD1 ? ASN A 1 124 ?   6.989  14.298  -5.538 1.000 84.660 ? 124 ASN A OD1 1 
ATOM 951  N N   ? THR A 1 125 ?   5.472  12.538  -7.285 1.000 84.510 ? 125 THR A N   1 
ATOM 952  C CA  ? THR A 1 125 ?   5.550  12.102  -8.675 1.000 84.510 ? 125 THR A CA  1 
ATOM 953  C C   ? THR A 1 125 ?   6.875  12.526  -9.301 1.000 84.510 ? 125 THR A C   1 
ATOM 954  C CB  ? THR A 1 125 ?   4.382  12.667  -9.504 1.000 84.510 ? 125 THR A CB  1 
ATOM 955  O O   ? THR A 1 125 ?   7.074  12.374 -10.508 1.000 84.510 ? 125 THR A O   1 
ATOM 956  C CG2 ? THR A 1 125 ?   3.044  12.135  -9.004 1.000 84.510 ? 125 THR A CG2 1 
ATOM 957  O OG1 ? THR A 1 125 ?   4.382  14.097  -9.406 1.000 84.510 ? 125 THR A OG1 1 
ATOM 958  N N   ? LEU A 1 126 ?   7.715  13.120  -8.596 1.000 81.670 ? 126 LEU A N   1 
ATOM 959  C CA  ? LEU A 1 126 ?   8.999  13.568  -9.124 1.000 81.670 ? 126 LEU A CA  1 
ATOM 960  C C   ? LEU A 1 126 ?  10.137  12.703  -8.592 1.000 81.670 ? 126 LEU A C   1 
ATOM 961  C CB  ? LEU A 1 126 ?   9.245  15.035  -8.760 1.000 81.670 ? 126 LEU A CB  1 
ATOM 962  O O   ? LEU A 1 126 ?  10.081  12.225  -7.457 1.000 81.670 ? 126 LEU A O   1 
ATOM 963  C CG  ? LEU A 1 126 ?   8.276  16.054  -9.360 1.000 81.670 ? 126 LEU A CG  1 
ATOM 964  C CD1 ? LEU A 1 126 ?   8.575  17.450  -8.823 1.000 81.670 ? 126 LEU A CD1 1 
ATOM 965  C CD2 ? LEU A 1 126 ?   8.352  16.034 -10.883 1.000 81.670 ? 126 LEU A CD2 1 
ATOM 966  N N   ? SER A 1 127 ?  11.132  12.447  -9.510 1.000 77.110 ? 127 SER A N   1 
ATOM 967  C CA  ? SER A 1 127 ?  12.342  11.724  -9.132 1.000 77.110 ? 127 SER A CA  1 
ATOM 968  C C   ? SER A 1 127 ?  13.232  12.570  -8.229 1.000 77.110 ? 127 SER A C   1 
ATOM 969  C CB  ? SER A 1 127 ?  13.122  11.296 -10.376 1.000 77.110 ? 127 SER A CB  1 
ATOM 970  O O   ? SER A 1 127 ?  13.948  12.038  -7.378 1.000 77.110 ? 127 SER A O   1 
ATOM 971  O OG  ? SER A 1 127 ?  13.532  12.427 -11.125 1.000 77.110 ? 127 SER A OG  1 
ATOM 972  N N   ? SER A 1 128 ?  13.180  13.888  -8.383 1.000 81.100 ? 128 SER A N   1 
ATOM 973  C CA  ? SER A 1 128 ?  13.799  14.931  -7.572 1.000 81.100 ? 128 SER A CA  1 
ATOM 974  C C   ? SER A 1 128 ?  12.832  16.083  -7.321 1.000 81.100 ? 128 SER A C   1 
ATOM 975  C CB  ? SER A 1 128 ?  15.065  15.456  -8.249 1.000 81.100 ? 128 SER A CB  1 
ATOM 976  O O   ? SER A 1 128 ?  12.041  16.438  -8.197 1.000 81.100 ? 128 SER A O   1 
ATOM 977  O OG  ? SER A 1 128 ?  14.752  16.102  -9.471 1.000 81.100 ? 128 SER A OG  1 
ATOM 978  N N   ? GLY A 1 129 ?  12.711  16.602  -6.018 1.000 82.910 ? 129 GLY A N   1 
ATOM 979  C CA  ? GLY A 1 129 ?  11.736  17.615  -5.645 1.000 82.910 ? 129 GLY A CA  1 
ATOM 980  C C   ? GLY A 1 129 ?  10.489  17.036  -5.004 1.000 82.910 ? 129 GLY A C   1 
ATOM 981  O O   ? GLY A 1 129 ?  10.473  15.868  -4.609 1.000 82.910 ? 129 GLY A O   1 
ATOM 982  N N   ? THR A 1 130 ?   9.488  17.983  -4.858 1.000 83.610 ? 130 THR A N   1 
ATOM 983  C CA  ? THR A 1 130 ?   8.242  17.556  -4.230 1.000 83.610 ? 130 THR A CA  1 
ATOM 984  C C   ? THR A 1 130 ?   7.045  17.913  -5.106 1.000 83.610 ? 130 THR A C   1 
ATOM 985  C CB  ? THR A 1 130 ?   8.072  18.193  -2.838 1.000 83.610 ? 130 THR A CB  1 
ATOM 986  O O   ? THR A 1 130 ?   6.887  19.066  -5.511 1.000 83.610 ? 130 THR A O   1 
ATOM 987  C CG2 ? THR A 1 130 ?   6.826  17.660  -2.138 1.000 83.610 ? 130 THR A CG2 1 
ATOM 988  O OG1 ? THR A 1 130 ?   9.222  17.894  -2.038 1.000 83.610 ? 130 THR A OG1 1 
ATOM 989  N N   ? ASN A 1 131 ?   6.310  16.909  -5.545 1.000 86.340 ? 131 ASN A N   1 
ATOM 990  C CA  ? ASN A 1 131 ?   5.032  17.061  -6.232 1.000 86.340 ? 131 ASN A CA  1 
ATOM 991  C C   ? ASN A 1 131 ?   4.029  15.999  -5.791 1.000 86.340 ? 131 ASN A C   1 
ATOM 992  C CB  ? ASN A 1 131 ?   5.228  17.009  -7.749 1.000 86.340 ? 131 ASN A CB  1 
ATOM 993  O O   ? ASN A 1 131 ?   4.033  14.882  -6.310 1.000 86.340 ? 131 ASN A O   1 
ATOM 994  C CG  ? ASN A 1 131 ?   3.979  17.403  -8.513 1.000 86.340 ? 131 ASN A CG  1 
ATOM 995  N ND2 ? ASN A 1 131 ?   3.908  17.006  -9.778 1.000 86.340 ? 131 ASN A ND2 1 
ATOM 996  O OD1 ? ASN A 1 131 ?   3.086  18.059  -7.971 1.000 86.340 ? 131 ASN A OD1 1 
ATOM 997  N N   ? TYR A 1 132 ?   3.085  16.377  -4.874 1.000 88.860 ? 132 TYR A N   1 
ATOM 998  C CA  ? TYR A 1 132 ?   2.049  15.487  -4.364 1.000 88.860 ? 132 TYR A CA  1 
ATOM 999  C C   ? TYR A 1 132 ?   0.727  15.720  -5.086 1.000 88.860 ? 132 TYR A C   1 
ATOM 1000 C CB  ? TYR A 1 132 ?   1.863  15.685  -2.857 1.000 88.860 ? 132 TYR A CB  1 
ATOM 1001 O O   ? TYR A 1 132 ?   0.034  16.706  -4.823 1.000 88.860 ? 132 TYR A O   1 
ATOM 1002 C CG  ? TYR A 1 132 ?   3.052  15.250  -2.036 1.000 88.860 ? 132 TYR A CG  1 
ATOM 1003 C CD1 ? TYR A 1 132 ?   3.232  13.913  -1.689 1.000 88.860 ? 132 TYR A CD1 1 
ATOM 1004 C CD2 ? TYR A 1 132 ?   3.998  16.175  -1.605 1.000 88.860 ? 132 TYR A CD2 1 
ATOM 1005 C CE1 ? TYR A 1 132 ?   4.326  13.508  -0.931 1.000 88.860 ? 132 TYR A CE1 1 
ATOM 1006 C CE2 ? TYR A 1 132 ?   5.095  15.781  -0.847 1.000 88.860 ? 132 TYR A CE2 1 
ATOM 1007 O OH  ? TYR A 1 132 ?   6.336  14.052   0.235 1.000 88.860 ? 132 TYR A OH  1 
ATOM 1008 C CZ  ? TYR A 1 132 ?   5.251  14.448  -0.516 1.000 88.860 ? 132 TYR A CZ  1 
ATOM 1009 N N   ? PRO A 1 133 ?   0.438  14.790  -6.051 1.000 91.260 ? 133 PRO A N   1 
ATOM 1010 C CA  ? PRO A 1 133 ?  -0.778  14.982  -6.844 1.000 91.260 ? 133 PRO A CA  1 
ATOM 1011 C C   ? PRO A 1 133 ?  -2.052  14.850  -6.013 1.000 91.260 ? 133 PRO A C   1 
ATOM 1012 C CB  ? PRO A 1 133 ?  -0.694  13.871  -7.894 1.000 91.260 ? 133 PRO A CB  1 
ATOM 1013 O O   ? PRO A 1 133 ?  -2.081  14.098  -5.036 1.000 91.260 ? 133 PRO A O   1 
ATOM 1014 C CG  ? PRO A 1 133 ?   0.046  12.762  -7.217 1.000 91.260 ? 133 PRO A CG  1 
ATOM 1015 C CD  ? PRO A 1 133 ?   1.095  13.363  -6.327 1.000 91.260 ? 133 PRO A CD  1 
ATOM 1016 N N   ? ASP A 1 134 ?  -3.046  15.595  -6.392 1.000 93.660 ? 134 ASP A N   1 
ATOM 1017 C CA  ? ASP A 1 134 ?  -4.356  15.431  -5.768 1.000 93.660 ? 134 ASP A CA  1 
ATOM 1018 C C   ? ASP A 1 134 ?  -5.109  14.250  -6.374 1.000 93.660 ? 134 ASP A C   1 
ATOM 1019 C CB  ? ASP A 1 134 ?  -5.182  16.711  -5.910 1.000 93.660 ? 134 ASP A CB  1 
ATOM 1020 O O   ? ASP A 1 134 ?  -5.917  13.609  -5.699 1.000 93.660 ? 134 ASP A O   1 
ATOM 1021 C CG  ? ASP A 1 134 ?  -4.562  17.899  -5.194 1.000 93.660 ? 134 ASP A CG  1 
ATOM 1022 O OD1 ? ASP A 1 134 ?  -3.941  17.712  -4.126 1.000 93.660 ? 134 ASP A OD1 1 
ATOM 1023 O OD2 ? ASP A 1 134 ?  -4.699  19.033  -5.702 1.000 93.660 ? 134 ASP A OD2 1 
ATOM 1024 N N   ? LEU A 1 135 ?  -4.808  14.032  -7.655 1.000 95.830 ? 135 LEU A N   1 
ATOM 1025 C CA  ? LEU A 1 135 ?  -5.463  12.934  -8.357 1.000 95.830 ? 135 LEU A CA  1 
ATOM 1026 C C   ? LEU A 1 135 ?  -4.667  11.642  -8.207 1.000 95.830 ? 135 LEU A C   1 
ATOM 1027 C CB  ? LEU A 1 135 ?  -5.633  13.273  -9.840 1.000 95.830 ? 135 LEU A CB  1 
ATOM 1028 O O   ? LEU A 1 135 ?  -3.435  11.667  -8.172 1.000 95.830 ? 135 LEU A O   1 
ATOM 1029 C CG  ? LEU A 1 135 ?  -6.543  14.458 -10.165 1.000 95.830 ? 135 LEU A CG  1 
ATOM 1030 C CD1 ? LEU A 1 135 ?  -6.492  14.774 -11.656 1.000 95.830 ? 135 LEU A CD1 1 
ATOM 1031 C CD2 ? LEU A 1 135 ?  -7.974  14.171  -9.724 1.000 95.830 ? 135 LEU A CD2 1 
ATOM 1032 N N   ? LEU A 1 136 ?  -5.380  10.515  -8.125 1.000 96.250 ? 136 LEU A N   1 
ATOM 1033 C CA  ? LEU A 1 136 ?  -4.783   9.191  -7.989 1.000 96.250 ? 136 LEU A CA  1 
ATOM 1034 C C   ? LEU A 1 136 ?  -3.882   8.876  -9.178 1.000 96.250 ? 136 LEU A C   1 
ATOM 1035 C CB  ? LEU A 1 136 ?  -5.871   8.122  -7.861 1.000 96.250 ? 136 LEU A CB  1 
ATOM 1036 O O   ? LEU A 1 136 ?  -4.281   9.061 -10.330 1.000 96.250 ? 136 LEU A O   1 
ATOM 1037 C CG  ? LEU A 1 136 ?  -5.395   6.705  -7.535 1.000 96.250 ? 136 LEU A CG  1 
ATOM 1038 C CD1 ? LEU A 1 136 ?  -4.679   6.683  -6.189 1.000 96.250 ? 136 LEU A CD1 1 
ATOM 1039 C CD2 ? LEU A 1 136 ?  -6.569   5.732  -7.539 1.000 96.250 ? 136 LEU A CD2 1 
ATOM 1040 N N   ? GLN A 1 137 ?  -2.700   8.379  -8.782 1.000 96.810 ? 137 GLN A N   1 
ATOM 1041 C CA  ? GLN A 1 137 ?  -1.720   8.029  -9.805 1.000 96.810 ? 137 GLN A CA  1 
ATOM 1042 C C   ? GLN A 1 137 ?  -1.569   6.516  -9.927 1.000 96.810 ? 137 GLN A C   1 
ATOM 1043 C CB  ? GLN A 1 137 ?  -0.366   8.668  -9.492 1.000 96.810 ? 137 GLN A CB  1 
ATOM 1044 O O   ? GLN A 1 137 ?  -1.709   5.791  -8.939 1.000 96.810 ? 137 GLN A O   1 
ATOM 1045 C CG  ? GLN A 1 137 ?  -0.410  10.188  -9.398 1.000 96.810 ? 137 GLN A CG  1 
ATOM 1046 C CD  ? GLN A 1 137 ?  -0.833  10.845 -10.698 1.000 96.810 ? 137 GLN A CD  1 
ATOM 1047 N NE2 ? GLN A 1 137 ?  -1.867  11.677 -10.633 1.000 96.810 ? 137 GLN A NE2 1 
ATOM 1048 O OE1 ? GLN A 1 137 ?  -0.235  10.607 -11.752 1.000 96.810 ? 137 GLN A OE1 1 
ATOM 1049 N N   ? CYS A 1 138 ?  -1.213   6.038 -11.243 1.000 96.330 ? 138 CYS A N   1 
ATOM 1050 C CA  ? CYS A 1 138 ?  -1.004   4.622 -11.525 1.000 96.330 ? 138 CYS A CA  1 
ATOM 1051 C C   ? CYS A 1 138 ?   0.275   4.409 -12.326 1.000 96.330 ? 138 CYS A C   1 
ATOM 1052 C CB  ? CYS A 1 138 ?  -2.197   4.046 -12.288 1.000 96.330 ? 138 CYS A CB  1 
ATOM 1053 O O   ? CYS A 1 138 ?   0.700   5.292 -13.072 1.000 96.330 ? 138 CYS A O   1 
ATOM 1054 S SG  ? CYS A 1 138 ?  -3.723   3.997 -11.324 1.000 96.330 ? 138 CYS A SG  1 
ATOM 1055 N N   ? LEU A 1 139 ?   0.799   3.153 -12.055 1.000 95.250 ? 139 LEU A N   1 
ATOM 1056 C CA  ? LEU A 1 139 ?   1.998   2.739 -12.776 1.000 95.250 ? 139 LEU A CA  1 
ATOM 1057 C C   ? LEU A 1 139 ?   1.990   1.235 -13.026 1.000 95.250 ? 139 LEU A C   1 
ATOM 1058 C CB  ? LEU A 1 139 ?   3.255   3.131 -11.995 1.000 95.250 ? 139 LEU A CB  1 
ATOM 1059 O O   ? LEU A 1 139 ?   1.731   0.450 -12.110 1.000 95.250 ? 139 LEU A O   1 
ATOM 1060 C CG  ? LEU A 1 139 ?   4.572   2.525 -12.483 1.000 95.250 ? 139 LEU A CG  1 
ATOM 1061 C CD1 ? LEU A 1 139 ?   4.941   3.089 -13.851 1.000 95.250 ? 139 LEU A CD1 1 
ATOM 1062 C CD2 ? LEU A 1 139 ?   5.686   2.785 -11.474 1.000 95.250 ? 139 LEU A CD2 1 
ATOM 1063 N N   ? LYS A 1 140 ?   2.284   0.925 -14.260 1.000 95.890 ? 140 LYS A N   1 
ATOM 1064 C CA  ? LYS A 1 140 ?   2.469  -0.484 -14.595 1.000 95.890 ? 140 LYS A CA  1 
ATOM 1065 C C   ? LYS A 1 140 ?   3.950  -0.845 -14.655 1.000 95.890 ? 140 LYS A C   1 
ATOM 1066 C CB  ? LYS A 1 140 ?   1.796  -0.812 -15.929 1.000 95.890 ? 140 LYS A CB  1 
ATOM 1067 O O   ? LYS A 1 140 ?   4.735  -0.163 -15.318 1.000 95.890 ? 140 LYS A O   1 
ATOM 1068 C CG  ? LYS A 1 140 ?   0.275  -0.780 -15.879 1.000 95.890 ? 140 LYS A CG  1 
ATOM 1069 C CD  ? LYS A 1 140 ?  -0.337  -1.204 -17.208 1.000 95.890 ? 140 LYS A CD  1 
ATOM 1070 C CE  ? LYS A 1 140 ?  -1.859  -1.174 -17.158 1.000 95.890 ? 140 LYS A CE  1 
ATOM 1071 N NZ  ? LYS A 1 140 ?  -2.463  -1.531 -18.477 1.000 95.890 ? 140 LYS A NZ  1 
ATOM 1072 N N   ? ALA A 1 141 ?   4.243  -1.938 -13.926 1.000 96.520 ? 141 ALA A N   1 
ATOM 1073 C CA  ? ALA A 1 141 ?   5.634  -2.382 -13.889 1.000 96.520 ? 141 ALA A CA  1 
ATOM 1074 C C   ? ALA A 1 141 ?   5.722  -3.894 -13.699 1.000 96.520 ? 141 ALA A C   1 
ATOM 1075 C CB  ? ALA A 1 141 ?   6.392  -1.664 -12.775 1.000 96.520 ? 141 ALA A CB  1 
ATOM 1076 O O   ? ALA A 1 141 ?   4.854  -4.498 -13.065 1.000 96.520 ? 141 ALA A O   1 
ATOM 1077 N N   ? PRO A 1 142 ?   6.860  -4.458 -14.239 1.000 97.510 ? 142 PRO A N   1 
ATOM 1078 C CA  ? PRO A 1 142 ?   7.015  -5.910 -14.128 1.000 97.510 ? 142 PRO A CA  1 
ATOM 1079 C C   ? PRO A 1 142 ?   7.655  -6.336 -12.808 1.000 97.510 ? 142 PRO A C   1 
ATOM 1080 C CB  ? PRO A 1 142 ?   7.921  -6.260 -15.311 1.000 97.510 ? 142 PRO A CB  1 
ATOM 1081 O O   ? PRO A 1 142 ?   8.452  -5.589 -12.235 1.000 97.510 ? 142 PRO A O   1 
ATOM 1082 C CG  ? PRO A 1 142 ?   8.808  -5.068 -15.478 1.000 97.510 ? 142 PRO A CG  1 
ATOM 1083 C CD  ? PRO A 1 142 ?   7.998  -3.831 -15.218 1.000 97.510 ? 142 PRO A CD  1 
ATOM 1084 N N   ? VAL A 1 143 ?   7.305  -7.568 -12.449 1.000 98.250 ? 143 VAL A N   1 
ATOM 1085 C CA  ? VAL A 1 143 ?   7.999  -8.198 -11.331 1.000 98.250 ? 143 VAL A CA  1 
ATOM 1086 C C   ? VAL A 1 143 ?   9.413  -8.588 -11.754 1.000 98.250 ? 143 VAL A C   1 
ATOM 1087 C CB  ? VAL A 1 143 ?   7.236  -9.439 -10.815 1.000 98.250 ? 143 VAL A CB  1 
ATOM 1088 O O   ? VAL A 1 143 ?   9.604  -9.214 -12.800 1.000 98.250 ? 143 VAL A O   1 
ATOM 1089 C CG1 ? VAL A 1 143 ?   8.009 -10.118  -9.686 1.000 98.250 ? 143 VAL A CG1 1 
ATOM 1090 C CG2 ? VAL A 1 143 ?   5.835  -9.046 -10.347 1.000 98.250 ? 143 VAL A CG2 1 
ATOM 1091 N N   ? LEU A 1 144 ?  10.403  -8.241 -10.923 1.000 98.050 ? 144 LEU A N   1 
ATOM 1092 C CA  ? LEU A 1 144 ?  11.787  -8.607 -11.199 1.000 98.050 ? 144 LEU A CA  1 
ATOM 1093 C C   ? LEU A 1 144 ?  12.132  -9.949 -10.561 1.000 98.050 ? 144 LEU A C   1 
ATOM 1094 C CB  ? LEU A 1 144 ?  12.741  -7.525 -10.686 1.000 98.050 ? 144 LEU A CB  1 
ATOM 1095 O O   ? LEU A 1 144 ?  11.484 -10.368  -9.599 1.000 98.050 ? 144 LEU A O   1 
ATOM 1096 C CG  ? LEU A 1 144 ?  12.555  -6.124 -11.272 1.000 98.050 ? 144 LEU A CG  1 
ATOM 1097 C CD1 ? LEU A 1 144 ?  13.591  -5.166 -10.694 1.000 98.050 ? 144 LEU A CD1 1 
ATOM 1098 C CD2 ? LEU A 1 144 ?  12.646  -6.164 -12.793 1.000 98.050 ? 144 LEU A CD2 1 
ATOM 1099 N N   ? SER A 1 145 ?  13.176 -10.561 -11.166 1.000 97.640 ? 145 SER A N   1 
ATOM 1100 C CA  ? SER A 1 145 ?  13.652 -11.801 -10.563 1.000 97.640 ? 145 SER A CA  1 
ATOM 1101 C C   ? SER A 1 145 ?  14.290 -11.545  -9.201 1.000 97.640 ? 145 SER A C   1 
ATOM 1102 C CB  ? SER A 1 145 ?  14.658 -12.494 -11.483 1.000 97.640 ? 145 SER A CB  1 
ATOM 1103 O O   ? SER A 1 145 ?  14.771 -10.442  -8.933 1.000 97.640 ? 145 SER A O   1 
ATOM 1104 O OG  ? SER A 1 145 ?  15.865 -11.756 -11.555 1.000 97.640 ? 145 SER A OG  1 
ATOM 1105 N N   ? SER A 1 146 ?  14.347 -12.611  -8.373 1.000 95.900 ? 146 SER A N   1 
ATOM 1106 C CA  ? SER A 1 146 ?  14.993 -12.511  -7.069 1.000 95.900 ? 146 SER A CA  1 
ATOM 1107 C C   ? SER A 1 146 ?  16.449 -12.077  -7.204 1.000 95.900 ? 146 SER A C   1 
ATOM 1108 C CB  ? SER A 1 146 ?  14.918 -13.847  -6.329 1.000 95.900 ? 146 SER A CB  1 
ATOM 1109 O O   ? SER A 1 146 ?  16.943 -11.282  -6.401 1.000 95.900 ? 146 SER A O   1 
ATOM 1110 O OG  ? SER A 1 146 ?  13.576 -14.167  -6.004 1.000 95.900 ? 146 SER A OG  1 
ATOM 1111 N N   ? SER A 1 147 ?  17.154 -12.590  -8.223 1.000 96.930 ? 147 SER A N   1 
ATOM 1112 C CA  ? SER A 1 147 ?  18.552 -12.246  -8.461 1.000 96.930 ? 147 SER A CA  1 
ATOM 1113 C C   ? SER A 1 147 ?  18.707 -10.769  -8.805 1.000 96.930 ? 147 SER A C   1 
ATOM 1114 C CB  ? SER A 1 147 ?  19.131 -13.104  -9.587 1.000 96.930 ? 147 SER A CB  1 
ATOM 1115 O O   ? SER A 1 147 ?  19.605 -10.098  -8.292 1.000 96.930 ? 147 SER A O   1 
ATOM 1116 O OG  ? SER A 1 147 ?  18.417 -12.897 -10.794 1.000 96.930 ? 147 SER A OG  1 
ATOM 1117 N N   ? GLN A 1 148 ?  17.834 -10.321  -9.677 1.000 97.360 ? 148 GLN A N   1 
ATOM 1118 C CA  ? GLN A 1 148 ?  17.877  -8.906 -10.028 1.000 97.360 ? 148 GLN A CA  1 
ATOM 1119 C C   ? GLN A 1 148 ?  17.629  -8.028  -8.805 1.000 97.360 ? 148 GLN A C   1 
ATOM 1120 C CB  ? GLN A 1 148 ?  16.850  -8.591 -11.117 1.000 97.360 ? 148 GLN A CB  1 
ATOM 1121 O O   ? GLN A 1 148 ?  18.299  -7.010  -8.620 1.000 97.360 ? 148 GLN A O   1 
ATOM 1122 C CG  ? GLN A 1 148 ?  17.216  -9.148 -12.487 1.000 97.360 ? 148 GLN A CG  1 
ATOM 1123 C CD  ? GLN A 1 148 ?  16.103  -8.980 -13.505 1.000 97.360 ? 148 GLN A CD  1 
ATOM 1124 N NE2 ? GLN A 1 148 ?  16.440  -8.429 -14.666 1.000 97.360 ? 148 GLN A NE2 1 
ATOM 1125 O OE1 ? GLN A 1 148 ?  14.950  -9.342 -13.250 1.000 97.360 ? 148 GLN A OE1 1 
ATOM 1126 N N   ? CYS A 1 149 ?  16.646  -8.432  -8.027 1.000 96.750 ? 149 CYS A N   1 
ATOM 1127 C CA  ? CYS A 1 149 ?  16.295  -7.691  -6.821 1.000 96.750 ? 149 CYS A CA  1 
ATOM 1128 C C   ? CYS A 1 149 ?  17.450  -7.689  -5.827 1.000 96.750 ? 149 CYS A C   1 
ATOM 1129 C CB  ? CYS A 1 149 ?  15.049  -8.288  -6.168 1.000 96.750 ? 149 CYS A CB  1 
ATOM 1130 O O   ? CYS A 1 149 ?  17.842  -6.634  -5.326 1.000 96.750 ? 149 CYS A O   1 
ATOM 1131 S SG  ? CYS A 1 149 ?  14.274  -7.202  -4.950 1.000 96.750 ? 149 CYS A SG  1 
ATOM 1132 N N   ? SER A 1 150 ?  18.059  -8.749  -5.602 1.000 96.320 ? 150 SER A N   1 
ATOM 1133 C CA  ? SER A 1 150 ?  19.176  -8.886  -4.672 1.000 96.320 ? 150 SER A CA  1 
ATOM 1134 C C   ? SER A 1 150 ?  20.414  -8.158  -5.184 1.000 96.320 ? 150 SER A C   1 
ATOM 1135 C CB  ? SER A 1 150 ?  19.502 -10.361  -4.438 1.000 96.320 ? 150 SER A CB  1 
ATOM 1136 O O   ? SER A 1 150 ?  21.165  -7.573  -4.401 1.000 96.320 ? 150 SER A O   1 
ATOM 1137 O OG  ? SER A 1 150 ?  18.437 -11.011  -3.766 1.000 96.320 ? 150 SER A OG  1 
ATOM 1138 N N   ? ASN A 1 151 ?  20.672  -8.215  -6.506 1.000 96.890 ? 151 ASN A N   1 
ATOM 1139 C CA  ? ASN A 1 151 ?  21.799  -7.510  -7.110 1.000 96.890 ? 151 ASN A CA  1 
ATOM 1140 C C   ? ASN A 1 151 ?  21.652  -5.997  -6.972 1.000 96.890 ? 151 ASN A C   1 
ATOM 1141 C CB  ? ASN A 1 151 ?  21.947  -7.898  -8.583 1.000 96.890 ? 151 ASN A CB  1 
ATOM 1142 O O   ? ASN A 1 151 ?  22.642  -5.288  -6.785 1.000 96.890 ? 151 ASN A O   1 
ATOM 1143 C CG  ? ASN A 1 151 ?  22.490  -9.301  -8.766 1.000 96.890 ? 151 ASN A CG  1 
ATOM 1144 N ND2 ? ASN A 1 151 ?  22.257  -9.879  -9.938 1.000 96.890 ? 151 ASN A ND2 1 
ATOM 1145 O OD1 ? ASN A 1 151 ?  23.114  -9.862  -7.860 1.000 96.890 ? 151 ASN A OD1 1 
ATOM 1146 N N   ? ALA A 1 152 ?  20.418  -5.588  -7.055 1.000 95.990 ? 152 ALA A N   1 
ATOM 1147 C CA  ? ALA A 1 152 ?  20.154  -4.157  -6.937 1.000 95.990 ? 152 ALA A CA  1 
ATOM 1148 C C   ? ALA A 1 152 ?  20.395  -3.671  -5.510 1.000 95.990 ? 152 ALA A C   1 
ATOM 1149 C CB  ? ALA A 1 152 ?  18.724  -3.841  -7.369 1.000 95.990 ? 152 ALA A CB  1 
ATOM 1150 O O   ? ALA A 1 152 ?  20.805  -2.527  -5.298 1.000 95.990 ? 152 ALA A O   1 
ATOM 1151 N N   ? TYR A 1 153 ?  20.192  -4.565  -4.558 1.000 95.510 ? 153 TYR A N   1 
ATOM 1152 C CA  ? TYR A 1 153 ?  20.316  -4.252  -3.139 1.000 95.510 ? 153 TYR A CA  1 
ATOM 1153 C C   ? TYR A 1 153 ?  21.085  -5.343  -2.405 1.000 95.510 ? 153 TYR A C   1 
ATOM 1154 C CB  ? TYR A 1 153 ?  18.932  -4.072  -2.506 1.000 95.510 ? 153 TYR A CB  1 
ATOM 1155 O O   ? TYR A 1 153 ?  20.517  -6.065  -1.581 1.000 95.510 ? 153 TYR A O   1 
ATOM 1156 C CG  ? TYR A 1 153 ?  18.075  -3.044  -3.203 1.000 95.510 ? 153 TYR A CG  1 
ATOM 1157 C CD1 ? TYR A 1 153 ?  18.300  -1.681  -3.020 1.000 95.510 ? 153 TYR A CD1 1 
ATOM 1158 C CD2 ? TYR A 1 153 ?  17.038  -3.432  -4.044 1.000 95.510 ? 153 TYR A CD2 1 
ATOM 1159 C CE1 ? TYR A 1 153 ?  17.511  -0.730  -3.658 1.000 95.510 ? 153 TYR A CE1 1 
ATOM 1160 C CE2 ? TYR A 1 153 ?  16.243  -2.489  -4.688 1.000 95.510 ? 153 TYR A CE2 1 
ATOM 1161 O OH  ? TYR A 1 153 ?  15.703  -0.206  -5.124 1.000 95.510 ? 153 TYR A OH  1 
ATOM 1162 C CZ  ? TYR A 1 153 ?  16.487  -1.143  -4.489 1.000 95.510 ? 153 TYR A CZ  1 
ATOM 1163 N N   ? PRO A 1 154 ?  22.407  -5.485  -2.537 1.000 94.800 ? 154 PRO A N   1 
ATOM 1164 C CA  ? PRO A 1 154 ?  23.160  -6.579  -1.919 1.000 94.800 ? 154 PRO A CA  1 
ATOM 1165 C C   ? PRO A 1 154 ?  23.084  -6.560  -0.394 1.000 94.800 ? 154 PRO A C   1 
ATOM 1166 C CB  ? PRO A 1 154 ?  24.593  -6.335  -2.397 1.000 94.800 ? 154 PRO A CB  1 
ATOM 1167 O O   ? PRO A 1 154 ?  23.384  -5.539   0.230 1.000 94.800 ? 154 PRO A O   1 
ATOM 1168 C CG  ? PRO A 1 154 ?  24.448  -5.503  -3.631 1.000 94.800 ? 154 PRO A CG  1 
ATOM 1169 C CD  ? PRO A 1 154 ?  23.225  -4.643  -3.485 1.000 94.800 ? 154 PRO A CD  1 
ATOM 1170 N N   ? GLY A 1 155 ?  22.489  -7.749   0.232 1.000 93.400 ? 155 GLY A N   1 
ATOM 1171 C CA  ? GLY A 1 155 ?  22.471  -7.927   1.675 1.000 93.400 ? 155 GLY A CA  1 
ATOM 1172 C C   ? GLY A 1 155 ?  21.274  -7.275   2.342 1.000 93.400 ? 155 GLY A C   1 
ATOM 1173 O O   ? GLY A 1 155 ?  21.146  -7.308   3.568 1.000 93.400 ? 155 GLY A O   1 
ATOM 1174 N N   ? GLN A 1 156 ?  20.359  -6.679   1.496 1.000 94.650 ? 156 GLN A N   1 
ATOM 1175 C CA  ? GLN A 1 156 ?  19.261  -5.900   2.059 1.000 94.650 ? 156 GLN A CA  1 
ATOM 1176 C C   ? GLN A 1 156 ?  17.911  -6.518   1.705 1.000 94.650 ? 156 GLN A C   1 
ATOM 1177 C CB  ? GLN A 1 156 ?  19.321  -4.453   1.567 1.000 94.650 ? 156 GLN A CB  1 
ATOM 1178 O O   ? GLN A 1 156 ?  16.886  -6.157   2.287 1.000 94.650 ? 156 GLN A O   1 
ATOM 1179 C CG  ? GLN A 1 156 ?  20.549  -3.691   2.047 1.000 94.650 ? 156 GLN A CG  1 
ATOM 1180 C CD  ? GLN A 1 156 ?  20.605  -2.272   1.511 1.000 94.650 ? 156 GLN A CD  1 
ATOM 1181 N NE2 ? GLN A 1 156 ?  21.594  -1.996   0.668 1.000 94.650 ? 156 GLN A NE2 1 
ATOM 1182 O OE1 ? GLN A 1 156 ?  19.767  -1.432   1.852 1.000 94.650 ? 156 GLN A OE1 1 
ATOM 1183 N N   ? ILE A 1 157 ?  17.882  -7.448   0.706 1.000 96.010 ? 157 ILE A N   1 
ATOM 1184 C CA  ? ILE A 1 157 ?  16.656  -8.087   0.242 1.000 96.010 ? 157 ILE A CA  1 
ATOM 1185 C C   ? ILE A 1 157 ?  16.455  -9.412   0.974 1.000 96.010 ? 157 ILE A C   1 
ATOM 1186 C CB  ? ILE A 1 157 ?  16.680  -8.317  -1.286 1.000 96.010 ? 157 ILE A CB  1 
ATOM 1187 O O   ? ILE A 1 157 ?  17.327 -10.284   0.943 1.000 96.010 ? 157 ILE A O   1 
ATOM 1188 C CG1 ? ILE A 1 157 ?  16.891  -6.989  -2.022 1.000 96.010 ? 157 ILE A CG1 1 
ATOM 1189 C CG2 ? ILE A 1 157 ?  15.391  -9.002  -1.750 1.000 96.010 ? 157 ILE A CG2 1 
ATOM 1190 C CD1 ? ILE A 1 157 ?  15.832  -5.938  -1.719 1.000 96.010 ? 157 ILE A CD1 1 
ATOM 1191 N N   ? THR A 1 158 ?  15.246  -9.573   1.651 1.000 96.380 ? 158 THR A N   1 
ATOM 1192 C CA  ? THR A 1 158 ?  14.887 -10.818   2.320 1.000 96.380 ? 158 THR A CA  1 
ATOM 1193 C C   ? THR A 1 158 ?  13.862 -11.597   1.500 1.000 96.380 ? 158 THR A C   1 
ATOM 1194 C CB  ? THR A 1 158 ?  14.326 -10.553   3.729 1.000 96.380 ? 158 THR A CB  1 
ATOM 1195 O O   ? THR A 1 158 ?  13.369 -11.104   0.483 1.000 96.380 ? 158 THR A O   1 
ATOM 1196 C CG2 ? THR A 1 158 ?  15.210  -9.576   4.498 1.000 96.380 ? 158 THR A CG2 1 
ATOM 1197 O OG1 ? THR A 1 158 ?  13.008 -10.002   3.617 1.000 96.380 ? 158 THR A OG1 1 
ATOM 1198 N N   ? GLY A 1 159 ?  13.549 -12.850   1.953 1.000 96.950 ? 159 GLY A N   1 
ATOM 1199 C CA  ? GLY A 1 159 ?  12.541 -13.672   1.303 1.000 96.950 ? 159 GLY A CA  1 
ATOM 1200 C C   ? GLY A 1 159 ?  11.142 -13.096   1.410 1.000 96.950 ? 159 GLY A C   1 
ATOM 1201 O O   ? GLY A 1 159 ?  10.213 -13.583   0.761 1.000 96.950 ? 159 GLY A O   1 
ATOM 1202 N N   ? ASN A 1 160 ?  10.972 -12.043   2.193 1.000 97.970 ? 160 ASN A N   1 
ATOM 1203 C CA  ? ASN A 1 160 ?   9.667 -11.429   2.415 1.000 97.970 ? 160 ASN A CA  1 
ATOM 1204 C C   ? ASN A 1 160 ?   9.484 -10.176   1.563 1.000 97.970 ? 160 ASN A C   1 
ATOM 1205 C CB  ? ASN A 1 160 ?   9.474 -11.098   3.896 1.000 97.970 ? 160 ASN A CB  1 
ATOM 1206 O O   ? ASN A 1 160 ?   8.537  -9.415   1.767 1.000 97.970 ? 160 ASN A O   1 
ATOM 1207 C CG  ? ASN A 1 160 ?   9.364 -12.337   4.762 1.000 97.970 ? 160 ASN A CG  1 
ATOM 1208 N ND2 ? ASN A 1 160 ?   9.984 -12.297   5.936 1.000 97.970 ? 160 ASN A ND2 1 
ATOM 1209 O OD1 ? ASN A 1 160 ?   8.728 -13.323   4.380 1.000 97.970 ? 160 ASN A OD1 1 
ATOM 1210 N N   ? MET A 1 161 ?  10.441  -9.996   0.603 1.000 98.200 ? 161 MET A N   1 
ATOM 1211 C CA  ? MET A 1 161 ?  10.402  -8.806  -0.242 1.000 98.200 ? 161 MET A CA  1 
ATOM 1212 C C   ? MET A 1 161 ?  10.366  -9.188  -1.718 1.000 98.200 ? 161 MET A C   1 
ATOM 1213 C CB  ? MET A 1 161 ?  11.608  -7.907   0.037 1.000 98.200 ? 161 MET A CB  1 
ATOM 1214 O O   ? MET A 1 161 ?  10.863 -10.248  -2.101 1.000 98.200 ? 161 MET A O   1 
ATOM 1215 C CG  ? MET A 1 161 ?  11.663  -7.380   1.462 1.000 98.200 ? 161 MET A CG  1 
ATOM 1216 S SD  ? MET A 1 161 ?  13.206  -6.450   1.808 1.000 98.200 ? 161 MET A SD  1 
ATOM 1217 C CE  ? MET A 1 161 ?  13.020  -6.173   3.592 1.000 98.200 ? 161 MET A CE  1 
ATOM 1218 N N   ? ILE A 1 162 ?   9.725  -8.261  -2.502 1.000 97.870 ? 162 ILE A N   1 
ATOM 1219 C CA  ? ILE A 1 162 ?   9.663  -8.407  -3.952 1.000 97.870 ? 162 ILE A CA  1 
ATOM 1220 C C   ? ILE A 1 162 ?   9.971  -7.069  -4.619 1.000 97.870 ? 162 ILE A C   1 
ATOM 1221 C CB  ? ILE A 1 162 ?   8.282  -8.929  -4.408 1.000 97.870 ? 162 ILE A CB  1 
ATOM 1222 O O   ? ILE A 1 162 ?   9.601  -6.011  -4.103 1.000 97.870 ? 162 ILE A O   1 
ATOM 1223 C CG1 ? ILE A 1 162 ?   8.299  -9.242  -5.909 1.000 97.870 ? 162 ILE A CG1 1 
ATOM 1224 C CG2 ? ILE A 1 162 ?   7.184  -7.915  -4.073 1.000 97.870 ? 162 ILE A CG2 1 
ATOM 1225 C CD1 ? ILE A 1 162 ?   7.058  -9.974  -6.402 1.000 97.870 ? 162 ILE A CD1 1 
ATOM 1226 N N   ? CYS A 1 163 ?  10.743  -7.128  -5.783 1.000 97.600 ? 163 CYS A N   1 
ATOM 1227 C CA  ? CYS A 1 163 ?  11.059  -5.916  -6.531 1.000 97.600 ? 163 CYS A CA  1 
ATOM 1228 C C   ? CYS A 1 163 ?  10.174  -5.791  -7.765 1.000 97.600 ? 163 CYS A C   1 
ATOM 1229 C CB  ? CYS A 1 163 ?  12.530  -5.908  -6.943 1.000 97.600 ? 163 CYS A CB  1 
ATOM 1230 O O   ? CYS A 1 163 ?   9.991  -6.761  -8.503 1.000 97.600 ? 163 CYS A O   1 
ATOM 1231 S SG  ? CYS A 1 163 ?  13.675  -5.769  -5.553 1.000 97.600 ? 163 CYS A SG  1 
ATOM 1232 N N   ? ILE A 1 164 ?   9.649  -4.640  -7.919 1.000 96.860 ? 164 ILE A N   1 
ATOM 1233 C CA  ? ILE A 1 164 ?   8.814  -4.306  -9.068 1.000 96.860 ? 164 ILE A CA  1 
ATOM 1234 C C   ? ILE A 1 164 ?   9.282  -2.988  -9.680 1.000 96.860 ? 164 ILE A C   1 
ATOM 1235 C CB  ? ILE A 1 164 ?   7.322  -4.216  -8.676 1.000 96.860 ? 164 ILE A CB  1 
ATOM 1236 O O   ? ILE A 1 164 ?   9.469  -1.998  -8.969 1.000 96.860 ? 164 ILE A O   1 
ATOM 1237 C CG1 ? ILE A 1 164 ?   6.848  -5.542  -8.071 1.000 96.860 ? 164 ILE A CG1 1 
ATOM 1238 C CG2 ? ILE A 1 164 ?   6.468  -3.829  -9.887 1.000 96.860 ? 164 ILE A CG2 1 
ATOM 1239 C CD1 ? ILE A 1 164 ?   5.391  -5.535  -7.630 1.000 96.860 ? 164 ILE A CD1 1 
ATOM 1240 N N   ? GLY A 1 165 ?   9.498  -3.051 -10.945 1.000 95.350 ? 165 GLY A N   1 
ATOM 1241 C CA  ? GLY A 1 165 ?   9.947  -1.842 -11.618 1.000 95.350 ? 165 GLY A CA  1 
ATOM 1242 C C   ? GLY A 1 165 ?  10.924  -2.115 -12.746 1.000 95.350 ? 165 GLY A C   1 
ATOM 1243 O O   ? GLY A 1 165 ?  11.024  -3.245 -13.228 1.000 95.350 ? 165 GLY A O   1 
ATOM 1244 N N   ? TYR A 1 166 ?  11.579  -1.117 -13.183 1.000 94.580 ? 166 TYR A N   1 
ATOM 1245 C CA  ? TYR A 1 166 ?  12.520  -1.172 -14.296 1.000 94.580 ? 166 TYR A CA  1 
ATOM 1246 C C   ? TYR A 1 166 ?  13.945  -0.918 -13.818 1.000 94.580 ? 166 TYR A C   1 
ATOM 1247 C CB  ? TYR A 1 166 ?  12.141  -0.151 -15.372 1.000 94.580 ? 166 TYR A CB  1 
ATOM 1248 O O   ? TYR A 1 166 ?  14.206   0.063 -13.118 1.000 94.580 ? 166 TYR A O   1 
ATOM 1249 C CG  ? TYR A 1 166 ?  10.751  -0.343 -15.928 1.000 94.580 ? 166 TYR A CG  1 
ATOM 1250 C CD1 ? TYR A 1 166 ?  10.512  -1.244 -16.964 1.000 94.580 ? 166 TYR A CD1 1 
ATOM 1251 C CD2 ? TYR A 1 166 ?   9.674   0.375 -15.420 1.000 94.580 ? 166 TYR A CD2 1 
ATOM 1252 C CE1 ? TYR A 1 166 ?   9.233  -1.423 -17.481 1.000 94.580 ? 166 TYR A CE1 1 
ATOM 1253 C CE2 ? TYR A 1 166 ?   8.391   0.204 -15.929 1.000 94.580 ? 166 TYR A CE2 1 
ATOM 1254 O OH  ? TYR A 1 166 ?   6.912  -0.869 -17.465 1.000 94.580 ? 166 TYR A OH  1 
ATOM 1255 C CZ  ? TYR A 1 166 ?   8.180  -0.696 -16.957 1.000 94.580 ? 166 TYR A CZ  1 
ATOM 1256 N N   ? LEU A 1 167 ?  14.880  -1.734 -14.237 1.000 94.510 ? 167 LEU A N   1 
ATOM 1257 C CA  ? LEU A 1 167 ?  16.273  -1.562 -13.841 1.000 94.510 ? 167 LEU A CA  1 
ATOM 1258 C C   ? LEU A 1 167 ?  16.871  -0.316 -14.485 1.000 94.510 ? 167 LEU A C   1 
ATOM 1259 C CB  ? LEU A 1 167 ?  17.096  -2.794 -14.227 1.000 94.510 ? 167 LEU A CB  1 
ATOM 1260 O O   ? LEU A 1 167 ?  17.814   0.273 -13.950 1.000 94.510 ? 167 LEU A O   1 
ATOM 1261 C CG  ? LEU A 1 167 ?  16.824  -4.069 -13.426 1.000 94.510 ? 167 LEU A CG  1 
ATOM 1262 C CD1 ? LEU A 1 167 ?  17.594  -5.243 -14.022 1.000 94.510 ? 167 LEU A CD1 1 
ATOM 1263 C CD2 ? LEU A 1 167 ?  17.195  -3.868 -11.961 1.000 94.510 ? 167 LEU A CD2 1 
ATOM 1264 N N   ? GLU A 1 168 ?  16.401   0.047 -15.610 1.000 94.060 ? 168 GLU A N   1 
ATOM 1265 C CA  ? GLU A 1 168 ?  16.897   1.223 -16.319 1.000 94.060 ? 168 GLU A CA  1 
ATOM 1266 C C   ? GLU A 1 168 ?  16.454   2.510 -15.629 1.000 94.060 ? 168 GLU A C   1 
ATOM 1267 C CB  ? GLU A 1 168 ?  16.420   1.215 -17.774 1.000 94.060 ? 168 GLU A CB  1 
ATOM 1268 O O   ? GLU A 1 168 ?  16.985   3.587 -15.913 1.000 94.060 ? 168 GLU A O   1 
ATOM 1269 C CG  ? GLU A 1 168 ?  14.914   1.366 -17.928 1.000 94.060 ? 168 GLU A CG  1 
ATOM 1270 C CD  ? GLU A 1 168 ?  14.164   0.049 -17.811 1.000 94.060 ? 168 GLU A CD  1 
ATOM 1271 O OE1 ? GLU A 1 168 ?  12.949   0.013 -18.114 1.000 94.060 ? 168 GLU A OE1 1 
ATOM 1272 O OE2 ? GLU A 1 168 ?  14.795  -0.955 -17.413 1.000 94.060 ? 168 GLU A OE2 1 
ATOM 1273 N N   ? GLY A 1 169 ?  15.522   2.379 -14.684 1.000 91.440 ? 169 GLY A N   1 
ATOM 1274 C CA  ? GLY A 1 169 ?  14.994   3.545 -13.994 1.000 91.440 ? 169 GLY A CA  1 
ATOM 1275 C C   ? GLY A 1 169 ?  13.925   4.274 -14.786 1.000 91.440 ? 169 GLY A C   1 
ATOM 1276 O O   ? GLY A 1 169 ?  13.363   3.723 -15.735 1.000 91.440 ? 169 GLY A O   1 
ATOM 1277 N N   ? GLY A 1 170 ?  13.460   5.416 -14.232 1.000 87.720 ? 170 GLY A N   1 
ATOM 1278 C CA  ? GLY A 1 170 ?  12.520   6.225 -14.992 1.000 87.720 ? 170 GLY A CA  1 
ATOM 1279 C C   ? GLY A 1 170 ?  11.082   6.047 -14.544 1.000 87.720 ? 170 GLY A C   1 
ATOM 1280 O O   ? GLY A 1 170 ?  10.252   6.938 -14.735 1.000 87.720 ? 170 GLY A O   1 
ATOM 1281 N N   ? LYS A 1 171 ?  10.830   4.951 -13.862 1.000 88.160 ? 171 LYS A N   1 
ATOM 1282 C CA  ? LYS A 1 171 ?   9.499   4.677 -13.328 1.000 88.160 ? 171 LYS A CA  1 
ATOM 1283 C C   ? LYS A 1 171 ?   9.583   3.954 -11.986 1.000 88.160 ? 171 LYS A C   1 
ATOM 1284 C CB  ? LYS A 1 171 ?   8.683   3.847 -14.319 1.000 88.160 ? 171 LYS A CB  1 
ATOM 1285 O O   ? LYS A 1 171 ?  10.290   2.952 -11.858 1.000 88.160 ? 171 LYS A O   1 
ATOM 1286 C CG  ? LYS A 1 171 ?   8.495   4.511 -15.675 1.000 88.160 ? 171 LYS A CG  1 
ATOM 1287 C CD  ? LYS A 1 171 ?   7.679   3.637 -16.618 1.000 88.160 ? 171 LYS A CD  1 
ATOM 1288 C CE  ? LYS A 1 171 ?   7.506   4.292 -17.982 1.000 88.160 ? 171 LYS A CE  1 
ATOM 1289 N NZ  ? LYS A 1 171 ?   6.683   3.451 -18.901 1.000 88.160 ? 171 LYS A NZ  1 
ATOM 1290 N N   ? ASP A 1 172 ?   8.753   4.390 -10.986 1.000 87.030 ? 172 ASP A N   1 
ATOM 1291 C CA  ? ASP A 1 172 ?   8.791   3.764  -9.669 1.000 87.030 ? 172 ASP A CA  1 
ATOM 1292 C C   ? ASP A 1 172 ?   7.752   4.382  -8.736 1.000 87.030 ? 172 ASP A C   1 
ATOM 1293 C CB  ? ASP A 1 172 ?  10.188   3.888  -9.056 1.000 87.030 ? 172 ASP A CB  1 
ATOM 1294 O O   ? ASP A 1 172 ?   7.152   5.409  -9.061 1.000 87.030 ? 172 ASP A O   1 
ATOM 1295 C CG  ? ASP A 1 172 ?  10.483   2.808  -8.030 1.000 87.030 ? 172 ASP A CG  1 
ATOM 1296 O OD1 ? ASP A 1 172 ?   9.619   1.936  -7.796 1.000 87.030 ? 172 ASP A OD1 1 
ATOM 1297 O OD2 ? ASP A 1 172 ?  11.590   2.831  -7.448 1.000 87.030 ? 172 ASP A OD2 1 
ATOM 1298 N N   ? SER A 1 173 ?   7.371   3.625  -7.636 1.000 83.780 ? 173 SER A N   1 
ATOM 1299 C CA  ? SER A 1 173 ?   6.651   4.249  -6.532 1.000 83.780 ? 173 SER A CA  1 
ATOM 1300 C C   ? SER A 1 173 ?   7.582   5.101  -5.675 1.000 83.780 ? 173 SER A C   1 
ATOM 1301 C CB  ? SER A 1 173 ?   5.975   3.187  -5.663 1.000 83.780 ? 173 SER A CB  1 
ATOM 1302 O O   ? SER A 1 173 ?   8.782   4.827  -5.593 1.000 83.780 ? 173 SER A O   1 
ATOM 1303 O OG  ? SER A 1 173 ?   6.934   2.296  -5.121 1.000 83.780 ? 173 SER A OG  1 
ATOM 1304 N N   ? CYS A 1 174 ?   7.082   6.140  -5.094 1.000 82.750 ? 174 CYS A N   1 
ATOM 1305 C CA  ? CYS A 1 174 ?   7.911   7.081  -4.349 1.000 82.750 ? 174 CYS A CA  1 
ATOM 1306 C C   ? CYS A 1 174 ?   7.247   7.469  -3.033 1.000 82.750 ? 174 CYS A C   1 
ATOM 1307 C CB  ? CYS A 1 174 ?   8.183   8.333  -5.182 1.000 82.750 ? 174 CYS A CB  1 
ATOM 1308 O O   ? CYS A 1 174 ?   6.257   6.857  -2.628 1.000 82.750 ? 174 CYS A O   1 
ATOM 1309 S SG  ? CYS A 1 174 ?   9.725   9.170  -4.755 1.000 82.750 ? 174 CYS A SG  1 
ATOM 1310 N N   ? GLN A 1 175 ?   7.943   8.469  -2.372 1.000 81.730 ? 175 GLN A N   1 
ATOM 1311 C CA  ? GLN A 1 175 ?   7.498   8.909  -1.054 1.000 81.730 ? 175 GLN A CA  1 
ATOM 1312 C C   ? GLN A 1 175 ?   6.020   9.291  -1.072 1.000 81.730 ? 175 GLN A C   1 
ATOM 1313 C CB  ? GLN A 1 175 ?   8.339  10.091  -0.569 1.000 81.730 ? 175 GLN A CB  1 
ATOM 1314 O O   ? GLN A 1 175 ?   5.559   9.966  -1.995 1.000 81.730 ? 175 GLN A O   1 
ATOM 1315 C CG  ? GLN A 1 175 ?   9.756   9.710  -0.161 1.000 81.730 ? 175 GLN A CG  1 
ATOM 1316 C CD  ? GLN A 1 175 ?  10.647   9.405  -1.350 1.000 81.730 ? 175 GLN A CD  1 
ATOM 1317 N NE2 ? GLN A 1 175 ?  11.554   8.449  -1.181 1.000 81.730 ? 175 GLN A NE2 1 
ATOM 1318 O OE1 ? GLN A 1 175 ?  10.522  10.024  -2.411 1.000 81.730 ? 175 GLN A OE1 1 
ATOM 1319 N N   ? GLY A 1 176 ?   5.348   8.753   0.011 1.000 81.250 ? 176 GLY A N   1 
ATOM 1320 C CA  ? GLY A 1 176 ?   3.934   9.073   0.126 1.000 81.250 ? 176 GLY A CA  1 
ATOM 1321 C C   ? GLY A 1 176 ?   3.029   7.979  -0.410 1.000 81.250 ? 176 GLY A C   1 
ATOM 1322 O O   ? GLY A 1 176 ?   1.835   7.949  -0.106 1.000 81.250 ? 176 GLY A O   1 
ATOM 1323 N N   ? ASP A 1 177 ?   3.608   6.993  -1.072 1.000 89.940 ? 177 ASP A N   1 
ATOM 1324 C CA  ? ASP A 1 177 ?   2.832   5.867  -1.582 1.000 89.940 ? 177 ASP A CA  1 
ATOM 1325 C C   ? ASP A 1 177 ?   2.991   4.640  -0.688 1.000 89.940 ? 177 ASP A C   1 
ATOM 1326 C CB  ? ASP A 1 177 ?   3.251   5.531  -3.015 1.000 89.940 ? 177 ASP A CB  1 
ATOM 1327 O O   ? ASP A 1 177 ?   2.481   3.563  -1.006 1.000 89.940 ? 177 ASP A O   1 
ATOM 1328 C CG  ? ASP A 1 177 ?   2.743   6.538  -4.032 1.000 89.940 ? 177 ASP A CG  1 
ATOM 1329 O OD1 ? ASP A 1 177 ?   1.685   7.162  -3.798 1.000 89.940 ? 177 ASP A OD1 1 
ATOM 1330 O OD2 ? ASP A 1 177 ?   3.405   6.707  -5.079 1.000 89.940 ? 177 ASP A OD2 1 
ATOM 1331 N N   ? SER A 1 178 ?   3.856   4.865   0.366 1.000 94.990 ? 178 SER A N   1 
ATOM 1332 C CA  ? SER A 1 178 ?   4.010   3.750   1.294 1.000 94.990 ? 178 SER A CA  1 
ATOM 1333 C C   ? SER A 1 178 ?   2.656   3.171   1.692 1.000 94.990 ? 178 SER A C   1 
ATOM 1334 C CB  ? SER A 1 178 ?   4.771   4.193   2.544 1.000 94.990 ? 178 SER A CB  1 
ATOM 1335 O O   ? SER A 1 178 ?   1.697   3.915   1.909 1.000 94.990 ? 178 SER A O   1 
ATOM 1336 O OG  ? SER A 1 178 ?   6.116   4.509   2.228 1.000 94.990 ? 178 SER A OG  1 
ATOM 1337 N N   ? GLY A 1 179 ?   2.686   1.795   1.629 1.000 96.980 ? 179 GLY A N   1 
ATOM 1338 C CA  ? GLY A 1 179 ?   1.465   1.142   2.073 1.000 96.980 ? 179 GLY A CA  1 
ATOM 1339 C C   ? GLY A 1 179 ?   0.462   0.926   0.956 1.000 96.980 ? 179 GLY A C   1 
ATOM 1340 O O   ? GLY A 1 179 ?  -0.481   0.146   1.102 1.000 96.980 ? 179 GLY A O   1 
ATOM 1341 N N   ? GLY A 1 180 ?   0.671   1.601  -0.113 1.000 96.580 ? 180 GLY A N   1 
ATOM 1342 C CA  ? GLY A 1 180 ?  -0.195   1.457  -1.272 1.000 96.580 ? 180 GLY A CA  1 
ATOM 1343 C C   ? GLY A 1 180 ?  -0.126   0.078  -1.900 1.000 96.580 ? 180 GLY A C   1 
ATOM 1344 O O   ? GLY A 1 180 ?   0.875  -0.627  -1.755 1.000 96.580 ? 180 GLY A O   1 
ATOM 1345 N N   ? PRO A 1 181 ?  -1.144  -0.270  -2.746 1.000 97.650 ? 181 PRO A N   1 
ATOM 1346 C CA  ? PRO A 1 181 ?  -1.279  -1.628  -3.279 1.000 97.650 ? 181 PRO A CA  1 
ATOM 1347 C C   ? PRO A 1 181 ?  -0.513  -1.828  -4.585 1.000 97.650 ? 181 PRO A C   1 
ATOM 1348 C CB  ? PRO A 1 181 ?  -2.786  -1.771  -3.503 1.000 97.650 ? 181 PRO A CB  1 
ATOM 1349 O O   ? PRO A 1 181 ?  -0.443  -0.913  -5.410 1.000 97.650 ? 181 PRO A O   1 
ATOM 1350 C CG  ? PRO A 1 181 ?  -3.260  -0.387  -3.809 1.000 97.650 ? 181 PRO A CG  1 
ATOM 1351 C CD  ? PRO A 1 181 ?  -2.472   0.583  -2.976 1.000 97.650 ? 181 PRO A CD  1 
ATOM 1352 N N   ? VAL A 1 182 ?   0.128  -3.028  -4.736 1.000 98.080 ? 182 VAL A N   1 
ATOM 1353 C CA  ? VAL A 1 182 ?   0.595  -3.606  -5.992 1.000 98.080 ? 182 VAL A CA  1 
ATOM 1354 C C   ? VAL A 1 182 ?  -0.310  -4.769  -6.393 1.000 98.080 ? 182 VAL A C   1 
ATOM 1355 C CB  ? VAL A 1 182 ?   2.061  -4.083  -5.887 1.000 98.080 ? 182 VAL A CB  1 
ATOM 1356 O O   ? VAL A 1 182 ?  -0.358  -5.792  -5.705 1.000 98.080 ? 182 VAL A O   1 
ATOM 1357 C CG1 ? VAL A 1 182 ?   2.518  -4.716  -7.199 1.000 98.080 ? 182 VAL A CG1 1 
ATOM 1358 C CG2 ? VAL A 1 182 ?   2.973  -2.919  -5.504 1.000 98.080 ? 182 VAL A CG2 1 
ATOM 1359 N N   ? VAL A 1 183 ?  -0.979  -4.536  -7.548 1.000 98.410 ? 183 VAL A N   1 
ATOM 1360 C CA  ? VAL A 1 183 ?  -1.983  -5.507  -7.970 1.000 98.410 ? 183 VAL A CA  1 
ATOM 1361 C C   ? VAL A 1 183 ?  -1.533  -6.187  -9.261 1.000 98.410 ? 183 VAL A C   1 
ATOM 1362 C CB  ? VAL A 1 183 ?  -3.364  -4.845  -8.170 1.000 98.410 ? 183 VAL A CB  1 
ATOM 1363 O O   ? VAL A 1 183 ?  -1.208  -5.515 -10.243 1.000 98.410 ? 183 VAL A O   1 
ATOM 1364 C CG1 ? VAL A 1 183 ?  -4.388  -5.868  -8.659 1.000 98.410 ? 183 VAL A CG1 1 
ATOM 1365 C CG2 ? VAL A 1 183 ?  -3.835  -4.192  -6.871 1.000 98.410 ? 183 VAL A CG2 1 
ATOM 1366 N N   ? CYS A 1 184 ?  -1.508  -7.517  -9.194 1.000 98.200 ? 184 CYS A N   1 
ATOM 1367 C CA  ? CYS A 1 184 ?  -1.179  -8.368 -10.332 1.000 98.200 ? 184 CYS A CA  1 
ATOM 1368 C C   ? CYS A 1 184 ?  -2.244  -9.438 -10.539 1.000 98.200 ? 184 CYS A C   1 
ATOM 1369 C CB  ? CYS A 1 184 ?   0.186  -9.026 -10.132 1.000 98.200 ? 184 CYS A CB  1 
ATOM 1370 O O   ? CYS A 1 184 ?  -2.646 -10.112  -9.589 1.000 98.200 ? 184 CYS A O   1 
ATOM 1371 S SG  ? CYS A 1 184 ?   1.475  -7.880  -9.597 1.000 98.200 ? 184 CYS A SG  1 
ATOM 1372 N N   ? ASN A 1 185 ?  -2.755  -9.507 -11.836 1.000 96.820 ? 185 ASN A N   1 
ATOM 1373 C CA  ? ASN A 1 185 ?  -3.781 -10.492 -12.157 1.000 96.820 ? 185 ASN A CA  1 
ATOM 1374 C C   ? ASN A 1 185 ?  -4.983 -10.374 -11.224 1.000 96.820 ? 185 ASN A C   1 
ATOM 1375 C CB  ? ASN A 1 185 ?  -3.203 -11.908 -12.101 1.000 96.820 ? 185 ASN A CB  1 
ATOM 1376 O O   ? ASN A 1 185 ?  -5.499 -11.382 -10.738 1.000 96.820 ? 185 ASN A O   1 
ATOM 1377 C CG  ? ASN A 1 185 ?  -2.107 -12.132 -13.124 1.000 96.820 ? 185 ASN A CG  1 
ATOM 1378 N ND2 ? ASN A 1 185 ?  -1.121 -12.947 -12.768 1.000 96.820 ? 185 ASN A ND2 1 
ATOM 1379 O OD1 ? ASN A 1 185 ?  -2.145 -11.576 -14.225 1.000 96.820 ? 185 ASN A OD1 1 
ATOM 1380 N N   ? GLY A 1 186 ?  -5.266  -9.174 -10.777 1.000 97.000 ? 186 GLY A N   1 
ATOM 1381 C CA  ? GLY A 1 186 ?  -6.465  -8.897 -10.001 1.000 97.000 ? 186 GLY A CA  1 
ATOM 1382 C C   ? GLY A 1 186 ?  -6.307  -9.216  -8.526 1.000 97.000 ? 186 GLY A C   1 
ATOM 1383 O O   ? GLY A 1 186 ?  -7.292  -9.253  -7.785 1.000 97.000 ? 186 GLY A O   1 
ATOM 1384 N N   ? GLN A 1 187 ?  -5.075  -9.512  -8.075 1.000 98.520 ? 187 GLN A N   1 
ATOM 1385 C CA  ? GLN A 1 187 ?  -4.817  -9.855  -6.681 1.000 98.520 ? 187 GLN A CA  1 
ATOM 1386 C C   ? GLN A 1 187 ?  -3.745  -8.950  -6.081 1.000 98.520 ? 187 GLN A C   1 
ATOM 1387 C CB  ? GLN A 1 187 ?  -4.396 -11.320  -6.556 1.000 98.520 ? 187 GLN A CB  1 
ATOM 1388 O O   ? GLN A 1 187 ?  -2.836  -8.504  -6.785 1.000 98.520 ? 187 GLN A O   1 
ATOM 1389 C CG  ? GLN A 1 187 ?  -5.447 -12.306  -7.049 1.000 98.520 ? 187 GLN A CG  1 
ATOM 1390 C CD  ? GLN A 1 187 ?  -4.987 -13.749  -6.958 1.000 98.520 ? 187 GLN A CD  1 
ATOM 1391 N NE2 ? GLN A 1 187 ?  -5.837 -14.608  -6.406 1.000 98.520 ? 187 GLN A NE2 1 
ATOM 1392 O OE1 ? GLN A 1 187 ?  -3.878 -14.088  -7.381 1.000 98.520 ? 187 GLN A OE1 1 
ATOM 1393 N N   ? LEU A 1 188 ?  -3.850  -8.735  -4.794 1.000 98.630 ? 188 LEU A N   1 
ATOM 1394 C CA  ? LEU A 1 188 ?  -2.858  -7.971  -4.047 1.000 98.630 ? 188 LEU A CA  1 
ATOM 1395 C C   ? LEU A 1 188 ?  -1.559  -8.758  -3.907 1.000 98.630 ? 188 LEU A C   1 
ATOM 1396 C CB  ? LEU A 1 188 ?  -3.396  -7.601  -2.663 1.000 98.630 ? 188 LEU A CB  1 
ATOM 1397 O O   ? LEU A 1 188 ?  -1.513  -9.766  -3.198 1.000 98.630 ? 188 LEU A O   1 
ATOM 1398 C CG  ? LEU A 1 188 ?  -2.466  -6.777  -1.771 1.000 98.630 ? 188 LEU A CG  1 
ATOM 1399 C CD1 ? LEU A 1 188 ?  -2.172  -5.427  -2.417 1.000 98.630 ? 188 LEU A CD1 1 
ATOM 1400 C CD2 ? LEU A 1 188 ?  -3.079  -6.590  -0.387 1.000 98.630 ? 188 LEU A CD2 1 
ATOM 1401 N N   ? GLN A 1 189 ?  -0.484  -8.279  -4.556 1.000 98.550 ? 189 GLN A N   1 
ATOM 1402 C CA  ? GLN A 1 189 ?   0.761  -9.039  -4.590 1.000 98.550 ? 189 GLN A CA  1 
ATOM 1403 C C   ? GLN A 1 189 ?   1.867  -8.319  -3.823 1.000 98.550 ? 189 GLN A C   1 
ATOM 1404 C CB  ? GLN A 1 189 ?   1.199  -9.288  -6.034 1.000 98.550 ? 189 GLN A CB  1 
ATOM 1405 O O   ? GLN A 1 189 ?   2.833  -8.945  -3.383 1.000 98.550 ? 189 GLN A O   1 
ATOM 1406 C CG  ? GLN A 1 189 ?   0.307 -10.265  -6.787 1.000 98.550 ? 189 GLN A CG  1 
ATOM 1407 C CD  ? GLN A 1 189 ?   0.431 -11.688  -6.276 1.000 98.550 ? 189 GLN A CD  1 
ATOM 1408 N NE2 ? GLN A 1 189 ?  -0.634 -12.468  -6.429 1.000 98.550 ? 189 GLN A NE2 1 
ATOM 1409 O OE1 ? GLN A 1 189 ?   1.475 -12.084  -5.748 1.000 98.550 ? 189 GLN A OE1 1 
ATOM 1410 N N   ? GLY A 1 190 ?   1.706  -7.056  -3.599 1.000 98.140 ? 190 GLY A N   1 
ATOM 1411 C CA  ? GLY A 1 190 ?   2.726  -6.279  -2.914 1.000 98.140 ? 190 GLY A CA  1 
ATOM 1412 C C   ? GLY A 1 190 ?   2.170  -5.065  -2.196 1.000 98.140 ? 190 GLY A C   1 
ATOM 1413 O O   ? GLY A 1 190 ?   1.093  -4.573  -2.540 1.000 98.140 ? 190 GLY A O   1 
ATOM 1414 N N   ? ILE A 1 191 ?   2.951  -4.591  -1.215 1.000 98.430 ? 191 ILE A N   1 
ATOM 1415 C CA  ? ILE A 1 191 ?   2.721  -3.344  -0.494 1.000 98.430 ? 191 ILE A CA  1 
ATOM 1416 C C   ? ILE A 1 191 ?   3.954  -2.450  -0.604 1.000 98.430 ? 191 ILE A C   1 
ATOM 1417 C CB  ? ILE A 1 191 ?   2.376  -3.603   0.989 1.000 98.430 ? 191 ILE A CB  1 
ATOM 1418 O O   ? ILE A 1 191 ?   5.071  -2.884  -0.313 1.000 98.430 ? 191 ILE A O   1 
ATOM 1419 C CG1 ? ILE A 1 191 ?   1.099  -4.443   1.102 1.000 98.430 ? 191 ILE A CG1 1 
ATOM 1420 C CG2 ? ILE A 1 191 ?   2.232  -2.281   1.749 1.000 98.430 ? 191 ILE A CG2 1 
ATOM 1421 C CD1 ? ILE A 1 191 ?   0.852  -5.010   2.494 1.000 98.430 ? 191 ILE A CD1 1 
ATOM 1422 N N   ? VAL A 1 192 ?   3.718  -1.273  -1.128 1.000 97.400 ? 192 VAL A N   1 
ATOM 1423 C CA  ? VAL A 1 192 ?   4.843  -0.358  -1.284 1.000 97.400 ? 192 VAL A CA  1 
ATOM 1424 C C   ? VAL A 1 192 ?   5.583  -0.217   0.044 1.000 97.400 ? 192 VAL A C   1 
ATOM 1425 C CB  ? VAL A 1 192 ?   4.381   1.029  -1.786 1.000 97.400 ? 192 VAL A CB  1 
ATOM 1426 O O   ? VAL A 1 192 ?   4.989   0.160   1.056 1.000 97.400 ? 192 VAL A O   1 
ATOM 1427 C CG1 ? VAL A 1 192 ?   5.571   1.976  -1.927 1.000 97.400 ? 192 VAL A CG1 1 
ATOM 1428 C CG2 ? VAL A 1 192 ?   3.640   0.895  -3.115 1.000 97.400 ? 192 VAL A CG2 1 
ATOM 1429 N N   ? SER A 1 193 ?   6.897  -0.479   0.035 1.000 96.490 ? 193 SER A N   1 
ATOM 1430 C CA  ? SER A 1 193 ?   7.646  -0.544   1.285 1.000 96.490 ? 193 SER A CA  1 
ATOM 1431 C C   ? SER A 1 193 ?   8.809   0.442   1.285 1.000 96.490 ? 193 SER A C   1 
ATOM 1432 C CB  ? SER A 1 193 ?   8.169  -1.961   1.525 1.000 96.490 ? 193 SER A CB  1 
ATOM 1433 O O   ? SER A 1 193 ?   8.838   1.375   2.091 1.000 96.490 ? 193 SER A O   1 
ATOM 1434 O OG  ? SER A 1 193 ?   8.697  -2.088   2.834 1.000 96.490 ? 193 SER A OG  1 
ATOM 1435 N N   ? TRP A 1 194 ?   9.739   0.271   0.378 1.000 94.760 ? 194 TRP A N   1 
ATOM 1436 C CA  ? TRP A 1 194 ?  10.919   1.128   0.434 1.000 94.760 ? 194 TRP A CA  1 
ATOM 1437 C C   ? TRP A 1 194 ?  11.694   1.073  -0.879 1.000 94.760 ? 194 TRP A C   1 
ATOM 1438 C CB  ? TRP A 1 194 ?  11.828   0.717   1.595 1.000 94.760 ? 194 TRP A CB  1 
ATOM 1439 O O   ? TRP A 1 194 ?  11.338   0.318  -1.786 1.000 94.760 ? 194 TRP A O   1 
ATOM 1440 C CG  ? TRP A 1 194 ?  12.386  -0.669   1.472 1.000 94.760 ? 194 TRP A CG  1 
ATOM 1441 C CD1 ? TRP A 1 194 ?  11.761  -1.841   1.795 1.000 94.760 ? 194 TRP A CD1 1 
ATOM 1442 C CD2 ? TRP A 1 194 ?  13.687  -1.026   0.994 1.000 94.760 ? 194 TRP A CD2 1 
ATOM 1443 C CE2 ? TRP A 1 194 ?  13.782  -2.434   1.054 1.000 94.760 ? 194 TRP A CE2 1 
ATOM 1444 C CE3 ? TRP A 1 194 ?  14.782  -0.292   0.519 1.000 94.760 ? 194 TRP A CE3 1 
ATOM 1445 N NE1 ? TRP A 1 194 ?  12.595  -2.906   1.546 1.000 94.760 ? 194 TRP A NE1 1 
ATOM 1446 C CH2 ? TRP A 1 194 ?  15.987  -2.380   0.197 1.000 94.760 ? 194 TRP A CH2 1 
ATOM 1447 C CZ2 ? TRP A 1 194 ?  14.931  -3.123   0.657 1.000 94.760 ? 194 TRP A CZ2 1 
ATOM 1448 C CZ3 ? TRP A 1 194 ?  15.924  -0.979   0.124 1.000 94.760 ? 194 TRP A CZ3 1 
ATOM 1449 N N   ? GLY A 1 195 ?  12.712   1.846  -1.050 1.000 90.510 ? 195 GLY A N   1 
ATOM 1450 C CA  ? GLY A 1 195 ?  13.675   1.926  -2.137 1.000 90.510 ? 195 GLY A CA  1 
ATOM 1451 C C   ? GLY A 1 195 ?  14.704   3.023  -1.942 1.000 90.510 ? 195 GLY A C   1 
ATOM 1452 O O   ? GLY A 1 195 ?  14.604   3.816  -1.004 1.000 90.510 ? 195 GLY A O   1 
ATOM 1453 N N   ? ILE A 1 196 ?  15.821   2.963  -2.691 1.000 87.590 ? 196 ILE A N   1 
ATOM 1454 C CA  ? ILE A 1 196 ?  16.817   4.029  -2.686 1.000 87.590 ? 196 ILE A CA  1 
ATOM 1455 C C   ? ILE A 1 196 ?  16.534   5.005  -3.825 1.000 87.590 ? 196 ILE A C   1 
ATOM 1456 C CB  ? ILE A 1 196 ?  18.250   3.464  -2.808 1.000 87.590 ? 196 ILE A CB  1 
ATOM 1457 O O   ? ILE A 1 196 ?  16.660   4.652  -5.000 1.000 87.590 ? 196 ILE A O   1 
ATOM 1458 C CG1 ? ILE A 1 196 ?  18.565   2.544  -1.623 1.000 87.590 ? 196 ILE A CG1 1 
ATOM 1459 C CG2 ? ILE A 1 196 ?  19.272   4.601  -2.905 1.000 87.590 ? 196 ILE A CG2 1 
ATOM 1460 C CD1 ? ILE A 1 196 ?  19.901   1.824  -1.735 1.000 87.590 ? 196 ILE A CD1 1 
ATOM 1461 N N   ? GLY A 1 197 ?  15.953   6.134  -3.405 1.000 83.970 ? 197 GLY A N   1 
ATOM 1462 C CA  ? GLY A 1 197 ?  15.554   7.054  -4.458 1.000 83.970 ? 197 GLY A CA  1 
ATOM 1463 C C   ? GLY A 1 197 ?  14.320   6.599  -5.213 1.000 83.970 ? 197 GLY A C   1 
ATOM 1464 O O   ? GLY A 1 197 ?  13.770   5.533  -4.928 1.000 83.970 ? 197 GLY A O   1 
ATOM 1465 N N   ? CYS A 1 198 ?  13.865   7.504  -6.164 1.000 83.940 ? 198 CYS A N   1 
ATOM 1466 C CA  ? CYS A 1 198 ?  12.729   7.166  -7.014 1.000 83.940 ? 198 CYS A CA  1 
ATOM 1467 C C   ? CYS A 1 198 ?  13.139   7.128  -8.482 1.000 83.940 ? 198 CYS A C   1 
ATOM 1468 C CB  ? CYS A 1 198 ?  11.595   8.172  -6.818 1.000 83.940 ? 198 CYS A CB  1 
ATOM 1469 O O   ? CYS A 1 198 ?  13.768   8.063  -8.980 1.000 83.940 ? 198 CYS A O   1 
ATOM 1470 S SG  ? CYS A 1 198 ?  10.891   8.159  -5.155 1.000 83.940 ? 198 CYS A SG  1 
ATOM 1471 N N   ? ALA A 1 199 ?  12.797   5.928  -9.087 1.000 84.680 ? 199 ALA A N   1 
ATOM 1472 C CA  ? ALA A 1 199 ?  12.983   5.808 -10.531 1.000 84.680 ? 199 ALA A CA  1 
ATOM 1473 C C   ? ALA A 1 199 ?  14.457   5.925 -10.906 1.000 84.680 ? 199 ALA A C   1 
ATOM 1474 C CB  ? ALA A 1 199 ?  12.165   6.869 -11.263 1.000 84.680 ? 199 ALA A CB  1 
ATOM 1475 O O   ? ALA A 1 199 ?  14.792   6.407 -11.990 1.000 84.680 ? 199 ALA A O   1 
ATOM 1476 N N   ? GLN A 1 200 ?  15.354   5.621  -9.881 1.000 90.230 ? 200 GLN A N   1 
ATOM 1477 C CA  ? GLN A 1 200 ?  16.794   5.625 -10.114 1.000 90.230 ? 200 GLN A CA  1 
ATOM 1478 C C   ? GLN A 1 200 ?  17.237   4.359 -10.841 1.000 90.230 ? 200 GLN A C   1 
ATOM 1479 C CB  ? GLN A 1 200 ?  17.551   5.764  -8.793 1.000 90.230 ? 200 GLN A CB  1 
ATOM 1480 O O   ? GLN A 1 200 ?  16.771   3.261 -10.527 1.000 90.230 ? 200 GLN A O   1 
ATOM 1481 C CG  ? GLN A 1 200 ?  17.450   7.150  -8.169 1.000 90.230 ? 200 GLN A CG  1 
ATOM 1482 C CD  ? GLN A 1 200 ?  18.330   7.307  -6.943 1.000 90.230 ? 200 GLN A CD  1 
ATOM 1483 N NE2 ? GLN A 1 200 ?  18.455   8.537  -6.457 1.000 90.230 ? 200 GLN A NE2 1 
ATOM 1484 O OE1 ? GLN A 1 200 ?  18.892   6.331  -6.436 1.000 90.230 ? 200 GLN A OE1 1 
ATOM 1485 N N   ? LYS A 1 201 ?  18.156   4.606 -11.797 1.000 93.130 ? 201 LYS A N   1 
ATOM 1486 C CA  ? LYS A 1 201 ?  18.725   3.461 -12.502 1.000 93.130 ? 201 LYS A CA  1 
ATOM 1487 C C   ? LYS A 1 201 ?  19.398   2.496 -11.531 1.000 93.130 ? 201 LYS A C   1 
ATOM 1488 C CB  ? LYS A 1 201 ?  19.728   3.926 -13.559 1.000 93.130 ? 201 LYS A CB  1 
ATOM 1489 O O   ? LYS A 1 201 ?  20.127   2.919 -10.632 1.000 93.130 ? 201 LYS A O   1 
ATOM 1490 C CG  ? LYS A 1 201 ?  20.297   2.801 -14.410 1.000 93.130 ? 201 LYS A CG  1 
ATOM 1491 C CD  ? LYS A 1 201 ?  21.270   3.329 -15.457 1.000 93.130 ? 201 LYS A CD  1 
ATOM 1492 C CE  ? LYS A 1 201 ?  21.874   2.199 -16.280 1.000 93.130 ? 201 LYS A CE  1 
ATOM 1493 N NZ  ? LYS A 1 201 ?  22.775   2.716 -17.353 1.000 93.130 ? 201 LYS A NZ  1 
ATOM 1494 N N   ? GLY A 1 202 ?  18.980   1.170 -11.693 1.000 94.220 ? 202 GLY A N   1 
ATOM 1495 C CA  ? GLY A 1 202 ?  19.628   0.140 -10.897 1.000 94.220 ? 202 GLY A CA  1 
ATOM 1496 C C   ? GLY A 1 202 ?  18.982  -0.058  -9.538 1.000 94.220 ? 202 GLY A C   1 
ATOM 1497 O O   ? GLY A 1 202 ?  19.376  -0.949  -8.782 1.000 94.220 ? 202 GLY A O   1 
ATOM 1498 N N   ? TYR A 1 203 ?  17.909   0.810  -9.259 1.000 93.950 ? 203 TYR A N   1 
ATOM 1499 C CA  ? TYR A 1 203 ?  17.267   0.739  -7.952 1.000 93.950 ? 203 TYR A CA  1 
ATOM 1500 C C   ? TYR A 1 203 ?  15.749   0.705  -8.091 1.000 93.950 ? 203 TYR A C   1 
ATOM 1501 C CB  ? TYR A 1 203 ?  17.685   1.928  -7.082 1.000 93.950 ? 203 TYR A CB  1 
ATOM 1502 O O   ? TYR A 1 203 ?  15.084   1.735  -7.954 1.000 93.950 ? 203 TYR A O   1 
ATOM 1503 C CG  ? TYR A 1 203 ?  19.139   1.904  -6.679 1.000 93.950 ? 203 TYR A CG  1 
ATOM 1504 C CD1 ? TYR A 1 203 ?  19.582   1.083  -5.644 1.000 93.950 ? 203 TYR A CD1 1 
ATOM 1505 C CD2 ? TYR A 1 203 ?  20.073   2.702  -7.331 1.000 93.950 ? 203 TYR A CD2 1 
ATOM 1506 C CE1 ? TYR A 1 203 ?  20.921   1.059  -5.268 1.000 93.950 ? 203 TYR A CE1 1 
ATOM 1507 C CE2 ? TYR A 1 203 ?  21.414   2.686  -6.964 1.000 93.950 ? 203 TYR A CE2 1 
ATOM 1508 O OH  ? TYR A 1 203 ?  23.155   1.843  -5.565 1.000 93.950 ? 203 TYR A OH  1 
ATOM 1509 C CZ  ? TYR A 1 203 ?  21.828   1.862  -5.933 1.000 93.950 ? 203 TYR A CZ  1 
ATOM 1510 N N   ? PRO A 1 204 ?  15.159  -0.449  -8.362 1.000 95.200 ? 204 PRO A N   1 
ATOM 1511 C CA  ? PRO A 1 204 ?  13.700  -0.569  -8.417 1.000 95.200 ? 204 PRO A CA  1 
ATOM 1512 C C   ? PRO A 1 204 ?  13.042  -0.419  -7.048 1.000 95.200 ? 204 PRO A C   1 
ATOM 1513 C CB  ? PRO A 1 204 ?  13.484  -1.978  -8.975 1.000 95.200 ? 204 PRO A CB  1 
ATOM 1514 O O   ? PRO A 1 204 ?  13.734  -0.396  -6.026 1.000 95.200 ? 204 PRO A O   1 
ATOM 1515 C CG  ? PRO A 1 204 ?  14.634  -2.776  -8.453 1.000 95.200 ? 204 PRO A CG  1 
ATOM 1516 C CD  ? PRO A 1 204 ?  15.861  -1.910  -8.465 1.000 95.200 ? 204 PRO A CD  1 
ATOM 1517 N N   ? GLY A 1 205 ?  11.679  -0.302  -7.066 1.000 95.540 ? 205 GLY A N   1 
ATOM 1518 C CA  ? GLY A 1 205 ?  10.949  -0.294  -5.808 1.000 95.540 ? 205 GLY A CA  1 
ATOM 1519 C C   ? GLY A 1 205 ?  10.930  -1.647  -5.120 1.000 95.540 ? 205 GLY A C   1 
ATOM 1520 O O   ? GLY A 1 205 ?  10.930  -2.686  -5.784 1.000 95.540 ? 205 GLY A O   1 
ATOM 1521 N N   ? VAL A 1 206 ?  10.874  -1.590  -3.788 1.000 97.150 ? 206 VAL A N   1 
ATOM 1522 C CA  ? VAL A 1 206 ?  10.791  -2.793  -2.968 1.000 97.150 ? 206 VAL A CA  1 
ATOM 1523 C C   ? VAL A 1 206 ?   9.444  -2.838  -2.250 1.000 97.150 ? 206 VAL A C   1 
ATOM 1524 C CB  ? VAL A 1 206 ?  11.945  -2.861  -1.942 1.000 97.150 ? 206 VAL A CB  1 
ATOM 1525 O O   ? VAL A 1 206 ?   9.010  -1.840  -1.669 1.000 97.150 ? 206 VAL A O   1 
ATOM 1526 C CG1 ? VAL A 1 206 ?  11.840  -4.129  -1.096 1.000 97.150 ? 206 VAL A CG1 1 
ATOM 1527 C CG2 ? VAL A 1 206 ?  13.295  -2.799  -2.653 1.000 97.150 ? 206 VAL A CG2 1 
ATOM 1528 N N   ? TYR A 1 207 ?   8.857  -3.981  -2.293 1.000 98.000 ? 207 TYR A N   1 
ATOM 1529 C CA  ? TYR A 1 207 ?   7.507  -4.162  -1.769 1.000 98.000 ? 207 TYR A CA  1 
ATOM 1530 C C   ? TYR A 1 207 ?   7.443  -5.359  -0.829 1.000 98.000 ? 207 TYR A C   1 
ATOM 1531 C CB  ? TYR A 1 207 ?   6.506  -4.343  -2.914 1.000 98.000 ? 207 TYR A CB  1 
ATOM 1532 O O   ? TYR A 1 207 ?   8.225  -6.304  -0.962 1.000 98.000 ? 207 TYR A O   1 
ATOM 1533 C CG  ? TYR A 1 207 ?   6.591  -3.269  -3.971 1.000 98.000 ? 207 TYR A CG  1 
ATOM 1534 C CD1 ? TYR A 1 207 ?   5.673  -2.221  -4.003 1.000 98.000 ? 207 TYR A CD1 1 
ATOM 1535 C CD2 ? TYR A 1 207 ?   7.588  -3.299  -4.940 1.000 98.000 ? 207 TYR A CD2 1 
ATOM 1536 C CE1 ? TYR A 1 207 ?   5.747  -1.230  -4.976 1.000 98.000 ? 207 TYR A CE1 1 
ATOM 1537 C CE2 ? TYR A 1 207 ?   7.671  -2.314  -5.918 1.000 98.000 ? 207 TYR A CE2 1 
ATOM 1538 O OH  ? TYR A 1 207 ?   6.825  -0.306  -6.893 1.000 98.000 ? 207 TYR A OH  1 
ATOM 1539 C CZ  ? TYR A 1 207 ?   6.748  -1.285  -5.927 1.000 98.000 ? 207 TYR A CZ  1 
ATOM 1540 N N   ? THR A 1 208 ?   6.581  -5.165   0.201 1.000 98.400 ? 208 THR A N   1 
ATOM 1541 C CA  ? THR A 1 208 ?   6.264  -6.356   0.982 1.000 98.400 ? 208 THR A CA  1 
ATOM 1542 C C   ? THR A 1 208 ?   5.569  -7.402   0.116 1.000 98.400 ? 208 THR A C   1 
ATOM 1543 C CB  ? THR A 1 208 ?   5.373  -6.010   2.189 1.000 98.400 ? 208 THR A CB  1 
ATOM 1544 O O   ? THR A 1 208 ?   4.604  -7.092  -0.586 1.000 98.400 ? 208 THR A O   1 
ATOM 1545 C CG2 ? THR A 1 208 ?   5.017  -7.261   2.986 1.000 98.400 ? 208 THR A CG2 1 
ATOM 1546 O OG1 ? THR A 1 208 ?   6.070  -5.095   3.044 1.000 98.400 ? 208 THR A OG1 1 
ATOM 1547 N N   ? LYS A 1 209 ?   6.134  -8.649   0.096 1.000 98.300 ? 209 LYS A N   1 
ATOM 1548 C CA  ? LYS A 1 209 ?   5.581  -9.772  -0.656 1.000 98.300 ? 209 LYS A CA  1 
ATOM 1549 C C   ? LYS A 1 209 ?   4.382 -10.380   0.067 1.000 98.300 ? 209 LYS A C   1 
ATOM 1550 C CB  ? LYS A 1 209 ?   6.650 -10.841  -0.888 1.000 98.300 ? 209 LYS A CB  1 
ATOM 1551 O O   ? LYS A 1 209 ?   4.547 -11.205   0.968 1.000 98.300 ? 209 LYS A O   1 
ATOM 1552 C CG  ? LYS A 1 209 ?   6.248 -11.911  -1.892 1.000 98.300 ? 209 LYS A CG  1 
ATOM 1553 C CD  ? LYS A 1 209 ?   7.386 -12.889  -2.153 1.000 98.300 ? 209 LYS A CD  1 
ATOM 1554 C CE  ? LYS A 1 209 ?   7.032 -13.880  -3.253 1.000 98.300 ? 209 LYS A CE  1 
ATOM 1555 N NZ  ? LYS A 1 209 ?   8.172 -14.793  -3.565 1.000 98.300 ? 209 LYS A NZ  1 
ATOM 1556 N N   ? VAL A 1 210 ?   3.137 -10.016  -0.334 1.000 98.590 ? 210 VAL A N   1 
ATOM 1557 C CA  ? VAL A 1 210 ?   1.906 -10.287   0.399 1.000 98.590 ? 210 VAL A CA  1 
ATOM 1558 C C   ? VAL A 1 210 ?   1.648 -11.792   0.440 1.000 98.590 ? 210 VAL A C   1 
ATOM 1559 C CB  ? VAL A 1 210 ?   0.698  -9.557  -0.229 1.000 98.590 ? 210 VAL A CB  1 
ATOM 1560 O O   ? VAL A 1 210 ?   1.107 -12.309   1.419 1.000 98.590 ? 210 VAL A O   1 
ATOM 1561 C CG1 ? VAL A 1 210 ?  -0.606  -9.999   0.433 1.000 98.590 ? 210 VAL A CG1 1 
ATOM 1562 C CG2 ? VAL A 1 210 ?   0.872  -8.043  -0.115 1.000 98.590 ? 210 VAL A CG2 1 
ATOM 1563 N N   ? CYS A 1 211 ?   1.951 -12.567  -0.619 1.000 98.470 ? 211 CYS A N   1 
ATOM 1564 C CA  ? CYS A 1 211 ?   1.676 -13.999  -0.645 1.000 98.470 ? 211 CYS A CA  1 
ATOM 1565 C C   ? CYS A 1 211 ?   2.333 -14.701   0.537 1.000 98.470 ? 211 CYS A C   1 
ATOM 1566 C CB  ? CYS A 1 211 ?   2.169 -14.616  -1.954 1.000 98.470 ? 211 CYS A CB  1 
ATOM 1567 O O   ? CYS A 1 211 ?   1.883 -15.769   0.958 1.000 98.470 ? 211 CYS A O   1 
ATOM 1568 S SG  ? CYS A 1 211 ?   3.965 -14.592  -2.139 1.000 98.470 ? 211 CYS A SG  1 
ATOM 1569 N N   ? ASN A 1 212 ?   3.365 -14.098   1.141 1.000 98.400 ? 212 ASN A N   1 
ATOM 1570 C CA  ? ASN A 1 212 ?   4.031 -14.683   2.300 1.000 98.400 ? 212 ASN A CA  1 
ATOM 1571 C C   ? ASN A 1 212 ?   3.254 -14.417   3.586 1.000 98.400 ? 212 ASN A C   1 
ATOM 1572 C CB  ? ASN A 1 212 ?   5.460 -14.152   2.423 1.000 98.400 ? 212 ASN A CB  1 
ATOM 1573 O O   ? ASN A 1 212 ?   3.589 -14.958   4.642 1.000 98.400 ? 212 ASN A O   1 
ATOM 1574 C CG  ? ASN A 1 212 ?   6.402 -14.769   1.408 1.000 98.400 ? 212 ASN A CG  1 
ATOM 1575 N ND2 ? ASN A 1 212 ?   7.598 -14.204   1.289 1.000 98.400 ? 212 ASN A ND2 1 
ATOM 1576 O OD1 ? ASN A 1 212 ?   6.058 -15.745   0.736 1.000 98.400 ? 212 ASN A OD1 1 
ATOM 1577 N N   ? TYR A 1 213 ?   2.161 -13.578   3.524 1.000 98.600 ? 213 TYR A N   1 
ATOM 1578 C CA  ? TYR A 1 213 ?   1.521 -13.126   4.754 1.000 98.600 ? 213 TYR A CA  1 
ATOM 1579 C C   ? TYR A 1 213 ?   0.030 -13.440   4.740 1.000 98.600 ? 213 TYR A C   1 
ATOM 1580 C CB  ? TYR A 1 213 ?   1.737 -11.623   4.952 1.000 98.600 ? 213 TYR A CB  1 
ATOM 1581 O O   ? TYR A 1 213 ?  -0.726 -12.930   5.570 1.000 98.600 ? 213 TYR A O   1 
ATOM 1582 C CG  ? TYR A 1 213 ?   3.181 -11.240   5.167 1.000 98.600 ? 213 TYR A CG  1 
ATOM 1583 C CD1 ? TYR A 1 213 ?   3.753 -11.286   6.436 1.000 98.600 ? 213 TYR A CD1 1 
ATOM 1584 C CD2 ? TYR A 1 213 ?   3.976 -10.830   4.102 1.000 98.600 ? 213 TYR A CD2 1 
ATOM 1585 C CE1 ? TYR A 1 213 ?   5.083 -10.932   6.639 1.000 98.600 ? 213 TYR A CE1 1 
ATOM 1586 C CE2 ? TYR A 1 213 ?   5.307 -10.474   4.293 1.000 98.600 ? 213 TYR A CE2 1 
ATOM 1587 O OH  ? TYR A 1 213 ?   7.168 -10.177   5.758 1.000 98.600 ? 213 TYR A OH  1 
ATOM 1588 C CZ  ? TYR A 1 213 ?   5.851 -10.528   5.563 1.000 98.600 ? 213 TYR A CZ  1 
ATOM 1589 N N   ? VAL A 1 214 ?  -0.398 -14.197   3.784 1.000 98.580 ? 214 VAL A N   1 
ATOM 1590 C CA  ? VAL A 1 214 ?  -1.827 -14.476   3.682 1.000 98.580 ? 214 VAL A CA  1 
ATOM 1591 C C   ? VAL A 1 214 ?  -2.308 -15.178   4.950 1.000 98.580 ? 214 VAL A C   1 
ATOM 1592 C CB  ? VAL A 1 214 ?  -2.149 -15.338   2.441 1.000 98.580 ? 214 VAL A CB  1 
ATOM 1593 O O   ? VAL A 1 214 ?  -3.349 -14.820   5.508 1.000 98.580 ? 214 VAL A O   1 
ATOM 1594 C CG1 ? VAL A 1 214 ?  -3.596 -15.827   2.483 1.000 98.580 ? 214 VAL A CG1 1 
ATOM 1595 C CG2 ? VAL A 1 214 ?  -1.887 -14.548   1.160 1.000 98.580 ? 214 VAL A CG2 1 
ATOM 1596 N N   ? SER A 1 215 ?  -1.560 -16.172   5.415 1.000 98.300 ? 215 SER A N   1 
ATOM 1597 C CA  ? SER A 1 215 ?  -1.930 -16.873   6.640 1.000 98.300 ? 215 SER A CA  1 
ATOM 1598 C C   ? SER A 1 215 ?  -1.970 -15.922   7.831 1.000 98.300 ? 215 SER A C   1 
ATOM 1599 C CB  ? SER A 1 215 ?  -0.952 -18.015   6.921 1.000 98.300 ? 215 SER A CB  1 
ATOM 1600 O O   ? SER A 1 215 ?  -2.909 -15.956   8.629 1.000 98.300 ? 215 SER A O   1 
ATOM 1601 O OG  ? SER A 1 215 ?  -1.042 -19.012   5.919 1.000 98.300 ? 215 SER A OG  1 
ATOM 1602 N N   ? TRP A 1 216 ?  -0.977 -15.110   7.924 1.000 98.540 ? 216 TRP A N   1 
ATOM 1603 C CA  ? TRP A 1 216 ?  -0.921 -14.123   8.997 1.000 98.540 ? 216 TRP A CA  1 
ATOM 1604 C C   ? TRP A 1 216 ?  -2.126 -13.189   8.941 1.000 98.540 ? 216 TRP A C   1 
ATOM 1605 C CB  ? TRP A 1 216 ?   0.374 -13.311   8.915 1.000 98.540 ? 216 TRP A CB  1 
ATOM 1606 O O   ? TRP A 1 216 ?  -2.736 -12.891   9.970 1.000 98.540 ? 216 TRP A O   1 
ATOM 1607 C CG  ? TRP A 1 216 ?   0.466 -12.206   9.924 1.000 98.540 ? 216 TRP A CG  1 
ATOM 1608 C CD1 ? TRP A 1 216 ?   0.896 -12.306  11.218 1.000 98.540 ? 216 TRP A CD1 1 
ATOM 1609 C CD2 ? TRP A 1 216 ?   0.113 -10.834   9.723 1.000 98.540 ? 216 TRP A CD2 1 
ATOM 1610 C CE2 ? TRP A 1 216 ?   0.356 -10.158  10.939 1.000 98.540 ? 216 TRP A CE2 1 
ATOM 1611 C CE3 ? TRP A 1 216 ?  -0.385 -10.110   8.631 1.000 98.540 ? 216 TRP A CE3 1 
ATOM 1612 N NE1 ? TRP A 1 216 ?   0.833 -11.077  11.834 1.000 98.540 ? 216 TRP A NE1 1 
ATOM 1613 C CH2 ? TRP A 1 216 ?  -0.369  -8.105  10.009 1.000 98.540 ? 216 TRP A CH2 1 
ATOM 1614 C CZ2 ? TRP A 1 216 ?   0.118  -8.790  11.093 1.000 98.540 ? 216 TRP A CZ2 1 
ATOM 1615 C CZ3 ? TRP A 1 216 ?  -0.621  -8.749   8.786 1.000 98.540 ? 216 TRP A CZ3 1 
ATOM 1616 N N   ? ILE A 1 217 ?  -2.485 -12.707   7.800 1.000 98.640 ? 217 ILE A N   1 
ATOM 1617 C CA  ? ILE A 1 217 ?  -3.615 -11.807   7.599 1.000 98.640 ? 217 ILE A CA  1 
ATOM 1618 C C   ? ILE A 1 217 ?  -4.902 -12.482   8.071 1.000 98.640 ? 217 ILE A C   1 
ATOM 1619 C CB  ? ILE A 1 217 ?  -3.744 -11.383   6.119 1.000 98.640 ? 217 ILE A CB  1 
ATOM 1620 O O   ? ILE A 1 217 ?  -5.656 -11.910   8.861 1.000 98.640 ? 217 ILE A O   1 
ATOM 1621 C CG1 ? ILE A 1 217 ?  -2.576 -10.474   5.720 1.000 98.640 ? 217 ILE A CG1 1 
ATOM 1622 C CG2 ? ILE A 1 217 ?  -5.087 -10.690   5.870 1.000 98.640 ? 217 ILE A CG2 1 
ATOM 1623 C CD1 ? ILE A 1 217 ?  -2.451 -10.248   4.220 1.000 98.640 ? 217 ILE A CD1 1 
ATOM 1624 N N   ? LYS A 1 218 ?  -5.138 -13.639   7.643 1.000 98.410 ? 218 LYS A N   1 
ATOM 1625 C CA  ? LYS A 1 218 ?  -6.365 -14.361   7.965 1.000 98.410 ? 218 LYS A CA  1 
ATOM 1626 C C   ? LYS A 1 218 ?  -6.458 -14.648   9.461 1.000 98.410 ? 218 LYS A C   1 
ATOM 1627 C CB  ? LYS A 1 218 ?  -6.442 -15.668   7.175 1.000 98.410 ? 218 LYS A CB  1 
ATOM 1628 O O   ? LYS A 1 218 ?  -7.518 -14.479  10.066 1.000 98.410 ? 218 LYS A O   1 
ATOM 1629 C CG  ? LYS A 1 218 ?  -6.692 -15.477   5.686 1.000 98.410 ? 218 LYS A CG  1 
ATOM 1630 C CD  ? LYS A 1 218 ?  -6.812 -16.813   4.964 1.000 98.410 ? 218 LYS A CD  1 
ATOM 1631 C CE  ? LYS A 1 218 ?  -7.193 -16.627   3.501 1.000 98.410 ? 218 LYS A CE  1 
ATOM 1632 N NZ  ? LYS A 1 218 ?  -7.266 -17.931   2.777 1.000 98.410 ? 218 LYS A NZ  1 
ATOM 1633 N N   ? ASN A 1 219 ?  -5.364 -15.105  10.024 1.000 98.420 ? 219 ASN A N   1 
ATOM 1634 C CA  ? ASN A 1 219 ?  -5.328 -15.417  11.449 1.000 98.420 ? 219 ASN A CA  1 
ATOM 1635 C C   ? ASN A 1 219 ?  -5.542 -14.169  12.301 1.000 98.420 ? 219 ASN A C   1 
ATOM 1636 C CB  ? ASN A 1 219 ?  -4.004 -16.090  11.817 1.000 98.420 ? 219 ASN A CB  1 
ATOM 1637 O O   ? ASN A 1 219 ?  -6.234 -14.219  13.319 1.000 98.420 ? 219 ASN A O   1 
ATOM 1638 C CG  ? ASN A 1 219 ?  -3.900 -17.505  11.282 1.000 98.420 ? 219 ASN A CG  1 
ATOM 1639 N ND2 ? ASN A 1 219 ?  -2.676 -18.000  11.148 1.000 98.420 ? 219 ASN A ND2 1 
ATOM 1640 O OD1 ? ASN A 1 219 ?  -4.913 -18.148  10.991 1.000 98.420 ? 219 ASN A OD1 1 
ATOM 1641 N N   ? THR A 1 220 ?  -4.919 -13.095  11.927 1.000 98.260 ? 220 THR A N   1 
ATOM 1642 C CA  ? THR A 1 220 ?  -5.051 -11.842  12.664 1.000 98.260 ? 220 THR A CA  1 
ATOM 1643 C C   ? THR A 1 220 ?  -6.489 -11.335  12.614 1.000 98.260 ? 220 THR A C   1 
ATOM 1644 C CB  ? THR A 1 220 ?  -4.103 -10.764  12.106 1.000 98.260 ? 220 THR A CB  1 
ATOM 1645 O O   ? THR A 1 220 ?  -7.036 -10.903  13.631 1.000 98.260 ? 220 THR A O   1 
ATOM 1646 C CG2 ? THR A 1 220 ?  -4.223  -9.465  12.896 1.000 98.260 ? 220 THR A CG2 1 
ATOM 1647 O OG1 ? THR A 1 220 ?  -2.752 -11.236  12.186 1.000 98.260 ? 220 THR A OG1 1 
ATOM 1648 N N   ? ILE A 1 221 ?  -7.111 -11.366  11.430 1.000 98.140 ? 221 ILE A N   1 
ATOM 1649 C CA  ? ILE A 1 221 ?  -8.501 -10.952  11.271 1.000 98.140 ? 221 ILE A CA  1 
ATOM 1650 C C   ? ILE A 1 221 ?  -9.403 -11.830  12.134 1.000 98.140 ? 221 ILE A C   1 
ATOM 1651 C CB  ? ILE A 1 221 ?  -8.945 -11.018   9.792 1.000 98.140 ? 221 ILE A CB  1 
ATOM 1652 O O   ? ILE A 1 221 ? -10.274 -11.325  12.846 1.000 98.140 ? 221 ILE A O   1 
ATOM 1653 C CG1 ? ILE A 1 221 ?  -8.289  -9.890   8.987 1.000 98.140 ? 221 ILE A CG1 1 
ATOM 1654 C CG2 ? ILE A 1 221 ? -10.471 -10.954   9.683 1.000 98.140 ? 221 ILE A CG2 1 
ATOM 1655 C CD1 ? ILE A 1 221 ?  -8.554  -9.964   7.489 1.000 98.140 ? 221 ILE A CD1 1 
ATOM 1656 N N   ? ALA A 1 222 ?  -9.256 -13.129  12.125 1.000 97.790 ? 222 ALA A N   1 
ATOM 1657 C CA  ? ALA A 1 222 ? -10.062 -14.084  12.881 1.000 97.790 ? 222 ALA A CA  1 
ATOM 1658 C C   ? ALA A 1 222 ?  -9.935 -13.841  14.382 1.000 97.790 ? 222 ALA A C   1 
ATOM 1659 C CB  ? ALA A 1 222 ?  -9.650 -15.514  12.540 1.000 97.790 ? 222 ALA A CB  1 
ATOM 1660 O O   ? ALA A 1 222 ? -10.913 -13.967  15.123 1.000 97.790 ? 222 ALA A O   1 
ATOM 1661 N N   ? ALA A 1 223 ?  -8.801 -13.461  14.806 1.000 97.120 ? 223 ALA A N   1 
ATOM 1662 C CA  ? ALA A 1 223 ?  -8.530 -13.259  16.227 1.000 97.120 ? 223 ALA A CA  1 
ATOM 1663 C C   ? ALA A 1 223 ?  -9.100 -11.928  16.710 1.000 97.120 ? 223 ALA A C   1 
ATOM 1664 C CB  ? ALA A 1 223 ?  -7.029 -13.320  16.497 1.000 97.120 ? 223 ALA A CB  1 
ATOM 1665 O O   ? ALA A 1 223 ?  -9.155 -11.670  17.915 1.000 97.120 ? 223 ALA A O   1 
ATOM 1666 N N   ? ASN A 1 224 ?  -9.549 -11.036  15.796 1.000 94.670 ? 224 ASN A N   1 
ATOM 1667 C CA  ? ASN A 1 224 ?  -9.993  -9.693  16.153 1.000 94.670 ? 224 ASN A CA  1 
ATOM 1668 C C   ? ASN A 1 224 ? -11.359  -9.376  15.550 1.000 94.670 ? 224 ASN A C   1 
ATOM 1669 C CB  ? ASN A 1 224 ?  -8.963  -8.652  15.711 1.000 94.670 ? 224 ASN A CB  1 
ATOM 1670 O O   ? ASN A 1 224 ? -12.117  -8.578  16.104 1.000 94.670 ? 224 ASN A O   1 
ATOM 1671 C CG  ? ASN A 1 224 ?  -7.694  -8.698  16.540 1.000 94.670 ? 224 ASN A CG  1 
ATOM 1672 N ND2 ? ASN A 1 224 ?  -6.681  -9.392  16.035 1.000 94.670 ? 224 ASN A ND2 1 
ATOM 1673 O OD1 ? ASN A 1 224 ?  -7.625  -8.115  17.625 1.000 94.670 ? 224 ASN A OD1 1 
# 
loop_
_struct_sheet_range.sheet_id 
_struct_sheet_range.id 
_struct_sheet_range.beg_label_comp_id 
_struct_sheet_range.beg_label_asym_id 
_struct_sheet_range.beg_label_seq_id 
_struct_sheet_range.pdbx_beg_PDB_ins_code 
_struct_sheet_range.end_label_comp_id 
_struct_sheet_range.end_label_asym_id 
_struct_sheet_range.end_label_seq_id 
_struct_sheet_range.pdbx_end_PDB_ins_code 
_struct_sheet_range.beg_auth_comp_id 
_struct_sheet_range.beg_auth_asym_id 
_struct_sheet_range.beg_auth_seq_id 
_struct_sheet_range.end_auth_comp_id 
_struct_sheet_range.end_auth_asym_id 
_struct_sheet_range.end_auth_seq_id 
A A ILE A   2 ? VAL A   3 ? ILE A 2   VAL A 3   
A B ASP A 172 ? SER A 173 ? ASP A 172 SER A 173 
B C TYR A   6 ? THR A   7 ? TYR A 6   THR A 7   
B D ALA A 105 ? ALA A 105 ? ALA A 105 ALA A 105 
B E PRO A 116 ? GLY A 121 ? PRO A 116 GLY A 121 
B F GLN A 137 ? VAL A 143 ? GLN A 137 VAL A 143 
B G MET A 161 ? ILE A 164 ? MET A 161 ILE A 164 
B H PRO A 181 ? CYS A 184 ? PRO A 181 CYS A 184 
B I GLN A 187 ? TRP A 194 ? GLN A 187 TRP A 194 
B J GLY A 205 ? LYS A 209 ? GLY A 205 LYS A 209 
C K GLN A  16 ? ASN A  20 ? GLN A 16  ASN A 20  
C L HIS A  24 ? LEU A  30 ? HIS A 24  LEU A 30  
C M TRP A  35 ? SER A  38 ? TRP A 35  SER A 38  
C N GLN A  48 ? LEU A  51 ? GLN A 48  LEU A 51  
C O GLN A  64 ? ARG A  73 ? GLN A 64  ARG A 73  
C P MET A  87 ? LEU A  91 ? MET A 87  LEU A 91  
D Q ASN A  55 ? ASN A  55 ? ASN A 55  ASN A 55  
D R LEU A 135 ? LEU A 135 ? LEU A 135 LEU A 135 
E S ASN A  78 ? ASN A  78 ? ASN A 78  ASN A 78  
E T ASP A  83 ? ASP A  83 ? ASP A 83  ASP A 83  
F U GLN A 200 ? GLN A 200 ? GLN A 200 GLN A 200 
F V TYR A 203 ? TYR A 203 ? TYR A 203 TYR A 203 
# 
loop_
_struct_conf.id 
_struct_conf.conf_type_id 
_struct_conf.beg_label_comp_id 
_struct_conf.beg_label_asym_id 
_struct_conf.beg_label_seq_id 
_struct_conf.pdbx_beg_PDB_ins_code 
_struct_conf.end_label_comp_id 
_struct_conf.end_label_asym_id 
_struct_conf.end_label_seq_id 
_struct_conf.pdbx_end_PDB_ins_code 
_struct_conf.beg_auth_comp_id 
_struct_conf.beg_auth_asym_id 
_struct_conf.beg_auth_seq_id 
_struct_conf.end_auth_comp_id 
_struct_conf.end_auth_asym_id 
_struct_conf.end_auth_seq_id 
STRN1         STRN         ILE A   2 ? VAL A   3 ? ILE A 2   VAL A 3   
TURN_TY1_P1   TURN_TY1_P   GLY A   4 ? GLY A   4 ? GLY A 4   GLY A 4   
STRN2         STRN         TYR A   6 ? THR A   7 ? TYR A 6   THR A 7   
HELX_LH_PP_P1 HELX_LH_PP_P CYS A   8 ? SER A   9 ? CYS A 8   SER A 9   
TURN_TY1_P2   TURN_TY1_P   LYS A  10 ? ASN A  11 ? LYS A 10  ASN A 11  
BEND1         BEND         SER A  12 ? SER A  12 ? SER A 12  SER A 12  
TURN_TY1_P3   TURN_TY1_P   PRO A  14 ? TYR A  15 ? PRO A 14  TYR A 15  
STRN3         STRN         GLN A  16 ? ASN A  20 ? GLN A 16  ASN A 20  
BEND2         BEND         ALA A  21 ? TYR A  23 ? ALA A 21  TYR A 23  
STRN4         STRN         HIS A  24 ? LEU A  30 ? HIS A 24  LEU A 30  
BEND3         BEND         ASN A  32 ? ARG A  34 ? ASN A 32  ARG A 34  
STRN5         STRN         TRP A  35 ? SER A  38 ? TRP A 35  SER A 38  
HELX_RH_3T_P1 HELX_RH_3T_P ALA A  40 ? CYS A  42 ? ALA A 40  CYS A 42  
BEND4         BEND         SER A  45 ? SER A  46 ? SER A 45  SER A 46  
STRN6         STRN         GLN A  48 ? LEU A  51 ? GLN A 48  LEU A 51  
BEND5         BEND         GLY A  52 ? GLY A  52 ? GLY A 52  GLY A 52  
BEND6         BEND         HIS A  54 ? HIS A  54 ? HIS A 54  HIS A 54  
STRN7         STRN         ASN A  55 ? ASN A  55 ? ASN A 55  ASN A 55  
TURN_TY1_P4   TURN_TY1_P   ILE A  56 ? GLU A  57 ? ILE A 56  GLU A 57  
BEND7         BEND         VAL A  58 ? VAL A  58 ? VAL A 58  VAL A 58  
BEND8         BEND         GLY A  61 ? GLY A  61 ? GLY A 61  GLY A 61  
STRN8         STRN         GLN A  64 ? ARG A  73 ? GLN A 64  ARG A 73  
TURN_TY1_P5   TURN_TY1_P   GLU A  75 ? LYS A  76 ? GLU A 75  LYS A 76  
STRN9         STRN         ASN A  78 ? ASN A  78 ? ASN A 78  ASN A 78  
TURN_TY1_P6   TURN_TY1_P   SER A  79 ? LEU A  82 ? SER A 79  LEU A 82  
STRN10        STRN         ASP A  83 ? ASP A  83 ? ASP A 83  ASP A 83  
TURN_TY1_P7   TURN_TY1_P   ASN A  84 ? ASN A  84 ? ASN A 84  ASN A 84  
STRN11        STRN         MET A  87 ? LEU A  91 ? MET A 87  LEU A 91  
BEND9         BEND         ALA A  92 ? SER A  93 ? ALA A 92  SER A 93  
BEND10        BEND         ASN A  98 ? VAL A 101 ? ASN A 98  VAL A 101 
STRN12        STRN         ALA A 105 ? ALA A 105 ? ALA A 105 ALA A 105 
HELX_LH_PP_P2 HELX_LH_PP_P LEU A 106 ? PRO A 107 ? LEU A 106 PRO A 107 
BEND11        BEND         THR A 108 ? GLY A 109 ? THR A 108 GLY A 109 
HELX_LH_PP_P3 HELX_LH_PP_P CYS A 110 ? ALA A 112 ? CYS A 110 ALA A 112 
TURN_TY1_P8   TURN_TY1_P   THR A 113 ? GLY A 114 ? THR A 113 GLY A 114 
STRN13        STRN         PRO A 116 ? GLY A 121 ? PRO A 116 GLY A 121 
BEND12        BEND         TRP A 122 ? GLY A 123 ? TRP A 122 GLY A 123 
BEND13        BEND         SER A 127 ? GLY A 129 ? SER A 127 GLY A 129 
BEND14        BEND         ASP A 134 ? ASP A 134 ? ASP A 134 ASP A 134 
STRN14        STRN         LEU A 135 ? LEU A 135 ? LEU A 135 LEU A 135 
STRN15        STRN         GLN A 137 ? PRO A 142 ? GLN A 137 PRO A 142 
STRN16        STRN         VAL A 143 ? VAL A 143 ? VAL A 143 VAL A 143 
HELX_LH_PP_P4 HELX_LH_PP_P LEU A 144 ? SER A 145 ? LEU A 144 SER A 145 
HELX_RH_AL_P1 HELX_RH_AL_P SER A 146 ? ALA A 152 ? SER A 146 ALA A 152 
BEND15        BEND         TYR A 153 ? TYR A 153 ? TYR A 153 TYR A 153 
TURN_TY1_P9   TURN_TY1_P   PRO A 154 ? GLN A 156 ? PRO A 154 GLN A 156 
TURN_TY1_P10  TURN_TY1_P   GLY A 159 ? ASN A 160 ? GLY A 159 ASN A 160 
STRN17        STRN         MET A 161 ? ILE A 164 ? MET A 161 ILE A 164 
BEND16        BEND         GLY A 165 ? GLY A 165 ? GLY A 165 GLY A 165 
TURN_TY1_P11  TURN_TY1_P   LEU A 167 ? GLU A 168 ? LEU A 167 GLU A 168 
BEND17        BEND         GLY A 170 ? GLY A 170 ? GLY A 170 GLY A 170 
STRN18        STRN         ASP A 172 ? SER A 173 ? ASP A 172 SER A 173 
TURN_TY1_P12  TURN_TY1_P   GLN A 175 ? GLY A 176 ? GLN A 175 GLY A 176 
TURN_TY1_P13  TURN_TY1_P   SER A 178 ? GLY A 179 ? SER A 178 GLY A 179 
STRN19        STRN         PRO A 181 ? CYS A 184 ? PRO A 181 CYS A 184 
TURN_TY1_P14  TURN_TY1_P   ASN A 185 ? GLY A 186 ? ASN A 185 GLY A 186 
STRN20        STRN         GLN A 187 ? TRP A 194 ? GLN A 187 TRP A 194 
BEND18        BEND         ILE A 196 ? ALA A 199 ? ILE A 196 ALA A 199 
STRN21        STRN         GLN A 200 ? GLN A 200 ? GLN A 200 GLN A 200 
TURN_TY1_P15  TURN_TY1_P   LYS A 201 ? GLY A 202 ? LYS A 201 GLY A 202 
STRN22        STRN         TYR A 203 ? TYR A 203 ? TYR A 203 TYR A 203 
STRN23        STRN         GLY A 205 ? LYS A 209 ? GLY A 205 LYS A 209 
HELX_RH_3T_P2 HELX_RH_3T_P VAL A 210 ? TYR A 213 ? VAL A 210 TYR A 213 
HELX_RH_AL_P2 HELX_RH_AL_P VAL A 214 ? ALA A 223 ? VAL A 214 ALA A 223 
# 
