# Supplementary material for: FlatProt: 2D visualization eases protein structure comparison
Source: BMC Bioinformatics. 2025 Aug 13;26:210. doi: 10.1186/s12859-025-06233-x (PMC12344939; doi:10.1186/s12859-025-06233-x)
Supplement: Supplementary file 1 — Supplementary Material 1 [file 12859_2025_6233_MOESM1_ESM.zip › KLK/structures/Laag_TKL3.cif]

data_Laag_TKL3
# 
_entry.id   Laag_TKL3 
# 
_entity.id                         1      
_entity.type                       polymer 
_entity.pdbx_description           polymer-1 
_entity.formula_weight             24817.5 
_entity.pdbx_number_of_molecules        1 
# 
loop_
_struct_sheet.id 
_struct_sheet.number_strands 
A 2 
B 8 
C 6 
D 2 
E 2 
# 
loop_
_struct_conf_type.id 
_struct_conf_type.criteria 
STRN         DSSP 
TURN_TY1_P   DSSP 
HELX_LH_PP_P DSSP 
BEND         DSSP 
HELX_RH_3T_P DSSP 
HELX_RH_AL_P DSSP 
# 
_struct_asym.id          A 
_struct_asym.entity_id   1 
# 
_software.pdbx_ordinal     1 
_software.name             dssp 
_software.version          4.4.10 
_software.date             ? 
_software.classification   'model annotation' 
# 
_entity_poly.entity_id                      1 
_entity_poly.type                           polypeptide(L) 
_entity_poly.nstd_linkage                   n 
_entity_poly.nstd_monomer                   n 
_entity_poly.pdbx_seq_one_letter_code       
;RIVGGTACMKGFQPWHAAIYDMNRFYCSGALVTMEWVLTAAHCRLPTTYVRLGVHNMMRMEDSVQQKRAVRLVPHPNYDS
VSKDNDIMLIRLSSPAVITDSVQPINVASQCVAPGTQCLVTGWGRTSSSRPSIPEELQCIYLPIITQRECEAVYPDAITE
NMLCAGVREGGADTCQGDSGGPLICNEELQGIVSWGPEVCGQPGKPGIYTKVCNYVGWIREVIQRG
;
_entity_poly.pdbx_seq_one_letter_code_can   
;RIVGGTACMKGFQPWHAAIYDMNRFYCSGALVTMEWVLTAAHCRLPTTYVRLGVHNMMRMEDSVQQKRAVRLVPHPNYDS
VSKDNDIMLIRLSSPAVITDSVQPINVASQCVAPGTQCLVTGWGRTSSSRPSIPEELQCIYLPIITQRECEAVYPDAITE
NMLCAGVREGGADTCQGDSGGPLICNEELQGIVSWGPEVCGQPGKPGIYTKVCNYVGWIREVIQRG
;
_entity_poly.pdbx_strand_id                 A 
# 
loop_
_dssp_struct_summary.entry_id 
_dssp_struct_summary.label_comp_id 
_dssp_struct_summary.label_asym_id 
_dssp_struct_summary.label_seq_id 
_dssp_struct_summary.secondary_structure 
_dssp_struct_summary.ss_bridge 
_dssp_struct_summary.helix_3_10 
_dssp_struct_summary.helix_alpha 
_dssp_struct_summary.helix_pi 
_dssp_struct_summary.helix_pp 
_dssp_struct_summary.bend 
_dssp_struct_summary.chirality 
_dssp_struct_summary.sheet 
_dssp_struct_summary.strand 
_dssp_struct_summary.ladder_1 
_dssp_struct_summary.ladder_2 
_dssp_struct_summary.accessibility 
_dssp_struct_summary.TCO 
_dssp_struct_summary.kappa 
_dssp_struct_summary.alpha 
_dssp_struct_summary.phi 
_dssp_struct_summary.psi 
_dssp_struct_summary.x_ca 
_dssp_struct_summary.y_ca 
_dssp_struct_summary.z_ca 
Laag_TKL3 ARG A 1   . . . . . . . . . . . . ? .      .     .      .      125.3  3.8   2.7   -14.6 
Laag_TKL3 ILE A 2   . . > . . . . - . . . . ? -0.850 .     -123.6 -67.6  93.6   4.9   -0.3  -12.7 
Laag_TKL3 VAL A 3   B . 3 . . . S + A A A . ? -0.582 97.6  12.6   -43.6  116.0  8.3   -0.4  -14.4 
Laag_TKL3 GLY A 4   T . 3 . . . S + . . . . ? 0.604  102.2 135.7  89.8   6.8    8.4   -3.9  -15.8 
Laag_TKL3 GLY A 5   . . < . . . . - . . . . ? -0.422 41.1  -145.9 -89.7  159.5  4.6   -4.6  -15.3 
Laag_TKL3 THR A 6   E . . . . . . - B C B . ? -0.883 36.6  -79.3  -120.1 155.5  2.0   -6.1  -17.6 
Laag_TKL3 ALA A 7   E . . . . > . - B C B . ? -0.396 52.2  -122.2 -53.8  127.8  -1.6  -5.5  -18.2 
Laag_TKL3 CYS A 8   P . . . . P . - . . . . ? -0.477 29.3  -101.3 -68.8  144.0  -3.6  -7.2  -15.5 
Laag_TKL3 MET A 9   P . > . . P . - . . . . ? -0.504 48.8  -94.5  -62.5  136.1  -6.2  -9.7  -16.5 
Laag_TKL3 LYS A 10  T . 3 . . < S + . . . . ? -0.320 112.2 14.0   -52.4  127.1  -9.7  -8.2  -16.4 
Laag_TKL3 GLY A 11  T . 3 . . . S + . . . . ? 0.444  93.8  113.0  88.8   1.2    -11.4 -9.0  -13.0 
Laag_TKL3 PHE A 12  S . < . . . S + . . . . ? 0.771  82.3  35.7   -84.9  -19.3  -8.0  -10.1 -11.5 
Laag_TKL3 GLN A 13  . . > . . . . + . . . . ? -0.550 65.7  161.4  -135.3 71.8   -7.9  -7.2  -9.0  
Laag_TKL3 PRO A 14  T . 3 . . . S + . . . . ? 0.571  73.7  57.5   -73.6  -5.1   -11.5 -6.5  -7.9  
Laag_TKL3 TRP A 15  T . 3 . . . S + . . . . ? 0.514  77.2  114.6  -97.9  -16.5  -10.5 -4.5  -4.8  
Laag_TKL3 HIS A 16  E . < . . . . - C K J . ? -0.452 49.9  -160.1 -63.5  133.9  -8.3  -1.9  -6.6  
Laag_TKL3 ALA A 17  E . . . . . . - C K J K ? -0.940 12.2  -144.3 -122.2 137.4  -9.7  1.6   -6.4  
Laag_TKL3 ALA A 18  E . . . . . . - C K J K ? -0.895 14.5  -152.2 -98.3  127.7  -9.1  4.7   -8.4  
Laag_TKL3 ILE A 19  E . . . . . . - C K J K ? -0.891 19.9  -174.0 -104.5 126.4  -9.1  8.0   -6.6  
Laag_TKL3 TYR A 20  E . . . . . . - C K J K ? -0.844 30.5  -149.5 -122.5 149.6  -10.1 11.1  -8.5  
Laag_TKL3 ASP A 21  E . > . . . S - C K J . ? -0.976 83.1  -51.1  -113.8 104.2  -10.3 14.7  -8.2  
Laag_TKL3 MET A 22  T . 3 . . . S - . . . . ? -0.464 125.5 -23.1  64.9   -82.8  -13.3 15.7  -10.4 
Laag_TKL3 ASN A 23  T . 3 . . . S + . . . . ? 0.246  115.3 100.1  -143.9 12.9   -12.1 13.8  -13.6 
Laag_TKL3 ARG A 24  E . < . . . S - C L J . ? -0.933 72.3  -125.7 -114.2 122.8  -8.5  13.5  -13.0 
Laag_TKL3 PHE A 25  E . . . . . . + C L J . ? -0.470 38.9  161.1  -60.5  130.6  -6.9  10.3  -11.7 
Laag_TKL3 TYR A 26  E . . . . . . - C L . . ? 0.747  53.2  -12.2  -118.6 -55.0  -4.8  11.2  -8.6  
Laag_TKL3 CYS A 27  E . . . . . . - C L J . ? -0.836 57.3  -118.0 -142.8 174.0  -4.1  8.1   -6.5  
Laag_TKL3 SER A 28  E . . . . . . + C L J . ? -0.644 27.7  170.1  -113.1 173.5  -5.0  4.5   -6.0  
Laag_TKL3 GLY A 29  E . . . . . . - C L J . ? -0.937 27.6  -108.5 -164.2 -177.5 -6.5  2.5   -3.1  
Laag_TKL3 ALA A 30  E . . . . . . - C L J L ? -0.997 22.9  -127.9 -133.1 127.3  -8.0  -0.8  -1.9  
Laag_TKL3 LEU A 31  E . . . . . . + C L . L ? -0.630 32.9  168.0  -68.6  122.6  -11.5 -1.6  -1.0  
Laag_TKL3 VAL A 32  . . . . . . . + . . . . ? 0.618  67.4  6.5    -117.0 -19.1  -11.4 -3.2  2.5   
Laag_TKL3 THR A 33  S . . . . . S - . . . . ? -0.885 88.5  -91.1  -142.7 178.5  -15.1 -3.1  3.3   
Laag_TKL3 MET A 34  S . . . . . S + . . . . ? 0.749  128.7 27.5   -65.0  -12.4  -18.3 -2.2  1.4   
Laag_TKL3 GLU A 35  S . . . . . S + . . . . ? 0.488  110.7 73.5   -125.6 -8.7   -17.9 1.3   2.7   
Laag_TKL3 TRP A 36  E . . . . . . - C M . M ? -0.945 48.5  -169.4 -127.3 133.0  -14.2 1.8   3.2   
Laag_TKL3 VAL A 37  E . . . . . . - C M L M ? -0.954 16.9  -144.8 -111.0 130.6  -11.2 2.3   0.9   
Laag_TKL3 LEU A 38  E . . . . . . + C M L M ? -0.864 35.3  143.1  -96.3  132.1  -7.7  2.1   2.2   
Laag_TKL3 THR A 39  E . . . . . . - C M . M ? -0.853 51.5  -66.7  -153.1 179.5  -5.1  4.5   0.7   
Laag_TKL3 ALA A 40  . . > . . . . - . . . . ? -0.601 34.9  -133.0 -77.4  146.2  -2.0  6.6   1.4   
Laag_TKL3 ALA A 41  G . > . . . S + . . . . ? 0.812  105.8 63.8   -67.6  -30.4  -2.5  9.8   3.6   
Laag_TKL3 HIS A 42  G . 3 . . . S + . . . . ? 0.551  88.4  73.3   -74.9  0.0    -0.5  11.9  1.2   
Laag_TKL3 CYS A 43  G . < . . . . + . . . . ? 0.312  67.4  135.6  -91.4  5.6    -3.3  11.2  -1.4  
Laag_TKL3 ARG A 44  . . < . . . . - . . . . ? -0.382 31.8  -177.0 -64.1  128.9  -5.6  13.5  0.4   
Laag_TKL3 LEU A 45  . . . . . . . - . . . . ? -0.898 39.6  -120.6 -125.8 157.2  -7.6  15.9  -2.0  
Laag_TKL3 PRO A 46  S . . . . . S + . . . . ? 0.869  109.1 28.0   -60.8  -42.9  -10.1 18.7  -1.5  
Laag_TKL3 THR A 47  S . . . . . S - . . . . ? -0.998 79.3  -167.1 -121.2 129.0  -12.7 16.7  -3.6  
Laag_TKL3 THR A 48  . . . . . . . + . . . . ? -0.964 11.2  175.8  -129.1 117.4  -12.5 12.9  -3.6  
Laag_TKL3 TYR A 49  E . . . . . . - C N K N ? -0.934 16.1  -151.6 -108.8 142.9  -14.3 10.4  -6.0  
Laag_TKL3 VAL A 50  E . . . . . . - C N K N ? -0.971 5.1   -163.1 -117.4 121.7  -13.7 6.7   -5.8  
Laag_TKL3 ARG A 51  E . . . . . . - C N K N ? -0.941 9.8   -171.3 -103.0 126.5  -14.1 4.5   -8.9  
Laag_TKL3 LEU A 52  E . . . . . . + C N K N ? -0.855 64.8  25.8   -112.1 147.1  -14.4 0.7   -8.4  
Laag_TKL3 GLY A 53  S . . . . . S + . . . . ? 0.669  79.2  149.2  81.4   15.1   -14.4 -2.1  -11.0 
Laag_TKL3 VAL A 54  . . . . . . . + . . . . ? -0.759 12.7  157.8  -88.8  119.6  -12.4 0.0   -13.4 
Laag_TKL3 HIS A 55  S . . . . . S + . . . . ? 0.712  74.3  33.4   -103.6 -40.5  -10.1 -2.1  -15.7 
Laag_TKL3 ASN A 56  B . > . . . . - D Q P . ? -0.975 65.8  -157.5 -122.5 117.7  -9.7  0.5   -18.6 
Laag_TKL3 MET A 57  T . 3 . . . S + . . . . ? 0.652  94.0  53.3   -73.6  -8.3   -9.7  4.1   -17.7 
Laag_TKL3 MET A 58  T . 3 . . . S + . . . . ? 0.579  100.0 74.0   -104.2 -5.8   -10.7 5.1   -21.3 
Laag_TKL3 ARG A 59  S . < . . . S - . . . . ? -0.854 74.7  -136.1 -118.4 130.9  -13.8 2.8   -21.3 
Laag_TKL3 MET A 60  . . . . . . . - . . . . ? -0.821 34.9  -169.3 -77.9  92.7   -17.1 3.3   -19.6 
Laag_TKL3 GLU A 61  . . > . . . . - . . . . ? -0.669 29.9  -129.2 -85.3  145.4  -17.6 -0.3  -18.3 
Laag_TKL3 ASP A 62  T . 3 . . . S + . . . . ? 0.729  107.7 63.5   -62.7  -19.8  -20.9 -1.5  -16.8 
Laag_TKL3 SER A 63  T . 3 . . . S + . . . . ? 0.612  78.8  110.2  -84.1  -9.0   -18.9 -2.8  -13.9 
Laag_TKL3 VAL A 64  . . < . . . . - . . . . ? -0.459 47.5  -168.0 -81.9  127.0  -17.7 0.7   -12.8 
Laag_TKL3 GLN A 65  E . . . . . . - C O N . ? -0.990 4.3   -159.8 -111.2 121.4  -19.1 2.2   -9.6  
Laag_TKL3 GLN A 66  E . . . . . . + C O N . ? -0.933 15.9  176.9  -105.3 123.0  -18.5 5.8   -8.9  
Laag_TKL3 LYS A 67  E . . . . . . - C O N . ? -0.962 25.4  -126.6 -126.7 143.9  -18.9 6.9   -5.3  
Laag_TKL3 ARG A 68  E . . . . . . - C O N . ? -0.632 27.5  -118.6 -84.8  143.7  -18.3 10.2  -3.5  
Laag_TKL3 ALA A 69  E . . . . . . + C O O . ? -0.700 30.9  176.0  -80.5  128.6  -16.1 10.4  -0.4  
Laag_TKL3 VAL A 70  E . . . . . S + C O . . ? 0.622  70.7  25.0   -105.6 -14.2  -18.0 11.5  2.7   
Laag_TKL3 ARG A 71  E . . . . . . - C O O . ? -0.978 56.2  -166.7 -154.8 134.7  -15.2 11.1  5.0   
Laag_TKL3 LEU A 72  E . . . . . . - C O O . ? -0.987 11.4  -175.0 -117.6 118.9  -11.4 11.1  4.9   
Laag_TKL3 VAL A 73  E . . . . . . - C O O . ? -0.814 3.4   -171.4 -120.8 87.7   -9.6  9.8   7.9   
Laag_TKL3 PRO A 74  E . . . . . . - C O O . ? -0.515 44.1  -88.7  -71.8  147.2  -5.7  10.1  7.8   
Laag_TKL3 HIS A 75  . . > . . . . - . . . . ? -0.347 37.1  -128.4 -51.0  134.4  -3.7  8.4   10.5  
Laag_TKL3 PRO A 76  T . 3 . . . S + . . . . ? 0.752  107.2 49.1   -62.0  -23.1  -3.5  11.0  13.4  
Laag_TKL3 ASN A 77  T . 3 . . . S + . . . . ? 0.129  76.8  142.7  -105.6 17.8   0.3   10.6  13.6  
Laag_TKL3 TYR A 78  . . < . . . . - . . . . ? -0.449 37.3  -155.7 -58.7  125.2  0.9   11.0  9.8   
Laag_TKL3 ASP A 79  . . . > . . . - . . . . ? -0.929 7.7   -162.3 -106.3 117.2  4.2   12.9  9.4   
Laag_TKL3 SER A 80  T . . 4 . . S + . . . . ? 0.691  88.3  51.6   -78.2  -17.6  4.4   14.7  6.0   
Laag_TKL3 VAL A 81  T . . 4 . . S + . . . . ? 0.955  123.6 24.1   -83.3  -52.6  8.1   15.1  6.2   
Laag_TKL3 SER A 82  T . . 4 . . S - . . . . ? 0.652  96.2  -131.8 -88.0  -8.5   9.2   11.5  6.9   
Laag_TKL3 LYS A 83  . . > < . . . + . . . . ? 0.695  51.0  159.7  57.3   19.5   6.0   10.1  5.4   
Laag_TKL3 ASP A 84  T . 3 . . . . + . . . . ? -0.507 64.6  15.1   -66.4  137.9  5.8   7.9   8.6   
Laag_TKL3 ASN A 85  T . 3 . . . S + . . . . ? 0.871  79.8  171.8  66.0   32.4   2.2   6.6   9.2   
Laag_TKL3 ASP A 86  . . < . . . . + . . . . ? -0.518 31.3  117.3  -73.4  72.6   1.2   7.4   5.6   
Laag_TKL3 ILE A 87  . . . . . . . + . . . . ? -0.998 34.8  174.9  -146.0 138.5  -2.2  5.6   5.7   
Laag_TKL3 MET A 88  E . . . . . . - C P M O ? -0.998 20.7  -139.5 -146.4 143.9  -5.8  6.9   5.3   
Laag_TKL3 LEU A 89  E . . . . . . - C P M O ? -0.889 12.7  -155.1 -103.5 136.2  -9.3  5.5   5.2   
Laag_TKL3 ILE A 90  E . . . . . . - C P M O ? -0.969 6.9   -148.8 -111.1 120.7  -11.9 6.8   2.8   
Laag_TKL3 ARG A 91  E . . . . . . - C P M O ? -0.802 18.7  -133.1 -88.7  127.3  -15.6 6.4   3.7   
Laag_TKL3 LEU A 92  E . . . . . . - C P . O ? -0.459 12.1  -126.9 -78.6  146.3  -17.9 6.0   0.6   
Laag_TKL3 SER A 93  S . . . . . S + . . . . ? 0.789  99.5  14.0   -60.1  -32.2  -21.2 8.1   0.3   
Laag_TKL3 SER A 94  S . . . . . S - . . . . ? -0.980 97.9  -91.5  -141.1 146.3  -23.0 4.7   -0.3  
Laag_TKL3 PRO A 95  P . . . . > . - . . . . ? -0.289 47.0  -105.9 -57.0  145.1  -21.8 1.1   0.1   
Laag_TKL3 ALA A 96  P . . . . P . - . . . . ? -0.431 28.3  -121.0 -64.5  140.7  -20.1 -0.6  -2.9  
Laag_TKL3 VAL A 97  P . . . . P . - . . . . ? -0.827 30.7  -127.3 -83.3  118.5  -22.2 -3.2  -4.7  
Laag_TKL3 ILE A 98  P . . . . < . + . . . . ? -0.555 46.2  146.8  -76.8  124.9  -20.3 -6.5  -4.6  
Laag_TKL3 THR A 99  B . > . . . . - E S Q . ? -0.728 66.0  -82.0  -137.0 -176.3 -19.7 -8.1  -8.0  
Laag_TKL3 ASP A 100 T . 3 . . . S + . . . . ? 0.765  133.1 41.4   -64.8  -18.2  -17.1 -10.2 -9.8  
Laag_TKL3 SER A 101 T . 3 . . . S + . . . . ? 0.475  113.9 54.9   -111.9 -4.6   -15.3 -6.9  -10.5 
Laag_TKL3 VAL A 102 B . < . . . . + E T Q . ? -0.923 65.8  145.5  -137.9 106.9  -15.7 -5.3  -7.1  
Laag_TKL3 GLN A 103 . . . . . . . - . . . . ? -0.998 44.1  -116.7 -142.2 143.2  -14.6 -7.1  -4.0  
Laag_TKL3 PRO A 104 . . . . . . . - . . . . ? -0.472 27.6  -141.3 -74.4  151.8  -13.2 -6.2  -0.6  
Laag_TKL3 ILE A 105 . . . . . . . - . . . . ? -0.867 19.7  -111.4 -108.8 145.7  -9.6  -7.5  0.3   
Laag_TKL3 ASN A 106 P . . . . > . - . . . . ? -0.515 25.7  -125.3 -73.2  141.5  -8.6  -8.7  3.7   
Laag_TKL3 VAL A 107 B . . . . P . - B D C . ? -0.709 34.0  -107.9 -84.8  131.3  -6.1  -6.6  5.7   
Laag_TKL3 ALA A 108 P . . . . < . - . . . . ? -0.403 24.5  -164.7 -61.7  127.6  -3.0  -8.7  6.8   
Laag_TKL3 SER A 109 S . . . . . S + . . . . ? 0.650  77.3  44.7   -86.8  -15.2  -3.1  -9.4  10.5  
Laag_TKL3 GLN A 110 S . . . . . S - . . . . ? -0.969 91.9  -104.8 -132.0 151.4  0.6   -10.4 10.3  
Laag_TKL3 CYS A 111 P . . . . > . - . . . . ? -0.381 37.9  -114.2 -77.1  147.4  3.6   -8.9  8.7   
Laag_TKL3 VAL A 112 P . . . . P . - . . . . ? -0.455 28.9  -117.1 -79.2  146.5  4.9   -10.6 5.5   
Laag_TKL3 ALA A 113 P . > . . P . - . . . . ? -0.540 36.5  -91.5  -81.8  150.4  8.4   -12.2 5.5   
Laag_TKL3 PRO A 114 T . 3 . . < S + . . . . ? -0.285 112.1 33.0   -57.3  142.6  11.3  -11.0 3.3   
Laag_TKL3 GLY A 115 T . 3 . . . S + . . . . ? 0.228  82.3  138.2  95.8   -18.0  11.5  -12.8 -0.1  
Laag_TKL3 THR A 116 . . < . . . . - . . . . ? -0.481 55.9  -124.8 -61.0  131.4  7.7   -13.1 -0.3  
Laag_TKL3 GLN A 117 E . . . . . . - B E D . ? -0.698 33.8  -171.0 -80.6  125.0  6.5   -12.3 -3.9  
Laag_TKL3 CYS A 118 E . . . . . . - B E D . ? -0.907 19.1  -129.3 -124.5 146.1  3.9   -9.6  -3.8  
Laag_TKL3 LEU A 119 E . . . . . . - B E D E ? -0.812 20.8  -172.0 -94.9  129.7  1.5   -8.2  -6.3  
Laag_TKL3 VAL A 120 E . . . . . . - B E D E ? -0.965 4.3   -171.4 -118.3 138.0  1.3   -4.5  -6.9  
Laag_TKL3 THR A 121 E . . . . . . + B E D . ? -0.924 18.6  127.6  -126.7 151.1  -1.3  -2.9  -9.1  
Laag_TKL3 GLY A 122 E . . . . . . - B E D . ? -0.972 55.0  -122.0 175.4  170.4  -1.8  0.7   -10.4 
Laag_TKL3 TRP A 123 . . . . . . . + . . . . ? -0.044 66.8  130.9  -114.6 16.9   -2.4  3.2   -13.2 
Laag_TKL3 GLY A 124 S . . . . . S - . . . . ? -0.027 70.2  -54.6  -65.9  174.5  0.8   5.2   -12.4 
Laag_TKL3 ARG A 125 . . . . . . . - . . . . ? -0.245 37.5  -150.2 -54.8  145.2  3.4   6.2   -15.1 
Laag_TKL3 THR A 126 S . . . . . S + . . . . ? 0.408  81.5  21.7   -99.1  -3.1   5.0   3.4   -17.2 
Laag_TKL3 SER A 127 . . . . . . . - . . . . ? -0.972 68.5  -129.6 -160.6 146.7  8.3   5.2   -17.6 
Laag_TKL3 SER A 128 S . . . . . S + . . . . ? 0.746  112.0 47.4   -67.9  -12.9  10.2  8.0   -15.8 
Laag_TKL3 SER A 129 S . . . . . S + . . . . ? 0.628  105.6 58.1   -115.5 -8.2   10.6  9.8   -19.2 
Laag_TKL3 ARG A 130 . . . . . . . - . . . . ? -0.960 64.4  -146.0 -134.2 132.7  6.9   9.6   -20.8 
Laag_TKL3 PRO A 131 . . . . . . . + . . . . ? 0.311  53.8  128.2  -77.5  25.0   3.7   11.0  -19.3 
Laag_TKL3 SER A 132 P . . . . > . - . . . . ? -0.513 48.5  -150.2 -100.0 116.8  1.3   8.4   -20.5 
Laag_TKL3 ILE A 133 P . . . . P . - . . . . ? -0.804 35.3  -108.7 -64.2  118.9  -1.0  6.8   -17.9 
Laag_TKL3 PRO A 134 P . . . . < . - . . . . ? -0.281 14.9  -135.7 -53.3  146.2  -1.7  3.1   -19.2 
Laag_TKL3 GLU A 135 S . . . . . S + . . . . ? 0.836  88.2  50.1   -71.3  -34.4  -5.2  2.5   -20.4 
Laag_TKL3 GLU A 136 B . . . . . S - D R P . ? -0.780 100.7 -91.0  -108.7 149.0  -5.4  -0.8  -18.6 
Laag_TKL3 LEU A 137 . . . . . . . - . . . . ? -0.323 46.0  -137.6 -53.8  134.6  -4.6  -1.7  -15.0 
Laag_TKL3 GLN A 138 E . . . . . . - B F B D ? -0.778 16.4  -162.9 -104.7 147.9  -1.1  -2.7  -14.6 
Laag_TKL3 CYS A 139 E . . . . . . + B F B D ? -0.990 11.6  168.3  -131.3 140.3  0.4   -5.6  -12.5 
Laag_TKL3 ILE A 140 E . . . . . . - B F . D ? -0.996 26.7  -132.8 -148.6 145.2  3.8   -6.4  -11.2 
Laag_TKL3 TYR A 141 E . . . . . . - B F . D ? -0.822 26.4  -179.8 -97.1  131.1  5.4   -8.9  -8.8  
Laag_TKL3 LEU A 142 E . . . . . . - B F . D ? -0.986 22.8  -127.6 -129.1 139.4  7.9   -7.6  -6.3  
Laag_TKL3 PRO A 143 E . . . . . . - B F . D ? -0.634 27.0  -116.2 -80.4  146.4  9.8   -9.4  -3.6  
Laag_TKL3 ILE A 144 E . . . . . . - B F F . ? -0.622 31.8  -150.9 -75.9  136.3  9.8   -8.1  -0.1  
Laag_TKL3 ILE A 145 E . . . . . . - B F F . ? -0.758 22.0  -94.0  -108.6 162.0  13.2  -7.0  1.1   
Laag_TKL3 THR A 146 . . . > . . . - . . . . ? -0.276 27.6  -121.2 -71.6  154.3  14.6  -7.0  4.6   
Laag_TKL3 GLN A 147 H . . > . . S + . . . . ? 0.882  114.3 52.9   -56.9  -44.1  14.4  -3.9  6.8   
Laag_TKL3 ARG A 148 H . . > . . S + . . . . ? 0.910  108.4 48.8   -58.9  -48.5  18.2  -3.8  7.1   
Laag_TKL3 GLU A 149 H . . > . . S + . . . . ? 0.889  111.0 51.3   -59.4  -41.2  18.6  -3.9  3.4   
Laag_TKL3 CYS A 150 H . > X . . S + . . . . ? 0.925  109.6 49.3   -63.9  -41.0  16.1  -1.1  3.0   
Laag_TKL3 GLU A 151 H . 3 < . . S + . . . . ? 0.808  103.2 60.8   -67.9  -36.1  17.9  1.1   5.6   
Laag_TKL3 ALA A 152 H . 3 < . . S + . . . . ? 0.832  111.6 40.2   -62.0  -28.5  21.1  0.5   3.9   
Laag_TKL3 VAL A 153 H . < < . . S + . . . . ? 0.867  127.8 29.9   -87.3  -43.5  19.6  2.1   0.8   
Laag_TKL3 TYR A 154 S . > X . . S - . . . . ? -0.632 83.8  -159.2 -116.2 74.6   17.7  4.9   2.6   
Laag_TKL3 PRO A 155 T . 3 4 . . S - . . . . ? -0.261 73.6  -2.4   -65.1  129.1  19.7  5.8   5.8   
Laag_TKL3 ASP A 156 T . 3 4 . . S + . . . . ? 0.528  119.3 82.2   77.0   4.2    17.7  7.6   8.6   
Laag_TKL3 ALA A 157 T . < 4 . . . + . . . . ? 0.615  69.1  85.7   -111.0 -19.9  14.6  7.7   6.3   
Laag_TKL3 ILE A 158 . . . < . . . - . . . . ? -0.721 58.0  -173.7 -91.9  124.3  13.2  4.1   7.0   
Laag_TKL3 THR A 159 . . > . . . . - . . . . ? -0.571 42.0  -101.6 -107.0 174.9  10.9  3.6   10.1  
Laag_TKL3 GLU A 160 T . 3 . . . S + . . . . ? 0.608  120.6 62.3   -69.8  -11.0  9.4   0.5   11.7  
Laag_TKL3 ASN A 161 T . 3 . . . S + . . . . ? 0.276  93.7  82.5   -97.7  8.5    6.1   1.4   10.0  
Laag_TKL3 MET A 162 E . < . . . . - B G . G ? -0.869 56.0  -166.1 -119.1 147.5  7.6   1.0   6.5   
Laag_TKL3 LEU A 163 E . . . . . . - B G . G ? -0.971 13.7  -138.8 -128.1 147.9  8.3   -2.0  4.2   
Laag_TKL3 CYS A 164 E . . . . . . + B G F G ? -0.883 19.2  176.5  -110.2 137.5  10.4  -2.3  1.1   
Laag_TKL3 ALA A 165 E . . . . . . + B G F G ? -0.998 26.8  99.7   -138.4 131.4  9.6   -4.1  -2.1  
Laag_TKL3 GLY A 166 . . . . . . . - . . . . ? -0.937 64.6  -84.4  170.1  169.5  11.7  -4.2  -5.2  
Laag_TKL3 VAL A 167 . . > . . . . - . . . . ? -0.880 29.2  -142.0 -99.9  123.2  14.1  -6.1  -7.5  
Laag_TKL3 ARG A 168 T . 3 . . . S + . . . . ? 0.878  103.4 49.7   -51.6  -42.4  17.8  -5.6  -6.5  
Laag_TKL3 GLU A 169 T . 3 . . . S - . . . . ? 0.610  110.4 -134.7 -76.4  -7.7   18.8  -5.5  -10.2 
Laag_TKL3 GLY A 170 . . < . . . . + . . . . ? -0.394 65.9  118.7  80.4   -178.5 16.2  -3.0  -10.8 
Laag_TKL3 GLY A 171 S . . . . . S + . . . . ? 0.330  70.1  68.3   103.4  -8.4   13.8  -3.0  -13.7 
Laag_TKL3 ALA A 172 . . . . . . . + . . . . ? -0.964 58.8  123.0  -145.1 130.6  10.6  -3.3  -11.8 
Laag_TKL3 ASP A 173 B . . . . . . - A B A . ? -0.973 55.8  -91.8  -171.8 161.1  9.0   -0.6  -9.5  
Laag_TKL3 THR A 174 . . . . . . . - . . . . ? -0.717 44.9  -166.2 -81.4  146.6  6.0   1.6   -8.8  
Laag_TKL3 CYS A 175 . . > . . . . - . . . . ? -0.632 35.6  -43.8  -125.4 -177.5 6.0   4.9   -10.3 
Laag_TKL3 GLN A 176 T . 3 . . . S + . . . . ? -0.268 120.8 30.9   -55.5  134.6  4.2   8.2   -10.1 
Laag_TKL3 GLY A 177 T . 3 . . . S + . . . . ? 0.170  93.0  91.2   102.6  -9.1   0.5   7.9   -9.8  
Laag_TKL3 ASP A 178 . . X . . . . + . . . . ? 0.367  52.9  137.5  -98.2  -2.1   0.4   4.5   -7.9  
Laag_TKL3 SER A 179 T . 3 . . . S + . . . . ? -0.261 73.4  17.6   -47.2  132.2  0.4   6.3   -4.6  
Laag_TKL3 GLY A 180 T . 3 . . . S + . . . . ? 0.330  94.1  141.8  88.6   -9.9   -2.0  4.6   -2.3  
Laag_TKL3 GLY A 181 . . < . . . . - . . . . ? -0.285 54.5  -95.0  -67.2  159.8  -2.1  1.5   -4.5  
Laag_TKL3 PRO A 182 E . . . . . . - B H . H ? -0.483 21.2  -158.9 -87.3  135.8  -2.3  -2.1  -2.9  
Laag_TKL3 LEU A 183 E . . . . . . - B H E H ? -0.970 22.4  -164.3 -102.0 110.3  0.7   -4.4  -2.2  
Laag_TKL3 ILE A 184 E . . . . . . + B H E H ? -0.865 14.6  171.9  -110.1 124.6  -0.9  -7.9  -2.0  
Laag_TKL3 CYS A 185 E . > . . . S - B H . H ? -0.989 72.6  -6.7   -130.2 132.8  0.9   -10.9 -0.5  
Laag_TKL3 ASN A 186 T . 3 . . . S - . . . . ? 0.884  128.9 -59.2  51.4   32.7   -0.6  -14.3 0.1   
Laag_TKL3 GLU A 187 T . 3 . . . S + . . . . ? 0.654  116.8 105.1  77.1   13.2   -4.0  -12.8 -0.8  
Laag_TKL3 GLU A 188 E . < . . . S - B I . H ? -0.962 80.6  -104.9 -122.1 151.5  -3.9  -10.1 1.9   
Laag_TKL3 LEU A 189 E . . . . . . + B I C H ? -0.623 45.9  162.2  -73.0  114.9  -3.2  -6.4  1.8   
Laag_TKL3 GLN A 190 E . . . . . . + B I . . ? 0.664  55.8  11.8   -109.4 -25.9  0.3   -6.0  3.2   
Laag_TKL3 GLY A 191 E . . . . . . - B I I H ? -0.986 53.0  -136.5 -154.7 161.4  1.3   -2.6  2.1   
Laag_TKL3 ILE A 192 E . . . . . . - B I I H ? -0.991 39.1  -110.0 -123.0 125.8  0.3   0.8   0.6   
Laag_TKL3 VAL A 193 E . . . . . . + B I I . ? -0.384 53.2  155.8  -53.6  125.0  2.4   2.5   -2.0  
Laag_TKL3 SER A 194 E . . . . . . - B I . . ? 0.757  49.9  -28.6  -120.7 -68.2  3.9   5.5   -0.2  
Laag_TKL3 TRP A 195 E . . . . . . + B I I . ? -0.932 53.5  155.3  -152.8 166.2  7.2   6.8   -1.6  
Laag_TKL3 GLY A 196 . . . . . . . - . . . . ? -0.970 50.7  -33.3  -175.1 -176.0 10.3  5.9   -3.5  
Laag_TKL3 PRO A 197 . . . . . . . - . . . . ? -0.219 50.4  -121.6 -57.5  154.6  13.0  7.1   -5.7  
Laag_TKL3 GLU A 198 S . . . . . S + . . . . ? 0.867  107.6 54.4   -62.4  -36.5  12.3  10.0  -8.1  
Laag_TKL3 VAL A 199 S . > . . . S - . . . . ? -0.893 89.5  -142.3 -103.5 115.7  13.4  7.6   -10.9 
Laag_TKL3 CYS A 200 T . 3 . . . S + . . . . ? -0.407 76.8  27.2   -74.1  144.7  11.5  4.3   -10.8 
Laag_TKL3 GLY A 201 T . 3 . . . S + . . . . ? 0.707  77.4  155.4  87.3   13.1   13.2  1.0   -11.6 
Laag_TKL3 GLN A 202 . . X . . . . - . . . . ? -0.597 52.2  -100.8 -73.9  136.2  16.7  2.0   -10.5 
Laag_TKL3 PRO A 203 T . 3 . . . S + . . . . ? -0.395 106.0 10.1   -55.7  132.5  18.9  -0.8  -9.5  
Laag_TKL3 GLY A 204 T . 3 . . . S + . . . . ? 0.608  102.1 109.5  79.5   7.9    19.2  -1.2  -5.8  
Laag_TKL3 LYS A 205 . . < . . . . - . . . . ? -0.794 49.6  -170.8 -122.2 88.3   16.3  1.3   -5.2  
Laag_TKL3 PRO A 206 . . . . . . . - . . . . ? -0.308 26.3  -104.5 -72.9  158.8  13.2  -0.4  -3.8  
Laag_TKL3 GLY A 207 E . . . . . . - B J G . ? -0.519 31.4  -127.7 -75.1  151.6  9.7   1.2   -3.4  
Laag_TKL3 ILE A 208 E . . . . . . - B J G I ? -0.900 26.3  -174.1 -106.9 133.8  8.5   2.1   0.0   
Laag_TKL3 TYR A 209 E . . . . . . - B J G I ? -0.891 33.2  -107.9 -124.0 144.6  5.2   1.0   1.3   
Laag_TKL3 THR A 210 E . . . . . . - B J G I ? -0.699 39.4  -123.0 -68.5  125.8  3.2   1.7   4.4   
Laag_TKL3 LYS A 211 E . > . . . . - B J . I ? -0.638 27.9  -169.9 -75.6  97.8   3.4   -1.5  6.5   
Laag_TKL3 VAL A 212 G . > . . . S + . . . . ? 0.823  76.4  68.4   -64.6  -39.8  -0.4  -2.3  6.9   
Laag_TKL3 CYS A 213 G . > . . . S + . . . . ? 0.776  95.4  59.7   -56.8  -19.6  -0.0  -5.1  9.5   
Laag_TKL3 ASN A 214 G . < . . . S + . . . . ? 0.559  107.2 45.4   -82.9  -6.5   1.1   -2.4  12.0  
Laag_TKL3 TYR A 215 G . < > . . S + . . . . ? 0.141  72.1  111.4  -124.8 15.9   -2.2  -0.5  11.6  
Laag_TKL3 VAL A 216 H . < > . . S + . . . . ? 0.926  82.1  50.2   -60.1  -44.8  -4.8  -3.3  11.9  
Laag_TKL3 GLY A 217 H . . > . . S + . . . . ? 0.921  112.6 45.8   -57.7  -48.3  -5.9  -1.9  15.3  
Laag_TKL3 TRP A 218 H . . > . . S + . . . . ? 0.907  111.3 52.9   -61.9  -44.5  -6.3  1.6   14.0  
Laag_TKL3 ILE A 219 H . . X . . S + . . . . ? 0.938  111.3 46.3   -59.4  -46.0  -8.1  0.4   10.8  
Laag_TKL3 ARG A 220 H . . X . . S + . . . . ? 0.895  110.6 53.1   -63.9  -44.1  -10.6 -1.6  12.9  
Laag_TKL3 GLU A 221 H . . X . . S + . . . . ? 0.910  110.4 45.7   -59.8  -48.2  -11.2 1.3   15.2  
Laag_TKL3 VAL A 222 H . . X . . S + . . . . ? 0.925  113.0 50.5   -62.4  -45.1  -11.9 3.8   12.4  
Laag_TKL3 ILE A 223 H . . < . . S + . . . . ? 0.899  111.2 48.6   -64.9  -38.1  -14.3 1.4   10.6  
Laag_TKL3 GLN A 224 H . . < . . S + . . . . ? 0.837  108.0 54.4   -70.6  -36.2  -16.3 0.6   13.8  
Laag_TKL3 ARG A 225 H . . < . . . . . . . . ? 0.738  .     .      -74.6  -15.7  -16.7 4.4   14.7  
Laag_TKL3 GLY A 226 . . . < . . . . . . . . ? -0.487 .     .      -106.9 .      -18.2 5.2   11.4  
# 
loop_
_dssp_struct_ladder.id 
_dssp_struct_ladder.sheet_id 
_dssp_struct_ladder.range_id_1 
_dssp_struct_ladder.range_id_2 
_dssp_struct_ladder.type 
_dssp_struct_ladder.beg_1_label_comp_id 
_dssp_struct_ladder.beg_1_label_asym_id 
_dssp_struct_ladder.beg_1_label_seq_id 
_dssp_struct_ladder.pdbx_beg_1_PDB_ins_code 
_dssp_struct_ladder.end_1_label_comp_id 
_dssp_struct_ladder.end_1_label_asym_id 
_dssp_struct_ladder.end_1_label_seq_id 
_dssp_struct_ladder.pdbx_end_1_PDB_ins_code 
_dssp_struct_ladder.beg_1_auth_comp_id 
_dssp_struct_ladder.beg_1_auth_asym_id 
_dssp_struct_ladder.beg_1_auth_seq_id 
_dssp_struct_ladder.end_1_auth_comp_id 
_dssp_struct_ladder.end_1_auth_asym_id 
_dssp_struct_ladder.end_1_auth_seq_id 
_dssp_struct_ladder.beg_2_label_comp_id 
_dssp_struct_ladder.beg_2_label_asym_id 
_dssp_struct_ladder.beg_2_label_seq_id 
_dssp_struct_ladder.pdbx_beg_2_PDB_ins_code 
_dssp_struct_ladder.end_2_label_comp_id 
_dssp_struct_ladder.end_2_label_asym_id 
_dssp_struct_ladder.end_2_label_seq_id 
_dssp_struct_ladder.pdbx_end_2_PDB_ins_code 
_dssp_struct_ladder.beg_2_auth_comp_id 
_dssp_struct_ladder.beg_2_auth_asym_id 
_dssp_struct_ladder.beg_2_auth_seq_id 
_dssp_struct_ladder.end_2_auth_comp_id 
_dssp_struct_ladder.end_2_auth_asym_id 
_dssp_struct_ladder.end_2_auth_seq_id 
A A A B anti-parallel VAL A 3   ? VAL A 3   ? VAL A 3   VAL A 3   ASP A 173 ? ASP A 173 ? ASP A 173 ASP A 173 
B B C F anti-parallel THR A 6   ? ALA A 7   ? THR A 6   ALA A 7   CYS A 139 ? GLN A 138 ? CYS A 139 GLN A 138 
C B D I parallel      VAL A 107 ? VAL A 107 ? VAL A 107 VAL A 107 LEU A 189 ? LEU A 189 ? LEU A 189 LEU A 189 
D B E F anti-parallel GLN A 117 ? GLY A 122 ? GLN A 117 GLY A 122 PRO A 143 ? GLN A 138 ? PRO A 143 GLN A 138 
E B E H anti-parallel LEU A 119 ? VAL A 120 ? LEU A 119 VAL A 120 ILE A 184 ? LEU A 183 ? ILE A 184 LEU A 183 
F B F G anti-parallel ILE A 144 ? ILE A 145 ? ILE A 144 ILE A 145 ALA A 165 ? CYS A 164 ? ALA A 165 CYS A 164 
G B G J anti-parallel MET A 162 ? ALA A 165 ? MET A 162 ALA A 165 THR A 210 ? GLY A 207 ? THR A 210 GLY A 207 
H B H I anti-parallel PRO A 182 ? CYS A 185 ? PRO A 182 CYS A 185 ILE A 192 ? GLU A 188 ? ILE A 192 GLU A 188 
I B I J anti-parallel GLY A 191 ? TRP A 195 ? GLY A 191 TRP A 195 LYS A 211 ? ILE A 208 ? LYS A 211 ILE A 208 
J C K L anti-parallel HIS A 16  ? ASP A 21  ? HIS A 16  ASP A 21  ALA A 30  ? ARG A 24  ? ALA A 30  ARG A 24  
K C K N anti-parallel ALA A 17  ? TYR A 20  ? ALA A 17  TYR A 20  LEU A 52  ? TYR A 49  ? LEU A 52  TYR A 49  
L C L M anti-parallel ALA A 30  ? LEU A 31  ? ALA A 30  LEU A 31  LEU A 38  ? VAL A 37  ? LEU A 38  VAL A 37  
M C M P anti-parallel TRP A 36  ? THR A 39  ? TRP A 36  THR A 39  ARG A 91  ? MET A 88  ? ARG A 91  MET A 88  
N C N O anti-parallel TYR A 49  ? LEU A 52  ? TYR A 49  LEU A 52  ARG A 68  ? GLN A 65  ? ARG A 68  GLN A 65  
O C O P anti-parallel ALA A 69  ? PRO A 74  ? ALA A 69  PRO A 74  LEU A 92  ? MET A 88  ? LEU A 92  MET A 88  
P D Q R anti-parallel ASN A 56  ? ASN A 56  ? ASN A 56  ASN A 56  GLU A 136 ? GLU A 136 ? GLU A 136 GLU A 136 
Q E S T anti-parallel THR A 99  ? THR A 99  ? THR A 99  THR A 99  VAL A 102 ? VAL A 102 ? VAL A 102 VAL A 102 
# 
loop_
_dssp_struct_bridge_pairs.id 
_dssp_struct_bridge_pairs.label_comp_id 
_dssp_struct_bridge_pairs.label_seq_id 
_dssp_struct_bridge_pairs.label_asym_id 
_dssp_struct_bridge_pairs.auth_seq_id 
_dssp_struct_bridge_pairs.auth_asym_id 
_dssp_struct_bridge_pairs.pdbx_PDB_ins_code 
_dssp_struct_bridge_pairs.acceptor_1_label_comp_id 
_dssp_struct_bridge_pairs.acceptor_1_label_seq_id 
_dssp_struct_bridge_pairs.acceptor_1_label_asym_id 
_dssp_struct_bridge_pairs.acceptor_1_auth_seq_id 
_dssp_struct_bridge_pairs.acceptor_1_auth_asym_id 
_dssp_struct_bridge_pairs.acceptor_1_pdbx_PDB_ins_code 
_dssp_struct_bridge_pairs.acceptor_1_energy 
_dssp_struct_bridge_pairs.acceptor_2_label_comp_id 
_dssp_struct_bridge_pairs.acceptor_2_label_seq_id 
_dssp_struct_bridge_pairs.acceptor_2_label_asym_id 
_dssp_struct_bridge_pairs.acceptor_2_auth_seq_id 
_dssp_struct_bridge_pairs.acceptor_2_auth_asym_id 
_dssp_struct_bridge_pairs.acceptor_2_pdbx_PDB_ins_code 
_dssp_struct_bridge_pairs.acceptor_2_energy 
_dssp_struct_bridge_pairs.donor_1_label_comp_id 
_dssp_struct_bridge_pairs.donor_1_label_seq_id 
_dssp_struct_bridge_pairs.donor_1_label_asym_id 
_dssp_struct_bridge_pairs.donor_1_auth_seq_id 
_dssp_struct_bridge_pairs.donor_1_auth_asym_id 
_dssp_struct_bridge_pairs.donor_1_pdbx_PDB_ins_code 
_dssp_struct_bridge_pairs.donor_1_energy 
_dssp_struct_bridge_pairs.donor_2_label_comp_id 
_dssp_struct_bridge_pairs.donor_2_label_seq_id 
_dssp_struct_bridge_pairs.donor_2_label_asym_id 
_dssp_struct_bridge_pairs.donor_2_auth_seq_id 
_dssp_struct_bridge_pairs.donor_2_auth_asym_id 
_dssp_struct_bridge_pairs.donor_2_pdbx_PDB_ins_code 
_dssp_struct_bridge_pairs.donor_2_energy 
1   ARG 1   A 1   A ? ?   ?   ? ?   ? ? ?    ?   ?   ? ?   ? ? ?    VAL 3   A 3   A ? -0.9 ARG 125 A 125 A ? -0.3 
2   ILE 2   A 2   A ? GLY 124 A 124 A ? -0.2 GLY 122 A 122 A ? -0.2 GLY 5   A 5   A ? -2.5 THR 174 A 174 A ? -0.3 
3   VAL 3   A 3   A ? ASP 173 A 173 A ? -2.1 ARG 1   A 1   A ? -0.9 ASP 173 A 173 A ? -1.2 GLY 201 A 201 A ? -0.1 
4   GLY 4   A 4   A ? THR 126 A 126 A ? -0.3 GLY 5   A 5   A ? -0.2 VAL 3   A 3   A ? -0.3 THR 6   A 6   A ? -0.1 
5   GLY 5   A 5   A ? ILE 2   A 2   A ? -2.5 ASP 173 A 173 A ? -0.1 ALA 7   A 7   A ? -0.3 GLY 4   A 4   A ? -0.2 
6   THR 6   A 6   A ? CYS 139 A 139 A ? -2.4 GLY 4   A 4   A ? -0.1 CYS 139 A 139 A ? -3.1 CYS 8   A 8   A ? -0.1 
7   ALA 7   A 7   A ? GLY 5   A 5   A ? -0.3 GLN 138 A 138 A ? -0.2 GLN 138 A 138 A ? -0.2 MET 9   A 9   A ? -0.1 
8   CYS 8   A 8   A ? LEU 137 A 137 A ? -3.2 HIS 55  A 55  A ? -0.1 LYS 10  A 10  A ? -0.2 LEU 137 A 137 A ? -0.1 
9   MET 9   A 9   A ? ALA 7   A 7   A ? -0.1 LYS 10  A 10  A ? -0.1 PHE 12  A 12  A ? -2.0 GLN 13  A 13  A ? -0.3 
10  LYS 10  A 10  A ? GLY 11  A 11  A ? -0.3 CYS 8   A 8   A ? -0.2 MET 9   A 9   A ? -0.1 HIS 55  A 55  A ? -0.0 
11  GLY 11  A 11  A ? SER 101 A 101 A ? -0.1 GLN 13  A 13  A ? -0.1 LYS 10  A 10  A ? -0.3 MET 9   A 9   A ? -0.1 
12  PHE 12  A 12  A ? MET 9   A 9   A ? -2.0 GLN 13  A 13  A ? -0.3 LYS 10  A 10  A ? -0.1 TRP 15  A 15  A ? -0.1 
13  GLN 13  A 13  A ? MET 9   A 9   A ? -0.3 PRO 14  A 14  A ? -0.1 HIS 16  A 16  A ? -1.6 PHE 12  A 12  A ? -0.3 
14  PRO 14  A 14  A ? ?   ?   ? ?   ? ? ?    ?   ?   ? ?   ? ? ?    GLN 103 A 103 A ? -1.5 GLY 53  A 53  A ? -0.2 
15  TRP 15  A 15  A ? VAL 102 A 102 A ? -0.2 PHE 12  A 12  A ? -0.1 LEU 31  A 31  A ? -3.2 ALA 17  A 17  A ? -0.2 
16  HIS 16  A 16  A ? GLN 13  A 13  A ? -1.6 ALA 30  A 30  A ? -0.2 GLY 53  A 53  A ? -0.6 ALA 18  A 18  A ? -0.4 
17  ALA 17  A 17  A ? GLY 29  A 29  A ? -2.7 TRP 15  A 15  A ? -0.2 GLY 29  A 29  A ? -1.7 ILE 19  A 19  A ? -0.5 
18  ALA 18  A 18  A ? ARG 51  A 51  A ? -2.8 HIS 16  A 16  A ? -0.4 ARG 51  A 51  A ? -2.9 TYR 20  A 20  A ? -0.5 
19  ILE 19  A 19  A ? CYS 27  A 27  A ? -3.1 ALA 17  A 17  A ? -0.5 TYR 26  A 26  A ? -3.1 CYS 27  A 27  A ? -1.5 
20  TYR 20  A 20  A ? TYR 49  A 49  A ? -3.3 ALA 18  A 18  A ? -0.5 TYR 49  A 49  A ? -2.4 MET 22  A 22  A ? -0.6 
21  ASP 21  A 21  A ? ARG 24  A 24  A ? -2.3 ILE 19  A 19  A ? -0.3 ARG 24  A 24  A ? -2.1 ASN 23  A 23  A ? -1.1 
22  MET 22  A 22  A ? TYR 20  A 20  A ? -0.6 ASN 23  A 23  A ? -0.2 TYR 20  A 20  A ? -0.1 TYR 49  A 49  A ? -0.0 
23  ASN 23  A 23  A ? ASP 21  A 21  A ? -1.1 TYR 20  A 20  A ? -0.1 PHE 25  A 25  A ? -0.6 MET 22  A 22  A ? -0.2 
24  ARG 24  A 24  A ? ASP 21  A 21  A ? -2.1 ?   ?   ? ?   ? ? ?    ASP 21  A 21  A ? -2.3 TYR 26  A 26  A ? -0.2 
25  PHE 25  A 25  A ? ASN 23  A 23  A ? -0.6 TYR 20  A 20  A ? -0.2 TYR 20  A 20  A ? -0.2 SER 28  A 28  A ? -0.1 
26  TYR 26  A 26  A ? ILE 19  A 19  A ? -3.1 CYS 27  A 27  A ? -0.5 SER 28  A 28  A ? -0.3 SER 179 A 179 A ? -0.2 
27  CYS 27  A 27  A ? ILE 19  A 19  A ? -1.5 ASP 178 A 178 A ? -0.1 ILE 19  A 19  A ? -3.1 TYR 26  A 26  A ? -0.5 
28  SER 28  A 28  A ? SER 179 A 179 A ? -3.5 TYR 26  A 26  A ? -0.3 ALA 40  A 40  A ? -0.5 ALA 30  A 30  A ? -0.3 
29  GLY 29  A 29  A ? ALA 17  A 17  A ? -1.7 CYS 27  A 27  A ? -0.2 ALA 17  A 17  A ? -2.7 LEU 31  A 31  A ? -0.4 
30  ALA 30  A 30  A ? LEU 38  A 38  A ? -2.4 SER 28  A 28  A ? -0.3 LEU 38  A 38  A ? -3.5 VAL 32  A 32  A ? -0.5 
31  LEU 31  A 31  A ? TRP 15  A 15  A ? -3.2 GLY 29  A 29  A ? -0.4 ILE 105 A 105 A ? -2.4 VAL 37  A 37  A ? -0.2 
32  VAL 32  A 32  A ? TRP 36  A 36  A ? -2.7 ALA 30  A 30  A ? -0.5 MET 34  A 34  A ? -0.2 VAL 37  A 37  A ? -0.2 
33  THR 33  A 33  A ? TRP 36  A 36  A ? -1.6 ASN 106 A 106 A ? -0.1 VAL 32  A 32  A ? -0.3 TRP 36  A 36  A ? -0.1 
34  MET 34  A 34  A ? VAL 32  A 32  A ? -0.2 GLU 35  A 35  A ? -0.2 ALA 96  A 96  A ? -3.6 SER 94  A 94  A ? -0.1 
35  GLU 35  A 35  A ? PRO 95  A 95  A ? -0.2 TRP 36  A 36  A ? -0.1 LEU 92  A 92  A ? -2.7 VAL 37  A 37  A ? -0.5 
36  TRP 36  A 36  A ? ARG 91  A 91  A ? -0.2 THR 33  A 33  A ? -0.1 VAL 32  A 32  A ? -2.7 THR 33  A 33  A ? -1.6 
37  VAL 37  A 37  A ? ILE 90  A 90  A ? -2.3 GLU 35  A 35  A ? -0.5 ILE 90  A 90  A ? -3.1 THR 39  A 39  A ? -0.4 
38  LEU 38  A 38  A ? ALA 30  A 30  A ? -3.5 TRP 36  A 36  A ? -0.4 ALA 30  A 30  A ? -2.4 ALA 40  A 40  A ? -0.2 
39  THR 39  A 39  A ? MET 88  A 88  A ? -2.7 VAL 37  A 37  A ? -0.4 MET 88  A 88  A ? -2.9 ALA 41  A 41  A ? -0.2 
40  ALA 40  A 40  A ? SER 28  A 28  A ? -0.5 ILE 87  A 87  A ? -0.2 CYS 43  A 43  A ? -1.5 ILE 87  A 87  A ? -0.3 
41  ALA 41  A 41  A ? HIS 42  A 42  A ? -0.3 THR 39  A 39  A ? -0.2 ARG 44  A 44  A ? -1.4 ALA 40  A 40  A ? -0.1 
42  HIS 42  A 42  A ? CYS 43  A 43  A ? -0.3 LYS 83  A 83  A ? -0.1 ALA 41  A 41  A ? -0.3 SER 179 A 179 A ? -0.1 
43  CYS 43  A 43  A ? ALA 40  A 40  A ? -1.5 SER 28  A 28  A ? -0.1 HIS 42  A 42  A ? -0.3 ALA 41  A 41  A ? -0.2 
44  ARG 44  A 44  A ? ALA 41  A 41  A ? -1.4 PRO 46  A 46  A ? -0.0 ALA 41  A 41  A ? -0.0 THR 47  A 47  A ? -0.0 
45  LEU 45  A 45  A ? CYS 43  A 43  A ? -0.1 TYR 20  A 20  A ? -0.1 THR 48  A 48  A ? -0.1 CYS 43  A 43  A ? -0.1 
46  PRO 46  A 46  A ? ?   ?   ? ?   ? ? ?    ?   ?   ? ?   ? ? ?    THR 48  A 48  A ? -0.4 LEU 45  A 45  A ? -0.1 
47  THR 47  A 47  A ? TYR 49  A 49  A ? -0.0 ARG 44  A 44  A ? -0.0 TYR 49  A 49  A ? -0.5 MET 22  A 22  A ? -0.0 
48  THR 48  A 48  A ? PRO 46  A 46  A ? -0.4 ALA 69  A 69  A ? -0.3 ALA 69  A 69  A ? -2.6 VAL 50  A 50  A ? -0.4 
49  TYR 49  A 49  A ? TYR 20  A 20  A ? -2.4 THR 47  A 47  A ? -0.5 TYR 20  A 20  A ? -3.3 ARG 51  A 51  A ? -0.5 
50  VAL 50  A 50  A ? LYS 67  A 67  A ? -3.3 THR 48  A 48  A ? -0.4 LYS 67  A 67  A ? -2.8 LEU 52  A 52  A ? -0.5 
51  ARG 51  A 51  A ? ALA 18  A 18  A ? -2.9 TYR 49  A 49  A ? -0.5 ALA 18  A 18  A ? -2.8 GLY 53  A 53  A ? -0.3 
52  LEU 52  A 52  A ? GLN 65  A 65  A ? -2.6 VAL 50  A 50  A ? -0.5 GLN 65  A 65  A ? -2.3 ALA 17  A 17  A ? -0.1 
53  GLY 53  A 53  A ? HIS 16  A 16  A ? -0.6 SER 101 A 101 A ? -0.4 HIS 55  A 55  A ? -0.5 SER 63  A 63  A ? -0.2 
54  VAL 54  A 54  A ? HIS 16  A 16  A ? -0.3 ARG 51  A 51  A ? -0.2 GLY 53  A 53  A ? -0.3 MET 57  A 57  A ? -0.1 
55  HIS 55  A 55  A ? GLY 53  A 53  A ? -0.5 ASN 56  A 56  A ? -0.3 LEU 137 A 137 A ? -2.0 MET 57  A 57  A ? -0.5 
56  ASN 56  A 56  A ? GLU 136 A 136 A ? -0.2 ARG 59  A 59  A ? -0.2 ARG 59  A 59  A ? -1.4 HIS 55  A 55  A ? -0.3 
57  MET 57  A 57  A ? GLU 135 A 135 A ? -2.0 HIS 55  A 55  A ? -0.5 GLU 136 A 136 A ? -0.1 ASN 56  A 56  A ? -0.1 
58  MET 58  A 58  A ? GLU 135 A 135 A ? -0.4 MET 60  A 60  A ? -0.0 MET 60  A 60  A ? -0.4 MET 57  A 57  A ? -0.3 
59  ARG 59  A 59  A ? ASN 56  A 56  A ? -1.4 GLU 135 A 135 A ? -0.2 GLU 61  A 61  A ? -1.2 ASN 56  A 56  A ? -0.2 
60  MET 60  A 60  A ? MET 58  A 58  A ? -0.4 VAL 54  A 54  A ? -0.1 ASP 62  A 62  A ? -0.3 MET 57  A 57  A ? -0.1 
61  GLU 61  A 61  A ? ARG 59  A 59  A ? -1.2 ASN 56  A 56  A ? -0.2 VAL 64  A 64  A ? -1.3 VAL 54  A 54  A ? -0.0 
62  ASP 62  A 62  A ? MET 60  A 60  A ? -0.3 SER 63  A 63  A ? -0.2 GLU 61  A 61  A ? -0.1 MET 60  A 60  A ? -0.0 
63  SER 63  A 63  A ? GLY 53  A 53  A ? -0.2 GLN 65  A 65  A ? -0.0 ASP 62  A 62  A ? -0.2 GLN 65  A 65  A ? -0.2 
64  VAL 64  A 64  A ? GLU 61  A 61  A ? -1.3 GLY 53  A 53  A ? -0.1 GLN 66  A 66  A ? -0.5 GLY 53  A 53  A ? -0.2 
65  GLN 65  A 65  A ? LEU 52  A 52  A ? -2.3 SER 63  A 63  A ? -0.2 LEU 52  A 52  A ? -2.6 LYS 67  A 67  A ? -0.6 
66  GLN 66  A 66  A ? VAL 64  A 64  A ? -0.5 ARG 51  A 51  A ? -0.2 ARG 68  A 68  A ? -0.4 ARG 51  A 51  A ? -0.2 
67  LYS 67  A 67  A ? VAL 50  A 50  A ? -2.8 GLN 65  A 65  A ? -0.6 VAL 50  A 50  A ? -3.3 ALA 69  A 69  A ? -0.3 
68  ARG 68  A 68  A ? GLN 66  A 66  A ? -0.4 TYR 49  A 49  A ? -0.2 SER 93  A 93  A ? -2.9 VAL 70  A 70  A ? -0.4 
69  ALA 69  A 69  A ? THR 48  A 48  A ? -2.6 LYS 67  A 67  A ? -0.3 THR 48  A 48  A ? -0.3 LEU 92  A 92  A ? -0.2 
70  VAL 70  A 70  A ? ARG 91  A 91  A ? -2.9 ARG 68  A 68  A ? -0.4 LEU 72  A 72  A ? -0.3 LEU 92  A 92  A ? -0.2 
71  ARG 71  A 71  A ? ARG 91  A 91  A ? -1.3 VAL 73  A 73  A ? -0.0 ARG 91  A 91  A ? -3.0 VAL 73  A 73  A ? -0.5 
72  LEU 72  A 72  A ? VAL 70  A 70  A ? -0.3 ILE 90  A 90  A ? -0.2 ILE 90  A 90  A ? -0.2 ARG 44  A 44  A ? -0.0 
73  VAL 73  A 73  A ? LEU 89  A 89  A ? -3.3 ARG 71  A 71  A ? -0.5 LEU 89  A 89  A ? -2.0 HIS 75  A 75  A ? -0.1 
74  PRO 74  A 74  A ? ?   ?   ? ?   ? ? ?    ?   ?   ? ?   ? ? ?    MET 88  A 88  A ? -0.2 ASP 86  A 86  A ? -0.1 
75  HIS 75  A 75  A ? ILE 87  A 87  A ? -2.8 ASN 85  A 85  A ? -0.3 TYR 78  A 78  A ? -2.0 ILE 87  A 87  A ? -0.1 
76  PRO 76  A 76  A ? ?   ?   ? ?   ? ? ?    ?   ?   ? ?   ? ? ?    HIS 75  A 75  A ? -0.1 ASN 85  A 85  A ? -0.0 
77  ASN 77  A 77  A ? ASN 85  A 85  A ? -0.1 ASP 79  A 79  A ? -0.1 ASP 79  A 79  A ? -0.2 HIS 75  A 75  A ? -0.1 
78  TYR 78  A 78  A ? HIS 75  A 75  A ? -2.0 ILE 87  A 87  A ? -0.1 SER 80  A 80  A ? -0.6 ASN 85  A 85  A ? -0.2 
79  ASP 79  A 79  A ? ASP 84  A 84  A ? -2.5 ASN 77  A 77  A ? -0.2 LYS 83  A 83  A ? -2.0 ASP 84  A 84  A ? -0.5 
80  SER 80  A 80  A ? TYR 78  A 78  A ? -0.6 VAL 81  A 81  A ? -0.2 ASP 79  A 79  A ? -0.1 TYR 78  A 78  A ? -0.0 
81  VAL 81  A 81  A ? SER 82  A 82  A ? -0.1 ASP 84  A 84  A ? -0.1 SER 80  A 80  A ? -0.2 ASP 79  A 79  A ? -0.0 
82  SER 82  A 82  A ? ASP 84  A 84  A ? -0.1 LYS 83  A 83  A ? -0.0 SER 80  A 80  A ? -0.2 THR 159 A 159 A ? -0.1 
83  LYS 83  A 83  A ? ASP 79  A 79  A ? -2.0 ASP 84  A 84  A ? -0.2 ASP 86  A 86  A ? -0.9 SER 80  A 80  A ? -0.2 
84  ASP 84  A 84  A ? ASP 79  A 79  A ? -0.5 ASN 85  A 85  A ? -0.2 ASP 79  A 79  A ? -2.5 LYS 83  A 83  A ? -0.2 
85  ASN 85  A 85  A ? TYR 78  A 78  A ? -0.2 ASP 86  A 86  A ? -0.2 ILE 87  A 87  A ? -1.9 HIS 75  A 75  A ? -0.3 
86  ASP 86  A 86  A ? LYS 83  A 83  A ? -0.9 ASN 161 A 161 A ? -0.1 MET 88  A 88  A ? -0.3 ASN 85  A 85  A ? -0.2 
87  ILE 87  A 87  A ? ASN 85  A 85  A ? -1.9 ALA 40  A 40  A ? -0.3 HIS 75  A 75  A ? -2.8 LEU 89  A 89  A ? -0.3 
88  MET 88  A 88  A ? THR 39  A 39  A ? -2.9 ASP 86  A 86  A ? -0.3 THR 39  A 39  A ? -2.7 ILE 90  A 90  A ? -0.4 
89  LEU 89  A 89  A ? VAL 73  A 73  A ? -2.0 ILE 87  A 87  A ? -0.3 VAL 73  A 73  A ? -3.3 ARG 91  A 91  A ? -0.5 
90  ILE 90  A 90  A ? VAL 37  A 37  A ? -3.1 MET 88  A 88  A ? -0.4 VAL 37  A 37  A ? -2.3 LEU 92  A 92  A ? -0.5 
91  ARG 91  A 91  A ? ARG 71  A 71  A ? -3.0 LEU 89  A 89  A ? -0.5 VAL 70  A 70  A ? -2.9 ARG 71  A 71  A ? -1.3 
92  LEU 92  A 92  A ? GLU 35  A 35  A ? -2.7 ILE 90  A 90  A ? -0.5 ALA 69  A 69  A ? -0.2 TYR 49  A 49  A ? -0.0 
93  SER 93  A 93  A ? ARG 68  A 68  A ? -2.9 SER 94  A 94  A ? -0.2 LEU 92  A 92  A ? -0.1 ALA 69  A 69  A ? -0.1 
94  SER 94  A 94  A ? ARG 68  A 68  A ? -0.2 MET 34  A 34  A ? -0.1 SER 93  A 93  A ? -0.2 VAL 70  A 70  A ? -0.0 
95  PRO 95  A 95  A ? ?   ?   ? ?   ? ? ?    ?   ?   ? ?   ? ? ?    GLU 35  A 35  A ? -0.2 VAL 97  A 97  A ? -0.1 
96  ALA 96  A 96  A ? MET 34  A 34  A ? -3.6 THR 33  A 33  A ? -0.1 ILE 98  A 98  A ? -0.6 TRP 36  A 36  A ? -0.0 
97  VAL 97  A 97  A ? PRO 95  A 95  A ? -0.1 GLN 103 A 103 A ? -0.0 THR 99  A 99  A ? -0.4 ALA 96  A 96  A ? -0.1 
98  ILE 98  A 98  A ? ALA 96  A 96  A ? -0.6 SER 101 A 101 A ? -0.1 ASP 100 A 100 A ? -0.2 GLN 103 A 103 A ? -0.2 
99  THR 99  A 99  A ? VAL 102 A 102 A ? -1.7 VAL 97  A 97  A ? -0.4 VAL 102 A 102 A ? -0.6 GLY 53  A 53  A ? -0.1 
100 ASP 100 A 100 A ? SER 101 A 101 A ? -0.2 ILE 98  A 98  A ? -0.2 GLN 103 A 103 A ? -0.1 ILE 98  A 98  A ? -0.1 
101 SER 101 A 101 A ? VAL 102 A 102 A ? -0.2 SER 63  A 63  A ? -0.1 GLN 103 A 103 A ? -0.4 GLY 53  A 53  A ? -0.4 
102 VAL 102 A 102 A ? THR 99  A 99  A ? -0.6 LEU 52  A 52  A ? -0.1 THR 99  A 99  A ? -1.7 SER 101 A 101 A ? -0.2 
103 GLN 103 A 103 A ? PRO 14  A 14  A ? -1.5 SER 101 A 101 A ? -0.4 LEU 31  A 31  A ? -0.2 ILE 105 A 105 A ? -0.1 
104 PRO 104 A 104 A ? ?   ?   ? ?   ? ? ?    ?   ?   ? ?   ? ? ?    ASN 106 A 106 A ? -0.3 VAL 32  A 32  A ? -0.3 
105 ILE 105 A 105 A ? LEU 31  A 31  A ? -2.4 TRP 15  A 15  A ? -0.2 VAL 107 A 107 A ? -0.2 GLU 188 A 188 A ? -0.1 
106 ASN 106 A 106 A ? GLU 187 A 187 A ? -0.5 PRO 104 A 104 A ? -0.3 LEU 189 A 189 A ? -3.2 ALA 108 A 108 A ? -0.4 
107 VAL 107 A 107 A ? GLU 188 A 188 A ? -0.2 ILE 105 A 105 A ? -0.2 SER 109 A 109 A ? -0.2 GLN 190 A 190 A ? -0.1 
108 ALA 108 A 108 A ? LEU 189 A 189 A ? -2.2 ASN 106 A 106 A ? -0.4 VAL 216 A 216 A ? -0.1 VAL 107 A 107 A ? -0.1 
109 SER 109 A 109 A ? VAL 107 A 107 A ? -0.2 GLN 110 A 110 A ? -0.1 CYS 111 A 111 A ? -0.3 ALA 108 A 108 A ? -0.2 
110 GLN 110 A 110 A ? ASN 214 A 214 A ? -0.0 VAL 107 A 107 A ? -0.0 SER 109 A 109 A ? -0.1 VAL 112 A 112 A ? -0.1 
111 CYS 111 A 111 A ? SER 109 A 109 A ? -0.3 CYS 213 A 213 A ? -0.1 ALA 113 A 113 A ? -0.1 SER 109 A 109 A ? -0.1 
112 VAL 112 A 112 A ? GLN 190 A 190 A ? -0.1 GLN 110 A 110 A ? -0.1 CYS 111 A 111 A ? -0.1 GLY 115 A 115 A ? -0.1 
113 ALA 113 A 113 A ? CYS 111 A 111 A ? -0.1 PRO 114 A 114 A ? -0.1 THR 116 A 116 A ? -1.6 ILE 144 A 144 A ? -0.3 
114 PRO 114 A 114 A ? ?   ?   ? ?   ? ? ?    ?   ?   ? ?   ? ? ?    ILE 145 A 145 A ? -0.2 ALA 113 A 113 A ? -0.1 
115 GLY 115 A 115 A ? ILE 144 A 144 A ? -3.3 THR 116 A 116 A ? -0.3 GLN 117 A 117 A ? -0.2 ILE 145 A 145 A ? -0.1 
116 THR 116 A 116 A ? ALA 113 A 113 A ? -1.6 PRO 143 A 143 A ? -0.1 ILE 144 A 144 A ? -1.9 CYS 118 A 118 A ? -0.5 
117 GLN 117 A 117 A ? PRO 143 A 143 A ? -0.2 GLY 115 A 115 A ? -0.2 ASN 186 A 186 A ? -0.5 LEU 119 A 119 A ? -0.4 
118 CYS 118 A 118 A ? LEU 142 A 142 A ? -3.0 THR 116 A 116 A ? -0.5 LEU 142 A 142 A ? -3.2 VAL 120 A 120 A ? -0.5 
119 LEU 119 A 119 A ? ILE 184 A 184 A ? -3.4 GLN 117 A 117 A ? -0.4 ILE 184 A 184 A ? -3.6 THR 121 A 121 A ? -0.4 
120 VAL 120 A 120 A ? ILE 140 A 140 A ? -2.7 CYS 118 A 118 A ? -0.5 ILE 140 A 140 A ? -2.1 GLY 122 A 122 A ? -0.3 
121 THR 121 A 121 A ? PRO 182 A 182 A ? -1.2 LEU 119 A 119 A ? -0.4 TRP 123 A 123 A ? -0.3 CYS 139 A 139 A ? -0.2 
122 GLY 122 A 122 A ? GLN 138 A 138 A ? -1.7 VAL 120 A 120 A ? -0.3 GLN 138 A 138 A ? -2.2 ILE 2   A 2   A ? -0.2 
123 TRP 123 A 123 A ? GLY 177 A 177 A ? -0.4 THR 121 A 121 A ? -0.3 THR 126 A 126 A ? -0.1 ASP 178 A 178 A ? -0.1 
124 GLY 124 A 124 A ? ARG 125 A 125 A ? -0.2 CYS 175 A 175 A ? -0.1 GLY 177 A 177 A ? -0.3 ILE 2   A 2   A ? -0.2 
125 ARG 125 A 125 A ? GLN 176 A 176 A ? -3.4 ARG 1   A 1   A ? -0.3 CYS 175 A 175 A ? -0.2 GLY 124 A 124 A ? -0.2 
126 THR 126 A 126 A ? SER 132 A 132 A ? -0.8 ARG 130 A 130 A ? -0.3 SER 128 A 128 A ? -0.3 GLY 4   A 4   A ? -0.3 
127 SER 127 A 127 A ? ARG 130 A 130 A ? -0.5 SER 132 A 132 A ? -0.2 THR 126 A 126 A ? -0.2 ARG 130 A 130 A ? -0.2 
128 SER 128 A 128 A ? THR 126 A 126 A ? -0.3 CYS 200 A 200 A ? -0.2 SER 127 A 127 A ? -0.1 GLY 201 A 201 A ? -0.0 
129 SER 129 A 129 A ? ARG 130 A 130 A ? -0.1 THR 126 A 126 A ? -0.0 SER 128 A 128 A ? -0.2 ?   ?   ? ?   ? ? ?    
130 ARG 130 A 130 A ? SER 127 A 127 A ? -0.2 SER 132 A 132 A ? -0.1 SER 127 A 127 A ? -0.5 THR 126 A 126 A ? -0.3 
131 PRO 131 A 131 A ? ?   ?   ? ?   ? ? ?    ?   ?   ? ?   ? ? ?    ILE 133 A 133 A ? -0.4 ARG 130 A 130 A ? -0.1 
132 SER 132 A 132 A ? ILE 133 A 133 A ? -0.0 SER 127 A 127 A ? -0.0 THR 126 A 126 A ? -0.8 SER 127 A 127 A ? -0.2 
133 ILE 133 A 133 A ? PRO 131 A 131 A ? -0.4 ARG 125 A 125 A ? -0.2 ARG 125 A 125 A ? -0.1 GLY 124 A 124 A ? -0.1 
134 PRO 134 A 134 A ? ?   ?   ? ?   ? ? ?    ?   ?   ? ?   ? ? ?    MET 57  A 57  A ? -0.2 GLN 138 A 138 A ? -0.1 
135 GLU 135 A 135 A ? ASN 56  A 56  A ? -0.1 MET 57  A 57  A ? -0.1 MET 57  A 57  A ? -2.0 MET 58  A 58  A ? -0.4 
136 GLU 136 A 136 A ? ASN 56  A 56  A ? -0.2 MET 57  A 57  A ? -0.1 ASN 56  A 56  A ? -0.2 HIS 55  A 55  A ? -0.1 
137 LEU 137 A 137 A ? HIS 55  A 55  A ? -2.0 GLU 135 A 135 A ? -0.3 CYS 8   A 8   A ? -3.2 CYS 139 A 139 A ? -0.3 
138 GLN 138 A 138 A ? GLY 122 A 122 A ? -2.2 ALA 7   A 7   A ? -0.2 GLY 122 A 122 A ? -1.7 ILE 140 A 140 A ? -0.4 
139 CYS 139 A 139 A ? THR 6   A 6   A ? -3.1 LEU 137 A 137 A ? -0.3 THR 6   A 6   A ? -2.4 TYR 141 A 141 A ? -0.3 
140 ILE 140 A 140 A ? VAL 120 A 120 A ? -2.1 GLN 138 A 138 A ? -0.4 VAL 120 A 120 A ? -2.7 LEU 142 A 142 A ? -0.5 
141 TYR 141 A 141 A ? CYS 139 A 139 A ? -0.3 LEU 119 A 119 A ? -0.2 LEU 119 A 119 A ? -0.2 GLN 117 A 117 A ? -0.1 
142 LEU 142 A 142 A ? CYS 118 A 118 A ? -3.2 ILE 140 A 140 A ? -0.5 CYS 118 A 118 A ? -3.0 ILE 144 A 144 A ? -0.3 
143 PRO 143 A 143 A ? ?   ?   ? ?   ? ? ?    ?   ?   ? ?   ? ? ?    GLY 166 A 166 A ? -2.1 ILE 145 A 145 A ? -0.3 
144 ILE 144 A 144 A ? THR 116 A 116 A ? -1.9 ALA 113 A 113 A ? -0.3 GLY 115 A 115 A ? -3.3 THR 146 A 146 A ? -0.3 
145 ILE 145 A 145 A ? CYS 164 A 164 A ? -2.6 PRO 143 A 143 A ? -0.3 CYS 164 A 164 A ? -0.6 VAL 167 A 167 A ? -0.0 
146 THR 146 A 146 A ? ILE 144 A 144 A ? -0.3 GLN 147 A 147 A ? -0.1 CYS 150 A 150 A ? -2.2 GLU 151 A 151 A ? -0.2 
147 GLN 147 A 147 A ? ARG 148 A 148 A ? -0.2 GLU 149 A 149 A ? -0.2 GLU 151 A 151 A ? -2.4 ALA 152 A 152 A ? -0.2 
148 ARG 148 A 148 A ? GLU 149 A 149 A ? -0.2 CYS 150 A 150 A ? -0.2 ALA 152 A 152 A ? -1.8 GLN 147 A 147 A ? -0.2 
149 GLU 149 A 149 A ? GLU 151 A 151 A ? -0.2 CYS 150 A 150 A ? -0.2 VAL 153 A 153 A ? -1.1 ARG 148 A 148 A ? -0.2 
150 CYS 150 A 150 A ? THR 146 A 146 A ? -2.2 GLU 151 A 151 A ? -0.2 TYR 154 A 154 A ? -2.3 VAL 153 A 153 A ? -0.6 
151 GLU 151 A 151 A ? GLN 147 A 147 A ? -2.4 ALA 152 A 152 A ? -0.3 CYS 150 A 150 A ? -0.2 GLU 149 A 149 A ? -0.2 
152 ALA 152 A 152 A ? ARG 148 A 148 A ? -1.8 VAL 153 A 153 A ? -0.2 GLU 151 A 151 A ? -0.3 CYS 150 A 150 A ? -0.2 
153 VAL 153 A 153 A ? GLU 149 A 149 A ? -1.1 CYS 150 A 150 A ? -0.6 GLU 151 A 151 A ? -0.2 ALA 152 A 152 A ? -0.2 
154 TYR 154 A 154 A ? CYS 150 A 150 A ? -2.3 GLU 149 A 149 A ? -0.1 ALA 157 A 157 A ? -1.7 ILE 158 A 158 A ? -1.0 
155 PRO 155 A 155 A ? ?   ?   ? ?   ? ? ?    ?   ?   ? ?   ? ? ?    ALA 152 A 152 A ? -0.1 GLU 151 A 151 A ? -0.0 
156 ASP 156 A 156 A ? ILE 158 A 158 A ? -0.2 ALA 157 A 157 A ? -0.1 GLU 151 A 151 A ? -0.1 THR 159 A 159 A ? -0.0 
157 ALA 157 A 157 A ? TYR 154 A 154 A ? -1.7 GLU 151 A 151 A ? -0.2 THR 159 A 159 A ? -0.5 ASP 156 A 156 A ? -0.1 
158 ILE 158 A 158 A ? TYR 154 A 154 A ? -1.0 GLU 151 A 151 A ? -0.1 GLU 160 A 160 A ? -0.2 ASP 156 A 156 A ? -0.2 
159 THR 159 A 159 A ? ALA 157 A 157 A ? -0.5 SER 82  A 82  A ? -0.1 MET 162 A 162 A ? -1.5 ALA 157 A 157 A ? -0.0 
160 GLU 160 A 160 A ? ASN 161 A 161 A ? -0.3 ILE 158 A 158 A ? -0.2 ASN 214 A 214 A ? -0.0 ILE 158 A 158 A ? -0.0 
161 ASN 161 A 161 A ? THR 210 A 210 A ? -0.0 CYS 213 A 213 A ? -0.0 LYS 211 A 211 A ? -2.6 LEU 163 A 163 A ? -0.3 
162 MET 162 A 162 A ? THR 159 A 159 A ? -1.5 THR 210 A 210 A ? -0.2 CYS 164 A 164 A ? -0.3 THR 210 A 210 A ? -0.2 
163 LEU 163 A 163 A ? TYR 209 A 209 A ? -2.3 ASN 161 A 161 A ? -0.3 TYR 209 A 209 A ? -2.8 ALA 165 A 165 A ? -0.4 
164 CYS 164 A 164 A ? ILE 145 A 145 A ? -0.6 MET 162 A 162 A ? -0.3 ILE 145 A 145 A ? -2.6 GLY 166 A 166 A ? -0.4 
165 ALA 165 A 165 A ? GLY 207 A 207 A ? -2.0 LEU 163 A 163 A ? -0.4 GLY 207 A 207 A ? -2.4 VAL 167 A 167 A ? -0.3 
166 GLY 166 A 166 A ? PRO 143 A 143 A ? -2.1 CYS 164 A 164 A ? -0.4 ARG 168 A 168 A ? -0.5 ASP 173 A 173 A ? -0.1 
167 VAL 167 A 167 A ? ALA 172 A 172 A ? -0.8 ALA 165 A 165 A ? -0.3 GLY 170 A 170 A ? -1.7 GLY 204 A 204 A ? -0.6 
168 ARG 168 A 168 A ? GLY 166 A 166 A ? -0.5 GLU 169 A 169 A ? -0.3 GLY 204 A 204 A ? -1.6 VAL 167 A 167 A ? -0.1 
169 GLU 169 A 169 A ? GLY 170 A 170 A ? -0.3 PRO 203 A 203 A ? -0.2 ARG 168 A 168 A ? -0.3 GLY 171 A 171 A ? -0.1 
170 GLY 170 A 170 A ? VAL 167 A 167 A ? -1.7 GLN 202 A 202 A ? -0.2 GLU 169 A 169 A ? -0.3 GLN 202 A 202 A ? -0.2 
171 GLY 171 A 171 A ? GLY 201 A 201 A ? -1.6 GLU 169 A 169 A ? -0.1 ASP 173 A 173 A ? -0.3 GLN 202 A 202 A ? -0.1 
172 ALA 172 A 172 A ? VAL 167 A 167 A ? -0.2 GLN 202 A 202 A ? -0.1 VAL 167 A 167 A ? -0.8 THR 174 A 174 A ? -0.3 
173 ASP 173 A 173 A ? VAL 3   A 3   A ? -1.2 GLY 171 A 171 A ? -0.3 VAL 3   A 3   A ? -2.1 CYS 175 A 175 A ? -0.3 
174 THR 174 A 174 A ? ALA 172 A 172 A ? -0.3 ILE 2   A 2   A ? -0.3 GLN 176 A 176 A ? -0.2 ILE 2   A 2   A ? -0.2 
175 CYS 175 A 175 A ? ASP 173 A 173 A ? -0.3 ARG 125 A 125 A ? -0.2 ASP 178 A 178 A ? -1.7 GLY 124 A 124 A ? -0.1 
176 GLN 176 A 176 A ? GLY 177 A 177 A ? -0.2 THR 174 A 174 A ? -0.2 ARG 125 A 125 A ? -3.4 CYS 175 A 175 A ? -0.1 
177 GLY 177 A 177 A ? GLY 124 A 124 A ? -0.3 TYR 26  A 26  A ? -0.1 TRP 123 A 123 A ? -0.4 GLN 176 A 176 A ? -0.2 
178 ASP 178 A 178 A ? CYS 175 A 175 A ? -1.7 GLY 122 A 122 A ? -0.1 GLY 181 A 181 A ? -2.8 VAL 193 A 193 A ? -0.3 
179 SER 179 A 179 A ? GLY 180 A 180 A ? -0.3 TYR 26  A 26  A ? -0.2 SER 28  A 28  A ? -3.5 SER 194 A 194 A ? -0.2 
180 GLY 180 A 180 A ? VAL 193 A 193 A ? -3.0 GLY 181 A 181 A ? -0.3 SER 179 A 179 A ? -0.3 SER 194 A 194 A ? -0.1 
181 GLY 181 A 181 A ? ASP 178 A 178 A ? -2.8 PRO 182 A 182 A ? -0.1 VAL 193 A 193 A ? -2.7 GLY 180 A 180 A ? -0.3 
182 PRO 182 A 182 A ? ?   ?   ? ?   ? ? ?    ?   ?   ? ?   ? ? ?    THR 121 A 121 A ? -1.2 ILE 184 A 184 A ? -0.6 
183 LEU 183 A 183 A ? GLY 191 A 191 A ? -2.4 GLY 181 A 181 A ? -0.2 GLN 190 A 190 A ? -2.9 GLY 191 A 191 A ? -1.5 
184 ILE 184 A 184 A ? LEU 119 A 119 A ? -3.6 PRO 182 A 182 A ? -0.6 LEU 119 A 119 A ? -3.4 ASN 186 A 186 A ? -0.4 
185 CYS 185 A 185 A ? GLU 188 A 188 A ? -2.4 LEU 183 A 183 A ? -0.5 GLU 188 A 188 A ? -2.3 CYS 118 A 118 A ? -0.1 
186 ASN 186 A 186 A ? GLN 117 A 117 A ? -0.5 ILE 184 A 184 A ? -0.4 CYS 185 A 185 A ? -0.1 LEU 189 A 189 A ? -0.1 
187 GLU 187 A 187 A ? GLU 188 A 188 A ? -0.2 ILE 184 A 184 A ? -0.1 ASN 106 A 106 A ? -0.5 LEU 189 A 189 A ? -0.4 
188 GLU 188 A 188 A ? CYS 185 A 185 A ? -2.3 ILE 105 A 105 A ? -0.1 CYS 185 A 185 A ? -2.4 GLN 190 A 190 A ? -0.6 
189 LEU 189 A 189 A ? ASN 106 A 106 A ? -3.2 GLU 187 A 187 A ? -0.4 ALA 108 A 108 A ? -2.2 ILE 184 A 184 A ? -0.2 
190 GLN 190 A 190 A ? LEU 183 A 183 A ? -2.9 GLU 188 A 188 A ? -0.6 VAL 212 A 212 A ? -1.5 CYS 213 A 213 A ? -0.6 
191 GLY 191 A 191 A ? LEU 183 A 183 A ? -1.5 LYS 211 A 211 A ? -0.2 LEU 183 A 183 A ? -2.4 VAL 193 A 193 A ? -0.4 
192 ILE 192 A 192 A ? THR 210 A 210 A ? -1.3 GLN 190 A 190 A ? -0.3 THR 210 A 210 A ? -3.0 SER 194 A 194 A ? -0.2 
193 VAL 193 A 193 A ? GLY 181 A 181 A ? -2.7 GLY 191 A 191 A ? -0.4 GLY 180 A 180 A ? -3.0 TYR 209 A 209 A ? -0.2 
194 SER 194 A 194 A ? ILE 208 A 208 A ? -2.4 TRP 195 A 195 A ? -0.4 GLY 196 A 196 A ? -0.3 TYR 209 A 209 A ? -0.2 
195 TRP 195 A 195 A ? ILE 208 A 208 A ? -1.3 SER 179 A 179 A ? -0.0 ILE 208 A 208 A ? -3.0 SER 194 A 194 A ? -0.4 
196 GLY 196 A 196 A ? SER 194 A 194 A ? -0.3 GLY 207 A 207 A ? -0.2 GLY 207 A 207 A ? -0.1 CYS 200 A 200 A ? -0.1 
197 PRO 197 A 197 A ? ?   ?   ? ?   ? ? ?    ?   ?   ? ?   ? ? ?    GLY 201 A 201 A ? -0.1 ILE 208 A 208 A ? -0.0 
198 GLU 198 A 198 A ? VAL 199 A 199 A ? -0.2 CYS 200 A 200 A ? -0.1 CYS 200 A 200 A ? -0.6 GLN 176 A 176 A ? -0.2 
199 VAL 199 A 199 A ? CYS 175 A 175 A ? -0.1 SER 127 A 127 A ? -0.0 GLN 202 A 202 A ? -0.7 GLU 198 A 198 A ? -0.2 
200 CYS 200 A 200 A ? GLU 198 A 198 A ? -0.6 GLY 201 A 201 A ? -0.2 SER 128 A 128 A ? -0.2 CYS 175 A 175 A ? -0.1 
201 GLY 201 A 201 A ? LYS 205 A 205 A ? -0.3 GLN 202 A 202 A ? -0.3 GLY 171 A 171 A ? -1.6 CYS 200 A 200 A ? -0.2 
202 GLN 202 A 202 A ? VAL 199 A 199 A ? -0.7 LYS 205 A 205 A ? -0.3 LYS 205 A 205 A ? -2.0 GLY 201 A 201 A ? -0.3 
203 PRO 203 A 203 A ? ?   ?   ? ?   ? ? ?    ?   ?   ? ?   ? ? ?    GLU 169 A 169 A ? -0.2 ARG 168 A 168 A ? -0.2 
204 GLY 204 A 204 A ? ARG 168 A 168 A ? -1.6 VAL 167 A 167 A ? -0.6 ARG 168 A 168 A ? -0.1 GLU 169 A 169 A ? -0.1 
205 LYS 205 A 205 A ? GLN 202 A 202 A ? -2.0 VAL 167 A 167 A ? -0.3 GLY 201 A 201 A ? -0.3 GLN 202 A 202 A ? -0.3 
206 PRO 206 A 206 A ? ?   ?   ? ?   ? ? ?    ?   ?   ? ?   ? ? ?    GLY 166 A 166 A ? -0.2 ILE 208 A 208 A ? -0.2 
207 GLY 207 A 207 A ? ALA 165 A 165 A ? -2.4 GLY 196 A 196 A ? -0.1 ALA 165 A 165 A ? -2.0 TYR 209 A 209 A ? -0.5 
208 ILE 208 A 208 A ? TRP 195 A 195 A ? -3.0 CYS 164 A 164 A ? -0.2 SER 194 A 194 A ? -2.4 TRP 195 A 195 A ? -1.3 
209 TYR 209 A 209 A ? LEU 163 A 163 A ? -2.8 GLY 207 A 207 A ? -0.5 LEU 163 A 163 A ? -2.3 LYS 211 A 211 A ? -0.5 
210 THR 210 A 210 A ? ILE 192 A 192 A ? -3.0 ILE 208 A 208 A ? -0.3 ILE 192 A 192 A ? -1.3 VAL 212 A 212 A ? -1.1 
211 LYS 211 A 211 A ? ASN 161 A 161 A ? -2.6 TYR 209 A 209 A ? -0.5 ASN 214 A 214 A ? -1.4 GLY 191 A 191 A ? -0.2 
212 VAL 212 A 212 A ? GLN 190 A 190 A ? -1.5 THR 210 A 210 A ? -1.1 TYR 215 A 215 A ? -2.9 VAL 216 A 216 A ? -0.2 
213 CYS 213 A 213 A ? GLN 190 A 190 A ? -0.6 ASN 214 A 214 A ? -0.3 VAL 216 A 216 A ? -0.6 VAL 212 A 212 A ? -0.3 
214 ASN 214 A 214 A ? LYS 211 A 211 A ? -1.4 TYR 215 A 215 A ? -0.2 CYS 213 A 213 A ? -0.3 VAL 212 A 212 A ? -0.2 
215 TYR 215 A 215 A ? VAL 212 A 212 A ? -2.9 LYS 211 A 211 A ? -0.1 ILE 219 A 219 A ? -2.8 ASN 214 A 214 A ? -0.2 
216 VAL 216 A 216 A ? CYS 213 A 213 A ? -0.6 GLY 217 A 217 A ? -0.2 ARG 220 A 220 A ? -2.4 GLU 221 A 221 A ? -0.2 
217 GLY 217 A 217 A ? CYS 213 A 213 A ? -0.2 TRP 218 A 218 A ? -0.2 GLU 221 A 221 A ? -2.2 VAL 216 A 216 A ? -0.2 
218 TRP 218 A 218 A ? ARG 220 A 220 A ? -0.2 ILE 219 A 219 A ? -0.2 VAL 222 A 222 A ? -2.3 VAL 216 A 216 A ? -0.2 
219 ILE 219 A 219 A ? TYR 215 A 215 A ? -2.8 ARG 220 A 220 A ? -0.2 ILE 223 A 223 A ? -2.2 GLN 224 A 224 A ? -0.2 
220 ARG 220 A 220 A ? VAL 216 A 216 A ? -2.4 GLU 221 A 221 A ? -0.2 GLN 224 A 224 A ? -2.2 ILE 219 A 219 A ? -0.2 
221 GLU 221 A 221 A ? GLY 217 A 217 A ? -2.2 VAL 216 A 216 A ? -0.2 ARG 225 A 225 A ? -1.6 ARG 220 A 220 A ? -0.2 
222 VAL 222 A 222 A ? TRP 218 A 218 A ? -2.3 ILE 223 A 223 A ? -0.2 GLY 226 A 226 A ? -1.0 ARG 220 A 220 A ? -0.2 
223 ILE 223 A 223 A ? ILE 219 A 219 A ? -2.2 GLN 224 A 224 A ? -0.2 GLY 226 A 226 A ? -0.3 GLU 221 A 221 A ? -0.2 
224 GLN 224 A 224 A ? ARG 220 A 220 A ? -2.2 ARG 225 A 225 A ? -0.2 ILE 223 A 223 A ? -0.2 VAL 222 A 222 A ? -0.2 
225 ARG 225 A 225 A ? GLU 221 A 221 A ? -1.6 ARG 220 A 220 A ? -0.2 GLN 224 A 224 A ? -0.2 ILE 223 A 223 A ? -0.2 
226 GLY 226 A 226 A ? VAL 222 A 222 A ? -1.0 ILE 223 A 223 A ? -0.3 ?   ?   ? ?   ? ? ?    ?   ?   ? ?   ? ? ?    
# 
loop_
_dssp_statistics_histogram.entry_id 
_dssp_statistics_histogram.type 
_dssp_statistics_histogram.1 
_dssp_statistics_histogram.2 
_dssp_statistics_histogram.3 
_dssp_statistics_histogram.4 
_dssp_statistics_histogram.5 
_dssp_statistics_histogram.6 
_dssp_statistics_histogram.7 
_dssp_statistics_histogram.8 
_dssp_statistics_histogram.9 
_dssp_statistics_histogram.10 
_dssp_statistics_histogram.11 
_dssp_statistics_histogram.12 
_dssp_statistics_histogram.13 
_dssp_statistics_histogram.14 
_dssp_statistics_histogram.15 
_dssp_statistics_histogram.16 
_dssp_statistics_histogram.17 
_dssp_statistics_histogram.18 
_dssp_statistics_histogram.19 
_dssp_statistics_histogram.20 
_dssp_statistics_histogram.21 
_dssp_statistics_histogram.22 
_dssp_statistics_histogram.23 
_dssp_statistics_histogram.24 
_dssp_statistics_histogram.25 
_dssp_statistics_histogram.26 
_dssp_statistics_histogram.27 
_dssp_statistics_histogram.28 
_dssp_statistics_histogram.29 
_dssp_statistics_histogram.30 
Laag_TKL3 residues_per_alpha_helix        0 0 0 0 0 0 1 0 0 1 0 0 0 0 0 0 0 0 0 0 0 0 0 0 0 0 0 0 0 0 
Laag_TKL3 parallel_bridges_per_ladder     1 0 0 0 0 0 0 0 0 0 0 0 0 0 0 0 0 0 0 0 0 0 0 0 0 0 0 0 0 0 
Laag_TKL3 antiparallel_bridges_per_ladder 3 4 0 6 1 2 0 0 0 0 0 0 0 0 0 0 0 0 0 0 0 0 0 0 0 0 0 0 0 0 
Laag_TKL3 ladders_per_sheet               0 0 0 0 0 1 0 1 0 0 0 0 0 0 0 0 0 0 0 0 0 0 0 0 0 0 0 0 0 0 
# 
loop_
_dssp_statistics_hbond.entry_id 
_dssp_statistics_hbond.type 
_dssp_statistics_hbond.count 
_dssp_statistics_hbond.count_per_100 
Laag_TKL3 O(I)-->H-N(J)          146 64.6 
Laag_TKL3 'PARALLEL BRIDGES'     2   0.9  
Laag_TKL3 'ANTIPARALLEL BRIDGES' 70  31.0 
Laag_TKL3 O(I)-->H-N(I-5)        2   0.9  
Laag_TKL3 O(I)-->H-N(I-4)        1   0.4  
Laag_TKL3 O(I)-->H-N(I-3)        5   2.2  
Laag_TKL3 O(I)-->H-N(I-2)        0   0.0  
Laag_TKL3 O(I)-->H-N(I-1)        0   0.0  
Laag_TKL3 O(I)-->H-N(I+0)        0   0.0  
Laag_TKL3 O(I)-->H-N(I+1)        0   0.0  
Laag_TKL3 O(I)-->H-N(I+2)        20  8.8  
Laag_TKL3 O(I)-->H-N(I+3)        24  10.6 
Laag_TKL3 O(I)-->H-N(I+4)        15  6.6  
Laag_TKL3 O(I)-->H-N(I+5)        0   0.0  
# 
_dssp_statistics.entry_id                       Laag_TKL3 
_dssp_statistics.nr_of_residues                 226 
_dssp_statistics.nr_of_chains                   1 
_dssp_statistics.nr_of_ss_bridges_total         0 
_dssp_statistics.nr_of_ss_bridges_intra_chain   0 
_dssp_statistics.nr_of_ss_bridges_inter_chain   0 
# 
loop_
_chem_comp.id 
_chem_comp.type 
_chem_comp.mon_nstd_flag 
_chem_comp.name 
_chem_comp.formula 
_chem_comp.formula_weight 
ALA 'L-PEPTIDE LINKING' y ALANINE         'C3 H7 N O2'     89.093 
ARG 'L-PEPTIDE LINKING' y ARGININE        'C6 H15 N4 O2'  175.209 
ASN 'L-PEPTIDE LINKING' y ASPARAGINE      'C4 H8 N2 O3'   132.118 
ASP 'L-PEPTIDE LINKING' y 'ASPARTIC ACID' 'C4 H7 N O4'    133.103 
CYS 'L-PEPTIDE LINKING' y CYSTEINE        'C3 H7 N O2 S'  121.158 
GLN 'L-PEPTIDE LINKING' y GLUTAMINE       'C5 H10 N2 O3'  146.144 
GLU 'L-PEPTIDE LINKING' y 'GLUTAMIC ACID' 'C5 H9 N O4'    147.129 
GLY 'PEPTIDE LINKING'   y GLYCINE         'C2 H5 N O2'     75.067 
HIS 'L-PEPTIDE LINKING' y HISTIDINE       'C6 H10 N3 O2'  156.162 
ILE 'L-PEPTIDE LINKING' y ISOLEUCINE      'C6 H13 N O2'   131.173 
LEU 'L-PEPTIDE LINKING' y LEUCINE         'C6 H13 N O2'   131.173 
LYS 'L-PEPTIDE LINKING' y LYSINE          'C6 H15 N2 O2'  147.195 
MET 'L-PEPTIDE LINKING' y METHIONINE      'C5 H11 N O2 S' 149.211 
PHE 'L-PEPTIDE LINKING' y PHENYLALANINE   'C9 H11 N O2'   165.189 
PRO 'L-PEPTIDE LINKING' y PROLINE         'C5 H9 N O2'     115.13 
SER 'L-PEPTIDE LINKING' y SERINE          'C3 H7 N O3'    105.093 
THR 'L-PEPTIDE LINKING' y THREONINE       'C4 H9 N O3'    119.119 
TRP 'L-PEPTIDE LINKING' y TRYPTOPHAN      'C11 H12 N2 O2' 204.225 
TYR 'L-PEPTIDE LINKING' y TYROSINE        'C9 H11 N O3'   181.189 
VAL 'L-PEPTIDE LINKING' y VALINE          'C5 H11 N O2'   117.146 
# 
loop_
_atom_type.symbol 
N 
C 
O 
S 
# 
loop_
_entity_poly_seq.entity_id 
_entity_poly_seq.num 
_entity_poly_seq.mon_id 
_entity_poly_seq.hetero 
1   1 ARG n 
1   2 ILE n 
1   3 VAL n 
1   4 GLY n 
1   5 GLY n 
1   6 THR n 
1   7 ALA n 
1   8 CYS n 
1   9 MET n 
1  10 LYS n 
1  11 GLY n 
1  12 PHE n 
1  13 GLN n 
1  14 PRO n 
1  15 TRP n 
1  16 HIS n 
1  17 ALA n 
1  18 ALA n 
1  19 ILE n 
1  20 TYR n 
1  21 ASP n 
1  22 MET n 
1  23 ASN n 
1  24 ARG n 
1  25 PHE n 
1  26 TYR n 
1  27 CYS n 
1  28 SER n 
1  29 GLY n 
1  30 ALA n 
1  31 LEU n 
1  32 VAL n 
1  33 THR n 
1  34 MET n 
1  35 GLU n 
1  36 TRP n 
1  37 VAL n 
1  38 LEU n 
1  39 THR n 
1  40 ALA n 
1  41 ALA n 
1  42 HIS n 
1  43 CYS n 
1  44 ARG n 
1  45 LEU n 
1  46 PRO n 
1  47 THR n 
1  48 THR n 
1  49 TYR n 
1  50 VAL n 
1  51 ARG n 
1  52 LEU n 
1  53 GLY n 
1  54 VAL n 
1  55 HIS n 
1  56 ASN n 
1  57 MET n 
1  58 MET n 
1  59 ARG n 
1  60 MET n 
1  61 GLU n 
1  62 ASP n 
1  63 SER n 
1  64 VAL n 
1  65 GLN n 
1  66 GLN n 
1  67 LYS n 
1  68 ARG n 
1  69 ALA n 
1  70 VAL n 
1  71 ARG n 
1  72 LEU n 
1  73 VAL n 
1  74 PRO n 
1  75 HIS n 
1  76 PRO n 
1  77 ASN n 
1  78 TYR n 
1  79 ASP n 
1  80 SER n 
1  81 VAL n 
1  82 SER n 
1  83 LYS n 
1  84 ASP n 
1  85 ASN n 
1  86 ASP n 
1  87 ILE n 
1  88 MET n 
1  89 LEU n 
1  90 ILE n 
1  91 ARG n 
1  92 LEU n 
1  93 SER n 
1  94 SER n 
1  95 PRO n 
1  96 ALA n 
1  97 VAL n 
1  98 ILE n 
1  99 THR n 
1 100 ASP n 
1 101 SER n 
1 102 VAL n 
1 103 GLN n 
1 104 PRO n 
1 105 ILE n 
1 106 ASN n 
1 107 VAL n 
1 108 ALA n 
1 109 SER n 
1 110 GLN n 
1 111 CYS n 
1 112 VAL n 
1 113 ALA n 
1 114 PRO n 
1 115 GLY n 
1 116 THR n 
1 117 GLN n 
1 118 CYS n 
1 119 LEU n 
1 120 VAL n 
1 121 THR n 
1 122 GLY n 
1 123 TRP n 
1 124 GLY n 
1 125 ARG n 
1 126 THR n 
1 127 SER n 
1 128 SER n 
1 129 SER n 
1 130 ARG n 
1 131 PRO n 
1 132 SER n 
1 133 ILE n 
1 134 PRO n 
1 135 GLU n 
1 136 GLU n 
1 137 LEU n 
1 138 GLN n 
1 139 CYS n 
1 140 ILE n 
1 141 TYR n 
1 142 LEU n 
1 143 PRO n 
1 144 ILE n 
1 145 ILE n 
1 146 THR n 
1 147 GLN n 
1 148 ARG n 
1 149 GLU n 
1 150 CYS n 
1 151 GLU n 
1 152 ALA n 
1 153 VAL n 
1 154 TYR n 
1 155 PRO n 
1 156 ASP n 
1 157 ALA n 
1 158 ILE n 
1 159 THR n 
1 160 GLU n 
1 161 ASN n 
1 162 MET n 
1 163 LEU n 
1 164 CYS n 
1 165 ALA n 
1 166 GLY n 
1 167 VAL n 
1 168 ARG n 
1 169 GLU n 
1 170 GLY n 
1 171 GLY n 
1 172 ALA n 
1 173 ASP n 
1 174 THR n 
1 175 CYS n 
1 176 GLN n 
1 177 GLY n 
1 178 ASP n 
1 179 SER n 
1 180 GLY n 
1 181 GLY n 
1 182 PRO n 
1 183 LEU n 
1 184 ILE n 
1 185 CYS n 
1 186 ASN n 
1 187 GLU n 
1 188 GLU n 
1 189 LEU n 
1 190 GLN n 
1 191 GLY n 
1 192 ILE n 
1 193 VAL n 
1 194 SER n 
1 195 TRP n 
1 196 GLY n 
1 197 PRO n 
1 198 GLU n 
1 199 VAL n 
1 200 CYS n 
1 201 GLY n 
1 202 GLN n 
1 203 PRO n 
1 204 GLY n 
1 205 LYS n 
1 206 PRO n 
1 207 GLY n 
1 208 ILE n 
1 209 TYR n 
1 210 THR n 
1 211 LYS n 
1 212 VAL n 
1 213 CYS n 
1 214 ASN n 
1 215 TYR n 
1 216 VAL n 
1 217 GLY n 
1 218 TRP n 
1 219 ILE n 
1 220 ARG n 
1 221 GLU n 
1 222 VAL n 
1 223 ILE n 
1 224 GLN n 
1 225 ARG n 
1 226 GLY n 
# 
loop_
_pdbx_poly_seq_scheme.asym_id 
_pdbx_poly_seq_scheme.entity_id 
_pdbx_poly_seq_scheme.seq_id 
_pdbx_poly_seq_scheme.mon_id 
_pdbx_poly_seq_scheme.ndb_seq_num 
_pdbx_poly_seq_scheme.pdb_seq_num 
_pdbx_poly_seq_scheme.auth_seq_num 
_pdbx_poly_seq_scheme.pdb_mon_id 
_pdbx_poly_seq_scheme.auth_mon_id 
_pdbx_poly_seq_scheme.pdb_strand_id 
_pdbx_poly_seq_scheme.pdb_ins_code 
_pdbx_poly_seq_scheme.hetero 
A 1   1 ARG   1 1   1   ARG ARG A ? n 
A 1   2 ILE   2 2   2   ILE ILE A ? n 
A 1   3 VAL   3 3   3   VAL VAL A ? n 
A 1   4 GLY   4 4   4   GLY GLY A ? n 
A 1   5 GLY   5 5   5   GLY GLY A ? n 
A 1   6 THR   6 6   6   THR THR A ? n 
A 1   7 ALA   7 7   7   ALA ALA A ? n 
A 1   8 CYS   8 8   8   CYS CYS A ? n 
A 1   9 MET   9 9   9   MET MET A ? n 
A 1  10 LYS  10 10  10  LYS LYS A ? n 
A 1  11 GLY  11 11  11  GLY GLY A ? n 
A 1  12 PHE  12 12  12  PHE PHE A ? n 
A 1  13 GLN  13 13  13  GLN GLN A ? n 
A 1  14 PRO  14 14  14  PRO PRO A ? n 
A 1  15 TRP  15 15  15  TRP TRP A ? n 
A 1  16 HIS  16 16  16  HIS HIS A ? n 
A 1  17 ALA  17 17  17  ALA ALA A ? n 
A 1  18 ALA  18 18  18  ALA ALA A ? n 
A 1  19 ILE  19 19  19  ILE ILE A ? n 
A 1  20 TYR  20 20  20  TYR TYR A ? n 
A 1  21 ASP  21 21  21  ASP ASP A ? n 
A 1  22 MET  22 22  22  MET MET A ? n 
A 1  23 ASN  23 23  23  ASN ASN A ? n 
A 1  24 ARG  24 24  24  ARG ARG A ? n 
A 1  25 PHE  25 25  25  PHE PHE A ? n 
A 1  26 TYR  26 26  26  TYR TYR A ? n 
A 1  27 CYS  27 27  27  CYS CYS A ? n 
A 1  28 SER  28 28  28  SER SER A ? n 
A 1  29 GLY  29 29  29  GLY GLY A ? n 
A 1  30 ALA  30 30  30  ALA ALA A ? n 
A 1  31 LEU  31 31  31  LEU LEU A ? n 
A 1  32 VAL  32 32  32  VAL VAL A ? n 
A 1  33 THR  33 33  33  THR THR A ? n 
A 1  34 MET  34 34  34  MET MET A ? n 
A 1  35 GLU  35 35  35  GLU GLU A ? n 
A 1  36 TRP  36 36  36  TRP TRP A ? n 
A 1  37 VAL  37 37  37  VAL VAL A ? n 
A 1  38 LEU  38 38  38  LEU LEU A ? n 
A 1  39 THR  39 39  39  THR THR A ? n 
A 1  40 ALA  40 40  40  ALA ALA A ? n 
A 1  41 ALA  41 41  41  ALA ALA A ? n 
A 1  42 HIS  42 42  42  HIS HIS A ? n 
A 1  43 CYS  43 43  43  CYS CYS A ? n 
A 1  44 ARG  44 44  44  ARG ARG A ? n 
A 1  45 LEU  45 45  45  LEU LEU A ? n 
A 1  46 PRO  46 46  46  PRO PRO A ? n 
A 1  47 THR  47 47  47  THR THR A ? n 
A 1  48 THR  48 48  48  THR THR A ? n 
A 1  49 TYR  49 49  49  TYR TYR A ? n 
A 1  50 VAL  50 50  50  VAL VAL A ? n 
A 1  51 ARG  51 51  51  ARG ARG A ? n 
A 1  52 LEU  52 52  52  LEU LEU A ? n 
A 1  53 GLY  53 53  53  GLY GLY A ? n 
A 1  54 VAL  54 54  54  VAL VAL A ? n 
A 1  55 HIS  55 55  55  HIS HIS A ? n 
A 1  56 ASN  56 56  56  ASN ASN A ? n 
A 1  57 MET  57 57  57  MET MET A ? n 
A 1  58 MET  58 58  58  MET MET A ? n 
A 1  59 ARG  59 59  59  ARG ARG A ? n 
A 1  60 MET  60 60  60  MET MET A ? n 
A 1  61 GLU  61 61  61  GLU GLU A ? n 
A 1  62 ASP  62 62  62  ASP ASP A ? n 
A 1  63 SER  63 63  63  SER SER A ? n 
A 1  64 VAL  64 64  64  VAL VAL A ? n 
A 1  65 GLN  65 65  65  GLN GLN A ? n 
A 1  66 GLN  66 66  66  GLN GLN A ? n 
A 1  67 LYS  67 67  67  LYS LYS A ? n 
A 1  68 ARG  68 68  68  ARG ARG A ? n 
A 1  69 ALA  69 69  69  ALA ALA A ? n 
A 1  70 VAL  70 70  70  VAL VAL A ? n 
A 1  71 ARG  71 71  71  ARG ARG A ? n 
A 1  72 LEU  72 72  72  LEU LEU A ? n 
A 1  73 VAL  73 73  73  VAL VAL A ? n 
A 1  74 PRO  74 74  74  PRO PRO A ? n 
A 1  75 HIS  75 75  75  HIS HIS A ? n 
A 1  76 PRO  76 76  76  PRO PRO A ? n 
A 1  77 ASN  77 77  77  ASN ASN A ? n 
A 1  78 TYR  78 78  78  TYR TYR A ? n 
A 1  79 ASP  79 79  79  ASP ASP A ? n 
A 1  80 SER  80 80  80  SER SER A ? n 
A 1  81 VAL  81 81  81  VAL VAL A ? n 
A 1  82 SER  82 82  82  SER SER A ? n 
A 1  83 LYS  83 83  83  LYS LYS A ? n 
A 1  84 ASP  84 84  84  ASP ASP A ? n 
A 1  85 ASN  85 85  85  ASN ASN A ? n 
A 1  86 ASP  86 86  86  ASP ASP A ? n 
A 1  87 ILE  87 87  87  ILE ILE A ? n 
A 1  88 MET  88 88  88  MET MET A ? n 
A 1  89 LEU  89 89  89  LEU LEU A ? n 
A 1  90 ILE  90 90  90  ILE ILE A ? n 
A 1  91 ARG  91 91  91  ARG ARG A ? n 
A 1  92 LEU  92 92  92  LEU LEU A ? n 
A 1  93 SER  93 93  93  SER SER A ? n 
A 1  94 SER  94 94  94  SER SER A ? n 
A 1  95 PRO  95 95  95  PRO PRO A ? n 
A 1  96 ALA  96 96  96  ALA ALA A ? n 
A 1  97 VAL  97 97  97  VAL VAL A ? n 
A 1  98 ILE  98 98  98  ILE ILE A ? n 
A 1  99 THR  99 99  99  THR THR A ? n 
A 1 100 ASP 100 100 100 ASP ASP A ? n 
A 1 101 SER 101 101 101 SER SER A ? n 
A 1 102 VAL 102 102 102 VAL VAL A ? n 
A 1 103 GLN 103 103 103 GLN GLN A ? n 
A 1 104 PRO 104 104 104 PRO PRO A ? n 
A 1 105 ILE 105 105 105 ILE ILE A ? n 
A 1 106 ASN 106 106 106 ASN ASN A ? n 
A 1 107 VAL 107 107 107 VAL VAL A ? n 
A 1 108 ALA 108 108 108 ALA ALA A ? n 
A 1 109 SER 109 109 109 SER SER A ? n 
A 1 110 GLN 110 110 110 GLN GLN A ? n 
A 1 111 CYS 111 111 111 CYS CYS A ? n 
A 1 112 VAL 112 112 112 VAL VAL A ? n 
A 1 113 ALA 113 113 113 ALA ALA A ? n 
A 1 114 PRO 114 114 114 PRO PRO A ? n 
A 1 115 GLY 115 115 115 GLY GLY A ? n 
A 1 116 THR 116 116 116 THR THR A ? n 
A 1 117 GLN 117 117 117 GLN GLN A ? n 
A 1 118 CYS 118 118 118 CYS CYS A ? n 
A 1 119 LEU 119 119 119 LEU LEU A ? n 
A 1 120 VAL 120 120 120 VAL VAL A ? n 
A 1 121 THR 121 121 121 THR THR A ? n 
A 1 122 GLY 122 122 122 GLY GLY A ? n 
A 1 123 TRP 123 123 123 TRP TRP A ? n 
A 1 124 GLY 124 124 124 GLY GLY A ? n 
A 1 125 ARG 125 125 125 ARG ARG A ? n 
A 1 126 THR 126 126 126 THR THR A ? n 
A 1 127 SER 127 127 127 SER SER A ? n 
A 1 128 SER 128 128 128 SER SER A ? n 
A 1 129 SER 129 129 129 SER SER A ? n 
A 1 130 ARG 130 130 130 ARG ARG A ? n 
A 1 131 PRO 131 131 131 PRO PRO A ? n 
A 1 132 SER 132 132 132 SER SER A ? n 
A 1 133 ILE 133 133 133 ILE ILE A ? n 
A 1 134 PRO 134 134 134 PRO PRO A ? n 
A 1 135 GLU 135 135 135 GLU GLU A ? n 
A 1 136 GLU 136 136 136 GLU GLU A ? n 
A 1 137 LEU 137 137 137 LEU LEU A ? n 
A 1 138 GLN 138 138 138 GLN GLN A ? n 
A 1 139 CYS 139 139 139 CYS CYS A ? n 
A 1 140 ILE 140 140 140 ILE ILE A ? n 
A 1 141 TYR 141 141 141 TYR TYR A ? n 
A 1 142 LEU 142 142 142 LEU LEU A ? n 
A 1 143 PRO 143 143 143 PRO PRO A ? n 
A 1 144 ILE 144 144 144 ILE ILE A ? n 
A 1 145 ILE 145 145 145 ILE ILE A ? n 
A 1 146 THR 146 146 146 THR THR A ? n 
A 1 147 GLN 147 147 147 GLN GLN A ? n 
A 1 148 ARG 148 148 148 ARG ARG A ? n 
A 1 149 GLU 149 149 149 GLU GLU A ? n 
A 1 150 CYS 150 150 150 CYS CYS A ? n 
A 1 151 GLU 151 151 151 GLU GLU A ? n 
A 1 152 ALA 152 152 152 ALA ALA A ? n 
A 1 153 VAL 153 153 153 VAL VAL A ? n 
A 1 154 TYR 154 154 154 TYR TYR A ? n 
A 1 155 PRO 155 155 155 PRO PRO A ? n 
A 1 156 ASP 156 156 156 ASP ASP A ? n 
A 1 157 ALA 157 157 157 ALA ALA A ? n 
A 1 158 ILE 158 158 158 ILE ILE A ? n 
A 1 159 THR 159 159 159 THR THR A ? n 
A 1 160 GLU 160 160 160 GLU GLU A ? n 
A 1 161 ASN 161 161 161 ASN ASN A ? n 
A 1 162 MET 162 162 162 MET MET A ? n 
A 1 163 LEU 163 163 163 LEU LEU A ? n 
A 1 164 CYS 164 164 164 CYS CYS A ? n 
A 1 165 ALA 165 165 165 ALA ALA A ? n 
A 1 166 GLY 166 166 166 GLY GLY A ? n 
A 1 167 VAL 167 167 167 VAL VAL A ? n 
A 1 168 ARG 168 168 168 ARG ARG A ? n 
A 1 169 GLU 169 169 169 GLU GLU A ? n 
A 1 170 GLY 170 170 170 GLY GLY A ? n 
A 1 171 GLY 171 171 171 GLY GLY A ? n 
A 1 172 ALA 172 172 172 ALA ALA A ? n 
A 1 173 ASP 173 173 173 ASP ASP A ? n 
A 1 174 THR 174 174 174 THR THR A ? n 
A 1 175 CYS 175 175 175 CYS CYS A ? n 
A 1 176 GLN 176 176 176 GLN GLN A ? n 
A 1 177 GLY 177 177 177 GLY GLY A ? n 
A 1 178 ASP 178 178 178 ASP ASP A ? n 
A 1 179 SER 179 179 179 SER SER A ? n 
A 1 180 GLY 180 180 180 GLY GLY A ? n 
A 1 181 GLY 181 181 181 GLY GLY A ? n 
A 1 182 PRO 182 182 182 PRO PRO A ? n 
A 1 183 LEU 183 183 183 LEU LEU A ? n 
A 1 184 ILE 184 184 184 ILE ILE A ? n 
A 1 185 CYS 185 185 185 CYS CYS A ? n 
A 1 186 ASN 186 186 186 ASN ASN A ? n 
A 1 187 GLU 187 187 187 GLU GLU A ? n 
A 1 188 GLU 188 188 188 GLU GLU A ? n 
A 1 189 LEU 189 189 189 LEU LEU A ? n 
A 1 190 GLN 190 190 190 GLN GLN A ? n 
A 1 191 GLY 191 191 191 GLY GLY A ? n 
A 1 192 ILE 192 192 192 ILE ILE A ? n 
A 1 193 VAL 193 193 193 VAL VAL A ? n 
A 1 194 SER 194 194 194 SER SER A ? n 
A 1 195 TRP 195 195 195 TRP TRP A ? n 
A 1 196 GLY 196 196 196 GLY GLY A ? n 
A 1 197 PRO 197 197 197 PRO PRO A ? n 
A 1 198 GLU 198 198 198 GLU GLU A ? n 
A 1 199 VAL 199 199 199 VAL VAL A ? n 
A 1 200 CYS 200 200 200 CYS CYS A ? n 
A 1 201 GLY 201 201 201 GLY GLY A ? n 
A 1 202 GLN 202 202 202 GLN GLN A ? n 
A 1 203 PRO 203 203 203 PRO PRO A ? n 
A 1 204 GLY 204 204 204 GLY GLY A ? n 
A 1 205 LYS 205 205 205 LYS LYS A ? n 
A 1 206 PRO 206 206 206 PRO PRO A ? n 
A 1 207 GLY 207 207 207 GLY GLY A ? n 
A 1 208 ILE 208 208 208 ILE ILE A ? n 
A 1 209 TYR 209 209 209 TYR TYR A ? n 
A 1 210 THR 210 210 210 THR THR A ? n 
A 1 211 LYS 211 211 211 LYS LYS A ? n 
A 1 212 VAL 212 212 212 VAL VAL A ? n 
A 1 213 CYS 213 213 213 CYS CYS A ? n 
A 1 214 ASN 214 214 214 ASN ASN A ? n 
A 1 215 TYR 215 215 215 TYR TYR A ? n 
A 1 216 VAL 216 216 216 VAL VAL A ? n 
A 1 217 GLY 217 217 217 GLY GLY A ? n 
A 1 218 TRP 218 218 218 TRP TRP A ? n 
A 1 219 ILE 219 219 219 ILE ILE A ? n 
A 1 220 ARG 220 220 220 ARG ARG A ? n 
A 1 221 GLU 221 221 221 GLU GLU A ? n 
A 1 222 VAL 222 222 222 VAL VAL A ? n 
A 1 223 ILE 223 223 223 ILE ILE A ? n 
A 1 224 GLN 224 224 224 GLN GLN A ? n 
A 1 225 ARG 225 225 225 ARG ARG A ? n 
A 1 226 GLY 226 226 226 GLY GLY A ? n 
# 
loop_
_atom_site.group_PDB 
_atom_site.id 
_atom_site.type_symbol 
_atom_site.label_atom_id 
_atom_site.label_alt_id 
_atom_site.label_comp_id 
_atom_site.label_asym_id 
_atom_site.label_entity_id 
_atom_site.label_seq_id 
_atom_site.pdbx_PDB_ins_code 
_atom_site.Cartn_x 
_atom_site.Cartn_y 
_atom_site.Cartn_z 
_atom_site.occupancy 
_atom_site.B_iso_or_equiv 
_atom_site.pdbx_formal_charge 
_atom_site.auth_seq_id 
_atom_site.auth_comp_id 
_atom_site.auth_asym_id 
_atom_site.auth_atom_id 
_atom_site.pdbx_PDB_model_num 
ATOM 1    N N   ? ARG A 1   1 ?   3.312   3.999 -14.106 1.000 45.450 ? 1   ARG A N   1 
ATOM 2    C CA  ? ARG A 1   1 ?   3.763   2.713 -14.626 1.000 45.450 ? 1   ARG A CA  1 
ATOM 3    C C   ? ARG A 1   1 ?   4.548   1.940 -13.571 1.000 45.450 ? 1   ARG A C   1 
ATOM 4    C CB  ? ARG A 1   1 ?   4.622   2.911 -15.877 1.000 45.450 ? 1   ARG A CB  1 
ATOM 5    O O   ? ARG A 1   1 ?   5.340   2.523 -12.828 1.000 45.450 ? 1   ARG A O   1 
ATOM 6    C CG  ? ARG A 1   1 ?   5.011   1.614 -16.569 1.000 45.450 ? 1   ARG A CG  1 
ATOM 7    C CD  ? ARG A 1   1 ?   5.777   1.871 -17.859 1.000 45.450 ? 1   ARG A CD  1 
ATOM 8    N NE  ? ARG A 1   1 ?   6.304   0.634 -18.429 1.000 45.450 ? 1   ARG A NE  1 
ATOM 9    N NH1 ? ARG A 1   1 ?   6.496   1.461 -20.577 1.000 45.450 ? 1   ARG A NH1 1 
ATOM 10   N NH2 ? ARG A 1   1 ?   7.104  -0.701 -20.118 1.000 45.450 ? 1   ARG A NH2 1 
ATOM 11   C CZ  ? ARG A 1   1 ?   6.634   0.468 -19.706 1.000 45.450 ? 1   ARG A CZ  1 
ATOM 12   N N   ? ILE A 1   2 ?   4.048   0.673 -13.341 1.000 55.130 ? 2   ILE A N   1 
ATOM 13   C CA  ? ILE A 1   2 ?   4.922  -0.308 -12.707 1.000 55.130 ? 2   ILE A CA  1 
ATOM 14   C C   ? ILE A 1   2 ?   6.064  -0.670 -13.654 1.000 55.130 ? 2   ILE A C   1 
ATOM 15   C CB  ? ILE A 1   2 ?   4.143  -1.578 -12.297 1.000 55.130 ? 2   ILE A CB  1 
ATOM 16   O O   ? ILE A 1   2 ?   5.829  -1.148 -14.766 1.000 55.130 ? 2   ILE A O   1 
ATOM 17   C CG1 ? ILE A 1   2 ?   3.035  -1.225 -11.299 1.000 55.130 ? 2   ILE A CG1 1 
ATOM 18   C CG2 ? ILE A 1   2 ?   5.092  -2.629 -11.713 1.000 55.130 ? 2   ILE A CG2 1 
ATOM 19   C CD1 ? ILE A 1   2 ?   2.200  -2.418 -10.854 1.000 55.130 ? 2   ILE A CD1 1 
ATOM 20   N N   ? VAL A 1   3 ?   7.163  -0.034 -13.557 1.000 60.160 ? 3   VAL A N   1 
ATOM 21   C CA  ? VAL A 1   3 ?   8.312  -0.415 -14.370 1.000 60.160 ? 3   VAL A CA  1 
ATOM 22   C C   ? VAL A 1   3 ?   8.457  -1.935 -14.381 1.000 60.160 ? 3   VAL A C   1 
ATOM 23   C CB  ? VAL A 1   3 ?   9.614   0.241 -13.856 1.000 60.160 ? 3   VAL A CB  1 
ATOM 24   O O   ? VAL A 1   3 ?   8.507  -2.568 -13.324 1.000 60.160 ? 3   VAL A O   1 
ATOM 25   C CG1 ? VAL A 1   3 ?  10.808  -0.194 -14.703 1.000 60.160 ? 3   VAL A CG1 1 
ATOM 26   C CG2 ? VAL A 1   3 ?   9.480   1.763 -13.857 1.000 60.160 ? 3   VAL A CG2 1 
ATOM 27   N N   ? GLY A 1   4 ?   8.269  -2.501 -15.730 1.000 65.010 ? 4   GLY A N   1 
ATOM 28   C CA  ? GLY A 1   4 ?   8.427  -3.942 -15.837 1.000 65.010 ? 4   GLY A CA  1 
ATOM 29   C C   ? GLY A 1   4 ?   7.133  -4.702 -15.615 1.000 65.010 ? 4   GLY A C   1 
ATOM 30   O O   ? GLY A 1   4 ?   7.142  -5.928 -15.481 1.000 65.010 ? 4   GLY A O   1 
ATOM 31   N N   ? GLY A 1   5 ?   5.910  -3.974 -15.481 1.000 74.610 ? 5   GLY A N   1 
ATOM 32   C CA  ? GLY A 1   5 ?   4.600  -4.569 -15.268 1.000 74.610 ? 5   GLY A CA  1 
ATOM 33   C C   ? GLY A 1   5 ?   3.873  -4.890 -16.560 1.000 74.610 ? 5   GLY A C   1 
ATOM 34   O O   ? GLY A 1   5 ?   4.305  -4.482 -17.640 1.000 74.610 ? 5   GLY A O   1 
ATOM 35   N N   ? THR A 1   6 ?   2.917  -5.761 -16.529 1.000 83.650 ? 6   THR A N   1 
ATOM 36   C CA  ? THR A 1   6 ?   2.048  -6.130 -17.642 1.000 83.650 ? 6   THR A CA  1 
ATOM 37   C C   ? THR A 1   6 ?   0.587  -5.847 -17.304 1.000 83.650 ? 6   THR A C   1 
ATOM 38   C CB  ? THR A 1   6 ?   2.214  -7.616 -18.011 1.000 83.650 ? 6   THR A CB  1 
ATOM 39   O O   ? THR A 1   6 ?   0.237  -5.672 -16.135 1.000 83.650 ? 6   THR A O   1 
ATOM 40   C CG2 ? THR A 1   6 ?   3.648  -7.920 -18.433 1.000 83.650 ? 6   THR A CG2 1 
ATOM 41   O OG1 ? THR A 1   6 ?   1.880  -8.424 -16.877 1.000 83.650 ? 6   THR A OG1 1 
ATOM 42   N N   ? ALA A 1   7 ?  -0.152  -5.665 -18.415 1.000 86.040 ? 7   ALA A N   1 
ATOM 43   C CA  ? ALA A 1   7 ?  -1.586  -5.476 -18.214 1.000 86.040 ? 7   ALA A CA  1 
ATOM 44   C C   ? ALA A 1   7 ?  -2.178  -6.613 -17.386 1.000 86.040 ? 7   ALA A C   1 
ATOM 45   C CB  ? ALA A 1   7 ?  -2.303  -5.371 -19.558 1.000 86.040 ? 7   ALA A CB  1 
ATOM 46   O O   ? ALA A 1   7 ?  -1.898  -7.787 -17.642 1.000 86.040 ? 7   ALA A O   1 
ATOM 47   N N   ? CYS A 1   8 ?  -2.911  -6.215 -16.293 1.000 87.460 ? 8   CYS A N   1 
ATOM 48   C CA  ? CYS A 1   8 ?  -3.617  -7.191 -15.469 1.000 87.460 ? 8   CYS A CA  1 
ATOM 49   C C   ? CYS A 1   8 ?  -4.785  -7.805 -16.231 1.000 87.460 ? 8   CYS A C   1 
ATOM 50   C CB  ? CYS A 1   8 ?  -4.122  -6.540 -14.182 1.000 87.460 ? 8   CYS A CB  1 
ATOM 51   O O   ? CYS A 1   8 ?  -5.395  -7.148 -17.077 1.000 87.460 ? 8   CYS A O   1 
ATOM 52   S SG  ? CYS A 1   8 ?  -2.804  -5.950 -13.098 1.000 87.460 ? 8   CYS A SG  1 
ATOM 53   N N   ? MET A 1   9 ?  -4.998  -9.076 -15.974 1.000 85.470 ? 9   MET A N   1 
ATOM 54   C CA  ? MET A 1   9 ?  -6.207  -9.685 -16.521 1.000 85.470 ? 9   MET A CA  1 
ATOM 55   C C   ? MET A 1   9 ?  -7.456  -9.021 -15.953 1.000 85.470 ? 9   MET A C   1 
ATOM 56   C CB  ? MET A 1   9 ?  -6.233 -11.186 -16.227 1.000 85.470 ? 9   MET A CB  1 
ATOM 57   O O   ? MET A 1   9 ?  -7.509  -8.704 -14.763 1.000 85.470 ? 9   MET A O   1 
ATOM 58   C CG  ? MET A 1   9 ?  -7.358 -11.929 -16.931 1.000 85.470 ? 9   MET A CG  1 
ATOM 59   S SD  ? MET A 1   9 ?  -7.352 -13.726 -16.562 1.000 85.470 ? 9   MET A SD  1 
ATOM 60   C CE  ? MET A 1   9 ?  -5.751 -14.195 -17.275 1.000 85.470 ? 9   MET A CE  1 
ATOM 61   N N   ? LYS A 1  10 ?  -8.467  -8.732 -16.852 1.000 81.660 ? 10  LYS A N   1 
ATOM 62   C CA  ? LYS A 1  10 ?  -9.733  -8.157 -16.409 1.000 81.660 ? 10  LYS A CA  1 
ATOM 63   C C   ? LYS A 1  10 ? -10.346  -8.981 -15.280 1.000 81.660 ? 10  LYS A C   1 
ATOM 64   C CB  ? LYS A 1  10 ? -10.716  -8.056 -17.577 1.000 81.660 ? 10  LYS A CB  1 
ATOM 65   O O   ? LYS A 1  10 ? -10.408 -10.209 -15.364 1.000 81.660 ? 10  LYS A O   1 
ATOM 66   C CG  ? LYS A 1  10 ? -11.965  -7.244 -17.267 1.000 81.660 ? 10  LYS A CG  1 
ATOM 67   C CD  ? LYS A 1  10 ? -12.869  -7.121 -18.486 1.000 81.660 ? 10  LYS A CD  1 
ATOM 68   C CE  ? LYS A 1  10 ? -14.139  -6.345 -18.166 1.000 81.660 ? 10  LYS A CE  1 
ATOM 69   N NZ  ? LYS A 1  10 ? -15.018  -6.202 -19.365 1.000 81.660 ? 10  LYS A NZ  1 
ATOM 70   N N   ? GLY A 1  11 ? -10.698  -8.287 -14.112 1.000 79.150 ? 11  GLY A N   1 
ATOM 71   C CA  ? GLY A 1  11 ? -11.363  -8.978 -13.019 1.000 79.150 ? 11  GLY A CA  1 
ATOM 72   C C   ? GLY A 1  11 ? -10.395  -9.597 -12.029 1.000 79.150 ? 11  GLY A C   1 
ATOM 73   O O   ? GLY A 1  11 ? -10.813 -10.193 -11.034 1.000 79.150 ? 11  GLY A O   1 
ATOM 74   N N   ? PHE A 1  12 ?  -9.093  -9.449 -12.209 1.000 85.150 ? 12  PHE A N   1 
ATOM 75   C CA  ? PHE A 1  12 ?  -8.024 -10.089 -11.451 1.000 85.150 ? 12  PHE A CA  1 
ATOM 76   C C   ? PHE A 1  12 ?  -7.711  -9.300 -10.185 1.000 85.150 ? 12  PHE A C   1 
ATOM 77   C CB  ? PHE A 1  12 ?  -6.762 -10.226 -12.310 1.000 85.150 ? 12  PHE A CB  1 
ATOM 78   O O   ? PHE A 1  12 ?  -7.296  -9.874  -9.177 1.000 85.150 ? 12  PHE A O   1 
ATOM 79   C CG  ? PHE A 1  12 ?  -5.757 -11.201 -11.759 1.000 85.150 ? 12  PHE A CG  1 
ATOM 80   C CD1 ? PHE A 1  12 ?  -4.526 -10.760 -11.289 1.000 85.150 ? 12  PHE A CD1 1 
ATOM 81   C CD2 ? PHE A 1  12 ?  -6.043 -12.559 -11.711 1.000 85.150 ? 12  PHE A CD2 1 
ATOM 82   C CE1 ? PHE A 1  12 ?  -3.593 -11.660 -10.778 1.000 85.150 ? 12  PHE A CE1 1 
ATOM 83   C CE2 ? PHE A 1  12 ?  -5.116 -13.464 -11.202 1.000 85.150 ? 12  PHE A CE2 1 
ATOM 84   C CZ  ? PHE A 1  12 ?  -3.891 -13.013 -10.737 1.000 85.150 ? 12  PHE A CZ  1 
ATOM 85   N N   ? GLN A 1  13 ?  -8.124  -7.988 -10.143 1.000 92.520 ? 13  GLN A N   1 
ATOM 86   C CA  ? GLN A 1  13 ?  -7.908  -7.152  -8.967 1.000 92.520 ? 13  GLN A CA  1 
ATOM 87   C C   ? GLN A 1  13 ?  -9.162  -6.352  -8.623 1.000 92.520 ? 13  GLN A C   1 
ATOM 88   C CB  ? GLN A 1  13 ?  -6.727  -6.206  -9.189 1.000 92.520 ? 13  GLN A CB  1 
ATOM 89   O O   ? GLN A 1  13 ?  -9.175  -5.126  -8.748 1.000 92.520 ? 13  GLN A O   1 
ATOM 90   C CG  ? GLN A 1  13 ?  -5.426  -6.918  -9.535 1.000 92.520 ? 13  GLN A CG  1 
ATOM 91   C CD  ? GLN A 1  13 ?  -4.976  -7.878  -8.449 1.000 92.520 ? 13  GLN A CD  1 
ATOM 92   N NE2 ? GLN A 1  13 ?  -4.574  -9.080  -8.849 1.000 92.520 ? 13  GLN A NE2 1 
ATOM 93   O OE1 ? GLN A 1  13 ?  -4.988  -7.542  -7.261 1.000 92.520 ? 13  GLN A OE1 1 
ATOM 94   N N   ? PRO A 1  14 ? -10.208  -7.069  -8.098 1.000 94.870 ? 14  PRO A N   1 
ATOM 95   C CA  ? PRO A 1  14 ? -11.528  -6.465  -7.902 1.000 94.870 ? 14  PRO A CA  1 
ATOM 96   C C   ? PRO A 1  14 ? -11.563  -5.493  -6.725 1.000 94.870 ? 14  PRO A C   1 
ATOM 97   C CB  ? PRO A 1  14 ? -12.433  -7.672  -7.641 1.000 94.870 ? 14  PRO A CB  1 
ATOM 98   O O   ? PRO A 1  14 ? -12.550  -4.776  -6.541 1.000 94.870 ? 14  PRO A O   1 
ATOM 99   C CG  ? PRO A 1  14 ? -11.528  -8.708  -7.055 1.000 94.870 ? 14  PRO A CG  1 
ATOM 100  C CD  ? PRO A 1  14 ? -10.181  -8.590  -7.709 1.000 94.870 ? 14  PRO A CD  1 
ATOM 101  N N   ? TRP A 1  15 ? -10.509  -5.391  -5.999 1.000 96.670 ? 15  TRP A N   1 
ATOM 102  C CA  ? TRP A 1  15 ? -10.452  -4.543  -4.813 1.000 96.670 ? 15  TRP A CA  1 
ATOM 103  C C   ? TRP A 1  15 ?  -9.802  -3.201  -5.134 1.000 96.670 ? 15  TRP A C   1 
ATOM 104  C CB  ? TRP A 1  15 ?  -9.681  -5.241  -3.689 1.000 96.670 ? 15  TRP A CB  1 
ATOM 105  O O   ? TRP A 1  15 ?  -9.782  -2.297  -4.295 1.000 96.670 ? 15  TRP A O   1 
ATOM 106  C CG  ? TRP A 1  15 ?  -8.452  -5.964  -4.150 1.000 96.670 ? 15  TRP A CG  1 
ATOM 107  C CD1 ? TRP A 1  15 ?  -7.197  -5.442  -4.299 1.000 96.670 ? 15  TRP A CD1 1 
ATOM 108  C CD2 ? TRP A 1  15 ?  -8.361  -7.341  -4.529 1.000 96.670 ? 15  TRP A CD2 1 
ATOM 109  C CE2 ? TRP A 1  15 ?  -7.020  -7.586  -4.896 1.000 96.670 ? 15  TRP A CE2 1 
ATOM 110  C CE3 ? TRP A 1  15 ?  -9.286  -8.392  -4.592 1.000 96.670 ? 15  TRP A CE3 1 
ATOM 111  N NE1 ? TRP A 1  15 ?  -6.331  -6.413  -4.747 1.000 96.670 ? 15  TRP A NE1 1 
ATOM 112  C CH2 ? TRP A 1  15 ?  -7.504  -9.853  -5.374 1.000 96.670 ? 15  TRP A CH2 1 
ATOM 113  C CZ2 ? TRP A 1  15 ?  -6.580  -8.842  -5.321 1.000 96.670 ? 15  TRP A CZ2 1 
ATOM 114  C CZ3 ? TRP A 1  15 ?  -8.846  -9.641  -5.016 1.000 96.670 ? 15  TRP A CZ3 1 
ATOM 115  N N   ? HIS A 1  16 ?  -9.095  -3.100  -6.269 1.000 96.070 ? 16  HIS A N   1 
ATOM 116  C CA  ? HIS A 1  16 ?  -8.346  -1.903  -6.637 1.000 96.070 ? 16  HIS A CA  1 
ATOM 117  C C   ? HIS A 1  16 ?  -9.276  -0.711  -6.837 1.000 96.070 ? 16  HIS A C   1 
ATOM 118  C CB  ? HIS A 1  16 ?  -7.530  -2.151  -7.907 1.000 96.070 ? 16  HIS A CB  1 
ATOM 119  O O   ? HIS A 1  16 ? -10.303  -0.825  -7.509 1.000 96.070 ? 16  HIS A O   1 
ATOM 120  C CG  ? HIS A 1  16 ?  -6.443  -1.147  -8.127 1.000 96.070 ? 16  HIS A CG  1 
ATOM 121  C CD2 ? HIS A 1  16 ?  -6.492   0.139  -8.545 1.000 96.070 ? 16  HIS A CD2 1 
ATOM 122  N ND1 ? HIS A 1  16 ?  -5.112  -1.433  -7.912 1.000 96.070 ? 16  HIS A ND1 1 
ATOM 123  C CE1 ? HIS A 1  16 ?  -4.388  -0.361  -8.189 1.000 96.070 ? 16  HIS A CE1 1 
ATOM 124  N NE2 ? HIS A 1  16 ?  -5.201   0.606  -8.576 1.000 96.070 ? 16  HIS A NE2 1 
ATOM 125  N N   ? ALA A 1  17 ?  -8.924   0.412  -6.284 1.000 95.720 ? 17  ALA A N   1 
ATOM 126  C CA  ? ALA A 1  17 ?  -9.735   1.624  -6.358 1.000 95.720 ? 17  ALA A CA  1 
ATOM 127  C C   ? ALA A 1  17 ?  -8.951   2.771  -6.989 1.000 95.720 ? 17  ALA A C   1 
ATOM 128  C CB  ? ALA A 1  17 ? -10.228   2.021  -4.969 1.000 95.720 ? 17  ALA A CB  1 
ATOM 129  O O   ? ALA A 1  17 ?  -7.764   2.949  -6.707 1.000 95.720 ? 17  ALA A O   1 
ATOM 130  N N   ? ALA A 1  18 ?  -9.685   3.479  -7.868 1.000 94.250 ? 18  ALA A N   1 
ATOM 131  C CA  ? ALA A 1  18 ?  -9.140   4.708  -8.440 1.000 94.250 ? 18  ALA A CA  1 
ATOM 132  C C   ? ALA A 1  18 ?  -9.664   5.936  -7.702 1.000 94.250 ? 18  ALA A C   1 
ATOM 133  C CB  ? ALA A 1  18 ?  -9.480   4.799  -9.926 1.000 94.250 ? 18  ALA A CB  1 
ATOM 134  O O   ? ALA A 1  18 ? -10.875   6.097  -7.533 1.000 94.250 ? 18  ALA A O   1 
ATOM 135  N N   ? ILE A 1  19 ?  -8.748   6.771  -7.277 1.000 94.450 ? 19  ILE A N   1 
ATOM 136  C CA  ? ILE A 1  19 ?  -9.096   7.992  -6.558 1.000 94.450 ? 19  ILE A CA  1 
ATOM 137  C C   ? ILE A 1  19 ?  -8.941   9.197  -7.482 1.000 94.450 ? 19  ILE A C   1 
ATOM 138  C CB  ? ILE A 1  19 ?  -8.226   8.170  -5.293 1.000 94.450 ? 19  ILE A CB  1 
ATOM 139  O O   ? ILE A 1  19 ?  -7.876   9.404  -8.069 1.000 94.450 ? 19  ILE A O   1 
ATOM 140  C CG1 ? ILE A 1  19 ?  -8.419   6.985  -4.341 1.000 94.450 ? 19  ILE A CG1 1 
ATOM 141  C CG2 ? ILE A 1  19 ?  -8.554   9.493  -4.595 1.000 94.450 ? 19  ILE A CG2 1 
ATOM 142  C CD1 ? ILE A 1  19 ?  -7.402   6.929  -3.209 1.000 94.450 ? 19  ILE A CD1 1 
ATOM 143  N N   ? TYR A 1  20 ? -10.032   9.978  -7.568 1.000 91.200 ? 20  TYR A N   1 
ATOM 144  C CA  ? TYR A 1  20 ? -10.127  11.076  -8.523 1.000 91.200 ? 20  TYR A CA  1 
ATOM 145  C C   ? TYR A 1  20 ? -10.394  12.397  -7.810 1.000 91.200 ? 20  TYR A C   1 
ATOM 146  C CB  ? TYR A 1  20 ? -11.233  10.804  -9.547 1.000 91.200 ? 20  TYR A CB  1 
ATOM 147  O O   ? TYR A 1  20 ? -11.019  12.421  -6.747 1.000 91.200 ? 20  TYR A O   1 
ATOM 148  C CG  ? TYR A 1  20 ? -10.876   9.739 -10.556 1.000 91.200 ? 20  TYR A CG  1 
ATOM 149  C CD1 ? TYR A 1  20 ? -10.496  10.079 -11.852 1.000 91.200 ? 20  TYR A CD1 1 
ATOM 150  C CD2 ? TYR A 1  20 ? -10.921   8.391 -10.216 1.000 91.200 ? 20  TYR A CD2 1 
ATOM 151  C CE1 ? TYR A 1  20 ? -10.168   9.101 -12.786 1.000 91.200 ? 20  TYR A CE1 1 
ATOM 152  C CE2 ? TYR A 1  20 ? -10.595   7.405 -11.141 1.000 91.200 ? 20  TYR A CE2 1 
ATOM 153  O OH  ? TYR A 1  20 ?  -9.898   6.797 -13.341 1.000 91.200 ? 20  TYR A OH  1 
ATOM 154  C CZ  ? TYR A 1  20 ? -10.221   7.769 -12.421 1.000 91.200 ? 20  TYR A CZ  1 
ATOM 155  N N   ? ASP A 1  21 ?  -9.886  13.370  -8.450 1.000 88.380 ? 21  ASP A N   1 
ATOM 156  C CA  ? ASP A 1  21 ? -10.340  14.737  -8.216 1.000 88.380 ? 21  ASP A CA  1 
ATOM 157  C C   ? ASP A 1  21 ? -11.039  15.302  -9.450 1.000 88.380 ? 21  ASP A C   1 
ATOM 158  C CB  ? ASP A 1  21 ?  -9.165  15.633  -7.820 1.000 88.380 ? 21  ASP A CB  1 
ATOM 159  O O   ? ASP A 1  21 ? -10.399  15.545 -10.476 1.000 88.380 ? 21  ASP A O   1 
ATOM 160  C CG  ? ASP A 1  21 ?  -9.589  17.050  -7.474 1.000 88.380 ? 21  ASP A CG  1 
ATOM 161  O OD1 ? ASP A 1  21 ? -10.734  17.248  -7.012 1.000 88.380 ? 21  ASP A OD1 1 
ATOM 162  O OD2 ? ASP A 1  21 ?  -8.773  17.977  -7.668 1.000 88.380 ? 21  ASP A OD2 1 
ATOM 163  N N   ? MET A 1  22 ? -12.410  15.328  -9.289 1.000 81.940 ? 22  MET A N   1 
ATOM 164  C CA  ? MET A 1  22 ? -13.263  15.719 -10.408 1.000 81.940 ? 22  MET A CA  1 
ATOM 165  C C   ? MET A 1  22 ? -13.159  14.712 -11.548 1.000 81.940 ? 22  MET A C   1 
ATOM 166  C CB  ? MET A 1  22 ? -12.888  17.116 -10.907 1.000 81.940 ? 22  MET A CB  1 
ATOM 167  O O   ? MET A 1  22 ? -13.678  13.599 -11.448 1.000 81.940 ? 22  MET A O   1 
ATOM 168  C CG  ? MET A 1  22 ? -13.182  18.223  -9.908 1.000 81.940 ? 22  MET A CG  1 
ATOM 169  S SD  ? MET A 1  22 ? -12.836  19.893 -10.587 1.000 81.940 ? 22  MET A SD  1 
ATOM 170  C CE  ? MET A 1  22 ? -11.022  19.871 -10.582 1.000 81.940 ? 22  MET A CE  1 
ATOM 171  N N   ? ASN A 1  23 ? -12.210  14.712 -12.450 1.000 81.200 ? 23  ASN A N   1 
ATOM 172  C CA  ? ASN A 1  23 ? -12.109  13.813 -13.596 1.000 81.200 ? 23  ASN A CA  1 
ATOM 173  C C   ? ASN A 1  23 ? -10.658  13.445 -13.893 1.000 81.200 ? 23  ASN A C   1 
ATOM 174  C CB  ? ASN A 1  23 ? -12.761  14.441 -14.829 1.000 81.200 ? 23  ASN A CB  1 
ATOM 175  O O   ? ASN A 1  23 ? -10.361  12.877 -14.945 1.000 81.200 ? 23  ASN A O   1 
ATOM 176  C CG  ? ASN A 1  23 ? -14.270  14.531 -14.710 1.000 81.200 ? 23  ASN A CG  1 
ATOM 177  N ND2 ? ASN A 1  23 ? -14.842  15.613 -15.224 1.000 81.200 ? 23  ASN A ND2 1 
ATOM 178  O OD1 ? ASN A 1  23 ? -14.916  13.635 -14.160 1.000 81.200 ? 23  ASN A OD1 1 
ATOM 179  N N   ? ARG A 1  24 ?  -9.912  13.816 -12.865 1.000 86.360 ? 24  ARG A N   1 
ATOM 180  C CA  ? ARG A 1  24 ?  -8.492  13.526 -13.039 1.000 86.360 ? 24  ARG A CA  1 
ATOM 181  C C   ? ARG A 1  24 ?  -8.020  12.481 -12.034 1.000 86.360 ? 24  ARG A C   1 
ATOM 182  C CB  ? ARG A 1  24 ?  -7.661  14.802 -12.898 1.000 86.360 ? 24  ARG A CB  1 
ATOM 183  O O   ? ARG A 1  24 ?  -8.224  12.635 -10.828 1.000 86.360 ? 24  ARG A O   1 
ATOM 184  C CG  ? ARG A 1  24 ?  -6.176  14.603 -13.159 1.000 86.360 ? 24  ARG A CG  1 
ATOM 185  C CD  ? ARG A 1  24 ?  -5.393  15.896 -12.982 1.000 86.360 ? 24  ARG A CD  1 
ATOM 186  N NE  ? ARG A 1  24 ?  -3.953  15.669 -13.055 1.000 86.360 ? 24  ARG A NE  1 
ATOM 187  N NH1 ? ARG A 1  24 ?  -3.376  17.869 -12.649 1.000 86.360 ? 24  ARG A NH1 1 
ATOM 188  N NH2 ? ARG A 1  24 ?  -1.744  16.294 -12.981 1.000 86.360 ? 24  ARG A NH2 1 
ATOM 189  C CZ  ? ARG A 1  24 ?  -3.028  16.611 -12.895 1.000 86.360 ? 24  ARG A CZ  1 
ATOM 190  N N   ? PHE A 1  25 ?  -7.470  11.387 -12.584 1.000 88.220 ? 25  PHE A N   1 
ATOM 191  C CA  ? PHE A 1  25 ?  -6.896  10.348 -11.738 1.000 88.220 ? 25  PHE A CA  1 
ATOM 192  C C   ? PHE A 1  25 ?  -5.756  10.905 -10.895 1.000 88.220 ? 25  PHE A C   1 
ATOM 193  C CB  ? PHE A 1  25 ?  -6.396   9.175 -12.588 1.000 88.220 ? 25  PHE A CB  1 
ATOM 194  O O   ? PHE A 1  25 ?  -4.853  11.561 -11.419 1.000 88.220 ? 25  PHE A O   1 
ATOM 195  C CG  ? PHE A 1  25 ?  -5.640   8.136 -11.805 1.000 88.220 ? 25  PHE A CG  1 
ATOM 196  C CD1 ? PHE A 1  25 ?  -4.252   8.083 -11.854 1.000 88.220 ? 25  PHE A CD1 1 
ATOM 197  C CD2 ? PHE A 1  25 ?  -6.317   7.213 -11.020 1.000 88.220 ? 25  PHE A CD2 1 
ATOM 198  C CE1 ? PHE A 1  25 ?  -3.550   7.122 -11.130 1.000 88.220 ? 25  PHE A CE1 1 
ATOM 199  C CE2 ? PHE A 1  25 ?  -5.622   6.250 -10.293 1.000 88.220 ? 25  PHE A CE2 1 
ATOM 200  C CZ  ? PHE A 1  25 ?  -4.238   6.206 -10.351 1.000 88.220 ? 25  PHE A CZ  1 
ATOM 201  N N   ? TYR A 1  26 ?  -5.814  10.609  -9.538 1.000 88.930 ? 26  TYR A N   1 
ATOM 202  C CA  ? TYR A 1  26 ?  -4.818  11.168  -8.631 1.000 88.930 ? 26  TYR A CA  1 
ATOM 203  C C   ? TYR A 1  26 ?  -4.015  10.064  -7.954 1.000 88.930 ? 26  TYR A C   1 
ATOM 204  C CB  ? TYR A 1  26 ?  -5.489  12.049  -7.572 1.000 88.930 ? 26  TYR A CB  1 
ATOM 205  O O   ? TYR A 1  26 ?  -2.782  10.085  -7.971 1.000 88.930 ? 26  TYR A O   1 
ATOM 206  C CG  ? TYR A 1  26 ?  -4.513  12.799  -6.699 1.000 88.930 ? 26  TYR A CG  1 
ATOM 207  C CD1 ? TYR A 1  26 ?  -4.165  12.318  -5.438 1.000 88.930 ? 26  TYR A CD1 1 
ATOM 208  C CD2 ? TYR A 1  26 ?  -3.937  13.988  -7.131 1.000 88.930 ? 26  TYR A CD2 1 
ATOM 209  C CE1 ? TYR A 1  26 ?  -3.267  13.006  -4.629 1.000 88.930 ? 26  TYR A CE1 1 
ATOM 210  C CE2 ? TYR A 1  26 ?  -3.038  14.685  -6.330 1.000 88.930 ? 26  TYR A CE2 1 
ATOM 211  O OH  ? TYR A 1  26 ?  -1.820  14.872  -4.286 1.000 88.930 ? 26  TYR A OH  1 
ATOM 212  C CZ  ? TYR A 1  26 ?  -2.710  14.187  -5.083 1.000 88.930 ? 26  TYR A CZ  1 
ATOM 213  N N   ? CYS A 1  27 ?  -4.696   9.152  -7.312 1.000 93.820 ? 27  CYS A N   1 
ATOM 214  C CA  ? CYS A 1  27 ?  -4.105   8.061  -6.547 1.000 93.820 ? 27  CYS A CA  1 
ATOM 215  C C   ? CYS A 1  27 ?  -4.922   6.783  -6.699 1.000 93.820 ? 27  CYS A C   1 
ATOM 216  C CB  ? CYS A 1  27 ?  -4.001   8.436  -5.069 1.000 93.820 ? 27  CYS A CB  1 
ATOM 217  O O   ? CYS A 1  27 ?  -5.961   6.781  -7.361 1.000 93.820 ? 27  CYS A O   1 
ATOM 218  S SG  ? CYS A 1  27 ?  -2.680   9.615  -4.709 1.000 93.820 ? 27  CYS A SG  1 
ATOM 219  N N   ? SER A 1  28 ?  -4.298   5.831  -6.115 1.000 94.730 ? 28  SER A N   1 
ATOM 220  C CA  ? SER A 1  28 ?  -4.976   4.541  -6.038 1.000 94.730 ? 28  SER A CA  1 
ATOM 221  C C   ? SER A 1  28 ?  -5.330   4.187  -4.598 1.000 94.730 ? 28  SER A C   1 
ATOM 222  C CB  ? SER A 1  28 ?  -4.105   3.440  -6.644 1.000 94.730 ? 28  SER A CB  1 
ATOM 223  O O   ? SER A 1  28 ?  -4.982   4.920  -3.670 1.000 94.730 ? 28  SER A O   1 
ATOM 224  O OG  ? SER A 1  28 ?  -3.778   3.740  -7.990 1.000 94.730 ? 28  SER A OG  1 
ATOM 225  N N   ? GLY A 1  29 ?  -6.107   3.039  -4.424 1.000 96.740 ? 29  GLY A N   1 
ATOM 226  C CA  ? GLY A 1  29 ?  -6.501   2.507  -3.129 1.000 96.740 ? 29  GLY A CA  1 
ATOM 227  C C   ? GLY A 1  29 ?  -7.004   1.077  -3.200 1.000 96.740 ? 29  GLY A C   1 
ATOM 228  O O   ? GLY A 1  29 ?  -6.945   0.444  -4.256 1.000 96.740 ? 29  GLY A O   1 
ATOM 229  N N   ? ALA A 1  30 ?  -7.427   0.577  -2.019 1.000 98.050 ? 30  ALA A N   1 
ATOM 230  C CA  ? ALA A 1  30 ?  -7.974  -0.774  -1.928 1.000 98.050 ? 30  ALA A CA  1 
ATOM 231  C C   ? ALA A 1  30 ?  -9.269  -0.789  -1.120 1.000 98.050 ? 30  ALA A C   1 
ATOM 232  C CB  ? ALA A 1  30 ?  -6.951  -1.722  -1.306 1.000 98.050 ? 30  ALA A CB  1 
ATOM 233  O O   ? ALA A 1  30 ?  -9.325  -0.242  -0.016 1.000 98.050 ? 30  ALA A O   1 
ATOM 234  N N   ? LEU A 1  31 ? -10.275  -1.380  -1.774 1.000 98.370 ? 31  LEU A N   1 
ATOM 235  C CA  ? LEU A 1  31 ? -11.523  -1.595  -1.050 1.000 98.370 ? 31  LEU A CA  1 
ATOM 236  C C   ? LEU A 1  31 ? -11.343  -2.642   0.044 1.000 98.370 ? 31  LEU A C   1 
ATOM 237  C CB  ? LEU A 1  31 ? -12.632  -2.031  -2.012 1.000 98.370 ? 31  LEU A CB  1 
ATOM 238  O O   ? LEU A 1  31 ? -10.979  -3.785  -0.238 1.000 98.370 ? 31  LEU A O   1 
ATOM 239  C CG  ? LEU A 1  31 ? -14.028  -2.194  -1.408 1.000 98.370 ? 31  LEU A CG  1 
ATOM 240  C CD1 ? LEU A 1  31 ? -14.576  -0.840  -0.970 1.000 98.370 ? 31  LEU A CD1 1 
ATOM 241  C CD2 ? LEU A 1  31 ? -14.968  -2.860  -2.406 1.000 98.370 ? 31  LEU A CD2 1 
ATOM 242  N N   ? VAL A 1  32 ? -11.651  -2.260   1.379 1.000 97.950 ? 32  VAL A N   1 
ATOM 243  C CA  ? VAL A 1  32 ? -11.364  -3.173   2.480 1.000 97.950 ? 32  VAL A CA  1 
ATOM 244  C C   ? VAL A 1  32 ? -12.666  -3.574   3.171 1.000 97.950 ? 32  VAL A C   1 
ATOM 245  C CB  ? VAL A 1  32 ? -10.391  -2.544   3.502 1.000 97.950 ? 32  VAL A CB  1 
ATOM 246  O O   ? VAL A 1  32 ? -12.717  -4.586   3.874 1.000 97.950 ? 32  VAL A O   1 
ATOM 247  C CG1 ? VAL A 1  32 ?  -8.994  -2.401   2.899 1.000 97.950 ? 32  VAL A CG1 1 
ATOM 248  C CG2 ? VAL A 1  32 ? -10.914  -1.188   3.971 1.000 97.950 ? 32  VAL A CG2 1 
ATOM 249  N N   ? THR A 1  33 ? -13.740  -2.799   2.980 1.000 97.580 ? 33  THR A N   1 
ATOM 250  C CA  ? THR A 1  33 ? -15.139  -3.102   3.263 1.000 97.580 ? 33  THR A CA  1 
ATOM 251  C C   ? THR A 1  33 ? -16.048  -2.512   2.189 1.000 97.580 ? 33  THR A C   1 
ATOM 252  C CB  ? THR A 1  33 ? -15.558  -2.566   4.645 1.000 97.580 ? 33  THR A CB  1 
ATOM 253  O O   ? THR A 1  33 ? -15.575  -1.848   1.264 1.000 97.580 ? 33  THR A O   1 
ATOM 254  C CG2 ? THR A 1  33 ? -14.513  -2.900   5.704 1.000 97.580 ? 33  THR A CG2 1 
ATOM 255  O OG1 ? THR A 1  33 ? -15.711  -1.143   4.573 1.000 97.580 ? 33  THR A OG1 1 
ATOM 256  N N   ? MET A 1  34 ? -17.405  -2.788   2.371 1.000 97.300 ? 34  MET A N   1 
ATOM 257  C CA  ? MET A 1  34 ? -18.331  -2.242   1.383 1.000 97.300 ? 34  MET A CA  1 
ATOM 258  C C   ? MET A 1  34 ? -18.338  -0.717   1.428 1.000 97.300 ? 34  MET A C   1 
ATOM 259  C CB  ? MET A 1  34 ? -19.744  -2.779   1.615 1.000 97.300 ? 34  MET A CB  1 
ATOM 260  O O   ? MET A 1  34 ? -18.738  -0.065   0.462 1.000 97.300 ? 34  MET A O   1 
ATOM 261  C CG  ? MET A 1  34 ? -19.871  -4.279   1.408 1.000 97.300 ? 34  MET A CG  1 
ATOM 262  S SD  ? MET A 1  34 ? -21.599  -4.870   1.590 1.000 97.300 ? 34  MET A SD  1 
ATOM 263  C CE  ? MET A 1  34 ? -21.323  -6.663   1.617 1.000 97.300 ? 34  MET A CE  1 
ATOM 264  N N   ? GLU A 1  35 ? -17.739  -0.154   2.479 1.000 97.550 ? 35  GLU A N   1 
ATOM 265  C CA  ? GLU A 1  35 ? -17.887   1.285   2.678 1.000 97.550 ? 35  GLU A CA  1 
ATOM 266  C C   ? GLU A 1  35 ? -16.528   1.968   2.796 1.000 97.550 ? 35  GLU A C   1 
ATOM 267  C CB  ? GLU A 1  35 ? -18.730   1.573   3.923 1.000 97.550 ? 35  GLU A CB  1 
ATOM 268  O O   ? GLU A 1  35 ? -16.445   3.198   2.825 1.000 97.550 ? 35  GLU A O   1 
ATOM 269  C CG  ? GLU A 1  35 ? -20.173   1.101   3.811 1.000 97.550 ? 35  GLU A CG  1 
ATOM 270  C CD  ? GLU A 1  35 ? -21.004   1.415   5.044 1.000 97.550 ? 35  GLU A CD  1 
ATOM 271  O OE1 ? GLU A 1  35 ? -21.955   2.223   4.946 1.000 97.550 ? 35  GLU A OE1 1 
ATOM 272  O OE2 ? GLU A 1  35 ? -20.701   0.848   6.118 1.000 97.550 ? 35  GLU A OE2 1 
ATOM 273  N N   ? TRP A 1  36 ? -15.496   1.142   2.882 1.000 98.310 ? 36  TRP A N   1 
ATOM 274  C CA  ? TRP A 1  36 ? -14.229   1.783   3.218 1.000 98.310 ? 36  TRP A CA  1 
ATOM 275  C C   ? TRP A 1  36 ? -13.146   1.408   2.211 1.000 98.310 ? 36  TRP A C   1 
ATOM 276  C CB  ? TRP A 1  36 ? -13.786   1.393   4.631 1.000 98.310 ? 36  TRP A CB  1 
ATOM 277  O O   ? TRP A 1  36 ? -13.010   0.239   1.843 1.000 98.310 ? 36  TRP A O   1 
ATOM 278  C CG  ? TRP A 1  36 ? -14.620   2.001   5.719 1.000 98.310 ? 36  TRP A CG  1 
ATOM 279  C CD1 ? TRP A 1  36 ? -15.693   1.435   6.349 1.000 98.310 ? 36  TRP A CD1 1 
ATOM 280  C CD2 ? TRP A 1  36 ? -14.450   3.297   6.302 1.000 98.310 ? 36  TRP A CD2 1 
ATOM 281  C CE2 ? TRP A 1  36 ? -15.457   3.449   7.281 1.000 98.310 ? 36  TRP A CE2 1 
ATOM 282  C CE3 ? TRP A 1  36 ? -13.543   4.344   6.092 1.000 98.310 ? 36  TRP A CE3 1 
ATOM 283  N NE1 ? TRP A 1  36 ? -16.201   2.301   7.290 1.000 98.310 ? 36  TRP A NE1 1 
ATOM 284  C CH2 ? TRP A 1  36 ? -14.681   5.619   7.824 1.000 98.310 ? 36  TRP A CH2 1 
ATOM 285  C CZ2 ? TRP A 1  36 ? -15.581   4.610   8.049 1.000 98.310 ? 36  TRP A CZ2 1 
ATOM 286  C CZ3 ? TRP A 1  36 ? -13.669   5.498   6.857 1.000 98.310 ? 36  TRP A CZ3 1 
ATOM 287  N N   ? VAL A 1  37 ? -12.420   2.411   1.747 1.000 98.430 ? 37  VAL A N   1 
ATOM 288  C CA  ? VAL A 1  37 ? -11.240   2.288   0.898 1.000 98.430 ? 37  VAL A CA  1 
ATOM 289  C C   ? VAL A 1  37 ?  -9.995   2.698   1.682 1.000 98.430 ? 37  VAL A C   1 
ATOM 290  C CB  ? VAL A 1  37 ? -11.369   3.143  -0.382 1.000 98.430 ? 37  VAL A CB  1 
ATOM 291  O O   ? VAL A 1  37 ?  -9.995   3.722   2.369 1.000 98.430 ? 37  VAL A O   1 
ATOM 292  C CG1 ? VAL A 1  37 ? -10.063   3.130  -1.174 1.000 98.430 ? 37  VAL A CG1 1 
ATOM 293  C CG2 ? VAL A 1  37 ? -12.526   2.641  -1.244 1.000 98.430 ? 37  VAL A CG2 1 
ATOM 294  N N   ? LEU A 1  38 ?  -8.992   1.856   1.626 1.000 98.440 ? 38  LEU A N   1 
ATOM 295  C CA  ? LEU A 1  38 ?  -7.700   2.132   2.244 1.000 98.440 ? 38  LEU A CA  1 
ATOM 296  C C   ? LEU A 1  38 ?  -6.721   2.705   1.224 1.000 98.440 ? 38  LEU A C   1 
ATOM 297  C CB  ? LEU A 1  38 ?  -7.120   0.859   2.866 1.000 98.440 ? 38  LEU A CB  1 
ATOM 298  O O   ? LEU A 1  38 ?  -6.564   2.156   0.131 1.000 98.440 ? 38  LEU A O   1 
ATOM 299  C CG  ? LEU A 1  38 ?  -5.939   1.048   3.819 1.000 98.440 ? 38  LEU A CG  1 
ATOM 300  C CD1 ? LEU A 1  38 ?  -6.380   1.810   5.065 1.000 98.440 ? 38  LEU A CD1 1 
ATOM 301  C CD2 ? LEU A 1  38 ?  -5.336  -0.301   4.196 1.000 98.440 ? 38  LEU A CD2 1 
ATOM 302  N N   ? THR A 1  39 ?  -6.006   3.834   1.571 1.000 98.220 ? 39  THR A N   1 
ATOM 303  C CA  ? THR A 1  39 ?  -5.066   4.497   0.673 1.000 98.220 ? 39  THR A CA  1 
ATOM 304  C C   ? THR A 1  39 ?  -3.991   5.236   1.466 1.000 98.220 ? 39  THR A C   1 
ATOM 305  C CB  ? THR A 1  39 ?  -5.788   5.485  -0.262 1.000 98.220 ? 39  THR A CB  1 
ATOM 306  O O   ? THR A 1  39 ?  -3.956   5.159   2.696 1.000 98.220 ? 39  THR A O   1 
ATOM 307  C CG2 ? THR A 1  39 ?  -6.301   6.697   0.508 1.000 98.220 ? 39  THR A CG2 1 
ATOM 308  O OG1 ? THR A 1  39 ?  -4.877   5.927  -1.276 1.000 98.220 ? 39  THR A OG1 1 
ATOM 309  N N   ? ALA A 1  40 ?  -3.086   5.859   0.781 1.000 97.940 ? 40  ALA A N   1 
ATOM 310  C CA  ? ALA A 1  40 ?  -2.045   6.645   1.439 1.000 97.940 ? 40  ALA A CA  1 
ATOM 311  C C   ? ALA A 1  40 ?  -2.590   7.991   1.909 1.000 97.940 ? 40  ALA A C   1 
ATOM 312  C CB  ? ALA A 1  40 ?  -0.860   6.853   0.499 1.000 97.940 ? 40  ALA A CB  1 
ATOM 313  O O   ? ALA A 1  40 ?  -3.413   8.607   1.228 1.000 97.940 ? 40  ALA A O   1 
ATOM 314  N N   ? ALA A 1  41 ?  -2.070   8.493   3.053 1.000 97.640 ? 41  ALA A N   1 
ATOM 315  C CA  ? ALA A 1  41 ?  -2.505   9.764   3.625 1.000 97.640 ? 41  ALA A CA  1 
ATOM 316  C C   ? ALA A 1  41 ?  -2.096  10.935   2.736 1.000 97.640 ? 41  ALA A C   1 
ATOM 317  C CB  ? ALA A 1  41 ?  -1.930   9.940   5.029 1.000 97.640 ? 41  ALA A CB  1 
ATOM 318  O O   ? ALA A 1  41 ?  -2.789  11.954   2.682 1.000 97.640 ? 41  ALA A O   1 
ATOM 319  N N   ? HIS A 1  42 ?  -0.989  10.784   2.030 1.000 95.510 ? 42  HIS A N   1 
ATOM 320  C CA  ? HIS A 1  42 ?  -0.492  11.865   1.186 1.000 95.510 ? 42  HIS A CA  1 
ATOM 321  C C   ? HIS A 1  42 ?  -1.329  12.002  -0.082 1.000 95.510 ? 42  HIS A C   1 
ATOM 322  C CB  ? HIS A 1  42 ?   0.975  11.630   0.823 1.000 95.510 ? 42  HIS A CB  1 
ATOM 323  O O   ? HIS A 1  42 ?  -1.119  12.926  -0.872 1.000 95.510 ? 42  HIS A O   1 
ATOM 324  C CG  ? HIS A 1  42 ?   1.175  10.574  -0.217 1.000 95.510 ? 42  HIS A CG  1 
ATOM 325  C CD2 ? HIS A 1  42 ?   1.175  10.647  -1.569 1.000 95.510 ? 42  HIS A CD2 1 
ATOM 326  N ND1 ? HIS A 1  42 ?   1.407   9.253   0.100 1.000 95.510 ? 42  HIS A ND1 1 
ATOM 327  C CE1 ? HIS A 1  42 ?   1.542   8.557  -1.017 1.000 95.510 ? 42  HIS A CE1 1 
ATOM 328  N NE2 ? HIS A 1  42 ?   1.405   9.379  -2.043 1.000 95.510 ? 42  HIS A NE2 1 
ATOM 329  N N   ? CYS A 1  43 ?  -2.374  11.135  -0.237 1.000 95.230 ? 43  CYS A N   1 
ATOM 330  C CA  ? CYS A 1  43 ?  -3.270  11.164  -1.387 1.000 95.230 ? 43  CYS A CA  1 
ATOM 331  C C   ? CYS A 1  43 ?  -4.477  12.054  -1.116 1.000 95.230 ? 43  CYS A C   1 
ATOM 332  C CB  ? CYS A 1  43 ?  -3.735   9.752  -1.740 1.000 95.230 ? 43  CYS A CB  1 
ATOM 333  O O   ? CYS A 1  43 ?  -5.414  12.097  -1.915 1.000 95.230 ? 43  CYS A O   1 
ATOM 334  S SG  ? CYS A 1  43 ?  -2.465   8.744  -2.535 1.000 95.230 ? 43  CYS A SG  1 
ATOM 335  N N   ? ARG A 1  44 ?  -4.481  12.699  -0.038 1.000 94.300 ? 44  ARG A N   1 
ATOM 336  C CA  ? ARG A 1  44 ?  -5.617  13.513   0.382 1.000 94.300 ? 44  ARG A CA  1 
ATOM 337  C C   ? ARG A 1  44 ?  -5.846  14.673  -0.582 1.000 94.300 ? 44  ARG A C   1 
ATOM 338  C CB  ? ARG A 1  44 ?  -5.401  14.046   1.801 1.000 94.300 ? 44  ARG A CB  1 
ATOM 339  O O   ? ARG A 1  44 ?  -4.911  15.404  -0.914 1.000 94.300 ? 44  ARG A O   1 
ATOM 340  C CG  ? ARG A 1  44 ?  -6.572  14.851   2.341 1.000 94.300 ? 44  ARG A CG  1 
ATOM 341  C CD  ? ARG A 1  44 ?  -6.332  15.302   3.775 1.000 94.300 ? 44  ARG A CD  1 
ATOM 342  N NE  ? ARG A 1  44 ?  -7.470  16.051   4.302 1.000 94.300 ? 44  ARG A NE  1 
ATOM 343  N NH1 ? ARG A 1  44 ?  -6.635  16.209   6.450 1.000 94.300 ? 44  ARG A NH1 1 
ATOM 344  N NH2 ? ARG A 1  44 ?  -8.666  17.139   5.933 1.000 94.300 ? 44  ARG A NH2 1 
ATOM 345  C CZ  ? ARG A 1  44 ?  -7.588  16.465   5.561 1.000 94.300 ? 44  ARG A CZ  1 
ATOM 346  N N   ? LEU A 1  45 ?  -7.144  14.821  -1.066 1.000 89.980 ? 45  LEU A N   1 
ATOM 347  C CA  ? LEU A 1  45 ?  -7.558  15.866  -1.995 1.000 89.980 ? 45  LEU A CA  1 
ATOM 348  C C   ? LEU A 1  45 ?  -8.744  16.648  -1.440 1.000 89.980 ? 45  LEU A C   1 
ATOM 349  C CB  ? LEU A 1  45 ?  -7.922  15.262  -3.354 1.000 89.980 ? 45  LEU A CB  1 
ATOM 350  O O   ? LEU A 1  45 ?  -9.508  16.129  -0.624 1.000 89.980 ? 45  LEU A O   1 
ATOM 351  C CG  ? LEU A 1  45 ?  -6.815  14.488  -4.070 1.000 89.980 ? 45  LEU A CG  1 
ATOM 352  C CD1 ? LEU A 1  45 ?  -7.399  13.659  -5.209 1.000 89.980 ? 45  LEU A CD1 1 
ATOM 353  C CD2 ? LEU A 1  45 ?  -5.744  15.441  -4.590 1.000 89.980 ? 45  LEU A CD2 1 
ATOM 354  N N   ? PRO A 1  46 ?  -8.916  17.902  -1.942 1.000 85.450 ? 46  PRO A N   1 
ATOM 355  C CA  ? PRO A 1  46 ? -10.057  18.727  -1.537 1.000 85.450 ? 46  PRO A CA  1 
ATOM 356  C C   ? PRO A 1  46 ? -11.400  18.091  -1.890 1.000 85.450 ? 46  PRO A C   1 
ATOM 357  C CB  ? PRO A 1  46 ?  -9.846  20.027  -2.317 1.000 85.450 ? 46  PRO A CB  1 
ATOM 358  O O   ? PRO A 1  46 ? -12.351  18.175  -1.108 1.000 85.450 ? 46  PRO A O   1 
ATOM 359  C CG  ? PRO A 1  46 ?  -8.372  20.099  -2.548 1.000 85.450 ? 46  PRO A CG  1 
ATOM 360  C CD  ? PRO A 1  46 ?  -7.847  18.703  -2.720 1.000 85.450 ? 46  PRO A CD  1 
ATOM 361  N N   ? THR A 1  47 ? -11.535  17.483  -3.168 1.000 88.920 ? 47  THR A N   1 
ATOM 362  C CA  ? THR A 1  47 ? -12.663  16.681  -3.629 1.000 88.920 ? 47  THR A CA  1 
ATOM 363  C C   ? THR A 1  47 ? -12.204  15.282  -4.030 1.000 88.920 ? 47  THR A C   1 
ATOM 364  C CB  ? THR A 1  47 ? -13.376  17.351  -4.818 1.000 88.920 ? 47  THR A CB  1 
ATOM 365  O O   ? THR A 1  47 ? -11.280  15.133  -4.832 1.000 88.920 ? 47  THR A O   1 
ATOM 366  C CG2 ? THR A 1  47 ? -14.647  16.597  -5.193 1.000 88.920 ? 47  THR A CG2 1 
ATOM 367  O OG1 ? THR A 1  47 ? -13.719  18.697  -4.465 1.000 88.920 ? 47  THR A OG1 1 
ATOM 368  N N   ? THR A 1  48 ? -12.965  14.275  -3.425 1.000 93.380 ? 48  THR A N   1 
ATOM 369  C CA  ? THR A 1  48 ? -12.487  12.915  -3.646 1.000 93.380 ? 48  THR A CA  1 
ATOM 370  C C   ? THR A 1  48 ? -13.618  12.019  -4.143 1.000 93.380 ? 48  THR A C   1 
ATOM 371  C CB  ? THR A 1  48 ? -11.883  12.319  -2.362 1.000 93.380 ? 48  THR A CB  1 
ATOM 372  O O   ? THR A 1  48 ? -14.651  11.891  -3.483 1.000 93.380 ? 48  THR A O   1 
ATOM 373  C CG2 ? THR A 1  48 ? -11.368  10.904  -2.601 1.000 93.380 ? 48  THR A CG2 1 
ATOM 374  O OG1 ? THR A 1  48 ? -10.795  13.144  -1.925 1.000 93.380 ? 48  THR A OG1 1 
ATOM 375  N N   ? TYR A 1  49 ? -13.442  11.479  -5.416 1.000 94.760 ? 49  TYR A N   1 
ATOM 376  C CA  ? TYR A 1  49 ? -14.272  10.414  -5.969 1.000 94.760 ? 49  TYR A CA  1 
ATOM 377  C C   ? TYR A 1  49 ? -13.494   9.106  -6.056 1.000 94.760 ? 49  TYR A C   1 
ATOM 378  C CB  ? TYR A 1  49 ? -14.794  10.804  -7.355 1.000 94.760 ? 49  TYR A CB  1 
ATOM 379  O O   ? TYR A 1  49 ? -12.290   9.110  -6.322 1.000 94.760 ? 49  TYR A O   1 
ATOM 380  C CG  ? TYR A 1  49 ? -15.772  11.955  -7.334 1.000 94.760 ? 49  TYR A CG  1 
ATOM 381  C CD1 ? TYR A 1  49 ? -17.137  11.731  -7.176 1.000 94.760 ? 49  TYR A CD1 1 
ATOM 382  C CD2 ? TYR A 1  49 ? -15.332  13.267  -7.473 1.000 94.760 ? 49  TYR A CD2 1 
ATOM 383  C CE1 ? TYR A 1  49 ? -18.042  12.788  -7.158 1.000 94.760 ? 49  TYR A CE1 1 
ATOM 384  C CE2 ? TYR A 1  49 ? -16.227  14.331  -7.456 1.000 94.760 ? 49  TYR A CE2 1 
ATOM 385  O OH  ? TYR A 1  49 ? -18.469  15.132  -7.280 1.000 94.760 ? 49  TYR A OH  1 
ATOM 386  C CZ  ? TYR A 1  49 ? -17.578  14.082  -7.298 1.000 94.760 ? 49  TYR A CZ  1 
ATOM 387  N N   ? VAL A 1  50 ? -14.287   8.029  -5.766 1.000 95.740 ? 50  VAL A N   1 
ATOM 388  C CA  ? VAL A 1  50 ? -13.680   6.704  -5.839 1.000 95.740 ? 50  VAL A CA  1 
ATOM 389  C C   ? VAL A 1  50 ? -14.373   5.876  -6.918 1.000 95.740 ? 50  VAL A C   1 
ATOM 390  C CB  ? VAL A 1  50 ? -13.749   5.973  -4.479 1.000 95.740 ? 50  VAL A CB  1 
ATOM 391  O O   ? VAL A 1  50 ? -15.600   5.757  -6.926 1.000 95.740 ? 50  VAL A O   1 
ATOM 392  C CG1 ? VAL A 1  50 ? -13.178   4.561  -4.597 1.000 95.740 ? 50  VAL A CG1 1 
ATOM 393  C CG2 ? VAL A 1  50 ? -13.003   6.767  -3.409 1.000 95.740 ? 50  VAL A CG2 1 
ATOM 394  N N   ? ARG A 1  51 ? -13.572   5.424  -7.891 1.000 94.880 ? 51  ARG A N   1 
ATOM 395  C CA  ? ARG A 1  51 ? -14.096   4.502  -8.894 1.000 94.880 ? 51  ARG A CA  1 
ATOM 396  C C   ? ARG A 1  51 ? -13.644   3.073  -8.615 1.000 94.880 ? 51  ARG A C   1 
ATOM 397  C CB  ? ARG A 1  51 ? -13.656   4.927 -10.297 1.000 94.880 ? 51  ARG A CB  1 
ATOM 398  O O   ? ARG A 1  51 ? -12.455   2.822  -8.408 1.000 94.880 ? 51  ARG A O   1 
ATOM 399  C CG  ? ARG A 1  51 ? -14.316   6.204 -10.790 1.000 94.880 ? 51  ARG A CG  1 
ATOM 400  C CD  ? ARG A 1  51 ? -13.897   6.543 -12.214 1.000 94.880 ? 51  ARG A CD  1 
ATOM 401  N NE  ? ARG A 1  51 ? -14.551   7.757 -12.694 1.000 94.880 ? 51  ARG A NE  1 
ATOM 402  N NH1 ? ARG A 1  51 ? -13.346   7.875 -14.661 1.000 94.880 ? 51  ARG A NH1 1 
ATOM 403  N NH2 ? ARG A 1  51 ? -14.930   9.462 -14.185 1.000 94.880 ? 51  ARG A NH2 1 
ATOM 404  C CZ  ? ARG A 1  51 ? -14.274   8.362 -13.845 1.000 94.880 ? 51  ARG A CZ  1 
ATOM 405  N N   ? LEU A 1  52 ? -14.639   2.134  -8.540 1.000 95.280 ? 52  LEU A N   1 
ATOM 406  C CA  ? LEU A 1  52 ? -14.417   0.703  -8.364 1.000 95.280 ? 52  LEU A CA  1 
ATOM 407  C C   ? LEU A 1  52 ? -14.817  -0.067  -9.618 1.000 95.280 ? 52  LEU A C   1 
ATOM 408  C CB  ? LEU A 1  52 ? -15.205   0.183  -7.159 1.000 95.280 ? 52  LEU A CB  1 
ATOM 409  O O   ? LEU A 1  52 ? -15.685   0.375 -10.373 1.000 95.280 ? 52  LEU A O   1 
ATOM 410  C CG  ? LEU A 1  52 ? -14.874   0.818  -5.807 1.000 95.280 ? 52  LEU A CG  1 
ATOM 411  C CD1 ? LEU A 1  52 ? -16.018   0.594  -4.823 1.000 95.280 ? 52  LEU A CD1 1 
ATOM 412  C CD2 ? LEU A 1  52 ? -13.569   0.254  -5.256 1.000 95.280 ? 52  LEU A CD2 1 
ATOM 413  N N   ? GLY A 1  53 ? -14.024  -1.216  -9.853 1.000 92.690 ? 53  GLY A N   1 
ATOM 414  C CA  ? GLY A 1  53 ? -14.403  -2.081 -10.959 1.000 92.690 ? 53  GLY A CA  1 
ATOM 415  C C   ? GLY A 1  53 ? -13.912  -1.579 -12.304 1.000 92.690 ? 53  GLY A C   1 
ATOM 416  O O   ? GLY A 1  53 ? -14.396  -2.016 -13.350 1.000 92.690 ? 53  GLY A O   1 
ATOM 417  N N   ? VAL A 1  54 ? -12.913  -0.578 -12.240 1.000 89.160 ? 54  VAL A N   1 
ATOM 418  C CA  ? VAL A 1  54 ? -12.357   0.020 -13.450 1.000 89.160 ? 54  VAL A CA  1 
ATOM 419  C C   ? VAL A 1  54 ? -11.161  -0.800 -13.929 1.000 89.160 ? 54  VAL A C   1 
ATOM 420  C CB  ? VAL A 1  54 ? -11.937   1.488 -13.217 1.000 89.160 ? 54  VAL A CB  1 
ATOM 421  O O   ? VAL A 1  54 ? -10.205  -1.012 -13.179 1.000 89.160 ? 54  VAL A O   1 
ATOM 422  C CG1 ? VAL A 1  54 ? -11.395   2.106 -14.504 1.000 89.160 ? 54  VAL A CG1 1 
ATOM 423  C CG2 ? VAL A 1  54 ? -13.116   2.302 -12.685 1.000 89.160 ? 54  VAL A CG2 1 
ATOM 424  N N   ? HIS A 1  55 ? -11.193  -1.336 -15.091 1.000 87.600 ? 55  HIS A N   1 
ATOM 425  C CA  ? HIS A 1  55 ? -10.083  -2.056 -15.705 1.000 87.600 ? 55  HIS A CA  1 
ATOM 426  C C   ? HIS A 1  55 ?  -9.393  -1.205 -16.765 1.000 87.600 ? 55  HIS A C   1 
ATOM 427  C CB  ? HIS A 1  55 ? -10.571  -3.368 -16.321 1.000 87.600 ? 55  HIS A CB  1 
ATOM 428  O O   ? HIS A 1  55 ?  -8.167  -1.239 -16.894 1.000 87.600 ? 55  HIS A O   1 
ATOM 429  C CG  ? HIS A 1  55 ?  -9.495  -4.142 -17.014 1.000 87.600 ? 55  HIS A CG  1 
ATOM 430  C CD2 ? HIS A 1  55 ?  -9.341  -4.482 -18.315 1.000 87.600 ? 55  HIS A CD2 1 
ATOM 431  N ND1 ? HIS A 1  55 ?  -8.409  -4.668 -16.347 1.000 87.600 ? 55  HIS A ND1 1 
ATOM 432  C CE1 ? HIS A 1  55 ?  -7.632  -5.298 -17.212 1.000 87.600 ? 55  HIS A CE1 1 
ATOM 433  N NE2 ? HIS A 1  55 ?  -8.175  -5.200 -18.413 1.000 87.600 ? 55  HIS A NE2 1 
ATOM 434  N N   ? ASN A 1  56 ? -10.131  -0.480 -17.554 1.000 86.540 ? 56  ASN A N   1 
ATOM 435  C CA  ? ASN A 1  56 ?  -9.682   0.459 -18.577 1.000 86.540 ? 56  ASN A CA  1 
ATOM 436  C C   ? ASN A 1  56 ? -10.235   1.860 -18.334 1.000 86.540 ? 56  ASN A C   1 
ATOM 437  C CB  ? ASN A 1  56 ? -10.079  -0.035 -19.970 1.000 86.540 ? 56  ASN A CB  1 
ATOM 438  O O   ? ASN A 1  56 ? -11.446   2.076 -18.410 1.000 86.540 ? 56  ASN A O   1 
ATOM 439  C CG  ? ASN A 1  56 ?  -9.450   0.782 -21.080 1.000 86.540 ? 56  ASN A CG  1 
ATOM 440  N ND2 ? ASN A 1  56 ?  -8.885   0.102 -22.071 1.000 86.540 ? 56  ASN A ND2 1 
ATOM 441  O OD1 ? ASN A 1  56 ?  -9.470   2.016 -21.048 1.000 86.540 ? 56  ASN A OD1 1 
ATOM 442  N N   ? MET A 1  57 ?  -9.294   2.795 -18.109 1.000 82.460 ? 57  MET A N   1 
ATOM 443  C CA  ? MET A 1  57 ?  -9.660   4.141 -17.677 1.000 82.460 ? 57  MET A CA  1 
ATOM 444  C C   ? MET A 1  57 ? -10.268   4.935 -18.828 1.000 82.460 ? 57  MET A C   1 
ATOM 445  C CB  ? MET A 1  57 ?  -8.440   4.878 -17.120 1.000 82.460 ? 57  MET A CB  1 
ATOM 446  O O   ? MET A 1  57 ? -10.917   5.959 -18.607 1.000 82.460 ? 57  MET A O   1 
ATOM 447  C CG  ? MET A 1  57 ?  -7.941   4.323 -15.796 1.000 82.460 ? 57  MET A CG  1 
ATOM 448  S SD  ? MET A 1  57 ?  -8.903   4.948 -14.364 1.000 82.460 ? 57  MET A SD  1 
ATOM 449  C CE  ? MET A 1  57 ?  -8.281   6.651 -14.280 1.000 82.460 ? 57  MET A CE  1 
ATOM 450  N N   ? MET A 1  58 ? -10.245   4.425 -20.066 1.000 78.210 ? 58  MET A N   1 
ATOM 451  C CA  ? MET A 1  58 ? -10.715   5.131 -21.255 1.000 78.210 ? 58  MET A CA  1 
ATOM 452  C C   ? MET A 1  58 ? -12.071   4.598 -21.703 1.000 78.210 ? 58  MET A C   1 
ATOM 453  C CB  ? MET A 1  58 ?  -9.701   5.003 -22.393 1.000 78.210 ? 58  MET A CB  1 
ATOM 454  O O   ? MET A 1  58 ? -12.740   5.213 -22.537 1.000 78.210 ? 58  MET A O   1 
ATOM 455  C CG  ? MET A 1  58 ?  -8.349   5.626 -22.083 1.000 78.210 ? 58  MET A CG  1 
ATOM 456  S SD  ? MET A 1  58 ?  -8.444   7.448 -21.883 1.000 78.210 ? 58  MET A SD  1 
ATOM 457  C CE  ? MET A 1  58 ?  -8.766   7.942 -23.598 1.000 78.210 ? 58  MET A CE  1 
ATOM 458  N N   ? ARG A 1  59 ? -12.515   3.470 -20.970 1.000 80.380 ? 59  ARG A N   1 
ATOM 459  C CA  ? ARG A 1  59 ? -13.773   2.836 -21.349 1.000 80.380 ? 59  ARG A CA  1 
ATOM 460  C C   ? ARG A 1  59 ? -14.783   2.898 -20.208 1.000 80.380 ? 59  ARG A C   1 
ATOM 461  C CB  ? ARG A 1  59 ? -13.540   1.382 -21.764 1.000 80.380 ? 59  ARG A CB  1 
ATOM 462  O O   ? ARG A 1  59 ? -14.414   2.774 -19.038 1.000 80.380 ? 59  ARG A O   1 
ATOM 463  C CG  ? ARG A 1  59 ? -12.704   1.227 -23.024 1.000 80.380 ? 59  ARG A CG  1 
ATOM 464  C CD  ? ARG A 1  59 ? -12.641  -0.223 -23.485 1.000 80.380 ? 59  ARG A CD  1 
ATOM 465  N NE  ? ARG A 1  59 ? -11.935  -0.354 -24.756 1.000 80.380 ? 59  ARG A NE  1 
ATOM 466  N NH1 ? ARG A 1  59 ? -12.452  -2.586 -25.049 1.000 80.380 ? 59  ARG A NH1 1 
ATOM 467  N NH2 ? ARG A 1  59 ? -11.191  -1.482 -26.613 1.000 80.380 ? 59  ARG A NH2 1 
ATOM 468  C CZ  ? ARG A 1  59 ? -11.861  -1.474 -25.470 1.000 80.380 ? 59  ARG A CZ  1 
ATOM 469  N N   ? MET A 1  60 ? -16.042   3.357 -20.557 1.000 75.370 ? 60  MET A N   1 
ATOM 470  C CA  ? MET A 1  60 ? -17.120   3.283 -19.575 1.000 75.370 ? 60  MET A CA  1 
ATOM 471  C C   ? MET A 1  60 ? -17.668   1.863 -19.475 1.000 75.370 ? 60  MET A C   1 
ATOM 472  C CB  ? MET A 1  60 ? -18.245   4.253 -19.937 1.000 75.370 ? 60  MET A CB  1 
ATOM 473  O O   ? MET A 1  60 ? -18.398   1.411 -20.359 1.000 75.370 ? 60  MET A O   1 
ATOM 474  C CG  ? MET A 1  60 ? -17.847   5.717 -19.838 1.000 75.370 ? 60  MET A CG  1 
ATOM 475  S SD  ? MET A 1  60 ? -17.646   6.276 -18.102 1.000 75.370 ? 60  MET A SD  1 
ATOM 476  C CE  ? MET A 1  60 ? -19.381   6.302 -17.571 1.000 75.370 ? 60  MET A CE  1 
ATOM 477  N N   ? GLU A 1  61 ? -17.127   1.088 -18.549 1.000 83.970 ? 61  GLU A N   1 
ATOM 478  C CA  ? GLU A 1  61 ? -17.564  -0.289 -18.336 1.000 83.970 ? 61  GLU A CA  1 
ATOM 479  C C   ? GLU A 1  61 ? -18.770  -0.347 -17.402 1.000 83.970 ? 61  GLU A C   1 
ATOM 480  C CB  ? GLU A 1  61 ? -16.420  -1.135 -17.772 1.000 83.970 ? 61  GLU A CB  1 
ATOM 481  O O   ? GLU A 1  61 ? -18.948   0.530 -16.555 1.000 83.970 ? 61  GLU A O   1 
ATOM 482  C CG  ? GLU A 1  61 ? -15.212  -1.229 -18.693 1.000 83.970 ? 61  GLU A CG  1 
ATOM 483  C CD  ? GLU A 1  61 ? -14.055  -2.007 -18.087 1.000 83.970 ? 61  GLU A CD  1 
ATOM 484  O OE1 ? GLU A 1  61 ? -13.241  -2.575 -18.850 1.000 83.970 ? 61  GLU A OE1 1 
ATOM 485  O OE2 ? GLU A 1  61 ? -13.963  -2.051 -16.840 1.000 83.970 ? 61  GLU A OE2 1 
ATOM 486  N N   ? ASP A 1  62 ? -19.679  -1.294 -17.639 1.000 84.620 ? 62  ASP A N   1 
ATOM 487  C CA  ? ASP A 1  62 ? -20.890  -1.477 -16.844 1.000 84.620 ? 62  ASP A CA  1 
ATOM 488  C C   ? ASP A 1  62 ? -20.550  -1.832 -15.399 1.000 84.620 ? 62  ASP A C   1 
ATOM 489  C CB  ? ASP A 1  62 ? -21.776  -2.563 -17.458 1.000 84.620 ? 62  ASP A CB  1 
ATOM 490  O O   ? ASP A 1  62 ? -21.356  -1.608 -14.493 1.000 84.620 ? 62  ASP A O   1 
ATOM 491  C CG  ? ASP A 1  62 ? -22.418  -2.136 -18.766 1.000 84.620 ? 62  ASP A CG  1 
ATOM 492  O OD1 ? ASP A 1  62 ? -22.523  -0.917 -19.025 1.000 84.620 ? 62  ASP A OD1 1 
ATOM 493  O OD2 ? ASP A 1  62 ? -22.824  -3.025 -19.545 1.000 84.620 ? 62  ASP A OD2 1 
ATOM 494  N N   ? SER A 1  63 ? -19.384  -2.293 -15.167 1.000 86.640 ? 63  SER A N   1 
ATOM 495  C CA  ? SER A 1  63 ? -18.935  -2.801 -13.875 1.000 86.640 ? 63  SER A CA  1 
ATOM 496  C C   ? SER A 1  63 ? -18.454  -1.669 -12.973 1.000 86.640 ? 63  SER A C   1 
ATOM 497  C CB  ? SER A 1  63 ? -17.815  -3.826 -14.062 1.000 86.640 ? 63  SER A CB  1 
ATOM 498  O O   ? SER A 1  63 ? -18.301  -1.854 -11.764 1.000 86.640 ? 63  SER A O   1 
ATOM 499  O OG  ? SER A 1  63 ? -16.699  -3.239 -14.709 1.000 86.640 ? 63  SER A OG  1 
ATOM 500  N N   ? VAL A 1  64 ? -18.324  -0.415 -13.527 1.000 91.640 ? 64  VAL A N   1 
ATOM 501  C CA  ? VAL A 1  64 ? -17.718   0.702 -12.808 1.000 91.640 ? 64  VAL A CA  1 
ATOM 502  C C   ? VAL A 1  64 ? -18.749   1.337 -11.878 1.000 91.640 ? 64  VAL A C   1 
ATOM 503  C CB  ? VAL A 1  64 ? -17.152   1.762 -13.780 1.000 91.640 ? 64  VAL A CB  1 
ATOM 504  O O   ? VAL A 1  64 ? -19.893   1.570 -12.275 1.000 91.640 ? 64  VAL A O   1 
ATOM 505  C CG1 ? VAL A 1  64 ? -16.649   2.983 -13.013 1.000 91.640 ? 64  VAL A CG1 1 
ATOM 506  C CG2 ? VAL A 1  64 ? -16.033   1.162 -14.629 1.000 91.640 ? 64  VAL A CG2 1 
ATOM 507  N N   ? GLN A 1  65 ? -18.375   1.448 -10.656 1.000 94.150 ? 65  GLN A N   1 
ATOM 508  C CA  ? GLN A 1  65 ? -19.119   2.165  -9.626 1.000 94.150 ? 65  GLN A CA  1 
ATOM 509  C C   ? GLN A 1  65 ? -18.382   3.430  -9.195 1.000 94.150 ? 65  GLN A C   1 
ATOM 510  C CB  ? GLN A 1  65 ? -19.366   1.263  -8.416 1.000 94.150 ? 65  GLN A CB  1 
ATOM 511  O O   ? GLN A 1  65 ? -17.216   3.371  -8.800 1.000 94.150 ? 65  GLN A O   1 
ATOM 512  C CG  ? GLN A 1  65 ? -19.981  -0.084  -8.768 1.000 94.150 ? 65  GLN A CG  1 
ATOM 513  C CD  ? GLN A 1  65 ? -20.157  -0.984  -7.559 1.000 94.150 ? 65  GLN A CD  1 
ATOM 514  N NE2 ? GLN A 1  65 ? -19.766  -2.246  -7.698 1.000 94.150 ? 65  GLN A NE2 1 
ATOM 515  O OE1 ? GLN A 1  65 ? -20.638  -0.547  -6.509 1.000 94.150 ? 65  GLN A OE1 1 
ATOM 516  N N   ? GLN A 1  66 ? -19.072   4.539  -9.364 1.000 94.070 ? 66  GLN A N   1 
ATOM 517  C CA  ? GLN A 1  66 ? -18.499   5.803  -8.914 1.000 94.070 ? 66  GLN A CA  1 
ATOM 518  C C   ? GLN A 1  66 ? -19.172   6.287  -7.633 1.000 94.070 ? 66  GLN A C   1 
ATOM 519  C CB  ? GLN A 1  66 ? -18.619   6.867 -10.006 1.000 94.070 ? 66  GLN A CB  1 
ATOM 520  O O   ? GLN A 1  66 ? -20.394   6.446  -7.590 1.000 94.070 ? 66  GLN A O   1 
ATOM 521  C CG  ? GLN A 1  66 ? -17.977   8.198  -9.641 1.000 94.070 ? 66  GLN A CG  1 
ATOM 522  C CD  ? GLN A 1  66 ? -17.841   9.130 -10.831 1.000 94.070 ? 66  GLN A CD  1 
ATOM 523  N NE2 ? GLN A 1  66 ? -18.583  10.233 -10.808 1.000 94.070 ? 66  GLN A NE2 1 
ATOM 524  O OE1 ? GLN A 1  66 ? -17.076   8.862 -11.763 1.000 94.070 ? 66  GLN A OE1 1 
ATOM 525  N N   ? LYS A 1  67 ? -18.358   6.481  -6.640 1.000 95.300 ? 67  LYS A N   1 
ATOM 526  C CA  ? LYS A 1  67 ? -18.854   6.890  -5.330 1.000 95.300 ? 67  LYS A CA  1 
ATOM 527  C C   ? LYS A 1  67 ? -18.137   8.144  -4.838 1.000 95.300 ? 67  LYS A C   1 
ATOM 528  C CB  ? LYS A 1  67 ? -18.686   5.758  -4.315 1.000 95.300 ? 67  LYS A CB  1 
ATOM 529  O O   ? LYS A 1  67 ? -16.928   8.290  -5.030 1.000 95.300 ? 67  LYS A O   1 
ATOM 530  C CG  ? LYS A 1  67 ? -19.280   4.431  -4.764 1.000 95.300 ? 67  LYS A CG  1 
ATOM 531  C CD  ? LYS A 1  67 ? -20.798   4.429  -4.643 1.000 95.300 ? 67  LYS A CD  1 
ATOM 532  C CE  ? LYS A 1  67 ? -21.380   3.050  -4.922 1.000 95.300 ? 67  LYS A CE  1 
ATOM 533  N NZ  ? LYS A 1  67 ? -22.874   3.066  -4.911 1.000 95.300 ? 67  LYS A NZ  1 
ATOM 534  N N   ? ARG A 1  68 ? -18.916   9.050  -4.118 1.000 95.740 ? 68  ARG A N   1 
ATOM 535  C CA  ? ARG A 1  68 ? -18.324  10.220  -3.478 1.000 95.740 ? 68  ARG A CA  1 
ATOM 536  C C   ? ARG A 1  68 ? -17.772   9.869  -2.100 1.000 95.740 ? 68  ARG A C   1 
ATOM 537  C CB  ? ARG A 1  68 ? -19.353  11.346  -3.358 1.000 95.740 ? 68  ARG A CB  1 
ATOM 538  O O   ? ARG A 1  68 ? -18.353   9.054  -1.381 1.000 95.740 ? 68  ARG A O   1 
ATOM 539  C CG  ? ARG A 1  68 ? -18.772  12.662  -2.866 1.000 95.740 ? 68  ARG A CG  1 
ATOM 540  C CD  ? ARG A 1  68 ? -19.805  13.780  -2.893 1.000 95.740 ? 68  ARG A CD  1 
ATOM 541  N NE  ? ARG A 1  68 ? -20.815  13.606  -1.853 1.000 95.740 ? 68  ARG A NE  1 
ATOM 542  N NH1 ? ARG A 1  68 ? -22.273  15.176  -2.717 1.000 95.740 ? 68  ARG A NH1 1 
ATOM 543  N NH2 ? ARG A 1  68 ? -22.811  14.037  -0.802 1.000 95.740 ? 68  ARG A NH2 1 
ATOM 544  C CZ  ? ARG A 1  68 ? -21.964  14.273  -1.793 1.000 95.740 ? 68  ARG A CZ  1 
ATOM 545  N N   ? ALA A 1  69 ? -16.594  10.545  -1.771 1.000 96.230 ? 69  ALA A N   1 
ATOM 546  C CA  ? ALA A 1  69 ? -16.062  10.385  -0.420 1.000 96.230 ? 69  ALA A CA  1 
ATOM 547  C C   ? ALA A 1  69 ? -16.795  11.287   0.569 1.000 96.230 ? 69  ALA A C   1 
ATOM 548  C CB  ? ALA A 1  69 ? -14.565  10.684  -0.399 1.000 96.230 ? 69  ALA A CB  1 
ATOM 549  O O   ? ALA A 1  69 ? -16.943  12.488   0.331 1.000 96.230 ? 69  ALA A O   1 
ATOM 550  N N   ? VAL A 1  70 ? -17.307  10.689   1.741 1.000 95.910 ? 70  VAL A N   1 
ATOM 551  C CA  ? VAL A 1  70 ? -18.039  11.489   2.719 1.000 95.910 ? 70  VAL A CA  1 
ATOM 552  C C   ? VAL A 1  70 ? -17.162  11.736   3.944 1.000 95.910 ? 70  VAL A C   1 
ATOM 553  C CB  ? VAL A 1  70 ? -19.359  10.804   3.138 1.000 95.910 ? 70  VAL A CB  1 
ATOM 554  O O   ? VAL A 1  70 ? -17.428  12.647   4.732 1.000 95.910 ? 70  VAL A O   1 
ATOM 555  C CG1 ? VAL A 1  70 ? -20.354  10.794   1.978 1.000 95.910 ? 70  VAL A CG1 1 
ATOM 556  C CG2 ? VAL A 1  70 ? -19.090   9.382   3.628 1.000 95.910 ? 70  VAL A CG2 1 
ATOM 557  N N   ? ARG A 1  71 ? -16.102  10.919   3.936 1.000 96.200 ? 71  ARG A N   1 
ATOM 558  C CA  ? ARG A 1  71 ? -15.158  11.089   5.036 1.000 96.200 ? 71  ARG A CA  1 
ATOM 559  C C   ? ARG A 1  71 ? -13.765  10.612   4.641 1.000 96.200 ? 71  ARG A C   1 
ATOM 560  C CB  ? ARG A 1  71 ? -15.638  10.333   6.278 1.000 96.200 ? 71  ARG A CB  1 
ATOM 561  O O   ? ARG A 1  71 ? -13.616   9.552   4.030 1.000 96.200 ? 71  ARG A O   1 
ATOM 562  C CG  ? ARG A 1  71 ? -14.849  10.655   7.537 1.000 96.200 ? 71  ARG A CG  1 
ATOM 563  C CD  ? ARG A 1  71 ? -15.463  10.004   8.769 1.000 96.200 ? 71  ARG A CD  1 
ATOM 564  N NE  ? ARG A 1  71 ? -14.693  10.296   9.974 1.000 96.200 ? 71  ARG A NE  1 
ATOM 565  N NH1 ? ARG A 1  71 ? -15.871   8.843  11.329 1.000 96.200 ? 71  ARG A NH1 1 
ATOM 566  N NH2 ? ARG A 1  71 ? -14.143  10.078  12.193 1.000 96.200 ? 71  ARG A NH2 1 
ATOM 567  C CZ  ? ARG A 1  71 ? -14.904   9.738  11.163 1.000 96.200 ? 71  ARG A CZ  1 
ATOM 568  N N   ? LEU A 1  72 ? -12.766  11.467   5.000 1.000 96.960 ? 72  LEU A N   1 
ATOM 569  C CA  ? LEU A 1  72 ? -11.354  11.128   4.855 1.000 96.960 ? 72  LEU A CA  1 
ATOM 570  C C   ? LEU A 1  72 ? -10.660  11.099   6.213 1.000 96.960 ? 72  LEU A C   1 
ATOM 571  C CB  ? LEU A 1  72 ? -10.654  12.129   3.932 1.000 96.960 ? 72  LEU A CB  1 
ATOM 572  O O   ? LEU A 1  72 ? -10.647  12.103   6.929 1.000 96.960 ? 72  LEU A O   1 
ATOM 573  C CG  ? LEU A 1  72 ? -11.289  12.342   2.557 1.000 96.960 ? 72  LEU A CG  1 
ATOM 574  C CD1 ? LEU A 1  72 ? -10.602  13.492   1.828 1.000 96.960 ? 72  LEU A CD1 1 
ATOM 575  C CD2 ? LEU A 1  72 ? -11.219  11.062   1.732 1.000 96.960 ? 72  LEU A CD2 1 
ATOM 576  N N   ? VAL A 1  73 ? -10.121   9.935   6.590 1.000 97.870 ? 73  VAL A N   1 
ATOM 577  C CA  ? VAL A 1  73 ?  -9.561   9.791   7.930 1.000 97.870 ? 73  VAL A CA  1 
ATOM 578  C C   ? VAL A 1  73 ?  -8.084   9.416   7.836 1.000 97.870 ? 73  VAL A C   1 
ATOM 579  C CB  ? VAL A 1  73 ? -10.328   8.732   8.754 1.000 97.870 ? 73  VAL A CB  1 
ATOM 580  O O   ? VAL A 1  73 ?  -7.741   8.234   7.758 1.000 97.870 ? 73  VAL A O   1 
ATOM 581  C CG1 ? VAL A 1  73 ?  -9.849   8.726  10.204 1.000 97.870 ? 73  VAL A CG1 1 
ATOM 582  C CG2 ? VAL A 1  73 ? -11.832   8.991   8.686 1.000 97.870 ? 73  VAL A CG2 1 
ATOM 583  N N   ? PRO A 1  74 ?  -7.121  10.485   7.746 1.000 98.020 ? 74  PRO A N   1 
ATOM 584  C CA  ? PRO A 1  74 ?  -5.698  10.142   7.803 1.000 98.020 ? 74  PRO A CA  1 
ATOM 585  C C   ? PRO A 1  74 ?  -5.251   9.709   9.197 1.000 98.020 ? 74  PRO A C   1 
ATOM 586  C CB  ? PRO A 1  74 ?  -5.005  11.442   7.386 1.000 98.020 ? 74  PRO A CB  1 
ATOM 587  O O   ? PRO A 1  74 ?  -5.834  10.137  10.197 1.000 98.020 ? 74  PRO A O   1 
ATOM 588  C CG  ? PRO A 1  74 ?  -5.944  12.527   7.805 1.000 98.020 ? 74  PRO A CG  1 
ATOM 589  C CD  ? PRO A 1  74 ?  -7.351  12.033   7.632 1.000 98.020 ? 74  PRO A CD  1 
ATOM 590  N N   ? HIS A 1  75 ?  -4.284   8.791   9.193 1.000 98.250 ? 75  HIS A N   1 
ATOM 591  C CA  ? HIS A 1  75 ?  -3.747   8.440  10.503 1.000 98.250 ? 75  HIS A CA  1 
ATOM 592  C C   ? HIS A 1  75 ?  -3.349   9.685  11.287 1.000 98.250 ? 75  HIS A C   1 
ATOM 593  C CB  ? HIS A 1  75 ?  -2.544   7.506  10.356 1.000 98.250 ? 75  HIS A CB  1 
ATOM 594  O O   ? HIS A 1  75 ?  -2.710  10.589  10.744 1.000 98.250 ? 75  HIS A O   1 
ATOM 595  C CG  ? HIS A 1  75 ?  -2.170   6.804  11.623 1.000 98.250 ? 75  HIS A CG  1 
ATOM 596  C CD2 ? HIS A 1  75 ?  -2.425   5.545  12.050 1.000 98.250 ? 75  HIS A CD2 1 
ATOM 597  N ND1 ? HIS A 1  75 ?  -1.446   7.414  12.625 1.000 98.250 ? 75  HIS A ND1 1 
ATOM 598  C CE1 ? HIS A 1  75 ?  -1.270   6.556  13.616 1.000 98.250 ? 75  HIS A CE1 1 
ATOM 599  N NE2 ? HIS A 1  75 ?  -1.854   5.415  13.293 1.000 98.250 ? 75  HIS A NE2 1 
ATOM 600  N N   ? PRO A 1  76 ?  -3.702   9.808  12.588 1.000 97.510 ? 76  PRO A N   1 
ATOM 601  C CA  ? PRO A 1  76 ?  -3.475  11.010  13.395 1.000 97.510 ? 76  PRO A CA  1 
ATOM 602  C C   ? PRO A 1  76 ?  -1.994  11.350  13.543 1.000 97.510 ? 76  PRO A C   1 
ATOM 603  C CB  ? PRO A 1  76 ?  -4.090  10.647  14.749 1.000 97.510 ? 76  PRO A CB  1 
ATOM 604  O O   ? PRO A 1  76 ?  -1.643  12.509  13.779 1.000 97.510 ? 76  PRO A O   1 
ATOM 605  C CG  ? PRO A 1  76 ?  -4.185   9.155  14.738 1.000 97.510 ? 76  PRO A CG  1 
ATOM 606  C CD  ? PRO A 1  76 ?  -4.376   8.700  13.319 1.000 97.510 ? 76  PRO A CD  1 
ATOM 607  N N   ? ASN A 1  77 ?  -1.155  10.328  13.371 1.000 97.890 ? 77  ASN A N   1 
ATOM 608  C CA  ? ASN A 1  77 ?   0.273  10.558  13.561 1.000 97.890 ? 77  ASN A CA  1 
ATOM 609  C C   ? ASN A 1  77 ?   1.015  10.605  12.228 1.000 97.890 ? 77  ASN A C   1 
ATOM 610  C CB  ? ASN A 1  77 ?   0.875   9.481  14.466 1.000 97.890 ? 77  ASN A CB  1 
ATOM 611  O O   ? ASN A 1  77 ?   2.232  10.415  12.183 1.000 97.890 ? 77  ASN A O   1 
ATOM 612  C CG  ? ASN A 1  77 ?   0.348   9.550  15.886 1.000 97.890 ? 77  ASN A CG  1 
ATOM 613  N ND2 ? ASN A 1  77 ?   0.215   8.394  16.526 1.000 97.890 ? 77  ASN A ND2 1 
ATOM 614  O OD1 ? ASN A 1  77 ?   0.062  10.633  16.403 1.000 97.890 ? 77  ASN A OD1 1 
ATOM 615  N N   ? TYR A 1  78 ?   0.268  10.805  11.142 1.000 97.970 ? 78  TYR A N   1 
ATOM 616  C CA  ? TYR A 1  78 ?   0.911  10.963   9.843 1.000 97.970 ? 78  TYR A CA  1 
ATOM 617  C C   ? TYR A 1  78 ?   1.878  12.141   9.853 1.000 97.970 ? 78  TYR A C   1 
ATOM 618  C CB  ? TYR A 1  78 ?  -0.138  11.158   8.744 1.000 97.970 ? 78  TYR A CB  1 
ATOM 619  O O   ? TYR A 1  78 ?   1.505  13.255  10.226 1.000 97.970 ? 78  TYR A O   1 
ATOM 620  C CG  ? TYR A 1  78 ?   0.445  11.579   7.416 1.000 97.970 ? 78  TYR A CG  1 
ATOM 621  C CD1 ? TYR A 1  78 ?   0.012  12.740   6.780 1.000 97.970 ? 78  TYR A CD1 1 
ATOM 622  C CD2 ? TYR A 1  78 ?   1.429  10.817   6.796 1.000 97.970 ? 78  TYR A CD2 1 
ATOM 623  C CE1 ? TYR A 1  78 ?   0.544  13.131   5.556 1.000 97.970 ? 78  TYR A CE1 1 
ATOM 624  C CE2 ? TYR A 1  78 ?   1.969  11.199   5.572 1.000 97.970 ? 78  TYR A CE2 1 
ATOM 625  O OH  ? TYR A 1  78 ?   2.052  12.738   3.749 1.000 97.970 ? 78  TYR A OH  1 
ATOM 626  C CZ  ? TYR A 1  78 ?   1.521  12.356   4.961 1.000 97.970 ? 78  TYR A CZ  1 
ATOM 627  N N   ? ASP A 1  79 ?   3.120  11.887   9.487 1.000 97.260 ? 79  ASP A N   1 
ATOM 628  C CA  ? ASP A 1  79 ?   4.183  12.877   9.351 1.000 97.260 ? 79  ASP A CA  1 
ATOM 629  C C   ? ASP A 1  79 ?   4.492  13.154   7.881 1.000 97.260 ? 79  ASP A C   1 
ATOM 630  C CB  ? ASP A 1  79 ?   5.447  12.410  10.075 1.000 97.260 ? 79  ASP A CB  1 
ATOM 631  O O   ? ASP A 1  79 ?   5.074  12.312   7.195 1.000 97.260 ? 79  ASP A O   1 
ATOM 632  C CG  ? ASP A 1  79 ?   6.557  13.447  10.060 1.000 97.260 ? 79  ASP A CG  1 
ATOM 633  O OD1 ? ASP A 1  79 ?   6.591  14.291   9.139 1.000 97.260 ? 79  ASP A OD1 1 
ATOM 634  O OD2 ? ASP A 1  79 ?   7.406  13.418  10.977 1.000 97.260 ? 79  ASP A OD2 1 
ATOM 635  N N   ? SER A 1  80 ?   4.294  14.371   7.389 1.000 95.250 ? 80  SER A N   1 
ATOM 636  C CA  ? SER A 1  80 ?   4.355  14.696   5.968 1.000 95.250 ? 80  SER A CA  1 
ATOM 637  C C   ? SER A 1  80 ?   5.798  14.812   5.489 1.000 95.250 ? 80  SER A C   1 
ATOM 638  C CB  ? SER A 1  80 ?   3.608  15.999   5.683 1.000 95.250 ? 80  SER A CB  1 
ATOM 639  O O   ? SER A 1  80 ?   6.068  14.730   4.288 1.000 95.250 ? 80  SER A O   1 
ATOM 640  O OG  ? SER A 1  80 ?   4.171  17.073   6.417 1.000 95.250 ? 80  SER A OG  1 
ATOM 641  N N   ? VAL A 1  81 ?   6.706  14.975   6.521 1.000 93.460 ? 81  VAL A N   1 
ATOM 642  C CA  ? VAL A 1  81 ?   8.117  15.091   6.165 1.000 93.460 ? 81  VAL A CA  1 
ATOM 643  C C   ? VAL A 1  81 ?   8.719  13.701   5.976 1.000 93.460 ? 81  VAL A C   1 
ATOM 644  C CB  ? VAL A 1  81 ?   8.909  15.875   7.235 1.000 93.460 ? 81  VAL A CB  1 
ATOM 645  O O   ? VAL A 1  81 ?   9.241  13.384   4.905 1.000 93.460 ? 81  VAL A O   1 
ATOM 646  C CG1 ? VAL A 1  81 ?  10.401  15.879   6.907 1.000 93.460 ? 81  VAL A CG1 1 
ATOM 647  C CG2 ? VAL A 1  81 ?   8.381  17.303   7.351 1.000 93.460 ? 81  VAL A CG2 1 
ATOM 648  N N   ? SER A 1  82 ?   8.564  12.843   6.932 1.000 94.720 ? 82  SER A N   1 
ATOM 649  C CA  ? SER A 1  82 ?   9.159  11.512   6.890 1.000 94.720 ? 82  SER A CA  1 
ATOM 650  C C   ? SER A 1  82 ?   8.239  10.517   6.190 1.000 94.720 ? 82  SER A C   1 
ATOM 651  C CB  ? SER A 1  82 ?   9.475  11.020   8.303 1.000 94.720 ? 82  SER A CB  1 
ATOM 652  O O   ? SER A 1  82 ?   8.674   9.432   5.797 1.000 94.720 ? 82  SER A O   1 
ATOM 653  O OG  ? SER A 1  82 ?   8.282  10.748   9.019 1.000 94.720 ? 82  SER A OG  1 
ATOM 654  N N   ? LYS A 1  83 ?   7.084  10.882   5.901 1.000 96.130 ? 83  LYS A N   1 
ATOM 655  C CA  ? LYS A 1  83 ?   6.013  10.052   5.358 1.000 96.130 ? 83  LYS A CA  1 
ATOM 656  C C   ? LYS A 1  83 ?   5.717   8.868   6.273 1.000 96.130 ? 83  LYS A C   1 
ATOM 657  C CB  ? LYS A 1  83 ?   6.377   9.554   3.958 1.000 96.130 ? 83  LYS A CB  1 
ATOM 658  O O   ? LYS A 1  83 ?   5.193   7.846   5.825 1.000 96.130 ? 83  LYS A O   1 
ATOM 659  C CG  ? LYS A 1  83 ?   6.568  10.666   2.936 1.000 96.130 ? 83  LYS A CG  1 
ATOM 660  C CD  ? LYS A 1  83 ?   5.272  11.427   2.689 1.000 96.130 ? 83  LYS A CD  1 
ATOM 661  C CE  ? LYS A 1  83 ?   5.434  12.466   1.588 1.000 96.130 ? 83  LYS A CE  1 
ATOM 662  N NZ  ? LYS A 1  83 ?   4.217  13.320   1.448 1.000 96.130 ? 83  LYS A NZ  1 
ATOM 663  N N   ? ASP A 1  84 ?   6.133   8.947   7.582 1.000 97.500 ? 84  ASP A N   1 
ATOM 664  C CA  ? ASP A 1  84 ?   5.785   7.941   8.580 1.000 97.500 ? 84  ASP A CA  1 
ATOM 665  C C   ? ASP A 1  84 ?   4.285   7.944   8.864 1.000 97.500 ? 84  ASP A C   1 
ATOM 666  C CB  ? ASP A 1  84 ?   6.567   8.176   9.874 1.000 97.500 ? 84  ASP A CB  1 
ATOM 667  O O   ? ASP A 1  84 ?   3.657   9.004   8.899 1.000 97.500 ? 84  ASP A O   1 
ATOM 668  C CG  ? ASP A 1  84 ?   6.668   6.933  10.741 1.000 97.500 ? 84  ASP A CG  1 
ATOM 669  O OD1 ? ASP A 1  84 ?   6.566   5.807  10.206 1.000 97.500 ? 84  ASP A OD1 1 
ATOM 670  O OD2 ? ASP A 1  84 ?   6.849   7.080  11.969 1.000 97.500 ? 84  ASP A OD2 1 
ATOM 671  N N   ? ASN A 1  85 ?   3.674   6.753   8.983 1.000 98.040 ? 85  ASN A N   1 
ATOM 672  C CA  ? ASN A 1  85 ?   2.243   6.589   9.214 1.000 98.040 ? 85  ASN A CA  1 
ATOM 673  C C   ? ASN A 1  85 ?   1.424   7.076   8.022 1.000 98.040 ? 85  ASN A C   1 
ATOM 674  C CB  ? ASN A 1  85 ?   1.817   7.325  10.486 1.000 98.040 ? 85  ASN A CB  1 
ATOM 675  O O   ? ASN A 1  85 ?   0.373   7.695   8.197 1.000 98.040 ? 85  ASN A O   1 
ATOM 676  C CG  ? ASN A 1  85 ?   2.523   6.808  11.724 1.000 98.040 ? 85  ASN A CG  1 
ATOM 677  N ND2 ? ASN A 1  85 ?   3.132   7.712  12.482 1.000 98.040 ? 85  ASN A ND2 1 
ATOM 678  O OD1 ? ASN A 1  85 ?   2.522   5.604  11.997 1.000 98.040 ? 85  ASN A OD1 1 
ATOM 679  N N   ? ASP A 1  86 ?   1.870   6.980   6.820 1.000 98.180 ? 86  ASP A N   1 
ATOM 680  C CA  ? ASP A 1  86 ?   1.230   7.409   5.579 1.000 98.180 ? 86  ASP A CA  1 
ATOM 681  C C   ? ASP A 1  86 ?   0.080   6.476   5.204 1.000 98.180 ? 86  ASP A C   1 
ATOM 682  C CB  ? ASP A 1  86 ?   2.251   7.469   4.442 1.000 98.180 ? 86  ASP A CB  1 
ATOM 683  O O   ? ASP A 1  86 ?   0.202   5.674   4.276 1.000 98.180 ? 86  ASP A O   1 
ATOM 684  C CG  ? ASP A 1  86 ?   1.724   8.181   3.208 1.000 98.180 ? 86  ASP A CG  1 
ATOM 685  O OD1 ? ASP A 1  86 ?   0.699   8.890   3.305 1.000 98.180 ? 86  ASP A OD1 1 
ATOM 686  O OD2 ? ASP A 1  86 ?   2.337   8.029   2.130 1.000 98.180 ? 86  ASP A OD2 1 
ATOM 687  N N   ? ILE A 1  87 ?  -1.060   6.508   5.902 1.000 98.460 ? 87  ILE A N   1 
ATOM 688  C CA  ? ILE A 1  87 ?  -2.219   5.645   5.703 1.000 98.460 ? 87  ILE A CA  1 
ATOM 689  C C   ? ILE A 1  87 ?  -3.499   6.422   6.002 1.000 98.460 ? 87  ILE A C   1 
ATOM 690  C CB  ? ILE A 1  87 ?  -2.141   4.381   6.589 1.000 98.460 ? 87  ILE A CB  1 
ATOM 691  O O   ? ILE A 1  87 ?  -3.543   7.223   6.939 1.000 98.460 ? 87  ILE A O   1 
ATOM 692  C CG1 ? ILE A 1  87 ?  -3.277   3.413   6.240 1.000 98.460 ? 87  ILE A CG1 1 
ATOM 693  C CG2 ? ILE A 1  87 ?  -2.180   4.759   8.073 1.000 98.460 ? 87  ILE A CG2 1 
ATOM 694  C CD1 ? ILE A 1  87 ?  -3.124   2.030   6.860 1.000 98.460 ? 87  ILE A CD1 1 
ATOM 695  N N   ? MET A 1  88 ?  -4.504   6.232   5.188 1.000 98.270 ? 88  MET A N   1 
ATOM 696  C CA  ? MET A 1  88 ?  -5.771   6.944   5.335 1.000 98.270 ? 88  MET A CA  1 
ATOM 697  C C   ? MET A 1  88 ?  -6.941   6.064   4.908 1.000 98.270 ? 88  MET A C   1 
ATOM 698  C CB  ? MET A 1  88 ?  -5.761   8.236   4.516 1.000 98.270 ? 88  MET A CB  1 
ATOM 699  O O   ? MET A 1  88 ?  -6.823   5.283   3.962 1.000 98.270 ? 88  MET A O   1 
ATOM 700  C CG  ? MET A 1  88 ?  -7.047   9.039   4.623 1.000 98.270 ? 88  MET A CG  1 
ATOM 701  S SD  ? MET A 1  88 ?  -7.023  10.546   3.577 1.000 98.270 ? 88  MET A SD  1 
ATOM 702  C CE  ? MET A 1  88 ?  -7.185   9.797   1.932 1.000 98.270 ? 88  MET A CE  1 
ATOM 703  N N   ? LEU A 1  89 ?  -8.075   6.147   5.556 1.000 98.360 ? 89  LEU A N   1 
ATOM 704  C CA  ? LEU A 1  89 ?  -9.330   5.510   5.171 1.000 98.360 ? 89  LEU A CA  1 
ATOM 705  C C   ? LEU A 1  89 ? -10.287   6.524   4.554 1.000 98.360 ? 89  LEU A C   1 
ATOM 706  C CB  ? LEU A 1  89 ?  -9.986   4.843   6.383 1.000 98.360 ? 89  LEU A CB  1 
ATOM 707  O O   ? LEU A 1  89 ? -10.397   7.654   5.036 1.000 98.360 ? 89  LEU A O   1 
ATOM 708  C CG  ? LEU A 1  89 ?  -9.390   3.506   6.826 1.000 98.360 ? 89  LEU A CG  1 
ATOM 709  C CD1 ? LEU A 1  89 ?  -9.824   3.178   8.251 1.000 98.360 ? 89  LEU A CD1 1 
ATOM 710  C CD2 ? LEU A 1  89 ?  -9.800   2.393   5.867 1.000 98.360 ? 89  LEU A CD2 1 
ATOM 711  N N   ? ILE A 1  90 ? -10.894   6.062   3.463 1.000 98.170 ? 90  ILE A N   1 
ATOM 712  C CA  ? ILE A 1  90 ? -11.924   6.847   2.790 1.000 98.170 ? 90  ILE A CA  1 
ATOM 713  C C   ? ILE A 1  90 ? -13.283   6.173   2.966 1.000 98.170 ? 90  ILE A C   1 
ATOM 714  C CB  ? ILE A 1  90 ? -11.606   7.029   1.289 1.000 98.170 ? 90  ILE A CB  1 
ATOM 715  O O   ? ILE A 1  90 ? -13.467   5.021   2.566 1.000 98.170 ? 90  ILE A O   1 
ATOM 716  C CG1 ? ILE A 1  90 ? -10.245   7.712   1.111 1.000 98.170 ? 90  ILE A CG1 1 
ATOM 717  C CG2 ? ILE A 1  90 ? -12.714   7.826   0.595 1.000 98.170 ? 90  ILE A CG2 1 
ATOM 718  C CD1 ? ILE A 1  90 ?  -9.749   7.736  -0.329 1.000 98.170 ? 90  ILE A CD1 1 
ATOM 719  N N   ? ARG A 1  91 ? -14.271   6.911   3.595 1.000 97.950 ? 91  ARG A N   1 
ATOM 720  C CA  ? ARG A 1  91 ? -15.634   6.396   3.676 1.000 97.950 ? 91  ARG A CA  1 
ATOM 721  C C   ? ARG A 1  91 ? -16.450   6.810   2.456 1.000 97.950 ? 91  ARG A C   1 
ATOM 722  C CB  ? ARG A 1  91 ? -16.319   6.885   4.955 1.000 97.950 ? 91  ARG A CB  1 
ATOM 723  O O   ? ARG A 1  91 ? -16.523   7.995   2.125 1.000 97.950 ? 91  ARG A O   1 
ATOM 724  C CG  ? ARG A 1  91 ? -17.666   6.233   5.220 1.000 97.950 ? 91  ARG A CG  1 
ATOM 725  C CD  ? ARG A 1  91 ? -18.287   6.730   6.518 1.000 97.950 ? 91  ARG A CD  1 
ATOM 726  N NE  ? ARG A 1  91 ? -19.534   6.033   6.821 1.000 97.950 ? 91  ARG A NE  1 
ATOM 727  N NH1 ? ARG A 1  91 ? -20.024   7.292   8.695 1.000 97.950 ? 91  ARG A NH1 1 
ATOM 728  N NH2 ? ARG A 1  91 ? -21.442   5.618   8.030 1.000 97.950 ? 91  ARG A NH2 1 
ATOM 729  C CZ  ? ARG A 1  91 ? -20.330   6.316   7.848 1.000 97.950 ? 91  ARG A CZ  1 
ATOM 730  N N   ? LEU A 1  92 ? -17.074   5.785   1.803 1.000 97.720 ? 92  LEU A N   1 
ATOM 731  C CA  ? LEU A 1  92 ? -17.872   6.034   0.607 1.000 97.720 ? 92  LEU A CA  1 
ATOM 732  C C   ? LEU A 1  92 ? -19.245   6.586   0.976 1.000 97.720 ? 92  LEU A C   1 
ATOM 733  C CB  ? LEU A 1  92 ? -18.029   4.748  -0.210 1.000 97.720 ? 92  LEU A CB  1 
ATOM 734  O O   ? LEU A 1  92 ? -19.787   6.259   2.034 1.000 97.720 ? 92  LEU A O   1 
ATOM 735  C CG  ? LEU A 1  92 ? -16.735   4.037  -0.609 1.000 97.720 ? 92  LEU A CG  1 
ATOM 736  C CD1 ? LEU A 1  92 ? -17.049   2.734  -1.335 1.000 97.720 ? 92  LEU A CD1 1 
ATOM 737  C CD2 ? LEU A 1  92 ? -15.872   4.945  -1.479 1.000 97.720 ? 92  LEU A CD2 1 
ATOM 738  N N   ? SER A 1  93 ? -19.853   7.506   0.122 1.000 96.710 ? 93  SER A N   1 
ATOM 739  C CA  ? SER A 1  93 ? -21.170   8.094   0.347 1.000 96.710 ? 93  SER A CA  1 
ATOM 740  C C   ? SER A 1  93 ? -22.251   7.020   0.407 1.000 96.710 ? 93  SER A C   1 
ATOM 741  C CB  ? SER A 1  93 ? -21.503   9.102  -0.753 1.000 96.710 ? 93  SER A CB  1 
ATOM 742  O O   ? SER A 1  93 ? -23.274   7.198   1.071 1.000 96.710 ? 93  SER A O   1 
ATOM 743  O OG  ? SER A 1  93 ? -21.475   8.484  -2.028 1.000 96.710 ? 93  SER A OG  1 
ATOM 744  N N   ? SER A 1  94 ? -22.134   5.889  -0.330 1.000 96.910 ? 94  SER A N   1 
ATOM 745  C CA  ? SER A 1  94 ? -22.950   4.680  -0.318 1.000 96.910 ? 94  SER A CA  1 
ATOM 746  C C   ? SER A 1  94 ? -22.091   3.430  -0.478 1.000 96.910 ? 94  SER A C   1 
ATOM 747  C CB  ? SER A 1  94 ? -24.001   4.731  -1.428 1.000 96.910 ? 94  SER A CB  1 
ATOM 748  O O   ? SER A 1  94 ? -21.015   3.483  -1.078 1.000 96.910 ? 94  SER A O   1 
ATOM 749  O OG  ? SER A 1  94 ? -23.385   4.800  -2.702 1.000 96.910 ? 94  SER A OG  1 
ATOM 750  N N   ? PRO A 1  95 ? -22.591   2.297   0.239 1.000 97.390 ? 95  PRO A N   1 
ATOM 751  C CA  ? PRO A 1  95 ? -21.795   1.071   0.139 1.000 97.390 ? 95  PRO A CA  1 
ATOM 752  C C   ? PRO A 1  95 ? -21.594   0.614  -1.304 1.000 97.390 ? 95  PRO A C   1 
ATOM 753  C CB  ? PRO A 1  95 ? -22.622   0.049   0.924 1.000 97.390 ? 95  PRO A CB  1 
ATOM 754  O O   ? PRO A 1  95 ? -22.479   0.799  -2.143 1.000 97.390 ? 95  PRO A O   1 
ATOM 755  C CG  ? PRO A 1  95 ? -23.453   0.867   1.859 1.000 97.390 ? 95  PRO A CG  1 
ATOM 756  C CD  ? PRO A 1  95 ? -23.786   2.168   1.187 1.000 97.390 ? 95  PRO A CD  1 
ATOM 757  N N   ? ALA A 1  96 ? -20.398   0.035  -1.583 1.000 97.460 ? 96  ALA A N   1 
ATOM 758  C CA  ? ALA A 1  96 ? -20.136  -0.596  -2.874 1.000 97.460 ? 96  ALA A CA  1 
ATOM 759  C C   ? ALA A 1  96 ? -21.038  -1.808  -3.085 1.000 97.460 ? 96  ALA A C   1 
ATOM 760  C CB  ? ALA A 1  96 ? -18.669  -1.004  -2.978 1.000 97.460 ? 96  ALA A CB  1 
ATOM 761  O O   ? ALA A 1  96 ? -21.348  -2.532  -2.136 1.000 97.460 ? 96  ALA A O   1 
ATOM 762  N N   ? VAL A 1  97 ? -21.522  -1.969  -4.341 1.000 97.130 ? 97  VAL A N   1 
ATOM 763  C CA  ? VAL A 1  97 ? -22.232  -3.184  -4.727 1.000 97.130 ? 97  VAL A CA  1 
ATOM 764  C C   ? VAL A 1  97 ? -21.229  -4.270  -5.108 1.000 97.130 ? 97  VAL A C   1 
ATOM 765  C CB  ? VAL A 1  97 ? -23.207  -2.924  -5.897 1.000 97.130 ? 97  VAL A CB  1 
ATOM 766  O O   ? VAL A 1  97 ? -20.461  -4.108  -6.059 1.000 97.130 ? 97  VAL A O   1 
ATOM 767  C CG1 ? VAL A 1  97 ? -23.937  -4.208  -6.287 1.000 97.130 ? 97  VAL A CG1 1 
ATOM 768  C CG2 ? VAL A 1  97 ? -24.206  -1.829  -5.527 1.000 97.130 ? 97  VAL A CG2 1 
ATOM 769  N N   ? ILE A 1  98 ? -21.231  -5.420  -4.361 1.000 96.320 ? 98  ILE A N   1 
ATOM 770  C CA  ? ILE A 1  98 ? -20.252  -6.479  -4.582 1.000 96.320 ? 98  ILE A CA  1 
ATOM 771  C C   ? ILE A 1  98 ? -20.628  -7.277  -5.828 1.000 96.320 ? 98  ILE A C   1 
ATOM 772  C CB  ? ILE A 1  98 ? -20.145  -7.414  -3.357 1.000 96.320 ? 98  ILE A CB  1 
ATOM 773  O O   ? ILE A 1  98 ? -21.744  -7.792  -5.929 1.000 96.320 ? 98  ILE A O   1 
ATOM 774  C CG1 ? ILE A 1  98 ? -19.788  -6.612  -2.101 1.000 96.320 ? 98  ILE A CG1 1 
ATOM 775  C CG2 ? ILE A 1  98 ? -19.116  -8.520  -3.611 1.000 96.320 ? 98  ILE A CG2 1 
ATOM 776  C CD1 ? ILE A 1  98 ? -18.541  -5.750  -2.250 1.000 96.320 ? 98  ILE A CD1 1 
ATOM 777  N N   ? THR A 1  99 ? -19.657  -7.339  -6.730 1.000 94.870 ? 99  THR A N   1 
ATOM 778  C CA  ? THR A 1  99 ? -19.728  -8.071  -7.989 1.000 94.870 ? 99  THR A CA  1 
ATOM 779  C C   ? THR A 1  99 ? -18.427  -8.825  -8.252 1.000 94.870 ? 99  THR A C   1 
ATOM 780  C CB  ? THR A 1  99 ? -20.024  -7.127  -9.169 1.000 94.870 ? 99  THR A CB  1 
ATOM 781  O O   ? THR A 1  99 ? -17.517  -8.811  -7.420 1.000 94.870 ? 99  THR A O   1 
ATOM 782  C CG2 ? THR A 1  99 ? -21.214  -6.223  -8.864 1.000 94.870 ? 99  THR A CG2 1 
ATOM 783  O OG1 ? THR A 1  99 ? -18.872  -6.312  -9.422 1.000 94.870 ? 99  THR A OG1 1 
ATOM 784  N N   ? ASP A 1 100 ? -18.346  -9.476  -9.426 1.000 93.080 ? 100 ASP A N   1 
ATOM 785  C CA  ? ASP A 1 100 ? -17.118 -10.155  -9.829 1.000 93.080 ? 100 ASP A CA  1 
ATOM 786  C C   ? ASP A 1 100 ? -15.980  -9.157 -10.033 1.000 93.080 ? 100 ASP A C   1 
ATOM 787  C CB  ? ASP A 1 100 ? -17.346 -10.962 -11.109 1.000 93.080 ? 100 ASP A CB  1 
ATOM 788  O O   ? ASP A 1 100 ? -14.806  -9.514  -9.913 1.000 93.080 ? 100 ASP A O   1 
ATOM 789  C CG  ? ASP A 1 100 ? -18.211 -12.191 -10.889 1.000 93.080 ? 100 ASP A CG  1 
ATOM 790  O OD1 ? ASP A 1 100 ? -18.347 -12.642  -9.731 1.000 93.080 ? 100 ASP A OD1 1 
ATOM 791  O OD2 ? ASP A 1 100 ? -18.760 -12.714 -11.883 1.000 93.080 ? 100 ASP A OD2 1 
ATOM 792  N N   ? SER A 1 101 ? -16.259  -7.921 -10.192 1.000 93.160 ? 101 SER A N   1 
ATOM 793  C CA  ? SER A 1 101 ? -15.277  -6.895 -10.530 1.000 93.160 ? 101 SER A CA  1 
ATOM 794  C C   ? SER A 1 101 ? -15.070  -5.925  -9.371 1.000 93.160 ? 101 SER A C   1 
ATOM 795  C CB  ? SER A 1 101 ? -15.713  -6.125 -11.777 1.000 93.160 ? 101 SER A CB  1 
ATOM 796  O O   ? SER A 1 101 ? -14.188  -5.065  -9.424 1.000 93.160 ? 101 SER A O   1 
ATOM 797  O OG  ? SER A 1 101 ? -15.770  -6.984 -12.904 1.000 93.160 ? 101 SER A OG  1 
ATOM 798  N N   ? VAL A 1 102 ? -15.865  -6.085  -8.274 1.000 96.450 ? 102 VAL A N   1 
ATOM 799  C CA  ? VAL A 1 102 ? -15.749  -5.262  -7.075 1.000 96.450 ? 102 VAL A CA  1 
ATOM 800  C C   ? VAL A 1 102 ? -15.873  -6.140  -5.831 1.000 96.450 ? 102 VAL A C   1 
ATOM 801  C CB  ? VAL A 1 102 ? -16.817  -4.146  -7.047 1.000 96.450 ? 102 VAL A CB  1 
ATOM 802  O O   ? VAL A 1 102 ? -16.957  -6.641  -5.523 1.000 96.450 ? 102 VAL A O   1 
ATOM 803  C CG1 ? VAL A 1 102 ? -16.653  -3.272  -5.805 1.000 96.450 ? 102 VAL A CG1 1 
ATOM 804  C CG2 ? VAL A 1 102 ? -16.735  -3.298  -8.315 1.000 96.450 ? 102 VAL A CG2 1 
ATOM 805  N N   ? GLN A 1 103 ? -14.685  -6.323  -5.180 1.000 97.050 ? 103 GLN A N   1 
ATOM 806  C CA  ? GLN A 1 103 ? -14.632  -7.117  -3.957 1.000 97.050 ? 103 GLN A CA  1 
ATOM 807  C C   ? GLN A 1 103 ? -13.653  -6.516  -2.953 1.000 97.050 ? 103 GLN A C   1 
ATOM 808  C CB  ? GLN A 1 103 ? -14.242  -8.562  -4.270 1.000 97.050 ? 103 GLN A CB  1 
ATOM 809  O O   ? GLN A 1 103 ? -12.594  -6.013  -3.336 1.000 97.050 ? 103 GLN A O   1 
ATOM 810  C CG  ? GLN A 1 103 ? -15.198  -9.264  -5.226 1.000 97.050 ? 103 GLN A CG  1 
ATOM 811  C CD  ? GLN A 1 103 ? -16.480  -9.711  -4.550 1.000 97.050 ? 103 GLN A CD  1 
ATOM 812  N NE2 ? GLN A 1 103 ? -17.573  -9.731  -5.307 1.000 97.050 ? 103 GLN A NE2 1 
ATOM 813  O OE1 ? GLN A 1 103 ? -16.490 -10.036  -3.359 1.000 97.050 ? 103 GLN A OE1 1 
ATOM 814  N N   ? PRO A 1 104 ? -14.136  -6.659  -1.628 1.000 97.830 ? 104 PRO A N   1 
ATOM 815  C CA  ? PRO A 1 104 ? -13.162  -6.223  -0.625 1.000 97.830 ? 104 PRO A CA  1 
ATOM 816  C C   ? PRO A 1 104 ? -12.014  -7.214  -0.446 1.000 97.830 ? 104 PRO A C   1 
ATOM 817  C CB  ? PRO A 1 104 ? -13.997  -6.118   0.654 1.000 97.830 ? 104 PRO A CB  1 
ATOM 818  O O   ? PRO A 1 104 ? -12.195  -8.417  -0.650 1.000 97.830 ? 104 PRO A O   1 
ATOM 819  C CG  ? PRO A 1 104 ? -15.146  -7.049   0.437 1.000 97.830 ? 104 PRO A CG  1 
ATOM 820  C CD  ? PRO A 1 104 ? -15.414  -7.141  -1.038 1.000 97.830 ? 104 PRO A CD  1 
ATOM 821  N N   ? ILE A 1 105 ? -10.780  -6.677  -0.024 1.000 97.940 ? 105 ILE A N   1 
ATOM 822  C CA  ? ILE A 1 105 ?  -9.622  -7.507   0.286 1.000 97.940 ? 105 ILE A CA  1 
ATOM 823  C C   ? ILE A 1 105 ?  -9.374  -7.505   1.793 1.000 97.940 ? 105 ILE A C   1 
ATOM 824  C CB  ? ILE A 1 105 ?  -8.362  -7.023  -0.465 1.000 97.940 ? 105 ILE A CB  1 
ATOM 825  O O   ? ILE A 1 105 ?  -9.585  -6.491   2.462 1.000 97.940 ? 105 ILE A O   1 
ATOM 826  C CG1 ? ILE A 1 105 ?  -7.221  -8.035  -0.303 1.000 97.940 ? 105 ILE A CG1 1 
ATOM 827  C CG2 ? ILE A 1 105 ?  -7.938  -5.637   0.028 1.000 97.940 ? 105 ILE A CG2 1 
ATOM 828  C CD1 ? ILE A 1 105 ?  -6.088  -7.856  -1.304 1.000 97.940 ? 105 ILE A CD1 1 
ATOM 829  N N   ? ASN A 1 106 ?  -8.906  -8.642   2.298 1.000 97.620 ? 106 ASN A N   1 
ATOM 830  C CA  ? ASN A 1 106 ?  -8.553  -8.720   3.712 1.000 97.620 ? 106 ASN A CA  1 
ATOM 831  C C   ? ASN A 1 106 ?  -7.260  -7.967   4.010 1.000 97.620 ? 106 ASN A C   1 
ATOM 832  C CB  ? ASN A 1 106 ?  -8.431 -10.180   4.155 1.000 97.620 ? 106 ASN A CB  1 
ATOM 833  O O   ? ASN A 1 106 ?  -6.308  -8.025   3.229 1.000 97.620 ? 106 ASN A O   1 
ATOM 834  C CG  ? ASN A 1 106 ?  -9.761 -10.907   4.140 1.000 97.620 ? 106 ASN A CG  1 
ATOM 835  N ND2 ? ASN A 1 106 ?  -9.729 -12.195   3.819 1.000 97.620 ? 106 ASN A ND2 1 
ATOM 836  O OD1 ? ASN A 1 106 ? -10.809 -10.316   4.414 1.000 97.620 ? 106 ASN A OD1 1 
ATOM 837  N N   ? VAL A 1 107 ?  -7.271  -7.280   5.222 1.000 97.220 ? 107 VAL A N   1 
ATOM 838  C CA  ? VAL A 1 107 ?  -6.056  -6.644   5.720 1.000 97.220 ? 107 VAL A CA  1 
ATOM 839  C C   ? VAL A 1 107 ?  -5.212  -7.666   6.478 1.000 97.220 ? 107 VAL A C   1 
ATOM 840  C CB  ? VAL A 1 107 ?  -6.378  -5.438   6.630 1.000 97.220 ? 107 VAL A CB  1 
ATOM 841  O O   ? VAL A 1 107 ?  -5.738  -8.447   7.275 1.000 97.220 ? 107 VAL A O   1 
ATOM 842  C CG1 ? VAL A 1 107 ?  -5.096  -4.836   7.203 1.000 97.220 ? 107 VAL A CG1 1 
ATOM 843  C CG2 ? VAL A 1 107 ?  -7.169  -4.384   5.859 1.000 97.220 ? 107 VAL A CG2 1 
ATOM 844  N N   ? ALA A 1 108 ?  -3.934  -7.726   6.165 1.000 96.280 ? 108 ALA A N   1 
ATOM 845  C CA  ? ALA A 1 108 ?  -3.038  -8.703   6.778 1.000 96.280 ? 108 ALA A CA  1 
ATOM 846  C C   ? ALA A 1 108 ?  -2.954  -8.498   8.288 1.000 96.280 ? 108 ALA A C   1 
ATOM 847  C CB  ? ALA A 1 108 ?  -1.648  -8.616   6.154 1.000 96.280 ? 108 ALA A CB  1 
ATOM 848  O O   ? ALA A 1 108 ?  -2.739  -7.378   8.758 1.000 96.280 ? 108 ALA A O   1 
ATOM 849  N N   ? SER A 1 109 ?  -3.167  -9.494   9.065 1.000 93.820 ? 109 SER A N   1 
ATOM 850  C CA  ? SER A 1 109 ?  -3.081  -9.448  10.521 1.000 93.820 ? 109 SER A CA  1 
ATOM 851  C C   ? SER A 1 109 ?  -1.656  -9.702  11.000 1.000 93.820 ? 109 SER A C   1 
ATOM 852  C CB  ? SER A 1 109 ?  -4.028 -10.474  11.146 1.000 93.820 ? 109 SER A CB  1 
ATOM 853  O O   ? SER A 1 109 ?  -1.305  -9.362  12.131 1.000 93.820 ? 109 SER A O   1 
ATOM 854  O OG  ? SER A 1 109 ?  -3.730 -11.780  10.683 1.000 93.820 ? 109 SER A OG  1 
ATOM 855  N N   ? GLN A 1 110 ?  -0.852 -10.217  10.084 1.000 96.330 ? 110 GLN A N   1 
ATOM 856  C CA  ? GLN A 1 110 ?   0.566 -10.448  10.336 1.000 96.330 ? 110 GLN A CA  1 
ATOM 857  C C   ? GLN A 1 110 ?   1.423  -9.906   9.195 1.000 96.330 ? 110 GLN A C   1 
ATOM 858  C CB  ? GLN A 1 110 ?   0.841 -11.939  10.535 1.000 96.330 ? 110 GLN A CB  1 
ATOM 859  O O   ? GLN A 1 110 ?   1.015  -9.946   8.032 1.000 96.330 ? 110 GLN A O   1 
ATOM 860  C CG  ? GLN A 1 110 ?   0.132 -12.539  11.742 1.000 96.330 ? 110 GLN A CG  1 
ATOM 861  C CD  ? GLN A 1 110 ?   0.421 -14.018  11.917 1.000 96.330 ? 110 GLN A CD  1 
ATOM 862  N NE2 ? GLN A 1 110 ?   0.389 -14.485  13.161 1.000 96.330 ? 110 GLN A NE2 1 
ATOM 863  O OE1 ? GLN A 1 110 ?   0.669 -14.735  10.943 1.000 96.330 ? 110 GLN A OE1 1 
ATOM 864  N N   ? CYS A 1 111 ?   2.694  -9.529   9.673 1.000 96.850 ? 111 CYS A N   1 
ATOM 865  C CA  ? CYS A 1 111 ?   3.592  -8.950   8.680 1.000 96.850 ? 111 CYS A CA  1 
ATOM 866  C C   ? CYS A 1 111 ?   4.190 -10.033   7.789 1.000 96.850 ? 111 CYS A C   1 
ATOM 867  C CB  ? CYS A 1 111 ?   4.711  -8.164   9.362 1.000 96.850 ? 111 CYS A CB  1 
ATOM 868  O O   ? CYS A 1 111 ?   4.428 -11.154   8.242 1.000 96.850 ? 111 CYS A O   1 
ATOM 869  S SG  ? CYS A 1 111 ?   4.130  -6.725  10.287 1.000 96.850 ? 111 CYS A SG  1 
ATOM 870  N N   ? VAL A 1 112 ?   4.425  -9.652   6.540 1.000 96.670 ? 112 VAL A N   1 
ATOM 871  C CA  ? VAL A 1 112 ?   4.940 -10.566   5.526 1.000 96.670 ? 112 VAL A CA  1 
ATOM 872  C C   ? VAL A 1 112 ?   6.446 -10.739   5.703 1.000 96.670 ? 112 VAL A C   1 
ATOM 873  C CB  ? VAL A 1 112 ?   4.624 -10.066   4.098 1.000 96.670 ? 112 VAL A CB  1 
ATOM 874  O O   ? VAL A 1 112 ?   7.140  -9.807   6.118 1.000 96.670 ? 112 VAL A O   1 
ATOM 875  C CG1 ? VAL A 1 112 ?   5.383  -8.774   3.799 1.000 96.670 ? 112 VAL A CG1 1 
ATOM 876  C CG2 ? VAL A 1 112 ?   4.967 -11.141   3.069 1.000 96.670 ? 112 VAL A CG2 1 
ATOM 877  N N   ? ALA A 1 113 ?   7.007 -11.960   5.402 1.000 96.260 ? 113 ALA A N   1 
ATOM 878  C CA  ? ALA A 1 113 ?   8.435 -12.249   5.504 1.000 96.260 ? 113 ALA A CA  1 
ATOM 879  C C   ? ALA A 1 113 ?   9.184 -11.755   4.270 1.000 96.260 ? 113 ALA A C   1 
ATOM 880  C CB  ? ALA A 1 113 ?   8.663 -13.746   5.697 1.000 96.260 ? 113 ALA A CB  1 
ATOM 881  O O   ? ALA A 1 113 ?   8.632 -11.735   3.168 1.000 96.260 ? 113 ALA A O   1 
ATOM 882  N N   ? PRO A 1 114 ?  10.523 -11.377   4.489 1.000 96.020 ? 114 PRO A N   1 
ATOM 883  C CA  ? PRO A 1 114 ?  11.345 -11.035   3.326 1.000 96.020 ? 114 PRO A CA  1 
ATOM 884  C C   ? PRO A 1 114 ?  11.420 -12.166   2.303 1.000 96.020 ? 114 PRO A C   1 
ATOM 885  C CB  ? PRO A 1 114 ?  12.721 -10.759   3.936 1.000 96.020 ? 114 PRO A CB  1 
ATOM 886  O O   ? PRO A 1 114 ?  11.417 -13.342   2.676 1.000 96.020 ? 114 PRO A O   1 
ATOM 887  C CG  ? PRO A 1 114 ?  12.438 -10.335   5.341 1.000 96.020 ? 114 PRO A CG  1 
ATOM 888  C CD  ? PRO A 1 114 ?  11.255 -11.112   5.844 1.000 96.020 ? 114 PRO A CD  1 
ATOM 889  N N   ? GLY A 1 115 ?  11.422 -11.793   0.991 1.000 95.490 ? 115 GLY A N   1 
ATOM 890  C CA  ? GLY A 1 115 ?  11.500 -12.762  -0.090 1.000 95.490 ? 115 GLY A CA  1 
ATOM 891  C C   ? GLY A 1 115 ?  10.142 -13.137  -0.654 1.000 95.490 ? 115 GLY A C   1 
ATOM 892  O O   ? GLY A 1 115 ?  10.055 -13.767  -1.710 1.000 95.490 ? 115 GLY A O   1 
ATOM 893  N N   ? THR A 1 116 ?   9.079 -12.847   0.126 1.000 96.930 ? 116 THR A N   1 
ATOM 894  C CA  ? THR A 1 116 ?   7.722 -13.105  -0.343 1.000 96.930 ? 116 THR A CA  1 
ATOM 895  C C   ? THR A 1 116 ?   7.423 -12.300  -1.604 1.000 96.930 ? 116 THR A C   1 
ATOM 896  C CB  ? THR A 1 116 ?   6.683 -12.768   0.742 1.000 96.930 ? 116 THR A CB  1 
ATOM 897  O O   ? THR A 1 116 ?   7.674 -11.094  -1.652 1.000 96.930 ? 116 THR A O   1 
ATOM 898  C CG2 ? THR A 1 116 ?   5.268 -13.083   0.266 1.000 96.930 ? 116 THR A CG2 1 
ATOM 899  O OG1 ? THR A 1 116 ?   6.962 -13.539   1.918 1.000 96.930 ? 116 THR A OG1 1 
ATOM 900  N N   ? GLN A 1 117 ?   6.874 -12.977  -2.641 1.000 95.620 ? 117 GLN A N   1 
ATOM 901  C CA  ? GLN A 1 117 ?   6.455 -12.305  -3.867 1.000 95.620 ? 117 GLN A CA  1 
ATOM 902  C C   ? GLN A 1 117 ?   5.089 -11.648  -3.695 1.000 95.620 ? 117 GLN A C   1 
ATOM 903  C CB  ? GLN A 1 117 ?   6.420 -13.291  -5.035 1.000 95.620 ? 117 GLN A CB  1 
ATOM 904  O O   ? GLN A 1 117 ?   4.118 -12.311  -3.321 1.000 95.620 ? 117 GLN A O   1 
ATOM 905  C CG  ? GLN A 1 117 ?   7.795 -13.784  -5.466 1.000 95.620 ? 117 GLN A CG  1 
ATOM 906  C CD  ? GLN A 1 117 ?   8.670 -12.674  -6.017 1.000 95.620 ? 117 GLN A CD  1 
ATOM 907  N NE2 ? GLN A 1 117 ?   9.888 -12.565  -5.495 1.000 95.620 ? 117 GLN A NE2 1 
ATOM 908  O OE1 ? GLN A 1 117 ?   8.256 -11.921  -6.904 1.000 95.620 ? 117 GLN A OE1 1 
ATOM 909  N N   ? CYS A 1 118 ?   5.081 -10.394  -3.976 1.000 95.980 ? 118 CYS A N   1 
ATOM 910  C CA  ? CYS A 1 118 ?   3.854  -9.634  -3.763 1.000 95.980 ? 118 CYS A CA  1 
ATOM 911  C C   ? CYS A 1 118 ?   3.419  -8.930  -5.042 1.000 95.980 ? 118 CYS A C   1 
ATOM 912  C CB  ? CYS A 1 118 ?   4.046  -8.609  -2.645 1.000 95.980 ? 118 CYS A CB  1 
ATOM 913  O O   ? CYS A 1 118 ?   4.258  -8.538  -5.856 1.000 95.980 ? 118 CYS A O   1 
ATOM 914  S SG  ? CYS A 1 118 ?   4.466  -9.342  -1.049 1.000 95.980 ? 118 CYS A SG  1 
ATOM 915  N N   ? LEU A 1 119 ?   2.114  -8.854  -5.160 1.000 94.460 ? 119 LEU A N   1 
ATOM 916  C CA  ? LEU A 1 119 ?   1.514  -8.212  -6.325 1.000 94.460 ? 119 LEU A CA  1 
ATOM 917  C C   ? LEU A 1 119 ?   1.192  -6.750  -6.033 1.000 94.460 ? 119 LEU A C   1 
ATOM 918  C CB  ? LEU A 1 119 ?   0.242  -8.952  -6.749 1.000 94.460 ? 119 LEU A CB  1 
ATOM 919  O O   ? LEU A 1 119 ?   0.553  -6.439  -5.025 1.000 94.460 ? 119 LEU A O   1 
ATOM 920  C CG  ? LEU A 1 119 ?  -0.538  -8.345  -7.916 1.000 94.460 ? 119 LEU A CG  1 
ATOM 921  C CD1 ? LEU A 1 119 ?   0.237  -8.517  -9.218 1.000 94.460 ? 119 LEU A CD1 1 
ATOM 922  C CD2 ? LEU A 1 119 ?  -1.921  -8.979  -8.022 1.000 94.460 ? 119 LEU A CD2 1 
ATOM 923  N N   ? VAL A 1 120 ?   1.631  -5.887  -6.925 1.000 93.480 ? 120 VAL A N   1 
ATOM 924  C CA  ? VAL A 1 120 ?   1.273  -4.473  -6.873 1.000 93.480 ? 120 VAL A CA  1 
ATOM 925  C C   ? VAL A 1 120 ?   0.504  -4.088  -8.135 1.000 93.480 ? 120 VAL A C   1 
ATOM 926  C CB  ? VAL A 1 120 ?   2.522  -3.576  -6.716 1.000 93.480 ? 120 VAL A CB  1 
ATOM 927  O O   ? VAL A 1 120 ?   0.854  -4.517  -9.238 1.000 93.480 ? 120 VAL A O   1 
ATOM 928  C CG1 ? VAL A 1 120 ?   2.121  -2.105  -6.619 1.000 93.480 ? 120 VAL A CG1 1 
ATOM 929  C CG2 ? VAL A 1 120 ?   3.328  -3.996  -5.488 1.000 93.480 ? 120 VAL A CG2 1 
ATOM 930  N N   ? THR A 1 121 ?  -0.523  -3.315  -7.964 1.000 92.170 ? 121 THR A N   1 
ATOM 931  C CA  ? THR A 1 121 ?  -1.338  -2.882  -9.093 1.000 92.170 ? 121 THR A CA  1 
ATOM 932  C C   ? THR A 1 121 ?  -1.472  -1.362  -9.112 1.000 92.170 ? 121 THR A C   1 
ATOM 933  C CB  ? THR A 1 121 ?  -2.737  -3.523  -9.052 1.000 92.170 ? 121 THR A CB  1 
ATOM 934  O O   ? THR A 1 121 ?  -1.397  -0.714  -8.065 1.000 92.170 ? 121 THR A O   1 
ATOM 935  C CG2 ? THR A 1 121 ?  -2.647  -5.044  -9.119 1.000 92.170 ? 121 THR A CG2 1 
ATOM 936  O OG1 ? THR A 1 121 ?  -3.392  -3.148  -7.834 1.000 92.170 ? 121 THR A OG1 1 
ATOM 937  N N   ? GLY A 1 122 ?  -1.639  -0.769 -10.278 1.000 89.090 ? 122 GLY A N   1 
ATOM 938  C CA  ? GLY A 1 122 ?  -1.827   0.671 -10.354 1.000 89.090 ? 122 GLY A CA  1 
ATOM 939  C C   ? GLY A 1 122 ?  -1.891   1.190 -11.778 1.000 89.090 ? 122 GLY A C   1 
ATOM 940  O O   ? GLY A 1 122 ?  -1.714   0.428 -12.731 1.000 89.090 ? 122 GLY A O   1 
ATOM 941  N N   ? TRP A 1 123 ?  -2.266   2.495 -11.952 1.000 83.780 ? 123 TRP A N   1 
ATOM 942  C CA  ? TRP A 1 123 ?  -2.374   3.175 -13.239 1.000 83.780 ? 123 TRP A CA  1 
ATOM 943  C C   ? TRP A 1 123 ?  -1.344   4.294 -13.351 1.000 83.780 ? 123 TRP A C   1 
ATOM 944  C CB  ? TRP A 1 123 ?  -3.784   3.741 -13.431 1.000 83.780 ? 123 TRP A CB  1 
ATOM 945  O O   ? TRP A 1 123 ?  -1.545   5.260 -14.091 1.000 83.780 ? 123 TRP A O   1 
ATOM 946  C CG  ? TRP A 1 123 ?  -4.842   2.694 -13.608 1.000 83.780 ? 123 TRP A CG  1 
ATOM 947  C CD1 ? TRP A 1 123 ?  -5.165   2.036 -14.762 1.000 83.780 ? 123 TRP A CD1 1 
ATOM 948  C CD2 ? TRP A 1 123 ?  -5.720   2.188 -12.598 1.000 83.780 ? 123 TRP A CD2 1 
ATOM 949  C CE2 ? TRP A 1 123 ?  -6.550   1.223 -13.212 1.000 83.780 ? 123 TRP A CE2 1 
ATOM 950  C CE3 ? TRP A 1 123 ?  -5.885   2.456 -11.233 1.000 83.780 ? 123 TRP A CE3 1 
ATOM 951  N NE1 ? TRP A 1 123 ?  -6.191   1.149 -14.530 1.000 83.780 ? 123 TRP A NE1 1 
ATOM 952  C CH2 ? TRP A 1 123 ?  -7.673   0.806 -11.170 1.000 83.780 ? 123 TRP A CH2 1 
ATOM 953  C CZ2 ? TRP A 1 123 ?  -7.532   0.525 -12.504 1.000 83.780 ? 123 TRP A CZ2 1 
ATOM 954  C CZ3 ? TRP A 1 123 ?  -6.863   1.760 -10.531 1.000 83.780 ? 123 TRP A CZ3 1 
ATOM 955  N N   ? GLY A 1 124 ?  -0.272   4.196 -12.384 1.000 70.460 ? 124 GLY A N   1 
ATOM 956  C CA  ? GLY A 1 124 ?   0.786   5.193 -12.414 1.000 70.460 ? 124 GLY A CA  1 
ATOM 957  C C   ? GLY A 1 124 ?   1.628   5.132 -13.675 1.000 70.460 ? 124 GLY A C   1 
ATOM 958  O O   ? GLY A 1 124 ?   1.348   4.340 -14.577 1.000 70.460 ? 124 GLY A O   1 
ATOM 959  N N   ? ARG A 1 125 ?   2.591   6.088 -13.888 1.000 64.990 ? 125 ARG A N   1 
ATOM 960  C CA  ? ARG A 1 125 ?   3.438   6.188 -15.072 1.000 64.990 ? 125 ARG A CA  1 
ATOM 961  C C   ? ARG A 1 125 ?   4.180   4.880 -15.326 1.000 64.990 ? 125 ARG A C   1 
ATOM 962  C CB  ? ARG A 1 125 ?   4.438   7.337 -14.922 1.000 64.990 ? 125 ARG A CB  1 
ATOM 963  O O   ? ARG A 1 125 ?   4.517   4.158 -14.384 1.000 64.990 ? 125 ARG A O   1 
ATOM 964  C CG  ? ARG A 1 125 ?   3.796   8.715 -14.916 1.000 64.990 ? 125 ARG A CG  1 
ATOM 965  C CD  ? ARG A 1 125 ?   4.837   9.822 -14.828 1.000 64.990 ? 125 ARG A CD  1 
ATOM 966  N NE  ? ARG A 1 125 ?   4.216  11.140 -14.738 1.000 64.990 ? 125 ARG A NE  1 
ATOM 967  N NH1 ? ARG A 1 125 ?   6.210  12.306 -14.715 1.000 64.990 ? 125 ARG A NH1 1 
ATOM 968  N NH2 ? ARG A 1 125 ?   4.217  13.433 -14.605 1.000 64.990 ? 125 ARG A NH2 1 
ATOM 969  C CZ  ? ARG A 1 125 ?   4.883  12.290 -14.686 1.000 64.990 ? 125 ARG A CZ  1 
ATOM 970  N N   ? THR A 1 126 ?   4.344   4.612 -16.684 1.000 61.110 ? 126 THR A N   1 
ATOM 971  C CA  ? THR A 1 126 ?   4.958   3.384 -17.176 1.000 61.110 ? 126 THR A CA  1 
ATOM 972  C C   ? THR A 1 126 ?   6.421   3.619 -17.541 1.000 61.110 ? 126 THR A C   1 
ATOM 973  C CB  ? THR A 1 126 ?   4.203   2.833 -18.400 1.000 61.110 ? 126 THR A CB  1 
ATOM 974  O O   ? THR A 1 126 ?   7.145   2.675 -17.865 1.000 61.110 ? 126 THR A O   1 
ATOM 975  C CG2 ? THR A 1 126 ?   2.779   2.431 -18.032 1.000 61.110 ? 126 THR A CG2 1 
ATOM 976  O OG1 ? THR A 1 126 ?   4.155   3.840 -19.418 1.000 61.110 ? 126 THR A OG1 1 
ATOM 977  N N   ? SER A 1 127 ?   6.912   4.819 -17.443 1.000 55.500 ? 127 SER A N   1 
ATOM 978  C CA  ? SER A 1 127 ?   8.301   5.230 -17.619 1.000 55.500 ? 127 SER A CA  1 
ATOM 979  C C   ? SER A 1 127 ?   8.561   6.587 -16.974 1.000 55.500 ? 127 SER A C   1 
ATOM 980  C CB  ? SER A 1 127 ?   8.660   5.286 -19.105 1.000 55.500 ? 127 SER A CB  1 
ATOM 981  O O   ? SER A 1 127 ?   7.643   7.395 -16.823 1.000 55.500 ? 127 SER A O   1 
ATOM 982  O OG  ? SER A 1 127 ?   8.155   6.468 -19.700 1.000 55.500 ? 127 SER A OG  1 
ATOM 983  N N   ? SER A 1 128 ?   9.769   6.778 -16.454 1.000 58.280 ? 128 SER A N   1 
ATOM 984  C CA  ? SER A 1 128 ?  10.203   8.007 -15.797 1.000 58.280 ? 128 SER A CA  1 
ATOM 985  C C   ? SER A 1 128 ?  10.310   9.157 -16.793 1.000 58.280 ? 128 SER A C   1 
ATOM 986  C CB  ? SER A 1 128 ?  11.549   7.797 -15.102 1.000 58.280 ? 128 SER A CB  1 
ATOM 987  O O   ? SER A 1 128 ?  10.163  10.323 -16.420 1.000 58.280 ? 128 SER A O   1 
ATOM 988  O OG  ? SER A 1 128 ?  12.515   7.302 -16.014 1.000 58.280 ? 128 SER A OG  1 
ATOM 989  N N   ? SER A 1 129 ?  10.267   8.841 -18.149 1.000 54.800 ? 129 SER A N   1 
ATOM 990  C CA  ? SER A 1 129 ?  10.601   9.779 -19.215 1.000 54.800 ? 129 SER A CA  1 
ATOM 991  C C   ? SER A 1 129 ?   9.385  10.082 -20.085 1.000 54.800 ? 129 SER A C   1 
ATOM 992  C CB  ? SER A 1 129 ?  11.733   9.227 -20.082 1.000 54.800 ? 129 SER A CB  1 
ATOM 993  O O   ? SER A 1 129 ?   9.341  11.111 -20.762 1.000 54.800 ? 129 SER A O   1 
ATOM 994  O OG  ? SER A 1 129 ?  11.390   7.956 -20.608 1.000 54.800 ? 129 SER A OG  1 
ATOM 995  N N   ? ARG A 1 130 ?   8.110   9.352 -19.954 1.000 54.020 ? 130 ARG A N   1 
ATOM 996  C CA  ? ARG A 1 130 ?   6.925   9.643 -20.754 1.000 54.020 ? 130 ARG A CA  1 
ATOM 997  C C   ? ARG A 1 130 ?   5.676   9.700 -19.881 1.000 54.020 ? 130 ARG A C   1 
ATOM 998  C CB  ? ARG A 1 130 ?   6.747   8.596 -21.855 1.000 54.020 ? 130 ARG A CB  1 
ATOM 999  O O   ? ARG A 1 130 ?   5.473   8.839 -19.022 1.000 54.020 ? 130 ARG A O   1 
ATOM 1000 C CG  ? ARG A 1 130 ?   7.764   8.705 -22.979 1.000 54.020 ? 130 ARG A CG  1 
ATOM 1001 C CD  ? ARG A 1 130 ?   7.438   7.762 -24.129 1.000 54.020 ? 130 ARG A CD  1 
ATOM 1002 N NE  ? ARG A 1 130 ?   8.473   7.789 -25.158 1.000 54.020 ? 130 ARG A NE  1 
ATOM 1003 N NH1 ? ARG A 1 130 ?   7.083   7.091 -26.866 1.000 54.020 ? 130 ARG A NH1 1 
ATOM 1004 N NH2 ? ARG A 1 130 ?   9.293   7.529 -27.288 1.000 54.020 ? 130 ARG A NH2 1 
ATOM 1005 C CZ  ? ARG A 1 130 ?   8.281   7.470 -26.435 1.000 54.020 ? 130 ARG A CZ  1 
ATOM 1006 N N   ? PRO A 1 131 ?   4.890  10.755 -20.096 1.000 57.190 ? 131 PRO A N   1 
ATOM 1007 C CA  ? PRO A 1 131 ?   3.715  11.038 -19.268 1.000 57.190 ? 131 PRO A CA  1 
ATOM 1008 C C   ? PRO A 1 131 ?   2.521  10.152 -19.615 1.000 57.190 ? 131 PRO A C   1 
ATOM 1009 C CB  ? PRO A 1 131 ?   3.412  12.507 -19.577 1.000 57.190 ? 131 PRO A CB  1 
ATOM 1010 O O   ? PRO A 1 131 ?   1.418  10.369 -19.108 1.000 57.190 ? 131 PRO A O   1 
ATOM 1011 C CG  ? PRO A 1 131 ?   4.167  12.796 -20.834 1.000 57.190 ? 131 PRO A CG  1 
ATOM 1012 C CD  ? PRO A 1 131 ?   5.059  11.625 -21.135 1.000 57.190 ? 131 PRO A CD  1 
ATOM 1013 N N   ? SER A 1 132 ?   2.651   8.940 -20.187 1.000 63.930 ? 132 SER A N   1 
ATOM 1014 C CA  ? SER A 1 132 ?   1.338   8.410 -20.537 1.000 63.930 ? 132 SER A CA  1 
ATOM 1015 C C   ? SER A 1 132 ?   0.855   7.401 -19.501 1.000 63.930 ? 132 SER A C   1 
ATOM 1016 C CB  ? SER A 1 132 ?   1.374   7.756 -21.919 1.000 63.930 ? 132 SER A CB  1 
ATOM 1017 O O   ? SER A 1 132 ?   1.645   6.610 -18.982 1.000 63.930 ? 132 SER A O   1 
ATOM 1018 O OG  ? SER A 1 132 ?   2.252   6.644 -21.927 1.000 63.930 ? 132 SER A OG  1 
ATOM 1019 N N   ? ILE A 1 133 ?  -0.259   7.666 -18.785 1.000 69.080 ? 133 ILE A N   1 
ATOM 1020 C CA  ? ILE A 1 133 ?  -0.980   6.751 -17.907 1.000 69.080 ? 133 ILE A CA  1 
ATOM 1021 C C   ? ILE A 1 133 ?  -1.554   5.596 -18.724 1.000 69.080 ? 133 ILE A C   1 
ATOM 1022 C CB  ? ILE A 1 133 ?  -2.108   7.476 -17.138 1.000 69.080 ? 133 ILE A CB  1 
ATOM 1023 O O   ? ILE A 1 133 ?  -2.209   5.816 -19.746 1.000 69.080 ? 133 ILE A O   1 
ATOM 1024 C CG1 ? ILE A 1 133 ?  -1.529   8.609 -16.284 1.000 69.080 ? 133 ILE A CG1 1 
ATOM 1025 C CG2 ? ILE A 1 133 ?  -2.895   6.486 -16.274 1.000 69.080 ? 133 ILE A CG2 1 
ATOM 1026 C CD1 ? ILE A 1 133 ?  -2.583   9.494 -15.633 1.000 69.080 ? 133 ILE A CD1 1 
ATOM 1027 N N   ? PRO A 1 134 ?  -1.135   4.287 -18.432 1.000 73.970 ? 134 PRO A N   1 
ATOM 1028 C CA  ? PRO A 1 134 ?  -1.666   3.149 -19.185 1.000 73.970 ? 134 PRO A CA  1 
ATOM 1029 C C   ? PRO A 1 134 ?  -3.193   3.113 -19.201 1.000 73.970 ? 134 PRO A C   1 
ATOM 1030 C CB  ? PRO A 1 134 ?  -1.099   1.938 -18.441 1.000 73.970 ? 134 PRO A CB  1 
ATOM 1031 O O   ? PRO A 1 134 ?  -3.835   3.600 -18.267 1.000 73.970 ? 134 PRO A O   1 
ATOM 1032 C CG  ? PRO A 1 134 ?  -0.884   2.416 -17.041 1.000 73.970 ? 134 PRO A CG  1 
ATOM 1033 C CD  ? PRO A 1 134 ?  -0.555   3.881 -17.083 1.000 73.970 ? 134 PRO A CD  1 
ATOM 1034 N N   ? GLU A 1 135 ?  -3.726   2.649 -20.290 1.000 82.660 ? 135 GLU A N   1 
ATOM 1035 C CA  ? GLU A 1 135 ?  -5.173   2.541 -20.449 1.000 82.660 ? 135 GLU A CA  1 
ATOM 1036 C C   ? GLU A 1 135 ?  -5.743   1.425 -19.578 1.000 82.660 ? 135 GLU A C   1 
ATOM 1037 C CB  ? GLU A 1 135 ?  -5.536   2.301 -21.917 1.000 82.660 ? 135 GLU A CB  1 
ATOM 1038 O O   ? GLU A 1 135 ?  -6.845   1.552 -19.040 1.000 82.660 ? 135 GLU A O   1 
ATOM 1039 C CG  ? GLU A 1 135 ?  -5.203   3.469 -22.833 1.000 82.660 ? 135 GLU A CG  1 
ATOM 1040 C CD  ? GLU A 1 135 ?  -5.518   3.195 -24.294 1.000 82.660 ? 135 GLU A CD  1 
ATOM 1041 O OE1 ? GLU A 1 135 ?  -5.276   4.082 -25.144 1.000 82.660 ? 135 GLU A OE1 1 
ATOM 1042 O OE2 ? GLU A 1 135 ?  -6.013   2.085 -24.592 1.000 82.660 ? 135 GLU A OE2 1 
ATOM 1043 N N   ? GLU A 1 136 ?  -4.976   0.348 -19.406 1.000 87.840 ? 136 GLU A N   1 
ATOM 1044 C CA  ? GLU A 1 136 ?  -5.391  -0.799 -18.605 1.000 87.840 ? 136 GLU A CA  1 
ATOM 1045 C C   ? GLU A 1 136 ?  -4.604  -0.874 -17.300 1.000 87.840 ? 136 GLU A C   1 
ATOM 1046 C CB  ? GLU A 1 136 ?  -5.221  -2.098 -19.397 1.000 87.840 ? 136 GLU A CB  1 
ATOM 1047 O O   ? GLU A 1 136 ?  -3.449  -0.447 -17.239 1.000 87.840 ? 136 GLU A O   1 
ATOM 1048 C CG  ? GLU A 1 136 ?  -6.096  -2.180 -20.639 1.000 87.840 ? 136 GLU A CG  1 
ATOM 1049 C CD  ? GLU A 1 136 ?  -5.827  -3.416 -21.483 1.000 87.840 ? 136 GLU A CD  1 
ATOM 1050 O OE1 ? GLU A 1 136 ?  -6.704  -3.805 -22.287 1.000 87.840 ? 136 GLU A OE1 1 
ATOM 1051 O OE2 ? GLU A 1 136 ?  -4.731  -4.002 -21.337 1.000 87.840 ? 136 GLU A OE2 1 
ATOM 1052 N N   ? LEU A 1 137 ?  -5.278  -1.418 -16.236 1.000 89.380 ? 137 LEU A N   1 
ATOM 1053 C CA  ? LEU A 1 137 ?  -4.622  -1.660 -14.956 1.000 89.380 ? 137 LEU A CA  1 
ATOM 1054 C C   ? LEU A 1 137 ?  -3.361  -2.498 -15.142 1.000 89.380 ? 137 LEU A C   1 
ATOM 1055 C CB  ? LEU A 1 137 ?  -5.577  -2.363 -13.988 1.000 89.380 ? 137 LEU A CB  1 
ATOM 1056 O O   ? LEU A 1 137 ?  -3.377  -3.501 -15.860 1.000 89.380 ? 137 LEU A O   1 
ATOM 1057 C CG  ? LEU A 1 137 ?  -5.078  -2.542 -12.554 1.000 89.380 ? 137 LEU A CG  1 
ATOM 1058 C CD1 ? LEU A 1 137 ?  -4.880  -1.184 -11.889 1.000 89.380 ? 137 LEU A CD1 1 
ATOM 1059 C CD2 ? LEU A 1 137 ?  -6.052  -3.398 -11.752 1.000 89.380 ? 137 LEU A CD2 1 
ATOM 1060 N N   ? GLN A 1 138 ?  -2.335  -2.020 -14.460 1.000 90.360 ? 138 GLN A N   1 
ATOM 1061 C CA  ? GLN A 1 138 ?  -1.054  -2.709 -14.575 1.000 90.360 ? 138 GLN A CA  1 
ATOM 1062 C C   ? GLN A 1 138 ?  -0.758  -3.533 -13.325 1.000 90.360 ? 138 GLN A C   1 
ATOM 1063 C CB  ? GLN A 1 138 ?   0.075  -1.706 -14.821 1.000 90.360 ? 138 GLN A CB  1 
ATOM 1064 O O   ? GLN A 1 138 ?  -1.128  -3.142 -12.215 1.000 90.360 ? 138 GLN A O   1 
ATOM 1065 C CG  ? GLN A 1 138 ?  -0.117  -0.860 -16.073 1.000 90.360 ? 138 GLN A CG  1 
ATOM 1066 C CD  ? GLN A 1 138 ?  -0.091  -1.683 -17.347 1.000 90.360 ? 138 GLN A CD  1 
ATOM 1067 N NE2 ? GLN A 1 138 ?  -1.088  -1.483 -18.202 1.000 90.360 ? 138 GLN A NE2 1 
ATOM 1068 O OE1 ? GLN A 1 138 ?   0.818  -2.490 -17.562 1.000 90.360 ? 138 GLN A OE1 1 
ATOM 1069 N N   ? CYS A 1 139 ?   0.003  -4.743 -13.561 1.000 90.650 ? 139 CYS A N   1 
ATOM 1070 C CA  ? CYS A 1 139 ?   0.392  -5.636 -12.475 1.000 90.650 ? 139 CYS A CA  1 
ATOM 1071 C C   ? CYS A 1 139 ?   1.872  -5.988 -12.562 1.000 90.650 ? 139 CYS A C   1 
ATOM 1072 C CB  ? CYS A 1 139 ?  -0.448  -6.912 -12.504 1.000 90.650 ? 139 CYS A CB  1 
ATOM 1073 O O   ? CYS A 1 139 ?   2.384  -6.275 -13.646 1.000 90.650 ? 139 CYS A O   1 
ATOM 1074 S SG  ? CYS A 1 139 ?  -2.221  -6.621 -12.320 1.000 90.650 ? 139 CYS A SG  1 
ATOM 1075 N N   ? ILE A 1 140 ?   2.420  -6.006 -11.302 1.000 89.450 ? 140 ILE A N   1 
ATOM 1076 C CA  ? ILE A 1 140 ?   3.812  -6.438 -11.249 1.000 89.450 ? 140 ILE A CA  1 
ATOM 1077 C C   ? ILE A 1 140 ?   4.081  -7.150  -9.925 1.000 89.450 ? 140 ILE A C   1 
ATOM 1078 C CB  ? ILE A 1 140 ?   4.781  -5.248 -11.424 1.000 89.450 ? 140 ILE A CB  1 
ATOM 1079 O O   ? ILE A 1 140 ?   3.543  -6.764  -8.885 1.000 89.450 ? 140 ILE A O   1 
ATOM 1080 C CG1 ? ILE A 1 140 ?   6.230  -5.744 -11.490 1.000 89.450 ? 140 ILE A CG1 1 
ATOM 1081 C CG2 ? ILE A 1 140 ?   4.600  -4.233 -10.292 1.000 89.450 ? 140 ILE A CG2 1 
ATOM 1082 C CD1 ? ILE A 1 140 ?   7.230  -4.679 -11.919 1.000 89.450 ? 140 ILE A CD1 1 
ATOM 1083 N N   ? TYR A 1 141 ?   4.950  -8.159 -10.009 1.000 91.210 ? 141 TYR A N   1 
ATOM 1084 C CA  ? TYR A 1 141 ?   5.366  -8.867  -8.803 1.000 91.210 ? 141 TYR A CA  1 
ATOM 1085 C C   ? TYR A 1 141 ?   6.695  -8.329  -8.286 1.000 91.210 ? 141 TYR A C   1 
ATOM 1086 C CB  ? TYR A 1 141 ?   5.481 -10.370  -9.074 1.000 91.210 ? 141 TYR A CB  1 
ATOM 1087 O O   ? TYR A 1 141 ?   7.649  -8.173  -9.052 1.000 91.210 ? 141 TYR A O   1 
ATOM 1088 C CG  ? TYR A 1 141 ?   4.149 -11.073  -9.171 1.000 91.210 ? 141 TYR A CG  1 
ATOM 1089 C CD1 ? TYR A 1 141 ?   3.502 -11.543  -8.030 1.000 91.210 ? 141 TYR A CD1 1 
ATOM 1090 C CD2 ? TYR A 1 141 ?   3.535 -11.269 -10.403 1.000 91.210 ? 141 TYR A CD2 1 
ATOM 1091 C CE1 ? TYR A 1 141 ?   2.275 -12.193  -8.115 1.000 91.210 ? 141 TYR A CE1 1 
ATOM 1092 C CE2 ? TYR A 1 141 ?   2.308 -11.918 -10.500 1.000 91.210 ? 141 TYR A CE2 1 
ATOM 1093 O OH  ? TYR A 1 141 ?   0.472 -13.018  -9.442 1.000 91.210 ? 141 TYR A OH  1 
ATOM 1094 C CZ  ? TYR A 1 141 ?   1.687 -12.375  -9.352 1.000 91.210 ? 141 TYR A CZ  1 
ATOM 1095 N N   ? LEU A 1 142 ?   6.672  -8.054  -6.973 1.000 92.680 ? 142 LEU A N   1 
ATOM 1096 C CA  ? LEU A 1 142 ?   7.888  -7.587  -6.316 1.000 92.680 ? 142 LEU A CA  1 
ATOM 1097 C C   ? LEU A 1 142 ?   8.180  -8.410  -5.066 1.000 92.680 ? 142 LEU A C   1 
ATOM 1098 C CB  ? LEU A 1 142 ?   7.764  -6.106  -5.949 1.000 92.680 ? 142 LEU A CB  1 
ATOM 1099 O O   ? LEU A 1 142 ?   7.262  -8.768  -4.324 1.000 92.680 ? 142 LEU A O   1 
ATOM 1100 C CG  ? LEU A 1 142 ?   7.525  -5.137  -7.108 1.000 92.680 ? 142 LEU A CG  1 
ATOM 1101 C CD1 ? LEU A 1 142 ?   7.166  -3.754  -6.577 1.000 92.680 ? 142 LEU A CD1 1 
ATOM 1102 C CD2 ? LEU A 1 142 ?   8.753  -5.068  -8.009 1.000 92.680 ? 142 LEU A CD2 1 
ATOM 1103 N N   ? PRO A 1 143 ?   9.499  -8.720  -4.875 1.000 94.990 ? 143 PRO A N   1 
ATOM 1104 C CA  ? PRO A 1 143 ?   9.846  -9.372  -3.610 1.000 94.990 ? 143 PRO A CA  1 
ATOM 1105 C C   ? PRO A 1 143 ?   9.968  -8.385  -2.451 1.000 94.990 ? 143 PRO A C   1 
ATOM 1106 C CB  ? PRO A 1 143 ?  11.196 -10.030  -3.911 1.000 94.990 ? 143 PRO A CB  1 
ATOM 1107 O O   ? PRO A 1 143 ?  10.423  -7.255  -2.643 1.000 94.990 ? 143 PRO A O   1 
ATOM 1108 C CG  ? PRO A 1 143 ?  11.837  -9.139  -4.926 1.000 94.990 ? 143 PRO A CG  1 
ATOM 1109 C CD  ? PRO A 1 143 ?  10.768  -8.609  -5.838 1.000 94.990 ? 143 PRO A CD  1 
ATOM 1110 N N   ? ILE A 1 144 ?   9.586  -8.881  -1.286 1.000 96.430 ? 144 ILE A N   1 
ATOM 1111 C CA  ? ILE A 1 144 ?   9.825  -8.116  -0.068 1.000 96.430 ? 144 ILE A CA  1 
ATOM 1112 C C   ? ILE A 1 144 ?  11.300  -8.208   0.318 1.000 96.430 ? 144 ILE A C   1 
ATOM 1113 C CB  ? ILE A 1 144 ?   8.935  -8.611   1.095 1.000 96.430 ? 144 ILE A CB  1 
ATOM 1114 O O   ? ILE A 1 144 ?  11.891  -9.290   0.282 1.000 96.430 ? 144 ILE A O   1 
ATOM 1115 C CG1 ? ILE A 1 144 ?   7.454  -8.492   0.720 1.000 96.430 ? 144 ILE A CG1 1 
ATOM 1116 C CG2 ? ILE A 1 144 ?   9.240  -7.832   2.377 1.000 96.430 ? 144 ILE A CG2 1 
ATOM 1117 C CD1 ? ILE A 1 144 ?   7.017  -7.079   0.359 1.000 96.430 ? 144 ILE A CD1 1 
ATOM 1118 N N   ? ILE A 1 145 ?  11.828  -7.004   0.702 1.000 94.640 ? 145 ILE A N   1 
ATOM 1119 C CA  ? ILE A 1 145 ?  13.220  -6.984   1.135 1.000 94.640 ? 145 ILE A CA  1 
ATOM 1120 C C   ? ILE A 1 145 ?  13.288  -6.762   2.645 1.000 94.640 ? 145 ILE A C   1 
ATOM 1121 C CB  ? ILE A 1 145 ?  14.026  -5.891   0.397 1.000 94.640 ? 145 ILE A CB  1 
ATOM 1122 O O   ? ILE A 1 145 ?  12.351  -6.228   3.242 1.000 94.640 ? 145 ILE A O   1 
ATOM 1123 C CG1 ? ILE A 1 145 ?  13.162  -5.226  -0.680 1.000 94.640 ? 145 ILE A CG1 1 
ATOM 1124 C CG2 ? ILE A 1 145 ?  15.303  -6.480  -0.211 1.000 94.640 ? 145 ILE A CG2 1 
ATOM 1125 C CD1 ? ILE A 1 145 ?  13.812  -4.016  -1.336 1.000 94.640 ? 145 ILE A CD1 1 
ATOM 1126 N N   ? THR A 1 146 ?  14.480  -7.111   3.169 1.000 94.720 ? 146 THR A N   1 
ATOM 1127 C CA  ? THR A 1 146 ?  14.632  -6.980   4.614 1.000 94.720 ? 146 THR A CA  1 
ATOM 1128 C C   ? THR A 1 146 ?  14.708  -5.511   5.019 1.000 94.720 ? 146 THR A C   1 
ATOM 1129 C CB  ? THR A 1 146 ?  15.887  -7.719   5.113 1.000 94.720 ? 146 THR A CB  1 
ATOM 1130 O O   ? THR A 1 146 ?  15.134  -4.665   4.229 1.000 94.720 ? 146 THR A O   1 
ATOM 1131 C CG2 ? THR A 1 146 ?  15.882  -9.176   4.664 1.000 94.720 ? 146 THR A CG2 1 
ATOM 1132 O OG1 ? THR A 1 146 ?  17.054  -7.073   4.590 1.000 94.720 ? 146 THR A OG1 1 
ATOM 1133 N N   ? GLN A 1 147 ?  14.311  -5.253   6.280 1.000 93.060 ? 147 GLN A N   1 
ATOM 1134 C CA  ? GLN A 1 147 ?  14.413  -3.909   6.840 1.000 93.060 ? 147 GLN A CA  1 
ATOM 1135 C C   ? GLN A 1 147 ?  15.849  -3.396   6.777 1.000 93.060 ? 147 GLN A C   1 
ATOM 1136 C CB  ? GLN A 1 147 ?  13.911  -3.889   8.285 1.000 93.060 ? 147 GLN A CB  1 
ATOM 1137 O O   ? GLN A 1 147 ?  16.083  -2.229   6.455 1.000 93.060 ? 147 GLN A O   1 
ATOM 1138 C CG  ? GLN A 1 147 ?  13.905  -2.503   8.914 1.000 93.060 ? 147 GLN A CG  1 
ATOM 1139 C CD  ? GLN A 1 147 ?  12.755  -1.642   8.426 1.000 93.060 ? 147 GLN A CD  1 
ATOM 1140 N NE2 ? GLN A 1 147 ?  12.795  -0.356   8.757 1.000 93.060 ? 147 GLN A NE2 1 
ATOM 1141 O OE1 ? GLN A 1 147 ?  11.838  -2.128   7.756 1.000 93.060 ? 147 GLN A OE1 1 
ATOM 1142 N N   ? ARG A 1 148 ?  16.772  -4.196   7.115 1.000 93.760 ? 148 ARG A N   1 
ATOM 1143 C CA  ? ARG A 1 148 ?  18.187  -3.839   7.108 1.000 93.760 ? 148 ARG A CA  1 
ATOM 1144 C C   ? ARG A 1 148 ?  18.637  -3.414   5.715 1.000 93.760 ? 148 ARG A C   1 
ATOM 1145 C CB  ? ARG A 1 148 ?  19.039  -5.010   7.601 1.000 93.760 ? 148 ARG A CB  1 
ATOM 1146 O O   ? ARG A 1 148 ?  19.337  -2.411   5.562 1.000 93.760 ? 148 ARG A O   1 
ATOM 1147 C CG  ? ARG A 1 148 ?  20.521  -4.689   7.712 1.000 93.760 ? 148 ARG A CG  1 
ATOM 1148 C CD  ? ARG A 1 148 ?  21.321  -5.884   8.212 1.000 93.760 ? 148 ARG A CD  1 
ATOM 1149 N NE  ? ARG A 1 148 ?  22.757  -5.622   8.184 1.000 93.760 ? 148 ARG A NE  1 
ATOM 1150 N NH1 ? ARG A 1 148 ?  23.304  -7.311   9.661 1.000 93.760 ? 148 ARG A NH1 1 
ATOM 1151 N NH2 ? ARG A 1 148 ?  24.947  -5.982   8.773 1.000 93.760 ? 148 ARG A NH2 1 
ATOM 1152 C CZ  ? ARG A 1 148 ?  23.666  -6.306   8.873 1.000 93.760 ? 148 ARG A CZ  1 
ATOM 1153 N N   ? GLU A 1 149 ?  18.273  -4.240   4.767 1.000 93.190 ? 149 GLU A N   1 
ATOM 1154 C CA  ? GLU A 1 149 ?  18.600  -3.903   3.385 1.000 93.190 ? 149 GLU A CA  1 
ATOM 1155 C C   ? GLU A 1 149 ?  17.975  -2.571   2.979 1.000 93.190 ? 149 GLU A C   1 
ATOM 1156 C CB  ? GLU A 1 149 ?  18.138  -5.012   2.436 1.000 93.190 ? 149 GLU A CB  1 
ATOM 1157 O O   ? GLU A 1 149 ?  18.605  -1.769   2.287 1.000 93.190 ? 149 GLU A O   1 
ATOM 1158 C CG  ? GLU A 1 149 ?  18.989  -6.272   2.502 1.000 93.190 ? 149 GLU A CG  1 
ATOM 1159 C CD  ? GLU A 1 149 ?  18.493  -7.379   1.586 1.000 93.190 ? 149 GLU A CD  1 
ATOM 1160 O OE1 ? GLU A 1 149 ?  19.069  -8.490   1.610 1.000 93.190 ? 149 GLU A OE1 1 
ATOM 1161 O OE2 ? GLU A 1 149 ?  17.520  -7.133   0.837 1.000 93.190 ? 149 GLU A OE2 1 
ATOM 1162 N N   ? CYS A 1 150 ?  16.785  -2.328   3.362 1.000 93.400 ? 150 CYS A N   1 
ATOM 1163 C CA  ? CYS A 1 150 ?  16.067  -1.097   3.047 1.000 93.400 ? 150 CYS A CA  1 
ATOM 1164 C C   ? CYS A 1 150 ?  16.750   0.109   3.680 1.000 93.400 ? 150 CYS A C   1 
ATOM 1165 C CB  ? CYS A 1 150 ?  14.618  -1.184   3.526 1.000 93.400 ? 150 CYS A CB  1 
ATOM 1166 O O   ? CYS A 1 150 ?  16.955   1.129   3.019 1.000 93.400 ? 150 CYS A O   1 
ATOM 1167 S SG  ? CYS A 1 150 ?  13.531   0.052   2.784 1.000 93.400 ? 150 CYS A SG  1 
ATOM 1168 N N   ? GLU A 1 151 ?  17.190  -0.007   4.840 1.000 94.130 ? 151 GLU A N   1 
ATOM 1169 C CA  ? GLU A 1 151 ?  17.862   1.053   5.585 1.000 94.130 ? 151 GLU A CA  1 
ATOM 1170 C C   ? GLU A 1 151 ?  19.218   1.386   4.969 1.000 94.130 ? 151 GLU A C   1 
ATOM 1171 C CB  ? GLU A 1 151 ?  18.036   0.653   7.052 1.000 94.130 ? 151 GLU A CB  1 
ATOM 1172 O O   ? GLU A 1 151 ?  19.664   2.534   5.021 1.000 94.130 ? 151 GLU A O   1 
ATOM 1173 C CG  ? GLU A 1 151 ?  16.748   0.711   7.862 1.000 94.130 ? 151 GLU A CG  1 
ATOM 1174 C CD  ? GLU A 1 151 ?  16.883   0.100   9.248 1.000 94.130 ? 151 GLU A CD  1 
ATOM 1175 O OE1 ? GLU A 1 151 ?  15.895   0.116  10.017 1.000 94.130 ? 151 GLU A OE1 1 
ATOM 1176 O OE2 ? GLU A 1 151 ?  17.985  -0.398   9.567 1.000 94.130 ? 151 GLU A OE2 1 
ATOM 1177 N N   ? ALA A 1 152 ?  19.832   0.311   4.490 1.000 93.890 ? 152 ALA A N   1 
ATOM 1178 C CA  ? ALA A 1 152 ?  21.132   0.508   3.854 1.000 93.890 ? 152 ALA A CA  1 
ATOM 1179 C C   ? ALA A 1 152 ?  21.012   1.407   2.627 1.000 93.890 ? 152 ALA A C   1 
ATOM 1180 C CB  ? ALA A 1 152 ?  21.744  -0.837   3.467 1.000 93.890 ? 152 ALA A CB  1 
ATOM 1181 O O   ? ALA A 1 152 ?  21.932   2.166   2.313 1.000 93.890 ? 152 ALA A O   1 
ATOM 1182 N N   ? VAL A 1 153 ?  19.859   1.365   2.025 1.000 91.240 ? 153 VAL A N   1 
ATOM 1183 C CA  ? VAL A 1 153 ?  19.625   2.129   0.804 1.000 91.240 ? 153 VAL A CA  1 
ATOM 1184 C C   ? VAL A 1 153 ?  19.156   3.538   1.157 1.000 91.240 ? 153 VAL A C   1 
ATOM 1185 C CB  ? VAL A 1 153 ?  18.590   1.436  -0.110 1.000 91.240 ? 153 VAL A CB  1 
ATOM 1186 O O   ? VAL A 1 153 ?  19.568   4.513   0.525 1.000 91.240 ? 153 VAL A O   1 
ATOM 1187 C CG1 ? VAL A 1 153 ?  18.287   2.298  -1.334 1.000 91.240 ? 153 VAL A CG1 1 
ATOM 1188 C CG2 ? VAL A 1 153 ?  19.092   0.057  -0.535 1.000 91.240 ? 153 VAL A CG2 1 
ATOM 1189 N N   ? TYR A 1 154 ?  18.267   3.683   2.098 1.000 92.220 ? 154 TYR A N   1 
ATOM 1190 C CA  ? TYR A 1 154 ?  17.685   4.939   2.558 1.000 92.220 ? 154 TYR A CA  1 
ATOM 1191 C C   ? TYR A 1 154 ?  18.053   5.210   4.012 1.000 92.220 ? 154 TYR A C   1 
ATOM 1192 C CB  ? TYR A 1 154 ?  16.162   4.915   2.401 1.000 92.220 ? 154 TYR A CB  1 
ATOM 1193 O O   ? TYR A 1 154 ?  17.194   5.160   4.896 1.000 92.220 ? 154 TYR A O   1 
ATOM 1194 C CG  ? TYR A 1 154 ?  15.702   4.626   0.993 1.000 92.220 ? 154 TYR A CG  1 
ATOM 1195 C CD1 ? TYR A 1 154 ?  15.889   5.556  -0.027 1.000 92.220 ? 154 TYR A CD1 1 
ATOM 1196 C CD2 ? TYR A 1 154 ?  15.079   3.423   0.679 1.000 92.220 ? 154 TYR A CD2 1 
ATOM 1197 C CE1 ? TYR A 1 154 ?  15.465   5.295  -1.326 1.000 92.220 ? 154 TYR A CE1 1 
ATOM 1198 C CE2 ? TYR A 1 154 ?  14.651   3.150  -0.616 1.000 92.220 ? 154 TYR A CE2 1 
ATOM 1199 O OH  ? TYR A 1 154 ?  14.426   3.827  -2.894 1.000 92.220 ? 154 TYR A OH  1 
ATOM 1200 C CZ  ? TYR A 1 154 ?  14.848   4.091  -1.610 1.000 92.220 ? 154 TYR A CZ  1 
ATOM 1201 N N   ? PRO A 1 155 ?  19.264   5.609   4.354 1.000 91.750 ? 155 PRO A N   1 
ATOM 1202 C CA  ? PRO A 1 155 ?  19.662   5.793   5.751 1.000 91.750 ? 155 PRO A CA  1 
ATOM 1203 C C   ? PRO A 1 155 ?  18.894   6.918   6.440 1.000 91.750 ? 155 PRO A C   1 
ATOM 1204 C CB  ? PRO A 1 155 ?  21.152   6.129   5.653 1.000 91.750 ? 155 PRO A CB  1 
ATOM 1205 O O   ? PRO A 1 155 ?  18.688   7.982   5.850 1.000 91.750 ? 155 PRO A O   1 
ATOM 1206 C CG  ? PRO A 1 155 ?  21.330   6.675   4.273 1.000 91.750 ? 155 PRO A CG  1 
ATOM 1207 C CD  ? PRO A 1 155 ?  20.296   6.055   3.378 1.000 91.750 ? 155 PRO A CD  1 
ATOM 1208 N N   ? ASP A 1 156 ?  18.279   6.619   7.692 1.000 89.650 ? 156 ASP A N   1 
ATOM 1209 C CA  ? ASP A 1 156 ?  17.664   7.611   8.568 1.000 89.650 ? 156 ASP A CA  1 
ATOM 1210 C C   ? ASP A 1 156 ?  16.290   8.028   8.047 1.000 89.650 ? 156 ASP A C   1 
ATOM 1211 C CB  ? ASP A 1 156 ?  18.568   8.838   8.708 1.000 89.650 ? 156 ASP A CB  1 
ATOM 1212 O O   ? ASP A 1 156 ?  15.676   8.957   8.575 1.000 89.650 ? 156 ASP A O   1 
ATOM 1213 C CG  ? ASP A 1 156 ?  19.912   8.515   9.337 1.000 89.650 ? 156 ASP A CG  1 
ATOM 1214 O OD1 ? ASP A 1 156 ?  19.959   7.723  10.303 1.000 89.650 ? 156 ASP A OD1 1 
ATOM 1215 O OD2 ? ASP A 1 156 ?  20.933   9.060   8.864 1.000 89.650 ? 156 ASP A OD2 1 
ATOM 1216 N N   ? ALA A 1 157 ?  15.845   7.340   6.920 1.000 92.510 ? 157 ALA A N   1 
ATOM 1217 C CA  ? ALA A 1 157 ?  14.559   7.675   6.315 1.000 92.510 ? 157 ALA A CA  1 
ATOM 1218 C C   ? ALA A 1 157 ?  13.549   6.549   6.516 1.000 92.510 ? 157 ALA A C   1 
ATOM 1219 C CB  ? ALA A 1 157 ?  14.732   7.972   4.828 1.000 92.510 ? 157 ALA A CB  1 
ATOM 1220 O O   ? ALA A 1 157 ?  12.337   6.779   6.473 1.000 92.510 ? 157 ALA A O   1 
ATOM 1221 N N   ? ILE A 1 158 ?  14.061   5.269   6.818 1.000 95.050 ? 158 ILE A N   1 
ATOM 1222 C CA  ? ILE A 1 158 ?  13.229   4.079   6.965 1.000 95.050 ? 158 ILE A CA  1 
ATOM 1223 C C   ? ILE A 1 158 ?  12.831   3.906   8.429 1.000 95.050 ? 158 ILE A C   1 
ATOM 1224 C CB  ? ILE A 1 158 ?  13.955   2.815   6.453 1.000 95.050 ? 158 ILE A CB  1 
ATOM 1225 O O   ? ILE A 1 158 ?  13.692   3.835   9.309 1.000 95.050 ? 158 ILE A O   1 
ATOM 1226 C CG1 ? ILE A 1 158 ?  14.359   2.989   4.985 1.000 95.050 ? 158 ILE A CG1 1 
ATOM 1227 C CG2 ? ILE A 1 158 ?  13.074   1.576   6.636 1.000 95.050 ? 158 ILE A CG2 1 
ATOM 1228 C CD1 ? ILE A 1 158 ?  13.194   3.294   4.054 1.000 95.050 ? 158 ILE A CD1 1 
ATOM 1229 N N   ? THR A 1 159 ?  11.462   3.823   8.714 1.000 95.850 ? 159 THR A N   1 
ATOM 1230 C CA  ? THR A 1 159 ?  10.938   3.596  10.057 1.000 95.850 ? 159 THR A CA  1 
ATOM 1231 C C   ? THR A 1 159 ?  10.393   2.177  10.192 1.000 95.850 ? 159 THR A C   1 
ATOM 1232 C CB  ? THR A 1 159 ?   9.831   4.609  10.403 1.000 95.850 ? 159 THR A CB  1 
ATOM 1233 O O   ? THR A 1 159 ?  10.327   1.435   9.210 1.000 95.850 ? 159 THR A O   1 
ATOM 1234 C CG2 ? THR A 1 159 ?  10.256   6.031  10.048 1.000 95.850 ? 159 THR A CG2 1 
ATOM 1235 O OG1 ? THR A 1 159 ?   8.644   4.280   9.670 1.000 95.850 ? 159 THR A OG1 1 
ATOM 1236 N N   ? GLU A 1 160 ?   9.964   1.779  11.429 1.000 96.130 ? 160 GLU A N   1 
ATOM 1237 C CA  ? GLU A 1 160 ?   9.402   0.461  11.710 1.000 96.130 ? 160 GLU A CA  1 
ATOM 1238 C C   ? GLU A 1 160 ?   8.026   0.299  11.069 1.000 96.130 ? 160 GLU A C   1 
ATOM 1239 C CB  ? GLU A 1 160 ?   9.310   0.226  13.220 1.000 96.130 ? 160 GLU A CB  1 
ATOM 1240 O O   ? GLU A 1 160 ?   7.493  -0.811  11.002 1.000 96.130 ? 160 GLU A O   1 
ATOM 1241 C CG  ? GLU A 1 160 ?   8.355   1.172  13.932 1.000 96.130 ? 160 GLU A CG  1 
ATOM 1242 C CD  ? GLU A 1 160 ?   8.372   1.017  15.445 1.000 96.130 ? 160 GLU A CD  1 
ATOM 1243 O OE1 ? GLU A 1 160 ?   7.592   1.711  16.136 1.000 96.130 ? 160 GLU A OE1 1 
ATOM 1244 O OE2 ? GLU A 1 160 ?   9.173   0.194  15.943 1.000 96.130 ? 160 GLU A OE2 1 
ATOM 1245 N N   ? ASN A 1 161 ?   7.448   1.413  10.565 1.000 97.420 ? 161 ASN A N   1 
ATOM 1246 C CA  ? ASN A 1 161 ?   6.119   1.403   9.963 1.000 97.420 ? 161 ASN A CA  1 
ATOM 1247 C C   ? ASN A 1 161 ?   6.194   1.313   8.441 1.000 97.420 ? 161 ASN A C   1 
ATOM 1248 C CB  ? ASN A 1 161 ?   5.329   2.644  10.384 1.000 97.420 ? 161 ASN A CB  1 
ATOM 1249 O O   ? ASN A 1 161 ?   5.181   1.463   7.756 1.000 97.420 ? 161 ASN A O   1 
ATOM 1250 C CG  ? ASN A 1 161 ?   5.011   2.658  11.866 1.000 97.420 ? 161 ASN A CG  1 
ATOM 1251 N ND2 ? ASN A 1 161 ?   5.117   3.829  12.484 1.000 97.420 ? 161 ASN A ND2 1 
ATOM 1252 O OD1 ? ASN A 1 161 ?   4.673   1.626  12.451 1.000 97.420 ? 161 ASN A OD1 1 
ATOM 1253 N N   ? MET A 1 162 ?   7.433   1.080   7.963 1.000 97.490 ? 162 MET A N   1 
ATOM 1254 C CA  ? MET A 1 162 ?   7.636   1.019   6.519 1.000 97.490 ? 162 MET A CA  1 
ATOM 1255 C C   ? MET A 1 162 ?   8.165  -0.349   6.101 1.000 97.490 ? 162 MET A C   1 
ATOM 1256 C CB  ? MET A 1 162 ?   8.602   2.114   6.064 1.000 97.490 ? 162 MET A CB  1 
ATOM 1257 O O   ? MET A 1 162 ?   8.839  -1.023   6.881 1.000 97.490 ? 162 MET A O   1 
ATOM 1258 C CG  ? MET A 1 162 ?   8.068   3.524   6.263 1.000 97.490 ? 162 MET A CG  1 
ATOM 1259 S SD  ? MET A 1 162 ?   9.307   4.810   5.843 1.000 97.490 ? 162 MET A SD  1 
ATOM 1260 C CE  ? MET A 1 162 ?   8.325   6.308   6.137 1.000 97.490 ? 162 MET A CE  1 
ATOM 1261 N N   ? LEU A 1 163 ?   7.755  -0.781   4.850 1.000 95.660 ? 163 LEU A N   1 
ATOM 1262 C CA  ? LEU A 1 163 ?   8.269  -1.995   4.225 1.000 95.660 ? 163 LEU A CA  1 
ATOM 1263 C C   ? LEU A 1 163 ?   8.776  -1.709   2.816 1.000 95.660 ? 163 LEU A C   1 
ATOM 1264 C CB  ? LEU A 1 163 ?   7.185  -3.075   4.180 1.000 95.660 ? 163 LEU A CB  1 
ATOM 1265 O O   ? LEU A 1 163 ?   8.269  -0.811   2.139 1.000 95.660 ? 163 LEU A O   1 
ATOM 1266 C CG  ? LEU A 1 163 ?   6.030  -2.837   3.207 1.000 95.660 ? 163 LEU A CG  1 
ATOM 1267 C CD1 ? LEU A 1 163 ?   5.624  -4.144   2.534 1.000 95.660 ? 163 LEU A CD1 1 
ATOM 1268 C CD2 ? LEU A 1 163 ?   4.842  -2.210   3.930 1.000 95.660 ? 163 LEU A CD2 1 
ATOM 1269 N N   ? CYS A 1 164 ?   9.809  -2.455   2.398 1.000 95.050 ? 164 CYS A N   1 
ATOM 1270 C CA  ? CYS A 1 164 ?  10.441  -2.267   1.097 1.000 95.050 ? 164 CYS A CA  1 
ATOM 1271 C C   ? CYS A 1 164 ?  10.139  -3.438   0.169 1.000 95.050 ? 164 CYS A C   1 
ATOM 1272 C CB  ? CYS A 1 164 ?  11.953  -2.106   1.254 1.000 95.050 ? 164 CYS A CB  1 
ATOM 1273 O O   ? CYS A 1 164 ?  10.173  -4.595   0.592 1.000 95.050 ? 164 CYS A O   1 
ATOM 1274 S SG  ? CYS A 1 164 ?  12.435  -0.635   2.184 1.000 95.050 ? 164 CYS A SG  1 
ATOM 1275 N N   ? ALA A 1 165 ?   9.845  -3.079  -1.076 1.000 94.100 ? 165 ALA A N   1 
ATOM 1276 C CA  ? ALA A 1 165 ?   9.633  -4.071  -2.127 1.000 94.100 ? 165 ALA A CA  1 
ATOM 1277 C C   ? ALA A 1 165 ?  10.293  -3.637  -3.432 1.000 94.100 ? 165 ALA A C   1 
ATOM 1278 C CB  ? ALA A 1 165 ?   8.140  -4.307  -2.342 1.000 94.100 ? 165 ALA A CB  1 
ATOM 1279 O O   ? ALA A 1 165 ?  10.179  -2.477  -3.837 1.000 94.100 ? 165 ALA A O   1 
ATOM 1280 N N   ? GLY A 1 166 ?  10.986  -4.499  -3.975 1.000 90.970 ? 166 GLY A N   1 
ATOM 1281 C CA  ? GLY A 1 166 ?  11.654  -4.190  -5.229 1.000 90.970 ? 166 GLY A CA  1 
ATOM 1282 C C   ? GLY A 1 166 ?  12.652  -5.251  -5.651 1.000 90.970 ? 166 GLY A C   1 
ATOM 1283 O O   ? GLY A 1 166 ?  12.921  -6.191  -4.900 1.000 90.970 ? 166 GLY A O   1 
ATOM 1284 N N   ? VAL A 1 167 ?  13.148  -5.152  -6.894 1.000 85.630 ? 167 VAL A N   1 
ATOM 1285 C CA  ? VAL A 1 167 ?  14.129  -6.070  -7.464 1.000 85.630 ? 167 VAL A CA  1 
ATOM 1286 C C   ? VAL A 1 167 ?  15.522  -5.448  -7.393 1.000 85.630 ? 167 VAL A C   1 
ATOM 1287 C CB  ? VAL A 1 167 ?  13.782  -6.435  -8.924 1.000 85.630 ? 167 VAL A CB  1 
ATOM 1288 O O   ? VAL A 1 167 ?  15.722  -4.308  -7.818 1.000 85.630 ? 167 VAL A O   1 
ATOM 1289 C CG1 ? VAL A 1 167 ?  14.797  -7.428  -9.488 1.000 85.630 ? 167 VAL A CG1 1 
ATOM 1290 C CG2 ? VAL A 1 167 ?  12.368  -7.006  -9.010 1.000 85.630 ? 167 VAL A CG2 1 
ATOM 1291 N N   ? ARG A 1 168 ?  16.405  -6.121  -6.777 1.000 82.040 ? 168 ARG A N   1 
ATOM 1292 C CA  ? ARG A 1 168 ?  17.759  -5.629  -6.540 1.000 82.040 ? 168 ARG A CA  1 
ATOM 1293 C C   ? ARG A 1 168 ?  18.398  -5.141  -7.836 1.000 82.040 ? 168 ARG A C   1 
ATOM 1294 C CB  ? ARG A 1 168 ?  18.625  -6.720  -5.907 1.000 82.040 ? 168 ARG A CB  1 
ATOM 1295 O O   ? ARG A 1 168 ?  19.046  -4.092  -7.857 1.000 82.040 ? 168 ARG A O   1 
ATOM 1296 C CG  ? ARG A 1 168 ?  18.320  -6.974  -4.439 1.000 82.040 ? 168 ARG A CG  1 
ATOM 1297 C CD  ? ARG A 1 168 ?  19.267  -8.002  -3.836 1.000 82.040 ? 168 ARG A CD  1 
ATOM 1298 N NE  ? ARG A 1 168 ?  18.896  -8.338  -2.465 1.000 82.040 ? 168 ARG A NE  1 
ATOM 1299 N NH1 ? ARG A 1 168 ?  20.516  -9.965  -2.205 1.000 82.040 ? 168 ARG A NH1 1 
ATOM 1300 N NH2 ? ARG A 1 168 ?  19.078  -9.488  -0.485 1.000 82.040 ? 168 ARG A NH2 1 
ATOM 1301 C CZ  ? ARG A 1 168 ?  19.497  -9.263  -1.722 1.000 82.040 ? 168 ARG A CZ  1 
ATOM 1302 N N   ? GLU A 1 169 ?  18.226  -5.848  -8.879 1.000 80.480 ? 169 GLU A N   1 
ATOM 1303 C CA  ? GLU A 1 169 ?  18.816  -5.539 -10.178 1.000 80.480 ? 169 GLU A CA  1 
ATOM 1304 C C   ? GLU A 1 169 ?  18.072  -4.398 -10.865 1.000 80.480 ? 169 GLU A C   1 
ATOM 1305 C CB  ? GLU A 1 169 ?  18.820  -6.780 -11.075 1.000 80.480 ? 169 GLU A CB  1 
ATOM 1306 O O   ? GLU A 1 169 ?  18.559  -3.835 -11.848 1.000 80.480 ? 169 GLU A O   1 
ATOM 1307 C CG  ? GLU A 1 169 ?  19.741  -7.889 -10.586 1.000 80.480 ? 169 GLU A CG  1 
ATOM 1308 C CD  ? GLU A 1 169 ?  19.126  -8.736  -9.483 1.000 80.480 ? 169 GLU A CD  1 
ATOM 1309 O OE1 ? GLU A 1 169 ?  19.866  -9.499  -8.821 1.000 80.480 ? 169 GLU A OE1 1 
ATOM 1310 O OE2 ? GLU A 1 169 ?  17.896  -8.637  -9.281 1.000 80.480 ? 169 GLU A OE2 1 
ATOM 1311 N N   ? GLY A 1 170 ?  16.996  -4.047 -10.251 1.000 80.240 ? 170 GLY A N   1 
ATOM 1312 C CA  ? GLY A 1 170 ?  16.172  -2.999 -10.833 1.000 80.240 ? 170 GLY A CA  1 
ATOM 1313 C C   ? GLY A 1 170 ?  15.274  -3.497 -11.950 1.000 80.240 ? 170 GLY A C   1 
ATOM 1314 O O   ? GLY A 1 170 ?  15.098  -4.705 -12.120 1.000 80.240 ? 170 GLY A O   1 
ATOM 1315 N N   ? GLY A 1 171 ?  14.529  -2.582 -12.533 1.000 66.990 ? 171 GLY A N   1 
ATOM 1316 C CA  ? GLY A 1 171 ?  13.800  -3.022 -13.712 1.000 66.990 ? 171 GLY A CA  1 
ATOM 1317 C C   ? GLY A 1 171 ?  12.326  -3.263 -13.446 1.000 66.990 ? 171 GLY A C   1 
ATOM 1318 O O   ? GLY A 1 171 ?  11.541  -3.432 -14.382 1.000 66.990 ? 171 GLY A O   1 
ATOM 1319 N N   ? ALA A 1 172 ?  11.963  -3.211 -12.188 1.000 71.090 ? 172 ALA A N   1 
ATOM 1320 C CA  ? ALA A 1 172 ?  10.562  -3.272 -11.781 1.000 71.090 ? 172 ALA A CA  1 
ATOM 1321 C C   ? ALA A 1 172 ?  10.308  -2.398 -10.556 1.000 71.090 ? 172 ALA A C   1 
ATOM 1322 C CB  ? ALA A 1 172 ?  10.152  -4.714 -11.496 1.000 71.090 ? 172 ALA A CB  1 
ATOM 1323 O O   ? ALA A 1 172 ?  10.991  -2.532  -9.538 1.000 71.090 ? 172 ALA A O   1 
ATOM 1324 N N   ? ASP A 1 173 ?   9.269  -1.539 -10.591 1.000 69.850 ? 173 ASP A N   1 
ATOM 1325 C CA  ? ASP A 1 173 ?   8.983  -0.599  -9.511 1.000 69.850 ? 173 ASP A CA  1 
ATOM 1326 C C   ? ASP A 1 173 ?   7.642   0.098  -9.731 1.000 69.850 ? 173 ASP A C   1 
ATOM 1327 C CB  ? ASP A 1 173 ?  10.102   0.438  -9.392 1.000 69.850 ? 173 ASP A CB  1 
ATOM 1328 O O   ? ASP A 1 173 ?   7.030  -0.042 -10.791 1.000 69.850 ? 173 ASP A O   1 
ATOM 1329 C CG  ? ASP A 1 173 ?  10.208   1.040  -8.002 1.000 69.850 ? 173 ASP A CG  1 
ATOM 1330 O OD1 ? ASP A 1 173 ?   9.352   0.740  -7.141 1.000 69.850 ? 173 ASP A OD1 1 
ATOM 1331 O OD2 ? ASP A 1 173 ?  11.153   1.823  -7.766 1.000 69.850 ? 173 ASP A OD2 1 
ATOM 1332 N N   ? THR A 1 174 ?   7.110   0.663  -8.637 1.000 69.240 ? 174 THR A N   1 
ATOM 1333 C CA  ? THR A 1 174 ?   5.972   1.565  -8.768 1.000 69.240 ? 174 THR A CA  1 
ATOM 1334 C C   ? THR A 1 174 ?   6.433   2.965  -9.164 1.000 69.240 ? 174 THR A C   1 
ATOM 1335 C CB  ? THR A 1 174 ?   5.165   1.639  -7.458 1.000 69.240 ? 174 THR A CB  1 
ATOM 1336 O O   ? THR A 1 174 ?   7.549   3.372  -8.834 1.000 69.240 ? 174 THR A O   1 
ATOM 1337 C CG2 ? THR A 1 174 ?   4.594   0.275  -7.087 1.000 69.240 ? 174 THR A CG2 1 
ATOM 1338 O OG1 ? THR A 1 174 ?   6.020   2.091  -6.401 1.000 69.240 ? 174 THR A OG1 1 
ATOM 1339 N N   ? CYS A 1 175 ?   5.675   3.557  -9.865 1.000 73.560 ? 175 CYS A N   1 
ATOM 1340 C CA  ? CYS A 1 175 ?   6.005   4.898 -10.334 1.000 73.560 ? 175 CYS A CA  1 
ATOM 1341 C C   ? CYS A 1 175 ?   4.900   5.887  -9.981 1.000 73.560 ? 175 CYS A C   1 
ATOM 1342 C CB  ? CYS A 1 175 ?   6.237   4.896 -11.845 1.000 73.560 ? 175 CYS A CB  1 
ATOM 1343 O O   ? CYS A 1 175 ?   3.955   5.541  -9.270 1.000 73.560 ? 175 CYS A O   1 
ATOM 1344 S SG  ? CYS A 1 175 ?   7.368   6.185 -12.410 1.000 73.560 ? 175 CYS A SG  1 
ATOM 1345 N N   ? GLN A 1 176 ?   5.121   7.135 -10.435 1.000 69.440 ? 176 GLN A N   1 
ATOM 1346 C CA  ? GLN A 1 176 ?   4.195   8.207 -10.088 1.000 69.440 ? 176 GLN A CA  1 
ATOM 1347 C C   ? GLN A 1 176 ?   2.767   7.854 -10.493 1.000 69.440 ? 176 GLN A C   1 
ATOM 1348 C CB  ? GLN A 1 176 ?   4.619   9.519 -10.750 1.000 69.440 ? 176 GLN A CB  1 
ATOM 1349 O O   ? GLN A 1 176 ?   2.531   7.383 -11.608 1.000 69.440 ? 176 GLN A O   1 
ATOM 1350 C CG  ? GLN A 1 176 ?   5.900  10.111 -10.177 1.000 69.440 ? 176 GLN A CG  1 
ATOM 1351 C CD  ? GLN A 1 176 ?   7.150   9.459 -10.736 1.000 69.440 ? 176 GLN A CD  1 
ATOM 1352 N NE2 ? GLN A 1 176 ?   8.308   9.860 -10.224 1.000 69.440 ? 176 GLN A NE2 1 
ATOM 1353 O OE1 ? GLN A 1 176 ?   7.075   8.601 -11.621 1.000 69.440 ? 176 GLN A OE1 1 
ATOM 1354 N N   ? GLY A 1 177 ?   1.849   8.140  -9.490 1.000 67.690 ? 177 GLY A N   1 
ATOM 1355 C CA  ? GLY A 1 177 ?   0.452   7.871  -9.791 1.000 67.690 ? 177 GLY A CA  1 
ATOM 1356 C C   ? GLY A 1 177 ?  -0.061   6.595  -9.151 1.000 67.690 ? 177 GLY A C   1 
ATOM 1357 O O   ? GLY A 1 177 ?  -1.272   6.393  -9.041 1.000 67.690 ? 177 GLY A O   1 
ATOM 1358 N N   ? ASP A 1 178 ?   0.785   5.802  -8.580 1.000 84.020 ? 178 ASP A N   1 
ATOM 1359 C CA  ? ASP A 1 178 ?   0.407   4.547  -7.938 1.000 84.020 ? 178 ASP A CA  1 
ATOM 1360 C C   ? ASP A 1 178 ?   0.274   4.721  -6.427 1.000 84.020 ? 178 ASP A C   1 
ATOM 1361 C CB  ? ASP A 1 178 ?   1.428   3.453  -8.254 1.000 84.020 ? 178 ASP A CB  1 
ATOM 1362 O O   ? ASP A 1 178 ?   0.041   3.751  -5.703 1.000 84.020 ? 178 ASP A O   1 
ATOM 1363 C CG  ? ASP A 1 178 ?   1.385   3.001  -9.703 1.000 84.020 ? 178 ASP A CG  1 
ATOM 1364 O OD1 ? ASP A 1 178 ?   0.285   2.954 -10.295 1.000 84.020 ? 178 ASP A OD1 1 
ATOM 1365 O OD2 ? ASP A 1 178 ?   2.460   2.686 -10.258 1.000 84.020 ? 178 ASP A OD2 1 
ATOM 1366 N N   ? SER A 1 179 ?   0.587   6.013  -6.011 1.000 90.820 ? 179 SER A N   1 
ATOM 1367 C CA  ? SER A 1 179 ?   0.426   6.274  -4.584 1.000 90.820 ? 179 SER A CA  1 
ATOM 1368 C C   ? SER A 1 179 ?  -0.915   5.755  -4.075 1.000 90.820 ? 179 SER A C   1 
ATOM 1369 C CB  ? SER A 1 179 ?   0.545   7.771  -4.295 1.000 90.820 ? 179 SER A CB  1 
ATOM 1370 O O   ? SER A 1 179 ?  -1.940   5.913  -4.741 1.000 90.820 ? 179 SER A O   1 
ATOM 1371 O OG  ? SER A 1 179 ?   1.865   8.226  -4.536 1.000 90.820 ? 179 SER A OG  1 
ATOM 1372 N N   ? GLY A 1 180 ?  -0.718   5.033  -2.918 1.000 94.460 ? 180 GLY A N   1 
ATOM 1373 C CA  ? GLY A 1 180 ?  -1.959   4.575  -2.315 1.000 94.460 ? 180 GLY A CA  1 
ATOM 1374 C C   ? GLY A 1 180 ?  -2.414   3.226  -2.838 1.000 94.460 ? 180 GLY A C   1 
ATOM 1375 O O   ? GLY A 1 180 ?  -3.346   2.627  -2.298 1.000 94.460 ? 180 GLY A O   1 
ATOM 1376 N N   ? GLY A 1 181 ?  -1.783   2.756  -3.862 1.000 94.220 ? 181 GLY A N   1 
ATOM 1377 C CA  ? GLY A 1 181 ?  -2.091   1.464  -4.453 1.000 94.220 ? 181 GLY A CA  1 
ATOM 1378 C C   ? GLY A 1 181 ?  -1.755   0.297  -3.545 1.000 94.220 ? 181 GLY A C   1 
ATOM 1379 O O   ? GLY A 1 181 ?  -0.865   0.398  -2.698 1.000 94.220 ? 181 GLY A O   1 
ATOM 1380 N N   ? PRO A 1 182 ?  -2.393  -0.903  -3.822 1.000 96.290 ? 182 PRO A N   1 
ATOM 1381 C CA  ? PRO A 1 182 ?  -2.269  -2.056  -2.927 1.000 96.290 ? 182 PRO A CA  1 
ATOM 1382 C C   ? PRO A 1 182 ?  -1.050  -2.920  -3.243 1.000 96.290 ? 182 PRO A C   1 
ATOM 1383 C CB  ? PRO A 1 182 ?  -3.566  -2.832  -3.170 1.000 96.290 ? 182 PRO A CB  1 
ATOM 1384 O O   ? PRO A 1 182 ?  -0.735  -3.145  -4.415 1.000 96.290 ? 182 PRO A O   1 
ATOM 1385 C CG  ? PRO A 1 182 ?  -3.929  -2.534  -4.589 1.000 96.290 ? 182 PRO A CG  1 
ATOM 1386 C CD  ? PRO A 1 182 ?  -3.542  -1.115  -4.892 1.000 96.290 ? 182 PRO A CD  1 
ATOM 1387 N N   ? LEU A 1 183 ?  -0.312  -3.339  -2.230 1.000 96.660 ? 183 LEU A N   1 
ATOM 1388 C CA  ? LEU A 1 183 ?   0.668  -4.420  -2.236 1.000 96.660 ? 183 LEU A CA  1 
ATOM 1389 C C   ? LEU A 1 183 ?   0.091  -5.680  -1.600 1.000 96.660 ? 183 LEU A C   1 
ATOM 1390 C CB  ? LEU A 1 183 ?   1.939  -3.996  -1.495 1.000 96.660 ? 183 LEU A CB  1 
ATOM 1391 O O   ? LEU A 1 183 ?  -0.110  -5.731  -0.385 1.000 96.660 ? 183 LEU A O   1 
ATOM 1392 C CG  ? LEU A 1 183 ?   3.124  -4.960  -1.576 1.000 96.660 ? 183 LEU A CG  1 
ATOM 1393 C CD1 ? LEU A 1 183 ?   3.881  -4.760  -2.884 1.000 96.660 ? 183 LEU A CD1 1 
ATOM 1394 C CD2 ? LEU A 1 183 ?   4.051  -4.769  -0.381 1.000 96.660 ? 183 LEU A CD2 1 
ATOM 1395 N N   ? ILE A 1 184 ?  -0.143  -6.694  -2.443 1.000 97.180 ? 184 ILE A N   1 
ATOM 1396 C CA  ? ILE A 1 184 ?  -0.871  -7.888  -2.027 1.000 97.180 ? 184 ILE A CA  1 
ATOM 1397 C C   ? ILE A 1 184 ?   0.085  -9.078  -1.961 1.000 97.180 ? 184 ILE A C   1 
ATOM 1398 C CB  ? ILE A 1 184 ?  -2.044  -8.196  -2.984 1.000 97.180 ? 184 ILE A CB  1 
ATOM 1399 O O   ? ILE A 1 184 ?   0.748  -9.406  -2.947 1.000 97.180 ? 184 ILE A O   1 
ATOM 1400 C CG1 ? ILE A 1 184 ?  -2.959  -6.974  -3.118 1.000 97.180 ? 184 ILE A CG1 1 
ATOM 1401 C CG2 ? ILE A 1 184 ?  -2.830  -9.418  -2.498 1.000 97.180 ? 184 ILE A CG2 1 
ATOM 1402 C CD1 ? ILE A 1 184 ?  -3.646  -6.569  -1.821 1.000 97.180 ? 184 ILE A CD1 1 
ATOM 1403 N N   ? CYS A 1 185 ?   0.122  -9.706  -0.810 1.000 96.890 ? 185 CYS A N   1 
ATOM 1404 C CA  ? CYS A 1 185 ?   0.906 -10.908  -0.549 1.000 96.890 ? 185 CYS A CA  1 
ATOM 1405 C C   ? CYS A 1 185 ?   0.050 -11.986   0.106 1.000 96.890 ? 185 CYS A C   1 
ATOM 1406 C CB  ? CYS A 1 185 ?   2.103 -10.584   0.343 1.000 96.890 ? 185 CYS A CB  1 
ATOM 1407 O O   ? CYS A 1 185 ?  -0.760 -11.692   0.987 1.000 96.890 ? 185 CYS A O   1 
ATOM 1408 S SG  ? CYS A 1 185 ?   3.052  -9.148  -0.205 1.000 96.890 ? 185 CYS A SG  1 
ATOM 1409 N N   ? ASN A 1 186 ?   0.186 -13.194  -0.451 1.000 95.330 ? 186 ASN A N   1 
ATOM 1410 C CA  ? ASN A 1 186 ?  -0.592 -14.285   0.125 1.000 95.330 ? 186 ASN A CA  1 
ATOM 1411 C C   ? ASN A 1 186 ?  -2.069 -13.919   0.245 1.000 95.330 ? 186 ASN A C   1 
ATOM 1412 C CB  ? ASN A 1 186 ?  -0.031 -14.682   1.492 1.000 95.330 ? 186 ASN A CB  1 
ATOM 1413 O O   ? ASN A 1 186 ?  -2.692 -14.168   1.278 1.000 95.330 ? 186 ASN A O   1 
ATOM 1414 C CG  ? ASN A 1 186 ?   1.408 -15.153   1.418 1.000 95.330 ? 186 ASN A CG  1 
ATOM 1415 N ND2 ? ASN A 1 186 ?   2.197 -14.812   2.430 1.000 95.330 ? 186 ASN A ND2 1 
ATOM 1416 O OD1 ? ASN A 1 186 ?   1.808 -15.817   0.458 1.000 95.330 ? 186 ASN A OD1 1 
ATOM 1417 N N   ? GLU A 1 187 ?  -2.602 -13.121  -0.657 1.000 94.160 ? 187 GLU A N   1 
ATOM 1418 C CA  ? GLU A 1 187 ?  -4.013 -12.789  -0.835 1.000 94.160 ? 187 GLU A CA  1 
ATOM 1419 C C   ? GLU A 1 187 ?  -4.478 -11.778   0.208 1.000 94.160 ? 187 GLU A C   1 
ATOM 1420 C CB  ? GLU A 1 187 ?  -4.876 -14.052  -0.765 1.000 94.160 ? 187 GLU A CB  1 
ATOM 1421 O O   ? GLU A 1 187 ?  -5.676 -11.660   0.475 1.000 94.160 ? 187 GLU A O   1 
ATOM 1422 C CG  ? GLU A 1 187 ?  -4.611 -15.040  -1.892 1.000 94.160 ? 187 GLU A CG  1 
ATOM 1423 C CD  ? GLU A 1 187 ?  -5.556 -16.232  -1.878 1.000 94.160 ? 187 GLU A CD  1 
ATOM 1424 O OE1 ? GLU A 1 187 ?  -5.588 -16.992  -2.872 1.000 94.160 ? 187 GLU A OE1 1 
ATOM 1425 O OE2 ? GLU A 1 187 ?  -6.271 -16.405  -0.866 1.000 94.160 ? 187 GLU A OE2 1 
ATOM 1426 N N   ? GLU A 1 188 ?  -3.561 -11.172   0.899 1.000 97.550 ? 188 GLU A N   1 
ATOM 1427 C CA  ? GLU A 1 188 ?  -3.889 -10.137   1.875 1.000 97.550 ? 188 GLU A CA  1 
ATOM 1428 C C   ? GLU A 1 188 ?  -3.186  -8.824   1.545 1.000 97.550 ? 188 GLU A C   1 
ATOM 1429 C CB  ? GLU A 1 188 ?  -3.516 -10.593   3.288 1.000 97.550 ? 188 GLU A CB  1 
ATOM 1430 O O   ? GLU A 1 188 ?  -2.092  -8.825   0.976 1.000 97.550 ? 188 GLU A O   1 
ATOM 1431 C CG  ? GLU A 1 188 ?  -4.290 -11.813   3.765 1.000 97.550 ? 188 GLU A CG  1 
ATOM 1432 C CD  ? GLU A 1 188 ?  -3.945 -12.224   5.188 1.000 97.550 ? 188 GLU A CD  1 
ATOM 1433 O OE1 ? GLU A 1 188 ?  -4.874 -12.485   5.986 1.000 97.550 ? 188 GLU A OE1 1 
ATOM 1434 O OE2 ? GLU A 1 188 ?  -2.737 -12.283   5.508 1.000 97.550 ? 188 GLU A OE2 1 
ATOM 1435 N N   ? LEU A 1 189 ?  -3.841  -7.754   1.960 1.000 98.090 ? 189 LEU A N   1 
ATOM 1436 C CA  ? LEU A 1 189 ?  -3.244  -6.430   1.819 1.000 98.090 ? 189 LEU A CA  1 
ATOM 1437 C C   ? LEU A 1 189 ?  -2.113  -6.234   2.822 1.000 98.090 ? 189 LEU A C   1 
ATOM 1438 C CB  ? LEU A 1 189 ?  -4.304  -5.341   2.008 1.000 98.090 ? 189 LEU A CB  1 
ATOM 1439 O O   ? LEU A 1 189 ?  -2.350  -6.196   4.032 1.000 98.090 ? 189 LEU A O   1 
ATOM 1440 C CG  ? LEU A 1 189 ?  -3.828  -3.896   1.850 1.000 98.090 ? 189 LEU A CG  1 
ATOM 1441 C CD1 ? LEU A 1 189 ?  -3.324  -3.657   0.431 1.000 98.090 ? 189 LEU A CD1 1 
ATOM 1442 C CD2 ? LEU A 1 189 ?  -4.949  -2.923   2.196 1.000 98.090 ? 189 LEU A CD2 1 
ATOM 1443 N N   ? GLN A 1 190 ?  -0.894  -6.090   2.324 1.000 98.200 ? 190 GLN A N   1 
ATOM 1444 C CA  ? GLN A 1 190 ?   0.293  -6.043   3.172 1.000 98.200 ? 190 GLN A CA  1 
ATOM 1445 C C   ? GLN A 1 190 ?   0.893  -4.640   3.201 1.000 98.200 ? 190 GLN A C   1 
ATOM 1446 C CB  ? GLN A 1 190 ?   1.338  -7.051   2.691 1.000 98.200 ? 190 GLN A CB  1 
ATOM 1447 O O   ? GLN A 1 190 ?   1.578  -4.272   4.158 1.000 98.200 ? 190 GLN A O   1 
ATOM 1448 C CG  ? GLN A 1 190 ?   0.944  -8.504   2.925 1.000 98.200 ? 190 GLN A CG  1 
ATOM 1449 C CD  ? GLN A 1 190 ?   1.131  -8.937   4.367 1.000 98.200 ? 190 GLN A CD  1 
ATOM 1450 N NE2 ? GLN A 1 190 ?   0.616 -10.115   4.703 1.000 98.200 ? 190 GLN A NE2 1 
ATOM 1451 O OE1 ? GLN A 1 190 ?   1.733  -8.220   5.172 1.000 98.200 ? 190 GLN A OE1 1 
ATOM 1452 N N   ? GLY A 1 191 ?   0.653  -3.882   2.154 1.000 97.460 ? 191 GLY A N   1 
ATOM 1453 C CA  ? GLY A 1 191 ?   1.265  -2.566   2.054 1.000 97.460 ? 191 GLY A CA  1 
ATOM 1454 C C   ? GLY A 1 191 ?   0.476  -1.605   1.185 1.000 97.460 ? 191 GLY A C   1 
ATOM 1455 O O   ? GLY A 1 191 ?  -0.349  -2.029   0.373 1.000 97.460 ? 191 GLY A O   1 
ATOM 1456 N N   ? ILE A 1 192 ?   0.807  -0.275   1.406 1.000 97.600 ? 192 ILE A N   1 
ATOM 1457 C CA  ? ILE A 1 192 ?   0.277   0.817   0.596 1.000 97.600 ? 192 ILE A CA  1 
ATOM 1458 C C   ? ILE A 1 192 ?   1.428   1.610  -0.017 1.000 97.600 ? 192 ILE A C   1 
ATOM 1459 C CB  ? ILE A 1 192 ?  -0.633   1.748   1.429 1.000 97.600 ? 192 ILE A CB  1 
ATOM 1460 O O   ? ILE A 1 192 ?   2.369   1.993   0.683 1.000 97.600 ? 192 ILE A O   1 
ATOM 1461 C CG1 ? ILE A 1 192 ?  -1.758   0.944   2.089 1.000 97.600 ? 192 ILE A CG1 1 
ATOM 1462 C CG2 ? ILE A 1 192 ?  -1.202   2.870   0.555 1.000 97.600 ? 192 ILE A CG2 1 
ATOM 1463 C CD1 ? ILE A 1 192 ?  -2.740   0.327   1.103 1.000 97.600 ? 192 ILE A CD1 1 
ATOM 1464 N N   ? VAL A 1 193 ?   1.321   1.711  -1.335 1.000 96.020 ? 193 VAL A N   1 
ATOM 1465 C CA  ? VAL A 1 193 ?   2.371   2.466  -2.012 1.000 96.020 ? 193 VAL A CA  1 
ATOM 1466 C C   ? VAL A 1 193 ?   2.504   3.849  -1.377 1.000 96.020 ? 193 VAL A C   1 
ATOM 1467 C CB  ? VAL A 1 193 ?   2.088   2.600  -3.525 1.000 96.020 ? 193 VAL A CB  1 
ATOM 1468 O O   ? VAL A 1 193 ?   1.539   4.615  -1.333 1.000 96.020 ? 193 VAL A O   1 
ATOM 1469 C CG1 ? VAL A 1 193 ?   3.178   3.425  -4.207 1.000 96.020 ? 193 VAL A CG1 1 
ATOM 1470 C CG2 ? VAL A 1 193 ?   1.976   1.220  -4.170 1.000 96.020 ? 193 VAL A CG2 1 
ATOM 1471 N N   ? SER A 1 194 ?   3.699   4.219  -0.931 1.000 94.740 ? 194 SER A N   1 
ATOM 1472 C CA  ? SER A 1 194 ?   3.903   5.455  -0.182 1.000 94.740 ? 194 SER A CA  1 
ATOM 1473 C C   ? SER A 1 194 ?   4.893   6.373  -0.891 1.000 94.740 ? 194 SER A C   1 
ATOM 1474 C CB  ? SER A 1 194 ?   4.399   5.150   1.232 1.000 94.740 ? 194 SER A CB  1 
ATOM 1475 O O   ? SER A 1 194 ?   4.510   7.423  -1.412 1.000 94.740 ? 194 SER A O   1 
ATOM 1476 O OG  ? SER A 1 194 ?   4.394   6.321   2.030 1.000 94.740 ? 194 SER A OG  1 
ATOM 1477 N N   ? TRP A 1 195 ?   6.181   5.982  -0.955 1.000 92.600 ? 195 TRP A N   1 
ATOM 1478 C CA  ? TRP A 1 195 ?   7.182   6.837  -1.586 1.000 92.600 ? 195 TRP A CA  1 
ATOM 1479 C C   ? TRP A 1 195 ?   8.334   6.007  -2.142 1.000 92.600 ? 195 TRP A C   1 
ATOM 1480 C CB  ? TRP A 1 195 ?   7.715   7.869  -0.587 1.000 92.600 ? 195 TRP A CB  1 
ATOM 1481 O O   ? TRP A 1 195 ?   8.404   4.798  -1.912 1.000 92.600 ? 195 TRP A O   1 
ATOM 1482 C CG  ? TRP A 1 195 ?   8.384   7.267   0.612 1.000 92.600 ? 195 TRP A CG  1 
ATOM 1483 C CD1 ? TRP A 1 195 ?   7.788   6.877   1.779 1.000 92.600 ? 195 TRP A CD1 1 
ATOM 1484 C CD2 ? TRP A 1 195 ?   9.779   6.991   0.762 1.000 92.600 ? 195 TRP A CD2 1 
ATOM 1485 C CE2 ? TRP A 1 195 ?   9.959   6.432   2.047 1.000 92.600 ? 195 TRP A CE2 1 
ATOM 1486 C CE3 ? TRP A 1 195 ?  10.897   7.160  -0.066 1.000 92.600 ? 195 TRP A CE3 1 
ATOM 1487 N NE1 ? TRP A 1 195 ?   8.730   6.374   2.646 1.000 92.600 ? 195 TRP A NE1 1 
ATOM 1488 C CH2 ? TRP A 1 195 ?  12.290   6.219   1.693 1.000 92.600 ? 195 TRP A CH2 1 
ATOM 1489 C CZ2 ? TRP A 1 195 ?  11.213   6.042   2.523 1.000 92.600 ? 195 TRP A CZ2 1 
ATOM 1490 C CZ3 ? TRP A 1 195 ?  12.144   6.772   0.410 1.000 92.600 ? 195 TRP A CZ3 1 
ATOM 1491 N N   ? GLY A 1 196 ?   9.142   6.490  -2.918 1.000 86.560 ? 196 GLY A N   1 
ATOM 1492 C CA  ? GLY A 1 196 ?  10.311   5.854  -3.505 1.000 86.560 ? 196 GLY A CA  1 
ATOM 1493 C C   ? GLY A 1 196 ?  11.152   6.803  -4.338 1.000 86.560 ? 196 GLY A C   1 
ATOM 1494 O O   ? GLY A 1 196 ?  10.955   8.019  -4.292 1.000 86.560 ? 196 GLY A O   1 
ATOM 1495 N N   ? PRO A 1 197 ?  12.123   6.258  -4.920 1.000 80.600 ? 197 PRO A N   1 
ATOM 1496 C CA  ? PRO A 1 197 ?  13.015   7.137  -5.681 1.000 80.600 ? 197 PRO A CA  1 
ATOM 1497 C C   ? PRO A 1 197 ?  12.281   7.929  -6.760 1.000 80.600 ? 197 PRO A C   1 
ATOM 1498 C CB  ? PRO A 1 197 ?  14.020   6.165  -6.304 1.000 80.600 ? 197 PRO A CB  1 
ATOM 1499 O O   ? PRO A 1 197 ?  11.226   7.502  -7.235 1.000 80.600 ? 197 PRO A O   1 
ATOM 1500 C CG  ? PRO A 1 197 ?  13.276   4.875  -6.431 1.000 80.600 ? 197 PRO A CG  1 
ATOM 1501 C CD  ? PRO A 1 197 ?  12.291   4.778  -5.301 1.000 80.600 ? 197 PRO A CD  1 
ATOM 1502 N N   ? GLU A 1 198 ?  12.874   9.088  -7.109 1.000 73.500 ? 198 GLU A N   1 
ATOM 1503 C CA  ? GLU A 1 198 ?  12.307   9.970  -8.124 1.000 73.500 ? 198 GLU A CA  1 
ATOM 1504 C C   ? GLU A 1 198 ?  12.247   9.279  -9.484 1.000 73.500 ? 198 GLU A C   1 
ATOM 1505 C CB  ? GLU A 1 198 ?  13.120  11.264  -8.227 1.000 73.500 ? 198 GLU A CB  1 
ATOM 1506 O O   ? GLU A 1 198 ?  11.268   9.427 -10.218 1.000 73.500 ? 198 GLU A O   1 
ATOM 1507 C CG  ? GLU A 1 198 ?  12.907  12.218  -7.061 1.000 73.500 ? 198 GLU A CG  1 
ATOM 1508 C CD  ? GLU A 1 198 ?  13.678  13.520  -7.203 1.000 73.500 ? 198 GLU A CD  1 
ATOM 1509 O OE1 ? GLU A 1 198 ?  13.594  14.377  -6.294 1.000 73.500 ? 198 GLU A OE1 1 
ATOM 1510 O OE2 ? GLU A 1 198 ?  14.370  13.686  -8.232 1.000 73.500 ? 198 GLU A OE2 1 
ATOM 1511 N N   ? VAL A 1 199 ?  13.377   8.442  -9.677 1.000 75.560 ? 199 VAL A N   1 
ATOM 1512 C CA  ? VAL A 1 199 ?  13.425   7.628 -10.887 1.000 75.560 ? 199 VAL A CA  1 
ATOM 1513 C C   ? VAL A 1 199 ?  13.086   6.178 -10.549 1.000 75.560 ? 199 VAL A C   1 
ATOM 1514 C CB  ? VAL A 1 199 ?  14.810   7.706 -11.569 1.000 75.560 ? 199 VAL A CB  1 
ATOM 1515 O O   ? VAL A 1 199 ?  13.779   5.541  -9.753 1.000 75.560 ? 199 VAL A O   1 
ATOM 1516 C CG1 ? VAL A 1 199 ?  14.833   6.862 -12.842 1.000 75.560 ? 199 VAL A CG1 1 
ATOM 1517 C CG2 ? VAL A 1 199 ?  15.170   9.158 -11.880 1.000 75.560 ? 199 VAL A CG2 1 
ATOM 1518 N N   ? CYS A 1 200 ?  11.947   5.690 -11.111 1.000 79.600 ? 200 CYS A N   1 
ATOM 1519 C CA  ? CYS A 1 200 ?  11.478   4.341 -10.815 1.000 79.600 ? 200 CYS A CA  1 
ATOM 1520 C C   ? CYS A 1 200 ?  12.336   3.297 -11.521 1.000 79.600 ? 200 CYS A C   1 
ATOM 1521 C CB  ? CYS A 1 200 ?  10.016   4.178 -11.233 1.000 79.600 ? 200 CYS A CB  1 
ATOM 1522 O O   ? CYS A 1 200 ?  12.908   3.569 -12.578 1.000 79.600 ? 200 CYS A O   1 
ATOM 1523 S SG  ? CYS A 1 200 ?   8.904   5.380 -10.471 1.000 79.600 ? 200 CYS A SG  1 
ATOM 1524 N N   ? GLY A 1 201 ?  12.571   2.124 -10.889 1.000 69.720 ? 201 GLY A N   1 
ATOM 1525 C CA  ? GLY A 1 201 ?  13.164   1.001 -11.596 1.000 69.720 ? 201 GLY A CA  1 
ATOM 1526 C C   ? GLY A 1 201 ?  14.681   1.022 -11.585 1.000 69.720 ? 201 GLY A C   1 
ATOM 1527 O O   ? GLY A 1 201 ?  15.322   0.380 -12.420 1.000 69.720 ? 201 GLY A O   1 
ATOM 1528 N N   ? GLN A 1 202 ?  15.218   1.917 -10.687 1.000 77.400 ? 202 GLN A N   1 
ATOM 1529 C CA  ? GLN A 1 202 ?  16.667   1.982 -10.522 1.000 77.400 ? 202 GLN A CA  1 
ATOM 1530 C C   ? GLN A 1 202 ?  17.186   0.776  -9.745 1.000 77.400 ? 202 GLN A C   1 
ATOM 1531 C CB  ? GLN A 1 202 ?  17.069   3.277  -9.812 1.000 77.400 ? 202 GLN A CB  1 
ATOM 1532 O O   ? GLN A 1 202 ?  16.544   0.317  -8.798 1.000 77.400 ? 202 GLN A O   1 
ATOM 1533 C CG  ? GLN A 1 202 ?  16.787   4.535 -10.622 1.000 77.400 ? 202 GLN A CG  1 
ATOM 1534 C CD  ? GLN A 1 202 ?  17.302   5.794  -9.949 1.000 77.400 ? 202 GLN A CD  1 
ATOM 1535 N NE2 ? GLN A 1 202 ?  17.193   6.923 -10.641 1.000 77.400 ? 202 GLN A NE2 1 
ATOM 1536 O OE1 ? GLN A 1 202 ?  17.792   5.752  -8.817 1.000 77.400 ? 202 GLN A OE1 1 
ATOM 1537 N N   ? PRO A 1 203 ?  18.290   0.248 -10.271 1.000 81.880 ? 203 PRO A N   1 
ATOM 1538 C CA  ? PRO A 1 203 ?  18.888  -0.845  -9.501 1.000 81.880 ? 203 PRO A CA  1 
ATOM 1539 C C   ? PRO A 1 203 ?  19.201  -0.450  -8.060 1.000 81.880 ? 203 PRO A C   1 
ATOM 1540 C CB  ? PRO A 1 203 ?  20.172  -1.158 -10.273 1.000 81.880 ? 203 PRO A CB  1 
ATOM 1541 O O   ? PRO A 1 203 ?  19.718   0.643  -7.814 1.000 81.880 ? 203 PRO A O   1 
ATOM 1542 C CG  ? PRO A 1 203 ?  19.917  -0.659 -11.658 1.000 81.880 ? 203 PRO A CG  1 
ATOM 1543 C CD  ? PRO A 1 203 ?  19.001   0.529 -11.576 1.000 81.880 ? 203 PRO A CD  1 
ATOM 1544 N N   ? GLY A 1 204 ?  18.759  -1.388  -7.157 1.000 80.840 ? 204 GLY A N   1 
ATOM 1545 C CA  ? GLY A 1 204 ?  19.154  -1.205  -5.769 1.000 80.840 ? 204 GLY A CA  1 
ATOM 1546 C C   ? GLY A 1 204 ?  18.314  -0.172  -5.042 1.000 80.840 ? 204 GLY A C   1 
ATOM 1547 O O   ? GLY A 1 204 ?  18.667   0.260  -3.942 1.000 80.840 ? 204 GLY A O   1 
ATOM 1548 N N   ? LYS A 1 205 ?  17.170   0.324  -5.763 1.000 85.320 ? 205 LYS A N   1 
ATOM 1549 C CA  ? LYS A 1 205 ?  16.302   1.325  -5.150 1.000 85.320 ? 205 LYS A CA  1 
ATOM 1550 C C   ? LYS A 1 205 ?  14.862   0.828  -5.068 1.000 85.320 ? 205 LYS A C   1 
ATOM 1551 C CB  ? LYS A 1 205 ?  16.361   2.638  -5.933 1.000 85.320 ? 205 LYS A CB  1 
ATOM 1552 O O   ? LYS A 1 205 ?  14.075   1.034  -5.994 1.000 85.320 ? 205 LYS A O   1 
ATOM 1553 C CG  ? LYS A 1 205 ?  17.739   3.281  -5.962 1.000 85.320 ? 205 LYS A CG  1 
ATOM 1554 C CD  ? LYS A 1 205 ?  18.081   3.931  -4.627 1.000 85.320 ? 205 LYS A CD  1 
ATOM 1555 C CE  ? LYS A 1 205 ?  19.369   4.738  -4.711 1.000 85.320 ? 205 LYS A CE  1 
ATOM 1556 N NZ  ? LYS A 1 205 ?  19.723   5.355  -3.398 1.000 85.320 ? 205 LYS A NZ  1 
ATOM 1557 N N   ? PRO A 1 206 ?  14.516   0.127  -3.965 1.000 91.390 ? 206 PRO A N   1 
ATOM 1558 C CA  ? PRO A 1 206 ?  13.157  -0.406  -3.838 1.000 91.390 ? 206 PRO A CA  1 
ATOM 1559 C C   ? PRO A 1 206 ?  12.122   0.680  -3.554 1.000 91.390 ? 206 PRO A C   1 
ATOM 1560 C CB  ? PRO A 1 206 ?  13.268  -1.377  -2.660 1.000 91.390 ? 206 PRO A CB  1 
ATOM 1561 O O   ? PRO A 1 206 ?  12.476   1.774  -3.105 1.000 91.390 ? 206 PRO A O   1 
ATOM 1562 C CG  ? PRO A 1 206 ?  14.345  -0.806  -1.795 1.000 91.390 ? 206 PRO A CG  1 
ATOM 1563 C CD  ? PRO A 1 206 ?  15.388  -0.185  -2.679 1.000 91.390 ? 206 PRO A CD  1 
ATOM 1564 N N   ? GLY A 1 207 ?  10.833   0.365  -3.862 1.000 92.830 ? 207 GLY A N   1 
ATOM 1565 C CA  ? GLY A 1 207 ?   9.732   1.208  -3.423 1.000 92.830 ? 207 GLY A CA  1 
ATOM 1566 C C   ? GLY A 1 207 ?   9.416   1.057  -1.947 1.000 92.830 ? 207 GLY A C   1 
ATOM 1567 O O   ? GLY A 1 207 ?   9.677   0.007  -1.355 1.000 92.830 ? 207 GLY A O   1 
ATOM 1568 N N   ? ILE A 1 208 ?   8.890   2.143  -1.381 1.000 95.460 ? 208 ILE A N   1 
ATOM 1569 C CA  ? ILE A 1 208 ?   8.524   2.143   0.031 1.000 95.460 ? 208 ILE A CA  1 
ATOM 1570 C C   ? ILE A 1 208 ?   7.004   2.098   0.170 1.000 95.460 ? 208 ILE A C   1 
ATOM 1571 C CB  ? ILE A 1 208 ?   9.093   3.379   0.763 1.000 95.460 ? 208 ILE A CB  1 
ATOM 1572 O O   ? ILE A 1 208 ?   6.291   2.845  -0.504 1.000 95.460 ? 208 ILE A O   1 
ATOM 1573 C CG1 ? ILE A 1 208 ?  10.604   3.490   0.529 1.000 95.460 ? 208 ILE A CG1 1 
ATOM 1574 C CG2 ? ILE A 1 208 ?   8.774   3.314   2.260 1.000 95.460 ? 208 ILE A CG2 1 
ATOM 1575 C CD1 ? ILE A 1 208 ?  11.390   2.262   0.967 1.000 95.460 ? 208 ILE A CD1 1 
ATOM 1576 N N   ? TYR A 1 209 ?   6.574   1.231   1.046 1.000 97.380 ? 209 TYR A N   1 
ATOM 1577 C CA  ? TYR A 1 209 ?   5.160   1.016   1.331 1.000 97.380 ? 209 TYR A CA  1 
ATOM 1578 C C   ? TYR A 1 209 ?   4.868   1.208   2.815 1.000 97.380 ? 209 TYR A C   1 
ATOM 1579 C CB  ? TYR A 1 209 ?   4.730  -0.388   0.892 1.000 97.380 ? 209 TYR A CB  1 
ATOM 1580 O O   ? TYR A 1 209 ?   5.739   0.989   3.659 1.000 97.380 ? 209 TYR A O   1 
ATOM 1581 C CG  ? TYR A 1 209 ?   4.995  -0.676  -0.565 1.000 97.380 ? 209 TYR A CG  1 
ATOM 1582 C CD1 ? TYR A 1 209 ?   3.959  -0.671  -1.496 1.000 97.380 ? 209 TYR A CD1 1 
ATOM 1583 C CD2 ? TYR A 1 209 ?   6.282  -0.953  -1.014 1.000 97.380 ? 209 TYR A CD2 1 
ATOM 1584 C CE1 ? TYR A 1 209 ?   4.199  -0.938  -2.840 1.000 97.380 ? 209 TYR A CE1 1 
ATOM 1585 C CE2 ? TYR A 1 209 ?   6.533  -1.221  -2.356 1.000 97.380 ? 209 TYR A CE2 1 
ATOM 1586 O OH  ? TYR A 1 209 ?   5.730  -1.476  -4.589 1.000 97.380 ? 209 TYR A OH  1 
ATOM 1587 C CZ  ? TYR A 1 209 ?   5.487  -1.211  -3.260 1.000 97.380 ? 209 TYR A CZ  1 
ATOM 1588 N N   ? THR A 1 210 ?   3.640   1.773   3.036 1.000 97.930 ? 210 THR A N   1 
ATOM 1589 C CA  ? THR A 1 210 ?   3.180   1.726   4.419 1.000 97.930 ? 210 THR A CA  1 
ATOM 1590 C C   ? THR A 1 210 ?   2.870   0.292   4.838 1.000 97.930 ? 210 THR A C   1 
ATOM 1591 C CB  ? THR A 1 210 ?   1.932   2.605   4.622 1.000 97.930 ? 210 THR A CB  1 
ATOM 1592 O O   ? THR A 1 210 ?   2.150  -0.423   4.138 1.000 97.930 ? 210 THR A O   1 
ATOM 1593 C CG2 ? THR A 1 210 ?   1.443   2.540   6.066 1.000 97.930 ? 210 THR A CG2 1 
ATOM 1594 O OG1 ? THR A 1 210 ?   2.253   3.963   4.298 1.000 97.930 ? 210 THR A OG1 1 
ATOM 1595 N N   ? LYS A 1 211 ?   3.503  -0.171   5.979 1.000 97.680 ? 211 LYS A N   1 
ATOM 1596 C CA  ? LYS A 1 211 ?   3.353  -1.522   6.511 1.000 97.680 ? 211 LYS A CA  1 
ATOM 1597 C C   ? LYS A 1 211 ?   2.006  -1.691   7.209 1.000 97.680 ? 211 LYS A C   1 
ATOM 1598 C CB  ? LYS A 1 211 ?   4.490  -1.848   7.481 1.000 97.680 ? 211 LYS A CB  1 
ATOM 1599 O O   ? LYS A 1 211 ?   1.857  -1.330   8.378 1.000 97.680 ? 211 LYS A O   1 
ATOM 1600 C CG  ? LYS A 1 211 ?   4.590  -3.321   7.845 1.000 97.680 ? 211 LYS A CG  1 
ATOM 1601 C CD  ? LYS A 1 211 ?   5.800  -3.598   8.728 1.000 97.680 ? 211 LYS A CD  1 
ATOM 1602 C CE  ? LYS A 1 211 ?   6.490  -4.899   8.342 1.000 97.680 ? 211 LYS A CE  1 
ATOM 1603 N NZ  ? LYS A 1 211 ?   7.734  -5.124   9.137 1.000 97.680 ? 211 LYS A NZ  1 
ATOM 1604 N N   ? VAL A 1 212 ?   1.001  -2.260   6.520 1.000 98.130 ? 212 VAL A N   1 
ATOM 1605 C CA  ? VAL A 1 212 ?  -0.405  -2.294   6.910 1.000 98.130 ? 212 VAL A CA  1 
ATOM 1606 C C   ? VAL A 1 212 ?  -0.567  -3.111   8.190 1.000 98.130 ? 212 VAL A C   1 
ATOM 1607 C CB  ? VAL A 1 212 ?  -1.292  -2.879   5.788 1.000 98.130 ? 212 VAL A CB  1 
ATOM 1608 O O   ? VAL A 1 212 ?  -1.381  -2.772   9.052 1.000 98.130 ? 212 VAL A O   1 
ATOM 1609 C CG1 ? VAL A 1 212 ?  -2.681  -3.222   6.321 1.000 98.130 ? 212 VAL A CG1 1 
ATOM 1610 C CG2 ? VAL A 1 212 ?  -1.391  -1.898   4.621 1.000 98.130 ? 212 VAL A CG2 1 
ATOM 1611 N N   ? CYS A 1 213 ?   0.144  -4.251   8.382 1.000 97.690 ? 213 CYS A N   1 
ATOM 1612 C CA  ? CYS A 1 213 ?  -0.008  -5.125   9.541 1.000 97.690 ? 213 CYS A CA  1 
ATOM 1613 C C   ? CYS A 1 213 ?   0.225  -4.358  10.837 1.000 97.690 ? 213 CYS A C   1 
ATOM 1614 C CB  ? CYS A 1 213 ?   0.960  -6.304   9.454 1.000 97.690 ? 213 CYS A CB  1 
ATOM 1615 O O   ? CYS A 1 213 ?  -0.269  -4.753  11.894 1.000 97.690 ? 213 CYS A O   1 
ATOM 1616 S SG  ? CYS A 1 213 ?   2.699  -5.825   9.544 1.000 97.690 ? 213 CYS A SG  1 
ATOM 1617 N N   ? ASN A 1 214 ?   0.893  -3.203  10.782 1.000 97.820 ? 214 ASN A N   1 
ATOM 1618 C CA  ? ASN A 1 214 ?   1.149  -2.390  11.965 1.000 97.820 ? 214 ASN A CA  1 
ATOM 1619 C C   ? ASN A 1 214 ?  -0.048  -1.506  12.307 1.000 97.820 ? 214 ASN A C   1 
ATOM 1620 C CB  ? ASN A 1 214 ?   2.402  -1.534  11.769 1.000 97.820 ? 214 ASN A CB  1 
ATOM 1621 O O   ? ASN A 1 214 ?  -0.061  -0.848  13.349 1.000 97.820 ? 214 ASN A O   1 
ATOM 1622 C CG  ? ASN A 1 214 ?   3.683  -2.328  11.935 1.000 97.820 ? 214 ASN A CG  1 
ATOM 1623 N ND2 ? ASN A 1 214 ?   4.806  -1.727  11.562 1.000 97.820 ? 214 ASN A ND2 1 
ATOM 1624 O OD1 ? ASN A 1 214 ?   3.663  -3.473  12.396 1.000 97.820 ? 214 ASN A OD1 1 
ATOM 1625 N N   ? TYR A 1 215 ?  -1.074  -1.480  11.453 1.000 98.170 ? 215 TYR A N   1 
ATOM 1626 C CA  ? TYR A 1 215 ?  -2.162  -0.524  11.628 1.000 98.170 ? 215 TYR A CA  1 
ATOM 1627 C C   ? TYR A 1 215 ?  -3.508  -1.236  11.697 1.000 98.170 ? 215 TYR A C   1 
ATOM 1628 C CB  ? TYR A 1 215 ?  -2.169   0.496  10.486 1.000 98.170 ? 215 TYR A CB  1 
ATOM 1629 O O   ? TYR A 1 215 ?  -4.555  -0.616  11.498 1.000 98.170 ? 215 TYR A O   1 
ATOM 1630 C CG  ? TYR A 1 215 ?  -0.916   1.334  10.412 1.000 98.170 ? 215 TYR A CG  1 
ATOM 1631 C CD1 ? TYR A 1 215 ?  -0.770   2.475  11.197 1.000 98.170 ? 215 TYR A CD1 1 
ATOM 1632 C CD2 ? TYR A 1 215 ?   0.124   0.987   9.556 1.000 98.170 ? 215 TYR A CD2 1 
ATOM 1633 C CE1 ? TYR A 1 215 ?   0.383   3.251  11.131 1.000 98.170 ? 215 TYR A CE1 1 
ATOM 1634 C CE2 ? TYR A 1 215 ?   1.281   1.755   9.481 1.000 98.170 ? 215 TYR A CE2 1 
ATOM 1635 O OH  ? TYR A 1 215 ?   2.544   3.648  10.202 1.000 98.170 ? 215 TYR A OH  1 
ATOM 1636 C CZ  ? TYR A 1 215 ?   1.401   2.884  10.272 1.000 98.170 ? 215 TYR A CZ  1 
ATOM 1637 N N   ? VAL A 1 216 ?  -3.533  -2.505  11.911 1.000 97.580 ? 216 VAL A N   1 
ATOM 1638 C CA  ? VAL A 1 216 ?  -4.771  -3.277  11.920 1.000 97.580 ? 216 VAL A CA  1 
ATOM 1639 C C   ? VAL A 1 216 ?  -5.704  -2.746  13.006 1.000 97.580 ? 216 VAL A C   1 
ATOM 1640 C CB  ? VAL A 1 216 ?  -4.499  -4.783  12.140 1.000 97.580 ? 216 VAL A CB  1 
ATOM 1641 O O   ? VAL A 1 216 ?  -6.903  -2.574  12.773 1.000 97.580 ? 216 VAL A O   1 
ATOM 1642 C CG1 ? VAL A 1 216 ?  -5.809  -5.545  12.331 1.000 97.580 ? 216 VAL A CG1 1 
ATOM 1643 C CG2 ? VAL A 1 216 ?  -3.708  -5.358  10.967 1.000 97.580 ? 216 VAL A CG2 1 
ATOM 1644 N N   ? GLY A 1 217 ?  -5.137  -2.501  14.180 1.000 97.410 ? 217 GLY A N   1 
ATOM 1645 C CA  ? GLY A 1 217 ?  -5.925  -1.942  15.266 1.000 97.410 ? 217 GLY A CA  1 
ATOM 1646 C C   ? GLY A 1 217 ?  -6.575  -0.618  14.911 1.000 97.410 ? 217 GLY A C   1 
ATOM 1647 O O   ? GLY A 1 217 ?  -7.763  -0.415  15.168 1.000 97.410 ? 217 GLY A O   1 
ATOM 1648 N N   ? TRP A 1 218 ?  -5.797   0.258  14.364 1.000 97.960 ? 218 TRP A N   1 
ATOM 1649 C CA  ? TRP A 1 218 ?  -6.273   1.575  13.955 1.000 97.960 ? 218 TRP A CA  1 
ATOM 1650 C C   ? TRP A 1 218 ?  -7.351   1.457  12.883 1.000 97.960 ? 218 TRP A C   1 
ATOM 1651 C CB  ? TRP A 1 218 ?  -5.112   2.429  13.438 1.000 97.960 ? 218 TRP A CB  1 
ATOM 1652 O O   ? TRP A 1 218 ?  -8.380   2.132  12.952 1.000 97.960 ? 218 TRP A O   1 
ATOM 1653 C CG  ? TRP A 1 218 ?  -5.537   3.735  12.836 1.000 97.960 ? 218 TRP A CG  1 
ATOM 1654 C CD1 ? TRP A 1 218 ?  -5.845   4.888  13.502 1.000 97.960 ? 218 TRP A CD1 1 
ATOM 1655 C CD2 ? TRP A 1 218 ?  -5.706   4.018  11.443 1.000 97.960 ? 218 TRP A CD2 1 
ATOM 1656 C CE2 ? TRP A 1 218 ?  -6.118   5.365  11.338 1.000 97.960 ? 218 TRP A CE2 1 
ATOM 1657 C CE3 ? TRP A 1 218 ?  -5.548   3.264  10.273 1.000 97.960 ? 218 TRP A CE3 1 
ATOM 1658 N NE1 ? TRP A 1 218 ?  -6.195   5.873  12.607 1.000 97.960 ? 218 TRP A NE1 1 
ATOM 1659 C CH2 ? TRP A 1 218 ?  -6.212   5.213   8.978 1.000 97.960 ? 218 TRP A CH2 1 
ATOM 1660 C CZ2 ? TRP A 1 218 ?  -6.374   5.974  10.107 1.000 97.960 ? 218 TRP A CZ2 1 
ATOM 1661 C CZ3 ? TRP A 1 218 ?  -5.804   3.871   9.049 1.000 97.960 ? 218 TRP A CZ3 1 
ATOM 1662 N N   ? ILE A 1 219 ?  -7.132   0.605  11.903 1.000 98.040 ? 219 ILE A N   1 
ATOM 1663 C CA  ? ILE A 1 219 ?  -8.078   0.385  10.814 1.000 98.040 ? 219 ILE A CA  1 
ATOM 1664 C C   ? ILE A 1 219 ?  -9.413  -0.094  11.378 1.000 98.040 ? 219 ILE A C   1 
ATOM 1665 C CB  ? ILE A 1 219 ?  -7.532  -0.636   9.790 1.000 98.040 ? 219 ILE A CB  1 
ATOM 1666 O O   ? ILE A 1 219 ? -10.468   0.446  11.036 1.000 98.040 ? 219 ILE A O   1 
ATOM 1667 C CG1 ? ILE A 1 219 ?  -6.320  -0.056   9.052 1.000 98.040 ? 219 ILE A CG1 1 
ATOM 1668 C CG2 ? ILE A 1 219 ?  -8.628  -1.048   8.803 1.000 98.040 ? 219 ILE A CG2 1 
ATOM 1669 C CD1 ? ILE A 1 219 ?  -5.509  -1.091   8.285 1.000 98.040 ? 219 ILE A CD1 1 
ATOM 1670 N N   ? ARG A 1 220 ?  -9.428  -1.003  12.255 1.000 97.350 ? 220 ARG A N   1 
ATOM 1671 C CA  ? ARG A 1 220 ? -10.634  -1.557  12.863 1.000 97.350 ? 220 ARG A CA  1 
ATOM 1672 C C   ? ARG A 1 220 ? -11.381  -0.494  13.662 1.000 97.350 ? 220 ARG A C   1 
ATOM 1673 C CB  ? ARG A 1 220 ? -10.286  -2.743  13.765 1.000 97.350 ? 220 ARG A CB  1 
ATOM 1674 O O   ? ARG A 1 220 ? -12.610  -0.414  13.601 1.000 97.350 ? 220 ARG A O   1 
ATOM 1675 C CG  ? ARG A 1 220 ?  -9.926  -4.010  13.005 1.000 97.350 ? 220 ARG A CG  1 
ATOM 1676 C CD  ? ARG A 1 220 ?  -9.626  -5.166  13.948 1.000 97.350 ? 220 ARG A CD  1 
ATOM 1677 N NE  ? ARG A 1 220 ?  -9.221  -6.365  13.219 1.000 97.350 ? 220 ARG A NE  1 
ATOM 1678 N NH1 ? ARG A 1 220 ?  -7.984  -7.254  14.956 1.000 97.350 ? 220 ARG A NH1 1 
ATOM 1679 N NH2 ? ARG A 1 220 ?  -8.143  -8.376  12.963 1.000 97.350 ? 220 ARG A NH2 1 
ATOM 1680 C CZ  ? ARG A 1 220 ?  -8.450  -7.329  13.714 1.000 97.350 ? 220 ARG A CZ  1 
ATOM 1681 N N   ? GLU A 1 221 ? -10.596   0.224  14.387 1.000 97.230 ? 221 GLU A N   1 
ATOM 1682 C CA  ? GLU A 1 221 ? -11.172   1.285  15.206 1.000 97.230 ? 221 GLU A CA  1 
ATOM 1683 C C   ? GLU A 1 221 ? -11.907   2.310  14.346 1.000 97.230 ? 221 GLU A C   1 
ATOM 1684 C CB  ? GLU A 1 221 ? -10.085   1.977  16.034 1.000 97.230 ? 221 GLU A CB  1 
ATOM 1685 O O   ? GLU A 1 221 ? -13.023   2.718  14.675 1.000 97.230 ? 221 GLU A O   1 
ATOM 1686 C CG  ? GLU A 1 221 ? -10.613   3.069  16.952 1.000 97.230 ? 221 GLU A CG  1 
ATOM 1687 C CD  ? GLU A 1 221 ?  -9.514   3.802  17.706 1.000 97.230 ? 221 GLU A CD  1 
ATOM 1688 O OE1 ? GLU A 1 221 ?  -9.789   4.877  18.285 1.000 97.230 ? 221 GLU A OE1 1 
ATOM 1689 O OE2 ? GLU A 1 221 ?  -8.370   3.296  17.717 1.000 97.230 ? 221 GLU A OE2 1 
ATOM 1690 N N   ? VAL A 1 222 ? -11.329   2.783  13.305 1.000 97.120 ? 222 VAL A N   1 
ATOM 1691 C CA  ? VAL A 1 222 ? -11.920   3.786  12.426 1.000 97.120 ? 222 VAL A CA  1 
ATOM 1692 C C   ? VAL A 1 222 ? -13.191   3.231  11.788 1.000 97.120 ? 222 VAL A C   1 
ATOM 1693 C CB  ? VAL A 1 222 ? -10.927   4.238  11.332 1.000 97.120 ? 222 VAL A CB  1 
ATOM 1694 O O   ? VAL A 1 222 ? -14.217   3.913  11.737 1.000 97.120 ? 222 VAL A O   1 
ATOM 1695 C CG1 ? VAL A 1 222 ? -11.633   5.099  10.285 1.000 97.120 ? 222 VAL A CG1 1 
ATOM 1696 C CG2 ? VAL A 1 222 ?  -9.758   4.999  11.954 1.000 97.120 ? 222 VAL A CG2 1 
ATOM 1697 N N   ? ILE A 1 223 ? -13.140   1.971  11.291 1.000 96.380 ? 223 ILE A N   1 
ATOM 1698 C CA  ? ILE A 1 223 ? -14.272   1.352  10.610 1.000 96.380 ? 223 ILE A CA  1 
ATOM 1699 C C   ? ILE A 1 223 ? -15.430   1.175  11.590 1.000 96.380 ? 223 ILE A C   1 
ATOM 1700 C CB  ? ILE A 1 223 ? -13.882  -0.008   9.989 1.000 96.380 ? 223 ILE A CB  1 
ATOM 1701 O O   ? ILE A 1 223 ? -16.589   1.409  11.239 1.000 96.380 ? 223 ILE A O   1 
ATOM 1702 C CG1 ? ILE A 1 223 ? -13.003   0.202   8.752 1.000 96.380 ? 223 ILE A CG1 1 
ATOM 1703 C CG2 ? ILE A 1 223 ? -15.133  -0.821   9.641 1.000 96.380 ? 223 ILE A CG2 1 
ATOM 1704 C CD1 ? ILE A 1 223 ? -12.477  -1.090   8.139 1.000 96.380 ? 223 ILE A CD1 1 
ATOM 1705 N N   ? GLN A 1 224 ? -15.245   0.838  12.821 1.000 93.290 ? 224 GLN A N   1 
ATOM 1706 C CA  ? GLN A 1 224 ? -16.266   0.618  13.841 1.000 93.290 ? 224 GLN A CA  1 
ATOM 1707 C C   ? GLN A 1 224 ? -16.923   1.932  14.254 1.000 93.290 ? 224 GLN A C   1 
ATOM 1708 C CB  ? GLN A 1 224 ? -15.663  -0.075  15.064 1.000 93.290 ? 224 GLN A CB  1 
ATOM 1709 O O   ? GLN A 1 224 ? -18.113   1.962  14.577 1.000 93.290 ? 224 GLN A O   1 
ATOM 1710 C CG  ? GLN A 1 224 ? -15.366  -1.553  14.849 1.000 93.290 ? 224 GLN A CG  1 
ATOM 1711 C CD  ? GLN A 1 224 ? -14.613  -2.175  16.010 1.000 93.290 ? 224 GLN A CD  1 
ATOM 1712 N NE2 ? GLN A 1 224 ? -14.216  -3.433  15.854 1.000 93.290 ? 224 GLN A NE2 1 
ATOM 1713 O OE1 ? GLN A 1 224 ? -14.389  -1.529  17.039 1.000 93.290 ? 224 GLN A OE1 1 
ATOM 1714 N N   ? ARG A 1 225 ? -16.215   3.040  14.323 1.000 85.580 ? 225 ARG A N   1 
ATOM 1715 C CA  ? ARG A 1 225 ? -16.682   4.358  14.741 1.000 85.580 ? 225 ARG A CA  1 
ATOM 1716 C C   ? ARG A 1 225 ? -17.536   5.006  13.657 1.000 85.580 ? 225 ARG A C   1 
ATOM 1717 C CB  ? ARG A 1 225 ? -15.497   5.263  15.086 1.000 85.580 ? 225 ARG A CB  1 
ATOM 1718 O O   ? ARG A 1 225 ? -18.378   5.857  13.948 1.000 85.580 ? 225 ARG A O   1 
ATOM 1719 C CG  ? ARG A 1 225 ? -14.803   4.900  16.389 1.000 85.580 ? 225 ARG A CG  1 
ATOM 1720 C CD  ? ARG A 1 225 ? -13.653   5.849  16.698 1.000 85.580 ? 225 ARG A CD  1 
ATOM 1721 N NE  ? ARG A 1 225 ? -12.925   5.440  17.896 1.000 85.580 ? 225 ARG A NE  1 
ATOM 1722 N NH1 ? ARG A 1 225 ? -11.443   7.212  17.852 1.000 85.580 ? 225 ARG A NH1 1 
ATOM 1723 N NH2 ? ARG A 1 225 ? -11.303   5.636  19.510 1.000 85.580 ? 225 ARG A NH2 1 
ATOM 1724 C CZ  ? ARG A 1 225 ? -11.892   6.097  18.417 1.000 85.580 ? 225 ARG A CZ  1 
ATOM 1725 N N   ? GLY A 1 226 ? -17.520   4.579  12.534 1.000 69.010 ? 226 GLY A N   1 
ATOM 1726 C CA  ? GLY A 1 226 ? -18.198   5.153  11.382 1.000 69.010 ? 226 GLY A CA  1 
ATOM 1727 C C   ? GLY A 1 226 ? -19.409   4.352  10.942 1.000 69.010 ? 226 GLY A C   1 
ATOM 1728 O O   ? GLY A 1 226 ? -19.568   3.194  11.331 1.000 69.010 ? 226 GLY A O   1 
# 
loop_
_struct_sheet_range.sheet_id 
_struct_sheet_range.id 
_struct_sheet_range.beg_label_comp_id 
_struct_sheet_range.beg_label_asym_id 
_struct_sheet_range.beg_label_seq_id 
_struct_sheet_range.pdbx_beg_PDB_ins_code 
_struct_sheet_range.end_label_comp_id 
_struct_sheet_range.end_label_asym_id 
_struct_sheet_range.end_label_seq_id 
_struct_sheet_range.pdbx_end_PDB_ins_code 
_struct_sheet_range.beg_auth_comp_id 
_struct_sheet_range.beg_auth_asym_id 
_struct_sheet_range.beg_auth_seq_id 
_struct_sheet_range.end_auth_comp_id 
_struct_sheet_range.end_auth_asym_id 
_struct_sheet_range.end_auth_seq_id 
A A VAL A   3 ? VAL A   3 ? VAL A 3   VAL A 3   
A B ASP A 173 ? ASP A 173 ? ASP A 173 ASP A 173 
B C THR A   6 ? ALA A   7 ? THR A 6   ALA A 7   
B D VAL A 107 ? VAL A 107 ? VAL A 107 VAL A 107 
B E GLN A 117 ? GLY A 122 ? GLN A 117 GLY A 122 
B F GLN A 138 ? ILE A 145 ? GLN A 138 ILE A 145 
B G MET A 162 ? ALA A 165 ? MET A 162 ALA A 165 
B H PRO A 182 ? CYS A 185 ? PRO A 182 CYS A 185 
B I GLU A 188 ? TRP A 195 ? GLU A 188 TRP A 195 
B J GLY A 207 ? LYS A 211 ? GLY A 207 LYS A 211 
C K HIS A  16 ? ASP A  21 ? HIS A 16  ASP A 21  
C L ARG A  24 ? LEU A  31 ? ARG A 24  LEU A 31  
C M TRP A  36 ? THR A  39 ? TRP A 36  THR A 39  
C N TYR A  49 ? LEU A  52 ? TYR A 49  LEU A 52  
C O GLN A  65 ? PRO A  74 ? GLN A 65  PRO A 74  
C P MET A  88 ? LEU A  92 ? MET A 88  LEU A 92  
D Q ASN A  56 ? ASN A  56 ? ASN A 56  ASN A 56  
D R GLU A 136 ? GLU A 136 ? GLU A 136 GLU A 136 
E S THR A  99 ? THR A  99 ? THR A 99  THR A 99  
E T VAL A 102 ? VAL A 102 ? VAL A 102 VAL A 102 
# 
loop_
_struct_conf.id 
_struct_conf.conf_type_id 
_struct_conf.beg_label_comp_id 
_struct_conf.beg_label_asym_id 
_struct_conf.beg_label_seq_id 
_struct_conf.pdbx_beg_PDB_ins_code 
_struct_conf.end_label_comp_id 
_struct_conf.end_label_asym_id 
_struct_conf.end_label_seq_id 
_struct_conf.pdbx_end_PDB_ins_code 
_struct_conf.beg_auth_comp_id 
_struct_conf.beg_auth_asym_id 
_struct_conf.beg_auth_seq_id 
_struct_conf.end_auth_comp_id 
_struct_conf.end_auth_asym_id 
_struct_conf.end_auth_seq_id 
STRN1         STRN         VAL A   3 ? VAL A   3 ? VAL A 3   VAL A 3   
TURN_TY1_P1   TURN_TY1_P   GLY A   4 ? GLY A   4 ? GLY A 4   GLY A 4   
STRN2         STRN         THR A   6 ? ALA A   7 ? THR A 6   ALA A 7   
HELX_LH_PP_P1 HELX_LH_PP_P CYS A   8 ? MET A   9 ? CYS A 8   MET A 9   
TURN_TY1_P2   TURN_TY1_P   LYS A  10 ? GLY A  11 ? LYS A 10  GLY A 11  
BEND1         BEND         PHE A  12 ? PHE A  12 ? PHE A 12  PHE A 12  
TURN_TY1_P3   TURN_TY1_P   PRO A  14 ? TRP A  15 ? PRO A 14  TRP A 15  
STRN3         STRN         HIS A  16 ? ASP A  21 ? HIS A 16  ASP A 21  
TURN_TY1_P4   TURN_TY1_P   MET A  22 ? ASN A  23 ? MET A 22  ASN A 23  
STRN4         STRN         ARG A  24 ? LEU A  31 ? ARG A 24  LEU A 31  
BEND2         BEND         THR A  33 ? GLU A  35 ? THR A 33  GLU A 35  
STRN5         STRN         TRP A  36 ? THR A  39 ? TRP A 36  THR A 39  
HELX_RH_3T_P1 HELX_RH_3T_P ALA A  41 ? CYS A  43 ? ALA A 41  CYS A 43  
BEND3         BEND         PRO A  46 ? THR A  47 ? PRO A 46  THR A 47  
STRN6         STRN         TYR A  49 ? LEU A  52 ? TYR A 49  LEU A 52  
BEND4         BEND         GLY A  53 ? GLY A  53 ? GLY A 53  GLY A 53  
BEND5         BEND         HIS A  55 ? HIS A  55 ? HIS A 55  HIS A 55  
STRN7         STRN         ASN A  56 ? ASN A  56 ? ASN A 56  ASN A 56  
TURN_TY1_P5   TURN_TY1_P   MET A  57 ? MET A  58 ? MET A 57  MET A 58  
BEND6         BEND         ARG A  59 ? ARG A  59 ? ARG A 59  ARG A 59  
TURN_TY1_P6   TURN_TY1_P   ASP A  62 ? SER A  63 ? ASP A 62  SER A 63  
STRN8         STRN         GLN A  65 ? PRO A  74 ? GLN A 65  PRO A 74  
TURN_TY1_P7   TURN_TY1_P   PRO A  76 ? ASN A  77 ? PRO A 76  ASN A 77  
TURN_TY1_P8   TURN_TY1_P   SER A  80 ? SER A  82 ? SER A 80  SER A 82  
TURN_TY1_P9   TURN_TY1_P   ASP A  84 ? ASN A  85 ? ASP A 84  ASN A 85  
STRN9         STRN         MET A  88 ? LEU A  92 ? MET A 88  LEU A 92  
BEND7         BEND         SER A  93 ? SER A  94 ? SER A 93  SER A 94  
HELX_LH_PP_P2 HELX_LH_PP_P PRO A  95 ? ILE A  98 ? PRO A 95  ILE A 98  
STRN10        STRN         THR A  99 ? THR A  99 ? THR A 99  THR A 99  
TURN_TY1_P10  TURN_TY1_P   ASP A 100 ? SER A 101 ? ASP A 100 SER A 101 
STRN11        STRN         VAL A 102 ? VAL A 102 ? VAL A 102 VAL A 102 
HELX_LH_PP_P3 HELX_LH_PP_P ASN A 106 ? ASN A 106 ? ASN A 106 ASN A 106 
STRN12        STRN         VAL A 107 ? VAL A 107 ? VAL A 107 VAL A 107 
HELX_LH_PP_P4 HELX_LH_PP_P ALA A 108 ? ALA A 108 ? ALA A 108 ALA A 108 
BEND8         BEND         SER A 109 ? GLN A 110 ? SER A 109 GLN A 110 
HELX_LH_PP_P5 HELX_LH_PP_P CYS A 111 ? ALA A 113 ? CYS A 111 ALA A 113 
TURN_TY1_P11  TURN_TY1_P   PRO A 114 ? GLY A 115 ? PRO A 114 GLY A 115 
STRN13        STRN         GLN A 117 ? GLY A 122 ? GLN A 117 GLY A 122 
BEND9         BEND         GLY A 124 ? GLY A 124 ? GLY A 124 GLY A 124 
BEND10        BEND         THR A 126 ? THR A 126 ? THR A 126 THR A 126 
BEND11        BEND         SER A 128 ? SER A 129 ? SER A 128 SER A 129 
HELX_LH_PP_P6 HELX_LH_PP_P SER A 132 ? PRO A 134 ? SER A 132 PRO A 134 
BEND12        BEND         GLU A 135 ? GLU A 135 ? GLU A 135 GLU A 135 
STRN14        STRN         GLU A 136 ? GLU A 136 ? GLU A 136 GLU A 136 
STRN15        STRN         GLN A 138 ? ILE A 145 ? GLN A 138 ILE A 145 
HELX_RH_AL_P1 HELX_RH_AL_P GLN A 147 ? VAL A 153 ? GLN A 147 VAL A 153 
BEND13        BEND         TYR A 154 ? TYR A 154 ? TYR A 154 TYR A 154 
TURN_TY1_P12  TURN_TY1_P   PRO A 155 ? ALA A 157 ? PRO A 155 ALA A 157 
TURN_TY1_P13  TURN_TY1_P   GLU A 160 ? ASN A 161 ? GLU A 160 ASN A 161 
STRN16        STRN         MET A 162 ? ALA A 165 ? MET A 162 ALA A 165 
TURN_TY1_P14  TURN_TY1_P   ARG A 168 ? GLU A 169 ? ARG A 168 GLU A 169 
BEND14        BEND         GLY A 171 ? GLY A 171 ? GLY A 171 GLY A 171 
STRN17        STRN         ASP A 173 ? ASP A 173 ? ASP A 173 ASP A 173 
TURN_TY1_P15  TURN_TY1_P   GLN A 176 ? GLY A 177 ? GLN A 176 GLY A 177 
TURN_TY1_P16  TURN_TY1_P   SER A 179 ? GLY A 180 ? SER A 179 GLY A 180 
STRN18        STRN         PRO A 182 ? CYS A 185 ? PRO A 182 CYS A 185 
TURN_TY1_P17  TURN_TY1_P   ASN A 186 ? GLU A 187 ? ASN A 186 GLU A 187 
STRN19        STRN         GLU A 188 ? TRP A 195 ? GLU A 188 TRP A 195 
BEND15        BEND         GLU A 198 ? VAL A 199 ? GLU A 198 VAL A 199 
TURN_TY1_P18  TURN_TY1_P   CYS A 200 ? GLY A 201 ? CYS A 200 GLY A 201 
TURN_TY1_P19  TURN_TY1_P   PRO A 203 ? GLY A 204 ? PRO A 203 GLY A 204 
STRN20        STRN         GLY A 207 ? LYS A 211 ? GLY A 207 LYS A 211 
HELX_RH_3T_P2 HELX_RH_3T_P VAL A 212 ? TYR A 215 ? VAL A 212 TYR A 215 
HELX_RH_AL_P2 HELX_RH_AL_P VAL A 216 ? ARG A 225 ? VAL A 216 ARG A 225 
# 
