# Supplementary material for: FlatProt: 2D visualization eases protein structure comparison
Source: BMC Bioinformatics. 2025 Aug 13;26:210. doi: 10.1186/s12859-025-06233-x (PMC12344939; doi:10.1186/s12859-025-06233-x)
Supplement: Supplementary file 1 — Supplementary Material 1 [file 12859_2025_6233_MOESM1_ESM.zip › KLK/structures/Crvi_A_08b.cif]

data_Crvi_A_08b
# 
_entry.id   Crvi_A_08b 
# 
_entity.id                         1    
_entity.type                       polymer 
_entity.pdbx_description           polymer-1 
_entity.formula_weight             24557 
_entity.pdbx_number_of_molecules      1 
# 
loop_
_struct_sheet.id 
_struct_sheet.number_strands 
A 2 
B 7 
C 6 
# 
loop_
_struct_conf_type.id 
_struct_conf_type.criteria 
STRN         DSSP 
TURN_TY1_P   DSSP 
HELX_LH_PP_P DSSP 
BEND         DSSP 
HELX_RH_3T_P DSSP 
HELX_RH_AL_P DSSP 
# 
_struct_asym.id          A 
_struct_asym.entity_id   1 
# 
_software.pdbx_ordinal     1 
_software.name             dssp 
_software.version          4.4.10 
_software.date             ? 
_software.classification   'model annotation' 
# 
_entity_poly.entity_id                      1 
_entity_poly.type                           polypeptide(L) 
_entity_poly.nstd_linkage                   n 
_entity_poly.nstd_monomer                   n 
_entity_poly.pdbx_seq_one_letter_code       
;LVIGGDECNINEHRSLVAIFNSTGFFCSGTLINQEWVVTAAHCDRNKMKIHLGVHSKKVPNKDKQTRVAKEKFFCVSSNY
TFWDKDIMLIRLDRPVSNSEHIAPLSLPSSPPSVGSVCRIMGWGTISPTEETLPDVPYCANINLLDDAVCEPPYPEPATG
RTLCAGIPEGGKDTCGGDSGGPLICNGQFQGIVFFGAHPCGQALKPGVYTKVFDYNDWIQSIIAGN
;
_entity_poly.pdbx_seq_one_letter_code_can   
;LVIGGDECNINEHRSLVAIFNSTGFFCSGTLINQEWVVTAAHCDRNKMKIHLGVHSKKVPNKDKQTRVAKEKFFCVSSNY
TFWDKDIMLIRLDRPVSNSEHIAPLSLPSSPPSVGSVCRIMGWGTISPTEETLPDVPYCANINLLDDAVCEPPYPEPATG
RTLCAGIPEGGKDTCGGDSGGPLICNGQFQGIVFFGAHPCGQALKPGVYTKVFDYNDWIQSIIAGN
;
_entity_poly.pdbx_strand_id                 A 
# 
loop_
_dssp_struct_summary.entry_id 
_dssp_struct_summary.label_comp_id 
_dssp_struct_summary.label_asym_id 
_dssp_struct_summary.label_seq_id 
_dssp_struct_summary.secondary_structure 
_dssp_struct_summary.ss_bridge 
_dssp_struct_summary.helix_3_10 
_dssp_struct_summary.helix_alpha 
_dssp_struct_summary.helix_pi 
_dssp_struct_summary.helix_pp 
_dssp_struct_summary.bend 
_dssp_struct_summary.chirality 
_dssp_struct_summary.sheet 
_dssp_struct_summary.strand 
_dssp_struct_summary.ladder_1 
_dssp_struct_summary.ladder_2 
_dssp_struct_summary.accessibility 
_dssp_struct_summary.TCO 
_dssp_struct_summary.kappa 
_dssp_struct_summary.alpha 
_dssp_struct_summary.phi 
_dssp_struct_summary.psi 
_dssp_struct_summary.x_ca 
_dssp_struct_summary.y_ca 
_dssp_struct_summary.z_ca 
Crvi_A_08b LEU A 1   . . . . . . . . . . . . ? .      .     .      .      127.5  8.7   2.1   -7.1  
Crvi_A_08b VAL A 2   . . > . . . . - . . . . ? -0.751 .     -143.4 -67.8  97.2   7.9   -1.2  -8.4  
Crvi_A_08b ILE A 3   B . 3 . . . S + A A A . ? -0.571 83.4  16.7   -63.4  136.0  11.3  -2.5  -9.5  
Crvi_A_08b GLY A 4   T . 3 . . . S + . . . . ? 0.607  107.8 111.7  78.4   7.3    11.2  -4.6  -12.6 
Crvi_A_08b GLY A 5   . . < . . . . - . . . . ? -0.311 56.4  -130.7 -100.6 -171.9 7.6   -3.3  -13.5 
Crvi_A_08b ASP A 6   E . . . . . . - B C B . ? -0.875 42.5  -65.9  -134.2 162.6  6.1   -1.1  -16.2 
Crvi_A_08b GLU A 7   E . . . . > . - B C B . ? -0.331 60.1  -116.9 -50.3  127.9  3.8   1.9   -16.4 
Crvi_A_08b CYS A 8   P . . . . P . - . . . . ? -0.432 30.1  -100.8 -64.5  146.7  0.4   0.8   -15.2 
Crvi_A_08b ASN A 9   P . > > . < . - . . . . ? -0.475 33.0  -118.1 -62.3  140.1  -2.5  1.0   -17.6 
Crvi_A_08b ILE A 10  T . 3 4 . . S + . . . . ? 0.805  113.8 38.4   -59.3  -18.8  -4.6  4.2   -16.9 
Crvi_A_08b ASN A 11  T . 3 4 . . S + . . . . ? 0.467  97.3  77.7   -111.9 -2.6   -7.6  2.0   -16.1 
Crvi_A_08b GLU A 12  T . < 4 . . S + . . . . ? 0.646  93.1  49.7   -90.5  -2.6   -5.9  -0.8  -14.2 
Crvi_A_08b HIS A 13  . . > < . . . + . . . . ? -0.176 58.1  139.8  -132.5 43.5   -5.4  1.1   -10.7 
Crvi_A_08b ARG A 14  T . 3 . . . S + . . . . ? 0.659  77.3  45.9   -68.4  -17.3  -8.8  2.6   -10.0 
Crvi_A_08b SER A 15  T . 3 . . . S + . . . . ? 0.498  86.3  111.9  -102.1 -9.9   -8.4  1.8   -6.3  
Crvi_A_08b LEU A 16  E . < . . . . - C J I . ? -0.520 52.9  -158.1 -71.2  132.0  -4.9  3.1   -6.0  
Crvi_A_08b VAL A 17  E . . . . . . - C J I . ? -0.910 9.2   -146.4 -116.8 132.7  -4.6  6.2   -3.8  
Crvi_A_08b ALA A 18  E . . . . . . - C J I J ? -0.892 15.9  -157.8 -96.4  127.6  -1.8  8.8   -3.9  
Crvi_A_08b ILE A 19  E . . . . . . - C J I J ? -0.926 14.0  -179.7 -113.5 124.5  -1.1  10.4  -0.5  
Crvi_A_08b PHE A 20  E . . . . . . - C J I J ? -0.815 10.8  -178.2 -118.8 152.6  0.6   13.8  -0.2  
Crvi_A_08b ASN A 21  E . > . . . . - C J I . ? -0.658 56.3  -72.8  -127.6 -164.7 1.7   16.1  2.5   
Crvi_A_08b SER A 22  T . 3 . . . S + . . . . ? 0.724  132.4 51.3   -66.0  -15.1  3.4   19.6  2.5   
Crvi_A_08b THR A 23  T . 3 . . . S - . . . . ? 0.524  117.8 -106.6 -103.2 -2.6   6.6   17.9  1.4   
Crvi_A_08b GLY A 24  E . < . . . . - C K I . ? -0.763 67.2  -3.8   112.7  -168.8 5.1   16.1  -1.5  
Crvi_A_08b PHE A 25  E . . . . . . + C K I . ? -0.371 59.0  150.5  -58.7  137.6  4.2   12.4  -2.4  
Crvi_A_08b PHE A 26  E . . . . . . + C K . . ? 0.534  55.6  11.2   -146.1 -19.9  5.2   10.0  0.4   
Crvi_A_08b CYS A 27  E . . . . . . - C K I . ? -0.955 56.2  -129.8 -152.9 170.9  2.8   7.0   0.4   
Crvi_A_08b SER A 28  E . . . . . . - C K I . ? -0.693 19.7  -172.0 -117.2 171.0  0.1   5.1   -1.3  
Crvi_A_08b GLY A 29  E . . . . . . - C K I . ? -0.918 20.3  -119.0 -150.9 176.3  -3.3  3.7   -0.2  
Crvi_A_08b THR A 30  E . . . . . . - C K I K ? -0.991 17.0  -136.4 -130.4 123.0  -6.2  1.6   -1.3  
Crvi_A_08b LEU A 31  E . . . . . . + C K . K ? -0.663 25.2  173.0  -73.1  122.6  -9.8  2.7   -1.7  
Crvi_A_08b ILE A 32  . . . . . . . - . . . . ? 0.557  67.5  -13.4  -117.6 -4.2   -12.0 -0.1  -0.1  
Crvi_A_08b ASN A 33  S . . . . . S - . . . . ? -0.903 90.0  -70.9  -169.4 -168.9 -15.4 1.9   -0.4  
Crvi_A_08b GLN A 34  S . . . . . S + . . . . ? 0.699  129.9 24.8   -71.8  -9.2   -16.7 5.4   -1.1  
Crvi_A_08b GLU A 35  S . . . . . S + . . . . ? 0.496  108.7 76.7   -130.1 -8.7   -15.5 6.7   2.3   
Crvi_A_08b TRP A 36  E . . . . . . - C L . L ? -0.932 45.2  -174.4 -127.3 134.7  -12.6 4.5   3.4   
Crvi_A_08b VAL A 37  E . . . . . . - C L K L ? -0.968 13.8  -151.3 -117.1 131.9  -8.9  4.2   2.4   
Crvi_A_08b VAL A 38  E . . . . . . + C L K L ? -0.914 30.4  148.1  -102.8 134.3  -6.7  1.5   3.8   
Crvi_A_08b THR A 39  E . . . . . . - C L . L ? -0.855 50.7  -70.1  -149.2 177.1  -2.9  2.3   4.1   
Crvi_A_08b ALA A 40  . . > . . . . - . . . . ? -0.646 34.6  -134.2 -75.9  138.7  0.2   1.5   6.2   
Crvi_A_08b ALA A 41  G . > . . . S + . . . . ? 0.849  105.8 63.6   -59.2  -34.2  0.3   2.9   9.7   
Crvi_A_08b HIS A 42  G . 3 . . . S + . . . . ? 0.596  89.3  70.7   -71.6  -2.1   3.8   4.0   9.2   
Crvi_A_08b CYS A 43  G . < . . . . + . . . . ? 0.451  69.6  129.6  -89.3  -1.4   2.5   6.3   6.4   
Crvi_A_08b ASP A 44  . . < . . . . + . . . . ? -0.392 27.4  155.0  -65.8  121.9  0.9   8.5   9.0   
Crvi_A_08b ARG A 45  . . . . . . . - . . . . ? -0.942 45.1  -95.3  -137.6 161.4  1.7   12.2  8.5   
Crvi_A_08b ASN A 46  S . . . . . S + . . . . ? -0.492 102.8 15.1   -75.1  140.4  0.1   15.6  9.4   
Crvi_A_08b LYS A 47  S . . . . . S - . . . . ? 0.909  82.7  -168.7 67.3   49.6   -2.0  17.4  6.7   
Crvi_A_08b MET A 48  . . . . . . . - . . . . ? -0.539 10.7  -157.1 -74.5  125.2  -2.5  14.4  4.4   
Crvi_A_08b LYS A 49  E . . . . . . - C M J M ? -0.957 7.3   -155.2 -100.5 123.7  -4.0  15.0  1.0   
Crvi_A_08b ILE A 50  E . . . . . . - C M J M ? -0.905 7.6   -163.4 -104.9 109.7  -5.6  11.9  -0.5  
Crvi_A_08b HIS A 51  E . . . . . . - C M J M ? -0.854 7.6   -175.2 -99.3  123.7  -5.7  12.0  -4.3  
Crvi_A_08b LEU A 52  E . . . . . . + C M . M ? -0.870 66.4  26.9   -113.4 148.1  -8.1  9.5   -6.2  
Crvi_A_08b GLY A 53  S . . . . . S + . . . . ? 0.737  83.6  143.3  77.9   18.7   -8.5  9.0   -9.9  
Crvi_A_08b VAL A 54  . . . . . . . + . . . . ? -0.862 17.0  158.1  -98.0  117.9  -4.8  10.1  -10.5 
Crvi_A_08b HIS A 55  S . . . . . S + . . . . ? 0.759  76.1  32.0   -98.0  -39.5  -2.8  8.3   -13.2 
Crvi_A_08b SER A 56  . . . . . . . - . . . . ? -0.981 64.2  -150.9 -121.3 132.1  -0.2  11.1  -13.7 
Crvi_A_08b LYS A 57  S . . . . . S + . . . . ? 0.741  104.6 42.7   -68.4  -15.8  1.0   13.4  -11.0 
Crvi_A_08b LYS A 58  S . . . . . S + . . . . ? 0.767  113.7 51.2   -99.3  -31.2  1.6   16.0  -13.7 
Crvi_A_08b VAL A 59  S . . . . . S - . . . . ? -0.937 79.7  -139.3 -118.3 113.3  -1.6  15.5  -15.7 
Crvi_A_08b PRO A 60  . . . . . . . - . . . . ? -0.435 13.0  -133.3 -73.3  135.1  -5.0  15.6  -13.9 
Crvi_A_08b ASN A 61  . . > . . . . - . . . . ? -0.611 21.6  -118.7 -75.3  148.9  -7.7  13.1  -14.8 
Crvi_A_08b LYS A 62  T . 3 . . . S + . . . . ? 0.796  116.5 48.7   -59.3  -27.1  -11.2 14.5  -15.3 
Crvi_A_08b ASP A 63  T . 3 . . . S + . . . . ? 0.204  81.1  139.3  -101.6 13.9   -12.5 12.4  -12.5 
Crvi_A_08b LYS A 64  . . < . . . . - . . . . ? -0.382 30.4  -171.3 -61.0  131.2  -9.6  13.4  -10.0 
Crvi_A_08b GLN A 65  E . . . . . . - C N M . ? -0.998 10.9  -154.0 -126.6 137.6  -10.9 13.8  -6.5  
Crvi_A_08b THR A 66  E . . . . . . + C N M . ? -0.957 18.1  173.7  -114.7 129.0  -9.0  15.2  -3.5  
Crvi_A_08b ARG A 67  E . . . . . . - C N M . ? -0.865 19.4  -142.9 -123.9 162.7  -9.9  14.4  0.0   
Crvi_A_08b VAL A 68  E . . . . . . - C N M . ? -0.848 36.1  -93.5  -118.9 158.0  -8.5  15.0  3.5   
Crvi_A_08b ALA A 69  E . . . . . . + C N N . ? -0.597 35.3  177.5  -72.7  120.8  -8.4  12.7  6.5   
Crvi_A_08b LYS A 70  E . . . . . S - C N . . ? 0.836  73.8  -1.8   -81.1  -46.6  -11.4 13.1  8.8   
Crvi_A_08b GLU A 71  E . . . . . . - C N N . ? -0.990 62.5  -151.7 -145.4 147.1  -10.4 10.3  11.2  
Crvi_A_08b LYS A 72  E . . . . . . - C N N . ? -0.987 7.9   -165.5 -125.7 135.4  -7.6  7.8   11.4  
Crvi_A_08b PHE A 73  E . . . . . . - C N N . ? -0.977 4.2   -158.6 -121.9 130.7  -7.8  4.3   13.0  
Crvi_A_08b PHE A 74  E . . . . . . - C N N . ? -0.903 19.2  -144.5 -112.9 129.6  -4.8  2.2   13.9  
Crvi_A_08b CYS A 75  S . . . . . S + . . . . ? 0.779  89.6  68.0   -71.5  6.1    -5.0  -1.6  14.3  
Crvi_A_08b VAL A 76  S . . . . . S - . . . . ? -0.813 84.9  -127.3 -135.2 119.9  -2.3  -1.0  17.1  
Crvi_A_08b SER A 77  S . . . . . S - . . . . ? -0.410 72.0  -54.9  -54.5  87.4   -2.8  0.8   20.5  
Crvi_A_08b SER A 78  S . . . . . S + . . . . ? 0.278  117.2 79.6   69.8   12.6   0.1   3.5   20.7  
Crvi_A_08b ASN A 79  . . . . . . . - . . . . ? -0.717 54.8  -174.6 -143.0 66.1   3.5   1.5   20.2  
Crvi_A_08b TYR A 80  . . . . . . . - . . . . ? -0.661 5.3   -168.4 -46.5  107.6  4.2   0.6   16.5  
Crvi_A_08b THR A 81  . . > . . . . - . . . . ? -0.868 39.1  -108.2 -98.3  140.0  7.2   -1.6  16.2  
Crvi_A_08b PHE A 82  T . 3 . . . S + . . . . ? 0.775  124.1 45.6   -33.7  -8.0   8.8   -2.1  12.6  
Crvi_A_08b TRP A 83  T . 3 . . . S + . . . . ? 0.226  94.8  98.3   -132.3 12.3   7.2   -5.7  13.1  
Crvi_A_08b ASP A 84  S . < . . . S - . . . . ? -0.250 95.5  -56.4  -95.0  169.5  3.8   -4.9  14.4  
Crvi_A_08b LYS A 85  . . . . . . . - . . . . ? -0.467 55.0  -166.5 -45.0  86.7   0.3   -4.6  12.7  
Crvi_A_08b ASP A 86  . . . . . . . + . . . . ? -0.701 42.1  121.0  -83.5  69.6   1.2   -1.9  10.0  
Crvi_A_08b ILE A 87  . . . . . . . - . . . . ? -0.993 36.0  -179.0 -140.8 132.2  -2.4  -1.1  9.0   
Crvi_A_08b MET A 88  E . . . . . . - C O L N ? -1.000 14.8  -150.0 -132.0 130.3  -4.3  2.3   9.1   
Crvi_A_08b LEU A 89  E . . . . . . - C O L N ? -0.901 12.6  -160.3 -98.1  133.1  -7.8  3.1   8.2   
Crvi_A_08b ILE A 90  E . . . . . . - C O L N ? -0.968 5.9   -152.3 -115.7 119.1  -8.5  6.6   6.9   
Crvi_A_08b ARG A 91  E . . . . . . - C O L N ? -0.806 23.1  -131.3 -83.2  128.6  -12.1 8.0   6.9   
Crvi_A_08b LEU A 92  E . . . . . . - C O . N ? -0.427 13.2  -122.7 -78.0  151.1  -12.4 10.6  4.2   
Crvi_A_08b ASP A 93  S . . . . . S + . . . . ? 0.768  98.4  6.4    -67.9  -18.2  -14.0 14.1  5.0   
Crvi_A_08b ARG A 94  S . . . . . S - . . . . ? -0.981 91.7  -90.7  -156.9 152.5  -16.6 13.2  2.2   
Crvi_A_08b PRO A 95  P . . . . > . - . . . . ? -0.297 39.1  -126.6 -65.0  148.8  -17.6 10.1  0.0   
Crvi_A_08b VAL A 96  P . . . . P . - . . . . ? -0.636 17.5  -122.2 -90.1  155.8  -16.0 9.7   -3.4  
Crvi_A_08b SER A 97  P . . . . P . - . . . . ? -0.851 27.4  -116.6 -98.7  126.5  -18.0 9.2   -6.7  
Crvi_A_08b ASN A 98  P . . . . < . + . . . . ? -0.350 48.4  154.9  -55.3  141.9  -17.3 6.1   -8.7  
Crvi_A_08b SER A 99  . . . . . . . - . . . . ? -0.852 61.1  -75.1  -151.8 -174.3 -15.9 6.8   -12.1 
Crvi_A_08b GLU A 100 S . . . . . S + . . . . ? 0.810  134.4 30.3   -57.9  -28.6  -13.8 5.4   -14.9 
Crvi_A_08b HIS A 101 S . . . . . S + . . . . ? 0.344  113.6 67.5   -119.0 4.9    -10.6 6.0   -12.7 
Crvi_A_08b ILE A 102 . . . . . . . + . . . . ? -0.957 55.1  139.6  -133.0 112.9  -12.1 5.6   -9.2  
Crvi_A_08b ALA A 103 . . . . . . . - . . . . ? -0.944 45.5  -115.7 -153.2 135.7  -13.4 2.3   -7.9  
Crvi_A_08b PRO A 104 P . . . . > . - . . . . ? -0.353 23.6  -131.6 -71.3  149.9  -13.1 0.5   -4.6  
Crvi_A_08b LEU A 105 P . . . . P . - . . . . ? -0.814 26.1  -118.8 -94.6  135.6  -11.2 -2.7  -4.2  
Crvi_A_08b SER A 106 P . . . . P . - . . . . ? -0.443 25.3  -111.2 -74.9  144.7  -13.0 -5.5  -2.3  
Crvi_A_08b LEU A 107 P . . . . P . - . . . . ? -0.414 45.9  -91.8  -67.3  148.3  -11.7 -7.0  0.9   
Crvi_A_08b PRO A 108 P . . . . < . - . . . . ? -0.409 28.0  -163.3 -66.9  139.3  -10.4 -10.5 0.6   
Crvi_A_08b SER A 109 S . . . . . S + . . . . ? 0.569  77.2  27.4   -95.3  -15.5  -13.0 -13.3 1.4   
Crvi_A_08b SER A 110 S . . . . . S - . . . . ? -0.965 92.2  -91.4  -144.0 155.9  -10.2 -15.9 1.8   
Crvi_A_08b PRO A 111 P . . . . > . - . . . . ? -0.340 53.1  -97.1  -63.7  153.5  -6.6  -16.1 2.8   
Crvi_A_08b PRO A 112 P . . . . P . - . . . . ? -0.338 34.8  -124.9 -68.0  154.8  -4.0  -15.9 -0.0  
Crvi_A_08b SER A 113 P . > . . P . - . . . . ? -0.844 22.2  -113.2 -103.5 131.7  -2.5  -19.0 -1.5  
Crvi_A_08b VAL A 114 T . 3 . . < S + . . . . ? -0.385 105.3 30.8   -55.3  134.7  1.2   -19.6 -1.7  
Crvi_A_08b GLY A 115 T . 3 . . . S + . . . . ? 0.283  86.0  139.4  97.5   -12.7  2.3   -19.6 -5.3  
Crvi_A_08b SER A 116 . . < . . . . - . . . . ? -0.405 57.4  -120.4 -63.6  141.5  -0.4  -17.1 -6.4  
Crvi_A_08b VAL A 117 E . . . . . . - B D C . ? -0.785 37.8  -166.3 -81.3  120.8  0.6   -14.4 -8.9  
Crvi_A_08b CYS A 118 E . . . . . . - B D C D ? -0.815 15.2  -132.1 -114.0 151.1  0.0   -11.1 -7.3  
Crvi_A_08b ARG A 119 E . . . . . . - B D C D ? -0.903 18.5  -169.8 -106.6 130.9  -0.1  -7.7  -8.6  
Crvi_A_08b ILE A 120 E . . . . . . + B D C D ? -0.904 8.8   175.0  -113.6 150.3  1.7   -4.7  -7.0  
Crvi_A_08b MET A 121 E . . . . . . + B D C . ? -0.997 13.0  115.3  -152.7 147.7  1.3   -1.1  -7.9  
Crvi_A_08b GLY A 122 E . . . . . . - B D C . ? -0.983 61.1  -96.8  171.8  179.6  2.5   2.3   -6.7  
Crvi_A_08b TRP A 123 S . . . . . S + . . . . ? -0.104 74.8  125.0  -109.9 24.8   4.4   5.6   -7.2  
Crvi_A_08b GLY A 124 S . . . . . S - . . . . ? -0.087 71.2  -56.4  -77.3  -174.6 7.6   4.5   -5.4  
Crvi_A_08b THR A 125 . . . . . . . - . . . . ? -0.317 36.6  -161.4 -66.7  143.3  11.3  4.4   -6.7  
Crvi_A_08b ILE A 126 S . . . . . S + . . . . ? 0.172  70.2  76.4   -109.6 3.3    12.0  2.4   -9.9  
Crvi_A_08b SER A 127 S . . . . . S - . . . . ? -0.983 74.7  -139.4 -117.5 138.1  15.8  2.0   -9.3  
Crvi_A_08b PRO A 128 S . . . . . S + . . . . ? 0.789  104.7 18.9   -63.2  -21.3  17.4  -0.3  -6.8  
Crvi_A_08b THR A 129 S . . . . . S + . . . . ? 0.501  114.1 72.0   -131.2 -12.1  19.9  2.3   -5.7  
Crvi_A_08b GLU A 130 S . . . . . S - . . . . ? -0.937 70.4  -135.2 -115.8 133.7  18.4  5.7   -6.8  
Crvi_A_08b GLU A 131 . . . . . . . + . . . . ? -0.753 45.8  148.9  -87.7  85.2   15.5  7.5   -5.3  
Crvi_A_08b THR A 132 . . . . . . . - . . . . ? -0.985 33.6  -152.6 -120.1 120.6  13.6  8.6   -8.3  
Crvi_A_08b LEU A 133 . . . . . . . - . . . . ? -0.816 16.9  -136.1 -92.3  123.4  9.7   8.9   -8.1  
Crvi_A_08b PRO A 134 . . . . . . . - . . . . ? -0.339 11.2  -128.9 -70.8  158.8  7.9   8.3   -11.5 
Crvi_A_08b ASP A 135 S . . . . . S + . . . . ? 0.760  95.6  43.8   -76.9  -27.2  5.0   10.6  -12.6 
Crvi_A_08b VAL A 136 S . . . . . S - . . . . ? -0.882 97.2  -99.0  -117.0 152.7  2.8   7.6   -13.3 
Crvi_A_08b PRO A 137 . . . . . . . - . . . . ? -0.383 32.3  -139.3 -70.7  149.8  2.3   4.4   -11.2 
Crvi_A_08b TYR A 138 E . . . . . . - B E B C ? -0.847 13.1  -159.4 -108.3 148.5  4.2   1.2   -12.1 
Crvi_A_08b CYS A 139 E . . . . . . + B E B C ? -0.954 12.4  170.9  -128.0 144.6  2.8   -2.3  -12.0 
Crvi_A_08b ALA A 140 E . . . . . . - B E . C ? -0.993 31.0  -120.1 -150.5 147.1  4.5   -5.7  -11.7 
Crvi_A_08b ASN A 141 E . . . . . . + B E . C ? -0.757 37.5  172.1  -85.8  133.7  3.6   -9.3  -11.3 
Crvi_A_08b ILE A 142 E . . . . . . - B E . C ? -0.890 26.9  -112.4 -137.2 164.8  5.1   -11.0 -8.2  
Crvi_A_08b ASN A 143 E . . . . . . - B E E C ? -0.833 19.3  -126.8 -104.5 137.6  4.7   -14.4 -6.4  
Crvi_A_08b LEU A 144 E . . . . . . - B E E . ? -0.693 38.7  -160.5 -73.0  133.2  3.4   -15.1 -3.1  
Crvi_A_08b LEU A 145 E . . . . . . - B E E . ? -0.699 21.5  -93.2  -118.1 163.0  6.0   -17.1 -1.2  
Crvi_A_08b ASP A 146 . . > > . . . - . . . . ? -0.476 35.4  -119.9 -69.0  145.6  6.3   -19.3 1.8   
Crvi_A_08b ASP A 147 H . > > . . S + . . . . ? 0.767  111.2 69.7   -55.3  -30.5  7.2   -17.6 5.0   
Crvi_A_08b ALA A 148 H . 3 4 . . S + . . . . ? 0.763  94.2  55.7   -61.3  -25.5  10.3  -19.9 5.1   
Crvi_A_08b VAL A 149 H . < 4 . . S + . . . . ? 0.844  112.4 41.1   -74.6  -33.2  11.7  -17.9 2.2   
Crvi_A_08b CYS A 150 H . < X . . S + . . . . ? 0.628  97.2  79.7   -92.1  -13.3  11.3  -14.5 4.1   
Crvi_A_08b GLU A 151 T . . < . . S + . . . . ? 0.909  90.3  50.6   -69.2  -38.4  12.6  -15.9 7.6   
Crvi_A_08b PRO A 152 T . . 4 . . S + . . . . ? 0.928  119.1 34.5   -71.4  -41.3  16.3  -15.8 6.8   
Crvi_A_08b PRO A 153 T . . 4 . . S + . . . . ? 0.735  134.6 29.7   -84.4  -14.7  16.4  -12.2 5.6   
Crvi_A_08b TYR A 154 . . . < . . . - . . . . ? -0.732 64.1  -179.2 -143.1 68.4   13.6  -11.1 8.1   
Crvi_A_08b PRO A 155 S . . . . . S + . . . . ? 0.819  86.6  45.5   -49.4  -7.4   13.8  -13.3 11.4  
Crvi_A_08b GLU A 156 S . . . . . S + . . . . ? 0.704  92.8  72.6   -122.6 -9.1   10.7  -11.2 12.7  
Crvi_A_08b PRO A 157 S . . . . . S + . . . . ? 0.658  72.7  96.5   -79.8  3.6    8.2   -11.1 9.6   
Crvi_A_08b ALA A 158 . . . . . . . + . . . . ? 0.042  49.3  116.2  -86.7  16.2   7.4   -14.8 10.2  
Crvi_A_08b THR A 159 S . > . . . S - . . . . ? -0.674 84.4  -112.6 -84.5  119.4  4.3   -14.1 12.2  
Crvi_A_08b GLY A 160 T . 3 . . . S + . . . . ? 0.471  110.2 79.4   -23.2  6.9    1.1   -15.5 10.4  
Crvi_A_08b ARG A 161 T . 3 . . . S + . . . . ? 0.469  83.2  61.2   -114.0 2.4    0.3   -11.7 10.1  
Crvi_A_08b THR A 162 E . < . . . . - B F . F ? -0.873 70.0  -134.0 -126.3 150.6  2.5   -10.8 7.1   
Crvi_A_08b LEU A 163 E . . . . . . - B F . F ? -0.896 12.0  -144.9 -103.0 139.5  2.7   -11.9 3.4   
Crvi_A_08b CYS A 164 E . . . . . . + B F E F ? -0.943 27.7  166.0  -105.2 123.4  5.9   -12.7 1.7   
Crvi_A_08b ALA A 165 E . . . . . . + B F E F ? -0.998 16.4  89.9   -141.7 139.4  6.1   -11.8 -2.0  
Crvi_A_08b GLY A 166 E . . . . . . - B F E . ? -0.974 68.3  -74.9  168.3  -175.3 8.8   -11.6 -4.5  
Crvi_A_08b ILE A 167 . . > . . . . - . . . . ? -0.984 31.6  -144.2 -112.2 112.0  10.9  -13.3 -7.2  
Crvi_A_08b PRO A 168 T . 3 . . . S + . . . . ? 0.857  105.1 49.5   -44.5  -36.8  13.5  -15.6 -5.7  
Crvi_A_08b GLU A 169 T . 3 . . . S - . . . . ? 0.633  113.2 -131.4 -77.7  -11.0  15.9  -14.6 -8.5  
Crvi_A_08b GLY A 170 . . < . . . . + . . . . ? -0.386 66.8  116.4  86.2   178.8  15.2  -10.9 -7.8  
Crvi_A_08b GLY A 171 S . . . . . S + . . . . ? 0.117  70.7  65.7   109.6  -23.7  14.3  -8.2  -10.2 
Crvi_A_08b LYS A 172 . . . . . . . + . . . . ? -0.993 60.4  119.2  -134.1 133.8  10.9  -7.4  -9.1  
Crvi_A_08b ASP A 173 B . . . . . . - A B A . ? -0.973 57.4  -89.1  -174.6 162.7  9.9   -5.8  -5.8  
Crvi_A_08b THR A 174 . . . . . . . - . . . . ? -0.680 46.9  -178.6 -80.2  153.9  8.3   -2.8  -4.0  
Crvi_A_08b CYS A 175 . . > . . . . - . . . . ? -0.695 37.7  -32.9  -140.0 -173.7 10.5  0.0   -3.1  
Crvi_A_08b GLY A 176 T . 3 . . . S + . . . . ? -0.212 122.9 24.9   -50.7  134.8  10.6  3.4   -1.4  
Crvi_A_08b GLY A 177 T . 3 . . . S + . . . . ? 0.114  96.6  92.0   99.9   -18.1  7.3   5.4   -1.8  
Crvi_A_08b ASP A 178 . . X . . . . + . . . . ? 0.464  52.2  133.3  -90.3  -3.3   5.0   2.3   -2.4  
Crvi_A_08b SER A 179 T . 3 . . . S + . . . . ? -0.239 72.3  19.0   -49.8  132.0  4.3   2.0   1.3   
Crvi_A_08b GLY A 180 T . 3 . . . S + . . . . ? 0.286  95.4  130.9  92.6   -13.7  0.6   1.5   1.8   
Crvi_A_08b GLY A 181 . . < . . . . - . . . . ? -0.283 60.0  -91.1  -73.1  166.8  -0.0  0.4   -1.7  
Crvi_A_08b PRO A 182 E . . . . . . - B G . G ? -0.493 18.8  -157.5 -92.7  137.8  -2.0  -2.8  -2.6  
Crvi_A_08b LEU A 183 E . . . . . . - B G D G ? -0.989 22.7  -165.1 -98.9  115.3  -0.9  -6.4  -3.2  
Crvi_A_08b ILE A 184 E . . . . . . - B G D G ? -0.911 10.5  -178.3 -113.1 121.6  -3.6  -8.0  -5.4  
Crvi_A_08b CYS A 185 E . > . . . S - B G D G ? -0.975 73.0  -14.3  -119.3 126.4  -3.9  -11.8 -5.8  
Crvi_A_08b ASN A 186 T . 3 . . . S - . . . . ? 0.894  130.2 -52.6  53.0   33.8   -6.5  -13.4 -8.0  
Crvi_A_08b GLY A 187 T . 3 . . . S + . . . . ? 0.554  116.5 110.9  85.8   6.0    -8.4  -10.1 -8.2  
Crvi_A_08b GLN A 188 E . < . . . S - B H G . ? -0.933 75.4  -110.6 -119.6 147.4  -8.5  -9.7  -4.4  
Crvi_A_08b PHE A 189 E . . . . . . + B H G . ? -0.579 47.9  158.0  -71.7  109.0  -6.9  -7.2  -2.0  
Crvi_A_08b GLN A 190 E . . . . . . + B H . . ? 0.683  50.2  12.8   -114.4 -20.8  -4.4  -9.4  -0.1  
Crvi_A_08b GLY A 191 E . . . . . . - B H G H ? -0.973 50.6  -132.7 -156.7 164.2  -1.7  -7.1  1.3   
Crvi_A_08b ILE A 192 E . . . . . . - B H G H ? -0.985 43.2  -106.7 -119.8 125.0  -0.4  -3.7  2.2   
Crvi_A_08b VAL A 193 E . . . . . . + B H . H ? -0.384 53.9  157.6  -55.4  119.8  3.1   -2.8  1.2   
Crvi_A_08b PHE A 194 E . . . . . . - B H . . ? 0.827  49.9  -23.4  -109.4 -60.2  4.9   -2.9  4.5   
Crvi_A_08b PHE A 195 E . . . . . . + B H . H ? -0.979 49.4  167.9  -159.4 159.6  8.7   -3.4  4.1   
Crvi_A_08b GLY A 196 . . . . . . . - . . . . ? -0.960 39.8  -68.2  -165.4 178.7  11.5  -4.7  2.0   
Crvi_A_08b ALA A 197 . . . . . . . - . . . . ? -0.287 48.5  -107.5 -73.1  155.2  15.3  -4.8  1.5   
Crvi_A_08b HIS A 198 S . . . . . S + . . . . ? -0.990 112.3 41.0   -120.6 121.9  17.6  -1.9  0.4   
Crvi_A_08b PRO A 199 S . . . . . S - . . . . ? 0.536  106.3 -135.3 -63.1  142.0  18.6  -2.0  -2.4  
Crvi_A_08b CYS A 200 S . . . . . S + . . . . ? -0.354 80.6  40.5   -67.7  155.4  15.1  -3.3  -3.6  
Crvi_A_08b GLY A 201 S . . . . . S + . . . . ? 0.760  77.9  157.9  82.6   19.9   14.7  -6.2  -6.0  
Crvi_A_08b GLN A 202 . . > . . . . - . . . . ? -0.551 49.2  -97.3  -77.1  148.4  17.5  -8.3  -4.4  
Crvi_A_08b ALA A 203 T . 3 . . . S + . . . . ? -0.408 106.6 5.4    -62.4  133.8  17.7  -12.1 -4.9  
Crvi_A_08b LEU A 204 T . 3 . . . S + . . . . ? 0.706  106.9 103.0  67.7   17.0   16.2  -14.1 -2.0  
Crvi_A_08b LYS A 205 . . < . . . . + . . . . ? -0.596 53.4  178.2  -126.7 69.3   15.1  -10.8 -0.4  
Crvi_A_08b PRO A 206 . . . . . . . - . . . . ? -0.179 30.7  -97.2  -69.0  165.4  11.4  -10.6 -1.0  
Crvi_A_08b GLY A 207 E . . . . . . - B I F . ? -0.448 29.4  -133.3 -78.2  158.9  9.0   -7.9  0.1   
Crvi_A_08b VAL A 208 E . . . . . . - B I F H ? -0.945 21.7  -171.0 -118.6 133.7  6.9   -8.1  3.2   
Crvi_A_08b TYR A 209 E . . . . . . - B I F H ? -0.921 30.0  -109.5 -127.2 143.5  3.2   -7.1  3.2   
Crvi_A_08b THR A 210 E . . . . . . - B I F H ? -0.634 38.4  -123.6 -68.2  127.3  0.6   -6.7  5.9   
Crvi_A_08b LYS A 211 E . > . . . . - B I . H ? -0.663 25.7  -169.9 -75.8  110.2  -1.9  -9.6  5.6   
Crvi_A_08b VAL A 212 G . > . . . S + . . . . ? 0.847  74.6  70.3   -74.4  -36.8  -5.3  -7.9  5.1   
Crvi_A_08b PHE A 213 G . > . . . S + . . . . ? 0.867  94.3  56.1   -52.2  -39.0  -7.5  -11.0 5.5   
Crvi_A_08b ASP A 214 G . < . . . S + . . . . ? 0.625  107.5 51.4   -72.0  -8.6   -6.7  -11.2 9.2   
Crvi_A_08b TYR A 215 G . < > . . S + . . . . ? 0.269  74.7  102.8  -113.0 7.9    -8.0  -7.6  9.6   
Crvi_A_08b ASN A 216 H . < > . . S + . . . . ? 0.914  82.7  49.9   -57.4  -46.0  -11.3 -8.0  8.0   
Crvi_A_08b ASP A 217 H . . > . . S + . . . . ? 0.918  113.6 46.2   -60.6  -42.5  -13.2 -8.1  11.3  
Crvi_A_08b TRP A 218 H . . > . . S + . . . . ? 0.928  114.1 47.7   -64.1  -47.0  -11.3 -5.0  12.5  
Crvi_A_08b ILE A 219 H . . X . . S + . . . . ? 0.943  114.0 46.5   -61.2  -46.7  -11.9 -3.1  9.2   
Crvi_A_08b GLN A 220 H . . X . . S + . . . . ? 0.851  107.3 56.4   -68.7  -40.8  -15.5 -4.0  9.1   
Crvi_A_08b SER A 221 H . . X . . S + . . . . ? 0.859  111.4 44.6   -58.3  -39.3  -16.2 -3.1  12.8  
Crvi_A_08b ILE A 222 H . . X . . S + . . . . ? 0.928  113.3 49.0   -70.9  -46.5  -14.8 0.4   12.2  
Crvi_A_08b ILE A 223 H . > < . . S + . . . . ? 0.902  114.5 45.6   -62.9  -41.8  -16.7 0.9   9.0   
Crvi_A_08b ALA A 224 H . 3 < . . S + . . . . ? 0.796  108.9 56.2   -70.7  -33.9  -20.1 -0.3  10.5  
Crvi_A_08b GLY A 225 H . 3 < . . . . . . . . ? 0.579  .     .      -82.4  -3.0   -19.7 1.8   13.7  
Crvi_A_08b ASN A 226 . . < < . . . . . . . . ? 0.593  .     .      -126.6 .      -19.3 5.1   11.9  
# 
loop_
_dssp_struct_ladder.id 
_dssp_struct_ladder.sheet_id 
_dssp_struct_ladder.range_id_1 
_dssp_struct_ladder.range_id_2 
_dssp_struct_ladder.type 
_dssp_struct_ladder.beg_1_label_comp_id 
_dssp_struct_ladder.beg_1_label_asym_id 
_dssp_struct_ladder.beg_1_label_seq_id 
_dssp_struct_ladder.pdbx_beg_1_PDB_ins_code 
_dssp_struct_ladder.end_1_label_comp_id 
_dssp_struct_ladder.end_1_label_asym_id 
_dssp_struct_ladder.end_1_label_seq_id 
_dssp_struct_ladder.pdbx_end_1_PDB_ins_code 
_dssp_struct_ladder.beg_1_auth_comp_id 
_dssp_struct_ladder.beg_1_auth_asym_id 
_dssp_struct_ladder.beg_1_auth_seq_id 
_dssp_struct_ladder.end_1_auth_comp_id 
_dssp_struct_ladder.end_1_auth_asym_id 
_dssp_struct_ladder.end_1_auth_seq_id 
_dssp_struct_ladder.beg_2_label_comp_id 
_dssp_struct_ladder.beg_2_label_asym_id 
_dssp_struct_ladder.beg_2_label_seq_id 
_dssp_struct_ladder.pdbx_beg_2_PDB_ins_code 
_dssp_struct_ladder.end_2_label_comp_id 
_dssp_struct_ladder.end_2_label_asym_id 
_dssp_struct_ladder.end_2_label_seq_id 
_dssp_struct_ladder.pdbx_end_2_PDB_ins_code 
_dssp_struct_ladder.beg_2_auth_comp_id 
_dssp_struct_ladder.beg_2_auth_asym_id 
_dssp_struct_ladder.beg_2_auth_seq_id 
_dssp_struct_ladder.end_2_auth_comp_id 
_dssp_struct_ladder.end_2_auth_asym_id 
_dssp_struct_ladder.end_2_auth_seq_id 
A A A B anti-parallel ILE A 3   ? ILE A 3   ? ILE A 3   ILE A 3   ASP A 173 ? ASP A 173 ? ASP A 173 ASP A 173 
B B C E anti-parallel ASP A 6   ? GLU A 7   ? ASP A 6   GLU A 7   CYS A 139 ? TYR A 138 ? CYS A 139 TYR A 138 
C B D E anti-parallel VAL A 117 ? GLY A 122 ? VAL A 117 GLY A 122 ASN A 143 ? TYR A 138 ? ASN A 143 TYR A 138 
D B D G anti-parallel CYS A 118 ? ILE A 120 ? CYS A 118 ILE A 120 CYS A 185 ? LEU A 183 ? CYS A 185 LEU A 183 
E B E F anti-parallel ASN A 143 ? LEU A 145 ? ASN A 143 LEU A 145 GLY A 166 ? CYS A 164 ? GLY A 166 CYS A 164 
F B F I anti-parallel THR A 162 ? ALA A 165 ? THR A 162 ALA A 165 THR A 210 ? GLY A 207 ? THR A 210 GLY A 207 
G B G H anti-parallel PRO A 182 ? CYS A 185 ? PRO A 182 CYS A 185 ILE A 192 ? GLN A 188 ? ILE A 192 GLN A 188 
H B H I anti-parallel GLY A 191 ? PHE A 195 ? GLY A 191 PHE A 195 LYS A 211 ? VAL A 208 ? LYS A 211 VAL A 208 
I C J K anti-parallel LEU A 16  ? ASN A 21  ? LEU A 16  ASN A 21  THR A 30  ? GLY A 24  ? THR A 30  GLY A 24  
J C J M anti-parallel ALA A 18  ? PHE A 20  ? ALA A 18  PHE A 20  HIS A 51  ? LYS A 49  ? HIS A 51  LYS A 49  
K C K L anti-parallel THR A 30  ? LEU A 31  ? THR A 30  LEU A 31  VAL A 38  ? VAL A 37  ? VAL A 38  VAL A 37  
L C L O anti-parallel TRP A 36  ? THR A 39  ? TRP A 36  THR A 39  ARG A 91  ? MET A 88  ? ARG A 91  MET A 88  
M C M N anti-parallel LYS A 49  ? LEU A 52  ? LYS A 49  LEU A 52  VAL A 68  ? GLN A 65  ? VAL A 68  GLN A 65  
N C N O anti-parallel ALA A 69  ? PHE A 74  ? ALA A 69  PHE A 74  LEU A 92  ? MET A 88  ? LEU A 92  MET A 88  
# 
loop_
_dssp_struct_bridge_pairs.id 
_dssp_struct_bridge_pairs.label_comp_id 
_dssp_struct_bridge_pairs.label_seq_id 
_dssp_struct_bridge_pairs.label_asym_id 
_dssp_struct_bridge_pairs.auth_seq_id 
_dssp_struct_bridge_pairs.auth_asym_id 
_dssp_struct_bridge_pairs.pdbx_PDB_ins_code 
_dssp_struct_bridge_pairs.acceptor_1_label_comp_id 
_dssp_struct_bridge_pairs.acceptor_1_label_seq_id 
_dssp_struct_bridge_pairs.acceptor_1_label_asym_id 
_dssp_struct_bridge_pairs.acceptor_1_auth_seq_id 
_dssp_struct_bridge_pairs.acceptor_1_auth_asym_id 
_dssp_struct_bridge_pairs.acceptor_1_pdbx_PDB_ins_code 
_dssp_struct_bridge_pairs.acceptor_1_energy 
_dssp_struct_bridge_pairs.acceptor_2_label_comp_id 
_dssp_struct_bridge_pairs.acceptor_2_label_seq_id 
_dssp_struct_bridge_pairs.acceptor_2_label_asym_id 
_dssp_struct_bridge_pairs.acceptor_2_auth_seq_id 
_dssp_struct_bridge_pairs.acceptor_2_auth_asym_id 
_dssp_struct_bridge_pairs.acceptor_2_pdbx_PDB_ins_code 
_dssp_struct_bridge_pairs.acceptor_2_energy 
_dssp_struct_bridge_pairs.donor_1_label_comp_id 
_dssp_struct_bridge_pairs.donor_1_label_seq_id 
_dssp_struct_bridge_pairs.donor_1_label_asym_id 
_dssp_struct_bridge_pairs.donor_1_auth_seq_id 
_dssp_struct_bridge_pairs.donor_1_auth_asym_id 
_dssp_struct_bridge_pairs.donor_1_pdbx_PDB_ins_code 
_dssp_struct_bridge_pairs.donor_1_energy 
_dssp_struct_bridge_pairs.donor_2_label_comp_id 
_dssp_struct_bridge_pairs.donor_2_label_seq_id 
_dssp_struct_bridge_pairs.donor_2_label_asym_id 
_dssp_struct_bridge_pairs.donor_2_auth_seq_id 
_dssp_struct_bridge_pairs.donor_2_auth_asym_id 
_dssp_struct_bridge_pairs.donor_2_pdbx_PDB_ins_code 
_dssp_struct_bridge_pairs.donor_2_energy 
1   LEU 1   A 1   A ? ?   ?   ? ?   ? ? ?    ?   ?   ? ?   ? ? ?    ILE 3   A 3   A ? -1.1 THR 125 A 125 A ? -0.3 
2   VAL 2   A 2   A ? GLY 124 A 124 A ? -0.3 GLY 122 A 122 A ? -0.3 GLY 5   A 5   A ? -1.4 THR 174 A 174 A ? -0.2 
3   ILE 3   A 3   A ? ASP 173 A 173 A ? -2.3 LEU 1   A 1   A ? -1.1 ASP 173 A 173 A ? -1.3 ASP 6   A 6   A ? -0.1 
4   GLY 4   A 4   A ? ILE 126 A 126 A ? -0.3 GLY 5   A 5   A ? -0.2 ILE 3   A 3   A ? -0.2 ASP 6   A 6   A ? -0.1 
5   GLY 5   A 5   A ? VAL 2   A 2   A ? -1.4 ASP 173 A 173 A ? -0.1 GLU 7   A 7   A ? -0.3 GLY 4   A 4   A ? -0.2 
6   ASP 6   A 6   A ? CYS 139 A 139 A ? -2.2 GLY 4   A 4   A ? -0.1 CYS 139 A 139 A ? -3.5 ASN 9   A 9   A ? -0.1 
7   GLU 7   A 7   A ? GLY 5   A 5   A ? -0.3 TYR 138 A 138 A ? -0.2 TYR 138 A 138 A ? -0.3 ASN 9   A 9   A ? -0.1 
8   CYS 8   A 8   A ? PRO 137 A 137 A ? -3.3 GLY 122 A 122 A ? -0.1 ILE 10  A 10  A ? -0.2 GLU 7   A 7   A ? -0.1 
9   ASN 9   A 9   A ? ILE 10  A 10  A ? -0.1 GLU 7   A 7   A ? -0.1 GLU 12  A 12  A ? -1.8 HIS 13  A 13  A ? -0.5 
10  ILE 10  A 10  A ? ASN 11  A 11  A ? -0.3 CYS 8   A 8   A ? -0.2 HIS 13  A 13  A ? -0.3 ASN 9   A 9   A ? -0.1 
11  ASN 11  A 11  A ? GLU 12  A 12  A ? -0.2 HIS 13  A 13  A ? -0.1 ARG 14  A 14  A ? -0.4 ILE 10  A 10  A ? -0.3 
12  GLU 12  A 12  A ? ASN 9   A 9   A ? -1.8 HIS 13  A 13  A ? -0.2 SER 15  A 15  A ? -0.2 ILE 10  A 10  A ? -0.2 
13  HIS 13  A 13  A ? ASN 9   A 9   A ? -0.5 ILE 10  A 10  A ? -0.3 LEU 16  A 16  A ? -1.5 GLY 53  A 53  A ? -0.2 
14  ARG 14  A 14  A ? ASN 11  A 11  A ? -0.4 SER 15  A 15  A ? -0.3 ALA 103 A 103 A ? -2.1 GLY 53  A 53  A ? -0.2 
15  SER 15  A 15  A ? ILE 102 A 102 A ? -0.2 GLU 12  A 12  A ? -0.2 LEU 31  A 31  A ? -2.8 ARG 14  A 14  A ? -0.3 
16  LEU 16  A 16  A ? HIS 13  A 13  A ? -1.5 THR 30  A 30  A ? -0.2 GLY 53  A 53  A ? -0.4 ALA 18  A 18  A ? -0.4 
17  VAL 17  A 17  A ? GLY 29  A 29  A ? -2.6 SER 15  A 15  A ? -0.3 GLY 29  A 29  A ? -1.7 ILE 19  A 19  A ? -0.5 
18  ALA 18  A 18  A ? HIS 51  A 51  A ? -2.4 LEU 16  A 16  A ? -0.4 HIS 51  A 51  A ? -3.3 PHE 20  A 20  A ? -0.5 
19  ILE 19  A 19  A ? CYS 27  A 27  A ? -2.4 VAL 17  A 17  A ? -0.5 PHE 26  A 26  A ? -2.1 CYS 27  A 27  A ? -1.4 
20  PHE 20  A 20  A ? LYS 49  A 49  A ? -3.1 ALA 18  A 18  A ? -0.5 LYS 49  A 49  A ? -3.3 PHE 25  A 25  A ? -0.2 
21  ASN 21  A 21  A ? GLY 24  A 24  A ? -1.7 ILE 19  A 19  A ? -0.3 GLY 24  A 24  A ? -1.3 LYS 47  A 47  A ? -0.1 
22  SER 22  A 22  A ? ASN 46  A 46  A ? -0.4 THR 23  A 23  A ? -0.3 PHE 25  A 25  A ? -0.1 LYS 47  A 47  A ? -0.1 
23  THR 23  A 23  A ? GLY 24  A 24  A ? -0.4 ?   ?   ? ?   ? ? ?    PHE 25  A 25  A ? -0.3 SER 22  A 22  A ? -0.3 
24  GLY 24  A 24  A ? ASN 21  A 21  A ? -1.3 ?   ?   ? ?   ? ? ?    ASN 21  A 21  A ? -1.7 THR 23  A 23  A ? -0.4 
25  PHE 25  A 25  A ? THR 23  A 23  A ? -0.3 PHE 20  A 20  A ? -0.2 PHE 20  A 20  A ? -0.2 SER 28  A 28  A ? -0.1 
26  PHE 26  A 26  A ? ILE 19  A 19  A ? -2.1 CYS 27  A 27  A ? -0.4 SER 28  A 28  A ? -0.3 GLY 177 A 177 A ? -0.2 
27  CYS 27  A 27  A ? ILE 19  A 19  A ? -1.4 ASP 178 A 178 A ? -0.1 ILE 19  A 19  A ? -2.4 PHE 26  A 26  A ? -0.4 
28  SER 28  A 28  A ? SER 179 A 179 A ? -3.5 PHE 26  A 26  A ? -0.3 ALA 40  A 40  A ? -0.5 THR 30  A 30  A ? -0.3 
29  GLY 29  A 29  A ? VAL 17  A 17  A ? -1.7 CYS 27  A 27  A ? -0.2 VAL 17  A 17  A ? -2.6 LEU 31  A 31  A ? -0.4 
30  THR 30  A 30  A ? VAL 38  A 38  A ? -2.7 SER 28  A 28  A ? -0.3 VAL 38  A 38  A ? -3.4 ILE 32  A 32  A ? -0.5 
31  LEU 31  A 31  A ? SER 15  A 15  A ? -2.8 GLY 29  A 29  A ? -0.4 LEU 105 A 105 A ? -3.0 VAL 37  A 37  A ? -0.2 
32  ILE 32  A 32  A ? TRP 36  A 36  A ? -2.5 THR 30  A 30  A ? -0.5 GLN 34  A 34  A ? -0.2 LEU 107 A 107 A ? -0.2 
33  ASN 33  A 33  A ? TRP 36  A 36  A ? -1.1 SER 106 A 106 A ? -0.1 ILE 32  A 32  A ? -0.2 TRP 36  A 36  A ? -0.1 
34  GLN 34  A 34  A ? ILE 32  A 32  A ? -0.2 GLU 35  A 35  A ? -0.2 VAL 96  A 96  A ? -2.8 ARG 94  A 94  A ? -0.1 
35  GLU 35  A 35  A ? PRO 95  A 95  A ? -0.2 TRP 36  A 36  A ? -0.1 LEU 92  A 92  A ? -2.8 VAL 37  A 37  A ? -0.4 
36  TRP 36  A 36  A ? ARG 91  A 91  A ? -0.2 ASN 33  A 33  A ? -0.1 ILE 32  A 32  A ? -2.5 ASN 33  A 33  A ? -1.1 
37  VAL 37  A 37  A ? ILE 90  A 90  A ? -2.2 GLU 35  A 35  A ? -0.4 ILE 90  A 90  A ? -3.2 THR 39  A 39  A ? -0.4 
38  VAL 38  A 38  A ? THR 30  A 30  A ? -3.4 TRP 36  A 36  A ? -0.4 THR 30  A 30  A ? -2.7 ALA 40  A 40  A ? -0.2 
39  THR 39  A 39  A ? MET 88  A 88  A ? -2.7 VAL 37  A 37  A ? -0.4 MET 88  A 88  A ? -2.8 ALA 41  A 41  A ? -0.3 
40  ALA 40  A 40  A ? SER 28  A 28  A ? -0.5 VAL 38  A 38  A ? -0.2 CYS 43  A 43  A ? -1.7 ILE 87  A 87  A ? -0.2 
41  ALA 41  A 41  A ? THR 39  A 39  A ? -0.3 HIS 42  A 42  A ? -0.3 ASP 44  A 44  A ? -1.9 ALA 40  A 40  A ? -0.1 
42  HIS 42  A 42  A ? CYS 43  A 43  A ? -0.3 PHE 82  A 82  A ? -0.1 ALA 41  A 41  A ? -0.3 SER 179 A 179 A ? -0.1 
43  CYS 43  A 43  A ? ALA 40  A 40  A ? -1.7 SER 28  A 28  A ? -0.1 HIS 42  A 42  A ? -0.3 ARG 45  A 45  A ? -0.2 
44  ASP 44  A 44  A ? ALA 41  A 41  A ? -1.9 ALA 40  A 40  A ? -0.1 ASN 46  A 46  A ? -0.3 ALA 41  A 41  A ? -0.0 
45  ARG 45  A 45  A ? CYS 43  A 43  A ? -0.2 PHE 20  A 20  A ? -0.1 MET 48  A 48  A ? -0.5 LYS 47  A 47  A ? -0.1 
46  ASN 46  A 46  A ? ASP 44  A 44  A ? -0.3 LYS 47  A 47  A ? -0.2 SER 22  A 22  A ? -0.4 ?   ?   ? ?   ? ? ?    
47  LYS 47  A 47  A ? MET 48  A 48  A ? -0.2 ARG 45  A 45  A ? -0.1 LYS 49  A 49  A ? -0.3 ASN 46  A 46  A ? -0.2 
48  MET 48  A 48  A ? ARG 45  A 45  A ? -0.5 ASN 21  A 21  A ? -0.1 ALA 69  A 69  A ? -0.7 ILE 50  A 50  A ? -0.5 
49  LYS 49  A 49  A ? PHE 20  A 20  A ? -3.3 LYS 47  A 47  A ? -0.3 PHE 20  A 20  A ? -3.1 HIS 51  A 51  A ? -0.7 
50  ILE 50  A 50  A ? ARG 67  A 67  A ? -3.3 MET 48  A 48  A ? -0.5 ARG 67  A 67  A ? -2.8 LEU 52  A 52  A ? -0.5 
51  HIS 51  A 51  A ? ALA 18  A 18  A ? -3.3 LYS 49  A 49  A ? -0.7 ALA 18  A 18  A ? -2.4 GLY 53  A 53  A ? -0.3 
52  LEU 52  A 52  A ? GLN 65  A 65  A ? -3.1 ILE 50  A 50  A ? -0.5 GLN 65  A 65  A ? -2.4 ILE 102 A 102 A ? -0.1 
53  GLY 53  A 53  A ? HIS 101 A 101 A ? -0.5 LEU 16  A 16  A ? -0.4 HIS 55  A 55  A ? -0.6 ASN 61  A 61  A ? -0.3 
54  VAL 54  A 54  A ? LEU 16  A 16  A ? -0.3 HIS 51  A 51  A ? -0.2 GLY 53  A 53  A ? -0.2 LYS 57  A 57  A ? -0.1 
55  HIS 55  A 55  A ? GLY 53  A 53  A ? -0.6 VAL 59  A 59  A ? -0.4 LYS 57  A 57  A ? -0.4 VAL 54  A 54  A ? -0.2 
56  SER 56  A 56  A ? VAL 59  A 59  A ? -0.8 VAL 136 A 136 A ? -0.2 HIS 55  A 55  A ? -0.3 VAL 136 A 136 A ? -0.2 
57  LYS 57  A 57  A ? ASP 135 A 135 A ? -2.6 HIS 55  A 55  A ? -0.4 VAL 136 A 136 A ? -0.1 SER 56  A 56  A ? -0.1 
58  LYS 58  A 58  A ? VAL 59  A 59  A ? -0.2 ASP 135 A 135 A ? -0.2 LYS 57  A 57  A ? -0.2 VAL 136 A 136 A ? -0.1 
59  VAL 59  A 59  A ? ASP 135 A 135 A ? -0.2 ?   ?   ? ?   ? ? ?    SER 56  A 56  A ? -0.8 HIS 55  A 55  A ? -0.4 
60  PRO 60  A 60  A ? ?   ?   ? ?   ? ? ?    ?   ?   ? ?   ? ? ?    LYS 62  A 62  A ? -0.2 VAL 54  A 54  A ? -0.1 
61  ASN 61  A 61  A ? GLY 53  A 53  A ? -0.3 SER 56  A 56  A ? -0.1 LYS 64  A 64  A ? -1.9 VAL 54  A 54  A ? -0.0 
62  LYS 62  A 62  A ? ASP 63  A 63  A ? -0.3 PRO 60  A 60  A ? -0.2 ASN 61  A 61  A ? -0.1 GLY 53  A 53  A ? -0.0 
63  ASP 63  A 63  A ? GLY 53  A 53  A ? -0.2 GLN 65  A 65  A ? -0.1 LYS 62  A 62  A ? -0.3 SER 97  A 97  A ? -0.1 
64  LYS 64  A 64  A ? ASN 61  A 61  A ? -1.9 GLY 53  A 53  A ? -0.1 THR 66  A 66  A ? -0.4 GLY 53  A 53  A ? -0.2 
65  GLN 65  A 65  A ? LEU 52  A 52  A ? -2.4 ASP 63  A 63  A ? -0.1 LEU 52  A 52  A ? -3.1 ARG 67  A 67  A ? -0.5 
66  THR 66  A 66  A ? LYS 64  A 64  A ? -0.4 HIS 51  A 51  A ? -0.2 VAL 68  A 68  A ? -0.3 HIS 51  A 51  A ? -0.2 
67  ARG 67  A 67  A ? ILE 50  A 50  A ? -2.8 GLN 65  A 65  A ? -0.5 ILE 50  A 50  A ? -3.3 ALA 69  A 69  A ? -0.3 
68  VAL 68  A 68  A ? THR 66  A 66  A ? -0.3 LYS 49  A 49  A ? -0.2 ASP 93  A 93  A ? -1.8 LYS 70  A 70  A ? -0.4 
69  ALA 69  A 69  A ? MET 48  A 48  A ? -0.7 ARG 67  A 67  A ? -0.3 LEU 92  A 92  A ? -0.2 LYS 72  A 72  A ? -0.1 
70  LYS 70  A 70  A ? ARG 91  A 91  A ? -3.3 VAL 68  A 68  A ? -0.4 LYS 72  A 72  A ? -0.3 LEU 92  A 92  A ? -0.2 
71  GLU 71  A 71  A ? ARG 91  A 91  A ? -1.1 PHE 73  A 73  A ? -0.0 ARG 91  A 91  A ? -3.0 PHE 73  A 73  A ? -0.4 
72  LYS 72  A 72  A ? LYS 70  A 70  A ? -0.3 ILE 90  A 90  A ? -0.2 PHE 74  A 74  A ? -0.4 ILE 90  A 90  A ? -0.2 
73  PHE 73  A 73  A ? LEU 89  A 89  A ? -2.8 GLU 71  A 71  A ? -0.4 LEU 89  A 89  A ? -2.8 CYS 75  A 75  A ? -0.4 
74  PHE 74  A 74  A ? LYS 72  A 72  A ? -0.4 MET 88  A 88  A ? -0.2 MET 88  A 88  A ? -0.2 SER 78  A 78  A ? -0.1 
75  CYS 75  A 75  A ? ILE 87  A 87  A ? -1.6 PHE 73  A 73  A ? -0.4 SER 77  A 77  A ? -0.4 PHE 74  A 74  A ? -0.1 
76  VAL 76  A 76  A ? ILE 87  A 87  A ? -0.4 LYS 85  A 85  A ? -0.2 SER 78  A 78  A ? -0.2 TYR 80  A 80  A ? -0.1 
77  SER 77  A 77  A ? CYS 75  A 75  A ? -0.4 ASN 79  A 79  A ? -0.1 ASN 79  A 79  A ? -3.4 CYS 75  A 75  A ? -0.0 
78  SER 78  A 78  A ? VAL 76  A 76  A ? -0.2 ASN 79  A 79  A ? -0.1 TYR 80  A 80  A ? -0.4 SER 77  A 77  A ? -0.1 
79  ASN 79  A 79  A ? SER 77  A 77  A ? -3.4 THR 81  A 81  A ? -0.0 THR 81  A 81  A ? -0.4 SER 78  A 78  A ? -0.1 
80  TYR 80  A 80  A ? SER 78  A 78  A ? -0.4 VAL 76  A 76  A ? -0.1 PHE 82  A 82  A ? -0.3 ASP 86  A 86  A ? -0.1 
81  THR 81  A 81  A ? ASN 79  A 79  A ? -0.4 PHE 82  A 82  A ? -0.0 ASP 84  A 84  A ? -2.7 ASN 79  A 79  A ? -0.0 
82  PHE 82  A 82  A ? TYR 80  A 80  A ? -0.3 TRP 83  A 83  A ? -0.3 ASP 86  A 86  A ? -0.1 HIS 42  A 42  A ? -0.1 
83  TRP 83  A 83  A ? LYS 85  A 85  A ? -0.1 ?   ?   ? ?   ? ? ?    PHE 82  A 82  A ? -0.3 LYS 85  A 85  A ? -0.1 
84  ASP 84  A 84  A ? THR 81  A 81  A ? -2.7 LYS 85  A 85  A ? -0.1 ASP 86  A 86  A ? -0.6 TYR 80  A 80  A ? -0.1 
85  LYS 85  A 85  A ? ASP 86  A 86  A ? -0.1 TRP 83  A 83  A ? -0.1 ILE 87  A 87  A ? -1.1 VAL 76  A 76  A ? -0.2 
86  ASP 86  A 86  A ? ASP 84  A 84  A ? -0.6 CYS 75  A 75  A ? -0.1 MET 88  A 88  A ? -0.3 THR 210 A 210 A ? -0.2 
87  ILE 87  A 87  A ? LYS 85  A 85  A ? -1.1 ALA 40  A 40  A ? -0.2 CYS 75  A 75  A ? -1.6 LEU 89  A 89  A ? -0.4 
88  MET 88  A 88  A ? THR 39  A 39  A ? -2.8 ASP 86  A 86  A ? -0.3 THR 39  A 39  A ? -2.7 ILE 90  A 90  A ? -0.5 
89  LEU 89  A 89  A ? PHE 73  A 73  A ? -2.8 ILE 87  A 87  A ? -0.4 PHE 73  A 73  A ? -2.8 ARG 91  A 91  A ? -0.5 
90  ILE 90  A 90  A ? VAL 37  A 37  A ? -3.2 MET 88  A 88  A ? -0.5 VAL 37  A 37  A ? -2.2 LEU 92  A 92  A ? -0.5 
91  ARG 91  A 91  A ? GLU 71  A 71  A ? -3.0 LEU 89  A 89  A ? -0.5 LYS 70  A 70  A ? -3.3 GLU 71  A 71  A ? -1.1 
92  LEU 92  A 92  A ? GLU 35  A 35  A ? -2.8 ILE 90  A 90  A ? -0.5 ALA 69  A 69  A ? -0.2 ARG 67  A 67  A ? -0.0 
93  ASP 93  A 93  A ? VAL 68  A 68  A ? -1.8 ARG 94  A 94  A ? -0.2 LEU 92  A 92  A ? -0.1 ALA 69  A 69  A ? -0.1 
94  ARG 94  A 94  A ? VAL 68  A 68  A ? -0.2 GLN 34  A 34  A ? -0.1 ASP 93  A 93  A ? -0.2 LYS 70  A 70  A ? -0.0 
95  PRO 95  A 95  A ? ?   ?   ? ?   ? ? ?    ?   ?   ? ?   ? ? ?    SER 97  A 97  A ? -0.2 GLU 35  A 35  A ? -0.2 
96  VAL 96  A 96  A ? GLN 34  A 34  A ? -2.8 ASN 33  A 33  A ? -0.1 ASN 98  A 98  A ? -0.5 LEU 92  A 92  A ? -0.0 
97  SER 97  A 97  A ? PRO 95  A 95  A ? -0.2 ASP 63  A 63  A ? -0.1 ILE 102 A 102 A ? -0.0 VAL 96  A 96  A ? -0.0 
98  ASN 98  A 98  A ? VAL 96  A 96  A ? -0.5 HIS 101 A 101 A ? -0.1 GLU 100 A 100 A ? -0.3 ALA 103 A 103 A ? -0.2 
99  SER 99  A 99  A ? ILE 102 A 102 A ? -2.3 ARG 14  A 14  A ? -0.1 ILE 102 A 102 A ? -0.4 GLY 53  A 53  A ? -0.1 
100 GLU 100 A 100 A ? ASN 98  A 98  A ? -0.3 HIS 101 A 101 A ? -0.2 ARG 14  A 14  A ? -0.1 ALA 103 A 103 A ? -0.1 
101 HIS 101 A 101 A ? ILE 102 A 102 A ? -0.1 GLY 53  A 53  A ? -0.1 GLY 53  A 53  A ? -0.5 ALA 103 A 103 A ? -0.4 
102 ILE 102 A 102 A ? SER 99  A 99  A ? -0.4 LEU 52  A 52  A ? -0.1 SER 99  A 99  A ? -2.3 SER 15  A 15  A ? -0.2 
103 ALA 103 A 103 A ? ARG 14  A 14  A ? -2.1 HIS 101 A 101 A ? -0.4 LEU 31  A 31  A ? -0.2 GLY 53  A 53  A ? -0.1 
104 PRO 104 A 104 A ? ?   ?   ? ?   ? ? ?    ?   ?   ? ?   ? ? ?    SER 106 A 106 A ? -0.4 ILE 32  A 32  A ? -0.3 
105 LEU 105 A 105 A ? LEU 31  A 31  A ? -3.0 SER 15  A 15  A ? -0.2 LEU 107 A 107 A ? -0.1 GLN 188 A 188 A ? -0.1 
106 SER 106 A 106 A ? PRO 104 A 104 A ? -0.4 GLY 187 A 187 A ? -0.3 PHE 189 A 189 A ? -1.3 ASN 33  A 33  A ? -0.1 
107 LEU 107 A 107 A ? ILE 32  A 32  A ? -0.2 GLN 188 A 188 A ? -0.1 SER 109 A 109 A ? -0.1 GLN 190 A 190 A ? -0.1 
108 PRO 108 A 108 A ? ?   ?   ? ?   ? ? ?    ?   ?   ? ?   ? ? ?    LEU 107 A 107 A ? -0.1 ASN 216 A 216 A ? -0.1 
109 SER 109 A 109 A ? SER 110 A 110 A ? -0.1 LEU 107 A 107 A ? -0.1 LEU 107 A 107 A ? -0.0 GLN 188 A 188 A ? -0.0 
110 SER 110 A 110 A ? SER 113 A 113 A ? -0.0 ?   ?   ? ?   ? ? ?    SER 109 A 109 A ? -0.1 PHE 213 A 213 A ? -0.1 
111 PRO 111 A 111 A ? ?   ?   ? ?   ? ? ?    ?   ?   ? ?   ? ? ?    SER 109 A 109 A ? -0.1 GLN 190 A 190 A ? -0.0 
112 PRO 112 A 112 A ? ?   ?   ? ?   ? ? ?    ?   ?   ? ?   ? ? ?    VAL 114 A 114 A ? -0.4 ASN 186 A 186 A ? -0.0 
113 SER 113 A 113 A ? SER 110 A 110 A ? -0.1 PRO 111 A 111 A ? -0.0 SER 116 A 116 A ? -2.2 LEU 144 A 144 A ? -0.2 
114 VAL 114 A 114 A ? PRO 112 A 112 A ? -0.4 GLY 115 A 115 A ? -0.2 LEU 145 A 145 A ? -0.2 VAL 117 A 117 A ? -0.1 
115 GLY 115 A 115 A ? LEU 144 A 144 A ? -2.5 SER 116 A 116 A ? -0.3 VAL 114 A 114 A ? -0.2 LEU 145 A 145 A ? -0.1 
116 SER 116 A 116 A ? SER 113 A 113 A ? -2.2 VAL 117 A 117 A ? -0.1 LEU 144 A 144 A ? -2.4 CYS 118 A 118 A ? -0.6 
117 VAL 117 A 117 A ? ASN 143 A 143 A ? -0.2 VAL 114 A 114 A ? -0.1 ASN 186 A 186 A ? -0.9 ARG 119 A 119 A ? -0.3 
118 CYS 118 A 118 A ? ILE 142 A 142 A ? -4.1 SER 116 A 116 A ? -0.6 ILE 142 A 142 A ? -3.3 ILE 120 A 120 A ? -0.5 
119 ARG 119 A 119 A ? ILE 184 A 184 A ? -4.2 VAL 117 A 117 A ? -0.3 ILE 184 A 184 A ? -3.2 MET 121 A 121 A ? -0.4 
120 ILE 120 A 120 A ? ALA 140 A 140 A ? -2.4 CYS 118 A 118 A ? -0.5 ALA 140 A 140 A ? -1.7 GLY 122 A 122 A ? -0.3 
121 MET 121 A 121 A ? PRO 182 A 182 A ? -1.0 ARG 119 A 119 A ? -0.4 TRP 123 A 123 A ? -0.3 CYS 139 A 139 A ? -0.2 
122 GLY 122 A 122 A ? TYR 138 A 138 A ? -1.5 ILE 120 A 120 A ? -0.3 TYR 138 A 138 A ? -2.4 VAL 2   A 2   A ? -0.3 
123 TRP 123 A 123 A ? GLY 177 A 177 A ? -0.4 MET 121 A 121 A ? -0.3 ASP 178 A 178 A ? -0.1 ILE 126 A 126 A ? -0.1 
124 GLY 124 A 124 A ? THR 125 A 125 A ? -0.2 TYR 138 A 138 A ? -0.1 VAL 2   A 2   A ? -0.3 GLY 177 A 177 A ? -0.3 
125 THR 125 A 125 A ? GLY 176 A 176 A ? -2.8 LEU 1   A 1   A ? -0.3 GLY 124 A 124 A ? -0.2 LEU 133 A 133 A ? -0.2 
126 ILE 126 A 126 A ? THR 132 A 132 A ? -1.0 GLU 130 A 130 A ? -0.1 GLY 4   A 4   A ? -0.3 THR 125 A 125 A ? -0.1 
127 SER 127 A 127 A ? GLU 130 A 130 A ? -0.6 THR 132 A 132 A ? -0.2 CYS 200 A 200 A ? -0.2 THR 132 A 132 A ? -0.2 
128 PRO 128 A 128 A ? ?   ?   ? ?   ? ? ?    ?   ?   ? ?   ? ? ?    CYS 200 A 200 A ? -0.6 SER 127 A 127 A ? -0.1 
129 THR 129 A 129 A ? PRO 199 A 199 A ? -0.2 GLU 130 A 130 A ? -0.1 GLU 131 A 131 A ? -0.4 HIS 198 A 198 A ? -0.0 
130 GLU 130 A 130 A ? THR 132 A 132 A ? -0.1 ?   ?   ? ?   ? ? ?    THR 132 A 132 A ? -1.3 SER 127 A 127 A ? -0.6 
131 GLU 131 A 131 A ? THR 129 A 129 A ? -0.4 THR 125 A 125 A ? -0.1 LEU 133 A 133 A ? -0.4 GLY 124 A 124 A ? -0.0 
132 THR 132 A 132 A ? GLU 130 A 130 A ? -1.3 SER 127 A 127 A ? -0.2 ILE 126 A 126 A ? -1.0 SER 127 A 127 A ? -0.2 
133 LEU 133 A 133 A ? GLU 131 A 131 A ? -0.4 THR 125 A 125 A ? -0.2 THR 125 A 125 A ? -0.2 GLY 124 A 124 A ? -0.1 
134 PRO 134 A 134 A ? ?   ?   ? ?   ? ? ?    ?   ?   ? ?   ? ? ?    TYR 138 A 138 A ? -0.1 LYS 57  A 57  A ? -0.1 
135 ASP 135 A 135 A ? SER 56  A 56  A ? -0.1 PRO 137 A 137 A ? -0.1 LYS 57  A 57  A ? -2.6 LYS 58  A 58  A ? -0.2 
136 VAL 136 A 136 A ? SER 56  A 56  A ? -0.2 LYS 57  A 57  A ? -0.1 SER 56  A 56  A ? -0.2 HIS 55  A 55  A ? -0.1 
137 PRO 137 A 137 A ? ?   ?   ? ?   ? ? ?    ?   ?   ? ?   ? ? ?    CYS 8   A 8   A ? -3.3 CYS 139 A 139 A ? -0.3 
138 TYR 138 A 138 A ? GLY 122 A 122 A ? -2.4 GLU 7   A 7   A ? -0.3 GLY 122 A 122 A ? -1.5 ALA 140 A 140 A ? -0.3 
139 CYS 139 A 139 A ? ASP 6   A 6   A ? -3.5 PRO 137 A 137 A ? -0.3 ASP 6   A 6   A ? -2.2 ASN 141 A 141 A ? -0.3 
140 ALA 140 A 140 A ? ILE 120 A 120 A ? -1.7 TYR 138 A 138 A ? -0.3 ILE 120 A 120 A ? -2.4 ILE 142 A 142 A ? -0.4 
141 ASN 141 A 141 A ? CYS 139 A 139 A ? -0.3 ARG 119 A 119 A ? -0.2 ASN 143 A 143 A ? -0.3 ARG 119 A 119 A ? -0.2 
142 ILE 142 A 142 A ? CYS 118 A 118 A ? -3.3 ALA 140 A 140 A ? -0.4 CYS 118 A 118 A ? -4.1 LEU 144 A 144 A ? -0.4 
143 ASN 143 A 143 A ? GLY 166 A 166 A ? -1.0 ASN 141 A 141 A ? -0.3 GLY 166 A 166 A ? -2.4 LEU 145 A 145 A ? -0.5 
144 LEU 144 A 144 A ? SER 116 A 116 A ? -2.4 ILE 142 A 142 A ? -0.4 GLY 115 A 115 A ? -2.5 ALA 165 A 165 A ? -0.3 
145 LEU 145 A 145 A ? CYS 164 A 164 A ? -4.1 ASN 143 A 143 A ? -0.5 CYS 164 A 164 A ? -0.6 ASP 147 A 147 A ? -0.2 
146 ASP 146 A 146 A ? LEU 144 A 144 A ? -0.2 ASP 147 A 147 A ? -0.1 VAL 149 A 149 A ? -2.1 CYS 150 A 150 A ? -0.7 
147 ASP 147 A 147 A ? ALA 148 A 148 A ? -0.3 VAL 149 A 149 A ? -0.2 GLU 151 A 151 A ? -1.4 CYS 150 A 150 A ? -0.6 
148 ALA 148 A 148 A ? VAL 149 A 149 A ? -0.2 CYS 150 A 150 A ? -0.2 ASP 147 A 147 A ? -0.3 ALA 158 A 158 A ? -0.0 
149 VAL 149 A 149 A ? ASP 146 A 146 A ? -2.1 CYS 150 A 150 A ? -0.2 ALA 148 A 148 A ? -0.2 ASP 147 A 147 A ? -0.2 
150 CYS 150 A 150 A ? ASP 146 A 146 A ? -0.7 ASP 147 A 147 A ? -0.6 TYR 154 A 154 A ? -1.8 ALA 148 A 148 A ? -0.2 
151 GLU 151 A 151 A ? ASP 147 A 147 A ? -1.4 PRO 152 A 152 A ? -0.2 CYS 150 A 150 A ? -0.1 VAL 149 A 149 A ? -0.1 
152 PRO 152 A 152 A ? ?   ?   ? ?   ? ? ?    ?   ?   ? ?   ? ? ?    GLU 151 A 151 A ? -0.2 CYS 150 A 150 A ? -0.1 
153 PRO 153 A 153 A ? ?   ?   ? ?   ? ? ?    ?   ?   ? ?   ? ? ?    GLU 151 A 151 A ? -0.2 CYS 150 A 150 A ? -0.1 
154 TYR 154 A 154 A ? CYS 150 A 150 A ? -1.8 PRO 155 A 155 A ? -0.1 ALA 158 A 158 A ? -0.5 CYS 150 A 150 A ? -0.1 
155 PRO 155 A 155 A ? ?   ?   ? ?   ? ? ?    ?   ?   ? ?   ? ? ?    ALA 158 A 158 A ? -0.2 TYR 154 A 154 A ? -0.1 
156 GLU 156 A 156 A ? PRO 157 A 157 A ? -0.2 ALA 158 A 158 A ? -0.1 THR 159 A 159 A ? -0.3 GLU 151 A 151 A ? -0.1 
157 PRO 157 A 157 A ? ?   ?   ? ?   ? ? ?    ?   ?   ? ?   ? ? ?    THR 159 A 159 A ? -0.5 THR 162 A 162 A ? -0.4 
158 ALA 158 A 158 A ? TYR 154 A 154 A ? -0.5 PRO 155 A 155 A ? -0.2 GLY 160 A 160 A ? -0.3 GLU 156 A 156 A ? -0.1 
159 THR 159 A 159 A ? PRO 157 A 157 A ? -0.5 GLU 156 A 156 A ? -0.3 THR 162 A 162 A ? -1.7 GLU 156 A 156 A ? -0.0 
160 GLY 160 A 160 A ? ALA 158 A 158 A ? -0.3 ARG 161 A 161 A ? -0.2 ASP 214 A 214 A ? -0.1 THR 159 A 159 A ? -0.1 
161 ARG 161 A 161 A ? PRO 157 A 157 A ? -0.1 THR 210 A 210 A ? -0.0 LYS 211 A 211 A ? -2.2 LEU 163 A 163 A ? -0.3 
162 THR 162 A 162 A ? THR 159 A 159 A ? -1.7 PRO 157 A 157 A ? -0.4 CYS 164 A 164 A ? -0.4 THR 210 A 210 A ? -0.2 
163 LEU 163 A 163 A ? TYR 209 A 209 A ? -3.3 ARG 161 A 161 A ? -0.3 TYR 209 A 209 A ? -2.9 ALA 165 A 165 A ? -0.5 
164 CYS 164 A 164 A ? LEU 145 A 145 A ? -0.6 THR 162 A 162 A ? -0.4 LEU 145 A 145 A ? -4.1 GLY 166 A 166 A ? -0.4 
165 ALA 165 A 165 A ? GLY 207 A 207 A ? -2.4 LEU 163 A 163 A ? -0.5 GLY 207 A 207 A ? -2.4 ILE 167 A 167 A ? -0.3 
166 GLY 166 A 166 A ? ASN 143 A 143 A ? -2.4 CYS 164 A 164 A ? -0.4 ASN 143 A 143 A ? -1.0 ASP 173 A 173 A ? -0.1 
167 ILE 167 A 167 A ? LYS 172 A 172 A ? -0.6 ALA 165 A 165 A ? -0.3 GLY 170 A 170 A ? -2.8 LEU 204 A 204 A ? -0.4 
168 PRO 168 A 168 A ? ?   ?   ? ?   ? ? ?    ?   ?   ? ?   ? ? ?    LEU 204 A 204 A ? -1.4 ILE 167 A 167 A ? -0.1 
169 GLU 169 A 169 A ? GLY 170 A 170 A ? -0.2 ALA 203 A 203 A ? -0.2 ALA 203 A 203 A ? -0.3 GLY 171 A 171 A ? -0.1 
170 GLY 170 A 170 A ? ILE 167 A 167 A ? -2.8 GLN 202 A 202 A ? -0.2 GLU 169 A 169 A ? -0.2 GLN 202 A 202 A ? -0.2 
171 GLY 171 A 171 A ? GLY 201 A 201 A ? -2.1 GLU 169 A 169 A ? -0.1 ASP 173 A 173 A ? -0.4 GLN 202 A 202 A ? -0.1 
172 LYS 172 A 172 A ? ILE 167 A 167 A ? -0.2 GLN 202 A 202 A ? -0.1 ILE 167 A 167 A ? -0.6 THR 174 A 174 A ? -0.3 
173 ASP 173 A 173 A ? ILE 3   A 3   A ? -1.3 GLY 171 A 171 A ? -0.4 ILE 3   A 3   A ? -2.3 CYS 175 A 175 A ? -0.3 
174 THR 174 A 174 A ? LYS 172 A 172 A ? -0.3 VAL 2   A 2   A ? -0.2 GLY 201 A 201 A ? -0.3 GLY 176 A 176 A ? -0.2 
175 CYS 175 A 175 A ? ASP 173 A 173 A ? -0.3 GLY 176 A 176 A ? -0.2 ASP 178 A 178 A ? -2.0 SER 179 A 179 A ? -0.2 
176 GLY 176 A 176 A ? GLY 177 A 177 A ? -0.2 THR 174 A 174 A ? -0.2 THR 125 A 125 A ? -2.8 CYS 175 A 175 A ? -0.2 
177 GLY 177 A 177 A ? GLY 124 A 124 A ? -0.3 PHE 26  A 26  A ? -0.2 TRP 123 A 123 A ? -0.4 GLY 176 A 176 A ? -0.2 
178 ASP 178 A 178 A ? CYS 175 A 175 A ? -2.0 GLY 122 A 122 A ? -0.1 GLY 181 A 181 A ? -2.6 VAL 193 A 193 A ? -0.3 
179 SER 179 A 179 A ? GLY 180 A 180 A ? -0.3 PHE 26  A 26  A ? -0.2 SER 28  A 28  A ? -3.5 PHE 194 A 194 A ? -0.2 
180 GLY 180 A 180 A ? VAL 193 A 193 A ? -2.1 GLY 181 A 181 A ? -0.3 SER 179 A 179 A ? -0.3 VAL 17  A 17  A ? -0.1 
181 GLY 181 A 181 A ? ASP 178 A 178 A ? -2.6 PRO 182 A 182 A ? -0.1 VAL 193 A 193 A ? -2.5 GLY 180 A 180 A ? -0.3 
182 PRO 182 A 182 A ? ?   ?   ? ?   ? ? ?    ?   ?   ? ?   ? ? ?    MET 121 A 121 A ? -1.0 ILE 184 A 184 A ? -0.5 
183 LEU 183 A 183 A ? GLY 191 A 191 A ? -2.1 GLY 181 A 181 A ? -0.2 GLN 190 A 190 A ? -3.3 GLY 191 A 191 A ? -1.7 
184 ILE 184 A 184 A ? ARG 119 A 119 A ? -3.2 PRO 182 A 182 A ? -0.5 ARG 119 A 119 A ? -4.2 ASN 186 A 186 A ? -0.4 
185 CYS 185 A 185 A ? GLN 188 A 188 A ? -2.5 LEU 183 A 183 A ? -0.5 GLN 188 A 188 A ? -2.1 CYS 118 A 118 A ? -0.2 
186 ASN 186 A 186 A ? VAL 117 A 117 A ? -0.9 ILE 184 A 184 A ? -0.4 CYS 185 A 185 A ? -0.2 CYS 118 A 118 A ? -0.1 
187 GLY 187 A 187 A ? GLN 188 A 188 A ? -0.2 ILE 184 A 184 A ? -0.1 PHE 189 A 189 A ? -0.4 ASN 186 A 186 A ? -0.3 
188 GLN 188 A 188 A ? CYS 185 A 185 A ? -2.1 LEU 105 A 105 A ? -0.1 CYS 185 A 185 A ? -2.5 GLN 190 A 190 A ? -0.6 
189 PHE 189 A 189 A ? SER 106 A 106 A ? -1.3 GLY 187 A 187 A ? -0.4 ILE 184 A 184 A ? -0.2 ILE 192 A 192 A ? -0.1 
190 GLN 190 A 190 A ? LEU 183 A 183 A ? -3.3 GLN 188 A 188 A ? -0.6 VAL 212 A 212 A ? -1.6 PHE 213 A 213 A ? -0.5 
191 GLY 191 A 191 A ? LEU 183 A 183 A ? -1.7 LYS 211 A 211 A ? -0.2 LEU 183 A 183 A ? -2.1 VAL 193 A 193 A ? -0.4 
192 ILE 192 A 192 A ? THR 210 A 210 A ? -1.3 GLN 190 A 190 A ? -0.3 THR 210 A 210 A ? -2.6 PHE 194 A 194 A ? -0.2 
193 VAL 193 A 193 A ? GLY 181 A 181 A ? -2.5 GLY 191 A 191 A ? -0.4 GLY 180 A 180 A ? -2.1 TYR 209 A 209 A ? -0.2 
194 PHE 194 A 194 A ? VAL 208 A 208 A ? -1.9 PHE 195 A 195 A ? -0.4 GLY 196 A 196 A ? -0.3 TYR 209 A 209 A ? -0.2 
195 PHE 195 A 195 A ? VAL 208 A 208 A ? -2.3 SER 179 A 179 A ? -0.0 VAL 208 A 208 A ? -3.6 PHE 194 A 194 A ? -0.4 
196 GLY 196 A 196 A ? PHE 194 A 194 A ? -0.3 GLY 207 A 207 A ? -0.2 GLY 207 A 207 A ? -0.1 CYS 200 A 200 A ? -0.1 
197 ALA 197 A 197 A ? LYS 205 A 205 A ? -0.5 PHE 195 A 195 A ? -0.3 GLY 201 A 201 A ? -0.1 LYS 205 A 205 A ? -0.0 
198 HIS 198 A 198 A ? PRO 199 A 199 A ? -0.2 CYS 200 A 200 A ? -0.1 CYS 200 A 200 A ? -0.1 THR 129 A 129 A ? -0.1 
199 PRO 199 A 199 A ? ?   ?   ? ?   ? ? ?    ?   ?   ? ?   ? ? ?    GLN 202 A 202 A ? -0.4 THR 129 A 129 A ? -0.2 
200 CYS 200 A 200 A ? PRO 128 A 128 A ? -0.6 SER 127 A 127 A ? -0.2 CYS 175 A 175 A ? -0.1 HIS 198 A 198 A ? -0.1 
201 GLY 201 A 201 A ? LYS 205 A 205 A ? -0.3 THR 174 A 174 A ? -0.3 GLY 171 A 171 A ? -2.1 CYS 200 A 200 A ? -0.2 
202 GLN 202 A 202 A ? PRO 199 A 199 A ? -0.4 LYS 205 A 205 A ? -0.4 LYS 205 A 205 A ? -1.5 GLY 170 A 170 A ? -0.2 
203 ALA 203 A 203 A ? GLU 169 A 169 A ? -0.3 LEU 204 A 204 A ? -0.2 GLU 169 A 169 A ? -0.2 GLN 202 A 202 A ? -0.1 
204 LEU 204 A 204 A ? PRO 168 A 168 A ? -1.4 ILE 167 A 167 A ? -0.4 ALA 203 A 203 A ? -0.2 GLU 169 A 169 A ? -0.1 
205 LYS 205 A 205 A ? GLN 202 A 202 A ? -1.5 ILE 167 A 167 A ? -0.3 ALA 197 A 197 A ? -0.5 GLN 202 A 202 A ? -0.4 
206 PRO 206 A 206 A ? ?   ?   ? ?   ? ? ?    ?   ?   ? ?   ? ? ?    GLY 166 A 166 A ? -0.3 ALA 197 A 197 A ? -0.2 
207 GLY 207 A 207 A ? ALA 165 A 165 A ? -2.4 GLY 196 A 196 A ? -0.1 ALA 165 A 165 A ? -2.4 TYR 209 A 209 A ? -0.4 
208 VAL 208 A 208 A ? PHE 195 A 195 A ? -3.6 CYS 164 A 164 A ? -0.2 PHE 195 A 195 A ? -2.3 PHE 194 A 194 A ? -1.9 
209 TYR 209 A 209 A ? LEU 163 A 163 A ? -2.9 GLY 207 A 207 A ? -0.4 LEU 163 A 163 A ? -3.3 LYS 211 A 211 A ? -0.4 
210 THR 210 A 210 A ? ILE 192 A 192 A ? -2.6 VAL 208 A 208 A ? -0.3 ILE 192 A 192 A ? -1.3 VAL 212 A 212 A ? -0.8 
211 LYS 211 A 211 A ? ARG 161 A 161 A ? -2.2 TYR 209 A 209 A ? -0.4 ASP 214 A 214 A ? -0.5 GLY 191 A 191 A ? -0.2 
212 VAL 212 A 212 A ? GLN 190 A 190 A ? -1.6 THR 210 A 210 A ? -0.8 TYR 215 A 215 A ? -2.8 ASN 216 A 216 A ? -0.3 
213 PHE 213 A 213 A ? GLN 190 A 190 A ? -0.5 ASP 214 A 214 A ? -0.3 ASN 216 A 216 A ? -1.4 ASP 217 A 217 A ? -0.3 
214 ASP 214 A 214 A ? LYS 211 A 211 A ? -0.5 TYR 215 A 215 A ? -0.3 PHE 213 A 213 A ? -0.3 TRP 218 A 218 A ? -0.2 
215 TYR 215 A 215 A ? VAL 212 A 212 A ? -2.8 LYS 211 A 211 A ? -0.2 ILE 219 A 219 A ? -3.1 GLN 220 A 220 A ? -0.3 
216 ASN 216 A 216 A ? PHE 213 A 213 A ? -1.4 VAL 212 A 212 A ? -0.3 GLN 220 A 220 A ? -3.0 SER 221 A 221 A ? -0.2 
217 ASP 217 A 217 A ? PHE 213 A 213 A ? -0.3 TRP 218 A 218 A ? -0.2 SER 221 A 221 A ? -2.2 ASN 216 A 216 A ? -0.2 
218 TRP 218 A 218 A ? ASP 214 A 214 A ? -0.2 GLN 220 A 220 A ? -0.2 ILE 222 A 222 A ? -1.6 ASN 216 A 216 A ? -0.2 
219 ILE 219 A 219 A ? TYR 215 A 215 A ? -3.1 GLN 220 A 220 A ? -0.2 ILE 223 A 223 A ? -2.3 ILE 222 A 222 A ? -0.2 
220 GLN 220 A 220 A ? ASN 216 A 216 A ? -3.0 TYR 215 A 215 A ? -0.3 ALA 224 A 224 A ? -2.5 GLY 225 A 225 A ? -0.2 
221 SER 221 A 221 A ? ASP 217 A 217 A ? -2.2 ASN 216 A 216 A ? -0.2 GLY 225 A 225 A ? -1.2 GLN 220 A 220 A ? -0.2 
222 ILE 222 A 222 A ? TRP 218 A 218 A ? -1.6 ILE 219 A 219 A ? -0.2 ASN 226 A 226 A ? -0.7 GLN 220 A 220 A ? -0.2 
223 ILE 223 A 223 A ? ILE 219 A 219 A ? -2.3 ALA 224 A 224 A ? -0.2 ASN 226 A 226 A ? -0.6 SER 221 A 221 A ? -0.2 
224 ALA 224 A 224 A ? GLN 220 A 220 A ? -2.5 GLY 225 A 225 A ? -0.2 ILE 223 A 223 A ? -0.2 ILE 222 A 222 A ? -0.2 
225 GLY 225 A 225 A ? SER 221 A 221 A ? -1.2 GLN 220 A 220 A ? -0.2 ALA 224 A 224 A ? -0.2 ILE 223 A 223 A ? -0.2 
226 ASN 226 A 226 A ? ILE 222 A 222 A ? -0.7 ILE 223 A 223 A ? -0.6 ALA 224 A 224 A ? -0.2 GLY 225 A 225 A ? -0.2 
# 
loop_
_dssp_statistics_histogram.entry_id 
_dssp_statistics_histogram.type 
_dssp_statistics_histogram.1 
_dssp_statistics_histogram.2 
_dssp_statistics_histogram.3 
_dssp_statistics_histogram.4 
_dssp_statistics_histogram.5 
_dssp_statistics_histogram.6 
_dssp_statistics_histogram.7 
_dssp_statistics_histogram.8 
_dssp_statistics_histogram.9 
_dssp_statistics_histogram.10 
_dssp_statistics_histogram.11 
_dssp_statistics_histogram.12 
_dssp_statistics_histogram.13 
_dssp_statistics_histogram.14 
_dssp_statistics_histogram.15 
_dssp_statistics_histogram.16 
_dssp_statistics_histogram.17 
_dssp_statistics_histogram.18 
_dssp_statistics_histogram.19 
_dssp_statistics_histogram.20 
_dssp_statistics_histogram.21 
_dssp_statistics_histogram.22 
_dssp_statistics_histogram.23 
_dssp_statistics_histogram.24 
_dssp_statistics_histogram.25 
_dssp_statistics_histogram.26 
_dssp_statistics_histogram.27 
_dssp_statistics_histogram.28 
_dssp_statistics_histogram.29 
_dssp_statistics_histogram.30 
Crvi_A_08b residues_per_alpha_helix        0 0 0 1 0 0 0 0 0 1 0 0 0 0 0 0 0 0 0 0 0 0 0 0 0 0 0 0 0 0 
Crvi_A_08b parallel_bridges_per_ladder     0 0 0 0 0 0 0 0 0 0 0 0 0 0 0 0 0 0 0 0 0 0 0 0 0 0 0 0 0 0 
Crvi_A_08b antiparallel_bridges_per_ladder 1 2 3 5 1 2 0 0 0 0 0 0 0 0 0 0 0 0 0 0 0 0 0 0 0 0 0 0 0 0 
Crvi_A_08b ladders_per_sheet               0 0 0 0 0 1 1 0 0 0 0 0 0 0 0 0 0 0 0 0 0 0 0 0 0 0 0 0 0 0 
# 
loop_
_dssp_statistics_hbond.entry_id 
_dssp_statistics_hbond.type 
_dssp_statistics_hbond.count 
_dssp_statistics_hbond.count_per_100 
Crvi_A_08b O(I)-->H-N(J)          138 61.1 
Crvi_A_08b 'PARALLEL BRIDGES'     0   0.0  
Crvi_A_08b 'ANTIPARALLEL BRIDGES' 67  29.6 
Crvi_A_08b O(I)-->H-N(I-5)        1   0.4  
Crvi_A_08b O(I)-->H-N(I-4)        1   0.4  
Crvi_A_08b O(I)-->H-N(I-3)        6   2.7  
Crvi_A_08b O(I)-->H-N(I-2)        0   0.0  
Crvi_A_08b O(I)-->H-N(I-1)        0   0.0  
Crvi_A_08b O(I)-->H-N(I+0)        0   0.0  
Crvi_A_08b O(I)-->H-N(I+1)        0   0.0  
Crvi_A_08b O(I)-->H-N(I+2)        19  8.4  
Crvi_A_08b O(I)-->H-N(I+3)        21  9.3  
Crvi_A_08b O(I)-->H-N(I+4)        12  5.3  
Crvi_A_08b O(I)-->H-N(I+5)        0   0.0  
# 
_dssp_statistics.entry_id                       Crvi_A_08b 
_dssp_statistics.nr_of_residues                 226 
_dssp_statistics.nr_of_chains                   1 
_dssp_statistics.nr_of_ss_bridges_total         0 
_dssp_statistics.nr_of_ss_bridges_intra_chain   0 
_dssp_statistics.nr_of_ss_bridges_inter_chain   0 
# 
loop_
_chem_comp.id 
_chem_comp.type 
_chem_comp.mon_nstd_flag 
_chem_comp.name 
_chem_comp.formula 
_chem_comp.formula_weight 
ALA 'L-PEPTIDE LINKING' y ALANINE         'C3 H7 N O2'     89.093 
ARG 'L-PEPTIDE LINKING' y ARGININE        'C6 H15 N4 O2'  175.209 
ASN 'L-PEPTIDE LINKING' y ASPARAGINE      'C4 H8 N2 O3'   132.118 
ASP 'L-PEPTIDE LINKING' y 'ASPARTIC ACID' 'C4 H7 N O4'    133.103 
CYS 'L-PEPTIDE LINKING' y CYSTEINE        'C3 H7 N O2 S'  121.158 
GLN 'L-PEPTIDE LINKING' y GLUTAMINE       'C5 H10 N2 O3'  146.144 
GLU 'L-PEPTIDE LINKING' y 'GLUTAMIC ACID' 'C5 H9 N O4'    147.129 
GLY 'PEPTIDE LINKING'   y GLYCINE         'C2 H5 N O2'     75.067 
HIS 'L-PEPTIDE LINKING' y HISTIDINE       'C6 H10 N3 O2'  156.162 
ILE 'L-PEPTIDE LINKING' y ISOLEUCINE      'C6 H13 N O2'   131.173 
LEU 'L-PEPTIDE LINKING' y LEUCINE         'C6 H13 N O2'   131.173 
LYS 'L-PEPTIDE LINKING' y LYSINE          'C6 H15 N2 O2'  147.195 
MET 'L-PEPTIDE LINKING' y METHIONINE      'C5 H11 N O2 S' 149.211 
PHE 'L-PEPTIDE LINKING' y PHENYLALANINE   'C9 H11 N O2'   165.189 
PRO 'L-PEPTIDE LINKING' y PROLINE         'C5 H9 N O2'     115.13 
SER 'L-PEPTIDE LINKING' y SERINE          'C3 H7 N O3'    105.093 
THR 'L-PEPTIDE LINKING' y THREONINE       'C4 H9 N O3'    119.119 
TRP 'L-PEPTIDE LINKING' y TRYPTOPHAN      'C11 H12 N2 O2' 204.225 
TYR 'L-PEPTIDE LINKING' y TYROSINE        'C9 H11 N O3'   181.189 
VAL 'L-PEPTIDE LINKING' y VALINE          'C5 H11 N O2'   117.146 
# 
loop_
_atom_type.symbol 
N 
C 
O 
S 
# 
loop_
_entity_poly_seq.entity_id 
_entity_poly_seq.num 
_entity_poly_seq.mon_id 
_entity_poly_seq.hetero 
1   1 LEU n 
1   2 VAL n 
1   3 ILE n 
1   4 GLY n 
1   5 GLY n 
1   6 ASP n 
1   7 GLU n 
1   8 CYS n 
1   9 ASN n 
1  10 ILE n 
1  11 ASN n 
1  12 GLU n 
1  13 HIS n 
1  14 ARG n 
1  15 SER n 
1  16 LEU n 
1  17 VAL n 
1  18 ALA n 
1  19 ILE n 
1  20 PHE n 
1  21 ASN n 
1  22 SER n 
1  23 THR n 
1  24 GLY n 
1  25 PHE n 
1  26 PHE n 
1  27 CYS n 
1  28 SER n 
1  29 GLY n 
1  30 THR n 
1  31 LEU n 
1  32 ILE n 
1  33 ASN n 
1  34 GLN n 
1  35 GLU n 
1  36 TRP n 
1  37 VAL n 
1  38 VAL n 
1  39 THR n 
1  40 ALA n 
1  41 ALA n 
1  42 HIS n 
1  43 CYS n 
1  44 ASP n 
1  45 ARG n 
1  46 ASN n 
1  47 LYS n 
1  48 MET n 
1  49 LYS n 
1  50 ILE n 
1  51 HIS n 
1  52 LEU n 
1  53 GLY n 
1  54 VAL n 
1  55 HIS n 
1  56 SER n 
1  57 LYS n 
1  58 LYS n 
1  59 VAL n 
1  60 PRO n 
1  61 ASN n 
1  62 LYS n 
1  63 ASP n 
1  64 LYS n 
1  65 GLN n 
1  66 THR n 
1  67 ARG n 
1  68 VAL n 
1  69 ALA n 
1  70 LYS n 
1  71 GLU n 
1  72 LYS n 
1  73 PHE n 
1  74 PHE n 
1  75 CYS n 
1  76 VAL n 
1  77 SER n 
1  78 SER n 
1  79 ASN n 
1  80 TYR n 
1  81 THR n 
1  82 PHE n 
1  83 TRP n 
1  84 ASP n 
1  85 LYS n 
1  86 ASP n 
1  87 ILE n 
1  88 MET n 
1  89 LEU n 
1  90 ILE n 
1  91 ARG n 
1  92 LEU n 
1  93 ASP n 
1  94 ARG n 
1  95 PRO n 
1  96 VAL n 
1  97 SER n 
1  98 ASN n 
1  99 SER n 
1 100 GLU n 
1 101 HIS n 
1 102 ILE n 
1 103 ALA n 
1 104 PRO n 
1 105 LEU n 
1 106 SER n 
1 107 LEU n 
1 108 PRO n 
1 109 SER n 
1 110 SER n 
1 111 PRO n 
1 112 PRO n 
1 113 SER n 
1 114 VAL n 
1 115 GLY n 
1 116 SER n 
1 117 VAL n 
1 118 CYS n 
1 119 ARG n 
1 120 ILE n 
1 121 MET n 
1 122 GLY n 
1 123 TRP n 
1 124 GLY n 
1 125 THR n 
1 126 ILE n 
1 127 SER n 
1 128 PRO n 
1 129 THR n 
1 130 GLU n 
1 131 GLU n 
1 132 THR n 
1 133 LEU n 
1 134 PRO n 
1 135 ASP n 
1 136 VAL n 
1 137 PRO n 
1 138 TYR n 
1 139 CYS n 
1 140 ALA n 
1 141 ASN n 
1 142 ILE n 
1 143 ASN n 
1 144 LEU n 
1 145 LEU n 
1 146 ASP n 
1 147 ASP n 
1 148 ALA n 
1 149 VAL n 
1 150 CYS n 
1 151 GLU n 
1 152 PRO n 
1 153 PRO n 
1 154 TYR n 
1 155 PRO n 
1 156 GLU n 
1 157 PRO n 
1 158 ALA n 
1 159 THR n 
1 160 GLY n 
1 161 ARG n 
1 162 THR n 
1 163 LEU n 
1 164 CYS n 
1 165 ALA n 
1 166 GLY n 
1 167 ILE n 
1 168 PRO n 
1 169 GLU n 
1 170 GLY n 
1 171 GLY n 
1 172 LYS n 
1 173 ASP n 
1 174 THR n 
1 175 CYS n 
1 176 GLY n 
1 177 GLY n 
1 178 ASP n 
1 179 SER n 
1 180 GLY n 
1 181 GLY n 
1 182 PRO n 
1 183 LEU n 
1 184 ILE n 
1 185 CYS n 
1 186 ASN n 
1 187 GLY n 
1 188 GLN n 
1 189 PHE n 
1 190 GLN n 
1 191 GLY n 
1 192 ILE n 
1 193 VAL n 
1 194 PHE n 
1 195 PHE n 
1 196 GLY n 
1 197 ALA n 
1 198 HIS n 
1 199 PRO n 
1 200 CYS n 
1 201 GLY n 
1 202 GLN n 
1 203 ALA n 
1 204 LEU n 
1 205 LYS n 
1 206 PRO n 
1 207 GLY n 
1 208 VAL n 
1 209 TYR n 
1 210 THR n 
1 211 LYS n 
1 212 VAL n 
1 213 PHE n 
1 214 ASP n 
1 215 TYR n 
1 216 ASN n 
1 217 ASP n 
1 218 TRP n 
1 219 ILE n 
1 220 GLN n 
1 221 SER n 
1 222 ILE n 
1 223 ILE n 
1 224 ALA n 
1 225 GLY n 
1 226 ASN n 
# 
loop_
_pdbx_poly_seq_scheme.asym_id 
_pdbx_poly_seq_scheme.entity_id 
_pdbx_poly_seq_scheme.seq_id 
_pdbx_poly_seq_scheme.mon_id 
_pdbx_poly_seq_scheme.ndb_seq_num 
_pdbx_poly_seq_scheme.pdb_seq_num 
_pdbx_poly_seq_scheme.auth_seq_num 
_pdbx_poly_seq_scheme.pdb_mon_id 
_pdbx_poly_seq_scheme.auth_mon_id 
_pdbx_poly_seq_scheme.pdb_strand_id 
_pdbx_poly_seq_scheme.pdb_ins_code 
_pdbx_poly_seq_scheme.hetero 
A 1   1 LEU   1 1   1   LEU LEU A ? n 
A 1   2 VAL   2 2   2   VAL VAL A ? n 
A 1   3 ILE   3 3   3   ILE ILE A ? n 
A 1   4 GLY   4 4   4   GLY GLY A ? n 
A 1   5 GLY   5 5   5   GLY GLY A ? n 
A 1   6 ASP   6 6   6   ASP ASP A ? n 
A 1   7 GLU   7 7   7   GLU GLU A ? n 
A 1   8 CYS   8 8   8   CYS CYS A ? n 
A 1   9 ASN   9 9   9   ASN ASN A ? n 
A 1  10 ILE  10 10  10  ILE ILE A ? n 
A 1  11 ASN  11 11  11  ASN ASN A ? n 
A 1  12 GLU  12 12  12  GLU GLU A ? n 
A 1  13 HIS  13 13  13  HIS HIS A ? n 
A 1  14 ARG  14 14  14  ARG ARG A ? n 
A 1  15 SER  15 15  15  SER SER A ? n 
A 1  16 LEU  16 16  16  LEU LEU A ? n 
A 1  17 VAL  17 17  17  VAL VAL A ? n 
A 1  18 ALA  18 18  18  ALA ALA A ? n 
A 1  19 ILE  19 19  19  ILE ILE A ? n 
A 1  20 PHE  20 20  20  PHE PHE A ? n 
A 1  21 ASN  21 21  21  ASN ASN A ? n 
A 1  22 SER  22 22  22  SER SER A ? n 
A 1  23 THR  23 23  23  THR THR A ? n 
A 1  24 GLY  24 24  24  GLY GLY A ? n 
A 1  25 PHE  25 25  25  PHE PHE A ? n 
A 1  26 PHE  26 26  26  PHE PHE A ? n 
A 1  27 CYS  27 27  27  CYS CYS A ? n 
A 1  28 SER  28 28  28  SER SER A ? n 
A 1  29 GLY  29 29  29  GLY GLY A ? n 
A 1  30 THR  30 30  30  THR THR A ? n 
A 1  31 LEU  31 31  31  LEU LEU A ? n 
A 1  32 ILE  32 32  32  ILE ILE A ? n 
A 1  33 ASN  33 33  33  ASN ASN A ? n 
A 1  34 GLN  34 34  34  GLN GLN A ? n 
A 1  35 GLU  35 35  35  GLU GLU A ? n 
A 1  36 TRP  36 36  36  TRP TRP A ? n 
A 1  37 VAL  37 37  37  VAL VAL A ? n 
A 1  38 VAL  38 38  38  VAL VAL A ? n 
A 1  39 THR  39 39  39  THR THR A ? n 
A 1  40 ALA  40 40  40  ALA ALA A ? n 
A 1  41 ALA  41 41  41  ALA ALA A ? n 
A 1  42 HIS  42 42  42  HIS HIS A ? n 
A 1  43 CYS  43 43  43  CYS CYS A ? n 
A 1  44 ASP  44 44  44  ASP ASP A ? n 
A 1  45 ARG  45 45  45  ARG ARG A ? n 
A 1  46 ASN  46 46  46  ASN ASN A ? n 
A 1  47 LYS  47 47  47  LYS LYS A ? n 
A 1  48 MET  48 48  48  MET MET A ? n 
A 1  49 LYS  49 49  49  LYS LYS A ? n 
A 1  50 ILE  50 50  50  ILE ILE A ? n 
A 1  51 HIS  51 51  51  HIS HIS A ? n 
A 1  52 LEU  52 52  52  LEU LEU A ? n 
A 1  53 GLY  53 53  53  GLY GLY A ? n 
A 1  54 VAL  54 54  54  VAL VAL A ? n 
A 1  55 HIS  55 55  55  HIS HIS A ? n 
A 1  56 SER  56 56  56  SER SER A ? n 
A 1  57 LYS  57 57  57  LYS LYS A ? n 
A 1  58 LYS  58 58  58  LYS LYS A ? n 
A 1  59 VAL  59 59  59  VAL VAL A ? n 
A 1  60 PRO  60 60  60  PRO PRO A ? n 
A 1  61 ASN  61 61  61  ASN ASN A ? n 
A 1  62 LYS  62 62  62  LYS LYS A ? n 
A 1  63 ASP  63 63  63  ASP ASP A ? n 
A 1  64 LYS  64 64  64  LYS LYS A ? n 
A 1  65 GLN  65 65  65  GLN GLN A ? n 
A 1  66 THR  66 66  66  THR THR A ? n 
A 1  67 ARG  67 67  67  ARG ARG A ? n 
A 1  68 VAL  68 68  68  VAL VAL A ? n 
A 1  69 ALA  69 69  69  ALA ALA A ? n 
A 1  70 LYS  70 70  70  LYS LYS A ? n 
A 1  71 GLU  71 71  71  GLU GLU A ? n 
A 1  72 LYS  72 72  72  LYS LYS A ? n 
A 1  73 PHE  73 73  73  PHE PHE A ? n 
A 1  74 PHE  74 74  74  PHE PHE A ? n 
A 1  75 CYS  75 75  75  CYS CYS A ? n 
A 1  76 VAL  76 76  76  VAL VAL A ? n 
A 1  77 SER  77 77  77  SER SER A ? n 
A 1  78 SER  78 78  78  SER SER A ? n 
A 1  79 ASN  79 79  79  ASN ASN A ? n 
A 1  80 TYR  80 80  80  TYR TYR A ? n 
A 1  81 THR  81 81  81  THR THR A ? n 
A 1  82 PHE  82 82  82  PHE PHE A ? n 
A 1  83 TRP  83 83  83  TRP TRP A ? n 
A 1  84 ASP  84 84  84  ASP ASP A ? n 
A 1  85 LYS  85 85  85  LYS LYS A ? n 
A 1  86 ASP  86 86  86  ASP ASP A ? n 
A 1  87 ILE  87 87  87  ILE ILE A ? n 
A 1  88 MET  88 88  88  MET MET A ? n 
A 1  89 LEU  89 89  89  LEU LEU A ? n 
A 1  90 ILE  90 90  90  ILE ILE A ? n 
A 1  91 ARG  91 91  91  ARG ARG A ? n 
A 1  92 LEU  92 92  92  LEU LEU A ? n 
A 1  93 ASP  93 93  93  ASP ASP A ? n 
A 1  94 ARG  94 94  94  ARG ARG A ? n 
A 1  95 PRO  95 95  95  PRO PRO A ? n 
A 1  96 VAL  96 96  96  VAL VAL A ? n 
A 1  97 SER  97 97  97  SER SER A ? n 
A 1  98 ASN  98 98  98  ASN ASN A ? n 
A 1  99 SER  99 99  99  SER SER A ? n 
A 1 100 GLU 100 100 100 GLU GLU A ? n 
A 1 101 HIS 101 101 101 HIS HIS A ? n 
A 1 102 ILE 102 102 102 ILE ILE A ? n 
A 1 103 ALA 103 103 103 ALA ALA A ? n 
A 1 104 PRO 104 104 104 PRO PRO A ? n 
A 1 105 LEU 105 105 105 LEU LEU A ? n 
A 1 106 SER 106 106 106 SER SER A ? n 
A 1 107 LEU 107 107 107 LEU LEU A ? n 
A 1 108 PRO 108 108 108 PRO PRO A ? n 
A 1 109 SER 109 109 109 SER SER A ? n 
A 1 110 SER 110 110 110 SER SER A ? n 
A 1 111 PRO 111 111 111 PRO PRO A ? n 
A 1 112 PRO 112 112 112 PRO PRO A ? n 
A 1 113 SER 113 113 113 SER SER A ? n 
A 1 114 VAL 114 114 114 VAL VAL A ? n 
A 1 115 GLY 115 115 115 GLY GLY A ? n 
A 1 116 SER 116 116 116 SER SER A ? n 
A 1 117 VAL 117 117 117 VAL VAL A ? n 
A 1 118 CYS 118 118 118 CYS CYS A ? n 
A 1 119 ARG 119 119 119 ARG ARG A ? n 
A 1 120 ILE 120 120 120 ILE ILE A ? n 
A 1 121 MET 121 121 121 MET MET A ? n 
A 1 122 GLY 122 122 122 GLY GLY A ? n 
A 1 123 TRP 123 123 123 TRP TRP A ? n 
A 1 124 GLY 124 124 124 GLY GLY A ? n 
A 1 125 THR 125 125 125 THR THR A ? n 
A 1 126 ILE 126 126 126 ILE ILE A ? n 
A 1 127 SER 127 127 127 SER SER A ? n 
A 1 128 PRO 128 128 128 PRO PRO A ? n 
A 1 129 THR 129 129 129 THR THR A ? n 
A 1 130 GLU 130 130 130 GLU GLU A ? n 
A 1 131 GLU 131 131 131 GLU GLU A ? n 
A 1 132 THR 132 132 132 THR THR A ? n 
A 1 133 LEU 133 133 133 LEU LEU A ? n 
A 1 134 PRO 134 134 134 PRO PRO A ? n 
A 1 135 ASP 135 135 135 ASP ASP A ? n 
A 1 136 VAL 136 136 136 VAL VAL A ? n 
A 1 137 PRO 137 137 137 PRO PRO A ? n 
A 1 138 TYR 138 138 138 TYR TYR A ? n 
A 1 139 CYS 139 139 139 CYS CYS A ? n 
A 1 140 ALA 140 140 140 ALA ALA A ? n 
A 1 141 ASN 141 141 141 ASN ASN A ? n 
A 1 142 ILE 142 142 142 ILE ILE A ? n 
A 1 143 ASN 143 143 143 ASN ASN A ? n 
A 1 144 LEU 144 144 144 LEU LEU A ? n 
A 1 145 LEU 145 145 145 LEU LEU A ? n 
A 1 146 ASP 146 146 146 ASP ASP A ? n 
A 1 147 ASP 147 147 147 ASP ASP A ? n 
A 1 148 ALA 148 148 148 ALA ALA A ? n 
A 1 149 VAL 149 149 149 VAL VAL A ? n 
A 1 150 CYS 150 150 150 CYS CYS A ? n 
A 1 151 GLU 151 151 151 GLU GLU A ? n 
A 1 152 PRO 152 152 152 PRO PRO A ? n 
A 1 153 PRO 153 153 153 PRO PRO A ? n 
A 1 154 TYR 154 154 154 TYR TYR A ? n 
A 1 155 PRO 155 155 155 PRO PRO A ? n 
A 1 156 GLU 156 156 156 GLU GLU A ? n 
A 1 157 PRO 157 157 157 PRO PRO A ? n 
A 1 158 ALA 158 158 158 ALA ALA A ? n 
A 1 159 THR 159 159 159 THR THR A ? n 
A 1 160 GLY 160 160 160 GLY GLY A ? n 
A 1 161 ARG 161 161 161 ARG ARG A ? n 
A 1 162 THR 162 162 162 THR THR A ? n 
A 1 163 LEU 163 163 163 LEU LEU A ? n 
A 1 164 CYS 164 164 164 CYS CYS A ? n 
A 1 165 ALA 165 165 165 ALA ALA A ? n 
A 1 166 GLY 166 166 166 GLY GLY A ? n 
A 1 167 ILE 167 167 167 ILE ILE A ? n 
A 1 168 PRO 168 168 168 PRO PRO A ? n 
A 1 169 GLU 169 169 169 GLU GLU A ? n 
A 1 170 GLY 170 170 170 GLY GLY A ? n 
A 1 171 GLY 171 171 171 GLY GLY A ? n 
A 1 172 LYS 172 172 172 LYS LYS A ? n 
A 1 173 ASP 173 173 173 ASP ASP A ? n 
A 1 174 THR 174 174 174 THR THR A ? n 
A 1 175 CYS 175 175 175 CYS CYS A ? n 
A 1 176 GLY 176 176 176 GLY GLY A ? n 
A 1 177 GLY 177 177 177 GLY GLY A ? n 
A 1 178 ASP 178 178 178 ASP ASP A ? n 
A 1 179 SER 179 179 179 SER SER A ? n 
A 1 180 GLY 180 180 180 GLY GLY A ? n 
A 1 181 GLY 181 181 181 GLY GLY A ? n 
A 1 182 PRO 182 182 182 PRO PRO A ? n 
A 1 183 LEU 183 183 183 LEU LEU A ? n 
A 1 184 ILE 184 184 184 ILE ILE A ? n 
A 1 185 CYS 185 185 185 CYS CYS A ? n 
A 1 186 ASN 186 186 186 ASN ASN A ? n 
A 1 187 GLY 187 187 187 GLY GLY A ? n 
A 1 188 GLN 188 188 188 GLN GLN A ? n 
A 1 189 PHE 189 189 189 PHE PHE A ? n 
A 1 190 GLN 190 190 190 GLN GLN A ? n 
A 1 191 GLY 191 191 191 GLY GLY A ? n 
A 1 192 ILE 192 192 192 ILE ILE A ? n 
A 1 193 VAL 193 193 193 VAL VAL A ? n 
A 1 194 PHE 194 194 194 PHE PHE A ? n 
A 1 195 PHE 195 195 195 PHE PHE A ? n 
A 1 196 GLY 196 196 196 GLY GLY A ? n 
A 1 197 ALA 197 197 197 ALA ALA A ? n 
A 1 198 HIS 198 198 198 HIS HIS A ? n 
A 1 199 PRO 199 199 199 PRO PRO A ? n 
A 1 200 CYS 200 200 200 CYS CYS A ? n 
A 1 201 GLY 201 201 201 GLY GLY A ? n 
A 1 202 GLN 202 202 202 GLN GLN A ? n 
A 1 203 ALA 203 203 203 ALA ALA A ? n 
A 1 204 LEU 204 204 204 LEU LEU A ? n 
A 1 205 LYS 205 205 205 LYS LYS A ? n 
A 1 206 PRO 206 206 206 PRO PRO A ? n 
A 1 207 GLY 207 207 207 GLY GLY A ? n 
A 1 208 VAL 208 208 208 VAL VAL A ? n 
A 1 209 TYR 209 209 209 TYR TYR A ? n 
A 1 210 THR 210 210 210 THR THR A ? n 
A 1 211 LYS 211 211 211 LYS LYS A ? n 
A 1 212 VAL 212 212 212 VAL VAL A ? n 
A 1 213 PHE 213 213 213 PHE PHE A ? n 
A 1 214 ASP 214 214 214 ASP ASP A ? n 
A 1 215 TYR 215 215 215 TYR TYR A ? n 
A 1 216 ASN 216 216 216 ASN ASN A ? n 
A 1 217 ASP 217 217 217 ASP ASP A ? n 
A 1 218 TRP 218 218 218 TRP TRP A ? n 
A 1 219 ILE 219 219 219 ILE ILE A ? n 
A 1 220 GLN 220 220 220 GLN GLN A ? n 
A 1 221 SER 221 221 221 SER SER A ? n 
A 1 222 ILE 222 222 222 ILE ILE A ? n 
A 1 223 ILE 223 223 223 ILE ILE A ? n 
A 1 224 ALA 224 224 224 ALA ALA A ? n 
A 1 225 GLY 225 225 225 GLY GLY A ? n 
A 1 226 ASN 226 226 226 ASN ASN A ? n 
# 
loop_
_atom_site.group_PDB 
_atom_site.id 
_atom_site.type_symbol 
_atom_site.label_atom_id 
_atom_site.label_alt_id 
_atom_site.label_comp_id 
_atom_site.label_asym_id 
_atom_site.label_entity_id 
_atom_site.label_seq_id 
_atom_site.pdbx_PDB_ins_code 
_atom_site.Cartn_x 
_atom_site.Cartn_y 
_atom_site.Cartn_z 
_atom_site.occupancy 
_atom_site.B_iso_or_equiv 
_atom_site.pdbx_formal_charge 
_atom_site.auth_seq_id 
_atom_site.auth_comp_id 
_atom_site.auth_asym_id 
_atom_site.auth_atom_id 
_atom_site.pdbx_PDB_model_num 
ATOM 1    N N   ? LEU A 1   1 ?   8.814   2.402  -5.717 1.000 68.980 ? 1   LEU A N   1 
ATOM 2    C CA  ? LEU A 1   1 ?   8.715   2.116  -7.144 1.000 68.980 ? 1   LEU A CA  1 
ATOM 3    C C   ? LEU A 1   1 ?   8.764   0.614  -7.402 1.000 68.980 ? 1   LEU A C   1 
ATOM 4    C CB  ? LEU A 1   1 ?   9.842   2.813  -7.911 1.000 68.980 ? 1   LEU A CB  1 
ATOM 5    O O   ? LEU A 1   1 ?   9.446  -0.122  -6.685 1.000 68.980 ? 1   LEU A O   1 
ATOM 6    C CG  ? LEU A 1   1 ?   9.753   4.337  -8.010 1.000 68.980 ? 1   LEU A CG  1 
ATOM 7    C CD1 ? LEU A 1   1 ?  11.142   4.939  -8.191 1.000 68.980 ? 1   LEU A CD1 1 
ATOM 8    C CD2 ? LEU A 1   1 ?   8.834   4.745  -9.157 1.000 68.980 ? 1   LEU A CD2 1 
ATOM 9    N N   ? VAL A 1   2 ?   7.908   0.193  -8.041 1.000 89.300 ? 2   VAL A N   1 
ATOM 10   C CA  ? VAL A 1   2 ?   7.859  -1.223  -8.388 1.000 89.300 ? 2   VAL A CA  1 
ATOM 11   C C   ? VAL A 1   2 ?   9.005  -1.562  -9.339 1.000 89.300 ? 2   VAL A C   1 
ATOM 12   C CB  ? VAL A 1   2 ?   6.505  -1.605  -9.028 1.000 89.300 ? 2   VAL A CB  1 
ATOM 13   O O   ? VAL A 1   2 ?   9.006  -1.138 -10.497 1.000 89.300 ? 2   VAL A O   1 
ATOM 14   C CG1 ? VAL A 1   2 ?   6.494  -3.079  -9.429 1.000 89.300 ? 2   VAL A CG1 1 
ATOM 15   C CG2 ? VAL A 1   2 ?   5.357  -1.300  -8.068 1.000 89.300 ? 2   VAL A CG2 1 
ATOM 16   N N   ? ILE A 1   3 ?  10.118  -2.097  -8.773 1.000 92.060 ? 3   ILE A N   1 
ATOM 17   C CA  ? ILE A 1   3 ?  11.283  -2.528  -9.538 1.000 92.060 ? 3   ILE A CA  1 
ATOM 18   C C   ? ILE A 1   3 ?  10.894  -3.677 -10.466 1.000 92.060 ? 3   ILE A C   1 
ATOM 19   C CB  ? ILE A 1   3 ?  12.441  -2.958  -8.610 1.000 92.060 ? 3   ILE A CB  1 
ATOM 20   O O   ? ILE A 1   3 ?  10.192  -4.604 -10.057 1.000 92.060 ? 3   ILE A O   1 
ATOM 21   C CG1 ? ILE A 1   3 ?  12.881  -1.784  -7.728 1.000 92.060 ? 3   ILE A CG1 1 
ATOM 22   C CG2 ? ILE A 1   3 ?  13.617  -3.499  -9.428 1.000 92.060 ? 3   ILE A CG2 1 
ATOM 23   C CD1 ? ILE A 1   3 ?  13.935  -2.149  -6.691 1.000 92.060 ? 3   ILE A CD1 1 
ATOM 24   N N   ? GLY A 1   4 ?  11.406  -3.535 -11.700 1.000 91.940 ? 4   GLY A N   1 
ATOM 25   C CA  ? GLY A 1   4 ?  11.187  -4.633 -12.628 1.000 91.940 ? 4   GLY A CA  1 
ATOM 26   C C   ? GLY A 1   4 ?   9.793  -4.640 -13.227 1.000 91.940 ? 4   GLY A C   1 
ATOM 27   O O   ? GLY A 1   4 ?   9.392  -5.614 -13.867 1.000 91.940 ? 4   GLY A O   1 
ATOM 28   N N   ? GLY A 1   5 ?   8.939  -3.469 -12.923 1.000 93.600 ? 5   GLY A N   1 
ATOM 29   C CA  ? GLY A 1   5 ?   7.608  -3.308 -13.487 1.000 93.600 ? 5   GLY A CA  1 
ATOM 30   C C   ? GLY A 1   5 ?   7.571  -2.351 -14.663 1.000 93.600 ? 5   GLY A C   1 
ATOM 31   O O   ? GLY A 1   5 ?   8.617  -1.956 -15.182 1.000 93.600 ? 5   GLY A O   1 
ATOM 32   N N   ? ASP A 1   6 ?   6.379  -2.034 -15.113 1.000 94.720 ? 6   ASP A N   1 
ATOM 33   C CA  ? ASP A 1   6 ?   6.099  -1.087 -16.188 1.000 94.720 ? 6   ASP A CA  1 
ATOM 34   C C   ? ASP A 1   6 ?   4.964  -0.140 -15.803 1.000 94.720 ? 6   ASP A C   1 
ATOM 35   C CB  ? ASP A 1   6 ?   5.750  -1.828 -17.480 1.000 94.720 ? 6   ASP A CB  1 
ATOM 36   O O   ? ASP A 1   6 ?   4.272  -0.364 -14.808 1.000 94.720 ? 6   ASP A O   1 
ATOM 37   C CG  ? ASP A 1   6 ?   6.820  -2.820 -17.902 1.000 94.720 ? 6   ASP A CG  1 
ATOM 38   O OD1 ? ASP A 1   6 ?   8.004  -2.433 -18.003 1.000 94.720 ? 6   ASP A OD1 1 
ATOM 39   O OD2 ? ASP A 1   6 ?   6.475  -3.998 -18.138 1.000 94.720 ? 6   ASP A OD2 1 
ATOM 40   N N   ? GLU A 1   7 ?   4.933   0.958 -16.589 1.000 95.050 ? 7   GLU A N   1 
ATOM 41   C CA  ? GLU A 1   7 ?   3.821   1.878 -16.367 1.000 95.050 ? 7   GLU A CA  1 
ATOM 42   C C   ? GLU A 1   7 ?   2.486   1.140 -16.364 1.000 95.050 ? 7   GLU A C   1 
ATOM 43   C CB  ? GLU A 1   7 ?   3.812   2.977 -17.433 1.000 95.050 ? 7   GLU A CB  1 
ATOM 44   O O   ? GLU A 1   7 ?   2.229   0.307 -17.235 1.000 95.050 ? 7   GLU A O   1 
ATOM 45   C CG  ? GLU A 1   7 ?   4.964   3.963 -17.310 1.000 95.050 ? 7   GLU A CG  1 
ATOM 46   C CD  ? GLU A 1   7 ?   4.881   5.111 -18.304 1.000 95.050 ? 7   GLU A CD  1 
ATOM 47   O OE1 ? GLU A 1   7 ?   5.807   5.952 -18.338 1.000 95.050 ? 7   GLU A OE1 1 
ATOM 48   O OE2 ? GLU A 1   7 ?   3.881   5.169 -19.054 1.000 95.050 ? 7   GLU A OE2 1 
ATOM 49   N N   ? CYS A 1   8 ?   1.744   1.419 -15.253 1.000 94.170 ? 8   CYS A N   1 
ATOM 50   C CA  ? CYS A 1   8 ?   0.411   0.833 -15.168 1.000 94.170 ? 8   CYS A CA  1 
ATOM 51   C C   ? CYS A 1   8 ?  -0.494   1.376 -16.268 1.000 94.170 ? 8   CYS A C   1 
ATOM 52   C CB  ? CYS A 1   8 ?  -0.211   1.113 -13.800 1.000 94.170 ? 8   CYS A CB  1 
ATOM 53   O O   ? CYS A 1   8 ?  -0.373   2.537 -16.661 1.000 94.170 ? 8   CYS A O   1 
ATOM 54   S SG  ? CYS A 1   8 ?   0.689   0.364 -12.425 1.000 94.170 ? 8   CYS A SG  1 
ATOM 55   N N   ? ASN A 1   9 ?  -1.386   0.509 -16.722 1.000 91.320 ? 9   ASN A N   1 
ATOM 56   C CA  ? ASN A 1   9 ?  -2.462   0.986 -17.584 1.000 91.320 ? 9   ASN A CA  1 
ATOM 57   C C   ? ASN A 1   9 ?  -3.354   1.992 -16.863 1.000 91.320 ? 9   ASN A C   1 
ATOM 58   C CB  ? ASN A 1   9 ?  -3.297  -0.189 -18.100 1.000 91.320 ? 9   ASN A CB  1 
ATOM 59   O O   ? ASN A 1   9 ?  -3.693   1.802 -15.693 1.000 91.320 ? 9   ASN A O   1 
ATOM 60   C CG  ? ASN A 1   9 ?  -4.322   0.233 -19.134 1.000 91.320 ? 9   ASN A CG  1 
ATOM 61   N ND2 ? ASN A 1   9 ?  -4.166  -0.256 -20.358 1.000 91.320 ? 9   ASN A ND2 1 
ATOM 62   O OD1 ? ASN A 1   9 ?  -5.247   0.994 -18.835 1.000 91.320 ? 9   ASN A OD1 1 
ATOM 63   N N   ? ILE A 1  10 ?  -3.816   3.075 -17.507 1.000 88.520 ? 10  ILE A N   1 
ATOM 64   C CA  ? ILE A 1  10 ?  -4.564   4.184 -16.926 1.000 88.520 ? 10  ILE A CA  1 
ATOM 65   C C   ? ILE A 1  10 ?  -5.854   3.663 -16.296 1.000 88.520 ? 10  ILE A C   1 
ATOM 66   C CB  ? ILE A 1  10 ?  -4.883   5.266 -17.982 1.000 88.520 ? 10  ILE A CB  1 
ATOM 67   O O   ? ILE A 1  10 ?  -6.332   4.211 -15.300 1.000 88.520 ? 10  ILE A O   1 
ATOM 68   C CG1 ? ILE A 1  10 ?  -5.426   6.530 -17.305 1.000 88.520 ? 10  ILE A CG1 1 
ATOM 69   C CG2 ? ILE A 1  10 ?  -5.874   4.732 -19.020 1.000 88.520 ? 10  ILE A CG2 1 
ATOM 70   C CD1 ? ILE A 1  10 ?  -5.477   7.748 -18.217 1.000 88.520 ? 10  ILE A CD1 1 
ATOM 71   N N   ? ASN A 1  11 ?  -6.339   2.521 -16.607 1.000 85.870 ? 11  ASN A N   1 
ATOM 72   C CA  ? ASN A 1  11 ?  -7.608   2.023 -16.087 1.000 85.870 ? 11  ASN A CA  1 
ATOM 73   C C   ? ASN A 1  11 ?  -7.402   0.840 -15.146 1.000 85.870 ? 11  ASN A C   1 
ATOM 74   C CB  ? ASN A 1  11 ?  -8.542   1.632 -17.235 1.000 85.870 ? 11  ASN A CB  1 
ATOM 75   O O   ? ASN A 1  11 ?  -8.366   0.301 -14.599 1.000 85.870 ? 11  ASN A O   1 
ATOM 76   C CG  ? ASN A 1  11 ?  -8.960   2.820 -18.078 1.000 85.870 ? 11  ASN A CG  1 
ATOM 77   N ND2 ? ASN A 1  11 ?  -9.043   2.618 -19.388 1.000 85.870 ? 11  ASN A ND2 1 
ATOM 78   O OD1 ? ASN A 1  11 ?  -9.205   3.912 -17.557 1.000 85.870 ? 11  ASN A OD1 1 
ATOM 79   N N   ? GLU A 1  12 ?  -6.264   0.374 -14.934 1.000 86.370 ? 12  GLU A N   1 
ATOM 80   C CA  ? GLU A 1  12 ?  -5.937  -0.836 -14.187 1.000 86.370 ? 12  GLU A CA  1 
ATOM 81   C C   ? GLU A 1  12 ?  -5.712  -0.529 -12.709 1.000 86.370 ? 12  GLU A C   1 
ATOM 82   C CB  ? GLU A 1  12 ?  -4.698  -1.515 -14.778 1.000 86.370 ? 12  GLU A CB  1 
ATOM 83   O O   ? GLU A 1  12 ?  -5.749  -1.431 -11.870 1.000 86.370 ? 12  GLU A O   1 
ATOM 84   C CG  ? GLU A 1  12 ?  -4.335  -2.828 -14.101 1.000 86.370 ? 12  GLU A CG  1 
ATOM 85   C CD  ? GLU A 1  12 ?  -3.042  -3.435 -14.623 1.000 86.370 ? 12  GLU A CD  1 
ATOM 86   O OE1 ? GLU A 1  12 ?  -2.590  -4.465 -14.073 1.000 86.370 ? 12  GLU A OE1 1 
ATOM 87   O OE2 ? GLU A 1  12 ?  -2.477  -2.875 -15.588 1.000 86.370 ? 12  GLU A OE2 1 
ATOM 88   N N   ? HIS A 1  13 ?  -5.749   0.770 -12.106 1.000 90.420 ? 13  HIS A N   1 
ATOM 89   C CA  ? HIS A 1  13 ?  -5.439   1.135 -10.728 1.000 90.420 ? 13  HIS A CA  1 
ATOM 90   C C   ? HIS A 1  13 ?  -6.517   2.040 -10.142 1.000 90.420 ? 13  HIS A C   1 
ATOM 91   C CB  ? HIS A 1  13 ?  -4.076   1.824 -10.650 1.000 90.420 ? 13  HIS A CB  1 
ATOM 92   O O   ? HIS A 1  13 ?  -6.210   2.993  -9.422 1.000 90.420 ? 13  HIS A O   1 
ATOM 93   C CG  ? HIS A 1  13 ?  -3.952   3.013 -11.549 1.000 90.420 ? 13  HIS A CG  1 
ATOM 94   C CD2 ? HIS A 1  13 ?  -3.059   3.302 -12.525 1.000 90.420 ? 13  HIS A CD2 1 
ATOM 95   N ND1 ? HIS A 1  13 ?  -4.820   4.082 -11.491 1.000 90.420 ? 13  HIS A ND1 1 
ATOM 96   C CE1 ? HIS A 1  13 ?  -4.465   4.979 -12.396 1.000 90.420 ? 13  HIS A CE1 1 
ATOM 97   N NE2 ? HIS A 1  13 ?  -3.400   4.529 -13.037 1.000 90.420 ? 13  HIS A NE2 1 
ATOM 98   N N   ? ARG A 1  14 ?  -7.619   1.756 -10.354 1.000 95.130 ? 14  ARG A N   1 
ATOM 99   C CA  ? ARG A 1  14 ?  -8.761   2.599 -10.019 1.000 95.130 ? 14  ARG A CA  1 
ATOM 100  C C   ? ARG A 1  14 ?  -8.945   2.699  -8.509 1.000 95.130 ? 14  ARG A C   1 
ATOM 101  C CB  ? ARG A 1  14 ? -10.038   2.058 -10.667 1.000 95.130 ? 14  ARG A CB  1 
ATOM 102  O O   ? ARG A 1  14 ?  -9.628   3.601  -8.019 1.000 95.130 ? 14  ARG A O   1 
ATOM 103  C CG  ? ARG A 1  14 ? -10.013   2.080 -12.188 1.000 95.130 ? 14  ARG A CG  1 
ATOM 104  C CD  ? ARG A 1  14 ? -11.206   1.344 -12.781 1.000 95.130 ? 14  ARG A CD  1 
ATOM 105  N NE  ? ARG A 1  14 ? -12.467   1.992 -12.434 1.000 95.130 ? 14  ARG A NE  1 
ATOM 106  N NH1 ? ARG A 1  14 ? -13.800   0.245 -13.146 1.000 95.130 ? 14  ARG A NH1 1 
ATOM 107  N NH2 ? ARG A 1  14 ? -14.753   2.133 -12.263 1.000 95.130 ? 14  ARG A NH2 1 
ATOM 108  C CZ  ? ARG A 1  14 ? -13.671   1.455 -12.615 1.000 95.130 ? 14  ARG A CZ  1 
ATOM 109  N N   ? SER A 1  15 ?  -8.335   1.788  -7.751 1.000 96.450 ? 15  SER A N   1 
ATOM 110  C CA  ? SER A 1  15 ?  -8.441   1.790  -6.295 1.000 96.450 ? 15  SER A CA  1 
ATOM 111  C C   ? SER A 1  15 ?  -7.185   2.367  -5.651 1.000 96.450 ? 15  SER A C   1 
ATOM 112  C CB  ? SER A 1  15 ?  -8.687   0.374  -5.774 1.000 96.450 ? 15  SER A CB  1 
ATOM 113  O O   ? SER A 1  15 ?  -7.145   2.577  -4.436 1.000 96.450 ? 15  SER A O   1 
ATOM 114  O OG  ? SER A 1  15 ?  -7.623  -0.489  -6.140 1.000 96.450 ? 15  SER A OG  1 
ATOM 115  N N   ? LEU A 1  16 ?  -6.135   2.578  -6.466 1.000 96.980 ? 16  LEU A N   1 
ATOM 116  C CA  ? LEU A 1  16 ?  -4.861   3.086  -5.968 1.000 96.980 ? 16  LEU A CA  1 
ATOM 117  C C   ? LEU A 1  16 ?  -4.979   4.553  -5.571 1.000 96.980 ? 16  LEU A C   1 
ATOM 118  C CB  ? LEU A 1  16 ?  -3.767   2.917  -7.025 1.000 96.980 ? 16  LEU A CB  1 
ATOM 119  O O   ? LEU A 1  16 ?  -5.475   5.373  -6.348 1.000 96.980 ? 16  LEU A O   1 
ATOM 120  C CG  ? LEU A 1  16 ?  -2.353   3.326  -6.609 1.000 96.980 ? 16  LEU A CG  1 
ATOM 121  C CD1 ? LEU A 1  16 ?  -1.865   2.451  -5.459 1.000 96.980 ? 16  LEU A CD1 1 
ATOM 122  C CD2 ? LEU A 1  16 ?  -1.399   3.239  -7.795 1.000 96.980 ? 16  LEU A CD2 1 
ATOM 123  N N   ? VAL A 1  17 ?  -4.495   4.897  -4.408 1.000 97.030 ? 17  VAL A N   1 
ATOM 124  C CA  ? VAL A 1  17 ?  -4.581   6.236  -3.835 1.000 97.030 ? 17  VAL A CA  1 
ATOM 125  C C   ? VAL A 1  17 ?  -3.179   6.815  -3.662 1.000 97.030 ? 17  VAL A C   1 
ATOM 126  C CB  ? VAL A 1  17 ?  -5.326   6.228  -2.481 1.000 97.030 ? 17  VAL A CB  1 
ATOM 127  O O   ? VAL A 1  17 ?  -2.273   6.130  -3.181 1.000 97.030 ? 17  VAL A O   1 
ATOM 128  C CG1 ? VAL A 1  17 ?  -5.267   7.606  -1.825 1.000 97.030 ? 17  VAL A CG1 1 
ATOM 129  C CG2 ? VAL A 1  17 ?  -6.775   5.785  -2.673 1.000 97.030 ? 17  VAL A CG2 1 
ATOM 130  N N   ? ALA A 1  18 ?  -3.021   8.097  -4.118 1.000 96.230 ? 18  ALA A N   1 
ATOM 131  C CA  ? ALA A 1  18 ?  -1.791   8.841  -3.858 1.000 96.230 ? 18  ALA A CA  1 
ATOM 132  C C   ? ALA A 1  18 ?  -1.944   9.742  -2.635 1.000 96.230 ? 18  ALA A C   1 
ATOM 133  C CB  ? ALA A 1  18 ?  -1.401   9.669  -5.080 1.000 96.230 ? 18  ALA A CB  1 
ATOM 134  O O   ? ALA A 1  18 ?  -2.886  10.534  -2.554 1.000 96.230 ? 18  ALA A O   1 
ATOM 135  N N   ? ILE A 1  19 ?  -1.020   9.614  -1.716 1.000 96.380 ? 19  ILE A N   1 
ATOM 136  C CA  ? ILE A 1  19 ?  -1.103  10.375  -0.475 1.000 96.380 ? 19  ILE A CA  1 
ATOM 137  C C   ? ILE A 1  19 ?   0.043  11.382  -0.409 1.000 96.380 ? 19  ILE A C   1 
ATOM 138  C CB  ? ILE A 1  19 ?  -1.072   9.447   0.760 1.000 96.380 ? 19  ILE A CB  1 
ATOM 139  O O   ? ILE A 1  19 ?   1.214  11.007  -0.508 1.000 96.380 ? 19  ILE A O   1 
ATOM 140  C CG1 ? ILE A 1  19 ?  -2.182   8.394   0.665 1.000 96.380 ? 19  ILE A CG1 1 
ATOM 141  C CG2 ? ILE A 1  19 ?  -1.198  10.261   2.051 1.000 96.380 ? 19  ILE A CG2 1 
ATOM 142  C CD1 ? ILE A 1  19 ?  -2.149   7.357   1.779 1.000 96.380 ? 19  ILE A CD1 1 
ATOM 143  N N   ? PHE A 1  20 ?  -0.347  12.637  -0.231 1.000 95.560 ? 20  PHE A N   1 
ATOM 144  C CA  ? PHE A 1  20 ?   0.591  13.754  -0.221 1.000 95.560 ? 20  PHE A CA  1 
ATOM 145  C C   ? PHE A 1  20 ?   0.561  14.473   1.122 1.000 95.560 ? 20  PHE A C   1 
ATOM 146  C CB  ? PHE A 1  20 ?   0.271  14.737  -1.351 1.000 95.560 ? 20  PHE A CB  1 
ATOM 147  O O   ? PHE A 1  20 ?  -0.449  14.439   1.828 1.000 95.560 ? 20  PHE A O   1 
ATOM 148  C CG  ? PHE A 1  20 ?   0.626  14.224  -2.720 1.000 95.560 ? 20  PHE A CG  1 
ATOM 149  C CD1 ? PHE A 1  20 ?   1.779  14.656  -3.363 1.000 95.560 ? 20  PHE A CD1 1 
ATOM 150  C CD2 ? PHE A 1  20 ?  -0.196  13.309  -3.366 1.000 95.560 ? 20  PHE A CD2 1 
ATOM 151  C CE1 ? PHE A 1  20 ?   2.110  14.182  -4.631 1.000 95.560 ? 20  PHE A CE1 1 
ATOM 152  C CE2 ? PHE A 1  20 ?   0.127  12.831  -4.633 1.000 95.560 ? 20  PHE A CE2 1 
ATOM 153  C CZ  ? PHE A 1  20 ?   1.280  13.270  -5.264 1.000 95.560 ? 20  PHE A CZ  1 
ATOM 154  N N   ? ASN A 1  21 ?   1.664  15.079   1.462 1.000 94.030 ? 21  ASN A N   1 
ATOM 155  C CA  ? ASN A 1  21 ?   1.723  16.109   2.493 1.000 94.030 ? 21  ASN A CA  1 
ATOM 156  C C   ? ASN A 1  21 ?   2.404  17.376   1.982 1.000 94.030 ? 21  ASN A C   1 
ATOM 157  C CB  ? ASN A 1  21 ?   2.442  15.584   3.737 1.000 94.030 ? 21  ASN A CB  1 
ATOM 158  O O   ? ASN A 1  21 ?   2.542  17.567   0.773 1.000 94.030 ? 21  ASN A O   1 
ATOM 159  C CG  ? ASN A 1  21 ?   3.920  15.344   3.499 1.000 94.030 ? 21  ASN A CG  1 
ATOM 160  N ND2 ? ASN A 1  21 ?   4.603  14.808   4.503 1.000 94.030 ? 21  ASN A ND2 1 
ATOM 161  O OD1 ? ASN A 1  21 ?   4.444  15.639   2.421 1.000 94.030 ? 21  ASN A OD1 1 
ATOM 162  N N   ? SER A 1  22 ?   2.818  18.296   2.890 1.000 91.870 ? 22  SER A N   1 
ATOM 163  C CA  ? SER A 1  22 ?   3.376  19.589   2.509 1.000 91.870 ? 22  SER A CA  1 
ATOM 164  C C   ? SER A 1  22 ?   4.710  19.425   1.789 1.000 91.870 ? 22  SER A C   1 
ATOM 165  C CB  ? SER A 1  22 ?   3.557  20.479   3.740 1.000 91.870 ? 22  SER A CB  1 
ATOM 166  O O   ? SER A 1  22 ?   5.150  20.326   1.072 1.000 91.870 ? 22  SER A O   1 
ATOM 167  O OG  ? SER A 1  22 ?   4.402  19.855   4.692 1.000 91.870 ? 22  SER A OG  1 
ATOM 168  N N   ? THR A 1  23 ?   5.300  18.188   1.909 1.000 90.860 ? 23  THR A N   1 
ATOM 169  C CA  ? THR A 1  23 ?   6.627  17.933   1.360 1.000 90.860 ? 23  THR A CA  1 
ATOM 170  C C   ? THR A 1  23 ?   6.531  17.140   0.060 1.000 90.860 ? 23  THR A C   1 
ATOM 171  C CB  ? THR A 1  23 ?   7.511  17.171   2.366 1.000 90.860 ? 23  THR A CB  1 
ATOM 172  O O   ? THR A 1  23 ?   7.528  16.974  -0.647 1.000 90.860 ? 23  THR A O   1 
ATOM 173  C CG2 ? THR A 1  23 ?   7.645  17.942   3.675 1.000 90.860 ? 23  THR A CG2 1 
ATOM 174  O OG1 ? THR A 1  23 ?   6.924  15.892   2.635 1.000 90.860 ? 23  THR A OG1 1 
ATOM 175  N N   ? GLY A 1  24 ?   5.352  16.797  -0.292 1.000 91.840 ? 24  GLY A N   1 
ATOM 176  C CA  ? GLY A 1  24 ?   5.132  16.065  -1.530 1.000 91.840 ? 24  GLY A CA  1 
ATOM 177  C C   ? GLY A 1  24 ?   4.648  14.645  -1.306 1.000 91.840 ? 24  GLY A C   1 
ATOM 178  O O   ? GLY A 1  24 ?   4.205  14.301  -0.208 1.000 91.840 ? 24  GLY A O   1 
ATOM 179  N N   ? PHE A 1  25 ?   4.650  13.836  -2.406 1.000 93.100 ? 25  PHE A N   1 
ATOM 180  C CA  ? PHE A 1  25 ?   4.210  12.446  -2.381 1.000 93.100 ? 25  PHE A CA  1 
ATOM 181  C C   ? PHE A 1  25 ?   5.032  11.636  -1.386 1.000 93.100 ? 25  PHE A C   1 
ATOM 182  C CB  ? PHE A 1  25 ?   4.312  11.824  -3.777 1.000 93.100 ? 25  PHE A CB  1 
ATOM 183  O O   ? PHE A 1  25 ?   6.262  11.719  -1.377 1.000 93.100 ? 25  PHE A O   1 
ATOM 184  C CG  ? PHE A 1  25 ?   4.063  10.340  -3.800 1.000 93.100 ? 25  PHE A CG  1 
ATOM 185  C CD1 ? PHE A 1  25 ?   5.123   9.442  -3.758 1.000 93.100 ? 25  PHE A CD1 1 
ATOM 186  C CD2 ? PHE A 1  25 ?   2.768   9.842  -3.863 1.000 93.100 ? 25  PHE A CD2 1 
ATOM 187  C CE1 ? PHE A 1  25 ?   4.896   8.068  -3.778 1.000 93.100 ? 25  PHE A CE1 1 
ATOM 188  C CE2 ? PHE A 1  25 ?   2.533   8.470  -3.884 1.000 93.100 ? 25  PHE A CE2 1 
ATOM 189  C CZ  ? PHE A 1  25 ?   3.598   7.585  -3.842 1.000 93.100 ? 25  PHE A CZ  1 
ATOM 190  N N   ? PHE A 1  26 ?   4.391  10.734  -0.570 1.000 92.420 ? 26  PHE A N   1 
ATOM 191  C CA  ? PHE A 1  26 ?   5.219   9.982   0.365 1.000 92.420 ? 26  PHE A CA  1 
ATOM 192  C C   ? PHE A 1  26 ?   4.669   8.576   0.568 1.000 92.420 ? 26  PHE A C   1 
ATOM 193  C CB  ? PHE A 1  26 ?   5.308  10.710   1.711 1.000 92.420 ? 26  PHE A CB  1 
ATOM 194  O O   ? PHE A 1  26 ?   5.385   7.683   1.025 1.000 92.420 ? 26  PHE A O   1 
ATOM 195  C CG  ? PHE A 1  26 ?   4.009  10.744   2.469 1.000 92.420 ? 26  PHE A CG  1 
ATOM 196  C CD1 ? PHE A 1  26 ?   3.106  11.783   2.281 1.000 92.420 ? 26  PHE A CD1 1 
ATOM 197  C CD2 ? PHE A 1  26 ?   3.691   9.737   3.371 1.000 92.420 ? 26  PHE A CD2 1 
ATOM 198  C CE1 ? PHE A 1  26 ?   1.902  11.818   2.982 1.000 92.420 ? 26  PHE A CE1 1 
ATOM 199  C CE2 ? PHE A 1  26 ?   2.490   9.765   4.075 1.000 92.420 ? 26  PHE A CE2 1 
ATOM 200  C CZ  ? PHE A 1  26 ?   1.598  10.806   3.879 1.000 92.420 ? 26  PHE A CZ  1 
ATOM 201  N N   ? CYS A 1  27 ?   3.405   8.298   0.269 1.000 95.310 ? 27  CYS A N   1 
ATOM 202  C CA  ? CYS A 1  27 ?   2.834   6.964   0.419 1.000 95.310 ? 27  CYS A CA  1 
ATOM 203  C C   ? CYS A 1  27 ?   1.682   6.751  -0.556 1.000 95.310 ? 27  CYS A C   1 
ATOM 204  C CB  ? CYS A 1  27 ?   2.347   6.748   1.852 1.000 95.310 ? 27  CYS A CB  1 
ATOM 205  O O   ? CYS A 1  27 ?   1.256   7.687  -1.235 1.000 95.310 ? 27  CYS A O   1 
ATOM 206  S SG  ? CYS A 1  27 ?   3.623   6.123   2.967 1.000 95.310 ? 27  CYS A SG  1 
ATOM 207  N N   ? SER A 1  28 ?   1.312   5.501  -0.544 1.000 95.720 ? 28  SER A N   1 
ATOM 208  C CA  ? SER A 1  28 ?   0.120   5.101  -1.285 1.000 95.720 ? 28  SER A CA  1 
ATOM 209  C C   ? SER A 1  28 ?  -0.954   4.554  -0.350 1.000 95.720 ? 28  SER A C   1 
ATOM 210  C CB  ? SER A 1  28 ?   0.471   4.051  -2.340 1.000 95.720 ? 28  SER A CB  1 
ATOM 211  O O   ? SER A 1  28 ?  -0.722   4.407   0.852 1.000 95.720 ? 28  SER A O   1 
ATOM 212  O OG  ? SER A 1  28 ?   1.453   4.546  -3.234 1.000 95.720 ? 28  SER A OG  1 
ATOM 213  N N   ? GLY A 1  29 ?  -2.175   4.325  -0.893 1.000 96.980 ? 29  GLY A N   1 
ATOM 214  C CA  ? GLY A 1  29 ?  -3.308   3.711  -0.218 1.000 96.980 ? 29  GLY A CA  1 
ATOM 215  C C   ? GLY A 1  29 ?  -4.233   2.966  -1.162 1.000 96.980 ? 29  GLY A C   1 
ATOM 216  O O   ? GLY A 1  29 ?  -4.000   2.935  -2.372 1.000 96.980 ? 29  GLY A O   1 
ATOM 217  N N   ? THR A 1  30 ?  -5.209   2.354  -0.507 1.000 97.900 ? 30  THR A N   1 
ATOM 218  C CA  ? THR A 1  30 ?  -6.190   1.607  -1.288 1.000 97.900 ? 30  THR A CA  1 
ATOM 219  C C   ? THR A 1  30 ?  -7.610   1.989  -0.880 1.000 97.900 ? 30  THR A C   1 
ATOM 220  C CB  ? THR A 1  30 ?  -5.996   0.088  -1.122 1.000 97.900 ? 30  THR A CB  1 
ATOM 221  O O   ? THR A 1  30 ?  -7.966   1.908   0.297 1.000 97.900 ? 30  THR A O   1 
ATOM 222  C CG2 ? THR A 1  30 ?  -6.975  -0.689  -1.995 1.000 97.900 ? 30  THR A CG2 1 
ATOM 223  O OG1 ? THR A 1  30 ?  -4.658  -0.261  -1.496 1.000 97.900 ? 30  THR A OG1 1 
ATOM 224  N N   ? LEU A 1  31 ?  -8.385   2.446  -1.882 1.000 98.180 ? 31  LEU A N   1 
ATOM 225  C CA  ? LEU A 1  31 ?  -9.800   2.723  -1.666 1.000 98.180 ? 31  LEU A CA  1 
ATOM 226  C C   ? LEU A 1  31 ? -10.595   1.428  -1.538 1.000 98.180 ? 31  LEU A C   1 
ATOM 227  C CB  ? LEU A 1  31 ? -10.362   3.570  -2.811 1.000 98.180 ? 31  LEU A CB  1 
ATOM 228  O O   ? LEU A 1  31 ? -10.585   0.596  -2.448 1.000 98.180 ? 31  LEU A O   1 
ATOM 229  C CG  ? LEU A 1  31 ? -11.835   3.967  -2.701 1.000 98.180 ? 31  LEU A CG  1 
ATOM 230  C CD1 ? LEU A 1  31 ? -12.035   4.949  -1.551 1.000 98.180 ? 31  LEU A CD1 1 
ATOM 231  C CD2 ? LEU A 1  31 ? -12.327   4.567  -4.014 1.000 98.180 ? 31  LEU A CD2 1 
ATOM 232  N N   ? ILE A 1  32 ? -11.347   1.229  -0.353 1.000 97.160 ? 32  ILE A N   1 
ATOM 233  C CA  ? ILE A 1  32 ? -11.991  -0.056  -0.103 1.000 97.160 ? 32  ILE A CA  1 
ATOM 234  C C   ? ILE A 1  32 ? -13.505   0.130  -0.034 1.000 97.160 ? 32  ILE A C   1 
ATOM 235  C CB  ? ILE A 1  32 ? -11.471  -0.705   1.199 1.000 97.160 ? 32  ILE A CB  1 
ATOM 236  O O   ? ILE A 1  32 ? -14.259  -0.845  -0.082 1.000 97.160 ? 32  ILE A O   1 
ATOM 237  C CG1 ? ILE A 1  32 ? -11.601   0.273   2.372 1.000 97.160 ? 32  ILE A CG1 1 
ATOM 238  C CG2 ? ILE A 1  32 ? -10.021  -1.169   1.030 1.000 97.160 ? 32  ILE A CG2 1 
ATOM 239  C CD1 ? ILE A 1  32 ? -11.351  -0.358   3.735 1.000 97.160 ? 32  ILE A CD1 1 
ATOM 240  N N   ? ASN A 1  33 ? -14.027   1.401  -0.117 1.000 96.470 ? 33  ASN A N   1 
ATOM 241  C CA  ? ASN A 1  33 ? -15.376   1.889  -0.386 1.000 96.470 ? 33  ASN A CA  1 
ATOM 242  C C   ? ASN A 1  33 ? -15.389   3.396  -0.625 1.000 96.470 ? 33  ASN A C   1 
ATOM 243  C CB  ? ASN A 1  33 ? -16.317   1.525   0.764 1.000 96.470 ? 33  ASN A CB  1 
ATOM 244  O O   ? ASN A 1  33 ? -14.340   4.003  -0.849 1.000 96.470 ? 33  ASN A O   1 
ATOM 245  C CG  ? ASN A 1  33 ? -15.985   2.262   2.046 1.000 96.470 ? 33  ASN A CG  1 
ATOM 246  N ND2 ? ASN A 1  33 ? -16.414   1.710   3.175 1.000 96.470 ? 33  ASN A ND2 1 
ATOM 247  O OD1 ? ASN A 1  33 ? -15.348   3.318   2.023 1.000 96.470 ? 33  ASN A OD1 1 
ATOM 248  N N   ? GLN A 1  34 ? -16.637   4.029  -0.657 1.000 97.140 ? 34  GLN A N   1 
ATOM 249  C CA  ? GLN A 1  34 ? -16.726   5.426  -1.069 1.000 97.140 ? 34  GLN A CA  1 
ATOM 250  C C   ? GLN A 1  34 ? -16.155   6.352   0.000 1.000 97.140 ? 34  GLN A C   1 
ATOM 251  C CB  ? GLN A 1  34 ? -18.176   5.805  -1.373 1.000 97.140 ? 34  GLN A CB  1 
ATOM 252  O O   ? GLN A 1  34 ? -15.878   7.523  -0.269 1.000 97.140 ? 34  GLN A O   1 
ATOM 253  C CG  ? GLN A 1  34 ? -18.736   5.142  -2.624 1.000 97.140 ? 34  GLN A CG  1 
ATOM 254  C CD  ? GLN A 1  34 ? -20.233   5.339  -2.773 1.000 97.140 ? 34  GLN A CD  1 
ATOM 255  N NE2 ? GLN A 1  34 ? -20.676   5.606  -3.997 1.000 97.140 ? 34  GLN A NE2 1 
ATOM 256  O OE1 ? GLN A 1  34 ? -20.984   5.251  -1.797 1.000 97.140 ? 34  GLN A OE1 1 
ATOM 257  N N   ? GLU A 1  35 ? -15.837   5.821   1.214 1.000 97.370 ? 35  GLU A N   1 
ATOM 258  C CA  ? GLU A 1  35 ? -15.478   6.709   2.316 1.000 97.370 ? 35  GLU A CA  1 
ATOM 259  C C   ? GLU A 1  35 ? -14.178   6.265   2.981 1.000 97.370 ? 35  GLU A C   1 
ATOM 260  C CB  ? GLU A 1  35 ? -16.605   6.768   3.349 1.000 97.370 ? 35  GLU A CB  1 
ATOM 261  O O   ? GLU A 1  35 ? -13.636   6.975   3.830 1.000 97.370 ? 35  GLU A O   1 
ATOM 262  C CG  ? GLU A 1  35 ? -17.880   7.420   2.833 1.000 97.370 ? 35  GLU A CG  1 
ATOM 263  C CD  ? GLU A 1  35 ? -18.954   7.565   3.900 1.000 97.370 ? 35  GLU A CD  1 
ATOM 264  O OE1 ? GLU A 1  35 ? -19.619   8.624   3.951 1.000 97.370 ? 35  GLU A OE1 1 
ATOM 265  O OE2 ? GLU A 1  35 ? -19.131   6.612   4.691 1.000 97.370 ? 35  GLU A OE2 1 
ATOM 266  N N   ? TRP A 1  36 ? -13.689   5.062   2.582 1.000 98.100 ? 36  TRP A N   1 
ATOM 267  C CA  ? TRP A 1  36 ? -12.606   4.520   3.396 1.000 98.100 ? 36  TRP A CA  1 
ATOM 268  C C   ? TRP A 1  36 ? -11.406   4.150   2.530 1.000 98.100 ? 36  TRP A C   1 
ATOM 269  C CB  ? TRP A 1  36 ? -13.083   3.293   4.179 1.000 98.100 ? 36  TRP A CB  1 
ATOM 270  O O   ? TRP A 1  36 ? -11.564   3.551   1.464 1.000 98.100 ? 36  TRP A O   1 
ATOM 271  C CG  ? TRP A 1  36 ? -14.053   3.612   5.277 1.000 98.100 ? 36  TRP A CG  1 
ATOM 272  C CD1 ? TRP A 1  36 ? -15.417   3.542   5.218 1.000 98.100 ? 36  TRP A CD1 1 
ATOM 273  C CD2 ? TRP A 1  36 ? -13.731   4.055   6.599 1.000 98.100 ? 36  TRP A CD2 1 
ATOM 274  C CE2 ? TRP A 1  36 ? -14.951   4.235   7.288 1.000 98.100 ? 36  TRP A CE2 1 
ATOM 275  C CE3 ? TRP A 1  36 ? -12.528   4.318   7.268 1.000 98.100 ? 36  TRP A CE3 1 
ATOM 276  N NE1 ? TRP A 1  36 ? -15.963   3.915   6.424 1.000 98.100 ? 36  TRP A NE1 1 
ATOM 277  C CH2 ? TRP A 1  36 ? -13.811   4.915   9.248 1.000 98.100 ? 36  TRP A CH2 1 
ATOM 278  C CZ2 ? TRP A 1  36 ? -15.002   4.665   8.616 1.000 98.100 ? 36  TRP A CZ2 1 
ATOM 279  C CZ3 ? TRP A 1  36 ? -12.581   4.747   8.590 1.000 98.100 ? 36  TRP A CZ3 1 
ATOM 280  N N   ? VAL A 1  37 ? -10.204   4.547   3.003 1.000 98.280 ? 37  VAL A N   1 
ATOM 281  C CA  ? VAL A 1  37 ?  -8.905   4.195   2.440 1.000 98.280 ? 37  VAL A CA  1 
ATOM 282  C C   ? VAL A 1  37 ?  -8.102   3.388   3.457 1.000 98.280 ? 37  VAL A C   1 
ATOM 283  C CB  ? VAL A 1  37 ?  -8.113   5.450   2.010 1.000 98.280 ? 37  VAL A CB  1 
ATOM 284  O O   ? VAL A 1  37 ?  -8.069   3.729   4.642 1.000 98.280 ? 37  VAL A O   1 
ATOM 285  C CG1 ? VAL A 1  37 ?  -6.687   5.078   1.609 1.000 98.280 ? 37  VAL A CG1 1 
ATOM 286  C CG2 ? VAL A 1  37 ?  -8.826   6.163   0.862 1.000 98.280 ? 37  VAL A CG2 1 
ATOM 287  N N   ? VAL A 1  38 ?  -7.563   2.286   2.934 1.000 97.550 ? 38  VAL A N   1 
ATOM 288  C CA  ? VAL A 1  38 ?  -6.650   1.508   3.764 1.000 97.550 ? 38  VAL A CA  1 
ATOM 289  C C   ? VAL A 1  38 ?  -5.208   1.780   3.341 1.000 97.550 ? 38  VAL A C   1 
ATOM 290  C CB  ? VAL A 1  38 ?  -6.954  -0.005   3.678 1.000 97.550 ? 38  VAL A CB  1 
ATOM 291  O O   ? VAL A 1  38 ?  -4.902   1.821   2.147 1.000 97.550 ? 38  VAL A O   1 
ATOM 292  C CG1 ? VAL A 1  38 ?  -5.960  -0.804   4.518 1.000 97.550 ? 38  VAL A CG1 1 
ATOM 293  C CG2 ? VAL A 1  38 ?  -8.386  -0.287   4.127 1.000 97.550 ? 38  VAL A CG2 1 
ATOM 294  N N   ? THR A 1  39 ?  -4.274   2.017   4.337 1.000 96.760 ? 39  THR A N   1 
ATOM 295  C CA  ? THR A 1  39 ?  -2.861   2.269   4.076 1.000 96.760 ? 39  THR A CA  1 
ATOM 296  C C   ? THR A 1  39 ?  -2.000   1.757   5.227 1.000 96.760 ? 39  THR A C   1 
ATOM 297  C CB  ? THR A 1  39 ?  -2.592   3.769   3.857 1.000 96.760 ? 39  THR A CB  1 
ATOM 298  O O   ? THR A 1  39 ?  -2.509   1.139   6.164 1.000 96.760 ? 39  THR A O   1 
ATOM 299  C CG2 ? THR A 1  39 ?  -2.730   4.549   5.160 1.000 96.760 ? 39  THR A CG2 1 
ATOM 300  O OG1 ? THR A 1  39 ?  -1.263   3.940   3.349 1.000 96.760 ? 39  THR A OG1 1 
ATOM 301  N N   ? ALA A 1  40 ?  -0.713   1.872   5.085 1.000 94.220 ? 40  ALA A N   1 
ATOM 302  C CA  ? ALA A 1  40 ?   0.195   1.463   6.154 1.000 94.220 ? 40  ALA A CA  1 
ATOM 303  C C   ? ALA A 1  40 ?   0.210   2.488   7.284 1.000 94.220 ? 40  ALA A C   1 
ATOM 304  C CB  ? ALA A 1  40 ?   1.606   1.261   5.605 1.000 94.220 ? 40  ALA A CB  1 
ATOM 305  O O   ? ALA A 1  40 ?   0.213   3.696   7.035 1.000 94.220 ? 40  ALA A O   1 
ATOM 306  N N   ? ALA A 1  41 ?   0.220   2.026   8.530 1.000 92.280 ? 41  ALA A N   1 
ATOM 307  C CA  ? ALA A 1  41 ?   0.257   2.896   9.702 1.000 92.280 ? 41  ALA A CA  1 
ATOM 308  C C   ? ALA A 1  41 ?   1.498   3.783   9.689 1.000 92.280 ? 41  ALA A C   1 
ATOM 309  C CB  ? ALA A 1  41 ?   0.213   2.065  10.983 1.000 92.280 ? 41  ALA A CB  1 
ATOM 310  O O   ? ALA A 1  41 ?   1.447   4.940  10.113 1.000 92.280 ? 41  ALA A O   1 
ATOM 311  N N   ? HIS A 1  42 ?   2.590   3.252   9.175 1.000 90.030 ? 42  HIS A N   1 
ATOM 312  C CA  ? HIS A 1  42 ?   3.838   4.008   9.156 1.000 90.030 ? 42  HIS A CA  1 
ATOM 313  C C   ? HIS A 1  42 ?   3.779   5.142   8.139 1.000 90.030 ? 42  HIS A C   1 
ATOM 314  C CB  ? HIS A 1  42 ?   5.018   3.085   8.845 1.000 90.030 ? 42  HIS A CB  1 
ATOM 315  O O   ? HIS A 1  42 ?   4.679   5.984   8.089 1.000 90.030 ? 42  HIS A O   1 
ATOM 316  C CG  ? HIS A 1  42 ?   5.113   2.697   7.404 1.000 90.030 ? 42  HIS A CG  1 
ATOM 317  C CD2 ? HIS A 1  42 ?   5.698   3.317   6.353 1.000 90.030 ? 42  HIS A CD2 1 
ATOM 318  N ND1 ? HIS A 1  42 ?   4.558   1.537   6.908 1.000 90.030 ? 42  HIS A ND1 1 
ATOM 319  C CE1 ? HIS A 1  42 ?   4.798   1.461   5.610 1.000 90.030 ? 42  HIS A CE1 1 
ATOM 320  N NE2 ? HIS A 1  42 ?   5.489   2.529   5.248 1.000 90.030 ? 42  HIS A NE2 1 
ATOM 321  N N   ? CYS A 1  43 ?   2.700   5.245   7.436 1.000 93.100 ? 43  CYS A N   1 
ATOM 322  C CA  ? CYS A 1  43 ?   2.503   6.294   6.442 1.000 93.100 ? 43  CYS A CA  1 
ATOM 323  C C   ? CYS A 1  43 ?   1.874   7.531   7.073 1.000 93.100 ? 43  CYS A C   1 
ATOM 324  C CB  ? CYS A 1  43 ?   1.624   5.790   5.298 1.000 93.100 ? 43  CYS A CB  1 
ATOM 325  O O   ? CYS A 1  43 ?   1.657   8.536   6.394 1.000 93.100 ? 43  CYS A O   1 
ATOM 326  S SG  ? CYS A 1  43 ?   2.471   4.663   4.170 1.000 93.100 ? 43  CYS A SG  1 
ATOM 327  N N   ? ASP A 1  44 ?   1.591   7.460   8.348 1.000 93.070 ? 44  ASP A N   1 
ATOM 328  C CA  ? ASP A 1  44 ?   0.873   8.534   9.028 1.000 93.070 ? 44  ASP A CA  1 
ATOM 329  C C   ? ASP A 1  44 ?   1.706   9.813   9.066 1.000 93.070 ? 44  ASP A C   1 
ATOM 330  C CB  ? ASP A 1  44 ?   0.495   8.110  10.449 1.000 93.070 ? 44  ASP A CB  1 
ATOM 331  O O   ? ASP A 1  44 ?   2.817   9.821   9.600 1.000 93.070 ? 44  ASP A O   1 
ATOM 332  C CG  ? ASP A 1  44 ?  -0.279   9.180  11.200 1.000 93.070 ? 44  ASP A CG  1 
ATOM 333  O OD1 ? ASP A 1  44 ?  -1.047   9.935  10.567 1.000 93.070 ? 44  ASP A OD1 1 
ATOM 334  O OD2 ? ASP A 1  44 ?  -0.116   9.270  12.436 1.000 93.070 ? 44  ASP A OD2 1 
ATOM 335  N N   ? ARG A 1  45 ?   1.158  10.846   8.518 1.000 92.470 ? 45  ARG A N   1 
ATOM 336  C CA  ? ARG A 1  45 ?   1.726  12.190   8.536 1.000 92.470 ? 45  ARG A CA  1 
ATOM 337  C C   ? ARG A 1  45 ?   0.650  13.235   8.811 1.000 92.470 ? 45  ARG A C   1 
ATOM 338  C CB  ? ARG A 1  45 ?   2.426  12.496   7.210 1.000 92.470 ? 45  ARG A CB  1 
ATOM 339  O O   ? ARG A 1  45 ?  -0.539  12.980   8.607 1.000 92.470 ? 45  ARG A O   1 
ATOM 340  C CG  ? ARG A 1  45 ?   3.570  11.549   6.885 1.000 92.470 ? 45  ARG A CG  1 
ATOM 341  C CD  ? ARG A 1  45 ?   4.790  11.819   7.754 1.000 92.470 ? 45  ARG A CD  1 
ATOM 342  N NE  ? ARG A 1  45 ?   5.973  11.123   7.254 1.000 92.470 ? 45  ARG A NE  1 
ATOM 343  N NH1 ? ARG A 1  45 ?   5.571   9.170   8.420 1.000 92.470 ? 45  ARG A NH1 1 
ATOM 344  N NH2 ? ARG A 1  45 ?   7.414   9.345   7.068 1.000 92.470 ? 45  ARG A NH2 1 
ATOM 345  C CZ  ? ARG A 1  45 ?   6.317   9.881   7.582 1.000 92.470 ? 45  ARG A CZ  1 
ATOM 346  N N   ? ASN A 1  46 ?   1.024  14.525   9.257 1.000 91.040 ? 46  ASN A N   1 
ATOM 347  C CA  ? ASN A 1  46 ?   0.104  15.645   9.421 1.000 91.040 ? 46  ASN A CA  1 
ATOM 348  C C   ? ASN A 1  46 ?  -0.294  16.245   8.075 1.000 91.040 ? 46  ASN A C   1 
ATOM 349  C CB  ? ASN A 1  46 ?   0.720  16.719  10.320 1.000 91.040 ? 46  ASN A CB  1 
ATOM 350  O O   ? ASN A 1  46 ?   0.498  16.241   7.131 1.000 91.040 ? 46  ASN A O   1 
ATOM 351  C CG  ? ASN A 1  46 ?   0.773  16.301  11.776 1.000 91.040 ? 46  ASN A CG  1 
ATOM 352  N ND2 ? ASN A 1  46 ?   1.696  16.889  12.529 1.000 91.040 ? 46  ASN A ND2 1 
ATOM 353  O OD1 ? ASN A 1  46 ?  -0.008  15.456  12.222 1.000 91.040 ? 46  ASN A OD1 1 
ATOM 354  N N   ? LYS A 1  47 ?  -1.562  16.633   7.896 1.000 90.290 ? 47  LYS A N   1 
ATOM 355  C CA  ? LYS A 1  47 ?  -2.042  17.358   6.723 1.000 90.290 ? 47  LYS A CA  1 
ATOM 356  C C   ? LYS A 1  47 ?  -1.980  16.484   5.473 1.000 90.290 ? 47  LYS A C   1 
ATOM 357  C CB  ? LYS A 1  47 ?  -1.227  18.635   6.510 1.000 90.290 ? 47  LYS A CB  1 
ATOM 358  O O   ? LYS A 1  47 ?  -1.473  16.913   4.434 1.000 90.290 ? 47  LYS A O   1 
ATOM 359  C CG  ? LYS A 1  47 ?  -1.330  19.632   7.655 1.000 90.290 ? 47  LYS A CG  1 
ATOM 360  C CD  ? LYS A 1  47 ?  -0.541  20.902   7.362 1.000 90.290 ? 47  LYS A CD  1 
ATOM 361  C CE  ? LYS A 1  47 ?  -0.600  21.879   8.528 1.000 90.290 ? 47  LYS A CE  1 
ATOM 362  N NZ  ? LYS A 1  47 ?   0.216  23.103   8.268 1.000 90.290 ? 47  LYS A NZ  1 
ATOM 363  N N   ? MET A 1  48 ?  -2.489  15.297   5.530 1.000 94.690 ? 48  MET A N   1 
ATOM 364  C CA  ? MET A 1  48 ?  -2.500  14.351   4.418 1.000 94.690 ? 48  MET A CA  1 
ATOM 365  C C   ? MET A 1  48 ?  -3.534  14.753   3.372 1.000 94.690 ? 48  MET A C   1 
ATOM 366  C CB  ? MET A 1  48 ?  -2.784  12.934   4.918 1.000 94.690 ? 48  MET A CB  1 
ATOM 367  O O   ? MET A 1  48 ?  -4.690  15.019   3.706 1.000 94.690 ? 48  MET A O   1 
ATOM 368  C CG  ? MET A 1  48 ?  -1.724  12.393   5.863 1.000 94.690 ? 48  MET A CG  1 
ATOM 369  S SD  ? MET A 1  48 ?  -2.165  10.749   6.548 1.000 94.690 ? 48  MET A SD  1 
ATOM 370  C CE  ? MET A 1  48 ?  -2.032   9.733   5.050 1.000 94.690 ? 48  MET A CE  1 
ATOM 371  N N   ? LYS A 1  49 ?  -3.078  14.896   2.119 1.000 97.010 ? 49  LYS A N   1 
ATOM 372  C CA  ? LYS A 1  49 ?  -3.973  15.002   0.971 1.000 97.010 ? 49  LYS A CA  1 
ATOM 373  C C   ? LYS A 1  49 ?  -4.080  13.672   0.231 1.000 97.010 ? 49  LYS A C   1 
ATOM 374  C CB  ? LYS A 1  49 ?  -3.493  16.096   0.015 1.000 97.010 ? 49  LYS A CB  1 
ATOM 375  O O   ? LYS A 1  49 ?  -3.065  13.077  -0.137 1.000 97.010 ? 49  LYS A O   1 
ATOM 376  C CG  ? LYS A 1  49 ?  -3.612  17.505   0.577 1.000 97.010 ? 49  LYS A CG  1 
ATOM 377  C CD  ? LYS A 1  49 ?  -3.305  18.557  -0.481 1.000 97.010 ? 49  LYS A CD  1 
ATOM 378  C CE  ? LYS A 1  49 ?  -3.427  19.967   0.079 1.000 97.010 ? 49  LYS A CE  1 
ATOM 379  N NZ  ? LYS A 1  49 ?  -3.109  21.002  -0.951 1.000 97.010 ? 49  LYS A NZ  1 
ATOM 380  N N   ? ILE A 1  50 ?  -5.325  13.183   0.091 1.000 97.620 ? 50  ILE A N   1 
ATOM 381  C CA  ? ILE A 1  50 ?  -5.594  11.898  -0.545 1.000 97.620 ? 50  ILE A CA  1 
ATOM 382  C C   ? ILE A 1  50 ?  -6.161  12.123  -1.944 1.000 97.620 ? 50  ILE A C   1 
ATOM 383  C CB  ? ILE A 1  50 ?  -6.569  11.044   0.297 1.000 97.620 ? 50  ILE A CB  1 
ATOM 384  O O   ? ILE A 1  50 ?  -7.280  12.620  -2.095 1.000 97.620 ? 50  ILE A O   1 
ATOM 385  C CG1 ? ILE A 1  50 ?  -5.998  10.809   1.700 1.000 97.620 ? 50  ILE A CG1 1 
ATOM 386  C CG2 ? ILE A 1  50 ?  -6.864   9.714  -0.403 1.000 97.620 ? 50  ILE A CG2 1 
ATOM 387  C CD1 ? ILE A 1  50 ?  -6.592  11.716   2.770 1.000 97.620 ? 50  ILE A CD1 1 
ATOM 388  N N   ? HIS A 1  51 ?  -5.332  11.790  -2.940 1.000 96.880 ? 51  HIS A N   1 
ATOM 389  C CA  ? HIS A 1  51 ?  -5.726  11.968  -4.333 1.000 96.880 ? 51  HIS A CA  1 
ATOM 390  C C   ? HIS A 1  51 ?  -6.210  10.655  -4.940 1.000 96.880 ? 51  HIS A C   1 
ATOM 391  C CB  ? HIS A 1  51 ?  -4.561  12.527  -5.152 1.000 96.880 ? 51  HIS A CB  1 
ATOM 392  O O   ? HIS A 1  51 ?  -5.505   9.644  -4.886 1.000 96.880 ? 51  HIS A O   1 
ATOM 393  C CG  ? HIS A 1  51 ?  -4.139  13.900  -4.735 1.000 96.880 ? 51  HIS A CG  1 
ATOM 394  C CD2 ? HIS A 1  51 ?  -2.913  14.470  -4.663 1.000 96.880 ? 51  HIS A CD2 1 
ATOM 395  N ND1 ? HIS A 1  51 ?  -5.037  14.861  -4.323 1.000 96.880 ? 51  HIS A ND1 1 
ATOM 396  C CE1 ? HIS A 1  51 ?  -4.378  15.967  -4.017 1.000 96.880 ? 51  HIS A CE1 1 
ATOM 397  N NE2 ? HIS A 1  51 ?  -3.088  15.755  -4.214 1.000 96.880 ? 51  HIS A NE2 1 
ATOM 398  N N   ? LEU A 1  52 ?  -7.487  10.660  -5.486 1.000 96.880 ? 52  LEU A N   1 
ATOM 399  C CA  ? LEU A 1  52 ?  -8.105   9.543  -6.192 1.000 96.880 ? 52  LEU A CA  1 
ATOM 400  C C   ? LEU A 1  52 ?  -8.318   9.881  -7.664 1.000 96.880 ? 52  LEU A C   1 
ATOM 401  C CB  ? LEU A 1  52 ?  -9.442   9.173  -5.543 1.000 96.880 ? 52  LEU A CB  1 
ATOM 402  O O   ? LEU A 1  52 ?  -8.492  11.049  -8.018 1.000 96.880 ? 52  LEU A O   1 
ATOM 403  C CG  ? LEU A 1  52 ?  -9.387   8.744  -4.076 1.000 96.880 ? 52  LEU A CG  1 
ATOM 404  C CD1 ? LEU A 1  52 ?  -9.905   9.862  -3.178 1.000 96.880 ? 52  LEU A CD1 1 
ATOM 405  C CD2 ? LEU A 1  52 ? -10.190   7.465  -3.862 1.000 96.880 ? 52  LEU A CD2 1 
ATOM 406  N N   ? GLY A 1  53 ?  -8.221   8.793  -8.507 1.000 95.290 ? 53  GLY A N   1 
ATOM 407  C CA  ? GLY A 1  53 ?  -8.457   9.016  -9.924 1.000 95.290 ? 53  GLY A CA  1 
ATOM 408  C C   ? GLY A 1  53 ?  -7.275   9.650 -10.634 1.000 95.290 ? 53  GLY A C   1 
ATOM 409  O O   ? GLY A 1  53 ?  -7.436  10.265 -11.690 1.000 95.290 ? 53  GLY A O   1 
ATOM 410  N N   ? VAL A 1  54 ?  -6.004   9.543  -9.943 1.000 92.940 ? 54  VAL A N   1 
ATOM 411  C CA  ? VAL A 1  54 ?  -4.779  10.132 -10.473 1.000 92.940 ? 54  VAL A CA  1 
ATOM 412  C C   ? VAL A 1  54 ?  -3.966   9.065 -11.202 1.000 92.940 ? 54  VAL A C   1 
ATOM 413  C CB  ? VAL A 1  54 ?  -3.930  10.778  -9.355 1.000 92.940 ? 54  VAL A CB  1 
ATOM 414  O O   ? VAL A 1  54 ?  -3.576   8.057 -10.606 1.000 92.940 ? 54  VAL A O   1 
ATOM 415  C CG1 ? VAL A 1  54 ?  -2.666  11.411  -9.934 1.000 92.940 ? 54  VAL A CG1 1 
ATOM 416  C CG2 ? VAL A 1  54 ?  -4.751  11.816  -8.594 1.000 92.940 ? 54  VAL A CG2 1 
ATOM 417  N N   ? HIS A 1  55 ?  -3.720   9.180 -12.468 1.000 92.910 ? 55  HIS A N   1 
ATOM 418  C CA  ? HIS A 1  55 ?  -2.816   8.301 -13.201 1.000 92.910 ? 55  HIS A CA  1 
ATOM 419  C C   ? HIS A 1  55 ?  -1.437   8.935 -13.356 1.000 92.910 ? 55  HIS A C   1 
ATOM 420  C CB  ? HIS A 1  55 ?  -3.396   7.963 -14.576 1.000 92.910 ? 55  HIS A CB  1 
ATOM 421  O O   ? HIS A 1  55 ?  -0.419   8.249 -13.246 1.000 92.910 ? 55  HIS A O   1 
ATOM 422  C CG  ? HIS A 1  55 ?  -2.535   7.041 -15.379 1.000 92.910 ? 55  HIS A CG  1 
ATOM 423  C CD2 ? HIS A 1  55 ?  -1.882   7.229 -16.550 1.000 92.910 ? 55  HIS A CD2 1 
ATOM 424  N ND1 ? HIS A 1  55 ?  -2.271   5.744 -14.994 1.000 92.910 ? 55  HIS A ND1 1 
ATOM 425  C CE1 ? HIS A 1  55 ?  -1.489   5.174 -15.895 1.000 92.910 ? 55  HIS A CE1 1 
ATOM 426  N NE2 ? HIS A 1  55 ?  -1.238   6.053 -16.849 1.000 92.910 ? 55  HIS A NE2 1 
ATOM 427  N N   ? SER A 1  56 ?  -1.444  10.292 -13.617 1.000 92.890 ? 56  SER A N   1 
ATOM 428  C CA  ? SER A 1  56 ?  -0.219  11.080 -13.708 1.000 92.890 ? 56  SER A CA  1 
ATOM 429  C C   ? SER A 1  56 ?  -0.214  12.213 -12.687 1.000 92.890 ? 56  SER A C   1 
ATOM 430  C CB  ? SER A 1  56 ?  -0.053  11.652 -15.116 1.000 92.890 ? 56  SER A CB  1 
ATOM 431  O O   ? SER A 1  56 ?  -1.194  12.951 -12.565 1.000 92.890 ? 56  SER A O   1 
ATOM 432  O OG  ? SER A 1  56 ?   1.030  12.564 -15.164 1.000 92.890 ? 56  SER A OG  1 
ATOM 433  N N   ? LYS A 1  57 ?   0.920  12.362 -11.937 1.000 88.270 ? 57  LYS A N   1 
ATOM 434  C CA  ? LYS A 1  57 ?   1.042  13.447 -10.968 1.000 88.270 ? 57  LYS A CA  1 
ATOM 435  C C   ? LYS A 1  57 ?   1.126  14.801 -11.666 1.000 88.270 ? 57  LYS A C   1 
ATOM 436  C CB  ? LYS A 1  57 ?   2.269  13.238 -10.079 1.000 88.270 ? 57  LYS A CB  1 
ATOM 437  O O   ? LYS A 1  57 ?   0.831  15.835 -11.065 1.000 88.270 ? 57  LYS A O   1 
ATOM 438  C CG  ? LYS A 1  57 ?   2.165  12.037  -9.151 1.000 88.270 ? 57  LYS A CG  1 
ATOM 439  C CD  ? LYS A 1  57 ?   3.373  11.935  -8.230 1.000 88.270 ? 57  LYS A CD  1 
ATOM 440  C CE  ? LYS A 1  57 ?   4.607  11.446  -8.977 1.000 88.270 ? 57  LYS A CE  1 
ATOM 441  N NZ  ? LYS A 1  57 ?   5.786  11.312  -8.070 1.000 88.270 ? 57  LYS A NZ  1 
ATOM 442  N N   ? LYS A 1  58 ?   1.399  14.781 -12.949 1.000 89.190 ? 58  LYS A N   1 
ATOM 443  C CA  ? LYS A 1  58 ?   1.606  16.011 -13.708 1.000 89.190 ? 58  LYS A CA  1 
ATOM 444  C C   ? LYS A 1  58 ?   0.347  16.400 -14.477 1.000 89.190 ? 58  LYS A C   1 
ATOM 445  C CB  ? LYS A 1  58 ?   2.783  15.856 -14.672 1.000 89.190 ? 58  LYS A CB  1 
ATOM 446  O O   ? LYS A 1  58 ?   0.092  17.585 -14.702 1.000 89.190 ? 58  LYS A O   1 
ATOM 447  C CG  ? LYS A 1  58 ?   4.132  15.707 -13.984 1.000 89.190 ? 58  LYS A CG  1 
ATOM 448  C CD  ? LYS A 1  58 ?   5.275  15.698 -14.990 1.000 89.190 ? 58  LYS A CD  1 
ATOM 449  C CE  ? LYS A 1  58 ?   6.627  15.566 -14.302 1.000 89.190 ? 58  LYS A CE  1 
ATOM 450  N NZ  ? LYS A 1  58 ?   7.751  15.552 -15.285 1.000 89.190 ? 58  LYS A NZ  1 
ATOM 451  N N   ? VAL A 1  59 ?  -0.409  15.309 -14.873 1.000 89.620 ? 59  VAL A N   1 
ATOM 452  C CA  ? VAL A 1  59 ?  -1.581  15.531 -15.713 1.000 89.620 ? 59  VAL A CA  1 
ATOM 453  C C   ? VAL A 1  59 ?  -2.837  15.062 -14.983 1.000 89.620 ? 59  VAL A C   1 
ATOM 454  C CB  ? VAL A 1  59 ?  -1.451  14.807 -17.071 1.000 89.620 ? 59  VAL A CB  1 
ATOM 455  O O   ? VAL A 1  59 ?  -3.021  13.863 -14.761 1.000 89.620 ? 59  VAL A O   1 
ATOM 456  C CG1 ? VAL A 1  59 ?  -2.663  15.095 -17.955 1.000 89.620 ? 59  VAL A CG1 1 
ATOM 457  C CG2 ? VAL A 1  59 ?  -0.161  15.223 -17.776 1.000 89.620 ? 59  VAL A CG2 1 
ATOM 458  N N   ? PRO A 1  60 ?  -3.748  16.024 -14.617 1.000 86.580 ? 60  PRO A N   1 
ATOM 459  C CA  ? PRO A 1  60 ?  -4.954  15.625 -13.887 1.000 86.580 ? 60  PRO A CA  1 
ATOM 460  C C   ? PRO A 1  60 ?  -5.969  14.906 -14.772 1.000 86.580 ? 60  PRO A C   1 
ATOM 461  C CB  ? PRO A 1  60 ?  -5.516  16.955 -13.380 1.000 86.580 ? 60  PRO A CB  1 
ATOM 462  O O   ? PRO A 1  60 ?  -6.141  15.268 -15.939 1.000 86.580 ? 60  PRO A O   1 
ATOM 463  C CG  ? PRO A 1  60 ?  -4.970  17.983 -14.319 1.000 86.580 ? 60  PRO A CG  1 
ATOM 464  C CD  ? PRO A 1  60 ?  -3.653  17.493 -14.848 1.000 86.580 ? 60  PRO A CD  1 
ATOM 465  N N   ? ASN A 1  61 ?  -6.536  13.779 -14.251 1.000 90.060 ? 61  ASN A N   1 
ATOM 466  C CA  ? ASN A 1  61 ?  -7.700  13.128 -14.844 1.000 90.060 ? 61  ASN A CA  1 
ATOM 467  C C   ? ASN A 1  61 ?  -8.983  13.903 -14.556 1.000 90.060 ? 61  ASN A C   1 
ATOM 468  C CB  ? ASN A 1  61 ?  -7.824  11.689 -14.341 1.000 90.060 ? 61  ASN A CB  1 
ATOM 469  O O   ? ASN A 1  61 ?  -9.085  14.584 -13.534 1.000 90.060 ? 61  ASN A O   1 
ATOM 470  C CG  ? ASN A 1  61 ?  -6.748  10.779 -14.900 1.000 90.060 ? 61  ASN A CG  1 
ATOM 471  N ND2 ? ASN A 1  61 ?  -6.461   9.694 -14.191 1.000 90.060 ? 61  ASN A ND2 1 
ATOM 472  O OD1 ? ASN A 1  61 ?  -6.179  11.050 -15.961 1.000 90.060 ? 61  ASN A OD1 1 
ATOM 473  N N   ? LYS A 1  62 ?  -9.951  13.837 -15.491 1.000 90.880 ? 62  LYS A N   1 
ATOM 474  C CA  ? LYS A 1  62 ? -11.221  14.543 -15.348 1.000 90.880 ? 62  LYS A CA  1 
ATOM 475  C C   ? LYS A 1  62 ? -11.959  14.098 -14.088 1.000 90.880 ? 62  LYS A C   1 
ATOM 476  C CB  ? LYS A 1  62 ? -12.102  14.317 -16.578 1.000 90.880 ? 62  LYS A CB  1 
ATOM 477  O O   ? LYS A 1  62 ? -12.713  14.873 -13.497 1.000 90.880 ? 62  LYS A O   1 
ATOM 478  C CG  ? LYS A 1  62 ? -12.513  12.868 -16.787 1.000 90.880 ? 62  LYS A CG  1 
ATOM 479  C CD  ? LYS A 1  62 ? -13.388  12.708 -18.025 1.000 90.880 ? 62  LYS A CD  1 
ATOM 480  C CE  ? LYS A 1  62 ? -13.789  11.255 -18.243 1.000 90.880 ? 62  LYS A CE  1 
ATOM 481  N NZ  ? LYS A 1  62 ? -14.657  11.095 -19.448 1.000 90.880 ? 62  LYS A NZ  1 
ATOM 482  N N   ? ASP A 1  63 ? -11.731  12.916 -13.652 1.000 92.720 ? 63  ASP A N   1 
ATOM 483  C CA  ? ASP A 1  63 ? -12.457  12.354 -12.516 1.000 92.720 ? 63  ASP A CA  1 
ATOM 484  C C   ? ASP A 1  63 ? -11.613  12.407 -11.245 1.000 92.720 ? 63  ASP A C   1 
ATOM 485  C CB  ? ASP A 1  63 ? -12.878  10.913 -12.809 1.000 92.720 ? 63  ASP A CB  1 
ATOM 486  O O   ? ASP A 1  63 ? -11.930  11.743 -10.255 1.000 92.720 ? 63  ASP A O   1 
ATOM 487  C CG  ? ASP A 1  63 ? -13.731  10.786 -14.059 1.000 92.720 ? 63  ASP A CG  1 
ATOM 488  O OD1 ? ASP A 1  63 ? -14.595  11.657 -14.298 1.000 92.720 ? 63  ASP A OD1 1 
ATOM 489  O OD2 ? ASP A 1  63 ? -13.539   9.805 -14.810 1.000 92.720 ? 63  ASP A OD2 1 
ATOM 490  N N   ? LYS A 1  64 ? -10.459  13.206 -11.233 1.000 95.160 ? 64  LYS A N   1 
ATOM 491  C CA  ? LYS A 1  64 ?  -9.622  13.352 -10.045 1.000 95.160 ? 64  LYS A CA  1 
ATOM 492  C C   ? LYS A 1  64 ? -10.409  13.965  -8.890 1.000 95.160 ? 64  LYS A C   1 
ATOM 493  C CB  ? LYS A 1  64 ?  -8.394  14.209 -10.355 1.000 95.160 ? 64  LYS A CB  1 
ATOM 494  O O   ? LYS A 1  64 ? -11.173  14.913  -9.086 1.000 95.160 ? 64  LYS A O   1 
ATOM 495  C CG  ? LYS A 1  64 ?  -7.495  14.460  -9.153 1.000 95.160 ? 64  LYS A CG  1 
ATOM 496  C CD  ? LYS A 1  64 ?  -6.375  15.437  -9.487 1.000 95.160 ? 64  LYS A CD  1 
ATOM 497  C CE  ? LYS A 1  64 ?  -5.586  15.830  -8.246 1.000 95.160 ? 64  LYS A CE  1 
ATOM 498  N NZ  ? LYS A 1  64 ?  -4.509  16.815  -8.563 1.000 95.160 ? 64  LYS A NZ  1 
ATOM 499  N N   ? GLN A 1  65 ? -10.293  13.340  -7.783 1.000 96.930 ? 65  GLN A N   1 
ATOM 500  C CA  ? GLN A 1  65 ? -10.877  13.840  -6.543 1.000 96.930 ? 65  GLN A CA  1 
ATOM 501  C C   ? GLN A 1  65 ?  -9.829  13.927  -5.437 1.000 96.930 ? 65  GLN A C   1 
ATOM 502  C CB  ? GLN A 1  65 ? -12.038  12.949  -6.097 1.000 96.930 ? 65  GLN A CB  1 
ATOM 503  O O   ? GLN A 1  65 ?  -9.008  13.021  -5.281 1.000 96.930 ? 65  GLN A O   1 
ATOM 504  C CG  ? GLN A 1  65 ? -13.174  12.867  -7.108 1.000 96.930 ? 65  GLN A CG  1 
ATOM 505  C CD  ? GLN A 1  65 ? -14.356  12.065  -6.599 1.000 96.930 ? 65  GLN A CD  1 
ATOM 506  N NE2 ? GLN A 1  65 ? -14.904  11.208  -7.454 1.000 96.930 ? 65  GLN A NE2 1 
ATOM 507  O OE1 ? GLN A 1  65 ? -14.774  12.214  -5.446 1.000 96.930 ? 65  GLN A OE1 1 
ATOM 508  N N   ? THR A 1  66 ?  -9.888  15.069  -4.665 1.000 97.180 ? 66  THR A N   1 
ATOM 509  C CA  ? THR A 1  66 ?  -9.003  15.248  -3.519 1.000 97.180 ? 66  THR A CA  1 
ATOM 510  C C   ? THR A 1  66 ?  -9.802  15.283  -2.220 1.000 97.180 ? 66  THR A C   1 
ATOM 511  C CB  ? THR A 1  66 ?  -8.174  16.538  -3.650 1.000 97.180 ? 66  THR A CB  1 
ATOM 512  O O   ? THR A 1  66 ? -10.797  16.004  -2.116 1.000 97.180 ? 66  THR A O   1 
ATOM 513  C CG2 ? THR A 1  66 ?  -7.262  16.731  -2.443 1.000 97.180 ? 66  THR A CG2 1 
ATOM 514  O OG1 ? THR A 1  66 ?  -7.370  16.465  -4.835 1.000 97.180 ? 66  THR A OG1 1 
ATOM 515  N N   ? ARG A 1  67 ?  -9.291  14.411  -1.301 1.000 97.260 ? 67  ARG A N   1 
ATOM 516  C CA  ? ARG A 1  67 ?  -9.888  14.369   0.030 1.000 97.260 ? 67  ARG A CA  1 
ATOM 517  C C   ? ARG A 1  67 ?  -8.839  14.619   1.109 1.000 97.260 ? 67  ARG A C   1 
ATOM 518  C CB  ? ARG A 1  67 ? -10.575  13.023   0.270 1.000 97.260 ? 67  ARG A CB  1 
ATOM 519  O O   ? ARG A 1  67 ?  -7.639  14.486   0.858 1.000 97.260 ? 67  ARG A O   1 
ATOM 520  C CG  ? ARG A 1  67 ? -11.716  12.734  -0.693 1.000 97.260 ? 67  ARG A CG  1 
ATOM 521  C CD  ? ARG A 1  67 ? -12.875  13.702  -0.500 1.000 97.260 ? 67  ARG A CD  1 
ATOM 522  N NE  ? ARG A 1  67 ? -13.999  13.377  -1.373 1.000 97.260 ? 67  ARG A NE  1 
ATOM 523  N NH1 ? ARG A 1  67 ? -13.206  14.571  -3.185 1.000 97.260 ? 67  ARG A NH1 1 
ATOM 524  N NH2 ? ARG A 1  67 ? -15.195  13.441  -3.333 1.000 97.260 ? 67  ARG A NH2 1 
ATOM 525  C CZ  ? ARG A 1  67 ? -14.131  13.797  -2.628 1.000 97.260 ? 67  ARG A CZ  1 
ATOM 526  N N   ? VAL A 1  68 ?  -9.335  14.962   2.323 1.000 96.640 ? 68  VAL A N   1 
ATOM 527  C CA  ? VAL A 1  68 ?  -8.482  15.010   3.507 1.000 96.640 ? 68  VAL A CA  1 
ATOM 528  C C   ? VAL A 1  68 ?  -8.985  14.011   4.546 1.000 96.640 ? 68  VAL A C   1 
ATOM 529  C CB  ? VAL A 1  68 ?  -8.432  16.430   4.113 1.000 96.640 ? 68  VAL A CB  1 
ATOM 530  O O   ? VAL A 1  68 ? -10.127  13.550   4.473 1.000 96.640 ? 68  VAL A O   1 
ATOM 531  C CG1 ? VAL A 1  68 ?  -7.855  17.426   3.108 1.000 96.640 ? 68  VAL A CG1 1 
ATOM 532  C CG2 ? VAL A 1  68 ?  -9.824  16.867   4.564 1.000 96.640 ? 68  VAL A CG2 1 
ATOM 533  N N   ? ALA A 1  69 ?  -8.048  13.656   5.415 1.000 96.350 ? 69  ALA A N   1 
ATOM 534  C CA  ? ALA A 1  69 ?  -8.400  12.690   6.453 1.000 96.350 ? 69  ALA A CA  1 
ATOM 535  C C   ? ALA A 1  69 ?  -9.300  13.324   7.509 1.000 96.350 ? 69  ALA A C   1 
ATOM 536  C CB  ? ALA A 1  69 ?  -7.139  12.125   7.103 1.000 96.350 ? 69  ALA A CB  1 
ATOM 537  O O   ? ALA A 1  69 ?  -8.960  14.363   8.081 1.000 96.350 ? 69  ALA A O   1 
ATOM 538  N N   ? LYS A 1  70 ? -10.534  12.748   7.693 1.000 95.670 ? 70  LYS A N   1 
ATOM 539  C CA  ? LYS A 1  70 ? -11.417  13.141   8.787 1.000 95.670 ? 70  LYS A CA  1 
ATOM 540  C C   ? LYS A 1  70 ? -11.018  12.453  10.090 1.000 95.670 ? 70  LYS A C   1 
ATOM 541  C CB  ? LYS A 1  70 ? -12.872  12.815   8.447 1.000 95.670 ? 70  LYS A CB  1 
ATOM 542  O O   ? LYS A 1  70 ? -10.988  13.085  11.148 1.000 95.670 ? 70  LYS A O   1 
ATOM 543  C CG  ? LYS A 1  70 ? -13.867  13.233   9.520 1.000 95.670 ? 70  LYS A CG  1 
ATOM 544  C CD  ? LYS A 1  70 ? -15.303  12.979   9.079 1.000 95.670 ? 70  LYS A CD  1 
ATOM 545  C CE  ? LYS A 1  70 ? -16.300  13.400  10.151 1.000 95.670 ? 70  LYS A CE  1 
ATOM 546  N NZ  ? LYS A 1  70 ? -17.711  13.222   9.695 1.000 95.670 ? 70  LYS A NZ  1 
ATOM 547  N N   ? GLU A 1  71 ? -10.775  11.163  10.047 1.000 94.850 ? 71  GLU A N   1 
ATOM 548  C CA  ? GLU A 1  71 ? -10.384  10.307  11.163 1.000 94.850 ? 71  GLU A CA  1 
ATOM 549  C C   ? GLU A 1  71 ?  -9.423   9.212  10.709 1.000 94.850 ? 71  GLU A C   1 
ATOM 550  C CB  ? GLU A 1  71 ? -11.618   9.684  11.821 1.000 94.850 ? 71  GLU A CB  1 
ATOM 551  O O   ? GLU A 1  71 ?  -9.515   8.728   9.579 1.000 94.850 ? 71  GLU A O   1 
ATOM 552  C CG  ? GLU A 1  71 ? -12.495  10.686  12.557 1.000 94.850 ? 71  GLU A CG  1 
ATOM 553  C CD  ? GLU A 1  71 ? -13.666  10.041  13.281 1.000 94.850 ? 71  GLU A CD  1 
ATOM 554  O OE1 ? GLU A 1  71 ? -14.627  10.759  13.641 1.000 94.850 ? 71  GLU A OE1 1 
ATOM 555  O OE2 ? GLU A 1  71 ? -13.622   8.809  13.490 1.000 94.850 ? 71  GLU A OE2 1 
ATOM 556  N N   ? LYS A 1  72 ?  -8.524   8.859  11.626 1.000 94.400 ? 72  LYS A N   1 
ATOM 557  C CA  ? LYS A 1  72 ?  -7.594   7.762  11.380 1.000 94.400 ? 72  LYS A CA  1 
ATOM 558  C C   ? LYS A 1  72 ?  -7.664   6.721  12.494 1.000 94.400 ? 72  LYS A C   1 
ATOM 559  C CB  ? LYS A 1  72 ?  -6.164   8.289  11.245 1.000 94.400 ? 72  LYS A CB  1 
ATOM 560  O O   ? LYS A 1  72 ?  -7.710   7.071  13.676 1.000 94.400 ? 72  LYS A O   1 
ATOM 561  C CG  ? LYS A 1  72 ?  -5.974   9.274  10.102 1.000 94.400 ? 72  LYS A CG  1 
ATOM 562  C CD  ? LYS A 1  72 ?  -4.542   9.793  10.043 1.000 94.400 ? 72  LYS A CD  1 
ATOM 563  C CE  ? LYS A 1  72 ?  -4.253  10.767  11.177 1.000 94.400 ? 72  LYS A CE  1 
ATOM 564  N NZ  ? LYS A 1  72 ?  -2.869  11.324  11.089 1.000 94.400 ? 72  LYS A NZ  1 
ATOM 565  N N   ? PHE A 1  73 ?  -7.690   5.455  12.062 1.000 93.920 ? 73  PHE A N   1 
ATOM 566  C CA  ? PHE A 1  73 ?  -7.750   4.338  12.997 1.000 93.920 ? 73  PHE A CA  1 
ATOM 567  C C   ? PHE A 1  73 ?  -6.562   3.403  12.801 1.000 93.920 ? 73  PHE A C   1 
ATOM 568  C CB  ? PHE A 1  73 ?  -9.061   3.563  12.827 1.000 93.920 ? 73  PHE A CB  1 
ATOM 569  O O   ? PHE A 1  73 ?  -6.266   2.995  11.676 1.000 93.920 ? 73  PHE A O   1 
ATOM 570  C CG  ? PHE A 1  73 ? -10.292   4.391  13.077 1.000 93.920 ? 73  PHE A CG  1 
ATOM 571  C CD1 ? PHE A 1  73 ? -10.929   4.359  14.312 1.000 93.920 ? 73  PHE A CD1 1 
ATOM 572  C CD2 ? PHE A 1  73 ? -10.813   5.202  12.078 1.000 93.920 ? 73  PHE A CD2 1 
ATOM 573  C CE1 ? PHE A 1  73 ? -12.069   5.124  14.547 1.000 93.920 ? 73  PHE A CE1 1 
ATOM 574  C CE2 ? PHE A 1  73 ? -11.952   5.970  12.305 1.000 93.920 ? 73  PHE A CE2 1 
ATOM 575  C CZ  ? PHE A 1  73 ? -12.579   5.929  13.540 1.000 93.920 ? 73  PHE A CZ  1 
ATOM 576  N N   ? PHE A 1  74 ?  -5.919   3.081  13.872 1.000 90.180 ? 74  PHE A N   1 
ATOM 577  C CA  ? PHE A 1  74 ?  -4.762   2.194  13.853 1.000 90.180 ? 74  PHE A CA  1 
ATOM 578  C C   ? PHE A 1  74 ?  -5.075   0.881  14.559 1.000 90.180 ? 74  PHE A C   1 
ATOM 579  C CB  ? PHE A 1  74 ?  -3.554   2.869  14.510 1.000 90.180 ? 74  PHE A CB  1 
ATOM 580  O O   ? PHE A 1  74 ?  -5.715   0.874  15.613 1.000 90.180 ? 74  PHE A O   1 
ATOM 581  C CG  ? PHE A 1  74 ?  -3.210   4.209  13.917 1.000 90.180 ? 74  PHE A CG  1 
ATOM 582  C CD1 ? PHE A 1  74 ?  -2.286   4.310  12.885 1.000 90.180 ? 74  PHE A CD1 1 
ATOM 583  C CD2 ? PHE A 1  74 ?  -3.811   5.367  14.392 1.000 90.180 ? 74  PHE A CD2 1 
ATOM 584  C CE1 ? PHE A 1  74 ?  -1.965   5.549  12.334 1.000 90.180 ? 74  PHE A CE1 1 
ATOM 585  C CE2 ? PHE A 1  74 ?  -3.496   6.608  13.847 1.000 90.180 ? 74  PHE A CE2 1 
ATOM 586  C CZ  ? PHE A 1  74 ?  -2.572   6.697  12.818 1.000 90.180 ? 74  PHE A CZ  1 
ATOM 587  N N   ? CYS A 1  75 ?  -4.759  -0.213  13.844 1.000 80.500 ? 75  CYS A N   1 
ATOM 588  C CA  ? CYS A 1  75 ?  -4.994  -1.562  14.346 1.000 80.500 ? 75  CYS A CA  1 
ATOM 589  C C   ? CYS A 1  75 ?  -4.023  -1.903  15.470 1.000 80.500 ? 75  CYS A C   1 
ATOM 590  C CB  ? CYS A 1  75 ?  -4.862  -2.585  13.218 1.000 80.500 ? 75  CYS A CB  1 
ATOM 591  O O   ? CYS A 1  75 ?  -4.363  -2.659  16.382 1.000 80.500 ? 75  CYS A O   1 
ATOM 592  S SG  ? CYS A 1  75 ?  -5.276  -4.272  13.713 1.000 80.500 ? 75  CYS A SG  1 
ATOM 593  N N   ? VAL A 1  76 ?  -3.154  -0.850  15.946 1.000 69.470 ? 76  VAL A N   1 
ATOM 594  C CA  ? VAL A 1  76 ?  -2.271  -1.035  17.093 1.000 69.470 ? 76  VAL A CA  1 
ATOM 595  C C   ? VAL A 1  76 ?  -2.356   0.182  18.011 1.000 69.470 ? 76  VAL A C   1 
ATOM 596  C CB  ? VAL A 1  76 ?  -0.809  -1.269  16.651 1.000 69.470 ? 76  VAL A CB  1 
ATOM 597  O O   ? VAL A 1  76 ?  -2.497   1.314  17.542 1.000 69.470 ? 76  VAL A O   1 
ATOM 598  C CG1 ? VAL A 1  76 ?   0.076  -1.580  17.857 1.000 69.470 ? 76  VAL A CG1 1 
ATOM 599  C CG2 ? VAL A 1  76 ?  -0.736  -2.398  15.625 1.000 69.470 ? 76  VAL A CG2 1 
ATOM 600  N N   ? SER A 1  77 ?  -2.757   0.056  19.280 1.000 56.280 ? 77  SER A N   1 
ATOM 601  C CA  ? SER A 1  77 ?  -2.752   0.838  20.512 1.000 56.280 ? 77  SER A CA  1 
ATOM 602  C C   ? SER A 1  77 ?  -1.344   1.306  20.865 1.000 56.280 ? 77  SER A C   1 
ATOM 603  C CB  ? SER A 1  77 ?  -3.332   0.022  21.668 1.000 56.280 ? 77  SER A CB  1 
ATOM 604  O O   ? SER A 1  77 ?  -0.359   0.701  20.438 1.000 56.280 ? 77  SER A O   1 
ATOM 605  O OG  ? SER A 1  77 ?  -2.420  -0.980  22.083 1.000 56.280 ? 77  SER A OG  1 
ATOM 606  N N   ? SER A 1  78 ?  -0.799   2.444  20.405 1.000 49.540 ? 78  SER A N   1 
ATOM 607  C CA  ? SER A 1  78 ?   0.111   3.539  20.722 1.000 49.540 ? 78  SER A CA  1 
ATOM 608  C C   ? SER A 1  78 ?   1.558   3.060  20.767 1.000 49.540 ? 78  SER A C   1 
ATOM 609  C CB  ? SER A 1  78 ?  -0.264   4.179  22.059 1.000 49.540 ? 78  SER A CB  1 
ATOM 610  O O   ? SER A 1  78 ?   2.487   3.872  20.768 1.000 49.540 ? 78  SER A O   1 
ATOM 611  O OG  ? SER A 1  78 ?  -0.202   3.227  23.107 1.000 49.540 ? 78  SER A OG  1 
ATOM 612  N N   ? ASN A 1  79 ?   2.076   1.696  20.257 1.000 52.130 ? 79  ASN A N   1 
ATOM 613  C CA  ? ASN A 1  79 ?   3.514   1.450  20.206 1.000 52.130 ? 79  ASN A CA  1 
ATOM 614  C C   ? ASN A 1  79 ?   3.898   0.622  18.983 1.000 52.130 ? 79  ASN A C   1 
ATOM 615  C CB  ? ASN A 1  79 ?   3.985   0.757  21.486 1.000 52.130 ? 79  ASN A CB  1 
ATOM 616  O O   ? ASN A 1  79 ?   3.797  -0.606  19.003 1.000 52.130 ? 79  ASN A O   1 
ATOM 617  C CG  ? ASN A 1  79 ?   4.452   1.738  22.544 1.000 52.130 ? 79  ASN A CG  1 
ATOM 618  N ND2 ? ASN A 1  79 ?   4.553   1.271  23.783 1.000 52.130 ? 79  ASN A ND2 1 
ATOM 619  O OD1 ? ASN A 1  79 ?   4.717   2.907  22.250 1.000 52.130 ? 79  ASN A OD1 1 
ATOM 620  N N   ? TYR A 1  80 ?   3.730   1.178  17.776 1.000 54.820 ? 80  TYR A N   1 
ATOM 621  C CA  ? TYR A 1  80 ?   4.191   0.646  16.499 1.000 54.820 ? 80  TYR A CA  1 
ATOM 622  C C   ? TYR A 1  80 ?   5.639   0.181  16.592 1.000 54.820 ? 80  TYR A C   1 
ATOM 623  C CB  ? TYR A 1  80 ?   4.051   1.699  15.395 1.000 54.820 ? 80  TYR A CB  1 
ATOM 624  O O   ? TYR A 1  80 ?   6.513   0.934  17.028 1.000 54.820 ? 80  TYR A O   1 
ATOM 625  C CG  ? TYR A 1  80 ?   4.635   1.272  14.071 1.000 54.820 ? 80  TYR A CG  1 
ATOM 626  C CD1 ? TYR A 1  80 ?   5.885   1.728  13.659 1.000 54.820 ? 80  TYR A CD1 1 
ATOM 627  C CD2 ? TYR A 1  80 ?   3.938   0.412  13.228 1.000 54.820 ? 80  TYR A CD2 1 
ATOM 628  C CE1 ? TYR A 1  80 ?   6.427   1.338  12.438 1.000 54.820 ? 80  TYR A CE1 1 
ATOM 629  C CE2 ? TYR A 1  80 ?   4.470   0.016  12.006 1.000 54.820 ? 80  TYR A CE2 1 
ATOM 630  O OH  ? TYR A 1  80 ?   6.244   0.094  10.410 1.000 54.820 ? 80  TYR A OH  1 
ATOM 631  C CZ  ? TYR A 1  80 ?   5.713   0.483  11.620 1.000 54.820 ? 80  TYR A CZ  1 
ATOM 632  N N   ? THR A 1  81 ?   5.909  -1.109  16.591 1.000 58.570 ? 81  THR A N   1 
ATOM 633  C CA  ? THR A 1  81 ?   7.238  -1.599  16.240 1.000 58.570 ? 81  THR A CA  1 
ATOM 634  C C   ? THR A 1  81 ?   7.279  -2.053  14.784 1.000 58.570 ? 81  THR A C   1 
ATOM 635  C CB  ? THR A 1  81 ?   7.664  -2.761  17.156 1.000 58.570 ? 81  THR A CB  1 
ATOM 636  O O   ? THR A 1  81 ?   6.235  -2.227  14.152 1.000 58.570 ? 81  THR A O   1 
ATOM 637  C CG2 ? THR A 1  81 ?   7.589  -2.360  18.625 1.000 58.570 ? 81  THR A CG2 1 
ATOM 638  O OG1 ? THR A 1  81 ?   6.798  -3.880  16.932 1.000 58.570 ? 81  THR A OG1 1 
ATOM 639  N N   ? PHE A 1  82 ?   8.449  -1.745  14.001 1.000 59.690 ? 82  PHE A N   1 
ATOM 640  C CA  ? PHE A 1  82 ?   8.760  -2.128  12.628 1.000 59.690 ? 82  PHE A CA  1 
ATOM 641  C C   ? PHE A 1  82 ?   8.193  -3.505  12.309 1.000 59.690 ? 82  PHE A C   1 
ATOM 642  C CB  ? PHE A 1  82 ?  10.275  -2.117  12.396 1.000 59.690 ? 82  PHE A CB  1 
ATOM 643  O O   ? PHE A 1  82 ?   7.797  -3.771  11.172 1.000 59.690 ? 82  PHE A O   1 
ATOM 644  C CG  ? PHE A 1  82 ?  10.666  -2.129  10.943 1.000 59.690 ? 82  PHE A CG  1 
ATOM 645  C CD1 ? PHE A 1  82 ?  10.991  -3.320  10.306 1.000 59.690 ? 82  PHE A CD1 1 
ATOM 646  C CD2 ? PHE A 1  82 ?  10.709  -0.948  10.214 1.000 59.690 ? 82  PHE A CD2 1 
ATOM 647  C CE1 ? PHE A 1  82 ?  11.353  -3.334   8.961 1.000 59.690 ? 82  PHE A CE1 1 
ATOM 648  C CE2 ? PHE A 1  82 ?  11.070  -0.954   8.870 1.000 59.690 ? 82  PHE A CE2 1 
ATOM 649  C CZ  ? PHE A 1  82 ?  11.393  -2.148   8.245 1.000 59.690 ? 82  PHE A CZ  1 
ATOM 650  N N   ? TRP A 1  83 ?   7.641  -4.271  13.312 1.000 61.270 ? 83  TRP A N   1 
ATOM 651  C CA  ? TRP A 1  83 ?   7.235  -5.653  13.077 1.000 61.270 ? 83  TRP A CA  1 
ATOM 652  C C   ? TRP A 1  83 ?   5.835  -5.909  13.623 1.000 61.270 ? 83  TRP A C   1 
ATOM 653  C CB  ? TRP A 1  83 ?   8.232  -6.623  13.716 1.000 61.270 ? 83  TRP A CB  1 
ATOM 654  O O   ? TRP A 1  83 ?   5.408  -7.061  13.739 1.000 61.270 ? 83  TRP A O   1 
ATOM 655  C CG  ? TRP A 1  83 ?   9.643  -6.447  13.242 1.000 61.270 ? 83  TRP A CG  1 
ATOM 656  C CD1 ? TRP A 1  83 ?  10.706  -5.991  13.970 1.000 61.270 ? 83  TRP A CD1 1 
ATOM 657  C CD2 ? TRP A 1  83 ?  10.144  -6.721  11.930 1.000 61.270 ? 83  TRP A CD2 1 
ATOM 658  C CE2 ? TRP A 1  83 ?  11.521  -6.407  11.934 1.000 61.270 ? 83  TRP A CE2 1 
ATOM 659  C CE3 ? TRP A 1  83 ?   9.561  -7.202  10.750 1.000 61.270 ? 83  TRP A CE3 1 
ATOM 660  N NE1 ? TRP A 1  83 ?  11.839  -5.964  13.189 1.000 61.270 ? 83  TRP A NE1 1 
ATOM 661  C CH2 ? TRP A 1  83 ?  11.729  -7.032   9.661 1.000 61.270 ? 83  TRP A CH2 1 
ATOM 662  C CZ2 ? TRP A 1  83 ?  12.325  -6.560  10.802 1.000 61.270 ? 83  TRP A CZ2 1 
ATOM 663  C CZ3 ? TRP A 1  83 ?  10.362  -7.353   9.624 1.000 61.270 ? 83  TRP A CZ3 1 
ATOM 664  N N   ? ASP A 1  84 ?   5.180  -4.861  13.950 1.000 66.120 ? 84  ASP A N   1 
ATOM 665  C CA  ? ASP A 1  84 ?   3.803  -4.874  14.433 1.000 66.120 ? 84  ASP A CA  1 
ATOM 666  C C   ? ASP A 1  84 ?   2.818  -4.631  13.291 1.000 66.120 ? 84  ASP A C   1 
ATOM 667  C CB  ? ASP A 1  84 ?   3.608  -3.824  15.528 1.000 66.120 ? 84  ASP A CB  1 
ATOM 668  O O   ? ASP A 1  84 ?   3.215  -4.566  12.126 1.000 66.120 ? 84  ASP A O   1 
ATOM 669  C CG  ? ASP A 1  84 ?   2.473  -4.161  16.479 1.000 66.120 ? 84  ASP A CG  1 
ATOM 670  O OD1 ? ASP A 1  84 ?   1.892  -5.262  16.369 1.000 66.120 ? 84  ASP A OD1 1 
ATOM 671  O OD2 ? ASP A 1  84 ?   2.154  -3.316  17.343 1.000 66.120 ? 84  ASP A OD2 1 
ATOM 672  N N   ? LYS A 1  85 ?   1.428  -4.856  13.604 1.000 74.900 ? 85  LYS A N   1 
ATOM 673  C CA  ? LYS A 1  85 ?   0.282  -4.633  12.728 1.000 74.900 ? 85  LYS A CA  1 
ATOM 674  C C   ? LYS A 1  85 ?   0.393  -3.292  12.009 1.000 74.900 ? 85  LYS A C   1 
ATOM 675  C CB  ? LYS A 1  85 ?  -1.023  -4.696  13.523 1.000 74.900 ? 85  LYS A CB  1 
ATOM 676  O O   ? LYS A 1  85 ?   0.257  -2.236  12.630 1.000 74.900 ? 85  LYS A O   1 
ATOM 677  C CG  ? LYS A 1  85 ?  -1.265  -6.031  14.212 1.000 74.900 ? 85  LYS A CG  1 
ATOM 678  C CD  ? LYS A 1  85 ?  -2.518  -5.995  15.076 1.000 74.900 ? 85  LYS A CD  1 
ATOM 679  C CE  ? LYS A 1  85 ?  -2.706  -7.296  15.845 1.000 74.900 ? 85  LYS A CE  1 
ATOM 680  N NZ  ? LYS A 1  85 ?  -3.853  -7.215  16.798 1.000 74.900 ? 85  LYS A NZ  1 
ATOM 681  N N   ? ASP A 1  86 ?   1.051  -3.098  10.836 1.000 87.440 ? 86  ASP A N   1 
ATOM 682  C CA  ? ASP A 1  86 ?   1.224  -1.905  10.013 1.000 87.440 ? 86  ASP A CA  1 
ATOM 683  C C   ? ASP A 1  86 ?   0.023  -1.693   9.094 1.000 87.440 ? 86  ASP A C   1 
ATOM 684  C CB  ? ASP A 1  86 ?   2.507  -2.004   9.186 1.000 87.440 ? 86  ASP A CB  1 
ATOM 685  O O   ? ASP A 1  86 ?   0.088  -1.990   7.900 1.000 87.440 ? 86  ASP A O   1 
ATOM 686  C CG  ? ASP A 1  86 ?   2.890  -0.692   8.525 1.000 87.440 ? 86  ASP A CG  1 
ATOM 687  O OD1 ? ASP A 1  86 ?   2.463   0.380   9.005 1.000 87.440 ? 86  ASP A OD1 1 
ATOM 688  O OD2 ? ASP A 1  86 ?   3.622  -0.730   7.513 1.000 87.440 ? 86  ASP A OD2 1 
ATOM 689  N N   ? ILE A 1  87 ?  -1.162  -1.315   9.770 1.000 92.220 ? 87  ILE A N   1 
ATOM 690  C CA  ? ILE A 1  87 ?  -2.375  -1.070   8.998 1.000 92.220 ? 87  ILE A CA  1 
ATOM 691  C C   ? ILE A 1  87 ?  -3.123   0.128   9.579 1.000 92.220 ? 87  ILE A C   1 
ATOM 692  C CB  ? ILE A 1  87 ?  -3.291  -2.314   8.974 1.000 92.220 ? 87  ILE A CB  1 
ATOM 693  O O   ? ILE A 1  87 ?  -3.202   0.286  10.799 1.000 92.220 ? 87  ILE A O   1 
ATOM 694  C CG1 ? ILE A 1  87 ?  -4.520  -2.056   8.094 1.000 92.220 ? 87  ILE A CG1 1 
ATOM 695  C CG2 ? ILE A 1  87 ?  -3.708  -2.705  10.395 1.000 92.220 ? 87  ILE A CG2 1 
ATOM 696  C CD1 ? ILE A 1  87 ?  -5.318  -3.309   7.763 1.000 92.220 ? 87  ILE A CD1 1 
ATOM 697  N N   ? MET A 1  88 ?  -3.542   1.064   8.745 1.000 94.640 ? 88  MET A N   1 
ATOM 698  C CA  ? MET A 1  88 ?  -4.280   2.270   9.109 1.000 94.640 ? 88  MET A CA  1 
ATOM 699  C C   ? MET A 1  88 ?  -5.492   2.461   8.204 1.000 94.640 ? 88  MET A C   1 
ATOM 700  C CB  ? MET A 1  88 ?  -3.373   3.499   9.035 1.000 94.640 ? 88  MET A CB  1 
ATOM 701  O O   ? MET A 1  88 ?  -5.391   2.312   6.985 1.000 94.640 ? 88  MET A O   1 
ATOM 702  C CG  ? MET A 1  88 ?  -4.074   4.801   9.389 1.000 94.640 ? 88  MET A CG  1 
ATOM 703  S SD  ? MET A 1  88 ?  -2.960   6.254   9.270 1.000 94.640 ? 88  MET A SD  1 
ATOM 704  C CE  ? MET A 1  88 ?  -2.836   6.415   7.467 1.000 94.640 ? 88  MET A CE  1 
ATOM 705  N N   ? LEU A 1  89 ?  -6.635   2.694   8.886 1.000 96.560 ? 89  LEU A N   1 
ATOM 706  C CA  ? LEU A 1  89 ?  -7.835   3.097   8.161 1.000 96.560 ? 89  LEU A CA  1 
ATOM 707  C C   ? LEU A 1  89 ?  -8.020   4.610   8.213 1.000 96.560 ? 89  LEU A C   1 
ATOM 708  C CB  ? LEU A 1  89 ?  -9.070   2.401   8.740 1.000 96.560 ? 89  LEU A CB  1 
ATOM 709  O O   ? LEU A 1  89 ?  -7.872   5.222   9.274 1.000 96.560 ? 89  LEU A O   1 
ATOM 710  C CG  ? LEU A 1  89 ?  -9.239   0.921   8.392 1.000 96.560 ? 89  LEU A CG  1 
ATOM 711  C CD1 ? LEU A 1  89 ? -10.427   0.332   9.146 1.000 96.560 ? 89  LEU A CD1 1 
ATOM 712  C CD2 ? LEU A 1  89 ?  -9.411   0.741   6.888 1.000 96.560 ? 89  LEU A CD2 1 
ATOM 713  N N   ? ILE A 1  90 ?  -8.302   5.120   7.006 1.000 97.310 ? 90  ILE A N   1 
ATOM 714  C CA  ? ILE A 1  90 ?  -8.540   6.555   6.901 1.000 97.310 ? 90  ILE A CA  1 
ATOM 715  C C   ? ILE A 1  90 ?  -9.981   6.809   6.463 1.000 97.310 ? 90  ILE A C   1 
ATOM 716  C CB  ? ILE A 1  90 ?  -7.554   7.220   5.915 1.000 97.310 ? 90  ILE A CB  1 
ATOM 717  O O   ? ILE A 1  90 ? -10.403   6.347   5.400 1.000 97.310 ? 90  ILE A O   1 
ATOM 718  C CG1 ? ILE A 1  90 ?  -6.107   6.943   6.337 1.000 97.310 ? 90  ILE A CG1 1 
ATOM 719  C CG2 ? ILE A 1  90 ?  -7.818   8.726   5.821 1.000 97.310 ? 90  ILE A CG2 1 
ATOM 720  C CD1 ? ILE A 1  90 ?  -5.072   7.318   5.285 1.000 97.310 ? 90  ILE A CD1 1 
ATOM 721  N N   ? ARG A 1  91 ? -10.749   7.530   7.356 1.000 97.600 ? 91  ARG A N   1 
ATOM 722  C CA  ? ARG A 1  91 ? -12.050   8.023   6.917 1.000 97.600 ? 91  ARG A CA  1 
ATOM 723  C C   ? ARG A 1  91 ? -11.909   9.336   6.154 1.000 97.600 ? 91  ARG A C   1 
ATOM 724  C CB  ? ARG A 1  91 ? -12.985   8.211   8.114 1.000 97.600 ? 91  ARG A CB  1 
ATOM 725  O O   ? ARG A 1  91 ? -11.308  10.289   6.654 1.000 97.600 ? 91  ARG A O   1 
ATOM 726  C CG  ? ARG A 1  91 ? -14.410   8.577   7.731 1.000 97.600 ? 91  ARG A CG  1 
ATOM 727  C CD  ? ARG A 1  91 ? -15.320   8.652   8.949 1.000 97.600 ? 91  ARG A CD  1 
ATOM 728  N NE  ? ARG A 1  91 ? -16.706   8.914   8.571 1.000 97.600 ? 91  ARG A NE  1 
ATOM 729  N NH1 ? ARG A 1  91 ? -17.523   8.854  10.731 1.000 97.600 ? 91  ARG A NH1 1 
ATOM 730  N NH2 ? ARG A 1  91 ? -18.943   9.245   8.974 1.000 97.600 ? 91  ARG A NH2 1 
ATOM 731  C CZ  ? ARG A 1  91 ? -17.721   9.004   9.426 1.000 97.600 ? 91  ARG A CZ  1 
ATOM 732  N N   ? LEU A 1  92 ? -12.493   9.371   5.001 1.000 97.780 ? 92  LEU A N   1 
ATOM 733  C CA  ? LEU A 1  92 ? -12.435  10.577   4.182 1.000 97.780 ? 92  LEU A CA  1 
ATOM 734  C C   ? LEU A 1  92 ? -13.417  11.627   4.690 1.000 97.780 ? 92  LEU A C   1 
ATOM 735  C CB  ? LEU A 1  92 ? -12.736  10.245   2.718 1.000 97.780 ? 92  LEU A CB  1 
ATOM 736  O O   ? LEU A 1  92 ? -14.446  11.288   5.277 1.000 97.780 ? 92  LEU A O   1 
ATOM 737  C CG  ? LEU A 1  92 ? -11.856   9.175   2.070 1.000 97.780 ? 92  LEU A CG  1 
ATOM 738  C CD1 ? LEU A 1  92 ? -12.311   8.910   0.639 1.000 97.780 ? 92  LEU A CD1 1 
ATOM 739  C CD2 ? LEU A 1  92 ? -10.391   9.597   2.101 1.000 97.780 ? 92  LEU A CD2 1 
ATOM 740  N N   ? ASP A 1  93 ? -13.115  12.979   4.485 1.000 97.000 ? 93  ASP A N   1 
ATOM 741  C CA  ? ASP A 1  93 ? -13.971  14.063   4.956 1.000 97.000 ? 93  ASP A CA  1 
ATOM 742  C C   ? ASP A 1  93 ? -15.295  14.088   4.196 1.000 97.000 ? 93  ASP A C   1 
ATOM 743  C CB  ? ASP A 1  93 ? -13.258  15.410   4.815 1.000 97.000 ? 93  ASP A CB  1 
ATOM 744  O O   ? ASP A 1  93 ? -16.301  14.584   4.707 1.000 97.000 ? 93  ASP A O   1 
ATOM 745  C CG  ? ASP A 1  93 ? -12.866  15.726   3.382 1.000 97.000 ? 93  ASP A CG  1 
ATOM 746  O OD1 ? ASP A 1  93 ? -12.808  14.798   2.547 1.000 97.000 ? 93  ASP A OD1 1 
ATOM 747  O OD2 ? ASP A 1  93 ? -12.609  16.913   3.087 1.000 97.000 ? 93  ASP A OD2 1 
ATOM 748  N N   ? ARG A 1  94 ? -15.445  13.453   3.004 1.000 96.990 ? 94  ARG A N   1 
ATOM 749  C CA  ? ARG A 1  94 ? -16.644  13.226   2.204 1.000 96.990 ? 94  ARG A CA  1 
ATOM 750  C C   ? ARG A 1  94 ? -16.464  12.030   1.275 1.000 96.990 ? 94  ARG A C   1 
ATOM 751  C CB  ? ARG A 1  94 ? -16.993  14.474   1.391 1.000 96.990 ? 94  ARG A CB  1 
ATOM 752  O O   ? ARG A 1  94 ? -15.340  11.702   0.887 1.000 96.990 ? 94  ARG A O   1 
ATOM 753  C CG  ? ARG A 1  94 ? -15.939  14.854   0.363 1.000 96.990 ? 94  ARG A CG  1 
ATOM 754  C CD  ? ARG A 1  94 ? -16.271  16.171  -0.325 1.000 96.990 ? 94  ARG A CD  1 
ATOM 755  N NE  ? ARG A 1  94 ? -15.253  16.539  -1.304 1.000 96.990 ? 94  ARG A NE  1 
ATOM 756  N NH1 ? ARG A 1  94 ? -15.283  18.792  -0.796 1.000 96.990 ? 94  ARG A NH1 1 
ATOM 757  N NH2 ? ARG A 1  94 ? -13.877  17.998  -2.424 1.000 96.990 ? 94  ARG A NH2 1 
ATOM 758  C CZ  ? ARG A 1  94 ? -14.807  17.776  -1.506 1.000 96.990 ? 94  ARG A CZ  1 
ATOM 759  N N   ? PRO A 1  95 ? -17.663  11.309   0.896 1.000 97.280 ? 95  PRO A N   1 
ATOM 760  C CA  ? PRO A 1  95 ? -17.579  10.144   0.012 1.000 97.280 ? 95  PRO A CA  1 
ATOM 761  C C   ? PRO A 1  95 ? -17.092  10.502  -1.390 1.000 97.280 ? 95  PRO A C   1 
ATOM 762  C CB  ? PRO A 1  95 ? -19.019   9.626  -0.025 1.000 97.280 ? 95  PRO A CB  1 
ATOM 763  O O   ? PRO A 1  95 ? -17.335  11.613  -1.868 1.000 97.280 ? 95  PRO A O   1 
ATOM 764  C CG  ? PRO A 1  95 ? -19.685  10.265   1.150 1.000 97.280 ? 95  PRO A CG  1 
ATOM 765  C CD  ? PRO A 1  95 ? -18.990  11.563   1.446 1.000 97.280 ? 95  PRO A CD  1 
ATOM 766  N N   ? VAL A 1  96 ? -16.392   9.547  -2.010 1.000 97.430 ? 96  VAL A N   1 
ATOM 767  C CA  ? VAL A 1  96 ? -15.973   9.713  -3.398 1.000 97.430 ? 96  VAL A CA  1 
ATOM 768  C C   ? VAL A 1  96 ? -17.047   9.160  -4.331 1.000 97.430 ? 96  VAL A C   1 
ATOM 769  C CB  ? VAL A 1  96 ? -14.620   9.016  -3.669 1.000 97.430 ? 96  VAL A CB  1 
ATOM 770  O O   ? VAL A 1  96 ? -17.826   8.286  -3.943 1.000 97.430 ? 96  VAL A O   1 
ATOM 771  C CG1 ? VAL A 1  96 ? -13.520   9.613  -2.793 1.000 97.430 ? 96  VAL A CG1 1 
ATOM 772  C CG2 ? VAL A 1  96 ? -14.739   7.512  -3.434 1.000 97.430 ? 96  VAL A CG2 1 
ATOM 773  N N   ? SER A 1  97 ? -17.066   9.696  -5.645 1.000 96.720 ? 97  SER A N   1 
ATOM 774  C CA  ? SER A 1  97 ? -17.962   9.193  -6.682 1.000 96.720 ? 97  SER A CA  1 
ATOM 775  C C   ? SER A 1  97 ? -17.244   8.216  -7.607 1.000 96.720 ? 97  SER A C   1 
ATOM 776  C CB  ? SER A 1  97 ? -18.541  10.349  -7.498 1.000 96.720 ? 97  SER A CB  1 
ATOM 777  O O   ? SER A 1  97 ? -16.148   8.504  -8.092 1.000 96.720 ? 97  SER A O   1 
ATOM 778  O OG  ? SER A 1  97 ? -19.288  11.225  -6.671 1.000 96.720 ? 97  SER A OG  1 
ATOM 779  N N   ? ASN A 1  98 ? -17.839   7.062  -7.736 1.000 95.810 ? 98  ASN A N   1 
ATOM 780  C CA  ? ASN A 1  98 ? -17.285   6.113  -8.695 1.000 95.810 ? 98  ASN A CA  1 
ATOM 781  C C   ? ASN A 1  98 ? -17.175   6.724 -10.089 1.000 95.810 ? 98  ASN A C   1 
ATOM 782  C CB  ? ASN A 1  98 ? -18.130   4.838  -8.739 1.000 95.810 ? 98  ASN A CB  1 
ATOM 783  O O   ? ASN A 1  98 ? -18.046   7.489 -10.507 1.000 95.810 ? 98  ASN A O   1 
ATOM 784  C CG  ? ASN A 1  98 ? -17.972   3.990  -7.493 1.000 95.810 ? 98  ASN A CG  1 
ATOM 785  N ND2 ? ASN A 1  98 ? -18.737   2.908  -7.411 1.000 95.810 ? 98  ASN A ND2 1 
ATOM 786  O OD1 ? ASN A 1  98 ? -17.170   4.305  -6.610 1.000 95.810 ? 98  ASN A OD1 1 
ATOM 787  N N   ? SER A 1  99 ? -16.101   6.376 -10.756 1.000 95.230 ? 99  SER A N   1 
ATOM 788  C CA  ? SER A 1  99 ? -15.863   6.789 -12.136 1.000 95.230 ? 99  SER A CA  1 
ATOM 789  C C   ? SER A 1  99 ? -15.001   5.772 -12.876 1.000 95.230 ? 99  SER A C   1 
ATOM 790  C CB  ? SER A 1  99 ? -15.193   8.163 -12.177 1.000 95.230 ? 99  SER A CB  1 
ATOM 791  O O   ? SER A 1  99 ? -14.713   4.695 -12.350 1.000 95.230 ? 99  SER A O   1 
ATOM 792  O OG  ? SER A 1  99 ? -13.839   8.075 -11.766 1.000 95.230 ? 99  SER A OG  1 
ATOM 793  N N   ? GLU A 1 100 ? -14.666   6.182 -14.100 1.000 94.220 ? 100 GLU A N   1 
ATOM 794  C CA  ? GLU A 1 100 ? -13.796   5.352 -14.928 1.000 94.220 ? 100 GLU A CA  1 
ATOM 795  C C   ? GLU A 1 100 ? -12.463   5.087 -14.234 1.000 94.220 ? 100 GLU A C   1 
ATOM 796  C CB  ? GLU A 1 100 ? -13.558   6.011 -16.288 1.000 94.220 ? 100 GLU A CB  1 
ATOM 797  O O   ? GLU A 1 100 ? -11.870   4.019 -14.404 1.000 94.220 ? 100 GLU A O   1 
ATOM 798  C CG  ? GLU A 1 100 ? -12.723   5.170 -17.242 1.000 94.220 ? 100 GLU A CG  1 
ATOM 799  C CD  ? GLU A 1 100 ? -12.497   5.837 -18.590 1.000 94.220 ? 100 GLU A CD  1 
ATOM 800  O OE1 ? GLU A 1 100 ? -11.807   5.246 -19.452 1.000 94.220 ? 100 GLU A OE1 1 
ATOM 801  O OE2 ? GLU A 1 100 ? -13.013   6.960 -18.785 1.000 94.220 ? 100 GLU A OE2 1 
ATOM 802  N N   ? HIS A 1 101 ? -11.981   6.056 -13.323 1.000 95.320 ? 101 HIS A N   1 
ATOM 803  C CA  ? HIS A 1 101 ? -10.643   5.983 -12.747 1.000 95.320 ? 101 HIS A CA  1 
ATOM 804  C C   ? HIS A 1 101 ? -10.703   5.864 -11.228 1.000 95.320 ? 101 HIS A C   1 
ATOM 805  C CB  ? HIS A 1 101 ?  -9.821   7.210 -13.146 1.000 95.320 ? 101 HIS A CB  1 
ATOM 806  O O   ? HIS A 1 101 ?  -9.666   5.844 -10.561 1.000 95.320 ? 101 HIS A O   1 
ATOM 807  C CG  ? HIS A 1 101 ?  -9.687   7.388 -14.625 1.000 95.320 ? 101 HIS A CG  1 
ATOM 808  C CD2 ? HIS A 1 101 ?  -8.996   6.677 -15.547 1.000 95.320 ? 101 HIS A CD2 1 
ATOM 809  N ND1 ? HIS A 1 101 ? -10.311   8.407 -15.311 1.000 95.320 ? 101 HIS A ND1 1 
ATOM 810  C CE1 ? HIS A 1 101 ? -10.010   8.314 -16.595 1.000 95.320 ? 101 HIS A CE1 1 
ATOM 811  N NE2 ? HIS A 1 101 ?  -9.213   7.272 -16.765 1.000 95.320 ? 101 HIS A NE2 1 
ATOM 812  N N   ? ILE A 1 102 ? -11.953   5.739 -10.666 1.000 96.860 ? 102 ILE A N   1 
ATOM 813  C CA  ? ILE A 1 102 ? -12.120   5.589  -9.225 1.000 96.860 ? 102 ILE A CA  1 
ATOM 814  C C   ? ILE A 1 102 ? -13.092   4.448  -8.933 1.000 96.860 ? 102 ILE A C   1 
ATOM 815  C CB  ? ILE A 1 102 ? -12.621   6.898  -8.575 1.000 96.860 ? 102 ILE A CB  1 
ATOM 816  O O   ? ILE A 1 102 ? -14.274   4.528  -9.275 1.000 96.860 ? 102 ILE A O   1 
ATOM 817  C CG1 ? ILE A 1 102 ? -11.668   8.055  -8.901 1.000 96.860 ? 102 ILE A CG1 1 
ATOM 818  C CG2 ? ILE A 1 102 ? -12.774   6.725  -7.061 1.000 96.860 ? 102 ILE A CG2 1 
ATOM 819  C CD1 ? ILE A 1 102 ? -12.193   9.423  -8.489 1.000 96.860 ? 102 ILE A CD1 1 
ATOM 820  N N   ? ALA A 1 103 ? -12.553   3.423  -8.358 1.000 96.390 ? 103 ALA A N   1 
ATOM 821  C CA  ? ALA A 1 103 ? -13.364   2.284  -7.937 1.000 96.390 ? 103 ALA A CA  1 
ATOM 822  C C   ? ALA A 1 103 ? -12.715   1.551  -6.766 1.000 96.390 ? 103 ALA A C   1 
ATOM 823  C CB  ? ALA A 1 103 ? -13.582   1.325  -9.105 1.000 96.390 ? 103 ALA A CB  1 
ATOM 824  O O   ? ALA A 1 103 ? -11.513   1.274  -6.788 1.000 96.390 ? 103 ALA A O   1 
ATOM 825  N N   ? PRO A 1 104 ? -13.680   1.218  -5.738 1.000 96.590 ? 104 PRO A N   1 
ATOM 826  C CA  ? PRO A 1 104 ? -13.119   0.527  -4.576 1.000 96.590 ? 104 PRO A CA  1 
ATOM 827  C C   ? PRO A 1 104 ? -12.707  -0.911  -4.886 1.000 96.590 ? 104 PRO A C   1 
ATOM 828  C CB  ? PRO A 1 104 ? -14.263   0.560  -3.560 1.000 96.590 ? 104 PRO A CB  1 
ATOM 829  O O   ? PRO A 1 104 ? -13.320  -1.562  -5.736 1.000 96.590 ? 104 PRO A O   1 
ATOM 830  C CG  ? PRO A 1 104 ? -15.168   1.649  -4.038 1.000 96.590 ? 104 PRO A CG  1 
ATOM 831  C CD  ? PRO A 1 104 ? -15.050   1.745  -5.532 1.000 96.590 ? 104 PRO A CD  1 
ATOM 832  N N   ? LEU A 1 105 ? -11.662  -1.351  -4.134 1.000 95.850 ? 105 LEU A N   1 
ATOM 833  C CA  ? LEU A 1 105 ? -11.229  -2.743  -4.159 1.000 95.850 ? 105 LEU A CA  1 
ATOM 834  C C   ? LEU A 1 105 ? -11.877  -3.534  -3.027 1.000 95.850 ? 105 LEU A C   1 
ATOM 835  C CB  ? LEU A 1 105 ?  -9.705  -2.833  -4.052 1.000 95.850 ? 105 LEU A CB  1 
ATOM 836  O O   ? LEU A 1 105 ? -11.934  -3.064  -1.889 1.000 95.850 ? 105 LEU A O   1 
ATOM 837  C CG  ? LEU A 1 105 ?  -9.080  -4.191  -4.378 1.000 95.850 ? 105 LEU A CG  1 
ATOM 838  C CD1 ? LEU A 1 105 ?  -9.386  -4.582  -5.820 1.000 95.850 ? 105 LEU A CD1 1 
ATOM 839  C CD2 ? LEU A 1 105 ?  -7.575  -4.160  -4.134 1.000 95.850 ? 105 LEU A CD2 1 
ATOM 840  N N   ? SER A 1 106 ? -12.367  -4.725  -3.300 1.000 94.610 ? 106 SER A N   1 
ATOM 841  C CA  ? SER A 1 106 ? -13.041  -5.538  -2.293 1.000 94.610 ? 106 SER A CA  1 
ATOM 842  C C   ? SER A 1 106 ? -12.042  -6.153  -1.319 1.000 94.610 ? 106 SER A C   1 
ATOM 843  C CB  ? SER A 1 106 ? -13.864  -6.643  -2.958 1.000 94.610 ? 106 SER A CB  1 
ATOM 844  O O   ? SER A 1 106 ? -10.927  -6.509  -1.708 1.000 94.610 ? 106 SER A O   1 
ATOM 845  O OG  ? SER A 1 106 ? -14.878  -6.090  -3.779 1.000 94.610 ? 106 SER A OG  1 
ATOM 846  N N   ? LEU A 1 107 ? -12.463  -6.256  -0.075 1.000 95.740 ? 107 LEU A N   1 
ATOM 847  C CA  ? LEU A 1 107 ? -11.674  -6.976   0.919 1.000 95.740 ? 107 LEU A CA  1 
ATOM 848  C C   ? LEU A 1 107 ? -11.630  -8.467   0.603 1.000 95.740 ? 107 LEU A C   1 
ATOM 849  C CB  ? LEU A 1 107 ? -12.249  -6.756   2.321 1.000 95.740 ? 107 LEU A CB  1 
ATOM 850  O O   ? LEU A 1 107 ? -12.572  -9.011   0.021 1.000 95.740 ? 107 LEU A O   1 
ATOM 851  C CG  ? LEU A 1 107 ? -12.154  -5.335   2.878 1.000 95.740 ? 107 LEU A CG  1 
ATOM 852  C CD1 ? LEU A 1 107 ? -12.921  -5.228   4.192 1.000 95.740 ? 107 LEU A CD1 1 
ATOM 853  C CD2 ? LEU A 1 107 ? -10.696  -4.932   3.071 1.000 95.740 ? 107 LEU A CD2 1 
ATOM 854  N N   ? PRO A 1 108 ? -10.553  -9.123   0.939 1.000 95.510 ? 108 PRO A N   1 
ATOM 855  C CA  ? PRO A 1 108 ? -10.430 -10.549   0.626 1.000 95.510 ? 108 PRO A CA  1 
ATOM 856  C C   ? PRO A 1 108 ? -11.419 -11.411   1.407 1.000 95.510 ? 108 PRO A C   1 
ATOM 857  C CB  ? PRO A 1 108 ?  -8.988 -10.874   1.025 1.000 95.510 ? 108 PRO A CB  1 
ATOM 858  O O   ? PRO A 1 108 ? -11.623 -11.194   2.604 1.000 95.510 ? 108 PRO A O   1 
ATOM 859  C CG  ? PRO A 1 108 ?  -8.653  -9.880   2.089 1.000 95.510 ? 108 PRO A CG  1 
ATOM 860  C CD  ? PRO A 1 108 ?  -9.387  -8.603   1.797 1.000 95.510 ? 108 PRO A CD  1 
ATOM 861  N N   ? SER A 1 109 ? -12.010 -12.394   0.797 1.000 93.510 ? 109 SER A N   1 
ATOM 862  C CA  ? SER A 1 109 ? -12.960 -13.317   1.411 1.000 93.510 ? 109 SER A CA  1 
ATOM 863  C C   ? SER A 1 109 ? -12.266 -14.590   1.884 1.000 93.510 ? 109 SER A C   1 
ATOM 864  C CB  ? SER A 1 109 ? -14.076 -13.671   0.427 1.000 93.510 ? 109 SER A CB  1 
ATOM 865  O O   ? SER A 1 109 ? -12.839 -15.367   2.650 1.000 93.510 ? 109 SER A O   1 
ATOM 866  O OG  ? SER A 1 109 ? -13.542 -14.228  -0.761 1.000 93.510 ? 109 SER A OG  1 
ATOM 867  N N   ? SER A 1 110 ? -11.052 -14.820   1.412 1.000 94.190 ? 110 SER A N   1 
ATOM 868  C CA  ? SER A 1 110 ? -10.219 -15.949   1.812 1.000 94.190 ? 110 SER A CA  1 
ATOM 869  C C   ? SER A 1 110 ?  -8.746 -15.556   1.871 1.000 94.190 ? 110 SER A C   1 
ATOM 870  C CB  ? SER A 1 110 ? -10.403 -17.121   0.847 1.000 94.190 ? 110 SER A CB  1 
ATOM 871  O O   ? SER A 1 110 ?  -8.341 -14.556   1.274 1.000 94.190 ? 110 SER A O   1 
ATOM 872  O OG  ? SER A 1 110 ? -10.026 -16.753  -0.468 1.000 94.190 ? 110 SER A OG  1 
ATOM 873  N N   ? PRO A 1 111 ?  -8.015 -16.398   2.740 1.000 92.190 ? 111 PRO A N   1 
ATOM 874  C CA  ? PRO A 1 111 ?  -6.577 -16.121   2.784 1.000 92.190 ? 111 PRO A CA  1 
ATOM 875  C C   ? PRO A 1 111 ?  -5.889 -16.362   1.443 1.000 92.190 ? 111 PRO A C   1 
ATOM 876  C CB  ? PRO A 1 111 ?  -6.063 -17.097   3.845 1.000 92.190 ? 111 PRO A CB  1 
ATOM 877  O O   ? PRO A 1 111 ?  -6.361 -17.169   0.638 1.000 92.190 ? 111 PRO A O   1 
ATOM 878  C CG  ? PRO A 1 111 ?  -7.042 -18.227   3.832 1.000 92.190 ? 111 PRO A CG  1 
ATOM 879  C CD  ? PRO A 1 111 ?  -8.385 -17.689   3.430 1.000 92.190 ? 111 PRO A CD  1 
ATOM 880  N N   ? PRO A 1 112 ?  -4.768 -15.643   1.224 1.000 91.230 ? 112 PRO A N   1 
ATOM 881  C CA  ? PRO A 1 112 ?  -4.033 -15.854  -0.026 1.000 91.230 ? 112 PRO A CA  1 
ATOM 882  C C   ? PRO A 1 112 ?  -3.382 -17.233  -0.101 1.000 91.230 ? 112 PRO A C   1 
ATOM 883  C CB  ? PRO A 1 112 ?  -2.973 -14.750  -0.002 1.000 91.230 ? 112 PRO A CB  1 
ATOM 884  O O   ? PRO A 1 112 ?  -3.049 -17.820   0.932 1.000 91.230 ? 112 PRO A O   1 
ATOM 885  C CG  ? PRO A 1 112 ?  -2.701 -14.513   1.448 1.000 91.230 ? 112 PRO A CG  1 
ATOM 886  C CD  ? PRO A 1 112 ?  -3.981 -14.700   2.211 1.000 91.230 ? 112 PRO A CD  1 
ATOM 887  N N   ? SER A 1 113 ?  -3.152 -17.724  -1.339 1.000 92.440 ? 113 SER A N   1 
ATOM 888  C CA  ? SER A 1 113 ?  -2.494 -19.010  -1.546 1.000 92.440 ? 113 SER A CA  1 
ATOM 889  C C   ? SER A 1 113 ?  -1.043 -18.826  -1.976 1.000 92.440 ? 113 SER A C   1 
ATOM 890  C CB  ? SER A 1 113 ?  -3.245 -19.834  -2.593 1.000 92.440 ? 113 SER A CB  1 
ATOM 891  O O   ? SER A 1 113 ?  -0.748 -18.005  -2.847 1.000 92.440 ? 113 SER A O   1 
ATOM 892  O OG  ? SER A 1 113 ?  -4.587 -20.052  -2.195 1.000 92.440 ? 113 SER A OG  1 
ATOM 893  N N   ? VAL A 1 114 ?  -0.157 -19.558  -1.309 1.000 93.190 ? 114 VAL A N   1 
ATOM 894  C CA  ? VAL A 1 114 ?   1.236 -19.577  -1.744 1.000 93.190 ? 114 VAL A CA  1 
ATOM 895  C C   ? VAL A 1 114 ?   1.312 -19.993  -3.212 1.000 93.190 ? 114 VAL A C   1 
ATOM 896  C CB  ? VAL A 1 114 ?   2.089 -20.528  -0.876 1.000 93.190 ? 114 VAL A CB  1 
ATOM 897  O O   ? VAL A 1 114 ?   0.607 -20.909  -3.642 1.000 93.190 ? 114 VAL A O   1 
ATOM 898  C CG1 ? VAL A 1 114 ?   3.487 -20.693  -1.470 1.000 93.190 ? 114 VAL A CG1 1 
ATOM 899  C CG2 ? VAL A 1 114 ?   2.173 -20.009   0.559 1.000 93.190 ? 114 VAL A CG2 1 
ATOM 900  N N   ? GLY A 1 115 ?   2.136 -19.230  -3.945 1.000 93.380 ? 115 GLY A N   1 
ATOM 901  C CA  ? GLY A 1 115 ?   2.315 -19.561  -5.350 1.000 93.380 ? 115 GLY A CA  1 
ATOM 902  C C   ? GLY A 1 115 ?   1.446 -18.730  -6.274 1.000 93.380 ? 115 GLY A C   1 
ATOM 903  O O   ? GLY A 1 115 ?   1.621 -18.761  -7.494 1.000 93.380 ? 115 GLY A O   1 
ATOM 904  N N   ? SER A 1 116 ?   0.427 -17.993  -5.638 1.000 94.850 ? 116 SER A N   1 
ATOM 905  C CA  ? SER A 1 116 ?  -0.409 -17.107  -6.442 1.000 94.850 ? 116 SER A CA  1 
ATOM 906  C C   ? SER A 1 116 ?   0.412 -15.982  -7.062 1.000 94.850 ? 116 SER A C   1 
ATOM 907  C CB  ? SER A 1 116 ?  -1.537 -16.518  -5.593 1.000 94.850 ? 116 SER A CB  1 
ATOM 908  O O   ? SER A 1 116 ?   1.342 -15.469  -6.437 1.000 94.850 ? 116 SER A O   1 
ATOM 909  O OG  ? SER A 1 116 ?  -2.397 -17.541  -5.119 1.000 94.850 ? 116 SER A OG  1 
ATOM 910  N N   ? VAL A 1 117 ?   0.080 -15.633  -8.307 1.000 95.060 ? 117 VAL A N   1 
ATOM 911  C CA  ? VAL A 1 117 ?   0.644 -14.444  -8.936 1.000 95.060 ? 117 VAL A CA  1 
ATOM 912  C C   ? VAL A 1 117 ?  -0.119 -13.204  -8.474 1.000 95.060 ? 117 VAL A C   1 
ATOM 913  C CB  ? VAL A 1 117 ?   0.611 -14.546 -10.477 1.000 95.060 ? 117 VAL A CB  1 
ATOM 914  O O   ? VAL A 1 117 ?  -1.339 -13.122  -8.635 1.000 95.060 ? 117 VAL A O   1 
ATOM 915  C CG1 ? VAL A 1 117 ?   1.167 -13.274 -11.115 1.000 95.060 ? 117 VAL A CG1 1 
ATOM 916  C CG2 ? VAL A 1 117 ?   1.395 -15.770 -10.947 1.000 95.060 ? 117 VAL A CG2 1 
ATOM 917  N N   ? CYS A 1 118 ?   0.602 -12.332  -7.887 1.000 96.110 ? 118 CYS A N   1 
ATOM 918  C CA  ? CYS A 1 118 ?   0.019 -11.125  -7.312 1.000 96.110 ? 118 CYS A CA  1 
ATOM 919  C C   ? CYS A 1 118 ?   0.496  -9.882  -8.053 1.000 96.110 ? 118 CYS A C   1 
ATOM 920  C CB  ? CYS A 1 118 ?   0.372 -11.012  -5.829 1.000 96.110 ? 118 CYS A CB  1 
ATOM 921  O O   ? CYS A 1 118 ?   1.588  -9.875  -8.625 1.000 96.110 ? 118 CYS A O   1 
ATOM 922  S SG  ? CYS A 1 118 ?  -0.110 -12.454  -4.854 1.000 96.110 ? 118 CYS A SG  1 
ATOM 923  N N   ? ARG A 1 119 ?  -0.401  -8.930  -8.001 1.000 95.620 ? 119 ARG A N   1 
ATOM 924  C CA  ? ARG A 1 119 ?  -0.095  -7.656  -8.643 1.000 95.620 ? 119 ARG A CA  1 
ATOM 925  C C   ? ARG A 1 119 ?   0.207  -6.579  -7.607 1.000 95.620 ? 119 ARG A C   1 
ATOM 926  C CB  ? ARG A 1 119 ?  -1.254  -7.212  -9.538 1.000 95.620 ? 119 ARG A CB  1 
ATOM 927  O O   ? ARG A 1 119 ?  -0.549  -6.401  -6.650 1.000 95.620 ? 119 ARG A O   1 
ATOM 928  C CG  ? ARG A 1 119 ?  -0.966  -5.952 -10.339 1.000 95.620 ? 119 ARG A CG  1 
ATOM 929  C CD  ? ARG A 1 119 ?  -0.101  -6.244 -11.557 1.000 95.620 ? 119 ARG A CD  1 
ATOM 930  N NE  ? ARG A 1 119 ?  -0.087  -5.120 -12.489 1.000 95.620 ? 119 ARG A NE  1 
ATOM 931  N NH1 ? ARG A 1 119 ?   1.745  -5.866 -13.683 1.000 95.620 ? 119 ARG A NH1 1 
ATOM 932  N NH2 ? ARG A 1 119 ?   0.712  -3.904 -14.267 1.000 95.620 ? 119 ARG A NH2 1 
ATOM 933  C CZ  ? ARG A 1 119 ?   0.790  -4.966 -13.478 1.000 95.620 ? 119 ARG A CZ  1 
ATOM 934  N N   ? ILE A 1 120 ?   1.407  -5.836  -7.857 1.000 95.730 ? 120 ILE A N   1 
ATOM 935  C CA  ? ILE A 1 120 ?   1.738  -4.682  -7.028 1.000 95.730 ? 120 ILE A CA  1 
ATOM 936  C C   ? ILE A 1 120 ?   1.679  -3.408  -7.868 1.000 95.730 ? 120 ILE A C   1 
ATOM 937  C CB  ? ILE A 1 120 ?   3.133  -4.833  -6.381 1.000 95.730 ? 120 ILE A CB  1 
ATOM 938  O O   ? ILE A 1 120 ?   1.976  -3.432  -9.064 1.000 95.730 ? 120 ILE A O   1 
ATOM 939  C CG1 ? ILE A 1 120 ?   4.209  -4.989  -7.462 1.000 95.730 ? 120 ILE A CG1 1 
ATOM 940  C CG2 ? ILE A 1 120 ?   3.154  -6.019  -5.412 1.000 95.730 ? 120 ILE A CG2 1 
ATOM 941  C CD1 ? ILE A 1 120 ?   5.632  -5.006  -6.922 1.000 95.730 ? 120 ILE A CD1 1 
ATOM 942  N N   ? MET A 1 121 ?   1.366  -2.407  -7.206 1.000 94.880 ? 121 MET A N   1 
ATOM 943  C CA  ? MET A 1 121 ?   1.289  -1.136  -7.920 1.000 94.880 ? 121 MET A CA  1 
ATOM 944  C C   ? MET A 1 121 ?   1.566   0.033  -6.981 1.000 94.880 ? 121 MET A C   1 
ATOM 945  C CB  ? MET A 1 121 ?  -0.083  -0.968  -8.575 1.000 94.880 ? 121 MET A CB  1 
ATOM 946  O O   ? MET A 1 121 ?   1.244  -0.029  -5.794 1.000 94.880 ? 121 MET A O   1 
ATOM 947  C CG  ? MET A 1 121 ?  -1.237  -0.957  -7.585 1.000 94.880 ? 121 MET A CG  1 
ATOM 948  S SD  ? MET A 1 121 ?  -2.874  -0.996  -8.413 1.000 94.880 ? 121 MET A SD  1 
ATOM 949  C CE  ? MET A 1 121 ?  -2.968  -2.753  -8.854 1.000 94.880 ? 121 MET A CE  1 
ATOM 950  N N   ? GLY A 1 122 ?   2.195   1.148  -7.526 1.000 94.970 ? 122 GLY A N   1 
ATOM 951  C CA  ? GLY A 1 122 ?   2.491   2.316  -6.712 1.000 94.970 ? 122 GLY A CA  1 
ATOM 952  C C   ? GLY A 1 122 ?   3.349   3.341  -7.431 1.000 94.970 ? 122 GLY A C   1 
ATOM 953  O O   ? GLY A 1 122 ?   3.662   3.178  -8.612 1.000 94.970 ? 122 GLY A O   1 
ATOM 954  N N   ? TRP A 1 123 ?   3.672   4.500  -6.720 1.000 93.900 ? 123 TRP A N   1 
ATOM 955  C CA  ? TRP A 1 123 ?   4.442   5.620  -7.250 1.000 93.900 ? 123 TRP A CA  1 
ATOM 956  C C   ? TRP A 1 123 ?   5.819   5.691  -6.598 1.000 93.900 ? 123 TRP A C   1 
ATOM 957  C CB  ? TRP A 1 123 ?   3.693   6.938  -7.036 1.000 93.900 ? 123 TRP A CB  1 
ATOM 958  O O   ? TRP A 1 123 ?   6.393   6.775  -6.461 1.000 93.900 ? 123 TRP A O   1 
ATOM 959  C CG  ? TRP A 1 123 ?   2.535   7.139  -7.966 1.000 93.900 ? 123 TRP A CG  1 
ATOM 960  C CD1 ? TRP A 1 123 ?   2.555   7.758  -9.185 1.000 93.900 ? 123 TRP A CD1 1 
ATOM 961  C CD2 ? TRP A 1 123 ?   1.183   6.723  -7.749 1.000 93.900 ? 123 TRP A CD2 1 
ATOM 962  C CE2 ? TRP A 1 123 ?   0.437   7.122  -8.880 1.000 93.900 ? 123 TRP A CE2 1 
ATOM 963  C CE3 ? TRP A 1 123 ?   0.531   6.049  -6.708 1.000 93.900 ? 123 TRP A CE3 1 
ATOM 964  N NE1 ? TRP A 1 123 ?   1.296   7.751  -9.740 1.000 93.900 ? 123 TRP A NE1 1 
ATOM 965  C CH2 ? TRP A 1 123 ?  -1.546   6.208  -7.965 1.000 93.900 ? 123 TRP A CH2 1 
ATOM 966  C CZ2 ? TRP A 1 123 ?  -0.932   6.869  -8.998 1.000 93.900 ? 123 TRP A CZ2 1 
ATOM 967  C CZ3 ? TRP A 1 123 ?  -0.832   5.798  -6.828 1.000 93.900 ? 123 TRP A CZ3 1 
ATOM 968  N N   ? GLY A 1 124 ?   6.316   4.520  -6.089 1.000 91.770 ? 124 GLY A N   1 
ATOM 969  C CA  ? GLY A 1 124 ?   7.608   4.480  -5.423 1.000 91.770 ? 124 GLY A CA  1 
ATOM 970  C C   ? GLY A 1 124 ?   8.778   4.504  -6.389 1.000 91.770 ? 124 GLY A C   1 
ATOM 971  O O   ? GLY A 1 124 ?   8.588   4.636  -7.600 1.000 91.770 ? 124 GLY A O   1 
ATOM 972  N N   ? THR A 1 125 ?  10.106   4.352  -5.887 1.000 90.680 ? 125 THR A N   1 
ATOM 973  C CA  ? THR A 1 125 ?  11.333   4.385  -6.675 1.000 90.680 ? 125 THR A CA  1 
ATOM 974  C C   ? THR A 1 125 ?  11.405   3.185  -7.615 1.000 90.680 ? 125 THR A C   1 
ATOM 975  C CB  ? THR A 1 125 ?  12.579   4.406  -5.769 1.000 90.680 ? 125 THR A CB  1 
ATOM 976  O O   ? THR A 1 125 ?  10.960   2.089  -7.266 1.000 90.680 ? 125 THR A O   1 
ATOM 977  C CG2 ? THR A 1 125 ?  13.852   4.584  -6.589 1.000 90.680 ? 125 THR A CG2 1 
ATOM 978  O OG1 ? THR A 1 125 ?  12.467   5.490  -4.839 1.000 90.680 ? 125 THR A OG1 1 
ATOM 979  N N   ? ILE A 1 126 ?  11.967   3.380  -8.889 1.000 89.970 ? 126 ILE A N   1 
ATOM 980  C CA  ? ILE A 1 126 ?  12.030   2.354  -9.923 1.000 89.970 ? 126 ILE A CA  1 
ATOM 981  C C   ? ILE A 1 126 ?  13.476   1.902 -10.115 1.000 89.970 ? 126 ILE A C   1 
ATOM 982  C CB  ? ILE A 1 126 ?  11.446   2.862 -11.260 1.000 89.970 ? 126 ILE A CB  1 
ATOM 983  O O   ? ILE A 1 126 ?  13.796   1.222 -11.093 1.000 89.970 ? 126 ILE A O   1 
ATOM 984  C CG1 ? ILE A 1 126 ?  12.173   4.134 -11.712 1.000 89.970 ? 126 ILE A CG1 1 
ATOM 985  C CG2 ? ILE A 1 126 ?   9.940   3.109 -11.133 1.000 89.970 ? 126 ILE A CG2 1 
ATOM 986  C CD1 ? ILE A 1 126 ?  11.837   4.569 -13.131 1.000 89.970 ? 126 ILE A CD1 1 
ATOM 987  N N   ? SER A 1 127 ?  14.348   2.449  -9.298 1.000 88.530 ? 127 SER A N   1 
ATOM 988  C CA  ? SER A 1 127 ?  15.751   2.049  -9.296 1.000 88.530 ? 127 SER A CA  1 
ATOM 989  C C   ? SER A 1 127 ?  16.152   1.446  -7.953 1.000 88.530 ? 127 SER A C   1 
ATOM 990  C CB  ? SER A 1 127 ?  16.650   3.244  -9.616 1.000 88.530 ? 127 SER A CB  1 
ATOM 991  O O   ? SER A 1 127 ?  15.738   1.933  -6.899 1.000 88.530 ? 127 SER A O   1 
ATOM 992  O OG  ? SER A 1 127 ?  18.005   2.945  -9.327 1.000 88.530 ? 127 SER A OG  1 
ATOM 993  N N   ? PRO A 1 128 ?  16.937   0.349  -8.009 1.000 84.820 ? 128 PRO A N   1 
ATOM 994  C CA  ? PRO A 1 128 ?  17.364  -0.338  -6.788 1.000 84.820 ? 128 PRO A CA  1 
ATOM 995  C C   ? PRO A 1 128 ?  18.239   0.537  -5.893 1.000 84.820 ? 128 PRO A C   1 
ATOM 996  C CB  ? PRO A 1 128 ?  18.154  -1.539  -7.316 1.000 84.820 ? 128 PRO A CB  1 
ATOM 997  O O   ? PRO A 1 128 ?  18.246   0.364  -4.672 1.000 84.820 ? 128 PRO A O   1 
ATOM 998  C CG  ? PRO A 1 128 ?  17.684  -1.715  -8.724 1.000 84.820 ? 128 PRO A CG  1 
ATOM 999  C CD  ? PRO A 1 128 ?  17.268  -0.375  -9.260 1.000 84.820 ? 128 PRO A CD  1 
ATOM 1000 N N   ? THR A 1 129 ?  18.893   1.610  -6.438 1.000 84.820 ? 129 THR A N   1 
ATOM 1001 C CA  ? THR A 1 129 ?  19.907   2.335  -5.679 1.000 84.820 ? 129 THR A CA  1 
ATOM 1002 C C   ? THR A 1 129 ?  19.657   3.839  -5.743 1.000 84.820 ? 129 THR A C   1 
ATOM 1003 C CB  ? THR A 1 129 ?  21.322   2.024  -6.200 1.000 84.820 ? 129 THR A CB  1 
ATOM 1004 O O   ? THR A 1 129 ?  20.286   4.609  -5.013 1.000 84.820 ? 129 THR A O   1 
ATOM 1005 C CG2 ? THR A 1 129 ?  21.692   0.566  -5.949 1.000 84.820 ? 129 THR A CG2 1 
ATOM 1006 O OG1 ? THR A 1 129 ?  21.374   2.282  -7.609 1.000 84.820 ? 129 THR A OG1 1 
ATOM 1007 N N   ? GLU A 1 130 ?  18.768   4.316  -6.627 1.000 84.090 ? 130 GLU A N   1 
ATOM 1008 C CA  ? GLU A 1 130 ?  18.449   5.731  -6.791 1.000 84.090 ? 130 GLU A CA  1 
ATOM 1009 C C   ? GLU A 1 130 ?  16.996   6.015  -6.423 1.000 84.090 ? 130 GLU A C   1 
ATOM 1010 C CB  ? GLU A 1 130 ?  18.726   6.182  -8.227 1.000 84.090 ? 130 GLU A CB  1 
ATOM 1011 O O   ? GLU A 1 130 ?  16.095   5.269  -6.810 1.000 84.090 ? 130 GLU A O   1 
ATOM 1012 C CG  ? GLU A 1 130 ?  20.194   6.114  -8.621 1.000 84.090 ? 130 GLU A CG  1 
ATOM 1013 C CD  ? GLU A 1 130 ?  20.464   6.639 -10.023 1.000 84.090 ? 130 GLU A CD  1 
ATOM 1014 O OE1 ? GLU A 1 130 ?  21.645   6.688 -10.435 1.000 84.090 ? 130 GLU A OE1 1 
ATOM 1015 O OE2 ? GLU A 1 130 ?  19.487   7.004 -10.713 1.000 84.090 ? 130 GLU A OE2 1 
ATOM 1016 N N   ? GLU A 1 131 ?  16.843   7.101  -5.626 1.000 82.750 ? 131 GLU A N   1 
ATOM 1017 C CA  ? GLU A 1 131 ?  15.489   7.495  -5.251 1.000 82.750 ? 131 GLU A CA  1 
ATOM 1018 C C   ? GLU A 1 131 ?  14.880   8.434  -6.288 1.000 82.750 ? 131 GLU A C   1 
ATOM 1019 C CB  ? GLU A 1 131 ?  15.485   8.161  -3.872 1.000 82.750 ? 131 GLU A CB  1 
ATOM 1020 O O   ? GLU A 1 131 ?  15.151   9.637  -6.280 1.000 82.750 ? 131 GLU A O   1 
ATOM 1021 C CG  ? GLU A 1 131 ?  15.824   7.214  -2.731 1.000 82.750 ? 131 GLU A CG  1 
ATOM 1022 C CD  ? GLU A 1 131 ?  15.653   7.843  -1.357 1.000 82.750 ? 131 GLU A CD  1 
ATOM 1023 O OE1 ? GLU A 1 131 ?  15.809   7.131  -0.340 1.000 82.750 ? 131 GLU A OE1 1 
ATOM 1024 O OE2 ? GLU A 1 131 ?  15.359   9.058  -1.299 1.000 82.750 ? 131 GLU A OE2 1 
ATOM 1025 N N   ? THR A 1 132 ?  14.307   7.829  -7.308 1.000 84.640 ? 132 THR A N   1 
ATOM 1026 C CA  ? THR A 1 132 ?  13.566   8.596  -8.303 1.000 84.640 ? 132 THR A CA  1 
ATOM 1027 C C   ? THR A 1 132 ?  12.112   8.138  -8.365 1.000 84.640 ? 132 THR A C   1 
ATOM 1028 C CB  ? THR A 1 132 ?  14.207   8.468  -9.697 1.000 84.640 ? 132 THR A CB  1 
ATOM 1029 O O   ? THR A 1 132 ?  11.836   6.956  -8.586 1.000 84.640 ? 132 THR A O   1 
ATOM 1030 C CG2 ? THR A 1 132 ?  15.585   9.122  -9.731 1.000 84.640 ? 132 THR A CG2 1 
ATOM 1031 O OG1 ? THR A 1 132 ?  14.341   7.081 -10.030 1.000 84.640 ? 132 THR A OG1 1 
ATOM 1032 N N   ? LEU A 1 133 ?  11.145   9.166  -8.078 1.000 89.780 ? 133 LEU A N   1 
ATOM 1033 C CA  ? LEU A 1 133 ?   9.722   8.850  -8.125 1.000 89.780 ? 133 LEU A CA  1 
ATOM 1034 C C   ? LEU A 1 133 ?   9.146   9.141  -9.506 1.000 89.780 ? 133 LEU A C   1 
ATOM 1035 C CB  ? LEU A 1 133 ?   8.960   9.648  -7.063 1.000 89.780 ? 133 LEU A CB  1 
ATOM 1036 O O   ? LEU A 1 133 ?   9.276  10.257 -10.016 1.000 89.780 ? 133 LEU A O   1 
ATOM 1037 C CG  ? LEU A 1 133 ?   9.380   9.416  -5.611 1.000 89.780 ? 133 LEU A CG  1 
ATOM 1038 C CD1 ? LEU A 1 133 ?   8.662  10.397  -4.689 1.000 89.780 ? 133 LEU A CD1 1 
ATOM 1039 C CD2 ? LEU A 1 133 ?   9.094   7.977  -5.194 1.000 89.780 ? 133 LEU A CD2 1 
ATOM 1040 N N   ? PRO A 1 134 ?   8.522   8.126 -10.179 1.000 91.990 ? 134 PRO A N   1 
ATOM 1041 C CA  ? PRO A 1 134 ?   7.916   8.347 -11.494 1.000 91.990 ? 134 PRO A CA  1 
ATOM 1042 C C   ? PRO A 1 134 ?   6.651   9.200 -11.425 1.000 91.990 ? 134 PRO A C   1 
ATOM 1043 C CB  ? PRO A 1 134 ?   7.593   6.931 -11.977 1.000 91.990 ? 134 PRO A CB  1 
ATOM 1044 O O   ? PRO A 1 134 ?   6.023   9.294 -10.367 1.000 91.990 ? 134 PRO A O   1 
ATOM 1045 C CG  ? PRO A 1 134 ?   7.296   6.161 -10.731 1.000 91.990 ? 134 PRO A CG  1 
ATOM 1046 C CD  ? PRO A 1 134 ?   8.199   6.656  -9.637 1.000 91.990 ? 134 PRO A CD  1 
ATOM 1047 N N   ? ASP A 1 135 ?   6.234   9.825 -12.488 1.000 91.790 ? 135 ASP A N   1 
ATOM 1048 C CA  ? ASP A 1 135 ?   5.022  10.633 -12.580 1.000 91.790 ? 135 ASP A CA  1 
ATOM 1049 C C   ? ASP A 1 135 ?   3.780   9.751 -12.683 1.000 91.790 ? 135 ASP A C   1 
ATOM 1050 C CB  ? ASP A 1 135 ?   5.097  11.577 -13.782 1.000 91.790 ? 135 ASP A CB  1 
ATOM 1051 O O   ? ASP A 1 135 ?   2.690  10.155 -12.274 1.000 91.790 ? 135 ASP A O   1 
ATOM 1052 C CG  ? ASP A 1 135 ?   6.090  12.709 -13.585 1.000 91.790 ? 135 ASP A CG  1 
ATOM 1053 O OD1 ? ASP A 1 135 ?   6.282  13.160 -12.435 1.000 91.790 ? 135 ASP A OD1 1 
ATOM 1054 O OD2 ? ASP A 1 135 ?   6.684  13.157 -14.590 1.000 91.790 ? 135 ASP A OD2 1 
ATOM 1055 N N   ? VAL A 1 136 ?   3.915   8.556 -13.210 1.000 93.940 ? 136 VAL A N   1 
ATOM 1056 C CA  ? VAL A 1 136 ?   2.826   7.591 -13.325 1.000 93.940 ? 136 VAL A CA  1 
ATOM 1057 C C   ? VAL A 1 136 ?   3.145   6.350 -12.495 1.000 93.940 ? 136 VAL A C   1 
ATOM 1058 C CB  ? VAL A 1 136 ?   2.570   7.197 -14.797 1.000 93.940 ? 136 VAL A CB  1 
ATOM 1059 O O   ? VAL A 1 136 ?   4.314   6.001 -12.312 1.000 93.940 ? 136 VAL A O   1 
ATOM 1060 C CG1 ? VAL A 1 136 ?   2.197   8.424 -15.627 1.000 93.940 ? 136 VAL A CG1 1 
ATOM 1061 C CG2 ? VAL A 1 136 ?   3.798   6.504 -15.384 1.000 93.940 ? 136 VAL A CG2 1 
ATOM 1062 N N   ? PRO A 1 137 ?   2.085   5.624 -12.012 1.000 95.050 ? 137 PRO A N   1 
ATOM 1063 C CA  ? PRO A 1 137 ?   2.350   4.407 -11.241 1.000 95.050 ? 137 PRO A CA  1 
ATOM 1064 C C   ? PRO A 1 137 ?   2.894   3.270 -12.102 1.000 95.050 ? 137 PRO A C   1 
ATOM 1065 C CB  ? PRO A 1 137 ?   0.978   4.048 -10.665 1.000 95.050 ? 137 PRO A CB  1 
ATOM 1066 O O   ? PRO A 1 137 ?   2.548   3.164 -13.281 1.000 95.050 ? 137 PRO A O   1 
ATOM 1067 C CG  ? PRO A 1 137 ?  -0.004   4.580 -11.659 1.000 95.050 ? 137 PRO A CG  1 
ATOM 1068 C CD  ? PRO A 1 137 ?   0.543   5.855 -12.234 1.000 95.050 ? 137 PRO A CD  1 
ATOM 1069 N N   ? TYR A 1 138 ?   3.711   2.436 -11.449 1.000 95.400 ? 138 TYR A N   1 
ATOM 1070 C CA  ? TYR A 1 138 ?   4.219   1.218 -12.070 1.000 95.400 ? 138 TYR A CA  1 
ATOM 1071 C C   ? TYR A 1 138 ?   3.565  -0.018 -11.464 1.000 95.400 ? 138 TYR A C   1 
ATOM 1072 C CB  ? TYR A 1 138 ?   5.741   1.131 -11.917 1.000 95.400 ? 138 TYR A CB  1 
ATOM 1073 O O   ? TYR A 1 138 ?   3.240  -0.035 -10.274 1.000 95.400 ? 138 TYR A O   1 
ATOM 1074 C CG  ? TYR A 1 138 ?   6.502   1.869 -12.991 1.000 95.400 ? 138 TYR A CG  1 
ATOM 1075 C CD1 ? TYR A 1 138 ?   7.551   1.257 -13.673 1.000 95.400 ? 138 TYR A CD1 1 
ATOM 1076 C CD2 ? TYR A 1 138 ?   6.174   3.178 -13.326 1.000 95.400 ? 138 TYR A CD2 1 
ATOM 1077 C CE1 ? TYR A 1 138 ?   8.257   1.933 -14.663 1.000 95.400 ? 138 TYR A CE1 1 
ATOM 1078 C CE2 ? TYR A 1 138 ?   6.873   3.864 -14.314 1.000 95.400 ? 138 TYR A CE2 1 
ATOM 1079 O OH  ? TYR A 1 138 ?   8.606   3.909 -15.955 1.000 95.400 ? 138 TYR A OH  1 
ATOM 1080 C CZ  ? TYR A 1 138 ?   7.911   3.234 -14.976 1.000 95.400 ? 138 TYR A CZ  1 
ATOM 1081 N N   ? CYS A 1 139 ?   3.443  -1.044 -12.377 1.000 95.530 ? 139 CYS A N   1 
ATOM 1082 C CA  ? CYS A 1 139 ?   2.831  -2.310 -11.988 1.000 95.530 ? 139 CYS A CA  1 
ATOM 1083 C C   ? CYS A 1 139 ?   3.733  -3.485 -12.346 1.000 95.530 ? 139 CYS A C   1 
ATOM 1084 C CB  ? CYS A 1 139 ?   1.470  -2.476 -12.663 1.000 95.530 ? 139 CYS A CB  1 
ATOM 1085 O O   ? CYS A 1 139 ?   4.401  -3.467 -13.382 1.000 95.530 ? 139 CYS A O   1 
ATOM 1086 S SG  ? CYS A 1 139 ?   0.297  -1.160 -12.270 1.000 95.530 ? 139 CYS A SG  1 
ATOM 1087 N N   ? ALA A 1 140 ?   3.719  -4.513 -11.485 1.000 95.720 ? 140 ALA A N   1 
ATOM 1088 C CA  ? ALA A 1 140 ?   4.474  -5.735 -11.749 1.000 95.720 ? 140 ALA A CA  1 
ATOM 1089 C C   ? ALA A 1 140 ?   3.797  -6.946 -11.113 1.000 95.720 ? 140 ALA A C   1 
ATOM 1090 C CB  ? ALA A 1 140 ?   5.905  -5.598 -11.235 1.000 95.720 ? 140 ALA A CB  1 
ATOM 1091 O O   ? ALA A 1 140 ?   3.175  -6.832 -10.054 1.000 95.720 ? 140 ALA A O   1 
ATOM 1092 N N   ? ASN A 1 141 ?   3.978  -8.057 -11.845 1.000 95.430 ? 141 ASN A N   1 
ATOM 1093 C CA  ? ASN A 1 141 ?   3.575  -9.330 -11.259 1.000 95.430 ? 141 ASN A CA  1 
ATOM 1094 C C   ? ASN A 1 141 ?   4.682  -9.925 -10.394 1.000 95.430 ? 141 ASN A C   1 
ATOM 1095 C CB  ? ASN A 1 141 ?   3.166 -10.319 -12.353 1.000 95.430 ? 141 ASN A CB  1 
ATOM 1096 O O   ? ASN A 1 141 ?   5.848  -9.940 -10.794 1.000 95.430 ? 141 ASN A O   1 
ATOM 1097 C CG  ? ASN A 1 141 ?   1.872  -9.929 -13.039 1.000 95.430 ? 141 ASN A CG  1 
ATOM 1098 N ND2 ? ASN A 1 141 ?   1.745 -10.285 -14.312 1.000 95.430 ? 141 ASN A ND2 1 
ATOM 1099 O OD1 ? ASN A 1 141 ?   0.994  -9.312 -12.431 1.000 95.430 ? 141 ASN A OD1 1 
ATOM 1100 N N   ? ILE A 1 142 ?   4.174 -10.376  -9.162 1.000 95.560 ? 142 ILE A N   1 
ATOM 1101 C CA  ? ILE A 1 142 ?   5.083 -11.039  -8.233 1.000 95.560 ? 142 ILE A CA  1 
ATOM 1102 C C   ? ILE A 1 142 ?   4.398 -12.260  -7.623 1.000 95.560 ? 142 ILE A C   1 
ATOM 1103 C CB  ? ILE A 1 142 ?   5.554 -10.077  -7.120 1.000 95.560 ? 142 ILE A CB  1 
ATOM 1104 O O   ? ILE A 1 142 ?   3.186 -12.436  -7.766 1.000 95.560 ? 142 ILE A O   1 
ATOM 1105 C CG1 ? ILE A 1 142 ?   4.363  -9.618  -6.271 1.000 95.560 ? 142 ILE A CG1 1 
ATOM 1106 C CG2 ? ILE A 1 142 ?   6.294  -8.878  -7.720 1.000 95.560 ? 142 ILE A CG2 1 
ATOM 1107 C CD1 ? ILE A 1 142 ?   4.756  -8.867  -5.007 1.000 95.560 ? 142 ILE A CD1 1 
ATOM 1108 N N   ? ASN A 1 143 ?   5.285 -13.196  -6.959 1.000 95.090 ? 143 ASN A N   1 
ATOM 1109 C CA  ? ASN A 1 143 ?   4.736 -14.425  -6.396 1.000 95.090 ? 143 ASN A CA  1 
ATOM 1110 C C   ? ASN A 1 143 ?   4.635 -14.348  -4.875 1.000 95.090 ? 143 ASN A C   1 
ATOM 1111 C CB  ? ASN A 1 143 ?   5.581 -15.630  -6.812 1.000 95.090 ? 143 ASN A CB  1 
ATOM 1112 O O   ? ASN A 1 143 ?   5.522 -13.802  -4.216 1.000 95.090 ? 143 ASN A O   1 
ATOM 1113 C CG  ? ASN A 1 143 ?   5.520 -15.900  -8.302 1.000 95.090 ? 143 ASN A CG  1 
ATOM 1114 N ND2 ? ASN A 1 143 ?   4.797 -16.945  -8.687 1.000 95.090 ? 143 ASN A ND2 1 
ATOM 1115 O OD1 ? ASN A 1 143 ?   6.118 -15.174  -9.102 1.000 95.090 ? 143 ASN A OD1 1 
ATOM 1116 N N   ? LEU A 1 144 ?   3.483 -14.865  -4.522 1.000 95.140 ? 144 LEU A N   1 
ATOM 1117 C CA  ? LEU A 1 144 ?   3.390 -15.101  -3.086 1.000 95.140 ? 144 LEU A CA  1 
ATOM 1118 C C   ? LEU A 1 144 ?   4.250 -16.291  -2.674 1.000 95.140 ? 144 LEU A C   1 
ATOM 1119 C CB  ? LEU A 1 144 ?   1.935 -15.342  -2.675 1.000 95.140 ? 144 LEU A CB  1 
ATOM 1120 O O   ? LEU A 1 144 ?   4.176 -17.358  -3.288 1.000 95.140 ? 144 LEU A O   1 
ATOM 1121 C CG  ? LEU A 1 144 ?   1.636 -15.287  -1.176 1.000 95.140 ? 144 LEU A CG  1 
ATOM 1122 C CD1 ? LEU A 1 144 ?   1.881 -13.881  -0.638 1.000 95.140 ? 144 LEU A CD1 1 
ATOM 1123 C CD2 ? LEU A 1 144 ?   0.202 -15.728  -0.900 1.000 95.140 ? 144 LEU A CD2 1 
ATOM 1124 N N   ? LEU A 1 145 ?   5.020 -16.071  -1.590 1.000 93.440 ? 145 LEU A N   1 
ATOM 1125 C CA  ? LEU A 1 145 ?   6.004 -17.070  -1.188 1.000 93.440 ? 145 LEU A CA  1 
ATOM 1126 C C   ? LEU A 1 145 ?   5.693 -17.611   0.203 1.000 93.440 ? 145 LEU A C   1 
ATOM 1127 C CB  ? LEU A 1 145 ?   7.414 -16.475  -1.214 1.000 93.440 ? 145 LEU A CB  1 
ATOM 1128 O O   ? LEU A 1 145 ?   4.935 -16.996   0.958 1.000 93.440 ? 145 LEU A O   1 
ATOM 1129 C CG  ? LEU A 1 145 ?   7.842 -15.801  -2.518 1.000 93.440 ? 145 LEU A CG  1 
ATOM 1130 C CD1 ? LEU A 1 145 ?   9.182 -15.096  -2.336 1.000 93.440 ? 145 LEU A CD1 1 
ATOM 1131 C CD2 ? LEU A 1 145 ?   7.918 -16.822  -3.648 1.000 93.440 ? 145 LEU A CD2 1 
ATOM 1132 N N   ? ASP A 1 146 ?   6.330 -18.740   0.434 1.000 90.050 ? 146 ASP A N   1 
ATOM 1133 C CA  ? ASP A 1 146 ?   6.275 -19.308   1.777 1.000 90.050 ? 146 ASP A CA  1 
ATOM 1134 C C   ? ASP A 1 146 ?   7.054 -18.447   2.769 1.000 90.050 ? 146 ASP A C   1 
ATOM 1135 C CB  ? ASP A 1 146 ?   6.821 -20.737   1.779 1.000 90.050 ? 146 ASP A CB  1 
ATOM 1136 O O   ? ASP A 1 146 ?   8.113 -17.911   2.436 1.000 90.050 ? 146 ASP A O   1 
ATOM 1137 C CG  ? ASP A 1 146 ?   6.453 -21.511   3.033 1.000 90.050 ? 146 ASP A CG  1 
ATOM 1138 O OD1 ? ASP A 1 146 ?   7.091 -21.303   4.087 1.000 90.050 ? 146 ASP A OD1 1 
ATOM 1139 O OD2 ? ASP A 1 146 ?   5.518 -22.339   2.965 1.000 90.050 ? 146 ASP A OD2 1 
ATOM 1140 N N   ? ASP A 1 147 ?   6.520 -18.411   4.006 1.000 83.750 ? 147 ASP A N   1 
ATOM 1141 C CA  ? ASP A 1 147 ?   7.173 -17.626   5.049 1.000 83.750 ? 147 ASP A CA  1 
ATOM 1142 C C   ? ASP A 1 147 ?   8.632 -18.043   5.218 1.000 83.750 ? 147 ASP A C   1 
ATOM 1143 C CB  ? ASP A 1 147 ?   6.427 -17.771   6.377 1.000 83.750 ? 147 ASP A CB  1 
ATOM 1144 O O   ? ASP A 1 147 ?   9.465 -17.244   5.652 1.000 83.750 ? 147 ASP A O   1 
ATOM 1145 C CG  ? ASP A 1 147 ?   5.087 -17.057   6.386 1.000 83.750 ? 147 ASP A CG  1 
ATOM 1146 O OD1 ? ASP A 1 147 ?   4.847 -16.200   5.508 1.000 83.750 ? 147 ASP A OD1 1 
ATOM 1147 O OD2 ? ASP A 1 147 ?   4.265 -17.352   7.280 1.000 83.750 ? 147 ASP A OD2 1 
ATOM 1148 N N   ? ALA A 1 148 ?   8.954 -19.304   4.962 1.000 83.310 ? 148 ALA A N   1 
ATOM 1149 C CA  ? ALA A 1 148 ?  10.293 -19.858   5.140 1.000 83.310 ? 148 ALA A CA  1 
ATOM 1150 C C   ? ALA A 1 148 ?  11.305 -19.145   4.247 1.000 83.310 ? 148 ALA A C   1 
ATOM 1151 C CB  ? ALA A 1 148 ?  10.292 -21.356   4.847 1.000 83.310 ? 148 ALA A CB  1 
ATOM 1152 O O   ? ALA A 1 148 ?  12.497 -19.105   4.559 1.000 83.310 ? 148 ALA A O   1 
ATOM 1153 N N   ? VAL A 1 149 ?  10.838 -18.579   3.152 1.000 84.920 ? 149 VAL A N   1 
ATOM 1154 C CA  ? VAL A 1 149 ?  11.690 -17.864   2.208 1.000 84.920 ? 149 VAL A CA  1 
ATOM 1155 C C   ? VAL A 1 149 ?  12.082 -16.508   2.791 1.000 84.920 ? 149 VAL A C   1 
ATOM 1156 C CB  ? VAL A 1 149 ?  10.992 -17.675   0.842 1.000 84.920 ? 149 VAL A CB  1 
ATOM 1157 O O   ? VAL A 1 149 ?  13.199 -16.032   2.575 1.000 84.920 ? 149 VAL A O   1 
ATOM 1158 C CG1 ? VAL A 1 149 ?  11.860 -16.839  -0.097 1.000 84.920 ? 149 VAL A CG1 1 
ATOM 1159 C CG2 ? VAL A 1 149 ?  10.673 -19.031   0.215 1.000 84.920 ? 149 VAL A CG2 1 
ATOM 1160 N N   ? CYS A 1 150 ?  11.169 -15.881   3.590 1.000 82.370 ? 150 CYS A N   1 
ATOM 1161 C CA  ? CYS A 1 150 ?  11.335 -14.540   4.140 1.000 82.370 ? 150 CYS A CA  1 
ATOM 1162 C C   ? CYS A 1 150 ?  11.981 -14.593   5.519 1.000 82.370 ? 150 CYS A C   1 
ATOM 1163 C CB  ? CYS A 1 150 ?   9.987 -13.825   4.225 1.000 82.370 ? 150 CYS A CB  1 
ATOM 1164 O O   ? CYS A 1 150 ?  12.501 -13.586   6.005 1.000 82.370 ? 150 CYS A O   1 
ATOM 1165 S SG  ? CYS A 1 150 ?   9.303 -13.366   2.618 1.000 82.370 ? 150 CYS A SG  1 
ATOM 1166 N N   ? GLU A 1 151 ?  12.101 -15.721   6.225 1.000 75.250 ? 151 GLU A N   1 
ATOM 1167 C CA  ? GLU A 1 151 ?  12.572 -15.897   7.596 1.000 75.250 ? 151 GLU A CA  1 
ATOM 1168 C C   ? GLU A 1 151 ?  14.068 -15.612   7.705 1.000 75.250 ? 151 GLU A C   1 
ATOM 1169 C CB  ? GLU A 1 151 ?  12.269 -17.313   8.091 1.000 75.250 ? 151 GLU A CB  1 
ATOM 1170 O O   ? GLU A 1 151 ?  14.505 -14.904   8.615 1.000 75.250 ? 151 GLU A O   1 
ATOM 1171 C CG  ? GLU A 1 151 ?  10.834 -17.505   8.561 1.000 75.250 ? 151 GLU A CG  1 
ATOM 1172 C CD  ? GLU A 1 151 ?  10.616 -18.814   9.304 1.000 75.250 ? 151 GLU A CD  1 
ATOM 1173 O OE1 ? GLU A 1 151 ?   9.502 -19.035   9.830 1.000 75.250 ? 151 GLU A OE1 1 
ATOM 1174 O OE2 ? GLU A 1 151 ?  11.568 -19.624   9.361 1.000 75.250 ? 151 GLU A OE2 1 
ATOM 1175 N N   ? PRO A 1 152 ?  14.893 -16.004   6.712 1.000 66.500 ? 152 PRO A N   1 
ATOM 1176 C CA  ? PRO A 1 152 ?  16.335 -15.772   6.829 1.000 66.500 ? 152 PRO A CA  1 
ATOM 1177 C C   ? PRO A 1 152 ?  16.708 -14.298   6.690 1.000 66.500 ? 152 PRO A C   1 
ATOM 1178 C CB  ? PRO A 1 152 ?  16.919 -16.594   5.678 1.000 66.500 ? 152 PRO A CB  1 
ATOM 1179 O O   ? PRO A 1 152 ?  17.539 -13.793   7.450 1.000 66.500 ? 152 PRO A O   1 
ATOM 1180 C CG  ? PRO A 1 152 ?  15.904 -17.660   5.416 1.000 66.500 ? 152 PRO A CG  1 
ATOM 1181 C CD  ? PRO A 1 152 ?  14.542 -17.107   5.725 1.000 66.500 ? 152 PRO A CD  1 
ATOM 1182 N N   ? PRO A 1 153 ?  16.079 -13.596   5.755 1.000 68.170 ? 153 PRO A N   1 
ATOM 1183 C CA  ? PRO A 1 153 ?  16.431 -12.185   5.577 1.000 68.170 ? 153 PRO A CA  1 
ATOM 1184 C C   ? PRO A 1 153 ?  15.683 -11.265   6.540 1.000 68.170 ? 153 PRO A C   1 
ATOM 1185 C CB  ? PRO A 1 153 ?  16.029 -11.901   4.128 1.000 68.170 ? 153 PRO A CB  1 
ATOM 1186 O O   ? PRO A 1 153 ?  16.119 -10.138   6.786 1.000 68.170 ? 153 PRO A O   1 
ATOM 1187 C CG  ? PRO A 1 153 ?  14.988 -12.927   3.812 1.000 68.170 ? 153 PRO A CG  1 
ATOM 1188 C CD  ? PRO A 1 153 ?  15.282 -14.166   4.608 1.000 68.170 ? 153 PRO A CD  1 
ATOM 1189 N N   ? TYR A 1 154 ?  14.478 -11.890   7.253 1.000 73.720 ? 154 TYR A N   1 
ATOM 1190 C CA  ? TYR A 1 154 ?  13.637 -11.097   8.144 1.000 73.720 ? 154 TYR A CA  1 
ATOM 1191 C C   ? TYR A 1 154 ?  13.174 -11.924   9.337 1.000 73.720 ? 154 TYR A C   1 
ATOM 1192 C CB  ? TYR A 1 154 ?  12.424 -10.545   7.388 1.000 73.720 ? 154 TYR A CB  1 
ATOM 1193 O O   ? TYR A 1 154 ?  12.075 -12.483   9.323 1.000 73.720 ? 154 TYR A O   1 
ATOM 1194 C CG  ? TYR A 1 154 ?  12.783  -9.804   6.123 1.000 73.720 ? 154 TYR A CG  1 
ATOM 1195 C CD1 ? TYR A 1 154 ?  13.503  -8.613   6.171 1.000 73.720 ? 154 TYR A CD1 1 
ATOM 1196 C CD2 ? TYR A 1 154 ?  12.401 -10.293   4.878 1.000 73.720 ? 154 TYR A CD2 1 
ATOM 1197 C CE1 ? TYR A 1 154 ?  13.833  -7.925   5.008 1.000 73.720 ? 154 TYR A CE1 1 
ATOM 1198 C CE2 ? TYR A 1 154 ?  12.727  -9.614   3.709 1.000 73.720 ? 154 TYR A CE2 1 
ATOM 1199 O OH  ? TYR A 1 154 ?  13.767  -7.757   2.629 1.000 73.720 ? 154 TYR A OH  1 
ATOM 1200 C CZ  ? TYR A 1 154 ?  13.442  -8.433   3.783 1.000 73.720 ? 154 TYR A CZ  1 
ATOM 1201 N N   ? PRO A 1 155 ?  14.004 -12.324  10.255 1.000 60.980 ? 155 PRO A N   1 
ATOM 1202 C CA  ? PRO A 1 155 ?  13.756 -13.253  11.359 1.000 60.980 ? 155 PRO A CA  1 
ATOM 1203 C C   ? PRO A 1 155 ?  12.495 -12.909  12.148 1.000 60.980 ? 155 PRO A C   1 
ATOM 1204 C CB  ? PRO A 1 155 ?  15.004 -13.104  12.233 1.000 60.980 ? 155 PRO A CB  1 
ATOM 1205 O O   ? PRO A 1 155 ?  11.811 -13.806  12.649 1.000 60.980 ? 155 PRO A O   1 
ATOM 1206 C CG  ? PRO A 1 155 ?  15.902 -12.190  11.463 1.000 60.980 ? 155 PRO A CG  1 
ATOM 1207 C CD  ? PRO A 1 155 ?  15.131 -11.629  10.303 1.000 60.980 ? 155 PRO A CD  1 
ATOM 1208 N N   ? GLU A 1 156 ?  11.815 -11.719  11.875 1.000 64.640 ? 156 GLU A N   1 
ATOM 1209 C CA  ? GLU A 1 156 ?  10.720 -11.247  12.717 1.000 64.640 ? 156 GLU A CA  1 
ATOM 1210 C C   ? GLU A 1 156 ?   9.442 -11.058  11.905 1.000 64.640 ? 156 GLU A C   1 
ATOM 1211 C CB  ? GLU A 1 156 ?  11.101  -9.937  13.411 1.000 64.640 ? 156 GLU A CB  1 
ATOM 1212 O O   ? GLU A 1 156 ?   8.339 -11.104  12.454 1.000 64.640 ? 156 GLU A O   1 
ATOM 1213 C CG  ? GLU A 1 156 ?  12.112 -10.109  14.536 1.000 64.640 ? 156 GLU A CG  1 
ATOM 1214 C CD  ? GLU A 1 156 ?  11.738  -9.352  15.800 1.000 64.640 ? 156 GLU A CD  1 
ATOM 1215 O OE1 ? GLU A 1 156 ?  12.248  -9.699  16.889 1.000 64.640 ? 156 GLU A OE1 1 
ATOM 1216 O OE2 ? GLU A 1 156 ?  10.927  -8.404  15.700 1.000 64.640 ? 156 GLU A OE2 1 
ATOM 1217 N N   ? PRO A 1 157 ?   9.356 -11.129  10.426 1.000 58.400 ? 157 PRO A N   1 
ATOM 1218 C CA  ? PRO A 1 157 ?   8.154 -11.076   9.589 1.000 58.400 ? 157 PRO A CA  1 
ATOM 1219 C C   ? PRO A 1 157 ?   7.417 -12.412   9.529 1.000 58.400 ? 157 PRO A C   1 
ATOM 1220 C CB  ? PRO A 1 157 ?   8.700 -10.690   8.212 1.000 58.400 ? 157 PRO A CB  1 
ATOM 1221 O O   ? PRO A 1 157 ?   6.278 -12.471   9.059 1.000 58.400 ? 157 PRO A O   1 
ATOM 1222 C CG  ? PRO A 1 157 ?  10.177 -10.567   8.407 1.000 58.400 ? 157 PRO A CG  1 
ATOM 1223 C CD  ? PRO A 1 157 ?  10.510 -10.990   9.809 1.000 58.400 ? 157 PRO A CD  1 
ATOM 1224 N N   ? ALA A 1 158 ?   7.926 -13.421  10.307 1.000 52.120 ? 158 ALA A N   1 
ATOM 1225 C CA  ? ALA A 1 158 ?   7.437 -14.792  10.187 1.000 52.120 ? 158 ALA A CA  1 
ATOM 1226 C C   ? ALA A 1 158 ?   6.215 -15.018  11.073 1.000 52.120 ? 158 ALA A C   1 
ATOM 1227 C CB  ? ALA A 1 158 ?   8.541 -15.784  10.544 1.000 52.120 ? 158 ALA A CB  1 
ATOM 1228 O O   ? ALA A 1 158 ?   6.006 -16.122  11.581 1.000 52.120 ? 158 ALA A O   1 
ATOM 1229 N N   ? THR A 1 159 ?   5.581 -13.919  11.537 1.000 60.950 ? 159 THR A N   1 
ATOM 1230 C CA  ? THR A 1 159 ?   4.313 -14.066  12.244 1.000 60.950 ? 159 THR A CA  1 
ATOM 1231 C C   ? THR A 1 159 ?   3.150 -14.139  11.259 1.000 60.950 ? 159 THR A C   1 
ATOM 1232 C CB  ? THR A 1 159 ?   4.084 -12.904  13.228 1.000 60.950 ? 159 THR A CB  1 
ATOM 1233 O O   ? THR A 1 159 ?   3.296 -13.777  10.089 1.000 60.950 ? 159 THR A O   1 
ATOM 1234 C CG2 ? THR A 1 159 ?   5.244 -12.778  14.210 1.000 60.950 ? 159 THR A CG2 1 
ATOM 1235 O OG1 ? THR A 1 159 ?   3.961 -11.680  12.492 1.000 60.950 ? 159 THR A OG1 1 
ATOM 1236 N N   ? GLY A 1 160 ?   2.322 -15.245  11.192 1.000 69.790 ? 160 GLY A N   1 
ATOM 1237 C CA  ? GLY A 1 160 ?   1.109 -15.501  10.431 1.000 69.790 ? 160 GLY A CA  1 
ATOM 1238 C C   ? GLY A 1 160 ?   0.384 -14.234  10.018 1.000 69.790 ? 160 GLY A C   1 
ATOM 1239 O O   ? GLY A 1 160 ?  -0.592 -14.288   9.267 1.000 69.790 ? 160 GLY A O   1 
ATOM 1240 N N   ? ARG A 1 161 ?   1.026 -12.984  10.274 1.000 77.570 ? 161 ARG A N   1 
ATOM 1241 C CA  ? ARG A 1 161 ?   0.285 -11.744  10.069 1.000 77.570 ? 161 ARG A CA  1 
ATOM 1242 C C   ? ARG A 1 161 ?   0.881 -10.932   8.924 1.000 77.570 ? 161 ARG A C   1 
ATOM 1243 C CB  ? ARG A 1 161 ?   0.270 -10.908  11.351 1.000 77.570 ? 161 ARG A CB  1 
ATOM 1244 O O   ? ARG A 1 161 ?   0.363  -9.871   8.573 1.000 77.570 ? 161 ARG A O   1 
ATOM 1245 C CG  ? ARG A 1 161 ?  -0.471 -11.565  12.505 1.000 77.570 ? 161 ARG A CG  1 
ATOM 1246 C CD  ? ARG A 1 161 ?  -0.493 -10.675  13.740 1.000 77.570 ? 161 ARG A CD  1 
ATOM 1247 N NE  ? ARG A 1 161 ?  -1.224 -11.297  14.840 1.000 77.570 ? 161 ARG A NE  1 
ATOM 1248 N NH1 ? ARG A 1 161 ?  -0.997  -9.504  16.279 1.000 77.570 ? 161 ARG A NH1 1 
ATOM 1249 N NH2 ? ARG A 1 161 ?  -2.125 -11.383  16.951 1.000 77.570 ? 161 ARG A NH2 1 
ATOM 1250 C CZ  ? ARG A 1 161 ?  -1.447 -10.726  16.021 1.000 77.570 ? 161 ARG A CZ  1 
ATOM 1251 N N   ? THR A 1 162 ?   1.897 -11.401   8.239 1.000 87.510 ? 162 THR A N   1 
ATOM 1252 C CA  ? THR A 1 162 ?   2.524 -10.780   7.077 1.000 87.510 ? 162 THR A CA  1 
ATOM 1253 C C   ? THR A 1 162 ?   2.574 -11.756   5.905 1.000 87.510 ? 162 THR A C   1 
ATOM 1254 C CB  ? THR A 1 162 ?   3.947 -10.292   7.404 1.000 87.510 ? 162 THR A CB  1 
ATOM 1255 O O   ? THR A 1 162 ?   2.512 -12.972   6.099 1.000 87.510 ? 162 THR A O   1 
ATOM 1256 C CG2 ? THR A 1 162 ?   3.931  -9.264   8.530 1.000 87.510 ? 162 THR A CG2 1 
ATOM 1257 O OG1 ? THR A 1 162 ?   4.749 -11.410   7.805 1.000 87.510 ? 162 THR A OG1 1 
ATOM 1258 N N   ? LEU A 1 163 ?   2.532 -11.167   4.690 1.000 91.420 ? 163 LEU A N   1 
ATOM 1259 C CA  ? LEU A 1 163 ?   2.716 -11.896   3.440 1.000 91.420 ? 163 LEU A CA  1 
ATOM 1260 C C   ? LEU A 1 163 ?   4.114 -11.663   2.876 1.000 91.420 ? 163 LEU A C   1 
ATOM 1261 C CB  ? LEU A 1 163 ?   1.662 -11.475   2.412 1.000 91.420 ? 163 LEU A CB  1 
ATOM 1262 O O   ? LEU A 1 163 ?   4.648 -10.555   2.966 1.000 91.420 ? 163 LEU A O   1 
ATOM 1263 C CG  ? LEU A 1 163 ?   0.201 -11.650   2.829 1.000 91.420 ? 163 LEU A CG  1 
ATOM 1264 C CD1 ? LEU A 1 163 ?  -0.721 -10.956   1.833 1.000 91.420 ? 163 LEU A CD1 1 
ATOM 1265 C CD2 ? LEU A 1 163 ?  -0.148 -13.130   2.948 1.000 91.420 ? 163 LEU A CD2 1 
ATOM 1266 N N   ? CYS A 1 164 ?   4.631 -12.775   2.377 1.000 92.050 ? 164 CYS A N   1 
ATOM 1267 C CA  ? CYS A 1 164 ?   5.911 -12.749   1.680 1.000 92.050 ? 164 CYS A CA  1 
ATOM 1268 C C   ? CYS A 1 164 ?   5.715 -12.878   0.174 1.000 92.050 ? 164 CYS A C   1 
ATOM 1269 C CB  ? CYS A 1 164 ?   6.818 -13.872   2.183 1.000 92.050 ? 164 CYS A CB  1 
ATOM 1270 O O   ? CYS A 1 164 ?   5.099 -13.836  -0.296 1.000 92.050 ? 164 CYS A O   1 
ATOM 1271 S SG  ? CYS A 1 164 ?   8.491 -13.817   1.504 1.000 92.050 ? 164 CYS A SG  1 
ATOM 1272 N N   ? ALA A 1 165 ?   6.275 -11.828  -0.531 1.000 94.240 ? 165 ALA A N   1 
ATOM 1273 C CA  ? ALA A 1 165 ?   6.104 -11.829  -1.982 1.000 94.240 ? 165 ALA A CA  1 
ATOM 1274 C C   ? ALA A 1 165 ?   7.364 -11.333  -2.683 1.000 94.240 ? 165 ALA A C   1 
ATOM 1275 C CB  ? ALA A 1 165 ?   4.905 -10.970  -2.377 1.000 94.240 ? 165 ALA A CB  1 
ATOM 1276 O O   ? ALA A 1 165 ?   8.032 -10.416  -2.199 1.000 94.240 ? 165 ALA A O   1 
ATOM 1277 N N   ? GLY A 1 166 ?   7.682 -11.934  -3.696 1.000 93.650 ? 166 GLY A N   1 
ATOM 1278 C CA  ? GLY A 1 166 ?   8.840 -11.573  -4.497 1.000 93.650 ? 166 GLY A CA  1 
ATOM 1279 C C   ? GLY A 1 166 ?   9.198 -12.619  -5.536 1.000 93.650 ? 166 GLY A C   1 
ATOM 1280 O O   ? GLY A 1 166 ?   8.439 -13.565  -5.758 1.000 93.650 ? 166 GLY A O   1 
ATOM 1281 N N   ? ILE A 1 167 ?  10.332 -12.358  -6.232 1.000 92.630 ? 167 ILE A N   1 
ATOM 1282 C CA  ? ILE A 1 167 ?  10.933 -13.294  -7.176 1.000 92.630 ? 167 ILE A CA  1 
ATOM 1283 C C   ? ILE A 1 167 ?  12.267 -13.795  -6.627 1.000 92.630 ? 167 ILE A C   1 
ATOM 1284 C CB  ? ILE A 1 167 ?  11.135 -12.645  -8.564 1.000 92.630 ? 167 ILE A CB  1 
ATOM 1285 O O   ? ILE A 1 167 ?  13.174 -13.002  -6.362 1.000 92.630 ? 167 ILE A O   1 
ATOM 1286 C CG1 ? ILE A 1 167 ?   9.814 -12.059  -9.076 1.000 92.630 ? 167 ILE A CG1 1 
ATOM 1287 C CG2 ? ILE A 1 167 ?  11.705 -13.661  -9.557 1.000 92.630 ? 167 ILE A CG2 1 
ATOM 1288 C CD1 ? ILE A 1 167 ?   8.784 -13.108  -9.472 1.000 92.630 ? 167 ILE A CD1 1 
ATOM 1289 N N   ? PRO A 1 168 ?  12.290 -15.103  -6.283 1.000 87.930 ? 168 PRO A N   1 
ATOM 1290 C CA  ? PRO A 1 168 ?  13.507 -15.647  -5.677 1.000 87.930 ? 168 PRO A CA  1 
ATOM 1291 C C   ? PRO A 1 168 ?  14.777 -15.193  -6.394 1.000 87.930 ? 168 PRO A C   1 
ATOM 1292 C CB  ? PRO A 1 168 ?  13.319 -17.161  -5.807 1.000 87.930 ? 168 PRO A CB  1 
ATOM 1293 O O   ? PRO A 1 168 ?  15.794 -14.928  -5.747 1.000 87.930 ? 168 PRO A O   1 
ATOM 1294 C CG  ? PRO A 1 168 ?  11.840 -17.370  -5.733 1.000 87.930 ? 168 PRO A CG  1 
ATOM 1295 C CD  ? PRO A 1 168 ?  11.163 -16.248  -6.467 1.000 87.930 ? 168 PRO A CD  1 
ATOM 1296 N N   ? GLU A 1 169 ?  14.743 -15.072  -7.702 1.000 91.020 ? 169 GLU A N   1 
ATOM 1297 C CA  ? GLU A 1 169 ?  15.901 -14.642  -8.481 1.000 91.020 ? 169 GLU A CA  1 
ATOM 1298 C C   ? GLU A 1 169 ?  16.098 -13.132  -8.387 1.000 91.020 ? 169 GLU A C   1 
ATOM 1299 C CB  ? GLU A 1 169 ?  15.750 -15.063  -9.945 1.000 91.020 ? 169 GLU A CB  1 
ATOM 1300 O O   ? GLU A 1 169 ?  17.151 -12.614  -8.765 1.000 91.020 ? 169 GLU A O   1 
ATOM 1301 C CG  ? GLU A 1 169 ?  15.741 -16.570 -10.154 1.000 91.020 ? 169 GLU A CG  1 
ATOM 1302 C CD  ? GLU A 1 169 ?  14.399 -17.212  -9.840 1.000 91.020 ? 169 GLU A CD  1 
ATOM 1303 O OE1 ? GLU A 1 169 ?  14.347 -18.448  -9.649 1.000 91.020 ? 169 GLU A OE1 1 
ATOM 1304 O OE2 ? GLU A 1 169 ?  13.391 -16.472  -9.786 1.000 91.020 ? 169 GLU A OE2 1 
ATOM 1305 N N   ? GLY A 1 170 ?  15.133 -12.386  -7.842 1.000 91.950 ? 170 GLY A N   1 
ATOM 1306 C CA  ? GLY A 1 170 ?  15.189 -10.935  -7.756 1.000 91.950 ? 170 GLY A CA  1 
ATOM 1307 C C   ? GLY A 1 170 ?  14.671 -10.243  -9.002 1.000 91.950 ? 170 GLY A C   1 
ATOM 1308 O O   ? GLY A 1 170 ?  14.112 -10.889  -9.891 1.000 91.950 ? 170 GLY A O   1 
ATOM 1309 N N   ? GLY A 1 171 ?  14.668  -8.933  -8.988 1.000 90.670 ? 171 GLY A N   1 
ATOM 1310 C CA  ? GLY A 1 171 ?  14.310  -8.248 -10.220 1.000 90.670 ? 171 GLY A CA  1 
ATOM 1311 C C   ? GLY A 1 171 ?  12.959  -7.562 -10.150 1.000 90.670 ? 171 GLY A C   1 
ATOM 1312 O O   ? GLY A 1 171 ?  12.704  -6.606 -10.885 1.000 90.670 ? 171 GLY A O   1 
ATOM 1313 N N   ? LYS A 1 172 ?  12.139  -8.006  -9.311 1.000 93.600 ? 172 LYS A N   1 
ATOM 1314 C CA  ? LYS A 1 172 ?  10.855  -7.354  -9.069 1.000 93.600 ? 172 LYS A CA  1 
ATOM 1315 C C   ? LYS A 1 172 ?  10.581  -7.219  -7.574 1.000 93.600 ? 172 LYS A C   1 
ATOM 1316 C CB  ? LYS A 1 172 ?   9.723  -8.133  -9.741 1.000 93.600 ? 172 LYS A CB  1 
ATOM 1317 O O   ? LYS A 1 172 ?  10.697  -8.192  -6.825 1.000 93.600 ? 172 LYS A O   1 
ATOM 1318 C CG  ? LYS A 1 172 ?   9.810  -8.164 -11.259 1.000 93.600 ? 172 LYS A CG  1 
ATOM 1319 C CD  ? LYS A 1 172 ?   8.673  -8.976 -11.867 1.000 93.600 ? 172 LYS A CD  1 
ATOM 1320 C CE  ? LYS A 1 172 ?   8.788  -9.052 -13.384 1.000 93.600 ? 172 LYS A CE  1 
ATOM 1321 N NZ  ? LYS A 1 172 ?   7.886 -10.095 -13.957 1.000 93.600 ? 172 LYS A NZ  1 
ATOM 1322 N N   ? ASP A 1 173 ?  10.152  -6.039  -7.195 1.000 92.890 ? 173 ASP A N   1 
ATOM 1323 C CA  ? ASP A 1 173 ?   9.880  -5.768  -5.786 1.000 92.890 ? 173 ASP A CA  1 
ATOM 1324 C C   ? ASP A 1 173 ?   9.268  -4.381  -5.602 1.000 92.890 ? 173 ASP A C   1 
ATOM 1325 C CB  ? ASP A 1 173 ?  11.161  -5.892  -4.959 1.000 92.890 ? 173 ASP A CB  1 
ATOM 1326 O O   ? ASP A 1 173 ?   9.177  -3.605  -6.555 1.000 92.890 ? 173 ASP A O   1 
ATOM 1327 C CG  ? ASP A 1 173 ?  10.895  -6.219  -3.500 1.000 92.890 ? 173 ASP A CG  1 
ATOM 1328 O OD1 ? ASP A 1 173 ?   9.715  -6.309  -3.100 1.000 92.890 ? 173 ASP A OD1 1 
ATOM 1329 O OD2 ? ASP A 1 173 ?  11.876  -6.386  -2.743 1.000 92.890 ? 173 ASP A OD2 1 
ATOM 1330 N N   ? THR A 1 174 ?   8.655  -4.200  -4.404 1.000 92.070 ? 174 THR A N   1 
ATOM 1331 C CA  ? THR A 1 174 ?   8.283  -2.845  -4.011 1.000 92.070 ? 174 THR A CA  1 
ATOM 1332 C C   ? THR A 1 174 ?   9.488  -2.091  -3.457 1.000 92.070 ? 174 THR A C   1 
ATOM 1333 C CB  ? THR A 1 174 ?   7.155  -2.857  -2.963 1.000 92.070 ? 174 THR A CB  1 
ATOM 1334 O O   ? THR A 1 174 ?  10.437  -2.705  -2.964 1.000 92.070 ? 174 THR A O   1 
ATOM 1335 C CG2 ? THR A 1 174 ?   5.876  -3.457  -3.537 1.000 92.070 ? 174 THR A CG2 1 
ATOM 1336 O OG1 ? THR A 1 174 ?   7.570  -3.635  -1.833 1.000 92.070 ? 174 THR A OG1 1 
ATOM 1337 N N   ? CYS A 1 175 ?   9.437  -0.797  -3.572 1.000 91.260 ? 175 CYS A N   1 
ATOM 1338 C CA  ? CYS A 1 175 ?  10.535   0.047  -3.114 1.000 91.260 ? 175 CYS A CA  1 
ATOM 1339 C C   ? CYS A 1 175 ?  10.009   1.308  -2.438 1.000 91.260 ? 175 CYS A C   1 
ATOM 1340 C CB  ? CYS A 1 175 ?  11.444   0.424  -4.283 1.000 91.260 ? 175 CYS A CB  1 
ATOM 1341 O O   ? CYS A 1 175 ?   8.815   1.411  -2.152 1.000 91.260 ? 175 CYS A O   1 
ATOM 1342 S SG  ? CYS A 1 175 ?  13.129   0.847  -3.787 1.000 91.260 ? 175 CYS A SG  1 
ATOM 1343 N N   ? GLY A 1 176 ?  10.964   2.201  -2.108 1.000 89.820 ? 176 GLY A N   1 
ATOM 1344 C CA  ? GLY A 1 176 ?  10.571   3.422  -1.423 1.000 89.820 ? 176 GLY A CA  1 
ATOM 1345 C C   ? GLY A 1 176 ?   9.435   4.154  -2.112 1.000 89.820 ? 176 GLY A C   1 
ATOM 1346 O O   ? GLY A 1 176 ?   9.422   4.277  -3.338 1.000 89.820 ? 176 GLY A O   1 
ATOM 1347 N N   ? GLY A 1 177 ?   8.426   4.600  -1.248 1.000 89.800 ? 177 GLY A N   1 
ATOM 1348 C CA  ? GLY A 1 177 ?   7.322   5.367  -1.802 1.000 89.800 ? 177 GLY A CA  1 
ATOM 1349 C C   ? GLY A 1 177 ?   6.073   4.536  -2.028 1.000 89.800 ? 177 GLY A C   1 
ATOM 1350 O O   ? GLY A 1 177 ?   4.967   5.075  -2.103 1.000 89.800 ? 177 GLY A O   1 
ATOM 1351 N N   ? ASP A 1 178 ?   6.170   3.142  -2.075 1.000 93.340 ? 178 ASP A N   1 
ATOM 1352 C CA  ? ASP A 1 178 ?   5.032   2.270  -2.352 1.000 93.340 ? 178 ASP A CA  1 
ATOM 1353 C C   ? ASP A 1 178 ?   4.320   1.870  -1.062 1.000 93.340 ? 178 ASP A C   1 
ATOM 1354 C CB  ? ASP A 1 178 ?   5.486   1.021  -3.111 1.000 93.340 ? 178 ASP A CB  1 
ATOM 1355 O O   ? ASP A 1 178 ?   3.328   1.139  -1.095 1.000 93.340 ? 178 ASP A O   1 
ATOM 1356 C CG  ? ASP A 1 178 ?   5.833   1.303  -4.563 1.000 93.340 ? 178 ASP A CG  1 
ATOM 1357 O OD1 ? ASP A 1 178 ?   5.248   2.232  -5.160 1.000 93.340 ? 178 ASP A OD1 1 
ATOM 1358 O OD2 ? ASP A 1 178 ?   6.696   0.587  -5.115 1.000 93.340 ? 178 ASP A OD2 1 
ATOM 1359 N N   ? SER A 1 179 ?   4.912   2.332   0.047 1.000 94.240 ? 179 SER A N   1 
ATOM 1360 C CA  ? SER A 1 179 ?   4.274   2.000   1.317 1.000 94.240 ? 179 SER A CA  1 
ATOM 1361 C C   ? SER A 1 179 ?   2.784   2.321   1.288 1.000 94.240 ? 179 SER A C   1 
ATOM 1362 C CB  ? SER A 1 179 ?   4.944   2.753   2.467 1.000 94.240 ? 179 SER A CB  1 
ATOM 1363 O O   ? SER A 1 179 ?   2.382   3.384   0.810 1.000 94.240 ? 179 SER A O   1 
ATOM 1364 O OG  ? SER A 1 179 ?   6.252   2.259   2.698 1.000 94.240 ? 179 SER A OG  1 
ATOM 1365 N N   ? GLY A 1 180 ?   1.988   1.272   1.766 1.000 94.730 ? 180 GLY A N   1 
ATOM 1366 C CA  ? GLY A 1 180 ?   0.559   1.532   1.844 1.000 94.730 ? 180 GLY A CA  1 
ATOM 1367 C C   ? GLY A 1 180 ?  -0.193   1.106   0.598 1.000 94.730 ? 180 GLY A C   1 
ATOM 1368 O O   ? GLY A 1 180 ?  -1.425   1.049   0.599 1.000 94.730 ? 180 GLY A O   1 
ATOM 1369 N N   ? GLY A 1 181 ?   0.548   0.853  -0.407 1.000 95.350 ? 181 GLY A N   1 
ATOM 1370 C CA  ? GLY A 1 181 ?  -0.022   0.409  -1.669 1.000 95.350 ? 181 GLY A CA  1 
ATOM 1371 C C   ? GLY A 1 181 ?  -0.520  -1.023  -1.628 1.000 95.350 ? 181 GLY A C   1 
ATOM 1372 O O   ? GLY A 1 181 ?  -0.134  -1.795  -0.748 1.000 95.350 ? 181 GLY A O   1 
ATOM 1373 N N   ? PRO A 1 182 ?  -1.332  -1.494  -2.656 1.000 96.460 ? 182 PRO A N   1 
ATOM 1374 C CA  ? PRO A 1 182 ?  -2.034  -2.779  -2.613 1.000 96.460 ? 182 PRO A CA  1 
ATOM 1375 C C   ? PRO A 1 182 ?  -1.230  -3.912  -3.247 1.000 96.460 ? 182 PRO A C   1 
ATOM 1376 C CB  ? PRO A 1 182 ?  -3.315  -2.508  -3.407 1.000 96.460 ? 182 PRO A CB  1 
ATOM 1377 O O   ? PRO A 1 182 ?  -0.507  -3.690  -4.222 1.000 96.460 ? 182 PRO A O   1 
ATOM 1378 C CG  ? PRO A 1 182 ?  -2.921  -1.497  -4.434 1.000 96.460 ? 182 PRO A CG  1 
ATOM 1379 C CD  ? PRO A 1 182 ?  -1.943  -0.542  -3.813 1.000 96.460 ? 182 PRO A CD  1 
ATOM 1380 N N   ? LEU A 1 183 ?  -1.233  -5.086  -2.602 1.000 96.560 ? 183 LEU A N   1 
ATOM 1381 C CA  ? LEU A 1 183 ?  -0.919  -6.387  -3.181 1.000 96.560 ? 183 LEU A CA  1 
ATOM 1382 C C   ? LEU A 1 183 ?  -2.193  -7.147  -3.533 1.000 96.560 ? 183 LEU A C   1 
ATOM 1383 C CB  ? LEU A 1 183 ?  -0.069  -7.214  -2.212 1.000 96.560 ? 183 LEU A CB  1 
ATOM 1384 O O   ? LEU A 1 183 ?  -2.960  -7.527  -2.645 1.000 96.560 ? 183 LEU A O   1 
ATOM 1385 C CG  ? LEU A 1 183 ?   0.449  -8.554  -2.738 1.000 96.560 ? 183 LEU A CG  1 
ATOM 1386 C CD1 ? LEU A 1 183 ?   1.615  -8.332  -3.697 1.000 96.560 ? 183 LEU A CD1 1 
ATOM 1387 C CD2 ? LEU A 1 183 ?   0.865  -9.457  -1.583 1.000 96.560 ? 183 LEU A CD2 1 
ATOM 1388 N N   ? ILE A 1 184 ?  -2.393  -7.394  -4.871 1.000 96.140 ? 184 ILE A N   1 
ATOM 1389 C CA  ? ILE A 1 184 ?  -3.620  -8.010  -5.364 1.000 96.140 ? 184 ILE A CA  1 
ATOM 1390 C C   ? ILE A 1 184 ?  -3.312  -9.396  -5.927 1.000 96.140 ? 184 ILE A C   1 
ATOM 1391 C CB  ? ILE A 1 184 ?  -4.300  -7.133  -6.439 1.000 96.140 ? 184 ILE A CB  1 
ATOM 1392 O O   ? ILE A 1 184 ?  -2.499  -9.533  -6.844 1.000 96.140 ? 184 ILE A O   1 
ATOM 1393 C CG1 ? ILE A 1 184 ?  -4.585  -5.733  -5.885 1.000 96.140 ? 184 ILE A CG1 1 
ATOM 1394 C CG2 ? ILE A 1 184 ?  -5.586  -7.796  -6.942 1.000 96.140 ? 184 ILE A CG2 1 
ATOM 1395 C CD1 ? ILE A 1 184 ?  -5.016  -4.725  -6.941 1.000 96.140 ? 184 ILE A CD1 1 
ATOM 1396 N N   ? CYS A 1 185 ?  -3.988 -10.401  -5.337 1.000 95.070 ? 185 CYS A N   1 
ATOM 1397 C CA  ? CYS A 1 185 ?  -3.862 -11.781  -5.792 1.000 95.070 ? 185 CYS A CA  1 
ATOM 1398 C C   ? CYS A 1 185 ?  -5.207 -12.327  -6.255 1.000 95.070 ? 185 CYS A C   1 
ATOM 1399 C CB  ? CYS A 1 185 ?  -3.298 -12.663  -4.679 1.000 95.070 ? 185 CYS A CB  1 
ATOM 1400 O O   ? CYS A 1 185 ?  -6.206 -12.216  -5.541 1.000 95.070 ? 185 CYS A O   1 
ATOM 1401 S SG  ? CYS A 1 185 ?  -1.814 -11.992  -3.898 1.000 95.070 ? 185 CYS A SG  1 
ATOM 1402 N N   ? ASN A 1 186 ?  -5.252 -12.861  -7.505 1.000 89.900 ? 186 ASN A N   1 
ATOM 1403 C CA  ? ASN A 1 186 ?  -6.487 -13.429  -8.036 1.000 89.900 ? 186 ASN A CA  1 
ATOM 1404 C C   ? ASN A 1 186 ?  -7.647 -12.442  -7.934 1.000 89.900 ? 186 ASN A C   1 
ATOM 1405 C CB  ? ASN A 1 186 ?  -6.834 -14.732  -7.313 1.000 89.900 ? 186 ASN A CB  1 
ATOM 1406 O O   ? ASN A 1 186 ?  -8.745 -12.809  -7.512 1.000 89.900 ? 186 ASN A O   1 
ATOM 1407 C CG  ? ASN A 1 186 ?  -5.774 -15.800  -7.495 1.000 89.900 ? 186 ASN A CG  1 
ATOM 1408 N ND2 ? ASN A 1 186 ?  -5.488 -16.540  -6.430 1.000 89.900 ? 186 ASN A ND2 1 
ATOM 1409 O OD1 ? ASN A 1 186 ?  -5.216 -15.959  -8.584 1.000 89.900 ? 186 ASN A OD1 1 
ATOM 1410 N N   ? GLY A 1 187 ?  -7.350 -11.136  -8.083 1.000 88.590 ? 187 GLY A N   1 
ATOM 1411 C CA  ? GLY A 1 187 ?  -8.381 -10.114  -8.158 1.000 88.590 ? 187 GLY A CA  1 
ATOM 1412 C C   ? GLY A 1 187 ?  -8.830  -9.618  -6.796 1.000 88.590 ? 187 GLY A C   1 
ATOM 1413 O O   ? GLY A 1 187 ?  -9.806  -8.872  -6.692 1.000 88.590 ? 187 GLY A O   1 
ATOM 1414 N N   ? GLN A 1 188 ?  -8.144 -10.081  -5.719 1.000 93.230 ? 188 GLN A N   1 
ATOM 1415 C CA  ? GLN A 1 188 ?  -8.522  -9.679  -4.369 1.000 93.230 ? 188 GLN A CA  1 
ATOM 1416 C C   ? GLN A 1 188 ?  -7.377  -8.952  -3.670 1.000 93.230 ? 188 GLN A C   1 
ATOM 1417 C CB  ? GLN A 1 188 ?  -8.952 -10.895  -3.546 1.000 93.230 ? 188 GLN A CB  1 
ATOM 1418 O O   ? GLN A 1 188 ?  -6.209  -9.298  -3.857 1.000 93.230 ? 188 GLN A O   1 
ATOM 1419 C CG  ? GLN A 1 188 ? -10.187 -11.600  -4.089 1.000 93.230 ? 188 GLN A CG  1 
ATOM 1420 C CD  ? GLN A 1 188 ? -10.689 -12.697  -3.170 1.000 93.230 ? 188 GLN A CD  1 
ATOM 1421 N NE2 ? GLN A 1 188 ? -11.991 -12.698  -2.903 1.000 93.230 ? 188 GLN A NE2 1 
ATOM 1422 O OE1 ? GLN A 1 188 ?  -9.913 -13.538  -2.703 1.000 93.230 ? 188 GLN A OE1 1 
ATOM 1423 N N   ? PHE A 1 189 ?  -7.749  -8.020  -2.827 1.000 95.670 ? 189 PHE A N   1 
ATOM 1424 C CA  ? PHE A 1 189 ?  -6.851  -7.240  -1.984 1.000 95.670 ? 189 PHE A CA  1 
ATOM 1425 C C   ? PHE A 1 189 ?  -6.278  -8.100  -0.864 1.000 95.670 ? 189 PHE A C   1 
ATOM 1426 C CB  ? PHE A 1 189 ?  -7.581  -6.029  -1.395 1.000 95.670 ? 189 PHE A CB  1 
ATOM 1427 O O   ? PHE A 1 189 ?  -6.997  -8.485   0.060 1.000 95.670 ? 189 PHE A O   1 
ATOM 1428 C CG  ? PHE A 1 189 ?  -6.717  -5.169  -0.514 1.000 95.670 ? 189 PHE A CG  1 
ATOM 1429 C CD1 ? PHE A 1 189 ?  -7.206  -4.667   0.686 1.000 95.670 ? 189 PHE A CD1 1 
ATOM 1430 C CD2 ? PHE A 1 189 ?  -5.415  -4.862  -0.886 1.000 95.670 ? 189 PHE A CD2 1 
ATOM 1431 C CE1 ? PHE A 1 189 ?  -6.408  -3.870   1.504 1.000 95.670 ? 189 PHE A CE1 1 
ATOM 1432 C CE2 ? PHE A 1 189 ?  -4.611  -4.066  -0.074 1.000 95.670 ? 189 PHE A CE2 1 
ATOM 1433 C CZ  ? PHE A 1 189 ?  -5.110  -3.571   1.120 1.000 95.670 ? 189 PHE A CZ  1 
ATOM 1434 N N   ? GLN A 1 190 ?  -4.950  -8.394  -1.005 1.000 95.930 ? 190 GLN A N   1 
ATOM 1435 C CA  ? GLN A 1 190 ?  -4.406  -9.388  -0.087 1.000 95.930 ? 190 GLN A CA  1 
ATOM 1436 C C   ? GLN A 1 190 ?  -3.375  -8.765   0.850 1.000 95.930 ? 190 GLN A C   1 
ATOM 1437 C CB  ? GLN A 1 190 ?  -3.779 -10.549  -0.860 1.000 95.930 ? 190 GLN A CB  1 
ATOM 1438 O O   ? GLN A 1 190 ?  -3.136  -9.275   1.947 1.000 95.930 ? 190 GLN A O   1 
ATOM 1439 C CG  ? GLN A 1 190 ?  -4.779 -11.355  -1.677 1.000 95.930 ? 190 GLN A CG  1 
ATOM 1440 C CD  ? GLN A 1 190 ?  -5.673 -12.228  -0.815 1.000 95.930 ? 190 GLN A CD  1 
ATOM 1441 N NE2 ? GLN A 1 190 ?  -6.783 -12.684  -1.384 1.000 95.930 ? 190 GLN A NE2 1 
ATOM 1442 O OE1 ? GLN A 1 190 ?  -5.367 -12.490   0.353 1.000 95.930 ? 190 GLN A OE1 1 
ATOM 1443 N N   ? GLY A 1 191 ?  -2.824  -7.642   0.469 1.000 94.870 ? 191 GLY A N   1 
ATOM 1444 C CA  ? GLY A 1 191 ?  -1.745  -7.138   1.304 1.000 94.870 ? 191 GLY A CA  1 
ATOM 1445 C C   ? GLY A 1 191 ?  -1.536  -5.642   1.170 1.000 94.870 ? 191 GLY A C   1 
ATOM 1446 O O   ? GLY A 1 191 ?  -2.005  -5.027   0.210 1.000 94.870 ? 191 GLY A O   1 
ATOM 1447 N N   ? ILE A 1 192 ?  -0.806  -5.072   2.125 1.000 95.610 ? 192 ILE A N   1 
ATOM 1448 C CA  ? ILE A 1 192 ?  -0.365  -3.683   2.168 1.000 95.610 ? 192 ILE A CA  1 
ATOM 1449 C C   ? ILE A 1 192 ?   1.161  -3.626   2.195 1.000 95.610 ? 192 ILE A C   1 
ATOM 1450 C CB  ? ILE A 1 192 ?  -0.950  -2.941   3.390 1.000 95.610 ? 192 ILE A CB  1 
ATOM 1451 O O   ? ILE A 1 192 ?   1.798  -4.279   3.025 1.000 95.610 ? 192 ILE A O   1 
ATOM 1452 C CG1 ? ILE A 1 192 ?  -2.482  -3.005   3.371 1.000 95.610 ? 192 ILE A CG1 1 
ATOM 1453 C CG2 ? ILE A 1 192 ?  -0.464  -1.489   3.425 1.000 95.610 ? 192 ILE A CG2 1 
ATOM 1454 C CD1 ? ILE A 1 192 ?  -3.135  -2.617   4.691 1.000 95.610 ? 192 ILE A CD1 1 
ATOM 1455 N N   ? VAL A 1 193 ?   1.687  -2.910   1.263 1.000 94.300 ? 193 VAL A N   1 
ATOM 1456 C CA  ? VAL A 1 193 ?   3.142  -2.805   1.233 1.000 94.300 ? 193 VAL A CA  1 
ATOM 1457 C C   ? VAL A 1 193 ?   3.652  -2.298   2.580 1.000 94.300 ? 193 VAL A C   1 
ATOM 1458 C CB  ? VAL A 1 193 ?   3.620  -1.872   0.097 1.000 94.300 ? 193 VAL A CB  1 
ATOM 1459 O O   ? VAL A 1 193 ?   3.286  -1.205   3.018 1.000 94.300 ? 193 VAL A O   1 
ATOM 1460 C CG1 ? VAL A 1 193 ?   5.140  -1.721   0.126 1.000 94.300 ? 193 VAL A CG1 1 
ATOM 1461 C CG2 ? VAL A 1 193 ?   3.159  -2.403  -1.258 1.000 94.300 ? 193 VAL A CG2 1 
ATOM 1462 N N   ? PHE A 1 194 ?   4.455  -3.136   3.158 1.000 88.390 ? 194 PHE A N   1 
ATOM 1463 C CA  ? PHE A 1 194 ?   4.905  -2.881   4.521 1.000 88.390 ? 194 PHE A CA  1 
ATOM 1464 C C   ? PHE A 1 194 ?   6.381  -2.504   4.542 1.000 88.390 ? 194 PHE A C   1 
ATOM 1465 C CB  ? PHE A 1 194 ?   4.663  -4.107   5.407 1.000 88.390 ? 194 PHE A CB  1 
ATOM 1466 O O   ? PHE A 1 194 ?   6.740  -1.401   4.960 1.000 88.390 ? 194 PHE A O   1 
ATOM 1467 C CG  ? PHE A 1 194 ?   5.084  -3.915   6.839 1.000 88.390 ? 194 PHE A CG  1 
ATOM 1468 C CD1 ? PHE A 1 194 ?   5.799  -4.902   7.506 1.000 88.390 ? 194 PHE A CD1 1 
ATOM 1469 C CD2 ? PHE A 1 194 ?   4.765  -2.746   7.517 1.000 88.390 ? 194 PHE A CD2 1 
ATOM 1470 C CE1 ? PHE A 1 194 ?   6.189  -4.726   8.832 1.000 88.390 ? 194 PHE A CE1 1 
ATOM 1471 C CE2 ? PHE A 1 194 ?   5.152  -2.563   8.842 1.000 88.390 ? 194 PHE A CE2 1 
ATOM 1472 C CZ  ? PHE A 1 194 ?   5.863  -3.555   9.497 1.000 88.390 ? 194 PHE A CZ  1 
ATOM 1473 N N   ? PHE A 1 195 ?   7.214  -3.539   4.009 1.000 85.650 ? 195 PHE A N   1 
ATOM 1474 C CA  ? PHE A 1 195 ?   8.660  -3.414   4.144 1.000 85.650 ? 195 PHE A CA  1 
ATOM 1475 C C   ? PHE A 1 195 ?   9.377  -4.288   3.123 1.000 85.650 ? 195 PHE A C   1 
ATOM 1476 C CB  ? PHE A 1 195 ?   9.103  -3.791   5.562 1.000 85.650 ? 195 PHE A CB  1 
ATOM 1477 O O   ? PHE A 1 195 ?   8.812  -5.266   2.628 1.000 85.650 ? 195 PHE A O   1 
ATOM 1478 C CG  ? PHE A 1 195 ?  10.594  -3.763   5.759 1.000 85.650 ? 195 PHE A CG  1 
ATOM 1479 C CD1 ? PHE A 1 195 ?  11.348  -4.924   5.637 1.000 85.650 ? 195 PHE A CD1 1 
ATOM 1480 C CD2 ? PHE A 1 195 ?  11.244  -2.575   6.067 1.000 85.650 ? 195 PHE A CD2 1 
ATOM 1481 C CE1 ? PHE A 1 195 ?  12.729  -4.901   5.819 1.000 85.650 ? 195 PHE A CE1 1 
ATOM 1482 C CE2 ? PHE A 1 195 ?  12.623  -2.544   6.251 1.000 85.650 ? 195 PHE A CE2 1 
ATOM 1483 C CZ  ? PHE A 1 195 ?  13.363  -3.708   6.128 1.000 85.650 ? 195 PHE A CZ  1 
ATOM 1484 N N   ? GLY A 1 196 ?  10.673  -3.945   2.853 1.000 85.840 ? 196 GLY A N   1 
ATOM 1485 C CA  ? GLY A 1 196 ?  11.536  -4.739   1.993 1.000 85.840 ? 196 GLY A CA  1 
ATOM 1486 C C   ? GLY A 1 196 ?  13.003  -4.371   2.116 1.000 85.840 ? 196 GLY A C   1 
ATOM 1487 O O   ? GLY A 1 196 ?  13.361  -3.473   2.882 1.000 85.840 ? 196 GLY A O   1 
ATOM 1488 N N   ? ALA A 1 197 ?  13.871  -5.036   1.411 1.000 86.110 ? 197 ALA A N   1 
ATOM 1489 C CA  ? ALA A 1 197 ?  15.318  -4.846   1.471 1.000 86.110 ? 197 ALA A CA  1 
ATOM 1490 C C   ? ALA A 1 197 ?  15.728  -3.542   0.794 1.000 86.110 ? 197 ALA A C   1 
ATOM 1491 C CB  ? ALA A 1 197 ?  16.037  -6.027   0.824 1.000 86.110 ? 197 ALA A CB  1 
ATOM 1492 O O   ? ALA A 1 197 ?  14.998  -3.017  -0.050 1.000 86.110 ? 197 ALA A O   1 
ATOM 1493 N N   ? HIS A 1 198 ?  16.858  -2.915   1.125 1.000 85.780 ? 198 HIS A N   1 
ATOM 1494 C CA  ? HIS A 1 198 ?  17.586  -1.870   0.415 1.000 85.780 ? 198 HIS A CA  1 
ATOM 1495 C C   ? HIS A 1 198 ?  19.006  -2.317   0.080 1.000 85.780 ? 198 HIS A C   1 
ATOM 1496 C CB  ? HIS A 1 198 ?  17.622  -0.585   1.243 1.000 85.780 ? 198 HIS A CB  1 
ATOM 1497 O O   ? HIS A 1 198 ?  19.775  -2.676   0.975 1.000 85.780 ? 198 HIS A O   1 
ATOM 1498 C CG  ? HIS A 1 198 ?  18.170   0.592   0.500 1.000 85.780 ? 198 HIS A CG  1 
ATOM 1499 C CD2 ? HIS A 1 198 ?  19.332   1.272   0.645 1.000 85.780 ? 198 HIS A CD2 1 
ATOM 1500 N ND1 ? HIS A 1 198 ?  17.491   1.203  -0.532 1.000 85.780 ? 198 HIS A ND1 1 
ATOM 1501 C CE1 ? HIS A 1 198 ?  18.215   2.209  -0.992 1.000 85.780 ? 198 HIS A CE1 1 
ATOM 1502 N NE2 ? HIS A 1 198 ?  19.337   2.273  -0.295 1.000 85.780 ? 198 HIS A NE2 1 
ATOM 1503 N N   ? PRO A 1 199 ?  19.355  -2.312  -1.210 1.000 89.530 ? 199 PRO A N   1 
ATOM 1504 C CA  ? PRO A 1 199 ?  18.632  -2.003  -2.446 1.000 89.530 ? 199 PRO A CA  1 
ATOM 1505 C C   ? PRO A 1 199 ?  17.468  -2.958  -2.703 1.000 89.530 ? 199 PRO A C   1 
ATOM 1506 C CB  ? PRO A 1 199 ?  19.705  -2.146  -3.528 1.000 89.530 ? 199 PRO A CB  1 
ATOM 1507 O O   ? PRO A 1 199 ?  17.525  -4.126  -2.310 1.000 89.530 ? 199 PRO A O   1 
ATOM 1508 C CG  ? PRO A 1 199 ?  21.000  -2.162  -2.782 1.000 89.530 ? 199 PRO A CG  1 
ATOM 1509 C CD  ? PRO A 1 199 ?  20.737  -2.632  -1.380 1.000 89.530 ? 199 PRO A CD  1 
ATOM 1510 N N   ? CYS A 1 200 ?  16.281  -2.466  -3.245 1.000 91.600 ? 200 CYS A N   1 
ATOM 1511 C CA  ? CYS A 1 200 ?  15.101  -3.263  -3.559 1.000 91.600 ? 200 CYS A CA  1 
ATOM 1512 C C   ? CYS A 1 200 ?  15.378  -4.217  -4.715 1.000 91.600 ? 200 CYS A C   1 
ATOM 1513 C CB  ? CYS A 1 200 ?  13.919  -2.358  -3.905 1.000 91.600 ? 200 CYS A CB  1 
ATOM 1514 O O   ? CYS A 1 200 ?  16.285  -3.981  -5.516 1.000 91.600 ? 200 CYS A O   1 
ATOM 1515 S SG  ? CYS A 1 200 ?  13.584  -1.091  -2.662 1.000 91.600 ? 200 CYS A SG  1 
ATOM 1516 N N   ? GLY A 1 201 ?  14.665  -5.309  -4.829 1.000 90.370 ? 201 GLY A N   1 
ATOM 1517 C CA  ? GLY A 1 201 ?  14.723  -6.200  -5.977 1.000 90.370 ? 201 GLY A CA  1 
ATOM 1518 C C   ? GLY A 1 201 ?  15.878  -7.181  -5.914 1.000 90.370 ? 201 GLY A C   1 
ATOM 1519 O O   ? GLY A 1 201 ?  16.361  -7.648  -6.947 1.000 90.370 ? 201 GLY A O   1 
ATOM 1520 N N   ? GLN A 1 202 ?  16.414  -7.383  -4.642 1.000 91.840 ? 202 GLN A N   1 
ATOM 1521 C CA  ? GLN A 1 202 ?  17.525  -8.308  -4.445 1.000 91.840 ? 202 GLN A CA  1 
ATOM 1522 C C   ? GLN A 1 202 ?  17.045  -9.757  -4.468 1.000 91.840 ? 202 GLN A C   1 
ATOM 1523 C CB  ? GLN A 1 202 ?  18.242  -8.014  -3.127 1.000 91.840 ? 202 GLN A CB  1 
ATOM 1524 O O   ? GLN A 1 202 ?  15.923 -10.051  -4.050 1.000 91.840 ? 202 GLN A O   1 
ATOM 1525 C CG  ? GLN A 1 202 ?  18.898  -6.640  -3.077 1.000 91.840 ? 202 GLN A CG  1 
ATOM 1526 C CD  ? GLN A 1 202 ?  19.599  -6.371  -1.759 1.000 91.840 ? 202 GLN A CD  1 
ATOM 1527 N NE2 ? GLN A 1 202 ?  19.323  -5.215  -1.166 1.000 91.840 ? 202 GLN A NE2 1 
ATOM 1528 O OE1 ? GLN A 1 202 ?  20.380  -7.197  -1.276 1.000 91.840 ? 202 GLN A OE1 1 
ATOM 1529 N N   ? ALA A 1 203 ?  17.946 -10.647  -4.958 1.000 90.980 ? 203 ALA A N   1 
ATOM 1530 C CA  ? ALA A 1 203 ?  17.667 -12.080  -4.915 1.000 90.980 ? 203 ALA A CA  1 
ATOM 1531 C C   ? ALA A 1 203 ?  17.527 -12.568  -3.476 1.000 90.980 ? 203 ALA A C   1 
ATOM 1532 C CB  ? ALA A 1 203 ?  18.767 -12.859  -5.633 1.000 90.980 ? 203 ALA A CB  1 
ATOM 1533 O O   ? ALA A 1 203 ?  18.302 -12.173  -2.601 1.000 90.980 ? 203 ALA A O   1 
ATOM 1534 N N   ? LEU A 1 204 ?  16.451 -13.375  -3.256 1.000 87.910 ? 204 LEU A N   1 
ATOM 1535 C CA  ? LEU A 1 204 ?  16.205 -14.064  -1.994 1.000 87.910 ? 204 LEU A CA  1 
ATOM 1536 C C   ? LEU A 1 204 ?  15.876 -13.068  -0.886 1.000 87.910 ? 204 LEU A C   1 
ATOM 1537 C CB  ? LEU A 1 204 ?  17.422 -14.904  -1.596 1.000 87.910 ? 204 LEU A CB  1 
ATOM 1538 O O   ? LEU A 1 204 ?  16.076 -13.359   0.295 1.000 87.910 ? 204 LEU A O   1 
ATOM 1539 C CG  ? LEU A 1 204 ?  17.796 -16.046  -2.542 1.000 87.910 ? 204 LEU A CG  1 
ATOM 1540 C CD1 ? LEU A 1 204 ?  19.079 -16.723  -2.074 1.000 87.910 ? 204 LEU A CD1 1 
ATOM 1541 C CD2 ? LEU A 1 204 ?  16.657 -17.055  -2.639 1.000 87.910 ? 204 LEU A CD2 1 
ATOM 1542 N N   ? LYS A 1 205 ?  15.523 -11.847  -1.320 1.000 89.880 ? 205 LYS A N   1 
ATOM 1543 C CA  ? LYS A 1 205 ?  15.103 -10.812  -0.380 1.000 89.880 ? 205 LYS A CA  1 
ATOM 1544 C C   ? LYS A 1 205 ?  13.749 -10.229  -0.773 1.000 89.880 ? 205 LYS A C   1 
ATOM 1545 C CB  ? LYS A 1 205 ?  16.150  -9.700  -0.304 1.000 89.880 ? 205 LYS A CB  1 
ATOM 1546 O O   ? LYS A 1 205 ?  13.670  -9.094  -1.247 1.000 89.880 ? 205 LYS A O   1 
ATOM 1547 C CG  ? LYS A 1 205 ?  17.474 -10.137   0.306 1.000 89.880 ? 205 LYS A CG  1 
ATOM 1548 C CD  ? LYS A 1 205 ?  18.378  -8.945   0.592 1.000 89.880 ? 205 LYS A CD  1 
ATOM 1549 C CE  ? LYS A 1 205 ?  19.656  -9.369   1.303 1.000 89.880 ? 205 LYS A CE  1 
ATOM 1550 N NZ  ? LYS A 1 205 ?  20.502  -8.194   1.671 1.000 89.880 ? 205 LYS A NZ  1 
ATOM 1551 N N   ? PRO A 1 206 ?  12.714 -11.042  -0.631 1.000 91.170 ? 206 PRO A N   1 
ATOM 1552 C CA  ? PRO A 1 206 ?  11.376 -10.610  -1.042 1.000 91.170 ? 206 PRO A CA  1 
ATOM 1553 C C   ? PRO A 1 206 ?  10.811  -9.507  -0.149 1.000 91.170 ? 206 PRO A C   1 
ATOM 1554 C CB  ? PRO A 1 206 ?  10.542 -11.888  -0.924 1.000 91.170 ? 206 PRO A CB  1 
ATOM 1555 O O   ? PRO A 1 206 ?  11.339  -9.257   0.937 1.000 91.170 ? 206 PRO A O   1 
ATOM 1556 C CG  ? PRO A 1 206 ?  11.225 -12.695   0.132 1.000 91.170 ? 206 PRO A CG  1 
ATOM 1557 C CD  ? PRO A 1 206 ?  12.698 -12.406   0.075 1.000 91.170 ? 206 PRO A CD  1 
ATOM 1558 N N   ? GLY A 1 207 ?   9.747  -8.863  -0.638 1.000 91.360 ? 207 GLY A N   1 
ATOM 1559 C CA  ? GLY A 1 207 ?   9.018  -7.870   0.134 1.000 91.360 ? 207 GLY A CA  1 
ATOM 1560 C C   ? GLY A 1 207 ?   8.081  -8.481   1.158 1.000 91.360 ? 207 GLY A C   1 
ATOM 1561 O O   ? GLY A 1 207 ?   7.646  -9.625   1.006 1.000 91.360 ? 207 GLY A O   1 
ATOM 1562 N N   ? VAL A 1 208 ?   7.758  -7.692   2.113 1.000 90.850 ? 208 VAL A N   1 
ATOM 1563 C CA  ? VAL A 1 208 ?   6.854  -8.079   3.191 1.000 90.850 ? 208 VAL A CA  1 
ATOM 1564 C C   ? VAL A 1 208 ?   5.622  -7.178   3.181 1.000 90.850 ? 208 VAL A C   1 
ATOM 1565 C CB  ? VAL A 1 208 ?   7.552  -8.013   4.568 1.000 90.850 ? 208 VAL A CB  1 
ATOM 1566 O O   ? VAL A 1 208 ?   5.741  -5.954   3.089 1.000 90.850 ? 208 VAL A O   1 
ATOM 1567 C CG1 ? VAL A 1 208 ?   6.616  -8.502   5.672 1.000 90.850 ? 208 VAL A CG1 1 
ATOM 1568 C CG2 ? VAL A 1 208 ?   8.840  -8.834   4.553 1.000 90.850 ? 208 VAL A CG2 1 
ATOM 1569 N N   ? TYR A 1 209 ?   4.505  -7.817   3.295 1.000 93.240 ? 209 TYR A N   1 
ATOM 1570 C CA  ? TYR A 1 209 ?   3.218  -7.134   3.224 1.000 93.240 ? 209 TYR A CA  1 
ATOM 1571 C C   ? TYR A 1 209 ?   2.355  -7.469   4.434 1.000 93.240 ? 209 TYR A C   1 
ATOM 1572 C CB  ? TYR A 1 209 ?   2.480  -7.510   1.936 1.000 93.240 ? 209 TYR A CB  1 
ATOM 1573 O O   ? TYR A 1 209 ?   2.423  -8.581   4.964 1.000 93.240 ? 209 TYR A O   1 
ATOM 1574 C CG  ? TYR A 1 209 ?   3.267  -7.224   0.680 1.000 93.240 ? 209 TYR A CG  1 
ATOM 1575 C CD1 ? TYR A 1 209 ?   2.943  -6.145  -0.139 1.000 93.240 ? 209 TYR A CD1 1 
ATOM 1576 C CD2 ? TYR A 1 209 ?   4.335  -8.034   0.308 1.000 93.240 ? 209 TYR A CD2 1 
ATOM 1577 C CE1 ? TYR A 1 209 ?   3.664  -5.879  -1.298 1.000 93.240 ? 209 TYR A CE1 1 
ATOM 1578 C CE2 ? TYR A 1 209 ?   5.063  -7.778  -0.849 1.000 93.240 ? 209 TYR A CE2 1 
ATOM 1579 O OH  ? TYR A 1 209 ?   5.438  -6.442  -2.791 1.000 93.240 ? 209 TYR A OH  1 
ATOM 1580 C CZ  ? TYR A 1 209 ?   4.721  -6.700  -1.644 1.000 93.240 ? 209 TYR A CZ  1 
ATOM 1581 N N   ? THR A 1 210 ?   1.573  -6.383   4.893 1.000 92.350 ? 210 THR A N   1 
ATOM 1582 C CA  ? THR A 1 210 ?   0.560  -6.675   5.901 1.000 92.350 ? 210 THR A CA  1 
ATOM 1583 C C   ? THR A 1 210 ?  -0.560  -7.527   5.310 1.000 92.350 ? 210 THR A C   1 
ATOM 1584 C CB  ? THR A 1 210 ?  -0.031  -5.381   6.490 1.000 92.350 ? 210 THR A CB  1 
ATOM 1585 O O   ? THR A 1 210 ?  -1.112  -7.194   4.260 1.000 92.350 ? 210 THR A O   1 
ATOM 1586 C CG2 ? THR A 1 210 ?  -1.103  -5.690   7.531 1.000 92.350 ? 210 THR A CG2 1 
ATOM 1587 O OG1 ? THR A 1 210 ?   1.015  -4.622   7.108 1.000 92.350 ? 210 THR A OG1 1 
ATOM 1588 N N   ? LYS A 1 211 ?  -0.875  -8.691   5.987 1.000 92.870 ? 211 LYS A N   1 
ATOM 1589 C CA  ? LYS A 1 211 ?  -1.949  -9.588   5.568 1.000 92.870 ? 211 LYS A CA  1 
ATOM 1590 C C   ? LYS A 1 211 ?  -3.316  -9.015   5.930 1.000 92.870 ? 211 LYS A C   1 
ATOM 1591 C CB  ? LYS A 1 211 ?  -1.775 -10.968   6.202 1.000 92.870 ? 211 LYS A CB  1 
ATOM 1592 O O   ? LYS A 1 211 ?  -3.729  -9.066   7.091 1.000 92.870 ? 211 LYS A O   1 
ATOM 1593 C CG  ? LYS A 1 211 ?  -2.761 -12.011   5.696 1.000 92.870 ? 211 LYS A CG  1 
ATOM 1594 C CD  ? LYS A 1 211 ?  -2.532 -13.364   6.358 1.000 92.870 ? 211 LYS A CD  1 
ATOM 1595 C CE  ? LYS A 1 211 ?  -1.209 -13.981   5.927 1.000 92.870 ? 211 LYS A CE  1 
ATOM 1596 N NZ  ? LYS A 1 211 ?  -0.962 -15.289   6.605 1.000 92.870 ? 211 LYS A NZ  1 
ATOM 1597 N N   ? VAL A 1 212 ?  -4.072  -8.608   4.924 1.000 94.250 ? 212 VAL A N   1 
ATOM 1598 C CA  ? VAL A 1 212 ?  -5.310  -7.856   5.098 1.000 94.250 ? 212 VAL A CA  1 
ATOM 1599 C C   ? VAL A 1 212 ?  -6.414  -8.785   5.598 1.000 94.250 ? 212 VAL A C   1 
ATOM 1600 C CB  ? VAL A 1 212 ?  -5.747  -7.169   3.784 1.000 94.250 ? 212 VAL A CB  1 
ATOM 1601 O O   ? VAL A 1 212 ?  -7.233  -8.394   6.433 1.000 94.250 ? 212 VAL A O   1 
ATOM 1602 C CG1 ? VAL A 1 212 ?  -7.125  -6.530   3.941 1.000 94.250 ? 212 VAL A CG1 1 
ATOM 1603 C CG2 ? VAL A 1 212 ?  -4.715  -6.124   3.361 1.000 94.250 ? 212 VAL A CG2 1 
ATOM 1604 N N   ? PHE A 1 213 ?  -6.447 -10.028   5.134 1.000 94.100 ? 213 PHE A N   1 
ATOM 1605 C CA  ? PHE A 1 213 ?  -7.499 -10.976   5.480 1.000 94.100 ? 213 PHE A CA  1 
ATOM 1606 C C   ? PHE A 1 213 ?  -7.669 -11.069   6.991 1.000 94.100 ? 213 PHE A C   1 
ATOM 1607 C CB  ? PHE A 1 213 ?  -7.189 -12.360   4.900 1.000 94.100 ? 213 PHE A CB  1 
ATOM 1608 O O   ? PHE A 1 213 ?  -8.794 -11.124   7.493 1.000 94.100 ? 213 PHE A O   1 
ATOM 1609 C CG  ? PHE A 1 213 ?  -8.261 -13.383   5.164 1.000 94.100 ? 213 PHE A CG  1 
ATOM 1610 C CD1 ? PHE A 1 213 ?  -8.098 -14.342   6.156 1.000 94.100 ? 213 PHE A CD1 1 
ATOM 1611 C CD2 ? PHE A 1 213 ?  -9.434 -13.385   4.419 1.000 94.100 ? 213 PHE A CD2 1 
ATOM 1612 C CE1 ? PHE A 1 213 ?  -9.088 -15.289   6.402 1.000 94.100 ? 213 PHE A CE1 1 
ATOM 1613 C CE2 ? PHE A 1 213 ? -10.428 -14.329   4.659 1.000 94.100 ? 213 PHE A CE2 1 
ATOM 1614 C CZ  ? PHE A 1 213 ? -10.253 -15.281   5.650 1.000 94.100 ? 213 PHE A CZ  1 
ATOM 1615 N N   ? ASP A 1 214 ?  -6.666 -11.045   7.757 1.000 91.240 ? 214 ASP A N   1 
ATOM 1616 C CA  ? ASP A 1 214 ?  -6.701 -11.203   9.208 1.000 91.240 ? 214 ASP A CA  1 
ATOM 1617 C C   ? ASP A 1 214 ?  -7.293  -9.966   9.880 1.000 91.240 ? 214 ASP A C   1 
ATOM 1618 C CB  ? ASP A 1 214 ?  -5.297 -11.477   9.752 1.000 91.240 ? 214 ASP A CB  1 
ATOM 1619 O O   ? ASP A 1 214 ?  -7.605  -9.991  11.073 1.000 91.240 ? 214 ASP A O   1 
ATOM 1620 C CG  ? ASP A 1 214 ?  -4.838 -12.905   9.518 1.000 91.240 ? 214 ASP A CG  1 
ATOM 1621 O OD1 ? ASP A 1 214 ?  -5.650 -13.740   9.063 1.000 91.240 ? 214 ASP A OD1 1 
ATOM 1622 O OD2 ? ASP A 1 214 ?  -3.655 -13.199   9.793 1.000 91.240 ? 214 ASP A OD2 1 
ATOM 1623 N N   ? TYR A 1 215 ?  -7.509  -8.888   9.081 1.000 92.390 ? 215 TYR A N   1 
ATOM 1624 C CA  ? TYR A 1 215 ?  -7.988  -7.632   9.646 1.000 92.390 ? 215 TYR A CA  1 
ATOM 1625 C C   ? TYR A 1 215 ?  -9.399  -7.320   9.162 1.000 92.390 ? 215 TYR A C   1 
ATOM 1626 C CB  ? TYR A 1 215 ?  -7.044  -6.483   9.278 1.000 92.390 ? 215 TYR A CB  1 
ATOM 1627 O O   ? TYR A 1 215 ?  -9.913  -6.223   9.394 1.000 92.390 ? 215 TYR A O   1 
ATOM 1628 C CG  ? TYR A 1 215 ?  -5.691  -6.572   9.941 1.000 92.390 ? 215 TYR A CG  1 
ATOM 1629 C CD1 ? TYR A 1 215 ?  -5.456  -5.965  11.173 1.000 92.390 ? 215 TYR A CD1 1 
ATOM 1630 C CD2 ? TYR A 1 215 ?  -4.646  -7.264   9.338 1.000 92.390 ? 215 TYR A CD2 1 
ATOM 1631 C CE1 ? TYR A 1 215 ?  -4.210  -6.043  11.787 1.000 92.390 ? 215 TYR A CE1 1 
ATOM 1632 C CE2 ? TYR A 1 215 ?  -3.396  -7.349   9.943 1.000 92.390 ? 215 TYR A CE2 1 
ATOM 1633 O OH  ? TYR A 1 215 ?  -1.953  -6.817  11.769 1.000 92.390 ? 215 TYR A OH  1 
ATOM 1634 C CZ  ? TYR A 1 215 ?  -3.188  -6.736  11.165 1.000 92.390 ? 215 TYR A CZ  1 
ATOM 1635 N N   ? ASN A 1 216 ?  -9.994  -8.202   8.510 1.000 94.060 ? 216 ASN A N   1 
ATOM 1636 C CA  ? ASN A 1 216 ? -11.326  -7.951   7.970 1.000 94.060 ? 216 ASN A CA  1 
ATOM 1637 C C   ? ASN A 1 216 ? -12.313  -7.567   9.069 1.000 94.060 ? 216 ASN A C   1 
ATOM 1638 C CB  ? ASN A 1 216 ? -11.834  -9.174   7.203 1.000 94.060 ? 216 ASN A CB  1 
ATOM 1639 O O   ? ASN A 1 216 ? -13.102  -6.636   8.902 1.000 94.060 ? 216 ASN A O   1 
ATOM 1640 C CG  ? ASN A 1 216 ? -11.299  -9.238   5.786 1.000 94.060 ? 216 ASN A CG  1 
ATOM 1641 N ND2 ? ASN A 1 216 ? -11.594 -10.329   5.090 1.000 94.060 ? 216 ASN A ND2 1 
ATOM 1642 O OD1 ? ASN A 1 216 ? -10.626  -8.315   5.321 1.000 94.060 ? 216 ASN A OD1 1 
ATOM 1643 N N   ? ASP A 1 217 ? -12.238  -8.375  10.161 1.000 93.390 ? 217 ASP A N   1 
ATOM 1644 C CA  ? ASP A 1 217 ? -13.151  -8.102  11.267 1.000 93.390 ? 217 ASP A CA  1 
ATOM 1645 C C   ? ASP A 1 217 ? -12.925  -6.701  11.832 1.000 93.390 ? 217 ASP A C   1 
ATOM 1646 C CB  ? ASP A 1 217 ? -12.984  -9.147  12.371 1.000 93.390 ? 217 ASP A CB  1 
ATOM 1647 O O   ? ASP A 1 217 ? -13.882  -5.969  12.092 1.000 93.390 ? 217 ASP A O   1 
ATOM 1648 C CG  ? ASP A 1 217 ? -13.535 -10.509  11.987 1.000 93.390 ? 217 ASP A CG  1 
ATOM 1649 O OD1 ? ASP A 1 217 ? -14.294 -10.603  10.998 1.000 93.390 ? 217 ASP A OD1 1 
ATOM 1650 O OD2 ? ASP A 1 217 ? -13.209 -11.497  12.680 1.000 93.390 ? 217 ASP A OD2 1 
ATOM 1651 N N   ? TRP A 1 218 ? -11.711  -6.358  11.966 1.000 93.660 ? 218 TRP A N   1 
ATOM 1652 C CA  ? TRP A 1 218 ? -11.339  -5.041  12.474 1.000 93.660 ? 218 TRP A CA  1 
ATOM 1653 C C   ? TRP A 1 218 ? -11.800  -3.941  11.524 1.000 93.660 ? 218 TRP A C   1 
ATOM 1654 C CB  ? TRP A 1 218 ?  -9.825  -4.952  12.682 1.000 93.660 ? 218 TRP A CB  1 
ATOM 1655 O O   ? TRP A 1 218 ? -12.402  -2.954  11.953 1.000 93.660 ? 218 TRP A O   1 
ATOM 1656 C CG  ? TRP A 1 218 ?  -9.343  -3.586  13.067 1.000 93.660 ? 218 TRP A CG  1 
ATOM 1657 C CD1 ? TRP A 1 218 ?  -9.402  -3.009  14.305 1.000 93.660 ? 218 TRP A CD1 1 
ATOM 1658 C CD2 ? TRP A 1 218 ?  -8.731  -2.622  12.204 1.000 93.660 ? 218 TRP A CD2 1 
ATOM 1659 C CE2 ? TRP A 1 218 ?  -8.444  -1.482  12.988 1.000 93.660 ? 218 TRP A CE2 1 
ATOM 1660 C CE3 ? TRP A 1 218 ?  -8.397  -2.612  10.843 1.000 93.660 ? 218 TRP A CE3 1 
ATOM 1661 N NE1 ? TRP A 1 218 ?  -8.863  -1.744  14.264 1.000 93.660 ? 218 TRP A NE1 1 
ATOM 1662 C CH2 ? TRP A 1 218 ?  -7.521  -0.359  11.120 1.000 93.660 ? 218 TRP A CH2 1 
ATOM 1663 C CZ2 ? TRP A 1 218 ?  -7.838  -0.343  12.454 1.000 93.660 ? 218 TRP A CZ2 1 
ATOM 1664 C CZ3 ? TRP A 1 218 ?  -7.794  -1.477  10.314 1.000 93.660 ? 218 TRP A CZ3 1 
ATOM 1665 N N   ? ILE A 1 219 ? -11.553  -4.098  10.258 1.000 95.230 ? 219 ILE A N   1 
ATOM 1666 C CA  ? ILE A 1 219 ? -11.925  -3.129   9.232 1.000 95.230 ? 219 ILE A CA  1 
ATOM 1667 C C   ? ILE A 1 219 ? -13.442  -2.956   9.210 1.000 95.230 ? 219 ILE A C   1 
ATOM 1668 C CB  ? ILE A 1 219 ? -11.413  -3.556   7.838 1.000 95.230 ? 219 ILE A CB  1 
ATOM 1669 O O   ? ILE A 1 219 ? -13.946  -1.832   9.258 1.000 95.230 ? 219 ILE A O   1 
ATOM 1670 C CG1 ? ILE A 1 219 ?  -9.883  -3.480   7.785 1.000 95.230 ? 219 ILE A CG1 1 
ATOM 1671 C CG2 ? ILE A 1 219 ? -12.044  -2.691   6.743 1.000 95.230 ? 219 ILE A CG2 1 
ATOM 1672 C CD1 ? ILE A 1 219 ?  -9.274  -4.124   6.546 1.000 95.230 ? 219 ILE A CD1 1 
ATOM 1673 N N   ? GLN A 1 220 ? -14.078  -4.014   9.226 1.000 95.540 ? 220 GLN A N   1 
ATOM 1674 C CA  ? GLN A 1 220 ? -15.532  -3.981   9.112 1.000 95.540 ? 220 GLN A CA  1 
ATOM 1675 C C   ? GLN A 1 220 ? -16.168  -3.372  10.358 1.000 95.540 ? 220 GLN A C   1 
ATOM 1676 C CB  ? GLN A 1 220 ? -16.085  -5.387   8.874 1.000 95.540 ? 220 GLN A CB  1 
ATOM 1677 O O   ? GLN A 1 220 ? -17.178  -2.671  10.267 1.000 95.540 ? 220 GLN A O   1 
ATOM 1678 C CG  ? GLN A 1 220 ? -15.847  -5.911   7.465 1.000 95.540 ? 220 GLN A CG  1 
ATOM 1679 C CD  ? GLN A 1 220 ? -16.362  -7.325   7.269 1.000 95.540 ? 220 GLN A CD  1 
ATOM 1680 N NE2 ? GLN A 1 220 ? -16.419  -7.767   6.018 1.000 95.540 ? 220 GLN A NE2 1 
ATOM 1681 O OE1 ? GLN A 1 220 ? -16.705  -8.014   8.235 1.000 95.540 ? 220 GLN A OE1 1 
ATOM 1682 N N   ? SER A 1 221 ? -15.674  -3.692  11.555 1.000 94.800 ? 221 SER A N   1 
ATOM 1683 C CA  ? SER A 1 221 ? -16.179  -3.127  12.802 1.000 94.800 ? 221 SER A CA  1 
ATOM 1684 C C   ? SER A 1 221 ? -16.071  -1.606  12.803 1.000 94.800 ? 221 SER A C   1 
ATOM 1685 C CB  ? SER A 1 221 ? -15.418  -3.701  13.998 1.000 94.800 ? 221 SER A CB  1 
ATOM 1686 O O   ? SER A 1 221 ? -16.935  -0.917  13.350 1.000 94.800 ? 221 SER A O   1 
ATOM 1687 O OG  ? SER A 1 221 ? -14.141  -3.100  14.118 1.000 94.800 ? 221 SER A OG  1 
ATOM 1688 N N   ? ILE A 1 222 ? -15.055  -1.071  12.304 1.000 94.940 ? 222 ILE A N   1 
ATOM 1689 C CA  ? ILE A 1 222 ? -14.843   0.372  12.249 1.000 94.940 ? 222 ILE A CA  1 
ATOM 1690 C C   ? ILE A 1 222 ? -15.799   0.995  11.235 1.000 94.940 ? 222 ILE A C   1 
ATOM 1691 C CB  ? ILE A 1 222 ? -13.381   0.715  11.889 1.000 94.940 ? 222 ILE A CB  1 
ATOM 1692 O O   ? ILE A 1 222 ? -16.446   2.006  11.521 1.000 94.940 ? 222 ILE A O   1 
ATOM 1693 C CG1 ? ILE A 1 222 ? -12.430   0.215  12.983 1.000 94.940 ? 222 ILE A CG1 1 
ATOM 1694 C CG2 ? ILE A 1 222 ? -13.218   2.222  11.669 1.000 94.940 ? 222 ILE A CG2 1 
ATOM 1695 C CD1 ? ILE A 1 222 ? -12.673   0.843  14.349 1.000 94.940 ? 222 ILE A CD1 1 
ATOM 1696 N N   ? ILE A 1 223 ? -15.896   0.383  10.042 1.000 94.630 ? 223 ILE A N   1 
ATOM 1697 C CA  ? ILE A 1 223 ? -16.732   0.914   8.971 1.000 94.630 ? 223 ILE A CA  1 
ATOM 1698 C C   ? ILE A 1 223 ? -18.195   0.914   9.409 1.000 94.630 ? 223 ILE A C   1 
ATOM 1699 C CB  ? ILE A 1 223 ? -16.563   0.102   7.667 1.000 94.630 ? 223 ILE A CB  1 
ATOM 1700 O O   ? ILE A 1 223 ? -18.925   1.876   9.158 1.000 94.630 ? 223 ILE A O   1 
ATOM 1701 C CG1 ? ILE A 1 223 ? -15.175   0.346   7.063 1.000 94.630 ? 223 ILE A CG1 1 
ATOM 1702 C CG2 ? ILE A 1 223 ? -17.666   0.454   6.665 1.000 94.630 ? 223 ILE A CG2 1 
ATOM 1703 C CD1 ? ILE A 1 223 ? -14.863  -0.530   5.857 1.000 94.630 ? 223 ILE A CD1 1 
ATOM 1704 N N   ? ALA A 1 224 ? -18.706  -0.135  10.083 1.000 91.260 ? 224 ALA A N   1 
ATOM 1705 C CA  ? ALA A 1 224 ? -20.090  -0.293  10.524 1.000 91.260 ? 224 ALA A CA  1 
ATOM 1706 C C   ? ALA A 1 224 ? -20.414   0.666  11.666 1.000 91.260 ? 224 ALA A C   1 
ATOM 1707 C CB  ? ALA A 1 224 ? -20.350  -1.735  10.954 1.000 91.260 ? 224 ALA A CB  1 
ATOM 1708 O O   ? ALA A 1 224 ? -21.560   1.095  11.818 1.000 91.260 ? 224 ALA A O   1 
ATOM 1709 N N   ? GLY A 1 225 ? -19.525   0.978  12.526 1.000 80.970 ? 225 GLY A N   1 
ATOM 1710 C CA  ? GLY A 1 225 ? -19.671   1.773  13.734 1.000 80.970 ? 225 GLY A CA  1 
ATOM 1711 C C   ? GLY A 1 225 ? -19.618   3.267  13.475 1.000 80.970 ? 225 GLY A C   1 
ATOM 1712 O O   ? GLY A 1 225 ? -19.972   4.066  14.344 1.000 80.970 ? 225 GLY A O   1 
ATOM 1713 N N   ? ASN A 1 226 ? -19.403   3.731  12.305 1.000 60.700 ? 226 ASN A N   1 
ATOM 1714 C CA  ? ASN A 1 226 ? -19.289   5.134  11.923 1.000 60.700 ? 226 ASN A CA  1 
ATOM 1715 C C   ? ASN A 1 226 ? -20.239   5.483  10.781 1.000 60.700 ? 226 ASN A C   1 
ATOM 1716 C CB  ? ASN A 1 226 ? -17.847   5.469  11.536 1.000 60.700 ? 226 ASN A CB  1 
ATOM 1717 O O   ? ASN A 1 226 ? -20.597   6.648  10.600 1.000 60.700 ? 226 ASN A O   1 
ATOM 1718 C CG  ? ASN A 1 226 ? -16.941   5.627  12.741 1.000 60.700 ? 226 ASN A CG  1 
ATOM 1719 N ND2 ? ASN A 1 226 ? -15.797   4.954  12.715 1.000 60.700 ? 226 ASN A ND2 1 
ATOM 1720 O OD1 ? ASN A 1 226 ? -17.266   6.348  13.688 1.000 60.700 ? 226 ASN A OD1 1 
# 
loop_
_struct_sheet_range.sheet_id 
_struct_sheet_range.id 
_struct_sheet_range.beg_label_comp_id 
_struct_sheet_range.beg_label_asym_id 
_struct_sheet_range.beg_label_seq_id 
_struct_sheet_range.pdbx_beg_PDB_ins_code 
_struct_sheet_range.end_label_comp_id 
_struct_sheet_range.end_label_asym_id 
_struct_sheet_range.end_label_seq_id 
_struct_sheet_range.pdbx_end_PDB_ins_code 
_struct_sheet_range.beg_auth_comp_id 
_struct_sheet_range.beg_auth_asym_id 
_struct_sheet_range.beg_auth_seq_id 
_struct_sheet_range.end_auth_comp_id 
_struct_sheet_range.end_auth_asym_id 
_struct_sheet_range.end_auth_seq_id 
A A ILE A   3 ? ILE A   3 ? ILE A 3   ILE A 3   
A B ASP A 173 ? ASP A 173 ? ASP A 173 ASP A 173 
B C ASP A   6 ? GLU A   7 ? ASP A 6   GLU A 7   
B D VAL A 117 ? GLY A 122 ? VAL A 117 GLY A 122 
B E TYR A 138 ? LEU A 145 ? TYR A 138 LEU A 145 
B F THR A 162 ? GLY A 166 ? THR A 162 GLY A 166 
B G PRO A 182 ? CYS A 185 ? PRO A 182 CYS A 185 
B H GLN A 188 ? PHE A 195 ? GLN A 188 PHE A 195 
B I GLY A 207 ? LYS A 211 ? GLY A 207 LYS A 211 
C J LEU A  16 ? ASN A  21 ? LEU A 16  ASN A 21  
C K GLY A  24 ? LEU A  31 ? GLY A 24  LEU A 31  
C L TRP A  36 ? THR A  39 ? TRP A 36  THR A 39  
C M LYS A  49 ? LEU A  52 ? LYS A 49  LEU A 52  
C N GLN A  65 ? PHE A  74 ? GLN A 65  PHE A 74  
C O MET A  88 ? LEU A  92 ? MET A 88  LEU A 92  
# 
loop_
_struct_conf.id 
_struct_conf.conf_type_id 
_struct_conf.beg_label_comp_id 
_struct_conf.beg_label_asym_id 
_struct_conf.beg_label_seq_id 
_struct_conf.pdbx_beg_PDB_ins_code 
_struct_conf.end_label_comp_id 
_struct_conf.end_label_asym_id 
_struct_conf.end_label_seq_id 
_struct_conf.pdbx_end_PDB_ins_code 
_struct_conf.beg_auth_comp_id 
_struct_conf.beg_auth_asym_id 
_struct_conf.beg_auth_seq_id 
_struct_conf.end_auth_comp_id 
_struct_conf.end_auth_asym_id 
_struct_conf.end_auth_seq_id 
STRN1         STRN         ILE A   3 ? ILE A   3 ? ILE A 3   ILE A 3   
TURN_TY1_P1   TURN_TY1_P   GLY A   4 ? GLY A   4 ? GLY A 4   GLY A 4   
STRN2         STRN         ASP A   6 ? GLU A   7 ? ASP A 6   GLU A 7   
HELX_LH_PP_P1 HELX_LH_PP_P CYS A   8 ? ASN A   9 ? CYS A 8   ASN A 9   
TURN_TY1_P2   TURN_TY1_P   ILE A  10 ? GLU A  12 ? ILE A 10  GLU A 12  
TURN_TY1_P3   TURN_TY1_P   ARG A  14 ? SER A  15 ? ARG A 14  SER A 15  
STRN3         STRN         LEU A  16 ? ASN A  21 ? LEU A 16  ASN A 21  
TURN_TY1_P4   TURN_TY1_P   SER A  22 ? THR A  23 ? SER A 22  THR A 23  
STRN4         STRN         GLY A  24 ? LEU A  31 ? GLY A 24  LEU A 31  
BEND1         BEND         ASN A  33 ? GLU A  35 ? ASN A 33  GLU A 35  
STRN5         STRN         TRP A  36 ? THR A  39 ? TRP A 36  THR A 39  
HELX_RH_3T_P1 HELX_RH_3T_P ALA A  41 ? CYS A  43 ? ALA A 41  CYS A 43  
BEND2         BEND         ASN A  46 ? LYS A  47 ? ASN A 46  LYS A 47  
STRN6         STRN         LYS A  49 ? LEU A  52 ? LYS A 49  LEU A 52  
BEND3         BEND         GLY A  53 ? GLY A  53 ? GLY A 53  GLY A 53  
BEND4         BEND         HIS A  55 ? HIS A  55 ? HIS A 55  HIS A 55  
BEND5         BEND         LYS A  57 ? VAL A  59 ? LYS A 57  VAL A 59  
TURN_TY1_P5   TURN_TY1_P   LYS A  62 ? ASP A  63 ? LYS A 62  ASP A 63  
STRN7         STRN         GLN A  65 ? PHE A  74 ? GLN A 65  PHE A 74  
BEND6         BEND         CYS A  75 ? SER A  78 ? CYS A 75  SER A 78  
TURN_TY1_P6   TURN_TY1_P   PHE A  82 ? TRP A  83 ? PHE A 82  TRP A 83  
BEND7         BEND         ASP A  84 ? ASP A  84 ? ASP A 84  ASP A 84  
STRN8         STRN         MET A  88 ? LEU A  92 ? MET A 88  LEU A 92  
BEND8         BEND         ASP A  93 ? ARG A  94 ? ASP A 93  ARG A 94  
HELX_LH_PP_P2 HELX_LH_PP_P PRO A  95 ? ASN A  98 ? PRO A 95  ASN A 98  
BEND9         BEND         GLU A 100 ? HIS A 101 ? GLU A 100 HIS A 101 
HELX_LH_PP_P3 HELX_LH_PP_P PRO A 104 ? PRO A 108 ? PRO A 104 PRO A 108 
BEND10        BEND         SER A 109 ? SER A 110 ? SER A 109 SER A 110 
HELX_LH_PP_P4 HELX_LH_PP_P PRO A 111 ? SER A 113 ? PRO A 111 SER A 113 
TURN_TY1_P7   TURN_TY1_P   VAL A 114 ? GLY A 115 ? VAL A 114 GLY A 115 
STRN9         STRN         VAL A 117 ? GLY A 122 ? VAL A 117 GLY A 122 
BEND11        BEND         TRP A 123 ? GLY A 124 ? TRP A 123 GLY A 124 
BEND12        BEND         ILE A 126 ? GLU A 130 ? ILE A 126 GLU A 130 
BEND13        BEND         ASP A 135 ? VAL A 136 ? ASP A 135 VAL A 136 
STRN10        STRN         TYR A 138 ? LEU A 145 ? TYR A 138 LEU A 145 
HELX_RH_AL_P1 HELX_RH_AL_P ASP A 147 ? CYS A 150 ? ASP A 147 CYS A 150 
TURN_TY1_P8   TURN_TY1_P   GLU A 151 ? PRO A 153 ? GLU A 151 PRO A 153 
BEND14        BEND         PRO A 155 ? PRO A 157 ? PRO A 155 PRO A 157 
BEND15        BEND         THR A 159 ? THR A 159 ? THR A 159 THR A 159 
TURN_TY1_P9   TURN_TY1_P   GLY A 160 ? ARG A 161 ? GLY A 160 ARG A 161 
STRN11        STRN         THR A 162 ? GLY A 166 ? THR A 162 GLY A 166 
TURN_TY1_P10  TURN_TY1_P   PRO A 168 ? GLU A 169 ? PRO A 168 GLU A 169 
BEND16        BEND         GLY A 171 ? GLY A 171 ? GLY A 171 GLY A 171 
STRN12        STRN         ASP A 173 ? ASP A 173 ? ASP A 173 ASP A 173 
TURN_TY1_P11  TURN_TY1_P   GLY A 176 ? GLY A 177 ? GLY A 176 GLY A 177 
TURN_TY1_P12  TURN_TY1_P   SER A 179 ? GLY A 180 ? SER A 179 GLY A 180 
STRN13        STRN         PRO A 182 ? CYS A 185 ? PRO A 182 CYS A 185 
TURN_TY1_P13  TURN_TY1_P   ASN A 186 ? GLY A 187 ? ASN A 186 GLY A 187 
STRN14        STRN         GLN A 188 ? PHE A 195 ? GLN A 188 PHE A 195 
BEND17        BEND         HIS A 198 ? GLY A 201 ? HIS A 198 GLY A 201 
TURN_TY1_P14  TURN_TY1_P   ALA A 203 ? LEU A 204 ? ALA A 203 LEU A 204 
STRN15        STRN         GLY A 207 ? LYS A 211 ? GLY A 207 LYS A 211 
HELX_RH_3T_P2 HELX_RH_3T_P VAL A 212 ? TYR A 215 ? VAL A 212 TYR A 215 
HELX_RH_AL_P2 HELX_RH_AL_P ASN A 216 ? GLY A 225 ? ASN A 216 GLY A 225 
# 
