# Supplementary material for: FlatProt: 2D visualization eases protein structure comparison
Source: BMC Bioinformatics. 2025 Aug 13;26:210. doi: 10.1186/s12859-025-06233-x (PMC12344939; doi:10.1186/s12859-025-06233-x)
Supplement: Supplementary file 1 — Supplementary Material 1 [file 12859_2025_6233_MOESM1_ESM.zip › KLK/structures/Try10_Mus_musculus_GeneID=436522.cif]

data_Try10_Mus_musculus_GeneID=436522
# 
_entry.id   ? 
# 
_entity.id                         1      
_entity.type                       polymer 
_entity.pdbx_description           polymer-1 
_entity.formula_weight             23979.2 
_entity.pdbx_number_of_molecules        1 
# 
loop_
_struct_sheet.id 
_struct_sheet.number_strands 
A 2 
B 8 
C 6 
D 2 
E 2 
F 2 
# 
loop_
_struct_conf_type.id 
_struct_conf_type.criteria 
STRN         DSSP 
TURN_TY1_P   DSSP 
HELX_LH_PP_P DSSP 
BEND         DSSP 
HELX_RH_3T_P DSSP 
HELX_RH_AL_P DSSP 
# 
_struct_asym.id          A 
_struct_asym.entity_id   1 
# 
_software.pdbx_ordinal     1 
_software.name             dssp 
_software.version          4.4.10 
_software.date             ? 
_software.classification   'model annotation' 
# 
_entity_poly.entity_id                      1 
_entity_poly.type                           polypeptide(L) 
_entity_poly.nstd_linkage                   n 
_entity_poly.nstd_monomer                   n 
_entity_poly.pdbx_seq_one_letter_code       
;KIVGGYTCRENSVPYQVSLNSGYHFCGGSLINDQWVVSAAHCYKSRIQVRLGEHNINVLEGNEQFIDAANIIKHPKFKKK
TLDNDIMLIKLSSPVTLNARVATVALPSSCAAAGTQCLISGWGNTLSSGVNNPDLLQCLDAPLLPQADCEASYPGKITKN
MICVGFLEGGKDSCQGDSGGPVVCNGQLQGIVSWGYGCAQKDNPGVYTKVCNYVDWIQNTIAAN
;
_entity_poly.pdbx_seq_one_letter_code_can   
;KIVGGYTCRENSVPYQVSLNSGYHFCGGSLINDQWVVSAAHCYKSRIQVRLGEHNINVLEGNEQFIDAANIIKHPKFKKK
TLDNDIMLIKLSSPVTLNARVATVALPSSCAAAGTQCLISGWGNTLSSGVNNPDLLQCLDAPLLPQADCEASYPGKITKN
MICVGFLEGGKDSCQGDSGGPVVCNGQLQGIVSWGYGCAQKDNPGVYTKVCNYVDWIQNTIAAN
;
_entity_poly.pdbx_strand_id                 A 
# 
loop_
_dssp_struct_summary.entry_id 
_dssp_struct_summary.label_comp_id 
_dssp_struct_summary.label_asym_id 
_dssp_struct_summary.label_seq_id 
_dssp_struct_summary.secondary_structure 
_dssp_struct_summary.ss_bridge 
_dssp_struct_summary.helix_3_10 
_dssp_struct_summary.helix_alpha 
_dssp_struct_summary.helix_pi 
_dssp_struct_summary.helix_pp 
_dssp_struct_summary.bend 
_dssp_struct_summary.chirality 
_dssp_struct_summary.sheet 
_dssp_struct_summary.strand 
_dssp_struct_summary.ladder_1 
_dssp_struct_summary.ladder_2 
_dssp_struct_summary.accessibility 
_dssp_struct_summary.TCO 
_dssp_struct_summary.kappa 
_dssp_struct_summary.alpha 
_dssp_struct_summary.phi 
_dssp_struct_summary.psi 
_dssp_struct_summary.x_ca 
_dssp_struct_summary.y_ca 
_dssp_struct_summary.z_ca 
Try10_Mus_musculus_GeneID=436522 LYS A 1   . . . . . . . . . . . . ? .      .     .      .      115.4  6.3   8.2   -0.4  
Try10_Mus_musculus_GeneID=436522 ILE A 2   E . > . . . . - A A A . ? -0.931 .     -169.0 -111.9 105.8  5.7   8.8   -4.0  
Try10_Mus_musculus_GeneID=436522 VAL A 3   E . 3 . . . S + A A A . ? -0.855 74.8  8.4    -90.4  131.7  8.8   10.4  -5.7  
Try10_Mus_musculus_GeneID=436522 GLY A 4   T . 3 . . . S + . . . . ? 0.708  106.2 120.6  73.7   15.0   8.5   11.8  -9.2  
Try10_Mus_musculus_GeneID=436522 GLY A 5   . . < . . . . - . . . . ? -0.038 55.7  -118.8 -95.4  -163.1 4.6   11.2  -9.1  
Try10_Mus_musculus_GeneID=436522 TYR A 6   E . . . . . . - B C B . ? -0.933 32.0  -87.3  -137.5 156.5  1.7   13.5  -9.4  
Try10_Mus_musculus_GeneID=436522 THR A 7   E . . . . > . - B C B . ? -0.623 53.3  -119.6 -64.5  125.9  -1.3  14.7  -7.3  
Try10_Mus_musculus_GeneID=436522 CYS A 8   P . . . . P . - . . . . ? -0.343 26.9  -101.9 -64.7  145.8  -4.1  12.2  -7.9  
Try10_Mus_musculus_GeneID=436522 ARG A 9   P . > . . P . - . . . . ? -0.459 52.8  -88.7  -63.8  140.4  -7.3  13.3  -9.3  
Try10_Mus_musculus_GeneID=436522 GLU A 10  T . 3 . . < S + . . . . ? -0.240 110.1 2.4    -52.0  130.5  -10.0 13.7  -6.6  
Try10_Mus_musculus_GeneID=436522 ASN A 11  T . 3 . . . S + . . . . ? 0.579  94.5  120.3  71.0   9.4    -11.9 10.4  -6.0  
Try10_Mus_musculus_GeneID=436522 SER A 12  S . < . . . S + . . . . ? 0.665  79.1  38.0   -78.3  -14.6  -9.7  8.6   -8.6  
Try10_Mus_musculus_GeneID=436522 VAL A 13  . . > . . . . + . . . . ? -0.553 66.0  160.8  -134.9 69.2   -8.5  6.0   -5.9  
Try10_Mus_musculus_GeneID=436522 PRO A 14  T . 3 . . . S + . . . . ? 0.602  73.1  60.0   -75.9  -6.0   -11.6 5.3   -3.7  
Try10_Mus_musculus_GeneID=436522 TYR A 15  T . 3 . . . S + . . . . ? 0.510  77.8  111.7  -93.7  -15.6  -10.0 2.1   -2.4  
Try10_Mus_musculus_GeneID=436522 GLN A 16  E . < . . . . - C K J . ? -0.515 52.7  -161.3 -64.0  132.3  -6.9  3.8   -0.9  
Try10_Mus_musculus_GeneID=436522 VAL A 17  E . . . . . . - C K J . ? -0.922 14.7  -142.5 -122.1 137.8  -6.9  3.7   2.9   
Try10_Mus_musculus_GeneID=436522 SER A 18  E . . . . . . - C K J K ? -0.899 15.1  -148.5 -94.9  117.4  -5.1  5.8   5.5   
Try10_Mus_musculus_GeneID=436522 LEU A 19  E . . . . . . - C K J K ? -0.823 22.3  -169.3 -85.2  126.3  -3.9  3.8   8.5   
Try10_Mus_musculus_GeneID=436522 ASN A 20  E . . . . . . + C K J K ? -0.938 33.4  161.4  -127.2 130.6  -4.0  6.1   11.5  
Try10_Mus_musculus_GeneID=436522 SER A 21  S . . . . . S - . . . . ? -0.436 99.0  -44.6  -128.4 42.8   -2.6  5.7   15.2  
Try10_Mus_musculus_GeneID=436522 GLY A 22  S . . . . . S + . . . . ? 0.065  138.9 26.4   109.8  -22.1  -2.7  9.4   16.0  
Try10_Mus_musculus_GeneID=436522 TYR A 23  S . . . . . S - . . . . ? -0.956 100.7 -81.3  -155.7 159.3  -1.2  10.3  12.7  
Try10_Mus_musculus_GeneID=436522 HIS A 24  E . . . . . . + C L J . ? -0.552 55.5  152.6  -63.3  127.1  -1.0  8.8   9.2   
Try10_Mus_musculus_GeneID=436522 PHE A 25  E . . . . . . + C L . . ? 0.566  57.7  10.2   -134.1 -18.7  1.7   6.2   9.3   
Try10_Mus_musculus_GeneID=436522 CYS A 26  E . . . . . . - C L J . ? -0.975 61.3  -127.5 -154.9 162.7  0.7   3.6   6.6   
Try10_Mus_musculus_GeneID=436522 GLY A 27  E . . . . . . + C L J . ? -0.543 23.3  175.2  -105.1 176.1  -1.5  2.9   3.7   
Try10_Mus_musculus_GeneID=436522 GLY A 28  E . . . . . . - C L J . ? -0.934 25.7  -111.0 -162.1 -179.6 -3.9  0.0   2.8   
Try10_Mus_musculus_GeneID=436522 SER A 29  E . . . . . . - C L J L ? -0.998 18.7  -133.4 -132.7 126.9  -6.5  -1.2  0.4   
Try10_Mus_musculus_GeneID=436522 LEU A 30  E . . . . . . + C L . L ? -0.692 27.7  172.2  -73.8  120.0  -10.2 -1.7  0.9   
Try10_Mus_musculus_GeneID=436522 ILE A 31  . . . . . . . - . . . . ? 0.583  66.9  -6.0   -113.9 -9.9   -10.9 -5.2  -0.6  
Try10_Mus_musculus_GeneID=436522 ASN A 32  S . . . . . S - . . . . ? -0.901 91.4  -75.0  -162.0 -171.8 -14.6 -5.4  0.7   
Try10_Mus_musculus_GeneID=436522 ASP A 33  S . . . . . S + . . . . ? 0.606  129.1 22.4   -74.9  0.9    -17.1 -3.6  2.9   
Try10_Mus_musculus_GeneID=436522 GLN A 34  S . . . . . S + . . . . ? 0.337  109.1 76.7   -141.0 0.8    -15.2 -4.8  6.1   
Try10_Mus_musculus_GeneID=436522 TRP A 35  E . . . . . . - C M . M ? -0.979 47.0  -170.6 -131.2 137.8  -11.7 -5.8  5.2   
Try10_Mus_musculus_GeneID=436522 VAL A 36  E . . . . . . - C M L M ? -0.951 13.8  -147.2 -119.2 134.6  -8.5  -3.8  4.5   
Try10_Mus_musculus_GeneID=436522 VAL A 37  E . . . . . . + C M L M ? -0.909 33.3  146.7  -101.6 135.3  -5.3  -5.3  3.1   
Try10_Mus_musculus_GeneID=436522 SER A 38  E . . . . . . - C M . M ? -0.824 50.4  -68.1  -150.2 -179.4 -1.9  -3.7  4.3   
Try10_Mus_musculus_GeneID=436522 ALA A 39  . . > . . . . - . . . . ? -0.685 32.5  -137.2 -81.5  139.4  1.7   -4.6  5.1   
Try10_Mus_musculus_GeneID=436522 ALA A 40  G . > . . . S + . . . . ? 0.829  103.8 63.3   -63.3  -32.9  2.4   -6.7  8.1   
Try10_Mus_musculus_GeneID=436522 HIS A 41  G . 3 . . . S + . . . . ? 0.593  90.5  69.7   -72.9  -3.1   5.3   -4.5  9.1   
Try10_Mus_musculus_GeneID=436522 CYS A 42  G . < . . . S + . . . . ? 0.332  73.9  143.0  -93.2  11.0   2.8   -1.6  9.5   
Try10_Mus_musculus_GeneID=436522 TYR A 43  . . < . . . . + . . . . ? -0.236 21.2  171.4  -65.9  133.2  1.3   -3.2  12.6  
Try10_Mus_musculus_GeneID=436522 LYS A 44  . . . . . . . - . . . . ? -0.964 41.7  -123.2 -135.4 149.9  0.1   -1.1  15.5  
Try10_Mus_musculus_GeneID=436522 SER A 45  S . . . . . S + . . . . ? 0.804  105.7 32.5   -62.2  -29.1  -1.8  -2.1  18.7  
Try10_Mus_musculus_GeneID=436522 ARG A 46  S . . . . . S + . . . . ? -0.988 72.9  176.7  -129.7 122.6  -4.5  0.5   17.7  
Try10_Mus_musculus_GeneID=436522 ILE A 47  . . . . . . . - . . . . ? -0.991 13.6  -163.7 -131.3 121.2  -5.4  1.3   14.2  
Try10_Mus_musculus_GeneID=436522 GLN A 48  E . . . . . . - C N K N ? -0.941 18.3  -143.1 -96.6  127.0  -8.1  3.7   12.9  
Try10_Mus_musculus_GeneID=436522 VAL A 49  E . . . . . . - C N K N ? -0.836 12.3  -162.5 -95.4  120.9  -8.9  3.2   9.2   
Try10_Mus_musculus_GeneID=436522 ARG A 50  E . . . . . . - C N K N ? -0.939 11.9  -178.3 -107.0 122.7  -9.7  6.5   7.3   
Try10_Mus_musculus_GeneID=436522 LEU A 51  E . . . . . . + C N . N ? -0.856 57.0  35.5   -119.3 152.4  -11.6 6.2   3.9   
Try10_Mus_musculus_GeneID=436522 GLY A 52  S . . . . . S + . . . . ? 0.681  77.4  148.5  85.5   17.2   -12.7 8.6   1.3   
Try10_Mus_musculus_GeneID=436522 GLU A 53  . . . . . . . + . . . . ? -0.730 20.4  155.0  -92.0  127.3  -9.6  10.9  1.8   
Try10_Mus_musculus_GeneID=436522 HIS A 54  S . . . . . S + . . . . ? 0.574  87.7  31.5   -101.8 -42.1  -8.2  13.0  -1.0  
Try10_Mus_musculus_GeneID=436522 ASN A 55  B . > . . . S - D Q P . ? -0.978 72.9  -160.2 -113.5 117.0  -6.7  15.5  1.4   
Try10_Mus_musculus_GeneID=436522 ILE A 56  T . 3 . . . S + . . . . ? 0.652  88.1  54.7   -80.3  -2.4   -5.7  13.9  4.7   
Try10_Mus_musculus_GeneID=436522 ASN A 57  T . 3 . . . S + . . . . ? 0.535  105.8 53.4   -106.4 -10.3  -5.7  17.3  6.5   
Try10_Mus_musculus_GeneID=436522 VAL A 58  S . < . . . S - . . . . ? -0.967 81.5  -120.3 -129.9 144.0  -9.2  18.4  5.6   
Try10_Mus_musculus_GeneID=436522 LEU A 59  . . . . . . . - . . . . ? -0.799 31.9  -179.9 -77.5  102.4  -12.7 16.8  6.0   
Try10_Mus_musculus_GeneID=436522 GLU A 60  . . . . . . . - . . . . ? 0.410  50.7  -89.9  -91.1  1.7    -13.7 16.7  2.3   
Try10_Mus_musculus_GeneID=436522 GLY A 61  S . . . . . S + . . . . ? 0.057  103.3 38.3   96.1   129.0  -17.0 15.1  3.0   
Try10_Mus_musculus_GeneID=436522 ASN A 62  S . . . . . S + . . . . ? 0.650  74.9  153.5  73.8   8.9    -18.3 11.4  3.2   
Try10_Mus_musculus_GeneID=436522 GLU A 63  . . . . . . . - . . . . ? -0.546 32.4  -148.8 -57.9  144.4  -14.9 10.4  5.0   
Try10_Mus_musculus_GeneID=436522 GLN A 64  E . . . . . . - C O N . ? -0.979 11.0  -163.8 -122.4 128.4  -15.3 7.4   7.2   
Try10_Mus_musculus_GeneID=436522 PHE A 65  E . . . . . . + C O N . ? -0.969 18.8  170.4  -113.5 111.9  -13.4 6.7   10.3  
Try10_Mus_musculus_GeneID=436522 ILE A 66  E . . . . . . - C O N . ? -0.988 26.3  -131.9 -131.0 128.9  -13.5 3.2   11.5  
Try10_Mus_musculus_GeneID=436522 ASP A 67  E . . . . . . - C O N . ? -0.436 31.4  -104.4 -73.5  154.4  -11.6 1.4   14.2  
Try10_Mus_musculus_GeneID=436522 ALA A 68  E . . . . . . - C O O . ? -0.606 27.0  -172.0 -76.3  130.3  -9.9  -1.9  13.7  
Try10_Mus_musculus_GeneID=436522 ALA A 69  E . . . . . S + C O . . ? 0.783  77.2  5.1    -84.0  -36.5  -11.8 -4.8  15.3  
Try10_Mus_musculus_GeneID=436522 ASN A 70  E . . . . . . - C O O . ? -0.988 59.9  -157.6 -149.9 142.1  -9.1  -7.2  14.5  
Try10_Mus_musculus_GeneID=436522 ILE A 71  E . . . . . . - C O O . ? -0.983 14.8  -170.7 -124.7 119.4  -5.5  -7.1  13.0  
Try10_Mus_musculus_GeneID=436522 ILE A 72  E . . . . . . - C O O . ? -0.928 5.7   -160.1 -120.5 112.6  -4.2  -10.3 11.5  
Try10_Mus_musculus_GeneID=436522 LYS A 73  E . . . . . . - C O O . ? -0.614 41.0  -93.5  -82.4  144.1  -0.5  -10.6 10.3  
Try10_Mus_musculus_GeneID=436522 HIS A 74  . . > . . . . - . . . . ? -0.393 35.8  -131.0 -50.9  132.0  0.3   -13.3 7.9   
Try10_Mus_musculus_GeneID=436522 PRO A 75  T . 3 . . . S + . . . . ? 0.748  106.0 49.6   -62.9  -24.9  1.5   -16.3 10.2  
Try10_Mus_musculus_GeneID=436522 LYS A 76  T . 3 . . . S + . . . . ? 0.149  78.4  140.4  -102.2 15.8   4.6   -16.8 8.1   
Try10_Mus_musculus_GeneID=436522 PHE A 77  . . < . . . . - . . . . ? -0.470 39.4  -154.6 -59.6  124.7  5.6   -13.1 8.2   
Try10_Mus_musculus_GeneID=436522 LYS A 78  B . . > > . . - E S Q . ? -0.922 7.0   -162.2 -105.6 118.7  9.4   -12.9 8.6   
Try10_Mus_musculus_GeneID=436522 LYS A 79  T . . 4 5 . S + . . . . ? 0.850  87.5  50.9   -72.0  -32.8  10.6  -9.6  10.2  
Try10_Mus_musculus_GeneID=436522 LYS A 80  T . . 4 5 . S + . . . . ? 0.928  125.4 23.8   -74.4  -41.3  14.2  -9.9  9.1   
Try10_Mus_musculus_GeneID=436522 THR A 81  T . . 4 5 . S - . . . . ? 0.582  95.0  -132.6 -101.8 -9.8   13.6  -10.6 5.5   
Try10_Mus_musculus_GeneID=436522 LEU A 82  T . > < 5 . . + . . . . ? 0.713  50.1  159.7  58.6   18.4   10.1  -9.0  5.3   
Try10_Mus_musculus_GeneID=436522 ASP A 83  B . 3 . < . . + E T Q . ? -0.527 64.8  17.1   -64.9  139.6  9.0   -12.1 3.5   
Try10_Mus_musculus_GeneID=436522 ASN A 84  T . 3 . . . S + . . . . ? 0.859  80.7  172.8  65.2   30.6   5.2   -12.6 3.6   
Try10_Mus_musculus_GeneID=436522 ASP A 85  . . < . . . . + . . . . ? -0.495 30.2  119.2  -70.1  71.3   4.8   -8.9  4.6   
Try10_Mus_musculus_GeneID=436522 ILE A 86  . . . . . . . - . . . . ? -0.998 36.3  -178.8 -143.6 137.3  0.9   -8.9  4.4   
Try10_Mus_musculus_GeneID=436522 MET A 87  E . . . . . . - C P M O ? -0.990 16.9  -141.6 -139.4 146.1  -1.7  -8.1  7.0   
Try10_Mus_musculus_GeneID=436522 LEU A 88  E . . . . . . - C P M O ? -0.927 10.3  -158.7 -108.5 136.7  -5.6  -8.0  7.1   
Try10_Mus_musculus_GeneID=436522 ILE A 89  E . . . . . . - C P M O ? -0.970 5.2   -154.2 -116.5 112.3  -7.5  -5.5  9.1   
Try10_Mus_musculus_GeneID=436522 LYS A 90  E . . . . . . - C P M O ? -0.782 20.7  -131.9 -81.3  127.5  -11.1 -6.3  10.1  
Try10_Mus_musculus_GeneID=436522 LEU A 91  E . . . . . . - C P . O ? -0.495 9.5   -128.6 -81.9  146.1  -13.2 -3.1  10.5  
Try10_Mus_musculus_GeneID=436522 SER A 92  S . . . . . S + . . . . ? 0.722  96.9  14.5   -66.3  -20.5  -15.4 -2.7  13.7  
Try10_Mus_musculus_GeneID=436522 SER A 93  S . . . . . S - . . . . ? -0.983 93.5  -93.8  -150.2 148.6  -18.3 -1.8  11.3  
Try10_Mus_musculus_GeneID=436522 PRO A 94  . . . . . . . - . . . . ? -0.372 42.8  -116.7 -62.3  147.6  -18.9 -2.2  7.5   
Try10_Mus_musculus_GeneID=436522 VAL A 95  . . . . . . . - . . . . ? -0.440 19.5  -120.3 -77.0  153.2  -18.1 0.8   5.3   
Try10_Mus_musculus_GeneID=436522 THR A 96  . . . . . . . - . . . . ? -0.896 31.1  -136.7 -90.1  109.9  -20.7 2.7   3.3   
Try10_Mus_musculus_GeneID=436522 LEU A 97  . . . . . . . + . . . . ? -0.549 42.7  135.0  -71.9  137.3  -19.7 2.4   -0.3  
Try10_Mus_musculus_GeneID=436522 ASN A 98  S . . . . . S - . . . . ? -0.803 71.0  -60.0  -159.9 -167.1 -20.0 5.6   -2.5  
Try10_Mus_musculus_GeneID=436522 ALA A 99  S . . . . . S + . . . . ? 0.762  135.7 37.4   -62.9  -18.2  -18.3 7.8   -5.0  
Try10_Mus_musculus_GeneID=436522 ARG A 100 S . . . . . S + . . . . ? 0.590  115.5 54.0   -111.5 -14.8  -15.3 8.3   -2.5  
Try10_Mus_musculus_GeneID=436522 VAL A 101 . . . . . . . + . . . . ? -0.962 67.8  144.2  -128.6 110.7  -15.2 4.8   -0.9  
Try10_Mus_musculus_GeneID=436522 ALA A 102 . . . . . . . - . . . . ? -0.923 41.9  -110.3 -141.3 162.2  -14.9 1.8   -3.1  
Try10_Mus_musculus_GeneID=436522 THR A 103 . . . . . . . - . . . . ? -0.639 19.3  -138.5 -91.6  153.2  -13.2 -1.7  -3.1  
Try10_Mus_musculus_GeneID=436522 VAL A 104 . . . . . . . - . . . . ? -0.923 29.2  -114.3 -106.0 137.9  -10.3 -2.9  -5.3  
Try10_Mus_musculus_GeneID=436522 ALA A 105 B . . . . > . - B D C . ? -0.434 22.3  -118.6 -72.8  142.2  -10.5 -6.4  -6.7  
Try10_Mus_musculus_GeneID=436522 LEU A 106 P . . . . P . - . . . . ? -0.568 42.1  -100.1 -70.0  143.8  -8.2  -9.2  -5.6  
Try10_Mus_musculus_GeneID=436522 PRO A 107 P . . . . < . - . . . . ? -0.417 20.6  -158.3 -70.0  139.0  -6.1  -10.5 -8.6  
Try10_Mus_musculus_GeneID=436522 SER A 108 S . . . . . S + . . . . ? 0.676  82.8  3.2    -82.2  -23.2  -7.2  -13.7 -10.2 
Try10_Mus_musculus_GeneID=436522 SER A 109 S . . . . . S - . . . . ? -0.960 90.8  -82.4  -152.9 166.0  -3.6  -14.0 -11.6 
Try10_Mus_musculus_GeneID=436522 CYS A 110 P . . . . > . - . . . . ? -0.496 47.5  -115.5 -73.1  140.9  -0.3  -12.4 -11.4 
Try10_Mus_musculus_GeneID=436522 ALA A 111 P . . . . P . - . . . . ? -0.427 33.3  -111.5 -70.6  146.3  0.3   -9.4  -13.7 
Try10_Mus_musculus_GeneID=436522 ALA A 112 P . > . . P . - . . . . ? -0.438 39.5  -85.3  -76.4  154.0  3.0   -9.8  -16.4 
Try10_Mus_musculus_GeneID=436522 ALA A 113 T . 3 . . < S + . . . . ? -0.257 116.3 32.0   -53.6  141.7  6.2   -7.9  -16.4 
Try10_Mus_musculus_GeneID=436522 GLY A 114 T . 3 . . . S + . . . . ? 0.285  82.2  142.8  92.8   -17.0  5.9   -4.5  -18.1 
Try10_Mus_musculus_GeneID=436522 THR A 115 . . < . . . . - . . . . ? -0.453 54.6  -121.0 -57.3  132.0  2.3   -4.1  -16.9 
Try10_Mus_musculus_GeneID=436522 GLN A 116 E . . . . . . - B E D . ? -0.659 36.1  -171.2 -78.8  129.6  1.6   -0.5  -16.0 
Try10_Mus_musculus_GeneID=436522 CYS A 117 E . . . . . . - B E D E ? -0.884 21.2  -128.4 -127.0 148.8  0.5   -0.1  -12.5 
Try10_Mus_musculus_GeneID=436522 LEU A 118 E . . . . . . - B E D E ? -0.876 19.7  -167.7 -98.7  125.7  -0.8  2.7   -10.3 
Try10_Mus_musculus_GeneID=436522 ILE A 119 E . . . . . . - B E D E ? -0.913 11.9  -178.9 -107.0 134.5  0.8   3.4   -7.0  
Try10_Mus_musculus_GeneID=436522 SER A 120 E . . . . . . + B E D . ? -0.978 14.6  116.5  -138.0 148.8  -0.9  5.7   -4.5  
Try10_Mus_musculus_GeneID=436522 GLY A 121 E . . . . . . - B E D . ? -0.961 56.6  -112.2 172.8  173.6  -0.3  7.1   -1.0  
Try10_Mus_musculus_GeneID=436522 TRP A 122 S . . . . . S + . . . . ? -0.043 72.0  120.9  -113.5 21.3   0.3   10.1  1.3   
Try10_Mus_musculus_GeneID=436522 GLY A 123 S . . . . . S - . . . . ? -0.033 74.1  -50.0  -77.9  -176.6 3.9   9.3   2.1   
Try10_Mus_musculus_GeneID=436522 ASN A 124 . . . . . . . - . . . . ? -0.330 41.7  -163.0 -56.1  137.3  7.2   11.4  1.6   
Try10_Mus_musculus_GeneID=436522 THR A 125 . . . . . . . + . . . . ? 0.288  61.8  84.1   -108.4 1.0    7.6   12.9  -2.0  
Try10_Mus_musculus_GeneID=436522 LEU A 126 . . . . . . . - . . . . ? -0.871 67.9  -143.8 -107.8 146.1  11.3  13.7  -1.8  
Try10_Mus_musculus_GeneID=436522 SER A 127 S . . . . . S + . . . . ? 0.758  99.6  21.2   -73.0  -28.9  14.3  11.4  -2.4  
Try10_Mus_musculus_GeneID=436522 SER A 128 S . . . . . S + . . . . ? -0.989 119.6 14.8   -137.1 136.0  16.1  13.3  0.4   
Try10_Mus_musculus_GeneID=436522 GLY A 129 S . . . . . S - . . . . ? -0.497 92.6  -61.3  96.5   -167.4 14.4  15.4  3.2   
Try10_Mus_musculus_GeneID=436522 VAL A 130 . . . . . . . + . . . . ? -0.989 50.0  153.9  -130.8 118.5  10.8  15.4  4.3   
Try10_Mus_musculus_GeneID=436522 ASN A 131 . . . . . . . + . . . . ? -0.690 12.9  179.9  -136.5 93.3   7.8   16.4  2.1   
Try10_Mus_musculus_GeneID=436522 ASN A 132 . . . . . . . - . . . . ? -0.787 21.0  -147.5 -95.1  96.3   4.5   14.8  3.3   
Try10_Mus_musculus_GeneID=436522 PRO A 133 . . . . . . . - . . . . ? -0.271 12.4  -148.4 -64.6  146.7  1.8   16.0  1.0   
Try10_Mus_musculus_GeneID=436522 ASP A 134 S . . . . . S + . . . . ? 0.770  82.9  73.8   -77.5  -31.0  -1.6  16.5  2.3   
Try10_Mus_musculus_GeneID=436522 LEU A 135 B . . . . . S - D R P . ? -0.641 98.9  -96.5  -88.1  144.6  -3.0  15.6  -1.1  
Try10_Mus_musculus_GeneID=436522 LEU A 136 . . . . . . . - . . . . ? -0.359 40.1  -146.5 -60.1  132.0  -3.0  12.0  -2.4  
Try10_Mus_musculus_GeneID=436522 GLN A 137 E . . . . . . - B F B D ? -0.804 13.1  -165.3 -106.2 147.9  -0.0  11.2  -4.6  
Try10_Mus_musculus_GeneID=436522 CYS A 138 E . . . . . . - B F B D ? -0.935 7.3   -173.9 -133.1 153.2  0.1   8.8   -7.6  
Try10_Mus_musculus_GeneID=436522 LEU A 139 E . . . . . . - B F . D ? -0.968 15.5  -147.4 -147.2 128.5  2.6   7.2   -9.7  
Try10_Mus_musculus_GeneID=436522 ASP A 140 E . . . . . . + B F . D ? -0.854 33.9  160.2  -91.8  125.8  2.5   5.1   -12.8 
Try10_Mus_musculus_GeneID=436522 ALA A 141 E . . . . . . - B F . D ? -0.995 34.7  -115.0 -147.6 150.2  5.1   2.5   -13.0 
Try10_Mus_musculus_GeneID=436522 PRO A 142 E . . . . > . - B F . D ? -0.532 29.6  -112.9 -82.8  150.3  5.9   -0.8  -14.7 
Try10_Mus_musculus_GeneID=436522 LEU A 143 B . . . . P . - B F F . ? -0.643 37.9  -134.8 -72.2  132.2  6.3   -4.2  -13.2 
Try10_Mus_musculus_GeneID=436522 LEU A 144 P . . . . P . - . . . . ? -0.611 22.0  -97.6  -89.6  150.0  9.8   -5.3  -13.5 
Try10_Mus_musculus_GeneID=436522 PRO A 145 P . > > . < . - . . . . ? -0.365 33.2  -117.6 -59.4  147.3  11.0  -8.7  -14.5 
Try10_Mus_musculus_GeneID=436522 GLN A 146 H . 3 > . . S + . . . . ? 0.862  114.1 56.6   -54.2  -40.1  11.9  -11.0 -11.6 
Try10_Mus_musculus_GeneID=436522 ALA A 147 H . 3 > . . S + . . . . ? 0.890  107.3 47.5   -60.0  -43.9  15.5  -11.2 -12.9 
Try10_Mus_musculus_GeneID=436522 ASP A 148 H . < > . . S + . . . . ? 0.883  110.2 52.4   -64.8  -43.4  15.9  -7.4  -12.8 
Try10_Mus_musculus_GeneID=436522 CYS A 149 H . . X . . S + . . . . ? 0.944  113.2 44.5   -58.1  -43.5  14.4  -7.3  -9.3  
Try10_Mus_musculus_GeneID=436522 GLU A 150 H . . < . . S + . . . . ? 0.854  109.8 55.1   -68.1  -40.5  16.8  -10.0 -8.1  
Try10_Mus_musculus_GeneID=436522 ALA A 151 H . . < . . S + . . . . ? 0.851  107.3 50.9   -62.6  -33.1  19.7  -8.3  -9.9  
Try10_Mus_musculus_GeneID=436522 SER A 152 H . . < . . S + . . . . ? 0.798  125.3 26.3   -74.4  -27.7  18.9  -5.1  -8.0  
Try10_Mus_musculus_GeneID=436522 TYR A 153 S . > X . . S - . . . . ? -0.602 83.5  -154.5 -135.5 73.8   18.8  -6.9  -4.7  
Try10_Mus_musculus_GeneID=436522 PRO A 154 T . 3 4 . . S - . . . . ? -0.275 79.3  -3.5   -61.0  119.8  21.1  -10.1 -4.8  
Try10_Mus_musculus_GeneID=436522 GLY A 155 T . 3 4 . . S + . . . . ? 0.450  120.1 81.5   84.7   4.9    20.0  -12.8 -2.2  
Try10_Mus_musculus_GeneID=436522 LYS A 156 T . < 4 . . . + . . . . ? 0.601  66.0  86.7   -117.3 -22.3  17.2  -10.6 -0.8  
Try10_Mus_musculus_GeneID=436522 ILE A 157 . . . < . . . - . . . . ? -0.770 58.2  -167.8 -88.4  123.8  14.3  -11.0 -3.3  
Try10_Mus_musculus_GeneID=436522 THR A 158 . . > . . . . - . . . . ? -0.488 39.5  -101.0 -100.2 175.9  11.9  -14.0 -2.6  
Try10_Mus_musculus_GeneID=436522 LYS A 159 T . 3 . . . S + . . . . ? 0.615  121.5 62.8   -70.4  -10.5  9.2   -15.5 -4.8  
Try10_Mus_musculus_GeneID=436522 ASN A 160 T . 3 . . . S + . . . . ? 0.247  95.9  77.8   -97.3  10.1   6.7   -13.6 -2.7  
Try10_Mus_musculus_GeneID=436522 MET A 161 E . < . . . . - B G . G ? -0.903 54.3  -172.8 -124.5 151.1  8.1   -10.2 -3.8  
Try10_Mus_musculus_GeneID=436522 ILE A 162 E . . . . . . - B G . G ? -0.955 18.8  -131.0 -134.8 154.5  7.8   -8.1  -6.9  
Try10_Mus_musculus_GeneID=436522 CYS A 163 E . . . . . . - B G . G ? -0.917 19.3  -174.5 -107.7 133.4  9.6   -4.8  -8.1  
Try10_Mus_musculus_GeneID=436522 VAL A 164 E . . . . . . + B G F G ? -0.998 44.9  40.4   -124.7 123.4  7.6   -1.8  -9.4  
Try10_Mus_musculus_GeneID=436522 GLY A 165 S . . . . . S - . . . . ? -0.960 84.6  -43.5  146.0  -158.6 9.4   1.1   -10.8 
Try10_Mus_musculus_GeneID=436522 PHE A 166 . . > . . . . - . . . . ? -0.959 25.7  -150.7 -119.9 130.1  12.3  2.3   -13.0 
Try10_Mus_musculus_GeneID=436522 LEU A 167 T . 3 . . . S + . . . . ? 0.786  99.5  62.5   -67.8  -30.3  15.8  1.0   -12.9 
Try10_Mus_musculus_GeneID=436522 GLU A 168 T . 3 . . . S - . . . . ? 0.677  105.1 -139.9 -68.2  -14.9  17.1  4.4   -14.0 
Try10_Mus_musculus_GeneID=436522 GLY A 169 . . < . . . . + . . . . ? -0.389 65.5  113.5  82.0   -177.7 15.7  5.8   -10.8 
Try10_Mus_musculus_GeneID=436522 GLY A 170 S . . . . . S + . . . . ? 0.148  77.1  61.1   100.1  -16.4  13.9  9.1   -10.3 
Try10_Mus_musculus_GeneID=436522 LYS A 171 . . . . . . . + . . . . ? -0.993 60.5  120.6  -145.9 138.4  10.6  7.6   -9.4  
Try10_Mus_musculus_GeneID=436522 ASP A 172 E . . . . . . - A B A . ? -0.982 57.1  -91.2  -179.5 157.2  9.4   5.3   -6.5  
Try10_Mus_musculus_GeneID=436522 SER A 173 E . . . . . . - A B A . ? -0.733 51.6  -174.2 -78.1  144.1  7.2   4.8   -3.5  
Try10_Mus_musculus_GeneID=436522 CYS A 174 . . > . . . . - . . . . ? -0.586 31.4  -35.1  -130.8 -172.4 8.8   5.9   -0.3  
Try10_Mus_musculus_GeneID=436522 GLN A 175 T . 3 . . . S + . . . . ? -0.206 119.4 30.7   -52.7  138.5  8.5   6.0   3.5   
Try10_Mus_musculus_GeneID=436522 GLY A 176 T . 3 . . . S + . . . . ? 0.219  100.1 81.6   94.9   -6.9   5.0   6.4   4.8   
Try10_Mus_musculus_GeneID=436522 ASP A 177 . . X . . . . + . . . . ? 0.267  59.4  139.0  -107.7 2.1    3.3   4.7   1.9   
Try10_Mus_musculus_GeneID=436522 SER A 178 T . 3 . . . S + . . . . ? -0.281 72.5  20.1   -48.5  136.3  4.0   1.2   3.4   
Try10_Mus_musculus_GeneID=436522 GLY A 179 T . 3 . . . S + . . . . ? 0.282  95.4  135.5  88.6   -13.4  1.0   -0.9  3.0   
Try10_Mus_musculus_GeneID=436522 GLY A 180 . . < . . . . - . . . . ? -0.239 56.8  -90.4  -68.4  165.9  -0.3  1.2   0.2   
Try10_Mus_musculus_GeneID=436522 PRO A 181 E . . . . . . - B H . H ? -0.485 20.4  -162.7 -93.2  139.4  -1.7  -0.3  -3.1  
Try10_Mus_musculus_GeneID=436522 VAL A 182 E . . . . . . - B H E H ? -0.989 25.1  -169.0 -103.5 111.9  -0.1  -1.3  -6.4  
Try10_Mus_musculus_GeneID=436522 VAL A 183 E . . . . . . - B H E H ? -0.919 10.8  -178.8 -113.3 124.2  -3.0  -1.6  -8.8  
Try10_Mus_musculus_GeneID=436522 CYS A 184 E . > . . . S - B H E H ? -0.987 72.9  -13.9  -121.4 126.5  -2.7  -3.1  -12.3 
Try10_Mus_musculus_GeneID=436522 ASN A 185 T . 3 . . . S - . . . . ? 0.887  130.4 -52.8  52.5   32.7   -5.6  -3.3  -14.7 
Try10_Mus_musculus_GeneID=436522 GLY A 186 T . 3 . . . S + . . . . ? 0.568  118.1 106.1  86.0   7.7    -8.0  -2.6  -11.8 
Try10_Mus_musculus_GeneID=436522 GLN A 187 E . < . . . S - B I C H ? -0.947 77.3  -107.8 -123.2 148.6  -6.7  -5.3  -9.5  
Try10_Mus_musculus_GeneID=436522 LEU A 188 E . . . . . . + B I . H ? -0.591 44.8  161.2  -73.7  111.5  -4.5  -5.3  -6.4  
Try10_Mus_musculus_GeneID=436522 GLN A 189 E . . . . . . + B I . . ? 0.670  56.8  14.2   -108.7 -22.1  -1.1  -6.6  -7.5  
Try10_Mus_musculus_GeneID=436522 GLY A 190 E . . . . . . - B I I H ? -0.992 51.7  -142.7 -154.5 157.7  1.2   -5.4  -4.8  
Try10_Mus_musculus_GeneID=436522 ILE A 191 E . . . . . . - B I I H ? -0.995 40.8  -108.7 -122.2 122.2  1.6   -3.9  -1.3  
Try10_Mus_musculus_GeneID=436522 VAL A 192 E . . . . . . + B I I . ? -0.341 54.2  155.3  -51.2  127.2  4.4   -1.5  -0.7  
Try10_Mus_musculus_GeneID=436522 SER A 193 E . . . . . . - B I . . ? 0.735  46.8  -38.3  -124.2 -64.0  6.9   -3.3  1.5   
Try10_Mus_musculus_GeneID=436522 TRP A 194 E . . . . . . + B I I . ? -0.922 44.5  169.1  -160.3 175.6  10.5  -2.2  1.4   
Try10_Mus_musculus_GeneID=436522 GLY A 195 . . . . . . . - . . . . ? -0.930 43.4  -93.8  176.3  161.7  13.5  -0.8  -0.7  
Try10_Mus_musculus_GeneID=436522 TYR A 196 S . . . . . S - . . . . ? -0.903 90.3  -39.6  -91.0  105.3  17.0  0.7   -0.5  
Try10_Mus_musculus_GeneID=436522 GLY A 197 S . . . . . S - . . . . ? -0.047 84.9  -70.0  70.4   179.6  16.4  4.4   -0.6  
Try10_Mus_musculus_GeneID=436522 CYS A 198 S . . . . . S - . . . . ? -0.985 101.1 -13.8  -123.8 126.9  13.8  6.2   -2.8  
Try10_Mus_musculus_GeneID=436522 ALA A 199 S . . . . . S + . . . . ? 0.802  90.8  157.0  65.6   23.1   13.9  6.7   -6.5  
Try10_Mus_musculus_GeneID=436522 GLN A 200 B . > . . . . - F U R . ? -0.679 52.2  -92.8  -84.2  146.2  17.6  5.6   -6.5  
Try10_Mus_musculus_GeneID=436522 LYS A 201 T . 3 . . . S + . . . . ? -0.320 109.5 4.2    -56.6  129.5  19.2  4.2   -9.6  
Try10_Mus_musculus_GeneID=436522 ASP A 202 T . 3 . . . S + . . . . ? 0.635  110.7 97.7   71.8   13.0   19.0  0.3   -9.7  
Try10_Mus_musculus_GeneID=436522 ASN A 203 B . < . . . . + F V R . ? -0.546 51.8  173.9  -128.0 66.8   16.9  0.3   -6.5  
Try10_Mus_musculus_GeneID=436522 PRO A 204 . . . . . . . - . . . . ? -0.184 42.5  -81.4  -62.7  168.4  13.2  0.0   -7.5  
Try10_Mus_musculus_GeneID=436522 GLY A 205 E . . . . . . - B J G . ? -0.474 40.0  -139.1 -70.9  146.2  10.4  -0.4  -4.9  
Try10_Mus_musculus_GeneID=436522 VAL A 206 E . . . . . . - B J G I ? -0.905 22.5  -174.2 -109.8 134.4  9.7   -3.8  -3.5  
Try10_Mus_musculus_GeneID=436522 TYR A 207 E . . . . . . - B J G I ? -0.894 33.3  -104.9 -129.2 145.5  6.2   -5.0  -2.9  
Try10_Mus_musculus_GeneID=436522 THR A 208 E . . . . . . - B J G I ? -0.650 40.7  -123.9 -65.2  126.2  4.4   -7.9  -1.4  
Try10_Mus_musculus_GeneID=436522 LYS A 209 E . > . . . . - B J . I ? -0.668 26.6  -169.2 -77.0  100.2  3.1   -10.0 -4.4  
Try10_Mus_musculus_GeneID=436522 VAL A 210 G . > . . . S + . . . . ? 0.823  76.8  69.0   -66.8  -38.0  -0.6  -10.2 -3.6  
Try10_Mus_musculus_GeneID=436522 CYS A 211 G . > . . . S + . . . . ? 0.781  95.8  58.5   -56.3  -21.7  -1.5  -12.8 -6.3  
Try10_Mus_musculus_GeneID=436522 ASN A 212 G . < . . . S + . . . . ? 0.568  110.0 42.6   -81.0  -7.7   0.5   -15.3 -4.1  
Try10_Mus_musculus_GeneID=436522 TYR A 213 G . < > . . S + . . . . ? 0.220  75.2  106.6  -125.5 10.9   -1.8  -14.6 -1.1  
Try10_Mus_musculus_GeneID=436522 VAL A 214 H . < > . . S + . . . . ? 0.931  84.4  49.2   -60.7  -43.2  -5.3  -14.6 -2.5  
Try10_Mus_musculus_GeneID=436522 ASP A 215 H . . > . . S + . . . . ? 0.931  112.3 47.8   -60.8  -46.5  -6.1  -18.0 -1.0  
Try10_Mus_musculus_GeneID=436522 TRP A 216 H . . > . . S + . . . . ? 0.917  111.3 51.4   -59.9  -45.2  -4.8  -16.9 2.4   
Try10_Mus_musculus_GeneID=436522 ILE A 217 H . . X . . S + . . . . ? 0.949  113.1 44.0   -58.3  -50.1  -6.8  -13.7 2.2   
Try10_Mus_musculus_GeneID=436522 GLN A 218 H . . X . . S + . . . . ? 0.901  114.0 49.2   -66.1  -45.1  -10.0 -15.4 1.4   
Try10_Mus_musculus_GeneID=436522 ASN A 219 H . . X . . S + . . . . ? 0.883  111.7 49.5   -61.8  -42.4  -9.5  -18.1 4.0   
Try10_Mus_musculus_GeneID=436522 THR A 220 H . . X . . S + . . . . ? 0.916  110.8 49.5   -63.6  -44.8  -8.7  -15.7 6.7   
Try10_Mus_musculus_GeneID=436522 ILE A 221 H . > < . . S + . . . . ? 0.931  111.4 49.6   -60.3  -45.6  -11.8 -13.5 5.9   
Try10_Mus_musculus_GeneID=436522 ALA A 222 H . 3 < . . S + . . . . ? 0.864  109.1 52.3   -63.1  -34.8  -14.0 -16.6 5.9   
Try10_Mus_musculus_GeneID=436522 ALA A 223 H . 3 < . . . . . . . . ? 0.617  .     .      -79.7  -13.3  -12.7 -17.7 9.3   
Try10_Mus_musculus_GeneID=436522 ASN A 224 . . < < . . . . . . . . ? 0.615  .     .      -123.4 .      -13.3 -14.3 11.0  
# 
loop_
_dssp_struct_ladder.id 
_dssp_struct_ladder.sheet_id 
_dssp_struct_ladder.range_id_1 
_dssp_struct_ladder.range_id_2 
_dssp_struct_ladder.type 
_dssp_struct_ladder.beg_1_label_comp_id 
_dssp_struct_ladder.beg_1_label_asym_id 
_dssp_struct_ladder.beg_1_label_seq_id 
_dssp_struct_ladder.pdbx_beg_1_PDB_ins_code 
_dssp_struct_ladder.end_1_label_comp_id 
_dssp_struct_ladder.end_1_label_asym_id 
_dssp_struct_ladder.end_1_label_seq_id 
_dssp_struct_ladder.pdbx_end_1_PDB_ins_code 
_dssp_struct_ladder.beg_1_auth_comp_id 
_dssp_struct_ladder.beg_1_auth_asym_id 
_dssp_struct_ladder.beg_1_auth_seq_id 
_dssp_struct_ladder.end_1_auth_comp_id 
_dssp_struct_ladder.end_1_auth_asym_id 
_dssp_struct_ladder.end_1_auth_seq_id 
_dssp_struct_ladder.beg_2_label_comp_id 
_dssp_struct_ladder.beg_2_label_asym_id 
_dssp_struct_ladder.beg_2_label_seq_id 
_dssp_struct_ladder.pdbx_beg_2_PDB_ins_code 
_dssp_struct_ladder.end_2_label_comp_id 
_dssp_struct_ladder.end_2_label_asym_id 
_dssp_struct_ladder.end_2_label_seq_id 
_dssp_struct_ladder.pdbx_end_2_PDB_ins_code 
_dssp_struct_ladder.beg_2_auth_comp_id 
_dssp_struct_ladder.beg_2_auth_asym_id 
_dssp_struct_ladder.beg_2_auth_seq_id 
_dssp_struct_ladder.end_2_auth_comp_id 
_dssp_struct_ladder.end_2_auth_asym_id 
_dssp_struct_ladder.end_2_auth_seq_id 
A A A B anti-parallel ILE A 2   ? VAL A 3   ? ILE A 2   VAL A 3   SER A 173 ? ASP A 172 ? SER A 173 ASP A 172 
B B C F anti-parallel TYR A 6   ? THR A 7   ? TYR A 6   THR A 7   CYS A 138 ? GLN A 137 ? CYS A 138 GLN A 137 
C B D I parallel      ALA A 105 ? ALA A 105 ? ALA A 105 ALA A 105 GLN A 187 ? GLN A 187 ? GLN A 187 GLN A 187 
D B E F anti-parallel GLN A 116 ? GLY A 121 ? GLN A 116 GLY A 121 PRO A 142 ? GLN A 137 ? PRO A 142 GLN A 137 
E B E H anti-parallel CYS A 117 ? ILE A 119 ? CYS A 117 ILE A 119 CYS A 184 ? VAL A 182 ? CYS A 184 VAL A 182 
F B F G anti-parallel LEU A 143 ? LEU A 143 ? LEU A 143 LEU A 143 VAL A 164 ? VAL A 164 ? VAL A 164 VAL A 164 
G B G J anti-parallel MET A 161 ? VAL A 164 ? MET A 161 VAL A 164 THR A 208 ? GLY A 205 ? THR A 208 GLY A 205 
H B H I anti-parallel PRO A 181 ? CYS A 184 ? PRO A 181 CYS A 184 ILE A 191 ? GLN A 187 ? ILE A 191 GLN A 187 
I B I J anti-parallel GLY A 190 ? TRP A 194 ? GLY A 190 TRP A 194 LYS A 209 ? VAL A 206 ? LYS A 209 VAL A 206 
J C K L anti-parallel GLN A 16  ? ASN A 20  ? GLN A 16  ASN A 20  SER A 29  ? HIS A 24  ? SER A 29  HIS A 24  
K C K N anti-parallel SER A 18  ? ASN A 20  ? SER A 18  ASN A 20  ARG A 50  ? GLN A 48  ? ARG A 50  GLN A 48  
L C L M anti-parallel SER A 29  ? LEU A 30  ? SER A 29  LEU A 30  VAL A 37  ? VAL A 36  ? VAL A 37  VAL A 36  
M C M P anti-parallel TRP A 35  ? SER A 38  ? TRP A 35  SER A 38  LYS A 90  ? MET A 87  ? LYS A 90  MET A 87  
N C N O anti-parallel GLN A 48  ? LEU A 51  ? GLN A 48  LEU A 51  ASP A 67  ? GLN A 64  ? ASP A 67  GLN A 64  
O C O P anti-parallel ALA A 68  ? LYS A 73  ? ALA A 68  LYS A 73  LEU A 91  ? MET A 87  ? LEU A 91  MET A 87  
P D Q R anti-parallel ASN A 55  ? ASN A 55  ? ASN A 55  ASN A 55  LEU A 135 ? LEU A 135 ? LEU A 135 LEU A 135 
Q E S T anti-parallel LYS A 78  ? LYS A 78  ? LYS A 78  LYS A 78  ASP A 83  ? ASP A 83  ? ASP A 83  ASP A 83  
R F U V anti-parallel GLN A 200 ? GLN A 200 ? GLN A 200 GLN A 200 ASN A 203 ? ASN A 203 ? ASN A 203 ASN A 203 
# 
loop_
_dssp_struct_bridge_pairs.id 
_dssp_struct_bridge_pairs.label_comp_id 
_dssp_struct_bridge_pairs.label_seq_id 
_dssp_struct_bridge_pairs.label_asym_id 
_dssp_struct_bridge_pairs.auth_seq_id 
_dssp_struct_bridge_pairs.auth_asym_id 
_dssp_struct_bridge_pairs.pdbx_PDB_ins_code 
_dssp_struct_bridge_pairs.acceptor_1_label_comp_id 
_dssp_struct_bridge_pairs.acceptor_1_label_seq_id 
_dssp_struct_bridge_pairs.acceptor_1_label_asym_id 
_dssp_struct_bridge_pairs.acceptor_1_auth_seq_id 
_dssp_struct_bridge_pairs.acceptor_1_auth_asym_id 
_dssp_struct_bridge_pairs.acceptor_1_pdbx_PDB_ins_code 
_dssp_struct_bridge_pairs.acceptor_1_energy 
_dssp_struct_bridge_pairs.acceptor_2_label_comp_id 
_dssp_struct_bridge_pairs.acceptor_2_label_seq_id 
_dssp_struct_bridge_pairs.acceptor_2_label_asym_id 
_dssp_struct_bridge_pairs.acceptor_2_auth_seq_id 
_dssp_struct_bridge_pairs.acceptor_2_auth_asym_id 
_dssp_struct_bridge_pairs.acceptor_2_pdbx_PDB_ins_code 
_dssp_struct_bridge_pairs.acceptor_2_energy 
_dssp_struct_bridge_pairs.donor_1_label_comp_id 
_dssp_struct_bridge_pairs.donor_1_label_seq_id 
_dssp_struct_bridge_pairs.donor_1_label_asym_id 
_dssp_struct_bridge_pairs.donor_1_auth_seq_id 
_dssp_struct_bridge_pairs.donor_1_auth_asym_id 
_dssp_struct_bridge_pairs.donor_1_pdbx_PDB_ins_code 
_dssp_struct_bridge_pairs.donor_1_energy 
_dssp_struct_bridge_pairs.donor_2_label_comp_id 
_dssp_struct_bridge_pairs.donor_2_label_seq_id 
_dssp_struct_bridge_pairs.donor_2_label_asym_id 
_dssp_struct_bridge_pairs.donor_2_auth_seq_id 
_dssp_struct_bridge_pairs.donor_2_auth_asym_id 
_dssp_struct_bridge_pairs.donor_2_pdbx_PDB_ins_code 
_dssp_struct_bridge_pairs.donor_2_energy 
1   LYS 1   A 1   A ? ?   ?   ? ?   ? ? ?    ?   ?   ? ?   ? ? ?    CYS 174 A 174 A ? -2.6 VAL 3   A 3   A ? -0.6 
2   ILE 2   A 2   A ? GLY 123 A 123 A ? -0.4 SER 173 A 173 A ? -0.3 GLY 5   A 5   A ? -0.5 GLY 4   A 4   A ? -0.4 
3   VAL 3   A 3   A ? ASP 172 A 172 A ? -3.4 LYS 1   A 1   A ? -0.6 ASP 172 A 172 A ? -1.6 LEU 126 A 126 A ? -0.1 
4   GLY 4   A 4   A ? THR 125 A 125 A ? -0.5 ILE 2   A 2   A ? -0.4 VAL 3   A 3   A ? -0.2 LEU 126 A 126 A ? -0.1 
5   GLY 5   A 5   A ? ILE 2   A 2   A ? -0.5 ASP 172 A 172 A ? -0.1 THR 7   A 7   A ? -0.3 LEU 139 A 139 A ? -0.2 
6   TYR 6   A 6   A ? CYS 138 A 138 A ? -2.9 VAL 3   A 3   A ? -0.1 CYS 138 A 138 A ? -3.6 CYS 8   A 8   A ? -0.4 
7   THR 7   A 7   A ? GLY 5   A 5   A ? -0.3 GLN 137 A 137 A ? -0.2 GLN 137 A 137 A ? -0.2 LEU 136 A 136 A ? -0.1 
8   CYS 8   A 8   A ? LEU 136 A 136 A ? -2.6 TYR 6   A 6   A ? -0.4 GLU 10  A 10  A ? -0.2 LEU 136 A 136 A ? -0.1 
9   ARG 9   A 9   A ? GLU 10  A 10  A ? -0.1 ASN 11  A 11  A ? -0.1 SER 12  A 12  A ? -2.0 VAL 13  A 13  A ? -0.3 
10  GLU 10  A 10  A ? ASN 11  A 11  A ? -0.3 CYS 8   A 8   A ? -0.2 ARG 9   A 9   A ? -0.1 HIS 54  A 54  A ? -0.1 
11  ASN 11  A 11  A ? VAL 13  A 13  A ? -0.1 SER 12  A 12  A ? -0.1 GLU 10  A 10  A ? -0.3 ARG 9   A 9   A ? -0.1 
12  SER 12  A 12  A ? ARG 9   A 9   A ? -2.0 VAL 13  A 13  A ? -0.2 GLU 10  A 10  A ? -0.1 ASN 11  A 11  A ? -0.1 
13  VAL 13  A 13  A ? ARG 9   A 9   A ? -0.3 PRO 14  A 14  A ? -0.1 GLN 16  A 16  A ? -1.5 SER 12  A 12  A ? -0.2 
14  PRO 14  A 14  A ? ?   ?   ? ?   ? ? ?    ?   ?   ? ?   ? ? ?    ALA 102 A 102 A ? -1.5 GLY 52  A 52  A ? -0.3 
15  TYR 15  A 15  A ? VAL 101 A 101 A ? -0.2 THR 103 A 103 A ? -0.1 LEU 30  A 30  A ? -2.3 VAL 17  A 17  A ? -0.2 
16  GLN 16  A 16  A ? VAL 13  A 13  A ? -1.5 SER 29  A 29  A ? -0.2 GLY 52  A 52  A ? -0.5 SER 18  A 18  A ? -0.4 
17  VAL 17  A 17  A ? GLY 28  A 28  A ? -2.2 TYR 15  A 15  A ? -0.2 GLY 28  A 28  A ? -1.2 LEU 19  A 19  A ? -0.6 
18  SER 18  A 18  A ? ARG 50  A 50  A ? -2.5 GLN 16  A 16  A ? -0.4 ARG 50  A 50  A ? -2.6 ASN 20  A 20  A ? -0.6 
19  LEU 19  A 19  A ? CYS 26  A 26  A ? -3.2 VAL 17  A 17  A ? -0.6 PHE 25  A 25  A ? -2.5 CYS 26  A 26  A ? -1.3 
20  ASN 20  A 20  A ? GLN 48  A 48  A ? -2.8 SER 18  A 18  A ? -0.6 GLN 48  A 48  A ? -3.4 HIS 24  A 24  A ? -0.2 
21  SER 21  A 21  A ? TYR 23  A 23  A ? -1.7 LEU 19  A 19  A ? -0.4 HIS 24  A 24  A ? -0.1 ILE 47  A 47  A ? -0.1 
22  GLY 22  A 22  A ? GLN 48  A 48  A ? -0.1 ?   ?   ? ?   ? ? ?    HIS 24  A 24  A ? -0.3 ASN 20  A 20  A ? -0.1 
23  TYR 23  A 23  A ? LEU 19  A 19  A ? -0.1 ?   ?   ? ?   ? ? ?    SER 21  A 21  A ? -1.7 PHE 25  A 25  A ? -0.4 
24  HIS 24  A 24  A ? GLY 22  A 22  A ? -0.3 ASN 20  A 20  A ? -0.2 ASN 20  A 20  A ? -0.2 GLY 27  A 27  A ? -0.1 
25  PHE 25  A 25  A ? LEU 19  A 19  A ? -2.5 CYS 26  A 26  A ? -0.4 GLY 27  A 27  A ? -0.3 SER 178 A 178 A ? -0.3 
26  CYS 26  A 26  A ? LEU 19  A 19  A ? -1.3 ASP 177 A 177 A ? -0.1 LEU 19  A 19  A ? -3.2 PHE 25  A 25  A ? -0.4 
27  GLY 27  A 27  A ? SER 178 A 178 A ? -3.6 PHE 25  A 25  A ? -0.3 ALA 39  A 39  A ? -0.5 SER 29  A 29  A ? -0.3 
28  GLY 28  A 28  A ? VAL 17  A 17  A ? -1.2 CYS 26  A 26  A ? -0.2 VAL 17  A 17  A ? -2.2 LEU 30  A 30  A ? -0.4 
29  SER 29  A 29  A ? VAL 37  A 37  A ? -2.4 GLY 27  A 27  A ? -0.3 VAL 37  A 37  A ? -3.1 ILE 31  A 31  A ? -0.6 
30  LEU 30  A 30  A ? TYR 15  A 15  A ? -2.3 GLY 28  A 28  A ? -0.4 VAL 104 A 104 A ? -2.4 VAL 36  A 36  A ? -0.2 
31  ILE 31  A 31  A ? TRP 35  A 35  A ? -2.3 SER 29  A 29  A ? -0.6 ASP 33  A 33  A ? -0.2 LEU 106 A 106 A ? -0.2 
32  ASN 32  A 32  A ? TRP 35  A 35  A ? -1.2 ALA 102 A 102 A ? -0.1 TRP 35  A 35  A ? -0.4 ILE 31  A 31  A ? -0.2 
33  ASP 33  A 33  A ? ILE 31  A 31  A ? -0.2 GLN 34  A 34  A ? -0.2 VAL 95  A 95  A ? -3.2 SER 93  A 93  A ? -0.1 
34  GLN 34  A 34  A ? PRO 94  A 94  A ? -0.2 TRP 35  A 35  A ? -0.1 LEU 91  A 91  A ? -2.4 VAL 36  A 36  A ? -0.4 
35  TRP 35  A 35  A ? ASN 32  A 32  A ? -0.4 LYS 90  A 90  A ? -0.2 ILE 31  A 31  A ? -2.3 ASN 32  A 32  A ? -1.2 
36  VAL 36  A 36  A ? ILE 89  A 89  A ? -2.0 GLN 34  A 34  A ? -0.4 ILE 89  A 89  A ? -2.8 SER 38  A 38  A ? -0.4 
37  VAL 37  A 37  A ? SER 29  A 29  A ? -3.1 TRP 35  A 35  A ? -0.4 SER 29  A 29  A ? -2.4 ALA 39  A 39  A ? -0.2 
38  SER 38  A 38  A ? MET 87  A 87  A ? -2.6 VAL 36  A 36  A ? -0.4 MET 87  A 87  A ? -2.9 ALA 40  A 40  A ? -0.3 
39  ALA 39  A 39  A ? GLY 27  A 27  A ? -0.5 ILE 86  A 86  A ? -0.2 CYS 42  A 42  A ? -1.5 ILE 86  A 86  A ? -0.3 
40  ALA 40  A 40  A ? SER 38  A 38  A ? -0.3 HIS 41  A 41  A ? -0.3 TYR 43  A 43  A ? -1.5 ALA 39  A 39  A ? -0.1 
41  HIS 41  A 41  A ? CYS 42  A 42  A ? -0.3 LEU 82  A 82  A ? -0.1 ALA 40  A 40  A ? -0.3 SER 178 A 178 A ? -0.1 
42  CYS 42  A 42  A ? ALA 39  A 39  A ? -1.5 GLY 27  A 27  A ? -0.1 HIS 41  A 41  A ? -0.3 ALA 40  A 40  A ? -0.2 
43  TYR 43  A 43  A ? ALA 40  A 40  A ? -1.5 SER 45  A 45  A ? -0.0 SER 45  A 45  A ? -0.3 ALA 40  A 40  A ? -0.0 
44  LYS 44  A 44  A ? SER 45  A 45  A ? -0.0 ?   ?   ? ?   ? ? ?    ILE 47  A 47  A ? -0.1 CYS 42  A 42  A ? -0.0 
45  SER 45  A 45  A ? TYR 43  A 43  A ? -0.3 ARG 46  A 46  A ? -0.2 ILE 47  A 47  A ? -0.4 ILE 71  A 71  A ? -0.1 
46  ARG 46  A 46  A ? GLN 48  A 48  A ? -0.0 SER 21  A 21  A ? -0.0 GLN 48  A 48  A ? -0.4 SER 45  A 45  A ? -0.2 
47  ILE 47  A 47  A ? SER 45  A 45  A ? -0.4 ALA 68  A 68  A ? -0.2 ALA 68  A 68  A ? -2.4 VAL 49  A 49  A ? -0.5 
48  GLN 48  A 48  A ? ASN 20  A 20  A ? -3.4 ARG 46  A 46  A ? -0.4 ASN 20  A 20  A ? -2.8 ARG 50  A 50  A ? -0.6 
49  VAL 49  A 49  A ? ILE 66  A 66  A ? -3.7 ILE 47  A 47  A ? -0.5 ILE 66  A 66  A ? -2.8 LEU 51  A 51  A ? -0.5 
50  ARG 50  A 50  A ? SER 18  A 18  A ? -2.6 GLN 48  A 48  A ? -0.6 SER 18  A 18  A ? -2.5 GLY 52  A 52  A ? -0.3 
51  LEU 51  A 51  A ? GLN 64  A 64  A ? -2.5 VAL 49  A 49  A ? -0.5 GLN 64  A 64  A ? -2.0 VAL 101 A 101 A ? -0.1 
52  GLY 52  A 52  A ? GLN 16  A 16  A ? -0.5 ARG 100 A 100 A ? -0.4 HIS 54  A 54  A ? -0.4 GLU 60  A 60  A ? -0.2 
53  GLU 53  A 53  A ? GLN 16  A 16  A ? -0.4 ARG 50  A 50  A ? -0.2 GLY 52  A 52  A ? -0.3 ILE 56  A 56  A ? -0.2 
54  HIS 54  A 54  A ? GLY 52  A 52  A ? -0.4 ASN 55  A 55  A ? -0.3 LEU 136 A 136 A ? -2.5 ILE 56  A 56  A ? -0.5 
55  ASN 55  A 55  A ? VAL 58  A 58  A ? -0.3 LEU 135 A 135 A ? -0.2 VAL 58  A 58  A ? -1.2 HIS 54  A 54  A ? -0.3 
56  ILE 56  A 56  A ? ASP 134 A 134 A ? -2.6 HIS 54  A 54  A ? -0.5 LEU 135 A 135 A ? -0.1 ASN 55  A 55  A ? -0.1 
57  ASN 57  A 57  A ? ASP 134 A 134 A ? -0.3 VAL 58  A 58  A ? -0.0 LEU 59  A 59  A ? -0.4 ILE 56  A 56  A ? -0.3 
58  VAL 58  A 58  A ? ASN 55  A 55  A ? -1.2 ASP 134 A 134 A ? -0.2 GLU 60  A 60  A ? -0.9 ASN 55  A 55  A ? -0.3 
59  LEU 59  A 59  A ? ASN 57  A 57  A ? -0.4 GLU 60  A 60  A ? -0.1 ASN 62  A 62  A ? -0.1 ILE 56  A 56  A ? -0.1 
60  GLU 60  A 60  A ? VAL 58  A 58  A ? -0.9 GLY 61  A 61  A ? -0.3 LEU 59  A 59  A ? -0.1 ASN 62  A 62  A ? -0.1 
61  GLY 61  A 61  A ? VAL 58  A 58  A ? -0.0 ARG 100 A 100 A ? -0.0 GLU 60  A 60  A ? -0.3 GLN 64  A 64  A ? -0.1 
62  ASN 62  A 62  A ? GLU 63  A 63  A ? -0.2 LEU 59  A 59  A ? -0.1 GLN 64  A 64  A ? -0.2 ARG 100 A 100 A ? -0.1 
63  GLU 63  A 63  A ? GLY 52  A 52  A ? -0.0 ARG 50  A 50  A ? -0.0 PHE 65  A 65  A ? -0.5 GLY 52  A 52  A ? -0.2 
64  GLN 64  A 64  A ? LEU 51  A 51  A ? -2.0 ASN 62  A 62  A ? -0.2 LEU 51  A 51  A ? -2.5 ILE 66  A 66  A ? -0.6 
65  PHE 65  A 65  A ? GLU 63  A 63  A ? -0.5 ARG 50  A 50  A ? -0.2 ASP 67  A 67  A ? -0.4 ARG 50  A 50  A ? -0.2 
66  ILE 66  A 66  A ? VAL 49  A 49  A ? -2.8 GLN 64  A 64  A ? -0.6 VAL 49  A 49  A ? -3.7 ALA 68  A 68  A ? -0.1 
67  ASP 67  A 67  A ? PHE 65  A 65  A ? -0.4 GLN 48  A 48  A ? -0.2 SER 92  A 92  A ? -2.9 ALA 69  A 69  A ? -0.3 
68  ALA 68  A 68  A ? ILE 47  A 47  A ? -2.4 LEU 91  A 91  A ? -0.2 LEU 91  A 91  A ? -0.2 ILE 47  A 47  A ? -0.2 
69  ALA 69  A 69  A ? LYS 90  A 90  A ? -3.5 ASN 70  A 70  A ? -0.4 ILE 71  A 71  A ? -0.3 LEU 91  A 91  A ? -0.2 
70  ASN 70  A 70  A ? LYS 90  A 90  A ? -1.5 ASP 67  A 67  A ? -0.1 LYS 90  A 90  A ? -2.6 ILE 72  A 72  A ? -0.4 
71  ILE 71  A 71  A ? ALA 69  A 69  A ? -0.3 ILE 89  A 89  A ? -0.2 LYS 73  A 73  A ? -0.6 ILE 89  A 89  A ? -0.2 
72  ILE 72  A 72  A ? LEU 88  A 88  A ? -3.5 ASN 70  A 70  A ? -0.4 LEU 88  A 88  A ? -2.9 HIS 74  A 74  A ? -0.2 
73  LYS 73  A 73  A ? ILE 71  A 71  A ? -0.6 MET 87  A 87  A ? -0.2 MET 87  A 87  A ? -0.2 ASP 85  A 85  A ? -0.1 
74  HIS 74  A 74  A ? ILE 86  A 86  A ? -2.5 ASN 84  A 84  A ? -0.3 PHE 77  A 77  A ? -2.1 LYS 73  A 73  A ? -0.1 
75  PRO 75  A 75  A ? ?   ?   ? ?   ? ? ?    ?   ?   ? ?   ? ? ?    HIS 74  A 74  A ? -0.1 LYS 73  A 73  A ? -0.0 
76  LYS 76  A 76  A ? ASN 84  A 84  A ? -0.1 LYS 78  A 78  A ? -0.1 LYS 78  A 78  A ? -0.2 HIS 74  A 74  A ? -0.1 
77  PHE 77  A 77  A ? HIS 74  A 74  A ? -2.1 ILE 86  A 86  A ? -0.1 LYS 79  A 79  A ? -0.6 ASN 84  A 84  A ? -0.2 
78  LYS 78  A 78  A ? ASP 83  A 83  A ? -2.6 LYS 76  A 76  A ? -0.2 LEU 82  A 82  A ? -2.1 ASP 83  A 83  A ? -0.5 
79  LYS 79  A 79  A ? PHE 77  A 77  A ? -0.6 LYS 80  A 80  A ? -0.2 LYS 78  A 78  A ? -0.1 PHE 77  A 77  A ? -0.0 
80  LYS 80  A 80  A ? THR 81  A 81  A ? -0.2 LEU 82  A 82  A ? -0.1 LYS 79  A 79  A ? -0.2 LYS 78  A 78  A ? -0.0 
81  THR 81  A 81  A ? ASP 83  A 83  A ? -0.1 ILE 157 A 157 A ? -0.0 LYS 79  A 79  A ? -0.2 LYS 80  A 80  A ? -0.2 
82  LEU 82  A 82  A ? LYS 78  A 78  A ? -2.1 ASP 83  A 83  A ? -0.2 ASP 85  A 85  A ? -0.9 ASN 84  A 84  A ? -0.2 
83  ASP 83  A 83  A ? LYS 78  A 78  A ? -0.5 ASN 84  A 84  A ? -0.2 LYS 78  A 78  A ? -2.6 LEU 82  A 82  A ? -0.2 
84  ASN 84  A 84  A ? PHE 77  A 77  A ? -0.2 ASP 85  A 85  A ? -0.2 ILE 86  A 86  A ? -2.0 HIS 74  A 74  A ? -0.3 
85  ASP 85  A 85  A ? LEU 82  A 82  A ? -0.9 ASN 160 A 160 A ? -0.1 MET 87  A 87  A ? -0.3 THR 208 A 208 A ? -0.2 
86  ILE 86  A 86  A ? ASN 84  A 84  A ? -2.0 ALA 39  A 39  A ? -0.3 HIS 74  A 74  A ? -2.5 LEU 88  A 88  A ? -0.3 
87  MET 87  A 87  A ? SER 38  A 38  A ? -2.9 ASP 85  A 85  A ? -0.3 SER 38  A 38  A ? -2.6 ILE 89  A 89  A ? -0.4 
88  LEU 88  A 88  A ? ILE 72  A 72  A ? -2.9 ILE 86  A 86  A ? -0.3 ILE 72  A 72  A ? -3.5 LYS 90  A 90  A ? -0.5 
89  ILE 89  A 89  A ? VAL 36  A 36  A ? -2.8 MET 87  A 87  A ? -0.4 VAL 36  A 36  A ? -2.0 LEU 91  A 91  A ? -0.5 
90  LYS 90  A 90  A ? ASN 70  A 70  A ? -2.6 LEU 88  A 88  A ? -0.5 ALA 69  A 69  A ? -3.5 ASN 70  A 70  A ? -1.5 
91  LEU 91  A 91  A ? GLN 34  A 34  A ? -2.4 ILE 89  A 89  A ? -0.5 ALA 68  A 68  A ? -0.2 ASP 67  A 67  A ? -0.1 
92  SER 92  A 92  A ? ASP 67  A 67  A ? -2.9 LYS 90  A 90  A ? -0.2 LEU 91  A 91  A ? -0.1 ALA 68  A 68  A ? -0.1 
93  SER 93  A 93  A ? ASP 67  A 67  A ? -0.3 ASP 33  A 33  A ? -0.1 SER 92  A 92  A ? -0.1 ALA 69  A 69  A ? -0.1 
94  PRO 94  A 94  A ? ?   ?   ? ?   ? ? ?    ?   ?   ? ?   ? ? ?    GLN 34  A 34  A ? -0.2 THR 96  A 96  A ? -0.1 
95  VAL 95  A 95  A ? ASP 33  A 33  A ? -3.2 ASN 32  A 32  A ? -0.1 LEU 97  A 97  A ? -0.7 ASP 33  A 33  A ? -0.0 
96  THR 96  A 96  A ? PRO 94  A 94  A ? -0.1 ALA 102 A 102 A ? -0.0 ASN 98  A 98  A ? -0.2 VAL 101 A 101 A ? -0.1 
97  LEU 97  A 97  A ? VAL 95  A 95  A ? -0.7 ARG 100 A 100 A ? -0.1 ALA 99  A 99  A ? -0.2 ALA 102 A 102 A ? -0.2 
98  ASN 98  A 98  A ? VAL 101 A 101 A ? -2.1 THR 96  A 96  A ? -0.2 VAL 101 A 101 A ? -0.3 GLY 52  A 52  A ? -0.1 
99  ALA 99  A 99  A ? ARG 100 A 100 A ? -0.2 LEU 97  A 97  A ? -0.2 ALA 102 A 102 A ? -0.1 LEU 97  A 97  A ? -0.1 
100 ARG 100 A 100 A ? VAL 101 A 101 A ? -0.2 ASN 62  A 62  A ? -0.1 ALA 102 A 102 A ? -0.5 GLY 52  A 52  A ? -0.4 
101 VAL 101 A 101 A ? ASN 98  A 98  A ? -0.3 LEU 51  A 51  A ? -0.1 ASN 98  A 98  A ? -2.1 THR 103 A 103 A ? -0.3 
102 ALA 102 A 102 A ? PRO 14  A 14  A ? -1.5 ARG 100 A 100 A ? -0.5 LEU 30  A 30  A ? -0.3 VAL 104 A 104 A ? -0.2 
103 THR 103 A 103 A ? VAL 101 A 101 A ? -0.3 ILE 31  A 31  A ? -0.1 ALA 105 A 105 A ? -0.4 ILE 31  A 31  A ? -0.2 
104 VAL 104 A 104 A ? LEU 30  A 30  A ? -2.4 ALA 102 A 102 A ? -0.2 GLN 187 A 187 A ? -0.1 LEU 106 A 106 A ? -0.1 
105 ALA 105 A 105 A ? GLY 186 A 186 A ? -0.9 THR 103 A 103 A ? -0.4 LEU 188 A 188 A ? -2.8 ASN 32  A 32  A ? -0.1 
106 LEU 106 A 106 A ? ILE 31  A 31  A ? -0.2 GLN 187 A 187 A ? -0.2 SER 108 A 108 A ? -0.1 GLN 189 A 189 A ? -0.1 
107 PRO 107 A 107 A ? ?   ?   ? ?   ? ? ?    ?   ?   ? ?   ? ? ?    CYS 110 A 110 A ? -0.1 LEU 106 A 106 A ? -0.1 
108 SER 108 A 108 A ? SER 109 A 109 A ? -0.2 LEU 106 A 106 A ? -0.1 CYS 110 A 110 A ? -0.3 LEU 106 A 106 A ? -0.0 
109 SER 109 A 109 A ? LEU 106 A 106 A ? -0.0 ?   ?   ? ?   ? ? ?    SER 108 A 108 A ? -0.2 ALA 111 A 111 A ? -0.2 
110 CYS 110 A 110 A ? SER 108 A 108 A ? -0.3 PRO 107 A 107 A ? -0.1 ALA 112 A 112 A ? -0.1 GLN 189 A 189 A ? -0.1 
111 ALA 111 A 111 A ? SER 109 A 109 A ? -0.2 ALA 112 A 112 A ? -0.1 ALA 113 A 113 A ? -0.1 CYS 110 A 110 A ? -0.1 
112 ALA 112 A 112 A ? ALA 113 A 113 A ? -0.1 CYS 110 A 110 A ? -0.1 THR 115 A 115 A ? -1.9 LEU 143 A 143 A ? -0.3 
113 ALA 113 A 113 A ? GLY 114 A 114 A ? -0.2 ALA 111 A 111 A ? -0.1 LEU 144 A 144 A ? -0.2 ALA 112 A 112 A ? -0.1 
114 GLY 114 A 114 A ? LEU 143 A 143 A ? -3.1 THR 115 A 115 A ? -0.3 ALA 113 A 113 A ? -0.2 GLN 116 A 116 A ? -0.2 
115 THR 115 A 115 A ? ALA 112 A 112 A ? -1.9 GLN 116 A 116 A ? -0.1 LEU 143 A 143 A ? -1.9 CYS 117 A 117 A ? -0.4 
116 GLN 116 A 116 A ? PRO 142 A 142 A ? -0.2 GLY 114 A 114 A ? -0.2 ASN 185 A 185 A ? -0.6 LEU 118 A 118 A ? -0.3 
117 CYS 117 A 117 A ? ALA 141 A 141 A ? -2.9 THR 115 A 115 A ? -0.4 ALA 141 A 141 A ? -2.7 ILE 119 A 119 A ? -0.5 
118 LEU 118 A 118 A ? VAL 183 A 183 A ? -3.5 GLN 116 A 116 A ? -0.3 VAL 183 A 183 A ? -3.1 SER 120 A 120 A ? -0.4 
119 ILE 119 A 119 A ? LEU 139 A 139 A ? -2.9 CYS 117 A 117 A ? -0.5 LEU 139 A 139 A ? -2.0 GLY 121 A 121 A ? -0.3 
120 SER 120 A 120 A ? PRO 181 A 181 A ? -1.4 LEU 118 A 118 A ? -0.4 TRP 122 A 122 A ? -0.3 CYS 138 A 138 A ? -0.2 
121 GLY 121 A 121 A ? GLN 137 A 137 A ? -2.1 ILE 119 A 119 A ? -0.3 GLN 137 A 137 A ? -2.8 ASP 177 A 177 A ? -0.1 
122 TRP 122 A 122 A ? GLY 176 A 176 A ? -0.4 SER 120 A 120 A ? -0.3 THR 125 A 125 A ? -0.1 ASP 177 A 177 A ? -0.1 
123 GLY 123 A 123 A ? ASN 124 A 124 A ? -0.2 GLN 137 A 137 A ? -0.1 ILE 2   A 2   A ? -0.4 GLY 176 A 176 A ? -0.2 
124 ASN 124 A 124 A ? GLN 175 A 175 A ? -2.1 LYS 1   A 1   A ? -0.2 ILE 2   A 2   A ? -0.3 CYS 174 A 174 A ? -0.2 
125 THR 125 A 125 A ? ASN 131 A 131 A ? -2.0 LYS 1   A 1   A ? -0.2 GLY 4   A 4   A ? -0.5 SER 127 A 127 A ? -0.3 
126 LEU 126 A 126 A ? GLY 129 A 129 A ? -0.2 ASN 131 A 131 A ? -0.1 ASN 131 A 131 A ? -0.2 GLY 129 A 129 A ? -0.1 
127 SER 127 A 127 A ? THR 125 A 125 A ? -0.3 SER 128 A 128 A ? -0.2 CYS 198 A 198 A ? -0.4 GLY 129 A 129 A ? -0.3 
128 SER 128 A 128 A ? GLY 197 A 197 A ? -0.1 THR 125 A 125 A ? -0.0 SER 127 A 127 A ? -0.2 VAL 130 A 130 A ? -0.1 
129 GLY 129 A 129 A ? SER 127 A 127 A ? -0.3 LEU 126 A 126 A ? -0.1 ASN 131 A 131 A ? -0.4 LEU 126 A 126 A ? -0.2 
130 VAL 130 A 130 A ? SER 128 A 128 A ? -0.1 THR 125 A 125 A ? -0.1 ASN 132 A 132 A ? -0.2 SER 127 A 127 A ? -0.1 
131 ASN 131 A 131 A ? GLY 129 A 129 A ? -0.4 LEU 126 A 126 A ? -0.2 THR 125 A 125 A ? -2.0 LEU 126 A 126 A ? -0.1 
132 ASN 132 A 132 A ? ASN 124 A 124 A ? -0.2 VAL 130 A 130 A ? -0.2 ASN 124 A 124 A ? -0.2 GLY 123 A 123 A ? -0.1 
133 PRO 133 A 133 A ? ?   ?   ? ?   ? ? ?    ?   ?   ? ?   ? ? ?    ILE 56  A 56  A ? -0.1 GLN 137 A 137 A ? -0.1 
134 ASP 134 A 134 A ? ASN 55  A 55  A ? -0.1 LEU 136 A 136 A ? -0.1 ILE 56  A 56  A ? -2.6 LEU 136 A 136 A ? -0.3 
135 LEU 135 A 135 A ? ASN 55  A 55  A ? -0.2 ILE 56  A 56  A ? -0.1 ASN 55  A 55  A ? -0.2 GLN 137 A 137 A ? -0.1 
136 LEU 136 A 136 A ? HIS 54  A 54  A ? -2.5 ASP 134 A 134 A ? -0.3 CYS 8   A 8   A ? -2.6 CYS 138 A 138 A ? -0.3 
137 GLN 137 A 137 A ? GLY 121 A 121 A ? -2.8 THR 7   A 7   A ? -0.2 GLY 121 A 121 A ? -2.1 LEU 139 A 139 A ? -0.3 
138 CYS 138 A 138 A ? TYR 6   A 6   A ? -3.6 LEU 136 A 136 A ? -0.3 TYR 6   A 6   A ? -2.9 ASP 140 A 140 A ? -0.3 
139 LEU 139 A 139 A ? ILE 119 A 119 A ? -2.0 GLN 137 A 137 A ? -0.3 ILE 119 A 119 A ? -2.9 ALA 141 A 141 A ? -0.6 
140 ASP 140 A 140 A ? CYS 138 A 138 A ? -0.3 LEU 118 A 118 A ? -0.2 LEU 118 A 118 A ? -0.2 GLN 116 A 116 A ? -0.1 
141 ALA 141 A 141 A ? CYS 117 A 117 A ? -2.7 LEU 139 A 139 A ? -0.6 CYS 117 A 117 A ? -2.9 LEU 143 A 143 A ? -0.2 
142 PRO 142 A 142 A ? ?   ?   ? ?   ? ? ?    ?   ?   ? ?   ? ? ?    GLY 165 A 165 A ? -2.5 LEU 144 A 144 A ? -0.4 
143 LEU 143 A 143 A ? THR 115 A 115 A ? -1.9 ALA 112 A 112 A ? -0.3 GLY 114 A 114 A ? -3.1 VAL 164 A 164 A ? -0.2 
144 LEU 144 A 144 A ? CYS 163 A 163 A ? -2.9 PRO 142 A 142 A ? -0.4 CYS 163 A 163 A ? -0.4 PHE 166 A 166 A ? -0.0 
145 PRO 145 A 145 A ? ?   ?   ? ?   ? ? ?    ?   ?   ? ?   ? ? ?    CYS 149 A 149 A ? -2.1 ASP 148 A 148 A ? -0.5 
146 GLN 146 A 146 A ? ALA 147 A 147 A ? -0.3 ASP 148 A 148 A ? -0.2 GLU 150 A 150 A ? -2.6 ALA 151 A 151 A ? -0.2 
147 ALA 147 A 147 A ? ASP 148 A 148 A ? -0.2 CYS 149 A 149 A ? -0.2 ALA 151 A 151 A ? -2.3 GLN 146 A 146 A ? -0.3 
148 ASP 148 A 148 A ? PRO 145 A 145 A ? -0.5 GLU 150 A 150 A ? -0.2 SER 152 A 152 A ? -1.9 ALA 147 A 147 A ? -0.2 
149 CYS 149 A 149 A ? PRO 145 A 145 A ? -2.1 GLU 150 A 150 A ? -0.2 TYR 153 A 153 A ? -1.2 ALA 147 A 147 A ? -0.2 
150 GLU 150 A 150 A ? GLN 146 A 146 A ? -2.6 ALA 151 A 151 A ? -0.2 LYS 156 A 156 A ? -0.2 ASP 148 A 148 A ? -0.2 
151 ALA 151 A 151 A ? ALA 147 A 147 A ? -2.3 GLN 146 A 146 A ? -0.2 GLU 150 A 150 A ? -0.2 CYS 149 A 149 A ? -0.2 
152 SER 152 A 152 A ? ASP 148 A 148 A ? -1.9 TYR 153 A 153 A ? -0.3 ALA 151 A 151 A ? -0.2 GLU 150 A 150 A ? -0.2 
153 TYR 153 A 153 A ? CYS 149 A 149 A ? -1.2 ASP 148 A 148 A ? -0.1 LYS 156 A 156 A ? -2.0 ILE 157 A 157 A ? -0.9 
154 PRO 154 A 154 A ? ?   ?   ? ?   ? ? ?    ?   ?   ? ?   ? ? ?    ALA 151 A 151 A ? -0.1 GLU 150 A 150 A ? -0.1 
155 GLY 155 A 155 A ? ILE 157 A 157 A ? -0.2 LYS 156 A 156 A ? -0.1 ALA 151 A 151 A ? -0.1 GLU 150 A 150 A ? -0.1 
156 LYS 156 A 156 A ? TYR 153 A 153 A ? -2.0 GLU 150 A 150 A ? -0.2 THR 158 A 158 A ? -0.5 GLY 155 A 155 A ? -0.1 
157 ILE 157 A 157 A ? TYR 153 A 153 A ? -0.9 GLU 150 A 150 A ? -0.1 GLY 155 A 155 A ? -0.2 LYS 159 A 159 A ? -0.2 
158 THR 158 A 158 A ? LYS 156 A 156 A ? -0.5 THR 81  A 81  A ? -0.1 MET 161 A 161 A ? -1.5 LYS 156 A 156 A ? -0.1 
159 LYS 159 A 159 A ? ASN 160 A 160 A ? -0.3 ILE 157 A 157 A ? -0.2 ASN 212 A 212 A ? -0.0 THR 158 A 158 A ? -0.0 
160 ASN 160 A 160 A ? THR 208 A 208 A ? -0.0 CYS 211 A 211 A ? -0.0 LYS 209 A 209 A ? -2.5 ILE 162 A 162 A ? -0.3 
161 MET 161 A 161 A ? THR 158 A 158 A ? -1.5 THR 208 A 208 A ? -0.2 CYS 163 A 163 A ? -0.3 THR 208 A 208 A ? -0.2 
162 ILE 162 A 162 A ? TYR 207 A 207 A ? -2.3 ASN 160 A 160 A ? -0.3 TYR 207 A 207 A ? -3.0 VAL 164 A 164 A ? -0.4 
163 CYS 163 A 163 A ? LEU 144 A 144 A ? -0.4 MET 161 A 161 A ? -0.3 LEU 144 A 144 A ? -2.9 GLY 165 A 165 A ? -0.4 
164 VAL 164 A 164 A ? GLY 205 A 205 A ? -1.9 ILE 162 A 162 A ? -0.4 GLY 205 A 205 A ? -1.3 PHE 166 A 166 A ? -0.3 
165 GLY 165 A 165 A ? PRO 142 A 142 A ? -2.5 CYS 163 A 163 A ? -0.4 LEU 167 A 167 A ? -0.4 ASP 172 A 172 A ? -0.1 
166 PHE 166 A 166 A ? LYS 171 A 171 A ? -0.7 VAL 164 A 164 A ? -0.3 GLY 169 A 169 A ? -1.3 ASN 203 A 203 A ? -0.3 
167 LEU 167 A 167 A ? GLY 165 A 165 A ? -0.4 GLU 168 A 168 A ? -0.3 ASP 202 A 202 A ? -2.9 ASN 203 A 203 A ? -0.2 
168 GLU 168 A 168 A ? GLY 169 A 169 A ? -0.2 LYS 201 A 201 A ? -0.2 LEU 167 A 167 A ? -0.3 LYS 201 A 201 A ? -0.2 
169 GLY 169 A 169 A ? PHE 166 A 166 A ? -1.3 GLN 200 A 200 A ? -0.2 GLN 200 A 200 A ? -0.2 GLU 168 A 168 A ? -0.2 
170 GLY 170 A 170 A ? ALA 199 A 199 A ? -3.1 GLU 168 A 168 A ? -0.1 ASP 172 A 172 A ? -0.3 GLN 200 A 200 A ? -0.1 
171 LYS 171 A 171 A ? PHE 166 A 166 A ? -0.2 GLN 200 A 200 A ? -0.1 PHE 166 A 166 A ? -0.7 SER 173 A 173 A ? -0.3 
172 ASP 172 A 172 A ? VAL 3   A 3   A ? -1.6 GLY 170 A 170 A ? -0.3 VAL 3   A 3   A ? -3.4 CYS 174 A 174 A ? -0.3 
173 SER 173 A 173 A ? LYS 171 A 171 A ? -0.3 VAL 164 A 164 A ? -0.3 ILE 2   A 2   A ? -0.3 ALA 199 A 199 A ? -0.2 
174 CYS 174 A 174 A ? LYS 1   A 1   A ? -2.6 ASP 172 A 172 A ? -0.3 ASP 177 A 177 A ? -1.6 GLY 123 A 123 A ? -0.1 
175 GLN 175 A 175 A ? GLY 176 A 176 A ? -0.2 SER 173 A 173 A ? -0.2 ASN 124 A 124 A ? -2.1 CYS 174 A 174 A ? -0.2 
176 GLY 176 A 176 A ? GLY 123 A 123 A ? -0.2 PHE 25  A 25  A ? -0.2 TRP 122 A 122 A ? -0.4 GLN 175 A 175 A ? -0.2 
177 ASP 177 A 177 A ? CYS 174 A 174 A ? -1.6 GLY 121 A 121 A ? -0.1 GLY 180 A 180 A ? -2.6 VAL 192 A 192 A ? -0.3 
178 SER 178 A 178 A ? PHE 25  A 25  A ? -0.3 GLY 179 A 179 A ? -0.3 GLY 27  A 27  A ? -3.6 SER 193 A 193 A ? -0.2 
179 GLY 179 A 179 A ? VAL 192 A 192 A ? -2.5 GLY 180 A 180 A ? -0.3 SER 178 A 178 A ? -0.3 SER 193 A 193 A ? -0.1 
180 GLY 180 A 180 A ? ASP 177 A 177 A ? -2.6 PRO 181 A 181 A ? -0.1 VAL 192 A 192 A ? -2.3 GLY 179 A 179 A ? -0.3 
181 PRO 181 A 181 A ? ?   ?   ? ?   ? ? ?    ?   ?   ? ?   ? ? ?    SER 120 A 120 A ? -1.4 VAL 183 A 183 A ? -0.5 
182 VAL 182 A 182 A ? GLY 190 A 190 A ? -2.3 ILE 119 A 119 A ? -0.2 GLN 189 A 189 A ? -3.2 GLY 190 A 190 A ? -1.6 
183 VAL 183 A 183 A ? LEU 118 A 118 A ? -3.1 PRO 181 A 181 A ? -0.5 LEU 118 A 118 A ? -3.5 ASN 185 A 185 A ? -0.4 
184 CYS 184 A 184 A ? GLN 187 A 187 A ? -2.6 VAL 182 A 182 A ? -0.5 GLN 187 A 187 A ? -2.0 CYS 117 A 117 A ? -0.2 
185 ASN 185 A 185 A ? GLN 116 A 116 A ? -0.6 VAL 183 A 183 A ? -0.4 CYS 184 A 184 A ? -0.2 LEU 188 A 188 A ? -0.1 
186 GLY 186 A 186 A ? GLN 187 A 187 A ? -0.2 VAL 183 A 183 A ? -0.1 ALA 105 A 105 A ? -0.9 LEU 188 A 188 A ? -0.4 
187 GLN 187 A 187 A ? CYS 184 A 184 A ? -2.0 VAL 104 A 104 A ? -0.1 CYS 184 A 184 A ? -2.6 GLN 189 A 189 A ? -0.7 
188 LEU 188 A 188 A ? ALA 105 A 105 A ? -2.8 GLY 186 A 186 A ? -0.4 VAL 183 A 183 A ? -0.2 ILE 191 A 191 A ? -0.1 
189 GLN 189 A 189 A ? VAL 182 A 182 A ? -3.2 GLN 187 A 187 A ? -0.7 VAL 210 A 210 A ? -1.3 CYS 211 A 211 A ? -0.5 
190 GLY 190 A 190 A ? VAL 182 A 182 A ? -1.6 LYS 209 A 209 A ? -0.2 VAL 182 A 182 A ? -2.3 VAL 192 A 192 A ? -0.4 
191 ILE 191 A 191 A ? THR 208 A 208 A ? -1.3 GLN 189 A 189 A ? -0.3 THR 208 A 208 A ? -2.8 GLY 180 A 180 A ? -0.1 
192 VAL 192 A 192 A ? GLY 180 A 180 A ? -2.3 GLY 190 A 190 A ? -0.4 GLY 179 A 179 A ? -2.5 TYR 207 A 207 A ? -0.2 
193 SER 193 A 193 A ? VAL 206 A 206 A ? -2.3 TRP 194 A 194 A ? -0.4 GLY 195 A 195 A ? -0.3 TYR 207 A 207 A ? -0.2 
194 TRP 194 A 194 A ? VAL 206 A 206 A ? -1.7 GLN 175 A 175 A ? -0.0 VAL 206 A 206 A ? -2.8 SER 193 A 193 A ? -0.4 
195 GLY 195 A 195 A ? SER 193 A 193 A ? -0.3 GLY 205 A 205 A ? -0.2 GLY 197 A 197 A ? -0.8 GLY 205 A 205 A ? -0.1 
196 TYR 196 A 196 A ? PRO 204 A 204 A ? -0.4 TRP 194 A 194 A ? -0.2 GLN 200 A 200 A ? -0.3 TRP 194 A 194 A ? -0.0 
197 GLY 197 A 197 A ? GLY 195 A 195 A ? -0.8 ALA 199 A 199 A ? -0.1 ALA 199 A 199 A ? -0.4 SER 128 A 128 A ? -0.1 
198 CYS 198 A 198 A ? SER 127 A 127 A ? -0.4 ALA 199 A 199 A ? -0.1 LYS 201 A 201 A ? -0.1 GLY 170 A 170 A ? -0.1 
199 ALA 199 A 199 A ? GLY 197 A 197 A ? -0.4 ASN 203 A 203 A ? -0.3 GLY 170 A 170 A ? -3.1 LYS 201 A 201 A ? -0.3 
200 GLN 200 A 200 A ? ASN 203 A 203 A ? -0.6 TYR 196 A 196 A ? -0.3 ASN 203 A 203 A ? -1.9 GLY 169 A 169 A ? -0.2 
201 LYS 201 A 201 A ? ALA 199 A 199 A ? -0.3 ASP 202 A 202 A ? -0.3 GLU 168 A 168 A ? -0.2 LEU 167 A 167 A ? -0.1 
202 ASP 202 A 202 A ? LEU 167 A 167 A ? -2.9 PHE 166 A 166 A ? -0.1 LYS 201 A 201 A ? -0.3 LEU 167 A 167 A ? -0.1 
203 ASN 203 A 203 A ? GLN 200 A 200 A ? -1.9 PHE 166 A 166 A ? -0.3 GLN 200 A 200 A ? -0.6 ALA 199 A 199 A ? -0.3 
204 PRO 204 A 204 A ? ?   ?   ? ?   ? ? ?    ?   ?   ? ?   ? ? ?    TYR 196 A 196 A ? -0.4 GLY 165 A 165 A ? -0.2 
205 GLY 205 A 205 A ? VAL 164 A 164 A ? -1.3 GLY 195 A 195 A ? -0.1 VAL 164 A 164 A ? -1.9 TYR 207 A 207 A ? -0.4 
206 VAL 206 A 206 A ? TRP 194 A 194 A ? -2.8 CYS 163 A 163 A ? -0.2 SER 193 A 193 A ? -2.3 TRP 194 A 194 A ? -1.7 
207 TYR 207 A 207 A ? ILE 162 A 162 A ? -3.0 GLY 205 A 205 A ? -0.4 ILE 162 A 162 A ? -2.3 LYS 209 A 209 A ? -0.4 
208 THR 208 A 208 A ? ILE 191 A 191 A ? -2.8 VAL 206 A 206 A ? -0.3 ILE 191 A 191 A ? -1.3 VAL 210 A 210 A ? -1.0 
209 LYS 209 A 209 A ? ASN 160 A 160 A ? -2.5 TYR 207 A 207 A ? -0.4 ASN 212 A 212 A ? -1.4 GLY 190 A 190 A ? -0.2 
210 VAL 210 A 210 A ? GLN 189 A 189 A ? -1.3 THR 208 A 208 A ? -1.0 TYR 213 A 213 A ? -3.1 VAL 214 A 214 A ? -0.4 
211 CYS 211 A 211 A ? GLN 189 A 189 A ? -0.5 ASN 212 A 212 A ? -0.3 VAL 214 A 214 A ? -0.5 VAL 210 A 210 A ? -0.3 
212 ASN 212 A 212 A ? LYS 209 A 209 A ? -1.4 TYR 213 A 213 A ? -0.2 CYS 211 A 211 A ? -0.3 VAL 210 A 210 A ? -0.2 
213 TYR 213 A 213 A ? VAL 210 A 210 A ? -3.1 LYS 209 A 209 A ? -0.2 ILE 217 A 217 A ? -2.8 GLN 218 A 218 A ? -0.2 
214 VAL 214 A 214 A ? CYS 211 A 211 A ? -0.5 VAL 210 A 210 A ? -0.4 GLN 218 A 218 A ? -2.5 ASN 219 A 219 A ? -0.2 
215 ASP 215 A 215 A ? CYS 211 A 211 A ? -0.2 TRP 216 A 216 A ? -0.2 ASN 219 A 219 A ? -2.6 THR 220 A 220 A ? -0.2 
216 TRP 216 A 216 A ? GLN 218 A 218 A ? -0.2 ILE 217 A 217 A ? -0.2 THR 220 A 220 A ? -2.5 ILE 221 A 221 A ? -0.2 
217 ILE 217 A 217 A ? TYR 213 A 213 A ? -2.8 GLN 218 A 218 A ? -0.2 ILE 221 A 221 A ? -2.4 ASP 215 A 215 A ? -0.2 
218 GLN 218 A 218 A ? VAL 214 A 214 A ? -2.5 ASN 219 A 219 A ? -0.2 ALA 222 A 222 A ? -2.3 ILE 217 A 217 A ? -0.2 
219 ASN 219 A 219 A ? ASP 215 A 215 A ? -2.6 VAL 214 A 214 A ? -0.2 ALA 223 A 223 A ? -1.8 GLN 218 A 218 A ? -0.2 
220 THR 220 A 220 A ? TRP 216 A 216 A ? -2.5 ASP 215 A 215 A ? -0.2 ASN 224 A 224 A ? -0.7 GLN 218 A 218 A ? -0.2 
221 ILE 221 A 221 A ? ILE 217 A 217 A ? -2.4 TRP 216 A 216 A ? -0.2 ASN 224 A 224 A ? -1.0 ASN 219 A 219 A ? -0.2 
222 ALA 222 A 222 A ? GLN 218 A 218 A ? -2.3 ALA 223 A 223 A ? -0.3 ILE 221 A 221 A ? -0.2 THR 220 A 220 A ? -0.2 
223 ALA 223 A 223 A ? ASN 219 A 219 A ? -1.8 GLN 218 A 218 A ? -0.2 ALA 222 A 222 A ? -0.3 ILE 221 A 221 A ? -0.2 
224 ASN 224 A 224 A ? ILE 221 A 221 A ? -1.0 THR 220 A 220 A ? -0.7 ALA 222 A 222 A ? -0.2 ALA 223 A 223 A ? -0.2 
# 
loop_
_dssp_statistics_histogram.entry_id 
_dssp_statistics_histogram.type 
_dssp_statistics_histogram.1 
_dssp_statistics_histogram.2 
_dssp_statistics_histogram.3 
_dssp_statistics_histogram.4 
_dssp_statistics_histogram.5 
_dssp_statistics_histogram.6 
_dssp_statistics_histogram.7 
_dssp_statistics_histogram.8 
_dssp_statistics_histogram.9 
_dssp_statistics_histogram.10 
_dssp_statistics_histogram.11 
_dssp_statistics_histogram.12 
_dssp_statistics_histogram.13 
_dssp_statistics_histogram.14 
_dssp_statistics_histogram.15 
_dssp_statistics_histogram.16 
_dssp_statistics_histogram.17 
_dssp_statistics_histogram.18 
_dssp_statistics_histogram.19 
_dssp_statistics_histogram.20 
_dssp_statistics_histogram.21 
_dssp_statistics_histogram.22 
_dssp_statistics_histogram.23 
_dssp_statistics_histogram.24 
_dssp_statistics_histogram.25 
_dssp_statistics_histogram.26 
_dssp_statistics_histogram.27 
_dssp_statistics_histogram.28 
_dssp_statistics_histogram.29 
_dssp_statistics_histogram.30 
Try10_Mus_musculus_GeneID=436522 residues_per_alpha_helix        0 0 0 0 0 0 1 0 0 1 0 0 0 0 0 0 0 0 0 0 0 0 0 0 0 0 0 0 0 0 
Try10_Mus_musculus_GeneID=436522 parallel_bridges_per_ladder     1 0 0 0 0 0 0 0 0 0 0 0 0 0 0 0 0 0 0 0 0 0 0 0 0 0 0 0 0 0 
Try10_Mus_musculus_GeneID=436522 antiparallel_bridges_per_ladder 4 3 2 5 2 1 0 0 0 0 0 0 0 0 0 0 0 0 0 0 0 0 0 0 0 0 0 0 0 0 
Try10_Mus_musculus_GeneID=436522 ladders_per_sheet               1 0 0 0 0 1 0 1 0 0 0 0 0 0 0 0 0 0 0 0 0 0 0 0 0 0 0 0 0 0 
# 
loop_
_dssp_statistics_hbond.entry_id 
_dssp_statistics_hbond.type 
_dssp_statistics_hbond.count 
_dssp_statistics_hbond.count_per_100 
Try10_Mus_musculus_GeneID=436522 O(I)-->H-N(J)          141 62.9 
Try10_Mus_musculus_GeneID=436522 'PARALLEL BRIDGES'     2   0.9  
Try10_Mus_musculus_GeneID=436522 'ANTIPARALLEL BRIDGES' 71  31.7 
Try10_Mus_musculus_GeneID=436522 O(I)-->H-N(I-5)        2   0.9  
Try10_Mus_musculus_GeneID=436522 O(I)-->H-N(I-4)        1   0.4  
Try10_Mus_musculus_GeneID=436522 O(I)-->H-N(I-3)        4   1.8  
Try10_Mus_musculus_GeneID=436522 O(I)-->H-N(I-2)        1   0.4  
Try10_Mus_musculus_GeneID=436522 O(I)-->H-N(I-1)        0   0.0  
Try10_Mus_musculus_GeneID=436522 O(I)-->H-N(I+0)        0   0.0  
Try10_Mus_musculus_GeneID=436522 O(I)-->H-N(I+1)        0   0.0  
Try10_Mus_musculus_GeneID=436522 O(I)-->H-N(I+2)        19  8.5  
Try10_Mus_musculus_GeneID=436522 O(I)-->H-N(I+3)        21  9.4  
Try10_Mus_musculus_GeneID=436522 O(I)-->H-N(I+4)        15  6.7  
Try10_Mus_musculus_GeneID=436522 O(I)-->H-N(I+5)        1   0.4  
# 
_dssp_statistics.entry_id                       Try10_Mus_musculus_GeneID=436522 
_dssp_statistics.nr_of_residues                 224 
_dssp_statistics.nr_of_chains                   1 
_dssp_statistics.nr_of_ss_bridges_total         0 
_dssp_statistics.nr_of_ss_bridges_intra_chain   0 
_dssp_statistics.nr_of_ss_bridges_inter_chain   0 
# 
loop_
_chem_comp.id 
_chem_comp.type 
_chem_comp.mon_nstd_flag 
_chem_comp.name 
_chem_comp.formula 
_chem_comp.formula_weight 
ALA 'L-PEPTIDE LINKING' y ALANINE         'C3 H7 N O2'     89.093 
ARG 'L-PEPTIDE LINKING' y ARGININE        'C6 H15 N4 O2'  175.209 
ASN 'L-PEPTIDE LINKING' y ASPARAGINE      'C4 H8 N2 O3'   132.118 
ASP 'L-PEPTIDE LINKING' y 'ASPARTIC ACID' 'C4 H7 N O4'    133.103 
CYS 'L-PEPTIDE LINKING' y CYSTEINE        'C3 H7 N O2 S'  121.158 
GLN 'L-PEPTIDE LINKING' y GLUTAMINE       'C5 H10 N2 O3'  146.144 
GLU 'L-PEPTIDE LINKING' y 'GLUTAMIC ACID' 'C5 H9 N O4'    147.129 
GLY 'PEPTIDE LINKING'   y GLYCINE         'C2 H5 N O2'     75.067 
HIS 'L-PEPTIDE LINKING' y HISTIDINE       'C6 H10 N3 O2'  156.162 
ILE 'L-PEPTIDE LINKING' y ISOLEUCINE      'C6 H13 N O2'   131.173 
LEU 'L-PEPTIDE LINKING' y LEUCINE         'C6 H13 N O2'   131.173 
LYS 'L-PEPTIDE LINKING' y LYSINE          'C6 H15 N2 O2'  147.195 
MET 'L-PEPTIDE LINKING' y METHIONINE      'C5 H11 N O2 S' 149.211 
PHE 'L-PEPTIDE LINKING' y PHENYLALANINE   'C9 H11 N O2'   165.189 
PRO 'L-PEPTIDE LINKING' y PROLINE         'C5 H9 N O2'     115.13 
SER 'L-PEPTIDE LINKING' y SERINE          'C3 H7 N O3'    105.093 
THR 'L-PEPTIDE LINKING' y THREONINE       'C4 H9 N O3'    119.119 
TRP 'L-PEPTIDE LINKING' y TRYPTOPHAN      'C11 H12 N2 O2' 204.225 
TYR 'L-PEPTIDE LINKING' y TYROSINE        'C9 H11 N O3'   181.189 
VAL 'L-PEPTIDE LINKING' y VALINE          'C5 H11 N O2'   117.146 
# 
loop_
_atom_type.symbol 
N 
C 
O 
S 
# 
loop_
_entity_poly_seq.entity_id 
_entity_poly_seq.num 
_entity_poly_seq.mon_id 
_entity_poly_seq.hetero 
1   1 LYS n 
1   2 ILE n 
1   3 VAL n 
1   4 GLY n 
1   5 GLY n 
1   6 TYR n 
1   7 THR n 
1   8 CYS n 
1   9 ARG n 
1  10 GLU n 
1  11 ASN n 
1  12 SER n 
1  13 VAL n 
1  14 PRO n 
1  15 TYR n 
1  16 GLN n 
1  17 VAL n 
1  18 SER n 
1  19 LEU n 
1  20 ASN n 
1  21 SER n 
1  22 GLY n 
1  23 TYR n 
1  24 HIS n 
1  25 PHE n 
1  26 CYS n 
1  27 GLY n 
1  28 GLY n 
1  29 SER n 
1  30 LEU n 
1  31 ILE n 
1  32 ASN n 
1  33 ASP n 
1  34 GLN n 
1  35 TRP n 
1  36 VAL n 
1  37 VAL n 
1  38 SER n 
1  39 ALA n 
1  40 ALA n 
1  41 HIS n 
1  42 CYS n 
1  43 TYR n 
1  44 LYS n 
1  45 SER n 
1  46 ARG n 
1  47 ILE n 
1  48 GLN n 
1  49 VAL n 
1  50 ARG n 
1  51 LEU n 
1  52 GLY n 
1  53 GLU n 
1  54 HIS n 
1  55 ASN n 
1  56 ILE n 
1  57 ASN n 
1  58 VAL n 
1  59 LEU n 
1  60 GLU n 
1  61 GLY n 
1  62 ASN n 
1  63 GLU n 
1  64 GLN n 
1  65 PHE n 
1  66 ILE n 
1  67 ASP n 
1  68 ALA n 
1  69 ALA n 
1  70 ASN n 
1  71 ILE n 
1  72 ILE n 
1  73 LYS n 
1  74 HIS n 
1  75 PRO n 
1  76 LYS n 
1  77 PHE n 
1  78 LYS n 
1  79 LYS n 
1  80 LYS n 
1  81 THR n 
1  82 LEU n 
1  83 ASP n 
1  84 ASN n 
1  85 ASP n 
1  86 ILE n 
1  87 MET n 
1  88 LEU n 
1  89 ILE n 
1  90 LYS n 
1  91 LEU n 
1  92 SER n 
1  93 SER n 
1  94 PRO n 
1  95 VAL n 
1  96 THR n 
1  97 LEU n 
1  98 ASN n 
1  99 ALA n 
1 100 ARG n 
1 101 VAL n 
1 102 ALA n 
1 103 THR n 
1 104 VAL n 
1 105 ALA n 
1 106 LEU n 
1 107 PRO n 
1 108 SER n 
1 109 SER n 
1 110 CYS n 
1 111 ALA n 
1 112 ALA n 
1 113 ALA n 
1 114 GLY n 
1 115 THR n 
1 116 GLN n 
1 117 CYS n 
1 118 LEU n 
1 119 ILE n 
1 120 SER n 
1 121 GLY n 
1 122 TRP n 
1 123 GLY n 
1 124 ASN n 
1 125 THR n 
1 126 LEU n 
1 127 SER n 
1 128 SER n 
1 129 GLY n 
1 130 VAL n 
1 131 ASN n 
1 132 ASN n 
1 133 PRO n 
1 134 ASP n 
1 135 LEU n 
1 136 LEU n 
1 137 GLN n 
1 138 CYS n 
1 139 LEU n 
1 140 ASP n 
1 141 ALA n 
1 142 PRO n 
1 143 LEU n 
1 144 LEU n 
1 145 PRO n 
1 146 GLN n 
1 147 ALA n 
1 148 ASP n 
1 149 CYS n 
1 150 GLU n 
1 151 ALA n 
1 152 SER n 
1 153 TYR n 
1 154 PRO n 
1 155 GLY n 
1 156 LYS n 
1 157 ILE n 
1 158 THR n 
1 159 LYS n 
1 160 ASN n 
1 161 MET n 
1 162 ILE n 
1 163 CYS n 
1 164 VAL n 
1 165 GLY n 
1 166 PHE n 
1 167 LEU n 
1 168 GLU n 
1 169 GLY n 
1 170 GLY n 
1 171 LYS n 
1 172 ASP n 
1 173 SER n 
1 174 CYS n 
1 175 GLN n 
1 176 GLY n 
1 177 ASP n 
1 178 SER n 
1 179 GLY n 
1 180 GLY n 
1 181 PRO n 
1 182 VAL n 
1 183 VAL n 
1 184 CYS n 
1 185 ASN n 
1 186 GLY n 
1 187 GLN n 
1 188 LEU n 
1 189 GLN n 
1 190 GLY n 
1 191 ILE n 
1 192 VAL n 
1 193 SER n 
1 194 TRP n 
1 195 GLY n 
1 196 TYR n 
1 197 GLY n 
1 198 CYS n 
1 199 ALA n 
1 200 GLN n 
1 201 LYS n 
1 202 ASP n 
1 203 ASN n 
1 204 PRO n 
1 205 GLY n 
1 206 VAL n 
1 207 TYR n 
1 208 THR n 
1 209 LYS n 
1 210 VAL n 
1 211 CYS n 
1 212 ASN n 
1 213 TYR n 
1 214 VAL n 
1 215 ASP n 
1 216 TRP n 
1 217 ILE n 
1 218 GLN n 
1 219 ASN n 
1 220 THR n 
1 221 ILE n 
1 222 ALA n 
1 223 ALA n 
1 224 ASN n 
# 
loop_
_pdbx_poly_seq_scheme.asym_id 
_pdbx_poly_seq_scheme.entity_id 
_pdbx_poly_seq_scheme.seq_id 
_pdbx_poly_seq_scheme.mon_id 
_pdbx_poly_seq_scheme.ndb_seq_num 
_pdbx_poly_seq_scheme.pdb_seq_num 
_pdbx_poly_seq_scheme.auth_seq_num 
_pdbx_poly_seq_scheme.pdb_mon_id 
_pdbx_poly_seq_scheme.auth_mon_id 
_pdbx_poly_seq_scheme.pdb_strand_id 
_pdbx_poly_seq_scheme.pdb_ins_code 
_pdbx_poly_seq_scheme.hetero 
A 1   1 LYS   1 1   1   LYS LYS A ? n 
A 1   2 ILE   2 2   2   ILE ILE A ? n 
A 1   3 VAL   3 3   3   VAL VAL A ? n 
A 1   4 GLY   4 4   4   GLY GLY A ? n 
A 1   5 GLY   5 5   5   GLY GLY A ? n 
A 1   6 TYR   6 6   6   TYR TYR A ? n 
A 1   7 THR   7 7   7   THR THR A ? n 
A 1   8 CYS   8 8   8   CYS CYS A ? n 
A 1   9 ARG   9 9   9   ARG ARG A ? n 
A 1  10 GLU  10 10  10  GLU GLU A ? n 
A 1  11 ASN  11 11  11  ASN ASN A ? n 
A 1  12 SER  12 12  12  SER SER A ? n 
A 1  13 VAL  13 13  13  VAL VAL A ? n 
A 1  14 PRO  14 14  14  PRO PRO A ? n 
A 1  15 TYR  15 15  15  TYR TYR A ? n 
A 1  16 GLN  16 16  16  GLN GLN A ? n 
A 1  17 VAL  17 17  17  VAL VAL A ? n 
A 1  18 SER  18 18  18  SER SER A ? n 
A 1  19 LEU  19 19  19  LEU LEU A ? n 
A 1  20 ASN  20 20  20  ASN ASN A ? n 
A 1  21 SER  21 21  21  SER SER A ? n 
A 1  22 GLY  22 22  22  GLY GLY A ? n 
A 1  23 TYR  23 23  23  TYR TYR A ? n 
A 1  24 HIS  24 24  24  HIS HIS A ? n 
A 1  25 PHE  25 25  25  PHE PHE A ? n 
A 1  26 CYS  26 26  26  CYS CYS A ? n 
A 1  27 GLY  27 27  27  GLY GLY A ? n 
A 1  28 GLY  28 28  28  GLY GLY A ? n 
A 1  29 SER  29 29  29  SER SER A ? n 
A 1  30 LEU  30 30  30  LEU LEU A ? n 
A 1  31 ILE  31 31  31  ILE ILE A ? n 
A 1  32 ASN  32 32  32  ASN ASN A ? n 
A 1  33 ASP  33 33  33  ASP ASP A ? n 
A 1  34 GLN  34 34  34  GLN GLN A ? n 
A 1  35 TRP  35 35  35  TRP TRP A ? n 
A 1  36 VAL  36 36  36  VAL VAL A ? n 
A 1  37 VAL  37 37  37  VAL VAL A ? n 
A 1  38 SER  38 38  38  SER SER A ? n 
A 1  39 ALA  39 39  39  ALA ALA A ? n 
A 1  40 ALA  40 40  40  ALA ALA A ? n 
A 1  41 HIS  41 41  41  HIS HIS A ? n 
A 1  42 CYS  42 42  42  CYS CYS A ? n 
A 1  43 TYR  43 43  43  TYR TYR A ? n 
A 1  44 LYS  44 44  44  LYS LYS A ? n 
A 1  45 SER  45 45  45  SER SER A ? n 
A 1  46 ARG  46 46  46  ARG ARG A ? n 
A 1  47 ILE  47 47  47  ILE ILE A ? n 
A 1  48 GLN  48 48  48  GLN GLN A ? n 
A 1  49 VAL  49 49  49  VAL VAL A ? n 
A 1  50 ARG  50 50  50  ARG ARG A ? n 
A 1  51 LEU  51 51  51  LEU LEU A ? n 
A 1  52 GLY  52 52  52  GLY GLY A ? n 
A 1  53 GLU  53 53  53  GLU GLU A ? n 
A 1  54 HIS  54 54  54  HIS HIS A ? n 
A 1  55 ASN  55 55  55  ASN ASN A ? n 
A 1  56 ILE  56 56  56  ILE ILE A ? n 
A 1  57 ASN  57 57  57  ASN ASN A ? n 
A 1  58 VAL  58 58  58  VAL VAL A ? n 
A 1  59 LEU  59 59  59  LEU LEU A ? n 
A 1  60 GLU  60 60  60  GLU GLU A ? n 
A 1  61 GLY  61 61  61  GLY GLY A ? n 
A 1  62 ASN  62 62  62  ASN ASN A ? n 
A 1  63 GLU  63 63  63  GLU GLU A ? n 
A 1  64 GLN  64 64  64  GLN GLN A ? n 
A 1  65 PHE  65 65  65  PHE PHE A ? n 
A 1  66 ILE  66 66  66  ILE ILE A ? n 
A 1  67 ASP  67 67  67  ASP ASP A ? n 
A 1  68 ALA  68 68  68  ALA ALA A ? n 
A 1  69 ALA  69 69  69  ALA ALA A ? n 
A 1  70 ASN  70 70  70  ASN ASN A ? n 
A 1  71 ILE  71 71  71  ILE ILE A ? n 
A 1  72 ILE  72 72  72  ILE ILE A ? n 
A 1  73 LYS  73 73  73  LYS LYS A ? n 
A 1  74 HIS  74 74  74  HIS HIS A ? n 
A 1  75 PRO  75 75  75  PRO PRO A ? n 
A 1  76 LYS  76 76  76  LYS LYS A ? n 
A 1  77 PHE  77 77  77  PHE PHE A ? n 
A 1  78 LYS  78 78  78  LYS LYS A ? n 
A 1  79 LYS  79 79  79  LYS LYS A ? n 
A 1  80 LYS  80 80  80  LYS LYS A ? n 
A 1  81 THR  81 81  81  THR THR A ? n 
A 1  82 LEU  82 82  82  LEU LEU A ? n 
A 1  83 ASP  83 83  83  ASP ASP A ? n 
A 1  84 ASN  84 84  84  ASN ASN A ? n 
A 1  85 ASP  85 85  85  ASP ASP A ? n 
A 1  86 ILE  86 86  86  ILE ILE A ? n 
A 1  87 MET  87 87  87  MET MET A ? n 
A 1  88 LEU  88 88  88  LEU LEU A ? n 
A 1  89 ILE  89 89  89  ILE ILE A ? n 
A 1  90 LYS  90 90  90  LYS LYS A ? n 
A 1  91 LEU  91 91  91  LEU LEU A ? n 
A 1  92 SER  92 92  92  SER SER A ? n 
A 1  93 SER  93 93  93  SER SER A ? n 
A 1  94 PRO  94 94  94  PRO PRO A ? n 
A 1  95 VAL  95 95  95  VAL VAL A ? n 
A 1  96 THR  96 96  96  THR THR A ? n 
A 1  97 LEU  97 97  97  LEU LEU A ? n 
A 1  98 ASN  98 98  98  ASN ASN A ? n 
A 1  99 ALA  99 99  99  ALA ALA A ? n 
A 1 100 ARG 100 100 100 ARG ARG A ? n 
A 1 101 VAL 101 101 101 VAL VAL A ? n 
A 1 102 ALA 102 102 102 ALA ALA A ? n 
A 1 103 THR 103 103 103 THR THR A ? n 
A 1 104 VAL 104 104 104 VAL VAL A ? n 
A 1 105 ALA 105 105 105 ALA ALA A ? n 
A 1 106 LEU 106 106 106 LEU LEU A ? n 
A 1 107 PRO 107 107 107 PRO PRO A ? n 
A 1 108 SER 108 108 108 SER SER A ? n 
A 1 109 SER 109 109 109 SER SER A ? n 
A 1 110 CYS 110 110 110 CYS CYS A ? n 
A 1 111 ALA 111 111 111 ALA ALA A ? n 
A 1 112 ALA 112 112 112 ALA ALA A ? n 
A 1 113 ALA 113 113 113 ALA ALA A ? n 
A 1 114 GLY 114 114 114 GLY GLY A ? n 
A 1 115 THR 115 115 115 THR THR A ? n 
A 1 116 GLN 116 116 116 GLN GLN A ? n 
A 1 117 CYS 117 117 117 CYS CYS A ? n 
A 1 118 LEU 118 118 118 LEU LEU A ? n 
A 1 119 ILE 119 119 119 ILE ILE A ? n 
A 1 120 SER 120 120 120 SER SER A ? n 
A 1 121 GLY 121 121 121 GLY GLY A ? n 
A 1 122 TRP 122 122 122 TRP TRP A ? n 
A 1 123 GLY 123 123 123 GLY GLY A ? n 
A 1 124 ASN 124 124 124 ASN ASN A ? n 
A 1 125 THR 125 125 125 THR THR A ? n 
A 1 126 LEU 126 126 126 LEU LEU A ? n 
A 1 127 SER 127 127 127 SER SER A ? n 
A 1 128 SER 128 128 128 SER SER A ? n 
A 1 129 GLY 129 129 129 GLY GLY A ? n 
A 1 130 VAL 130 130 130 VAL VAL A ? n 
A 1 131 ASN 131 131 131 ASN ASN A ? n 
A 1 132 ASN 132 132 132 ASN ASN A ? n 
A 1 133 PRO 133 133 133 PRO PRO A ? n 
A 1 134 ASP 134 134 134 ASP ASP A ? n 
A 1 135 LEU 135 135 135 LEU LEU A ? n 
A 1 136 LEU 136 136 136 LEU LEU A ? n 
A 1 137 GLN 137 137 137 GLN GLN A ? n 
A 1 138 CYS 138 138 138 CYS CYS A ? n 
A 1 139 LEU 139 139 139 LEU LEU A ? n 
A 1 140 ASP 140 140 140 ASP ASP A ? n 
A 1 141 ALA 141 141 141 ALA ALA A ? n 
A 1 142 PRO 142 142 142 PRO PRO A ? n 
A 1 143 LEU 143 143 143 LEU LEU A ? n 
A 1 144 LEU 144 144 144 LEU LEU A ? n 
A 1 145 PRO 145 145 145 PRO PRO A ? n 
A 1 146 GLN 146 146 146 GLN GLN A ? n 
A 1 147 ALA 147 147 147 ALA ALA A ? n 
A 1 148 ASP 148 148 148 ASP ASP A ? n 
A 1 149 CYS 149 149 149 CYS CYS A ? n 
A 1 150 GLU 150 150 150 GLU GLU A ? n 
A 1 151 ALA 151 151 151 ALA ALA A ? n 
A 1 152 SER 152 152 152 SER SER A ? n 
A 1 153 TYR 153 153 153 TYR TYR A ? n 
A 1 154 PRO 154 154 154 PRO PRO A ? n 
A 1 155 GLY 155 155 155 GLY GLY A ? n 
A 1 156 LYS 156 156 156 LYS LYS A ? n 
A 1 157 ILE 157 157 157 ILE ILE A ? n 
A 1 158 THR 158 158 158 THR THR A ? n 
A 1 159 LYS 159 159 159 LYS LYS A ? n 
A 1 160 ASN 160 160 160 ASN ASN A ? n 
A 1 161 MET 161 161 161 MET MET A ? n 
A 1 162 ILE 162 162 162 ILE ILE A ? n 
A 1 163 CYS 163 163 163 CYS CYS A ? n 
A 1 164 VAL 164 164 164 VAL VAL A ? n 
A 1 165 GLY 165 165 165 GLY GLY A ? n 
A 1 166 PHE 166 166 166 PHE PHE A ? n 
A 1 167 LEU 167 167 167 LEU LEU A ? n 
A 1 168 GLU 168 168 168 GLU GLU A ? n 
A 1 169 GLY 169 169 169 GLY GLY A ? n 
A 1 170 GLY 170 170 170 GLY GLY A ? n 
A 1 171 LYS 171 171 171 LYS LYS A ? n 
A 1 172 ASP 172 172 172 ASP ASP A ? n 
A 1 173 SER 173 173 173 SER SER A ? n 
A 1 174 CYS 174 174 174 CYS CYS A ? n 
A 1 175 GLN 175 175 175 GLN GLN A ? n 
A 1 176 GLY 176 176 176 GLY GLY A ? n 
A 1 177 ASP 177 177 177 ASP ASP A ? n 
A 1 178 SER 178 178 178 SER SER A ? n 
A 1 179 GLY 179 179 179 GLY GLY A ? n 
A 1 180 GLY 180 180 180 GLY GLY A ? n 
A 1 181 PRO 181 181 181 PRO PRO A ? n 
A 1 182 VAL 182 182 182 VAL VAL A ? n 
A 1 183 VAL 183 183 183 VAL VAL A ? n 
A 1 184 CYS 184 184 184 CYS CYS A ? n 
A 1 185 ASN 185 185 185 ASN ASN A ? n 
A 1 186 GLY 186 186 186 GLY GLY A ? n 
A 1 187 GLN 187 187 187 GLN GLN A ? n 
A 1 188 LEU 188 188 188 LEU LEU A ? n 
A 1 189 GLN 189 189 189 GLN GLN A ? n 
A 1 190 GLY 190 190 190 GLY GLY A ? n 
A 1 191 ILE 191 191 191 ILE ILE A ? n 
A 1 192 VAL 192 192 192 VAL VAL A ? n 
A 1 193 SER 193 193 193 SER SER A ? n 
A 1 194 TRP 194 194 194 TRP TRP A ? n 
A 1 195 GLY 195 195 195 GLY GLY A ? n 
A 1 196 TYR 196 196 196 TYR TYR A ? n 
A 1 197 GLY 197 197 197 GLY GLY A ? n 
A 1 198 CYS 198 198 198 CYS CYS A ? n 
A 1 199 ALA 199 199 199 ALA ALA A ? n 
A 1 200 GLN 200 200 200 GLN GLN A ? n 
A 1 201 LYS 201 201 201 LYS LYS A ? n 
A 1 202 ASP 202 202 202 ASP ASP A ? n 
A 1 203 ASN 203 203 203 ASN ASN A ? n 
A 1 204 PRO 204 204 204 PRO PRO A ? n 
A 1 205 GLY 205 205 205 GLY GLY A ? n 
A 1 206 VAL 206 206 206 VAL VAL A ? n 
A 1 207 TYR 207 207 207 TYR TYR A ? n 
A 1 208 THR 208 208 208 THR THR A ? n 
A 1 209 LYS 209 209 209 LYS LYS A ? n 
A 1 210 VAL 210 210 210 VAL VAL A ? n 
A 1 211 CYS 211 211 211 CYS CYS A ? n 
A 1 212 ASN 212 212 212 ASN ASN A ? n 
A 1 213 TYR 213 213 213 TYR TYR A ? n 
A 1 214 VAL 214 214 214 VAL VAL A ? n 
A 1 215 ASP 215 215 215 ASP ASP A ? n 
A 1 216 TRP 216 216 216 TRP TRP A ? n 
A 1 217 ILE 217 217 217 ILE ILE A ? n 
A 1 218 GLN 218 218 218 GLN GLN A ? n 
A 1 219 ASN 219 219 219 ASN ASN A ? n 
A 1 220 THR 220 220 220 THR THR A ? n 
A 1 221 ILE 221 221 221 ILE ILE A ? n 
A 1 222 ALA 222 222 222 ALA ALA A ? n 
A 1 223 ALA 223 223 223 ALA ALA A ? n 
A 1 224 ASN 224 224 224 ASN ASN A ? n 
# 
loop_
_atom_site.group_PDB 
_atom_site.id 
_atom_site.type_symbol 
_atom_site.label_atom_id 
_atom_site.label_alt_id 
_atom_site.label_comp_id 
_atom_site.label_asym_id 
_atom_site.label_entity_id 
_atom_site.label_seq_id 
_atom_site.pdbx_PDB_ins_code 
_atom_site.Cartn_x 
_atom_site.Cartn_y 
_atom_site.Cartn_z 
_atom_site.occupancy 
_atom_site.B_iso_or_equiv 
_atom_site.pdbx_formal_charge 
_atom_site.auth_seq_id 
_atom_site.auth_comp_id 
_atom_site.auth_asym_id 
_atom_site.auth_atom_id 
_atom_site.pdbx_PDB_model_num 
ATOM 1    N N   ? LYS A 1   1 ?   5.410   7.260   0.356 1.000 72.910 ? 1   LYS A N   1 
ATOM 2    C CA  ? LYS A 1   1 ?   6.254   8.199  -0.377 1.000 72.910 ? 1   LYS A CA  1 
ATOM 3    C C   ? LYS A 1   1 ?   6.092   8.024  -1.884 1.000 72.910 ? 1   LYS A C   1 
ATOM 4    C CB  ? LYS A 1   1 ?   7.722   8.021   0.016 1.000 72.910 ? 1   LYS A CB  1 
ATOM 5    O O   ? LYS A 1   1 ?   6.296   6.929  -2.412 1.000 72.910 ? 1   LYS A O   1 
ATOM 6    C CG  ? LYS A 1   1 ?   8.008   8.303   1.484 1.000 72.910 ? 1   LYS A CG  1 
ATOM 7    C CD  ? LYS A 1   1 ?   9.487   8.137   1.807 1.000 72.910 ? 1   LYS A CD  1 
ATOM 8    C CE  ? LYS A 1   1 ?   9.766   8.362   3.287 1.000 72.910 ? 1   LYS A CE  1 
ATOM 9    N NZ  ? LYS A 1   1 ?  11.217   8.207   3.607 1.000 72.910 ? 1   LYS A NZ  1 
ATOM 10   N N   ? ILE A 1   2 ?   5.615   8.919  -2.591 1.000 84.710 ? 2   ILE A N   1 
ATOM 11   C CA  ? ILE A 1   2 ?   5.677   8.802  -4.043 1.000 84.710 ? 2   ILE A CA  1 
ATOM 12   C C   ? ILE A 1   2 ?   6.625   9.858  -4.607 1.000 84.710 ? 2   ILE A C   1 
ATOM 13   C CB  ? ILE A 1   2 ?   4.277   8.942  -4.682 1.000 84.710 ? 2   ILE A CB  1 
ATOM 14   O O   ? ILE A 1   2 ?   6.351  11.057  -4.518 1.000 84.710 ? 2   ILE A O   1 
ATOM 15   C CG1 ? ILE A 1   2 ?   3.311   7.914  -4.083 1.000 84.710 ? 2   ILE A CG1 1 
ATOM 16   C CG2 ? ILE A 1   2 ?   4.360   8.794  -6.204 1.000 84.710 ? 2   ILE A CG2 1 
ATOM 17   C CD1 ? ILE A 1   2 ?   3.678   6.468  -4.390 1.000 84.710 ? 2   ILE A CD1 1 
ATOM 18   N N   ? VAL A 1   3 ?   7.821   9.540  -5.053 1.000 89.080 ? 3   VAL A N   1 
ATOM 19   C CA  ? VAL A 1   3 ?   8.818  10.391  -5.696 1.000 89.080 ? 3   VAL A CA  1 
ATOM 20   C C   ? VAL A 1   3 ?   8.615  10.371  -7.209 1.000 89.080 ? 3   VAL A C   1 
ATOM 21   C CB  ? VAL A 1   3 ?  10.255   9.947  -5.344 1.000 89.080 ? 3   VAL A CB  1 
ATOM 22   O O   ? VAL A 1   3 ?   8.486   9.302  -7.811 1.000 89.080 ? 3   VAL A O   1 
ATOM 23   C CG1 ? VAL A 1   3 ?  11.281  10.848  -6.028 1.000 89.080 ? 3   VAL A CG1 1 
ATOM 24   C CG2 ? VAL A 1   3 ?  10.459   9.952  -3.830 1.000 89.080 ? 3   VAL A CG2 1 
ATOM 25   N N   ? GLY A 1   4 ?   8.612  11.678  -7.771 1.000 88.890 ? 4   GLY A N   1 
ATOM 26   C CA  ? GLY A 1   4 ?   8.486  11.755  -9.218 1.000 88.890 ? 4   GLY A CA  1 
ATOM 27   C C   ? GLY A 1   4 ?   7.086  11.443  -9.712 1.000 88.890 ? 4   GLY A C   1 
ATOM 28   O O   ? GLY A 1   4 ?   6.894  11.120 -10.887 1.000 88.890 ? 4   GLY A O   1 
ATOM 29   N N   ? GLY A 1   5 ?   6.012  11.443  -8.747 1.000 92.380 ? 5   GLY A N   1 
ATOM 30   C CA  ? GLY A 1   5 ?   4.613  11.225  -9.078 1.000 92.380 ? 5   GLY A CA  1 
ATOM 31   C C   ? GLY A 1   5 ?   3.838  12.514  -9.274 1.000 92.380 ? 5   GLY A C   1 
ATOM 32   O O   ? GLY A 1   5 ?   4.420  13.550  -9.605 1.000 92.380 ? 5   GLY A O   1 
ATOM 33   N N   ? TYR A 1   6 ?   2.569  12.408  -9.233 1.000 95.040 ? 6   TYR A N   1 
ATOM 34   C CA  ? TYR A 1   6 ?   1.653  13.530  -9.407 1.000 95.040 ? 6   TYR A CA  1 
ATOM 35   C C   ? TYR A 1   6 ?   0.511  13.463  -8.400 1.000 95.040 ? 6   TYR A C   1 
ATOM 36   C CB  ? TYR A 1   6 ?   1.092  13.550 -10.832 1.000 95.040 ? 6   TYR A CB  1 
ATOM 37   O O   ? TYR A 1   6 ?   0.279  12.421  -7.783 1.000 95.040 ? 6   TYR A O   1 
ATOM 38   C CG  ? TYR A 1   6 ?   0.355  12.289 -11.211 1.000 95.040 ? 6   TYR A CG  1 
ATOM 39   C CD1 ? TYR A 1   6 ?   1.032  11.199 -11.753 1.000 95.040 ? 6   TYR A CD1 1 
ATOM 40   C CD2 ? TYR A 1   6 ?  -1.020  12.185 -11.030 1.000 95.040 ? 6   TYR A CD2 1 
ATOM 41   C CE1 ? TYR A 1   6 ?   0.357  10.035 -12.106 1.000 95.040 ? 6   TYR A CE1 1 
ATOM 42   C CE2 ? TYR A 1   6 ?  -1.706  11.026 -11.380 1.000 95.040 ? 6   TYR A CE2 1 
ATOM 43   O OH  ? TYR A 1   6 ?  -1.684   8.809 -12.264 1.000 95.040 ? 6   TYR A OH  1 
ATOM 44   C CZ  ? TYR A 1   6 ?  -1.010   9.958 -11.916 1.000 95.040 ? 6   TYR A CZ  1 
ATOM 45   N N   ? THR A 1   7 ?  -0.092  14.681  -8.138 1.000 96.020 ? 7   THR A N   1 
ATOM 46   C CA  ? THR A 1   7 ?  -1.294  14.673  -7.311 1.000 96.020 ? 7   THR A CA  1 
ATOM 47   C C   ? THR A 1   7 ?  -2.427  13.928  -8.010 1.000 96.020 ? 7   THR A C   1 
ATOM 48   C CB  ? THR A 1   7 ?  -1.750  16.105  -6.974 1.000 96.020 ? 7   THR A CB  1 
ATOM 49   O O   ? THR A 1   7 ?  -2.764  14.233  -9.156 1.000 96.020 ? 7   THR A O   1 
ATOM 50   C CG2 ? THR A 1   7 ?  -3.014  16.094  -6.122 1.000 96.020 ? 7   THR A CG2 1 
ATOM 51   O OG1 ? THR A 1   7 ?  -0.707  16.775  -6.254 1.000 96.020 ? 7   THR A OG1 1 
ATOM 52   N N   ? CYS A 1   8 ?  -2.984  12.952  -7.323 1.000 95.570 ? 8   CYS A N   1 
ATOM 53   C CA  ? CYS A 1   8 ?  -4.092  12.173  -7.865 1.000 95.570 ? 8   CYS A CA  1 
ATOM 54   C C   ? CYS A 1   8 ?  -5.324  13.047  -8.071 1.000 95.570 ? 8   CYS A C   1 
ATOM 55   C CB  ? CYS A 1   8 ?  -4.432  11.007  -6.938 1.000 95.570 ? 8   CYS A CB  1 
ATOM 56   O O   ? CYS A 1   8 ?  -5.568  13.975  -7.298 1.000 95.570 ? 8   CYS A O   1 
ATOM 57   S SG  ? CYS A 1   8 ?  -3.110   9.785  -6.791 1.000 95.570 ? 8   CYS A SG  1 
ATOM 58   N N   ? ARG A 1   9 ?  -6.035  12.662  -9.151 1.000 95.380 ? 9   ARG A N   1 
ATOM 59   C CA  ? ARG A 1   9 ?  -7.336  13.306  -9.302 1.000 95.380 ? 9   ARG A CA  1 
ATOM 60   C C   ? ARG A 1   9 ?  -8.262  12.946  -8.146 1.000 95.380 ? 9   ARG A C   1 
ATOM 61   C CB  ? ARG A 1   9 ?  -7.980  12.910 -10.632 1.000 95.380 ? 9   ARG A CB  1 
ATOM 62   O O   ? ARG A 1   9 ?  -8.269  11.805  -7.680 1.000 95.380 ? 9   ARG A O   1 
ATOM 63   C CG  ? ARG A 1   9 ?  -9.275  13.649 -10.933 1.000 95.380 ? 9   ARG A CG  1 
ATOM 64   C CD  ? ARG A 1   9 ?  -9.808  13.310 -12.318 1.000 95.380 ? 9   ARG A CD  1 
ATOM 65   N NE  ? ARG A 1   9 ? -10.321  11.945 -12.380 1.000 95.380 ? 9   ARG A NE  1 
ATOM 66   N NH1 ? ARG A 1   9 ? -10.893  12.039 -14.616 1.000 95.380 ? 9   ARG A NH1 1 
ATOM 67   N NH2 ? ARG A 1   9 ? -11.262  10.123 -13.414 1.000 95.380 ? 9   ARG A NH2 1 
ATOM 68   C CZ  ? ARG A 1   9 ? -10.824  11.372 -13.470 1.000 95.380 ? 9   ARG A CZ  1 
ATOM 69   N N   ? GLU A 1  10 ?  -9.045  13.914  -7.658 1.000 93.360 ? 10  GLU A N   1 
ATOM 70   C CA  ? GLU A 1  10 ?  -9.995  13.668  -6.577 1.000 93.360 ? 10  GLU A CA  1 
ATOM 71   C C   ? GLU A 1  10 ? -10.895  12.477  -6.893 1.000 93.360 ? 10  GLU A C   1 
ATOM 72   C CB  ? GLU A 1  10 ? -10.844  14.914  -6.314 1.000 93.360 ? 10  GLU A CB  1 
ATOM 73   O O   ? GLU A 1  10 ? -11.380  12.340  -8.018 1.000 93.360 ? 10  GLU A O   1 
ATOM 74   C CG  ? GLU A 1  10 ? -11.678  14.832  -5.043 1.000 93.360 ? 10  GLU A CG  1 
ATOM 75   C CD  ? GLU A 1  10 ? -12.396  16.131  -4.713 1.000 93.360 ? 10  GLU A CD  1 
ATOM 76   O OE1 ? GLU A 1  10 ? -13.096  16.191  -3.676 1.000 93.360 ? 10  GLU A OE1 1 
ATOM 77   O OE2 ? GLU A 1  10 ? -12.259  17.096  -5.497 1.000 93.360 ? 10  GLU A OE2 1 
ATOM 78   N N   ? ASN A 1  11 ? -11.022  11.531  -5.935 1.000 91.970 ? 11  ASN A N   1 
ATOM 79   C CA  ? ASN A 1  11 ? -11.916  10.378  -5.981 1.000 91.970 ? 11  ASN A CA  1 
ATOM 80   C C   ? ASN A 1  11 ? -11.446   9.345  -7.001 1.000 91.970 ? 11  ASN A C   1 
ATOM 81   C CB  ? ASN A 1  11 ? -13.347  10.821  -6.295 1.000 91.970 ? 11  ASN A CB  1 
ATOM 82   O O   ? ASN A 1  11 ? -12.191   8.428  -7.350 1.000 91.970 ? 11  ASN A O   1 
ATOM 83   C CG  ? ASN A 1  11 ? -13.954  11.662  -5.189 1.000 91.970 ? 11  ASN A CG  1 
ATOM 84   N ND2 ? ASN A 1  11 ? -14.830  12.588  -5.561 1.000 91.970 ? 11  ASN A ND2 1 
ATOM 85   O OD1 ? ASN A 1  11 ? -13.637  11.481  -4.010 1.000 91.970 ? 11  ASN A OD1 1 
ATOM 86   N N   ? SER A 1  12 ? -10.272   9.479  -7.557 1.000 95.230 ? 12  SER A N   1 
ATOM 87   C CA  ? SER A 1  12 ?  -9.734   8.576  -8.570 1.000 95.230 ? 12  SER A CA  1 
ATOM 88   C C   ? SER A 1  12 ?  -9.209   7.290  -7.940 1.000 95.230 ? 12  SER A C   1 
ATOM 89   C CB  ? SER A 1  12 ?  -8.617   9.260  -9.359 1.000 95.230 ? 12  SER A CB  1 
ATOM 90   O O   ? SER A 1  12 ?  -9.010   6.290  -8.633 1.000 95.230 ? 12  SER A O   1 
ATOM 91   O OG  ? SER A 1  12 ?  -7.522   9.571  -8.515 1.000 95.230 ? 12  SER A OG  1 
ATOM 92   N N   ? VAL A 1  13 ?  -9.008   7.214  -6.638 1.000 96.890 ? 13  VAL A N   1 
ATOM 93   C CA  ? VAL A 1  13 ?  -8.503   6.049  -5.919 1.000 96.890 ? 13  VAL A CA  1 
ATOM 94   C C   ? VAL A 1  13 ?  -9.339   5.814  -4.663 1.000 96.890 ? 13  VAL A C   1 
ATOM 95   C CB  ? VAL A 1  13 ?  -7.013   6.215  -5.544 1.000 96.890 ? 13  VAL A CB  1 
ATOM 96   O O   ? VAL A 1  13 ?  -8.847   5.977  -3.543 1.000 96.890 ? 13  VAL A O   1 
ATOM 97   C CG1 ? VAL A 1  13 ?  -6.414   4.879  -5.106 1.000 96.890 ? 13  VAL A CG1 1 
ATOM 98   C CG2 ? VAL A 1  13 ?  -6.229   6.795  -6.720 1.000 96.890 ? 13  VAL A CG2 1 
ATOM 99   N N   ? PRO A 1  14 ? -10.613   5.395  -4.805 1.000 96.960 ? 14  PRO A N   1 
ATOM 100  C CA  ? PRO A 1  14 ? -11.570   5.327  -3.698 1.000 96.960 ? 14  PRO A CA  1 
ATOM 101  C C   ? PRO A 1  14 ? -11.323   4.135  -2.776 1.000 96.960 ? 14  PRO A C   1 
ATOM 102  C CB  ? PRO A 1  14 ? -12.920   5.198  -4.407 1.000 96.960 ? 14  PRO A CB  1 
ATOM 103  O O   ? PRO A 1  14 ? -11.905   4.058  -1.692 1.000 96.960 ? 14  PRO A O   1 
ATOM 104  C CG  ? PRO A 1  14 ? -12.605   4.544  -5.714 1.000 96.960 ? 14  PRO A CG  1 
ATOM 105  C CD  ? PRO A 1  14 ? -11.277   5.055  -6.195 1.000 96.960 ? 14  PRO A CD  1 
ATOM 106  N N   ? TYR A 1  15 ? -10.341   3.224  -3.164 1.000 98.160 ? 15  TYR A N   1 
ATOM 107  C CA  ? TYR A 1  15 ?  -9.994   2.052  -2.367 1.000 98.160 ? 15  TYR A CA  1 
ATOM 108  C C   ? TYR A 1  15 ?  -8.823   2.351  -1.439 1.000 98.160 ? 15  TYR A C   1 
ATOM 109  C CB  ? TYR A 1  15 ?  -9.653   0.867  -3.274 1.000 98.160 ? 15  TYR A CB  1 
ATOM 110  O O   ? TYR A 1  15 ?  -8.468   1.528  -0.592 1.000 98.160 ? 15  TYR A O   1 
ATOM 111  C CG  ? TYR A 1  15 ?  -8.710   1.216  -4.401 1.000 98.160 ? 15  TYR A CG  1 
ATOM 112  C CD1 ? TYR A 1  15 ?  -9.184   1.407  -5.697 1.000 98.160 ? 15  TYR A CD1 1 
ATOM 113  C CD2 ? TYR A 1  15 ?  -7.346   1.354  -4.172 1.000 98.160 ? 15  TYR A CD2 1 
ATOM 114  C CE1 ? TYR A 1  15 ?  -8.319   1.727  -6.739 1.000 98.160 ? 15  TYR A CE1 1 
ATOM 115  C CE2 ? TYR A 1  15 ?  -6.472   1.674  -5.206 1.000 98.160 ? 15  TYR A CE2 1 
ATOM 116  O OH  ? TYR A 1  15 ?  -6.107   2.175  -7.511 1.000 98.160 ? 15  TYR A OH  1 
ATOM 117  C CZ  ? TYR A 1  15 ?  -6.967   1.859  -6.484 1.000 98.160 ? 15  TYR A CZ  1 
ATOM 118  N N   ? GLN A 1  16 ?  -8.059   3.467  -1.668 1.000 97.550 ? 16  GLN A N   1 
ATOM 119  C CA  ? GLN A 1  16 ?  -6.906   3.844  -0.858 1.000 97.550 ? 16  GLN A CA  1 
ATOM 120  C C   ? GLN A 1  16 ?  -7.321   4.164   0.575 1.000 97.550 ? 16  GLN A C   1 
ATOM 121  C CB  ? GLN A 1  16 ?  -6.185   5.044  -1.475 1.000 97.550 ? 16  GLN A CB  1 
ATOM 122  O O   ? GLN A 1  16 ?  -8.246   4.947   0.799 1.000 97.550 ? 16  GLN A O   1 
ATOM 123  C CG  ? GLN A 1  16 ?  -4.978   5.514  -0.676 1.000 97.550 ? 16  GLN A CG  1 
ATOM 124  C CD  ? GLN A 1  16 ?  -3.819   4.536  -0.733 1.000 97.550 ? 16  GLN A CD  1 
ATOM 125  N NE2 ? GLN A 1  16 ?  -2.774   4.809   0.041 1.000 97.550 ? 16  GLN A NE2 1 
ATOM 126  O OE1 ? GLN A 1  16 ?  -3.864   3.542  -1.464 1.000 97.550 ? 16  GLN A OE1 1 
ATOM 127  N N   ? VAL A 1  17 ?  -6.583   3.590   1.518 1.000 97.490 ? 17  VAL A N   1 
ATOM 128  C CA  ? VAL A 1  17 ?  -6.909   3.739   2.933 1.000 97.490 ? 17  VAL A CA  1 
ATOM 129  C C   ? VAL A 1  17 ?  -5.725   4.352   3.675 1.000 97.490 ? 17  VAL A C   1 
ATOM 130  C CB  ? VAL A 1  17 ?  -7.296   2.385   3.571 1.000 97.490 ? 17  VAL A CB  1 
ATOM 131  O O   ? VAL A 1  17 ?  -4.572   3.999   3.417 1.000 97.490 ? 17  VAL A O   1 
ATOM 132  C CG1 ? VAL A 1  17 ?  -7.499   2.537   5.077 1.000 97.490 ? 17  VAL A CG1 1 
ATOM 133  C CG2 ? VAL A 1  17 ?  -8.555   1.826   2.912 1.000 97.490 ? 17  VAL A CG2 1 
ATOM 134  N N   ? SER A 1  18 ?  -6.067   5.285   4.564 1.000 97.120 ? 18  SER A N   1 
ATOM 135  C CA  ? SER A 1  18 ?  -5.082   5.803   5.508 1.000 97.120 ? 18  SER A CA  1 
ATOM 136  C C   ? SER A 1  18 ?  -5.148   5.061   6.839 1.000 97.120 ? 18  SER A C   1 
ATOM 137  C CB  ? SER A 1  18 ?  -5.295   7.300   5.738 1.000 97.120 ? 18  SER A CB  1 
ATOM 138  O O   ? SER A 1  18 ?  -6.190   5.050   7.498 1.000 97.120 ? 18  SER A O   1 
ATOM 139  O OG  ? SER A 1  18 ?  -4.424   7.782   6.747 1.000 97.120 ? 18  SER A OG  1 
ATOM 140  N N   ? LEU A 1  19 ?  -4.052   4.405   7.157 1.000 97.470 ? 19  LEU A N   1 
ATOM 141  C CA  ? LEU A 1  19 ?  -3.948   3.827   8.492 1.000 97.470 ? 19  LEU A CA  1 
ATOM 142  C C   ? LEU A 1  19 ?  -3.434   4.858   9.492 1.000 97.470 ? 19  LEU A C   1 
ATOM 143  C CB  ? LEU A 1  19 ?  -3.023   2.608   8.478 1.000 97.470 ? 19  LEU A CB  1 
ATOM 144  O O   ? LEU A 1  19 ?  -2.362   5.436   9.299 1.000 97.470 ? 19  LEU A O   1 
ATOM 145  C CG  ? LEU A 1  19 ?  -3.373   1.503   7.480 1.000 97.470 ? 19  LEU A CG  1 
ATOM 146  C CD1 ? LEU A 1  19 ?  -2.496   0.278   7.716 1.000 97.470 ? 19  LEU A CD1 1 
ATOM 147  C CD2 ? LEU A 1  19 ?  -4.850   1.137   7.582 1.000 97.470 ? 19  LEU A CD2 1 
ATOM 148  N N   ? ASN A 1  20 ?  -4.240   4.986  10.563 1.000 96.280 ? 20  ASN A N   1 
ATOM 149  C CA  ? ASN A 1  20 ?  -3.997   6.071  11.508 1.000 96.280 ? 20  ASN A CA  1 
ATOM 150  C C   ? ASN A 1  20 ?  -3.886   5.553  12.939 1.000 96.280 ? 20  ASN A C   1 
ATOM 151  C CB  ? ASN A 1  20 ?  -5.101   7.126  11.409 1.000 96.280 ? 20  ASN A CB  1 
ATOM 152  O O   ? ASN A 1  20 ?  -4.694   4.728  13.370 1.000 96.280 ? 20  ASN A O   1 
ATOM 153  C CG  ? ASN A 1  20 ?  -4.744   8.413  12.127 1.000 96.280 ? 20  ASN A CG  1 
ATOM 154  N ND2 ? ASN A 1  20 ?  -4.404   9.444  11.362 1.000 96.280 ? 20  ASN A ND2 1 
ATOM 155  O OD1 ? ASN A 1  20 ?  -4.773   8.480  13.358 1.000 96.280 ? 20  ASN A OD1 1 
ATOM 156  N N   ? SER A 1  21 ?  -2.807   5.953  13.723 1.000 95.340 ? 21  SER A N   1 
ATOM 157  C CA  ? SER A 1  21 ?  -2.636   5.720  15.153 1.000 95.340 ? 21  SER A CA  1 
ATOM 158  C C   ? SER A 1  21 ?  -2.310   7.015  15.890 1.000 95.340 ? 21  SER A C   1 
ATOM 159  C CB  ? SER A 1  21 ?  -1.532   4.691  15.400 1.000 95.340 ? 21  SER A CB  1 
ATOM 160  O O   ? SER A 1  21 ?  -1.261   7.124  16.529 1.000 95.340 ? 21  SER A O   1 
ATOM 161  O OG  ? SER A 1  21 ?  -1.483   4.325  16.769 1.000 95.340 ? 21  SER A OG  1 
ATOM 162  N N   ? GLY A 1  22 ?  -2.965   8.066  15.576 1.000 93.490 ? 22  GLY A N   1 
ATOM 163  C CA  ? GLY A 1  22 ?  -2.683   9.421  16.021 1.000 93.490 ? 22  GLY A CA  1 
ATOM 164  C C   ? GLY A 1  22 ?  -2.151  10.314  14.916 1.000 93.490 ? 22  GLY A C   1 
ATOM 165  O O   ? GLY A 1  22 ?  -2.238  11.540  15.005 1.000 93.490 ? 22  GLY A O   1 
ATOM 166  N N   ? TYR A 1  23 ?  -1.623   9.667  13.938 1.000 92.830 ? 23  TYR A N   1 
ATOM 167  C CA  ? TYR A 1  23 ?  -1.155  10.254  12.687 1.000 92.830 ? 23  TYR A CA  1 
ATOM 168  C C   ? TYR A 1  23 ?  -1.153   9.221  11.567 1.000 92.830 ? 23  TYR A C   1 
ATOM 169  C CB  ? TYR A 1  23 ?   0.249  10.840  12.860 1.000 92.830 ? 23  TYR A CB  1 
ATOM 170  O O   ? TYR A 1  23 ?  -1.186   8.015  11.825 1.000 92.830 ? 23  TYR A O   1 
ATOM 171  C CG  ? TYR A 1  23 ?   1.309   9.803  13.144 1.000 92.830 ? 23  TYR A CG  1 
ATOM 172  C CD1 ? TYR A 1  23 ?   1.569   9.383  14.446 1.000 92.830 ? 23  TYR A CD1 1 
ATOM 173  C CD2 ? TYR A 1  23 ?   2.053   9.242  12.111 1.000 92.830 ? 23  TYR A CD2 1 
ATOM 174  C CE1 ? TYR A 1  23 ?   2.545   8.429  14.713 1.000 92.830 ? 23  TYR A CE1 1 
ATOM 175  C CE2 ? TYR A 1  23 ?   3.032   8.288  12.366 1.000 92.830 ? 23  TYR A CE2 1 
ATOM 176  O OH  ? TYR A 1  23 ?   4.238   6.943  13.927 1.000 92.830 ? 23  TYR A OH  1 
ATOM 177  C CZ  ? TYR A 1  23 ?   3.270   7.888  13.668 1.000 92.830 ? 23  TYR A CZ  1 
ATOM 178  N N   ? HIS A 1  24 ?  -1.165   9.700  10.378 1.000 93.340 ? 24  HIS A N   1 
ATOM 179  C CA  ? HIS A 1  24 ?  -1.001   8.790   9.250 1.000 93.340 ? 24  HIS A CA  1 
ATOM 180  C C   ? HIS A 1  24 ?   0.366   8.115   9.281 1.000 93.340 ? 24  HIS A C   1 
ATOM 181  C CB  ? HIS A 1  24 ?  -1.189   9.535   7.928 1.000 93.340 ? 24  HIS A CB  1 
ATOM 182  O O   ? HIS A 1  24 ?   1.396   8.792   9.322 1.000 93.340 ? 24  HIS A O   1 
ATOM 183  C CG  ? HIS A 1  24 ?  -0.833   8.721   6.724 1.000 93.340 ? 24  HIS A CG  1 
ATOM 184  C CD2 ? HIS A 1  24 ?   0.317   8.638   6.016 1.000 93.340 ? 24  HIS A CD2 1 
ATOM 185  N ND1 ? HIS A 1  24 ?  -1.724   7.864   6.116 1.000 93.340 ? 24  HIS A ND1 1 
ATOM 186  C CE1 ? HIS A 1  24 ?  -1.135   7.286   5.083 1.000 93.340 ? 24  HIS A CE1 1 
ATOM 187  N NE2 ? HIS A 1  24 ?   0.105   7.739   5.000 1.000 93.340 ? 24  HIS A NE2 1 
ATOM 188  N N   ? PHE A 1  25 ?   0.344   6.780   9.209 1.000 93.570 ? 25  PHE A N   1 
ATOM 189  C CA  ? PHE A 1  25 ?   1.658   6.152   9.282 1.000 93.570 ? 25  PHE A CA  1 
ATOM 190  C C   ? PHE A 1  25 ?   1.806   5.080   8.209 1.000 93.570 ? 25  PHE A C   1 
ATOM 191  C CB  ? PHE A 1  25 ?   1.887   5.542  10.668 1.000 93.570 ? 25  PHE A CB  1 
ATOM 192  O O   ? PHE A 1  25 ?   2.922   4.672   7.881 1.000 93.570 ? 25  PHE A O   1 
ATOM 193  C CG  ? PHE A 1  25 ?   1.040   4.329  10.946 1.000 93.570 ? 25  PHE A CG  1 
ATOM 194  C CD1 ? PHE A 1  25 ?  -0.244   4.464  11.458 1.000 93.570 ? 25  PHE A CD1 1 
ATOM 195  C CD2 ? PHE A 1  25 ?   1.529   3.054  10.694 1.000 93.570 ? 25  PHE A CD2 1 
ATOM 196  C CE1 ? PHE A 1  25 ?  -1.031   3.343  11.716 1.000 93.570 ? 25  PHE A CE1 1 
ATOM 197  C CE2 ? PHE A 1  25 ?   0.749   1.929  10.949 1.000 93.570 ? 25  PHE A CE2 1 
ATOM 198  C CZ  ? PHE A 1  25 ?  -0.530   2.076  11.461 1.000 93.570 ? 25  PHE A CZ  1 
ATOM 199  N N   ? CYS A 1  26 ?   0.712   4.604   7.656 1.000 95.970 ? 26  CYS A N   1 
ATOM 200  C CA  ? CYS A 1  26 ?   0.741   3.594   6.604 1.000 95.970 ? 26  CYS A CA  1 
ATOM 201  C C   ? CYS A 1  26 ?  -0.514   3.667   5.743 1.000 95.970 ? 26  CYS A C   1 
ATOM 202  C CB  ? CYS A 1  26 ?   0.877   2.196   7.207 1.000 95.970 ? 26  CYS A CB  1 
ATOM 203  O O   ? CYS A 1  26 ?  -1.496   4.308   6.123 1.000 95.970 ? 26  CYS A O   1 
ATOM 204  S SG  ? CYS A 1  26 ?   2.588   1.670   7.448 1.000 95.970 ? 26  CYS A SG  1 
ATOM 205  N N   ? GLY A 1  27 ?  -0.389   3.057   4.606 1.000 96.660 ? 27  GLY A N   1 
ATOM 206  C CA  ? GLY A 1  27 ?  -1.548   2.924   3.738 1.000 96.660 ? 27  GLY A CA  1 
ATOM 207  C C   ? GLY A 1  27 ?  -2.131   1.524   3.731 1.000 96.660 ? 27  GLY A C   1 
ATOM 208  O O   ? GLY A 1  27 ?  -1.616   0.628   4.403 1.000 96.660 ? 27  GLY A O   1 
ATOM 209  N N   ? GLY A 1  28 ?  -3.227   1.302   3.044 1.000 97.900 ? 28  GLY A N   1 
ATOM 210  C CA  ? GLY A 1  28 ?  -3.912   0.042   2.801 1.000 97.900 ? 28  GLY A CA  1 
ATOM 211  C C   ? GLY A 1  28 ?  -4.879   0.105   1.633 1.000 97.900 ? 28  GLY A C   1 
ATOM 212  O O   ? GLY A 1  28 ?  -4.962   1.123   0.943 1.000 97.900 ? 28  GLY A O   1 
ATOM 213  N N   ? SER A 1  29 ?  -5.519  -1.089   1.427 1.000 98.520 ? 29  SER A N   1 
ATOM 214  C CA  ? SER A 1  29 ?  -6.506  -1.195   0.357 1.000 98.520 ? 29  SER A CA  1 
ATOM 215  C C   ? SER A 1  29 ?  -7.782  -1.871   0.848 1.000 98.520 ? 29  SER A C   1 
ATOM 216  C CB  ? SER A 1  29 ?  -5.932  -1.970  -0.829 1.000 98.520 ? 29  SER A CB  1 
ATOM 217  O O   ? SER A 1  29 ?  -7.727  -2.932   1.474 1.000 98.520 ? 29  SER A O   1 
ATOM 218  O OG  ? SER A 1  29 ?  -4.703  -1.404  -1.252 1.000 98.520 ? 29  SER A OG  1 
ATOM 219  N N   ? LEU A 1  30 ?  -8.893  -1.149   0.593 1.000 98.690 ? 30  LEU A N   1 
ATOM 220  C CA  ? LEU A 1  30 ? -10.191  -1.740   0.901 1.000 98.690 ? 30  LEU A CA  1 
ATOM 221  C C   ? LEU A 1  30 ? -10.551  -2.821  -0.113 1.000 98.690 ? 30  LEU A C   1 
ATOM 222  C CB  ? LEU A 1  30 ? -11.279  -0.663   0.924 1.000 98.690 ? 30  LEU A CB  1 
ATOM 223  O O   ? LEU A 1  30 ? -10.675  -2.540  -1.308 1.000 98.690 ? 30  LEU A O   1 
ATOM 224  C CG  ? LEU A 1  30 ? -12.678  -1.120   1.338 1.000 98.690 ? 30  LEU A CG  1 
ATOM 225  C CD1 ? LEU A 1  30 ? -12.679  -1.569   2.795 1.000 98.690 ? 30  LEU A CD1 1 
ATOM 226  C CD2 ? LEU A 1  30 ? -13.693  -0.004   1.116 1.000 98.690 ? 30  LEU A CD2 1 
ATOM 227  N N   ? ILE A 1  31 ? -10.758  -4.094   0.328 1.000 98.500 ? 31  ILE A N   1 
ATOM 228  C CA  ? ILE A 1  31 ? -10.924  -5.203  -0.605 1.000 98.500 ? 31  ILE A CA  1 
ATOM 229  C C   ? ILE A 1  31 ? -12.343  -5.756  -0.503 1.000 98.500 ? 31  ILE A C   1 
ATOM 230  C CB  ? ILE A 1  31 ?  -9.892  -6.323  -0.340 1.000 98.500 ? 31  ILE A CB  1 
ATOM 231  O O   ? ILE A 1  31 ? -12.788  -6.506  -1.375 1.000 98.500 ? 31  ILE A O   1 
ATOM 232  C CG1 ? ILE A 1  31 ?  -9.964  -6.780   1.121 1.000 98.500 ? 31  ILE A CG1 1 
ATOM 233  C CG2 ? ILE A 1  31 ?  -8.480  -5.851  -0.697 1.000 98.500 ? 31  ILE A CG2 1 
ATOM 234  C CD1 ? ILE A 1  31 ?  -9.159  -8.038   1.416 1.000 98.500 ? 31  ILE A CD1 1 
ATOM 235  N N   ? ASN A 1  32 ? -13.142  -5.338   0.500 1.000 97.620 ? 32  ASN A N   1 
ATOM 236  C CA  ? ASN A 1  32 ? -14.587  -5.449   0.668 1.000 97.620 ? 32  ASN A CA  1 
ATOM 237  C C   ? ASN A 1  32 ? -15.107  -4.469   1.716 1.000 97.620 ? 32  ASN A C   1 
ATOM 238  C CB  ? ASN A 1  32 ? -14.975  -6.881   1.042 1.000 97.620 ? 32  ASN A CB  1 
ATOM 239  O O   ? ASN A 1  32 ? -14.383  -3.566   2.141 1.000 97.620 ? 32  ASN A O   1 
ATOM 240  C CG  ? ASN A 1  32 ? -14.499  -7.273   2.427 1.000 97.620 ? 32  ASN A CG  1 
ATOM 241  N ND2 ? ASN A 1  32 ? -14.206  -8.554   2.613 1.000 97.620 ? 32  ASN A ND2 1 
ATOM 242  O OD1 ? ASN A 1  32 ? -14.396  -6.431   3.323 1.000 97.620 ? 32  ASN A OD1 1 
ATOM 243  N N   ? ASP A 1  33 ? -16.473  -4.640   2.070 1.000 97.690 ? 33  ASP A N   1 
ATOM 244  C CA  ? ASP A 1  33 ? -17.051  -3.572   2.879 1.000 97.690 ? 33  ASP A CA  1 
ATOM 245  C C   ? ASP A 1  33 ? -16.563  -3.652   4.324 1.000 97.690 ? 33  ASP A C   1 
ATOM 246  C CB  ? ASP A 1  33 ? -18.580  -3.633   2.836 1.000 97.690 ? 33  ASP A CB  1 
ATOM 247  O O   ? ASP A 1  33 ? -16.863  -2.774   5.135 1.000 97.690 ? 33  ASP A O   1 
ATOM 248  C CG  ? ASP A 1  33 ? -19.135  -4.953   3.342 1.000 97.690 ? 33  ASP A CG  1 
ATOM 249  O OD1 ? ASP A 1  33 ? -18.343  -5.840   3.728 1.000 97.690 ? 33  ASP A OD1 1 
ATOM 250  O OD2 ? ASP A 1  33 ? -20.375  -5.109   3.353 1.000 97.690 ? 33  ASP A OD2 1 
ATOM 251  N N   ? GLN A 1  34 ? -15.655  -4.670   4.677 1.000 98.160 ? 34  GLN A N   1 
ATOM 252  C CA  ? GLN A 1  34 ? -15.249  -4.802   6.072 1.000 98.160 ? 34  GLN A CA  1 
ATOM 253  C C   ? GLN A 1  34 ? -13.768  -5.151   6.184 1.000 98.160 ? 34  GLN A C   1 
ATOM 254  C CB  ? GLN A 1  34 ? -16.093  -5.863   6.780 1.000 98.160 ? 34  GLN A CB  1 
ATOM 255  O O   ? GLN A 1  34 ? -13.266  -5.409   7.280 1.000 98.160 ? 34  GLN A O   1 
ATOM 256  C CG  ? GLN A 1  34 ? -17.511  -5.409   7.098 1.000 98.160 ? 34  GLN A CG  1 
ATOM 257  C CD  ? GLN A 1  34 ? -18.252  -6.382   7.996 1.000 98.160 ? 34  GLN A CD  1 
ATOM 258  N NE2 ? GLN A 1  34 ? -18.571  -5.945   9.209 1.000 98.160 ? 34  GLN A NE2 1 
ATOM 259  O OE1 ? GLN A 1  34 ? -18.536  -7.518   7.602 1.000 98.160 ? 34  GLN A OE1 1 
ATOM 260  N N   ? TRP A 1  35 ? -13.058  -5.271   5.080 1.000 98.710 ? 35  TRP A N   1 
ATOM 261  C CA  ? TRP A 1  35 ? -11.684  -5.752   5.176 1.000 98.710 ? 35  TRP A CA  1 
ATOM 262  C C   ? TRP A 1  35 ? -10.735  -4.850   4.394 1.000 98.710 ? 35  TRP A C   1 
ATOM 263  C CB  ? TRP A 1  35 ? -11.580  -7.190   4.661 1.000 98.710 ? 35  TRP A CB  1 
ATOM 264  O O   ? TRP A 1  35 ? -11.047  -4.429   3.277 1.000 98.710 ? 35  TRP A O   1 
ATOM 265  C CG  ? TRP A 1  35 ? -12.212  -8.207   5.564 1.000 98.710 ? 35  TRP A CG  1 
ATOM 266  C CD1 ? TRP A 1  35 ? -13.486  -8.696   5.491 1.000 98.710 ? 35  TRP A CD1 1 
ATOM 267  C CD2 ? TRP A 1  35 ? -11.596  -8.857   6.681 1.000 98.710 ? 35  TRP A CD2 1 
ATOM 268  C CE2 ? TRP A 1  35 ? -12.558  -9.728   7.239 1.000 98.710 ? 35  TRP A CE2 1 
ATOM 269  C CE3 ? TRP A 1  35 ? -10.324  -8.787   7.264 1.000 98.710 ? 35  TRP A CE3 1 
ATOM 270  N NE1 ? TRP A 1  35 ? -13.701  -9.611   6.495 1.000 98.710 ? 35  TRP A NE1 1 
ATOM 271  C CH2 ? TRP A 1  35 ? -11.033 -10.437   8.904 1.000 98.710 ? 35  TRP A CH2 1 
ATOM 272  C CZ2 ? TRP A 1  35 ? -12.285 -10.525   8.354 1.000 98.710 ? 35  TRP A CZ2 1 
ATOM 273  C CZ3 ? TRP A 1  35 ? -10.055  -9.580   8.373 1.000 98.710 ? 35  TRP A CZ3 1 
ATOM 274  N N   ? VAL A 1  36 ?  -9.575  -4.580   5.015 1.000 98.780 ? 36  VAL A N   1 
ATOM 275  C CA  ? VAL A 1  36 ?  -8.462  -3.823   4.451 1.000 98.780 ? 36  VAL A CA  1 
ATOM 276  C C   ? VAL A 1  36 ?  -7.216  -4.704   4.391 1.000 98.780 ? 36  VAL A C   1 
ATOM 277  C CB  ? VAL A 1  36 ?  -8.172  -2.546   5.270 1.000 98.780 ? 36  VAL A CB  1 
ATOM 278  O O   ? VAL A 1  36 ?  -6.938  -5.462   5.323 1.000 98.780 ? 36  VAL A O   1 
ATOM 279  C CG1 ? VAL A 1  36 ?  -6.925  -1.838   4.743 1.000 98.780 ? 36  VAL A CG1 1 
ATOM 280  C CG2 ? VAL A 1  36 ?  -9.377  -1.607   5.239 1.000 98.780 ? 36  VAL A CG2 1 
ATOM 281  N N   ? VAL A 1  37 ?  -6.559  -4.633   3.243 1.000 98.670 ? 37  VAL A N   1 
ATOM 282  C CA  ? VAL A 1  37 ?  -5.266  -5.297   3.117 1.000 98.670 ? 37  VAL A CA  1 
ATOM 283  C C   ? VAL A 1  37 ?  -4.143  -4.269   3.241 1.000 98.670 ? 37  VAL A C   1 
ATOM 284  C CB  ? VAL A 1  37 ?  -5.146  -6.058   1.778 1.000 98.670 ? 37  VAL A CB  1 
ATOM 285  O O   ? VAL A 1  37 ?  -4.224  -3.180   2.669 1.000 98.670 ? 37  VAL A O   1 
ATOM 286  C CG1 ? VAL A 1  37 ?  -3.737  -6.621   1.600 1.000 98.670 ? 37  VAL A CG1 1 
ATOM 287  C CG2 ? VAL A 1  37 ?  -6.184  -7.176   1.705 1.000 98.670 ? 37  VAL A CG2 1 
ATOM 288  N N   ? SER A 1  38 ?  -3.045  -4.570   4.037 1.000 98.520 ? 38  SER A N   1 
ATOM 289  C CA  ? SER A 1  38 ?  -1.887  -3.714   4.272 1.000 98.520 ? 38  SER A CA  1 
ATOM 290  C C   ? SER A 1  38 ?  -0.633  -4.541   4.534 1.000 98.520 ? 38  SER A C   1 
ATOM 291  C CB  ? SER A 1  38 ?  -2.144  -2.775   5.450 1.000 98.520 ? 38  SER A CB  1 
ATOM 292  O O   ? SER A 1  38 ?  -0.650  -5.766   4.395 1.000 98.520 ? 38  SER A O   1 
ATOM 293  O OG  ? SER A 1  38 ?  -1.154  -1.763   5.513 1.000 98.520 ? 38  SER A OG  1 
ATOM 294  N N   ? ALA A 1  39 ?   0.433  -3.872   4.763 1.000 98.290 ? 39  ALA A N   1 
ATOM 295  C CA  ? ALA A 1  39 ?   1.691  -4.553   5.057 1.000 98.290 ? 39  ALA A CA  1 
ATOM 296  C C   ? ALA A 1  39 ?   1.759  -4.972   6.523 1.000 98.290 ? 39  ALA A C   1 
ATOM 297  C CB  ? ALA A 1  39 ?   2.876  -3.655   4.708 1.000 98.290 ? 39  ALA A CB  1 
ATOM 298  O O   ? ALA A 1  39 ?   1.355  -4.217   7.410 1.000 98.290 ? 39  ALA A O   1 
ATOM 299  N N   ? ALA A 1  40 ?   2.271  -6.156   6.784 1.000 98.240 ? 40  ALA A N   1 
ATOM 300  C CA  ? ALA A 1  40 ?   2.410  -6.678   8.141 1.000 98.240 ? 40  ALA A CA  1 
ATOM 301  C C   ? ALA A 1  40 ?   3.364  -5.818   8.964 1.000 98.240 ? 40  ALA A C   1 
ATOM 302  C CB  ? ALA A 1  40 ?   2.897  -8.124   8.107 1.000 98.240 ? 40  ALA A CB  1 
ATOM 303  O O   ? ALA A 1  40 ?   3.186  -5.667  10.175 1.000 98.240 ? 40  ALA A O   1 
ATOM 304  N N   ? HIS A 1  41 ?   4.342  -5.259   8.355 1.000 97.080 ? 41  HIS A N   1 
ATOM 305  C CA  ? HIS A 1  41 ?   5.327  -4.451   9.065 1.000 97.080 ? 41  HIS A CA  1 
ATOM 306  C C   ? HIS A 1  41 ?   4.738  -3.109   9.487 1.000 97.080 ? 41  HIS A C   1 
ATOM 307  C CB  ? HIS A 1  41 ?   6.567  -4.231   8.196 1.000 97.080 ? 41  HIS A CB  1 
ATOM 308  O O   ? HIS A 1  41 ?   5.371  -2.356  10.231 1.000 97.080 ? 41  HIS A O   1 
ATOM 309  C CG  ? HIS A 1  41 ?   6.363  -3.229   7.104 1.000 97.080 ? 41  HIS A CG  1 
ATOM 310  C CD2 ? HIS A 1  41 ?   6.510  -1.883   7.093 1.000 97.080 ? 41  HIS A CD2 1 
ATOM 311  N ND1 ? HIS A 1  41 ?   5.955  -3.583   5.836 1.000 97.080 ? 41  HIS A ND1 1 
ATOM 312  C CE1 ? HIS A 1  41 ?   5.860  -2.495   5.091 1.000 97.080 ? 41  HIS A CE1 1 
ATOM 313  N NE2 ? HIS A 1  41 ?   6.191  -1.450   5.830 1.000 97.080 ? 41  HIS A NE2 1 
ATOM 314  N N   ? CYS A 1  42 ?   3.509  -2.847   9.117 1.000 96.960 ? 42  CYS A N   1 
ATOM 315  C CA  ? CYS A 1  42 ?   2.796  -1.627   9.480 1.000 96.960 ? 42  CYS A CA  1 
ATOM 316  C C   ? CYS A 1  42 ?   1.977  -1.831  10.749 1.000 96.960 ? 42  CYS A C   1 
ATOM 317  C CB  ? CYS A 1  42 ?   1.883  -1.180   8.339 1.000 96.960 ? 42  CYS A CB  1 
ATOM 318  O O   ? CYS A 1  42 ?   1.231  -0.941  11.160 1.000 96.960 ? 42  CYS A O   1 
ATOM 319  S SG  ? CYS A 1  42 ?   2.761  -0.398   6.968 1.000 96.960 ? 42  CYS A SG  1 
ATOM 320  N N   ? TYR A 1  43 ?   2.136  -2.896  11.475 1.000 97.520 ? 43  TYR A N   1 
ATOM 321  C CA  ? TYR A 1  43 ?   1.302  -3.245  12.620 1.000 97.520 ? 43  TYR A CA  1 
ATOM 322  C C   ? TYR A 1  43 ?   1.479  -2.239  13.751 1.000 97.520 ? 43  TYR A C   1 
ATOM 323  C CB  ? TYR A 1  43 ?   1.636  -4.654  13.119 1.000 97.520 ? 43  TYR A CB  1 
ATOM 324  O O   ? TYR A 1  43 ?   2.604  -1.847  14.072 1.000 97.520 ? 43  TYR A O   1 
ATOM 325  C CG  ? TYR A 1  43 ?   0.976  -5.006  14.430 1.000 97.520 ? 43  TYR A CG  1 
ATOM 326  C CD1 ? TYR A 1  43 ?   1.654  -4.851  15.637 1.000 97.520 ? 43  TYR A CD1 1 
ATOM 327  C CD2 ? TYR A 1  43 ?  -0.325  -5.496  14.464 1.000 97.520 ? 43  TYR A CD2 1 
ATOM 328  C CE1 ? TYR A 1  43 ?   1.050  -5.176  16.848 1.000 97.520 ? 43  TYR A CE1 1 
ATOM 329  C CE2 ? TYR A 1  43 ?  -0.939  -5.824  15.669 1.000 97.520 ? 43  TYR A CE2 1 
ATOM 330  O OH  ? TYR A 1  43 ?  -0.846  -5.984  18.049 1.000 97.520 ? 43  TYR A OH  1 
ATOM 331  C CZ  ? TYR A 1  43 ?  -0.244  -5.661  16.854 1.000 97.520 ? 43  TYR A CZ  1 
ATOM 332  N N   ? LYS A 1  44 ?   0.296  -1.853  14.243 1.000 97.150 ? 44  LYS A N   1 
ATOM 333  C CA  ? LYS A 1  44 ?   0.149  -1.118  15.496 1.000 97.150 ? 44  LYS A CA  1 
ATOM 334  C C   ? LYS A 1  44 ?  -0.987  -1.691  16.339 1.000 97.150 ? 44  LYS A C   1 
ATOM 335  C CB  ? LYS A 1  44 ?  -0.099   0.366  15.221 1.000 97.150 ? 44  LYS A CB  1 
ATOM 336  O O   ? LYS A 1  44 ?  -1.938  -2.264  15.802 1.000 97.150 ? 44  LYS A O   1 
ATOM 337  C CG  ? LYS A 1  44 ?   0.998   1.037  14.409 1.000 97.150 ? 44  LYS A CG  1 
ATOM 338  C CD  ? LYS A 1  44 ?   2.219   1.347  15.266 1.000 97.150 ? 44  LYS A CD  1 
ATOM 339  C CE  ? LYS A 1  44 ?   3.222   2.215  14.519 1.000 97.150 ? 44  LYS A CE  1 
ATOM 340  N NZ  ? LYS A 1  44 ?   4.432   2.500  15.348 1.000 97.150 ? 44  LYS A NZ  1 
ATOM 341  N N   ? SER A 1  45 ?  -0.852  -1.575  17.764 1.000 94.520 ? 45  SER A N   1 
ATOM 342  C CA  ? SER A 1  45 ?  -1.825  -2.148  18.688 1.000 94.520 ? 45  SER A CA  1 
ATOM 343  C C   ? SER A 1  45 ?  -3.202  -1.521  18.499 1.000 94.520 ? 45  SER A C   1 
ATOM 344  C CB  ? SER A 1  45 ?  -1.365  -1.960  20.135 1.000 94.520 ? 45  SER A CB  1 
ATOM 345  O O   ? SER A 1  45 ?  -4.223  -2.174  18.727 1.000 94.520 ? 45  SER A O   1 
ATOM 346  O OG  ? SER A 1  45 ?  -1.187  -0.586  20.432 1.000 94.520 ? 45  SER A OG  1 
ATOM 347  N N   ? ARG A 1  46 ?  -3.303  -0.269  18.062 1.000 96.000 ? 46  ARG A N   1 
ATOM 348  C CA  ? ARG A 1  46 ?  -4.528   0.457  17.744 1.000 96.000 ? 46  ARG A CA  1 
ATOM 349  C C   ? ARG A 1  46 ?  -4.438   1.105  16.366 1.000 96.000 ? 46  ARG A C   1 
ATOM 350  C CB  ? ARG A 1  46 ?  -4.813   1.522  18.805 1.000 96.000 ? 46  ARG A CB  1 
ATOM 351  O O   ? ARG A 1  46 ?  -3.538   1.906  16.108 1.000 96.000 ? 46  ARG A O   1 
ATOM 352  C CG  ? ARG A 1  46 ?  -5.153   0.952  20.173 1.000 96.000 ? 46  ARG A CG  1 
ATOM 353  C CD  ? ARG A 1  46 ?  -5.547   2.045  21.158 1.000 96.000 ? 46  ARG A CD  1 
ATOM 354  N NE  ? ARG A 1  46 ?  -5.527   1.562  22.535 1.000 96.000 ? 46  ARG A NE  1 
ATOM 355  N NH1 ? ARG A 1  46 ?  -6.901   3.227  23.357 1.000 96.000 ? 46  ARG A NH1 1 
ATOM 356  N NH2 ? ARG A 1  46 ?  -6.084   1.611  24.763 1.000 96.000 ? 46  ARG A NH2 1 
ATOM 357  C CZ  ? ARG A 1  46 ?  -6.170   2.134  23.549 1.000 96.000 ? 46  ARG A CZ  1 
ATOM 358  N N   ? ILE A 1  47 ?  -5.380   0.757  15.503 1.000 98.140 ? 47  ILE A N   1 
ATOM 359  C CA  ? ILE A 1  47 ?  -5.391   1.314  14.154 1.000 98.140 ? 47  ILE A CA  1 
ATOM 360  C C   ? ILE A 1  47 ?  -6.789   1.827  13.818 1.000 98.140 ? 47  ILE A C   1 
ATOM 361  C CB  ? ILE A 1  47 ?  -4.937   0.271  13.109 1.000 98.140 ? 47  ILE A CB  1 
ATOM 362  O O   ? ILE A 1  47 ?  -7.775   1.099  13.959 1.000 98.140 ? 47  ILE A O   1 
ATOM 363  C CG1 ? ILE A 1  47 ?  -3.473  -0.118  13.343 1.000 98.140 ? 47  ILE A CG1 1 
ATOM 364  C CG2 ? ILE A 1  47 ?  -5.141   0.806  11.688 1.000 98.140 ? 47  ILE A CG2 1 
ATOM 365  C CD1 ? ILE A 1  47 ?  -2.989  -1.266  12.467 1.000 98.140 ? 47  ILE A CD1 1 
ATOM 366  N N   ? GLN A 1  48 ?  -6.913   3.114  13.503 1.000 98.000 ? 48  GLN A N   1 
ATOM 367  C CA  ? GLN A 1  48 ?  -8.106   3.694  12.895 1.000 98.000 ? 48  GLN A CA  1 
ATOM 368  C C   ? GLN A 1  48 ?  -7.957   3.795  11.379 1.000 98.000 ? 48  GLN A C   1 
ATOM 369  C CB  ? GLN A 1  48 ?  -8.395   5.074  13.487 1.000 98.000 ? 48  GLN A CB  1 
ATOM 370  O O   ? GLN A 1  48 ?  -6.946   4.294  10.882 1.000 98.000 ? 48  GLN A O   1 
ATOM 371  C CG  ? GLN A 1  48 ?  -9.674   5.712  12.963 1.000 98.000 ? 48  GLN A CG  1 
ATOM 372  C CD  ? GLN A 1  48 ?  -9.846   7.147  13.425 1.000 98.000 ? 48  GLN A CD  1 
ATOM 373  N NE2 ? GLN A 1  48 ? -10.635   7.342  14.476 1.000 98.000 ? 48  GLN A NE2 1 
ATOM 374  O OE1 ? GLN A 1  48 ?  -9.273   8.073  12.842 1.000 98.000 ? 48  GLN A OE1 1 
ATOM 375  N N   ? VAL A 1  49 ?  -8.952   3.239  10.691 1.000 98.180 ? 49  VAL A N   1 
ATOM 376  C CA  ? VAL A 1  49 ?  -8.936   3.238   9.232 1.000 98.180 ? 49  VAL A CA  1 
ATOM 377  C C   ? VAL A 1  49 ?  -9.741   4.423   8.705 1.000 98.180 ? 49  VAL A C   1 
ATOM 378  C CB  ? VAL A 1  49 ?  -9.497   1.916   8.660 1.000 98.180 ? 49  VAL A CB  1 
ATOM 379  O O   ? VAL A 1  49 ? -10.907   4.600   9.066 1.000 98.180 ? 49  VAL A O   1 
ATOM 380  C CG1 ? VAL A 1  49 ?  -9.548   1.967   7.134 1.000 98.180 ? 49  VAL A CG1 1 
ATOM 381  C CG2 ? VAL A 1  49 ?  -8.655   0.732   9.131 1.000 98.180 ? 49  VAL A CG2 1 
ATOM 382  N N   ? ARG A 1  50 ?  -9.066   5.298   7.923 1.000 97.460 ? 50  ARG A N   1 
ATOM 383  C CA  ? ARG A 1  50 ?  -9.719   6.456   7.322 1.000 97.460 ? 50  ARG A CA  1 
ATOM 384  C C   ? ARG A 1  50 ?  -9.912   6.259   5.822 1.000 97.460 ? 50  ARG A C   1 
ATOM 385  C CB  ? ARG A 1  50 ?  -8.908   7.727   7.583 1.000 97.460 ? 50  ARG A CB  1 
ATOM 386  O O   ? ARG A 1  50 ?  -8.954   5.973   5.100 1.000 97.460 ? 50  ARG A O   1 
ATOM 387  C CG  ? ARG A 1  50 ?  -8.677   8.018   9.058 1.000 97.460 ? 50  ARG A CG  1 
ATOM 388  C CD  ? ARG A 1  50 ?  -7.995   9.363   9.267 1.000 97.460 ? 50  ARG A CD  1 
ATOM 389  N NE  ? ARG A 1  50 ?  -7.725   9.616  10.680 1.000 97.460 ? 50  ARG A NE  1 
ATOM 390  N NH1 ? ARG A 1  50 ?  -7.085  11.815  10.376 1.000 97.460 ? 50  ARG A NH1 1 
ATOM 391  N NH2 ? ARG A 1  50 ?  -7.084  10.895  12.476 1.000 97.460 ? 50  ARG A NH2 1 
ATOM 392  C CZ  ? ARG A 1  50 ?  -7.299  10.775  11.174 1.000 97.460 ? 50  ARG A CZ  1 
ATOM 393  N N   ? LEU A 1  51 ? -11.202   6.344   5.326 1.000 97.430 ? 51  LEU A N   1 
ATOM 394  C CA  ? LEU A 1  51 ? -11.562   6.150   3.925 1.000 97.430 ? 51  LEU A CA  1 
ATOM 395  C C   ? LEU A 1  51 ? -12.206   7.408   3.351 1.000 97.430 ? 51  LEU A C   1 
ATOM 396  C CB  ? LEU A 1  51 ? -12.516   4.961   3.776 1.000 97.430 ? 51  LEU A CB  1 
ATOM 397  O O   ? LEU A 1  51 ? -12.763   8.220   4.093 1.000 97.430 ? 51  LEU A O   1 
ATOM 398  C CG  ? LEU A 1  51 ? -11.990   3.607   4.254 1.000 97.430 ? 51  LEU A CG  1 
ATOM 399  C CD1 ? LEU A 1  51 ? -12.635   3.227   5.583 1.000 97.430 ? 51  LEU A CD1 1 
ATOM 400  C CD2 ? LEU A 1  51 ? -12.247   2.532   3.203 1.000 97.430 ? 51  LEU A CD2 1 
ATOM 401  N N   ? GLY A 1  52 ? -12.024   7.535   2.012 1.000 96.170 ? 52  GLY A N   1 
ATOM 402  C CA  ? GLY A 1  52 ? -12.676   8.643   1.332 1.000 96.170 ? 52  GLY A CA  1 
ATOM 403  C C   ? GLY A 1  52 ? -11.869   9.927   1.375 1.000 96.170 ? 52  GLY A C   1 
ATOM 404  O O   ? GLY A 1  52 ? -12.412  11.015   1.172 1.000 96.170 ? 52  GLY A O   1 
ATOM 405  N N   ? GLU A 1  53 ? -10.516   9.739   1.705 1.000 94.530 ? 53  GLU A N   1 
ATOM 406  C CA  ? GLU A 1  53 ?  -9.650  10.908   1.835 1.000 94.530 ? 53  GLU A CA  1 
ATOM 407  C C   ? GLU A 1  53 ?  -8.960  11.233   0.513 1.000 94.530 ? 53  GLU A C   1 
ATOM 408  C CB  ? GLU A 1  53 ?  -8.606  10.685   2.932 1.000 94.530 ? 53  GLU A CB  1 
ATOM 409  O O   ? GLU A 1  53 ?  -8.459  10.337  -0.169 1.000 94.530 ? 53  GLU A O   1 
ATOM 410  C CG  ? GLU A 1  53 ?  -9.205  10.414   4.305 1.000 94.530 ? 53  GLU A CG  1 
ATOM 411  C CD  ? GLU A 1  53 ?  -9.641  11.678   5.029 1.000 94.530 ? 53  GLU A CD  1 
ATOM 412  O OE1 ? GLU A 1  53 ? -10.268  11.574   6.107 1.000 94.530 ? 53  GLU A OE1 1 
ATOM 413  O OE2 ? GLU A 1  53 ?  -9.353  12.781   4.513 1.000 94.530 ? 53  GLU A OE2 1 
ATOM 414  N N   ? HIS A 1  54 ?  -9.030  12.434   0.007 1.000 95.370 ? 54  HIS A N   1 
ATOM 415  C CA  ? HIS A 1  54 ?  -8.162  12.982  -1.029 1.000 95.370 ? 54  HIS A CA  1 
ATOM 416  C C   ? HIS A 1  54 ?  -7.104  13.903  -0.431 1.000 95.370 ? 54  HIS A C   1 
ATOM 417  C CB  ? HIS A 1  54 ?  -8.985  13.737  -2.075 1.000 95.370 ? 54  HIS A CB  1 
ATOM 418  O O   ? HIS A 1  54 ?  -5.956  13.914  -0.883 1.000 95.370 ? 54  HIS A O   1 
ATOM 419  C CG  ? HIS A 1  54 ?  -8.164  14.306  -3.188 1.000 95.370 ? 54  HIS A CG  1 
ATOM 420  C CD2 ? HIS A 1  54 ?  -7.994  15.583  -3.605 1.000 95.370 ? 54  HIS A CD2 1 
ATOM 421  N ND1 ? HIS A 1  54 ?  -7.396  13.522  -4.022 1.000 95.370 ? 54  HIS A ND1 1 
ATOM 422  C CE1 ? HIS A 1  54 ?  -6.788  14.295  -4.906 1.000 95.370 ? 54  HIS A CE1 1 
ATOM 423  N NE2 ? HIS A 1  54 ?  -7.134  15.550  -4.675 1.000 95.370 ? 54  HIS A NE2 1 
ATOM 424  N N   ? ASN A 1  55 ?  -7.523  14.720   0.513 1.000 94.830 ? 55  ASN A N   1 
ATOM 425  C CA  ? ASN A 1  55 ?  -6.695  15.531   1.399 1.000 94.830 ? 55  ASN A CA  1 
ATOM 426  C C   ? ASN A 1  55 ?  -6.806  15.070   2.849 1.000 94.830 ? 55  ASN A C   1 
ATOM 427  C CB  ? ASN A 1  55 ?  -7.072  17.010   1.282 1.000 94.830 ? 55  ASN A CB  1 
ATOM 428  O O   ? ASN A 1  55 ?  -7.855  15.225   3.476 1.000 94.830 ? 55  ASN A O   1 
ATOM 429  C CG  ? ASN A 1  55 ?  -6.114  17.918   2.027 1.000 94.830 ? 55  ASN A CG  1 
ATOM 430  N ND2 ? ASN A 1  55 ?  -5.914  19.123   1.508 1.000 94.830 ? 55  ASN A ND2 1 
ATOM 431  O OD1 ? ASN A 1  55 ?  -5.558  17.538   3.061 1.000 94.830 ? 55  ASN A OD1 1 
ATOM 432  N N   ? ILE A 1  56 ?  -5.671  14.616   3.390 1.000 92.490 ? 56  ILE A N   1 
ATOM 433  C CA  ? ILE A 1  56 ?  -5.729  13.947   4.685 1.000 92.490 ? 56  ILE A CA  1 
ATOM 434  C C   ? ILE A 1  56 ?  -5.802  14.988   5.800 1.000 92.490 ? 56  ILE A C   1 
ATOM 435  C CB  ? ILE A 1  56 ?  -4.511  13.020   4.896 1.000 92.490 ? 56  ILE A CB  1 
ATOM 436  O O   ? ILE A 1  56 ?  -6.110  14.657   6.947 1.000 92.490 ? 56  ILE A O   1 
ATOM 437  C CG1 ? ILE A 1  56 ?  -4.789  12.022   6.027 1.000 92.490 ? 56  ILE A CG1 1 
ATOM 438  C CG2 ? ILE A 1  56 ?  -3.251  13.841   5.188 1.000 92.490 ? 56  ILE A CG2 1 
ATOM 439  C CD1 ? ILE A 1  56 ?  -3.806  10.861   6.083 1.000 92.490 ? 56  ILE A CD1 1 
ATOM 440  N N   ? ASN A 1  57 ?  -5.759  16.274   5.531 1.000 91.070 ? 57  ASN A N   1 
ATOM 441  C CA  ? ASN A 1  57 ?  -5.745  17.337   6.531 1.000 91.070 ? 57  ASN A CA  1 
ATOM 442  C C   ? ASN A 1  57 ?  -7.087  18.060   6.599 1.000 91.070 ? 57  ASN A C   1 
ATOM 443  C CB  ? ASN A 1  57 ?  -4.620  18.333   6.240 1.000 91.070 ? 57  ASN A CB  1 
ATOM 444  O O   ? ASN A 1  57 ?  -7.307  18.886   7.487 1.000 91.070 ? 57  ASN A O   1 
ATOM 445  C CG  ? ASN A 1  57 ?  -3.262  17.824   6.680 1.000 91.070 ? 57  ASN A CG  1 
ATOM 446  N ND2 ? ASN A 1  57 ?  -2.208  18.318   6.041 1.000 91.070 ? 57  ASN A ND2 1 
ATOM 447  O OD1 ? ASN A 1  57 ?  -3.160  16.994   7.587 1.000 91.070 ? 57  ASN A OD1 1 
ATOM 448  N N   ? VAL A 1  58 ?  -7.936  17.747   5.607 1.000 92.680 ? 58  VAL A N   1 
ATOM 449  C CA  ? VAL A 1  58 ?  -9.237  18.409   5.632 1.000 92.680 ? 58  VAL A CA  1 
ATOM 450  C C   ? VAL A 1  58 ? -10.347  17.372   5.480 1.000 92.680 ? 58  VAL A C   1 
ATOM 451  C CB  ? VAL A 1  58 ?  -9.350  19.478   4.523 1.000 92.680 ? 58  VAL A CB  1 
ATOM 452  O O   ? VAL A 1  58 ? -10.157  16.340   4.832 1.000 92.680 ? 58  VAL A O   1 
ATOM 453  C CG1 ? VAL A 1  58 ?  -8.265  20.541   4.685 1.000 92.680 ? 58  VAL A CG1 1 
ATOM 454  C CG2 ? VAL A 1  58 ?  -9.264  18.828   3.144 1.000 92.680 ? 58  VAL A CG2 1 
ATOM 455  N N   ? LEU A 1  59 ? -11.483  17.569   6.161 1.000 91.990 ? 59  LEU A N   1 
ATOM 456  C CA  ? LEU A 1  59 ? -12.699  16.788   5.961 1.000 91.990 ? 59  LEU A CA  1 
ATOM 457  C C   ? LEU A 1  59 ? -13.433  17.237   4.701 1.000 91.990 ? 59  LEU A C   1 
ATOM 458  C CB  ? LEU A 1  59 ? -13.622  16.913   7.175 1.000 91.990 ? 59  LEU A CB  1 
ATOM 459  O O   ? LEU A 1  59 ? -13.996  18.334   4.664 1.000 91.990 ? 59  LEU A O   1 
ATOM 460  C CG  ? LEU A 1  59 ? -13.099  16.329   8.488 1.000 91.990 ? 59  LEU A CG  1 
ATOM 461  C CD1 ? LEU A 1  59 ? -14.119  16.533   9.603 1.000 91.990 ? 59  LEU A CD1 1 
ATOM 462  C CD2 ? LEU A 1  59 ? -12.769  14.849   8.322 1.000 91.990 ? 59  LEU A CD2 1 
ATOM 463  N N   ? GLU A 1  60 ? -13.242  16.374   3.631 1.000 89.000 ? 60  GLU A N   1 
ATOM 464  C CA  ? GLU A 1  60 ? -13.669  16.742   2.284 1.000 89.000 ? 60  GLU A CA  1 
ATOM 465  C C   ? GLU A 1  60 ? -15.094  16.272   2.009 1.000 89.000 ? 60  GLU A C   1 
ATOM 466  C CB  ? GLU A 1  60 ? -12.712  16.161   1.240 1.000 89.000 ? 60  GLU A CB  1 
ATOM 467  O O   ? GLU A 1  60 ? -15.640  16.524   0.932 1.000 89.000 ? 60  GLU A O   1 
ATOM 468  C CG  ? GLU A 1  60 ? -11.298  16.717   1.324 1.000 89.000 ? 60  GLU A CG  1 
ATOM 469  C CD  ? GLU A 1  60 ? -10.323  16.021   0.388 1.000 89.000 ? 60  GLU A CD  1 
ATOM 470  O OE1 ? GLU A 1  60 ?  -9.835  16.665  -0.569 1.000 89.000 ? 60  GLU A OE1 1 
ATOM 471  O OE2 ? GLU A 1  60 ? -10.045  14.822   0.612 1.000 89.000 ? 60  GLU A OE2 1 
ATOM 472  N N   ? GLY A 1  61 ? -15.658  15.620   3.171 1.000 87.210 ? 61  GLY A N   1 
ATOM 473  C CA  ? GLY A 1  61 ? -17.018  15.138   2.995 1.000 87.210 ? 61  GLY A CA  1 
ATOM 474  C C   ? GLY A 1  61 ? -17.087  13.671   2.615 1.000 87.210 ? 61  GLY A C   1 
ATOM 475  O O   ? GLY A 1  61 ? -16.184  13.153   1.955 1.000 87.210 ? 61  GLY A O   1 
ATOM 476  N N   ? ASN A 1  62 ? -17.950  12.832   3.386 1.000 87.090 ? 62  ASN A N   1 
ATOM 477  C CA  ? ASN A 1  62 ? -18.271  11.417   3.239 1.000 87.090 ? 62  ASN A CA  1 
ATOM 478  C C   ? ASN A 1  62 ? -17.113  10.529   3.685 1.000 87.090 ? 62  ASN A C   1 
ATOM 479  C CB  ? ASN A 1  62 ? -18.655  11.101   1.791 1.000 87.090 ? 62  ASN A CB  1 
ATOM 480  O O   ? ASN A 1  62 ? -16.998   9.384   3.246 1.000 87.090 ? 62  ASN A O   1 
ATOM 481  C CG  ? ASN A 1  62 ? -19.986  11.707   1.394 1.000 87.090 ? 62  ASN A CG  1 
ATOM 482  N ND2 ? ASN A 1  62 ? -20.024  12.346   0.231 1.000 87.090 ? 62  ASN A ND2 1 
ATOM 483  O OD1 ? ASN A 1  62 ? -20.973  11.603   2.128 1.000 87.090 ? 62  ASN A OD1 1 
ATOM 484  N N   ? GLU A 1  63 ? -15.980  11.156   4.357 1.000 95.050 ? 63  GLU A N   1 
ATOM 485  C CA  ? GLU A 1  63 ? -14.932  10.364   4.994 1.000 95.050 ? 63  GLU A CA  1 
ATOM 486  C C   ? GLU A 1  63 ? -15.511   9.441   6.063 1.000 95.050 ? 63  GLU A C   1 
ATOM 487  C CB  ? GLU A 1  63 ? -13.867  11.277   5.608 1.000 95.050 ? 63  GLU A CB  1 
ATOM 488  O O   ? GLU A 1  63 ? -16.465   9.805   6.754 1.000 95.050 ? 63  GLU A O   1 
ATOM 489  C CG  ? GLU A 1  63 ? -13.110  12.111   4.585 1.000 95.050 ? 63  GLU A CG  1 
ATOM 490  C CD  ? GLU A 1  63 ? -13.767  13.452   4.300 1.000 95.050 ? 63  GLU A CD  1 
ATOM 491  O OE1 ? GLU A 1  63 ? -13.124  14.321   3.669 1.000 95.050 ? 63  GLU A OE1 1 
ATOM 492  O OE2 ? GLU A 1  63 ? -14.934  13.636   4.713 1.000 95.050 ? 63  GLU A OE2 1 
ATOM 493  N N   ? GLN A 1  64 ? -14.970   8.368   6.159 1.000 97.530 ? 64  GLN A N   1 
ATOM 494  C CA  ? GLN A 1  64 ? -15.341   7.385   7.172 1.000 97.530 ? 64  GLN A CA  1 
ATOM 495  C C   ? GLN A 1  64 ? -14.143   7.012   8.041 1.000 97.530 ? 64  GLN A C   1 
ATOM 496  C CB  ? GLN A 1  64 ? -15.925   6.132   6.517 1.000 97.530 ? 64  GLN A CB  1 
ATOM 497  O O   ? GLN A 1  64 ? -13.050   6.765   7.527 1.000 97.530 ? 64  GLN A O   1 
ATOM 498  C CG  ? GLN A 1  64 ? -17.110   6.412   5.603 1.000 97.530 ? 64  GLN A CG  1 
ATOM 499  C CD  ? GLN A 1  64 ? -17.681   5.152   4.980 1.000 97.530 ? 64  GLN A CD  1 
ATOM 500  N NE2 ? GLN A 1  64 ? -17.766   5.132   3.654 1.000 97.530 ? 64  GLN A NE2 1 
ATOM 501  O OE1 ? GLN A 1  64 ? -18.043   4.204   5.685 1.000 97.530 ? 64  GLN A OE1 1 
ATOM 502  N N   ? PHE A 1  65 ? -14.359   7.106   9.320 1.000 97.620 ? 65  PHE A N   1 
ATOM 503  C CA  ? PHE A 1  65 ? -13.355   6.737  10.311 1.000 97.620 ? 65  PHE A CA  1 
ATOM 504  C C   ? PHE A 1  65 ? -13.802   5.518  11.108 1.000 97.620 ? 65  PHE A C   1 
ATOM 505  C CB  ? PHE A 1  65 ? -13.077   7.910  11.257 1.000 97.620 ? 65  PHE A CB  1 
ATOM 506  O O   ? PHE A 1  65 ? -14.790   5.578  11.844 1.000 97.620 ? 65  PHE A O   1 
ATOM 507  C CG  ? PHE A 1  65 ? -12.783   9.205  10.549 1.000 97.620 ? 65  PHE A CG  1 
ATOM 508  C CD1 ? PHE A 1  65 ? -11.475   9.577  10.265 1.000 97.620 ? 65  PHE A CD1 1 
ATOM 509  C CD2 ? PHE A 1  65 ? -13.817  10.051  10.168 1.000 97.620 ? 65  PHE A CD2 1 
ATOM 510  C CE1 ? PHE A 1  65 ? -11.201  10.775   9.610 1.000 97.620 ? 65  PHE A CE1 1 
ATOM 511  C CE2 ? PHE A 1  65 ? -13.550  11.250   9.513 1.000 97.620 ? 65  PHE A CE2 1 
ATOM 512  C CZ  ? PHE A 1  65 ? -12.241  11.610   9.236 1.000 97.620 ? 65  PHE A CZ  1 
ATOM 513  N N   ? ILE A 1  66 ? -13.120   4.460  10.899 1.000 98.350 ? 66  ILE A N   1 
ATOM 514  C CA  ? ILE A 1  66 ? -13.549   3.197  11.489 1.000 98.350 ? 66  ILE A CA  1 
ATOM 515  C C   ? ILE A 1  66 ? -12.368   2.525  12.185 1.000 98.350 ? 66  ILE A C   1 
ATOM 516  C CB  ? ILE A 1  66 ? -14.153   2.253  10.425 1.000 98.350 ? 66  ILE A CB  1 
ATOM 517  O O   ? ILE A 1  66 ? -11.296   2.373  11.594 1.000 98.350 ? 66  ILE A O   1 
ATOM 518  C CG1 ? ILE A 1  66 ? -15.320   2.938   9.704 1.000 98.350 ? 66  ILE A CG1 1 
ATOM 519  C CG2 ? ILE A 1  66 ? -14.602   0.936  11.065 1.000 98.350 ? 66  ILE A CG2 1 
ATOM 520  C CD1 ? ILE A 1  66 ? -15.899   2.126   8.554 1.000 98.350 ? 66  ILE A CD1 1 
ATOM 521  N N   ? ASP A 1  67 ? -12.598   2.126  13.496 1.000 98.360 ? 67  ASP A N   1 
ATOM 522  C CA  ? ASP A 1  67 ? -11.552   1.413  14.222 1.000 98.360 ? 67  ASP A CA  1 
ATOM 523  C C   ? ASP A 1  67 ? -11.416  -0.023  13.721 1.000 98.360 ? 67  ASP A C   1 
ATOM 524  C CB  ? ASP A 1  67 ? -11.841   1.420  15.725 1.000 98.360 ? 67  ASP A CB  1 
ATOM 525  O O   ? ASP A 1  67 ? -12.385  -0.612  13.237 1.000 98.360 ? 67  ASP A O   1 
ATOM 526  C CG  ? ASP A 1  67 ? -11.711   2.799  16.347 1.000 98.360 ? 67  ASP A CG  1 
ATOM 527  O OD1 ? ASP A 1  67 ? -10.922   3.625  15.840 1.000 98.360 ? 67  ASP A OD1 1 
ATOM 528  O OD2 ? ASP A 1  67 ? -12.402   3.062  17.355 1.000 98.360 ? 67  ASP A OD2 1 
ATOM 529  N N   ? ALA A 1  68 ? -10.177  -0.502  13.941 1.000 98.300 ? 68  ALA A N   1 
ATOM 530  C CA  ? ALA A 1  68 ?  -9.946  -1.918  13.669 1.000 98.300 ? 68  ALA A CA  1 
ATOM 531  C C   ? ALA A 1  68 ? -10.530  -2.792  14.775 1.000 98.300 ? 68  ALA A C   1 
ATOM 532  C CB  ? ALA A 1  68 ?  -8.452  -2.192  13.511 1.000 98.300 ? 68  ALA A CB  1 
ATOM 533  O O   ? ALA A 1  68 ? -10.343  -2.511  15.961 1.000 98.300 ? 68  ALA A O   1 
ATOM 534  N N   ? ALA A 1  69 ? -11.318  -3.826  14.354 1.000 97.960 ? 69  ALA A N   1 
ATOM 535  C CA  ? ALA A 1  69 ? -11.808  -4.811  15.315 1.000 97.960 ? 69  ALA A CA  1 
ATOM 536  C C   ? ALA A 1  69 ? -10.766  -5.898  15.565 1.000 97.960 ? 69  ALA A C   1 
ATOM 537  C CB  ? ALA A 1  69 ? -13.113  -5.432  14.822 1.000 97.960 ? 69  ALA A CB  1 
ATOM 538  O O   ? ALA A 1  69 ? -10.661  -6.422  16.677 1.000 97.960 ? 69  ALA A O   1 
ATOM 539  N N   ? ASN A 1  70 ? -10.105  -6.204  14.503 1.000 97.820 ? 70  ASN A N   1 
ATOM 540  C CA  ? ASN A 1  70 ?  -9.064  -7.226  14.512 1.000 97.820 ? 70  ASN A CA  1 
ATOM 541  C C   ? ASN A 1  70 ?  -7.980  -6.932  13.478 1.000 97.820 ? 70  ASN A C   1 
ATOM 542  C CB  ? ASN A 1  70 ?  -9.668  -8.611  14.269 1.000 97.820 ? 70  ASN A CB  1 
ATOM 543  O O   ? ASN A 1  70 ?  -8.270  -6.407  12.401 1.000 97.820 ? 70  ASN A O   1 
ATOM 544  C CG  ? ASN A 1  70 ?  -8.790  -9.731  14.791 1.000 97.820 ? 70  ASN A CG  1 
ATOM 545  N ND2 ? ASN A 1  70 ?  -9.173 -10.969  14.500 1.000 97.820 ? 70  ASN A ND2 1 
ATOM 546  O OD1 ? ASN A 1  70 ?  -7.777  -9.486  15.450 1.000 97.820 ? 70  ASN A OD1 1 
ATOM 547  N N   ? ILE A 1  71 ?  -6.690  -7.226  13.855 1.000 98.250 ? 71  ILE A N   1 
ATOM 548  C CA  ? ILE A 1  71 ?  -5.549  -7.068  12.959 1.000 98.250 ? 71  ILE A CA  1 
ATOM 549  C C   ? ILE A 1  71 ?  -4.787  -8.388  12.856 1.000 98.250 ? 71  ILE A C   1 
ATOM 550  C CB  ? ILE A 1  71 ?  -4.606  -5.941  13.438 1.000 98.250 ? 71  ILE A CB  1 
ATOM 551  O O   ? ILE A 1  71 ?  -4.285  -8.902  13.859 1.000 98.250 ? 71  ILE A O   1 
ATOM 552  C CG1 ? ILE A 1  71 ?  -5.396  -4.649  13.673 1.000 98.250 ? 71  ILE A CG1 1 
ATOM 553  C CG2 ? ILE A 1  71 ?  -3.477  -5.717  12.428 1.000 98.250 ? 71  ILE A CG2 1 
ATOM 554  C CD1 ? ILE A 1  71 ?  -4.628  -3.587  14.449 1.000 98.250 ? 71  ILE A CD1 1 
ATOM 555  N N   ? ILE A 1  72 ?  -4.712  -8.916  11.647 1.000 98.390 ? 72  ILE A N   1 
ATOM 556  C CA  ? ILE A 1  72 ?  -4.161 -10.254  11.457 1.000 98.390 ? 72  ILE A CA  1 
ATOM 557  C C   ? ILE A 1  72 ?  -2.950 -10.187  10.529 1.000 98.390 ? 72  ILE A C   1 
ATOM 558  C CB  ? ILE A 1  72 ?  -5.220 -11.225  10.887 1.000 98.390 ? 72  ILE A CB  1 
ATOM 559  O O   ? ILE A 1  72 ?  -3.089  -9.902   9.337 1.000 98.390 ? 72  ILE A O   1 
ATOM 560  C CG1 ? ILE A 1  72 ?  -6.461 -11.249  11.787 1.000 98.390 ? 72  ILE A CG1 1 
ATOM 561  C CG2 ? ILE A 1  72 ?  -4.632 -12.630  10.727 1.000 98.390 ? 72  ILE A CG2 1 
ATOM 562  C CD1 ? ILE A 1  72 ?  -7.673 -11.917  11.152 1.000 98.390 ? 72  ILE A CD1 1 
ATOM 563  N N   ? LYS A 1  73 ?  -1.691 -10.488  11.122 1.000 98.420 ? 73  LYS A N   1 
ATOM 564  C CA  ? LYS A 1  73 ?  -0.502 -10.628  10.286 1.000 98.420 ? 73  LYS A CA  1 
ATOM 565  C C   ? LYS A 1  73 ?  -0.420 -12.024   9.676 1.000 98.420 ? 73  LYS A C   1 
ATOM 566  C CB  ? LYS A 1  73 ?   0.762 -10.335  11.096 1.000 98.420 ? 73  LYS A CB  1 
ATOM 567  O O   ? LYS A 1  73 ?  -0.874 -12.999  10.280 1.000 98.420 ? 73  LYS A O   1 
ATOM 568  C CG  ? LYS A 1  73 ?   0.841  -8.911  11.627 1.000 98.420 ? 73  LYS A CG  1 
ATOM 569  C CD  ? LYS A 1  73 ?   2.159  -8.656  12.347 1.000 98.420 ? 73  LYS A CD  1 
ATOM 570  C CE  ? LYS A 1  73 ?   2.256  -9.459  13.638 1.000 98.420 ? 73  LYS A CE  1 
ATOM 571  N NZ  ? LYS A 1  73 ?   3.575  -9.267  14.311 1.000 98.420 ? 73  LYS A NZ  1 
ATOM 572  N N   ? HIS A 1  74 ?   0.081 -12.009   8.443 1.000 98.470 ? 74  HIS A N   1 
ATOM 573  C CA  ? HIS A 1  74 ?   0.348 -13.334   7.895 1.000 98.470 ? 74  HIS A CA  1 
ATOM 574  C C   ? HIS A 1  74 ?   1.174 -14.174   8.863 1.000 98.470 ? 74  HIS A C   1 
ATOM 575  C CB  ? HIS A 1  74 ?   1.069 -13.222   6.550 1.000 98.470 ? 74  HIS A CB  1 
ATOM 576  O O   ? HIS A 1  74 ?   2.186 -13.706   9.390 1.000 98.470 ? 74  HIS A O   1 
ATOM 577  C CG  ? HIS A 1  74 ?   1.031 -14.480   5.743 1.000 98.470 ? 74  HIS A CG  1 
ATOM 578  C CD2 ? HIS A 1  74 ?   0.335 -14.799   4.626 1.000 98.470 ? 74  HIS A CD2 1 
ATOM 579  N ND1 ? HIS A 1  74 ?   1.774 -15.595   6.066 1.000 98.470 ? 74  HIS A ND1 1 
ATOM 580  C CE1 ? HIS A 1  74 ?   1.537 -16.547   5.180 1.000 98.470 ? 74  HIS A CE1 1 
ATOM 581  N NE2 ? HIS A 1  74 ?   0.666 -16.090   4.296 1.000 98.470 ? 74  HIS A NE2 1 
ATOM 582  N N   ? PRO A 1  75 ?   0.805 -15.418   9.144 1.000 97.760 ? 75  PRO A N   1 
ATOM 583  C CA  ? PRO A 1  75 ?   1.460 -16.256  10.151 1.000 97.760 ? 75  PRO A CA  1 
ATOM 584  C C   ? PRO A 1  75 ?   2.921 -16.548   9.815 1.000 97.760 ? 75  PRO A C   1 
ATOM 585  C CB  ? PRO A 1  75 ?   0.629 -17.542  10.135 1.000 97.760 ? 75  PRO A CB  1 
ATOM 586  O O   ? PRO A 1  75 ?   3.717 -16.844  10.711 1.000 97.760 ? 75  PRO A O   1 
ATOM 587  C CG  ? PRO A 1  75 ?  -0.085 -17.518   8.822 1.000 97.760 ? 75  PRO A CG  1 
ATOM 588  C CD  ? PRO A 1  75 ?  -0.320 -16.087   8.432 1.000 97.760 ? 75  PRO A CD  1 
ATOM 589  N N   ? LYS A 1  76 ?   3.230 -16.483   8.530 1.000 98.050 ? 76  LYS A N   1 
ATOM 590  C CA  ? LYS A 1  76 ?   4.591 -16.815   8.120 1.000 98.050 ? 76  LYS A CA  1 
ATOM 591  C C   ? LYS A 1  76 ?   5.402 -15.553   7.837 1.000 98.050 ? 76  LYS A C   1 
ATOM 592  C CB  ? LYS A 1  76 ?   4.576 -17.715   6.884 1.000 98.050 ? 76  LYS A CB  1 
ATOM 593  O O   ? LYS A 1  76 ?   6.430 -15.609   7.158 1.000 98.050 ? 76  LYS A O   1 
ATOM 594  C CG  ? LYS A 1  76 ?   3.976 -19.092   7.129 1.000 98.050 ? 76  LYS A CG  1 
ATOM 595  C CD  ? LYS A 1  76 ?   4.058 -19.967   5.885 1.000 98.050 ? 76  LYS A CD  1 
ATOM 596  C CE  ? LYS A 1  76 ?   3.465 -21.348   6.131 1.000 98.050 ? 76  LYS A CE  1 
ATOM 597  N NZ  ? LYS A 1  76 ?   3.533 -22.206   4.910 1.000 98.050 ? 76  LYS A NZ  1 
ATOM 598  N N   ? PHE A 1  77 ?   4.901 -14.368   8.307 1.000 98.140 ? 77  PHE A N   1 
ATOM 599  C CA  ? PHE A 1  77 ?   5.643 -13.121   8.165 1.000 98.140 ? 77  PHE A CA  1 
ATOM 600  C C   ? PHE A 1  77 ?   6.994 -13.212   8.864 1.000 98.140 ? 77  PHE A C   1 
ATOM 601  C CB  ? PHE A 1  77 ?   4.836 -11.948   8.731 1.000 98.140 ? 77  PHE A CB  1 
ATOM 602  O O   ? PHE A 1  77 ?   7.064 -13.545  10.049 1.000 98.140 ? 77  PHE A O   1 
ATOM 603  C CG  ? PHE A 1  77 ?   5.606 -10.656   8.793 1.000 98.140 ? 77  PHE A CG  1 
ATOM 604  C CD1 ? PHE A 1  77 ?   5.708  -9.948   9.984 1.000 98.140 ? 77  PHE A CD1 1 
ATOM 605  C CD2 ? PHE A 1  77 ?   6.228 -10.150   7.659 1.000 98.140 ? 77  PHE A CD2 1 
ATOM 606  C CE1 ? PHE A 1  77 ?   6.420  -8.752  10.044 1.000 98.140 ? 77  PHE A CE1 1 
ATOM 607  C CE2 ? PHE A 1  77 ?   6.941  -8.955   7.711 1.000 98.140 ? 77  PHE A CE2 1 
ATOM 608  C CZ  ? PHE A 1  77 ?   7.035  -8.258   8.904 1.000 98.140 ? 77  PHE A CZ  1 
ATOM 609  N N   ? LYS A 1  78 ?   8.034 -12.943   8.095 1.000 97.210 ? 78  LYS A N   1 
ATOM 610  C CA  ? LYS A 1  78 ?   9.401 -12.899   8.607 1.000 97.210 ? 78  LYS A CA  1 
ATOM 611  C C   ? LYS A 1  78 ?   9.898 -11.461   8.721 1.000 97.210 ? 78  LYS A C   1 
ATOM 612  C CB  ? LYS A 1  78 ?  10.337 -13.708   7.709 1.000 97.210 ? 78  LYS A CB  1 
ATOM 613  O O   ? LYS A 1  78 ?  10.148 -10.803   7.708 1.000 97.210 ? 78  LYS A O   1 
ATOM 614  C CG  ? LYS A 1  78 ?  10.006 -15.192   7.646 1.000 97.210 ? 78  LYS A CG  1 
ATOM 615  C CD  ? LYS A 1  78 ?  11.023 -15.957   6.809 1.000 97.210 ? 78  LYS A CD  1 
ATOM 616  C CE  ? LYS A 1  78 ?  10.696 -17.443   6.751 1.000 97.210 ? 78  LYS A CE  1 
ATOM 617  N NZ  ? LYS A 1  78 ?  11.703 -18.201   5.950 1.000 97.210 ? 78  LYS A NZ  1 
ATOM 618  N N   ? LYS A 1  79 ?  10.240 -10.986   9.918 1.000 94.820 ? 79  LYS A N   1 
ATOM 619  C CA  ? LYS A 1  79 ?  10.563  -9.591  10.203 1.000 94.820 ? 79  LYS A CA  1 
ATOM 620  C C   ? LYS A 1  79 ?  11.918  -9.209   9.614 1.000 94.820 ? 79  LYS A C   1 
ATOM 621  C CB  ? LYS A 1  79 ?  10.557  -9.335  11.711 1.000 94.820 ? 79  LYS A CB  1 
ATOM 622  O O   ? LYS A 1  79 ?  12.087  -8.102   9.098 1.000 94.820 ? 79  LYS A O   1 
ATOM 623  C CG  ? LYS A 1  79 ?  10.749  -7.875  12.093 1.000 94.820 ? 79  LYS A CG  1 
ATOM 624  C CD  ? LYS A 1  79 ?  10.632  -7.670  13.598 1.000 94.820 ? 79  LYS A CD  1 
ATOM 625  C CE  ? LYS A 1  79 ?  10.833  -6.211  13.982 1.000 94.820 ? 79  LYS A CE  1 
ATOM 626  N NZ  ? LYS A 1  79 ?  10.689  -6.000  15.453 1.000 94.820 ? 79  LYS A NZ  1 
ATOM 627  N N   ? LYS A 1  80 ?  12.813 -10.181   9.588 1.000 93.870 ? 80  LYS A N   1 
ATOM 628  C CA  ? LYS A 1  80 ?  14.169  -9.902   9.124 1.000 93.870 ? 80  LYS A CA  1 
ATOM 629  C C   ? LYS A 1  80 ?  14.209  -9.742   7.607 1.000 93.870 ? 80  LYS A C   1 
ATOM 630  C CB  ? LYS A 1  80 ?  15.125 -11.013   9.560 1.000 93.870 ? 80  LYS A CB  1 
ATOM 631  O O   ? LYS A 1  80 ?  14.815  -8.799   7.093 1.000 93.870 ? 80  LYS A O   1 
ATOM 632  C CG  ? LYS A 1  80 ?  16.586 -10.735   9.238 1.000 93.870 ? 80  LYS A CG  1 
ATOM 633  C CD  ? LYS A 1  80 ?  17.492 -11.852   9.739 1.000 93.870 ? 80  LYS A CD  1 
ATOM 634  C CE  ? LYS A 1  80 ?  18.944 -11.612   9.351 1.000 93.870 ? 80  LYS A CE  1 
ATOM 635  N NZ  ? LYS A 1  80 ?  19.839 -12.697   9.853 1.000 93.870 ? 80  LYS A NZ  1 
ATOM 636  N N   ? THR A 1  81 ?  13.490 -10.581   6.926 1.000 94.840 ? 81  THR A N   1 
ATOM 637  C CA  ? THR A 1  81 ?  13.562 -10.592   5.469 1.000 94.840 ? 81  THR A CA  1 
ATOM 638  C C   ? THR A 1  81 ?  12.358  -9.878   4.862 1.000 94.840 ? 81  THR A C   1 
ATOM 639  C CB  ? THR A 1  81 ?  13.636 -12.031   4.924 1.000 94.840 ? 81  THR A CB  1 
ATOM 640  O O   ? THR A 1  81 ?  12.342  -9.582   3.666 1.000 94.840 ? 81  THR A O   1 
ATOM 641  C CG2 ? THR A 1  81 ?  14.830 -12.779   5.507 1.000 94.840 ? 81  THR A CG2 1 
ATOM 642  O OG1 ? THR A 1  81 ?  12.434 -12.729   5.270 1.000 94.840 ? 81  THR A OG1 1 
ATOM 643  N N   ? LEU A 1  82 ?  11.413  -9.573   5.677 1.000 96.670 ? 82  LEU A N   1 
ATOM 644  C CA  ? LEU A 1  82 ?  10.135  -8.983   5.294 1.000 96.670 ? 82  LEU A CA  1 
ATOM 645  C C   ? LEU A 1  82 ?   9.396  -9.880   4.307 1.000 96.670 ? 82  LEU A C   1 
ATOM 646  C CB  ? LEU A 1  82 ?  10.347  -7.596   4.681 1.000 96.670 ? 82  LEU A CB  1 
ATOM 647  O O   ? LEU A 1  82 ?   8.566  -9.403   3.530 1.000 96.670 ? 82  LEU A O   1 
ATOM 648  C CG  ? LEU A 1  82 ?  10.842  -6.504   5.631 1.000 96.670 ? 82  LEU A CG  1 
ATOM 649  C CD1 ? LEU A 1  82 ?  10.951  -5.172   4.895 1.000 96.670 ? 82  LEU A CD1 1 
ATOM 650  C CD2 ? LEU A 1  82 ?   9.915  -6.381   6.835 1.000 96.670 ? 82  LEU A CD2 1 
ATOM 651  N N   ? ASP A 1  83 ?   9.793 -11.149   4.248 1.000 97.620 ? 83  ASP A N   1 
ATOM 652  C CA  ? ASP A 1  83 ?   9.044 -12.134   3.474 1.000 97.620 ? 83  ASP A CA  1 
ATOM 653  C C   ? ASP A 1  83 ?   7.651 -12.349   4.059 1.000 97.620 ? 83  ASP A C   1 
ATOM 654  C CB  ? ASP A 1  83 ?   9.802 -13.462   3.418 1.000 97.620 ? 83  ASP A CB  1 
ATOM 655  O O   ? ASP A 1  83 ?   7.477 -12.343   5.280 1.000 97.620 ? 83  ASP A O   1 
ATOM 656  C CG  ? ASP A 1  83 ?   9.359 -14.350   2.269 1.000 97.620 ? 83  ASP A CG  1 
ATOM 657  O OD1 ? ASP A 1  83 ?   8.884 -13.824   1.240 1.000 97.620 ? 83  ASP A OD1 1 
ATOM 658  O OD2 ? ASP A 1  83 ?   9.484 -15.587   2.395 1.000 97.620 ? 83  ASP A OD2 1 
ATOM 659  N N   ? ASN A 1  84 ?   6.615 -12.483   3.196 1.000 98.190 ? 84  ASN A N   1 
ATOM 660  C CA  ? ASN A 1  84 ?   5.219 -12.634   3.595 1.000 98.190 ? 84  ASN A CA  1 
ATOM 661  C C   ? ASN A 1  84 ?   4.698 -11.383   4.297 1.000 98.190 ? 84  ASN A C   1 
ATOM 662  C CB  ? ASN A 1  84 ?   5.049 -13.859   4.497 1.000 98.190 ? 84  ASN A CB  1 
ATOM 663  O O   ? ASN A 1  84 ?   3.932 -11.479   5.258 1.000 98.190 ? 84  ASN A O   1 
ATOM 664  C CG  ? ASN A 1  84 ?   5.443 -15.150   3.808 1.000 98.190 ? 84  ASN A CG  1 
ATOM 665  N ND2 ? ASN A 1  84 ?   6.200 -15.988   4.507 1.000 98.190 ? 84  ASN A ND2 1 
ATOM 666  O OD1 ? ASN A 1  84 ?   5.072 -15.393   2.656 1.000 98.190 ? 84  ASN A OD1 1 
ATOM 667  N N   ? ASP A 1  85 ?   5.155 -10.204   4.005 1.000 98.410 ? 85  ASP A N   1 
ATOM 668  C CA  ? ASP A 1  85 ?   4.800  -8.915   4.591 1.000 98.410 ? 85  ASP A CA  1 
ATOM 669  C C   ? ASP A 1  85 ?   3.384  -8.503   4.194 1.000 98.410 ? 85  ASP A C   1 
ATOM 670  C CB  ? ASP A 1  85 ?   5.800  -7.838   4.164 1.000 98.410 ? 85  ASP A CB  1 
ATOM 671  O O   ? ASP A 1  85 ?   3.201  -7.620   3.354 1.000 98.410 ? 85  ASP A O   1 
ATOM 672  C CG  ? ASP A 1  85 ?   5.618  -6.530   4.913 1.000 98.410 ? 85  ASP A CG  1 
ATOM 673  O OD1 ? ASP A 1  85 ?   4.976  -6.525   5.986 1.000 98.410 ? 85  ASP A OD1 1 
ATOM 674  O OD2 ? ASP A 1  85 ?   6.117  -5.493   4.424 1.000 98.410 ? 85  ASP A OD2 1 
ATOM 675  N N   ? ILE A 1  86 ?   2.349  -9.111   4.678 1.000 98.660 ? 86  ILE A N   1 
ATOM 676  C CA  ? ILE A 1  86 ?   0.948  -8.855   4.363 1.000 98.660 ? 86  ILE A CA  1 
ATOM 677  C C   ? ILE A 1  86 ?   0.096  -9.032   5.617 1.000 98.660 ? 86  ILE A C   1 
ATOM 678  C CB  ? ILE A 1  86 ?   0.443  -9.784   3.236 1.000 98.660 ? 86  ILE A CB  1 
ATOM 679  O O   ? ILE A 1  86 ?   0.363  -9.914   6.437 1.000 98.660 ? 86  ILE A O   1 
ATOM 680  C CG1 ? ILE A 1  86 ?  -0.982  -9.397   2.823 1.000 98.660 ? 86  ILE A CG1 1 
ATOM 681  C CG2 ? ILE A 1  86 ?   0.507 -11.249   3.675 1.000 98.660 ? 86  ILE A CG2 1 
ATOM 682  C CD1 ? ILE A 1  86 ?  -1.445 -10.037   1.522 1.000 98.660 ? 86  ILE A CD1 1 
ATOM 683  N N   ? MET A 1  87 ?  -0.841  -8.121   5.813 1.000 98.550 ? 87  MET A N   1 
ATOM 684  C CA  ? MET A 1  87 ?  -1.723  -8.134   6.976 1.000 98.550 ? 87  MET A CA  1 
ATOM 685  C C   ? MET A 1  87 ?  -3.150  -7.770   6.581 1.000 98.550 ? 87  MET A C   1 
ATOM 686  C CB  ? MET A 1  87 ?  -1.215  -7.169   8.048 1.000 98.550 ? 87  MET A CB  1 
ATOM 687  O O   ? MET A 1  87 ?  -3.362  -7.003   5.640 1.000 98.550 ? 87  MET A O   1 
ATOM 688  C CG  ? MET A 1  87 ?  -1.460  -5.705   7.721 1.000 98.550 ? 87  MET A CG  1 
ATOM 689  S SD  ? MET A 1  87 ?  -1.040  -4.592   9.118 1.000 98.550 ? 87  MET A SD  1 
ATOM 690  C CE  ? MET A 1  87 ?  -1.405  -2.982   8.365 1.000 98.550 ? 87  MET A CE  1 
ATOM 691  N N   ? LEU A 1  88 ?  -4.166  -8.373   7.265 1.000 98.770 ? 88  LEU A N   1 
ATOM 692  C CA  ? LEU A 1  88 ?  -5.578  -8.041   7.105 1.000 98.770 ? 88  LEU A CA  1 
ATOM 693  C C   ? LEU A 1  88 ?  -6.105  -7.303   8.331 1.000 98.770 ? 88  LEU A C   1 
ATOM 694  C CB  ? LEU A 1  88 ?  -6.403  -9.307   6.863 1.000 98.770 ? 88  LEU A CB  1 
ATOM 695  O O   ? LEU A 1  88 ?  -5.775  -7.658   9.464 1.000 98.770 ? 88  LEU A O   1 
ATOM 696  C CG  ? LEU A 1  88 ?  -6.170 -10.025   5.533 1.000 98.770 ? 88  LEU A CG  1 
ATOM 697  C CD1 ? LEU A 1  88 ?  -6.972 -11.321   5.482 1.000 98.770 ? 88  LEU A CD1 1 
ATOM 698  C CD2 ? LEU A 1  88 ?  -6.536  -9.117   4.364 1.000 98.770 ? 88  LEU A CD2 1 
ATOM 699  N N   ? ILE A 1  89 ?  -6.879  -6.263   8.022 1.000 98.750 ? 89  ILE A N   1 
ATOM 700  C CA  ? ILE A 1  89 ?  -7.515  -5.474   9.071 1.000 98.750 ? 89  ILE A CA  1 
ATOM 701  C C   ? ILE A 1  89 ?  -9.033  -5.593   8.957 1.000 98.750 ? 89  ILE A C   1 
ATOM 702  C CB  ? ILE A 1  89 ?  -7.086  -3.991   9.002 1.000 98.750 ? 89  ILE A CB  1 
ATOM 703  O O   ? ILE A 1  89 ?  -9.623  -5.162   7.963 1.000 98.750 ? 89  ILE A O   1 
ATOM 704  C CG1 ? ILE A 1  89 ?  -5.559  -3.874   9.055 1.000 98.750 ? 89  ILE A CG1 1 
ATOM 705  C CG2 ? ILE A 1  89 ?  -7.737  -3.188  10.132 1.000 98.750 ? 89  ILE A CG2 1 
ATOM 706  C CD1 ? ILE A 1  89 ?  -5.028  -2.506   8.648 1.000 98.750 ? 89  ILE A CD1 1 
ATOM 707  N N   ? LYS A 1  90 ?  -9.687  -6.259   9.962 1.000 98.590 ? 90  LYS A N   1 
ATOM 708  C CA  ? LYS A 1  90 ? -11.144  -6.284  10.053 1.000 98.590 ? 90  LYS A CA  1 
ATOM 709  C C   ? LYS A 1  90 ? -11.676  -5.009  10.701 1.000 98.590 ? 90  LYS A C   1 
ATOM 710  C CB  ? LYS A 1  90 ? -11.613  -7.507  10.842 1.000 98.590 ? 90  LYS A CB  1 
ATOM 711  O O   ? LYS A 1  90 ? -11.275  -4.657  11.813 1.000 98.590 ? 90  LYS A O   1 
ATOM 712  C CG  ? LYS A 1  90 ? -13.122  -7.702  10.844 1.000 98.590 ? 90  LYS A CG  1 
ATOM 713  C CD  ? LYS A 1  90 ? -13.520  -8.983  11.565 1.000 98.590 ? 90  LYS A CD  1 
ATOM 714  C CE  ? LYS A 1  90 ? -15.017  -9.240  11.467 1.000 98.590 ? 90  LYS A CE  1 
ATOM 715  N NZ  ? LYS A 1  90 ? -15.404 -10.523  12.126 1.000 98.590 ? 90  LYS A NZ  1 
ATOM 716  N N   ? LEU A 1  91 ? -12.600  -4.383  10.029 1.000 98.630 ? 91  LEU A N   1 
ATOM 717  C CA  ? LEU A 1  91 ? -13.162  -3.137  10.537 1.000 98.630 ? 91  LEU A CA  1 
ATOM 718  C C   ? LEU A 1  91 ? -14.246  -3.411  11.574 1.000 98.630 ? 91  LEU A C   1 
ATOM 719  C CB  ? LEU A 1  91 ? -13.736  -2.301   9.391 1.000 98.630 ? 91  LEU A CB  1 
ATOM 720  O O   ? LEU A 1  91 ? -14.971  -4.403  11.472 1.000 98.630 ? 91  LEU A O   1 
ATOM 721  C CG  ? LEU A 1  91 ? -12.781  -1.982   8.239 1.000 98.630 ? 91  LEU A CG  1 
ATOM 722  C CD1 ? LEU A 1  91 ? -13.492  -1.153   7.175 1.000 98.630 ? 91  LEU A CD1 1 
ATOM 723  C CD2 ? LEU A 1  91 ? -11.545  -1.252   8.756 1.000 98.630 ? 91  LEU A CD2 1 
ATOM 724  N N   ? SER A 1  92 ? -14.401  -2.524  12.644 1.000 98.300 ? 92  SER A N   1 
ATOM 725  C CA  ? SER A 1  92 ? -15.377  -2.697  13.715 1.000 98.300 ? 92  SER A CA  1 
ATOM 726  C C   ? SER A 1  92 ? -16.803  -2.570  13.188 1.000 98.300 ? 92  SER A C   1 
ATOM 727  C CB  ? SER A 1  92 ? -15.142  -1.673  14.826 1.000 98.300 ? 92  SER A CB  1 
ATOM 728  O O   ? SER A 1  92 ? -17.748  -3.051  13.817 1.000 98.300 ? 92  SER A O   1 
ATOM 729  O OG  ? SER A 1  92 ? -15.219  -0.352  14.318 1.000 98.300 ? 92  SER A OG  1 
ATOM 730  N N   ? SER A 1  93 ? -17.035  -1.932  12.012 1.000 98.240 ? 93  SER A N   1 
ATOM 731  C CA  ? SER A 1  93 ? -18.297  -1.812  11.290 1.000 98.240 ? 93  SER A CA  1 
ATOM 732  C C   ? SER A 1  93 ? -18.065  -1.706   9.786 1.000 98.240 ? 93  SER A C   1 
ATOM 733  C CB  ? SER A 1  93 ? -19.082  -0.594  11.780 1.000 98.240 ? 93  SER A CB  1 
ATOM 734  O O   ? SER A 1  93 ? -17.004  -1.259   9.346 1.000 98.240 ? 93  SER A O   1 
ATOM 735  O OG  ? SER A 1  93 ? -18.354   0.600  11.550 1.000 98.240 ? 93  SER A OG  1 
ATOM 736  N N   ? PRO A 1  94 ? -19.092  -2.264   8.977 1.000 98.050 ? 94  PRO A N   1 
ATOM 737  C CA  ? PRO A 1  94 ? -18.934  -2.168   7.524 1.000 98.050 ? 94  PRO A CA  1 
ATOM 738  C C   ? PRO A 1  94 ? -18.899  -0.725   7.027 1.000 98.050 ? 94  PRO A C   1 
ATOM 739  C CB  ? PRO A 1  94 ? -20.166  -2.901   6.986 1.000 98.050 ? 94  PRO A CB  1 
ATOM 740  O O   ? PRO A 1  94 ? -19.562   0.145   7.599 1.000 98.050 ? 94  PRO A O   1 
ATOM 741  C CG  ? PRO A 1  94 ? -20.629  -3.755   8.122 1.000 98.050 ? 94  PRO A CG  1 
ATOM 742  C CD  ? PRO A 1  94 ? -20.256  -3.078   9.410 1.000 98.050 ? 94  PRO A CD  1 
ATOM 743  N N   ? VAL A 1  95 ? -18.119  -0.506   5.933 1.000 97.900 ? 95  VAL A N   1 
ATOM 744  C CA  ? VAL A 1  95 ? -18.075   0.813   5.312 1.000 97.900 ? 95  VAL A CA  1 
ATOM 745  C C   ? VAL A 1  95 ? -19.336   1.035   4.479 1.000 97.900 ? 95  VAL A C   1 
ATOM 746  C CB  ? VAL A 1  95 ? -16.817   0.983   4.430 1.000 97.900 ? 95  VAL A CB  1 
ATOM 747  O O   ? VAL A 1  95 ? -19.970   0.075   4.034 1.000 97.900 ? 95  VAL A O   1 
ATOM 748  C CG1 ? VAL A 1  95 ? -15.548   0.835   5.266 1.000 97.900 ? 95  VAL A CG1 1 
ATOM 749  C CG2 ? VAL A 1  95 ? -16.829  -0.028   3.285 1.000 97.900 ? 95  VAL A CG2 1 
ATOM 750  N N   ? THR A 1  96 ? -19.739   2.299   4.301 1.000 97.420 ? 96  THR A N   1 
ATOM 751  C CA  ? THR A 1  96 ? -20.746   2.687   3.320 1.000 97.420 ? 96  THR A CA  1 
ATOM 752  C C   ? THR A 1  96 ? -20.096   3.023   1.981 1.000 97.420 ? 96  THR A C   1 
ATOM 753  C CB  ? THR A 1  96 ? -21.570   3.892   3.811 1.000 97.420 ? 96  THR A CB  1 
ATOM 754  O O   ? THR A 1  96 ? -19.358   4.005   1.873 1.000 97.420 ? 96  THR A O   1 
ATOM 755  C CG2 ? THR A 1  96 ? -22.671   4.247   2.817 1.000 97.420 ? 96  THR A CG2 1 
ATOM 756  O OG1 ? THR A 1  96 ? -22.166   3.573   5.074 1.000 97.420 ? 96  THR A OG1 1 
ATOM 757  N N   ? LEU A 1  97 ? -20.317   2.161   0.999 1.000 97.040 ? 97  LEU A N   1 
ATOM 758  C CA  ? LEU A 1  97 ? -19.735   2.396  -0.317 1.000 97.040 ? 97  LEU A CA  1 
ATOM 759  C C   ? LEU A 1  97 ? -20.434   3.553  -1.022 1.000 97.040 ? 97  LEU A C   1 
ATOM 760  C CB  ? LEU A 1  97 ? -19.823   1.131  -1.176 1.000 97.040 ? 97  LEU A CB  1 
ATOM 761  O O   ? LEU A 1  97 ? -21.665   3.626  -1.034 1.000 97.040 ? 97  LEU A O   1 
ATOM 762  C CG  ? LEU A 1  97 ? -19.149  -0.120  -0.611 1.000 97.040 ? 97  LEU A CG  1 
ATOM 763  C CD1 ? LEU A 1  97 ? -19.336  -1.298  -1.562 1.000 97.040 ? 97  LEU A CD1 1 
ATOM 764  C CD2 ? LEU A 1  97 ? -17.668   0.138  -0.356 1.000 97.040 ? 97  LEU A CD2 1 
ATOM 765  N N   ? ASN A 1  98 ? -19.599   4.468  -1.700 1.000 95.180 ? 98  ASN A N   1 
ATOM 766  C CA  ? ASN A 1  98 ? -20.039   5.625  -2.473 1.000 95.180 ? 98  ASN A CA  1 
ATOM 767  C C   ? ASN A 1  98 ? -18.961   6.090  -3.449 1.000 95.180 ? 98  ASN A C   1 
ATOM 768  C CB  ? ASN A 1  98 ? -20.442   6.770  -1.542 1.000 95.180 ? 98  ASN A CB  1 
ATOM 769  O O   ? ASN A 1  98 ? -18.011   5.356  -3.726 1.000 95.180 ? 98  ASN A O   1 
ATOM 770  C CG  ? ASN A 1  98 ? -19.305   7.226  -0.649 1.000 95.180 ? 98  ASN A CG  1 
ATOM 771  N ND2 ? ASN A 1  98 ? -19.597   7.418   0.632 1.000 95.180 ? 98  ASN A ND2 1 
ATOM 772  O OD1 ? ASN A 1  98 ? -18.173   7.405  -1.108 1.000 95.180 ? 98  ASN A OD1 1 
ATOM 773  N N   ? ALA A 1  99 ? -19.149   7.274  -4.002 1.000 93.610 ? 99  ALA A N   1 
ATOM 774  C CA  ? ALA A 1  99 ? -18.251   7.759  -5.046 1.000 93.610 ? 99  ALA A CA  1 
ATOM 775  C C   ? ALA A 1  99 ? -16.830   7.923  -4.515 1.000 93.610 ? 99  ALA A C   1 
ATOM 776  C CB  ? ALA A 1  99 ? -18.759   9.082  -5.614 1.000 93.610 ? 99  ALA A CB  1 
ATOM 777  O O   ? ALA A 1  99 ? -15.865   7.883  -5.283 1.000 93.610 ? 99  ALA A O   1 
ATOM 778  N N   ? ARG A 1 100 ? -16.641   7.990  -3.138 1.000 94.470 ? 100 ARG A N   1 
ATOM 779  C CA  ? ARG A 1 100 ? -15.347   8.288  -2.534 1.000 94.470 ? 100 ARG A CA  1 
ATOM 780  C C   ? ARG A 1 100 ? -14.787   7.069  -1.809 1.000 94.470 ? 100 ARG A C   1 
ATOM 781  C CB  ? ARG A 1 100 ? -15.463   9.467  -1.566 1.000 94.470 ? 100 ARG A CB  1 
ATOM 782  O O   ? ARG A 1 100 ? -13.599   7.025  -1.483 1.000 94.470 ? 100 ARG A O   1 
ATOM 783  C CG  ? ARG A 1 100 ? -15.806  10.786  -2.239 1.000 94.470 ? 100 ARG A CG  1 
ATOM 784  C CD  ? ARG A 1 100 ? -15.830  11.938  -1.244 1.000 94.470 ? 100 ARG A CD  1 
ATOM 785  N NE  ? ARG A 1 100 ? -16.068  13.217  -1.906 1.000 94.470 ? 100 ARG A NE  1 
ATOM 786  N NH1 ? ARG A 1 100 ? -15.031  14.487  -0.279 1.000 94.470 ? 100 ARG A NH1 1 
ATOM 787  N NH2 ? ARG A 1 100 ? -15.951  15.501  -2.118 1.000 94.470 ? 100 ARG A NH2 1 
ATOM 788  C CZ  ? ARG A 1 100 ? -15.683  14.399  -1.433 1.000 94.470 ? 100 ARG A CZ  1 
ATOM 789  N N   ? VAL A 1 101 ? -15.640   6.067  -1.568 1.000 97.570 ? 101 VAL A N   1 
ATOM 790  C CA  ? VAL A 1 101 ? -15.240   4.827  -0.910 1.000 97.570 ? 101 VAL A CA  1 
ATOM 791  C C   ? VAL A 1 101 ? -15.691   3.630  -1.744 1.000 97.570 ? 101 VAL A C   1 
ATOM 792  C CB  ? VAL A 1 101 ? -15.822   4.730   0.518 1.000 97.570 ? 101 VAL A CB  1 
ATOM 793  O O   ? VAL A 1 101 ? -16.890   3.384  -1.891 1.000 97.570 ? 101 VAL A O   1 
ATOM 794  C CG1 ? VAL A 1 101 ? -15.359   3.445   1.204 1.000 97.570 ? 101 VAL A CG1 1 
ATOM 795  C CG2 ? VAL A 1 101 ? -15.420   5.953   1.342 1.000 97.570 ? 101 VAL A CG2 1 
ATOM 796  N N   ? ALA A 1 102 ? -14.650   2.953  -2.320 1.000 97.620 ? 102 ALA A N   1 
ATOM 797  C CA  ? ALA A 1 102 ? -14.907   1.761  -3.124 1.000 97.620 ? 102 ALA A CA  1 
ATOM 798  C C   ? ALA A 1 102 ? -13.840   0.697  -2.885 1.000 97.620 ? 102 ALA A C   1 
ATOM 799  C CB  ? ALA A 1 102 ? -14.970   2.123  -4.606 1.000 97.620 ? 102 ALA A CB  1 
ATOM 800  O O   ? ALA A 1 102 ? -12.800   0.975  -2.283 1.000 97.620 ? 102 ALA A O   1 
ATOM 801  N N   ? THR A 1 103 ? -14.183  -0.579  -3.282 1.000 98.330 ? 103 THR A N   1 
ATOM 802  C CA  ? THR A 1 103 ? -13.248  -1.686  -3.118 1.000 98.330 ? 103 THR A CA  1 
ATOM 803  C C   ? THR A 1 103 ? -12.393  -1.862  -4.370 1.000 98.330 ? 103 THR A C   1 
ATOM 804  C CB  ? THR A 1 103 ? -13.988  -3.001  -2.811 1.000 98.330 ? 103 THR A CB  1 
ATOM 805  O O   ? THR A 1 103 ? -12.798  -1.469  -5.465 1.000 98.330 ? 103 THR A O   1 
ATOM 806  C CG2 ? THR A 1 103 ? -14.927  -2.839  -1.620 1.000 98.330 ? 103 THR A CG2 1 
ATOM 807  O OG1 ? THR A 1 103 ? -14.753  -3.392  -3.958 1.000 98.330 ? 103 THR A OG1 1 
ATOM 808  N N   ? VAL A 1 104 ? -11.149  -2.433  -4.161 1.000 98.520 ? 104 VAL A N   1 
ATOM 809  C CA  ? VAL A 1 104 ? -10.303  -2.897  -5.255 1.000 98.520 ? 104 VAL A CA  1 
ATOM 810  C C   ? VAL A 1 104 ? -10.313  -4.423  -5.305 1.000 98.520 ? 104 VAL A C   1 
ATOM 811  C CB  ? VAL A 1 104 ?  -8.854  -2.378  -5.112 1.000 98.520 ? 104 VAL A CB  1 
ATOM 812  O O   ? VAL A 1 104 ? -10.308  -5.084  -4.264 1.000 98.520 ? 104 VAL A O   1 
ATOM 813  C CG1 ? VAL A 1 104 ?  -8.205  -2.932  -3.845 1.000 98.520 ? 104 VAL A CG1 1 
ATOM 814  C CG2 ? VAL A 1 104 ?  -8.031  -2.748  -6.344 1.000 98.520 ? 104 VAL A CG2 1 
ATOM 815  N N   ? ALA A 1 105 ? -10.399  -4.961  -6.527 1.000 98.260 ? 105 ALA A N   1 
ATOM 816  C CA  ? ALA A 1 105 ? -10.518  -6.407  -6.696 1.000 98.260 ? 105 ALA A CA  1 
ATOM 817  C C   ? ALA A 1 105 ?  -9.196  -7.106  -6.390 1.000 98.260 ? 105 ALA A C   1 
ATOM 818  C CB  ? ALA A 1 105 ? -10.978  -6.741  -8.112 1.000 98.260 ? 105 ALA A CB  1 
ATOM 819  O O   ? ALA A 1 105 ?  -8.123  -6.579  -6.695 1.000 98.260 ? 105 ALA A O   1 
ATOM 820  N N   ? LEU A 1 106 ?  -9.320  -8.300  -5.746 1.000 98.440 ? 106 LEU A N   1 
ATOM 821  C CA  ? LEU A 1 106 ?  -8.161  -9.180  -5.646 1.000 98.440 ? 106 LEU A CA  1 
ATOM 822  C C   ? LEU A 1 106 ?  -7.807  -9.769  -7.008 1.000 98.440 ? 106 LEU A C   1 
ATOM 823  C CB  ? LEU A 1 106 ?  -8.428 -10.306  -4.644 1.000 98.440 ? 106 LEU A CB  1 
ATOM 824  O O   ? LEU A 1 106 ?  -8.695 -10.064  -7.811 1.000 98.440 ? 106 LEU A O   1 
ATOM 825  C CG  ? LEU A 1 106 ?  -8.554  -9.892  -3.177 1.000 98.440 ? 106 LEU A CG  1 
ATOM 826  C CD1 ? LEU A 1 106 ?  -9.041 -11.066  -2.334 1.000 98.440 ? 106 LEU A CD1 1 
ATOM 827  C CD2 ? LEU A 1 106 ?  -7.223  -9.366  -2.652 1.000 98.440 ? 106 LEU A CD2 1 
ATOM 828  N N   ? PRO A 1 107 ?  -6.507  -9.928  -7.256 1.000 97.910 ? 107 PRO A N   1 
ATOM 829  C CA  ? PRO A 1 107 ?  -6.117 -10.453  -8.566 1.000 97.910 ? 107 PRO A CA  1 
ATOM 830  C C   ? PRO A 1 107 ?  -6.484 -11.925  -8.744 1.000 97.910 ? 107 PRO A C   1 
ATOM 831  C CB  ? PRO A 1 107 ?  -4.598 -10.263  -8.584 1.000 97.910 ? 107 PRO A CB  1 
ATOM 832  O O   ? PRO A 1 107 ?  -6.356 -12.715  -7.805 1.000 97.910 ? 107 PRO A O   1 
ATOM 833  C CG  ? PRO A 1 107 ?  -4.191 -10.307  -7.147 1.000 97.910 ? 107 PRO A CG  1 
ATOM 834  C CD  ? PRO A 1 107 ?  -5.291  -9.706  -6.320 1.000 97.910 ? 107 PRO A CD  1 
ATOM 835  N N   ? SER A 1 108 ?  -6.964 -12.290  -9.903 1.000 95.870 ? 108 SER A N   1 
ATOM 836  C CA  ? SER A 1 108 ?  -7.233 -13.683 -10.247 1.000 95.870 ? 108 SER A CA  1 
ATOM 837  C C   ? SER A 1 108 ?  -5.964 -14.394 -10.704 1.000 95.870 ? 108 SER A C   1 
ATOM 838  C CB  ? SER A 1 108 ?  -8.298 -13.770 -11.340 1.000 95.870 ? 108 SER A CB  1 
ATOM 839  O O   ? SER A 1 108 ?  -5.882 -15.623 -10.654 1.000 95.870 ? 108 SER A O   1 
ATOM 840  O OG  ? SER A 1 108 ?  -7.903 -13.037 -12.487 1.000 95.870 ? 108 SER A OG  1 
ATOM 841  N N   ? SER A 1 109 ?  -4.984 -13.607 -11.179 1.000 97.250 ? 109 SER A N   1 
ATOM 842  C CA  ? SER A 1 109 ?  -3.645 -14.046 -11.559 1.000 97.250 ? 109 SER A CA  1 
ATOM 843  C C   ? SER A 1 109 ?  -2.631 -12.917 -11.414 1.000 97.250 ? 109 SER A C   1 
ATOM 844  C CB  ? SER A 1 109 ?  -3.640 -14.566 -12.997 1.000 97.250 ? 109 SER A CB  1 
ATOM 845  O O   ? SER A 1 109 ?  -3.008 -11.749 -11.291 1.000 97.250 ? 109 SER A O   1 
ATOM 846  O OG  ? SER A 1 109 ?  -3.963 -13.529 -13.908 1.000 97.250 ? 109 SER A OG  1 
ATOM 847  N N   ? CYS A 1 110 ?  -1.335 -13.392 -11.466 1.000 97.760 ? 110 CYS A N   1 
ATOM 848  C CA  ? CYS A 1 110 ?  -0.281 -12.388 -11.379 1.000 97.760 ? 110 CYS A CA  1 
ATOM 849  C C   ? CYS A 1 110 ?  -0.181 -11.588 -12.672 1.000 97.760 ? 110 CYS A C   1 
ATOM 850  C CB  ? CYS A 1 110 ?   1.063 -13.047 -11.071 1.000 97.760 ? 110 CYS A CB  1 
ATOM 851  O O   ? CYS A 1 110 ?  -0.282 -12.151 -13.764 1.000 97.760 ? 110 CYS A O   1 
ATOM 852  S SG  ? CYS A 1 110 ?   1.111 -13.892  -9.475 1.000 97.760 ? 110 CYS A SG  1 
ATOM 853  N N   ? ALA A 1 111 ?   0.060 -10.257 -12.567 1.000 97.600 ? 111 ALA A N   1 
ATOM 854  C CA  ? ALA A 1 111 ?   0.289  -9.402 -13.730 1.000 97.600 ? 111 ALA A CA  1 
ATOM 855  C C   ? ALA A 1 111 ?   1.641  -9.701 -14.372 1.000 97.600 ? 111 ALA A C   1 
ATOM 856  C CB  ? ALA A 1 111 ?   0.205  -7.930 -13.333 1.000 97.600 ? 111 ALA A CB  1 
ATOM 857  O O   ? ALA A 1 111 ?   2.598 -10.059 -13.681 1.000 97.600 ? 111 ALA A O   1 
ATOM 858  N N   ? ALA A 1 112 ?   1.712  -9.576 -15.675 1.000 97.000 ? 112 ALA A N   1 
ATOM 859  C CA  ? ALA A 1 112 ?   2.950  -9.818 -16.411 1.000 97.000 ? 112 ALA A CA  1 
ATOM 860  C C   ? ALA A 1 112 ?   3.919  -8.650 -16.254 1.000 97.000 ? 112 ALA A C   1 
ATOM 861  C CB  ? ALA A 1 112 ?   2.652 -10.063 -17.889 1.000 97.000 ? 112 ALA A CB  1 
ATOM 862  O O   ? ALA A 1 112 ?   3.498  -7.510 -16.044 1.000 97.000 ? 112 ALA A O   1 
ATOM 863  N N   ? ALA A 1 113 ?   5.239  -8.974 -16.401 1.000 97.060 ? 113 ALA A N   1 
ATOM 864  C CA  ? ALA A 1 113 ?   6.241  -7.912 -16.443 1.000 97.060 ? 113 ALA A CA  1 
ATOM 865  C C   ? ALA A 1 113 ?   5.896  -6.874 -17.507 1.000 97.060 ? 113 ALA A C   1 
ATOM 866  C CB  ? ALA A 1 113 ?   7.627  -8.498 -16.704 1.000 97.060 ? 113 ALA A CB  1 
ATOM 867  O O   ? ALA A 1 113 ?   5.368  -7.216 -18.568 1.000 97.060 ? 113 ALA A O   1 
ATOM 868  N N   ? GLY A 1 114 ?   6.161  -5.585 -17.165 1.000 97.470 ? 114 GLY A N   1 
ATOM 869  C CA  ? GLY A 1 114 ?   5.903  -4.502 -18.100 1.000 97.470 ? 114 GLY A CA  1 
ATOM 870  C C   ? GLY A 1 114 ?   4.528  -3.882 -17.931 1.000 97.470 ? 114 GLY A C   1 
ATOM 871  O O   ? GLY A 1 114 ?   4.232  -2.845 -18.526 1.000 97.470 ? 114 GLY A O   1 
ATOM 872  N N   ? THR A 1 115 ?   3.627  -4.631 -17.217 1.000 98.150 ? 115 THR A N   1 
ATOM 873  C CA  ? THR A 1 115 ?   2.302  -4.087 -16.942 1.000 98.150 ? 115 THR A CA  1 
ATOM 874  C C   ? THR A 1 115 ?   2.407  -2.759 -16.198 1.000 98.150 ? 115 THR A C   1 
ATOM 875  C CB  ? THR A 1 115 ?   1.452  -5.073 -16.120 1.000 98.150 ? 115 THR A CB  1 
ATOM 876  O O   ? THR A 1 115 ?   3.142  -2.648 -15.215 1.000 98.150 ? 115 THR A O   1 
ATOM 877  C CG2 ? THR A 1 115 ?   0.055  -4.517 -15.867 1.000 98.150 ? 115 THR A CG2 1 
ATOM 878  O OG1 ? THR A 1 115 ?   1.340  -6.310 -16.835 1.000 98.150 ? 115 THR A OG1 1 
ATOM 879  N N   ? GLN A 1 116 ?   1.667  -1.757 -16.672 1.000 97.590 ? 116 GLN A N   1 
ATOM 880  C CA  ? GLN A 1 116 ?   1.634  -0.456 -16.013 1.000 97.590 ? 116 GLN A CA  1 
ATOM 881  C C   ? GLN A 1 116 ?   0.722  -0.481 -14.790 1.000 97.590 ? 116 GLN A C   1 
ATOM 882  C CB  ? GLN A 1 116 ?   1.175   0.629 -16.988 1.000 97.590 ? 116 GLN A CB  1 
ATOM 883  O O   ? GLN A 1 116 ?  -0.449  -0.854 -14.891 1.000 97.590 ? 116 GLN A O   1 
ATOM 884  C CG  ? GLN A 1 116 ?   2.189   0.943 -18.081 1.000 97.590 ? 116 GLN A CG  1 
ATOM 885  C CD  ? GLN A 1 116 ?   3.530   1.386 -17.527 1.000 97.590 ? 116 GLN A CD  1 
ATOM 886  N NE2 ? GLN A 1 116 ?   4.601   0.745 -17.984 1.000 97.590 ? 116 GLN A NE2 1 
ATOM 887  O OE1 ? GLN A 1 116 ?   3.604   2.296 -16.696 1.000 97.590 ? 116 GLN A OE1 1 
ATOM 888  N N   ? CYS A 1 117 ?   1.257  -0.015 -13.720 1.000 97.970 ? 117 CYS A N   1 
ATOM 889  C CA  ? CYS A 1 117 ?   0.534  -0.087 -12.455 1.000 97.970 ? 117 CYS A CA  1 
ATOM 890  C C   ? CYS A 1 117 ?   0.453   1.284 -11.794 1.000 97.970 ? 117 CYS A C   1 
ATOM 891  C CB  ? CYS A 1 117 ?   1.207  -1.081 -11.509 1.000 97.970 ? 117 CYS A CB  1 
ATOM 892  O O   ? CYS A 1 117 ?   1.351   2.111 -11.958 1.000 97.970 ? 117 CYS A O   1 
ATOM 893  S SG  ? CYS A 1 117 ?   1.343  -2.751 -12.183 1.000 97.970 ? 117 CYS A SG  1 
ATOM 894  N N   ? LEU A 1 118 ?  -0.635   1.456 -11.083 1.000 97.670 ? 118 LEU A N   1 
ATOM 895  C CA  ? LEU A 1 118 ?  -0.822   2.678 -10.309 1.000 97.670 ? 118 LEU A CA  1 
ATOM 896  C C   ? LEU A 1 118 ?  -0.455   2.457  -8.845 1.000 97.670 ? 118 LEU A C   1 
ATOM 897  C CB  ? LEU A 1 118 ?  -2.270   3.164 -10.416 1.000 97.670 ? 118 LEU A CB  1 
ATOM 898  O O   ? LEU A 1 118 ?  -0.984   1.550  -8.198 1.000 97.670 ? 118 LEU A O   1 
ATOM 899  C CG  ? LEU A 1 118 ?  -2.604   4.465  -9.685 1.000 97.670 ? 118 LEU A CG  1 
ATOM 900  C CD1 ? LEU A 1 118 ?  -1.990   5.656 -10.413 1.000 97.670 ? 118 LEU A CD1 1 
ATOM 901  C CD2 ? LEU A 1 118 ?  -4.115   4.633  -9.554 1.000 97.670 ? 118 LEU A CD2 1 
ATOM 902  N N   ? ILE A 1 119 ?   0.470   3.347  -8.367 1.000 96.690 ? 119 ILE A N   1 
ATOM 903  C CA  ? ILE A 1 119 ?   0.842   3.406  -6.957 1.000 96.690 ? 119 ILE A CA  1 
ATOM 904  C C   ? ILE A 1 119 ?   0.242   4.656  -6.318 1.000 96.690 ? 119 ILE A C   1 
ATOM 905  C CB  ? ILE A 1 119 ?   2.376   3.394  -6.776 1.000 96.690 ? 119 ILE A CB  1 
ATOM 906  O O   ? ILE A 1 119 ?   0.295   5.744  -6.897 1.000 96.690 ? 119 ILE A O   1 
ATOM 907  C CG1 ? ILE A 1 119 ?   2.994   2.214  -7.535 1.000 96.690 ? 119 ILE A CG1 1 
ATOM 908  C CG2 ? ILE A 1 119 ?   2.744   3.341  -5.290 1.000 96.690 ? 119 ILE A CG2 1 
ATOM 909  C CD1 ? ILE A 1 119 ?   4.482   2.370  -7.816 1.000 96.690 ? 119 ILE A CD1 1 
ATOM 910  N N   ? SER A 1 120 ?  -0.337   4.513  -5.161 1.000 96.390 ? 120 SER A N   1 
ATOM 911  C CA  ? SER A 1 120 ?  -0.939   5.680  -4.525 1.000 96.390 ? 120 SER A CA  1 
ATOM 912  C C   ? SER A 1 120 ?  -0.639   5.713  -3.030 1.000 96.390 ? 120 SER A C   1 
ATOM 913  C CB  ? SER A 1 120 ?  -2.452   5.693  -4.749 1.000 96.390 ? 120 SER A CB  1 
ATOM 914  O O   ? SER A 1 120 ?  -0.438   4.667  -2.409 1.000 96.390 ? 120 SER A O   1 
ATOM 915  O OG  ? SER A 1 120 ?  -3.050   4.529  -4.206 1.000 96.390 ? 120 SER A OG  1 
ATOM 916  N N   ? GLY A 1 121 ?  -0.539   6.983  -2.473 1.000 95.360 ? 121 GLY A N   1 
ATOM 917  C CA  ? GLY A 1 121 ?  -0.283   7.125  -1.048 1.000 95.360 ? 121 GLY A CA  1 
ATOM 918  C C   ? GLY A 1 121 ?  -0.029   8.560  -0.628 1.000 95.360 ? 121 GLY A C   1 
ATOM 919  O O   ? GLY A 1 121 ?  -0.005   9.464  -1.466 1.000 95.360 ? 121 GLY A O   1 
ATOM 920  N N   ? TRP A 1 122 ?   0.089   8.810   0.719 1.000 93.660 ? 122 TRP A N   1 
ATOM 921  C CA  ? TRP A 1 122 ?   0.312  10.127   1.306 1.000 93.660 ? 122 TRP A CA  1 
ATOM 922  C C   ? TRP A 1 122 ?   1.685  10.205   1.964 1.000 93.660 ? 122 TRP A C   1 
ATOM 923  C CB  ? TRP A 1 122 ?  -0.779  10.450   2.331 1.000 93.660 ? 122 TRP A CB  1 
ATOM 924  O O   ? TRP A 1 122 ?   1.891  10.989   2.893 1.000 93.660 ? 122 TRP A O   1 
ATOM 925  C CG  ? TRP A 1 122 ?  -2.135  10.665   1.730 1.000 93.660 ? 122 TRP A CG  1 
ATOM 926  C CD1 ? TRP A 1 122 ?  -2.636  11.831   1.221 1.000 93.660 ? 122 TRP A CD1 1 
ATOM 927  C CD2 ? TRP A 1 122 ?  -3.168   9.686   1.580 1.000 93.660 ? 122 TRP A CD2 1 
ATOM 928  C CE2 ? TRP A 1 122 ?  -4.268  10.329   0.971 1.000 93.660 ? 122 TRP A CE2 1 
ATOM 929  C CE3 ? TRP A 1 122 ?  -3.269   8.326   1.901 1.000 93.660 ? 122 TRP A CE3 1 
ATOM 930  N NE1 ? TRP A 1 122 ?  -3.918  11.635   0.762 1.000 93.660 ? 122 TRP A NE1 1 
ATOM 931  C CH2 ? TRP A 1 122 ?  -5.530   8.326   1.001 1.000 93.660 ? 122 TRP A CH2 1 
ATOM 932  C CZ2 ? TRP A 1 122 ?  -5.457   9.656   0.677 1.000 93.660 ? 122 TRP A CZ2 1 
ATOM 933  C CZ3 ? TRP A 1 122 ?  -4.453   7.658   1.608 1.000 93.660 ? 122 TRP A CZ3 1 
ATOM 934  N N   ? GLY A 1 123 ?   2.589   9.338   1.565 1.000 85.260 ? 123 GLY A N   1 
ATOM 935  C CA  ? GLY A 1 123 ?   3.926   9.319   2.136 1.000 85.260 ? 123 GLY A CA  1 
ATOM 936  C C   ? GLY A 1 123 ?   4.824  10.412   1.589 1.000 85.260 ? 123 GLY A C   1 
ATOM 937  O O   ? GLY A 1 123 ?   4.360  11.308   0.881 1.000 85.260 ? 123 GLY A O   1 
ATOM 938  N N   ? ASN A 1 124 ?   6.153  10.496   1.974 1.000 82.560 ? 124 ASN A N   1 
ATOM 939  C CA  ? ASN A 1 124 ?   7.190  11.448   1.590 1.000 82.560 ? 124 ASN A CA  1 
ATOM 940  C C   ? ASN A 1 124 ?   7.375  11.495   0.076 1.000 82.560 ? 124 ASN A C   1 
ATOM 941  C CB  ? ASN A 1 124 ?   8.514  11.106   2.277 1.000 82.560 ? 124 ASN A CB  1 
ATOM 942  O O   ? ASN A 1 124 ?   7.440  10.453  -0.578 1.000 82.560 ? 124 ASN A O   1 
ATOM 943  C CG  ? ASN A 1 124 ?   9.520  12.238   2.204 1.000 82.560 ? 124 ASN A CG  1 
ATOM 944  N ND2 ? ASN A 1 124 ?  10.725  11.993   2.704 1.000 82.560 ? 124 ASN A ND2 1 
ATOM 945  O OD1 ? ASN A 1 124 ?   9.216  13.323   1.702 1.000 82.560 ? 124 ASN A OD1 1 
ATOM 946  N N   ? THR A 1 125 ?   7.527  12.735  -0.518 1.000 85.320 ? 125 THR A N   1 
ATOM 947  C CA  ? THR A 1 125 ?   7.613  12.878  -1.967 1.000 85.320 ? 125 THR A CA  1 
ATOM 948  C C   ? THR A 1 125 ?   9.033  13.244  -2.391 1.000 85.320 ? 125 THR A C   1 
ATOM 949  C CB  ? THR A 1 125 ?   6.630  13.946  -2.483 1.000 85.320 ? 125 THR A CB  1 
ATOM 950  O O   ? THR A 1 125 ?   9.275  13.570  -3.555 1.000 85.320 ? 125 THR A O   1 
ATOM 951  C CG2 ? THR A 1 125 ?   5.186  13.543  -2.203 1.000 85.320 ? 125 THR A CG2 1 
ATOM 952  O OG1 ? THR A 1 125 ?   6.902  15.192  -1.831 1.000 85.320 ? 125 THR A OG1 1 
ATOM 953  N N   ? LEU A 1 126 ?   9.924  13.355  -1.500 1.000 82.620 ? 126 LEU A N   1 
ATOM 954  C CA  ? LEU A 1 126 ?  11.307  13.705  -1.806 1.000 82.620 ? 126 LEU A CA  1 
ATOM 955  C C   ? LEU A 1 126 ?  12.223  12.498  -1.635 1.000 82.620 ? 126 LEU A C   1 
ATOM 956  C CB  ? LEU A 1 126 ?  11.780  14.851  -0.909 1.000 82.620 ? 126 LEU A CB  1 
ATOM 957  O O   ? LEU A 1 126 ?  11.968  11.634  -0.793 1.000 82.620 ? 126 LEU A O   1 
ATOM 958  C CG  ? LEU A 1 126 ?  11.046  16.184  -1.067 1.000 82.620 ? 126 LEU A CG  1 
ATOM 959  C CD1 ? LEU A 1 126 ?  11.527  17.182  -0.019 1.000 82.620 ? 126 LEU A CD1 1 
ATOM 960  C CD2 ? LEU A 1 126 ?  11.243  16.740  -2.473 1.000 82.620 ? 126 LEU A CD2 1 
ATOM 961  N N   ? SER A 1 127 ?  13.299  12.424  -2.513 1.000 77.370 ? 127 SER A N   1 
ATOM 962  C CA  ? SER A 1 127 ?  14.323  11.387  -2.434 1.000 77.370 ? 127 SER A CA  1 
ATOM 963  C C   ? SER A 1 127 ?  15.250  11.615  -1.244 1.000 77.370 ? 127 SER A C   1 
ATOM 964  C CB  ? SER A 1 127 ?  15.140  11.340  -3.726 1.000 77.370 ? 127 SER A CB  1 
ATOM 965  O O   ? SER A 1 127 ?  15.799  10.663  -0.687 1.000 77.370 ? 127 SER A O   1 
ATOM 966  O OG  ? SER A 1 127 ?  15.791  12.578  -3.954 1.000 77.370 ? 127 SER A OG  1 
ATOM 967  N N   ? SER A 1 128 ?  15.454  12.821  -0.820 1.000 81.560 ? 128 SER A N   1 
ATOM 968  C CA  ? SER A 1 128 ?  16.148  13.299   0.371 1.000 81.560 ? 128 SER A CA  1 
ATOM 969  C C   ? SER A 1 128 ?  15.376  14.430   1.044 1.000 81.560 ? 128 SER A C   1 
ATOM 970  C CB  ? SER A 1 128 ?  17.558  13.773   0.016 1.000 81.560 ? 128 SER A CB  1 
ATOM 971  O O   ? SER A 1 128 ?  14.770  15.262   0.367 1.000 81.560 ? 128 SER A O   1 
ATOM 972  O OG  ? SER A 1 128 ?  17.509  14.912  -0.826 1.000 81.560 ? 128 SER A OG  1 
ATOM 973  N N   ? GLY A 1 129 ?  15.237  14.417   2.430 1.000 83.460 ? 129 GLY A N   1 
ATOM 974  C CA  ? GLY A 1 129 ?  14.422  15.380   3.154 1.000 83.460 ? 129 GLY A CA  1 
ATOM 975  C C   ? GLY A 1 129 ?  13.030  14.866   3.469 1.000 83.460 ? 129 GLY A C   1 
ATOM 976  O O   ? GLY A 1 129 ?  12.763  13.668   3.351 1.000 83.460 ? 129 GLY A O   1 
ATOM 977  N N   ? VAL A 1 130 ?  12.168  15.854   3.902 1.000 84.060 ? 130 VAL A N   1 
ATOM 978  C CA  ? VAL A 1 130 ?  10.812  15.448   4.257 1.000 84.060 ? 130 VAL A CA  1 
ATOM 979  C C   ? VAL A 1 130 ?   9.802  16.365   3.571 1.000 84.060 ? 130 VAL A C   1 
ATOM 980  C CB  ? VAL A 1 130 ?  10.597  15.469   5.787 1.000 84.060 ? 130 VAL A CB  1 
ATOM 981  O O   ? VAL A 1 130 ?   9.888  17.590   3.685 1.000 84.060 ? 130 VAL A O   1 
ATOM 982  C CG1 ? VAL A 1 130 ?   9.156  15.098   6.134 1.000 84.060 ? 130 VAL A CG1 1 
ATOM 983  C CG2 ? VAL A 1 130 ?  11.576  14.520   6.476 1.000 84.060 ? 130 VAL A CG2 1 
ATOM 984  N N   ? ASN A 1 131 ?   8.939  15.784   2.700 1.000 85.010 ? 131 ASN A N   1 
ATOM 985  C CA  ? ASN A 1 131 ?   7.767  16.439   2.129 1.000 85.010 ? 131 ASN A CA  1 
ATOM 986  C C   ? ASN A 1 131 ?   6.551  15.516   2.134 1.000 85.010 ? 131 ASN A C   1 
ATOM 987  C CB  ? ASN A 1 131 ?   8.061  16.922   0.708 1.000 85.010 ? 131 ASN A CB  1 
ATOM 988  O O   ? ASN A 1 131 ?   6.334  14.764   1.183 1.000 85.010 ? 131 ASN A O   1 
ATOM 989  C CG  ? ASN A 1 131 ?   6.958  17.799   0.149 1.000 85.010 ? 131 ASN A CG  1 
ATOM 990  N ND2 ? ASN A 1 131 ?   7.033  18.096  -1.143 1.000 85.010 ? 131 ASN A ND2 1 
ATOM 991  O OD1 ? ASN A 1 131 ?   6.045  18.207   0.872 1.000 85.010 ? 131 ASN A OD1 1 
ATOM 992  N N   ? ASN A 1 132 ?   5.740  15.599   3.169 1.000 87.770 ? 132 ASN A N   1 
ATOM 993  C CA  ? ASN A 1 132 ?   4.520  14.813   3.317 1.000 87.770 ? 132 ASN A CA  1 
ATOM 994  C C   ? ASN A 1 132 ?   3.295  15.581   2.829 1.000 87.770 ? 132 ASN A C   1 
ATOM 995  C CB  ? ASN A 1 132 ?   4.331  14.383   4.774 1.000 87.770 ? 132 ASN A CB  1 
ATOM 996  O O   ? ASN A 1 132 ?   2.743  16.406   3.559 1.000 87.770 ? 132 ASN A O   1 
ATOM 997  C CG  ? ASN A 1 132 ?   5.450  13.487   5.268 1.000 87.770 ? 132 ASN A CG  1 
ATOM 998  N ND2 ? ASN A 1 132 ?   5.736  13.554   6.562 1.000 87.770 ? 132 ASN A ND2 1 
ATOM 999  O OD1 ? ASN A 1 132 ?   6.052  12.740   4.492 1.000 87.770 ? 132 ASN A OD1 1 
ATOM 1000 N N   ? PRO A 1 133 ?   2.934  15.290   1.556 1.000 90.410 ? 133 PRO A N   1 
ATOM 1001 C CA  ? PRO A 1 133 ?   1.812  16.040   0.989 1.000 90.410 ? 133 PRO A CA  1 
ATOM 1002 C C   ? PRO A 1 133 ?   0.494  15.765   1.709 1.000 90.410 ? 133 PRO A C   1 
ATOM 1003 C CB  ? PRO A 1 133 ?   1.755  15.548  -0.460 1.000 90.410 ? 133 PRO A CB  1 
ATOM 1004 O O   ? PRO A 1 133 ?   0.288  14.666   2.230 1.000 90.410 ? 133 PRO A O   1 
ATOM 1005 C CG  ? PRO A 1 133 ?   2.265  14.144  -0.406 1.000 90.410 ? 133 PRO A CG  1 
ATOM 1006 C CD  ? PRO A 1 133 ?   3.347  14.069   0.632 1.000 90.410 ? 133 PRO A CD  1 
ATOM 1007 N N   ? ASP A 1 134 ?  -0.297  16.725   1.771 1.000 92.880 ? 134 ASP A N   1 
ATOM 1008 C CA  ? ASP A 1 134 ?  -1.646  16.522   2.293 1.000 92.880 ? 134 ASP A CA  1 
ATOM 1009 C C   ? ASP A 1 134 ?  -2.543  15.858   1.251 1.000 92.880 ? 134 ASP A C   1 
ATOM 1010 C CB  ? ASP A 1 134 ?  -2.254  17.853   2.739 1.000 92.880 ? 134 ASP A CB  1 
ATOM 1011 O O   ? ASP A 1 134 ?  -3.477  15.133   1.601 1.000 92.880 ? 134 ASP A O   1 
ATOM 1012 C CG  ? ASP A 1 134 ?  -1.504  18.490   3.896 1.000 92.880 ? 134 ASP A CG  1 
ATOM 1013 O OD1 ? ASP A 1 134 ?  -0.997  17.756   4.772 1.000 92.880 ? 134 ASP A OD1 1 
ATOM 1014 O OD2 ? ASP A 1 134 ?  -1.423  19.737   3.935 1.000 92.880 ? 134 ASP A OD2 1 
ATOM 1015 N N   ? LEU A 1 135 ?  -2.214  16.182   0.018 1.000 95.450 ? 135 LEU A N   1 
ATOM 1016 C CA  ? LEU A 1 135 ?  -2.999  15.619  -1.075 1.000 95.450 ? 135 LEU A CA  1 
ATOM 1017 C C   ? LEU A 1 135 ?  -2.437  14.270  -1.509 1.000 95.450 ? 135 LEU A C   1 
ATOM 1018 C CB  ? LEU A 1 135 ?  -3.027  16.581  -2.265 1.000 95.450 ? 135 LEU A CB  1 
ATOM 1019 O O   ? LEU A 1 135 ?  -1.222  14.061  -1.483 1.000 95.450 ? 135 LEU A O   1 
ATOM 1020 C CG  ? LEU A 1 135 ?  -3.707  17.931  -2.031 1.000 95.450 ? 135 LEU A CG  1 
ATOM 1021 C CD1 ? LEU A 1 135 ?  -3.529  18.832  -3.248 1.000 95.450 ? 135 LEU A CD1 1 
ATOM 1022 C CD2 ? LEU A 1 135 ?  -5.186  17.737  -1.713 1.000 95.450 ? 135 LEU A CD2 1 
ATOM 1023 N N   ? LEU A 1 136 ?  -3.346  13.353  -1.897 1.000 95.890 ? 136 LEU A N   1 
ATOM 1024 C CA  ? LEU A 1 136 ?  -2.984  12.016  -2.354 1.000 95.890 ? 136 LEU A CA  1 
ATOM 1025 C C   ? LEU A 1 136 ?  -2.088  12.086  -3.586 1.000 95.890 ? 136 LEU A C   1 
ATOM 1026 C CB  ? LEU A 1 136 ?  -4.239  11.198  -2.667 1.000 95.890 ? 136 LEU A CB  1 
ATOM 1027 O O   ? LEU A 1 136 ?  -2.394  12.804  -4.541 1.000 95.890 ? 136 LEU A O   1 
ATOM 1028 C CG  ? LEU A 1 136 ?  -4.022   9.719  -2.990 1.000 95.890 ? 136 LEU A CG  1 
ATOM 1029 C CD1 ? LEU A 1 136 ?  -3.412   9.000  -1.791 1.000 95.890 ? 136 LEU A CD1 1 
ATOM 1030 C CD2 ? LEU A 1 136 ?  -5.336   9.063  -3.402 1.000 95.890 ? 136 LEU A CD2 1 
ATOM 1031 N N   ? GLN A 1 137 ?  -1.003  11.286  -3.466 1.000 96.760 ? 137 GLN A N   1 
ATOM 1032 C CA  ? GLN A 1 137 ?  -0.047  11.230  -4.566 1.000 96.760 ? 137 GLN A CA  1 
ATOM 1033 C C   ? GLN A 1 137 ?  -0.166   9.915  -5.332 1.000 96.760 ? 137 GLN A C   1 
ATOM 1034 C CB  ? GLN A 1 137 ?   1.381  11.407  -4.047 1.000 96.760 ? 137 GLN A CB  1 
ATOM 1035 O O   ? GLN A 1 137 ?  -0.457   8.872  -4.744 1.000 96.760 ? 137 GLN A O   1 
ATOM 1036 C CG  ? GLN A 1 137 ?   1.603  12.710  -3.291 1.000 96.760 ? 137 GLN A CG  1 
ATOM 1037 C CD  ? GLN A 1 137 ?   1.361  13.936  -4.150 1.000 96.760 ? 137 GLN A CD  1 
ATOM 1038 N NE2 ? GLN A 1 137 ?   0.468  14.810  -3.699 1.000 96.760 ? 137 GLN A NE2 1 
ATOM 1039 O OE1 ? GLN A 1 137 ?   1.973  14.098  -5.211 1.000 96.760 ? 137 GLN A OE1 1 
ATOM 1040 N N   ? CYS A 1 138 ?   0.123   9.998  -6.716 1.000 96.400 ? 138 CYS A N   1 
ATOM 1041 C CA  ? CYS A 1 138 ?   0.063   8.830  -7.588 1.000 96.400 ? 138 CYS A CA  1 
ATOM 1042 C C   ? CYS A 1 138 ?   1.301   8.747  -8.474 1.000 96.400 ? 138 CYS A C   1 
ATOM 1043 C CB  ? CYS A 1 138 ?  -1.194   8.872  -8.455 1.000 96.400 ? 138 CYS A CB  1 
ATOM 1044 O O   ? CYS A 1 138 ?   1.926   9.766  -8.771 1.000 96.400 ? 138 CYS A O   1 
ATOM 1045 S SG  ? CYS A 1 138 ?  -2.729   8.674  -7.523 1.000 96.400 ? 138 CYS A SG  1 
ATOM 1046 N N   ? LEU A 1 139 ?   1.527   7.425  -8.813 1.000 95.630 ? 139 LEU A N   1 
ATOM 1047 C CA  ? LEU A 1 139 ?   2.644   7.152  -9.712 1.000 95.630 ? 139 LEU A CA  1 
ATOM 1048 C C   ? LEU A 1 139 ?   2.341   5.955 -10.607 1.000 95.630 ? 139 LEU A C   1 
ATOM 1049 C CB  ? LEU A 1 139 ?   3.924   6.897  -8.913 1.000 95.630 ? 139 LEU A CB  1 
ATOM 1050 O O   ? LEU A 1 139 ?   1.955   4.891 -10.117 1.000 95.630 ? 139 LEU A O   1 
ATOM 1051 C CG  ? LEU A 1 139 ?   5.122   6.368  -9.703 1.000 95.630 ? 139 LEU A CG  1 
ATOM 1052 C CD1 ? LEU A 1 139 ?   5.592   7.409 -10.713 1.000 95.630 ? 139 LEU A CD1 1 
ATOM 1053 C CD2 ? LEU A 1 139 ?   6.256   5.980  -8.760 1.000 95.630 ? 139 LEU A CD2 1 
ATOM 1054 N N   ? ASP A 1 140 ?   2.520   6.163 -11.883 1.000 96.260 ? 140 ASP A N   1 
ATOM 1055 C CA  ? ASP A 1 140 ?   2.460   5.051 -12.827 1.000 96.260 ? 140 ASP A CA  1 
ATOM 1056 C C   ? ASP A 1 140 ?   3.844   4.449 -13.055 1.000 96.260 ? 140 ASP A C   1 
ATOM 1057 C CB  ? ASP A 1 140 ?   1.859   5.507 -14.157 1.000 96.260 ? 140 ASP A CB  1 
ATOM 1058 O O   ? ASP A 1 140 ?   4.781   5.157 -13.432 1.000 96.260 ? 140 ASP A O   1 
ATOM 1059 C CG  ? ASP A 1 140 ?   0.412   5.952 -14.033 1.000 96.260 ? 140 ASP A CG  1 
ATOM 1060 O OD1 ? ASP A 1 140 ?  -0.438   5.147 -13.594 1.000 96.260 ? 140 ASP A OD1 1 
ATOM 1061 O OD2 ? ASP A 1 140 ?   0.118   7.116 -14.380 1.000 96.260 ? 140 ASP A OD2 1 
ATOM 1062 N N   ? ALA A 1 141 ?   3.856   3.138 -12.830 1.000 96.520 ? 141 ALA A N   1 
ATOM 1063 C CA  ? ALA A 1 141 ?   5.140   2.456 -12.975 1.000 96.520 ? 141 ALA A CA  1 
ATOM 1064 C C   ? ALA A 1 141 ?   4.949   1.028 -13.477 1.000 96.520 ? 141 ALA A C   1 
ATOM 1065 C CB  ? ALA A 1 141 ?   5.893   2.453 -11.647 1.000 96.520 ? 141 ALA A CB  1 
ATOM 1066 O O   ? ALA A 1 141 ?   3.941   0.385 -13.172 1.000 96.520 ? 141 ALA A O   1 
ATOM 1067 N N   ? PRO A 1 142 ?   5.998   0.549 -14.229 1.000 97.350 ? 142 PRO A N   1 
ATOM 1068 C CA  ? PRO A 1 142 ?   5.909  -0.824 -14.731 1.000 97.350 ? 142 PRO A CA  1 
ATOM 1069 C C   ? PRO A 1 142 ?   6.335  -1.861 -13.694 1.000 97.350 ? 142 PRO A C   1 
ATOM 1070 C CB  ? PRO A 1 142 ?   6.863  -0.824 -15.928 1.000 97.350 ? 142 PRO A CB  1 
ATOM 1071 O O   ? PRO A 1 142 ?   7.214  -1.591 -12.872 1.000 97.350 ? 142 PRO A O   1 
ATOM 1072 C CG  ? PRO A 1 142 ?   7.934   0.153 -15.563 1.000 97.350 ? 142 PRO A CG  1 
ATOM 1073 C CD  ? PRO A 1 142 ?   7.302   1.299 -14.827 1.000 97.350 ? 142 PRO A CD  1 
ATOM 1074 N N   ? LEU A 1 143 ?   5.705  -3.017 -13.857 1.000 97.750 ? 143 LEU A N   1 
ATOM 1075 C CA  ? LEU A 1 143 ?   6.258  -4.171 -13.156 1.000 97.750 ? 143 LEU A CA  1 
ATOM 1076 C C   ? LEU A 1 143 ?   7.563  -4.625 -13.801 1.000 97.750 ? 143 LEU A C   1 
ATOM 1077 C CB  ? LEU A 1 143 ?   5.252  -5.325 -13.147 1.000 97.750 ? 143 LEU A CB  1 
ATOM 1078 O O   ? LEU A 1 143 ?   7.638  -4.774 -15.023 1.000 97.750 ? 143 LEU A O   1 
ATOM 1079 C CG  ? LEU A 1 143 ?   3.998  -5.125 -12.294 1.000 97.750 ? 143 LEU A CG  1 
ATOM 1080 C CD1 ? LEU A 1 143 ?   3.116  -6.368 -12.349 1.000 97.750 ? 143 LEU A CD1 1 
ATOM 1081 C CD2 ? LEU A 1 143 ?   4.377  -4.796 -10.854 1.000 97.750 ? 143 LEU A CD2 1 
ATOM 1082 N N   ? LEU A 1 144 ?   8.559  -4.839 -12.955 1.000 97.350 ? 144 LEU A N   1 
ATOM 1083 C CA  ? LEU A 1 144 ?   9.848  -5.273 -13.483 1.000 97.350 ? 144 LEU A CA  1 
ATOM 1084 C C   ? LEU A 1 144 ?   9.921  -6.795 -13.557 1.000 97.350 ? 144 LEU A C   1 
ATOM 1085 C CB  ? LEU A 1 144 ?  10.990  -4.738 -12.615 1.000 97.350 ? 144 LEU A CB  1 
ATOM 1086 O O   ? LEU A 1 144 ?   9.299  -7.490 -12.750 1.000 97.350 ? 144 LEU A O   1 
ATOM 1087 C CG  ? LEU A 1 144 ?  11.094  -3.217 -12.494 1.000 97.350 ? 144 LEU A CG  1 
ATOM 1088 C CD1 ? LEU A 1 144 ?  12.281  -2.835 -11.617 1.000 97.350 ? 144 LEU A CD1 1 
ATOM 1089 C CD2 ? LEU A 1 144 ?  11.213  -2.577 -13.873 1.000 97.350 ? 144 LEU A CD2 1 
ATOM 1090 N N   ? PRO A 1 145 ?  10.714  -7.234 -14.557 1.000 96.620 ? 145 PRO A N   1 
ATOM 1091 C CA  ? PRO A 1 145 ?  10.973  -8.675 -14.544 1.000 96.620 ? 145 PRO A CA  1 
ATOM 1092 C C   ? PRO A 1 145 ?  11.648  -9.143 -13.257 1.000 96.620 ? 145 PRO A C   1 
ATOM 1093 C CB  ? PRO A 1 145 ?  11.894  -8.879 -15.750 1.000 96.620 ? 145 PRO A CB  1 
ATOM 1094 O O   ? PRO A 1 145 ?  12.468  -8.417 -12.688 1.000 96.620 ? 145 PRO A O   1 
ATOM 1095 C CG  ? PRO A 1 145 ?  11.651  -7.689 -16.621 1.000 96.620 ? 145 PRO A CG  1 
ATOM 1096 C CD  ? PRO A 1 145 ?  11.323  -6.515 -15.744 1.000 96.620 ? 145 PRO A CD  1 
ATOM 1097 N N   ? GLN A 1 146 ?  11.295 -10.402 -12.873 1.000 94.700 ? 146 GLN A N   1 
ATOM 1098 C CA  ? GLN A 1 146 ?  11.855 -10.963 -11.647 1.000 94.700 ? 146 GLN A CA  1 
ATOM 1099 C C   ? GLN A 1 146 ?  13.380 -10.903 -11.662 1.000 94.700 ? 146 GLN A C   1 
ATOM 1100 C CB  ? GLN A 1 146 ?  11.388 -12.406 -11.454 1.000 94.700 ? 146 GLN A CB  1 
ATOM 1101 O O   ? GLN A 1 146 ?  14.004 -10.600 -10.643 1.000 94.700 ? 146 GLN A O   1 
ATOM 1102 C CG  ? GLN A 1 146 ?  11.928 -13.063 -10.191 1.000 94.700 ? 146 GLN A CG  1 
ATOM 1103 C CD  ? GLN A 1 146 ?  11.339 -12.474  -8.924 1.000 94.700 ? 146 GLN A CD  1 
ATOM 1104 N NE2 ? GLN A 1 146 ?  12.106 -12.510  -7.840 1.000 94.700 ? 146 GLN A NE2 1 
ATOM 1105 O OE1 ? GLN A 1 146 ?  10.203 -11.989  -8.919 1.000 94.700 ? 146 GLN A OE1 1 
ATOM 1106 N N   ? ALA A 1 147 ?  14.005 -11.166 -12.757 1.000 96.180 ? 147 ALA A N   1 
ATOM 1107 C CA  ? ALA A 1 147 ?  15.460 -11.166 -12.891 1.000 96.180 ? 147 ALA A CA  1 
ATOM 1108 C C   ? ALA A 1 147 ?  16.041  -9.795 -12.557 1.000 96.180 ? 147 ALA A C   1 
ATOM 1109 C CB  ? ALA A 1 147 ?  15.864 -11.582 -14.303 1.000 96.180 ? 147 ALA A CB  1 
ATOM 1110 O O   ? ALA A 1 147 ?  17.075  -9.698 -11.892 1.000 96.180 ? 147 ALA A O   1 
ATOM 1111 N N   ? ASP A 1 148 ?  15.400  -8.807 -13.062 1.000 96.430 ? 148 ASP A N   1 
ATOM 1112 C CA  ? ASP A 1 148 ?  15.853  -7.450 -12.772 1.000 96.430 ? 148 ASP A CA  1 
ATOM 1113 C C   ? ASP A 1 148 ?  15.709  -7.128 -11.287 1.000 96.430 ? 148 ASP A C   1 
ATOM 1114 C CB  ? ASP A 1 148 ?  15.074  -6.433 -13.609 1.000 96.430 ? 148 ASP A CB  1 
ATOM 1115 O O   ? ASP A 1 148 ?  16.570  -6.466 -10.703 1.000 96.430 ? 148 ASP A O   1 
ATOM 1116 C CG  ? ASP A 1 148 ?  15.452  -6.460 -15.079 1.000 96.430 ? 148 ASP A CG  1 
ATOM 1117 O OD1 ? ASP A 1 148 ?  16.495  -7.054 -15.430 1.000 96.430 ? 148 ASP A OD1 1 
ATOM 1118 O OD2 ? ASP A 1 148 ?  14.703  -5.881 -15.895 1.000 96.430 ? 148 ASP A OD2 1 
ATOM 1119 N N   ? CYS A 1 149 ?  14.582  -7.519 -10.732 1.000 95.560 ? 149 CYS A N   1 
ATOM 1120 C CA  ? CYS A 1 149 ?  14.356  -7.318  -9.305 1.000 95.560 ? 149 CYS A CA  1 
ATOM 1121 C C   ? CYS A 1 149 ?  15.438  -8.004  -8.480 1.000 95.560 ? 149 CYS A C   1 
ATOM 1122 C CB  ? CYS A 1 149 ?  12.981  -7.847  -8.900 1.000 95.560 ? 149 CYS A CB  1 
ATOM 1123 O O   ? CYS A 1 149 ?  16.028  -7.391  -7.588 1.000 95.560 ? 149 CYS A O   1 
ATOM 1124 S SG  ? CYS A 1 149 ?  12.413  -7.244  -7.295 1.000 95.560 ? 149 CYS A SG  1 
ATOM 1125 N N   ? GLU A 1 150 ?  15.804  -9.176  -8.804 1.000 95.840 ? 150 GLU A N   1 
ATOM 1126 C CA  ? GLU A 1 150 ?  16.836  -9.951  -8.122 1.000 95.840 ? 150 GLU A CA  1 
ATOM 1127 C C   ? GLU A 1 150 ?  18.217  -9.336  -8.331 1.000 95.840 ? 150 GLU A C   1 
ATOM 1128 C CB  ? GLU A 1 150 ?  16.828 -11.403  -8.609 1.000 95.840 ? 150 GLU A CB  1 
ATOM 1129 O O   ? GLU A 1 150 ?  19.050  -9.344  -7.422 1.000 95.840 ? 150 GLU A O   1 
ATOM 1130 C CG  ? GLU A 1 150 ?  15.642 -12.214  -8.106 1.000 95.840 ? 150 GLU A CG  1 
ATOM 1131 C CD  ? GLU A 1 150 ?  15.559 -13.601  -8.723 1.000 95.840 ? 150 GLU A CD  1 
ATOM 1132 O OE1 ? GLU A 1 150 ?  14.631 -14.365  -8.374 1.000 95.840 ? 150 GLU A OE1 1 
ATOM 1133 O OE2 ? GLU A 1 150 ?  16.430 -13.926  -9.560 1.000 95.840 ? 150 GLU A OE2 1 
ATOM 1134 N N   ? ALA A 1 151 ?  18.423  -8.896  -9.543 1.000 96.280 ? 151 ALA A N   1 
ATOM 1135 C CA  ? ALA A 1 151 ?  19.702  -8.266  -9.859 1.000 96.280 ? 151 ALA A CA  1 
ATOM 1136 C C   ? ALA A 1 151 ?  19.909  -7.000  -9.032 1.000 96.280 ? 151 ALA A C   1 
ATOM 1137 C CB  ? ALA A 1 151 ?  19.781  -7.943 -11.349 1.000 96.280 ? 151 ALA A CB  1 
ATOM 1138 O O   ? ALA A 1 151 ?  21.034  -6.687  -8.637 1.000 96.280 ? 151 ALA A O   1 
ATOM 1139 N N   ? SER A 1 152 ?  18.805  -6.341  -8.765 1.000 95.270 ? 152 SER A N   1 
ATOM 1140 C CA  ? SER A 1 152 ?  18.873  -5.097  -8.004 1.000 95.270 ? 152 SER A CA  1 
ATOM 1141 C C   ? SER A 1 152 ?  19.139  -5.367  -6.527 1.000 95.270 ? 152 SER A C   1 
ATOM 1142 C CB  ? SER A 1 152 ?  17.577  -4.301  -8.160 1.000 95.270 ? 152 SER A CB  1 
ATOM 1143 O O   ? SER A 1 152 ?  19.746  -4.543  -5.840 1.000 95.270 ? 152 SER A O   1 
ATOM 1144 O OG  ? SER A 1 152 ?  17.463  -3.778  -9.472 1.000 95.270 ? 152 SER A OG  1 
ATOM 1145 N N   ? TYR A 1 153 ?  18.707  -6.536  -6.082 1.000 95.000 ? 153 TYR A N   1 
ATOM 1146 C CA  ? TYR A 1 153 ?  18.831  -6.925  -4.682 1.000 95.000 ? 153 TYR A CA  1 
ATOM 1147 C C   ? TYR A 1 153 ?  19.324  -8.361  -4.557 1.000 95.000 ? 153 TYR A C   1 
ATOM 1148 C CB  ? TYR A 1 153 ?  17.489  -6.769  -3.960 1.000 95.000 ? 153 TYR A CB  1 
ATOM 1149 O O   ? TYR A 1 153 ?  18.569  -9.251  -4.156 1.000 95.000 ? 153 TYR A O   1 
ATOM 1150 C CG  ? TYR A 1 153 ?  16.883  -5.393  -4.095 1.000 95.000 ? 153 TYR A CG  1 
ATOM 1151 C CD1 ? TYR A 1 153 ?  17.404  -4.309  -3.392 1.000 95.000 ? 153 TYR A CD1 1 
ATOM 1152 C CD2 ? TYR A 1 153 ?  15.789  -5.174  -4.925 1.000 95.000 ? 153 TYR A CD2 1 
ATOM 1153 C CE1 ? TYR A 1 153 ?  16.848  -3.039  -3.513 1.000 95.000 ? 153 TYR A CE1 1 
ATOM 1154 C CE2 ? TYR A 1 153 ?  15.225  -3.909  -5.053 1.000 95.000 ? 153 TYR A CE2 1 
ATOM 1155 O OH  ? TYR A 1 153 ?  15.206  -1.595  -4.467 1.000 95.000 ? 153 TYR A OH  1 
ATOM 1156 C CZ  ? TYR A 1 153 ?  15.761  -2.850  -4.344 1.000 95.000 ? 153 TYR A CZ  1 
ATOM 1157 N N   ? PRO A 1 154 ?  20.600  -8.689  -4.810 1.000 94.470 ? 154 PRO A N   1 
ATOM 1158 C CA  ? PRO A 1 154 ?  21.093 -10.068  -4.796 1.000 94.470 ? 154 PRO A CA  1 
ATOM 1159 C C   ? PRO A 1 154 ?  20.931 -10.738  -3.433 1.000 94.470 ? 154 PRO A C   1 
ATOM 1160 C CB  ? PRO A 1 154 ?  22.573  -9.917  -5.158 1.000 94.470 ? 154 PRO A CB  1 
ATOM 1161 O O   ? PRO A 1 154 ?  21.399 -10.209  -2.422 1.000 94.470 ? 154 PRO A O   1 
ATOM 1162 C CG  ? PRO A 1 154 ?  22.661  -8.603  -5.864 1.000 94.470 ? 154 PRO A CG  1 
ATOM 1163 C CD  ? PRO A 1 154 ?  21.619  -7.684  -5.294 1.000 94.470 ? 154 PRO A CD  1 
ATOM 1164 N N   ? GLY A 1 155 ?  20.089 -11.950  -3.407 1.000 93.810 ? 155 GLY A N   1 
ATOM 1165 C CA  ? GLY A 1 155 ?  19.950 -12.770  -2.214 1.000 93.810 ? 155 GLY A CA  1 
ATOM 1166 C C   ? GLY A 1 155 ?  18.884 -12.263  -1.262 1.000 93.810 ? 155 GLY A C   1 
ATOM 1167 O O   ? GLY A 1 155 ?  18.678 -12.836  -0.190 1.000 93.810 ? 155 GLY A O   1 
ATOM 1168 N N   ? LYS A 1 156 ?  18.147 -11.185  -1.707 1.000 94.940 ? 156 LYS A N   1 
ATOM 1169 C CA  ? LYS A 1 156 ?  17.197 -10.550  -0.797 1.000 94.940 ? 156 LYS A CA  1 
ATOM 1170 C C   ? LYS A 1 156 ?  15.769 -10.670  -1.322 1.000 94.940 ? 156 LYS A C   1 
ATOM 1171 C CB  ? LYS A 1 156 ?  17.557  -9.078  -0.587 1.000 94.940 ? 156 LYS A CB  1 
ATOM 1172 O O   ? LYS A 1 156 ?  14.809 -10.506  -0.567 1.000 94.940 ? 156 LYS A O   1 
ATOM 1173 C CG  ? LYS A 1 156 ?  18.889  -8.861   0.115 1.000 94.940 ? 156 LYS A CG  1 
ATOM 1174 C CD  ? LYS A 1 156 ?  19.101  -7.395   0.470 1.000 94.940 ? 156 LYS A CD  1 
ATOM 1175 C CE  ? LYS A 1 156 ?  20.387  -7.190   1.259 1.000 94.940 ? 156 LYS A CE  1 
ATOM 1176 N NZ  ? LYS A 1 156 ?  20.395  -5.880   1.976 1.000 94.940 ? 156 LYS A NZ  1 
ATOM 1177 N N   ? ILE A 1 157 ?  15.567 -10.878  -2.654 1.000 95.900 ? 157 ILE A N   1 
ATOM 1178 C CA  ? ILE A 1 157 ?  14.261 -10.969  -3.298 1.000 95.900 ? 157 ILE A CA  1 
ATOM 1179 C C   ? ILE A 1 157 ?  13.770 -12.414  -3.267 1.000 95.900 ? 157 ILE A C   1 
ATOM 1180 C CB  ? ILE A 1 157 ?  14.311 -10.450  -4.752 1.000 95.900 ? 157 ILE A CB  1 
ATOM 1181 O O   ? ILE A 1 157 ?  14.453 -13.319  -3.753 1.000 95.900 ? 157 ILE A O   1 
ATOM 1182 C CG1 ? ILE A 1 157 ?  14.776  -8.989  -4.783 1.000 95.900 ? 157 ILE A CG1 1 
ATOM 1183 C CG2 ? ILE A 1 157 ?  12.946 -10.604  -5.428 1.000 95.900 ? 157 ILE A CG2 1 
ATOM 1184 C CD1 ? ILE A 1 157 ?  13.873  -8.036  -4.012 1.000 95.900 ? 157 ILE A CD1 1 
ATOM 1185 N N   ? THR A 1 158 ?  12.521 -12.641  -2.670 1.000 96.000 ? 158 THR A N   1 
ATOM 1186 C CA  ? THR A 1 158 ?  11.892 -13.956  -2.630 1.000 96.000 ? 158 THR A CA  1 
ATOM 1187 C C   ? THR A 1 158 ?  10.827 -14.080  -3.715 1.000 96.000 ? 158 THR A C   1 
ATOM 1188 C CB  ? THR A 1 158 ?  11.261 -14.232  -1.252 1.000 96.000 ? 158 THR A CB  1 
ATOM 1189 O O   ? THR A 1 158 ?  10.529 -13.109  -4.414 1.000 96.000 ? 158 THR A O   1 
ATOM 1190 C CG2 ? THR A 1 158 ?  12.220 -13.866  -0.124 1.000 96.000 ? 158 THR A CG2 1 
ATOM 1191 O OG1 ? THR A 1 158 ?  10.064 -13.456  -1.118 1.000 96.000 ? 158 THR A OG1 1 
ATOM 1192 N N   ? LYS A 1 159 ?  10.223 -15.295  -3.841 1.000 96.550 ? 159 LYS A N   1 
ATOM 1193 C CA  ? LYS A 1 159 ?   9.162 -15.538  -4.815 1.000 96.550 ? 159 LYS A CA  1 
ATOM 1194 C C   ? LYS A 1 159 ?   7.878 -14.815  -4.420 1.000 96.550 ? 159 LYS A C   1 
ATOM 1195 C CB  ? LYS A 1 159 ?   8.897 -17.037  -4.958 1.000 96.550 ? 159 LYS A CB  1 
ATOM 1196 O O   ? LYS A 1 159 ?   6.945 -14.714  -5.219 1.000 96.550 ? 159 LYS A O   1 
ATOM 1197 C CG  ? LYS A 1 159 ?   8.344 -17.691  -3.700 1.000 96.550 ? 159 LYS A CG  1 
ATOM 1198 C CD  ? LYS A 1 159 ?   8.107 -19.182  -3.902 1.000 96.550 ? 159 LYS A CD  1 
ATOM 1199 C CE  ? LYS A 1 159 ?   7.524 -19.831  -2.654 1.000 96.550 ? 159 LYS A CE  1 
ATOM 1200 N NZ  ? LYS A 1 159 ?   7.246 -21.283  -2.864 1.000 96.550 ? 159 LYS A NZ  1 
ATOM 1201 N N   ? ASN A 1 160 ?   7.836 -14.273  -3.184 1.000 97.780 ? 160 ASN A N   1 
ATOM 1202 C CA  ? ASN A 1 160 ?   6.656 -13.583  -2.674 1.000 97.780 ? 160 ASN A CA  1 
ATOM 1203 C C   ? ASN A 1 160 ?   6.777 -12.070  -2.839 1.000 97.780 ? 160 ASN A C   1 
ATOM 1204 C CB  ? ASN A 1 160 ?   6.418 -13.940  -1.206 1.000 97.780 ? 160 ASN A CB  1 
ATOM 1205 O O   ? ASN A 1 160 ?   5.978 -11.315  -2.281 1.000 97.780 ? 160 ASN A O   1 
ATOM 1206 C CG  ? ASN A 1 160 ?   6.041 -15.396  -1.013 1.000 97.780 ? 160 ASN A CG  1 
ATOM 1207 N ND2 ? ASN A 1 160 ?   6.566 -16.009   0.041 1.000 97.780 ? 160 ASN A ND2 1 
ATOM 1208 O OD1 ? ASN A 1 160 ?   5.285 -15.965  -1.805 1.000 97.780 ? 160 ASN A OD1 1 
ATOM 1209 N N   ? MET A 1 161 ?   7.821 -11.665  -3.602 1.000 97.970 ? 161 MET A N   1 
ATOM 1210 C CA  ? MET A 1 161 ?   8.070 -10.239  -3.797 1.000 97.970 ? 161 MET A CA  1 
ATOM 1211 C C   ? MET A 1 161 ?   8.110  -9.892  -5.281 1.000 97.970 ? 161 MET A C   1 
ATOM 1212 C CB  ? MET A 1 161 ?   9.382  -9.826  -3.127 1.000 97.970 ? 161 MET A CB  1 
ATOM 1213 O O   ? MET A 1 161 ?   8.447 -10.738  -6.112 1.000 97.970 ? 161 MET A O   1 
ATOM 1214 C CG  ? MET A 1 161 ?   9.376  -9.988  -1.616 1.000 97.970 ? 161 MET A CG  1 
ATOM 1215 S SD  ? MET A 1 161 ?  11.009  -9.621  -0.863 1.000 97.970 ? 161 MET A SD  1 
ATOM 1216 C CE  ? MET A 1 161 ?  10.653 -10.002   0.875 1.000 97.970 ? 161 MET A CE  1 
ATOM 1217 N N   ? ILE A 1 162 ?   7.719  -8.615  -5.556 1.000 97.310 ? 162 ILE A N   1 
ATOM 1218 C CA  ? ILE A 1 162 ?   7.809  -8.053  -6.899 1.000 97.310 ? 162 ILE A CA  1 
ATOM 1219 C C   ? ILE A 1 162 ?   8.402  -6.648  -6.833 1.000 97.310 ? 162 ILE A C   1 
ATOM 1220 C CB  ? ILE A 1 162 ?   6.428  -8.020  -7.591 1.000 97.310 ? 162 ILE A CB  1 
ATOM 1221 O O   ? ILE A 1 162 ?   8.318  -5.980  -5.799 1.000 97.310 ? 162 ILE A O   1 
ATOM 1222 C CG1 ? ILE A 1 162 ?   5.427  -7.221  -6.748 1.000 97.310 ? 162 ILE A CG1 1 
ATOM 1223 C CG2 ? ILE A 1 162 ?   5.917  -9.441  -7.846 1.000 97.310 ? 162 ILE A CG2 1 
ATOM 1224 C CD1 ? ILE A 1 162 ?   4.108  -6.940  -7.454 1.000 97.310 ? 162 ILE A CD1 1 
ATOM 1225 N N   ? CYS A 1 163 ?   9.059  -6.180  -7.977 1.000 97.170 ? 163 CYS A N   1 
ATOM 1226 C CA  ? CYS A 1 163 ?   9.560  -4.815  -8.093 1.000 97.170 ? 163 CYS A CA  1 
ATOM 1227 C C   ? CYS A 1 163 ?   8.705  -4.000  -9.055 1.000 97.170 ? 163 CYS A C   1 
ATOM 1228 C CB  ? CYS A 1 163 ?  11.014  -4.816  -8.564 1.000 97.170 ? 163 CYS A CB  1 
ATOM 1229 O O   ? CYS A 1 163 ?   8.320  -4.490 -10.118 1.000 97.170 ? 163 CYS A O   1 
ATOM 1230 S SG  ? CYS A 1 163 ?  12.168  -5.515  -7.363 1.000 97.170 ? 163 CYS A SG  1 
ATOM 1231 N N   ? VAL A 1 164 ?   8.375  -2.812  -8.599 1.000 96.290 ? 164 VAL A N   1 
ATOM 1232 C CA  ? VAL A 1 164 ?   7.638  -1.843  -9.403 1.000 96.290 ? 164 VAL A CA  1 
ATOM 1233 C C   ? VAL A 1 164 ?   8.416  -0.530  -9.472 1.000 96.290 ? 164 VAL A C   1 
ATOM 1234 C CB  ? VAL A 1 164 ?   6.223  -1.594  -8.836 1.000 96.290 ? 164 VAL A CB  1 
ATOM 1235 O O   ? VAL A 1 164 ?   8.850  -0.004  -8.445 1.000 96.290 ? 164 VAL A O   1 
ATOM 1236 C CG1 ? VAL A 1 164 ?   5.433  -0.655  -9.746 1.000 96.290 ? 164 VAL A CG1 1 
ATOM 1237 C CG2 ? VAL A 1 164 ?   5.481  -2.917  -8.656 1.000 96.290 ? 164 VAL A CG2 1 
ATOM 1238 N N   ? GLY A 1 165 ?   8.686  -0.130 -10.706 1.000 94.810 ? 165 GLY A N   1 
ATOM 1239 C CA  ? GLY A 1 165 ?   9.394   1.134 -10.824 1.000 94.810 ? 165 GLY A CA  1 
ATOM 1240 C C   ? GLY A 1 165 ?  10.354   1.173 -11.998 1.000 94.810 ? 165 GLY A C   1 
ATOM 1241 O O   ? GLY A 1 165 ?  10.186   0.432 -12.969 1.000 94.810 ? 165 GLY A O   1 
ATOM 1242 N N   ? PHE A 1 166 ?  11.325   2.073 -11.919 1.000 94.390 ? 166 PHE A N   1 
ATOM 1243 C CA  ? PHE A 1 166 ?  12.271   2.344 -12.995 1.000 94.390 ? 166 PHE A CA  1 
ATOM 1244 C C   ? PHE A 1 166 ?  13.700   2.076 -12.541 1.000 94.390 ? 166 PHE A C   1 
ATOM 1245 C CB  ? PHE A 1 166 ?  12.136   3.792 -13.479 1.000 94.390 ? 166 PHE A CB  1 
ATOM 1246 O O   ? PHE A 1 166 ?  14.137   2.593 -11.511 1.000 94.390 ? 166 PHE A O   1 
ATOM 1247 C CG  ? PHE A 1 166 ?  10.739   4.165 -13.894 1.000 94.390 ? 166 PHE A CG  1 
ATOM 1248 C CD1 ? PHE A 1 166 ?  10.307   3.956 -15.198 1.000 94.390 ? 166 PHE A CD1 1 
ATOM 1249 C CD2 ? PHE A 1 166 ?   9.857   4.727 -12.980 1.000 94.390 ? 166 PHE A CD2 1 
ATOM 1250 C CE1 ? PHE A 1 166 ?   9.014   4.301 -15.586 1.000 94.390 ? 166 PHE A CE1 1 
ATOM 1251 C CE2 ? PHE A 1 166 ?   8.563   5.074 -13.360 1.000 94.390 ? 166 PHE A CE2 1 
ATOM 1252 C CZ  ? PHE A 1 166 ?   8.144   4.861 -14.663 1.000 94.390 ? 166 PHE A CZ  1 
ATOM 1253 N N   ? LEU A 1 167 ?  14.445   1.336 -13.297 1.000 93.850 ? 167 LEU A N   1 
ATOM 1254 C CA  ? LEU A 1 167 ?  15.829   1.035 -12.947 1.000 93.850 ? 167 LEU A CA  1 
ATOM 1255 C C   ? LEU A 1 167 ?  16.694   2.288 -13.023 1.000 93.850 ? 167 LEU A C   1 
ATOM 1256 C CB  ? LEU A 1 167 ?  16.393  -0.046 -13.872 1.000 93.850 ? 167 LEU A CB  1 
ATOM 1257 O O   ? LEU A 1 167 ?  17.721   2.381 -12.345 1.000 93.850 ? 167 LEU A O   1 
ATOM 1258 C CG  ? LEU A 1 167 ?  15.810  -1.451 -13.709 1.000 93.850 ? 167 LEU A CG  1 
ATOM 1259 C CD1 ? LEU A 1 167 ?  16.405  -2.396 -14.748 1.000 93.850 ? 167 LEU A CD1 1 
ATOM 1260 C CD2 ? LEU A 1 167 ?  16.059  -1.973 -12.298 1.000 93.850 ? 167 LEU A CD2 1 
ATOM 1261 N N   ? GLU A 1 168 ?  16.361   3.187 -13.875 1.000 93.600 ? 168 GLU A N   1 
ATOM 1262 C CA  ? GLU A 1 168 ?  17.115   4.428 -14.028 1.000 93.600 ? 168 GLU A CA  1 
ATOM 1263 C C   ? GLU A 1 168 ?  16.967   5.318 -12.797 1.000 93.600 ? 168 GLU A C   1 
ATOM 1264 C CB  ? GLU A 1 168 ?  16.661   5.183 -15.280 1.000 93.600 ? 168 GLU A CB  1 
ATOM 1265 O O   ? GLU A 1 168 ?  17.754   6.245 -12.597 1.000 93.600 ? 168 GLU A O   1 
ATOM 1266 C CG  ? GLU A 1 168 ?  15.211   5.643 -15.229 1.000 93.600 ? 168 GLU A CG  1 
ATOM 1267 C CD  ? GLU A 1 168 ?  14.253   4.683 -15.916 1.000 93.600 ? 168 GLU A CD  1 
ATOM 1268 O OE1 ? GLU A 1 168 ?  13.130   5.103 -16.279 1.000 93.600 ? 168 GLU A OE1 1 
ATOM 1269 O OE2 ? GLU A 1 168 ?  14.627   3.502 -16.092 1.000 93.600 ? 168 GLU A OE2 1 
ATOM 1270 N N   ? GLY A 1 169 ?  15.981   5.021 -11.938 1.000 91.260 ? 169 GLY A N   1 
ATOM 1271 C CA  ? GLY A 1 169 ?  15.709   5.835 -10.764 1.000 91.260 ? 169 GLY A CA  1 
ATOM 1272 C C   ? GLY A 1 169 ?  14.867   7.060 -11.069 1.000 91.260 ? 169 GLY A C   1 
ATOM 1273 O O   ? GLY A 1 169 ?  14.274   7.159 -12.145 1.000 91.260 ? 169 GLY A O   1 
ATOM 1274 N N   ? GLY A 1 170 ?  14.630   7.869 -10.019 1.000 87.690 ? 170 GLY A N   1 
ATOM 1275 C CA  ? GLY A 1 170 ?  13.933   9.123 -10.257 1.000 87.690 ? 170 GLY A CA  1 
ATOM 1276 C C   ? GLY A 1 170 ?  12.459   9.062  -9.904 1.000 87.690 ? 170 GLY A C   1 
ATOM 1277 O O   ? GLY A 1 170 ?  11.828  10.095  -9.670 1.000 87.690 ? 170 GLY A O   1 
ATOM 1278 N N   ? LYS A 1 171 ?  11.959   7.841  -9.768 1.000 88.790 ? 171 LYS A N   1 
ATOM 1279 C CA  ? LYS A 1 171 ?  10.565   7.638  -9.385 1.000 88.790 ? 171 LYS A CA  1 
ATOM 1280 C C   ? LYS A 1 171 ?  10.409   6.393  -8.516 1.000 88.790 ? 171 LYS A C   1 
ATOM 1281 C CB  ? LYS A 1 171 ?   9.678   7.525 -10.626 1.000 88.790 ? 171 LYS A CB  1 
ATOM 1282 O O   ? LYS A 1 171 ?  10.933   5.328  -8.848 1.000 88.790 ? 171 LYS A O   1 
ATOM 1283 C CG  ? LYS A 1 171 ?   9.729   8.743 -11.536 1.000 88.790 ? 171 LYS A CG  1 
ATOM 1284 C CD  ? LYS A 1 171 ?   8.831   8.568 -12.755 1.000 88.790 ? 171 LYS A CD  1 
ATOM 1285 C CE  ? LYS A 1 171 ?   8.912   9.770 -13.686 1.000 88.790 ? 171 LYS A CE  1 
ATOM 1286 N NZ  ? LYS A 1 171 ?   7.995   9.626 -14.857 1.000 88.790 ? 171 LYS A NZ  1 
ATOM 1287 N N   ? ASP A 1 172 ?   9.580   6.470  -7.453 1.000 85.980 ? 172 ASP A N   1 
ATOM 1288 C CA  ? ASP A 1 172 ?   9.425   5.339  -6.543 1.000 85.980 ? 172 ASP A CA  1 
ATOM 1289 C C   ? ASP A 1 172 ?   8.429   5.660  -5.432 1.000 85.980 ? 172 ASP A C   1 
ATOM 1290 C CB  ? ASP A 1 172 ?  10.776   4.945  -5.941 1.000 85.980 ? 172 ASP A CB  1 
ATOM 1291 O O   ? ASP A 1 172 ?   8.072   6.822  -5.228 1.000 85.980 ? 172 ASP A O   1 
ATOM 1292 C CG  ? ASP A 1 172 ?  10.807   3.512  -5.441 1.000 85.980 ? 172 ASP A CG  1 
ATOM 1293 O OD1 ? ASP A 1 172 ?   9.794   2.794  -5.583 1.000 85.980 ? 172 ASP A OD1 1 
ATOM 1294 O OD2 ? ASP A 1 172 ?  11.853   3.097  -4.897 1.000 85.980 ? 172 ASP A OD2 1 
ATOM 1295 N N   ? SER A 1 173 ?   7.826   4.574  -4.813 1.000 82.570 ? 173 SER A N   1 
ATOM 1296 C CA  ? SER A 1 173 ?   7.161   4.763  -3.528 1.000 82.570 ? 173 SER A CA  1 
ATOM 1297 C C   ? SER A 1 173 ?   8.171   4.832  -2.387 1.000 82.570 ? 173 SER A C   1 
ATOM 1298 C CB  ? SER A 1 173 ?   6.163   3.634  -3.268 1.000 82.570 ? 173 SER A CB  1 
ATOM 1299 O O   ? SER A 1 173 ?   9.235   4.212  -2.455 1.000 82.570 ? 173 SER A O   1 
ATOM 1300 O OG  ? SER A 1 173 ?   6.825   2.382  -3.209 1.000 82.570 ? 173 SER A OG  1 
ATOM 1301 N N   ? CYS A 1 174 ?   7.894   5.649  -1.412 1.000 77.720 ? 174 CYS A N   1 
ATOM 1302 C CA  ? CYS A 1 174 ?   8.833   5.878  -0.320 1.000 77.720 ? 174 CYS A CA  1 
ATOM 1303 C C   ? CYS A 1 174 ?   8.140   5.748   1.031 1.000 77.720 ? 174 CYS A C   1 
ATOM 1304 C CB  ? CYS A 1 174 ?   9.473   7.261  -0.443 1.000 77.720 ? 174 CYS A CB  1 
ATOM 1305 O O   ? CYS A 1 174 ?   7.016   5.248   1.111 1.000 77.720 ? 174 CYS A O   1 
ATOM 1306 S SG  ? CYS A 1 174 ?  11.126   7.365   0.275 1.000 77.720 ? 174 CYS A SG  1 
ATOM 1307 N N   ? GLN A 1 175 ?   8.950   6.123   2.129 1.000 75.870 ? 175 GLN A N   1 
ATOM 1308 C CA  ? GLN A 1 175 ?   8.499   5.974   3.509 1.000 75.870 ? 175 GLN A CA  1 
ATOM 1309 C C   ? GLN A 1 175 ?   7.140   6.636   3.717 1.000 75.870 ? 175 GLN A C   1 
ATOM 1310 C CB  ? GLN A 1 175 ?   9.525   6.567   4.476 1.000 75.870 ? 175 GLN A CB  1 
ATOM 1311 O O   ? GLN A 1 175 ?   6.894   7.734   3.214 1.000 75.870 ? 175 GLN A O   1 
ATOM 1312 C CG  ? GLN A 1 175 ?  10.822   5.774   4.559 1.000 75.870 ? 175 GLN A CG  1 
ATOM 1313 C CD  ? GLN A 1 175 ?  11.746   6.034   3.384 1.000 75.870 ? 175 GLN A CD  1 
ATOM 1314 N NE2 ? GLN A 1 175 ?  12.811   5.247   3.282 1.000 75.870 ? 175 GLN A NE2 1 
ATOM 1315 O OE1 ? GLN A 1 175 ?  11.503   6.934   2.575 1.000 75.870 ? 175 GLN A OE1 1 
ATOM 1316 N N   ? GLY A 1 176 ?   6.295   5.890   4.497 1.000 75.460 ? 176 GLY A N   1 
ATOM 1317 C CA  ? GLY A 1 176 ?   4.980   6.431   4.799 1.000 75.460 ? 176 GLY A CA  1 
ATOM 1318 C C   ? GLY A 1 176 ?   3.902   5.945   3.849 1.000 75.460 ? 176 GLY A C   1 
ATOM 1319 O O   ? GLY A 1 176 ?   2.710   6.105   4.120 1.000 75.460 ? 176 GLY A O   1 
ATOM 1320 N N   ? ASP A 1 177 ?   4.265   5.241   2.823 1.000 86.460 ? 177 ASP A N   1 
ATOM 1321 C CA  ? ASP A 1 177 ?   3.308   4.654   1.891 1.000 86.460 ? 177 ASP A CA  1 
ATOM 1322 C C   ? ASP A 1 177 ?   3.229   3.139   2.067 1.000 86.460 ? 177 ASP A C   1 
ATOM 1323 C CB  ? ASP A 1 177 ?   3.684   4.997   0.448 1.000 86.460 ? 177 ASP A CB  1 
ATOM 1324 O O   ? ASP A 1 177 ?   2.611   2.446   1.256 1.000 86.460 ? 177 ASP A O   1 
ATOM 1325 C CG  ? ASP A 1 177 ?   3.403   6.446   0.091 1.000 86.460 ? 177 ASP A CG  1 
ATOM 1326 O OD1 ? ASP A 1 177 ?   2.489   7.055   0.687 1.000 86.460 ? 177 ASP A OD1 1 
ATOM 1327 O OD2 ? ASP A 1 177 ?   4.100   6.983  -0.797 1.000 86.460 ? 177 ASP A OD2 1 
ATOM 1328 N N   ? SER A 1 178 ?   4.101   2.665   3.165 1.000 93.880 ? 178 SER A N   1 
ATOM 1329 C CA  ? SER A 1 178 ?   4.009   1.233   3.431 1.000 93.880 ? 178 SER A CA  1 
ATOM 1330 C C   ? SER A 1 178 ?   2.556   0.783   3.541 1.000 93.880 ? 178 SER A C   1 
ATOM 1331 C CB  ? SER A 1 178 ?   4.760   0.876   4.715 1.000 93.880 ? 178 SER A CB  1 
ATOM 1332 O O   ? SER A 1 178 ?   1.719   1.499   4.094 1.000 93.880 ? 178 SER A O   1 
ATOM 1333 O OG  ? SER A 1 178 ?   6.156   1.054   4.546 1.000 93.880 ? 178 SER A OG  1 
ATOM 1334 N N   ? GLY A 1 179 ?   2.367  -0.402   2.850 1.000 95.930 ? 179 GLY A N   1 
ATOM 1335 C CA  ? GLY A 1 179 ?   1.025  -0.949   2.969 1.000 95.930 ? 179 GLY A CA  1 
ATOM 1336 C C   ? GLY A 1 179 ?   0.072  -0.428   1.910 1.000 95.930 ? 179 GLY A C   1 
ATOM 1337 O O   ? GLY A 1 179 ?  -1.021  -0.969   1.731 1.000 95.930 ? 179 GLY A O   1 
ATOM 1338 N N   ? GLY A 1 180 ?   0.495   0.604   1.245 1.000 95.470 ? 180 GLY A N   1 
ATOM 1339 C CA  ? GLY A 1 180 ?  -0.284   1.186   0.164 1.000 95.470 ? 180 GLY A CA  1 
ATOM 1340 C C   ? GLY A 1 180 ?  -0.382   0.286  -1.053 1.000 95.470 ? 180 GLY A C   1 
ATOM 1341 O O   ? GLY A 1 180 ?   0.430  -0.625  -1.226 1.000 95.470 ? 180 GLY A O   1 
ATOM 1342 N N   ? PRO A 1 181 ?  -1.316   0.594  -1.996 1.000 97.350 ? 181 PRO A N   1 
ATOM 1343 C CA  ? PRO A 1 181 ?  -1.667  -0.327  -3.079 1.000 97.350 ? 181 PRO A CA  1 
ATOM 1344 C C   ? PRO A 1 181 ?  -0.857  -0.079  -4.350 1.000 97.350 ? 181 PRO A C   1 
ATOM 1345 C CB  ? PRO A 1 181 ?  -3.153  -0.043  -3.315 1.000 97.350 ? 181 PRO A CB  1 
ATOM 1346 O O   ? PRO A 1 181 ?  -0.546   1.070  -4.674 1.000 97.350 ? 181 PRO A O   1 
ATOM 1347 C CG  ? PRO A 1 181 ?  -3.324   1.402  -2.976 1.000 97.350 ? 181 PRO A CG  1 
ATOM 1348 C CD  ? PRO A 1 181 ?  -2.435   1.728  -1.811 1.000 97.350 ? 181 PRO A CD  1 
ATOM 1349 N N   ? VAL A 1 182 ?  -0.433  -1.200  -5.015 1.000 97.740 ? 182 VAL A N   1 
ATOM 1350 C CA  ? VAL A 1 182 ?  -0.076  -1.264  -6.428 1.000 97.740 ? 182 VAL A CA  1 
ATOM 1351 C C   ? VAL A 1 182 ?  -1.205  -1.923  -7.217 1.000 97.740 ? 182 VAL A C   1 
ATOM 1352 C CB  ? VAL A 1 182 ?   1.246  -2.035  -6.645 1.000 97.740 ? 182 VAL A CB  1 
ATOM 1353 O O   ? VAL A 1 182 ?  -1.466  -3.118  -7.060 1.000 97.740 ? 182 VAL A O   1 
ATOM 1354 C CG1 ? VAL A 1 182 ?   1.567  -2.147  -8.134 1.000 97.740 ? 182 VAL A CG1 1 
ATOM 1355 C CG2 ? VAL A 1 182 ?   2.390  -1.351  -5.899 1.000 97.740 ? 182 VAL A CG2 1 
ATOM 1356 N N   ? VAL A 1 183 ?  -1.860  -1.090  -8.065 1.000 98.360 ? 183 VAL A N   1 
ATOM 1357 C CA  ? VAL A 1 183 ?  -3.021  -1.582  -8.799 1.000 98.360 ? 183 VAL A CA  1 
ATOM 1358 C C   ? VAL A 1 183 ?  -2.705  -1.634 -10.292 1.000 98.360 ? 183 VAL A C   1 
ATOM 1359 C CB  ? VAL A 1 183 ?  -4.266  -0.702  -8.548 1.000 98.360 ? 183 VAL A CB  1 
ATOM 1360 O O   ? VAL A 1 183 ?  -2.289  -0.633 -10.880 1.000 98.360 ? 183 VAL A O   1 
ATOM 1361 C CG1 ? VAL A 1 183 ?  -5.441  -1.171  -9.404 1.000 98.360 ? 183 VAL A CG1 1 
ATOM 1362 C CG2 ? VAL A 1 183 ?  -4.640  -0.718  -7.067 1.000 98.360 ? 183 VAL A CG2 1 
ATOM 1363 N N   ? CYS A 1 184 ?  -2.882  -2.812 -10.850 1.000 98.000 ? 184 CYS A N   1 
ATOM 1364 C CA  ? CYS A 1 184 ?  -2.701  -3.072 -12.274 1.000 98.000 ? 184 CYS A CA  1 
ATOM 1365 C C   ? CYS A 1 184 ?  -3.983  -3.610 -12.898 1.000 98.000 ? 184 CYS A C   1 
ATOM 1366 C CB  ? CYS A 1 184 ?  -1.560  -4.063 -12.497 1.000 98.000 ? 184 CYS A CB  1 
ATOM 1367 O O   ? CYS A 1 184 ?  -4.572  -4.566 -12.391 1.000 98.000 ? 184 CYS A O   1 
ATOM 1368 S SG  ? CYS A 1 184 ?  -0.054  -3.657 -11.587 1.000 98.000 ? 184 CYS A SG  1 
ATOM 1369 N N   ? ASN A 1 185 ?  -4.438  -2.906 -14.027 1.000 96.130 ? 185 ASN A N   1 
ATOM 1370 C CA  ? ASN A 1 185 ?  -5.646  -3.345 -14.718 1.000 96.130 ? 185 ASN A CA  1 
ATOM 1371 C C   ? ASN A 1 185 ?  -6.819  -3.498 -13.754 1.000 96.130 ? 185 ASN A C   1 
ATOM 1372 C CB  ? ASN A 1 185 ?  -5.393  -4.659 -15.459 1.000 96.130 ? 185 ASN A CB  1 
ATOM 1373 O O   ? ASN A 1 185 ?  -7.552  -4.487 -13.814 1.000 96.130 ? 185 ASN A O   1 
ATOM 1374 C CG  ? ASN A 1 185 ?  -4.328  -4.530 -16.531 1.000 96.130 ? 185 ASN A CG  1 
ATOM 1375 N ND2 ? ASN A 1 185 ?  -3.537  -5.581 -16.710 1.000 96.130 ? 185 ASN A ND2 1 
ATOM 1376 O OD1 ? ASN A 1 185 ?  -4.217  -3.494 -17.191 1.000 96.130 ? 185 ASN A OD1 1 
ATOM 1377 N N   ? GLY A 1 186 ?  -6.864  -2.673 -12.725 1.000 96.620 ? 186 GLY A N   1 
ATOM 1378 C CA  ? GLY A 1 186 ?  -8.002  -2.603 -11.823 1.000 96.620 ? 186 GLY A CA  1 
ATOM 1379 C C   ? GLY A 1 186 ?  -7.934  -3.618 -10.697 1.000 96.620 ? 186 GLY A C   1 
ATOM 1380 O O   ? GLY A 1 186 ?  -8.909  -3.812  -9.969 1.000 96.620 ? 186 GLY A O   1 
ATOM 1381 N N   ? GLN A 1 187 ?  -6.805  -4.331 -10.562 1.000 98.420 ? 187 GLN A N   1 
ATOM 1382 C CA  ? GLN A 1 187 ?  -6.651  -5.342  -9.521 1.000 98.420 ? 187 GLN A CA  1 
ATOM 1383 C C   ? GLN A 1 187 ?  -5.437  -5.048  -8.644 1.000 98.420 ? 187 GLN A C   1 
ATOM 1384 C CB  ? GLN A 1 187 ?  -6.528  -6.735 -10.140 1.000 98.420 ? 187 GLN A CB  1 
ATOM 1385 O O   ? GLN A 1 187 ?  -4.425  -4.537  -9.127 1.000 98.420 ? 187 GLN A O   1 
ATOM 1386 C CG  ? GLN A 1 187 ?  -7.741  -7.155 -10.958 1.000 98.420 ? 187 GLN A CG  1 
ATOM 1387 C CD  ? GLN A 1 187 ?  -7.580  -8.526 -11.587 1.000 98.420 ? 187 GLN A CD  1 
ATOM 1388 N NE2 ? GLN A 1 187 ?  -8.604  -9.363 -11.456 1.000 98.420 ? 187 GLN A NE2 1 
ATOM 1389 O OE1 ? GLN A 1 187 ?  -6.544  -8.830 -12.187 1.000 98.420 ? 187 GLN A OE1 1 
ATOM 1390 N N   ? LEU A 1 188 ?  -5.538  -5.432  -7.383 1.000 98.550 ? 188 LEU A N   1 
ATOM 1391 C CA  ? LEU A 1 188 ?  -4.463  -5.270  -6.411 1.000 98.550 ? 188 LEU A CA  1 
ATOM 1392 C C   ? LEU A 1 188 ?  -3.343  -6.274  -6.666 1.000 98.550 ? 188 LEU A C   1 
ATOM 1393 C CB  ? LEU A 1 188 ?  -4.998  -5.436  -4.986 1.000 98.550 ? 188 LEU A CB  1 
ATOM 1394 O O   ? LEU A 1 188 ?  -3.519  -7.475  -6.447 1.000 98.550 ? 188 LEU A O   1 
ATOM 1395 C CG  ? LEU A 1 188 ?  -3.985  -5.251  -3.855 1.000 98.550 ? 188 LEU A CG  1 
ATOM 1396 C CD1 ? LEU A 1 188 ?  -3.419  -3.834  -3.877 1.000 98.550 ? 188 LEU A CD1 1 
ATOM 1397 C CD2 ? LEU A 1 188 ?  -4.627  -5.555  -2.506 1.000 98.550 ? 188 LEU A CD2 1 
ATOM 1398 N N   ? GLN A 1 189 ?  -2.189  -5.752  -7.100 1.000 98.500 ? 189 GLN A N   1 
ATOM 1399 C CA  ? GLN A 1 189 ?  -1.097  -6.636  -7.495 1.000 98.500 ? 189 GLN A CA  1 
ATOM 1400 C C   ? GLN A 1 189 ?   0.041  -6.592  -6.480 1.000 98.500 ? 189 GLN A C   1 
ATOM 1401 C CB  ? GLN A 1 189 ?  -0.577  -6.261  -8.884 1.000 98.500 ? 189 GLN A CB  1 
ATOM 1402 O O   ? GLN A 1 189 ?   0.826  -7.537  -6.378 1.000 98.500 ? 189 GLN A O   1 
ATOM 1403 C CG  ? GLN A 1 189 ?  -1.562  -6.551 -10.008 1.000 98.500 ? 189 GLN A CG  1 
ATOM 1404 C CD  ? GLN A 1 189 ?  -1.805  -8.036 -10.207 1.000 98.500 ? 189 GLN A CD  1 
ATOM 1405 N NE2 ? GLN A 1 189 ?  -3.034  -8.393 -10.563 1.000 98.500 ? 189 GLN A NE2 1 
ATOM 1406 O OE1 ? GLN A 1 189 ?  -0.895  -8.855 -10.042 1.000 98.500 ? 189 GLN A OE1 1 
ATOM 1407 N N   ? GLY A 1 190 ?   0.134  -5.566  -5.722 1.000 97.950 ? 190 GLY A N   1 
ATOM 1408 C CA  ? GLY A 1 190 ?   1.230  -5.427  -4.775 1.000 97.950 ? 190 GLY A CA  1 
ATOM 1409 C C   ? GLY A 1 190 ?   0.887  -4.543  -3.591 1.000 97.950 ? 190 GLY A C   1 
ATOM 1410 O O   ? GLY A 1 190 ?  -0.014  -3.706  -3.675 1.000 97.950 ? 190 GLY A O   1 
ATOM 1411 N N   ? ILE A 1 191 ?   1.651  -4.749  -2.477 1.000 98.180 ? 191 ILE A N   1 
ATOM 1412 C CA  ? ILE A 1 191 ?   1.621  -3.930  -1.270 1.000 98.180 ? 191 ILE A CA  1 
ATOM 1413 C C   ? ILE A 1 191 ?   3.014  -3.371  -0.990 1.000 98.180 ? 191 ILE A C   1 
ATOM 1414 C CB  ? ILE A 1 191 ?   1.113  -4.736  -0.053 1.000 98.180 ? 191 ILE A CB  1 
ATOM 1415 O O   ? ILE A 1 191 ?   3.993  -4.120  -0.945 1.000 98.180 ? 191 ILE A O   1 
ATOM 1416 C CG1 ? ILE A 1 191 ?  -0.308  -5.251  -0.310 1.000 98.180 ? 191 ILE A CG1 1 
ATOM 1417 C CG2 ? ILE A 1 191 ?   1.165  -3.884   1.219 1.000 98.180 ? 191 ILE A CG2 1 
ATOM 1418 C CD1 ? ILE A 1 191 ?  -0.757  -6.338   0.658 1.000 98.180 ? 191 ILE A CD1 1 
ATOM 1419 N N   ? VAL A 1 192 ?   3.065  -2.066  -0.932 1.000 96.550 ? 192 VAL A N   1 
ATOM 1420 C CA  ? VAL A 1 192 ?   4.363  -1.450  -0.680 1.000 96.550 ? 192 VAL A CA  1 
ATOM 1421 C C   ? VAL A 1 192 ?   5.008  -2.088   0.548 1.000 96.550 ? 192 VAL A C   1 
ATOM 1422 C CB  ? VAL A 1 192 ?   4.237   0.078  -0.483 1.000 96.550 ? 192 VAL A CB  1 
ATOM 1423 O O   ? VAL A 1 192 ?   4.418  -2.102   1.631 1.000 96.550 ? 192 VAL A O   1 
ATOM 1424 C CG1 ? VAL A 1 192 ?   5.608   0.705  -0.237 1.000 96.550 ? 192 VAL A CG1 1 
ATOM 1425 C CG2 ? VAL A 1 192 ?   3.563   0.717  -1.695 1.000 96.550 ? 192 VAL A CG2 1 
ATOM 1426 N N   ? SER A 1 193 ?   6.251  -2.560   0.413 1.000 95.620 ? 193 SER A N   1 
ATOM 1427 C CA  ? SER A 1 193 ?   6.898  -3.320   1.476 1.000 95.620 ? 193 SER A CA  1 
ATOM 1428 C C   ? SER A 1 193 ?   8.226  -2.688   1.880 1.000 95.620 ? 193 SER A C   1 
ATOM 1429 C CB  ? SER A 1 193 ?   7.126  -4.768   1.038 1.000 95.620 ? 193 SER A CB  1 
ATOM 1430 O O   ? SER A 1 193 ?   8.362  -2.174   2.992 1.000 95.620 ? 193 SER A O   1 
ATOM 1431 O OG  ? SER A 1 193 ?   7.557  -5.562   2.130 1.000 95.620 ? 193 SER A OG  1 
ATOM 1432 N N   ? TRP A 1 194 ?   9.170  -2.654   0.976 1.000 94.140 ? 194 TRP A N   1 
ATOM 1433 C CA  ? TRP A 1 194 ?  10.488  -2.154   1.356 1.000 94.140 ? 194 TRP A CA  1 
ATOM 1434 C C   ? TRP A 1 194 ?  11.286  -1.734   0.127 1.000 94.140 ? 194 TRP A C   1 
ATOM 1435 C CB  ? TRP A 1 194 ?  11.260  -3.216   2.143 1.000 94.140 ? 194 TRP A CB  1 
ATOM 1436 O O   ? TRP A 1 194 ?  10.822  -1.887  -1.005 1.000 94.140 ? 194 TRP A O   1 
ATOM 1437 C CG  ? TRP A 1 194 ?  11.571  -4.453   1.354 1.000 94.140 ? 194 TRP A CG  1 
ATOM 1438 C CD1 ? TRP A 1 194 ?  10.739  -5.512   1.121 1.000 94.140 ? 194 TRP A CD1 1 
ATOM 1439 C CD2 ? TRP A 1 194 ?  12.805  -4.759   0.699 1.000 94.140 ? 194 TRP A CD2 1 
ATOM 1440 C CE2 ? TRP A 1 194 ?  12.651  -6.022   0.086 1.000 94.140 ? 194 TRP A CE2 1 
ATOM 1441 C CE3 ? TRP A 1 194 ?  14.028  -4.087   0.569 1.000 94.140 ? 194 TRP A CE3 1 
ATOM 1442 N NE1 ? TRP A 1 194 ?  11.383  -6.459   0.358 1.000 94.140 ? 194 TRP A NE1 1 
ATOM 1443 C CH2 ? TRP A 1 194 ?  14.861  -5.948  -0.758 1.000 94.140 ? 194 TRP A CH2 1 
ATOM 1444 C CZ2 ? TRP A 1 194 ?  13.675  -6.627  -0.647 1.000 94.140 ? 194 TRP A CZ2 1 
ATOM 1445 C CZ3 ? TRP A 1 194 ?  15.046  -4.691  -0.160 1.000 94.140 ? 194 TRP A CZ3 1 
ATOM 1446 N N   ? GLY A 1 195 ?  12.480  -1.170   0.284 1.000 89.120 ? 195 GLY A N   1 
ATOM 1447 C CA  ? GLY A 1 195 ?  13.466  -0.788  -0.715 1.000 89.120 ? 195 GLY A CA  1 
ATOM 1448 C C   ? GLY A 1 195 ?  14.673  -0.086  -0.123 1.000 89.120 ? 195 GLY A C   1 
ATOM 1449 O O   ? GLY A 1 195 ?  14.703   0.208   1.074 1.000 89.120 ? 195 GLY A O   1 
ATOM 1450 N N   ? TYR A 1 196 ?  15.793  -0.048  -0.917 1.000 86.460 ? 196 TYR A N   1 
ATOM 1451 C CA  ? TYR A 1 196 ?  16.950   0.724  -0.479 1.000 86.460 ? 196 TYR A CA  1 
ATOM 1452 C C   ? TYR A 1 196 ?  16.883   2.153  -1.004 1.000 86.460 ? 196 TYR A C   1 
ATOM 1453 C CB  ? TYR A 1 196 ?  18.249   0.057  -0.944 1.000 86.460 ? 196 TYR A CB  1 
ATOM 1454 O O   ? TYR A 1 196 ?  16.997   2.383  -2.211 1.000 86.460 ? 196 TYR A O   1 
ATOM 1455 C CG  ? TYR A 1 196 ?  18.506  -1.284  -0.301 1.000 86.460 ? 196 TYR A CG  1 
ATOM 1456 C CD1 ? TYR A 1 196 ?  17.900  -1.628   0.905 1.000 86.460 ? 196 TYR A CD1 1 
ATOM 1457 C CD2 ? TYR A 1 196 ?  19.356  -2.209  -0.898 1.000 86.460 ? 196 TYR A CD2 1 
ATOM 1458 C CE1 ? TYR A 1 196 ?  18.136  -2.862   1.502 1.000 86.460 ? 196 TYR A CE1 1 
ATOM 1459 C CE2 ? TYR A 1 196 ?  19.600  -3.446  -0.310 1.000 86.460 ? 196 TYR A CE2 1 
ATOM 1460 O OH  ? TYR A 1 196 ?  19.223  -4.986   1.475 1.000 86.460 ? 196 TYR A OH  1 
ATOM 1461 C CZ  ? TYR A 1 196 ?  18.986  -3.763   0.888 1.000 86.460 ? 196 TYR A CZ  1 
ATOM 1462 N N   ? GLY A 1 197 ?  16.547   3.071  -0.058 1.000 83.440 ? 197 GLY A N   1 
ATOM 1463 C CA  ? GLY A 1 197 ?  16.381   4.428  -0.554 1.000 83.440 ? 197 GLY A CA  1 
ATOM 1464 C C   ? GLY A 1 197 ?  15.143   4.603  -1.413 1.000 83.440 ? 197 GLY A C   1 
ATOM 1465 O O   ? GLY A 1 197 ?  14.377   3.657  -1.606 1.000 83.440 ? 197 GLY A O   1 
ATOM 1466 N N   ? CYS A 1 198 ?  14.958   5.937  -1.903 1.000 84.310 ? 198 CYS A N   1 
ATOM 1467 C CA  ? CYS A 1 198 ?  13.812   6.244  -2.751 1.000 84.310 ? 198 CYS A CA  1 
ATOM 1468 C C   ? CYS A 1 198 ?  14.261   6.848  -4.076 1.000 84.310 ? 198 CYS A C   1 
ATOM 1469 C CB  ? CYS A 1 198 ?  12.861   7.205  -2.038 1.000 84.310 ? 198 CYS A CB  1 
ATOM 1470 O O   ? CYS A 1 198 ?  15.053   7.791  -4.097 1.000 84.310 ? 198 CYS A O   1 
ATOM 1471 S SG  ? CYS A 1 198 ?  11.258   7.380  -2.854 1.000 84.310 ? 198 CYS A SG  1 
ATOM 1472 N N   ? ALA A 1 199 ?  13.699   6.129  -5.165 1.000 83.890 ? 199 ALA A N   1 
ATOM 1473 C CA  ? ALA A 1 199 ?  13.899   6.690  -6.498 1.000 83.890 ? 199 ALA A CA  1 
ATOM 1474 C C   ? ALA A 1 199 ?  15.375   6.670  -6.885 1.000 83.890 ? 199 ALA A C   1 
ATOM 1475 C CB  ? ALA A 1 199 ?  13.354   8.115  -6.564 1.000 83.890 ? 199 ALA A CB  1 
ATOM 1476 O O   ? ALA A 1 199 ?  15.846   7.551  -7.609 1.000 83.890 ? 199 ALA A O   1 
ATOM 1477 N N   ? GLN A 1 200 ?  16.169   5.728  -6.215 1.000 89.930 ? 200 GLN A N   1 
ATOM 1478 C CA  ? GLN A 1 200 ?  17.588   5.576  -6.517 1.000 89.930 ? 200 GLN A CA  1 
ATOM 1479 C C   ? GLN A 1 200 ?  17.800   4.657  -7.717 1.000 89.930 ? 200 GLN A C   1 
ATOM 1480 C CB  ? GLN A 1 200 ?  18.341   5.033  -5.302 1.000 89.930 ? 200 GLN A CB  1 
ATOM 1481 O O   ? GLN A 1 200 ?  17.027   3.721  -7.933 1.000 89.930 ? 200 GLN A O   1 
ATOM 1482 C CG  ? GLN A 1 200 ?  18.384   5.997  -4.124 1.000 89.930 ? 200 GLN A CG  1 
ATOM 1483 C CD  ? GLN A 1 200 ?  19.224   5.479  -2.972 1.000 89.930 ? 200 GLN A CD  1 
ATOM 1484 N NE2 ? GLN A 1 200 ?  19.520   6.352  -2.014 1.000 89.930 ? 200 GLN A NE2 1 
ATOM 1485 O OE1 ? GLN A 1 200 ?  19.603   4.304  -2.942 1.000 89.930 ? 200 GLN A OE1 1 
ATOM 1486 N N   ? LYS A 1 201 ?  18.842   5.009  -8.448 1.000 92.340 ? 201 LYS A N   1 
ATOM 1487 C CA  ? LYS A 1 201 ?  19.215   4.163  -9.578 1.000 92.340 ? 201 LYS A CA  1 
ATOM 1488 C C   ? LYS A 1 201 ?  19.472   2.728  -9.128 1.000 92.340 ? 201 LYS A C   1 
ATOM 1489 C CB  ? LYS A 1 201 ?  20.453   4.721 -10.281 1.000 92.340 ? 201 LYS A CB  1 
ATOM 1490 O O   ? LYS A 1 201 ?  20.088   2.499  -8.085 1.000 92.340 ? 201 LYS A O   1 
ATOM 1491 C CG  ? LYS A 1 201 ?  20.847   3.960 -11.539 1.000 92.340 ? 201 LYS A CG  1 
ATOM 1492 C CD  ? LYS A 1 201 ?  22.045   4.600 -12.228 1.000 92.340 ? 201 LYS A CD  1 
ATOM 1493 C CE  ? LYS A 1 201 ?  22.452   3.829 -13.476 1.000 92.340 ? 201 LYS A CE  1 
ATOM 1494 N NZ  ? LYS A 1 201 ?  23.594   4.481 -14.183 1.000 92.340 ? 201 LYS A NZ  1 
ATOM 1495 N N   ? ASP A 1 202 ?  18.814   1.741  -9.844 1.000 92.660 ? 202 ASP A N   1 
ATOM 1496 C CA  ? ASP A 1 202 ?  19.006   0.304  -9.678 1.000 92.660 ? 202 ASP A CA  1 
ATOM 1497 C C   ? ASP A 1 202 ?  18.399  -0.184  -8.365 1.000 92.660 ? 202 ASP A C   1 
ATOM 1498 C CB  ? ASP A 1 202 ?  20.494  -0.049  -9.732 1.000 92.660 ? 202 ASP A CB  1 
ATOM 1499 O O   ? ASP A 1 202 ?  18.742  -1.264  -7.879 1.000 92.660 ? 202 ASP A O   1 
ATOM 1500 C CG  ? ASP A 1 202 ?  21.097   0.133 -11.115 1.000 92.660 ? 202 ASP A CG  1 
ATOM 1501 O OD1 ? ASP A 1 202 ?  20.421  -0.176 -12.120 1.000 92.660 ? 202 ASP A OD1 1 
ATOM 1502 O OD2 ? ASP A 1 202 ?  22.259   0.585 -11.199 1.000 92.660 ? 202 ASP A OD2 1 
ATOM 1503 N N   ? ASN A 1 203 ?  17.573   0.682  -7.725 1.000 92.130 ? 203 ASN A N   1 
ATOM 1504 C CA  ? ASN A 1 203 ?  16.892   0.309  -6.490 1.000 92.130 ? 203 ASN A CA  1 
ATOM 1505 C C   ? ASN A 1 203 ?  15.391   0.568  -6.577 1.000 92.130 ? 203 ASN A C   1 
ATOM 1506 C CB  ? ASN A 1 203 ?  17.492   1.060  -5.299 1.000 92.130 ? 203 ASN A CB  1 
ATOM 1507 O O   ? ASN A 1 203 ?  14.873   1.469  -5.915 1.000 92.130 ? 203 ASN A O   1 
ATOM 1508 C CG  ? ASN A 1 203 ?  18.896   0.595  -4.963 1.000 92.130 ? 203 ASN A CG  1 
ATOM 1509 N ND2 ? ASN A 1 203 ?  19.333   0.865  -3.739 1.000 92.130 ? 203 ASN A ND2 1 
ATOM 1510 O OD1 ? ASN A 1 203 ?  19.582  -0.001  -5.797 1.000 92.130 ? 203 ASN A OD1 1 
ATOM 1511 N N   ? PRO A 1 204 ?  14.657  -0.139  -7.408 1.000 94.350 ? 204 PRO A N   1 
ATOM 1512 C CA  ? PRO A 1 204 ?  13.204   0.039  -7.458 1.000 94.350 ? 204 PRO A CA  1 
ATOM 1513 C C   ? PRO A 1 204 ?  12.520  -0.323  -6.142 1.000 94.350 ? 204 PRO A C   1 
ATOM 1514 C CB  ? PRO A 1 204 ?  12.771  -0.909  -8.578 1.000 94.350 ? 204 PRO A CB  1 
ATOM 1515 O O   ? PRO A 1 204 ?  13.144  -0.922  -5.262 1.000 94.350 ? 204 PRO A O   1 
ATOM 1516 C CG  ? PRO A 1 204 ?  13.747  -2.040  -8.520 1.000 94.350 ? 204 PRO A CG  1 
ATOM 1517 C CD  ? PRO A 1 204 ?  15.102  -1.484  -8.189 1.000 94.350 ? 204 PRO A CD  1 
ATOM 1518 N N   ? GLY A 1 205 ?  11.202   0.049  -6.030 1.000 94.930 ? 205 GLY A N   1 
ATOM 1519 C CA  ? GLY A 1 205 ?  10.427  -0.364  -4.872 1.000 94.930 ? 205 GLY A CA  1 
ATOM 1520 C C   ? GLY A 1 205 ?  10.111  -1.848  -4.864 1.000 94.930 ? 205 GLY A C   1 
ATOM 1521 O O   ? GLY A 1 205 ?   9.869  -2.442  -5.917 1.000 94.930 ? 205 GLY A O   1 
ATOM 1522 N N   ? VAL A 1 206 ?  10.068  -2.416  -3.651 1.000 96.650 ? 206 VAL A N   1 
ATOM 1523 C CA  ? VAL A 1 206 ?   9.728  -3.822  -3.466 1.000 96.650 ? 206 VAL A CA  1 
ATOM 1524 C C   ? VAL A 1 206 ?   8.354  -3.940  -2.810 1.000 96.650 ? 206 VAL A C   1 
ATOM 1525 C CB  ? VAL A 1 206 ?  10.788  -4.556  -2.615 1.000 96.650 ? 206 VAL A CB  1 
ATOM 1526 O O   ? VAL A 1 206 ?   8.070  -3.258  -1.822 1.000 96.650 ? 206 VAL A O   1 
ATOM 1527 C CG1 ? VAL A 1 206 ?  10.398  -6.018  -2.408 1.000 96.650 ? 206 VAL A CG1 1 
ATOM 1528 C CG2 ? VAL A 1 206 ?  12.163  -4.455  -3.274 1.000 96.650 ? 206 VAL A CG2 1 
ATOM 1529 N N   ? TYR A 1 207 ?   7.585  -4.804  -3.351 1.000 97.740 ? 207 TYR A N   1 
ATOM 1530 C CA  ? TYR A 1 207 ?   6.201  -4.969  -2.923 1.000 97.740 ? 207 TYR A CA  1 
ATOM 1531 C C   ? TYR A 1 207 ?   5.891  -6.431  -2.629 1.000 97.740 ? 207 TYR A C   1 
ATOM 1532 C CB  ? TYR A 1 207 ?   5.241  -4.436  -3.991 1.000 97.740 ? 207 TYR A CB  1 
ATOM 1533 O O   ? TYR A 1 207 ?   6.503  -7.331  -3.209 1.000 97.740 ? 207 TYR A O   1 
ATOM 1534 C CG  ? TYR A 1 207 ?   5.488  -2.995  -4.365 1.000 97.740 ? 207 TYR A CG  1 
ATOM 1535 C CD1 ? TYR A 1 207 ?   4.643  -1.983  -3.915 1.000 97.740 ? 207 TYR A CD1 1 
ATOM 1536 C CD2 ? TYR A 1 207 ?   6.566  -2.642  -5.170 1.000 97.740 ? 207 TYR A CD2 1 
ATOM 1537 C CE1 ? TYR A 1 207 ?   4.865  -0.654  -4.259 1.000 97.740 ? 207 TYR A CE1 1 
ATOM 1538 C CE2 ? TYR A 1 207 ?   6.798  -1.316  -5.520 1.000 97.740 ? 207 TYR A CE2 1 
ATOM 1539 O OH  ? TYR A 1 207 ?   6.169   0.984  -5.404 1.000 97.740 ? 207 TYR A OH  1 
ATOM 1540 C CZ  ? TYR A 1 207 ?   5.944  -0.331  -5.061 1.000 97.740 ? 207 TYR A CZ  1 
ATOM 1541 N N   ? THR A 1 208 ?   5.004  -6.584  -1.596 1.000 98.280 ? 208 THR A N   1 
ATOM 1542 C CA  ? THR A 1 208 ?   4.436  -7.916  -1.423 1.000 98.280 ? 208 THR A CA  1 
ATOM 1543 C C   ? THR A 1 208 ?   3.567  -8.292  -2.620 1.000 98.280 ? 208 THR A C   1 
ATOM 1544 C CB  ? THR A 1 208 ?   3.602  -8.006  -0.132 1.000 98.280 ? 208 THR A CB  1 
ATOM 1545 O O   ? THR A 1 208 ?   2.699  -7.519  -3.031 1.000 98.280 ? 208 THR A O   1 
ATOM 1546 C CG2 ? THR A 1 208 ?   2.995  -9.394   0.036 1.000 98.280 ? 208 THR A CG2 1 
ATOM 1547 O OG1 ? THR A 1 208 ?   4.444  -7.726   0.994 1.000 98.280 ? 208 THR A OG1 1 
ATOM 1548 N N   ? LYS A 1 209 ?   3.865  -9.483  -3.244 1.000 98.190 ? 209 LYS A N   1 
ATOM 1549 C CA  ? LYS A 1 209 ?   3.141 -10.002  -4.401 1.000 98.190 ? 209 LYS A CA  1 
ATOM 1550 C C   ? LYS A 1 209 ?   1.801 -10.603  -3.986 1.000 98.190 ? 209 LYS A C   1 
ATOM 1551 C CB  ? LYS A 1 209 ?   3.980 -11.049  -5.134 1.000 98.190 ? 209 LYS A CB  1 
ATOM 1552 O O   ? LYS A 1 209 ?   1.739 -11.757  -3.556 1.000 98.190 ? 209 LYS A O   1 
ATOM 1553 C CG  ? LYS A 1 209 ?   3.421 -11.452  -6.491 1.000 98.190 ? 209 LYS A CG  1 
ATOM 1554 C CD  ? LYS A 1 209 ?   4.358 -12.405  -7.221 1.000 98.190 ? 209 LYS A CD  1 
ATOM 1555 C CE  ? LYS A 1 209 ?   3.859 -12.714  -8.627 1.000 98.190 ? 209 LYS A CE  1 
ATOM 1556 N NZ  ? LYS A 1 209 ?   4.806 -13.599  -9.369 1.000 98.190 ? 209 LYS A NZ  1 
ATOM 1557 N N   ? VAL A 1 210 ?   0.687  -9.864  -4.158 1.000 98.520 ? 210 VAL A N   1 
ATOM 1558 C CA  ? VAL A 1 210 ?  -0.627 -10.181  -3.608 1.000 98.520 ? 210 VAL A CA  1 
ATOM 1559 C C   ? VAL A 1 210 ?  -1.170 -11.449  -4.263 1.000 98.520 ? 210 VAL A C   1 
ATOM 1560 C CB  ? VAL A 1 210 ?  -1.621  -9.014  -3.803 1.000 98.520 ? 210 VAL A CB  1 
ATOM 1561 O O   ? VAL A 1 210 ?  -1.839 -12.255  -3.611 1.000 98.520 ? 210 VAL A O   1 
ATOM 1562 C CG1 ? VAL A 1 210 ?  -3.034  -9.434  -3.402 1.000 98.520 ? 210 VAL A CG1 1 
ATOM 1563 C CG2 ? VAL A 1 210 ?  -1.174  -7.794  -2.999 1.000 98.520 ? 210 VAL A CG2 1 
ATOM 1564 N N   ? CYS A 1 211 ?  -0.970 -11.687  -5.552 1.000 98.330 ? 211 CYS A N   1 
ATOM 1565 C CA  ? CYS A 1 211 ?  -1.521 -12.842  -6.253 1.000 98.330 ? 211 CYS A CA  1 
ATOM 1566 C C   ? CYS A 1 211 ?  -1.097 -14.142  -5.580 1.000 98.330 ? 211 CYS A C   1 
ATOM 1567 C CB  ? CYS A 1 211 ?  -1.075 -12.845  -7.715 1.000 98.330 ? 211 CYS A CB  1 
ATOM 1568 O O   ? CYS A 1 211 ?  -1.772 -15.164  -5.714 1.000 98.330 ? 211 CYS A O   1 
ATOM 1569 S SG  ? CYS A 1 211 ?   0.701 -13.090  -7.934 1.000 98.330 ? 211 CYS A SG  1 
ATOM 1570 N N   ? ASN A 1 212 ?   0.002 -14.116  -4.801 1.000 98.240 ? 212 ASN A N   1 
ATOM 1571 C CA  ? ASN A 1 212 ?   0.467 -15.307  -4.099 1.000 98.240 ? 212 ASN A CA  1 
ATOM 1572 C C   ? ASN A 1 212 ?  -0.315 -15.539  -2.809 1.000 98.240 ? 212 ASN A C   1 
ATOM 1573 C CB  ? ASN A 1 212 ?   1.964 -15.204  -3.801 1.000 98.240 ? 212 ASN A CB  1 
ATOM 1574 O O   ? ASN A 1 212 ?  -0.156 -16.573  -2.159 1.000 98.240 ? 212 ASN A O   1 
ATOM 1575 C CG  ? ASN A 1 212 ?   2.822 -15.459  -5.024 1.000 98.240 ? 212 ASN A CG  1 
ATOM 1576 N ND2 ? ASN A 1 212 ?   4.120 -15.204  -4.902 1.000 98.240 ? 212 ASN A ND2 1 
ATOM 1577 O OD1 ? ASN A 1 212 ?   2.323 -15.880  -6.071 1.000 98.240 ? 212 ASN A OD1 1 
ATOM 1578 N N   ? TYR A 1 213 ?  -1.187 -14.568  -2.409 1.000 98.520 ? 213 TYR A N   1 
ATOM 1579 C CA  ? TYR A 1 213 ?  -1.790 -14.648  -1.083 1.000 98.520 ? 213 TYR A CA  1 
ATOM 1580 C C   ? TYR A 1 213 ?  -3.310 -14.589  -1.171 1.000 98.520 ? 213 TYR A C   1 
ATOM 1581 C CB  ? TYR A 1 213 ?  -1.274 -13.516  -0.189 1.000 98.520 ? 213 TYR A CB  1 
ATOM 1582 O O   ? TYR A 1 213 ?  -3.989 -14.382  -0.162 1.000 98.520 ? 213 TYR A O   1 
ATOM 1583 C CG  ? TYR A 1 213 ?   0.213 -13.570   0.062 1.000 98.520 ? 213 TYR A CG  1 
ATOM 1584 C CD1 ? TYR A 1 213 ?   0.745 -14.416   1.033 1.000 98.520 ? 213 TYR A CD1 1 
ATOM 1585 C CD2 ? TYR A 1 213 ?   1.089 -12.777  -0.671 1.000 98.520 ? 213 TYR A CD2 1 
ATOM 1586 C CE1 ? TYR A 1 213 ?   2.115 -14.468   1.269 1.000 98.520 ? 213 TYR A CE1 1 
ATOM 1587 C CE2 ? TYR A 1 213 ?   2.461 -12.821  -0.443 1.000 98.520 ? 213 TYR A CE2 1 
ATOM 1588 O OH  ? TYR A 1 213 ?   4.320 -13.716   0.757 1.000 98.520 ? 213 TYR A OH  1 
ATOM 1589 C CZ  ? TYR A 1 213 ?   2.963 -13.668   0.527 1.000 98.520 ? 213 TYR A CZ  1 
ATOM 1590 N N   ? VAL A 1 214 ?  -3.837 -14.701  -2.356 1.000 98.490 ? 214 VAL A N   1 
ATOM 1591 C CA  ? VAL A 1 214 ?  -5.282 -14.578  -2.519 1.000 98.490 ? 214 VAL A CA  1 
ATOM 1592 C C   ? VAL A 1 214 ?  -5.988 -15.666  -1.713 1.000 98.490 ? 214 VAL A C   1 
ATOM 1593 C CB  ? VAL A 1 214 ?  -5.695 -14.663  -4.005 1.000 98.490 ? 214 VAL A CB  1 
ATOM 1594 O O   ? VAL A 1 214 ?  -6.981 -15.398  -1.033 1.000 98.490 ? 214 VAL A O   1 
ATOM 1595 C CG1 ? VAL A 1 214 ?  -7.213 -14.776  -4.138 1.000 98.490 ? 214 VAL A CG1 1 
ATOM 1596 C CG2 ? VAL A 1 214 ?  -5.177 -13.448  -4.773 1.000 98.490 ? 214 VAL A CG2 1 
ATOM 1597 N N   ? ASP A 1 215 ?  -5.484 -16.898  -1.758 1.000 98.170 ? 215 ASP A N   1 
ATOM 1598 C CA  ? ASP A 1 215 ?  -6.079 -17.992  -0.997 1.000 98.170 ? 215 ASP A CA  1 
ATOM 1599 C C   ? ASP A 1 215 ?  -6.044 -17.702   0.502 1.000 98.170 ? 215 ASP A C   1 
ATOM 1600 C CB  ? ASP A 1 215 ?  -5.356 -19.308  -1.295 1.000 98.170 ? 215 ASP A CB  1 
ATOM 1601 O O   ? ASP A 1 215 ?  -7.042 -17.892   1.199 1.000 98.170 ? 215 ASP A O   1 
ATOM 1602 C CG  ? ASP A 1 215 ?  -5.684 -19.867  -2.668 1.000 98.170 ? 215 ASP A CG  1 
ATOM 1603 O OD1 ? ASP A 1 215 ?  -6.665 -19.411  -3.294 1.000 98.170 ? 215 ASP A OD1 1 
ATOM 1604 O OD2 ? ASP A 1 215 ?  -4.956 -20.774  -3.127 1.000 98.170 ? 215 ASP A OD2 1 
ATOM 1605 N N   ? TRP A 1 216 ?  -4.929 -17.270   0.963 1.000 98.440 ? 216 TRP A N   1 
ATOM 1606 C CA  ? TRP A 1 216 ?  -4.787 -16.924   2.373 1.000 98.440 ? 216 TRP A CA  1 
ATOM 1607 C C   ? TRP A 1 216 ?  -5.761 -15.818   2.764 1.000 98.440 ? 216 TRP A C   1 
ATOM 1608 C CB  ? TRP A 1 216 ?  -3.351 -16.488   2.678 1.000 98.440 ? 216 TRP A CB  1 
ATOM 1609 O O   ? TRP A 1 216 ?  -6.412 -15.896   3.808 1.000 98.440 ? 216 TRP A O   1 
ATOM 1610 C CG  ? TRP A 1 216 ?  -3.159 -15.953   4.065 1.000 98.440 ? 216 TRP A CG  1 
ATOM 1611 C CD1 ? TRP A 1 216 ?  -3.013 -16.678   5.215 1.000 98.440 ? 216 TRP A CD1 1 
ATOM 1612 C CD2 ? TRP A 1 216 ?  -3.096 -14.576   4.448 1.000 98.440 ? 216 TRP A CD2 1 
ATOM 1613 C CE2 ? TRP A 1 216 ?  -2.910 -14.539   5.848 1.000 98.440 ? 216 TRP A CE2 1 
ATOM 1614 C CE3 ? TRP A 1 216 ?  -3.179 -13.368   3.743 1.000 98.440 ? 216 TRP A CE3 1 
ATOM 1615 N NE1 ? TRP A 1 216 ?  -2.862 -15.833   6.291 1.000 98.440 ? 216 TRP A NE1 1 
ATOM 1616 C CH2 ? TRP A 1 216 ?  -2.890 -12.172   5.842 1.000 98.440 ? 216 TRP A CH2 1 
ATOM 1617 C CZ2 ? TRP A 1 216 ?  -2.805 -13.339   6.556 1.000 98.440 ? 216 TRP A CZ2 1 
ATOM 1618 C CZ3 ? TRP A 1 216 ?  -3.074 -12.175   4.449 1.000 98.440 ? 216 TRP A CZ3 1 
ATOM 1619 N N   ? ILE A 1 217 ?  -5.877 -14.791   1.969 1.000 98.560 ? 217 ILE A N   1 
ATOM 1620 C CA  ? ILE A 1 217 ?  -6.769 -13.665   2.224 1.000 98.560 ? 217 ILE A CA  1 
ATOM 1621 C C   ? ILE A 1 217 ?  -8.207 -14.164   2.348 1.000 98.560 ? 217 ILE A C   1 
ATOM 1622 C CB  ? ILE A 1 217 ?  -6.666 -12.598   1.111 1.000 98.560 ? 217 ILE A CB  1 
ATOM 1623 O O   ? ILE A 1 217 ?  -8.895 -13.857   3.324 1.000 98.560 ? 217 ILE A O   1 
ATOM 1624 C CG1 ? ILE A 1 217 ?  -5.289 -11.925   1.144 1.000 98.560 ? 217 ILE A CG1 1 
ATOM 1625 C CG2 ? ILE A 1 217 ?  -7.786 -11.563   1.249 1.000 98.560 ? 217 ILE A CG2 1 
ATOM 1626 C CD1 ? ILE A 1 217 ?  -4.994 -11.061  -0.075 1.000 98.560 ? 217 ILE A CD1 1 
ATOM 1627 N N   ? GLN A 1 218 ?  -8.615 -14.902   1.454 1.000 98.260 ? 218 GLN A N   1 
ATOM 1628 C CA  ? GLN A 1 218 ?  -9.994 -15.376   1.411 1.000 98.260 ? 218 GLN A CA  1 
ATOM 1629 C C   ? GLN A 1 218 ? -10.294 -16.304   2.585 1.000 98.260 ? 218 GLN A C   1 
ATOM 1630 C CB  ? GLN A 1 218 ? -10.274 -16.095   0.090 1.000 98.260 ? 218 GLN A CB  1 
ATOM 1631 O O   ? GLN A 1 218 ? -11.352 -16.201   3.210 1.000 98.260 ? 218 GLN A O   1 
ATOM 1632 C CG  ? GLN A 1 218 ? -10.333 -15.166  -1.115 1.000 98.260 ? 218 GLN A CG  1 
ATOM 1633 C CD  ? GLN A 1 218 ? -10.495 -15.913  -2.425 1.000 98.260 ? 218 GLN A CD  1 
ATOM 1634 N NE2 ? GLN A 1 218 ? -11.140 -15.276  -3.396 1.000 98.260 ? 218 GLN A NE2 1 
ATOM 1635 O OE1 ? GLN A 1 218 ? -10.042 -17.054  -2.564 1.000 98.260 ? 218 GLN A OE1 1 
ATOM 1636 N N   ? ASN A 1 219 ?  -9.385 -17.226   2.852 1.000 98.290 ? 219 ASN A N   1 
ATOM 1637 C CA  ? ASN A 1 219 ?  -9.545 -18.145   3.974 1.000 98.290 ? 219 ASN A CA  1 
ATOM 1638 C C   ? ASN A 1 219 ?  -9.593 -17.401   5.305 1.000 98.290 ? 219 ASN A C   1 
ATOM 1639 C CB  ? ASN A 1 219 ?  -8.420 -19.181   3.984 1.000 98.290 ? 219 ASN A CB  1 
ATOM 1640 O O   ? ASN A 1 219 ? -10.372 -17.755   6.192 1.000 98.290 ? 219 ASN A O   1 
ATOM 1641 C CG  ? ASN A 1 219 ?  -8.559 -20.206   2.876 1.000 98.290 ? 219 ASN A CG  1 
ATOM 1642 N ND2 ? ASN A 1 219 ?  -7.451 -20.841   2.512 1.000 98.290 ? 219 ASN A ND2 1 
ATOM 1643 O OD1 ? ASN A 1 219 ?  -9.653 -20.424   2.349 1.000 98.290 ? 219 ASN A OD1 1 
ATOM 1644 N N   ? THR A 1 220 ?  -8.752 -16.442   5.462 1.000 98.100 ? 220 THR A N   1 
ATOM 1645 C CA  ? THR A 1 220 ?  -8.711 -15.652   6.688 1.000 98.100 ? 220 THR A CA  1 
ATOM 1646 C C   ? THR A 1 220 ? -10.015 -14.882   6.879 1.000 98.100 ? 220 THR A C   1 
ATOM 1647 C CB  ? THR A 1 220 ?  -7.527 -14.668   6.680 1.000 98.100 ? 220 THR A CB  1 
ATOM 1648 O O   ? THR A 1 220 ? -10.563 -14.842   7.982 1.000 98.100 ? 220 THR A O   1 
ATOM 1649 C CG2 ? THR A 1 220 ?  -7.475 -13.859   7.972 1.000 98.100 ? 220 THR A CG2 1 
ATOM 1650 O OG1 ? THR A 1 220 ?  -6.304 -15.402   6.539 1.000 98.100 ? 220 THR A OG1 1 
ATOM 1651 N N   ? ILE A 1 221 ? -10.517 -14.255   5.810 1.000 97.960 ? 221 ILE A N   1 
ATOM 1652 C CA  ? ILE A 1 221 ? -11.777 -13.523   5.856 1.000 97.960 ? 221 ILE A CA  1 
ATOM 1653 C C   ? ILE A 1 221 ? -12.911 -14.471   6.240 1.000 97.960 ? 221 ILE A C   1 
ATOM 1654 C CB  ? ILE A 1 221 ? -12.084 -12.841   4.503 1.000 97.960 ? 221 ILE A CB  1 
ATOM 1655 O O   ? ILE A 1 221 ? -13.731 -14.149   7.103 1.000 97.960 ? 221 ILE A O   1 
ATOM 1656 C CG1 ? ILE A 1 221 ? -11.154 -11.642   4.287 1.000 97.960 ? 221 ILE A CG1 1 
ATOM 1657 C CG2 ? ILE A 1 221 ? -13.553 -12.414   4.434 1.000 97.960 ? 221 ILE A CG2 1 
ATOM 1658 C CD1 ? ILE A 1 221 ? -11.291 -10.991   2.917 1.000 97.960 ? 221 ILE A CD1 1 
ATOM 1659 N N   ? ALA A 1 222 ? -13.004 -15.624   5.678 1.000 97.490 ? 222 ALA A N   1 
ATOM 1660 C CA  ? ALA A 1 222 ? -14.046 -16.617   5.932 1.000 97.490 ? 222 ALA A CA  1 
ATOM 1661 C C   ? ALA A 1 222 ? -14.001 -17.101   7.378 1.000 97.490 ? 222 ALA A C   1 
ATOM 1662 C CB  ? ALA A 1 222 ? -13.901 -17.797   4.974 1.000 97.490 ? 222 ALA A CB  1 
ATOM 1663 O O   ? ALA A 1 222 ? -15.044 -17.330   7.995 1.000 97.490 ? 222 ALA A O   1 
ATOM 1664 N N   ? ALA A 1 223 ? -12.850 -17.202   7.949 1.000 96.430 ? 223 ALA A N   1 
ATOM 1665 C CA  ? ALA A 1 223 ? -12.655 -17.723   9.300 1.000 96.430 ? 223 ALA A CA  1 
ATOM 1666 C C   ? ALA A 1 223 ? -12.976 -16.663  10.349 1.000 96.430 ? 223 ALA A C   1 
ATOM 1667 C CB  ? ALA A 1 223 ? -11.223 -18.223   9.475 1.000 96.430 ? 223 ALA A CB  1 
ATOM 1668 O O   ? ALA A 1 223 ? -13.105 -16.975  11.536 1.000 96.430 ? 223 ALA A O   1 
ATOM 1669 N N   ? ASN A 1 224 ? -13.119 -15.389  10.017 1.000 93.210 ? 224 ASN A N   1 
ATOM 1670 C CA  ? ASN A 1 224 ? -13.307 -14.287  10.954 1.000 93.210 ? 224 ASN A CA  1 
ATOM 1671 C C   ? ASN A 1 224 ? -14.584 -13.508  10.655 1.000 93.210 ? 224 ASN A C   1 
ATOM 1672 C CB  ? ASN A 1 224 ? -12.096 -13.351  10.931 1.000 93.210 ? 224 ASN A CB  1 
ATOM 1673 O O   ? ASN A 1 224 ? -15.155 -12.877  11.547 1.000 93.210 ? 224 ASN A O   1 
ATOM 1674 C CG  ? ASN A 1 224 ? -10.892 -13.936  11.642 1.000 93.210 ? 224 ASN A CG  1 
ATOM 1675 N ND2 ? ASN A 1 224 ? -10.010 -14.578  10.885 1.000 93.210 ? 224 ASN A ND2 1 
ATOM 1676 O OD1 ? ASN A 1 224 ? -10.756 -13.812  12.862 1.000 93.210 ? 224 ASN A OD1 1 
# 
loop_
_struct_sheet_range.sheet_id 
_struct_sheet_range.id 
_struct_sheet_range.beg_label_comp_id 
_struct_sheet_range.beg_label_asym_id 
_struct_sheet_range.beg_label_seq_id 
_struct_sheet_range.pdbx_beg_PDB_ins_code 
_struct_sheet_range.end_label_comp_id 
_struct_sheet_range.end_label_asym_id 
_struct_sheet_range.end_label_seq_id 
_struct_sheet_range.pdbx_end_PDB_ins_code 
_struct_sheet_range.beg_auth_comp_id 
_struct_sheet_range.beg_auth_asym_id 
_struct_sheet_range.beg_auth_seq_id 
_struct_sheet_range.end_auth_comp_id 
_struct_sheet_range.end_auth_asym_id 
_struct_sheet_range.end_auth_seq_id 
A A ILE A   2 ? VAL A   3 ? ILE A 2   VAL A 3   
A B ASP A 172 ? SER A 173 ? ASP A 172 SER A 173 
B C TYR A   6 ? THR A   7 ? TYR A 6   THR A 7   
B D ALA A 105 ? ALA A 105 ? ALA A 105 ALA A 105 
B E GLN A 116 ? GLY A 121 ? GLN A 116 GLY A 121 
B F GLN A 137 ? LEU A 143 ? GLN A 137 LEU A 143 
B G MET A 161 ? VAL A 164 ? MET A 161 VAL A 164 
B H PRO A 181 ? CYS A 184 ? PRO A 181 CYS A 184 
B I GLN A 187 ? TRP A 194 ? GLN A 187 TRP A 194 
B J GLY A 205 ? LYS A 209 ? GLY A 205 LYS A 209 
C K GLN A  16 ? ASN A  20 ? GLN A 16  ASN A 20  
C L HIS A  24 ? LEU A  30 ? HIS A 24  LEU A 30  
C M TRP A  35 ? SER A  38 ? TRP A 35  SER A 38  
C N GLN A  48 ? LEU A  51 ? GLN A 48  LEU A 51  
C O GLN A  64 ? LYS A  73 ? GLN A 64  LYS A 73  
C P MET A  87 ? LEU A  91 ? MET A 87  LEU A 91  
D Q ASN A  55 ? ASN A  55 ? ASN A 55  ASN A 55  
D R LEU A 135 ? LEU A 135 ? LEU A 135 LEU A 135 
E S LYS A  78 ? LYS A  78 ? LYS A 78  LYS A 78  
E T ASP A  83 ? ASP A  83 ? ASP A 83  ASP A 83  
F U GLN A 200 ? GLN A 200 ? GLN A 200 GLN A 200 
F V ASN A 203 ? ASN A 203 ? ASN A 203 ASN A 203 
# 
loop_
_struct_conf.id 
_struct_conf.conf_type_id 
_struct_conf.beg_label_comp_id 
_struct_conf.beg_label_asym_id 
_struct_conf.beg_label_seq_id 
_struct_conf.pdbx_beg_PDB_ins_code 
_struct_conf.end_label_comp_id 
_struct_conf.end_label_asym_id 
_struct_conf.end_label_seq_id 
_struct_conf.pdbx_end_PDB_ins_code 
_struct_conf.beg_auth_comp_id 
_struct_conf.beg_auth_asym_id 
_struct_conf.beg_auth_seq_id 
_struct_conf.end_auth_comp_id 
_struct_conf.end_auth_asym_id 
_struct_conf.end_auth_seq_id 
STRN1         STRN         ILE A   2 ? VAL A   3 ? ILE A 2   VAL A 3   
TURN_TY1_P1   TURN_TY1_P   GLY A   4 ? GLY A   4 ? GLY A 4   GLY A 4   
STRN2         STRN         TYR A   6 ? THR A   7 ? TYR A 6   THR A 7   
HELX_LH_PP_P1 HELX_LH_PP_P CYS A   8 ? ARG A   9 ? CYS A 8   ARG A 9   
TURN_TY1_P2   TURN_TY1_P   GLU A  10 ? ASN A  11 ? GLU A 10  ASN A 11  
BEND1         BEND         SER A  12 ? SER A  12 ? SER A 12  SER A 12  
TURN_TY1_P3   TURN_TY1_P   PRO A  14 ? TYR A  15 ? PRO A 14  TYR A 15  
STRN3         STRN         GLN A  16 ? ASN A  20 ? GLN A 16  ASN A 20  
BEND2         BEND         SER A  21 ? TYR A  23 ? SER A 21  TYR A 23  
STRN4         STRN         HIS A  24 ? LEU A  30 ? HIS A 24  LEU A 30  
BEND3         BEND         ASN A  32 ? GLN A  34 ? ASN A 32  GLN A 34  
STRN5         STRN         TRP A  35 ? SER A  38 ? TRP A 35  SER A 38  
HELX_RH_3T_P1 HELX_RH_3T_P ALA A  40 ? CYS A  42 ? ALA A 40  CYS A 42  
BEND4         BEND         SER A  45 ? ARG A  46 ? SER A 45  ARG A 46  
STRN6         STRN         GLN A  48 ? LEU A  51 ? GLN A 48  LEU A 51  
BEND5         BEND         GLY A  52 ? GLY A  52 ? GLY A 52  GLY A 52  
BEND6         BEND         HIS A  54 ? HIS A  54 ? HIS A 54  HIS A 54  
STRN7         STRN         ASN A  55 ? ASN A  55 ? ASN A 55  ASN A 55  
TURN_TY1_P4   TURN_TY1_P   ILE A  56 ? ASN A  57 ? ILE A 56  ASN A 57  
BEND7         BEND         VAL A  58 ? VAL A  58 ? VAL A 58  VAL A 58  
BEND8         BEND         GLY A  61 ? ASN A  62 ? GLY A 61  ASN A 62  
STRN8         STRN         GLN A  64 ? LYS A  73 ? GLN A 64  LYS A 73  
TURN_TY1_P5   TURN_TY1_P   PRO A  75 ? LYS A  76 ? PRO A 75  LYS A 76  
STRN9         STRN         LYS A  78 ? LYS A  78 ? LYS A 78  LYS A 78  
TURN_TY1_P6   TURN_TY1_P   LYS A  79 ? LEU A  82 ? LYS A 79  LEU A 82  
STRN10        STRN         ASP A  83 ? ASP A  83 ? ASP A 83  ASP A 83  
TURN_TY1_P7   TURN_TY1_P   ASN A  84 ? ASN A  84 ? ASN A 84  ASN A 84  
STRN11        STRN         MET A  87 ? LEU A  91 ? MET A 87  LEU A 91  
BEND9         BEND         SER A  92 ? SER A  93 ? SER A 92  SER A 93  
BEND10        BEND         ASN A  98 ? ARG A 100 ? ASN A 98  ARG A 100 
STRN12        STRN         ALA A 105 ? ALA A 105 ? ALA A 105 ALA A 105 
HELX_LH_PP_P2 HELX_LH_PP_P LEU A 106 ? PRO A 107 ? LEU A 106 PRO A 107 
BEND11        BEND         SER A 108 ? SER A 109 ? SER A 108 SER A 109 
HELX_LH_PP_P3 HELX_LH_PP_P CYS A 110 ? ALA A 112 ? CYS A 110 ALA A 112 
TURN_TY1_P8   TURN_TY1_P   ALA A 113 ? GLY A 114 ? ALA A 113 GLY A 114 
STRN13        STRN         GLN A 116 ? GLY A 121 ? GLN A 116 GLY A 121 
BEND12        BEND         TRP A 122 ? GLY A 123 ? TRP A 122 GLY A 123 
BEND13        BEND         SER A 127 ? GLY A 129 ? SER A 127 GLY A 129 
BEND14        BEND         ASP A 134 ? ASP A 134 ? ASP A 134 ASP A 134 
STRN14        STRN         LEU A 135 ? LEU A 135 ? LEU A 135 LEU A 135 
STRN15        STRN         GLN A 137 ? PRO A 142 ? GLN A 137 PRO A 142 
STRN16        STRN         LEU A 143 ? LEU A 143 ? LEU A 143 LEU A 143 
HELX_LH_PP_P4 HELX_LH_PP_P LEU A 144 ? PRO A 145 ? LEU A 144 PRO A 145 
HELX_RH_AL_P1 HELX_RH_AL_P GLN A 146 ? SER A 152 ? GLN A 146 SER A 152 
BEND15        BEND         TYR A 153 ? TYR A 153 ? TYR A 153 TYR A 153 
TURN_TY1_P9   TURN_TY1_P   PRO A 154 ? LYS A 156 ? PRO A 154 LYS A 156 
TURN_TY1_P10  TURN_TY1_P   LYS A 159 ? ASN A 160 ? LYS A 159 ASN A 160 
STRN17        STRN         MET A 161 ? VAL A 164 ? MET A 161 VAL A 164 
BEND16        BEND         GLY A 165 ? GLY A 165 ? GLY A 165 GLY A 165 
TURN_TY1_P11  TURN_TY1_P   LEU A 167 ? GLU A 168 ? LEU A 167 GLU A 168 
BEND17        BEND         GLY A 170 ? GLY A 170 ? GLY A 170 GLY A 170 
STRN18        STRN         ASP A 172 ? SER A 173 ? ASP A 172 SER A 173 
TURN_TY1_P12  TURN_TY1_P   GLN A 175 ? GLY A 176 ? GLN A 175 GLY A 176 
TURN_TY1_P13  TURN_TY1_P   SER A 178 ? GLY A 179 ? SER A 178 GLY A 179 
STRN19        STRN         PRO A 181 ? CYS A 184 ? PRO A 181 CYS A 184 
TURN_TY1_P14  TURN_TY1_P   ASN A 185 ? GLY A 186 ? ASN A 185 GLY A 186 
STRN20        STRN         GLN A 187 ? TRP A 194 ? GLN A 187 TRP A 194 
BEND18        BEND         TYR A 196 ? ALA A 199 ? TYR A 196 ALA A 199 
STRN21        STRN         GLN A 200 ? GLN A 200 ? GLN A 200 GLN A 200 
TURN_TY1_P15  TURN_TY1_P   LYS A 201 ? ASP A 202 ? LYS A 201 ASP A 202 
STRN22        STRN         ASN A 203 ? ASN A 203 ? ASN A 203 ASN A 203 
STRN23        STRN         GLY A 205 ? LYS A 209 ? GLY A 205 LYS A 209 
HELX_RH_3T_P2 HELX_RH_3T_P VAL A 210 ? TYR A 213 ? VAL A 210 TYR A 213 
HELX_RH_AL_P2 HELX_RH_AL_P VAL A 214 ? ALA A 223 ? VAL A 214 ALA A 223 
# 
