# Supplementary material for: FlatProt: 2D visualization eases protein structure comparison
Source: BMC Bioinformatics. 2025 Aug 13;26:210. doi: 10.1186/s12859-025-06233-x (PMC12344939; doi:10.1186/s12859-025-06233-x)
Supplement: Supplementary file 1 — Supplementary Material 1 [file 12859_2025_6233_MOESM1_ESM.zip › KLK/structures/Vako_B_01.cif]

data_Vako_B_01
# 
_entry.id   Vako_B_01 
# 
_entity.id                         1      
_entity.type                       polymer 
_entity.pdbx_description           polymer-1 
_entity.formula_weight             25160.3 
_entity.pdbx_number_of_molecules        1 
# 
loop_
_struct_sheet.id 
_struct_sheet.number_strands 
A 2 
B 8 
C 6 
D 2 
E 2 
# 
loop_
_struct_conf_type.id 
_struct_conf_type.criteria 
STRN         DSSP 
TURN_TY1_P   DSSP 
HELX_LH_PP_P DSSP 
BEND         DSSP 
HELX_RH_3T_P DSSP 
HELX_RH_AL_P DSSP 
# 
_struct_asym.id          A 
_struct_asym.entity_id   1 
# 
_software.pdbx_ordinal     1 
_software.name             dssp 
_software.version          4.4.10 
_software.date             ? 
_software.classification   'model annotation' 
# 
_entity_poly.entity_id                      1 
_entity_poly.type                           polypeptide(L) 
_entity_poly.nstd_linkage                   n 
_entity_poly.nstd_monomer                   n 
_entity_poly.pdbx_seq_one_letter_code       
;RIIGGQECPEDEHPWLVQLYNFEEPYCAGTLLNSDWIITAAHCYQDEIRVKLGVHNQDVPRGDEAWRVSVGTFCYPDSAS
TTHKDDIMLIKLNSSVTYNKHISPLSLPDYASPVGTYCTVMGWGSITTSPDTYPNVPHCVSIKMLKNHFCQDAYPWSMTD
NMFCAGFLEGEKDSCRGDSGGPLVCDGQLQGIVSLGGYPCGEPLQPGIYTKVYSYLQWIQNILDPV
;
_entity_poly.pdbx_seq_one_letter_code_can   
;RIIGGQECPEDEHPWLVQLYNFEEPYCAGTLLNSDWIITAAHCYQDEIRVKLGVHNQDVPRGDEAWRVSVGTFCYPDSAS
TTHKDDIMLIKLNSSVTYNKHISPLSLPDYASPVGTYCTVMGWGSITTSPDTYPNVPHCVSIKMLKNHFCQDAYPWSMTD
NMFCAGFLEGEKDSCRGDSGGPLVCDGQLQGIVSLGGYPCGEPLQPGIYTKVYSYLQWIQNILDPV
;
_entity_poly.pdbx_strand_id                 A 
# 
loop_
_dssp_struct_summary.entry_id 
_dssp_struct_summary.label_comp_id 
_dssp_struct_summary.label_asym_id 
_dssp_struct_summary.label_seq_id 
_dssp_struct_summary.secondary_structure 
_dssp_struct_summary.ss_bridge 
_dssp_struct_summary.helix_3_10 
_dssp_struct_summary.helix_alpha 
_dssp_struct_summary.helix_pi 
_dssp_struct_summary.helix_pp 
_dssp_struct_summary.bend 
_dssp_struct_summary.chirality 
_dssp_struct_summary.sheet 
_dssp_struct_summary.strand 
_dssp_struct_summary.ladder_1 
_dssp_struct_summary.ladder_2 
_dssp_struct_summary.accessibility 
_dssp_struct_summary.TCO 
_dssp_struct_summary.kappa 
_dssp_struct_summary.alpha 
_dssp_struct_summary.phi 
_dssp_struct_summary.psi 
_dssp_struct_summary.x_ca 
_dssp_struct_summary.y_ca 
_dssp_struct_summary.z_ca 
Vako_B_01 ARG A 1   . . . . . . . . . . . . ? .      .     .      .      116.2  5.2   -4.1  -10.3 
Vako_B_01 ILE A 2   E . > . . . . - A A A . ? -0.902 .     -165.5 -109.2 95.1   8.1   -2.2  -9.4  
Vako_B_01 ILE A 3   E . 3 . . . S + A A A . ? -0.733 76.2  9.0    -81.0  129.3  10.0  -1.7  -12.8 
Vako_B_01 GLY A 4   T . 3 . . . S + . . . . ? 0.632  106.7 122.0  80.8   6.7    13.6  -0.4  -12.4 
Vako_B_01 GLY A 5   . . < . . . . - . . . . ? -0.342 51.6  -134.0 -94.5  -179.9 13.4  -1.0  -8.6  
Vako_B_01 GLN A 6   E . . . . . . - B C B . ? -0.861 41.9  -68.4  -128.2 160.8  15.4  -3.0  -6.1  
Vako_B_01 GLU A 7   E . . . . > . - B C B . ? -0.313 59.3  -113.9 -48.7  127.9  14.7  -5.3  -3.3  
Vako_B_01 CYS A 8   P . . . . P . - . . . . ? -0.453 39.6  -95.4  -62.6  139.6  13.2  -3.2  -0.4  
Vako_B_01 PRO A 9   P . > . . P . - . . . . ? -0.382 45.4  -101.2 -56.6  141.0  15.4  -3.1  2.7   
Vako_B_01 GLU A 10  T . 3 . . < S + . . . . ? -0.320 101.5 5.1    -63.8  128.3  14.5  -5.6  5.2   
Vako_B_01 ASP A 11  T . 3 . . . S + . . . . ? 0.546  97.9  106.8  84.0   5.3    12.5  -4.1  8.2   
Vako_B_01 GLU A 12  S . < . . . S + . . . . ? 0.638  78.9  45.9   -90.9  -6.5   12.1  -0.6  6.6   
Vako_B_01 HIS A 13  . . > . . . . + . . . . ? -0.472 57.2  155.5  -136.8 62.4   8.5   -1.0  5.8   
Vako_B_01 PRO A 14  T . 3 . . . S + . . . . ? 0.616  75.9  60.6   -69.7  -6.9   6.6   -2.5  8.8   
Vako_B_01 TRP A 15  T . 3 . . . S + . . . . ? 0.508  76.4  111.6  -94.4  -15.8  3.4   -0.9  7.5   
Vako_B_01 LEU A 16  E . < . . . . - C K J . ? -0.549 51.2  -166.1 -66.7  129.5  3.4   -2.8  4.2   
Vako_B_01 VAL A 17  E . . . . . . - C K J K ? -0.906 15.0  -143.3 -122.5 143.4  0.6   -5.4  4.0   
Vako_B_01 GLN A 18  E . . . . . . - C K J K ? -0.931 15.8  -148.1 -106.7 127.7  -0.2  -8.3  1.7   
Vako_B_01 LEU A 19  E . . . . . . - C K J K ? -0.789 14.7  -163.6 -96.5  139.5  -3.7  -9.0  0.8   
Vako_B_01 TYR A 20  E . . . . . . - C K J K ? -0.918 22.3  -156.3 -124.9 137.4  -4.9  -12.6 0.1   
Vako_B_01 ASN A 21  E . > . . . S - C K J . ? -0.977 84.0  -49.9  -101.0 111.3  -7.8  -14.2 -1.5  
Vako_B_01 PHE A 22  T . 3 . . . S - . . . . ? -0.482 125.3 -24.1  56.2   -96.8  -7.9  -17.6 0.2   
Vako_B_01 GLU A 23  T . 3 . . . S + . . . . ? 0.418  117.2 96.1   -124.4 5.3    -4.2  -18.5 -0.3  
Vako_B_01 GLU A 24  E . < . . . . - C L J . ? -0.841 68.6  -134.8 -106.4 121.4  -3.3  -16.4 -3.3  
Vako_B_01 PRO A 25  E . . . . . . + C L J . ? -0.521 37.3  154.6  -66.6  139.9  -1.7  -13.0 -2.9  
Vako_B_01 TYR A 26  E . . . . . . + C L . . ? 0.563  54.4  11.4   -141.3 -24.7  -3.4  -10.4 -5.1  
Vako_B_01 CYS A 27  E . . . . . . - C L J . ? -0.923 59.6  -124.7 -149.0 171.6  -2.9  -6.8  -3.7  
Vako_B_01 ALA A 28  E . . . . . . - C L J . ? -0.687 21.9  -176.0 -116.5 168.5  -1.1  -4.8  -1.2  
Vako_B_01 GLY A 29  E . . . . . . - C L J . ? -0.918 22.9  -117.2 -151.6 175.9  -2.2  -2.4  1.6   
Vako_B_01 THR A 30  E . . . . . . - C L J L ? -0.996 23.4  -128.5 -126.9 123.2  -0.9  -0.0  4.3   
Vako_B_01 LEU A 31  E . . . . . . + C L . L ? -0.618 26.6  177.0  -68.7  120.5  -1.4  -0.5  8.0   
Vako_B_01 LEU A 32  . . . . . . . - . . . . ? 0.762  64.9  -28.4  -95.2  -35.6  -3.0  2.8   9.4   
Vako_B_01 ASN A 33  S . . . . . S - . . . . ? -0.865 87.3  -62.5  -157.8 -164.4 -3.4  1.7   13.0  
Vako_B_01 SER A 34  S . . . . . S + . . . . ? 0.689  132.4 26.1   -71.5  -4.4   -4.0  -1.5  15.1  
Vako_B_01 ASP A 35  S . . . . . S + . . . . ? 0.582  109.2 70.1   -130.0 -16.4  -7.3  -2.0  13.4  
Vako_B_01 TRP A 36  E . . . . . . - C M . M ? -0.904 45.0  -171.9 -129.0 141.6  -7.3  -0.5  10.0  
Vako_B_01 ILE A 37  E . . . . . . - C M L M ? -0.949 13.8  -149.1 -121.8 138.2  -5.7  -1.0  6.5   
Vako_B_01 ILE A 38  E . . . . . . + C M L M ? -0.927 33.4  140.0  -108.9 136.4  -5.9  1.4   3.6   
Vako_B_01 THR A 39  E . . . . . . - C M . M ? -0.861 53.1  -61.9  -156.2 -177.6 -5.8  -0.0  -0.0  
Vako_B_01 ALA A 40  . . > . . . . - . . . . ? -0.672 34.9  -136.4 -80.4  141.5  -7.3  0.3   -3.5  
Vako_B_01 ALA A 41  G . > . . . S + . . . . ? 0.808  104.2 64.9   -64.7  -32.4  -11.0 -0.3  -4.0  
Vako_B_01 HIS A 42  G . 3 . . . S + . . . . ? 0.601  89.3  70.2   -70.6  -3.2   -10.4 -2.3  -7.1  
Vako_B_01 CYS A 43  G . < . . . S + . . . . ? 0.472  73.6  131.0  -87.2  -1.9   -8.7  -4.8  -4.8  
Vako_B_01 TYR A 44  . . < . . . . + . . . . ? -0.279 27.8  167.4  -62.9  135.1  -12.0 -5.8  -3.3  
Vako_B_01 GLN A 45  . . . . . . . - . . . . ? -0.913 48.5  -106.5 -139.4 161.4  -12.9 -9.4  -2.9  
Vako_B_01 ASP A 46  S . . . . . S + . . . . ? 0.892  112.3 26.5   -57.9  -38.5  -15.7 -11.5 -1.1  
Vako_B_01 GLU A 47  S . . . . . S - . . . . ? -0.982 73.9  -170.6 -128.0 118.0  -13.0 -12.7 1.5   
Vako_B_01 ILE A 48  . . . . . . . - . . . . ? -0.962 0.5   -171.6 -115.2 118.3  -10.0 -10.7 2.3   
Vako_B_01 ARG A 49  E . . . . . . - C N K N ? -0.893 10.9  -151.7 -102.7 140.9  -7.1  -12.1 4.4   
Vako_B_01 VAL A 50  E . . . . . . - C N K N ? -0.943 7.1   -163.3 -119.2 126.2  -4.3  -9.9  5.5   
Vako_B_01 LYS A 51  E . . . . . . - C N K N ? -0.979 13.5  -169.5 -109.4 121.3  -0.8  -10.9 6.3   
Vako_B_01 LEU A 52  E . . . . . . + C N K N ? -0.801 63.3  29.0   -107.2 148.6  1.4   -8.4  8.3   
Vako_B_01 GLY A 53  S . . . . . S + . . . . ? 0.614  80.4  142.9  85.9   12.7   5.1   -8.5  9.0   
Vako_B_01 VAL A 54  . . . . . . . + . . . . ? -0.718 13.9  152.4  -91.2  127.4  6.0   -10.3 5.8   
Vako_B_01 HIS A 55  S . . . . . S + . . . . ? 0.614  76.7  32.7   -110.8 -42.3  9.2   -9.4  3.9   
Vako_B_01 ASN A 56  B . > . . . . - D Q P . ? -0.982 66.7  -152.1 -120.8 122.9  9.8   -12.7 2.2   
Vako_B_01 GLN A 57  T . 3 . . . S + . . . . ? 0.714  99.5  41.0   -69.0  -14.1  6.9   -14.9 1.1   
Vako_B_01 ASP A 58  T . 3 . . . S + . . . . ? 0.557  108.1 63.5   -108.5 -14.7  9.1   -18.1 1.5   
Vako_B_01 VAL A 59  B . < . . . S - D R P . ? -0.886 79.4  -144.5 -119.1 98.3   10.9  -17.1 4.7   
Vako_B_01 PRO A 60  . . . . . . . - . . . . ? -0.330 2.5   -146.6 -62.8  144.2  8.5   -16.8 7.8   
Vako_B_01 ARG A 61  . . > . . . . - . . . . ? -0.850 17.3  -131.1 -112.3 111.7  9.2   -14.2 10.3  
Vako_B_01 GLY A 62  T . 3 . . . S + . . . . ? 0.685  106.4 57.1   -29.6  -19.5  8.2   -15.3 13.9  
Vako_B_01 ASP A 63  T . 3 . . . S + . . . . ? 0.190  78.2  124.2  -109.1 12.5   6.4   -11.9 14.4  
Vako_B_01 GLU A 64  . . < . . . . - . . . . ? -0.465 44.6  -154.3 -69.0  150.2  4.0   -12.2 11.3  
Vako_B_01 ALA A 65  E . . . . . . - C O N . ? -0.996 8.9   -148.2 -137.0 129.2  0.2   -11.9 11.9  
Vako_B_01 TRP A 66  E . . . . . . + C O N . ? -0.802 23.2  176.7  -90.8  136.4  -2.8  -13.2 10.0  
Vako_B_01 ARG A 67  E . . . . . . - C O N . ? -0.964 19.2  -141.4 -134.1 155.0  -6.0  -11.1 10.0  
Vako_B_01 VAL A 68  E . . . . . . - C O N . ? -0.914 25.3  -113.6 -114.9 143.3  -9.4  -11.4 8.4   
Vako_B_01 SER A 69  E . . . . . . + C O O . ? -0.560 30.7  174.3  -72.1  132.8  -11.4 -8.6  7.1   
Vako_B_01 VAL A 70  E . . . . . S + C O . . ? 0.477  73.7  12.9   -112.3 -5.9   -14.8 -8.0  9.1   
Vako_B_01 GLY A 71  E . . . . . . - C O O . ? -0.928 57.9  -160.3 -170.0 140.7  -15.6 -4.9  7.0   
Vako_B_01 THR A 72  E . . . . . . - C O O . ? -0.986 6.4   -164.2 -125.2 134.9  -14.7 -3.0  3.9   
Vako_B_01 PHE A 73  E . . . . . . - C O O . ? -0.910 11.0  -171.7 -123.4 102.8  -15.4 0.6   3.2   
Vako_B_01 CYS A 74  E . . . . . . - C O O . ? -0.698 28.8  -103.6 -95.2  144.0  -15.1 1.7   -0.5  
Vako_B_01 TYR A 75  E . . . . . S + C O O . ? -0.956 113.2 26.0   -107.3 126.9  -15.3 5.3   -1.7  
Vako_B_01 PRO A 76  S . . > . . S - . . . . ? 0.717  113.4 -100.7 -75.0  141.0  -18.1 5.8   -3.0  
Vako_B_01 ASP A 77  T . . 4 . . S + . . . . ? 0.366  104.8 86.2   -16.8  12.5   -20.2 3.1   -1.0  
Vako_B_01 SER A 78  T . . 4 . . S - . . . . ? -0.948 85.1  -133.6 -131.9 120.3  -19.8 1.0   -4.2  
Vako_B_01 ALA A 79  T . . 4 . . . + . . . . ? -0.234 52.4  175.0  -47.2  30.8   -16.8 -1.3  -5.0  
Vako_B_01 SER A 80  . . . < . . . - . . . . ? -0.291 40.2  -133.7 -57.3  129.2  -17.3 0.6   -8.3  
Vako_B_01 THR A 81  . . . . . . . + . . . . ? 0.097  68.1  126.6  -53.4  0.5    -14.5 -0.2  -10.9 
Vako_B_01 THR A 82  . . > . . . . - . . . . ? -0.659 52.8  -157.5 -82.3  95.9   -14.3 3.6   -11.5 
Vako_B_01 HIS A 83  G . > . . . S + . . . . ? 0.407  79.3  91.3   -41.5  4.4    -10.5 4.1   -11.0 
Vako_B_01 LYS A 84  G . 3 . . . S + . . . . ? 0.870  101.1 17.6   -76.8  -37.3  -11.7 7.7   -10.3 
Vako_B_01 ASP A 85  G . < . . . S + . . . . ? -0.532 80.8  165.6  -127.8 59.9   -12.2 7.1   -6.5  
Vako_B_01 ASP A 86  . . < . . . . + . . . . ? -0.557 29.4  118.0  -85.6  71.0   -10.1 4.0   -6.1  
Vako_B_01 ILE A 87  E . . . . . . + C P . O ? -0.999 33.2  176.4  -142.6 138.6  -9.7  3.9   -2.2  
Vako_B_01 MET A 88  E . . . . . . - C P M O ? -0.998 18.2  -147.7 -146.0 136.8  -10.9 1.4   0.4   
Vako_B_01 LEU A 89  E . . . . . . - C P M O ? -0.911 13.8  -153.9 -102.9 139.0  -10.5 0.9   4.1   
Vako_B_01 ILE A 90  E . . . . . . - C P M O ? -0.965 3.5   -150.5 -114.0 121.9  -10.4 -2.6  5.6   
Vako_B_01 LYS A 91  E . . . . . . - C P M O ? -0.840 19.2  -135.2 -88.1  129.4  -11.5 -3.3  9.2   
Vako_B_01 LEU A 92  E . . . . . . - C P . O ? -0.529 11.9  -129.0 -84.0  147.4  -9.6  -6.1  10.9  
Vako_B_01 ASN A 93  S . . . . . S + . . . . ? 0.674  95.3  13.3   -69.5  -13.7  -11.5 -8.8  12.9  
Vako_B_01 SER A 94  S . . . . . S - . . . . ? -0.979 90.4  -93.6  -157.8 151.3  -8.9  -8.1  15.8  
Vako_B_01 SER A 95  P . . . . > . - . . . . ? -0.331 38.5  -124.8 -65.8  145.5  -6.3  -5.6  16.7  
Vako_B_01 VAL A 96  P . . . . P . - . . . . ? -0.702 15.9  -127.7 -89.8  146.1  -2.7  -6.2  15.6  
Vako_B_01 THR A 97  P . . . . P . - . . . . ? -0.844 28.2  -125.5 -93.1  121.3  0.2   -6.1  18.2  
Vako_B_01 TYR A 98  P . . . . < . + . . . . ? -0.400 42.6  149.4  -66.8  145.1  3.0   -3.9  17.1  
Vako_B_01 ASN A 99  B . > . . . . - E S Q . ? -0.804 63.9  -65.5  -154.4 -169.6 6.5   -5.2  16.9  
Vako_B_01 LYS A 100 T . 3 . . . S + . . . . ? 0.770  134.8 33.9   -59.5  -23.0  9.8   -4.7  15.0  
Vako_B_01 HIS A 101 T . 3 . . . S + . . . . ? 0.417  113.9 61.9   -116.7 -1.1   8.0   -5.9  11.7  
Vako_B_01 ILE A 102 B . < . . . . + E T Q . ? -0.951 62.0  133.5  -133.3 107.7  4.5   -4.5  12.2  
Vako_B_01 SER A 103 . . . . . . . - . . . . ? -0.978 49.1  -105.7 -152.3 148.8  4.0   -0.8  12.6  
Vako_B_01 PRO A 104 P . . . . > . - . . . . ? -0.359 23.2  -133.5 -76.6  155.5  1.5   1.8   11.2  
Vako_B_01 LEU A 105 P . . . . P . - . . . . ? -0.907 28.6  -116.9 -101.5 135.0  2.3   4.5   8.5   
Vako_B_01 SER A 106 B . . . . P . - B D C . ? -0.386 22.8  -115.9 -72.2  145.4  1.1   8.0   9.2   
Vako_B_01 LEU A 107 P . . . . P . - . . . . ? -0.448 44.8  -91.4  -70.9  150.8  -1.4  9.7   7.0   
Vako_B_01 PRO A 108 P . . . . < . - . . . . ? -0.399 23.8  -160.5 -69.7  142.8  -0.1  12.8  5.1   
Vako_B_01 ASP A 109 S . . . . . S + . . . . ? 0.738  80.0  8.8    -85.1  -31.3  -0.4  16.3  6.7   
Vako_B_01 TYR A 110 S . . . . . S - . . . . ? -0.965 86.6  -91.3  -146.4 159.5  -0.0  18.0  3.3   
Vako_B_01 ALA A 111 P . . . . > . - . . . . ? -0.528 43.6  -118.8 -71.1  135.5  0.1   17.2  -0.4  
Vako_B_01 SER A 112 P . . . . P . - . . . . ? -0.572 34.0  -116.3 -72.1  134.5  3.6   16.5  -1.7  
Vako_B_01 PRO A 113 P . > . . P . - . . . . ? -0.300 36.6  -83.7  -67.6  159.7  4.6   19.1  -4.4  
Vako_B_01 VAL A 114 T . 3 . . < S + . . . . ? -0.310 117.6 34.7   -56.8  137.6  5.4   18.2  -8.0  
Vako_B_01 GLY A 115 T . 3 . . . S + . . . . ? 0.266  83.8  137.8  98.1   -14.1  8.9   17.0  -8.4  
Vako_B_01 THR A 116 . . < . . . . - . . . . ? -0.464 54.2  -126.9 -65.1  135.7  9.0   15.3  -5.0  
Vako_B_01 TYR A 117 E . . . . . . - B E D . ? -0.782 33.7  -178.9 -86.8  126.8  10.7  11.9  -4.9  
Vako_B_01 CYS A 118 E . . . . . . - B E D . ? -0.870 24.8  -124.8 -125.9 150.6  8.6   9.2   -3.4  
Vako_B_01 THR A 119 E . . . . . . - B E D E ? -0.893 23.1  -172.2 -100.9 123.3  9.1   5.6   -2.7  
Vako_B_01 VAL A 120 E . . . . . . + B E D E ? -0.888 12.0  174.6  -107.0 147.6  6.6   3.0   -4.1  
Vako_B_01 MET A 121 E . . . . . . + B E D . ? -0.993 9.6   128.1  -154.1 155.6  6.8   -0.5  -3.2  
Vako_B_01 GLY A 122 E . . . . . . - B E D . ? -0.978 57.9  -95.8  171.8  177.7  5.0   -3.9  -3.5  
Vako_B_01 TRP A 123 S . . . . . S + . . . . ? -0.009 78.7  119.3  -104.2 17.6   5.1   -7.7  -4.5  
Vako_B_01 GLY A 124 S . . . . . S - . . . . ? -0.011 75.3  -54.1  -74.6  -173.2 3.9   -7.1  -8.0  
Vako_B_01 SER A 125 . . . . . . . - . . . . ? -0.341 36.1  -163.8 -63.7  146.4  5.8   -8.0  -11.3 
Vako_B_01 ILE A 126 S . . . . . S + . . . . ? 0.267  72.0  62.9   -111.6 1.4    9.4   -6.6  -11.8 
Vako_B_01 THR A 127 S . . . . . S - . . . . ? -0.904 73.6  -136.7 -126.3 156.5  9.4   -7.2  -15.6 
Vako_B_01 THR A 128 S . . . . . S + . . . . ? 0.798  89.0  26.0   -82.9  -24.1  7.3   -5.9  -18.5 
Vako_B_01 SER A 129 S . . . . . S + . . . . ? -0.668 118.8 27.3   165.3  128.1  6.9   -9.3  -20.2 
Vako_B_01 PRO A 130 S . . . . . S - . . . . ? 0.654  97.5  -117.5 -66.4  154.4  7.0   -12.2 -19.2 
Vako_B_01 ASP A 131 . . . . . . . - . . . . ? -0.481 28.6  -165.2 -66.3  128.7  5.8   -11.3 -15.8 
Vako_B_01 THR A 132 . . . . . . . - . . . . ? -0.996 2.6   -161.1 -113.3 122.0  8.3   -12.1 -12.8 
Vako_B_01 TYR A 133 . . . . . . . - . . . . ? -0.909 12.0  -146.6 -106.7 108.0  7.0   -12.0 -9.3  
Vako_B_01 PRO A 134 . . . . . . . - . . . . ? -0.341 14.5  -133.5 -69.5  153.1  9.6   -11.7 -6.6  
Vako_B_01 ASN A 135 S . . . . . S + . . . . ? 0.657  94.2  53.3   -77.2  -17.0  9.3   -13.3 -3.2  
Vako_B_01 VAL A 136 S . . . . . S - . . . . ? -0.855 98.2  -99.5  -114.9 151.3  10.4  -10.0 -1.6  
Vako_B_01 PRO A 137 . . . . . . . - . . . . ? -0.417 33.1  -141.5 -68.2  146.7  8.9   -6.6  -2.2  
Vako_B_01 HIS A 138 E . . . . . . - B F B D ? -0.873 11.0  -155.0 -108.6 145.3  10.7  -4.2  -4.5  
Vako_B_01 CYS A 139 E . . . . . . - B F B D ? -0.950 10.7  -178.7 -120.8 142.9  11.1  -0.5  -4.0  
Vako_B_01 VAL A 140 E . . . . . . - B F . D ? -0.999 27.0  -128.0 -143.0 135.2  11.6  2.3   -6.5  
Vako_B_01 SER A 141 E . . . . . . - B F . D ? -0.778 36.9  -178.2 -77.9  119.4  12.1  6.1   -6.1  
Vako_B_01 ILE A 142 E . . . . . . - B F . D ? -0.888 21.8  -119.7 -124.2 159.0  9.5   7.9   -8.4  
Vako_B_01 LYS A 143 E . . . . . . - B F . D ? -0.793 20.3  -122.8 -102.5 133.9  8.8   11.5  -9.2  
Vako_B_01 MET A 144 E . . . . . . - B F F . ? -0.568 39.5  -165.2 -66.7  132.2  5.6   13.4  -8.6  
Vako_B_01 LEU A 145 E . . . . . . - B F F . ? -0.747 27.0  -89.5  -118.2 165.3  4.4   14.8  -12.0 
Vako_B_01 LYS A 146 . . > > . . . - . . . . ? -0.506 37.8  -123.8 -68.5  143.4  2.0   17.3  -13.2 
Vako_B_01 ASN A 147 H . > > . . S + . . . . ? 0.766  105.2 70.5   -62.1  -27.1  -1.5  15.8  -13.9 
Vako_B_01 HIS A 148 H . 3 > . . S + . . . . ? 0.797  89.2  63.5   -64.5  -26.9  -1.5  16.9  -17.6 
Vako_B_01 PHE A 149 H . < > . . S + . . . . ? 0.919  109.1 39.1   -61.4  -44.8  1.2   14.3  -18.4 
Vako_B_01 CYS A 150 H . < X . . S + . . . . ? 0.848  112.3 57.3   -72.2  -35.0  -1.2  11.5  -17.4 
Vako_B_01 GLN A 151 H . . < . . S + . . . . ? 0.893  111.3 43.6   -58.9  -38.8  -4.1  13.3  -19.1 
Vako_B_01 ASP A 152 H . . < . . S + . . . . ? 0.815  114.4 50.0   -75.9  -30.8  -2.1  13.3  -22.3 
Vako_B_01 ALA A 153 H . . < . . S + . . . . ? 0.795  109.9 50.4   -80.5  -31.4  -1.0  9.8   -21.9 
Vako_B_01 TYR A 154 S . . < . . S - . . . . ? -0.888 74.3  -133.8 -121.9 137.5  -4.5  8.2   -21.2 
Vako_B_01 PRO A 155 S . . . . . S + . . . . ? 0.623  83.7  77.2   -68.9  1.7    -7.8  8.6   -23.3 
Vako_B_01 TRP A 156 S . . . . . S - . . . . ? -0.499 89.8  -91.7  -110.8 170.9  -9.8  9.2   -20.0 
Vako_B_01 SER A 157 P . . . . > . - . . . . ? -0.690 30.3  -137.1 -92.8  123.1  -10.3 12.1  -17.7 
Vako_B_01 MET A 158 P . . . . P . - . . . . ? -0.619 23.8  -142.5 -68.1  128.8  -8.1  12.5  -14.6 
Vako_B_01 THR A 159 P . > . . < . - . . . . ? -0.498 24.5  -107.1 -86.3  169.0  -10.1 13.4  -11.5 
Vako_B_01 ASP A 160 T . 3 . . . S + . . . . ? 0.587  118.8 65.2   -69.4  -5.7   -9.0  15.9  -8.7  
Vako_B_01 ASN A 161 T . 3 . . . S + . . . . ? 0.307  96.0  70.0   -99.3  5.9    -8.6  12.7  -6.6  
Vako_B_01 MET A 162 E . < . . . . - B G . G ? -0.890 58.0  -169.2 -123.9 153.3  -5.8  11.3  -8.7  
Vako_B_01 PHE A 163 E . . . . . . - B G . G ? -0.964 18.9  -120.1 -143.5 163.2  -2.1  12.2  -9.4  
Vako_B_01 CYS A 164 E . . . . . . + B G F G ? -0.787 29.3  168.2  -100.9 139.2  0.7   11.3  -11.7 
Vako_B_01 ALA A 165 E . . . . . . + B G F G ? -0.994 30.2  65.6   -147.8 143.3  4.1   9.8   -10.8 
Vako_B_01 GLY A 166 S . . . . . S - . . . . ? -0.920 77.6  -60.3  143.8  -171.4 6.9   8.3   -12.8 
Vako_B_01 PHE A 167 . . > . . . . - . . . . ? -0.976 27.8  -148.1 -112.6 126.5  9.5   9.1   -15.4 
Vako_B_01 LEU A 168 T . 3 . . . S + . . . . ? 0.744  102.5 58.4   -63.9  -27.7  8.5   10.3  -18.8 
Vako_B_01 GLU A 169 T . 3 . . . S - . . . . ? 0.608  108.4 -138.8 -74.3  -12.3  11.5  8.6   -20.3 
Vako_B_01 GLY A 170 . . < . . . . + . . . . ? -0.579 66.1  110.6  87.9   -172.4 10.1  5.3   -18.8 
Vako_B_01 GLU A 171 S . . . . . S + . . . . ? 0.066  75.0  69.0   94.8   -26.8  12.0  2.5   -17.1 
Vako_B_01 LYS A 172 . . . . . . . + . . . . ? -0.987 63.5  115.8  -125.5 133.3  10.7  3.0   -13.6 
Vako_B_01 ASP A 173 E . . . . . . - A B A . ? -0.982 58.7  -92.8  -177.4 161.1  7.0   2.4   -12.5 
Vako_B_01 SER A 174 E . . . . . . - A B A . ? -0.753 48.0  -173.1 -84.9  151.7  4.5   0.4   -10.4 
Vako_B_01 CYS A 175 . . > . . . . - . . . . ? -0.608 32.5  -42.1  -134.2 -173.5 3.0   -2.6  -12.1 
Vako_B_01 ARG A 176 T . 3 . . . S + . . . . ? -0.301 120.6 30.2   -57.6  136.6  0.5   -5.4  -11.8 
Vako_B_01 GLY A 177 T . 3 . . . S + . . . . ? 0.174  98.0  85.4   100.2  -14.3  0.3   -6.9  -8.4  
Vako_B_01 ASP A 178 . . X . . . . + . . . . ? 0.247  57.1  139.6  -98.4  0.8    1.2   -3.7  -6.6  
Vako_B_01 SER A 179 T . 3 . . . S + . . . . ? -0.301 73.2  16.8   -45.7  129.9  -2.3  -2.5  -6.6  
Vako_B_01 GLY A 180 T . 3 . . . S + . . . . ? 0.313  94.6  139.4  90.0   -13.2  -3.1  -0.9  -3.3  
Vako_B_01 GLY A 181 . . < . . . . - . . . . ? -0.295 55.6  -97.8  -64.4  159.9  0.6   -0.6  -2.4  
Vako_B_01 PRO A 182 E . . . . . . - B H . H ? -0.494 18.5  -157.2 -89.4  133.9  1.9   2.6   -0.7  
Vako_B_01 LEU A 183 E . . . . . . - B H E H ? -0.977 25.8  -163.9 -96.9  111.8  3.5   5.7   -2.4  
Vako_B_01 VAL A 184 E . . . . . . - B H E H ? -0.864 15.0  -179.6 -110.3 126.5  5.5   7.2   0.5   
Vako_B_01 CYS A 185 E . > . . . S - B H . H ? -0.994 74.6  -14.1  -123.8 123.5  6.9   10.8  0.5   
Vako_B_01 ASP A 186 T . 3 . . . S - . . . . ? 0.895  129.5 -52.9  55.5   34.7   8.9   12.1  3.5   
Vako_B_01 GLY A 187 T . 3 . . . S + . . . . ? 0.581  117.5 105.6  84.2   8.4    7.7   9.3   5.7   
Vako_B_01 GLN A 188 E . < . . . S - B I C H ? -0.940 78.0  -105.9 -124.5 150.7  3.9   9.8   4.9   
Vako_B_01 LEU A 189 E . . . . . . + B I . H ? -0.597 45.0  161.1  -73.5  110.3  1.4   8.0   2.8   
Vako_B_01 GLN A 190 E . . . . . . + B I . . ? 0.750  57.5  9.0    -103.4 -30.9  0.8   10.2  -0.3  
Vako_B_01 GLY A 191 E . . . . . . - B I I H ? -0.964 54.1  -134.7 -151.3 161.0  -0.7  7.8   -2.8  
Vako_B_01 ILE A 192 E . . . . . . - B I I H ? -0.984 38.9  -110.1 -119.5 124.7  -2.2  4.3   -3.5  
Vako_B_01 VAL A 193 E . . . . . . + B I I . ? -0.443 54.9  154.3  -53.9  119.8  -1.2  2.4   -6.5  
Vako_B_01 SER A 194 E . . . . . . - B I . . ? 0.766  50.6  -18.8  -118.0 -62.6  -4.4  2.5   -8.6  
Vako_B_01 LEU A 195 E . . . . . . + B I I . ? -0.918 54.5  153.2  -149.7 167.7  -3.8  2.2   -12.4 
Vako_B_01 GLY A 196 . . . . . . . - . . . . ? -0.971 43.4  -53.6  -178.9 180.0  -1.2  2.4   -15.1 
Vako_B_01 GLY A 197 . . . . . . . - . . . . ? -0.251 50.5  -108.6 -69.0  160.7  -0.1  1.3   -18.5 
Vako_B_01 TYR A 198 S . . . . . S + . . . . ? -0.969 111.7 33.4   -134.2 116.3  0.4   -2.3  -19.8 
Vako_B_01 PRO A 199 S . . . . . S - . . . . ? 0.567  104.3 -136.8 -62.7  142.9  3.4   -3.0  -20.2 
Vako_B_01 CYS A 200 S . . . . . S + . . . . ? -0.454 79.8  41.7   -70.8  153.9  4.5   -0.7  -17.2 
Vako_B_01 GLY A 201 S . . . . . S + . . . . ? 0.763  77.6  148.9  84.0   18.8   7.5   1.5   -17.5 
Vako_B_01 GLU A 202 . . > . . . . - . . . . ? -0.652 57.2  -89.5  -83.2  147.8  6.8   2.7   -21.0 
Vako_B_01 PRO A 203 T . 3 . . . S + . . . . ? -0.303 110.6 8.3    -56.2  136.1  7.9   6.2   -22.2 
Vako_B_01 LEU A 204 T . 3 . . . S + . . . . ? 0.722  103.5 107.6  69.0   20.9   5.2   8.9   -21.6 
Vako_B_01 GLN A 205 . . < . . . . + . . . . ? -0.613 48.1  178.1  -126.1 68.4   3.1   6.4   -19.6 
Vako_B_01 PRO A 206 . . . . . . . - . . . . ? -0.251 31.9  -99.7  -64.9  161.7  3.3   7.5   -16.0 
Vako_B_01 GLY A 207 E . . . . . . - B J G . ? -0.472 28.4  -131.8 -78.2  156.9  1.5   5.6   -13.1 
Vako_B_01 ILE A 208 E . . . . . . - B J G I ? -0.928 22.8  -169.8 -112.6 134.4  -1.7  6.8   -11.6 
Vako_B_01 TYR A 209 E . . . . . . - B J G I ? -0.922 28.4  -115.6 -126.4 141.2  -2.3  7.0   -7.9  
Vako_B_01 THR A 210 E . . . . . . - B J G I ? -0.718 37.1  -123.5 -72.0  125.7  -5.2  7.6   -5.7  
Vako_B_01 LYS A 211 E . > . . . . - B J . I ? -0.659 24.0  -168.5 -75.8  101.4  -4.5  10.9  -3.8  
Vako_B_01 VAL A 212 G . > . . . S + . . . . ? 0.891  84.5  61.7   -60.2  -40.6  -4.7  10.0  -0.1  
Vako_B_01 TYR A 213 G . > . . . S + . . . . ? 0.839  95.7  60.3   -55.1  -34.2  -4.7  13.6  1.0   
Vako_B_01 SER A 214 G . < . . . S + . . . . ? 0.653  109.7 43.9   -71.0  -11.5  -8.1  14.2  -1.0  
Vako_B_01 TYR A 215 G . < > . . S + . . . . ? 0.148  76.2  110.3  -120.3 15.4   -9.7  11.6  1.3   
Vako_B_01 LEU A 216 H . < > . . S + . . . . ? 0.903  81.1  49.3   -61.3  -43.8  -8.4  12.5  4.7   
Vako_B_01 GLN A 217 H . . > . . S + . . . . ? 0.929  114.0 45.6   -61.5  -45.8  -11.8 13.7  5.9   
Vako_B_01 TRP A 218 H . . > . . S + . . . . ? 0.919  114.0 49.4   -60.5  -45.1  -13.5 10.5  4.7   
Vako_B_01 ILE A 219 H . . X . . S + . . . . ? 0.936  110.8 49.5   -62.1  -45.6  -10.7 8.4   6.3   
Vako_B_01 GLN A 220 H . . X . . S + . . . . ? 0.863  105.9 56.5   -66.7  -37.6  -11.0 10.2  9.6   
Vako_B_01 ASN A 221 H . . < . . S + . . . . ? 0.850  112.7 42.0   -61.4  -35.5  -14.8 9.8   9.7   
Vako_B_01 ILE A 222 H . . < . . S + . . . . ? 0.887  112.5 52.5   -78.2  -44.8  -14.4 6.1   9.4   
Vako_B_01 LEU A 223 H . . < . . S + . . . . ? 0.765  112.3 46.8   -67.0  -23.1  -11.4 5.7   11.8  
Vako_B_01 ASP A 224 S . . < . . S - . . . . ? -0.711 71.5  -169.2 -120.8 70.8   -13.2 7.6   14.6  
Vako_B_01 PRO A 225 . . . . . . . . . . . . ? -0.519 .     .      -65.4  87.4   -16.8 6.3   15.0  
Vako_B_01 VAL A 226 . . . . . . . . . . . . ? -0.454 .     .      -1.0   .      -18.2 9.0   17.4  
# 
loop_
_dssp_struct_ladder.id 
_dssp_struct_ladder.sheet_id 
_dssp_struct_ladder.range_id_1 
_dssp_struct_ladder.range_id_2 
_dssp_struct_ladder.type 
_dssp_struct_ladder.beg_1_label_comp_id 
_dssp_struct_ladder.beg_1_label_asym_id 
_dssp_struct_ladder.beg_1_label_seq_id 
_dssp_struct_ladder.pdbx_beg_1_PDB_ins_code 
_dssp_struct_ladder.end_1_label_comp_id 
_dssp_struct_ladder.end_1_label_asym_id 
_dssp_struct_ladder.end_1_label_seq_id 
_dssp_struct_ladder.pdbx_end_1_PDB_ins_code 
_dssp_struct_ladder.beg_1_auth_comp_id 
_dssp_struct_ladder.beg_1_auth_asym_id 
_dssp_struct_ladder.beg_1_auth_seq_id 
_dssp_struct_ladder.end_1_auth_comp_id 
_dssp_struct_ladder.end_1_auth_asym_id 
_dssp_struct_ladder.end_1_auth_seq_id 
_dssp_struct_ladder.beg_2_label_comp_id 
_dssp_struct_ladder.beg_2_label_asym_id 
_dssp_struct_ladder.beg_2_label_seq_id 
_dssp_struct_ladder.pdbx_beg_2_PDB_ins_code 
_dssp_struct_ladder.end_2_label_comp_id 
_dssp_struct_ladder.end_2_label_asym_id 
_dssp_struct_ladder.end_2_label_seq_id 
_dssp_struct_ladder.pdbx_end_2_PDB_ins_code 
_dssp_struct_ladder.beg_2_auth_comp_id 
_dssp_struct_ladder.beg_2_auth_asym_id 
_dssp_struct_ladder.beg_2_auth_seq_id 
_dssp_struct_ladder.end_2_auth_comp_id 
_dssp_struct_ladder.end_2_auth_asym_id 
_dssp_struct_ladder.end_2_auth_seq_id 
A A A B anti-parallel ILE A 2   ? ILE A 3   ? ILE A 2   ILE A 3   SER A 174 ? ASP A 173 ? SER A 174 ASP A 173 
B B C F anti-parallel GLN A 6   ? GLU A 7   ? GLN A 6   GLU A 7   CYS A 139 ? HIS A 138 ? CYS A 139 HIS A 138 
C B D I parallel      SER A 106 ? SER A 106 ? SER A 106 SER A 106 GLN A 188 ? GLN A 188 ? GLN A 188 GLN A 188 
D B E F anti-parallel TYR A 117 ? GLY A 122 ? TYR A 117 GLY A 122 LYS A 143 ? HIS A 138 ? LYS A 143 HIS A 138 
E B E H anti-parallel THR A 119 ? VAL A 120 ? THR A 119 VAL A 120 VAL A 184 ? LEU A 183 ? VAL A 184 LEU A 183 
F B F G anti-parallel MET A 144 ? LEU A 145 ? MET A 144 LEU A 145 ALA A 165 ? CYS A 164 ? ALA A 165 CYS A 164 
G B G J anti-parallel MET A 162 ? ALA A 165 ? MET A 162 ALA A 165 THR A 210 ? GLY A 207 ? THR A 210 GLY A 207 
H B H I anti-parallel PRO A 182 ? CYS A 185 ? PRO A 182 CYS A 185 ILE A 192 ? GLN A 188 ? ILE A 192 GLN A 188 
I B I J anti-parallel GLY A 191 ? LEU A 195 ? GLY A 191 LEU A 195 LYS A 211 ? ILE A 208 ? LYS A 211 ILE A 208 
J C K L anti-parallel LEU A 16  ? ASN A 21  ? LEU A 16  ASN A 21  THR A 30  ? GLU A 24  ? THR A 30  GLU A 24  
K C K N anti-parallel VAL A 17  ? TYR A 20  ? VAL A 17  TYR A 20  LEU A 52  ? ARG A 49  ? LEU A 52  ARG A 49  
L C L M anti-parallel THR A 30  ? LEU A 31  ? THR A 30  LEU A 31  ILE A 38  ? ILE A 37  ? ILE A 38  ILE A 37  
M C M P anti-parallel TRP A 36  ? THR A 39  ? TRP A 36  THR A 39  LYS A 91  ? MET A 88  ? LYS A 91  MET A 88  
N C N O anti-parallel ARG A 49  ? LEU A 52  ? ARG A 49  LEU A 52  VAL A 68  ? ALA A 65  ? VAL A 68  ALA A 65  
O C O P anti-parallel SER A 69  ? TYR A 75  ? SER A 69  TYR A 75  LEU A 92  ? ILE A 87  ? LEU A 92  ILE A 87  
P D Q R anti-parallel ASN A 56  ? ASN A 56  ? ASN A 56  ASN A 56  VAL A 59  ? VAL A 59  ? VAL A 59  VAL A 59  
Q E S T anti-parallel ASN A 99  ? ASN A 99  ? ASN A 99  ASN A 99  ILE A 102 ? ILE A 102 ? ILE A 102 ILE A 102 
# 
loop_
_dssp_struct_bridge_pairs.id 
_dssp_struct_bridge_pairs.label_comp_id 
_dssp_struct_bridge_pairs.label_seq_id 
_dssp_struct_bridge_pairs.label_asym_id 
_dssp_struct_bridge_pairs.auth_seq_id 
_dssp_struct_bridge_pairs.auth_asym_id 
_dssp_struct_bridge_pairs.pdbx_PDB_ins_code 
_dssp_struct_bridge_pairs.acceptor_1_label_comp_id 
_dssp_struct_bridge_pairs.acceptor_1_label_seq_id 
_dssp_struct_bridge_pairs.acceptor_1_label_asym_id 
_dssp_struct_bridge_pairs.acceptor_1_auth_seq_id 
_dssp_struct_bridge_pairs.acceptor_1_auth_asym_id 
_dssp_struct_bridge_pairs.acceptor_1_pdbx_PDB_ins_code 
_dssp_struct_bridge_pairs.acceptor_1_energy 
_dssp_struct_bridge_pairs.acceptor_2_label_comp_id 
_dssp_struct_bridge_pairs.acceptor_2_label_seq_id 
_dssp_struct_bridge_pairs.acceptor_2_label_asym_id 
_dssp_struct_bridge_pairs.acceptor_2_auth_seq_id 
_dssp_struct_bridge_pairs.acceptor_2_auth_asym_id 
_dssp_struct_bridge_pairs.acceptor_2_pdbx_PDB_ins_code 
_dssp_struct_bridge_pairs.acceptor_2_energy 
_dssp_struct_bridge_pairs.donor_1_label_comp_id 
_dssp_struct_bridge_pairs.donor_1_label_seq_id 
_dssp_struct_bridge_pairs.donor_1_label_asym_id 
_dssp_struct_bridge_pairs.donor_1_auth_seq_id 
_dssp_struct_bridge_pairs.donor_1_auth_asym_id 
_dssp_struct_bridge_pairs.donor_1_pdbx_PDB_ins_code 
_dssp_struct_bridge_pairs.donor_1_energy 
_dssp_struct_bridge_pairs.donor_2_label_comp_id 
_dssp_struct_bridge_pairs.donor_2_label_seq_id 
_dssp_struct_bridge_pairs.donor_2_label_asym_id 
_dssp_struct_bridge_pairs.donor_2_auth_seq_id 
_dssp_struct_bridge_pairs.donor_2_auth_asym_id 
_dssp_struct_bridge_pairs.donor_2_pdbx_PDB_ins_code 
_dssp_struct_bridge_pairs.donor_2_energy 
1   ARG 1   A 1   A ? ?   ?   ? ?   ? ? ?    ?   ?   ? ?   ? ? ?    CYS 175 A 175 A ? -1.3 ILE 3   A 3   A ? -0.6 
2   ILE 2   A 2   A ? SER 125 A 125 A ? -0.8 SER 174 A 174 A ? -0.3 GLY 5   A 5   A ? -0.9 GLY 4   A 4   A ? -0.4 
3   ILE 3   A 3   A ? ASP 173 A 173 A ? -2.7 ARG 1   A 1   A ? -0.6 ASP 173 A 173 A ? -1.4 THR 127 A 127 A ? -0.1 
4   GLY 4   A 4   A ? ILE 126 A 126 A ? -0.4 ILE 2   A 2   A ? -0.4 ILE 3   A 3   A ? -0.2 GLN 6   A 6   A ? -0.1 
5   GLY 5   A 5   A ? ILE 2   A 2   A ? -0.9 ASP 173 A 173 A ? -0.1 GLU 7   A 7   A ? -0.3 GLY 4   A 4   A ? -0.2 
6   GLN 6   A 6   A ? CYS 139 A 139 A ? -2.3 GLY 4   A 4   A ? -0.1 CYS 139 A 139 A ? -3.6 GLY 5   A 5   A ? -0.0 
7   GLU 7   A 7   A ? GLY 5   A 5   A ? -0.3 HIS 138 A 138 A ? -0.2 HIS 138 A 138 A ? -0.3 GLU 10  A 10  A ? -0.1 
8   CYS 8   A 8   A ? PRO 137 A 137 A ? -2.9 GLY 122 A 122 A ? -0.1 GLU 7   A 7   A ? -0.1 ASP 11  A 11  A ? -0.1 
9   PRO 9   A 9   A ? ?   ?   ? ?   ? ? ?    ?   ?   ? ?   ? ? ?    GLU 12  A 12  A ? -1.4 HIS 13  A 13  A ? -0.3 
10  GLU 10  A 10  A ? ASP 11  A 11  A ? -0.2 GLU 12  A 12  A ? -0.1 HIS 55  A 55  A ? -0.0 GLU 7   A 7   A ? -0.0 
11  ASP 11  A 11  A ? GLU 12  A 12  A ? -0.1 HIS 13  A 13  A ? -0.1 GLU 10  A 10  A ? -0.2 ILE 102 A 102 A ? -0.0 
12  GLU 12  A 12  A ? PRO 9   A 9   A ? -1.4 HIS 13  A 13  A ? -0.2 GLU 10  A 10  A ? -0.1 TRP 15  A 15  A ? -0.1 
13  HIS 13  A 13  A ? PRO 9   A 9   A ? -0.3 PRO 14  A 14  A ? -0.1 LEU 16  A 16  A ? -1.7 GLU 12  A 12  A ? -0.2 
14  PRO 14  A 14  A ? ?   ?   ? ?   ? ? ?    ?   ?   ? ?   ? ? ?    SER 103 A 103 A ? -1.4 GLY 53  A 53  A ? -0.3 
15  TRP 15  A 15  A ? ILE 102 A 102 A ? -0.2 PRO 104 A 104 A ? -0.1 LEU 31  A 31  A ? -2.6 VAL 17  A 17  A ? -0.3 
16  LEU 16  A 16  A ? HIS 13  A 13  A ? -1.7 THR 30  A 30  A ? -0.2 GLY 53  A 53  A ? -0.6 GLN 18  A 18  A ? -0.3 
17  VAL 17  A 17  A ? GLY 29  A 29  A ? -2.6 TRP 15  A 15  A ? -0.3 GLY 29  A 29  A ? -1.9 LEU 19  A 19  A ? -0.5 
18  GLN 18  A 18  A ? LYS 51  A 51  A ? -2.2 LEU 16  A 16  A ? -0.3 LYS 51  A 51  A ? -2.6 TYR 20  A 20  A ? -0.4 
19  LEU 19  A 19  A ? CYS 27  A 27  A ? -3.1 VAL 17  A 17  A ? -0.5 TYR 26  A 26  A ? -2.4 CYS 27  A 27  A ? -1.1 
20  TYR 20  A 20  A ? ARG 49  A 49  A ? -3.5 GLN 18  A 18  A ? -0.4 ARG 49  A 49  A ? -2.6 PHE 22  A 22  A ? -0.6 
21  ASN 21  A 21  A ? GLU 24  A 24  A ? -2.5 LEU 19  A 19  A ? -0.4 GLU 24  A 24  A ? -2.4 GLU 23  A 23  A ? -0.7 
22  PHE 22  A 22  A ? TYR 20  A 20  A ? -0.6 GLU 47  A 47  A ? -0.3 TYR 20  A 20  A ? -0.0 ARG 49  A 49  A ? -0.0 
23  GLU 23  A 23  A ? ASN 21  A 21  A ? -0.7 TYR 20  A 20  A ? -0.1 PHE 22  A 22  A ? -0.3 TYR 20  A 20  A ? -0.0 
24  GLU 24  A 24  A ? ASN 21  A 21  A ? -2.4 TYR 26  A 26  A ? -0.0 ASN 21  A 21  A ? -2.5 TYR 26  A 26  A ? -0.2 
25  PRO 25  A 25  A ? ?   ?   ? ?   ? ? ?    ?   ?   ? ?   ? ? ?    TYR 20  A 20  A ? -0.2 ALA 28  A 28  A ? -0.1 
26  TYR 26  A 26  A ? LEU 19  A 19  A ? -2.4 CYS 27  A 27  A ? -0.4 ALA 28  A 28  A ? -0.3 SER 179 A 179 A ? -0.3 
27  CYS 27  A 27  A ? LEU 19  A 19  A ? -1.1 ASP 178 A 178 A ? -0.1 LEU 19  A 19  A ? -3.1 TYR 26  A 26  A ? -0.4 
28  ALA 28  A 28  A ? SER 179 A 179 A ? -3.1 TYR 26  A 26  A ? -0.3 ALA 40  A 40  A ? -0.5 THR 30  A 30  A ? -0.3 
29  GLY 29  A 29  A ? VAL 17  A 17  A ? -1.9 CYS 27  A 27  A ? -0.2 VAL 17  A 17  A ? -2.6 LEU 31  A 31  A ? -0.4 
30  THR 30  A 30  A ? ILE 38  A 38  A ? -2.2 ALA 28  A 28  A ? -0.3 ILE 38  A 38  A ? -2.7 LEU 32  A 32  A ? -0.4 
31  LEU 31  A 31  A ? TRP 15  A 15  A ? -2.6 GLY 29  A 29  A ? -0.4 LEU 105 A 105 A ? -2.5 ILE 37  A 37  A ? -0.2 
32  LEU 32  A 32  A ? TRP 36  A 36  A ? -2.9 THR 30  A 30  A ? -0.4 SER 34  A 34  A ? -0.2 ILE 37  A 37  A ? -0.2 
33  ASN 33  A 33  A ? TRP 36  A 36  A ? -1.3 SER 103 A 103 A ? -0.1 LEU 32  A 32  A ? -0.3 VAL 96  A 96  A ? -0.1 
34  SER 34  A 34  A ? LEU 32  A 32  A ? -0.2 ASP 35  A 35  A ? -0.2 VAL 96  A 96  A ? -2.3 SER 94  A 94  A ? -0.1 
35  ASP 35  A 35  A ? SER 95  A 95  A ? -0.2 TRP 36  A 36  A ? -0.1 LEU 92  A 92  A ? -2.5 ILE 37  A 37  A ? -0.4 
36  TRP 36  A 36  A ? LYS 91  A 91  A ? -0.2 ASN 33  A 33  A ? -0.1 LEU 32  A 32  A ? -2.9 ASN 33  A 33  A ? -1.3 
37  ILE 37  A 37  A ? ILE 90  A 90  A ? -2.0 ASP 35  A 35  A ? -0.4 ILE 90  A 90  A ? -2.9 THR 39  A 39  A ? -0.4 
38  ILE 38  A 38  A ? THR 30  A 30  A ? -2.7 TRP 36  A 36  A ? -0.4 THR 30  A 30  A ? -2.2 ALA 40  A 40  A ? -0.2 
39  THR 39  A 39  A ? MET 88  A 88  A ? -2.7 ILE 37  A 37  A ? -0.4 MET 88  A 88  A ? -2.5 ALA 41  A 41  A ? -0.3 
40  ALA 40  A 40  A ? ALA 28  A 28  A ? -0.5 ILE 38  A 38  A ? -0.2 CYS 43  A 43  A ? -1.5 ILE 87  A 87  A ? -0.2 
41  ALA 41  A 41  A ? THR 39  A 39  A ? -0.3 HIS 42  A 42  A ? -0.3 TYR 44  A 44  A ? -1.9 ALA 40  A 40  A ? -0.1 
42  HIS 42  A 42  A ? CYS 43  A 43  A ? -0.3 THR 82  A 82  A ? -0.1 ALA 41  A 41  A ? -0.3 THR 81  A 81  A ? -0.1 
43  CYS 43  A 43  A ? ALA 40  A 40  A ? -1.5 ALA 28  A 28  A ? -0.1 HIS 42  A 42  A ? -0.3 ALA 41  A 41  A ? -0.2 
44  TYR 44  A 44  A ? ALA 41  A 41  A ? -1.9 ALA 40  A 40  A ? -0.1 ASP 46  A 46  A ? -0.3 ALA 41  A 41  A ? -0.0 
45  GLN 45  A 45  A ? ASP 46  A 46  A ? -0.1 ?   ?   ? ?   ? ? ?    ILE 48  A 48  A ? -0.1 CYS 43  A 43  A ? -0.0 
46  ASP 46  A 46  A ? TYR 44  A 44  A ? -0.3 GLU 47  A 47  A ? -0.2 ILE 48  A 48  A ? -0.5 GLN 45  A 45  A ? -0.1 
47  GLU 47  A 47  A ? ARG 49  A 49  A ? -0.0 VAL 68  A 68  A ? -0.0 ARG 49  A 49  A ? -0.5 PHE 22  A 22  A ? -0.3 
48  ILE 48  A 48  A ? ASP 46  A 46  A ? -0.5 SER 69  A 69  A ? -0.2 SER 69  A 69  A ? -2.6 VAL 50  A 50  A ? -0.4 
49  ARG 49  A 49  A ? TYR 20  A 20  A ? -2.6 GLU 47  A 47  A ? -0.5 TYR 20  A 20  A ? -3.5 LYS 51  A 51  A ? -0.5 
50  VAL 50  A 50  A ? ARG 67  A 67  A ? -3.5 ILE 48  A 48  A ? -0.4 ARG 67  A 67  A ? -2.6 LEU 52  A 52  A ? -0.5 
51  LYS 51  A 51  A ? GLN 18  A 18  A ? -2.6 ARG 49  A 49  A ? -0.5 GLN 18  A 18  A ? -2.2 GLY 53  A 53  A ? -0.3 
52  LEU 52  A 52  A ? ALA 65  A 65  A ? -2.9 VAL 50  A 50  A ? -0.5 ALA 65  A 65  A ? -1.9 VAL 17  A 17  A ? -0.1 
53  GLY 53  A 53  A ? LEU 16  A 16  A ? -0.6 HIS 101 A 101 A ? -0.4 HIS 55  A 55  A ? -0.4 ASP 63  A 63  A ? -0.2 
54  VAL 54  A 54  A ? LEU 16  A 16  A ? -0.3 LYS 51  A 51  A ? -0.3 GLY 53  A 53  A ? -0.3 GLN 57  A 57  A ? -0.1 
55  HIS 55  A 55  A ? GLY 53  A 53  A ? -0.4 VAL 59  A 59  A ? -0.3 GLN 57  A 57  A ? -0.4 VAL 54  A 54  A ? -0.2 
56  ASN 56  A 56  A ? VAL 59  A 59  A ? -0.5 VAL 136 A 136 A ? -0.2 VAL 59  A 59  A ? -0.8 HIS 55  A 55  A ? -0.3 
57  GLN 57  A 57  A ? ASN 135 A 135 A ? -2.5 HIS 55  A 55  A ? -0.4 VAL 136 A 136 A ? -0.1 ASN 56  A 56  A ? -0.1 
58  ASP 58  A 58  A ? VAL 59  A 59  A ? -0.2 ASN 135 A 135 A ? -0.1 GLN 57  A 57  A ? -0.3 VAL 136 A 136 A ? -0.1 
59  VAL 59  A 59  A ? ASN 56  A 56  A ? -0.8 ASN 135 A 135 A ? -0.2 ASN 56  A 56  A ? -0.5 HIS 55  A 55  A ? -0.3 
60  PRO 60  A 60  A ? ?   ?   ? ?   ? ? ?    ?   ?   ? ?   ? ? ?    GLY 62  A 62  A ? -0.4 VAL 54  A 54  A ? -0.1 
61  ARG 61  A 61  A ? GLY 53  A 53  A ? -0.1 GLY 62  A 62  A ? -0.1 GLU 64  A 64  A ? -1.8 VAL 54  A 54  A ? -0.0 
62  GLY 62  A 62  A ? PRO 60  A 60  A ? -0.4 ASP 63  A 63  A ? -0.2 ARG 61  A 61  A ? -0.1 GLY 53  A 53  A ? -0.0 
63  ASP 63  A 63  A ? GLY 53  A 53  A ? -0.2 ALA 65  A 65  A ? -0.0 GLY 62  A 62  A ? -0.2 HIS 101 A 101 A ? -0.1 
64  GLU 64  A 64  A ? ARG 61  A 61  A ? -1.8 GLY 53  A 53  A ? -0.1 TRP 66  A 66  A ? -0.4 GLY 53  A 53  A ? -0.2 
65  ALA 65  A 65  A ? LEU 52  A 52  A ? -1.9 ASP 63  A 63  A ? -0.1 LEU 52  A 52  A ? -2.9 ARG 67  A 67  A ? -0.4 
66  TRP 66  A 66  A ? GLU 64  A 64  A ? -0.4 LYS 51  A 51  A ? -0.2 VAL 68  A 68  A ? -0.3 LYS 51  A 51  A ? -0.2 
67  ARG 67  A 67  A ? VAL 50  A 50  A ? -2.6 ALA 65  A 65  A ? -0.4 VAL 50  A 50  A ? -3.5 SER 69  A 69  A ? -0.4 
68  VAL 68  A 68  A ? TRP 66  A 66  A ? -0.3 ARG 49  A 49  A ? -0.2 ASN 93  A 93  A ? -2.5 VAL 70  A 70  A ? -0.3 
69  SER 69  A 69  A ? ILE 48  A 48  A ? -2.6 ARG 67  A 67  A ? -0.4 LEU 92  A 92  A ? -0.2 ILE 48  A 48  A ? -0.2 
70  VAL 70  A 70  A ? LYS 91  A 91  A ? -2.7 GLY 71  A 71  A ? -0.4 THR 72  A 72  A ? -0.3 LEU 92  A 92  A ? -0.2 
71  GLY 71  A 71  A ? LYS 91  A 91  A ? -1.1 PHE 73  A 73  A ? -0.0 LYS 91  A 91  A ? -3.4 PHE 73  A 73  A ? -0.4 
72  THR 72  A 72  A ? VAL 70  A 70  A ? -0.3 ILE 90  A 90  A ? -0.2 CYS 74  A 74  A ? -0.5 ILE 90  A 90  A ? -0.2 
73  PHE 73  A 73  A ? LEU 89  A 89  A ? -2.9 GLY 71  A 71  A ? -0.4 LEU 89  A 89  A ? -2.3 TYR 75  A 75  A ? -0.3 
74  CYS 74  A 74  A ? THR 72  A 72  A ? -0.5 MET 88  A 88  A ? -0.2 MET 88  A 88  A ? -0.2 ALA 79  A 79  A ? -0.1 
75  TYR 75  A 75  A ? ILE 87  A 87  A ? -2.2 PHE 73  A 73  A ? -0.3 ILE 87  A 87  A ? -0.7 ALA 41  A 41  A ? -0.1 
76  PRO 76  A 76  A ? ?   ?   ? ?   ? ? ?    ?   ?   ? ?   ? ? ?    SER 78  A 78  A ? -5.8 SER 80  A 80  A ? -0.5 
77  ASP 77  A 77  A ? TYR 75  A 75  A ? -0.1 ALA 79  A 79  A ? -0.1 ALA 79  A 79  A ? -0.4 TYR 75  A 75  A ? -0.1 
78  SER 78  A 78  A ? PRO 76  A 76  A ? -5.8 PHE 73  A 73  A ? -0.1 SER 80  A 80  A ? -2.5 ALA 41  A 41  A ? -0.0 
79  ALA 79  A 79  A ? ASP 77  A 77  A ? -0.4 CYS 74  A 74  A ? -0.1 ASP 77  A 77  A ? -0.1 ASP 86  A 86  A ? -0.0 
80  SER 80  A 80  A ? SER 78  A 78  A ? -2.5 PRO 76  A 76  A ? -0.5 ASP 85  A 85  A ? -0.1 TYR 75  A 75  A ? -0.1 
81  THR 81  A 81  A ? HIS 42  A 42  A ? -0.1 HIS 83  A 83  A ? -0.1 HIS 83  A 83  A ? -0.7 SER 80  A 80  A ? -0.2 
82  THR 82  A 82  A ? HIS 83  A 83  A ? -0.2 ASP 85  A 85  A ? -0.1 ASP 85  A 85  A ? -0.9 HIS 42  A 42  A ? -0.1 
83  HIS 83  A 83  A ? THR 81  A 81  A ? -0.7 LYS 84  A 84  A ? -0.2 ASP 86  A 86  A ? -0.7 THR 82  A 82  A ? -0.2 
84  LYS 84  A 84  A ? ASP 85  A 85  A ? -0.3 MET 158 A 158 A ? -0.1 ASN 161 A 161 A ? -0.2 HIS 83  A 83  A ? -0.2 
85  ASP 85  A 85  A ? THR 82  A 82  A ? -0.9 SER 80  A 80  A ? -0.1 ILE 87  A 87  A ? -1.7 TYR 75  A 75  A ? -0.3 
86  ASP 86  A 86  A ? HIS 83  A 83  A ? -0.7 ASN 161 A 161 A ? -0.1 MET 88  A 88  A ? -0.3 THR 210 A 210 A ? -0.2 
87  ILE 87  A 87  A ? ASP 85  A 85  A ? -1.7 TYR 75  A 75  A ? -0.7 TYR 75  A 75  A ? -2.2 LEU 89  A 89  A ? -0.3 
88  MET 88  A 88  A ? THR 39  A 39  A ? -2.5 ASP 86  A 86  A ? -0.3 THR 39  A 39  A ? -2.7 ILE 90  A 90  A ? -0.4 
89  LEU 89  A 89  A ? PHE 73  A 73  A ? -2.3 ILE 87  A 87  A ? -0.3 PHE 73  A 73  A ? -2.9 LYS 91  A 91  A ? -0.5 
90  ILE 90  A 90  A ? ILE 37  A 37  A ? -2.9 MET 88  A 88  A ? -0.4 ILE 37  A 37  A ? -2.0 LEU 92  A 92  A ? -0.5 
91  LYS 91  A 91  A ? GLY 71  A 71  A ? -3.4 LEU 89  A 89  A ? -0.5 VAL 70  A 70  A ? -2.7 GLY 71  A 71  A ? -1.1 
92  LEU 92  A 92  A ? ASP 35  A 35  A ? -2.5 ILE 90  A 90  A ? -0.5 SER 69  A 69  A ? -0.2 SER 95  A 95  A ? -0.1 
93  ASN 93  A 93  A ? VAL 68  A 68  A ? -2.5 LYS 91  A 91  A ? -0.2 SER 95  A 95  A ? -0.3 LEU 92  A 92  A ? -0.1 
94  SER 94  A 94  A ? VAL 68  A 68  A ? -0.2 SER 34  A 34  A ? -0.1 ASN 93  A 93  A ? -0.1 VAL 68  A 68  A ? -0.0 
95  SER 95  A 95  A ? ASN 93  A 93  A ? -0.3 VAL 96  A 96  A ? -0.1 THR 97  A 97  A ? -0.3 ASP 35  A 35  A ? -0.2 
96  VAL 96  A 96  A ? SER 34  A 34  A ? -2.3 ASN 33  A 33  A ? -0.1 TYR 98  A 98  A ? -0.6 SER 95  A 95  A ? -0.1 
97  THR 97  A 97  A ? SER 95  A 95  A ? -0.3 SER 103 A 103 A ? -0.0 ASN 99  A 99  A ? -0.1 ILE 102 A 102 A ? -0.0 
98  TYR 98  A 98  A ? VAL 96  A 96  A ? -0.6 LYS 100 A 100 A ? -0.1 LYS 100 A 100 A ? -0.2 SER 103 A 103 A ? -0.2 
99  ASN 99  A 99  A ? ILE 102 A 102 A ? -1.8 THR 97  A 97  A ? -0.1 ILE 102 A 102 A ? -0.8 GLY 53  A 53  A ? -0.1 
100 LYS 100 A 100 A ? HIS 101 A 101 A ? -0.2 TYR 98  A 98  A ? -0.2 SER 103 A 103 A ? -0.1 TYR 98  A 98  A ? -0.1 
101 HIS 101 A 101 A ? ILE 102 A 102 A ? -0.2 ASP 63  A 63  A ? -0.1 SER 103 A 103 A ? -0.4 GLY 53  A 53  A ? -0.4 
102 ILE 102 A 102 A ? ASN 99  A 99  A ? -0.8 LEU 52  A 52  A ? -0.1 ASN 99  A 99  A ? -1.8 TRP 15  A 15  A ? -0.2 
103 SER 103 A 103 A ? PRO 14  A 14  A ? -1.4 HIS 101 A 101 A ? -0.4 LEU 31  A 31  A ? -0.2 GLY 53  A 53  A ? -0.1 
104 PRO 104 A 104 A ? ?   ?   ? ?   ? ? ?    ?   ?   ? ?   ? ? ?    SER 106 A 106 A ? -0.4 LEU 32  A 32  A ? -0.2 
105 LEU 105 A 105 A ? LEU 31  A 31  A ? -2.5 TRP 15  A 15  A ? -0.2 GLN 188 A 188 A ? -0.1 LEU 107 A 107 A ? -0.1 
106 SER 106 A 106 A ? GLY 187 A 187 A ? -0.5 PRO 104 A 104 A ? -0.4 LEU 189 A 189 A ? -2.2 ASP 109 A 109 A ? -0.1 
107 LEU 107 A 107 A ? GLN 188 A 188 A ? -0.2 LEU 32  A 32  A ? -0.1 GLN 190 A 190 A ? -0.1 ASP 109 A 109 A ? -0.1 
108 PRO 108 A 108 A ? ?   ?   ? ?   ? ? ?    ?   ?   ? ?   ? ? ?    LEU 107 A 107 A ? -0.1 ALA 111 A 111 A ? -0.1 
109 ASP 109 A 109 A ? TYR 110 A 110 A ? -0.3 LEU 107 A 107 A ? -0.1 ALA 111 A 111 A ? -0.3 LEU 107 A 107 A ? -0.0 
110 TYR 110 A 110 A ? ?   ?   ? ?   ? ? ?    ?   ?   ? ?   ? ? ?    ASP 109 A 109 A ? -0.3 SER 112 A 112 A ? -0.3 
111 ALA 111 A 111 A ? ASP 109 A 109 A ? -0.3 PRO 108 A 108 A ? -0.1 GLN 190 A 190 A ? -0.1 LYS 211 A 211 A ? -0.0 
112 SER 112 A 112 A ? TYR 110 A 110 A ? -0.3 PRO 113 A 113 A ? -0.1 GLY 115 A 115 A ? -0.1 ALA 111 A 111 A ? -0.1 
113 PRO 113 A 113 A ? ?   ?   ? ?   ? ? ?    ?   ?   ? ?   ? ? ?    THR 116 A 116 A ? -1.7 MET 144 A 144 A ? -0.2 
114 VAL 114 A 114 A ? GLY 115 A 115 A ? -0.2 LYS 143 A 143 A ? -0.1 LEU 145 A 145 A ? -0.2 TYR 117 A 117 A ? -0.1 
115 GLY 115 A 115 A ? MET 144 A 144 A ? -2.6 THR 116 A 116 A ? -0.3 VAL 114 A 114 A ? -0.2 TYR 117 A 117 A ? -0.2 
116 THR 116 A 116 A ? PRO 113 A 113 A ? -1.7 LYS 143 A 143 A ? -0.1 MET 144 A 144 A ? -2.3 CYS 118 A 118 A ? -0.5 
117 TYR 117 A 117 A ? LYS 143 A 143 A ? -0.2 GLY 115 A 115 A ? -0.2 ASP 186 A 186 A ? -0.4 THR 119 A 119 A ? -0.3 
118 CYS 118 A 118 A ? ILE 142 A 142 A ? -3.4 THR 116 A 116 A ? -0.5 ILE 142 A 142 A ? -3.6 VAL 120 A 120 A ? -0.6 
119 THR 119 A 119 A ? VAL 184 A 184 A ? -3.2 TYR 117 A 117 A ? -0.3 VAL 184 A 184 A ? -3.2 MET 121 A 121 A ? -0.4 
120 VAL 120 A 120 A ? VAL 140 A 140 A ? -2.5 CYS 118 A 118 A ? -0.6 VAL 140 A 140 A ? -2.2 GLY 122 A 122 A ? -0.3 
121 MET 121 A 121 A ? PRO 182 A 182 A ? -1.2 THR 119 A 119 A ? -0.4 TRP 123 A 123 A ? -0.3 CYS 139 A 139 A ? -0.2 
122 GLY 122 A 122 A ? HIS 138 A 138 A ? -1.5 VAL 120 A 120 A ? -0.3 HIS 138 A 138 A ? -2.3 ASP 178 A 178 A ? -0.2 
123 TRP 123 A 123 A ? GLY 177 A 177 A ? -0.5 MET 121 A 121 A ? -0.3 ASP 178 A 178 A ? -0.1 ILE 126 A 126 A ? -0.1 
124 GLY 124 A 124 A ? SER 125 A 125 A ? -0.2 HIS 138 A 138 A ? -0.2 ILE 2   A 2   A ? -0.3 GLY 177 A 177 A ? -0.3 
125 SER 125 A 125 A ? ARG 176 A 176 A ? -2.2 TYR 133 A 133 A ? -0.2 ILE 2   A 2   A ? -0.8 TYR 133 A 133 A ? -0.2 
126 ILE 126 A 126 A ? THR 132 A 132 A ? -2.4 ARG 1   A 1   A ? -0.2 GLY 4   A 4   A ? -0.4 THR 128 A 128 A ? -0.3 
127 THR 127 A 127 A ? THR 132 A 132 A ? -0.4 ILE 3   A 3   A ? -0.1 THR 132 A 132 A ? -0.2 CYS 200 A 200 A ? -0.2 
128 THR 128 A 128 A ? SER 129 A 129 A ? -0.3 ILE 126 A 126 A ? -0.3 ASP 131 A 131 A ? -0.2 THR 127 A 127 A ? -0.1 
129 SER 129 A 129 A ? PRO 130 A 130 A ? -0.6 PRO 199 A 199 A ? -0.1 THR 128 A 128 A ? -0.3 ASP 131 A 131 A ? -0.2 
130 PRO 130 A 130 A ? ?   ?   ? ?   ? ? ?    ?   ?   ? ?   ? ? ?    SER 129 A 129 A ? -0.6 THR 132 A 132 A ? -0.2 
131 ASP 131 A 131 A ? THR 128 A 128 A ? -0.2 SER 129 A 129 A ? -0.2 TYR 133 A 133 A ? -0.4 THR 128 A 128 A ? -0.1 
132 THR 132 A 132 A ? PRO 130 A 130 A ? -0.2 THR 127 A 127 A ? -0.2 ILE 126 A 126 A ? -2.4 THR 127 A 127 A ? -0.4 
133 TYR 133 A 133 A ? ASP 131 A 131 A ? -0.4 SER 125 A 125 A ? -0.2 SER 125 A 125 A ? -0.2 GLY 124 A 124 A ? -0.1 
134 PRO 134 A 134 A ? ?   ?   ? ?   ? ? ?    ?   ?   ? ?   ? ? ?    HIS 138 A 138 A ? -0.1 GLN 57  A 57  A ? -0.0 
135 ASN 135 A 135 A ? PRO 137 A 137 A ? -0.1 ASN 56  A 56  A ? -0.1 GLN 57  A 57  A ? -2.5 VAL 59  A 59  A ? -0.2 
136 VAL 136 A 136 A ? ASN 56  A 56  A ? -0.2 GLN 57  A 57  A ? -0.1 ASN 56  A 56  A ? -0.2 HIS 138 A 138 A ? -0.1 
137 PRO 137 A 137 A ? ?   ?   ? ?   ? ? ?    ?   ?   ? ?   ? ? ?    CYS 8   A 8   A ? -2.9 CYS 139 A 139 A ? -0.3 
138 HIS 138 A 138 A ? GLY 122 A 122 A ? -2.3 GLU 7   A 7   A ? -0.3 GLY 122 A 122 A ? -1.5 VAL 140 A 140 A ? -0.4 
139 CYS 139 A 139 A ? GLN 6   A 6   A ? -3.6 PRO 137 A 137 A ? -0.3 GLN 6   A 6   A ? -2.3 SER 141 A 141 A ? -0.4 
140 VAL 140 A 140 A ? VAL 120 A 120 A ? -2.2 HIS 138 A 138 A ? -0.4 VAL 120 A 120 A ? -2.5 ILE 142 A 142 A ? -0.5 
141 SER 141 A 141 A ? CYS 139 A 139 A ? -0.4 THR 119 A 119 A ? -0.2 LYS 143 A 143 A ? -0.3 THR 119 A 119 A ? -0.2 
142 ILE 142 A 142 A ? CYS 118 A 118 A ? -3.6 VAL 140 A 140 A ? -0.5 CYS 118 A 118 A ? -3.4 MET 144 A 144 A ? -0.4 
143 LYS 143 A 143 A ? SER 141 A 141 A ? -0.3 GLY 166 A 166 A ? -0.2 GLY 166 A 166 A ? -2.5 LEU 145 A 145 A ? -0.3 
144 MET 144 A 144 A ? THR 116 A 116 A ? -2.3 ILE 142 A 142 A ? -0.4 GLY 115 A 115 A ? -2.6 LYS 146 A 146 A ? -0.3 
145 LEU 145 A 145 A ? CYS 164 A 164 A ? -3.1 LYS 143 A 143 A ? -0.3 CYS 164 A 164 A ? -0.6 ASN 147 A 147 A ? -0.2 
146 LYS 146 A 146 A ? MET 144 A 144 A ? -0.3 ASN 147 A 147 A ? -0.1 PHE 149 A 149 A ? -1.6 CYS 150 A 150 A ? -0.6 
147 ASN 147 A 147 A ? HIS 148 A 148 A ? -0.3 LEU 145 A 145 A ? -0.2 GLN 151 A 151 A ? -2.1 CYS 150 A 150 A ? -0.5 
148 HIS 148 A 148 A ? PHE 149 A 149 A ? -0.2 CYS 150 A 150 A ? -0.2 ASP 152 A 152 A ? -2.2 ASN 147 A 147 A ? -0.3 
149 PHE 149 A 149 A ? LYS 146 A 146 A ? -1.6 GLN 151 A 151 A ? -0.2 ALA 153 A 153 A ? -1.3 HIS 148 A 148 A ? -0.2 
150 CYS 150 A 150 A ? LYS 146 A 146 A ? -0.6 ASN 147 A 147 A ? -0.5 TYR 154 A 154 A ? -2.2 HIS 148 A 148 A ? -0.2 
151 GLN 151 A 151 A ? ASN 147 A 147 A ? -2.1 ASP 152 A 152 A ? -0.2 PHE 149 A 149 A ? -0.2 CYS 150 A 150 A ? -0.2 
152 ASP 152 A 152 A ? HIS 148 A 148 A ? -2.2 ALA 153 A 153 A ? -0.2 GLN 151 A 151 A ? -0.2 CYS 150 A 150 A ? -0.2 
153 ALA 153 A 153 A ? PHE 149 A 149 A ? -1.3 HIS 148 A 148 A ? -0.2 GLN 151 A 151 A ? -0.2 ASP 152 A 152 A ? -0.2 
154 TYR 154 A 154 A ? CYS 150 A 150 A ? -2.2 TRP 156 A 156 A ? -0.2 MET 158 A 158 A ? -0.1 ALA 153 A 153 A ? -0.1 
155 PRO 155 A 155 A ? ?   ?   ? ?   ? ? ?    ?   ?   ? ?   ? ? ?    SER 157 A 157 A ? -0.1 TYR 154 A 154 A ? -0.1 
156 TRP 156 A 156 A ? SER 157 A 157 A ? -0.1 ?   ?   ? ?   ? ? ?    MET 158 A 158 A ? -0.4 TYR 154 A 154 A ? -0.2 
157 SER 157 A 157 A ? PRO 155 A 155 A ? -0.1 MET 158 A 158 A ? -0.0 THR 159 A 159 A ? -0.3 TRP 156 A 156 A ? -0.1 
158 MET 158 A 158 A ? TRP 156 A 156 A ? -0.4 TYR 154 A 154 A ? -0.1 ASP 160 A 160 A ? -0.2 LYS 84  A 84  A ? -0.1 
159 THR 159 A 159 A ? SER 157 A 157 A ? -0.3 LYS 84  A 84  A ? -0.1 MET 162 A 162 A ? -1.5 MET 158 A 158 A ? -0.0 
160 ASP 160 A 160 A ? ASN 161 A 161 A ? -0.3 MET 158 A 158 A ? -0.2 THR 159 A 159 A ? -0.1 SER 214 A 214 A ? -0.1 
161 ASN 161 A 161 A ? LYS 84  A 84  A ? -0.2 TYR 213 A 213 A ? -0.0 LYS 211 A 211 A ? -2.8 PHE 163 A 163 A ? -0.3 
162 MET 162 A 162 A ? THR 159 A 159 A ? -1.5 THR 210 A 210 A ? -0.2 CYS 164 A 164 A ? -0.3 THR 210 A 210 A ? -0.2 
163 PHE 163 A 163 A ? TYR 209 A 209 A ? -2.2 ASN 161 A 161 A ? -0.3 TYR 209 A 209 A ? -2.7 ALA 165 A 165 A ? -0.3 
164 CYS 164 A 164 A ? LEU 145 A 145 A ? -0.6 MET 162 A 162 A ? -0.3 LEU 145 A 145 A ? -3.1 GLY 166 A 166 A ? -0.3 
165 ALA 165 A 165 A ? GLY 207 A 207 A ? -1.8 PHE 163 A 163 A ? -0.3 GLY 207 A 207 A ? -2.2 PHE 167 A 167 A ? -0.3 
166 GLY 166 A 166 A ? LYS 143 A 143 A ? -2.5 CYS 164 A 164 A ? -0.3 LEU 168 A 168 A ? -0.5 LYS 143 A 143 A ? -0.2 
167 PHE 167 A 167 A ? LYS 172 A 172 A ? -0.7 ALA 165 A 165 A ? -0.3 GLY 170 A 170 A ? -1.9 GLN 205 A 205 A ? -0.4 
168 LEU 168 A 168 A ? GLY 166 A 166 A ? -0.5 GLU 169 A 169 A ? -0.3 LEU 204 A 204 A ? -2.1 PHE 167 A 167 A ? -0.1 
169 GLU 169 A 169 A ? GLY 170 A 170 A ? -0.3 PRO 203 A 203 A ? -0.2 LEU 168 A 168 A ? -0.3 GLU 171 A 171 A ? -0.2 
170 GLY 170 A 170 A ? PHE 167 A 167 A ? -1.9 GLU 202 A 202 A ? -0.3 LYS 172 A 172 A ? -0.5 GLU 169 A 169 A ? -0.3 
171 GLU 171 A 171 A ? GLY 201 A 201 A ? -2.5 GLU 169 A 169 A ? -0.2 ASP 173 A 173 A ? -0.4 GLU 202 A 202 A ? -0.1 
172 LYS 172 A 172 A ? GLY 170 A 170 A ? -0.5 PHE 167 A 167 A ? -0.2 PHE 167 A 167 A ? -0.7 SER 174 A 174 A ? -0.3 
173 ASP 173 A 173 A ? ILE 3   A 3   A ? -1.4 GLU 171 A 171 A ? -0.4 ILE 3   A 3   A ? -2.7 CYS 175 A 175 A ? -0.3 
174 SER 174 A 174 A ? LYS 172 A 172 A ? -0.3 ILE 2   A 2   A ? -0.2 ILE 2   A 2   A ? -0.3 GLY 201 A 201 A ? -0.2 
175 CYS 175 A 175 A ? ARG 1   A 1   A ? -1.3 ASP 173 A 173 A ? -0.3 ASP 178 A 178 A ? -1.8 GLY 124 A 124 A ? -0.1 
176 ARG 176 A 176 A ? GLY 177 A 177 A ? -0.2 SER 174 A 174 A ? -0.2 SER 125 A 125 A ? -2.2 CYS 175 A 175 A ? -0.2 
177 GLY 177 A 177 A ? GLY 124 A 124 A ? -0.3 TYR 26  A 26  A ? -0.2 TRP 123 A 123 A ? -0.5 ARG 176 A 176 A ? -0.2 
178 ASP 178 A 178 A ? CYS 175 A 175 A ? -1.8 GLY 122 A 122 A ? -0.2 GLY 181 A 181 A ? -2.9 VAL 193 A 193 A ? -0.3 
179 SER 179 A 179 A ? TYR 26  A 26  A ? -0.3 GLY 180 A 180 A ? -0.3 ALA 28  A 28  A ? -3.1 SER 194 A 194 A ? -0.2 
180 GLY 180 A 180 A ? VAL 193 A 193 A ? -2.6 GLY 181 A 181 A ? -0.3 SER 179 A 179 A ? -0.3 SER 194 A 194 A ? -0.1 
181 GLY 181 A 181 A ? ASP 178 A 178 A ? -2.9 PRO 182 A 182 A ? -0.1 VAL 193 A 193 A ? -2.6 GLY 180 A 180 A ? -0.3 
182 PRO 182 A 182 A ? ?   ?   ? ?   ? ? ?    ?   ?   ? ?   ? ? ?    MET 121 A 121 A ? -1.2 VAL 184 A 184 A ? -0.6 
183 LEU 183 A 183 A ? GLY 191 A 191 A ? -2.4 VAL 120 A 120 A ? -0.2 GLN 190 A 190 A ? -2.9 GLY 191 A 191 A ? -1.6 
184 VAL 184 A 184 A ? THR 119 A 119 A ? -3.2 PRO 182 A 182 A ? -0.6 THR 119 A 119 A ? -3.2 ASP 186 A 186 A ? -0.4 
185 CYS 185 A 185 A ? GLN 188 A 188 A ? -2.4 LEU 183 A 183 A ? -0.5 GLN 188 A 188 A ? -1.8 CYS 118 A 118 A ? -0.1 
186 ASP 186 A 186 A ? VAL 184 A 184 A ? -0.4 TYR 117 A 117 A ? -0.4 CYS 185 A 185 A ? -0.1 LEU 189 A 189 A ? -0.1 
187 GLY 187 A 187 A ? GLN 188 A 188 A ? -0.2 VAL 184 A 184 A ? -0.1 SER 106 A 106 A ? -0.5 LEU 189 A 189 A ? -0.3 
188 GLN 188 A 188 A ? CYS 185 A 185 A ? -1.8 LEU 105 A 105 A ? -0.1 CYS 185 A 185 A ? -2.4 GLN 190 A 190 A ? -0.7 
189 LEU 189 A 189 A ? SER 106 A 106 A ? -2.2 GLY 187 A 187 A ? -0.3 VAL 184 A 184 A ? -0.2 ILE 192 A 192 A ? -0.1 
190 GLN 190 A 190 A ? LEU 183 A 183 A ? -2.9 GLN 188 A 188 A ? -0.7 VAL 212 A 212 A ? -1.4 TYR 213 A 213 A ? -0.5 
191 GLY 191 A 191 A ? LEU 183 A 183 A ? -1.6 LYS 211 A 211 A ? -0.2 LEU 183 A 183 A ? -2.4 VAL 193 A 193 A ? -0.4 
192 ILE 192 A 192 A ? THR 210 A 210 A ? -1.4 GLN 190 A 190 A ? -0.3 THR 210 A 210 A ? -2.5 SER 194 A 194 A ? -0.3 
193 VAL 193 A 193 A ? GLY 181 A 181 A ? -2.6 GLY 191 A 191 A ? -0.4 GLY 180 A 180 A ? -2.6 TYR 209 A 209 A ? -0.2 
194 SER 194 A 194 A ? ILE 208 A 208 A ? -1.9 LEU 195 A 195 A ? -0.4 GLY 196 A 196 A ? -0.3 TYR 209 A 209 A ? -0.2 
195 LEU 195 A 195 A ? ILE 208 A 208 A ? -1.6 HIS 83  A 83  A ? -0.1 ILE 208 A 208 A ? -3.0 SER 194 A 194 A ? -0.4 
196 GLY 196 A 196 A ? SER 194 A 194 A ? -0.3 GLY 207 A 207 A ? -0.2 GLY 207 A 207 A ? -0.1 CYS 200 A 200 A ? -0.1 
197 GLY 197 A 197 A ? GLN 205 A 205 A ? -0.3 LEU 195 A 195 A ? -0.3 GLY 201 A 201 A ? -0.1 GLN 205 A 205 A ? -0.0 
198 TYR 198 A 198 A ? PRO 199 A 199 A ? -0.1 CYS 200 A 200 A ? -0.1 CYS 200 A 200 A ? -0.1 THR 128 A 128 A ? -0.0 
199 PRO 199 A 199 A ? ?   ?   ? ?   ? ? ?    ?   ?   ? ?   ? ? ?    GLU 202 A 202 A ? -0.4 TYR 198 A 198 A ? -0.1 
200 CYS 200 A 200 A ? GLY 201 A 201 A ? -0.2 THR 127 A 127 A ? -0.2 GLU 171 A 171 A ? -0.1 ASP 173 A 173 A ? -0.1 
201 GLY 201 A 201 A ? GLN 205 A 205 A ? -0.4 GLU 202 A 202 A ? -0.3 GLU 171 A 171 A ? -2.5 CYS 200 A 200 A ? -0.2 
202 GLU 202 A 202 A ? PRO 199 A 199 A ? -0.4 GLN 205 A 205 A ? -0.3 GLN 205 A 205 A ? -1.6 GLY 201 A 201 A ? -0.3 
203 PRO 203 A 203 A ? ?   ?   ? ?   ? ? ?    ?   ?   ? ?   ? ? ?    GLU 169 A 169 A ? -0.2 LEU 168 A 168 A ? -0.1 
204 LEU 204 A 204 A ? LEU 168 A 168 A ? -2.1 PHE 167 A 167 A ? -0.2 LEU 168 A 168 A ? -0.1 GLU 169 A 169 A ? -0.1 
205 GLN 205 A 205 A ? GLU 202 A 202 A ? -1.6 PHE 167 A 167 A ? -0.4 GLY 201 A 201 A ? -0.4 GLY 197 A 197 A ? -0.3 
206 PRO 206 A 206 A ? ?   ?   ? ?   ? ? ?    ?   ?   ? ?   ? ? ?    GLY 197 A 197 A ? -0.2 GLY 166 A 166 A ? -0.2 
207 GLY 207 A 207 A ? ALA 165 A 165 A ? -2.2 GLY 196 A 196 A ? -0.1 ALA 165 A 165 A ? -1.8 TYR 209 A 209 A ? -0.5 
208 ILE 208 A 208 A ? LEU 195 A 195 A ? -3.0 CYS 164 A 164 A ? -0.2 SER 194 A 194 A ? -1.9 LEU 195 A 195 A ? -1.6 
209 TYR 209 A 209 A ? PHE 163 A 163 A ? -2.7 GLY 207 A 207 A ? -0.5 PHE 163 A 163 A ? -2.2 LYS 211 A 211 A ? -0.5 
210 THR 210 A 210 A ? ILE 192 A 192 A ? -2.5 ILE 208 A 208 A ? -0.4 ILE 192 A 192 A ? -1.4 VAL 212 A 212 A ? -0.9 
211 LYS 211 A 211 A ? ASN 161 A 161 A ? -2.8 TYR 209 A 209 A ? -0.5 SER 214 A 214 A ? -1.0 TYR 215 A 215 A ? -0.3 
212 VAL 212 A 212 A ? GLN 190 A 190 A ? -1.4 THR 210 A 210 A ? -0.9 TYR 215 A 215 A ? -2.4 ILE 219 A 219 A ? -0.2 
213 TYR 213 A 213 A ? GLN 190 A 190 A ? -0.5 SER 214 A 214 A ? -0.3 LEU 216 A 216 A ? -1.2 GLN 217 A 217 A ? -0.3 
214 SER 214 A 214 A ? LYS 211 A 211 A ? -1.0 TYR 215 A 215 A ? -0.3 TYR 213 A 213 A ? -0.3 VAL 212 A 212 A ? -0.2 
215 TYR 215 A 215 A ? VAL 212 A 212 A ? -2.4 LYS 211 A 211 A ? -0.3 ILE 219 A 219 A ? -3.0 SER 214 A 214 A ? -0.3 
216 LEU 216 A 216 A ? TYR 213 A 213 A ? -1.2 GLN 217 A 217 A ? -0.2 GLN 220 A 220 A ? -2.9 ASN 221 A 221 A ? -0.2 
217 GLN 217 A 217 A ? TYR 213 A 213 A ? -0.3 ILE 219 A 219 A ? -0.2 ASN 221 A 221 A ? -2.0 LEU 216 A 216 A ? -0.2 
218 TRP 218 A 218 A ? GLN 220 A 220 A ? -0.2 ILE 219 A 219 A ? -0.2 ILE 222 A 222 A ? -1.4 LEU 216 A 216 A ? -0.2 
219 ILE 219 A 219 A ? TYR 215 A 215 A ? -3.0 GLN 220 A 220 A ? -0.2 LEU 223 A 223 A ? -2.5 ILE 222 A 222 A ? -0.4 
220 GLN 220 A 220 A ? LEU 216 A 216 A ? -2.9 ASN 221 A 221 A ? -0.2 ASP 224 A 224 A ? -1.6 ILE 219 A 219 A ? -0.2 
221 ASN 221 A 221 A ? GLN 217 A 217 A ? -2.0 ILE 222 A 222 A ? -0.2 GLN 220 A 220 A ? -0.2 VAL 226 A 226 A ? -0.2 
222 ILE 222 A 222 A ? TRP 218 A 218 A ? -1.4 ILE 219 A 219 A ? -0.4 GLN 220 A 220 A ? -0.2 ASN 221 A 221 A ? -0.2 
223 LEU 223 A 223 A ? ILE 219 A 219 A ? -2.5 ASP 224 A 224 A ? -0.2 ASN 221 A 221 A ? -0.2 GLN 220 A 220 A ? -0.2 
224 ASP 224 A 224 A ? GLN 220 A 220 A ? -1.6 ILE 219 A 219 A ? -0.2 VAL 226 A 226 A ? -0.5 LEU 223 A 223 A ? -0.2 
225 PRO 225 A 225 A ? ?   ?   ? ?   ? ? ?    ?   ?   ? ?   ? ? ?    ILE 222 A 222 A ? -0.1 ASN 221 A 221 A ? -0.0 
226 VAL 226 A 226 A ? ASP 224 A 224 A ? -0.5 ASN 221 A 221 A ? -0.2 ASN 221 A 221 A ? -0.0 ASP 224 A 224 A ? -0.0 
# 
loop_
_dssp_statistics_histogram.entry_id 
_dssp_statistics_histogram.type 
_dssp_statistics_histogram.1 
_dssp_statistics_histogram.2 
_dssp_statistics_histogram.3 
_dssp_statistics_histogram.4 
_dssp_statistics_histogram.5 
_dssp_statistics_histogram.6 
_dssp_statistics_histogram.7 
_dssp_statistics_histogram.8 
_dssp_statistics_histogram.9 
_dssp_statistics_histogram.10 
_dssp_statistics_histogram.11 
_dssp_statistics_histogram.12 
_dssp_statistics_histogram.13 
_dssp_statistics_histogram.14 
_dssp_statistics_histogram.15 
_dssp_statistics_histogram.16 
_dssp_statistics_histogram.17 
_dssp_statistics_histogram.18 
_dssp_statistics_histogram.19 
_dssp_statistics_histogram.20 
_dssp_statistics_histogram.21 
_dssp_statistics_histogram.22 
_dssp_statistics_histogram.23 
_dssp_statistics_histogram.24 
_dssp_statistics_histogram.25 
_dssp_statistics_histogram.26 
_dssp_statistics_histogram.27 
_dssp_statistics_histogram.28 
_dssp_statistics_histogram.29 
_dssp_statistics_histogram.30 
Vako_B_01 residues_per_alpha_helix        0 0 0 0 0 0 1 1 0 0 0 0 0 0 0 0 0 0 0 0 0 0 0 0 0 0 0 0 0 0 
Vako_B_01 parallel_bridges_per_ladder     1 0 0 0 0 0 0 0 0 0 0 0 0 0 0 0 0 0 0 0 0 0 0 0 0 0 0 0 0 0 
Vako_B_01 antiparallel_bridges_per_ladder 2 5 0 6 0 3 0 0 0 0 0 0 0 0 0 0 0 0 0 0 0 0 0 0 0 0 0 0 0 0 
Vako_B_01 ladders_per_sheet               1 0 0 0 0 1 0 1 0 0 0 0 0 0 0 0 0 0 0 0 0 0 0 0 0 0 0 0 0 0 
# 
loop_
_dssp_statistics_hbond.entry_id 
_dssp_statistics_hbond.type 
_dssp_statistics_hbond.count 
_dssp_statistics_hbond.count_per_100 
Vako_B_01 O(I)-->H-N(J)          144 63.7 
Vako_B_01 'PARALLEL BRIDGES'     2   0.9  
Vako_B_01 'ANTIPARALLEL BRIDGES' 72  31.9 
Vako_B_01 O(I)-->H-N(I-5)        1   0.4  
Vako_B_01 O(I)-->H-N(I-4)        1   0.4  
Vako_B_01 O(I)-->H-N(I-3)        5   2.2  
Vako_B_01 O(I)-->H-N(I-2)        0   0.0  
Vako_B_01 O(I)-->H-N(I-1)        1   0.4  
Vako_B_01 O(I)-->H-N(I+0)        0   0.0  
Vako_B_01 O(I)-->H-N(I+1)        0   0.0  
Vako_B_01 O(I)-->H-N(I+2)        21  9.3  
Vako_B_01 O(I)-->H-N(I+3)        23  10.2 
Vako_B_01 O(I)-->H-N(I+4)        12  5.3  
Vako_B_01 O(I)-->H-N(I+5)        0   0.0  
# 
_dssp_statistics.entry_id                       Vako_B_01 
_dssp_statistics.nr_of_residues                 226 
_dssp_statistics.nr_of_chains                   1 
_dssp_statistics.nr_of_ss_bridges_total         0 
_dssp_statistics.nr_of_ss_bridges_intra_chain   0 
_dssp_statistics.nr_of_ss_bridges_inter_chain   0 
# 
loop_
_chem_comp.id 
_chem_comp.type 
_chem_comp.mon_nstd_flag 
_chem_comp.name 
_chem_comp.formula 
_chem_comp.formula_weight 
ALA 'L-PEPTIDE LINKING' y ALANINE         'C3 H7 N O2'     89.093 
ARG 'L-PEPTIDE LINKING' y ARGININE        'C6 H15 N4 O2'  175.209 
ASN 'L-PEPTIDE LINKING' y ASPARAGINE      'C4 H8 N2 O3'   132.118 
ASP 'L-PEPTIDE LINKING' y 'ASPARTIC ACID' 'C4 H7 N O4'    133.103 
CYS 'L-PEPTIDE LINKING' y CYSTEINE        'C3 H7 N O2 S'  121.158 
GLN 'L-PEPTIDE LINKING' y GLUTAMINE       'C5 H10 N2 O3'  146.144 
GLU 'L-PEPTIDE LINKING' y 'GLUTAMIC ACID' 'C5 H9 N O4'    147.129 
GLY 'PEPTIDE LINKING'   y GLYCINE         'C2 H5 N O2'     75.067 
HIS 'L-PEPTIDE LINKING' y HISTIDINE       'C6 H10 N3 O2'  156.162 
ILE 'L-PEPTIDE LINKING' y ISOLEUCINE      'C6 H13 N O2'   131.173 
LEU 'L-PEPTIDE LINKING' y LEUCINE         'C6 H13 N O2'   131.173 
LYS 'L-PEPTIDE LINKING' y LYSINE          'C6 H15 N2 O2'  147.195 
MET 'L-PEPTIDE LINKING' y METHIONINE      'C5 H11 N O2 S' 149.211 
PHE 'L-PEPTIDE LINKING' y PHENYLALANINE   'C9 H11 N O2'   165.189 
PRO 'L-PEPTIDE LINKING' y PROLINE         'C5 H9 N O2'     115.13 
SER 'L-PEPTIDE LINKING' y SERINE          'C3 H7 N O3'    105.093 
THR 'L-PEPTIDE LINKING' y THREONINE       'C4 H9 N O3'    119.119 
TRP 'L-PEPTIDE LINKING' y TRYPTOPHAN      'C11 H12 N2 O2' 204.225 
TYR 'L-PEPTIDE LINKING' y TYROSINE        'C9 H11 N O3'   181.189 
VAL 'L-PEPTIDE LINKING' y VALINE          'C5 H11 N O2'   117.146 
# 
loop_
_atom_type.symbol 
N 
C 
O 
S 
# 
loop_
_entity_poly_seq.entity_id 
_entity_poly_seq.num 
_entity_poly_seq.mon_id 
_entity_poly_seq.hetero 
1   1 ARG n 
1   2 ILE n 
1   3 ILE n 
1   4 GLY n 
1   5 GLY n 
1   6 GLN n 
1   7 GLU n 
1   8 CYS n 
1   9 PRO n 
1  10 GLU n 
1  11 ASP n 
1  12 GLU n 
1  13 HIS n 
1  14 PRO n 
1  15 TRP n 
1  16 LEU n 
1  17 VAL n 
1  18 GLN n 
1  19 LEU n 
1  20 TYR n 
1  21 ASN n 
1  22 PHE n 
1  23 GLU n 
1  24 GLU n 
1  25 PRO n 
1  26 TYR n 
1  27 CYS n 
1  28 ALA n 
1  29 GLY n 
1  30 THR n 
1  31 LEU n 
1  32 LEU n 
1  33 ASN n 
1  34 SER n 
1  35 ASP n 
1  36 TRP n 
1  37 ILE n 
1  38 ILE n 
1  39 THR n 
1  40 ALA n 
1  41 ALA n 
1  42 HIS n 
1  43 CYS n 
1  44 TYR n 
1  45 GLN n 
1  46 ASP n 
1  47 GLU n 
1  48 ILE n 
1  49 ARG n 
1  50 VAL n 
1  51 LYS n 
1  52 LEU n 
1  53 GLY n 
1  54 VAL n 
1  55 HIS n 
1  56 ASN n 
1  57 GLN n 
1  58 ASP n 
1  59 VAL n 
1  60 PRO n 
1  61 ARG n 
1  62 GLY n 
1  63 ASP n 
1  64 GLU n 
1  65 ALA n 
1  66 TRP n 
1  67 ARG n 
1  68 VAL n 
1  69 SER n 
1  70 VAL n 
1  71 GLY n 
1  72 THR n 
1  73 PHE n 
1  74 CYS n 
1  75 TYR n 
1  76 PRO n 
1  77 ASP n 
1  78 SER n 
1  79 ALA n 
1  80 SER n 
1  81 THR n 
1  82 THR n 
1  83 HIS n 
1  84 LYS n 
1  85 ASP n 
1  86 ASP n 
1  87 ILE n 
1  88 MET n 
1  89 LEU n 
1  90 ILE n 
1  91 LYS n 
1  92 LEU n 
1  93 ASN n 
1  94 SER n 
1  95 SER n 
1  96 VAL n 
1  97 THR n 
1  98 TYR n 
1  99 ASN n 
1 100 LYS n 
1 101 HIS n 
1 102 ILE n 
1 103 SER n 
1 104 PRO n 
1 105 LEU n 
1 106 SER n 
1 107 LEU n 
1 108 PRO n 
1 109 ASP n 
1 110 TYR n 
1 111 ALA n 
1 112 SER n 
1 113 PRO n 
1 114 VAL n 
1 115 GLY n 
1 116 THR n 
1 117 TYR n 
1 118 CYS n 
1 119 THR n 
1 120 VAL n 
1 121 MET n 
1 122 GLY n 
1 123 TRP n 
1 124 GLY n 
1 125 SER n 
1 126 ILE n 
1 127 THR n 
1 128 THR n 
1 129 SER n 
1 130 PRO n 
1 131 ASP n 
1 132 THR n 
1 133 TYR n 
1 134 PRO n 
1 135 ASN n 
1 136 VAL n 
1 137 PRO n 
1 138 HIS n 
1 139 CYS n 
1 140 VAL n 
1 141 SER n 
1 142 ILE n 
1 143 LYS n 
1 144 MET n 
1 145 LEU n 
1 146 LYS n 
1 147 ASN n 
1 148 HIS n 
1 149 PHE n 
1 150 CYS n 
1 151 GLN n 
1 152 ASP n 
1 153 ALA n 
1 154 TYR n 
1 155 PRO n 
1 156 TRP n 
1 157 SER n 
1 158 MET n 
1 159 THR n 
1 160 ASP n 
1 161 ASN n 
1 162 MET n 
1 163 PHE n 
1 164 CYS n 
1 165 ALA n 
1 166 GLY n 
1 167 PHE n 
1 168 LEU n 
1 169 GLU n 
1 170 GLY n 
1 171 GLU n 
1 172 LYS n 
1 173 ASP n 
1 174 SER n 
1 175 CYS n 
1 176 ARG n 
1 177 GLY n 
1 178 ASP n 
1 179 SER n 
1 180 GLY n 
1 181 GLY n 
1 182 PRO n 
1 183 LEU n 
1 184 VAL n 
1 185 CYS n 
1 186 ASP n 
1 187 GLY n 
1 188 GLN n 
1 189 LEU n 
1 190 GLN n 
1 191 GLY n 
1 192 ILE n 
1 193 VAL n 
1 194 SER n 
1 195 LEU n 
1 196 GLY n 
1 197 GLY n 
1 198 TYR n 
1 199 PRO n 
1 200 CYS n 
1 201 GLY n 
1 202 GLU n 
1 203 PRO n 
1 204 LEU n 
1 205 GLN n 
1 206 PRO n 
1 207 GLY n 
1 208 ILE n 
1 209 TYR n 
1 210 THR n 
1 211 LYS n 
1 212 VAL n 
1 213 TYR n 
1 214 SER n 
1 215 TYR n 
1 216 LEU n 
1 217 GLN n 
1 218 TRP n 
1 219 ILE n 
1 220 GLN n 
1 221 ASN n 
1 222 ILE n 
1 223 LEU n 
1 224 ASP n 
1 225 PRO n 
1 226 VAL n 
# 
loop_
_pdbx_poly_seq_scheme.asym_id 
_pdbx_poly_seq_scheme.entity_id 
_pdbx_poly_seq_scheme.seq_id 
_pdbx_poly_seq_scheme.mon_id 
_pdbx_poly_seq_scheme.ndb_seq_num 
_pdbx_poly_seq_scheme.pdb_seq_num 
_pdbx_poly_seq_scheme.auth_seq_num 
_pdbx_poly_seq_scheme.pdb_mon_id 
_pdbx_poly_seq_scheme.auth_mon_id 
_pdbx_poly_seq_scheme.pdb_strand_id 
_pdbx_poly_seq_scheme.pdb_ins_code 
_pdbx_poly_seq_scheme.hetero 
A 1   1 ARG   1 1   1   ARG ARG A ? n 
A 1   2 ILE   2 2   2   ILE ILE A ? n 
A 1   3 ILE   3 3   3   ILE ILE A ? n 
A 1   4 GLY   4 4   4   GLY GLY A ? n 
A 1   5 GLY   5 5   5   GLY GLY A ? n 
A 1   6 GLN   6 6   6   GLN GLN A ? n 
A 1   7 GLU   7 7   7   GLU GLU A ? n 
A 1   8 CYS   8 8   8   CYS CYS A ? n 
A 1   9 PRO   9 9   9   PRO PRO A ? n 
A 1  10 GLU  10 10  10  GLU GLU A ? n 
A 1  11 ASP  11 11  11  ASP ASP A ? n 
A 1  12 GLU  12 12  12  GLU GLU A ? n 
A 1  13 HIS  13 13  13  HIS HIS A ? n 
A 1  14 PRO  14 14  14  PRO PRO A ? n 
A 1  15 TRP  15 15  15  TRP TRP A ? n 
A 1  16 LEU  16 16  16  LEU LEU A ? n 
A 1  17 VAL  17 17  17  VAL VAL A ? n 
A 1  18 GLN  18 18  18  GLN GLN A ? n 
A 1  19 LEU  19 19  19  LEU LEU A ? n 
A 1  20 TYR  20 20  20  TYR TYR A ? n 
A 1  21 ASN  21 21  21  ASN ASN A ? n 
A 1  22 PHE  22 22  22  PHE PHE A ? n 
A 1  23 GLU  23 23  23  GLU GLU A ? n 
A 1  24 GLU  24 24  24  GLU GLU A ? n 
A 1  25 PRO  25 25  25  PRO PRO A ? n 
A 1  26 TYR  26 26  26  TYR TYR A ? n 
A 1  27 CYS  27 27  27  CYS CYS A ? n 
A 1  28 ALA  28 28  28  ALA ALA A ? n 
A 1  29 GLY  29 29  29  GLY GLY A ? n 
A 1  30 THR  30 30  30  THR THR A ? n 
A 1  31 LEU  31 31  31  LEU LEU A ? n 
A 1  32 LEU  32 32  32  LEU LEU A ? n 
A 1  33 ASN  33 33  33  ASN ASN A ? n 
A 1  34 SER  34 34  34  SER SER A ? n 
A 1  35 ASP  35 35  35  ASP ASP A ? n 
A 1  36 TRP  36 36  36  TRP TRP A ? n 
A 1  37 ILE  37 37  37  ILE ILE A ? n 
A 1  38 ILE  38 38  38  ILE ILE A ? n 
A 1  39 THR  39 39  39  THR THR A ? n 
A 1  40 ALA  40 40  40  ALA ALA A ? n 
A 1  41 ALA  41 41  41  ALA ALA A ? n 
A 1  42 HIS  42 42  42  HIS HIS A ? n 
A 1  43 CYS  43 43  43  CYS CYS A ? n 
A 1  44 TYR  44 44  44  TYR TYR A ? n 
A 1  45 GLN  45 45  45  GLN GLN A ? n 
A 1  46 ASP  46 46  46  ASP ASP A ? n 
A 1  47 GLU  47 47  47  GLU GLU A ? n 
A 1  48 ILE  48 48  48  ILE ILE A ? n 
A 1  49 ARG  49 49  49  ARG ARG A ? n 
A 1  50 VAL  50 50  50  VAL VAL A ? n 
A 1  51 LYS  51 51  51  LYS LYS A ? n 
A 1  52 LEU  52 52  52  LEU LEU A ? n 
A 1  53 GLY  53 53  53  GLY GLY A ? n 
A 1  54 VAL  54 54  54  VAL VAL A ? n 
A 1  55 HIS  55 55  55  HIS HIS A ? n 
A 1  56 ASN  56 56  56  ASN ASN A ? n 
A 1  57 GLN  57 57  57  GLN GLN A ? n 
A 1  58 ASP  58 58  58  ASP ASP A ? n 
A 1  59 VAL  59 59  59  VAL VAL A ? n 
A 1  60 PRO  60 60  60  PRO PRO A ? n 
A 1  61 ARG  61 61  61  ARG ARG A ? n 
A 1  62 GLY  62 62  62  GLY GLY A ? n 
A 1  63 ASP  63 63  63  ASP ASP A ? n 
A 1  64 GLU  64 64  64  GLU GLU A ? n 
A 1  65 ALA  65 65  65  ALA ALA A ? n 
A 1  66 TRP  66 66  66  TRP TRP A ? n 
A 1  67 ARG  67 67  67  ARG ARG A ? n 
A 1  68 VAL  68 68  68  VAL VAL A ? n 
A 1  69 SER  69 69  69  SER SER A ? n 
A 1  70 VAL  70 70  70  VAL VAL A ? n 
A 1  71 GLY  71 71  71  GLY GLY A ? n 
A 1  72 THR  72 72  72  THR THR A ? n 
A 1  73 PHE  73 73  73  PHE PHE A ? n 
A 1  74 CYS  74 74  74  CYS CYS A ? n 
A 1  75 TYR  75 75  75  TYR TYR A ? n 
A 1  76 PRO  76 76  76  PRO PRO A ? n 
A 1  77 ASP  77 77  77  ASP ASP A ? n 
A 1  78 SER  78 78  78  SER SER A ? n 
A 1  79 ALA  79 79  79  ALA ALA A ? n 
A 1  80 SER  80 80  80  SER SER A ? n 
A 1  81 THR  81 81  81  THR THR A ? n 
A 1  82 THR  82 82  82  THR THR A ? n 
A 1  83 HIS  83 83  83  HIS HIS A ? n 
A 1  84 LYS  84 84  84  LYS LYS A ? n 
A 1  85 ASP  85 85  85  ASP ASP A ? n 
A 1  86 ASP  86 86  86  ASP ASP A ? n 
A 1  87 ILE  87 87  87  ILE ILE A ? n 
A 1  88 MET  88 88  88  MET MET A ? n 
A 1  89 LEU  89 89  89  LEU LEU A ? n 
A 1  90 ILE  90 90  90  ILE ILE A ? n 
A 1  91 LYS  91 91  91  LYS LYS A ? n 
A 1  92 LEU  92 92  92  LEU LEU A ? n 
A 1  93 ASN  93 93  93  ASN ASN A ? n 
A 1  94 SER  94 94  94  SER SER A ? n 
A 1  95 SER  95 95  95  SER SER A ? n 
A 1  96 VAL  96 96  96  VAL VAL A ? n 
A 1  97 THR  97 97  97  THR THR A ? n 
A 1  98 TYR  98 98  98  TYR TYR A ? n 
A 1  99 ASN  99 99  99  ASN ASN A ? n 
A 1 100 LYS 100 100 100 LYS LYS A ? n 
A 1 101 HIS 101 101 101 HIS HIS A ? n 
A 1 102 ILE 102 102 102 ILE ILE A ? n 
A 1 103 SER 103 103 103 SER SER A ? n 
A 1 104 PRO 104 104 104 PRO PRO A ? n 
A 1 105 LEU 105 105 105 LEU LEU A ? n 
A 1 106 SER 106 106 106 SER SER A ? n 
A 1 107 LEU 107 107 107 LEU LEU A ? n 
A 1 108 PRO 108 108 108 PRO PRO A ? n 
A 1 109 ASP 109 109 109 ASP ASP A ? n 
A 1 110 TYR 110 110 110 TYR TYR A ? n 
A 1 111 ALA 111 111 111 ALA ALA A ? n 
A 1 112 SER 112 112 112 SER SER A ? n 
A 1 113 PRO 113 113 113 PRO PRO A ? n 
A 1 114 VAL 114 114 114 VAL VAL A ? n 
A 1 115 GLY 115 115 115 GLY GLY A ? n 
A 1 116 THR 116 116 116 THR THR A ? n 
A 1 117 TYR 117 117 117 TYR TYR A ? n 
A 1 118 CYS 118 118 118 CYS CYS A ? n 
A 1 119 THR 119 119 119 THR THR A ? n 
A 1 120 VAL 120 120 120 VAL VAL A ? n 
A 1 121 MET 121 121 121 MET MET A ? n 
A 1 122 GLY 122 122 122 GLY GLY A ? n 
A 1 123 TRP 123 123 123 TRP TRP A ? n 
A 1 124 GLY 124 124 124 GLY GLY A ? n 
A 1 125 SER 125 125 125 SER SER A ? n 
A 1 126 ILE 126 126 126 ILE ILE A ? n 
A 1 127 THR 127 127 127 THR THR A ? n 
A 1 128 THR 128 128 128 THR THR A ? n 
A 1 129 SER 129 129 129 SER SER A ? n 
A 1 130 PRO 130 130 130 PRO PRO A ? n 
A 1 131 ASP 131 131 131 ASP ASP A ? n 
A 1 132 THR 132 132 132 THR THR A ? n 
A 1 133 TYR 133 133 133 TYR TYR A ? n 
A 1 134 PRO 134 134 134 PRO PRO A ? n 
A 1 135 ASN 135 135 135 ASN ASN A ? n 
A 1 136 VAL 136 136 136 VAL VAL A ? n 
A 1 137 PRO 137 137 137 PRO PRO A ? n 
A 1 138 HIS 138 138 138 HIS HIS A ? n 
A 1 139 CYS 139 139 139 CYS CYS A ? n 
A 1 140 VAL 140 140 140 VAL VAL A ? n 
A 1 141 SER 141 141 141 SER SER A ? n 
A 1 142 ILE 142 142 142 ILE ILE A ? n 
A 1 143 LYS 143 143 143 LYS LYS A ? n 
A 1 144 MET 144 144 144 MET MET A ? n 
A 1 145 LEU 145 145 145 LEU LEU A ? n 
A 1 146 LYS 146 146 146 LYS LYS A ? n 
A 1 147 ASN 147 147 147 ASN ASN A ? n 
A 1 148 HIS 148 148 148 HIS HIS A ? n 
A 1 149 PHE 149 149 149 PHE PHE A ? n 
A 1 150 CYS 150 150 150 CYS CYS A ? n 
A 1 151 GLN 151 151 151 GLN GLN A ? n 
A 1 152 ASP 152 152 152 ASP ASP A ? n 
A 1 153 ALA 153 153 153 ALA ALA A ? n 
A 1 154 TYR 154 154 154 TYR TYR A ? n 
A 1 155 PRO 155 155 155 PRO PRO A ? n 
A 1 156 TRP 156 156 156 TRP TRP A ? n 
A 1 157 SER 157 157 157 SER SER A ? n 
A 1 158 MET 158 158 158 MET MET A ? n 
A 1 159 THR 159 159 159 THR THR A ? n 
A 1 160 ASP 160 160 160 ASP ASP A ? n 
A 1 161 ASN 161 161 161 ASN ASN A ? n 
A 1 162 MET 162 162 162 MET MET A ? n 
A 1 163 PHE 163 163 163 PHE PHE A ? n 
A 1 164 CYS 164 164 164 CYS CYS A ? n 
A 1 165 ALA 165 165 165 ALA ALA A ? n 
A 1 166 GLY 166 166 166 GLY GLY A ? n 
A 1 167 PHE 167 167 167 PHE PHE A ? n 
A 1 168 LEU 168 168 168 LEU LEU A ? n 
A 1 169 GLU 169 169 169 GLU GLU A ? n 
A 1 170 GLY 170 170 170 GLY GLY A ? n 
A 1 171 GLU 171 171 171 GLU GLU A ? n 
A 1 172 LYS 172 172 172 LYS LYS A ? n 
A 1 173 ASP 173 173 173 ASP ASP A ? n 
A 1 174 SER 174 174 174 SER SER A ? n 
A 1 175 CYS 175 175 175 CYS CYS A ? n 
A 1 176 ARG 176 176 176 ARG ARG A ? n 
A 1 177 GLY 177 177 177 GLY GLY A ? n 
A 1 178 ASP 178 178 178 ASP ASP A ? n 
A 1 179 SER 179 179 179 SER SER A ? n 
A 1 180 GLY 180 180 180 GLY GLY A ? n 
A 1 181 GLY 181 181 181 GLY GLY A ? n 
A 1 182 PRO 182 182 182 PRO PRO A ? n 
A 1 183 LEU 183 183 183 LEU LEU A ? n 
A 1 184 VAL 184 184 184 VAL VAL A ? n 
A 1 185 CYS 185 185 185 CYS CYS A ? n 
A 1 186 ASP 186 186 186 ASP ASP A ? n 
A 1 187 GLY 187 187 187 GLY GLY A ? n 
A 1 188 GLN 188 188 188 GLN GLN A ? n 
A 1 189 LEU 189 189 189 LEU LEU A ? n 
A 1 190 GLN 190 190 190 GLN GLN A ? n 
A 1 191 GLY 191 191 191 GLY GLY A ? n 
A 1 192 ILE 192 192 192 ILE ILE A ? n 
A 1 193 VAL 193 193 193 VAL VAL A ? n 
A 1 194 SER 194 194 194 SER SER A ? n 
A 1 195 LEU 195 195 195 LEU LEU A ? n 
A 1 196 GLY 196 196 196 GLY GLY A ? n 
A 1 197 GLY 197 197 197 GLY GLY A ? n 
A 1 198 TYR 198 198 198 TYR TYR A ? n 
A 1 199 PRO 199 199 199 PRO PRO A ? n 
A 1 200 CYS 200 200 200 CYS CYS A ? n 
A 1 201 GLY 201 201 201 GLY GLY A ? n 
A 1 202 GLU 202 202 202 GLU GLU A ? n 
A 1 203 PRO 203 203 203 PRO PRO A ? n 
A 1 204 LEU 204 204 204 LEU LEU A ? n 
A 1 205 GLN 205 205 205 GLN GLN A ? n 
A 1 206 PRO 206 206 206 PRO PRO A ? n 
A 1 207 GLY 207 207 207 GLY GLY A ? n 
A 1 208 ILE 208 208 208 ILE ILE A ? n 
A 1 209 TYR 209 209 209 TYR TYR A ? n 
A 1 210 THR 210 210 210 THR THR A ? n 
A 1 211 LYS 211 211 211 LYS LYS A ? n 
A 1 212 VAL 212 212 212 VAL VAL A ? n 
A 1 213 TYR 213 213 213 TYR TYR A ? n 
A 1 214 SER 214 214 214 SER SER A ? n 
A 1 215 TYR 215 215 215 TYR TYR A ? n 
A 1 216 LEU 216 216 216 LEU LEU A ? n 
A 1 217 GLN 217 217 217 GLN GLN A ? n 
A 1 218 TRP 218 218 218 TRP TRP A ? n 
A 1 219 ILE 219 219 219 ILE ILE A ? n 
A 1 220 GLN 220 220 220 GLN GLN A ? n 
A 1 221 ASN 221 221 221 ASN ASN A ? n 
A 1 222 ILE 222 222 222 ILE ILE A ? n 
A 1 223 LEU 223 223 223 LEU LEU A ? n 
A 1 224 ASP 224 224 224 ASP ASP A ? n 
A 1 225 PRO 225 225 225 PRO PRO A ? n 
A 1 226 VAL 226 226 226 VAL VAL A ? n 
# 
loop_
_atom_site.group_PDB 
_atom_site.id 
_atom_site.type_symbol 
_atom_site.label_atom_id 
_atom_site.label_alt_id 
_atom_site.label_comp_id 
_atom_site.label_asym_id 
_atom_site.label_entity_id 
_atom_site.label_seq_id 
_atom_site.pdbx_PDB_ins_code 
_atom_site.Cartn_x 
_atom_site.Cartn_y 
_atom_site.Cartn_z 
_atom_site.occupancy 
_atom_site.B_iso_or_equiv 
_atom_site.pdbx_formal_charge 
_atom_site.auth_seq_id 
_atom_site.auth_comp_id 
_atom_site.auth_asym_id 
_atom_site.auth_atom_id 
_atom_site.pdbx_PDB_model_num 
ATOM 1    N N   ? ARG A 1   1 ?   4.002  -4.156  -9.517 1.000 66.780 ? 1   ARG A N   1 
ATOM 2    C CA  ? ARG A 1   1 ?   5.203  -4.070 -10.341 1.000 66.780 ? 1   ARG A CA  1 
ATOM 3    C C   ? ARG A 1   1 ?   6.069  -2.886  -9.924 1.000 66.780 ? 1   ARG A C   1 
ATOM 4    C CB  ? ARG A 1   1 ?   4.833  -3.953 -11.821 1.000 66.780 ? 1   ARG A CB  1 
ATOM 5    O O   ? ARG A 1   1 ?   5.602  -1.746  -9.902 1.000 66.780 ? 1   ARG A O   1 
ATOM 6    C CG  ? ARG A 1   1 ?   6.027  -4.012 -12.761 1.000 66.780 ? 1   ARG A CG  1 
ATOM 7    C CD  ? ARG A 1   1 ?   5.596  -4.001 -14.221 1.000 66.780 ? 1   ARG A CD  1 
ATOM 8    N NE  ? ARG A 1   1 ?   6.739  -3.858 -15.119 1.000 66.780 ? 1   ARG A NE  1 
ATOM 9    N NH1 ? ARG A 1   1 ?   5.491  -3.976 -17.060 1.000 66.780 ? 1   ARG A NH1 1 
ATOM 10   N NH2 ? ARG A 1   1 ?   7.766  -3.714 -17.168 1.000 66.780 ? 1   ARG A NH2 1 
ATOM 11   C CZ  ? ARG A 1   1 ?   6.663  -3.850 -16.447 1.000 66.780 ? 1   ARG A CZ  1 
ATOM 12   N N   ? ILE A 1   2 ?   7.086  -3.225  -9.523 1.000 88.340 ? 2   ILE A N   1 
ATOM 13   C CA  ? ILE A 1   2 ?   8.064  -2.150  -9.395 1.000 88.340 ? 2   ILE A CA  1 
ATOM 14   C C   ? ILE A 1   2 ?   9.151  -2.313 -10.455 1.000 88.340 ? 2   ILE A C   1 
ATOM 15   C CB  ? ILE A 1   2 ?   8.692  -2.122  -7.984 1.000 88.340 ? 2   ILE A CB  1 
ATOM 16   O O   ? ILE A 1   2 ?  10.043  -3.153 -10.315 1.000 88.340 ? 2   ILE A O   1 
ATOM 17   C CG1 ? ILE A 1   2 ?   7.601  -1.972  -6.917 1.000 88.340 ? 2   ILE A CG1 1 
ATOM 18   C CG2 ? ILE A 1   2 ?   9.724  -0.996  -7.874 1.000 88.340 ? 2   ILE A CG2 1 
ATOM 19   C CD1 ? ILE A 1   2 ?   6.813  -0.673  -7.017 1.000 88.340 ? 2   ILE A CD1 1 
ATOM 20   N N   ? ILE A 1   3 ?   9.061  -1.620 -11.682 1.000 90.840 ? 3   ILE A N   1 
ATOM 21   C CA  ? ILE A 1   3 ?  10.028  -1.653 -12.774 1.000 90.840 ? 3   ILE A CA  1 
ATOM 22   C C   ? ILE A 1   3 ?  11.184  -0.703 -12.468 1.000 90.840 ? 3   ILE A C   1 
ATOM 23   C CB  ? ILE A 1   3 ?   9.371  -1.281 -14.122 1.000 90.840 ? 3   ILE A CB  1 
ATOM 24   O O   ? ILE A 1   3 ?  10.964   0.452 -12.096 1.000 90.840 ? 3   ILE A O   1 
ATOM 25   C CG1 ? ILE A 1   3 ?   8.204  -2.227 -14.426 1.000 90.840 ? 3   ILE A CG1 1 
ATOM 26   C CG2 ? ILE A 1   3 ?  10.405  -1.307 -15.251 1.000 90.840 ? 3   ILE A CG2 1 
ATOM 27   C CD1 ? ILE A 1   3 ?   8.614  -3.684 -14.589 1.000 90.840 ? 3   ILE A CD1 1 
ATOM 28   N N   ? GLY A 1   4 ?  12.425  -1.294 -12.608 1.000 89.860 ? 4   GLY A N   1 
ATOM 29   C CA  ? GLY A 1   4 ?  13.587  -0.443 -12.407 1.000 89.860 ? 4   GLY A CA  1 
ATOM 30   C C   ? GLY A 1   4 ?  13.931  -0.238 -10.944 1.000 89.860 ? 4   GLY A C   1 
ATOM 31   O O   ? GLY A 1   4 ?  14.730   0.637 -10.605 1.000 89.860 ? 4   GLY A O   1 
ATOM 32   N N   ? GLY A 1   5 ?  13.158  -1.032  -9.986 1.000 92.820 ? 5   GLY A N   1 
ATOM 33   C CA  ? GLY A 1   5 ?  13.408  -0.962  -8.556 1.000 92.820 ? 5   GLY A CA  1 
ATOM 34   C C   ? GLY A 1   5 ?  14.354  -2.040  -8.062 1.000 92.820 ? 5   GLY A C   1 
ATOM 35   O O   ? GLY A 1   5 ?  14.889  -2.815  -8.857 1.000 92.820 ? 5   GLY A O   1 
ATOM 36   N N   ? GLN A 1   6 ?  14.633  -2.051  -6.783 1.000 95.010 ? 6   GLN A N   1 
ATOM 37   C CA  ? GLN A 1   6 ?  15.441  -3.042  -6.080 1.000 95.010 ? 6   GLN A CA  1 
ATOM 38   C C   ? GLN A 1   6 ?  14.701  -3.592  -4.864 1.000 95.010 ? 6   GLN A C   1 
ATOM 39   C CB  ? GLN A 1   6 ?  16.779  -2.438  -5.650 1.000 95.010 ? 6   GLN A CB  1 
ATOM 40   O O   ? GLN A 1   6 ?  13.683  -3.036  -4.446 1.000 95.010 ? 6   GLN A O   1 
ATOM 41   C CG  ? GLN A 1   6 ?  16.642  -1.242  -4.717 1.000 95.010 ? 6   GLN A CG  1 
ATOM 42   C CD  ? GLN A 1   6 ?  17.950  -0.497  -4.523 1.000 95.010 ? 6   GLN A CD  1 
ATOM 43   N NE2 ? GLN A 1   6 ?  17.862   0.740  -4.046 1.000 95.010 ? 6   GLN A NE2 1 
ATOM 44   O OE1 ? GLN A 1   6 ?  19.030  -1.029  -4.799 1.000 95.010 ? 6   GLN A OE1 1 
ATOM 45   N N   ? GLU A 1   7 ?  15.245  -4.756  -4.487 1.000 96.020 ? 7   GLU A N   1 
ATOM 46   C CA  ? GLU A 1   7 ?  14.675  -5.315  -3.265 1.000 96.020 ? 7   GLU A CA  1 
ATOM 47   C C   ? GLU A 1   7 ?  14.602  -4.265  -2.159 1.000 96.020 ? 7   GLU A C   1 
ATOM 48   C CB  ? GLU A 1   7 ?  15.491  -6.520  -2.792 1.000 96.020 ? 7   GLU A CB  1 
ATOM 49   O O   ? GLU A 1   7 ?  15.564  -3.531  -1.929 1.000 96.020 ? 7   GLU A O   1 
ATOM 50   C CG  ? GLU A 1   7 ?  14.920  -7.204  -1.558 1.000 96.020 ? 7   GLU A CG  1 
ATOM 51   C CD  ? GLU A 1   7 ?  15.712  -8.430  -1.132 1.000 96.020 ? 7   GLU A CD  1 
ATOM 52   O OE1 ? GLU A 1   7 ?  15.761  -8.729   0.083 1.000 96.020 ? 7   GLU A OE1 1 
ATOM 53   O OE2 ? GLU A 1   7 ?  16.288  -9.098  -2.020 1.000 96.020 ? 7   GLU A OE2 1 
ATOM 54   N N   ? CYS A 1   8 ?  13.362  -4.133  -1.573 1.000 95.830 ? 8   CYS A N   1 
ATOM 55   C CA  ? CYS A 1   8 ?  13.202  -3.236  -0.434 1.000 95.830 ? 8   CYS A CA  1 
ATOM 56   C C   ? CYS A 1   8 ?  14.048  -3.697   0.746 1.000 95.830 ? 8   CYS A C   1 
ATOM 57   C CB  ? CYS A 1   8 ?  11.733  -3.154  -0.019 1.000 95.830 ? 8   CYS A CB  1 
ATOM 58   O O   ? CYS A 1   8 ?  14.194  -4.899   0.980 1.000 95.830 ? 8   CYS A O   1 
ATOM 59   S SG  ? CYS A 1   8 ?  10.662  -2.417  -1.272 1.000 95.830 ? 8   CYS A SG  1 
ATOM 60   N N   ? PRO A 1   9 ?  14.683  -2.707   1.456 1.000 94.400 ? 9   PRO A N   1 
ATOM 61   C CA  ? PRO A 1   9 ?  15.421  -3.107   2.657 1.000 94.400 ? 9   PRO A CA  1 
ATOM 62   C C   ? PRO A 1   9 ?  14.548  -3.849   3.666 1.000 94.400 ? 9   PRO A C   1 
ATOM 63   C CB  ? PRO A 1   9 ?  15.908  -1.775   3.232 1.000 94.400 ? 9   PRO A CB  1 
ATOM 64   O O   ? PRO A 1   9 ?  13.401  -3.459   3.900 1.000 94.400 ? 9   PRO A O   1 
ATOM 65   C CG  ? PRO A 1   9 ?  15.891  -0.830   2.074 1.000 94.400 ? 9   PRO A CG  1 
ATOM 66   C CD  ? PRO A 1   9 ?  14.762  -1.214   1.161 1.000 94.400 ? 9   PRO A CD  1 
ATOM 67   N N   ? GLU A 1  10 ?  15.236  -4.842   4.217 1.000 91.420 ? 10  GLU A N   1 
ATOM 68   C CA  ? GLU A 1  10 ?  14.540  -5.623   5.235 1.000 91.420 ? 10  GLU A CA  1 
ATOM 69   C C   ? GLU A 1  10 ?  14.192  -4.765   6.448 1.000 91.420 ? 10  GLU A C   1 
ATOM 70   C CB  ? GLU A 1  10 ?  15.388  -6.823   5.666 1.000 91.420 ? 10  GLU A CB  1 
ATOM 71   O O   ? GLU A 1  10 ?  14.989  -3.923   6.868 1.000 91.420 ? 10  GLU A O   1 
ATOM 72   C CG  ? GLU A 1  10 ?  14.641  -7.823   6.536 1.000 91.420 ? 10  GLU A CG  1 
ATOM 73   C CD  ? GLU A 1  10 ?  15.447  -9.076   6.838 1.000 91.420 ? 10  GLU A CD  1 
ATOM 74   O OE1 ? GLU A 1  10 ?  14.935  -9.972   7.546 1.000 91.420 ? 10  GLU A OE1 1 
ATOM 75   O OE2 ? GLU A 1  10 ?  16.602  -9.161   6.364 1.000 91.420 ? 10  GLU A OE2 1 
ATOM 76   N N   ? ASP A 1  11 ?  12.923  -4.712   6.960 1.000 90.550 ? 11  ASP A N   1 
ATOM 77   C CA  ? ASP A 1  11 ?  12.472  -4.110   8.211 1.000 90.550 ? 11  ASP A CA  1 
ATOM 78   C C   ? ASP A 1  11 ?  12.222  -2.613   8.041 1.000 90.550 ? 11  ASP A C   1 
ATOM 79   C CB  ? ASP A 1  11 ?  13.496  -4.349   9.322 1.000 90.550 ? 11  ASP A CB  1 
ATOM 80   O O   ? ASP A 1  11 ?  11.994  -1.901   9.022 1.000 90.550 ? 11  ASP A O   1 
ATOM 81   C CG  ? ASP A 1  11 ?  13.672  -5.819   9.660 1.000 90.550 ? 11  ASP A CG  1 
ATOM 82   O OD1 ? ASP A 1  11 ?  12.679  -6.577   9.620 1.000 90.550 ? 11  ASP A OD1 1 
ATOM 83   O OD2 ? ASP A 1  11 ?  14.813  -6.223   9.973 1.000 90.550 ? 11  ASP A OD2 1 
ATOM 84   N N   ? GLU A 1  12 ?  12.309  -2.034   6.880 1.000 93.790 ? 12  GLU A N   1 
ATOM 85   C CA  ? GLU A 1  12 ?  12.133  -0.603   6.648 1.000 93.790 ? 12  GLU A CA  1 
ATOM 86   C C   ? GLU A 1  12 ?  10.678  -0.270   6.333 1.000 93.790 ? 12  GLU A C   1 
ATOM 87   C CB  ? GLU A 1  12 ?  13.040  -0.127   5.510 1.000 93.790 ? 12  GLU A CB  1 
ATOM 88   O O   ? GLU A 1  12 ?  10.277   0.895   6.383 1.000 93.790 ? 12  GLU A O   1 
ATOM 89   C CG  ? GLU A 1  12 ?  14.512  -0.048   5.889 1.000 93.790 ? 12  GLU A CG  1 
ATOM 90   C CD  ? GLU A 1  12 ?  15.344   0.751   4.898 1.000 93.790 ? 12  GLU A CD  1 
ATOM 91   O OE1 ? GLU A 1  12 ?  16.587   0.602   4.891 1.000 93.790 ? 12  GLU A OE1 1 
ATOM 92   O OE2 ? GLU A 1  12 ?  14.748   1.533   4.124 1.000 93.790 ? 12  GLU A OE2 1 
ATOM 93   N N   ? HIS A 1  13 ?   9.874  -1.224   6.189 1.000 95.640 ? 13  HIS A N   1 
ATOM 94   C CA  ? HIS A 1  13 ?   8.493  -0.992   5.780 1.000 95.640 ? 13  HIS A CA  1 
ATOM 95   C C   ? HIS A 1  13 ?   7.527  -1.844   6.596 1.000 95.640 ? 13  HIS A C   1 
ATOM 96   C CB  ? HIS A 1  13 ?   8.320  -1.284   4.288 1.000 95.640 ? 13  HIS A CB  1 
ATOM 97   O O   ? HIS A 1  13 ?   6.812  -2.682   6.042 1.000 95.640 ? 13  HIS A O   1 
ATOM 98   C CG  ? HIS A 1  13 ?   9.340  -0.614   3.424 1.000 95.640 ? 13  HIS A CG  1 
ATOM 99   C CD2 ? HIS A 1  13 ?  10.328  -1.128   2.654 1.000 95.640 ? 13  HIS A CD2 1 
ATOM 100  N ND1 ? HIS A 1  13 ?   9.416   0.755   3.286 1.000 95.640 ? 13  HIS A ND1 1 
ATOM 101  C CE1 ? HIS A 1  13 ?  10.409   1.054   2.466 1.000 95.640 ? 13  HIS A CE1 1 
ATOM 102  N NE2 ? HIS A 1  13 ?  10.979  -0.070   2.068 1.000 95.640 ? 13  HIS A NE2 1 
ATOM 103  N N   ? PRO A 1  14 ?   7.448  -1.667   7.898 1.000 96.860 ? 14  PRO A N   1 
ATOM 104  C CA  ? PRO A 1  14 ?   6.625  -2.479   8.798 1.000 96.860 ? 14  PRO A CA  1 
ATOM 105  C C   ? PRO A 1  14 ?   5.129  -2.240   8.607 1.000 96.860 ? 14  PRO A C   1 
ATOM 106  C CB  ? PRO A 1  14 ?   7.076  -2.031  10.190 1.000 96.860 ? 14  PRO A CB  1 
ATOM 107  O O   ? PRO A 1  14 ?   4.307  -3.000   9.125 1.000 96.860 ? 14  PRO A O   1 
ATOM 108  C CG  ? PRO A 1  14 ?   7.565  -0.631  10.001 1.000 96.860 ? 14  PRO A CG  1 
ATOM 109  C CD  ? PRO A 1  14 ?   8.226  -0.535   8.656 1.000 96.860 ? 14  PRO A CD  1 
ATOM 110  N N   ? TRP A 1  15 ?   4.749  -1.264   7.788 1.000 97.980 ? 15  TRP A N   1 
ATOM 111  C CA  ? TRP A 1  15 ?   3.361  -0.910   7.508 1.000 97.980 ? 15  TRP A CA  1 
ATOM 112  C C   ? TRP A 1  15 ?   2.862  -1.614   6.251 1.000 97.980 ? 15  TRP A C   1 
ATOM 113  C CB  ? TRP A 1  15 ?   3.214   0.606   7.352 1.000 97.980 ? 15  TRP A CB  1 
ATOM 114  O O   ? TRP A 1  15 ?   1.672  -1.561   5.933 1.000 97.980 ? 15  TRP A O   1 
ATOM 115  C CG  ? TRP A 1  15 ?   4.222   1.225   6.432 1.000 97.980 ? 15  TRP A CG  1 
ATOM 116  C CD1 ? TRP A 1  15 ?   4.118   1.377   5.077 1.000 97.980 ? 15  TRP A CD1 1 
ATOM 117  C CD2 ? TRP A 1  15 ?   5.493   1.770   6.800 1.000 97.980 ? 15  TRP A CD2 1 
ATOM 118  C CE2 ? TRP A 1  15 ?   6.106   2.237   5.616 1.000 97.980 ? 15  TRP A CE2 1 
ATOM 119  C CE3 ? TRP A 1  15 ?   6.173   1.910   8.017 1.000 97.980 ? 15  TRP A CE3 1 
ATOM 120  N NE1 ? TRP A 1  15 ?   5.247   1.985   4.580 1.000 97.980 ? 15  TRP A NE1 1 
ATOM 121  C CH2 ? TRP A 1  15 ?   8.012   2.959   6.819 1.000 97.980 ? 15  TRP A CH2 1 
ATOM 122  C CZ2 ? TRP A 1  15 ?   7.369   2.834   5.614 1.000 97.980 ? 15  TRP A CZ2 1 
ATOM 123  C CZ3 ? TRP A 1  15 ?   7.429   2.506   8.013 1.000 97.980 ? 15  TRP A CZ3 1 
ATOM 124  N N   ? LEU A 1  16 ?   3.756  -2.162   5.409 1.000 97.740 ? 16  LEU A N   1 
ATOM 125  C CA  ? LEU A 1  16 ?   3.383  -2.832   4.168 1.000 97.740 ? 16  LEU A CA  1 
ATOM 126  C C   ? LEU A 1  16 ?   2.608  -4.114   4.454 1.000 97.740 ? 16  LEU A C   1 
ATOM 127  C CB  ? LEU A 1  16 ?   4.627  -3.149   3.335 1.000 97.740 ? 16  LEU A CB  1 
ATOM 128  O O   ? LEU A 1  16 ?   3.066  -4.963   5.222 1.000 97.740 ? 16  LEU A O   1 
ATOM 129  C CG  ? LEU A 1  16 ?   4.382  -3.768   1.958 1.000 97.740 ? 16  LEU A CG  1 
ATOM 130  C CD1 ? LEU A 1  16 ?   3.593  -2.806   1.077 1.000 97.740 ? 16  LEU A CD1 1 
ATOM 131  C CD2 ? LEU A 1  16 ?   5.704  -4.144   1.297 1.000 97.740 ? 16  LEU A CD2 1 
ATOM 132  N N   ? VAL A 1  17 ?   1.467  -4.244   3.794 1.000 97.320 ? 17  VAL A N   1 
ATOM 133  C CA  ? VAL A 1  17 ?   0.558  -5.360   4.038 1.000 97.320 ? 17  VAL A CA  1 
ATOM 134  C C   ? VAL A 1  17 ?   0.319  -6.125   2.738 1.000 97.320 ? 17  VAL A C   1 
ATOM 135  C CB  ? VAL A 1  17 ?  -0.787  -4.879   4.628 1.000 97.320 ? 17  VAL A CB  1 
ATOM 136  O O   ? VAL A 1  17 ?   0.225  -5.524   1.665 1.000 97.320 ? 17  VAL A O   1 
ATOM 137  C CG1 ? VAL A 1  17 ?  -1.777  -6.038   4.728 1.000 97.320 ? 17  VAL A CG1 1 
ATOM 138  C CG2 ? VAL A 1  17 ?  -0.569  -4.237   5.997 1.000 97.320 ? 17  VAL A CG2 1 
ATOM 139  N N   ? GLN A 1  18 ?   0.199  -7.485   2.853 1.000 96.330 ? 18  GLN A N   1 
ATOM 140  C CA  ? GLN A 1  18 ?  -0.181  -8.324   1.721 1.000 96.330 ? 18  GLN A CA  1 
ATOM 141  C C   ? GLN A 1  18 ?  -1.615  -8.827   1.867 1.000 96.330 ? 18  GLN A C   1 
ATOM 142  C CB  ? GLN A 1  18 ?   0.779  -9.507   1.582 1.000 96.330 ? 18  GLN A CB  1 
ATOM 143  O O   ? GLN A 1  18 ?  -1.975  -9.400   2.898 1.000 96.330 ? 18  GLN A O   1 
ATOM 144  C CG  ? GLN A 1  18 ?   0.651 -10.250   0.260 1.000 96.330 ? 18  GLN A CG  1 
ATOM 145  C CD  ? GLN A 1  18 ?   1.804 -11.204   0.009 1.000 96.330 ? 18  GLN A CD  1 
ATOM 146  N NE2 ? GLN A 1  18 ?   2.066 -11.497  -1.260 1.000 96.330 ? 18  GLN A NE2 1 
ATOM 147  O OE1 ? GLN A 1  18 ?   2.454 -11.674   0.949 1.000 96.330 ? 18  GLN A OE1 1 
ATOM 148  N N   ? LEU A 1  19 ?  -2.345  -8.579   0.802 1.000 96.580 ? 19  LEU A N   1 
ATOM 149  C CA  ? LEU A 1  19 ?  -3.730  -9.036   0.786 1.000 96.580 ? 19  LEU A CA  1 
ATOM 150  C C   ? LEU A 1  19 ?  -3.853 -10.373   0.063 1.000 96.580 ? 19  LEU A C   1 
ATOM 151  C CB  ? LEU A 1  19 ?  -4.630  -7.995   0.115 1.000 96.580 ? 19  LEU A CB  1 
ATOM 152  O O   ? LEU A 1  19 ?  -3.259 -10.566  -1.000 1.000 96.580 ? 19  LEU A O   1 
ATOM 153  C CG  ? LEU A 1  19 ?  -4.589  -6.583   0.702 1.000 96.580 ? 19  LEU A CG  1 
ATOM 154  C CD1 ? LEU A 1  19 ?  -5.663  -5.711   0.061 1.000 96.580 ? 19  LEU A CD1 1 
ATOM 155  C CD2 ? LEU A 1  19 ?  -4.761  -6.628   2.216 1.000 96.580 ? 19  LEU A CD2 1 
ATOM 156  N N   ? TYR A 1  20 ?  -4.706 -11.221   0.672 1.000 95.640 ? 20  TYR A N   1 
ATOM 157  C CA  ? TYR A 1  20 ?  -4.902 -12.565   0.141 1.000 95.640 ? 20  TYR A CA  1 
ATOM 158  C C   ? TYR A 1  20 ?  -6.377 -12.833  -0.134 1.000 95.640 ? 20  TYR A C   1 
ATOM 159  C CB  ? TYR A 1  20 ?  -4.353 -13.614   1.113 1.000 95.640 ? 20  TYR A CB  1 
ATOM 160  O O   ? TYR A 1  20 ?  -7.247 -12.374   0.610 1.000 95.640 ? 20  TYR A O   1 
ATOM 161  C CG  ? TYR A 1  20 ?  -2.846 -13.681   1.145 1.000 95.640 ? 20  TYR A CG  1 
ATOM 162  C CD1 ? TYR A 1  20 ?  -2.160 -14.692   0.475 1.000 95.640 ? 20  TYR A CD1 1 
ATOM 163  C CD2 ? TYR A 1  20 ?  -2.104 -12.736   1.846 1.000 95.640 ? 20  TYR A CD2 1 
ATOM 164  C CE1 ? TYR A 1  20 ?  -0.771 -14.760   0.504 1.000 95.640 ? 20  TYR A CE1 1 
ATOM 165  C CE2 ? TYR A 1  20 ?  -0.715 -12.794   1.881 1.000 95.640 ? 20  TYR A CE2 1 
ATOM 166  O OH  ? TYR A 1  20 ?   1.317 -13.870   1.239 1.000 95.640 ? 20  TYR A OH  1 
ATOM 167  C CZ  ? TYR A 1  20 ?  -0.058 -13.808   1.208 1.000 95.640 ? 20  TYR A CZ  1 
ATOM 168  N N   ? ASN A 1  21 ?  -6.598 -13.471  -1.303 1.000 91.960 ? 21  ASN A N   1 
ATOM 169  C CA  ? ASN A 1  21 ?  -7.844 -14.206  -1.491 1.000 91.960 ? 21  ASN A CA  1 
ATOM 170  C C   ? ASN A 1  21 ?  -7.645 -15.706  -1.300 1.000 91.960 ? 21  ASN A C   1 
ATOM 171  C CB  ? ASN A 1  21 ?  -8.432 -13.920  -2.875 1.000 91.960 ? 21  ASN A CB  1 
ATOM 172  O O   ? ASN A 1  21 ?  -6.956 -16.351  -2.093 1.000 91.960 ? 21  ASN A O   1 
ATOM 173  C CG  ? ASN A 1  21 ?  -9.784 -14.573  -3.081 1.000 91.960 ? 21  ASN A CG  1 
ATOM 174  N ND2 ? ASN A 1  21 ? -10.237 -14.618  -4.329 1.000 91.960 ? 21  ASN A ND2 1 
ATOM 175  O OD1 ? ASN A 1  21 ? -10.417 -15.033  -2.128 1.000 91.960 ? 21  ASN A OD1 1 
ATOM 176  N N   ? PHE A 1  22 ?  -8.202 -16.202  -0.259 1.000 88.430 ? 22  PHE A N   1 
ATOM 177  C CA  ? PHE A 1  22 ?  -7.880 -17.556   0.177 1.000 88.430 ? 22  PHE A CA  1 
ATOM 178  C C   ? PHE A 1  22 ?  -6.380 -17.709   0.402 1.000 88.430 ? 22  PHE A C   1 
ATOM 179  C CB  ? PHE A 1  22 ?  -8.365 -18.583  -0.850 1.000 88.430 ? 22  PHE A CB  1 
ATOM 180  O O   ? PHE A 1  22 ?  -5.826 -17.138   1.343 1.000 88.430 ? 22  PHE A O   1 
ATOM 181  C CG  ? PHE A 1  22 ?  -9.862 -18.637  -0.994 1.000 88.430 ? 22  PHE A CG  1 
ATOM 182  C CD1 ? PHE A 1  22 ? -10.648 -19.229  -0.013 1.000 88.430 ? 22  PHE A CD1 1 
ATOM 183  C CD2 ? PHE A 1  22 ? -10.483 -18.096  -2.112 1.000 88.430 ? 22  PHE A CD2 1 
ATOM 184  C CE1 ? PHE A 1  22 ? -12.033 -19.280  -0.144 1.000 88.430 ? 22  PHE A CE1 1 
ATOM 185  C CE2 ? PHE A 1  22 ? -11.867 -18.144  -2.250 1.000 88.430 ? 22  PHE A CE2 1 
ATOM 186  C CZ  ? PHE A 1  22 ? -12.641 -18.737  -1.265 1.000 88.430 ? 22  PHE A CZ  1 
ATOM 187  N N   ? GLU A 1  23 ?  -5.593 -18.230  -0.555 1.000 87.740 ? 23  GLU A N   1 
ATOM 188  C CA  ? GLU A 1  23 ?  -4.166 -18.454  -0.342 1.000 87.740 ? 23  GLU A CA  1 
ATOM 189  C C   ? GLU A 1  23 ?  -3.333 -17.748  -1.407 1.000 87.740 ? 23  GLU A C   1 
ATOM 190  C CB  ? GLU A 1  23 ?  -3.852 -19.952  -0.336 1.000 87.740 ? 23  GLU A CB  1 
ATOM 191  O O   ? GLU A 1  23 ?  -2.103 -17.838  -1.401 1.000 87.740 ? 23  GLU A O   1 
ATOM 192  C CG  ? GLU A 1  23 ?  -4.460 -20.703   0.840 1.000 87.740 ? 23  GLU A CG  1 
ATOM 193  C CD  ? GLU A 1  23 ?  -4.002 -22.150   0.929 1.000 87.740 ? 23  GLU A CD  1 
ATOM 194  O OE1 ? GLU A 1  23 ?  -4.301 -22.820   1.943 1.000 87.740 ? 23  GLU A OE1 1 
ATOM 195  O OE2 ? GLU A 1  23 ?  -3.339 -22.618  -0.023 1.000 87.740 ? 23  GLU A OE2 1 
ATOM 196  N N   ? GLU A 1  24 ?  -4.038 -17.016  -2.204 1.000 91.010 ? 24  GLU A N   1 
ATOM 197  C CA  ? GLU A 1  24 ?  -3.321 -16.366  -3.297 1.000 91.010 ? 24  GLU A CA  1 
ATOM 198  C C   ? GLU A 1  24 ?  -3.166 -14.869  -3.043 1.000 91.010 ? 24  GLU A C   1 
ATOM 199  C CB  ? GLU A 1  24 ?  -4.041 -16.602  -4.628 1.000 91.010 ? 24  GLU A CB  1 
ATOM 200  O O   ? GLU A 1  24 ?  -4.156 -14.164  -2.833 1.000 91.010 ? 24  GLU A O   1 
ATOM 201  C CG  ? GLU A 1  24 ?  -4.120 -18.066  -5.033 1.000 91.010 ? 24  GLU A CG  1 
ATOM 202  C CD  ? GLU A 1  24 ?  -2.807 -18.613  -5.569 1.000 91.010 ? 24  GLU A CD  1 
ATOM 203  O OE1 ? GLU A 1  24 ?  -2.608 -19.849  -5.543 1.000 91.010 ? 24  GLU A OE1 1 
ATOM 204  O OE2 ? GLU A 1  24 ?  -1.970 -17.799  -6.018 1.000 91.010 ? 24  GLU A OE2 1 
ATOM 205  N N   ? PRO A 1  25 ?  -1.918 -14.446  -3.014 1.000 92.790 ? 25  PRO A N   1 
ATOM 206  C CA  ? PRO A 1  25 ?  -1.711 -13.000  -2.914 1.000 92.790 ? 25  PRO A CA  1 
ATOM 207  C C   ? PRO A 1  25 ?  -2.181 -12.248  -4.157 1.000 92.790 ? 25  PRO A C   1 
ATOM 208  C CB  ? PRO A 1  25 ?  -0.195 -12.872  -2.740 1.000 92.790 ? 25  PRO A CB  1 
ATOM 209  O O   ? PRO A 1  25 ?  -1.937 -12.694  -5.281 1.000 92.790 ? 25  PRO A O   1 
ATOM 210  C CG  ? PRO A 1  25 ?   0.371 -14.068  -3.435 1.000 92.790 ? 25  PRO A CG  1 
ATOM 211  C CD  ? PRO A 1  25 ?  -0.592 -15.210  -3.281 1.000 92.790 ? 25  PRO A CD  1 
ATOM 212  N N   ? TYR A 1  26 ?  -2.823 -11.053  -3.928 1.000 92.590 ? 26  TYR A N   1 
ATOM 213  C CA  ? TYR A 1  26 ?  -3.351 -10.408  -5.124 1.000 92.590 ? 26  TYR A CA  1 
ATOM 214  C C   ? TYR A 1  26 ?  -3.164  -8.897  -5.057 1.000 92.590 ? 26  TYR A C   1 
ATOM 215  C CB  ? TYR A 1  26 ?  -4.835 -10.742  -5.305 1.000 92.590 ? 26  TYR A CB  1 
ATOM 216  O O   ? TYR A 1  26 ?  -3.159  -8.219  -6.087 1.000 92.590 ? 26  TYR A O   1 
ATOM 217  C CG  ? TYR A 1  26 ?  -5.724 -10.155  -4.237 1.000 92.590 ? 26  TYR A CG  1 
ATOM 218  C CD1 ? TYR A 1  26 ?  -5.989 -10.854  -3.061 1.000 92.590 ? 26  TYR A CD1 1 
ATOM 219  C CD2 ? TYR A 1  26 ?  -6.302  -8.901  -4.400 1.000 92.590 ? 26  TYR A CD2 1 
ATOM 220  C CE1 ? TYR A 1  26 ?  -6.810 -10.318  -2.075 1.000 92.590 ? 26  TYR A CE1 1 
ATOM 221  C CE2 ? TYR A 1  26 ?  -7.124  -8.354  -3.420 1.000 92.590 ? 26  TYR A CE2 1 
ATOM 222  O OH  ? TYR A 1  26 ?  -8.185  -8.533  -1.289 1.000 92.590 ? 26  TYR A OH  1 
ATOM 223  C CZ  ? TYR A 1  26 ?  -7.372  -9.069  -2.262 1.000 92.590 ? 26  TYR A CZ  1 
ATOM 224  N N   ? CYS A 1  27 ?  -3.052  -8.260  -3.873 1.000 95.500 ? 27  CYS A N   1 
ATOM 225  C CA  ? CYS A 1  27 ?  -2.881  -6.824  -3.690 1.000 95.500 ? 27  CYS A CA  1 
ATOM 226  C C   ? CYS A 1  27 ?  -2.068  -6.526  -2.436 1.000 95.500 ? 27  CYS A C   1 
ATOM 227  C CB  ? CYS A 1  27 ?  -4.239  -6.128  -3.605 1.000 95.500 ? 27  CYS A CB  1 
ATOM 228  O O   ? CYS A 1  27 ?  -1.742  -7.437  -1.672 1.000 95.500 ? 27  CYS A O   1 
ATOM 229  S SG  ? CYS A 1  27 ?  -5.029  -5.875  -5.209 1.000 95.500 ? 27  CYS A SG  1 
ATOM 230  N N   ? ALA A 1  28 ?  -1.775  -5.292  -2.374 1.000 96.010 ? 28  ALA A N   1 
ATOM 231  C CA  ? ALA A 1  28 ?  -1.089  -4.791  -1.186 1.000 96.010 ? 28  ALA A CA  1 
ATOM 232  C C   ? ALA A 1  28 ?  -1.954  -3.779  -0.440 1.000 96.010 ? 28  ALA A C   1 
ATOM 233  C CB  ? ALA A 1  28 ?   0.249  -4.163  -1.569 1.000 96.010 ? 28  ALA A CB  1 
ATOM 234  O O   ? ALA A 1  28 ?  -3.034  -3.411  -0.907 1.000 96.010 ? 28  ALA A O   1 
ATOM 235  N N   ? GLY A 1  29 ?  -1.544  -3.423   0.787 1.000 97.370 ? 29  GLY A N   1 
ATOM 236  C CA  ? GLY A 1  29 ?  -2.160  -2.410   1.629 1.000 97.370 ? 29  GLY A CA  1 
ATOM 237  C C   ? GLY A 1  29 ?  -1.181  -1.747   2.580 1.000 97.370 ? 29  GLY A C   1 
ATOM 238  O O   ? GLY A 1  29 ?   0.012  -2.055   2.565 1.000 97.370 ? 29  GLY A O   1 
ATOM 239  N N   ? THR A 1  30 ?  -1.719  -0.765   3.286 1.000 98.470 ? 30  THR A N   1 
ATOM 240  C CA  ? THR A 1  30 ?  -0.934  -0.041   4.279 1.000 98.470 ? 30  THR A CA  1 
ATOM 241  C C   ? THR A 1  30 ?  -1.642  -0.036   5.631 1.000 98.470 ? 30  THR A C   1 
ATOM 242  C CB  ? THR A 1  30 ?  -0.667   1.408   3.832 1.000 98.470 ? 30  THR A CB  1 
ATOM 243  O O   ? THR A 1  30 ?  -2.809   0.352   5.725 1.000 98.470 ? 30  THR A O   1 
ATOM 244  C CG2 ? THR A 1  30 ?   0.197   2.147   4.848 1.000 98.470 ? 30  THR A CG2 1 
ATOM 245  O OG1 ? THR A 1  30 ?   0.007   1.396   2.568 1.000 98.470 ? 30  THR A OG1 1 
ATOM 246  N N   ? LEU A 1  31 ?  -0.922  -0.550   6.665 1.000 98.500 ? 31  LEU A N   1 
ATOM 247  C CA  ? LEU A 1  31 ?  -1.447  -0.498   8.025 1.000 98.500 ? 31  LEU A CA  1 
ATOM 248  C C   ? LEU A 1  31 ?  -1.486   0.938   8.538 1.000 98.500 ? 31  LEU A C   1 
ATOM 249  C CB  ? LEU A 1  31 ?  -0.600  -1.364   8.960 1.000 98.500 ? 31  LEU A CB  1 
ATOM 250  O O   ? LEU A 1  31 ?  -0.453   1.609   8.596 1.000 98.500 ? 31  LEU A O   1 
ATOM 251  C CG  ? LEU A 1  31 ?  -1.053  -1.429  10.420 1.000 98.500 ? 31  LEU A CG  1 
ATOM 252  C CD1 ? LEU A 1  31 ?  -2.421  -2.095  10.521 1.000 98.500 ? 31  LEU A CD1 1 
ATOM 253  C CD2 ? LEU A 1  31 ?  -0.026  -2.175  11.266 1.000 98.500 ? 31  LEU A CD2 1 
ATOM 254  N N   ? LEU A 1  32 ?  -2.793   1.441   8.920 1.000 98.030 ? 32  LEU A N   1 
ATOM 255  C CA  ? LEU A 1  32 ?  -2.961   2.814   9.381 1.000 98.030 ? 32  LEU A CA  1 
ATOM 256  C C   ? LEU A 1  32 ?  -2.921   2.885  10.904 1.000 98.030 ? 32  LEU A C   1 
ATOM 257  C CB  ? LEU A 1  32 ?  -4.280   3.396   8.866 1.000 98.030 ? 32  LEU A CB  1 
ATOM 258  O O   ? LEU A 1  32 ?  -2.482   3.887  11.472 1.000 98.030 ? 32  LEU A O   1 
ATOM 259  C CG  ? LEU A 1  32 ?  -4.390   3.589   7.352 1.000 98.030 ? 32  LEU A CG  1 
ATOM 260  C CD1 ? LEU A 1  32 ?  -5.728   4.228   6.996 1.000 98.030 ? 32  LEU A CD1 1 
ATOM 261  C CD2 ? LEU A 1  32 ?  -3.232   4.436   6.835 1.000 98.030 ? 32  LEU A CD2 1 
ATOM 262  N N   ? ASN A 1  33 ?  -3.447   1.893  11.608 1.000 97.150 ? 33  ASN A N   1 
ATOM 263  C CA  ? ASN A 1  33 ?  -3.406   1.654  13.047 1.000 97.150 ? 33  ASN A CA  1 
ATOM 264  C C   ? ASN A 1  33 ?  -3.644   0.183  13.377 1.000 97.150 ? 33  ASN A C   1 
ATOM 265  C CB  ? ASN A 1  33 ?  -4.431   2.533  13.767 1.000 97.150 ? 33  ASN A CB  1 
ATOM 266  O O   ? ASN A 1  33 ?  -3.537  -0.679  12.503 1.000 97.150 ? 33  ASN A O   1 
ATOM 267  C CG  ? ASN A 1  33 ?  -5.855   2.242  13.335 1.000 97.150 ? 33  ASN A CG  1 
ATOM 268  N ND2 ? ASN A 1  33 ?  -6.671   3.285  13.241 1.000 97.150 ? 33  ASN A ND2 1 
ATOM 269  O OD1 ? ASN A 1  33 ?  -6.219   1.089  13.089 1.000 97.150 ? 33  ASN A OD1 1 
ATOM 270  N N   ? SER A 1  34 ?  -3.953  -0.098  14.674 1.000 96.970 ? 34  SER A N   1 
ATOM 271  C CA  ? SER A 1  34 ?  -3.995  -1.495  15.095 1.000 96.970 ? 34  SER A CA  1 
ATOM 272  C C   ? SER A 1  34 ?  -5.209  -2.212  14.513 1.000 96.970 ? 34  SER A C   1 
ATOM 273  C CB  ? SER A 1  34 ?  -4.016  -1.596  16.621 1.000 96.970 ? 34  SER A CB  1 
ATOM 274  O O   ? SER A 1  34 ?  -5.273  -3.443  14.521 1.000 96.970 ? 34  SER A O   1 
ATOM 275  O OG  ? SER A 1  34 ?  -5.123  -0.891  17.156 1.000 96.970 ? 34  SER A OG  1 
ATOM 276  N N   ? ASP A 1  35 ?  -6.079  -1.445  13.800 1.000 97.230 ? 35  ASP A N   1 
ATOM 277  C CA  ? ASP A 1  35 ?  -7.346  -2.046  13.395 1.000 97.230 ? 35  ASP A CA  1 
ATOM 278  C C   ? ASP A 1  35 ?  -7.604  -1.831  11.906 1.000 97.230 ? 35  ASP A C   1 
ATOM 279  C CB  ? ASP A 1  35 ?  -8.500  -1.469  14.218 1.000 97.230 ? 35  ASP A CB  1 
ATOM 280  O O   ? ASP A 1  35 ?  -8.445  -2.509  11.312 1.000 97.230 ? 35  ASP A O   1 
ATOM 281  C CG  ? ASP A 1  35 ?  -8.366  -1.747  15.705 1.000 97.230 ? 35  ASP A CG  1 
ATOM 282  O OD1 ? ASP A 1  35 ?  -8.143  -2.916  16.089 1.000 97.230 ? 35  ASP A OD1 1 
ATOM 283  O OD2 ? ASP A 1  35 ?  -8.486  -0.790  16.499 1.000 97.230 ? 35  ASP A OD2 1 
ATOM 284  N N   ? TRP A 1  36 ?  -6.882  -0.895  11.286 1.000 98.100 ? 36  TRP A N   1 
ATOM 285  C CA  ? TRP A 1  36 ?  -7.344  -0.453   9.974 1.000 98.100 ? 36  TRP A CA  1 
ATOM 286  C C   ? TRP A 1  36 ?  -6.215  -0.510   8.951 1.000 98.100 ? 36  TRP A C   1 
ATOM 287  C CB  ? TRP A 1  36 ?  -7.907   0.968  10.053 1.000 98.100 ? 36  TRP A CB  1 
ATOM 288  O O   ? TRP A 1  36 ?  -5.069  -0.175   9.262 1.000 98.100 ? 36  TRP A O   1 
ATOM 289  C CG  ? TRP A 1  36 ?  -9.205   1.069  10.798 1.000 98.100 ? 36  TRP A CG  1 
ATOM 290  C CD1 ? TRP A 1  36 ?  -9.374   1.340  12.127 1.000 98.100 ? 36  TRP A CD1 1 
ATOM 291  C CD2 ? TRP A 1  36 ? -10.517   0.894  10.254 1.000 98.100 ? 36  TRP A CD2 1 
ATOM 292  C CE2 ? TRP A 1  36 ? -11.435   1.074  11.312 1.000 98.100 ? 36  TRP A CE2 1 
ATOM 293  C CE3 ? TRP A 1  36 ? -11.006   0.603   8.974 1.000 98.100 ? 36  TRP A CE3 1 
ATOM 294  N NE1 ? TRP A 1  36 ? -10.713   1.344  12.443 1.000 98.100 ? 36  TRP A NE1 1 
ATOM 295  C CH2 ? TRP A 1  36 ? -13.268   0.687   9.866 1.000 98.100 ? 36  TRP A CH2 1 
ATOM 296  C CZ2 ? TRP A 1  36 ? -12.816   0.972  11.128 1.000 98.100 ? 36  TRP A CZ2 1 
ATOM 297  C CZ3 ? TRP A 1  36 ? -12.381   0.502   8.792 1.000 98.100 ? 36  TRP A CZ3 1 
ATOM 298  N N   ? ILE A 1  37 ?  -6.594  -0.923   7.722 1.000 98.380 ? 37  ILE A N   1 
ATOM 299  C CA  ? ILE A 1  37 ?  -5.735  -0.981   6.544 1.000 98.380 ? 37  ILE A CA  1 
ATOM 300  C C   ? ILE A 1  37 ?  -6.328  -0.121   5.430 1.000 98.380 ? 37  ILE A C   1 
ATOM 301  C CB  ? ILE A 1  37 ?  -5.543  -2.434   6.055 1.000 98.380 ? 37  ILE A CB  1 
ATOM 302  O O   ? ILE A 1  37 ?  -7.547  -0.088   5.244 1.000 98.380 ? 37  ILE A O   1 
ATOM 303  C CG1 ? ILE A 1  37 ?  -4.786  -3.255   7.105 1.000 98.380 ? 37  ILE A CG1 1 
ATOM 304  C CG2 ? ILE A 1  37 ?  -4.814  -2.459   4.709 1.000 98.380 ? 37  ILE A CG2 1 
ATOM 305  C CD1 ? ILE A 1  37 ?  -4.769  -4.751   6.826 1.000 98.380 ? 37  ILE A CD1 1 
ATOM 306  N N   ? ILE A 1  38 ?  -5.474   0.622   4.734 1.000 98.340 ? 38  ILE A N   1 
ATOM 307  C CA  ? ILE A 1  38 ?  -5.910   1.376   3.564 1.000 98.340 ? 38  ILE A CA  1 
ATOM 308  C C   ? ILE A 1  38 ?  -5.348   0.734   2.297 1.000 98.340 ? 38  ILE A C   1 
ATOM 309  C CB  ? ILE A 1  38 ?  -5.478   2.857   3.652 1.000 98.340 ? 38  ILE A CB  1 
ATOM 310  O O   ? ILE A 1  38 ?  -4.201   0.281   2.281 1.000 98.340 ? 38  ILE A O   1 
ATOM 311  C CG1 ? ILE A 1  38 ?  -6.065   3.655   2.482 1.000 98.340 ? 38  ILE A CG1 1 
ATOM 312  C CG2 ? ILE A 1  38 ?  -3.952   2.973   3.684 1.000 98.340 ? 38  ILE A CG2 1 
ATOM 313  C CD1 ? ILE A 1  38 ?  -5.992   5.164   2.664 1.000 98.340 ? 38  ILE A CD1 1 
ATOM 314  N N   ? THR A 1  39 ?  -6.193   0.596   1.216 1.000 97.560 ? 39  THR A N   1 
ATOM 315  C CA  ? THR A 1  39 ?  -5.815  -0.043  -0.039 1.000 97.560 ? 39  THR A CA  1 
ATOM 316  C C   ? THR A 1  39 ?  -6.690   0.457  -1.186 1.000 97.560 ? 39  THR A C   1 
ATOM 317  C CB  ? THR A 1  39 ?  -5.923  -1.576   0.060 1.000 97.560 ? 39  THR A CB  1 
ATOM 318  O O   ? THR A 1  39 ?  -7.451   1.413  -1.021 1.000 97.560 ? 39  THR A O   1 
ATOM 319  C CG2 ? THR A 1  39 ?  -7.379  -2.022   0.129 1.000 97.560 ? 39  THR A CG2 1 
ATOM 320  O OG1 ? THR A 1  39 ?  -5.308  -2.168  -1.091 1.000 97.560 ? 39  THR A OG1 1 
ATOM 321  N N   ? ALA A 1  40 ?  -6.471  -0.087  -2.359 1.000 95.570 ? 40  ALA A N   1 
ATOM 322  C CA  ? ALA A 1  40 ?  -7.272   0.305  -3.515 1.000 95.570 ? 40  ALA A CA  1 
ATOM 323  C C   ? ALA A 1  40 ?  -8.620  -0.410  -3.516 1.000 95.570 ? 40  ALA A C   1 
ATOM 324  C CB  ? ALA A 1  40 ?  -6.517   0.011  -4.810 1.000 95.570 ? 40  ALA A CB  1 
ATOM 325  O O   ? ALA A 1  40 ?  -8.701  -1.598  -3.195 1.000 95.570 ? 40  ALA A O   1 
ATOM 326  N N   ? ALA A 1  41 ?  -9.699   0.297  -3.917 1.000 94.720 ? 41  ALA A N   1 
ATOM 327  C CA  ? ALA A 1  41 ? -11.046  -0.266  -3.979 1.000 94.720 ? 41  ALA A CA  1 
ATOM 328  C C   ? ALA A 1  41 ? -11.127  -1.380  -5.019 1.000 94.720 ? 41  ALA A C   1 
ATOM 329  C CB  ? ALA A 1  41 ? -12.066   0.826  -4.292 1.000 94.720 ? 41  ALA A CB  1 
ATOM 330  O O   ? ALA A 1  41 ? -11.910  -2.321  -4.871 1.000 94.720 ? 41  ALA A O   1 
ATOM 331  N N   ? HIS A 1  42 ? -10.375  -1.273  -6.062 1.000 92.150 ? 42  HIS A N   1 
ATOM 332  C CA  ? HIS A 1  42 ? -10.409  -2.298  -7.099 1.000 92.150 ? 42  HIS A CA  1 
ATOM 333  C C   ? HIS A 1  42 ?  -9.773  -3.596  -6.612 1.000 92.150 ? 42  HIS A C   1 
ATOM 334  C CB  ? HIS A 1  42 ?  -9.700  -1.807  -8.362 1.000 92.150 ? 42  HIS A CB  1 
ATOM 335  O O   ? HIS A 1  42 ?  -9.839  -4.620  -7.296 1.000 92.150 ? 42  HIS A O   1 
ATOM 336  C CG  ? HIS A 1  42 ?  -8.208  -1.846  -8.265 1.000 92.150 ? 42  HIS A CG  1 
ATOM 337  C CD2 ? HIS A 1  42 ?  -7.332  -2.863  -8.439 1.000 92.150 ? 42  HIS A CD2 1 
ATOM 338  N ND1 ? HIS A 1  42 ?  -7.453  -0.736  -7.951 1.000 92.150 ? 42  HIS A ND1 1 
ATOM 339  C CE1 ? HIS A 1  42 ?  -6.174  -1.071  -7.937 1.000 92.150 ? 42  HIS A CE1 1 
ATOM 340  N NE2 ? HIS A 1  42 ?  -6.073  -2.356  -8.229 1.000 92.150 ? 42  HIS A NE2 1 
ATOM 341  N N   ? CYS A 1  43 ?  -9.239  -3.597  -5.392 1.000 93.650 ? 43  CYS A N   1 
ATOM 342  C CA  ? CYS A 1  43 ?  -8.666  -4.786  -4.771 1.000 93.650 ? 43  CYS A CA  1 
ATOM 343  C C   ? CYS A 1  43 ?  -9.736  -5.589  -4.041 1.000 93.650 ? 43  CYS A C   1 
ATOM 344  C CB  ? CYS A 1  43 ?  -7.553  -4.399  -3.798 1.000 93.650 ? 43  CYS A CB  1 
ATOM 345  O O   ? CYS A 1  43 ?  -9.456  -6.664  -3.508 1.000 93.650 ? 43  CYS A O   1 
ATOM 346  S SG  ? CYS A 1  43 ?  -6.026  -3.876  -4.609 1.000 93.650 ? 43  CYS A SG  1 
ATOM 347  N N   ? TYR A 1  44 ? -10.965  -5.136  -4.016 1.000 93.090 ? 44  TYR A N   1 
ATOM 348  C CA  ? TYR A 1  44 ? -12.036  -5.769  -3.254 1.000 93.090 ? 44  TYR A CA  1 
ATOM 349  C C   ? TYR A 1  44 ? -12.307  -7.180  -3.762 1.000 93.090 ? 44  TYR A C   1 
ATOM 350  C CB  ? TYR A 1  44 ? -13.317  -4.932  -3.328 1.000 93.090 ? 44  TYR A CB  1 
ATOM 351  O O   ? TYR A 1  44 ? -12.385  -7.406  -4.971 1.000 93.090 ? 44  TYR A O   1 
ATOM 352  C CG  ? TYR A 1  44 ? -14.493  -5.557  -2.618 1.000 93.090 ? 44  TYR A CG  1 
ATOM 353  C CD1 ? TYR A 1  44 ? -15.470  -6.252  -3.327 1.000 93.090 ? 44  TYR A CD1 1 
ATOM 354  C CD2 ? TYR A 1  44 ? -14.629  -5.454  -1.238 1.000 93.090 ? 44  TYR A CD2 1 
ATOM 355  C CE1 ? TYR A 1  44 ? -16.557  -6.828  -2.677 1.000 93.090 ? 44  TYR A CE1 1 
ATOM 356  C CE2 ? TYR A 1  44 ? -15.712  -6.027  -0.578 1.000 93.090 ? 44  TYR A CE2 1 
ATOM 357  O OH  ? TYR A 1  44 ? -17.742  -7.279  -0.656 1.000 93.090 ? 44  TYR A OH  1 
ATOM 358  C CZ  ? TYR A 1  44 ? -16.669  -6.711  -1.305 1.000 93.090 ? 44  TYR A CZ  1 
ATOM 359  N N   ? GLN A 1  45 ? -12.439  -8.060  -2.767 1.000 91.980 ? 45  GLN A N   1 
ATOM 360  C CA  ? GLN A 1  45 ? -12.881  -9.440  -2.944 1.000 91.980 ? 45  GLN A CA  1 
ATOM 361  C C   ? GLN A 1  45 ? -13.833  -9.860  -1.828 1.000 91.980 ? 45  GLN A C   1 
ATOM 362  C CB  ? GLN A 1  45 ? -11.680 -10.386  -2.994 1.000 91.980 ? 45  GLN A CB  1 
ATOM 363  O O   ? GLN A 1  45 ? -13.930  -9.185  -0.801 1.000 91.980 ? 45  GLN A O   1 
ATOM 364  C CG  ? GLN A 1  45 ? -10.689 -10.064  -4.103 1.000 91.980 ? 45  GLN A CG  1 
ATOM 365  C CD  ? GLN A 1  45 ? -11.230 -10.381  -5.485 1.000 91.980 ? 45  GLN A CD  1 
ATOM 366  N NE2 ? GLN A 1  45 ? -10.616  -9.801  -6.510 1.000 91.980 ? 45  GLN A NE2 1 
ATOM 367  O OE1 ? GLN A 1  45 ? -12.193 -11.142  -5.629 1.000 91.980 ? 45  GLN A OE1 1 
ATOM 368  N N   ? ASP A 1  46 ? -14.686 -11.016  -2.031 1.000 88.250 ? 46  ASP A N   1 
ATOM 369  C CA  ? ASP A 1  46 ? -15.653 -11.512  -1.056 1.000 88.250 ? 46  ASP A CA  1 
ATOM 370  C C   ? ASP A 1  46 ? -14.972 -11.854   0.267 1.000 88.250 ? 46  ASP A C   1 
ATOM 371  C CB  ? ASP A 1  46 ? -16.385 -12.739  -1.604 1.000 88.250 ? 46  ASP A CB  1 
ATOM 372  O O   ? ASP A 1  46 ? -15.501 -11.552   1.339 1.000 88.250 ? 46  ASP A O   1 
ATOM 373  C CG  ? ASP A 1  46 ? -17.411 -12.392  -2.667 1.000 88.250 ? 46  ASP A CG  1 
ATOM 374  O OD1 ? ASP A 1  46 ? -17.822 -11.214  -2.757 1.000 88.250 ? 46  ASP A OD1 1 
ATOM 375  O OD2 ? ASP A 1  46 ? -17.815 -13.304  -3.421 1.000 88.250 ? 46  ASP A OD2 1 
ATOM 376  N N   ? GLU A 1  47 ? -13.834 -12.394   0.351 1.000 91.840 ? 47  GLU A N   1 
ATOM 377  C CA  ? GLU A 1  47 ? -13.023 -12.713   1.522 1.000 91.840 ? 47  GLU A CA  1 
ATOM 378  C C   ? GLU A 1  47 ? -11.610 -12.153   1.384 1.000 91.840 ? 47  GLU A C   1 
ATOM 379  C CB  ? GLU A 1  47 ? -12.969 -14.226   1.744 1.000 91.840 ? 47  GLU A CB  1 
ATOM 380  O O   ? GLU A 1  47 ? -10.891 -12.495   0.443 1.000 91.840 ? 47  GLU A O   1 
ATOM 381  C CG  ? GLU A 1  47 ? -12.302 -14.634   3.049 1.000 91.840 ? 47  GLU A CG  1 
ATOM 382  C CD  ? GLU A 1  47 ? -12.297 -16.137   3.277 1.000 91.840 ? 47  GLU A CD  1 
ATOM 383  O OE1 ? GLU A 1  47 ? -11.608 -16.607   4.211 1.000 91.840 ? 47  GLU A OE1 1 
ATOM 384  O OE2 ? GLU A 1  47 ? -12.987 -16.850   2.515 1.000 91.840 ? 47  GLU A OE2 1 
ATOM 385  N N   ? ILE A 1  48 ? -11.302 -11.264   2.312 1.000 95.410 ? 48  ILE A N   1 
ATOM 386  C CA  ? ILE A 1  48 ?  -9.963 -10.685   2.281 1.000 95.410 ? 48  ILE A CA  1 
ATOM 387  C C   ? ILE A 1  48 ?  -9.194 -11.096   3.534 1.000 95.410 ? 48  ILE A C   1 
ATOM 388  C CB  ? ILE A 1  48 ? -10.017  -9.145   2.166 1.000 95.410 ? 48  ILE A CB  1 
ATOM 389  O O   ? ILE A 1  48 ?  -9.636 -10.835   4.655 1.000 95.410 ? 48  ILE A O   1 
ATOM 390  C CG1 ? ILE A 1  48 ? -10.720  -8.731   0.868 1.000 95.410 ? 48  ILE A CG1 1 
ATOM 391  C CG2 ? ILE A 1  48 ?  -8.608  -8.549   2.240 1.000 95.410 ? 48  ILE A CG2 1 
ATOM 392  C CD1 ? ILE A 1  48 ? -10.994  -7.237   0.762 1.000 95.410 ? 48  ILE A CD1 1 
ATOM 393  N N   ? ARG A 1  49 ?  -8.086 -11.815   3.357 1.000 97.010 ? 49  ARG A N   1 
ATOM 394  C CA  ? ARG A 1  49 ?  -7.127 -12.120   4.414 1.000 97.010 ? 49  ARG A CA  1 
ATOM 395  C C   ? ARG A 1  49 ?  -5.889 -11.237   4.303 1.000 97.010 ? 49  ARG A C   1 
ATOM 396  C CB  ? ARG A 1  49 ?  -6.724 -13.596   4.364 1.000 97.010 ? 49  ARG A CB  1 
ATOM 397  O O   ? ARG A 1  49 ?  -5.437 -10.929   3.198 1.000 97.010 ? 49  ARG A O   1 
ATOM 398  C CG  ? ARG A 1  49 ?  -7.880 -14.558   4.585 1.000 97.010 ? 49  ARG A CG  1 
ATOM 399  C CD  ? ARG A 1  49 ?  -7.420 -16.009   4.554 1.000 97.010 ? 49  ARG A CD  1 
ATOM 400  N NE  ? ARG A 1  49 ?  -8.527 -16.930   4.792 1.000 97.010 ? 49  ARG A NE  1 
ATOM 401  N NH1 ? ARG A 1  49 ?  -7.230 -18.839   4.701 1.000 97.010 ? 49  ARG A NH1 1 
ATOM 402  N NH2 ? ARG A 1  49 ?  -9.485 -18.998   5.078 1.000 97.010 ? 49  ARG A NH2 1 
ATOM 403  C CZ  ? ARG A 1  49 ?  -8.411 -18.254   4.857 1.000 97.010 ? 49  ARG A CZ  1 
ATOM 404  N N   ? VAL A 1  50 ?  -5.423 -10.830   5.488 1.000 97.160 ? 50  VAL A N   1 
ATOM 405  C CA  ? VAL A 1  50 ?  -4.307  -9.891   5.536 1.000 97.160 ? 50  VAL A CA  1 
ATOM 406  C C   ? VAL A 1  50 ?  -3.126 -10.528   6.265 1.000 97.160 ? 50  VAL A C   1 
ATOM 407  C CB  ? VAL A 1  50 ?  -4.707  -8.567   6.225 1.000 97.160 ? 50  VAL A CB  1 
ATOM 408  O O   ? VAL A 1  50 ?  -3.298 -11.141   7.322 1.000 97.160 ? 50  VAL A O   1 
ATOM 409  C CG1 ? VAL A 1  50 ?  -3.526  -7.600   6.264 1.000 97.160 ? 50  VAL A CG1 1 
ATOM 410  C CG2 ? VAL A 1  50 ?  -5.899  -7.933   5.509 1.000 97.160 ? 50  VAL A CG2 1 
ATOM 411  N N   ? LYS A 1  51 ?  -2.050 -10.506   5.604 1.000 97.140 ? 51  LYS A N   1 
ATOM 412  C CA  ? LYS A 1  51 ?  -0.820 -10.943   6.258 1.000 97.140 ? 51  LYS A CA  1 
ATOM 413  C C   ? LYS A 1  51 ?   0.112  -9.763   6.519 1.000 97.140 ? 51  LYS A C   1 
ATOM 414  C CB  ? LYS A 1  51 ?  -0.106 -11.996   5.410 1.000 97.140 ? 51  LYS A CB  1 
ATOM 415  O O   ? LYS A 1  51 ?   0.451  -9.017   5.598 1.000 97.140 ? 51  LYS A O   1 
ATOM 416  C CG  ? LYS A 1  51 ?   0.936 -12.802   6.172 1.000 97.140 ? 51  LYS A CG  1 
ATOM 417  C CD  ? LYS A 1  51 ?   1.468 -13.959   5.336 1.000 97.140 ? 51  LYS A CD  1 
ATOM 418  C CE  ? LYS A 1  51 ?   2.288 -14.928   6.178 1.000 97.140 ? 51  LYS A CE  1 
ATOM 419  N NZ  ? LYS A 1  51 ?   2.825 -16.056   5.360 1.000 97.140 ? 51  LYS A NZ  1 
ATOM 420  N N   ? LEU A 1  52 ?   0.495  -9.510   7.878 1.000 97.360 ? 52  LEU A N   1 
ATOM 421  C CA  ? LEU A 1  52 ?   1.364  -8.426   8.322 1.000 97.360 ? 52  LEU A CA  1 
ATOM 422  C C   ? LEU A 1  52 ?   2.733  -8.959   8.731 1.000 97.360 ? 52  LEU A C   1 
ATOM 423  C CB  ? LEU A 1  52 ?   0.726  -7.672   9.492 1.000 97.360 ? 52  LEU A CB  1 
ATOM 424  O O   ? LEU A 1  52 ?   2.852 -10.106   9.167 1.000 97.360 ? 52  LEU A O   1 
ATOM 425  C CG  ? LEU A 1  52 ?  -0.639  -7.035   9.225 1.000 97.360 ? 52  LEU A CG  1 
ATOM 426  C CD1 ? LEU A 1  52 ?  -1.745  -7.858   9.878 1.000 97.360 ? 52  LEU A CD1 1 
ATOM 427  C CD2 ? LEU A 1  52 ?  -0.666  -5.597   9.730 1.000 97.360 ? 52  LEU A CD2 1 
ATOM 428  N N   ? GLY A 1  53 ?   3.783  -8.111   8.522 1.000 96.410 ? 53  GLY A N   1 
ATOM 429  C CA  ? GLY A 1  53 ?   5.101  -8.466   9.022 1.000 96.410 ? 53  GLY A CA  1 
ATOM 430  C C   ? GLY A 1  53 ?   5.886  -9.342   8.064 1.000 96.410 ? 53  GLY A C   1 
ATOM 431  O O   ? GLY A 1  53 ?   6.917  -9.908   8.434 1.000 96.410 ? 53  GLY A O   1 
ATOM 432  N N   ? VAL A 1  54 ?   5.371  -9.441   6.784 1.000 95.020 ? 54  VAL A N   1 
ATOM 433  C CA  ? VAL A 1  54 ?   5.981 -10.287   5.763 1.000 95.020 ? 54  VAL A CA  1 
ATOM 434  C C   ? VAL A 1  54 ?   7.001  -9.480   4.963 1.000 95.020 ? 54  VAL A C   1 
ATOM 435  C CB  ? VAL A 1  54 ?   4.919 -10.891   4.818 1.000 95.020 ? 54  VAL A CB  1 
ATOM 436  O O   ? VAL A 1  54 ?   6.712  -8.363   4.526 1.000 95.020 ? 54  VAL A O   1 
ATOM 437  C CG1 ? VAL A 1  54 ?   5.585 -11.660   3.678 1.000 95.020 ? 54  VAL A CG1 1 
ATOM 438  C CG2 ? VAL A 1  54 ?   3.967 -11.798   5.595 1.000 95.020 ? 54  VAL A CG2 1 
ATOM 439  N N   ? HIS A 1  55 ?   8.199  -9.919   4.824 1.000 95.090 ? 55  HIS A N   1 
ATOM 440  C CA  ? HIS A 1  55 ?   9.166  -9.356   3.888 1.000 95.090 ? 55  HIS A CA  1 
ATOM 441  C C   ? HIS A 1  55 ?   9.457 -10.325   2.747 1.000 95.090 ? 55  HIS A C   1 
ATOM 442  C CB  ? HIS A 1  55 ?  10.464  -8.993   4.612 1.000 95.090 ? 55  HIS A CB  1 
ATOM 443  O O   ? HIS A 1  55 ?   9.567  -9.913   1.590 1.000 95.090 ? 55  HIS A O   1 
ATOM 444  C CG  ? HIS A 1  55 ?  11.516  -8.429   3.711 1.000 95.090 ? 55  HIS A CG  1 
ATOM 445  C CD2 ? HIS A 1  55 ?  12.708  -8.932   3.313 1.000 95.090 ? 55  HIS A CD2 1 
ATOM 446  N ND1 ? HIS A 1  55 ?  11.396  -7.195   3.109 1.000 95.090 ? 55  HIS A ND1 1 
ATOM 447  C CE1 ? HIS A 1  55 ?  12.473  -6.963   2.376 1.000 95.090 ? 55  HIS A CE1 1 
ATOM 448  N NE2 ? HIS A 1  55 ?  13.284  -8.001   2.483 1.000 95.090 ? 55  HIS A NE2 1 
ATOM 449  N N   ? ASN A 1  56 ?   9.606 -11.618   3.114 1.000 95.460 ? 56  ASN A N   1 
ATOM 450  C CA  ? ASN A 1  56 ?   9.838 -12.712   2.177 1.000 95.460 ? 56  ASN A CA  1 
ATOM 451  C C   ? ASN A 1  56 ?   8.742 -13.770   2.269 1.000 95.460 ? 56  ASN A C   1 
ATOM 452  C CB  ? ASN A 1  56 ?  11.209 -13.346   2.420 1.000 95.460 ? 56  ASN A CB  1 
ATOM 453  O O   ? ASN A 1  56 ?   8.540 -14.371   3.326 1.000 95.460 ? 56  ASN A O   1 
ATOM 454  C CG  ? ASN A 1  56 ?  11.605 -14.319   1.327 1.000 95.460 ? 56  ASN A CG  1 
ATOM 455  N ND2 ? ASN A 1  56 ?  12.852 -14.231   0.879 1.000 95.460 ? 56  ASN A ND2 1 
ATOM 456  O OD1 ? ASN A 1  56 ?  10.797 -15.142   0.889 1.000 95.460 ? 56  ASN A OD1 1 
ATOM 457  N N   ? GLN A 1  57 ?   8.082 -14.040   1.145 1.000 92.760 ? 57  GLN A N   1 
ATOM 458  C CA  ? GLN A 1  57 ?   6.921 -14.922   1.121 1.000 92.760 ? 57  GLN A CA  1 
ATOM 459  C C   ? GLN A 1  57 ?   7.322 -16.368   1.398 1.000 92.760 ? 57  GLN A C   1 
ATOM 460  C CB  ? GLN A 1  57 ?   6.200 -14.826  -0.225 1.000 92.760 ? 57  GLN A CB  1 
ATOM 461  O O   ? GLN A 1  57 ?   6.490 -17.183   1.801 1.000 92.760 ? 57  GLN A O   1 
ATOM 462  C CG  ? GLN A 1  57 ?   5.569 -13.466  -0.489 1.000 92.760 ? 57  GLN A CG  1 
ATOM 463  C CD  ? GLN A 1  57 ?   4.841 -13.404  -1.818 1.000 92.760 ? 57  GLN A CD  1 
ATOM 464  N NE2 ? GLN A 1  57 ?   5.243 -12.469  -2.672 1.000 92.760 ? 57  GLN A NE2 1 
ATOM 465  O OE1 ? GLN A 1  57 ?   3.926 -14.192  -2.077 1.000 92.760 ? 57  GLN A OE1 1 
ATOM 466  N N   ? ASP A 1  58 ?   8.607 -16.698   1.335 1.000 93.490 ? 58  ASP A N   1 
ATOM 467  C CA  ? ASP A 1  58 ?   9.085 -18.068   1.499 1.000 93.490 ? 58  ASP A CA  1 
ATOM 468  C C   ? ASP A 1  58 ?   9.807 -18.242   2.833 1.000 93.490 ? 58  ASP A C   1 
ATOM 469  C CB  ? ASP A 1  58 ?  10.012 -18.454   0.345 1.000 93.490 ? 58  ASP A CB  1 
ATOM 470  O O   ? ASP A 1  58 ?  10.093 -19.367   3.248 1.000 93.490 ? 58  ASP A O   1 
ATOM 471  C CG  ? ASP A 1  58 ?   9.294 -18.535  -0.991 1.000 93.490 ? 58  ASP A CG  1 
ATOM 472  O OD1 ? ASP A 1  58 ?   8.101 -18.905  -1.021 1.000 93.490 ? 58  ASP A OD1 1 
ATOM 473  O OD2 ? ASP A 1  58 ?   9.929 -18.228  -2.023 1.000 93.490 ? 58  ASP A OD2 1 
ATOM 474  N N   ? VAL A 1  59 ?  10.119 -17.101   3.403 1.000 93.850 ? 59  VAL A N   1 
ATOM 475  C CA  ? VAL A 1  59 ?  10.874 -17.142   4.651 1.000 93.850 ? 59  VAL A CA  1 
ATOM 476  C C   ? VAL A 1  59 ?  10.062 -16.489   5.768 1.000 93.850 ? 59  VAL A C   1 
ATOM 477  C CB  ? VAL A 1  59 ?  12.244 -16.441   4.509 1.000 93.850 ? 59  VAL A CB  1 
ATOM 478  O O   ? VAL A 1  59 ?  10.021 -15.262   5.878 1.000 93.850 ? 59  VAL A O   1 
ATOM 479  C CG1 ? VAL A 1  59 ?  13.047 -16.558   5.803 1.000 93.850 ? 59  VAL A CG1 1 
ATOM 480  C CG2 ? VAL A 1  59 ?  13.025 -17.032   3.337 1.000 93.850 ? 59  VAL A CG2 1 
ATOM 481  N N   ? PRO A 1  60 ?   9.324 -17.316   6.657 1.000 90.600 ? 60  PRO A N   1 
ATOM 482  C CA  ? PRO A 1  60 ?   8.538 -16.750   7.756 1.000 90.600 ? 60  PRO A CA  1 
ATOM 483  C C   ? PRO A 1  60 ?   9.398 -16.009   8.777 1.000 90.600 ? 60  PRO A C   1 
ATOM 484  C CB  ? PRO A 1  60 ?   7.878 -17.979   8.387 1.000 90.600 ? 60  PRO A CB  1 
ATOM 485  O O   ? PRO A 1  60 ?  10.540 -16.403   9.029 1.000 90.600 ? 60  PRO A O   1 
ATOM 486  C CG  ? PRO A 1  60 ?   7.956 -19.037   7.334 1.000 90.600 ? 60  PRO A CG  1 
ATOM 487  C CD  ? PRO A 1  60 ?   9.164 -18.774   6.481 1.000 90.600 ? 60  PRO A CD  1 
ATOM 488  N N   ? ARG A 1  61 ?   8.649 -14.922   9.216 1.000 88.100 ? 61  ARG A N   1 
ATOM 489  C CA  ? ARG A 1  61 ?   9.241 -14.179  10.323 1.000 88.100 ? 61  ARG A CA  1 
ATOM 490  C C   ? ARG A 1  61 ?   8.415 -14.342  11.595 1.000 88.100 ? 61  ARG A C   1 
ATOM 491  C CB  ? ARG A 1  61 ?   9.369 -12.696   9.968 1.000 88.100 ? 61  ARG A CB  1 
ATOM 492  O O   ? ARG A 1  61 ?   7.210 -14.593  11.531 1.000 88.100 ? 61  ARG A O   1 
ATOM 493  C CG  ? ARG A 1  61 ?  10.292 -12.422   8.791 1.000 88.100 ? 61  ARG A CG  1 
ATOM 494  C CD  ? ARG A 1  61 ?  10.378 -10.935   8.476 1.000 88.100 ? 61  ARG A CD  1 
ATOM 495  N NE  ? ARG A 1  61 ?  11.012 -10.190   9.560 1.000 88.100 ? 61  ARG A NE  1 
ATOM 496  N NH1 ? ARG A 1  61 ?  12.267  -8.836   8.172 1.000 88.100 ? 61  ARG A NH1 1 
ATOM 497  N NH2 ? ARG A 1  61 ?  12.410  -8.599  10.448 1.000 88.100 ? 61  ARG A NH2 1 
ATOM 498  C CZ  ? ARG A 1  61 ?  11.895  -9.210   9.391 1.000 88.100 ? 61  ARG A CZ  1 
ATOM 499  N N   ? GLY A 1  62 ?   8.805 -14.976  12.630 1.000 88.510 ? 62  GLY A N   1 
ATOM 500  C CA  ? GLY A 1  62 ?   8.224 -15.283  13.927 1.000 88.510 ? 62  GLY A CA  1 
ATOM 501  C C   ? GLY A 1  62 ?   7.241 -14.230  14.405 1.000 88.510 ? 62  GLY A C   1 
ATOM 502  O O   ? GLY A 1  62 ?   6.390 -14.507  15.252 1.000 88.510 ? 62  GLY A O   1 
ATOM 503  N N   ? ASP A 1  63 ?   7.248 -12.991  13.893 1.000 91.220 ? 63  ASP A N   1 
ATOM 504  C CA  ? ASP A 1  63 ?   6.397 -11.902  14.363 1.000 91.220 ? 63  ASP A CA  1 
ATOM 505  C C   ? ASP A 1  63 ?   5.316 -11.567  13.338 1.000 91.220 ? 63  ASP A C   1 
ATOM 506  C CB  ? ASP A 1  63 ?   7.236 -10.659  14.669 1.000 91.220 ? 63  ASP A CB  1 
ATOM 507  O O   ? ASP A 1  63 ?   4.698 -10.503  13.405 1.000 91.220 ? 63  ASP A O   1 
ATOM 508  C CG  ? ASP A 1  63 ?   8.135 -10.252  13.515 1.000 91.220 ? 63  ASP A CG  1 
ATOM 509  O OD1 ? ASP A 1  63 ?   8.186 -10.975  12.497 1.000 91.220 ? 63  ASP A OD1 1 
ATOM 510  O OD2 ? ASP A 1  63 ?   8.800  -9.199  13.626 1.000 91.220 ? 63  ASP A OD2 1 
ATOM 511  N N   ? GLU A 1  64 ?   5.015 -12.370  12.247 1.000 95.540 ? 64  GLU A N   1 
ATOM 512  C CA  ? GLU A 1  64 ?   3.953 -12.203  11.259 1.000 95.540 ? 64  GLU A CA  1 
ATOM 513  C C   ? GLU A 1  64 ?   2.579 -12.438  11.881 1.000 95.540 ? 64  GLU A C   1 
ATOM 514  C CB  ? GLU A 1  64 ?   4.164 -13.152  10.077 1.000 95.540 ? 64  GLU A CB  1 
ATOM 515  O O   ? GLU A 1  64 ?   2.440 -13.241  12.807 1.000 95.540 ? 64  GLU A O   1 
ATOM 516  C CG  ? GLU A 1  64 ?   5.496 -12.963   9.367 1.000 95.540 ? 64  GLU A CG  1 
ATOM 517  C CD  ? GLU A 1  64 ?   5.844 -14.108   8.429 1.000 95.540 ? 64  GLU A CD  1 
ATOM 518  O OE1 ? GLU A 1  64 ?   6.924 -14.067   7.796 1.000 95.540 ? 64  GLU A OE1 1 
ATOM 519  O OE2 ? GLU A 1  64 ?   5.030 -15.052   8.325 1.000 95.540 ? 64  GLU A OE2 1 
ATOM 520  N N   ? ALA A 1  65 ?   1.604 -11.771  11.340 1.000 96.130 ? 65  ALA A N   1 
ATOM 521  C CA  ? ALA A 1  65 ?   0.241 -11.896  11.850 1.000 96.130 ? 65  ALA A CA  1 
ATOM 522  C C   ? ALA A 1  65 ?  -0.765 -12.002  10.708 1.000 96.130 ? 65  ALA A C   1 
ATOM 523  C CB  ? ALA A 1  65 ?  -0.102 -10.710  12.749 1.000 96.130 ? 65  ALA A CB  1 
ATOM 524  O O   ? ALA A 1  65 ?  -0.741 -11.195   9.775 1.000 96.130 ? 65  ALA A O   1 
ATOM 525  N N   ? TRP A 1  66 ?  -1.636 -13.102  10.867 1.000 96.470 ? 66  TRP A N   1 
ATOM 526  C CA  ? TRP A 1  66 ?  -2.794 -13.200   9.985 1.000 96.470 ? 66  TRP A CA  1 
ATOM 527  C C   ? TRP A 1  66 ?  -4.006 -12.505  10.598 1.000 96.470 ? 66  TRP A C   1 
ATOM 528  C CB  ? TRP A 1  66 ?  -3.125 -14.666   9.692 1.000 96.470 ? 66  TRP A CB  1 
ATOM 529  O O   ? TRP A 1  66 ?  -4.253 -12.620  11.800 1.000 96.470 ? 66  TRP A O   1 
ATOM 530  C CG  ? TRP A 1  66 ?  -2.212 -15.308   8.691 1.000 96.470 ? 66  TRP A CG  1 
ATOM 531  C CD1 ? TRP A 1  66 ?  -1.118 -16.086   8.953 1.000 96.470 ? 66  TRP A CD1 1 
ATOM 532  C CD2 ? TRP A 1  66 ?  -2.312 -15.223   7.266 1.000 96.470 ? 66  TRP A CD2 1 
ATOM 533  C CE2 ? TRP A 1  66 ?  -1.244 -15.975   6.727 1.000 96.470 ? 66  TRP A CE2 1 
ATOM 534  C CE3 ? TRP A 1  66 ?  -3.202 -14.584   6.392 1.000 96.470 ? 66  TRP A CE3 1 
ATOM 535  N NE1 ? TRP A 1  66 ?  -0.532 -16.490   7.776 1.000 96.470 ? 66  TRP A NE1 1 
ATOM 536  C CH2 ? TRP A 1  66 ?  -1.928 -15.469   4.518 1.000 96.470 ? 66  TRP A CH2 1 
ATOM 537  C CZ2 ? TRP A 1  66 ?  -1.043 -16.105   5.351 1.000 96.470 ? 66  TRP A CZ2 1 
ATOM 538  C CZ3 ? TRP A 1  66 ?  -2.999 -14.714   5.023 1.000 96.470 ? 66  TRP A CZ3 1 
ATOM 539  N N   ? ARG A 1  67 ?  -4.705 -11.726   9.659 1.000 96.540 ? 67  ARG A N   1 
ATOM 540  C CA  ? ARG A 1  67 ?  -5.985 -11.133  10.030 1.000 96.540 ? 67  ARG A CA  1 
ATOM 541  C C   ? ARG A 1  67 ?  -7.025 -11.344   8.934 1.000 96.540 ? 67  ARG A C   1 
ATOM 542  C CB  ? ARG A 1  67 ?  -5.824  -9.639  10.319 1.000 96.540 ? 67  ARG A CB  1 
ATOM 543  O O   ? ARG A 1  67 ?  -6.674 -11.539   7.768 1.000 96.540 ? 67  ARG A O   1 
ATOM 544  C CG  ? ARG A 1  67 ?  -4.940  -9.336  11.518 1.000 96.540 ? 67  ARG A CG  1 
ATOM 545  C CD  ? ARG A 1  67 ?  -5.583  -9.790  12.822 1.000 96.540 ? 67  ARG A CD  1 
ATOM 546  N NE  ? ARG A 1  67 ?  -4.781  -9.406  13.980 1.000 96.540 ? 67  ARG A NE  1 
ATOM 547  N NH1 ? ARG A 1  67 ?  -3.349 -11.214  13.848 1.000 96.540 ? 67  ARG A NH1 1 
ATOM 548  N NH2 ? ARG A 1  67 ?  -3.080  -9.652  15.503 1.000 96.540 ? 67  ARG A NH2 1 
ATOM 549  C CZ  ? ARG A 1  67 ?  -3.738 -10.092  14.441 1.000 96.540 ? 67  ARG A CZ  1 
ATOM 550  N N   ? VAL A 1  68 ?  -8.281 -11.319   9.397 1.000 95.560 ? 68  VAL A N   1 
ATOM 551  C CA  ? VAL A 1  68 ?  -9.385 -11.414   8.447 1.000 95.560 ? 68  VAL A CA  1 
ATOM 552  C C   ? VAL A 1  68 ? -10.188 -10.115   8.455 1.000 95.560 ? 68  VAL A C   1 
ATOM 553  C CB  ? VAL A 1  68 ? -10.307 -12.612   8.768 1.000 95.560 ? 68  VAL A CB  1 
ATOM 554  O O   ? VAL A 1  68 ? -10.327  -9.471   9.498 1.000 95.560 ? 68  VAL A O   1 
ATOM 555  C CG1 ? VAL A 1  68 ? -11.466 -12.683   7.774 1.000 95.560 ? 68  VAL A CG1 1 
ATOM 556  C CG2 ? VAL A 1  68 ?  -9.511 -13.915   8.758 1.000 95.560 ? 68  VAL A CG2 1 
ATOM 557  N N   ? SER A 1  69 ? -10.613  -9.826   7.185 1.000 95.600 ? 69  SER A N   1 
ATOM 558  C CA  ? SER A 1  69 ? -11.446  -8.633   7.074 1.000 95.600 ? 69  SER A CA  1 
ATOM 559  C C   ? SER A 1  69 ? -12.834  -8.871   7.661 1.000 95.600 ? 69  SER A C   1 
ATOM 560  C CB  ? SER A 1  69 ? -11.570  -8.199   5.613 1.000 95.600 ? 69  SER A CB  1 
ATOM 561  O O   ? SER A 1  69 ? -13.456  -9.903   7.398 1.000 95.600 ? 69  SER A O   1 
ATOM 562  O OG  ? SER A 1  69 ? -12.484  -7.124   5.483 1.000 95.600 ? 69  SER A OG  1 
ATOM 563  N N   ? VAL A 1  70 ? -13.416  -7.932   8.547 1.000 94.920 ? 70  VAL A N   1 
ATOM 564  C CA  ? VAL A 1  70 ? -14.756  -8.017   9.117 1.000 94.920 ? 70  VAL A CA  1 
ATOM 565  C C   ? VAL A 1  70 ? -15.631  -6.901   8.550 1.000 94.920 ? 70  VAL A C   1 
ATOM 566  C CB  ? VAL A 1  70 ? -14.724  -7.937  10.660 1.000 94.920 ? 70  VAL A CB  1 
ATOM 567  O O   ? VAL A 1  70 ? -16.852  -6.912   8.723 1.000 94.920 ? 70  VAL A O   1 
ATOM 568  C CG1 ? VAL A 1  70 ? -14.098  -9.198  11.253 1.000 94.920 ? 70  VAL A CG1 1 
ATOM 569  C CG2 ? VAL A 1  70 ? -13.959  -6.694  11.113 1.000 94.920 ? 70  VAL A CG2 1 
ATOM 570  N N   ? GLY A 1  71 ? -14.944  -5.972   7.725 1.000 94.000 ? 71  GLY A N   1 
ATOM 571  C CA  ? GLY A 1  71 ? -15.619  -4.887   7.030 1.000 94.000 ? 71  GLY A CA  1 
ATOM 572  C C   ? GLY A 1  71 ? -14.730  -4.177   6.027 1.000 94.000 ? 71  GLY A C   1 
ATOM 573  O O   ? GLY A 1  71 ? -13.541  -3.972   6.279 1.000 94.000 ? 71  GLY A O   1 
ATOM 574  N N   ? THR A 1  72 ? -15.343  -3.828   4.876 1.000 94.440 ? 72  THR A N   1 
ATOM 575  C CA  ? THR A 1  72 ? -14.681  -3.023   3.855 1.000 94.440 ? 72  THR A CA  1 
ATOM 576  C C   ? THR A 1  72 ? -15.512  -1.789   3.517 1.000 94.440 ? 72  THR A C   1 
ATOM 577  C CB  ? THR A 1  72 ? -14.428  -3.842   2.575 1.000 94.440 ? 72  THR A CB  1 
ATOM 578  O O   ? THR A 1  72 ? -16.738  -1.867   3.420 1.000 94.440 ? 72  THR A O   1 
ATOM 579  C CG2 ? THR A 1  72 ? -13.509  -5.027   2.852 1.000 94.440 ? 72  THR A CG2 1 
ATOM 580  O OG1 ? THR A 1  72 ? -15.678  -4.329   2.072 1.000 94.440 ? 72  THR A OG1 1 
ATOM 581  N N   ? PHE A 1  73 ? -14.804  -0.702   3.448 1.000 94.450 ? 73  PHE A N   1 
ATOM 582  C CA  ? PHE A 1  73 ? -15.446   0.580   3.182 1.000 94.450 ? 73  PHE A CA  1 
ATOM 583  C C   ? PHE A 1  73 ? -14.841   1.242   1.950 1.000 94.450 ? 73  PHE A C   1 
ATOM 584  C CB  ? PHE A 1  73 ? -15.319   1.508   4.393 1.000 94.450 ? 73  PHE A CB  1 
ATOM 585  O O   ? PHE A 1  73 ? -13.756   1.822   2.020 1.000 94.450 ? 73  PHE A O   1 
ATOM 586  C CG  ? PHE A 1  73 ? -15.861   0.921   5.668 1.000 94.450 ? 73  PHE A CG  1 
ATOM 587  C CD1 ? PHE A 1  73 ? -17.111   1.296   6.146 1.000 94.450 ? 73  PHE A CD1 1 
ATOM 588  C CD2 ? PHE A 1  73 ? -15.121  -0.007   6.389 1.000 94.450 ? 73  PHE A CD2 1 
ATOM 589  C CE1 ? PHE A 1  73 ? -17.616   0.753   7.326 1.000 94.450 ? 73  PHE A CE1 1 
ATOM 590  C CE2 ? PHE A 1  73 ? -15.619  -0.554   7.568 1.000 94.450 ? 73  PHE A CE2 1 
ATOM 591  C CZ  ? PHE A 1  73 ? -16.866  -0.171   8.036 1.000 94.450 ? 73  PHE A CZ  1 
ATOM 592  N N   ? CYS A 1  74 ? -15.598   1.156   0.801 1.000 93.270 ? 74  CYS A N   1 
ATOM 593  C CA  ? CYS A 1  74 ? -15.145   1.739  -0.458 1.000 93.270 ? 74  CYS A CA  1 
ATOM 594  C C   ? CYS A 1  74 ? -15.727   3.134  -0.653 1.000 93.270 ? 74  CYS A C   1 
ATOM 595  C CB  ? CYS A 1  74 ? -15.537   0.844  -1.633 1.000 93.270 ? 74  CYS A CB  1 
ATOM 596  O O   ? CYS A 1  74 ? -16.868   3.395  -0.267 1.000 93.270 ? 74  CYS A O   1 
ATOM 597  S SG  ? CYS A 1  74 ? -14.824  -0.814  -1.555 1.000 93.270 ? 74  CYS A SG  1 
ATOM 598  N N   ? TYR A 1  75 ? -14.887   3.945  -1.239 1.000 90.870 ? 75  TYR A N   1 
ATOM 599  C CA  ? TYR A 1  75 ? -15.347   5.255  -1.685 1.000 90.870 ? 75  TYR A CA  1 
ATOM 600  C C   ? TYR A 1  75 ? -15.464   5.305  -3.203 1.000 90.870 ? 75  TYR A C   1 
ATOM 601  C CB  ? TYR A 1  75 ? -14.398   6.354  -1.197 1.000 90.870 ? 75  TYR A CB  1 
ATOM 602  O O   ? TYR A 1  75 ? -14.483   5.075  -3.915 1.000 90.870 ? 75  TYR A O   1 
ATOM 603  C CG  ? TYR A 1  75 ? -14.931   7.751  -1.400 1.000 90.870 ? 75  TYR A CG  1 
ATOM 604  C CD1 ? TYR A 1  75 ? -14.668   8.455  -2.573 1.000 90.870 ? 75  TYR A CD1 1 
ATOM 605  C CD2 ? TYR A 1  75 ? -15.697   8.371  -0.419 1.000 90.870 ? 75  TYR A CD2 1 
ATOM 606  C CE1 ? TYR A 1  75 ? -15.156   9.743  -2.764 1.000 90.870 ? 75  TYR A CE1 1 
ATOM 607  C CE2 ? TYR A 1  75 ? -16.190   9.660  -0.598 1.000 90.870 ? 75  TYR A CE2 1 
ATOM 608  O OH  ? TYR A 1  75 ? -16.400  11.612  -1.956 1.000 90.870 ? 75  TYR A OH  1 
ATOM 609  C CZ  ? TYR A 1  75 ? -15.915  10.336  -1.773 1.000 90.870 ? 75  TYR A CZ  1 
ATOM 610  N N   ? PRO A 1  76 ? -16.753   5.747  -3.642 1.000 77.850 ? 76  PRO A N   1 
ATOM 611  C CA  ? PRO A 1  76 ? -18.067   5.834  -3.000 1.000 77.850 ? 76  PRO A CA  1 
ATOM 612  C C   ? PRO A 1  76 ? -18.744   4.473  -2.855 1.000 77.850 ? 76  PRO A C   1 
ATOM 613  C CB  ? PRO A 1  76 ? -18.861   6.741  -3.943 1.000 77.850 ? 76  PRO A CB  1 
ATOM 614  O O   ? PRO A 1  76 ? -18.271   3.481  -3.417 1.000 77.850 ? 76  PRO A O   1 
ATOM 615  C CG  ? PRO A 1  76 ? -18.249   6.522  -5.289 1.000 77.850 ? 76  PRO A CG  1 
ATOM 616  C CD  ? PRO A 1  76 ? -16.806   6.152  -5.102 1.000 77.850 ? 76  PRO A CD  1 
ATOM 617  N N   ? ASP A 1  77 ? -19.503   4.202  -1.602 1.000 72.760 ? 77  ASP A N   1 
ATOM 618  C CA  ? ASP A 1  77 ? -20.159   3.052  -0.985 1.000 72.760 ? 77  ASP A CA  1 
ATOM 619  C C   ? ASP A 1  77 ? -20.394   1.942  -2.006 1.000 72.760 ? 77  ASP A C   1 
ATOM 620  C CB  ? ASP A 1  77 ? -21.485   3.470  -0.347 1.000 72.760 ? 77  ASP A CB  1 
ATOM 621  O O   ? ASP A 1  77 ? -20.994   0.914  -1.686 1.000 72.760 ? 77  ASP A O   1 
ATOM 622  C CG  ? ASP A 1  77 ? -21.303   4.256   0.940 1.000 72.760 ? 77  ASP A CG  1 
ATOM 623  O OD1 ? ASP A 1  77 ? -20.197   4.224   1.522 1.000 72.760 ? 77  ASP A OD1 1 
ATOM 624  O OD2 ? ASP A 1  77 ? -22.274   4.910   1.377 1.000 72.760 ? 77  ASP A OD2 1 
ATOM 625  N N   ? SER A 1  78 ? -19.730   2.079  -3.226 1.000 68.550 ? 78  SER A N   1 
ATOM 626  C CA  ? SER A 1  78 ? -19.813   0.968  -4.168 1.000 68.550 ? 78  SER A CA  1 
ATOM 627  C C   ? SER A 1  78 ? -18.437   0.604  -4.716 1.000 68.550 ? 78  SER A C   1 
ATOM 628  C CB  ? SER A 1  78 ? -20.755   1.313  -5.322 1.000 68.550 ? 78  SER A CB  1 
ATOM 629  O O   ? SER A 1  78 ? -17.556   1.461  -4.814 1.000 68.550 ? 78  SER A O   1 
ATOM 630  O OG  ? SER A 1  78 ? -20.204   2.336  -6.133 1.000 68.550 ? 78  SER A OG  1 
ATOM 631  N N   ? ALA A 1  79 ? -18.075  -0.701  -4.438 1.000 62.100 ? 79  ALA A N   1 
ATOM 632  C CA  ? ALA A 1  79 ? -16.839  -1.276  -4.963 1.000 62.100 ? 79  ALA A CA  1 
ATOM 633  C C   ? ALA A 1  79 ? -16.685  -0.977  -6.452 1.000 62.100 ? 79  ALA A C   1 
ATOM 634  C CB  ? ALA A 1  79 ? -16.807  -2.782  -4.720 1.000 62.100 ? 79  ALA A CB  1 
ATOM 635  O O   ? ALA A 1  79 ? -16.319  -1.858  -7.234 1.000 62.100 ? 79  ALA A O   1 
ATOM 636  N N   ? SER A 1  80 ? -17.267   0.273  -6.927 1.000 59.660 ? 80  SER A N   1 
ATOM 637  C CA  ? SER A 1  80 ? -17.281   0.610  -8.347 1.000 59.660 ? 80  SER A CA  1 
ATOM 638  C C   ? SER A 1  80 ? -15.871   0.614  -8.928 1.000 59.660 ? 80  SER A C   1 
ATOM 639  C CB  ? SER A 1  80 ? -17.937   1.973  -8.568 1.000 59.660 ? 80  SER A CB  1 
ATOM 640  O O   ? SER A 1  80 ? -14.902   0.887  -8.217 1.000 59.660 ? 80  SER A O   1 
ATOM 641  O OG  ? SER A 1  80 ? -17.464   2.571  -9.763 1.000 59.660 ? 80  SER A OG  1 
ATOM 642  N N   ? THR A 1  81 ? -15.639  -0.040  -9.982 1.000 56.390 ? 81  THR A N   1 
ATOM 643  C CA  ? THR A 1  81 ? -14.546  -0.202 -10.934 1.000 56.390 ? 81  THR A CA  1 
ATOM 644  C C   ? THR A 1  81 ? -14.089   1.152 -11.468 1.000 56.390 ? 81  THR A C   1 
ATOM 645  C CB  ? THR A 1  81 ? -14.958  -1.108 -12.109 1.000 56.390 ? 81  THR A CB  1 
ATOM 646  O O   ? THR A 1  81 ? -13.277   1.219 -12.393 1.000 56.390 ? 81  THR A O   1 
ATOM 647  C CG2 ? THR A 1  81 ? -15.252  -2.527 -11.633 1.000 56.390 ? 81  THR A CG2 1 
ATOM 648  O OG1 ? THR A 1  81 ? -16.132  -0.571 -12.730 1.000 56.390 ? 81  THR A OG1 1 
ATOM 649  N N   ? THR A 1  82 ? -14.826   2.385 -10.916 1.000 67.600 ? 82  THR A N   1 
ATOM 650  C CA  ? THR A 1  82 ? -14.330   3.606 -11.542 1.000 67.600 ? 82  THR A CA  1 
ATOM 651  C C   ? THR A 1  82 ? -13.051   4.082 -10.860 1.000 67.600 ? 82  THR A C   1 
ATOM 652  C CB  ? THR A 1  82 ? -15.387   4.725 -11.495 1.000 67.600 ? 82  THR A CB  1 
ATOM 653  O O   ? THR A 1  82 ? -12.891   3.924  -9.648 1.000 67.600 ? 82  THR A O   1 
ATOM 654  C CG2 ? THR A 1  82 ? -16.746   4.219 -11.966 1.000 67.600 ? 82  THR A CG2 1 
ATOM 655  O OG1 ? THR A 1  82 ? -15.507   5.205 -10.151 1.000 67.600 ? 82  THR A OG1 1 
ATOM 656  N N   ? HIS A 1  83 ? -11.862   3.690 -11.461 1.000 75.740 ? 83  HIS A N   1 
ATOM 657  C CA  ? HIS A 1  83 ? -10.532   4.074 -11.000 1.000 75.740 ? 83  HIS A CA  1 
ATOM 658  C C   ? HIS A 1  83 ? -10.495   5.542 -10.586 1.000 75.740 ? 83  HIS A C   1 
ATOM 659  C CB  ? HIS A 1  83 ?  -9.490   3.809 -12.088 1.000 75.740 ? 83  HIS A CB  1 
ATOM 660  O O   ? HIS A 1  83 ?  -9.456   6.041 -10.148 1.000 75.740 ? 83  HIS A O   1 
ATOM 661  C CG  ? HIS A 1  83 ?  -9.351   2.364 -12.446 1.000 75.740 ? 83  HIS A CG  1 
ATOM 662  C CD2 ? HIS A 1  83 ?  -9.699   1.688 -13.566 1.000 75.740 ? 83  HIS A CD2 1 
ATOM 663  N ND1 ? HIS A 1  83 ?  -8.794   1.437 -11.592 1.000 75.740 ? 83  HIS A ND1 1 
ATOM 664  C CE1 ? HIS A 1  83 ?  -8.806   0.249 -12.174 1.000 75.740 ? 83  HIS A CE1 1 
ATOM 665  N NE2 ? HIS A 1  83 ?  -9.350   0.374 -13.372 1.000 75.740 ? 83  HIS A NE2 1 
ATOM 666  N N   ? LYS A 1  84 ? -11.676   6.256 -10.606 1.000 83.420 ? 84  LYS A N   1 
ATOM 667  C CA  ? LYS A 1  84 ? -11.741   7.684 -10.311 1.000 83.420 ? 84  LYS A CA  1 
ATOM 668  C C   ? LYS A 1  84 ? -11.640   7.941  -8.810 1.000 83.420 ? 84  LYS A C   1 
ATOM 669  C CB  ? LYS A 1  84 ? -13.036   8.287 -10.859 1.000 83.420 ? 84  LYS A CB  1 
ATOM 670  O O   ? LYS A 1  84 ? -11.014   8.913  -8.382 1.000 83.420 ? 84  LYS A O   1 
ATOM 671  C CG  ? LYS A 1  84 ? -13.106   8.326 -12.379 1.000 83.420 ? 84  LYS A CG  1 
ATOM 672  C CD  ? LYS A 1  84 ? -14.398   8.971 -12.863 1.000 83.420 ? 84  LYS A CD  1 
ATOM 673  C CE  ? LYS A 1  84 ? -14.495   8.958 -14.382 1.000 83.420 ? 84  LYS A CE  1 
ATOM 674  N NZ  ? LYS A 1  84 ? -15.796   9.517 -14.859 1.000 83.420 ? 84  LYS A NZ  1 
ATOM 675  N N   ? ASP A 1  85 ? -12.227   7.104  -7.968 1.000 88.460 ? 85  ASP A N   1 
ATOM 676  C CA  ? ASP A 1  85 ? -12.175   7.124  -6.509 1.000 88.460 ? 85  ASP A CA  1 
ATOM 677  C C   ? ASP A 1  85 ? -11.757   5.764  -5.956 1.000 88.460 ? 85  ASP A C   1 
ATOM 678  C CB  ? ASP A 1  85 ? -13.530   7.534  -5.930 1.000 88.460 ? 85  ASP A CB  1 
ATOM 679  O O   ? ASP A 1  85 ? -12.526   5.114  -5.244 1.000 88.460 ? 85  ASP A O   1 
ATOM 680  C CG  ? ASP A 1  85 ? -14.001   8.890  -6.425 1.000 88.460 ? 85  ASP A CG  1 
ATOM 681  O OD1 ? ASP A 1  85 ? -13.270   9.890  -6.255 1.000 88.460 ? 85  ASP A OD1 1 
ATOM 682  O OD2 ? ASP A 1  85 ? -15.115   8.961  -6.988 1.000 88.460 ? 85  ASP A OD2 1 
ATOM 683  N N   ? ASP A 1  86 ? -10.609   5.323  -6.320 1.000 93.240 ? 86  ASP A N   1 
ATOM 684  C CA  ? ASP A 1  86 ? -10.097   3.981  -6.063 1.000 93.240 ? 86  ASP A CA  1 
ATOM 685  C C   ? ASP A 1  86 ?  -9.436   3.899  -4.689 1.000 93.240 ? 86  ASP A C   1 
ATOM 686  C CB  ? ASP A 1  86 ?  -9.102   3.569  -7.150 1.000 93.240 ? 86  ASP A CB  1 
ATOM 687  O O   ? ASP A 1  86 ?  -8.208   3.862  -4.586 1.000 93.240 ? 86  ASP A O   1 
ATOM 688  C CG  ? ASP A 1  86 ?  -8.770   2.087  -7.119 1.000 93.240 ? 86  ASP A CG  1 
ATOM 689  O OD1 ? ASP A 1  86 ?  -9.547   1.300  -6.536 1.000 93.240 ? 86  ASP A OD1 1 
ATOM 690  O OD2 ? ASP A 1  86 ?  -7.721   1.704  -7.681 1.000 93.240 ? 86  ASP A OD2 1 
ATOM 691  N N   ? ILE A 1  87 ? -10.233   3.951  -3.606 1.000 95.610 ? 87  ILE A N   1 
ATOM 692  C CA  ? ILE A 1  87 ?  -9.720   3.915  -2.241 1.000 95.610 ? 87  ILE A CA  1 
ATOM 693  C C   ? ILE A 1  87 ? -10.663   3.102  -1.357 1.000 95.610 ? 87  ILE A C   1 
ATOM 694  C CB  ? ILE A 1  87 ?  -9.540   5.338  -1.666 1.000 95.610 ? 87  ILE A CB  1 
ATOM 695  O O   ? ILE A 1  87 ? -11.885   3.181  -1.504 1.000 95.610 ? 87  ILE A O   1 
ATOM 696  C CG1 ? ILE A 1  87 ?  -8.796   5.283  -0.327 1.000 95.610 ? 87  ILE A CG1 1 
ATOM 697  C CG2 ? ILE A 1  87 ? -10.896   6.032  -1.510 1.000 95.610 ? 87  ILE A CG2 1 
ATOM 698  C CD1 ? ILE A 1  87 ?  -8.250   6.628   0.133 1.000 95.610 ? 87  ILE A CD1 1 
ATOM 699  N N   ? MET A 1  88 ? -10.096   2.288  -0.489 1.000 96.160 ? 88  MET A N   1 
ATOM 700  C CA  ? MET A 1  88 ? -10.854   1.382   0.369 1.000 96.160 ? 88  MET A CA  1 
ATOM 701  C C   ? MET A 1  88 ? -10.172   1.219   1.724 1.000 96.160 ? 88  MET A C   1 
ATOM 702  C CB  ? MET A 1  88 ? -11.020   0.017  -0.301 1.000 96.160 ? 88  MET A CB  1 
ATOM 703  O O   ? MET A 1  88 ?  -8.944   1.151   1.801 1.000 96.160 ? 88  MET A O   1 
ATOM 704  C CG  ? MET A 1  88 ? -11.780  -0.992   0.544 1.000 96.160 ? 88  MET A CG  1 
ATOM 705  S SD  ? MET A 1  88 ? -11.861  -2.648  -0.243 1.000 96.160 ? 88  MET A SD  1 
ATOM 706  C CE  ? MET A 1  88 ? -10.146  -3.195  -0.015 1.000 96.160 ? 88  MET A CE  1 
ATOM 707  N N   ? LEU A 1  89 ? -10.998   1.250   2.800 1.000 97.350 ? 89  LEU A N   1 
ATOM 708  C CA  ? LEU A 1  89 ? -10.533   0.894   4.136 1.000 97.350 ? 89  LEU A CA  1 
ATOM 709  C C   ? LEU A 1  89 ? -11.001  -0.506   4.518 1.000 97.350 ? 89  LEU A C   1 
ATOM 710  C CB  ? LEU A 1  89 ? -11.031   1.911   5.166 1.000 97.350 ? 89  LEU A CB  1 
ATOM 711  O O   ? LEU A 1  89 ? -12.131  -0.893   4.212 1.000 97.350 ? 89  LEU A O   1 
ATOM 712  C CG  ? LEU A 1  89 ? -10.421   3.311   5.087 1.000 97.350 ? 89  LEU A CG  1 
ATOM 713  C CD1 ? LEU A 1  89 ? -11.180   4.272   5.995 1.000 97.350 ? 89  LEU A CD1 1 
ATOM 714  C CD2 ? LEU A 1  89 ?  -8.942   3.271   5.459 1.000 97.350 ? 89  LEU A CD2 1 
ATOM 715  N N   ? ILE A 1  90 ? -10.070  -1.230   5.156 1.000 97.180 ? 90  ILE A N   1 
ATOM 716  C CA  ? ILE A 1  90 ? -10.366  -2.575   5.637 1.000 97.180 ? 90  ILE A CA  1 
ATOM 717  C C   ? ILE A 1  90 ? -10.325  -2.598   7.163 1.000 97.180 ? 90  ILE A C   1 
ATOM 718  C CB  ? ILE A 1  90 ?  -9.377  -3.612   5.058 1.000 97.180 ? 90  ILE A CB  1 
ATOM 719  O O   ? ILE A 1  90 ?  -9.327  -2.200   7.769 1.000 97.180 ? 90  ILE A O   1 
ATOM 720  C CG1 ? ILE A 1  90 ?  -9.441  -3.615   3.527 1.000 97.180 ? 90  ILE A CG1 1 
ATOM 721  C CG2 ? ILE A 1  90 ?  -9.667  -5.007   5.621 1.000 97.180 ? 90  ILE A CG2 1 
ATOM 722  C CD1 ? ILE A 1  90 ?  -8.328  -4.413   2.862 1.000 97.180 ? 90  ILE A CD1 1 
ATOM 723  N N   ? LYS A 1  91 ? -11.490  -3.012   7.800 1.000 97.300 ? 91  LYS A N   1 
ATOM 724  C CA  ? LYS A 1  91 ? -11.499  -3.255   9.239 1.000 97.300 ? 91  LYS A CA  1 
ATOM 725  C C   ? LYS A 1  91 ? -11.099  -4.693   9.557 1.000 97.300 ? 91  LYS A C   1 
ATOM 726  C CB  ? LYS A 1  91 ? -12.878  -2.953   9.827 1.000 97.300 ? 91  LYS A CB  1 
ATOM 727  O O   ? LYS A 1  91 ? -11.667  -5.637   9.005 1.000 97.300 ? 91  LYS A O   1 
ATOM 728  C CG  ? LYS A 1  91 ? -12.932  -3.021  11.346 1.000 97.300 ? 91  LYS A CG  1 
ATOM 729  C CD  ? LYS A 1  91 ? -14.275  -2.540  11.880 1.000 97.300 ? 91  LYS A CD  1 
ATOM 730  C CE  ? LYS A 1  91 ? -14.294  -2.510  13.402 1.000 97.300 ? 91  LYS A CE  1 
ATOM 731  N NZ  ? LYS A 1  91 ? -15.591  -1.989  13.930 1.000 97.300 ? 91  LYS A NZ  1 
ATOM 732  N N   ? LEU A 1  92 ? -10.126  -4.811  10.486 1.000 97.250 ? 92  LEU A N   1 
ATOM 733  C CA  ? LEU A 1  92 ?  -9.644  -6.133  10.871 1.000 97.250 ? 92  LEU A CA  1 
ATOM 734  C C   ? LEU A 1  92 ? -10.541  -6.749  11.939 1.000 97.250 ? 92  LEU A C   1 
ATOM 735  C CB  ? LEU A 1  92 ?  -8.203  -6.051  11.383 1.000 97.250 ? 92  LEU A CB  1 
ATOM 736  O O   ? LEU A 1  92 ? -11.115  -6.033  12.762 1.000 97.250 ? 92  LEU A O   1 
ATOM 737  C CG  ? LEU A 1  92 ?  -7.175  -5.451  10.422 1.000 97.250 ? 92  LEU A CG  1 
ATOM 738  C CD1 ? LEU A 1  92 ?  -5.811  -5.358  11.097 1.000 97.250 ? 92  LEU A CD1 1 
ATOM 739  C CD2 ? LEU A 1  92 ?  -7.090  -6.280   9.145 1.000 97.250 ? 92  LEU A CD2 1 
ATOM 740  N N   ? ASN A 1  93 ? -10.691  -8.099  11.933 1.000 95.970 ? 93  ASN A N   1 
ATOM 741  C CA  ? ASN A 1  93 ? -11.532  -8.802  12.896 1.000 95.970 ? 93  ASN A CA  1 
ATOM 742  C C   ? ASN A 1  93 ? -10.935  -8.758  14.299 1.000 95.970 ? 93  ASN A C   1 
ATOM 743  C CB  ? ASN A 1  93 ? -11.752 -10.252  12.458 1.000 95.970 ? 93  ASN A CB  1 
ATOM 744  O O   ? ASN A 1  93 ? -11.631  -9.016  15.283 1.000 95.970 ? 93  ASN A O   1 
ATOM 745  C CG  ? ASN A 1  93 ? -10.477 -11.072  12.491 1.000 95.970 ? 93  ASN A CG  1 
ATOM 746  N ND2 ? ASN A 1  93 ? -10.616 -12.376  12.696 1.000 95.970 ? 93  ASN A ND2 1 
ATOM 747  O OD1 ? ASN A 1  93 ?  -9.376 -10.537  12.334 1.000 95.970 ? 93  ASN A OD1 1 
ATOM 748  N N   ? SER A 1  94 ?  -9.627  -8.367  14.502 1.000 96.520 ? 94  SER A N   1 
ATOM 749  C CA  ? SER A 1  94 ?  -8.936  -8.143  15.768 1.000 96.520 ? 94  SER A CA  1 
ATOM 750  C C   ? SER A 1  94 ?  -7.730  -7.228  15.586 1.000 96.520 ? 94  SER A C   1 
ATOM 751  C CB  ? SER A 1  94 ?  -8.490  -9.472  16.378 1.000 96.520 ? 94  SER A CB  1 
ATOM 752  O O   ? SER A 1  94 ?  -7.139  -7.179  14.505 1.000 96.520 ? 94  SER A O   1 
ATOM 753  O OG  ? SER A 1  94 ?  -7.533 -10.110  15.549 1.000 96.520 ? 94  SER A OG  1 
ATOM 754  N N   ? SER A 1  95 ?  -7.399  -6.480  16.690 1.000 96.790 ? 95  SER A N   1 
ATOM 755  C CA  ? SER A 1  95 ?  -6.273  -5.551  16.664 1.000 96.790 ? 95  SER A CA  1 
ATOM 756  C C   ? SER A 1  95 ?  -4.950  -6.292  16.505 1.000 96.790 ? 95  SER A C   1 
ATOM 757  C CB  ? SER A 1  95 ?  -6.245  -4.708  17.940 1.000 96.790 ? 95  SER A CB  1 
ATOM 758  O O   ? SER A 1  95 ?  -4.791  -7.407  17.007 1.000 96.790 ? 95  SER A O   1 
ATOM 759  O OG  ? SER A 1  95 ?  -7.394  -3.883  18.023 1.000 96.790 ? 95  SER A OG  1 
ATOM 760  N N   ? VAL A 1  96 ?  -4.016  -5.627  15.771 1.000 96.820 ? 96  VAL A N   1 
ATOM 761  C CA  ? VAL A 1  96 ?  -2.665  -6.159  15.625 1.000 96.820 ? 96  VAL A CA  1 
ATOM 762  C C   ? VAL A 1  96 ?  -1.778  -5.631  16.750 1.000 96.820 ? 96  VAL A C   1 
ATOM 763  C CB  ? VAL A 1  96 ?  -2.057  -5.797  14.252 1.000 96.820 ? 96  VAL A CB  1 
ATOM 764  O O   ? VAL A 1  96 ?  -1.944  -4.495  17.199 1.000 96.820 ? 96  VAL A O   1 
ATOM 765  C CG1 ? VAL A 1  96 ?  -0.627  -6.321  14.139 1.000 96.820 ? 96  VAL A CG1 1 
ATOM 766  C CG2 ? VAL A 1  96 ?  -2.923  -6.351  13.122 1.000 96.820 ? 96  VAL A CG2 1 
ATOM 767  N N   ? THR A 1  97 ?  -0.777  -6.538  17.204 1.000 96.600 ? 97  THR A N   1 
ATOM 768  C CA  ? THR A 1  97 ?   0.235  -6.137  18.174 1.000 96.600 ? 97  THR A CA  1 
ATOM 769  C C   ? THR A 1  97 ?   1.496  -5.646  17.468 1.000 96.600 ? 97  THR A C   1 
ATOM 770  C CB  ? THR A 1  97 ?   0.593  -7.297  19.121 1.000 96.600 ? 97  THR A CB  1 
ATOM 771  O O   ? THR A 1  97 ?   2.085  -6.370  16.663 1.000 96.600 ? 97  THR A O   1 
ATOM 772  C CG2 ? THR A 1  97 ?   1.628  -6.864  20.154 1.000 96.600 ? 97  THR A CG2 1 
ATOM 773  O OG1 ? THR A 1  97 ?  -0.591  -7.732  19.802 1.000 96.600 ? 97  THR A OG1 1 
ATOM 774  N N   ? TYR A 1  98 ?   1.797  -4.449  17.778 1.000 97.110 ? 98  TYR A N   1 
ATOM 775  C CA  ? TYR A 1  98 ?   2.971  -3.868  17.136 1.000 97.110 ? 98  TYR A CA  1 
ATOM 776  C C   ? TYR A 1  98 ?   4.244  -4.571  17.591 1.000 97.110 ? 98  TYR A C   1 
ATOM 777  C CB  ? TYR A 1  98 ?   3.064  -2.370  17.440 1.000 97.110 ? 98  TYR A CB  1 
ATOM 778  O O   ? TYR A 1  98 ?   4.381  -4.925  18.764 1.000 97.110 ? 98  TYR A O   1 
ATOM 779  C CG  ? TYR A 1  98 ?   1.887  -1.573  16.933 1.000 97.110 ? 98  TYR A CG  1 
ATOM 780  C CD1 ? TYR A 1  98 ?   1.109  -2.039  15.875 1.000 97.110 ? 98  TYR A CD1 1 
ATOM 781  C CD2 ? TYR A 1  98 ?   1.551  -0.353  17.509 1.000 97.110 ? 98  TYR A CD2 1 
ATOM 782  C CE1 ? TYR A 1  98 ?   0.025  -1.307  15.403 1.000 97.110 ? 98  TYR A CE1 1 
ATOM 783  C CE2 ? TYR A 1  98 ?   0.469   0.388  17.044 1.000 97.110 ? 98  TYR A CE2 1 
ATOM 784  O OH  ? TYR A 1  98 ?  -1.359   0.632  15.530 1.000 97.110 ? 98  TYR A OH  1 
ATOM 785  C CZ  ? TYR A 1  98 ?  -0.287  -0.097  15.993 1.000 97.110 ? 98  TYR A CZ  1 
ATOM 786  N N   ? ASN A 1  99 ?   5.183  -4.676  16.645 1.000 95.800 ? 99  ASN A N   1 
ATOM 787  C CA  ? ASN A 1  99 ?   6.538  -5.172  16.857 1.000 95.800 ? 99  ASN A CA  1 
ATOM 788  C C   ? ASN A 1  99 ?   7.509  -4.608  15.823 1.000 95.800 ? 99  ASN A C   1 
ATOM 789  C CB  ? ASN A 1  99 ?   6.561  -6.702  16.828 1.000 95.800 ? 99  ASN A CB  1 
ATOM 790  O O   ? ASN A 1  99 ?   7.179  -3.662  15.107 1.000 95.800 ? 99  ASN A O   1 
ATOM 791  C CG  ? ASN A 1  99 ?   6.066  -7.268  15.511 1.000 95.800 ? 99  ASN A CG  1 
ATOM 792  N ND2 ? ASN A 1  99 ?   5.127  -8.203  15.584 1.000 95.800 ? 99  ASN A ND2 1 
ATOM 793  O OD1 ? ASN A 1  99 ?   6.526  -6.869  14.438 1.000 95.800 ? 99  ASN A OD1 1 
ATOM 794  N N   ? LYS A 1 100 ?   8.721  -5.189  15.824 1.000 95.210 ? 100 LYS A N   1 
ATOM 795  C CA  ? LYS A 1 100 ?   9.773  -4.675  14.951 1.000 95.210 ? 100 LYS A CA  1 
ATOM 796  C C   ? LYS A 1 100 ?   9.351  -4.740  13.485 1.000 95.210 ? 100 LYS A C   1 
ATOM 797  C CB  ? LYS A 1 100 ?  11.072  -5.456  15.157 1.000 95.210 ? 100 LYS A CB  1 
ATOM 798  O O   ? LYS A 1 100 ?   9.832  -3.961  12.661 1.000 95.210 ? 100 LYS A O   1 
ATOM 799  C CG  ? LYS A 1 100 ?  12.237  -4.952  14.319 1.000 95.210 ? 100 LYS A CG  1 
ATOM 800  C CD  ? LYS A 1 100 ?  13.497  -5.773  14.562 1.000 95.210 ? 100 LYS A CD  1 
ATOM 801  C CE  ? LYS A 1 100 ?  14.641  -5.322  13.664 1.000 95.210 ? 100 LYS A CE  1 
ATOM 802  N NZ  ? LYS A 1 100 ?  15.848  -6.186  13.830 1.000 95.210 ? 100 LYS A NZ  1 
ATOM 803  N N   ? HIS A 1 101 ?   8.378  -5.621  13.059 1.000 96.120 ? 101 HIS A N   1 
ATOM 804  C CA  ? HIS A 1 101 ?   8.040  -5.865  11.662 1.000 96.120 ? 101 HIS A CA  1 
ATOM 805  C C   ? HIS A 1 101 ?   6.605  -5.448  11.360 1.000 96.120 ? 101 HIS A C   1 
ATOM 806  C CB  ? HIS A 1 101 ?   8.243  -7.341  11.312 1.000 96.120 ? 101 HIS A CB  1 
ATOM 807  O O   ? HIS A 1 101 ?   6.148  -5.558  10.220 1.000 96.120 ? 101 HIS A O   1 
ATOM 808  C CG  ? HIS A 1 101 ?   9.622  -7.842  11.600 1.000 96.120 ? 101 HIS A CG  1 
ATOM 809  C CD2 ? HIS A 1 101 ?  10.836  -7.316  11.315 1.000 96.120 ? 101 HIS A CD2 1 
ATOM 810  N ND1 ? HIS A 1 101 ?   9.860  -9.029  12.258 1.000 96.120 ? 101 HIS A ND1 1 
ATOM 811  C CE1 ? HIS A 1 101 ?  11.165  -9.211  12.366 1.000 96.120 ? 101 HIS A CE1 1 
ATOM 812  N NE2 ? HIS A 1 101 ?  11.780  -8.186  11.802 1.000 96.120 ? 101 HIS A NE2 1 
ATOM 813  N N   ? ILE A 1 102 ?   5.894  -4.958  12.403 1.000 97.700 ? 102 ILE A N   1 
ATOM 814  C CA  ? ILE A 1 102 ?   4.517  -4.502  12.239 1.000 97.700 ? 102 ILE A CA  1 
ATOM 815  C C   ? ILE A 1 102 ?   4.337  -3.148  12.922 1.000 97.700 ? 102 ILE A C   1 
ATOM 816  C CB  ? ILE A 1 102 ?   3.511  -5.528  12.807 1.000 97.700 ? 102 ILE A CB  1 
ATOM 817  O O   ? ILE A 1 102 ?   4.419  -3.049  14.149 1.000 97.700 ? 102 ILE A O   1 
ATOM 818  C CG1 ? ILE A 1 102 ?   3.717  -6.898  12.151 1.000 97.700 ? 102 ILE A CG1 1 
ATOM 819  C CG2 ? ILE A 1 102 ?   2.073  -5.038  12.611 1.000 97.700 ? 102 ILE A CG2 1 
ATOM 820  C CD1 ? ILE A 1 102 ?   2.932  -8.024  12.810 1.000 97.700 ? 102 ILE A CD1 1 
ATOM 821  N N   ? SER A 1 103 ?   4.214  -2.139  12.110 1.000 97.560 ? 103 SER A N   1 
ATOM 822  C CA  ? SER A 1 103 ?   3.963  -0.787  12.598 1.000 97.560 ? 103 SER A CA  1 
ATOM 823  C C   ? SER A 1 103 ?   3.212   0.044  11.563 1.000 97.560 ? 103 SER A C   1 
ATOM 824  C CB  ? SER A 1 103 ?   5.278  -0.096  12.963 1.000 97.560 ? 103 SER A CB  1 
ATOM 825  O O   ? SER A 1 103 ?   3.358  -0.176  10.358 1.000 97.560 ? 103 SER A O   1 
ATOM 826  O OG  ? SER A 1 103 ?   5.035   1.181  13.527 1.000 97.560 ? 103 SER A OG  1 
ATOM 827  N N   ? PRO A 1 104 ?   2.358   1.014  12.129 1.000 97.990 ? 104 PRO A N   1 
ATOM 828  C CA  ? PRO A 1 104 ?   1.540   1.797  11.200 1.000 97.990 ? 104 PRO A CA  1 
ATOM 829  C C   ? PRO A 1 104 ?   2.339   2.882  10.481 1.000 97.990 ? 104 PRO A C   1 
ATOM 830  C CB  ? PRO A 1 104 ?   0.471   2.415  12.105 1.000 97.990 ? 104 PRO A CB  1 
ATOM 831  O O   ? PRO A 1 104 ?   3.378   3.322  10.980 1.000 97.990 ? 104 PRO A O   1 
ATOM 832  C CG  ? PRO A 1 104 ?   1.150   2.603  13.424 1.000 97.990 ? 104 PRO A CG  1 
ATOM 833  C CD  ? PRO A 1 104 ?   2.094   1.455  13.643 1.000 97.990 ? 104 PRO A CD  1 
ATOM 834  N N   ? LEU A 1 105 ?   1.833   3.328   9.217 1.000 98.110 ? 105 LEU A N   1 
ATOM 835  C CA  ? LEU A 1 105 ?   2.311   4.492   8.479 1.000 98.110 ? 105 LEU A CA  1 
ATOM 836  C C   ? LEU A 1 105 ?   1.364   5.674   8.655 1.000 98.110 ? 105 LEU A C   1 
ATOM 837  C CB  ? LEU A 1 105 ?   2.462   4.161   6.992 1.000 98.110 ? 105 LEU A CB  1 
ATOM 838  O O   ? LEU A 1 105 ?   0.144   5.516   8.568 1.000 98.110 ? 105 LEU A O   1 
ATOM 839  C CG  ? LEU A 1 105 ?   3.046   5.263   6.108 1.000 98.110 ? 105 LEU A CG  1 
ATOM 840  C CD1 ? LEU A 1 105 ?   4.460   5.611   6.559 1.000 98.110 ? 105 LEU A CD1 1 
ATOM 841  C CD2 ? LEU A 1 105 ?   3.037   4.835   4.644 1.000 98.110 ? 105 LEU A CD2 1 
ATOM 842  N N   ? SER A 1 106 ?   1.956   6.800   8.898 1.000 96.570 ? 106 SER A N   1 
ATOM 843  C CA  ? SER A 1 106 ?   1.150   7.988   9.161 1.000 96.570 ? 106 SER A CA  1 
ATOM 844  C C   ? SER A 1 106 ?   0.476   8.492   7.889 1.000 96.570 ? 106 SER A C   1 
ATOM 845  C CB  ? SER A 1 106 ?   2.012   9.098   9.764 1.000 96.570 ? 106 SER A CB  1 
ATOM 846  O O   ? SER A 1 106 ?   1.047   8.402   6.800 1.000 96.570 ? 106 SER A O   1 
ATOM 847  O OG  ? SER A 1 106 ?   2.537   8.701  11.020 1.000 96.570 ? 106 SER A OG  1 
ATOM 848  N N   ? LEU A 1 107 ?  -0.747   9.029   8.048 1.000 97.620 ? 107 LEU A N   1 
ATOM 849  C CA  ? LEU A 1 107 ?  -1.427   9.747   6.975 1.000 97.620 ? 107 LEU A CA  1 
ATOM 850  C C   ? LEU A 1 107 ?  -0.756  11.091   6.710 1.000 97.620 ? 107 LEU A C   1 
ATOM 851  C CB  ? LEU A 1 107 ?  -2.903   9.960   7.323 1.000 97.620 ? 107 LEU A CB  1 
ATOM 852  O O   ? LEU A 1 107 ?  -0.143  11.671   7.608 1.000 97.620 ? 107 LEU A O   1 
ATOM 853  C CG  ? LEU A 1 107 ?  -3.770   8.702   7.398 1.000 97.620 ? 107 LEU A CG  1 
ATOM 854  C CD1 ? LEU A 1 107 ?  -5.143   9.038   7.971 1.000 97.620 ? 107 LEU A CD1 1 
ATOM 855  C CD2 ? LEU A 1 107 ?  -3.901   8.060   6.022 1.000 97.620 ? 107 LEU A CD2 1 
ATOM 856  N N   ? PRO A 1 108 ?  -0.823  11.591   5.465 1.000 96.620 ? 108 PRO A N   1 
ATOM 857  C CA  ? PRO A 1 108 ?  -0.140  12.840   5.120 1.000 96.620 ? 108 PRO A CA  1 
ATOM 858  C C   ? PRO A 1 108 ?  -0.781  14.062   5.773 1.000 96.620 ? 108 PRO A C   1 
ATOM 859  C CB  ? PRO A 1 108 ?  -0.271  12.904   3.596 1.000 96.620 ? 108 PRO A CB  1 
ATOM 860  O O   ? PRO A 1 108 ?  -2.007  14.134   5.888 1.000 96.620 ? 108 PRO A O   1 
ATOM 861  C CG  ? PRO A 1 108 ?  -1.518  12.139   3.287 1.000 96.620 ? 108 PRO A CG  1 
ATOM 862  C CD  ? PRO A 1 108 ?  -1.641  11.011   4.271 1.000 96.620 ? 108 PRO A CD  1 
ATOM 863  N N   ? ASP A 1 109 ?   0.017  15.025   6.192 1.000 93.100 ? 109 ASP A N   1 
ATOM 864  C CA  ? ASP A 1 109 ?  -0.441  16.309   6.713 1.000 93.100 ? 109 ASP A CA  1 
ATOM 865  C C   ? ASP A 1 109 ?  -0.696  17.302   5.582 1.000 93.100 ? 109 ASP A C   1 
ATOM 866  C CB  ? ASP A 1 109 ?   0.580  16.883   7.697 1.000 93.100 ? 109 ASP A CB  1 
ATOM 867  O O   ? ASP A 1 109 ?  -1.548  18.184   5.703 1.000 93.100 ? 109 ASP A O   1 
ATOM 868  C CG  ? ASP A 1 109 ?   0.754  16.027   8.939 1.000 93.100 ? 109 ASP A CG  1 
ATOM 869  O OD1 ? ASP A 1 109 ?  -0.258  15.548   9.496 1.000 93.100 ? 109 ASP A OD1 1 
ATOM 870  O OD2 ? ASP A 1 109 ?   1.912  15.832   9.367 1.000 93.100 ? 109 ASP A OD2 1 
ATOM 871  N N   ? TYR A 1 110 ?   0.086  17.165   4.491 1.000 93.580 ? 110 TYR A N   1 
ATOM 872  C CA  ? TYR A 1 110 ?  -0.026  17.992   3.295 1.000 93.580 ? 110 TYR A CA  1 
ATOM 873  C C   ? TYR A 1 110 ?   0.309  17.190   2.043 1.000 93.580 ? 110 TYR A C   1 
ATOM 874  C CB  ? TYR A 1 110 ?   0.896  19.211   3.396 1.000 93.580 ? 110 TYR A CB  1 
ATOM 875  O O   ? TYR A 1 110 ?   0.959  16.146   2.123 1.000 93.580 ? 110 TYR A O   1 
ATOM 876  C CG  ? TYR A 1 110 ?   2.343  18.859   3.645 1.000 93.580 ? 110 TYR A CG  1 
ATOM 877  C CD1 ? TYR A 1 110 ?   2.837  18.735   4.941 1.000 93.580 ? 110 TYR A CD1 1 
ATOM 878  C CD2 ? TYR A 1 110 ?   3.218  18.650   2.584 1.000 93.580 ? 110 TYR A CD2 1 
ATOM 879  C CE1 ? TYR A 1 110 ?   4.170  18.412   5.175 1.000 93.580 ? 110 TYR A CE1 1 
ATOM 880  C CE2 ? TYR A 1 110 ?   4.553  18.326   2.807 1.000 93.580 ? 110 TYR A CE2 1 
ATOM 881  O OH  ? TYR A 1 110 ?   6.339  17.890   4.329 1.000 93.580 ? 110 TYR A OH  1 
ATOM 882  C CZ  ? TYR A 1 110 ?   5.018  18.210   4.104 1.000 93.580 ? 110 TYR A CZ  1 
ATOM 883  N N   ? ALA A 1 111 ?  -0.216  17.790   0.936 1.000 94.720 ? 111 ALA A N   1 
ATOM 884  C CA  ? ALA A 1 111 ?   0.122  17.193  -0.353 1.000 94.720 ? 111 ALA A CA  1 
ATOM 885  C C   ? ALA A 1 111 ?   1.585  17.441  -0.706 1.000 94.720 ? 111 ALA A C   1 
ATOM 886  C CB  ? ALA A 1 111 ?  -0.788  17.743  -1.449 1.000 94.720 ? 111 ALA A CB  1 
ATOM 887  O O   ? ALA A 1 111 ?   2.099  18.545  -0.513 1.000 94.720 ? 111 ALA A O   1 
ATOM 888  N N   ? SER A 1 112 ?   2.240  16.386  -1.185 1.000 95.880 ? 112 SER A N   1 
ATOM 889  C CA  ? SER A 1 112 ?   3.608  16.548  -1.667 1.000 95.880 ? 112 SER A CA  1 
ATOM 890  C C   ? SER A 1 112 ?   3.642  17.307  -2.989 1.000 95.880 ? 112 SER A C   1 
ATOM 891  C CB  ? SER A 1 112 ?   4.282  15.186  -1.834 1.000 95.880 ? 112 SER A CB  1 
ATOM 892  O O   ? SER A 1 112 ?   2.824  17.055  -3.877 1.000 95.880 ? 112 SER A O   1 
ATOM 893  O OG  ? SER A 1 112 ?   4.469  14.560  -0.576 1.000 95.880 ? 112 SER A OG  1 
ATOM 894  N N   ? PRO A 1 113 ?   4.531  18.286  -3.149 1.000 95.560 ? 113 PRO A N   1 
ATOM 895  C CA  ? PRO A 1 113 ?   4.610  19.068  -4.385 1.000 95.560 ? 113 PRO A CA  1 
ATOM 896  C C   ? PRO A 1 113 ?   5.091  18.242  -5.576 1.000 95.560 ? 113 PRO A C   1 
ATOM 897  C CB  ? PRO A 1 113 ?   5.617  20.169  -4.042 1.000 95.560 ? 113 PRO A CB  1 
ATOM 898  O O   ? PRO A 1 113 ?   5.766  17.225  -5.395 1.000 95.560 ? 113 PRO A O   1 
ATOM 899  C CG  ? PRO A 1 113 ?   5.772  20.095  -2.557 1.000 95.560 ? 113 PRO A CG  1 
ATOM 900  C CD  ? PRO A 1 113 ?   5.241  18.771  -2.087 1.000 95.560 ? 113 PRO A CD  1 
ATOM 901  N N   ? VAL A 1 114 ?   4.799  18.729  -6.799 1.000 96.160 ? 114 VAL A N   1 
ATOM 902  C CA  ? VAL A 1 114 ?   5.353  18.162  -8.024 1.000 96.160 ? 114 VAL A CA  1 
ATOM 903  C C   ? VAL A 1 114 ?   6.879  18.179  -7.957 1.000 96.160 ? 114 VAL A C   1 
ATOM 904  C CB  ? VAL A 1 114 ?   4.866  18.927  -9.274 1.000 96.160 ? 114 VAL A CB  1 
ATOM 905  O O   ? VAL A 1 114 ?   7.474  19.129  -7.443 1.000 96.160 ? 114 VAL A O   1 
ATOM 906  C CG1 ? VAL A 1 114 ?   5.665  18.511 -10.508 1.000 96.160 ? 114 VAL A CG1 1 
ATOM 907  C CG2 ? VAL A 1 114 ?   3.373  18.690  -9.496 1.000 96.160 ? 114 VAL A CG2 1 
ATOM 908  N N   ? GLY A 1 115 ?   7.495  17.084  -8.396 1.000 96.460 ? 115 GLY A N   1 
ATOM 909  C CA  ? GLY A 1 115 ?   8.947  16.990  -8.408 1.000 96.460 ? 115 GLY A CA  1 
ATOM 910  C C   ? GLY A 1 115 ?   9.506  16.245  -7.210 1.000 96.460 ? 115 GLY A C   1 
ATOM 911  O O   ? GLY A 1 115 ?  10.692  15.911  -7.179 1.000 96.460 ? 115 GLY A O   1 
ATOM 912  N N   ? THR A 1 116 ?   8.637  16.044  -6.178 1.000 97.120 ? 116 THR A N   1 
ATOM 913  C CA  ? THR A 1 116 ?   9.034  15.300  -4.988 1.000 97.120 ? 116 THR A CA  1 
ATOM 914  C C   ? THR A 1 116 ?   9.325  13.843  -5.333 1.000 97.120 ? 116 THR A C   1 
ATOM 915  C CB  ? THR A 1 116 ?   7.947  15.365  -3.899 1.000 97.120 ? 116 THR A CB  1 
ATOM 916  O O   ? THR A 1 116 ?   8.573  13.214  -6.081 1.000 97.120 ? 116 THR A O   1 
ATOM 917  C CG2 ? THR A 1 116 ?   8.362  14.581  -2.659 1.000 97.120 ? 116 THR A CG2 1 
ATOM 918  O OG1 ? THR A 1 116 ?   7.725  16.733  -3.534 1.000 97.120 ? 116 THR A OG1 1 
ATOM 919  N N   ? TYR A 1 117 ?  10.440  13.325  -4.777 1.000 96.810 ? 117 TYR A N   1 
ATOM 920  C CA  ? TYR A 1 117 ?  10.743  11.906  -4.929 1.000 96.810 ? 117 TYR A CA  1 
ATOM 921  C C   ? TYR A 1 117 ?  10.065  11.084  -3.840 1.000 96.810 ? 117 TYR A C   1 
ATOM 922  C CB  ? TYR A 1 117 ?  12.256  11.672  -4.894 1.000 96.810 ? 117 TYR A CB  1 
ATOM 923  O O   ? TYR A 1 117 ?  10.229  11.363  -2.650 1.000 96.810 ? 117 TYR A O   1 
ATOM 924  C CG  ? TYR A 1 117 ?  12.954  12.015  -6.188 1.000 96.810 ? 117 TYR A CG  1 
ATOM 925  C CD1 ? TYR A 1 117 ?  13.096  11.066  -7.198 1.000 96.810 ? 117 TYR A CD1 1 
ATOM 926  C CD2 ? TYR A 1 117 ?  13.472  13.287  -6.404 1.000 96.810 ? 117 TYR A CD2 1 
ATOM 927  C CE1 ? TYR A 1 117 ?  13.740  11.376  -8.391 1.000 96.810 ? 117 TYR A CE1 1 
ATOM 928  C CE2 ? TYR A 1 117 ?  14.117  13.609  -7.593 1.000 96.810 ? 117 TYR A CE2 1 
ATOM 929  O OH  ? TYR A 1 117 ?  14.884  12.961  -9.759 1.000 96.810 ? 117 TYR A OH  1 
ATOM 930  C CZ  ? TYR A 1 117 ?  14.246  12.648  -8.580 1.000 96.810 ? 117 TYR A CZ  1 
ATOM 931  N N   ? CYS A 1 118 ?   9.335  10.090  -4.269 1.000 97.230 ? 118 CYS A N   1 
ATOM 932  C CA  ? CYS A 1 118 ?   8.570   9.205  -3.398 1.000 97.230 ? 118 CYS A CA  1 
ATOM 933  C C   ? CYS A 1 118 ?   8.926   7.745  -3.654 1.000 97.230 ? 118 CYS A C   1 
ATOM 934  C CB  ? CYS A 1 118 ?   7.070   9.417  -3.602 1.000 97.230 ? 118 CYS A CB  1 
ATOM 935  O O   ? CYS A 1 118 ?   9.379   7.395  -4.745 1.000 97.230 ? 118 CYS A O   1 
ATOM 936  S SG  ? CYS A 1 118 ?   6.541  11.130  -3.381 1.000 97.230 ? 118 CYS A SG  1 
ATOM 937  N N   ? THR A 1 119 ?   8.792   7.007  -2.615 1.000 97.100 ? 119 THR A N   1 
ATOM 938  C CA  ? THR A 1 119 ?   9.089   5.583  -2.729 1.000 97.100 ? 119 THR A CA  1 
ATOM 939  C C   ? THR A 1 119 ?   7.803   4.772  -2.861 1.000 97.100 ? 119 THR A C   1 
ATOM 940  C CB  ? THR A 1 119 ?   9.893   5.081  -1.515 1.000 97.100 ? 119 THR A CB  1 
ATOM 941  O O   ? THR A 1 119 ?   6.900   4.889  -2.029 1.000 97.100 ? 119 THR A O   1 
ATOM 942  C CG2 ? THR A 1 119 ?  10.200   3.592  -1.637 1.000 97.100 ? 119 THR A CG2 1 
ATOM 943  O OG1 ? THR A 1 119 ?  11.126   5.807  -1.434 1.000 97.100 ? 119 THR A OG1 1 
ATOM 944  N N   ? VAL A 1 120 ?   7.708   3.999  -3.936 1.000 96.510 ? 120 VAL A N   1 
ATOM 945  C CA  ? VAL A 1 120 ?   6.616   3.049  -4.126 1.000 96.510 ? 120 VAL A CA  1 
ATOM 946  C C   ? VAL A 1 120 ?   7.130   1.625  -3.928 1.000 96.510 ? 120 VAL A C   1 
ATOM 947  C CB  ? VAL A 1 120 ?   5.973   3.194  -5.523 1.000 96.510 ? 120 VAL A CB  1 
ATOM 948  O O   ? VAL A 1 120 ?   8.277   1.319  -4.265 1.000 96.510 ? 120 VAL A O   1 
ATOM 949  C CG1 ? VAL A 1 120 ?   7.011   2.970  -6.621 1.000 96.510 ? 120 VAL A CG1 1 
ATOM 950  C CG2 ? VAL A 1 120 ?   4.808   2.219  -5.678 1.000 96.510 ? 120 VAL A CG2 1 
ATOM 951  N N   ? MET A 1 121 ?   6.329   0.816  -3.452 1.000 95.600 ? 121 MET A N   1 
ATOM 952  C CA  ? MET A 1 121 ?   6.806  -0.532  -3.155 1.000 95.600 ? 121 MET A CA  1 
ATOM 953  C C   ? MET A 1 121 ?   5.660  -1.537  -3.198 1.000 95.600 ? 121 MET A C   1 
ATOM 954  C CB  ? MET A 1 121 ?   7.486  -0.572  -1.785 1.000 95.600 ? 121 MET A CB  1 
ATOM 955  O O   ? MET A 1 121 ?   4.500  -1.171  -2.997 1.000 95.600 ? 121 MET A O   1 
ATOM 956  C CG  ? MET A 1 121 ?   6.554  -0.251  -0.628 1.000 95.600 ? 121 MET A CG  1 
ATOM 957  S SD  ? MET A 1 121 ?   7.430   0.519   0.788 1.000 95.600 ? 121 MET A SD  1 
ATOM 958  C CE  ? MET A 1 121 ?   7.662   2.200   0.145 1.000 95.600 ? 121 MET A CE  1 
ATOM 959  N N   ? GLY A 1 122 ?   5.976  -2.866  -3.455 1.000 95.190 ? 122 GLY A N   1 
ATOM 960  C CA  ? GLY A 1 122 ?   4.994  -3.936  -3.537 1.000 95.190 ? 122 GLY A CA  1 
ATOM 961  C C   ? GLY A 1 122 ?   5.579  -5.248  -4.022 1.000 95.190 ? 122 GLY A C   1 
ATOM 962  O O   ? GLY A 1 122 ?   6.793  -5.362  -4.207 1.000 95.190 ? 122 GLY A O   1 
ATOM 963  N N   ? TRP A 1 123 ?   4.727  -6.323  -4.082 1.000 93.880 ? 123 TRP A N   1 
ATOM 964  C CA  ? TRP A 1 123 ?   5.131  -7.676  -4.452 1.000 93.880 ? 123 TRP A CA  1 
ATOM 965  C C   ? TRP A 1 123 ?   4.689  -8.007  -5.873 1.000 93.880 ? 123 TRP A C   1 
ATOM 966  C CB  ? TRP A 1 123 ?   4.550  -8.698  -3.472 1.000 93.880 ? 123 TRP A CB  1 
ATOM 967  O O   ? TRP A 1 123 ?   4.515  -9.178  -6.219 1.000 93.880 ? 123 TRP A O   1 
ATOM 968  C CG  ? TRP A 1 123 ?   5.224  -8.709  -2.132 1.000 93.880 ? 123 TRP A CG  1 
ATOM 969  C CD1 ? TRP A 1 123 ?   6.270  -9.499  -1.742 1.000 93.880 ? 123 TRP A CD1 1 
ATOM 970  C CD2 ? TRP A 1 123 ?   4.893  -7.895  -1.003 1.000 93.880 ? 123 TRP A CD2 1 
ATOM 971  C CE2 ? TRP A 1 123 ?   5.781  -8.243   0.038 1.000 93.880 ? 123 TRP A CE2 1 
ATOM 972  C CE3 ? TRP A 1 123 ?   3.931  -6.902  -0.772 1.000 93.880 ? 123 TRP A CE3 1 
ATOM 973  N NE1 ? TRP A 1 123 ?   6.610  -9.223  -0.438 1.000 93.880 ? 123 TRP A NE1 1 
ATOM 974  C CH2 ? TRP A 1 123 ?   4.785  -6.665   1.494 1.000 93.880 ? 123 TRP A CH2 1 
ATOM 975  C CZ2 ? TRP A 1 123 ?   5.736  -7.633   1.294 1.000 93.880 ? 123 TRP A CZ2 1 
ATOM 976  C CZ3 ? TRP A 1 123 ?   3.888  -6.296   0.479 1.000 93.880 ? 123 TRP A CZ3 1 
ATOM 977  N N   ? GLY A 1 124 ?   4.363  -6.921  -6.652 1.000 90.680 ? 124 GLY A N   1 
ATOM 978  C CA  ? GLY A 1 124 ?   3.934  -7.145  -8.023 1.000 90.680 ? 124 GLY A CA  1 
ATOM 979  C C   ? GLY A 1 124 ?   5.075  -7.516  -8.952 1.000 90.680 ? 124 GLY A C   1 
ATOM 980  O O   ? GLY A 1 124 ?   6.185  -7.801  -8.498 1.000 90.680 ? 124 GLY A O   1 
ATOM 981  N N   ? SER A 1 125 ?   4.816  -7.610 -10.281 1.000 89.640 ? 125 SER A N   1 
ATOM 982  C CA  ? SER A 1 125 ?   5.788  -7.992 -11.299 1.000 89.640 ? 125 SER A CA  1 
ATOM 983  C C   ? SER A 1 125 ?   6.922  -6.976 -11.390 1.000 89.640 ? 125 SER A C   1 
ATOM 984  C CB  ? SER A 1 125 ?   5.110  -8.135 -12.662 1.000 89.640 ? 125 SER A CB  1 
ATOM 985  O O   ? SER A 1 125 ?   6.699  -5.774 -11.233 1.000 89.640 ? 125 SER A O   1 
ATOM 986  O OG  ? SER A 1 125 ?   6.058  -8.461 -13.664 1.000 89.640 ? 125 SER A OG  1 
ATOM 987  N N   ? ILE A 1 126 ?   8.228  -7.448 -11.714 1.000 89.040 ? 126 ILE A N   1 
ATOM 988  C CA  ? ILE A 1 126 ?   9.392  -6.578 -11.843 1.000 89.040 ? 126 ILE A CA  1 
ATOM 989  C C   ? ILE A 1 126 ?   9.841  -6.529 -13.302 1.000 89.040 ? 126 ILE A C   1 
ATOM 990  C CB  ? ILE A 1 126 ?  10.554  -7.052 -10.941 1.000 89.040 ? 126 ILE A CB  1 
ATOM 991  O O   ? ILE A 1 126 ?  10.886  -5.956 -13.617 1.000 89.040 ? 126 ILE A O   1 
ATOM 992  C CG1 ? ILE A 1 126 ?  10.944  -8.494 -11.285 1.000 89.040 ? 126 ILE A CG1 1 
ATOM 993  C CG2 ? ILE A 1 126 ?  10.175  -6.925  -9.462 1.000 89.040 ? 126 ILE A CG2 1 
ATOM 994  C CD1 ? ILE A 1 126 ?  12.246  -8.953 -10.643 1.000 89.040 ? 126 ILE A CD1 1 
ATOM 995  N N   ? THR A 1 127 ?   9.114  -7.230 -14.176 1.000 86.380 ? 127 THR A N   1 
ATOM 996  C CA  ? THR A 1 127 ?   9.426  -7.240 -15.601 1.000 86.380 ? 127 THR A CA  1 
ATOM 997  C C   ? THR A 1 127 ?   8.202  -6.852 -16.426 1.000 86.380 ? 127 THR A C   1 
ATOM 998  C CB  ? THR A 1 127 ?   9.936  -8.621 -16.051 1.000 86.380 ? 127 THR A CB  1 
ATOM 999  O O   ? THR A 1 127 ?   7.072  -6.920 -15.938 1.000 86.380 ? 127 THR A O   1 
ATOM 1000 C CG2 ? THR A 1 127 ?  11.206  -9.010 -15.302 1.000 86.380 ? 127 THR A CG2 1 
ATOM 1001 O OG1 ? THR A 1 127 ?   8.924  -9.603 -15.797 1.000 86.380 ? 127 THR A OG1 1 
ATOM 1002 N N   ? THR A 1 128 ?   8.353  -6.354 -17.639 1.000 81.530 ? 128 THR A N   1 
ATOM 1003 C CA  ? THR A 1 128 ?   7.303  -5.899 -18.544 1.000 81.530 ? 128 THR A CA  1 
ATOM 1004 C C   ? THR A 1 128 ?   6.698  -7.075 -19.305 1.000 81.530 ? 128 THR A C   1 
ATOM 1005 C CB  ? THR A 1 128 ?   7.839  -4.858 -19.544 1.000 81.530 ? 128 THR A CB  1 
ATOM 1006 O O   ? THR A 1 128 ?   5.500  -7.084 -19.596 1.000 81.530 ? 128 THR A O   1 
ATOM 1007 C CG2 ? THR A 1 128 ?   8.190  -3.551 -18.841 1.000 81.530 ? 128 THR A CG2 1 
ATOM 1008 O OG1 ? THR A 1 128 ?   9.014  -5.376 -20.180 1.000 81.530 ? 128 THR A OG1 1 
ATOM 1009 N N   ? SER A 1 129 ?   7.347  -8.120 -19.474 1.000 82.120 ? 129 SER A N   1 
ATOM 1010 C CA  ? SER A 1 129 ?   6.931  -9.334 -20.170 1.000 82.120 ? 129 SER A CA  1 
ATOM 1011 C C   ? SER A 1 129 ?   8.123 -10.237 -20.467 1.000 82.120 ? 129 SER A C   1 
ATOM 1012 C CB  ? SER A 1 129 ?   6.208  -8.985 -21.471 1.000 82.120 ? 129 SER A CB  1 
ATOM 1013 O O   ? SER A 1 129 ?   9.111  -9.795 -21.058 1.000 82.120 ? 129 SER A O   1 
ATOM 1014 O OG  ? SER A 1 129 ?   5.816 -10.160 -22.160 1.000 82.120 ? 129 SER A OG  1 
ATOM 1015 N N   ? PRO A 1 130 ?   8.005 -11.575 -20.056 1.000 83.710 ? 130 PRO A N   1 
ATOM 1016 C CA  ? PRO A 1 130 ?   6.981 -12.177 -19.199 1.000 83.710 ? 130 PRO A CA  1 
ATOM 1017 C C   ? PRO A 1 130 ?   7.036 -11.662 -17.763 1.000 83.710 ? 130 PRO A C   1 
ATOM 1018 C CB  ? PRO A 1 130 ?   7.308 -13.672 -19.256 1.000 83.710 ? 130 PRO A CB  1 
ATOM 1019 O O   ? PRO A 1 130 ?   8.063 -11.133 -17.332 1.000 83.710 ? 130 PRO A O   1 
ATOM 1020 C CG  ? PRO A 1 130 ?   8.790 -13.732 -19.438 1.000 83.710 ? 130 PRO A CG  1 
ATOM 1021 C CD  ? PRO A 1 130 ?   9.219 -12.546 -20.253 1.000 83.710 ? 130 PRO A CD  1 
ATOM 1022 N N   ? ASP A 1 131 ?   5.877 -11.739 -17.127 1.000 85.450 ? 131 ASP A N   1 
ATOM 1023 C CA  ? ASP A 1 131 ?   5.805 -11.255 -15.752 1.000 85.450 ? 131 ASP A CA  1 
ATOM 1024 C C   ? ASP A 1 131 ?   6.651 -12.120 -14.821 1.000 85.450 ? 131 ASP A C   1 
ATOM 1025 C CB  ? ASP A 1 131 ?   4.354 -11.224 -15.269 1.000 85.450 ? 131 ASP A CB  1 
ATOM 1026 O O   ? ASP A 1 131 ?   6.602 -13.350 -14.893 1.000 85.450 ? 131 ASP A O   1 
ATOM 1027 C CG  ? ASP A 1 131 ?   3.521 -10.159 -15.960 1.000 85.450 ? 131 ASP A CG  1 
ATOM 1028 O OD1 ? ASP A 1 131 ?   4.097  -9.196 -16.510 1.000 85.450 ? 131 ASP A OD1 1 
ATOM 1029 O OD2 ? ASP A 1 131 ?   2.277 -10.283 -15.953 1.000 85.450 ? 131 ASP A OD2 1 
ATOM 1030 N N   ? THR A 1 132 ?   7.602 -11.464 -13.954 1.000 87.850 ? 132 THR A N   1 
ATOM 1031 C CA  ? THR A 1 132 ?   8.343 -12.061 -12.848 1.000 87.850 ? 132 THR A CA  1 
ATOM 1032 C C   ? THR A 1 132 ?   7.896 -11.467 -11.515 1.000 87.850 ? 132 THR A C   1 
ATOM 1033 C CB  ? THR A 1 132 ?   9.860 -11.862 -13.020 1.000 87.850 ? 132 THR A CB  1 
ATOM 1034 O O   ? THR A 1 132 ?   7.936 -10.249 -11.328 1.000 87.850 ? 132 THR A O   1 
ATOM 1035 C CG2 ? THR A 1 132 ?  10.636 -12.566 -11.911 1.000 87.850 ? 132 THR A CG2 1 
ATOM 1036 O OG1 ? THR A 1 132 ?  10.266 -12.397 -14.285 1.000 87.850 ? 132 THR A OG1 1 
ATOM 1037 N N   ? TYR A 1 133 ?   7.413 -12.422 -10.596 1.000 89.730 ? 133 TYR A N   1 
ATOM 1038 C CA  ? TYR A 1 133 ?   6.952 -11.995  -9.280 1.000 89.730 ? 133 TYR A CA  1 
ATOM 1039 C C   ? TYR A 1 133 ?   7.953 -12.385  -8.199 1.000 89.730 ? 133 TYR A C   1 
ATOM 1040 C CB  ? TYR A 1 133 ?   5.581 -12.602  -8.966 1.000 89.730 ? 133 TYR A CB  1 
ATOM 1041 O O   ? TYR A 1 133 ?   8.132 -13.570  -7.909 1.000 89.730 ? 133 TYR A O   1 
ATOM 1042 C CG  ? TYR A 1 133 ?   4.493 -12.167  -9.918 1.000 89.730 ? 133 TYR A CG  1 
ATOM 1043 C CD1 ? TYR A 1 133 ?   3.763 -11.003  -9.687 1.000 89.730 ? 133 TYR A CD1 1 
ATOM 1044 C CD2 ? TYR A 1 133 ?   4.192 -12.920 -11.048 1.000 89.730 ? 133 TYR A CD2 1 
ATOM 1045 C CE1 ? TYR A 1 133 ?   2.758 -10.600 -10.559 1.000 89.730 ? 133 TYR A CE1 1 
ATOM 1046 C CE2 ? TYR A 1 133 ?   3.188 -12.526 -11.927 1.000 89.730 ? 133 TYR A CE2 1 
ATOM 1047 O OH  ? TYR A 1 133 ?   1.484 -10.972 -12.543 1.000 89.730 ? 133 TYR A OH  1 
ATOM 1048 C CZ  ? TYR A 1 133 ?   2.478 -11.366 -11.675 1.000 89.730 ? 133 TYR A CZ  1 
ATOM 1049 N N   ? PRO A 1 134 ?   8.650 -11.362  -7.672 1.000 91.510 ? 134 PRO A N   1 
ATOM 1050 C CA  ? PRO A 1 134 ?   9.647 -11.656  -6.640 1.000 91.510 ? 134 PRO A CA  1 
ATOM 1051 C C   ? PRO A 1 134 ?   9.018 -12.106  -5.323 1.000 91.510 ? 134 PRO A C   1 
ATOM 1052 C CB  ? PRO A 1 134 ?  10.379 -10.322  -6.467 1.000 91.510 ? 134 PRO A CB  1 
ATOM 1053 O O   ? PRO A 1 134 ?   7.864 -11.774  -5.041 1.000 91.510 ? 134 PRO A O   1 
ATOM 1054 C CG  ? PRO A 1 134 ?   9.355  -9.280  -6.782 1.000 91.510 ? 134 PRO A CG  1 
ATOM 1055 C CD  ? PRO A 1 134 ?   8.466  -9.800  -7.876 1.000 91.510 ? 134 PRO A CD  1 
ATOM 1056 N N   ? ASN A 1 135 ?   9.733 -12.884  -4.541 1.000 93.610 ? 135 ASN A N   1 
ATOM 1057 C CA  ? ASN A 1 135 ?   9.271 -13.331  -3.231 1.000 93.610 ? 135 ASN A CA  1 
ATOM 1058 C C   ? ASN A 1 135 ?   9.400 -12.227  -2.184 1.000 93.610 ? 135 ASN A C   1 
ATOM 1059 C CB  ? ASN A 1 135 ?  10.041 -14.576  -2.787 1.000 93.610 ? 135 ASN A CB  1 
ATOM 1060 O O   ? ASN A 1 135 ?   8.774 -12.294  -1.125 1.000 93.610 ? 135 ASN A O   1 
ATOM 1061 C CG  ? ASN A 1 135 ?   9.666 -15.810  -3.584 1.000 93.610 ? 135 ASN A CG  1 
ATOM 1062 N ND2 ? ASN A 1 135 ?  10.635 -16.690  -3.806 1.000 93.610 ? 135 ASN A ND2 1 
ATOM 1063 O OD1 ? ASN A 1 135 ?   8.514 -15.970  -3.997 1.000 93.610 ? 135 ASN A OD1 1 
ATOM 1064 N N   ? VAL A 1 136 ?  10.198 -11.204  -2.489 1.000 95.390 ? 136 VAL A N   1 
ATOM 1065 C CA  ? VAL A 1 136 ?  10.373 -10.042  -1.625 1.000 95.390 ? 136 VAL A CA  1 
ATOM 1066 C C   ? VAL A 1 136 ?   9.829  -8.795  -2.318 1.000 95.390 ? 136 VAL A C   1 
ATOM 1067 C CB  ? VAL A 1 136 ?  11.856  -9.836  -1.244 1.000 95.390 ? 136 VAL A CB  1 
ATOM 1068 O O   ? VAL A 1 136 ?   9.815  -8.717  -3.549 1.000 95.390 ? 136 VAL A O   1 
ATOM 1069 C CG1 ? VAL A 1 136 ?  12.407 -11.070  -0.531 1.000 95.390 ? 136 VAL A CG1 1 
ATOM 1070 C CG2 ? VAL A 1 136 ?  12.686  -9.518  -2.486 1.000 95.390 ? 136 VAL A CG2 1 
ATOM 1071 N N   ? PRO A 1 137 ?   9.379  -7.848  -1.523 1.000 95.760 ? 137 PRO A N   1 
ATOM 1072 C CA  ? PRO A 1 137 ?   8.932  -6.608  -2.162 1.000 95.760 ? 137 PRO A CA  1 
ATOM 1073 C C   ? PRO A 1 137 ?  10.081  -5.818  -2.785 1.000 95.760 ? 137 PRO A C   1 
ATOM 1074 C CB  ? PRO A 1 137 ?   8.295  -5.827  -1.009 1.000 95.760 ? 137 PRO A CB  1 
ATOM 1075 O O   ? PRO A 1 137 ?  11.208  -5.862  -2.285 1.000 95.760 ? 137 PRO A O   1 
ATOM 1076 C CG  ? PRO A 1 137 ?   9.031  -6.278   0.211 1.000 95.760 ? 137 PRO A CG  1 
ATOM 1077 C CD  ? PRO A 1 137 ?   9.364  -7.734   0.057 1.000 95.760 ? 137 PRO A CD  1 
ATOM 1078 N N   ? HIS A 1 138 ?   9.753  -5.147  -3.895 1.000 96.240 ? 138 HIS A N   1 
ATOM 1079 C CA  ? HIS A 1 138 ?  10.688  -4.225  -4.529 1.000 96.240 ? 138 HIS A CA  1 
ATOM 1080 C C   ? HIS A 1 138 ?  10.249  -2.777  -4.337 1.000 96.240 ? 138 HIS A C   1 
ATOM 1081 C CB  ? HIS A 1 138 ?  10.823  -4.539  -6.020 1.000 96.240 ? 138 HIS A CB  1 
ATOM 1082 O O   ? HIS A 1 138 ?   9.052  -2.491  -4.268 1.000 96.240 ? 138 HIS A O   1 
ATOM 1083 C CG  ? HIS A 1 138 ?  11.731  -5.691  -6.311 1.000 96.240 ? 138 HIS A CG  1 
ATOM 1084 C CD2 ? HIS A 1 138 ?  11.790  -6.933  -5.776 1.000 96.240 ? 138 HIS A CD2 1 
ATOM 1085 N ND1 ? HIS A 1 138 ?  12.730  -5.630  -7.258 1.000 96.240 ? 138 HIS A ND1 1 
ATOM 1086 C CE1 ? HIS A 1 138 ?  13.367  -6.789  -7.293 1.000 96.240 ? 138 HIS A CE1 1 
ATOM 1087 N NE2 ? HIS A 1 138 ?  12.815  -7.597  -6.404 1.000 96.240 ? 138 HIS A NE2 1 
ATOM 1088 N N   ? CYS A 1 139 ?  11.307  -1.882  -4.190 1.000 96.000 ? 139 CYS A N   1 
ATOM 1089 C CA  ? CYS A 1 139 ?  11.088  -0.453  -3.996 1.000 96.000 ? 139 CYS A CA  1 
ATOM 1090 C C   ? CYS A 1 139 ?  11.751   0.356  -5.104 1.000 96.000 ? 139 CYS A C   1 
ATOM 1091 C CB  ? CYS A 1 139 ?  11.627  -0.009  -2.636 1.000 96.000 ? 139 CYS A CB  1 
ATOM 1092 O O   ? CYS A 1 139 ?  12.852   0.025  -5.547 1.000 96.000 ? 139 CYS A O   1 
ATOM 1093 S SG  ? CYS A 1 139 ?  10.930  -0.923  -1.243 1.000 96.000 ? 139 CYS A SG  1 
ATOM 1094 N N   ? VAL A 1 140 ?  11.008   1.429  -5.461 1.000 95.700 ? 140 VAL A N   1 
ATOM 1095 C CA  ? VAL A 1 140 ?  11.579   2.316  -6.469 1.000 95.700 ? 140 VAL A CA  1 
ATOM 1096 C C   ? VAL A 1 140 ?  11.226   3.765  -6.142 1.000 95.700 ? 140 VAL A C   1 
ATOM 1097 C CB  ? VAL A 1 140 ?  11.088   1.954  -7.888 1.000 95.700 ? 140 VAL A CB  1 
ATOM 1098 O O   ? VAL A 1 140 ?  10.121   4.051  -5.675 1.000 95.700 ? 140 VAL A O   1 
ATOM 1099 C CG1 ? VAL A 1 140 ?   9.577   2.151  -8.003 1.000 95.700 ? 140 VAL A CG1 1 
ATOM 1100 C CG2 ? VAL A 1 140 ?  11.820   2.792  -8.935 1.000 95.700 ? 140 VAL A CG2 1 
ATOM 1101 N N   ? SER A 1 141 ?  12.265   4.619  -6.263 1.000 95.630 ? 141 SER A N   1 
ATOM 1102 C CA  ? SER A 1 141 ?  12.053   6.058  -6.146 1.000 95.630 ? 141 SER A CA  1 
ATOM 1103 C C   ? SER A 1 141 ?  11.459   6.636  -7.426 1.000 95.630 ? 141 SER A C   1 
ATOM 1104 C CB  ? SER A 1 141 ?  13.367   6.769  -5.818 1.000 95.630 ? 141 SER A CB  1 
ATOM 1105 O O   ? SER A 1 141 ?  12.033   6.485  -8.506 1.000 95.630 ? 141 SER A O   1 
ATOM 1106 O OG  ? SER A 1 141 ?  13.152   8.155  -5.615 1.000 95.630 ? 141 SER A OG  1 
ATOM 1107 N N   ? ILE A 1 142 ?  10.153   7.272  -7.268 1.000 95.930 ? 142 ILE A N   1 
ATOM 1108 C CA  ? ILE A 1 142 ?   9.499   7.871  -8.426 1.000 95.930 ? 142 ILE A CA  1 
ATOM 1109 C C   ? ILE A 1 142 ?   9.177   9.335  -8.137 1.000 95.930 ? 142 ILE A C   1 
ATOM 1110 C CB  ? ILE A 1 142 ?   8.213   7.105  -8.809 1.000 95.930 ? 142 ILE A CB  1 
ATOM 1111 O O   ? ILE A 1 142 ?   9.119   9.747  -6.976 1.000 95.930 ? 142 ILE A O   1 
ATOM 1112 C CG1 ? ILE A 1 142 ?   7.226   7.099  -7.636 1.000 95.930 ? 142 ILE A CG1 1 
ATOM 1113 C CG2 ? ILE A 1 142 ?   8.546   5.677  -9.251 1.000 95.930 ? 142 ILE A CG2 1 
ATOM 1114 C CD1 ? ILE A 1 142 ?   5.860   6.520  -7.978 1.000 95.930 ? 142 ILE A CD1 1 
ATOM 1115 N N   ? LYS A 1 143 ?   8.989  10.097  -9.348 1.000 96.080 ? 143 LYS A N   1 
ATOM 1116 C CA  ? LYS A 1 143 ?   8.805  11.542  -9.240 1.000 96.080 ? 143 LYS A CA  1 
ATOM 1117 C C   ? LYS A 1 143 ?   7.337  11.923  -9.407 1.000 96.080 ? 143 LYS A C   1 
ATOM 1118 C CB  ? LYS A 1 143 ?   9.658  12.271 -10.279 1.000 96.080 ? 143 LYS A CB  1 
ATOM 1119 O O   ? LYS A 1 143 ?   6.655  11.412 -10.298 1.000 96.080 ? 143 LYS A O   1 
ATOM 1120 C CG  ? LYS A 1 143 ?   9.762  13.772 -10.051 1.000 96.080 ? 143 LYS A CG  1 
ATOM 1121 C CD  ? LYS A 1 143 ?  10.684  14.429 -11.070 1.000 96.080 ? 143 LYS A CD  1 
ATOM 1122 C CE  ? LYS A 1 143 ?  10.905  15.903 -10.757 1.000 96.080 ? 143 LYS A CE  1 
ATOM 1123 N NZ  ? LYS A 1 143 ?  11.850  16.539 -11.722 1.000 96.080 ? 143 LYS A NZ  1 
ATOM 1124 N N   ? MET A 1 144 ?   6.920  12.820  -8.453 1.000 96.480 ? 144 MET A N   1 
ATOM 1125 C CA  ? MET A 1 144 ?   5.598  13.410  -8.642 1.000 96.480 ? 144 MET A CA  1 
ATOM 1126 C C   ? MET A 1 144 ?   5.575  14.310  -9.873 1.000 96.480 ? 144 MET A C   1 
ATOM 1127 C CB  ? MET A 1 144 ?   5.182  14.206  -7.404 1.000 96.480 ? 144 MET A CB  1 
ATOM 1128 O O   ? MET A 1 144 ?   6.474  15.131 -10.064 1.000 96.480 ? 144 MET A O   1 
ATOM 1129 C CG  ? MET A 1 144 ?   4.937  13.346  -6.175 1.000 96.480 ? 144 MET A CG  1 
ATOM 1130 S SD  ? MET A 1 144 ?   4.220  14.299  -4.780 1.000 96.480 ? 144 MET A SD  1 
ATOM 1131 C CE  ? MET A 1 144 ?   2.539  14.568  -5.407 1.000 96.480 ? 144 MET A CE  1 
ATOM 1132 N N   ? LEU A 1 145 ?   4.489  14.091 -10.728 1.000 96.590 ? 145 LEU A N   1 
ATOM 1133 C CA  ? LEU A 1 145 ?   4.387  14.837 -11.978 1.000 96.590 ? 145 LEU A CA  1 
ATOM 1134 C C   ? LEU A 1 145 ?   3.127  15.697 -11.996 1.000 96.590 ? 145 LEU A C   1 
ATOM 1135 C CB  ? LEU A 1 145 ?   4.384  13.881 -13.174 1.000 96.590 ? 145 LEU A CB  1 
ATOM 1136 O O   ? LEU A 1 145 ?   2.221  15.496 -11.184 1.000 96.590 ? 145 LEU A O   1 
ATOM 1137 C CG  ? LEU A 1 145 ?   5.593  12.954 -13.303 1.000 96.590 ? 145 LEU A CG  1 
ATOM 1138 C CD1 ? LEU A 1 145 ?   5.355  11.922 -14.400 1.000 96.590 ? 145 LEU A CD1 1 
ATOM 1139 C CD2 ? LEU A 1 145 ?   6.858  13.758 -13.584 1.000 96.590 ? 145 LEU A CD2 1 
ATOM 1140 N N   ? LYS A 1 146 ?   3.203  16.599 -12.980 1.000 95.360 ? 146 LYS A N   1 
ATOM 1141 C CA  ? LYS A 1 146 ?   1.968  17.331 -13.249 1.000 95.360 ? 146 LYS A CA  1 
ATOM 1142 C C   ? LYS A 1 146 ?   0.905  16.415 -13.848 1.000 95.360 ? 146 LYS A C   1 
ATOM 1143 C CB  ? LYS A 1 146 ?   2.236  18.507 -14.190 1.000 95.360 ? 146 LYS A CB  1 
ATOM 1144 O O   ? LYS A 1 146 ?   1.217  15.544 -14.664 1.000 95.360 ? 146 LYS A O   1 
ATOM 1145 C CG  ? LYS A 1 146 ?   3.099  19.603 -13.580 1.000 95.360 ? 146 LYS A CG  1 
ATOM 1146 C CD  ? LYS A 1 146 ?   3.260  20.782 -14.531 1.000 95.360 ? 146 LYS A CD  1 
ATOM 1147 C CE  ? LYS A 1 146 ?   4.122  21.879 -13.922 1.000 95.360 ? 146 LYS A CE  1 
ATOM 1148 N NZ  ? LYS A 1 146 ?   4.293  23.032 -14.856 1.000 95.360 ? 146 LYS A NZ  1 
ATOM 1149 N N   ? ASN A 1 147 ?  -0.400  16.637 -13.468 1.000 93.390 ? 147 ASN A N   1 
ATOM 1150 C CA  ? ASN A 1 147 ?  -1.508  15.782 -13.881 1.000 93.390 ? 147 ASN A CA  1 
ATOM 1151 C C   ? ASN A 1 147 ?  -1.685  15.786 -15.396 1.000 93.390 ? 147 ASN A C   1 
ATOM 1152 C CB  ? ASN A 1 147 ?  -2.805  16.215 -13.194 1.000 93.390 ? 147 ASN A CB  1 
ATOM 1153 O O   ? ASN A 1 147 ?  -2.174  14.812 -15.971 1.000 93.390 ? 147 ASN A O   1 
ATOM 1154 C CG  ? ASN A 1 147 ?  -2.912  15.702 -11.771 1.000 93.390 ? 147 ASN A CG  1 
ATOM 1155 N ND2 ? ASN A 1 147 ?  -3.973  16.096 -11.077 1.000 93.390 ? 147 ASN A ND2 1 
ATOM 1156 O OD1 ? ASN A 1 147 ?  -2.047  14.959 -11.300 1.000 93.390 ? 147 ASN A OD1 1 
ATOM 1157 N N   ? HIS A 1 148 ?  -1.300  16.858 -16.153 1.000 92.990 ? 148 HIS A N   1 
ATOM 1158 C CA  ? HIS A 1 148 ?  -1.510  16.939 -17.594 1.000 92.990 ? 148 HIS A CA  1 
ATOM 1159 C C   ? HIS A 1 148 ?  -0.710  15.868 -18.329 1.000 92.990 ? 148 HIS A C   1 
ATOM 1160 C CB  ? HIS A 1 148 ?  -1.129  18.327 -18.113 1.000 92.990 ? 148 HIS A CB  1 
ATOM 1161 O O   ? HIS A 1 148 ?  -1.078  15.462 -19.434 1.000 92.990 ? 148 HIS A O   1 
ATOM 1162 C CG  ? HIS A 1 148 ?   0.341  18.596 -18.084 1.000 92.990 ? 148 HIS A CG  1 
ATOM 1163 C CD2 ? HIS A 1 148 ?   1.297  18.413 -19.025 1.000 92.990 ? 148 HIS A CD2 1 
ATOM 1164 N ND1 ? HIS A 1 148 ?   0.981  19.116 -16.980 1.000 92.990 ? 148 HIS A ND1 1 
ATOM 1165 C CE1 ? HIS A 1 148 ?   2.271  19.243 -17.245 1.000 92.990 ? 148 HIS A CE1 1 
ATOM 1166 N NE2 ? HIS A 1 148 ?   2.489  18.823 -18.479 1.000 92.990 ? 148 HIS A NE2 1 
ATOM 1167 N N   ? PHE A 1 149 ?   0.469  15.392 -17.721 1.000 93.650 ? 149 PHE A N   1 
ATOM 1168 C CA  ? PHE A 1 149 ?   1.228  14.325 -18.362 1.000 93.650 ? 149 PHE A CA  1 
ATOM 1169 C C   ? PHE A 1 149 ?   0.388  13.059 -18.480 1.000 93.650 ? 149 PHE A C   1 
ATOM 1170 C CB  ? PHE A 1 149 ?   2.512  14.032 -17.579 1.000 93.650 ? 149 PHE A CB  1 
ATOM 1171 O O   ? PHE A 1 149 ?   0.426  12.376 -19.506 1.000 93.650 ? 149 PHE A O   1 
ATOM 1172 C CG  ? PHE A 1 149 ?   3.542  15.125 -17.672 1.000 93.650 ? 149 PHE A CG  1 
ATOM 1173 C CD1 ? PHE A 1 149 ?   4.057  15.512 -18.903 1.000 93.650 ? 149 PHE A CD1 1 
ATOM 1174 C CD2 ? PHE A 1 149 ?   3.996  15.766 -16.526 1.000 93.650 ? 149 PHE A CD2 1 
ATOM 1175 C CE1 ? PHE A 1 149 ?   5.010  16.523 -18.991 1.000 93.650 ? 149 PHE A CE1 1 
ATOM 1176 C CE2 ? PHE A 1 149 ?   4.948  16.778 -16.607 1.000 93.650 ? 149 PHE A CE2 1 
ATOM 1177 C CZ  ? PHE A 1 149 ?   5.455  17.154 -17.840 1.000 93.650 ? 149 PHE A CZ  1 
ATOM 1178 N N   ? CYS A 1 150 ?  -0.320  12.681 -17.421 1.000 93.480 ? 150 CYS A N   1 
ATOM 1179 C CA  ? CYS A 1 150 ?  -1.200  11.518 -17.449 1.000 93.480 ? 150 CYS A CA  1 
ATOM 1180 C C   ? CYS A 1 150 ?  -2.447  11.797 -18.281 1.000 93.480 ? 150 CYS A C   1 
ATOM 1181 C CB  ? CYS A 1 150 ?  -1.603  11.116 -16.031 1.000 93.480 ? 150 CYS A CB  1 
ATOM 1182 O O   ? CYS A 1 150 ?  -2.956  10.906 -18.963 1.000 93.480 ? 150 CYS A O   1 
ATOM 1183 S SG  ? CYS A 1 150 ?  -0.244  10.438 -15.053 1.000 93.480 ? 150 CYS A SG  1 
ATOM 1184 N N   ? GLN A 1 151 ?  -2.969  12.957 -18.286 1.000 92.300 ? 151 GLN A N   1 
ATOM 1185 C CA  ? GLN A 1 151 ?  -4.106  13.336 -19.119 1.000 92.300 ? 151 GLN A CA  1 
ATOM 1186 C C   ? GLN A 1 151 ?  -3.793  13.138 -20.599 1.000 92.300 ? 151 GLN A C   1 
ATOM 1187 C CB  ? GLN A 1 151 ?  -4.504  14.789 -18.856 1.000 92.300 ? 151 GLN A CB  1 
ATOM 1188 O O   ? GLN A 1 151 ?  -4.649  12.690 -21.366 1.000 92.300 ? 151 GLN A O   1 
ATOM 1189 C CG  ? GLN A 1 151 ?  -5.188  15.006 -17.513 1.000 92.300 ? 151 GLN A CG  1 
ATOM 1190 C CD  ? GLN A 1 151 ?  -5.388  16.474 -17.187 1.000 92.300 ? 151 GLN A CD  1 
ATOM 1191 N NE2 ? GLN A 1 151 ?  -5.990  16.748 -16.034 1.000 92.300 ? 151 GLN A NE2 1 
ATOM 1192 O OE1 ? GLN A 1 151 ?  -5.005  17.354 -17.964 1.000 92.300 ? 151 GLN A OE1 1 
ATOM 1193 N N   ? ASP A 1 152 ?  -2.550  13.472 -20.919 1.000 92.340 ? 152 ASP A N   1 
ATOM 1194 C CA  ? ASP A 1 152 ?  -2.106  13.341 -22.303 1.000 92.340 ? 152 ASP A CA  1 
ATOM 1195 C C   ? ASP A 1 152 ?  -1.839  11.880 -22.658 1.000 92.340 ? 152 ASP A C   1 
ATOM 1196 C CB  ? ASP A 1 152 ?  -0.849  14.179 -22.545 1.000 92.340 ? 152 ASP A CB  1 
ATOM 1197 O O   ? ASP A 1 152 ?  -2.046  11.465 -23.800 1.000 92.340 ? 152 ASP A O   1 
ATOM 1198 C CG  ? ASP A 1 152 ?  -1.120  15.674 -22.524 1.000 92.340 ? 152 ASP A CG  1 
ATOM 1199 O OD1 ? ASP A 1 152 ?  -2.295  16.082 -22.647 1.000 92.340 ? 152 ASP A OD1 1 
ATOM 1200 O OD2 ? ASP A 1 152 ?  -0.150  16.449 -22.386 1.000 92.340 ? 152 ASP A OD2 1 
ATOM 1201 N N   ? ALA A 1 153 ?  -1.436  11.142 -21.686 1.000 91.230 ? 153 ALA A N   1 
ATOM 1202 C CA  ? ALA A 1 153 ?  -1.004   9.762 -21.886 1.000 91.230 ? 153 ALA A CA  1 
ATOM 1203 C C   ? ALA A 1 153 ?  -2.202   8.820 -21.982 1.000 91.230 ? 153 ALA A C   1 
ATOM 1204 C CB  ? ALA A 1 153 ?  -0.077   9.325 -20.755 1.000 91.230 ? 153 ALA A CB  1 
ATOM 1205 O O   ? ALA A 1 153 ?  -2.148   7.806 -22.681 1.000 91.230 ? 153 ALA A O   1 
ATOM 1206 N N   ? TYR A 1 154 ?  -3.329   9.107 -21.292 1.000 90.000 ? 154 TYR A N   1 
ATOM 1207 C CA  ? TYR A 1 154 ?  -4.468   8.200 -21.209 1.000 90.000 ? 154 TYR A CA  1 
ATOM 1208 C C   ? TYR A 1 154 ?  -5.734   8.865 -21.736 1.000 90.000 ? 154 TYR A C   1 
ATOM 1209 C CB  ? TYR A 1 154 ?  -4.684   7.738 -19.765 1.000 90.000 ? 154 TYR A CB  1 
ATOM 1210 O O   ? TYR A 1 154 ?  -5.924  10.073 -21.570 1.000 90.000 ? 154 TYR A O   1 
ATOM 1211 C CG  ? TYR A 1 154 ?  -3.492   7.028 -19.170 1.000 90.000 ? 154 TYR A CG  1 
ATOM 1212 C CD1 ? TYR A 1 154 ?  -3.203   5.708 -19.510 1.000 90.000 ? 154 TYR A CD1 1 
ATOM 1213 C CD2 ? TYR A 1 154 ?  -2.655   7.673 -18.267 1.000 90.000 ? 154 TYR A CD2 1 
ATOM 1214 C CE1 ? TYR A 1 154 ?  -2.107   5.049 -18.964 1.000 90.000 ? 154 TYR A CE1 1 
ATOM 1215 C CE2 ? TYR A 1 154 ?  -1.556   7.024 -17.714 1.000 90.000 ? 154 TYR A CE2 1 
ATOM 1216 O OH  ? TYR A 1 154 ?  -0.204   5.066 -17.524 1.000 90.000 ? 154 TYR A OH  1 
ATOM 1217 C CZ  ? TYR A 1 154 ?  -1.290   5.714 -18.068 1.000 90.000 ? 154 TYR A CZ  1 
ATOM 1218 N N   ? PRO A 1 155 ?  -6.599   8.113 -22.563 1.000 85.250 ? 155 PRO A N   1 
ATOM 1219 C CA  ? PRO A 1 155 ?  -7.784   8.610 -23.267 1.000 85.250 ? 155 PRO A CA  1 
ATOM 1220 C C   ? PRO A 1 155 ?  -8.921   8.981 -22.317 1.000 85.250 ? 155 PRO A C   1 
ATOM 1221 C CB  ? PRO A 1 155 ?  -8.181   7.434 -24.162 1.000 85.250 ? 155 PRO A CB  1 
ATOM 1222 O O   ? PRO A 1 155 ?  -9.861   9.673 -22.715 1.000 85.250 ? 155 PRO A O   1 
ATOM 1223 C CG  ? PRO A 1 155 ?  -7.670   6.222 -23.451 1.000 85.250 ? 155 PRO A CG  1 
ATOM 1224 C CD  ? PRO A 1 155 ?  -6.429   6.602 -22.695 1.000 85.250 ? 155 PRO A CD  1 
ATOM 1225 N N   ? TRP A 1 156 ?  -8.825   8.893 -20.995 1.000 84.460 ? 156 TRP A N   1 
ATOM 1226 C CA  ? TRP A 1 156 ?  -9.847   9.228 -20.008 1.000 84.460 ? 156 TRP A CA  1 
ATOM 1227 C C   ? TRP A 1 156 ?  -9.453  10.471 -19.218 1.000 84.460 ? 156 TRP A C   1 
ATOM 1228 C CB  ? TRP A 1 156 ? -10.079   8.053 -19.054 1.000 84.460 ? 156 TRP A CB  1 
ATOM 1229 O O   ? TRP A 1 156 ?  -8.301  10.909 -19.270 1.000 84.460 ? 156 TRP A O   1 
ATOM 1230 C CG  ? TRP A 1 156 ?  -8.817   7.415 -18.556 1.000 84.460 ? 156 TRP A CG  1 
ATOM 1231 C CD1 ? TRP A 1 156 ?  -8.172   6.335 -19.092 1.000 84.460 ? 156 TRP A CD1 1 
ATOM 1232 C CD2 ? TRP A 1 156 ?  -8.049   7.816 -17.417 1.000 84.460 ? 156 TRP A CD2 1 
ATOM 1233 C CE2 ? TRP A 1 156 ?  -6.950   6.934 -17.322 1.000 84.460 ? 156 TRP A CE2 1 
ATOM 1234 C CE3 ? TRP A 1 156 ?  -8.183   8.837 -16.467 1.000 84.460 ? 156 TRP A CE3 1 
ATOM 1235 N NE1 ? TRP A 1 156 ?  -7.048   6.041 -18.355 1.000 84.460 ? 156 TRP A NE1 1 
ATOM 1236 C CH2 ? TRP A 1 156 ?  -6.145   8.050 -15.397 1.000 84.460 ? 156 TRP A CH2 1 
ATOM 1237 C CZ2 ? TRP A 1 156 ?  -5.990   7.042 -16.313 1.000 84.460 ? 156 TRP A CZ2 1 
ATOM 1238 C CZ3 ? TRP A 1 156 ?  -7.227   8.944 -15.464 1.000 84.460 ? 156 TRP A CZ3 1 
ATOM 1239 N N   ? SER A 1 157 ? -10.540  10.903 -18.417 1.000 84.270 ? 157 SER A N   1 
ATOM 1240 C CA  ? SER A 1 157 ? -10.330  12.132 -17.658 1.000 84.270 ? 157 SER A CA  1 
ATOM 1241 C C   ? SER A 1 157 ?  -9.812  11.834 -16.255 1.000 84.270 ? 157 SER A C   1 
ATOM 1242 C CB  ? SER A 1 157 ? -11.628  12.936 -17.571 1.000 84.270 ? 157 SER A CB  1 
ATOM 1243 O O   ? SER A 1 157 ? -10.372  10.996 -15.546 1.000 84.270 ? 157 SER A O   1 
ATOM 1244 O OG  ? SER A 1 157 ? -12.024  13.393 -18.853 1.000 84.270 ? 157 SER A OG  1 
ATOM 1245 N N   ? MET A 1 158 ?  -8.573  12.480 -15.971 1.000 88.850 ? 158 MET A N   1 
ATOM 1246 C CA  ? MET A 1 158 ?  -8.051  12.457 -14.608 1.000 88.850 ? 158 MET A CA  1 
ATOM 1247 C C   ? MET A 1 158 ?  -8.925  13.290 -13.676 1.000 88.850 ? 158 MET A C   1 
ATOM 1248 C CB  ? MET A 1 158 ?  -6.611  12.972 -14.574 1.000 88.850 ? 158 MET A CB  1 
ATOM 1249 O O   ? MET A 1 158 ?  -9.347  14.391 -14.034 1.000 88.850 ? 158 MET A O   1 
ATOM 1250 C CG  ? MET A 1 158 ?  -5.609  12.033 -15.226 1.000 88.850 ? 158 MET A CG  1 
ATOM 1251 S SD  ? MET A 1 158 ?  -3.901  12.285 -14.603 1.000 88.850 ? 158 MET A SD  1 
ATOM 1252 C CE  ? MET A 1 158 ?  -4.251  13.179 -13.063 1.000 88.850 ? 158 MET A CE  1 
ATOM 1253 N N   ? THR A 1 159 ?  -9.350  12.687 -12.517 1.000 89.680 ? 159 THR A N   1 
ATOM 1254 C CA  ? THR A 1 159 ? -10.108  13.439 -11.523 1.000 89.680 ? 159 THR A CA  1 
ATOM 1255 C C   ? THR A 1 159 ?  -9.170  14.169 -10.567 1.000 89.680 ? 159 THR A C   1 
ATOM 1256 C CB  ? THR A 1 159 ? -11.047  12.517 -10.723 1.000 89.680 ? 159 THR A CB  1 
ATOM 1257 O O   ? THR A 1 159 ?  -7.959  13.942 -10.582 1.000 89.680 ? 159 THR A O   1 
ATOM 1258 C CG2 ? THR A 1 159 ? -11.861  11.621 -11.650 1.000 89.680 ? 159 THR A CG2 1 
ATOM 1259 O OG1 ? THR A 1 159 ? -10.266  11.694  -9.847 1.000 89.680 ? 159 THR A OG1 1 
ATOM 1260 N N   ? ASP A 1 160 ?  -9.742  15.108  -9.717 1.000 91.220 ? 160 ASP A N   1 
ATOM 1261 C CA  ? ASP A 1 160 ?  -8.985  15.856  -8.718 1.000 91.220 ? 160 ASP A CA  1 
ATOM 1262 C C   ? ASP A 1 160 ?  -8.520  14.945  -7.585 1.000 91.220 ? 160 ASP A C   1 
ATOM 1263 C CB  ? ASP A 1 160 ?  -9.827  17.005  -8.157 1.000 91.220 ? 160 ASP A CB  1 
ATOM 1264 O O   ? ASP A 1 160 ?  -7.699  15.344  -6.757 1.000 91.220 ? 160 ASP A O   1 
ATOM 1265 C CG  ? ASP A 1 160 ? -10.004  18.146  -9.143 1.000 91.220 ? 160 ASP A CG  1 
ATOM 1266 O OD1 ? ASP A 1 160 ?  -9.241  18.224 -10.130 1.000 91.220 ? 160 ASP A OD1 1 
ATOM 1267 O OD2 ? ASP A 1 160 ? -10.914  18.977  -8.930 1.000 91.220 ? 160 ASP A OD2 1 
ATOM 1268 N N   ? ASN A 1 161 ?  -8.954  13.707  -7.616 1.000 93.490 ? 161 ASN A N   1 
ATOM 1269 C CA  ? ASN A 1 161 ?  -8.626  12.742  -6.572 1.000 93.490 ? 161 ASN A CA  1 
ATOM 1270 C C   ? ASN A 1 161 ?  -7.478  11.828  -6.994 1.000 93.490 ? 161 ASN A C   1 
ATOM 1271 C CB  ? ASN A 1 161 ?  -9.857  11.912  -6.201 1.000 93.490 ? 161 ASN A CB  1 
ATOM 1272 O O   ? ASN A 1 161 ?  -7.153  10.869  -6.292 1.000 93.490 ? 161 ASN A O   1 
ATOM 1273 C CG  ? ASN A 1 161 ? -10.950  12.744  -5.560 1.000 93.490 ? 161 ASN A CG  1 
ATOM 1274 N ND2 ? ASN A 1 161 ? -12.198  12.445  -5.901 1.000 93.490 ? 161 ASN A ND2 1 
ATOM 1275 O OD1 ? ASN A 1 161 ? -10.675  13.647  -4.766 1.000 93.490 ? 161 ASN A OD1 1 
ATOM 1276 N N   ? MET A 1 162 ?  -6.879  12.112  -8.159 1.000 94.850 ? 162 MET A N   1 
ATOM 1277 C CA  ? MET A 1 162 ?  -5.784  11.320  -8.713 1.000 94.850 ? 162 MET A CA  1 
ATOM 1278 C C   ? MET A 1 162 ?  -4.562  12.193  -8.980 1.000 94.850 ? 162 MET A C   1 
ATOM 1279 C CB  ? MET A 1 162 ?  -6.223  10.625 -10.004 1.000 94.850 ? 162 MET A CB  1 
ATOM 1280 O O   ? MET A 1 162 ?  -4.691  13.399  -9.197 1.000 94.850 ? 162 MET A O   1 
ATOM 1281 C CG  ? MET A 1 162 ?  -7.384   9.662  -9.817 1.000 94.850 ? 162 MET A CG  1 
ATOM 1282 S SD  ? MET A 1 162 ?  -7.945   8.923 -11.400 1.000 94.850 ? 162 MET A SD  1 
ATOM 1283 C CE  ? MET A 1 162 ?  -9.302   7.878 -10.802 1.000 94.850 ? 162 MET A CE  1 
ATOM 1284 N N   ? PHE A 1 163 ?  -3.348  11.482  -8.932 1.000 95.880 ? 163 PHE A N   1 
ATOM 1285 C CA  ? PHE A 1 163 ?  -2.148  12.187  -9.368 1.000 95.880 ? 163 PHE A CA  1 
ATOM 1286 C C   ? PHE A 1 163 ?  -1.203  11.244 -10.103 1.000 95.880 ? 163 PHE A C   1 
ATOM 1287 C CB  ? PHE A 1 163 ?  -1.432  12.822  -8.173 1.000 95.880 ? 163 PHE A CB  1 
ATOM 1288 O O   ? PHE A 1 163 ?  -1.366  10.023 -10.045 1.000 95.880 ? 163 PHE A O   1 
ATOM 1289 C CG  ? PHE A 1 163 ?  -0.836  11.821  -7.220 1.000 95.880 ? 163 PHE A CG  1 
ATOM 1290 C CD1 ? PHE A 1 163 ?  -1.577  11.333  -6.150 1.000 95.880 ? 163 PHE A CD1 1 
ATOM 1291 C CD2 ? PHE A 1 163 ?   0.465  11.367  -7.394 1.000 95.880 ? 163 PHE A CD2 1 
ATOM 1292 C CE1 ? PHE A 1 163 ?  -1.028  10.406  -5.266 1.000 95.880 ? 163 PHE A CE1 1 
ATOM 1293 C CE2 ? PHE A 1 163 ?   1.020  10.441  -6.515 1.000 95.880 ? 163 PHE A CE2 1 
ATOM 1294 C CZ  ? PHE A 1 163 ?   0.272   9.963  -5.452 1.000 95.880 ? 163 PHE A CZ  1 
ATOM 1295 N N   ? CYS A 1 164 ?  -0.213  11.948 -10.875 1.000 94.760 ? 164 CYS A N   1 
ATOM 1296 C CA  ? CYS A 1 164 ?   0.734  11.260 -11.744 1.000 94.760 ? 164 CYS A CA  1 
ATOM 1297 C C   ? CYS A 1 164 ?   2.098  11.138 -11.076 1.000 94.760 ? 164 CYS A C   1 
ATOM 1298 C CB  ? CYS A 1 164 ?   0.872  11.997 -13.076 1.000 94.760 ? 164 CYS A CB  1 
ATOM 1299 O O   ? CYS A 1 164 ?   2.573  12.084 -10.446 1.000 94.760 ? 164 CYS A O   1 
ATOM 1300 S SG  ? CYS A 1 164 ?  -0.631  11.979 -14.077 1.000 94.760 ? 164 CYS A SG  1 
ATOM 1301 N N   ? ALA A 1 165 ?   2.699   9.980 -11.253 1.000 95.730 ? 165 ALA A N   1 
ATOM 1302 C CA  ? ALA A 1 165 ?   4.077   9.807 -10.800 1.000 95.730 ? 165 ALA A CA  1 
ATOM 1303 C C   ? ALA A 1 165 ?   4.834   8.839 -11.705 1.000 95.730 ? 165 ALA A C   1 
ATOM 1304 C CB  ? ALA A 1 165 ?   4.104   9.313  -9.356 1.000 95.730 ? 165 ALA A CB  1 
ATOM 1305 O O   ? ALA A 1 165 ?   4.246   7.906 -12.257 1.000 95.730 ? 165 ALA A O   1 
ATOM 1306 N N   ? GLY A 1 166 ?   6.005   9.102 -11.908 1.000 94.290 ? 166 GLY A N   1 
ATOM 1307 C CA  ? GLY A 1 166 ?   6.858   8.282 -12.753 1.000 94.290 ? 166 GLY A CA  1 
ATOM 1308 C C   ? GLY A 1 166 ?   7.856   9.092 -13.559 1.000 94.290 ? 166 GLY A C   1 
ATOM 1309 O O   ? GLY A 1 166 ?   8.097  10.264 -13.261 1.000 94.290 ? 166 GLY A O   1 
ATOM 1310 N N   ? PHE A 1 167 ?   8.555   8.468 -14.480 1.000 93.810 ? 167 PHE A N   1 
ATOM 1311 C CA  ? PHE A 1 167 ?   9.512   9.104 -15.377 1.000 93.810 ? 167 PHE A CA  1 
ATOM 1312 C C   ? PHE A 1 167 ?   9.011   9.070 -16.816 1.000 93.810 ? 167 PHE A C   1 
ATOM 1313 C CB  ? PHE A 1 167 ?  10.879   8.419 -15.281 1.000 93.810 ? 167 PHE A CB  1 
ATOM 1314 O O   ? PHE A 1 167 ?   8.636   8.010 -17.323 1.000 93.810 ? 167 PHE A O   1 
ATOM 1315 C CG  ? PHE A 1 167 ?  11.580   8.645 -13.969 1.000 93.810 ? 167 PHE A CG  1 
ATOM 1316 C CD1 ? PHE A 1 167 ?  12.387   9.759 -13.778 1.000 93.810 ? 167 PHE A CD1 1 
ATOM 1317 C CD2 ? PHE A 1 167 ?  11.431   7.741 -12.925 1.000 93.810 ? 167 PHE A CD2 1 
ATOM 1318 C CE1 ? PHE A 1 167 ?  13.037   9.970 -12.564 1.000 93.810 ? 167 PHE A CE1 1 
ATOM 1319 C CE2 ? PHE A 1 167 ?  12.077   7.945 -11.709 1.000 93.810 ? 167 PHE A CE2 1 
ATOM 1320 C CZ  ? PHE A 1 167 ?  12.881   9.060 -11.531 1.000 93.810 ? 167 PHE A CZ  1 
ATOM 1321 N N   ? LEU A 1 168 ?   8.983  10.235 -17.410 1.000 93.500 ? 168 LEU A N   1 
ATOM 1322 C CA  ? LEU A 1 168 ?   8.453  10.345 -18.764 1.000 93.500 ? 168 LEU A CA  1 
ATOM 1323 C C   ? LEU A 1 168 ?   9.311   9.556 -19.749 1.000 93.500 ? 168 LEU A C   1 
ATOM 1324 C CB  ? LEU A 1 168 ?   8.380  11.812 -19.195 1.000 93.500 ? 168 LEU A CB  1 
ATOM 1325 O O   ? LEU A 1 168 ?   8.837   9.169 -20.819 1.000 93.500 ? 168 LEU A O   1 
ATOM 1326 C CG  ? LEU A 1 168 ?   7.420  12.703 -18.405 1.000 93.500 ? 168 LEU A CG  1 
ATOM 1327 C CD1 ? LEU A 1 168 ?   7.435  14.123 -18.962 1.000 93.500 ? 168 LEU A CD1 1 
ATOM 1328 C CD2 ? LEU A 1 168 ?   6.008  12.126 -18.434 1.000 93.500 ? 168 LEU A CD2 1 
ATOM 1329 N N   ? GLU A 1 169 ?  10.578   9.410 -19.427 1.000 93.310 ? 169 GLU A N   1 
ATOM 1330 C CA  ? GLU A 1 169 ?  11.482   8.632 -20.268 1.000 93.310 ? 169 GLU A CA  1 
ATOM 1331 C C   ? GLU A 1 169 ?  11.223   7.135 -20.119 1.000 93.310 ? 169 GLU A C   1 
ATOM 1332 C CB  ? GLU A 1 169 ?  12.940   8.950 -19.928 1.000 93.310 ? 169 GLU A CB  1 
ATOM 1333 O O   ? GLU A 1 169 ?  11.719   6.332 -20.912 1.000 93.310 ? 169 GLU A O   1 
ATOM 1334 C CG  ? GLU A 1 169 ?  13.355  10.373 -20.272 1.000 93.310 ? 169 GLU A CG  1 
ATOM 1335 C CD  ? GLU A 1 169 ?  12.948  11.388 -19.215 1.000 93.310 ? 169 GLU A CD  1 
ATOM 1336 O OE1 ? GLU A 1 169 ?  13.082  12.608 -19.462 1.000 93.310 ? 169 GLU A OE1 1 
ATOM 1337 O OE2 ? GLU A 1 169 ?  12.492  10.960 -18.132 1.000 93.310 ? 169 GLU A OE2 1 
ATOM 1338 N N   ? GLY A 1 170 ?  10.408   6.725 -19.071 1.000 90.640 ? 170 GLY A N   1 
ATOM 1339 C CA  ? GLY A 1 170 ?  10.107   5.328 -18.803 1.000 90.640 ? 170 GLY A CA  1 
ATOM 1340 C C   ? GLY A 1 170 ?  11.126   4.661 -17.898 1.000 90.640 ? 170 GLY A C   1 
ATOM 1341 O O   ? GLY A 1 170 ?  11.752   5.322 -17.066 1.000 90.640 ? 170 GLY A O   1 
ATOM 1342 N N   ? GLU A 1 171 ?  11.035   3.293 -17.701 1.000 85.280 ? 171 GLU A N   1 
ATOM 1343 C CA  ? GLU A 1 171 ?  12.048   2.458 -17.063 1.000 85.280 ? 171 GLU A CA  1 
ATOM 1344 C C   ? GLU A 1 171 ?  11.752   2.269 -15.578 1.000 85.280 ? 171 GLU A C   1 
ATOM 1345 C CB  ? GLU A 1 171 ?  13.441   3.065 -17.248 1.000 85.280 ? 171 GLU A CB  1 
ATOM 1346 O O   ? GLU A 1 171 ?  12.166   1.274 -14.979 1.000 85.280 ? 171 GLU A O   1 
ATOM 1347 C CG  ? GLU A 1 171 ?  13.941   3.028 -18.685 1.000 85.280 ? 171 GLU A CG  1 
ATOM 1348 C CD  ? GLU A 1 171 ?  15.401   3.431 -18.822 1.000 85.280 ? 171 GLU A CD  1 
ATOM 1349 O OE1 ? GLU A 1 171 ?  15.989   3.220 -19.907 1.000 85.280 ? 171 GLU A OE1 1 
ATOM 1350 O OE2 ? GLU A 1 171 ?  15.961   3.961 -17.837 1.000 85.280 ? 171 GLU A OE2 1 
ATOM 1351 N N   ? LYS A 1 172 ?  11.095   3.163 -14.986 1.000 89.780 ? 172 LYS A N   1 
ATOM 1352 C CA  ? LYS A 1 172 ?  10.684   3.031 -13.591 1.000 89.780 ? 172 LYS A CA  1 
ATOM 1353 C C   ? LYS A 1 172 ?   9.178   3.221 -13.442 1.000 89.780 ? 172 LYS A C   1 
ATOM 1354 C CB  ? LYS A 1 172 ?  11.429   4.040 -12.715 1.000 89.780 ? 172 LYS A CB  1 
ATOM 1355 O O   ? LYS A 1 172 ?   8.624   4.223 -13.901 1.000 89.780 ? 172 LYS A O   1 
ATOM 1356 C CG  ? LYS A 1 172 ?  12.941   3.875 -12.729 1.000 89.780 ? 172 LYS A CG  1 
ATOM 1357 C CD  ? LYS A 1 172 ?  13.622   4.878 -11.808 1.000 89.780 ? 172 LYS A CD  1 
ATOM 1358 C CE  ? LYS A 1 172 ?  15.137   4.727 -11.837 1.000 89.780 ? 172 LYS A CE  1 
ATOM 1359 N NZ  ? LYS A 1 172 ?  15.809   5.706 -10.931 1.000 89.780 ? 172 LYS A NZ  1 
ATOM 1360 N N   ? ASP A 1 173 ?   8.495   2.303 -12.669 1.000 88.270 ? 173 ASP A N   1 
ATOM 1361 C CA  ? ASP A 1 173 ?   7.042   2.372 -12.542 1.000 88.270 ? 173 ASP A CA  1 
ATOM 1362 C C   ? ASP A 1 173 ?   6.523   1.297 -11.589 1.000 88.270 ? 173 ASP A C   1 
ATOM 1363 C CB  ? ASP A 1 173 ?   6.376   2.227 -13.911 1.000 88.270 ? 173 ASP A CB  1 
ATOM 1364 O O   ? ASP A 1 173 ?   7.276   0.415 -11.170 1.000 88.270 ? 173 ASP A O   1 
ATOM 1365 C CG  ? ASP A 1 173 ?   5.004   2.874 -13.975 1.000 88.270 ? 173 ASP A CG  1 
ATOM 1366 O OD1 ? ASP A 1 173 ?   4.527   3.395 -12.943 1.000 88.270 ? 173 ASP A OD1 1 
ATOM 1367 O OD2 ? ASP A 1 173 ?   4.393   2.861 -15.065 1.000 88.270 ? 173 ASP A OD2 1 
ATOM 1368 N N   ? SER A 1 174 ?   5.263   1.528 -11.093 1.000 85.740 ? 174 SER A N   1 
ATOM 1369 C CA  ? SER A 1 174 ?   4.538   0.443 -10.441 1.000 85.740 ? 174 SER A CA  1 
ATOM 1370 C C   ? SER A 1 174 ?   3.801  -0.420 -11.459 1.000 85.740 ? 174 SER A C   1 
ATOM 1371 C CB  ? SER A 1 174 ?   3.546   0.999  -9.418 1.000 85.740 ? 174 SER A CB  1 
ATOM 1372 O O   ? SER A 1 174 ?   3.438   0.055 -12.537 1.000 85.740 ? 174 SER A O   1 
ATOM 1373 O OG  ? SER A 1 174 ?   2.574   1.812 -10.051 1.000 85.740 ? 174 SER A OG  1 
ATOM 1374 N N   ? CYS A 1 175 ?   3.602  -1.676 -11.148 1.000 79.320 ? 175 CYS A N   1 
ATOM 1375 C CA  ? CYS A 1 175 ?   3.039  -2.631 -12.096 1.000 79.320 ? 175 CYS A CA  1 
ATOM 1376 C C   ? CYS A 1 175 ?   1.952  -3.474 -11.440 1.000 79.320 ? 175 CYS A C   1 
ATOM 1377 C CB  ? CYS A 1 175 ?   4.133  -3.539 -12.657 1.000 79.320 ? 175 CYS A CB  1 
ATOM 1378 O O   ? CYS A 1 175 ?   1.533  -3.190 -10.317 1.000 79.320 ? 175 CYS A O   1 
ATOM 1379 S SG  ? CYS A 1 175 ?   3.758  -4.205 -14.294 1.000 79.320 ? 175 CYS A SG  1 
ATOM 1380 N N   ? ARG A 1 176 ?   1.497  -4.507 -12.304 1.000 79.410 ? 176 ARG A N   1 
ATOM 1381 C CA  ? ARG A 1 176 ?   0.457  -5.412 -11.825 1.000 79.410 ? 176 ARG A CA  1 
ATOM 1382 C C   ? ARG A 1 176 ?   0.890  -6.115 -10.543 1.000 79.410 ? 176 ARG A C   1 
ATOM 1383 C CB  ? ARG A 1 176 ?   0.109  -6.447 -12.898 1.000 79.410 ? 176 ARG A CB  1 
ATOM 1384 O O   ? ARG A 1 176 ?   2.044  -6.528 -10.415 1.000 79.410 ? 176 ARG A O   1 
ATOM 1385 C CG  ? ARG A 1 176 ?  -0.700  -5.886 -14.056 1.000 79.410 ? 176 ARG A CG  1 
ATOM 1386 C CD  ? ARG A 1 176 ?  -1.242  -6.990 -14.953 1.000 79.410 ? 176 ARG A CD  1 
ATOM 1387 N NE  ? ARG A 1 176 ?  -1.892  -6.447 -16.143 1.000 79.410 ? 176 ARG A NE  1 
ATOM 1388 N NH1 ? ARG A 1 176 ?  -3.336  -8.229 -16.419 1.000 79.410 ? 176 ARG A NH1 1 
ATOM 1389 N NH2 ? ARG A 1 176 ?  -3.391  -6.465 -17.883 1.000 79.410 ? 176 ARG A NH2 1 
ATOM 1390 C CZ  ? ARG A 1 176 ?  -2.871  -7.048 -16.812 1.000 79.410 ? 176 ARG A CZ  1 
ATOM 1391 N N   ? GLY A 1 177 ?  -0.058  -6.168  -9.627 1.000 79.500 ? 177 GLY A N   1 
ATOM 1392 C CA  ? GLY A 1 177 ?   0.255  -6.876  -8.396 1.000 79.500 ? 177 GLY A CA  1 
ATOM 1393 C C   ? GLY A 1 177 ?   0.625  -5.949  -7.253 1.000 79.500 ? 177 GLY A C   1 
ATOM 1394 O O   ? GLY A 1 177 ?   0.582  -6.346  -6.087 1.000 79.500 ? 177 GLY A O   1 
ATOM 1395 N N   ? ASP A 1 178 ?   0.908  -4.661  -7.592 1.000 90.420 ? 178 ASP A N   1 
ATOM 1396 C CA  ? ASP A 1 178 ?   1.244  -3.674  -6.570 1.000 90.420 ? 178 ASP A CA  1 
ATOM 1397 C C   ? ASP A 1 178 ?   0.029  -2.824  -6.206 1.000 90.420 ? 178 ASP A C   1 
ATOM 1398 C CB  ? ASP A 1 178 ?   2.390  -2.778  -7.046 1.000 90.420 ? 178 ASP A CB  1 
ATOM 1399 O O   ? ASP A 1 178 ?   0.161  -1.801  -5.531 1.000 90.420 ? 178 ASP A O   1 
ATOM 1400 C CG  ? ASP A 1 178 ?   3.702  -3.527  -7.203 1.000 90.420 ? 178 ASP A CG  1 
ATOM 1401 O OD1 ? ASP A 1 178 ?   4.076  -4.299  -6.295 1.000 90.420 ? 178 ASP A OD1 1 
ATOM 1402 O OD2 ? ASP A 1 178 ?   4.369  -3.340  -8.244 1.000 90.420 ? 178 ASP A OD2 1 
ATOM 1403 N N   ? SER A 1 179 ?  -1.104  -3.227  -6.940 1.000 94.230 ? 179 SER A N   1 
ATOM 1404 C CA  ? SER A 1 179 ?  -2.339  -2.521  -6.617 1.000 94.230 ? 179 SER A CA  1 
ATOM 1405 C C   ? SER A 1 179 ?  -2.533  -2.410  -5.108 1.000 94.230 ? 179 SER A C   1 
ATOM 1406 C CB  ? SER A 1 179 ?  -3.541  -3.228  -7.243 1.000 94.230 ? 179 SER A CB  1 
ATOM 1407 O O   ? SER A 1 179 ?  -2.296  -3.372  -4.374 1.000 94.230 ? 179 SER A O   1 
ATOM 1408 O OG  ? SER A 1 179 ?  -3.507  -3.123  -8.656 1.000 94.230 ? 179 SER A OG  1 
ATOM 1409 N N   ? GLY A 1 180 ?  -2.813  -1.130  -4.731 1.000 95.480 ? 180 GLY A N   1 
ATOM 1410 C CA  ? GLY A 1 180 ?  -3.094  -0.940  -3.317 1.000 95.480 ? 180 GLY A CA  1 
ATOM 1411 C C   ? GLY A 1 180 ?  -1.855  -0.637  -2.497 1.000 95.480 ? 180 GLY A C   1 
ATOM 1412 O O   ? GLY A 1 180 ?  -1.954  -0.263  -1.327 1.000 95.480 ? 180 GLY A O   1 
ATOM 1413 N N   ? GLY A 1 181 ?  -0.710  -0.854  -3.101 1.000 96.210 ? 181 GLY A N   1 
ATOM 1414 C CA  ? GLY A 1 181 ?   0.554  -0.555  -2.449 1.000 96.210 ? 181 GLY A CA  1 
ATOM 1415 C C   ? GLY A 1 181 ?   0.747   0.923  -2.169 1.000 96.210 ? 181 GLY A C   1 
ATOM 1416 O O   ? GLY A 1 181 ?   0.190   1.771  -2.870 1.000 96.210 ? 181 GLY A O   1 
ATOM 1417 N N   ? PRO A 1 182 ?   1.684   1.270  -1.191 1.000 97.440 ? 182 PRO A N   1 
ATOM 1418 C CA  ? PRO A 1 182 ?   1.858   2.648  -0.727 1.000 97.440 ? 182 PRO A CA  1 
ATOM 1419 C C   ? PRO A 1 182 ?   2.884   3.423  -1.550 1.000 97.440 ? 182 PRO A C   1 
ATOM 1420 C CB  ? PRO A 1 182 ?   2.335   2.476   0.718 1.000 97.440 ? 182 PRO A CB  1 
ATOM 1421 O O   ? PRO A 1 182 ?   3.900   2.860  -1.966 1.000 97.440 ? 182 PRO A O   1 
ATOM 1422 C CG  ? PRO A 1 182 ?   3.112   1.199   0.714 1.000 97.440 ? 182 PRO A CG  1 
ATOM 1423 C CD  ? PRO A 1 182 ?   2.439   0.234  -0.219 1.000 97.440 ? 182 PRO A CD  1 
ATOM 1424 N N   ? LEU A 1 183 ?   2.582   4.658  -1.957 1.000 97.690 ? 183 LEU A N   1 
ATOM 1425 C CA  ? LEU A 1 183 ?   3.541   5.679  -2.365 1.000 97.690 ? 183 LEU A CA  1 
ATOM 1426 C C   ? LEU A 1 183 ?   3.848   6.628  -1.211 1.000 97.690 ? 183 LEU A C   1 
ATOM 1427 C CB  ? LEU A 1 183 ?   3.006   6.469  -3.562 1.000 97.690 ? 183 LEU A CB  1 
ATOM 1428 O O   ? LEU A 1 183 ?   2.987   7.407  -0.797 1.000 97.690 ? 183 LEU A O   1 
ATOM 1429 C CG  ? LEU A 1 183 ?   3.996   7.407  -4.253 1.000 97.690 ? 183 LEU A CG  1 
ATOM 1430 C CD1 ? LEU A 1 183 ?   3.954   7.205  -5.763 1.000 97.690 ? 183 LEU A CD1 1 
ATOM 1431 C CD2 ? LEU A 1 183 ?   3.697   8.859  -3.894 1.000 97.690 ? 183 LEU A CD2 1 
ATOM 1432 N N   ? VAL A 1 184 ?   5.110   6.550  -0.710 1.000 97.890 ? 184 VAL A N   1 
ATOM 1433 C CA  ? VAL A 1 184 ?   5.505   7.241   0.513 1.000 97.890 ? 184 VAL A CA  1 
ATOM 1434 C C   ? VAL A 1 184 ?   6.460   8.383   0.177 1.000 97.890 ? 184 VAL A C   1 
ATOM 1435 C CB  ? VAL A 1 184 ?   6.163   6.275   1.523 1.000 97.890 ? 184 VAL A CB  1 
ATOM 1436 O O   ? VAL A 1 184 ?   7.477   8.174  -0.490 1.000 97.890 ? 184 VAL A O   1 
ATOM 1437 C CG1 ? VAL A 1 184 ?   6.522   7.006   2.815 1.000 97.890 ? 184 VAL A CG1 1 
ATOM 1438 C CG2 ? VAL A 1 184 ?   5.238   5.094   1.813 1.000 97.890 ? 184 VAL A CG2 1 
ATOM 1439 N N   ? CYS A 1 185 ?   6.118   9.568   0.643 1.000 96.910 ? 185 CYS A N   1 
ATOM 1440 C CA  ? CYS A 1 185 ?   6.939  10.769   0.530 1.000 96.910 ? 185 CYS A CA  1 
ATOM 1441 C C   ? CYS A 1 185 ?   7.208  11.376   1.902 1.000 96.910 ? 185 CYS A C   1 
ATOM 1442 C CB  ? CYS A 1 185 ?   6.260  11.801  -0.369 1.000 96.910 ? 185 CYS A CB  1 
ATOM 1443 O O   ? CYS A 1 185 ?   6.277  11.622   2.670 1.000 96.910 ? 185 CYS A O   1 
ATOM 1444 S SG  ? CYS A 1 185 ?   5.709  11.134  -1.955 1.000 96.910 ? 185 CYS A SG  1 
ATOM 1445 N N   ? ASP A 1 186 ?   8.509  11.530   2.221 1.000 93.560 ? 186 ASP A N   1 
ATOM 1446 C CA  ? ASP A 1 186 ?   8.894  12.146   3.488 1.000 93.560 ? 186 ASP A CA  1 
ATOM 1447 C C   ? ASP A 1 186 ?   8.258  11.415   4.669 1.000 93.560 ? 186 ASP A C   1 
ATOM 1448 C CB  ? ASP A 1 186 ?   8.498  13.623   3.509 1.000 93.560 ? 186 ASP A CB  1 
ATOM 1449 O O   ? ASP A 1 186 ?   7.713  12.047   5.576 1.000 93.560 ? 186 ASP A O   1 
ATOM 1450 C CG  ? ASP A 1 186 ?   9.202  14.441   2.440 1.000 93.560 ? 186 ASP A CG  1 
ATOM 1451 O OD1 ? ASP A 1 186 ?  10.388  14.173   2.149 1.000 93.560 ? 186 ASP A OD1 1 
ATOM 1452 O OD2 ? ASP A 1 186 ?   8.566  15.363   1.886 1.000 93.560 ? 186 ASP A OD2 1 
ATOM 1453 N N   ? GLY A 1 187 ?   8.108  10.102   4.562 1.000 94.760 ? 187 GLY A N   1 
ATOM 1454 C CA  ? GLY A 1 187 ?   7.670   9.269   5.671 1.000 94.760 ? 187 GLY A CA  1 
ATOM 1455 C C   ? GLY A 1 187 ?   6.162   9.223   5.823 1.000 94.760 ? 187 GLY A C   1 
ATOM 1456 O O   ? GLY A 1 187 ?   5.649   8.732   6.831 1.000 94.760 ? 187 GLY A O   1 
ATOM 1457 N N   ? GLN A 1 188 ?   5.404   9.790   4.845 1.000 97.690 ? 188 GLN A N   1 
ATOM 1458 C CA  ? GLN A 1 188 ?   3.947   9.813   4.915 1.000 97.690 ? 188 GLN A CA  1 
ATOM 1459 C C   ? GLN A 1 188 ?   3.327   9.180   3.673 1.000 97.690 ? 188 GLN A C   1 
ATOM 1460 C CB  ? GLN A 1 188 ?   3.440  11.246   5.083 1.000 97.690 ? 188 GLN A CB  1 
ATOM 1461 O O   ? GLN A 1 188 ?   3.895   9.256   2.581 1.000 97.690 ? 188 GLN A O   1 
ATOM 1462 C CG  ? GLN A 1 188 ?   3.914  11.920   6.364 1.000 97.690 ? 188 GLN A CG  1 
ATOM 1463 C CD  ? GLN A 1 188 ?   3.354  13.319   6.533 1.000 97.690 ? 188 GLN A CD  1 
ATOM 1464 N NE2 ? GLN A 1 188 ?   2.899  13.634   7.741 1.000 97.690 ? 188 GLN A NE2 1 
ATOM 1465 O OE1 ? GLN A 1 188 ?   3.331  14.112   5.586 1.000 97.690 ? 188 GLN A OE1 1 
ATOM 1466 N N   ? LEU A 1 189 ?   2.163   8.615   3.857 1.000 98.210 ? 189 LEU A N   1 
ATOM 1467 C CA  ? LEU A 1 189 ?   1.395   7.994   2.783 1.000 98.210 ? 189 LEU A CA  1 
ATOM 1468 C C   ? LEU A 1 189 ?   0.782   9.053   1.872 1.000 98.210 ? 189 LEU A C   1 
ATOM 1469 C CB  ? LEU A 1 189 ?   0.294   7.100   3.359 1.000 98.210 ? 189 LEU A CB  1 
ATOM 1470 O O   ? LEU A 1 189 ?  -0.138   9.768   2.275 1.000 98.210 ? 189 LEU A O   1 
ATOM 1471 C CG  ? LEU A 1 189 ?  -0.610   6.399   2.344 1.000 98.210 ? 189 LEU A CG  1 
ATOM 1472 C CD1 ? LEU A 1 189 ?   0.208   5.459   1.466 1.000 98.210 ? 189 LEU A CD1 1 
ATOM 1473 C CD2 ? LEU A 1 189 ?  -1.725   5.640   3.055 1.000 98.210 ? 189 LEU A CD2 1 
ATOM 1474 N N   ? GLN A 1 190 ?   1.295   9.144   0.634 1.000 98.110 ? 190 GLN A N   1 
ATOM 1475 C CA  ? GLN A 1 190 ?   0.834  10.172  -0.294 1.000 98.110 ? 190 GLN A CA  1 
ATOM 1476 C C   ? GLN A 1 190 ?  -0.109   9.585  -1.341 1.000 98.110 ? 190 GLN A C   1 
ATOM 1477 C CB  ? GLN A 1 190 ?   2.022  10.850  -0.979 1.000 98.110 ? 190 GLN A CB  1 
ATOM 1478 O O   ? GLN A 1 190 ?  -1.025  10.264  -1.809 1.000 98.110 ? 190 GLN A O   1 
ATOM 1479 C CG  ? GLN A 1 190 ?   2.862  11.709  -0.044 1.000 98.110 ? 190 GLN A CG  1 
ATOM 1480 C CD  ? GLN A 1 190 ?   2.085  12.876   0.538 1.000 98.110 ? 190 GLN A CD  1 
ATOM 1481 N NE2 ? GLN A 1 190 ?   2.240  13.102   1.838 1.000 98.110 ? 190 GLN A NE2 1 
ATOM 1482 O OE1 ? GLN A 1 190 ?   1.353  13.569  -0.176 1.000 98.110 ? 190 GLN A OE1 1 
ATOM 1483 N N   ? GLY A 1 191 ?   0.065   8.349  -1.708 1.000 97.250 ? 191 GLY A N   1 
ATOM 1484 C CA  ? GLY A 1 191 ?  -0.714   7.762  -2.787 1.000 97.250 ? 191 GLY A CA  1 
ATOM 1485 C C   ? GLY A 1 191 ?  -0.906   6.265  -2.638 1.000 97.250 ? 191 GLY A C   1 
ATOM 1486 O O   ? GLY A 1 191 ?  -0.173   5.611  -1.894 1.000 97.250 ? 191 GLY A O   1 
ATOM 1487 N N   ? ILE A 1 192 ?  -1.905   5.757  -3.344 1.000 97.500 ? 192 ILE A N   1 
ATOM 1488 C CA  ? ILE A 1 192 ?  -2.205   4.334  -3.463 1.000 97.500 ? 192 ILE A CA  1 
ATOM 1489 C C   ? ILE A 1 192 ?  -2.116   3.909  -4.927 1.000 97.500 ? 192 ILE A C   1 
ATOM 1490 C CB  ? ILE A 1 192 ?  -3.601   4.001  -2.892 1.000 97.500 ? 192 ILE A CB  1 
ATOM 1491 O O   ? ILE A 1 192 ?  -2.676   4.567  -5.806 1.000 97.500 ? 192 ILE A O   1 
ATOM 1492 C CG1 ? ILE A 1 192 ?  -3.664   4.347  -1.400 1.000 97.500 ? 192 ILE A CG1 1 
ATOM 1493 C CG2 ? ILE A 1 192 ?  -3.944   2.527  -3.127 1.000 97.500 ? 192 ILE A CG2 1 
ATOM 1494 C CD1 ? ILE A 1 192 ?  -5.076   4.377  -0.830 1.000 97.500 ? 192 ILE A CD1 1 
ATOM 1495 N N   ? VAL A 1 193 ?  -1.288   2.911  -5.110 1.000 96.070 ? 193 VAL A N   1 
ATOM 1496 C CA  ? VAL A 1 193 ?  -1.179   2.412  -6.476 1.000 96.070 ? 193 VAL A CA  1 
ATOM 1497 C C   ? VAL A 1 193 ?  -2.565   2.060  -7.010 1.000 96.070 ? 193 VAL A C   1 
ATOM 1498 C CB  ? VAL A 1 193 ?  -0.247   1.182  -6.558 1.000 96.070 ? 193 VAL A CB  1 
ATOM 1499 O O   ? VAL A 1 193 ?  -3.246   1.190  -6.462 1.000 96.070 ? 193 VAL A O   1 
ATOM 1500 C CG1 ? VAL A 1 193 ?  -0.198   0.636  -7.984 1.000 96.070 ? 193 VAL A CG1 1 
ATOM 1501 C CG2 ? VAL A 1 193 ?   1.155   1.541  -6.071 1.000 96.070 ? 193 VAL A CG2 1 
ATOM 1502 N N   ? SER A 1 194 ?  -3.011   2.692  -8.088 1.000 93.580 ? 194 SER A N   1 
ATOM 1503 C CA  ? SER A 1 194 ?  -4.364   2.542  -8.615 1.000 93.580 ? 194 SER A CA  1 
ATOM 1504 C C   ? SER A 1 194 ?  -4.347   1.959 -10.024 1.000 93.580 ? 194 SER A C   1 
ATOM 1505 C CB  ? SER A 1 194 ?  -5.091   3.887  -8.619 1.000 93.580 ? 194 SER A CB  1 
ATOM 1506 O O   ? SER A 1 194 ?  -4.781   0.825 -10.238 1.000 93.580 ? 194 SER A O   1 
ATOM 1507 O OG  ? SER A 1 194 ?  -6.463   3.717  -8.931 1.000 93.580 ? 194 SER A OG  1 
ATOM 1508 N N   ? LEU A 1 195 ?  -3.759   2.656 -10.972 1.000 89.720 ? 195 LEU A N   1 
ATOM 1509 C CA  ? LEU A 1 195 ?  -3.775   2.191 -12.355 1.000 89.720 ? 195 LEU A CA  1 
ATOM 1510 C C   ? LEU A 1 195 ?  -2.523   2.648 -13.096 1.000 89.720 ? 195 LEU A C   1 
ATOM 1511 C CB  ? LEU A 1 195 ?  -5.024   2.701 -13.078 1.000 89.720 ? 195 LEU A CB  1 
ATOM 1512 O O   ? LEU A 1 195 ?  -1.782   3.502 -12.604 1.000 89.720 ? 195 LEU A O   1 
ATOM 1513 C CG  ? LEU A 1 195 ?  -5.146   4.218 -13.234 1.000 89.720 ? 195 LEU A CG  1 
ATOM 1514 C CD1 ? LEU A 1 195 ?  -5.942   4.559 -14.489 1.000 89.720 ? 195 LEU A CD1 1 
ATOM 1515 C CD2 ? LEU A 1 195 ?  -5.796   4.832 -11.999 1.000 89.720 ? 195 LEU A CD2 1 
ATOM 1516 N N   ? GLY A 1 196 ?  -2.327   2.086 -14.238 1.000 86.340 ? 196 GLY A N   1 
ATOM 1517 C CA  ? GLY A 1 196 ?  -1.218   2.435 -15.112 1.000 86.340 ? 196 GLY A CA  1 
ATOM 1518 C C   ? GLY A 1 196 ?  -1.215   1.655 -16.413 1.000 86.340 ? 196 GLY A C   1 
ATOM 1519 O O   ? GLY A 1 196 ?  -2.125   0.864 -16.671 1.000 86.340 ? 196 GLY A O   1 
ATOM 1520 N N   ? GLY A 1 197 ?  -0.224   1.937 -17.246 1.000 81.410 ? 197 GLY A N   1 
ATOM 1521 C CA  ? GLY A 1 197 ?  -0.115   1.295 -18.546 1.000 81.410 ? 197 GLY A CA  1 
ATOM 1522 C C   ? GLY A 1 197 ?   0.229  -0.179 -18.458 1.000 81.410 ? 197 GLY A C   1 
ATOM 1523 O O   ? GLY A 1 197 ?   0.759  -0.638 -17.444 1.000 81.410 ? 197 GLY A O   1 
ATOM 1524 N N   ? TYR A 1 198 ?  -0.035  -0.911 -19.526 1.000 82.360 ? 198 TYR A N   1 
ATOM 1525 C CA  ? TYR A 1 198 ?   0.384  -2.288 -19.766 1.000 82.360 ? 198 TYR A CA  1 
ATOM 1526 C C   ? TYR A 1 198 ?   0.936  -2.452 -21.177 1.000 82.360 ? 198 TYR A C   1 
ATOM 1527 C CB  ? TYR A 1 198 ?  -0.786  -3.252 -19.548 1.000 82.360 ? 198 TYR A CB  1 
ATOM 1528 O O   ? TYR A 1 198 ?   0.222  -2.237 -22.159 1.000 82.360 ? 198 TYR A O   1 
ATOM 1529 C CG  ? TYR A 1 198 ?  -0.394  -4.708 -19.613 1.000 82.360 ? 198 TYR A CG  1 
ATOM 1530 C CD1 ? TYR A 1 198 ?  -0.676  -5.475 -20.741 1.000 82.360 ? 198 TYR A CD1 1 
ATOM 1531 C CD2 ? TYR A 1 198 ?   0.260  -5.318 -18.548 1.000 82.360 ? 198 TYR A CD2 1 
ATOM 1532 C CE1 ? TYR A 1 198 ?  -0.318  -6.818 -20.805 1.000 82.360 ? 198 TYR A CE1 1 
ATOM 1533 C CE2 ? TYR A 1 198 ?   0.622  -6.660 -18.601 1.000 82.360 ? 198 TYR A CE2 1 
ATOM 1534 O OH  ? TYR A 1 198 ?   0.687  -8.729 -19.790 1.000 82.360 ? 198 TYR A OH  1 
ATOM 1535 C CZ  ? TYR A 1 198 ?   0.330  -7.400 -19.732 1.000 82.360 ? 198 TYR A CZ  1 
ATOM 1536 N N   ? PRO A 1 199 ?   2.304  -2.813 -21.148 1.000 84.280 ? 199 PRO A N   1 
ATOM 1537 C CA  ? PRO A 1 199 ?   3.375  -3.033 -20.173 1.000 84.280 ? 199 PRO A CA  1 
ATOM 1538 C C   ? PRO A 1 199 ?   3.718  -1.774 -19.379 1.000 84.280 ? 199 PRO A C   1 
ATOM 1539 C CB  ? PRO A 1 199 ?   4.558  -3.470 -21.041 1.000 84.280 ? 199 PRO A CB  1 
ATOM 1540 O O   ? PRO A 1 199 ?   3.514  -0.658 -19.866 1.000 84.280 ? 199 PRO A O   1 
ATOM 1541 C CG  ? PRO A 1 199 ?   4.297  -2.857 -22.379 1.000 84.280 ? 199 PRO A CG  1 
ATOM 1542 C CD  ? PRO A 1 199 ?   2.812  -2.720 -22.559 1.000 84.280 ? 199 PRO A CD  1 
ATOM 1543 N N   ? CYS A 1 200 ?   4.052  -1.845 -18.039 1.000 86.970 ? 200 CYS A N   1 
ATOM 1544 C CA  ? CYS A 1 200 ?   4.471  -0.737 -17.188 1.000 86.970 ? 200 CYS A CA  1 
ATOM 1545 C C   ? CYS A 1 200 ?   5.869  -0.259 -17.564 1.000 86.970 ? 200 CYS A C   1 
ATOM 1546 C CB  ? CYS A 1 200 ?   4.441  -1.150 -15.717 1.000 86.970 ? 200 CYS A CB  1 
ATOM 1547 O O   ? CYS A 1 200 ?   6.640  -1.002 -18.173 1.000 86.970 ? 200 CYS A O   1 
ATOM 1548 S SG  ? CYS A 1 200 ?   2.899  -1.945 -15.215 1.000 86.970 ? 200 CYS A SG  1 
ATOM 1549 N N   ? GLY A 1 201 ?   6.189   1.037 -17.284 1.000 85.760 ? 201 GLY A N   1 
ATOM 1550 C CA  ? GLY A 1 201 ?   7.543   1.541 -17.452 1.000 85.760 ? 201 GLY A CA  1 
ATOM 1551 C C   ? GLY A 1 201 ?   7.847   1.971 -18.875 1.000 85.760 ? 201 GLY A C   1 
ATOM 1552 O O   ? GLY A 1 201 ?   9.005   1.960 -19.298 1.000 85.760 ? 201 GLY A O   1 
ATOM 1553 N N   ? GLU A 1 202 ?   6.726   2.211 -19.679 1.000 90.660 ? 202 GLU A N   1 
ATOM 1554 C CA  ? GLU A 1 202 ?   6.847   2.720 -21.042 1.000 90.660 ? 202 GLU A CA  1 
ATOM 1555 C C   ? GLU A 1 202 ?   6.994   4.239 -21.053 1.000 90.660 ? 202 GLU A C   1 
ATOM 1556 C CB  ? GLU A 1 202 ?   5.637   2.302 -21.881 1.000 90.660 ? 202 GLU A CB  1 
ATOM 1557 O O   ? GLU A 1 202 ?   6.466   4.925 -20.176 1.000 90.660 ? 202 GLU A O   1 
ATOM 1558 C CG  ? GLU A 1 202 ?   5.553   0.804 -22.136 1.000 90.660 ? 202 GLU A CG  1 
ATOM 1559 C CD  ? GLU A 1 202 ?   6.659   0.287 -23.043 1.000 90.660 ? 202 GLU A CD  1 
ATOM 1560 O OE1 ? GLU A 1 202 ?   7.332  -0.702 -22.675 1.000 90.660 ? 202 GLU A OE1 1 
ATOM 1561 O OE2 ? GLU A 1 202 ?   6.854   0.877 -24.129 1.000 90.660 ? 202 GLU A OE2 1 
ATOM 1562 N N   ? PRO A 1 203 ?   7.768   4.710 -22.084 1.000 92.470 ? 203 PRO A N   1 
ATOM 1563 C CA  ? PRO A 1 203 ?   7.880   6.166 -22.206 1.000 92.470 ? 203 PRO A CA  1 
ATOM 1564 C C   ? PRO A 1 203 ?   6.522   6.853 -22.328 1.000 92.470 ? 203 PRO A C   1 
ATOM 1565 C CB  ? PRO A 1 203 ?   8.702   6.350 -23.484 1.000 92.470 ? 203 PRO A CB  1 
ATOM 1566 O O   ? PRO A 1 203 ?   5.620   6.334 -22.991 1.000 92.470 ? 203 PRO A O   1 
ATOM 1567 C CG  ? PRO A 1 203 ?   9.499   5.092 -23.610 1.000 92.470 ? 203 PRO A CG  1 
ATOM 1568 C CD  ? PRO A 1 203 ?   8.675   3.950 -23.087 1.000 92.470 ? 203 PRO A CD  1 
ATOM 1569 N N   ? LEU A 1 204 ?   6.354   7.988 -21.574 1.000 91.810 ? 204 LEU A N   1 
ATOM 1570 C CA  ? LEU A 1 204 ?   5.212   8.893 -21.645 1.000 91.810 ? 204 LEU A CA  1 
ATOM 1571 C C   ? LEU A 1 204 ?   3.954   8.225 -21.100 1.000 91.810 ? 204 LEU A C   1 
ATOM 1572 C CB  ? LEU A 1 204 ?   4.978   9.347 -23.089 1.000 91.810 ? 204 LEU A CB  1 
ATOM 1573 O O   ? LEU A 1 204 ?   2.840   8.564 -21.507 1.000 91.810 ? 204 LEU A O   1 
ATOM 1574 C CG  ? LEU A 1 204 ?   6.115  10.131 -23.745 1.000 91.810 ? 204 LEU A CG  1 
ATOM 1575 C CD1 ? LEU A 1 204 ?   5.753  10.486 -25.184 1.000 91.810 ? 204 LEU A CD1 1 
ATOM 1576 C CD2 ? LEU A 1 204 ?   6.432  11.389 -22.942 1.000 91.810 ? 204 LEU A CD2 1 
ATOM 1577 N N   ? GLN A 1 205 ?   4.230   7.125 -20.243 1.000 91.360 ? 205 GLN A N   1 
ATOM 1578 C CA  ? GLN A 1 205 ?   3.110   6.429 -19.619 1.000 91.360 ? 205 GLN A CA  1 
ATOM 1579 C C   ? GLN A 1 205 ?   3.280   6.361 -18.104 1.000 91.360 ? 205 GLN A C   1 
ATOM 1580 C CB  ? GLN A 1 205 ?   2.965   5.020 -20.194 1.000 91.360 ? 205 GLN A CB  1 
ATOM 1581 O O   ? GLN A 1 205 ?   3.594   5.303 -17.556 1.000 91.360 ? 205 GLN A O   1 
ATOM 1582 C CG  ? GLN A 1 205 ?   2.488   4.992 -21.640 1.000 91.360 ? 205 GLN A CG  1 
ATOM 1583 C CD  ? GLN A 1 205 ?   2.100   3.600 -22.103 1.000 91.360 ? 205 GLN A CD  1 
ATOM 1584 N NE2 ? GLN A 1 205 ?   1.322   3.528 -23.178 1.000 91.360 ? 205 GLN A NE2 1 
ATOM 1585 O OE1 ? GLN A 1 205 ?   2.497   2.597 -21.501 1.000 91.360 ? 205 GLN A OE1 1 
ATOM 1586 N N   ? PRO A 1 206 ?   3.195   7.476 -17.418 1.000 93.740 ? 206 PRO A N   1 
ATOM 1587 C CA  ? PRO A 1 206 ?   3.342   7.460 -15.960 1.000 93.740 ? 206 PRO A CA  1 
ATOM 1588 C C   ? PRO A 1 206 ?   2.224   6.689 -15.263 1.000 93.740 ? 206 PRO A C   1 
ATOM 1589 C CB  ? PRO A 1 206 ?   3.298   8.944 -15.586 1.000 93.740 ? 206 PRO A CB  1 
ATOM 1590 O O   ? PRO A 1 206 ?   1.180   6.427 -15.866 1.000 93.740 ? 206 PRO A O   1 
ATOM 1591 C CG  ? PRO A 1 206 ?   2.492   9.588 -16.667 1.000 93.740 ? 206 PRO A CG  1 
ATOM 1592 C CD  ? PRO A 1 206 ?   2.726   8.837 -17.947 1.000 93.740 ? 206 PRO A CD  1 
ATOM 1593 N N   ? GLY A 1 207 ?   2.464   6.276 -13.948 1.000 93.690 ? 207 GLY A N   1 
ATOM 1594 C CA  ? GLY A 1 207 ?   1.454   5.626 -13.128 1.000 93.690 ? 207 GLY A CA  1 
ATOM 1595 C C   ? GLY A 1 207 ?   0.441   6.595 -12.549 1.000 93.690 ? 207 GLY A C   1 
ATOM 1596 O O   ? GLY A 1 207 ?   0.734   7.781 -12.382 1.000 93.690 ? 207 GLY A O   1 
ATOM 1597 N N   ? ILE A 1 208 ?  -0.669   6.072 -12.237 1.000 94.470 ? 208 ILE A N   1 
ATOM 1598 C CA  ? ILE A 1 208 ?  -1.749   6.828 -11.612 1.000 94.470 ? 208 ILE A CA  1 
ATOM 1599 C C   ? ILE A 1 208 ?  -1.963   6.336 -10.182 1.000 94.470 ? 208 ILE A C   1 
ATOM 1600 C CB  ? ILE A 1 208 ?  -3.061   6.713 -12.420 1.000 94.470 ? 208 ILE A CB  1 
ATOM 1601 O O   ? ILE A 1 208 ?  -2.033   5.129  -9.938 1.000 94.470 ? 208 ILE A O   1 
ATOM 1602 C CG1 ? ILE A 1 208 ?  -2.851   7.218 -13.852 1.000 94.470 ? 208 ILE A CG1 1 
ATOM 1603 C CG2 ? ILE A 1 208 ?  -4.190   7.482 -11.728 1.000 94.470 ? 208 ILE A CG2 1 
ATOM 1604 C CD1 ? ILE A 1 208 ?  -2.634   8.722 -13.953 1.000 94.470 ? 208 ILE A CD1 1 
ATOM 1605 N N   ? TYR A 1 209 ?  -2.084   7.302  -9.330 1.000 96.220 ? 209 TYR A N   1 
ATOM 1606 C CA  ? TYR A 1 209 ?  -2.251   7.022  -7.908 1.000 96.220 ? 209 TYR A CA  1 
ATOM 1607 C C   ? TYR A 1 209 ?  -3.484   7.725  -7.354 1.000 96.220 ? 209 TYR A C   1 
ATOM 1608 C CB  ? TYR A 1 209 ?  -1.007   7.456  -7.126 1.000 96.220 ? 209 TYR A CB  1 
ATOM 1609 O O   ? TYR A 1 209 ?  -3.839   8.817  -7.805 1.000 96.220 ? 209 TYR A O   1 
ATOM 1610 C CG  ? TYR A 1 209 ?   0.261   6.770  -7.572 1.000 96.220 ? 209 TYR A CG  1 
ATOM 1611 C CD1 ? TYR A 1 209 ?   0.808   5.725  -6.831 1.000 96.220 ? 209 TYR A CD1 1 
ATOM 1612 C CD2 ? TYR A 1 209 ?   0.914   7.165  -8.734 1.000 96.220 ? 209 TYR A CD2 1 
ATOM 1613 C CE1 ? TYR A 1 209 ?   1.978   5.091  -7.237 1.000 96.220 ? 209 TYR A CE1 1 
ATOM 1614 C CE2 ? TYR A 1 209 ?   2.084   6.538  -9.150 1.000 96.220 ? 209 TYR A CE2 1 
ATOM 1615 O OH  ? TYR A 1 209 ?   3.765   4.879  -8.803 1.000 96.220 ? 209 TYR A OH  1 
ATOM 1616 C CZ  ? TYR A 1 209 ?   2.607   5.503  -8.396 1.000 96.220 ? 209 TYR A CZ  1 
ATOM 1617 N N   ? THR A 1 210 ?  -4.148   6.942  -6.452 1.000 96.210 ? 210 THR A N   1 
ATOM 1618 C CA  ? THR A 1 210 ?  -5.180   7.623  -5.678 1.000 96.210 ? 210 THR A CA  1 
ATOM 1619 C C   ? THR A 1 210 ?  -4.554   8.565  -4.653 1.000 96.210 ? 210 THR A C   1 
ATOM 1620 C CB  ? THR A 1 210 ?  -6.097   6.616  -4.961 1.000 96.210 ? 210 THR A CB  1 
ATOM 1621 O O   ? THR A 1 210 ?  -3.665   8.166  -3.898 1.000 96.210 ? 210 THR A O   1 
ATOM 1622 C CG2 ? THR A 1 210 ?  -7.161   7.332  -4.135 1.000 96.210 ? 210 THR A CG2 1 
ATOM 1623 O OG1 ? THR A 1 210 ?  -6.743   5.788  -5.937 1.000 96.210 ? 210 THR A OG1 1 
ATOM 1624 N N   ? LYS A 1 211 ?  -4.989   9.885  -4.703 1.000 96.410 ? 211 LYS A N   1 
ATOM 1625 C CA  ? LYS A 1 211 ?  -4.496  10.944  -3.828 1.000 96.410 ? 211 LYS A CA  1 
ATOM 1626 C C   ? LYS A 1 211 ?  -5.092  10.822  -2.428 1.000 96.410 ? 211 LYS A C   1 
ATOM 1627 C CB  ? LYS A 1 211 ?  -4.817  12.319  -4.416 1.000 96.410 ? 211 LYS A CB  1 
ATOM 1628 O O   ? LYS A 1 211 ?  -6.232  11.228  -2.196 1.000 96.410 ? 211 LYS A O   1 
ATOM 1629 C CG  ? LYS A 1 211 ?  -4.165  13.477  -3.674 1.000 96.410 ? 211 LYS A CG  1 
ATOM 1630 C CD  ? LYS A 1 211 ?  -4.582  14.820  -4.258 1.000 96.410 ? 211 LYS A CD  1 
ATOM 1631 C CE  ? LYS A 1 211 ?  -3.941  15.064  -5.617 1.000 96.410 ? 211 LYS A CE  1 
ATOM 1632 N NZ  ? LYS A 1 211 ?  -4.408  16.345  -6.228 1.000 96.410 ? 211 LYS A NZ  1 
ATOM 1633 N N   ? VAL A 1 212 ?  -4.244  10.237  -1.408 1.000 97.270 ? 212 VAL A N   1 
ATOM 1634 C CA  ? VAL A 1 212 ?  -4.718   9.967  -0.054 1.000 97.270 ? 212 VAL A CA  1 
ATOM 1635 C C   ? VAL A 1 212 ?  -5.167  11.269   0.605 1.000 97.270 ? 212 VAL A C   1 
ATOM 1636 C CB  ? VAL A 1 212 ?  -3.629   9.284   0.803 1.000 97.270 ? 212 VAL A CB  1 
ATOM 1637 O O   ? VAL A 1 212 ?  -6.204  11.310   1.271 1.000 97.270 ? 212 VAL A O   1 
ATOM 1638 C CG1 ? VAL A 1 212 ?  -4.072   9.188   2.262 1.000 97.270 ? 212 VAL A CG1 1 
ATOM 1639 C CG2 ? VAL A 1 212 ?  -3.306   7.898   0.247 1.000 97.270 ? 212 VAL A CG2 1 
ATOM 1640 N N   ? TYR A 1 213 ?  -4.453  12.323   0.409 1.000 96.510 ? 213 TYR A N   1 
ATOM 1641 C CA  ? TYR A 1 213 ?  -4.731  13.631   0.991 1.000 96.510 ? 213 TYR A CA  1 
ATOM 1642 C C   ? TYR A 1 213 ?  -6.147  14.087   0.657 1.000 96.510 ? 213 TYR A C   1 
ATOM 1643 C CB  ? TYR A 1 213 ?  -3.719  14.668   0.493 1.000 96.510 ? 213 TYR A CB  1 
ATOM 1644 O O   ? TYR A 1 213 ?  -6.819  14.702   1.488 1.000 96.510 ? 213 TYR A O   1 
ATOM 1645 C CG  ? TYR A 1 213 ?  -3.830  16.005   1.183 1.000 96.510 ? 213 TYR A CG  1 
ATOM 1646 C CD1 ? TYR A 1 213 ?  -4.489  17.072   0.576 1.000 96.510 ? 213 TYR A CD1 1 
ATOM 1647 C CD2 ? TYR A 1 213 ?  -3.275  16.206   2.443 1.000 96.510 ? 213 TYR A CD2 1 
ATOM 1648 C CE1 ? TYR A 1 213 ?  -4.592  18.307   1.208 1.000 96.510 ? 213 TYR A CE1 1 
ATOM 1649 C CE2 ? TYR A 1 213 ?  -3.372  17.436   3.083 1.000 96.510 ? 213 TYR A CE2 1 
ATOM 1650 O OH  ? TYR A 1 213 ?  -4.131  19.700   3.089 1.000 96.510 ? 213 TYR A OH  1 
ATOM 1651 C CZ  ? TYR A 1 213 ?  -4.032  18.479   2.459 1.000 96.510 ? 213 TYR A CZ  1 
ATOM 1652 N N   ? SER A 1 214 ?  -6.731  13.782  -0.519 1.000 95.620 ? 214 SER A N   1 
ATOM 1653 C CA  ? SER A 1 214 ?  -8.055  14.190  -0.976 1.000 95.620 ? 214 SER A CA  1 
ATOM 1654 C C   ? SER A 1 214 ?  -9.154  13.468  -0.202 1.000 95.620 ? 214 SER A C   1 
ATOM 1655 C CB  ? SER A 1 214 ?  -8.213  13.919  -2.473 1.000 95.620 ? 214 SER A CB  1 
ATOM 1656 O O   ? SER A 1 214 ? -10.318  13.870  -0.247 1.000 95.620 ? 214 SER A O   1 
ATOM 1657 O OG  ? SER A 1 214 ?  -7.405  14.802  -3.232 1.000 95.620 ? 214 SER A OG  1 
ATOM 1658 N N   ? TYR A 1 215 ?  -8.749  12.381   0.612 1.000 95.780 ? 215 TYR A N   1 
ATOM 1659 C CA  ? TYR A 1 215 ?  -9.740  11.550   1.288 1.000 95.780 ? 215 TYR A CA  1 
ATOM 1660 C C   ? TYR A 1 215 ?  -9.543  11.588   2.799 1.000 95.780 ? 215 TYR A C   1 
ATOM 1661 C CB  ? TYR A 1 215 ?  -9.661  10.105   0.788 1.000 95.780 ? 215 TYR A CB  1 
ATOM 1662 O O   ? TYR A 1 215 ? -10.060  10.732   3.520 1.000 95.780 ? 215 TYR A O   1 
ATOM 1663 C CG  ? TYR A 1 215 ? -10.073   9.938  -0.655 1.000 95.780 ? 215 TYR A CG  1 
ATOM 1664 C CD1 ? TYR A 1 215 ? -11.403   9.709  -0.998 1.000 95.780 ? 215 TYR A CD1 1 
ATOM 1665 C CD2 ? TYR A 1 215 ?  -9.132  10.009  -1.677 1.000 95.780 ? 215 TYR A CD2 1 
ATOM 1666 C CE1 ? TYR A 1 215 ? -11.787   9.553  -2.326 1.000 95.780 ? 215 TYR A CE1 1 
ATOM 1667 C CE2 ? TYR A 1 215 ?  -9.505   9.855  -3.008 1.000 95.780 ? 215 TYR A CE2 1 
ATOM 1668 O OH  ? TYR A 1 215 ? -11.206   9.475  -4.639 1.000 95.780 ? 215 TYR A OH  1 
ATOM 1669 C CZ  ? TYR A 1 215 ? -10.832   9.628  -3.322 1.000 95.780 ? 215 TYR A CZ  1 
ATOM 1670 N N   ? LEU A 1 216 ?  -8.796  12.519   3.329 1.000 95.770 ? 216 LEU A N   1 
ATOM 1671 C CA  ? LEU A 1 216 ?  -8.438  12.535   4.744 1.000 95.770 ? 216 LEU A CA  1 
ATOM 1672 C C   ? LEU A 1 216 ?  -9.683  12.641   5.618 1.000 95.770 ? 216 LEU A C   1 
ATOM 1673 C CB  ? LEU A 1 216 ?  -7.489  13.698   5.044 1.000 95.770 ? 216 LEU A CB  1 
ATOM 1674 O O   ? LEU A 1 216 ?  -9.787  11.963   6.643 1.000 95.770 ? 216 LEU A O   1 
ATOM 1675 C CG  ? LEU A 1 216 ?  -6.049  13.541   4.553 1.000 95.770 ? 216 LEU A CG  1 
ATOM 1676 C CD1 ? LEU A 1 216 ?  -5.226  14.770   4.925 1.000 95.770 ? 216 LEU A CD1 1 
ATOM 1677 C CD2 ? LEU A 1 216 ?  -5.421  12.277   5.130 1.000 95.770 ? 216 LEU A CD2 1 
ATOM 1678 N N   ? GLN A 1 217 ? -10.574  13.577   5.129 1.000 94.430 ? 217 GLN A N   1 
ATOM 1679 C CA  ? GLN A 1 217 ? -11.804  13.745   5.895 1.000 94.430 ? 217 GLN A CA  1 
ATOM 1680 C C   ? GLN A 1 217 ? -12.610  12.450   5.934 1.000 94.430 ? 217 GLN A C   1 
ATOM 1681 C CB  ? GLN A 1 217 ? -12.653  14.875   5.309 1.000 94.430 ? 217 GLN A CB  1 
ATOM 1682 O O   ? GLN A 1 217 ? -13.090  12.042   6.994 1.000 94.430 ? 217 GLN A O   1 
ATOM 1683 C CG  ? GLN A 1 217 ? -13.907  15.184   6.114 1.000 94.430 ? 217 GLN A CG  1 
ATOM 1684 C CD  ? GLN A 1 217 ? -13.599  15.684   7.513 1.000 94.430 ? 217 GLN A CD  1 
ATOM 1685 N NE2 ? GLN A 1 217 ? -14.314  15.159   8.502 1.000 94.430 ? 217 GLN A NE2 1 
ATOM 1686 O OE1 ? GLN A 1 217 ? -12.723  16.534   7.703 1.000 94.430 ? 217 GLN A OE1 1 
ATOM 1687 N N   ? TRP A 1 218 ? -12.763  11.803   4.817 1.000 94.880 ? 218 TRP A N   1 
ATOM 1688 C CA  ? TRP A 1 218 ? -13.469  10.532   4.699 1.000 94.880 ? 218 TRP A CA  1 
ATOM 1689 C C   ? TRP A 1 218 ? -12.801   9.458   5.552 1.000 94.880 ? 218 TRP A C   1 
ATOM 1690 C CB  ? TRP A 1 218 ? -13.523  10.079   3.238 1.000 94.880 ? 218 TRP A CB  1 
ATOM 1691 O O   ? TRP A 1 218 ? -13.475   8.731   6.286 1.000 94.880 ? 218 TRP A O   1 
ATOM 1692 C CG  ? TRP A 1 218 ? -14.050   8.688   3.050 1.000 94.880 ? 218 TRP A CG  1 
ATOM 1693 C CD1 ? TRP A 1 218 ? -15.356   8.286   3.112 1.000 94.880 ? 218 TRP A CD1 1 
ATOM 1694 C CD2 ? TRP A 1 218 ? -13.281   7.513   2.774 1.000 94.880 ? 218 TRP A CD2 1 
ATOM 1695 C CE2 ? TRP A 1 218 ? -14.187   6.433   2.681 1.000 94.880 ? 218 TRP A CE2 1 
ATOM 1696 C CE3 ? TRP A 1 218 ? -11.913   7.269   2.596 1.000 94.880 ? 218 TRP A CE3 1 
ATOM 1697 N NE1 ? TRP A 1 218 ? -15.444   6.931   2.890 1.000 94.880 ? 218 TRP A NE1 1 
ATOM 1698 C CH2 ? TRP A 1 218 ? -12.423   4.916   2.247 1.000 94.880 ? 218 TRP A CH2 1 
ATOM 1699 C CZ2 ? TRP A 1 218 ? -13.767   5.127   2.417 1.000 94.880 ? 218 TRP A CZ2 1 
ATOM 1700 C CZ3 ? TRP A 1 218 ? -11.497   5.969   2.334 1.000 94.880 ? 218 TRP A CZ3 1 
ATOM 1701 N N   ? ILE A 1 219 ? -11.512   9.356   5.514 1.000 96.050 ? 219 ILE A N   1 
ATOM 1702 C CA  ? ILE A 1 219 ? -10.733   8.376   6.262 1.000 96.050 ? 219 ILE A CA  1 
ATOM 1703 C C   ? ILE A 1 219 ? -10.931   8.594   7.761 1.000 96.050 ? 219 ILE A C   1 
ATOM 1704 C CB  ? ILE A 1 219 ?  -9.232   8.454   5.903 1.000 96.050 ? 219 ILE A CB  1 
ATOM 1705 O O   ? ILE A 1 219 ? -11.220   7.649   8.499 1.000 96.050 ? 219 ILE A O   1 
ATOM 1706 C CG1 ? ILE A 1 219 ?  -9.011   8.051   4.440 1.000 96.050 ? 219 ILE A CG1 1 
ATOM 1707 C CG2 ? ILE A 1 219 ?  -8.405   7.573   6.844 1.000 96.050 ? 219 ILE A CG2 1 
ATOM 1708 C CD1 ? ILE A 1 219 ?  -7.624   8.385   3.909 1.000 96.050 ? 219 ILE A CD1 1 
ATOM 1709 N N   ? GLN A 1 220 ? -10.854   9.821   8.148 1.000 94.890 ? 220 GLN A N   1 
ATOM 1710 C CA  ? GLN A 1 220 ? -10.965  10.157   9.563 1.000 94.890 ? 220 GLN A CA  1 
ATOM 1711 C C   ? GLN A 1 220 ? -12.366   9.862  10.090 1.000 94.890 ? 220 GLN A C   1 
ATOM 1712 C CB  ? GLN A 1 220 ? -10.616  11.628   9.795 1.000 94.890 ? 220 GLN A CB  1 
ATOM 1713 O O   ? GLN A 1 220 ? -12.525   9.409  11.226 1.000 94.890 ? 220 GLN A O   1 
ATOM 1714 C CG  ? GLN A 1 220 ?  -9.131  11.937   9.660 1.000 94.890 ? 220 GLN A CG  1 
ATOM 1715 C CD  ? GLN A 1 220 ?  -8.829  13.421   9.751 1.000 94.890 ? 220 GLN A CD  1 
ATOM 1716 N NE2 ? GLN A 1 220 ?  -7.554  13.775   9.629 1.000 94.890 ? 220 GLN A NE2 1 
ATOM 1717 O OE1 ? GLN A 1 220 ?  -9.734  14.242   9.928 1.000 94.890 ? 220 GLN A OE1 1 
ATOM 1718 N N   ? ASN A 1 221 ? -13.373  10.091   9.333 1.000 94.110 ? 221 ASN A N   1 
ATOM 1719 C CA  ? ASN A 1 221 ? -14.753   9.802   9.706 1.000 94.110 ? 221 ASN A CA  1 
ATOM 1720 C C   ? ASN A 1 221 ? -14.965   8.312   9.961 1.000 94.110 ? 221 ASN A C   1 
ATOM 1721 C CB  ? ASN A 1 221 ? -15.717  10.298   8.626 1.000 94.110 ? 221 ASN A CB  1 
ATOM 1722 O O   ? ASN A 1 221 ? -15.744   7.932  10.837 1.000 94.110 ? 221 ASN A O   1 
ATOM 1723 C CG  ? ASN A 1 221 ? -15.891  11.804   8.646 1.000 94.110 ? 221 ASN A CG  1 
ATOM 1724 N ND2 ? ASN A 1 221 ? -16.453  12.350   7.574 1.000 94.110 ? 221 ASN A ND2 1 
ATOM 1725 O OD1 ? ASN A 1 221 ? -15.522  12.471   9.616 1.000 94.110 ? 221 ASN A OD1 1 
ATOM 1726 N N   ? ILE A 1 222 ? -14.306   7.525   9.226 1.000 93.870 ? 222 ILE A N   1 
ATOM 1727 C CA  ? ILE A 1 222 ? -14.427   6.080   9.383 1.000 93.870 ? 222 ILE A CA  1 
ATOM 1728 C C   ? ILE A 1 222 ? -13.609   5.622  10.589 1.000 93.870 ? 222 ILE A C   1 
ATOM 1729 C CB  ? ILE A 1 222 ? -13.970   5.332   8.110 1.000 93.870 ? 222 ILE A CB  1 
ATOM 1730 O O   ? ILE A 1 222 ? -14.055   4.770  11.362 1.000 93.870 ? 222 ILE A O   1 
ATOM 1731 C CG1 ? ILE A 1 222 ? -14.951   5.588   6.960 1.000 93.870 ? 222 ILE A CG1 1 
ATOM 1732 C CG2 ? ILE A 1 222 ? -13.829   3.833   8.386 1.000 93.870 ? 222 ILE A CG2 1 
ATOM 1733 C CD1 ? ILE A 1 222 ? -14.539   4.949   5.641 1.000 93.870 ? 222 ILE A CD1 1 
ATOM 1734 N N   ? LEU A 1 223 ? -12.338   6.125  10.748 1.000 92.990 ? 223 LEU A N   1 
ATOM 1735 C CA  ? LEU A 1 223 ? -11.424   5.694  11.801 1.000 92.990 ? 223 LEU A CA  1 
ATOM 1736 C C   ? LEU A 1 223 ? -11.939   6.115  13.173 1.000 92.990 ? 223 LEU A C   1 
ATOM 1737 C CB  ? LEU A 1 223 ? -10.026   6.273  11.568 1.000 92.990 ? 223 LEU A CB  1 
ATOM 1738 O O   ? LEU A 1 223 ? -11.607   5.491  14.184 1.000 92.990 ? 223 LEU A O   1 
ATOM 1739 C CG  ? LEU A 1 223 ?  -9.297   5.798  10.310 1.000 92.990 ? 223 LEU A CG  1 
ATOM 1740 C CD1 ? LEU A 1 223 ?  -7.886   6.375  10.267 1.000 92.990 ? 223 LEU A CD1 1 
ATOM 1741 C CD2 ? LEU A 1 223 ?  -9.260   4.275  10.256 1.000 92.990 ? 223 LEU A CD2 1 
ATOM 1742 N N   ? ASP A 1 224 ? -12.707   7.033  13.323 1.000 80.960 ? 224 ASP A N   1 
ATOM 1743 C CA  ? ASP A 1 224 ? -13.176   7.586  14.590 1.000 80.960 ? 224 ASP A CA  1 
ATOM 1744 C C   ? ASP A 1 224 ? -14.696   7.496  14.699 1.000 80.960 ? 224 ASP A C   1 
ATOM 1745 C CB  ? ASP A 1 224 ? -12.723   9.040  14.741 1.000 80.960 ? 224 ASP A CB  1 
ATOM 1746 O O   ? ASP A 1 224 ? -15.400   8.481  14.469 1.000 80.960 ? 224 ASP A O   1 
ATOM 1747 C CG  ? ASP A 1 224 ? -11.233   9.173  15.001 1.000 80.960 ? 224 ASP A CG  1 
ATOM 1748 O OD1 ? ASP A 1 224 ? -10.617   8.218  15.521 1.000 80.960 ? 224 ASP A OD1 1 
ATOM 1749 O OD2 ? ASP A 1 224 ? -10.670  10.244  14.687 1.000 80.960 ? 224 ASP A OD2 1 
ATOM 1750 N N   ? PRO A 1 225 ? -15.296   6.169  14.882 1.000 60.670 ? 225 PRO A N   1 
ATOM 1751 C CA  ? PRO A 1 225 ? -16.757   6.252  14.955 1.000 60.670 ? 225 PRO A CA  1 
ATOM 1752 C C   ? PRO A 1 225 ? -17.244   7.009  16.188 1.000 60.670 ? 225 PRO A C   1 
ATOM 1753 C CB  ? PRO A 1 225 ? -17.192   4.785  15.007 1.000 60.670 ? 225 PRO A CB  1 
ATOM 1754 O O   ? PRO A 1 225 ? -16.663   6.875  17.268 1.000 60.670 ? 225 PRO A O   1 
ATOM 1755 C CG  ? PRO A 1 225 ? -15.918   4.013  15.131 1.000 60.670 ? 225 PRO A CG  1 
ATOM 1756 C CD  ? PRO A 1 225 ? -14.770   4.981  15.113 1.000 60.670 ? 225 PRO A CD  1 
ATOM 1757 N N   ? VAL A 1 226 ? -17.437   8.491  16.264 1.000 41.860 ? 226 VAL A N   1 
ATOM 1758 C CA  ? VAL A 1 226 ? -18.196   9.029  17.388 1.000 41.860 ? 226 VAL A CA  1 
ATOM 1759 C C   ? VAL A 1 226 ? -18.676   7.888  18.282 1.000 41.860 ? 226 VAL A C   1 
ATOM 1760 C CB  ? VAL A 1 226 ? -19.398   9.873  16.909 1.000 41.860 ? 226 VAL A CB  1 
ATOM 1761 O O   ? VAL A 1 226 ? -19.184   6.878  17.790 1.000 41.860 ? 226 VAL A O   1 
ATOM 1762 C CG1 ? VAL A 1 226 ? -20.006  10.655  18.072 1.000 41.860 ? 226 VAL A CG1 1 
ATOM 1763 C CG2 ? VAL A 1 226 ? -18.973  10.820  15.789 1.000 41.860 ? 226 VAL A CG2 1 
# 
loop_
_struct_sheet_range.sheet_id 
_struct_sheet_range.id 
_struct_sheet_range.beg_label_comp_id 
_struct_sheet_range.beg_label_asym_id 
_struct_sheet_range.beg_label_seq_id 
_struct_sheet_range.pdbx_beg_PDB_ins_code 
_struct_sheet_range.end_label_comp_id 
_struct_sheet_range.end_label_asym_id 
_struct_sheet_range.end_label_seq_id 
_struct_sheet_range.pdbx_end_PDB_ins_code 
_struct_sheet_range.beg_auth_comp_id 
_struct_sheet_range.beg_auth_asym_id 
_struct_sheet_range.beg_auth_seq_id 
_struct_sheet_range.end_auth_comp_id 
_struct_sheet_range.end_auth_asym_id 
_struct_sheet_range.end_auth_seq_id 
A A ILE A   2 ? ILE A   3 ? ILE A 2   ILE A 3   
A B ASP A 173 ? SER A 174 ? ASP A 173 SER A 174 
B C GLN A   6 ? GLU A   7 ? GLN A 6   GLU A 7   
B D SER A 106 ? SER A 106 ? SER A 106 SER A 106 
B E TYR A 117 ? GLY A 122 ? TYR A 117 GLY A 122 
B F HIS A 138 ? LEU A 145 ? HIS A 138 LEU A 145 
B G MET A 162 ? ALA A 165 ? MET A 162 ALA A 165 
B H PRO A 182 ? CYS A 185 ? PRO A 182 CYS A 185 
B I GLN A 188 ? LEU A 195 ? GLN A 188 LEU A 195 
B J GLY A 207 ? LYS A 211 ? GLY A 207 LYS A 211 
C K LEU A  16 ? ASN A  21 ? LEU A 16  ASN A 21  
C L GLU A  24 ? LEU A  31 ? GLU A 24  LEU A 31  
C M TRP A  36 ? THR A  39 ? TRP A 36  THR A 39  
C N ARG A  49 ? LEU A  52 ? ARG A 49  LEU A 52  
C O ALA A  65 ? TYR A  75 ? ALA A 65  TYR A 75  
C P ILE A  87 ? LEU A  92 ? ILE A 87  LEU A 92  
D Q ASN A  56 ? ASN A  56 ? ASN A 56  ASN A 56  
D R VAL A  59 ? VAL A  59 ? VAL A 59  VAL A 59  
E S ASN A  99 ? ASN A  99 ? ASN A 99  ASN A 99  
E T ILE A 102 ? ILE A 102 ? ILE A 102 ILE A 102 
# 
loop_
_struct_conf.id 
_struct_conf.conf_type_id 
_struct_conf.beg_label_comp_id 
_struct_conf.beg_label_asym_id 
_struct_conf.beg_label_seq_id 
_struct_conf.pdbx_beg_PDB_ins_code 
_struct_conf.end_label_comp_id 
_struct_conf.end_label_asym_id 
_struct_conf.end_label_seq_id 
_struct_conf.pdbx_end_PDB_ins_code 
_struct_conf.beg_auth_comp_id 
_struct_conf.beg_auth_asym_id 
_struct_conf.beg_auth_seq_id 
_struct_conf.end_auth_comp_id 
_struct_conf.end_auth_asym_id 
_struct_conf.end_auth_seq_id 
STRN1         STRN         ILE A   2 ? ILE A   3 ? ILE A 2   ILE A 3   
TURN_TY1_P1   TURN_TY1_P   GLY A   4 ? GLY A   4 ? GLY A 4   GLY A 4   
STRN2         STRN         GLN A   6 ? GLU A   7 ? GLN A 6   GLU A 7   
HELX_LH_PP_P1 HELX_LH_PP_P CYS A   8 ? PRO A   9 ? CYS A 8   PRO A 9   
TURN_TY1_P2   TURN_TY1_P   GLU A  10 ? ASP A  11 ? GLU A 10  ASP A 11  
BEND1         BEND         GLU A  12 ? GLU A  12 ? GLU A 12  GLU A 12  
TURN_TY1_P3   TURN_TY1_P   PRO A  14 ? TRP A  15 ? PRO A 14  TRP A 15  
STRN3         STRN         LEU A  16 ? ASN A  21 ? LEU A 16  ASN A 21  
TURN_TY1_P4   TURN_TY1_P   PHE A  22 ? GLU A  23 ? PHE A 22  GLU A 23  
STRN4         STRN         GLU A  24 ? LEU A  31 ? GLU A 24  LEU A 31  
BEND2         BEND         ASN A  33 ? ASP A  35 ? ASN A 33  ASP A 35  
STRN5         STRN         TRP A  36 ? THR A  39 ? TRP A 36  THR A 39  
HELX_RH_3T_P1 HELX_RH_3T_P ALA A  41 ? CYS A  43 ? ALA A 41  CYS A 43  
BEND3         BEND         ASP A  46 ? GLU A  47 ? ASP A 46  GLU A 47  
STRN6         STRN         ARG A  49 ? LEU A  52 ? ARG A 49  LEU A 52  
BEND4         BEND         GLY A  53 ? GLY A  53 ? GLY A 53  GLY A 53  
BEND5         BEND         HIS A  55 ? HIS A  55 ? HIS A 55  HIS A 55  
STRN7         STRN         ASN A  56 ? ASN A  56 ? ASN A 56  ASN A 56  
TURN_TY1_P5   TURN_TY1_P   GLN A  57 ? ASP A  58 ? GLN A 57  ASP A 58  
STRN8         STRN         VAL A  59 ? VAL A  59 ? VAL A 59  VAL A 59  
TURN_TY1_P6   TURN_TY1_P   GLY A  62 ? ASP A  63 ? GLY A 62  ASP A 63  
STRN9         STRN         ALA A  65 ? TYR A  75 ? ALA A 65  TYR A 75  
BEND6         BEND         PRO A  76 ? PRO A  76 ? PRO A 76  PRO A 76  
TURN_TY1_P7   TURN_TY1_P   ASP A  77 ? ALA A  79 ? ASP A 77  ALA A 79  
HELX_RH_3T_P2 HELX_RH_3T_P HIS A  83 ? ASP A  85 ? HIS A 83  ASP A 85  
STRN10        STRN         ILE A  87 ? LEU A  92 ? ILE A 87  LEU A 92  
BEND7         BEND         ASN A  93 ? SER A  94 ? ASN A 93  SER A 94  
HELX_LH_PP_P2 HELX_LH_PP_P SER A  95 ? TYR A  98 ? SER A 95  TYR A 98  
STRN11        STRN         ASN A  99 ? ASN A  99 ? ASN A 99  ASN A 99  
TURN_TY1_P8   TURN_TY1_P   LYS A 100 ? HIS A 101 ? LYS A 100 HIS A 101 
STRN12        STRN         ILE A 102 ? ILE A 102 ? ILE A 102 ILE A 102 
HELX_LH_PP_P3 HELX_LH_PP_P PRO A 104 ? LEU A 105 ? PRO A 104 LEU A 105 
STRN13        STRN         SER A 106 ? SER A 106 ? SER A 106 SER A 106 
HELX_LH_PP_P4 HELX_LH_PP_P LEU A 107 ? PRO A 108 ? LEU A 107 PRO A 108 
BEND8         BEND         ASP A 109 ? TYR A 110 ? ASP A 109 TYR A 110 
HELX_LH_PP_P5 HELX_LH_PP_P ALA A 111 ? PRO A 113 ? ALA A 111 PRO A 113 
TURN_TY1_P9   TURN_TY1_P   VAL A 114 ? GLY A 115 ? VAL A 114 GLY A 115 
STRN14        STRN         TYR A 117 ? GLY A 122 ? TYR A 117 GLY A 122 
BEND9         BEND         TRP A 123 ? GLY A 124 ? TRP A 123 GLY A 124 
BEND10        BEND         ILE A 126 ? PRO A 130 ? ILE A 126 PRO A 130 
BEND11        BEND         ASN A 135 ? VAL A 136 ? ASN A 135 VAL A 136 
STRN15        STRN         HIS A 138 ? LEU A 145 ? HIS A 138 LEU A 145 
HELX_RH_AL_P1 HELX_RH_AL_P ASN A 147 ? ALA A 153 ? ASN A 147 ALA A 153 
BEND12        BEND         TYR A 154 ? TRP A 156 ? TYR A 154 TRP A 156 
HELX_LH_PP_P6 HELX_LH_PP_P SER A 157 ? THR A 159 ? SER A 157 THR A 159 
TURN_TY1_P10  TURN_TY1_P   ASP A 160 ? ASN A 161 ? ASP A 160 ASN A 161 
STRN16        STRN         MET A 162 ? ALA A 165 ? MET A 162 ALA A 165 
BEND13        BEND         GLY A 166 ? GLY A 166 ? GLY A 166 GLY A 166 
TURN_TY1_P11  TURN_TY1_P   LEU A 168 ? GLU A 169 ? LEU A 168 GLU A 169 
BEND14        BEND         GLU A 171 ? GLU A 171 ? GLU A 171 GLU A 171 
STRN17        STRN         ASP A 173 ? SER A 174 ? ASP A 173 SER A 174 
TURN_TY1_P12  TURN_TY1_P   ARG A 176 ? GLY A 177 ? ARG A 176 GLY A 177 
TURN_TY1_P13  TURN_TY1_P   SER A 179 ? GLY A 180 ? SER A 179 GLY A 180 
STRN18        STRN         PRO A 182 ? CYS A 185 ? PRO A 182 CYS A 185 
TURN_TY1_P14  TURN_TY1_P   ASP A 186 ? GLY A 187 ? ASP A 186 GLY A 187 
STRN19        STRN         GLN A 188 ? LEU A 195 ? GLN A 188 LEU A 195 
BEND15        BEND         TYR A 198 ? GLY A 201 ? TYR A 198 GLY A 201 
TURN_TY1_P15  TURN_TY1_P   PRO A 203 ? LEU A 204 ? PRO A 203 LEU A 204 
STRN20        STRN         GLY A 207 ? LYS A 211 ? GLY A 207 LYS A 211 
HELX_RH_3T_P3 HELX_RH_3T_P VAL A 212 ? TYR A 215 ? VAL A 212 TYR A 215 
HELX_RH_AL_P2 HELX_RH_AL_P LEU A 216 ? LEU A 223 ? LEU A 216 LEU A 223 
BEND16        BEND         ASP A 224 ? ASP A 224 ? ASP A 224 ASP A 224 
# 
