# Supplementary material for: FlatProt: 2D visualization eases protein structure comparison
Source: BMC Bioinformatics. 2025 Aug 13;26:210. doi: 10.1186/s12859-025-06233-x (PMC12344939; doi:10.1186/s12859-025-06233-x)
Supplement: Supplementary file 1 — Supplementary Material 1 [file 12859_2025_6233_MOESM1_ESM.zip › KLK/structures/KLK5_Homo_sapiens_GeneID=25818.cif]

data_KLK5_Homo_sapiens_GeneID=25818
# 
_entry.id   ? 
# 
_entity.id                         1      
_entity.type                       polymer 
_entity.pdbx_description           polymer-1 
_entity.formula_weight             25006.7 
_entity.pdbx_number_of_molecules        1 
# 
loop_
_struct_sheet.id 
_struct_sheet.number_strands 
A 2 
B 8 
C 6 
D 2 
E 2 
F 2 
# 
loop_
_struct_conf_type.id 
_struct_conf_type.criteria 
STRN         DSSP 
TURN_TY1_P   DSSP 
HELX_LH_PP_P DSSP 
BEND         DSSP 
HELX_RH_3T_P DSSP 
HELX_RH_AL_P DSSP 
# 
_struct_asym.id          A 
_struct_asym.entity_id   1 
# 
_software.pdbx_ordinal     1 
_software.name             dssp 
_software.version          4.4.10 
_software.date             ? 
_software.classification   'model annotation' 
# 
_entity_poly.entity_id                      1 
_entity_poly.type                           polypeptide(L) 
_entity_poly.nstd_linkage                   n 
_entity_poly.nstd_monomer                   n 
_entity_poly.pdbx_seq_one_letter_code       
;RIINGSDCDMHTQPWQAALLLPNQLYCGAVLVHPQWLLTAAHCRKKVFRVRLGHYSLSPYESGQQMFQGVKSIPHPGYSH
PGHSNDLMLIKLNRRIRPTKDVRPINVSSHCPSAGTKCLVSGWGTTKSPQVHFPKVLQCLNISVLSQKRCEDAYPRQIDD
TMFCAGDKAGRDSCQGDSGGPVVCNGSLQGLVSWGDYPCARPNRPGVYTNLCKFTKWIQETIQAN
;
_entity_poly.pdbx_seq_one_letter_code_can   
;RIINGSDCDMHTQPWQAALLLPNQLYCGAVLVHPQWLLTAAHCRKKVFRVRLGHYSLSPYESGQQMFQGVKSIPHPGYSH
PGHSNDLMLIKLNRRIRPTKDVRPINVSSHCPSAGTKCLVSGWGTTKSPQVHFPKVLQCLNISVLSQKRCEDAYPRQIDD
TMFCAGDKAGRDSCQGDSGGPVVCNGSLQGLVSWGDYPCARPNRPGVYTNLCKFTKWIQETIQAN
;
_entity_poly.pdbx_strand_id                 A 
# 
loop_
_dssp_struct_summary.entry_id 
_dssp_struct_summary.label_comp_id 
_dssp_struct_summary.label_asym_id 
_dssp_struct_summary.label_seq_id 
_dssp_struct_summary.secondary_structure 
_dssp_struct_summary.ss_bridge 
_dssp_struct_summary.helix_3_10 
_dssp_struct_summary.helix_alpha 
_dssp_struct_summary.helix_pi 
_dssp_struct_summary.helix_pp 
_dssp_struct_summary.bend 
_dssp_struct_summary.chirality 
_dssp_struct_summary.sheet 
_dssp_struct_summary.strand 
_dssp_struct_summary.ladder_1 
_dssp_struct_summary.ladder_2 
_dssp_struct_summary.accessibility 
_dssp_struct_summary.TCO 
_dssp_struct_summary.kappa 
_dssp_struct_summary.alpha 
_dssp_struct_summary.phi 
_dssp_struct_summary.psi 
_dssp_struct_summary.x_ca 
_dssp_struct_summary.y_ca 
_dssp_struct_summary.z_ca 
KLK5_Homo_sapiens_GeneID=25818 ARG A 1   . . . . . . . . . . . . ? .      .     .      .      119.4  -2.6  6.6   -10.5 
KLK5_Homo_sapiens_GeneID=25818 ILE A 2   E . > . . . . - A A A . ? -0.952 .     -158.8 -110.6 96.1   -2.9  3.6   -12.6 
KLK5_Homo_sapiens_GeneID=25818 ILE A 3   E . 3 . . . S + A A A . ? -0.815 77.7  0.6    -79.4  121.0  -1.2  4.8   -15.9 
KLK5_Homo_sapiens_GeneID=25818 ASN A 4   T . 3 . . . S + . . . . ? 0.847  103.5 137.3  71.8   24.4   -2.3  2.6   -18.9 
KLK5_Homo_sapiens_GeneID=25818 GLY A 5   . . < . . . . - . . . . ? -0.336 42.1  -138.2 -86.9  -179.8 -4.6  0.5   -16.6 
KLK5_Homo_sapiens_GeneID=25818 SER A 6   E . . . . . . - B C B . ? -0.903 35.6  -68.5  -136.1 163.0  -8.1  -0.7  -17.2 
KLK5_Homo_sapiens_GeneID=25818 ASP A 7   E . . . . > . - B C B . ? -0.369 54.9  -121.6 -53.4  131.9  -11.3 -1.0  -15.4 
KLK5_Homo_sapiens_GeneID=25818 CYS A 8   P . . . . P . - . . . . ? -0.456 30.3  -99.1  -68.6  153.7  -11.1 -3.7  -12.7 
KLK5_Homo_sapiens_GeneID=25818 ASP A 9   P . > . . P . - . . . . ? -0.554 50.3  -94.2  -70.3  139.1  -13.5 -6.6  -12.7 
KLK5_Homo_sapiens_GeneID=25818 MET A 10  T . 3 . . < S + . . . . ? -0.240 105.7 4.6    -54.2  131.4  -16.4 -6.1  -10.4 
KLK5_Homo_sapiens_GeneID=25818 HIS A 11  T . 3 . . . S + . . . . ? 0.586  96.1  113.1  76.8   11.1   -15.9 -7.7  -6.9  
KLK5_Homo_sapiens_GeneID=25818 THR A 12  S . < . . . S + . . . . ? 0.651  77.3  43.2   -94.4  -8.5   -12.3 -8.7  -7.7  
KLK5_Homo_sapiens_GeneID=25818 GLN A 13  . . > . . . . + . . . . ? -0.482 63.2  156.9  -129.9 66.7   -10.7 -6.3  -5.2  
KLK5_Homo_sapiens_GeneID=25818 PRO A 14  T . 3 . . . S + . . . . ? 0.593  72.4  58.7   -74.0  -4.4   -12.8 -6.7  -2.0  
KLK5_Homo_sapiens_GeneID=25818 TRP A 15  T . 3 . . . S + . . . . ? 0.499  77.7  114.0  -99.7  -11.9  -10.0 -5.4  0.2   
KLK5_Homo_sapiens_GeneID=25818 GLN A 16  E . < . . . . - C K J . ? -0.493 45.6  -172.5 -69.2  131.7  -9.6  -2.0  -1.6  
KLK5_Homo_sapiens_GeneID=25818 ALA A 17  E . . . . . . - C K J K ? -0.931 16.6  -140.2 -126.9 147.5  -10.4 1.0   0.6   
KLK5_Homo_sapiens_GeneID=25818 ALA A 18  E . . . . . . - C K J K ? -0.930 7.3   -151.9 -106.0 126.9  -10.8 4.7   -0.1  
KLK5_Homo_sapiens_GeneID=25818 LEU A 19  E . . . . . . - C K J K ? -0.897 24.2  -161.9 -92.8  126.5  -9.6  7.3   2.3   
KLK5_Homo_sapiens_GeneID=25818 LEU A 20  E . . . . . . - C K J K ? -0.847 25.5  -148.1 -118.3 140.5  -11.7 10.4  1.9   
KLK5_Homo_sapiens_GeneID=25818 LEU A 21  E . > . . . S - C K J . ? -0.995 86.5  -52.2  -110.6 123.4  -11.3 14.1  2.9   
KLK5_Homo_sapiens_GeneID=25818 PRO A 22  T . 3 . . . S - . . . . ? -0.232 128.0 -24.6  -1.5   -20.8  -14.9 15.0  3.5   
KLK5_Homo_sapiens_GeneID=25818 ASN A 23  T . 3 . . . S + . . . . ? 0.311  114.8 102.9  -169.8 16.6   -15.8 13.5  -0.0  
KLK5_Homo_sapiens_GeneID=25818 GLN A 24  E . < . . . S - C L J . ? -0.960 76.6  -113.2 -112.7 129.9  -12.6 13.7  -2.0  
KLK5_Homo_sapiens_GeneID=25818 LEU A 25  E . . . . . . + C L J . ? -0.439 43.6  163.8  -57.9  125.1  -10.4 10.7  -2.7  
KLK5_Homo_sapiens_GeneID=25818 TYR A 26  E . . . . . . - C L . . ? 0.785  58.9  -18.9  -106.6 -56.4  -7.1  11.3  -0.7  
KLK5_Homo_sapiens_GeneID=25818 CYS A 27  E . . . . . . - C L J . ? -0.901 61.4  -112.5 -144.9 166.3  -5.3  7.9   -0.5  
KLK5_Homo_sapiens_GeneID=25818 GLY A 28  E . . . . . . - C L J . ? -0.608 28.0  -171.8 -96.1  169.4  -6.0  4.3   -0.8  
KLK5_Homo_sapiens_GeneID=25818 ALA A 29  E . . . . . . - C L J . ? -0.950 17.4  -126.9 -153.3 166.4  -5.9  1.6   1.9   
KLK5_Homo_sapiens_GeneID=25818 VAL A 30  E . . . . . . - C L J L ? -0.990 16.8  -131.4 -126.6 126.6  -6.1  -2.1  2.3   
KLK5_Homo_sapiens_GeneID=25818 LEU A 31  E . . . . . . + C L . L ? -0.689 39.2  157.1  -72.4  116.0  -8.4  -4.1  4.5   
KLK5_Homo_sapiens_GeneID=25818 VAL A 32  E . . . . . . + C L . . ? 0.503  65.9  22.4   -120.6 -10.1  -6.1  -6.6  6.4   
KLK5_Homo_sapiens_GeneID=25818 HIS A 33  E . > . . . S - C L . L ? -0.971 88.9  -99.2  -154.6 154.0  -8.3  -7.3  9.4   
KLK5_Homo_sapiens_GeneID=25818 PRO A 34  T . 3 . . . S + . . . . ? 0.735  126.8 17.8   -54.7  -11.0  -12.1 -7.0  10.3  
KLK5_Homo_sapiens_GeneID=25818 GLN A 35  T . 3 . . . S + . . . . ? 0.218  114.6 83.9   -140.2 7.5    -11.2 -3.7  12.0  
KLK5_Homo_sapiens_GeneID=25818 TRP A 36  E . < . . . . - C M L M ? -0.987 48.9  -167.9 -130.4 133.7  -7.8  -2.7  10.6  
KLK5_Homo_sapiens_GeneID=25818 LEU A 37  E . . . . . . - C M L M ? -0.890 12.9  -145.1 -109.2 145.2  -6.7  -1.0  7.4   
KLK5_Homo_sapiens_GeneID=25818 LEU A 38  E . . . . . . + C M L M ? -0.921 32.5  148.9  -104.9 135.7  -3.2  -0.8  6.0   
KLK5_Homo_sapiens_GeneID=25818 THR A 39  E . . . . . . - C M . M ? -0.877 50.4  -72.4  -150.9 174.9  -2.0  2.4   4.2   
KLK5_Homo_sapiens_GeneID=25818 ALA A 40  . . > . . . . - . . . . ? -0.655 33.6  -136.0 -74.8  139.9  1.0   4.5   3.5   
KLK5_Homo_sapiens_GeneID=25818 ALA A 41  G . > . . . S + . . . . ? 0.789  104.5 66.1   -65.6  -29.7  2.3   6.6   6.4   
KLK5_Homo_sapiens_GeneID=25818 HIS A 42  G . 3 . . . S + . . . . ? 0.598  90.7  67.7   -71.9  -0.7   2.8   9.6   4.2   
KLK5_Homo_sapiens_GeneID=25818 CYS A 43  G . < . . . S + . . . . ? 0.330  73.9  144.6  -93.2  4.7    -1.1  9.6   3.9   
KLK5_Homo_sapiens_GeneID=25818 ARG A 44  . . < . . . . + . . . . ? -0.218 17.6  161.7  -61.2  128.4  -1.5  10.6  7.5   
KLK5_Homo_sapiens_GeneID=25818 LYS A 45  . . . . . . . - . . . . ? -0.943 47.3  -117.2 -138.6 166.9  -4.4  12.9  8.4   
KLK5_Homo_sapiens_GeneID=25818 LYS A 46  S . . . . . S + . . . . ? 0.877  100.8 25.5   -72.6  -38.0  -6.3  13.8  11.6  
KLK5_Homo_sapiens_GeneID=25818 VAL A 47  . . . . . . . - . . . . ? -0.990 68.6  -168.7 -133.8 133.7  -9.7  12.5  10.3  
KLK5_Homo_sapiens_GeneID=25818 PHE A 48  . . . . . . . - . . . . ? -0.987 12.3  -158.6 -124.6 127.1  -10.4 9.7   7.8   
KLK5_Homo_sapiens_GeneID=25818 ARG A 49  E . . . . . . - C N K N ? -0.930 23.1  -156.4 -90.0  130.4  -13.6 8.7   6.2   
KLK5_Homo_sapiens_GeneID=25818 VAL A 50  E . . . . . . - C N K N ? -0.957 10.9  -167.5 -115.0 128.1  -13.2 5.2   5.0   
KLK5_Homo_sapiens_GeneID=25818 ARG A 51  E . . . . . . - C N K N ? -0.976 8.5   -176.7 -113.9 129.7  -15.2 3.6   2.2   
KLK5_Homo_sapiens_GeneID=25818 LEU A 52  E . . . . . . + C N K N ? -0.894 60.5  29.2   -118.6 148.5  -15.2 -0.2  1.5   
KLK5_Homo_sapiens_GeneID=25818 GLY A 53  S . . . . . S + . . . . ? 0.695  77.5  148.8  86.3   19.3   -16.8 -2.4  -1.2  
KLK5_Homo_sapiens_GeneID=25818 HIS A 54  . . . . . . . + . . . . ? -0.796 27.5  170.0  -97.2  123.6  -16.8 0.3   -4.0  
KLK5_Homo_sapiens_GeneID=25818 TYR A 55  S . . . . . S + . . . . ? 0.714  88.8  23.9   -84.1  -37.9  -16.4 -0.6  -7.6  
KLK5_Homo_sapiens_GeneID=25818 SER A 56  B . . . . . S - D Q P . ? -0.973 84.8  -123.9 -126.0 130.7  -17.3 3.1   -8.5  
KLK5_Homo_sapiens_GeneID=25818 LEU A 57  . . . . . . . + . . . . ? 0.199  68.9  135.7  -64.7  25.9   -16.7 5.9   -6.0  
KLK5_Homo_sapiens_GeneID=25818 SER A 58  . . > . . . . - . . . . ? -0.541 61.0  -135.3 -73.3  134.7  -20.5 6.6   -6.5  
KLK5_Homo_sapiens_GeneID=25818 PRO A 59  T . 3 . . . S + . . . . ? 0.713  101.4 57.3   -65.8  -6.8   -22.3 7.3   -3.2  
KLK5_Homo_sapiens_GeneID=25818 TYR A 60  T . 3 . . . S + . . . . ? 0.226  72.5  128.7  -115.7 20.5   -25.2 5.0   -4.4  
KLK5_Homo_sapiens_GeneID=25818 GLU A 61  . . X . . . . - . . . . ? -0.544 59.6  -119.3 -82.5  128.3  -23.3 1.7   -5.0  
KLK5_Homo_sapiens_GeneID=25818 SER A 62  T . 3 . . . S + . . . . ? -0.409 92.6  31.0   -63.2  139.0  -24.8 -1.4  -3.3  
KLK5_Homo_sapiens_GeneID=25818 GLY A 63  T . 3 . . . S + . . . . ? 0.483  83.5  143.6  93.0   4.4    -22.6 -3.4  -0.8  
KLK5_Homo_sapiens_GeneID=25818 GLN A 64  . . < . . . . - . . . . ? -0.494 33.3  -160.6 -82.8  142.7  -20.7 -0.3  0.4   
KLK5_Homo_sapiens_GeneID=25818 GLN A 65  E . . . . . . - C O N . ? -1.000 3.8   -155.7 -124.0 131.2  -19.6 0.1   4.0   
KLK5_Homo_sapiens_GeneID=25818 MET A 66  E . . . . . . + C O N . ? -0.909 18.3  169.6  -110.3 139.1  -18.7 3.4   5.5   
KLK5_Homo_sapiens_GeneID=25818 PHE A 67  E . . . . . . - C O N . ? -0.899 29.2  -126.3 -140.7 162.9  -16.5 3.9   8.6   
KLK5_Homo_sapiens_GeneID=25818 GLN A 68  E . . . . . . - C O N . ? -0.933 24.5  -128.6 -108.1 135.3  -14.6 6.4   10.6  
KLK5_Homo_sapiens_GeneID=25818 GLY A 69  E . . . . . . + C O O . ? -0.753 27.9  175.9  -78.2  123.0  -10.9 6.0   11.4  
KLK5_Homo_sapiens_GeneID=25818 VAL A 70  E . . . . . . + C O . . ? 0.644  66.6  26.2   -103.8 -15.7  -10.5 6.3   15.2  
KLK5_Homo_sapiens_GeneID=25818 LYS A 71  E . . . . . . - C O O . ? -0.985 57.5  -167.1 -153.2 134.4  -6.9  5.6   15.4  
KLK5_Homo_sapiens_GeneID=25818 SER A 72  E . . . . . . - C O O . ? -0.994 6.7   -172.6 -123.0 124.8  -3.8  6.0   13.1  
KLK5_Homo_sapiens_GeneID=25818 ILE A 73  E . . . . . . - C O O . ? -0.886 8.4   -159.2 -121.0 97.4   -0.6  4.3   13.9  
KLK5_Homo_sapiens_GeneID=25818 PRO A 74  E . . . . . . - C O O . ? -0.460 39.0  -92.3  -71.6  144.0  2.4   5.1   11.7  
KLK5_Homo_sapiens_GeneID=25818 HIS A 75  . . > . . . . - . . . . ? -0.364 34.4  -130.7 -49.3  133.0  5.3   2.7   11.6  
KLK5_Homo_sapiens_GeneID=25818 PRO A 76  T . 3 . . . S + . . . . ? 0.757  106.6 52.0   -62.2  -26.2  7.7   4.0   14.3  
KLK5_Homo_sapiens_GeneID=25818 GLY A 77  T . 3 . . . S + . . . . ? 0.275  77.4  132.8  -93.7  4.7    10.6  3.7   11.9  
KLK5_Homo_sapiens_GeneID=25818 TYR A 78  . . < . . . . - . . . . ? -0.448 37.1  -168.4 -58.4  127.1  8.9   5.8   9.2   
KLK5_Homo_sapiens_GeneID=25818 SER A 79  B . . > > . . - E S Q . ? -0.969 11.8  -118.2 -122.2 141.0  11.3  8.3   7.8   
KLK5_Homo_sapiens_GeneID=25818 HIS A 80  T . . 4 5 . S + . . . . ? -0.966 89.0  9.3    -119.9 131.4  10.8  11.4  5.5   
KLK5_Homo_sapiens_GeneID=25818 PRO A 81  T . . 4 5 . S + . . . . ? -0.988 125.4 60.4   -97.7  5.8    11.8  12.1  2.7   
KLK5_Homo_sapiens_GeneID=25818 GLY A 82  T . . 4 5 . S - . . . . ? 0.616  89.0  -144.3 -71.8  -4.1   13.4  8.6   2.4   
KLK5_Homo_sapiens_GeneID=25818 HIS A 83  T . > < 5 . . + . . . . ? 0.805  37.9  166.5  40.0   30.6   9.9   7.2   2.7   
KLK5_Homo_sapiens_GeneID=25818 SER A 84  B . 3 . < . . + E T Q . ? -0.615 67.2  6.0    -69.2  136.5  11.6  4.3   4.6   
KLK5_Homo_sapiens_GeneID=25818 ASN A 85  T . 3 . . . S - . . . . ? 0.888  81.9  -179.6 58.1   35.0   9.0   2.1   6.5   
KLK5_Homo_sapiens_GeneID=25818 ASP A 86  . . < . . . . + . . . . ? -0.426 33.7  123.0  -68.0  66.9   6.2   4.1   4.8   
KLK5_Homo_sapiens_GeneID=25818 LEU A 87  . . . . . . . + . . . . ? -0.997 33.9  176.1  -138.9 137.9  3.4   2.1   6.5   
KLK5_Homo_sapiens_GeneID=25818 MET A 88  E . . . . . . - C P M O ? -0.998 19.1  -141.3 -143.0 140.0  0.5   3.1   8.8   
KLK5_Homo_sapiens_GeneID=25818 LEU A 89  E . . . . . . - C P M O ? -0.861 12.0  -157.9 -100.1 137.1  -2.4  1.2   10.4  
KLK5_Homo_sapiens_GeneID=25818 ILE A 90  E . . . . . . - C P M O ? -0.982 6.5   -148.8 -115.7 123.1  -5.9  2.7   10.7  
KLK5_Homo_sapiens_GeneID=25818 LYS A 91  E . . . . . . - C P M O ? -0.800 16.9  -138.1 -89.1  127.2  -8.3  1.3   13.4  
KLK5_Homo_sapiens_GeneID=25818 LEU A 92  E . . . . . . - C P . O ? -0.477 18.0  -120.1 -82.1  154.7  -12.0 1.6   12.3  
KLK5_Homo_sapiens_GeneID=25818 ASN A 93  S . . . . . S + . . . . ? 0.680  95.8  11.0   -71.8  -9.9   -14.7 2.7   14.8  
KLK5_Homo_sapiens_GeneID=25818 ARG A 94  S . . . . . S - . . . . ? -0.981 88.7  -87.0  -159.1 162.9  -16.4 -0.8  14.3  
KLK5_Homo_sapiens_GeneID=25818 ARG A 95  . . . . . . . - . . . . ? -0.433 46.1  -116.7 -72.5  146.7  -15.9 -4.3  12.8  
KLK5_Homo_sapiens_GeneID=25818 ILE A 96  . . . . . . . - . . . . ? -0.441 16.8  -123.6 -79.4  153.9  -16.7 -4.8  9.1   
KLK5_Homo_sapiens_GeneID=25818 ARG A 97  . . . . . . . - . . . . ? -0.902 31.6  -126.4 -94.7  107.7  -19.4 -7.1  7.9   
KLK5_Homo_sapiens_GeneID=25818 PRO A 98  . . . . . . . + . . . . ? -0.341 43.6  156.3  -58.5  134.0  -17.8 -9.5  5.5   
KLK5_Homo_sapiens_GeneID=25818 THR A 99  . . . . . . . - . . . . ? -0.818 61.5  -88.4  -138.8 177.9  -19.6 -9.7  2.1   
KLK5_Homo_sapiens_GeneID=25818 LYS A 100 S . . . . . S + . . . . ? 0.746  130.3 45.2   -63.1  -17.0  -18.7 -10.6 -1.4  
KLK5_Homo_sapiens_GeneID=25818 ASP A 101 S . . . . . S + . . . . ? 0.576  115.0 46.2   -106.7 -12.5  -17.6 -6.9  -1.9  
KLK5_Homo_sapiens_GeneID=25818 VAL A 102 . . . . . . . + . . . . ? -0.932 65.3  136.2  -141.7 112.3  -15.7 -6.5  1.4   
KLK5_Homo_sapiens_GeneID=25818 ARG A 103 . . . . . . . - . . . . ? -0.980 48.0  -108.2 -153.2 145.9  -13.1 -8.9  2.7   
KLK5_Homo_sapiens_GeneID=25818 PRO A 104 . . . . . . . - . . . . ? -0.385 28.1  -142.3 -72.9  155.0  -9.7  -8.8  4.3   
KLK5_Homo_sapiens_GeneID=25818 ILE A 105 . . . . . . . - . . . . ? -0.899 19.8  -113.6 -113.3 145.4  -6.5  -9.9  2.4   
KLK5_Homo_sapiens_GeneID=25818 ASN A 106 P . . . . > . - . . . . ? -0.541 23.8  -123.6 -78.0  140.0  -3.6  -11.7 3.9   
KLK5_Homo_sapiens_GeneID=25818 VAL A 107 B . . . . P . - B D C . ? -0.696 35.1  -113.7 -78.7  127.4  -0.2  -10.0 4.1   
KLK5_Homo_sapiens_GeneID=25818 SER A 108 P . . . . < . - . . . . ? -0.356 15.6  -155.5 -62.9  138.6  2.4   -12.2 2.3   
KLK5_Homo_sapiens_GeneID=25818 SER A 109 S . . . . . S + . . . . ? 0.517  78.0  69.0   -90.1  -6.0   5.1   -13.7 4.5   
KLK5_Homo_sapiens_GeneID=25818 HIS A 110 S . . . . . S - . . . . ? -0.944 85.2  -119.1 -118.9 141.1  7.4   -13.9 1.5   
KLK5_Homo_sapiens_GeneID=25818 CYS A 111 P . . . . > . - . . . . ? -0.407 36.7  -104.8 -76.9  143.0  9.0   -11.1 -0.4  
KLK5_Homo_sapiens_GeneID=25818 PRO A 112 P . . . . P . - . . . . ? -0.415 34.0  -137.3 -63.8  140.8  8.1   -10.8 -4.1  
KLK5_Homo_sapiens_GeneID=25818 SER A 113 P . > . . P . - . . . . ? -0.704 33.2  -83.0  -94.0  154.7  10.8  -12.0 -6.5  
KLK5_Homo_sapiens_GeneID=25818 ALA A 114 T . 3 . . < S + . . . . ? -0.254 117.2 27.2   -53.5  135.8  11.8  -10.3 -9.7  
KLK5_Homo_sapiens_GeneID=25818 GLY A 115 T . 3 . . . S + . . . . ? 0.282  83.8  142.0  95.2   -15.5  9.5   -11.1 -12.6 
KLK5_Homo_sapiens_GeneID=25818 THR A 116 . . < . . . . - . . . . ? -0.442 51.0  -128.0 -58.7  133.6  6.6   -11.8 -10.3 
KLK5_Homo_sapiens_GeneID=25818 LYS A 117 E . . . . . . - B E D . ? -0.752 33.4  -178.6 -87.8  130.4  3.3   -10.5 -11.9 
KLK5_Homo_sapiens_GeneID=25818 CYS A 118 E . . . . . . - B E D E ? -0.914 24.6  -130.9 -132.3 153.4  1.3   -8.3  -9.6  
KLK5_Homo_sapiens_GeneID=25818 LEU A 119 E . . . . . . - B E D E ? -0.920 18.3  -167.7 -105.0 127.1  -2.0  -6.5  -9.6  
KLK5_Homo_sapiens_GeneID=25818 VAL A 120 E . . . . . . - B E D E ? -0.927 11.1  -176.9 -108.7 137.4  -2.2  -2.8  -8.6  
KLK5_Homo_sapiens_GeneID=25818 SER A 121 E . . . . . . + B E D . ? -0.967 15.8  117.3  -137.1 150.1  -5.5  -1.2  -8.0  
KLK5_Homo_sapiens_GeneID=25818 GLY A 122 E . . . . . . - B E D . ? -0.964 58.0  -110.7 172.2  174.3  -6.8  2.2   -7.1  
KLK5_Homo_sapiens_GeneID=25818 TRP A 123 S . . . . . S + . . . . ? -0.003 71.0  126.0  -111.5 14.1   -8.9  5.4   -7.9  
KLK5_Homo_sapiens_GeneID=25818 GLY A 124 S . . . . . S - . . . . ? 0.005  74.5  -55.2  -65.1  179.2  -5.9  7.6   -8.4  
KLK5_Homo_sapiens_GeneID=25818 THR A 125 . . . . . . . - . . . . ? -0.288 38.9  -156.8 -60.1  146.0  -5.3  9.7   -11.6 
KLK5_Homo_sapiens_GeneID=25818 THR A 126 S . . . . . S + . . . . ? 0.462  73.9  50.6   -105.6 -5.5   -5.2  7.8   -14.9 
KLK5_Homo_sapiens_GeneID=25818 LYS A 127 S . . . . . S - . . . . ? -0.968 77.1  -120.9 -134.0 149.6  -3.1  10.4  -16.9 
KLK5_Homo_sapiens_GeneID=25818 SER A 128 S . . . . . S + . . . . ? -0.996 92.3  2.0    -133.1 130.6  0.3   12.4  -16.3 
KLK5_Homo_sapiens_GeneID=25818 PRO A 129 S . . . . . S + . . . . ? -0.997 126.6 69.0   -86.8  -12.5  0.9   15.3  -16.1 
KLK5_Homo_sapiens_GeneID=25818 GLN A 130 S . . . . . S - . . . . ? -0.527 83.0  -130.1 -73.7  127.4  -3.0  15.9  -16.6 
KLK5_Homo_sapiens_GeneID=25818 VAL A 131 . . . . . . . + . . . . ? -0.745 33.1  169.7  -84.9  115.3  -5.1  14.7  -13.5 
KLK5_Homo_sapiens_GeneID=25818 HIS A 132 . . . . . . . - . . . . ? -0.955 18.9  -156.4 -125.9 115.3  -8.0  12.4  -14.5 
KLK5_Homo_sapiens_GeneID=25818 PHE A 133 . . . . . . . - . . . . ? -0.825 18.2  -135.6 -93.8  112.6  -9.9  10.6  -11.7 
KLK5_Homo_sapiens_GeneID=25818 PRO A 134 . . . . . . . - . . . . ? -0.362 3.3   -143.0 -64.1  148.3  -11.6 7.5   -13.0 
KLK5_Homo_sapiens_GeneID=25818 LYS A 135 S . . . . . S + . . . . ? 0.762  87.1  53.6   -78.1  -26.0  -15.2 6.9   -11.9 
KLK5_Homo_sapiens_GeneID=25818 VAL A 136 B . . . . . S - D R P . ? -0.816 102.4 -88.5  -115.6 147.5  -14.5 3.2   -11.7 
KLK5_Homo_sapiens_GeneID=25818 LEU A 137 . . . . . . . - . . . . ? -0.307 45.6  -140.6 -52.1  130.1  -11.7 1.3   -9.9  
KLK5_Homo_sapiens_GeneID=25818 GLN A 138 E . . . . . . - B F B D ? -0.781 15.8  -165.3 -101.6 144.1  -8.6  1.0   -12.0 
KLK5_Homo_sapiens_GeneID=25818 CYS A 139 E . . . . . . - B F B D ? -0.964 5.3   -176.7 -128.4 145.8  -6.3  -2.2  -12.3 
KLK5_Homo_sapiens_GeneID=25818 LEU A 140 E . . . . . . - B F . D ? -0.988 21.0  -137.3 -143.3 129.1  -2.9  -2.6  -13.7 
KLK5_Homo_sapiens_GeneID=25818 ASN A 141 E . . . . . . + B F . D ? -0.750 32.7  175.8  -82.8  128.7  -0.7  -5.6  -14.1 
KLK5_Homo_sapiens_GeneID=25818 ILE A 142 E . . . . . . - B F . D ? -0.922 24.2  -132.4 -133.7 156.0  2.9   -4.9  -13.2 
KLK5_Homo_sapiens_GeneID=25818 SER A 143 E . . . . . . - B F . D ? -0.928 25.8  -117.7 -110.1 135.8  6.1   -6.9  -12.9 
KLK5_Homo_sapiens_GeneID=25818 VAL A 144 B . . . . > . - B F F . ? -0.469 31.7  -138.4 -66.5  135.8  8.4   -6.8  -10.0 
KLK5_Homo_sapiens_GeneID=25818 LEU A 145 P . . . . P . - . . . . ? -0.617 22.5  -95.7  -95.2  157.7  11.9  -5.5  -10.9 
KLK5_Homo_sapiens_GeneID=25818 SER A 146 P . . > . < . - . . . . ? -0.318 33.5  -115.5 -64.5  155.3  15.3  -6.7  -9.7  
KLK5_Homo_sapiens_GeneID=25818 GLN A 147 H . . > . . S + . . . . ? 0.889  116.7 53.2   -56.5  -43.1  16.8  -5.0  -6.8  
KLK5_Homo_sapiens_GeneID=25818 LYS A 148 H . . > . . S + . . . . ? 0.910  108.1 48.6   -59.4  -48.4  19.7  -3.8  -9.0  
KLK5_Homo_sapiens_GeneID=25818 ARG A 149 H . . > . . S + . . . . ? 0.871  110.8 51.8   -61.1  -40.5  17.3  -2.3  -11.5 
KLK5_Homo_sapiens_GeneID=25818 CYS A 150 H . . X . . S + . . . . ? 0.945  112.7 44.6   -61.3  -44.6  15.5  -0.6  -8.7  
KLK5_Homo_sapiens_GeneID=25818 GLU A 151 H . . < . . S + . . . . ? 0.856  110.6 54.3   -68.1  -40.3  18.7  0.9   -7.3  
KLK5_Homo_sapiens_GeneID=25818 ASP A 152 H . . < . . S + . . . . ? 0.875  108.7 49.6   -61.9  -36.1  19.9  1.9   -10.8 
KLK5_Homo_sapiens_GeneID=25818 ALA A 153 H . . < . . S + . . . . ? 0.838  127.5 23.0   -72.0  -33.9  16.7  3.8   -11.3 
KLK5_Homo_sapiens_GeneID=25818 TYR A 154 S . > X . . S - . . . . ? -0.647 83.5  -153.5 -133.2 75.3   17.0  5.6   -8.0  
KLK5_Homo_sapiens_GeneID=25818 PRO A 155 T . 3 4 . . S - . . . . ? -0.280 78.1  -6.1   -60.5  122.9  20.6  5.7   -6.8  
KLK5_Homo_sapiens_GeneID=25818 ARG A 156 T . 3 4 . . S + . . . . ? 0.538  118.4 86.7   76.8   8.6    21.0  6.0   -2.9  
KLK5_Homo_sapiens_GeneID=25818 GLN A 157 T . < 4 . . . + . . . . ? 0.515  68.7  80.2   -113.0 -15.3  17.2  6.4   -2.5  
KLK5_Homo_sapiens_GeneID=25818 ILE A 158 . . . < . . . + . . . . ? -0.868 56.5  177.6  -98.6  127.0  16.2  2.6   -2.4  
KLK5_Homo_sapiens_GeneID=25818 ASP A 159 . . > . . . . - . . . . ? -0.605 47.7  -88.8  -119.8 -177.2 16.5  0.7   0.9   
KLK5_Homo_sapiens_GeneID=25818 ASP A 160 T . 3 . . . S + . . . . ? 0.539  120.2 64.7   -74.2  -3.9   15.6  -2.9  2.0   
KLK5_Homo_sapiens_GeneID=25818 THR A 161 T . 3 . . . S + . . . . ? 0.354  99.1  69.2   -95.2  4.1    12.1  -1.9  3.0   
KLK5_Homo_sapiens_GeneID=25818 MET A 162 E . < . . . . - B G . G ? -0.904 54.6  -174.6 -127.2 150.8  11.2  -1.0  -0.7  
KLK5_Homo_sapiens_GeneID=25818 PHE A 163 E . . . . . . - B G . G ? -0.959 18.6  -131.9 -136.9 160.0  10.7  -2.8  -4.0  
KLK5_Homo_sapiens_GeneID=25818 CYS A 164 E . . . . . . + B G . G ? -0.854 22.9  171.9  -112.9 143.8  10.1  -1.6  -7.5  
KLK5_Homo_sapiens_GeneID=25818 ALA A 165 E . . . . . . + B G F G ? -0.986 21.4  106.3  -145.9 146.9  7.6   -2.6  -10.1 
KLK5_Homo_sapiens_GeneID=25818 GLY A 166 . . . . . . . - . . . . ? -0.904 48.9  -108.1 160.5  168.9  6.6   -1.3  -13.4 
KLK5_Homo_sapiens_GeneID=25818 ASP A 167 . . > . . . . - . . . . ? -0.858 27.0  -113.4 -126.8 158.2  6.8   -2.1  -17.1 
KLK5_Homo_sapiens_GeneID=25818 LYS A 168 T . 3 . . . S + . . . . ? 0.651  108.8 75.6   -61.0  -10.2  8.7   -0.6  -20.1 
KLK5_Homo_sapiens_GeneID=25818 ALA A 169 T . 3 . . . S - . . . . ? 0.380  119.0 -103.6 -90.0  10.4   5.3   0.5   -21.5 
KLK5_Homo_sapiens_GeneID=25818 GLY A 170 . . < . . . . + . . . . ? 0.810  67.8  156.9  76.5   18.6   5.1   3.3   -19.0 
KLK5_Homo_sapiens_GeneID=25818 ARG A 171 . . . . . . . + . . . . ? -0.797 17.8  141.3  -81.9  122.4  2.6   1.4   -16.8 
KLK5_Homo_sapiens_GeneID=25818 ASP A 172 E . . . . . . - A B A . ? -0.969 52.8  -108.2 -157.5 152.6  2.8   2.9   -13.2 
KLK5_Homo_sapiens_GeneID=25818 SER A 173 E . . . . . . + A B A . ? -0.763 45.3  174.9  -83.1  144.7  0.9   3.9   -10.0 
KLK5_Homo_sapiens_GeneID=25818 CYS A 174 . . > . . . . - . . . . ? -0.674 36.6  -22.0  -137.5 -165.7 0.7   7.7   -9.5  
KLK5_Homo_sapiens_GeneID=25818 GLN A 175 T . 3 . . . S + . . . . ? -0.104 121.7 26.2   -52.0  131.6  -0.9  10.4  -7.3  
KLK5_Homo_sapiens_GeneID=25818 GLY A 176 T . 3 . . . S + . . . . ? 0.111  101.3 81.5   101.8  -13.5  -3.9  9.3   -5.4  
KLK5_Homo_sapiens_GeneID=25818 ASP A 177 . . X . . . . + . . . . ? 0.339  58.4  137.0  -101.6 -1.3   -3.1  5.6   -5.2  
KLK5_Homo_sapiens_GeneID=25818 SER A 178 T . 3 . . . S + . . . . ? -0.309 76.1  17.0   -47.3  128.8  -0.8  6.1   -2.3  
KLK5_Homo_sapiens_GeneID=25818 GLY A 179 T . 3 . . . S + . . . . ? 0.296  96.1  137.9  91.4   -13.4  -1.5  3.4   0.1   
KLK5_Homo_sapiens_GeneID=25818 GLY A 180 . . < . . . . - . . . . ? -0.248 56.6  -89.1  -65.6  164.3  -3.2  1.3   -2.5  
KLK5_Homo_sapiens_GeneID=25818 PRO A 181 E . . . . . . - B H . H ? -0.444 23.0  -162.9 -88.1  141.6  -2.7  -2.5  -2.8  
KLK5_Homo_sapiens_GeneID=25818 VAL A 182 E . . . . . . - B H E H ? -0.978 22.5  -169.9 -111.1 108.8  -0.0  -4.6  -4.8  
KLK5_Homo_sapiens_GeneID=25818 VAL A 183 E . . . . . . - B H E H ? -0.903 9.7   -179.7 -111.1 125.5  -1.4  -8.1  -4.9  
KLK5_Homo_sapiens_GeneID=25818 CYS A 184 E . > . . . S - B H E H ? -0.990 71.0  -14.2  -124.9 128.1  0.7   -11.0 -6.2  
KLK5_Homo_sapiens_GeneID=25818 ASN A 185 T . 3 . . . S - . . . . ? 0.871  129.8 -51.8  53.0   29.6   -0.5  -14.6 -6.4  
KLK5_Homo_sapiens_GeneID=25818 GLY A 186 T . 3 . . . S + . . . . ? 0.518  118.0 99.0   93.4   3.0    -3.5  -13.7 -4.1  
KLK5_Homo_sapiens_GeneID=25818 SER A 187 E . < . . . S - B I . H ? -0.949 79.7  -104.1 -126.3 152.1  -1.5  -12.1 -1.3  
KLK5_Homo_sapiens_GeneID=25818 LEU A 188 E . . . . . . + B I C H ? -0.569 42.5  165.6  -73.3  117.6  -0.8  -8.5  -0.3  
KLK5_Homo_sapiens_GeneID=25818 GLN A 189 E . . . . . . - B I . . ? 0.696  55.6  -13.4  -107.1 -27.9  2.9   -7.9  -1.3  
KLK5_Homo_sapiens_GeneID=25818 GLY A 190 E . . . . . . - B I I H ? -0.977 52.8  -117.6 -164.4 171.3  3.2   -4.1  -1.1  
KLK5_Homo_sapiens_GeneID=25818 LEU A 191 E . . . . . . - B I I H ? -0.964 40.3  -103.5 -121.6 139.7  1.7   -0.6  -0.8  
KLK5_Homo_sapiens_GeneID=25818 VAL A 192 E . . . . . . + B I I . ? -0.506 53.7  159.4  -57.9  122.2  1.9   2.1   -3.3  
KLK5_Homo_sapiens_GeneID=25818 SER A 193 E . . . . . . - B I . . ? 0.800  48.4  -36.9  -117.2 -60.7  4.5   4.5   -1.7  
KLK5_Homo_sapiens_GeneID=25818 TRP A 194 E . . . . . . + B I I . ? -0.966 49.1  167.6  -162.6 168.4  6.2   6.9   -4.1  
KLK5_Homo_sapiens_GeneID=25818 GLY A 195 . . . . . . . - . . . . ? -0.965 43.7  -60.0  -174.2 178.3  7.6   7.3   -7.6  
KLK5_Homo_sapiens_GeneID=25818 ASP A 196 . . . . . . . - . . . . ? -0.397 55.0  -105.9 -72.5  151.8  8.9   9.9   -10.0 
KLK5_Homo_sapiens_GeneID=25818 TYR A 197 S . . . . . S + . . . . ? -0.996 111.3 42.5   -120.3 127.2  6.7   12.9  -11.4 
KLK5_Homo_sapiens_GeneID=25818 PRO A 198 S . . . . . S - . . . . ? 0.512  105.3 -140.1 -62.4  136.4  5.6   12.8  -14.2 
KLK5_Homo_sapiens_GeneID=25818 CYS A 199 S . . . . . S + . . . . ? -0.288 74.7  43.4   -66.0  163.7  4.8   9.1   -13.4 
KLK5_Homo_sapiens_GeneID=25818 ALA A 200 S . . . . . S + . . . . ? 0.860  72.8  160.7  71.9   31.7   5.3   6.2   -15.9 
KLK5_Homo_sapiens_GeneID=25818 ARG A 201 B . > . . . . - F U R . ? -0.738 52.0  -99.6  -80.2  137.0  8.7   7.3   -17.3 
KLK5_Homo_sapiens_GeneID=25818 PRO A 202 T . 3 . . . S + . . . . ? -0.330 109.7 10.3   -55.7  123.1  10.7  4.7   -19.0 
KLK5_Homo_sapiens_GeneID=25818 ASN A 203 T . 3 . . . S + . . . . ? 0.670  106.9 97.0   86.0   5.7    13.3  3.4   -16.4 
KLK5_Homo_sapiens_GeneID=25818 ARG A 204 B . < . . . . - F V R . ? -0.745 60.2  -175.0 -121.8 77.6   11.7  5.2   -13.5 
KLK5_Homo_sapiens_GeneID=25818 PRO A 205 . . . . . . . - . . . . ? -0.218 31.0  -91.5  -68.8  163.8  9.4   2.5   -11.9 
KLK5_Homo_sapiens_GeneID=25818 GLY A 206 E . . . . . . - B J G . ? -0.499 37.2  -133.6 -68.5  149.5  7.0   2.9   -9.0  
KLK5_Homo_sapiens_GeneID=25818 VAL A 207 E . . . . . . - B J G I ? -0.937 23.8  -172.2 -112.2 132.3  8.2   2.3   -5.5  
KLK5_Homo_sapiens_GeneID=25818 TYR A 208 E . . . . . . - B J G I ? -0.841 31.6  -106.4 -123.2 147.2  6.3   0.2   -3.1  
KLK5_Homo_sapiens_GeneID=25818 THR A 209 E . . . . . . - B J G I ? -0.684 36.0  -128.2 -70.0  125.2  6.5   -0.6  0.6   
KLK5_Homo_sapiens_GeneID=25818 ASN A 210 E . > . . . . - B J . I ? -0.671 25.0  -171.0 -78.7  99.5   7.8   -4.3  0.9   
KLK5_Homo_sapiens_GeneID=25818 LEU A 211 G . > . . . S + . . . . ? 0.704  73.7  72.7   -73.2  -27.0  5.2   -5.8  3.3   
KLK5_Homo_sapiens_GeneID=25818 CYS A 212 G . > . . . S + . . . . ? 0.792  94.7  57.5   -59.6  -18.6  7.0   -9.1  3.9   
KLK5_Homo_sapiens_GeneID=25818 LYS A 213 G . < . . . S + . . . . ? 0.557  109.0 44.2   -85.9  -7.7   9.5   -7.2  6.0   
KLK5_Homo_sapiens_GeneID=25818 PHE A 214 G . < > . . S + . . . . ? 0.104  72.3  111.2  -128.1 17.9   6.7   -5.8  8.3   
KLK5_Homo_sapiens_GeneID=25818 THR A 215 H . < > . . S + . . . . ? 0.920  82.6  48.7   -61.4  -42.6  4.5   -8.8  9.0   
KLK5_Homo_sapiens_GeneID=25818 LYS A 216 H . . > . . S + . . . . ? 0.933  112.1 47.7   -63.3  -47.9  5.6   -8.9  12.6  
KLK5_Homo_sapiens_GeneID=25818 TRP A 217 H . . > . . S + . . . . ? 0.922  111.6 51.1   -59.6  -44.6  5.0   -5.2  13.2  
KLK5_Homo_sapiens_GeneID=25818 ILE A 218 H . . X . . S + . . . . ? 0.948  113.5 43.6   -60.8  -48.1  1.6   -5.4  11.6  
KLK5_Homo_sapiens_GeneID=25818 GLN A 219 H . . X . . S + . . . . ? 0.911  114.7 48.3   -66.7  -45.5  0.4   -8.4  13.7  
KLK5_Homo_sapiens_GeneID=25818 GLU A 220 H . . X . . S + . . . . ? 0.874  111.3 50.3   -64.8  -40.9  1.8   -7.0  17.0  
KLK5_Homo_sapiens_GeneID=25818 THR A 221 H . . X . . S + . . . . ? 0.924  111.5 47.9   -63.8  -45.7  0.3   -3.6  16.5  
KLK5_Homo_sapiens_GeneID=25818 ILE A 222 H . > < . . S + . . . . ? 0.929  114.2 47.5   -61.2  -43.4  -3.2  -5.1  15.7  
KLK5_Homo_sapiens_GeneID=25818 GLN A 223 H . 3 < . . S + . . . . ? 0.861  106.4 56.5   -67.4  -38.6  -2.9  -7.4  18.8  
KLK5_Homo_sapiens_GeneID=25818 ALA A 224 H . 3 < . . . . . . . . ? 0.622  .     .      -73.9  -9.1   -1.8  -4.6  21.2  
KLK5_Homo_sapiens_GeneID=25818 ASN A 225 . . < < . . . . . . . . ? 0.653  .     .      -123.4 .      -5.0  -2.5  20.3  
# 
loop_
_dssp_struct_ladder.id 
_dssp_struct_ladder.sheet_id 
_dssp_struct_ladder.range_id_1 
_dssp_struct_ladder.range_id_2 
_dssp_struct_ladder.type 
_dssp_struct_ladder.beg_1_label_comp_id 
_dssp_struct_ladder.beg_1_label_asym_id 
_dssp_struct_ladder.beg_1_label_seq_id 
_dssp_struct_ladder.pdbx_beg_1_PDB_ins_code 
_dssp_struct_ladder.end_1_label_comp_id 
_dssp_struct_ladder.end_1_label_asym_id 
_dssp_struct_ladder.end_1_label_seq_id 
_dssp_struct_ladder.pdbx_end_1_PDB_ins_code 
_dssp_struct_ladder.beg_1_auth_comp_id 
_dssp_struct_ladder.beg_1_auth_asym_id 
_dssp_struct_ladder.beg_1_auth_seq_id 
_dssp_struct_ladder.end_1_auth_comp_id 
_dssp_struct_ladder.end_1_auth_asym_id 
_dssp_struct_ladder.end_1_auth_seq_id 
_dssp_struct_ladder.beg_2_label_comp_id 
_dssp_struct_ladder.beg_2_label_asym_id 
_dssp_struct_ladder.beg_2_label_seq_id 
_dssp_struct_ladder.pdbx_beg_2_PDB_ins_code 
_dssp_struct_ladder.end_2_label_comp_id 
_dssp_struct_ladder.end_2_label_asym_id 
_dssp_struct_ladder.end_2_label_seq_id 
_dssp_struct_ladder.pdbx_end_2_PDB_ins_code 
_dssp_struct_ladder.beg_2_auth_comp_id 
_dssp_struct_ladder.beg_2_auth_asym_id 
_dssp_struct_ladder.beg_2_auth_seq_id 
_dssp_struct_ladder.end_2_auth_comp_id 
_dssp_struct_ladder.end_2_auth_asym_id 
_dssp_struct_ladder.end_2_auth_seq_id 
A A A B anti-parallel ILE A 2   ? ILE A 3   ? ILE A 2   ILE A 3   SER A 173 ? ASP A 172 ? SER A 173 ASP A 172 
B B C F anti-parallel SER A 6   ? ASP A 7   ? SER A 6   ASP A 7   CYS A 139 ? GLN A 138 ? CYS A 139 GLN A 138 
C B D I parallel      VAL A 107 ? VAL A 107 ? VAL A 107 VAL A 107 LEU A 188 ? LEU A 188 ? LEU A 188 LEU A 188 
D B E F anti-parallel LYS A 117 ? GLY A 122 ? LYS A 117 GLY A 122 SER A 143 ? GLN A 138 ? SER A 143 GLN A 138 
E B E H anti-parallel CYS A 118 ? VAL A 120 ? CYS A 118 VAL A 120 CYS A 184 ? VAL A 182 ? CYS A 184 VAL A 182 
F B F G anti-parallel VAL A 144 ? VAL A 144 ? VAL A 144 VAL A 144 ALA A 165 ? ALA A 165 ? ALA A 165 ALA A 165 
G B G J anti-parallel MET A 162 ? ALA A 165 ? MET A 162 ALA A 165 THR A 209 ? GLY A 206 ? THR A 209 GLY A 206 
H B H I anti-parallel PRO A 181 ? CYS A 184 ? PRO A 181 CYS A 184 LEU A 191 ? SER A 187 ? LEU A 191 SER A 187 
I B I J anti-parallel GLY A 190 ? TRP A 194 ? GLY A 190 TRP A 194 ASN A 210 ? VAL A 207 ? ASN A 210 VAL A 207 
J C K L anti-parallel GLN A 16  ? LEU A 21  ? GLN A 16  LEU A 21  VAL A 30  ? GLN A 24  ? VAL A 30  GLN A 24  
K C K N anti-parallel ALA A 17  ? LEU A 20  ? ALA A 17  LEU A 20  LEU A 52  ? ARG A 49  ? LEU A 52  ARG A 49  
L C L M anti-parallel VAL A 30  ? HIS A 33  ? VAL A 30  HIS A 33  LEU A 38  ? TRP A 36  ? LEU A 38  TRP A 36  
M C M P anti-parallel TRP A 36  ? THR A 39  ? TRP A 36  THR A 39  LYS A 91  ? MET A 88  ? LYS A 91  MET A 88  
N C N O anti-parallel ARG A 49  ? LEU A 52  ? ARG A 49  LEU A 52  GLN A 68  ? GLN A 65  ? GLN A 68  GLN A 65  
O C O P anti-parallel GLY A 69  ? PRO A 74  ? GLY A 69  PRO A 74  LEU A 92  ? MET A 88  ? LEU A 92  MET A 88  
P D Q R anti-parallel SER A 56  ? SER A 56  ? SER A 56  SER A 56  VAL A 136 ? VAL A 136 ? VAL A 136 VAL A 136 
Q E S T anti-parallel SER A 79  ? SER A 79  ? SER A 79  SER A 79  SER A 84  ? SER A 84  ? SER A 84  SER A 84  
R F U V anti-parallel ARG A 201 ? ARG A 201 ? ARG A 201 ARG A 201 ARG A 204 ? ARG A 204 ? ARG A 204 ARG A 204 
# 
loop_
_dssp_struct_bridge_pairs.id 
_dssp_struct_bridge_pairs.label_comp_id 
_dssp_struct_bridge_pairs.label_seq_id 
_dssp_struct_bridge_pairs.label_asym_id 
_dssp_struct_bridge_pairs.auth_seq_id 
_dssp_struct_bridge_pairs.auth_asym_id 
_dssp_struct_bridge_pairs.pdbx_PDB_ins_code 
_dssp_struct_bridge_pairs.acceptor_1_label_comp_id 
_dssp_struct_bridge_pairs.acceptor_1_label_seq_id 
_dssp_struct_bridge_pairs.acceptor_1_label_asym_id 
_dssp_struct_bridge_pairs.acceptor_1_auth_seq_id 
_dssp_struct_bridge_pairs.acceptor_1_auth_asym_id 
_dssp_struct_bridge_pairs.acceptor_1_pdbx_PDB_ins_code 
_dssp_struct_bridge_pairs.acceptor_1_energy 
_dssp_struct_bridge_pairs.acceptor_2_label_comp_id 
_dssp_struct_bridge_pairs.acceptor_2_label_seq_id 
_dssp_struct_bridge_pairs.acceptor_2_label_asym_id 
_dssp_struct_bridge_pairs.acceptor_2_auth_seq_id 
_dssp_struct_bridge_pairs.acceptor_2_auth_asym_id 
_dssp_struct_bridge_pairs.acceptor_2_pdbx_PDB_ins_code 
_dssp_struct_bridge_pairs.acceptor_2_energy 
_dssp_struct_bridge_pairs.donor_1_label_comp_id 
_dssp_struct_bridge_pairs.donor_1_label_seq_id 
_dssp_struct_bridge_pairs.donor_1_label_asym_id 
_dssp_struct_bridge_pairs.donor_1_auth_seq_id 
_dssp_struct_bridge_pairs.donor_1_auth_asym_id 
_dssp_struct_bridge_pairs.donor_1_pdbx_PDB_ins_code 
_dssp_struct_bridge_pairs.donor_1_energy 
_dssp_struct_bridge_pairs.donor_2_label_comp_id 
_dssp_struct_bridge_pairs.donor_2_label_seq_id 
_dssp_struct_bridge_pairs.donor_2_label_asym_id 
_dssp_struct_bridge_pairs.donor_2_auth_seq_id 
_dssp_struct_bridge_pairs.donor_2_auth_asym_id 
_dssp_struct_bridge_pairs.donor_2_pdbx_PDB_ins_code 
_dssp_struct_bridge_pairs.donor_2_energy 
1   ARG 1   A 1   A ? ?   ?   ? ?   ? ? ?    ?   ?   ? ?   ? ? ?    CYS 174 A 174 A ? -0.6 ILE 3   A 3   A ? -0.6 
2   ILE 2   A 2   A ? THR 125 A 125 A ? -1.1 GLY 124 A 124 A ? -0.3 GLY 5   A 5   A ? -0.9 ASN 4   A 4   A ? -0.5 
3   ILE 3   A 3   A ? ASP 172 A 172 A ? -3.1 ARG 1   A 1   A ? -0.6 ASP 172 A 172 A ? -0.7 LYS 127 A 127 A ? -0.1 
4   ASN 4   A 4   A ? THR 126 A 126 A ? -0.6 ILE 2   A 2   A ? -0.5 ILE 3   A 3   A ? -0.2 SER 6   A 6   A ? -0.1 
5   GLY 5   A 5   A ? ILE 2   A 2   A ? -0.9 THR 126 A 126 A ? -0.1 ASP 7   A 7   A ? -0.3 LEU 140 A 140 A ? -0.2 
6   SER 6   A 6   A ? CYS 139 A 139 A ? -2.6 ASN 4   A 4   A ? -0.1 CYS 139 A 139 A ? -3.4 ILE 3   A 3   A ? -0.0 
7   ASP 7   A 7   A ? GLY 5   A 5   A ? -0.3 GLN 138 A 138 A ? -0.2 GLN 138 A 138 A ? -0.2 ASP 9   A 9   A ? -0.1 
8   CYS 8   A 8   A ? LEU 137 A 137 A ? -2.8 TYR 55  A 55  A ? -0.2 MET 10  A 10  A ? -0.2 ASP 7   A 7   A ? -0.1 
9   ASP 9   A 9   A ? ASP 7   A 7   A ? -0.1 MET 10  A 10  A ? -0.1 THR 12  A 12  A ? -1.7 GLN 13  A 13  A ? -0.3 
10  MET 10  A 10  A ? HIS 11  A 11  A ? -0.2 CYS 8   A 8   A ? -0.2 ASP 9   A 9   A ? -0.1 TYR 55  A 55  A ? -0.0 
11  HIS 11  A 11  A ? THR 12  A 12  A ? -0.1 GLN 13  A 13  A ? -0.1 MET 10  A 10  A ? -0.2 ASP 9   A 9   A ? -0.0 
12  THR 12  A 12  A ? ASP 9   A 9   A ? -1.7 GLN 13  A 13  A ? -0.2 MET 10  A 10  A ? -0.1 HIS 11  A 11  A ? -0.1 
13  GLN 13  A 13  A ? ASP 9   A 9   A ? -0.3 PRO 14  A 14  A ? -0.1 GLN 16  A 16  A ? -1.8 THR 12  A 12  A ? -0.2 
14  PRO 14  A 14  A ? ?   ?   ? ?   ? ? ?    ?   ?   ? ?   ? ? ?    ARG 103 A 103 A ? -1.3 GLY 53  A 53  A ? -0.2 
15  TRP 15  A 15  A ? VAL 102 A 102 A ? -0.2 THR 12  A 12  A ? -0.1 LEU 31  A 31  A ? -2.9 ALA 17  A 17  A ? -0.2 
16  GLN 16  A 16  A ? GLN 13  A 13  A ? -1.8 VAL 30  A 30  A ? -0.2 GLY 53  A 53  A ? -0.7 HIS 54  A 54  A ? -0.4 
17  ALA 17  A 17  A ? ALA 29  A 29  A ? -2.7 TRP 15  A 15  A ? -0.2 ALA 29  A 29  A ? -1.9 LEU 19  A 19  A ? -0.5 
18  ALA 18  A 18  A ? ARG 51  A 51  A ? -2.5 GLN 16  A 16  A ? -0.3 ARG 51  A 51  A ? -2.3 LEU 20  A 20  A ? -0.6 
19  LEU 19  A 19  A ? CYS 27  A 27  A ? -2.9 ALA 17  A 17  A ? -0.5 TYR 26  A 26  A ? -3.0 CYS 27  A 27  A ? -1.1 
20  LEU 20  A 20  A ? ARG 49  A 49  A ? -3.2 ALA 18  A 18  A ? -0.6 ARG 49  A 49  A ? -1.6 LEU 25  A 25  A ? -0.2 
21  LEU 21  A 21  A ? GLN 24  A 24  A ? -2.7 LEU 19  A 19  A ? -0.4 GLN 24  A 24  A ? -2.6 ASN 23  A 23  A ? -1.8 
22  PRO 22  A 22  A ? ?   ?   ? ?   ? ? ?    ?   ?   ? ?   ? ? ?    LEU 20  A 20  A ? -0.1 LEU 25  A 25  A ? -0.0 
23  ASN 23  A 23  A ? LEU 21  A 21  A ? -1.8 GLN 24  A 24  A ? -0.1 LEU 25  A 25  A ? -0.5 LEU 20  A 20  A ? -0.0 
24  GLN 24  A 24  A ? LEU 21  A 21  A ? -2.6 ?   ?   ? ?   ? ? ?    LEU 21  A 21  A ? -2.7 TYR 26  A 26  A ? -0.2 
25  LEU 25  A 25  A ? ASN 23  A 23  A ? -0.5 LEU 20  A 20  A ? -0.2 LEU 20  A 20  A ? -0.2 GLY 28  A 28  A ? -0.1 
26  TYR 26  A 26  A ? LEU 19  A 19  A ? -3.0 CYS 27  A 27  A ? -0.5 GLY 28  A 28  A ? -0.3 SER 178 A 178 A ? -0.2 
27  CYS 27  A 27  A ? LEU 19  A 19  A ? -1.1 ASP 177 A 177 A ? -0.1 LEU 19  A 19  A ? -2.9 TYR 26  A 26  A ? -0.5 
28  GLY 28  A 28  A ? SER 178 A 178 A ? -3.6 TYR 26  A 26  A ? -0.3 ALA 40  A 40  A ? -0.4 VAL 30  A 30  A ? -0.3 
29  ALA 29  A 29  A ? ALA 17  A 17  A ? -1.9 CYS 27  A 27  A ? -0.2 ALA 17  A 17  A ? -2.7 LEU 31  A 31  A ? -0.4 
30  VAL 30  A 30  A ? LEU 38  A 38  A ? -2.8 GLY 28  A 28  A ? -0.3 LEU 38  A 38  A ? -3.3 VAL 32  A 32  A ? -0.6 
31  LEU 31  A 31  A ? TRP 15  A 15  A ? -2.9 ALA 29  A 29  A ? -0.4 ILE 105 A 105 A ? -2.2 LEU 37  A 37  A ? -0.2 
32  VAL 32  A 32  A ? TRP 36  A 36  A ? -2.0 VAL 30  A 30  A ? -0.6 VAL 107 A 107 A ? -0.2 LEU 37  A 37  A ? -0.2 
33  HIS 33  A 33  A ? TRP 36  A 36  A ? -1.6 ASN 106 A 106 A ? -0.1 TRP 36  A 36  A ? -1.9 VAL 32  A 32  A ? -0.3 
34  PRO 34  A 34  A ? ?   ?   ? ?   ? ? ?    ?   ?   ? ?   ? ? ?    ILE 96  A 96  A ? -2.5 ARG 94  A 94  A ? -0.1 
35  GLN 35  A 35  A ? ARG 95  A 95  A ? -0.2 TRP 36  A 36  A ? -0.1 LEU 92  A 92  A ? -2.3 LEU 37  A 37  A ? -0.4 
36  TRP 36  A 36  A ? HIS 33  A 33  A ? -1.9 LYS 91  A 91  A ? -0.2 VAL 32  A 32  A ? -2.0 HIS 33  A 33  A ? -1.6 
37  LEU 37  A 37  A ? ILE 90  A 90  A ? -2.6 GLN 35  A 35  A ? -0.4 ILE 90  A 90  A ? -2.6 THR 39  A 39  A ? -0.4 
38  LEU 38  A 38  A ? VAL 30  A 30  A ? -3.3 TRP 36  A 36  A ? -0.4 VAL 30  A 30  A ? -2.8 ALA 40  A 40  A ? -0.3 
39  THR 39  A 39  A ? MET 88  A 88  A ? -2.3 LEU 37  A 37  A ? -0.4 MET 88  A 88  A ? -2.4 ALA 41  A 41  A ? -0.3 
40  ALA 40  A 40  A ? GLY 28  A 28  A ? -0.4 LEU 38  A 38  A ? -0.3 CYS 43  A 43  A ? -1.7 LEU 87  A 87  A ? -0.3 
41  ALA 41  A 41  A ? THR 39  A 39  A ? -0.3 HIS 42  A 42  A ? -0.3 ARG 44  A 44  A ? -1.5 ALA 40  A 40  A ? -0.1 
42  HIS 42  A 42  A ? CYS 43  A 43  A ? -0.3 ASP 86  A 86  A ? -0.1 ALA 41  A 41  A ? -0.3 SER 178 A 178 A ? -0.0 
43  CYS 43  A 43  A ? ALA 40  A 40  A ? -1.7 GLY 28  A 28  A ? -0.1 HIS 42  A 42  A ? -0.3 ALA 41  A 41  A ? -0.2 
44  ARG 44  A 44  A ? ALA 41  A 41  A ? -1.5 LYS 46  A 46  A ? -0.0 LYS 46  A 46  A ? -0.3 ALA 41  A 41  A ? -0.0 
45  LYS 45  A 45  A ? LYS 46  A 46  A ? -0.1 ?   ?   ? ?   ? ? ?    PHE 48  A 48  A ? -0.1 CYS 43  A 43  A ? -0.0 
46  LYS 46  A 46  A ? ARG 44  A 44  A ? -0.3 VAL 47  A 47  A ? -0.2 PHE 48  A 48  A ? -0.4 LYS 45  A 45  A ? -0.1 
47  VAL 47  A 47  A ? ARG 44  A 44  A ? -0.0 ARG 49  A 49  A ? -0.0 ARG 49  A 49  A ? -0.4 LYS 46  A 46  A ? -0.2 
48  PHE 48  A 48  A ? GLY 69  A 69  A ? -0.5 LYS 46  A 46  A ? -0.4 GLY 69  A 69  A ? -2.1 VAL 50  A 50  A ? -0.5 
49  ARG 49  A 49  A ? LEU 20  A 20  A ? -1.6 VAL 47  A 47  A ? -0.4 LEU 20  A 20  A ? -3.2 ARG 51  A 51  A ? -0.5 
50  VAL 50  A 50  A ? PHE 67  A 67  A ? -3.0 PHE 48  A 48  A ? -0.5 PHE 67  A 67  A ? -2.7 LEU 52  A 52  A ? -0.5 
51  ARG 51  A 51  A ? ALA 18  A 18  A ? -2.3 ARG 49  A 49  A ? -0.5 ALA 18  A 18  A ? -2.5 GLY 53  A 53  A ? -0.3 
52  LEU 52  A 52  A ? GLN 65  A 65  A ? -2.7 VAL 50  A 50  A ? -0.5 GLN 65  A 65  A ? -2.4 ALA 17  A 17  A ? -0.1 
53  GLY 53  A 53  A ? GLN 16  A 16  A ? -0.7 ASP 101 A 101 A ? -0.3 TYR 55  A 55  A ? -0.5 LEU 52  A 52  A ? -0.1 
54  HIS 54  A 54  A ? GLN 16  A 16  A ? -0.4 ARG 51  A 51  A ? -0.2 GLY 53  A 53  A ? -0.2 LEU 57  A 57  A ? -0.2 
55  TYR 55  A 55  A ? GLY 53  A 53  A ? -0.5 SER 56  A 56  A ? -0.3 LEU 137 A 137 A ? -3.1 LEU 57  A 57  A ? -0.4 
56  SER 56  A 56  A ? VAL 136 A 136 A ? -0.2 SER 58  A 58  A ? -0.2 TYR 55  A 55  A ? -0.3 VAL 136 A 136 A ? -0.2 
57  LEU 57  A 57  A ? LYS 135 A 135 A ? -1.4 TYR 55  A 55  A ? -0.4 VAL 136 A 136 A ? -0.1 HIS 54  A 54  A ? -0.0 
58  SER 58  A 58  A ? LYS 135 A 135 A ? -0.2 PRO 59  A 59  A ? -0.1 GLU 61  A 61  A ? -1.2 SER 56  A 56  A ? -0.2 
59  PRO 59  A 59  A ? ?   ?   ? ?   ? ? ?    ?   ?   ? ?   ? ? ?    SER 58  A 58  A ? -0.1 GLN 64  A 64  A ? -0.1 
60  TYR 60  A 60  A ? SER 62  A 62  A ? -0.0 ?   ?   ? ?   ? ? ?    SER 62  A 62  A ? -0.3 LEU 57  A 57  A ? -0.1 
61  GLU 61  A 61  A ? SER 58  A 58  A ? -1.2 SER 56  A 56  A ? -0.2 GLN 64  A 64  A ? -1.0 GLY 63  A 63  A ? -0.0 
62  SER 62  A 62  A ? TYR 60  A 60  A ? -0.3 GLY 63  A 63  A ? -0.2 GLU 61  A 61  A ? -0.1 TYR 60  A 60  A ? -0.0 
63  GLY 63  A 63  A ? GLN 64  A 64  A ? -0.3 HIS 54  A 54  A ? -0.1 SER 62  A 62  A ? -0.2 GLN 65  A 65  A ? -0.2 
64  GLN 64  A 64  A ? GLU 61  A 61  A ? -1.0 PRO 59  A 59  A ? -0.1 MET 66  A 66  A ? -0.4 GLY 63  A 63  A ? -0.3 
65  GLN 65  A 65  A ? LEU 52  A 52  A ? -2.4 GLY 63  A 63  A ? -0.2 LEU 52  A 52  A ? -2.7 PHE 67  A 67  A ? -0.4 
66  MET 66  A 66  A ? GLN 64  A 64  A ? -0.4 ARG 51  A 51  A ? -0.2 GLN 68  A 68  A ? -0.3 ARG 51  A 51  A ? -0.2 
67  PHE 67  A 67  A ? VAL 50  A 50  A ? -2.7 GLN 65  A 65  A ? -0.4 VAL 50  A 50  A ? -3.0 GLY 69  A 69  A ? -0.4 
68  GLN 68  A 68  A ? MET 66  A 66  A ? -0.3 ARG 49  A 49  A ? -0.2 ASN 93  A 93  A ? -2.0 VAL 70  A 70  A ? -0.6 
69  GLY 69  A 69  A ? PHE 48  A 48  A ? -2.1 PHE 67  A 67  A ? -0.4 PHE 48  A 48  A ? -0.5 LEU 92  A 92  A ? -0.2 
70  VAL 70  A 70  A ? LYS 91  A 91  A ? -2.9 GLN 68  A 68  A ? -0.6 SER 72  A 72  A ? -0.3 LEU 92  A 92  A ? -0.2 
71  LYS 71  A 71  A ? LYS 91  A 91  A ? -1.2 ILE 73  A 73  A ? -0.0 LYS 91  A 91  A ? -3.1 ILE 73  A 73  A ? -0.4 
72  SER 72  A 72  A ? VAL 70  A 70  A ? -0.3 ILE 90  A 90  A ? -0.2 ILE 90  A 90  A ? -0.2 GLY 69  A 69  A ? -0.0 
73  ILE 73  A 73  A ? LEU 89  A 89  A ? -3.4 LYS 71  A 71  A ? -0.4 LEU 89  A 89  A ? -2.3 HIS 75  A 75  A ? -0.1 
74  PRO 74  A 74  A ? ?   ?   ? ?   ? ? ?    ?   ?   ? ?   ? ? ?    MET 88  A 88  A ? -0.3 ASP 86  A 86  A ? -0.1 
75  HIS 75  A 75  A ? LEU 87  A 87  A ? -3.6 ASN 85  A 85  A ? -0.3 TYR 78  A 78  A ? -2.1 LEU 87  A 87  A ? -0.1 
76  PRO 76  A 76  A ? ?   ?   ? ?   ? ? ?    ?   ?   ? ?   ? ? ?    HIS 75  A 75  A ? -0.1 ASN 85  A 85  A ? -0.0 
77  GLY 77  A 77  A ? ASN 85  A 85  A ? -0.1 SER 79  A 79  A ? -0.1 SER 79  A 79  A ? -0.1 ASP 86  A 86  A ? -0.1 
78  TYR 78  A 78  A ? HIS 75  A 75  A ? -2.1 LEU 87  A 87  A ? -0.1 HIS 80  A 80  A ? -0.4 ASN 85  A 85  A ? -0.2 
79  SER 79  A 79  A ? SER 84  A 84  A ? -2.0 GLY 77  A 77  A ? -0.1 SER 84  A 84  A ? -0.8 HIS 83  A 83  A ? -0.7 
80  HIS 80  A 80  A ? TYR 78  A 78  A ? -0.4 GLY 82  A 82  A ? -0.2 TYR 78  A 78  A ? -0.0 ?   ?   ? ?   ? ? ?    
81  PRO 81  A 81  A ? ?   ?   ? ?   ? ? ?    ?   ?   ? ?   ? ? ?    HIS 80  A 80  A ? -0.2 SER 79  A 79  A ? -0.0 
82  GLY 82  A 82  A ? HIS 83  A 83  A ? -0.1 SER 84  A 84  A ? -0.1 HIS 80  A 80  A ? -0.2 ASP 159 A 159 A ? -0.2 
83  HIS 83  A 83  A ? SER 79  A 79  A ? -0.7 SER 84  A 84  A ? -0.2 ASP 86  A 86  A ? -0.9 ASN 85  A 85  A ? -0.3 
84  SER 84  A 84  A ? SER 79  A 79  A ? -0.8 ASN 85  A 85  A ? -0.2 SER 79  A 79  A ? -2.0 HIS 83  A 83  A ? -0.2 
85  ASN 85  A 85  A ? HIS 83  A 83  A ? -0.3 TYR 78  A 78  A ? -0.2 LEU 87  A 87  A ? -2.4 HIS 75  A 75  A ? -0.3 
86  ASP 86  A 86  A ? HIS 83  A 83  A ? -0.9 THR 161 A 161 A ? -0.1 MET 88  A 88  A ? -0.3 ASN 85  A 85  A ? -0.2 
87  LEU 87  A 87  A ? ASN 85  A 85  A ? -2.4 ALA 40  A 40  A ? -0.3 HIS 75  A 75  A ? -3.6 LEU 89  A 89  A ? -0.3 
88  MET 88  A 88  A ? THR 39  A 39  A ? -2.4 ASP 86  A 86  A ? -0.3 THR 39  A 39  A ? -2.3 ILE 90  A 90  A ? -0.4 
89  LEU 89  A 89  A ? ILE 73  A 73  A ? -2.3 LEU 87  A 87  A ? -0.3 ILE 73  A 73  A ? -3.4 LYS 91  A 91  A ? -0.5 
90  ILE 90  A 90  A ? LEU 37  A 37  A ? -2.6 MET 88  A 88  A ? -0.4 LEU 37  A 37  A ? -2.6 LEU 92  A 92  A ? -0.5 
91  LYS 91  A 91  A ? LYS 71  A 71  A ? -3.1 LEU 89  A 89  A ? -0.5 VAL 70  A 70  A ? -2.9 LYS 71  A 71  A ? -1.2 
92  LEU 92  A 92  A ? GLN 35  A 35  A ? -2.3 ILE 90  A 90  A ? -0.5 GLY 69  A 69  A ? -0.2 ARG 95  A 95  A ? -0.0 
93  ASN 93  A 93  A ? GLN 68  A 68  A ? -2.0 LYS 91  A 91  A ? -0.1 ARG 95  A 95  A ? -0.3 LEU 92  A 92  A ? -0.1 
94  ARG 94  A 94  A ? GLN 68  A 68  A ? -0.2 PRO 34  A 34  A ? -0.1 ILE 96  A 96  A ? -0.1 ASN 93  A 93  A ? -0.1 
95  ARG 95  A 95  A ? ASN 93  A 93  A ? -0.3 ILE 96  A 96  A ? -0.1 GLN 35  A 35  A ? -0.2 ARG 97  A 97  A ? -0.1 
96  ILE 96  A 96  A ? PRO 34  A 34  A ? -2.5 ARG 94  A 94  A ? -0.1 ARG 95  A 95  A ? -0.1 PHE 67  A 67  A ? -0.0 
97  ARG 97  A 97  A ? ARG 95  A 95  A ? -0.1 ARG 103 A 103 A ? -0.0 VAL 102 A 102 A ? -0.1 THR 99  A 99  A ? -0.1 
98  PRO 98  A 98  A ? ?   ?   ? ?   ? ? ?    ?   ?   ? ?   ? ? ?    LYS 100 A 100 A ? -0.2 ARG 103 A 103 A ? -0.2 
99  THR 99  A 99  A ? VAL 102 A 102 A ? -1.9 PRO 14  A 14  A ? -0.1 VAL 102 A 102 A ? -0.5 GLY 53  A 53  A ? -0.0 
100 LYS 100 A 100 A ? PRO 98  A 98  A ? -0.2 ASP 101 A 101 A ? -0.2 ARG 103 A 103 A ? -0.1 GLY 53  A 53  A ? -0.1 
101 ASP 101 A 101 A ? VAL 102 A 102 A ? -0.2 GLY 63  A 63  A ? -0.1 ARG 103 A 103 A ? -0.4 GLY 53  A 53  A ? -0.3 
102 VAL 102 A 102 A ? THR 99  A 99  A ? -0.5 LEU 52  A 52  A ? -0.1 THR 99  A 99  A ? -1.9 ASP 101 A 101 A ? -0.2 
103 ARG 103 A 103 A ? PRO 14  A 14  A ? -1.3 ASP 101 A 101 A ? -0.4 LEU 31  A 31  A ? -0.2 ILE 105 A 105 A ? -0.1 
104 PRO 104 A 104 A ? ?   ?   ? ?   ? ? ?    ?   ?   ? ?   ? ? ?    ASN 106 A 106 A ? -0.3 VAL 32  A 32  A ? -0.3 
105 ILE 105 A 105 A ? LEU 31  A 31  A ? -2.2 TRP 15  A 15  A ? -0.1 VAL 107 A 107 A ? -0.2 SER 187 A 187 A ? -0.1 
106 ASN 106 A 106 A ? PRO 104 A 104 A ? -0.3 GLY 186 A 186 A ? -0.3 LEU 188 A 188 A ? -2.9 SER 108 A 108 A ? -0.5 
107 VAL 107 A 107 A ? ILE 105 A 105 A ? -0.2 SER 187 A 187 A ? -0.2 GLN 189 A 189 A ? -0.2 ASN 106 A 106 A ? -0.1 
108 SER 108 A 108 A ? LEU 188 A 188 A ? -2.7 ASN 106 A 106 A ? -0.5 THR 215 A 215 A ? -0.1 VAL 107 A 107 A ? -0.1 
109 SER 109 A 109 A ? VAL 107 A 107 A ? -0.1 CYS 111 A 111 A ? -0.1 CYS 111 A 111 A ? -0.4 SER 108 A 108 A ? -0.1 
110 HIS 110 A 110 A ? SER 113 A 113 A ? -0.0 LYS 213 A 213 A ? -0.0 CYS 212 A 212 A ? -0.1 LEU 211 A 211 A ? -0.1 
111 CYS 111 A 111 A ? SER 109 A 109 A ? -0.4 CYS 212 A 212 A ? -0.1 SER 113 A 113 A ? -0.1 SER 109 A 109 A ? -0.1 
112 PRO 112 A 112 A ? ?   ?   ? ?   ? ? ?    ?   ?   ? ?   ? ? ?    ALA 114 A 114 A ? -0.3 CYS 111 A 111 A ? -0.1 
113 SER 113 A 113 A ? ALA 114 A 114 A ? -0.1 CYS 111 A 111 A ? -0.1 THR 116 A 116 A ? -2.1 VAL 144 A 144 A ? -0.3 
114 ALA 114 A 114 A ? PRO 112 A 112 A ? -0.3 GLY 115 A 115 A ? -0.2 LEU 145 A 145 A ? -0.2 SER 113 A 113 A ? -0.1 
115 GLY 115 A 115 A ? VAL 144 A 144 A ? -3.0 THR 116 A 116 A ? -0.3 ALA 114 A 114 A ? -0.2 LYS 117 A 117 A ? -0.1 
116 THR 116 A 116 A ? SER 113 A 113 A ? -2.1 LYS 117 A 117 A ? -0.1 VAL 144 A 144 A ? -2.4 CYS 118 A 118 A ? -0.5 
117 LYS 117 A 117 A ? SER 143 A 143 A ? -0.2 GLY 115 A 115 A ? -0.1 ASN 185 A 185 A ? -0.5 LEU 119 A 119 A ? -0.3 
118 CYS 118 A 118 A ? ILE 142 A 142 A ? -3.7 THR 116 A 116 A ? -0.5 ILE 142 A 142 A ? -3.3 VAL 120 A 120 A ? -0.5 
119 LEU 119 A 119 A ? VAL 183 A 183 A ? -3.5 LYS 117 A 117 A ? -0.3 VAL 183 A 183 A ? -3.1 SER 121 A 121 A ? -0.4 
120 VAL 120 A 120 A ? LEU 140 A 140 A ? -2.8 CYS 118 A 118 A ? -0.5 LEU 140 A 140 A ? -2.2 GLY 122 A 122 A ? -0.3 
121 SER 121 A 121 A ? PRO 181 A 181 A ? -1.5 LEU 119 A 119 A ? -0.4 TRP 123 A 123 A ? -0.3 CYS 139 A 139 A ? -0.2 
122 GLY 122 A 122 A ? GLN 138 A 138 A ? -2.0 VAL 120 A 120 A ? -0.3 GLN 138 A 138 A ? -2.7 ASP 177 A 177 A ? -0.1 
123 TRP 123 A 123 A ? GLY 176 A 176 A ? -0.3 SER 121 A 121 A ? -0.3 THR 126 A 126 A ? -0.1 LEU 25  A 25  A ? -0.1 
124 GLY 124 A 124 A ? THR 125 A 125 A ? -0.2 GLN 138 A 138 A ? -0.1 ILE 2   A 2   A ? -0.3 GLY 176 A 176 A ? -0.2 
125 THR 125 A 125 A ? GLN 175 A 175 A ? -2.0 PHE 133 A 133 A ? -0.2 ILE 2   A 2   A ? -1.1 CYS 174 A 174 A ? -0.2 
126 THR 126 A 126 A ? HIS 132 A 132 A ? -2.2 ARG 1   A 1   A ? -0.2 ASN 4   A 4   A ? -0.6 SER 128 A 128 A ? -0.3 
127 LYS 127 A 127 A ? GLN 130 A 130 A ? -0.3 HIS 132 A 132 A ? -0.3 HIS 132 A 132 A ? -0.3 THR 126 A 126 A ? -0.1 
128 SER 128 A 128 A ? THR 126 A 126 A ? -0.3 PRO 129 A 129 A ? -0.1 VAL 131 A 131 A ? -0.1 TYR 197 A 197 A ? -0.0 
129 PRO 129 A 129 A ? ?   ?   ? ?   ? ? ?    ?   ?   ? ?   ? ? ?    VAL 131 A 131 A ? -0.2 SER 128 A 128 A ? -0.1 
130 GLN 130 A 130 A ? VAL 131 A 131 A ? -0.1 THR 126 A 126 A ? -0.1 HIS 132 A 132 A ? -0.5 LYS 127 A 127 A ? -0.3 
131 VAL 131 A 131 A ? PRO 129 A 129 A ? -0.2 THR 126 A 126 A ? -0.1 PHE 133 A 133 A ? -0.4 SER 128 A 128 A ? -0.1 
132 HIS 132 A 132 A ? GLN 130 A 130 A ? -0.5 LYS 127 A 127 A ? -0.3 THR 126 A 126 A ? -2.2 LYS 127 A 127 A ? -0.3 
133 PHE 133 A 133 A ? VAL 131 A 131 A ? -0.4 THR 125 A 125 A ? -0.2 THR 125 A 125 A ? -0.2 GLY 124 A 124 A ? -0.1 
134 PRO 134 A 134 A ? ?   ?   ? ?   ? ? ?    ?   ?   ? ?   ? ? ?    LEU 57  A 57  A ? -0.2 GLN 138 A 138 A ? -0.1 
135 LYS 135 A 135 A ? SER 56  A 56  A ? -0.1 LEU 137 A 137 A ? -0.1 LEU 57  A 57  A ? -1.4 LEU 137 A 137 A ? -0.3 
136 VAL 136 A 136 A ? SER 56  A 56  A ? -0.2 LEU 57  A 57  A ? -0.1 SER 56  A 56  A ? -0.2 TYR 55  A 55  A ? -0.1 
137 LEU 137 A 137 A ? TYR 55  A 55  A ? -3.1 LYS 135 A 135 A ? -0.3 CYS 8   A 8   A ? -2.8 CYS 139 A 139 A ? -0.3 
138 GLN 138 A 138 A ? GLY 122 A 122 A ? -2.7 ASP 7   A 7   A ? -0.2 GLY 122 A 122 A ? -2.0 LEU 140 A 140 A ? -0.3 
139 CYS 139 A 139 A ? SER 6   A 6   A ? -3.4 LEU 137 A 137 A ? -0.3 SER 6   A 6   A ? -2.6 ASN 141 A 141 A ? -0.4 
140 LEU 140 A 140 A ? VAL 120 A 120 A ? -2.2 GLN 138 A 138 A ? -0.3 VAL 120 A 120 A ? -2.8 ILE 142 A 142 A ? -0.5 
141 ASN 141 A 141 A ? CYS 139 A 139 A ? -0.4 LEU 119 A 119 A ? -0.2 SER 143 A 143 A ? -0.3 LEU 119 A 119 A ? -0.2 
142 ILE 142 A 142 A ? CYS 118 A 118 A ? -3.3 LEU 140 A 140 A ? -0.5 CYS 118 A 118 A ? -3.7 VAL 144 A 144 A ? -0.4 
143 SER 143 A 143 A ? GLY 166 A 166 A ? -0.4 ASN 141 A 141 A ? -0.3 GLY 166 A 166 A ? -1.8 LYS 117 A 117 A ? -0.2 
144 VAL 144 A 144 A ? THR 116 A 116 A ? -2.4 ILE 142 A 142 A ? -0.4 GLY 115 A 115 A ? -3.0 ALA 165 A 165 A ? -0.3 
145 LEU 145 A 145 A ? CYS 164 A 164 A ? -2.9 ALA 114 A 114 A ? -0.2 CYS 164 A 164 A ? -0.4 THR 116 A 116 A ? -0.1 
146 SER 146 A 146 A ? VAL 144 A 144 A ? -0.2 GLN 147 A 147 A ? -0.1 CYS 150 A 150 A ? -2.2 GLU 151 A 151 A ? -0.2 
147 GLN 147 A 147 A ? LYS 148 A 148 A ? -0.2 ARG 149 A 149 A ? -0.2 GLU 151 A 151 A ? -2.5 ASP 152 A 152 A ? -0.2 
148 LYS 148 A 148 A ? ARG 149 A 149 A ? -0.2 CYS 150 A 150 A ? -0.2 ASP 152 A 152 A ? -2.7 GLN 147 A 147 A ? -0.2 
149 ARG 149 A 149 A ? GLU 151 A 151 A ? -0.2 CYS 150 A 150 A ? -0.2 ALA 153 A 153 A ? -1.9 LYS 148 A 148 A ? -0.2 
150 CYS 150 A 150 A ? SER 146 A 146 A ? -2.2 ASP 152 A 152 A ? -0.2 TYR 154 A 154 A ? -1.6 LYS 148 A 148 A ? -0.2 
151 GLU 151 A 151 A ? GLN 147 A 147 A ? -2.5 ASP 152 A 152 A ? -0.2 ARG 149 A 149 A ? -0.2 GLN 157 A 157 A ? -0.2 
152 ASP 152 A 152 A ? LYS 148 A 148 A ? -2.7 ALA 153 A 153 A ? -0.2 GLU 151 A 151 A ? -0.2 CYS 150 A 150 A ? -0.2 
153 ALA 153 A 153 A ? ARG 149 A 149 A ? -1.9 TYR 154 A 154 A ? -0.3 GLU 151 A 151 A ? -0.2 ASP 152 A 152 A ? -0.2 
154 TYR 154 A 154 A ? CYS 150 A 150 A ? -1.6 ARG 149 A 149 A ? -0.1 GLN 157 A 157 A ? -1.9 ILE 158 A 158 A ? -0.7 
155 PRO 155 A 155 A ? ?   ?   ? ?   ? ? ?    ?   ?   ? ?   ? ? ?    ASP 152 A 152 A ? -0.1 GLU 151 A 151 A ? -0.1 
156 ARG 156 A 156 A ? ILE 158 A 158 A ? -0.2 GLN 157 A 157 A ? -0.1 GLU 151 A 151 A ? -0.1 ASP 152 A 152 A ? -0.1 
157 GLN 157 A 157 A ? TYR 154 A 154 A ? -1.9 GLU 151 A 151 A ? -0.2 ASP 159 A 159 A ? -0.5 ARG 156 A 156 A ? -0.1 
158 ILE 158 A 158 A ? TYR 154 A 154 A ? -0.7 GLU 151 A 151 A ? -0.1 ASP 160 A 160 A ? -0.2 ARG 156 A 156 A ? -0.2 
159 ASP 159 A 159 A ? GLN 157 A 157 A ? -0.5 GLY 82  A 82  A ? -0.2 MET 162 A 162 A ? -1.7 GLN 157 A 157 A ? -0.0 
160 ASP 160 A 160 A ? THR 161 A 161 A ? -0.3 ILE 158 A 158 A ? -0.2 LYS 213 A 213 A ? -0.1 ILE 158 A 158 A ? -0.0 
161 THR 161 A 161 A ? THR 209 A 209 A ? -0.0 CYS 212 A 212 A ? -0.0 ASN 210 A 210 A ? -2.5 PHE 163 A 163 A ? -0.3 
162 MET 162 A 162 A ? ASP 159 A 159 A ? -1.7 THR 209 A 209 A ? -0.2 CYS 164 A 164 A ? -0.3 THR 209 A 209 A ? -0.2 
163 PHE 163 A 163 A ? TYR 208 A 208 A ? -1.9 THR 161 A 161 A ? -0.3 TYR 208 A 208 A ? -2.8 ALA 165 A 165 A ? -0.4 
164 CYS 164 A 164 A ? LEU 145 A 145 A ? -0.4 MET 162 A 162 A ? -0.3 LEU 145 A 145 A ? -2.9 GLY 166 A 166 A ? -0.3 
165 ALA 165 A 165 A ? GLY 206 A 206 A ? -1.8 PHE 163 A 163 A ? -0.4 GLY 206 A 206 A ? -1.7 ASP 167 A 167 A ? -0.3 
166 GLY 166 A 166 A ? SER 143 A 143 A ? -1.8 CYS 164 A 164 A ? -0.3 SER 143 A 143 A ? -0.4 LYS 168 A 168 A ? -0.3 
167 ASP 167 A 167 A ? ARG 171 A 171 A ? -1.2 ALA 165 A 165 A ? -0.3 GLY 170 A 170 A ? -1.4 ARG 171 A 171 A ? -0.3 
168 LYS 168 A 168 A ? GLY 166 A 166 A ? -0.3 ALA 169 A 169 A ? -0.3 ASP 167 A 167 A ? -0.1 ?   ?   ? ?   ? ? ?    
169 ALA 169 A 169 A ? GLY 170 A 170 A ? -0.1 ARG 171 A 171 A ? -0.1 LYS 168 A 168 A ? -0.3 ASP 172 A 172 A ? -0.1 
170 GLY 170 A 170 A ? ASP 167 A 167 A ? -1.4 ARG 171 A 171 A ? -0.3 ASP 172 A 172 A ? -0.5 LYS 168 A 168 A ? -0.1 
171 ARG 171 A 171 A ? ASP 167 A 167 A ? -0.3 ASN 4   A 4   A ? -0.1 ASP 167 A 167 A ? -1.2 SER 173 A 173 A ? -0.3 
172 ASP 172 A 172 A ? ILE 3   A 3   A ? -0.7 GLY 170 A 170 A ? -0.5 ILE 3   A 3   A ? -3.1 CYS 174 A 174 A ? -0.3 
173 SER 173 A 173 A ? ARG 171 A 171 A ? -0.3 ILE 2   A 2   A ? -0.2 ILE 2   A 2   A ? -0.2 ALA 200 A 200 A ? -0.2 
174 CYS 174 A 174 A ? ARG 1   A 1   A ? -0.6 ASP 172 A 172 A ? -0.3 ASP 177 A 177 A ? -1.9 SER 178 A 178 A ? -0.1 
175 GLN 175 A 175 A ? GLY 176 A 176 A ? -0.3 SER 173 A 173 A ? -0.2 THR 125 A 125 A ? -2.0 CYS 174 A 174 A ? -0.2 
176 GLY 176 A 176 A ? GLY 124 A 124 A ? -0.2 TYR 26  A 26  A ? -0.2 TRP 123 A 123 A ? -0.3 GLN 175 A 175 A ? -0.3 
177 ASP 177 A 177 A ? CYS 174 A 174 A ? -1.9 CYS 27  A 27  A ? -0.1 GLY 180 A 180 A ? -3.1 VAL 192 A 192 A ? -0.4 
178 SER 178 A 178 A ? GLY 179 A 179 A ? -0.3 TYR 26  A 26  A ? -0.2 GLY 28  A 28  A ? -3.6 SER 193 A 193 A ? -0.2 
179 GLY 179 A 179 A ? VAL 192 A 192 A ? -3.2 GLY 180 A 180 A ? -0.3 SER 178 A 178 A ? -0.3 SER 193 A 193 A ? -0.1 
180 GLY 180 A 180 A ? ASP 177 A 177 A ? -3.1 PRO 181 A 181 A ? -0.1 VAL 192 A 192 A ? -2.4 GLY 179 A 179 A ? -0.3 
181 PRO 181 A 181 A ? ?   ?   ? ?   ? ? ?    ?   ?   ? ?   ? ? ?    SER 121 A 121 A ? -1.5 VAL 183 A 183 A ? -0.5 
182 VAL 182 A 182 A ? GLY 190 A 190 A ? -2.1 VAL 120 A 120 A ? -0.2 GLN 189 A 189 A ? -3.1 GLY 190 A 190 A ? -1.4 
183 VAL 183 A 183 A ? LEU 119 A 119 A ? -3.1 PRO 181 A 181 A ? -0.5 LEU 119 A 119 A ? -3.5 ASN 185 A 185 A ? -0.4 
184 CYS 184 A 184 A ? SER 187 A 187 A ? -2.6 VAL 182 A 182 A ? -0.5 SER 187 A 187 A ? -2.1 CYS 118 A 118 A ? -0.2 
185 ASN 185 A 185 A ? LYS 117 A 117 A ? -0.5 VAL 183 A 183 A ? -0.4 CYS 184 A 184 A ? -0.1 LEU 188 A 188 A ? -0.1 
186 GLY 186 A 186 A ? SER 187 A 187 A ? -0.2 VAL 183 A 183 A ? -0.0 LEU 188 A 188 A ? -0.3 ASN 106 A 106 A ? -0.3 
187 SER 187 A 187 A ? CYS 184 A 184 A ? -2.1 ILE 105 A 105 A ? -0.1 CYS 184 A 184 A ? -2.6 GLN 189 A 189 A ? -0.5 
188 LEU 188 A 188 A ? ASN 106 A 106 A ? -2.9 GLY 186 A 186 A ? -0.3 SER 108 A 108 A ? -2.7 VAL 183 A 183 A ? -0.2 
189 GLN 189 A 189 A ? VAL 182 A 182 A ? -3.1 SER 187 A 187 A ? -0.5 LEU 211 A 211 A ? -1.8 CYS 212 A 212 A ? -0.5 
190 GLY 190 A 190 A ? VAL 182 A 182 A ? -1.4 ASN 210 A 210 A ? -0.2 VAL 182 A 182 A ? -2.1 VAL 192 A 192 A ? -0.4 
191 LEU 191 A 191 A ? THR 209 A 209 A ? -0.8 GLN 189 A 189 A ? -0.3 THR 209 A 209 A ? -2.4 SER 193 A 193 A ? -0.4 
192 VAL 192 A 192 A ? GLY 180 A 180 A ? -2.4 ASP 177 A 177 A ? -0.4 GLY 179 A 179 A ? -3.2 TYR 208 A 208 A ? -0.2 
193 SER 193 A 193 A ? VAL 207 A 207 A ? -2.0 TRP 194 A 194 A ? -0.4 GLY 195 A 195 A ? -0.3 TYR 208 A 208 A ? -0.2 
194 TRP 194 A 194 A ? VAL 207 A 207 A ? -2.0 SER 178 A 178 A ? -0.0 VAL 207 A 207 A ? -3.2 SER 193 A 193 A ? -0.4 
195 GLY 195 A 195 A ? SER 193 A 193 A ? -0.3 GLY 206 A 206 A ? -0.2 GLY 206 A 206 A ? -0.1 TYR 197 A 197 A ? -0.1 
196 ASP 196 A 196 A ? PRO 205 A 205 A ? -0.4 TRP 194 A 194 A ? -0.3 ALA 200 A 200 A ? -0.1 ARG 201 A 201 A ? -0.1 
197 TYR 197 A 197 A ? PRO 198 A 198 A ? -0.1 CYS 199 A 199 A ? -0.1 CYS 199 A 199 A ? -0.2 ALA 200 A 200 A ? -0.0 
198 PRO 198 A 198 A ? ?   ?   ? ?   ? ? ?    ?   ?   ? ?   ? ? ?    ARG 201 A 201 A ? -0.3 TYR 197 A 197 A ? -0.1 
199 CYS 199 A 199 A ? ALA 200 A 200 A ? -0.2 TYR 197 A 197 A ? -0.2 TYR 197 A 197 A ? -0.1 CYS 174 A 174 A ? -0.1 
200 ALA 200 A 200 A ? ARG 204 A 204 A ? -0.3 SER 173 A 173 A ? -0.2 CYS 199 A 199 A ? -0.2 ASP 172 A 172 A ? -0.1 
201 ARG 201 A 201 A ? ARG 204 A 204 A ? -0.6 PRO 198 A 198 A ? -0.3 ARG 204 A 204 A ? -2.1 ALA 200 A 200 A ? -0.2 
202 PRO 202 A 202 A ? ?   ?   ? ?   ? ? ?    ?   ?   ? ?   ? ? ?    LYS 168 A 168 A ? -0.1 ARG 201 A 201 A ? -0.1 
203 ASN 203 A 203 A ? ASP 167 A 167 A ? -0.1 ARG 204 A 204 A ? -0.1 LYS 168 A 168 A ? -0.1 GLY 166 A 166 A ? -0.0 
204 ARG 204 A 204 A ? ARG 201 A 201 A ? -2.1 ASP 196 A 196 A ? -0.0 ARG 201 A 201 A ? -0.6 ALA 200 A 200 A ? -0.3 
205 PRO 205 A 205 A ? ?   ?   ? ?   ? ? ?    ?   ?   ? ?   ? ? ?    ASP 196 A 196 A ? -0.4 GLY 166 A 166 A ? -0.2 
206 GLY 206 A 206 A ? ALA 165 A 165 A ? -1.7 ARG 171 A 171 A ? -0.2 ALA 165 A 165 A ? -1.8 TYR 208 A 208 A ? -0.5 
207 VAL 207 A 207 A ? TRP 194 A 194 A ? -3.2 CYS 164 A 164 A ? -0.2 SER 193 A 193 A ? -2.0 TRP 194 A 194 A ? -2.0 
208 TYR 208 A 208 A ? PHE 163 A 163 A ? -2.8 GLY 206 A 206 A ? -0.5 PHE 163 A 163 A ? -1.9 ASN 210 A 210 A ? -0.5 
209 THR 209 A 209 A ? LEU 191 A 191 A ? -2.4 VAL 207 A 207 A ? -0.3 LEU 211 A 211 A ? -1.0 LEU 191 A 191 A ? -0.8 
210 ASN 210 A 210 A ? THR 161 A 161 A ? -2.5 TYR 208 A 208 A ? -0.5 LYS 213 A 213 A ? -1.4 GLY 190 A 190 A ? -0.2 
211 LEU 211 A 211 A ? GLN 189 A 189 A ? -1.8 THR 209 A 209 A ? -1.0 PHE 214 A 214 A ? -2.3 ASN 210 A 210 A ? -0.2 
212 CYS 212 A 212 A ? GLN 189 A 189 A ? -0.5 LYS 213 A 213 A ? -0.3 THR 215 A 215 A ? -0.6 LEU 211 A 211 A ? -0.3 
213 LYS 213 A 213 A ? ASN 210 A 210 A ? -1.4 PHE 214 A 214 A ? -0.2 CYS 212 A 212 A ? -0.3 LEU 211 A 211 A ? -0.2 
214 PHE 214 A 214 A ? LEU 211 A 211 A ? -2.3 ASN 210 A 210 A ? -0.1 ILE 218 A 218 A ? -2.4 LYS 213 A 213 A ? -0.2 
215 THR 215 A 215 A ? CYS 212 A 212 A ? -0.6 LYS 216 A 216 A ? -0.2 GLN 219 A 219 A ? -2.2 GLU 220 A 220 A ? -0.2 
216 LYS 216 A 216 A ? CYS 212 A 212 A ? -0.2 ILE 218 A 218 A ? -0.2 GLU 220 A 220 A ? -2.5 THR 221 A 221 A ? -0.3 
217 TRP 217 A 217 A ? ILE 218 A 218 A ? -0.2 GLN 219 A 219 A ? -0.2 THR 221 A 221 A ? -2.4 ILE 222 A 222 A ? -0.2 
218 ILE 218 A 218 A ? PHE 214 A 214 A ? -2.4 GLN 219 A 219 A ? -0.2 ILE 222 A 222 A ? -2.2 LYS 216 A 216 A ? -0.2 
219 GLN 219 A 219 A ? THR 215 A 215 A ? -2.2 GLU 220 A 220 A ? -0.2 GLN 223 A 223 A ? -2.2 ILE 218 A 218 A ? -0.2 
220 GLU 220 A 220 A ? LYS 216 A 216 A ? -2.5 ILE 222 A 222 A ? -0.2 ALA 224 A 224 A ? -2.0 GLN 219 A 219 A ? -0.2 
221 THR 221 A 221 A ? TRP 217 A 217 A ? -2.4 LYS 216 A 216 A ? -0.3 ASN 225 A 225 A ? -0.5 GLU 220 A 220 A ? -0.2 
222 ILE 222 A 222 A ? ILE 218 A 218 A ? -2.2 TRP 217 A 217 A ? -0.2 ASN 225 A 225 A ? -1.0 GLU 220 A 220 A ? -0.2 
223 GLN 223 A 223 A ? GLN 219 A 219 A ? -2.2 ALA 224 A 224 A ? -0.2 THR 221 A 221 A ? -0.2 ILE 222 A 222 A ? -0.2 
224 ALA 224 A 224 A ? GLU 220 A 220 A ? -2.0 GLN 219 A 219 A ? -0.2 GLN 223 A 223 A ? -0.2 ILE 222 A 222 A ? -0.2 
225 ASN 225 A 225 A ? ILE 222 A 222 A ? -1.0 THR 221 A 221 A ? -0.5 GLN 223 A 223 A ? -0.2 ALA 224 A 224 A ? -0.2 
# 
loop_
_dssp_statistics_histogram.entry_id 
_dssp_statistics_histogram.type 
_dssp_statistics_histogram.1 
_dssp_statistics_histogram.2 
_dssp_statistics_histogram.3 
_dssp_statistics_histogram.4 
_dssp_statistics_histogram.5 
_dssp_statistics_histogram.6 
_dssp_statistics_histogram.7 
_dssp_statistics_histogram.8 
_dssp_statistics_histogram.9 
_dssp_statistics_histogram.10 
_dssp_statistics_histogram.11 
_dssp_statistics_histogram.12 
_dssp_statistics_histogram.13 
_dssp_statistics_histogram.14 
_dssp_statistics_histogram.15 
_dssp_statistics_histogram.16 
_dssp_statistics_histogram.17 
_dssp_statistics_histogram.18 
_dssp_statistics_histogram.19 
_dssp_statistics_histogram.20 
_dssp_statistics_histogram.21 
_dssp_statistics_histogram.22 
_dssp_statistics_histogram.23 
_dssp_statistics_histogram.24 
_dssp_statistics_histogram.25 
_dssp_statistics_histogram.26 
_dssp_statistics_histogram.27 
_dssp_statistics_histogram.28 
_dssp_statistics_histogram.29 
_dssp_statistics_histogram.30 
KLK5_Homo_sapiens_GeneID=25818 residues_per_alpha_helix        0 0 0 0 0 0 1 0 0 1 0 0 0 0 0 0 0 0 0 0 0 0 0 0 0 0 0 0 0 0 
KLK5_Homo_sapiens_GeneID=25818 parallel_bridges_per_ladder     1 0 0 0 0 0 0 0 0 0 0 0 0 0 0 0 0 0 0 0 0 0 0 0 0 0 0 0 0 0 
KLK5_Homo_sapiens_GeneID=25818 antiparallel_bridges_per_ladder 4 2 2 6 1 2 0 0 0 0 0 0 0 0 0 0 0 0 0 0 0 0 0 0 0 0 0 0 0 0 
KLK5_Homo_sapiens_GeneID=25818 ladders_per_sheet               1 0 0 0 0 1 0 1 0 0 0 0 0 0 0 0 0 0 0 0 0 0 0 0 0 0 0 0 0 0 
# 
loop_
_dssp_statistics_hbond.entry_id 
_dssp_statistics_hbond.type 
_dssp_statistics_hbond.count 
_dssp_statistics_hbond.count_per_100 
KLK5_Homo_sapiens_GeneID=25818 O(I)-->H-N(J)          138 61.3 
KLK5_Homo_sapiens_GeneID=25818 'PARALLEL BRIDGES'     2   0.9  
KLK5_Homo_sapiens_GeneID=25818 'ANTIPARALLEL BRIDGES' 75  33.3 
KLK5_Homo_sapiens_GeneID=25818 O(I)-->H-N(I-5)        1   0.4  
KLK5_Homo_sapiens_GeneID=25818 O(I)-->H-N(I-4)        2   0.9  
KLK5_Homo_sapiens_GeneID=25818 O(I)-->H-N(I-3)        5   2.2  
KLK5_Homo_sapiens_GeneID=25818 O(I)-->H-N(I-2)        0   0.0  
KLK5_Homo_sapiens_GeneID=25818 O(I)-->H-N(I-1)        0   0.0  
KLK5_Homo_sapiens_GeneID=25818 O(I)-->H-N(I+0)        0   0.0  
KLK5_Homo_sapiens_GeneID=25818 O(I)-->H-N(I+1)        0   0.0  
KLK5_Homo_sapiens_GeneID=25818 O(I)-->H-N(I+2)        12  5.3  
KLK5_Homo_sapiens_GeneID=25818 O(I)-->H-N(I+3)        23  10.2 
KLK5_Homo_sapiens_GeneID=25818 O(I)-->H-N(I+4)        15  6.7  
KLK5_Homo_sapiens_GeneID=25818 O(I)-->H-N(I+5)        1   0.4  
# 
_dssp_statistics.entry_id                       KLK5_Homo_sapiens_GeneID=25818 
_dssp_statistics.nr_of_residues                 225 
_dssp_statistics.nr_of_chains                   1 
_dssp_statistics.nr_of_ss_bridges_total         0 
_dssp_statistics.nr_of_ss_bridges_intra_chain   0 
_dssp_statistics.nr_of_ss_bridges_inter_chain   0 
# 
loop_
_chem_comp.id 
_chem_comp.type 
_chem_comp.mon_nstd_flag 
_chem_comp.name 
_chem_comp.formula 
_chem_comp.formula_weight 
ALA 'L-PEPTIDE LINKING' y ALANINE         'C3 H7 N O2'     89.093 
ARG 'L-PEPTIDE LINKING' y ARGININE        'C6 H15 N4 O2'  175.209 
ASN 'L-PEPTIDE LINKING' y ASPARAGINE      'C4 H8 N2 O3'   132.118 
ASP 'L-PEPTIDE LINKING' y 'ASPARTIC ACID' 'C4 H7 N O4'    133.103 
CYS 'L-PEPTIDE LINKING' y CYSTEINE        'C3 H7 N O2 S'  121.158 
GLN 'L-PEPTIDE LINKING' y GLUTAMINE       'C5 H10 N2 O3'  146.144 
GLU 'L-PEPTIDE LINKING' y 'GLUTAMIC ACID' 'C5 H9 N O4'    147.129 
GLY 'PEPTIDE LINKING'   y GLYCINE         'C2 H5 N O2'     75.067 
HIS 'L-PEPTIDE LINKING' y HISTIDINE       'C6 H10 N3 O2'  156.162 
ILE 'L-PEPTIDE LINKING' y ISOLEUCINE      'C6 H13 N O2'   131.173 
LEU 'L-PEPTIDE LINKING' y LEUCINE         'C6 H13 N O2'   131.173 
LYS 'L-PEPTIDE LINKING' y LYSINE          'C6 H15 N2 O2'  147.195 
MET 'L-PEPTIDE LINKING' y METHIONINE      'C5 H11 N O2 S' 149.211 
PHE 'L-PEPTIDE LINKING' y PHENYLALANINE   'C9 H11 N O2'   165.189 
PRO 'L-PEPTIDE LINKING' y PROLINE         'C5 H9 N O2'     115.13 
SER 'L-PEPTIDE LINKING' y SERINE          'C3 H7 N O3'    105.093 
THR 'L-PEPTIDE LINKING' y THREONINE       'C4 H9 N O3'    119.119 
TRP 'L-PEPTIDE LINKING' y TRYPTOPHAN      'C11 H12 N2 O2' 204.225 
TYR 'L-PEPTIDE LINKING' y TYROSINE        'C9 H11 N O3'   181.189 
VAL 'L-PEPTIDE LINKING' y VALINE          'C5 H11 N O2'   117.146 
# 
loop_
_atom_type.symbol 
N 
C 
O 
S 
# 
loop_
_entity_poly_seq.entity_id 
_entity_poly_seq.num 
_entity_poly_seq.mon_id 
_entity_poly_seq.hetero 
1   1 ARG n 
1   2 ILE n 
1   3 ILE n 
1   4 ASN n 
1   5 GLY n 
1   6 SER n 
1   7 ASP n 
1   8 CYS n 
1   9 ASP n 
1  10 MET n 
1  11 HIS n 
1  12 THR n 
1  13 GLN n 
1  14 PRO n 
1  15 TRP n 
1  16 GLN n 
1  17 ALA n 
1  18 ALA n 
1  19 LEU n 
1  20 LEU n 
1  21 LEU n 
1  22 PRO n 
1  23 ASN n 
1  24 GLN n 
1  25 LEU n 
1  26 TYR n 
1  27 CYS n 
1  28 GLY n 
1  29 ALA n 
1  30 VAL n 
1  31 LEU n 
1  32 VAL n 
1  33 HIS n 
1  34 PRO n 
1  35 GLN n 
1  36 TRP n 
1  37 LEU n 
1  38 LEU n 
1  39 THR n 
1  40 ALA n 
1  41 ALA n 
1  42 HIS n 
1  43 CYS n 
1  44 ARG n 
1  45 LYS n 
1  46 LYS n 
1  47 VAL n 
1  48 PHE n 
1  49 ARG n 
1  50 VAL n 
1  51 ARG n 
1  52 LEU n 
1  53 GLY n 
1  54 HIS n 
1  55 TYR n 
1  56 SER n 
1  57 LEU n 
1  58 SER n 
1  59 PRO n 
1  60 TYR n 
1  61 GLU n 
1  62 SER n 
1  63 GLY n 
1  64 GLN n 
1  65 GLN n 
1  66 MET n 
1  67 PHE n 
1  68 GLN n 
1  69 GLY n 
1  70 VAL n 
1  71 LYS n 
1  72 SER n 
1  73 ILE n 
1  74 PRO n 
1  75 HIS n 
1  76 PRO n 
1  77 GLY n 
1  78 TYR n 
1  79 SER n 
1  80 HIS n 
1  81 PRO n 
1  82 GLY n 
1  83 HIS n 
1  84 SER n 
1  85 ASN n 
1  86 ASP n 
1  87 LEU n 
1  88 MET n 
1  89 LEU n 
1  90 ILE n 
1  91 LYS n 
1  92 LEU n 
1  93 ASN n 
1  94 ARG n 
1  95 ARG n 
1  96 ILE n 
1  97 ARG n 
1  98 PRO n 
1  99 THR n 
1 100 LYS n 
1 101 ASP n 
1 102 VAL n 
1 103 ARG n 
1 104 PRO n 
1 105 ILE n 
1 106 ASN n 
1 107 VAL n 
1 108 SER n 
1 109 SER n 
1 110 HIS n 
1 111 CYS n 
1 112 PRO n 
1 113 SER n 
1 114 ALA n 
1 115 GLY n 
1 116 THR n 
1 117 LYS n 
1 118 CYS n 
1 119 LEU n 
1 120 VAL n 
1 121 SER n 
1 122 GLY n 
1 123 TRP n 
1 124 GLY n 
1 125 THR n 
1 126 THR n 
1 127 LYS n 
1 128 SER n 
1 129 PRO n 
1 130 GLN n 
1 131 VAL n 
1 132 HIS n 
1 133 PHE n 
1 134 PRO n 
1 135 LYS n 
1 136 VAL n 
1 137 LEU n 
1 138 GLN n 
1 139 CYS n 
1 140 LEU n 
1 141 ASN n 
1 142 ILE n 
1 143 SER n 
1 144 VAL n 
1 145 LEU n 
1 146 SER n 
1 147 GLN n 
1 148 LYS n 
1 149 ARG n 
1 150 CYS n 
1 151 GLU n 
1 152 ASP n 
1 153 ALA n 
1 154 TYR n 
1 155 PRO n 
1 156 ARG n 
1 157 GLN n 
1 158 ILE n 
1 159 ASP n 
1 160 ASP n 
1 161 THR n 
1 162 MET n 
1 163 PHE n 
1 164 CYS n 
1 165 ALA n 
1 166 GLY n 
1 167 ASP n 
1 168 LYS n 
1 169 ALA n 
1 170 GLY n 
1 171 ARG n 
1 172 ASP n 
1 173 SER n 
1 174 CYS n 
1 175 GLN n 
1 176 GLY n 
1 177 ASP n 
1 178 SER n 
1 179 GLY n 
1 180 GLY n 
1 181 PRO n 
1 182 VAL n 
1 183 VAL n 
1 184 CYS n 
1 185 ASN n 
1 186 GLY n 
1 187 SER n 
1 188 LEU n 
1 189 GLN n 
1 190 GLY n 
1 191 LEU n 
1 192 VAL n 
1 193 SER n 
1 194 TRP n 
1 195 GLY n 
1 196 ASP n 
1 197 TYR n 
1 198 PRO n 
1 199 CYS n 
1 200 ALA n 
1 201 ARG n 
1 202 PRO n 
1 203 ASN n 
1 204 ARG n 
1 205 PRO n 
1 206 GLY n 
1 207 VAL n 
1 208 TYR n 
1 209 THR n 
1 210 ASN n 
1 211 LEU n 
1 212 CYS n 
1 213 LYS n 
1 214 PHE n 
1 215 THR n 
1 216 LYS n 
1 217 TRP n 
1 218 ILE n 
1 219 GLN n 
1 220 GLU n 
1 221 THR n 
1 222 ILE n 
1 223 GLN n 
1 224 ALA n 
1 225 ASN n 
# 
loop_
_pdbx_poly_seq_scheme.asym_id 
_pdbx_poly_seq_scheme.entity_id 
_pdbx_poly_seq_scheme.seq_id 
_pdbx_poly_seq_scheme.mon_id 
_pdbx_poly_seq_scheme.ndb_seq_num 
_pdbx_poly_seq_scheme.pdb_seq_num 
_pdbx_poly_seq_scheme.auth_seq_num 
_pdbx_poly_seq_scheme.pdb_mon_id 
_pdbx_poly_seq_scheme.auth_mon_id 
_pdbx_poly_seq_scheme.pdb_strand_id 
_pdbx_poly_seq_scheme.pdb_ins_code 
_pdbx_poly_seq_scheme.hetero 
A 1   1 ARG   1 1   1   ARG ARG A ? n 
A 1   2 ILE   2 2   2   ILE ILE A ? n 
A 1   3 ILE   3 3   3   ILE ILE A ? n 
A 1   4 ASN   4 4   4   ASN ASN A ? n 
A 1   5 GLY   5 5   5   GLY GLY A ? n 
A 1   6 SER   6 6   6   SER SER A ? n 
A 1   7 ASP   7 7   7   ASP ASP A ? n 
A 1   8 CYS   8 8   8   CYS CYS A ? n 
A 1   9 ASP   9 9   9   ASP ASP A ? n 
A 1  10 MET  10 10  10  MET MET A ? n 
A 1  11 HIS  11 11  11  HIS HIS A ? n 
A 1  12 THR  12 12  12  THR THR A ? n 
A 1  13 GLN  13 13  13  GLN GLN A ? n 
A 1  14 PRO  14 14  14  PRO PRO A ? n 
A 1  15 TRP  15 15  15  TRP TRP A ? n 
A 1  16 GLN  16 16  16  GLN GLN A ? n 
A 1  17 ALA  17 17  17  ALA ALA A ? n 
A 1  18 ALA  18 18  18  ALA ALA A ? n 
A 1  19 LEU  19 19  19  LEU LEU A ? n 
A 1  20 LEU  20 20  20  LEU LEU A ? n 
A 1  21 LEU  21 21  21  LEU LEU A ? n 
A 1  22 PRO  22 22  22  PRO PRO A ? n 
A 1  23 ASN  23 23  23  ASN ASN A ? n 
A 1  24 GLN  24 24  24  GLN GLN A ? n 
A 1  25 LEU  25 25  25  LEU LEU A ? n 
A 1  26 TYR  26 26  26  TYR TYR A ? n 
A 1  27 CYS  27 27  27  CYS CYS A ? n 
A 1  28 GLY  28 28  28  GLY GLY A ? n 
A 1  29 ALA  29 29  29  ALA ALA A ? n 
A 1  30 VAL  30 30  30  VAL VAL A ? n 
A 1  31 LEU  31 31  31  LEU LEU A ? n 
A 1  32 VAL  32 32  32  VAL VAL A ? n 
A 1  33 HIS  33 33  33  HIS HIS A ? n 
A 1  34 PRO  34 34  34  PRO PRO A ? n 
A 1  35 GLN  35 35  35  GLN GLN A ? n 
A 1  36 TRP  36 36  36  TRP TRP A ? n 
A 1  37 LEU  37 37  37  LEU LEU A ? n 
A 1  38 LEU  38 38  38  LEU LEU A ? n 
A 1  39 THR  39 39  39  THR THR A ? n 
A 1  40 ALA  40 40  40  ALA ALA A ? n 
A 1  41 ALA  41 41  41  ALA ALA A ? n 
A 1  42 HIS  42 42  42  HIS HIS A ? n 
A 1  43 CYS  43 43  43  CYS CYS A ? n 
A 1  44 ARG  44 44  44  ARG ARG A ? n 
A 1  45 LYS  45 45  45  LYS LYS A ? n 
A 1  46 LYS  46 46  46  LYS LYS A ? n 
A 1  47 VAL  47 47  47  VAL VAL A ? n 
A 1  48 PHE  48 48  48  PHE PHE A ? n 
A 1  49 ARG  49 49  49  ARG ARG A ? n 
A 1  50 VAL  50 50  50  VAL VAL A ? n 
A 1  51 ARG  51 51  51  ARG ARG A ? n 
A 1  52 LEU  52 52  52  LEU LEU A ? n 
A 1  53 GLY  53 53  53  GLY GLY A ? n 
A 1  54 HIS  54 54  54  HIS HIS A ? n 
A 1  55 TYR  55 55  55  TYR TYR A ? n 
A 1  56 SER  56 56  56  SER SER A ? n 
A 1  57 LEU  57 57  57  LEU LEU A ? n 
A 1  58 SER  58 58  58  SER SER A ? n 
A 1  59 PRO  59 59  59  PRO PRO A ? n 
A 1  60 TYR  60 60  60  TYR TYR A ? n 
A 1  61 GLU  61 61  61  GLU GLU A ? n 
A 1  62 SER  62 62  62  SER SER A ? n 
A 1  63 GLY  63 63  63  GLY GLY A ? n 
A 1  64 GLN  64 64  64  GLN GLN A ? n 
A 1  65 GLN  65 65  65  GLN GLN A ? n 
A 1  66 MET  66 66  66  MET MET A ? n 
A 1  67 PHE  67 67  67  PHE PHE A ? n 
A 1  68 GLN  68 68  68  GLN GLN A ? n 
A 1  69 GLY  69 69  69  GLY GLY A ? n 
A 1  70 VAL  70 70  70  VAL VAL A ? n 
A 1  71 LYS  71 71  71  LYS LYS A ? n 
A 1  72 SER  72 72  72  SER SER A ? n 
A 1  73 ILE  73 73  73  ILE ILE A ? n 
A 1  74 PRO  74 74  74  PRO PRO A ? n 
A 1  75 HIS  75 75  75  HIS HIS A ? n 
A 1  76 PRO  76 76  76  PRO PRO A ? n 
A 1  77 GLY  77 77  77  GLY GLY A ? n 
A 1  78 TYR  78 78  78  TYR TYR A ? n 
A 1  79 SER  79 79  79  SER SER A ? n 
A 1  80 HIS  80 80  80  HIS HIS A ? n 
A 1  81 PRO  81 81  81  PRO PRO A ? n 
A 1  82 GLY  82 82  82  GLY GLY A ? n 
A 1  83 HIS  83 83  83  HIS HIS A ? n 
A 1  84 SER  84 84  84  SER SER A ? n 
A 1  85 ASN  85 85  85  ASN ASN A ? n 
A 1  86 ASP  86 86  86  ASP ASP A ? n 
A 1  87 LEU  87 87  87  LEU LEU A ? n 
A 1  88 MET  88 88  88  MET MET A ? n 
A 1  89 LEU  89 89  89  LEU LEU A ? n 
A 1  90 ILE  90 90  90  ILE ILE A ? n 
A 1  91 LYS  91 91  91  LYS LYS A ? n 
A 1  92 LEU  92 92  92  LEU LEU A ? n 
A 1  93 ASN  93 93  93  ASN ASN A ? n 
A 1  94 ARG  94 94  94  ARG ARG A ? n 
A 1  95 ARG  95 95  95  ARG ARG A ? n 
A 1  96 ILE  96 96  96  ILE ILE A ? n 
A 1  97 ARG  97 97  97  ARG ARG A ? n 
A 1  98 PRO  98 98  98  PRO PRO A ? n 
A 1  99 THR  99 99  99  THR THR A ? n 
A 1 100 LYS 100 100 100 LYS LYS A ? n 
A 1 101 ASP 101 101 101 ASP ASP A ? n 
A 1 102 VAL 102 102 102 VAL VAL A ? n 
A 1 103 ARG 103 103 103 ARG ARG A ? n 
A 1 104 PRO 104 104 104 PRO PRO A ? n 
A 1 105 ILE 105 105 105 ILE ILE A ? n 
A 1 106 ASN 106 106 106 ASN ASN A ? n 
A 1 107 VAL 107 107 107 VAL VAL A ? n 
A 1 108 SER 108 108 108 SER SER A ? n 
A 1 109 SER 109 109 109 SER SER A ? n 
A 1 110 HIS 110 110 110 HIS HIS A ? n 
A 1 111 CYS 111 111 111 CYS CYS A ? n 
A 1 112 PRO 112 112 112 PRO PRO A ? n 
A 1 113 SER 113 113 113 SER SER A ? n 
A 1 114 ALA 114 114 114 ALA ALA A ? n 
A 1 115 GLY 115 115 115 GLY GLY A ? n 
A 1 116 THR 116 116 116 THR THR A ? n 
A 1 117 LYS 117 117 117 LYS LYS A ? n 
A 1 118 CYS 118 118 118 CYS CYS A ? n 
A 1 119 LEU 119 119 119 LEU LEU A ? n 
A 1 120 VAL 120 120 120 VAL VAL A ? n 
A 1 121 SER 121 121 121 SER SER A ? n 
A 1 122 GLY 122 122 122 GLY GLY A ? n 
A 1 123 TRP 123 123 123 TRP TRP A ? n 
A 1 124 GLY 124 124 124 GLY GLY A ? n 
A 1 125 THR 125 125 125 THR THR A ? n 
A 1 126 THR 126 126 126 THR THR A ? n 
A 1 127 LYS 127 127 127 LYS LYS A ? n 
A 1 128 SER 128 128 128 SER SER A ? n 
A 1 129 PRO 129 129 129 PRO PRO A ? n 
A 1 130 GLN 130 130 130 GLN GLN A ? n 
A 1 131 VAL 131 131 131 VAL VAL A ? n 
A 1 132 HIS 132 132 132 HIS HIS A ? n 
A 1 133 PHE 133 133 133 PHE PHE A ? n 
A 1 134 PRO 134 134 134 PRO PRO A ? n 
A 1 135 LYS 135 135 135 LYS LYS A ? n 
A 1 136 VAL 136 136 136 VAL VAL A ? n 
A 1 137 LEU 137 137 137 LEU LEU A ? n 
A 1 138 GLN 138 138 138 GLN GLN A ? n 
A 1 139 CYS 139 139 139 CYS CYS A ? n 
A 1 140 LEU 140 140 140 LEU LEU A ? n 
A 1 141 ASN 141 141 141 ASN ASN A ? n 
A 1 142 ILE 142 142 142 ILE ILE A ? n 
A 1 143 SER 143 143 143 SER SER A ? n 
A 1 144 VAL 144 144 144 VAL VAL A ? n 
A 1 145 LEU 145 145 145 LEU LEU A ? n 
A 1 146 SER 146 146 146 SER SER A ? n 
A 1 147 GLN 147 147 147 GLN GLN A ? n 
A 1 148 LYS 148 148 148 LYS LYS A ? n 
A 1 149 ARG 149 149 149 ARG ARG A ? n 
A 1 150 CYS 150 150 150 CYS CYS A ? n 
A 1 151 GLU 151 151 151 GLU GLU A ? n 
A 1 152 ASP 152 152 152 ASP ASP A ? n 
A 1 153 ALA 153 153 153 ALA ALA A ? n 
A 1 154 TYR 154 154 154 TYR TYR A ? n 
A 1 155 PRO 155 155 155 PRO PRO A ? n 
A 1 156 ARG 156 156 156 ARG ARG A ? n 
A 1 157 GLN 157 157 157 GLN GLN A ? n 
A 1 158 ILE 158 158 158 ILE ILE A ? n 
A 1 159 ASP 159 159 159 ASP ASP A ? n 
A 1 160 ASP 160 160 160 ASP ASP A ? n 
A 1 161 THR 161 161 161 THR THR A ? n 
A 1 162 MET 162 162 162 MET MET A ? n 
A 1 163 PHE 163 163 163 PHE PHE A ? n 
A 1 164 CYS 164 164 164 CYS CYS A ? n 
A 1 165 ALA 165 165 165 ALA ALA A ? n 
A 1 166 GLY 166 166 166 GLY GLY A ? n 
A 1 167 ASP 167 167 167 ASP ASP A ? n 
A 1 168 LYS 168 168 168 LYS LYS A ? n 
A 1 169 ALA 169 169 169 ALA ALA A ? n 
A 1 170 GLY 170 170 170 GLY GLY A ? n 
A 1 171 ARG 171 171 171 ARG ARG A ? n 
A 1 172 ASP 172 172 172 ASP ASP A ? n 
A 1 173 SER 173 173 173 SER SER A ? n 
A 1 174 CYS 174 174 174 CYS CYS A ? n 
A 1 175 GLN 175 175 175 GLN GLN A ? n 
A 1 176 GLY 176 176 176 GLY GLY A ? n 
A 1 177 ASP 177 177 177 ASP ASP A ? n 
A 1 178 SER 178 178 178 SER SER A ? n 
A 1 179 GLY 179 179 179 GLY GLY A ? n 
A 1 180 GLY 180 180 180 GLY GLY A ? n 
A 1 181 PRO 181 181 181 PRO PRO A ? n 
A 1 182 VAL 182 182 182 VAL VAL A ? n 
A 1 183 VAL 183 183 183 VAL VAL A ? n 
A 1 184 CYS 184 184 184 CYS CYS A ? n 
A 1 185 ASN 185 185 185 ASN ASN A ? n 
A 1 186 GLY 186 186 186 GLY GLY A ? n 
A 1 187 SER 187 187 187 SER SER A ? n 
A 1 188 LEU 188 188 188 LEU LEU A ? n 
A 1 189 GLN 189 189 189 GLN GLN A ? n 
A 1 190 GLY 190 190 190 GLY GLY A ? n 
A 1 191 LEU 191 191 191 LEU LEU A ? n 
A 1 192 VAL 192 192 192 VAL VAL A ? n 
A 1 193 SER 193 193 193 SER SER A ? n 
A 1 194 TRP 194 194 194 TRP TRP A ? n 
A 1 195 GLY 195 195 195 GLY GLY A ? n 
A 1 196 ASP 196 196 196 ASP ASP A ? n 
A 1 197 TYR 197 197 197 TYR TYR A ? n 
A 1 198 PRO 198 198 198 PRO PRO A ? n 
A 1 199 CYS 199 199 199 CYS CYS A ? n 
A 1 200 ALA 200 200 200 ALA ALA A ? n 
A 1 201 ARG 201 201 201 ARG ARG A ? n 
A 1 202 PRO 202 202 202 PRO PRO A ? n 
A 1 203 ASN 203 203 203 ASN ASN A ? n 
A 1 204 ARG 204 204 204 ARG ARG A ? n 
A 1 205 PRO 205 205 205 PRO PRO A ? n 
A 1 206 GLY 206 206 206 GLY GLY A ? n 
A 1 207 VAL 207 207 207 VAL VAL A ? n 
A 1 208 TYR 208 208 208 TYR TYR A ? n 
A 1 209 THR 209 209 209 THR THR A ? n 
A 1 210 ASN 210 210 210 ASN ASN A ? n 
A 1 211 LEU 211 211 211 LEU LEU A ? n 
A 1 212 CYS 212 212 212 CYS CYS A ? n 
A 1 213 LYS 213 213 213 LYS LYS A ? n 
A 1 214 PHE 214 214 214 PHE PHE A ? n 
A 1 215 THR 215 215 215 THR THR A ? n 
A 1 216 LYS 216 216 216 LYS LYS A ? n 
A 1 217 TRP 217 217 217 TRP TRP A ? n 
A 1 218 ILE 218 218 218 ILE ILE A ? n 
A 1 219 GLN 219 219 219 GLN GLN A ? n 
A 1 220 GLU 220 220 220 GLU GLU A ? n 
A 1 221 THR 221 221 221 THR THR A ? n 
A 1 222 ILE 222 222 222 ILE ILE A ? n 
A 1 223 GLN 223 223 223 GLN GLN A ? n 
A 1 224 ALA 224 224 224 ALA ALA A ? n 
A 1 225 ASN 225 225 225 ASN ASN A ? n 
# 
loop_
_atom_site.group_PDB 
_atom_site.id 
_atom_site.type_symbol 
_atom_site.label_atom_id 
_atom_site.label_alt_id 
_atom_site.label_comp_id 
_atom_site.label_asym_id 
_atom_site.label_entity_id 
_atom_site.label_seq_id 
_atom_site.pdbx_PDB_ins_code 
_atom_site.Cartn_x 
_atom_site.Cartn_y 
_atom_site.Cartn_z 
_atom_site.occupancy 
_atom_site.B_iso_or_equiv 
_atom_site.pdbx_formal_charge 
_atom_site.auth_seq_id 
_atom_site.auth_comp_id 
_atom_site.auth_asym_id 
_atom_site.auth_atom_id 
_atom_site.pdbx_PDB_model_num 
ATOM 1    N N   ? ARG A 1   1 ?  -2.718   6.610  -9.083 1.000 64.680 ? 1   ARG A N   1 
ATOM 2    C CA  ? ARG A 1   1 ?  -2.587   6.578 -10.536 1.000 64.680 ? 1   ARG A CA  1 
ATOM 3    C C   ? ARG A 1   1 ?  -2.405   5.149 -11.038 1.000 64.680 ? 1   ARG A C   1 
ATOM 4    C CB  ? ARG A 1   1 ?  -1.411   7.446 -10.989 1.000 64.680 ? 1   ARG A CB  1 
ATOM 5    O O   ? ARG A 1   1 ?  -1.552   4.414 -10.537 1.000 64.680 ? 1   ARG A O   1 
ATOM 6    C CG  ? ARG A 1   1 ?  -1.265   7.547 -12.499 1.000 64.680 ? 1   ARG A CG  1 
ATOM 7    C CD  ? ARG A 1   1 ?  -0.128   8.479 -12.895 1.000 64.680 ? 1   ARG A CD  1 
ATOM 8    N NE  ? ARG A 1   1 ?   0.138   8.425 -14.330 1.000 64.680 ? 1   ARG A NE  1 
ATOM 9    N NH1 ? ARG A 1   1 ?   1.761  10.069 -14.300 1.000 64.680 ? 1   ARG A NH1 1 
ATOM 10   N NH2 ? ARG A 1   1 ?   1.191   9.050 -16.273 1.000 64.680 ? 1   ARG A NH2 1 
ATOM 11   C CZ  ? ARG A 1   1 ?   1.029   9.181 -14.964 1.000 64.680 ? 1   ARG A CZ  1 
ATOM 12   N N   ? ILE A 1   2 ?  -3.236   4.775 -11.771 1.000 72.150 ? 2   ILE A N   1 
ATOM 13   C CA  ? ILE A 1   2 ?  -2.877   3.622 -12.590 1.000 72.150 ? 2   ILE A CA  1 
ATOM 14   C C   ? ILE A 1   2 ?  -2.736   4.049 -14.049 1.000 72.150 ? 2   ILE A C   1 
ATOM 15   C CB  ? ILE A 1   2 ?  -3.922   2.491 -12.462 1.000 72.150 ? 2   ILE A CB  1 
ATOM 16   O O   ? ILE A 1   2 ?  -3.715   4.450 -14.683 1.000 72.150 ? 2   ILE A O   1 
ATOM 17   C CG1 ? ILE A 1   2 ?  -4.082   2.075 -10.995 1.000 72.150 ? 2   ILE A CG1 1 
ATOM 18   C CG2 ? ILE A 1   2 ?  -3.530   1.292 -13.331 1.000 72.150 ? 2   ILE A CG2 1 
ATOM 19   C CD1 ? ILE A 1   2 ?  -2.848   1.409 -10.402 1.000 72.150 ? 2   ILE A CD1 1 
ATOM 20   N N   ? ILE A 1   3 ?  -1.529   4.335 -14.508 1.000 75.470 ? 3   ILE A N   1 
ATOM 21   C CA  ? ILE A 1   3 ?  -1.229   4.770 -15.867 1.000 75.470 ? 3   ILE A CA  1 
ATOM 22   C C   ? ILE A 1   3 ?  -1.209   3.563 -16.803 1.000 75.470 ? 3   ILE A C   1 
ATOM 23   C CB  ? ILE A 1   3 ?   0.118   5.524 -15.935 1.000 75.470 ? 3   ILE A CB  1 
ATOM 24   O O   ? ILE A 1   3 ?  -0.519   2.576 -16.537 1.000 75.470 ? 3   ILE A O   1 
ATOM 25   C CG1 ? ILE A 1   3 ?   0.136   6.677 -14.926 1.000 75.470 ? 3   ILE A CG1 1 
ATOM 26   C CG2 ? ILE A 1   3 ?   0.381   6.034 -17.355 1.000 75.470 ? 3   ILE A CG2 1 
ATOM 27   C CD1 ? ILE A 1   3 ?  -0.885   7.769 -15.215 1.000 75.470 ? 3   ILE A CD1 1 
ATOM 28   N N   ? ASN A 1   4 ?  -2.187   3.696 -17.877 1.000 77.250 ? 4   ASN A N   1 
ATOM 29   C CA  ? ASN A 1   4 ?  -2.315   2.635 -18.870 1.000 77.250 ? 4   ASN A CA  1 
ATOM 30   C C   ? ASN A 1   4 ?  -2.970   1.390 -18.279 1.000 77.250 ? 4   ASN A C   1 
ATOM 31   C CB  ? ASN A 1   4 ?  -0.947   2.285 -19.460 1.000 77.250 ? 4   ASN A CB  1 
ATOM 32   O O   ? ASN A 1   4 ?  -2.587   0.266 -18.607 1.000 77.250 ? 4   ASN A O   1 
ATOM 33   C CG  ? ASN A 1   4 ?  -0.437   3.343 -20.418 1.000 77.250 ? 4   ASN A CG  1 
ATOM 34   N ND2 ? ASN A 1   4 ?   0.873   3.364 -20.636 1.000 77.250 ? 4   ASN A ND2 1 
ATOM 35   O OD1 ? ASN A 1   4 ?  -1.213   4.135 -20.959 1.000 77.250 ? 4   ASN A OD1 1 
ATOM 36   N N   ? GLY A 1   5 ?  -3.801   1.545 -17.156 1.000 82.500 ? 5   GLY A N   1 
ATOM 37   C CA  ? GLY A 1   5 ?  -4.615   0.499 -16.556 1.000 82.500 ? 5   GLY A CA  1 
ATOM 38   C C   ? GLY A 1   5 ?  -5.984   0.368 -17.195 1.000 82.500 ? 5   GLY A C   1 
ATOM 39   O O   ? GLY A 1   5 ?  -6.270   1.019 -18.202 1.000 82.500 ? 5   GLY A O   1 
ATOM 40   N N   ? SER A 1   6 ?  -6.756  -0.484 -16.763 1.000 89.930 ? 6   SER A N   1 
ATOM 41   C CA  ? SER A 1   6 ?  -8.119  -0.720 -17.228 1.000 89.930 ? 6   SER A CA  1 
ATOM 42   C C   ? SER A 1   6 ?  -9.075  -0.923 -16.057 1.000 89.930 ? 6   SER A C   1 
ATOM 43   C CB  ? SER A 1   6 ?  -8.167  -1.937 -18.153 1.000 89.930 ? 6   SER A CB  1 
ATOM 44   O O   ? SER A 1   6 ?  -8.641  -1.069 -14.912 1.000 89.930 ? 6   SER A O   1 
ATOM 45   O OG  ? SER A 1   6 ?  -7.722  -3.101 -17.477 1.000 89.930 ? 6   SER A OG  1 
ATOM 46   N N   ? ASP A 1   7 ? -10.353  -0.781 -16.410 1.000 92.520 ? 7   ASP A N   1 
ATOM 47   C CA  ? ASP A 1   7 ? -11.344  -1.048 -15.372 1.000 92.520 ? 7   ASP A CA  1 
ATOM 48   C C   ? ASP A 1   7 ? -11.128  -2.425 -14.748 1.000 92.520 ? 7   ASP A C   1 
ATOM 49   C CB  ? ASP A 1   7 ? -12.760  -0.946 -15.943 1.000 92.520 ? 7   ASP A CB  1 
ATOM 50   O O   ? ASP A 1   7 ? -10.876  -3.401 -15.458 1.000 92.520 ? 7   ASP A O   1 
ATOM 51   C CG  ? ASP A 1   7 ? -13.148   0.475 -16.312 1.000 92.520 ? 7   ASP A CG  1 
ATOM 52   O OD1 ? ASP A 1   7 ? -12.361   1.410 -16.052 1.000 92.520 ? 7   ASP A OD1 1 
ATOM 53   O OD2 ? ASP A 1   7 ? -14.254   0.662 -16.865 1.000 92.520 ? 7   ASP A OD2 1 
ATOM 54   N N   ? CYS A 1   8 ? -11.143  -2.391 -13.366 1.000 92.520 ? 8   CYS A N   1 
ATOM 55   C CA  ? CYS A 1   8 ? -11.121  -3.674 -12.672 1.000 92.520 ? 8   CYS A CA  1 
ATOM 56   C C   ? CYS A 1   8 ? -12.427  -4.430 -12.882 1.000 92.520 ? 8   CYS A C   1 
ATOM 57   C CB  ? CYS A 1   8 ? -10.874  -3.471 -11.177 1.000 92.520 ? 8   CYS A CB  1 
ATOM 58   O O   ? CYS A 1   8 ? -13.473  -3.820 -13.115 1.000 92.520 ? 8   CYS A O   1 
ATOM 59   S SG  ? CYS A 1   8 ?  -9.286  -2.696 -10.801 1.000 92.520 ? 8   CYS A SG  1 
ATOM 60   N N   ? ASP A 1   9 ? -12.283  -5.807 -12.774 1.000 91.190 ? 9   ASP A N   1 
ATOM 61   C CA  ? ASP A 1   9 ? -13.508  -6.600 -12.740 1.000 91.190 ? 9   ASP A CA  1 
ATOM 62   C C   ? ASP A 1   9 ? -14.258  -6.395 -11.425 1.000 91.190 ? 9   ASP A C   1 
ATOM 63   C CB  ? ASP A 1   9 ? -13.193  -8.084 -12.939 1.000 91.190 ? 9   ASP A CB  1 
ATOM 64   O O   ? ASP A 1   9 ? -13.643  -6.315 -10.360 1.000 91.190 ? 9   ASP A O   1 
ATOM 65   C CG  ? ASP A 1   9 ? -12.672  -8.398 -14.331 1.000 91.190 ? 9   ASP A CG  1 
ATOM 66   O OD1 ? ASP A 1   9 ? -12.969  -7.639 -15.279 1.000 91.190 ? 9   ASP A OD1 1 
ATOM 67   O OD2 ? ASP A 1   9 ? -11.960  -9.414 -14.481 1.000 91.190 ? 9   ASP A OD2 1 
ATOM 68   N N   ? MET A 1  10 ? -15.589  -6.295 -11.551 1.000 87.250 ? 10  MET A N   1 
ATOM 69   C CA  ? MET A 1  10 ? -16.429  -6.108 -10.372 1.000 87.250 ? 10  MET A CA  1 
ATOM 70   C C   ? MET A 1  10 ? -16.161  -7.195  -9.336 1.000 87.250 ? 10  MET A C   1 
ATOM 71   C CB  ? MET A 1  10 ? -17.908  -6.108 -10.759 1.000 87.250 ? 10  MET A CB  1 
ATOM 72   O O   ? MET A 1  10 ? -15.997  -8.365  -9.685 1.000 87.250 ? 10  MET A O   1 
ATOM 73   C CG  ? MET A 1  10 ? -18.825  -5.554  -9.680 1.000 87.250 ? 10  MET A CG  1 
ATOM 74   S SD  ? MET A 1  10 ? -20.560  -5.381 -10.252 1.000 87.250 ? 10  MET A SD  1 
ATOM 75   C CE  ? MET A 1  10 ? -21.316  -4.663  -8.767 1.000 87.250 ? 10  MET A CE  1 
ATOM 76   N N   ? HIS A 1  11 ? -15.945  -6.824  -8.018 1.000 86.390 ? 11  HIS A N   1 
ATOM 77   C CA  ? HIS A 1  11 ? -15.869  -7.713  -6.864 1.000 86.390 ? 11  HIS A CA  1 
ATOM 78   C C   ? HIS A 1  11 ? -14.525  -8.431  -6.810 1.000 86.390 ? 11  HIS A C   1 
ATOM 79   C CB  ? HIS A 1  11 ? -17.009  -8.733  -6.899 1.000 86.390 ? 11  HIS A CB  1 
ATOM 80   O O   ? HIS A 1  11 ? -14.361  -9.394  -6.057 1.000 86.390 ? 11  HIS A O   1 
ATOM 81   C CG  ? HIS A 1  11 ? -18.370  -8.113  -6.890 1.000 86.390 ? 11  HIS A CG  1 
ATOM 82   C CD2 ? HIS A 1  11 ? -19.399  -8.216  -7.763 1.000 86.390 ? 11  HIS A CD2 1 
ATOM 83   N ND1 ? HIS A 1  11 ? -18.795  -7.267  -5.888 1.000 86.390 ? 11  HIS A ND1 1 
ATOM 84   C CE1 ? HIS A 1  11 ? -20.032  -6.876  -6.147 1.000 86.390 ? 11  HIS A CE1 1 
ATOM 85   N NE2 ? HIS A 1  11 ? -20.421  -7.437  -7.279 1.000 86.390 ? 11  HIS A NE2 1 
ATOM 86   N N   ? THR A 1  12 ? -13.544  -8.022  -7.625 1.000 90.550 ? 12  THR A N   1 
ATOM 87   C CA  ? THR A 1  12 ? -12.280  -8.745  -7.713 1.000 90.550 ? 12  THR A CA  1 
ATOM 88   C C   ? THR A 1  12 ? -11.242  -8.136  -6.775 1.000 90.550 ? 12  THR A C   1 
ATOM 89   C CB  ? THR A 1  12 ? -11.736  -8.745  -9.154 1.000 90.550 ? 12  THR A CB  1 
ATOM 90   O O   ? THR A 1  12 ? -10.220  -8.760  -6.482 1.000 90.550 ? 12  THR A O   1 
ATOM 91   C CG2 ? THR A 1  12 ? -12.665  -9.508 -10.092 1.000 90.550 ? 12  THR A CG2 1 
ATOM 92   O OG1 ? THR A 1  12 ? -11.616  -7.393  -9.613 1.000 90.550 ? 12  THR A OG1 1 
ATOM 93   N N   ? GLN A 1  13 ? -11.514  -6.982  -6.154 1.000 95.160 ? 13  GLN A N   1 
ATOM 94   C CA  ? GLN A 1  13 ? -10.659  -6.327  -5.170 1.000 95.160 ? 13  GLN A CA  1 
ATOM 95   C C   ? GLN A 1  13 ? -11.449  -5.954  -3.918 1.000 95.160 ? 13  GLN A C   1 
ATOM 96   C CB  ? GLN A 1  13 ? -10.006  -5.081  -5.769 1.000 95.160 ? 13  GLN A CB  1 
ATOM 97   O O   ? GLN A 1  13 ? -11.547  -4.776  -3.568 1.000 95.160 ? 13  GLN A O   1 
ATOM 98   C CG  ? GLN A 1  13 ?  -8.937  -5.387  -6.810 1.000 95.160 ? 13  GLN A CG  1 
ATOM 99   C CD  ? GLN A 1  13 ?  -9.489  -6.117  -8.020 1.000 95.160 ? 13  GLN A CD  1 
ATOM 100  N NE2 ? GLN A 1  13 ?  -8.992  -7.325  -8.262 1.000 95.160 ? 13  GLN A NE2 1 
ATOM 101  O OE1 ? GLN A 1  13 ? -10.356  -5.600  -8.732 1.000 95.160 ? 13  GLN A OE1 1 
ATOM 102  N N   ? PRO A 1  14 ? -11.920  -6.917  -3.163 1.000 95.230 ? 14  PRO A N   1 
ATOM 103  C CA  ? PRO A 1  14 ? -12.815  -6.678  -2.028 1.000 95.230 ? 14  PRO A CA  1 
ATOM 104  C C   ? PRO A 1  14 ? -12.091  -6.082  -0.823 1.000 95.230 ? 14  PRO A C   1 
ATOM 105  C CB  ? PRO A 1  14 ? -13.355  -8.074  -1.705 1.000 95.230 ? 14  PRO A CB  1 
ATOM 106  O O   ? PRO A 1  14 ? -12.735  -5.656   0.139 1.000 95.230 ? 14  PRO A O   1 
ATOM 107  C CG  ? PRO A 1  14 ? -12.275  -9.012  -2.140 1.000 95.230 ? 14  PRO A CG  1 
ATOM 108  C CD  ? PRO A 1  14 ? -11.636  -8.460  -3.382 1.000 95.230 ? 14  PRO A CD  1 
ATOM 109  N N   ? TRP A 1  15 ? -10.786  -5.943  -0.907 1.000 96.940 ? 15  TRP A N   1 
ATOM 110  C CA  ? TRP A 1  15 ?  -9.957  -5.446   0.185 1.000 96.940 ? 15  TRP A CA  1 
ATOM 111  C C   ? TRP A 1  15 ?  -9.622  -3.971  -0.013 1.000 96.940 ? 15  TRP A C   1 
ATOM 112  C CB  ? TRP A 1  15 ?  -8.667  -6.264   0.297 1.000 96.940 ? 15  TRP A CB  1 
ATOM 113  O O   ? TRP A 1  15 ?  -9.052  -3.332   0.875 1.000 96.940 ? 15  TRP A O   1 
ATOM 114  C CG  ? TRP A 1  15 ?  -8.018  -6.561  -1.022 1.000 96.940 ? 15  TRP A CG  1 
ATOM 115  C CD1 ? TRP A 1  15 ?  -7.124  -5.777  -1.696 1.000 96.940 ? 15  TRP A CD1 1 
ATOM 116  C CD2 ? TRP A 1  15 ?  -8.218  -7.726  -1.828 1.000 96.940 ? 15  TRP A CD2 1 
ATOM 117  C CE2 ? TRP A 1  15 ?  -7.411  -7.581  -2.979 1.000 96.940 ? 15  TRP A CE2 1 
ATOM 118  C CE3 ? TRP A 1  15 ?  -9.000  -8.880  -1.689 1.000 96.940 ? 15  TRP A CE3 1 
ATOM 119  N NE1 ? TRP A 1  15 ?  -6.755  -6.384  -2.874 1.000 96.940 ? 15  TRP A NE1 1 
ATOM 120  C CH2 ? TRP A 1  15 ?  -8.141  -9.668  -3.825 1.000 96.940 ? 15  TRP A CH2 1 
ATOM 121  C CZ2 ? TRP A 1  15 ?  -7.366  -8.549  -3.986 1.000 96.940 ? 15  TRP A CZ2 1 
ATOM 122  C CZ3 ? TRP A 1  15 ?  -8.953  -9.842  -2.692 1.000 96.940 ? 15  TRP A CZ3 1 
ATOM 123  N N   ? GLN A 1  16 ?  -9.901  -3.416  -1.238 1.000 96.130 ? 16  GLN A N   1 
ATOM 124  C CA  ? GLN A 1  16 ?  -9.558  -2.039  -1.573 1.000 96.130 ? 16  GLN A CA  1 
ATOM 125  C C   ? GLN A 1  16 ? -10.414  -1.051  -0.786 1.000 96.130 ? 16  GLN A C   1 
ATOM 126  C CB  ? GLN A 1  16 ?  -9.720  -1.794  -3.074 1.000 96.130 ? 16  GLN A CB  1 
ATOM 127  O O   ? GLN A 1  16 ? -11.640  -1.169  -0.758 1.000 96.130 ? 16  GLN A O   1 
ATOM 128  C CG  ? GLN A 1  16 ?  -9.367  -0.378  -3.509 1.000 96.130 ? 16  GLN A CG  1 
ATOM 129  C CD  ? GLN A 1  16 ?  -7.870  -0.128  -3.534 1.000 96.130 ? 16  GLN A CD  1 
ATOM 130  N NE2 ? GLN A 1  16 ?  -7.478   1.135  -3.410 1.000 96.130 ? 16  GLN A NE2 1 
ATOM 131  O OE1 ? GLN A 1  16 ?  -7.074  -1.063  -3.662 1.000 96.130 ? 16  GLN A OE1 1 
ATOM 132  N N   ? ALA A 1  17 ?  -9.757  -0.033  -0.169 1.000 95.590 ? 17  ALA A N   1 
ATOM 133  C CA  ? ALA A 1  17 ? -10.449   1.002   0.595 1.000 95.590 ? 17  ALA A CA  1 
ATOM 134  C C   ? ALA A 1  17 ? -10.054   2.395   0.115 1.000 95.590 ? 17  ALA A C   1 
ATOM 135  C CB  ? ALA A 1  17 ? -10.150   0.851   2.085 1.000 95.590 ? 17  ALA A CB  1 
ATOM 136  O O   ? ALA A 1  17 ?  -8.930   2.603  -0.350 1.000 95.590 ? 17  ALA A O   1 
ATOM 137  N N   ? ALA A 1  18 ? -11.041   3.286   0.219 1.000 94.600 ? 18  ALA A N   1 
ATOM 138  C CA  ? ALA A 1  18 ? -10.798   4.693  -0.087 1.000 94.600 ? 18  ALA A CA  1 
ATOM 139  C C   ? ALA A 1  18 ? -10.739   5.530   1.188 1.000 94.600 ? 18  ALA A C   1 
ATOM 140  C CB  ? ALA A 1  18 ? -11.880   5.229  -1.022 1.000 94.600 ? 18  ALA A CB  1 
ATOM 141  O O   ? ALA A 1  18 ? -11.632   5.446   2.034 1.000 94.600 ? 18  ALA A O   1 
ATOM 142  N N   ? LEU A 1  19 ?  -9.669   6.245   1.282 1.000 94.450 ? 19  LEU A N   1 
ATOM 143  C CA  ? LEU A 1  19 ?  -9.596   7.278   2.309 1.000 94.450 ? 19  LEU A CA  1 
ATOM 144  C C   ? LEU A 1  19 ? -10.055   8.624   1.760 1.000 94.450 ? 19  LEU A C   1 
ATOM 145  C CB  ? LEU A 1  19 ?  -8.169   7.394   2.852 1.000 94.450 ? 19  LEU A CB  1 
ATOM 146  O O   ? LEU A 1  19 ?  -9.527   9.101   0.752 1.000 94.450 ? 19  LEU A O   1 
ATOM 147  C CG  ? LEU A 1  19 ?  -7.554   6.115   3.422 1.000 94.450 ? 19  LEU A CG  1 
ATOM 148  C CD1 ? LEU A 1  19 ?  -6.153   6.393   3.957 1.000 94.450 ? 19  LEU A CD1 1 
ATOM 149  C CD2 ? LEU A 1  19 ?  -8.444   5.536   4.517 1.000 94.450 ? 19  LEU A CD2 1 
ATOM 150  N N   ? LEU A 1  20 ? -11.014   9.205   2.478 1.000 91.510 ? 20  LEU A N   1 
ATOM 151  C CA  ? LEU A 1  20 ? -11.655  10.400   1.938 1.000 91.510 ? 20  LEU A CA  1 
ATOM 152  C C   ? LEU A 1  20 ? -11.427  11.599   2.851 1.000 91.510 ? 20  LEU A C   1 
ATOM 153  C CB  ? LEU A 1  20 ? -13.156  10.164   1.750 1.000 91.510 ? 20  LEU A CB  1 
ATOM 154  O O   ? LEU A 1  20 ? -11.401  11.456   4.076 1.000 91.510 ? 20  LEU A O   1 
ATOM 155  C CG  ? LEU A 1  20 ? -13.551   8.966   0.886 1.000 91.510 ? 20  LEU A CG  1 
ATOM 156  C CD1 ? LEU A 1  20 ? -15.068   8.807   0.863 1.000 91.510 ? 20  LEU A CD1 1 
ATOM 157  C CD2 ? LEU A 1  20 ? -13.004   9.123  -0.529 1.000 91.510 ? 20  LEU A CD2 1 
ATOM 158  N N   ? LEU A 1  21 ? -11.191  12.756   2.263 1.000 84.900 ? 21  LEU A N   1 
ATOM 159  C CA  ? LEU A 1  21 ? -11.342  14.072   2.875 1.000 84.900 ? 21  LEU A CA  1 
ATOM 160  C C   ? LEU A 1  21 ? -12.517  14.825   2.261 1.000 84.900 ? 21  LEU A C   1 
ATOM 161  C CB  ? LEU A 1  21 ? -10.057  14.889   2.713 1.000 84.900 ? 21  LEU A CB  1 
ATOM 162  O O   ? LEU A 1  21 ? -12.531  15.088   1.057 1.000 84.900 ? 21  LEU A O   1 
ATOM 163  C CG  ? LEU A 1  21 ?  -8.822  14.361   3.444 1.000 84.900 ? 21  LEU A CG  1 
ATOM 164  C CD1 ? LEU A 1  21 ?  -7.598  15.200   3.092 1.000 84.900 ? 21  LEU A CD1 1 
ATOM 165  C CD2 ? LEU A 1  21 ?  -9.055  14.352   4.951 1.000 84.900 ? 21  LEU A CD2 1 
ATOM 166  N N   ? PRO A 1  22 ? -13.421  15.180   3.355 1.000 78.570 ? 22  PRO A N   1 
ATOM 167  C CA  ? PRO A 1  22 ? -14.869  14.998   3.481 1.000 78.570 ? 22  PRO A CA  1 
ATOM 168  C C   ? PRO A 1  22 ? -15.495  14.363   2.241 1.000 78.570 ? 22  PRO A C   1 
ATOM 169  C CB  ? PRO A 1  22 ? -15.387  16.424   3.685 1.000 78.570 ? 22  PRO A CB  1 
ATOM 170  O O   ? PRO A 1  22 ? -16.381  13.514   2.358 1.000 78.570 ? 22  PRO A O   1 
ATOM 171  C CG  ? PRO A 1  22 ? -14.157  17.257   3.849 1.000 78.570 ? 22  PRO A CG  1 
ATOM 172  C CD  ? PRO A 1  22 ? -12.967  16.435   3.447 1.000 78.570 ? 22  PRO A CD  1 
ATOM 173  N N   ? ASN A 1  23 ? -15.171  14.246   1.059 1.000 78.810 ? 23  ASN A N   1 
ATOM 174  C CA  ? ASN A 1  23 ? -15.776  13.513  -0.048 1.000 78.810 ? 23  ASN A CA  1 
ATOM 175  C C   ? ASN A 1  23 ? -14.858  13.479  -1.266 1.000 78.810 ? 23  ASN A C   1 
ATOM 176  C CB  ? ASN A 1  23 ? -17.129  14.123  -0.420 1.000 78.810 ? 23  ASN A CB  1 
ATOM 177  O O   ? ASN A 1  23 ? -15.314  13.243  -2.387 1.000 78.810 ? 23  ASN A O   1 
ATOM 178  C CG  ? ASN A 1  23 ? -18.155  13.987   0.687 1.000 78.810 ? 23  ASN A CG  1 
ATOM 179  N ND2 ? ASN A 1  23 ? -18.906  15.054   0.934 1.000 78.810 ? 23  ASN A ND2 1 
ATOM 180  O OD1 ? ASN A 1  23 ? -18.271  12.932   1.317 1.000 78.810 ? 23  ASN A OD1 1 
ATOM 181  N N   ? GLN A 1  24 ? -13.578  13.797  -0.984 1.000 86.060 ? 24  GLN A N   1 
ATOM 182  C CA  ? GLN A 1  24 ? -12.550  13.711  -2.017 1.000 86.060 ? 24  GLN A CA  1 
ATOM 183  C C   ? GLN A 1  24 ? -11.550  12.600  -1.706 1.000 86.060 ? 24  GLN A C   1 
ATOM 184  C CB  ? GLN A 1  24 ? -11.821  15.048  -2.162 1.000 86.060 ? 24  GLN A CB  1 
ATOM 185  O O   ? GLN A 1  24 ? -11.068  12.490  -0.577 1.000 86.060 ? 24  GLN A O   1 
ATOM 186  C CG  ? GLN A 1  24 ? -10.797  15.070  -3.289 1.000 86.060 ? 24  GLN A CG  1 
ATOM 187  C CD  ? GLN A 1  24 ? -10.040  16.382  -3.368 1.000 86.060 ? 24  GLN A CD  1 
ATOM 188  N NE2 ? GLN A 1  24 ?  -8.786  16.318  -3.804 1.000 86.060 ? 24  GLN A NE2 1 
ATOM 189  O OE1 ? GLN A 1  24 ? -10.577  17.445  -3.040 1.000 86.060 ? 24  GLN A OE1 1 
ATOM 190  N N   ? LEU A 1  25 ? -11.372  11.776  -2.805 1.000 88.940 ? 25  LEU A N   1 
ATOM 191  C CA  ? LEU A 1  25 ? -10.368  10.729  -2.651 1.000 88.940 ? 25  LEU A CA  1 
ATOM 192  C C   ? LEU A 1  25 ?  -9.006  11.327  -2.315 1.000 88.940 ? 25  LEU A C   1 
ATOM 193  C CB  ? LEU A 1  25 ? -10.270   9.889  -3.927 1.000 88.940 ? 25  LEU A CB  1 
ATOM 194  O O   ? LEU A 1  25 ?  -8.516  12.204  -3.030 1.000 88.940 ? 25  LEU A O   1 
ATOM 195  C CG  ? LEU A 1  25 ?  -9.229   8.767  -3.922 1.000 88.940 ? 25  LEU A CG  1 
ATOM 196  C CD1 ? LEU A 1  25 ?  -9.645   7.663  -2.956 1.000 88.940 ? 25  LEU A CD1 1 
ATOM 197  C CD2 ? LEU A 1  25 ?  -9.036   8.210  -5.328 1.000 88.940 ? 25  LEU A CD2 1 
ATOM 198  N N   ? TYR A 1  26 ?  -8.386  10.855  -1.169 1.000 90.030 ? 26  TYR A N   1 
ATOM 199  C CA  ? TYR A 1  26 ?  -7.080  11.322  -0.717 1.000 90.030 ? 26  TYR A CA  1 
ATOM 200  C C   ? TYR A 1  26 ?  -6.009  10.265  -0.958 1.000 90.030 ? 26  TYR A C   1 
ATOM 201  C CB  ? TYR A 1  26 ?  -7.125  11.691   0.769 1.000 90.030 ? 26  TYR A CB  1 
ATOM 202  O O   ? TYR A 1  26 ?  -4.986  10.540  -1.589 1.000 90.030 ? 26  TYR A O   1 
ATOM 203  C CG  ? TYR A 1  26 ?  -5.775  12.031   1.351 1.000 90.030 ? 26  TYR A CG  1 
ATOM 204  C CD1 ? TYR A 1  26 ?  -5.136  11.163   2.233 1.000 90.030 ? 26  TYR A CD1 1 
ATOM 205  C CD2 ? TYR A 1  26 ?  -5.135  13.222   1.022 1.000 90.030 ? 26  TYR A CD2 1 
ATOM 206  C CE1 ? TYR A 1  26 ?  -3.892  11.473   2.773 1.000 90.030 ? 26  TYR A CE1 1 
ATOM 207  C CE2 ? TYR A 1  26 ?  -3.892  13.542   1.556 1.000 90.030 ? 26  TYR A CE2 1 
ATOM 208  O OH  ? TYR A 1  26 ?  -2.048  12.975   2.962 1.000 90.030 ? 26  TYR A OH  1 
ATOM 209  C CZ  ? TYR A 1  26 ?  -3.279  12.662   2.429 1.000 90.030 ? 26  TYR A CZ  1 
ATOM 210  N N   ? CYS A 1  27 ?  -6.226   9.108  -0.421 1.000 94.580 ? 27  CYS A N   1 
ATOM 211  C CA  ? CYS A 1  27 ?  -5.349   7.947  -0.519 1.000 94.580 ? 27  CYS A CA  1 
ATOM 212  C C   ? CYS A 1  27 ?  -6.157   6.656  -0.580 1.000 94.580 ? 27  CYS A C   1 
ATOM 213  C CB  ? CYS A 1  27 ?  -4.386   7.901   0.667 1.000 94.580 ? 27  CYS A CB  1 
ATOM 214  O O   ? CYS A 1  27 ?  -7.372   6.669  -0.373 1.000 94.580 ? 27  CYS A O   1 
ATOM 215  S SG  ? CYS A 1  27 ?  -2.950   8.980   0.481 1.000 94.580 ? 27  CYS A SG  1 
ATOM 216  N N   ? GLY A 1  28 ?  -5.456   5.652  -0.943 1.000 95.070 ? 28  GLY A N   1 
ATOM 217  C CA  ? GLY A 1  28 ?  -6.024   4.319  -0.828 1.000 95.070 ? 28  GLY A CA  1 
ATOM 218  C C   ? GLY A 1  28 ?  -5.620   3.606   0.448 1.000 95.070 ? 28  GLY A C   1 
ATOM 219  O O   ? GLY A 1  28 ?  -4.732   4.067   1.169 1.000 95.070 ? 28  GLY A O   1 
ATOM 220  N N   ? ALA A 1  29 ?  -6.219   2.508   0.766 1.000 96.940 ? 29  ALA A N   1 
ATOM 221  C CA  ? ALA A 1  29 ?  -5.916   1.627   1.892 1.000 96.940 ? 29  ALA A CA  1 
ATOM 222  C C   ? ALA A 1  29 ?  -6.337   0.191   1.594 1.000 96.940 ? 29  ALA A C   1 
ATOM 223  C CB  ? ALA A 1  29 ?  -6.603   2.128   3.160 1.000 96.940 ? 29  ALA A CB  1 
ATOM 224  O O   ? ALA A 1  29 ?  -7.028  -0.068   0.606 1.000 96.940 ? 29  ALA A O   1 
ATOM 225  N N   ? VAL A 1  30 ?  -5.828  -0.715   2.459 1.000 98.080 ? 30  VAL A N   1 
ATOM 226  C CA  ? VAL A 1  30 ?  -6.112  -2.134   2.271 1.000 98.080 ? 30  VAL A CA  1 
ATOM 227  C C   ? VAL A 1  30 ?  -6.687  -2.720   3.558 1.000 98.080 ? 30  VAL A C   1 
ATOM 228  C CB  ? VAL A 1  30 ?  -4.849  -2.915   1.847 1.000 98.080 ? 30  VAL A CB  1 
ATOM 229  O O   ? VAL A 1  30 ?  -6.124  -2.532   4.639 1.000 98.080 ? 30  VAL A O   1 
ATOM 230  C CG1 ? VAL A 1  30 ?  -5.207  -4.345   1.445 1.000 98.080 ? 30  VAL A CG1 1 
ATOM 231  C CG2 ? VAL A 1  30 ?  -4.137  -2.197   0.702 1.000 98.080 ? 30  VAL A CG2 1 
ATOM 232  N N   ? LEU A 1  31 ?  -7.861  -3.369   3.412 1.000 98.070 ? 31  LEU A N   1 
ATOM 233  C CA  ? LEU A 1  31 ?  -8.437  -4.091   4.542 1.000 98.070 ? 31  LEU A CA  1 
ATOM 234  C C   ? LEU A 1  31 ?  -7.650  -5.365   4.831 1.000 98.070 ? 31  LEU A C   1 
ATOM 235  C CB  ? LEU A 1  31 ?  -9.903  -4.435   4.268 1.000 98.070 ? 31  LEU A CB  1 
ATOM 236  O O   ? LEU A 1  31 ?  -7.631  -6.287   4.013 1.000 98.070 ? 31  LEU A O   1 
ATOM 237  C CG  ? LEU A 1  31 ? -10.650  -5.163   5.387 1.000 98.070 ? 31  LEU A CG  1 
ATOM 238  C CD1 ? LEU A 1  31 ? -10.744  -4.277   6.625 1.000 98.070 ? 31  LEU A CD1 1 
ATOM 239  C CD2 ? LEU A 1  31 ? -12.038  -5.585   4.918 1.000 98.070 ? 31  LEU A CD2 1 
ATOM 240  N N   ? VAL A 1  32 ?  -6.974  -5.487   6.065 1.000 97.920 ? 32  VAL A N   1 
ATOM 241  C CA  ? VAL A 1  32 ?  -6.082  -6.605   6.353 1.000 97.920 ? 32  VAL A CA  1 
ATOM 242  C C   ? VAL A 1  32 ?  -6.586  -7.366   7.578 1.000 97.920 ? 32  VAL A C   1 
ATOM 243  C CB  ? VAL A 1  32 ?  -4.630  -6.129   6.582 1.000 97.920 ? 32  VAL A CB  1 
ATOM 244  O O   ? VAL A 1  32 ?  -6.099  -8.456   7.883 1.000 97.920 ? 32  VAL A O   1 
ATOM 245  C CG1 ? VAL A 1  32 ?  -4.022  -5.607   5.282 1.000 97.920 ? 32  VAL A CG1 1 
ATOM 246  C CG2 ? VAL A 1  32 ?  -4.587  -5.054   7.666 1.000 97.920 ? 32  VAL A CG2 1 
ATOM 247  N N   ? HIS A 1  33 ?  -7.582  -6.761   8.260 1.000 97.490 ? 33  HIS A N   1 
ATOM 248  C CA  ? HIS A 1  33 ?  -8.272  -7.269   9.441 1.000 97.490 ? 33  HIS A CA  1 
ATOM 249  C C   ? HIS A 1  33 ?  -9.672  -6.676   9.558 1.000 97.490 ? 33  HIS A C   1 
ATOM 250  C CB  ? HIS A 1  33 ?  -7.466  -6.965  10.705 1.000 97.490 ? 33  HIS A CB  1 
ATOM 251  O O   ? HIS A 1  33 ?  -9.926  -5.572   9.070 1.000 97.490 ? 33  HIS A O   1 
ATOM 252  C CG  ? HIS A 1  33 ?  -7.978  -7.663  11.925 1.000 97.490 ? 33  HIS A CG  1 
ATOM 253  C CD2 ? HIS A 1  33 ?  -7.575  -8.805  12.530 1.000 97.490 ? 33  HIS A CD2 1 
ATOM 254  N ND1 ? HIS A 1  33 ?  -9.037  -7.186  12.666 1.000 97.490 ? 33  HIS A ND1 1 
ATOM 255  C CE1 ? HIS A 1  33 ?  -9.264  -8.006  13.678 1.000 97.490 ? 33  HIS A CE1 1 
ATOM 256  N NE2 ? HIS A 1  33 ?  -8.391  -8.997  13.618 1.000 97.490 ? 33  HIS A NE2 1 
ATOM 257  N N   ? PRO A 1  34 ? -10.666  -7.443  10.270 1.000 96.140 ? 34  PRO A N   1 
ATOM 258  C CA  ? PRO A 1  34 ? -12.053  -6.976  10.340 1.000 96.140 ? 34  PRO A CA  1 
ATOM 259  C C   ? PRO A 1  34 ? -12.170  -5.556  10.888 1.000 96.140 ? 34  PRO A C   1 
ATOM 260  C CB  ? PRO A 1  34 ? -12.717  -7.983  11.283 1.000 96.140 ? 34  PRO A CB  1 
ATOM 261  O O   ? PRO A 1  34 ? -13.173  -4.879  10.649 1.000 96.140 ? 34  PRO A O   1 
ATOM 262  C CG  ? PRO A 1  34 ? -11.981  -9.263  11.055 1.000 96.140 ? 34  PRO A CG  1 
ATOM 263  C CD  ? PRO A 1  34 ? -10.527  -8.948  10.849 1.000 96.140 ? 34  PRO A CD  1 
ATOM 264  N N   ? GLN A 1  35 ? -11.135  -4.987  11.427 1.000 97.280 ? 35  GLN A N   1 
ATOM 265  C CA  ? GLN A 1  35 ? -11.223  -3.653  12.012 1.000 97.280 ? 35  GLN A CA  1 
ATOM 266  C C   ? GLN A 1  35 ?  -9.979  -2.829  11.692 1.000 97.280 ? 35  GLN A C   1 
ATOM 267  C CB  ? GLN A 1  35 ? -11.418  -3.743  13.527 1.000 97.280 ? 35  GLN A CB  1 
ATOM 268  O O   ? GLN A 1  35 ?  -9.748  -1.782  12.301 1.000 97.280 ? 35  GLN A O   1 
ATOM 269  C CG  ? GLN A 1  35 ? -11.918  -2.451  14.160 1.000 97.280 ? 35  GLN A CG  1 
ATOM 270  C CD  ? GLN A 1  35 ? -12.260  -2.612  15.629 1.000 97.280 ? 35  GLN A CD  1 
ATOM 271  N NE2 ? GLN A 1  35 ? -11.503  -1.941  16.491 1.000 97.280 ? 35  GLN A NE2 1 
ATOM 272  O OE1 ? GLN A 1  35 ? -13.197  -3.332  15.987 1.000 97.280 ? 35  GLN A OE1 1 
ATOM 273  N N   ? TRP A 1  36 ?  -9.102  -3.412  10.801 1.000 97.980 ? 36  TRP A N   1 
ATOM 274  C CA  ? TRP A 1  36 ?  -7.842  -2.711  10.572 1.000 97.980 ? 36  TRP A CA  1 
ATOM 275  C C   ? TRP A 1  36 ?  -7.571  -2.553   9.080 1.000 97.980 ? 36  TRP A C   1 
ATOM 276  C CB  ? TRP A 1  36 ?  -6.683  -3.457  11.238 1.000 97.980 ? 36  TRP A CB  1 
ATOM 277  O O   ? TRP A 1  36 ?  -7.756  -3.495   8.305 1.000 97.980 ? 36  TRP A O   1 
ATOM 278  C CG  ? TRP A 1  36 ?  -6.674  -3.358  12.734 1.000 97.980 ? 36  TRP A CG  1 
ATOM 279  C CD1 ? TRP A 1  36 ?  -7.263  -4.216  13.621 1.000 97.980 ? 36  TRP A CD1 1 
ATOM 280  C CD2 ? TRP A 1  36 ?  -6.049  -2.338  13.519 1.000 97.980 ? 36  TRP A CD2 1 
ATOM 281  C CE2 ? TRP A 1  36 ?  -6.298  -2.642  14.875 1.000 97.980 ? 36  TRP A CE2 1 
ATOM 282  C CE3 ? TRP A 1  36 ?  -5.300  -1.196  13.206 1.000 97.980 ? 36  TRP A CE3 1 
ATOM 283  N NE1 ? TRP A 1  36 ?  -7.040  -3.791  14.910 1.000 97.980 ? 36  TRP A NE1 1 
ATOM 284  C CH2 ? TRP A 1  36 ?  -5.095  -0.731  15.585 1.000 97.980 ? 36  TRP A CH2 1 
ATOM 285  C CZ2 ? TRP A 1  36 ?  -5.825  -1.843  15.919 1.000 97.980 ? 36  TRP A CZ2 1 
ATOM 286  C CZ3 ? TRP A 1  36 ?  -4.829  -0.402  14.246 1.000 97.980 ? 36  TRP A CZ3 1 
ATOM 287  N N   ? LEU A 1  37 ?  -7.173  -1.290   8.729 1.000 98.200 ? 37  LEU A N   1 
ATOM 288  C CA  ? LEU A 1  37 ?  -6.702  -0.970   7.386 1.000 98.200 ? 37  LEU A CA  1 
ATOM 289  C C   ? LEU A 1  37 ?  -5.201  -0.699   7.386 1.000 98.200 ? 37  LEU A C   1 
ATOM 290  C CB  ? LEU A 1  37 ?  -7.451   0.243   6.829 1.000 98.200 ? 37  LEU A CB  1 
ATOM 291  O O   ? LEU A 1  37 ?  -4.662  -0.169   8.360 1.000 98.200 ? 37  LEU A O   1 
ATOM 292  C CG  ? LEU A 1  37 ?  -8.954   0.069   6.609 1.000 98.200 ? 37  LEU A CG  1 
ATOM 293  C CD1 ? LEU A 1  37 ?  -9.619   1.425   6.395 1.000 98.200 ? 37  LEU A CD1 1 
ATOM 294  C CD2 ? LEU A 1  37 ?  -9.218  -0.854   5.424 1.000 98.200 ? 37  LEU A CD2 1 
ATOM 295  N N   ? LEU A 1  38 ?  -4.577  -1.118   6.267 1.000 98.170 ? 38  LEU A N   1 
ATOM 296  C CA  ? LEU A 1  38 ?  -3.189  -0.757   5.998 1.000 98.170 ? 38  LEU A CA  1 
ATOM 297  C C   ? LEU A 1  38 ?  -3.107   0.323   4.924 1.000 98.170 ? 38  LEU A C   1 
ATOM 298  C CB  ? LEU A 1  38 ?  -2.390  -1.988   5.563 1.000 98.170 ? 38  LEU A CB  1 
ATOM 299  O O   ? LEU A 1  38 ?  -3.808   0.253   3.912 1.000 98.170 ? 38  LEU A O   1 
ATOM 300  C CG  ? LEU A 1  38 ?  -2.097  -3.024   6.649 1.000 98.170 ? 38  LEU A CG  1 
ATOM 301  C CD1 ? LEU A 1  38 ?  -1.400  -4.240   6.048 1.000 98.170 ? 38  LEU A CD1 1 
ATOM 302  C CD2 ? LEU A 1  38 ?  -1.251  -2.411   7.760 1.000 98.170 ? 38  LEU A CD2 1 
ATOM 303  N N   ? THR A 1  39 ?  -2.253   1.355   5.138 1.000 97.920 ? 39  THR A N   1 
ATOM 304  C CA  ? THR A 1  39 ?  -2.044   2.419   4.162 1.000 97.920 ? 39  THR A CA  1 
ATOM 305  C C   ? THR A 1  39 ?  -0.635   2.992   4.280 1.000 97.920 ? 39  THR A C   1 
ATOM 306  C CB  ? THR A 1  39 ?  -3.076   3.548   4.336 1.000 97.920 ? 39  THR A CB  1 
ATOM 307  O O   ? THR A 1  39 ?   0.175   2.503   5.070 1.000 97.920 ? 39  THR A O   1 
ATOM 308  C CG2 ? THR A 1  39 ?  -2.815   4.340   5.613 1.000 97.920 ? 39  THR A CG2 1 
ATOM 309  O OG1 ? THR A 1  39 ?  -3.001   4.434   3.213 1.000 97.920 ? 39  THR A OG1 1 
ATOM 310  N N   ? ALA A 1  40 ?  -0.290   3.870   3.408 1.000 97.500 ? 40  ALA A N   1 
ATOM 311  C CA  ? ALA A 1  40 ?   1.011   4.530   3.481 1.000 97.500 ? 40  ALA A CA  1 
ATOM 312  C C   ? ALA A 1  40 ?   1.036   5.572   4.596 1.000 97.500 ? 40  ALA A C   1 
ATOM 313  C CB  ? ALA A 1  40 ?   1.354   5.180   2.143 1.000 97.500 ? 40  ALA A CB  1 
ATOM 314  O O   ? ALA A 1  40 ?   0.066   6.310   4.786 1.000 97.500 ? 40  ALA A O   1 
ATOM 315  N N   ? ALA A 1  41 ?   2.171   5.653   5.334 1.000 97.170 ? 41  ALA A N   1 
ATOM 316  C CA  ? ALA A 1  41 ?   2.318   6.602   6.436 1.000 97.170 ? 41  ALA A CA  1 
ATOM 317  C C   ? ALA A 1  41 ?   2.301   8.040   5.926 1.000 97.170 ? 41  ALA A C   1 
ATOM 318  C CB  ? ALA A 1  41 ?   3.607   6.328   7.205 1.000 97.170 ? 41  ALA A CB  1 
ATOM 319  O O   ? ALA A 1  41 ?   1.902   8.956   6.649 1.000 97.170 ? 41  ALA A O   1 
ATOM 320  N N   ? HIS A 1  42 ?   2.753   8.226   4.727 1.000 94.990 ? 42  HIS A N   1 
ATOM 321  C CA  ? HIS A 1  42 ?   2.778   9.576   4.175 1.000 94.990 ? 42  HIS A CA  1 
ATOM 322  C C   ? HIS A 1  42 ?   1.371  10.063   3.844 1.000 94.990 ? 42  HIS A C   1 
ATOM 323  C CB  ? HIS A 1  42 ?   3.658   9.628   2.925 1.000 94.990 ? 42  HIS A CB  1 
ATOM 324  O O   ? HIS A 1  42 ?   1.176  11.234   3.511 1.000 94.990 ? 42  HIS A O   1 
ATOM 325  C CG  ? HIS A 1  42 ?   3.016   9.029   1.714 1.000 94.990 ? 42  HIS A CG  1 
ATOM 326  C CD2 ? HIS A 1  42 ?   2.125   9.544   0.834 1.000 94.990 ? 42  HIS A CD2 1 
ATOM 327  N ND1 ? HIS A 1  42 ?   3.273   7.741   1.295 1.000 94.990 ? 42  HIS A ND1 1 
ATOM 328  C CE1 ? HIS A 1  42 ?   2.566   7.490   0.206 1.000 94.990 ? 42  HIS A CE1 1 
ATOM 329  N NE2 ? HIS A 1  42 ?   1.861   8.567  -0.095 1.000 94.990 ? 42  HIS A NE2 1 
ATOM 330  N N   ? CYS A 1  43 ?   0.306   9.224   4.074 1.000 94.870 ? 43  CYS A N   1 
ATOM 331  C CA  ? CYS A 1  43 ?  -1.098   9.556   3.861 1.000 94.870 ? 43  CYS A CA  1 
ATOM 332  C C   ? CYS A 1  43 ?  -1.732  10.087   5.141 1.000 94.870 ? 43  CYS A C   1 
ATOM 333  C CB  ? CYS A 1  43 ?  -1.869   8.332   3.369 1.000 94.870 ? 43  CYS A CB  1 
ATOM 334  O O   ? CYS A 1  43 ?  -2.940  10.327   5.187 1.000 94.870 ? 43  CYS A O   1 
ATOM 335  S SG  ? CYS A 1  43 ?  -1.471   7.853   1.674 1.000 94.870 ? 43  CYS A SG  1 
ATOM 336  N N   ? ARG A 1  44 ?  -1.023  10.263   6.146 1.000 93.180 ? 44  ARG A N   1 
ATOM 337  C CA  ? ARG A 1  44 ?  -1.516  10.554   7.488 1.000 93.180 ? 44  ARG A CA  1 
ATOM 338  C C   ? ARG A 1  44 ?  -2.298  11.863   7.512 1.000 93.180 ? 44  ARG A C   1 
ATOM 339  C CB  ? ARG A 1  44 ?  -0.357  10.619   8.485 1.000 93.180 ? 44  ARG A CB  1 
ATOM 340  O O   ? ARG A 1  44 ?  -1.844  12.874   6.971 1.000 93.180 ? 44  ARG A O   1 
ATOM 341  C CG  ? ARG A 1  44 ?  -0.794  10.828   9.926 1.000 93.180 ? 44  ARG A CG  1 
ATOM 342  C CD  ? ARG A 1  44 ?   0.392  10.830  10.880 1.000 93.180 ? 44  ARG A CD  1 
ATOM 343  N NE  ? ARG A 1  44 ?  -0.032  11.010  12.266 1.000 93.180 ? 44  ARG A NE  1 
ATOM 344  N NH1 ? ARG A 1  44 ?   2.100  10.900  13.149 1.000 93.180 ? 44  ARG A NH1 1 
ATOM 345  N NH2 ? ARG A 1  44 ?   0.296  11.208  14.530 1.000 93.180 ? 44  ARG A NH2 1 
ATOM 346  C CZ  ? ARG A 1  44 ?   0.789  11.039  13.312 1.000 93.180 ? 44  ARG A CZ  1 
ATOM 347  N N   ? LYS A 1  45 ?  -3.528  11.739   8.086 1.000 89.740 ? 45  LYS A N   1 
ATOM 348  C CA  ? LYS A 1  45 ?  -4.401  12.869   8.391 1.000 89.740 ? 45  LYS A CA  1 
ATOM 349  C C   ? LYS A 1  45 ?  -5.070  12.695   9.752 1.000 89.740 ? 45  LYS A C   1 
ATOM 350  C CB  ? LYS A 1  45 ?  -5.462  13.038   7.303 1.000 89.740 ? 45  LYS A CB  1 
ATOM 351  O O   ? LYS A 1  45 ?  -5.120  11.586  10.287 1.000 89.740 ? 45  LYS A O   1 
ATOM 352  C CG  ? LYS A 1  45 ?  -4.896  13.384   5.934 1.000 89.740 ? 45  LYS A CG  1 
ATOM 353  C CD  ? LYS A 1  45 ?  -4.323  14.795   5.907 1.000 89.740 ? 45  LYS A CD  1 
ATOM 354  C CE  ? LYS A 1  45 ?  -3.855  15.183   4.511 1.000 89.740 ? 45  LYS A CE  1 
ATOM 355  N NZ  ? LYS A 1  45 ?  -3.264  16.554   4.485 1.000 89.740 ? 45  LYS A NZ  1 
ATOM 356  N N   ? LYS A 1  46 ?  -5.685  13.825  10.255 1.000 83.080 ? 46  LYS A N   1 
ATOM 357  C CA  ? LYS A 1  46 ?  -6.300  13.842  11.579 1.000 83.080 ? 46  LYS A CA  1 
ATOM 358  C C   ? LYS A 1  46 ?  -7.600  13.042  11.592 1.000 83.080 ? 46  LYS A C   1 
ATOM 359  C CB  ? LYS A 1  46 ?  -6.566  15.279  12.029 1.000 83.080 ? 46  LYS A CB  1 
ATOM 360  O O   ? LYS A 1  46 ?  -7.878  12.315  12.548 1.000 83.080 ? 46  LYS A O   1 
ATOM 361  C CG  ? LYS A 1  46 ?  -5.310  16.052  12.406 1.000 83.080 ? 46  LYS A CG  1 
ATOM 362  C CD  ? LYS A 1  46 ?  -5.647  17.429  12.963 1.000 83.080 ? 46  LYS A CD  1 
ATOM 363  C CE  ? LYS A 1  46 ?  -4.390  18.220  13.298 1.000 83.080 ? 46  LYS A CE  1 
ATOM 364  N NZ  ? LYS A 1  46 ?  -4.715  19.578  13.829 1.000 83.080 ? 46  LYS A NZ  1 
ATOM 365  N N   ? VAL A 1  47 ?  -8.392  13.135  10.471 1.000 80.950 ? 47  VAL A N   1 
ATOM 366  C CA  ? VAL A 1  47 ?  -9.675  12.451  10.344 1.000 80.950 ? 47  VAL A CA  1 
ATOM 367  C C   ? VAL A 1  47 ?  -9.765  11.768   8.981 1.000 80.950 ? 47  VAL A C   1 
ATOM 368  C CB  ? VAL A 1  47 ? -10.859  13.425  10.532 1.000 80.950 ? 47  VAL A CB  1 
ATOM 369  O O   ? VAL A 1  47 ?  -9.407  12.359   7.960 1.000 80.950 ? 47  VAL A O   1 
ATOM 370  C CG1 ? VAL A 1  47 ? -12.191  12.693  10.379 1.000 80.950 ? 47  VAL A CG1 1 
ATOM 371  C CG2 ? VAL A 1  47 ? -10.775  14.110  11.894 1.000 80.950 ? 47  VAL A CG2 1 
ATOM 372  N N   ? PHE A 1  48 ? -10.229  10.468   9.065 1.000 85.330 ? 48  PHE A N   1 
ATOM 373  C CA  ? PHE A 1  48 ? -10.408   9.728   7.821 1.000 85.330 ? 48  PHE A CA  1 
ATOM 374  C C   ? PHE A 1  48 ? -11.833   9.200   7.705 1.000 85.330 ? 48  PHE A C   1 
ATOM 375  C CB  ? PHE A 1  48 ?  -9.410   8.569   7.735 1.000 85.330 ? 48  PHE A CB  1 
ATOM 376  O O   ? PHE A 1  48 ? -12.379   8.657   8.668 1.000 85.330 ? 48  PHE A O   1 
ATOM 377  C CG  ? PHE A 1  48 ?  -7.970   9.002   7.804 1.000 85.330 ? 48  PHE A CG  1 
ATOM 378  C CD1 ? PHE A 1  48 ?  -7.315   9.470   6.671 1.000 85.330 ? 48  PHE A CD1 1 
ATOM 379  C CD2 ? PHE A 1  48 ?  -7.271   8.941   9.002 1.000 85.330 ? 48  PHE A CD2 1 
ATOM 380  C CE1 ? PHE A 1  48 ?  -5.982   9.870   6.732 1.000 85.330 ? 48  PHE A CE1 1 
ATOM 381  C CE2 ? PHE A 1  48 ?  -5.939   9.339   9.071 1.000 85.330 ? 48  PHE A CE2 1 
ATOM 382  C CZ  ? PHE A 1  48 ?  -5.297   9.803   7.935 1.000 85.330 ? 48  PHE A CZ  1 
ATOM 383  N N   ? ARG A 1  49 ? -12.484   9.512   6.568 1.000 93.500 ? 49  ARG A N   1 
ATOM 384  C CA  ? ARG A 1  49 ? -13.614   8.688   6.152 1.000 93.500 ? 49  ARG A CA  1 
ATOM 385  C C   ? ARG A 1  49 ? -13.155   7.540   5.259 1.000 93.500 ? 49  ARG A C   1 
ATOM 386  C CB  ? ARG A 1  49 ? -14.658   9.535   5.422 1.000 93.500 ? 49  ARG A CB  1 
ATOM 387  O O   ? ARG A 1  49 ? -12.321   7.732   4.372 1.000 93.500 ? 49  ARG A O   1 
ATOM 388  C CG  ? ARG A 1  49 ? -15.385  10.525   6.318 1.000 93.500 ? 49  ARG A CG  1 
ATOM 389  C CD  ? ARG A 1  49 ? -16.393  11.357   5.538 1.000 93.500 ? 49  ARG A CD  1 
ATOM 390  N NE  ? ARG A 1  49 ? -17.536  10.557   5.108 1.000 93.500 ? 49  ARG A NE  1 
ATOM 391  N NH1 ? ARG A 1  49 ? -18.591  12.285   3.996 1.000 93.500 ? 49  ARG A NH1 1 
ATOM 392  N NH2 ? ARG A 1  49 ? -19.543  10.200   4.050 1.000 93.500 ? 49  ARG A NH2 1 
ATOM 393  C CZ  ? ARG A 1  49 ? -18.554  11.016   4.386 1.000 93.500 ? 49  ARG A CZ  1 
ATOM 394  N N   ? VAL A 1  50 ? -13.658   6.371   5.680 1.000 94.500 ? 50  VAL A N   1 
ATOM 395  C CA  ? VAL A 1  50 ? -13.228   5.180   4.955 1.000 94.500 ? 50  VAL A CA  1 
ATOM 396  C C   ? VAL A 1  50 ? -14.422   4.550   4.241 1.000 94.500 ? 50  VAL A C   1 
ATOM 397  C CB  ? VAL A 1  50 ? -12.567   4.150   5.898 1.000 94.500 ? 50  VAL A CB  1 
ATOM 398  O O   ? VAL A 1  50 ? -15.479   4.348   4.845 1.000 94.500 ? 50  VAL A O   1 
ATOM 399  C CG1 ? VAL A 1  50 ? -12.135   2.907   5.122 1.000 94.500 ? 50  VAL A CG1 1 
ATOM 400  C CG2 ? VAL A 1  50 ? -11.374   4.776   6.618 1.000 94.500 ? 50  VAL A CG2 1 
ATOM 401  N N   ? ARG A 1  51 ? -14.192   4.330   2.931 1.000 93.900 ? 51  ARG A N   1 
ATOM 402  C CA  ? ARG A 1  51 ? -15.192   3.594   2.165 1.000 93.900 ? 51  ARG A CA  1 
ATOM 403  C C   ? ARG A 1  51 ? -14.644   2.250   1.697 1.000 93.900 ? 51  ARG A C   1 
ATOM 404  C CB  ? ARG A 1  51 ? -15.661   4.416   0.962 1.000 93.900 ? 51  ARG A CB  1 
ATOM 405  O O   ? ARG A 1  51 ? -13.556   2.184   1.121 1.000 93.900 ? 51  ARG A O   1 
ATOM 406  C CG  ? ARG A 1  51 ? -16.500   5.628   1.334 1.000 93.900 ? 51  ARG A CG  1 
ATOM 407  C CD  ? ARG A 1  51 ? -17.021   6.354   0.101 1.000 93.900 ? 51  ARG A CD  1 
ATOM 408  N NE  ? ARG A 1  51 ? -17.935   7.434   0.458 1.000 93.900 ? 51  ARG A NE  1 
ATOM 409  N NH1 ? ARG A 1  51 ? -18.309   8.114  -1.718 1.000 93.900 ? 51  ARG A NH1 1 
ATOM 410  N NH2 ? ARG A 1  51 ? -19.341   9.197   0.019 1.000 93.900 ? 51  ARG A NH2 1 
ATOM 411  C CZ  ? ARG A 1  51 ? -18.527   8.246  -0.415 1.000 93.900 ? 51  ARG A CZ  1 
ATOM 412  N N   ? LEU A 1  52 ? -15.462   1.139   1.975 1.000 94.140 ? 52  LEU A N   1 
ATOM 413  C CA  ? LEU A 1  52 ? -15.161  -0.218   1.531 1.000 94.140 ? 52  LEU A CA  1 
ATOM 414  C C   ? LEU A 1  52 ? -16.256  -0.744   0.609 1.000 94.140 ? 52  LEU A C   1 
ATOM 415  C CB  ? LEU A 1  52 ? -14.999  -1.151   2.734 1.000 94.140 ? 52  LEU A CB  1 
ATOM 416  O O   ? LEU A 1  52 ? -17.418  -0.348   0.729 1.000 94.140 ? 52  LEU A O   1 
ATOM 417  C CG  ? LEU A 1  52 ? -13.775  -0.909   3.620 1.000 94.140 ? 52  LEU A CG  1 
ATOM 418  C CD1 ? LEU A 1  52 ? -13.996  -1.511   5.004 1.000 94.140 ? 52  LEU A CD1 1 
ATOM 419  C CD2 ? LEU A 1  52 ? -12.523  -1.490   2.972 1.000 94.140 ? 52  LEU A CD2 1 
ATOM 420  N N   ? GLY A 1  53 ? -15.802  -1.662  -0.400 1.000 89.210 ? 53  GLY A N   1 
ATOM 421  C CA  ? GLY A 1  53 ? -16.786  -2.381  -1.193 1.000 89.210 ? 53  GLY A CA  1 
ATOM 422  C C   ? GLY A 1  53 ? -17.254  -1.605  -2.410 1.000 89.210 ? 53  GLY A C   1 
ATOM 423  O O   ? GLY A 1  53 ? -18.318  -1.890  -2.963 1.000 89.210 ? 53  GLY A O   1 
ATOM 424  N N   ? HIS A 1  54 ? -16.390  -0.506  -2.867 1.000 85.960 ? 54  HIS A N   1 
ATOM 425  C CA  ? HIS A 1  54 ? -16.755   0.335  -4.002 1.000 85.960 ? 54  HIS A CA  1 
ATOM 426  C C   ? HIS A 1  54 ? -16.076  -0.141  -5.281 1.000 85.960 ? 54  HIS A C   1 
ATOM 427  C CB  ? HIS A 1  54 ? -16.391   1.795  -3.725 1.000 85.960 ? 54  HIS A CB  1 
ATOM 428  O O   ? HIS A 1  54 ? -14.867  -0.385  -5.294 1.000 85.960 ? 54  HIS A O   1 
ATOM 429  C CG  ? HIS A 1  54 ? -17.335   2.482  -2.790 1.000 85.960 ? 54  HIS A CG  1 
ATOM 430  C CD2 ? HIS A 1  54 ? -17.517   2.350  -1.455 1.000 85.960 ? 54  HIS A CD2 1 
ATOM 431  N ND1 ? HIS A 1  54 ? -18.237   3.435  -3.211 1.000 85.960 ? 54  HIS A ND1 1 
ATOM 432  C CE1 ? HIS A 1  54 ? -18.934   3.862  -2.171 1.000 85.960 ? 54  HIS A CE1 1 
ATOM 433  N NE2 ? HIS A 1  54 ? -18.517   3.219  -1.094 1.000 85.960 ? 54  HIS A NE2 1 
ATOM 434  N N   ? TYR A 1  55 ? -16.867  -0.416  -6.255 1.000 86.190 ? 55  TYR A N   1 
ATOM 435  C CA  ? TYR A 1  55 ? -16.410  -0.575  -7.631 1.000 86.190 ? 55  TYR A CA  1 
ATOM 436  C C   ? TYR A 1  55 ? -16.302   0.774  -8.330 1.000 86.190 ? 55  TYR A C   1 
ATOM 437  C CB  ? TYR A 1  55 ? -17.359  -1.492  -8.410 1.000 86.190 ? 55  TYR A CB  1 
ATOM 438  O O   ? TYR A 1  55 ? -15.364   1.011  -9.095 1.000 86.190 ? 55  TYR A O   1 
ATOM 439  C CG  ? TYR A 1  55 ? -16.966  -1.686  -9.854 1.000 86.190 ? 55  TYR A CG  1 
ATOM 440  C CD1 ? TYR A 1  55 ? -17.768  -1.202 -10.886 1.000 86.190 ? 55  TYR A CD1 1 
ATOM 441  C CD2 ? TYR A 1  55 ? -15.794  -2.354 -10.190 1.000 86.190 ? 55  TYR A CD2 1 
ATOM 442  C CE1 ? TYR A 1  55 ? -17.411  -1.381 -12.218 1.000 86.190 ? 55  TYR A CE1 1 
ATOM 443  C CE2 ? TYR A 1  55 ? -15.427  -2.539 -11.519 1.000 86.190 ? 55  TYR A CE2 1 
ATOM 444  O OH  ? TYR A 1  55 ? -15.882  -2.228 -13.842 1.000 86.190 ? 55  TYR A OH  1 
ATOM 445  C CZ  ? TYR A 1  55 ? -16.241  -2.049 -12.525 1.000 86.190 ? 55  TYR A CZ  1 
ATOM 446  N N   ? SER A 1  56 ? -17.240   1.680  -8.050 1.000 86.220 ? 56  SER A N   1 
ATOM 447  C CA  ? SER A 1  56 ? -17.271   3.081  -8.459 1.000 86.220 ? 56  SER A CA  1 
ATOM 448  C C   ? SER A 1  56 ? -17.442   4.004  -7.257 1.000 86.220 ? 56  SER A C   1 
ATOM 449  C CB  ? SER A 1  56 ? -18.401   3.322  -9.461 1.000 86.220 ? 56  SER A CB  1 
ATOM 450  O O   ? SER A 1  56 ? -18.172   3.681  -6.318 1.000 86.220 ? 56  SER A O   1 
ATOM 451  O OG  ? SER A 1  56 ? -18.610   4.710  -9.659 1.000 86.220 ? 56  SER A OG  1 
ATOM 452  N N   ? LEU A 1  57 ? -16.641   5.006  -7.136 1.000 82.190 ? 57  LEU A N   1 
ATOM 453  C CA  ? LEU A 1  57 ? -16.700   5.897  -5.982 1.000 82.190 ? 57  LEU A CA  1 
ATOM 454  C C   ? LEU A 1  57 ? -18.025   6.650  -5.944 1.000 82.190 ? 57  LEU A C   1 
ATOM 455  C CB  ? LEU A 1  57 ? -15.535   6.891  -6.013 1.000 82.190 ? 57  LEU A CB  1 
ATOM 456  O O   ? LEU A 1  57 ? -18.121   7.715  -5.330 1.000 82.190 ? 57  LEU A O   1 
ATOM 457  C CG  ? LEU A 1  57 ? -14.154   6.327  -5.677 1.000 82.190 ? 57  LEU A CG  1 
ATOM 458  C CD1 ? LEU A 1  57 ? -13.092   7.414  -5.808 1.000 82.190 ? 57  LEU A CD1 1 
ATOM 459  C CD2 ? LEU A 1  57 ? -14.146   5.731  -4.274 1.000 82.190 ? 57  LEU A CD2 1 
ATOM 460  N N   ? SER A 1  58 ? -19.109   6.101  -6.534 1.000 83.640 ? 58  SER A N   1 
ATOM 461  C CA  ? SER A 1  58 ? -20.463   6.639  -6.451 1.000 83.640 ? 58  SER A CA  1 
ATOM 462  C C   ? SER A 1  58 ? -21.069   6.402  -5.072 1.000 83.640 ? 58  SER A C   1 
ATOM 463  C CB  ? SER A 1  58 ? -21.355   6.012  -7.524 1.000 83.640 ? 58  SER A CB  1 
ATOM 464  O O   ? SER A 1  58 ? -20.930   5.315  -4.506 1.000 83.640 ? 58  SER A O   1 
ATOM 465  O OG  ? SER A 1  58 ? -22.709   6.382  -7.331 1.000 83.640 ? 58  SER A OG  1 
ATOM 466  N N   ? PRO A 1  59 ? -21.712   7.465  -4.509 1.000 77.400 ? 59  PRO A N   1 
ATOM 467  C CA  ? PRO A 1  59 ? -22.324   7.327  -3.186 1.000 77.400 ? 59  PRO A CA  1 
ATOM 468  C C   ? PRO A 1  59 ? -23.495   6.347  -3.177 1.000 77.400 ? 59  PRO A C   1 
ATOM 469  C CB  ? PRO A 1  59 ? -22.799   8.747  -2.868 1.000 77.400 ? 59  PRO A CB  1 
ATOM 470  O O   ? PRO A 1  59 ? -23.882   5.852  -2.115 1.000 77.400 ? 59  PRO A O   1 
ATOM 471  C CG  ? PRO A 1  59 ? -22.922   9.416  -4.198 1.000 77.400 ? 59  PRO A CG  1 
ATOM 472  C CD  ? PRO A 1  59 ? -21.912   8.812  -5.131 1.000 77.400 ? 59  PRO A CD  1 
ATOM 473  N N   ? TYR A 1  60 ? -23.956   5.820  -4.297 1.000 80.240 ? 60  TYR A N   1 
ATOM 474  C CA  ? TYR A 1  60 ? -25.186   5.038  -4.363 1.000 80.240 ? 60  TYR A CA  1 
ATOM 475  C C   ? TYR A 1  60 ? -24.894   3.597  -4.765 1.000 80.240 ? 60  TYR A C   1 
ATOM 476  C CB  ? TYR A 1  60 ? -26.170   5.667  -5.354 1.000 80.240 ? 60  TYR A CB  1 
ATOM 477  O O   ? TYR A 1  60 ? -25.807   2.849  -5.122 1.000 80.240 ? 60  TYR A O   1 
ATOM 478  C CG  ? TYR A 1  60 ? -26.529   7.097  -5.029 1.000 80.240 ? 60  TYR A CG  1 
ATOM 479  C CD1 ? TYR A 1  60 ? -27.380   7.398  -3.968 1.000 80.240 ? 60  TYR A CD1 1 
ATOM 480  C CD2 ? TYR A 1  60 ? -26.018   8.149  -5.781 1.000 80.240 ? 60  TYR A CD2 1 
ATOM 481  C CE1 ? TYR A 1  60 ? -27.715   8.714  -3.665 1.000 80.240 ? 60  TYR A CE1 1 
ATOM 482  C CE2 ? TYR A 1  60 ? -26.346   9.469  -5.488 1.000 80.240 ? 60  TYR A CE2 1 
ATOM 483  O OH  ? TYR A 1  60 ? -27.521  11.045  -4.135 1.000 80.240 ? 60  TYR A OH  1 
ATOM 484  C CZ  ? TYR A 1  60 ? -27.193   9.741  -4.429 1.000 80.240 ? 60  TYR A CZ  1 
ATOM 485  N N   ? GLU A 1  61 ? -23.660   3.028  -4.628 1.000 83.780 ? 61  GLU A N   1 
ATOM 486  C CA  ? GLU A 1  61 ? -23.301   1.666  -5.010 1.000 83.780 ? 61  GLU A CA  1 
ATOM 487  C C   ? GLU A 1  61 ? -23.691   0.667  -3.923 1.000 83.780 ? 61  GLU A C   1 
ATOM 488  C CB  ? GLU A 1  61 ? -21.802   1.566  -5.302 1.000 83.780 ? 61  GLU A CB  1 
ATOM 489  O O   ? GLU A 1  61 ? -23.440   0.901  -2.739 1.000 83.780 ? 61  GLU A O   1 
ATOM 490  C CG  ? GLU A 1  61 ? -21.400   0.292  -6.031 1.000 83.780 ? 61  GLU A CG  1 
ATOM 491  C CD  ? GLU A 1  61 ? -19.937   0.273  -6.444 1.000 83.780 ? 61  GLU A CD  1 
ATOM 492  O OE1 ? GLU A 1  61 ? -19.453  -0.782  -6.915 1.000 83.780 ? 61  GLU A OE1 1 
ATOM 493  O OE2 ? GLU A 1  61 ? -19.269   1.320  -6.294 1.000 83.780 ? 61  GLU A OE2 1 
ATOM 494  N N   ? SER A 1  62 ? -24.389  -0.363  -4.252 1.000 83.830 ? 62  SER A N   1 
ATOM 495  C CA  ? SER A 1  62 ? -24.798  -1.429  -3.344 1.000 83.830 ? 62  SER A CA  1 
ATOM 496  C C   ? SER A 1  62 ? -23.589  -2.172  -2.784 1.000 83.830 ? 62  SER A C   1 
ATOM 497  C CB  ? SER A 1  62 ? -25.727  -2.413  -4.055 1.000 83.830 ? 62  SER A CB  1 
ATOM 498  O O   ? SER A 1  62 ? -22.591  -2.359  -3.483 1.000 83.830 ? 62  SER A O   1 
ATOM 499  O OG  ? SER A 1  62 ? -25.042  -3.092  -5.093 1.000 83.830 ? 62  SER A OG  1 
ATOM 500  N N   ? GLY A 1  63 ? -23.669  -2.523  -1.332 1.000 82.640 ? 63  GLY A N   1 
ATOM 501  C CA  ? GLY A 1  63 ? -22.608  -3.362  -0.800 1.000 82.640 ? 63  GLY A CA  1 
ATOM 502  C C   ? GLY A 1  63 ? -21.463  -2.568  -0.200 1.000 82.640 ? 63  GLY A C   1 
ATOM 503  O O   ? GLY A 1  63 ? -20.491  -3.145   0.292 1.000 82.640 ? 63  GLY A O   1 
ATOM 504  N N   ? GLN A 1  64 ? -21.652  -1.206  -0.170 1.000 88.110 ? 64  GLN A N   1 
ATOM 505  C CA  ? GLN A 1  64 ? -20.661  -0.319   0.430 1.000 88.110 ? 64  GLN A CA  1 
ATOM 506  C C   ? GLN A 1  64 ? -20.836  -0.243   1.945 1.000 88.110 ? 64  GLN A C   1 
ATOM 507  C CB  ? GLN A 1  64 ? -20.755   1.081  -0.179 1.000 88.110 ? 64  GLN A CB  1 
ATOM 508  O O   ? GLN A 1  64 ? -21.949  -0.383   2.454 1.000 88.110 ? 64  GLN A O   1 
ATOM 509  C CG  ? GLN A 1  64 ? -22.052   1.809   0.148 1.000 88.110 ? 64  GLN A CG  1 
ATOM 510  C CD  ? GLN A 1  64 ? -22.109   3.203  -0.446 1.000 88.110 ? 64  GLN A CD  1 
ATOM 511  N NE2 ? GLN A 1  64 ? -23.192   3.922  -0.169 1.000 88.110 ? 64  GLN A NE2 1 
ATOM 512  O OE1 ? GLN A 1  64 ? -21.188   3.631  -1.148 1.000 88.110 ? 64  GLN A OE1 1 
ATOM 513  N N   ? GLN A 1  65 ? -19.675  -0.179   2.525 1.000 93.580 ? 65  GLN A N   1 
ATOM 514  C CA  ? GLN A 1  65 ? -19.639   0.057   3.964 1.000 93.580 ? 65  GLN A CA  1 
ATOM 515  C C   ? GLN A 1  65 ? -18.797   1.286   4.298 1.000 93.580 ? 65  GLN A C   1 
ATOM 516  C CB  ? GLN A 1  65 ? -19.091  -1.169   4.697 1.000 93.580 ? 65  GLN A CB  1 
ATOM 517  O O   ? GLN A 1  65 ? -17.691   1.448   3.779 1.000 93.580 ? 65  GLN A O   1 
ATOM 518  C CG  ? GLN A 1  65 ? -19.932  -2.424   4.508 1.000 93.580 ? 65  GLN A CG  1 
ATOM 519  C CD  ? GLN A 1  65 ? -19.410  -3.605   5.304 1.000 93.580 ? 65  GLN A CD  1 
ATOM 520  N NE2 ? GLN A 1  65 ? -19.225  -4.738   4.634 1.000 93.580 ? 65  GLN A NE2 1 
ATOM 521  O OE1 ? GLN A 1  65 ? -19.173  -3.501   6.512 1.000 93.580 ? 65  GLN A OE1 1 
ATOM 522  N N   ? MET A 1  66 ? -19.365   2.170   5.134 1.000 93.750 ? 66  MET A N   1 
ATOM 523  C CA  ? MET A 1  66 ? -18.681   3.401   5.521 1.000 93.750 ? 66  MET A CA  1 
ATOM 524  C C   ? MET A 1  66 ? -18.265   3.354   6.988 1.000 93.750 ? 66  MET A C   1 
ATOM 525  C CB  ? MET A 1  66 ? -19.576   4.615   5.270 1.000 93.750 ? 66  MET A CB  1 
ATOM 526  O O   ? MET A 1  66 ? -19.051   2.955   7.848 1.000 93.750 ? 66  MET A O   1 
ATOM 527  C CG  ? MET A 1  66 ? -19.928   4.826   3.807 1.000 93.750 ? 66  MET A CG  1 
ATOM 528  S SD  ? MET A 1  66 ? -20.901   6.357   3.530 1.000 93.750 ? 66  MET A SD  1 
ATOM 529  C CE  ? MET A 1  66 ? -22.577   5.730   3.827 1.000 93.750 ? 66  MET A CE  1 
ATOM 530  N N   ? PHE A 1  67 ? -17.017   3.874   7.207 1.000 94.890 ? 67  PHE A N   1 
ATOM 531  C CA  ? PHE A 1  67 ? -16.451   3.862   8.550 1.000 94.890 ? 67  PHE A CA  1 
ATOM 532  C C   ? PHE A 1  67 ? -15.693   5.154   8.829 1.000 94.890 ? 67  PHE A C   1 
ATOM 533  C CB  ? PHE A 1  67 ? -15.522   2.658   8.734 1.000 94.890 ? 67  PHE A CB  1 
ATOM 534  O O   ? PHE A 1  67 ? -15.342   5.887   7.902 1.000 94.890 ? 67  PHE A O   1 
ATOM 535  C CG  ? PHE A 1  67 ? -16.202   1.331   8.530 1.000 94.890 ? 67  PHE A CG  1 
ATOM 536  C CD1 ? PHE A 1  67 ? -16.743   0.639   9.606 1.000 94.890 ? 67  PHE A CD1 1 
ATOM 537  C CD2 ? PHE A 1  67 ? -16.298   0.775   7.261 1.000 94.890 ? 67  PHE A CD2 1 
ATOM 538  C CE1 ? PHE A 1  67 ? -17.373  -0.590   9.421 1.000 94.890 ? 67  PHE A CE1 1 
ATOM 539  C CE2 ? PHE A 1  67 ? -16.926  -0.453   7.068 1.000 94.890 ? 67  PHE A CE2 1 
ATOM 540  C CZ  ? PHE A 1  67 ? -17.461  -1.134   8.149 1.000 94.890 ? 67  PHE A CZ  1 
ATOM 541  N N   ? GLN A 1  68 ? -15.479   5.333  10.180 1.000 94.410 ? 68  GLN A N   1 
ATOM 542  C CA  ? GLN A 1  68 ? -14.555   6.361  10.645 1.000 94.410 ? 68  GLN A CA  1 
ATOM 543  C C   ? GLN A 1  68 ? -13.275   5.742  11.198 1.000 94.410 ? 68  GLN A C   1 
ATOM 544  C CB  ? GLN A 1  68 ? -15.217   7.236  11.711 1.000 94.410 ? 68  GLN A CB  1 
ATOM 545  O O   ? GLN A 1  68 ? -13.323   4.743  11.919 1.000 94.410 ? 68  GLN A O   1 
ATOM 546  C CG  ? GLN A 1  68 ? -14.379   8.437  12.128 1.000 94.410 ? 68  GLN A CG  1 
ATOM 547  C CD  ? GLN A 1  68 ? -15.112   9.361  13.083 1.000 94.410 ? 68  GLN A CD  1 
ATOM 548  N NE2 ? GLN A 1  68 ? -14.652  10.604  13.177 1.000 94.410 ? 68  GLN A NE2 1 
ATOM 549  O OE1 ? GLN A 1  68 ? -16.084   8.960  13.732 1.000 94.410 ? 68  GLN A OE1 1 
ATOM 550  N N   ? GLY A 1  69 ? -12.117   6.368  10.775 1.000 94.250 ? 69  GLY A N   1 
ATOM 551  C CA  ? GLY A 1  69 ? -10.879   5.991  11.438 1.000 94.250 ? 69  GLY A CA  1 
ATOM 552  C C   ? GLY A 1  69 ? -10.709   6.639  12.799 1.000 94.250 ? 69  GLY A C   1 
ATOM 553  O O   ? GLY A 1  69 ? -10.713   7.867  12.912 1.000 94.250 ? 69  GLY A O   1 
ATOM 554  N N   ? VAL A 1  70 ? -10.533   5.807  13.864 1.000 93.990 ? 70  VAL A N   1 
ATOM 555  C CA  ? VAL A 1  70 ? -10.537   6.344  15.221 1.000 93.990 ? 70  VAL A CA  1 
ATOM 556  C C   ? VAL A 1  70 ?  -9.107   6.416  15.753 1.000 93.990 ? 70  VAL A C   1 
ATOM 557  C CB  ? VAL A 1  70 ? -11.415   5.493  16.166 1.000 93.990 ? 70  VAL A CB  1 
ATOM 558  O O   ? VAL A 1  70 ?  -8.835   7.125  16.725 1.000 93.990 ? 70  VAL A O   1 
ATOM 559  C CG1 ? VAL A 1  70 ? -12.889   5.606  15.781 1.000 93.990 ? 70  VAL A CG1 1 
ATOM 560  C CG2 ? VAL A 1  70 ? -10.964   4.034  16.143 1.000 93.990 ? 70  VAL A CG2 1 
ATOM 561  N N   ? LYS A 1  71 ?  -8.276   5.662  14.990 1.000 94.020 ? 71  LYS A N   1 
ATOM 562  C CA  ? LYS A 1  71 ?  -6.870   5.642  15.381 1.000 94.020 ? 71  LYS A CA  1 
ATOM 563  C C   ? LYS A 1  71 ?  -5.970   5.361  14.181 1.000 94.020 ? 71  LYS A C   1 
ATOM 564  C CB  ? LYS A 1  71 ?  -6.629   4.598  16.472 1.000 94.020 ? 71  LYS A CB  1 
ATOM 565  O O   ? LYS A 1  71 ?  -6.278   4.498  13.356 1.000 94.020 ? 71  LYS A O   1 
ATOM 566  C CG  ? LYS A 1  71 ?  -5.264   4.698  17.135 1.000 94.020 ? 71  LYS A CG  1 
ATOM 567  C CD  ? LYS A 1  71 ?  -5.145   3.746  18.318 1.000 94.020 ? 71  LYS A CD  1 
ATOM 568  C CE  ? LYS A 1  71 ?  -3.835   3.944  19.068 1.000 94.020 ? 71  LYS A CE  1 
ATOM 569  N NZ  ? LYS A 1  71 ?  -3.730   3.036  20.249 1.000 94.020 ? 71  LYS A NZ  1 
ATOM 570  N N   ? SER A 1  72 ?  -4.855   6.186  14.075 1.000 94.820 ? 72  SER A N   1 
ATOM 571  C CA  ? SER A 1  72 ?  -3.831   5.966  13.058 1.000 94.820 ? 72  SER A CA  1 
ATOM 572  C C   ? SER A 1  72 ?  -2.455   5.788  13.690 1.000 94.820 ? 72  SER A C   1 
ATOM 573  C CB  ? SER A 1  72 ?  -3.800   7.130  12.067 1.000 94.820 ? 72  SER A CB  1 
ATOM 574  O O   ? SER A 1  72 ?  -2.016   6.625  14.481 1.000 94.820 ? 72  SER A O   1 
ATOM 575  O OG  ? SER A 1  72 ?  -5.066   7.302  11.453 1.000 94.820 ? 72  SER A OG  1 
ATOM 576  N N   ? ILE A 1  73 ?  -1.864   4.641  13.320 1.000 96.790 ? 73  ILE A N   1 
ATOM 577  C CA  ? ILE A 1  73 ?  -0.583   4.294  13.926 1.000 96.790 ? 73  ILE A CA  1 
ATOM 578  C C   ? ILE A 1  73 ?   0.478   4.143  12.838 1.000 96.790 ? 73  ILE A C   1 
ATOM 579  C CB  ? ILE A 1  73 ?  -0.685   2.997  14.759 1.000 96.790 ? 73  ILE A CB  1 
ATOM 580  O O   ? ILE A 1  73 ?   0.569   3.097  12.192 1.000 96.790 ? 73  ILE A O   1 
ATOM 581  C CG1 ? ILE A 1  73 ?  -1.824   3.105  15.779 1.000 96.790 ? 73  ILE A CG1 1 
ATOM 582  C CG2 ? ILE A 1  73 ?   0.646   2.696  15.454 1.000 96.790 ? 73  ILE A CG2 1 
ATOM 583  C CD1 ? ILE A 1  73 ?  -2.110   1.811  16.528 1.000 96.790 ? 73  ILE A CD1 1 
ATOM 584  N N   ? PRO A 1  74 ?   1.312   5.304  12.622 1.000 97.380 ? 74  PRO A N   1 
ATOM 585  C CA  ? PRO A 1  74 ?   2.403   5.146  11.658 1.000 97.380 ? 74  PRO A CA  1 
ATOM 586  C C   ? PRO A 1  74 ?   3.531   4.260  12.183 1.000 97.380 ? 74  PRO A C   1 
ATOM 587  C CB  ? PRO A 1  74 ?   2.891   6.581  11.441 1.000 97.380 ? 74  PRO A CB  1 
ATOM 588  O O   ? PRO A 1  74 ?   3.762   4.201  13.393 1.000 97.380 ? 74  PRO A O   1 
ATOM 589  C CG  ? PRO A 1  74 ?   2.522   7.304  12.696 1.000 97.380 ? 74  PRO A CG  1 
ATOM 590  C CD  ? PRO A 1  74 ?   1.276   6.680  13.257 1.000 97.380 ? 74  PRO A CD  1 
ATOM 591  N N   ? HIS A 1  75 ?   4.095   3.494  11.239 1.000 98.040 ? 75  HIS A N   1 
ATOM 592  C CA  ? HIS A 1  75 ?   5.264   2.724  11.648 1.000 98.040 ? 75  HIS A CA  1 
ATOM 593  C C   ? HIS A 1  75 ?   6.277   3.602  12.374 1.000 98.040 ? 75  HIS A C   1 
ATOM 594  C CB  ? HIS A 1  75 ?   5.919   2.060  10.435 1.000 98.040 ? 75  HIS A CB  1 
ATOM 595  O O   ? HIS A 1  75 ?   6.605   4.695  11.907 1.000 98.040 ? 75  HIS A O   1 
ATOM 596  C CG  ? HIS A 1  75 ?   6.895   0.984  10.794 1.000 98.040 ? 75  HIS A CG  1 
ATOM 597  C CD2 ? HIS A 1  75 ?   6.794  -0.364  10.732 1.000 98.040 ? 75  HIS A CD2 1 
ATOM 598  N ND1 ? HIS A 1  75 ?   8.152   1.255  11.289 1.000 98.040 ? 75  HIS A ND1 1 
ATOM 599  C CE1 ? HIS A 1  75 ?   8.784   0.116  11.515 1.000 98.040 ? 75  HIS A CE1 1 
ATOM 600  N NE2 ? HIS A 1  75 ?   7.982  -0.882  11.186 1.000 98.040 ? 75  HIS A NE2 1 
ATOM 601  N N   ? PRO A 1  76 ?   6.825   3.177  13.536 1.000 96.780 ? 76  PRO A N   1 
ATOM 602  C CA  ? PRO A 1  76 ?   7.737   3.992  14.342 1.000 96.780 ? 76  PRO A CA  1 
ATOM 603  C C   ? PRO A 1  76 ?   9.025   4.344  13.602 1.000 96.780 ? 76  PRO A C   1 
ATOM 604  C CB  ? PRO A 1  76 ?   8.029   3.102  15.553 1.000 96.780 ? 76  PRO A CB  1 
ATOM 605  O O   ? PRO A 1  76 ?   9.675   5.341  13.926 1.000 96.780 ? 76  PRO A O   1 
ATOM 606  C CG  ? PRO A 1  76 ?   7.661   1.723  15.111 1.000 96.780 ? 76  PRO A CG  1 
ATOM 607  C CD  ? PRO A 1  76 ?   6.569   1.826  14.086 1.000 96.780 ? 76  PRO A CD  1 
ATOM 608  N N   ? GLY A 1  77 ?   9.380   3.507  12.670 1.000 96.830 ? 77  GLY A N   1 
ATOM 609  C CA  ? GLY A 1  77 ?  10.612   3.715  11.926 1.000 96.830 ? 77  GLY A CA  1 
ATOM 610  C C   ? GLY A 1  77 ?  10.407   4.478  10.632 1.000 96.830 ? 77  GLY A C   1 
ATOM 611  O O   ? GLY A 1  77 ?  11.319   4.571   9.808 1.000 96.830 ? 77  GLY A O   1 
ATOM 612  N N   ? TYR A 1  78 ?   9.143   4.959  10.366 1.000 97.150 ? 78  TYR A N   1 
ATOM 613  C CA  ? TYR A 1  78 ?   8.902   5.750   9.164 1.000 97.150 ? 78  TYR A CA  1 
ATOM 614  C C   ? TYR A 1  78 ?   9.786   6.991   9.141 1.000 97.150 ? 78  TYR A C   1 
ATOM 615  C CB  ? TYR A 1  78 ?   7.428   6.157   9.076 1.000 97.150 ? 78  TYR A CB  1 
ATOM 616  O O   ? TYR A 1  78 ?   9.851   7.733  10.124 1.000 97.150 ? 78  TYR A O   1 
ATOM 617  C CG  ? TYR A 1  78 ?   7.140   7.162   7.987 1.000 97.150 ? 78  TYR A CG  1 
ATOM 618  C CD1 ? TYR A 1  78 ?   6.655   8.431   8.294 1.000 97.150 ? 78  TYR A CD1 1 
ATOM 619  C CD2 ? TYR A 1  78 ?   7.353   6.844   6.650 1.000 97.150 ? 78  TYR A CD2 1 
ATOM 620  C CE1 ? TYR A 1  78 ?   6.386   9.360   7.294 1.000 97.150 ? 78  TYR A CE1 1 
ATOM 621  C CE2 ? TYR A 1  78 ?   7.088   7.765   5.641 1.000 97.150 ? 78  TYR A CE2 1 
ATOM 622  O OH  ? TYR A 1  78 ?   6.342   9.934   4.978 1.000 97.150 ? 78  TYR A OH  1 
ATOM 623  C CZ  ? TYR A 1  78 ?   6.606   9.018   5.972 1.000 97.150 ? 78  TYR A CZ  1 
ATOM 624  N N   ? SER A 1  79 ?  10.509   7.146   8.021 1.000 94.320 ? 79  SER A N   1 
ATOM 625  C CA  ? SER A 1  79 ?  11.349   8.325   7.833 1.000 94.320 ? 79  SER A CA  1 
ATOM 626  C C   ? SER A 1  79 ?  10.960   9.084   6.569 1.000 94.320 ? 79  SER A C   1 
ATOM 627  C CB  ? SER A 1  79 ?  12.824   7.927   7.765 1.000 94.320 ? 79  SER A CB  1 
ATOM 628  O O   ? SER A 1  79 ?  10.619   8.475   5.553 1.000 94.320 ? 79  SER A O   1 
ATOM 629  O OG  ? SER A 1  79 ?  13.090   7.179   6.591 1.000 94.320 ? 79  SER A OG  1 
ATOM 630  N N   ? HIS A 1  80 ?  10.967  10.454   6.584 1.000 90.220 ? 80  HIS A N   1 
ATOM 631  C CA  ? HIS A 1  80 ?  10.778  11.392   5.483 1.000 90.220 ? 80  HIS A CA  1 
ATOM 632  C C   ? HIS A 1  80 ?  12.002  12.285   5.304 1.000 90.220 ? 80  HIS A C   1 
ATOM 633  C CB  ? HIS A 1  80 ?   9.533  12.249   5.717 1.000 90.220 ? 80  HIS A CB  1 
ATOM 634  O O   ? HIS A 1  80 ?  12.610  12.717   6.286 1.000 90.220 ? 80  HIS A O   1 
ATOM 635  C CG  ? HIS A 1  80 ?   9.219  13.173   4.584 1.000 90.220 ? 80  HIS A CG  1 
ATOM 636  C CD2 ? HIS A 1  80 ?   9.310  14.520   4.484 1.000 90.220 ? 80  HIS A CD2 1 
ATOM 637  N ND1 ? HIS A 1  80 ?   8.743  12.727   3.370 1.000 90.220 ? 80  HIS A ND1 1 
ATOM 638  C CE1 ? HIS A 1  80 ?   8.557  13.763   2.570 1.000 90.220 ? 80  HIS A CE1 1 
ATOM 639  N NE2 ? HIS A 1  80 ?   8.893  14.863   3.222 1.000 90.220 ? 80  HIS A NE2 1 
ATOM 640  N N   ? PRO A 1  81 ?  12.519  12.422   3.995 1.000 87.610 ? 81  PRO A N   1 
ATOM 641  C CA  ? PRO A 1  81 ?  11.824  12.141   2.736 1.000 87.610 ? 81  PRO A CA  1 
ATOM 642  C C   ? PRO A 1  81 ?  12.155  10.760   2.175 1.000 87.610 ? 81  PRO A C   1 
ATOM 643  C CB  ? PRO A 1  81 ?  12.326  13.245   1.802 1.000 87.610 ? 81  PRO A CB  1 
ATOM 644  O O   ? PRO A 1  81 ?  11.688  10.402   1.091 1.000 87.610 ? 81  PRO A O   1 
ATOM 645  C CG  ? PRO A 1  81 ?  13.715  13.539   2.270 1.000 87.610 ? 81  PRO A CG  1 
ATOM 646  C CD  ? PRO A 1  81 ?  13.765  13.355   3.760 1.000 87.610 ? 81  PRO A CD  1 
ATOM 647  N N   ? GLY A 1  82 ?  12.886   9.905   2.838 1.000 89.300 ? 82  GLY A N   1 
ATOM 648  C CA  ? GLY A 1  82 ?  13.355   8.611   2.368 1.000 89.300 ? 82  GLY A CA  1 
ATOM 649  C C   ? GLY A 1  82 ?  12.250   7.576   2.269 1.000 89.300 ? 82  GLY A C   1 
ATOM 650  O O   ? GLY A 1  82 ?  12.439   6.513   1.674 1.000 89.300 ? 82  GLY A O   1 
ATOM 651  N N   ? HIS A 1  83 ?  11.075   7.998   2.705 1.000 93.510 ? 83  HIS A N   1 
ATOM 652  C CA  ? HIS A 1  83 ?   9.888   7.150   2.707 1.000 93.510 ? 83  HIS A CA  1 
ATOM 653  C C   ? HIS A 1  83 ?  10.231   5.723   3.125 1.000 93.510 ? 83  HIS A C   1 
ATOM 654  C CB  ? HIS A 1  83 ?   9.227   7.149   1.328 1.000 93.510 ? 83  HIS A CB  1 
ATOM 655  O O   ? HIS A 1  83 ?   9.661   4.764   2.599 1.000 93.510 ? 83  HIS A O   1 
ATOM 656  C CG  ? HIS A 1  83 ?   8.678   8.480   0.925 1.000 93.510 ? 83  HIS A CG  1 
ATOM 657  C CD2 ? HIS A 1  83 ?   9.062   9.343  -0.045 1.000 93.510 ? 83  HIS A CD2 1 
ATOM 658  N ND1 ? HIS A 1  83 ?   7.600   9.062   1.555 1.000 93.510 ? 83  HIS A ND1 1 
ATOM 659  C CE1 ? HIS A 1  83 ?   7.343  10.229   0.988 1.000 93.510 ? 83  HIS A CE1 1 
ATOM 660  N NE2 ? HIS A 1  83 ?   8.216  10.424   0.015 1.000 93.510 ? 83  HIS A NE2 1 
ATOM 661  N N   ? SER A 1  84 ?  11.250   5.570   3.979 1.000 95.920 ? 84  SER A N   1 
ATOM 662  C CA  ? SER A 1  84 ?  11.551   4.282   4.596 1.000 95.920 ? 84  SER A CA  1 
ATOM 663  C C   ? SER A 1  84 ?  10.472   3.883   5.596 1.000 95.920 ? 84  SER A C   1 
ATOM 664  C CB  ? SER A 1  84 ?  12.912   4.327   5.293 1.000 95.920 ? 84  SER A CB  1 
ATOM 665  O O   ? SER A 1  84 ?   9.996   4.716   6.370 1.000 95.920 ? 84  SER A O   1 
ATOM 666  O OG  ? SER A 1  84 ?  13.954   4.514   4.350 1.000 95.920 ? 84  SER A OG  1 
ATOM 667  N N   ? ASN A 1  85 ?  10.054   2.586   5.564 1.000 97.300 ? 85  ASN A N   1 
ATOM 668  C CA  ? ASN A 1  85 ?   9.015   2.082   6.456 1.000 97.300 ? 85  ASN A CA  1 
ATOM 669  C C   ? ASN A 1  85 ?   7.712   2.859   6.294 1.000 97.300 ? 85  ASN A C   1 
ATOM 670  C CB  ? ASN A 1  85 ?   9.486   2.132   7.911 1.000 97.300 ? 85  ASN A CB  1 
ATOM 671  O O   ? ASN A 1  85 ?   7.050   3.183   7.282 1.000 97.300 ? 85  ASN A O   1 
ATOM 672  C CG  ? ASN A 1  85 ?  10.812   1.427   8.120 1.000 97.300 ? 85  ASN A CG  1 
ATOM 673  N ND2 ? ASN A 1  85 ?  11.683   2.029   8.921 1.000 97.300 ? 85  ASN A ND2 1 
ATOM 674  O OD1 ? ASN A 1  85 ?  11.052   0.352   7.565 1.000 97.300 ? 85  ASN A OD1 1 
ATOM 675  N N   ? ASP A 1  86 ?   7.339   3.313   5.133 1.000 97.720 ? 86  ASP A N   1 
ATOM 676  C CA  ? ASP A 1  86 ?   6.171   4.121   4.795 1.000 97.720 ? 86  ASP A CA  1 
ATOM 677  C C   ? ASP A 1  86 ?   4.881   3.324   4.976 1.000 97.720 ? 86  ASP A C   1 
ATOM 678  C CB  ? ASP A 1  86 ?   6.273   4.637   3.358 1.000 97.720 ? 86  ASP A CB  1 
ATOM 679  O O   ? ASP A 1  86 ?   4.223   2.968   3.997 1.000 97.720 ? 86  ASP A O   1 
ATOM 680  C CG  ? ASP A 1  86 ?   5.254   5.716   3.041 1.000 97.720 ? 86  ASP A CG  1 
ATOM 681  O OD1 ? ASP A 1  86 ?   4.705   6.331   3.981 1.000 97.720 ? 86  ASP A OD1 1 
ATOM 682  O OD2 ? ASP A 1  86 ?   4.994   5.953   1.841 1.000 97.720 ? 86  ASP A OD2 1 
ATOM 683  N N   ? LEU A 1  87 ?   4.525   2.965   6.198 1.000 97.800 ? 87  LEU A N   1 
ATOM 684  C CA  ? LEU A 1  87 ?   3.391   2.112   6.537 1.000 97.800 ? 87  LEU A CA  1 
ATOM 685  C C   ? LEU A 1  87 ?   2.661   2.641   7.767 1.000 97.800 ? 87  LEU A C   1 
ATOM 686  C CB  ? LEU A 1  87 ?   3.857   0.674   6.785 1.000 97.800 ? 87  LEU A CB  1 
ATOM 687  O O   ? LEU A 1  87 ?   3.295   3.085   8.727 1.000 97.800 ? 87  LEU A O   1 
ATOM 688  C CG  ? LEU A 1  87 ?   2.769  -0.337   7.150 1.000 97.800 ? 87  LEU A CG  1 
ATOM 689  C CD1 ? LEU A 1  87 ?   1.963  -0.719   5.913 1.000 97.800 ? 87  LEU A CD1 1 
ATOM 690  C CD2 ? LEU A 1  87 ?   3.384  -1.574   7.796 1.000 97.800 ? 87  LEU A CD2 1 
ATOM 691  N N   ? MET A 1  88 ?   1.325   2.617   7.721 1.000 97.860 ? 88  MET A N   1 
ATOM 692  C CA  ? MET A 1  88 ?   0.473   3.064   8.820 1.000 97.860 ? 88  MET A CA  1 
ATOM 693  C C   ? MET A 1  88 ?  -0.765   2.182   8.941 1.000 97.860 ? 88  MET A C   1 
ATOM 694  C CB  ? MET A 1  88 ?   0.059   4.523   8.621 1.000 97.860 ? 88  MET A CB  1 
ATOM 695  O O   ? MET A 1  88 ?  -1.339   1.768   7.932 1.000 97.860 ? 88  MET A O   1 
ATOM 696  C CG  ? MET A 1  88 ?  -0.811   5.071   9.740 1.000 97.860 ? 88  MET A CG  1 
ATOM 697  S SD  ? MET A 1  88 ?  -1.321   6.809   9.446 1.000 97.860 ? 88  MET A SD  1 
ATOM 698  C CE  ? MET A 1  88 ?  -2.529   6.569   8.115 1.000 97.860 ? 88  MET A CE  1 
ATOM 699  N N   ? LEU A 1  89 ?  -1.176   1.864  10.155 1.000 97.930 ? 89  LEU A N   1 
ATOM 700  C CA  ? LEU A 1  89 ?  -2.423   1.160  10.434 1.000 97.930 ? 89  LEU A CA  1 
ATOM 701  C C   ? LEU A 1  89 ?  -3.510   2.133  10.877 1.000 97.930 ? 89  LEU A C   1 
ATOM 702  C CB  ? LEU A 1  89 ?  -2.206   0.093  11.510 1.000 97.930 ? 89  LEU A CB  1 
ATOM 703  O O   ? LEU A 1  89 ?  -3.241   3.065  11.638 1.000 97.930 ? 89  LEU A O   1 
ATOM 704  C CG  ? LEU A 1  89 ?  -1.512  -1.194  11.059 1.000 97.930 ? 89  LEU A CG  1 
ATOM 705  C CD1 ? LEU A 1  89 ?  -1.040  -1.993  12.269 1.000 97.930 ? 89  LEU A CD1 1 
ATOM 706  C CD2 ? LEU A 1  89 ?  -2.446  -2.030  10.191 1.000 97.930 ? 89  LEU A CD2 1 
ATOM 707  N N   ? ILE A 1  90 ?  -4.674   1.888  10.327 1.000 97.440 ? 90  ILE A N   1 
ATOM 708  C CA  ? ILE A 1  90 ?  -5.854   2.652  10.720 1.000 97.440 ? 90  ILE A CA  1 
ATOM 709  C C   ? ILE A 1  90 ?  -6.871   1.725  11.381 1.000 97.440 ? 90  ILE A C   1 
ATOM 710  C CB  ? ILE A 1  90 ?  -6.491   3.371   9.509 1.000 97.440 ? 90  ILE A CB  1 
ATOM 711  O O   ? ILE A 1  90 ?  -7.290   0.729  10.788 1.000 97.440 ? 90  ILE A O   1 
ATOM 712  C CG1 ? ILE A 1  90 ?  -5.490   4.348   8.882 1.000 97.440 ? 90  ILE A CG1 1 
ATOM 713  C CG2 ? ILE A 1  90 ?  -7.775   4.094   9.925 1.000 97.440 ? 90  ILE A CG2 1 
ATOM 714  C CD1 ? ILE A 1  90 ?  -5.937   4.916   7.541 1.000 97.440 ? 90  ILE A CD1 1 
ATOM 715  N N   ? LYS A 1  91 ?  -7.261   2.074  12.662 1.000 96.830 ? 91  LYS A N   1 
ATOM 716  C CA  ? LYS A 1  91 ?  -8.320   1.347  13.356 1.000 96.830 ? 91  LYS A CA  1 
ATOM 717  C C   ? LYS A 1  91 ?  -9.689   1.955  13.061 1.000 96.830 ? 91  LYS A C   1 
ATOM 718  C CB  ? LYS A 1  91 ?  -8.065   1.337  14.864 1.000 96.830 ? 91  LYS A CB  1 
ATOM 719  O O   ? LYS A 1  91 ?  -9.887   3.160  13.227 1.000 96.830 ? 91  LYS A O   1 
ATOM 720  C CG  ? LYS A 1  91 ?  -9.036   0.467  15.650 1.000 96.830 ? 91  LYS A CG  1 
ATOM 721  C CD  ? LYS A 1  91 ?  -8.656   0.398  17.124 1.000 96.830 ? 91  LYS A CD  1 
ATOM 722  C CE  ? LYS A 1  91 ?  -9.578  -0.537  17.896 1.000 96.830 ? 91  LYS A CE  1 
ATOM 723  N NZ  ? LYS A 1  91 ?  -9.194  -0.628  19.336 1.000 96.830 ? 91  LYS A NZ  1 
ATOM 724  N N   ? LEU A 1  92 ? -10.598   1.111  12.626 1.000 96.590 ? 92  LEU A N   1 
ATOM 725  C CA  ? LEU A 1  92 ? -11.954   1.562  12.333 1.000 96.590 ? 92  LEU A CA  1 
ATOM 726  C C   ? LEU A 1  92 ? -12.790   1.636  13.607 1.000 96.590 ? 92  LEU A C   1 
ATOM 727  C CB  ? LEU A 1  92 ? -12.624   0.626  11.323 1.000 96.590 ? 92  LEU A CB  1 
ATOM 728  O O   ? LEU A 1  92 ? -12.496   0.947  14.587 1.000 96.590 ? 92  LEU A O   1 
ATOM 729  C CG  ? LEU A 1  92 ? -11.911   0.456   9.981 1.000 96.590 ? 92  LEU A CG  1 
ATOM 730  C CD1 ? LEU A 1  92 ? -12.635  -0.577   9.124 1.000 96.590 ? 92  LEU A CD1 1 
ATOM 731  C CD2 ? LEU A 1  92 ? -11.818   1.792   9.251 1.000 96.590 ? 92  LEU A CD2 1 
ATOM 732  N N   ? ASN A 1  93 ? -13.846   2.498  13.621 1.000 95.630 ? 93  ASN A N   1 
ATOM 733  C CA  ? ASN A 1  93 ? -14.683   2.707  14.798 1.000 95.630 ? 93  ASN A CA  1 
ATOM 734  C C   ? ASN A 1  93 ? -15.576   1.500  15.072 1.000 95.630 ? 93  ASN A C   1 
ATOM 735  C CB  ? ASN A 1  93 ? -15.533   3.970  14.634 1.000 95.630 ? 93  ASN A CB  1 
ATOM 736  O O   ? ASN A 1  93 ? -16.100   1.349  16.177 1.000 95.630 ? 93  ASN A O   1 
ATOM 737  C CG  ? ASN A 1  93 ? -16.485   3.885  13.458 1.000 95.630 ? 93  ASN A CG  1 
ATOM 738  N ND2 ? ASN A 1  93 ? -17.587   4.621  13.533 1.000 95.630 ? 93  ASN A ND2 1 
ATOM 739  O OD1 ? ASN A 1  93 ? -16.233   3.162  12.490 1.000 95.630 ? 93  ASN A OD1 1 
ATOM 740  N N   ? ARG A 1  94 ? -15.665   0.484  14.123 1.000 96.110 ? 94  ARG A N   1 
ATOM 741  C CA  ? ARG A 1  94 ? -16.391  -0.772  14.275 1.000 96.110 ? 94  ARG A CA  1 
ATOM 742  C C   ? ARG A 1  94 ? -15.871  -1.827  13.304 1.000 96.110 ? 94  ARG A C   1 
ATOM 743  C CB  ? ARG A 1  94 ? -17.891  -0.556  14.059 1.000 96.110 ? 94  ARG A CB  1 
ATOM 744  O O   ? ARG A 1  94 ? -15.229  -1.496  12.305 1.000 96.110 ? 94  ARG A O   1 
ATOM 745  C CG  ? ARG A 1  94 ? -18.246  -0.048  12.671 1.000 96.110 ? 94  ARG A CG  1 
ATOM 746  C CD  ? ARG A 1  94 ? -19.738   0.224  12.535 1.000 96.110 ? 94  ARG A CD  1 
ATOM 747  N NE  ? ARG A 1  94 ? -20.080   0.693  11.195 1.000 96.110 ? 94  ARG A NE  1 
ATOM 748  N NH1 ? ARG A 1  94 ? -22.282   1.175  11.701 1.000 96.110 ? 94  ARG A NH1 1 
ATOM 749  N NH2 ? ARG A 1  94 ? -21.483   1.536   9.584 1.000 96.110 ? 94  ARG A NH2 1 
ATOM 750  C CZ  ? ARG A 1  94 ? -21.281   1.134  10.830 1.000 96.110 ? 94  ARG A CZ  1 
ATOM 751  N N   ? ARG A 1  95 ? -16.241  -3.149  13.633 1.000 96.520 ? 95  ARG A N   1 
ATOM 752  C CA  ? ARG A 1  95 ? -15.860  -4.257  12.764 1.000 96.520 ? 95  ARG A CA  1 
ATOM 753  C C   ? ARG A 1  95 ? -16.677  -4.249  11.476 1.000 96.520 ? 95  ARG A C   1 
ATOM 754  C CB  ? ARG A 1  95 ? -16.036  -5.594  13.488 1.000 96.520 ? 95  ARG A CB  1 
ATOM 755  O O   ? ARG A 1  95 ? -17.860  -3.904  11.488 1.000 96.520 ? 95  ARG A O   1 
ATOM 756  C CG  ? ARG A 1  95 ? -15.094  -5.786  14.666 1.000 96.520 ? 95  ARG A CG  1 
ATOM 757  C CD  ? ARG A 1  95 ? -15.289  -7.142  15.329 1.000 96.520 ? 95  ARG A CD  1 
ATOM 758  N NE  ? ARG A 1  95 ? -14.408  -7.310  16.481 1.000 96.520 ? 95  ARG A NE  1 
ATOM 759  N NH1 ? ARG A 1  95 ? -13.025  -8.853  15.459 1.000 96.520 ? 95  ARG A NH1 1 
ATOM 760  N NH2 ? ARG A 1  95 ? -12.619  -8.196  17.617 1.000 96.520 ? 95  ARG A NH2 1 
ATOM 761  C CZ  ? ARG A 1  95 ? -13.353  -8.119  16.516 1.000 96.520 ? 95  ARG A CZ  1 
ATOM 762  N N   ? ILE A 1  96 ? -16.029  -4.691  10.378 1.000 95.010 ? 96  ILE A N   1 
ATOM 763  C CA  ? ILE A 1  96 ? -16.729  -4.776   9.101 1.000 95.010 ? 96  ILE A CA  1 
ATOM 764  C C   ? ILE A 1  96 ? -17.587  -6.039   9.065 1.000 95.010 ? 96  ILE A C   1 
ATOM 765  C CB  ? ILE A 1  96 ? -15.740  -4.766   7.913 1.000 95.010 ? 96  ILE A CB  1 
ATOM 766  O O   ? ILE A 1  96 ? -17.297  -7.013   9.763 1.000 95.010 ? 96  ILE A O   1 
ATOM 767  C CG1 ? ILE A 1  96 ? -14.848  -6.011   7.951 1.000 95.010 ? 96  ILE A CG1 1 
ATOM 768  C CG2 ? ILE A 1  96 ? -14.898  -3.487   7.923 1.000 95.010 ? 96  ILE A CG2 1 
ATOM 769  C CD1 ? ILE A 1  96 ? -14.930  -6.870   6.696 1.000 95.010 ? 96  ILE A CD1 1 
ATOM 770  N N   ? ARG A 1  97 ? -18.621  -5.949   8.262 1.000 93.920 ? 97  ARG A N   1 
ATOM 771  C CA  ? ARG A 1  97 ? -19.420  -7.119   7.913 1.000 93.920 ? 97  ARG A CA  1 
ATOM 772  C C   ? ARG A 1  97 ? -18.944  -7.735   6.602 1.000 93.920 ? 97  ARG A C   1 
ATOM 773  C CB  ? ARG A 1  97 ? -20.901  -6.750   7.812 1.000 93.920 ? 97  ARG A CB  1 
ATOM 774  O O   ? ARG A 1  97 ? -19.112  -7.142   5.534 1.000 93.920 ? 97  ARG A O   1 
ATOM 775  C CG  ? ARG A 1  97 ? -21.515  -6.299   9.128 1.000 93.920 ? 97  ARG A CG  1 
ATOM 776  C CD  ? ARG A 1  97 ? -22.995  -5.975   8.978 1.000 93.920 ? 97  ARG A CD  1 
ATOM 777  N NE  ? ARG A 1  97 ? -23.585  -5.554  10.245 1.000 93.920 ? 97  ARG A NE  1 
ATOM 778  N NH1 ? ARG A 1  97 ? -25.768  -5.630   9.491 1.000 93.920 ? 97  ARG A NH1 1 
ATOM 779  N NH2 ? ARG A 1  97 ? -25.318  -5.012  11.652 1.000 93.920 ? 97  ARG A NH2 1 
ATOM 780  C CZ  ? ARG A 1  97 ? -24.889  -5.399  10.460 1.000 93.920 ? 97  ARG A CZ  1 
ATOM 781  N N   ? PRO A 1  98 ? -18.288  -8.918   6.767 1.000 92.300 ? 98  PRO A N   1 
ATOM 782  C CA  ? PRO A 1  98 ? -17.792  -9.519   5.526 1.000 92.300 ? 98  PRO A CA  1 
ATOM 783  C C   ? PRO A 1  98 ? -18.904  -9.789   4.516 1.000 92.300 ? 98  PRO A C   1 
ATOM 784  C CB  ? PRO A 1  98 ? -17.154 -10.828   5.999 1.000 92.300 ? 98  PRO A CB  1 
ATOM 785  O O   ? PRO A 1  98 ? -19.963 -10.307   4.881 1.000 92.300 ? 98  PRO A O   1 
ATOM 786  C CG  ? PRO A 1  98 ? -16.866 -10.610   7.450 1.000 92.300 ? 98  PRO A CG  1 
ATOM 787  C CD  ? PRO A 1  98 ? -17.902  -9.676   8.007 1.000 92.300 ? 98  PRO A CD  1 
ATOM 788  N N   ? THR A 1  99 ? -18.715  -9.442   3.271 1.000 93.140 ? 99  THR A N   1 
ATOM 789  C CA  ? THR A 1  99 ? -19.569  -9.678   2.112 1.000 93.140 ? 99  THR A CA  1 
ATOM 790  C C   ? THR A 1  99 ? -18.734 -10.071   0.897 1.000 93.140 ? 99  THR A C   1 
ATOM 791  C CB  ? THR A 1  99 ? -20.413  -8.434   1.778 1.000 93.140 ? 99  THR A CB  1 
ATOM 792  O O   ? THR A 1  99 ? -17.505 -10.128   0.973 1.000 93.140 ? 99  THR A O   1 
ATOM 793  C CG2 ? THR A 1  99 ? -21.088  -7.876   3.026 1.000 93.140 ? 99  THR A CG2 1 
ATOM 794  O OG1 ? THR A 1  99 ? -19.566  -7.426   1.215 1.000 93.140 ? 99  THR A OG1 1 
ATOM 795  N N   ? LYS A 1 100 ? -19.395 -10.348  -0.189 1.000 92.140 ? 100 LYS A N   1 
ATOM 796  C CA  ? LYS A 1 100 ? -18.694 -10.620  -1.440 1.000 92.140 ? 100 LYS A CA  1 
ATOM 797  C C   ? LYS A 1 100 ? -17.905  -9.399  -1.905 1.000 92.140 ? 100 LYS A C   1 
ATOM 798  C CB  ? LYS A 1 100 ? -19.680 -11.051  -2.526 1.000 92.140 ? 100 LYS A CB  1 
ATOM 799  O O   ? LYS A 1 100 ? -16.942  -9.528  -2.664 1.000 92.140 ? 100 LYS A O   1 
ATOM 800  C CG  ? LYS A 1 100 ? -20.674  -9.969  -2.925 1.000 92.140 ? 100 LYS A CG  1 
ATOM 801  C CD  ? LYS A 1 100 ? -21.629 -10.459  -4.005 1.000 92.140 ? 100 LYS A CD  1 
ATOM 802  C CE  ? LYS A 1 100 ? -22.630  -9.380  -4.398 1.000 92.140 ? 100 LYS A CE  1 
ATOM 803  N NZ  ? LYS A 1 100 ? -23.512  -9.824  -5.519 1.000 92.140 ? 100 LYS A NZ  1 
ATOM 804  N N   ? ASP A 1 101 ? -18.184  -8.209  -1.393 1.000 91.760 ? 101 ASP A N   1 
ATOM 805  C CA  ? ASP A 1 101 ? -17.621  -6.944  -1.854 1.000 91.760 ? 101 ASP A CA  1 
ATOM 806  C C   ? ASP A 1 101 ? -16.594  -6.405  -0.861 1.000 91.760 ? 101 ASP A C   1 
ATOM 807  C CB  ? ASP A 1 101 ? -18.729  -5.913  -2.076 1.000 91.760 ? 101 ASP A CB  1 
ATOM 808  O O   ? ASP A 1 101 ? -15.821  -5.502  -1.188 1.000 91.760 ? 101 ASP A O   1 
ATOM 809  C CG  ? ASP A 1 101 ? -19.717  -6.327  -3.153 1.000 91.760 ? 101 ASP A CG  1 
ATOM 810  O OD1 ? ASP A 1 101 ? -19.295  -6.580  -4.303 1.000 91.760 ? 101 ASP A OD1 1 
ATOM 811  O OD2 ? ASP A 1 101 ? -20.927  -6.397  -2.851 1.000 91.760 ? 101 ASP A OD2 1 
ATOM 812  N N   ? VAL A 1 102 ? -16.578  -7.015   0.349 1.000 94.780 ? 102 VAL A N   1 
ATOM 813  C CA  ? VAL A 1 102 ? -15.656  -6.519   1.364 1.000 94.780 ? 102 VAL A CA  1 
ATOM 814  C C   ? VAL A 1 102 ? -15.074  -7.691   2.151 1.000 94.780 ? 102 VAL A C   1 
ATOM 815  C CB  ? VAL A 1 102 ? -16.348  -5.524   2.323 1.000 94.780 ? 102 VAL A CB  1 
ATOM 816  O O   ? VAL A 1 102 ? -15.796  -8.379   2.877 1.000 94.780 ? 102 VAL A O   1 
ATOM 817  C CG1 ? VAL A 1 102 ? -15.343  -4.944   3.317 1.000 94.780 ? 102 VAL A CG1 1 
ATOM 818  C CG2 ? VAL A 1 102 ? -17.028  -4.408   1.533 1.000 94.780 ? 102 VAL A CG2 1 
ATOM 819  N N   ? ARG A 1 103 ? -13.814  -7.916   1.987 1.000 95.920 ? 103 ARG A N   1 
ATOM 820  C CA  ? ARG A 1 103 ? -13.087  -8.942   2.728 1.000 95.920 ? 103 ARG A CA  1 
ATOM 821  C C   ? ARG A 1 103 ? -11.610  -8.582   2.854 1.000 95.920 ? 103 ARG A C   1 
ATOM 822  C CB  ? ARG A 1 103 ? -13.238 -10.304   2.048 1.000 95.920 ? 103 ARG A CB  1 
ATOM 823  O O   ? ARG A 1 103 ? -11.031  -7.984   1.945 1.000 95.920 ? 103 ARG A O   1 
ATOM 824  C CG  ? ARG A 1 103 ? -12.749 -10.333   0.609 1.000 95.920 ? 103 ARG A CG  1 
ATOM 825  C CD  ? ARG A 1 103 ? -13.059 -11.662  -0.066 1.000 95.920 ? 103 ARG A CD  1 
ATOM 826  N NE  ? ARG A 1 103 ? -12.541 -11.707  -1.431 1.000 95.920 ? 103 ARG A NE  1 
ATOM 827  N NH1 ? ARG A 1 103 ? -13.879 -13.467  -2.101 1.000 95.920 ? 103 ARG A NH1 1 
ATOM 828  N NH2 ? ARG A 1 103 ? -12.404 -12.516  -3.576 1.000 95.920 ? 103 ARG A NH2 1 
ATOM 829  C CZ  ? ARG A 1 103 ? -12.943 -12.563  -2.366 1.000 95.920 ? 103 ARG A CZ  1 
ATOM 830  N N   ? PRO A 1 104 ? -11.142  -9.042   4.082 1.000 97.250 ? 104 PRO A N   1 
ATOM 831  C CA  ? PRO A 1 104 ?  -9.716  -8.758   4.259 1.000 97.250 ? 104 PRO A CA  1 
ATOM 832  C C   ? PRO A 1 104 ?  -8.825  -9.649   3.396 1.000 97.250 ? 104 PRO A C   1 
ATOM 833  C CB  ? PRO A 1 104 ?  -9.484  -9.032   5.747 1.000 97.250 ? 104 PRO A CB  1 
ATOM 834  O O   ? PRO A 1 104 ?  -9.212 -10.770   3.056 1.000 97.250 ? 104 PRO A O   1 
ATOM 835  C CG  ? PRO A 1 104 ? -10.852  -9.051   6.350 1.000 97.250 ? 104 PRO A CG  1 
ATOM 836  C CD  ? PRO A 1 104 ? -11.835  -9.455   5.289 1.000 97.250 ? 104 PRO A CD  1 
ATOM 837  N N   ? ILE A 1 105 ?  -7.554  -9.133   3.071 1.000 97.900 ? 105 ILE A N   1 
ATOM 838  C CA  ? ILE A 1 105 ?  -6.538  -9.900   2.359 1.000 97.900 ? 105 ILE A CA  1 
ATOM 839  C C   ? ILE A 1 105 ?  -5.352 -10.167   3.283 1.000 97.900 ? 105 ILE A C   1 
ATOM 840  C CB  ? ILE A 1 105 ?  -6.069  -9.167   1.082 1.000 97.900 ? 105 ILE A CB  1 
ATOM 841  O O   ? ILE A 1 105 ?  -4.993  -9.320   4.104 1.000 97.900 ? 105 ILE A O   1 
ATOM 842  C CG1 ? ILE A 1 105 ?  -5.202 -10.094   0.223 1.000 97.900 ? 105 ILE A CG1 1 
ATOM 843  C CG2 ? ILE A 1 105 ?  -5.311  -7.886   1.442 1.000 97.900 ? 105 ILE A CG2 1 
ATOM 844  C CD1 ? ILE A 1 105 ?  -4.920  -9.559  -1.175 1.000 97.900 ? 105 ILE A CD1 1 
ATOM 845  N N   ? ASN A 1 106 ?  -4.758 -11.353   3.086 1.000 97.650 ? 106 ASN A N   1 
ATOM 846  C CA  ? ASN A 1 106 ?  -3.589 -11.696   3.888 1.000 97.650 ? 106 ASN A CA  1 
ATOM 847  C C   ? ASN A 1 106 ?  -2.333 -10.996   3.378 1.000 97.650 ? 106 ASN A C   1 
ATOM 848  C CB  ? ASN A 1 106 ?  -3.380 -13.212   3.912 1.000 97.650 ? 106 ASN A CB  1 
ATOM 849  O O   ? ASN A 1 106 ?  -2.131 -10.880   2.168 1.000 97.650 ? 106 ASN A O   1 
ATOM 850  C CG  ? ASN A 1 106 ?  -4.448 -13.936   4.707 1.000 97.650 ? 106 ASN A CG  1 
ATOM 851  N ND2 ? ASN A 1 106 ?  -4.760 -15.162   4.302 1.000 97.650 ? 106 ASN A ND2 1 
ATOM 852  O OD1 ? ASN A 1 106 ?  -4.989 -13.399   5.677 1.000 97.650 ? 106 ASN A OD1 1 
ATOM 853  N N   ? VAL A 1 107 ?  -1.518 -10.538   4.401 1.000 97.820 ? 107 VAL A N   1 
ATOM 854  C CA  ? VAL A 1 107 ?  -0.203  -9.994   4.079 1.000 97.820 ? 107 VAL A CA  1 
ATOM 855  C C   ? VAL A 1 107 ?   0.778 -11.134   3.818 1.000 97.820 ? 107 VAL A C   1 
ATOM 856  C CB  ? VAL A 1 107 ?   0.326  -9.083   5.209 1.000 97.820 ? 107 VAL A CB  1 
ATOM 857  O O   ? VAL A 1 107 ?   0.888 -12.063   4.622 1.000 97.820 ? 107 VAL A O   1 
ATOM 858  C CG1 ? VAL A 1 107 ?   1.691  -8.504   4.841 1.000 97.820 ? 107 VAL A CG1 1 
ATOM 859  C CG2 ? VAL A 1 107 ?  -0.671  -7.963   5.502 1.000 97.820 ? 107 VAL A CG2 1 
ATOM 860  N N   ? SER A 1 108 ?   1.449 -11.108   2.711 1.000 96.650 ? 108 SER A N   1 
ATOM 861  C CA  ? SER A 1 108 ?   2.384 -12.163   2.333 1.000 96.650 ? 108 SER A CA  1 
ATOM 862  C C   ? SER A 1 108 ?   3.541 -12.255   3.322 1.000 96.650 ? 108 SER A C   1 
ATOM 863  C CB  ? SER A 1 108 ?   2.925 -11.921   0.923 1.000 96.650 ? 108 SER A CB  1 
ATOM 864  O O   ? SER A 1 108 ?   4.077 -11.233   3.756 1.000 96.650 ? 108 SER A O   1 
ATOM 865  O OG  ? SER A 1 108 ?   3.852 -12.929   0.560 1.000 96.650 ? 108 SER A OG  1 
ATOM 866  N N   ? SER A 1 109 ?   3.942 -13.436   3.673 1.000 95.490 ? 109 SER A N   1 
ATOM 867  C CA  ? SER A 1 109 ?   5.086 -13.667   4.549 1.000 95.490 ? 109 SER A CA  1 
ATOM 868  C C   ? SER A 1 109 ?   6.377 -13.801   3.748 1.000 95.490 ? 109 SER A C   1 
ATOM 869  C CB  ? SER A 1 109 ?   4.869 -14.923   5.394 1.000 95.490 ? 109 SER A CB  1 
ATOM 870  O O   ? SER A 1 109 ?   7.467 -13.848   4.321 1.000 95.490 ? 109 SER A O   1 
ATOM 871  O OG  ? SER A 1 109 ?   4.683 -16.060   4.568 1.000 95.490 ? 109 SER A OG  1 
ATOM 872  N N   ? HIS A 1 110 ?   6.245 -13.815   2.438 1.000 96.300 ? 110 HIS A N   1 
ATOM 873  C CA  ? HIS A 1 110 ?   7.381 -13.908   1.527 1.000 96.300 ? 110 HIS A CA  1 
ATOM 874  C C   ? HIS A 1 110 ?   7.465 -12.682   0.624 1.000 96.300 ? 110 HIS A C   1 
ATOM 875  C CB  ? HIS A 1 110 ?   7.285 -15.179   0.680 1.000 96.300 ? 110 HIS A CB  1 
ATOM 876  O O   ? HIS A 1 110 ?   6.451 -12.232   0.086 1.000 96.300 ? 110 HIS A O   1 
ATOM 877  C CG  ? HIS A 1 110 ?   7.236 -16.436   1.489 1.000 96.300 ? 110 HIS A CG  1 
ATOM 878  C CD2 ? HIS A 1 110 ?   8.223 -17.258   1.915 1.000 96.300 ? 110 HIS A CD2 1 
ATOM 879  N ND1 ? HIS A 1 110 ?   6.056 -16.979   1.949 1.000 96.300 ? 110 HIS A ND1 1 
ATOM 880  C CE1 ? HIS A 1 110 ?   6.321 -18.083   2.626 1.000 96.300 ? 110 HIS A CE1 1 
ATOM 881  N NE2 ? HIS A 1 110 ?   7.629 -18.275   2.621 1.000 96.300 ? 110 HIS A NE2 1 
ATOM 882  N N   ? CYS A 1 111 ?   8.803 -12.301   0.443 1.000 96.590 ? 111 CYS A N   1 
ATOM 883  C CA  ? CYS A 1 111 ?   9.007 -11.139  -0.413 1.000 96.590 ? 111 CYS A CA  1 
ATOM 884  C C   ? CYS A 1 111 ?   8.852 -11.511  -1.883 1.000 96.590 ? 111 CYS A C   1 
ATOM 885  C CB  ? CYS A 1 111 ?  10.390 -10.533  -0.175 1.000 96.590 ? 111 CYS A CB  1 
ATOM 886  O O   ? CYS A 1 111 ?   9.178 -12.630  -2.283 1.000 96.590 ? 111 CYS A O   1 
ATOM 887  S SG  ? CYS A 1 111 ?  10.619  -9.878   1.493 1.000 96.590 ? 111 CYS A SG  1 
ATOM 888  N N   ? PRO A 1 112 ?   8.248 -10.552  -2.656 1.000 95.740 ? 112 PRO A N   1 
ATOM 889  C CA  ? PRO A 1 112 ?   8.129 -10.830  -4.089 1.000 95.740 ? 112 PRO A CA  1 
ATOM 890  C C   ? PRO A 1 112 ?   9.485 -10.944  -4.783 1.000 95.740 ? 112 PRO A C   1 
ATOM 891  C CB  ? PRO A 1 112 ?   7.344  -9.627  -4.618 1.000 95.740 ? 112 PRO A CB  1 
ATOM 892  O O   ? PRO A 1 112 ?  10.427 -10.234  -4.424 1.000 95.740 ? 112 PRO A O   1 
ATOM 893  C CG  ? PRO A 1 112 ?   7.699  -8.505  -3.697 1.000 95.740 ? 112 PRO A CG  1 
ATOM 894  C CD  ? PRO A 1 112 ?   7.868  -9.061  -2.312 1.000 95.740 ? 112 PRO A CD  1 
ATOM 895  N N   ? SER A 1 113 ?   9.618 -11.891  -5.726 1.000 95.340 ? 113 SER A N   1 
ATOM 896  C CA  ? SER A 1 113 ?  10.820 -12.033  -6.542 1.000 95.340 ? 113 SER A CA  1 
ATOM 897  C C   ? SER A 1 113 ?  10.684 -11.281  -7.861 1.000 95.340 ? 113 SER A C   1 
ATOM 898  C CB  ? SER A 1 113 ?  11.111 -13.509  -6.814 1.000 95.340 ? 113 SER A CB  1 
ATOM 899  O O   ? SER A 1 113 ?   9.572 -11.067  -8.348 1.000 95.340 ? 113 SER A O   1 
ATOM 900  O OG  ? SER A 1 113 ?  11.267 -14.224  -5.600 1.000 95.340 ? 113 SER A OG  1 
ATOM 901  N N   ? ALA A 1 114 ?  11.850 -10.904  -8.417 1.000 95.810 ? 114 ALA A N   1 
ATOM 902  C CA  ? ALA A 1 114 ?  11.843 -10.254  -9.726 1.000 95.810 ? 114 ALA A CA  1 
ATOM 903  C C   ? ALA A 1 114 ?  11.084 -11.092 -10.750 1.000 95.810 ? 114 ALA A C   1 
ATOM 904  C CB  ? ALA A 1 114 ?  13.272 -10.004 -10.202 1.000 95.810 ? 114 ALA A CB  1 
ATOM 905  O O   ? ALA A 1 114 ?  11.204 -12.319 -10.770 1.000 95.810 ? 114 ALA A O   1 
ATOM 906  N N   ? GLY A 1 115 ?  10.248 -10.411 -11.537 1.000 94.530 ? 115 GLY A N   1 
ATOM 907  C CA  ? GLY A 1 115 ?   9.503 -11.085 -12.589 1.000 94.530 ? 115 GLY A CA  1 
ATOM 908  C C   ? GLY A 1 115 ?   8.107 -11.496 -12.161 1.000 94.530 ? 115 GLY A C   1 
ATOM 909  O O   ? GLY A 1 115 ?   7.295 -11.912 -12.991 1.000 94.530 ? 115 GLY A O   1 
ATOM 910  N N   ? THR A 1 116 ?   7.892 -11.481 -10.836 1.000 95.310 ? 116 THR A N   1 
ATOM 911  C CA  ? THR A 1 116 ?   6.561 -11.786 -10.324 1.000 95.310 ? 116 THR A CA  1 
ATOM 912  C C   ? THR A 1 116 ?   5.529 -10.815 -10.888 1.000 95.310 ? 116 THR A C   1 
ATOM 913  C CB  ? THR A 1 116 ?   6.530 -11.736  -8.785 1.000 95.310 ? 116 THR A CB  1 
ATOM 914  O O   ? THR A 1 116 ?   5.752  -9.603 -10.904 1.000 95.310 ? 116 THR A O   1 
ATOM 915  C CG2 ? THR A 1 116 ?   5.145 -12.089  -8.251 1.000 95.310 ? 116 THR A CG2 1 
ATOM 916  O OG1 ? THR A 1 116 ?   7.483 -12.669  -8.263 1.000 95.310 ? 116 THR A OG1 1 
ATOM 917  N N   ? LYS A 1 117 ?   4.404 -11.343 -11.350 1.000 94.730 ? 117 LYS A N   1 
ATOM 918  C CA  ? LYS A 1 117 ?   3.306 -10.520 -11.851 1.000 94.730 ? 117 LYS A CA  1 
ATOM 919  C C   ? LYS A 1 117 ?   2.362 -10.117 -10.722 1.000 94.730 ? 117 LYS A C   1 
ATOM 920  C CB  ? LYS A 1 117 ?   2.532 -11.264 -12.941 1.000 94.730 ? 117 LYS A CB  1 
ATOM 921  O O   ? LYS A 1 117 ?   1.909 -10.966  -9.951 1.000 94.730 ? 117 LYS A O   1 
ATOM 922  C CG  ? LYS A 1 117 ?   3.375 -11.642 -14.150 1.000 94.730 ? 117 LYS A CG  1 
ATOM 923  C CD  ? LYS A 1 117 ?   3.897 -10.408 -14.876 1.000 94.730 ? 117 LYS A CD  1 
ATOM 924  C CE  ? LYS A 1 117 ?   4.688 -10.784 -16.121 1.000 94.730 ? 117 LYS A CE  1 
ATOM 925  N NZ  ? LYS A 1 117 ?   5.279  -9.584 -16.785 1.000 94.730 ? 117 LYS A NZ  1 
ATOM 926  N N   ? CYS A 1 118 ?   2.090  -8.850 -10.687 1.000 95.350 ? 118 CYS A N   1 
ATOM 927  C CA  ? CYS A 1 118 ?   1.274  -8.317  -9.602 1.000 95.350 ? 118 CYS A CA  1 
ATOM 928  C C   ? CYS A 1 118 ?   0.174  -7.411 -10.141 1.000 95.350 ? 118 CYS A C   1 
ATOM 929  C CB  ? CYS A 1 118 ?   2.142  -7.545  -8.609 1.000 95.350 ? 118 CYS A CB  1 
ATOM 930  O O   ? CYS A 1 118 ?   0.315  -6.829 -11.219 1.000 95.350 ? 118 CYS A O   1 
ATOM 931  S SG  ? CYS A 1 118 ?   3.465  -8.533  -7.877 1.000 95.350 ? 118 CYS A SG  1 
ATOM 932  N N   ? LEU A 1 119 ?  -0.883  -7.358  -9.346 1.000 94.830 ? 119 LEU A N   1 
ATOM 933  C CA  ? LEU A 1 119 ?  -1.996  -6.460  -9.640 1.000 94.830 ? 119 LEU A CA  1 
ATOM 934  C C   ? LEU A 1 119 ?  -1.979  -5.252  -8.709 1.000 94.830 ? 119 LEU A C   1 
ATOM 935  C CB  ? LEU A 1 119 ?  -3.330  -7.200  -9.511 1.000 94.830 ? 119 LEU A CB  1 
ATOM 936  O O   ? LEU A 1 119 ?  -1.922  -5.406  -7.487 1.000 94.830 ? 119 LEU A O   1 
ATOM 937  C CG  ? LEU A 1 119 ?  -4.586  -6.395  -9.847 1.000 94.830 ? 119 LEU A CG  1 
ATOM 938  C CD1 ? LEU A 1 119 ?  -4.783  -6.326 -11.358 1.000 94.830 ? 119 LEU A CD1 1 
ATOM 939  C CD2 ? LEU A 1 119 ?  -5.809  -7.006  -9.171 1.000 94.830 ? 119 LEU A CD2 1 
ATOM 940  N N   ? VAL A 1 120 ?  -2.019  -4.055  -9.330 1.000 94.730 ? 120 VAL A N   1 
ATOM 941  C CA  ? VAL A 1 120 ?  -2.172  -2.806  -8.592 1.000 94.730 ? 120 VAL A CA  1 
ATOM 942  C C   ? VAL A 1 120 ?  -3.565  -2.229  -8.836 1.000 94.730 ? 120 VAL A C   1 
ATOM 943  C CB  ? VAL A 1 120 ?  -1.091  -1.776  -8.988 1.000 94.730 ? 120 VAL A CB  1 
ATOM 944  O O   ? VAL A 1 120 ?  -4.056  -2.234  -9.967 1.000 94.730 ? 120 VAL A O   1 
ATOM 945  C CG1 ? VAL A 1 120 ?  -1.206  -0.517  -8.132 1.000 94.730 ? 120 VAL A CG1 1 
ATOM 946  C CG2 ? VAL A 1 120 ?   0.302  -2.389  -8.860 1.000 94.730 ? 120 VAL A CG2 1 
ATOM 947  N N   ? SER A 1 121 ?  -4.191  -1.747  -7.816 1.000 94.550 ? 121 SER A N   1 
ATOM 948  C CA  ? SER A 1 121 ?  -5.532  -1.196  -7.981 1.000 94.550 ? 121 SER A CA  1 
ATOM 949  C C   ? SER A 1 121 ?  -5.693   0.108  -7.206 1.000 94.550 ? 121 SER A C   1 
ATOM 950  C CB  ? SER A 1 121 ?  -6.586  -2.205  -7.522 1.000 94.550 ? 121 SER A CB  1 
ATOM 951  O O   ? SER A 1 121 ?  -5.009   0.330  -6.205 1.000 94.550 ? 121 SER A O   1 
ATOM 952  O OG  ? SER A 1 121 ?  -6.402  -2.539  -6.157 1.000 94.550 ? 121 SER A OG  1 
ATOM 953  N N   ? GLY A 1 122 ?  -6.576   0.973  -7.766 1.000 93.260 ? 122 GLY A N   1 
ATOM 954  C CA  ? GLY A 1 122 ?  -6.829   2.236  -7.090 1.000 93.260 ? 122 GLY A CA  1 
ATOM 955  C C   ? GLY A 1 122 ?  -7.683   3.188  -7.905 1.000 93.260 ? 122 GLY A C   1 
ATOM 956  O O   ? GLY A 1 122 ?  -8.075   2.871  -9.030 1.000 93.260 ? 122 GLY A O   1 
ATOM 957  N N   ? TRP A 1 123 ?  -8.073   4.353  -7.304 1.000 90.330 ? 123 TRP A N   1 
ATOM 958  C CA  ? TRP A 1 123 ?  -8.908   5.370  -7.936 1.000 90.330 ? 123 TRP A CA  1 
ATOM 959  C C   ? TRP A 1 123 ?  -8.109   6.642  -8.202 1.000 90.330 ? 123 TRP A C   1 
ATOM 960  C CB  ? TRP A 1 123 ? -10.123   5.689  -7.060 1.000 90.330 ? 123 TRP A CB  1 
ATOM 961  O O   ? TRP A 1 123 ?  -8.680   7.730  -8.306 1.000 90.330 ? 123 TRP A O   1 
ATOM 962  C CG  ? TRP A 1 123 ? -11.123   4.575  -6.978 1.000 90.330 ? 123 TRP A CG  1 
ATOM 963  C CD1 ? TRP A 1 123 ? -12.141   4.316  -7.854 1.000 90.330 ? 123 TRP A CD1 1 
ATOM 964  C CD2 ? TRP A 1 123 ? -11.205   3.573  -5.960 1.000 90.330 ? 123 TRP A CD2 1 
ATOM 965  C CE2 ? TRP A 1 123 ? -12.296   2.737  -6.283 1.000 90.330 ? 123 TRP A CE2 1 
ATOM 966  C CE3 ? TRP A 1 123 ? -10.459   3.301  -4.805 1.000 90.330 ? 123 TRP A CE3 1 
ATOM 967  N NE1 ? TRP A 1 123 ? -12.850   3.211  -7.441 1.000 90.330 ? 123 TRP A NE1 1 
ATOM 968  C CH2 ? TRP A 1 123 ? -11.915   1.401  -4.367 1.000 90.330 ? 123 TRP A CH2 1 
ATOM 969  C CZ2 ? TRP A 1 123 ? -12.661   1.646  -5.491 1.000 90.330 ? 123 TRP A CZ2 1 
ATOM 970  C CZ3 ? TRP A 1 123 ? -10.823   2.214  -4.018 1.000 90.330 ? 123 TRP A CZ3 1 
ATOM 971  N N   ? GLY A 1 124 ?  -6.759   6.484  -8.094 1.000 82.040 ? 124 GLY A N   1 
ATOM 972  C CA  ? GLY A 1 124 ?  -5.899   7.625  -8.361 1.000 82.040 ? 124 GLY A CA  1 
ATOM 973  C C   ? GLY A 1 124 ?  -5.959   8.094  -9.803 1.000 82.040 ? 124 GLY A C   1 
ATOM 974  O O   ? GLY A 1 124 ?  -6.771   7.600 -10.588 1.000 82.040 ? 124 GLY A O   1 
ATOM 975  N N   ? THR A 1 125 ?  -5.236   9.159 -10.239 1.000 77.920 ? 125 THR A N   1 
ATOM 976  C CA  ? THR A 1 125 ?  -5.263   9.745 -11.574 1.000 77.920 ? 125 THR A CA  1 
ATOM 977  C C   ? THR A 1 125 ?  -4.845   8.718 -12.623 1.000 77.920 ? 125 THR A C   1 
ATOM 978  C CB  ? THR A 1 125 ?  -4.343  10.976 -11.663 1.000 77.920 ? 125 THR A CB  1 
ATOM 979  O O   ? THR A 1 125 ?  -4.037   7.830 -12.343 1.000 77.920 ? 125 THR A O   1 
ATOM 980  C CG2 ? THR A 1 125 ?  -4.728  12.026 -10.626 1.000 77.920 ? 125 THR A CG2 1 
ATOM 981  O OG1 ? THR A 1 125 ?  -2.988  10.570 -11.436 1.000 77.920 ? 125 THR A OG1 1 
ATOM 982  N N   ? THR A 1 126 ?  -5.436   8.770 -13.874 1.000 78.300 ? 126 THR A N   1 
ATOM 983  C CA  ? THR A 1 126 ?  -5.192   7.797 -14.932 1.000 78.300 ? 126 THR A CA  1 
ATOM 984  C C   ? THR A 1 126 ?  -4.297   8.390 -16.016 1.000 78.300 ? 126 THR A C   1 
ATOM 985  C CB  ? THR A 1 126 ?  -6.512   7.313 -15.561 1.000 78.300 ? 126 THR A CB  1 
ATOM 986  O O   ? THR A 1 126 ?  -3.881   7.686 -16.939 1.000 78.300 ? 126 THR A O   1 
ATOM 987  C CG2 ? THR A 1 126 ?  -7.348   6.532 -14.553 1.000 78.300 ? 126 THR A CG2 1 
ATOM 988  O OG1 ? THR A 1 126 ?  -7.264   8.447 -16.012 1.000 78.300 ? 126 THR A OG1 1 
ATOM 989  N N   ? LYS A 1 127 ?  -3.951   9.779 -15.905 1.000 73.530 ? 127 LYS A N   1 
ATOM 990  C CA  ? LYS A 1 127 ?  -3.062  10.450 -16.850 1.000 73.530 ? 127 LYS A CA  1 
ATOM 991  C C   ? LYS A 1 127 ?  -2.027  11.301 -16.120 1.000 73.530 ? 127 LYS A C   1 
ATOM 992  C CB  ? LYS A 1 127 ?  -3.865  11.317 -17.820 1.000 73.530 ? 127 LYS A CB  1 
ATOM 993  O O   ? LYS A 1 127 ?  -2.286  11.798 -15.022 1.000 73.530 ? 127 LYS A O   1 
ATOM 994  C CG  ? LYS A 1 127 ?  -4.783  10.528 -18.742 1.000 73.530 ? 127 LYS A CG  1 
ATOM 995  C CD  ? LYS A 1 127 ?  -5.466  11.433 -19.759 1.000 73.530 ? 127 LYS A CD  1 
ATOM 996  C CE  ? LYS A 1 127 ?  -6.397  10.646 -20.672 1.000 73.530 ? 127 LYS A CE  1 
ATOM 997  N NZ  ? LYS A 1 127 ?  -7.066  11.529 -21.674 1.000 73.530 ? 127 LYS A NZ  1 
ATOM 998  N N   ? SER A 1 128 ?  -0.779  11.481 -16.709 1.000 75.310 ? 128 SER A N   1 
ATOM 999  C CA  ? SER A 1 128 ?   0.274  12.384 -16.254 1.000 75.310 ? 128 SER A CA  1 
ATOM 1000 C C   ? SER A 1 128 ?   0.849  13.192 -17.412 1.000 75.310 ? 128 SER A C   1 
ATOM 1001 C CB  ? SER A 1 128 ?   1.391  11.600 -15.563 1.000 75.310 ? 128 SER A CB  1 
ATOM 1002 O O   ? SER A 1 128 ?   1.184  12.633 -18.459 1.000 75.310 ? 128 SER A O   1 
ATOM 1003 O OG  ? SER A 1 128 ?   2.440  12.466 -15.165 1.000 75.310 ? 128 SER A OG  1 
ATOM 1004 N N   ? PRO A 1 129 ?   0.961  14.474 -17.285 1.000 73.030 ? 129 PRO A N   1 
ATOM 1005 C CA  ? PRO A 1 129 ?   0.885  15.317 -16.089 1.000 73.030 ? 129 PRO A CA  1 
ATOM 1006 C C   ? PRO A 1 129 ?  -0.544  15.732 -15.749 1.000 73.030 ? 129 PRO A C   1 
ATOM 1007 C CB  ? PRO A 1 129 ?   1.733  16.536 -16.463 1.000 73.030 ? 129 PRO A CB  1 
ATOM 1008 O O   ? PRO A 1 129 ?  -0.794  16.270 -14.668 1.000 73.030 ? 129 PRO A O   1 
ATOM 1009 C CG  ? PRO A 1 129 ?   1.582  16.667 -17.944 1.000 73.030 ? 129 PRO A CG  1 
ATOM 1010 C CD  ? PRO A 1 129 ?   1.386  15.297 -18.527 1.000 73.030 ? 129 PRO A CD  1 
ATOM 1011 N N   ? GLN A 1 130 ?  -1.575  15.509 -16.736 1.000 76.310 ? 130 GLN A N   1 
ATOM 1012 C CA  ? GLN A 1 130 ?  -2.982  15.862 -16.579 1.000 76.310 ? 130 GLN A CA  1 
ATOM 1013 C C   ? GLN A 1 130 ?  -3.685  14.908 -15.618 1.000 76.310 ? 130 GLN A C   1 
ATOM 1014 C CB  ? GLN A 1 130 ?  -3.692  15.858 -17.934 1.000 76.310 ? 130 GLN A CB  1 
ATOM 1015 O O   ? GLN A 1 130 ?  -3.525  13.690 -15.715 1.000 76.310 ? 130 GLN A O   1 
ATOM 1016 C CG  ? GLN A 1 130 ?  -3.205  16.943 -18.886 1.000 76.310 ? 130 GLN A CG  1 
ATOM 1017 C CD  ? GLN A 1 130 ?  -2.058  16.481 -19.765 1.000 76.310 ? 130 GLN A CD  1 
ATOM 1018 N NE2 ? GLN A 1 130 ?  -1.601  17.358 -20.653 1.000 76.310 ? 130 GLN A NE2 1 
ATOM 1019 O OE1 ? GLN A 1 130 ?  -1.585  15.346 -19.646 1.000 76.310 ? 130 GLN A OE1 1 
ATOM 1020 N N   ? VAL A 1 131 ?  -4.393  15.492 -14.554 1.000 76.900 ? 131 VAL A N   1 
ATOM 1021 C CA  ? VAL A 1 131 ?  -5.076  14.710 -13.529 1.000 76.900 ? 131 VAL A CA  1 
ATOM 1022 C C   ? VAL A 1 131 ?  -6.471  14.325 -14.016 1.000 76.900 ? 131 VAL A C   1 
ATOM 1023 C CB  ? VAL A 1 131 ?  -5.172  15.483 -12.194 1.000 76.900 ? 131 VAL A CB  1 
ATOM 1024 O O   ? VAL A 1 131 ?  -7.249  15.186 -14.434 1.000 76.900 ? 131 VAL A O   1 
ATOM 1025 C CG1 ? VAL A 1 131 ?  -5.888  14.646 -11.136 1.000 76.900 ? 131 VAL A CG1 1 
ATOM 1026 C CG2 ? VAL A 1 131 ?  -3.781  15.886 -11.710 1.000 76.900 ? 131 VAL A CG2 1 
ATOM 1027 N N   ? HIS A 1 132 ?  -6.703  12.999 -14.194 1.000 80.150 ? 132 HIS A N   1 
ATOM 1028 C CA  ? HIS A 1 132 ?  -8.007  12.422 -14.499 1.000 80.150 ? 132 HIS A CA  1 
ATOM 1029 C C   ? HIS A 1 132 ?  -8.373  11.329 -13.500 1.000 80.150 ? 132 HIS A C   1 
ATOM 1030 C CB  ? HIS A 1 132 ?  -8.026  11.861 -15.922 1.000 80.150 ? 132 HIS A CB  1 
ATOM 1031 O O   ? HIS A 1 132 ?  -7.684  10.311 -13.407 1.000 80.150 ? 132 HIS A O   1 
ATOM 1032 C CG  ? HIS A 1 132 ?  -9.360  11.328 -16.339 1.000 80.150 ? 132 HIS A CG  1 
ATOM 1033 C CD2 ? HIS A 1 132 ?  -9.787  10.059 -16.538 1.000 80.150 ? 132 HIS A CD2 1 
ATOM 1034 N ND1 ? HIS A 1 132 ? -10.437  12.145 -16.606 1.000 80.150 ? 132 HIS A ND1 1 
ATOM 1035 C CE1 ? HIS A 1 132 ? -11.473  11.398 -16.951 1.000 80.150 ? 132 HIS A CE1 1 
ATOM 1036 N NE2 ? HIS A 1 132 ? -11.105  10.129 -16.917 1.000 80.150 ? 132 HIS A NE2 1 
ATOM 1037 N N   ? PHE A 1 133 ?  -9.456  11.595 -12.720 1.000 82.570 ? 133 PHE A N   1 
ATOM 1038 C CA  ? PHE A 1 133 ?  -9.907  10.628 -11.726 1.000 82.570 ? 133 PHE A CA  1 
ATOM 1039 C C   ? PHE A 1 133 ? -10.991   9.726 -12.302 1.000 82.570 ? 133 PHE A C   1 
ATOM 1040 C CB  ? PHE A 1 133 ? -10.428  11.344 -10.476 1.000 82.570 ? 133 PHE A CB  1 
ATOM 1041 O O   ? PHE A 1 133 ? -12.049  10.204 -12.717 1.000 82.570 ? 133 PHE A O   1 
ATOM 1042 C CG  ? PHE A 1 133 ?  -9.366  12.093  -9.718 1.000 82.570 ? 133 PHE A CG  1 
ATOM 1043 C CD1 ? PHE A 1 133 ?  -8.533  11.431  -8.824 1.000 82.570 ? 133 PHE A CD1 1 
ATOM 1044 C CD2 ? PHE A 1 133 ?  -9.200  13.460  -9.899 1.000 82.570 ? 133 PHE A CD2 1 
ATOM 1045 C CE1 ? PHE A 1 133 ?  -7.549  12.122  -8.120 1.000 82.570 ? 133 PHE A CE1 1 
ATOM 1046 C CE2 ? PHE A 1 133 ?  -8.219  14.157  -9.200 1.000 82.570 ? 133 PHE A CE2 1 
ATOM 1047 C CZ  ? PHE A 1 133 ?  -7.395  13.486  -8.310 1.000 82.570 ? 133 PHE A CZ  1 
ATOM 1048 N N   ? PRO A 1 134 ? -10.643   8.461 -12.454 1.000 84.030 ? 134 PRO A N   1 
ATOM 1049 C CA  ? PRO A 1 134 ? -11.636   7.535 -13.002 1.000 84.030 ? 134 PRO A CA  1 
ATOM 1050 C C   ? PRO A 1 134 ? -12.852   7.368 -12.094 1.000 84.030 ? 134 PRO A C   1 
ATOM 1051 C CB  ? PRO A 1 134 ? -10.862   6.221 -13.127 1.000 84.030 ? 134 PRO A CB  1 
ATOM 1052 O O   ? PRO A 1 134 ? -12.741   7.520 -10.874 1.000 84.030 ? 134 PRO A O   1 
ATOM 1053 C CG  ? PRO A 1 134 ?  -9.862   6.259 -12.017 1.000 84.030 ? 134 PRO A CG  1 
ATOM 1054 C CD  ? PRO A 1 134 ?  -9.394   7.676 -11.846 1.000 84.030 ? 134 PRO A CD  1 
ATOM 1055 N N   ? LYS A 1 135 ? -13.953   7.143 -12.657 1.000 84.300 ? 135 LYS A N   1 
ATOM 1056 C CA  ? LYS A 1 135 ? -15.185   6.898 -11.913 1.000 84.300 ? 135 LYS A CA  1 
ATOM 1057 C C   ? LYS A 1 135 ? -15.226   5.471 -11.374 1.000 84.300 ? 135 LYS A C   1 
ATOM 1058 C CB  ? LYS A 1 135 ? -16.407   7.160 -12.795 1.000 84.300 ? 135 LYS A CB  1 
ATOM 1059 O O   ? LYS A 1 135 ? -15.838   5.212 -10.335 1.000 84.300 ? 135 LYS A O   1 
ATOM 1060 C CG  ? LYS A 1 135 ? -16.634   8.630 -13.116 1.000 84.300 ? 135 LYS A CG  1 
ATOM 1061 C CD  ? LYS A 1 135 ? -17.917   8.837 -13.910 1.000 84.300 ? 135 LYS A CD  1 
ATOM 1062 C CE  ? LYS A 1 135 ? -18.115  10.300 -14.284 1.000 84.300 ? 135 LYS A CE  1 
ATOM 1063 N NZ  ? LYS A 1 135 ? -19.345  10.500 -15.107 1.000 84.300 ? 135 LYS A NZ  1 
ATOM 1064 N N   ? VAL A 1 136 ? -14.493   4.614 -12.095 1.000 90.030 ? 136 VAL A N   1 
ATOM 1065 C CA  ? VAL A 1 136 ? -14.475   3.199 -11.741 1.000 90.030 ? 136 VAL A CA  1 
ATOM 1066 C C   ? VAL A 1 136 ? -13.069   2.792 -11.306 1.000 90.030 ? 136 VAL A C   1 
ATOM 1067 C CB  ? VAL A 1 136 ? -14.947   2.314 -12.916 1.000 90.030 ? 136 VAL A CB  1 
ATOM 1068 O O   ? VAL A 1 136 ? -12.079   3.357 -11.777 1.000 90.030 ? 136 VAL A O   1 
ATOM 1069 C CG1 ? VAL A 1 136 ? -14.820   0.833 -12.562 1.000 90.030 ? 136 VAL A CG1 1 
ATOM 1070 C CG2 ? VAL A 1 136 ? -16.387   2.654 -13.295 1.000 90.030 ? 136 VAL A CG2 1 
ATOM 1071 N N   ? LEU A 1 137 ? -12.981   1.822 -10.353 1.000 92.400 ? 137 LEU A N   1 
ATOM 1072 C CA  ? LEU A 1 137 ? -11.715   1.273  -9.877 1.000 92.400 ? 137 LEU A CA  1 
ATOM 1073 C C   ? LEU A 1 137 ? -10.850   0.809 -11.043 1.000 92.400 ? 137 LEU A C   1 
ATOM 1074 C CB  ? LEU A 1 137 ? -11.964   0.108  -8.915 1.000 92.400 ? 137 LEU A CB  1 
ATOM 1075 O O   ? LEU A 1 137 ? -11.320   0.077 -11.917 1.000 92.400 ? 137 LEU A O   1 
ATOM 1076 C CG  ? LEU A 1 137 ? -10.739  -0.440  -8.183 1.000 92.400 ? 137 LEU A CG  1 
ATOM 1077 C CD1 ? LEU A 1 137 ? -10.124   0.639  -7.298 1.000 92.400 ? 137 LEU A CD1 1 
ATOM 1078 C CD2 ? LEU A 1 137 ? -11.113  -1.666  -7.357 1.000 92.400 ? 137 LEU A CD2 1 
ATOM 1079 N N   ? GLN A 1 138 ?  -9.590   1.296 -10.962 1.000 94.040 ? 138 GLN A N   1 
ATOM 1080 C CA  ? GLN A 1 138 ?  -8.639   0.956 -12.015 1.000 94.040 ? 138 GLN A CA  1 
ATOM 1081 C C   ? GLN A 1 138 ?  -7.689  -0.149 -11.561 1.000 94.040 ? 138 GLN A C   1 
ATOM 1082 C CB  ? GLN A 1 138 ?  -7.843   2.191 -12.440 1.000 94.040 ? 138 GLN A CB  1 
ATOM 1083 O O   ? GLN A 1 138 ?  -7.272  -0.179 -10.401 1.000 94.040 ? 138 GLN A O   1 
ATOM 1084 C CG  ? GLN A 1 138 ?  -8.702   3.307 -13.018 1.000 94.040 ? 138 GLN A CG  1 
ATOM 1085 C CD  ? GLN A 1 138 ?  -9.376   2.915 -14.320 1.000 94.040 ? 138 GLN A CD  1 
ATOM 1086 N NE2 ? GLN A 1 138 ? -10.702   2.996 -14.350 1.000 94.040 ? 138 GLN A NE2 1 
ATOM 1087 O OE1 ? GLN A 1 138 ?  -8.710   2.543 -15.291 1.000 94.040 ? 138 GLN A OE1 1 
ATOM 1088 N N   ? CYS A 1 139 ?  -7.295  -1.090 -12.545 1.000 93.270 ? 139 CYS A N   1 
ATOM 1089 C CA  ? CYS A 1 139 ?  -6.332  -2.158 -12.301 1.000 93.270 ? 139 CYS A CA  1 
ATOM 1090 C C   ? CYS A 1 139 ?  -5.236  -2.155 -13.359 1.000 93.270 ? 139 CYS A C   1 
ATOM 1091 C CB  ? CYS A 1 139 ?  -7.032  -3.516 -12.281 1.000 93.270 ? 139 CYS A CB  1 
ATOM 1092 O O   ? CYS A 1 139 ?  -5.490  -1.835 -14.521 1.000 93.270 ? 139 CYS A O   1 
ATOM 1093 S SG  ? CYS A 1 139 ?  -8.067  -3.781 -10.825 1.000 93.270 ? 139 CYS A SG  1 
ATOM 1094 N N   ? LEU A 1 140 ?  -4.101  -2.527 -12.808 1.000 90.840 ? 140 LEU A N   1 
ATOM 1095 C CA  ? LEU A 1 140 ?  -2.944  -2.604 -13.692 1.000 90.840 ? 140 LEU A CA  1 
ATOM 1096 C C   ? LEU A 1 140 ?  -2.047  -3.778 -13.313 1.000 90.840 ? 140 LEU A C   1 
ATOM 1097 C CB  ? LEU A 1 140 ?  -2.144  -1.300 -13.644 1.000 90.840 ? 140 LEU A CB  1 
ATOM 1098 O O   ? LEU A 1 140 ?  -1.689  -3.939 -12.144 1.000 90.840 ? 140 LEU A O   1 
ATOM 1099 C CG  ? LEU A 1 140 ?  -0.797  -1.303 -14.368 1.000 90.840 ? 140 LEU A CG  1 
ATOM 1100 C CD1 ? LEU A 1 140 ?  -1.005  -1.412 -15.875 1.000 90.840 ? 140 LEU A CD1 1 
ATOM 1101 C CD2 ? LEU A 1 140 ?  -0.000  -0.049 -14.022 1.000 90.840 ? 140 LEU A CD2 1 
ATOM 1102 N N   ? ASN A 1 141 ?  -1.730  -4.579 -14.337 1.000 91.530 ? 141 ASN A N   1 
ATOM 1103 C CA  ? ASN A 1 141 ?  -0.728  -5.621 -14.136 1.000 91.530 ? 141 ASN A CA  1 
ATOM 1104 C C   ? ASN A 1 141 ?   0.688  -5.072 -14.279 1.000 91.530 ? 141 ASN A C   1 
ATOM 1105 C CB  ? ASN A 1 141 ?  -0.952  -6.776 -15.114 1.000 91.530 ? 141 ASN A CB  1 
ATOM 1106 O O   ? ASN A 1 141 ?   0.996  -4.382 -15.253 1.000 91.530 ? 141 ASN A O   1 
ATOM 1107 C CG  ? ASN A 1 141 ?  -2.206  -7.570 -14.803 1.000 91.530 ? 141 ASN A CG  1 
ATOM 1108 N ND2 ? ASN A 1 141 ?  -2.898  -8.015 -15.845 1.000 91.530 ? 141 ASN A ND2 1 
ATOM 1109 O OD1 ? ASN A 1 141 ?  -2.549  -7.780 -13.637 1.000 91.530 ? 141 ASN A OD1 1 
ATOM 1110 N N   ? ILE A 1 142 ?   1.502  -5.408 -13.193 1.000 91.910 ? 142 ILE A N   1 
ATOM 1111 C CA  ? ILE A 1 142 ?   2.886  -4.946 -13.202 1.000 91.910 ? 142 ILE A CA  1 
ATOM 1112 C C   ? ILE A 1 142 ?   3.815  -6.094 -12.812 1.000 91.910 ? 142 ILE A C   1 
ATOM 1113 C CB  ? ILE A 1 142 ?   3.088  -3.746 -12.249 1.000 91.910 ? 142 ILE A CB  1 
ATOM 1114 O O   ? ILE A 1 142 ?   3.379  -7.076 -12.208 1.000 91.910 ? 142 ILE A O   1 
ATOM 1115 C CG1 ? ILE A 1 142 ?   2.695  -4.129 -10.818 1.000 91.910 ? 142 ILE A CG1 1 
ATOM 1116 C CG2 ? ILE A 1 142 ?   2.286  -2.534 -12.731 1.000 91.910 ? 142 ILE A CG2 1 
ATOM 1117 C CD1 ? ILE A 1 142 ?   3.062  -3.082  -9.775 1.000 91.910 ? 142 ILE A CD1 1 
ATOM 1118 N N   ? SER A 1 143 ?   5.121  -5.942 -13.285 1.000 93.660 ? 143 SER A N   1 
ATOM 1119 C CA  ? SER A 1 143 ?   6.123  -6.942 -12.933 1.000 93.660 ? 143 SER A CA  1 
ATOM 1120 C C   ? SER A 1 143 ?   7.153  -6.374 -11.962 1.000 93.660 ? 143 SER A C   1 
ATOM 1121 C CB  ? SER A 1 143 ?   6.826  -7.461 -14.188 1.000 93.660 ? 143 SER A CB  1 
ATOM 1122 O O   ? SER A 1 143 ?   7.607  -5.239 -12.123 1.000 93.660 ? 143 SER A O   1 
ATOM 1123 O OG  ? SER A 1 143 ?   5.910  -8.130 -15.037 1.000 93.660 ? 143 SER A OG  1 
ATOM 1124 N N   ? VAL A 1 144 ?   7.418  -7.174 -11.014 1.000 95.330 ? 144 VAL A N   1 
ATOM 1125 C CA  ? VAL A 1 144 ?   8.433  -6.804 -10.033 1.000 95.330 ? 144 VAL A CA  1 
ATOM 1126 C C   ? VAL A 1 144 ?   9.804  -6.750 -10.703 1.000 95.330 ? 144 VAL A C   1 
ATOM 1127 C CB  ? VAL A 1 144 ?   8.460  -7.790  -8.844 1.000 95.330 ? 144 VAL A CB  1 
ATOM 1128 O O   ? VAL A 1 144 ?  10.150  -7.630 -11.496 1.000 95.330 ? 144 VAL A O   1 
ATOM 1129 C CG1 ? VAL A 1 144 ?   9.604  -7.455  -7.889 1.000 95.330 ? 144 VAL A CG1 1 
ATOM 1130 C CG2 ? VAL A 1 144 ?   7.122  -7.772  -8.106 1.000 95.330 ? 144 VAL A CG2 1 
ATOM 1131 N N   ? LEU A 1 145 ?  10.570  -5.670 -10.370 1.000 94.420 ? 145 LEU A N   1 
ATOM 1132 C CA  ? LEU A 1 145 ?  11.912  -5.492 -10.914 1.000 94.420 ? 145 LEU A CA  1 
ATOM 1133 C C   ? LEU A 1 145 ?  12.965  -6.037  -9.955 1.000 94.420 ? 145 LEU A C   1 
ATOM 1134 C CB  ? LEU A 1 145 ?  12.182  -4.012 -11.199 1.000 94.420 ? 145 LEU A CB  1 
ATOM 1135 O O   ? LEU A 1 145 ?  12.716  -6.151  -8.753 1.000 94.420 ? 145 LEU A O   1 
ATOM 1136 C CG  ? LEU A 1 145 ?  11.173  -3.300 -12.101 1.000 94.420 ? 145 LEU A CG  1 
ATOM 1137 C CD1 ? LEU A 1 145 ?  11.564  -1.838 -12.284 1.000 94.420 ? 145 LEU A CD1 1 
ATOM 1138 C CD2 ? LEU A 1 145 ?  11.070  -4.004 -13.450 1.000 94.420 ? 145 LEU A CD2 1 
ATOM 1139 N N   ? SER A 1 146 ?  14.142  -6.340 -10.600 1.000 94.720 ? 146 SER A N   1 
ATOM 1140 C CA  ? SER A 1 146 ?  15.252  -6.744  -9.744 1.000 94.720 ? 146 SER A CA  1 
ATOM 1141 C C   ? SER A 1 146 ?  15.687  -5.605  -8.828 1.000 94.720 ? 146 SER A C   1 
ATOM 1142 C CB  ? SER A 1 146 ?  16.438  -7.212 -10.588 1.000 94.720 ? 146 SER A CB  1 
ATOM 1143 O O   ? SER A 1 146 ?  15.502  -4.431  -9.157 1.000 94.720 ? 146 SER A O   1 
ATOM 1144 O OG  ? SER A 1 146 ?  17.022  -6.122 -11.282 1.000 94.720 ? 146 SER A OG  1 
ATOM 1145 N N   ? GLN A 1 147 ?  16.307  -5.980  -7.680 1.000 93.030 ? 147 GLN A N   1 
ATOM 1146 C CA  ? GLN A 1 147 ?  16.834  -4.982  -6.755 1.000 93.030 ? 147 GLN A CA  1 
ATOM 1147 C C   ? GLN A 1 147 ?  17.825  -4.055  -7.453 1.000 93.030 ? 147 GLN A C   1 
ATOM 1148 C CB  ? GLN A 1 147 ?  17.503  -5.659  -5.558 1.000 93.030 ? 147 GLN A CB  1 
ATOM 1149 O O   ? GLN A 1 147 ?  17.814  -2.843  -7.228 1.000 93.030 ? 147 GLN A O   1 
ATOM 1150 C CG  ? GLN A 1 147 ?  18.054  -4.682  -4.528 1.000 93.030 ? 147 GLN A CG  1 
ATOM 1151 C CD  ? GLN A 1 147 ?  16.964  -3.928  -3.791 1.000 93.030 ? 147 GLN A CD  1 
ATOM 1152 N NE2 ? GLN A 1 147 ?  17.315  -2.777  -3.228 1.000 93.030 ? 147 GLN A NE2 1 
ATOM 1153 O OE1 ? GLN A 1 147 ?  15.814  -4.375  -3.729 1.000 93.030 ? 147 GLN A OE1 1 
ATOM 1154 N N   ? LYS A 1 148 ?  18.663  -4.578  -8.234 1.000 93.620 ? 148 LYS A N   1 
ATOM 1155 C CA  ? LYS A 1 148 ?  19.664  -3.810  -8.969 1.000 93.620 ? 148 LYS A CA  1 
ATOM 1156 C C   ? LYS A 1 148 ?  19.005  -2.777  -9.879 1.000 93.620 ? 148 LYS A C   1 
ATOM 1157 C CB  ? LYS A 1 148 ?  20.556  -4.740  -9.792 1.000 93.620 ? 148 LYS A CB  1 
ATOM 1158 O O   ? LYS A 1 148 ?  19.434  -1.623  -9.928 1.000 93.620 ? 148 LYS A O   1 
ATOM 1159 C CG  ? LYS A 1 148 ?  21.663  -4.024 -10.551 1.000 93.620 ? 148 LYS A CG  1 
ATOM 1160 C CD  ? LYS A 1 148 ?  22.553  -5.006 -11.302 1.000 93.620 ? 148 LYS A CD  1 
ATOM 1161 C CE  ? LYS A 1 148 ?  23.606  -4.286 -12.133 1.000 93.620 ? 148 LYS A CE  1 
ATOM 1162 N NZ  ? LYS A 1 148 ?  24.984  -4.770 -11.822 1.000 93.620 ? 148 LYS A NZ  1 
ATOM 1163 N N   ? ARG A 1 149 ?  18.042  -3.216 -10.617 1.000 93.080 ? 149 ARG A N   1 
ATOM 1164 C CA  ? ARG A 1 149 ?  17.331  -2.297 -11.499 1.000 93.080 ? 149 ARG A CA  1 
ATOM 1165 C C   ? ARG A 1 149 ?  16.652  -1.188 -10.702 1.000 93.080 ? 149 ARG A C   1 
ATOM 1166 C CB  ? ARG A 1 149 ?  16.296  -3.048 -12.339 1.000 93.080 ? 149 ARG A CB  1 
ATOM 1167 O O   ? ARG A 1 149 ?  16.597  -0.040 -11.148 1.000 93.080 ? 149 ARG A O   1 
ATOM 1168 C CG  ? ARG A 1 149 ?  16.899  -3.884 -13.457 1.000 93.080 ? 149 ARG A CG  1 
ATOM 1169 C CD  ? ARG A 1 149 ?  15.856  -4.276 -14.494 1.000 93.080 ? 149 ARG A CD  1 
ATOM 1170 N NE  ? ARG A 1 149 ?  16.460  -4.958 -15.635 1.000 93.080 ? 149 ARG A NE  1 
ATOM 1171 N NH1 ? ARG A 1 149 ?  14.520  -5.020 -16.888 1.000 93.080 ? 149 ARG A NH1 1 
ATOM 1172 N NH2 ? ARG A 1 149 ?  16.458  -5.915 -17.723 1.000 93.080 ? 149 ARG A NH2 1 
ATOM 1173 C CZ  ? ARG A 1 149 ?  15.811  -5.296 -16.746 1.000 93.080 ? 149 ARG A CZ  1 
ATOM 1174 N N   ? CYS A 1 150 ?  16.086  -1.539  -9.595 1.000 93.520 ? 150 CYS A N   1 
ATOM 1175 C CA  ? CYS A 1 150 ?  15.452  -0.559  -8.720 1.000 93.520 ? 150 CYS A CA  1 
ATOM 1176 C C   ? CYS A 1 150 ?  16.465   0.466  -8.226 1.000 93.520 ? 150 CYS A C   1 
ATOM 1177 C CB  ? CYS A 1 150 ?  14.791  -1.253  -7.529 1.000 93.520 ? 150 CYS A CB  1 
ATOM 1178 O O   ? CYS A 1 150 ?  16.226   1.672  -8.310 1.000 93.520 ? 150 CYS A O   1 
ATOM 1179 S SG  ? CYS A 1 150 ?  13.620  -0.207  -6.637 1.000 93.520 ? 150 CYS A SG  1 
ATOM 1180 N N   ? GLU A 1 151 ?  17.587   0.043  -7.826 1.000 93.930 ? 151 GLU A N   1 
ATOM 1181 C CA  ? GLU A 1 151 ?  18.658   0.901  -7.327 1.000 93.930 ? 151 GLU A CA  1 
ATOM 1182 C C   ? GLU A 1 151 ?  19.237   1.765  -8.444 1.000 93.930 ? 151 GLU A C   1 
ATOM 1183 C CB  ? GLU A 1 151 ?  19.764   0.062  -6.684 1.000 93.930 ? 151 GLU A CB  1 
ATOM 1184 O O   ? GLU A 1 151 ?  19.582   2.928  -8.221 1.000 93.930 ? 151 GLU A O   1 
ATOM 1185 C CG  ? GLU A 1 151 ?  19.381  -0.531  -5.336 1.000 93.930 ? 151 GLU A CG  1 
ATOM 1186 C CD  ? GLU A 1 151 ?  20.407  -1.517  -4.800 1.000 93.930 ? 151 GLU A CD  1 
ATOM 1187 O OE1 ? GLU A 1 151 ?  20.194  -2.077  -3.701 1.000 93.930 ? 151 GLU A OE1 1 
ATOM 1188 O OE2 ? GLU A 1 151 ?  21.433  -1.729  -5.484 1.000 93.930 ? 151 GLU A OE2 1 
ATOM 1189 N N   ? ASP A 1 152 ?  19.388   1.160  -9.618 1.000 93.400 ? 152 ASP A N   1 
ATOM 1190 C CA  ? ASP A 1 152 ?  19.897   1.897 -10.771 1.000 93.400 ? 152 ASP A CA  1 
ATOM 1191 C C   ? ASP A 1 152 ?  18.964   3.046 -11.144 1.000 93.400 ? 152 ASP A C   1 
ATOM 1192 C CB  ? ASP A 1 152 ?  20.084   0.961 -11.966 1.000 93.400 ? 152 ASP A CB  1 
ATOM 1193 O O   ? ASP A 1 152 ?  19.421   4.127 -11.521 1.000 93.400 ? 152 ASP A O   1 
ATOM 1194 C CG  ? ASP A 1 152 ?  21.268   0.023 -11.807 1.000 93.400 ? 152 ASP A CG  1 
ATOM 1195 O OD1 ? ASP A 1 152 ?  22.095   0.235 -10.894 1.000 93.400 ? 152 ASP A OD1 1 
ATOM 1196 O OD2 ? ASP A 1 152 ?  21.376  -0.934 -12.603 1.000 93.400 ? 152 ASP A OD2 1 
ATOM 1197 N N   ? ALA A 1 153 ?  17.702   2.768 -10.976 1.000 92.000 ? 153 ALA A N   1 
ATOM 1198 C CA  ? ALA A 1 153 ?  16.703   3.772 -11.334 1.000 92.000 ? 153 ALA A CA  1 
ATOM 1199 C C   ? ALA A 1 153 ?  16.703   4.927 -10.338 1.000 92.000 ? 153 ALA A C   1 
ATOM 1200 C CB  ? ALA A 1 153 ?  15.316   3.138 -11.409 1.000 92.000 ? 153 ALA A CB  1 
ATOM 1201 O O   ? ALA A 1 153 ?  16.461   6.077 -10.711 1.000 92.000 ? 153 ALA A O   1 
ATOM 1202 N N   ? TYR A 1 154 ?  16.977   4.624  -9.067 1.000 92.920 ? 154 TYR A N   1 
ATOM 1203 C CA  ? TYR A 1 154 ?  16.971   5.598  -7.981 1.000 92.920 ? 154 TYR A CA  1 
ATOM 1204 C C   ? TYR A 1 154 ?  18.217   5.455  -7.114 1.000 92.920 ? 154 TYR A C   1 
ATOM 1205 C CB  ? TYR A 1 154 ?  15.715   5.435  -7.120 1.000 92.920 ? 154 TYR A CB  1 
ATOM 1206 O O   ? TYR A 1 154 ?  18.145   4.949  -5.992 1.000 92.920 ? 154 TYR A O   1 
ATOM 1207 C CG  ? TYR A 1 154 ?  14.427   5.557  -7.896 1.000 92.920 ? 154 TYR A CG  1 
ATOM 1208 C CD1 ? TYR A 1 154 ?  14.004   6.787  -8.394 1.000 92.920 ? 154 TYR A CD1 1 
ATOM 1209 C CD2 ? TYR A 1 154 ?  13.629   4.442  -8.134 1.000 92.920 ? 154 TYR A CD2 1 
ATOM 1210 C CE1 ? TYR A 1 154 ?  12.816   6.904  -9.109 1.000 92.920 ? 154 TYR A CE1 1 
ATOM 1211 C CE2 ? TYR A 1 154 ?  12.440   4.548  -8.847 1.000 92.920 ? 154 TYR A CE2 1 
ATOM 1212 O OH  ? TYR A 1 154 ?  10.866   5.891 -10.037 1.000 92.920 ? 154 TYR A OH  1 
ATOM 1213 C CZ  ? TYR A 1 154 ?  12.043   5.781  -9.330 1.000 92.920 ? 154 TYR A CZ  1 
ATOM 1214 N N   ? PRO A 1 155 ?  19.404   5.891  -7.525 1.000 93.020 ? 155 PRO A N   1 
ATOM 1215 C CA  ? PRO A 1 155 ?  20.641   5.704  -6.763 1.000 93.020 ? 155 PRO A CA  1 
ATOM 1216 C C   ? PRO A 1 155 ?  20.592   6.364  -5.387 1.000 93.020 ? 155 PRO A C   1 
ATOM 1217 C CB  ? PRO A 1 155 ?  21.703   6.364  -7.647 1.000 93.020 ? 155 PRO A CB  1 
ATOM 1218 O O   ? PRO A 1 155 ?  20.190   7.525  -5.269 1.000 93.020 ? 155 PRO A O   1 
ATOM 1219 C CG  ? PRO A 1 155 ?  21.104   6.378  -9.017 1.000 93.020 ? 155 PRO A CG  1 
ATOM 1220 C CD  ? PRO A 1 155 ?  19.612   6.485  -8.884 1.000 93.020 ? 155 PRO A CD  1 
ATOM 1221 N N   ? ARG A 1 156 ?  20.817   5.537  -4.241 1.000 91.420 ? 156 ARG A N   1 
ATOM 1222 C CA  ? ARG A 1 156 ?  20.957   5.967  -2.854 1.000 91.420 ? 156 ARG A CA  1 
ATOM 1223 C C   ? ARG A 1 156 ?  19.600   6.312  -2.248 1.000 91.420 ? 156 ARG A C   1 
ATOM 1224 C CB  ? ARG A 1 156 ?  21.895   7.172  -2.756 1.000 91.420 ? 156 ARG A CB  1 
ATOM 1225 O O   ? ARG A 1 156 ?  19.528   6.882  -1.157 1.000 91.420 ? 156 ARG A O   1 
ATOM 1226 C CG  ? ARG A 1 156 ?  23.333   6.866  -3.145 1.000 91.420 ? 156 ARG A CG  1 
ATOM 1227 C CD  ? ARG A 1 156 ?  24.250   8.054  -2.891 1.000 91.420 ? 156 ARG A CD  1 
ATOM 1228 N NE  ? ARG A 1 156 ?  23.956   9.165  -3.791 1.000 91.420 ? 156 ARG A NE  1 
ATOM 1229 N NH1 ? ARG A 1 156 ?  25.360  10.665  -2.734 1.000 91.420 ? 156 ARG A NH1 1 
ATOM 1230 N NH2 ? ARG A 1 156 ?  24.152  11.317  -4.570 1.000 91.420 ? 156 ARG A NH2 1 
ATOM 1231 C CZ  ? ARG A 1 156 ?  24.490  10.380  -3.696 1.000 91.420 ? 156 ARG A CZ  1 
ATOM 1232 N N   ? GLN A 1 157 ?  18.565   5.993  -3.004 1.000 92.990 ? 157 GLN A N   1 
ATOM 1233 C CA  ? GLN A 1 157 ?  17.230   6.361  -2.545 1.000 92.990 ? 157 GLN A CA  1 
ATOM 1234 C C   ? GLN A 1 157 ?  16.405   5.123  -2.204 1.000 92.990 ? 157 GLN A C   1 
ATOM 1235 C CB  ? GLN A 1 157 ?  16.509   7.198  -3.603 1.000 92.990 ? 157 GLN A CB  1 
ATOM 1236 O O   ? GLN A 1 157 ?  15.329   5.231  -1.614 1.000 92.990 ? 157 GLN A O   1 
ATOM 1237 C CG  ? GLN A 1 157 ?  17.114   8.579  -3.811 1.000 92.990 ? 157 GLN A CG  1 
ATOM 1238 C CD  ? GLN A 1 157 ?  16.324   9.423  -4.794 1.000 92.990 ? 157 GLN A CD  1 
ATOM 1239 N NE2 ? GLN A 1 157 ?  17.030  10.181  -5.627 1.000 92.990 ? 157 GLN A NE2 1 
ATOM 1240 O OE1 ? GLN A 1 157 ?  15.089   9.394  -4.806 1.000 92.990 ? 157 GLN A OE1 1 
ATOM 1241 N N   ? ILE A 1 158 ?  16.860   3.921  -2.656 1.000 94.890 ? 158 ILE A N   1 
ATOM 1242 C CA  ? ILE A 1 158 ?  16.187   2.647  -2.427 1.000 94.890 ? 158 ILE A CA  1 
ATOM 1243 C C   ? ILE A 1 158 ?  16.841   1.922  -1.253 1.000 94.890 ? 158 ILE A C   1 
ATOM 1244 C CB  ? ILE A 1 158 ?  16.218   1.757  -3.690 1.000 94.890 ? 158 ILE A CB  1 
ATOM 1245 O O   ? ILE A 1 158 ?  18.060   1.738  -1.230 1.000 94.890 ? 158 ILE A O   1 
ATOM 1246 C CG1 ? ILE A 1 158 ?  15.608   2.502  -4.883 1.000 94.890 ? 158 ILE A CG1 1 
ATOM 1247 C CG2 ? ILE A 1 158 ?  15.485   0.436  -3.438 1.000 94.890 ? 158 ILE A CG2 1 
ATOM 1248 C CD1 ? ILE A 1 158 ?  14.175   2.964  -4.659 1.000 94.890 ? 158 ILE A CD1 1 
ATOM 1249 N N   ? ASP A 1 159 ?  16.003   1.491  -0.206 1.000 94.400 ? 159 ASP A N   1 
ATOM 1250 C CA  ? ASP A 1 159 ?  16.500   0.675   0.898 1.000 94.400 ? 159 ASP A CA  1 
ATOM 1251 C C   ? ASP A 1 159 ?  15.772  -0.665   0.962 1.000 94.400 ? 159 ASP A C   1 
ATOM 1252 C CB  ? ASP A 1 159 ?  16.349   1.420   2.226 1.000 94.400 ? 159 ASP A CB  1 
ATOM 1253 O O   ? ASP A 1 159 ?  14.985  -0.993   0.071 1.000 94.400 ? 159 ASP A O   1 
ATOM 1254 C CG  ? ASP A 1 159 ?  14.902   1.722   2.575 1.000 94.400 ? 159 ASP A CG  1 
ATOM 1255 O OD1 ? ASP A 1 159 ?  14.013   0.906   2.249 1.000 94.400 ? 159 ASP A OD1 1 
ATOM 1256 O OD2 ? ASP A 1 159 ?  14.649   2.786   3.179 1.000 94.400 ? 159 ASP A OD2 1 
ATOM 1257 N N   ? ASP A 1 160 ?  16.092  -1.485   1.962 1.000 94.620 ? 160 ASP A N   1 
ATOM 1258 C CA  ? ASP A 1 160 ?  15.643  -2.874   2.003 1.000 94.620 ? 160 ASP A CA  1 
ATOM 1259 C C   ? ASP A 1 160 ?  14.160  -2.961   2.358 1.000 94.620 ? 160 ASP A C   1 
ATOM 1260 C CB  ? ASP A 1 160 ?  16.472  -3.676   3.008 1.000 94.620 ? 160 ASP A CB  1 
ATOM 1261 O O   ? ASP A 1 160 ?  13.578  -4.048   2.353 1.000 94.620 ? 160 ASP A O   1 
ATOM 1262 C CG  ? ASP A 1 160 ?  16.352  -3.152   4.428 1.000 94.620 ? 160 ASP A CG  1 
ATOM 1263 O OD1 ? ASP A 1 160 ?  15.791  -2.053   4.628 1.000 94.620 ? 160 ASP A OD1 1 
ATOM 1264 O OD2 ? ASP A 1 160 ?  16.826  -3.843   5.356 1.000 94.620 ? 160 ASP A OD2 1 
ATOM 1265 N N   ? THR A 1 161 ?  13.478  -1.868   2.657 1.000 96.310 ? 161 THR A N   1 
ATOM 1266 C CA  ? THR A 1 161 ?  12.059  -1.854   2.993 1.000 96.310 ? 161 THR A CA  1 
ATOM 1267 C C   ? THR A 1 161 ?  11.214  -1.547   1.760 1.000 96.310 ? 161 THR A C   1 
ATOM 1268 C CB  ? THR A 1 161 ?  11.756  -0.822   4.096 1.000 96.310 ? 161 THR A CB  1 
ATOM 1269 O O   ? THR A 1 161 ?   9.996  -1.390   1.858 1.000 96.310 ? 161 THR A O   1 
ATOM 1270 C CG2 ? THR A 1 161 ?  12.618  -1.068   5.330 1.000 96.310 ? 161 THR A CG2 1 
ATOM 1271 O OG1 ? THR A 1 161 ?  12.020   0.494   3.596 1.000 96.310 ? 161 THR A OG1 1 
ATOM 1272 N N   ? MET A 1 162 ?  11.911  -1.432   0.579 1.000 96.900 ? 162 MET A N   1 
ATOM 1273 C CA  ? MET A 1 162 ?  11.237  -1.033  -0.653 1.000 96.900 ? 162 MET A CA  1 
ATOM 1274 C C   ? MET A 1 162 ?  11.515  -2.029  -1.773 1.000 96.900 ? 162 MET A C   1 
ATOM 1275 C CB  ? MET A 1 162 ?  11.678   0.369  -1.078 1.000 96.900 ? 162 MET A CB  1 
ATOM 1276 O O   ? MET A 1 162 ?  12.556  -2.688  -1.779 1.000 96.900 ? 162 MET A O   1 
ATOM 1277 C CG  ? MET A 1 162 ?  11.416   1.438  -0.030 1.000 96.900 ? 162 MET A CG  1 
ATOM 1278 S SD  ? MET A 1 162 ?  12.164   3.054  -0.473 1.000 96.900 ? 162 MET A SD  1 
ATOM 1279 C CE  ? MET A 1 162 ?  11.886   3.969   1.069 1.000 96.900 ? 162 MET A CE  1 
ATOM 1280 N N   ? PHE A 1 163 ?  10.499  -2.111  -2.691 1.000 96.380 ? 163 PHE A N   1 
ATOM 1281 C CA  ? PHE A 1 163 ?  10.718  -2.789  -3.963 1.000 96.380 ? 163 PHE A CA  1 
ATOM 1282 C C   ? PHE A 1 163 ?  10.112  -1.994  -5.113 1.000 96.380 ? 163 PHE A C   1 
ATOM 1283 C CB  ? PHE A 1 163 ?  10.123  -4.201  -3.930 1.000 96.380 ? 163 PHE A CB  1 
ATOM 1284 O O   ? PHE A 1 163 ?   9.261  -1.129  -4.895 1.000 96.380 ? 163 PHE A O   1 
ATOM 1285 C CG  ? PHE A 1 163 ?   8.619  -4.227  -3.967 1.000 96.380 ? 163 PHE A CG  1 
ATOM 1286 C CD1 ? PHE A 1 163 ?   7.881  -4.200  -2.790 1.000 96.380 ? 163 PHE A CD1 1 
ATOM 1287 C CD2 ? PHE A 1 163 ?   7.943  -4.277  -5.179 1.000 96.380 ? 163 PHE A CD2 1 
ATOM 1288 C CE1 ? PHE A 1 163 ?   6.488  -4.224  -2.821 1.000 96.380 ? 163 PHE A CE1 1 
ATOM 1289 C CE2 ? PHE A 1 163 ?   6.552  -4.301  -5.218 1.000 96.380 ? 163 PHE A CE2 1 
ATOM 1290 C CZ  ? PHE A 1 163 ?   5.826  -4.276  -4.037 1.000 96.380 ? 163 PHE A CZ  1 
ATOM 1291 N N   ? CYS A 1 164 ?  10.599  -2.283  -6.343 1.000 94.730 ? 164 CYS A N   1 
ATOM 1292 C CA  ? CYS A 1 164 ?  10.144  -1.558  -7.524 1.000 94.730 ? 164 CYS A CA  1 
ATOM 1293 C C   ? CYS A 1 164 ?   9.355  -2.471  -8.454 1.000 94.730 ? 164 CYS A C   1 
ATOM 1294 C CB  ? CYS A 1 164 ?  11.333  -0.956  -8.274 1.000 94.730 ? 164 CYS A CB  1 
ATOM 1295 O O   ? CYS A 1 164 ?   9.640  -3.666  -8.548 1.000 94.730 ? 164 CYS A O   1 
ATOM 1296 S SG  ? CYS A 1 164 ?  12.214   0.315  -7.340 1.000 94.730 ? 164 CYS A SG  1 
ATOM 1297 N N   ? ALA A 1 165 ?   8.353  -1.912  -9.063 1.000 93.020 ? 165 ALA A N   1 
ATOM 1298 C CA  ? ALA A 1 165 ?   7.570  -2.603 -10.084 1.000 93.020 ? 165 ALA A CA  1 
ATOM 1299 C C   ? ALA A 1 165 ?   7.096  -1.631 -11.162 1.000 93.020 ? 165 ALA A C   1 
ATOM 1300 C CB  ? ALA A 1 165 ?   6.377  -3.313  -9.451 1.000 93.020 ? 165 ALA A CB  1 
ATOM 1301 O O   ? ALA A 1 165 ?   6.936  -0.436 -10.902 1.000 93.020 ? 165 ALA A O   1 
ATOM 1302 N N   ? GLY A 1 166 ?   7.011  -2.068 -12.266 1.000 86.490 ? 166 GLY A N   1 
ATOM 1303 C CA  ? GLY A 1 166 ?   6.584  -1.308 -13.430 1.000 86.490 ? 166 GLY A CA  1 
ATOM 1304 C C   ? GLY A 1 166 ?   7.005  -1.941 -14.743 1.000 86.490 ? 166 GLY A C   1 
ATOM 1305 O O   ? GLY A 1 166 ?   7.626  -3.005 -14.754 1.000 86.490 ? 166 GLY A O   1 
ATOM 1306 N N   ? ASP A 1 167 ?   6.488  -1.460 -15.793 1.000 72.570 ? 167 ASP A N   1 
ATOM 1307 C CA  ? ASP A 1 167 ?   6.831  -2.055 -17.081 1.000 72.570 ? 167 ASP A CA  1 
ATOM 1308 C C   ? ASP A 1 167 ?   7.329  -0.996 -18.061 1.000 72.570 ? 167 ASP A C   1 
ATOM 1309 C CB  ? ASP A 1 167 ?   5.625  -2.791 -17.669 1.000 72.570 ? 167 ASP A CB  1 
ATOM 1310 O O   ? ASP A 1 167 ?   7.286   0.200 -17.765 1.000 72.570 ? 167 ASP A O   1 
ATOM 1311 C CG  ? ASP A 1 167 ?   4.474  -1.862 -18.014 1.000 72.570 ? 167 ASP A CG  1 
ATOM 1312 O OD1 ? ASP A 1 167 ?   4.688  -0.635 -18.109 1.000 72.570 ? 167 ASP A OD1 1 
ATOM 1313 O OD2 ? ASP A 1 167 ?   3.342  -2.363 -18.189 1.000 72.570 ? 167 ASP A OD2 1 
ATOM 1314 N N   ? LYS A 1 168 ?   8.097  -1.431 -19.103 1.000 65.600 ? 168 LYS A N   1 
ATOM 1315 C CA  ? LYS A 1 168 ?   8.741  -0.615 -20.128 1.000 65.600 ? 168 LYS A CA  1 
ATOM 1316 C C   ? LYS A 1 168 ?   7.710   0.172 -20.932 1.000 65.600 ? 168 LYS A C   1 
ATOM 1317 C CB  ? LYS A 1 168 ?   9.580  -1.488 -21.063 1.000 65.600 ? 168 LYS A CB  1 
ATOM 1318 O O   ? LYS A 1 168 ?   8.045   1.170 -21.573 1.000 65.600 ? 168 LYS A O   1 
ATOM 1319 C CG  ? LYS A 1 168 ?  10.828  -2.068 -20.414 1.000 65.600 ? 168 LYS A CG  1 
ATOM 1320 C CD  ? LYS A 1 168 ?  11.712  -2.774 -21.434 1.000 65.600 ? 168 LYS A CD  1 
ATOM 1321 C CE  ? LYS A 1 168 ?  12.961  -3.355 -20.786 1.000 65.600 ? 168 LYS A CE  1 
ATOM 1322 N NZ  ? LYS A 1 168 ?  13.817  -4.073 -21.777 1.000 65.600 ? 168 LYS A NZ  1 
ATOM 1323 N N   ? ALA A 1 169 ?   6.394  -0.177 -20.718 1.000 63.690 ? 169 ALA A N   1 
ATOM 1324 C CA  ? ALA A 1 169 ?   5.305   0.451 -21.462 1.000 63.690 ? 169 ALA A CA  1 
ATOM 1325 C C   ? ALA A 1 169 ?   4.792   1.693 -20.740 1.000 63.690 ? 169 ALA A C   1 
ATOM 1326 C CB  ? ALA A 1 169 ?   4.167  -0.543 -21.680 1.000 63.690 ? 169 ALA A CB  1 
ATOM 1327 O O   ? ALA A 1 169 ?   3.822   2.317 -21.177 1.000 63.690 ? 169 ALA A O   1 
ATOM 1328 N N   ? GLY A 1 170 ?   5.548   2.113 -19.698 1.000 63.410 ? 170 GLY A N   1 
ATOM 1329 C CA  ? GLY A 1 170 ?   5.110   3.327 -19.028 1.000 63.410 ? 170 GLY A CA  1 
ATOM 1330 C C   ? GLY A 1 170 ?   3.922   3.107 -18.111 1.000 63.410 ? 170 GLY A C   1 
ATOM 1331 O O   ? GLY A 1 170 ?   3.136   4.026 -17.873 1.000 63.410 ? 170 GLY A O   1 
ATOM 1332 N N   ? ARG A 1 171 ?   3.679   1.777 -17.722 1.000 64.300 ? 171 ARG A N   1 
ATOM 1333 C CA  ? ARG A 1 171 ?   2.629   1.427 -16.770 1.000 64.300 ? 171 ARG A CA  1 
ATOM 1334 C C   ? ARG A 1 171 ?   3.101   1.632 -15.335 1.000 64.300 ? 171 ARG A C   1 
ATOM 1335 C CB  ? ARG A 1 171 ?   2.180  -0.021 -16.973 1.000 64.300 ? 171 ARG A CB  1 
ATOM 1336 O O   ? ARG A 1 171 ?   4.138   1.097 -14.935 1.000 64.300 ? 171 ARG A O   1 
ATOM 1337 C CG  ? ARG A 1 171 ?   1.476  -0.269 -18.298 1.000 64.300 ? 171 ARG A CG  1 
ATOM 1338 C CD  ? ARG A 1 171 ?   0.996  -1.708 -18.421 1.000 64.300 ? 171 ARG A CD  1 
ATOM 1339 N NE  ? ARG A 1 171 ?   2.106  -2.629 -18.652 1.000 64.300 ? 171 ARG A NE  1 
ATOM 1340 N NH1 ? ARG A 1 171 ?   0.786  -4.523 -18.744 1.000 64.300 ? 171 ARG A NH1 1 
ATOM 1341 N NH2 ? ARG A 1 171 ?   3.058  -4.689 -19.006 1.000 64.300 ? 171 ARG A NH2 1 
ATOM 1342 C CZ  ? ARG A 1 171 ?   1.981  -3.944 -18.800 1.000 64.300 ? 171 ARG A CZ  1 
ATOM 1343 N N   ? ASP A 1 172 ?   2.380   2.489 -14.516 1.000 70.220 ? 172 ASP A N   1 
ATOM 1344 C CA  ? ASP A 1 172 ?   2.847   2.902 -13.196 1.000 70.220 ? 172 ASP A CA  1 
ATOM 1345 C C   ? ASP A 1 172 ?   1.683   3.357 -12.319 1.000 70.220 ? 172 ASP A C   1 
ATOM 1346 C CB  ? ASP A 1 172 ?   3.883   4.022 -13.319 1.000 70.220 ? 172 ASP A CB  1 
ATOM 1347 O O   ? ASP A 1 172 ?   0.585   3.609 -12.818 1.000 70.220 ? 172 ASP A O   1 
ATOM 1348 C CG  ? ASP A 1 172 ?   4.763   4.152 -12.089 1.000 70.220 ? 172 ASP A CG  1 
ATOM 1349 O OD1 ? ASP A 1 172 ?   4.600   3.362 -11.135 1.000 70.220 ? 172 ASP A OD1 1 
ATOM 1350 O OD2 ? ASP A 1 172 ?   5.627   5.056 -12.073 1.000 70.220 ? 172 ASP A OD2 1 
ATOM 1351 N N   ? SER A 1 173 ?   1.826   3.225 -10.959 1.000 66.720 ? 173 SER A N   1 
ATOM 1352 C CA  ? SER A 1 173 ?   0.931   3.923 -10.043 1.000 66.720 ? 173 SER A CA  1 
ATOM 1353 C C   ? SER A 1 173 ?   1.386   5.360  -9.813 1.000 66.720 ? 173 SER A C   1 
ATOM 1354 C CB  ? SER A 1 173 ?   0.850   3.186  -8.706 1.000 66.720 ? 173 SER A CB  1 
ATOM 1355 O O   ? SER A 1 173 ?   2.572   5.670  -9.943 1.000 66.720 ? 173 SER A O   1 
ATOM 1356 O OG  ? SER A 1 173 ?   2.104   3.202  -8.046 1.000 66.720 ? 173 SER A OG  1 
ATOM 1357 N N   ? CYS A 1 174 ?   0.376   6.260  -9.660 1.000 71.370 ? 174 CYS A N   1 
ATOM 1358 C CA  ? CYS A 1 174 ?   0.676   7.681  -9.522 1.000 71.370 ? 174 CYS A CA  1 
ATOM 1359 C C   ? CYS A 1 174 ?  -0.184   8.317  -8.437 1.000 71.370 ? 174 CYS A C   1 
ATOM 1360 C CB  ? CYS A 1 174 ?   0.458   8.406 -10.849 1.000 71.370 ? 174 CYS A CB  1 
ATOM 1361 O O   ? CYS A 1 174 ?  -0.773   7.613  -7.614 1.000 71.370 ? 174 CYS A O   1 
ATOM 1362 S SG  ? CYS A 1 174 ?   1.413   9.931 -11.011 1.000 71.370 ? 174 CYS A SG  1 
ATOM 1363 N N   ? GLN A 1 175 ?  -0.257   9.675  -8.369 1.000 67.410 ? 175 GLN A N   1 
ATOM 1364 C CA  ? GLN A 1 175 ?  -0.882  10.431  -7.289 1.000 67.410 ? 175 GLN A CA  1 
ATOM 1365 C C   ? GLN A 1 175 ?  -2.303   9.942  -7.025 1.000 67.410 ? 175 GLN A C   1 
ATOM 1366 C CB  ? GLN A 1 175 ?  -0.894  11.925  -7.615 1.000 67.410 ? 175 GLN A CB  1 
ATOM 1367 O O   ? GLN A 1 175 ?  -3.070   9.712  -7.962 1.000 67.410 ? 175 GLN A O   1 
ATOM 1368 C CG  ? GLN A 1 175 ?   0.479  12.581  -7.546 1.000 67.410 ? 175 GLN A CG  1 
ATOM 1369 C CD  ? GLN A 1 175 ?   1.281  12.399  -8.821 1.000 67.410 ? 175 GLN A CD  1 
ATOM 1370 N NE2 ? GLN A 1 175 ?   2.487  12.956  -8.848 1.000 67.410 ? 175 GLN A NE2 1 
ATOM 1371 O OE1 ? GLN A 1 175 ?   0.822  11.761  -9.774 1.000 67.410 ? 175 GLN A OE1 1 
ATOM 1372 N N   ? GLY A 1 176 ?  -2.597   9.711  -5.758 1.000 68.180 ? 176 GLY A N   1 
ATOM 1373 C CA  ? GLY A 1 176 ?  -3.943   9.305  -5.384 1.000 68.180 ? 176 GLY A CA  1 
ATOM 1374 C C   ? GLY A 1 176 ?  -4.064   7.817  -5.115 1.000 68.180 ? 176 GLY A C   1 
ATOM 1375 O O   ? GLY A 1 176 ?  -4.990   7.379  -4.429 1.000 68.180 ? 176 GLY A O   1 
ATOM 1376 N N   ? ASP A 1 177 ?  -3.094   7.021  -5.485 1.000 85.210 ? 177 ASP A N   1 
ATOM 1377 C CA  ? ASP A 1 177 ?  -3.106   5.581  -5.242 1.000 85.210 ? 177 ASP A CA  1 
ATOM 1378 C C   ? ASP A 1 177 ?  -2.222   5.218  -4.051 1.000 85.210 ? 177 ASP A C   1 
ATOM 1379 C CB  ? ASP A 1 177 ?  -2.646   4.823  -6.489 1.000 85.210 ? 177 ASP A CB  1 
ATOM 1380 O O   ? ASP A 1 177 ?  -2.009   4.037  -3.767 1.000 85.210 ? 177 ASP A O   1 
ATOM 1381 C CG  ? ASP A 1 177 ?  -3.680   4.828  -7.601 1.000 85.210 ? 177 ASP A CG  1 
ATOM 1382 O OD1 ? ASP A 1 177 ?  -4.890   4.715  -7.310 1.000 85.210 ? 177 ASP A OD1 1 
ATOM 1383 O OD2 ? ASP A 1 177 ?  -3.280   4.944  -8.780 1.000 85.210 ? 177 ASP A OD2 1 
ATOM 1384 N N   ? SER A 1 178 ?  -1.577   6.403  -3.492 1.000 92.810 ? 178 SER A N   1 
ATOM 1385 C CA  ? SER A 1 178 ?  -0.798   6.142  -2.286 1.000 92.810 ? 178 SER A CA  1 
ATOM 1386 C C   ? SER A 1 178 ?  -1.585   5.294  -1.293 1.000 92.810 ? 178 SER A C   1 
ATOM 1387 C CB  ? SER A 1 178 ?  -0.377   7.456  -1.626 1.000 92.810 ? 178 SER A CB  1 
ATOM 1388 O O   ? SER A 1 178 ?  -2.774   5.531  -1.071 1.000 92.810 ? 178 SER A O   1 
ATOM 1389 O OG  ? SER A 1 178 ?   0.557   8.149  -2.435 1.000 92.810 ? 178 SER A OG  1 
ATOM 1390 N N   ? GLY A 1 179 ?  -0.825   4.207  -0.890 1.000 95.070 ? 179 GLY A N   1 
ATOM 1391 C CA  ? GLY A 1 179 ?  -1.484   3.381   0.109 1.000 95.070 ? 179 GLY A CA  1 
ATOM 1392 C C   ? GLY A 1 179 ?  -2.295   2.249  -0.493 1.000 95.070 ? 179 GLY A C   1 
ATOM 1393 O O   ? GLY A 1 179 ?  -2.722   1.338   0.219 1.000 95.070 ? 179 GLY A O   1 
ATOM 1394 N N   ? GLY A 1 180 ?  -2.529   2.305  -1.776 1.000 94.820 ? 180 GLY A N   1 
ATOM 1395 C CA  ? GLY A 1 180 ?  -3.239   1.262  -2.498 1.000 94.820 ? 180 GLY A CA  1 
ATOM 1396 C C   ? GLY A 1 180 ?  -2.490  -0.057  -2.532 1.000 94.820 ? 180 GLY A C   1 
ATOM 1397 O O   ? GLY A 1 180 ?  -1.269  -0.087  -2.367 1.000 94.820 ? 180 GLY A O   1 
ATOM 1398 N N   ? PRO A 1 181 ?  -3.200  -1.179  -2.889 1.000 96.760 ? 181 PRO A N   1 
ATOM 1399 C CA  ? PRO A 1 181 ?  -2.658  -2.534  -2.769 1.000 96.760 ? 181 PRO A CA  1 
ATOM 1400 C C   ? PRO A 1 181 ?  -1.884  -2.973  -4.010 1.000 96.760 ? 181 PRO A C   1 
ATOM 1401 C CB  ? PRO A 1 181 ?  -3.907  -3.397  -2.571 1.000 96.760 ? 181 PRO A CB  1 
ATOM 1402 O O   ? PRO A 1 181 ?  -2.277  -2.650  -5.133 1.000 96.760 ? 181 PRO A O   1 
ATOM 1403 C CG  ? PRO A 1 181 ?  -4.993  -2.667  -3.293 1.000 96.760 ? 181 PRO A CG  1 
ATOM 1404 C CD  ? PRO A 1 181 ?  -4.753  -1.191  -3.152 1.000 96.760 ? 181 PRO A CD  1 
ATOM 1405 N N   ? VAL A 1 182 ?  -0.732  -3.728  -3.805 1.000 96.730 ? 182 VAL A N   1 
ATOM 1406 C CA  ? VAL A 1 182 ?  -0.040  -4.561  -4.783 1.000 96.730 ? 182 VAL A CA  1 
ATOM 1407 C C   ? VAL A 1 182 ?  -0.196  -6.034  -4.410 1.000 96.730 ? 182 VAL A C   1 
ATOM 1408 C CB  ? VAL A 1 182 ?   1.457  -4.192  -4.886 1.000 96.730 ? 182 VAL A CB  1 
ATOM 1409 O O   ? VAL A 1 182 ?   0.374  -6.493  -3.418 1.000 96.730 ? 182 VAL A O   1 
ATOM 1410 C CG1 ? VAL A 1 182 ?   2.142  -5.013  -5.977 1.000 96.730 ? 182 VAL A CG1 1 
ATOM 1411 C CG2 ? VAL A 1 182 ?   1.621  -2.698  -5.154 1.000 96.730 ? 182 VAL A CG2 1 
ATOM 1412 N N   ? VAL A 1 183 ?  -0.998  -6.724  -5.214 1.000 97.390 ? 183 VAL A N   1 
ATOM 1413 C CA  ? VAL A 1 183 ?  -1.355  -8.106  -4.912 1.000 97.390 ? 183 VAL A CA  1 
ATOM 1414 C C   ? VAL A 1 183 ?  -0.705  -9.042  -5.929 1.000 97.390 ? 183 VAL A C   1 
ATOM 1415 C CB  ? VAL A 1 183 ?  -2.887  -8.307  -4.906 1.000 97.390 ? 183 VAL A CB  1 
ATOM 1416 O O   ? VAL A 1 183 ?  -0.860  -8.859  -7.138 1.000 97.390 ? 183 VAL A O   1 
ATOM 1417 C CG1 ? VAL A 1 183 ?  -3.238  -9.777  -4.681 1.000 97.390 ? 183 VAL A CG1 1 
ATOM 1418 C CG2 ? VAL A 1 183 ?  -3.536  -7.431  -3.836 1.000 97.390 ? 183 VAL A CG2 1 
ATOM 1419 N N   ? CYS A 1 184 ?   0.033 -10.011  -5.379 1.000 96.390 ? 184 CYS A N   1 
ATOM 1420 C CA  ? CYS A 1 184 ?   0.701 -11.038  -6.170 1.000 96.390 ? 184 CYS A CA  1 
ATOM 1421 C C   ? CYS A 1 184 ?   0.298 -12.432  -5.704 1.000 96.390 ? 184 CYS A C   1 
ATOM 1422 C CB  ? CYS A 1 184 ?   2.219 -10.880  -6.082 1.000 96.390 ? 184 CYS A CB  1 
ATOM 1423 O O   ? CYS A 1 184 ?   0.317 -12.721  -4.506 1.000 96.390 ? 184 CYS A O   1 
ATOM 1424 S SG  ? CYS A 1 184 ?   2.793  -9.195  -6.384 1.000 96.390 ? 184 CYS A SG  1 
ATOM 1425 N N   ? ASN A 1 185 ?  -0.135 -13.239  -6.682 1.000 93.680 ? 185 ASN A N   1 
ATOM 1426 C CA  ? ASN A 1 185 ?  -0.498 -14.616  -6.366 1.000 93.680 ? 185 ASN A CA  1 
ATOM 1427 C C   ? ASN A 1 185 ?  -1.507 -14.682  -5.223 1.000 93.680 ? 185 ASN A C   1 
ATOM 1428 C CB  ? ASN A 1 185 ?   0.748 -15.435  -6.023 1.000 93.680 ? 185 ASN A CB  1 
ATOM 1429 O O   ? ASN A 1 185 ?  -1.376 -15.511  -4.321 1.000 93.680 ? 185 ASN A O   1 
ATOM 1430 C CG  ? ASN A 1 185 ?   1.720 -15.534  -7.182 1.000 93.680 ? 185 ASN A CG  1 
ATOM 1431 N ND2 ? ASN A 1 185 ?   3.012 -15.493  -6.878 1.000 93.680 ? 185 ASN A ND2 1 
ATOM 1432 O OD1 ? ASN A 1 185 ?   1.313 -15.645  -8.341 1.000 93.680 ? 185 ASN A OD1 1 
ATOM 1433 N N   ? GLY A 1 186 ?  -2.342 -13.687  -5.063 1.000 94.550 ? 186 GLY A N   1 
ATOM 1434 C CA  ? GLY A 1 186 ?  -3.463 -13.744  -4.138 1.000 94.550 ? 186 GLY A CA  1 
ATOM 1435 C C   ? GLY A 1 186 ?  -3.138 -13.175  -2.770 1.000 94.550 ? 186 GLY A C   1 
ATOM 1436 O O   ? GLY A 1 186 ?  -3.954 -13.252  -1.850 1.000 94.550 ? 186 GLY A O   1 
ATOM 1437 N N   ? SER A 1 187 ?  -1.942 -12.658  -2.609 1.000 97.440 ? 187 SER A N   1 
ATOM 1438 C CA  ? SER A 1 187 ?  -1.543 -12.091  -1.325 1.000 97.440 ? 187 SER A CA  1 
ATOM 1439 C C   ? SER A 1 187 ?  -1.036 -10.662  -1.486 1.000 97.440 ? 187 SER A C   1 
ATOM 1440 C CB  ? SER A 1 187 ?  -0.463 -12.953  -0.670 1.000 97.440 ? 187 SER A CB  1 
ATOM 1441 O O   ? SER A 1 187 ?  -0.473 -10.310  -2.524 1.000 97.440 ? 187 SER A O   1 
ATOM 1442 O OG  ? SER A 1 187 ?  -0.944 -14.264  -0.429 1.000 97.440 ? 187 SER A OG  1 
ATOM 1443 N N   ? LEU A 1 188 ?  -1.225  -9.909  -0.370 1.000 98.200 ? 188 LEU A N   1 
ATOM 1444 C CA  ? LEU A 1 188 ?  -0.764  -8.525  -0.335 1.000 98.200 ? 188 LEU A CA  1 
ATOM 1445 C C   ? LEU A 1 188 ?   0.755  -8.461  -0.222 1.000 98.200 ? 188 LEU A C   1 
ATOM 1446 C CB  ? LEU A 1 188 ?  -1.407  -7.776   0.836 1.000 98.200 ? 188 LEU A CB  1 
ATOM 1447 O O   ? LEU A 1 188 ?   1.329  -8.928   0.764 1.000 98.200 ? 188 LEU A O   1 
ATOM 1448 C CG  ? LEU A 1 188 ?  -1.066  -6.290   0.958 1.000 98.200 ? 188 LEU A CG  1 
ATOM 1449 C CD1 ? LEU A 1 188 ?  -1.602  -5.522  -0.246 1.000 98.200 ? 188 LEU A CD1 1 
ATOM 1450 C CD2 ? LEU A 1 188 ?  -1.626  -5.718   2.256 1.000 98.200 ? 188 LEU A CD2 1 
ATOM 1451 N N   ? GLN A 1 189 ?   1.394  -7.888  -1.227 1.000 98.020 ? 189 GLN A N   1 
ATOM 1452 C CA  ? GLN A 1 189 ?   2.851  -7.882  -1.290 1.000 98.020 ? 189 GLN A CA  1 
ATOM 1453 C C   ? GLN A 1 189 ?   3.410  -6.495  -0.990 1.000 98.020 ? 189 GLN A C   1 
ATOM 1454 C CB  ? GLN A 1 189 ?   3.331  -8.356  -2.663 1.000 98.020 ? 189 GLN A CB  1 
ATOM 1455 O O   ? GLN A 1 189 ?   4.540  -6.364  -0.513 1.000 98.020 ? 189 GLN A O   1 
ATOM 1456 C CG  ? GLN A 1 189 ?   3.108  -9.841  -2.914 1.000 98.020 ? 189 GLN A CG  1 
ATOM 1457 C CD  ? GLN A 1 189 ?   4.202 -10.708  -2.320 1.000 98.020 ? 189 GLN A CD  1 
ATOM 1458 N NE2 ? GLN A 1 189 ?   4.242 -11.972  -2.725 1.000 98.020 ? 189 GLN A NE2 1 
ATOM 1459 O OE1 ? GLN A 1 189 ?   5.004 -10.245  -1.503 1.000 98.020 ? 189 GLN A OE1 1 
ATOM 1460 N N   ? GLY A 1 190 ?   2.657  -5.470  -1.274 1.000 97.360 ? 190 GLY A N   1 
ATOM 1461 C CA  ? GLY A 1 190 ?   3.166  -4.119  -1.094 1.000 97.360 ? 190 GLY A CA  1 
ATOM 1462 C C   ? GLY A 1 190 ?   2.076  -3.065  -1.103 1.000 97.360 ? 190 GLY A C   1 
ATOM 1463 O O   ? GLY A 1 190 ?   0.914  -3.368  -1.380 1.000 97.360 ? 190 GLY A O   1 
ATOM 1464 N N   ? LEU A 1 191 ?   2.495  -1.812  -0.752 1.000 97.760 ? 191 LEU A N   1 
ATOM 1465 C CA  ? LEU A 1 191 ?   1.658  -0.621  -0.844 1.000 97.760 ? 191 LEU A CA  1 
ATOM 1466 C C   ? LEU A 1 191 ?   2.299   0.426  -1.749 1.000 97.760 ? 191 LEU A C   1 
ATOM 1467 C CB  ? LEU A 1 191 ?   1.413  -0.029   0.546 1.000 97.760 ? 191 LEU A CB  1 
ATOM 1468 O O   ? LEU A 1 191 ?   3.523   0.578  -1.759 1.000 97.760 ? 191 LEU A O   1 
ATOM 1469 C CG  ? LEU A 1 191 ?   0.676  -0.923   1.544 1.000 97.760 ? 191 LEU A CG  1 
ATOM 1470 C CD1 ? LEU A 1 191 ?   0.645  -0.269   2.921 1.000 97.760 ? 191 LEU A CD1 1 
ATOM 1471 C CD2 ? LEU A 1 191 ?  -0.738  -1.219   1.055 1.000 97.760 ? 191 LEU A CD2 1 
ATOM 1472 N N   ? VAL A 1 192 ?   1.420   1.026  -2.516 1.000 95.800 ? 192 VAL A N   1 
ATOM 1473 C CA  ? VAL A 1 192 ?   1.908   2.149  -3.310 1.000 95.800 ? 192 VAL A CA  1 
ATOM 1474 C C   ? VAL A 1 192 ?   2.506   3.211  -2.391 1.000 95.800 ? 192 VAL A C   1 
ATOM 1475 C CB  ? VAL A 1 192 ?   0.783   2.764  -4.173 1.000 95.800 ? 192 VAL A CB  1 
ATOM 1476 O O   ? VAL A 1 192 ?   1.817   3.748  -1.520 1.000 95.800 ? 192 VAL A O   1 
ATOM 1477 C CG1 ? VAL A 1 192 ?   1.314   3.937  -4.995 1.000 95.800 ? 192 VAL A CG1 1 
ATOM 1478 C CG2 ? VAL A 1 192 ?   0.170   1.702  -5.085 1.000 95.800 ? 192 VAL A CG2 1 
ATOM 1479 N N   ? SER A 1 193 ?   3.820   3.577  -2.590 1.000 94.600 ? 193 SER A N   1 
ATOM 1480 C CA  ? SER A 1 193 ?   4.524   4.468  -1.674 1.000 94.600 ? 193 SER A CA  1 
ATOM 1481 C C   ? SER A 1 193 ?   4.944   5.758  -2.371 1.000 94.600 ? 193 SER A C   1 
ATOM 1482 C CB  ? SER A 1 193 ?   5.753   3.773  -1.087 1.000 94.600 ? 193 SER A CB  1 
ATOM 1483 O O   ? SER A 1 193 ?   4.507   6.846  -1.991 1.000 94.600 ? 193 SER A O   1 
ATOM 1484 O OG  ? SER A 1 193 ?   6.338   4.562  -0.065 1.000 94.600 ? 193 SER A OG  1 
ATOM 1485 N N   ? TRP A 1 194 ?   5.758   5.667  -3.394 1.000 92.800 ? 194 TRP A N   1 
ATOM 1486 C CA  ? TRP A 1 194 ?   6.233   6.866  -4.077 1.000 92.800 ? 194 TRP A CA  1 
ATOM 1487 C C   ? TRP A 1 194 ?   6.795   6.522  -5.453 1.000 92.800 ? 194 TRP A C   1 
ATOM 1488 C CB  ? TRP A 1 194 ?   7.299   7.577  -3.239 1.000 92.800 ? 194 TRP A CB  1 
ATOM 1489 O O   ? TRP A 1 194 ?   6.927   5.346  -5.800 1.000 92.800 ? 194 TRP A O   1 
ATOM 1490 C CG  ? TRP A 1 194 ?   8.552   6.777  -3.042 1.000 92.800 ? 194 TRP A CG  1 
ATOM 1491 C CD1 ? TRP A 1 194 ?   8.765   5.793  -2.116 1.000 92.800 ? 194 TRP A CD1 1 
ATOM 1492 C CD2 ? TRP A 1 194 ?   9.768   6.897  -3.787 1.000 92.800 ? 194 TRP A CD2 1 
ATOM 1493 C CE2 ? TRP A 1 194 ?  10.676   5.953  -3.258 1.000 92.800 ? 194 TRP A CE2 1 
ATOM 1494 C CE3 ? TRP A 1 194 ?  10.177   7.711  -4.852 1.000 92.800 ? 194 TRP A CE3 1 
ATOM 1495 N NE1 ? TRP A 1 194 ?  10.040   5.294  -2.241 1.000 92.800 ? 194 TRP A NE1 1 
ATOM 1496 C CH2 ? TRP A 1 194 ?  12.346   6.611  -4.801 1.000 92.800 ? 194 TRP A CH2 1 
ATOM 1497 C CZ2 ? TRP A 1 194 ?  11.971   5.802  -3.760 1.000 92.800 ? 194 TRP A CZ2 1 
ATOM 1498 C CZ3 ? TRP A 1 194 ?  11.466   7.558  -5.349 1.000 92.800 ? 194 TRP A CZ3 1 
ATOM 1499 N N   ? GLY A 1 195 ?   7.031   7.438  -6.228 1.000 86.320 ? 195 GLY A N   1 
ATOM 1500 C CA  ? GLY A 1 195 ?   7.627   7.338  -7.550 1.000 86.320 ? 195 GLY A CA  1 
ATOM 1501 C C   ? GLY A 1 195 ?   7.906   8.688  -8.184 1.000 86.320 ? 195 GLY A C   1 
ATOM 1502 O O   ? GLY A 1 195 ?   7.742   9.727  -7.541 1.000 86.320 ? 195 GLY A O   1 
ATOM 1503 N N   ? ASP A 1 196 ?   8.462   8.662  -9.334 1.000 81.990 ? 196 ASP A N   1 
ATOM 1504 C CA  ? ASP A 1 196 ?   8.885   9.880 -10.019 1.000 81.990 ? 196 ASP A CA  1 
ATOM 1505 C C   ? ASP A 1 196 ?   7.682  10.663 -10.540 1.000 81.990 ? 196 ASP A C   1 
ATOM 1506 C CB  ? ASP A 1 196 ?   9.834   9.545 -11.171 1.000 81.990 ? 196 ASP A CB  1 
ATOM 1507 O O   ? ASP A 1 196 ?   6.629  10.085 -10.812 1.000 81.990 ? 196 ASP A O   1 
ATOM 1508 C CG  ? ASP A 1 196 ?  10.854  10.639 -11.436 1.000 81.990 ? 196 ASP A CG  1 
ATOM 1509 O OD1 ? ASP A 1 196 ?  11.032  11.529 -10.576 1.000 81.990 ? 196 ASP A OD1 1 
ATOM 1510 O OD2 ? ASP A 1 196 ?  11.484  10.612 -12.516 1.000 81.990 ? 196 ASP A OD2 1 
ATOM 1511 N N   ? TYR A 1 197 ?   7.639  11.989 -10.715 1.000 77.970 ? 197 TYR A N   1 
ATOM 1512 C CA  ? TYR A 1 197 ?   6.702  12.882 -11.387 1.000 77.970 ? 197 TYR A CA  1 
ATOM 1513 C C   ? TYR A 1 197 ?   7.395  13.661 -12.499 1.000 77.970 ? 197 TYR A C   1 
ATOM 1514 C CB  ? TYR A 1 197 ?   6.071  13.853 -10.384 1.000 77.970 ? 197 TYR A CB  1 
ATOM 1515 O O   ? TYR A 1 197 ?   8.401  14.333 -12.261 1.000 77.970 ? 197 TYR A O   1 
ATOM 1516 C CG  ? TYR A 1 197 ?   4.928  14.657 -10.955 1.000 77.970 ? 197 TYR A CG  1 
ATOM 1517 C CD1 ? TYR A 1 197 ?   5.131  15.949 -11.435 1.000 77.970 ? 197 TYR A CD1 1 
ATOM 1518 C CD2 ? TYR A 1 197 ?   3.644  14.127 -11.014 1.000 77.970 ? 197 TYR A CD2 1 
ATOM 1519 C CE1 ? TYR A 1 197 ?   4.080  16.694 -11.959 1.000 77.970 ? 197 TYR A CE1 1 
ATOM 1520 C CE2 ? TYR A 1 197 ?   2.586  14.864 -11.536 1.000 77.970 ? 197 TYR A CE2 1 
ATOM 1521 O OH  ? TYR A 1 197 ?   1.769  16.877 -12.525 1.000 77.970 ? 197 TYR A OH  1 
ATOM 1522 C CZ  ? TYR A 1 197 ?   2.813  16.144 -12.006 1.000 77.970 ? 197 TYR A CZ  1 
ATOM 1523 N N   ? PRO A 1 198 ?   6.796  13.576 -13.679 1.000 77.800 ? 198 PRO A N   1 
ATOM 1524 C CA  ? PRO A 1 198 ?   5.632  12.823 -14.151 1.000 77.800 ? 198 PRO A CA  1 
ATOM 1525 C C   ? PRO A 1 198 ?   5.827  11.312 -14.052 1.000 77.800 ? 198 PRO A C   1 
ATOM 1526 C CB  ? PRO A 1 198 ?   5.496  13.262 -15.611 1.000 77.800 ? 198 PRO A CB  1 
ATOM 1527 O O   ? PRO A 1 198 ?   6.954  10.822 -14.161 1.000 77.800 ? 198 PRO A O   1 
ATOM 1528 C CG  ? PRO A 1 198 ?   6.870  13.698 -16.008 1.000 77.800 ? 198 PRO A CG  1 
ATOM 1529 C CD  ? PRO A 1 198 ?   7.587  14.188 -14.783 1.000 77.800 ? 198 PRO A CD  1 
ATOM 1530 N N   ? CYS A 1 199 ?   4.773  10.536 -13.561 1.000 79.710 ? 199 CYS A N   1 
ATOM 1531 C CA  ? CYS A 1 199 ?   4.807   9.088 -13.390 1.000 79.710 ? 199 CYS A CA  1 
ATOM 1532 C C   ? CYS A 1 199 ?   4.913   8.383 -14.737 1.000 79.710 ? 199 CYS A C   1 
ATOM 1533 C CB  ? CYS A 1 199 ?   3.560   8.606 -12.650 1.000 79.710 ? 199 CYS A CB  1 
ATOM 1534 O O   ? CYS A 1 199 ?   4.690   8.995 -15.783 1.000 79.710 ? 199 CYS A O   1 
ATOM 1535 S SG  ? CYS A 1 199 ?   3.284   9.439 -11.071 1.000 79.710 ? 199 CYS A SG  1 
ATOM 1536 N N   ? ALA A 1 200 ?   5.290   7.071 -14.790 1.000 74.730 ? 200 ALA A N   1 
ATOM 1537 C CA  ? ALA A 1 200 ?   5.264   6.180 -15.947 1.000 74.730 ? 200 ALA A CA  1 
ATOM 1538 C C   ? ALA A 1 200 ?   6.355   6.550 -16.948 1.000 74.730 ? 200 ALA A C   1 
ATOM 1539 C CB  ? ALA A 1 200 ?   3.894   6.220 -16.619 1.000 74.730 ? 200 ALA A CB  1 
ATOM 1540 O O   ? ALA A 1 200 ?   6.126   6.532 -18.160 1.000 74.730 ? 200 ALA A O   1 
ATOM 1541 N N   ? ARG A 1 201 ?   7.513   7.080 -16.424 1.000 79.240 ? 201 ARG A N   1 
ATOM 1542 C CA  ? ARG A 1 201 ?   8.694   7.302 -17.253 1.000 79.240 ? 201 ARG A CA  1 
ATOM 1543 C C   ? ARG A 1 201 ?   9.472   6.006 -17.455 1.000 79.240 ? 201 ARG A C   1 
ATOM 1544 C CB  ? ARG A 1 201 ?   9.599   8.365 -16.627 1.000 79.240 ? 201 ARG A CB  1 
ATOM 1545 O O   ? ARG A 1 201 ?   9.577   5.190 -16.537 1.000 79.240 ? 201 ARG A O   1 
ATOM 1546 C CG  ? ARG A 1 201 ?   8.963   9.744 -16.545 1.000 79.240 ? 201 ARG A CG  1 
ATOM 1547 C CD  ? ARG A 1 201 ?   9.937  10.782 -16.006 1.000 79.240 ? 201 ARG A CD  1 
ATOM 1548 N NE  ? ARG A 1 201 ?  11.005  11.066 -16.960 1.000 79.240 ? 201 ARG A NE  1 
ATOM 1549 N NH1 ? ARG A 1 201 ?  12.171  12.478 -15.551 1.000 79.240 ? 201 ARG A NH1 1 
ATOM 1550 N NH2 ? ARG A 1 201 ?  12.957  12.052 -17.662 1.000 79.240 ? 201 ARG A NH2 1 
ATOM 1551 C CZ  ? ARG A 1 201 ?  12.042  11.865 -16.722 1.000 79.240 ? 201 ARG A CZ  1 
ATOM 1552 N N   ? PRO A 1 202 ?   9.859   5.909 -18.742 1.000 76.010 ? 202 PRO A N   1 
ATOM 1553 C CA  ? PRO A 1 202 ?  10.703   4.735 -18.978 1.000 76.010 ? 202 PRO A CA  1 
ATOM 1554 C C   ? PRO A 1 202 ?  11.930   4.698 -18.069 1.000 76.010 ? 202 PRO A C   1 
ATOM 1555 C CB  ? PRO A 1 202 ?  11.114   4.885 -20.445 1.000 76.010 ? 202 PRO A CB  1 
ATOM 1556 O O   ? PRO A 1 202 ?  12.497   5.746 -17.749 1.000 76.010 ? 202 PRO A O   1 
ATOM 1557 C CG  ? PRO A 1 202 ?  10.060   5.756 -21.049 1.000 76.010 ? 202 PRO A CG  1 
ATOM 1558 C CD  ? PRO A 1 202 ?   9.550   6.692 -19.992 1.000 76.010 ? 202 PRO A CD  1 
ATOM 1559 N N   ? ASN A 1 203 ?  12.152   3.592 -17.241 1.000 79.700 ? 203 ASN A N   1 
ATOM 1560 C CA  ? ASN A 1 203 ?  13.329   3.380 -16.406 1.000 79.700 ? 203 ASN A CA  1 
ATOM 1561 C C   ? ASN A 1 203 ?  13.181   4.058 -15.047 1.000 79.700 ? 203 ASN A C   1 
ATOM 1562 C CB  ? ASN A 1 203 ?  14.589   3.882 -17.115 1.000 79.700 ? 203 ASN A CB  1 
ATOM 1563 O O   ? ASN A 1 203 ?  14.172   4.281 -14.348 1.000 79.700 ? 203 ASN A O   1 
ATOM 1564 C CG  ? ASN A 1 203 ?  14.934   3.062 -18.342 1.000 79.700 ? 203 ASN A CG  1 
ATOM 1565 N ND2 ? ASN A 1 203 ?  15.426   3.726 -19.381 1.000 79.700 ? 203 ASN A ND2 1 
ATOM 1566 O OD1 ? ASN A 1 203 ?  14.760   1.840 -18.357 1.000 79.700 ? 203 ASN A OD1 1 
ATOM 1567 N N   ? ARG A 1 204 ?  11.997   4.601 -14.824 1.000 86.600 ? 204 ARG A N   1 
ATOM 1568 C CA  ? ARG A 1 204 ?  11.657   5.155 -13.518 1.000 86.600 ? 204 ARG A CA  1 
ATOM 1569 C C   ? ARG A 1 204 ?  10.421   4.474 -12.938 1.000 86.600 ? 204 ARG A C   1 
ATOM 1570 C CB  ? ARG A 1 204 ?  11.424   6.664 -13.618 1.000 86.600 ? 204 ARG A CB  1 
ATOM 1571 O O   ? ARG A 1 204 ?   9.300   4.952 -13.120 1.000 86.600 ? 204 ARG A O   1 
ATOM 1572 C CG  ? ARG A 1 204 ?  12.655   7.451 -14.040 1.000 86.600 ? 204 ARG A CG  1 
ATOM 1573 C CD  ? ARG A 1 204 ?  13.634   7.627 -12.888 1.000 86.600 ? 204 ARG A CD  1 
ATOM 1574 N NE  ? ARG A 1 204 ?  14.654   8.626 -13.195 1.000 86.600 ? 204 ARG A NE  1 
ATOM 1575 N NH1 ? ARG A 1 204 ?  15.360   8.878 -11.010 1.000 86.600 ? 204 ARG A NH1 1 
ATOM 1576 N NH2 ? ARG A 1 204 ?  16.344  10.095 -12.686 1.000 86.600 ? 204 ARG A NH2 1 
ATOM 1577 C CZ  ? ARG A 1 204 ?  15.450   9.197 -12.296 1.000 86.600 ? 204 ARG A CZ  1 
ATOM 1578 N N   ? PRO A 1 205 ?  10.561   3.265 -12.398 1.000 91.340 ? 205 PRO A N   1 
ATOM 1579 C CA  ? PRO A 1 205 ?   9.429   2.479 -11.901 1.000 91.340 ? 205 PRO A CA  1 
ATOM 1580 C C   ? PRO A 1 205 ?   8.796   3.082 -10.650 1.000 91.340 ? 205 PRO A C   1 
ATOM 1581 C CB  ? PRO A 1 205 ?  10.055   1.116 -11.593 1.000 91.340 ? 205 PRO A CB  1 
ATOM 1582 O O   ? PRO A 1 205 ?   9.374   3.980 -10.032 1.000 91.340 ? 205 PRO A O   1 
ATOM 1583 C CG  ? PRO A 1 205 ?  11.468   1.421 -11.212 1.000 91.340 ? 205 PRO A CG  1 
ATOM 1584 C CD  ? PRO A 1 205 ?  11.951   2.569 -12.052 1.000 91.340 ? 205 PRO A CD  1 
ATOM 1585 N N   ? GLY A 1 206 ?   7.542   2.609 -10.336 1.000 92.230 ? 206 GLY A N   1 
ATOM 1586 C CA  ? GLY A 1 206 ?   6.951   2.894  -9.038 1.000 92.230 ? 206 GLY A CA  1 
ATOM 1587 C C   ? GLY A 1 206 ?   7.655   2.189  -7.894 1.000 92.230 ? 206 GLY A C   1 
ATOM 1588 O O   ? GLY A 1 206 ?   8.217   1.107  -8.076 1.000 92.230 ? 206 GLY A O   1 
ATOM 1589 N N   ? VAL A 1 207 ?   7.620   2.864  -6.693 1.000 94.970 ? 207 VAL A N   1 
ATOM 1590 C CA  ? VAL A 1 207 ?   8.233   2.303  -5.494 1.000 94.970 ? 207 VAL A CA  1 
ATOM 1591 C C   ? VAL A 1 207 ?   7.149   1.939  -4.482 1.000 94.970 ? 207 VAL A C   1 
ATOM 1592 C CB  ? VAL A 1 207 ?   9.245   3.284  -4.861 1.000 94.970 ? 207 VAL A CB  1 
ATOM 1593 O O   ? VAL A 1 207 ?   6.262   2.746  -4.196 1.000 94.970 ? 207 VAL A O   1 
ATOM 1594 C CG1 ? VAL A 1 207 ?   9.890   2.669  -3.620 1.000 94.970 ? 207 VAL A CG1 1 
ATOM 1595 C CG2 ? VAL A 1 207 ?  10.312   3.680  -5.880 1.000 94.970 ? 207 VAL A CG2 1 
ATOM 1596 N N   ? TYR A 1 208 ?   7.263   0.758  -3.963 1.000 96.590 ? 208 TYR A N   1 
ATOM 1597 C CA  ? TYR A 1 208 ?   6.265   0.187  -3.065 1.000 96.590 ? 208 TYR A CA  1 
ATOM 1598 C C   ? TYR A 1 208 ?   6.892  -0.210  -1.734 1.000 96.590 ? 208 TYR A C   1 
ATOM 1599 C CB  ? TYR A 1 208 ?   5.595  -1.029  -3.710 1.000 96.590 ? 208 TYR A CB  1 
ATOM 1600 O O   ? TYR A 1 208 ?   8.088  -0.504  -1.668 1.000 96.590 ? 208 TYR A O   1 
ATOM 1601 C CG  ? TYR A 1 208 ?   5.051  -0.761  -5.092 1.000 96.590 ? 208 TYR A CG  1 
ATOM 1602 C CD1 ? TYR A 1 208 ?   3.725  -0.377  -5.278 1.000 96.590 ? 208 TYR A CD1 1 
ATOM 1603 C CD2 ? TYR A 1 208 ?   5.861  -0.892  -6.215 1.000 96.590 ? 208 TYR A CD2 1 
ATOM 1604 C CE1 ? TYR A 1 208 ?   3.219  -0.130  -6.550 1.000 96.590 ? 208 TYR A CE1 1 
ATOM 1605 C CE2 ? TYR A 1 208 ?   5.366  -0.648  -7.492 1.000 96.590 ? 208 TYR A CE2 1 
ATOM 1606 O OH  ? TYR A 1 208 ?   3.550  -0.025  -8.911 1.000 96.590 ? 208 TYR A OH  1 
ATOM 1607 C CZ  ? TYR A 1 208 ?   4.046  -0.268  -7.649 1.000 96.590 ? 208 TYR A CZ  1 
ATOM 1608 N N   ? THR A 1 209 ?   6.080  -0.077  -0.694 1.000 97.570 ? 209 THR A N   1 
ATOM 1609 C CA  ? THR A 1 209 ?   6.527  -0.620   0.584 1.000 97.570 ? 209 THR A CA  1 
ATOM 1610 C C   ? THR A 1 209 ?   6.532  -2.146   0.550 1.000 97.570 ? 209 THR A C   1 
ATOM 1611 C CB  ? THR A 1 209 ?   5.637  -0.132   1.741 1.000 97.570 ? 209 THR A CB  1 
ATOM 1612 O O   ? THR A 1 209 ?   5.529  -2.767   0.191 1.000 97.570 ? 209 THR A O   1 
ATOM 1613 C CG2 ? THR A 1 209 ?   6.150  -0.644   3.083 1.000 97.570 ? 209 THR A CG2 1 
ATOM 1614 O OG1 ? THR A 1 209 ?   5.631   1.301   1.760 1.000 97.570 ? 209 THR A OG1 1 
ATOM 1615 N N   ? ASN A 1 210 ?   7.666  -2.852   0.863 1.000 97.270 ? 210 ASN A N   1 
ATOM 1616 C CA  ? ASN A 1 210 ?   7.830  -4.301   0.897 1.000 97.270 ? 210 ASN A CA  1 
ATOM 1617 C C   ? ASN A 1 210 ?   7.251  -4.901   2.175 1.000 97.270 ? 210 ASN A C   1 
ATOM 1618 C CB  ? ASN A 1 210 ?   9.306  -4.678   0.754 1.000 97.270 ? 210 ASN A CB  1 
ATOM 1619 O O   ? ASN A 1 210 ?   7.924  -4.942   3.206 1.000 97.270 ? 210 ASN A O   1 
ATOM 1620 C CG  ? ASN A 1 210 ?   9.506  -6.150   0.452 1.000 97.270 ? 210 ASN A CG  1 
ATOM 1621 N ND2 ? ASN A 1 210 ?  10.711  -6.509   0.025 1.000 97.270 ? 210 ASN A ND2 1 
ATOM 1622 O OD1 ? ASN A 1 210 ?   8.585  -6.958   0.599 1.000 97.270 ? 210 ASN A OD1 1 
ATOM 1623 N N   ? LEU A 1 211 ?   6.008  -5.458   2.078 1.000 97.720 ? 211 LEU A N   1 
ATOM 1624 C CA  ? LEU A 1 211 ?   5.212  -5.797   3.252 1.000 97.720 ? 211 LEU A CA  1 
ATOM 1625 C C   ? LEU A 1 211 ?   5.774  -7.031   3.951 1.000 97.720 ? 211 LEU A C   1 
ATOM 1626 C CB  ? LEU A 1 211 ?   3.752  -6.039   2.860 1.000 97.720 ? 211 LEU A CB  1 
ATOM 1627 O O   ? LEU A 1 211 ?   5.528  -7.241   5.141 1.000 97.720 ? 211 LEU A O   1 
ATOM 1628 C CG  ? LEU A 1 211 ?   2.938  -4.800   2.482 1.000 97.720 ? 211 LEU A CG  1 
ATOM 1629 C CD1 ? LEU A 1 211 ?   1.493  -5.187   2.185 1.000 97.720 ? 211 LEU A CD1 1 
ATOM 1630 C CD2 ? LEU A 1 211 ?   3.001  -3.758   3.593 1.000 97.720 ? 211 LEU A CD2 1 
ATOM 1631 N N   ? CYS A 1 212 ?   6.460  -7.936   3.246 1.000 97.130 ? 212 CYS A N   1 
ATOM 1632 C CA  ? CYS A 1 212 ?   6.998  -9.140   3.870 1.000 97.130 ? 212 CYS A CA  1 
ATOM 1633 C C   ? CYS A 1 212 ?   7.972  -8.786   4.987 1.000 97.130 ? 212 CYS A C   1 
ATOM 1634 C CB  ? CYS A 1 212 ?   7.696 -10.016   2.830 1.000 97.130 ? 212 CYS A CB  1 
ATOM 1635 O O   ? CYS A 1 212 ?   8.187  -9.582   5.903 1.000 97.130 ? 212 CYS A O   1 
ATOM 1636 S SG  ? CYS A 1 212 ?   9.306  -9.383   2.309 1.000 97.130 ? 212 CYS A SG  1 
ATOM 1637 N N   ? LYS A 1 213 ?   8.474  -7.583   4.997 1.000 97.270 ? 213 LYS A N   1 
ATOM 1638 C CA  ? LYS A 1 213 ?   9.452  -7.150   5.992 1.000 97.270 ? 213 LYS A CA  1 
ATOM 1639 C C   ? LYS A 1 213 ?   8.762  -6.646   7.256 1.000 97.270 ? 213 LYS A C   1 
ATOM 1640 C CB  ? LYS A 1 213 ?  10.356  -6.059   5.417 1.000 97.270 ? 213 LYS A CB  1 
ATOM 1641 O O   ? LYS A 1 213 ?   9.421  -6.373   8.262 1.000 97.270 ? 213 LYS A O   1 
ATOM 1642 C CG  ? LYS A 1 213 ?  11.125  -6.483   4.175 1.000 97.270 ? 213 LYS A CG  1 
ATOM 1643 C CD  ? LYS A 1 213 ?  12.195  -7.515   4.505 1.000 97.270 ? 213 LYS A CD  1 
ATOM 1644 C CE  ? LYS A 1 213 ?  13.070  -7.822   3.298 1.000 97.270 ? 213 LYS A CE  1 
ATOM 1645 N NZ  ? LYS A 1 213 ?  14.072  -8.889   3.595 1.000 97.270 ? 213 LYS A NZ  1 
ATOM 1646 N N   ? PHE A 1 214 ?   7.362  -6.511   7.225 1.000 97.830 ? 214 PHE A N   1 
ATOM 1647 C CA  ? PHE A 1 214 ?   6.681  -5.819   8.313 1.000 97.830 ? 214 PHE A CA  1 
ATOM 1648 C C   ? PHE A 1 214 ?   5.549  -6.673   8.873 1.000 97.830 ? 214 PHE A C   1 
ATOM 1649 C CB  ? PHE A 1 214 ?   6.134  -4.470   7.836 1.000 97.830 ? 214 PHE A CB  1 
ATOM 1650 O O   ? PHE A 1 214 ?   4.622  -6.152   9.496 1.000 97.830 ? 214 PHE A O   1 
ATOM 1651 C CG  ? PHE A 1 214 ?   7.191  -3.541   7.304 1.000 97.830 ? 214 PHE A CG  1 
ATOM 1652 C CD1 ? PHE A 1 214 ?   7.996  -2.812   8.171 1.000 97.830 ? 214 PHE A CD1 1 
ATOM 1653 C CD2 ? PHE A 1 214 ?   7.381  -3.396   5.936 1.000 97.830 ? 214 PHE A CD2 1 
ATOM 1654 C CE1 ? PHE A 1 214 ?   8.975  -1.950   7.682 1.000 97.830 ? 214 PHE A CE1 1 
ATOM 1655 C CE2 ? PHE A 1 214 ?   8.358  -2.537   5.439 1.000 97.830 ? 214 PHE A CE2 1 
ATOM 1656 C CZ  ? PHE A 1 214 ?   9.153  -1.815   6.314 1.000 97.830 ? 214 PHE A CZ  1 
ATOM 1657 N N   ? THR A 1 215 ?   5.597  -7.966   8.579 1.000 96.800 ? 215 THR A N   1 
ATOM 1658 C CA  ? THR A 1 215 ?   4.522  -8.844   9.029 1.000 96.800 ? 215 THR A CA  1 
ATOM 1659 C C   ? THR A 1 215 ?   4.436  -8.856  10.553 1.000 96.800 ? 215 THR A C   1 
ATOM 1660 C CB  ? THR A 1 215 ?   4.723 -10.281   8.513 1.000 96.800 ? 215 THR A CB  1 
ATOM 1661 O O   ? THR A 1 215 ?   3.342  -8.794  11.118 1.000 96.800 ? 215 THR A O   1 
ATOM 1662 C CG2 ? THR A 1 215 ?   3.602 -11.199   8.991 1.000 96.800 ? 215 THR A CG2 1 
ATOM 1663 O OG1 ? THR A 1 215 ?   4.738 -10.270   7.080 1.000 96.800 ? 215 THR A OG1 1 
ATOM 1664 N N   ? LYS A 1 216 ?   5.576  -8.917  11.184 1.000 97.200 ? 216 LYS A N   1 
ATOM 1665 C CA  ? LYS A 1 216 ?   5.619  -8.942  12.643 1.000 97.200 ? 216 LYS A CA  1 
ATOM 1666 C C   ? LYS A 1 216 ?   5.053  -7.652  13.231 1.000 97.200 ? 216 LYS A C   1 
ATOM 1667 C CB  ? LYS A 1 216 ?   7.051  -9.159  13.135 1.000 97.200 ? 216 LYS A CB  1 
ATOM 1668 O O   ? LYS A 1 216 ?   4.226  -7.691  14.144 1.000 97.200 ? 216 LYS A O   1 
ATOM 1669 C CG  ? LYS A 1 216 ?   7.171  -9.309  14.644 1.000 97.200 ? 216 LYS A CG  1 
ATOM 1670 C CD  ? LYS A 1 216 ?   8.609  -9.578  15.066 1.000 97.200 ? 216 LYS A CD  1 
ATOM 1671 C CE  ? LYS A 1 216 ?   8.736  -9.695  16.579 1.000 97.200 ? 216 LYS A CE  1 
ATOM 1672 N NZ  ? LYS A 1 216 ?  10.151  -9.924  17.000 1.000 97.200 ? 216 LYS A NZ  1 
ATOM 1673 N N   ? TRP A 1 217 ?   5.467  -6.521  12.741 1.000 97.890 ? 217 TRP A N   1 
ATOM 1674 C CA  ? TRP A 1 217 ?   4.984  -5.230  13.220 1.000 97.890 ? 217 TRP A CA  1 
ATOM 1675 C C   ? TRP A 1 217 ?   3.474  -5.113  13.041 1.000 97.890 ? 217 TRP A C   1 
ATOM 1676 C CB  ? TRP A 1 217 ?   5.688  -4.086  12.485 1.000 97.890 ? 217 TRP A CB  1 
ATOM 1677 O O   ? TRP A 1 217 ?   2.766  -4.680  13.953 1.000 97.890 ? 217 TRP A O   1 
ATOM 1678 C CG  ? TRP A 1 217 ?   5.120  -2.731  12.781 1.000 97.890 ? 217 TRP A CG  1 
ATOM 1679 C CD1 ? TRP A 1 217 ?   5.402  -1.936  13.857 1.000 97.890 ? 217 TRP A CD1 1 
ATOM 1680 C CD2 ? TRP A 1 217 ?   4.166  -2.013  11.992 1.000 97.890 ? 217 TRP A CD2 1 
ATOM 1681 C CE2 ? TRP A 1 217 ?   3.916  -0.788  12.649 1.000 97.890 ? 217 TRP A CE2 1 
ATOM 1682 C CE3 ? TRP A 1 217 ?   3.499  -2.287  10.790 1.000 97.890 ? 217 TRP A CE3 1 
ATOM 1683 N NE1 ? TRP A 1 217 ?   4.682  -0.766  13.784 1.000 97.890 ? 217 TRP A NE1 1 
ATOM 1684 C CH2 ? TRP A 1 217 ?   2.386  -0.131  10.967 1.000 97.890 ? 217 TRP A CH2 1 
ATOM 1685 C CZ2 ? TRP A 1 217 ?   3.025   0.162  12.144 1.000 97.890 ? 217 TRP A CZ2 1 
ATOM 1686 C CZ3 ? TRP A 1 217 ?   2.613  -1.340  10.289 1.000 97.890 ? 217 TRP A CZ3 1 
ATOM 1687 N N   ? ILE A 1 218 ?   2.983  -5.501  11.924 1.000 98.060 ? 218 ILE A N   1 
ATOM 1688 C CA  ? ILE A 1 218 ?   1.561  -5.411  11.607 1.000 98.060 ? 218 ILE A CA  1 
ATOM 1689 C C   ? ILE A 1 218 ?   0.757  -6.245  12.602 1.000 98.060 ? 218 ILE A C   1 
ATOM 1690 C CB  ? ILE A 1 218 ?   1.274  -5.876  10.162 1.000 98.060 ? 218 ILE A CB  1 
ATOM 1691 O O   ? ILE A 1 218 ?  -0.198  -5.752  13.206 1.000 98.060 ? 218 ILE A O   1 
ATOM 1692 C CG1 ? ILE A 1 218 ?   1.902  -4.906   9.154 1.000 98.060 ? 218 ILE A CG1 1 
ATOM 1693 C CG2 ? ILE A 1 218 ?  -0.233  -6.010   9.927 1.000 98.060 ? 218 ILE A CG2 1 
ATOM 1694 C CD1 ? ILE A 1 218 ?   1.971  -5.449   7.733 1.000 98.060 ? 218 ILE A CD1 1 
ATOM 1695 N N   ? GLN A 1 219 ?   1.148  -7.447  12.843 1.000 97.760 ? 219 GLN A N   1 
ATOM 1696 C CA  ? GLN A 1 219 ?   0.436  -8.366  13.724 1.000 97.760 ? 219 GLN A CA  1 
ATOM 1697 C C   ? GLN A 1 219 ?   0.480  -7.885  15.172 1.000 97.760 ? 219 GLN A C   1 
ATOM 1698 C CB  ? GLN A 1 219 ?   1.023  -9.774  13.621 1.000 97.760 ? 219 GLN A CB  1 
ATOM 1699 O O   ? GLN A 1 219 ?  -0.538  -7.900  15.868 1.000 97.760 ? 219 GLN A O   1 
ATOM 1700 C CG  ? GLN A 1 219 ?   0.713 -10.475  12.305 1.000 97.760 ? 219 GLN A CG  1 
ATOM 1701 C CD  ? GLN A 1 219 ?   1.444 -11.796  12.156 1.000 97.760 ? 219 GLN A CD  1 
ATOM 1702 N NE2 ? GLN A 1 219 ?   0.957 -12.645  11.258 1.000 97.760 ? 219 GLN A NE2 1 
ATOM 1703 O OE1 ? GLN A 1 219 ?   2.439 -12.050  12.842 1.000 97.760 ? 219 GLN A OE1 1 
ATOM 1704 N N   ? GLU A 1 220 ?   1.640  -7.479  15.613 1.000 97.870 ? 220 GLU A N   1 
ATOM 1705 C CA  ? GLU A 1 220 ?   1.815  -7.018  16.987 1.000 97.870 ? 220 GLU A CA  1 
ATOM 1706 C C   ? GLU A 1 220 ?   1.013  -5.745  17.248 1.000 97.870 ? 220 GLU A C   1 
ATOM 1707 C CB  ? GLU A 1 220 ?   3.296  -6.778  17.291 1.000 97.870 ? 220 GLU A CB  1 
ATOM 1708 O O   ? GLU A 1 220 ?   0.444  -5.574  18.328 1.000 97.870 ? 220 GLU A O   1 
ATOM 1709 C CG  ? GLU A 1 220 ?   4.106  -8.056  17.446 1.000 97.870 ? 220 GLU A CG  1 
ATOM 1710 C CD  ? GLU A 1 220 ?   5.591  -7.804  17.656 1.000 97.870 ? 220 GLU A CD  1 
ATOM 1711 O OE1 ? GLU A 1 220 ?   6.334  -8.766  17.953 1.000 97.870 ? 220 GLU A OE1 1 
ATOM 1712 O OE2 ? GLU A 1 220 ?   6.014  -6.633  17.525 1.000 97.870 ? 220 GLU A OE2 1 
ATOM 1713 N N   ? THR A 1 221 ?   1.008  -4.845  16.302 1.000 97.470 ? 221 THR A N   1 
ATOM 1714 C CA  ? THR A 1 221 ?   0.258  -3.603  16.452 1.000 97.470 ? 221 THR A CA  1 
ATOM 1715 C C   ? THR A 1 221 ?  -1.239  -3.884  16.555 1.000 97.470 ? 221 THR A C   1 
ATOM 1716 C CB  ? THR A 1 221 ?   0.523  -2.645  15.276 1.000 97.470 ? 221 THR A CB  1 
ATOM 1717 O O   ? THR A 1 221 ?  -1.926  -3.311  17.402 1.000 97.470 ? 221 THR A O   1 
ATOM 1718 C CG2 ? THR A 1 221 ?  -0.234  -1.333  15.454 1.000 97.470 ? 221 THR A CG2 1 
ATOM 1719 O OG1 ? THR A 1 221 ?   1.927  -2.368  15.201 1.000 97.470 ? 221 THR A OG1 1 
ATOM 1720 N N   ? ILE A 1 222 ?  -1.759  -4.755  15.676 1.000 97.320 ? 222 ILE A N   1 
ATOM 1721 C CA  ? ILE A 1 222 ?  -3.169  -5.129  15.704 1.000 97.320 ? 222 ILE A CA  1 
ATOM 1722 C C   ? ILE A 1 222 ?  -3.500  -5.792  17.039 1.000 97.320 ? 222 ILE A C   1 
ATOM 1723 C CB  ? ILE A 1 222 ?  -3.526  -6.073  14.534 1.000 97.320 ? 222 ILE A CB  1 
ATOM 1724 O O   ? ILE A 1 222 ?  -4.512  -5.468  17.666 1.000 97.320 ? 222 ILE A O   1 
ATOM 1725 C CG1 ? ILE A 1 222 ?  -3.525  -5.304  13.208 1.000 97.320 ? 222 ILE A CG1 1 
ATOM 1726 C CG2 ? ILE A 1 222 ?  -4.881  -6.745  14.777 1.000 97.320 ? 222 ILE A CG2 1 
ATOM 1727 C CD1 ? ILE A 1 222 ?  -3.709  -6.186  11.981 1.000 97.320 ? 222 ILE A CD1 1 
ATOM 1728 N N   ? GLN A 1 223 ?  -2.732  -6.676  17.603 1.000 96.860 ? 223 GLN A N   1 
ATOM 1729 C CA  ? GLN A 1 223 ?  -2.940  -7.420  18.841 1.000 96.860 ? 223 GLN A CA  1 
ATOM 1730 C C   ? GLN A 1 223 ?  -2.896  -6.495  20.053 1.000 96.860 ? 223 GLN A C   1 
ATOM 1731 C CB  ? GLN A 1 223 ?  -1.893  -8.526  18.985 1.000 96.860 ? 223 GLN A CB  1 
ATOM 1732 O O   ? GLN A 1 223 ?  -3.656  -6.675  21.006 1.000 96.860 ? 223 GLN A O   1 
ATOM 1733 C CG  ? GLN A 1 223 ?  -2.130  -9.720  18.071 1.000 96.860 ? 223 GLN A CG  1 
ATOM 1734 C CD  ? GLN A 1 223 ?  -1.019 -10.751  18.152 1.000 96.860 ? 223 GLN A CD  1 
ATOM 1735 N NE2 ? GLN A 1 223 ?  -1.129 -11.805  17.350 1.000 96.860 ? 223 GLN A NE2 1 
ATOM 1736 O OE1 ? GLN A 1 223 ?  -0.071 -10.601  18.928 1.000 96.860 ? 223 GLN A OE1 1 
ATOM 1737 N N   ? ALA A 1 224 ?  -2.054  -5.555  20.063 1.000 95.690 ? 224 ALA A N   1 
ATOM 1738 C CA  ? ALA A 1 224 ?  -1.846  -4.640  21.183 1.000 95.690 ? 224 ALA A CA  1 
ATOM 1739 C C   ? ALA A 1 224 ?  -2.990  -3.635  21.289 1.000 95.690 ? 224 ALA A C   1 
ATOM 1740 C CB  ? ALA A 1 224 ?  -0.514  -3.910  21.033 1.000 95.690 ? 224 ALA A CB  1 
ATOM 1741 O O   ? ALA A 1 224 ?  -3.126  -2.945  22.303 1.000 95.690 ? 224 ALA A O   1 
ATOM 1742 N N   ? ASN A 1 225 ?  -3.941  -3.513  20.337 1.000 90.630 ? 225 ASN A N   1 
ATOM 1743 C CA  ? ASN A 1 225 ?  -5.008  -2.518  20.309 1.000 90.630 ? 225 ASN A CA  1 
ATOM 1744 C C   ? ASN A 1 225 ?  -6.384  -3.173  20.234 1.000 90.630 ? 225 ASN A C   1 
ATOM 1745 C CB  ? ASN A 1 225 ?  -4.813  -1.556  19.135 1.000 90.630 ? 225 ASN A CB  1 
ATOM 1746 O O   ? ASN A 1 225 ?  -7.375  -2.598  20.689 1.000 90.630 ? 225 ASN A O   1 
ATOM 1747 C CG  ? ASN A 1 225 ?  -3.709  -0.546  19.384 1.000 90.630 ? 225 ASN A CG  1 
ATOM 1748 N ND2 ? ASN A 1 225 ?  -2.510  -0.847  18.899 1.000 90.630 ? 225 ASN A ND2 1 
ATOM 1749 O OD1 ? ASN A 1 225 ?  -3.932   0.494  20.008 1.000 90.630 ? 225 ASN A OD1 1 
# 
loop_
_struct_sheet_range.sheet_id 
_struct_sheet_range.id 
_struct_sheet_range.beg_label_comp_id 
_struct_sheet_range.beg_label_asym_id 
_struct_sheet_range.beg_label_seq_id 
_struct_sheet_range.pdbx_beg_PDB_ins_code 
_struct_sheet_range.end_label_comp_id 
_struct_sheet_range.end_label_asym_id 
_struct_sheet_range.end_label_seq_id 
_struct_sheet_range.pdbx_end_PDB_ins_code 
_struct_sheet_range.beg_auth_comp_id 
_struct_sheet_range.beg_auth_asym_id 
_struct_sheet_range.beg_auth_seq_id 
_struct_sheet_range.end_auth_comp_id 
_struct_sheet_range.end_auth_asym_id 
_struct_sheet_range.end_auth_seq_id 
A A ILE A   2 ? ILE A   3 ? ILE A 2   ILE A 3   
A B ASP A 172 ? SER A 173 ? ASP A 172 SER A 173 
B C SER A   6 ? ASP A   7 ? SER A 6   ASP A 7   
B D VAL A 107 ? VAL A 107 ? VAL A 107 VAL A 107 
B E LYS A 117 ? GLY A 122 ? LYS A 117 GLY A 122 
B F GLN A 138 ? VAL A 144 ? GLN A 138 VAL A 144 
B G MET A 162 ? ALA A 165 ? MET A 162 ALA A 165 
B H PRO A 181 ? CYS A 184 ? PRO A 181 CYS A 184 
B I SER A 187 ? TRP A 194 ? SER A 187 TRP A 194 
B J GLY A 206 ? ASN A 210 ? GLY A 206 ASN A 210 
C K GLN A  16 ? LEU A  21 ? GLN A 16  LEU A 21  
C L GLN A  24 ? HIS A  33 ? GLN A 24  HIS A 33  
C M TRP A  36 ? THR A  39 ? TRP A 36  THR A 39  
C N ARG A  49 ? LEU A  52 ? ARG A 49  LEU A 52  
C O GLN A  65 ? PRO A  74 ? GLN A 65  PRO A 74  
C P MET A  88 ? LEU A  92 ? MET A 88  LEU A 92  
D Q SER A  56 ? SER A  56 ? SER A 56  SER A 56  
D R VAL A 136 ? VAL A 136 ? VAL A 136 VAL A 136 
E S SER A  79 ? SER A  79 ? SER A 79  SER A 79  
E T SER A  84 ? SER A  84 ? SER A 84  SER A 84  
F U ARG A 201 ? ARG A 201 ? ARG A 201 ARG A 201 
F V ARG A 204 ? ARG A 204 ? ARG A 204 ARG A 204 
# 
loop_
_struct_conf.id 
_struct_conf.conf_type_id 
_struct_conf.beg_label_comp_id 
_struct_conf.beg_label_asym_id 
_struct_conf.beg_label_seq_id 
_struct_conf.pdbx_beg_PDB_ins_code 
_struct_conf.end_label_comp_id 
_struct_conf.end_label_asym_id 
_struct_conf.end_label_seq_id 
_struct_conf.pdbx_end_PDB_ins_code 
_struct_conf.beg_auth_comp_id 
_struct_conf.beg_auth_asym_id 
_struct_conf.beg_auth_seq_id 
_struct_conf.end_auth_comp_id 
_struct_conf.end_auth_asym_id 
_struct_conf.end_auth_seq_id 
STRN1         STRN         ILE A   2 ? ILE A   3 ? ILE A 2   ILE A 3   
TURN_TY1_P1   TURN_TY1_P   ASN A   4 ? ASN A   4 ? ASN A 4   ASN A 4   
STRN2         STRN         SER A   6 ? ASP A   7 ? SER A 6   ASP A 7   
HELX_LH_PP_P1 HELX_LH_PP_P CYS A   8 ? ASP A   9 ? CYS A 8   ASP A 9   
TURN_TY1_P2   TURN_TY1_P   MET A  10 ? HIS A  11 ? MET A 10  HIS A 11  
BEND1         BEND         THR A  12 ? THR A  12 ? THR A 12  THR A 12  
TURN_TY1_P3   TURN_TY1_P   PRO A  14 ? TRP A  15 ? PRO A 14  TRP A 15  
STRN3         STRN         GLN A  16 ? LEU A  21 ? GLN A 16  LEU A 21  
TURN_TY1_P4   TURN_TY1_P   PRO A  22 ? ASN A  23 ? PRO A 22  ASN A 23  
STRN4         STRN         GLN A  24 ? HIS A  33 ? GLN A 24  HIS A 33  
TURN_TY1_P5   TURN_TY1_P   PRO A  34 ? GLN A  35 ? PRO A 34  GLN A 35  
STRN5         STRN         TRP A  36 ? THR A  39 ? TRP A 36  THR A 39  
HELX_RH_3T_P1 HELX_RH_3T_P ALA A  41 ? CYS A  43 ? ALA A 41  CYS A 43  
BEND2         BEND         LYS A  46 ? LYS A  46 ? LYS A 46  LYS A 46  
STRN6         STRN         ARG A  49 ? LEU A  52 ? ARG A 49  LEU A 52  
BEND3         BEND         GLY A  53 ? GLY A  53 ? GLY A 53  GLY A 53  
BEND4         BEND         TYR A  55 ? TYR A  55 ? TYR A 55  TYR A 55  
STRN7         STRN         SER A  56 ? SER A  56 ? SER A 56  SER A 56  
TURN_TY1_P6   TURN_TY1_P   PRO A  59 ? TYR A  60 ? PRO A 59  TYR A 60  
TURN_TY1_P7   TURN_TY1_P   SER A  62 ? GLY A  63 ? SER A 62  GLY A 63  
STRN8         STRN         GLN A  65 ? PRO A  74 ? GLN A 65  PRO A 74  
TURN_TY1_P8   TURN_TY1_P   PRO A  76 ? GLY A  77 ? PRO A 76  GLY A 77  
STRN9         STRN         SER A  79 ? SER A  79 ? SER A 79  SER A 79  
TURN_TY1_P9   TURN_TY1_P   HIS A  80 ? HIS A  83 ? HIS A 80  HIS A 83  
STRN10        STRN         SER A  84 ? SER A  84 ? SER A 84  SER A 84  
TURN_TY1_P10  TURN_TY1_P   ASN A  85 ? ASN A  85 ? ASN A 85  ASN A 85  
STRN11        STRN         MET A  88 ? LEU A  92 ? MET A 88  LEU A 92  
BEND5         BEND         ASN A  93 ? ARG A  94 ? ASN A 93  ARG A 94  
BEND6         BEND         LYS A 100 ? ASP A 101 ? LYS A 100 ASP A 101 
HELX_LH_PP_P2 HELX_LH_PP_P ASN A 106 ? ASN A 106 ? ASN A 106 ASN A 106 
STRN12        STRN         VAL A 107 ? VAL A 107 ? VAL A 107 VAL A 107 
HELX_LH_PP_P3 HELX_LH_PP_P SER A 108 ? SER A 108 ? SER A 108 SER A 108 
BEND7         BEND         SER A 109 ? HIS A 110 ? SER A 109 HIS A 110 
HELX_LH_PP_P4 HELX_LH_PP_P CYS A 111 ? SER A 113 ? CYS A 111 SER A 113 
TURN_TY1_P11  TURN_TY1_P   ALA A 114 ? GLY A 115 ? ALA A 114 GLY A 115 
STRN13        STRN         LYS A 117 ? GLY A 122 ? LYS A 117 GLY A 122 
BEND8         BEND         TRP A 123 ? GLY A 124 ? TRP A 123 GLY A 124 
BEND9         BEND         THR A 126 ? GLN A 130 ? THR A 126 GLN A 130 
BEND10        BEND         LYS A 135 ? LYS A 135 ? LYS A 135 LYS A 135 
STRN14        STRN         VAL A 136 ? VAL A 136 ? VAL A 136 VAL A 136 
STRN15        STRN         GLN A 138 ? SER A 143 ? GLN A 138 SER A 143 
STRN16        STRN         VAL A 144 ? VAL A 144 ? VAL A 144 VAL A 144 
HELX_LH_PP_P5 HELX_LH_PP_P LEU A 145 ? SER A 146 ? LEU A 145 SER A 146 
HELX_RH_AL_P1 HELX_RH_AL_P GLN A 147 ? ALA A 153 ? GLN A 147 ALA A 153 
BEND11        BEND         TYR A 154 ? TYR A 154 ? TYR A 154 TYR A 154 
TURN_TY1_P12  TURN_TY1_P   PRO A 155 ? GLN A 157 ? PRO A 155 GLN A 157 
TURN_TY1_P13  TURN_TY1_P   ASP A 160 ? THR A 161 ? ASP A 160 THR A 161 
STRN17        STRN         MET A 162 ? ALA A 165 ? MET A 162 ALA A 165 
TURN_TY1_P14  TURN_TY1_P   LYS A 168 ? ALA A 169 ? LYS A 168 ALA A 169 
STRN18        STRN         ASP A 172 ? SER A 173 ? ASP A 172 SER A 173 
TURN_TY1_P15  TURN_TY1_P   GLN A 175 ? GLY A 176 ? GLN A 175 GLY A 176 
TURN_TY1_P16  TURN_TY1_P   SER A 178 ? GLY A 179 ? SER A 178 GLY A 179 
STRN19        STRN         PRO A 181 ? CYS A 184 ? PRO A 181 CYS A 184 
TURN_TY1_P17  TURN_TY1_P   ASN A 185 ? GLY A 186 ? ASN A 185 GLY A 186 
STRN20        STRN         SER A 187 ? TRP A 194 ? SER A 187 TRP A 194 
BEND12        BEND         TYR A 197 ? ALA A 200 ? TYR A 197 ALA A 200 
STRN21        STRN         ARG A 201 ? ARG A 201 ? ARG A 201 ARG A 201 
TURN_TY1_P18  TURN_TY1_P   PRO A 202 ? ASN A 203 ? PRO A 202 ASN A 203 
STRN22        STRN         ARG A 204 ? ARG A 204 ? ARG A 204 ARG A 204 
STRN23        STRN         GLY A 206 ? ASN A 210 ? GLY A 206 ASN A 210 
HELX_RH_3T_P2 HELX_RH_3T_P LEU A 211 ? PHE A 214 ? LEU A 211 PHE A 214 
HELX_RH_AL_P2 HELX_RH_AL_P THR A 215 ? ALA A 224 ? THR A 215 ALA A 224 
# 
