# Supplementary material for: FlatProt: 2D visualization eases protein structure comparison
Source: BMC Bioinformatics. 2025 Aug 13;26:210. doi: 10.1186/s12859-025-06233-x (PMC12344939; doi:10.1186/s12859-025-06233-x)
Supplement: Supplementary file 1 — Supplementary Material 1 [file 12859_2025_6233_MOESM1_ESM.zip › KLK/structures/Danio_rerio_GeneID=558805.cif]

data_Danio_rerio_GeneID=558805
# 
_entry.id   ? 
# 
_entity.id                         1      
_entity.type                       polymer 
_entity.pdbx_description           polymer-1 
_entity.formula_weight             24505.7 
_entity.pdbx_number_of_molecules        1 
# 
loop_
_struct_sheet.id 
_struct_sheet.number_strands 
A 2 
B 8 
C 6 
D 2 
E 2 
# 
loop_
_struct_conf_type.id 
_struct_conf_type.criteria 
STRN         DSSP 
TURN_TY1_P   DSSP 
HELX_LH_PP_P DSSP 
HELX_RH_3T_P DSSP 
BEND         DSSP 
HELX_RH_AL_P DSSP 
# 
_struct_asym.id          A 
_struct_asym.entity_id   1 
# 
_software.pdbx_ordinal     1 
_software.name             dssp 
_software.version          4.4.10 
_software.date             ? 
_software.classification   'model annotation' 
# 
_entity_poly.entity_id                      1 
_entity_poly.type                           polypeptide(L) 
_entity_poly.nstd_linkage                   n 
_entity_poly.nstd_monomer                   n 
_entity_poly.pdbx_seq_one_letter_code       
;DIINGKKAKKSSLLYMASVQINGEHKCGGFLIDPSYVLTAAHCNKQNMSVILGTHDISPKGTNVKRYRVQNKHIHPSYKS
VKTGKDIMLLKLSKKVKIGKDVKLVTIPSKPLKPKSKCLVAGWGKTEKDNTVNDLLVTDVLTINKTVCQSVWKKELPDNI
LCAGGYETKSGACQGDSGGPLVCSGQAVGIVSFNMGRCDYPNTPNIYTQISKYTQWIKKVIRGG
;
_entity_poly.pdbx_seq_one_letter_code_can   
;DIINGKKAKKSSLLYMASVQINGEHKCGGFLIDPSYVLTAAHCNKQNMSVILGTHDISPKGTNVKRYRVQNKHIHPSYKS
VKTGKDIMLLKLSKKVKIGKDVKLVTIPSKPLKPKSKCLVAGWGKTEKDNTVNDLLVTDVLTINKTVCQSVWKKELPDNI
LCAGGYETKSGACQGDSGGPLVCSGQAVGIVSFNMGRCDYPNTPNIYTQISKYTQWIKKVIRGG
;
_entity_poly.pdbx_strand_id                 A 
# 
loop_
_dssp_struct_summary.entry_id 
_dssp_struct_summary.label_comp_id 
_dssp_struct_summary.label_asym_id 
_dssp_struct_summary.label_seq_id 
_dssp_struct_summary.secondary_structure 
_dssp_struct_summary.ss_bridge 
_dssp_struct_summary.helix_3_10 
_dssp_struct_summary.helix_alpha 
_dssp_struct_summary.helix_pi 
_dssp_struct_summary.helix_pp 
_dssp_struct_summary.bend 
_dssp_struct_summary.chirality 
_dssp_struct_summary.sheet 
_dssp_struct_summary.strand 
_dssp_struct_summary.ladder_1 
_dssp_struct_summary.ladder_2 
_dssp_struct_summary.accessibility 
_dssp_struct_summary.TCO 
_dssp_struct_summary.kappa 
_dssp_struct_summary.alpha 
_dssp_struct_summary.phi 
_dssp_struct_summary.psi 
_dssp_struct_summary.x_ca 
_dssp_struct_summary.y_ca 
_dssp_struct_summary.z_ca 
Danio_rerio_GeneID=558805 ASP A 1   . . . . . . . . . . . . ? .      .     .      .      117.3  -5.0  -9.1  -10.5 
Danio_rerio_GeneID=558805 ILE A 2   . . > . . . . - . . . . ? -0.272 .     -117.2 -27.7  117.9  -1.3  -9.7  -9.6  
Danio_rerio_GeneID=558805 ILE A 3   B . 3 . . . S - A A A . ? -0.606 95.3  -2.7   -69.1  123.8  0.4   -11.0 -12.8 
Danio_rerio_GeneID=558805 ASN A 4   T . 3 . . . S + . . . . ? 0.855  103.1 159.2  61.3   27.5   1.7   -14.5 -12.3 
Danio_rerio_GeneID=558805 GLY A 5   . . < . . . . - . . . . ? -0.512 29.6  -149.5 -81.1  154.2  0.5   -14.2 -8.7  
Danio_rerio_GeneID=558805 LYS A 6   E . . . . . . - B C B . ? -0.879 35.9  -81.0  -115.1 157.9  -0.2  -17.1 -6.3  
Danio_rerio_GeneID=558805 LYS A 7   E . . . . > . - B C B . ? -0.351 53.2  -113.4 -58.3  130.4  -2.6  -17.3 -3.5  
Danio_rerio_GeneID=558805 ALA A 8   P . . . . P . - . . . . ? -0.414 36.4  -98.9  -64.3  142.3  -1.2  -15.7 -0.4  
Danio_rerio_GeneID=558805 LYS A 9   P . > . . P . - . . . . ? -0.357 50.0  -89.6  -57.1  143.6  -0.5  -18.0 2.6   
Danio_rerio_GeneID=558805 LYS A 10  T . 3 . . < S + . . . . ? -0.295 113.2 13.4   -55.5  132.2  -3.1  -18.1 5.2   
Danio_rerio_GeneID=558805 SER A 11  T . 3 . . . S + . . . . ? 0.694  100.6 123.7  77.2   10.9   -2.5  -15.4 7.9   
Danio_rerio_GeneID=558805 SER A 12  . . < . . . . + . . . . ? -0.737 66.4  17.8   -98.0  153.5  0.1   -13.6 5.7   
Danio_rerio_GeneID=558805 LEU A 13  . . > . . . . + . . . . ? 0.864  68.8  167.3  59.0   42.2   -0.1  -9.9  4.7   
Danio_rerio_GeneID=558805 LEU A 14  T . 3 . . . . + . . . . ? 0.466  67.5  70.4   -70.9  3.0    -2.6  -9.1  7.5   
Danio_rerio_GeneID=558805 TYR A 15  T . 3 . . . S + . . . . ? 0.490  74.2  118.7  -93.0  -6.4   -2.0  -5.5  6.8   
Danio_rerio_GeneID=558805 MET A 16  E . < . . . . - C K J . ? -0.335 46.6  -162.5 -66.8  143.0  -3.7  -5.7  3.5   
Danio_rerio_GeneID=558805 ALA A 17  E . . . . . . - C K J K ? -0.992 15.0  -146.4 -130.6 133.3  -6.8  -3.6  2.9   
Danio_rerio_GeneID=558805 SER A 18  E . . . . . . - C K J K ? -0.910 15.2  -151.7 -94.1  112.3  -9.5  -3.8  0.4   
Danio_rerio_GeneID=558805 VAL A 19  E . . . . . . - C K J K ? -0.794 23.5  -163.7 -84.4  118.6  -10.8 -0.3  -0.5  
Danio_rerio_GeneID=558805 GLN A 20  E . . . . . . - C K J K ? -0.782 22.5  -163.5 -113.3 147.0  -14.4 -0.7  -1.5  
Danio_rerio_GeneID=558805 ILE A 21  E . > . . . S - C K J K ? -0.995 86.5  -13.5  -123.7 118.2  -17.0 1.3   -3.4  
Danio_rerio_GeneID=558805 ASN A 22  T . 3 . . . S - . . . . ? 0.885  132.5 -51.8  57.2   32.9   -20.6 0.3   -2.9  
Danio_rerio_GeneID=558805 GLY A 23  T . 3 . . . S + . . . . ? 0.542  116.8 110.8  87.6   7.2    -19.4 -3.0  -1.4  
Danio_rerio_GeneID=558805 GLU A 24  E . < . . . S - C L J . ? -0.940 74.6  -106.1 -119.0 145.2  -17.1 -3.8  -4.2  
Danio_rerio_GeneID=558805 HIS A 25  E . . . . . . + C L J . ? -0.428 47.2  153.3  -66.1  130.9  -13.4 -3.9  -4.4  
Danio_rerio_GeneID=558805 LYS A 26  E . . . . . . + C L . . ? 0.658  63.2  3.7    -125.0 -40.1  -11.9 -1.0  -6.3  
Danio_rerio_GeneID=558805 CYS A 27  E . . . . . . - C L J . ? -0.915 66.1  -117.4 -143.3 163.4  -8.4  -0.4  -4.9  
Danio_rerio_GeneID=558805 GLY A 28  E . . . . . . + C L J . ? -0.461 30.7  167.4  -93.9  174.5  -6.0  -1.9  -2.5  
Danio_rerio_GeneID=558805 GLY A 29  E . . . . . . - C L J . ? -0.949 20.8  -133.2 -169.5 174.6  -4.5  -0.4  0.7   
Danio_rerio_GeneID=558805 PHE A 30  E . . . . . . - C L J L ? -0.991 22.5  -112.5 -151.6 144.3  -2.6  -1.2  3.7   
Danio_rerio_GeneID=558805 LEU A 31  E . . . . . . + C L . L ? -0.646 38.5  158.0  -77.7  122.8  -2.8  -0.5  7.5   
Danio_rerio_GeneID=558805 ILE A 32  E . . . . . S + C L . . ? 0.487  73.5  23.2   -120.3 -12.9  0.1   1.8   8.8   
Danio_rerio_GeneID=558805 ASP A 33  E . > . . . S - C L . L ? -0.965 85.9  -107.6 -150.0 151.6  -1.8  3.0   11.9  
Danio_rerio_GeneID=558805 PRO A 34  T . 3 . . . S + . . . . ? 0.761  124.5 30.1   -56.5  -16.4  -4.7  1.6   14.0  
Danio_rerio_GeneID=558805 SER A 35  T . 3 . . . S + . . . . ? 0.375  112.6 74.0   -119.3 1.0    -6.8  4.4   12.4  
Danio_rerio_GeneID=558805 TYR A 36  E . < . . . . - C M L M ? -0.968 49.4  -168.0 -132.5 135.2  -5.2  4.9   9.1   
Danio_rerio_GeneID=558805 VAL A 37  E . . . . . . - C M L M ? -0.957 19.6  -141.9 -109.9 127.6  -5.0  3.0   5.7   
Danio_rerio_GeneID=558805 LEU A 38  E . . . . . . + C M L M ? -0.813 37.5  145.0  -89.4  132.0  -2.5  4.1   3.1   
Danio_rerio_GeneID=558805 THR A 39  E . . . . . . - C M . M ? -0.834 50.2  -68.6  -151.9 -178.2 -3.8  4.0   -0.5  
Danio_rerio_GeneID=558805 ALA A 40  . . > . . . . - . . . . ? -0.699 29.2  -140.4 -86.4  139.8  -3.5  5.8   -3.9  
Danio_rerio_GeneID=558805 ALA A 41  G . > . . . S + . . . . ? 0.813  101.9 65.3   -64.6  -31.7  -5.0  9.2   -4.3  
Danio_rerio_GeneID=558805 HIS A 42  G . 3 . . . S + . . . . ? 0.633  90.8  67.2   -71.7  -4.0   -6.2  8.3   -7.8  
Danio_rerio_GeneID=558805 CYS A 43  G . < . . . S + . . . . ? 0.401  70.5  133.2  -90.0  -2.1   -8.5  5.9   -6.1  
Danio_rerio_GeneID=558805 ASN A 44  . . < . . . . + . . . . ? -0.407 25.6  146.6  -61.9  114.0  -10.5 8.6   -4.5  
Danio_rerio_GeneID=558805 LYS A 45  . . . . . . . - . . . . ? -0.898 49.3  -84.7  -140.0 168.6  -14.2 8.0   -5.0  
Danio_rerio_GeneID=558805 GLN A 46  S . . . . . S + . . . . ? -0.411 101.1 17.0   -77.5  147.2  -17.5 8.6   -3.1  
Danio_rerio_GeneID=558805 ASN A 47  S . . . . . S + . . . . ? 0.921  80.8  179.6  66.6   52.1   -18.8 6.2   -0.3  
Danio_rerio_GeneID=558805 MET A 48  E . . . . . . + C N K . ? -0.654 9.9   179.3  -89.1  141.7  -15.6 4.3   0.4   
Danio_rerio_GeneID=558805 SER A 49  E . . . . . . - C N K N ? -0.904 18.5  -134.1 -131.1 163.2  -15.2 1.4   3.0   
Danio_rerio_GeneID=558805 VAL A 50  E . . . . . . - C N K N ? -0.977 6.4   -157.4 -124.6 131.2  -12.3 -0.7  4.0   
Danio_rerio_GeneID=558805 ILE A 51  E . . . . . . + C N K N ? -0.953 22.5  175.2  -101.8 132.0  -12.2 -4.5  4.5   
Danio_rerio_GeneID=558805 LEU A 52  E . . . . . . + C N K N ? -0.885 46.9  33.9   -129.8 158.7  -9.3  -5.8  6.8   
Danio_rerio_GeneID=558805 GLY A 53  S . . . . . S + . . . . ? 0.724  91.3  97.0   82.5   16.3   -8.1  -9.1  8.3   
Danio_rerio_GeneID=558805 THR A 54  . . . . . . . - . . . . ? -0.998 55.4  -158.9 -142.4 151.6  -9.2  -11.5 5.5   
Danio_rerio_GeneID=558805 HIS A 55  S . . . . . S + . . . . ? 0.522  89.8  58.5   -97.5  -12.6  -7.6  -13.2 2.4   
Danio_rerio_GeneID=558805 ASP A 56  B . . . . . . - D Q P . ? -0.968 56.4  -178.8 -125.4 118.1  -11.0 -13.7 0.8   
Danio_rerio_GeneID=558805 ILE A 57  . . . . . . . + . . . . ? 0.180  35.8  136.6  -102.7 12.9   -13.2 -10.7 0.1   
Danio_rerio_GeneID=558805 SER A 58  . . > . . . . - . . . . ? -0.362 65.3  -123.9 -58.4  134.8  -16.2 -12.7 -1.3  
Danio_rerio_GeneID=558805 PRO A 59  T . 3 . . . S + . . . . ? 0.765  115.9 55.9   -50.1  -22.8  -19.5 -11.4 0.1   
Danio_rerio_GeneID=558805 LYS A 60  T . 3 . . . S + . . . . ? 0.451  82.3  118.7  -89.8  -3.5   -20.0 -15.0 1.2   
Danio_rerio_GeneID=558805 GLY A 61  S . < . . . S - . . . . ? -0.255 71.6  -112.2 -71.8  135.9  -16.7 -14.9 3.2   
Danio_rerio_GeneID=558805 THR A 62  S . . . . . S - . . . . ? -0.648 87.8  -1.6   -76.9  106.8  -17.1 -15.4 7.1   
Danio_rerio_GeneID=558805 ASN A 63  . . . . . . . + . . . . ? 0.804  69.0  179.6  94.5   40.8   -16.2 -12.3 9.3   
Danio_rerio_GeneID=558805 VAL A 64  . . . . . . . - . . . . ? -0.740 23.0  -142.1 -69.8  112.3  -15.2 -9.5  6.9   
Danio_rerio_GeneID=558805 LYS A 65  E . . . . . . - C O N . ? -0.871 20.1  -166.8 -76.9  110.9  -14.4 -6.6  9.1   
Danio_rerio_GeneID=558805 ARG A 66  E . . . . . . - C O N . ? -0.880 4.0   -165.4 -105.1 131.5  -15.6 -3.6  7.3   
Danio_rerio_GeneID=558805 TYR A 67  E . . . . . . - C O N . ? -0.946 18.4  -126.5 -117.8 131.8  -14.7 -0.1  8.4   
Danio_rerio_GeneID=558805 ARG A 68  E . . . . . . - C O N . ? -0.499 24.9  -120.8 -72.5  140.6  -16.3 3.2   7.3   
Danio_rerio_GeneID=558805 VAL A 69  E . . . . . . - C O O . ? -0.811 30.3  -179.6 -84.4  115.5  -14.1 5.8   5.9   
Danio_rerio_GeneID=558805 GLN A 70  E . . . . . . + C O . . ? 0.855  66.4  5.1    -81.2  -44.1  -14.4 8.9   8.2   
Danio_rerio_GeneID=558805 ASN A 71  E . . . . . . - C O O . ? -0.989 59.6  -143.8 -143.1 149.5  -12.0 11.2  6.4   
Danio_rerio_GeneID=558805 LYS A 72  E . . . . . . - C O O . ? -0.980 9.6   -163.5 -115.3 120.6  -9.9  11.2  3.2   
Danio_rerio_GeneID=558805 HIS A 73  E . . . . . . - C O O . ? -0.845 11.8  -173.4 -106.3 94.9   -6.6  12.9  3.3   
Danio_rerio_GeneID=558805 ILE A 74  E . . . . . . - C O O . ? -0.682 39.7  -99.4  -87.3  131.3  -5.4  13.5  -0.3  
Danio_rerio_GeneID=558805 HIS A 75  . . > . . . . - . . . . ? -0.326 34.2  -129.5 -47.9  133.4  -2.0  14.8  -0.7  
Danio_rerio_GeneID=558805 PRO A 76  T . 3 . . . S + . . . . ? 0.754  105.4 48.2   -63.6  -23.6  -2.5  18.6  -1.3  
Danio_rerio_GeneID=558805 SER A 77  T . 3 . . . S + . . . . ? 0.336  80.5  122.9  -99.7  1.4    -0.4  18.7  -4.4  
Danio_rerio_GeneID=558805 TYR A 78  . . < . . . . + . . . . ? -0.569 16.8  145.3  -66.5  125.4  -2.0  15.6  -6.0  
Danio_rerio_GeneID=558805 LYS A 79  . . . . . . . - . . . . ? 0.585  69.0  -21.4  -123.7 -40.8  -3.4  16.5  -9.5  
Danio_rerio_GeneID=558805 SER A 80  . . > . > . . - . . . . ? -0.953 69.4  -91.0  -161.2 170.4  -2.8  13.4  -11.6 
Danio_rerio_GeneID=558805 VAL A 81  G . > . 5 . S + . . . . ? 0.766  120.3 67.4   -63.2  -15.1  -0.7  10.2  -11.7 
Danio_rerio_GeneID=558805 LYS A 82  G . 3 . 5 . S + . . . . ? 0.709  90.6  59.0   -80.3  -20.0  1.7   12.2  -13.8 
Danio_rerio_GeneID=558805 THR A 83  G . < . 5 . S - . . . . ? 0.664  102.6 -131.6 -90.3  -8.0   2.7   14.6  -10.9 
Danio_rerio_GeneID=558805 GLY A 84  T . < . 5 . S + . . . . ? 0.513  78.9  110.5  76.1   2.8    3.9   11.6  -8.8  
Danio_rerio_GeneID=558805 LYS A 85  . . . . < . . + . . . . ? -0.360 32.3  142.9  -100.6 44.1   1.9   12.7  -5.7  
Danio_rerio_GeneID=558805 ASP A 86  . . . . . . . + . . . . ? -0.609 30.9  119.3  -84.4  66.9   -0.5  9.8   -6.0  
Danio_rerio_GeneID=558805 ILE A 87  . . . . . . . + . . . . ? -0.998 32.7  173.2  -138.8 138.9  -0.9  9.1   -2.1  
Danio_rerio_GeneID=558805 MET A 88  E . . . . . . - C P M O ? -0.993 20.0  -145.6 -147.2 139.3  -3.9  9.3   0.2   
Danio_rerio_GeneID=558805 LEU A 89  E . . . . . . - C P M O ? -0.937 12.0  -151.8 -105.8 128.6  -4.6  8.4   3.8   
Danio_rerio_GeneID=558805 LEU A 90  E . . . . > . - C P M O ? -0.920 7.2   -149.1 -99.7  116.1  -8.0  7.0   4.8   
Danio_rerio_GeneID=558805 LYS A 91  E . . . . P . - C P M O ? -0.787 19.5  -138.0 -81.1  121.9  -9.1  7.8   8.4   
Danio_rerio_GeneID=558805 LEU A 92  E . . . . < . - C P . O ? -0.467 15.3  -120.4 -81.9  149.0  -11.2 5.0   9.6   
Danio_rerio_GeneID=558805 SER A 93  S . . . . . S + . . . . ? 0.728  98.0  17.5   -60.2  -23.1  -14.4 5.6   11.7  
Danio_rerio_GeneID=558805 LYS A 94  S . . . . . S - . . . . ? -0.992 90.8  -93.9  -148.7 154.0  -12.8 3.6   14.5  
Danio_rerio_GeneID=558805 LYS A 95  . . . . . . . - . . . . ? -0.435 42.0  -124.8 -67.4  134.1  -9.4  2.3   15.6  
Danio_rerio_GeneID=558805 VAL A 96  . . . . . . . - . . . . ? -0.603 20.7  -117.7 -79.7  138.8  -8.7  -1.2  14.4  
Danio_rerio_GeneID=558805 LYS A 97  . . . . . . . - . . . . ? -0.716 28.8  -141.5 -75.8  114.5  -7.7  -3.8  17.1  
Danio_rerio_GeneID=558805 ILE A 98  . . . . . . . + . . . . ? -0.620 50.3  95.9   -80.4  133.4  -4.2  -5.0  16.3  
Danio_rerio_GeneID=558805 GLY A 99  S . . . . . S - . . . . ? -0.846 84.0  -25.2  -177.3 -147.9 -3.6  -8.8  16.9  
Danio_rerio_GeneID=558805 LYS A 100 S . . . . . S + . . . . ? 0.797  133.9 37.7   -66.2  -17.9  -3.5  -12.2 15.3  
Danio_rerio_GeneID=558805 ASP A 101 S . . . . . S + . . . . ? 0.631  119.4 39.6   -115.1 -17.8  -5.8  -11.2 12.4  
Danio_rerio_GeneID=558805 VAL A 102 . . . . . . . + . . . . ? -0.991 66.2  179.3  -138.0 131.6  -4.8  -7.6  11.7  
Danio_rerio_GeneID=558805 LYS A 103 . . . . . . . - . . . . ? -0.875 25.1  -120.2 -131.2 157.5  -1.2  -6.2  11.6  
Danio_rerio_GeneID=558805 LEU A 104 P . . . . > . - . . . . ? -0.774 19.5  -146.8 -91.4  141.3  0.6   -2.9  10.9  
Danio_rerio_GeneID=558805 VAL A 105 P . . . . P . - . . . . ? -0.891 19.9  -128.9 -102.3 140.5  3.1   -2.6  8.1   
Danio_rerio_GeneID=558805 THR A 106 B . . . . P . - B D C . ? -0.523 12.5  -129.4 -86.9  152.5  5.9   -0.2  8.7   
Danio_rerio_GeneID=558805 ILE A 107 P . . . . P . - . . . . ? -0.779 33.1  -101.6 -97.9  147.2  7.0   2.5   6.4   
Danio_rerio_GeneID=558805 PRO A 108 P . . . . < . - . . . . ? -0.365 13.7  -151.8 -69.1  148.3  10.7  2.8   5.4   
Danio_rerio_GeneID=558805 SER A 109 S . . . . . S + . . . . ? 0.687  82.9  30.6   -87.7  -20.5  13.0  5.4   6.9   
Danio_rerio_GeneID=558805 LYS A 110 S . . . . . S - . . . . ? -0.922 95.0  -87.6  -136.9 158.3  15.1  5.6   3.7   
Danio_rerio_GeneID=558805 PRO A 111 P . . . . > . - . . . . ? -0.321 50.4  -109.2 -63.6  149.1  14.8  5.1   0.1   
Danio_rerio_GeneID=558805 LEU A 112 P . . . . P . - . . . . ? -0.478 26.2  -118.8 -78.6  146.2  15.1  1.5   -1.2  
Danio_rerio_GeneID=558805 LYS A 113 P . > . . P . - . . . . ? -0.563 38.0  -96.0  -78.4  148.1  18.1  0.3   -3.3  
Danio_rerio_GeneID=558805 PRO A 114 T . 3 . . < S + . . . . ? -0.232 105.3 31.5   -60.8  153.3  17.5  -0.9  -6.8  
Danio_rerio_GeneID=558805 LYS A 115 T . 3 . . . S + . . . . ? 0.662  81.6  153.5  73.9   16.5   17.2  -4.8  -7.4  
Danio_rerio_GeneID=558805 SER A 116 . . < . . . . - . . . . ? -0.605 49.2  -116.2 -72.5  137.0  15.6  -5.2  -4.0  
Danio_rerio_GeneID=558805 LYS A 117 E . . . . . . + B E D . ? -0.678 46.0  171.8  -76.6  127.2  13.3  -8.3  -3.7  
Danio_rerio_GeneID=558805 CYS A 118 E . . . . . . - B E D E ? -0.876 29.0  -129.6 -137.3 162.9  9.8   -7.2  -3.0  
Danio_rerio_GeneID=558805 LEU A 119 E . . . . . . - B E D E ? -0.923 14.9  -168.3 -113.9 137.7  6.2   -8.4  -2.7  
Danio_rerio_GeneID=558805 VAL A 120 E . . . . . . - B E D E ? -0.983 11.8  -177.8 -121.4 140.0  3.2   -7.0  -4.3  
Danio_rerio_GeneID=558805 ALA A 121 E . . . . . . + B E D . ? -0.964 10.6  137.2  -136.7 152.6  -0.2  -8.0  -3.3  
Danio_rerio_GeneID=558805 GLY A 122 E . . . . . . - B E D . ? -0.975 49.9  -127.2 178.0  167.6  -3.8  -7.3  -4.4  
Danio_rerio_GeneID=558805 TRP A 123 S . . . . . S + . . . . ? -0.052 74.1  113.6  -111.5 16.8   -7.5  -8.3  -5.2  
Danio_rerio_GeneID=558805 GLY A 124 S . . . . . S - . . . . ? 0.233  76.0  -50.0  -76.0  -161.6 -7.5  -6.6  -8.7  
Danio_rerio_GeneID=558805 LYS A 125 B . . . . . . - E S Q . ? -0.487 51.9  -137.5 -72.0  149.2  -7.7  -8.1  -12.2 
Danio_rerio_GeneID=558805 THR A 126 . . > . . . . - . . . . ? -0.381 38.2  -87.6  -95.1  -179.8 -5.4  -11.0 -13.4 
Danio_rerio_GeneID=558805 GLU A 127 T . 3 . . . S + . . . . ? 0.749  133.4 52.5   -58.3  -23.6  -3.6  -11.5 -16.8 
Danio_rerio_GeneID=558805 LYS A 128 T . 3 . . . S - . . . . ? 0.217  118.7 -115.7 -96.4  8.4    -6.9  -13.2 -17.9 
Danio_rerio_GeneID=558805 ASP A 129 . . < . . . . + . . . . ? 0.751  68.6  143.1  66.0   22.1   -8.9  -10.1 -16.8 
Danio_rerio_GeneID=558805 ASN A 130 . . . . . . . - . . . . ? -0.823 51.3  -127.7 -90.4  130.7  -10.7 -12.2 -14.1 
Danio_rerio_GeneID=558805 THR A 131 B . . . . . . - E T Q . ? -0.686 25.9  -153.5 -75.2  134.7  -11.5 -10.6 -10.8 
Danio_rerio_GeneID=558805 VAL A 132 . . . . . . . - . . . . ? -0.893 19.6  -161.3 -112.3 142.2  -10.3 -12.7 -7.9  
Danio_rerio_GeneID=558805 ASN A 133 S . . . . . S + . . . . ? 0.674  74.0  82.3   -90.3  -17.7  -11.7 -12.8 -4.4  
Danio_rerio_GeneID=558805 ASP A 134 B . . . . . S - D R P . ? -0.646 91.3  -107.6 -89.1  136.6  -8.6  -14.4 -3.0  
Danio_rerio_GeneID=558805 LEU A 135 . . . . . . . - . . . . ? -0.495 38.1  -157.5 -62.0  126.6  -5.6  -12.3 -2.1  
Danio_rerio_GeneID=558805 LEU A 136 E . . . . . . - B F B D ? -0.840 11.2  -175.8 -110.0 149.9  -2.8  -12.8 -4.6  
Danio_rerio_GeneID=558805 VAL A 137 E . . . . . . + B F B D ? -0.989 4.7   172.6  -140.9 149.9  0.9   -12.1 -4.1  
Danio_rerio_GeneID=558805 THR A 138 E . . . . . . - B F . D ? -0.988 31.7  -106.9 -150.8 158.6  4.0   -12.3 -6.3  
Danio_rerio_GeneID=558805 ASP A 139 E . . . . . . + B F . D ? -0.654 36.8  175.4  -87.4  141.9  7.7   -11.4 -6.2  
Danio_rerio_GeneID=558805 VAL A 140 E . . . . . . - B F . D ? -0.932 23.6  -129.2 -138.9 161.2  9.1   -8.4  -8.0  
Danio_rerio_GeneID=558805 LEU A 141 E . . . . . . - B F . D ? -0.932 23.5  -123.8 -111.0 134.9  12.4  -6.7  -8.4  
Danio_rerio_GeneID=558805 THR A 142 E . . . . . . - B F F . ? -0.498 29.4  -148.1 -70.8  153.2  12.9  -3.0  -8.0  
Danio_rerio_GeneID=558805 ILE A 143 E . . . . . . - B F F . ? -0.897 22.0  -92.6  -125.4 156.0  14.5  -1.2  -10.9 
Danio_rerio_GeneID=558805 ASN A 144 . . . > . . . - . . . . ? -0.338 32.2  -130.6 -64.4  136.8  16.7  1.7   -11.4 
Danio_rerio_GeneID=558805 LYS A 145 H . . > . . S + . . . . ? 0.865  106.3 52.7   -58.0  -41.2  14.8  4.9   -12.1 
Danio_rerio_GeneID=558805 THR A 146 H . . > . . S + . . . . ? 0.907  111.9 45.5   -64.4  -41.6  16.9  5.8   -15.1 
Danio_rerio_GeneID=558805 VAL A 147 H . . > . . S + . . . . ? 0.908  111.2 54.1   -65.3  -42.8  16.3  2.4   -16.7 
Danio_rerio_GeneID=558805 CYS A 148 H . . X . . S + . . . . ? 0.919  108.1 49.2   -59.2  -42.2  12.6  2.7   -15.8 
Danio_rerio_GeneID=558805 GLN A 149 H . . X > . S + . . . . ? 0.854  109.1 52.8   -66.5  -37.8  12.3  6.0   -17.6 
Danio_rerio_GeneID=558805 SER A 150 H . . < 5 . S + . . . . ? 0.902  110.2 47.3   -66.5  -38.8  14.0  4.6   -20.6 
Danio_rerio_GeneID=558805 VAL A 151 H . . < 5 . S + . . . . ? 0.891  109.4 52.1   -70.6  -41.6  11.6  1.7   -20.8 
Danio_rerio_GeneID=558805 TRP A 152 H . . < 5 . S - . . . . ? 0.665  93.3  -145.9 -79.1  1.2    8.4   3.9   -20.3 
Danio_rerio_GeneID=558805 LYS A 153 T . . < 5 . . + . . . . ? 0.864  68.7  86.9   37.3   29.2   9.6   6.1   -23.2 
Danio_rerio_GeneID=558805 LYS A 154 S . . . < . S - . . . . ? -0.973 92.7  -83.8  -146.4 163.2  8.0   9.1   -21.2 
Danio_rerio_GeneID=558805 GLU A 155 P . . . . > . - . . . . ? -0.591 45.6  -161.2 -72.8  116.2  8.7   11.6  -18.5 
Danio_rerio_GeneID=558805 LEU A 156 P . . . . P . - . . . . ? -0.808 24.9  -102.5 -95.8  144.7  8.1   9.9   -15.1 
Danio_rerio_GeneID=558805 PRO A 157 P . . . . < . - . . . . ? -0.245 27.5  -118.5 -60.7  156.7  7.5   11.9  -11.9 
Danio_rerio_GeneID=558805 ASP A 158 S . . . . . S + . . . . ? 0.756  105.4 65.1   -69.9  -19.8  10.5  12.2  -9.4  
Danio_rerio_GeneID=558805 ASN A 159 S . . . . . S + . . . . ? -0.337 82.7  108.1  -106.4 48.6   8.6   10.5  -6.6  
Danio_rerio_GeneID=558805 ILE A 160 E . . . . . . - B G . G ? -0.894 49.6  -153.5 -128.9 157.8  8.2   7.0   -8.1  
Danio_rerio_GeneID=558805 LEU A 161 E . . . . . . - B G . G ? -0.967 15.2  -146.9 -120.2 139.8  9.5   3.5   -7.7  
Danio_rerio_GeneID=558805 CYS A 162 E . . . . . . + B G F G ? -0.936 26.4  155.0  -111.3 139.0  9.6   0.9   -10.5 
Danio_rerio_GeneID=558805 ALA A 163 E . . . . . . + B G F G ? -0.990 38.2  14.6   -158.1 147.6  9.2   -2.8  -10.1 
Danio_rerio_GeneID=558805 GLY A 164 S . . . . . S + . . . . ? -0.112 88.9  64.5   84.9   174.3  8.1   -5.8  -12.0 
Danio_rerio_GeneID=558805 GLY A 165 S . . . . . S + . . . . ? 0.157  90.8  86.3   66.2   -31.1  7.6   -6.4  -15.7 
Danio_rerio_GeneID=558805 TYR A 166 S . . . . . S - . . . . ? -0.927 114.0 -11.0  -107.3 113.0  11.5  -5.8  -16.2 
Danio_rerio_GeneID=558805 GLU A 167 S . . . . . S + . . . . ? 0.424  134.9 68.3   82.7   -11.6  13.7  -9.0  -15.7 
Danio_rerio_GeneID=558805 THR A 168 S . . . . . S - . . . . ? -0.947 72.6  -144.1 -132.8 156.9  10.5  -10.6 -14.3 
Danio_rerio_GeneID=558805 LYS A 169 S . . . . . S + . . . . ? 0.229  76.6  94.0   -94.8  12.6   7.2   -11.6 -15.8 
Danio_rerio_GeneID=558805 SER A 170 . . . . . . . + . . . . ? -0.731 44.1  114.1  -112.0 156.2  5.3   -10.6 -12.6 
Danio_rerio_GeneID=558805 GLY A 171 B . . . . . . - A B A . ? -0.985 56.1  -54.5  170.9  -177.5 3.5   -7.4  -11.5 
Danio_rerio_GeneID=558805 ALA A 172 . . . . . . . - . . . . ? -0.614 45.2  -169.7 -85.9  152.7  0.4   -5.5  -10.5 
Danio_rerio_GeneID=558805 CYS A 173 . . > . . . . - . . . . ? -0.657 40.6  -41.6  -126.4 -172.9 -2.7  -5.3  -12.6 
Danio_rerio_GeneID=558805 GLN A 174 T . 3 . . . S + . . . . ? -0.240 124.1 24.4   -61.0  132.1  -6.0  -3.4  -12.8 
Danio_rerio_GeneID=558805 GLY A 175 T . 3 . . . S + . . . . ? 0.223  94.2  96.0   100.1  -9.7   -7.6  -2.9  -9.5  
Danio_rerio_GeneID=558805 ASP A 176 . . X . . . . + . . . . ? 0.360  50.8  135.6  -92.9  -2.7   -4.4  -3.2  -7.4  
Danio_rerio_GeneID=558805 SER A 177 T . 3 . . . S + . . . . ? -0.263 70.7  21.3   -45.5  135.0  -4.1  0.5   -7.3  
Danio_rerio_GeneID=558805 GLY A 178 T . 3 . . . S + . . . . ? 0.243  93.8  131.5  90.1   -16.3  -3.3  1.5   -3.9  
Danio_rerio_GeneID=558805 GLY A 179 P . < . . > . - . . . . ? -0.312 59.1  -95.8  -68.2  163.4  -1.9  -1.8  -2.9  
Danio_rerio_GeneID=558805 PRO A 180 E . . . . P . - B H . H ? -0.475 15.5  -153.4 -90.9  141.5  1.5   -2.2  -1.1  
Danio_rerio_GeneID=558805 LEU A 181 E . . . . < . - B H E H ? -0.988 28.2  -163.4 -94.4  116.8  4.9   -2.9  -2.5  
Danio_rerio_GeneID=558805 VAL A 182 E . . . . . . + B H E H ? -0.911 14.8  177.7  -116.9 126.2  6.7   -4.6  0.5   
Danio_rerio_GeneID=558805 CYS A 183 E . > . . . S - B H E H ? -0.992 73.0  -12.9  -126.9 129.6  10.5  -5.0  0.8   
Danio_rerio_GeneID=558805 SER A 184 T . 3 . . . S - . . . . ? 0.879  131.3 -51.9  49.2   34.9   12.3  -6.6  3.8   
Danio_rerio_GeneID=558805 GLY A 185 T . 3 . . . S + . . . . ? 0.525  117.8 108.0  87.4   4.5    9.0   -6.3  5.8   
Danio_rerio_GeneID=558805 GLN A 186 E . < . . . S - B I C H ? -0.922 73.2  -119.9 -117.2 143.8  8.4   -2.5  5.0   
Danio_rerio_GeneID=558805 ALA A 187 E . . . . . . + B I . H ? -0.730 40.2  163.9  -78.6  110.2  5.9   -0.9  2.7   
Danio_rerio_GeneID=558805 VAL A 188 E . . . . . . + B I . . ? 0.603  56.2  25.3   -108.6 -14.0  8.1   0.9   0.3   
Danio_rerio_GeneID=558805 GLY A 189 E . . . . . . - B I I H ? -0.983 56.8  -139.3 -150.7 159.0  5.6   1.7   -2.5  
Danio_rerio_GeneID=558805 ILE A 190 E . . . . . . - B I I H ? -0.984 39.1  -111.4 -117.3 120.9  2.0   2.3   -3.5  
Danio_rerio_GeneID=558805 VAL A 191 E . . . . . . + B I I . ? -0.403 49.4  164.5  -51.5  119.7  0.8   0.8   -6.6  
Danio_rerio_GeneID=558805 SER A 192 E . . . . . . - B I . . ? 0.838  49.0  -25.4  -107.8 -64.5  0.2   3.9   -8.8  
Danio_rerio_GeneID=558805 PHE A 193 E . . . . . . - B I I . ? -0.966 46.6  -178.3 -152.7 164.8  -0.2  3.1   -12.5 
Danio_rerio_GeneID=558805 ASN A 194 . . . . . . . - . . . . ? -0.743 55.0  -71.3  -144.8 -167.1 0.6   0.6   -15.3 
Danio_rerio_GeneID=558805 MET A 195 . . . . . . . - . . . . ? 0.540  64.7  -116.3 -79.2  1.4    0.1   0.1   -19.1 
Danio_rerio_GeneID=558805 GLY A 196 S . . . . . S + . . . . ? 0.280  91.7  86.3   84.4   -21.7  -3.6  -0.6  -18.5 
Danio_rerio_GeneID=558805 ARG A 197 . . . . . . . - . . . . ? -0.888 69.4  -146.5 -110.5 150.9  -3.2  -4.2  -19.9 
Danio_rerio_GeneID=558805 CYS A 198 S . . . . . S + . . . . ? 0.585  83.2  80.9   -94.3  -7.0   -2.1  -7.1  -17.8 
Danio_rerio_GeneID=558805 ASP A 199 . . . . . . . + . . . . ? -0.632 59.8  114.8  -101.2 65.1   -0.2  -8.8  -20.6 
Danio_rerio_GeneID=558805 TYR A 200 . . > . . . . + . . . . ? -0.710 31.6  173.3  -140.6 106.4  3.0   -6.9  -20.5 
Danio_rerio_GeneID=558805 PRO A 201 T . 3 . . . S + . . . . ? 0.682  77.0  47.1   -85.4  -6.4   6.2   -8.8  -19.6 
Danio_rerio_GeneID=558805 ASN A 202 T . 3 . . . S + . . . . ? 0.009  91.4  79.1   -128.8 22.1   8.7   -6.0  -20.3 
Danio_rerio_GeneID=558805 THR A 203 S . < . . . S - . . . . ? -0.979 72.9  -131.4 -128.8 120.2  7.4   -2.9  -18.7 
Danio_rerio_GeneID=558805 PRO A 204 . . . . . . . - . . . . ? -0.316 22.5  -111.3 -68.2  153.7  7.7   -2.3  -15.0 
Danio_rerio_GeneID=558805 ASN A 205 E . . . . . . - B J G . ? -0.514 30.7  -123.4 -74.2  153.6  4.8   -1.2  -12.8 
Danio_rerio_GeneID=558805 ILE A 206 E . . . . . . - B J G I ? -0.896 28.3  -173.7 -105.8 131.3  4.9   2.3   -11.3 
Danio_rerio_GeneID=558805 TYR A 207 E . . . . . . - B J G I ? -0.925 30.3  -116.3 -122.5 142.2  4.7   2.9   -7.6  
Danio_rerio_GeneID=558805 THR A 208 E . . . . . . - B J G I ? -0.709 38.5  -122.7 -70.4  124.1  4.4   6.0   -5.4  
Danio_rerio_GeneID=558805 GLN A 209 E . > . . . . - B J . I ? -0.662 20.6  -161.5 -75.6  113.7  7.7   6.1   -3.3  
Danio_rerio_GeneID=558805 ILE A 210 G . > . . . S + . . . . ? 0.846  81.7  67.1   -68.1  -36.9  6.5   6.1   0.3   
Danio_rerio_GeneID=558805 SER A 211 G . > . . . S + . . . . ? 0.772  94.1  60.6   -59.8  -22.1  9.9   7.5   1.8   
Danio_rerio_GeneID=558805 LYS A 212 G . < . . . S + . . . . ? 0.614  108.6 43.4   -80.6  -8.0   9.3   10.8  0.0   
Danio_rerio_GeneID=558805 TYR A 213 G . < > . . S + . . . . ? 0.169  75.1  110.5  -124.7 18.4   6.0   11.3  2.0   
Danio_rerio_GeneID=558805 THR A 214 H . < > . . S + . . . . ? 0.904  80.9  49.6   -63.8  -42.3  7.0   10.3  5.5   
Danio_rerio_GeneID=558805 GLN A 215 H . . > . . S + . . . . ? 0.918  112.9 46.7   -63.6  -44.4  6.8   13.8  6.8   
Danio_rerio_GeneID=558805 TRP A 216 H . . > . . S + . . . . ? 0.917  111.4 51.9   -62.1  -44.0  3.4   14.3  5.3   
Danio_rerio_GeneID=558805 ILE A 217 H . . X . . S + . . . . ? 0.934  110.7 47.9   -59.9  -46.4  2.1   11.0  6.6   
Danio_rerio_GeneID=558805 LYS A 218 H . . X . . S + . . . . ? 0.891  110.1 52.3   -63.6  -42.5  3.3   11.8  10.1  
Danio_rerio_GeneID=558805 LYS A 219 H . . X . . S + . . . . ? 0.899  110.7 46.7   -61.8  -44.0  1.7   15.2  10.0  
Danio_rerio_GeneID=558805 VAL A 220 H . . X . . S + . . . . ? 0.928  113.6 48.1   -66.1  -43.2  -1.7  13.8  8.9   
Danio_rerio_GeneID=558805 ILE A 221 H . . < . . S + . . . . ? 0.897  113.1 47.8   -67.4  -39.6  -1.7  11.1  11.6  
Danio_rerio_GeneID=558805 ARG A 222 H . . < . . S + . . . . ? 0.773  122.5 32.8   -75.4  -16.7  -0.7  13.5  14.5  
Danio_rerio_GeneID=558805 GLY A 223 H . . < . . . . . . . . ? 0.255  .     .      -140.3 15.7   -3.4  16.2  13.6  
Danio_rerio_GeneID=558805 GLY A 224 . . . < . . . . . . . . ? -0.626 .     .      -94.3  .      -6.5  14.2  12.2  
# 
loop_
_dssp_struct_ladder.id 
_dssp_struct_ladder.sheet_id 
_dssp_struct_ladder.range_id_1 
_dssp_struct_ladder.range_id_2 
_dssp_struct_ladder.type 
_dssp_struct_ladder.beg_1_label_comp_id 
_dssp_struct_ladder.beg_1_label_asym_id 
_dssp_struct_ladder.beg_1_label_seq_id 
_dssp_struct_ladder.pdbx_beg_1_PDB_ins_code 
_dssp_struct_ladder.end_1_label_comp_id 
_dssp_struct_ladder.end_1_label_asym_id 
_dssp_struct_ladder.end_1_label_seq_id 
_dssp_struct_ladder.pdbx_end_1_PDB_ins_code 
_dssp_struct_ladder.beg_1_auth_comp_id 
_dssp_struct_ladder.beg_1_auth_asym_id 
_dssp_struct_ladder.beg_1_auth_seq_id 
_dssp_struct_ladder.end_1_auth_comp_id 
_dssp_struct_ladder.end_1_auth_asym_id 
_dssp_struct_ladder.end_1_auth_seq_id 
_dssp_struct_ladder.beg_2_label_comp_id 
_dssp_struct_ladder.beg_2_label_asym_id 
_dssp_struct_ladder.beg_2_label_seq_id 
_dssp_struct_ladder.pdbx_beg_2_PDB_ins_code 
_dssp_struct_ladder.end_2_label_comp_id 
_dssp_struct_ladder.end_2_label_asym_id 
_dssp_struct_ladder.end_2_label_seq_id 
_dssp_struct_ladder.pdbx_end_2_PDB_ins_code 
_dssp_struct_ladder.beg_2_auth_comp_id 
_dssp_struct_ladder.beg_2_auth_asym_id 
_dssp_struct_ladder.beg_2_auth_seq_id 
_dssp_struct_ladder.end_2_auth_comp_id 
_dssp_struct_ladder.end_2_auth_asym_id 
_dssp_struct_ladder.end_2_auth_seq_id 
A A A B anti-parallel ILE A 3   ? ILE A 3   ? ILE A 3   ILE A 3   GLY A 171 ? GLY A 171 ? GLY A 171 GLY A 171 
B B C F anti-parallel LYS A 6   ? LYS A 7   ? LYS A 6   LYS A 7   VAL A 137 ? LEU A 136 ? VAL A 137 LEU A 136 
C B D I parallel      THR A 106 ? THR A 106 ? THR A 106 THR A 106 GLN A 186 ? GLN A 186 ? GLN A 186 GLN A 186 
D B E F anti-parallel LYS A 117 ? GLY A 122 ? LYS A 117 GLY A 122 LEU A 141 ? LEU A 136 ? LEU A 141 LEU A 136 
E B E H anti-parallel CYS A 118 ? VAL A 120 ? CYS A 118 VAL A 120 CYS A 183 ? LEU A 181 ? CYS A 183 LEU A 181 
F B F G anti-parallel THR A 142 ? ILE A 143 ? THR A 142 ILE A 143 ALA A 163 ? CYS A 162 ? ALA A 163 CYS A 162 
G B G J anti-parallel ILE A 160 ? ALA A 163 ? ILE A 160 ALA A 163 THR A 208 ? ASN A 205 ? THR A 208 ASN A 205 
H B H I anti-parallel PRO A 180 ? CYS A 183 ? PRO A 180 CYS A 183 ILE A 190 ? GLN A 186 ? ILE A 190 GLN A 186 
I B I J anti-parallel GLY A 189 ? PHE A 193 ? GLY A 189 PHE A 193 GLN A 209 ? ILE A 206 ? GLN A 209 ILE A 206 
J C K L anti-parallel MET A 16  ? ILE A 21  ? MET A 16  ILE A 21  PHE A 30  ? GLU A 24  ? PHE A 30  GLU A 24  
K C K N anti-parallel ALA A 17  ? ILE A 21  ? ALA A 17  ILE A 21  LEU A 52  ? MET A 48  ? LEU A 52  MET A 48  
L C L M anti-parallel PHE A 30  ? ASP A 33  ? PHE A 30  ASP A 33  LEU A 38  ? TYR A 36  ? LEU A 38  TYR A 36  
M C M P anti-parallel TYR A 36  ? THR A 39  ? TYR A 36  THR A 39  LYS A 91  ? MET A 88  ? LYS A 91  MET A 88  
N C N O anti-parallel SER A 49  ? LEU A 52  ? SER A 49  LEU A 52  ARG A 68  ? LYS A 65  ? ARG A 68  LYS A 65  
O C O P anti-parallel VAL A 69  ? ILE A 74  ? VAL A 69  ILE A 74  LEU A 92  ? MET A 88  ? LEU A 92  MET A 88  
P D Q R anti-parallel ASP A 56  ? ASP A 56  ? ASP A 56  ASP A 56  ASP A 134 ? ASP A 134 ? ASP A 134 ASP A 134 
Q E S T anti-parallel LYS A 125 ? LYS A 125 ? LYS A 125 LYS A 125 THR A 131 ? THR A 131 ? THR A 131 THR A 131 
# 
loop_
_dssp_struct_bridge_pairs.id 
_dssp_struct_bridge_pairs.label_comp_id 
_dssp_struct_bridge_pairs.label_seq_id 
_dssp_struct_bridge_pairs.label_asym_id 
_dssp_struct_bridge_pairs.auth_seq_id 
_dssp_struct_bridge_pairs.auth_asym_id 
_dssp_struct_bridge_pairs.pdbx_PDB_ins_code 
_dssp_struct_bridge_pairs.acceptor_1_label_comp_id 
_dssp_struct_bridge_pairs.acceptor_1_label_seq_id 
_dssp_struct_bridge_pairs.acceptor_1_label_asym_id 
_dssp_struct_bridge_pairs.acceptor_1_auth_seq_id 
_dssp_struct_bridge_pairs.acceptor_1_auth_asym_id 
_dssp_struct_bridge_pairs.acceptor_1_pdbx_PDB_ins_code 
_dssp_struct_bridge_pairs.acceptor_1_energy 
_dssp_struct_bridge_pairs.acceptor_2_label_comp_id 
_dssp_struct_bridge_pairs.acceptor_2_label_seq_id 
_dssp_struct_bridge_pairs.acceptor_2_label_asym_id 
_dssp_struct_bridge_pairs.acceptor_2_auth_seq_id 
_dssp_struct_bridge_pairs.acceptor_2_auth_asym_id 
_dssp_struct_bridge_pairs.acceptor_2_pdbx_PDB_ins_code 
_dssp_struct_bridge_pairs.acceptor_2_energy 
_dssp_struct_bridge_pairs.donor_1_label_comp_id 
_dssp_struct_bridge_pairs.donor_1_label_seq_id 
_dssp_struct_bridge_pairs.donor_1_label_asym_id 
_dssp_struct_bridge_pairs.donor_1_auth_seq_id 
_dssp_struct_bridge_pairs.donor_1_auth_asym_id 
_dssp_struct_bridge_pairs.donor_1_pdbx_PDB_ins_code 
_dssp_struct_bridge_pairs.donor_1_energy 
_dssp_struct_bridge_pairs.donor_2_label_comp_id 
_dssp_struct_bridge_pairs.donor_2_label_seq_id 
_dssp_struct_bridge_pairs.donor_2_label_asym_id 
_dssp_struct_bridge_pairs.donor_2_auth_seq_id 
_dssp_struct_bridge_pairs.donor_2_auth_asym_id 
_dssp_struct_bridge_pairs.donor_2_pdbx_PDB_ins_code 
_dssp_struct_bridge_pairs.donor_2_energy 
1   ASP 1   A 1   A ? ?   ?   ? ?   ? ? ?    ?   ?   ? ?   ? ? ?    LYS 125 A 125 A ? -0.2 GLN 174 A 174 A ? -0.1 
2   ILE 2   A 2   A ? GLY 122 A 122 A ? -0.3 ALA 172 A 172 A ? -0.2 GLY 5   A 5   A ? -1.5 GLU 127 A 127 A ? -0.3 
3   ILE 3   A 3   A ? GLY 171 A 171 A ? -3.5 ASN 4   A 4   A ? -0.3 GLY 171 A 171 A ? -1.1 ILE 2   A 2   A ? -0.1 
4   ASN 4   A 4   A ? ILE 2   A 2   A ? -0.3 GLY 5   A 5   A ? -0.2 ILE 3   A 3   A ? -0.3 LYS 6   A 6   A ? -0.2 
5   GLY 5   A 5   A ? ILE 2   A 2   A ? -1.5 THR 138 A 138 A ? -0.1 LYS 7   A 7   A ? -0.3 THR 138 A 138 A ? -0.2 
6   LYS 6   A 6   A ? VAL 137 A 137 A ? -2.5 ASN 4   A 4   A ? -0.2 VAL 137 A 137 A ? -2.7 LYS 9   A 9   A ? -0.1 
7   LYS 7   A 7   A ? GLY 5   A 5   A ? -0.3 LEU 136 A 136 A ? -0.2 LEU 136 A 136 A ? -0.2 LYS 9   A 9   A ? -0.1 
8   ALA 8   A 8   A ? LEU 135 A 135 A ? -2.5 HIS 55  A 55  A ? -0.1 SER 11  A 11  A ? -0.1 LYS 7   A 7   A ? -0.1 
9   LYS 9   A 9   A ? LYS 10  A 10  A ? -0.1 LYS 7   A 7   A ? -0.1 SER 12  A 12  A ? -1.8 ALA 8   A 8   A ? -0.1 
10  LYS 10  A 10  A ? SER 11  A 11  A ? -0.2 LYS 7   A 7   A ? -0.1 LYS 9   A 9   A ? -0.1 LEU 13  A 13  A ? -0.1 
11  SER 11  A 11  A ? SER 12  A 12  A ? -0.3 ALA 8   A 8   A ? -0.1 LEU 14  A 14  A ? -0.3 LEU 13  A 13  A ? -0.3 
12  SER 12  A 12  A ? LYS 9   A 9   A ? -1.8 LEU 13  A 13  A ? -0.2 SER 11  A 11  A ? -0.3 ALA 8   A 8   A ? -0.1 
13  LEU 13  A 13  A ? SER 11  A 11  A ? -0.3 LEU 14  A 14  A ? -0.2 MET 16  A 16  A ? -2.1 SER 12  A 12  A ? -0.2 
14  LEU 14  A 14  A ? SER 11  A 11  A ? -0.3 TYR 15  A 15  A ? -0.3 LYS 103 A 103 A ? -1.0 GLY 53  A 53  A ? -0.4 
15  TYR 15  A 15  A ? VAL 102 A 102 A ? -0.2 LEU 104 A 104 A ? -0.1 LEU 31  A 31  A ? -2.4 LEU 14  A 14  A ? -0.3 
16  MET 16  A 16  A ? LEU 13  A 13  A ? -2.1 PHE 30  A 30  A ? -0.2 GLY 53  A 53  A ? -0.6 SER 18  A 18  A ? -0.4 
17  ALA 17  A 17  A ? GLY 29  A 29  A ? -3.1 LEU 52  A 52  A ? -0.1 GLY 29  A 29  A ? -1.4 VAL 19  A 19  A ? -0.7 
18  SER 18  A 18  A ? ILE 51  A 51  A ? -2.6 MET 16  A 16  A ? -0.4 ILE 51  A 51  A ? -2.3 GLN 20  A 20  A ? -0.7 
19  VAL 19  A 19  A ? CYS 27  A 27  A ? -2.7 ALA 17  A 17  A ? -0.7 LYS 26  A 26  A ? -2.8 CYS 27  A 27  A ? -2.0 
20  GLN 20  A 20  A ? SER 49  A 49  A ? -3.7 SER 18  A 18  A ? -0.7 SER 49  A 49  A ? -1.9 ASN 22  A 22  A ? -0.4 
21  ILE 21  A 21  A ? GLU 24  A 24  A ? -2.6 VAL 19  A 19  A ? -0.3 GLU 24  A 24  A ? -1.3 MET 48  A 48  A ? -0.2 
22  ASN 22  A 22  A ? ASN 47  A 47  A ? -1.0 GLN 20  A 20  A ? -0.4 ILE 21  A 21  A ? -0.1 HIS 25  A 25  A ? -0.1 
23  GLY 23  A 23  A ? GLU 24  A 24  A ? -0.2 GLN 20  A 20  A ? -0.0 HIS 25  A 25  A ? -0.4 ASN 22  A 22  A ? -0.3 
24  GLU 24  A 24  A ? ILE 21  A 21  A ? -1.3 SER 18  A 18  A ? -0.0 ILE 21  A 21  A ? -2.6 LYS 26  A 26  A ? -0.2 
25  HIS 25  A 25  A ? GLY 23  A 23  A ? -0.4 GLN 20  A 20  A ? -0.2 GLN 20  A 20  A ? -0.2 GLY 28  A 28  A ? -0.1 
26  LYS 26  A 26  A ? VAL 19  A 19  A ? -2.8 CYS 27  A 27  A ? -0.5 GLY 28  A 28  A ? -0.3 SER 177 A 177 A ? -0.3 
27  CYS 27  A 27  A ? VAL 19  A 19  A ? -2.0 ASP 176 A 176 A ? -0.1 VAL 19  A 19  A ? -2.7 LYS 26  A 26  A ? -0.5 
28  GLY 28  A 28  A ? SER 177 A 177 A ? -4.2 LYS 26  A 26  A ? -0.3 ALA 40  A 40  A ? -0.5 PHE 30  A 30  A ? -0.3 
29  GLY 29  A 29  A ? ALA 17  A 17  A ? -1.4 CYS 27  A 27  A ? -0.2 ALA 17  A 17  A ? -3.1 LEU 31  A 31  A ? -0.3 
30  PHE 30  A 30  A ? LEU 38  A 38  A ? -1.8 GLY 28  A 28  A ? -0.3 LEU 38  A 38  A ? -3.2 ILE 32  A 32  A ? -0.5 
31  LEU 31  A 31  A ? TYR 15  A 15  A ? -2.4 GLY 29  A 29  A ? -0.3 VAL 105 A 105 A ? -2.5 VAL 37  A 37  A ? -0.2 
32  ILE 32  A 32  A ? TYR 36  A 36  A ? -1.7 PHE 30  A 30  A ? -0.5 VAL 37  A 37  A ? -0.1 LEU 31  A 31  A ? -0.1 
33  ASP 33  A 33  A ? TYR 36  A 36  A ? -1.4 THR 106 A 106 A ? -0.1 TYR 36  A 36  A ? -1.6 ILE 32  A 32  A ? -0.4 
34  PRO 34  A 34  A ? ?   ?   ? ?   ? ? ?    ?   ?   ? ?   ? ? ?    VAL 96  A 96  A ? -3.6 LYS 94  A 94  A ? -0.1 
35  SER 35  A 35  A ? LYS 95  A 95  A ? -0.2 TYR 36  A 36  A ? -0.1 LEU 92  A 92  A ? -2.8 VAL 37  A 37  A ? -0.4 
36  TYR 36  A 36  A ? ASP 33  A 33  A ? -1.6 LYS 91  A 91  A ? -0.2 ILE 32  A 32  A ? -1.7 ASP 33  A 33  A ? -1.4 
37  VAL 37  A 37  A ? LEU 90  A 90  A ? -2.1 SER 35  A 35  A ? -0.4 LEU 90  A 90  A ? -3.2 THR 39  A 39  A ? -0.5 
38  LEU 38  A 38  A ? PHE 30  A 30  A ? -3.2 TYR 36  A 36  A ? -0.4 PHE 30  A 30  A ? -1.8 ALA 40  A 40  A ? -0.2 
39  THR 39  A 39  A ? MET 88  A 88  A ? -2.6 VAL 37  A 37  A ? -0.5 MET 88  A 88  A ? -2.3 ALA 41  A 41  A ? -0.3 
40  ALA 40  A 40  A ? GLY 28  A 28  A ? -0.5 LEU 38  A 38  A ? -0.2 CYS 43  A 43  A ? -1.4 ILE 87  A 87  A ? -0.2 
41  ALA 41  A 41  A ? THR 39  A 39  A ? -0.3 HIS 42  A 42  A ? -0.3 ASN 44  A 44  A ? -1.9 ALA 40  A 40  A ? -0.1 
42  HIS 42  A 42  A ? CYS 43  A 43  A ? -0.3 SER 80  A 80  A ? -0.0 ALA 41  A 41  A ? -0.3 VAL 81  A 81  A ? -0.1 
43  CYS 43  A 43  A ? ALA 40  A 40  A ? -1.4 GLY 28  A 28  A ? -0.1 LYS 45  A 45  A ? -0.4 HIS 42  A 42  A ? -0.3 
44  ASN 44  A 44  A ? ALA 41  A 41  A ? -1.9 ALA 40  A 40  A ? -0.0 GLN 46  A 46  A ? -0.3 ALA 41  A 41  A ? -0.1 
45  LYS 45  A 45  A ? CYS 43  A 43  A ? -0.4 ?   ?   ? ?   ? ? ?    MET 48  A 48  A ? -0.3 ASN 47  A 47  A ? -0.1 
46  GLN 46  A 46  A ? ASN 44  A 44  A ? -0.3 ASN 47  A 47  A ? -0.2 ASN 22  A 22  A ? -0.1 ?   ?   ? ?   ? ? ?    
47  ASN 47  A 47  A ? MET 48  A 48  A ? -0.2 ILE 21  A 21  A ? -0.1 ASN 22  A 22  A ? -1.0 SER 49  A 49  A ? -0.3 
48  MET 48  A 48  A ? LYS 45  A 45  A ? -0.3 ILE 21  A 21  A ? -0.2 VAL 69  A 69  A ? -1.4 VAL 50  A 50  A ? -0.3 
49  SER 49  A 49  A ? GLN 20  A 20  A ? -1.9 ASN 47  A 47  A ? -0.3 GLN 20  A 20  A ? -3.7 ILE 51  A 51  A ? -0.4 
50  VAL 50  A 50  A ? TYR 67  A 67  A ? -2.7 MET 48  A 48  A ? -0.3 TYR 67  A 67  A ? -3.3 LEU 52  A 52  A ? -0.5 
51  ILE 51  A 51  A ? SER 18  A 18  A ? -2.3 SER 49  A 49  A ? -0.4 SER 18  A 18  A ? -2.6 GLY 53  A 53  A ? -0.3 
52  LEU 52  A 52  A ? LYS 65  A 65  A ? -2.0 VAL 50  A 50  A ? -0.5 LYS 65  A 65  A ? -1.0 ALA 17  A 17  A ? -0.1 
53  GLY 53  A 53  A ? MET 16  A 16  A ? -0.6 LEU 14  A 14  A ? -0.4 HIS 55  A 55  A ? -0.3 LEU 52  A 52  A ? -0.1 
54  THR 54  A 54  A ? MET 16  A 16  A ? -0.3 ILE 51  A 51  A ? -0.1 GLY 53  A 53  A ? -0.2 ILE 57  A 57  A ? -0.1 
55  HIS 55  A 55  A ? GLY 53  A 53  A ? -0.3 ASP 56  A 56  A ? -0.2 LEU 135 A 135 A ? -3.0 ILE 57  A 57  A ? -0.5 
56  ASP 56  A 56  A ? ASP 134 A 134 A ? -0.2 THR 62  A 62  A ? -0.1 ASP 134 A 134 A ? -0.2 HIS 55  A 55  A ? -0.2 
57  ILE 57  A 57  A ? ASN 133 A 133 A ? -2.4 HIS 55  A 55  A ? -0.5 ASP 134 A 134 A ? -0.1 HIS 25  A 25  A ? -0.1 
58  SER 58  A 58  A ? ASN 133 A 133 A ? -0.2 PRO 59  A 59  A ? -0.2 GLY 61  A 61  A ? -2.6 ASP 56  A 56  A ? -0.1 
59  PRO 59  A 59  A ? ?   ?   ? ?   ? ? ?    ?   ?   ? ?   ? ? ?    SER 58  A 58  A ? -0.2 VAL 64  A 64  A ? -0.1 
60  LYS 60  A 60  A ? THR 62  A 62  A ? -0.0 ?   ?   ? ?   ? ? ?    SER 58  A 58  A ? -0.1 ILE 57  A 57  A ? -0.0 
61  GLY 61  A 61  A ? SER 58  A 58  A ? -2.6 THR 62  A 62  A ? -0.1 VAL 64  A 64  A ? -0.4 ASN 63  A 63  A ? -0.3 
62  THR 62  A 62  A ? ASN 63  A 63  A ? -0.2 ASP 56  A 56  A ? -0.0 ASP 56  A 56  A ? -0.1 GLY 61  A 61  A ? -0.1 
63  ASN 63  A 63  A ? GLY 61  A 61  A ? -0.3 VAL 64  A 64  A ? -0.2 LYS 65  A 65  A ? -0.6 THR 62  A 62  A ? -0.2 
64  VAL 64  A 64  A ? GLY 61  A 61  A ? -0.4 PRO 59  A 59  A ? -0.1 ARG 66  A 66  A ? -0.9 ASN 63  A 63  A ? -0.2 
65  LYS 65  A 65  A ? LEU 52  A 52  A ? -1.0 ASN 63  A 63  A ? -0.6 LEU 52  A 52  A ? -2.0 TYR 67  A 67  A ? -0.5 
66  ARG 66  A 66  A ? VAL 64  A 64  A ? -0.9 ILE 51  A 51  A ? -0.2 ARG 68  A 68  A ? -0.4 ILE 51  A 51  A ? -0.2 
67  TYR 67  A 67  A ? VAL 50  A 50  A ? -3.3 LYS 65  A 65  A ? -0.5 VAL 50  A 50  A ? -2.7 VAL 69  A 69  A ? -0.2 
68  ARG 68  A 68  A ? ARG 66  A 66  A ? -0.4 SER 49  A 49  A ? -0.2 SER 93  A 93  A ? -2.7 GLN 70  A 70  A ? -0.7 
69  VAL 69  A 69  A ? MET 48  A 48  A ? -1.4 LEU 92  A 92  A ? -0.2 LEU 92  A 92  A ? -0.2 MET 48  A 48  A ? -0.1 
70  GLN 70  A 70  A ? LYS 91  A 91  A ? -2.7 ARG 68  A 68  A ? -0.7 LYS 72  A 72  A ? -0.3 LEU 92  A 92  A ? -0.2 
71  ASN 71  A 71  A ? LYS 91  A 91  A ? -1.4 HIS 73  A 73  A ? -0.0 LYS 91  A 91  A ? -2.8 HIS 73  A 73  A ? -0.5 
72  LYS 72  A 72  A ? GLN 70  A 70  A ? -0.3 LEU 90  A 90  A ? -0.2 ILE 74  A 74  A ? -0.8 LEU 90  A 90  A ? -0.2 
73  HIS 73  A 73  A ? LEU 89  A 89  A ? -3.3 ASN 71  A 71  A ? -0.5 LEU 89  A 89  A ? -2.4 HIS 75  A 75  A ? -0.4 
74  ILE 74  A 74  A ? LYS 72  A 72  A ? -0.8 MET 88  A 88  A ? -0.2 MET 88  A 88  A ? -0.2 ASP 86  A 86  A ? -0.1 
75  HIS 75  A 75  A ? ILE 87  A 87  A ? -2.1 HIS 73  A 73  A ? -0.4 TYR 78  A 78  A ? -2.1 ILE 74  A 74  A ? -0.1 
76  PRO 76  A 76  A ? ?   ?   ? ?   ? ? ?    ?   ?   ? ?   ? ? ?    HIS 75  A 75  A ? -0.2 ILE 74  A 74  A ? -0.0 
77  SER 77  A 77  A ? LYS 85  A 85  A ? -0.0 LYS 79  A 79  A ? -0.0 LYS 79  A 79  A ? -0.4 LYS 85  A 85  A ? -0.2 
78  TYR 78  A 78  A ? HIS 75  A 75  A ? -2.1 LYS 79  A 79  A ? -0.2 VAL 81  A 81  A ? -0.1 ASP 86  A 86  A ? -0.1 
79  LYS 79  A 79  A ? SER 80  A 80  A ? -0.6 SER 77  A 77  A ? -0.4 VAL 81  A 81  A ? -0.3 TYR 78  A 78  A ? -0.2 
80  SER 80  A 80  A ? VAL 81  A 81  A ? -0.0 ?   ?   ? ?   ? ? ?    THR 83  A 83  A ? -1.4 LYS 79  A 79  A ? -0.6 
81  VAL 81  A 81  A ? LYS 79  A 79  A ? -0.3 LYS 82  A 82  A ? -0.2 GLY 84  A 84  A ? -0.7 ASP 86  A 86  A ? -0.2 
82  LYS 82  A 82  A ? THR 83  A 83  A ? -0.2 GLY 84  A 84  A ? -0.1 VAL 81  A 81  A ? -0.2 ASP 86  A 86  A ? -0.0 
83  THR 83  A 83  A ? SER 80  A 80  A ? -1.4 PRO 157 A 157 A ? -0.1 LYS 82  A 82  A ? -0.2 ASP 158 A 158 A ? -0.2 
84  GLY 84  A 84  A ? VAL 81  A 81  A ? -0.7 SER 80  A 80  A ? -0.5 GLN 209 A 209 A ? -0.2 ASP 86  A 86  A ? -0.1 
85  LYS 85  A 85  A ? SER 80  A 80  A ? -0.5 SER 77  A 77  A ? -0.2 ILE 87  A 87  A ? -1.4 HIS 75  A 75  A ? -0.2 
86  ASP 86  A 86  A ? VAL 81  A 81  A ? -0.2 GLY 84  A 84  A ? -0.1 MET 88  A 88  A ? -0.3 THR 208 A 208 A ? -0.2 
87  ILE 87  A 87  A ? LYS 85  A 85  A ? -1.4 ALA 40  A 40  A ? -0.2 HIS 75  A 75  A ? -2.1 LEU 89  A 89  A ? -0.3 
88  MET 88  A 88  A ? THR 39  A 39  A ? -2.3 ASP 86  A 86  A ? -0.3 THR 39  A 39  A ? -2.6 LEU 90  A 90  A ? -0.5 
89  LEU 89  A 89  A ? HIS 73  A 73  A ? -2.4 ILE 87  A 87  A ? -0.3 HIS 73  A 73  A ? -3.3 LYS 91  A 91  A ? -0.6 
90  LEU 90  A 90  A ? VAL 37  A 37  A ? -3.2 MET 88  A 88  A ? -0.5 VAL 37  A 37  A ? -2.1 LEU 92  A 92  A ? -0.6 
91  LYS 91  A 91  A ? ASN 71  A 71  A ? -2.8 LEU 89  A 89  A ? -0.6 GLN 70  A 70  A ? -2.7 ASN 71  A 71  A ? -1.4 
92  LEU 92  A 92  A ? SER 35  A 35  A ? -2.8 LEU 90  A 90  A ? -0.6 VAL 69  A 69  A ? -0.2 LYS 95  A 95  A ? -0.0 
93  SER 93  A 93  A ? ARG 68  A 68  A ? -2.7 LYS 91  A 91  A ? -0.1 LYS 95  A 95  A ? -0.3 LEU 92  A 92  A ? -0.1 
94  LYS 94  A 94  A ? ARG 68  A 68  A ? -0.3 PRO 34  A 34  A ? -0.1 VAL 96  A 96  A ? -0.1 SER 93  A 93  A ? -0.1 
95  LYS 95  A 95  A ? SER 93  A 93  A ? -0.3 VAL 96  A 96  A ? -0.1 LYS 97  A 97  A ? -0.3 SER 35  A 35  A ? -0.2 
96  VAL 96  A 96  A ? PRO 34  A 34  A ? -3.6 LYS 94  A 94  A ? -0.1 ILE 98  A 98  A ? -0.7 LYS 95  A 95  A ? -0.1 
97  LYS 97  A 97  A ? LYS 95  A 95  A ? -0.3 LYS 103 A 103 A ? -0.0 GLY 99  A 99  A ? -0.3 ASP 101 A 101 A ? -0.1 
98  ILE 98  A 98  A ? VAL 96  A 96  A ? -0.7 ASP 101 A 101 A ? -0.1 LYS 100 A 100 A ? -0.2 LYS 103 A 103 A ? -0.2 
99  GLY 99  A 99  A ? VAL 102 A 102 A ? -2.5 LYS 97  A 97  A ? -0.3 VAL 102 A 102 A ? -0.2 ILE 98  A 98  A ? -0.0 
100 LYS 100 A 100 A ? ILE 98  A 98  A ? -0.2 ASP 101 A 101 A ? -0.2 LYS 103 A 103 A ? -0.1 LEU 14  A 14  A ? -0.1 
101 ASP 101 A 101 A ? VAL 102 A 102 A ? -0.2 LYS 97  A 97  A ? -0.1 LYS 103 A 103 A ? -0.4 LYS 100 A 100 A ? -0.2 
102 VAL 102 A 102 A ? GLY 99  A 99  A ? -0.2 LYS 97  A 97  A ? -0.1 GLY 99  A 99  A ? -2.5 LEU 104 A 104 A ? -0.3 
103 LYS 103 A 103 A ? LEU 14  A 14  A ? -1.0 ASP 101 A 101 A ? -0.4 VAL 105 A 105 A ? -0.4 LEU 31  A 31  A ? -0.3 
104 LEU 104 A 104 A ? VAL 102 A 102 A ? -0.3 ILE 32  A 32  A ? -0.1 THR 106 A 106 A ? -0.4 ILE 32  A 32  A ? -0.2 
105 VAL 105 A 105 A ? LEU 31  A 31  A ? -2.5 LYS 103 A 103 A ? -0.4 ILE 107 A 107 A ? -0.2 GLN 186 A 186 A ? -0.1 
106 THR 106 A 106 A ? GLY 185 A 185 A ? -0.7 LEU 104 A 104 A ? -0.4 ALA 187 A 187 A ? -3.1 ASP 33  A 33  A ? -0.1 
107 ILE 107 A 107 A ? GLN 186 A 186 A ? -0.2 VAL 105 A 105 A ? -0.2 VAL 188 A 188 A ? -0.1 SER 109 A 109 A ? -0.0 
108 PRO 108 A 108 A ? ?   ?   ? ?   ? ? ?    ?   ?   ? ?   ? ? ?    THR 214 A 214 A ? -0.1 ILE 107 A 107 A ? -0.1 
109 SER 109 A 109 A ? LYS 110 A 110 A ? -0.1 PRO 111 A 111 A ? -0.1 THR 214 A 214 A ? -0.0 ILE 107 A 107 A ? -0.0 
110 LYS 110 A 110 A ? PRO 111 A 111 A ? -0.0 LYS 212 A 212 A ? -0.0 SER 211 A 211 A ? -0.1 SER 109 A 109 A ? -0.1 
111 PRO 111 A 111 A ? ?   ?   ? ?   ? ? ?    ?   ?   ? ?   ? ? ?    LYS 113 A 113 A ? -0.2 SER 109 A 109 A ? -0.1 
112 LEU 112 A 112 A ? VAL 188 A 188 A ? -0.1 LYS 113 A 113 A ? -0.1 GLN 209 A 209 A ? -0.0 SER 116 A 116 A ? -0.0 
113 LYS 113 A 113 A ? PRO 111 A 111 A ? -0.2 PRO 114 A 114 A ? -0.1 SER 116 A 116 A ? -0.8 THR 142 A 142 A ? -0.2 
114 PRO 114 A 114 A ? ?   ?   ? ?   ? ? ?    ?   ?   ? ?   ? ? ?    ILE 143 A 143 A ? -0.2 LYS 113 A 113 A ? -0.1 
115 LYS 115 A 115 A ? THR 142 A 142 A ? -1.7 SER 116 A 116 A ? -0.3 LYS 117 A 117 A ? -0.3 ILE 143 A 143 A ? -0.1 
116 SER 116 A 116 A ? LYS 113 A 113 A ? -0.8 LYS 117 A 117 A ? -0.1 THR 142 A 142 A ? -1.9 CYS 118 A 118 A ? -0.5 
117 LYS 117 A 117 A ? LYS 115 A 115 A ? -0.3 LEU 141 A 141 A ? -0.2 SER 184 A 184 A ? -0.5 LEU 119 A 119 A ? -0.3 
118 CYS 118 A 118 A ? VAL 140 A 140 A ? -2.9 SER 116 A 116 A ? -0.5 VAL 140 A 140 A ? -2.8 VAL 120 A 120 A ? -0.4 
119 LEU 119 A 119 A ? VAL 182 A 182 A ? -3.0 LYS 117 A 117 A ? -0.3 VAL 182 A 182 A ? -3.2 ALA 121 A 121 A ? -0.4 
120 VAL 120 A 120 A ? THR 138 A 138 A ? -2.2 CYS 118 A 118 A ? -0.4 THR 138 A 138 A ? -1.8 GLY 122 A 122 A ? -0.3 
121 ALA 121 A 121 A ? PRO 180 A 180 A ? -1.2 LEU 119 A 119 A ? -0.4 TRP 123 A 123 A ? -0.3 VAL 137 A 137 A ? -0.2 
122 GLY 122 A 122 A ? LEU 136 A 136 A ? -2.1 VAL 120 A 120 A ? -0.3 LEU 136 A 136 A ? -2.1 ILE 2   A 2   A ? -0.3 
123 TRP 123 A 123 A ? GLY 175 A 175 A ? -0.3 ALA 121 A 121 A ? -0.3 VAL 132 A 132 A ? -0.4 THR 126 A 126 A ? -0.1 
124 GLY 124 A 124 A ? LYS 125 A 125 A ? -0.2 THR 131 A 131 A ? -0.1 VAL 132 A 132 A ? -0.9 GLY 175 A 175 A ? -0.3 
125 LYS 125 A 125 A ? GLN 174 A 174 A ? -5.2 ASP 1   A 1   A ? -0.2 GLY 124 A 124 A ? -0.2 THR 131 A 131 A ? -0.2 
126 THR 126 A 126 A ? ASN 130 A 130 A ? -1.4 GLY 124 A 124 A ? -0.1 ASP 129 A 129 A ? -2.2 ILE 3   A 3   A ? -0.2 
127 GLU 127 A 127 A ? ILE 2   A 2   A ? -0.3 LYS 128 A 128 A ? -0.3 CYS 198 A 198 A ? -0.2 ASP 199 A 199 A ? -0.1 
128 LYS 128 A 128 A ? ASN 130 A 130 A ? -0.1 CYS 198 A 198 A ? -0.1 GLU 127 A 127 A ? -0.3 THR 131 A 131 A ? -0.1 
129 ASP 129 A 129 A ? THR 126 A 126 A ? -2.2 ASN 130 A 130 A ? -0.2 THR 131 A 131 A ? -0.4 GLU 127 A 127 A ? -0.1 
130 ASN 130 A 130 A ? GLY 124 A 124 A ? -0.0 ASP 1   A 1   A ? -0.0 THR 126 A 126 A ? -1.4 VAL 132 A 132 A ? -0.3 
131 THR 131 A 131 A ? ASP 129 A 129 A ? -0.4 LYS 125 A 125 A ? -0.2 ASN 133 A 133 A ? -0.4 LYS 125 A 125 A ? -0.2 
132 VAL 132 A 132 A ? GLY 124 A 124 A ? -0.9 TRP 123 A 123 A ? -0.4 LEU 136 A 136 A ? -0.1 ILE 57  A 57  A ? -0.1 
133 ASN 133 A 133 A ? THR 131 A 131 A ? -0.4 LEU 135 A 135 A ? -0.1 ILE 57  A 57  A ? -2.4 LEU 135 A 135 A ? -0.3 
134 ASP 134 A 134 A ? ASP 56  A 56  A ? -0.2 ILE 57  A 57  A ? -0.1 LEU 136 A 136 A ? -0.2 ASP 56  A 56  A ? -0.2 
135 LEU 135 A 135 A ? HIS 55  A 55  A ? -3.0 ASN 133 A 133 A ? -0.3 ALA 8   A 8   A ? -2.5 VAL 137 A 137 A ? -0.3 
136 LEU 136 A 136 A ? GLY 122 A 122 A ? -2.1 ASP 134 A 134 A ? -0.2 GLY 122 A 122 A ? -2.1 THR 138 A 138 A ? -0.3 
137 VAL 137 A 137 A ? LYS 6   A 6   A ? -2.7 LEU 135 A 135 A ? -0.3 LYS 6   A 6   A ? -2.5 ASP 139 A 139 A ? -0.3 
138 THR 138 A 138 A ? VAL 120 A 120 A ? -1.8 LEU 136 A 136 A ? -0.3 VAL 120 A 120 A ? -2.2 VAL 140 A 140 A ? -0.3 
139 ASP 139 A 139 A ? VAL 137 A 137 A ? -0.3 LEU 119 A 119 A ? -0.2 LEU 141 A 141 A ? -0.3 LEU 119 A 119 A ? -0.2 
140 VAL 140 A 140 A ? CYS 118 A 118 A ? -2.8 THR 138 A 138 A ? -0.3 CYS 118 A 118 A ? -2.9 THR 142 A 142 A ? -0.4 
141 LEU 141 A 141 A ? ASP 139 A 139 A ? -0.3 TYR 166 A 166 A ? -0.2 GLY 164 A 164 A ? -1.7 TYR 166 A 166 A ? -0.2 
142 THR 142 A 142 A ? SER 116 A 116 A ? -1.9 VAL 140 A 140 A ? -0.4 LYS 115 A 115 A ? -1.7 ASN 144 A 144 A ? -0.3 
143 ILE 143 A 143 A ? CYS 162 A 162 A ? -2.7 PRO 114 A 114 A ? -0.2 CYS 162 A 162 A ? -0.7 LYS 145 A 145 A ? -0.1 
144 ASN 144 A 144 A ? THR 142 A 142 A ? -0.3 LYS 145 A 145 A ? -0.1 CYS 148 A 148 A ? -2.7 GLN 149 A 149 A ? -0.2 
145 LYS 145 A 145 A ? THR 146 A 146 A ? -0.2 VAL 147 A 147 A ? -0.2 GLN 149 A 149 A ? -2.5 SER 150 A 150 A ? -0.2 
146 THR 146 A 146 A ? CYS 148 A 148 A ? -0.2 VAL 147 A 147 A ? -0.2 SER 150 A 150 A ? -1.7 LYS 145 A 145 A ? -0.2 
147 VAL 147 A 147 A ? GLN 149 A 149 A ? -0.2 CYS 148 A 148 A ? -0.2 VAL 151 A 151 A ? -2.2 LYS 145 A 145 A ? -0.2 
148 CYS 148 A 148 A ? ASN 144 A 144 A ? -2.7 GLN 149 A 149 A ? -0.2 TRP 152 A 152 A ? -2.2 THR 146 A 146 A ? -0.2 
149 GLN 149 A 149 A ? LYS 145 A 145 A ? -2.5 SER 150 A 150 A ? -0.2 LYS 154 A 154 A ? -0.8 LYS 153 A 153 A ? -0.7 
150 SER 150 A 150 A ? THR 146 A 146 A ? -1.7 VAL 151 A 151 A ? -0.2 LYS 153 A 153 A ? -0.5 GLN 149 A 149 A ? -0.2 
151 VAL 151 A 151 A ? VAL 147 A 147 A ? -2.2 TRP 152 A 152 A ? -0.2 GLN 149 A 149 A ? -0.2 SER 150 A 150 A ? -0.2 
152 TRP 152 A 152 A ? CYS 148 A 148 A ? -2.2 LYS 154 A 154 A ? -0.2 VAL 151 A 151 A ? -0.2 SER 150 A 150 A ? -0.2 
153 LYS 153 A 153 A ? GLN 149 A 149 A ? -0.7 SER 150 A 150 A ? -0.5 GLU 155 A 155 A ? -0.3 SER 150 A 150 A ? -0.1 
154 LYS 154 A 154 A ? GLN 149 A 149 A ? -0.8 ?   ?   ? ?   ? ? ?    LEU 156 A 156 A ? -0.4 LYS 153 A 153 A ? -0.2 
155 GLU 155 A 155 A ? LYS 153 A 153 A ? -0.3 TRP 152 A 152 A ? -0.1 SER 150 A 150 A ? -0.0 GLN 149 A 149 A ? -0.0 
156 LEU 156 A 156 A ? LYS 154 A 154 A ? -0.4 LYS 145 A 145 A ? -0.1 ILE 160 A 160 A ? -0.1 LYS 82  A 82  A ? -0.1 
157 PRO 157 A 157 A ? ?   ?   ? ?   ? ? ?    ?   ?   ? ?   ? ? ?    ILE 160 A 160 A ? -0.4 GLY 84  A 84  A ? -0.1 
158 ASP 158 A 158 A ? ASN 159 A 159 A ? -0.2 THR 83  A 83  A ? -0.2 ILE 160 A 160 A ? -0.9 GLY 84  A 84  A ? -0.1 
159 ASN 159 A 159 A ? THR 83  A 83  A ? -0.2 LEU 161 A 161 A ? -0.0 GLN 209 A 209 A ? -1.5 LEU 161 A 161 A ? -0.3 
160 ILE 160 A 160 A ? ASP 158 A 158 A ? -0.9 PRO 157 A 157 A ? -0.4 CYS 162 A 162 A ? -0.4 THR 208 A 208 A ? -0.2 
161 LEU 161 A 161 A ? TYR 207 A 207 A ? -2.5 ASN 159 A 159 A ? -0.3 TYR 207 A 207 A ? -3.1 ALA 163 A 163 A ? -0.4 
162 CYS 162 A 162 A ? ILE 143 A 143 A ? -0.7 ILE 160 A 160 A ? -0.4 ILE 143 A 143 A ? -2.7 GLY 164 A 164 A ? -0.3 
163 ALA 163 A 163 A ? ASN 205 A 205 A ? -1.8 LEU 161 A 161 A ? -0.4 ASN 205 A 205 A ? -2.9 THR 142 A 142 A ? -0.2 
164 GLY 164 A 164 A ? LEU 141 A 141 A ? -1.7 CYS 162 A 162 A ? -0.3 TYR 166 A 166 A ? -3.2 GLY 171 A 171 A ? -0.2 
165 GLY 165 A 165 A ? SER 170 A 170 A ? -2.2 PRO 204 A 204 A ? -0.2 GLU 167 A 167 A ? -0.5 GLY 164 A 164 A ? -0.1 
166 TYR 166 A 166 A ? GLY 164 A 164 A ? -3.2 LEU 141 A 141 A ? -0.2 GLY 164 A 164 A ? -0.3 LEU 141 A 141 A ? -0.2 
167 GLU 167 A 167 A ? GLY 165 A 165 A ? -0.5 THR 168 A 168 A ? -0.1 LYS 169 A 169 A ? -0.3 TYR 166 A 166 A ? -0.1 
168 THR 168 A 168 A ? PRO 201 A 201 A ? -0.3 SER 170 A 170 A ? -0.1 GLU 167 A 167 A ? -0.1 VAL 140 A 140 A ? -0.1 
169 LYS 169 A 169 A ? GLU 167 A 167 A ? -0.3 TYR 166 A 166 A ? -0.1 GLY 171 A 171 A ? -0.2 TYR 200 A 200 A ? -0.1 
170 SER 170 A 170 A ? ASP 139 A 139 A ? -0.2 PRO 201 A 201 A ? -0.1 GLY 165 A 165 A ? -2.2 ALA 172 A 172 A ? -0.3 
171 GLY 171 A 171 A ? ILE 3   A 3   A ? -1.1 LYS 169 A 169 A ? -0.2 ILE 3   A 3   A ? -3.5 CYS 173 A 173 A ? -0.2 
172 ALA 172 A 172 A ? SER 170 A 170 A ? -0.3 ILE 2   A 2   A ? -0.2 GLN 174 A 174 A ? -0.2 ILE 2   A 2   A ? -0.2 
173 CYS 173 A 173 A ? GLY 171 A 171 A ? -0.2 LYS 125 A 125 A ? -0.2 ASP 176 A 176 A ? -2.0 SER 177 A 177 A ? -0.1 
174 GLN 174 A 174 A ? GLY 175 A 175 A ? -0.3 ALA 172 A 172 A ? -0.2 LYS 125 A 125 A ? -5.2 CYS 173 A 173 A ? -0.1 
175 GLY 175 A 175 A ? GLY 124 A 124 A ? -0.3 LYS 26  A 26  A ? -0.1 TRP 123 A 123 A ? -0.3 GLN 174 A 174 A ? -0.3 
176 ASP 176 A 176 A ? CYS 173 A 173 A ? -2.0 CYS 27  A 27  A ? -0.2 GLY 179 A 179 A ? -2.8 VAL 191 A 191 A ? -0.3 
177 SER 177 A 177 A ? LYS 26  A 26  A ? -0.3 GLY 178 A 178 A ? -0.3 GLY 28  A 28  A ? -4.2 SER 192 A 192 A ? -0.2 
178 GLY 178 A 178 A ? VAL 191 A 191 A ? -3.1 GLY 179 A 179 A ? -0.3 SER 177 A 177 A ? -0.3 SER 192 A 192 A ? -0.1 
179 GLY 179 A 179 A ? ASP 176 A 176 A ? -2.8 GLY 28  A 28  A ? -0.1 VAL 191 A 191 A ? -3.1 GLY 178 A 178 A ? -0.3 
180 PRO 180 A 180 A ? ?   ?   ? ?   ? ? ?    ?   ?   ? ?   ? ? ?    ALA 121 A 121 A ? -1.2 VAL 182 A 182 A ? -0.5 
181 LEU 181 A 181 A ? GLY 189 A 189 A ? -2.2 GLY 179 A 179 A ? -0.2 VAL 188 A 188 A ? -2.7 GLY 189 A 189 A ? -1.5 
182 VAL 182 A 182 A ? LEU 119 A 119 A ? -3.2 PRO 180 A 180 A ? -0.5 LEU 119 A 119 A ? -3.0 SER 184 A 184 A ? -0.4 
183 CYS 183 A 183 A ? GLN 186 A 186 A ? -2.7 LEU 181 A 181 A ? -0.5 GLN 186 A 186 A ? -2.1 CYS 118 A 118 A ? -0.2 
184 SER 184 A 184 A ? LYS 117 A 117 A ? -0.5 VAL 182 A 182 A ? -0.4 CYS 183 A 183 A ? -0.1 ALA 187 A 187 A ? -0.1 
185 GLY 185 A 185 A ? GLN 186 A 186 A ? -0.2 VAL 182 A 182 A ? -0.1 THR 106 A 106 A ? -0.7 ALA 187 A 187 A ? -0.4 
186 GLN 186 A 186 A ? CYS 183 A 183 A ? -2.1 VAL 105 A 105 A ? -0.1 CYS 183 A 183 A ? -2.7 VAL 188 A 188 A ? -0.9 
187 ALA 187 A 187 A ? THR 106 A 106 A ? -3.1 GLY 185 A 185 A ? -0.4 VAL 182 A 182 A ? -0.2 ILE 190 A 190 A ? -0.1 
188 VAL 188 A 188 A ? LEU 181 A 181 A ? -2.7 GLN 186 A 186 A ? -0.9 ILE 210 A 210 A ? -1.5 SER 211 A 211 A ? -0.4 
189 GLY 189 A 189 A ? LEU 181 A 181 A ? -1.5 GLN 209 A 209 A ? -0.2 LEU 181 A 181 A ? -2.2 VAL 191 A 191 A ? -0.5 
190 ILE 190 A 190 A ? THR 208 A 208 A ? -1.6 VAL 188 A 188 A ? -0.3 THR 208 A 208 A ? -2.7 SER 192 A 192 A ? -0.2 
191 VAL 191 A 191 A ? GLY 179 A 179 A ? -3.1 GLY 189 A 189 A ? -0.5 GLY 178 A 178 A ? -3.1 TYR 207 A 207 A ? -0.2 
192 SER 192 A 192 A ? ILE 206 A 206 A ? -2.7 PHE 193 A 193 A ? -0.4 ASN 194 A 194 A ? -0.3 TYR 207 A 207 A ? -0.2 
193 PHE 193 A 193 A ? ILE 206 A 206 A ? -1.2 VAL 81  A 81  A ? -0.1 ILE 206 A 206 A ? -2.5 SER 192 A 192 A ? -0.4 
194 ASN 194 A 194 A ? SER 192 A 192 A ? -0.3 ASN 205 A 205 A ? -0.2 ASN 205 A 205 A ? -0.1 CYS 198 A 198 A ? -0.1 
195 MET 195 A 195 A ? ARG 197 A 197 A ? -0.3 PHE 193 A 193 A ? -0.2 CYS 198 A 198 A ? -0.1 CYS 173 A 173 A ? -0.0 
196 GLY 196 A 196 A ? ARG 197 A 197 A ? -0.3 CYS 198 A 198 A ? -0.0 CYS 198 A 198 A ? -0.3 MET 195 A 195 A ? -0.1 
197 ARG 197 A 197 A ? CYS 198 A 198 A ? -0.1 CYS 173 A 173 A ? -0.0 MET 195 A 195 A ? -0.3 GLY 196 A 196 A ? -0.3 
198 CYS 198 A 198 A ? GLY 196 A 196 A ? -0.3 GLU 127 A 127 A ? -0.2 TYR 200 A 200 A ? -1.2 GLU 127 A 127 A ? -0.1 
199 ASP 199 A 199 A ? GLU 127 A 127 A ? -0.1 TYR 200 A 200 A ? -0.1 CYS 198 A 198 A ? -0.2 GLU 127 A 127 A ? -0.0 
200 TYR 200 A 200 A ? CYS 198 A 198 A ? -1.2 LYS 169 A 169 A ? -0.1 THR 203 A 203 A ? -0.6 MET 195 A 195 A ? -0.1 
201 PRO 201 A 201 A ? ?   ?   ? ?   ? ? ?    ?   ?   ? ?   ? ? ?    THR 168 A 168 A ? -0.3 SER 170 A 170 A ? -0.1 
202 ASN 202 A 202 A ? TYR 166 A 166 A ? -0.1 GLU 167 A 167 A ? -0.1 TYR 166 A 166 A ? -0.2 GLY 165 A 165 A ? -0.1 
203 THR 203 A 203 A ? TYR 200 A 200 A ? -0.6 GLY 165 A 165 A ? -0.1 MET 195 A 195 A ? -0.1 TYR 166 A 166 A ? -0.1 
204 PRO 204 A 204 A ? ?   ?   ? ?   ? ? ?    ?   ?   ? ?   ? ? ?    GLY 164 A 164 A ? -0.2 GLY 165 A 165 A ? -0.2 
205 ASN 205 A 205 A ? ALA 163 A 163 A ? -2.9 ASN 194 A 194 A ? -0.1 ALA 163 A 163 A ? -1.8 TYR 207 A 207 A ? -0.5 
206 ILE 206 A 206 A ? PHE 193 A 193 A ? -2.5 CYS 162 A 162 A ? -0.2 SER 192 A 192 A ? -2.7 PHE 193 A 193 A ? -1.2 
207 TYR 207 A 207 A ? LEU 161 A 161 A ? -3.1 ASN 205 A 205 A ? -0.5 LEU 161 A 161 A ? -2.5 GLN 209 A 209 A ? -0.5 
208 THR 208 A 208 A ? ILE 190 A 190 A ? -2.7 ILE 206 A 206 A ? -0.4 ILE 190 A 190 A ? -1.6 ILE 210 A 210 A ? -0.7 
209 GLN 209 A 209 A ? ASN 159 A 159 A ? -1.5 TYR 207 A 207 A ? -0.5 LYS 212 A 212 A ? -1.1 GLY 189 A 189 A ? -0.2 
210 ILE 210 A 210 A ? VAL 188 A 188 A ? -1.5 THR 208 A 208 A ? -0.7 TYR 213 A 213 A ? -2.8 THR 214 A 214 A ? -0.2 
211 SER 211 A 211 A ? VAL 188 A 188 A ? -0.4 LYS 212 A 212 A ? -0.3 THR 214 A 214 A ? -0.8 ILE 210 A 210 A ? -0.3 
212 LYS 212 A 212 A ? GLN 209 A 209 A ? -1.1 TYR 213 A 213 A ? -0.2 SER 211 A 211 A ? -0.3 ILE 210 A 210 A ? -0.2 
213 TYR 213 A 213 A ? ILE 210 A 210 A ? -2.8 GLN 209 A 209 A ? -0.2 ILE 217 A 217 A ? -2.7 LYS 212 A 212 A ? -0.2 
214 THR 214 A 214 A ? SER 211 A 211 A ? -0.8 GLN 215 A 215 A ? -0.2 LYS 218 A 218 A ? -2.4 LYS 219 A 219 A ? -0.2 
215 GLN 215 A 215 A ? SER 211 A 211 A ? -0.2 TRP 216 A 216 A ? -0.2 LYS 219 A 219 A ? -2.1 THR 214 A 214 A ? -0.2 
216 TRP 216 A 216 A ? LYS 218 A 218 A ? -0.2 ILE 217 A 217 A ? -0.2 VAL 220 A 220 A ? -2.1 THR 214 A 214 A ? -0.2 
217 ILE 217 A 217 A ? TYR 213 A 213 A ? -2.7 LYS 218 A 218 A ? -0.2 ILE 221 A 221 A ? -2.3 GLN 215 A 215 A ? -0.2 
218 LYS 218 A 218 A ? THR 214 A 214 A ? -2.4 LYS 219 A 219 A ? -0.2 ARG 222 A 222 A ? -2.2 ILE 217 A 217 A ? -0.2 
219 LYS 219 A 219 A ? GLN 215 A 215 A ? -2.1 ILE 221 A 221 A ? -0.2 GLY 223 A 223 A ? -1.2 LYS 218 A 218 A ? -0.2 
220 VAL 220 A 220 A ? TRP 216 A 216 A ? -2.1 ILE 221 A 221 A ? -0.2 GLY 224 A 224 A ? -0.9 GLY 223 A 223 A ? -0.3 
221 ILE 221 A 221 A ? ILE 217 A 217 A ? -2.3 ARG 222 A 222 A ? -0.2 GLY 224 A 224 A ? -0.4 LYS 219 A 219 A ? -0.2 
222 ARG 222 A 222 A ? LYS 218 A 218 A ? -2.2 GLY 223 A 223 A ? -0.2 ILE 221 A 221 A ? -0.2 VAL 220 A 220 A ? -0.2 
223 GLY 223 A 223 A ? LYS 219 A 219 A ? -1.2 VAL 220 A 220 A ? -0.3 ARG 222 A 222 A ? -0.2 ILE 221 A 221 A ? -0.2 
224 GLY 224 A 224 A ? VAL 220 A 220 A ? -0.9 ILE 221 A 221 A ? -0.4 HIS 73  A 73  A ? -0.0 ASN 71  A 71  A ? -0.0 
# 
loop_
_dssp_statistics_histogram.entry_id 
_dssp_statistics_histogram.type 
_dssp_statistics_histogram.1 
_dssp_statistics_histogram.2 
_dssp_statistics_histogram.3 
_dssp_statistics_histogram.4 
_dssp_statistics_histogram.5 
_dssp_statistics_histogram.6 
_dssp_statistics_histogram.7 
_dssp_statistics_histogram.8 
_dssp_statistics_histogram.9 
_dssp_statistics_histogram.10 
_dssp_statistics_histogram.11 
_dssp_statistics_histogram.12 
_dssp_statistics_histogram.13 
_dssp_statistics_histogram.14 
_dssp_statistics_histogram.15 
_dssp_statistics_histogram.16 
_dssp_statistics_histogram.17 
_dssp_statistics_histogram.18 
_dssp_statistics_histogram.19 
_dssp_statistics_histogram.20 
_dssp_statistics_histogram.21 
_dssp_statistics_histogram.22 
_dssp_statistics_histogram.23 
_dssp_statistics_histogram.24 
_dssp_statistics_histogram.25 
_dssp_statistics_histogram.26 
_dssp_statistics_histogram.27 
_dssp_statistics_histogram.28 
_dssp_statistics_histogram.29 
_dssp_statistics_histogram.30 
Danio_rerio_GeneID=558805 residues_per_alpha_helix        0 0 0 0 0 0 0 1 0 1 0 0 0 0 0 0 0 0 0 0 0 0 0 0 0 0 0 0 0 0 
Danio_rerio_GeneID=558805 parallel_bridges_per_ladder     1 0 0 0 0 0 0 0 0 0 0 0 0 0 0 0 0 0 0 0 0 0 0 0 0 0 0 0 0 0 
Danio_rerio_GeneID=558805 antiparallel_bridges_per_ladder 3 2 2 5 2 2 0 0 0 0 0 0 0 0 0 0 0 0 0 0 0 0 0 0 0 0 0 0 0 0 
Danio_rerio_GeneID=558805 ladders_per_sheet               0 0 0 0 0 1 0 1 0 0 0 0 0 0 0 0 0 0 0 0 0 0 0 0 0 0 0 0 0 0 
# 
loop_
_dssp_statistics_hbond.entry_id 
_dssp_statistics_hbond.type 
_dssp_statistics_hbond.count 
_dssp_statistics_hbond.count_per_100 
Danio_rerio_GeneID=558805 O(I)-->H-N(J)          137 61.2 
Danio_rerio_GeneID=558805 'PARALLEL BRIDGES'     2   0.9  
Danio_rerio_GeneID=558805 'ANTIPARALLEL BRIDGES' 74  33.0 
Danio_rerio_GeneID=558805 O(I)-->H-N(I-5)        1   0.4  
Danio_rerio_GeneID=558805 O(I)-->H-N(I-4)        2   0.9  
Danio_rerio_GeneID=558805 O(I)-->H-N(I-3)        4   1.8  
Danio_rerio_GeneID=558805 O(I)-->H-N(I-2)        0   0.0  
Danio_rerio_GeneID=558805 O(I)-->H-N(I-1)        1   0.4  
Danio_rerio_GeneID=558805 O(I)-->H-N(I+0)        0   0.0  
Danio_rerio_GeneID=558805 O(I)-->H-N(I+1)        0   0.0  
Danio_rerio_GeneID=558805 O(I)-->H-N(I+2)        17  7.6  
Danio_rerio_GeneID=558805 O(I)-->H-N(I+3)        20  8.9  
Danio_rerio_GeneID=558805 O(I)-->H-N(I+4)        14  6.2  
Danio_rerio_GeneID=558805 O(I)-->H-N(I+5)        1   0.4  
# 
_dssp_statistics.entry_id                       Danio_rerio_GeneID=558805 
_dssp_statistics.nr_of_residues                 224 
_dssp_statistics.nr_of_chains                   1 
_dssp_statistics.nr_of_ss_bridges_total         0 
_dssp_statistics.nr_of_ss_bridges_intra_chain   0 
_dssp_statistics.nr_of_ss_bridges_inter_chain   0 
# 
loop_
_chem_comp.id 
_chem_comp.type 
_chem_comp.mon_nstd_flag 
_chem_comp.name 
_chem_comp.formula 
_chem_comp.formula_weight 
ALA 'L-PEPTIDE LINKING' y ALANINE         'C3 H7 N O2'     89.093 
ARG 'L-PEPTIDE LINKING' y ARGININE        'C6 H15 N4 O2'  175.209 
ASN 'L-PEPTIDE LINKING' y ASPARAGINE      'C4 H8 N2 O3'   132.118 
ASP 'L-PEPTIDE LINKING' y 'ASPARTIC ACID' 'C4 H7 N O4'    133.103 
CYS 'L-PEPTIDE LINKING' y CYSTEINE        'C3 H7 N O2 S'  121.158 
GLN 'L-PEPTIDE LINKING' y GLUTAMINE       'C5 H10 N2 O3'  146.144 
GLU 'L-PEPTIDE LINKING' y 'GLUTAMIC ACID' 'C5 H9 N O4'    147.129 
GLY 'PEPTIDE LINKING'   y GLYCINE         'C2 H5 N O2'     75.067 
HIS 'L-PEPTIDE LINKING' y HISTIDINE       'C6 H10 N3 O2'  156.162 
ILE 'L-PEPTIDE LINKING' y ISOLEUCINE      'C6 H13 N O2'   131.173 
LEU 'L-PEPTIDE LINKING' y LEUCINE         'C6 H13 N O2'   131.173 
LYS 'L-PEPTIDE LINKING' y LYSINE          'C6 H15 N2 O2'  147.195 
MET 'L-PEPTIDE LINKING' y METHIONINE      'C5 H11 N O2 S' 149.211 
PHE 'L-PEPTIDE LINKING' y PHENYLALANINE   'C9 H11 N O2'   165.189 
PRO 'L-PEPTIDE LINKING' y PROLINE         'C5 H9 N O2'     115.13 
SER 'L-PEPTIDE LINKING' y SERINE          'C3 H7 N O3'    105.093 
THR 'L-PEPTIDE LINKING' y THREONINE       'C4 H9 N O3'    119.119 
TRP 'L-PEPTIDE LINKING' y TRYPTOPHAN      'C11 H12 N2 O2' 204.225 
TYR 'L-PEPTIDE LINKING' y TYROSINE        'C9 H11 N O3'   181.189 
VAL 'L-PEPTIDE LINKING' y VALINE          'C5 H11 N O2'   117.146 
# 
loop_
_atom_type.symbol 
N 
C 
O 
S 
# 
loop_
_entity_poly_seq.entity_id 
_entity_poly_seq.num 
_entity_poly_seq.mon_id 
_entity_poly_seq.hetero 
1   1 ASP n 
1   2 ILE n 
1   3 ILE n 
1   4 ASN n 
1   5 GLY n 
1   6 LYS n 
1   7 LYS n 
1   8 ALA n 
1   9 LYS n 
1  10 LYS n 
1  11 SER n 
1  12 SER n 
1  13 LEU n 
1  14 LEU n 
1  15 TYR n 
1  16 MET n 
1  17 ALA n 
1  18 SER n 
1  19 VAL n 
1  20 GLN n 
1  21 ILE n 
1  22 ASN n 
1  23 GLY n 
1  24 GLU n 
1  25 HIS n 
1  26 LYS n 
1  27 CYS n 
1  28 GLY n 
1  29 GLY n 
1  30 PHE n 
1  31 LEU n 
1  32 ILE n 
1  33 ASP n 
1  34 PRO n 
1  35 SER n 
1  36 TYR n 
1  37 VAL n 
1  38 LEU n 
1  39 THR n 
1  40 ALA n 
1  41 ALA n 
1  42 HIS n 
1  43 CYS n 
1  44 ASN n 
1  45 LYS n 
1  46 GLN n 
1  47 ASN n 
1  48 MET n 
1  49 SER n 
1  50 VAL n 
1  51 ILE n 
1  52 LEU n 
1  53 GLY n 
1  54 THR n 
1  55 HIS n 
1  56 ASP n 
1  57 ILE n 
1  58 SER n 
1  59 PRO n 
1  60 LYS n 
1  61 GLY n 
1  62 THR n 
1  63 ASN n 
1  64 VAL n 
1  65 LYS n 
1  66 ARG n 
1  67 TYR n 
1  68 ARG n 
1  69 VAL n 
1  70 GLN n 
1  71 ASN n 
1  72 LYS n 
1  73 HIS n 
1  74 ILE n 
1  75 HIS n 
1  76 PRO n 
1  77 SER n 
1  78 TYR n 
1  79 LYS n 
1  80 SER n 
1  81 VAL n 
1  82 LYS n 
1  83 THR n 
1  84 GLY n 
1  85 LYS n 
1  86 ASP n 
1  87 ILE n 
1  88 MET n 
1  89 LEU n 
1  90 LEU n 
1  91 LYS n 
1  92 LEU n 
1  93 SER n 
1  94 LYS n 
1  95 LYS n 
1  96 VAL n 
1  97 LYS n 
1  98 ILE n 
1  99 GLY n 
1 100 LYS n 
1 101 ASP n 
1 102 VAL n 
1 103 LYS n 
1 104 LEU n 
1 105 VAL n 
1 106 THR n 
1 107 ILE n 
1 108 PRO n 
1 109 SER n 
1 110 LYS n 
1 111 PRO n 
1 112 LEU n 
1 113 LYS n 
1 114 PRO n 
1 115 LYS n 
1 116 SER n 
1 117 LYS n 
1 118 CYS n 
1 119 LEU n 
1 120 VAL n 
1 121 ALA n 
1 122 GLY n 
1 123 TRP n 
1 124 GLY n 
1 125 LYS n 
1 126 THR n 
1 127 GLU n 
1 128 LYS n 
1 129 ASP n 
1 130 ASN n 
1 131 THR n 
1 132 VAL n 
1 133 ASN n 
1 134 ASP n 
1 135 LEU n 
1 136 LEU n 
1 137 VAL n 
1 138 THR n 
1 139 ASP n 
1 140 VAL n 
1 141 LEU n 
1 142 THR n 
1 143 ILE n 
1 144 ASN n 
1 145 LYS n 
1 146 THR n 
1 147 VAL n 
1 148 CYS n 
1 149 GLN n 
1 150 SER n 
1 151 VAL n 
1 152 TRP n 
1 153 LYS n 
1 154 LYS n 
1 155 GLU n 
1 156 LEU n 
1 157 PRO n 
1 158 ASP n 
1 159 ASN n 
1 160 ILE n 
1 161 LEU n 
1 162 CYS n 
1 163 ALA n 
1 164 GLY n 
1 165 GLY n 
1 166 TYR n 
1 167 GLU n 
1 168 THR n 
1 169 LYS n 
1 170 SER n 
1 171 GLY n 
1 172 ALA n 
1 173 CYS n 
1 174 GLN n 
1 175 GLY n 
1 176 ASP n 
1 177 SER n 
1 178 GLY n 
1 179 GLY n 
1 180 PRO n 
1 181 LEU n 
1 182 VAL n 
1 183 CYS n 
1 184 SER n 
1 185 GLY n 
1 186 GLN n 
1 187 ALA n 
1 188 VAL n 
1 189 GLY n 
1 190 ILE n 
1 191 VAL n 
1 192 SER n 
1 193 PHE n 
1 194 ASN n 
1 195 MET n 
1 196 GLY n 
1 197 ARG n 
1 198 CYS n 
1 199 ASP n 
1 200 TYR n 
1 201 PRO n 
1 202 ASN n 
1 203 THR n 
1 204 PRO n 
1 205 ASN n 
1 206 ILE n 
1 207 TYR n 
1 208 THR n 
1 209 GLN n 
1 210 ILE n 
1 211 SER n 
1 212 LYS n 
1 213 TYR n 
1 214 THR n 
1 215 GLN n 
1 216 TRP n 
1 217 ILE n 
1 218 LYS n 
1 219 LYS n 
1 220 VAL n 
1 221 ILE n 
1 222 ARG n 
1 223 GLY n 
1 224 GLY n 
# 
loop_
_pdbx_poly_seq_scheme.asym_id 
_pdbx_poly_seq_scheme.entity_id 
_pdbx_poly_seq_scheme.seq_id 
_pdbx_poly_seq_scheme.mon_id 
_pdbx_poly_seq_scheme.ndb_seq_num 
_pdbx_poly_seq_scheme.pdb_seq_num 
_pdbx_poly_seq_scheme.auth_seq_num 
_pdbx_poly_seq_scheme.pdb_mon_id 
_pdbx_poly_seq_scheme.auth_mon_id 
_pdbx_poly_seq_scheme.pdb_strand_id 
_pdbx_poly_seq_scheme.pdb_ins_code 
_pdbx_poly_seq_scheme.hetero 
A 1   1 ASP   1 1   1   ASP ASP A ? n 
A 1   2 ILE   2 2   2   ILE ILE A ? n 
A 1   3 ILE   3 3   3   ILE ILE A ? n 
A 1   4 ASN   4 4   4   ASN ASN A ? n 
A 1   5 GLY   5 5   5   GLY GLY A ? n 
A 1   6 LYS   6 6   6   LYS LYS A ? n 
A 1   7 LYS   7 7   7   LYS LYS A ? n 
A 1   8 ALA   8 8   8   ALA ALA A ? n 
A 1   9 LYS   9 9   9   LYS LYS A ? n 
A 1  10 LYS  10 10  10  LYS LYS A ? n 
A 1  11 SER  11 11  11  SER SER A ? n 
A 1  12 SER  12 12  12  SER SER A ? n 
A 1  13 LEU  13 13  13  LEU LEU A ? n 
A 1  14 LEU  14 14  14  LEU LEU A ? n 
A 1  15 TYR  15 15  15  TYR TYR A ? n 
A 1  16 MET  16 16  16  MET MET A ? n 
A 1  17 ALA  17 17  17  ALA ALA A ? n 
A 1  18 SER  18 18  18  SER SER A ? n 
A 1  19 VAL  19 19  19  VAL VAL A ? n 
A 1  20 GLN  20 20  20  GLN GLN A ? n 
A 1  21 ILE  21 21  21  ILE ILE A ? n 
A 1  22 ASN  22 22  22  ASN ASN A ? n 
A 1  23 GLY  23 23  23  GLY GLY A ? n 
A 1  24 GLU  24 24  24  GLU GLU A ? n 
A 1  25 HIS  25 25  25  HIS HIS A ? n 
A 1  26 LYS  26 26  26  LYS LYS A ? n 
A 1  27 CYS  27 27  27  CYS CYS A ? n 
A 1  28 GLY  28 28  28  GLY GLY A ? n 
A 1  29 GLY  29 29  29  GLY GLY A ? n 
A 1  30 PHE  30 30  30  PHE PHE A ? n 
A 1  31 LEU  31 31  31  LEU LEU A ? n 
A 1  32 ILE  32 32  32  ILE ILE A ? n 
A 1  33 ASP  33 33  33  ASP ASP A ? n 
A 1  34 PRO  34 34  34  PRO PRO A ? n 
A 1  35 SER  35 35  35  SER SER A ? n 
A 1  36 TYR  36 36  36  TYR TYR A ? n 
A 1  37 VAL  37 37  37  VAL VAL A ? n 
A 1  38 LEU  38 38  38  LEU LEU A ? n 
A 1  39 THR  39 39  39  THR THR A ? n 
A 1  40 ALA  40 40  40  ALA ALA A ? n 
A 1  41 ALA  41 41  41  ALA ALA A ? n 
A 1  42 HIS  42 42  42  HIS HIS A ? n 
A 1  43 CYS  43 43  43  CYS CYS A ? n 
A 1  44 ASN  44 44  44  ASN ASN A ? n 
A 1  45 LYS  45 45  45  LYS LYS A ? n 
A 1  46 GLN  46 46  46  GLN GLN A ? n 
A 1  47 ASN  47 47  47  ASN ASN A ? n 
A 1  48 MET  48 48  48  MET MET A ? n 
A 1  49 SER  49 49  49  SER SER A ? n 
A 1  50 VAL  50 50  50  VAL VAL A ? n 
A 1  51 ILE  51 51  51  ILE ILE A ? n 
A 1  52 LEU  52 52  52  LEU LEU A ? n 
A 1  53 GLY  53 53  53  GLY GLY A ? n 
A 1  54 THR  54 54  54  THR THR A ? n 
A 1  55 HIS  55 55  55  HIS HIS A ? n 
A 1  56 ASP  56 56  56  ASP ASP A ? n 
A 1  57 ILE  57 57  57  ILE ILE A ? n 
A 1  58 SER  58 58  58  SER SER A ? n 
A 1  59 PRO  59 59  59  PRO PRO A ? n 
A 1  60 LYS  60 60  60  LYS LYS A ? n 
A 1  61 GLY  61 61  61  GLY GLY A ? n 
A 1  62 THR  62 62  62  THR THR A ? n 
A 1  63 ASN  63 63  63  ASN ASN A ? n 
A 1  64 VAL  64 64  64  VAL VAL A ? n 
A 1  65 LYS  65 65  65  LYS LYS A ? n 
A 1  66 ARG  66 66  66  ARG ARG A ? n 
A 1  67 TYR  67 67  67  TYR TYR A ? n 
A 1  68 ARG  68 68  68  ARG ARG A ? n 
A 1  69 VAL  69 69  69  VAL VAL A ? n 
A 1  70 GLN  70 70  70  GLN GLN A ? n 
A 1  71 ASN  71 71  71  ASN ASN A ? n 
A 1  72 LYS  72 72  72  LYS LYS A ? n 
A 1  73 HIS  73 73  73  HIS HIS A ? n 
A 1  74 ILE  74 74  74  ILE ILE A ? n 
A 1  75 HIS  75 75  75  HIS HIS A ? n 
A 1  76 PRO  76 76  76  PRO PRO A ? n 
A 1  77 SER  77 77  77  SER SER A ? n 
A 1  78 TYR  78 78  78  TYR TYR A ? n 
A 1  79 LYS  79 79  79  LYS LYS A ? n 
A 1  80 SER  80 80  80  SER SER A ? n 
A 1  81 VAL  81 81  81  VAL VAL A ? n 
A 1  82 LYS  82 82  82  LYS LYS A ? n 
A 1  83 THR  83 83  83  THR THR A ? n 
A 1  84 GLY  84 84  84  GLY GLY A ? n 
A 1  85 LYS  85 85  85  LYS LYS A ? n 
A 1  86 ASP  86 86  86  ASP ASP A ? n 
A 1  87 ILE  87 87  87  ILE ILE A ? n 
A 1  88 MET  88 88  88  MET MET A ? n 
A 1  89 LEU  89 89  89  LEU LEU A ? n 
A 1  90 LEU  90 90  90  LEU LEU A ? n 
A 1  91 LYS  91 91  91  LYS LYS A ? n 
A 1  92 LEU  92 92  92  LEU LEU A ? n 
A 1  93 SER  93 93  93  SER SER A ? n 
A 1  94 LYS  94 94  94  LYS LYS A ? n 
A 1  95 LYS  95 95  95  LYS LYS A ? n 
A 1  96 VAL  96 96  96  VAL VAL A ? n 
A 1  97 LYS  97 97  97  LYS LYS A ? n 
A 1  98 ILE  98 98  98  ILE ILE A ? n 
A 1  99 GLY  99 99  99  GLY GLY A ? n 
A 1 100 LYS 100 100 100 LYS LYS A ? n 
A 1 101 ASP 101 101 101 ASP ASP A ? n 
A 1 102 VAL 102 102 102 VAL VAL A ? n 
A 1 103 LYS 103 103 103 LYS LYS A ? n 
A 1 104 LEU 104 104 104 LEU LEU A ? n 
A 1 105 VAL 105 105 105 VAL VAL A ? n 
A 1 106 THR 106 106 106 THR THR A ? n 
A 1 107 ILE 107 107 107 ILE ILE A ? n 
A 1 108 PRO 108 108 108 PRO PRO A ? n 
A 1 109 SER 109 109 109 SER SER A ? n 
A 1 110 LYS 110 110 110 LYS LYS A ? n 
A 1 111 PRO 111 111 111 PRO PRO A ? n 
A 1 112 LEU 112 112 112 LEU LEU A ? n 
A 1 113 LYS 113 113 113 LYS LYS A ? n 
A 1 114 PRO 114 114 114 PRO PRO A ? n 
A 1 115 LYS 115 115 115 LYS LYS A ? n 
A 1 116 SER 116 116 116 SER SER A ? n 
A 1 117 LYS 117 117 117 LYS LYS A ? n 
A 1 118 CYS 118 118 118 CYS CYS A ? n 
A 1 119 LEU 119 119 119 LEU LEU A ? n 
A 1 120 VAL 120 120 120 VAL VAL A ? n 
A 1 121 ALA 121 121 121 ALA ALA A ? n 
A 1 122 GLY 122 122 122 GLY GLY A ? n 
A 1 123 TRP 123 123 123 TRP TRP A ? n 
A 1 124 GLY 124 124 124 GLY GLY A ? n 
A 1 125 LYS 125 125 125 LYS LYS A ? n 
A 1 126 THR 126 126 126 THR THR A ? n 
A 1 127 GLU 127 127 127 GLU GLU A ? n 
A 1 128 LYS 128 128 128 LYS LYS A ? n 
A 1 129 ASP 129 129 129 ASP ASP A ? n 
A 1 130 ASN 130 130 130 ASN ASN A ? n 
A 1 131 THR 131 131 131 THR THR A ? n 
A 1 132 VAL 132 132 132 VAL VAL A ? n 
A 1 133 ASN 133 133 133 ASN ASN A ? n 
A 1 134 ASP 134 134 134 ASP ASP A ? n 
A 1 135 LEU 135 135 135 LEU LEU A ? n 
A 1 136 LEU 136 136 136 LEU LEU A ? n 
A 1 137 VAL 137 137 137 VAL VAL A ? n 
A 1 138 THR 138 138 138 THR THR A ? n 
A 1 139 ASP 139 139 139 ASP ASP A ? n 
A 1 140 VAL 140 140 140 VAL VAL A ? n 
A 1 141 LEU 141 141 141 LEU LEU A ? n 
A 1 142 THR 142 142 142 THR THR A ? n 
A 1 143 ILE 143 143 143 ILE ILE A ? n 
A 1 144 ASN 144 144 144 ASN ASN A ? n 
A 1 145 LYS 145 145 145 LYS LYS A ? n 
A 1 146 THR 146 146 146 THR THR A ? n 
A 1 147 VAL 147 147 147 VAL VAL A ? n 
A 1 148 CYS 148 148 148 CYS CYS A ? n 
A 1 149 GLN 149 149 149 GLN GLN A ? n 
A 1 150 SER 150 150 150 SER SER A ? n 
A 1 151 VAL 151 151 151 VAL VAL A ? n 
A 1 152 TRP 152 152 152 TRP TRP A ? n 
A 1 153 LYS 153 153 153 LYS LYS A ? n 
A 1 154 LYS 154 154 154 LYS LYS A ? n 
A 1 155 GLU 155 155 155 GLU GLU A ? n 
A 1 156 LEU 156 156 156 LEU LEU A ? n 
A 1 157 PRO 157 157 157 PRO PRO A ? n 
A 1 158 ASP 158 158 158 ASP ASP A ? n 
A 1 159 ASN 159 159 159 ASN ASN A ? n 
A 1 160 ILE 160 160 160 ILE ILE A ? n 
A 1 161 LEU 161 161 161 LEU LEU A ? n 
A 1 162 CYS 162 162 162 CYS CYS A ? n 
A 1 163 ALA 163 163 163 ALA ALA A ? n 
A 1 164 GLY 164 164 164 GLY GLY A ? n 
A 1 165 GLY 165 165 165 GLY GLY A ? n 
A 1 166 TYR 166 166 166 TYR TYR A ? n 
A 1 167 GLU 167 167 167 GLU GLU A ? n 
A 1 168 THR 168 168 168 THR THR A ? n 
A 1 169 LYS 169 169 169 LYS LYS A ? n 
A 1 170 SER 170 170 170 SER SER A ? n 
A 1 171 GLY 171 171 171 GLY GLY A ? n 
A 1 172 ALA 172 172 172 ALA ALA A ? n 
A 1 173 CYS 173 173 173 CYS CYS A ? n 
A 1 174 GLN 174 174 174 GLN GLN A ? n 
A 1 175 GLY 175 175 175 GLY GLY A ? n 
A 1 176 ASP 176 176 176 ASP ASP A ? n 
A 1 177 SER 177 177 177 SER SER A ? n 
A 1 178 GLY 178 178 178 GLY GLY A ? n 
A 1 179 GLY 179 179 179 GLY GLY A ? n 
A 1 180 PRO 180 180 180 PRO PRO A ? n 
A 1 181 LEU 181 181 181 LEU LEU A ? n 
A 1 182 VAL 182 182 182 VAL VAL A ? n 
A 1 183 CYS 183 183 183 CYS CYS A ? n 
A 1 184 SER 184 184 184 SER SER A ? n 
A 1 185 GLY 185 185 185 GLY GLY A ? n 
A 1 186 GLN 186 186 186 GLN GLN A ? n 
A 1 187 ALA 187 187 187 ALA ALA A ? n 
A 1 188 VAL 188 188 188 VAL VAL A ? n 
A 1 189 GLY 189 189 189 GLY GLY A ? n 
A 1 190 ILE 190 190 190 ILE ILE A ? n 
A 1 191 VAL 191 191 191 VAL VAL A ? n 
A 1 192 SER 192 192 192 SER SER A ? n 
A 1 193 PHE 193 193 193 PHE PHE A ? n 
A 1 194 ASN 194 194 194 ASN ASN A ? n 
A 1 195 MET 195 195 195 MET MET A ? n 
A 1 196 GLY 196 196 196 GLY GLY A ? n 
A 1 197 ARG 197 197 197 ARG ARG A ? n 
A 1 198 CYS 198 198 198 CYS CYS A ? n 
A 1 199 ASP 199 199 199 ASP ASP A ? n 
A 1 200 TYR 200 200 200 TYR TYR A ? n 
A 1 201 PRO 201 201 201 PRO PRO A ? n 
A 1 202 ASN 202 202 202 ASN ASN A ? n 
A 1 203 THR 203 203 203 THR THR A ? n 
A 1 204 PRO 204 204 204 PRO PRO A ? n 
A 1 205 ASN 205 205 205 ASN ASN A ? n 
A 1 206 ILE 206 206 206 ILE ILE A ? n 
A 1 207 TYR 207 207 207 TYR TYR A ? n 
A 1 208 THR 208 208 208 THR THR A ? n 
A 1 209 GLN 209 209 209 GLN GLN A ? n 
A 1 210 ILE 210 210 210 ILE ILE A ? n 
A 1 211 SER 211 211 211 SER SER A ? n 
A 1 212 LYS 212 212 212 LYS LYS A ? n 
A 1 213 TYR 213 213 213 TYR TYR A ? n 
A 1 214 THR 214 214 214 THR THR A ? n 
A 1 215 GLN 215 215 215 GLN GLN A ? n 
A 1 216 TRP 216 216 216 TRP TRP A ? n 
A 1 217 ILE 217 217 217 ILE ILE A ? n 
A 1 218 LYS 218 218 218 LYS LYS A ? n 
A 1 219 LYS 219 219 219 LYS LYS A ? n 
A 1 220 VAL 220 220 220 VAL VAL A ? n 
A 1 221 ILE 221 221 221 ILE ILE A ? n 
A 1 222 ARG 222 222 222 ARG ARG A ? n 
A 1 223 GLY 223 223 223 GLY GLY A ? n 
A 1 224 GLY 224 224 224 GLY GLY A ? n 
# 
loop_
_atom_site.group_PDB 
_atom_site.id 
_atom_site.type_symbol 
_atom_site.label_atom_id 
_atom_site.label_alt_id 
_atom_site.label_comp_id 
_atom_site.label_asym_id 
_atom_site.label_entity_id 
_atom_site.label_seq_id 
_atom_site.pdbx_PDB_ins_code 
_atom_site.Cartn_x 
_atom_site.Cartn_y 
_atom_site.Cartn_z 
_atom_site.occupancy 
_atom_site.B_iso_or_equiv 
_atom_site.pdbx_formal_charge 
_atom_site.auth_seq_id 
_atom_site.auth_comp_id 
_atom_site.auth_asym_id 
_atom_site.auth_atom_id 
_atom_site.pdbx_PDB_model_num 
ATOM 1    N N   ? ASP A 1   1 ?  -5.342  -7.834 -11.184 1.000 70.760 ? 1   ASP A N   1 
ATOM 2    C CA  ? ASP A 1   1 ?  -4.962  -9.054 -10.480 1.000 70.760 ? 1   ASP A CA  1 
ATOM 3    C C   ? ASP A 1   1 ?  -3.542  -9.480 -10.845 1.000 70.760 ? 1   ASP A C   1 
ATOM 4    C CB  ? ASP A 1   1 ?  -5.946 -10.183 -10.793 1.000 70.760 ? 1   ASP A CB  1 
ATOM 5    O O   ? ASP A 1   1 ?  -3.063  -9.187 -11.943 1.000 70.760 ? 1   ASP A O   1 
ATOM 6    C CG  ? ASP A 1   1 ?  -7.321  -9.955 -10.190 1.000 70.760 ? 1   ASP A CG  1 
ATOM 7    O OD1 ? ASP A 1   1 ?  -7.428  -9.245  -9.166 1.000 70.760 ? 1   ASP A OD1 1 
ATOM 8    O OD2 ? ASP A 1   1 ?  -8.306 -10.492 -10.742 1.000 70.760 ? 1   ASP A OD2 1 
ATOM 9    N N   ? ILE A 1   2 ?  -2.699  -9.447  -9.663 1.000 84.170 ? 2   ILE A N   1 
ATOM 10   C CA  ? ILE A 1   2 ?  -1.258  -9.675  -9.628 1.000 84.170 ? 2   ILE A CA  1 
ATOM 11   C C   ? ILE A 1   2 ?  -0.852 -10.590 -10.781 1.000 84.170 ? 2   ILE A C   1 
ATOM 12   C CB  ? ILE A 1   2 ?  -0.815 -10.284  -8.279 1.000 84.170 ? 2   ILE A CB  1 
ATOM 13   O O   ? ILE A 1   2 ?  -1.401 -11.684 -10.936 1.000 84.170 ? 2   ILE A O   1 
ATOM 14   C CG1 ? ILE A 1   2 ?  -1.211  -9.360  -7.121 1.000 84.170 ? 2   ILE A CG1 1 
ATOM 15   C CG2 ? ILE A 1   2 ?   0.693 -10.550  -8.276 1.000 84.170 ? 2   ILE A CG2 1 
ATOM 16   C CD1 ? ILE A 1   2 ?  -0.563  -7.983  -7.178 1.000 84.170 ? 2   ILE A CD1 1 
ATOM 17   N N   ? ILE A 1   3 ?  -0.058 -10.196 -11.689 1.000 85.220 ? 3   ILE A N   1 
ATOM 18   C CA  ? ILE A 1   3 ?   0.420 -10.966 -12.832 1.000 85.220 ? 3   ILE A CA  1 
ATOM 19   C C   ? ILE A 1   3 ?   1.359 -12.071 -12.353 1.000 85.220 ? 3   ILE A C   1 
ATOM 20   C CB  ? ILE A 1   3 ?   1.134 -10.064 -13.863 1.000 85.220 ? 3   ILE A CB  1 
ATOM 21   O O   ? ILE A 1   3 ?   2.307 -11.810 -11.610 1.000 85.220 ? 3   ILE A O   1 
ATOM 22   C CG1 ? ILE A 1   3 ?   0.193  -8.954 -14.345 1.000 85.220 ? 3   ILE A CG1 1 
ATOM 23   C CG2 ? ILE A 1   3 ?   1.650 -10.895 -15.041 1.000 85.220 ? 3   ILE A CG2 1 
ATOM 24   C CD1 ? ILE A 1   3 ?   0.869  -7.904 -15.215 1.000 85.220 ? 3   ILE A CD1 1 
ATOM 25   N N   ? ASN A 1   4 ?   0.985 -13.351 -12.740 1.000 87.880 ? 4   ASN A N   1 
ATOM 26   C CA  ? ASN A 1   4 ?   1.743 -14.526 -12.323 1.000 87.880 ? 4   ASN A CA  1 
ATOM 27   C C   ? ASN A 1   4 ?   1.754 -14.676 -10.805 1.000 87.880 ? 4   ASN A C   1 
ATOM 28   C CB  ? ASN A 1   4 ?   3.175 -14.459 -12.860 1.000 87.880 ? 4   ASN A CB  1 
ATOM 29   O O   ? ASN A 1   4 ?   2.771 -15.055 -10.221 1.000 87.880 ? 4   ASN A O   1 
ATOM 30   C CG  ? ASN A 1   4 ?   3.244 -14.646 -14.363 1.000 87.880 ? 4   ASN A CG  1 
ATOM 31   N ND2 ? ASN A 1   4 ?   4.093 -13.864 -15.019 1.000 87.880 ? 4   ASN A ND2 1 
ATOM 32   O OD1 ? ASN A 1   4 ?   2.539 -15.485 -14.930 1.000 87.880 ? 4   ASN A OD1 1 
ATOM 33   N N   ? GLY A 1   5 ?   0.651 -14.134 -10.121 1.000 88.450 ? 5   GLY A N   1 
ATOM 34   C CA  ? GLY A 1   5 ?   0.524 -14.211  -8.674 1.000 88.450 ? 5   GLY A CA  1 
ATOM 35   C C   ? GLY A 1   5 ?  -0.006 -15.548  -8.192 1.000 88.450 ? 5   GLY A C   1 
ATOM 36   O O   ? GLY A 1   5 ?  -0.607 -16.298  -8.964 1.000 88.450 ? 5   GLY A O   1 
ATOM 37   N N   ? LYS A 1   6 ?   0.312 -15.897  -7.010 1.000 92.080 ? 6   LYS A N   1 
ATOM 38   C CA  ? LYS A 1   6 ?  -0.213 -17.067  -6.311 1.000 92.080 ? 6   LYS A CA  1 
ATOM 39   C C   ? LYS A 1   6 ?  -1.039 -16.656  -5.095 1.000 92.080 ? 6   LYS A C   1 
ATOM 40   C CB  ? LYS A 1   6 ?   0.927 -17.992  -5.881 1.000 92.080 ? 6   LYS A CB  1 
ATOM 41   O O   ? LYS A 1   6 ?  -0.869 -15.557  -4.565 1.000 92.080 ? 6   LYS A O   1 
ATOM 42   C CG  ? LYS A 1   6 ?   1.817 -18.450  -7.027 1.000 92.080 ? 6   LYS A CG  1 
ATOM 43   C CD  ? LYS A 1   6 ?   2.996 -19.273  -6.524 1.000 92.080 ? 6   LYS A CD  1 
ATOM 44   C CE  ? LYS A 1   6 ?   3.884 -19.738  -7.670 1.000 92.080 ? 6   LYS A CE  1 
ATOM 45   N NZ  ? LYS A 1   6 ?   5.068 -20.505  -7.178 1.000 92.080 ? 6   LYS A NZ  1 
ATOM 46   N N   ? LYS A 1   7 ?  -1.877 -17.581  -4.728 1.000 92.470 ? 7   LYS A N   1 
ATOM 47   C CA  ? LYS A 1   7 ?  -2.647 -17.326  -3.514 1.000 92.470 ? 7   LYS A CA  1 
ATOM 48   C C   ? LYS A 1   7 ?  -1.727 -17.093  -2.319 1.000 92.470 ? 7   LYS A C   1 
ATOM 49   C CB  ? LYS A 1   7 ?  -3.596 -18.490  -3.226 1.000 92.470 ? 7   LYS A CB  1 
ATOM 50   O O   ? LYS A 1   7 ?  -0.751 -17.821  -2.128 1.000 92.470 ? 7   LYS A O   1 
ATOM 51   C CG  ? LYS A 1   7 ?  -4.614 -18.202  -2.132 1.000 92.470 ? 7   LYS A CG  1 
ATOM 52   C CD  ? LYS A 1   7 ?  -5.616 -19.340  -1.989 1.000 92.470 ? 7   LYS A CD  1 
ATOM 53   C CE  ? LYS A 1   7 ?  -6.634 -19.055  -0.892 1.000 92.470 ? 7   LYS A CE  1 
ATOM 54   N NZ  ? LYS A 1   7 ?  -7.666 -20.130  -0.801 1.000 92.470 ? 7   LYS A NZ  1 
ATOM 55   N N   ? ALA A 1   8 ?  -2.006 -15.965  -1.565 1.000 92.450 ? 8   ALA A N   1 
ATOM 56   C CA  ? ALA A 1   8 ?  -1.234 -15.666  -0.362 1.000 92.450 ? 8   ALA A CA  1 
ATOM 57   C C   ? ALA A 1   8 ?  -1.440 -16.740   0.703 1.000 92.450 ? 8   ALA A C   1 
ATOM 58   C CB  ? ALA A 1   8 ?  -1.618 -14.295   0.189 1.000 92.450 ? 8   ALA A CB  1 
ATOM 59   O O   ? ALA A 1   8 ?  -2.529 -17.306   0.820 1.000 92.450 ? 8   ALA A O   1 
ATOM 60   N N   ? LYS A 1   9 ?  -0.339 -17.068   1.436 1.000 90.780 ? 9   LYS A N   1 
ATOM 61   C CA  ? LYS A 1   9 ?  -0.463 -17.989   2.561 1.000 90.780 ? 9   LYS A CA  1 
ATOM 62   C C   ? LYS A 1   9 ?  -1.480 -17.481   3.579 1.000 90.780 ? 9   LYS A C   1 
ATOM 63   C CB  ? LYS A 1   9 ?   0.893 -18.199   3.235 1.000 90.780 ? 9   LYS A CB  1 
ATOM 64   O O   ? LYS A 1   9 ?  -1.584 -16.274   3.810 1.000 90.780 ? 9   LYS A O   1 
ATOM 65   C CG  ? LYS A 1   9 ?   1.902 -18.947   2.376 1.000 90.780 ? 9   LYS A CG  1 
ATOM 66   C CD  ? LYS A 1   9 ?   3.228 -19.130   3.103 1.000 90.780 ? 9   LYS A CD  1 
ATOM 67   C CE  ? LYS A 1   9 ?   4.267 -19.799   2.212 1.000 90.780 ? 9   LYS A CE  1 
ATOM 68   N NZ  ? LYS A 1   9 ?   5.591 -19.914   2.895 1.000 90.780 ? 9   LYS A NZ  1 
ATOM 69   N N   ? LYS A 1  10 ?  -2.183 -18.437   4.131 1.000 85.910 ? 10  LYS A N   1 
ATOM 70   C CA  ? LYS A 1  10 ?  -3.117 -18.069   5.191 1.000 85.910 ? 10  LYS A CA  1 
ATOM 71   C C   ? LYS A 1  10 ?  -2.406 -17.317   6.313 1.000 85.910 ? 10  LYS A C   1 
ATOM 72   C CB  ? LYS A 1  10 ?  -3.811 -19.311   5.751 1.000 85.910 ? 10  LYS A CB  1 
ATOM 73   O O   ? LYS A 1  10 ?  -1.283 -17.663   6.685 1.000 85.910 ? 10  LYS A O   1 
ATOM 74   C CG  ? LYS A 1  10 ?  -4.887 -19.883   4.839 1.000 85.910 ? 10  LYS A CG  1 
ATOM 75   C CD  ? LYS A 1  10 ?  -5.632 -21.032   5.505 1.000 85.910 ? 10  LYS A CD  1 
ATOM 76   C CE  ? LYS A 1  10 ?  -6.630 -21.678   4.554 1.000 85.910 ? 10  LYS A CE  1 
ATOM 77   N NZ  ? LYS A 1  10 ?  -7.333 -22.833   5.189 1.000 85.910 ? 10  LYS A NZ  1 
ATOM 78   N N   ? SER A 1  11 ?  -2.995 -16.158   6.757 1.000 83.960 ? 11  SER A N   1 
ATOM 79   C CA  ? SER A 1  11 ?  -2.510 -15.381   7.893 1.000 83.960 ? 11  SER A CA  1 
ATOM 80   C C   ? SER A 1  11 ?  -1.283 -14.557   7.515 1.000 83.960 ? 11  SER A C   1 
ATOM 81   C CB  ? SER A 1  11 ?  -2.174 -16.300   9.068 1.000 83.960 ? 11  SER A CB  1 
ATOM 82   O O   ? SER A 1  11 ?  -0.507 -14.154   8.384 1.000 83.960 ? 11  SER A O   1 
ATOM 83   O OG  ? SER A 1  11 ?  -3.333 -16.975   9.525 1.000 83.960 ? 11  SER A OG  1 
ATOM 84   N N   ? SER A 1  12 ?  -0.971 -14.474   6.215 1.000 90.680 ? 12  SER A N   1 
ATOM 85   C CA  ? SER A 1  12 ?   0.095 -13.605   5.729 1.000 90.680 ? 12  SER A CA  1 
ATOM 86   C C   ? SER A 1  12 ?  -0.462 -12.286   5.205 1.000 90.680 ? 12  SER A C   1 
ATOM 87   C CB  ? SER A 1  12 ?   0.896 -14.303   4.629 1.000 90.680 ? 12  SER A CB  1 
ATOM 88   O O   ? SER A 1  12 ?  -1.660 -12.176   4.935 1.000 90.680 ? 12  SER A O   1 
ATOM 89   O OG  ? SER A 1  12 ?   0.116 -14.448   3.454 1.000 90.680 ? 12  SER A OG  1 
ATOM 90   N N   ? LEU A 1  13 ?   0.297 -11.220   5.222 1.000 93.730 ? 13  LEU A N   1 
ATOM 91   C CA  ? LEU A 1  13 ?  -0.054  -9.909   4.688 1.000 93.730 ? 13  LEU A CA  1 
ATOM 92   C C   ? LEU A 1  13 ?  -1.308  -9.364   5.365 1.000 93.730 ? 13  LEU A C   1 
ATOM 93   C CB  ? LEU A 1  13 ?  -0.271  -9.988   3.174 1.000 93.730 ? 13  LEU A CB  1 
ATOM 94   O O   ? LEU A 1  13 ?  -2.206  -8.850   4.695 1.000 93.730 ? 13  LEU A O   1 
ATOM 95   C CG  ? LEU A 1  13 ?   0.899 -10.527   2.349 1.000 93.730 ? 13  LEU A CG  1 
ATOM 96   C CD1 ? LEU A 1  13 ?   0.442 -10.853   0.931 1.000 93.730 ? 13  LEU A CD1 1 
ATOM 97   C CD2 ? LEU A 1  13 ?   2.047  -9.523   2.329 1.000 93.730 ? 13  LEU A CD2 1 
ATOM 98   N N   ? LEU A 1  14 ?  -1.445  -9.504   6.691 1.000 94.030 ? 14  LEU A N   1 
ATOM 99   C CA  ? LEU A 1  14 ?  -2.616  -9.140   7.481 1.000 94.030 ? 14  LEU A CA  1 
ATOM 100  C C   ? LEU A 1  14 ?  -2.762  -7.625   7.571 1.000 94.030 ? 14  LEU A C   1 
ATOM 101  C CB  ? LEU A 1  14 ?  -2.521  -9.740   8.887 1.000 94.030 ? 14  LEU A CB  1 
ATOM 102  O O   ? LEU A 1  14 ?  -3.713  -7.123   8.174 1.000 94.030 ? 14  LEU A O   1 
ATOM 103  C CG  ? LEU A 1  14 ?  -2.556 -11.266   8.977 1.000 94.030 ? 14  LEU A CG  1 
ATOM 104  C CD1 ? LEU A 1  14 ?  -2.418 -11.715  10.428 1.000 94.030 ? 14  LEU A CD1 1 
ATOM 105  C CD2 ? LEU A 1  14 ?  -3.842 -11.809   8.364 1.000 94.030 ? 14  LEU A CD2 1 
ATOM 106  N N   ? TYR A 1  15 ?  -1.871  -6.906   6.888 1.000 96.260 ? 15  TYR A N   1 
ATOM 107  C CA  ? TYR A 1  15 ?  -1.950  -5.452   6.799 1.000 96.260 ? 15  TYR A CA  1 
ATOM 108  C C   ? TYR A 1  15 ?  -2.719  -5.022   5.556 1.000 96.260 ? 15  TYR A C   1 
ATOM 109  C CB  ? TYR A 1  15 ?  -0.547  -4.838   6.783 1.000 96.260 ? 15  TYR A CB  1 
ATOM 110  O O   ? TYR A 1  15 ?  -2.994  -3.835   5.368 1.000 96.260 ? 15  TYR A O   1 
ATOM 111  C CG  ? TYR A 1  15 ?   0.393  -5.496   5.803 1.000 96.260 ? 15  TYR A CG  1 
ATOM 112  C CD1 ? TYR A 1  15 ?   1.372  -6.386   6.237 1.000 96.260 ? 15  TYR A CD1 1 
ATOM 113  C CD2 ? TYR A 1  15 ?   0.305  -5.229   4.441 1.000 96.260 ? 15  TYR A CD2 1 
ATOM 114  C CE1 ? TYR A 1  15 ?   2.242  -6.994   5.338 1.000 96.260 ? 15  TYR A CE1 1 
ATOM 115  C CE2 ? TYR A 1  15 ?   1.169  -5.831   3.532 1.000 96.260 ? 15  TYR A CE2 1 
ATOM 116  O OH  ? TYR A 1  15 ?   2.991  -7.310   3.094 1.000 96.260 ? 15  TYR A OH  1 
ATOM 117  C CZ  ? TYR A 1  15 ?   2.133  -6.711   3.989 1.000 96.260 ? 15  TYR A CZ  1 
ATOM 118  N N   ? MET A 1  16 ?  -3.067  -5.983   4.709 1.000 96.220 ? 16  MET A N   1 
ATOM 119  C CA  ? MET A 1  16 ?  -3.742  -5.679   3.450 1.000 96.220 ? 16  MET A CA  1 
ATOM 120  C C   ? MET A 1  16 ?  -5.140  -5.125   3.701 1.000 96.220 ? 16  MET A C   1 
ATOM 121  C CB  ? MET A 1  16 ?  -3.824  -6.926   2.568 1.000 96.220 ? 16  MET A CB  1 
ATOM 122  O O   ? MET A 1  16 ?  -5.831  -5.568   4.621 1.000 96.220 ? 16  MET A O   1 
ATOM 123  C CG  ? MET A 1  16 ?  -2.512  -7.283   1.888 1.000 96.220 ? 16  MET A CG  1 
ATOM 124  S SD  ? MET A 1  16 ?  -1.968  -6.001   0.693 1.000 96.220 ? 16  MET A SD  1 
ATOM 125  C CE  ? MET A 1  16 ?  -3.258  -6.174  -0.572 1.000 96.220 ? 16  MET A CE  1 
ATOM 126  N N   ? ALA A 1  17 ?  -5.471  -4.173   2.836 1.000 96.480 ? 17  ALA A N   1 
ATOM 127  C CA  ? ALA A 1  17 ?  -6.795  -3.559   2.896 1.000 96.480 ? 17  ALA A CA  1 
ATOM 128  C C   ? ALA A 1  17 ?  -7.452  -3.537   1.519 1.000 96.480 ? 17  ALA A C   1 
ATOM 129  C CB  ? ALA A 1  17 ?  -6.699  -2.143   3.459 1.000 96.480 ? 17  ALA A CB  1 
ATOM 130  O O   ? ALA A 1  17 ?  -6.803  -3.218   0.520 1.000 96.480 ? 17  ALA A O   1 
ATOM 131  N N   ? SER A 1  18 ?  -8.707  -3.954   1.557 1.000 96.220 ? 18  SER A N   1 
ATOM 132  C CA  ? SER A 1  18 ?  -9.548  -3.764   0.379 1.000 96.220 ? 18  SER A CA  1 
ATOM 133  C C   ? SER A 1  18 ? -10.350  -2.471   0.475 1.000 96.220 ? 18  SER A C   1 
ATOM 134  C CB  ? SER A 1  18 ? -10.497  -4.950   0.201 1.000 96.220 ? 18  SER A CB  1 
ATOM 135  O O   ? SER A 1  18 ? -11.215  -2.333   1.343 1.000 96.220 ? 18  SER A O   1 
ATOM 136  O OG  ? SER A 1  18 ? -11.330  -4.763  -0.930 1.000 96.220 ? 18  SER A OG  1 
ATOM 137  N N   ? VAL A 1  19 ?  -9.980  -1.540  -0.420 1.000 96.570 ? 19  VAL A N   1 
ATOM 138  C CA  ? VAL A 1  19 ? -10.760  -0.311  -0.513 1.000 96.570 ? 19  VAL A CA  1 
ATOM 139  C C   ? VAL A 1  19 ? -11.964  -0.531  -1.426 1.000 96.570 ? 19  VAL A C   1 
ATOM 140  C CB  ? VAL A 1  19 ?  -9.905   0.866  -1.034 1.000 96.570 ? 19  VAL A CB  1 
ATOM 141  O O   ? VAL A 1  19 ? -11.806  -0.819  -2.615 1.000 96.570 ? 19  VAL A O   1 
ATOM 142  C CG1 ? VAL A 1  19 ? -10.740   2.141  -1.126 1.000 96.570 ? 19  VAL A CG1 1 
ATOM 143  C CG2 ? VAL A 1  19 ?  -8.691   1.083  -0.132 1.000 96.570 ? 19  VAL A CG2 1 
ATOM 144  N N   ? GLN A 1  20 ? -13.203  -0.357  -0.802 1.000 95.040 ? 20  GLN A N   1 
ATOM 145  C CA  ? GLN A 1  20 ? -14.423  -0.732  -1.509 1.000 95.040 ? 20  GLN A CA  1 
ATOM 146  C C   ? GLN A 1  20 ? -15.271   0.496  -1.831 1.000 95.040 ? 20  GLN A C   1 
ATOM 147  C CB  ? GLN A 1  20 ? -15.237  -1.730  -0.685 1.000 95.040 ? 20  GLN A CB  1 
ATOM 148  O O   ? GLN A 1  20 ? -15.286   1.464  -1.068 1.000 95.040 ? 20  GLN A O   1 
ATOM 149  C CG  ? GLN A 1  20 ? -14.572  -3.092  -0.538 1.000 95.040 ? 20  GLN A CG  1 
ATOM 150  C CD  ? GLN A 1  20 ? -15.496  -4.135   0.061 1.000 95.040 ? 20  GLN A CD  1 
ATOM 151  N NE2 ? GLN A 1  20 ? -15.022  -5.374   0.137 1.000 95.040 ? 20  GLN A NE2 1 
ATOM 152  O OE1 ? GLN A 1  20 ? -16.627  -3.830   0.454 1.000 95.040 ? 20  GLN A OE1 1 
ATOM 153  N N   ? ILE A 1  21 ? -15.941   0.415  -2.940 1.000 91.390 ? 21  ILE A N   1 
ATOM 154  C CA  ? ILE A 1  21 ? -16.984   1.347  -3.354 1.000 91.390 ? 21  ILE A CA  1 
ATOM 155  C C   ? ILE A 1  21 ? -18.278   0.585  -3.628 1.000 91.390 ? 21  ILE A C   1 
ATOM 156  C CB  ? ILE A 1  21 ? -16.561   2.151  -4.604 1.000 91.390 ? 21  ILE A CB  1 
ATOM 157  O O   ? ILE A 1  21 ? -18.310  -0.313  -4.473 1.000 91.390 ? 21  ILE A O   1 
ATOM 158  C CG1 ? ILE A 1  21 ? -15.194   2.808  -4.378 1.000 91.390 ? 21  ILE A CG1 1 
ATOM 159  C CG2 ? ILE A 1  21 ? -17.620   3.199  -4.957 1.000 91.390 ? 21  ILE A CG2 1 
ATOM 160  C CD1 ? ILE A 1  21 ? -15.155   3.765  -3.194 1.000 91.390 ? 21  ILE A CD1 1 
ATOM 161  N N   ? ASN A 1  22 ? -19.341   0.959  -2.791 1.000 88.840 ? 22  ASN A N   1 
ATOM 162  C CA  ? ASN A 1  22 ? -20.630   0.284  -2.898 1.000 88.840 ? 22  ASN A CA  1 
ATOM 163  C C   ? ASN A 1  22 ? -20.492  -1.222  -2.693 1.000 88.840 ? 22  ASN A C   1 
ATOM 164  C CB  ? ASN A 1  22 ? -21.280   0.578  -4.252 1.000 88.840 ? 22  ASN A CB  1 
ATOM 165  O O   ? ASN A 1  22 ? -21.093  -2.010  -3.426 1.000 88.840 ? 22  ASN A O   1 
ATOM 166  C CG  ? ASN A 1  22 ? -21.576   2.052  -4.449 1.000 88.840 ? 22  ASN A CG  1 
ATOM 167  N ND2 ? ASN A 1  22 ? -21.408   2.531  -5.676 1.000 88.840 ? 22  ASN A ND2 1 
ATOM 168  O OD1 ? ASN A 1  22 ? -21.952   2.754  -3.506 1.000 88.840 ? 22  ASN A OD1 1 
ATOM 169  N N   ? GLY A 1  23 ? -19.509  -1.610  -1.814 1.000 87.700 ? 23  GLY A N   1 
ATOM 170  C CA  ? GLY A 1  23 ? -19.408  -2.998  -1.390 1.000 87.700 ? 23  GLY A CA  1 
ATOM 171  C C   ? GLY A 1  23 ? -18.560  -3.846  -2.320 1.000 87.700 ? 23  GLY A C   1 
ATOM 172  O O   ? GLY A 1  23 ? -18.504  -5.069  -2.175 1.000 87.700 ? 23  GLY A O   1 
ATOM 173  N N   ? GLU A 1  24 ? -17.922  -3.147  -3.287 1.000 90.410 ? 24  GLU A N   1 
ATOM 174  C CA  ? GLU A 1  24 ? -17.067  -3.840  -4.245 1.000 90.410 ? 24  GLU A CA  1 
ATOM 175  C C   ? GLU A 1  24 ? -15.626  -3.344  -4.159 1.000 90.410 ? 24  GLU A C   1 
ATOM 176  C CB  ? GLU A 1  24 ? -17.600  -3.663  -5.669 1.000 90.410 ? 24  GLU A CB  1 
ATOM 177  O O   ? GLU A 1  24 ? -15.385  -2.146  -3.998 1.000 90.410 ? 24  GLU A O   1 
ATOM 178  C CG  ? GLU A 1  24 ? -18.967  -4.292  -5.896 1.000 90.410 ? 24  GLU A CG  1 
ATOM 179  C CD  ? GLU A 1  24 ? -19.485  -4.106  -7.314 1.000 90.410 ? 24  GLU A CD  1 
ATOM 180  O OE1 ? GLU A 1  24 ? -20.575  -4.631  -7.635 1.000 90.410 ? 24  GLU A OE1 1 
ATOM 181  O OE2 ? GLU A 1  24 ? -18.794  -3.432  -8.109 1.000 90.410 ? 24  GLU A OE2 1 
ATOM 182  N N   ? HIS A 1  25 ? -14.791  -4.282  -4.375 1.000 92.740 ? 25  HIS A N   1 
ATOM 183  C CA  ? HIS A 1  25 ? -13.373  -3.941  -4.391 1.000 92.740 ? 25  HIS A CA  1 
ATOM 184  C C   ? HIS A 1  25 ? -13.040  -3.029  -5.567 1.000 92.740 ? 25  HIS A C   1 
ATOM 185  C CB  ? HIS A 1  25 ? -12.518  -5.207  -4.450 1.000 92.740 ? 25  HIS A CB  1 
ATOM 186  O O   ? HIS A 1  25 ? -13.340  -3.357  -6.717 1.000 92.740 ? 25  HIS A O   1 
ATOM 187  C CG  ? HIS A 1  25 ? -11.049  -4.936  -4.528 1.000 92.740 ? 25  HIS A CG  1 
ATOM 188  C CD2 ? HIS A 1  25 ? -10.203  -4.919  -5.585 1.000 92.740 ? 25  HIS A CD2 1 
ATOM 189  N ND1 ? HIS A 1  25 ? -10.287  -4.641  -3.418 1.000 92.740 ? 25  HIS A ND1 1 
ATOM 190  C CE1 ? HIS A 1  25 ?  -9.032  -4.452  -3.791 1.000 92.740 ? 25  HIS A CE1 1 
ATOM 191  N NE2 ? HIS A 1  25 ?  -8.954  -4.615  -5.100 1.000 92.740 ? 25  HIS A NE2 1 
ATOM 192  N N   ? LYS A 1  26 ? -12.309  -1.907  -5.272 1.000 93.530 ? 26  LYS A N   1 
ATOM 193  C CA  ? LYS A 1  26 ? -11.902  -0.970  -6.315 1.000 93.530 ? 26  LYS A CA  1 
ATOM 194  C C   ? LYS A 1  26 ? -10.391  -0.756  -6.303 1.000 93.530 ? 26  LYS A C   1 
ATOM 195  C CB  ? LYS A 1  26 ? -12.623   0.368  -6.145 1.000 93.530 ? 26  LYS A CB  1 
ATOM 196  O O   ? LYS A 1  26 ?  -9.762  -0.675  -7.361 1.000 93.530 ? 26  LYS A O   1 
ATOM 197  C CG  ? LYS A 1  26 ? -14.115   0.309  -6.434 1.000 93.530 ? 26  LYS A CG  1 
ATOM 198  C CD  ? LYS A 1  26 ? -14.390  -0.073  -7.882 1.000 93.530 ? 26  LYS A CD  1 
ATOM 199  C CE  ? LYS A 1  26 ? -15.884  -0.131  -8.173 1.000 93.530 ? 26  LYS A CE  1 
ATOM 200  N NZ  ? LYS A 1  26 ? -16.158  -0.517  -9.589 1.000 93.530 ? 26  LYS A NZ  1 
ATOM 201  N N   ? CYS A 1  27 ?  -9.840  -0.670  -5.108 1.000 96.010 ? 27  CYS A N   1 
ATOM 202  C CA  ? CYS A 1  27 ?  -8.414  -0.439  -4.906 1.000 96.010 ? 27  CYS A CA  1 
ATOM 203  C C   ? CYS A 1  27 ?  -7.900  -1.220  -3.703 1.000 96.010 ? 27  CYS A C   1 
ATOM 204  C CB  ? CYS A 1  27 ?  -8.135   1.052  -4.716 1.000 96.010 ? 27  CYS A CB  1 
ATOM 205  O O   ? CYS A 1  27 ?  -8.688  -1.713  -2.895 1.000 96.010 ? 27  CYS A O   1 
ATOM 206  S SG  ? CYS A 1  27 ?  -8.161   2.000  -6.253 1.000 96.010 ? 27  CYS A SG  1 
ATOM 207  N N   ? GLY A 1  28 ?  -6.666  -1.312  -3.698 1.000 96.340 ? 28  GLY A N   1 
ATOM 208  C CA  ? GLY A 1  28 ?  -6.022  -1.860  -2.515 1.000 96.340 ? 28  GLY A CA  1 
ATOM 209  C C   ? GLY A 1  28 ?  -5.580  -0.794  -1.529 1.000 96.340 ? 28  GLY A C   1 
ATOM 210  O O   ? GLY A 1  28 ?  -5.715   0.401  -1.798 1.000 96.340 ? 28  GLY A O   1 
ATOM 211  N N   ? GLY A 1  29 ?  -5.106  -1.136  -0.421 1.000 97.530 ? 29  GLY A N   1 
ATOM 212  C CA  ? GLY A 1  29 ?  -4.514  -0.362   0.658 1.000 97.530 ? 29  GLY A CA  1 
ATOM 213  C C   ? GLY A 1  29 ?  -3.844  -1.223   1.712 1.000 97.530 ? 29  GLY A C   1 
ATOM 214  O O   ? GLY A 1  29 ?  -3.863  -2.452   1.622 1.000 97.530 ? 29  GLY A O   1 
ATOM 215  N N   ? PHE A 1  30 ?  -3.194  -0.470   2.653 1.000 98.040 ? 30  PHE A N   1 
ATOM 216  C CA  ? PHE A 1  30 ?  -2.564  -1.214   3.737 1.000 98.040 ? 30  PHE A CA  1 
ATOM 217  C C   ? PHE A 1  30 ?  -2.503  -0.374   5.007 1.000 98.040 ? 30  PHE A C   1 
ATOM 218  C CB  ? PHE A 1  30 ?  -1.155  -1.663   3.335 1.000 98.040 ? 30  PHE A CB  1 
ATOM 219  O O   ? PHE A 1  30 ?  -2.426   0.855   4.941 1.000 98.040 ? 30  PHE A O   1 
ATOM 220  C CG  ? PHE A 1  30 ?  -0.298  -0.553   2.788 1.000 98.040 ? 30  PHE A CG  1 
ATOM 221  C CD1 ? PHE A 1  30 ?  -0.347  -0.220   1.440 1.000 98.040 ? 30  PHE A CD1 1 
ATOM 222  C CD2 ? PHE A 1  30 ?   0.556   0.156   3.621 1.000 98.040 ? 30  PHE A CD2 1 
ATOM 223  C CE1 ? PHE A 1  30 ?   0.445   0.807   0.930 1.000 98.040 ? 30  PHE A CE1 1 
ATOM 224  C CE2 ? PHE A 1  30 ?   1.351   1.183   3.119 1.000 98.040 ? 30  PHE A CE2 1 
ATOM 225  C CZ  ? PHE A 1  30 ?   1.294   1.506   1.773 1.000 98.040 ? 30  PHE A CZ  1 
ATOM 226  N N   ? LEU A 1  31 ?  -2.680  -1.105   6.137 1.000 97.800 ? 31  LEU A N   1 
ATOM 227  C CA  ? LEU A 1  31 ?  -2.784  -0.494   7.457 1.000 97.800 ? 31  LEU A CA  1 
ATOM 228  C C   ? LEU A 1  31 ?  -1.410  -0.088   7.978 1.000 97.800 ? 31  LEU A C   1 
ATOM 229  C CB  ? LEU A 1  31 ?  -3.452  -1.457   8.443 1.000 97.800 ? 31  LEU A CB  1 
ATOM 230  O O   ? LEU A 1  31 ?  -0.527  -0.934   8.137 1.000 97.800 ? 31  LEU A O   1 
ATOM 231  C CG  ? LEU A 1  31 ?  -3.887  -0.862   9.783 1.000 97.800 ? 31  LEU A CG  1 
ATOM 232  C CD1 ? LEU A 1  31 ?  -5.015   0.143   9.576 1.000 97.800 ? 31  LEU A CD1 1 
ATOM 233  C CD2 ? LEU A 1  31 ?  -4.316  -1.965  10.744 1.000 97.800 ? 31  LEU A CD2 1 
ATOM 234  N N   ? ILE A 1  32 ?  -1.203   1.249   8.324 1.000 97.330 ? 32  ILE A N   1 
ATOM 235  C CA  ? ILE A 1  32 ?   0.086   1.762   8.775 1.000 97.330 ? 32  ILE A CA  1 
ATOM 236  C C   ? ILE A 1  32 ?  -0.054   2.349  10.177 1.000 97.330 ? 32  ILE A C   1 
ATOM 237  C CB  ? ILE A 1  32 ?   0.642   2.826   7.802 1.000 97.330 ? 32  ILE A CB  1 
ATOM 238  O O   ? ILE A 1  32 ?   0.946   2.641  10.837 1.000 97.330 ? 32  ILE A O   1 
ATOM 239  C CG1 ? ILE A 1  32 ?  -0.358   3.977   7.640 1.000 97.330 ? 32  ILE A CG1 1 
ATOM 240  C CG2 ? ILE A 1  32 ?   0.976   2.196   6.446 1.000 97.330 ? 32  ILE A CG2 1 
ATOM 241  C CD1 ? ILE A 1  32 ?   0.244   5.240   7.040 1.000 97.330 ? 32  ILE A CD1 1 
ATOM 242  N N   ? ASP A 1  33 ?  -1.322   2.535  10.602 1.000 96.930 ? 33  ASP A N   1 
ATOM 243  C CA  ? ASP A 1  33 ?  -1.797   2.986  11.907 1.000 96.930 ? 33  ASP A CA  1 
ATOM 244  C C   ? ASP A 1  33 ?  -3.166   2.390  12.229 1.000 96.930 ? 33  ASP A C   1 
ATOM 245  C CB  ? ASP A 1  33 ?  -1.865   4.514  11.955 1.000 96.930 ? 33  ASP A CB  1 
ATOM 246  O O   ? ASP A 1  33 ?  -3.952   2.101  11.324 1.000 96.930 ? 33  ASP A O   1 
ATOM 247  C CG  ? ASP A 1  33 ?  -2.190   5.049  13.338 1.000 96.930 ? 33  ASP A CG  1 
ATOM 248  O OD1 ? ASP A 1  33 ?  -3.380   5.290  13.635 1.000 96.930 ? 33  ASP A OD1 1 
ATOM 249  O OD2 ? ASP A 1  33 ?  -1.247   5.235  14.138 1.000 96.930 ? 33  ASP A OD2 1 
ATOM 250  N N   ? PRO A 1  34 ?  -3.433   2.222  13.614 1.000 96.410 ? 34  PRO A N   1 
ATOM 251  C CA  ? PRO A 1  34 ?  -4.702   1.580  13.964 1.000 96.410 ? 34  PRO A CA  1 
ATOM 252  C C   ? PRO A 1  34 ?  -5.911   2.304  13.376 1.000 96.410 ? 34  PRO A C   1 
ATOM 253  C CB  ? PRO A 1  34 ?  -4.719   1.644  15.494 1.000 96.410 ? 34  PRO A CB  1 
ATOM 254  O O   ? PRO A 1  34 ?  -6.977   1.703  13.214 1.000 96.410 ? 34  PRO A O   1 
ATOM 255  C CG  ? PRO A 1  34 ?  -3.279   1.601  15.893 1.000 96.410 ? 34  PRO A CG  1 
ATOM 256  C CD  ? PRO A 1  34 ?  -2.483   2.389  14.893 1.000 96.410 ? 34  PRO A CD  1 
ATOM 257  N N   ? SER A 1  35 ?  -5.680   3.577  12.937 1.000 97.100 ? 35  SER A N   1 
ATOM 258  C CA  ? SER A 1  35 ?  -6.808   4.352  12.429 1.000 97.100 ? 35  SER A CA  1 
ATOM 259  C C   ? SER A 1  35 ?  -6.595   4.749  10.973 1.000 97.100 ? 35  SER A C   1 
ATOM 260  C CB  ? SER A 1  35 ?  -7.026   5.603  13.281 1.000 97.100 ? 35  SER A CB  1 
ATOM 261  O O   ? SER A 1  35 ?  -7.430   5.439  10.383 1.000 97.100 ? 35  SER A O   1 
ATOM 262  O OG  ? SER A 1  35 ?  -7.396   5.253  14.604 1.000 97.100 ? 35  SER A OG  1 
ATOM 263  N N   ? TYR A 1  36 ?  -5.460   4.330  10.384 1.000 98.010 ? 36  TYR A N   1 
ATOM 264  C CA  ? TYR A 1  36 ?  -5.187   4.874   9.058 1.000 98.010 ? 36  TYR A CA  1 
ATOM 265  C C   ? TYR A 1  36 ?  -4.791   3.768   8.086 1.000 98.010 ? 36  TYR A C   1 
ATOM 266  C CB  ? TYR A 1  36 ?  -4.080   5.930   9.126 1.000 98.010 ? 36  TYR A CB  1 
ATOM 267  O O   ? TYR A 1  36 ?  -3.991   2.893   8.425 1.000 98.010 ? 36  TYR A O   1 
ATOM 268  C CG  ? TYR A 1  36 ?  -4.545   7.263   9.661 1.000 98.010 ? 36  TYR A CG  1 
ATOM 269  C CD1 ? TYR A 1  36 ?  -4.981   8.267   8.799 1.000 98.010 ? 36  TYR A CD1 1 
ATOM 270  C CD2 ? TYR A 1  36 ?  -4.549   7.521  11.027 1.000 98.010 ? 36  TYR A CD2 1 
ATOM 271  C CE1 ? TYR A 1  36 ?  -5.408   9.498   9.286 1.000 98.010 ? 36  TYR A CE1 1 
ATOM 272  C CE2 ? TYR A 1  36 ?  -4.975   8.748  11.526 1.000 98.010 ? 36  TYR A CE2 1 
ATOM 273  O OH  ? TYR A 1  36 ?  -5.824  10.945  11.137 1.000 98.010 ? 36  TYR A OH  1 
ATOM 274  C CZ  ? TYR A 1  36 ?  -5.402   9.728  10.649 1.000 98.010 ? 36  TYR A CZ  1 
ATOM 275  N N   ? VAL A 1  37 ?  -5.377   3.834   6.889 1.000 98.350 ? 37  VAL A N   1 
ATOM 276  C CA  ? VAL A 1  37 ?  -5.040   3.029   5.720 1.000 98.350 ? 37  VAL A CA  1 
ATOM 277  C C   ? VAL A 1  37 ?  -4.375   3.907   4.662 1.000 98.350 ? 37  VAL A C   1 
ATOM 278  C CB  ? VAL A 1  37 ?  -6.289   2.337   5.129 1.000 98.350 ? 37  VAL A CB  1 
ATOM 279  O O   ? VAL A 1  37 ?  -4.877   4.985   4.335 1.000 98.350 ? 37  VAL A O   1 
ATOM 280  C CG1 ? VAL A 1  37 ?  -5.976   1.736   3.759 1.000 98.350 ? 37  VAL A CG1 1 
ATOM 281  C CG2 ? VAL A 1  37 ?  -6.802   1.260   6.083 1.000 98.350 ? 37  VAL A CG2 1 
ATOM 282  N N   ? LEU A 1  38 ?  -3.221   3.440   4.227 1.000 98.390 ? 38  LEU A N   1 
ATOM 283  C CA  ? LEU A 1  38 ?  -2.532   4.100   3.124 1.000 98.390 ? 38  LEU A CA  1 
ATOM 284  C C   ? LEU A 1  38 ?  -2.973   3.521   1.784 1.000 98.390 ? 38  LEU A C   1 
ATOM 285  C CB  ? LEU A 1  38 ?  -1.015   3.960   3.279 1.000 98.390 ? 38  LEU A CB  1 
ATOM 286  O O   ? LEU A 1  38 ?  -3.022   2.300   1.616 1.000 98.390 ? 38  LEU A O   1 
ATOM 287  C CG  ? LEU A 1  38 ?  -0.159   4.952   2.490 1.000 98.390 ? 38  LEU A CG  1 
ATOM 288  C CD1 ? LEU A 1  38 ?  -0.412   6.375   2.976 1.000 98.390 ? 38  LEU A CD1 1 
ATOM 289  C CD2 ? LEU A 1  38 ?   1.319   4.595   2.609 1.000 98.390 ? 38  LEU A CD2 1 
ATOM 290  N N   ? THR A 1  39 ?  -3.313   4.389   0.805 1.000 98.370 ? 39  THR A N   1 
ATOM 291  C CA  ? THR A 1  39 ?  -3.772   3.980  -0.517 1.000 98.370 ? 39  THR A CA  1 
ATOM 292  C C   ? THR A 1  39 ?  -3.424   5.036  -1.562 1.000 98.370 ? 39  THR A C   1 
ATOM 293  C CB  ? THR A 1  39 ?  -5.291   3.726  -0.527 1.000 98.370 ? 39  THR A CB  1 
ATOM 294  O O   ? THR A 1  39 ?  -2.723   6.005  -1.262 1.000 98.370 ? 39  THR A O   1 
ATOM 295  C CG2 ? THR A 1  39 ?  -6.068   5.033  -0.404 1.000 98.370 ? 39  THR A CG2 1 
ATOM 296  O OG1 ? THR A 1  39 ?  -5.654   3.080  -1.754 1.000 98.370 ? 39  THR A OG1 1 
ATOM 297  N N   ? ALA A 1  40 ?  -3.811   4.814  -2.796 1.000 97.830 ? 40  ALA A N   1 
ATOM 298  C CA  ? ALA A 1  40 ?  -3.493   5.751  -3.870 1.000 97.830 ? 40  ALA A CA  1 
ATOM 299  C C   ? ALA A 1  40 ?  -4.542   6.856  -3.962 1.000 97.830 ? 40  ALA A C   1 
ATOM 300  C CB  ? ALA A 1  40 ?  -3.380   5.016  -5.202 1.000 97.830 ? 40  ALA A CB  1 
ATOM 301  O O   ? ALA A 1  40 ?  -5.741   6.592  -3.848 1.000 97.830 ? 40  ALA A O   1 
ATOM 302  N N   ? ALA A 1  41 ?  -4.093   8.093  -4.202 1.000 97.690 ? 41  ALA A N   1 
ATOM 303  C CA  ? ALA A 1  41 ?  -4.976   9.250  -4.329 1.000 97.690 ? 41  ALA A CA  1 
ATOM 304  C C   ? ALA A 1  41 ?  -5.887   9.113  -5.546 1.000 97.690 ? 41  ALA A C   1 
ATOM 305  C CB  ? ALA A 1  41 ?  -4.158  10.536  -4.422 1.000 97.690 ? 41  ALA A CB  1 
ATOM 306  O O   ? ALA A 1  41 ?  -7.023   9.593  -5.536 1.000 97.690 ? 41  ALA A O   1 
ATOM 307  N N   ? HIS A 1  42 ?  -5.391   8.471  -6.552 1.000 96.000 ? 42  HIS A N   1 
ATOM 308  C CA  ? HIS A 1  42 ?  -6.173   8.334  -7.775 1.000 96.000 ? 42  HIS A CA  1 
ATOM 309  C C   ? HIS A 1  42 ?  -7.335   7.365  -7.580 1.000 96.000 ? 42  HIS A C   1 
ATOM 310  C CB  ? HIS A 1  42 ?  -5.285   7.863  -8.929 1.000 96.000 ? 42  HIS A CB  1 
ATOM 311  O O   ? HIS A 1  42 ?  -8.226   7.279  -8.429 1.000 96.000 ? 42  HIS A O   1 
ATOM 312  C CG  ? HIS A 1  42 ?  -4.970   6.402  -8.885 1.000 96.000 ? 42  HIS A CG  1 
ATOM 313  C CD2 ? HIS A 1  42 ?  -5.651   5.331  -9.356 1.000 96.000 ? 42  HIS A CD2 1 
ATOM 314  N ND1 ? HIS A 1  42 ?  -3.827   5.904  -8.297 1.000 96.000 ? 42  HIS A ND1 1 
ATOM 315  C CE1 ? HIS A 1  42 ?  -3.820   4.586  -8.409 1.000 96.000 ? 42  HIS A CE1 1 
ATOM 316  N NE2 ? HIS A 1  42 ?  -4.915   4.213  -9.048 1.000 96.000 ? 42  HIS A NE2 1 
ATOM 317  N N   ? CYS A 1  43 ?  -7.386   6.770  -6.404 1.000 95.840 ? 43  CYS A N   1 
ATOM 318  C CA  ? CYS A 1  43 ?  -8.470   5.854  -6.069 1.000 95.840 ? 43  CYS A CA  1 
ATOM 319  C C   ? CYS A 1  43 ?  -9.635   6.599  -5.427 1.000 95.840 ? 43  CYS A C   1 
ATOM 320  C CB  ? CYS A 1  43 ?  -7.974   4.757  -5.128 1.000 95.840 ? 43  CYS A CB  1 
ATOM 321  O O   ? CYS A 1  43 ? -10.631   5.986  -5.038 1.000 95.840 ? 43  CYS A O   1 
ATOM 322  S SG  ? CYS A 1  43 ?  -6.937   3.518  -5.936 1.000 95.840 ? 43  CYS A SG  1 
ATOM 323  N N   ? ASN A 1  44 ?  -9.497   7.829  -5.244 1.000 95.790 ? 44  ASN A N   1 
ATOM 324  C CA  ? ASN A 1  44 ? -10.466   8.647  -4.521 1.000 95.790 ? 44  ASN A CA  1 
ATOM 325  C C   ? ASN A 1  44 ? -11.826   8.649  -5.214 1.000 95.790 ? 44  ASN A C   1 
ATOM 326  C CB  ? ASN A 1  44 ?  -9.948  10.078  -4.363 1.000 95.790 ? 44  ASN A CB  1 
ATOM 327  O O   ? ASN A 1  44 ? -11.966   9.187  -6.314 1.000 95.790 ? 44  ASN A O   1 
ATOM 328  C CG  ? ASN A 1  44 ? -10.894  10.957  -3.568 1.000 95.790 ? 44  ASN A CG  1 
ATOM 329  N ND2 ? ASN A 1  44 ? -10.923  12.243  -3.894 1.000 95.790 ? 44  ASN A ND2 1 
ATOM 330  O OD1 ? ASN A 1  44 ? -11.592  10.483  -2.668 1.000 95.790 ? 44  ASN A OD1 1 
ATOM 331  N N   ? LYS A 1  45 ? -12.792   8.064  -4.522 1.000 93.250 ? 45  LYS A N   1 
ATOM 332  C CA  ? LYS A 1  45 ? -14.177   8.008  -4.978 1.000 93.250 ? 45  LYS A CA  1 
ATOM 333  C C   ? LYS A 1  45 ? -15.147   8.229  -3.821 1.000 93.250 ? 45  LYS A C   1 
ATOM 334  C CB  ? LYS A 1  45 ? -14.466   6.668  -5.655 1.000 93.250 ? 45  LYS A CB  1 
ATOM 335  O O   ? LYS A 1  45 ? -14.750   8.181  -2.654 1.000 93.250 ? 45  LYS A O   1 
ATOM 336  C CG  ? LYS A 1  45 ? -13.554   6.359  -6.833 1.000 93.250 ? 45  LYS A CG  1 
ATOM 337  C CD  ? LYS A 1  45 ? -13.889   7.224  -8.041 1.000 93.250 ? 45  LYS A CD  1 
ATOM 338  C CE  ? LYS A 1  45 ? -13.083   6.813  -9.266 1.000 93.250 ? 45  LYS A CE  1 
ATOM 339  N NZ  ? LYS A 1  45 ? -13.377   7.685 -10.442 1.000 93.250 ? 45  LYS A NZ  1 
ATOM 340  N N   ? GLN A 1  46 ? -16.461   8.441  -4.108 1.000 90.460 ? 46  GLN A N   1 
ATOM 341  C CA  ? GLN A 1  46 ? -17.456   8.648  -3.062 1.000 90.460 ? 46  GLN A CA  1 
ATOM 342  C C   ? GLN A 1  46 ? -17.843   7.328  -2.402 1.000 90.460 ? 46  GLN A C   1 
ATOM 343  C CB  ? GLN A 1  46 ? -18.698   9.335  -3.630 1.000 90.460 ? 46  GLN A CB  1 
ATOM 344  O O   ? GLN A 1  46 ? -17.736   6.265  -3.018 1.000 90.460 ? 46  GLN A O   1 
ATOM 345  C CG  ? GLN A 1  46 ? -18.449  10.760  -4.106 1.000 90.460 ? 46  GLN A CG  1 
ATOM 346  C CD  ? GLN A 1  46 ? -19.724  11.473  -4.516 1.000 90.460 ? 46  GLN A CD  1 
ATOM 347  N NE2 ? GLN A 1  46 ? -19.586  12.705  -4.996 1.000 90.460 ? 46  GLN A NE2 1 
ATOM 348  O OE1 ? GLN A 1  46 ? -20.823  10.922  -4.403 1.000 90.460 ? 46  GLN A OE1 1 
ATOM 349  N N   ? ASN A 1  47 ? -18.185   7.348  -1.019 1.000 88.890 ? 47  ASN A N   1 
ATOM 350  C CA  ? ASN A 1  47 ? -18.763   6.225  -0.288 1.000 88.890 ? 47  ASN A CA  1 
ATOM 351  C C   ? ASN A 1  47 ? -17.779   5.063  -0.175 1.000 88.890 ? 47  ASN A C   1 
ATOM 352  C CB  ? ASN A 1  47 ? -20.059   5.760  -0.956 1.000 88.890 ? 47  ASN A CB  1 
ATOM 353  O O   ? ASN A 1  47 ? -18.098   3.935  -0.555 1.000 88.890 ? 47  ASN A O   1 
ATOM 354  C CG  ? ASN A 1  47 ? -21.142   6.820  -0.930 1.000 88.890 ? 47  ASN A CG  1 
ATOM 355  N ND2 ? ASN A 1  47 ? -21.984   6.833  -1.957 1.000 88.890 ? 47  ASN A ND2 1 
ATOM 356  O OD1 ? ASN A 1  47 ? -21.221   7.622   0.004 1.000 88.890 ? 47  ASN A OD1 1 
ATOM 357  N N   ? MET A 1  48 ? -16.627   5.317   0.275 1.000 94.810 ? 48  MET A N   1 
ATOM 358  C CA  ? MET A 1  48 ? -15.582   4.306   0.404 1.000 94.810 ? 48  MET A CA  1 
ATOM 359  C C   ? MET A 1  48 ? -15.655   3.617   1.763 1.000 94.810 ? 48  MET A C   1 
ATOM 360  C CB  ? MET A 1  48 ? -14.200   4.932   0.209 1.000 94.810 ? 48  MET A CB  1 
ATOM 361  O O   ? MET A 1  48 ? -15.981   4.252   2.768 1.000 94.810 ? 48  MET A O   1 
ATOM 362  C CG  ? MET A 1  48 ? -13.950   5.440  -1.202 1.000 94.810 ? 48  MET A CG  1 
ATOM 363  S SD  ? MET A 1  48 ? -12.263   6.129  -1.413 1.000 94.810 ? 48  MET A SD  1 
ATOM 364  C CE  ? MET A 1  48 ? -12.397   7.621  -0.388 1.000 94.810 ? 48  MET A CE  1 
ATOM 365  N N   ? SER A 1  49 ? -15.402   2.262   1.820 1.000 96.110 ? 49  SER A N   1 
ATOM 366  C CA  ? SER A 1  49 ? -15.163   1.446   3.006 1.000 96.110 ? 49  SER A CA  1 
ATOM 367  C C   ? SER A 1  49 ? -13.924   0.573   2.837 1.000 96.110 ? 49  SER A C   1 
ATOM 368  C CB  ? SER A 1  49 ? -16.379   0.567   3.305 1.000 96.110 ? 49  SER A CB  1 
ATOM 369  O O   ? SER A 1  49 ? -13.405   0.431   1.728 1.000 96.110 ? 49  SER A O   1 
ATOM 370  O OG  ? SER A 1  49 ? -16.603  -0.357   2.254 1.000 96.110 ? 49  SER A OG  1 
ATOM 371  N N   ? VAL A 1  50 ? -13.498   0.112   4.008 1.000 96.820 ? 50  VAL A N   1 
ATOM 372  C CA  ? VAL A 1  50 ? -12.288  -0.703   3.986 1.000 96.820 ? 50  VAL A CA  1 
ATOM 373  C C   ? VAL A 1  50 ? -12.562  -2.054   4.644 1.000 96.820 ? 50  VAL A C   1 
ATOM 374  C CB  ? VAL A 1  50 ? -11.112   0.006   4.694 1.000 96.820 ? 50  VAL A CB  1 
ATOM 375  O O   ? VAL A 1  50 ? -13.224  -2.122   5.682 1.000 96.820 ? 50  VAL A O   1 
ATOM 376  C CG1 ? VAL A 1  50 ?  -9.920  -0.938   4.838 1.000 96.820 ? 50  VAL A CG1 1 
ATOM 377  C CG2 ? VAL A 1  50 ? -10.711   1.266   3.929 1.000 96.820 ? 50  VAL A CG2 1 
ATOM 378  N N   ? ILE A 1  51 ? -12.158  -3.131   3.949 1.000 94.970 ? 51  ILE A N   1 
ATOM 379  C CA  ? ILE A 1  51 ? -12.161  -4.470   4.527 1.000 94.970 ? 51  ILE A CA  1 
ATOM 380  C C   ? ILE A 1  51 ? -10.743  -4.857   4.940 1.000 94.970 ? 51  ILE A C   1 
ATOM 381  C CB  ? ILE A 1  51 ? -12.735  -5.510   3.539 1.000 94.970 ? 51  ILE A CB  1 
ATOM 382  O O   ? ILE A 1  51 ?  -9.804  -4.732   4.150 1.000 94.970 ? 51  ILE A O   1 
ATOM 383  C CG1 ? ILE A 1  51 ? -14.201  -5.194   3.222 1.000 94.970 ? 51  ILE A CG1 1 
ATOM 384  C CG2 ? ILE A 1  51 ? -12.589  -6.927   4.102 1.000 94.970 ? 51  ILE A CG2 1 
ATOM 385  C CD1 ? ILE A 1  51 ? -14.849  -6.171   2.250 1.000 94.970 ? 51  ILE A CD1 1 
ATOM 386  N N   ? LEU A 1  52 ? -10.583  -5.396   6.230 1.000 93.390 ? 52  LEU A N   1 
ATOM 387  C CA  ? LEU A 1  52 ?  -9.305  -5.841   6.776 1.000 93.390 ? 52  LEU A CA  1 
ATOM 388  C C   ? LEU A 1  52 ?  -9.424  -7.245   7.361 1.000 93.390 ? 52  LEU A C   1 
ATOM 389  C CB  ? LEU A 1  52 ?  -8.812  -4.868   7.849 1.000 93.390 ? 52  LEU A CB  1 
ATOM 390  O O   ? LEU A 1  52 ? -10.525  -7.696   7.684 1.000 93.390 ? 52  LEU A O   1 
ATOM 391  C CG  ? LEU A 1  52 ?  -8.364  -3.490   7.360 1.000 93.390 ? 52  LEU A CG  1 
ATOM 392  C CD1 ? LEU A 1  52 ?  -8.351  -2.495   8.517 1.000 93.390 ? 52  LEU A CD1 1 
ATOM 393  C CD2 ? LEU A 1  52 ?  -6.989  -3.575   6.706 1.000 93.390 ? 52  LEU A CD2 1 
ATOM 394  N N   ? GLY A 1  53 ?  -8.201  -7.951   7.481 1.000 88.380 ? 53  GLY A N   1 
ATOM 395  C CA  ? GLY A 1  53 ?  -8.111  -9.149   8.300 1.000 88.380 ? 53  GLY A CA  1 
ATOM 396  C C   ? GLY A 1  53 ?  -8.589 -10.398   7.584 1.000 88.380 ? 53  GLY A C   1 
ATOM 397  O O   ? GLY A 1  53 ?  -9.004 -11.367   8.224 1.000 88.380 ? 53  GLY A O   1 
ATOM 398  N N   ? THR A 1  54 ?  -8.691 -10.299   6.261 1.000 88.480 ? 54  THR A N   1 
ATOM 399  C CA  ? THR A 1  54 ?  -9.155 -11.467   5.521 1.000 88.480 ? 54  THR A CA  1 
ATOM 400  C C   ? THR A 1  54 ?  -8.411 -11.598   4.195 1.000 88.480 ? 54  THR A C   1 
ATOM 401  C CB  ? THR A 1  54 ? -10.671 -11.395   5.257 1.000 88.480 ? 54  THR A CB  1 
ATOM 402  O O   ? THR A 1  54 ?  -7.963 -10.600   3.627 1.000 88.480 ? 54  THR A O   1 
ATOM 403  C CG2 ? THR A 1  54 ? -11.018 -10.206   4.368 1.000 88.480 ? 54  THR A CG2 1 
ATOM 404  O OG1 ? THR A 1  54 ? -11.095 -12.602   4.610 1.000 88.480 ? 54  THR A OG1 1 
ATOM 405  N N   ? HIS A 1  55 ?  -8.255 -12.895   3.659 1.000 88.560 ? 55  HIS A N   1 
ATOM 406  C CA  ? HIS A 1  55 ?  -7.620 -13.230   2.389 1.000 88.560 ? 55  HIS A CA  1 
ATOM 407  C C   ? HIS A 1  55 ?  -8.658 -13.417   1.287 1.000 88.560 ? 55  HIS A C   1 
ATOM 408  C CB  ? HIS A 1  55 ?  -6.772 -14.495   2.531 1.000 88.560 ? 55  HIS A CB  1 
ATOM 409  O O   ? HIS A 1  55 ?  -8.313 -13.450   0.103 1.000 88.560 ? 55  HIS A O   1 
ATOM 410  C CG  ? HIS A 1  55 ?  -5.554 -14.309   3.378 1.000 88.560 ? 55  HIS A CG  1 
ATOM 411  C CD2 ? HIS A 1  55 ?  -4.240 -14.274   3.052 1.000 88.560 ? 55  HIS A CD2 1 
ATOM 412  N ND1 ? HIS A 1  55 ?  -5.617 -14.133   4.744 1.000 88.560 ? 55  HIS A ND1 1 
ATOM 413  C CE1 ? HIS A 1  55 ?  -4.391 -13.996   5.221 1.000 88.560 ? 55  HIS A CE1 1 
ATOM 414  N NE2 ? HIS A 1  55 ?  -3.537 -14.078   4.215 1.000 88.560 ? 55  HIS A NE2 1 
ATOM 415  N N   ? ASP A 1  56 ?  -9.914 -13.506   1.727 1.000 89.720 ? 56  ASP A N   1 
ATOM 416  C CA  ? ASP A 1  56 ? -11.049 -13.687   0.828 1.000 89.720 ? 56  ASP A CA  1 
ATOM 417  C C   ? ASP A 1  56 ? -12.102 -12.602   1.047 1.000 89.720 ? 56  ASP A C   1 
ATOM 418  C CB  ? ASP A 1  56 ? -11.673 -15.071   1.021 1.000 89.720 ? 56  ASP A CB  1 
ATOM 419  O O   ? ASP A 1  56 ? -12.731 -12.545   2.105 1.000 89.720 ? 56  ASP A O   1 
ATOM 420  C CG  ? ASP A 1  56 ? -12.828 -15.338   0.073 1.000 89.720 ? 56  ASP A CG  1 
ATOM 421  O OD1 ? ASP A 1  56 ? -13.198 -14.436  -0.708 1.000 89.720 ? 56  ASP A OD1 1 
ATOM 422  O OD2 ? ASP A 1  56 ? -13.376 -16.462   0.109 1.000 89.720 ? 56  ASP A OD2 1 
ATOM 423  N N   ? ILE A 1  57 ? -12.306 -11.840  -0.035 1.000 89.900 ? 57  ILE A N   1 
ATOM 424  C CA  ? ILE A 1  57 ? -13.189 -10.693   0.145 1.000 89.900 ? 57  ILE A CA  1 
ATOM 425  C C   ? ILE A 1  57 ? -14.563 -11.003  -0.445 1.000 89.900 ? 57  ILE A C   1 
ATOM 426  C CB  ? ILE A 1  57 ? -12.602  -9.420  -0.503 1.000 89.900 ? 57  ILE A CB  1 
ATOM 427  O O   ? ILE A 1  57 ? -15.353 -10.092  -0.705 1.000 89.900 ? 57  ILE A O   1 
ATOM 428  C CG1 ? ILE A 1  57 ? -12.283  -9.672  -1.982 1.000 89.900 ? 57  ILE A CG1 1 
ATOM 429  C CG2 ? ILE A 1  57 ? -11.355  -8.954   0.254 1.000 89.900 ? 57  ILE A CG2 1 
ATOM 430  C CD1 ? ILE A 1  57 ? -11.958  -8.409  -2.768 1.000 89.900 ? 57  ILE A CD1 1 
ATOM 431  N N   ? SER A 1  58 ? -14.832 -12.271  -0.764 1.000 86.800 ? 58  SER A N   1 
ATOM 432  C CA  ? SER A 1  58 ? -16.151 -12.654  -1.257 1.000 86.800 ? 58  SER A CA  1 
ATOM 433  C C   ? SER A 1  58 ? -17.241 -12.301  -0.251 1.000 86.800 ? 58  SER A C   1 
ATOM 434  C CB  ? SER A 1  58 ? -16.196 -14.151  -1.566 1.000 86.800 ? 58  SER A CB  1 
ATOM 435  O O   ? SER A 1  58 ? -17.021 -12.368   0.960 1.000 86.800 ? 58  SER A O   1 
ATOM 436  O OG  ? SER A 1  58 ? -16.253 -14.909  -0.370 1.000 86.800 ? 58  SER A OG  1 
ATOM 437  N N   ? PRO A 1  59 ? -18.322 -11.709  -0.817 1.000 77.480 ? 59  PRO A N   1 
ATOM 438  C CA  ? PRO A 1  59 ? -19.455 -11.385   0.052 1.000 77.480 ? 59  PRO A CA  1 
ATOM 439  C C   ? PRO A 1  59 ? -19.896 -12.566   0.914 1.000 77.480 ? 59  PRO A C   1 
ATOM 440  C CB  ? PRO A 1  59 ? -20.556 -10.990  -0.936 1.000 77.480 ? 59  PRO A CB  1 
ATOM 441  O O   ? PRO A 1  59 ? -20.469 -12.371   1.989 1.000 77.480 ? 59  PRO A O   1 
ATOM 442  C CG  ? PRO A 1  59 ? -19.827 -10.590  -2.179 1.000 77.480 ? 59  PRO A CG  1 
ATOM 443  C CD  ? PRO A 1  59 ? -18.555 -11.383  -2.262 1.000 77.480 ? 59  PRO A CD  1 
ATOM 444  N N   ? LYS A 1  60 ? -19.603 -13.740   0.523 1.000 74.420 ? 60  LYS A N   1 
ATOM 445  C CA  ? LYS A 1  60 ? -19.969 -14.980   1.201 1.000 74.420 ? 60  LYS A CA  1 
ATOM 446  C C   ? LYS A 1  60 ? -18.900 -15.393   2.208 1.000 74.420 ? 60  LYS A C   1 
ATOM 447  C CB  ? LYS A 1  60 ? -20.194 -16.102   0.186 1.000 74.420 ? 60  LYS A CB  1 
ATOM 448  O O   ? LYS A 1  60 ? -19.069 -16.374   2.934 1.000 74.420 ? 60  LYS A O   1 
ATOM 449  C CG  ? LYS A 1  60 ? -21.392 -15.879  -0.727 1.000 74.420 ? 60  LYS A CG  1 
ATOM 450  C CD  ? LYS A 1  60 ? -21.612 -17.065  -1.658 1.000 74.420 ? 60  LYS A CD  1 
ATOM 451  C CE  ? LYS A 1  60 ? -22.781 -16.824  -2.603 1.000 74.420 ? 60  LYS A CE  1 
ATOM 452  N NZ  ? LYS A 1  60 ? -23.002 -17.984  -3.518 1.000 74.420 ? 60  LYS A NZ  1 
ATOM 453  N N   ? GLY A 1  61 ? -17.810 -14.615   2.244 1.000 68.300 ? 61  GLY A N   1 
ATOM 454  C CA  ? GLY A 1  61 ? -16.727 -14.893   3.174 1.000 68.300 ? 61  GLY A CA  1 
ATOM 455  C C   ? GLY A 1  61 ? -17.083 -14.579   4.615 1.000 68.300 ? 61  GLY A C   1 
ATOM 456  O O   ? GLY A 1  61 ? -18.024 -13.827   4.878 1.000 68.300 ? 61  GLY A O   1 
ATOM 457  N N   ? THR A 1  62 ? -16.764 -15.449   5.665 1.000 59.570 ? 62  THR A N   1 
ATOM 458  C CA  ? THR A 1  62 ? -17.071 -15.444   7.091 1.000 59.570 ? 62  THR A CA  1 
ATOM 459  C C   ? THR A 1  62 ? -16.189 -14.442   7.831 1.000 59.570 ? 62  THR A C   1 
ATOM 460  C CB  ? THR A 1  62 ? -16.889 -16.844   7.707 1.000 59.570 ? 62  THR A CB  1 
ATOM 461  O O   ? THR A 1  62 ? -15.053 -14.188   7.424 1.000 59.570 ? 62  THR A O   1 
ATOM 462  C CG2 ? THR A 1  62 ? -17.954 -17.810   7.198 1.000 59.570 ? 62  THR A CG2 1 
ATOM 463  O OG1 ? THR A 1  62 ? -15.595 -17.349   7.358 1.000 59.570 ? 62  THR A OG1 1 
ATOM 464  N N   ? ASN A 1  63 ? -16.695 -13.234   8.312 1.000 62.670 ? 63  ASN A N   1 
ATOM 465  C CA  ? ASN A 1  63 ? -16.230 -12.297   9.330 1.000 62.670 ? 63  ASN A CA  1 
ATOM 466  C C   ? ASN A 1  63 ? -15.400 -11.172   8.719 1.000 62.670 ? 63  ASN A C   1 
ATOM 467  C CB  ? ASN A 1  63 ? -15.424 -13.029  10.405 1.000 62.670 ? 63  ASN A CB  1 
ATOM 468  O O   ? ASN A 1  63 ? -14.236 -10.987   9.080 1.000 62.670 ? 63  ASN A O   1 
ATOM 469  C CG  ? ASN A 1  63 ? -16.302 -13.800  11.370 1.000 62.670 ? 63  ASN A CG  1 
ATOM 470  N ND2 ? ASN A 1  63 ? -15.713 -14.764  12.068 1.000 62.670 ? 63  ASN A ND2 1 
ATOM 471  O OD1 ? ASN A 1  63 ? -17.501 -13.532  11.488 1.000 62.670 ? 63  ASN A OD1 1 
ATOM 472  N N   ? VAL A 1  64 ? -15.894 -10.649   7.477 1.000 74.000 ? 64  VAL A N   1 
ATOM 473  C CA  ? VAL A 1  64 ? -15.178  -9.518   6.895 1.000 74.000 ? 64  VAL A CA  1 
ATOM 474  C C   ? VAL A 1  64 ? -15.404  -8.270   7.745 1.000 74.000 ? 64  VAL A C   1 
ATOM 475  C CB  ? VAL A 1  64 ? -15.618  -9.257   5.437 1.000 74.000 ? 64  VAL A CB  1 
ATOM 476  O O   ? VAL A 1  64 ? -16.538  -7.970   8.128 1.000 74.000 ? 64  VAL A O   1 
ATOM 477  C CG1 ? VAL A 1  64 ? -14.780  -8.143   4.812 1.000 74.000 ? 64  VAL A CG1 1 
ATOM 478  C CG2 ? VAL A 1  64 ? -15.512 -10.538   4.611 1.000 74.000 ? 64  VAL A CG2 1 
ATOM 479  N N   ? LYS A 1  65 ? -14.369  -7.834   8.362 1.000 85.830 ? 65  LYS A N   1 
ATOM 480  C CA  ? LYS A 1  65 ? -14.432  -6.585   9.115 1.000 85.830 ? 65  LYS A CA  1 
ATOM 481  C C   ? LYS A 1  65 ? -14.385  -5.377   8.183 1.000 85.830 ? 65  LYS A C   1 
ATOM 482  C CB  ? LYS A 1  65 ? -13.288  -6.510  10.128 1.000 85.830 ? 65  LYS A CB  1 
ATOM 483  O O   ? LYS A 1  65 ? -13.357  -5.107   7.560 1.000 85.830 ? 65  LYS A O   1 
ATOM 484  C CG  ? LYS A 1  65 ? -13.346  -7.582  11.206 1.000 85.830 ? 65  LYS A CG  1 
ATOM 485  C CD  ? LYS A 1  65 ? -12.214  -7.423  12.213 1.000 85.830 ? 65  LYS A CD  1 
ATOM 486  C CE  ? LYS A 1  65 ? -12.251  -8.514  13.275 1.000 85.830 ? 65  LYS A CE  1 
ATOM 487  N NZ  ? LYS A 1  65 ? -11.141  -8.363  14.263 1.000 85.830 ? 65  LYS A NZ  1 
ATOM 488  N N   ? ARG A 1  66 ? -15.525  -4.768   8.174 1.000 92.050 ? 66  ARG A N   1 
ATOM 489  C CA  ? ARG A 1  66 ? -15.650  -3.591   7.320 1.000 92.050 ? 66  ARG A CA  1 
ATOM 490  C C   ? ARG A 1  66 ? -15.630  -2.310   8.147 1.000 92.050 ? 66  ARG A C   1 
ATOM 491  C CB  ? ARG A 1  66 ? -16.934  -3.661   6.492 1.000 92.050 ? 66  ARG A CB  1 
ATOM 492  O O   ? ARG A 1  66 ? -16.368  -2.187   9.127 1.000 92.050 ? 66  ARG A O   1 
ATOM 493  C CG  ? ARG A 1  66 ? -17.065  -2.550   5.462 1.000 92.050 ? 66  ARG A CG  1 
ATOM 494  C CD  ? ARG A 1  66 ? -18.374  -2.646   4.691 1.000 92.050 ? 66  ARG A CD  1 
ATOM 495  N NE  ? ARG A 1  66 ? -18.492  -3.919   3.987 1.000 92.050 ? 66  ARG A NE  1 
ATOM 496  N NH1 ? ARG A 1  66 ? -17.060  -3.338   2.269 1.000 92.050 ? 66  ARG A NH1 1 
ATOM 497  N NH2 ? ARG A 1  66 ? -18.044  -5.408   2.296 1.000 92.050 ? 66  ARG A NH2 1 
ATOM 498  C CZ  ? ARG A 1  66 ? -17.865  -4.219   2.852 1.000 92.050 ? 66  ARG A CZ  1 
ATOM 499  N N   ? TYR A 1  67 ? -14.840  -1.382   7.746 1.000 95.280 ? 67  TYR A N   1 
ATOM 500  C CA  ? TYR A 1  67 ? -14.690  -0.097   8.420 1.000 95.280 ? 67  TYR A CA  1 
ATOM 501  C C   ? TYR A 1  67 ? -15.111   1.049   7.509 1.000 95.280 ? 67  TYR A C   1 
ATOM 502  C CB  ? TYR A 1  67 ? -13.242   0.104   8.877 1.000 95.280 ? 67  TYR A CB  1 
ATOM 503  O O   ? TYR A 1  67 ? -14.681   1.124   6.355 1.000 95.280 ? 67  TYR A O   1 
ATOM 504  C CG  ? TYR A 1  67 ? -12.778  -0.914   9.890 1.000 95.280 ? 67  TYR A CG  1 
ATOM 505  C CD1 ? TYR A 1  67 ? -12.779  -0.622  11.252 1.000 95.280 ? 67  TYR A CD1 1 
ATOM 506  C CD2 ? TYR A 1  67 ? -12.336  -2.170   9.487 1.000 95.280 ? 67  TYR A CD2 1 
ATOM 507  C CE1 ? TYR A 1  67 ? -12.350  -1.556  12.188 1.000 95.280 ? 67  TYR A CE1 1 
ATOM 508  C CE2 ? TYR A 1  67 ? -11.905  -3.113  10.415 1.000 95.280 ? 67  TYR A CE2 1 
ATOM 509  O OH  ? TYR A 1  67 ? -11.491  -3.726  12.684 1.000 95.280 ? 67  TYR A OH  1 
ATOM 510  C CZ  ? TYR A 1  67 ? -11.916  -2.797  11.761 1.000 95.280 ? 67  TYR A CZ  1 
ATOM 511  N N   ? ARG A 1  68 ? -15.952   1.953   8.077 1.000 95.430 ? 68  ARG A N   1 
ATOM 512  C CA  ? ARG A 1  68 ? -16.319   3.159   7.343 1.000 95.430 ? 68  ARG A CA  1 
ATOM 513  C C   ? ARG A 1  68 ? -15.150   4.137   7.277 1.000 95.430 ? 68  ARG A C   1 
ATOM 514  C CB  ? ARG A 1  68 ? -17.531   3.834   7.989 1.000 95.430 ? 68  ARG A CB  1 
ATOM 515  O O   ? ARG A 1  68 ? -14.377   4.253   8.230 1.000 95.430 ? 68  ARG A O   1 
ATOM 516  C CG  ? ARG A 1  68 ? -18.103   4.984   7.174 1.000 95.430 ? 68  ARG A CG  1 
ATOM 517  C CD  ? ARG A 1  68 ? -19.293   5.630   7.869 1.000 95.430 ? 68  ARG A CD  1 
ATOM 518  N NE  ? ARG A 1  68 ? -18.998   6.999   8.281 1.000 95.430 ? 68  ARG A NE  1 
ATOM 519  N NH1 ? ARG A 1  68 ? -21.112   7.812   7.824 1.000 95.430 ? 68  ARG A NH1 1 
ATOM 520  N NH2 ? ARG A 1  68 ? -19.494   9.212   8.648 1.000 95.430 ? 68  ARG A NH2 1 
ATOM 521  C CZ  ? ARG A 1  68 ? -19.868   8.004   8.250 1.000 95.430 ? 68  ARG A CZ  1 
ATOM 522  N N   ? VAL A 1  69 ? -15.041   4.751   6.092 1.000 97.080 ? 69  VAL A N   1 
ATOM 523  C CA  ? VAL A 1  69 ? -14.052   5.813   5.940 1.000 97.080 ? 69  VAL A CA  1 
ATOM 524  C C   ? VAL A 1  69 ? -14.635   7.137   6.429 1.000 97.080 ? 69  VAL A C   1 
ATOM 525  C CB  ? VAL A 1  69 ? -13.583   5.946   4.474 1.000 97.080 ? 69  VAL A CB  1 
ATOM 526  O O   ? VAL A 1  69 ? -15.600   7.647   5.856 1.000 97.080 ? 69  VAL A O   1 
ATOM 527  C CG1 ? VAL A 1  69 ? -12.671   7.161   4.306 1.000 97.080 ? 69  VAL A CG1 1 
ATOM 528  C CG2 ? VAL A 1  69 ? -12.870   4.673   4.024 1.000 97.080 ? 69  VAL A CG2 1 
ATOM 529  N N   ? GLN A 1  70 ? -13.978   7.690   7.574 1.000 95.690 ? 70  GLN A N   1 
ATOM 530  C CA  ? GLN A 1  70 ? -14.441   8.923   8.200 1.000 95.690 ? 70  GLN A CA  1 
ATOM 531  C C   ? GLN A 1  70 ? -13.933  10.148   7.446 1.000 95.690 ? 70  GLN A C   1 
ATOM 532  C CB  ? GLN A 1  70 ? -13.995   8.984   9.662 1.000 95.690 ? 70  GLN A CB  1 
ATOM 533  O O   ? GLN A 1  70 ? -14.662  11.128   7.279 1.000 95.690 ? 70  GLN A O   1 
ATOM 534  C CG  ? GLN A 1  70 ? -14.488  10.219  10.405 1.000 95.690 ? 70  GLN A CG  1 
ATOM 535  C CD  ? GLN A 1  70 ? -14.059  10.239  11.860 1.000 95.690 ? 70  GLN A CD  1 
ATOM 536  N NE2 ? GLN A 1  70 ? -14.636  11.150  12.636 1.000 95.690 ? 70  GLN A NE2 1 
ATOM 537  O OE1 ? GLN A 1  70 ? -13.216   9.442  12.283 1.000 95.690 ? 70  GLN A OE1 1 
ATOM 538  N N   ? ASN A 1  71 ? -12.691  10.117   7.087 1.000 96.110 ? 71  ASN A N   1 
ATOM 539  C CA  ? ASN A 1  71 ? -12.036  11.199   6.360 1.000 96.110 ? 71  ASN A CA  1 
ATOM 540  C C   ? ASN A 1  71 ? -11.037  10.664   5.338 1.000 96.110 ? 71  ASN A C   1 
ATOM 541  C CB  ? ASN A 1  71 ? -11.341  12.155   7.331 1.000 96.110 ? 71  ASN A CB  1 
ATOM 542  O O   ? ASN A 1  71 ? -10.460   9.592   5.531 1.000 96.110 ? 71  ASN A O   1 
ATOM 543  C CG  ? ASN A 1  71 ? -12.317  13.063   8.055 1.000 96.110 ? 71  ASN A CG  1 
ATOM 544  N ND2 ? ASN A 1  71 ? -11.876  14.275   8.371 1.000 96.110 ? 71  ASN A ND2 1 
ATOM 545  O OD1 ? ASN A 1  71 ? -13.456  12.677   8.330 1.000 96.110 ? 71  ASN A OD1 1 
ATOM 546  N N   ? LYS A 1  72 ? -10.908  11.471   4.252 1.000 96.930 ? 72  LYS A N   1 
ATOM 547  C CA  ? LYS A 1  72 ?  -9.905  11.215   3.222 1.000 96.930 ? 72  LYS A CA  1 
ATOM 548  C C   ? LYS A 1  72 ?  -8.873  12.338   3.169 1.000 96.930 ? 72  LYS A C   1 
ATOM 549  C CB  ? LYS A 1  72 ? -10.570  11.050   1.854 1.000 96.930 ? 72  LYS A CB  1 
ATOM 550  O O   ? LYS A 1  72 ?  -9.230  13.510   3.036 1.000 96.930 ? 72  LYS A O   1 
ATOM 551  C CG  ? LYS A 1  72 ? -11.607   9.937   1.801 1.000 96.930 ? 72  LYS A CG  1 
ATOM 552  C CD  ? LYS A 1  72 ? -12.285   9.870   0.438 1.000 96.930 ? 72  LYS A CD  1 
ATOM 553  C CE  ? LYS A 1  72 ? -13.251  11.029   0.236 1.000 96.930 ? 72  LYS A CE  1 
ATOM 554  N NZ  ? LYS A 1  72 ? -13.983  10.920  -1.061 1.000 96.930 ? 72  LYS A NZ  1 
ATOM 555  N N   ? HIS A 1  73 ?  -7.663  11.946   3.385 1.000 97.640 ? 73  HIS A N   1 
ATOM 556  C CA  ? HIS A 1  73 ?  -6.568  12.907   3.311 1.000 97.640 ? 73  HIS A CA  1 
ATOM 557  C C   ? HIS A 1  73 ?  -5.745  12.709   2.043 1.000 97.640 ? 73  HIS A C   1 
ATOM 558  C CB  ? HIS A 1  73 ?  -5.670  12.791   4.544 1.000 97.640 ? 73  HIS A CB  1 
ATOM 559  O O   ? HIS A 1  73 ?  -4.821  11.892   2.019 1.000 97.640 ? 73  HIS A O   1 
ATOM 560  C CG  ? HIS A 1  73 ?  -6.399  12.976   5.837 1.000 97.640 ? 73  HIS A CG  1 
ATOM 561  C CD2 ? HIS A 1  73 ?  -6.984  12.077   6.663 1.000 97.640 ? 73  HIS A CD2 1 
ATOM 562  N ND1 ? HIS A 1  73 ?  -6.591  14.213   6.413 1.000 97.640 ? 73  HIS A ND1 1 
ATOM 563  C CE1 ? HIS A 1  73 ?  -7.265  14.067   7.541 1.000 97.640 ? 73  HIS A CE1 1 
ATOM 564  N NE2 ? HIS A 1  73 ?  -7.516  12.780   7.716 1.000 97.640 ? 73  HIS A NE2 1 
ATOM 565  N N   ? ILE A 1  74 ?  -6.126  13.523   0.994 1.000 97.550 ? 74  ILE A N   1 
ATOM 566  C CA  ? ILE A 1  74 ?  -5.415  13.485  -0.280 1.000 97.550 ? 74  ILE A CA  1 
ATOM 567  C C   ? ILE A 1  74 ?  -4.229  14.446  -0.238 1.000 97.550 ? 74  ILE A C   1 
ATOM 568  C CB  ? ILE A 1  74 ?  -6.349  13.837  -1.459 1.000 97.550 ? 74  ILE A CB  1 
ATOM 569  O O   ? ILE A 1  74 ?  -4.348  15.567   0.264 1.000 97.550 ? 74  ILE A O   1 
ATOM 570  C CG1 ? ILE A 1  74 ?  -7.567  12.906  -1.472 1.000 97.550 ? 74  ILE A CG1 1 
ATOM 571  C CG2 ? ILE A 1  74 ?  -5.591  13.765  -2.788 1.000 97.550 ? 74  ILE A CG2 1 
ATOM 572  C CD1 ? ILE A 1  74 ?  -8.671  13.344  -2.425 1.000 97.550 ? 74  ILE A CD1 1 
ATOM 573  N N   ? HIS A 1  75 ?  -3.096  13.860  -0.673 1.000 97.290 ? 75  HIS A N   1 
ATOM 574  C CA  ? HIS A 1  75 ?  -1.981  14.800  -0.710 1.000 97.290 ? 75  HIS A CA  1 
ATOM 575  C C   ? HIS A 1  75 ?  -2.380  16.102  -1.396 1.000 97.290 ? 75  HIS A C   1 
ATOM 576  C CB  ? HIS A 1  75 ?  -0.779  14.178  -1.423 1.000 97.290 ? 75  HIS A CB  1 
ATOM 577  O O   ? HIS A 1  75 ?  -2.968  16.082  -2.480 1.000 97.290 ? 75  HIS A O   1 
ATOM 578  C CG  ? HIS A 1  75 ?   0.501  14.918  -1.198 1.000 97.290 ? 75  HIS A CG  1 
ATOM 579  C CD2 ? HIS A 1  75 ?   1.542  14.664  -0.371 1.000 97.290 ? 75  HIS A CD2 1 
ATOM 580  N ND1 ? HIS A 1  75 ?   0.818  16.078  -1.873 1.000 97.290 ? 75  HIS A ND1 1 
ATOM 581  C CE1 ? HIS A 1  75 ?   2.003  16.505  -1.469 1.000 97.290 ? 75  HIS A CE1 1 
ATOM 582  N NE2 ? HIS A 1  75 ?   2.464  15.665  -0.558 1.000 97.290 ? 75  HIS A NE2 1 
ATOM 583  N N   ? PRO A 1  76 ?  -2.053  17.295  -0.818 1.000 95.330 ? 76  PRO A N   1 
ATOM 584  C CA  ? PRO A 1  76 ?  -2.532  18.597  -1.290 1.000 95.330 ? 76  PRO A CA  1 
ATOM 585  C C   ? PRO A 1  76 ?  -2.044  18.931  -2.697 1.000 95.330 ? 76  PRO A C   1 
ATOM 586  C CB  ? PRO A 1  76 ?  -1.954  19.577  -0.265 1.000 95.330 ? 76  PRO A CB  1 
ATOM 587  O O   ? PRO A 1  76 ?  -2.695  19.693  -3.416 1.000 95.330 ? 76  PRO A O   1 
ATOM 588  C CG  ? PRO A 1  76 ?  -1.717  18.754   0.960 1.000 95.330 ? 76  PRO A CG  1 
ATOM 589  C CD  ? PRO A 1  76 ?  -1.411  17.346   0.536 1.000 95.330 ? 76  PRO A CD  1 
ATOM 590  N N   ? SER A 1  77 ?  -0.962  18.335  -3.091 1.000 95.100 ? 77  SER A N   1 
ATOM 591  C CA  ? SER A 1  77 ?  -0.382  18.672  -4.387 1.000 95.100 ? 77  SER A CA  1 
ATOM 592  C C   ? SER A 1  77 ?  -0.758  17.640  -5.446 1.000 95.100 ? 77  SER A C   1 
ATOM 593  C CB  ? SER A 1  77 ?   1.140  18.777  -4.283 1.000 95.100 ? 77  SER A CB  1 
ATOM 594  O O   ? SER A 1  77 ?  -0.252  17.683  -6.569 1.000 95.100 ? 77  SER A O   1 
ATOM 595  O OG  ? SER A 1  77 ?   1.514  19.863  -3.453 1.000 95.100 ? 77  SER A OG  1 
ATOM 596  N N   ? TYR A 1  78 ?  -1.575  16.613  -5.046 1.000 95.780 ? 78  TYR A N   1 
ATOM 597  C CA  ? TYR A 1  78 ?  -2.001  15.619  -6.024 1.000 95.780 ? 78  TYR A CA  1 
ATOM 598  C C   ? TYR A 1  78 ?  -2.914  16.242  -7.073 1.000 95.780 ? 78  TYR A C   1 
ATOM 599  C CB  ? TYR A 1  78 ?  -2.719  14.456  -5.331 1.000 95.780 ? 78  TYR A CB  1 
ATOM 600  O O   ? TYR A 1  78 ?  -3.927  16.858  -6.736 1.000 95.780 ? 78  TYR A O   1 
ATOM 601  C CG  ? TYR A 1  78 ?  -3.321  13.457  -6.289 1.000 95.780 ? 78  TYR A CG  1 
ATOM 602  C CD1 ? TYR A 1  78 ?  -4.697  13.406  -6.499 1.000 95.780 ? 78  TYR A CD1 1 
ATOM 603  C CD2 ? TYR A 1  78 ?  -2.515  12.562  -6.985 1.000 95.780 ? 78  TYR A CD2 1 
ATOM 604  C CE1 ? TYR A 1  78 ?  -5.256  12.486  -7.380 1.000 95.780 ? 78  TYR A CE1 1 
ATOM 605  C CE2 ? TYR A 1  78 ?  -3.064  11.638  -7.868 1.000 95.780 ? 78  TYR A CE2 1 
ATOM 606  O OH  ? TYR A 1  78 ?  -4.982  10.695  -8.932 1.000 95.780 ? 78  TYR A OH  1 
ATOM 607  C CZ  ? TYR A 1  78 ?  -4.433  11.608  -8.059 1.000 95.780 ? 78  TYR A CZ  1 
ATOM 608  N N   ? LYS A 1  79 ?  -2.571  16.096  -8.403 1.000 94.200 ? 79  LYS A N   1 
ATOM 609  C CA  ? LYS A 1  79 ?  -3.398  16.545  -9.519 1.000 94.200 ? 79  LYS A CA  1 
ATOM 610  C C   ? LYS A 1  79 ?  -3.708  15.393 -10.472 1.000 94.200 ? 79  LYS A C   1 
ATOM 611  C CB  ? LYS A 1  79 ?  -2.708  17.680 -10.276 1.000 94.200 ? 79  LYS A CB  1 
ATOM 612  O O   ? LYS A 1  79 ?  -4.818  15.298 -10.998 1.000 94.200 ? 79  LYS A O   1 
ATOM 613  C CG  ? LYS A 1  79 ?  -2.481  18.932  -9.442 1.000 94.200 ? 79  LYS A CG  1 
ATOM 614  C CD  ? LYS A 1  79 ?  -3.795  19.518  -8.944 1.000 94.200 ? 79  LYS A CD  1 
ATOM 615  C CE  ? LYS A 1  79 ?  -3.571  20.788  -8.134 1.000 94.200 ? 79  LYS A CE  1 
ATOM 616  N NZ  ? LYS A 1  79 ?  -4.836  21.276  -7.508 1.000 94.200 ? 79  LYS A NZ  1 
ATOM 617  N N   ? SER A 1  80 ?  -2.753  14.575 -10.727 1.000 92.660 ? 80  SER A N   1 
ATOM 618  C CA  ? SER A 1  80 ?  -2.835  13.383 -11.565 1.000 92.660 ? 80  SER A CA  1 
ATOM 619  C C   ? SER A 1  80 ?  -1.682  12.426 -11.279 1.000 92.660 ? 80  SER A C   1 
ATOM 620  C CB  ? SER A 1  80 ?  -2.833  13.767 -13.045 1.000 92.660 ? 80  SER A CB  1 
ATOM 621  O O   ? SER A 1  80 ?  -0.762  12.760 -10.530 1.000 92.660 ? 80  SER A O   1 
ATOM 622  O OG  ? SER A 1  80 ?  -1.530  14.122 -13.472 1.000 92.660 ? 80  SER A OG  1 
ATOM 623  N N   ? VAL A 1  81 ?  -1.753  11.176 -11.853 1.000 90.760 ? 81  VAL A N   1 
ATOM 624  C CA  ? VAL A 1  81 ?  -0.703  10.183 -11.653 1.000 90.760 ? 81  VAL A CA  1 
ATOM 625  C C   ? VAL A 1  81 ?   0.609  10.691 -12.246 1.000 90.760 ? 81  VAL A C   1 
ATOM 626  C CB  ? VAL A 1  81 ?  -1.081   8.823 -12.282 1.000 90.760 ? 81  VAL A CB  1 
ATOM 627  O O   ? VAL A 1  81 ?   1.690  10.267 -11.831 1.000 90.760 ? 81  VAL A O   1 
ATOM 628  C CG1 ? VAL A 1  81 ?  -2.231   8.174 -11.514 1.000 90.760 ? 81  VAL A CG1 1 
ATOM 629  C CG2 ? VAL A 1  81 ?  -1.450   9.000 -13.753 1.000 90.760 ? 81  VAL A CG2 1 
ATOM 630  N N   ? LYS A 1  82 ?   0.589  11.715 -13.077 1.000 86.450 ? 82  LYS A N   1 
ATOM 631  C CA  ? LYS A 1  82 ?   1.745  12.248 -13.791 1.000 86.450 ? 82  LYS A CA  1 
ATOM 632  C C   ? LYS A 1  82 ?   2.578  13.155 -12.888 1.000 86.450 ? 82  LYS A C   1 
ATOM 633  C CB  ? LYS A 1  82 ?   1.301  13.015 -15.037 1.000 86.450 ? 82  LYS A CB  1 
ATOM 634  O O   ? LYS A 1  82 ?   3.762  13.379 -13.147 1.000 86.450 ? 82  LYS A O   1 
ATOM 635  C CG  ? LYS A 1  82 ?   0.716  12.133 -16.130 1.000 86.450 ? 82  LYS A CG  1 
ATOM 636  C CD  ? LYS A 1  82 ?   0.340  12.946 -17.363 1.000 86.450 ? 82  LYS A CD  1 
ATOM 637  C CE  ? LYS A 1  82 ?  -0.289  12.072 -18.440 1.000 86.450 ? 82  LYS A CE  1 
ATOM 638  N NZ  ? LYS A 1  82 ?  -0.690  12.870 -19.636 1.000 86.450 ? 82  LYS A NZ  1 
ATOM 639  N N   ? THR A 1  83 ?   2.011  13.664 -11.814 1.000 84.990 ? 83  THR A N   1 
ATOM 640  C CA  ? THR A 1  83 ?   2.689  14.583 -10.907 1.000 84.990 ? 83  THR A CA  1 
ATOM 641  C C   ? THR A 1  83 ?   3.402  13.819  -9.795 1.000 84.990 ? 83  THR A C   1 
ATOM 642  C CB  ? THR A 1  83 ?   1.701  15.590 -10.290 1.000 84.990 ? 83  THR A CB  1 
ATOM 643  O O   ? THR A 1  83 ?   4.296  14.357  -9.139 1.000 84.990 ? 83  THR A O   1 
ATOM 644  C CG2 ? THR A 1  83 ?   1.019  16.424 -11.370 1.000 84.990 ? 83  THR A CG2 1 
ATOM 645  O OG1 ? THR A 1  83 ?   0.701  14.877  -9.551 1.000 84.990 ? 83  THR A OG1 1 
ATOM 646  N N   ? GLY A 1  84 ?   3.176  12.463  -9.699 1.000 83.480 ? 84  GLY A N   1 
ATOM 647  C CA  ? GLY A 1  84 ?   3.925  11.569  -8.831 1.000 83.480 ? 84  GLY A CA  1 
ATOM 648  C C   ? GLY A 1  84 ?   3.525  11.680  -7.372 1.000 83.480 ? 84  GLY A C   1 
ATOM 649  O O   ? GLY A 1  84 ?   4.137  11.054  -6.505 1.000 83.480 ? 84  GLY A O   1 
ATOM 650  N N   ? LYS A 1  85 ?   2.463  12.557  -7.003 1.000 94.370 ? 85  LYS A N   1 
ATOM 651  C CA  ? LYS A 1  85 ?   1.936  12.708  -5.650 1.000 94.370 ? 85  LYS A CA  1 
ATOM 652  C C   ? LYS A 1  85 ?   0.638  11.925  -5.474 1.000 94.370 ? 85  LYS A C   1 
ATOM 653  C CB  ? LYS A 1  85 ?   1.705  14.185  -5.326 1.000 94.370 ? 85  LYS A CB  1 
ATOM 654  O O   ? LYS A 1  85 ?  -0.363  12.470  -5.005 1.000 94.370 ? 85  LYS A O   1 
ATOM 655  C CG  ? LYS A 1  85 ?   2.963  15.038  -5.397 1.000 94.370 ? 85  LYS A CG  1 
ATOM 656  C CD  ? LYS A 1  85 ?   2.655  16.509  -5.148 1.000 94.370 ? 85  LYS A CD  1 
ATOM 657  C CE  ? LYS A 1  85 ?   3.905  17.371  -5.266 1.000 94.370 ? 85  LYS A CE  1 
ATOM 658  N NZ  ? LYS A 1  85 ?   3.589  18.825  -5.138 1.000 94.370 ? 85  LYS A NZ  1 
ATOM 659  N N   ? ASP A 1  86 ?   0.636  10.710  -5.976 1.000 97.150 ? 86  ASP A N   1 
ATOM 660  C CA  ? ASP A 1  86 ?  -0.496   9.788  -5.951 1.000 97.150 ? 86  ASP A CA  1 
ATOM 661  C C   ? ASP A 1  86 ?  -0.552   9.023  -4.631 1.000 97.150 ? 86  ASP A C   1 
ATOM 662  C CB  ? ASP A 1  86 ?  -0.415   8.809  -7.124 1.000 97.150 ? 86  ASP A CB  1 
ATOM 663  O O   ? ASP A 1  86 ?  -0.259   7.826  -4.588 1.000 97.150 ? 86  ASP A O   1 
ATOM 664  C CG  ? ASP A 1  86 ?  -1.679   7.984  -7.296 1.000 97.150 ? 86  ASP A CG  1 
ATOM 665  O OD1 ? ASP A 1  86 ?  -2.746   8.391  -6.787 1.000 97.150 ? 86  ASP A OD1 1 
ATOM 666  O OD2 ? ASP A 1  86 ?  -1.607   6.918  -7.944 1.000 97.150 ? 86  ASP A OD2 1 
ATOM 667  N N   ? ILE A 1  87 ?  -0.832   9.723  -3.461 1.000 97.910 ? 87  ILE A N   1 
ATOM 668  C CA  ? ILE A 1  87 ?  -0.862   9.144  -2.122 1.000 97.910 ? 87  ILE A CA  1 
ATOM 669  C C   ? ILE A 1  87 ?  -2.043   9.714  -1.340 1.000 97.910 ? 87  ILE A C   1 
ATOM 670  C CB  ? ILE A 1  87 ?   0.459   9.404  -1.364 1.000 97.910 ? 87  ILE A CB  1 
ATOM 671  O O   ? ILE A 1  87 ?  -2.361  10.900  -1.459 1.000 97.910 ? 87  ILE A O   1 
ATOM 672  C CG1 ? ILE A 1  87 ?   0.436   8.710   0.002 1.000 97.910 ? 87  ILE A CG1 1 
ATOM 673  C CG2 ? ILE A 1  87 ?   0.707  10.908  -1.211 1.000 97.910 ? 87  ILE A CG2 1 
ATOM 674  C CD1 ? ILE A 1  87 ?   1.790   8.664   0.696 1.000 97.910 ? 87  ILE A CD1 1 
ATOM 675  N N   ? MET A 1  88 ?  -2.728   8.876  -0.591 1.000 98.140 ? 88  MET A N   1 
ATOM 676  C CA  ? MET A 1  88 ?  -3.891   9.255   0.207 1.000 98.140 ? 88  MET A CA  1 
ATOM 677  C C   ? MET A 1  88 ?  -3.971   8.423   1.482 1.000 98.140 ? 88  MET A C   1 
ATOM 678  C CB  ? MET A 1  88 ?  -5.177   9.093  -0.606 1.000 98.140 ? 88  MET A CB  1 
ATOM 679  O O   ? MET A 1  88 ?  -3.685   7.224   1.464 1.000 98.140 ? 88  MET A O   1 
ATOM 680  C CG  ? MET A 1  88 ?  -6.439   9.434   0.169 1.000 98.140 ? 88  MET A CG  1 
ATOM 681  S SD  ? MET A 1  88 ?  -7.954   9.288  -0.855 1.000 98.140 ? 88  MET A SD  1 
ATOM 682  C CE  ? MET A 1  88 ?  -8.057   7.484  -1.018 1.000 98.140 ? 88  MET A CE  1 
ATOM 683  N N   ? LEU A 1  89 ?  -4.326   9.072   2.586 1.000 98.360 ? 89  LEU A N   1 
ATOM 684  C CA  ? LEU A 1  89 ?  -4.614   8.390   3.843 1.000 98.360 ? 89  LEU A CA  1 
ATOM 685  C C   ? LEU A 1  89 ?  -6.114   8.369   4.118 1.000 98.360 ? 89  LEU A C   1 
ATOM 686  C CB  ? LEU A 1  89 ?  -3.880   9.068   5.002 1.000 98.360 ? 89  LEU A CB  1 
ATOM 687  O O   ? LEU A 1  89 ?  -6.784   9.398   4.007 1.000 98.360 ? 89  LEU A O   1 
ATOM 688  C CG  ? LEU A 1  89 ?  -2.360   8.897   5.035 1.000 98.360 ? 89  LEU A CG  1 
ATOM 689  C CD1 ? LEU A 1  89 ?  -1.734   9.898   6.000 1.000 98.360 ? 89  LEU A CD1 1 
ATOM 690  C CD2 ? LEU A 1  89 ?  -1.991   7.469   5.424 1.000 98.360 ? 89  LEU A CD2 1 
ATOM 691  N N   ? LEU A 1  90 ?  -6.576   7.157   4.396 1.000 98.240 ? 90  LEU A N   1 
ATOM 692  C CA  ? LEU A 1  90 ?  -7.965   7.005   4.816 1.000 98.240 ? 90  LEU A CA  1 
ATOM 693  C C   ? LEU A 1  90 ?  -8.062   6.870   6.332 1.000 98.240 ? 90  LEU A C   1 
ATOM 694  C CB  ? LEU A 1  90 ?  -8.599   5.785   4.142 1.000 98.240 ? 90  LEU A CB  1 
ATOM 695  O O   ? LEU A 1  90 ?  -7.496   5.943   6.915 1.000 98.240 ? 90  LEU A O   1 
ATOM 696  C CG  ? LEU A 1  90 ?  -8.595   5.778   2.612 1.000 98.240 ? 90  LEU A CG  1 
ATOM 697  C CD1 ? LEU A 1  90 ?  -9.145   4.456   2.088 1.000 98.240 ? 90  LEU A CD1 1 
ATOM 698  C CD2 ? LEU A 1  90 ?  -9.402   6.952   2.070 1.000 98.240 ? 90  LEU A CD2 1 
ATOM 699  N N   ? LYS A 1  91 ?  -8.755   7.913   6.988 1.000 97.750 ? 91  LYS A N   1 
ATOM 700  C CA  ? LYS A 1  91 ?  -9.060   7.783   8.410 1.000 97.750 ? 91  LYS A CA  1 
ATOM 701  C C   ? LYS A 1  91 ? -10.302   6.923   8.629 1.000 97.750 ? 91  LYS A C   1 
ATOM 702  C CB  ? LYS A 1  91 ?  -9.257   9.160   9.046 1.000 97.750 ? 91  LYS A CB  1 
ATOM 703  O O   ? LYS A 1  91 ? -11.375   7.229   8.105 1.000 97.750 ? 91  LYS A O   1 
ATOM 704  C CG  ? LYS A 1  91 ?  -9.442   9.123  10.556 1.000 97.750 ? 91  LYS A CG  1 
ATOM 705  C CD  ? LYS A 1  91 ?  -9.506  10.526  11.145 1.000 97.750 ? 91  LYS A CD  1 
ATOM 706  C CE  ? LYS A 1  91 ?  -9.608  10.492  12.664 1.000 97.750 ? 91  LYS A CE  1 
ATOM 707  N NZ  ? LYS A 1  91 ?  -9.636  11.866  13.249 1.000 97.750 ? 91  LYS A NZ  1 
ATOM 708  N N   ? LEU A 1  92 ? -10.084   5.881   9.375 1.000 97.350 ? 92  LEU A N   1 
ATOM 709  C CA  ? LEU A 1  92 ? -11.190   4.964   9.626 1.000 97.350 ? 92  LEU A CA  1 
ATOM 710  C C   ? LEU A 1  92 ? -12.081   5.481  10.751 1.000 97.350 ? 92  LEU A C   1 
ATOM 711  C CB  ? LEU A 1  92 ? -10.662   3.571   9.978 1.000 97.350 ? 92  LEU A CB  1 
ATOM 712  O O   ? LEU A 1  92 ? -11.624   6.237  11.612 1.000 97.350 ? 92  LEU A O   1 
ATOM 713  C CG  ? LEU A 1  92 ?  -9.717   2.927   8.962 1.000 97.350 ? 92  LEU A CG  1 
ATOM 714  C CD1 ? LEU A 1  92 ?  -9.237   1.571   9.468 1.000 97.350 ? 92  LEU A CD1 1 
ATOM 715  C CD2 ? LEU A 1  92 ? -10.405   2.785   7.608 1.000 97.350 ? 92  LEU A CD2 1 
ATOM 716  N N   ? SER A 1  93 ? -13.401   5.176  10.709 1.000 95.850 ? 93  SER A N   1 
ATOM 717  C CA  ? SER A 1  93 ? -14.403   5.641  11.663 1.000 95.850 ? 93  SER A CA  1 
ATOM 718  C C   ? SER A 1  93 ? -14.076   5.178  13.079 1.000 95.850 ? 93  SER A C   1 
ATOM 719  C CB  ? SER A 1  93 ? -15.794   5.145  11.264 1.000 95.850 ? 93  SER A CB  1 
ATOM 720  O O   ? SER A 1  93 ? -14.510   5.793  14.054 1.000 95.850 ? 93  SER A O   1 
ATOM 721  O OG  ? SER A 1  93 ? -15.825   3.729  11.204 1.000 95.850 ? 93  SER A OG  1 
ATOM 722  N N   ? LYS A 1  94 ? -13.281   4.080  13.215 1.000 95.230 ? 94  LYS A N   1 
ATOM 723  C CA  ? LYS A 1  94 ? -12.813   3.574  14.502 1.000 95.230 ? 94  LYS A CA  1 
ATOM 724  C C   ? LYS A 1  94 ? -11.442   2.916  14.368 1.000 95.230 ? 94  LYS A C   1 
ATOM 725  C CB  ? LYS A 1  94 ? -13.817   2.579  15.085 1.000 95.230 ? 94  LYS A CB  1 
ATOM 726  O O   ? LYS A 1  94 ? -11.098   2.398  13.304 1.000 95.230 ? 94  LYS A O   1 
ATOM 727  C CG  ? LYS A 1  94 ? -14.025   1.336  14.232 1.000 95.230 ? 94  LYS A CG  1 
ATOM 728  C CD  ? LYS A 1  94 ? -15.066   0.406  14.842 1.000 95.230 ? 94  LYS A CD  1 
ATOM 729  C CE  ? LYS A 1  94 ? -15.241  -0.859  14.013 1.000 95.230 ? 94  LYS A CE  1 
ATOM 730  N NZ  ? LYS A 1  94 ? -16.257  -1.776  14.610 1.000 95.230 ? 94  LYS A NZ  1 
ATOM 731  N N   ? LYS A 1  95 ? -10.723   2.943  15.545 1.000 95.750 ? 95  LYS A N   1 
ATOM 732  C CA  ? LYS A 1  95 ?  -9.422   2.283  15.596 1.000 95.750 ? 95  LYS A CA  1 
ATOM 733  C C   ? LYS A 1  95 ?  -9.569   0.769  15.472 1.000 95.750 ? 95  LYS A C   1 
ATOM 734  C CB  ? LYS A 1  95 ?  -8.693   2.633  16.894 1.000 95.750 ? 95  LYS A CB  1 
ATOM 735  O O   ? LYS A 1  95 ? -10.444   0.171  16.102 1.000 95.750 ? 95  LYS A O   1 
ATOM 736  C CG  ? LYS A 1  95 ?  -8.246   4.085  16.980 1.000 95.750 ? 95  LYS A CG  1 
ATOM 737  C CD  ? LYS A 1  95 ?  -7.465   4.355  18.259 1.000 95.750 ? 95  LYS A CD  1 
ATOM 738  C CE  ? LYS A 1  95 ?  -7.049   5.816  18.364 1.000 95.750 ? 95  LYS A CE  1 
ATOM 739  N NZ  ? LYS A 1  95 ?  -6.337   6.099  19.646 1.000 95.750 ? 95  LYS A NZ  1 
ATOM 740  N N   ? VAL A 1  96 ?  -8.686   0.248  14.598 1.000 94.170 ? 96  VAL A N   1 
ATOM 741  C CA  ? VAL A 1  96 ?  -8.689  -1.199  14.412 1.000 94.170 ? 96  VAL A CA  1 
ATOM 742  C C   ? VAL A 1  96 ?  -7.931  -1.869  15.556 1.000 94.170 ? 96  VAL A C   1 
ATOM 743  C CB  ? VAL A 1  96 ?  -8.066  -1.598  13.055 1.000 94.170 ? 96  VAL A CB  1 
ATOM 744  O O   ? VAL A 1  96 ?  -6.904  -1.359  16.011 1.000 94.170 ? 96  VAL A O   1 
ATOM 745  C CG1 ? VAL A 1  96 ?  -8.015  -3.118  12.910 1.000 94.170 ? 96  VAL A CG1 1 
ATOM 746  C CG2 ? VAL A 1  96 ?  -8.852  -0.974  11.904 1.000 94.170 ? 96  VAL A CG2 1 
ATOM 747  N N   ? LYS A 1  97 ?  -8.456  -3.032  16.095 1.000 93.600 ? 97  LYS A N   1 
ATOM 748  C CA  ? LYS A 1  97 ?  -7.749  -3.834  17.090 1.000 93.600 ? 97  LYS A CA  1 
ATOM 749  C C   ? LYS A 1  97 ?  -6.628  -4.644  16.447 1.000 93.600 ? 97  LYS A C   1 
ATOM 750  C CB  ? LYS A 1  97 ?  -8.720  -4.767  17.816 1.000 93.600 ? 97  LYS A CB  1 
ATOM 751  O O   ? LYS A 1  97 ?  -6.886  -5.535  15.634 1.000 93.600 ? 97  LYS A O   1 
ATOM 752  C CG  ? LYS A 1  97 ?  -9.731  -4.045  18.695 1.000 93.600 ? 97  LYS A CG  1 
ATOM 753  C CD  ? LYS A 1  97 ? -10.638  -5.027  19.425 1.000 93.600 ? 97  LYS A CD  1 
ATOM 754  C CE  ? LYS A 1  97 ? -11.701  -4.306  20.242 1.000 93.600 ? 97  LYS A CE  1 
ATOM 755  N NZ  ? LYS A 1  97 ? -12.615  -5.265  20.932 1.000 93.600 ? 97  LYS A NZ  1 
ATOM 756  N N   ? ILE A 1  98 ?  -5.380  -4.286  16.848 1.000 94.500 ? 98  ILE A N   1 
ATOM 757  C CA  ? ILE A 1  98 ?  -4.220  -4.988  16.309 1.000 94.500 ? 98  ILE A CA  1 
ATOM 758  C C   ? ILE A 1  98 ?  -4.027  -6.310  17.049 1.000 94.500 ? 98  ILE A C   1 
ATOM 759  C CB  ? ILE A 1  98 ?  -2.942  -4.126  16.408 1.000 94.500 ? 98  ILE A CB  1 
ATOM 760  O O   ? ILE A 1  98 ?  -4.093  -6.355  18.279 1.000 94.500 ? 98  ILE A O   1 
ATOM 761  C CG1 ? ILE A 1  98 ?  -3.158  -2.769  15.728 1.000 94.500 ? 98  ILE A CG1 1 
ATOM 762  C CG2 ? ILE A 1  98 ?  -1.746  -4.861  15.796 1.000 94.500 ? 98  ILE A CG2 1 
ATOM 763  C CD1 ? ILE A 1  98 ?  -3.548  -2.868  14.259 1.000 94.500 ? 98  ILE A CD1 1 
ATOM 764  N N   ? GLY A 1  99 ?  -3.794  -7.454  16.305 1.000 90.230 ? 99  GLY A N   1 
ATOM 765  C CA  ? GLY A 1  99 ?  -3.609  -8.783  16.866 1.000 90.230 ? 99  GLY A CA  1 
ATOM 766  C C   ? GLY A 1  99 ?  -3.305  -9.836  15.818 1.000 90.230 ? 99  GLY A C   1 
ATOM 767  O O   ? GLY A 1  99 ?  -2.640  -9.552  14.819 1.000 90.230 ? 99  GLY A O   1 
ATOM 768  N N   ? LYS A 1 100 ?  -3.771 -11.037  16.112 1.000 89.020 ? 100 LYS A N   1 
ATOM 769  C CA  ? LYS A 1 100 ?  -3.464 -12.216  15.307 1.000 89.020 ? 100 LYS A CA  1 
ATOM 770  C C   ? LYS A 1 100 ?  -4.083 -12.109  13.916 1.000 89.020 ? 100 LYS A C   1 
ATOM 771  C CB  ? LYS A 1 100 ?  -3.956 -13.485  16.004 1.000 89.020 ? 100 LYS A CB  1 
ATOM 772  O O   ? LYS A 1 100 ?  -3.518 -12.604  12.939 1.000 89.020 ? 100 LYS A O   1 
ATOM 773  C CG  ? LYS A 1 100 ?  -3.128 -13.887  17.216 1.000 89.020 ? 100 LYS A CG  1 
ATOM 774  C CD  ? LYS A 1 100 ?  -3.616 -15.199  17.816 1.000 89.020 ? 100 LYS A CD  1 
ATOM 775  C CE  ? LYS A 1 100 ?  -2.826 -15.573  19.062 1.000 89.020 ? 100 LYS A CE  1 
ATOM 776  N NZ  ? LYS A 1 100 ?  -3.341 -16.826  19.690 1.000 89.020 ? 100 LYS A NZ  1 
ATOM 777  N N   ? ASP A 1 101 ?  -5.079 -11.228  13.690 1.000 88.800 ? 101 ASP A N   1 
ATOM 778  C CA  ? ASP A 1 101 ?  -5.845 -11.210  12.447 1.000 88.800 ? 101 ASP A CA  1 
ATOM 779  C C   ? ASP A 1 101 ?  -5.612  -9.912  11.678 1.000 88.800 ? 101 ASP A C   1 
ATOM 780  C CB  ? ASP A 1 101 ?  -7.337 -11.392  12.733 1.000 88.800 ? 101 ASP A CB  1 
ATOM 781  O O   ? ASP A 1 101 ?  -5.908  -9.831  10.484 1.000 88.800 ? 101 ASP A O   1 
ATOM 782  C CG  ? ASP A 1 101 ?  -7.661 -12.737  13.360 1.000 88.800 ? 101 ASP A CG  1 
ATOM 783  O OD1 ? ASP A 1 101 ?  -7.007 -13.744  13.014 1.000 88.800 ? 101 ASP A OD1 1 
ATOM 784  O OD2 ? ASP A 1 101 ?  -8.581 -12.790  14.205 1.000 88.800 ? 101 ASP A OD2 1 
ATOM 785  N N   ? VAL A 1 102 ?  -5.118  -8.897  12.288 1.000 93.970 ? 102 VAL A N   1 
ATOM 786  C CA  ? VAL A 1 102 ?  -4.782  -7.618  11.671 1.000 93.970 ? 102 VAL A CA  1 
ATOM 787  C C   ? VAL A 1 102 ?  -3.446  -7.117  12.214 1.000 93.970 ? 102 VAL A C   1 
ATOM 788  C CB  ? VAL A 1 102 ?  -5.885  -6.563  11.915 1.000 93.970 ? 102 VAL A CB  1 
ATOM 789  O O   ? VAL A 1 102 ?  -3.245  -7.059  13.430 1.000 93.970 ? 102 VAL A O   1 
ATOM 790  C CG1 ? VAL A 1 102 ?  -5.491  -5.219  11.305 1.000 93.970 ? 102 VAL A CG1 1 
ATOM 791  C CG2 ? VAL A 1 102 ?  -7.217  -7.044  11.343 1.000 93.970 ? 102 VAL A CG2 1 
ATOM 792  N N   ? LYS A 1 103 ?  -2.556  -6.700  11.209 1.000 95.450 ? 103 LYS A N   1 
ATOM 793  C CA  ? LYS A 1 103 ?  -1.233  -6.200  11.573 1.000 95.450 ? 103 LYS A CA  1 
ATOM 794  C C   ? LYS A 1 103 ?  -0.931  -4.880  10.868 1.000 95.450 ? 103 LYS A C   1 
ATOM 795  C CB  ? LYS A 1 103 ?  -0.157  -7.232  11.234 1.000 95.450 ? 103 LYS A CB  1 
ATOM 796  O O   ? LYS A 1 103 ?  -1.562  -4.549   9.862 1.000 95.450 ? 103 LYS A O   1 
ATOM 797  C CG  ? LYS A 1 103 ?  -0.293  -8.541  11.998 1.000 95.450 ? 103 LYS A CG  1 
ATOM 798  C CD  ? LYS A 1 103 ?   0.916  -9.443  11.782 1.000 95.450 ? 103 LYS A CD  1 
ATOM 799  C CE  ? LYS A 1 103 ?   0.828 -10.709  12.623 1.000 95.450 ? 103 LYS A CE  1 
ATOM 800  N NZ  ? LYS A 1 103 ?   2.016 -11.592  12.422 1.000 95.450 ? 103 LYS A NZ  1 
ATOM 801  N N   ? LEU A 1 104 ?   0.028  -4.147  11.523 1.000 97.130 ? 104 LEU A N   1 
ATOM 802  C CA  ? LEU A 1 104 ?   0.552  -2.941  10.892 1.000 97.130 ? 104 LEU A CA  1 
ATOM 803  C C   ? LEU A 1 104 ?   1.787  -3.258  10.055 1.000 97.130 ? 104 LEU A C   1 
ATOM 804  C CB  ? LEU A 1 104 ?   0.895  -1.888  11.950 1.000 97.130 ? 104 LEU A CB  1 
ATOM 805  O O   ? LEU A 1 104 ?   2.600  -4.103  10.436 1.000 97.130 ? 104 LEU A O   1 
ATOM 806  C CG  ? LEU A 1 104 ?  -0.241  -1.475  12.888 1.000 97.130 ? 104 LEU A CG  1 
ATOM 807  C CD1 ? LEU A 1 104 ?   0.260  -0.461  13.911 1.000 97.130 ? 104 LEU A CD1 1 
ATOM 808  C CD2 ? LEU A 1 104 ?  -1.412  -0.907  12.093 1.000 97.130 ? 104 LEU A CD2 1 
ATOM 809  N N   ? VAL A 1 105 ?   1.855  -2.556   8.872 1.000 96.990 ? 105 VAL A N   1 
ATOM 810  C CA  ? VAL A 1 105 ?   3.109  -2.588   8.127 1.000 96.990 ? 105 VAL A CA  1 
ATOM 811  C C   ? VAL A 1 105 ?   3.874  -1.284   8.346 1.000 96.990 ? 105 VAL A C   1 
ATOM 812  C CB  ? VAL A 1 105 ?   2.868  -2.818   6.619 1.000 96.990 ? 105 VAL A CB  1 
ATOM 813  O O   ? VAL A 1 105 ?   3.270  -0.214   8.451 1.000 96.990 ? 105 VAL A O   1 
ATOM 814  C CG1 ? VAL A 1 105 ?   2.080  -1.657   6.015 1.000 96.990 ? 105 VAL A CG1 1 
ATOM 815  C CG2 ? VAL A 1 105 ?   4.196  -3.004   5.888 1.000 96.990 ? 105 VAL A CG2 1 
ATOM 816  N N   ? THR A 1 106 ?   5.133  -1.429   8.473 1.000 95.520 ? 106 THR A N   1 
ATOM 817  C CA  ? THR A 1 106 ?   5.933  -0.240   8.741 1.000 95.520 ? 106 THR A CA  1 
ATOM 818  C C   ? THR A 1 106 ?   6.332   0.449   7.438 1.000 95.520 ? 106 THR A C   1 
ATOM 819  C CB  ? THR A 1 106 ?   7.198  -0.587   9.548 1.000 95.520 ? 106 THR A CB  1 
ATOM 820  O O   ? THR A 1 106 ?   6.351  -0.180   6.378 1.000 95.520 ? 106 THR A O   1 
ATOM 821  C CG2 ? THR A 1 106 ?   6.838  -1.237  10.880 1.000 95.520 ? 106 THR A CG2 1 
ATOM 822  O OG1 ? THR A 1 106 ?   8.008  -1.494   8.790 1.000 95.520 ? 106 THR A OG1 1 
ATOM 823  N N   ? ILE A 1 107 ?   6.538   1.766   7.538 1.000 93.970 ? 107 ILE A N   1 
ATOM 824  C CA  ? ILE A 1 107 ?   7.013   2.508   6.374 1.000 93.970 ? 107 ILE A CA  1 
ATOM 825  C C   ? ILE A 1 107 ?   8.525   2.696   6.464 1.000 93.970 ? 107 ILE A C   1 
ATOM 826  C CB  ? ILE A 1 107 ?   6.309   3.877   6.252 1.000 93.970 ? 107 ILE A CB  1 
ATOM 827  O O   ? ILE A 1 107 ?   9.087   2.748   7.561 1.000 93.970 ? 107 ILE A O   1 
ATOM 828  C CG1 ? ILE A 1 107 ?   6.590   4.735   7.490 1.000 93.970 ? 107 ILE A CG1 1 
ATOM 829  C CG2 ? ILE A 1 107 ?   4.802   3.694   6.043 1.000 93.970 ? 107 ILE A CG2 1 
ATOM 830  C CD1 ? ILE A 1 107 ?   6.052   6.156   7.395 1.000 93.970 ? 107 ILE A CD1 1 
ATOM 831  N N   ? PRO A 1 108 ?   9.228   2.718   5.351 1.000 90.990 ? 108 PRO A N   1 
ATOM 832  C CA  ? PRO A 1 108 ?  10.689   2.819   5.361 1.000 90.990 ? 108 PRO A CA  1 
ATOM 833  C C   ? PRO A 1 108 ?  11.183   4.183   5.837 1.000 90.990 ? 108 PRO A C   1 
ATOM 834  C CB  ? PRO A 1 108 ?  11.069   2.581   3.898 1.000 90.990 ? 108 PRO A CB  1 
ATOM 835  O O   ? PRO A 1 108 ?  10.510   5.195   5.628 1.000 90.990 ? 108 PRO A O   1 
ATOM 836  C CG  ? PRO A 1 108 ?   9.898   3.077   3.113 1.000 90.990 ? 108 PRO A CG  1 
ATOM 837  C CD  ? PRO A 1 108 ?   8.648   2.807   3.900 1.000 90.990 ? 108 PRO A CD  1 
ATOM 838  N N   ? SER A 1 109 ?  12.356   4.201   6.494 1.000 84.280 ? 109 SER A N   1 
ATOM 839  C CA  ? SER A 1 109 ?  12.990   5.435   6.944 1.000 84.280 ? 109 SER A CA  1 
ATOM 840  C C   ? SER A 1 109 ?  13.878   6.029   5.856 1.000 84.280 ? 109 SER A C   1 
ATOM 841  C CB  ? SER A 1 109 ?  13.816   5.184   8.207 1.000 84.280 ? 109 SER A CB  1 
ATOM 842  O O   ? SER A 1 109 ?  14.139   7.234   5.849 1.000 84.280 ? 109 SER A O   1 
ATOM 843  O OG  ? SER A 1 109 ?  14.759   4.147   7.993 1.000 84.280 ? 109 SER A OG  1 
ATOM 844  N N   ? LYS A 1 110 ?  14.295   5.159   4.861 1.000 86.840 ? 110 LYS A N   1 
ATOM 845  C CA  ? LYS A 1 110 ?  15.144   5.565   3.744 1.000 86.840 ? 110 LYS A CA  1 
ATOM 846  C C   ? LYS A 1 110 ?  14.649   4.964   2.431 1.000 86.840 ? 110 LYS A C   1 
ATOM 847  C CB  ? LYS A 1 110 ?  16.595   5.152   3.994 1.000 86.840 ? 110 LYS A CB  1 
ATOM 848  O O   ? LYS A 1 110 ?  13.943   3.953   2.432 1.000 86.840 ? 110 LYS A O   1 
ATOM 849  C CG  ? LYS A 1 110 ?  17.216   5.791   5.228 1.000 86.840 ? 110 LYS A CG  1 
ATOM 850  C CD  ? LYS A 1 110 ?  18.658   5.342   5.424 1.000 86.840 ? 110 LYS A CD  1 
ATOM 851  C CE  ? LYS A 1 110 ?  19.268   5.951   6.680 1.000 86.840 ? 110 LYS A CE  1 
ATOM 852  N NZ  ? LYS A 1 110 ?  20.650   5.442   6.927 1.000 86.840 ? 110 LYS A NZ  1 
ATOM 853  N N   ? PRO A 1 111 ?  15.117   5.700   1.389 1.000 85.560 ? 111 PRO A N   1 
ATOM 854  C CA  ? PRO A 1 111 ?  14.769   5.135   0.084 1.000 85.560 ? 111 PRO A CA  1 
ATOM 855  C C   ? PRO A 1 111 ?  15.398   3.764  -0.152 1.000 85.560 ? 111 PRO A C   1 
ATOM 856  C CB  ? PRO A 1 111 ?  15.320   6.166  -0.905 1.000 85.560 ? 111 PRO A CB  1 
ATOM 857  O O   ? PRO A 1 111 ?  16.489   3.485   0.352 1.000 85.560 ? 111 PRO A O   1 
ATOM 858  C CG  ? PRO A 1 111 ?  15.425   7.432  -0.117 1.000 85.560 ? 111 PRO A CG  1 
ATOM 859  C CD  ? PRO A 1 111 ?  15.709   7.081   1.315 1.000 85.560 ? 111 PRO A CD  1 
ATOM 860  N N   ? LEU A 1 112 ?  14.715   2.881  -0.934 1.000 88.050 ? 112 LEU A N   1 
ATOM 861  C CA  ? LEU A 1 112 ?  15.144   1.521  -1.243 1.000 88.050 ? 112 LEU A CA  1 
ATOM 862  C C   ? LEU A 1 112 ?  16.215   1.522  -2.328 1.000 88.050 ? 112 LEU A C   1 
ATOM 863  C CB  ? LEU A 1 112 ?  13.951   0.671  -1.688 1.000 88.050 ? 112 LEU A CB  1 
ATOM 864  O O   ? LEU A 1 112 ?  16.181   2.353  -3.239 1.000 88.050 ? 112 LEU A O   1 
ATOM 865  C CG  ? LEU A 1 112 ?  14.162  -0.844  -1.691 1.000 88.050 ? 112 LEU A CG  1 
ATOM 866  C CD1 ? LEU A 1 112 ?  14.149  -1.384  -0.265 1.000 88.050 ? 112 LEU A CD1 1 
ATOM 867  C CD2 ? LEU A 1 112 ?  13.096  -1.531  -2.538 1.000 88.050 ? 112 LEU A CD2 1 
ATOM 868  N N   ? LYS A 1 113 ?  17.141   0.568  -2.224 1.000 83.570 ? 113 LYS A N   1 
ATOM 869  C CA  ? LYS A 1 113 ?  18.120   0.346  -3.283 1.000 83.570 ? 113 LYS A CA  1 
ATOM 870  C C   ? LYS A 1 113 ?  17.507  -0.431  -4.445 1.000 83.570 ? 113 LYS A C   1 
ATOM 871  C CB  ? LYS A 1 113 ?  19.340  -0.400  -2.739 1.000 83.570 ? 113 LYS A CB  1 
ATOM 872  O O   ? LYS A 1 113 ?  16.630  -1.273  -4.241 1.000 83.570 ? 113 LYS A O   1 
ATOM 873  C CG  ? LYS A 1 113 ?  20.142   0.389  -1.715 1.000 83.570 ? 113 LYS A CG  1 
ATOM 874  C CD  ? LYS A 1 113 ?  21.362  -0.390  -1.240 1.000 83.570 ? 113 LYS A CD  1 
ATOM 875  C CE  ? LYS A 1 113 ?  22.129   0.371  -0.168 1.000 83.570 ? 113 LYS A CE  1 
ATOM 876  N NZ  ? LYS A 1 113 ?  23.292  -0.415   0.345 1.000 83.570 ? 113 LYS A NZ  1 
ATOM 877  N N   ? PRO A 1 114 ?  18.014  -0.130  -5.687 1.000 86.290 ? 114 PRO A N   1 
ATOM 878  C CA  ? PRO A 1 114 ?  17.544  -0.934  -6.818 1.000 86.290 ? 114 PRO A CA  1 
ATOM 879  C C   ? PRO A 1 114 ?  17.876  -2.417  -6.667 1.000 86.290 ? 114 PRO A C   1 
ATOM 880  C CB  ? PRO A 1 114 ?  18.283  -0.327  -8.013 1.000 86.290 ? 114 PRO A CB  1 
ATOM 881  O O   ? PRO A 1 114 ?  18.795  -2.775  -5.925 1.000 86.290 ? 114 PRO A O   1 
ATOM 882  C CG  ? PRO A 1 114 ?  18.695   1.035  -7.556 1.000 86.290 ? 114 PRO A CG  1 
ATOM 883  C CD  ? PRO A 1 114 ?  18.870   1.005  -6.065 1.000 86.290 ? 114 PRO A CD  1 
ATOM 884  N N   ? LYS A 1 115 ?  17.018  -3.338  -7.336 1.000 90.660 ? 115 LYS A N   1 
ATOM 885  C CA  ? LYS A 1 115 ?  17.191  -4.786  -7.406 1.000 90.660 ? 115 LYS A CA  1 
ATOM 886  C C   ? LYS A 1 115 ?  16.847  -5.446  -6.073 1.000 90.660 ? 115 LYS A C   1 
ATOM 887  C CB  ? LYS A 1 115 ?  18.623  -5.137  -7.810 1.000 90.660 ? 115 LYS A CB  1 
ATOM 888  O O   ? LYS A 1 115 ?  17.284  -6.565  -5.798 1.000 90.660 ? 115 LYS A O   1 
ATOM 889  C CG  ? LYS A 1 115 ?  18.980  -4.738  -9.234 1.000 90.660 ? 115 LYS A CG  1 
ATOM 890  C CD  ? LYS A 1 115 ?  20.353  -5.262  -9.635 1.000 90.660 ? 115 LYS A CD  1 
ATOM 891  C CE  ? LYS A 1 115 ?  20.702  -4.880 -11.067 1.000 90.660 ? 115 LYS A CE  1 
ATOM 892  N NZ  ? LYS A 1 115 ?  22.045  -5.398 -11.466 1.000 90.660 ? 115 LYS A NZ  1 
ATOM 893  N N   ? SER A 1 116 ?  16.176  -4.698  -5.288 1.000 94.160 ? 116 SER A N   1 
ATOM 894  C CA  ? SER A 1 116 ?  15.648  -5.246  -4.044 1.000 94.160 ? 116 SER A CA  1 
ATOM 895  C C   ? SER A 1 116 ?  14.476  -6.186  -4.307 1.000 94.160 ? 116 SER A C   1 
ATOM 896  C CB  ? SER A 1 116 ?  15.210  -4.121  -3.105 1.000 94.160 ? 116 SER A CB  1 
ATOM 897  O O   ? SER A 1 116 ?  13.627  -5.904  -5.155 1.000 94.160 ? 116 SER A O   1 
ATOM 898  O OG  ? SER A 1 116 ?  16.307  -3.288  -2.772 1.000 94.160 ? 116 SER A OG  1 
ATOM 899  N N   ? LYS A 1 117 ?  14.437  -7.305  -3.635 1.000 94.560 ? 117 LYS A N   1 
ATOM 900  C CA  ? LYS A 1 117 ?  13.332  -8.255  -3.723 1.000 94.560 ? 117 LYS A CA  1 
ATOM 901  C C   ? LYS A 1 117 ?  12.123  -7.766  -2.930 1.000 94.560 ? 117 LYS A C   1 
ATOM 902  C CB  ? LYS A 1 117 ?  13.766  -9.632  -3.218 1.000 94.560 ? 117 LYS A CB  1 
ATOM 903  O O   ? LYS A 1 117 ?  12.225  -7.502  -1.730 1.000 94.560 ? 117 LYS A O   1 
ATOM 904  C CG  ? LYS A 1 117 ?  14.800 -10.316  -4.101 1.000 94.560 ? 117 LYS A CG  1 
ATOM 905  C CD  ? LYS A 1 117 ?  15.159 -11.699  -3.572 1.000 94.560 ? 117 LYS A CD  1 
ATOM 906  C CE  ? LYS A 1 117 ?  16.251 -12.352  -4.409 1.000 94.560 ? 117 LYS A CE  1 
ATOM 907  N NZ  ? LYS A 1 117 ?  16.659 -13.676  -3.850 1.000 94.560 ? 117 LYS A NZ  1 
ATOM 908  N N   ? CYS A 1 118 ?  11.013  -7.737  -3.612 1.000 96.230 ? 118 CYS A N   1 
ATOM 909  C CA  ? CYS A 1 118 ?   9.810  -7.180  -3.004 1.000 96.230 ? 118 CYS A CA  1 
ATOM 910  C C   ? CYS A 1 118 ?   8.593  -8.045  -3.312 1.000 96.230 ? 118 CYS A C   1 
ATOM 911  C CB  ? CYS A 1 118 ?   9.571  -5.754  -3.498 1.000 96.230 ? 118 CYS A CB  1 
ATOM 912  O O   ? CYS A 1 118 ?   8.617  -8.847  -4.246 1.000 96.230 ? 118 CYS A O   1 
ATOM 913  S SG  ? CYS A 1 118 ?  10.953  -4.634  -3.184 1.000 96.230 ? 118 CYS A SG  1 
ATOM 914  N N   ? LEU A 1 119 ?   7.533  -7.786  -2.476 1.000 95.700 ? 119 LEU A N   1 
ATOM 915  C CA  ? LEU A 1 119 ?   6.233  -8.410  -2.692 1.000 95.700 ? 119 LEU A CA  1 
ATOM 916  C C   ? LEU A 1 119 ?   5.185  -7.368  -3.069 1.000 95.700 ? 119 LEU A C   1 
ATOM 917  C CB  ? LEU A 1 119 ?   5.787  -9.168  -1.439 1.000 95.700 ? 119 LEU A CB  1 
ATOM 918  O O   ? LEU A 1 119 ?   5.171  -6.267  -2.515 1.000 95.700 ? 119 LEU A O   1 
ATOM 919  C CG  ? LEU A 1 119 ?   6.691 -10.315  -0.983 1.000 95.700 ? 119 LEU A CG  1 
ATOM 920  C CD1 ? LEU A 1 119 ?   6.323 -10.749   0.432 1.000 95.700 ? 119 LEU A CD1 1 
ATOM 921  C CD2 ? LEU A 1 119 ?   6.595 -11.489  -1.950 1.000 95.700 ? 119 LEU A CD2 1 
ATOM 922  N N   ? VAL A 1 120 ?   4.405  -7.769  -4.033 1.000 95.670 ? 120 VAL A N   1 
ATOM 923  C CA  ? VAL A 1 120 ?   3.221  -6.971  -4.334 1.000 95.670 ? 120 VAL A CA  1 
ATOM 924  C C   ? VAL A 1 120 ?   1.967  -7.830  -4.184 1.000 95.670 ? 120 VAL A C   1 
ATOM 925  C CB  ? VAL A 1 120 ?   3.288  -6.369  -5.755 1.000 95.670 ? 120 VAL A CB  1 
ATOM 926  O O   ? VAL A 1 120 ?   1.974  -9.015  -4.525 1.000 95.670 ? 120 VAL A O   1 
ATOM 927  C CG1 ? VAL A 1 120 ?   3.374  -7.474  -6.806 1.000 95.670 ? 120 VAL A CG1 1 
ATOM 928  C CG2 ? VAL A 1 120 ?   2.076  -5.475  -6.013 1.000 95.670 ? 120 VAL A CG2 1 
ATOM 929  N N   ? ALA A 1 121 ?   0.971  -7.237  -3.640 1.000 94.720 ? 121 ALA A N   1 
ATOM 930  C CA  ? ALA A 1 121 ?  -0.249  -7.985  -3.350 1.000 94.720 ? 121 ALA A CA  1 
ATOM 931  C C   ? ALA A 1 121 ?  -1.489  -7.183  -3.736 1.000 94.720 ? 121 ALA A C   1 
ATOM 932  C CB  ? ALA A 1 121 ?  -0.304  -8.363  -1.872 1.000 94.720 ? 121 ALA A CB  1 
ATOM 933  O O   ? ALA A 1 121 ?  -1.468  -5.950  -3.720 1.000 94.720 ? 121 ALA A O   1 
ATOM 934  N N   ? GLY A 1 122 ?  -2.588  -7.970  -4.065 1.000 93.950 ? 122 GLY A N   1 
ATOM 935  C CA  ? GLY A 1 122 ?  -3.818  -7.261  -4.379 1.000 93.950 ? 122 GLY A CA  1 
ATOM 936  C C   ? GLY A 1 122 ?  -4.955  -8.184  -4.773 1.000 93.950 ? 122 GLY A C   1 
ATOM 937  O O   ? GLY A 1 122 ?  -4.753  -9.388  -4.946 1.000 93.950 ? 122 GLY A O   1 
ATOM 938  N N   ? TRP A 1 123 ?  -6.247  -7.639  -4.837 1.000 92.230 ? 123 TRP A N   1 
ATOM 939  C CA  ? TRP A 1 123 ?  -7.481  -8.331  -5.193 1.000 92.230 ? 123 TRP A CA  1 
ATOM 940  C C   ? TRP A 1 123 ?  -8.017  -7.837  -6.532 1.000 92.230 ? 123 TRP A C   1 
ATOM 941  C CB  ? TRP A 1 123 ?  -8.540  -8.139  -4.103 1.000 92.230 ? 123 TRP A CB  1 
ATOM 942  O O   ? TRP A 1 123 ?  -9.217  -7.934  -6.802 1.000 92.230 ? 123 TRP A O   1 
ATOM 943  C CG  ? TRP A 1 123 ?  -8.217  -8.830  -2.812 1.000 92.230 ? 123 TRP A CG  1 
ATOM 944  C CD1 ? TRP A 1 123 ?  -8.458 -10.138  -2.496 1.000 92.230 ? 123 TRP A CD1 1 
ATOM 945  C CD2 ? TRP A 1 123 ?  -7.599  -8.246  -1.662 1.000 92.230 ? 123 TRP A CD2 1 
ATOM 946  C CE2 ? TRP A 1 123 ?  -7.494  -9.260  -0.684 1.000 92.230 ? 123 TRP A CE2 1 
ATOM 947  C CE3 ? TRP A 1 123 ?  -7.121  -6.963  -1.363 1.000 92.230 ? 123 TRP A CE3 1 
ATOM 948  N NE1 ? TRP A 1 123 ?  -8.025 -10.403  -1.217 1.000 92.230 ? 123 TRP A NE1 1 
ATOM 949  C CH2 ? TRP A 1 123 ?  -6.472  -7.765   0.840 1.000 92.230 ? 123 TRP A CH2 1 
ATOM 950  C CZ2 ? TRP A 1 123 ?  -6.931  -9.029   0.574 1.000 92.230 ? 123 TRP A CZ2 1 
ATOM 951  C CZ3 ? TRP A 1 123 ?  -6.561  -6.735  -0.111 1.000 92.230 ? 123 TRP A CZ3 1 
ATOM 952  N N   ? GLY A 1 124 ?  -7.086  -7.098  -7.388 1.000 85.060 ? 124 GLY A N   1 
ATOM 953  C CA  ? GLY A 1 124 ?  -7.492  -6.552  -8.673 1.000 85.060 ? 124 GLY A CA  1 
ATOM 954  C C   ? GLY A 1 124 ?  -7.610  -7.605  -9.759 1.000 85.060 ? 124 GLY A C   1 
ATOM 955  O O   ? GLY A 1 124 ?  -7.876  -8.774  -9.471 1.000 85.060 ? 124 GLY A O   1 
ATOM 956  N N   ? LYS A 1 125 ?  -7.609  -7.252 -11.072 1.000 81.630 ? 125 LYS A N   1 
ATOM 957  C CA  ? LYS A 1 125 ?  -7.696  -8.142 -12.227 1.000 81.630 ? 125 LYS A CA  1 
ATOM 958  C C   ? LYS A 1 125 ?  -6.399  -8.923 -12.417 1.000 81.630 ? 125 LYS A C   1 
ATOM 959  C CB  ? LYS A 1 125 ?  -8.020  -7.348 -13.493 1.000 81.630 ? 125 LYS A CB  1 
ATOM 960  O O   ? LYS A 1 125 ?  -5.321  -8.446 -12.056 1.000 81.630 ? 125 LYS A O   1 
ATOM 961  C CG  ? LYS A 1 125 ?  -9.403  -6.714 -13.489 1.000 81.630 ? 125 LYS A CG  1 
ATOM 962  C CD  ? LYS A 1 125 ?  -9.681  -5.971 -14.790 1.000 81.630 ? 125 LYS A CD  1 
ATOM 963  C CE  ? LYS A 1 125 ? -11.053  -5.310 -14.774 1.000 81.630 ? 125 LYS A CE  1 
ATOM 964  N NZ  ? LYS A 1 125 ? -11.307  -4.532 -16.024 1.000 81.630 ? 125 LYS A NZ  1 
ATOM 965  N N   ? THR A 1 126 ?  -6.561 -10.225 -12.993 1.000 76.680 ? 126 THR A N   1 
ATOM 966  C CA  ? THR A 1 126 ?  -5.414 -11.038 -13.383 1.000 76.680 ? 126 THR A CA  1 
ATOM 967  C C   ? THR A 1 126 ?  -5.099 -10.853 -14.865 1.000 76.680 ? 126 THR A C   1 
ATOM 968  C CB  ? THR A 1 126 ?  -5.661 -12.530 -13.091 1.000 76.680 ? 126 THR A CB  1 
ATOM 969  O O   ? THR A 1 126 ?  -5.754 -10.066 -15.550 1.000 76.680 ? 126 THR A O   1 
ATOM 970  C CG2 ? THR A 1 126 ?  -6.108 -12.741 -11.648 1.000 76.680 ? 126 THR A CG2 1 
ATOM 971  O OG1 ? THR A 1 126 ?  -6.678 -13.021 -13.972 1.000 76.680 ? 126 THR A OG1 1 
ATOM 972  N N   ? GLU A 1 127 ?  -4.021 -11.582 -15.368 1.000 74.080 ? 127 GLU A N   1 
ATOM 973  C CA  ? GLU A 1 127 ?  -3.598 -11.537 -16.765 1.000 74.080 ? 127 GLU A CA  1 
ATOM 974  C C   ? GLU A 1 127 ?  -4.730 -11.959 -17.698 1.000 74.080 ? 127 GLU A C   1 
ATOM 975  C CB  ? GLU A 1 127 ?  -2.374 -12.430 -16.986 1.000 74.080 ? 127 GLU A CB  1 
ATOM 976  O O   ? GLU A 1 127 ?  -4.764 -11.556 -18.862 1.000 74.080 ? 127 GLU A O   1 
ATOM 977  C CG  ? GLU A 1 127 ?  -2.634 -13.906 -16.722 1.000 74.080 ? 127 GLU A CG  1 
ATOM 978  C CD  ? GLU A 1 127 ?  -2.410 -14.304 -15.271 1.000 74.080 ? 127 GLU A CD  1 
ATOM 979  O OE1 ? GLU A 1 127 ?  -2.340 -15.519 -14.979 1.000 74.080 ? 127 GLU A OE1 1 
ATOM 980  O OE2 ? GLU A 1 127 ?  -2.306 -13.393 -14.420 1.000 74.080 ? 127 GLU A OE2 1 
ATOM 981  N N   ? LYS A 1 128 ?  -5.738 -12.770 -17.163 1.000 72.760 ? 128 LYS A N   1 
ATOM 982  C CA  ? LYS A 1 128 ?  -6.887 -13.240 -17.931 1.000 72.760 ? 128 LYS A CA  1 
ATOM 983  C C   ? LYS A 1 128 ?  -8.100 -12.340 -17.712 1.000 72.760 ? 128 LYS A C   1 
ATOM 984  C CB  ? LYS A 1 128 ?  -7.231 -14.682 -17.556 1.000 72.760 ? 128 LYS A CB  1 
ATOM 985  O O   ? LYS A 1 128 ?  -9.219 -12.696 -18.086 1.000 72.760 ? 128 LYS A O   1 
ATOM 986  C CG  ? LYS A 1 128 ?  -6.150 -15.691 -17.919 1.000 72.760 ? 128 LYS A CG  1 
ATOM 987  C CD  ? LYS A 1 128 ?  -6.561 -17.109 -17.546 1.000 72.760 ? 128 LYS A CD  1 
ATOM 988  C CE  ? LYS A 1 128 ?  -5.461 -18.113 -17.863 1.000 72.760 ? 128 LYS A CE  1 
ATOM 989  N NZ  ? LYS A 1 128 ?  -5.828 -19.493 -17.427 1.000 72.760 ? 128 LYS A NZ  1 
ATOM 990  N N   ? ASP A 1 129 ?  -7.906 -11.203 -17.029 1.000 69.750 ? 129 ASP A N   1 
ATOM 991  C CA  ? ASP A 1 129 ?  -8.887 -10.150 -16.786 1.000 69.750 ? 129 ASP A CA  1 
ATOM 992  C C   ? ASP A 1 129 ? -10.022 -10.651 -15.895 1.000 69.750 ? 129 ASP A C   1 
ATOM 993  C CB  ? ASP A 1 129 ?  -9.449  -9.624 -18.108 1.000 69.750 ? 129 ASP A CB  1 
ATOM 994  O O   ? ASP A 1 129 ? -11.156 -10.179 -16.002 1.000 69.750 ? 129 ASP A O   1 
ATOM 995  C CG  ? ASP A 1 129 ?  -9.878  -8.169 -18.033 1.000 69.750 ? 129 ASP A CG  1 
ATOM 996  O OD1 ? ASP A 1 129 ?  -9.454  -7.455 -17.099 1.000 69.750 ? 129 ASP A OD1 1 
ATOM 997  O OD2 ? ASP A 1 129 ? -10.649  -7.733 -18.915 1.000 69.750 ? 129 ASP A OD2 1 
ATOM 998  N N   ? ASN A 1 130 ?  -9.774 -11.715 -15.123 1.000 75.040 ? 130 ASN A N   1 
ATOM 999  C CA  ? ASN A 1 130 ? -10.715 -12.225 -14.131 1.000 75.040 ? 130 ASN A CA  1 
ATOM 1000 C C   ? ASN A 1 130 ? -10.493 -11.582 -12.765 1.000 75.040 ? 130 ASN A C   1 
ATOM 1001 C CB  ? ASN A 1 130 ? -10.610 -13.748 -14.024 1.000 75.040 ? 130 ASN A CB  1 
ATOM 1002 O O   ? ASN A 1 130 ?  -9.351 -11.393 -12.342 1.000 75.040 ? 130 ASN A O   1 
ATOM 1003 C CG  ? ASN A 1 130 ? -10.999 -14.451 -15.309 1.000 75.040 ? 130 ASN A CG  1 
ATOM 1004 N ND2 ? ASN A 1 130 ? -10.314 -15.546 -15.617 1.000 75.040 ? 130 ASN A ND2 1 
ATOM 1005 O OD1 ? ASN A 1 130 ? -11.907 -14.014 -16.021 1.000 75.040 ? 130 ASN A OD1 1 
ATOM 1006 N N   ? THR A 1 131 ? -11.623 -11.090 -12.161 1.000 78.410 ? 131 THR A N   1 
ATOM 1007 C CA  ? THR A 1 131 ? -11.519 -10.631 -10.780 1.000 78.410 ? 131 THR A CA  1 
ATOM 1008 C C   ? THR A 1 131 ? -11.441 -11.816  -9.821 1.000 78.410 ? 131 THR A C   1 
ATOM 1009 C CB  ? THR A 1 131 ? -12.713  -9.736 -10.398 1.000 78.410 ? 131 THR A CB  1 
ATOM 1010 O O   ? THR A 1 131 ? -12.111 -12.830 -10.023 1.000 78.410 ? 131 THR A O   1 
ATOM 1011 C CG2 ? THR A 1 131 ? -12.676  -8.416 -11.160 1.000 78.410 ? 131 THR A CG2 1 
ATOM 1012 O OG1 ? THR A 1 131 ? -13.934 -10.420 -10.708 1.000 78.410 ? 131 THR A OG1 1 
ATOM 1013 N N   ? VAL A 1 132 ? -10.474 -11.678  -8.863 1.000 83.500 ? 132 VAL A N   1 
ATOM 1014 C CA  ? VAL A 1 132 ? -10.291 -12.749  -7.889 1.000 83.500 ? 132 VAL A CA  1 
ATOM 1015 C C   ? VAL A 1 132 ? -10.706 -12.263  -6.502 1.000 83.500 ? 132 VAL A C   1 
ATOM 1016 C CB  ? VAL A 1 132 ?  -8.829 -13.250  -7.863 1.000 83.500 ? 132 VAL A CB  1 
ATOM 1017 O O   ? VAL A 1 132 ? -10.569 -11.079  -6.186 1.000 83.500 ? 132 VAL A O   1 
ATOM 1018 C CG1 ? VAL A 1 132 ?  -8.455 -13.894  -9.197 1.000 83.500 ? 132 VAL A CG1 1 
ATOM 1019 C CG2 ? VAL A 1 132 ?  -7.878 -12.100  -7.537 1.000 83.500 ? 132 VAL A CG2 1 
ATOM 1020 N N   ? ASN A 1 133 ? -11.328 -13.157  -5.745 1.000 87.380 ? 133 ASN A N   1 
ATOM 1021 C CA  ? ASN A 1 133 ? -11.721 -12.828  -4.379 1.000 87.380 ? 133 ASN A CA  1 
ATOM 1022 C C   ? ASN A 1 133 ? -10.622 -13.178  -3.380 1.000 87.380 ? 133 ASN A C   1 
ATOM 1023 C CB  ? ASN A 1 133 ? -13.023 -13.541  -4.008 1.000 87.380 ? 133 ASN A CB  1 
ATOM 1024 O O   ? ASN A 1 133 ? -10.567 -12.611  -2.287 1.000 87.380 ? 133 ASN A O   1 
ATOM 1025 C CG  ? ASN A 1 133 ? -14.230 -12.959  -4.717 1.000 87.380 ? 133 ASN A CG  1 
ATOM 1026 N ND2 ? ASN A 1 133 ? -15.210 -13.806  -5.010 1.000 87.380 ? 133 ASN A ND2 1 
ATOM 1027 O OD1 ? ASN A 1 133 ? -14.281 -11.759  -4.999 1.000 87.380 ? 133 ASN A OD1 1 
ATOM 1028 N N   ? ASP A 1 134 ?  -9.708 -14.004  -3.793 1.000 90.930 ? 134 ASP A N   1 
ATOM 1029 C CA  ? ASP A 1 134 ?  -8.574 -14.382  -2.955 1.000 90.930 ? 134 ASP A CA  1 
ATOM 1030 C C   ? ASP A 1 134 ?  -7.404 -13.419  -3.147 1.000 90.930 ? 134 ASP A C   1 
ATOM 1031 C CB  ? ASP A 1 134 ?  -8.132 -15.814  -3.262 1.000 90.930 ? 134 ASP A CB  1 
ATOM 1032 O O   ? ASP A 1 134 ?  -7.108 -13.011  -4.272 1.000 90.930 ? 134 ASP A O   1 
ATOM 1033 C CG  ? ASP A 1 134 ?  -9.169 -16.851  -2.869 1.000 90.930 ? 134 ASP A CG  1 
ATOM 1034 O OD1 ? ASP A 1 134 ?  -9.455 -17.002  -1.662 1.000 90.930 ? 134 ASP A OD1 1 
ATOM 1035 O OD2 ? ASP A 1 134 ?  -9.704 -17.527  -3.775 1.000 90.930 ? 134 ASP A OD2 1 
ATOM 1036 N N   ? LEU A 1 135 ?  -6.836 -13.074  -2.036 1.000 93.340 ? 135 LEU A N   1 
ATOM 1037 C CA  ? LEU A 1 135 ?  -5.631 -12.254  -2.084 1.000 93.340 ? 135 LEU A CA  1 
ATOM 1038 C C   ? LEU A 1 135 ?  -4.504 -12.983  -2.808 1.000 93.340 ? 135 LEU A C   1 
ATOM 1039 C CB  ? LEU A 1 135 ?  -5.183 -11.877  -0.669 1.000 93.340 ? 135 LEU A CB  1 
ATOM 1040 O O   ? LEU A 1 135 ?  -4.171 -14.119  -2.463 1.000 93.340 ? 135 LEU A O   1 
ATOM 1041 C CG  ? LEU A 1 135 ?  -3.982 -10.935  -0.566 1.000 93.340 ? 135 LEU A CG  1 
ATOM 1042 C CD1 ? LEU A 1 135 ?  -4.319  -9.578  -1.173 1.000 93.340 ? 135 LEU A CD1 1 
ATOM 1043 C CD2 ? LEU A 1 135 ?  -3.544 -10.783   0.887 1.000 93.340 ? 135 LEU A CD2 1 
ATOM 1044 N N   ? LEU A 1 136 ?  -3.969 -12.230  -3.836 1.000 94.490 ? 136 LEU A N   1 
ATOM 1045 C CA  ? LEU A 1 136 ?  -2.835 -12.770  -4.579 1.000 94.490 ? 136 LEU A CA  1 
ATOM 1046 C C   ? LEU A 1 136 ?  -1.562 -11.989  -4.270 1.000 94.490 ? 136 LEU A C   1 
ATOM 1047 C CB  ? LEU A 1 136 ?  -3.115 -12.738  -6.083 1.000 94.490 ? 136 LEU A CB  1 
ATOM 1048 O O   ? LEU A 1 136 ?  -1.618 -10.793  -3.977 1.000 94.490 ? 136 LEU A O   1 
ATOM 1049 C CG  ? LEU A 1 136 ?  -4.360 -13.489  -6.557 1.000 94.490 ? 136 LEU A CG  1 
ATOM 1050 C CD1 ? LEU A 1 136 ?  -4.448 -13.461  -8.080 1.000 94.490 ? 136 LEU A CD1 1 
ATOM 1051 C CD2 ? LEU A 1 136 ?  -4.346 -14.925  -6.044 1.000 94.490 ? 136 LEU A CD2 1 
ATOM 1052 N N   ? VAL A 1 137 ?  -0.433 -12.748  -4.361 1.000 94.910 ? 137 VAL A N   1 
ATOM 1053 C CA  ? VAL A 1 137 ?   0.858 -12.117  -4.108 1.000 94.910 ? 137 VAL A CA  1 
ATOM 1054 C C   ? VAL A 1 137 ?   1.898 -12.655  -5.089 1.000 94.910 ? 137 VAL A C   1 
ATOM 1055 C CB  ? VAL A 1 137 ?   1.328 -12.349  -2.654 1.000 94.910 ? 137 VAL A CB  1 
ATOM 1056 O O   ? VAL A 1 137 ?   1.827 -13.814  -5.504 1.000 94.910 ? 137 VAL A O   1 
ATOM 1057 C CG1 ? VAL A 1 137 ?   1.490 -13.841  -2.370 1.000 94.910 ? 137 VAL A CG1 1 
ATOM 1058 C CG2 ? VAL A 1 137 ?   2.637 -11.607  -2.392 1.000 94.910 ? 137 VAL A CG2 1 
ATOM 1059 N N   ? THR A 1 138 ?   2.906 -11.854  -5.459 1.000 94.340 ? 138 THR A N   1 
ATOM 1060 C CA  ? THR A 1 138 ?   4.026 -12.270  -6.296 1.000 94.340 ? 138 THR A CA  1 
ATOM 1061 C C   ? THR A 1 138 ?   5.278 -11.464  -5.964 1.000 94.340 ? 138 THR A C   1 
ATOM 1062 C CB  ? THR A 1 138 ?   3.694 -12.115  -7.792 1.000 94.340 ? 138 THR A CB  1 
ATOM 1063 O O   ? THR A 1 138 ?   5.185 -10.344  -5.456 1.000 94.340 ? 138 THR A O   1 
ATOM 1064 C CG2 ? THR A 1 138 ?   3.576 -10.644  -8.179 1.000 94.340 ? 138 THR A CG2 1 
ATOM 1065 O OG1 ? THR A 1 138 ?   4.732 -12.721  -8.571 1.000 94.340 ? 138 THR A OG1 1 
ATOM 1066 N N   ? ASP A 1 139 ?   6.402 -12.057  -6.332 1.000 94.130 ? 139 ASP A N   1 
ATOM 1067 C CA  ? ASP A 1 139 ?   7.686 -11.386  -6.150 1.000 94.130 ? 139 ASP A CA  1 
ATOM 1068 C C   ? ASP A 1 139 ?   8.019 -10.504  -7.351 1.000 94.130 ? 139 ASP A C   1 
ATOM 1069 C CB  ? ASP A 1 139 ?   8.799 -12.411  -5.925 1.000 94.130 ? 139 ASP A CB  1 
ATOM 1070 O O   ? ASP A 1 139 ?   7.783 -10.892  -8.498 1.000 94.130 ? 139 ASP A O   1 
ATOM 1071 C CG  ? ASP A 1 139 ?   8.619 -13.211  -4.647 1.000 94.130 ? 139 ASP A CG  1 
ATOM 1072 O OD1 ? ASP A 1 139 ?   8.565 -12.609  -3.553 1.000 94.130 ? 139 ASP A OD1 1 
ATOM 1073 O OD2 ? ASP A 1 139 ?   8.534 -14.455  -4.734 1.000 94.130 ? 139 ASP A OD2 1 
ATOM 1074 N N   ? VAL A 1 140 ?   8.619  -9.341  -7.003 1.000 94.720 ? 140 VAL A N   1 
ATOM 1075 C CA  ? VAL A 1 140 ?   9.113  -8.448  -8.045 1.000 94.720 ? 140 VAL A CA  1 
ATOM 1076 C C   ? VAL A 1 140 ?  10.469  -7.876  -7.636 1.000 94.720 ? 140 VAL A C   1 
ATOM 1077 C CB  ? VAL A 1 140 ?   8.116  -7.302  -8.332 1.000 94.720 ? 140 VAL A CB  1 
ATOM 1078 O O   ? VAL A 1 140 ?  10.839  -7.921  -6.461 1.000 94.720 ? 140 VAL A O   1 
ATOM 1079 C CG1 ? VAL A 1 140 ?   6.796  -7.856  -8.865 1.000 94.720 ? 140 VAL A CG1 1 
ATOM 1080 C CG2 ? VAL A 1 140 ?   7.880  -6.473  -7.070 1.000 94.720 ? 140 VAL A CG2 1 
ATOM 1081 N N   ? LEU A 1 141 ?  11.189  -7.375  -8.645 1.000 94.320 ? 141 LEU A N   1 
ATOM 1082 C CA  ? LEU A 1 141 ?  12.440  -6.671  -8.387 1.000 94.320 ? 141 LEU A CA  1 
ATOM 1083 C C   ? LEU A 1 141 ?  12.301  -5.185  -8.698 1.000 94.320 ? 141 LEU A C   1 
ATOM 1084 C CB  ? LEU A 1 141 ?  13.576  -7.275  -9.217 1.000 94.320 ? 141 LEU A CB  1 
ATOM 1085 O O   ? LEU A 1 141 ?  11.674  -4.810  -9.691 1.000 94.320 ? 141 LEU A O   1 
ATOM 1086 C CG  ? LEU A 1 141 ?  13.979  -8.709  -8.874 1.000 94.320 ? 141 LEU A CG  1 
ATOM 1087 C CD1 ? LEU A 1 141 ?  15.031  -9.214  -9.855 1.000 94.320 ? 141 LEU A CD1 1 
ATOM 1088 C CD2 ? LEU A 1 141 ?  14.493  -8.792  -7.441 1.000 94.320 ? 141 LEU A CD2 1 
ATOM 1089 N N   ? THR A 1 142 ?  12.840  -4.446  -7.728 1.000 94.520 ? 142 THR A N   1 
ATOM 1090 C CA  ? THR A 1 142 ?  12.899  -3.023  -8.042 1.000 94.520 ? 142 THR A CA  1 
ATOM 1091 C C   ? THR A 1 142 ?  13.941  -2.750  -9.123 1.000 94.520 ? 142 THR A C   1 
ATOM 1092 C CB  ? THR A 1 142 ?  13.225  -2.187  -6.790 1.000 94.520 ? 142 THR A CB  1 
ATOM 1093 O O   ? THR A 1 142 ?  14.915  -3.494  -9.256 1.000 94.520 ? 142 THR A O   1 
ATOM 1094 C CG2 ? THR A 1 142 ?  12.154  -2.362  -5.718 1.000 94.520 ? 142 THR A CG2 1 
ATOM 1095 O OG1 ? THR A 1 142 ?  14.489  -2.605  -6.259 1.000 94.520 ? 142 THR A OG1 1 
ATOM 1096 N N   ? ILE A 1 143 ?  13.623  -1.612  -9.836 1.000 91.870 ? 143 ILE A N   1 
ATOM 1097 C CA  ? ILE A 1 143 ?  14.491  -1.241 -10.949 1.000 91.870 ? 143 ILE A CA  1 
ATOM 1098 C C   ? ILE A 1 143 ?  14.979   0.194 -10.766 1.000 91.870 ? 143 ILE A C   1 
ATOM 1099 C CB  ? ILE A 1 143 ?  13.767  -1.392 -12.305 1.000 91.870 ? 143 ILE A CB  1 
ATOM 1100 O O   ? ILE A 1 143 ?  14.291   1.019 -10.159 1.000 91.870 ? 143 ILE A O   1 
ATOM 1101 C CG1 ? ILE A 1 143 ?  13.223  -2.816 -12.465 1.000 91.870 ? 143 ILE A CG1 1 
ATOM 1102 C CG2 ? ILE A 1 143 ?  14.704  -1.031 -13.461 1.000 91.870 ? 143 ILE A CG2 1 
ATOM 1103 C CD1 ? ILE A 1 143 ?  12.312  -2.999 -13.670 1.000 91.870 ? 143 ILE A CD1 1 
ATOM 1104 N N   ? ASN A 1 144 ?  16.145   0.391 -11.439 1.000 90.530 ? 144 ASN A N   1 
ATOM 1105 C CA  ? ASN A 1 144 ?  16.710   1.736 -11.441 1.000 90.530 ? 144 ASN A CA  1 
ATOM 1106 C C   ? ASN A 1 144 ?  15.799   2.726 -12.162 1.000 90.530 ? 144 ASN A C   1 
ATOM 1107 C CB  ? ASN A 1 144 ?  18.101   1.733 -12.078 1.000 90.530 ? 144 ASN A CB  1 
ATOM 1108 O O   ? ASN A 1 144 ?  15.239   2.409 -13.213 1.000 90.530 ? 144 ASN A O   1 
ATOM 1109 C CG  ? ASN A 1 144 ?  18.780   3.087 -12.005 1.000 90.530 ? 144 ASN A CG  1 
ATOM 1110 N ND2 ? ASN A 1 144 ?  19.671   3.251 -11.035 1.000 90.530 ? 144 ASN A ND2 1 
ATOM 1111 O OD1 ? ASN A 1 144 ?  18.505   3.977 -12.813 1.000 90.530 ? 144 ASN A OD1 1 
ATOM 1112 N N   ? LYS A 1 145 ?  15.658   3.872 -11.561 1.000 88.160 ? 145 LYS A N   1 
ATOM 1113 C CA  ? LYS A 1 145 ?  14.754   4.899 -12.072 1.000 88.160 ? 145 LYS A CA  1 
ATOM 1114 C C   ? LYS A 1 145 ?  15.119   5.290 -13.501 1.000 88.160 ? 145 LYS A C   1 
ATOM 1115 C CB  ? LYS A 1 145 ?  14.776   6.132 -11.169 1.000 88.160 ? 145 LYS A CB  1 
ATOM 1116 O O   ? LYS A 1 145 ?  14.238   5.485 -14.341 1.000 88.160 ? 145 LYS A O   1 
ATOM 1117 C CG  ? LYS A 1 145 ?  13.797   7.221 -11.583 1.000 88.160 ? 145 LYS A CG  1 
ATOM 1118 C CD  ? LYS A 1 145 ?  13.846   8.408 -10.631 1.000 88.160 ? 145 LYS A CD  1 
ATOM 1119 C CE  ? LYS A 1 145 ?  12.906   9.521 -11.075 1.000 88.160 ? 145 LYS A CE  1 
ATOM 1120 N NZ  ? LYS A 1 145 ?  12.958  10.693 -10.150 1.000 88.160 ? 145 LYS A NZ  1 
ATOM 1121 N N   ? THR A 1 146 ?  16.405   5.425 -13.817 1.000 88.530 ? 146 THR A N   1 
ATOM 1122 C CA  ? THR A 1 146 ?  16.856   5.818 -15.148 1.000 88.530 ? 146 THR A CA  1 
ATOM 1123 C C   ? THR A 1 146 ?  16.480   4.759 -16.181 1.000 88.530 ? 146 THR A C   1 
ATOM 1124 C CB  ? THR A 1 146 ?  18.378   6.050 -15.176 1.000 88.530 ? 146 THR A CB  1 
ATOM 1125 O O   ? THR A 1 146 ?  16.041   5.089 -17.284 1.000 88.530 ? 146 THR A O   1 
ATOM 1126 C CG2 ? THR A 1 146 ?  18.830   6.565 -16.539 1.000 88.530 ? 146 THR A CG2 1 
ATOM 1127 O OG1 ? THR A 1 146 ?  18.727   7.012 -14.174 1.000 88.530 ? 146 THR A OG1 1 
ATOM 1128 N N   ? VAL A 1 147 ?  16.649   3.556 -15.805 1.000 90.300 ? 147 VAL A N   1 
ATOM 1129 C CA  ? VAL A 1 147 ?  16.261   2.448 -16.672 1.000 90.300 ? 147 VAL A CA  1 
ATOM 1130 C C   ? VAL A 1 147 ?  14.746   2.445 -16.861 1.000 90.300 ? 147 VAL A C   1 
ATOM 1131 C CB  ? VAL A 1 147 ?  16.730   1.091 -16.101 1.000 90.300 ? 147 VAL A CB  1 
ATOM 1132 O O   ? VAL A 1 147 ?  14.254   2.249 -17.975 1.000 90.300 ? 147 VAL A O   1 
ATOM 1133 C CG1 ? VAL A 1 147 ?  16.167  -0.065 -16.926 1.000 90.300 ? 147 VAL A CG1 1 
ATOM 1134 C CG2 ? VAL A 1 147 ?  18.255   1.028 -16.059 1.000 90.300 ? 147 VAL A CG2 1 
ATOM 1135 N N   ? CYS A 1 148 ?  14.039   2.668 -15.781 1.000 91.790 ? 148 CYS A N   1 
ATOM 1136 C CA  ? CYS A 1 148 ?  12.581   2.710 -15.790 1.000 91.790 ? 148 CYS A CA  1 
ATOM 1137 C C   ? CYS A 1 148 ?  12.073   3.794 -16.734 1.000 91.790 ? 148 CYS A C   1 
ATOM 1138 C CB  ? CYS A 1 148 ?  12.043   2.955 -14.381 1.000 91.790 ? 148 CYS A CB  1 
ATOM 1139 O O   ? CYS A 1 148 ?  11.187   3.544 -17.552 1.000 91.790 ? 148 CYS A O   1 
ATOM 1140 S SG  ? CYS A 1 148 ?  10.249   2.793 -14.248 1.000 91.790 ? 148 CYS A SG  1 
ATOM 1141 N N   ? GLN A 1 149 ?  12.660   4.885 -16.723 1.000 90.870 ? 149 GLN A N   1 
ATOM 1142 C CA  ? GLN A 1 149 ?  12.289   6.018 -17.564 1.000 90.870 ? 149 GLN A CA  1 
ATOM 1143 C C   ? GLN A 1 149 ?  12.536   5.714 -19.039 1.000 90.870 ? 149 GLN A C   1 
ATOM 1144 C CB  ? GLN A 1 149 ?  13.062   7.271 -17.149 1.000 90.870 ? 149 GLN A CB  1 
ATOM 1145 O O   ? GLN A 1 149 ?  11.755   6.120 -19.901 1.000 90.870 ? 149 GLN A O   1 
ATOM 1146 C CG  ? GLN A 1 149 ?  12.590   7.879 -15.836 1.000 90.870 ? 149 GLN A CG  1 
ATOM 1147 C CD  ? GLN A 1 149 ?  13.438   9.058 -15.396 1.000 90.870 ? 149 GLN A CD  1 
ATOM 1148 N NE2 ? GLN A 1 149 ?  12.817  10.012 -14.711 1.000 90.870 ? 149 GLN A NE2 1 
ATOM 1149 O OE1 ? GLN A 1 149 ?  14.641   9.109 -15.668 1.000 90.870 ? 149 GLN A OE1 1 
ATOM 1150 N N   ? SER A 1 150 ?  13.632   5.014 -19.202 1.000 90.980 ? 150 SER A N   1 
ATOM 1151 C CA  ? SER A 1 150 ?  13.968   4.633 -20.570 1.000 90.980 ? 150 SER A CA  1 
ATOM 1152 C C   ? SER A 1 150 ?  12.948   3.651 -21.136 1.000 90.980 ? 150 SER A C   1 
ATOM 1153 C CB  ? SER A 1 150 ?  15.367   4.018 -20.628 1.000 90.980 ? 150 SER A CB  1 
ATOM 1154 O O   ? SER A 1 150 ?  12.532   3.776 -22.290 1.000 90.980 ? 150 SER A O   1 
ATOM 1155 O OG  ? SER A 1 150 ?  15.688   3.622 -21.950 1.000 90.980 ? 150 SER A OG  1 
ATOM 1156 N N   ? VAL A 1 151 ?  12.495   2.760 -20.349 1.000 90.330 ? 151 VAL A N   1 
ATOM 1157 C CA  ? VAL A 1 151 ?  11.555   1.720 -20.753 1.000 90.330 ? 151 VAL A CA  1 
ATOM 1158 C C   ? VAL A 1 151 ?  10.184   2.337 -21.018 1.000 90.330 ? 151 VAL A C   1 
ATOM 1159 C CB  ? VAL A 1 151 ?  11.443   0.609 -19.684 1.000 90.330 ? 151 VAL A CB  1 
ATOM 1160 O O   ? VAL A 1 151 ?   9.512   1.979 -21.988 1.000 90.330 ? 151 VAL A O   1 
ATOM 1161 C CG1 ? VAL A 1 151 ?  10.300  -0.348 -20.018 1.000 90.330 ? 151 VAL A CG1 1 
ATOM 1162 C CG2 ? VAL A 1 151 ?  12.763  -0.150 -19.564 1.000 90.330 ? 151 VAL A CG2 1 
ATOM 1163 N N   ? TRP A 1 152 ?   9.694   3.265 -20.221 1.000 89.800 ? 152 TRP A N   1 
ATOM 1164 C CA  ? TRP A 1 152 ?   8.379   3.890 -20.316 1.000 89.800 ? 152 TRP A CA  1 
ATOM 1165 C C   ? TRP A 1 152 ?   8.363   4.966 -21.397 1.000 89.800 ? 152 TRP A C   1 
ATOM 1166 C CB  ? TRP A 1 152 ?   7.972   4.495 -18.970 1.000 89.800 ? 152 TRP A CB  1 
ATOM 1167 O O   ? TRP A 1 152 ?   7.295   5.381 -21.853 1.000 89.800 ? 152 TRP A O   1 
ATOM 1168 C CG  ? TRP A 1 152 ?   7.294   3.528 -18.047 1.000 89.800 ? 152 TRP A CG  1 
ATOM 1169 C CD1 ? TRP A 1 152 ?   7.892   2.696 -17.141 1.000 89.800 ? 152 TRP A CD1 1 
ATOM 1170 C CD2 ? TRP A 1 152 ?   5.887   3.289 -17.943 1.000 89.800 ? 152 TRP A CD2 1 
ATOM 1171 C CE2 ? TRP A 1 152 ?   5.703   2.299 -16.953 1.000 89.800 ? 152 TRP A CE2 1 
ATOM 1172 C CE3 ? TRP A 1 152 ?   4.763   3.818 -18.592 1.000 89.800 ? 152 TRP A CE3 1 
ATOM 1173 N NE1 ? TRP A 1 152 ?   6.940   1.954 -16.480 1.000 89.800 ? 152 TRP A NE1 1 
ATOM 1174 C CH2 ? TRP A 1 152 ?   3.355   2.360 -17.246 1.000 89.800 ? 152 TRP A CH2 1 
ATOM 1175 C CZ2 ? TRP A 1 152 ?   4.437   1.826 -16.596 1.000 89.800 ? 152 TRP A CZ2 1 
ATOM 1176 C CZ3 ? TRP A 1 152 ?   3.505   3.346 -18.235 1.000 89.800 ? 152 TRP A CZ3 1 
ATOM 1177 N N   ? LYS A 1 153 ?   9.472   5.186 -22.108 1.000 85.190 ? 153 LYS A N   1 
ATOM 1178 C CA  ? LYS A 1 153 ?   9.620   6.130 -23.212 1.000 85.190 ? 153 LYS A CA  1 
ATOM 1179 C C   ? LYS A 1 153 ?   8.827   7.408 -22.953 1.000 85.190 ? 153 LYS A C   1 
ATOM 1180 C CB  ? LYS A 1 153 ?   9.171   5.493 -24.528 1.000 85.190 ? 153 LYS A CB  1 
ATOM 1181 O O   ? LYS A 1 153 ?   8.197   7.949 -23.864 1.000 85.190 ? 153 LYS A O   1 
ATOM 1182 C CG  ? LYS A 1 153 ?   9.997   4.285 -24.944 1.000 85.190 ? 153 LYS A CG  1 
ATOM 1183 C CD  ? LYS A 1 153 ?   9.573   3.761 -26.310 1.000 85.190 ? 153 LYS A CD  1 
ATOM 1184 C CE  ? LYS A 1 153 ?  10.388   2.542 -26.720 1.000 85.190 ? 153 LYS A CE  1 
ATOM 1185 N NZ  ? LYS A 1 153 ?   9.976   2.025 -28.060 1.000 85.190 ? 153 LYS A NZ  1 
ATOM 1186 N N   ? LYS A 1 154 ?   8.614   7.829 -21.660 1.000 81.560 ? 154 LYS A N   1 
ATOM 1187 C CA  ? LYS A 1 154 ?   7.958   9.063 -21.236 1.000 81.560 ? 154 LYS A CA  1 
ATOM 1188 C C   ? LYS A 1 154 ?   8.576   9.600 -19.949 1.000 81.560 ? 154 LYS A C   1 
ATOM 1189 C CB  ? LYS A 1 154 ?   6.458   8.835 -21.042 1.000 81.560 ? 154 LYS A CB  1 
ATOM 1190 O O   ? LYS A 1 154 ?   9.280   8.875 -19.242 1.000 81.560 ? 154 LYS A O   1 
ATOM 1191 C CG  ? LYS A 1 154 ?   6.120   7.856 -19.927 1.000 81.560 ? 154 LYS A CG  1 
ATOM 1192 C CD  ? LYS A 1 154 ?   4.617   7.641 -19.808 1.000 81.560 ? 154 LYS A CD  1 
ATOM 1193 C CE  ? LYS A 1 154 ?   4.286   6.530 -18.821 1.000 81.560 ? 154 LYS A CE  1 
ATOM 1194 N NZ  ? LYS A 1 154 ?   2.812   6.323 -18.694 1.000 81.560 ? 154 LYS A NZ  1 
ATOM 1195 N N   ? GLU A 1 155 ?   8.230  10.931 -19.749 1.000 83.440 ? 155 GLU A N   1 
ATOM 1196 C CA  ? GLU A 1 155 ?   8.684  11.559 -18.512 1.000 83.440 ? 155 GLU A CA  1 
ATOM 1197 C C   ? GLU A 1 155 ?   7.895  11.045 -17.310 1.000 83.440 ? 155 GLU A C   1 
ATOM 1198 C CB  ? GLU A 1 155 ?   8.565  13.082 -18.606 1.000 83.440 ? 155 GLU A CB  1 
ATOM 1199 O O   ? GLU A 1 155 ?   6.664  11.098 -17.301 1.000 83.440 ? 155 GLU A O   1 
ATOM 1200 C CG  ? GLU A 1 155 ?   9.602  13.725 -19.515 1.000 83.440 ? 155 GLU A CG  1 
ATOM 1201 C CD  ? GLU A 1 155 ?   9.563  15.244 -19.490 1.000 83.440 ? 155 GLU A CD  1 
ATOM 1202 O OE1 ? GLU A 1 155 ?  10.402  15.884 -20.165 1.000 83.440 ? 155 GLU A OE1 1 
ATOM 1203 O OE2 ? GLU A 1 155 ?   8.688  15.799 -18.790 1.000 83.440 ? 155 GLU A OE2 1 
ATOM 1204 N N   ? LEU A 1 156 ?   8.677  10.335 -16.359 1.000 89.910 ? 156 LEU A N   1 
ATOM 1205 C CA  ? LEU A 1 156 ?   8.075   9.861 -15.117 1.000 89.910 ? 156 LEU A CA  1 
ATOM 1206 C C   ? LEU A 1 156 ?   8.318  10.850 -13.983 1.000 89.910 ? 156 LEU A C   1 
ATOM 1207 C CB  ? LEU A 1 156 ?   8.635   8.487 -14.740 1.000 89.910 ? 156 LEU A CB  1 
ATOM 1208 O O   ? LEU A 1 156 ?   9.345  11.532 -13.958 1.000 89.910 ? 156 LEU A O   1 
ATOM 1209 C CG  ? LEU A 1 156 ?   8.329   7.342 -15.707 1.000 89.910 ? 156 LEU A CG  1 
ATOM 1210 C CD1 ? LEU A 1 156 ?   9.019   6.062 -15.248 1.000 89.910 ? 156 LEU A CD1 1 
ATOM 1211 C CD2 ? LEU A 1 156 ?   6.824   7.130 -15.828 1.000 89.910 ? 156 LEU A CD2 1 
ATOM 1212 N N   ? PRO A 1 157 ?   7.322  11.020 -13.028 1.000 87.580 ? 157 PRO A N   1 
ATOM 1213 C CA  ? PRO A 1 157 ?   7.537  11.906 -11.881 1.000 87.580 ? 157 PRO A CA  1 
ATOM 1214 C C   ? PRO A 1 157 ?   8.712  11.467 -11.009 1.000 87.580 ? 157 PRO A C   1 
ATOM 1215 C CB  ? PRO A 1 157 ?   6.219  11.810 -11.109 1.000 87.580 ? 157 PRO A CB  1 
ATOM 1216 O O   ? PRO A 1 157 ?   9.122  10.305 -11.059 1.000 87.580 ? 157 PRO A O   1 
ATOM 1217 C CG  ? PRO A 1 157 ?   5.409  10.802 -11.860 1.000 87.580 ? 157 PRO A CG  1 
ATOM 1218 C CD  ? PRO A 1 157 ?   6.208  10.335 -13.043 1.000 87.580 ? 157 PRO A CD  1 
ATOM 1219 N N   ? ASP A 1 158 ?   9.290  12.413 -10.253 1.000 86.980 ? 158 ASP A N   1 
ATOM 1220 C CA  ? ASP A 1 158 ?  10.473  12.200  -9.425 1.000 86.980 ? 158 ASP A CA  1 
ATOM 1221 C C   ? ASP A 1 158 ?  10.152  11.307  -8.229 1.000 86.980 ? 158 ASP A C   1 
ATOM 1222 C CB  ? ASP A 1 158 ?  11.041  13.537  -8.946 1.000 86.980 ? 158 ASP A CB  1 
ATOM 1223 O O   ? ASP A 1 158 ?  11.028  10.604  -7.719 1.000 86.980 ? 158 ASP A O   1 
ATOM 1224 C CG  ? ASP A 1 158 ?  11.757  14.305 -10.043 1.000 86.980 ? 158 ASP A CG  1 
ATOM 1225 O OD1 ? ASP A 1 158 ?  12.106  13.702 -11.081 1.000 86.980 ? 158 ASP A OD1 1 
ATOM 1226 O OD2 ? ASP A 1 158 ?  11.976  15.523  -9.867 1.000 86.980 ? 158 ASP A OD2 1 
ATOM 1227 N N   ? ASN A 1 159 ?   8.985  11.155  -7.839 1.000 90.020 ? 159 ASN A N   1 
ATOM 1228 C CA  ? ASN A 1 159 ?   8.589  10.476  -6.610 1.000 90.020 ? 159 ASN A CA  1 
ATOM 1229 C C   ? ASN A 1 159 ?   7.980   9.107  -6.897 1.000 90.020 ? 159 ASN A C   1 
ATOM 1230 C CB  ? ASN A 1 159 ?   7.607  11.337  -5.813 1.000 90.020 ? 159 ASN A CB  1 
ATOM 1231 O O   ? ASN A 1 159 ?   6.880   8.802  -6.433 1.000 90.020 ? 159 ASN A O   1 
ATOM 1232 C CG  ? ASN A 1 159 ?   8.162  12.712  -5.494 1.000 90.020 ? 159 ASN A CG  1 
ATOM 1233 N ND2 ? ASN A 1 159 ?   7.317  13.731  -5.596 1.000 90.020 ? 159 ASN A ND2 1 
ATOM 1234 O OD1 ? ASN A 1 159 ?   9.341  12.857  -5.160 1.000 90.020 ? 159 ASN A OD1 1 
ATOM 1235 N N   ? ILE A 1 160 ?   8.730   8.314  -7.773 1.000 92.610 ? 160 ILE A N   1 
ATOM 1236 C CA  ? ILE A 1 160 ?   8.189   7.005  -8.124 1.000 92.610 ? 160 ILE A CA  1 
ATOM 1237 C C   ? ILE A 1 160 ?   9.252   5.932  -7.902 1.000 92.610 ? 160 ILE A C   1 
ATOM 1238 C CB  ? ILE A 1 160 ?   7.692   6.973  -9.586 1.000 92.610 ? 160 ILE A CB  1 
ATOM 1239 O O   ? ILE A 1 160 ?  10.443   6.238  -7.806 1.000 92.610 ? 160 ILE A O   1 
ATOM 1240 C CG1 ? ILE A 1 160 ?   8.852   7.240 -10.551 1.000 92.610 ? 160 ILE A CG1 1 
ATOM 1241 C CG2 ? ILE A 1 160 ?   6.562   7.986  -9.795 1.000 92.610 ? 160 ILE A CG2 1 
ATOM 1242 C CD1 ? ILE A 1 160 ?   8.829   6.373 -11.803 1.000 92.610 ? 160 ILE A CD1 1 
ATOM 1243 N N   ? LEU A 1 161 ?   8.761   4.709  -7.737 1.000 94.270 ? 161 LEU A N   1 
ATOM 1244 C CA  ? LEU A 1 161 ?   9.508   3.456  -7.739 1.000 94.270 ? 161 LEU A CA  1 
ATOM 1245 C C   ? LEU A 1 161 ?   9.012   2.529  -8.845 1.000 94.270 ? 161 LEU A C   1 
ATOM 1246 C CB  ? LEU A 1 161 ?   9.388   2.758  -6.382 1.000 94.270 ? 161 LEU A CB  1 
ATOM 1247 O O   ? LEU A 1 161 ?   7.813   2.479  -9.128 1.000 94.270 ? 161 LEU A O   1 
ATOM 1248 C CG  ? LEU A 1 161 ?  10.035   3.472  -5.193 1.000 94.270 ? 161 LEU A CG  1 
ATOM 1249 C CD1 ? LEU A 1 161 ?   9.561   2.854  -3.882 1.000 94.270 ? 161 LEU A CD1 1 
ATOM 1250 C CD2 ? LEU A 1 161 ?  11.555   3.416  -5.298 1.000 94.270 ? 161 LEU A CD2 1 
ATOM 1251 N N   ? CYS A 1 162 ?   9.977   1.871  -9.480 1.000 94.530 ? 162 CYS A N   1 
ATOM 1252 C CA  ? CYS A 1 162 ?   9.620   0.910 -10.518 1.000 94.530 ? 162 CYS A CA  1 
ATOM 1253 C C   ? CYS A 1 162 ?   9.931  -0.514 -10.074 1.000 94.530 ? 162 CYS A C   1 
ATOM 1254 C CB  ? CYS A 1 162 ?  10.364   1.223 -11.817 1.000 94.530 ? 162 CYS A CB  1 
ATOM 1255 O O   ? CYS A 1 162 ?  10.994  -0.774  -9.507 1.000 94.530 ? 162 CYS A O   1 
ATOM 1256 S SG  ? CYS A 1 162 ?   9.987   2.853 -12.497 1.000 94.530 ? 162 CYS A SG  1 
ATOM 1257 N N   ? ALA A 1 163 ?   8.983  -1.416 -10.412 1.000 94.670 ? 163 ALA A N   1 
ATOM 1258 C CA  ? ALA A 1 163 ?   9.172  -2.823 -10.071 1.000 94.670 ? 163 ALA A CA  1 
ATOM 1259 C C   ? ALA A 1 163 ?   8.322  -3.723 -10.963 1.000 94.670 ? 163 ALA A C   1 
ATOM 1260 C CB  ? ALA A 1 163 ?   8.835  -3.065  -8.602 1.000 94.670 ? 163 ALA A CB  1 
ATOM 1261 O O   ? ALA A 1 163 ?   7.266  -3.309 -11.447 1.000 94.670 ? 163 ALA A O   1 
ATOM 1262 N N   ? GLY A 1 164 ?   8.860  -4.847 -11.197 1.000 92.090 ? 164 GLY A N   1 
ATOM 1263 C CA  ? GLY A 1 164 ?   8.106  -5.825 -11.965 1.000 92.090 ? 164 GLY A CA  1 
ATOM 1264 C C   ? GLY A 1 164 ?   8.245  -5.643 -13.464 1.000 92.090 ? 164 GLY A C   1 
ATOM 1265 O O   ? GLY A 1 164 ?   8.965  -4.754 -13.923 1.000 92.090 ? 164 GLY A O   1 
ATOM 1266 N N   ? GLY A 1 165 ?   7.709  -6.525 -14.273 1.000 82.440 ? 165 GLY A N   1 
ATOM 1267 C CA  ? GLY A 1 165 ?   7.605  -6.406 -15.719 1.000 82.440 ? 165 GLY A CA  1 
ATOM 1268 C C   ? GLY A 1 165 ?   8.951  -6.426 -16.417 1.000 82.440 ? 165 GLY A C   1 
ATOM 1269 O O   ? GLY A 1 165 ?   9.050  -6.836 -17.576 1.000 82.440 ? 165 GLY A O   1 
ATOM 1270 N N   ? TYR A 1 166 ?  10.138  -5.838 -15.635 1.000 83.720 ? 166 TYR A N   1 
ATOM 1271 C CA  ? TYR A 1 166 ?  11.496  -5.794 -16.165 1.000 83.720 ? 166 TYR A CA  1 
ATOM 1272 C C   ? TYR A 1 166 ?  12.387  -6.815 -15.467 1.000 83.720 ? 166 TYR A C   1 
ATOM 1273 C CB  ? TYR A 1 166 ?  12.089  -4.391 -16.009 1.000 83.720 ? 166 TYR A CB  1 
ATOM 1274 O O   ? TYR A 1 166 ?  12.484  -6.826 -14.238 1.000 83.720 ? 166 TYR A O   1 
ATOM 1275 C CG  ? TYR A 1 166 ?  13.426  -4.217 -16.688 1.000 83.720 ? 166 TYR A CG  1 
ATOM 1276 C CD1 ? TYR A 1 166 ?  14.613  -4.307 -15.965 1.000 83.720 ? 166 TYR A CD1 1 
ATOM 1277 C CD2 ? TYR A 1 166 ?  13.504  -3.963 -18.053 1.000 83.720 ? 166 TYR A CD2 1 
ATOM 1278 C CE1 ? TYR A 1 166 ?  15.847  -4.146 -16.587 1.000 83.720 ? 166 TYR A CE1 1 
ATOM 1279 C CE2 ? TYR A 1 166 ?  14.732  -3.801 -18.685 1.000 83.720 ? 166 TYR A CE2 1 
ATOM 1280 O OH  ? TYR A 1 166 ?  17.115  -3.734 -18.565 1.000 83.720 ? 166 TYR A OH  1 
ATOM 1281 C CZ  ? TYR A 1 166 ?  15.897  -3.894 -17.945 1.000 83.720 ? 166 TYR A CZ  1 
ATOM 1282 N N   ? GLU A 1 167 ?  12.869  -7.892 -16.204 1.000 81.830 ? 167 GLU A N   1 
ATOM 1283 C CA  ? GLU A 1 167 ?  13.696  -8.968 -15.666 1.000 81.830 ? 167 GLU A CA  1 
ATOM 1284 C C   ? GLU A 1 167 ?  12.842 -10.033 -14.985 1.000 81.830 ? 167 GLU A C   1 
ATOM 1285 C CB  ? GLU A 1 167 ?  14.729  -8.413 -14.682 1.000 81.830 ? 167 GLU A CB  1 
ATOM 1286 O O   ? GLU A 1 167 ?  13.364 -11.045 -14.511 1.000 81.830 ? 167 GLU A O   1 
ATOM 1287 C CG  ? GLU A 1 167 ?  15.785  -7.531 -15.332 1.000 81.830 ? 167 GLU A CG  1 
ATOM 1288 C CD  ? GLU A 1 167 ?  16.882  -7.100 -14.371 1.000 81.830 ? 167 GLU A CD  1 
ATOM 1289 O OE1 ? GLU A 1 167 ?  17.848  -6.437 -14.810 1.000 81.830 ? 167 GLU A OE1 1 
ATOM 1290 O OE2 ? GLU A 1 167 ?  16.774  -7.430 -13.168 1.000 81.830 ? 167 GLU A OE2 1 
ATOM 1291 N N   ? THR A 1 168 ?  11.428  -9.636 -14.772 1.000 84.860 ? 168 THR A N   1 
ATOM 1292 C CA  ? THR A 1 168 ?  10.452 -10.608 -14.292 1.000 84.860 ? 168 THR A CA  1 
ATOM 1293 C C   ? THR A 1 168 ?   9.177 -10.553 -15.129 1.000 84.860 ? 168 THR A C   1 
ATOM 1294 C CB  ? THR A 1 168 ?  10.107 -10.368 -12.810 1.000 84.860 ? 168 THR A CB  1 
ATOM 1295 O O   ? THR A 1 168 ?   8.954  -9.590 -15.866 1.000 84.860 ? 168 THR A O   1 
ATOM 1296 C CG2 ? THR A 1 168 ?  11.367 -10.134 -11.983 1.000 84.860 ? 168 THR A CG2 1 
ATOM 1297 O OG1 ? THR A 1 168 ?   9.258  -9.219 -12.703 1.000 84.860 ? 168 THR A OG1 1 
ATOM 1298 N N   ? LYS A 1 169 ?   8.446 -11.589 -15.142 1.000 86.090 ? 169 LYS A N   1 
ATOM 1299 C CA  ? LYS A 1 169 ?   7.156 -11.646 -15.824 1.000 86.090 ? 169 LYS A CA  1 
ATOM 1300 C C   ? LYS A 1 169 ?   6.012 -11.341 -14.861 1.000 86.090 ? 169 LYS A C   1 
ATOM 1301 C CB  ? LYS A 1 169 ?   6.948 -13.018 -16.467 1.000 86.090 ? 169 LYS A CB  1 
ATOM 1302 O O   ? LYS A 1 169 ?   4.841 -11.514 -15.205 1.000 86.090 ? 169 LYS A O   1 
ATOM 1303 C CG  ? LYS A 1 169 ?   7.931 -13.332 -17.585 1.000 86.090 ? 169 LYS A CG  1 
ATOM 1304 C CD  ? LYS A 1 169 ?   7.616 -14.668 -18.247 1.000 86.090 ? 169 LYS A CD  1 
ATOM 1305 C CE  ? LYS A 1 169 ?   8.603 -14.987 -19.362 1.000 86.090 ? 169 LYS A CE  1 
ATOM 1306 N NZ  ? LYS A 1 169 ?   8.309 -16.303 -20.002 1.000 86.090 ? 169 LYS A NZ  1 
ATOM 1307 N N   ? SER A 1 170 ?   6.278 -10.810 -13.614 1.000 89.530 ? 170 SER A N   1 
ATOM 1308 C CA  ? SER A 1 170 ?   5.289 -10.594 -12.563 1.000 89.530 ? 170 SER A CA  1 
ATOM 1309 C C   ? SER A 1 170 ?   5.063  -9.106 -12.314 1.000 89.530 ? 170 SER A C   1 
ATOM 1310 C CB  ? SER A 1 170 ?   5.727 -11.275 -11.266 1.000 89.530 ? 170 SER A CB  1 
ATOM 1311 O O   ? SER A 1 170 ?   5.958  -8.290 -12.542 1.000 89.530 ? 170 SER A O   1 
ATOM 1312 O OG  ? SER A 1 170 ?   5.924 -12.664 -11.470 1.000 89.530 ? 170 SER A OG  1 
ATOM 1313 N N   ? GLY A 1 171 ?   3.843  -8.790 -11.754 1.000 90.640 ? 171 GLY A N   1 
ATOM 1314 C CA  ? GLY A 1 171 ?   3.533  -7.402 -11.451 1.000 90.640 ? 171 GLY A CA  1 
ATOM 1315 C C   ? GLY A 1 171 ?   2.086  -7.188 -11.048 1.000 90.640 ? 171 GLY A C   1 
ATOM 1316 O O   ? GLY A 1 171 ?   1.341  -8.151 -10.857 1.000 90.640 ? 171 GLY A O   1 
ATOM 1317 N N   ? ALA A 1 172 ?   1.782  -5.848 -10.813 1.000 91.710 ? 172 ALA A N   1 
ATOM 1318 C CA  ? ALA A 1 172 ?   0.416  -5.469 -10.459 1.000 91.710 ? 172 ALA A CA  1 
ATOM 1319 C C   ? ALA A 1 172 ?  -0.434  -5.253 -11.708 1.000 91.710 ? 172 ALA A C   1 
ATOM 1320 C CB  ? ALA A 1 172 ?   0.421  -4.208  -9.598 1.000 91.710 ? 172 ALA A CB  1 
ATOM 1321 O O   ? ALA A 1 172 ?   0.087  -4.897 -12.768 1.000 91.710 ? 172 ALA A O   1 
ATOM 1322 N N   ? CYS A 1 173 ?  -1.723  -5.460 -11.567 1.000 90.880 ? 173 CYS A N   1 
ATOM 1323 C CA  ? CYS A 1 173 ?  -2.704  -5.273 -12.630 1.000 90.880 ? 173 CYS A CA  1 
ATOM 1324 C C   ? CYS A 1 173 ?  -3.828  -4.348 -12.179 1.000 90.880 ? 173 CYS A C   1 
ATOM 1325 C CB  ? CYS A 1 173 ?  -3.282  -6.618 -13.069 1.000 90.880 ? 173 CYS A CB  1 
ATOM 1326 O O   ? CYS A 1 173 ?  -3.807  -3.841 -11.056 1.000 90.880 ? 173 CYS A O   1 
ATOM 1327 S SG  ? CYS A 1 173 ?  -4.040  -6.584 -14.708 1.000 90.880 ? 173 CYS A SG  1 
ATOM 1328 N N   ? GLN A 1 174 ?  -4.899  -4.246 -13.102 1.000 88.460 ? 174 GLN A N   1 
ATOM 1329 C CA  ? GLN A 1 174 ?  -6.015  -3.353 -12.808 1.000 88.460 ? 174 GLN A CA  1 
ATOM 1330 C C   ? GLN A 1 174 ?  -6.725  -3.764 -11.522 1.000 88.460 ? 174 GLN A C   1 
ATOM 1331 C CB  ? GLN A 1 174 ?  -7.007  -3.332 -13.972 1.000 88.460 ? 174 GLN A CB  1 
ATOM 1332 O O   ? GLN A 1 174 ?  -6.998  -4.947 -11.308 1.000 88.460 ? 174 GLN A O   1 
ATOM 1333 C CG  ? GLN A 1 174 ?  -6.549  -2.491 -15.156 1.000 88.460 ? 174 GLN A CG  1 
ATOM 1334 C CD  ? GLN A 1 174 ?  -5.404  -3.128 -15.921 1.000 88.460 ? 174 GLN A CD  1 
ATOM 1335 N NE2 ? GLN A 1 174 ?  -4.458  -2.308 -16.365 1.000 88.460 ? 174 GLN A NE2 1 
ATOM 1336 O OE1 ? GLN A 1 174 ?  -5.370  -4.348 -16.111 1.000 88.460 ? 174 GLN A OE1 1 
ATOM 1337 N N   ? GLY A 1 175 ?  -6.905  -2.630 -10.717 1.000 86.970 ? 175 GLY A N   1 
ATOM 1338 C CA  ? GLY A 1 175 ?  -7.629  -2.911  -9.488 1.000 86.970 ? 175 GLY A CA  1 
ATOM 1339 C C   ? GLY A 1 175 ?  -6.721  -3.055  -8.281 1.000 86.970 ? 175 GLY A C   1 
ATOM 1340 O O   ? GLY A 1 175 ?  -7.187  -3.027  -7.140 1.000 86.970 ? 175 GLY A O   1 
ATOM 1341 N N   ? ASP A 1 176 ?  -5.385  -3.113  -8.484 1.000 91.960 ? 176 ASP A N   1 
ATOM 1342 C CA  ? ASP A 1 176 ?  -4.417  -3.218  -7.396 1.000 91.960 ? 176 ASP A CA  1 
ATOM 1343 C C   ? ASP A 1 176 ?  -3.926  -1.839  -6.963 1.000 91.960 ? 176 ASP A C   1 
ATOM 1344 C CB  ? ASP A 1 176 ?  -3.232  -4.091  -7.814 1.000 91.960 ? 176 ASP A CB  1 
ATOM 1345 O O   ? ASP A 1 176 ?  -3.032  -1.729  -6.121 1.000 91.960 ? 176 ASP A O   1 
ATOM 1346 C CG  ? ASP A 1 176 ?  -3.590  -5.563  -7.923 1.000 91.960 ? 176 ASP A CG  1 
ATOM 1347 O OD1 ? ASP A 1 176 ?  -4.448  -6.041  -7.150 1.000 91.960 ? 176 ASP A OD1 1 
ATOM 1348 O OD2 ? ASP A 1 176 ?  -3.006  -6.252  -8.788 1.000 91.960 ? 176 ASP A OD2 1 
ATOM 1349 N N   ? SER A 1 177 ?  -4.478  -0.870  -7.751 1.000 95.290 ? 177 SER A N   1 
ATOM 1350 C CA  ? SER A 1 177 ?  -4.121   0.477  -7.317 1.000 95.290 ? 177 SER A CA  1 
ATOM 1351 C C   ? SER A 1 177 ?  -4.265   0.628  -5.807 1.000 95.290 ? 177 SER A C   1 
ATOM 1352 C CB  ? SER A 1 177 ?  -4.990   1.517  -8.027 1.000 95.290 ? 177 SER A CB  1 
ATOM 1353 O O   ? SER A 1 177 ?  -5.207   0.100  -5.212 1.000 95.290 ? 177 SER A O   1 
ATOM 1354 O OG  ? SER A 1 177 ?  -4.692   1.561  -9.412 1.000 95.290 ? 177 SER A OG  1 
ATOM 1355 N N   ? GLY A 1 178 ?  -3.152   1.287  -5.299 1.000 96.770 ? 178 GLY A N   1 
ATOM 1356 C CA  ? GLY A 1 178 ?  -3.265   1.544  -3.873 1.000 96.770 ? 178 GLY A CA  1 
ATOM 1357 C C   ? GLY A 1 178 ?  -2.705   0.423  -3.018 1.000 96.770 ? 178 GLY A C   1 
ATOM 1358 O O   ? GLY A 1 178 ?  -2.450   0.611  -1.827 1.000 96.770 ? 178 GLY A O   1 
ATOM 1359 N N   ? GLY A 1 179 ?  -2.503  -0.713  -3.567 1.000 96.560 ? 179 GLY A N   1 
ATOM 1360 C CA  ? GLY A 1 179 ?  -1.888  -1.833  -2.873 1.000 96.560 ? 179 GLY A CA  1 
ATOM 1361 C C   ? GLY A 1 179 ?  -0.423  -1.606  -2.555 1.000 96.560 ? 179 GLY A C   1 
ATOM 1362 O O   ? GLY A 1 179 ?   0.247  -0.814  -3.222 1.000 96.560 ? 179 GLY A O   1 
ATOM 1363 N N   ? PRO A 1 180 ?   0.122  -2.442  -1.610 1.000 97.150 ? 180 PRO A N   1 
ATOM 1364 C CA  ? PRO A 1 180 ?   1.486  -2.192  -1.138 1.000 97.150 ? 180 PRO A CA  1 
ATOM 1365 C C   ? PRO A 1 180 ?   2.539  -2.935  -1.956 1.000 97.150 ? 180 PRO A C   1 
ATOM 1366 C CB  ? PRO A 1 180 ?   1.458  -2.699   0.306 1.000 97.150 ? 180 PRO A CB  1 
ATOM 1367 O O   ? PRO A 1 180 ?   2.283  -4.040  -2.442 1.000 97.150 ? 180 PRO A O   1 
ATOM 1368 C CG  ? PRO A 1 180 ?   0.490  -3.838   0.292 1.000 97.150 ? 180 PRO A CG  1 
ATOM 1369 C CD  ? PRO A 1 180 ?  -0.626  -3.504  -0.656 1.000 97.150 ? 180 PRO A CD  1 
ATOM 1370 N N   ? LEU A 1 181 ?   3.659  -2.323  -2.211 1.000 97.220 ? 181 LEU A N   1 
ATOM 1371 C CA  ? LEU A 1 181 ?   4.950  -2.942  -2.492 1.000 97.220 ? 181 LEU A CA  1 
ATOM 1372 C C   ? LEU A 1 181 ?   5.784  -3.060  -1.221 1.000 97.220 ? 181 LEU A C   1 
ATOM 1373 C CB  ? LEU A 1 181 ?   5.714  -2.133  -3.544 1.000 97.220 ? 181 LEU A CB  1 
ATOM 1374 O O   ? LEU A 1 181 ?   6.173  -2.049  -0.632 1.000 97.220 ? 181 LEU A O   1 
ATOM 1375 C CG  ? LEU A 1 181 ?   6.985  -2.776  -4.101 1.000 97.220 ? 181 LEU A CG  1 
ATOM 1376 C CD1 ? LEU A 1 181 ?   6.636  -3.996  -4.947 1.000 97.220 ? 181 LEU A CD1 1 
ATOM 1377 C CD2 ? LEU A 1 181 ?   7.783  -1.764  -4.917 1.000 97.220 ? 181 LEU A CD2 1 
ATOM 1378 N N   ? VAL A 1 182 ?   6.095  -4.345  -0.810 1.000 97.140 ? 182 VAL A N   1 
ATOM 1379 C CA  ? VAL A 1 182 ?   6.736  -4.588   0.478 1.000 97.140 ? 182 VAL A CA  1 
ATOM 1380 C C   ? VAL A 1 182 ?   8.113  -5.211   0.261 1.000 97.140 ? 182 VAL A C   1 
ATOM 1381 C CB  ? VAL A 1 182 ?   5.874  -5.501   1.379 1.000 97.140 ? 182 VAL A CB  1 
ATOM 1382 O O   ? VAL A 1 182 ?   8.237  -6.238  -0.410 1.000 97.140 ? 182 VAL A O   1 
ATOM 1383 C CG1 ? VAL A 1 182 ?   6.591  -5.794   2.695 1.000 97.140 ? 182 VAL A CG1 1 
ATOM 1384 C CG2 ? VAL A 1 182 ?   4.512  -4.859   1.640 1.000 97.140 ? 182 VAL A CG2 1 
ATOM 1385 N N   ? CYS A 1 183 ?   9.113  -4.568   0.858 1.000 96.040 ? 183 CYS A N   1 
ATOM 1386 C CA  ? CYS A 1 183 ?  10.493  -5.040   0.817 1.000 96.040 ? 183 CYS A CA  1 
ATOM 1387 C C   ? CYS A 1 183 ?  11.074  -5.150   2.221 1.000 96.040 ? 183 CYS A C   1 
ATOM 1388 C CB  ? CYS A 1 183 ?  11.355  -4.104  -0.030 1.000 96.040 ? 183 CYS A CB  1 
ATOM 1389 O O   ? CYS A 1 183 ?  10.980  -4.210   3.012 1.000 96.040 ? 183 CYS A O   1 
ATOM 1390 S SG  ? CYS A 1 183 ?  10.701  -3.813  -1.688 1.000 96.040 ? 183 CYS A SG  1 
ATOM 1391 N N   ? SER A 1 184 ?  11.680  -6.340   2.535 1.000 92.880 ? 184 SER A N   1 
ATOM 1392 C CA  ? SER A 1 184 ?  12.275  -6.575   3.847 1.000 92.880 ? 184 SER A CA  1 
ATOM 1393 C C   ? SER A 1 184 ?  11.313  -6.193   4.967 1.000 92.880 ? 184 SER A C   1 
ATOM 1394 C CB  ? SER A 1 184 ?  13.579  -5.789   3.993 1.000 92.880 ? 184 SER A CB  1 
ATOM 1395 O O   ? SER A 1 184 ?  11.711  -5.553   5.943 1.000 92.880 ? 184 SER A O   1 
ATOM 1396 O OG  ? SER A 1 184 ?  14.517  -6.183   3.006 1.000 92.880 ? 184 SER A OG  1 
ATOM 1397 N N   ? GLY A 1 185 ?   9.974  -6.419   4.737 1.000 92.260 ? 185 GLY A N   1 
ATOM 1398 C CA  ? GLY A 1 185 ?   8.978  -6.264   5.785 1.000 92.260 ? 185 GLY A CA  1 
ATOM 1399 C C   ? GLY A 1 185 ?   8.449  -4.847   5.901 1.000 92.260 ? 185 GLY A C   1 
ATOM 1400 O O   ? GLY A 1 185 ?   7.692  -4.534   6.823 1.000 92.260 ? 185 GLY A O   1 
ATOM 1401 N N   ? GLN A 1 186 ?   8.871  -3.936   4.992 1.000 96.160 ? 186 GLN A N   1 
ATOM 1402 C CA  ? GLN A 1 186 ?   8.421  -2.548   4.998 1.000 96.160 ? 186 GLN A CA  1 
ATOM 1403 C C   ? GLN A 1 186 ?   7.657  -2.212   3.721 1.000 96.160 ? 186 GLN A C   1 
ATOM 1404 C CB  ? GLN A 1 186 ?   9.609  -1.598   5.163 1.000 96.160 ? 186 GLN A CB  1 
ATOM 1405 O O   ? GLN A 1 186 ?   7.991  -2.708   2.642 1.000 96.160 ? 186 GLN A O   1 
ATOM 1406 C CG  ? GLN A 1 186 ?  10.376  -1.795   6.464 1.000 96.160 ? 186 GLN A CG  1 
ATOM 1407 C CD  ? GLN A 1 186 ?  11.546  -0.839   6.605 1.000 96.160 ? 186 GLN A CD  1 
ATOM 1408 N NE2 ? GLN A 1 186 ?  11.532  -0.036   7.664 1.000 96.160 ? 186 GLN A NE2 1 
ATOM 1409 O OE1 ? GLN A 1 186 ?  12.456  -0.822   5.770 1.000 96.160 ? 186 GLN A OE1 1 
ATOM 1410 N N   ? ALA A 1 187 ?   6.643  -1.387   3.872 1.000 96.990 ? 187 ALA A N   1 
ATOM 1411 C CA  ? ALA A 1 187 ?   5.925  -0.859   2.715 1.000 96.990 ? 187 ALA A CA  1 
ATOM 1412 C C   ? ALA A 1 187 ?   6.703   0.281   2.061 1.000 96.990 ? 187 ALA A C   1 
ATOM 1413 C CB  ? ALA A 1 187 ?   4.533  -0.383   3.123 1.000 96.990 ? 187 ALA A CB  1 
ATOM 1414 O O   ? ALA A 1 187 ?   6.756   1.391   2.596 1.000 96.990 ? 187 ALA A O   1 
ATOM 1415 N N   ? VAL A 1 188 ?   7.219   0.012   0.876 1.000 97.080 ? 188 VAL A N   1 
ATOM 1416 C CA  ? VAL A 1 188 ?   8.149   0.950   0.257 1.000 97.080 ? 188 VAL A CA  1 
ATOM 1417 C C   ? VAL A 1 188 ?   7.474   1.644  -0.924 1.000 97.080 ? 188 VAL A C   1 
ATOM 1418 C CB  ? VAL A 1 188 ?   9.443   0.244  -0.207 1.000 97.080 ? 188 VAL A CB  1 
ATOM 1419 O O   ? VAL A 1 188 ?   7.950   2.677  -1.400 1.000 97.080 ? 188 VAL A O   1 
ATOM 1420 C CG1 ? VAL A 1 188 ?  10.220  -0.300   0.990 1.000 97.080 ? 188 VAL A CG1 1 
ATOM 1421 C CG2 ? VAL A 1 188 ?   9.114  -0.878  -1.190 1.000 97.080 ? 188 VAL A CG2 1 
ATOM 1422 N N   ? GLY A 1 189 ?   6.321   1.136  -1.402 1.000 96.670 ? 189 GLY A N   1 
ATOM 1423 C CA  ? GLY A 1 189 ?   5.620   1.715  -2.537 1.000 96.670 ? 189 GLY A CA  1 
ATOM 1424 C C   ? GLY A 1 189 ?   4.120   1.501  -2.485 1.000 96.670 ? 189 GLY A C   1 
ATOM 1425 O O   ? GLY A 1 189 ?   3.641   0.583  -1.815 1.000 96.670 ? 189 GLY A O   1 
ATOM 1426 N N   ? ILE A 1 190 ?   3.412   2.380  -3.246 1.000 97.810 ? 190 ILE A N   1 
ATOM 1427 C CA  ? ILE A 1 190 ?   1.976   2.279  -3.481 1.000 97.810 ? 190 ILE A CA  1 
ATOM 1428 C C   ? ILE A 1 190 ?   1.710   2.069  -4.970 1.000 97.810 ? 190 ILE A C   1 
ATOM 1429 C CB  ? ILE A 1 190 ?   1.230   3.534  -2.975 1.000 97.810 ? 190 ILE A CB  1 
ATOM 1430 O O   ? ILE A 1 190 ?   2.183   2.843  -5.806 1.000 97.810 ? 190 ILE A O   1 
ATOM 1431 C CG1 ? ILE A 1 190 ?   1.532   3.772  -1.491 1.000 97.810 ? 190 ILE A CG1 1 
ATOM 1432 C CG2 ? ILE A 1 190 ?  -0.277   3.399  -3.213 1.000 97.810 ? 190 ILE A CG2 1 
ATOM 1433 C CD1 ? ILE A 1 190 ?   1.149   5.160  -0.996 1.000 97.810 ? 190 ILE A CD1 1 
ATOM 1434 N N   ? VAL A 1 191 ?   1.068   0.971  -5.232 1.000 96.890 ? 191 VAL A N   1 
ATOM 1435 C CA  ? VAL A 1 191 ?   0.751   0.784  -6.644 1.000 96.890 ? 191 VAL A CA  1 
ATOM 1436 C C   ? VAL A 1 191 ?   0.058   2.031  -7.188 1.000 96.890 ? 191 VAL A C   1 
ATOM 1437 C CB  ? VAL A 1 191 ?  -0.137  -0.460  -6.866 1.000 96.890 ? 191 VAL A CB  1 
ATOM 1438 O O   ? VAL A 1 191 ?  -1.021   2.403  -6.720 1.000 96.890 ? 191 VAL A O   1 
ATOM 1439 C CG1 ? VAL A 1 191 ?  -0.504  -0.605  -8.342 1.000 96.890 ? 191 VAL A CG1 1 
ATOM 1440 C CG2 ? VAL A 1 191 ?   0.570  -1.717  -6.362 1.000 96.890 ? 191 VAL A CG2 1 
ATOM 1441 N N   ? SER A 1 192 ?   0.668   2.683  -8.209 1.000 95.470 ? 192 SER A N   1 
ATOM 1442 C CA  ? SER A 1 192 ?   0.159   3.933  -8.766 1.000 95.470 ? 192 SER A CA  1 
ATOM 1443 C C   ? SER A 1 192 ?  -0.445   3.716 -10.149 1.000 95.470 ? 192 SER A C   1 
ATOM 1444 C CB  ? SER A 1 192 ?   1.273   4.978  -8.844 1.000 95.470 ? 192 SER A CB  1 
ATOM 1445 O O   ? SER A 1 192 ?  -1.655   3.863 -10.334 1.000 95.470 ? 192 SER A O   1 
ATOM 1446 O OG  ? SER A 1 192 ?   0.737   6.266  -9.092 1.000 95.470 ? 192 SER A OG  1 
ATOM 1447 N N   ? PHE A 1 193 ?   0.345   3.316 -11.175 1.000 93.400 ? 193 PHE A N   1 
ATOM 1448 C CA  ? PHE A 1 193 ?  -0.218   3.075 -12.499 1.000 93.400 ? 193 PHE A CA  1 
ATOM 1449 C C   ? PHE A 1 193 ?   0.614   2.051 -13.262 1.000 93.400 ? 193 PHE A C   1 
ATOM 1450 C CB  ? PHE A 1 193 ?  -0.303   4.381 -13.294 1.000 93.400 ? 193 PHE A CB  1 
ATOM 1451 O O   ? PHE A 1 193 ?   1.722   1.709 -12.846 1.000 93.400 ? 193 PHE A O   1 
ATOM 1452 C CG  ? PHE A 1 193 ?   1.034   5.016 -13.564 1.000 93.400 ? 193 PHE A CG  1 
ATOM 1453 C CD1 ? PHE A 1 193 ?   1.591   5.910 -12.658 1.000 93.400 ? 193 PHE A CD1 1 
ATOM 1454 C CD2 ? PHE A 1 193 ?   1.735   4.717 -14.726 1.000 93.400 ? 193 PHE A CD2 1 
ATOM 1455 C CE1 ? PHE A 1 193 ?   2.828   6.499 -12.906 1.000 93.400 ? 193 PHE A CE1 1 
ATOM 1456 C CE2 ? PHE A 1 193 ?   2.973   5.302 -14.980 1.000 93.400 ? 193 PHE A CE2 1 
ATOM 1457 C CZ  ? PHE A 1 193 ?   3.517   6.193 -14.070 1.000 93.400 ? 193 PHE A CZ  1 
ATOM 1458 N N   ? ASN A 1 194 ?   0.010   1.521 -14.354 1.000 90.810 ? 194 ASN A N   1 
ATOM 1459 C CA  ? ASN A 1 194 ?   0.621   0.588 -15.295 1.000 90.810 ? 194 ASN A CA  1 
ATOM 1460 C C   ? ASN A 1 194 ?   0.137   0.833 -16.722 1.000 90.810 ? 194 ASN A C   1 
ATOM 1461 C CB  ? ASN A 1 194 ?   0.338  -0.857 -14.880 1.000 90.810 ? 194 ASN A CB  1 
ATOM 1462 O O   ? ASN A 1 194 ?  -0.449   1.877 -17.012 1.000 90.810 ? 194 ASN A O   1 
ATOM 1463 C CG  ? ASN A 1 194 ?  -1.141  -1.190 -14.897 1.000 90.810 ? 194 ASN A CG  1 
ATOM 1464 N ND2 ? ASN A 1 194 ?  -1.601  -1.899 -13.872 1.000 90.810 ? 194 ASN A ND2 1 
ATOM 1465 O OD1 ? ASN A 1 194 ?  -1.864  -0.815 -15.824 1.000 90.810 ? 194 ASN A OD1 1 
ATOM 1466 N N   ? MET A 1 195 ?   0.373  -0.066 -17.687 1.000 86.280 ? 195 MET A N   1 
ATOM 1467 C CA  ? MET A 1 195 ?   0.072   0.129 -19.102 1.000 86.280 ? 195 MET A CA  1 
ATOM 1468 C C   ? MET A 1 195 ?  -1.409  -0.100 -19.380 1.000 86.280 ? 195 MET A C   1 
ATOM 1469 C CB  ? MET A 1 195 ?   0.918  -0.807 -19.966 1.000 86.280 ? 195 MET A CB  1 
ATOM 1470 O O   ? MET A 1 195 ?  -1.875   0.112 -20.502 1.000 86.280 ? 195 MET A O   1 
ATOM 1471 C CG  ? MET A 1 195 ?   2.373  -0.384 -20.086 1.000 86.280 ? 195 MET A CG  1 
ATOM 1472 S SD  ? MET A 1 195 ?   2.595   1.061 -21.196 1.000 86.280 ? 195 MET A SD  1 
ATOM 1473 C CE  ? MET A 1 195 ?   4.405   1.190 -21.194 1.000 86.280 ? 195 MET A CE  1 
ATOM 1474 N N   ? GLY A 1 196 ?  -2.201  -0.407 -18.315 1.000 82.040 ? 196 GLY A N   1 
ATOM 1475 C CA  ? GLY A 1 196 ?  -3.628  -0.599 -18.515 1.000 82.040 ? 196 GLY A CA  1 
ATOM 1476 C C   ? GLY A 1 196 ?  -3.985  -2.005 -18.961 1.000 82.040 ? 196 GLY A C   1 
ATOM 1477 O O   ? GLY A 1 196 ?  -5.154  -2.394 -18.928 1.000 82.040 ? 196 GLY A O   1 
ATOM 1478 N N   ? ARG A 1 197 ?  -3.017  -2.760 -19.548 1.000 82.280 ? 197 ARG A N   1 
ATOM 1479 C CA  ? ARG A 1 197 ?  -3.197  -4.169 -19.880 1.000 82.280 ? 197 ARG A CA  1 
ATOM 1480 C C   ? ARG A 1 197 ?  -2.339  -5.056 -18.983 1.000 82.280 ? 197 ARG A C   1 
ATOM 1481 C CB  ? ARG A 1 197 ?  -2.855  -4.424 -21.350 1.000 82.280 ? 197 ARG A CB  1 
ATOM 1482 O O   ? ARG A 1 197 ?  -1.318  -4.611 -18.454 1.000 82.280 ? 197 ARG A O   1 
ATOM 1483 C CG  ? ARG A 1 197 ?  -1.419  -4.082 -21.716 1.000 82.280 ? 197 ARG A CG  1 
ATOM 1484 C CD  ? ARG A 1 197 ?  -1.149  -4.299 -23.199 1.000 82.280 ? 197 ARG A CD  1 
ATOM 1485 N NE  ? ARG A 1 197 ?   0.229  -3.967 -23.550 1.000 82.280 ? 197 ARG A NE  1 
ATOM 1486 N NH1 ? ARG A 1 197 ?   0.157  -4.965 -25.632 1.000 82.280 ? 197 ARG A NH1 1 
ATOM 1487 N NH2 ? ARG A 1 197 ?   2.077  -3.938 -24.913 1.000 82.280 ? 197 ARG A NH2 1 
ATOM 1488 C CZ  ? ARG A 1 197 ?   0.818  -4.291 -24.697 1.000 82.280 ? 197 ARG A CZ  1 
ATOM 1489 N N   ? CYS A 1 198 ?  -2.772  -6.208 -18.754 1.000 82.810 ? 198 CYS A N   1 
ATOM 1490 C CA  ? CYS A 1 198 ?  -2.114  -7.079 -17.787 1.000 82.810 ? 198 CYS A CA  1 
ATOM 1491 C C   ? CYS A 1 198 ?  -1.110  -7.997 -18.474 1.000 82.810 ? 198 CYS A C   1 
ATOM 1492 C CB  ? CYS A 1 198 ?  -3.146  -7.914 -17.029 1.000 82.810 ? 198 CYS A CB  1 
ATOM 1493 O O   ? CYS A 1 198 ?  -0.300  -8.647 -17.810 1.000 82.810 ? 198 CYS A O   1 
ATOM 1494 S SG  ? CYS A 1 198 ?  -4.278  -6.933 -16.021 1.000 82.810 ? 198 CYS A SG  1 
ATOM 1495 N N   ? ASP A 1 199 ?  -1.094  -7.972 -19.860 1.000 77.930 ? 199 ASP A N   1 
ATOM 1496 C CA  ? ASP A 1 199 ?  -0.186  -8.827 -20.618 1.000 77.930 ? 199 ASP A CA  1 
ATOM 1497 C C   ? ASP A 1 199 ?   1.026  -8.041 -21.111 1.000 77.930 ? 199 ASP A C   1 
ATOM 1498 C CB  ? ASP A 1 199 ?  -0.915  -9.468 -21.801 1.000 77.930 ? 199 ASP A CB  1 
ATOM 1499 O O   ? ASP A 1 199 ?   1.099  -7.673 -22.285 1.000 77.930 ? 199 ASP A O   1 
ATOM 1500 C CG  ? ASP A 1 199 ?  -1.462  -8.447 -22.783 1.000 77.930 ? 199 ASP A CG  1 
ATOM 1501 O OD1 ? ASP A 1 199 ?  -1.501  -7.242 -22.452 1.000 77.930 ? 199 ASP A OD1 1 
ATOM 1502 O OD2 ? ASP A 1 199 ?  -1.861  -8.851 -23.897 1.000 77.930 ? 199 ASP A OD2 1 
ATOM 1503 N N   ? TYR A 1 200 ?   1.823  -7.582 -20.116 1.000 82.130 ? 200 TYR A N   1 
ATOM 1504 C CA  ? TYR A 1 200 ?   3.040  -6.901 -20.545 1.000 82.130 ? 200 TYR A CA  1 
ATOM 1505 C C   ? TYR A 1 200 ?   4.215  -7.266 -19.646 1.000 82.130 ? 200 TYR A C   1 
ATOM 1506 C CB  ? TYR A 1 200 ?   2.835  -5.383 -20.546 1.000 82.130 ? 200 TYR A CB  1 
ATOM 1507 O O   ? TYR A 1 200 ?   4.357  -6.723 -18.548 1.000 82.130 ? 200 TYR A O   1 
ATOM 1508 C CG  ? TYR A 1 200 ?   2.442  -4.823 -19.201 1.000 82.130 ? 200 TYR A CG  1 
ATOM 1509 C CD1 ? TYR A 1 200 ?   1.110  -4.812 -18.792 1.000 82.130 ? 200 TYR A CD1 1 
ATOM 1510 C CD2 ? TYR A 1 200 ?   3.399  -4.302 -18.338 1.000 82.130 ? 200 TYR A CD2 1 
ATOM 1511 C CE1 ? TYR A 1 200 ?   0.742  -4.295 -17.555 1.000 82.130 ? 200 TYR A CE1 1 
ATOM 1512 C CE2 ? TYR A 1 200 ?   3.042  -3.782 -17.098 1.000 82.130 ? 200 TYR A CE2 1 
ATOM 1513 O OH  ? TYR A 1 200 ?   1.355  -3.270 -15.489 1.000 82.130 ? 200 TYR A OH  1 
ATOM 1514 C CZ  ? TYR A 1 200 ?   1.714  -3.783 -16.716 1.000 82.130 ? 200 TYR A CZ  1 
ATOM 1515 N N   ? PRO A 1 201 ?   5.096  -8.160 -20.361 1.000 77.460 ? 201 PRO A N   1 
ATOM 1516 C CA  ? PRO A 1 201 ?   6.159  -8.780 -19.566 1.000 77.460 ? 201 PRO A CA  1 
ATOM 1517 C C   ? PRO A 1 201 ?   7.401  -7.898 -19.451 1.000 77.460 ? 201 PRO A C   1 
ATOM 1518 C CB  ? PRO A 1 201 ?   6.472 -10.065 -20.337 1.000 77.460 ? 201 PRO A CB  1 
ATOM 1519 O O   ? PRO A 1 201 ?   8.199  -8.067 -18.525 1.000 77.460 ? 201 PRO A O   1 
ATOM 1520 C CG  ? PRO A 1 201 ?   6.102  -9.760 -21.753 1.000 77.460 ? 201 PRO A CG  1 
ATOM 1521 C CD  ? PRO A 1 201 ?   4.923  -8.830 -21.748 1.000 77.460 ? 201 PRO A CD  1 
ATOM 1522 N N   ? ASN A 1 202 ?   7.418  -6.725 -20.205 1.000 85.980 ? 202 ASN A N   1 
ATOM 1523 C CA  ? ASN A 1 202 ?   8.698  -6.028 -20.270 1.000 85.980 ? 202 ASN A CA  1 
ATOM 1524 C C   ? ASN A 1 202 ?   8.551  -4.552 -19.910 1.000 85.980 ? 202 ASN A C   1 
ATOM 1525 C CB  ? ASN A 1 202 ?   9.321  -6.176 -21.659 1.000 85.980 ? 202 ASN A CB  1 
ATOM 1526 O O   ? ASN A 1 202 ?   9.310  -3.712 -20.396 1.000 85.980 ? 202 ASN A O   1 
ATOM 1527 C CG  ? ASN A 1 202 ?   9.679  -7.612 -21.988 1.000 85.980 ? 202 ASN A CG  1 
ATOM 1528 N ND2 ? ASN A 1 202 ?   9.410  -8.023 -23.222 1.000 85.980 ? 202 ASN A ND2 1 
ATOM 1529 O OD1 ? ASN A 1 202 ?  10.192  -8.347 -21.140 1.000 85.980 ? 202 ASN A OD1 1 
ATOM 1530 N N   ? THR A 1 203 ?   7.572  -4.229 -19.239 1.000 90.510 ? 203 THR A N   1 
ATOM 1531 C CA  ? THR A 1 203 ?   7.361  -2.887 -18.705 1.000 90.510 ? 203 THR A CA  1 
ATOM 1532 C C   ? THR A 1 203 ?   7.056  -2.942 -17.211 1.000 90.510 ? 203 THR A C   1 
ATOM 1533 C CB  ? THR A 1 203 ?   6.214  -2.168 -19.440 1.000 90.510 ? 203 THR A CB  1 
ATOM 1534 O O   ? THR A 1 203 ?   6.117  -3.618 -16.787 1.000 90.510 ? 203 THR A O   1 
ATOM 1535 C CG2 ? THR A 1 203 ?   6.085  -0.722 -18.975 1.000 90.510 ? 203 THR A CG2 1 
ATOM 1536 O OG1 ? THR A 1 203 ?   6.472  -2.185 -20.849 1.000 90.510 ? 203 THR A OG1 1 
ATOM 1537 N N   ? PRO A 1 204 ?   7.936  -2.269 -16.456 1.000 93.730 ? 204 PRO A N   1 
ATOM 1538 C CA  ? PRO A 1 204 ?   7.704  -2.309 -15.010 1.000 93.730 ? 204 PRO A CA  1 
ATOM 1539 C C   ? PRO A 1 204 ?   6.445  -1.552 -14.593 1.000 93.730 ? 204 PRO A C   1 
ATOM 1540 C CB  ? PRO A 1 204 ?   8.957  -1.644 -14.433 1.000 93.730 ? 204 PRO A CB  1 
ATOM 1541 O O   ? PRO A 1 204 ?   5.989  -0.661 -15.314 1.000 93.730 ? 204 PRO A O   1 
ATOM 1542 C CG  ? PRO A 1 204 ?   9.434  -0.727 -15.513 1.000 93.730 ? 204 PRO A CG  1 
ATOM 1543 C CD  ? PRO A 1 204 ?   9.125  -1.353 -16.842 1.000 93.730 ? 204 PRO A CD  1 
ATOM 1544 N N   ? ASN A 1 205 ?   5.844  -1.977 -13.422 1.000 93.920 ? 205 ASN A N   1 
ATOM 1545 C CA  ? ASN A 1 205 ?   4.788  -1.202 -12.778 1.000 93.920 ? 205 ASN A CA  1 
ATOM 1546 C C   ? ASN A 1 205 ?   5.346   0.036 -12.083 1.000 93.920 ? 205 ASN A C   1 
ATOM 1547 C CB  ? ASN A 1 205 ?   4.017  -2.069 -11.781 1.000 93.920 ? 205 ASN A CB  1 
ATOM 1548 O O   ? ASN A 1 205 ?   6.518   0.066 -11.704 1.000 93.920 ? 205 ASN A O   1 
ATOM 1549 C CG  ? ASN A 1 205 ?   3.346  -3.259 -12.438 1.000 93.920 ? 205 ASN A CG  1 
ATOM 1550 N ND2 ? ASN A 1 205 ?   2.523  -2.994 -13.445 1.000 93.920 ? 205 ASN A ND2 1 
ATOM 1551 O OD1 ? ASN A 1 205 ?   3.564  -4.407 -12.043 1.000 93.920 ? 205 ASN A OD1 1 
ATOM 1552 N N   ? ILE A 1 206 ?   4.502   1.095 -11.934 1.000 95.030 ? 206 ILE A N   1 
ATOM 1553 C CA  ? ILE A 1 206 ?   4.887   2.343 -11.285 1.000 95.030 ? 206 ILE A CA  1 
ATOM 1554 C C   ? ILE A 1 206 ?   4.247   2.424  -9.901 1.000 95.030 ? 206 ILE A C   1 
ATOM 1555 C CB  ? ILE A 1 206 ?   4.484   3.569 -12.135 1.000 95.030 ? 206 ILE A CB  1 
ATOM 1556 O O   ? ILE A 1 206 ?   3.043   2.204  -9.753 1.000 95.030 ? 206 ILE A O   1 
ATOM 1557 C CG1 ? ILE A 1 206 ?   5.094   3.472 -13.537 1.000 95.030 ? 206 ILE A CG1 1 
ATOM 1558 C CG2 ? ILE A 1 206 ?   4.906   4.868 -11.442 1.000 95.030 ? 206 ILE A CG2 1 
ATOM 1559 C CD1 ? ILE A 1 206 ?   6.617   3.450 -13.550 1.000 95.030 ? 206 ILE A CD1 1 
ATOM 1560 N N   ? TYR A 1 207 ?   5.104   2.751  -8.960 1.000 96.170 ? 207 TYR A N   1 
ATOM 1561 C CA  ? TYR A 1 207 ?   4.677   2.899  -7.574 1.000 96.170 ? 207 TYR A CA  1 
ATOM 1562 C C   ? TYR A 1 207 ?   5.005   4.292  -7.048 1.000 96.170 ? 207 TYR A C   1 
ATOM 1563 C CB  ? TYR A 1 207 ?   5.340   1.839  -6.690 1.000 96.170 ? 207 TYR A CB  1 
ATOM 1564 O O   ? TYR A 1 207 ?   6.018   4.883  -7.429 1.000 96.170 ? 207 TYR A O   1 
ATOM 1565 C CG  ? TYR A 1 207 ?   5.078   0.422  -7.141 1.000 96.170 ? 207 TYR A CG  1 
ATOM 1566 C CD1 ? TYR A 1 207 ?   4.118  -0.365  -6.508 1.000 96.170 ? 207 TYR A CD1 1 
ATOM 1567 C CD2 ? TYR A 1 207 ?   5.789  -0.132  -8.200 1.000 96.170 ? 207 TYR A CD2 1 
ATOM 1568 C CE1 ? TYR A 1 207 ?   3.874  -1.671  -6.919 1.000 96.170 ? 207 TYR A CE1 1 
ATOM 1569 C CE2 ? TYR A 1 207 ?   5.553  -1.437  -8.619 1.000 96.170 ? 207 TYR A CE2 1 
ATOM 1570 O OH  ? TYR A 1 207 ?   4.358  -3.490  -8.385 1.000 96.170 ? 207 TYR A OH  1 
ATOM 1571 C CZ  ? TYR A 1 207 ?   4.595  -2.197  -7.974 1.000 96.170 ? 207 TYR A CZ  1 
ATOM 1572 N N   ? THR A 1 208 ?   4.054   4.822  -6.217 1.000 96.160 ? 208 THR A N   1 
ATOM 1573 C CA  ? THR A 1 208 ?   4.407   5.998  -5.429 1.000 96.160 ? 208 THR A CA  1 
ATOM 1574 C C   ? THR A 1 208 ?   5.403   5.635  -4.331 1.000 96.160 ? 208 THR A C   1 
ATOM 1575 C CB  ? THR A 1 208 ?   3.158   6.644  -4.800 1.000 96.160 ? 208 THR A CB  1 
ATOM 1576 O O   ? THR A 1 208 ?   5.174   4.699  -3.563 1.000 96.160 ? 208 THR A O   1 
ATOM 1577 C CG2 ? THR A 1 208 ?   3.535   7.845  -3.939 1.000 96.160 ? 208 THR A CG2 1 
ATOM 1578 O OG1 ? THR A 1 208 ?   2.275   7.076  -5.843 1.000 96.160 ? 208 THR A OG1 1 
ATOM 1579 N N   ? GLN A 1 209 ?   6.630   6.344  -4.287 1.000 95.290 ? 209 GLN A N   1 
ATOM 1580 C CA  ? GLN A 1 209 ?   7.674   6.094  -3.298 1.000 95.290 ? 209 GLN A CA  1 
ATOM 1581 C C   ? GLN A 1 209 ?   7.299   6.680  -1.940 1.000 95.290 ? 209 GLN A C   1 
ATOM 1582 C CB  ? GLN A 1 209 ?   9.010   6.672  -3.769 1.000 95.290 ? 209 GLN A CB  1 
ATOM 1583 O O   ? GLN A 1 209 ?   7.300   7.900  -1.763 1.000 95.290 ? 209 GLN A O   1 
ATOM 1584 C CG  ? GLN A 1 209 ?  10.188   6.304  -2.877 1.000 95.290 ? 209 GLN A CG  1 
ATOM 1585 C CD  ? GLN A 1 209 ?  11.525   6.690  -3.482 1.000 95.290 ? 209 GLN A CD  1 
ATOM 1586 N NE2 ? GLN A 1 209 ?  12.599   6.484  -2.727 1.000 95.290 ? 209 GLN A NE2 1 
ATOM 1587 O OE1 ? GLN A 1 209 ?  11.592   7.168  -4.619 1.000 95.290 ? 209 GLN A OE1 1 
ATOM 1588 N N   ? ILE A 1 210 ?   7.089   5.784  -0.976 1.000 96.090 ? 210 ILE A N   1 
ATOM 1589 C CA  ? ILE A 1 210 ?   6.519   6.145   0.317 1.000 96.090 ? 210 ILE A CA  1 
ATOM 1590 C C   ? ILE A 1 210 ?   7.509   7.009   1.094 1.000 96.090 ? 210 ILE A C   1 
ATOM 1591 C CB  ? ILE A 1 210 ?   6.142   4.891   1.138 1.000 96.090 ? 210 ILE A CB  1 
ATOM 1592 O O   ? ILE A 1 210 ?   7.114   7.966   1.764 1.000 96.090 ? 210 ILE A O   1 
ATOM 1593 C CG1 ? ILE A 1 210 ?   4.994   4.134   0.461 1.000 96.090 ? 210 ILE A CG1 1 
ATOM 1594 C CG2 ? ILE A 1 210 ?   5.772   5.276   2.573 1.000 96.090 ? 210 ILE A CG2 1 
ATOM 1595 C CD1 ? ILE A 1 210 ?   4.681   2.786   1.096 1.000 96.090 ? 210 ILE A CD1 1 
ATOM 1596 N N   ? SER A 1 211 ?   8.852   6.761   1.017 1.000 94.750 ? 211 SER A N   1 
ATOM 1597 C CA  ? SER A 1 211 ?   9.875   7.457   1.789 1.000 94.750 ? 211 SER A CA  1 
ATOM 1598 C C   ? SER A 1 211 ?   9.861   8.955   1.502 1.000 94.750 ? 211 SER A C   1 
ATOM 1599 C CB  ? SER A 1 211 ?  11.260   6.884   1.484 1.000 94.750 ? 211 SER A CB  1 
ATOM 1600 O O   ? SER A 1 211 ?  10.265   9.757   2.346 1.000 94.750 ? 211 SER A O   1 
ATOM 1601 O OG  ? SER A 1 211 ?  11.562   7.006   0.104 1.000 94.750 ? 211 SER A OG  1 
ATOM 1602 N N   ? LYS A 1 212 ?   9.336   9.361   0.386 1.000 94.210 ? 212 LYS A N   1 
ATOM 1603 C CA  ? LYS A 1 212 ?   9.300  10.770   0.006 1.000 94.210 ? 212 LYS A CA  1 
ATOM 1604 C C   ? LYS A 1 212 ?   8.150  11.496   0.697 1.000 94.210 ? 212 LYS A C   1 
ATOM 1605 C CB  ? LYS A 1 212 ?   9.174  10.914  -1.511 1.000 94.210 ? 212 LYS A CB  1 
ATOM 1606 O O   ? LYS A 1 212 ?   8.078  12.727   0.668 1.000 94.210 ? 212 LYS A O   1 
ATOM 1607 C CG  ? LYS A 1 212 ?  10.352  10.343  -2.287 1.000 94.210 ? 212 LYS A CG  1 
ATOM 1608 C CD  ? LYS A 1 212 ?  11.606  11.187  -2.100 1.000 94.210 ? 212 LYS A CD  1 
ATOM 1609 C CE  ? LYS A 1 212 ?  12.743  10.706  -2.992 1.000 94.210 ? 212 LYS A CE  1 
ATOM 1610 N NZ  ? LYS A 1 212 ?  13.995  11.488  -2.763 1.000 94.210 ? 212 LYS A NZ  1 
ATOM 1611 N N   ? TYR A 1 213 ?   7.245  10.704   1.410 1.000 95.660 ? 213 TYR A N   1 
ATOM 1612 C CA  ? TYR A 1 213 ?   6.042  11.301   1.977 1.000 95.660 ? 213 TYR A CA  1 
ATOM 1613 C C   ? TYR A 1 213 ?   5.953  11.031   3.474 1.000 95.660 ? 213 TYR A C   1 
ATOM 1614 C CB  ? TYR A 1 213 ?   4.791  10.763   1.274 1.000 95.660 ? 213 TYR A CB  1 
ATOM 1615 O O   ? TYR A 1 213 ?   4.889  11.192   4.078 1.000 95.660 ? 213 TYR A O   1 
ATOM 1616 C CG  ? TYR A 1 213 ?   4.721  11.113  -0.192 1.000 95.660 ? 213 TYR A CG  1 
ATOM 1617 C CD1 ? TYR A 1 213 ?   4.125  12.299  -0.617 1.000 95.660 ? 213 TYR A CD1 1 
ATOM 1618 C CD2 ? TYR A 1 213 ?   5.249  10.261  -1.155 1.000 95.660 ? 213 TYR A CD2 1 
ATOM 1619 C CE1 ? TYR A 1 213 ?   4.056  12.625  -1.968 1.000 95.660 ? 213 TYR A CE1 1 
ATOM 1620 C CE2 ? TYR A 1 213 ?   5.186  10.577  -2.508 1.000 95.660 ? 213 TYR A CE2 1 
ATOM 1621 O OH  ? TYR A 1 213 ?   4.523  12.077  -4.242 1.000 95.660 ? 213 TYR A OH  1 
ATOM 1622 C CZ  ? TYR A 1 213 ?   4.589  11.759  -2.904 1.000 95.660 ? 213 TYR A CZ  1 
ATOM 1623 N N   ? THR A 1 214 ?   7.030  10.681   4.080 1.000 94.810 ? 214 THR A N   1 
ATOM 1624 C CA  ? THR A 1 214 ?   7.017  10.290   5.485 1.000 94.810 ? 214 THR A CA  1 
ATOM 1625 C C   ? THR A 1 214 ?   6.595  11.461   6.368 1.000 94.810 ? 214 THR A C   1 
ATOM 1626 C CB  ? THR A 1 214 ?   8.397   9.776   5.935 1.000 94.810 ? 214 THR A CB  1 
ATOM 1627 O O   ? THR A 1 214 ?   5.805  11.290   7.299 1.000 94.810 ? 214 THR A O   1 
ATOM 1628 C CG2 ? THR A 1 214 ?   8.399   9.438   7.422 1.000 94.810 ? 214 THR A CG2 1 
ATOM 1629 O OG1 ? THR A 1 214 ?   8.728   8.599   5.188 1.000 94.810 ? 214 THR A OG1 1 
ATOM 1630 N N   ? GLN A 1 215 ?   7.153  12.637   6.013 1.000 94.690 ? 215 GLN A N   1 
ATOM 1631 C CA  ? GLN A 1 215 ?   6.809  13.819   6.796 1.000 94.690 ? 215 GLN A CA  1 
ATOM 1632 C C   ? GLN A 1 215 ?   5.322  14.142   6.680 1.000 94.690 ? 215 GLN A C   1 
ATOM 1633 C CB  ? GLN A 1 215 ?   7.643  15.021   6.351 1.000 94.690 ? 215 GLN A CB  1 
ATOM 1634 O O   ? GLN A 1 215 ?   4.667  14.446   7.680 1.000 94.690 ? 215 GLN A O   1 
ATOM 1635 C CG  ? GLN A 1 215 ?   9.115  14.922   6.727 1.000 94.690 ? 215 GLN A CG  1 
ATOM 1636 C CD  ? GLN A 1 215 ?   9.328  14.709   8.214 1.000 94.690 ? 215 GLN A CD  1 
ATOM 1637 N NE2 ? GLN A 1 215 ?  10.337  13.917   8.562 1.000 94.690 ? 215 GLN A NE2 1 
ATOM 1638 O OE1 ? GLN A 1 215 ?   8.592  15.252   9.044 1.000 94.690 ? 215 GLN A OE1 1 
ATOM 1639 N N   ? TRP A 1 216 ?   4.794  14.088   5.509 1.000 96.430 ? 216 TRP A N   1 
ATOM 1640 C CA  ? TRP A 1 216 ?   3.377  14.338   5.263 1.000 96.430 ? 216 TRP A CA  1 
ATOM 1641 C C   ? TRP A 1 216 ?   2.510  13.316   5.989 1.000 96.430 ? 216 TRP A C   1 
ATOM 1642 C CB  ? TRP A 1 216 ?   3.078  14.307   3.762 1.000 96.430 ? 216 TRP A CB  1 
ATOM 1643 O O   ? TRP A 1 216 ?   1.514  13.674   6.622 1.000 96.430 ? 216 TRP A O   1 
ATOM 1644 C CG  ? TRP A 1 216 ?   1.622  14.438   3.428 1.000 96.430 ? 216 TRP A CG  1 
ATOM 1645 C CD1 ? TRP A 1 216 ?   0.885  15.589   3.393 1.000 96.430 ? 216 TRP A CD1 1 
ATOM 1646 C CD2 ? TRP A 1 216 ?   0.725  13.376   3.088 1.000 96.430 ? 216 TRP A CD2 1 
ATOM 1647 C CE2 ? TRP A 1 216 ?  -0.541  13.958   2.857 1.000 96.430 ? 216 TRP A CE2 1 
ATOM 1648 C CE3 ? TRP A 1 216 ?   0.870  11.989   2.954 1.000 96.430 ? 216 TRP A CE3 1 
ATOM 1649 N NE1 ? TRP A 1 216 ?  -0.417  15.307   3.050 1.000 96.430 ? 216 TRP A NE1 1 
ATOM 1650 C CH2 ? TRP A 1 216 ?  -1.489  11.843   2.376 1.000 96.430 ? 216 TRP A CH2 1 
ATOM 1651 C CZ2 ? TRP A 1 216 ?  -1.658  13.197   2.499 1.000 96.430 ? 216 TRP A CZ2 1 
ATOM 1652 C CZ3 ? TRP A 1 216 ?  -0.242  11.234   2.598 1.000 96.430 ? 216 TRP A CZ3 1 
ATOM 1653 N N   ? ILE A 1 217 ?   2.857  12.051   5.950 1.000 96.940 ? 217 ILE A N   1 
ATOM 1654 C CA  ? ILE A 1 217 ?   2.128  10.965   6.597 1.000 96.940 ? 217 ILE A CA  1 
ATOM 1655 C C   ? ILE A 1 217 ?   2.068  11.209   8.103 1.000 96.940 ? 217 ILE A C   1 
ATOM 1656 C CB  ? ILE A 1 217 ?   2.777   9.594   6.302 1.000 96.940 ? 217 ILE A CB  1 
ATOM 1657 O O   ? ILE A 1 217 ?   0.997  11.127   8.710 1.000 96.940 ? 217 ILE A O   1 
ATOM 1658 C CG1 ? ILE A 1 217 ?   2.595   9.224   4.825 1.000 96.940 ? 217 ILE A CG1 1 
ATOM 1659 C CG2 ? ILE A 1 217 ?   2.192   8.512   7.214 1.000 96.940 ? 217 ILE A CG2 1 
ATOM 1660 C CD1 ? ILE A 1 217 ?   3.468   8.065   4.365 1.000 96.940 ? 217 ILE A CD1 1 
ATOM 1661 N N   ? LYS A 1 218 ?   3.172  11.557   8.694 1.000 96.040 ? 218 LYS A N   1 
ATOM 1662 C CA  ? LYS A 1 218 ?   3.261  11.801  10.131 1.000 96.040 ? 218 LYS A CA  1 
ATOM 1663 C C   ? LYS A 1 218 ?   2.393  12.987  10.542 1.000 96.040 ? 218 LYS A C   1 
ATOM 1664 C CB  ? LYS A 1 218 ?   4.713  12.046  10.545 1.000 96.040 ? 218 LYS A CB  1 
ATOM 1665 O O   ? LYS A 1 218 ?   1.713  12.939  11.569 1.000 96.040 ? 218 LYS A O   1 
ATOM 1666 C CG  ? LYS A 1 218 ?   5.576  10.793  10.546 1.000 96.040 ? 218 LYS A CG  1 
ATOM 1667 C CD  ? LYS A 1 218 ?   7.007  11.100  10.968 1.000 96.040 ? 218 LYS A CD  1 
ATOM 1668 C CE  ? LYS A 1 218 ?   7.886   9.857  10.915 1.000 96.040 ? 218 LYS A CE  1 
ATOM 1669 N NZ  ? LYS A 1 218 ?   9.311  10.172  11.233 1.000 96.040 ? 218 LYS A NZ  1 
ATOM 1670 N N   ? LYS A 1 219 ?   2.438  14.015   9.751 1.000 96.440 ? 219 LYS A N   1 
ATOM 1671 C CA  ? LYS A 1 219 ?   1.655  15.220  10.012 1.000 96.440 ? 219 LYS A CA  1 
ATOM 1672 C C   ? LYS A 1 219 ?   0.160  14.917   9.999 1.000 96.440 ? 219 LYS A C   1 
ATOM 1673 C CB  ? LYS A 1 219 ?   1.979  16.304   8.984 1.000 96.440 ? 219 LYS A CB  1 
ATOM 1674 O O   ? LYS A 1 219 ?  -0.583  15.393  10.860 1.000 96.440 ? 219 LYS A O   1 
ATOM 1675 C CG  ? LYS A 1 219 ?   1.292  17.636   9.251 1.000 96.440 ? 219 LYS A CG  1 
ATOM 1676 C CD  ? LYS A 1 219 ?   1.686  18.685   8.219 1.000 96.440 ? 219 LYS A CD  1 
ATOM 1677 C CE  ? LYS A 1 219 ?   0.950  19.998   8.447 1.000 96.440 ? 219 LYS A CE  1 
ATOM 1678 N NZ  ? LYS A 1 219 ?   1.342  21.034   7.445 1.000 96.440 ? 219 LYS A NZ  1 
ATOM 1679 N N   ? VAL A 1 220 ?  -0.305  14.157   9.055 1.000 96.530 ? 220 VAL A N   1 
ATOM 1680 C CA  ? VAL A 1 220 ?  -1.719  13.820   8.933 1.000 96.530 ? 220 VAL A CA  1 
ATOM 1681 C C   ? VAL A 1 220 ?  -2.151  12.964  10.121 1.000 96.530 ? 220 VAL A C   1 
ATOM 1682 C CB  ? VAL A 1 220 ?  -2.014  13.081   7.608 1.000 96.530 ? 220 VAL A CB  1 
ATOM 1683 O O   ? VAL A 1 220 ?  -3.203  13.205  10.718 1.000 96.530 ? 220 VAL A O   1 
ATOM 1684 C CG1 ? VAL A 1 220 ?  -3.438  12.529   7.603 1.000 96.530 ? 220 VAL A CG1 1 
ATOM 1685 C CG2 ? VAL A 1 220 ?  -1.795  14.013   6.418 1.000 96.530 ? 220 VAL A CG2 1 
ATOM 1686 N N   ? ILE A 1 221 ?  -1.317  11.981  10.504 1.000 95.440 ? 221 ILE A N   1 
ATOM 1687 C CA  ? ILE A 1 221 ?  -1.653  11.063  11.587 1.000 95.440 ? 221 ILE A CA  1 
ATOM 1688 C C   ? ILE A 1 221 ?  -1.687  11.820  12.913 1.000 95.440 ? 221 ILE A C   1 
ATOM 1689 C CB  ? ILE A 1 221 ?  -0.650   9.891  11.664 1.000 95.440 ? 221 ILE A CB  1 
ATOM 1690 O O   ? ILE A 1 221 ?  -2.565  11.585  13.746 1.000 95.440 ? 221 ILE A O   1 
ATOM 1691 C CG1 ? ILE A 1 221 ?  -0.866   8.924  10.494 1.000 95.440 ? 221 ILE A CG1 1 
ATOM 1692 C CG2 ? ILE A 1 221 ?  -0.773   9.163  13.006 1.000 95.440 ? 221 ILE A CG2 1 
ATOM 1693 C CD1 ? ILE A 1 221 ?   0.168   7.810  10.412 1.000 95.440 ? 221 ILE A CD1 1 
ATOM 1694 N N   ? ARG A 1 222 ?  -0.812  12.773  13.241 1.000 90.510 ? 222 ARG A N   1 
ATOM 1695 C CA  ? ARG A 1 222 ?  -0.666  13.541  14.473 1.000 90.510 ? 222 ARG A CA  1 
ATOM 1696 C C   ? ARG A 1 222 ?  -1.747  14.611  14.583 1.000 90.510 ? 222 ARG A C   1 
ATOM 1697 C CB  ? ARG A 1 222 ?   0.720  14.186  14.544 1.000 90.510 ? 222 ARG A CB  1 
ATOM 1698 O O   ? ARG A 1 222 ?  -2.139  14.993  15.687 1.000 90.510 ? 222 ARG A O   1 
ATOM 1699 C CG  ? ARG A 1 222 ?   1.842  13.206  14.847 1.000 90.510 ? 222 ARG A CG  1 
ATOM 1700 C CD  ? ARG A 1 222 ?   3.195  13.899  14.910 1.000 90.510 ? 222 ARG A CD  1 
ATOM 1701 N NE  ? ARG A 1 222 ?   4.291  12.937  14.978 1.000 90.510 ? 222 ARG A NE  1 
ATOM 1702 N NH1 ? ARG A 1 222 ?   5.957  14.497  14.621 1.000 90.510 ? 222 ARG A NH1 1 
ATOM 1703 N NH2 ? ARG A 1 222 ?   6.494  12.288  14.918 1.000 90.510 ? 222 ARG A NH2 1 
ATOM 1704 C CZ  ? ARG A 1 222 ?   5.578  13.243  14.839 1.000 90.510 ? 222 ARG A CZ  1 
ATOM 1705 N N   ? GLY A 1 223 ?  -2.501  15.062  13.634 1.000 74.280 ? 223 GLY A N   1 
ATOM 1706 C CA  ? GLY A 1 223 ?  -3.379  16.220  13.582 1.000 74.280 ? 223 GLY A CA  1 
ATOM 1707 C C   ? GLY A 1 223 ?  -4.680  15.950  12.850 1.000 74.280 ? 223 GLY A C   1 
ATOM 1708 O O   ? GLY A 1 223 ?  -5.463  16.871  12.604 1.000 74.280 ? 223 GLY A O   1 
ATOM 1709 N N   ? GLY A 1 224 ?  -5.139  14.660  12.566 1.000 56.180 ? 224 GLY A N   1 
ATOM 1710 C CA  ? GLY A 1 224 ?  -6.471  14.228  12.176 1.000 56.180 ? 224 GLY A CA  1 
ATOM 1711 C C   ? GLY A 1 224 ?  -7.320  13.777  13.349 1.000 56.180 ? 224 GLY A C   1 
ATOM 1712 O O   ? GLY A 1 224 ?  -6.794  13.477  14.423 1.000 56.180 ? 224 GLY A O   1 
# 
loop_
_struct_sheet_range.sheet_id 
_struct_sheet_range.id 
_struct_sheet_range.beg_label_comp_id 
_struct_sheet_range.beg_label_asym_id 
_struct_sheet_range.beg_label_seq_id 
_struct_sheet_range.pdbx_beg_PDB_ins_code 
_struct_sheet_range.end_label_comp_id 
_struct_sheet_range.end_label_asym_id 
_struct_sheet_range.end_label_seq_id 
_struct_sheet_range.pdbx_end_PDB_ins_code 
_struct_sheet_range.beg_auth_comp_id 
_struct_sheet_range.beg_auth_asym_id 
_struct_sheet_range.beg_auth_seq_id 
_struct_sheet_range.end_auth_comp_id 
_struct_sheet_range.end_auth_asym_id 
_struct_sheet_range.end_auth_seq_id 
A A ILE A   3 ? ILE A   3 ? ILE A 3   ILE A 3   
A B GLY A 171 ? GLY A 171 ? GLY A 171 GLY A 171 
B C LYS A   6 ? LYS A   7 ? LYS A 6   LYS A 7   
B D THR A 106 ? THR A 106 ? THR A 106 THR A 106 
B E LYS A 117 ? GLY A 122 ? LYS A 117 GLY A 122 
B F LEU A 136 ? ILE A 143 ? LEU A 136 ILE A 143 
B G ILE A 160 ? ALA A 163 ? ILE A 160 ALA A 163 
B H PRO A 180 ? CYS A 183 ? PRO A 180 CYS A 183 
B I GLN A 186 ? PHE A 193 ? GLN A 186 PHE A 193 
B J ASN A 205 ? GLN A 209 ? ASN A 205 GLN A 209 
C K MET A  16 ? ILE A  21 ? MET A 16  ILE A 21  
C L GLU A  24 ? ASP A  33 ? GLU A 24  ASP A 33  
C M TYR A  36 ? THR A  39 ? TYR A 36  THR A 39  
C N MET A  48 ? LEU A  52 ? MET A 48  LEU A 52  
C O LYS A  65 ? ILE A  74 ? LYS A 65  ILE A 74  
C P MET A  88 ? LEU A  92 ? MET A 88  LEU A 92  
D Q ASP A  56 ? ASP A  56 ? ASP A 56  ASP A 56  
D R ASP A 134 ? ASP A 134 ? ASP A 134 ASP A 134 
E S LYS A 125 ? LYS A 125 ? LYS A 125 LYS A 125 
E T THR A 131 ? THR A 131 ? THR A 131 THR A 131 
# 
loop_
_struct_conf.id 
_struct_conf.conf_type_id 
_struct_conf.beg_label_comp_id 
_struct_conf.beg_label_asym_id 
_struct_conf.beg_label_seq_id 
_struct_conf.pdbx_beg_PDB_ins_code 
_struct_conf.end_label_comp_id 
_struct_conf.end_label_asym_id 
_struct_conf.end_label_seq_id 
_struct_conf.pdbx_end_PDB_ins_code 
_struct_conf.beg_auth_comp_id 
_struct_conf.beg_auth_asym_id 
_struct_conf.beg_auth_seq_id 
_struct_conf.end_auth_comp_id 
_struct_conf.end_auth_asym_id 
_struct_conf.end_auth_seq_id 
STRN1         STRN         ILE A   3 ? ILE A   3 ? ILE A 3   ILE A 3   
TURN_TY1_P1   TURN_TY1_P   ASN A   4 ? ASN A   4 ? ASN A 4   ASN A 4   
STRN2         STRN         LYS A   6 ? LYS A   7 ? LYS A 6   LYS A 7   
HELX_LH_PP_P1 HELX_LH_PP_P ALA A   8 ? LYS A   9 ? ALA A 8   LYS A 9   
TURN_TY1_P2   TURN_TY1_P   LYS A  10 ? SER A  11 ? LYS A 10  SER A 11  
TURN_TY1_P3   TURN_TY1_P   LEU A  14 ? TYR A  15 ? LEU A 14  TYR A 15  
STRN3         STRN         MET A  16 ? ILE A  21 ? MET A 16  ILE A 21  
TURN_TY1_P4   TURN_TY1_P   ASN A  22 ? GLY A  23 ? ASN A 22  GLY A 23  
STRN4         STRN         GLU A  24 ? ASP A  33 ? GLU A 24  ASP A 33  
TURN_TY1_P5   TURN_TY1_P   PRO A  34 ? SER A  35 ? PRO A 34  SER A 35  
STRN5         STRN         TYR A  36 ? THR A  39 ? TYR A 36  THR A 39  
HELX_RH_3T_P1 HELX_RH_3T_P ALA A  41 ? CYS A  43 ? ALA A 41  CYS A 43  
BEND1         BEND         GLN A  46 ? ASN A  47 ? GLN A 46  ASN A 47  
STRN6         STRN         MET A  48 ? LEU A  52 ? MET A 48  LEU A 52  
BEND2         BEND         GLY A  53 ? GLY A  53 ? GLY A 53  GLY A 53  
BEND3         BEND         HIS A  55 ? HIS A  55 ? HIS A 55  HIS A 55  
STRN7         STRN         ASP A  56 ? ASP A  56 ? ASP A 56  ASP A 56  
TURN_TY1_P6   TURN_TY1_P   PRO A  59 ? LYS A  60 ? PRO A 59  LYS A 60  
BEND4         BEND         GLY A  61 ? THR A  62 ? GLY A 61  THR A 62  
STRN8         STRN         LYS A  65 ? ILE A  74 ? LYS A 65  ILE A 74  
TURN_TY1_P7   TURN_TY1_P   PRO A  76 ? SER A  77 ? PRO A 76  SER A 77  
HELX_RH_3T_P2 HELX_RH_3T_P VAL A  81 ? THR A  83 ? VAL A 81  THR A 83  
TURN_TY1_P8   TURN_TY1_P   GLY A  84 ? GLY A  84 ? GLY A 84  GLY A 84  
STRN9         STRN         MET A  88 ? LEU A  92 ? MET A 88  LEU A 92  
BEND5         BEND         SER A  93 ? LYS A  94 ? SER A 93  LYS A 94  
BEND6         BEND         GLY A  99 ? ASP A 101 ? GLY A 99  ASP A 101 
HELX_LH_PP_P2 HELX_LH_PP_P LEU A 104 ? VAL A 105 ? LEU A 104 VAL A 105 
STRN10        STRN         THR A 106 ? THR A 106 ? THR A 106 THR A 106 
HELX_LH_PP_P3 HELX_LH_PP_P ILE A 107 ? PRO A 108 ? ILE A 107 PRO A 108 
BEND7         BEND         SER A 109 ? LYS A 110 ? SER A 109 LYS A 110 
HELX_LH_PP_P4 HELX_LH_PP_P PRO A 111 ? LYS A 113 ? PRO A 111 LYS A 113 
TURN_TY1_P9   TURN_TY1_P   PRO A 114 ? LYS A 115 ? PRO A 114 LYS A 115 
STRN11        STRN         LYS A 117 ? GLY A 122 ? LYS A 117 GLY A 122 
BEND8         BEND         TRP A 123 ? GLY A 124 ? TRP A 123 GLY A 124 
STRN12        STRN         LYS A 125 ? LYS A 125 ? LYS A 125 LYS A 125 
TURN_TY1_P10  TURN_TY1_P   GLU A 127 ? LYS A 128 ? GLU A 127 LYS A 128 
STRN13        STRN         THR A 131 ? THR A 131 ? THR A 131 THR A 131 
BEND9         BEND         ASN A 133 ? ASN A 133 ? ASN A 133 ASN A 133 
STRN14        STRN         ASP A 134 ? ASP A 134 ? ASP A 134 ASP A 134 
STRN15        STRN         LEU A 136 ? ILE A 143 ? LEU A 136 ILE A 143 
HELX_RH_AL_P1 HELX_RH_AL_P LYS A 145 ? TRP A 152 ? LYS A 145 TRP A 152 
TURN_TY1_P11  TURN_TY1_P   LYS A 153 ? LYS A 153 ? LYS A 153 LYS A 153 
BEND10        BEND         LYS A 154 ? LYS A 154 ? LYS A 154 LYS A 154 
HELX_LH_PP_P5 HELX_LH_PP_P GLU A 155 ? PRO A 157 ? GLU A 155 PRO A 157 
BEND11        BEND         ASP A 158 ? ASN A 159 ? ASP A 158 ASN A 159 
STRN16        STRN         ILE A 160 ? ALA A 163 ? ILE A 160 ALA A 163 
BEND12        BEND         GLY A 164 ? LYS A 169 ? GLY A 164 LYS A 169 
STRN17        STRN         GLY A 171 ? GLY A 171 ? GLY A 171 GLY A 171 
TURN_TY1_P12  TURN_TY1_P   GLN A 174 ? GLY A 175 ? GLN A 174 GLY A 175 
TURN_TY1_P13  TURN_TY1_P   SER A 177 ? GLY A 178 ? SER A 177 GLY A 178 
HELX_LH_PP_P6 HELX_LH_PP_P GLY A 179 ? GLY A 179 ? GLY A 179 GLY A 179 
STRN18        STRN         PRO A 180 ? CYS A 183 ? PRO A 180 CYS A 183 
TURN_TY1_P14  TURN_TY1_P   SER A 184 ? GLY A 185 ? SER A 184 GLY A 185 
STRN19        STRN         GLN A 186 ? PHE A 193 ? GLN A 186 PHE A 193 
BEND13        BEND         GLY A 196 ? GLY A 196 ? GLY A 196 GLY A 196 
BEND14        BEND         CYS A 198 ? CYS A 198 ? CYS A 198 CYS A 198 
TURN_TY1_P15  TURN_TY1_P   PRO A 201 ? ASN A 202 ? PRO A 201 ASN A 202 
BEND15        BEND         THR A 203 ? THR A 203 ? THR A 203 THR A 203 
STRN20        STRN         ASN A 205 ? GLN A 209 ? ASN A 205 GLN A 209 
HELX_RH_3T_P3 HELX_RH_3T_P ILE A 210 ? TYR A 213 ? ILE A 210 TYR A 213 
HELX_RH_AL_P2 HELX_RH_AL_P THR A 214 ? GLY A 223 ? THR A 214 GLY A 223 
# 
