# Supplementary material for: FlatProt: 2D visualization eases protein structure comparison
Source: BMC Bioinformatics. 2025 Aug 13;26:210. doi: 10.1186/s12859-025-06233-x (PMC12344939; doi:10.1186/s12859-025-06233-x)
Supplement: Supplementary file 1 — Supplementary Material 1 [file 12859_2025_6233_MOESM1_ESM.zip › KLK/structures/Calu_KLK9.cif]

data_Calu_KLK9
# 
_entry.id   Calu_KLK9 
# 
_entity.id                         1      
_entity.type                       polymer 
_entity.pdbx_description           polymer-1 
_entity.formula_weight             24993.5 
_entity.pdbx_number_of_molecules        1 
# 
loop_
_struct_sheet.id 
_struct_sheet.number_strands 
A 8 
B 7 
C 2 
D 2 
E 2 
F 2 
# 
loop_
_struct_conf_type.id 
_struct_conf_type.criteria 
TURN_TY1_P   DSSP 
STRN         DSSP 
HELX_LH_PP_P DSSP 
BEND         DSSP 
HELX_RH_3T_P DSSP 
HELX_RH_AL_P DSSP 
# 
_struct_asym.id          A 
_struct_asym.entity_id   1 
# 
_software.pdbx_ordinal     1 
_software.name             dssp 
_software.version          4.4.10 
_software.date             ? 
_software.classification   'model annotation' 
# 
_entity_poly.entity_id                      1 
_entity_poly.type                           polypeptide(L) 
_entity_poly.nstd_linkage                   n 
_entity_poly.nstd_monomer                   n 
_entity_poly.pdbx_seq_one_letter_code       
;RAIGAEECRPNSQPWQAGLFYLTRLFCGASLISDRWLLTAAHCHKPYLWVRLGEHHLWQWEGPEQLFRATDFFPHPGFNA
HDHSDDIMLIRLPRKAYLGPAVQPLNLSQTCVSPGTQCLISGWGAVSSPKVQYPLTLQCANISILEHKLCHRAYPGHISD
GMLCAGLWEGGRGSCQGDSGGPLVCNGTLAGVVSGGAEPCSRPRRPAVYTSVCHYVDWIRKTMEDN
;
_entity_poly.pdbx_seq_one_letter_code_can   
;RAIGAEECRPNSQPWQAGLFYLTRLFCGASLISDRWLLTAAHCHKPYLWVRLGEHHLWQWEGPEQLFRATDFFPHPGFNA
HDHSDDIMLIRLPRKAYLGPAVQPLNLSQTCVSPGTQCLISGWGAVSSPKVQYPLTLQCANISILEHKLCHRAYPGHISD
GMLCAGLWEGGRGSCQGDSGGPLVCNGTLAGVVSGGAEPCSRPRRPAVYTSVCHYVDWIRKTMEDN
;
_entity_poly.pdbx_strand_id                 A 
# 
loop_
_dssp_struct_summary.entry_id 
_dssp_struct_summary.label_comp_id 
_dssp_struct_summary.label_asym_id 
_dssp_struct_summary.label_seq_id 
_dssp_struct_summary.secondary_structure 
_dssp_struct_summary.ss_bridge 
_dssp_struct_summary.helix_3_10 
_dssp_struct_summary.helix_alpha 
_dssp_struct_summary.helix_pi 
_dssp_struct_summary.helix_pp 
_dssp_struct_summary.bend 
_dssp_struct_summary.chirality 
_dssp_struct_summary.sheet 
_dssp_struct_summary.strand 
_dssp_struct_summary.ladder_1 
_dssp_struct_summary.ladder_2 
_dssp_struct_summary.accessibility 
_dssp_struct_summary.TCO 
_dssp_struct_summary.kappa 
_dssp_struct_summary.alpha 
_dssp_struct_summary.phi 
_dssp_struct_summary.psi 
_dssp_struct_summary.x_ca 
_dssp_struct_summary.y_ca 
_dssp_struct_summary.z_ca 
Calu_KLK9 ARG A 1   . . . . . . . . . . . . ? .      .     .      .      112.1  -2.2  0.0   -15.6 
Calu_KLK9 ALA A 2   . . > . . . . - . . . . ? -0.883 .     -117.9 -53.3  64.6   0.1   -2.1  -13.6 
Calu_KLK9 ILE A 3   T . 3 . . . S + . . . . ? -0.582 100.7 26.8   -10.8  109.0  1.0   -2.4  -17.3 
Calu_KLK9 GLY A 4   T . 3 . . . S + . . . . ? 0.581  91.7  144.0  101.8  4.9    0.3   -6.2  -17.9 
Calu_KLK9 ALA A 5   . . < . . . . - . . . . ? -0.561 31.5  -160.5 -82.2  141.8  -2.4  -6.5  -15.0 
Calu_KLK9 GLU A 6   E . . . . . . - A A A . ? -0.853 37.6  -77.2  -114.6 152.7  -5.4  -8.7  -15.4 
Calu_KLK9 GLU A 7   E . . . . > . - A A A . ? -0.341 53.8  -122.8 -48.8  132.0  -8.6  -8.7  -13.6 
Calu_KLK9 CYS A 8   P . . . . P . - . . . . ? -0.482 29.0  -96.9  -72.4  145.2  -8.2  -10.2 -10.2 
Calu_KLK9 ARG A 9   P . > . . P . - . . . . ? -0.495 59.9  -88.0  -58.1  131.2  -10.2 -13.1 -9.1  
Calu_KLK9 PRO A 10  T . 3 . . < S - . . . . ? -0.245 109.4 -0.3   -47.5  127.1  -13.1 -11.6 -7.1  
Calu_KLK9 ASN A 11  T . 3 . . . S + . . . . ? 0.598  92.0  124.7  71.0   13.3   -12.2 -11.2 -3.3  
Calu_KLK9 SER A 12  S . < . . . S + . . . . ? 0.646  74.6  48.1   -75.7  -15.6  -8.7  -12.7 -4.0  
Calu_KLK9 GLN A 13  . . > . . . . + . . . . ? -0.591 67.2  166.6  -121.5 71.8   -7.1  -9.5  -2.4  
Calu_KLK9 PRO A 14  T . 3 . . . S + . . . . ? 0.587  73.3  58.4   -72.9  -4.4   -9.2  -9.1  0.8   
Calu_KLK9 TRP A 15  T . 3 . . . S + . . . . ? 0.573  79.2  111.2  -96.1  -17.5  -6.7  -6.5  2.2   
Calu_KLK9 GLN A 16  E . < . . . . - B I I . ? -0.474 46.9  -172.9 -67.8  128.8  -7.1  -4.0  -0.7  
Calu_KLK9 ALA A 17  E . . . . . . - B I I J ? -0.932 16.0  -141.1 -121.7 142.8  -8.9  -0.8  0.2   
Calu_KLK9 GLY A 18  E . . . . . . - B I I J ? -0.919 9.7   -151.1 -100.2 131.3  -10.1 2.0   -2.0  
Calu_KLK9 LEU A 19  E . . . . . . - B I I J ? -0.915 14.9  -165.4 -100.8 124.9  -9.8  5.6   -0.9  
Calu_KLK9 PHE A 20  E . . . . . . - B I I J ? -0.914 15.8  -161.5 -115.5 126.5  -12.4 8.0   -2.2  
Calu_KLK9 TYR A 21  E . > . . . S - B I I . ? -0.965 77.9  -44.4  -101.8 109.5  -12.4 11.7  -2.2  
Calu_KLK9 LEU A 22  T . 3 . . . S - . . . . ? -0.519 125.2 -24.7  62.7   -115.8 -16.0 12.7  -2.8  
Calu_KLK9 THR A 23  T . 3 . . . S + . . . . ? 0.482  119.1 93.1   -109.9 5.8    -17.1 10.4  -5.6  
Calu_KLK9 ARG A 24  E . < . . . S - B J I . ? -0.803 77.9  -120.8 -112.6 131.6  -13.7 9.7   -7.1  
Calu_KLK9 LEU A 25  E . . . . . . + B J I . ? -0.561 40.6  167.6  -61.2  123.5  -11.3 6.9   -6.5  
Calu_KLK9 PHE A 26  E . . . . . . - B J . . ? 0.813  52.0  -9.9   -110.9 -50.3  -8.2  8.7   -5.3  
Calu_KLK9 CYS A 27  E . . . . . . - B J I . ? -0.920 59.0  -119.0 -147.6 163.7  -5.8  6.2   -3.8  
Calu_KLK9 GLY A 28  E . . . . . . - B J I . ? -0.596 27.0  -177.7 -98.6  173.5  -5.4  2.7   -2.7  
Calu_KLK9 ALA A 29  E . . . . . . - B J I . ? -0.959 21.1  -121.8 -160.3 166.9  -4.6  1.3   0.8   
Calu_KLK9 SER A 30  E . . . . . . - B J I K ? -0.988 19.2  -130.0 -121.5 130.9  -4.0  -2.0  2.7   
Calu_KLK9 LEU A 31  E . . . . . . + B J . K ? -0.697 30.9  169.6  -72.2  121.5  -5.9  -3.2  5.7   
Calu_KLK9 ILE A 32  . . . . . . . + . . . . ? 0.435  67.7  2.5    -119.5 -0.7   -3.2  -4.2  8.3   
Calu_KLK9 SER A 33  S . . . . . S - . . . . ? -0.926 88.9  -86.2  -163.2 178.1  -5.7  -4.7  11.3  
Calu_KLK9 ASP A 34  S . . . . . S + . . . . ? 0.562  130.2 24.5   -73.6  1.6    -9.4  -4.7  11.9  
Calu_KLK9 ARG A 35  S . . . . . S + . . . . ? 0.400  110.4 76.3   -138.2 -5.5   -9.0  -0.9  12.5  
Calu_KLK9 TRP A 36  E . . . . . . - B K . L ? -0.950 48.3  -169.0 -128.3 134.2  -6.0  0.3   10.7  
Calu_KLK9 LEU A 37  E . . . . . . - B K K L ? -0.900 13.1  -146.4 -111.9 145.3  -5.1  1.0   7.0   
Calu_KLK9 LEU A 38  E . . . . . . + B K K L ? -0.959 34.1  143.8  -110.5 129.7  -1.7  1.6   5.5   
Calu_KLK9 THR A 39  E . . . . . . - B K . L ? -0.839 52.0  -69.3  -149.6 177.5  -1.3  4.0   2.5   
Calu_KLK9 ALA A 40  . . > . . . . - . . . . ? -0.641 34.8  -134.5 -76.4  142.4  0.9   6.6   1.0   
Calu_KLK9 ALA A 41  G . > . . . S + . . . . ? 0.802  103.9 65.3   -66.7  -30.2  1.3   9.9   2.9   
Calu_KLK9 HIS A 42  G . 3 . . . S + . . . . ? 0.599  88.6  71.5   -72.9  -0.5   0.9   11.9  -0.3  
Calu_KLK9 CYS A 43  G . < . . . S + . . . . ? 0.377  71.2  135.1  -92.2  4.8    -2.7  10.5  -0.4  
Calu_KLK9 HIS A 44  . . < . . . . + . . . . ? -0.346 24.2  167.4  -67.4  130.9  -3.8  12.7  2.5   
Calu_KLK9 LYS A 45  . . . . . . . - . . . . ? -0.918 49.8  -106.9 -135.7 156.3  -7.1  14.5  2.3   
Calu_KLK9 PRO A 46  S . . . . . S - . . . . ? 0.852  105.7 -0.9   -55.1  -36.1  -9.3  16.4  5.0   
Calu_KLK9 TYR A 47  S . . . . . S - . . . . ? -0.982 70.9  -170.3 -147.7 150.4  -11.8 13.4  4.8   
Calu_KLK9 LEU A 48  E . . . . . . - B L . M ? -0.993 24.0  -127.3 -139.6 143.6  -11.9 10.2  2.8   
Calu_KLK9 TRP A 49  E . . . . . . - B L J M ? -0.874 27.0  -154.1 -86.6  121.3  -14.4 7.4   2.1   
Calu_KLK9 VAL A 50  E . . . . . . - B L J M ? -0.912 9.1   -167.3 -96.6  122.2  -12.7 4.0   2.8   
Calu_KLK9 ARG A 51  E . . . . . . - B L J M ? -0.962 5.6   -176.2 -112.6 122.8  -14.2 1.1   0.9   
Calu_KLK9 LEU A 52  E . . . . . . + B L J M ? -0.808 63.7  29.2   -110.0 149.8  -13.3 -2.5  1.9   
Calu_KLK9 GLY A 53  S . . . . . S + . . . . ? 0.703  80.7  152.9  81.4   17.4   -14.3 -5.8  0.2   
Calu_KLK9 GLU A 54  . . . . . . . + . . . . ? -0.657 20.8  155.3  -85.5  130.3  -14.6 -4.2  -3.3  
Calu_KLK9 HIS A 55  S . . . . . S + . . . . ? 0.553  80.7  33.2   -104.9 -41.8  -14.1 -6.2  -6.4  
Calu_KLK9 HIS A 56  B . . . . . S - C P O . ? -0.972 72.1  -146.6 -116.9 134.4  -16.2 -3.8  -8.6  
Calu_KLK9 LEU A 57  S . . . . . S + . . . . ? 0.732  98.0  31.9   -78.7  -12.4  -16.3 -0.0  -8.0  
Calu_KLK9 TRP A 58  S . . . . . S + . . . . ? 0.475  106.0 78.6   -128.3 1.7    -19.9 0.5   -9.1  
Calu_KLK9 GLN A 59  . . . . . . . - . . . . ? -0.938 69.6  -140.0 -119.0 125.6  -21.5 -2.8  -8.1  
Calu_KLK9 TRP A 60  . . . . . . . + . . . . ? -0.777 25.7  173.9  -79.5  107.6  -22.6 -3.8  -4.6  
Calu_KLK9 GLU A 61  . . . . . . . - . . . . ? 0.365  50.7  -102.8 -103.1 2.2    -21.5 -7.4  -4.5  
Calu_KLK9 GLY A 62  S . . . . . S + . . . . ? -0.385 105.9 70.1   119.0  -53.3  -22.3 -7.9  -0.7  
Calu_KLK9 PRO A 63  . . . . . . . + . . . . ? 0.447  68.3  127.7  -87.1  0.8    -19.0 -7.8  1.4   
Calu_KLK9 GLU A 64  . . . . . . . - . . . . ? -0.313 38.9  -167.7 -67.8  132.5  -18.4 -4.1  0.8   
Calu_KLK9 GLN A 65  E . . . . . . - B M M . ? -0.995 5.2   -153.9 -120.2 134.7  -17.8 -2.0  4.0   
Calu_KLK9 LEU A 66  E . . . . . . + B M M . ? -0.944 13.7  177.7  -117.3 129.7  -17.9 1.8   4.0   
Calu_KLK9 PHE A 67  E . . . . . . - B M M . ? -0.990 26.2  -143.8 -127.9 136.1  -16.1 4.1   6.4   
Calu_KLK9 ARG A 68  E . . . . . . - B M M . ? -0.864 29.9  -161.1 -91.5  106.1  -15.8 7.9   6.7   
Calu_KLK9 ALA A 69  E . . . . . . + B M M . ? -0.712 30.9  156.4  -94.6  133.6  -12.2 8.3   7.9   
Calu_KLK9 THR A 70  . . . . . . . + . . . . ? 0.398  53.3  88.8   -129.5 -9.3   -11.0 11.6  9.5   
Calu_KLK9 ASP A 71  E . . . . . . + B N N . ? -0.886 53.0  170.3  -99.6  115.6  -8.0  10.3  11.6  
Calu_KLK9 PHE A 72  E . . . . . . - B N N . ? -0.970 19.6  -169.8 -129.6 137.6  -4.7  10.3  9.6   
Calu_KLK9 PHE A 73  E . . . . . . - B N N . ? -0.713 10.0  -171.3 -131.0 78.5   -1.2  9.8   10.8  
Calu_KLK9 PRO A 74  E . . . . . . - B N N . ? -0.432 43.0  -92.9  -67.3  140.7  1.4   10.7  8.1   
Calu_KLK9 HIS A 75  . . > . . . . - . . . . ? -0.347 33.7  -128.4 -48.0  134.6  4.9   9.7   9.0   
Calu_KLK9 PRO A 76  T . 3 . . . S + . . . . ? 0.752  108.2 55.0   -61.3  -23.8  6.6   12.7  10.8  
Calu_KLK9 GLY A 77  T . 3 . . . S + . . . . ? 0.323  77.0  136.5  -92.4  4.8    9.5   12.5  8.4   
Calu_KLK9 PHE A 78  . . < . . . . - . . . . ? -0.387 36.0  -164.7 -59.3  129.1  7.3   12.7  5.3   
Calu_KLK9 ASN A 79  B . . > > . . - D R P . ? -0.967 11.8  -161.7 -118.0 117.3  8.8   15.0  2.7   
Calu_KLK9 ALA A 80  T . . 4 5 . S + . . . . ? 0.706  87.1  58.8   -73.9  -20.5  6.5   16.1  -0.2  
Calu_KLK9 HIS A 81  T . . 4 5 . S + . . . . ? 0.952  125.2 14.3   -74.8  -46.8  9.4   17.2  -2.4  
Calu_KLK9 ASP A 82  T . . 4 5 . S - . . . . ? 0.390  97.5  -124.0 -115.7 6.9    11.3  13.9  -2.6  
Calu_KLK9 HIS A 83  T . > < 5 . . + . . . . ? 0.750  50.7  165.9  57.9   21.7   8.5   11.7  -1.3  
Calu_KLK9 SER A 84  B . 3 . < . . + D S P . ? -0.532 67.4  10.0   -64.5  138.8  10.9  10.4  1.4   
Calu_KLK9 ASP A 85  T . 3 . . . S + . . . . ? 0.859  81.6  173.8  61.2   31.4   9.1   8.5   4.2   
Calu_KLK9 ASP A 86  . . < . . . . + . . . . ? -0.504 31.4  117.7  -70.0  70.9   5.8   8.6   2.1   
Calu_KLK9 ILE A 87  . . . . . . . + . . . . ? -0.997 36.2  178.5  -143.8 137.3  3.7   6.3   4.5   
Calu_KLK9 MET A 88  E . . . . . . - B O L N ? -1.000 19.3  -139.3 -143.7 143.9  0.6   7.1   6.4   
Calu_KLK9 LEU A 89  E . . . . . . - B O L N ? -0.843 12.0  -160.0 -102.3 136.9  -1.8  5.3   8.8   
Calu_KLK9 ILE A 90  E . . . . . . - B O L N ? -0.988 8.4   -149.0 -114.5 125.0  -5.6  5.7   8.6   
Calu_KLK9 ARG A 91  E . . . . . . - B O L N ? -0.847 13.3  -135.3 -94.8  126.0  -7.7  4.7   11.7  
Calu_KLK9 LEU A 92  . . . . . . . - . . . . ? -0.520 13.9  -130.4 -74.7  139.9  -11.2 3.4   11.0  
Calu_KLK9 PRO A 93  S . . . . . S + . . . . ? 0.745  91.7  16.9   -63.4  -24.3  -13.9 4.9   13.3  
Calu_KLK9 ARG A 94  S . . . . . S - . . . . ? -0.959 97.8  -79.5  -143.1 163.8  -15.1 1.4   14.0  
Calu_KLK9 LYS A 95  . . . . . . . - . . . . ? -0.362 44.8  -124.2 -66.0  135.9  -13.8 -2.3  13.6  
Calu_KLK9 ALA A 96  . . . . . . . - . . . . ? -0.538 25.8  -112.6 -71.7  141.6  -14.1 -3.8  10.2  
Calu_KLK9 TYR A 97  . . . . . . . - . . . . ? -0.739 35.4  -140.6 -76.3  109.7  -16.0 -7.0  9.9   
Calu_KLK9 LEU A 98  . . . . . . . + . . . . ? -0.632 42.0  126.9  -82.8  133.6  -13.4 -9.6  9.1   
Calu_KLK9 GLY A 99  B . > . . . S - E T Q . ? -0.860 74.6  -60.2  -160.0 -170.7 -14.3 -12.4 6.5   
Calu_KLK9 PRO A 100 T . 3 . . . S + . . . . ? 0.773  135.4 40.5   -60.2  -18.8  -13.2 -14.0 3.3   
Calu_KLK9 ALA A 101 T . 3 . . . S + . . . . ? 0.585  118.2 46.5   -108.7 -12.8  -13.5 -10.7 1.5   
Calu_KLK9 VAL A 102 B . < . . . S + E U Q . ? -0.905 71.1  143.8  -136.1 105.5  -12.1 -8.4  4.2   
Calu_KLK9 GLN A 103 . . . . . . . - . . . . ? -0.997 46.3  -109.6 -144.6 144.1  -8.8  -9.5  5.9   
Calu_KLK9 PRO A 104 P . . . . > . - . . . . ? -0.408 26.9  -134.5 -73.5  150.6  -5.8  -7.8  7.3   
Calu_KLK9 LEU A 105 P . . . . P . - . . . . ? -0.862 22.5  -120.8 -99.7  131.1  -2.4  -8.2  5.5   
Calu_KLK9 ASN A 106 P . . . . P . - . . . . ? -0.397 25.2  -114.8 -69.6  152.1  0.7   -8.9  7.6   
Calu_KLK9 LEU A 107 B . . . . P . - A B B . ? -0.629 26.2  -116.5 -86.7  139.3  3.7   -6.5  7.6   
Calu_KLK9 SER A 108 P . . . . < . - . . . . ? -0.644 24.2  -170.6 -71.9  124.6  6.9   -7.7  6.3   
Calu_KLK9 GLN A 109 S . . . . . S + . . . . ? 0.720  72.2  54.5   -88.8  -22.9  9.6   -7.8  9.1   
Calu_KLK9 THR A 110 S . . . . . S - . . . . ? -0.922 91.3  -112.6 -117.3 139.3  12.4  -8.3  6.7   
Calu_KLK9 CYS A 111 P . . . . > . - . . . . ? -0.431 37.4  -115.3 -68.7  140.1  13.3  -6.3  3.7   
Calu_KLK9 VAL A 112 P . . . . P . - . . . . ? -0.419 26.7  -129.0 -75.2  146.5  12.8  -8.1  0.4   
Calu_KLK9 SER A 113 P . > . . P . - . . . . ? -0.644 35.0  -81.6  -95.6  154.9  15.8  -9.0  -1.8  
Calu_KLK9 PRO A 114 T . 3 . . < S + . . . . ? -0.260 115.8 31.9   -52.5  139.5  16.2  -8.2  -5.5  
Calu_KLK9 GLY A 115 T . 3 . . . S + . . . . ? 0.264  81.5  140.9  96.1   -14.8  14.4  -10.8 -7.8  
Calu_KLK9 THR A 116 . . < . . . . - . . . . ? -0.475 53.4  -124.1 -60.2  130.8  11.7  -11.5 -5.3  
Calu_KLK9 GLN A 117 E . . . . . . - A C C . ? -0.665 34.9  -175.0 -80.6  135.7  8.3   -11.9 -7.0  
Calu_KLK9 CYS A 118 E . . . . . . - A C C D ? -0.883 21.1  -132.1 -136.7 155.3  5.6   -9.6  -5.9  
Calu_KLK9 LEU A 119 E . . . . . . - A C C D ? -0.924 16.7  -167.9 -109.5 132.8  2.0   -9.0  -6.4  
Calu_KLK9 ILE A 120 E . . . . . . - A C C D ? -0.920 7.6   -179.3 -114.2 145.0  0.4   -5.6  -7.1  
Calu_KLK9 SER A 121 E . . . . . . + A C C . ? -0.990 18.4  111.2  -141.4 146.0  -3.3  -4.8  -7.0  
Calu_KLK9 GLY A 122 E . . . . . . - A C C . ? -0.966 62.1  -105.1 170.1  174.9  -5.4  -1.7  -7.5  
Calu_KLK9 TRP A 123 S . . . . . S + . . . . ? -0.023 72.3  127.7  -109.1 16.5   -8.0  0.3   -9.6  
Calu_KLK9 GLY A 124 S . . . . . S - . . . . ? -0.093 74.3  -51.6  -68.4  176.0  -5.4  2.7   -11.0 
Calu_KLK9 ALA A 125 . . . . . . . - . . . . ? -0.230 43.1  -163.5 -53.1  133.3  -4.9  3.5   -14.8 
Calu_KLK9 VAL A 126 S . . . . . S + . . . . ? 0.419  73.6  38.2   -101.6 -0.8   -4.5  0.3   -16.9 
Calu_KLK9 SER A 127 S . . . . . S - . . . . ? -0.984 77.5  -126.1 -151.6 132.3  -3.0  2.1   -20.0 
Calu_KLK9 SER A 128 S . . . . . S + . . . . ? -0.979 90.3  10.2   -116.2 131.1  -0.6  5.1   -20.5 
Calu_KLK9 PRO A 129 S . . . . . S + . . . . ? -0.996 126.5 59.1   -96.3  -13.6  -1.0  7.7   -22.2 
Calu_KLK9 LYS A 130 S . . . . . S - . . . . ? -0.736 86.3  -142.3 -84.6  98.0   -4.9  6.9   -22.6 
Calu_KLK9 VAL A 131 . . . . . . . + . . . . ? -0.703 27.4  173.4  -69.6  101.7  -6.0  6.8   -18.9 
Calu_KLK9 GLN A 132 . . . . . . . - . . . . ? -0.996 18.4  -154.0 -107.5 122.4  -8.6  4.0   -18.6 
Calu_KLK9 TYR A 133 . . . . . . . - . . . . ? -0.899 17.1  -134.7 -96.0  111.4  -9.7  3.2   -15.0 
Calu_KLK9 PRO A 134 . . . . . . . - . . . . ? -0.348 2.4   -146.0 -61.8  146.6  -11.0 -0.3  -14.7 
Calu_KLK9 LEU A 135 S . . . . . S + . . . . ? 0.677  84.4  62.0   -83.2  -19.1  -14.2 -0.9  -12.8 
Calu_KLK9 THR A 136 B . . . . . S - C Q O . ? -0.748 100.9 -90.7  -106.6 154.0  -12.8 -4.2  -11.5 
Calu_KLK9 LEU A 137 . . . . . . . - . . . . ? -0.415 42.6  -147.3 -62.2  133.2  -9.8  -4.8  -9.3  
Calu_KLK9 GLN A 138 E . . . . . . - A D A C ? -0.833 12.5  -167.4 -109.6 146.6  -6.6  -5.4  -11.3 
Calu_KLK9 CYS A 139 E . . . . . . + A D A C ? -0.980 8.7   170.6  -133.2 144.2  -3.6  -7.7  -10.4 
Calu_KLK9 ALA A 140 E . . . . . . - A D . C ? -0.994 28.1  -124.6 -149.6 145.6  -0.1  -8.1  -11.8 
Calu_KLK9 ASN A 141 E . . . . . . + A D . C ? -0.751 35.1  167.5  -90.1  139.6  3.1   -9.8  -11.0 
Calu_KLK9 ILE A 142 E . . . . . . - A D . C ? -0.885 24.3  -126.1 -143.9 168.3  6.4   -7.8  -10.6 
Calu_KLK9 SER A 143 E . . . . . . - A D . C ? -0.939 23.7  -111.9 -121.3 150.1  9.9   -8.2  -9.4  
Calu_KLK9 ILE A 144 B . . . . > . - A D E . ? -0.536 37.1  -142.5 -72.3  133.5  12.1  -6.3  -7.0  
Calu_KLK9 LEU A 145 P . . . . P . - . . . . ? -0.627 25.1  -88.1  -97.9  159.0  15.0  -4.6  -8.7  
Calu_KLK9 GLU A 146 P . . > . < . - . . . . ? -0.356 33.7  -123.4 -61.6  142.8  18.5  -4.0  -7.6  
Calu_KLK9 HIS A 147 H . . > . . S + . . . . ? 0.857  111.0 57.1   -57.3  -35.9  19.0  -0.9  -5.6  
Calu_KLK9 LYS A 148 H . . > . . S + . . . . ? 0.885  104.8 50.6   -63.2  -43.1  21.7  0.3   -8.0  
Calu_KLK9 LEU A 149 H . . > . . S + . . . . ? 0.876  109.0 52.8   -63.7  -35.2  19.3  0.1   -10.9 
Calu_KLK9 CYS A 150 H . . X . . S + . . . . ? 0.910  109.2 47.5   -68.0  -41.6  16.8  2.1   -8.9  
Calu_KLK9 HIS A 151 H . . < . . S + . . . . ? 0.851  110.8 53.4   -65.9  -37.0  19.4  4.8   -8.2  
Calu_KLK9 ARG A 152 H . . < . . S + . . . . ? 0.885  109.3 48.0   -66.0  -36.7  20.2  4.8   -11.8 
Calu_KLK9 ALA A 153 H . . < . . S + . . . . ? 0.842  127.6 24.4   -74.0  -31.9  16.6  5.3   -12.8 
Calu_KLK9 TYR A 154 S . > < . . S - . . . . ? -0.606 81.8  -156.5 -134.9 71.9   16.1  8.2   -10.3 
Calu_KLK9 PRO A 155 T . 3 . . . S - . . . . ? -0.291 79.3  -1.5   -59.7  121.2  19.5  9.9   -9.4  
Calu_KLK9 GLY A 156 T . 3 . . . S + . . . . ? 0.467  119.7 81.5   85.0   4.3    19.3  11.7  -5.9  
Calu_KLK9 HIS A 157 . . < . . . . + . . . . ? 0.315  67.8  86.7   -126.3 1.2    15.7  10.7  -5.4  
Calu_KLK9 ILE A 158 . . . . . . . - . . . . ? -0.948 55.3  -175.2 -110.1 117.3  16.0  7.0   -4.1  
Calu_KLK9 SER A 159 . . > . . . . - . . . . ? -0.512 42.2  -100.4 -99.9  172.9  16.6  6.5   -0.3  
Calu_KLK9 ASP A 160 T . 3 . . . S + . . . . ? 0.690  121.9 60.7   -65.9  -17.1  17.2  3.3   1.8   
Calu_KLK9 GLY A 161 T . 3 . . . S + . . . . ? 0.303  94.2  83.5   -93.5  7.7    13.6  3.3   2.7   
Calu_KLK9 MET A 162 E . < . . . . - A E . F ? -0.862 57.3  -161.8 -117.8 148.8  12.5  3.0   -0.9  
Calu_KLK9 LEU A 163 E . . . . . . - A E . F ? -0.945 9.0   -145.0 -123.9 149.2  12.1  -0.0  -3.2  
Calu_KLK9 CYS A 164 E . . . . . . + A E . F ? -0.934 20.3  176.5  -112.1 137.4  11.8  -0.3  -6.9  
Calu_KLK9 ALA A 165 E . . . . . . + A E E F ? -0.995 29.6  69.0   -140.3 139.7  9.7   -2.9  -8.6  
Calu_KLK9 GLY A 166 S . . . . . S - . . . . ? -0.900 82.2  -47.8  149.9  -176.1 8.9   -3.7  -12.2 
Calu_KLK9 LEU A 167 . . > . . . . - . . . . ? -0.889 39.4  -145.8 -90.6  121.7  10.3  -4.9  -15.4 
Calu_KLK9 TRP A 168 T . 3 . . . S + . . . . ? 0.880  103.9 48.7   -52.1  -40.3  13.6  -3.3  -16.2 
Calu_KLK9 GLU A 169 T . 3 . . . S - . . . . ? 0.567  118.5 -120.8 -75.9  -7.3   12.7  -3.4  -19.9 
Calu_KLK9 GLY A 170 S . < . . . S + . . . . ? -0.398 74.8  112.2  94.4   171.9  9.4   -2.0  -19.1 
Calu_KLK9 GLY A 171 S . . . . . S + . . . . ? 0.339  73.9  63.4   108.4  -6.7   5.9   -3.3  -19.6 
Calu_KLK9 ARG A 172 . . . . . . . + . . . . ? -0.931 63.5  100.1  -154.8 124.8  4.8   -3.9  -16.1 
Calu_KLK9 GLY A 173 . . . . . . . - . . . . ? -0.980 63.8  -67.2  176.0  167.3  4.3   -1.5  -13.2 
Calu_KLK9 SER A 174 . . . . . . . - . . . . ? -0.568 49.8  -172.7 -72.0  146.7  2.0   0.7   -10.9 
Calu_KLK9 CYS A 175 . . > . . . . - . . . . ? -0.658 37.4  -41.0  -129.7 -175.1 0.2   3.6   -12.6 
Calu_KLK9 GLN A 176 T . 3 . . . S + . . . . ? -0.266 123.9 27.6   -55.5  132.3  -2.0  6.6   -11.7 
Calu_KLK9 GLY A 177 T . 3 . . . S + . . . . ? 0.170  96.7  89.8   100.1  -9.7   -4.5  5.7   -9.1  
Calu_KLK9 ASP A 178 . . X . . . . + . . . . ? 0.390  53.4  136.2  -97.9  -2.7   -2.5  3.0   -7.5  
Calu_KLK9 SER A 179 T . 3 . . . S + . . . . ? -0.265 76.1  14.4   -47.2  131.8  -0.9  5.4   -5.1  
Calu_KLK9 GLY A 180 T . 3 . . . S + . . . . ? 0.310  97.4  137.5  86.4   -12.1  -0.9  3.9   -1.7  
Calu_KLK9 GLY A 181 . . < . . . . - . . . . ? -0.214 56.8  -89.4  -67.6  166.7  -1.7  0.5   -3.0  
Calu_KLK9 PRO A 182 E . . . . . . - A F . G ? -0.516 20.5  -159.7 -91.1  136.5  -0.1  -2.7  -1.7  
Calu_KLK9 LEU A 183 E . . . . . . - A F D G ? -0.967 22.6  -163.3 -100.5 107.8  3.1   -4.5  -2.9  
Calu_KLK9 VAL A 184 E . . . . . . + A F D G ? -0.848 12.8  175.0  -105.4 118.2  2.8   -8.1  -1.7  
Calu_KLK9 CYS A 185 E . > . . . . - A F D G ? -0.984 69.7  -9.5   -124.7 129.3  5.9   -10.3 -1.5  
Calu_KLK9 ASN A 186 T . 3 . . . S - . . . . ? 0.882  129.7 -55.7  54.9   29.2   6.0   -13.8 -0.1  
Calu_KLK9 GLY A 187 T . 3 . . . S + . . . . ? 0.565  119.3 94.6   88.1   5.2    2.5   -13.3 1.3   
Calu_KLK9 THR A 188 E . < . . . S - A G . G ? -0.916 85.7  -93.5  -126.9 160.5  3.3   -10.1 3.3   
Calu_KLK9 LEU A 189 E . . . . . . + A G B G ? -0.606 46.9  165.4  -72.6  112.2  3.0   -6.3  2.7   
Calu_KLK9 ALA A 190 E . . . . . . + A G . . ? 0.702  56.8  4.1    -102.8 -28.0  6.4   -5.3  1.4   
Calu_KLK9 GLY A 191 E . . . . . . - A G H G ? -0.989 53.3  -132.2 -158.0 161.2  5.8   -1.9  0.0   
Calu_KLK9 VAL A 192 E . . . . . . - A G H G ? -0.988 40.9  -108.4 -119.0 124.5  3.4   1.0   -0.5  
Calu_KLK9 VAL A 193 E . . . . . . + A G H . ? -0.377 49.5  161.5  -55.0  121.1  3.1   2.5   -3.9  
Calu_KLK9 SER A 194 E . . . . . . - A G . . ? 0.705  52.0  -52.8  -116.7 -31.1  4.8   6.0   -3.6  
Calu_KLK9 GLY A 195 E . . . . . . + A G H . ? -0.966 47.0  172.1  172.3  -176.4 5.6   7.1   -7.1  
Calu_KLK9 GLY A 196 . . . . . . . - . . . . ? -0.907 44.0  -49.5  159.4  177.1  7.2   6.5   -10.5 
Calu_KLK9 ALA A 197 . . . . . . . - . . . . ? -0.417 55.1  -104.9 -75.2  151.5  7.5   7.9   -14.1 
Calu_KLK9 GLU A 198 S . . . . . S + . . . . ? -0.997 109.6 45.4   -109.7 126.4  4.7   9.0   -16.4 
Calu_KLK9 PRO A 199 S . > . . . S - . . . . ? 0.549  108.8 -122.2 -63.4  137.8  3.9   7.1   -18.7 
Calu_KLK9 CYS A 200 T . 3 . . . S + . . . . ? -0.310 86.2  24.0   -57.3  144.4  3.9   4.1   -16.2 
Calu_KLK9 SER A 201 T . 3 . . . S + . . . . ? 0.838  78.4  169.8  73.1   32.4   6.2   1.1   -16.9 
Calu_KLK9 ARG A 202 B . X . . . . - F V R . ? -0.548 47.9  -90.7  -68.8  138.5  8.8   2.9   -19.1 
Calu_KLK9 PRO A 203 T . 3 . . . S + . . . . ? -0.375 114.0 9.6    -49.8  132.8  11.9  1.0   -19.8 
Calu_KLK9 ARG A 204 T . 3 . . . S + . . . . ? 0.683  111.5 94.6   72.8   13.6   14.6  1.7   -17.2 
Calu_KLK9 ARG A 205 B . < . . . . - F W R . ? -0.668 56.7  -179.8 -134.6 77.1   12.0  3.6   -15.1 
Calu_KLK9 PRO A 206 . . . . . . . - . . . . ? -0.236 35.6  -89.7  -72.4  167.3  10.4  1.2   -12.5 
Calu_KLK9 ALA A 207 E . . . . . . - A H F . ? -0.520 39.4  -131.1 -74.9  146.7  7.7   2.1   -9.9  
Calu_KLK9 VAL A 208 E . . . . . . - A H F H ? -0.882 23.7  -172.6 -105.7 134.1  8.8   3.4   -6.6  
Calu_KLK9 TYR A 209 E . . . . . . - A H F H ? -0.921 29.2  -118.3 -124.3 142.8  7.5   2.0   -3.3  
Calu_KLK9 THR A 210 E . . . . . . - A H F H ? -0.775 39.9  -121.0 -74.9  122.6  7.9   2.9   0.3   
Calu_KLK9 SER A 211 E . > . . . . - A H . H ? -0.592 20.0  -161.7 -70.5  118.2  9.6   -0.1  2.1   
Calu_KLK9 VAL A 212 G . > . . . S + . . . . ? 0.874  85.3  63.8   -69.5  -39.9  7.4   -1.3  4.8   
Calu_KLK9 CYS A 213 G . > . . . S + . . . . ? 0.820  99.2  56.3   -57.9  -26.5  10.2  -3.3  6.7   
Calu_KLK9 HIS A 214 G . < . . . S + . . . . ? 0.681  113.9 39.1   -79.5  -12.8  11.9  0.1   7.3   
Calu_KLK9 TYR A 215 G . < > . . S + . . . . ? 0.166  77.6  108.7  -126.6 16.2   8.8   1.5   9.1   
Calu_KLK9 VAL A 216 H . < > . . S + . . . . ? 0.912  81.7  51.0   -62.5  -42.8  7.5   -1.4  11.1  
Calu_KLK9 ASP A 217 H . . > . . S + . . . . ? 0.927  112.4 46.3   -61.2  -44.7  8.6   0.1   14.4  
Calu_KLK9 TRP A 218 H . . > . . S + . . . . ? 0.917  111.6 52.1   -63.2  -42.7  6.8   3.4   13.5  
Calu_KLK9 ILE A 219 H . . X . . S + . . . . ? 0.942  112.6 43.6   -61.7  -48.8  3.7   1.6   12.4  
Calu_KLK9 ARG A 220 H . . X . . S + . . . . ? 0.909  114.2 50.0   -64.2  -46.5  3.4   -0.4  15.6  
Calu_KLK9 LYS A 221 H . . X . . S + . . . . ? 0.905  111.4 48.1   -60.8  -46.1  4.1   2.5   17.8  
Calu_KLK9 THR A 222 H . . X . . S + . . . . ? 0.917  111.5 50.5   -61.7  -43.0  1.6   4.7   16.0  
Calu_KLK9 MET A 223 H . . < . . S + . . . . ? 0.891  113.8 46.0   -64.3  -35.6  -1.1  1.9   16.2  
Calu_KLK9 GLU A 224 H . . < . . S + . . . . ? 0.890  113.7 47.0   -73.0  -39.7  -0.4  1.5   20.0  
Calu_KLK9 ASP A 225 H . . < . . . . . . . . ? 0.702  .     .      -79.8  -18.7  -0.4  5.2   20.8  
Calu_KLK9 ASN A 226 . . . < . . . . . . . . ? 0.635  .     .      -128.7 .      -3.6  6.0   18.8  
# 
loop_
_dssp_struct_ladder.id 
_dssp_struct_ladder.sheet_id 
_dssp_struct_ladder.range_id_1 
_dssp_struct_ladder.range_id_2 
_dssp_struct_ladder.type 
_dssp_struct_ladder.beg_1_label_comp_id 
_dssp_struct_ladder.beg_1_label_asym_id 
_dssp_struct_ladder.beg_1_label_seq_id 
_dssp_struct_ladder.pdbx_beg_1_PDB_ins_code 
_dssp_struct_ladder.end_1_label_comp_id 
_dssp_struct_ladder.end_1_label_asym_id 
_dssp_struct_ladder.end_1_label_seq_id 
_dssp_struct_ladder.pdbx_end_1_PDB_ins_code 
_dssp_struct_ladder.beg_1_auth_comp_id 
_dssp_struct_ladder.beg_1_auth_asym_id 
_dssp_struct_ladder.beg_1_auth_seq_id 
_dssp_struct_ladder.end_1_auth_comp_id 
_dssp_struct_ladder.end_1_auth_asym_id 
_dssp_struct_ladder.end_1_auth_seq_id 
_dssp_struct_ladder.beg_2_label_comp_id 
_dssp_struct_ladder.beg_2_label_asym_id 
_dssp_struct_ladder.beg_2_label_seq_id 
_dssp_struct_ladder.pdbx_beg_2_PDB_ins_code 
_dssp_struct_ladder.end_2_label_comp_id 
_dssp_struct_ladder.end_2_label_asym_id 
_dssp_struct_ladder.end_2_label_seq_id 
_dssp_struct_ladder.pdbx_end_2_PDB_ins_code 
_dssp_struct_ladder.beg_2_auth_comp_id 
_dssp_struct_ladder.beg_2_auth_asym_id 
_dssp_struct_ladder.beg_2_auth_seq_id 
_dssp_struct_ladder.end_2_auth_comp_id 
_dssp_struct_ladder.end_2_auth_asym_id 
_dssp_struct_ladder.end_2_auth_seq_id 
A A A D anti-parallel GLU A 6   ? GLU A 7   ? GLU A 6   GLU A 7   CYS A 139 ? GLN A 138 ? CYS A 139 GLN A 138 
B A B G parallel      LEU A 107 ? LEU A 107 ? LEU A 107 LEU A 107 LEU A 189 ? LEU A 189 ? LEU A 189 LEU A 189 
C A C D anti-parallel GLN A 117 ? GLY A 122 ? GLN A 117 GLY A 122 SER A 143 ? GLN A 138 ? SER A 143 GLN A 138 
D A C F anti-parallel CYS A 118 ? ILE A 120 ? CYS A 118 ILE A 120 CYS A 185 ? LEU A 183 ? CYS A 185 LEU A 183 
E A D E anti-parallel ILE A 144 ? ILE A 144 ? ILE A 144 ILE A 144 ALA A 165 ? ALA A 165 ? ALA A 165 ALA A 165 
F A E H anti-parallel MET A 162 ? ALA A 165 ? MET A 162 ALA A 165 THR A 210 ? ALA A 207 ? THR A 210 ALA A 207 
G A F G anti-parallel PRO A 182 ? CYS A 185 ? PRO A 182 CYS A 185 VAL A 192 ? THR A 188 ? VAL A 192 THR A 188 
H A G H anti-parallel GLY A 191 ? GLY A 195 ? GLY A 191 GLY A 195 SER A 211 ? VAL A 208 ? SER A 211 VAL A 208 
I B I J anti-parallel GLN A 16  ? TYR A 21  ? GLN A 16  TYR A 21  SER A 30  ? ARG A 24  ? SER A 30  ARG A 24  
J B I L anti-parallel ALA A 17  ? PHE A 20  ? ALA A 17  PHE A 20  LEU A 52  ? TRP A 49  ? LEU A 52  TRP A 49  
K B J K anti-parallel SER A 30  ? LEU A 31  ? SER A 30  LEU A 31  LEU A 38  ? LEU A 37  ? LEU A 38  LEU A 37  
L B K O anti-parallel TRP A 36  ? THR A 39  ? TRP A 36  THR A 39  ARG A 91  ? MET A 88  ? ARG A 91  MET A 88  
M B L M anti-parallel LEU A 48  ? LEU A 52  ? LEU A 48  LEU A 52  ALA A 69  ? GLN A 65  ? ALA A 69  GLN A 65  
N B N O anti-parallel ASP A 71  ? PRO A 74  ? ASP A 71  PRO A 74  ARG A 91  ? MET A 88  ? ARG A 91  MET A 88  
O C P Q anti-parallel HIS A 56  ? HIS A 56  ? HIS A 56  HIS A 56  THR A 136 ? THR A 136 ? THR A 136 THR A 136 
P D R S anti-parallel ASN A 79  ? ASN A 79  ? ASN A 79  ASN A 79  SER A 84  ? SER A 84  ? SER A 84  SER A 84  
Q E T U anti-parallel GLY A 99  ? GLY A 99  ? GLY A 99  GLY A 99  VAL A 102 ? VAL A 102 ? VAL A 102 VAL A 102 
R F V W anti-parallel ARG A 202 ? ARG A 202 ? ARG A 202 ARG A 202 ARG A 205 ? ARG A 205 ? ARG A 205 ARG A 205 
# 
loop_
_dssp_struct_bridge_pairs.id 
_dssp_struct_bridge_pairs.label_comp_id 
_dssp_struct_bridge_pairs.label_seq_id 
_dssp_struct_bridge_pairs.label_asym_id 
_dssp_struct_bridge_pairs.auth_seq_id 
_dssp_struct_bridge_pairs.auth_asym_id 
_dssp_struct_bridge_pairs.pdbx_PDB_ins_code 
_dssp_struct_bridge_pairs.acceptor_1_label_comp_id 
_dssp_struct_bridge_pairs.acceptor_1_label_seq_id 
_dssp_struct_bridge_pairs.acceptor_1_label_asym_id 
_dssp_struct_bridge_pairs.acceptor_1_auth_seq_id 
_dssp_struct_bridge_pairs.acceptor_1_auth_asym_id 
_dssp_struct_bridge_pairs.acceptor_1_pdbx_PDB_ins_code 
_dssp_struct_bridge_pairs.acceptor_1_energy 
_dssp_struct_bridge_pairs.acceptor_2_label_comp_id 
_dssp_struct_bridge_pairs.acceptor_2_label_seq_id 
_dssp_struct_bridge_pairs.acceptor_2_label_asym_id 
_dssp_struct_bridge_pairs.acceptor_2_auth_seq_id 
_dssp_struct_bridge_pairs.acceptor_2_auth_asym_id 
_dssp_struct_bridge_pairs.acceptor_2_pdbx_PDB_ins_code 
_dssp_struct_bridge_pairs.acceptor_2_energy 
_dssp_struct_bridge_pairs.donor_1_label_comp_id 
_dssp_struct_bridge_pairs.donor_1_label_seq_id 
_dssp_struct_bridge_pairs.donor_1_label_asym_id 
_dssp_struct_bridge_pairs.donor_1_auth_seq_id 
_dssp_struct_bridge_pairs.donor_1_auth_asym_id 
_dssp_struct_bridge_pairs.donor_1_pdbx_PDB_ins_code 
_dssp_struct_bridge_pairs.donor_1_energy 
_dssp_struct_bridge_pairs.donor_2_label_comp_id 
_dssp_struct_bridge_pairs.donor_2_label_seq_id 
_dssp_struct_bridge_pairs.donor_2_label_asym_id 
_dssp_struct_bridge_pairs.donor_2_auth_seq_id 
_dssp_struct_bridge_pairs.donor_2_auth_asym_id 
_dssp_struct_bridge_pairs.donor_2_pdbx_PDB_ins_code 
_dssp_struct_bridge_pairs.donor_2_energy 
1   ARG 1   A 1   A ? ?   ?   ? ?   ? ? ?    ?   ?   ? ?   ? ? ?    ILE 3   A 3   A ? -1.9 VAL 126 A 126 A ? -0.2 
2   ALA 2   A 2   A ? SER 174 A 174 A ? -0.2 GLY 124 A 124 A ? -0.2 ALA 5   A 5   A ? -1.9 SER 174 A 174 A ? -0.3 
3   ILE 3   A 3   A ? ARG 1   A 1   A ? -1.9 GLY 173 A 173 A ? -1.2 GLY 173 A 173 A ? -0.4 SER 127 A 127 A ? -0.1 
4   GLY 4   A 4   A ? ALA 5   A 5   A ? -0.3 VAL 126 A 126 A ? -0.3 ASN 141 A 141 A ? -0.3 ILE 3   A 3   A ? -0.3 
5   ALA 5   A 5   A ? ALA 2   A 2   A ? -1.9 VAL 126 A 126 A ? -0.1 GLU 7   A 7   A ? -0.3 GLY 4   A 4   A ? -0.3 
6   GLU 6   A 6   A ? CYS 139 A 139 A ? -2.7 GLY 4   A 4   A ? -0.2 CYS 139 A 139 A ? -3.4 ALA 2   A 2   A ? -0.0 
7   GLU 7   A 7   A ? ALA 5   A 5   A ? -0.3 GLN 138 A 138 A ? -0.2 GLN 138 A 138 A ? -0.3 ARG 9   A 9   A ? -0.1 
8   CYS 8   A 8   A ? LEU 137 A 137 A ? -2.9 HIS 55  A 55  A ? -0.1 LEU 137 A 137 A ? -0.1 ASN 11  A 11  A ? -0.1 
9   ARG 9   A 9   A ? GLU 7   A 7   A ? -0.1 PRO 10  A 10  A ? -0.1 SER 12  A 12  A ? -2.2 GLN 13  A 13  A ? -0.3 
10  PRO 10  A 10  A ? ?   ?   ? ?   ? ? ?    ?   ?   ? ?   ? ? ?    ARG 9   A 9   A ? -0.1 HIS 55  A 55  A ? -0.1 
11  ASN 11  A 11  A ? GLU 54  A 54  A ? -0.1 GLN 13  A 13  A ? -0.1 HIS 55  A 55  A ? -0.1 ARG 9   A 9   A ? -0.1 
12  SER 12  A 12  A ? ARG 9   A 9   A ? -2.2 GLN 13  A 13  A ? -0.2 ASN 11  A 11  A ? -0.1 TRP 15  A 15  A ? -0.1 
13  GLN 13  A 13  A ? ARG 9   A 9   A ? -0.3 PRO 14  A 14  A ? -0.1 GLN 16  A 16  A ? -1.8 SER 12  A 12  A ? -0.2 
14  PRO 14  A 14  A ? ?   ?   ? ?   ? ? ?    ?   ?   ? ?   ? ? ?    GLN 103 A 103 A ? -1.4 GLY 53  A 53  A ? -0.2 
15  TRP 15  A 15  A ? VAL 102 A 102 A ? -0.2 PRO 104 A 104 A ? -0.1 LEU 31  A 31  A ? -2.8 ALA 17  A 17  A ? -0.2 
16  GLN 16  A 16  A ? GLN 13  A 13  A ? -1.8 SER 30  A 30  A ? -0.2 GLY 53  A 53  A ? -0.6 GLU 54  A 54  A ? -0.4 
17  ALA 17  A 17  A ? ALA 29  A 29  A ? -2.9 TRP 15  A 15  A ? -0.2 ALA 29  A 29  A ? -1.7 LEU 19  A 19  A ? -0.5 
18  GLY 18  A 18  A ? ARG 51  A 51  A ? -2.4 GLN 16  A 16  A ? -0.4 ARG 51  A 51  A ? -2.6 PHE 20  A 20  A ? -0.6 
19  LEU 19  A 19  A ? CYS 27  A 27  A ? -3.4 ALA 17  A 17  A ? -0.5 PHE 26  A 26  A ? -3.3 CYS 27  A 27  A ? -1.5 
20  PHE 20  A 20  A ? TRP 49  A 49  A ? -3.3 GLY 18  A 18  A ? -0.6 TRP 49  A 49  A ? -2.9 LEU 22  A 22  A ? -0.7 
21  TYR 21  A 21  A ? ARG 24  A 24  A ? -2.3 LEU 19  A 19  A ? -0.5 ARG 24  A 24  A ? -1.8 THR 23  A 23  A ? -0.5 
22  LEU 22  A 22  A ? PHE 20  A 20  A ? -0.7 THR 23  A 23  A ? -0.2 TRP 49  A 49  A ? -0.1 PHE 20  A 20  A ? -0.1 
23  THR 23  A 23  A ? TYR 21  A 21  A ? -0.5 LEU 25  A 25  A ? -0.1 LEU 25  A 25  A ? -0.4 LEU 22  A 22  A ? -0.2 
24  ARG 24  A 24  A ? TYR 21  A 21  A ? -1.8 LEU 25  A 25  A ? -0.0 TYR 21  A 21  A ? -2.3 PHE 26  A 26  A ? -0.4 
25  LEU 25  A 25  A ? THR 23  A 23  A ? -0.4 PHE 20  A 20  A ? -0.2 PHE 20  A 20  A ? -0.2 GLY 28  A 28  A ? -0.1 
26  PHE 26  A 26  A ? LEU 19  A 19  A ? -3.3 CYS 27  A 27  A ? -0.4 GLY 28  A 28  A ? -0.3 SER 179 A 179 A ? -0.3 
27  CYS 27  A 27  A ? LEU 19  A 19  A ? -1.5 ASP 178 A 178 A ? -0.1 LEU 19  A 19  A ? -3.4 PHE 26  A 26  A ? -0.4 
28  GLY 28  A 28  A ? SER 179 A 179 A ? -3.9 PHE 26  A 26  A ? -0.3 ALA 40  A 40  A ? -0.4 SER 30  A 30  A ? -0.3 
29  ALA 29  A 29  A ? ALA 17  A 17  A ? -1.7 CYS 27  A 27  A ? -0.2 ALA 17  A 17  A ? -2.9 LEU 31  A 31  A ? -0.4 
30  SER 30  A 30  A ? LEU 38  A 38  A ? -2.5 GLY 28  A 28  A ? -0.3 LEU 38  A 38  A ? -3.1 ILE 32  A 32  A ? -0.6 
31  LEU 31  A 31  A ? TRP 15  A 15  A ? -2.8 ALA 29  A 29  A ? -0.4 LEU 105 A 105 A ? -3.1 LEU 37  A 37  A ? -0.2 
32  ILE 32  A 32  A ? TRP 36  A 36  A ? -2.6 SER 30  A 30  A ? -0.6 ASP 34  A 34  A ? -0.2 LEU 37  A 37  A ? -0.2 
33  SER 33  A 33  A ? TRP 36  A 36  A ? -1.2 ASN 106 A 106 A ? -0.1 ILE 32  A 32  A ? -0.2 LEU 105 A 105 A ? -0.1 
34  ASP 34  A 34  A ? ILE 32  A 32  A ? -0.2 ARG 35  A 35  A ? -0.2 ALA 96  A 96  A ? -3.5 ARG 94  A 94  A ? -0.1 
35  ARG 35  A 35  A ? LYS 95  A 95  A ? -0.2 TRP 36  A 36  A ? -0.1 LEU 92  A 92  A ? -2.8 LEU 37  A 37  A ? -0.4 
36  TRP 36  A 36  A ? ARG 91  A 91  A ? -0.2 SER 33  A 33  A ? -0.1 ILE 32  A 32  A ? -2.6 SER 33  A 33  A ? -1.2 
37  LEU 37  A 37  A ? ILE 90  A 90  A ? -2.6 ARG 35  A 35  A ? -0.4 ILE 90  A 90  A ? -2.4 THR 39  A 39  A ? -0.4 
38  LEU 38  A 38  A ? SER 30  A 30  A ? -3.1 TRP 36  A 36  A ? -0.4 SER 30  A 30  A ? -2.5 ALA 40  A 40  A ? -0.2 
39  THR 39  A 39  A ? MET 88  A 88  A ? -2.6 LEU 37  A 37  A ? -0.4 MET 88  A 88  A ? -2.8 ALA 41  A 41  A ? -0.3 
40  ALA 40  A 40  A ? GLY 28  A 28  A ? -0.4 ILE 87  A 87  A ? -0.2 CYS 43  A 43  A ? -1.5 ILE 87  A 87  A ? -0.3 
41  ALA 41  A 41  A ? THR 39  A 39  A ? -0.3 HIS 42  A 42  A ? -0.3 HIS 44  A 44  A ? -1.5 ALA 40  A 40  A ? -0.1 
42  HIS 42  A 42  A ? CYS 43  A 43  A ? -0.3 HIS 83  A 83  A ? -0.1 ALA 41  A 41  A ? -0.3 SER 179 A 179 A ? -0.0 
43  CYS 43  A 43  A ? ALA 40  A 40  A ? -1.5 GLY 28  A 28  A ? -0.1 HIS 42  A 42  A ? -0.3 ALA 41  A 41  A ? -0.2 
44  HIS 44  A 44  A ? ALA 41  A 41  A ? -1.5 PRO 46  A 46  A ? -0.0 ALA 41  A 41  A ? -0.0 TYR 47  A 47  A ? -0.0 
45  LYS 45  A 45  A ? CYS 43  A 43  A ? -0.1 PRO 46  A 46  A ? -0.0 LEU 48  A 48  A ? -0.1 CYS 43  A 43  A ? -0.0 
46  PRO 46  A 46  A ? ?   ?   ? ?   ? ? ?    ?   ?   ? ?   ? ? ?    LEU 48  A 48  A ? -0.3 PHE 72  A 72  A ? -0.1 
47  TYR 47  A 47  A ? TRP 49  A 49  A ? -0.0 ASP 71  A 71  A ? -0.0 TRP 49  A 49  A ? -0.3 THR 70  A 70  A ? -0.2 
48  LEU 48  A 48  A ? ALA 69  A 69  A ? -1.6 PRO 46  A 46  A ? -0.3 ALA 69  A 69  A ? -2.5 VAL 50  A 50  A ? -0.5 
49  TRP 49  A 49  A ? PHE 20  A 20  A ? -2.9 TYR 47  A 47  A ? -0.3 PHE 20  A 20  A ? -3.3 ARG 51  A 51  A ? -0.6 
50  VAL 50  A 50  A ? PHE 67  A 67  A ? -3.6 LEU 48  A 48  A ? -0.5 PHE 67  A 67  A ? -2.4 LEU 52  A 52  A ? -0.5 
51  ARG 51  A 51  A ? GLY 18  A 18  A ? -2.6 TRP 49  A 49  A ? -0.6 GLY 18  A 18  A ? -2.4 GLY 53  A 53  A ? -0.3 
52  LEU 52  A 52  A ? GLN 65  A 65  A ? -2.5 VAL 50  A 50  A ? -0.5 GLN 65  A 65  A ? -2.1 ALA 17  A 17  A ? -0.1 
53  GLY 53  A 53  A ? GLN 16  A 16  A ? -0.6 ALA 101 A 101 A ? -0.3 HIS 55  A 55  A ? -0.4 GLU 64  A 64  A ? -0.2 
54  GLU 54  A 54  A ? GLN 16  A 16  A ? -0.4 ARG 51  A 51  A ? -0.3 GLY 53  A 53  A ? -0.2 ASN 11  A 11  A ? -0.1 
55  HIS 55  A 55  A ? HIS 56  A 56  A ? -0.4 GLY 53  A 53  A ? -0.4 LEU 137 A 137 A ? -2.1 LEU 57  A 57  A ? -0.4 
56  HIS 56  A 56  A ? GLN 59  A 59  A ? -0.4 THR 136 A 136 A ? -0.2 HIS 55  A 55  A ? -0.4 GLN 59  A 59  A ? -0.3 
57  LEU 57  A 57  A ? LEU 135 A 135 A ? -2.7 HIS 55  A 55  A ? -0.4 THR 136 A 136 A ? -0.1 HIS 56  A 56  A ? -0.1 
58  TRP 58  A 58  A ? LEU 135 A 135 A ? -0.3 GLN 59  A 59  A ? -0.1 TRP 60  A 60  A ? -0.5 LEU 57  A 57  A ? -0.2 
59  GLN 59  A 59  A ? HIS 56  A 56  A ? -0.3 LEU 135 A 135 A ? -0.2 GLU 61  A 61  A ? -0.9 HIS 56  A 56  A ? -0.4 
60  TRP 60  A 60  A ? TRP 58  A 58  A ? -0.5 GLU 61  A 61  A ? -0.2 LEU 57  A 57  A ? -0.1 GLU 54  A 54  A ? -0.1 
61  GLU 61  A 61  A ? GLN 59  A 59  A ? -0.9 HIS 56  A 56  A ? -0.2 TRP 60  A 60  A ? -0.2 GLU 54  A 54  A ? -0.0 
62  GLY 62  A 62  A ? PRO 63  A 63  A ? -0.0 GLU 64  A 64  A ? -0.0 GLU 54  A 54  A ? -0.1 TRP 60  A 60  A ? -0.1 
63  PRO 63  A 63  A ? ?   ?   ? ?   ? ? ?    ?   ?   ? ?   ? ? ?    GLU 54  A 54  A ? -0.1 LEU 52  A 52  A ? -0.1 
64  GLU 64  A 64  A ? GLY 53  A 53  A ? -0.2 ARG 51  A 51  A ? -0.1 LEU 66  A 66  A ? -0.4 GLY 53  A 53  A ? -0.2 
65  GLN 65  A 65  A ? LEU 52  A 52  A ? -2.1 PHE 67  A 67  A ? -0.0 LEU 52  A 52  A ? -2.5 PHE 67  A 67  A ? -0.5 
66  LEU 66  A 66  A ? GLU 64  A 64  A ? -0.4 ARG 51  A 51  A ? -0.2 ARG 68  A 68  A ? -0.4 ARG 51  A 51  A ? -0.2 
67  PHE 67  A 67  A ? VAL 50  A 50  A ? -2.4 GLN 65  A 65  A ? -0.5 VAL 50  A 50  A ? -3.6 ALA 69  A 69  A ? -0.8 
68  ARG 68  A 68  A ? LEU 66  A 66  A ? -0.4 TRP 49  A 49  A ? -0.2 THR 70  A 70  A ? -0.4 TRP 49  A 49  A ? -0.2 
69  ALA 69  A 69  A ? LEU 48  A 48  A ? -2.5 PHE 67  A 67  A ? -0.8 LEU 48  A 48  A ? -1.6 LEU 92  A 92  A ? -0.1 
70  THR 70  A 70  A ? ARG 68  A 68  A ? -0.4 ARG 91  A 91  A ? -0.4 PHE 72  A 72  A ? -0.6 ALA 69  A 69  A ? -0.1 
71  ASP 71  A 71  A ? ARG 91  A 91  A ? -0.6 PHE 73  A 73  A ? -0.0 ARG 91  A 91  A ? -1.9 PHE 73  A 73  A ? -0.4 
72  PHE 72  A 72  A ? THR 70  A 70  A ? -0.6 ILE 90  A 90  A ? -0.2 ILE 90  A 90  A ? -0.2 MET 88  A 88  A ? -0.0 
73  PHE 73  A 73  A ? LEU 89  A 89  A ? -2.9 ASP 71  A 71  A ? -0.4 LEU 89  A 89  A ? -1.8 HIS 75  A 75  A ? -0.1 
74  PRO 74  A 74  A ? ?   ?   ? ?   ? ? ?    ?   ?   ? ?   ? ? ?    MET 88  A 88  A ? -0.2 ASP 86  A 86  A ? -0.1 
75  HIS 75  A 75  A ? ILE 87  A 87  A ? -2.9 ASP 85  A 85  A ? -0.3 PHE 78  A 78  A ? -2.2 ILE 87  A 87  A ? -0.1 
76  PRO 76  A 76  A ? ?   ?   ? ?   ? ? ?    ?   ?   ? ?   ? ? ?    HIS 75  A 75  A ? -0.1 ASP 85  A 85  A ? -0.0 
77  GLY 77  A 77  A ? ASP 85  A 85  A ? -0.1 ASN 79  A 79  A ? -0.1 ASN 79  A 79  A ? -0.1 ASP 86  A 86  A ? -0.1 
78  PHE 78  A 78  A ? HIS 75  A 75  A ? -2.2 ASP 85  A 85  A ? -0.1 ALA 80  A 80  A ? -0.5 ASP 85  A 85  A ? -0.2 
79  ASN 79  A 79  A ? SER 84  A 84  A ? -2.2 ALA 80  A 80  A ? -0.1 HIS 83  A 83  A ? -1.8 SER 84  A 84  A ? -0.6 
80  ALA 80  A 80  A ? PHE 78  A 78  A ? -0.5 HIS 81  A 81  A ? -0.2 ASN 79  A 79  A ? -0.1 PHE 78  A 78  A ? -0.0 
81  HIS 81  A 81  A ? ASP 82  A 82  A ? -0.1 SER 84  A 84  A ? -0.1 ALA 80  A 80  A ? -0.2 ASN 79  A 79  A ? -0.0 
82  ASP 82  A 82  A ? ASN 79  A 79  A ? -0.1 SER 84  A 84  A ? -0.1 ALA 80  A 80  A ? -0.2 HIS 81  A 81  A ? -0.1 
83  HIS 83  A 83  A ? ASN 79  A 79  A ? -1.8 SER 84  A 84  A ? -0.2 ASP 86  A 86  A ? -1.0 ASP 85  A 85  A ? -0.2 
84  SER 84  A 84  A ? ASN 79  A 79  A ? -0.6 ASP 85  A 85  A ? -0.2 ASN 79  A 79  A ? -2.2 HIS 83  A 83  A ? -0.2 
85  ASP 85  A 85  A ? PHE 78  A 78  A ? -0.2 ASP 86  A 86  A ? -0.2 ILE 87  A 87  A ? -2.0 HIS 75  A 75  A ? -0.3 
86  ASP 86  A 86  A ? HIS 83  A 83  A ? -1.0 PHE 78  A 78  A ? -0.1 MET 88  A 88  A ? -0.3 ASP 85  A 85  A ? -0.2 
87  ILE 87  A 87  A ? ASP 85  A 85  A ? -2.0 ALA 40  A 40  A ? -0.3 HIS 75  A 75  A ? -2.9 LEU 89  A 89  A ? -0.3 
88  MET 88  A 88  A ? THR 39  A 39  A ? -2.8 ASP 86  A 86  A ? -0.3 THR 39  A 39  A ? -2.6 ILE 90  A 90  A ? -0.4 
89  LEU 89  A 89  A ? PHE 73  A 73  A ? -1.8 ILE 87  A 87  A ? -0.3 PHE 73  A 73  A ? -2.9 ARG 91  A 91  A ? -0.5 
90  ILE 90  A 90  A ? LEU 37  A 37  A ? -2.4 MET 88  A 88  A ? -0.4 LEU 37  A 37  A ? -2.6 LEU 92  A 92  A ? -0.5 
91  ARG 91  A 91  A ? ASP 71  A 71  A ? -1.9 LEU 89  A 89  A ? -0.5 ASP 71  A 71  A ? -0.6 THR 70  A 70  A ? -0.4 
92  LEU 92  A 92  A ? ARG 35  A 35  A ? -2.8 ILE 90  A 90  A ? -0.5 ALA 69  A 69  A ? -0.1 ALA 96  A 96  A ? -0.0 
93  PRO 93  A 93  A ? ?   ?   ? ?   ? ? ?    ?   ?   ? ?   ? ? ?    LYS 95  A 95  A ? -0.3 LEU 92  A 92  A ? -0.1 
94  ARG 94  A 94  A ? ASP 34  A 34  A ? -0.1 ARG 35  A 35  A ? -0.0 ALA 96  A 96  A ? -0.1 LEU 92  A 92  A ? -0.0 
95  LYS 95  A 95  A ? PRO 93  A 93  A ? -0.3 ALA 96  A 96  A ? -0.1 TYR 97  A 97  A ? -0.2 ARG 35  A 35  A ? -0.2 
96  ALA 96  A 96  A ? ASP 34  A 34  A ? -3.5 ARG 94  A 94  A ? -0.1 LEU 98  A 98  A ? -0.7 LYS 95  A 95  A ? -0.1 
97  TYR 97  A 97  A ? LYS 95  A 95  A ? -0.2 GLN 103 A 103 A ? -0.0 GLY 99  A 99  A ? -0.3 ALA 96  A 96  A ? -0.1 
98  LEU 98  A 98  A ? ALA 96  A 96  A ? -0.7 ALA 101 A 101 A ? -0.1 GLN 103 A 103 A ? -0.2 ASP 34  A 34  A ? -0.0 
99  GLY 99  A 99  A ? VAL 102 A 102 A ? -2.2 TYR 97  A 97  A ? -0.3 VAL 102 A 102 A ? -0.6 ?   ?   ? ?   ? ? ?    
100 PRO 100 A 100 A ? ?   ?   ? ?   ? ? ?    ?   ?   ? ?   ? ? ?    GLN 103 A 103 A ? -0.1 LEU 98  A 98  A ? -0.0 
101 ALA 101 A 101 A ? VAL 102 A 102 A ? -0.3 GLN 13  A 13  A ? -0.1 GLN 103 A 103 A ? -0.4 GLY 53  A 53  A ? -0.3 
102 VAL 102 A 102 A ? GLY 99  A 99  A ? -0.6 LEU 52  A 52  A ? -0.1 GLY 99  A 99  A ? -2.2 ALA 101 A 101 A ? -0.3 
103 GLN 103 A 103 A ? PRO 14  A 14  A ? -1.4 ALA 101 A 101 A ? -0.4 LEU 31  A 31  A ? -0.2 LEU 105 A 105 A ? -0.1 
104 PRO 104 A 104 A ? ?   ?   ? ?   ? ? ?    ?   ?   ? ?   ? ? ?    ASN 106 A 106 A ? -0.4 ILE 32  A 32  A ? -0.3 
105 LEU 105 A 105 A ? LEU 31  A 31  A ? -3.1 TRP 15  A 15  A ? -0.2 THR 188 A 188 A ? -0.1 LEU 107 A 107 A ? -0.1 
106 ASN 106 A 106 A ? PRO 104 A 104 A ? -0.4 GLY 187 A 187 A ? -0.4 LEU 189 A 189 A ? -3.4 SER 108 A 108 A ? -0.3 
107 LEU 107 A 107 A ? THR 188 A 188 A ? -0.2 ILE 32  A 32  A ? -0.1 GLN 109 A 109 A ? -0.5 ALA 190 A 190 A ? -0.1 
108 SER 108 A 108 A ? LEU 189 A 189 A ? -2.0 ASN 106 A 106 A ? -0.3 VAL 216 A 216 A ? -0.1 LEU 107 A 107 A ? -0.1 
109 GLN 109 A 109 A ? LEU 107 A 107 A ? -0.5 THR 110 A 110 A ? -0.1 CYS 111 A 111 A ? -0.4 SER 108 A 108 A ? -0.2 
110 THR 110 A 110 A ? LEU 107 A 107 A ? -0.1 HIS 214 A 214 A ? -0.0 VAL 112 A 112 A ? -0.2 CYS 213 A 213 A ? -0.1 
111 CYS 111 A 111 A ? GLN 109 A 109 A ? -0.4 CYS 213 A 213 A ? -0.1 SER 113 A 113 A ? -0.1 GLN 109 A 109 A ? -0.1 
112 VAL 112 A 112 A ? ALA 190 A 190 A ? -0.2 THR 110 A 110 A ? -0.2 CYS 111 A 111 A ? -0.1 GLY 115 A 115 A ? -0.1 
113 SER 113 A 113 A ? PRO 114 A 114 A ? -0.1 CYS 111 A 111 A ? -0.1 THR 116 A 116 A ? -1.8 ILE 144 A 144 A ? -0.3 
114 PRO 114 A 114 A ? ?   ?   ? ?   ? ? ?    ?   ?   ? ?   ? ? ?    LEU 145 A 145 A ? -0.2 SER 113 A 113 A ? -0.1 
115 GLY 115 A 115 A ? ILE 144 A 144 A ? -2.8 THR 116 A 116 A ? -0.3 GLN 117 A 117 A ? -0.2 LEU 145 A 145 A ? -0.1 
116 THR 116 A 116 A ? SER 113 A 113 A ? -1.8 GLN 117 A 117 A ? -0.1 ILE 144 A 144 A ? -2.0 CYS 118 A 118 A ? -0.4 
117 GLN 117 A 117 A ? SER 143 A 143 A ? -0.2 GLY 115 A 115 A ? -0.2 ASN 186 A 186 A ? -0.7 LEU 119 A 119 A ? -0.3 
118 CYS 118 A 118 A ? ILE 142 A 142 A ? -4.2 THR 116 A 116 A ? -0.4 ILE 142 A 142 A ? -3.2 ILE 120 A 120 A ? -0.4 
119 LEU 119 A 119 A ? VAL 184 A 184 A ? -3.4 GLN 117 A 117 A ? -0.3 VAL 184 A 184 A ? -3.2 SER 121 A 121 A ? -0.4 
120 ILE 120 A 120 A ? ALA 140 A 140 A ? -2.8 CYS 118 A 118 A ? -0.4 ALA 140 A 140 A ? -2.0 GLY 122 A 122 A ? -0.3 
121 SER 121 A 121 A ? PRO 182 A 182 A ? -0.9 LEU 119 A 119 A ? -0.4 TRP 123 A 123 A ? -0.3 CYS 139 A 139 A ? -0.2 
122 GLY 122 A 122 A ? GLN 138 A 138 A ? -2.0 ILE 120 A 120 A ? -0.3 GLN 138 A 138 A ? -2.4 ALA 2   A 2   A ? -0.1 
123 TRP 123 A 123 A ? GLY 177 A 177 A ? -0.4 SER 121 A 121 A ? -0.3 VAL 126 A 126 A ? -0.1 ASP 178 A 178 A ? -0.1 
124 GLY 124 A 124 A ? ALA 125 A 125 A ? -0.2 GLN 138 A 138 A ? -0.1 GLY 177 A 177 A ? -0.3 ALA 2   A 2   A ? -0.2 
125 ALA 125 A 125 A ? GLN 176 A 176 A ? -4.3 ARG 1   A 1   A ? -0.2 TYR 133 A 133 A ? -0.2 GLY 124 A 124 A ? -0.2 
126 VAL 126 A 126 A ? GLN 132 A 132 A ? -2.4 ARG 1   A 1   A ? -0.2 SER 128 A 128 A ? -0.3 GLY 4   A 4   A ? -0.3 
127 SER 127 A 127 A ? GLN 132 A 132 A ? -0.4 LYS 130 A 130 A ? -0.1 GLN 132 A 132 A ? -0.4 VAL 126 A 126 A ? -0.1 
128 SER 128 A 128 A ? VAL 126 A 126 A ? -0.3 VAL 131 A 131 A ? -0.1 VAL 131 A 131 A ? -0.1 GLU 198 A 198 A ? -0.0 
129 PRO 129 A 129 A ? ?   ?   ? ?   ? ? ?    ?   ?   ? ?   ? ? ?    VAL 131 A 131 A ? -0.7 SER 128 A 128 A ? -0.1 
130 LYS 130 A 130 A ? VAL 126 A 126 A ? -0.0 GLN 132 A 132 A ? -0.0 GLN 132 A 132 A ? -0.6 SER 127 A 127 A ? -0.1 
131 VAL 131 A 131 A ? PRO 129 A 129 A ? -0.7 VAL 126 A 126 A ? -0.1 TYR 133 A 133 A ? -0.5 SER 128 A 128 A ? -0.1 
132 GLN 132 A 132 A ? LYS 130 A 130 A ? -0.6 SER 127 A 127 A ? -0.4 VAL 126 A 126 A ? -2.4 SER 127 A 127 A ? -0.4 
133 TYR 133 A 133 A ? VAL 131 A 131 A ? -0.5 ALA 125 A 125 A ? -0.2 ALA 125 A 125 A ? -0.2 GLY 124 A 124 A ? -0.1 
134 PRO 134 A 134 A ? ?   ?   ? ?   ? ? ?    ?   ?   ? ?   ? ? ?    GLN 138 A 138 A ? -0.1 LEU 57  A 57  A ? -0.1 
135 LEU 135 A 135 A ? LEU 137 A 137 A ? -0.1 HIS 56  A 56  A ? -0.1 LEU 57  A 57  A ? -2.7 LEU 137 A 137 A ? -0.3 
136 THR 136 A 136 A ? HIS 56  A 56  A ? -0.2 LEU 57  A 57  A ? -0.1 HIS 56  A 56  A ? -0.2 GLN 138 A 138 A ? -0.1 
137 LEU 137 A 137 A ? HIS 55  A 55  A ? -2.1 LEU 135 A 135 A ? -0.3 CYS 8   A 8   A ? -2.9 CYS 139 A 139 A ? -0.3 
138 GLN 138 A 138 A ? GLY 122 A 122 A ? -2.4 GLU 7   A 7   A ? -0.3 GLY 122 A 122 A ? -2.0 ALA 140 A 140 A ? -0.3 
139 CYS 139 A 139 A ? GLU 6   A 6   A ? -3.4 LEU 137 A 137 A ? -0.3 GLU 6   A 6   A ? -2.7 ASN 141 A 141 A ? -0.3 
140 ALA 140 A 140 A ? ILE 120 A 120 A ? -2.0 GLN 138 A 138 A ? -0.3 ILE 120 A 120 A ? -2.8 ILE 142 A 142 A ? -0.4 
141 ASN 141 A 141 A ? CYS 139 A 139 A ? -0.3 GLY 4   A 4   A ? -0.3 SER 143 A 143 A ? -0.3 LEU 119 A 119 A ? -0.2 
142 ILE 142 A 142 A ? CYS 118 A 118 A ? -3.2 ALA 140 A 140 A ? -0.4 CYS 118 A 118 A ? -4.2 ILE 144 A 144 A ? -0.4 
143 SER 143 A 143 A ? GLY 166 A 166 A ? -0.3 ASN 141 A 141 A ? -0.3 GLY 166 A 166 A ? -2.3 LEU 145 A 145 A ? -0.3 
144 ILE 144 A 144 A ? THR 116 A 116 A ? -2.0 ILE 142 A 142 A ? -0.4 GLY 115 A 115 A ? -2.8 ALA 165 A 165 A ? -0.2 
145 LEU 145 A 145 A ? CYS 164 A 164 A ? -2.5 SER 143 A 143 A ? -0.3 CYS 164 A 164 A ? -0.4 HIS 147 A 147 A ? -0.1 
146 GLU 146 A 146 A ? ILE 144 A 144 A ? -0.2 HIS 147 A 147 A ? -0.1 CYS 150 A 150 A ? -1.7 LEU 149 A 149 A ? -0.4 
147 HIS 147 A 147 A ? LYS 148 A 148 A ? -0.2 LEU 149 A 149 A ? -0.2 HIS 151 A 151 A ? -2.1 ARG 152 A 152 A ? -0.2 
148 LYS 148 A 148 A ? LEU 149 A 149 A ? -0.2 CYS 150 A 150 A ? -0.2 ARG 152 A 152 A ? -2.1 HIS 147 A 147 A ? -0.2 
149 LEU 149 A 149 A ? GLU 146 A 146 A ? -0.4 HIS 151 A 151 A ? -0.2 ALA 153 A 153 A ? -2.1 LYS 148 A 148 A ? -0.2 
150 CYS 150 A 150 A ? GLU 146 A 146 A ? -1.7 ARG 152 A 152 A ? -0.2 TYR 154 A 154 A ? -1.9 LYS 148 A 148 A ? -0.2 
151 HIS 151 A 151 A ? HIS 147 A 147 A ? -2.1 ARG 152 A 152 A ? -0.2 CYS 150 A 150 A ? -0.2 LEU 149 A 149 A ? -0.2 
152 ARG 152 A 152 A ? LYS 148 A 148 A ? -2.1 ALA 153 A 153 A ? -0.2 CYS 150 A 150 A ? -0.2 HIS 151 A 151 A ? -0.2 
153 ALA 153 A 153 A ? LEU 149 A 149 A ? -2.1 TYR 154 A 154 A ? -0.3 HIS 151 A 151 A ? -0.2 ARG 152 A 152 A ? -0.2 
154 TYR 154 A 154 A ? CYS 150 A 150 A ? -1.9 LEU 149 A 149 A ? -0.1 HIS 157 A 157 A ? -2.1 ILE 158 A 158 A ? -0.5 
155 PRO 155 A 155 A ? ?   ?   ? ?   ? ? ?    ?   ?   ? ?   ? ? ?    ARG 152 A 152 A ? -0.1 HIS 151 A 151 A ? -0.1 
156 GLY 156 A 156 A ? ILE 158 A 158 A ? -0.2 HIS 157 A 157 A ? -0.1 HIS 151 A 151 A ? -0.1 SER 159 A 159 A ? -0.0 
157 HIS 157 A 157 A ? TYR 154 A 154 A ? -2.1 HIS 151 A 151 A ? -0.2 SER 159 A 159 A ? -0.5 GLY 156 A 156 A ? -0.1 
158 ILE 158 A 158 A ? TYR 154 A 154 A ? -0.5 HIS 151 A 151 A ? -0.1 GLY 156 A 156 A ? -0.2 ASP 160 A 160 A ? -0.2 
159 SER 159 A 159 A ? HIS 157 A 157 A ? -0.5 LEU 163 A 163 A ? -0.0 MET 162 A 162 A ? -1.6 HIS 157 A 157 A ? -0.0 
160 ASP 160 A 160 A ? GLY 161 A 161 A ? -0.3 ILE 158 A 158 A ? -0.2 HIS 214 A 214 A ? -0.1 SER 159 A 159 A ? -0.0 
161 GLY 161 A 161 A ? HIS 214 A 214 A ? -0.1 CYS 213 A 213 A ? -0.0 SER 211 A 211 A ? -2.9 LEU 163 A 163 A ? -0.3 
162 MET 162 A 162 A ? SER 159 A 159 A ? -1.6 THR 210 A 210 A ? -0.2 CYS 164 A 164 A ? -0.3 THR 210 A 210 A ? -0.2 
163 LEU 163 A 163 A ? TYR 209 A 209 A ? -2.7 GLY 161 A 161 A ? -0.3 TYR 209 A 209 A ? -3.1 ALA 165 A 165 A ? -0.4 
164 CYS 164 A 164 A ? LEU 145 A 145 A ? -0.4 MET 162 A 162 A ? -0.3 LEU 145 A 145 A ? -2.5 GLY 166 A 166 A ? -0.4 
165 ALA 165 A 165 A ? ALA 207 A 207 A ? -1.9 LEU 163 A 163 A ? -0.4 ALA 207 A 207 A ? -1.8 LEU 167 A 167 A ? -0.3 
166 GLY 166 A 166 A ? SER 143 A 143 A ? -2.3 CYS 164 A 164 A ? -0.4 TRP 168 A 168 A ? -0.6 SER 143 A 143 A ? -0.3 
167 LEU 167 A 167 A ? ARG 172 A 172 A ? -1.3 ALA 165 A 165 A ? -0.3 GLY 170 A 170 A ? -1.7 ARG 205 A 205 A ? -0.3 
168 TRP 168 A 168 A ? GLY 166 A 166 A ? -0.6 GLU 169 A 169 A ? -0.3 ARG 204 A 204 A ? -3.3 ARG 205 A 205 A ? -0.3 
169 GLU 169 A 169 A ? GLY 170 A 170 A ? -0.3 PRO 203 A 203 A ? -0.2 TRP 168 A 168 A ? -0.3 GLY 171 A 171 A ? -0.1 
170 GLY 170 A 170 A ? LEU 167 A 167 A ? -1.7 ARG 202 A 202 A ? -0.2 GLU 169 A 169 A ? -0.3 ARG 202 A 202 A ? -0.2 
171 GLY 171 A 171 A ? SER 201 A 201 A ? -2.1 GLU 169 A 169 A ? -0.1 GLY 173 A 173 A ? -0.3 ARG 202 A 202 A ? -0.1 
172 ARG 172 A 172 A ? LEU 167 A 167 A ? -0.3 ARG 202 A 202 A ? -0.1 LEU 167 A 167 A ? -1.3 SER 174 A 174 A ? -0.3 
173 GLY 173 A 173 A ? ILE 3   A 3   A ? -0.4 GLY 171 A 171 A ? -0.3 ILE 3   A 3   A ? -1.2 CYS 175 A 175 A ? -0.2 
174 SER 174 A 174 A ? ALA 2   A 2   A ? -0.3 ARG 172 A 172 A ? -0.3 SER 201 A 201 A ? -0.3 GLN 176 A 176 A ? -0.2 
175 CYS 175 A 175 A ? GLY 173 A 173 A ? -0.2 GLN 176 A 176 A ? -0.1 ASP 178 A 178 A ? -2.1 SER 179 A 179 A ? -0.1 
176 GLN 176 A 176 A ? GLY 177 A 177 A ? -0.3 SER 174 A 174 A ? -0.2 ALA 125 A 125 A ? -4.3 CYS 175 A 175 A ? -0.1 
177 GLY 177 A 177 A ? GLY 124 A 124 A ? -0.3 PHE 26  A 26  A ? -0.2 TRP 123 A 123 A ? -0.4 GLN 176 A 176 A ? -0.3 
178 ASP 178 A 178 A ? CYS 175 A 175 A ? -2.1 GLY 122 A 122 A ? -0.1 GLY 181 A 181 A ? -2.9 VAL 193 A 193 A ? -0.3 
179 SER 179 A 179 A ? GLY 180 A 180 A ? -0.3 PHE 26  A 26  A ? -0.3 GLY 28  A 28  A ? -3.9 SER 194 A 194 A ? -0.2 
180 GLY 180 A 180 A ? VAL 193 A 193 A ? -2.8 GLY 181 A 181 A ? -0.3 SER 179 A 179 A ? -0.3 SER 194 A 194 A ? -0.1 
181 GLY 181 A 181 A ? ASP 178 A 178 A ? -2.9 PRO 182 A 182 A ? -0.1 VAL 193 A 193 A ? -2.5 GLY 180 A 180 A ? -0.3 
182 PRO 182 A 182 A ? ?   ?   ? ?   ? ? ?    ?   ?   ? ?   ? ? ?    SER 121 A 121 A ? -0.9 VAL 184 A 184 A ? -0.6 
183 LEU 183 A 183 A ? GLY 191 A 191 A ? -2.3 GLY 181 A 181 A ? -0.2 ALA 190 A 190 A ? -3.1 GLY 191 A 191 A ? -1.4 
184 VAL 184 A 184 A ? LEU 119 A 119 A ? -3.2 PRO 182 A 182 A ? -0.6 LEU 119 A 119 A ? -3.4 ASN 186 A 186 A ? -0.4 
185 CYS 185 A 185 A ? THR 188 A 188 A ? -2.3 LEU 183 A 183 A ? -0.6 THR 188 A 188 A ? -1.9 CYS 118 A 118 A ? -0.2 
186 ASN 186 A 186 A ? GLN 117 A 117 A ? -0.7 VAL 184 A 184 A ? -0.4 CYS 185 A 185 A ? -0.2 LEU 189 A 189 A ? -0.1 
187 GLY 187 A 187 A ? THR 188 A 188 A ? -0.2 VAL 184 A 184 A ? -0.1 ASN 106 A 106 A ? -0.4 LEU 189 A 189 A ? -0.3 
188 THR 188 A 188 A ? CYS 185 A 185 A ? -1.9 LEU 105 A 105 A ? -0.1 CYS 185 A 185 A ? -2.3 ALA 190 A 190 A ? -0.7 
189 LEU 189 A 189 A ? ASN 106 A 106 A ? -3.4 GLY 187 A 187 A ? -0.3 SER 108 A 108 A ? -2.0 VAL 184 A 184 A ? -0.2 
190 ALA 190 A 190 A ? LEU 183 A 183 A ? -3.1 THR 188 A 188 A ? -0.7 VAL 212 A 212 A ? -1.8 CYS 213 A 213 A ? -0.5 
191 GLY 191 A 191 A ? LEU 183 A 183 A ? -1.4 SER 211 A 211 A ? -0.2 LEU 183 A 183 A ? -2.3 VAL 193 A 193 A ? -0.4 
192 VAL 192 A 192 A ? THR 210 A 210 A ? -1.7 ALA 190 A 190 A ? -0.3 THR 210 A 210 A ? -3.1 SER 194 A 194 A ? -0.2 
193 VAL 193 A 193 A ? GLY 181 A 181 A ? -2.5 GLY 191 A 191 A ? -0.4 GLY 180 A 180 A ? -2.8 TYR 209 A 209 A ? -0.2 
194 SER 194 A 194 A ? VAL 208 A 208 A ? -2.5 GLY 195 A 195 A ? -0.3 GLY 196 A 196 A ? -0.3 TYR 209 A 209 A ? -0.2 
195 GLY 195 A 195 A ? VAL 208 A 208 A ? -2.2 GLN 176 A 176 A ? -0.0 VAL 208 A 208 A ? -3.0 SER 194 A 194 A ? -0.3 
196 GLY 196 A 196 A ? SER 194 A 194 A ? -0.3 ALA 207 A 207 A ? -0.3 ALA 207 A 207 A ? -0.2 GLU 198 A 198 A ? -0.1 
197 ALA 197 A 197 A ? PRO 206 A 206 A ? -0.4 ARG 205 A 205 A ? -0.3 SER 201 A 201 A ? -0.2 ARG 202 A 202 A ? -0.1 
198 GLU 198 A 198 A ? GLY 196 A 196 A ? -0.1 CYS 200 A 200 A ? -0.1 CYS 200 A 200 A ? -0.2 CYS 175 A 175 A ? -0.0 
199 PRO 199 A 199 A ? ?   ?   ? ?   ? ? ?    ?   ?   ? ?   ? ? ?    ARG 202 A 202 A ? -0.5 ALA 197 A 197 A ? -0.1 
200 CYS 200 A 200 A ? SER 201 A 201 A ? -0.2 GLU 198 A 198 A ? -0.2 GLY 171 A 171 A ? -0.1 CYS 175 A 175 A ? -0.1 
201 SER 201 A 201 A ? SER 174 A 174 A ? -0.3 ARG 205 A 205 A ? -0.3 GLY 171 A 171 A ? -2.1 CYS 200 A 200 A ? -0.2 
202 ARG 202 A 202 A ? ARG 205 A 205 A ? -0.6 PRO 199 A 199 A ? -0.5 ARG 205 A 205 A ? -2.1 GLY 170 A 170 A ? -0.2 
203 PRO 203 A 203 A ? ?   ?   ? ?   ? ? ?    ?   ?   ? ?   ? ? ?    GLU 169 A 169 A ? -0.2 TRP 168 A 168 A ? -0.1 
204 ARG 204 A 204 A ? TRP 168 A 168 A ? -3.3 LEU 167 A 167 A ? -0.2 GLU 169 A 169 A ? -0.1 TRP 168 A 168 A ? -0.1 
205 ARG 205 A 205 A ? ARG 202 A 202 A ? -2.1 LEU 167 A 167 A ? -0.3 ARG 202 A 202 A ? -0.6 SER 201 A 201 A ? -0.3 
206 PRO 206 A 206 A ? ?   ?   ? ?   ? ? ?    ?   ?   ? ?   ? ? ?    ALA 197 A 197 A ? -0.4 GLY 166 A 166 A ? -0.2 
207 ALA 207 A 207 A ? ALA 165 A 165 A ? -1.8 GLY 196 A 196 A ? -0.2 ALA 165 A 165 A ? -1.9 TYR 209 A 209 A ? -0.4 
208 VAL 208 A 208 A ? GLY 195 A 195 A ? -3.0 CYS 164 A 164 A ? -0.2 SER 194 A 194 A ? -2.5 GLY 195 A 195 A ? -2.2 
209 TYR 209 A 209 A ? LEU 163 A 163 A ? -3.1 ALA 207 A 207 A ? -0.4 LEU 163 A 163 A ? -2.7 SER 211 A 211 A ? -0.5 
210 THR 210 A 210 A ? VAL 192 A 192 A ? -3.1 VAL 208 A 208 A ? -0.3 VAL 192 A 192 A ? -1.7 VAL 212 A 212 A ? -0.6 
211 SER 211 A 211 A ? GLY 161 A 161 A ? -2.9 TYR 209 A 209 A ? -0.5 HIS 214 A 214 A ? -0.7 TYR 215 A 215 A ? -0.3 
212 VAL 212 A 212 A ? ALA 190 A 190 A ? -1.8 THR 210 A 210 A ? -0.6 TYR 215 A 215 A ? -2.2 VAL 216 A 216 A ? -0.4 
213 CYS 213 A 213 A ? ALA 190 A 190 A ? -0.5 HIS 214 A 214 A ? -0.3 VAL 216 A 216 A ? -0.6 ASP 217 A 217 A ? -0.3 
214 HIS 214 A 214 A ? SER 211 A 211 A ? -0.7 TYR 215 A 215 A ? -0.2 CYS 213 A 213 A ? -0.3 VAL 212 A 212 A ? -0.2 
215 TYR 215 A 215 A ? VAL 212 A 212 A ? -2.2 SER 211 A 211 A ? -0.3 ILE 219 A 219 A ? -2.7 HIS 214 A 214 A ? -0.2 
216 VAL 216 A 216 A ? CYS 213 A 213 A ? -0.6 VAL 212 A 212 A ? -0.4 ARG 220 A 220 A ? -2.5 LYS 221 A 221 A ? -0.2 
217 ASP 217 A 217 A ? CYS 213 A 213 A ? -0.3 TRP 218 A 218 A ? -0.2 LYS 221 A 221 A ? -2.4 VAL 216 A 216 A ? -0.2 
218 TRP 218 A 218 A ? ARG 220 A 220 A ? -0.2 ILE 219 A 219 A ? -0.2 THR 222 A 222 A ? -2.6 MET 223 A 223 A ? -0.2 
219 ILE 219 A 219 A ? TYR 215 A 215 A ? -2.7 ARG 220 A 220 A ? -0.2 MET 223 A 223 A ? -2.4 ASP 217 A 217 A ? -0.2 
220 ARG 220 A 220 A ? VAL 216 A 216 A ? -2.5 LYS 221 A 221 A ? -0.2 GLU 224 A 224 A ? -2.2 ILE 219 A 219 A ? -0.2 
221 LYS 221 A 221 A ? ASP 217 A 217 A ? -2.4 VAL 216 A 216 A ? -0.2 ASP 225 A 225 A ? -2.3 ARG 220 A 220 A ? -0.2 
222 THR 222 A 222 A ? TRP 218 A 218 A ? -2.6 GLU 224 A 224 A ? -0.2 ASN 226 A 226 A ? -1.4 ARG 220 A 220 A ? -0.2 
223 MET 223 A 223 A ? ILE 219 A 219 A ? -2.4 TRP 218 A 218 A ? -0.2 LYS 221 A 221 A ? -0.2 THR 222 A 222 A ? -0.2 
224 GLU 224 A 224 A ? ARG 220 A 220 A ? -2.2 ASP 225 A 225 A ? -0.2 THR 222 A 222 A ? -0.2 MET 223 A 223 A ? -0.2 
225 ASP 225 A 225 A ? LYS 221 A 221 A ? -2.3 ARG 220 A 220 A ? -0.2 GLU 224 A 224 A ? -0.2 MET 223 A 223 A ? -0.2 
226 ASN 226 A 226 A ? THR 222 A 222 A ? -1.4 LYS 221 A 221 A ? -0.2 GLU 224 A 224 A ? -0.2 MET 223 A 223 A ? -0.2 
# 
loop_
_dssp_statistics_histogram.entry_id 
_dssp_statistics_histogram.type 
_dssp_statistics_histogram.1 
_dssp_statistics_histogram.2 
_dssp_statistics_histogram.3 
_dssp_statistics_histogram.4 
_dssp_statistics_histogram.5 
_dssp_statistics_histogram.6 
_dssp_statistics_histogram.7 
_dssp_statistics_histogram.8 
_dssp_statistics_histogram.9 
_dssp_statistics_histogram.10 
_dssp_statistics_histogram.11 
_dssp_statistics_histogram.12 
_dssp_statistics_histogram.13 
_dssp_statistics_histogram.14 
_dssp_statistics_histogram.15 
_dssp_statistics_histogram.16 
_dssp_statistics_histogram.17 
_dssp_statistics_histogram.18 
_dssp_statistics_histogram.19 
_dssp_statistics_histogram.20 
_dssp_statistics_histogram.21 
_dssp_statistics_histogram.22 
_dssp_statistics_histogram.23 
_dssp_statistics_histogram.24 
_dssp_statistics_histogram.25 
_dssp_statistics_histogram.26 
_dssp_statistics_histogram.27 
_dssp_statistics_histogram.28 
_dssp_statistics_histogram.29 
_dssp_statistics_histogram.30 
Calu_KLK9 residues_per_alpha_helix        0 0 0 0 0 0 1 0 0 1 0 0 0 0 0 0 0 0 0 0 0 0 0 0 0 0 0 0 0 0 
Calu_KLK9 parallel_bridges_per_ladder     1 0 0 0 0 0 0 0 0 0 0 0 0 0 0 0 0 0 0 0 0 0 0 0 0 0 0 0 0 0 
Calu_KLK9 antiparallel_bridges_per_ladder 5 2 1 6 1 2 0 0 0 0 0 0 0 0 0 0 0 0 0 0 0 0 0 0 0 0 0 0 0 0 
Calu_KLK9 ladders_per_sheet               0 0 0 0 0 1 0 1 0 0 0 0 0 0 0 0 0 0 0 0 0 0 0 0 0 0 0 0 0 0 
# 
loop_
_dssp_statistics_hbond.entry_id 
_dssp_statistics_hbond.type 
_dssp_statistics_hbond.count 
_dssp_statistics_hbond.count_per_100 
Calu_KLK9 O(I)-->H-N(J)          141 62.4 
Calu_KLK9 'PARALLEL BRIDGES'     2   0.9  
Calu_KLK9 'ANTIPARALLEL BRIDGES' 71  31.4 
Calu_KLK9 O(I)-->H-N(I-5)        2   0.9  
Calu_KLK9 O(I)-->H-N(I-4)        1   0.4  
Calu_KLK9 O(I)-->H-N(I-3)        5   2.2  
Calu_KLK9 O(I)-->H-N(I-2)        0   0.0  
Calu_KLK9 O(I)-->H-N(I-1)        0   0.0  
Calu_KLK9 O(I)-->H-N(I+0)        0   0.0  
Calu_KLK9 O(I)-->H-N(I+1)        0   0.0  
Calu_KLK9 O(I)-->H-N(I+2)        22  9.7  
Calu_KLK9 O(I)-->H-N(I+3)        21  9.3  
Calu_KLK9 O(I)-->H-N(I+4)        14  6.2  
Calu_KLK9 O(I)-->H-N(I+5)        1   0.4  
# 
_dssp_statistics.entry_id                       Calu_KLK9 
_dssp_statistics.nr_of_residues                 226 
_dssp_statistics.nr_of_chains                   1 
_dssp_statistics.nr_of_ss_bridges_total         0 
_dssp_statistics.nr_of_ss_bridges_intra_chain   0 
_dssp_statistics.nr_of_ss_bridges_inter_chain   0 
# 
loop_
_chem_comp.id 
_chem_comp.type 
_chem_comp.mon_nstd_flag 
_chem_comp.name 
_chem_comp.formula 
_chem_comp.formula_weight 
ALA 'L-PEPTIDE LINKING' y ALANINE         'C3 H7 N O2'     89.093 
ARG 'L-PEPTIDE LINKING' y ARGININE        'C6 H15 N4 O2'  175.209 
ASN 'L-PEPTIDE LINKING' y ASPARAGINE      'C4 H8 N2 O3'   132.118 
ASP 'L-PEPTIDE LINKING' y 'ASPARTIC ACID' 'C4 H7 N O4'    133.103 
CYS 'L-PEPTIDE LINKING' y CYSTEINE        'C3 H7 N O2 S'  121.158 
GLN 'L-PEPTIDE LINKING' y GLUTAMINE       'C5 H10 N2 O3'  146.144 
GLU 'L-PEPTIDE LINKING' y 'GLUTAMIC ACID' 'C5 H9 N O4'    147.129 
GLY 'PEPTIDE LINKING'   y GLYCINE         'C2 H5 N O2'     75.067 
HIS 'L-PEPTIDE LINKING' y HISTIDINE       'C6 H10 N3 O2'  156.162 
ILE 'L-PEPTIDE LINKING' y ISOLEUCINE      'C6 H13 N O2'   131.173 
LEU 'L-PEPTIDE LINKING' y LEUCINE         'C6 H13 N O2'   131.173 
LYS 'L-PEPTIDE LINKING' y LYSINE          'C6 H15 N2 O2'  147.195 
MET 'L-PEPTIDE LINKING' y METHIONINE      'C5 H11 N O2 S' 149.211 
PHE 'L-PEPTIDE LINKING' y PHENYLALANINE   'C9 H11 N O2'   165.189 
PRO 'L-PEPTIDE LINKING' y PROLINE         'C5 H9 N O2'     115.13 
SER 'L-PEPTIDE LINKING' y SERINE          'C3 H7 N O3'    105.093 
THR 'L-PEPTIDE LINKING' y THREONINE       'C4 H9 N O3'    119.119 
TRP 'L-PEPTIDE LINKING' y TRYPTOPHAN      'C11 H12 N2 O2' 204.225 
TYR 'L-PEPTIDE LINKING' y TYROSINE        'C9 H11 N O3'   181.189 
VAL 'L-PEPTIDE LINKING' y VALINE          'C5 H11 N O2'   117.146 
# 
loop_
_atom_type.symbol 
N 
C 
O 
S 
# 
loop_
_entity_poly_seq.entity_id 
_entity_poly_seq.num 
_entity_poly_seq.mon_id 
_entity_poly_seq.hetero 
1   1 ARG n 
1   2 ALA n 
1   3 ILE n 
1   4 GLY n 
1   5 ALA n 
1   6 GLU n 
1   7 GLU n 
1   8 CYS n 
1   9 ARG n 
1  10 PRO n 
1  11 ASN n 
1  12 SER n 
1  13 GLN n 
1  14 PRO n 
1  15 TRP n 
1  16 GLN n 
1  17 ALA n 
1  18 GLY n 
1  19 LEU n 
1  20 PHE n 
1  21 TYR n 
1  22 LEU n 
1  23 THR n 
1  24 ARG n 
1  25 LEU n 
1  26 PHE n 
1  27 CYS n 
1  28 GLY n 
1  29 ALA n 
1  30 SER n 
1  31 LEU n 
1  32 ILE n 
1  33 SER n 
1  34 ASP n 
1  35 ARG n 
1  36 TRP n 
1  37 LEU n 
1  38 LEU n 
1  39 THR n 
1  40 ALA n 
1  41 ALA n 
1  42 HIS n 
1  43 CYS n 
1  44 HIS n 
1  45 LYS n 
1  46 PRO n 
1  47 TYR n 
1  48 LEU n 
1  49 TRP n 
1  50 VAL n 
1  51 ARG n 
1  52 LEU n 
1  53 GLY n 
1  54 GLU n 
1  55 HIS n 
1  56 HIS n 
1  57 LEU n 
1  58 TRP n 
1  59 GLN n 
1  60 TRP n 
1  61 GLU n 
1  62 GLY n 
1  63 PRO n 
1  64 GLU n 
1  65 GLN n 
1  66 LEU n 
1  67 PHE n 
1  68 ARG n 
1  69 ALA n 
1  70 THR n 
1  71 ASP n 
1  72 PHE n 
1  73 PHE n 
1  74 PRO n 
1  75 HIS n 
1  76 PRO n 
1  77 GLY n 
1  78 PHE n 
1  79 ASN n 
1  80 ALA n 
1  81 HIS n 
1  82 ASP n 
1  83 HIS n 
1  84 SER n 
1  85 ASP n 
1  86 ASP n 
1  87 ILE n 
1  88 MET n 
1  89 LEU n 
1  90 ILE n 
1  91 ARG n 
1  92 LEU n 
1  93 PRO n 
1  94 ARG n 
1  95 LYS n 
1  96 ALA n 
1  97 TYR n 
1  98 LEU n 
1  99 GLY n 
1 100 PRO n 
1 101 ALA n 
1 102 VAL n 
1 103 GLN n 
1 104 PRO n 
1 105 LEU n 
1 106 ASN n 
1 107 LEU n 
1 108 SER n 
1 109 GLN n 
1 110 THR n 
1 111 CYS n 
1 112 VAL n 
1 113 SER n 
1 114 PRO n 
1 115 GLY n 
1 116 THR n 
1 117 GLN n 
1 118 CYS n 
1 119 LEU n 
1 120 ILE n 
1 121 SER n 
1 122 GLY n 
1 123 TRP n 
1 124 GLY n 
1 125 ALA n 
1 126 VAL n 
1 127 SER n 
1 128 SER n 
1 129 PRO n 
1 130 LYS n 
1 131 VAL n 
1 132 GLN n 
1 133 TYR n 
1 134 PRO n 
1 135 LEU n 
1 136 THR n 
1 137 LEU n 
1 138 GLN n 
1 139 CYS n 
1 140 ALA n 
1 141 ASN n 
1 142 ILE n 
1 143 SER n 
1 144 ILE n 
1 145 LEU n 
1 146 GLU n 
1 147 HIS n 
1 148 LYS n 
1 149 LEU n 
1 150 CYS n 
1 151 HIS n 
1 152 ARG n 
1 153 ALA n 
1 154 TYR n 
1 155 PRO n 
1 156 GLY n 
1 157 HIS n 
1 158 ILE n 
1 159 SER n 
1 160 ASP n 
1 161 GLY n 
1 162 MET n 
1 163 LEU n 
1 164 CYS n 
1 165 ALA n 
1 166 GLY n 
1 167 LEU n 
1 168 TRP n 
1 169 GLU n 
1 170 GLY n 
1 171 GLY n 
1 172 ARG n 
1 173 GLY n 
1 174 SER n 
1 175 CYS n 
1 176 GLN n 
1 177 GLY n 
1 178 ASP n 
1 179 SER n 
1 180 GLY n 
1 181 GLY n 
1 182 PRO n 
1 183 LEU n 
1 184 VAL n 
1 185 CYS n 
1 186 ASN n 
1 187 GLY n 
1 188 THR n 
1 189 LEU n 
1 190 ALA n 
1 191 GLY n 
1 192 VAL n 
1 193 VAL n 
1 194 SER n 
1 195 GLY n 
1 196 GLY n 
1 197 ALA n 
1 198 GLU n 
1 199 PRO n 
1 200 CYS n 
1 201 SER n 
1 202 ARG n 
1 203 PRO n 
1 204 ARG n 
1 205 ARG n 
1 206 PRO n 
1 207 ALA n 
1 208 VAL n 
1 209 TYR n 
1 210 THR n 
1 211 SER n 
1 212 VAL n 
1 213 CYS n 
1 214 HIS n 
1 215 TYR n 
1 216 VAL n 
1 217 ASP n 
1 218 TRP n 
1 219 ILE n 
1 220 ARG n 
1 221 LYS n 
1 222 THR n 
1 223 MET n 
1 224 GLU n 
1 225 ASP n 
1 226 ASN n 
# 
loop_
_pdbx_poly_seq_scheme.asym_id 
_pdbx_poly_seq_scheme.entity_id 
_pdbx_poly_seq_scheme.seq_id 
_pdbx_poly_seq_scheme.mon_id 
_pdbx_poly_seq_scheme.ndb_seq_num 
_pdbx_poly_seq_scheme.pdb_seq_num 
_pdbx_poly_seq_scheme.auth_seq_num 
_pdbx_poly_seq_scheme.pdb_mon_id 
_pdbx_poly_seq_scheme.auth_mon_id 
_pdbx_poly_seq_scheme.pdb_strand_id 
_pdbx_poly_seq_scheme.pdb_ins_code 
_pdbx_poly_seq_scheme.hetero 
A 1   1 ARG   1 1   1   ARG ARG A ? n 
A 1   2 ALA   2 2   2   ALA ALA A ? n 
A 1   3 ILE   3 3   3   ILE ILE A ? n 
A 1   4 GLY   4 4   4   GLY GLY A ? n 
A 1   5 ALA   5 5   5   ALA ALA A ? n 
A 1   6 GLU   6 6   6   GLU GLU A ? n 
A 1   7 GLU   7 7   7   GLU GLU A ? n 
A 1   8 CYS   8 8   8   CYS CYS A ? n 
A 1   9 ARG   9 9   9   ARG ARG A ? n 
A 1  10 PRO  10 10  10  PRO PRO A ? n 
A 1  11 ASN  11 11  11  ASN ASN A ? n 
A 1  12 SER  12 12  12  SER SER A ? n 
A 1  13 GLN  13 13  13  GLN GLN A ? n 
A 1  14 PRO  14 14  14  PRO PRO A ? n 
A 1  15 TRP  15 15  15  TRP TRP A ? n 
A 1  16 GLN  16 16  16  GLN GLN A ? n 
A 1  17 ALA  17 17  17  ALA ALA A ? n 
A 1  18 GLY  18 18  18  GLY GLY A ? n 
A 1  19 LEU  19 19  19  LEU LEU A ? n 
A 1  20 PHE  20 20  20  PHE PHE A ? n 
A 1  21 TYR  21 21  21  TYR TYR A ? n 
A 1  22 LEU  22 22  22  LEU LEU A ? n 
A 1  23 THR  23 23  23  THR THR A ? n 
A 1  24 ARG  24 24  24  ARG ARG A ? n 
A 1  25 LEU  25 25  25  LEU LEU A ? n 
A 1  26 PHE  26 26  26  PHE PHE A ? n 
A 1  27 CYS  27 27  27  CYS CYS A ? n 
A 1  28 GLY  28 28  28  GLY GLY A ? n 
A 1  29 ALA  29 29  29  ALA ALA A ? n 
A 1  30 SER  30 30  30  SER SER A ? n 
A 1  31 LEU  31 31  31  LEU LEU A ? n 
A 1  32 ILE  32 32  32  ILE ILE A ? n 
A 1  33 SER  33 33  33  SER SER A ? n 
A 1  34 ASP  34 34  34  ASP ASP A ? n 
A 1  35 ARG  35 35  35  ARG ARG A ? n 
A 1  36 TRP  36 36  36  TRP TRP A ? n 
A 1  37 LEU  37 37  37  LEU LEU A ? n 
A 1  38 LEU  38 38  38  LEU LEU A ? n 
A 1  39 THR  39 39  39  THR THR A ? n 
A 1  40 ALA  40 40  40  ALA ALA A ? n 
A 1  41 ALA  41 41  41  ALA ALA A ? n 
A 1  42 HIS  42 42  42  HIS HIS A ? n 
A 1  43 CYS  43 43  43  CYS CYS A ? n 
A 1  44 HIS  44 44  44  HIS HIS A ? n 
A 1  45 LYS  45 45  45  LYS LYS A ? n 
A 1  46 PRO  46 46  46  PRO PRO A ? n 
A 1  47 TYR  47 47  47  TYR TYR A ? n 
A 1  48 LEU  48 48  48  LEU LEU A ? n 
A 1  49 TRP  49 49  49  TRP TRP A ? n 
A 1  50 VAL  50 50  50  VAL VAL A ? n 
A 1  51 ARG  51 51  51  ARG ARG A ? n 
A 1  52 LEU  52 52  52  LEU LEU A ? n 
A 1  53 GLY  53 53  53  GLY GLY A ? n 
A 1  54 GLU  54 54  54  GLU GLU A ? n 
A 1  55 HIS  55 55  55  HIS HIS A ? n 
A 1  56 HIS  56 56  56  HIS HIS A ? n 
A 1  57 LEU  57 57  57  LEU LEU A ? n 
A 1  58 TRP  58 58  58  TRP TRP A ? n 
A 1  59 GLN  59 59  59  GLN GLN A ? n 
A 1  60 TRP  60 60  60  TRP TRP A ? n 
A 1  61 GLU  61 61  61  GLU GLU A ? n 
A 1  62 GLY  62 62  62  GLY GLY A ? n 
A 1  63 PRO  63 63  63  PRO PRO A ? n 
A 1  64 GLU  64 64  64  GLU GLU A ? n 
A 1  65 GLN  65 65  65  GLN GLN A ? n 
A 1  66 LEU  66 66  66  LEU LEU A ? n 
A 1  67 PHE  67 67  67  PHE PHE A ? n 
A 1  68 ARG  68 68  68  ARG ARG A ? n 
A 1  69 ALA  69 69  69  ALA ALA A ? n 
A 1  70 THR  70 70  70  THR THR A ? n 
A 1  71 ASP  71 71  71  ASP ASP A ? n 
A 1  72 PHE  72 72  72  PHE PHE A ? n 
A 1  73 PHE  73 73  73  PHE PHE A ? n 
A 1  74 PRO  74 74  74  PRO PRO A ? n 
A 1  75 HIS  75 75  75  HIS HIS A ? n 
A 1  76 PRO  76 76  76  PRO PRO A ? n 
A 1  77 GLY  77 77  77  GLY GLY A ? n 
A 1  78 PHE  78 78  78  PHE PHE A ? n 
A 1  79 ASN  79 79  79  ASN ASN A ? n 
A 1  80 ALA  80 80  80  ALA ALA A ? n 
A 1  81 HIS  81 81  81  HIS HIS A ? n 
A 1  82 ASP  82 82  82  ASP ASP A ? n 
A 1  83 HIS  83 83  83  HIS HIS A ? n 
A 1  84 SER  84 84  84  SER SER A ? n 
A 1  85 ASP  85 85  85  ASP ASP A ? n 
A 1  86 ASP  86 86  86  ASP ASP A ? n 
A 1  87 ILE  87 87  87  ILE ILE A ? n 
A 1  88 MET  88 88  88  MET MET A ? n 
A 1  89 LEU  89 89  89  LEU LEU A ? n 
A 1  90 ILE  90 90  90  ILE ILE A ? n 
A 1  91 ARG  91 91  91  ARG ARG A ? n 
A 1  92 LEU  92 92  92  LEU LEU A ? n 
A 1  93 PRO  93 93  93  PRO PRO A ? n 
A 1  94 ARG  94 94  94  ARG ARG A ? n 
A 1  95 LYS  95 95  95  LYS LYS A ? n 
A 1  96 ALA  96 96  96  ALA ALA A ? n 
A 1  97 TYR  97 97  97  TYR TYR A ? n 
A 1  98 LEU  98 98  98  LEU LEU A ? n 
A 1  99 GLY  99 99  99  GLY GLY A ? n 
A 1 100 PRO 100 100 100 PRO PRO A ? n 
A 1 101 ALA 101 101 101 ALA ALA A ? n 
A 1 102 VAL 102 102 102 VAL VAL A ? n 
A 1 103 GLN 103 103 103 GLN GLN A ? n 
A 1 104 PRO 104 104 104 PRO PRO A ? n 
A 1 105 LEU 105 105 105 LEU LEU A ? n 
A 1 106 ASN 106 106 106 ASN ASN A ? n 
A 1 107 LEU 107 107 107 LEU LEU A ? n 
A 1 108 SER 108 108 108 SER SER A ? n 
A 1 109 GLN 109 109 109 GLN GLN A ? n 
A 1 110 THR 110 110 110 THR THR A ? n 
A 1 111 CYS 111 111 111 CYS CYS A ? n 
A 1 112 VAL 112 112 112 VAL VAL A ? n 
A 1 113 SER 113 113 113 SER SER A ? n 
A 1 114 PRO 114 114 114 PRO PRO A ? n 
A 1 115 GLY 115 115 115 GLY GLY A ? n 
A 1 116 THR 116 116 116 THR THR A ? n 
A 1 117 GLN 117 117 117 GLN GLN A ? n 
A 1 118 CYS 118 118 118 CYS CYS A ? n 
A 1 119 LEU 119 119 119 LEU LEU A ? n 
A 1 120 ILE 120 120 120 ILE ILE A ? n 
A 1 121 SER 121 121 121 SER SER A ? n 
A 1 122 GLY 122 122 122 GLY GLY A ? n 
A 1 123 TRP 123 123 123 TRP TRP A ? n 
A 1 124 GLY 124 124 124 GLY GLY A ? n 
A 1 125 ALA 125 125 125 ALA ALA A ? n 
A 1 126 VAL 126 126 126 VAL VAL A ? n 
A 1 127 SER 127 127 127 SER SER A ? n 
A 1 128 SER 128 128 128 SER SER A ? n 
A 1 129 PRO 129 129 129 PRO PRO A ? n 
A 1 130 LYS 130 130 130 LYS LYS A ? n 
A 1 131 VAL 131 131 131 VAL VAL A ? n 
A 1 132 GLN 132 132 132 GLN GLN A ? n 
A 1 133 TYR 133 133 133 TYR TYR A ? n 
A 1 134 PRO 134 134 134 PRO PRO A ? n 
A 1 135 LEU 135 135 135 LEU LEU A ? n 
A 1 136 THR 136 136 136 THR THR A ? n 
A 1 137 LEU 137 137 137 LEU LEU A ? n 
A 1 138 GLN 138 138 138 GLN GLN A ? n 
A 1 139 CYS 139 139 139 CYS CYS A ? n 
A 1 140 ALA 140 140 140 ALA ALA A ? n 
A 1 141 ASN 141 141 141 ASN ASN A ? n 
A 1 142 ILE 142 142 142 ILE ILE A ? n 
A 1 143 SER 143 143 143 SER SER A ? n 
A 1 144 ILE 144 144 144 ILE ILE A ? n 
A 1 145 LEU 145 145 145 LEU LEU A ? n 
A 1 146 GLU 146 146 146 GLU GLU A ? n 
A 1 147 HIS 147 147 147 HIS HIS A ? n 
A 1 148 LYS 148 148 148 LYS LYS A ? n 
A 1 149 LEU 149 149 149 LEU LEU A ? n 
A 1 150 CYS 150 150 150 CYS CYS A ? n 
A 1 151 HIS 151 151 151 HIS HIS A ? n 
A 1 152 ARG 152 152 152 ARG ARG A ? n 
A 1 153 ALA 153 153 153 ALA ALA A ? n 
A 1 154 TYR 154 154 154 TYR TYR A ? n 
A 1 155 PRO 155 155 155 PRO PRO A ? n 
A 1 156 GLY 156 156 156 GLY GLY A ? n 
A 1 157 HIS 157 157 157 HIS HIS A ? n 
A 1 158 ILE 158 158 158 ILE ILE A ? n 
A 1 159 SER 159 159 159 SER SER A ? n 
A 1 160 ASP 160 160 160 ASP ASP A ? n 
A 1 161 GLY 161 161 161 GLY GLY A ? n 
A 1 162 MET 162 162 162 MET MET A ? n 
A 1 163 LEU 163 163 163 LEU LEU A ? n 
A 1 164 CYS 164 164 164 CYS CYS A ? n 
A 1 165 ALA 165 165 165 ALA ALA A ? n 
A 1 166 GLY 166 166 166 GLY GLY A ? n 
A 1 167 LEU 167 167 167 LEU LEU A ? n 
A 1 168 TRP 168 168 168 TRP TRP A ? n 
A 1 169 GLU 169 169 169 GLU GLU A ? n 
A 1 170 GLY 170 170 170 GLY GLY A ? n 
A 1 171 GLY 171 171 171 GLY GLY A ? n 
A 1 172 ARG 172 172 172 ARG ARG A ? n 
A 1 173 GLY 173 173 173 GLY GLY A ? n 
A 1 174 SER 174 174 174 SER SER A ? n 
A 1 175 CYS 175 175 175 CYS CYS A ? n 
A 1 176 GLN 176 176 176 GLN GLN A ? n 
A 1 177 GLY 177 177 177 GLY GLY A ? n 
A 1 178 ASP 178 178 178 ASP ASP A ? n 
A 1 179 SER 179 179 179 SER SER A ? n 
A 1 180 GLY 180 180 180 GLY GLY A ? n 
A 1 181 GLY 181 181 181 GLY GLY A ? n 
A 1 182 PRO 182 182 182 PRO PRO A ? n 
A 1 183 LEU 183 183 183 LEU LEU A ? n 
A 1 184 VAL 184 184 184 VAL VAL A ? n 
A 1 185 CYS 185 185 185 CYS CYS A ? n 
A 1 186 ASN 186 186 186 ASN ASN A ? n 
A 1 187 GLY 187 187 187 GLY GLY A ? n 
A 1 188 THR 188 188 188 THR THR A ? n 
A 1 189 LEU 189 189 189 LEU LEU A ? n 
A 1 190 ALA 190 190 190 ALA ALA A ? n 
A 1 191 GLY 191 191 191 GLY GLY A ? n 
A 1 192 VAL 192 192 192 VAL VAL A ? n 
A 1 193 VAL 193 193 193 VAL VAL A ? n 
A 1 194 SER 194 194 194 SER SER A ? n 
A 1 195 GLY 195 195 195 GLY GLY A ? n 
A 1 196 GLY 196 196 196 GLY GLY A ? n 
A 1 197 ALA 197 197 197 ALA ALA A ? n 
A 1 198 GLU 198 198 198 GLU GLU A ? n 
A 1 199 PRO 199 199 199 PRO PRO A ? n 
A 1 200 CYS 200 200 200 CYS CYS A ? n 
A 1 201 SER 201 201 201 SER SER A ? n 
A 1 202 ARG 202 202 202 ARG ARG A ? n 
A 1 203 PRO 203 203 203 PRO PRO A ? n 
A 1 204 ARG 204 204 204 ARG ARG A ? n 
A 1 205 ARG 205 205 205 ARG ARG A ? n 
A 1 206 PRO 206 206 206 PRO PRO A ? n 
A 1 207 ALA 207 207 207 ALA ALA A ? n 
A 1 208 VAL 208 208 208 VAL VAL A ? n 
A 1 209 TYR 209 209 209 TYR TYR A ? n 
A 1 210 THR 210 210 210 THR THR A ? n 
A 1 211 SER 211 211 211 SER SER A ? n 
A 1 212 VAL 212 212 212 VAL VAL A ? n 
A 1 213 CYS 213 213 213 CYS CYS A ? n 
A 1 214 HIS 214 214 214 HIS HIS A ? n 
A 1 215 TYR 215 215 215 TYR TYR A ? n 
A 1 216 VAL 216 216 216 VAL VAL A ? n 
A 1 217 ASP 217 217 217 ASP ASP A ? n 
A 1 218 TRP 218 218 218 TRP TRP A ? n 
A 1 219 ILE 219 219 219 ILE ILE A ? n 
A 1 220 ARG 220 220 220 ARG ARG A ? n 
A 1 221 LYS 221 221 221 LYS LYS A ? n 
A 1 222 THR 222 222 222 THR THR A ? n 
A 1 223 MET 223 223 223 MET MET A ? n 
A 1 224 GLU 224 224 224 GLU GLU A ? n 
A 1 225 ASP 225 225 225 ASP ASP A ? n 
A 1 226 ASN 226 226 226 ASN ASN A ? n 
# 
loop_
_atom_site.group_PDB 
_atom_site.id 
_atom_site.type_symbol 
_atom_site.label_atom_id 
_atom_site.label_alt_id 
_atom_site.label_comp_id 
_atom_site.label_asym_id 
_atom_site.label_entity_id 
_atom_site.label_seq_id 
_atom_site.pdbx_PDB_ins_code 
_atom_site.Cartn_x 
_atom_site.Cartn_y 
_atom_site.Cartn_z 
_atom_site.occupancy 
_atom_site.B_iso_or_equiv 
_atom_site.pdbx_formal_charge 
_atom_site.auth_seq_id 
_atom_site.auth_comp_id 
_atom_site.auth_asym_id 
_atom_site.auth_atom_id 
_atom_site.pdbx_PDB_model_num 
ATOM 1    N N   ? ARG A 1   1 ?  -2.499   1.448 -15.354 1.000 37.390 ? 1   ARG A N   1 
ATOM 2    C CA  ? ARG A 1   1 ?  -2.161   0.047 -15.581 1.000 37.390 ? 1   ARG A CA  1 
ATOM 3    C C   ? ARG A 1   1 ?  -0.979  -0.378 -14.716 1.000 37.390 ? 1   ARG A C   1 
ATOM 4    C CB  ? ARG A 1   1 ?  -1.844  -0.198 -17.058 1.000 37.390 ? 1   ARG A CB  1 
ATOM 5    O O   ? ARG A 1   1 ?   0.042   0.310 -14.669 1.000 37.390 ? 1   ARG A O   1 
ATOM 6    C CG  ? ARG A 1   1 ?  -2.000  -1.648 -17.489 1.000 37.390 ? 1   ARG A CG  1 
ATOM 7    C CD  ? ARG A 1   1 ?  -1.542  -1.861 -18.925 1.000 37.390 ? 1   ARG A CD  1 
ATOM 8    N NE  ? ARG A 1   1 ?  -1.152  -3.247 -19.166 1.000 37.390 ? 1   ARG A NE  1 
ATOM 9    N NH1 ? ARG A 1   1 ?  -0.862  -2.987 -21.443 1.000 37.390 ? 1   ARG A NH1 1 
ATOM 10   N NH2 ? ARG A 1   1 ?  -0.497  -5.026 -20.463 1.000 37.390 ? 1   ARG A NH2 1 
ATOM 11   C CZ  ? ARG A 1   1 ?  -0.838  -3.750 -20.357 1.000 37.390 ? 1   ARG A CZ  1 
ATOM 12   N N   ? ALA A 1   2 ?  -1.151  -1.335 -13.625 1.000 52.430 ? 2   ALA A N   1 
ATOM 13   C CA  ? ALA A 1   2 ?   0.101  -2.087 -13.599 1.000 52.430 ? 2   ALA A CA  1 
ATOM 14   C C   ? ALA A 1   2 ?   0.423  -2.663 -14.975 1.000 52.430 ? 2   ALA A C   1 
ATOM 15   C CB  ? ALA A 1   2 ?   0.028  -3.205 -12.562 1.000 52.430 ? 2   ALA A CB  1 
ATOM 16   O O   ? ALA A 1   2 ?  -0.416  -3.326 -15.590 1.000 52.430 ? 2   ALA A O   1 
ATOM 17   N N   ? ILE A 1   3 ?   0.680  -1.931 -16.020 1.000 57.080 ? 3   ILE A N   1 
ATOM 18   C CA  ? ILE A 1   3 ?   1.009  -2.443 -17.346 1.000 57.080 ? 3   ILE A CA  1 
ATOM 19   C C   ? ILE A 1   3 ?   1.271  -3.946 -17.269 1.000 57.080 ? 3   ILE A C   1 
ATOM 20   C CB  ? ILE A 1   3 ?   2.233  -1.716 -17.946 1.000 57.080 ? 3   ILE A CB  1 
ATOM 21   O O   ? ILE A 1   3 ?   2.106  -4.397 -16.482 1.000 57.080 ? 3   ILE A O   1 
ATOM 22   C CG1 ? ILE A 1   3 ?   1.957  -0.212 -18.063 1.000 57.080 ? 3   ILE A CG1 1 
ATOM 23   C CG2 ? ILE A 1   3 ?   2.603  -2.312 -19.307 1.000 57.080 ? 3   ILE A CG2 1 
ATOM 24   C CD1 ? ILE A 1   3 ?   3.140   0.596 -18.575 1.000 57.080 ? 3   ILE A CD1 1 
ATOM 25   N N   ? GLY A 1   4 ?   0.176  -4.787 -17.912 1.000 66.750 ? 4   GLY A N   1 
ATOM 26   C CA  ? GLY A 1   4 ?   0.299  -6.236 -17.878 1.000 66.750 ? 4   GLY A CA  1 
ATOM 27   C C   ? GLY A 1   4 ?  -0.571  -6.884 -16.818 1.000 66.750 ? 4   GLY A C   1 
ATOM 28   O O   ? GLY A 1   4 ?  -0.426  -8.075 -16.531 1.000 66.750 ? 4   GLY A O   1 
ATOM 29   N N   ? ALA A 1   5 ?  -1.462  -5.991 -16.089 1.000 77.600 ? 5   ALA A N   1 
ATOM 30   C CA  ? ALA A 1   5 ?  -2.351  -6.480 -15.039 1.000 77.600 ? 5   ALA A CA  1 
ATOM 31   C C   ? ALA A 1   5 ?  -3.629  -7.067 -15.632 1.000 77.600 ? 5   ALA A C   1 
ATOM 32   C CB  ? ALA A 1   5 ?  -2.689  -5.357 -14.062 1.000 77.600 ? 5   ALA A CB  1 
ATOM 33   O O   ? ALA A 1   5 ?  -4.061  -6.664 -16.714 1.000 77.600 ? 5   ALA A O   1 
ATOM 34   N N   ? GLU A 1   6 ?  -4.122  -8.086 -15.111 1.000 87.980 ? 6   GLU A N   1 
ATOM 35   C CA  ? GLU A 1   6 ?  -5.385  -8.746 -15.430 1.000 87.980 ? 6   GLU A CA  1 
ATOM 36   C C   ? GLU A 1   6 ?  -6.362  -8.663 -14.261 1.000 87.980 ? 6   GLU A C   1 
ATOM 37   C CB  ? GLU A 1   6 ?  -5.145 -10.209 -15.812 1.000 87.980 ? 6   GLU A CB  1 
ATOM 38   O O   ? GLU A 1   6 ?  -5.959  -8.401 -13.126 1.000 87.980 ? 6   GLU A O   1 
ATOM 39   C CG  ? GLU A 1   6 ?  -4.198 -10.390 -16.989 1.000 87.980 ? 6   GLU A CG  1 
ATOM 40   C CD  ? GLU A 1   6 ?  -3.886 -11.847 -17.290 1.000 87.980 ? 6   GLU A CD  1 
ATOM 41   O OE1 ? GLU A 1   6 ?  -3.227 -12.128 -18.317 1.000 87.980 ? 6   GLU A OE1 1 
ATOM 42   O OE2 ? GLU A 1   6 ?  -4.303 -12.716 -16.492 1.000 87.980 ? 6   GLU A OE2 1 
ATOM 43   N N   ? GLU A 1   7 ?  -7.606  -8.705 -14.692 1.000 92.180 ? 7   GLU A N   1 
ATOM 44   C CA  ? GLU A 1   7 ?  -8.613  -8.694 -13.635 1.000 92.180 ? 7   GLU A CA  1 
ATOM 45   C C   ? GLU A 1   7 ?  -8.291  -9.723 -12.555 1.000 92.180 ? 7   GLU A C   1 
ATOM 46   C CB  ? GLU A 1   7 ? -10.004  -8.959 -14.216 1.000 92.180 ? 7   GLU A CB  1 
ATOM 47   O O   ? GLU A 1   7 ?  -7.962 -10.871 -12.863 1.000 92.180 ? 7   GLU A O   1 
ATOM 48   C CG  ? GLU A 1   7 ? -11.118  -8.936 -13.178 1.000 92.180 ? 7   GLU A CG  1 
ATOM 49   C CD  ? GLU A 1   7 ? -12.500  -9.137 -13.778 1.000 92.180 ? 7   GLU A CD  1 
ATOM 50   O OE1 ? GLU A 1   7 ? -13.429  -9.538 -13.040 1.000 92.180 ? 7   GLU A OE1 1 
ATOM 51   O OE2 ? GLU A 1   7 ? -12.656  -8.894 -14.995 1.000 92.180 ? 7   GLU A OE2 1 
ATOM 52   N N   ? CYS A 1   8 ?  -8.343  -9.334 -11.307 1.000 93.150 ? 8   CYS A N   1 
ATOM 53   C CA  ? CYS A 1   8 ?  -8.186 -10.224 -10.162 1.000 93.150 ? 8   CYS A CA  1 
ATOM 54   C C   ? CYS A 1   8 ?  -9.414 -11.110  -9.987 1.000 93.150 ? 8   CYS A C   1 
ATOM 55   C CB  ? CYS A 1   8 ?  -7.941  -9.419  -8.887 1.000 93.150 ? 8   CYS A CB  1 
ATOM 56   O O   ? CYS A 1   8 ? -10.530 -10.703 -10.317 1.000 93.150 ? 8   CYS A O   1 
ATOM 57   S SG  ? CYS A 1   8 ?  -6.417  -8.451  -8.919 1.000 93.150 ? 8   CYS A SG  1 
ATOM 58   N N   ? ARG A 1   9 ?  -9.079 -12.340  -9.533 1.000 93.830 ? 9   ARG A N   1 
ATOM 59   C CA  ? ARG A 1   9 ? -10.221 -13.124  -9.072 1.000 93.830 ? 9   ARG A CA  1 
ATOM 60   C C   ? ARG A 1   9 ? -10.969 -12.399  -7.959 1.000 93.830 ? 9   ARG A C   1 
ATOM 61   C CB  ? ARG A 1   9 ?  -9.766 -14.502  -8.587 1.000 93.830 ? 9   ARG A CB  1 
ATOM 62   O O   ? ARG A 1   9 ? -10.351 -11.824  -7.060 1.000 93.830 ? 9   ARG A O   1 
ATOM 63   C CG  ? ARG A 1   9 ?  -9.223 -15.395  -9.691 1.000 93.830 ? 9   ARG A CG  1 
ATOM 64   C CD  ? ARG A 1   9 ?  -8.837 -16.771  -9.166 1.000 93.830 ? 9   ARG A CD  1 
ATOM 65   N NE  ? ARG A 1   9 ?  -8.249 -17.602 -10.212 1.000 93.830 ? 9   ARG A NE  1 
ATOM 66   N NH1 ? ARG A 1   9 ?  -7.989 -19.466  -8.872 1.000 93.830 ? 9   ARG A NH1 1 
ATOM 67   N NH2 ? ARG A 1   9 ?  -7.336 -19.528 -11.068 1.000 93.830 ? 9   ARG A NH2 1 
ATOM 68   C CZ  ? ARG A 1   9 ?  -7.859 -18.863 -10.048 1.000 93.830 ? 9   ARG A CZ  1 
ATOM 69   N N   ? PRO A 1  10 ? -12.358 -12.306  -8.096 1.000 93.100 ? 10  PRO A N   1 
ATOM 70   C CA  ? PRO A 1  10 ? -13.132 -11.625  -7.056 1.000 93.100 ? 10  PRO A CA  1 
ATOM 71   C C   ? PRO A 1  10 ? -12.752 -12.077  -5.647 1.000 93.100 ? 10  PRO A C   1 
ATOM 72   C CB  ? PRO A 1  10 ? -14.577 -12.011  -7.382 1.000 93.100 ? 10  PRO A CB  1 
ATOM 73   O O   ? PRO A 1  10 ? -12.599 -13.275  -5.400 1.000 93.100 ? 10  PRO A O   1 
ATOM 74   C CG  ? PRO A 1  10 ? -14.585 -12.252  -8.857 1.000 93.100 ? 10  PRO A CG  1 
ATOM 75   C CD  ? PRO A 1  10 ? -13.284 -12.896  -9.242 1.000 93.100 ? 10  PRO A CD  1 
ATOM 76   N N   ? ASN A 1  11 ? -12.415 -11.037  -4.743 1.000 90.830 ? 11  ASN A N   1 
ATOM 77   C CA  ? ASN A 1  11 ? -12.152 -11.215  -3.319 1.000 90.830 ? 11  ASN A CA  1 
ATOM 78   C C   ? ASN A 1  11 ? -10.825 -11.928  -3.079 1.000 90.830 ? 11  ASN A C   1 
ATOM 79   C CB  ? ASN A 1  11 ? -13.296 -11.984  -2.654 1.000 90.830 ? 11  ASN A CB  1 
ATOM 80   O O   ? ASN A 1  11 ? -10.574 -12.428  -1.980 1.000 90.830 ? 11  ASN A O   1 
ATOM 81   C CG  ? ASN A 1  11 ? -14.635 -11.292  -2.814 1.000 90.830 ? 11  ASN A CG  1 
ATOM 82   N ND2 ? ASN A 1  11 ? -15.619 -12.017  -3.333 1.000 90.830 ? 11  ASN A ND2 1 
ATOM 83   O OD1 ? ASN A 1  11 ? -14.784 -10.115  -2.476 1.000 90.830 ? 11  ASN A OD1 1 
ATOM 84   N N   ? SER A 1  12 ?  -9.972 -12.057  -4.074 1.000 94.490 ? 12  SER A N   1 
ATOM 85   C CA  ? SER A 1  12 ?  -8.653 -12.668  -3.952 1.000 94.490 ? 12  SER A CA  1 
ATOM 86   C C   ? SER A 1  12 ?  -7.670 -11.728  -3.260 1.000 94.490 ? 12  SER A C   1 
ATOM 87   C CB  ? SER A 1  12 ?  -8.113 -13.059  -5.328 1.000 94.490 ? 12  SER A CB  1 
ATOM 88   O O   ? SER A 1  12 ?  -6.609 -12.158  -2.804 1.000 94.490 ? 12  SER A O   1 
ATOM 89   O OG  ? SER A 1  12 ?  -7.985 -11.919  -6.161 1.000 94.490 ? 12  SER A OG  1 
ATOM 90   N N   ? GLN A 1  13 ?  -7.901 -10.482  -3.117 1.000 96.390 ? 13  GLN A N   1 
ATOM 91   C CA  ? GLN A 1  13 ?  -7.123  -9.465  -2.419 1.000 96.390 ? 13  GLN A CA  1 
ATOM 92   C C   ? GLN A 1  13 ?  -7.947  -8.799  -1.321 1.000 96.390 ? 13  GLN A C   1 
ATOM 93   C CB  ? GLN A 1  13 ?  -6.610  -8.411  -3.403 1.000 96.390 ? 13  GLN A CB  1 
ATOM 94   O O   ? GLN A 1  13 ?  -8.273  -7.614  -1.415 1.000 96.390 ? 13  GLN A O   1 
ATOM 95   C CG  ? GLN A 1  13 ?  -5.589  -8.944  -4.398 1.000 96.390 ? 13  GLN A CG  1 
ATOM 96   C CD  ? GLN A 1  13 ?  -6.102 -10.136  -5.185 1.000 96.390 ? 13  GLN A CD  1 
ATOM 97   N NE2 ? GLN A 1  13 ?  -5.220 -11.091  -5.457 1.000 96.390 ? 13  GLN A NE2 1 
ATOM 98   O OE1 ? GLN A 1  13 ?  -7.282 -10.197  -5.545 1.000 96.390 ? 13  GLN A OE1 1 
ATOM 99   N N   ? PRO A 1  14 ?  -8.220  -9.515  -0.224 1.000 96.720 ? 14  PRO A N   1 
ATOM 100  C CA  ? PRO A 1  14 ?  -9.156  -9.093   0.820 1.000 96.720 ? 14  PRO A CA  1 
ATOM 101  C C   ? PRO A 1  14 ?  -8.607  -7.959   1.682 1.000 96.720 ? 14  PRO A C   1 
ATOM 102  C CB  ? PRO A 1  14 ?  -9.354 -10.364   1.651 1.000 96.720 ? 14  PRO A CB  1 
ATOM 103  O O   ? PRO A 1  14 ?  -9.352  -7.349   2.454 1.000 96.720 ? 14  PRO A O   1 
ATOM 104  C CG  ? PRO A 1  14 ?  -8.092 -11.143   1.464 1.000 96.720 ? 14  PRO A CG  1 
ATOM 105  C CD  ? PRO A 1  14 ?  -7.606 -10.933   0.059 1.000 96.720 ? 14  PRO A CD  1 
ATOM 106  N N   ? TRP A 1  15 ?  -7.346  -7.553   1.462 1.000 97.680 ? 15  TRP A N   1 
ATOM 107  C CA  ? TRP A 1  15 ?  -6.691  -6.483   2.207 1.000 97.680 ? 15  TRP A CA  1 
ATOM 108  C C   ? TRP A 1  15 ?  -6.790  -5.158   1.458 1.000 97.680 ? 15  TRP A C   1 
ATOM 109  C CB  ? TRP A 1  15 ?  -5.221  -6.828   2.465 1.000 97.680 ? 15  TRP A CB  1 
ATOM 110  O O   ? TRP A 1  15 ?  -6.509  -4.097   2.020 1.000 97.680 ? 15  TRP A O   1 
ATOM 111  C CG  ? TRP A 1  15 ?  -4.480  -7.287   1.245 1.000 97.680 ? 15  TRP A CG  1 
ATOM 112  C CD1 ? TRP A 1  15 ?  -3.862  -6.502   0.312 1.000 97.680 ? 15  TRP A CD1 1 
ATOM 113  C CD2 ? TRP A 1  15 ?  -4.284  -8.640   0.824 1.000 97.680 ? 15  TRP A CD2 1 
ATOM 114  C CE2 ? TRP A 1  15 ?  -3.537  -8.601  -0.374 1.000 97.680 ? 15  TRP A CE2 1 
ATOM 115  C CE3 ? TRP A 1  15 ?  -4.668  -9.884   1.344 1.000 97.680 ? 15  TRP A CE3 1 
ATOM 116  N NE1 ? TRP A 1  15 ?  -3.292  -7.286  -0.664 1.000 97.680 ? 15  TRP A NE1 1 
ATOM 117  C CH2 ? TRP A 1  15 ?  -3.553 -10.962  -0.531 1.000 97.680 ? 15  TRP A CH2 1 
ATOM 118  C CZ2 ? TRP A 1  15 ?  -3.165  -9.759  -1.061 1.000 97.680 ? 15  TRP A CZ2 1 
ATOM 119  C CZ3 ? TRP A 1  15 ?  -4.297 -11.035   0.659 1.000 97.680 ? 15  TRP A CZ3 1 
ATOM 120  N N   ? GLN A 1  16 ?  -7.101  -5.218   0.133 1.000 97.080 ? 16  GLN A N   1 
ATOM 121  C CA  ? GLN A 1  16 ?  -7.128  -4.032  -0.716 1.000 97.080 ? 16  GLN A CA  1 
ATOM 122  C C   ? GLN A 1  16 ?  -8.272  -3.101  -0.325 1.000 97.080 ? 16  GLN A C   1 
ATOM 123  C CB  ? GLN A 1  16 ?  -7.252  -4.427  -2.188 1.000 97.080 ? 16  GLN A CB  1 
ATOM 124  O O   ? GLN A 1  16 ?  -9.422  -3.533  -0.218 1.000 97.080 ? 16  GLN A O   1 
ATOM 125  C CG  ? GLN A 1  16 ?  -7.294  -3.242  -3.142 1.000 97.080 ? 16  GLN A CG  1 
ATOM 126  C CD  ? GLN A 1  16 ?  -5.936  -2.591  -3.330 1.000 97.080 ? 16  GLN A CD  1 
ATOM 127  N NE2 ? GLN A 1  16 ?  -5.931  -1.278  -3.533 1.000 97.080 ? 16  GLN A NE2 1 
ATOM 128  O OE1 ? GLN A 1  16 ?  -4.901  -3.263  -3.292 1.000 97.080 ? 16  GLN A OE1 1 
ATOM 129  N N   ? ALA A 1  17 ?  -7.924  -1.819  -0.122 1.000 96.850 ? 17  ALA A N   1 
ATOM 130  C CA  ? ALA A 1  17 ?  -8.908  -0.781   0.175 1.000 96.850 ? 17  ALA A CA  1 
ATOM 131  C C   ? ALA A 1  17 ?  -8.853   0.338  -0.861 1.000 96.850 ? 17  ALA A C   1 
ATOM 132  C CB  ? ALA A 1  17 ?  -8.680  -0.217   1.575 1.000 96.850 ? 17  ALA A CB  1 
ATOM 133  O O   ? ALA A 1  17 ?  -7.786   0.646  -1.396 1.000 96.850 ? 17  ALA A O   1 
ATOM 134  N N   ? GLY A 1  18 ? -10.021   0.838  -1.171 1.000 96.090 ? 18  GLY A N   1 
ATOM 135  C CA  ? GLY A 1  18 ? -10.110   2.039  -1.987 1.000 96.090 ? 18  GLY A CA  1 
ATOM 136  C C   ? GLY A 1  18 ? -10.363   3.294  -1.174 1.000 96.090 ? 18  GLY A C   1 
ATOM 137  O O   ? GLY A 1  18 ? -11.250   3.317  -0.317 1.000 96.090 ? 18  GLY A O   1 
ATOM 138  N N   ? LEU A 1  19 ?  -9.564   4.313  -1.451 1.000 96.590 ? 19  LEU A N   1 
ATOM 139  C CA  ? LEU A 1  19 ?  -9.793   5.628  -0.862 1.000 96.590 ? 19  LEU A CA  1 
ATOM 140  C C   ? LEU A 1  19 ? -10.479   6.557  -1.858 1.000 96.590 ? 19  LEU A C   1 
ATOM 141  C CB  ? LEU A 1  19 ?  -8.472   6.245  -0.397 1.000 96.590 ? 19  LEU A CB  1 
ATOM 142  O O   ? LEU A 1  19 ?  -9.964   6.787  -2.955 1.000 96.590 ? 19  LEU A O   1 
ATOM 143  C CG  ? LEU A 1  19 ?  -7.617   5.391   0.541 1.000 96.590 ? 19  LEU A CG  1 
ATOM 144  C CD1 ? LEU A 1  19 ?  -6.366   6.154   0.960 1.000 96.590 ? 19  LEU A CD1 1 
ATOM 145  C CD2 ? LEU A 1  19 ?  -8.425   4.966   1.762 1.000 96.590 ? 19  LEU A CD2 1 
ATOM 146  N N   ? PHE A 1  20 ? -11.628   7.087  -1.373 1.000 95.100 ? 20  PHE A N   1 
ATOM 147  C CA  ? PHE A 1  20 ? -12.420   7.963  -2.229 1.000 95.100 ? 20  PHE A CA  1 
ATOM 148  C C   ? PHE A 1  20 ? -12.469   9.375  -1.660 1.000 95.100 ? 20  PHE A C   1 
ATOM 149  C CB  ? PHE A 1  20 ? -13.840   7.413  -2.395 1.000 95.100 ? 20  PHE A CB  1 
ATOM 150  O O   ? PHE A 1  20 ? -12.701   9.560  -0.463 1.000 95.100 ? 20  PHE A O   1 
ATOM 151  C CG  ? PHE A 1  20 ? -13.917   6.177  -3.250 1.000 95.100 ? 20  PHE A CG  1 
ATOM 152  C CD1 ? PHE A 1  20 ? -14.434   6.237  -4.538 1.000 95.100 ? 20  PHE A CD1 1 
ATOM 153  C CD2 ? PHE A 1  20 ? -13.471   4.955  -2.764 1.000 95.100 ? 20  PHE A CD2 1 
ATOM 154  C CE1 ? PHE A 1  20 ? -14.507   5.094  -5.331 1.000 95.100 ? 20  PHE A CE1 1 
ATOM 155  C CE2 ? PHE A 1  20 ? -13.540   3.808  -3.551 1.000 95.100 ? 20  PHE A CE2 1 
ATOM 156  C CZ  ? PHE A 1  20 ? -14.059   3.880  -4.834 1.000 95.100 ? 20  PHE A CZ  1 
ATOM 157  N N   ? TYR A 1  21 ? -12.097  10.310  -2.513 1.000 93.750 ? 21  TYR A N   1 
ATOM 158  C CA  ? TYR A 1  21 ? -12.356  11.712  -2.206 1.000 93.750 ? 21  TYR A CA  1 
ATOM 159  C C   ? TYR A 1  21 ? -13.565  12.226  -2.979 1.000 93.750 ? 21  TYR A C   1 
ATOM 160  C CB  ? TYR A 1  21 ? -11.128  12.569  -2.528 1.000 93.750 ? 21  TYR A CB  1 
ATOM 161  O O   ? TYR A 1  21 ? -13.540  12.292  -4.210 1.000 93.750 ? 21  TYR A O   1 
ATOM 162  C CG  ? TYR A 1  21 ? -11.282  14.020  -2.144 1.000 93.750 ? 21  TYR A CG  1 
ATOM 163  C CD1 ? TYR A 1  21 ? -11.222  15.026  -3.106 1.000 93.750 ? 21  TYR A CD1 1 
ATOM 164  C CD2 ? TYR A 1  21 ? -11.489  14.389  -0.819 1.000 93.750 ? 21  TYR A CD2 1 
ATOM 165  C CE1 ? TYR A 1  21 ? -11.362  16.365  -2.756 1.000 93.750 ? 21  TYR A CE1 1 
ATOM 166  C CE2 ? TYR A 1  21 ? -11.630  15.725  -0.457 1.000 93.750 ? 21  TYR A CE2 1 
ATOM 167  O OH  ? TYR A 1  21 ? -11.705  18.028  -1.080 1.000 93.750 ? 21  TYR A OH  1 
ATOM 168  C CZ  ? TYR A 1  21 ? -11.566  16.704  -1.432 1.000 93.750 ? 21  TYR A CZ  1 
ATOM 169  N N   ? LEU A 1  22 ? -14.650  12.453  -2.148 1.000 90.380 ? 22  LEU A N   1 
ATOM 170  C CA  ? LEU A 1  22 ? -15.955  12.672  -2.763 1.000 90.380 ? 22  LEU A CA  1 
ATOM 171  C C   ? LEU A 1  22 ? -16.402  11.441  -3.543 1.000 90.380 ? 22  LEU A C   1 
ATOM 172  C CB  ? LEU A 1  22 ? -15.912  13.890  -3.690 1.000 90.380 ? 22  LEU A CB  1 
ATOM 173  O O   ? LEU A 1  22 ? -16.600  10.371  -2.963 1.000 90.380 ? 22  LEU A O   1 
ATOM 174  C CG  ? LEU A 1  22 ? -15.553  15.226  -3.038 1.000 90.380 ? 22  LEU A CG  1 
ATOM 175  C CD1 ? LEU A 1  22 ? -15.378  16.305  -4.101 1.000 90.380 ? 22  LEU A CD1 1 
ATOM 176  C CD2 ? LEU A 1  22 ? -16.621  15.632  -2.028 1.000 90.380 ? 22  LEU A CD2 1 
ATOM 177  N N   ? THR A 1  23 ? -16.564  11.471  -4.834 1.000 86.720 ? 23  THR A N   1 
ATOM 178  C CA  ? THR A 1  23 ? -17.123  10.354  -5.587 1.000 86.720 ? 23  THR A CA  1 
ATOM 179  C C   ? THR A 1  23 ? -16.051   9.689  -6.445 1.000 86.720 ? 23  THR A C   1 
ATOM 180  C CB  ? THR A 1  23 ? -18.290  10.811  -6.481 1.000 86.720 ? 23  THR A CB  1 
ATOM 181  O O   ? THR A 1  23 ? -16.317   8.689  -7.116 1.000 86.720 ? 23  THR A O   1 
ATOM 182  C CG2 ? THR A 1  23 ? -19.433  11.380  -5.647 1.000 86.720 ? 23  THR A CG2 1 
ATOM 183  O OG1 ? THR A 1  23 ? -17.824  11.821  -7.385 1.000 86.720 ? 23  THR A OG1 1 
ATOM 184  N N   ? ARG A 1  24 ? -14.788  10.173  -6.249 1.000 88.550 ? 24  ARG A N   1 
ATOM 185  C CA  ? ARG A 1  24 ? -13.736   9.691  -7.138 1.000 88.550 ? 24  ARG A CA  1 
ATOM 186  C C   ? ARG A 1  24 ? -12.728   8.835  -6.380 1.000 88.550 ? 24  ARG A C   1 
ATOM 187  C CB  ? ARG A 1  24 ? -13.025  10.864  -7.815 1.000 88.550 ? 24  ARG A CB  1 
ATOM 188  O O   ? ARG A 1  24 ? -12.284   9.207  -5.292 1.000 88.550 ? 24  ARG A O   1 
ATOM 189  C CG  ? ARG A 1  24 ? -11.974  10.445  -8.831 1.000 88.550 ? 24  ARG A CG  1 
ATOM 190  C CD  ? ARG A 1  24 ? -11.250  11.646  -9.422 1.000 88.550 ? 24  ARG A CD  1 
ATOM 191  N NE  ? ARG A 1  24 ? -10.094  11.241 -10.217 1.000 88.550 ? 24  ARG A NE  1 
ATOM 192  N NH1 ? ARG A 1  24 ?  -9.492  13.390 -10.814 1.000 88.550 ? 24  ARG A NH1 1 
ATOM 193  N NH2 ? ARG A 1  24 ?  -8.262  11.602 -11.555 1.000 88.550 ? 24  ARG A NH2 1 
ATOM 194  C CZ  ? ARG A 1  24 ?  -9.285  12.079 -10.860 1.000 88.550 ? 24  ARG A CZ  1 
ATOM 195  N N   ? LEU A 1  25 ? -12.444   7.654  -6.991 1.000 91.270 ? 25  LEU A N   1 
ATOM 196  C CA  ? LEU A 1  25 ? -11.331   6.871  -6.464 1.000 91.270 ? 25  LEU A CA  1 
ATOM 197  C C   ? LEU A 1  25 ? -10.023   7.649  -6.566 1.000 91.270 ? 25  LEU A C   1 
ATOM 198  C CB  ? LEU A 1  25 ? -11.207   5.542  -7.214 1.000 91.270 ? 25  LEU A CB  1 
ATOM 199  O O   ? LEU A 1  25 ?  -9.633   8.077  -7.655 1.000 91.270 ? 25  LEU A O   1 
ATOM 200  C CG  ? LEU A 1  25 ? -10.075   4.615  -6.769 1.000 91.270 ? 25  LEU A CG  1 
ATOM 201  C CD1 ? LEU A 1  25 ? -10.338   4.097  -5.359 1.000 91.270 ? 25  LEU A CD1 1 
ATOM 202  C CD2 ? LEU A 1  25 ?  -9.916   3.457  -7.748 1.000 91.270 ? 25  LEU A CD2 1 
ATOM 203  N N   ? PHE A 1  26 ?  -9.345   7.833  -5.429 1.000 89.910 ? 26  PHE A N   1 
ATOM 204  C CA  ? PHE A 1  26 ?  -8.202   8.729  -5.298 1.000 89.910 ? 26  PHE A CA  1 
ATOM 205  C C   ? PHE A 1  26 ?  -6.916   7.940  -5.085 1.000 89.910 ? 26  PHE A C   1 
ATOM 206  C CB  ? PHE A 1  26 ?  -8.415   9.709  -4.140 1.000 89.910 ? 26  PHE A CB  1 
ATOM 207  O O   ? PHE A 1  26 ?  -5.919   8.169  -5.774 1.000 89.910 ? 26  PHE A O   1 
ATOM 208  C CG  ? PHE A 1  26 ?  -7.207  10.549  -3.826 1.000 89.910 ? 26  PHE A CG  1 
ATOM 209  C CD1 ? PHE A 1  26 ?  -6.505  10.367  -2.640 1.000 89.910 ? 26  PHE A CD1 1 
ATOM 210  C CD2 ? PHE A 1  26 ?  -6.772  11.522  -4.717 1.000 89.910 ? 26  PHE A CD2 1 
ATOM 211  C CE1 ? PHE A 1  26 ?  -5.386  11.144  -2.347 1.000 89.910 ? 26  PHE A CE1 1 
ATOM 212  C CE2 ? PHE A 1  26 ?  -5.655  12.302  -4.431 1.000 89.910 ? 26  PHE A CE2 1 
ATOM 213  C CZ  ? PHE A 1  26 ?  -4.964  12.112  -3.245 1.000 89.910 ? 26  PHE A CZ  1 
ATOM 214  N N   ? CYS A 1  27 ?  -6.904   7.029  -4.158 1.000 95.320 ? 27  CYS A N   1 
ATOM 215  C CA  ? CYS A 1  27 ?  -5.757   6.213  -3.775 1.000 95.320 ? 27  CYS A CA  1 
ATOM 216  C C   ? CYS A 1  27 ?  -6.201   4.829  -3.317 1.000 95.320 ? 27  CYS A C   1 
ATOM 217  C CB  ? CYS A 1  27 ?  -4.960   6.897  -2.664 1.000 95.320 ? 27  CYS A CB  1 
ATOM 218  O O   ? CYS A 1  27 ?  -7.388   4.599  -3.082 1.000 95.320 ? 27  CYS A O   1 
ATOM 219  S SG  ? CYS A 1  27 ?  -3.913   8.248  -3.246 1.000 95.320 ? 27  CYS A SG  1 
ATOM 220  N N   ? GLY A 1  28 ?  -5.226   3.989  -3.295 1.000 95.820 ? 28  GLY A N   1 
ATOM 221  C CA  ? GLY A 1  28 ?  -5.429   2.697  -2.658 1.000 95.820 ? 28  GLY A CA  1 
ATOM 222  C C   ? GLY A 1  28 ?  -4.889   2.639  -1.241 1.000 95.820 ? 28  GLY A C   1 
ATOM 223  O O   ? GLY A 1  28 ?  -4.217   3.568  -0.789 1.000 95.820 ? 28  GLY A O   1 
ATOM 224  N N   ? ALA A 1  29 ?  -5.132   1.558  -0.516 1.000 97.620 ? 29  ALA A N   1 
ATOM 225  C CA  ? ALA A 1  29 ?  -4.627   1.277   0.825 1.000 97.620 ? 29  ALA A CA  1 
ATOM 226  C C   ? ALA A 1  29 ?  -4.702  -0.214   1.139 1.000 97.620 ? 29  ALA A C   1 
ATOM 227  C CB  ? ALA A 1  29 ?  -5.409   2.076   1.866 1.000 97.620 ? 29  ALA A CB  1 
ATOM 228  O O   ? ALA A 1  29 ?  -5.293  -0.986   0.380 1.000 97.620 ? 29  ALA A O   1 
ATOM 229  N N   ? SER A 1  30 ?  -3.998  -0.575   2.241 1.000 98.190 ? 30  SER A N   1 
ATOM 230  C CA  ? SER A 1  30 ?  -4.040  -1.955   2.713 1.000 98.190 ? 30  SER A CA  1 
ATOM 231  C C   ? SER A 1  30 ?  -4.553  -2.034   4.147 1.000 98.190 ? 30  SER A C   1 
ATOM 232  C CB  ? SER A 1  30 ?  -2.653  -2.595   2.624 1.000 98.190 ? 30  SER A CB  1 
ATOM 233  O O   ? SER A 1  30 ?  -4.127  -1.260   5.008 1.000 98.190 ? 30  SER A O   1 
ATOM 234  O OG  ? SER A 1  30 ?  -2.149  -2.519   1.301 1.000 98.190 ? 30  SER A OG  1 
ATOM 235  N N   ? LEU A 1  31 ?  -5.499  -2.925   4.302 1.000 98.470 ? 31  LEU A N   1 
ATOM 236  C CA  ? LEU A 1  31 ?  -5.934  -3.227   5.661 1.000 98.470 ? 31  LEU A CA  1 
ATOM 237  C C   ? LEU A 1  31 ?  -4.872  -4.030   6.405 1.000 98.470 ? 31  LEU A C   1 
ATOM 238  C CB  ? LEU A 1  31 ?  -7.255  -4.001   5.642 1.000 98.470 ? 31  LEU A CB  1 
ATOM 239  O O   ? LEU A 1  31 ?  -4.507  -5.129   5.980 1.000 98.470 ? 31  LEU A O   1 
ATOM 240  C CG  ? LEU A 1  31 ?  -7.902  -4.271   7.001 1.000 98.470 ? 31  LEU A CG  1 
ATOM 241  C CD1 ? LEU A 1  31 ?  -8.385  -2.966   7.626 1.000 98.470 ? 31  LEU A CD1 1 
ATOM 242  C CD2 ? LEU A 1  31 ?  -9.054  -5.260   6.858 1.000 98.470 ? 31  LEU A CD2 1 
ATOM 243  N N   ? ILE A 1  32 ?  -4.349  -3.512   7.578 1.000 98.280 ? 32  ILE A N   1 
ATOM 244  C CA  ? ILE A 1  32 ?  -3.243  -4.171   8.264 1.000 98.280 ? 32  ILE A CA  1 
ATOM 245  C C   ? ILE A 1  32 ?  -3.679  -4.581   9.669 1.000 98.280 ? 32  ILE A C   1 
ATOM 246  C CB  ? ILE A 1  32 ?  -1.997  -3.260   8.334 1.000 98.280 ? 32  ILE A CB  1 
ATOM 247  O O   ? ILE A 1  32 ?  -2.915  -5.214  10.403 1.000 98.280 ? 32  ILE A O   1 
ATOM 248  C CG1 ? ILE A 1  32 ?  -2.344  -1.931   9.015 1.000 98.280 ? 32  ILE A CG1 1 
ATOM 249  C CG2 ? ILE A 1  32 ?  -1.422  -3.024   6.934 1.000 98.280 ? 32  ILE A CG2 1 
ATOM 250  C CD1 ? ILE A 1  32 ?  -1.130  -1.091   9.388 1.000 98.280 ? 32  ILE A CD1 1 
ATOM 251  N N   ? SER A 1  33 ?  -4.952  -4.292  10.097 1.000 97.980 ? 33  SER A N   1 
ATOM 252  C CA  ? SER A 1  33 ?  -5.709  -4.726  11.267 1.000 97.980 ? 33  SER A CA  1 
ATOM 253  C C   ? SER A 1  33 ?  -7.201  -4.465  11.089 1.000 97.980 ? 33  SER A C   1 
ATOM 254  C CB  ? SER A 1  33 ?  -5.206  -4.015  12.525 1.000 97.980 ? 33  SER A CB  1 
ATOM 255  O O   ? SER A 1  33 ?  -7.629  -3.964  10.047 1.000 97.980 ? 33  SER A O   1 
ATOM 256  O OG  ? SER A 1  33 ?  -5.734  -2.703  12.606 1.000 97.980 ? 33  SER A OG  1 
ATOM 257  N N   ? ASP A 1  34 ?  -8.012  -4.861  12.091 1.000 97.710 ? 34  ASP A N   1 
ATOM 258  C CA  ? ASP A 1  34 ?  -9.450  -4.659  11.943 1.000 97.710 ? 34  ASP A CA  1 
ATOM 259  C C   ? ASP A 1  34 ?  -9.817  -3.185  12.104 1.000 97.710 ? 34  ASP A C   1 
ATOM 260  C CB  ? ASP A 1  34 ? -10.219  -5.506  12.958 1.000 97.710 ? 34  ASP A CB  1 
ATOM 261  O O   ? ASP A 1  34 ? -10.979  -2.808  11.944 1.000 97.710 ? 34  ASP A O   1 
ATOM 262  C CG  ? ASP A 1  34 ?  -9.816  -5.223  14.394 1.000 97.710 ? 34  ASP A CG  1 
ATOM 263  O OD1 ? ASP A 1  34 ?  -8.973  -4.330  14.626 1.000 97.710 ? 34  ASP A OD1 1 
ATOM 264  O OD2 ? ASP A 1  34 ? -10.344  -5.901  15.302 1.000 97.710 ? 34  ASP A OD2 1 
ATOM 265  N N   ? ARG A 1  35 ?  -8.739  -2.289  12.325 1.000 98.050 ? 35  ARG A N   1 
ATOM 266  C CA  ? ARG A 1  35 ?  -9.033  -0.875  12.533 1.000 98.050 ? 35  ARG A CA  1 
ATOM 267  C C   ? ARG A 1  35 ?  -8.041   0.007  11.784 1.000 98.050 ? 35  ARG A C   1 
ATOM 268  C CB  ? ARG A 1  35 ?  -9.013  -0.536  14.025 1.000 98.050 ? 35  ARG A CB  1 
ATOM 269  O O   ? ARG A 1  35 ?  -8.167   1.234  11.788 1.000 98.050 ? 35  ARG A O   1 
ATOM 270  C CG  ? ARG A 1  35 ? -10.232  -1.033  14.787 1.000 98.050 ? 35  ARG A CG  1 
ATOM 271  C CD  ? ARG A 1  35 ? -10.382  -0.332  16.130 1.000 98.050 ? 35  ARG A CD  1 
ATOM 272  N NE  ? ARG A 1  35 ? -11.385  -0.982  16.968 1.000 98.050 ? 35  ARG A NE  1 
ATOM 273  N NH1 ? ARG A 1  35 ? -13.107   0.434  16.365 1.000 98.050 ? 35  ARG A NH1 1 
ATOM 274  N NH2 ? ARG A 1  35 ? -13.484  -1.267  17.855 1.000 98.050 ? 35  ARG A NH2 1 
ATOM 275  C CZ  ? ARG A 1  35 ? -12.657  -0.604  17.061 1.000 98.050 ? 35  ARG A CZ  1 
ATOM 276  N N   ? TRP A 1  36 ?  -7.037  -0.570  11.175 1.000 98.500 ? 36  TRP A N   1 
ATOM 277  C CA  ? TRP A 1  36 ?  -5.961   0.266  10.653 1.000 98.500 ? 36  TRP A CA  1 
ATOM 278  C C   ? TRP A 1  36 ?  -5.685  -0.054   9.188 1.000 98.500 ? 36  TRP A C   1 
ATOM 279  C CB  ? TRP A 1  36 ?  -4.686   0.080  11.479 1.000 98.500 ? 36  TRP A CB  1 
ATOM 280  O O   ? TRP A 1  36 ?  -5.622  -1.224   8.803 1.000 98.500 ? 36  TRP A O   1 
ATOM 281  C CG  ? TRP A 1  36 ?  -4.778   0.623  12.873 1.000 98.500 ? 36  TRP A CG  1 
ATOM 282  C CD1 ? TRP A 1  36 ?  -5.123  -0.064  14.004 1.000 98.500 ? 36  TRP A CD1 1 
ATOM 283  C CD2 ? TRP A 1  36 ?  -4.526   1.970  13.284 1.000 98.500 ? 36  TRP A CD2 1 
ATOM 284  C CE2 ? TRP A 1  36 ?  -4.737   2.029  14.679 1.000 98.500 ? 36  TRP A CE2 1 
ATOM 285  C CE3 ? TRP A 1  36 ?  -4.141   3.135  12.606 1.000 98.500 ? 36  TRP A CE3 1 
ATOM 286  N NE1 ? TRP A 1  36 ?  -5.100   0.776  15.093 1.000 98.500 ? 36  TRP A NE1 1 
ATOM 287  C CH2 ? TRP A 1  36 ?  -4.198   4.333  14.723 1.000 98.500 ? 36  TRP A CH2 1 
ATOM 288  C CZ2 ? TRP A 1  36 ?  -4.575   3.208  15.410 1.000 98.500 ? 36  TRP A CZ2 1 
ATOM 289  C CZ3 ? TRP A 1  36 ?  -3.980   4.308  13.335 1.000 98.500 ? 36  TRP A CZ3 1 
ATOM 290  N N   ? LEU A 1  37 ?  -5.558   1.052   8.400 1.000 98.560 ? 37  LEU A N   1 
ATOM 291  C CA  ? LEU A 1  37 ?  -5.124   0.981   7.009 1.000 98.560 ? 37  LEU A CA  1 
ATOM 292  C C   ? LEU A 1  37 ?  -3.747   1.612   6.836 1.000 98.560 ? 37  LEU A C   1 
ATOM 293  C CB  ? LEU A 1  37 ?  -6.136   1.679   6.096 1.000 98.560 ? 37  LEU A CB  1 
ATOM 294  O O   ? LEU A 1  37 ?  -3.407   2.571   7.532 1.000 98.560 ? 37  LEU A O   1 
ATOM 295  C CG  ? LEU A 1  37 ?  -7.526   1.047   6.017 1.000 98.560 ? 37  LEU A CG  1 
ATOM 296  C CD1 ? LEU A 1  37 ?  -8.598   2.130   5.947 1.000 98.560 ? 37  LEU A CD1 1 
ATOM 297  C CD2 ? LEU A 1  37 ?  -7.623   0.114   4.814 1.000 98.560 ? 37  LEU A CD2 1 
ATOM 298  N N   ? LEU A 1  38 ?  -2.999   1.010   5.925 1.000 98.470 ? 38  LEU A N   1 
ATOM 299  C CA  ? LEU A 1  38 ?  -1.713   1.570   5.523 1.000 98.470 ? 38  LEU A CA  1 
ATOM 300  C C   ? LEU A 1  38 ?  -1.774   2.102   4.095 1.000 98.470 ? 38  LEU A C   1 
ATOM 301  C CB  ? LEU A 1  38 ?  -0.609   0.517   5.641 1.000 98.470 ? 38  LEU A CB  1 
ATOM 302  O O   ? LEU A 1  38 ?  -2.225   1.400   3.186 1.000 98.470 ? 38  LEU A O   1 
ATOM 303  C CG  ? LEU A 1  38 ?   0.830   1.032   5.577 1.000 98.470 ? 38  LEU A CG  1 
ATOM 304  C CD1 ? LEU A 1  38 ?   1.134   1.906   6.788 1.000 98.470 ? 38  LEU A CD1 1 
ATOM 305  C CD2 ? LEU A 1  38 ?   1.811  -0.132   5.490 1.000 98.470 ? 38  LEU A CD2 1 
ATOM 306  N N   ? THR A 1  39 ?  -1.311   3.405   3.847 1.000 98.240 ? 39  THR A N   1 
ATOM 307  C CA  ? THR A 1  39 ?  -1.344   4.042   2.536 1.000 98.240 ? 39  THR A CA  1 
ATOM 308  C C   ? THR A 1  39 ?  -0.191   5.031   2.386 1.000 98.240 ? 39  THR A C   1 
ATOM 309  C CB  ? THR A 1  39 ?  -2.681   4.770   2.301 1.000 98.240 ? 39  THR A CB  1 
ATOM 310  O O   ? THR A 1  39 ?   0.650   5.152   3.279 1.000 98.240 ? 39  THR A O   1 
ATOM 311  C CG2 ? THR A 1  39 ?  -2.794   6.010   3.181 1.000 98.240 ? 39  THR A CG2 1 
ATOM 312  O OG1 ? THR A 1  39 ?  -2.769   5.163   0.926 1.000 98.240 ? 39  THR A OG1 1 
ATOM 313  N N   ? ALA A 1  40 ?  -0.090   5.621   1.243 1.000 97.510 ? 40  ALA A N   1 
ATOM 314  C CA  ? ALA A 1  40 ?   0.926   6.646   1.018 1.000 97.510 ? 40  ALA A CA  1 
ATOM 315  C C   ? ALA A 1  40 ?   0.527   7.966   1.671 1.000 97.510 ? 40  ALA A C   1 
ATOM 316  C CB  ? ALA A 1  40 ?   1.161   6.845  -0.477 1.000 97.510 ? 40  ALA A CB  1 
ATOM 317  O O   ? ALA A 1  40 ?  -0.640   8.360   1.627 1.000 97.510 ? 40  ALA A O   1 
ATOM 318  N N   ? ALA A 1  41 ?   1.521   8.666   2.222 1.000 97.320 ? 41  ALA A N   1 
ATOM 319  C CA  ? ALA A 1  41 ?   1.283   9.933   2.909 1.000 97.320 ? 41  ALA A CA  1 
ATOM 320  C C   ? ALA A 1  41 ?   0.813  11.007   1.931 1.000 97.320 ? 41  ALA A C   1 
ATOM 321  C CB  ? ALA A 1  41 ?   2.546  10.392   3.632 1.000 97.320 ? 41  ALA A CB  1 
ATOM 322  O O   ? ALA A 1  41 ?   0.059  11.908   2.305 1.000 97.320 ? 41  ALA A O   1 
ATOM 323  N N   ? HIS A 1  42 ?   1.239  10.920   0.708 1.000 94.940 ? 42  HIS A N   1 
ATOM 324  C CA  ? HIS A 1  42 ?   0.869  11.923  -0.283 1.000 94.940 ? 42  HIS A CA  1 
ATOM 325  C C   ? HIS A 1  42 ?  -0.591  11.775  -0.699 1.000 94.940 ? 42  HIS A C   1 
ATOM 326  C CB  ? HIS A 1  42 ?   1.777  11.825  -1.510 1.000 94.940 ? 42  HIS A CB  1 
ATOM 327  O O   ? HIS A 1  42 ?  -1.129  12.630  -1.407 1.000 94.940 ? 42  HIS A O   1 
ATOM 328  C CG  ? HIS A 1  42 ?   1.445  10.679  -2.412 1.000 94.940 ? 42  HIS A CG  1 
ATOM 329  C CD2 ? HIS A 1  42 ?   0.541  10.569  -3.414 1.000 94.940 ? 42  HIS A CD2 1 
ATOM 330  N ND1 ? HIS A 1  42 ?   2.079   9.458  -2.329 1.000 94.940 ? 42  HIS A ND1 1 
ATOM 331  C CE1 ? HIS A 1  42 ?   1.579   8.646  -3.244 1.000 94.940 ? 42  HIS A CE1 1 
ATOM 332  N NE2 ? HIS A 1  42 ?   0.644   9.296  -3.917 1.000 94.940 ? 42  HIS A NE2 1 
ATOM 333  N N   ? CYS A 1  43 ?  -1.274  10.788  -0.126 1.000 95.660 ? 43  CYS A N   1 
ATOM 334  C CA  ? CYS A 1  43 ?  -2.681  10.541  -0.419 1.000 95.660 ? 43  CYS A CA  1 
ATOM 335  C C   ? CYS A 1  43 ?  -3.581  11.280   0.564 1.000 95.660 ? 43  CYS A C   1 
ATOM 336  C CB  ? CYS A 1  43 ?  -2.983   9.043  -0.374 1.000 95.660 ? 43  CYS A CB  1 
ATOM 337  O O   ? CYS A 1  43 ?  -4.805  11.141   0.517 1.000 95.660 ? 43  CYS A O   1 
ATOM 338  S SG  ? CYS A 1  43 ?  -2.298   8.120  -1.767 1.000 95.660 ? 43  CYS A SG  1 
ATOM 339  N N   ? HIS A 1  44 ?  -3.063  12.066   1.426 1.000 95.800 ? 44  HIS A N   1 
ATOM 340  C CA  ? HIS A 1  44 ?  -3.804  12.699   2.510 1.000 95.800 ? 44  HIS A CA  1 
ATOM 341  C C   ? HIS A 1  44 ?  -4.804  13.718   1.973 1.000 95.800 ? 44  HIS A C   1 
ATOM 342  C CB  ? HIS A 1  44 ?  -2.844  13.374   3.492 1.000 95.800 ? 44  HIS A CB  1 
ATOM 343  O O   ? HIS A 1  44 ?  -4.443  14.590   1.181 1.000 95.800 ? 44  HIS A O   1 
ATOM 344  C CG  ? HIS A 1  44 ?  -3.525  13.970   4.683 1.000 95.800 ? 44  HIS A CG  1 
ATOM 345  C CD2 ? HIS A 1  44 ?  -4.364  13.423   5.594 1.000 95.800 ? 44  HIS A CD2 1 
ATOM 346  N ND1 ? HIS A 1  44 ?  -3.373  15.292   5.042 1.000 95.800 ? 44  HIS A ND1 1 
ATOM 347  C CE1 ? HIS A 1  44 ?  -4.091  15.532   6.127 1.000 95.800 ? 44  HIS A CE1 1 
ATOM 348  N NE2 ? HIS A 1  44 ?  -4.702  14.414   6.482 1.000 95.800 ? 44  HIS A NE2 1 
ATOM 349  N N   ? LYS A 1  45 ?  -6.000  13.589   2.462 1.000 95.110 ? 45  LYS A N   1 
ATOM 350  C CA  ? LYS A 1  45 ?  -7.103  14.528   2.278 1.000 95.110 ? 45  LYS A CA  1 
ATOM 351  C C   ? LYS A 1  45 ?  -7.840  14.775   3.591 1.000 95.110 ? 45  LYS A C   1 
ATOM 352  C CB  ? LYS A 1  45 ?  -8.078  14.011   1.219 1.000 95.110 ? 45  LYS A CB  1 
ATOM 353  O O   ? LYS A 1  45 ?  -7.731  13.982   4.528 1.000 95.110 ? 45  LYS A O   1 
ATOM 354  C CG  ? LYS A 1  45 ?  -7.465  13.859  -0.165 1.000 95.110 ? 45  LYS A CG  1 
ATOM 355  C CD  ? LYS A 1  45 ?  -7.090  15.209  -0.762 1.000 95.110 ? 45  LYS A CD  1 
ATOM 356  C CE  ? LYS A 1  45 ?  -6.536  15.064  -2.173 1.000 95.110 ? 45  LYS A CE  1 
ATOM 357  N NZ  ? LYS A 1  45 ?  -5.398  15.998  -2.421 1.000 95.110 ? 45  LYS A NZ  1 
ATOM 358  N N   ? PRO A 1  46 ?  -8.584  16.040   3.700 1.000 92.010 ? 46  PRO A N   1 
ATOM 359  C CA  ? PRO A 1  46 ?  -9.263  16.366   4.957 1.000 92.010 ? 46  PRO A CA  1 
ATOM 360  C C   ? PRO A 1  46 ? -10.233  15.274   5.403 1.000 92.010 ? 46  PRO A C   1 
ATOM 361  C CB  ? PRO A 1  46 ? -10.011  17.660   4.629 1.000 92.010 ? 46  PRO A CB  1 
ATOM 362  O O   ? PRO A 1  46 ? -10.390  15.037   6.603 1.000 92.010 ? 46  PRO A O   1 
ATOM 363  C CG  ? PRO A 1  46 ?  -9.212  18.297   3.537 1.000 92.010 ? 46  PRO A CG  1 
ATOM 364  C CD  ? PRO A 1  46 ?  -8.612  17.212   2.690 1.000 92.010 ? 46  PRO A CD  1 
ATOM 365  N N   ? TYR A 1  47 ? -10.948  14.577   4.539 1.000 92.610 ? 47  TYR A N   1 
ATOM 366  C CA  ? TYR A 1  47 ? -11.756  13.388   4.783 1.000 92.610 ? 47  TYR A CA  1 
ATOM 367  C C   ? TYR A 1  47 ? -11.757  12.471   3.565 1.000 92.610 ? 47  TYR A C   1 
ATOM 368  C CB  ? TYR A 1  47 ? -13.192  13.778   5.144 1.000 92.610 ? 47  TYR A CB  1 
ATOM 369  O O   ? TYR A 1  47 ? -11.554  12.926   2.437 1.000 92.610 ? 47  TYR A O   1 
ATOM 370  C CG  ? TYR A 1  47 ? -13.879  14.610   4.088 1.000 92.610 ? 47  TYR A CG  1 
ATOM 371  C CD1 ? TYR A 1  47 ? -13.810  16.002   4.117 1.000 92.610 ? 47  TYR A CD1 1 
ATOM 372  C CD2 ? TYR A 1  47 ? -14.598  14.008   3.061 1.000 92.610 ? 47  TYR A CD2 1 
ATOM 373  C CE1 ? TYR A 1  47 ? -14.443  16.773   3.147 1.000 92.610 ? 47  TYR A CE1 1 
ATOM 374  C CE2 ? TYR A 1  47 ? -15.234  14.770   2.086 1.000 92.610 ? 47  TYR A CE2 1 
ATOM 375  O OH  ? TYR A 1  47 ? -15.779  16.907   1.175 1.000 92.610 ? 47  TYR A OH  1 
ATOM 376  C CZ  ? TYR A 1  47 ? -15.151  16.149   2.137 1.000 92.610 ? 47  TYR A CZ  1 
ATOM 377  N N   ? LEU A 1  48 ? -11.898  11.193   3.824 1.000 96.180 ? 48  LEU A N   1 
ATOM 378  C CA  ? LEU A 1  48 ? -11.930  10.171   2.784 1.000 96.180 ? 48  LEU A CA  1 
ATOM 379  C C   ? LEU A 1  48 ? -12.984   9.112   3.094 1.000 96.180 ? 48  LEU A C   1 
ATOM 380  C CB  ? LEU A 1  48 ? -10.556   9.512   2.637 1.000 96.180 ? 48  LEU A CB  1 
ATOM 381  O O   ? LEU A 1  48 ? -13.226   8.795   4.261 1.000 96.180 ? 48  LEU A O   1 
ATOM 382  C CG  ? LEU A 1  48 ?  -9.419  10.415   2.157 1.000 96.180 ? 48  LEU A CG  1 
ATOM 383  C CD1 ? LEU A 1  48 ?  -8.073   9.728   2.363 1.000 96.180 ? 48  LEU A CD1 1 
ATOM 384  C CD2 ? LEU A 1  48 ?  -9.615  10.789   0.691 1.000 96.180 ? 48  LEU A CD2 1 
ATOM 385  N N   ? TRP A 1  49 ? -13.662   8.603   2.000 1.000 96.850 ? 49  TRP A N   1 
ATOM 386  C CA  ? TRP A 1  49 ? -14.415   7.358   2.115 1.000 96.850 ? 49  TRP A CA  1 
ATOM 387  C C   ? TRP A 1  49 ? -13.516   6.153   1.864 1.000 96.850 ? 49  TRP A C   1 
ATOM 388  C CB  ? TRP A 1  49 ? -15.590   7.348   1.132 1.000 96.850 ? 49  TRP A CB  1 
ATOM 389  O O   ? TRP A 1  49 ? -12.805   6.099   0.857 1.000 96.850 ? 49  TRP A O   1 
ATOM 390  C CG  ? TRP A 1  49 ? -16.684   8.312   1.480 1.000 96.850 ? 49  TRP A CG  1 
ATOM 391  C CD1 ? TRP A 1  49 ? -16.919   9.532   0.910 1.000 96.850 ? 49  TRP A CD1 1 
ATOM 392  C CD2 ? TRP A 1  49 ? -17.689   8.138   2.484 1.000 96.850 ? 49  TRP A CD2 1 
ATOM 393  C CE2 ? TRP A 1  49 ? -18.502   9.292   2.466 1.000 96.850 ? 49  TRP A CE2 1 
ATOM 394  C CE3 ? TRP A 1  49 ? -17.981   7.115   3.397 1.000 96.850 ? 49  TRP A CE3 1 
ATOM 395  N NE1 ? TRP A 1  49 ? -18.011  10.127   1.498 1.000 96.850 ? 49  TRP A NE1 1 
ATOM 396  C CH2 ? TRP A 1  49 ? -19.854   8.438   4.211 1.000 96.850 ? 49  TRP A CH2 1 
ATOM 397  C CZ2 ? TRP A 1  49 ? -19.590   9.453   3.328 1.000 96.850 ? 49  TRP A CZ2 1 
ATOM 398  C CZ3 ? TRP A 1  49 ? -19.064   7.277   4.253 1.000 96.850 ? 49  TRP A CZ3 1 
ATOM 399  N N   ? VAL A 1  50 ? -13.481   5.253   2.974 1.000 97.250 ? 50  VAL A N   1 
ATOM 400  C CA  ? VAL A 1  50 ? -12.742   4.003   2.836 1.000 97.250 ? 50  VAL A CA  1 
ATOM 401  C C   ? VAL A 1  50 ? -13.700   2.876   2.457 1.000 97.250 ? 50  VAL A C   1 
ATOM 402  C CB  ? VAL A 1  50 ? -11.983   3.645   4.133 1.000 97.250 ? 50  VAL A CB  1 
ATOM 403  O O   ? VAL A 1  50 ? -14.701   2.648   3.140 1.000 97.250 ? 50  VAL A O   1 
ATOM 404  C CG1 ? VAL A 1  50 ? -11.264   2.305   3.986 1.000 97.250 ? 50  VAL A CG1 1 
ATOM 405  C CG2 ? VAL A 1  50 ? -10.992   4.750   4.493 1.000 97.250 ? 50  VAL A CG2 1 
ATOM 406  N N   ? ARG A 1  51 ? -13.401   2.277   1.352 1.000 96.750 ? 51  ARG A N   1 
ATOM 407  C CA  ? ARG A 1  51 ? -14.209   1.137   0.930 1.000 96.750 ? 51  ARG A CA  1 
ATOM 408  C C   ? ARG A 1  51 ? -13.401  -0.155   0.980 1.000 96.750 ? 51  ARG A C   1 
ATOM 409  C CB  ? ARG A 1  51 ? -14.756   1.359  -0.482 1.000 96.750 ? 51  ARG A CB  1 
ATOM 410  O O   ? ARG A 1  51 ? -12.341  -0.255   0.360 1.000 96.750 ? 51  ARG A O   1 
ATOM 411  C CG  ? ARG A 1  51 ? -15.693   2.551  -0.599 1.000 96.750 ? 51  ARG A CG  1 
ATOM 412  C CD  ? ARG A 1  51 ? -16.290   2.664  -1.995 1.000 96.750 ? 51  ARG A CD  1 
ATOM 413  N NE  ? ARG A 1  51 ? -17.173   3.820  -2.112 1.000 96.750 ? 51  ARG A NE  1 
ATOM 414  N NH1 ? ARG A 1  51 ? -17.888   3.319  -4.250 1.000 96.750 ? 51  ARG A NH1 1 
ATOM 415  N NH2 ? ARG A 1  51 ? -18.681   5.184  -3.180 1.000 96.750 ? 51  ARG A NH2 1 
ATOM 416  C CZ  ? ARG A 1  51 ? -17.912   4.105  -3.180 1.000 96.750 ? 51  ARG A CZ  1 
ATOM 417  N N   ? LEU A 1  52 ? -13.893  -1.185   1.763 1.000 97.320 ? 52  LEU A N   1 
ATOM 418  C CA  ? LEU A 1  52 ? -13.323  -2.522   1.886 1.000 97.320 ? 52  LEU A CA  1 
ATOM 419  C C   ? LEU A 1  52 ? -14.221  -3.560   1.221 1.000 97.320 ? 52  LEU A C   1 
ATOM 420  C CB  ? LEU A 1  52 ? -13.113  -2.882   3.360 1.000 97.320 ? 52  LEU A CB  1 
ATOM 421  O O   ? LEU A 1  52 ? -15.430  -3.354   1.099 1.000 97.320 ? 52  LEU A O   1 
ATOM 422  C CG  ? LEU A 1  52 ? -12.145  -1.993   4.143 1.000 97.320 ? 52  LEU A CG  1 
ATOM 423  C CD1 ? LEU A 1  52 ? -12.276  -2.258   5.639 1.000 97.320 ? 52  LEU A CD1 1 
ATOM 424  C CD2 ? LEU A 1  52 ? -10.711  -2.223   3.677 1.000 97.320 ? 52  LEU A CD2 1 
ATOM 425  N N   ? GLY A 1  53 ? -13.572  -4.642   0.708 1.000 95.700 ? 53  GLY A N   1 
ATOM 426  C CA  ? GLY A 1  53 ? -14.342  -5.769   0.206 1.000 95.700 ? 53  GLY A CA  1 
ATOM 427  C C   ? GLY A 1  53 ? -14.862  -5.556  -1.203 1.000 95.700 ? 53  GLY A C   1 
ATOM 428  O O   ? GLY A 1  53 ? -15.815  -6.215  -1.624 1.000 95.700 ? 53  GLY A O   1 
ATOM 429  N N   ? GLU A 1  54 ? -14.189  -4.500  -1.910 1.000 93.880 ? 54  GLU A N   1 
ATOM 430  C CA  ? GLU A 1  54 ? -14.608  -4.151  -3.264 1.000 93.880 ? 54  GLU A CA  1 
ATOM 431  C C   ? GLU A 1  54 ? -13.924  -5.039  -4.300 1.000 93.880 ? 54  GLU A C   1 
ATOM 432  C CB  ? GLU A 1  54 ? -14.312  -2.678  -3.556 1.000 93.880 ? 54  GLU A CB  1 
ATOM 433  O O   ? GLU A 1  54 ? -12.730  -5.322  -4.190 1.000 93.880 ? 54  GLU A O   1 
ATOM 434  C CG  ? GLU A 1  54 ? -15.132  -1.708  -2.718 1.000 93.880 ? 54  GLU A CG  1 
ATOM 435  C CD  ? GLU A 1  54 ? -16.583  -1.611  -3.162 1.000 93.880 ? 54  GLU A CD  1 
ATOM 436  O OE1 ? GLU A 1  54 ? -17.404  -1.017  -2.426 1.000 93.880 ? 54  GLU A OE1 1 
ATOM 437  O OE2 ? GLU A 1  54 ? -16.902  -2.133  -4.253 1.000 93.880 ? 54  GLU A OE2 1 
ATOM 438  N N   ? HIS A 1  55 ? -14.628  -5.615  -5.202 1.000 94.550 ? 55  HIS A N   1 
ATOM 439  C CA  ? HIS A 1  55 ? -14.094  -6.155  -6.446 1.000 94.550 ? 55  HIS A CA  1 
ATOM 440  C C   ? HIS A 1  55 ? -14.433  -5.255  -7.629 1.000 94.550 ? 55  HIS A C   1 
ATOM 441  C CB  ? HIS A 1  55 ? -14.629  -7.567  -6.691 1.000 94.550 ? 55  HIS A CB  1 
ATOM 442  O O   ? HIS A 1  55 ? -13.595  -5.032  -8.506 1.000 94.550 ? 55  HIS A O   1 
ATOM 443  C CG  ? HIS A 1  55 ? -14.209  -8.149  -8.003 1.000 94.550 ? 55  HIS A CG  1 
ATOM 444  C CD2 ? HIS A 1  55 ? -14.934  -8.513  -9.087 1.000 94.550 ? 55  HIS A CD2 1 
ATOM 445  N ND1 ? HIS A 1  55 ? -12.894  -8.422  -8.309 1.000 94.550 ? 55  HIS A ND1 1 
ATOM 446  C CE1 ? HIS A 1  55 ? -12.828  -8.929  -9.529 1.000 94.550 ? 55  HIS A CE1 1 
ATOM 447  N NE2 ? HIS A 1  55 ? -14.052  -8.994 -10.023 1.000 94.550 ? 55  HIS A NE2 1 
ATOM 448  N N   ? HIS A 1  56 ? -15.680  -4.746  -7.659 1.000 93.740 ? 56  HIS A N   1 
ATOM 449  C CA  ? HIS A 1  56 ? -16.189  -3.799  -8.645 1.000 93.740 ? 56  HIS A CA  1 
ATOM 450  C C   ? HIS A 1  56 ? -16.576  -2.477  -7.991 1.000 93.740 ? 56  HIS A C   1 
ATOM 451  C CB  ? HIS A 1  56 ? -17.391  -4.390  -9.385 1.000 93.740 ? 56  HIS A CB  1 
ATOM 452  O O   ? HIS A 1  56 ? -17.298  -2.462  -6.992 1.000 93.740 ? 56  HIS A O   1 
ATOM 453  C CG  ? HIS A 1  56 ? -17.758  -3.642 -10.627 1.000 93.740 ? 56  HIS A CG  1 
ATOM 454  C CD2 ? HIS A 1  56 ? -17.662  -3.985 -11.933 1.000 93.740 ? 56  HIS A CD2 1 
ATOM 455  N ND1 ? HIS A 1  56 ? -18.295  -2.373 -10.600 1.000 93.740 ? 56  HIS A ND1 1 
ATOM 456  C CE1 ? HIS A 1  56 ? -18.515  -1.968 -11.839 1.000 93.740 ? 56  HIS A CE1 1 
ATOM 457  N NE2 ? HIS A 1  56 ? -18.139  -2.928 -12.667 1.000 93.740 ? 56  HIS A NE2 1 
ATOM 458  N N   ? LEU A 1  57 ? -16.168  -1.319  -8.602 1.000 90.570 ? 57  LEU A N   1 
ATOM 459  C CA  ? LEU A 1  57 ? -16.296  -0.012  -7.966 1.000 90.570 ? 57  LEU A CA  1 
ATOM 460  C C   ? LEU A 1  57 ? -17.727   0.504  -8.067 1.000 90.570 ? 57  LEU A C   1 
ATOM 461  C CB  ? LEU A 1  57 ? -15.333   0.991  -8.606 1.000 90.570 ? 57  LEU A CB  1 
ATOM 462  O O   ? LEU A 1  57 ? -18.146   1.345  -7.269 1.000 90.570 ? 57  LEU A O   1 
ATOM 463  C CG  ? LEU A 1  57 ? -13.843   0.759  -8.351 1.000 90.570 ? 57  LEU A CG  1 
ATOM 464  C CD1 ? LEU A 1  57 ? -13.010   1.805  -9.085 1.000 90.570 ? 57  LEU A CD1 1 
ATOM 465  C CD2 ? LEU A 1  57 ? -13.546   0.786  -6.855 1.000 90.570 ? 57  LEU A CD2 1 
ATOM 466  N N   ? TRP A 1  58 ? -18.614  -0.071  -8.866 1.000 86.610 ? 58  TRP A N   1 
ATOM 467  C CA  ? TRP A 1  58 ? -19.940   0.494  -9.093 1.000 86.610 ? 58  TRP A CA  1 
ATOM 468  C C   ? TRP A 1  58 ? -21.025  -0.552  -8.855 1.000 86.610 ? 58  TRP A C   1 
ATOM 469  C CB  ? TRP A 1  58 ? -20.052   1.049 -10.515 1.000 86.610 ? 58  TRP A CB  1 
ATOM 470  O O   ? TRP A 1  58 ? -22.217  -0.241  -8.904 1.000 86.610 ? 58  TRP A O   1 
ATOM 471  C CG  ? TRP A 1  58 ? -19.104   2.173 -10.807 1.000 86.610 ? 58  TRP A CG  1 
ATOM 472  C CD1 ? TRP A 1  58 ? -17.900   2.089 -11.450 1.000 86.610 ? 58  TRP A CD1 1 
ATOM 473  C CD2 ? TRP A 1  58 ? -19.279   3.550 -10.461 1.000 86.610 ? 58  TRP A CD2 1 
ATOM 474  C CE2 ? TRP A 1  58 ? -18.141   4.246 -10.926 1.000 86.610 ? 58  TRP A CE2 1 
ATOM 475  C CE3 ? TRP A 1  58 ? -20.289   4.264  -9.802 1.000 86.610 ? 58  TRP A CE3 1 
ATOM 476  N NE1 ? TRP A 1  58 ? -17.316   3.332 -11.525 1.000 86.610 ? 58  TRP A NE1 1 
ATOM 477  C CH2 ? TRP A 1  58 ? -18.988   6.298 -10.106 1.000 86.610 ? 58  TRP A CH2 1 
ATOM 478  C CZ2 ? TRP A 1  58 ? -17.986   5.623 -10.753 1.000 86.610 ? 58  TRP A CZ2 1 
ATOM 479  C CZ3 ? TRP A 1  58 ? -20.132   5.635  -9.631 1.000 86.610 ? 58  TRP A CZ3 1 
ATOM 480  N N   ? GLN A 1  59 ? -20.560  -1.755  -8.455 1.000 90.450 ? 59  GLN A N   1 
ATOM 481  C CA  ? GLN A 1  59 ? -21.502  -2.825  -8.144 1.000 90.450 ? 59  GLN A CA  1 
ATOM 482  C C   ? GLN A 1  59 ? -21.369  -3.268  -6.689 1.000 90.450 ? 59  GLN A C   1 
ATOM 483  C CB  ? GLN A 1  59 ? -21.288  -4.018  -9.077 1.000 90.450 ? 59  GLN A CB  1 
ATOM 484  O O   ? GLN A 1  59 ? -20.265  -3.545  -6.217 1.000 90.450 ? 59  GLN A O   1 
ATOM 485  C CG  ? GLN A 1  59 ? -21.640  -3.733 -10.530 1.000 90.450 ? 59  GLN A CG  1 
ATOM 486  C CD  ? GLN A 1  59 ? -21.441  -4.938 -11.430 1.000 90.450 ? 59  GLN A CD  1 
ATOM 487  N NE2 ? GLN A 1  59 ? -21.555  -4.727 -12.737 1.000 90.450 ? 59  GLN A NE2 1 
ATOM 488  O OE1 ? GLN A 1  59 ? -21.185  -6.049 -10.955 1.000 90.450 ? 59  GLN A OE1 1 
ATOM 489  N N   ? TRP A 1  60 ? -22.538  -3.247  -5.926 1.000 88.650 ? 60  TRP A N   1 
ATOM 490  C CA  ? TRP A 1  60 ? -22.559  -3.799  -4.575 1.000 88.650 ? 60  TRP A CA  1 
ATOM 491  C C   ? TRP A 1  60 ? -22.676  -5.319  -4.611 1.000 88.650 ? 60  TRP A C   1 
ATOM 492  C CB  ? TRP A 1  60 ? -23.715  -3.204  -3.768 1.000 88.650 ? 60  TRP A CB  1 
ATOM 493  O O   ? TRP A 1  60 ? -23.717  -5.859  -4.994 1.000 88.650 ? 60  TRP A O   1 
ATOM 494  C CG  ? TRP A 1  60 ? -23.336  -2.786  -2.379 1.000 88.650 ? 60  TRP A CG  1 
ATOM 495  C CD1 ? TRP A 1  60 ? -23.316  -3.569  -1.259 1.000 88.650 ? 60  TRP A CD1 1 
ATOM 496  C CD2 ? TRP A 1  60 ? -22.927  -1.479  -1.962 1.000 88.650 ? 60  TRP A CD2 1 
ATOM 497  C CE2 ? TRP A 1  60 ? -22.673  -1.544  -0.574 1.000 88.650 ? 60  TRP A CE2 1 
ATOM 498  C CE3 ? TRP A 1  60 ? -22.749  -0.260  -2.629 1.000 88.650 ? 60  TRP A CE3 1 
ATOM 499  N NE1 ? TRP A 1  60 ? -22.918  -2.828  -0.170 1.000 88.650 ? 60  TRP A NE1 1 
ATOM 500  C CH2 ? TRP A 1  60 ? -22.084   0.748  -0.516 1.000 88.650 ? 60  TRP A CH2 1 
ATOM 501  C CZ2 ? TRP A 1  60 ? -22.250  -0.433   0.160 1.000 88.650 ? 60  TRP A CZ2 1 
ATOM 502  C CZ3 ? TRP A 1  60 ? -22.328   0.845  -1.896 1.000 88.650 ? 60  TRP A CZ3 1 
ATOM 503  N N   ? GLU A 1  61 ? -21.600  -5.944  -4.288 1.000 89.370 ? 61  GLU A N   1 
ATOM 504  C CA  ? GLU A 1  61 ? -21.485  -7.390  -4.459 1.000 89.370 ? 61  GLU A CA  1 
ATOM 505  C C   ? GLU A 1  61 ? -21.637  -8.117  -3.125 1.000 89.370 ? 61  GLU A C   1 
ATOM 506  C CB  ? GLU A 1  61 ? -20.145  -7.750  -5.105 1.000 89.370 ? 61  GLU A CB  1 
ATOM 507  O O   ? GLU A 1  61 ? -21.553  -9.345  -3.069 1.000 89.370 ? 61  GLU A O   1 
ATOM 508  C CG  ? GLU A 1  61 ? -19.967  -7.187  -6.507 1.000 89.370 ? 61  GLU A CG  1 
ATOM 509  C CD  ? GLU A 1  61 ? -18.566  -7.388  -7.061 1.000 89.370 ? 61  GLU A CD  1 
ATOM 510  O OE1 ? GLU A 1  61 ? -18.424  -8.000  -8.145 1.000 89.370 ? 61  GLU A OE1 1 
ATOM 511  O OE2 ? GLU A 1  61 ? -17.602  -6.932  -6.407 1.000 89.370 ? 61  GLU A OE2 1 
ATOM 512  N N   ? GLY A 1  62 ? -21.912  -7.279  -1.966 1.000 91.630 ? 62  GLY A N   1 
ATOM 513  C CA  ? GLY A 1  62 ? -22.294  -7.917  -0.717 1.000 91.630 ? 62  GLY A CA  1 
ATOM 514  C C   ? GLY A 1  62 ? -21.325  -7.638   0.416 1.000 91.630 ? 62  GLY A C   1 
ATOM 515  O O   ? GLY A 1  62 ? -21.722  -7.141   1.472 1.000 91.630 ? 62  GLY A O   1 
ATOM 516  N N   ? PRO A 1  63 ? -20.001  -7.877   0.280 1.000 91.840 ? 63  PRO A N   1 
ATOM 517  C CA  ? PRO A 1  63 ? -19.011  -7.849   1.358 1.000 91.840 ? 63  PRO A CA  1 
ATOM 518  C C   ? PRO A 1  63 ? -18.441  -6.453   1.600 1.000 91.840 ? 63  PRO A C   1 
ATOM 519  C CB  ? PRO A 1  63 ? -17.922  -8.804   0.862 1.000 91.840 ? 63  PRO A CB  1 
ATOM 520  O O   ? PRO A 1  63 ? -17.593  -6.272   2.477 1.000 91.840 ? 63  PRO A O   1 
ATOM 521  C CG  ? PRO A 1  63 ? -17.986  -8.714  -0.629 1.000 91.840 ? 63  PRO A CG  1 
ATOM 522  C CD  ? PRO A 1  63 ? -19.414  -8.483  -1.032 1.000 91.840 ? 63  PRO A CD  1 
ATOM 523  N N   ? GLU A 1  64 ? -18.948  -5.437   0.791 1.000 94.760 ? 64  GLU A N   1 
ATOM 524  C CA  ? GLU A 1  64 ? -18.426  -4.074   0.843 1.000 94.760 ? 64  GLU A CA  1 
ATOM 525  C C   ? GLU A 1  64 ? -18.760  -3.405   2.173 1.000 94.760 ? 64  GLU A C   1 
ATOM 526  C CB  ? GLU A 1  64 ? -18.978  -3.242  -0.318 1.000 94.760 ? 64  GLU A CB  1 
ATOM 527  O O   ? GLU A 1  64 ? -19.845  -3.610   2.721 1.000 94.760 ? 64  GLU A O   1 
ATOM 528  C CG  ? GLU A 1  64 ? -18.552  -3.743  -1.691 1.000 94.760 ? 64  GLU A CG  1 
ATOM 529  C CD  ? GLU A 1  64 ? -19.488  -4.796  -2.262 1.000 94.760 ? 64  GLU A CD  1 
ATOM 530  O OE1 ? GLU A 1  64 ? -19.366  -5.129  -3.463 1.000 94.760 ? 64  GLU A OE1 1 
ATOM 531  O OE2 ? GLU A 1  64 ? -20.351  -5.291  -1.503 1.000 94.760 ? 64  GLU A OE2 1 
ATOM 532  N N   ? GLN A 1  65 ? -17.746  -2.789   2.762 1.000 96.700 ? 65  GLN A N   1 
ATOM 533  C CA  ? GLN A 1  65 ? -17.845  -1.967   3.963 1.000 96.700 ? 65  GLN A CA  1 
ATOM 534  C C   ? GLN A 1  65 ? -17.377  -0.539   3.693 1.000 96.700 ? 65  GLN A C   1 
ATOM 535  C CB  ? GLN A 1  65 ? -17.028  -2.580   5.102 1.000 96.700 ? 65  GLN A CB  1 
ATOM 536  O O   ? GLN A 1  65 ? -16.351  -0.329   3.043 1.000 96.700 ? 65  GLN A O   1 
ATOM 537  C CG  ? GLN A 1  65 ? -17.432  -4.006   5.450 1.000 96.700 ? 65  GLN A CG  1 
ATOM 538  C CD  ? GLN A 1  65 ? -16.596  -4.596   6.570 1.000 96.700 ? 65  GLN A CD  1 
ATOM 539  N NE2 ? GLN A 1  65 ? -16.086  -5.804   6.357 1.000 96.700 ? 65  GLN A NE2 1 
ATOM 540  O OE1 ? GLN A 1  65 ? -16.411  -3.971   7.619 1.000 96.700 ? 65  GLN A OE1 1 
ATOM 541  N N   ? LEU A 1  66 ? -18.195   0.427   4.201 1.000 96.670 ? 66  LEU A N   1 
ATOM 542  C CA  ? LEU A 1  66 ? -17.903   1.835   3.959 1.000 96.670 ? 66  LEU A CA  1 
ATOM 543  C C   ? LEU A 1  66 ? -17.625   2.566   5.268 1.000 96.670 ? 66  LEU A C   1 
ATOM 544  C CB  ? LEU A 1  66 ? -19.067   2.505   3.223 1.000 96.670 ? 66  LEU A CB  1 
ATOM 545  O O   ? LEU A 1  66 ? -18.392   2.446   6.226 1.000 96.670 ? 66  LEU A O   1 
ATOM 546  C CG  ? LEU A 1  66 ? -18.883   3.981   2.865 1.000 96.670 ? 66  LEU A CG  1 
ATOM 547  C CD1 ? LEU A 1  66 ? -17.738   4.146   1.872 1.000 96.670 ? 66  LEU A CD1 1 
ATOM 548  C CD2 ? LEU A 1  66 ? -20.176   4.559   2.300 1.000 96.670 ? 66  LEU A CD2 1 
ATOM 549  N N   ? PHE A 1  67 ? -16.482   3.298   5.259 1.000 97.380 ? 67  PHE A N   1 
ATOM 550  C CA  ? PHE A 1  67 ? -16.076   4.097   6.409 1.000 97.380 ? 67  PHE A CA  1 
ATOM 551  C C   ? PHE A 1  67 ? -15.777   5.532   5.993 1.000 97.380 ? 67  PHE A C   1 
ATOM 552  C CB  ? PHE A 1  67 ? -14.848   3.480   7.087 1.000 97.380 ? 67  PHE A CB  1 
ATOM 553  O O   ? PHE A 1  67 ? -15.127   5.765   4.971 1.000 97.380 ? 67  PHE A O   1 
ATOM 554  C CG  ? PHE A 1  67 ? -15.056   2.062   7.544 1.000 97.380 ? 67  PHE A CG  1 
ATOM 555  C CD1 ? PHE A 1  67 ? -15.413   1.785   8.858 1.000 97.380 ? 67  PHE A CD1 1 
ATOM 556  C CD2 ? PHE A 1  67 ? -14.894   1.004   6.658 1.000 97.380 ? 67  PHE A CD2 1 
ATOM 557  C CE1 ? PHE A 1  67 ? -15.606   0.472   9.283 1.000 97.380 ? 67  PHE A CE1 1 
ATOM 558  C CE2 ? PHE A 1  67 ? -15.085  -0.310   7.076 1.000 97.380 ? 67  PHE A CE2 1 
ATOM 559  C CZ  ? PHE A 1  67 ? -15.440  -0.574   8.389 1.000 97.380 ? 67  PHE A CZ  1 
ATOM 560  N N   ? ARG A 1  68 ? -16.278   6.508   6.813 1.000 96.800 ? 68  ARG A N   1 
ATOM 561  C CA  ? ARG A 1  68 ? -15.776   7.873   6.688 1.000 96.800 ? 68  ARG A CA  1 
ATOM 562  C C   ? ARG A 1  68 ? -14.597   8.110   7.626 1.000 96.800 ? 68  ARG A C   1 
ATOM 563  C CB  ? ARG A 1  68 ? -16.888   8.884   6.977 1.000 96.800 ? 68  ARG A CB  1 
ATOM 564  O O   ? ARG A 1  68 ? -14.782   8.281   8.833 1.000 96.800 ? 68  ARG A O   1 
ATOM 565  C CG  ? ARG A 1  68 ? -16.513  10.321   6.651 1.000 96.800 ? 68  ARG A CG  1 
ATOM 566  C CD  ? ARG A 1  68 ? -17.685  11.270   6.858 1.000 96.800 ? 68  ARG A CD  1 
ATOM 567  N NE  ? ARG A 1  68 ? -17.691  11.834   8.205 1.000 96.800 ? 68  ARG A NE  1 
ATOM 568  N NH1 ? ARG A 1  68 ? -19.674  12.988   7.936 1.000 96.800 ? 68  ARG A NH1 1 
ATOM 569  N NH2 ? ARG A 1  68 ? -18.542  13.094   9.926 1.000 96.800 ? 68  ARG A NH2 1 
ATOM 570  C CZ  ? ARG A 1  68 ? -18.636  12.637   8.686 1.000 96.800 ? 68  ARG A CZ  1 
ATOM 571  N N   ? ALA A 1  69 ? -13.384   8.176   7.074 1.000 95.430 ? 69  ALA A N   1 
ATOM 572  C CA  ? ALA A 1  69 ? -12.178   8.294   7.888 1.000 95.430 ? 69  ALA A CA  1 
ATOM 573  C C   ? ALA A 1  69 ? -11.762   9.754   8.045 1.000 95.430 ? 69  ALA A C   1 
ATOM 574  C CB  ? ALA A 1  69 ? -11.039   7.483   7.273 1.000 95.430 ? 69  ALA A CB  1 
ATOM 575  O O   ? ALA A 1  69 ? -11.666  10.488   7.058 1.000 95.430 ? 69  ALA A O   1 
ATOM 576  N N   ? THR A 1  70 ? -11.439  10.188   9.258 1.000 94.480 ? 70  THR A N   1 
ATOM 577  C CA  ? THR A 1  70 ? -11.022  11.556   9.546 1.000 94.480 ? 70  THR A CA  1 
ATOM 578  C C   ? THR A 1  70 ?  -9.727  11.569  10.352 1.000 94.480 ? 70  THR A C   1 
ATOM 579  C CB  ? THR A 1  70 ? -12.115  12.324  10.312 1.000 94.480 ? 70  THR A CB  1 
ATOM 580  O O   ? THR A 1  70 ?  -9.144  12.630  10.584 1.000 94.480 ? 70  THR A O   1 
ATOM 581  C CG2 ? THR A 1  70 ? -13.363  12.506   9.455 1.000 94.480 ? 70  THR A CG2 1 
ATOM 582  O OG1 ? THR A 1  70 ? -12.464  11.593  11.495 1.000 94.480 ? 70  THR A OG1 1 
ATOM 583  N N   ? ASP A 1  71 ?  -9.270  10.389  10.841 1.000 96.550 ? 71  ASP A N   1 
ATOM 584  C CA  ? ASP A 1  71 ?  -8.015  10.260  11.575 1.000 96.550 ? 71  ASP A CA  1 
ATOM 585  C C   ? ASP A 1  71 ?  -6.900   9.742  10.669 1.000 96.550 ? 71  ASP A C   1 
ATOM 586  C CB  ? ASP A 1  71 ?  -8.190   9.332  12.779 1.000 96.550 ? 71  ASP A CB  1 
ATOM 587  O O   ? ASP A 1  71 ?  -6.942   8.595  10.218 1.000 96.550 ? 71  ASP A O   1 
ATOM 588  C CG  ? ASP A 1  71 ?  -9.127   9.896  13.832 1.000 96.550 ? 71  ASP A CG  1 
ATOM 589  O OD1 ? ASP A 1  71 ?  -9.079  11.116  14.101 1.000 96.550 ? 71  ASP A OD1 1 
ATOM 590  O OD2 ? ASP A 1  71 ?  -9.920   9.113  14.399 1.000 96.550 ? 71  ASP A OD2 1 
ATOM 591  N N   ? PHE A 1  72 ?  -5.862  10.627  10.467 1.000 97.720 ? 72  PHE A N   1 
ATOM 592  C CA  ? PHE A 1  72 ?  -4.738  10.331   9.587 1.000 97.720 ? 72  PHE A CA  1 
ATOM 593  C C   ? PHE A 1  72 ?  -3.413  10.585  10.296 1.000 97.720 ? 72  PHE A C   1 
ATOM 594  C CB  ? PHE A 1  72 ?  -4.819  11.171   8.309 1.000 97.720 ? 72  PHE A CB  1 
ATOM 595  O O   ? PHE A 1  72 ?  -3.258  11.591  10.991 1.000 97.720 ? 72  PHE A O   1 
ATOM 596  C CG  ? PHE A 1  72 ?  -6.135  11.056   7.589 1.000 97.720 ? 72  PHE A CG  1 
ATOM 597  C CD1 ? PHE A 1  72 ?  -6.371  10.010   6.705 1.000 97.720 ? 72  PHE A CD1 1 
ATOM 598  C CD2 ? PHE A 1  72 ?  -7.138  11.995   7.796 1.000 97.720 ? 72  PHE A CD2 1 
ATOM 599  C CE1 ? PHE A 1  72 ?  -7.589   9.901   6.038 1.000 97.720 ? 72  PHE A CE1 1 
ATOM 600  C CE2 ? PHE A 1  72 ?  -8.357  11.893   7.132 1.000 97.720 ? 72  PHE A CE2 1 
ATOM 601  C CZ  ? PHE A 1  72 ?  -8.580  10.846   6.253 1.000 97.720 ? 72  PHE A CZ  1 
ATOM 602  N N   ? PHE A 1  73 ?  -2.504   9.673  10.087 1.000 98.120 ? 73  PHE A N   1 
ATOM 603  C CA  ? PHE A 1  73 ?  -1.223   9.762  10.779 1.000 98.120 ? 73  PHE A CA  1 
ATOM 604  C C   ? PHE A 1  73 ?  -0.067   9.594   9.800 1.000 98.120 ? 73  PHE A C   1 
ATOM 605  C CB  ? PHE A 1  73 ?  -1.133   8.704  11.883 1.000 98.120 ? 73  PHE A CB  1 
ATOM 606  O O   ? PHE A 1  73 ?   0.504   8.508   9.686 1.000 98.120 ? 73  PHE A O   1 
ATOM 607  C CG  ? PHE A 1  73 ?  -2.273   8.753  12.865 1.000 98.120 ? 73  PHE A CG  1 
ATOM 608  C CD1 ? PHE A 1  73 ?  -2.162   9.478  14.045 1.000 98.120 ? 73  PHE A CD1 1 
ATOM 609  C CD2 ? PHE A 1  73 ?  -3.457   8.074  12.607 1.000 98.120 ? 73  PHE A CD2 1 
ATOM 610  C CE1 ? PHE A 1  73 ?  -3.215   9.525  14.955 1.000 98.120 ? 73  PHE A CE1 1 
ATOM 611  C CE2 ? PHE A 1  73 ?  -4.514   8.116  13.511 1.000 98.120 ? 73  PHE A CE2 1 
ATOM 612  C CZ  ? PHE A 1  73 ?  -4.391   8.841  14.685 1.000 98.120 ? 73  PHE A CZ  1 
ATOM 613  N N   ? PRO A 1  74 ?   0.273  10.764   8.990 1.000 97.840 ? 74  PRO A N   1 
ATOM 614  C CA  ? PRO A 1  74 ?   1.448  10.670   8.120 1.000 97.840 ? 74  PRO A CA  1 
ATOM 615  C C   ? PRO A 1  74 ?   2.755  10.571   8.903 1.000 97.840 ? 74  PRO A C   1 
ATOM 616  C CB  ? PRO A 1  74 ?   1.392  11.968   7.311 1.000 97.840 ? 74  PRO A CB  1 
ATOM 617  O O   ? PRO A 1  74 ?   2.863  11.117  10.004 1.000 97.840 ? 74  PRO A O   1 
ATOM 618  C CG  ? PRO A 1  74 ?   0.008  12.491   7.523 1.000 97.840 ? 74  PRO A CG  1 
ATOM 619  C CD  ? PRO A 1  74 ?  -0.503  11.970   8.835 1.000 97.840 ? 74  PRO A CD  1 
ATOM 620  N N   ? HIS A 1  75 ?   3.624   9.726   8.361 1.000 97.850 ? 75  HIS A N   1 
ATOM 621  C CA  ? HIS A 1  75 ?   4.932   9.670   9.003 1.000 97.850 ? 75  HIS A CA  1 
ATOM 622  C C   ? HIS A 1  75 ?   5.491  11.070   9.236 1.000 97.850 ? 75  HIS A C   1 
ATOM 623  C CB  ? HIS A 1  75 ?   5.908   8.848   8.160 1.000 97.850 ? 75  HIS A CB  1 
ATOM 624  O O   ? HIS A 1  75 ?   5.450  11.916   8.341 1.000 97.850 ? 75  HIS A O   1 
ATOM 625  C CG  ? HIS A 1  75 ?   7.146   8.447   8.897 1.000 97.850 ? 75  HIS A CG  1 
ATOM 626  C CD2 ? HIS A 1  75 ?   7.505   7.268   9.458 1.000 97.850 ? 75  HIS A CD2 1 
ATOM 627  N ND1 ? HIS A 1  75 ?   8.190   9.317   9.126 1.000 97.850 ? 75  HIS A ND1 1 
ATOM 628  C CE1 ? HIS A 1  75 ?   9.140   8.688   9.798 1.000 97.850 ? 75  HIS A CE1 1 
ATOM 629  N NE2 ? HIS A 1  75 ?   8.749   7.443  10.011 1.000 97.850 ? 75  HIS A NE2 1 
ATOM 630  N N   ? PRO A 1  76 ?   6.048  11.396  10.425 1.000 96.160 ? 76  PRO A N   1 
ATOM 631  C CA  ? PRO A 1  76 ?   6.554  12.730  10.755 1.000 96.160 ? 76  PRO A CA  1 
ATOM 632  C C   ? PRO A 1  76 ?   7.692  13.173   9.838 1.000 96.160 ? 76  PRO A C   1 
ATOM 633  C CB  ? PRO A 1  76 ?   7.044  12.574  12.197 1.000 96.160 ? 76  PRO A CB  1 
ATOM 634  O O   ? PRO A 1  76 ?   7.934  14.373   9.684 1.000 96.160 ? 76  PRO A O   1 
ATOM 635  C CG  ? PRO A 1  76 ?   6.322  11.374  12.718 1.000 96.160 ? 76  PRO A CG  1 
ATOM 636  C CD  ? PRO A 1  76 ?   5.994  10.475  11.560 1.000 96.160 ? 76  PRO A CD  1 
ATOM 637  N N   ? GLY A 1  77 ?   8.347  12.223   9.274 1.000 95.240 ? 77  GLY A N   1 
ATOM 638  C CA  ? GLY A 1  77 ?   9.483  12.522   8.416 1.000 95.240 ? 77  GLY A CA  1 
ATOM 639  C C   ? GLY A 1  77 ?   9.106  12.655   6.953 1.000 95.240 ? 77  GLY A C   1 
ATOM 640  O O   ? GLY A 1  77 ?   9.979  12.778   6.091 1.000 95.240 ? 77  GLY A O   1 
ATOM 641  N N   ? PHE A 1  78 ?   7.764  12.581   6.653 1.000 95.570 ? 78  PHE A N   1 
ATOM 642  C CA  ? PHE A 1  78 ?   7.329  12.697   5.266 1.000 95.570 ? 78  PHE A CA  1 
ATOM 643  C C   ? PHE A 1  78 ?   7.764  14.032   4.672 1.000 95.570 ? 78  PHE A C   1 
ATOM 644  C CB  ? PHE A 1  78 ?   5.807  12.549   5.164 1.000 95.570 ? 78  PHE A CB  1 
ATOM 645  O O   ? PHE A 1  78 ?   7.526  15.087   5.263 1.000 95.570 ? 78  PHE A O   1 
ATOM 646  C CG  ? PHE A 1  78 ?   5.260  12.833   3.791 1.000 95.570 ? 78  PHE A CG  1 
ATOM 647  C CD1 ? PHE A 1  78 ?   4.306  13.824   3.599 1.000 95.570 ? 78  PHE A CD1 1 
ATOM 648  C CD2 ? PHE A 1  78 ?   5.701  12.107   2.692 1.000 95.570 ? 78  PHE A CD2 1 
ATOM 649  C CE1 ? PHE A 1  78 ?   3.798  14.089   2.330 1.000 95.570 ? 78  PHE A CE1 1 
ATOM 650  C CE2 ? PHE A 1  78 ?   5.198  12.366   1.420 1.000 95.570 ? 78  PHE A CE2 1 
ATOM 651  C CZ  ? PHE A 1  78 ?   4.245  13.357   1.241 1.000 95.570 ? 78  PHE A CZ  1 
ATOM 652  N N   ? ASN A 1  79 ?   8.412  13.910   3.485 1.000 90.750 ? 79  ASN A N   1 
ATOM 653  C CA  ? ASN A 1  79 ?   8.842  15.044   2.674 1.000 90.750 ? 79  ASN A CA  1 
ATOM 654  C C   ? ASN A 1  79 ?   8.158  15.050   1.310 1.000 90.750 ? 79  ASN A C   1 
ATOM 655  C CB  ? ASN A 1  79 ?  10.363  15.037   2.505 1.000 90.750 ? 79  ASN A CB  1 
ATOM 656  O O   ? ASN A 1  79 ?   8.431  14.190   0.470 1.000 90.750 ? 79  ASN A O   1 
ATOM 657  C CG  ? ASN A 1  79 ?  10.879  16.283   1.813 1.000 90.750 ? 79  ASN A CG  1 
ATOM 658  N ND2 ? ASN A 1  79 ?  11.932  16.875   2.365 1.000 90.750 ? 79  ASN A ND2 1 
ATOM 659  O OD1 ? ASN A 1  79 ?  10.336  16.711   0.791 1.000 90.750 ? 79  ASN A OD1 1 
ATOM 660  N N   ? ALA A 1  80 ?   7.361  16.088   1.014 1.000 88.060 ? 80  ALA A N   1 
ATOM 661  C CA  ? ALA A 1  80 ?   6.509  16.136  -0.171 1.000 88.060 ? 80  ALA A CA  1 
ATOM 662  C C   ? ALA A 1  80 ?   7.335  16.376  -1.432 1.000 88.060 ? 80  ALA A C   1 
ATOM 663  C CB  ? ALA A 1  80 ?   5.446  17.221  -0.020 1.000 88.060 ? 80  ALA A CB  1 
ATOM 664  O O   ? ALA A 1  80 ?   6.891  16.070  -2.541 1.000 88.060 ? 80  ALA A O   1 
ATOM 665  N N   ? HIS A 1  81 ?   8.556  16.916  -1.265 1.000 82.960 ? 81  HIS A N   1 
ATOM 666  C CA  ? HIS A 1  81 ?   9.414  17.229  -2.402 1.000 82.960 ? 81  HIS A CA  1 
ATOM 667  C C   ? HIS A 1  81 ?  10.022  15.964  -2.998 1.000 82.960 ? 81  HIS A C   1 
ATOM 668  C CB  ? HIS A 1  81 ?  10.522  18.199  -1.986 1.000 82.960 ? 81  HIS A CB  1 
ATOM 669  O O   ? HIS A 1  81 ?   9.937  15.740  -4.207 1.000 82.960 ? 81  HIS A O   1 
ATOM 670  C CG  ? HIS A 1  81 ?  11.421  18.601  -3.112 1.000 82.960 ? 81  HIS A CG  1 
ATOM 671  C CD2 ? HIS A 1  81 ?  12.747  18.409  -3.301 1.000 82.960 ? 81  HIS A CD2 1 
ATOM 672  N ND1 ? HIS A 1  81 ?  10.968  19.292  -4.214 1.000 82.960 ? 81  HIS A ND1 1 
ATOM 673  C CE1 ? HIS A 1  81 ?  11.981  19.509  -5.037 1.000 82.960 ? 81  HIS A CE1 1 
ATOM 674  N NE2 ? HIS A 1  81 ?  13.072  18.983  -4.506 1.000 82.960 ? 81  HIS A NE2 1 
ATOM 675  N N   ? ASP A 1  82 ?  10.560  15.087  -2.095 1.000 84.150 ? 82  ASP A N   1 
ATOM 676  C CA  ? ASP A 1  82 ?  11.284  13.938  -2.628 1.000 84.150 ? 82  ASP A CA  1 
ATOM 677  C C   ? ASP A 1  82 ?  10.582  12.631  -2.265 1.000 84.150 ? 82  ASP A C   1 
ATOM 678  C CB  ? ASP A 1  82 ?  12.724  13.923  -2.111 1.000 84.150 ? 82  ASP A CB  1 
ATOM 679  O O   ? ASP A 1  82 ?  11.072  11.547  -2.589 1.000 84.150 ? 82  ASP A O   1 
ATOM 680  C CG  ? ASP A 1  82 ?  12.810  13.796  -0.600 1.000 84.150 ? 82  ASP A CG  1 
ATOM 681  O OD1 ? ASP A 1  82 ?  11.774  13.537   0.051 1.000 84.150 ? 82  ASP A OD1 1 
ATOM 682  O OD2 ? ASP A 1  82 ?  13.922  13.961  -0.054 1.000 84.150 ? 82  ASP A OD2 1 
ATOM 683  N N   ? HIS A 1  83 ?   9.359  12.810  -1.656 1.000 85.770 ? 83  HIS A N   1 
ATOM 684  C CA  ? HIS A 1  83 ?   8.495  11.696  -1.283 1.000 85.770 ? 83  HIS A CA  1 
ATOM 685  C C   ? HIS A 1  83 ?   9.208  10.738  -0.335 1.000 85.770 ? 83  HIS A C   1 
ATOM 686  C CB  ? HIS A 1  83 ?   8.021  10.946  -2.530 1.000 85.770 ? 83  HIS A CB  1 
ATOM 687  O O   ? HIS A 1  83 ?   8.906   9.543  -0.312 1.000 85.770 ? 83  HIS A O   1 
ATOM 688  C CG  ? HIS A 1  83 ?   7.086  11.738  -3.388 1.000 85.770 ? 83  HIS A CG  1 
ATOM 689  C CD2 ? HIS A 1  83 ?   7.289  12.389  -4.558 1.000 85.770 ? 83  HIS A CD2 1 
ATOM 690  N ND1 ? HIS A 1  83 ?   5.761  11.931  -3.063 1.000 85.770 ? 83  HIS A ND1 1 
ATOM 691  C CE1 ? HIS A 1  83 ?   5.187  12.667  -4.000 1.000 85.770 ? 83  HIS A CE1 1 
ATOM 692  N NE2 ? HIS A 1  83 ?   6.092  12.958  -4.918 1.000 85.770 ? 83  HIS A NE2 1 
ATOM 693  N N   ? SER A 1  84 ?  10.271  11.240   0.365 1.000 91.010 ? 84  SER A N   1 
ATOM 694  C CA  ? SER A 1  84 ?  10.898  10.440   1.414 1.000 91.010 ? 84  SER A CA  1 
ATOM 695  C C   ? SER A 1  84 ?   9.932  10.186   2.566 1.000 91.010 ? 84  SER A C   1 
ATOM 696  C CB  ? SER A 1  84 ?  12.157  11.133   1.936 1.000 91.010 ? 84  SER A CB  1 
ATOM 697  O O   ? SER A 1  84 ?   9.153  11.067   2.936 1.000 91.010 ? 84  SER A O   1 
ATOM 698  O OG  ? SER A 1  84 ?  11.841  12.397   2.493 1.000 91.010 ? 84  SER A OG  1 
ATOM 699  N N   ? ASP A 1  85 ?   9.906   8.963   3.129 1.000 94.960 ? 85  ASP A N   1 
ATOM 700  C CA  ? ASP A 1  85 ?   9.053   8.542   4.237 1.000 94.960 ? 85  ASP A CA  1 
ATOM 701  C C   ? ASP A 1  85 ?   7.576   8.657   3.867 1.000 94.960 ? 85  ASP A C   1 
ATOM 702  C CB  ? ASP A 1  85 ?   9.349   9.372   5.488 1.000 94.960 ? 85  ASP A CB  1 
ATOM 703  O O   ? ASP A 1  85 ?   6.755   9.067   4.690 1.000 94.960 ? 85  ASP A O   1 
ATOM 704  C CG  ? ASP A 1  85 ?  10.804   9.303   5.915 1.000 94.960 ? 85  ASP A CG  1 
ATOM 705  O OD1 ? ASP A 1  85 ?  11.320   8.189   6.147 1.000 94.960 ? 85  ASP A OD1 1 
ATOM 706  O OD2 ? ASP A 1  85 ?  11.441  10.374   6.024 1.000 94.960 ? 85  ASP A OD2 1 
ATOM 707  N N   ? ASP A 1  86 ?   7.181   8.483   2.633 1.000 96.870 ? 86  ASP A N   1 
ATOM 708  C CA  ? ASP A 1  86 ?   5.829   8.583   2.091 1.000 96.870 ? 86  ASP A CA  1 
ATOM 709  C C   ? ASP A 1  86 ?   4.956   7.428   2.576 1.000 96.870 ? 86  ASP A C   1 
ATOM 710  C CB  ? ASP A 1  86 ?   5.865   8.609   0.561 1.000 96.870 ? 86  ASP A CB  1 
ATOM 711  O O   ? ASP A 1  86 ?   4.664   6.502   1.816 1.000 96.870 ? 86  ASP A O   1 
ATOM 712  C CG  ? ASP A 1  86 ?   4.529   8.978  -0.058 1.000 96.870 ? 86  ASP A CG  1 
ATOM 713  O OD1 ? ASP A 1  86 ?   3.649   9.502   0.659 1.000 96.870 ? 86  ASP A OD1 1 
ATOM 714  O OD2 ? ASP A 1  86 ?   4.353   8.741  -1.272 1.000 96.870 ? 86  ASP A OD2 1 
ATOM 715  N N   ? ILE A 1  87 ?   4.556   7.372   3.863 1.000 98.020 ? 87  ILE A N   1 
ATOM 716  C CA  ? ILE A 1  87 ?   3.744   6.332   4.485 1.000 98.020 ? 87  ILE A CA  1 
ATOM 717  C C   ? ILE A 1  87 ?   2.808   6.957   5.517 1.000 98.020 ? 87  ILE A C   1 
ATOM 718  C CB  ? ILE A 1  87 ?   4.624   5.248   5.147 1.000 98.020 ? 87  ILE A CB  1 
ATOM 719  O O   ? ILE A 1  87 ?   3.195   7.881   6.237 1.000 98.020 ? 87  ILE A O   1 
ATOM 720  C CG1 ? ILE A 1  87 ?   3.771   4.041   5.553 1.000 98.020 ? 87  ILE A CG1 1 
ATOM 721  C CG2 ? ILE A 1  87 ?   5.371   5.822   6.355 1.000 98.020 ? 87  ILE A CG2 1 
ATOM 722  C CD1 ? ILE A 1  87 ?   4.579   2.794   5.884 1.000 98.020 ? 87  ILE A CD1 1 
ATOM 723  N N   ? MET A 1  88 ?   1.576   6.516   5.535 1.000 98.270 ? 88  MET A N   1 
ATOM 724  C CA  ? MET A 1  88 ?   0.565   7.080   6.425 1.000 98.270 ? 88  MET A CA  1 
ATOM 725  C C   ? MET A 1  88 ?  -0.379   5.995   6.932 1.000 98.270 ? 88  MET A C   1 
ATOM 726  C CB  ? MET A 1  88 ?  -0.230   8.174   5.712 1.000 98.270 ? 88  MET A CB  1 
ATOM 727  O O   ? MET A 1  88 ?  -0.736   5.080   6.189 1.000 98.270 ? 88  MET A O   1 
ATOM 728  C CG  ? MET A 1  88 ?  -1.304   8.815   6.577 1.000 98.270 ? 88  MET A CG  1 
ATOM 729  S SD  ? MET A 1  88 ?  -2.265  10.090   5.674 1.000 98.270 ? 88  MET A SD  1 
ATOM 730  C CE  ? MET A 1  88 ?  -3.221   9.035   4.550 1.000 98.270 ? 88  MET A CE  1 
ATOM 731  N N   ? LEU A 1  89 ?  -0.823   6.110   8.198 1.000 98.600 ? 89  LEU A N   1 
ATOM 732  C CA  ? LEU A 1  89 ?  -1.844   5.252   8.788 1.000 98.600 ? 89  LEU A CA  1 
ATOM 733  C C   ? LEU A 1  89 ?  -3.190   5.967   8.842 1.000 98.600 ? 89  LEU A C   1 
ATOM 734  C CB  ? LEU A 1  89 ?  -1.429   4.813  10.194 1.000 98.600 ? 89  LEU A CB  1 
ATOM 735  O O   ? LEU A 1  89 ?  -3.248   7.169   9.113 1.000 98.600 ? 89  LEU A O   1 
ATOM 736  C CG  ? LEU A 1  89 ?  -0.275   3.813  10.279 1.000 98.600 ? 89  LEU A CG  1 
ATOM 737  C CD1 ? LEU A 1  89 ?   0.205   3.679  11.721 1.000 98.600 ? 89  LEU A CD1 1 
ATOM 738  C CD2 ? LEU A 1  89 ?  -0.698   2.458   9.723 1.000 98.600 ? 89  LEU A CD2 1 
ATOM 739  N N   ? ILE A 1  90 ?  -4.190   5.201   8.482 1.000 98.390 ? 90  ILE A N   1 
ATOM 740  C CA  ? ILE A 1  90 ?  -5.568   5.660   8.616 1.000 98.390 ? 90  ILE A CA  1 
ATOM 741  C C   ? ILE A 1  90 ?  -6.300   4.804   9.647 1.000 98.390 ? 90  ILE A C   1 
ATOM 742  C CB  ? ILE A 1  90 ?  -6.311   5.620   7.262 1.000 98.390 ? 90  ILE A CB  1 
ATOM 743  O O   ? ILE A 1  90 ?  -6.306   3.574   9.550 1.000 98.390 ? 90  ILE A O   1 
ATOM 744  C CG1 ? ILE A 1  90 ?  -5.577   6.478   6.225 1.000 98.390 ? 90  ILE A CG1 1 
ATOM 745  C CG2 ? ILE A 1  90 ?  -7.761   6.083   7.427 1.000 98.390 ? 90  ILE A CG2 1 
ATOM 746  C CD1 ? ILE A 1  90 ?  -6.133   6.354   4.813 1.000 98.390 ? 90  ILE A CD1 1 
ATOM 747  N N   ? ARG A 1  91 ?  -6.886   5.455  10.664 1.000 98.090 ? 91  ARG A N   1 
ATOM 748  C CA  ? ARG A 1  91 ?  -7.672   4.733  11.658 1.000 98.090 ? 91  ARG A CA  1 
ATOM 749  C C   ? ARG A 1  91 ?  -9.155   4.747  11.299 1.000 98.090 ? 91  ARG A C   1 
ATOM 750  C CB  ? ARG A 1  91 ?  -7.464   5.334  13.050 1.000 98.090 ? 91  ARG A CB  1 
ATOM 751  O O   ? ARG A 1  91 ?  -9.739   5.813  11.096 1.000 98.090 ? 91  ARG A O   1 
ATOM 752  C CG  ? ARG A 1  91 ?  -8.101   4.528  14.170 1.000 98.090 ? 91  ARG A CG  1 
ATOM 753  C CD  ? ARG A 1  91 ?  -7.787   5.118  15.538 1.000 98.090 ? 91  ARG A CD  1 
ATOM 754  N NE  ? ARG A 1  91 ?  -8.450   6.404  15.736 1.000 98.090 ? 91  ARG A NE  1 
ATOM 755  N NH1 ? ARG A 1  91 ?  -8.157   6.437  18.027 1.000 98.090 ? 91  ARG A NH1 1 
ATOM 756  N NH2 ? ARG A 1  91 ?  -9.230   8.170  16.979 1.000 98.090 ? 91  ARG A NH2 1 
ATOM 757  C CZ  ? ARG A 1  91 ?  -8.611   7.001  16.914 1.000 98.090 ? 91  ARG A CZ  1 
ATOM 758  N N   ? LEU A 1  92 ?  -9.767   3.534  11.232 1.000 97.820 ? 92  LEU A N   1 
ATOM 759  C CA  ? LEU A 1  92 ? -11.203   3.426  10.997 1.000 97.820 ? 92  LEU A CA  1 
ATOM 760  C C   ? LEU A 1  92 ? -11.988   3.799  12.250 1.000 97.820 ? 92  LEU A C   1 
ATOM 761  C CB  ? LEU A 1  92 ? -11.569   2.007  10.554 1.000 97.820 ? 92  LEU A CB  1 
ATOM 762  O O   ? LEU A 1  92 ? -11.557   3.507  13.368 1.000 97.820 ? 92  LEU A O   1 
ATOM 763  C CG  ? LEU A 1  92 ? -10.904   1.504   9.272 1.000 97.820 ? 92  LEU A CG  1 
ATOM 764  C CD1 ? LEU A 1  92 ? -11.343   0.074   8.973 1.000 97.820 ? 92  LEU A CD1 1 
ATOM 765  C CD2 ? LEU A 1  92 ? -11.233   2.425   8.102 1.000 97.820 ? 92  LEU A CD2 1 
ATOM 766  N N   ? PRO A 1  93 ? -13.092   4.514  12.117 1.000 96.740 ? 93  PRO A N   1 
ATOM 767  C CA  ? PRO A 1  93 ? -13.891   4.941  13.268 1.000 96.740 ? 93  PRO A CA  1 
ATOM 768  C C   ? PRO A 1  93 ? -14.484   3.767  14.043 1.000 96.740 ? 93  PRO A C   1 
ATOM 769  C CB  ? PRO A 1  93 ? -14.996   5.791  12.634 1.000 96.740 ? 93  PRO A CB  1 
ATOM 770  O O   ? PRO A 1  93 ? -14.819   3.906  15.222 1.000 96.740 ? 93  PRO A O   1 
ATOM 771  C CG  ? PRO A 1  93 ? -15.084   5.311  11.221 1.000 96.740 ? 93  PRO A CG  1 
ATOM 772  C CD  ? PRO A 1  93 ? -13.707   4.927  10.761 1.000 96.740 ? 93  PRO A CD  1 
ATOM 773  N N   ? ARG A 1  94 ? -14.652   2.627  13.375 1.000 96.970 ? 94  ARG A N   1 
ATOM 774  C CA  ? ARG A 1  94 ? -15.076   1.364  13.970 1.000 96.970 ? 94  ARG A CA  1 
ATOM 775  C C   ? ARG A 1  94 ? -14.363   0.184  13.318 1.000 96.970 ? 94  ARG A C   1 
ATOM 776  C CB  ? ARG A 1  94 ? -16.592   1.193  13.846 1.000 96.970 ? 94  ARG A CB  1 
ATOM 777  O O   ? ARG A 1  94 ? -13.813   0.313  12.222 1.000 96.970 ? 94  ARG A O   1 
ATOM 778  C CG  ? ARG A 1  94 ? -17.093   1.166  12.410 1.000 96.970 ? 94  ARG A CG  1 
ATOM 779  C CD  ? ARG A 1  94 ? -18.614   1.137  12.344 1.000 96.970 ? 94  ARG A CD  1 
ATOM 780  N NE  ? ARG A 1  94 ? -19.091   1.039  10.968 1.000 96.970 ? 94  ARG A NE  1 
ATOM 781  N NH1 ? ARG A 1  94 ? -19.877   3.209  10.867 1.000 96.970 ? 94  ARG A NH1 1 
ATOM 782  N NH2 ? ARG A 1  94 ? -20.077   1.827   9.049 1.000 96.970 ? 94  ARG A NH2 1 
ATOM 783  C CZ  ? ARG A 1  94 ? -19.680   2.025  10.298 1.000 96.970 ? 94  ARG A CZ  1 
ATOM 784  N N   ? LYS A 1  95 ? -14.468  -1.064  14.136 1.000 97.770 ? 95  LYS A N   1 
ATOM 785  C CA  ? LYS A 1  95 ? -13.812  -2.268  13.632 1.000 97.770 ? 95  LYS A CA  1 
ATOM 786  C C   ? LYS A 1  95 ? -14.468  -2.752  12.343 1.000 97.770 ? 95  LYS A C   1 
ATOM 787  C CB  ? LYS A 1  95 ? -13.843  -3.377  14.685 1.000 97.770 ? 95  LYS A CB  1 
ATOM 788  O O   ? LYS A 1  95 ? -15.696  -2.758  12.228 1.000 97.770 ? 95  LYS A O   1 
ATOM 789  C CG  ? LYS A 1  95 ? -12.990  -3.090  15.912 1.000 97.770 ? 95  LYS A CG  1 
ATOM 790  C CD  ? LYS A 1  95 ? -13.020  -4.250  16.898 1.000 97.770 ? 95  LYS A CD  1 
ATOM 791  C CE  ? LYS A 1  95 ? -12.145  -3.975  18.113 1.000 97.770 ? 95  LYS A CE  1 
ATOM 792  N NZ  ? LYS A 1  95 ? -12.190  -5.101  19.094 1.000 97.770 ? 95  LYS A NZ  1 
ATOM 793  N N   ? ALA A 1  96 ? -13.559  -3.125  11.358 1.000 97.860 ? 96  ALA A N   1 
ATOM 794  C CA  ? ALA A 1  96 ? -14.055  -3.783  10.151 1.000 97.860 ? 96  ALA A CA  1 
ATOM 795  C C   ? ALA A 1  96 ? -14.509  -5.209  10.451 1.000 97.860 ? 96  ALA A C   1 
ATOM 796  C CB  ? ALA A 1  96 ? -12.980  -3.787   9.067 1.000 97.860 ? 96  ALA A CB  1 
ATOM 797  O O   ? ALA A 1  96 ? -13.918  -5.891  11.292 1.000 97.860 ? 96  ALA A O   1 
ATOM 798  N N   ? TYR A 1  97 ? -15.576  -5.649   9.842 1.000 97.220 ? 97  TYR A N   1 
ATOM 799  C CA  ? TYR A 1  97 ? -16.008  -7.040   9.933 1.000 97.220 ? 97  TYR A CA  1 
ATOM 800  C C   ? TYR A 1  97 ? -15.145  -7.937   9.055 1.000 97.220 ? 97  TYR A C   1 
ATOM 801  C CB  ? TYR A 1  97 ? -17.480  -7.173   9.530 1.000 97.220 ? 97  TYR A CB  1 
ATOM 802  O O   ? TYR A 1  97 ? -15.151  -7.807   7.828 1.000 97.220 ? 97  TYR A O   1 
ATOM 803  C CG  ? TYR A 1  97 ? -18.428  -6.428  10.438 1.000 97.220 ? 97  TYR A CG  1 
ATOM 804  C CD1 ? TYR A 1  97 ? -18.654  -6.857  11.744 1.000 97.220 ? 97  TYR A CD1 1 
ATOM 805  C CD2 ? TYR A 1  97 ? -19.100  -5.296   9.992 1.000 97.220 ? 97  TYR A CD2 1 
ATOM 806  C CE1 ? TYR A 1  97 ? -19.529  -6.175  12.583 1.000 97.220 ? 97  TYR A CE1 1 
ATOM 807  C CE2 ? TYR A 1  97 ? -19.977  -4.606  10.823 1.000 97.220 ? 97  TYR A CE2 1 
ATOM 808  O OH  ? TYR A 1  97 ? -21.051  -4.373  12.942 1.000 97.220 ? 97  TYR A OH  1 
ATOM 809  C CZ  ? TYR A 1  97 ? -20.184  -5.052  12.115 1.000 97.220 ? 97  TYR A CZ  1 
ATOM 810  N N   ? LEU A 1  98 ? -14.327  -8.760   9.780 1.000 97.550 ? 98  LEU A N   1 
ATOM 811  C CA  ? LEU A 1  98 ? -13.380  -9.600   9.055 1.000 97.550 ? 98  LEU A CA  1 
ATOM 812  C C   ? LEU A 1  98 ? -14.055 -10.874   8.557 1.000 97.550 ? 98  LEU A C   1 
ATOM 813  C CB  ? LEU A 1  98 ? -12.187  -9.955   9.945 1.000 97.550 ? 98  LEU A CB  1 
ATOM 814  O O   ? LEU A 1  98 ? -14.843 -11.488   9.279 1.000 97.550 ? 98  LEU A O   1 
ATOM 815  C CG  ? LEU A 1  98 ? -11.441  -8.780  10.579 1.000 97.550 ? 98  LEU A CG  1 
ATOM 816  C CD1 ? LEU A 1  98 ? -10.269  -9.285  11.415 1.000 97.550 ? 98  LEU A CD1 1 
ATOM 817  C CD2 ? LEU A 1  98 ? -10.959  -7.811   9.505 1.000 97.550 ? 98  LEU A CD2 1 
ATOM 818  N N   ? GLY A 1  99 ? -13.819 -11.245   7.245 1.000 96.120 ? 99  GLY A N   1 
ATOM 819  C CA  ? GLY A 1  99 ? -14.295 -12.399   6.500 1.000 96.120 ? 99  GLY A CA  1 
ATOM 820  C C   ? GLY A 1  99 ? -13.455 -12.707   5.275 1.000 96.120 ? 99  GLY A C   1 
ATOM 821  O O   ? GLY A 1  99 ? -12.355 -12.173   5.120 1.000 96.120 ? 99  GLY A O   1 
ATOM 822  N N   ? PRO A 1 100 ? -13.925 -13.609   4.455 1.000 95.010 ? 100 PRO A N   1 
ATOM 823  C CA  ? PRO A 1 100 ? -13.167 -14.029   3.274 1.000 95.010 ? 100 PRO A CA  1 
ATOM 824  C C   ? PRO A 1 100 ? -12.885 -12.877   2.313 1.000 95.010 ? 100 PRO A C   1 
ATOM 825  C CB  ? PRO A 1 100 ? -14.078 -15.073   2.623 1.000 95.010 ? 100 PRO A CB  1 
ATOM 826  O O   ? PRO A 1 100 ? -11.902 -12.916   1.568 1.000 95.010 ? 100 PRO A O   1 
ATOM 827  C CG  ? PRO A 1 100 ? -14.930 -15.585   3.739 1.000 95.010 ? 100 PRO A CG  1 
ATOM 828  C CD  ? PRO A 1 100 ? -15.135 -14.476   4.731 1.000 95.010 ? 100 PRO A CD  1 
ATOM 829  N N   ? ALA A 1 101 ? -13.619 -11.788   2.407 1.000 95.490 ? 101 ALA A N   1 
ATOM 830  C CA  ? ALA A 1 101 ? -13.493 -10.679   1.465 1.000 95.490 ? 101 ALA A CA  1 
ATOM 831  C C   ? ALA A 1 101 ? -12.835  -9.471   2.125 1.000 95.490 ? 101 ALA A C   1 
ATOM 832  C CB  ? ALA A 1 101 ? -14.862 -10.297   0.907 1.000 95.490 ? 101 ALA A CB  1 
ATOM 833  O O   ? ALA A 1 101 ? -12.411  -8.537   1.441 1.000 95.490 ? 101 ALA A O   1 
ATOM 834  N N   ? VAL A 1 102 ? -12.715  -9.471   3.452 1.000 97.780 ? 102 VAL A N   1 
ATOM 835  C CA  ? VAL A 1 102 ? -12.054  -8.422   4.221 1.000 97.780 ? 102 VAL A CA  1 
ATOM 836  C C   ? VAL A 1 102 ? -11.163  -9.048   5.291 1.000 97.780 ? 102 VAL A C   1 
ATOM 837  C CB  ? VAL A 1 102 ? -13.078  -7.466   4.872 1.000 97.780 ? 102 VAL A CB  1 
ATOM 838  O O   ? VAL A 1 102 ? -11.658  -9.558   6.299 1.000 97.780 ? 102 VAL A O   1 
ATOM 839  C CG1 ? VAL A 1 102 ? -12.366  -6.355   5.643 1.000 97.780 ? 102 VAL A CG1 1 
ATOM 840  C CG2 ? VAL A 1 102 ? -14.005  -6.874   3.811 1.000 97.780 ? 102 VAL A CG2 1 
ATOM 841  N N   ? GLN A 1 103 ?  -9.842  -8.973   4.988 1.000 97.550 ? 103 GLN A N   1 
ATOM 842  C CA  ? GLN A 1 103 ?  -8.843  -9.515   5.903 1.000 97.550 ? 103 GLN A CA  1 
ATOM 843  C C   ? GLN A 1 103 ?  -7.577  -8.663   5.903 1.000 97.550 ? 103 GLN A C   1 
ATOM 844  C CB  ? GLN A 1 103 ?  -8.503 -10.960   5.532 1.000 97.550 ? 103 GLN A CB  1 
ATOM 845  O O   ? GLN A 1 103 ?  -7.169  -8.147   4.860 1.000 97.550 ? 103 GLN A O   1 
ATOM 846  C CG  ? GLN A 1 103 ?  -9.668 -11.927   5.695 1.000 97.550 ? 103 GLN A CG  1 
ATOM 847  C CD  ? GLN A 1 103 ?  -9.268 -13.372   5.462 1.000 97.550 ? 103 GLN A CD  1 
ATOM 848  N NE2 ? GLN A 1 103 ? -10.252 -14.223   5.193 1.000 97.550 ? 103 GLN A NE2 1 
ATOM 849  O OE1 ? GLN A 1 103 ?  -8.085 -13.720   5.522 1.000 97.550 ? 103 GLN A OE1 1 
ATOM 850  N N   ? PRO A 1 104 ?  -7.021  -8.621   7.211 1.000 97.950 ? 104 PRO A N   1 
ATOM 851  C CA  ? PRO A 1 104 ?  -5.784  -7.839   7.266 1.000 97.950 ? 104 PRO A CA  1 
ATOM 852  C C   ? PRO A 1 104 ?  -4.600  -8.562   6.628 1.000 97.950 ? 104 PRO A C   1 
ATOM 853  C CB  ? PRO A 1 104 ?  -5.558  -7.640   8.767 1.000 97.950 ? 104 PRO A CB  1 
ATOM 854  O O   ? PRO A 1 104 ?  -4.549  -9.795   6.633 1.000 97.950 ? 104 PRO A O   1 
ATOM 855  C CG  ? PRO A 1 104 ?  -6.279  -8.778   9.415 1.000 97.950 ? 104 PRO A CG  1 
ATOM 856  C CD  ? PRO A 1 104 ?  -7.415  -9.192   8.525 1.000 97.950 ? 104 PRO A CD  1 
ATOM 857  N N   ? LEU A 1 105 ?  -3.635  -7.715   6.075 1.000 96.980 ? 105 LEU A N   1 
ATOM 858  C CA  ? LEU A 1 105 ?  -2.370  -8.172   5.509 1.000 96.980 ? 105 LEU A CA  1 
ATOM 859  C C   ? LEU A 1 105 ?  -1.230  -7.987   6.505 1.000 96.980 ? 105 LEU A C   1 
ATOM 860  C CB  ? LEU A 1 105 ?  -2.060  -7.418   4.213 1.000 96.980 ? 105 LEU A CB  1 
ATOM 861  O O   ? LEU A 1 105 ?  -1.085  -6.915   7.097 1.000 96.980 ? 105 LEU A O   1 
ATOM 862  C CG  ? LEU A 1 105 ?  -0.852  -7.912   3.415 1.000 96.980 ? 105 LEU A CG  1 
ATOM 863  C CD1 ? LEU A 1 105 ?  -1.067  -9.353   2.965 1.000 96.980 ? 105 LEU A CD1 1 
ATOM 864  C CD2 ? LEU A 1 105 ?  -0.596  -7.005   2.216 1.000 96.980 ? 105 LEU A CD2 1 
ATOM 865  N N   ? ASN A 1 106 ?  -0.448  -9.011   6.697 1.000 97.070 ? 106 ASN A N   1 
ATOM 866  C CA  ? ASN A 1 106 ?   0.692  -8.913   7.602 1.000 97.070 ? 106 ASN A CA  1 
ATOM 867  C C   ? ASN A 1 106 ?   1.781  -8.007   7.035 1.000 97.070 ? 106 ASN A C   1 
ATOM 868  C CB  ? ASN A 1 106 ?   1.259 -10.301   7.904 1.000 97.070 ? 106 ASN A CB  1 
ATOM 869  O O   ? ASN A 1 106 ?   1.950  -7.920   5.817 1.000 97.070 ? 106 ASN A O   1 
ATOM 870  C CG  ? ASN A 1 106 ?   0.337 -11.132   8.775 1.000 97.070 ? 106 ASN A CG  1 
ATOM 871  N ND2 ? ASN A 1 106 ?   0.384 -12.447   8.602 1.000 97.070 ? 106 ASN A ND2 1 
ATOM 872  O OD1 ? ASN A 1 106 ?  -0.412 -10.595   9.596 1.000 97.070 ? 106 ASN A OD1 1 
ATOM 873  N N   ? LEU A 1 107 ?   2.543  -7.400   8.035 1.000 97.000 ? 107 LEU A N   1 
ATOM 874  C CA  ? LEU A 1 107 ?   3.658  -6.545   7.643 1.000 97.000 ? 107 LEU A CA  1 
ATOM 875  C C   ? LEU A 1 107 ?   4.927  -7.365   7.437 1.000 97.000 ? 107 LEU A C   1 
ATOM 876  C CB  ? LEU A 1 107 ?   3.901  -5.464   8.699 1.000 97.000 ? 107 LEU A CB  1 
ATOM 877  O O   ? LEU A 1 107 ?   5.195  -8.303   8.192 1.000 97.000 ? 107 LEU A O   1 
ATOM 878  C CG  ? LEU A 1 107 ?   2.702  -4.585   9.058 1.000 97.000 ? 107 LEU A CG  1 
ATOM 879  C CD1 ? LEU A 1 107 ?   3.085  -3.585  10.144 1.000 97.000 ? 107 LEU A CD1 1 
ATOM 880  C CD2 ? LEU A 1 107 ?   2.178  -3.863   7.821 1.000 97.000 ? 107 LEU A CD2 1 
ATOM 881  N N   ? SER A 1 108 ?   5.646  -7.062   6.465 1.000 94.400 ? 108 SER A N   1 
ATOM 882  C CA  ? SER A 1 108 ?   6.950  -7.686   6.264 1.000 94.400 ? 108 SER A CA  1 
ATOM 883  C C   ? SER A 1 108 ?   7.965  -7.186   7.287 1.000 94.400 ? 108 SER A C   1 
ATOM 884  C CB  ? SER A 1 108 ?   7.464  -7.413   4.850 1.000 94.400 ? 108 SER A CB  1 
ATOM 885  O O   ? SER A 1 108 ?   8.191  -5.981   7.408 1.000 94.400 ? 108 SER A O   1 
ATOM 886  O OG  ? SER A 1 108 ?   8.719  -8.037   4.641 1.000 94.400 ? 108 SER A OG  1 
ATOM 887  N N   ? GLN A 1 109 ?   8.606  -8.121   8.045 1.000 92.480 ? 109 GLN A N   1 
ATOM 888  C CA  ? GLN A 1 109 ?   9.582  -7.752   9.065 1.000 92.480 ? 109 GLN A CA  1 
ATOM 889  C C   ? GLN A 1 109 ?  10.986  -7.656   8.475 1.000 92.480 ? 109 GLN A C   1 
ATOM 890  C CB  ? GLN A 1 109 ?   9.563  -8.760  10.215 1.000 92.480 ? 109 GLN A CB  1 
ATOM 891  O O   ? GLN A 1 109 ?  11.848  -6.965   9.021 1.000 92.480 ? 109 GLN A O   1 
ATOM 892  C CG  ? GLN A 1 109 ?   8.228  -8.839  10.943 1.000 92.480 ? 109 GLN A CG  1 
ATOM 893  C CD  ? GLN A 1 109 ?   7.891  -7.563  11.691 1.000 92.480 ? 109 GLN A CD  1 
ATOM 894  N NE2 ? GLN A 1 109 ?   6.624  -7.164  11.641 1.000 92.480 ? 109 GLN A NE2 1 
ATOM 895  O OE1 ? GLN A 1 109 ?   8.761  -6.941  12.309 1.000 92.480 ? 109 GLN A OE1 1 
ATOM 896  N N   ? THR A 1 110 ?  11.118  -8.350   7.382 1.000 94.410 ? 110 THR A N   1 
ATOM 897  C CA  ? THR A 1 110 ?  12.399  -8.348   6.684 1.000 94.410 ? 110 THR A CA  1 
ATOM 898  C C   ? THR A 1 110 ?  12.254  -7.745   5.290 1.000 94.410 ? 110 THR A C   1 
ATOM 899  C CB  ? THR A 1 110 ?  12.976  -9.771   6.573 1.000 94.410 ? 110 THR A CB  1 
ATOM 900  O O   ? THR A 1 110 ?  11.261  -7.991   4.601 1.000 94.410 ? 110 THR A O   1 
ATOM 901  C CG2 ? THR A 1 110 ?  13.236 -10.369   7.952 1.000 94.410 ? 110 THR A CG2 1 
ATOM 902  O OG1 ? THR A 1 110 ?  12.046 -10.605   5.871 1.000 94.410 ? 110 THR A OG1 1 
ATOM 903  N N   ? CYS A 1 111 ?  13.339  -6.941   5.021 1.000 95.350 ? 111 CYS A N   1 
ATOM 904  C CA  ? CYS A 1 111 ?  13.304  -6.319   3.702 1.000 95.350 ? 111 CYS A CA  1 
ATOM 905  C C   ? CYS A 1 111 ?  13.485  -7.359   2.603 1.000 95.350 ? 111 CYS A C   1 
ATOM 906  C CB  ? CYS A 1 111 ?  14.388  -5.247   3.587 1.000 95.350 ? 111 CYS A CB  1 
ATOM 907  O O   ? CYS A 1 111 ?  14.274  -8.294   2.751 1.000 95.350 ? 111 CYS A O   1 
ATOM 908  S SG  ? CYS A 1 111 ?  14.118  -3.819   4.659 1.000 95.350 ? 111 CYS A SG  1 
ATOM 909  N N   ? VAL A 1 112 ?  12.749  -7.214   1.534 1.000 95.420 ? 112 VAL A N   1 
ATOM 910  C CA  ? VAL A 1 112 ?  12.770  -8.134   0.402 1.000 95.420 ? 112 VAL A CA  1 
ATOM 911  C C   ? VAL A 1 112 ?  14.037  -7.913  -0.421 1.000 95.420 ? 112 VAL A C   1 
ATOM 912  C CB  ? VAL A 1 112 ?  11.519  -7.966  -0.489 1.000 95.420 ? 112 VAL A CB  1 
ATOM 913  O O   ? VAL A 1 112 ?  14.561  -6.798  -0.477 1.000 95.420 ? 112 VAL A O   1 
ATOM 914  C CG1 ? VAL A 1 112 ?  10.268  -8.451   0.239 1.000 95.420 ? 112 VAL A CG1 1 
ATOM 915  C CG2 ? VAL A 1 112 ?  11.362  -6.508  -0.917 1.000 95.420 ? 112 VAL A CG2 1 
ATOM 916  N N   ? SER A 1 113 ?  14.576  -9.012  -1.013 1.000 94.670 ? 113 SER A N   1 
ATOM 917  C CA  ? SER A 1 113 ?  15.781  -8.963  -1.834 1.000 94.670 ? 113 SER A CA  1 
ATOM 918  C C   ? SER A 1 113 ?  15.438  -8.850  -3.315 1.000 94.670 ? 113 SER A C   1 
ATOM 919  C CB  ? SER A 1 113 ?  16.643 -10.203  -1.595 1.000 94.670 ? 113 SER A CB  1 
ATOM 920  O O   ? SER A 1 113 ?  14.345  -9.236  -3.735 1.000 94.670 ? 113 SER A O   1 
ATOM 921  O OG  ? SER A 1 113 ?  16.986 -10.321  -0.225 1.000 94.670 ? 113 SER A OG  1 
ATOM 922  N N   ? PRO A 1 114 ?  16.413  -8.272  -4.084 1.000 95.220 ? 114 PRO A N   1 
ATOM 923  C CA  ? PRO A 1 114 ?  16.195  -8.217  -5.532 1.000 95.220 ? 114 PRO A CA  1 
ATOM 924  C C   ? PRO A 1 114 ?  15.850  -9.579  -6.128 1.000 95.220 ? 114 PRO A C   1 
ATOM 925  C CB  ? PRO A 1 114 ?  17.535  -7.708  -6.071 1.000 95.220 ? 114 PRO A CB  1 
ATOM 926  O O   ? PRO A 1 114 ?  16.414 -10.597  -5.720 1.000 95.220 ? 114 PRO A O   1 
ATOM 927  C CG  ? PRO A 1 114 ?  18.124  -6.919  -4.946 1.000 95.220 ? 114 PRO A CG  1 
ATOM 928  C CD  ? PRO A 1 114 ?  17.765  -7.592  -3.652 1.000 95.220 ? 114 PRO A CD  1 
ATOM 929  N N   ? GLY A 1 115 ?  14.872  -9.591  -7.095 1.000 94.490 ? 115 GLY A N   1 
ATOM 930  C CA  ? GLY A 1 115 ?  14.450 -10.809  -7.768 1.000 94.490 ? 115 GLY A CA  1 
ATOM 931  C C   ? GLY A 1 115 ?  13.216 -11.436  -7.147 1.000 94.490 ? 115 GLY A C   1 
ATOM 932  O O   ? GLY A 1 115 ?  12.641 -12.373  -7.705 1.000 94.490 ? 115 GLY A O   1 
ATOM 933  N N   ? THR A 1 116 ?  12.887 -10.999  -5.954 1.000 96.180 ? 116 THR A N   1 
ATOM 934  C CA  ? THR A 1 116 ?  11.679 -11.476  -5.289 1.000 96.180 ? 116 THR A CA  1 
ATOM 935  C C   ? THR A 1 116 ?  10.440 -11.145  -6.115 1.000 96.180 ? 116 THR A C   1 
ATOM 936  C CB  ? THR A 1 116 ?  11.539 -10.866  -3.882 1.000 96.180 ? 116 THR A CB  1 
ATOM 937  O O   ? THR A 1 116 ?  10.264 -10.006  -6.552 1.000 96.180 ? 116 THR A O   1 
ATOM 938  C CG2 ? THR A 1 116 ?  10.298 -11.400  -3.172 1.000 96.180 ? 116 THR A CG2 1 
ATOM 939  O OG1 ? THR A 1 116 ?  12.698 -11.196  -3.106 1.000 96.180 ? 116 THR A OG1 1 
ATOM 940  N N   ? GLN A 1 117 ?   9.599 -12.113  -6.325 1.000 94.570 ? 117 GLN A N   1 
ATOM 941  C CA  ? GLN A 1 117 ?   8.345 -11.917  -7.046 1.000 94.570 ? 117 GLN A CA  1 
ATOM 942  C C   ? GLN A 1 117 ?   7.276 -11.318  -6.137 1.000 94.570 ? 117 GLN A C   1 
ATOM 943  C CB  ? GLN A 1 117 ?   7.852 -13.239  -7.636 1.000 94.570 ? 117 GLN A CB  1 
ATOM 944  O O   ? GLN A 1 117 ?   7.039 -11.819  -5.035 1.000 94.570 ? 117 GLN A O   1 
ATOM 945  C CG  ? GLN A 1 117 ?   8.772 -13.817  -8.703 1.000 94.570 ? 117 GLN A CG  1 
ATOM 946  C CD  ? GLN A 1 117 ?   8.901 -12.917  -9.917 1.000 94.570 ? 117 GLN A CD  1 
ATOM 947  N NE2 ? GLN A 1 117 ?  10.133 -12.692 -10.360 1.000 94.570 ? 117 GLN A NE2 1 
ATOM 948  O OE1 ? GLN A 1 117 ?   7.901 -12.429 -10.454 1.000 94.570 ? 117 GLN A OE1 1 
ATOM 949  N N   ? CYS A 1 118 ?   6.604 -10.351  -6.703 1.000 95.450 ? 118 CYS A N   1 
ATOM 950  C CA  ? CYS A 1 118 ?   5.630  -9.622  -5.898 1.000 95.450 ? 118 CYS A CA  1 
ATOM 951  C C   ? CYS A 1 118 ?   4.341  -9.394  -6.677 1.000 95.450 ? 118 CYS A C   1 
ATOM 952  C CB  ? CYS A 1 118 ?   6.207  -8.282  -5.443 1.000 95.450 ? 118 CYS A CB  1 
ATOM 953  O O   ? CYS A 1 118 ?   4.341  -9.425  -7.909 1.000 95.450 ? 118 CYS A O   1 
ATOM 954  S SG  ? CYS A 1 118 ?   7.735  -8.432  -4.492 1.000 95.450 ? 118 CYS A SG  1 
ATOM 955  N N   ? LEU A 1 119 ?   3.280  -9.227  -5.851 1.000 94.180 ? 119 LEU A N   1 
ATOM 956  C CA  ? LEU A 1 119 ?   1.963  -8.967  -6.422 1.000 94.180 ? 119 LEU A CA  1 
ATOM 957  C C   ? LEU A 1 119 ?   1.528  -7.530  -6.153 1.000 94.180 ? 119 LEU A C   1 
ATOM 958  C CB  ? LEU A 1 119 ?   0.929  -9.941  -5.850 1.000 94.180 ? 119 LEU A CB  1 
ATOM 959  O O   ? LEU A 1 119 ?   1.641  -7.043  -5.025 1.000 94.180 ? 119 LEU A O   1 
ATOM 960  C CG  ? LEU A 1 119 ?  -0.517  -9.740  -6.306 1.000 94.180 ? 119 LEU A CG  1 
ATOM 961  C CD1 ? LEU A 1 119 ?  -0.705 -10.272  -7.722 1.000 94.180 ? 119 LEU A CD1 1 
ATOM 962  C CD2 ? LEU A 1 119 ?  -1.482 -10.420  -5.340 1.000 94.180 ? 119 LEU A CD2 1 
ATOM 963  N N   ? ILE A 1 120 ?   1.032  -6.873  -7.242 1.000 93.660 ? 120 ILE A N   1 
ATOM 964  C CA  ? ILE A 1 120 ?   0.406  -5.565  -7.080 1.000 93.660 ? 120 ILE A CA  1 
ATOM 965  C C   ? ILE A 1 120 ?  -1.079  -5.658  -7.421 1.000 93.660 ? 120 ILE A C   1 
ATOM 966  C CB  ? ILE A 1 120 ?   1.092  -4.498  -7.962 1.000 93.660 ? 120 ILE A CB  1 
ATOM 967  O O   ? ILE A 1 120 ?  -1.477  -6.445  -8.283 1.000 93.660 ? 120 ILE A O   1 
ATOM 968  C CG1 ? ILE A 1 120 ?   0.990  -4.882  -9.442 1.000 93.660 ? 120 ILE A CG1 1 
ATOM 969  C CG2 ? ILE A 1 120 ?   2.554  -4.311  -7.544 1.000 93.660 ? 120 ILE A CG2 1 
ATOM 970  C CD1 ? ILE A 1 120 ?   1.434  -3.783 -10.399 1.000 93.660 ? 120 ILE A CD1 1 
ATOM 971  N N   ? SER A 1 121 ?  -1.840  -4.894  -6.700 1.000 94.020 ? 121 SER A N   1 
ATOM 972  C CA  ? SER A 1 121 ?  -3.274  -4.821  -6.961 1.000 94.020 ? 121 SER A CA  1 
ATOM 973  C C   ? SER A 1 121 ?  -3.795  -3.398  -6.792 1.000 94.020 ? 121 SER A C   1 
ATOM 974  C CB  ? SER A 1 121 ?  -4.038  -5.766  -6.033 1.000 94.020 ? 121 SER A CB  1 
ATOM 975  O O   ? SER A 1 121 ?  -3.245  -2.619  -6.011 1.000 94.020 ? 121 SER A O   1 
ATOM 976  O OG  ? SER A 1 121 ?  -3.808  -5.432  -4.675 1.000 94.020 ? 121 SER A OG  1 
ATOM 977  N N   ? GLY A 1 122 ?  -4.824  -3.043  -7.648 1.000 92.970 ? 122 GLY A N   1 
ATOM 978  C CA  ? GLY A 1 122 ?  -5.395  -1.710  -7.542 1.000 92.970 ? 122 GLY A CA  1 
ATOM 979  C C   ? GLY A 1 122 ?  -6.337  -1.372  -8.682 1.000 92.970 ? 122 GLY A C   1 
ATOM 980  O O   ? GLY A 1 122 ?  -6.586  -2.205  -9.556 1.000 92.970 ? 122 GLY A O   1 
ATOM 981  N N   ? TRP A 1 123 ?  -6.996  -0.172  -8.588 1.000 90.690 ? 123 TRP A N   1 
ATOM 982  C CA  ? TRP A 1 123 ?  -7.957   0.308  -9.576 1.000 90.690 ? 123 TRP A CA  1 
ATOM 983  C C   ? TRP A 1 123 ?  -7.383   1.476 -10.371 1.000 90.690 ? 123 TRP A C   1 
ATOM 984  C CB  ? TRP A 1 123 ?  -9.262   0.731  -8.895 1.000 90.690 ? 123 TRP A CB  1 
ATOM 985  O O   ? TRP A 1 123 ?  -8.130   2.300 -10.904 1.000 90.690 ? 123 TRP A O   1 
ATOM 986  C CG  ? TRP A 1 123 ? -10.040  -0.409  -8.310 1.000 90.690 ? 123 TRP A CG  1 
ATOM 987  C CD1 ? TRP A 1 123 ? -10.932  -1.217  -8.959 1.000 90.690 ? 123 TRP A CD1 1 
ATOM 988  C CD2 ? TRP A 1 123 ? -10.000  -0.863  -6.954 1.000 90.690 ? 123 TRP A CD2 1 
ATOM 989  C CE2 ? TRP A 1 123 ? -10.893  -1.953  -6.852 1.000 90.690 ? 123 TRP A CE2 1 
ATOM 990  C CE3 ? TRP A 1 123 ?  -9.295  -0.455  -5.814 1.000 90.690 ? 123 TRP A CE3 1 
ATOM 991  N NE1 ? TRP A 1 123 ? -11.448  -2.148  -8.088 1.000 90.690 ? 123 TRP A NE1 1 
ATOM 992  C CH2 ? TRP A 1 123 ? -10.396  -2.220  -4.553 1.000 90.690 ? 123 TRP A CH2 1 
ATOM 993  C CZ2 ? TRP A 1 123 ? -11.099  -2.640  -5.653 1.000 90.690 ? 123 TRP A CZ2 1 
ATOM 994  C CZ3 ? TRP A 1 123 ?  -9.500  -1.140  -4.622 1.000 90.690 ? 123 TRP A CZ3 1 
ATOM 995  N N   ? GLY A 1 124 ?  -6.006   1.625 -10.282 1.000 80.390 ? 124 GLY A N   1 
ATOM 996  C CA  ? GLY A 1 124 ?  -5.353   2.694 -11.020 1.000 80.390 ? 124 GLY A CA  1 
ATOM 997  C C   ? GLY A 1 124 ?  -5.389   2.490 -12.523 1.000 80.390 ? 124 GLY A C   1 
ATOM 998  O O   ? GLY A 1 124 ?  -5.945   1.501 -13.007 1.000 80.390 ? 124 GLY A O   1 
ATOM 999  N N   ? ALA A 1 125 ?  -4.861   3.514 -13.301 1.000 70.490 ? 125 ALA A N   1 
ATOM 1000 C CA  ? ALA A 1 125 ?  -4.867   3.496 -14.761 1.000 70.490 ? 125 ALA A CA  1 
ATOM 1001 C C   ? ALA A 1 125 ?  -4.248   2.208 -15.297 1.000 70.490 ? 125 ALA A C   1 
ATOM 1002 C CB  ? ALA A 1 125 ?  -4.121   4.710 -15.311 1.000 70.490 ? 125 ALA A CB  1 
ATOM 1003 O O   ? ALA A 1 125 ?  -3.233   1.737 -14.778 1.000 70.490 ? 125 ALA A O   1 
ATOM 1004 N N   ? VAL A 1 126 ?  -4.943   1.550 -16.306 1.000 64.540 ? 126 VAL A N   1 
ATOM 1005 C CA  ? VAL A 1 126 ?  -4.530   0.271 -16.874 1.000 64.540 ? 126 VAL A CA  1 
ATOM 1006 C C   ? VAL A 1 126 ?  -3.847   0.500 -18.220 1.000 64.540 ? 126 VAL A C   1 
ATOM 1007 C CB  ? VAL A 1 126 ?  -5.729  -0.689 -17.042 1.000 64.540 ? 126 VAL A CB  1 
ATOM 1008 O O   ? VAL A 1 126 ?  -3.341  -0.442 -18.835 1.000 64.540 ? 126 VAL A O   1 
ATOM 1009 C CG1 ? VAL A 1 126 ?  -6.272  -1.117 -15.680 1.000 64.540 ? 126 VAL A CG1 1 
ATOM 1010 C CG2 ? VAL A 1 126 ?  -6.827  -0.030 -17.875 1.000 64.540 ? 126 VAL A CG2 1 
ATOM 1011 N N   ? SER A 1 127 ?  -3.723   1.787 -18.715 1.000 56.990 ? 127 SER A N   1 
ATOM 1012 C CA  ? SER A 1 127 ?  -3.036   2.142 -19.953 1.000 56.990 ? 127 SER A CA  1 
ATOM 1013 C C   ? SER A 1 127 ?  -2.472   3.558 -19.885 1.000 56.990 ? 127 SER A C   1 
ATOM 1014 C CB  ? SER A 1 127 ?  -3.983   2.019 -21.147 1.000 56.990 ? 127 SER A CB  1 
ATOM 1015 O O   ? SER A 1 127 ?  -2.935   4.378 -19.089 1.000 56.990 ? 127 SER A O   1 
ATOM 1016 O OG  ? SER A 1 127 ?  -5.054   2.941 -21.038 1.000 56.990 ? 127 SER A OG  1 
ATOM 1017 N N   ? SER A 1 128 ?  -1.195   3.746 -20.273 1.000 63.100 ? 128 SER A N   1 
ATOM 1018 C CA  ? SER A 1 128 ?  -0.588   5.052 -20.510 1.000 63.100 ? 128 SER A CA  1 
ATOM 1019 C C   ? SER A 1 128 ?  -0.179   5.215 -21.970 1.000 63.100 ? 128 SER A C   1 
ATOM 1020 C CB  ? SER A 1 128 ?   0.629   5.250 -19.606 1.000 63.100 ? 128 SER A CB  1 
ATOM 1021 O O   ? SER A 1 128 ?   0.397   4.301 -22.564 1.000 63.100 ? 128 SER A O   1 
ATOM 1022 O OG  ? SER A 1 128 ?   1.306   6.453 -19.930 1.000 63.100 ? 128 SER A OG  1 
ATOM 1023 N N   ? PRO A 1 129 ?  -0.567   6.386 -22.621 1.000 58.860 ? 129 PRO A N   1 
ATOM 1024 C CA  ? PRO A 1 129 ?  -0.961   7.728 -22.187 1.000 58.860 ? 129 PRO A CA  1 
ATOM 1025 C C   ? PRO A 1 129 ?  -2.475   7.900 -22.101 1.000 58.860 ? 129 PRO A C   1 
ATOM 1026 C CB  ? PRO A 1 129 ?  -0.368   8.636 -23.268 1.000 58.860 ? 129 PRO A CB  1 
ATOM 1027 O O   ? PRO A 1 129 ?  -2.958   8.853 -21.484 1.000 58.860 ? 129 PRO A O   1 
ATOM 1028 C CG  ? PRO A 1 129 ?  -0.252   7.765 -24.476 1.000 58.860 ? 129 PRO A CG  1 
ATOM 1029 C CD  ? PRO A 1 129 ?  -0.213   6.332 -24.029 1.000 58.860 ? 129 PRO A CD  1 
ATOM 1030 N N   ? LYS A 1 130 ?  -3.411   6.950 -22.685 1.000 59.790 ? 130 LYS A N   1 
ATOM 1031 C CA  ? LYS A 1 130 ?  -4.869   6.944 -22.605 1.000 59.790 ? 130 LYS A CA  1 
ATOM 1032 C C   ? LYS A 1 130 ?  -5.346   6.263 -21.325 1.000 59.790 ? 130 LYS A C   1 
ATOM 1033 C CB  ? LYS A 1 130 ?  -5.471   6.247 -23.825 1.000 59.790 ? 130 LYS A CB  1 
ATOM 1034 O O   ? LYS A 1 130 ?  -5.052   5.088 -21.095 1.000 59.790 ? 130 LYS A O   1 
ATOM 1035 C CG  ? LYS A 1 130 ?  -5.339   7.039 -25.118 1.000 59.790 ? 130 LYS A CG  1 
ATOM 1036 C CD  ? LYS A 1 130 ?  -6.057   6.350 -26.271 1.000 59.790 ? 130 LYS A CD  1 
ATOM 1037 C CE  ? LYS A 1 130 ?  -5.807   7.064 -27.593 1.000 59.790 ? 130 LYS A CE  1 
ATOM 1038 N NZ  ? LYS A 1 130 ?  -6.471   6.366 -28.734 1.000 59.790 ? 130 LYS A NZ  1 
ATOM 1039 N N   ? VAL A 1 131 ?  -5.657   7.198 -20.304 1.000 65.940 ? 131 VAL A N   1 
ATOM 1040 C CA  ? VAL A 1 131 ?  -5.986   6.793 -18.941 1.000 65.940 ? 131 VAL A CA  1 
ATOM 1041 C C   ? VAL A 1 131 ?  -7.347   6.101 -18.922 1.000 65.940 ? 131 VAL A C   1 
ATOM 1042 C CB  ? VAL A 1 131 ?  -5.987   7.999 -17.975 1.000 65.940 ? 131 VAL A CB  1 
ATOM 1043 O O   ? VAL A 1 131 ?  -8.348   6.675 -19.355 1.000 65.940 ? 131 VAL A O   1 
ATOM 1044 C CG1 ? VAL A 1 131 ?  -6.358   7.557 -16.561 1.000 65.940 ? 131 VAL A CG1 1 
ATOM 1045 C CG2 ? VAL A 1 131 ?  -4.624   8.689 -17.982 1.000 65.940 ? 131 VAL A CG2 1 
ATOM 1046 N N   ? GLN A 1 132 ?  -7.418   4.735 -18.856 1.000 70.840 ? 132 GLN A N   1 
ATOM 1047 C CA  ? GLN A 1 132 ?  -8.635   3.986 -18.559 1.000 70.840 ? 132 GLN A CA  1 
ATOM 1048 C C   ? GLN A 1 132 ?  -8.582   3.385 -17.157 1.000 70.840 ? 132 GLN A C   1 
ATOM 1049 C CB  ? GLN A 1 132 ?  -8.854   2.883 -19.595 1.000 70.840 ? 132 GLN A CB  1 
ATOM 1050 O O   ? GLN A 1 132 ?  -7.601   2.733 -16.792 1.000 70.840 ? 132 GLN A O   1 
ATOM 1051 C CG  ? GLN A 1 132 ?  -9.194   3.404 -20.985 1.000 70.840 ? 132 GLN A CG  1 
ATOM 1052 C CD  ? GLN A 1 132 ?  -9.440   2.291 -21.986 1.000 70.840 ? 132 GLN A CD  1 
ATOM 1053 N NE2 ? GLN A 1 132 ?  -9.828   2.661 -23.201 1.000 70.840 ? 132 GLN A NE2 1 
ATOM 1054 O OE1 ? GLN A 1 132 ?  -9.282   1.107 -21.669 1.000 70.840 ? 132 GLN A OE1 1 
ATOM 1055 N N   ? TYR A 1 133 ?  -9.624   3.783 -16.353 1.000 80.250 ? 133 TYR A N   1 
ATOM 1056 C CA  ? TYR A 1 133 ?  -9.729   3.228 -15.009 1.000 80.250 ? 133 TYR A CA  1 
ATOM 1057 C C   ? TYR A 1 133 ? -10.681   2.039 -14.982 1.000 80.250 ? 133 TYR A C   1 
ATOM 1058 C CB  ? TYR A 1 133 ? -10.203   4.298 -14.021 1.000 80.250 ? 133 TYR A CB  1 
ATOM 1059 O O   ? TYR A 1 133 ? -11.869   2.179 -15.285 1.000 80.250 ? 133 TYR A O   1 
ATOM 1060 C CG  ? TYR A 1 133 ?  -9.242   5.452 -13.867 1.000 80.250 ? 133 TYR A CG  1 
ATOM 1061 C CD1 ? TYR A 1 133 ?  -8.168   5.376 -12.983 1.000 80.250 ? 133 TYR A CD1 1 
ATOM 1062 C CD2 ? TYR A 1 133 ?  -9.405   6.619 -14.605 1.000 80.250 ? 133 TYR A CD2 1 
ATOM 1063 C CE1 ? TYR A 1 133 ?  -7.281   6.437 -12.836 1.000 80.250 ? 133 TYR A CE1 1 
ATOM 1064 C CE2 ? TYR A 1 133 ?  -8.524   7.686 -14.467 1.000 80.250 ? 133 TYR A CE2 1 
ATOM 1065 O OH  ? TYR A 1 133 ?  -6.590   8.639 -13.441 1.000 80.250 ? 133 TYR A OH  1 
ATOM 1066 C CZ  ? TYR A 1 133 ?  -7.466   7.586 -13.582 1.000 80.250 ? 133 TYR A CZ  1 
ATOM 1067 N N   ? PRO A 1 134 ? -10.082   0.832 -14.752 1.000 84.960 ? 134 PRO A N   1 
ATOM 1068 C CA  ? PRO A 1 134 ? -10.956  -0.343 -14.696 1.000 84.960 ? 134 PRO A CA  1 
ATOM 1069 C C   ? PRO A 1 134 ? -11.978  -0.264 -13.564 1.000 84.960 ? 134 PRO A C   1 
ATOM 1070 C CB  ? PRO A 1 134 ?  -9.979  -1.499 -14.470 1.000 84.960 ? 134 PRO A CB  1 
ATOM 1071 O O   ? PRO A 1 134 ? -11.719   0.369 -12.537 1.000 84.960 ? 134 PRO A O   1 
ATOM 1072 C CG  ? PRO A 1 134 ?  -8.844  -0.896 -13.705 1.000 84.960 ? 134 PRO A CG  1 
ATOM 1073 C CD  ? PRO A 1 134 ?  -8.652   0.518 -14.173 1.000 84.960 ? 134 PRO A CD  1 
ATOM 1074 N N   ? LEU A 1 135 ? -13.162  -0.833 -13.819 1.000 89.480 ? 135 LEU A N   1 
ATOM 1075 C CA  ? LEU A 1 135 ? -14.182  -0.885 -12.777 1.000 89.480 ? 135 LEU A CA  1 
ATOM 1076 C C   ? LEU A 1 135 ? -13.952  -2.073 -11.849 1.000 89.480 ? 135 LEU A C   1 
ATOM 1077 C CB  ? LEU A 1 135 ? -15.579  -0.972 -13.399 1.000 89.480 ? 135 LEU A CB  1 
ATOM 1078 O O   ? LEU A 1 135 ? -14.438  -2.085 -10.716 1.000 89.480 ? 135 LEU A O   1 
ATOM 1079 C CG  ? LEU A 1 135 ? -16.054   0.260 -14.171 1.000 89.480 ? 135 LEU A CG  1 
ATOM 1080 C CD1 ? LEU A 1 135 ? -17.385  -0.027 -14.859 1.000 89.480 ? 135 LEU A CD1 1 
ATOM 1081 C CD2 ? LEU A 1 135 ? -16.176   1.461 -13.239 1.000 89.480 ? 135 LEU A CD2 1 
ATOM 1082 N N   ? THR A 1 136 ? -13.171  -3.052 -12.331 1.000 93.180 ? 136 THR A N   1 
ATOM 1083 C CA  ? THR A 1 136 ? -12.837  -4.208 -11.506 1.000 93.180 ? 136 THR A CA  1 
ATOM 1084 C C   ? THR A 1 136 ? -11.386  -4.138 -11.039 1.000 93.180 ? 136 THR A C   1 
ATOM 1085 C CB  ? THR A 1 136 ? -13.071  -5.525 -12.269 1.000 93.180 ? 136 THR A CB  1 
ATOM 1086 O O   ? THR A 1 136 ? -10.553  -3.491 -11.678 1.000 93.180 ? 136 THR A O   1 
ATOM 1087 C CG2 ? THR A 1 136 ? -14.544  -5.701 -12.623 1.000 93.180 ? 136 THR A CG2 1 
ATOM 1088 O OG1 ? THR A 1 136 ? -12.298  -5.515 -13.475 1.000 93.180 ? 136 THR A OG1 1 
ATOM 1089 N N   ? LEU A 1 137 ? -11.114  -4.775  -9.916 1.000 93.800 ? 137 LEU A N   1 
ATOM 1090 C CA  ? LEU A 1 137 ?  -9.775  -4.835  -9.341 1.000 93.800 ? 137 LEU A CA  1 
ATOM 1091 C C   ? LEU A 1 137 ?  -8.810  -5.546 -10.285 1.000 93.800 ? 137 LEU A C   1 
ATOM 1092 C CB  ? LEU A 1 137 ?  -9.803  -5.550  -7.988 1.000 93.800 ? 137 LEU A CB  1 
ATOM 1093 O O   ? LEU A 1 137 ?  -9.113  -6.629 -10.789 1.000 93.800 ? 137 LEU A O   1 
ATOM 1094 C CG  ? LEU A 1 137 ?  -8.511  -5.506  -7.171 1.000 93.800 ? 137 LEU A CG  1 
ATOM 1095 C CD1 ? LEU A 1 137 ?  -8.176  -4.068  -6.786 1.000 93.800 ? 137 LEU A CD1 1 
ATOM 1096 C CD2 ? LEU A 1 137 ?  -8.633  -6.382  -5.929 1.000 93.800 ? 137 LEU A CD2 1 
ATOM 1097 N N   ? GLN A 1 138 ?  -7.637  -4.874 -10.436 1.000 93.660 ? 138 GLN A N   1 
ATOM 1098 C CA  ? GLN A 1 138 ?  -6.614  -5.426 -11.318 1.000 93.660 ? 138 GLN A CA  1 
ATOM 1099 C C   ? GLN A 1 138 ?  -5.421  -5.944 -10.520 1.000 93.660 ? 138 GLN A C   1 
ATOM 1100 C CB  ? GLN A 1 138 ?  -6.153  -4.376 -12.330 1.000 93.660 ? 138 GLN A CB  1 
ATOM 1101 O O   ? GLN A 1 138 ?  -5.042  -5.353  -9.506 1.000 93.660 ? 138 GLN A O   1 
ATOM 1102 C CG  ? GLN A 1 138 ?  -7.284  -3.782 -13.158 1.000 93.660 ? 138 GLN A CG  1 
ATOM 1103 C CD  ? GLN A 1 138 ?  -7.968  -4.809 -14.040 1.000 93.660 ? 138 GLN A CD  1 
ATOM 1104 N NE2 ? GLN A 1 138 ?  -9.294  -4.856 -13.978 1.000 93.660 ? 138 GLN A NE2 1 
ATOM 1105 O OE1 ? GLN A 1 138 ?  -7.309  -5.554 -14.773 1.000 93.660 ? 138 GLN A OE1 1 
ATOM 1106 N N   ? CYS A 1 139 ?  -4.734  -7.129 -11.084 1.000 92.500 ? 139 CYS A N   1 
ATOM 1107 C CA  ? CYS A 1 139 ?  -3.561  -7.713 -10.444 1.000 92.500 ? 139 CYS A CA  1 
ATOM 1108 C C   ? CYS A 1 139 ?  -2.462  -7.985 -11.463 1.000 92.500 ? 139 CYS A C   1 
ATOM 1109 C CB  ? CYS A 1 139 ?  -3.933  -9.008  -9.723 1.000 92.500 ? 139 CYS A CB  1 
ATOM 1110 O O   ? CYS A 1 139 ?  -2.744  -8.380 -12.596 1.000 92.500 ? 139 CYS A O   1 
ATOM 1111 S SG  ? CYS A 1 139 ?  -5.090  -8.774  -8.355 1.000 92.500 ? 139 CYS A SG  1 
ATOM 1112 N N   ? ALA A 1 140 ?  -1.251  -7.784 -10.990 1.000 89.710 ? 140 ALA A N   1 
ATOM 1113 C CA  ? ALA A 1 140 ?  -0.093  -8.069 -11.833 1.000 89.710 ? 140 ALA A CA  1 
ATOM 1114 C C   ? ALA A 1 140 ?   1.105  -8.501 -10.992 1.000 89.710 ? 140 ALA A C   1 
ATOM 1115 C CB  ? ALA A 1 140 ?   0.265  -6.847 -12.676 1.000 89.710 ? 140 ALA A CB  1 
ATOM 1116 O O   ? ALA A 1 140 ?   1.298  -8.010  -9.877 1.000 89.710 ? 140 ALA A O   1 
ATOM 1117 N N   ? ASN A 1 141 ?   1.873  -9.419 -11.607 1.000 90.410 ? 141 ASN A N   1 
ATOM 1118 C CA  ? ASN A 1 141 ?   3.127  -9.822 -10.981 1.000 90.410 ? 141 ASN A CA  1 
ATOM 1119 C C   ? ASN A 1 141 ?   4.289  -8.945 -11.437 1.000 90.410 ? 141 ASN A C   1 
ATOM 1120 C CB  ? ASN A 1 141 ?   3.425 -11.294 -11.275 1.000 90.410 ? 141 ASN A CB  1 
ATOM 1121 O O   ? ASN A 1 141 ?   4.403  -8.624 -12.622 1.000 90.410 ? 141 ASN A O   1 
ATOM 1122 C CG  ? ASN A 1 141 ?   2.482 -12.236 -10.554 1.000 90.410 ? 141 ASN A CG  1 
ATOM 1123 N ND2 ? ASN A 1 141 ?   2.161 -13.356 -11.191 1.000 90.410 ? 141 ASN A ND2 1 
ATOM 1124 O OD1 ? ASN A 1 141 ?   2.045 -11.960  -9.434 1.000 90.410 ? 141 ASN A OD1 1 
ATOM 1125 N N   ? ILE A 1 142 ?   5.173  -8.629 -10.358 1.000 91.720 ? 142 ILE A N   1 
ATOM 1126 C CA  ? ILE A 1 142 ?   6.370  -7.845 -10.639 1.000 91.720 ? 142 ILE A CA  1 
ATOM 1127 C C   ? ILE A 1 142 ?   7.523  -8.331  -9.763 1.000 91.720 ? 142 ILE A C   1 
ATOM 1128 C CB  ? ILE A 1 142 ?   6.124  -6.336 -10.413 1.000 91.720 ? 142 ILE A CB  1 
ATOM 1129 O O   ? ILE A 1 142 ?   7.326  -9.159  -8.870 1.000 91.720 ? 142 ILE A O   1 
ATOM 1130 C CG1 ? ILE A 1 142 ?   5.783  -6.066  -8.943 1.000 91.720 ? 142 ILE A CG1 1 
ATOM 1131 C CG2 ? ILE A 1 142 ?   5.013  -5.826 -11.336 1.000 91.720 ? 142 ILE A CG2 1 
ATOM 1132 C CD1 ? ILE A 1 142 ?   5.764  -4.589  -8.574 1.000 91.720 ? 142 ILE A CD1 1 
ATOM 1133 N N   ? SER A 1 143 ?   8.786  -7.805 -10.154 1.000 93.310 ? 143 SER A N   1 
ATOM 1134 C CA  ? SER A 1 143 ?   9.949  -8.220  -9.376 1.000 93.310 ? 143 SER A CA  1 
ATOM 1135 C C   ? SER A 1 143 ?  10.662  -7.018  -8.765 1.000 93.310 ? 143 SER A C   1 
ATOM 1136 C CB  ? SER A 1 143 ?  10.923  -9.012 -10.249 1.000 93.310 ? 143 SER A CB  1 
ATOM 1137 O O   ? SER A 1 143 ?  10.684  -5.936  -9.356 1.000 93.310 ? 143 SER A O   1 
ATOM 1138 O OG  ? SER A 1 143 ?  10.313 -10.194 -10.738 1.000 93.310 ? 143 SER A OG  1 
ATOM 1139 N N   ? ILE A 1 144 ?  11.241  -7.335  -7.650 1.000 95.420 ? 144 ILE A N   1 
ATOM 1140 C CA  ? ILE A 1 144 ?  12.084  -6.339  -6.999 1.000 95.420 ? 144 ILE A CA  1 
ATOM 1141 C C   ? ILE A 1 144 ?  13.382  -6.168  -7.786 1.000 95.420 ? 144 ILE A C   1 
ATOM 1142 C CB  ? ILE A 1 144 ?  12.391  -6.727  -5.536 1.000 95.420 ? 144 ILE A CB  1 
ATOM 1143 O O   ? ILE A 1 144 ?  14.007  -7.153  -8.186 1.000 95.420 ? 144 ILE A O   1 
ATOM 1144 C CG1 ? ILE A 1 144 ?  11.093  -6.828  -4.726 1.000 95.420 ? 144 ILE A CG1 1 
ATOM 1145 C CG2 ? ILE A 1 144 ?  13.355  -5.720  -4.901 1.000 95.420 ? 144 ILE A CG2 1 
ATOM 1146 C CD1 ? ILE A 1 144 ?  10.307  -5.526  -4.652 1.000 95.420 ? 144 ILE A CD1 1 
ATOM 1147 N N   ? LEU A 1 145 ?  13.736  -4.872  -8.004 1.000 94.030 ? 145 LEU A N   1 
ATOM 1148 C CA  ? LEU A 1 145 ?  14.954  -4.566  -8.747 1.000 94.030 ? 145 LEU A CA  1 
ATOM 1149 C C   ? LEU A 1 145 ?  16.107  -4.259  -7.798 1.000 94.030 ? 145 LEU A C   1 
ATOM 1150 C CB  ? LEU A 1 145 ?  14.723  -3.381  -9.689 1.000 94.030 ? 145 LEU A CB  1 
ATOM 1151 O O   ? LEU A 1 145 ?  15.885  -3.903  -6.638 1.000 94.030 ? 145 LEU A O   1 
ATOM 1152 C CG  ? LEU A 1 145 ?  13.599  -3.538 -10.714 1.000 94.030 ? 145 LEU A CG  1 
ATOM 1153 C CD1 ? LEU A 1 145 ?  13.454  -2.264 -11.540 1.000 94.030 ? 145 LEU A CD1 1 
ATOM 1154 C CD2 ? LEU A 1 145 ?  13.862  -4.739 -11.616 1.000 94.030 ? 145 LEU A CD2 1 
ATOM 1155 N N   ? GLU A 1 146 ?  17.310  -4.414  -8.378 1.000 93.540 ? 146 GLU A N   1 
ATOM 1156 C CA  ? GLU A 1 146 ?  18.501  -4.047  -7.618 1.000 93.540 ? 146 GLU A CA  1 
ATOM 1157 C C   ? GLU A 1 146 ?  18.493  -2.564  -7.262 1.000 93.540 ? 146 GLU A C   1 
ATOM 1158 C CB  ? GLU A 1 146 ?  19.768  -4.392  -8.405 1.000 93.540 ? 146 GLU A CB  1 
ATOM 1159 O O   ? GLU A 1 146 ?  18.072  -1.729  -8.065 1.000 93.540 ? 146 GLU A O   1 
ATOM 1160 C CG  ? GLU A 1 146 ?  19.997  -5.887  -8.577 1.000 93.540 ? 146 GLU A CG  1 
ATOM 1161 C CD  ? GLU A 1 146 ?  21.309  -6.217  -9.272 1.000 93.540 ? 146 GLU A CD  1 
ATOM 1162 O OE1 ? GLU A 1 146 ?  21.562  -7.410  -9.556 1.000 93.540 ? 146 GLU A OE1 1 
ATOM 1163 O OE2 ? GLU A 1 146 ?  22.091  -5.275  -9.532 1.000 93.540 ? 146 GLU A OE2 1 
ATOM 1164 N N   ? HIS A 1 147 ?  18.986  -2.313  -6.065 1.000 90.380 ? 147 HIS A N   1 
ATOM 1165 C CA  ? HIS A 1 147 ?  19.028  -0.946  -5.558 1.000 90.380 ? 147 HIS A CA  1 
ATOM 1166 C C   ? HIS A 1 147 ?  19.812  -0.034  -6.496 1.000 90.380 ? 147 HIS A C   1 
ATOM 1167 C CB  ? HIS A 1 147 ?  19.643  -0.913  -4.158 1.000 90.380 ? 147 HIS A CB  1 
ATOM 1168 O O   ? HIS A 1 147 ?  19.424   1.115  -6.719 1.000 90.380 ? 147 HIS A O   1 
ATOM 1169 C CG  ? HIS A 1 147 ?  19.411   0.374  -3.431 1.000 90.380 ? 147 HIS A CG  1 
ATOM 1170 C CD2 ? HIS A 1 147 ?  18.293   0.884  -2.862 1.000 90.380 ? 147 HIS A CD2 1 
ATOM 1171 N ND1 ? HIS A 1 147 ?  20.407   1.303  -3.227 1.000 90.380 ? 147 HIS A ND1 1 
ATOM 1172 C CE1 ? HIS A 1 147 ?  19.911   2.333  -2.562 1.000 90.380 ? 147 HIS A CE1 1 
ATOM 1173 N NE2 ? HIS A 1 147 ?  18.630   2.104  -2.328 1.000 90.380 ? 147 HIS A NE2 1 
ATOM 1174 N N   ? LYS A 1 148 ?  20.864  -0.508  -7.124 1.000 91.370 ? 148 LYS A N   1 
ATOM 1175 C CA  ? LYS A 1 148 ?  21.691   0.262  -8.048 1.000 91.370 ? 148 LYS A CA  1 
ATOM 1176 C C   ? LYS A 1 148 ?  20.888   0.702  -9.269 1.000 91.370 ? 148 LYS A C   1 
ATOM 1177 C CB  ? LYS A 1 148 ?  22.907  -0.554  -8.488 1.000 91.370 ? 148 LYS A CB  1 
ATOM 1178 O O   ? LYS A 1 148 ?  21.035   1.830  -9.742 1.000 91.370 ? 148 LYS A O   1 
ATOM 1179 C CG  ? LYS A 1 148 ?  23.965  -0.718  -7.406 1.000 91.370 ? 148 LYS A CG  1 
ATOM 1180 C CD  ? LYS A 1 148 ?  25.186  -1.465  -7.928 1.000 91.370 ? 148 LYS A CD  1 
ATOM 1181 C CE  ? LYS A 1 148 ?  26.202  -1.719  -6.822 1.000 91.370 ? 148 LYS A CE  1 
ATOM 1182 N NZ  ? LYS A 1 148 ?  27.391  -2.470  -7.324 1.000 91.370 ? 148 LYS A NZ  1 
ATOM 1183 N N   ? LEU A 1 149 ?  20.099  -0.206  -9.784 1.000 90.570 ? 149 LEU A N   1 
ATOM 1184 C CA  ? LEU A 1 149 ?  19.260   0.104 -10.936 1.000 90.570 ? 149 LEU A CA  1 
ATOM 1185 C C   ? LEU A 1 149 ?  18.236   1.180 -10.589 1.000 90.570 ? 149 LEU A C   1 
ATOM 1186 C CB  ? LEU A 1 149 ?  18.545  -1.156 -11.432 1.000 90.570 ? 149 LEU A CB  1 
ATOM 1187 O O   ? LEU A 1 149 ?  17.945   2.053 -11.409 1.000 90.570 ? 149 LEU A O   1 
ATOM 1188 C CG  ? LEU A 1 149 ?  19.429  -2.235 -12.060 1.000 90.570 ? 149 LEU A CG  1 
ATOM 1189 C CD1 ? LEU A 1 149 ?  18.585  -3.433 -12.481 1.000 90.570 ? 149 LEU A CD1 1 
ATOM 1190 C CD2 ? LEU A 1 149 ?  20.198  -1.671 -13.250 1.000 90.570 ? 149 LEU A CD2 1 
ATOM 1191 N N   ? CYS A 1 150 ?  17.785   1.125  -9.397 1.000 89.540 ? 150 CYS A N   1 
ATOM 1192 C CA  ? CYS A 1 150 ?  16.818   2.102  -8.910 1.000 89.540 ? 150 CYS A CA  1 
ATOM 1193 C C   ? CYS A 1 150 ?  17.449   3.484  -8.793 1.000 89.540 ? 150 CYS A C   1 
ATOM 1194 C CB  ? CYS A 1 150 ?  16.257   1.671  -7.555 1.000 89.540 ? 150 CYS A CB  1 
ATOM 1195 O O   ? CYS A 1 150 ?  16.854   4.480  -9.207 1.000 89.540 ? 150 CYS A O   1 
ATOM 1196 S SG  ? CYS A 1 150 ?  14.769   2.569  -7.064 1.000 89.540 ? 150 CYS A SG  1 
ATOM 1197 N N   ? HIS A 1 151 ?  18.616   3.567  -8.325 1.000 91.130 ? 151 HIS A N   1 
ATOM 1198 C CA  ? HIS A 1 151 ?  19.355   4.819  -8.201 1.000 91.130 ? 151 HIS A CA  1 
ATOM 1199 C C   ? HIS A 1 151 ?  19.673   5.409  -9.571 1.000 91.130 ? 151 HIS A C   1 
ATOM 1200 C CB  ? HIS A 1 151 ?  20.646   4.602  -7.410 1.000 91.130 ? 151 HIS A CB  1 
ATOM 1201 O O   ? HIS A 1 151 ?  19.663   6.630  -9.743 1.000 91.130 ? 151 HIS A O   1 
ATOM 1202 C CG  ? HIS A 1 151 ?  20.453   4.627  -5.927 1.000 91.130 ? 151 HIS A CG  1 
ATOM 1203 C CD2 ? HIS A 1 151 ?  20.522   3.639  -5.005 1.000 91.130 ? 151 HIS A CD2 1 
ATOM 1204 N ND1 ? HIS A 1 151 ?  20.144   5.779  -5.236 1.000 91.130 ? 151 HIS A ND1 1 
ATOM 1205 C CE1 ? HIS A 1 151 ?  20.033   5.497  -3.949 1.000 91.130 ? 151 HIS A CE1 1 
ATOM 1206 N NE2 ? HIS A 1 151 ?  20.257   4.205  -3.782 1.000 91.130 ? 151 HIS A NE2 1 
ATOM 1207 N N   ? ARG A 1 152 ?  19.962   4.429 -10.460 1.000 91.370 ? 152 ARG A N   1 
ATOM 1208 C CA  ? ARG A 1 152 ?  20.247   4.848 -11.828 1.000 91.370 ? 152 ARG A CA  1 
ATOM 1209 C C   ? ARG A 1 152 ?  19.010   5.454 -12.484 1.000 91.370 ? 152 ARG A C   1 
ATOM 1210 C CB  ? ARG A 1 152 ?  20.755   3.668 -12.658 1.000 91.370 ? 152 ARG A CB  1 
ATOM 1211 O O   ? ARG A 1 152 ?  19.106   6.456 -13.195 1.000 91.370 ? 152 ARG A O   1 
ATOM 1212 C CG  ? ARG A 1 152 ?  21.211   4.050 -14.058 1.000 91.370 ? 152 ARG A CG  1 
ATOM 1213 C CD  ? ARG A 1 152 ?  21.631   2.830 -14.866 1.000 91.370 ? 152 ARG A CD  1 
ATOM 1214 N NE  ? ARG A 1 152 ?  22.818   2.193 -14.304 1.000 91.370 ? 152 ARG A NE  1 
ATOM 1215 N NH1 ? ARG A 1 152 ?  22.976   0.569 -15.939 1.000 91.370 ? 152 ARG A NH1 1 
ATOM 1216 N NH2 ? ARG A 1 152 ?  24.504   0.634 -14.232 1.000 91.370 ? 152 ARG A NH2 1 
ATOM 1217 C CZ  ? ARG A 1 152 ?  23.430   1.134 -14.826 1.000 91.370 ? 152 ARG A CZ  1 
ATOM 1218 N N   ? ALA A 1 153 ?  17.900   4.902 -12.170 1.000 88.800 ? 153 ALA A N   1 
ATOM 1219 C CA  ? ALA A 1 153 ?  16.648   5.336 -12.784 1.000 88.800 ? 153 ALA A CA  1 
ATOM 1220 C C   ? ALA A 1 153 ?  16.200   6.683 -12.226 1.000 88.800 ? 153 ALA A C   1 
ATOM 1221 C CB  ? ALA A 1 153 ?  15.560   4.286 -12.571 1.000 88.800 ? 153 ALA A CB  1 
ATOM 1222 O O   ? ALA A 1 153 ?  15.627   7.502 -12.948 1.000 88.800 ? 153 ALA A O   1 
ATOM 1223 N N   ? TYR A 1 154 ?  16.505   6.961 -10.954 1.000 88.710 ? 154 TYR A N   1 
ATOM 1224 C CA  ? TYR A 1 154 ?  16.094   8.177 -10.261 1.000 88.710 ? 154 TYR A CA  1 
ATOM 1225 C C   ? TYR A 1 154 ?  17.254   8.775  -9.474 1.000 88.710 ? 154 TYR A C   1 
ATOM 1226 C CB  ? TYR A 1 154 ?  14.919   7.889  -9.321 1.000 88.710 ? 154 TYR A CB  1 
ATOM 1227 O O   ? TYR A 1 154 ?  17.260   8.740  -8.242 1.000 88.710 ? 154 TYR A O   1 
ATOM 1228 C CG  ? TYR A 1 154 ?  13.711   7.311 -10.017 1.000 88.710 ? 154 TYR A CG  1 
ATOM 1229 C CD1 ? TYR A 1 154 ?  12.822   8.132 -10.707 1.000 88.710 ? 154 TYR A CD1 1 
ATOM 1230 C CD2 ? TYR A 1 154 ?  13.457   5.944  -9.987 1.000 88.710 ? 154 TYR A CD2 1 
ATOM 1231 C CE1 ? TYR A 1 154 ?  11.706   7.604 -11.349 1.000 88.710 ? 154 TYR A CE1 1 
ATOM 1232 C CE2 ? TYR A 1 154 ?  12.344   5.406 -10.625 1.000 88.710 ? 154 TYR A CE2 1 
ATOM 1233 O OH  ? TYR A 1 154 ?  10.374   5.714 -11.937 1.000 88.710 ? 154 TYR A OH  1 
ATOM 1234 C CZ  ? TYR A 1 154 ?  11.477   6.242 -11.303 1.000 88.710 ? 154 TYR A CZ  1 
ATOM 1235 N N   ? PRO A 1 155 ?  18.295   9.386 -10.135 1.000 88.260 ? 155 PRO A N   1 
ATOM 1236 C CA  ? PRO A 1 155 ?  19.467   9.907  -9.428 1.000 88.260 ? 155 PRO A CA  1 
ATOM 1237 C C   ? PRO A 1 155 ?  19.107  10.980  -8.402 1.000 88.260 ? 155 PRO A C   1 
ATOM 1238 C CB  ? PRO A 1 155 ?  20.326  10.492 -10.551 1.000 88.260 ? 155 PRO A CB  1 
ATOM 1239 O O   ? PRO A 1 155 ?  18.413  11.945  -8.730 1.000 88.260 ? 155 PRO A O   1 
ATOM 1240 C CG  ? PRO A 1 155 ?  19.834   9.825 -11.795 1.000 88.260 ? 155 PRO A CG  1 
ATOM 1241 C CD  ? PRO A 1 155 ?  18.381   9.491 -11.615 1.000 88.260 ? 155 PRO A CD  1 
ATOM 1242 N N   ? GLY A 1 156 ?  19.495  10.703  -6.984 1.000 84.850 ? 156 GLY A N   1 
ATOM 1243 C CA  ? GLY A 1 156 ?  19.324  11.700  -5.939 1.000 84.850 ? 156 GLY A CA  1 
ATOM 1244 C C   ? GLY A 1 156 ?  17.932  11.702  -5.338 1.000 84.850 ? 156 GLY A C   1 
ATOM 1245 O O   ? GLY A 1 156 ?  17.628  12.516  -4.464 1.000 84.850 ? 156 GLY A O   1 
ATOM 1246 N N   ? HIS A 1 157 ?  17.098  10.701  -5.816 1.000 84.640 ? 157 HIS A N   1 
ATOM 1247 C CA  ? HIS A 1 157 ?  15.697  10.710  -5.412 1.000 84.640 ? 157 HIS A CA  1 
ATOM 1248 C C   ? HIS A 1 157 ?  15.289   9.370  -4.808 1.000 84.640 ? 157 HIS A C   1 
ATOM 1249 C CB  ? HIS A 1 157 ?  14.798  11.043  -6.604 1.000 84.640 ? 157 HIS A CB  1 
ATOM 1250 O O   ? HIS A 1 157 ?  14.120   9.164  -4.475 1.000 84.640 ? 157 HIS A O   1 
ATOM 1251 C CG  ? HIS A 1 157 ?  14.975  12.436  -7.118 1.000 84.640 ? 157 HIS A CG  1 
ATOM 1252 C CD2 ? HIS A 1 157 ?  15.640  12.907  -8.200 1.000 84.640 ? 157 HIS A CD2 1 
ATOM 1253 N ND1 ? HIS A 1 157 ?  14.431  13.536  -6.491 1.000 84.640 ? 157 HIS A ND1 1 
ATOM 1254 C CE1 ? HIS A 1 157 ?  14.754  14.626  -7.167 1.000 84.640 ? 157 HIS A CE1 1 
ATOM 1255 N NE2 ? HIS A 1 157 ?  15.488  14.271  -8.208 1.000 84.640 ? 157 HIS A NE2 1 
ATOM 1256 N N   ? ILE A 1 158 ?  16.292   8.360  -4.704 1.000 89.350 ? 158 ILE A N   1 
ATOM 1257 C CA  ? ILE A 1 158 ?  16.047   7.047  -4.117 1.000 89.350 ? 158 ILE A CA  1 
ATOM 1258 C C   ? ILE A 1 158 ?  16.783   6.931  -2.785 1.000 89.350 ? 158 ILE A C   1 
ATOM 1259 C CB  ? ILE A 1 158 ?  16.483   5.912  -5.071 1.000 89.350 ? 158 ILE A CB  1 
ATOM 1260 O O   ? ILE A 1 158 ?  18.009   7.056  -2.732 1.000 89.350 ? 158 ILE A O   1 
ATOM 1261 C CG1 ? ILE A 1 158 ?  15.750   6.031  -6.412 1.000 89.350 ? 158 ILE A CG1 1 
ATOM 1262 C CG2 ? ILE A 1 158 ?  16.235   4.543  -4.430 1.000 89.350 ? 158 ILE A CG2 1 
ATOM 1263 C CD1 ? ILE A 1 158 ?  14.235   5.944  -6.299 1.000 89.350 ? 158 ILE A CD1 1 
ATOM 1264 N N   ? SER A 1 159 ?  16.019   6.751  -1.620 1.000 90.020 ? 159 SER A N   1 
ATOM 1265 C CA  ? SER A 1 159 ?  16.564   6.545  -0.282 1.000 90.020 ? 159 SER A CA  1 
ATOM 1266 C C   ? SER A 1 159 ?  16.545   5.070   0.102 1.000 90.020 ? 159 SER A C   1 
ATOM 1267 C CB  ? SER A 1 159 ?  15.779   7.359   0.748 1.000 90.020 ? 159 SER A CB  1 
ATOM 1268 O O   ? SER A 1 159 ?  16.027   4.236  -0.644 1.000 90.020 ? 159 SER A O   1 
ATOM 1269 O OG  ? SER A 1 159 ?  14.480   6.822   0.929 1.000 90.020 ? 159 SER A OG  1 
ATOM 1270 N N   ? ASP A 1 160 ?  17.179   4.698   1.301 1.000 88.150 ? 160 ASP A N   1 
ATOM 1271 C CA  ? ASP A 1 160 ?  17.240   3.335   1.818 1.000 88.150 ? 160 ASP A CA  1 
ATOM 1272 C C   ? ASP A 1 160 ?  15.851   2.829   2.201 1.000 88.150 ? 160 ASP A C   1 
ATOM 1273 C CB  ? ASP A 1 160 ?  18.178   3.261   3.025 1.000 88.150 ? 160 ASP A CB  1 
ATOM 1274 O O   ? ASP A 1 160 ?  15.630   1.620   2.300 1.000 88.150 ? 160 ASP A O   1 
ATOM 1275 C CG  ? ASP A 1 160 ?  19.644   3.381   2.645 1.000 88.150 ? 160 ASP A CG  1 
ATOM 1276 O OD1 ? ASP A 1 160 ?  19.990   3.145   1.468 1.000 88.150 ? 160 ASP A OD1 1 
ATOM 1277 O OD2 ? ASP A 1 160 ?  20.460   3.711   3.532 1.000 88.150 ? 160 ASP A OD2 1 
ATOM 1278 N N   ? GLY A 1 161 ?  14.952   3.699   2.344 1.000 92.170 ? 161 GLY A N   1 
ATOM 1279 C CA  ? GLY A 1 161 ?  13.595   3.344   2.729 1.000 92.170 ? 161 GLY A CA  1 
ATOM 1280 C C   ? GLY A 1 161 ?  12.671   3.145   1.543 1.000 92.170 ? 161 GLY A C   1 
ATOM 1281 O O   ? GLY A 1 161 ?  11.458   2.999   1.711 1.000 92.170 ? 161 GLY A O   1 
ATOM 1282 N N   ? MET A 1 162 ?  13.261   3.161   0.318 1.000 93.680 ? 162 MET A N   1 
ATOM 1283 C CA  ? MET A 1 162 ?  12.481   3.005  -0.906 1.000 93.680 ? 162 MET A CA  1 
ATOM 1284 C C   ? MET A 1 162 ?  12.903   1.751  -1.664 1.000 93.680 ? 162 MET A C   1 
ATOM 1285 C CB  ? MET A 1 162 ?  12.635   4.235  -1.803 1.000 93.680 ? 162 MET A CB  1 
ATOM 1286 O O   ? MET A 1 162 ?  14.050   1.313  -1.559 1.000 93.680 ? 162 MET A O   1 
ATOM 1287 C CG  ? MET A 1 162 ?  12.033   5.501  -1.215 1.000 93.680 ? 162 MET A CG  1 
ATOM 1288 S SD  ? MET A 1 162 ?  12.182   6.939  -2.344 1.000 93.680 ? 162 MET A SD  1 
ATOM 1289 C CE  ? MET A 1 162 ?  11.279   8.191  -1.389 1.000 93.680 ? 162 MET A CE  1 
ATOM 1290 N N   ? LEU A 1 163 ?  11.866   1.146  -2.392 1.000 93.410 ? 163 LEU A N   1 
ATOM 1291 C CA  ? LEU A 1 163 ?  12.076  -0.015  -3.250 1.000 93.410 ? 163 LEU A CA  1 
ATOM 1292 C C   ? LEU A 1 163 ?  11.607   0.270  -4.673 1.000 93.410 ? 163 LEU A C   1 
ATOM 1293 C CB  ? LEU A 1 163 ?  11.339  -1.235  -2.692 1.000 93.410 ? 163 LEU A CB  1 
ATOM 1294 O O   ? LEU A 1 163 ?  10.669   1.043  -4.879 1.000 93.410 ? 163 LEU A O   1 
ATOM 1295 C CG  ? LEU A 1 163 ?   9.838  -1.069  -2.450 1.000 93.410 ? 163 LEU A CG  1 
ATOM 1296 C CD1 ? LEU A 1 163 ?   9.043  -1.819  -3.513 1.000 93.410 ? 163 LEU A CD1 1 
ATOM 1297 C CD2 ? LEU A 1 163 ?   9.464  -1.555  -1.053 1.000 93.410 ? 163 LEU A CD2 1 
ATOM 1298 N N   ? CYS A 1 164 ?  12.286  -0.374  -5.547 1.000 93.130 ? 164 CYS A N   1 
ATOM 1299 C CA  ? CYS A 1 164 ?  11.839  -0.344  -6.935 1.000 93.130 ? 164 CYS A CA  1 
ATOM 1300 C C   ? CYS A 1 164 ?  11.345  -1.715  -7.379 1.000 93.130 ? 164 CYS A C   1 
ATOM 1301 C CB  ? CYS A 1 164 ?  12.968   0.123  -7.852 1.000 93.130 ? 164 CYS A CB  1 
ATOM 1302 O O   ? CYS A 1 164 ?  11.940  -2.737  -7.031 1.000 93.130 ? 164 CYS A O   1 
ATOM 1303 S SG  ? CYS A 1 164 ?  13.445   1.847  -7.601 1.000 93.130 ? 164 CYS A SG  1 
ATOM 1304 N N   ? ALA A 1 165 ?  10.241  -1.708  -8.093 1.000 92.420 ? 165 ALA A N   1 
ATOM 1305 C CA  ? ALA A 1 165 ?   9.674  -2.949  -8.613 1.000 92.420 ? 165 ALA A CA  1 
ATOM 1306 C C   ? ALA A 1 165 ?   9.135  -2.756 -10.027 1.000 92.420 ? 165 ALA A C   1 
ATOM 1307 C CB  ? ALA A 1 165 ?   8.567  -3.456  -7.690 1.000 92.420 ? 165 ALA A CB  1 
ATOM 1308 O O   ? ALA A 1 165 ?   8.651  -1.675 -10.371 1.000 92.420 ? 165 ALA A O   1 
ATOM 1309 N N   ? GLY A 1 166 ?   9.351  -3.662 -10.781 1.000 88.880 ? 166 GLY A N   1 
ATOM 1310 C CA  ? GLY A 1 166 ?   8.903  -3.651 -12.164 1.000 88.880 ? 166 GLY A CA  1 
ATOM 1311 C C   ? GLY A 1 166 ?   9.814  -4.431 -13.093 1.000 88.880 ? 166 GLY A C   1 
ATOM 1312 O O   ? GLY A 1 166 ?  10.702  -5.154 -12.637 1.000 88.880 ? 166 GLY A O   1 
ATOM 1313 N N   ? LEU A 1 167 ?   9.469  -4.371 -14.400 1.000 83.750 ? 167 LEU A N   1 
ATOM 1314 C CA  ? LEU A 1 167 ?  10.349  -4.912 -15.431 1.000 83.750 ? 167 LEU A CA  1 
ATOM 1315 C C   ? LEU A 1 167 ?  11.312  -3.844 -15.938 1.000 83.750 ? 167 LEU A C   1 
ATOM 1316 C CB  ? LEU A 1 167 ?   9.529  -5.472 -16.596 1.000 83.750 ? 167 LEU A CB  1 
ATOM 1317 O O   ? LEU A 1 167 ?  10.884  -2.767 -16.360 1.000 83.750 ? 167 LEU A O   1 
ATOM 1318 C CG  ? LEU A 1 167 ?   8.602  -6.645 -16.271 1.000 83.750 ? 167 LEU A CG  1 
ATOM 1319 C CD1 ? LEU A 1 167 ?   7.759  -7.007 -17.488 1.000 83.750 ? 167 LEU A CD1 1 
ATOM 1320 C CD2 ? LEU A 1 167 ?   9.409  -7.848 -15.795 1.000 83.750 ? 167 LEU A CD2 1 
ATOM 1321 N N   ? TRP A 1 168 ?  12.622  -4.248 -15.752 1.000 83.240 ? 168 TRP A N   1 
ATOM 1322 C CA  ? TRP A 1 168 ?  13.621  -3.266 -16.160 1.000 83.240 ? 168 TRP A CA  1 
ATOM 1323 C C   ? TRP A 1 168 ?  13.367  -2.791 -17.587 1.000 83.240 ? 168 TRP A C   1 
ATOM 1324 C CB  ? TRP A 1 168 ?  15.031  -3.854 -16.048 1.000 83.240 ? 168 TRP A CB  1 
ATOM 1325 O O   ? TRP A 1 168 ?  13.521  -1.605 -17.890 1.000 83.240 ? 168 TRP A O   1 
ATOM 1326 C CG  ? TRP A 1 168 ?  16.125  -2.874 -16.349 1.000 83.240 ? 168 TRP A CG  1 
ATOM 1327 C CD1 ? TRP A 1 168 ?  16.970  -2.888 -17.424 1.000 83.240 ? 168 TRP A CD1 1 
ATOM 1328 C CD2 ? TRP A 1 168 ?  16.495  -1.738 -15.562 1.000 83.240 ? 168 TRP A CD2 1 
ATOM 1329 C CE2 ? TRP A 1 168 ?  17.574  -1.107 -16.220 1.000 83.240 ? 168 TRP A CE2 1 
ATOM 1330 C CE3 ? TRP A 1 168 ?  16.018  -1.192 -14.363 1.000 83.240 ? 168 TRP A CE3 1 
ATOM 1331 N NE1 ? TRP A 1 168 ?  17.844  -1.827 -17.352 1.000 83.240 ? 168 TRP A NE1 1 
ATOM 1332 C CH2 ? TRP A 1 168 ?  17.698   0.559 -14.544 1.000 83.240 ? 168 TRP A CH2 1 
ATOM 1333 C CZ2 ? TRP A 1 168 ?  18.184   0.045 -15.718 1.000 83.240 ? 168 TRP A CZ2 1 
ATOM 1334 C CZ3 ? TRP A 1 168 ?  16.627  -0.045 -13.865 1.000 83.240 ? 168 TRP A CZ3 1 
ATOM 1335 N N   ? GLU A 1 169 ?  12.991  -3.696 -18.484 1.000 82.380 ? 169 GLU A N   1 
ATOM 1336 C CA  ? GLU A 1 169 ?  12.736  -3.402 -19.891 1.000 82.380 ? 169 GLU A CA  1 
ATOM 1337 C C   ? GLU A 1 169 ?  11.393  -2.699 -20.072 1.000 82.380 ? 169 GLU A C   1 
ATOM 1338 C CB  ? GLU A 1 169 ?  12.775  -4.685 -20.724 1.000 82.380 ? 169 GLU A CB  1 
ATOM 1339 O O   ? GLU A 1 169 ?  11.085  -2.210 -21.161 1.000 82.380 ? 169 GLU A O   1 
ATOM 1340 C CG  ? GLU A 1 169 ?  14.134  -5.369 -20.736 1.000 82.380 ? 169 GLU A CG  1 
ATOM 1341 C CD  ? GLU A 1 169 ?  15.273  -4.435 -21.110 1.000 82.380 ? 169 GLU A CD  1 
ATOM 1342 O OE1 ? GLU A 1 169 ?  16.451  -4.851 -21.028 1.000 82.380 ? 169 GLU A OE1 1 
ATOM 1343 O OE2 ? GLU A 1 169 ?  14.986  -3.277 -21.488 1.000 82.380 ? 169 GLU A OE2 1 
ATOM 1344 N N   ? GLY A 1 170 ?  10.662  -2.613 -19.030 1.000 79.390 ? 170 GLY A N   1 
ATOM 1345 C CA  ? GLY A 1 170 ?   9.364  -1.957 -19.074 1.000 79.390 ? 170 GLY A CA  1 
ATOM 1346 C C   ? GLY A 1 170 ?   8.216  -2.920 -19.311 1.000 79.390 ? 170 GLY A C   1 
ATOM 1347 O O   ? GLY A 1 170 ?   8.418  -4.135 -19.358 1.000 79.390 ? 170 GLY A O   1 
ATOM 1348 N N   ? GLY A 1 171 ?   7.012  -2.417 -19.197 1.000 68.900 ? 171 GLY A N   1 
ATOM 1349 C CA  ? GLY A 1 171 ?   5.932  -3.282 -19.643 1.000 68.900 ? 171 GLY A CA  1 
ATOM 1350 C C   ? GLY A 1 171 ?   5.099  -3.833 -18.501 1.000 68.900 ? 171 GLY A C   1 
ATOM 1351 O O   ? GLY A 1 171 ?   4.041  -4.424 -18.727 1.000 68.900 ? 171 GLY A O   1 
ATOM 1352 N N   ? ARG A 1 172 ?   5.581  -3.549 -17.263 1.000 70.360 ? 172 ARG A N   1 
ATOM 1353 C CA  ? ARG A 1 172 ?   4.816  -3.923 -16.078 1.000 70.360 ? 172 ARG A CA  1 
ATOM 1354 C C   ? ARG A 1 172 ?   5.164  -3.026 -14.895 1.000 70.360 ? 172 ARG A C   1 
ATOM 1355 C CB  ? ARG A 1 172 ?   5.067  -5.389 -15.716 1.000 70.360 ? 172 ARG A CB  1 
ATOM 1356 O O   ? ARG A 1 172 ?   6.338  -2.865 -14.556 1.000 70.360 ? 172 ARG A O   1 
ATOM 1357 C CG  ? ARG A 1 172 ?   4.410  -6.379 -16.665 1.000 70.360 ? 172 ARG A CG  1 
ATOM 1358 C CD  ? ARG A 1 172 ?   4.599  -7.816 -16.200 1.000 70.360 ? 172 ARG A CD  1 
ATOM 1359 N NE  ? ARG A 1 172 ?   4.350  -8.769 -17.278 1.000 70.360 ? 172 ARG A NE  1 
ATOM 1360 N NH1 ? ARG A 1 172 ?   5.009 -10.624 -16.070 1.000 70.360 ? 172 ARG A NH1 1 
ATOM 1361 N NH2 ? ARG A 1 172 ?   4.292 -10.856 -18.234 1.000 70.360 ? 172 ARG A NH2 1 
ATOM 1362 C CZ  ? ARG A 1 172 ?   4.551 -10.081 -17.192 1.000 70.360 ? 172 ARG A CZ  1 
ATOM 1363 N N   ? GLY A 1 173 ?   4.066  -2.366 -14.286 1.000 68.720 ? 173 GLY A N   1 
ATOM 1364 C CA  ? GLY A 1 173 ?   4.283  -1.457 -13.172 1.000 68.720 ? 173 GLY A CA  1 
ATOM 1365 C C   ? GLY A 1 173 ?   3.013  -0.769 -12.708 1.000 68.720 ? 173 GLY A C   1 
ATOM 1366 O O   ? GLY A 1 173 ?   1.937  -1.000 -13.263 1.000 68.720 ? 173 GLY A O   1 
ATOM 1367 N N   ? SER A 1 174 ?   3.090  -0.096 -11.474 1.000 71.860 ? 174 SER A N   1 
ATOM 1368 C CA  ? SER A 1 174 ?   1.974   0.678 -10.939 1.000 71.860 ? 174 SER A CA  1 
ATOM 1369 C C   ? SER A 1 174 ?   1.774   1.972 -11.721 1.000 71.860 ? 174 SER A C   1 
ATOM 1370 C CB  ? SER A 1 174 ?   2.200   0.995  -9.461 1.000 71.860 ? 174 SER A CB  1 
ATOM 1371 O O   ? SER A 1 174 ?   2.732   2.534 -12.257 1.000 71.860 ? 174 SER A O   1 
ATOM 1372 O OG  ? SER A 1 174 ?   2.311  -0.196  -8.702 1.000 71.860 ? 174 SER A OG  1 
ATOM 1373 N N   ? CYS A 1 175 ?   0.565   2.370 -11.826 1.000 78.570 ? 175 CYS A N   1 
ATOM 1374 C CA  ? CYS A 1 175 ?   0.212   3.580 -12.560 1.000 78.570 ? 175 CYS A CA  1 
ATOM 1375 C C   ? CYS A 1 175 ?  -0.683   4.484 -11.720 1.000 78.570 ? 175 CYS A C   1 
ATOM 1376 C CB  ? CYS A 1 175 ?  -0.491   3.227 -13.870 1.000 78.570 ? 175 CYS A CB  1 
ATOM 1377 O O   ? CYS A 1 175 ?  -0.909   4.218 -10.539 1.000 78.570 ? 175 CYS A O   1 
ATOM 1378 S SG  ? CYS A 1 175 ?  -0.282   4.468 -15.166 1.000 78.570 ? 175 CYS A SG  1 
ATOM 1379 N N   ? GLN A 1 176 ?  -1.129   5.588 -12.413 1.000 73.080 ? 176 GLN A N   1 
ATOM 1380 C CA  ? GLN A 1 176 ?  -1.955   6.569 -11.717 1.000 73.080 ? 176 GLN A CA  1 
ATOM 1381 C C   ? GLN A 1 176 ?  -3.184   5.913 -11.095 1.000 73.080 ? 176 GLN A C   1 
ATOM 1382 C CB  ? GLN A 1 176 ?  -2.381   7.686 -12.671 1.000 73.080 ? 176 GLN A CB  1 
ATOM 1383 O O   ? GLN A 1 176 ?  -3.866   5.118 -11.747 1.000 73.080 ? 176 GLN A O   1 
ATOM 1384 C CG  ? GLN A 1 176 ?  -1.278   8.691 -12.974 1.000 73.080 ? 176 GLN A CG  1 
ATOM 1385 C CD  ? GLN A 1 176 ?  -0.249   8.155 -13.952 1.000 73.080 ? 176 GLN A CD  1 
ATOM 1386 N NE2 ? GLN A 1 176 ?   0.858   8.874 -14.100 1.000 73.080 ? 176 GLN A NE2 1 
ATOM 1387 O OE1 ? GLN A 1 176 ?  -0.448   7.104 -14.569 1.000 73.080 ? 176 GLN A OE1 1 
ATOM 1388 N N   ? GLY A 1 177 ?  -3.372   6.298  -9.777 1.000 70.940 ? 177 GLY A N   1 
ATOM 1389 C CA  ? GLY A 1 177 ?  -4.540   5.736  -9.118 1.000 70.940 ? 177 GLY A CA  1 
ATOM 1390 C C   ? GLY A 1 177 ?  -4.210   4.556  -8.223 1.000 70.940 ? 177 GLY A C   1 
ATOM 1391 O O   ? GLY A 1 177 ?  -5.001   4.193  -7.349 1.000 70.940 ? 177 GLY A O   1 
ATOM 1392 N N   ? ASP A 1 178 ?  -2.977   4.071  -8.308 1.000 85.400 ? 178 ASP A N   1 
ATOM 1393 C CA  ? ASP A 1 178 ?  -2.538   2.964  -7.464 1.000 85.400 ? 178 ASP A CA  1 
ATOM 1394 C C   ? ASP A 1 178 ?  -1.767   3.471  -6.248 1.000 85.400 ? 178 ASP A C   1 
ATOM 1395 C CB  ? ASP A 1 178 ?  -1.674   1.988  -8.265 1.000 85.400 ? 178 ASP A CB  1 
ATOM 1396 O O   ? ASP A 1 178 ?  -1.268   2.678  -5.447 1.000 85.400 ? 178 ASP A O   1 
ATOM 1397 C CG  ? ASP A 1 178 ?  -2.487   1.093  -9.185 1.000 85.400 ? 178 ASP A CG  1 
ATOM 1398 O OD1 ? ASP A 1 178 ?  -3.675   0.836  -8.892 1.000 85.400 ? 178 ASP A OD1 1 
ATOM 1399 O OD2 ? ASP A 1 178 ?  -1.933   0.638 -10.209 1.000 85.400 ? 178 ASP A OD2 1 
ATOM 1400 N N   ? SER A 1 179 ?  -1.611   4.864  -6.261 1.000 91.840 ? 179 SER A N   1 
ATOM 1401 C CA  ? SER A 1 179 ?  -0.935   5.412  -5.090 1.000 91.840 ? 179 SER A CA  1 
ATOM 1402 C C   ? SER A 1 179 ?  -1.511   4.839  -3.800 1.000 91.840 ? 179 SER A C   1 
ATOM 1403 C CB  ? SER A 1 179 ?  -1.043   6.937  -5.073 1.000 91.840 ? 179 SER A CB  1 
ATOM 1404 O O   ? SER A 1 179 ?  -2.730   4.728  -3.654 1.000 91.840 ? 179 SER A O   1 
ATOM 1405 O OG  ? SER A 1 179 ?  -0.313   7.505  -6.147 1.000 91.840 ? 179 SER A OG  1 
ATOM 1406 N N   ? GLY A 1 180 ?  -0.491   4.411  -2.963 1.000 94.970 ? 180 GLY A N   1 
ATOM 1407 C CA  ? GLY A 1 180 ?  -0.941   3.904  -1.676 1.000 94.970 ? 180 GLY A CA  1 
ATOM 1408 C C   ? GLY A 1 180 ?  -1.304   2.431  -1.709 1.000 94.970 ? 180 GLY A C   1 
ATOM 1409 O O   ? GLY A 1 180 ?  -1.509   1.813  -0.662 1.000 94.970 ? 180 GLY A O   1 
ATOM 1410 N N   ? GLY A 1 181 ?  -1.412   1.865  -2.830 1.000 94.740 ? 181 GLY A N   1 
ATOM 1411 C CA  ? GLY A 1 181 ?  -1.743   0.460  -3.007 1.000 94.740 ? 181 GLY A CA  1 
ATOM 1412 C C   ? GLY A 1 181 ?  -0.652  -0.476  -2.523 1.000 94.740 ? 181 GLY A C   1 
ATOM 1413 O O   ? GLY A 1 181 ?   0.500  -0.065  -2.365 1.000 94.740 ? 181 GLY A O   1 
ATOM 1414 N N   ? PRO A 1 182 ?  -0.962  -1.782  -2.386 1.000 96.390 ? 182 PRO A N   1 
ATOM 1415 C CA  ? PRO A 1 182 ?  -0.064  -2.745  -1.743 1.000 96.390 ? 182 PRO A CA  1 
ATOM 1416 C C   ? PRO A 1 182 ?   0.879  -3.424  -2.734 1.000 96.390 ? 182 PRO A C   1 
ATOM 1417 C CB  ? PRO A 1 182 ?  -1.025  -3.761  -1.120 1.000 96.390 ? 182 PRO A CB  1 
ATOM 1418 O O   ? PRO A 1 182 ?   0.471  -3.760  -3.848 1.000 96.390 ? 182 PRO A O   1 
ATOM 1419 C CG  ? PRO A 1 182 ?  -2.210  -3.775  -2.031 1.000 96.390 ? 182 PRO A CG  1 
ATOM 1420 C CD  ? PRO A 1 182 ?  -2.437  -2.380  -2.541 1.000 96.390 ? 182 PRO A CD  1 
ATOM 1421 N N   ? LEU A 1 183 ?   2.151  -3.564  -2.390 1.000 96.380 ? 183 LEU A N   1 
ATOM 1422 C CA  ? LEU A 1 183 ?   3.132  -4.488  -2.947 1.000 96.380 ? 183 LEU A CA  1 
ATOM 1423 C C   ? LEU A 1 183 ?   3.315  -5.700  -2.040 1.000 96.380 ? 183 LEU A C   1 
ATOM 1424 C CB  ? LEU A 1 183 ?   4.476  -3.783  -3.154 1.000 96.380 ? 183 LEU A CB  1 
ATOM 1425 O O   ? LEU A 1 183 ?   3.932  -5.597  -0.977 1.000 96.380 ? 183 LEU A O   1 
ATOM 1426 C CG  ? LEU A 1 183 ?   5.558  -4.586  -3.879 1.000 96.380 ? 183 LEU A CG  1 
ATOM 1427 C CD1 ? LEU A 1 183 ?   5.193  -4.761  -5.349 1.000 96.380 ? 183 LEU A CD1 1 
ATOM 1428 C CD2 ? LEU A 1 183 ?   6.914  -3.904  -3.737 1.000 96.380 ? 183 LEU A CD2 1 
ATOM 1429 N N   ? VAL A 1 184 ?   2.796  -6.870  -2.486 1.000 97.230 ? 184 VAL A N   1 
ATOM 1430 C CA  ? VAL A 1 184 ?   2.769  -8.074  -1.660 1.000 97.230 ? 184 VAL A CA  1 
ATOM 1431 C C   ? VAL A 1 184 ?   3.835  -9.055  -2.143 1.000 97.230 ? 184 VAL A C   1 
ATOM 1432 C CB  ? VAL A 1 184 ?   1.378  -8.745  -1.681 1.000 97.230 ? 184 VAL A CB  1 
ATOM 1433 O O   ? VAL A 1 184 ?   3.792  -9.515  -3.286 1.000 97.230 ? 184 VAL A O   1 
ATOM 1434 C CG1 ? VAL A 1 184 ?   1.360  -9.978  -0.778 1.000 97.230 ? 184 VAL A CG1 1 
ATOM 1435 C CG2 ? VAL A 1 184 ?   0.300  -7.751  -1.254 1.000 97.230 ? 184 VAL A CG2 1 
ATOM 1436 N N   ? CYS A 1 185 ?   4.768  -9.343  -1.266 1.000 96.890 ? 185 CYS A N   1 
ATOM 1437 C CA  ? CYS A 1 185 ?   5.857 -10.275  -1.537 1.000 96.890 ? 185 CYS A CA  1 
ATOM 1438 C C   ? CYS A 1 185 ?   5.903 -11.379  -0.487 1.000 96.890 ? 185 CYS A C   1 
ATOM 1439 C CB  ? CYS A 1 185 ?   7.196  -9.538  -1.574 1.000 96.890 ? 185 CYS A CB  1 
ATOM 1440 O O   ? CYS A 1 185 ?   5.835 -11.105   0.712 1.000 96.890 ? 185 CYS A O   1 
ATOM 1441 S SG  ? CYS A 1 185 ?   7.217  -8.123  -2.696 1.000 96.890 ? 185 CYS A SG  1 
ATOM 1442 N N   ? ASN A 1 186 ?   5.947 -12.631  -0.994 1.000 94.720 ? 186 ASN A N   1 
ATOM 1443 C CA  ? ASN A 1 186 ?   6.000 -13.775  -0.090 1.000 94.720 ? 186 ASN A CA  1 
ATOM 1444 C C   ? ASN A 1 186 ?   4.847 -13.754   0.909 1.000 94.720 ? 186 ASN A C   1 
ATOM 1445 C CB  ? ASN A 1 186 ?   7.340 -13.815   0.647 1.000 94.720 ? 186 ASN A CB  1 
ATOM 1446 O O   ? ASN A 1 186 ?   5.044 -14.017   2.097 1.000 94.720 ? 186 ASN A O   1 
ATOM 1447 C CG  ? ASN A 1 186 ?   8.511 -14.069  -0.283 1.000 94.720 ? 186 ASN A CG  1 
ATOM 1448 N ND2 ? ASN A 1 186 ?   9.681 -13.559   0.083 1.000 94.720 ? 186 ASN A ND2 1 
ATOM 1449 O OD1 ? ASN A 1 186 ?   8.364 -14.719  -1.322 1.000 94.720 ? 186 ASN A OD1 1 
ATOM 1450 N N   ? GLY A 1 187 ?   3.712 -13.176   0.525 1.000 93.850 ? 187 GLY A N   1 
ATOM 1451 C CA  ? GLY A 1 187 ?   2.494 -13.255   1.316 1.000 93.850 ? 187 GLY A CA  1 
ATOM 1452 C C   ? GLY A 1 187 ?   2.380 -12.149   2.348 1.000 93.850 ? 187 GLY A C   1 
ATOM 1453 O O   ? GLY A 1 187 ?   1.498 -12.184   3.209 1.000 93.850 ? 187 GLY A O   1 
ATOM 1454 N N   ? THR A 1 188 ?   3.321 -11.171   2.365 1.000 97.040 ? 188 THR A N   1 
ATOM 1455 C CA  ? THR A 1 188 ?   3.283 -10.057   3.306 1.000 97.040 ? 188 THR A CA  1 
ATOM 1456 C C   ? THR A 1 188 ?   3.371  -8.724   2.569 1.000 97.040 ? 188 THR A C   1 
ATOM 1457 C CB  ? THR A 1 188 ?   4.426 -10.155   4.333 1.000 97.040 ? 188 THR A CB  1 
ATOM 1458 O O   ? THR A 1 188 ?   3.832  -8.668   1.427 1.000 97.040 ? 188 THR A O   1 
ATOM 1459 C CG2 ? THR A 1 188 ?   4.350 -11.461   5.117 1.000 97.040 ? 188 THR A CG2 1 
ATOM 1460 O OG1 ? THR A 1 188 ?   5.683 -10.094   3.648 1.000 97.040 ? 188 THR A OG1 1 
ATOM 1461 N N   ? LEU A 1 189 ?   2.941  -7.665   3.271 1.000 97.820 ? 189 LEU A N   1 
ATOM 1462 C CA  ? LEU A 1 189 ?   3.033  -6.317   2.721 1.000 97.820 ? 189 LEU A CA  1 
ATOM 1463 C C   ? LEU A 1 189 ?   4.479  -5.832   2.709 1.000 97.820 ? 189 LEU A C   1 
ATOM 1464 C CB  ? LEU A 1 189 ?   2.164  -5.348   3.526 1.000 97.820 ? 189 LEU A CB  1 
ATOM 1465 O O   ? LEU A 1 189 ?   5.081  -5.637   3.768 1.000 97.820 ? 189 LEU A O   1 
ATOM 1466 C CG  ? LEU A 1 189 ?   2.112  -3.905   3.023 1.000 97.820 ? 189 LEU A CG  1 
ATOM 1467 C CD1 ? LEU A 1 189 ?   1.551  -3.857   1.606 1.000 97.820 ? 189 LEU A CD1 1 
ATOM 1468 C CD2 ? LEU A 1 189 ?   1.278  -3.040   3.963 1.000 97.820 ? 189 LEU A CD2 1 
ATOM 1469 N N   ? ALA A 1 190 ?   5.018  -5.681   1.575 1.000 97.540 ? 190 ALA A N   1 
ATOM 1470 C CA  ? ALA A 1 190 ?   6.431  -5.346   1.420 1.000 97.540 ? 190 ALA A CA  1 
ATOM 1471 C C   ? ALA A 1 190 ?   6.610  -3.870   1.078 1.000 97.540 ? 190 ALA A C   1 
ATOM 1472 C CB  ? ALA A 1 190 ?   7.070  -6.220   0.343 1.000 97.540 ? 190 ALA A CB  1 
ATOM 1473 O O   ? ALA A 1 190 ?   7.645  -3.275   1.389 1.000 97.540 ? 190 ALA A O   1 
ATOM 1474 N N   ? GLY A 1 191 ?   5.633  -3.252   0.432 1.000 96.730 ? 191 GLY A N   1 
ATOM 1475 C CA  ? GLY A 1 191 ?   5.766  -1.866   0.013 1.000 96.730 ? 191 GLY A CA  1 
ATOM 1476 C C   ? GLY A 1 191 ?   4.432  -1.181  -0.215 1.000 96.730 ? 191 GLY A C   1 
ATOM 1477 O O   ? GLY A 1 191 ?   3.403  -1.845  -0.354 1.000 96.730 ? 191 GLY A O   1 
ATOM 1478 N N   ? VAL A 1 192 ?   4.492   0.137  -0.210 1.000 97.000 ? 192 VAL A N   1 
ATOM 1479 C CA  ? VAL A 1 192 ?   3.361   1.006  -0.520 1.000 97.000 ? 192 VAL A CA  1 
ATOM 1480 C C   ? VAL A 1 192 ?   3.687   1.863  -1.741 1.000 97.000 ? 192 VAL A C   1 
ATOM 1481 C CB  ? VAL A 1 192 ?   2.992   1.906   0.680 1.000 97.000 ? 192 VAL A CB  1 
ATOM 1482 O O   ? VAL A 1 192 ?   4.735   2.512  -1.789 1.000 97.000 ? 192 VAL A O   1 
ATOM 1483 C CG1 ? VAL A 1 192 ?   1.853   2.856   0.313 1.000 97.000 ? 192 VAL A CG1 1 
ATOM 1484 C CG2 ? VAL A 1 192 ?   2.611   1.053   1.889 1.000 97.000 ? 192 VAL A CG2 1 
ATOM 1485 N N   ? VAL A 1 193 ?   2.813   1.760  -2.723 1.000 94.870 ? 193 VAL A N   1 
ATOM 1486 C CA  ? VAL A 1 193 ?   3.063   2.527  -3.939 1.000 94.870 ? 193 VAL A CA  1 
ATOM 1487 C C   ? VAL A 1 193 ?   3.237   4.004  -3.593 1.000 94.870 ? 193 VAL A C   1 
ATOM 1488 C CB  ? VAL A 1 193 ?   1.923   2.350  -4.966 1.000 94.870 ? 193 VAL A CB  1 
ATOM 1489 O O   ? VAL A 1 193 ?   2.326   4.631  -3.046 1.000 94.870 ? 193 VAL A O   1 
ATOM 1490 C CG1 ? VAL A 1 193 ?   2.199   3.170  -6.226 1.000 94.870 ? 193 VAL A CG1 1 
ATOM 1491 C CG2 ? VAL A 1 193 ?   1.743   0.874  -5.315 1.000 94.870 ? 193 VAL A CG2 1 
ATOM 1492 N N   ? SER A 1 194 ?   4.410   4.607  -3.933 1.000 91.580 ? 194 SER A N   1 
ATOM 1493 C CA  ? SER A 1 194 ?   4.766   5.970  -3.553 1.000 91.580 ? 194 SER A CA  1 
ATOM 1494 C C   ? SER A 1 194 ?   4.925   6.862  -4.781 1.000 91.580 ? 194 SER A C   1 
ATOM 1495 C CB  ? SER A 1 194 ?   6.057   5.980  -2.735 1.000 91.580 ? 194 SER A CB  1 
ATOM 1496 O O   ? SER A 1 194 ?   4.588   8.047  -4.741 1.000 91.580 ? 194 SER A O   1 
ATOM 1497 O OG  ? SER A 1 194 ?   6.327   7.278  -2.235 1.000 91.580 ? 194 SER A OG  1 
ATOM 1498 N N   ? GLY A 1 195 ?   5.364   6.268  -5.909 1.000 84.470 ? 195 GLY A N   1 
ATOM 1499 C CA  ? GLY A 1 195 ?   5.579   7.101  -7.082 1.000 84.470 ? 195 GLY A CA  1 
ATOM 1500 C C   ? GLY A 1 195 ?   6.245   6.359  -8.226 1.000 84.470 ? 195 GLY A C   1 
ATOM 1501 O O   ? GLY A 1 195 ?   6.263   5.127  -8.247 1.000 84.470 ? 195 GLY A O   1 
ATOM 1502 N N   ? GLY A 1 196 ?   6.551   7.039  -9.307 1.000 79.250 ? 196 GLY A N   1 
ATOM 1503 C CA  ? GLY A 1 196 ?   7.157   6.524 -10.525 1.000 79.250 ? 196 GLY A CA  1 
ATOM 1504 C C   ? GLY A 1 196 ?   6.929   7.419 -11.728 1.000 79.250 ? 196 GLY A C   1 
ATOM 1505 O O   ? GLY A 1 196 ?   6.407   8.528 -11.594 1.000 79.250 ? 196 GLY A O   1 
ATOM 1506 N N   ? ALA A 1 197 ?   7.530   7.006 -12.870 1.000 67.420 ? 197 ALA A N   1 
ATOM 1507 C CA  ? ALA A 1 197 ?   7.532   7.855 -14.058 1.000 67.420 ? 197 ALA A CA  1 
ATOM 1508 C C   ? ALA A 1 197 ?   6.164   7.852 -14.736 1.000 67.420 ? 197 ALA A C   1 
ATOM 1509 C CB  ? ALA A 1 197 ?   8.609   7.397 -15.038 1.000 67.420 ? 197 ALA A CB  1 
ATOM 1510 O O   ? ALA A 1 197 ?   5.394   6.900 -14.590 1.000 67.420 ? 197 ALA A O   1 
ATOM 1511 N N   ? GLU A 1 198 ?   5.733   8.898 -15.443 1.000 67.640 ? 198 GLU A N   1 
ATOM 1512 C CA  ? GLU A 1 198 ?   4.658   9.012 -16.423 1.000 67.640 ? 198 GLU A CA  1 
ATOM 1513 C C   ? GLU A 1 198 ?   5.213   9.212 -17.831 1.000 67.640 ? 198 GLU A C   1 
ATOM 1514 C CB  ? GLU A 1 198 ?   3.719  10.166 -16.060 1.000 67.640 ? 198 GLU A CB  1 
ATOM 1515 O O   ? GLU A 1 198 ?   6.010  10.122 -18.066 1.000 67.640 ? 198 GLU A O   1 
ATOM 1516 C CG  ? GLU A 1 198 ?   2.488  10.260 -16.949 1.000 67.640 ? 198 GLU A CG  1 
ATOM 1517 C CD  ? GLU A 1 198 ?   1.612   9.018 -16.893 1.000 67.640 ? 198 GLU A CD  1 
ATOM 1518 O OE1 ? GLU A 1 198 ?   1.161   8.546 -17.961 1.000 67.640 ? 198 GLU A OE1 1 
ATOM 1519 O OE2 ? GLU A 1 198 ?   1.373   8.515 -15.773 1.000 67.640 ? 198 GLU A OE2 1 
ATOM 1520 N N   ? PRO A 1 199 ?   4.736   8.319 -18.709 1.000 70.300 ? 199 PRO A N   1 
ATOM 1521 C CA  ? PRO A 1 199 ?   3.872   7.136 -18.728 1.000 70.300 ? 199 PRO A CA  1 
ATOM 1522 C C   ? PRO A 1 199 ?   4.440   5.979 -17.910 1.000 70.300 ? 199 PRO A C   1 
ATOM 1523 C CB  ? PRO A 1 199 ?   3.803   6.773 -20.213 1.000 70.300 ? 199 PRO A CB  1 
ATOM 1524 O O   ? PRO A 1 199 ?   5.658   5.872 -17.746 1.000 70.300 ? 199 PRO A O   1 
ATOM 1525 C CG  ? PRO A 1 199 ?   4.983   7.454 -20.828 1.000 70.300 ? 199 PRO A CG  1 
ATOM 1526 C CD  ? PRO A 1 199 ?   5.455   8.529 -19.892 1.000 70.300 ? 199 PRO A CD  1 
ATOM 1527 N N   ? CYS A 1 200 ?   3.574   5.261 -17.116 1.000 74.930 ? 200 CYS A N   1 
ATOM 1528 C CA  ? CYS A 1 200 ?   3.942   4.147 -16.250 1.000 74.930 ? 200 CYS A CA  1 
ATOM 1529 C C   ? CYS A 1 200 ?   4.620   3.038 -17.046 1.000 74.930 ? 200 CYS A C   1 
ATOM 1530 C CB  ? CYS A 1 200 ?   2.709   3.593 -15.536 1.000 74.930 ? 200 CYS A CB  1 
ATOM 1531 O O   ? CYS A 1 200 ?   4.382   2.895 -18.247 1.000 74.930 ? 200 CYS A O   1 
ATOM 1532 S SG  ? CYS A 1 200 ?   1.779   4.839 -14.618 1.000 74.930 ? 200 CYS A SG  1 
ATOM 1533 N N   ? SER A 1 201 ?   5.630   2.369 -16.383 1.000 73.360 ? 201 SER A N   1 
ATOM 1534 C CA  ? SER A 1 201 ?   6.224   1.131 -16.880 1.000 73.360 ? 201 SER A CA  1 
ATOM 1535 C C   ? SER A 1 201 ?   7.125   1.394 -18.082 1.000 73.360 ? 201 SER A C   1 
ATOM 1536 C CB  ? SER A 1 201 ?   5.134   0.128 -17.259 1.000 73.360 ? 201 SER A CB  1 
ATOM 1537 O O   ? SER A 1 201 ?   7.116   0.630 -19.050 1.000 73.360 ? 201 SER A O   1 
ATOM 1538 O OG  ? SER A 1 201 ?   4.346  -0.209 -16.131 1.000 73.360 ? 201 SER A OG  1 
ATOM 1539 N N   ? ARG A 1 202 ?   7.801   2.602 -18.121 1.000 79.610 ? 202 ARG A N   1 
ATOM 1540 C CA  ? ARG A 1 202 ?   8.831   2.936 -19.100 1.000 79.610 ? 202 ARG A CA  1 
ATOM 1541 C C   ? ARG A 1 202 ?  10.089   2.104 -18.876 1.000 79.610 ? 202 ARG A C   1 
ATOM 1542 C CB  ? ARG A 1 202 ?   9.170   4.427 -19.036 1.000 79.610 ? 202 ARG A CB  1 
ATOM 1543 O O   ? ARG A 1 202 ?  10.412   1.751 -17.740 1.000 79.610 ? 202 ARG A O   1 
ATOM 1544 C CG  ? ARG A 1 202 ?   8.047   5.335 -19.511 1.000 79.610 ? 202 ARG A CG  1 
ATOM 1545 C CD  ? ARG A 1 202 ?   8.503   6.783 -19.623 1.000 79.610 ? 202 ARG A CD  1 
ATOM 1546 N NE  ? ARG A 1 202 ?   7.506   7.611 -20.296 1.000 79.610 ? 202 ARG A NE  1 
ATOM 1547 N NH1 ? ARG A 1 202 ?   8.761   9.549 -20.218 1.000 79.610 ? 202 ARG A NH1 1 
ATOM 1548 N NH2 ? ARG A 1 202 ?   6.681   9.563 -21.181 1.000 79.610 ? 202 ARG A NH2 1 
ATOM 1549 C CZ  ? ARG A 1 202 ?   7.652   8.906 -20.564 1.000 79.610 ? 202 ARG A CZ  1 
ATOM 1550 N N   ? PRO A 1 203 ?  10.623   1.672 -20.028 1.000 84.080 ? 203 PRO A N   1 
ATOM 1551 C CA  ? PRO A 1 203 ?  11.914   1.007 -19.837 1.000 84.080 ? 203 PRO A CA  1 
ATOM 1552 C C   ? PRO A 1 203 ?  12.880   1.827 -18.985 1.000 84.080 ? 203 PRO A C   1 
ATOM 1553 C CB  ? PRO A 1 203 ?  12.443   0.850 -21.265 1.000 84.080 ? 203 PRO A CB  1 
ATOM 1554 O O   ? PRO A 1 203 ?  12.947   3.051 -19.126 1.000 84.080 ? 203 PRO A O   1 
ATOM 1555 C CG  ? PRO A 1 203 ?  11.222   0.844 -22.127 1.000 84.080 ? 203 PRO A CG  1 
ATOM 1556 C CD  ? PRO A 1 203 ?  10.189   1.732 -21.497 1.000 84.080 ? 203 PRO A CD  1 
ATOM 1557 N N   ? ARG A 1 204 ?  13.522   1.156 -17.982 1.000 84.810 ? 204 ARG A N   1 
ATOM 1558 C CA  ? ARG A 1 204 ?  14.566   1.748 -17.153 1.000 84.810 ? 204 ARG A CA  1 
ATOM 1559 C C   ? ARG A 1 204 ?  13.979   2.755 -16.169 1.000 84.810 ? 204 ARG A C   1 
ATOM 1560 C CB  ? ARG A 1 204 ?  15.626   2.425 -18.025 1.000 84.810 ? 204 ARG A CB  1 
ATOM 1561 O O   ? ARG A 1 204 ?  14.692   3.623 -15.661 1.000 84.810 ? 204 ARG A O   1 
ATOM 1562 C CG  ? ARG A 1 204 ?  16.396   1.464 -18.916 1.000 84.810 ? 204 ARG A CG  1 
ATOM 1563 C CD  ? ARG A 1 204 ?  17.475   2.178 -19.717 1.000 84.810 ? 204 ARG A CD  1 
ATOM 1564 N NE  ? ARG A 1 204 ?  18.101   1.289 -20.691 1.000 84.810 ? 204 ARG A NE  1 
ATOM 1565 N NH1 ? ARG A 1 204 ?  19.657   2.837 -21.413 1.000 84.810 ? 204 ARG A NH1 1 
ATOM 1566 N NH2 ? ARG A 1 204 ?  19.616   0.735 -22.326 1.000 84.810 ? 204 ARG A NH2 1 
ATOM 1567 C CZ  ? ARG A 1 204 ?  19.123   1.623 -21.475 1.000 84.810 ? 204 ARG A CZ  1 
ATOM 1568 N N   ? ARG A 1 205 ?  12.654   2.703 -16.042 1.000 86.630 ? 205 ARG A N   1 
ATOM 1569 C CA  ? ARG A 1 205 ?  11.965   3.579 -15.100 1.000 86.630 ? 205 ARG A CA  1 
ATOM 1570 C C   ? ARG A 1 205 ?  10.928   2.806 -14.292 1.000 86.630 ? 205 ARG A C   1 
ATOM 1571 C CB  ? ARG A 1 205 ?  11.295   4.741 -15.836 1.000 86.630 ? 205 ARG A CB  1 
ATOM 1572 O O   ? ARG A 1 205 ?   9.742   2.808 -14.630 1.000 86.630 ? 205 ARG A O   1 
ATOM 1573 C CG  ? ARG A 1 205 ?  12.274   5.696 -16.500 1.000 86.630 ? 205 ARG A CG  1 
ATOM 1574 C CD  ? ARG A 1 205 ?  12.902   6.650 -15.493 1.000 86.630 ? 205 ARG A CD  1 
ATOM 1575 N NE  ? ARG A 1 205 ?  13.609   7.743 -16.153 1.000 86.630 ? 205 ARG A NE  1 
ATOM 1576 N NH1 ? ARG A 1 205 ?  13.448   9.201 -14.369 1.000 86.630 ? 205 ARG A NH1 1 
ATOM 1577 N NH2 ? ARG A 1 205 ?  14.505   9.853 -16.296 1.000 86.630 ? 205 ARG A NH2 1 
ATOM 1578 C CZ  ? ARG A 1 205 ?  13.852   8.930 -15.604 1.000 86.630 ? 205 ARG A CZ  1 
ATOM 1579 N N   ? PRO A 1 206 ?  11.315   2.036 -13.298 1.000 90.740 ? 206 PRO A N   1 
ATOM 1580 C CA  ? PRO A 1 206 ?  10.401   1.220 -12.496 1.000 90.740 ? 206 PRO A CA  1 
ATOM 1581 C C   ? PRO A 1 206 ?   9.541   2.054 -11.549 1.000 90.740 ? 206 PRO A C   1 
ATOM 1582 C CB  ? PRO A 1 206 ?  11.343   0.302 -11.713 1.000 90.740 ? 206 PRO A CB  1 
ATOM 1583 O O   ? PRO A 1 206 ?   9.795   3.248 -11.369 1.000 90.740 ? 206 PRO A O   1 
ATOM 1584 C CG  ? PRO A 1 206 ?  12.591   1.104 -11.527 1.000 90.740 ? 206 PRO A CG  1 
ATOM 1585 C CD  ? PRO A 1 206 ?  12.804   1.945 -12.753 1.000 90.740 ? 206 PRO A CD  1 
ATOM 1586 N N   ? ALA A 1 207 ?   8.507   1.434 -10.974 1.000 90.380 ? 207 ALA A N   1 
ATOM 1587 C CA  ? ALA A 1 207 ?   7.685   2.064  -9.944 1.000 90.380 ? 207 ALA A CA  1 
ATOM 1588 C C   ? ALA A 1 207 ?   8.421   2.112  -8.608 1.000 90.380 ? 207 ALA A C   1 
ATOM 1589 C CB  ? ALA A 1 207 ?   6.361   1.320  -9.791 1.000 90.380 ? 207 ALA A CB  1 
ATOM 1590 O O   ? ALA A 1 207 ?   9.230   1.232  -8.306 1.000 90.380 ? 207 ALA A O   1 
ATOM 1591 N N   ? VAL A 1 208 ?   8.170   3.146  -7.851 1.000 93.170 ? 208 VAL A N   1 
ATOM 1592 C CA  ? VAL A 1 208 ?   8.804   3.357  -6.553 1.000 93.170 ? 208 VAL A CA  1 
ATOM 1593 C C   ? VAL A 1 208 ?   7.804   3.065  -5.437 1.000 93.170 ? 208 VAL A C   1 
ATOM 1594 C CB  ? VAL A 1 208 ?   9.351   4.796  -6.416 1.000 93.170 ? 208 VAL A CB  1 
ATOM 1595 O O   ? VAL A 1 208 ?   6.659   3.520  -5.485 1.000 93.170 ? 208 VAL A O   1 
ATOM 1596 C CG1 ? VAL A 1 208 ?   9.958   5.012  -5.031 1.000 93.170 ? 208 VAL A CG1 1 
ATOM 1597 C CG2 ? VAL A 1 208 ?  10.383   5.080  -7.506 1.000 93.170 ? 208 VAL A CG2 1 
ATOM 1598 N N   ? TYR A 1 209 ?   8.280   2.329  -4.468 1.000 95.500 ? 209 TYR A N   1 
ATOM 1599 C CA  ? TYR A 1 209 ?   7.489   1.950  -3.304 1.000 95.500 ? 209 TYR A CA  1 
ATOM 1600 C C   ? TYR A 1 209 ?   8.179   2.373  -2.013 1.000 95.500 ? 209 TYR A C   1 
ATOM 1601 C CB  ? TYR A 1 209 ?   7.241   0.438  -3.292 1.000 95.500 ? 209 TYR A CB  1 
ATOM 1602 O O   ? TYR A 1 209 ?   9.410   2.401  -1.940 1.000 95.500 ? 209 TYR A O   1 
ATOM 1603 C CG  ? TYR A 1 209 ?   6.480  -0.062  -4.496 1.000 95.500 ? 209 TYR A CG  1 
ATOM 1604 C CD1 ? TYR A 1 209 ?   5.124  -0.371  -4.408 1.000 95.500 ? 209 TYR A CD1 1 
ATOM 1605 C CD2 ? TYR A 1 209 ?   7.114  -0.227  -5.722 1.000 95.500 ? 209 TYR A CD2 1 
ATOM 1606 C CE1 ? TYR A 1 209 ?   4.419  -0.834  -5.514 1.000 95.500 ? 209 TYR A CE1 1 
ATOM 1607 C CE2 ? TYR A 1 209 ?   6.419  -0.689  -6.835 1.000 95.500 ? 209 TYR A CE2 1 
ATOM 1608 O OH  ? TYR A 1 209 ?   4.380  -1.446  -7.820 1.000 95.500 ? 209 TYR A OH  1 
ATOM 1609 C CZ  ? TYR A 1 209 ?   5.074  -0.989  -6.721 1.000 95.500 ? 209 TYR A CZ  1 
ATOM 1610 N N   ? THR A 1 210 ?   7.335   2.808  -1.039 1.000 96.590 ? 210 THR A N   1 
ATOM 1611 C CA  ? THR A 1 210 ?   7.859   2.942   0.316 1.000 96.590 ? 210 THR A CA  1 
ATOM 1612 C C   ? THR A 1 210 ?   8.025   1.574   0.970 1.000 96.590 ? 210 THR A C   1 
ATOM 1613 C CB  ? THR A 1 210 ?   6.940   3.821   1.185 1.000 96.590 ? 210 THR A CB  1 
ATOM 1614 O O   ? THR A 1 210 ?   7.084   0.779   1.007 1.000 96.590 ? 210 THR A O   1 
ATOM 1615 C CG2 ? THR A 1 210 ?   7.499   3.974   2.596 1.000 96.590 ? 210 THR A CG2 1 
ATOM 1616 O OG1 ? THR A 1 210 ?   6.823   5.118   0.587 1.000 96.590 ? 210 THR A OG1 1 
ATOM 1617 N N   ? SER A 1 211 ?   9.295   1.213   1.438 1.000 96.570 ? 211 SER A N   1 
ATOM 1618 C CA  ? SER A 1 211 ?   9.608  -0.071   2.057 1.000 96.570 ? 211 SER A CA  1 
ATOM 1619 C C   ? SER A 1 211 ?   8.976  -0.187   3.440 1.000 96.570 ? 211 SER A C   1 
ATOM 1620 C CB  ? SER A 1 211 ?  11.122  -0.261   2.162 1.000 96.570 ? 211 SER A CB  1 
ATOM 1621 O O   ? SER A 1 211 ?   9.370   0.520   4.369 1.000 96.570 ? 211 SER A O   1 
ATOM 1622 O OG  ? SER A 1 211 ?  11.432  -1.483   2.809 1.000 96.570 ? 211 SER A OG  1 
ATOM 1623 N N   ? VAL A 1 212 ?   8.096  -1.162   3.591 1.000 97.450 ? 212 VAL A N   1 
ATOM 1624 C CA  ? VAL A 1 212 ?   7.359  -1.348   4.836 1.000 97.450 ? 212 VAL A CA  1 
ATOM 1625 C C   ? VAL A 1 212 ?   8.309  -1.825   5.933 1.000 97.450 ? 212 VAL A C   1 
ATOM 1626 C CB  ? VAL A 1 212 ?   6.198  -2.353   4.664 1.000 97.450 ? 212 VAL A CB  1 
ATOM 1627 O O   ? VAL A 1 212 ?   8.200  -1.401   7.086 1.000 97.450 ? 212 VAL A O   1 
ATOM 1628 C CG1 ? VAL A 1 212 ?   5.622  -2.751   6.022 1.000 97.450 ? 212 VAL A CG1 1 
ATOM 1629 C CG2 ? VAL A 1 212 ?   5.109  -1.761   3.772 1.000 97.450 ? 212 VAL A CG2 1 
ATOM 1630 N N   ? CYS A 1 213 ?   9.253  -2.703   5.678 1.000 96.950 ? 213 CYS A N   1 
ATOM 1631 C CA  ? CYS A 1 213 ?  10.164  -3.265   6.668 1.000 96.950 ? 213 CYS A CA  1 
ATOM 1632 C C   ? CYS A 1 213 ?  10.951  -2.166   7.372 1.000 96.950 ? 213 CYS A C   1 
ATOM 1633 C CB  ? CYS A 1 213 ?  11.128  -4.253   6.010 1.000 96.950 ? 213 CYS A CB  1 
ATOM 1634 O O   ? CYS A 1 213 ?  11.316  -2.309   8.540 1.000 96.950 ? 213 CYS A O   1 
ATOM 1635 S SG  ? CYS A 1 213 ?  12.337  -3.472   4.918 1.000 96.950 ? 213 CYS A SG  1 
ATOM 1636 N N   ? HIS A 1 214 ?  11.170  -1.027   6.757 1.000 96.200 ? 214 HIS A N   1 
ATOM 1637 C CA  ? HIS A 1 214 ?  11.928   0.088   7.315 1.000 96.200 ? 214 HIS A CA  1 
ATOM 1638 C C   ? HIS A 1 214 ?  11.081   0.895   8.293 1.000 96.200 ? 214 HIS A C   1 
ATOM 1639 C CB  ? HIS A 1 214 ?  12.447   0.995   6.198 1.000 96.200 ? 214 HIS A CB  1 
ATOM 1640 O O   ? HIS A 1 214 ?  11.616   1.654   9.104 1.000 96.200 ? 214 HIS A O   1 
ATOM 1641 C CG  ? HIS A 1 214 ?  13.689   0.485   5.539 1.000 96.200 ? 214 HIS A CG  1 
ATOM 1642 C CD2 ? HIS A 1 214 ?  13.867  -0.197   4.383 1.000 96.200 ? 214 HIS A CD2 1 
ATOM 1643 N ND1 ? HIS A 1 214 ?  14.944   0.658   6.082 1.000 96.200 ? 214 HIS A ND1 1 
ATOM 1644 C CE1 ? HIS A 1 214 ?  15.843   0.104   5.286 1.000 96.200 ? 214 HIS A CE1 1 
ATOM 1645 N NE2 ? HIS A 1 214 ?  15.215  -0.422   4.248 1.000 96.200 ? 214 HIS A NE2 1 
ATOM 1646 N N   ? TYR A 1 215 ?   9.700   0.636   8.287 1.000 97.220 ? 215 TYR A N   1 
ATOM 1647 C CA  ? TYR A 1 215 ?   8.824   1.506   9.064 1.000 97.220 ? 215 TYR A CA  1 
ATOM 1648 C C   ? TYR A 1 215 ?   7.948   0.693  10.010 1.000 97.220 ? 215 TYR A C   1 
ATOM 1649 C CB  ? TYR A 1 215 ?   7.946   2.351   8.136 1.000 97.220 ? 215 TYR A CB  1 
ATOM 1650 O O   ? TYR A 1 215 ?   6.942   1.193  10.517 1.000 97.220 ? 215 TYR A O   1 
ATOM 1651 C CG  ? TYR A 1 215 ?   8.723   3.326   7.286 1.000 97.220 ? 215 TYR A CG  1 
ATOM 1652 C CD1 ? TYR A 1 215 ?   9.091   4.575   7.782 1.000 97.220 ? 215 TYR A CD1 1 
ATOM 1653 C CD2 ? TYR A 1 215 ?   9.092   3.001   5.985 1.000 97.220 ? 215 TYR A CD2 1 
ATOM 1654 C CE1 ? TYR A 1 215 ?   9.806   5.477   7.001 1.000 97.220 ? 215 TYR A CE1 1 
ATOM 1655 C CE2 ? TYR A 1 215 ?   9.807   3.895   5.195 1.000 97.220 ? 215 TYR A CE2 1 
ATOM 1656 O OH  ? TYR A 1 215 ?  10.867   6.018   4.934 1.000 97.220 ? 215 TYR A OH  1 
ATOM 1657 C CZ  ? TYR A 1 215 ?  10.159   5.129   5.711 1.000 97.220 ? 215 TYR A CZ  1 
ATOM 1658 N N   ? VAL A 1 216 ?   8.313  -0.545  10.233 1.000 97.190 ? 216 VAL A N   1 
ATOM 1659 C CA  ? VAL A 1 216 ?   7.506  -1.435  11.061 1.000 97.190 ? 216 VAL A CA  1 
ATOM 1660 C C   ? VAL A 1 216 ?   7.425  -0.886  12.483 1.000 97.190 ? 216 VAL A C   1 
ATOM 1661 C CB  ? VAL A 1 216 ?   8.079  -2.871  11.075 1.000 97.190 ? 216 VAL A CB  1 
ATOM 1662 O O   ? VAL A 1 216 ?   6.354  -0.887  13.095 1.000 97.190 ? 216 VAL A O   1 
ATOM 1663 C CG1 ? VAL A 1 216 ?   7.437  -3.697  12.189 1.000 97.190 ? 216 VAL A CG1 1 
ATOM 1664 C CG2 ? VAL A 1 216 ?   7.869  -3.542   9.719 1.000 97.190 ? 216 VAL A CG2 1 
ATOM 1665 N N   ? ASP A 1 217 ?   8.559  -0.408  13.001 1.000 96.890 ? 217 ASP A N   1 
ATOM 1666 C CA  ? ASP A 1 217 ?   8.577   0.138  14.355 1.000 96.890 ? 217 ASP A CA  1 
ATOM 1667 C C   ? ASP A 1 217 ?   7.643   1.340  14.475 1.000 96.890 ? 217 ASP A C   1 
ATOM 1668 C CB  ? ASP A 1 217 ?  10.000   0.536  14.754 1.000 96.890 ? 217 ASP A CB  1 
ATOM 1669 O O   ? ASP A 1 217 ?   6.875   1.443  15.434 1.000 96.890 ? 217 ASP A O   1 
ATOM 1670 C CG  ? ASP A 1 217 ?  10.898  -0.660  15.016 1.000 96.890 ? 217 ASP A CG  1 
ATOM 1671 O OD1 ? ASP A 1 217 ?  10.381  -1.784  15.196 1.000 96.890 ? 217 ASP A OD1 1 
ATOM 1672 O OD2 ? ASP A 1 217 ?  12.134  -0.476  15.046 1.000 96.890 ? 217 ASP A OD2 1 
ATOM 1673 N N   ? TRP A 1 218 ?   7.708   2.207  13.506 1.000 97.790 ? 218 TRP A N   1 
ATOM 1674 C CA  ? TRP A 1 218 ?   6.849   3.386  13.495 1.000 97.790 ? 218 TRP A CA  1 
ATOM 1675 C C   ? TRP A 1 218 ?   5.379   2.989  13.403 1.000 97.790 ? 218 TRP A C   1 
ATOM 1676 C CB  ? TRP A 1 218 ?   7.215   4.309  12.330 1.000 97.790 ? 218 TRP A CB  1 
ATOM 1677 O O   ? TRP A 1 218 ?   4.537   3.528  14.124 1.000 97.790 ? 218 TRP A O   1 
ATOM 1678 C CG  ? TRP A 1 218 ?   6.243   5.428  12.110 1.000 97.790 ? 218 TRP A CG  1 
ATOM 1679 C CD1 ? TRP A 1 218 ?   6.188   6.617  12.783 1.000 97.790 ? 218 TRP A CD1 1 
ATOM 1680 C CD2 ? TRP A 1 218 ?   5.180   5.461  11.153 1.000 97.790 ? 218 TRP A CD2 1 
ATOM 1681 C CE2 ? TRP A 1 218 ?   4.521   6.702  11.301 1.000 97.790 ? 218 TRP A CE2 1 
ATOM 1682 C CE3 ? TRP A 1 218 ?   4.720   4.560  10.182 1.000 97.790 ? 218 TRP A CE3 1 
ATOM 1683 N NE1 ? TRP A 1 218 ?   5.155   7.387  12.301 1.000 97.790 ? 218 TRP A NE1 1 
ATOM 1684 C CH2 ? TRP A 1 218 ?   2.997   6.165   9.571 1.000 97.790 ? 218 TRP A CH2 1 
ATOM 1685 C CZ2 ? TRP A 1 218 ?   3.426   7.064  10.513 1.000 97.790 ? 218 TRP A CZ2 1 
ATOM 1686 C CZ3 ? TRP A 1 218 ?   3.630   4.923   9.399 1.000 97.790 ? 218 TRP A CZ3 1 
ATOM 1687 N N   ? ILE A 1 219 ?   5.099   2.047  12.576 1.000 98.100 ? 219 ILE A N   1 
ATOM 1688 C CA  ? ILE A 1 219 ?   3.731   1.588  12.363 1.000 98.100 ? 219 ILE A CA  1 
ATOM 1689 C C   ? ILE A 1 219 ?   3.166   1.027  13.666 1.000 98.100 ? 219 ILE A C   1 
ATOM 1690 C CB  ? ILE A 1 219 ?   3.659   0.523  11.246 1.000 98.100 ? 219 ILE A CB  1 
ATOM 1691 O O   ? ILE A 1 219 ?   2.073   1.408  14.091 1.000 98.100 ? 219 ILE A O   1 
ATOM 1692 C CG1 ? ILE A 1 219 ?   4.041   1.139   9.895 1.000 98.100 ? 219 ILE A CG1 1 
ATOM 1693 C CG2 ? ILE A 1 219 ?   2.263  -0.104  11.186 1.000 98.100 ? 219 ILE A CG2 1 
ATOM 1694 C CD1 ? ILE A 1 219 ?   4.287   0.115   8.795 1.000 98.100 ? 219 ILE A CD1 1 
ATOM 1695 N N   ? ARG A 1 220 ?   3.838   0.199  14.328 1.000 97.640 ? 220 ARG A N   1 
ATOM 1696 C CA  ? ARG A 1 220 ?   3.391  -0.440  15.562 1.000 97.640 ? 220 ARG A CA  1 
ATOM 1697 C C   ? ARG A 1 220 ?   3.198   0.588  16.672 1.000 97.640 ? 220 ARG A C   1 
ATOM 1698 C CB  ? ARG A 1 220 ?   4.391  -1.510  16.006 1.000 97.640 ? 220 ARG A CB  1 
ATOM 1699 O O   ? ARG A 1 220 ?   2.201   0.548  17.395 1.000 97.640 ? 220 ARG A O   1 
ATOM 1700 C CG  ? ARG A 1 220 ?   4.360  -2.771  15.158 1.000 97.640 ? 220 ARG A CG  1 
ATOM 1701 C CD  ? ARG A 1 220 ?   5.291  -3.843  15.707 1.000 97.640 ? 220 ARG A CD  1 
ATOM 1702 N NE  ? ARG A 1 220 ?   5.247  -5.060  14.901 1.000 97.640 ? 220 ARG A NE  1 
ATOM 1703 N NH1 ? ARG A 1 220 ?   7.426  -5.683  15.351 1.000 97.640 ? 220 ARG A NH1 1 
ATOM 1704 N NH2 ? ARG A 1 220 ?   6.114  -6.983  13.993 1.000 97.640 ? 220 ARG A NH2 1 
ATOM 1705 C CZ  ? ARG A 1 220 ?   6.263  -5.906  14.750 1.000 97.640 ? 220 ARG A CZ  1 
ATOM 1706 N N   ? LYS A 1 221 ?   4.206   1.431  16.765 1.000 97.810 ? 221 LYS A N   1 
ATOM 1707 C CA  ? LYS A 1 221 ?   4.143   2.477  17.782 1.000 97.810 ? 221 LYS A CA  1 
ATOM 1708 C C   ? LYS A 1 221 ?   2.941   3.390  17.557 1.000 97.810 ? 221 LYS A C   1 
ATOM 1709 C CB  ? LYS A 1 221 ?   5.432   3.299  17.788 1.000 97.810 ? 221 LYS A CB  1 
ATOM 1710 O O   ? LYS A 1 221 ?   2.235   3.740  18.505 1.000 97.810 ? 221 LYS A O   1 
ATOM 1711 C CG  ? LYS A 1 221 ?   5.501   4.335  18.901 1.000 97.810 ? 221 LYS A CG  1 
ATOM 1712 C CD  ? LYS A 1 221 ?   6.839   5.062  18.906 1.000 97.810 ? 221 LYS A CD  1 
ATOM 1713 C CE  ? LYS A 1 221 ?   6.906   6.103  20.015 1.000 97.810 ? 221 LYS A CE  1 
ATOM 1714 N NZ  ? LYS A 1 221 ?   8.195   6.858  19.989 1.000 97.810 ? 221 LYS A NZ  1 
ATOM 1715 N N   ? THR A 1 222 ?   2.708   3.825  16.360 1.000 97.840 ? 222 THR A N   1 
ATOM 1716 C CA  ? THR A 1 222 ?   1.588   4.699  16.027 1.000 97.840 ? 222 THR A CA  1 
ATOM 1717 C C   ? THR A 1 222 ?   0.259   4.012  16.326 1.000 97.840 ? 222 THR A C   1 
ATOM 1718 C CB  ? THR A 1 222 ?   1.630   5.121  14.547 1.000 97.840 ? 222 THR A CB  1 
ATOM 1719 O O   ? THR A 1 222 ?  -0.648   4.623  16.896 1.000 97.840 ? 222 THR A O   1 
ATOM 1720 C CG2 ? THR A 1 222 ?   0.471   6.052  14.207 1.000 97.840 ? 222 THR A CG2 1 
ATOM 1721 O OG1 ? THR A 1 222 ?   2.866   5.797  14.283 1.000 97.840 ? 222 THR A OG1 1 
ATOM 1722 N N   ? MET A 1 223 ?   0.110   2.689  15.971 1.000 97.670 ? 223 MET A N   1 
ATOM 1723 C CA  ? MET A 1 223 ?  -1.113   1.935  16.233 1.000 97.670 ? 223 MET A CA  1 
ATOM 1724 C C   ? MET A 1 223 ?  -1.355   1.797  17.732 1.000 97.670 ? 223 MET A C   1 
ATOM 1725 C CB  ? MET A 1 223 ?  -1.042   0.552  15.585 1.000 97.670 ? 223 MET A CB  1 
ATOM 1726 O O   ? MET A 1 223 ?  -2.494   1.893  18.193 1.000 97.670 ? 223 MET A O   1 
ATOM 1727 C CG  ? MET A 1 223 ?  -1.107   0.582  14.067 1.000 97.670 ? 223 MET A CG  1 
ATOM 1728 S SD  ? MET A 1 223 ?  -0.825  -1.070  13.318 1.000 97.670 ? 223 MET A SD  1 
ATOM 1729 C CE  ? MET A 1 223 ?  -2.291  -1.950  13.924 1.000 97.670 ? 223 MET A CE  1 
ATOM 1730 N N   ? GLU A 1 224 ?  -0.336   1.656  18.520 1.000 96.880 ? 224 GLU A N   1 
ATOM 1731 C CA  ? GLU A 1 224 ?  -0.424   1.505  19.969 1.000 96.880 ? 224 GLU A CA  1 
ATOM 1732 C C   ? GLU A 1 224 ?  -0.798   2.824  20.640 1.000 96.880 ? 224 GLU A C   1 
ATOM 1733 C CB  ? GLU A 1 224 ?   0.898   0.983  20.537 1.000 96.880 ? 224 GLU A CB  1 
ATOM 1734 O O   ? GLU A 1 224 ?  -1.608   2.846  21.569 1.000 96.880 ? 224 GLU A O   1 
ATOM 1735 C CG  ? GLU A 1 224 ?   1.155  -0.488  20.245 1.000 96.880 ? 224 GLU A CG  1 
ATOM 1736 C CD  ? GLU A 1 224 ?   2.547  -0.947  20.650 1.000 96.880 ? 224 GLU A CD  1 
ATOM 1737 O OE1 ? GLU A 1 224 ?   2.899  -2.120  20.391 1.000 96.880 ? 224 GLU A OE1 1 
ATOM 1738 O OE2 ? GLU A 1 224 ?   3.291  -0.126  21.231 1.000 96.880 ? 224 GLU A OE2 1 
ATOM 1739 N N   ? ASP A 1 225 ?  -0.247   3.902  20.158 1.000 96.280 ? 225 ASP A N   1 
ATOM 1740 C CA  ? ASP A 1 225 ?  -0.398   5.212  20.783 1.000 96.280 ? 225 ASP A CA  1 
ATOM 1741 C C   ? ASP A 1 225 ?  -1.742   5.841  20.425 1.000 96.280 ? 225 ASP A C   1 
ATOM 1742 C CB  ? ASP A 1 225 ?   0.745   6.141  20.366 1.000 96.280 ? 225 ASP A CB  1 
ATOM 1743 O O   ? ASP A 1 225 ?  -2.226   6.729  21.130 1.000 96.280 ? 225 ASP A O   1 
ATOM 1744 C CG  ? ASP A 1 225 ?   2.083   5.740  20.962 1.000 96.280 ? 225 ASP A CG  1 
ATOM 1745 O OD1 ? ASP A 1 225 ?   2.110   4.911  21.898 1.000 96.280 ? 225 ASP A OD1 1 
ATOM 1746 O OD2 ? ASP A 1 225 ?   3.119   6.260  20.495 1.000 96.280 ? 225 ASP A OD2 1 
ATOM 1747 N N   ? ASN A 1 226 ?  -2.415   5.332  19.307 1.000 92.290 ? 226 ASN A N   1 
ATOM 1748 C CA  ? ASN A 1 226 ?  -3.623   6.004  18.840 1.000 92.290 ? 226 ASN A CA  1 
ATOM 1749 C C   ? ASN A 1 226 ?  -4.780   5.023  18.671 1.000 92.290 ? 226 ASN A C   1 
ATOM 1750 C CB  ? ASN A 1 226 ?  -3.354   6.739  17.525 1.000 92.290 ? 226 ASN A CB  1 
ATOM 1751 O O   ? ASN A 1 226 ?  -5.946   5.414  18.745 1.000 92.290 ? 226 ASN A O   1 
ATOM 1752 C CG  ? ASN A 1 226 ?  -2.430   7.928  17.699 1.000 92.290 ? 226 ASN A CG  1 
ATOM 1753 N ND2 ? ASN A 1 226 ?  -1.157   7.743  17.370 1.000 92.290 ? 226 ASN A ND2 1 
ATOM 1754 O OD1 ? ASN A 1 226 ?  -2.857   9.004  18.126 1.000 92.290 ? 226 ASN A OD1 1 
# 
loop_
_struct_sheet_range.sheet_id 
_struct_sheet_range.id 
_struct_sheet_range.beg_label_comp_id 
_struct_sheet_range.beg_label_asym_id 
_struct_sheet_range.beg_label_seq_id 
_struct_sheet_range.pdbx_beg_PDB_ins_code 
_struct_sheet_range.end_label_comp_id 
_struct_sheet_range.end_label_asym_id 
_struct_sheet_range.end_label_seq_id 
_struct_sheet_range.pdbx_end_PDB_ins_code 
_struct_sheet_range.beg_auth_comp_id 
_struct_sheet_range.beg_auth_asym_id 
_struct_sheet_range.beg_auth_seq_id 
_struct_sheet_range.end_auth_comp_id 
_struct_sheet_range.end_auth_asym_id 
_struct_sheet_range.end_auth_seq_id 
A A GLU A   6 ? GLU A   7 ? GLU A 6   GLU A 7   
A B LEU A 107 ? LEU A 107 ? LEU A 107 LEU A 107 
A C GLN A 117 ? GLY A 122 ? GLN A 117 GLY A 122 
A D GLN A 138 ? ILE A 144 ? GLN A 138 ILE A 144 
A E MET A 162 ? ALA A 165 ? MET A 162 ALA A 165 
A F PRO A 182 ? CYS A 185 ? PRO A 182 CYS A 185 
A G THR A 188 ? GLY A 195 ? THR A 188 GLY A 195 
A H ALA A 207 ? SER A 211 ? ALA A 207 SER A 211 
B I GLN A  16 ? TYR A  21 ? GLN A 16  TYR A 21  
B J ARG A  24 ? LEU A  31 ? ARG A 24  LEU A 31  
B K TRP A  36 ? THR A  39 ? TRP A 36  THR A 39  
B L LEU A  48 ? LEU A  52 ? LEU A 48  LEU A 52  
B M GLN A  65 ? ALA A  69 ? GLN A 65  ALA A 69  
B N ASP A  71 ? PRO A  74 ? ASP A 71  PRO A 74  
B O MET A  88 ? ARG A  91 ? MET A 88  ARG A 91  
C P HIS A  56 ? HIS A  56 ? HIS A 56  HIS A 56  
C Q THR A 136 ? THR A 136 ? THR A 136 THR A 136 
D R ASN A  79 ? ASN A  79 ? ASN A 79  ASN A 79  
D S SER A  84 ? SER A  84 ? SER A 84  SER A 84  
E T GLY A  99 ? GLY A  99 ? GLY A 99  GLY A 99  
E U VAL A 102 ? VAL A 102 ? VAL A 102 VAL A 102 
F V ARG A 202 ? ARG A 202 ? ARG A 202 ARG A 202 
F W ARG A 205 ? ARG A 205 ? ARG A 205 ARG A 205 
# 
loop_
_struct_conf.id 
_struct_conf.conf_type_id 
_struct_conf.beg_label_comp_id 
_struct_conf.beg_label_asym_id 
_struct_conf.beg_label_seq_id 
_struct_conf.pdbx_beg_PDB_ins_code 
_struct_conf.end_label_comp_id 
_struct_conf.end_label_asym_id 
_struct_conf.end_label_seq_id 
_struct_conf.pdbx_end_PDB_ins_code 
_struct_conf.beg_auth_comp_id 
_struct_conf.beg_auth_asym_id 
_struct_conf.beg_auth_seq_id 
_struct_conf.end_auth_comp_id 
_struct_conf.end_auth_asym_id 
_struct_conf.end_auth_seq_id 
TURN_TY1_P1   TURN_TY1_P   ILE A   3 ? GLY A   4 ? ILE A 3   GLY A 4   
STRN1         STRN         GLU A   6 ? GLU A   7 ? GLU A 6   GLU A 7   
HELX_LH_PP_P1 HELX_LH_PP_P CYS A   8 ? ARG A   9 ? CYS A 8   ARG A 9   
TURN_TY1_P2   TURN_TY1_P   PRO A  10 ? ASN A  11 ? PRO A 10  ASN A 11  
BEND1         BEND         SER A  12 ? SER A  12 ? SER A 12  SER A 12  
TURN_TY1_P3   TURN_TY1_P   PRO A  14 ? TRP A  15 ? PRO A 14  TRP A 15  
STRN2         STRN         GLN A  16 ? TYR A  21 ? GLN A 16  TYR A 21  
TURN_TY1_P4   TURN_TY1_P   LEU A  22 ? THR A  23 ? LEU A 22  THR A 23  
STRN3         STRN         ARG A  24 ? LEU A  31 ? ARG A 24  LEU A 31  
BEND2         BEND         SER A  33 ? ARG A  35 ? SER A 33  ARG A 35  
STRN4         STRN         TRP A  36 ? THR A  39 ? TRP A 36  THR A 39  
HELX_RH_3T_P1 HELX_RH_3T_P ALA A  41 ? CYS A  43 ? ALA A 41  CYS A 43  
BEND3         BEND         PRO A  46 ? TYR A  47 ? PRO A 46  TYR A 47  
STRN5         STRN         LEU A  48 ? LEU A  52 ? LEU A 48  LEU A 52  
BEND4         BEND         GLY A  53 ? GLY A  53 ? GLY A 53  GLY A 53  
BEND5         BEND         HIS A  55 ? HIS A  55 ? HIS A 55  HIS A 55  
STRN6         STRN         HIS A  56 ? HIS A  56 ? HIS A 56  HIS A 56  
BEND6         BEND         LEU A  57 ? TRP A  58 ? LEU A 57  TRP A 58  
BEND7         BEND         GLY A  62 ? GLY A  62 ? GLY A 62  GLY A 62  
STRN7         STRN         GLN A  65 ? ALA A  69 ? GLN A 65  ALA A 69  
STRN8         STRN         ASP A  71 ? PRO A  74 ? ASP A 71  PRO A 74  
TURN_TY1_P5   TURN_TY1_P   PRO A  76 ? GLY A  77 ? PRO A 76  GLY A 77  
STRN9         STRN         ASN A  79 ? ASN A  79 ? ASN A 79  ASN A 79  
TURN_TY1_P6   TURN_TY1_P   ALA A  80 ? HIS A  83 ? ALA A 80  HIS A 83  
STRN10        STRN         SER A  84 ? SER A  84 ? SER A 84  SER A 84  
TURN_TY1_P7   TURN_TY1_P   ASP A  85 ? ASP A  85 ? ASP A 85  ASP A 85  
STRN11        STRN         MET A  88 ? ARG A  91 ? MET A 88  ARG A 91  
BEND8         BEND         PRO A  93 ? ARG A  94 ? PRO A 93  ARG A 94  
STRN12        STRN         GLY A  99 ? GLY A  99 ? GLY A 99  GLY A 99  
TURN_TY1_P8   TURN_TY1_P   PRO A 100 ? ALA A 101 ? PRO A 100 ALA A 101 
STRN13        STRN         VAL A 102 ? VAL A 102 ? VAL A 102 VAL A 102 
HELX_LH_PP_P2 HELX_LH_PP_P PRO A 104 ? ASN A 106 ? PRO A 104 ASN A 106 
STRN14        STRN         LEU A 107 ? LEU A 107 ? LEU A 107 LEU A 107 
HELX_LH_PP_P3 HELX_LH_PP_P SER A 108 ? SER A 108 ? SER A 108 SER A 108 
BEND9         BEND         GLN A 109 ? THR A 110 ? GLN A 109 THR A 110 
HELX_LH_PP_P4 HELX_LH_PP_P CYS A 111 ? SER A 113 ? CYS A 111 SER A 113 
TURN_TY1_P9   TURN_TY1_P   PRO A 114 ? GLY A 115 ? PRO A 114 GLY A 115 
STRN15        STRN         GLN A 117 ? GLY A 122 ? GLN A 117 GLY A 122 
BEND10        BEND         TRP A 123 ? GLY A 124 ? TRP A 123 GLY A 124 
BEND11        BEND         VAL A 126 ? LYS A 130 ? VAL A 126 LYS A 130 
BEND12        BEND         LEU A 135 ? LEU A 135 ? LEU A 135 LEU A 135 
STRN16        STRN         THR A 136 ? THR A 136 ? THR A 136 THR A 136 
STRN17        STRN         GLN A 138 ? SER A 143 ? GLN A 138 SER A 143 
STRN18        STRN         ILE A 144 ? ILE A 144 ? ILE A 144 ILE A 144 
HELX_LH_PP_P5 HELX_LH_PP_P LEU A 145 ? GLU A 146 ? LEU A 145 GLU A 146 
HELX_RH_AL_P1 HELX_RH_AL_P HIS A 147 ? ALA A 153 ? HIS A 147 ALA A 153 
BEND13        BEND         TYR A 154 ? TYR A 154 ? TYR A 154 TYR A 154 
TURN_TY1_P10  TURN_TY1_P   PRO A 155 ? GLY A 156 ? PRO A 155 GLY A 156 
TURN_TY1_P11  TURN_TY1_P   ASP A 160 ? GLY A 161 ? ASP A 160 GLY A 161 
STRN19        STRN         MET A 162 ? ALA A 165 ? MET A 162 ALA A 165 
BEND14        BEND         GLY A 166 ? GLY A 166 ? GLY A 166 GLY A 166 
TURN_TY1_P12  TURN_TY1_P   TRP A 168 ? GLU A 169 ? TRP A 168 GLU A 169 
BEND15        BEND         GLY A 170 ? GLY A 171 ? GLY A 170 GLY A 171 
TURN_TY1_P13  TURN_TY1_P   GLN A 176 ? GLY A 177 ? GLN A 176 GLY A 177 
TURN_TY1_P14  TURN_TY1_P   SER A 179 ? GLY A 180 ? SER A 179 GLY A 180 
STRN20        STRN         PRO A 182 ? CYS A 185 ? PRO A 182 CYS A 185 
TURN_TY1_P15  TURN_TY1_P   ASN A 186 ? GLY A 187 ? ASN A 186 GLY A 187 
STRN21        STRN         THR A 188 ? GLY A 195 ? THR A 188 GLY A 195 
BEND16        BEND         GLU A 198 ? PRO A 199 ? GLU A 198 PRO A 199 
TURN_TY1_P16  TURN_TY1_P   CYS A 200 ? SER A 201 ? CYS A 200 SER A 201 
STRN22        STRN         ARG A 202 ? ARG A 202 ? ARG A 202 ARG A 202 
TURN_TY1_P17  TURN_TY1_P   PRO A 203 ? ARG A 204 ? PRO A 203 ARG A 204 
STRN23        STRN         ARG A 205 ? ARG A 205 ? ARG A 205 ARG A 205 
STRN24        STRN         ALA A 207 ? SER A 211 ? ALA A 207 SER A 211 
HELX_RH_3T_P2 HELX_RH_3T_P VAL A 212 ? TYR A 215 ? VAL A 212 TYR A 215 
HELX_RH_AL_P2 HELX_RH_AL_P VAL A 216 ? ASP A 225 ? VAL A 216 ASP A 225 
# 
