# Supplementary material for: FlatProt: 2D visualization eases protein structure comparison
Source: BMC Bioinformatics. 2025 Aug 13;26:210. doi: 10.1186/s12859-025-06233-x (PMC12344939; doi:10.1186/s12859-025-06233-x)
Supplement: Supplementary file 1 — Supplementary Material 1 [file 12859_2025_6233_MOESM1_ESM.zip › KLK/structures/Pelodiscus_sinensis_GeneID=112544765.cif]

data_Pelodiscus_sinensis_GeneID=112544765
# 
_entry.id   ? 
# 
_entity.id                         1      
_entity.type                       polymer 
_entity.pdbx_description           polymer-1 
_entity.formula_weight             22391.4 
_entity.pdbx_number_of_molecules        1 
# 
loop_
_struct_sheet.id 
_struct_sheet.number_strands 
A 4 
B 2 
C 2 
D 2 
E 7 
F 2 
G 2 
# 
loop_
_struct_conf_type.id 
_struct_conf_type.criteria 
BEND         DSSP 
STRN         DSSP 
TURN_TY1_P   DSSP 
HELX_RH_3T_P DSSP 
HELX_LH_PP_P DSSP 
HELX_RH_AL_P DSSP 
# 
_struct_asym.id          A 
_struct_asym.entity_id   1 
# 
_software.pdbx_ordinal     1 
_software.name             dssp 
_software.version          4.4.10 
_software.date             ? 
_software.classification   'model annotation' 
# 
_entity_poly.entity_id                      1 
_entity_poly.type                           polypeptide(L) 
_entity_poly.nstd_linkage                   n 
_entity_poly.nstd_monomer                   n 
_entity_poly.pdbx_seq_one_letter_code       
;MDDRIYCGGSLVDRKWVMTAAHCSKDSVQVLLGDYDLQTYEGTEQIRGVKNVIVHPGYNSGLKDNDFMLLELDEPAELNN
NVKTIGLATQCPAPGTKCTVSGWGTVTTPQLKFTPILQCADIYSVSQDSCKESYKDLITENMLCAGVEQGGRSSCRGDSG
GPLVCNGMLQGVVSWGTAVCAQRGYPGVYANVCKAVQWVRDTIRDR
;
_entity_poly.pdbx_seq_one_letter_code_can   
;MDDRIYCGGSLVDRKWVMTAAHCSKDSVQVLLGDYDLQTYEGTEQIRGVKNVIVHPGYNSGLKDNDFMLLELDEPAELNN
NVKTIGLATQCPAPGTKCTVSGWGTVTTPQLKFTPILQCADIYSVSQDSCKESYKDLITENMLCAGVEQGGRSSCRGDSG
GPLVCNGMLQGVVSWGTAVCAQRGYPGVYANVCKAVQWVRDTIRDR
;
_entity_poly.pdbx_strand_id                 A 
# 
loop_
_dssp_struct_summary.entry_id 
_dssp_struct_summary.label_comp_id 
_dssp_struct_summary.label_asym_id 
_dssp_struct_summary.label_seq_id 
_dssp_struct_summary.secondary_structure 
_dssp_struct_summary.ss_bridge 
_dssp_struct_summary.helix_3_10 
_dssp_struct_summary.helix_alpha 
_dssp_struct_summary.helix_pi 
_dssp_struct_summary.helix_pp 
_dssp_struct_summary.bend 
_dssp_struct_summary.chirality 
_dssp_struct_summary.sheet 
_dssp_struct_summary.strand 
_dssp_struct_summary.ladder_1 
_dssp_struct_summary.ladder_2 
_dssp_struct_summary.accessibility 
_dssp_struct_summary.TCO 
_dssp_struct_summary.kappa 
_dssp_struct_summary.alpha 
_dssp_struct_summary.phi 
_dssp_struct_summary.psi 
_dssp_struct_summary.x_ca 
_dssp_struct_summary.y_ca 
_dssp_struct_summary.z_ca 
Pelodiscus_sinensis_GeneID=112544765 MET A 1   . . . . . . . . . . . . ? .      .     .      .      91.1   6.2   16.4  4.1   
Pelodiscus_sinensis_GeneID=112544765 ASP A 2   . . . . . . . - . . . . ? 0.410  .     -81.2  147.7  38.5   9.9   17.3  3.4   
Pelodiscus_sinensis_GeneID=112544765 ASP A 3   S . . . . . S + . . . . ? 0.690  105.8 113.5  67.9   16.7   9.3   16.6  -0.3  
Pelodiscus_sinensis_GeneID=112544765 ARG A 4   . . . . . . . - . . . . ? -0.988 63.6  -138.0 -130.2 111.1  9.7   12.8  0.4   
Pelodiscus_sinensis_GeneID=112544765 ILE A 5   . . . . . . . - . . . . ? -0.693 16.1  -171.1 -53.9  116.7  6.8   10.4  -0.0  
Pelodiscus_sinensis_GeneID=112544765 TYR A 6   . . . . . . . - . . . . ? 0.871  66.4  -5.5   -81.3  -48.2  7.0   7.9   2.9   
Pelodiscus_sinensis_GeneID=112544765 CYS A 7   . . . . . . . - . . . . ? -0.970 65.7  -123.9 -147.8 149.6  4.3   5.5   1.6   
Pelodiscus_sinensis_GeneID=112544765 GLY A 8   . . . . . . . - . . . . ? -0.377 29.7  -175.1 -83.9  173.0  1.9   5.1   -1.1  
Pelodiscus_sinensis_GeneID=112544765 GLY A 9   . . . . . . . - . . . . ? -0.978 20.7  -130.0 -163.6 160.6  -1.8  4.6   -0.8  
Pelodiscus_sinensis_GeneID=112544765 SER A 10  E . . . . . . - A A A . ? -0.989 21.3  -130.0 -120.4 128.1  -5.1  4.0   -2.5  
Pelodiscus_sinensis_GeneID=112544765 LEU A 11  E . . . . . . + A A A . ? -0.698 32.2  169.3  -72.2  112.3  -8.2  5.9   -2.1  
Pelodiscus_sinensis_GeneID=112544765 VAL A 12  E . . . . . S + A A . . ? 0.586  71.1  7.7    -105.5 -12.7  -10.9 3.1   -1.5  
Pelodiscus_sinensis_GeneID=112544765 ASP A 13  E . > . . . S - A A A . ? -0.939 89.4  -92.9  -156.3 166.0  -13.6 5.6   -0.4  
Pelodiscus_sinensis_GeneID=112544765 ARG A 14  T . 3 . . . S + . . . . ? 0.781  128.6 25.0   -57.5  -23.2  -14.0 9.5   -0.3  
Pelodiscus_sinensis_GeneID=112544765 LYS A 15  T . 3 . . . S + . . . . ? 0.327  112.4 80.1   -120.1 2.3    -12.7 9.4   3.2   
Pelodiscus_sinensis_GeneID=112544765 TRP A 16  E . < . . . . - A B A B ? -0.963 48.4  -173.9 -128.3 128.0  -10.7 6.3   3.3   
Pelodiscus_sinensis_GeneID=112544765 VAL A 17  E . . . . . . - A B A B ? -0.960 15.5  -147.1 -114.0 129.2  -7.1  5.5   2.1   
Pelodiscus_sinensis_GeneID=112544765 MET A 18  E . . . . . . + A B A B ? -0.866 32.1  148.7  -96.1  132.9  -5.7  2.1   2.2   
Pelodiscus_sinensis_GeneID=112544765 THR A 19  E . . . . . . - A B . B ? -0.818 49.6  -69.2  -148.2 179.9  -1.9  1.7   2.8   
Pelodiscus_sinensis_GeneID=112544765 ALA A 20  . . > . . . . - . . . . ? -0.659 30.7  -138.9 -81.7  140.5  0.6   -0.7  4.4   
Pelodiscus_sinensis_GeneID=112544765 ALA A 21  G . > . . . S + . . . . ? 0.829  102.7 65.4   -64.5  -33.7  0.7   -1.1  8.2   
Pelodiscus_sinensis_GeneID=112544765 HIS A 22  G . 3 . . . S + . . . . ? 0.610  91.9  66.8   -69.6  -3.0   4.4   -1.2  8.3   
Pelodiscus_sinensis_GeneID=112544765 CYS A 23  G . < . . . S + . . . . ? 0.309  73.5  137.9  -94.4  4.2    4.2   2.4   7.1   
Pelodiscus_sinensis_GeneID=112544765 SER A 24  . . < . . . . + . . . . ? -0.288 23.5  166.0  -61.5  134.3  2.6   3.6   10.4  
Pelodiscus_sinensis_GeneID=112544765 LYS A 25  . . . . . . . - . . . . ? -0.945 48.5  -107.7 -144.9 163.1  3.9   6.9   11.9  
Pelodiscus_sinensis_GeneID=112544765 ASP A 26  S . . . . . S + . . . . ? 0.844  107.2 17.7   -66.1  -28.4  2.8   9.5   14.7  
Pelodiscus_sinensis_GeneID=112544765 SER A 27  S . . . . . S + . . . . ? -0.979 71.5  168.8  -151.4 116.3  1.7   12.1  12.0  
Pelodiscus_sinensis_GeneID=112544765 VAL A 28  . . . . . . . - . . . . ? -0.974 16.4  -157.0 -130.6 141.3  0.9   11.6  8.4   
Pelodiscus_sinensis_GeneID=112544765 GLN A 29  E . . . . . . - B E D . ? -0.920 17.8  -133.2 -106.4 148.8  -0.7  13.7  5.6   
Pelodiscus_sinensis_GeneID=112544765 VAL A 30  E . . . . . . - B E D . ? -0.922 13.0  -161.1 -105.9 119.5  -2.2  12.3  2.5   
Pelodiscus_sinensis_GeneID=112544765 LEU A 31  E . . . . . . - B E D . ? -0.938 15.4  -171.7 -96.3  115.5  -1.3  13.9  -0.8  
Pelodiscus_sinensis_GeneID=112544765 LEU A 32  E . . . . . . + B E D . ? -0.849 58.9  14.7   -109.8 142.1  -3.9  13.1  -3.6  
Pelodiscus_sinensis_GeneID=112544765 GLY A 33  S . . . . . S + . . . . ? 0.662  80.6  143.9  81.6   14.1   -3.8  13.7  -7.3  
Pelodiscus_sinensis_GeneID=112544765 ASP A 34  . . . . . . . + . . . . ? -0.756 19.1  166.5  -90.8  133.1  -0.1  14.5  -7.5  
Pelodiscus_sinensis_GeneID=112544765 TYR A 35  S . . . . . S + . . . . ? 0.699  73.1  37.6   -108.4 -44.1  1.8   13.4  -10.6 
Pelodiscus_sinensis_GeneID=112544765 ASP A 36  B . > . . . . - C G E . ? -0.963 63.2  -160.4 -119.3 115.7  5.1   15.5  -10.2 
Pelodiscus_sinensis_GeneID=112544765 LEU A 37  T . 3 . . . S + . . . . ? 0.642  93.3  51.1   -72.8  -8.2   6.4   15.9  -6.7  
Pelodiscus_sinensis_GeneID=112544765 GLN A 38  T . 3 . . . S + . . . . ? 0.575  106.7 60.7   -102.9 -11.1  8.6   18.9  -7.7  
Pelodiscus_sinensis_GeneID=112544765 THR A 39  S . < . . . S - . . . . ? -0.974 74.3  -135.2 -128.0 128.7  5.7   20.8  -9.4  
Pelodiscus_sinensis_GeneID=112544765 TYR A 40  . . . . . . . - . . . . ? -0.771 25.4  -179.1 -74.5  113.6  2.4   22.1  -8.1  
Pelodiscus_sinensis_GeneID=112544765 GLU A 41  . . . . . . . - . . . . ? 0.499  40.8  -118.3 -99.6  -1.6   0.1   21.0  -10.8 
Pelodiscus_sinensis_GeneID=112544765 GLY A 42  S . . . . . S + . . . . ? 0.410  100.3 84.9   84.0   -4.2   -3.1  22.5  -9.2  
Pelodiscus_sinensis_GeneID=112544765 THR A 43  . . . . . . . + . . . . ? 0.443  61.7  115.3  -107.4 -4.7   -4.8  19.1  -8.9  
Pelodiscus_sinensis_GeneID=112544765 GLU A 44  . . . . . . . - . . . . ? -0.422 45.3  -164.9 -76.4  133.2  -3.2  18.2  -5.5  
Pelodiscus_sinensis_GeneID=112544765 GLN A 45  E . . . . . . - B F D . ? -0.999 5.4   -156.4 -115.8 119.6  -5.3  17.7  -2.4  
Pelodiscus_sinensis_GeneID=112544765 ILE A 46  E . . . . . . - B F D . ? -0.925 17.5  -176.6 -97.9  120.4  -3.7  17.7  1.0   
Pelodiscus_sinensis_GeneID=112544765 ARG A 47  E . . . . . . - B F D . ? -0.952 19.4  -133.4 -118.4 135.5  -5.8  15.9  3.6   
Pelodiscus_sinensis_GeneID=112544765 GLY A 48  E . . . . . . - B F D . ? -0.443 25.0  -116.8 -74.1  162.9  -5.2  15.4  7.3   
Pelodiscus_sinensis_GeneID=112544765 VAL A 49  E . . . . . . + A C C . ? -0.930 28.0  178.6  -108.6 119.5  -5.6  12.0  8.9   
Pelodiscus_sinensis_GeneID=112544765 LYS A 50  E . . . . . S + A C . . ? 0.842  71.6  14.2   -81.6  -44.2  -8.4  11.8  11.6  
Pelodiscus_sinensis_GeneID=112544765 ASN A 51  E . . . . . . - A C C . ? -0.995 57.9  -154.1 -139.3 142.3  -7.9  8.1   12.4  
Pelodiscus_sinensis_GeneID=112544765 VAL A 52  E . . . . . . - A C C . ? -0.982 16.0  -172.3 -114.3 119.2  -5.3  5.3   11.8  
Pelodiscus_sinensis_GeneID=112544765 ILE A 53  E . . . . . . - A C C . ? -0.936 5.1   -161.3 -118.9 113.3  -6.6  1.8   11.8  
Pelodiscus_sinensis_GeneID=112544765 VAL A 54  E . . . . . . - A C C . ? -0.712 35.7  -99.6  -91.8  136.1  -4.2  -1.1  11.7  
Pelodiscus_sinensis_GeneID=112544765 HIS A 55  . . > . . . . - . . . . ? -0.346 29.9  -135.2 -50.0  129.2  -5.4  -4.5  10.6  
Pelodiscus_sinensis_GeneID=112544765 PRO A 56  T . 3 . . . S + . . . . ? 0.745  103.8 53.6   -63.0  -26.8  -5.9  -6.4  13.9  
Pelodiscus_sinensis_GeneID=112544765 GLY A 57  T . 3 . . . S + . . . . ? 0.258  78.0  137.6  -90.7  8.0    -4.3  -9.5  12.4  
Pelodiscus_sinensis_GeneID=112544765 TYR A 58  . . < . . . . - . . . . ? -0.425 36.6  -163.8 -60.5  122.4  -1.1  -7.6  11.4  
Pelodiscus_sinensis_GeneID=112544765 ASN A 59  B . . > > . . - D I F . ? -0.948 6.5   -164.6 -107.3 111.1  2.0   -9.6  12.2  
Pelodiscus_sinensis_GeneID=112544765 SER A 60  T . . 4 5 . S + . . . . ? 0.811  86.7  56.9   -73.3  -26.1  5.1   -7.3  12.2  
Pelodiscus_sinensis_GeneID=112544765 GLY A 61  T . . 4 5 . S + . . . . ? 0.931  124.0 21.6   -68.9  -41.8  7.5   -10.3 12.0  
Pelodiscus_sinensis_GeneID=112544765 LEU A 62  T . . 4 5 . S - . . . . ? 0.470  98.4  -127.9 -104.2 -3.2   6.0   -11.8 8.9   
Pelodiscus_sinensis_GeneID=112544765 LYS A 63  T . > < 5 . . + . . . . ? 0.843  51.7  165.7  51.6   32.0   4.4   -8.6  7.7   
Pelodiscus_sinensis_GeneID=112544765 ASP A 64  B . 3 . < . . + D J F . ? -0.618 63.0  11.2   -76.3  137.2  1.2   -10.7 7.4   
Pelodiscus_sinensis_GeneID=112544765 ASN A 65  T . 3 . . . S - . . . . ? 0.896  81.4  -178.0 59.0   36.6   -2.1  -8.8  7.0   
Pelodiscus_sinensis_GeneID=112544765 ASP A 66  . . < . . . . + . . . . ? -0.450 28.4  133.8  -68.6  67.9   0.0   -5.7  6.4   
Pelodiscus_sinensis_GeneID=112544765 PHE A 67  . . . . . . . + . . . . ? -0.977 29.5  177.0  -125.6 139.0  -3.0  -3.3  6.0   
Pelodiscus_sinensis_GeneID=112544765 MET A 68  E . . . . . . - A D B C ? -0.991 14.7  -151.8 -139.5 129.8  -3.7  0.1   7.5   
Pelodiscus_sinensis_GeneID=112544765 LEU A 69  E . . . . . . - A D B C ? -0.914 7.1   -156.9 -102.8 131.0  -6.7  2.3   6.8   
Pelodiscus_sinensis_GeneID=112544765 LEU A 70  E . . . . . . - A D B C ? -0.953 5.6   -150.2 -106.5 120.8  -6.4  6.1   7.1   
Pelodiscus_sinensis_GeneID=112544765 GLU A 71  E . . . . . . - A D B C ? -0.851 21.2  -132.9 -87.7  119.8  -9.6  8.1   7.7   
Pelodiscus_sinensis_GeneID=112544765 LEU A 72  E . . . . . . - A D . C ? -0.410 7.9   -133.0 -72.6  142.7  -9.3  11.5  6.2   
Pelodiscus_sinensis_GeneID=112544765 ASP A 73  S . . . . . S + . . . . ? 0.796  98.2  20.6   -64.4  -27.6  -10.2 14.6  8.3   
Pelodiscus_sinensis_GeneID=112544765 GLU A 74  S . . . . . S - . . . . ? -0.993 96.4  -99.1  -138.1 144.4  -12.2 15.7  5.2   
Pelodiscus_sinensis_GeneID=112544765 PRO A 75  . . . . . . . - . . . . ? -0.263 42.6  -108.7 -61.6  147.0  -13.6 13.8  2.2   
Pelodiscus_sinensis_GeneID=112544765 ALA A 76  . . . . . . . - . . . . ? -0.439 25.6  -121.3 -68.9  140.9  -11.5 13.9  -1.0  
Pelodiscus_sinensis_GeneID=112544765 GLU A 77  . . . . . . . - . . . . ? -0.821 30.9  -136.9 -82.0  109.2  -12.9 15.9  -4.0  
Pelodiscus_sinensis_GeneID=112544765 LEU A 78  . . . . . . . + . . . . ? -0.557 43.5  130.8  -74.5  136.4  -13.2 13.4  -6.8  
Pelodiscus_sinensis_GeneID=112544765 ASN A 79  S . . . . . S - . . . . ? -0.816 73.2  -58.4  -159.4 -164.4 -12.1 14.5  -10.3 
Pelodiscus_sinensis_GeneID=112544765 ASN A 80  S . . . . . S + . . . . ? 0.738  136.6 36.8   -67.0  -10.1  -9.9  13.5  -13.3 
Pelodiscus_sinensis_GeneID=112544765 ASN A 81  S . . . . . S + . . . . ? 0.608  114.9 53.3   -118.6 -17.1  -6.9  13.4  -11.0 
Pelodiscus_sinensis_GeneID=112544765 VAL A 82  . . . . . . . + . . . . ? -0.952 69.0  154.0  -127.7 109.5  -8.4  12.0  -7.7  
Pelodiscus_sinensis_GeneID=112544765 LYS A 83  . . . . . . . - . . . . ? -0.918 39.2  -117.6 -134.6 156.8  -10.4 8.7   -8.0  
Pelodiscus_sinensis_GeneID=112544765 THR A 84  . . . . . . . - . . . . ? -0.666 22.8  -144.8 -88.0  150.7  -11.4 5.8   -5.9  
Pelodiscus_sinensis_GeneID=112544765 ILE A 85  . . . . . . . - . . . . ? -0.954 19.2  -121.2 -115.4 132.2  -10.3 2.2   -6.7  
Pelodiscus_sinensis_GeneID=112544765 GLY A 86  P . . . . > . - . . . . ? -0.376 25.1  -113.8 -67.1  154.8  -12.6 -0.8  -6.1  
Pelodiscus_sinensis_GeneID=112544765 LEU A 87  B . . . . P . - E K G . ? -0.711 27.1  -119.0 -88.8  134.1  -11.5 -3.7  -3.8  
Pelodiscus_sinensis_GeneID=112544765 ALA A 88  P . . . . < . - . . . . ? -0.598 23.5  -172.4 -70.1  126.4  -11.0 -7.0  -5.4  
Pelodiscus_sinensis_GeneID=112544765 THR A 89  S . . . . . S + . . . . ? 0.566  74.6  51.3   -95.9  -11.4  -13.5 -9.6  -3.9  
Pelodiscus_sinensis_GeneID=112544765 GLN A 90  S . . . . . S - . . . . ? -0.989 89.4  -115.6 -127.3 143.6  -11.7 -12.4 -5.7  
Pelodiscus_sinensis_GeneID=112544765 CYS A 91  P . . . . > . - . . . . ? -0.391 38.7  -104.7 -75.7  145.6  -8.0  -13.3 -5.8  
Pelodiscus_sinensis_GeneID=112544765 PRO A 92  P . . . . P . - . . . . ? -0.379 30.8  -117.1 -69.0  140.8  -6.3  -13.0 -9.2  
Pelodiscus_sinensis_GeneID=112544765 ALA A 93  P . > . . P . - . . . . ? -0.494 46.1  -85.1  -66.7  148.4  -5.4  -16.1 -11.1 
Pelodiscus_sinensis_GeneID=112544765 PRO A 94  T . 3 . . < S + . . . . ? -0.325 117.4 29.4   -54.1  137.4  -1.7  -16.7 -11.6 
Pelodiscus_sinensis_GeneID=112544765 GLY A 95  T . 3 . . . S + . . . . ? 0.419  82.2  150.0  92.4   -2.0   -0.4  -14.8 -14.7 
Pelodiscus_sinensis_GeneID=112544765 THR A 96  . . < . . . . - . . . . ? -0.468 52.0  -114.2 -64.5  131.6  -3.0  -12.1 -14.4 
Pelodiscus_sinensis_GeneID=112544765 LYS A 97  E . . . . . . + E L H . ? -0.569 43.3  177.6  -69.9  132.0  -1.7  -8.8  -15.7 
Pelodiscus_sinensis_GeneID=112544765 CYS A 98  E . . . . . . - E L H I ? -0.903 22.7  -140.6 -135.4 157.5  -1.3  -6.2  -13.0 
Pelodiscus_sinensis_GeneID=112544765 THR A 99  E . . . . . . - E L H I ? -0.985 11.1  -167.8 -122.5 130.1  -0.0  -2.6  -12.6 
Pelodiscus_sinensis_GeneID=112544765 VAL A 100 E . . . . . . - E L H I ? -0.949 9.3   -171.2 -112.9 136.2  2.0   -1.2  -9.8  
Pelodiscus_sinensis_GeneID=112544765 SER A 101 E . . . . . . + E L H . ? -0.950 20.5  118.3  -128.7 144.9  2.5   2.5   -9.3  
Pelodiscus_sinensis_GeneID=112544765 GLY A 102 E . . . . . . - E L H . ? -0.978 60.1  -109.1 177.2  179.3  4.7   4.6   -7.0  
Pelodiscus_sinensis_GeneID=112544765 TRP A 103 S . . . . . S + . . . . ? 0.050  71.1  127.3  -112.5 9.9    7.5   7.1   -6.5  
Pelodiscus_sinensis_GeneID=112544765 GLY A 104 S . . . . . S - . . . . ? 0.016  71.8  -60.0  -63.4  -179.7 9.9   4.6   -5.1  
Pelodiscus_sinensis_GeneID=112544765 THR A 105 B . . . . . . - F R N . ? -0.267 33.1  -157.2 -65.4  144.9  13.5  4.0   -6.4  
Pelodiscus_sinensis_GeneID=112544765 VAL A 106 S . . . . . S + . . . . ? 0.509  83.4  39.8   -100.0 -8.9   13.9  3.0   -10.0 
Pelodiscus_sinensis_GeneID=112544765 THR A 107 S . . . > . S - . . . . ? -0.996 84.8  -124.6 -140.3 123.8  17.4  1.5   -9.3  
Pelodiscus_sinensis_GeneID=112544765 THR A 108 T . . . 5 . S + . . . . ? -0.984 88.4  10.2   -109.4 144.8  18.6  -0.6  -6.2  
Pelodiscus_sinensis_GeneID=112544765 PRO A 109 T . . . 5 . S + . . . . ? -0.997 117.9 77.4   -84.8  -4.8   20.7  -0.4  -4.2  
Pelodiscus_sinensis_GeneID=112544765 GLN A 110 T . . . 5 . S - . . . . ? -0.541 81.7  -139.4 -67.6  110.6  21.3  3.1   -5.7  
Pelodiscus_sinensis_GeneID=112544765 LEU A 111 T . . . 5 . . + . . . . ? -0.783 35.8  162.8  -77.1  81.9   18.4  5.1   -4.2  
Pelodiscus_sinensis_GeneID=112544765 LYS A 112 . . . . < . . - . . . . ? -0.924 20.6  -160.5 -104.2 109.4  17.2  7.3   -7.0  
Pelodiscus_sinensis_GeneID=112544765 PHE A 113 B . . . . . . - F S N . ? -0.662 9.5   -139.9 -84.8  139.3  13.8  8.7   -6.3  
Pelodiscus_sinensis_GeneID=112544765 THR A 114 . . . . . . . - . . . . ? -0.835 7.1   -153.2 -98.5  129.9  11.8  9.9   -9.2  
Pelodiscus_sinensis_GeneID=112544765 PRO A 115 S . . . . . S + . . . . ? 0.703  82.1  76.1   -71.1  -14.0  9.8   13.1  -8.9  
Pelodiscus_sinensis_GeneID=112544765 ILE A 116 B . . . . . S - C H E . ? -0.794 95.0  -108.0 -103.7 130.2  7.5   11.6  -11.5 
Pelodiscus_sinensis_GeneID=112544765 LEU A 117 . . . . . . . - . . . . ? -0.364 39.8  -156.7 -52.3  131.1  5.0   8.9   -10.7 
Pelodiscus_sinensis_GeneID=112544765 GLN A 118 E . . . . . . - E M H . ? -0.835 10.4  -167.5 -112.4 154.5  6.1   5.6   -12.3 
Pelodiscus_sinensis_GeneID=112544765 CYS A 119 E . . . . . . - E M H . ? -0.989 1.0   -169.1 -141.2 149.2  4.2   2.5   -13.3 
Pelodiscus_sinensis_GeneID=112544765 ALA A 120 E . . . . . . - E M H . ? -1.000 21.9  -127.1 -141.0 135.9  5.1   -1.0  -14.2 
Pelodiscus_sinensis_GeneID=112544765 ASP A 121 E . . . . . . + E M H . ? -0.745 40.2  162.8  -80.4  130.6  3.3   -3.9  -15.7 
Pelodiscus_sinensis_GeneID=112544765 ILE A 122 E . . . . . . - E M H . ? -0.789 29.3  -119.3 -137.7 178.4  3.7   -7.1  -13.7 
Pelodiscus_sinensis_GeneID=112544765 TYR A 123 E . . . . . . - E M H J ? -0.979 23.8  -112.3 -130.5 139.2  2.1   -10.5 -13.3 
Pelodiscus_sinensis_GeneID=112544765 SER A 124 E . . . . . . - E M . J ? -0.368 33.7  -146.5 -61.8  144.3  0.4   -12.3 -10.5 
Pelodiscus_sinensis_GeneID=112544765 VAL A 125 E . . . . . . - E M . J ? -0.907 18.7  -104.9 -116.5 143.4  2.3   -15.4 -9.2  
Pelodiscus_sinensis_GeneID=112544765 SER A 126 . . . > . . . - . . . . ? -0.277 26.6  -120.2 -63.9  153.7  0.9   -18.5 -7.8  
Pelodiscus_sinensis_GeneID=112544765 GLN A 127 H . . > . . S + . . . . ? 0.885  112.5 51.1   -59.6  -43.5  1.1   -19.1 -4.1  
Pelodiscus_sinensis_GeneID=112544765 ASP A 128 H . . > . . S + . . . . ? 0.915  111.3 46.5   -61.2  -49.1  3.2   -22.3 -4.5  
Pelodiscus_sinensis_GeneID=112544765 SER A 129 H . . > . . S + . . . . ? 0.880  111.7 52.2   -61.0  -41.9  5.7   -20.6 -6.8  
Pelodiscus_sinensis_GeneID=112544765 CYS A 130 H . . X . . S + . . . . ? 0.920  108.9 50.0   -61.5  -41.8  5.9   -17.7 -4.3  
Pelodiscus_sinensis_GeneID=112544765 LYS A 131 H . . X . . S + . . . . ? 0.825  104.3 59.0   -64.7  -36.4  6.6   -20.1 -1.5  
Pelodiscus_sinensis_GeneID=112544765 GLU A 132 H . . < . . S + . . . . ? 0.869  110.4 43.6   -61.3  -31.9  9.3   -21.8 -3.5  
Pelodiscus_sinensis_GeneID=112544765 SER A 133 H . . < . . S + . . . . ? 0.857  130.8 21.8   -81.2  -35.5  11.0  -18.4 -3.7  
Pelodiscus_sinensis_GeneID=112544765 TYR A 134 H . > < . . S - . . . . ? 0.244  91.1  -151.5 -121.5 7.2    10.6  -17.3 -0.1  
Pelodiscus_sinensis_GeneID=112544765 LYS A 135 G . > < . . S - . . . . ? -0.287 71.6  -6.0   58.4   -125.7 10.1  -20.7 1.7   
Pelodiscus_sinensis_GeneID=112544765 ASP A 136 G . 3 . . . S + . . . . ? 0.351  117.1 83.2   -89.4  13.8   7.9   -20.6 5.0   
Pelodiscus_sinensis_GeneID=112544765 LEU A 137 G . < . . . S + . . . . ? 0.682  70.7  86.9   -92.0  -15.8  7.7   -16.8 4.9   
Pelodiscus_sinensis_GeneID=112544765 ILE A 138 . . < . . . . - . . . . ? -0.746 59.2  -174.0 -92.0  119.5  4.7   -16.7 2.4   
Pelodiscus_sinensis_GeneID=112544765 THR A 139 . . > . . . . - . . . . ? -0.558 42.0  -102.6 -103.0 172.6  1.2   -16.9 4.0   
Pelodiscus_sinensis_GeneID=112544765 GLU A 140 T . 3 . . . S + . . . . ? 0.629  120.0 64.2   -67.7  -16.2  -2.2  -17.2 2.4   
Pelodiscus_sinensis_GeneID=112544765 ASN A 141 T . 3 . . . S + . . . . ? 0.225  92.3  84.4   -92.0  11.0   -2.7  -13.5 3.2   
Pelodiscus_sinensis_GeneID=112544765 MET A 142 E . < . . . . - E N . K ? -0.900 60.7  -159.0 -119.1 145.2  0.1   -12.6 0.9   
Pelodiscus_sinensis_GeneID=112544765 LEU A 143 E . . . . . . - E N . K ? -0.985 7.6   -151.8 -122.5 132.1  0.2   -12.1 -2.9  
Pelodiscus_sinensis_GeneID=112544765 CYS A 144 E . . . . . . + E N J K ? -0.884 19.0  167.4  -107.5 141.6  3.2   -12.3 -5.2  
Pelodiscus_sinensis_GeneID=112544765 ALA A 145 E . . . . . . + E N J K ? -0.992 14.8  112.5  -150.8 141.2  3.7   -10.4 -8.4  
Pelodiscus_sinensis_GeneID=112544765 GLY A 146 E . . . . . . - E N J . ? -0.974 61.5  -75.6  178.1  178.2  6.6   -9.8  -10.7 
Pelodiscus_sinensis_GeneID=112544765 VAL A 147 . . > . . . . - . . . . ? -0.910 36.2  -136.2 -99.1  125.3  8.2   -10.4 -14.1 
Pelodiscus_sinensis_GeneID=112544765 GLU A 148 T . 3 . . . S + . . . . ? 0.873  105.6 45.7   -49.7  -42.9  9.7   -13.8 -14.4 
Pelodiscus_sinensis_GeneID=112544765 GLN A 149 T . 3 . . . S - . . . . ? 0.567  109.3 -135.1 -79.2  -7.8   12.8  -12.5 -16.0 
Pelodiscus_sinensis_GeneID=112544765 GLY A 150 . . < . . . . + . . . . ? -0.312 65.6  116.0  77.3   179.9  13.1  -9.7  -13.5 
Pelodiscus_sinensis_GeneID=112544765 GLY A 151 S . . . . . S + . . . . ? 0.231  72.5  65.6   107.2  -16.5  13.8  -6.1  -14.3 
Pelodiscus_sinensis_GeneID=112544765 ARG A 152 . . . . . . . + . . . . ? -0.978 59.6  113.1  -142.9 130.1  10.6  -4.7  -13.1 
Pelodiscus_sinensis_GeneID=112544765 SER A 153 . . . . . . . - . . . . ? -0.969 63.7  -73.4  -174.3 164.6  9.0   -4.5  -9.6  
Pelodiscus_sinensis_GeneID=112544765 SER A 154 . . . . . . . - . . . . ? -0.536 56.6  -174.4 -62.5  153.9  8.0   -2.2  -6.7  
Pelodiscus_sinensis_GeneID=112544765 CYS A 155 . . > . . . . - . . . . ? -0.747 34.3  -34.1  -141.7 -173.1 10.9  -0.9  -4.9  
Pelodiscus_sinensis_GeneID=112544765 ARG A 156 T . 3 . . . S + . . . . ? -0.234 125.5 23.0   -55.3  130.8  12.0  1.1   -1.9  
Pelodiscus_sinensis_GeneID=112544765 GLY A 157 T . 3 . . . S + . . . . ? 0.216  97.3  93.6   99.4   -12.6  9.5   3.9   -1.2  
Pelodiscus_sinensis_GeneID=112544765 ASP A 158 . . X . . . . + . . . . ? 0.365  51.9  135.9  -93.3  -1.9   6.6   2.2   -2.9  
Pelodiscus_sinensis_GeneID=112544765 SER A 159 T . 3 . . . S + . . . . ? -0.245 71.8  19.6   -46.8  134.2  5.5   0.7   0.3   
Pelodiscus_sinensis_GeneID=112544765 GLY A 160 T . 3 . . . S + . . . . ? 0.264  95.1  133.8  90.0   -12.2  1.8   1.0   0.6   
Pelodiscus_sinensis_GeneID=112544765 GLY A 161 . . < . . . . - . . . . ? -0.189 58.3  -90.4  -71.2  168.5  1.3   1.5   -3.1  
Pelodiscus_sinensis_GeneID=112544765 PRO A 162 E . . . . . . - E O . L ? -0.569 20.4  -160.8 -93.9  133.1  -1.4  -0.2  -5.2  
Pelodiscus_sinensis_GeneID=112544765 LEU A 163 E . . . . . . - E O I L ? -0.972 23.2  -168.2 -99.4  114.2  -1.2  -3.4  -7.1  
Pelodiscus_sinensis_GeneID=112544765 VAL A 164 E . . . . . . + E O I L ? -0.902 11.5  179.4  -115.5 121.9  -4.1  -3.2  -9.6  
Pelodiscus_sinensis_GeneID=112544765 CYS A 165 E . > . . . S - E O I L ? -0.988 73.7  -10.8  -121.5 127.1  -5.3  -6.2  -11.7 
Pelodiscus_sinensis_GeneID=112544765 ASN A 166 T . 3 . . . S - . . . . ? 0.887  130.1 -54.8  54.4   31.1   -8.2  -6.0  -14.2 
Pelodiscus_sinensis_GeneID=112544765 GLY A 167 T . 3 . . . S + . . . . ? 0.520  117.5 103.9  88.6   3.1    -9.1  -2.5  -12.7 
Pelodiscus_sinensis_GeneID=112544765 MET A 168 E . < . . . S - E P . L ? -0.930 79.1  -104.8 -120.5 150.1  -9.4  -3.6  -9.1  
Pelodiscus_sinensis_GeneID=112544765 LEU A 169 E . . . . . . + E P G L ? -0.561 45.1  162.3  -71.2  115.7  -7.1  -3.3  -6.1  
Pelodiscus_sinensis_GeneID=112544765 GLN A 170 E . . . . . . + E P . . ? 0.654  56.8  12.3   -109.5 -25.0  -5.5  -6.7  -5.6  
Pelodiscus_sinensis_GeneID=112544765 GLY A 171 E . . . . . . - E P M L ? -0.991 52.9  -136.8 -155.2 157.5  -2.6  -5.9  -3.4  
Pelodiscus_sinensis_GeneID=112544765 VAL A 172 E . . . . . . - E P M L ? -0.987 43.5  -106.9 -116.5 122.6  -0.7  -3.4  -1.2  
Pelodiscus_sinensis_GeneID=112544765 VAL A 173 E . . . . . . + E P M . ? -0.349 55.6  156.1  -51.3  122.8  3.0   -3.2  -1.6  
Pelodiscus_sinensis_GeneID=112544765 SER A 174 E . . . . . . - E P . . ? 0.795  48.0  -34.5  -121.6 -59.5  4.4   -4.9  1.5   
Pelodiscus_sinensis_GeneID=112544765 TRP A 175 E . . . . . . + E P M . ? -0.964 48.5  157.1  -162.7 169.4  7.9   -6.4  1.2   
Pelodiscus_sinensis_GeneID=112544765 GLY A 176 . . . . . . . - . . . . ? -0.924 51.9  -42.4  -172.4 -164.0 10.5  -8.1  -1.0  
Pelodiscus_sinensis_GeneID=112544765 THR A 177 . . . . . . . - . . . . ? -0.384 54.9  -107.9 -75.9  166.3  14.2  -8.5  -1.2  
Pelodiscus_sinensis_GeneID=112544765 ALA A 178 S . . . . . S + . . . . ? 0.823  111.0 61.1   -63.5  -32.8  16.7  -5.7  -0.7  
Pelodiscus_sinensis_GeneID=112544765 VAL A 179 S . > . . . S - . . . . ? -0.890 90.2  -133.6 -99.2  119.7  17.4  -5.7  -4.4  
Pelodiscus_sinensis_GeneID=112544765 CYS A 180 T . 3 . . . S + . . . . ? -0.379 80.0  15.9   -70.3  148.1  14.3  -4.9  -6.5  
Pelodiscus_sinensis_GeneID=112544765 ALA A 181 T . 3 . . . S + . . . . ? 0.824  79.4  173.8  68.5   32.1   13.2  -6.9  -9.5  
Pelodiscus_sinensis_GeneID=112544765 GLN A 182 B . X . . . . - G T O . ? -0.616 40.6  -103.9 -70.4  133.9  15.4  -9.9  -8.8  
Pelodiscus_sinensis_GeneID=112544765 ARG A 183 T . 3 . . . S + . . . . ? -0.389 107.3 12.0   -57.0  127.1  15.0  -12.8 -11.1 
Pelodiscus_sinensis_GeneID=112544765 GLY A 184 T . 3 . . . S + . . . . ? 0.450  110.7 91.8   87.3   -1.4   13.0  -15.5 -9.4  
Pelodiscus_sinensis_GeneID=112544765 TYR A 185 B . < . . . . - G U O . ? -0.767 58.6  -170.5 -129.6 82.4   12.0  -13.2 -6.5  
Pelodiscus_sinensis_GeneID=112544765 PRO A 186 . . . . . . . - . . . . ? -0.246 32.1  -93.0  -65.4  159.4  8.7   -11.4 -7.1  
Pelodiscus_sinensis_GeneID=112544765 GLY A 187 E . . . . . . - E Q K . ? -0.425 36.9  -128.3 -65.9  153.4  7.5   -8.6  -4.9  
Pelodiscus_sinensis_GeneID=112544765 VAL A 188 E . . . . . . - E Q K M ? -0.916 25.9  -174.0 -112.0 131.9  5.2   -9.4  -2.0  
Pelodiscus_sinensis_GeneID=112544765 TYR A 189 E . . . . . . - E Q K M ? -0.883 34.3  -106.0 -121.6 143.9  1.9   -7.6  -1.5  
Pelodiscus_sinensis_GeneID=112544765 ALA A 190 E . . . . . . - E Q K M ? -0.647 46.5  -117.3 -65.7  128.3  -0.8  -7.7  1.2   
Pelodiscus_sinensis_GeneID=112544765 ASN A 191 E . > . . . . - E Q . M ? -0.618 28.5  -170.3 -79.4  105.0  -3.6  -9.7  -0.4  
Pelodiscus_sinensis_GeneID=112544765 VAL A 192 G . > > . . S + . . . . ? 0.849  82.0  61.9   -67.4  -40.2  -6.7  -7.4  -0.6  
Pelodiscus_sinensis_GeneID=112544765 CYS A 193 G . 3 4 . . S + . . . . ? 0.805  104.5 52.2   -60.2  -22.0  -9.2  -10.1 -1.6  
Pelodiscus_sinensis_GeneID=112544765 LYS A 194 G . < 4 . . S + . . . . ? 0.581  113.9 41.8   -86.6  -10.3  -8.4  -11.7 1.8   
Pelodiscus_sinensis_GeneID=112544765 ALA A 195 T . < > . . S + . . . . ? 0.282  79.0  107.3  -120.9 10.3   -9.1  -8.4  3.7   
Pelodiscus_sinensis_GeneID=112544765 VAL A 196 H . . X . . S + . . . . ? 0.907  81.1  49.1   -62.3  -43.2  -12.2 -7.2  1.9   
Pelodiscus_sinensis_GeneID=112544765 GLN A 197 H . . > . . S + . . . . ? 0.902  110.8 49.9   -64.3  -43.1  -14.5 -8.0  4.8   
Pelodiscus_sinensis_GeneID=112544765 TRP A 198 H . . > . . S + . . . . ? 0.930  110.7 50.1   -59.2  -45.3  -12.3 -6.3  7.3   
Pelodiscus_sinensis_GeneID=112544765 VAL A 199 H . . X . . S + . . . . ? 0.942  111.9 47.0   -62.7  -46.3  -12.1 -3.2  5.2   
Pelodiscus_sinensis_GeneID=112544765 ARG A 200 H . . X . . S + . . . . ? 0.908  112.9 48.8   -62.6  -45.9  -15.9 -3.0  4.8   
Pelodiscus_sinensis_GeneID=112544765 ASP A 201 H . . X . . S + . . . . ? 0.873  111.6 49.7   -63.1  -41.5  -16.6 -3.6  8.4   
Pelodiscus_sinensis_GeneID=112544765 THR A 202 H . . < . . S + . . . . ? 0.919  113.0 45.2   -65.7  -44.8  -14.0 -1.0  9.4   
Pelodiscus_sinensis_GeneID=112544765 ILE A 203 H . > < . . S + . . . . ? 0.907  114.0 49.3   -68.8  -42.3  -15.4 1.7   7.1   
Pelodiscus_sinensis_GeneID=112544765 ARG A 204 H . 3 < . . S + . . . . ? 0.866  105.4 57.0   -65.2  -40.0  -19.1 1.0   8.0   
Pelodiscus_sinensis_GeneID=112544765 ASP A 205 T . 3 < . . . . . . . . ? 0.552  .     .      -74.9  -0.4   -18.5 1.1   11.8  
Pelodiscus_sinensis_GeneID=112544765 ARG A 206 . . < . . . . . . . . . ? 0.638  .     .      -131.6 .      -17.1 4.7   11.5  
# 
loop_
_dssp_struct_ladder.id 
_dssp_struct_ladder.sheet_id 
_dssp_struct_ladder.range_id_1 
_dssp_struct_ladder.range_id_2 
_dssp_struct_ladder.type 
_dssp_struct_ladder.beg_1_label_comp_id 
_dssp_struct_ladder.beg_1_label_asym_id 
_dssp_struct_ladder.beg_1_label_seq_id 
_dssp_struct_ladder.pdbx_beg_1_PDB_ins_code 
_dssp_struct_ladder.end_1_label_comp_id 
_dssp_struct_ladder.end_1_label_asym_id 
_dssp_struct_ladder.end_1_label_seq_id 
_dssp_struct_ladder.pdbx_end_1_PDB_ins_code 
_dssp_struct_ladder.beg_1_auth_comp_id 
_dssp_struct_ladder.beg_1_auth_asym_id 
_dssp_struct_ladder.beg_1_auth_seq_id 
_dssp_struct_ladder.end_1_auth_comp_id 
_dssp_struct_ladder.end_1_auth_asym_id 
_dssp_struct_ladder.end_1_auth_seq_id 
_dssp_struct_ladder.beg_2_label_comp_id 
_dssp_struct_ladder.beg_2_label_asym_id 
_dssp_struct_ladder.beg_2_label_seq_id 
_dssp_struct_ladder.pdbx_beg_2_PDB_ins_code 
_dssp_struct_ladder.end_2_label_comp_id 
_dssp_struct_ladder.end_2_label_asym_id 
_dssp_struct_ladder.end_2_label_seq_id 
_dssp_struct_ladder.pdbx_end_2_PDB_ins_code 
_dssp_struct_ladder.beg_2_auth_comp_id 
_dssp_struct_ladder.beg_2_auth_asym_id 
_dssp_struct_ladder.beg_2_auth_seq_id 
_dssp_struct_ladder.end_2_auth_comp_id 
_dssp_struct_ladder.end_2_auth_asym_id 
_dssp_struct_ladder.end_2_auth_seq_id 
A A A B anti-parallel SER A 10  ? ASP A 13  ? SER A 10  ASP A 13  MET A 18  ? TRP A 16  ? MET A 18  TRP A 16  
B A B D anti-parallel TRP A 16  ? THR A 19  ? TRP A 16  THR A 19  GLU A 71  ? MET A 68  ? GLU A 71  MET A 68  
C A C D anti-parallel VAL A 49  ? VAL A 54  ? VAL A 49  VAL A 54  LEU A 72  ? MET A 68  ? LEU A 72  MET A 68  
D B E F anti-parallel GLN A 29  ? LEU A 32  ? GLN A 29  LEU A 32  GLY A 48  ? GLN A 45  ? GLY A 48  GLN A 45  
E C G H anti-parallel ASP A 36  ? ASP A 36  ? ASP A 36  ASP A 36  ILE A 116 ? ILE A 116 ? ILE A 116 ILE A 116 
F D I J anti-parallel ASN A 59  ? ASN A 59  ? ASN A 59  ASN A 59  ASP A 64  ? ASP A 64  ? ASP A 64  ASP A 64  
G E K P parallel      LEU A 87  ? LEU A 87  ? LEU A 87  LEU A 87  LEU A 169 ? LEU A 169 ? LEU A 169 LEU A 169 
H E L M anti-parallel LYS A 97  ? GLY A 102 ? LYS A 97  GLY A 102 TYR A 123 ? GLN A 118 ? TYR A 123 GLN A 118 
I E L O anti-parallel CYS A 98  ? VAL A 100 ? CYS A 98  VAL A 100 CYS A 165 ? LEU A 163 ? CYS A 165 LEU A 163 
J E M N anti-parallel TYR A 123 ? VAL A 125 ? TYR A 123 VAL A 125 GLY A 146 ? CYS A 144 ? GLY A 146 CYS A 144 
K E N Q anti-parallel MET A 142 ? ALA A 145 ? MET A 142 ALA A 145 ALA A 190 ? GLY A 187 ? ALA A 190 GLY A 187 
L E O P anti-parallel PRO A 162 ? CYS A 165 ? PRO A 162 CYS A 165 VAL A 172 ? MET A 168 ? VAL A 172 MET A 168 
M E P Q anti-parallel GLY A 171 ? TRP A 175 ? GLY A 171 TRP A 175 ASN A 191 ? VAL A 188 ? ASN A 191 VAL A 188 
N F R S anti-parallel THR A 105 ? THR A 105 ? THR A 105 THR A 105 PHE A 113 ? PHE A 113 ? PHE A 113 PHE A 113 
O G T U anti-parallel GLN A 182 ? GLN A 182 ? GLN A 182 GLN A 182 TYR A 185 ? TYR A 185 ? TYR A 185 TYR A 185 
# 
loop_
_dssp_struct_bridge_pairs.id 
_dssp_struct_bridge_pairs.label_comp_id 
_dssp_struct_bridge_pairs.label_seq_id 
_dssp_struct_bridge_pairs.label_asym_id 
_dssp_struct_bridge_pairs.auth_seq_id 
_dssp_struct_bridge_pairs.auth_asym_id 
_dssp_struct_bridge_pairs.pdbx_PDB_ins_code 
_dssp_struct_bridge_pairs.acceptor_1_label_comp_id 
_dssp_struct_bridge_pairs.acceptor_1_label_seq_id 
_dssp_struct_bridge_pairs.acceptor_1_label_asym_id 
_dssp_struct_bridge_pairs.acceptor_1_auth_seq_id 
_dssp_struct_bridge_pairs.acceptor_1_auth_asym_id 
_dssp_struct_bridge_pairs.acceptor_1_pdbx_PDB_ins_code 
_dssp_struct_bridge_pairs.acceptor_1_energy 
_dssp_struct_bridge_pairs.acceptor_2_label_comp_id 
_dssp_struct_bridge_pairs.acceptor_2_label_seq_id 
_dssp_struct_bridge_pairs.acceptor_2_label_asym_id 
_dssp_struct_bridge_pairs.acceptor_2_auth_seq_id 
_dssp_struct_bridge_pairs.acceptor_2_auth_asym_id 
_dssp_struct_bridge_pairs.acceptor_2_pdbx_PDB_ins_code 
_dssp_struct_bridge_pairs.acceptor_2_energy 
_dssp_struct_bridge_pairs.donor_1_label_comp_id 
_dssp_struct_bridge_pairs.donor_1_label_seq_id 
_dssp_struct_bridge_pairs.donor_1_label_asym_id 
_dssp_struct_bridge_pairs.donor_1_auth_seq_id 
_dssp_struct_bridge_pairs.donor_1_auth_asym_id 
_dssp_struct_bridge_pairs.donor_1_pdbx_PDB_ins_code 
_dssp_struct_bridge_pairs.donor_1_energy 
_dssp_struct_bridge_pairs.donor_2_label_comp_id 
_dssp_struct_bridge_pairs.donor_2_label_seq_id 
_dssp_struct_bridge_pairs.donor_2_label_asym_id 
_dssp_struct_bridge_pairs.donor_2_auth_seq_id 
_dssp_struct_bridge_pairs.donor_2_auth_asym_id 
_dssp_struct_bridge_pairs.donor_2_pdbx_PDB_ins_code 
_dssp_struct_bridge_pairs.donor_2_energy 
1   MET 1   A 1   A ? ?   ?   ? ?   ? ? ?    ?   ?   ? ?   ? ? ?    GLN 29  A 29  A ? -0.0 ?   ?   ? ?   ? ? ?    
2   ASP 2   A 2   A ? ILE 5   A 5   A ? -0.0 ?   ?   ? ?   ? ? ?    ILE 5   A 5   A ? -0.1 ?   ?   ? ?   ? ? ?    
3   ASP 3   A 3   A ? ARG 4   A 4   A ? -0.1 LEU 37  A 37  A ? -0.0 ILE 5   A 5   A ? -0.5 LEU 37  A 37  A ? -0.0 
4   ARG 4   A 4   A ? PHE 113 A 113 A ? -0.0 LEU 37  A 37  A ? -0.0 TYR 6   A 6   A ? -0.4 ASP 3   A 3   A ? -0.1 
5   ILE 5   A 5   A ? ASP 3   A 3   A ? -0.5 TYR 6   A 6   A ? -0.2 GLY 8   A 8   A ? -0.1 LEU 37  A 37  A ? -0.0 
6   TYR 6   A 6   A ? ARG 4   A 4   A ? -0.4 CYS 7   A 7   A ? -0.4 GLY 8   A 8   A ? -0.3 SER 159 A 159 A ? -0.2 
7   CYS 7   A 7   A ? ASP 158 A 158 A ? -0.1 GLY 160 A 160 A ? -0.1 TYR 6   A 6   A ? -0.4 GLY 160 A 160 A ? -0.2 
8   GLY 8   A 8   A ? SER 159 A 159 A ? -3.6 TYR 6   A 6   A ? -0.3 ALA 20  A 20  A ? -0.4 SER 10  A 10  A ? -0.3 
9   GLY 9   A 9   A ? CYS 7   A 7   A ? -0.1 THR 19  A 19  A ? -0.1 LEU 11  A 11  A ? -0.4 THR 19  A 19  A ? -0.2 
10  SER 10  A 10  A ? MET 18  A 18  A ? -2.5 GLY 8   A 8   A ? -0.3 MET 18  A 18  A ? -3.3 VAL 12  A 12  A ? -0.8 
11  LEU 11  A 11  A ? GLY 9   A 9   A ? -0.4 LYS 83  A 83  A ? -0.4 ILE 85  A 85  A ? -2.4 VAL 17  A 17  A ? -0.2 
12  VAL 12  A 12  A ? TRP 16  A 16  A ? -2.1 SER 10  A 10  A ? -0.8 ARG 14  A 14  A ? -0.2 VAL 17  A 17  A ? -0.2 
13  ASP 13  A 13  A ? TRP 16  A 16  A ? -1.6 SER 10  A 10  A ? -0.1 TRP 16  A 16  A ? -1.2 VAL 12  A 12  A ? -0.3 
14  ARG 14  A 14  A ? LYS 15  A 15  A ? -0.3 VAL 12  A 12  A ? -0.2 ALA 76  A 76  A ? -3.3 GLU 74  A 74  A ? -0.1 
15  LYS 15  A 15  A ? PRO 75  A 75  A ? -0.2 TRP 16  A 16  A ? -0.1 LEU 72  A 72  A ? -2.9 VAL 17  A 17  A ? -0.5 
16  TRP 16  A 16  A ? ASP 13  A 13  A ? -1.2 GLU 71  A 71  A ? -0.2 VAL 12  A 12  A ? -2.1 ASP 13  A 13  A ? -1.6 
17  VAL 17  A 17  A ? LEU 70  A 70  A ? -2.4 LYS 15  A 15  A ? -0.5 LEU 70  A 70  A ? -3.2 THR 19  A 19  A ? -0.5 
18  MET 18  A 18  A ? SER 10  A 10  A ? -3.3 TRP 16  A 16  A ? -0.4 SER 10  A 10  A ? -2.5 ALA 20  A 20  A ? -0.2 
19  THR 19  A 19  A ? MET 68  A 68  A ? -2.8 VAL 17  A 17  A ? -0.5 MET 68  A 68  A ? -2.4 ALA 21  A 21  A ? -0.3 
20  ALA 20  A 20  A ? GLY 8   A 8   A ? -0.4 MET 18  A 18  A ? -0.2 CYS 23  A 23  A ? -1.5 PHE 67  A 67  A ? -0.3 
21  ALA 21  A 21  A ? THR 19  A 19  A ? -0.3 HIS 22  A 22  A ? -0.3 SER 24  A 24  A ? -1.9 ALA 20  A 20  A ? -0.1 
22  HIS 22  A 22  A ? CYS 23  A 23  A ? -0.3 LYS 63  A 63  A ? -0.1 ALA 21  A 21  A ? -0.3 SER 159 A 159 A ? -0.0 
23  CYS 23  A 23  A ? ALA 20  A 20  A ? -1.5 GLY 8   A 8   A ? -0.1 HIS 22  A 22  A ? -0.3 ALA 21  A 21  A ? -0.2 
24  SER 24  A 24  A ? ALA 21  A 21  A ? -1.9 THR 19  A 19  A ? -0.0 ASP 26  A 26  A ? -0.3 ALA 21  A 21  A ? -0.0 
25  LYS 25  A 25  A ? ASP 26  A 26  A ? -0.1 VAL 28  A 28  A ? -0.0 VAL 28  A 28  A ? -0.1 CYS 23  A 23  A ? -0.0 
26  ASP 26  A 26  A ? SER 24  A 24  A ? -0.3 SER 27  A 27  A ? -0.2 VAL 28  A 28  A ? -0.4 LYS 25  A 25  A ? -0.1 
27  SER 27  A 27  A ? GLN 29  A 29  A ? -0.0 GLY 48  A 48  A ? -0.0 GLN 29  A 29  A ? -0.4 ASP 26  A 26  A ? -0.2 
28  VAL 28  A 28  A ? ASP 26  A 26  A ? -0.4 LYS 25  A 25  A ? -0.1 VAL 49  A 49  A ? -0.6 VAL 30  A 30  A ? -0.4 
29  GLN 29  A 29  A ? SER 27  A 27  A ? -0.4 GLY 48  A 48  A ? -0.1 LEU 31  A 31  A ? -0.6 GLY 48  A 48  A ? -0.2 
30  VAL 30  A 30  A ? ARG 47  A 47  A ? -2.8 VAL 28  A 28  A ? -0.4 ARG 47  A 47  A ? -2.7 LEU 32  A 32  A ? -0.6 
31  LEU 31  A 31  A ? GLN 29  A 29  A ? -0.6 ILE 46  A 46  A ? -0.2 GLY 33  A 33  A ? -0.3 ASP 34  A 34  A ? -0.2 
32  LEU 32  A 32  A ? GLN 45  A 45  A ? -2.7 VAL 30  A 30  A ? -0.6 GLN 45  A 45  A ? -2.2 VAL 82  A 82  A ? -0.1 
33  GLY 33  A 33  A ? LEU 31  A 31  A ? -0.3 ASN 81  A 81  A ? -0.3 TYR 35  A 35  A ? -0.4 THR 43  A 43  A ? -0.2 
34  ASP 34  A 34  A ? LEU 31  A 31  A ? -0.2 TYR 35  A 35  A ? -0.2 GLY 33  A 33  A ? -0.2 LEU 37  A 37  A ? -0.1 
35  TYR 35  A 35  A ? GLY 33  A 33  A ? -0.4 ASP 36  A 36  A ? -0.3 LEU 117 A 117 A ? -2.2 LEU 37  A 37  A ? -0.5 
36  ASP 36  A 36  A ? THR 39  A 39  A ? -0.4 ILE 116 A 116 A ? -0.2 THR 39  A 39  A ? -1.3 TYR 35  A 35  A ? -0.3 
37  LEU 37  A 37  A ? PRO 115 A 115 A ? -3.3 TYR 35  A 35  A ? -0.5 ILE 116 A 116 A ? -0.1 ASP 36  A 36  A ? -0.1 
38  GLN 38  A 38  A ? PRO 115 A 115 A ? -0.2 THR 39  A 39  A ? -0.1 TYR 40  A 40  A ? -0.4 LEU 37  A 37  A ? -0.3 
39  THR 39  A 39  A ? ASP 36  A 36  A ? -1.3 PRO 115 A 115 A ? -0.2 GLU 41  A 41  A ? -0.8 ASP 36  A 36  A ? -0.4 
40  TYR 40  A 40  A ? GLN 38  A 38  A ? -0.4 GLU 41  A 41  A ? -0.1 LEU 37  A 37  A ? -0.1 ASP 34  A 34  A ? -0.0 
41  GLU 41  A 41  A ? THR 39  A 39  A ? -0.8 ASP 36  A 36  A ? -0.1 TYR 40  A 40  A ? -0.1 ASP 34  A 34  A ? -0.0 
42  GLY 42  A 42  A ? THR 43  A 43  A ? -0.0 ?   ?   ? ?   ? ? ?    TYR 40  A 40  A ? -0.1 ASP 34  A 34  A ? -0.1 
43  THR 43  A 43  A ? GLY 33  A 33  A ? -0.2 ASN 81  A 81  A ? -0.0 GLN 45  A 45  A ? -0.1 ASN 81  A 81  A ? -0.1 
44  GLU 44  A 44  A ? LEU 31  A 31  A ? -0.0 GLN 45  A 45  A ? -0.0 ILE 46  A 46  A ? -0.5 GLY 33  A 33  A ? -0.2 
45  GLN 45  A 45  A ? LEU 32  A 32  A ? -2.2 THR 43  A 43  A ? -0.1 LEU 32  A 32  A ? -2.7 ARG 47  A 47  A ? -0.6 
46  ILE 46  A 46  A ? GLU 44  A 44  A ? -0.5 LEU 31  A 31  A ? -0.2 GLY 48  A 48  A ? -0.4 LEU 31  A 31  A ? -0.2 
47  ARG 47  A 47  A ? VAL 30  A 30  A ? -2.7 GLN 45  A 45  A ? -0.6 VAL 30  A 30  A ? -2.8 VAL 49  A 49  A ? -0.1 
48  GLY 48  A 48  A ? ILE 46  A 46  A ? -0.4 GLN 29  A 29  A ? -0.2 ASP 73  A 73  A ? -2.7 LYS 50  A 50  A ? -0.5 
49  VAL 49  A 49  A ? VAL 28  A 28  A ? -0.6 LEU 72  A 72  A ? -0.3 LEU 72  A 72  A ? -0.2 VAL 28  A 28  A ? -0.1 
50  LYS 50  A 50  A ? GLU 71  A 71  A ? -3.3 GLY 48  A 48  A ? -0.5 VAL 52  A 52  A ? -0.3 LEU 72  A 72  A ? -0.2 
51  ASN 51  A 51  A ? GLU 71  A 71  A ? -1.2 ILE 53  A 53  A ? -0.0 GLU 71  A 71  A ? -2.9 ILE 53  A 53  A ? -0.5 
52  VAL 52  A 52  A ? LYS 50  A 50  A ? -0.3 LEU 70  A 70  A ? -0.2 VAL 54  A 54  A ? -0.6 LEU 70  A 70  A ? -0.2 
53  ILE 53  A 53  A ? LEU 69  A 69  A ? -3.2 ASN 51  A 51  A ? -0.5 LEU 69  A 69  A ? -3.1 HIS 55  A 55  A ? -0.3 
54  VAL 54  A 54  A ? VAL 52  A 52  A ? -0.6 MET 68  A 68  A ? -0.2 MET 68  A 68  A ? -0.2 ASP 66  A 66  A ? -0.1 
55  HIS 55  A 55  A ? PHE 67  A 67  A ? -2.8 ILE 53  A 53  A ? -0.3 TYR 58  A 58  A ? -2.1 VAL 54  A 54  A ? -0.1 
56  PRO 56  A 56  A ? ?   ?   ? ?   ? ? ?    ?   ?   ? ?   ? ? ?    HIS 55  A 55  A ? -0.2 VAL 54  A 54  A ? -0.0 
57  GLY 57  A 57  A ? ASN 65  A 65  A ? -0.1 ASN 59  A 59  A ? -0.1 ASN 59  A 59  A ? -0.2 HIS 55  A 55  A ? -0.1 
58  TYR 58  A 58  A ? HIS 55  A 55  A ? -2.1 PHE 67  A 67  A ? -0.1 SER 60  A 60  A ? -0.5 ASN 65  A 65  A ? -0.2 
59  ASN 59  A 59  A ? ASP 64  A 64  A ? -2.4 GLY 57  A 57  A ? -0.2 LYS 63  A 63  A ? -1.6 ASP 64  A 64  A ? -1.1 
60  SER 60  A 60  A ? TYR 58  A 58  A ? -0.5 GLY 61  A 61  A ? -0.2 ASN 59  A 59  A ? -0.1 TYR 58  A 58  A ? -0.0 
61  GLY 61  A 61  A ? LEU 62  A 62  A ? -0.2 LYS 63  A 63  A ? -0.1 SER 60  A 60  A ? -0.2 ASN 59  A 59  A ? -0.0 
62  LEU 62  A 62  A ? ASN 59  A 59  A ? -0.2 ASP 64  A 64  A ? -0.1 SER 60  A 60  A ? -0.2 GLY 61  A 61  A ? -0.2 
63  LYS 63  A 63  A ? ASN 59  A 59  A ? -1.6 ASP 64  A 64  A ? -0.2 ASP 66  A 66  A ? -0.7 ASN 65  A 65  A ? -0.2 
64  ASP 64  A 64  A ? ASN 59  A 59  A ? -1.1 ASN 65  A 65  A ? -0.2 ASN 59  A 59  A ? -2.4 LYS 63  A 63  A ? -0.2 
65  ASN 65  A 65  A ? ASN 141 A 141 A ? -0.3 LYS 63  A 63  A ? -0.2 PHE 67  A 67  A ? -2.4 ASP 64  A 64  A ? -0.2 
66  ASP 66  A 66  A ? LYS 63  A 63  A ? -0.7 ASN 141 A 141 A ? -0.2 MET 68  A 68  A ? -0.4 ALA 190 A 190 A ? -0.2 
67  PHE 67  A 67  A ? ASN 65  A 65  A ? -2.4 ALA 20  A 20  A ? -0.3 HIS 55  A 55  A ? -2.8 LEU 69  A 69  A ? -0.4 
68  MET 68  A 68  A ? THR 19  A 19  A ? -2.4 ASP 66  A 66  A ? -0.4 THR 19  A 19  A ? -2.8 LEU 70  A 70  A ? -0.5 
69  LEU 69  A 69  A ? ILE 53  A 53  A ? -3.1 PHE 67  A 67  A ? -0.4 ILE 53  A 53  A ? -3.2 GLU 71  A 71  A ? -0.5 
70  LEU 70  A 70  A ? VAL 17  A 17  A ? -3.2 MET 68  A 68  A ? -0.5 VAL 17  A 17  A ? -2.4 LEU 72  A 72  A ? -0.6 
71  GLU 71  A 71  A ? ASN 51  A 51  A ? -2.9 LEU 69  A 69  A ? -0.5 LYS 50  A 50  A ? -3.3 ASN 51  A 51  A ? -1.2 
72  LEU 72  A 72  A ? LYS 15  A 15  A ? -2.9 LEU 70  A 70  A ? -0.6 VAL 49  A 49  A ? -0.3 GLN 29  A 29  A ? -0.0 
73  ASP 73  A 73  A ? GLY 48  A 48  A ? -2.7 GLU 74  A 74  A ? -0.2 LEU 72  A 72  A ? -0.1 VAL 49  A 49  A ? -0.1 
74  GLU 74  A 74  A ? GLY 48  A 48  A ? -0.4 ARG 14  A 14  A ? -0.1 ASP 73  A 73  A ? -0.2 LYS 50  A 50  A ? -0.0 
75  PRO 75  A 75  A ? ?   ?   ? ?   ? ? ?    ?   ?   ? ?   ? ? ?    LYS 15  A 15  A ? -0.2 GLU 77  A 77  A ? -0.1 
76  ALA 76  A 76  A ? ARG 14  A 14  A ? -3.3 ASP 13  A 13  A ? -0.1 LEU 78  A 78  A ? -0.8 TRP 16  A 16  A ? -0.0 
77  GLU 77  A 77  A ? PRO 75  A 75  A ? -0.1 LYS 83  A 83  A ? -0.0 ASN 79  A 79  A ? -0.2 VAL 82  A 82  A ? -0.1 
78  LEU 78  A 78  A ? ALA 76  A 76  A ? -0.8 ASN 81  A 81  A ? -0.1 ASN 80  A 80  A ? -0.2 LYS 83  A 83  A ? -0.2 
79  ASN 79  A 79  A ? VAL 82  A 82  A ? -1.9 GLU 77  A 77  A ? -0.2 VAL 82  A 82  A ? -0.2 GLY 33  A 33  A ? -0.0 
80  ASN 80  A 80  A ? ASN 81  A 81  A ? -0.2 LEU 78  A 78  A ? -0.2 LYS 83  A 83  A ? -0.1 LEU 78  A 78  A ? -0.1 
81  ASN 81  A 81  A ? VAL 82  A 82  A ? -0.2 THR 43  A 43  A ? -0.1 LYS 83  A 83  A ? -0.5 GLY 33  A 33  A ? -0.3 
82  VAL 82  A 82  A ? ASN 79  A 79  A ? -0.2 LEU 32  A 32  A ? -0.1 ASN 79  A 79  A ? -1.9 THR 84  A 84  A ? -0.3 
83  LYS 83  A 83  A ? ASN 81  A 81  A ? -0.5 LEU 78  A 78  A ? -0.2 LEU 11  A 11  A ? -0.4 ILE 85  A 85  A ? -0.3 
84  THR 84  A 84  A ? VAL 82  A 82  A ? -0.3 VAL 12  A 12  A ? -0.1 GLY 86  A 86  A ? -0.4 VAL 12  A 12  A ? -0.2 
85  ILE 85  A 85  A ? LEU 11  A 11  A ? -2.4 LYS 83  A 83  A ? -0.3 MET 168 A 168 A ? -0.1 LEU 87  A 87  A ? -0.1 
86  GLY 86  A 86  A ? GLY 167 A 167 A ? -0.5 THR 84  A 84  A ? -0.4 LEU 169 A 169 A ? -3.1 ALA 88  A 88  A ? -0.4 
87  LEU 87  A 87  A ? MET 168 A 168 A ? -0.2 VAL 12  A 12  A ? -0.1 THR 89  A 89  A ? -0.4 GLN 170 A 170 A ? -0.1 
88  ALA 88  A 88  A ? LEU 169 A 169 A ? -2.1 GLY 86  A 86  A ? -0.4 VAL 196 A 196 A ? -0.2 CYS 91  A 91  A ? -0.1 
89  THR 89  A 89  A ? LEU 87  A 87  A ? -0.4 GLN 90  A 90  A ? -0.1 CYS 91  A 91  A ? -0.4 ALA 88  A 88  A ? -0.1 
90  GLN 90  A 90  A ? LEU 87  A 87  A ? -0.0 LYS 194 A 194 A ? -0.0 THR 89  A 89  A ? -0.1 CYS 193 A 193 A ? -0.1 
91  CYS 91  A 91  A ? THR 89  A 89  A ? -0.4 PRO 92  A 92  A ? -0.1 ALA 93  A 93  A ? -0.1 THR 89  A 89  A ? -0.1 
92  PRO 92  A 92  A ? ?   ?   ? ?   ? ? ?    ?   ?   ? ?   ? ? ?    CYS 91  A 91  A ? -0.1 GLY 95  A 95  A ? -0.1 
93  ALA 93  A 93  A ? PRO 94  A 94  A ? -0.1 CYS 91  A 91  A ? -0.1 THR 96  A 96  A ? -1.7 SER 124 A 124 A ? -0.3 
94  PRO 94  A 94  A ? ?   ?   ? ?   ? ? ?    ?   ?   ? ?   ? ? ?    VAL 125 A 125 A ? -0.2 ALA 93  A 93  A ? -0.1 
95  GLY 95  A 95  A ? SER 124 A 124 A ? -3.0 THR 96  A 96  A ? -0.3 LYS 97  A 97  A ? -0.2 VAL 125 A 125 A ? -0.1 
96  THR 96  A 96  A ? ALA 93  A 93  A ? -1.7 LYS 97  A 97  A ? -0.1 SER 124 A 124 A ? -2.4 CYS 98  A 98  A ? -0.3 
97  LYS 97  A 97  A ? TYR 123 A 123 A ? -0.2 GLY 95  A 95  A ? -0.2 ASN 166 A 166 A ? -0.7 THR 99  A 99  A ? -0.3 
98  CYS 98  A 98  A ? ILE 122 A 122 A ? -3.6 THR 96  A 96  A ? -0.3 ILE 122 A 122 A ? -3.2 VAL 100 A 100 A ? -0.4 
99  THR 99  A 99  A ? VAL 164 A 164 A ? -2.8 LYS 97  A 97  A ? -0.3 VAL 164 A 164 A ? -2.9 SER 101 A 101 A ? -0.4 
100 VAL 100 A 100 A ? ALA 120 A 120 A ? -2.3 CYS 98  A 98  A ? -0.4 ALA 120 A 120 A ? -2.2 GLY 102 A 102 A ? -0.4 
101 SER 101 A 101 A ? PRO 162 A 162 A ? -1.1 THR 99  A 99  A ? -0.4 TRP 103 A 103 A ? -0.3 CYS 119 A 119 A ? -0.2 
102 GLY 102 A 102 A ? GLN 118 A 118 A ? -2.3 VAL 100 A 100 A ? -0.4 GLN 118 A 118 A ? -2.3 ASP 158 A 158 A ? -0.1 
103 TRP 103 A 103 A ? GLY 157 A 157 A ? -0.4 SER 101 A 101 A ? -0.3 THR 114 A 114 A ? -0.6 ILE 5   A 5   A ? -0.1 
104 GLY 104 A 104 A ? THR 105 A 105 A ? -0.2 PHE 113 A 113 A ? -0.1 THR 114 A 114 A ? -0.6 GLY 157 A 157 A ? -0.3 
105 THR 105 A 105 A ? ARG 156 A 156 A ? -2.7 PHE 113 A 113 A ? -0.2 PHE 113 A 113 A ? -0.2 GLY 104 A 104 A ? -0.2 
106 VAL 106 A 106 A ? LYS 112 A 112 A ? -1.5 THR 107 A 107 A ? -0.2 THR 108 A 108 A ? -0.3 THR 105 A 105 A ? -0.1 
107 THR 107 A 107 A ? GLN 110 A 110 A ? -0.4 LYS 112 A 112 A ? -0.3 LYS 112 A 112 A ? -0.6 VAL 106 A 106 A ? -0.2 
108 THR 108 A 108 A ? VAL 106 A 106 A ? -0.3 CYS 180 A 180 A ? -0.2 LEU 111 A 111 A ? -0.1 VAL 179 A 179 A ? -0.1 
109 PRO 109 A 109 A ? ?   ?   ? ?   ? ? ?    ?   ?   ? ?   ? ? ?    LEU 111 A 111 A ? -0.3 THR 108 A 108 A ? -0.2 
110 GLN 110 A 110 A ? LEU 111 A 111 A ? -0.1 LYS 112 A 112 A ? -0.0 LYS 112 A 112 A ? -1.2 THR 107 A 107 A ? -0.4 
111 LEU 111 A 111 A ? PRO 109 A 109 A ? -0.3 THR 105 A 105 A ? -0.1 PHE 113 A 113 A ? -0.6 THR 108 A 108 A ? -0.1 
112 LYS 112 A 112 A ? GLN 110 A 110 A ? -1.2 THR 107 A 107 A ? -0.6 VAL 106 A 106 A ? -1.5 THR 107 A 107 A ? -0.3 
113 PHE 113 A 113 A ? LEU 111 A 111 A ? -0.6 THR 105 A 105 A ? -0.2 THR 105 A 105 A ? -0.2 GLY 104 A 104 A ? -0.1 
114 THR 114 A 114 A ? GLY 104 A 104 A ? -0.6 TRP 103 A 103 A ? -0.6 GLN 118 A 118 A ? -0.1 LEU 37  A 37  A ? -0.1 
115 PRO 115 A 115 A ? ?   ?   ? ?   ? ? ?    ?   ?   ? ?   ? ? ?    LEU 37  A 37  A ? -3.3 LEU 117 A 117 A ? -0.4 
116 ILE 116 A 116 A ? ASP 36  A 36  A ? -0.2 LEU 37  A 37  A ? -0.1 ASP 36  A 36  A ? -0.2 THR 114 A 114 A ? -0.1 
117 LEU 117 A 117 A ? TYR 35  A 35  A ? -2.2 PRO 115 A 115 A ? -0.4 CYS 119 A 119 A ? -0.3 TRP 103 A 103 A ? -0.2 
118 GLN 118 A 118 A ? GLY 102 A 102 A ? -2.3 THR 114 A 114 A ? -0.1 GLY 102 A 102 A ? -2.3 ALA 120 A 120 A ? -0.3 
119 CYS 119 A 119 A ? LEU 117 A 117 A ? -0.3 SER 101 A 101 A ? -0.2 ASP 121 A 121 A ? -0.4 SER 101 A 101 A ? -0.2 
120 ALA 120 A 120 A ? VAL 100 A 100 A ? -2.2 GLN 118 A 118 A ? -0.3 VAL 100 A 100 A ? -2.3 ILE 122 A 122 A ? -0.5 
121 ASP 121 A 121 A ? CYS 119 A 119 A ? -0.4 THR 99  A 99  A ? -0.2 TYR 123 A 123 A ? -0.2 THR 99  A 99  A ? -0.2 
122 ILE 122 A 122 A ? CYS 98  A 98  A ? -3.2 ALA 120 A 120 A ? -0.5 CYS 98  A 98  A ? -3.6 SER 124 A 124 A ? -0.4 
123 TYR 123 A 123 A ? GLY 146 A 146 A ? -1.0 ASP 121 A 121 A ? -0.2 GLY 146 A 146 A ? -2.4 LYS 97  A 97  A ? -0.2 
124 SER 124 A 124 A ? THR 96  A 96  A ? -2.4 ILE 122 A 122 A ? -0.4 GLY 95  A 95  A ? -3.0 SER 126 A 126 A ? -0.4 
125 VAL 125 A 125 A ? CYS 144 A 144 A ? -3.2 PRO 94  A 94  A ? -0.2 CYS 144 A 144 A ? -0.7 SER 124 A 124 A ? -0.0 
126 SER 126 A 126 A ? SER 124 A 124 A ? -0.4 GLN 127 A 127 A ? -0.1 CYS 130 A 130 A ? -2.3 LYS 131 A 131 A ? -0.2 
127 GLN 127 A 127 A ? ASP 128 A 128 A ? -0.2 SER 129 A 129 A ? -0.2 LYS 131 A 131 A ? -2.4 GLU 132 A 132 A ? -0.2 
128 ASP 128 A 128 A ? SER 129 A 129 A ? -0.2 CYS 130 A 130 A ? -0.2 GLU 132 A 132 A ? -1.8 GLN 127 A 127 A ? -0.2 
129 SER 129 A 129 A ? LYS 131 A 131 A ? -0.2 CYS 130 A 130 A ? -0.2 SER 133 A 133 A ? -1.3 ASP 128 A 128 A ? -0.2 
130 CYS 130 A 130 A ? SER 126 A 126 A ? -2.3 LYS 131 A 131 A ? -0.2 TYR 134 A 134 A ? -2.0 SER 133 A 133 A ? -0.4 
131 LYS 131 A 131 A ? GLN 127 A 127 A ? -2.4 GLU 132 A 132 A ? -0.2 LYS 135 A 135 A ? -2.2 CYS 130 A 130 A ? -0.2 
132 GLU 132 A 132 A ? ASP 128 A 128 A ? -1.8 SER 133 A 133 A ? -0.2 LYS 131 A 131 A ? -0.2 CYS 130 A 130 A ? -0.2 
133 SER 133 A 133 A ? SER 129 A 129 A ? -1.3 CYS 130 A 130 A ? -0.4 LYS 131 A 131 A ? -0.2 GLU 132 A 132 A ? -0.2 
134 TYR 134 A 134 A ? CYS 130 A 130 A ? -2.0 LYS 135 A 135 A ? -0.3 LEU 137 A 137 A ? -1.4 GLU 132 A 132 A ? -0.2 
135 LYS 135 A 135 A ? LYS 131 A 131 A ? -2.2 ASP 136 A 136 A ? -0.2 ILE 138 A 138 A ? -0.9 TYR 134 A 134 A ? -0.3 
136 ASP 136 A 136 A ? LEU 137 A 137 A ? -0.2 TYR 134 A 134 A ? -0.1 LYS 135 A 135 A ? -0.2 LYS 131 A 131 A ? -0.1 
137 LEU 137 A 137 A ? TYR 134 A 134 A ? -1.4 LYS 131 A 131 A ? -0.2 THR 139 A 139 A ? -0.5 ASP 136 A 136 A ? -0.2 
138 ILE 138 A 138 A ? LYS 135 A 135 A ? -0.9 LYS 131 A 131 A ? -0.1 GLU 140 A 140 A ? -0.2 LYS 131 A 131 A ? -0.0 
139 THR 139 A 139 A ? LEU 137 A 137 A ? -0.5 LEU 62  A 62  A ? -0.1 MET 142 A 142 A ? -1.5 LEU 137 A 137 A ? -0.0 
140 GLU 140 A 140 A ? ASN 141 A 141 A ? -0.3 ILE 138 A 138 A ? -0.2 LYS 194 A 194 A ? -0.1 ILE 138 A 138 A ? -0.0 
141 ASN 141 A 141 A ? CYS 193 A 193 A ? -0.0 LYS 194 A 194 A ? -0.0 ASN 191 A 191 A ? -2.2 LEU 143 A 143 A ? -0.3 
142 MET 142 A 142 A ? THR 139 A 139 A ? -1.5 ALA 190 A 190 A ? -0.2 CYS 144 A 144 A ? -0.4 ALA 190 A 190 A ? -0.2 
143 LEU 143 A 143 A ? TYR 189 A 189 A ? -2.8 ASN 141 A 141 A ? -0.3 TYR 189 A 189 A ? -3.4 ALA 145 A 145 A ? -0.4 
144 CYS 144 A 144 A ? VAL 125 A 125 A ? -0.7 MET 142 A 142 A ? -0.4 VAL 125 A 125 A ? -3.2 GLY 146 A 146 A ? -0.3 
145 ALA 145 A 145 A ? GLY 187 A 187 A ? -2.0 LEU 143 A 143 A ? -0.4 GLY 187 A 187 A ? -1.9 VAL 147 A 147 A ? -0.3 
146 GLY 146 A 146 A ? TYR 123 A 123 A ? -2.4 CYS 144 A 144 A ? -0.3 TYR 123 A 123 A ? -1.0 GLU 148 A 148 A ? -0.5 
147 VAL 147 A 147 A ? ARG 152 A 152 A ? -0.7 ALA 145 A 145 A ? -0.3 GLY 150 A 150 A ? -2.1 GLY 184 A 184 A ? -0.3 
148 GLU 148 A 148 A ? GLY 146 A 146 A ? -0.5 GLN 149 A 149 A ? -0.3 GLY 184 A 184 A ? -0.8 VAL 147 A 147 A ? -0.1 
149 GLN 149 A 149 A ? GLY 150 A 150 A ? -0.3 ARG 183 A 183 A ? -0.1 GLU 148 A 148 A ? -0.3 ARG 183 A 183 A ? -0.2 
150 GLY 150 A 150 A ? VAL 147 A 147 A ? -2.1 GLN 182 A 182 A ? -0.2 GLN 149 A 149 A ? -0.3 GLN 182 A 182 A ? -0.2 
151 GLY 151 A 151 A ? ALA 181 A 181 A ? -2.0 CYS 180 A 180 A ? -0.1 SER 153 A 153 A ? -0.3 GLN 182 A 182 A ? -0.1 
152 ARG 152 A 152 A ? VAL 147 A 147 A ? -0.2 GLN 182 A 182 A ? -0.1 VAL 147 A 147 A ? -0.7 SER 154 A 154 A ? -0.3 
153 SER 153 A 153 A ? GLY 151 A 151 A ? -0.3 GLY 146 A 146 A ? -0.1 CYS 155 A 155 A ? -0.2 GLY 146 A 146 A ? -0.1 
154 SER 154 A 154 A ? ARG 152 A 152 A ? -0.3 TRP 175 A 175 A ? -0.1 ALA 181 A 181 A ? -0.3 ARG 156 A 156 A ? -0.2 
155 CYS 155 A 155 A ? SER 153 A 153 A ? -0.2 ARG 156 A 156 A ? -0.1 ASP 158 A 158 A ? -2.7 SER 159 A 159 A ? -0.2 
156 ARG 156 A 156 A ? GLY 157 A 157 A ? -0.3 SER 154 A 154 A ? -0.2 THR 105 A 105 A ? -2.7 CYS 155 A 155 A ? -0.1 
157 GLY 157 A 157 A ? GLY 104 A 104 A ? -0.3 TYR 6   A 6   A ? -0.1 TRP 103 A 103 A ? -0.4 ARG 156 A 156 A ? -0.3 
158 ASP 158 A 158 A ? CYS 155 A 155 A ? -2.7 GLY 102 A 102 A ? -0.1 GLY 161 A 161 A ? -2.5 VAL 173 A 173 A ? -0.3 
159 SER 159 A 159 A ? GLY 160 A 160 A ? -0.3 TYR 6   A 6   A ? -0.2 GLY 8   A 8   A ? -3.6 SER 174 A 174 A ? -0.2 
160 GLY 160 A 160 A ? VAL 173 A 173 A ? -2.7 GLY 161 A 161 A ? -0.3 SER 159 A 159 A ? -0.3 SER 10  A 10  A ? -0.1 
161 GLY 161 A 161 A ? ASP 158 A 158 A ? -2.5 PRO 162 A 162 A ? -0.1 VAL 173 A 173 A ? -2.7 LEU 163 A 163 A ? -0.3 
162 PRO 162 A 162 A ? ?   ?   ? ?   ? ? ?    ?   ?   ? ?   ? ? ?    SER 101 A 101 A ? -1.1 VAL 164 A 164 A ? -0.6 
163 LEU 163 A 163 A ? GLY 171 A 171 A ? -2.6 GLY 161 A 161 A ? -0.3 GLN 170 A 170 A ? -3.1 GLY 171 A 171 A ? -1.6 
164 VAL 164 A 164 A ? THR 99  A 99  A ? -2.9 PRO 162 A 162 A ? -0.6 THR 99  A 99  A ? -2.8 ASN 166 A 166 A ? -0.4 
165 CYS 165 A 165 A ? MET 168 A 168 A ? -2.4 LEU 163 A 163 A ? -0.5 MET 168 A 168 A ? -2.0 CYS 98  A 98  A ? -0.2 
166 ASN 166 A 166 A ? LYS 97  A 97  A ? -0.7 VAL 164 A 164 A ? -0.4 CYS 165 A 165 A ? -0.2 LEU 169 A 169 A ? -0.1 
167 GLY 167 A 167 A ? MET 168 A 168 A ? -0.2 VAL 164 A 164 A ? -0.1 GLY 86  A 86  A ? -0.5 LEU 169 A 169 A ? -0.4 
168 MET 168 A 168 A ? CYS 165 A 165 A ? -2.0 ILE 85  A 85  A ? -0.1 CYS 165 A 165 A ? -2.4 GLN 170 A 170 A ? -0.6 
169 LEU 169 A 169 A ? GLY 86  A 86  A ? -3.1 GLY 167 A 167 A ? -0.4 ALA 88  A 88  A ? -2.1 VAL 164 A 164 A ? -0.2 
170 GLN 170 A 170 A ? LEU 163 A 163 A ? -3.1 MET 168 A 168 A ? -0.6 VAL 192 A 192 A ? -1.6 CYS 193 A 193 A ? -0.5 
171 GLY 171 A 171 A ? LEU 163 A 163 A ? -1.6 ASN 191 A 191 A ? -0.2 LEU 163 A 163 A ? -2.6 VAL 173 A 173 A ? -0.4 
172 VAL 172 A 172 A ? ALA 190 A 190 A ? -1.4 GLN 170 A 170 A ? -0.3 ALA 190 A 190 A ? -3.0 LEU 143 A 143 A ? -0.1 
173 VAL 173 A 173 A ? GLY 161 A 161 A ? -2.7 GLY 171 A 171 A ? -0.4 GLY 160 A 160 A ? -2.7 TYR 189 A 189 A ? -0.2 
174 SER 174 A 174 A ? VAL 188 A 188 A ? -2.2 TRP 175 A 175 A ? -0.4 GLY 176 A 176 A ? -0.3 TYR 189 A 189 A ? -0.2 
175 TRP 175 A 175 A ? VAL 188 A 188 A ? -2.1 LYS 63  A 63  A ? -0.0 VAL 188 A 188 A ? -3.0 SER 174 A 174 A ? -0.4 
176 GLY 176 A 176 A ? SER 174 A 174 A ? -0.3 GLY 187 A 187 A ? -0.2 GLY 187 A 187 A ? -0.1 CYS 180 A 180 A ? -0.1 
177 THR 177 A 177 A ? TRP 175 A 175 A ? -0.3 VAL 179 A 179 A ? -0.3 ALA 181 A 181 A ? -0.1 GLN 182 A 182 A ? -0.0 
178 ALA 178 A 178 A ? VAL 179 A 179 A ? -0.1 GLY 176 A 176 A ? -0.1 CYS 180 A 180 A ? -0.6 ARG 156 A 156 A ? -0.2 
179 VAL 179 A 179 A ? THR 108 A 108 A ? -0.1 CYS 155 A 155 A ? -0.1 GLN 182 A 182 A ? -0.6 THR 177 A 177 A ? -0.3 
180 CYS 180 A 180 A ? ALA 178 A 178 A ? -0.6 ALA 181 A 181 A ? -0.2 THR 108 A 108 A ? -0.2 GLY 151 A 151 A ? -0.1 
181 ALA 181 A 181 A ? SER 154 A 154 A ? -0.3 GLN 182 A 182 A ? -0.2 GLY 151 A 151 A ? -2.0 ARG 183 A 183 A ? -0.3 
182 GLN 182 A 182 A ? VAL 179 A 179 A ? -0.6 TYR 185 A 185 A ? -0.5 TYR 185 A 185 A ? -2.3 ALA 181 A 181 A ? -0.2 
183 ARG 183 A 183 A ? ALA 181 A 181 A ? -0.3 GLY 184 A 184 A ? -0.3 GLN 149 A 149 A ? -0.1 GLU 148 A 148 A ? -0.1 
184 GLY 184 A 184 A ? GLU 148 A 148 A ? -0.8 VAL 147 A 147 A ? -0.3 ARG 183 A 183 A ? -0.3 GLU 148 A 148 A ? -0.1 
185 TYR 185 A 185 A ? GLN 182 A 182 A ? -2.3 VAL 147 A 147 A ? -0.2 GLN 182 A 182 A ? -0.5 THR 177 A 177 A ? -0.2 
186 PRO 186 A 186 A ? ?   ?   ? ?   ? ? ?    ?   ?   ? ?   ? ? ?    GLY 146 A 146 A ? -0.2 THR 177 A 177 A ? -0.1 
187 GLY 187 A 187 A ? ALA 145 A 145 A ? -1.9 GLY 176 A 176 A ? -0.1 ALA 145 A 145 A ? -2.0 TYR 189 A 189 A ? -0.5 
188 VAL 188 A 188 A ? TRP 175 A 175 A ? -3.0 CYS 144 A 144 A ? -0.2 SER 174 A 174 A ? -2.2 TRP 175 A 175 A ? -2.1 
189 TYR 189 A 189 A ? LEU 143 A 143 A ? -3.4 GLY 187 A 187 A ? -0.5 LEU 143 A 143 A ? -2.8 ASN 191 A 191 A ? -0.4 
190 ALA 190 A 190 A ? VAL 172 A 172 A ? -3.0 VAL 188 A 188 A ? -0.3 VAL 172 A 172 A ? -1.4 VAL 192 A 192 A ? -0.9 
191 ASN 191 A 191 A ? ASN 141 A 141 A ? -2.2 TYR 189 A 189 A ? -0.4 LYS 194 A 194 A ? -1.1 ALA 195 A 195 A ? -0.3 
192 VAL 192 A 192 A ? GLN 170 A 170 A ? -1.6 ALA 190 A 190 A ? -0.9 ALA 195 A 195 A ? -2.0 VAL 196 A 196 A ? -0.6 
193 CYS 193 A 193 A ? GLN 170 A 170 A ? -0.5 LYS 194 A 194 A ? -0.3 VAL 196 A 196 A ? -0.3 VAL 192 A 192 A ? -0.3 
194 LYS 194 A 194 A ? ASN 191 A 191 A ? -1.1 ALA 195 A 195 A ? -0.2 CYS 193 A 193 A ? -0.3 VAL 192 A 192 A ? -0.2 
195 ALA 195 A 195 A ? VAL 192 A 192 A ? -2.0 ASN 191 A 191 A ? -0.3 VAL 199 A 199 A ? -2.6 ARG 200 A 200 A ? -0.2 
196 VAL 196 A 196 A ? VAL 192 A 192 A ? -0.6 CYS 193 A 193 A ? -0.3 ARG 200 A 200 A ? -2.6 ASP 201 A 201 A ? -0.2 
197 GLN 197 A 197 A ? CYS 193 A 193 A ? -0.2 TRP 198 A 198 A ? -0.2 ASP 201 A 201 A ? -2.4 VAL 196 A 196 A ? -0.3 
198 TRP 198 A 198 A ? ARG 200 A 200 A ? -0.2 VAL 199 A 199 A ? -0.2 THR 202 A 202 A ? -2.3 GLN 197 A 197 A ? -0.2 
199 VAL 199 A 199 A ? ALA 195 A 195 A ? -2.6 ARG 200 A 200 A ? -0.2 ILE 203 A 203 A ? -2.3 ARG 204 A 204 A ? -0.2 
200 ARG 200 A 200 A ? VAL 196 A 196 A ? -2.6 ASP 201 A 201 A ? -0.2 ARG 204 A 204 A ? -2.3 ASP 205 A 205 A ? -0.2 
201 ASP 201 A 201 A ? GLN 197 A 197 A ? -2.4 VAL 196 A 196 A ? -0.2 ASP 205 A 205 A ? -1.7 ARG 200 A 200 A ? -0.2 
202 THR 202 A 202 A ? TRP 198 A 198 A ? -2.3 GLN 197 A 197 A ? -0.2 ARG 206 A 206 A ? -0.3 ARG 200 A 200 A ? -0.2 
203 ILE 203 A 203 A ? VAL 199 A 199 A ? -2.3 TRP 198 A 198 A ? -0.2 ARG 206 A 206 A ? -1.0 ASP 201 A 201 A ? -0.2 
204 ARG 204 A 204 A ? ARG 200 A 200 A ? -2.3 ASP 205 A 205 A ? -0.2 ILE 203 A 203 A ? -0.2 THR 202 A 202 A ? -0.2 
205 ASP 205 A 205 A ? ASP 201 A 201 A ? -1.7 ARG 200 A 200 A ? -0.2 ARG 204 A 204 A ? -0.2 ILE 203 A 203 A ? -0.2 
206 ARG 206 A 206 A ? ILE 203 A 203 A ? -1.0 THR 202 A 202 A ? -0.3 ARG 204 A 204 A ? -0.2 ASP 205 A 205 A ? -0.2 
# 
loop_
_dssp_statistics_histogram.entry_id 
_dssp_statistics_histogram.type 
_dssp_statistics_histogram.1 
_dssp_statistics_histogram.2 
_dssp_statistics_histogram.3 
_dssp_statistics_histogram.4 
_dssp_statistics_histogram.5 
_dssp_statistics_histogram.6 
_dssp_statistics_histogram.7 
_dssp_statistics_histogram.8 
_dssp_statistics_histogram.9 
_dssp_statistics_histogram.10 
_dssp_statistics_histogram.11 
_dssp_statistics_histogram.12 
_dssp_statistics_histogram.13 
_dssp_statistics_histogram.14 
_dssp_statistics_histogram.15 
_dssp_statistics_histogram.16 
_dssp_statistics_histogram.17 
_dssp_statistics_histogram.18 
_dssp_statistics_histogram.19 
_dssp_statistics_histogram.20 
_dssp_statistics_histogram.21 
_dssp_statistics_histogram.22 
_dssp_statistics_histogram.23 
_dssp_statistics_histogram.24 
_dssp_statistics_histogram.25 
_dssp_statistics_histogram.26 
_dssp_statistics_histogram.27 
_dssp_statistics_histogram.28 
_dssp_statistics_histogram.29 
_dssp_statistics_histogram.30 
Pelodiscus_sinensis_GeneID=112544765 residues_per_alpha_helix        0 0 0 0 0 0 0 1 1 0 0 0 0 0 0 0 0 0 0 0 0 0 0 0 0 0 0 0 0 0 
Pelodiscus_sinensis_GeneID=112544765 parallel_bridges_per_ladder     1 0 0 0 0 0 0 0 0 0 0 0 0 0 0 0 0 0 0 0 0 0 0 0 0 0 0 0 0 0 
Pelodiscus_sinensis_GeneID=112544765 antiparallel_bridges_per_ladder 4 0 3 5 1 1 0 0 0 0 0 0 0 0 0 0 0 0 0 0 0 0 0 0 0 0 0 0 0 0 
Pelodiscus_sinensis_GeneID=112544765 ladders_per_sheet               1 0 1 0 0 0 1 0 0 0 0 0 0 0 0 0 0 0 0 0 0 0 0 0 0 0 0 0 0 0 
# 
loop_
_dssp_statistics_hbond.entry_id 
_dssp_statistics_hbond.type 
_dssp_statistics_hbond.count 
_dssp_statistics_hbond.count_per_100 
Pelodiscus_sinensis_GeneID=112544765 O(I)-->H-N(J)          128 62.1 
Pelodiscus_sinensis_GeneID=112544765 'PARALLEL BRIDGES'     2   1.0  
Pelodiscus_sinensis_GeneID=112544765 'ANTIPARALLEL BRIDGES' 61  29.6 
Pelodiscus_sinensis_GeneID=112544765 O(I)-->H-N(I-5)        2   1.0  
Pelodiscus_sinensis_GeneID=112544765 O(I)-->H-N(I-4)        1   0.5  
Pelodiscus_sinensis_GeneID=112544765 O(I)-->H-N(I-3)        4   1.9  
Pelodiscus_sinensis_GeneID=112544765 O(I)-->H-N(I-2)        0   0.0  
Pelodiscus_sinensis_GeneID=112544765 O(I)-->H-N(I-1)        0   0.0  
Pelodiscus_sinensis_GeneID=112544765 O(I)-->H-N(I+0)        0   0.0  
Pelodiscus_sinensis_GeneID=112544765 O(I)-->H-N(I+1)        0   0.0  
Pelodiscus_sinensis_GeneID=112544765 O(I)-->H-N(I+2)        20  9.7  
Pelodiscus_sinensis_GeneID=112544765 O(I)-->H-N(I+3)        19  9.2  
Pelodiscus_sinensis_GeneID=112544765 O(I)-->H-N(I+4)        15  7.3  
Pelodiscus_sinensis_GeneID=112544765 O(I)-->H-N(I+5)        2   1.0  
# 
_dssp_statistics.entry_id                       Pelodiscus_sinensis_GeneID=112544765 
_dssp_statistics.nr_of_residues                 206 
_dssp_statistics.nr_of_chains                   1 
_dssp_statistics.nr_of_ss_bridges_total         0 
_dssp_statistics.nr_of_ss_bridges_intra_chain   0 
_dssp_statistics.nr_of_ss_bridges_inter_chain   0 
# 
loop_
_chem_comp.id 
_chem_comp.type 
_chem_comp.mon_nstd_flag 
_chem_comp.name 
_chem_comp.formula 
_chem_comp.formula_weight 
ALA 'L-PEPTIDE LINKING' y ALANINE         'C3 H7 N O2'     89.093 
ARG 'L-PEPTIDE LINKING' y ARGININE        'C6 H15 N4 O2'  175.209 
ASN 'L-PEPTIDE LINKING' y ASPARAGINE      'C4 H8 N2 O3'   132.118 
ASP 'L-PEPTIDE LINKING' y 'ASPARTIC ACID' 'C4 H7 N O4'    133.103 
CYS 'L-PEPTIDE LINKING' y CYSTEINE        'C3 H7 N O2 S'  121.158 
GLN 'L-PEPTIDE LINKING' y GLUTAMINE       'C5 H10 N2 O3'  146.144 
GLU 'L-PEPTIDE LINKING' y 'GLUTAMIC ACID' 'C5 H9 N O4'    147.129 
GLY 'PEPTIDE LINKING'   y GLYCINE         'C2 H5 N O2'     75.067 
HIS 'L-PEPTIDE LINKING' y HISTIDINE       'C6 H10 N3 O2'  156.162 
ILE 'L-PEPTIDE LINKING' y ISOLEUCINE      'C6 H13 N O2'   131.173 
LEU 'L-PEPTIDE LINKING' y LEUCINE         'C6 H13 N O2'   131.173 
LYS 'L-PEPTIDE LINKING' y LYSINE          'C6 H15 N2 O2'  147.195 
MET 'L-PEPTIDE LINKING' y METHIONINE      'C5 H11 N O2 S' 149.211 
PHE 'L-PEPTIDE LINKING' y PHENYLALANINE   'C9 H11 N O2'   165.189 
PRO 'L-PEPTIDE LINKING' y PROLINE         'C5 H9 N O2'     115.13 
SER 'L-PEPTIDE LINKING' y SERINE          'C3 H7 N O3'    105.093 
THR 'L-PEPTIDE LINKING' y THREONINE       'C4 H9 N O3'    119.119 
TRP 'L-PEPTIDE LINKING' y TRYPTOPHAN      'C11 H12 N2 O2' 204.225 
TYR 'L-PEPTIDE LINKING' y TYROSINE        'C9 H11 N O3'   181.189 
VAL 'L-PEPTIDE LINKING' y VALINE          'C5 H11 N O2'   117.146 
# 
loop_
_atom_type.symbol 
N 
C 
O 
S 
# 
loop_
_entity_poly_seq.entity_id 
_entity_poly_seq.num 
_entity_poly_seq.mon_id 
_entity_poly_seq.hetero 
1   1 MET n 
1   2 ASP n 
1   3 ASP n 
1   4 ARG n 
1   5 ILE n 
1   6 TYR n 
1   7 CYS n 
1   8 GLY n 
1   9 GLY n 
1  10 SER n 
1  11 LEU n 
1  12 VAL n 
1  13 ASP n 
1  14 ARG n 
1  15 LYS n 
1  16 TRP n 
1  17 VAL n 
1  18 MET n 
1  19 THR n 
1  20 ALA n 
1  21 ALA n 
1  22 HIS n 
1  23 CYS n 
1  24 SER n 
1  25 LYS n 
1  26 ASP n 
1  27 SER n 
1  28 VAL n 
1  29 GLN n 
1  30 VAL n 
1  31 LEU n 
1  32 LEU n 
1  33 GLY n 
1  34 ASP n 
1  35 TYR n 
1  36 ASP n 
1  37 LEU n 
1  38 GLN n 
1  39 THR n 
1  40 TYR n 
1  41 GLU n 
1  42 GLY n 
1  43 THR n 
1  44 GLU n 
1  45 GLN n 
1  46 ILE n 
1  47 ARG n 
1  48 GLY n 
1  49 VAL n 
1  50 LYS n 
1  51 ASN n 
1  52 VAL n 
1  53 ILE n 
1  54 VAL n 
1  55 HIS n 
1  56 PRO n 
1  57 GLY n 
1  58 TYR n 
1  59 ASN n 
1  60 SER n 
1  61 GLY n 
1  62 LEU n 
1  63 LYS n 
1  64 ASP n 
1  65 ASN n 
1  66 ASP n 
1  67 PHE n 
1  68 MET n 
1  69 LEU n 
1  70 LEU n 
1  71 GLU n 
1  72 LEU n 
1  73 ASP n 
1  74 GLU n 
1  75 PRO n 
1  76 ALA n 
1  77 GLU n 
1  78 LEU n 
1  79 ASN n 
1  80 ASN n 
1  81 ASN n 
1  82 VAL n 
1  83 LYS n 
1  84 THR n 
1  85 ILE n 
1  86 GLY n 
1  87 LEU n 
1  88 ALA n 
1  89 THR n 
1  90 GLN n 
1  91 CYS n 
1  92 PRO n 
1  93 ALA n 
1  94 PRO n 
1  95 GLY n 
1  96 THR n 
1  97 LYS n 
1  98 CYS n 
1  99 THR n 
1 100 VAL n 
1 101 SER n 
1 102 GLY n 
1 103 TRP n 
1 104 GLY n 
1 105 THR n 
1 106 VAL n 
1 107 THR n 
1 108 THR n 
1 109 PRO n 
1 110 GLN n 
1 111 LEU n 
1 112 LYS n 
1 113 PHE n 
1 114 THR n 
1 115 PRO n 
1 116 ILE n 
1 117 LEU n 
1 118 GLN n 
1 119 CYS n 
1 120 ALA n 
1 121 ASP n 
1 122 ILE n 
1 123 TYR n 
1 124 SER n 
1 125 VAL n 
1 126 SER n 
1 127 GLN n 
1 128 ASP n 
1 129 SER n 
1 130 CYS n 
1 131 LYS n 
1 132 GLU n 
1 133 SER n 
1 134 TYR n 
1 135 LYS n 
1 136 ASP n 
1 137 LEU n 
1 138 ILE n 
1 139 THR n 
1 140 GLU n 
1 141 ASN n 
1 142 MET n 
1 143 LEU n 
1 144 CYS n 
1 145 ALA n 
1 146 GLY n 
1 147 VAL n 
1 148 GLU n 
1 149 GLN n 
1 150 GLY n 
1 151 GLY n 
1 152 ARG n 
1 153 SER n 
1 154 SER n 
1 155 CYS n 
1 156 ARG n 
1 157 GLY n 
1 158 ASP n 
1 159 SER n 
1 160 GLY n 
1 161 GLY n 
1 162 PRO n 
1 163 LEU n 
1 164 VAL n 
1 165 CYS n 
1 166 ASN n 
1 167 GLY n 
1 168 MET n 
1 169 LEU n 
1 170 GLN n 
1 171 GLY n 
1 172 VAL n 
1 173 VAL n 
1 174 SER n 
1 175 TRP n 
1 176 GLY n 
1 177 THR n 
1 178 ALA n 
1 179 VAL n 
1 180 CYS n 
1 181 ALA n 
1 182 GLN n 
1 183 ARG n 
1 184 GLY n 
1 185 TYR n 
1 186 PRO n 
1 187 GLY n 
1 188 VAL n 
1 189 TYR n 
1 190 ALA n 
1 191 ASN n 
1 192 VAL n 
1 193 CYS n 
1 194 LYS n 
1 195 ALA n 
1 196 VAL n 
1 197 GLN n 
1 198 TRP n 
1 199 VAL n 
1 200 ARG n 
1 201 ASP n 
1 202 THR n 
1 203 ILE n 
1 204 ARG n 
1 205 ASP n 
1 206 ARG n 
# 
loop_
_pdbx_poly_seq_scheme.asym_id 
_pdbx_poly_seq_scheme.entity_id 
_pdbx_poly_seq_scheme.seq_id 
_pdbx_poly_seq_scheme.mon_id 
_pdbx_poly_seq_scheme.ndb_seq_num 
_pdbx_poly_seq_scheme.pdb_seq_num 
_pdbx_poly_seq_scheme.auth_seq_num 
_pdbx_poly_seq_scheme.pdb_mon_id 
_pdbx_poly_seq_scheme.auth_mon_id 
_pdbx_poly_seq_scheme.pdb_strand_id 
_pdbx_poly_seq_scheme.pdb_ins_code 
_pdbx_poly_seq_scheme.hetero 
A 1   1 MET   1 1   1   MET MET A ? n 
A 1   2 ASP   2 2   2   ASP ASP A ? n 
A 1   3 ASP   3 3   3   ASP ASP A ? n 
A 1   4 ARG   4 4   4   ARG ARG A ? n 
A 1   5 ILE   5 5   5   ILE ILE A ? n 
A 1   6 TYR   6 6   6   TYR TYR A ? n 
A 1   7 CYS   7 7   7   CYS CYS A ? n 
A 1   8 GLY   8 8   8   GLY GLY A ? n 
A 1   9 GLY   9 9   9   GLY GLY A ? n 
A 1  10 SER  10 10  10  SER SER A ? n 
A 1  11 LEU  11 11  11  LEU LEU A ? n 
A 1  12 VAL  12 12  12  VAL VAL A ? n 
A 1  13 ASP  13 13  13  ASP ASP A ? n 
A 1  14 ARG  14 14  14  ARG ARG A ? n 
A 1  15 LYS  15 15  15  LYS LYS A ? n 
A 1  16 TRP  16 16  16  TRP TRP A ? n 
A 1  17 VAL  17 17  17  VAL VAL A ? n 
A 1  18 MET  18 18  18  MET MET A ? n 
A 1  19 THR  19 19  19  THR THR A ? n 
A 1  20 ALA  20 20  20  ALA ALA A ? n 
A 1  21 ALA  21 21  21  ALA ALA A ? n 
A 1  22 HIS  22 22  22  HIS HIS A ? n 
A 1  23 CYS  23 23  23  CYS CYS A ? n 
A 1  24 SER  24 24  24  SER SER A ? n 
A 1  25 LYS  25 25  25  LYS LYS A ? n 
A 1  26 ASP  26 26  26  ASP ASP A ? n 
A 1  27 SER  27 27  27  SER SER A ? n 
A 1  28 VAL  28 28  28  VAL VAL A ? n 
A 1  29 GLN  29 29  29  GLN GLN A ? n 
A 1  30 VAL  30 30  30  VAL VAL A ? n 
A 1  31 LEU  31 31  31  LEU LEU A ? n 
A 1  32 LEU  32 32  32  LEU LEU A ? n 
A 1  33 GLY  33 33  33  GLY GLY A ? n 
A 1  34 ASP  34 34  34  ASP ASP A ? n 
A 1  35 TYR  35 35  35  TYR TYR A ? n 
A 1  36 ASP  36 36  36  ASP ASP A ? n 
A 1  37 LEU  37 37  37  LEU LEU A ? n 
A 1  38 GLN  38 38  38  GLN GLN A ? n 
A 1  39 THR  39 39  39  THR THR A ? n 
A 1  40 TYR  40 40  40  TYR TYR A ? n 
A 1  41 GLU  41 41  41  GLU GLU A ? n 
A 1  42 GLY  42 42  42  GLY GLY A ? n 
A 1  43 THR  43 43  43  THR THR A ? n 
A 1  44 GLU  44 44  44  GLU GLU A ? n 
A 1  45 GLN  45 45  45  GLN GLN A ? n 
A 1  46 ILE  46 46  46  ILE ILE A ? n 
A 1  47 ARG  47 47  47  ARG ARG A ? n 
A 1  48 GLY  48 48  48  GLY GLY A ? n 
A 1  49 VAL  49 49  49  VAL VAL A ? n 
A 1  50 LYS  50 50  50  LYS LYS A ? n 
A 1  51 ASN  51 51  51  ASN ASN A ? n 
A 1  52 VAL  52 52  52  VAL VAL A ? n 
A 1  53 ILE  53 53  53  ILE ILE A ? n 
A 1  54 VAL  54 54  54  VAL VAL A ? n 
A 1  55 HIS  55 55  55  HIS HIS A ? n 
A 1  56 PRO  56 56  56  PRO PRO A ? n 
A 1  57 GLY  57 57  57  GLY GLY A ? n 
A 1  58 TYR  58 58  58  TYR TYR A ? n 
A 1  59 ASN  59 59  59  ASN ASN A ? n 
A 1  60 SER  60 60  60  SER SER A ? n 
A 1  61 GLY  61 61  61  GLY GLY A ? n 
A 1  62 LEU  62 62  62  LEU LEU A ? n 
A 1  63 LYS  63 63  63  LYS LYS A ? n 
A 1  64 ASP  64 64  64  ASP ASP A ? n 
A 1  65 ASN  65 65  65  ASN ASN A ? n 
A 1  66 ASP  66 66  66  ASP ASP A ? n 
A 1  67 PHE  67 67  67  PHE PHE A ? n 
A 1  68 MET  68 68  68  MET MET A ? n 
A 1  69 LEU  69 69  69  LEU LEU A ? n 
A 1  70 LEU  70 70  70  LEU LEU A ? n 
A 1  71 GLU  71 71  71  GLU GLU A ? n 
A 1  72 LEU  72 72  72  LEU LEU A ? n 
A 1  73 ASP  73 73  73  ASP ASP A ? n 
A 1  74 GLU  74 74  74  GLU GLU A ? n 
A 1  75 PRO  75 75  75  PRO PRO A ? n 
A 1  76 ALA  76 76  76  ALA ALA A ? n 
A 1  77 GLU  77 77  77  GLU GLU A ? n 
A 1  78 LEU  78 78  78  LEU LEU A ? n 
A 1  79 ASN  79 79  79  ASN ASN A ? n 
A 1  80 ASN  80 80  80  ASN ASN A ? n 
A 1  81 ASN  81 81  81  ASN ASN A ? n 
A 1  82 VAL  82 82  82  VAL VAL A ? n 
A 1  83 LYS  83 83  83  LYS LYS A ? n 
A 1  84 THR  84 84  84  THR THR A ? n 
A 1  85 ILE  85 85  85  ILE ILE A ? n 
A 1  86 GLY  86 86  86  GLY GLY A ? n 
A 1  87 LEU  87 87  87  LEU LEU A ? n 
A 1  88 ALA  88 88  88  ALA ALA A ? n 
A 1  89 THR  89 89  89  THR THR A ? n 
A 1  90 GLN  90 90  90  GLN GLN A ? n 
A 1  91 CYS  91 91  91  CYS CYS A ? n 
A 1  92 PRO  92 92  92  PRO PRO A ? n 
A 1  93 ALA  93 93  93  ALA ALA A ? n 
A 1  94 PRO  94 94  94  PRO PRO A ? n 
A 1  95 GLY  95 95  95  GLY GLY A ? n 
A 1  96 THR  96 96  96  THR THR A ? n 
A 1  97 LYS  97 97  97  LYS LYS A ? n 
A 1  98 CYS  98 98  98  CYS CYS A ? n 
A 1  99 THR  99 99  99  THR THR A ? n 
A 1 100 VAL 100 100 100 VAL VAL A ? n 
A 1 101 SER 101 101 101 SER SER A ? n 
A 1 102 GLY 102 102 102 GLY GLY A ? n 
A 1 103 TRP 103 103 103 TRP TRP A ? n 
A 1 104 GLY 104 104 104 GLY GLY A ? n 
A 1 105 THR 105 105 105 THR THR A ? n 
A 1 106 VAL 106 106 106 VAL VAL A ? n 
A 1 107 THR 107 107 107 THR THR A ? n 
A 1 108 THR 108 108 108 THR THR A ? n 
A 1 109 PRO 109 109 109 PRO PRO A ? n 
A 1 110 GLN 110 110 110 GLN GLN A ? n 
A 1 111 LEU 111 111 111 LEU LEU A ? n 
A 1 112 LYS 112 112 112 LYS LYS A ? n 
A 1 113 PHE 113 113 113 PHE PHE A ? n 
A 1 114 THR 114 114 114 THR THR A ? n 
A 1 115 PRO 115 115 115 PRO PRO A ? n 
A 1 116 ILE 116 116 116 ILE ILE A ? n 
A 1 117 LEU 117 117 117 LEU LEU A ? n 
A 1 118 GLN 118 118 118 GLN GLN A ? n 
A 1 119 CYS 119 119 119 CYS CYS A ? n 
A 1 120 ALA 120 120 120 ALA ALA A ? n 
A 1 121 ASP 121 121 121 ASP ASP A ? n 
A 1 122 ILE 122 122 122 ILE ILE A ? n 
A 1 123 TYR 123 123 123 TYR TYR A ? n 
A 1 124 SER 124 124 124 SER SER A ? n 
A 1 125 VAL 125 125 125 VAL VAL A ? n 
A 1 126 SER 126 126 126 SER SER A ? n 
A 1 127 GLN 127 127 127 GLN GLN A ? n 
A 1 128 ASP 128 128 128 ASP ASP A ? n 
A 1 129 SER 129 129 129 SER SER A ? n 
A 1 130 CYS 130 130 130 CYS CYS A ? n 
A 1 131 LYS 131 131 131 LYS LYS A ? n 
A 1 132 GLU 132 132 132 GLU GLU A ? n 
A 1 133 SER 133 133 133 SER SER A ? n 
A 1 134 TYR 134 134 134 TYR TYR A ? n 
A 1 135 LYS 135 135 135 LYS LYS A ? n 
A 1 136 ASP 136 136 136 ASP ASP A ? n 
A 1 137 LEU 137 137 137 LEU LEU A ? n 
A 1 138 ILE 138 138 138 ILE ILE A ? n 
A 1 139 THR 139 139 139 THR THR A ? n 
A 1 140 GLU 140 140 140 GLU GLU A ? n 
A 1 141 ASN 141 141 141 ASN ASN A ? n 
A 1 142 MET 142 142 142 MET MET A ? n 
A 1 143 LEU 143 143 143 LEU LEU A ? n 
A 1 144 CYS 144 144 144 CYS CYS A ? n 
A 1 145 ALA 145 145 145 ALA ALA A ? n 
A 1 146 GLY 146 146 146 GLY GLY A ? n 
A 1 147 VAL 147 147 147 VAL VAL A ? n 
A 1 148 GLU 148 148 148 GLU GLU A ? n 
A 1 149 GLN 149 149 149 GLN GLN A ? n 
A 1 150 GLY 150 150 150 GLY GLY A ? n 
A 1 151 GLY 151 151 151 GLY GLY A ? n 
A 1 152 ARG 152 152 152 ARG ARG A ? n 
A 1 153 SER 153 153 153 SER SER A ? n 
A 1 154 SER 154 154 154 SER SER A ? n 
A 1 155 CYS 155 155 155 CYS CYS A ? n 
A 1 156 ARG 156 156 156 ARG ARG A ? n 
A 1 157 GLY 157 157 157 GLY GLY A ? n 
A 1 158 ASP 158 158 158 ASP ASP A ? n 
A 1 159 SER 159 159 159 SER SER A ? n 
A 1 160 GLY 160 160 160 GLY GLY A ? n 
A 1 161 GLY 161 161 161 GLY GLY A ? n 
A 1 162 PRO 162 162 162 PRO PRO A ? n 
A 1 163 LEU 163 163 163 LEU LEU A ? n 
A 1 164 VAL 164 164 164 VAL VAL A ? n 
A 1 165 CYS 165 165 165 CYS CYS A ? n 
A 1 166 ASN 166 166 166 ASN ASN A ? n 
A 1 167 GLY 167 167 167 GLY GLY A ? n 
A 1 168 MET 168 168 168 MET MET A ? n 
A 1 169 LEU 169 169 169 LEU LEU A ? n 
A 1 170 GLN 170 170 170 GLN GLN A ? n 
A 1 171 GLY 171 171 171 GLY GLY A ? n 
A 1 172 VAL 172 172 172 VAL VAL A ? n 
A 1 173 VAL 173 173 173 VAL VAL A ? n 
A 1 174 SER 174 174 174 SER SER A ? n 
A 1 175 TRP 175 175 175 TRP TRP A ? n 
A 1 176 GLY 176 176 176 GLY GLY A ? n 
A 1 177 THR 177 177 177 THR THR A ? n 
A 1 178 ALA 178 178 178 ALA ALA A ? n 
A 1 179 VAL 179 179 179 VAL VAL A ? n 
A 1 180 CYS 180 180 180 CYS CYS A ? n 
A 1 181 ALA 181 181 181 ALA ALA A ? n 
A 1 182 GLN 182 182 182 GLN GLN A ? n 
A 1 183 ARG 183 183 183 ARG ARG A ? n 
A 1 184 GLY 184 184 184 GLY GLY A ? n 
A 1 185 TYR 185 185 185 TYR TYR A ? n 
A 1 186 PRO 186 186 186 PRO PRO A ? n 
A 1 187 GLY 187 187 187 GLY GLY A ? n 
A 1 188 VAL 188 188 188 VAL VAL A ? n 
A 1 189 TYR 189 189 189 TYR TYR A ? n 
A 1 190 ALA 190 190 190 ALA ALA A ? n 
A 1 191 ASN 191 191 191 ASN ASN A ? n 
A 1 192 VAL 192 192 192 VAL VAL A ? n 
A 1 193 CYS 193 193 193 CYS CYS A ? n 
A 1 194 LYS 194 194 194 LYS LYS A ? n 
A 1 195 ALA 195 195 195 ALA ALA A ? n 
A 1 196 VAL 196 196 196 VAL VAL A ? n 
A 1 197 GLN 197 197 197 GLN GLN A ? n 
A 1 198 TRP 198 198 198 TRP TRP A ? n 
A 1 199 VAL 199 199 199 VAL VAL A ? n 
A 1 200 ARG 200 200 200 ARG ARG A ? n 
A 1 201 ASP 201 201 201 ASP ASP A ? n 
A 1 202 THR 202 202 202 THR THR A ? n 
A 1 203 ILE 203 203 203 ILE ILE A ? n 
A 1 204 ARG 204 204 204 ARG ARG A ? n 
A 1 205 ASP 205 205 205 ASP ASP A ? n 
A 1 206 ARG 206 206 206 ARG ARG A ? n 
# 
loop_
_atom_site.group_PDB 
_atom_site.id 
_atom_site.type_symbol 
_atom_site.label_atom_id 
_atom_site.label_alt_id 
_atom_site.label_comp_id 
_atom_site.label_asym_id 
_atom_site.label_entity_id 
_atom_site.label_seq_id 
_atom_site.pdbx_PDB_ins_code 
_atom_site.Cartn_x 
_atom_site.Cartn_y 
_atom_site.Cartn_z 
_atom_site.occupancy 
_atom_site.B_iso_or_equiv 
_atom_site.pdbx_formal_charge 
_atom_site.auth_seq_id 
_atom_site.auth_comp_id 
_atom_site.auth_asym_id 
_atom_site.auth_atom_id 
_atom_site.pdbx_PDB_model_num 
ATOM 1    N N   ? MET A 1   1 ?   5.817  15.191   3.419 1.000 31.080 ? 1   MET A N   1 
ATOM 2    C CA  ? MET A 1   1 ?   6.169  16.439   4.089 1.000 31.080 ? 1   MET A CA  1 
ATOM 3    C C   ? MET A 1   1 ?   7.586  16.375   4.649 1.000 31.080 ? 1   MET A C   1 
ATOM 4    C CB  ? MET A 1   1 ?   5.176  16.747   5.211 1.000 31.080 ? 1   MET A CB  1 
ATOM 5    O O   ? MET A 1   1 ?   7.917  15.461   5.407 1.000 31.080 ? 1   MET A O   1 
ATOM 6    C CG  ? MET A 1   1 ?   3.847  17.295   4.720 1.000 31.080 ? 1   MET A CG  1 
ATOM 7    S SD  ? MET A 1   1 ?   3.124  18.525   5.874 1.000 31.080 ? 1   MET A SD  1 
ATOM 8    C CE  ? MET A 1   1 ?   1.372  18.398   5.421 1.000 31.080 ? 1   MET A CE  1 
ATOM 9    N N   ? ASP A 1   2 ?   8.569  16.813   3.824 1.000 40.140 ? 2   ASP A N   1 
ATOM 10   C CA  ? ASP A 1   2 ?   9.894  17.275   3.421 1.000 40.140 ? 2   ASP A CA  1 
ATOM 11   C C   ? ASP A 1   2 ?  10.223  16.824   1.999 1.000 40.140 ? 2   ASP A C   1 
ATOM 12   C CB  ? ASP A 1   2 ?  10.959  16.767   4.394 1.000 40.140 ? 2   ASP A CB  1 
ATOM 13   O O   ? ASP A 1   2 ?  11.320  16.325   1.740 1.000 40.140 ? 2   ASP A O   1 
ATOM 14   C CG  ? ASP A 1   2 ?  11.037  17.588   5.670 1.000 40.140 ? 2   ASP A CG  1 
ATOM 15   O OD1 ? ASP A 1   2 ?  10.526  18.728   5.693 1.000 40.140 ? 2   ASP A OD1 1 
ATOM 16   O OD2 ? ASP A 1   2 ?  11.616  17.090   6.659 1.000 40.140 ? 2   ASP A OD2 1 
ATOM 17   N N   ? ASP A 1   3 ?   9.152  16.881   1.168 1.000 52.280 ? 3   ASP A N   1 
ATOM 18   C CA  ? ASP A 1   3 ?   9.344  16.603  -0.252 1.000 52.280 ? 3   ASP A CA  1 
ATOM 19   C C   ? ASP A 1   3 ?   9.700  15.136  -0.481 1.000 52.280 ? 3   ASP A C   1 
ATOM 20   C CB  ? ASP A 1   3 ?  10.434  17.505  -0.834 1.000 52.280 ? 3   ASP A CB  1 
ATOM 21   O O   ? ASP A 1   3 ?  10.248  14.780  -1.527 1.000 52.280 ? 3   ASP A O   1 
ATOM 22   C CG  ? ASP A 1   3 ?   9.985  18.946  -1.000 1.000 52.280 ? 3   ASP A CG  1 
ATOM 23   O OD1 ? ASP A 1   3 ?   8.766  19.195  -1.122 1.000 52.280 ? 3   ASP A OD1 1 
ATOM 24   O OD2 ? ASP A 1   3 ?  10.858  19.841  -1.013 1.000 52.280 ? 3   ASP A OD2 1 
ATOM 25   N N   ? ARG A 1   4 ?   9.407  14.194   0.675 1.000 63.680 ? 4   ARG A N   1 
ATOM 26   C CA  ? ARG A 1   4 ?   9.699  12.794   0.385 1.000 63.680 ? 4   ARG A CA  1 
ATOM 27   C C   ? ARG A 1   4 ?   8.520  11.901   0.754 1.000 63.680 ? 4   ARG A C   1 
ATOM 28   C CB  ? ARG A 1   4 ?  10.954  12.340   1.134 1.000 63.680 ? 4   ARG A CB  1 
ATOM 29   O O   ? ARG A 1   4 ?   7.904  12.079   1.807 1.000 63.680 ? 4   ARG A O   1 
ATOM 30   C CG  ? ARG A 1   4 ?  12.240  12.966   0.618 1.000 63.680 ? 4   ARG A CG  1 
ATOM 31   C CD  ? ARG A 1   4 ?  13.471  12.309   1.226 1.000 63.680 ? 4   ARG A CD  1 
ATOM 32   N NE  ? ARG A 1   4 ?  14.705  12.916   0.734 1.000 63.680 ? 4   ARG A NE  1 
ATOM 33   N NH1 ? ARG A 1   4 ?  16.106  11.612   2.027 1.000 63.680 ? 4   ARG A NH1 1 
ATOM 34   N NH2 ? ARG A 1   4 ?  16.982  13.188   0.612 1.000 63.680 ? 4   ARG A NH2 1 
ATOM 35   C CZ  ? ARG A 1   4 ?  15.928  12.571   1.125 1.000 63.680 ? 4   ARG A CZ  1 
ATOM 36   N N   ? ILE A 1   5 ?   7.899  11.366  -0.148 1.000 76.980 ? 5   ILE A N   1 
ATOM 37   C CA  ? ILE A 1   5 ?   6.834  10.374  -0.049 1.000 76.980 ? 5   ILE A CA  1 
ATOM 38   C C   ? ILE A 1   5 ?   7.307   9.191   0.792 1.000 76.980 ? 5   ILE A C   1 
ATOM 39   C CB  ? ILE A 1   5 ?   6.379   9.892  -1.445 1.000 76.980 ? 5   ILE A CB  1 
ATOM 40   O O   ? ILE A 1   5 ?   8.343   8.588   0.499 1.000 76.980 ? 5   ILE A O   1 
ATOM 41   C CG1 ? ILE A 1   5 ?   5.811  11.063  -2.255 1.000 76.980 ? 5   ILE A CG1 1 
ATOM 42   C CG2 ? ILE A 1   5 ?   5.351   8.764  -1.318 1.000 76.980 ? 5   ILE A CG2 1 
ATOM 43   C CD1 ? ILE A 1   5 ?   5.437  10.702  -3.686 1.000 76.980 ? 5   ILE A CD1 1 
ATOM 44   N N   ? TYR A 1   6 ?   6.653   8.971   1.930 1.000 83.300 ? 6   TYR A N   1 
ATOM 45   C CA  ? TYR A 1   6 ?   6.955   7.916   2.891 1.000 83.300 ? 6   TYR A CA  1 
ATOM 46   C C   ? TYR A 1   6 ?   6.349   6.588   2.452 1.000 83.300 ? 6   TYR A C   1 
ATOM 47   C CB  ? TYR A 1   6 ?   6.435   8.292   4.282 1.000 83.300 ? 6   TYR A CB  1 
ATOM 48   O O   ? TYR A 1   6 ?   7.029   5.559   2.451 1.000 83.300 ? 6   TYR A O   1 
ATOM 49   C CG  ? TYR A 1   6 ?   6.513   7.166   5.284 1.000 83.300 ? 6   TYR A CG  1 
ATOM 50   C CD1 ? TYR A 1   6 ?   5.370   6.467   5.667 1.000 83.300 ? 6   TYR A CD1 1 
ATOM 51   C CD2 ? TYR A 1   6 ?   7.729   6.799   5.851 1.000 83.300 ? 6   TYR A CD2 1 
ATOM 52   C CE1 ? TYR A 1   6 ?   5.437   5.430   6.591 1.000 83.300 ? 6   TYR A CE1 1 
ATOM 53   C CE2 ? TYR A 1   6 ?   7.808   5.763   6.776 1.000 83.300 ? 6   TYR A CE2 1 
ATOM 54   O OH  ? TYR A 1   6 ?   6.731   4.059   8.055 1.000 83.300 ? 6   TYR A OH  1 
ATOM 55   C CZ  ? TYR A 1   6 ?   6.659   5.085   7.139 1.000 83.300 ? 6   TYR A CZ  1 
ATOM 56   N N   ? CYS A 1   7 ?   5.093   6.640   2.089 1.000 92.260 ? 7   CYS A N   1 
ATOM 57   C CA  ? CYS A 1   7 ?   4.322   5.494   1.622 1.000 92.260 ? 7   CYS A CA  1 
ATOM 58   C C   ? CYS A 1   7 ?   3.281   5.920   0.593 1.000 92.260 ? 7   CYS A C   1 
ATOM 59   C CB  ? CYS A 1   7 ?   3.635   4.795   2.795 1.000 92.260 ? 7   CYS A CB  1 
ATOM 60   O O   ? CYS A 1   7 ?   2.869   7.081   0.565 1.000 92.260 ? 7   CYS A O   1 
ATOM 61   S SG  ? CYS A 1   7 ?   4.733   3.720   3.744 1.000 92.260 ? 7   CYS A SG  1 
ATOM 62   N N   ? GLY A 1   8 ?   3.058   4.948  -0.262 1.000 93.110 ? 8   GLY A N   1 
ATOM 63   C CA  ? GLY A 1   8 ?   1.919   5.146  -1.144 1.000 93.110 ? 8   GLY A CA  1 
ATOM 64   C C   ? GLY A 1   8 ?   0.600   4.734  -0.518 1.000 93.110 ? 8   GLY A C   1 
ATOM 65   O O   ? GLY A 1   8 ?   0.569   4.257   0.618 1.000 93.110 ? 8   GLY A O   1 
ATOM 66   N N   ? GLY A 1   9 ?  -0.494   5.009  -1.189 1.000 95.070 ? 9   GLY A N   1 
ATOM 67   C CA  ? GLY A 1   9 ?  -1.829   4.629  -0.753 1.000 95.070 ? 9   GLY A CA  1 
ATOM 68   C C   ? GLY A 1   9 ?  -2.862   4.704  -1.861 1.000 95.070 ? 9   GLY A C   1 
ATOM 69   O O   ? GLY A 1   9 ?  -2.605   5.282  -2.919 1.000 95.070 ? 9   GLY A O   1 
ATOM 70   N N   ? SER A 1  10 ?  -3.991   3.976  -1.612 1.000 96.730 ? 10  SER A N   1 
ATOM 71   C CA  ? SER A 1  10 ?  -5.111   3.980  -2.547 1.000 96.730 ? 10  SER A CA  1 
ATOM 72   C C   ? SER A 1  10 ?  -6.384   4.492  -1.882 1.000 96.730 ? 10  SER A C   1 
ATOM 73   C CB  ? SER A 1  10 ?  -5.347   2.577  -3.108 1.000 96.730 ? 10  SER A CB  1 
ATOM 74   O O   ? SER A 1  10 ?  -6.729   4.065  -0.778 1.000 96.730 ? 10  SER A O   1 
ATOM 75   O OG  ? SER A 1  10 ?  -4.161   2.060  -3.685 1.000 96.730 ? 10  SER A OG  1 
ATOM 76   N N   ? LEU A 1  11 ?  -6.944   5.431  -2.545 1.000 97.620 ? 11  LEU A N   1 
ATOM 77   C CA  ? LEU A 1  11 ?  -8.248   5.899  -2.087 1.000 97.620 ? 11  LEU A CA  1 
ATOM 78   C C   ? LEU A 1  11 ?  -9.330   4.866  -2.380 1.000 97.620 ? 11  LEU A C   1 
ATOM 79   C CB  ? LEU A 1  11 ?  -8.603   7.231  -2.754 1.000 97.620 ? 11  LEU A CB  1 
ATOM 80   O O   ? LEU A 1  11 ?  -9.635   4.592  -3.543 1.000 97.620 ? 11  LEU A O   1 
ATOM 81   C CG  ? LEU A 1  11 ?  -9.782   7.997  -2.151 1.000 97.620 ? 11  LEU A CG  1 
ATOM 82   C CD1 ? LEU A 1  11 ?  -9.450   8.450  -0.733 1.000 97.620 ? 11  LEU A CD1 1 
ATOM 83   C CD2 ? LEU A 1  11 ? -10.148   9.190  -3.027 1.000 97.620 ? 11  LEU A CD2 1 
ATOM 84   N N   ? VAL A 1  12 ?  -9.932   4.222  -1.315 1.000 97.360 ? 12  VAL A N   1 
ATOM 85   C CA  ? VAL A 1  12 ? -10.869   3.120  -1.503 1.000 97.360 ? 12  VAL A CA  1 
ATOM 86   C C   ? VAL A 1  12 ? -12.294   3.601  -1.239 1.000 97.360 ? 12  VAL A C   1 
ATOM 87   C CB  ? VAL A 1  12 ? -10.531   1.925  -0.583 1.000 97.360 ? 12  VAL A CB  1 
ATOM 88   O O   ? VAL A 1  12 ? -13.261   2.922  -1.592 1.000 97.360 ? 12  VAL A O   1 
ATOM 89   C CG1 ? VAL A 1  12 ?  -9.202   1.290  -0.987 1.000 97.360 ? 12  VAL A CG1 1 
ATOM 90   C CG2 ? VAL A 1  12 ? -10.491   2.372   0.878 1.000 97.360 ? 12  VAL A CG2 1 
ATOM 91   N N   ? ASP A 1  13 ? -12.380   4.793  -0.651 1.000 96.730 ? 13  ASP A N   1 
ATOM 92   C CA  ? ASP A 1  13 ? -13.580   5.592  -0.422 1.000 96.730 ? 13  ASP A CA  1 
ATOM 93   C C   ? ASP A 1  13 ? -13.235   7.072  -0.272 1.000 96.730 ? 13  ASP A C   1 
ATOM 94   C CB  ? ASP A 1  13 ? -14.326   5.097   0.818 1.000 96.730 ? 13  ASP A CB  1 
ATOM 95   O O   ? ASP A 1  13 ? -12.065   7.429  -0.117 1.000 96.730 ? 13  ASP A O   1 
ATOM 96   C CG  ? ASP A 1  13 ? -15.755   5.605   0.893 1.000 96.730 ? 13  ASP A CG  1 
ATOM 97   O OD1 ? ASP A 1  13 ? -16.000   6.644   1.544 1.000 96.730 ? 13  ASP A OD1 1 
ATOM 98   O OD2 ? ASP A 1  13 ? -16.645   4.959   0.299 1.000 96.730 ? 13  ASP A OD2 1 
ATOM 99   N N   ? ARG A 1  14 ? -14.258   8.042  -0.341 1.000 96.570 ? 14  ARG A N   1 
ATOM 100  C CA  ? ARG A 1  14 ? -13.997   9.478  -0.322 1.000 96.570 ? 14  ARG A CA  1 
ATOM 101  C C   ? ARG A 1  14 ? -13.229   9.878   0.934 1.000 96.570 ? 14  ARG A C   1 
ATOM 102  C CB  ? ARG A 1  14 ? -15.307  10.264  -0.408 1.000 96.570 ? 14  ARG A CB  1 
ATOM 103  O O   ? ARG A 1  14 ? -12.524  10.889   0.940 1.000 96.570 ? 14  ARG A O   1 
ATOM 104  C CG  ? ARG A 1  14 ? -15.953  10.236  -1.784 1.000 96.570 ? 14  ARG A CG  1 
ATOM 105  C CD  ? ARG A 1  14 ? -17.259  11.018  -1.810 1.000 96.570 ? 14  ARG A CD  1 
ATOM 106  N NE  ? ARG A 1  14 ? -17.029  12.454  -1.685 1.000 96.570 ? 14  ARG A NE  1 
ATOM 107  N NH1 ? ARG A 1  14 ? -19.253  12.992  -1.369 1.000 96.570 ? 14  ARG A NH1 1 
ATOM 108  N NH2 ? ARG A 1  14 ? -17.661  14.641  -1.381 1.000 96.570 ? 14  ARG A NH2 1 
ATOM 109  C CZ  ? ARG A 1  14 ? -17.982  13.359  -1.479 1.000 96.570 ? 14  ARG A CZ  1 
ATOM 110  N N   ? LYS A 1  15 ? -13.341   9.054   1.972 1.000 97.270 ? 15  LYS A N   1 
ATOM 111  C CA  ? LYS A 1  15 ? -12.715   9.434   3.235 1.000 97.270 ? 15  LYS A CA  1 
ATOM 112  C C   ? LYS A 1  15 ? -11.678   8.400   3.667 1.000 97.270 ? 15  LYS A C   1 
ATOM 113  C CB  ? LYS A 1  15 ? -13.771   9.605   4.328 1.000 97.270 ? 15  LYS A CB  1 
ATOM 114  O O   ? LYS A 1  15 ? -11.119   8.495   4.762 1.000 97.270 ? 15  LYS A O   1 
ATOM 115  C CG  ? LYS A 1  15 ? -14.632  10.849   4.168 1.000 97.270 ? 15  LYS A CG  1 
ATOM 116  C CD  ? LYS A 1  15 ? -15.541  11.059   5.372 1.000 97.270 ? 15  LYS A CD  1 
ATOM 117  C CE  ? LYS A 1  15 ? -16.344  12.347   5.250 1.000 97.270 ? 15  LYS A CE  1 
ATOM 118  N NZ  ? LYS A 1  15 ? -17.217  12.570   6.441 1.000 97.270 ? 15  LYS A NZ  1 
ATOM 119  N N   ? TRP A 1  16 ? -11.482   7.389   2.841 1.000 97.930 ? 16  TRP A N   1 
ATOM 120  C CA  ? TRP A 1  16 ? -10.659   6.291   3.337 1.000 97.930 ? 16  TRP A CA  1 
ATOM 121  C C   ? TRP A 1  16 ?  -9.540   5.962   2.355 1.000 97.930 ? 16  TRP A C   1 
ATOM 122  C CB  ? TRP A 1  16 ? -11.516   5.048   3.590 1.000 97.930 ? 16  TRP A CB  1 
ATOM 123  O O   ? TRP A 1  16 ?  -9.789   5.778   1.161 1.000 97.930 ? 16  TRP A O   1 
ATOM 124  C CG  ? TRP A 1  16 ? -12.465   5.186   4.743 1.000 97.930 ? 16  TRP A CG  1 
ATOM 125  C CD1 ? TRP A 1  16 ? -13.775   5.575   4.690 1.000 97.930 ? 16  TRP A CD1 1 
ATOM 126  C CD2 ? TRP A 1  16 ? -12.174   4.941   6.122 1.000 97.930 ? 16  TRP A CD2 1 
ATOM 127  C CE2 ? TRP A 1  16 ? -13.356   5.200   6.851 1.000 97.930 ? 16  TRP A CE2 1 
ATOM 128  C CE3 ? TRP A 1  16 ? -11.028   4.526   6.814 1.000 97.930 ? 16  TRP A CE3 1 
ATOM 129  N NE1 ? TRP A 1  16 ? -14.316   5.585   5.954 1.000 97.930 ? 16  TRP A NE1 1 
ATOM 130  C CH2 ? TRP A 1  16 ? -12.289   4.650   8.890 1.000 97.930 ? 16  TRP A CH2 1 
ATOM 131  C CZ2 ? TRP A 1  16 ? -13.424   5.057   8.239 1.000 97.930 ? 16  TRP A CZ2 1 
ATOM 132  C CZ3 ? TRP A 1  16 ? -11.098   4.384   8.195 1.000 97.930 ? 16  TRP A CZ3 1 
ATOM 133  N N   ? VAL A 1  17 ?  -8.308   5.924   2.872 1.000 98.040 ? 17  VAL A N   1 
ATOM 134  C CA  ? VAL A 1  17 ?  -7.109   5.539   2.136 1.000 98.040 ? 17  VAL A CA  1 
ATOM 135  C C   ? VAL A 1  17 ?  -6.548   4.238   2.706 1.000 98.040 ? 17  VAL A C   1 
ATOM 136  C CB  ? VAL A 1  17 ?  -6.034   6.648   2.180 1.000 98.040 ? 17  VAL A CB  1 
ATOM 137  O O   ? VAL A 1  17 ?  -6.416   4.093   3.923 1.000 98.040 ? 17  VAL A O   1 
ATOM 138  C CG1 ? VAL A 1  17 ?  -4.748   6.182   1.501 1.000 98.040 ? 17  VAL A CG1 1 
ATOM 139  C CG2 ? VAL A 1  17 ?  -6.557   7.924   1.522 1.000 98.040 ? 17  VAL A CG2 1 
ATOM 140  N N   ? MET A 1  18 ?  -6.317   3.333   1.816 1.000 97.890 ? 18  MET A N   1 
ATOM 141  C CA  ? MET A 1  18 ?  -5.665   2.084   2.198 1.000 97.890 ? 18  MET A CA  1 
ATOM 142  C C   ? MET A 1  18 ?  -4.164   2.150   1.935 1.000 97.890 ? 18  MET A C   1 
ATOM 143  C CB  ? MET A 1  18 ?  -6.277   0.904   1.441 1.000 97.890 ? 18  MET A CB  1 
ATOM 144  O O   ? MET A 1  18 ?  -3.736   2.565   0.857 1.000 97.890 ? 18  MET A O   1 
ATOM 145  C CG  ? MET A 1  18 ?  -5.705  -0.446   1.845 1.000 97.890 ? 18  MET A CG  1 
ATOM 146  S SD  ? MET A 1  18 ?  -6.661  -1.850   1.150 1.000 97.890 ? 18  MET A SD  1 
ATOM 147  C CE  ? MET A 1  18 ?  -7.781  -2.192   2.537 1.000 97.890 ? 18  MET A CE  1 
ATOM 148  N N   ? THR A 1  19 ?  -3.313   1.721   2.941 1.000 97.690 ? 19  THR A N   1 
ATOM 149  C CA  ? THR A 1  19 ?  -1.857   1.693   2.848 1.000 97.690 ? 19  THR A CA  1 
ATOM 150  C C   ? THR A 1  19 ?  -1.285   0.542   3.669 1.000 97.690 ? 19  THR A C   1 
ATOM 151  C CB  ? THR A 1  19 ?  -1.242   3.022   3.322 1.000 97.690 ? 19  THR A CB  1 
ATOM 152  O O   ? THR A 1  19 ?  -2.033  -0.275   4.210 1.000 97.690 ? 19  THR A O   1 
ATOM 153  C CG2 ? THR A 1  19 ?  -1.385   3.187   4.832 1.000 97.690 ? 19  THR A CG2 1 
ATOM 154  O OG1 ? THR A 1  19 ?   0.149   3.047   2.980 1.000 97.690 ? 19  THR A OG1 1 
ATOM 155  N N   ? ALA A 1  20 ?   0.006   0.387   3.682 1.000 97.610 ? 20  ALA A N   1 
ATOM 156  C CA  ? ALA A 1  20 ?   0.635  -0.704   4.420 1.000 97.610 ? 20  ALA A CA  1 
ATOM 157  C C   ? ALA A 1  20 ?   0.775  -0.358   5.899 1.000 97.610 ? 20  ALA A C   1 
ATOM 158  C CB  ? ALA A 1  20 ?   2.001  -1.033   3.822 1.000 97.610 ? 20  ALA A CB  1 
ATOM 159  O O   ? ALA A 1  20 ?   1.136   0.769   6.248 1.000 97.610 ? 20  ALA A O   1 
ATOM 160  N N   ? ALA A 1  21 ?   0.546  -1.322   6.790 1.000 97.300 ? 21  ALA A N   1 
ATOM 161  C CA  ? ALA A 1  21 ?   0.652  -1.146   8.236 1.000 97.300 ? 21  ALA A CA  1 
ATOM 162  C C   ? ALA A 1  21 ?   2.087  -0.833   8.647 1.000 97.300 ? 21  ALA A C   1 
ATOM 163  C CB  ? ALA A 1  21 ?   0.154  -2.394   8.962 1.000 97.300 ? 21  ALA A CB  1 
ATOM 164  O O   ? ALA A 1  21 ?   2.317  -0.081   9.598 1.000 97.300 ? 21  ALA A O   1 
ATOM 165  N N   ? HIS A 1  22 ?   3.039  -1.393   7.945 1.000 95.450 ? 22  HIS A N   1 
ATOM 166  C CA  ? HIS A 1  22 ?   4.440  -1.182   8.291 1.000 95.450 ? 22  HIS A CA  1 
ATOM 167  C C   ? HIS A 1  22 ?   4.870   0.252   8.001 1.000 95.450 ? 22  HIS A C   1 
ATOM 168  C CB  ? HIS A 1  22 ?   5.333  -2.162   7.529 1.000 95.450 ? 22  HIS A CB  1 
ATOM 169  O O   ? HIS A 1  22 ?   5.966   0.666   8.384 1.000 95.450 ? 22  HIS A O   1 
ATOM 170  C CG  ? HIS A 1  22 ?   5.559  -1.783   6.100 1.000 95.450 ? 22  HIS A CG  1 
ATOM 171  C CD2 ? HIS A 1  22 ?   6.486  -0.978   5.530 1.000 95.450 ? 22  HIS A CD2 1 
ATOM 172  N ND1 ? HIS A 1  22 ?   4.767  -2.249   5.073 1.000 95.450 ? 22  HIS A ND1 1 
ATOM 173  C CE1 ? HIS A 1  22 ?   5.201  -1.746   3.929 1.000 95.450 ? 22  HIS A CE1 1 
ATOM 174  N NE2 ? HIS A 1  22 ?   6.242  -0.972   4.179 1.000 95.450 ? 22  HIS A NE2 1 
ATOM 175  N N   ? CYS A 1  23 ?   3.918   1.041   7.426 1.000 94.450 ? 23  CYS A N   1 
ATOM 176  C CA  ? CYS A 1  23 ?   4.171   2.442   7.109 1.000 94.450 ? 23  CYS A CA  1 
ATOM 177  C C   ? CYS A 1  23 ?   3.698   3.350   8.238 1.000 94.450 ? 23  CYS A C   1 
ATOM 178  C CB  ? CYS A 1  23 ?   3.477   2.831   5.804 1.000 94.450 ? 23  CYS A CB  1 
ATOM 179  O O   ? CYS A 1  23 ?   3.711   4.575   8.101 1.000 94.450 ? 23  CYS A O   1 
ATOM 180  S SG  ? CYS A 1  23 ?   4.240   2.114   4.332 1.000 94.450 ? 23  CYS A SG  1 
ATOM 181  N N   ? SER A 1  24 ?   3.239   2.834   9.312 1.000 92.510 ? 24  SER A N   1 
ATOM 182  C CA  ? SER A 1  24 ?   2.624   3.583  10.403 1.000 92.510 ? 24  SER A CA  1 
ATOM 183  C C   ? SER A 1  24 ?   3.606   4.575  11.016 1.000 92.510 ? 24  SER A C   1 
ATOM 184  C CB  ? SER A 1  24 ?   2.108   2.631  11.483 1.000 92.510 ? 24  SER A CB  1 
ATOM 185  O O   ? SER A 1  24 ?   4.762   4.234  11.273 1.000 92.510 ? 24  SER A O   1 
ATOM 186  O OG  ? SER A 1  24 ?   1.447   3.347  12.511 1.000 92.510 ? 24  SER A OG  1 
ATOM 187  N N   ? LYS A 1  25 ?   3.143   5.826  11.244 1.000 88.430 ? 25  LYS A N   1 
ATOM 188  C CA  ? LYS A 1  25 ?   3.864   6.921  11.886 1.000 88.430 ? 25  LYS A CA  1 
ATOM 189  C C   ? LYS A 1  25 ?   2.923   7.787  12.719 1.000 88.430 ? 25  LYS A C   1 
ATOM 190  C CB  ? LYS A 1  25 ?   4.580   7.779  10.842 1.000 88.430 ? 25  LYS A CB  1 
ATOM 191  O O   ? LYS A 1  25 ?   1.704   7.731  12.545 1.000 88.430 ? 25  LYS A O   1 
ATOM 192  C CG  ? LYS A 1  25 ?   5.762   7.089  10.178 1.000 88.430 ? 25  LYS A CG  1 
ATOM 193  C CD  ? LYS A 1  25 ?   6.659   8.087   9.457 1.000 88.430 ? 25  LYS A CD  1 
ATOM 194  C CE  ? LYS A 1  25 ?   7.925   7.423   8.931 1.000 88.430 ? 25  LYS A CE  1 
ATOM 195  N NZ  ? LYS A 1  25 ?   8.807   8.398   8.222 1.000 88.430 ? 25  LYS A NZ  1 
ATOM 196  N N   ? ASP A 1  26 ?   3.505   8.673  13.705 1.000 81.640 ? 26  ASP A N   1 
ATOM 197  C CA  ? ASP A 1  26 ?   2.767   9.487  14.666 1.000 81.640 ? 26  ASP A CA  1 
ATOM 198  C C   ? ASP A 1  26 ?   1.955  10.570  13.958 1.000 81.640 ? 26  ASP A C   1 
ATOM 199  C CB  ? ASP A 1  26 ?   3.723  10.123  15.677 1.000 81.640 ? 26  ASP A CB  1 
ATOM 200  O O   ? ASP A 1  26 ?   0.831  10.874  14.363 1.000 81.640 ? 26  ASP A O   1 
ATOM 201  C CG  ? ASP A 1  26 ?   4.263   9.128  16.689 1.000 81.640 ? 26  ASP A CG  1 
ATOM 202  O OD1 ? ASP A 1  26 ?   3.669   8.040  16.852 1.000 81.640 ? 26  ASP A OD1 1 
ATOM 203  O OD2 ? ASP A 1  26 ?   5.291   9.435  17.331 1.000 81.640 ? 26  ASP A OD2 1 
ATOM 204  N N   ? SER A 1  27 ?   2.344  11.093  12.764 1.000 84.010 ? 27  SER A N   1 
ATOM 205  C CA  ? SER A 1  27 ?   1.655  12.130  12.002 1.000 84.010 ? 27  SER A CA  1 
ATOM 206  C C   ? SER A 1  27 ?   1.918  11.984  10.507 1.000 84.010 ? 27  SER A C   1 
ATOM 207  C CB  ? SER A 1  27 ?   2.090  13.519  12.471 1.000 84.010 ? 27  SER A CB  1 
ATOM 208  O O   ? SER A 1  27 ?   3.073  11.932  10.077 1.000 84.010 ? 27  SER A O   1 
ATOM 209  O OG  ? SER A 1  27 ?   1.454  14.529  11.707 1.000 84.010 ? 27  SER A OG  1 
ATOM 210  N N   ? VAL A 1  28 ?   0.780  11.709   9.798 1.000 87.700 ? 28  VAL A N   1 
ATOM 211  C CA  ? VAL A 1  28 ?   0.926  11.570   8.352 1.000 87.700 ? 28  VAL A CA  1 
ATOM 212  C C   ? VAL A 1  28 ?  -0.122  12.424   7.643 1.000 87.700 ? 28  VAL A C   1 
ATOM 213  C CB  ? VAL A 1  28 ?   0.801  10.095   7.909 1.000 87.700 ? 28  VAL A CB  1 
ATOM 214  O O   ? VAL A 1  28 ?  -1.184  12.707   8.202 1.000 87.700 ? 28  VAL A O   1 
ATOM 215  C CG1 ? VAL A 1  28 ?   1.949   9.262   8.475 1.000 87.700 ? 28  VAL A CG1 1 
ATOM 216  C CG2 ? VAL A 1  28 ?  -0.546   9.520   8.343 1.000 87.700 ? 28  VAL A CG2 1 
ATOM 217  N N   ? GLN A 1  29 ?   0.249  13.056   6.539 1.000 91.760 ? 29  GLN A N   1 
ATOM 218  C CA  ? GLN A 1  29 ?  -0.665  13.697   5.599 1.000 91.760 ? 29  GLN A CA  1 
ATOM 219  C C   ? GLN A 1  29 ?  -0.794  12.882   4.316 1.000 91.760 ? 29  GLN A C   1 
ATOM 220  C CB  ? GLN A 1  29 ?  -0.195  15.116   5.276 1.000 91.760 ? 29  GLN A CB  1 
ATOM 221  O O   ? GLN A 1  29 ?   0.131  12.161   3.936 1.000 91.760 ? 29  GLN A O   1 
ATOM 222  C CG  ? GLN A 1  29 ?  -0.280  16.076   6.454 1.000 91.760 ? 29  GLN A CG  1 
ATOM 223  C CD  ? GLN A 1  29 ?   0.088  17.499   6.080 1.000 91.760 ? 29  GLN A CD  1 
ATOM 224  N NE2 ? GLN A 1  29 ?  -0.781  18.445   6.419 1.000 91.760 ? 29  GLN A NE2 1 
ATOM 225  O OE1 ? GLN A 1  29 ?   1.146  17.747   5.492 1.000 91.760 ? 29  GLN A OE1 1 
ATOM 226  N N   ? VAL A 1  30 ?  -2.008  13.018   3.778 1.000 94.390 ? 30  VAL A N   1 
ATOM 227  C CA  ? VAL A 1  30 ?  -2.240  12.310   2.524 1.000 94.390 ? 30  VAL A CA  1 
ATOM 228  C C   ? VAL A 1  30 ?  -2.254  13.304   1.364 1.000 94.390 ? 30  VAL A C   1 
ATOM 229  C CB  ? VAL A 1  30 ?  -3.564  11.513   2.559 1.000 94.390 ? 30  VAL A CB  1 
ATOM 230  O O   ? VAL A 1  30 ?  -2.966  14.309   1.409 1.000 94.390 ? 30  VAL A O   1 
ATOM 231  C CG1 ? VAL A 1  30 ?  -3.875  10.923   1.185 1.000 94.390 ? 30  VAL A CG1 1 
ATOM 232  C CG2 ? VAL A 1  30 ?  -3.494  10.411   3.614 1.000 94.390 ? 30  VAL A CG2 1 
ATOM 233  N N   ? LEU A 1  31 ?  -1.360  13.137   0.437 1.000 94.040 ? 31  LEU A N   1 
ATOM 234  C CA  ? LEU A 1  31 ?  -1.325  13.898  -0.807 1.000 94.040 ? 31  LEU A CA  1 
ATOM 235  C C   ? LEU A 1  31 ?  -2.007  13.130  -1.934 1.000 94.040 ? 31  LEU A C   1 
ATOM 236  C CB  ? LEU A 1  31 ?   0.120  14.222  -1.196 1.000 94.040 ? 31  LEU A CB  1 
ATOM 237  O O   ? LEU A 1  31 ?  -1.550  12.052  -2.321 1.000 94.040 ? 31  LEU A O   1 
ATOM 238  C CG  ? LEU A 1  31 ?   0.312  15.021  -2.486 1.000 94.040 ? 31  LEU A CG  1 
ATOM 239  C CD1 ? LEU A 1  31 ?  -0.365  16.382  -2.373 1.000 94.040 ? 31  LEU A CD1 1 
ATOM 240  C CD2 ? LEU A 1  31 ?   1.795  15.180  -2.801 1.000 94.040 ? 31  LEU A CD2 1 
ATOM 241  N N   ? LEU A 1  32 ?  -3.152  13.677  -2.475 1.000 94.290 ? 32  LEU A N   1 
ATOM 242  C CA  ? LEU A 1  32 ?  -3.918  13.066  -3.556 1.000 94.290 ? 32  LEU A CA  1 
ATOM 243  C C   ? LEU A 1  32 ?  -3.773  13.868  -4.845 1.000 94.290 ? 32  LEU A C   1 
ATOM 244  C CB  ? LEU A 1  32 ?  -5.396  12.958  -3.171 1.000 94.290 ? 32  LEU A CB  1 
ATOM 245  O O   ? LEU A 1  32 ?  -3.669  15.096  -4.809 1.000 94.290 ? 32  LEU A O   1 
ATOM 246  C CG  ? LEU A 1  32 ?  -5.712  12.152  -1.911 1.000 94.290 ? 32  LEU A CG  1 
ATOM 247  C CD1 ? LEU A 1  32 ?  -7.081  12.540  -1.362 1.000 94.290 ? 32  LEU A CD1 1 
ATOM 248  C CD2 ? LEU A 1  32 ?  -5.652  10.656  -2.204 1.000 94.290 ? 32  LEU A CD2 1 
ATOM 249  N N   ? GLY A 1  33 ?  -3.696  13.094  -5.998 1.000 92.100 ? 33  GLY A N   1 
ATOM 250  C CA  ? GLY A 1  33 ?  -3.813  13.743  -7.294 1.000 92.100 ? 33  GLY A CA  1 
ATOM 251  C C   ? GLY A 1  33 ?  -2.516  14.372  -7.766 1.000 92.100 ? 33  GLY A C   1 
ATOM 252  O O   ? GLY A 1  33 ?  -2.520  15.218  -8.662 1.000 92.100 ? 33  GLY A O   1 
ATOM 253  N N   ? ASP A 1  34 ?  -1.395  14.017  -7.117 1.000 90.490 ? 34  ASP A N   1 
ATOM 254  C CA  ? ASP A 1  34 ?  -0.091  14.549  -7.500 1.000 90.490 ? 34  ASP A CA  1 
ATOM 255  C C   ? ASP A 1  34 ?   0.587  13.652  -8.532 1.000 90.490 ? 34  ASP A C   1 
ATOM 256  C CB  ? ASP A 1  34 ?   0.806  14.708  -6.271 1.000 90.490 ? 34  ASP A CB  1 
ATOM 257  O O   ? ASP A 1  34 ?   0.564  12.425  -8.407 1.000 90.490 ? 34  ASP A O   1 
ATOM 258  C CG  ? ASP A 1  34 ?   1.892  15.752  -6.460 1.000 90.490 ? 34  ASP A CG  1 
ATOM 259  O OD1 ? ASP A 1  34 ?   2.024  16.299  -7.576 1.000 90.490 ? 34  ASP A OD1 1 
ATOM 260  O OD2 ? ASP A 1  34 ?   2.625  16.027  -5.485 1.000 90.490 ? 34  ASP A OD2 1 
ATOM 261  N N   ? TYR A 1  35 ?   1.095  14.154  -9.531 1.000 90.230 ? 35  TYR A N   1 
ATOM 262  C CA  ? TYR A 1  35 ?   1.814  13.444 -10.583 1.000 90.230 ? 35  TYR A CA  1 
ATOM 263  C C   ? TYR A 1  35 ?   3.308  13.738 -10.517 1.000 90.230 ? 35  TYR A C   1 
ATOM 264  C CB  ? TYR A 1  35 ?   1.267  13.826 -11.962 1.000 90.230 ? 35  TYR A CB  1 
ATOM 265  O O   ? TYR A 1  35 ?   4.133  12.838 -10.692 1.000 90.230 ? 35  TYR A O   1 
ATOM 266  C CG  ? TYR A 1  35 ?   2.047  13.233 -13.110 1.000 90.230 ? 35  TYR A CG  1 
ATOM 267  C CD1 ? TYR A 1  35 ?   2.905  14.020 -13.875 1.000 90.230 ? 35  TYR A CD1 1 
ATOM 268  C CD2 ? TYR A 1  35 ?   1.926  11.886 -13.434 1.000 90.230 ? 35  TYR A CD2 1 
ATOM 269  C CE1 ? TYR A 1  35 ?   3.624  13.479 -14.935 1.000 90.230 ? 35  TYR A CE1 1 
ATOM 270  C CE2 ? TYR A 1  35 ?   2.640  11.334 -14.492 1.000 90.230 ? 35  TYR A CE2 1 
ATOM 271  O OH  ? TYR A 1  35 ?   4.195  11.596 -16.284 1.000 90.230 ? 35  TYR A OH  1 
ATOM 272  C CZ  ? TYR A 1  35 ?   3.485  12.137 -15.236 1.000 90.230 ? 35  TYR A CZ  1 
ATOM 273  N N   ? ASP A 1  36 ?   3.730  14.992 -10.326 1.000 90.330 ? 36  ASP A N   1 
ATOM 274  C CA  ? ASP A 1  36 ?   5.102  15.473 -10.190 1.000 90.330 ? 36  ASP A CA  1 
ATOM 275  C C   ? ASP A 1  36 ?   5.318  16.139  -8.833 1.000 90.330 ? 36  ASP A C   1 
ATOM 276  C CB  ? ASP A 1  36 ?   5.441  16.452 -11.316 1.000 90.330 ? 36  ASP A CB  1 
ATOM 277  O O   ? ASP A 1  36 ?   4.768  17.209  -8.566 1.000 90.330 ? 36  ASP A O   1 
ATOM 278  C CG  ? ASP A 1  36 ?   6.910  16.835 -11.347 1.000 90.330 ? 36  ASP A CG  1 
ATOM 279  O OD1 ? ASP A 1  36 ?   7.591  16.723 -10.305 1.000 90.330 ? 36  ASP A OD1 1 
ATOM 280  O OD2 ? ASP A 1  36 ?   7.390  17.255 -12.422 1.000 90.330 ? 36  ASP A OD2 1 
ATOM 281  N N   ? LEU A 1  37 ?   6.254  15.434  -8.043 1.000 86.050 ? 37  LEU A N   1 
ATOM 282  C CA  ? LEU A 1  37 ?   6.436  15.870  -6.663 1.000 86.050 ? 37  LEU A CA  1 
ATOM 283  C C   ? LEU A 1  37 ?   7.197  17.191  -6.607 1.000 86.050 ? 37  LEU A C   1 
ATOM 284  C CB  ? LEU A 1  37 ?   7.182  14.803  -5.857 1.000 86.050 ? 37  LEU A CB  1 
ATOM 285  O O   ? LEU A 1  37 ?   7.219  17.856  -5.568 1.000 86.050 ? 37  LEU A O   1 
ATOM 286  C CG  ? LEU A 1  37 ?   6.446  13.480  -5.640 1.000 86.050 ? 37  LEU A CG  1 
ATOM 287  C CD1 ? LEU A 1  37 ?   7.339  12.494  -4.893 1.000 86.050 ? 37  LEU A CD1 1 
ATOM 288  C CD2 ? LEU A 1  37 ?   5.144  13.711  -4.881 1.000 86.050 ? 37  LEU A CD2 1 
ATOM 289  N N   ? GLN A 1  38 ?   7.730  17.689  -7.710 1.000 86.500 ? 38  GLN A N   1 
ATOM 290  C CA  ? GLN A 1  38 ?   8.564  18.886  -7.740 1.000 86.500 ? 38  GLN A CA  1 
ATOM 291  C C   ? GLN A 1  38 ?   7.781  20.089  -8.258 1.000 86.500 ? 38  GLN A C   1 
ATOM 292  C CB  ? GLN A 1  38 ?   9.804  18.655  -8.605 1.000 86.500 ? 38  GLN A CB  1 
ATOM 293  O O   ? GLN A 1  38 ?   8.243  21.228  -8.155 1.000 86.500 ? 38  GLN A O   1 
ATOM 294  C CG  ? GLN A 1  38 ?  10.789  17.655  -8.014 1.000 86.500 ? 38  GLN A CG  1 
ATOM 295  C CD  ? GLN A 1  38 ?  12.042  17.497  -8.855 1.000 86.500 ? 38  GLN A CD  1 
ATOM 296  N NE2 ? GLN A 1  38 ?  13.135  17.089  -8.220 1.000 86.500 ? 38  GLN A NE2 1 
ATOM 297  O OE1 ? GLN A 1  38 ?  12.027  17.740 -10.066 1.000 86.500 ? 38  GLN A OE1 1 
ATOM 298  N N   ? THR A 1  39 ?   6.550  19.712  -8.807 1.000 87.390 ? 39  THR A N   1 
ATOM 299  C CA  ? THR A 1  39 ?   5.746  20.767  -9.415 1.000 87.390 ? 39  THR A CA  1 
ATOM 300  C C   ? THR A 1  39 ?   4.328  20.759  -8.850 1.000 87.390 ? 39  THR A C   1 
ATOM 301  C CB  ? THR A 1  39 ?   5.693  20.616 -10.946 1.000 87.390 ? 39  THR A CB  1 
ATOM 302  O O   ? THR A 1  39 ?   3.704  19.702  -8.739 1.000 87.390 ? 39  THR A O   1 
ATOM 303  C CG2 ? THR A 1  39 ?   4.935  21.774 -11.587 1.000 87.390 ? 39  THR A CG2 1 
ATOM 304  O OG1 ? THR A 1  39 ?   7.028  20.588 -11.465 1.000 87.390 ? 39  THR A OG1 1 
ATOM 305  N N   ? TYR A 1  40 ?   3.861  21.994  -8.377 1.000 87.050 ? 40  TYR A N   1 
ATOM 306  C CA  ? TYR A 1  40 ?   2.446  22.137  -8.051 1.000 87.050 ? 40  TYR A CA  1 
ATOM 307  C C   ? TYR A 1  40 ?   1.601  22.224  -9.317 1.000 87.050 ? 40  TYR A C   1 
ATOM 308  C CB  ? TYR A 1  40 ?   2.216  23.378  -7.183 1.000 87.050 ? 40  TYR A CB  1 
ATOM 309  O O   ? TYR A 1  40 ?   1.704  23.193 -10.073 1.000 87.050 ? 40  TYR A O   1 
ATOM 310  C CG  ? TYR A 1  40 ?   0.797  23.519  -6.690 1.000 87.050 ? 40  TYR A CG  1 
ATOM 311  C CD1 ? TYR A 1  40 ?  -0.058  24.476  -7.234 1.000 87.050 ? 40  TYR A CD1 1 
ATOM 312  C CD2 ? TYR A 1  40 ?   0.308  22.698  -5.680 1.000 87.050 ? 40  TYR A CD2 1 
ATOM 313  C CE1 ? TYR A 1  40 ?  -1.366  24.611  -6.781 1.000 87.050 ? 40  TYR A CE1 1 
ATOM 314  C CE2 ? TYR A 1  40 ?  -0.999  22.825  -5.219 1.000 87.050 ? 40  TYR A CE2 1 
ATOM 315  O OH  ? TYR A 1  40 ?  -3.121  23.912  -5.323 1.000 87.050 ? 40  TYR A OH  1 
ATOM 316  C CZ  ? TYR A 1  40 ?  -1.827  23.782  -5.775 1.000 87.050 ? 40  TYR A CZ  1 
ATOM 317  N N   ? GLU A 1  41 ?   0.772  21.170  -9.502 1.000 87.970 ? 41  GLU A N   1 
ATOM 318  C CA  ? GLU A 1  41 ?   0.064  21.032 -10.771 1.000 87.970 ? 41  GLU A CA  1 
ATOM 319  C C   ? GLU A 1  41 ?  -1.374  21.530 -10.658 1.000 87.970 ? 41  GLU A C   1 
ATOM 320  C CB  ? GLU A 1  41 ?   0.080  19.574 -11.239 1.000 87.970 ? 41  GLU A CB  1 
ATOM 321  O O   ? GLU A 1  41 ?  -2.090  21.608 -11.658 1.000 87.970 ? 41  GLU A O   1 
ATOM 322  C CG  ? GLU A 1  41 ?   1.472  19.044 -11.552 1.000 87.970 ? 41  GLU A CG  1 
ATOM 323  C CD  ? GLU A 1  41 ?   1.559  17.527 -11.512 1.000 87.970 ? 41  GLU A CD  1 
ATOM 324  O OE1 ? GLU A 1  41 ?   1.939  16.913 -12.535 1.000 87.970 ? 41  GLU A OE1 1 
ATOM 325  O OE2 ? GLU A 1  41 ?   1.243  16.947 -10.449 1.000 87.970 ? 41  GLU A OE2 1 
ATOM 326  N N   ? GLY A 1  42 ?  -1.771  21.983  -9.405 1.000 89.430 ? 42  GLY A N   1 
ATOM 327  C CA  ? GLY A 1  42 ?  -3.102  22.544  -9.234 1.000 89.430 ? 42  GLY A CA  1 
ATOM 328  C C   ? GLY A 1  42 ?  -4.169  21.490  -9.005 1.000 89.430 ? 42  GLY A C   1 
ATOM 329  O O   ? GLY A 1  42 ?  -5.333  21.818  -8.769 1.000 89.430 ? 42  GLY A O   1 
ATOM 330  N N   ? THR A 1  43 ?  -3.827  20.220  -9.066 1.000 90.360 ? 43  THR A N   1 
ATOM 331  C CA  ? THR A 1  43 ?  -4.767  19.115  -8.912 1.000 90.360 ? 43  THR A CA  1 
ATOM 332  C C   ? THR A 1  43 ?  -4.571  18.424  -7.565 1.000 90.360 ? 43  THR A C   1 
ATOM 333  C CB  ? THR A 1  43 ?  -4.612  18.087 -10.047 1.000 90.360 ? 43  THR A CB  1 
ATOM 334  O O   ? THR A 1  43 ?  -5.332  17.521  -7.209 1.000 90.360 ? 43  THR A O   1 
ATOM 335  C CG2 ? THR A 1  43 ?  -4.946  18.707 -11.400 1.000 90.360 ? 43  THR A CG2 1 
ATOM 336  O OG1 ? THR A 1  43 ?  -3.260  17.612 -10.073 1.000 90.360 ? 43  THR A OG1 1 
ATOM 337  N N   ? GLU A 1  44 ?  -3.552  18.824  -6.773 1.000 92.170 ? 44  GLU A N   1 
ATOM 338  C CA  ? GLU A 1  44 ?  -3.168  18.193  -5.514 1.000 92.170 ? 44  GLU A CA  1 
ATOM 339  C C   ? GLU A 1  44 ?  -4.131  18.571  -4.392 1.000 92.170 ? 44  GLU A C   1 
ATOM 340  C CB  ? GLU A 1  44 ?  -1.737  18.581  -5.132 1.000 92.170 ? 44  GLU A CB  1 
ATOM 341  O O   ? GLU A 1  44 ?  -4.606  19.706  -4.330 1.000 92.170 ? 44  GLU A O   1 
ATOM 342  C CG  ? GLU A 1  44 ?  -0.689  18.136  -6.141 1.000 92.170 ? 44  GLU A CG  1 
ATOM 343  C CD  ? GLU A 1  44 ?  -0.457  19.148  -7.251 1.000 92.170 ? 44  GLU A CD  1 
ATOM 344  O OE1 ? GLU A 1  44 ?   0.523  18.996  -8.016 1.000 92.170 ? 44  GLU A OE1 1 
ATOM 345  O OE2 ? GLU A 1  44 ?  -1.260  20.102  -7.356 1.000 92.170 ? 44  GLU A OE2 1 
ATOM 346  N N   ? GLN A 1  45 ?  -4.563  17.596  -3.641 1.000 94.470 ? 45  GLN A N   1 
ATOM 347  C CA  ? GLN A 1  45 ?  -5.339  17.748  -2.415 1.000 94.470 ? 45  GLN A CA  1 
ATOM 348  C C   ? GLN A 1  45 ?  -4.565  17.233  -1.205 1.000 94.470 ? 45  GLN A C   1 
ATOM 349  C CB  ? GLN A 1  45 ?  -6.678  17.018  -2.532 1.000 94.470 ? 45  GLN A CB  1 
ATOM 350  O O   ? GLN A 1  45 ?  -4.084  16.098  -1.208 1.000 94.470 ? 45  GLN A O   1 
ATOM 351  C CG  ? GLN A 1  45 ?  -7.504  17.437  -3.740 1.000 94.470 ? 45  GLN A CG  1 
ATOM 352  C CD  ? GLN A 1  45 ?  -8.818  16.685  -3.843 1.000 94.470 ? 45  GLN A CD  1 
ATOM 353  N NE2 ? GLN A 1  45 ?  -9.115  16.170  -5.031 1.000 94.470 ? 45  GLN A NE2 1 
ATOM 354  O OE1 ? GLN A 1  45 ?  -9.559  16.568  -2.862 1.000 94.470 ? 45  GLN A OE1 1 
ATOM 355  N N   ? ILE A 1  46 ?  -4.318  18.126  -0.259 1.000 93.850 ? 46  ILE A N   1 
ATOM 356  C CA  ? ILE A 1  46 ?  -3.688  17.706   0.988 1.000 93.850 ? 46  ILE A CA  1 
ATOM 357  C C   ? ILE A 1  46 ?  -4.754  17.499   2.061 1.000 93.850 ? 46  ILE A C   1 
ATOM 358  C CB  ? ILE A 1  46 ?  -2.639  18.735   1.465 1.000 93.850 ? 46  ILE A CB  1 
ATOM 359  O O   ? ILE A 1  46 ?  -5.545  18.403   2.342 1.000 93.850 ? 46  ILE A O   1 
ATOM 360  C CG1 ? ILE A 1  46 ?  -1.569  18.946   0.388 1.000 93.850 ? 46  ILE A CG1 1 
ATOM 361  C CG2 ? ILE A 1  46 ?  -2.005  18.286   2.786 1.000 93.850 ? 46  ILE A CG2 1 
ATOM 362  C CD1 ? ILE A 1  46 ?  -0.593  20.073   0.698 1.000 93.850 ? 46  ILE A CD1 1 
ATOM 363  N N   ? ARG A 1  47 ?  -4.781  16.260   2.548 1.000 95.250 ? 47  ARG A N   1 
ATOM 364  C CA  ? ARG A 1  47 ?  -5.765  15.898   3.563 1.000 95.250 ? 47  ARG A CA  1 
ATOM 365  C C   ? ARG A 1  47 ?  -5.083  15.468   4.858 1.000 95.250 ? 47  ARG A C   1 
ATOM 366  C CB  ? ARG A 1  47 ?  -6.676  14.779   3.054 1.000 95.250 ? 47  ARG A CB  1 
ATOM 367  O O   ? ARG A 1  47 ?  -4.079  14.753   4.830 1.000 95.250 ? 47  ARG A O   1 
ATOM 368  C CG  ? ARG A 1  47 ?  -7.537  15.178   1.866 1.000 95.250 ? 47  ARG A CG  1 
ATOM 369  C CD  ? ARG A 1  47 ?  -8.580  16.219   2.251 1.000 95.250 ? 47  ARG A CD  1 
ATOM 370  N NE  ? ARG A 1  47 ?  -9.487  16.507   1.143 1.000 95.250 ? 47  ARG A NE  1 
ATOM 371  N NH1 ? ARG A 1  47 ?  -8.189  18.196   0.249 1.000 95.250 ? 47  ARG A NH1 1 
ATOM 372  N NH2 ? ARG A 1  47 ? -10.171  17.619  -0.746 1.000 95.250 ? 47  ARG A NH2 1 
ATOM 373  C CZ  ? ARG A 1  47 ?  -9.280  17.440   0.218 1.000 95.250 ? 47  ARG A CZ  1 
ATOM 374  N N   ? GLY A 1  48 ?  -5.604  15.968   5.997 1.000 94.990 ? 48  GLY A N   1 
ATOM 375  C CA  ? GLY A 1  48 ?  -5.174  15.407   7.268 1.000 94.990 ? 48  GLY A CA  1 
ATOM 376  C C   ? GLY A 1  48 ?  -5.762  14.036   7.544 1.000 94.990 ? 48  GLY A C   1 
ATOM 377  O O   ? GLY A 1  48 ?  -6.737  13.633   6.907 1.000 94.990 ? 48  GLY A O   1 
ATOM 378  N N   ? VAL A 1  49 ?  -5.108  13.356   8.510 1.000 95.430 ? 49  VAL A N   1 
ATOM 379  C CA  ? VAL A 1  49 ?  -5.582  12.036   8.915 1.000 95.430 ? 49  VAL A CA  1 
ATOM 380  C C   ? VAL A 1  49 ?  -6.205  12.115  10.307 1.000 95.430 ? 49  VAL A C   1 
ATOM 381  C CB  ? VAL A 1  49 ?  -4.441  10.994   8.900 1.000 95.430 ? 49  VAL A CB  1 
ATOM 382  O O   ? VAL A 1  49 ?  -5.564  12.572  11.256 1.000 95.430 ? 49  VAL A O   1 
ATOM 383  C CG1 ? VAL A 1  49 ?  -4.924   9.657   9.458 1.000 95.430 ? 49  VAL A CG1 1 
ATOM 384  C CG2 ? VAL A 1  49 ?  -3.897  10.820   7.483 1.000 95.430 ? 49  VAL A CG2 1 
ATOM 385  N N   ? LYS A 1  50 ?  -7.583  11.739  10.369 1.000 94.420 ? 50  LYS A N   1 
ATOM 386  C CA  ? LYS A 1  50 ?  -8.356  11.758  11.608 1.000 94.420 ? 50  LYS A CA  1 
ATOM 387  C C   ? LYS A 1  50 ?  -8.104  10.499  12.433 1.000 94.420 ? 50  LYS A C   1 
ATOM 388  C CB  ? LYS A 1  50 ?  -9.849  11.897  11.307 1.000 94.420 ? 50  LYS A CB  1 
ATOM 389  O O   ? LYS A 1  50 ?  -7.967  10.569  13.656 1.000 94.420 ? 50  LYS A O   1 
ATOM 390  C CG  ? LYS A 1  50 ? -10.730  11.930  12.548 1.000 94.420 ? 50  LYS A CG  1 
ATOM 391  C CD  ? LYS A 1  50 ? -12.202  12.077  12.184 1.000 94.420 ? 50  LYS A CD  1 
ATOM 392  C CE  ? LYS A 1  50 ? -13.087  12.075  13.423 1.000 94.420 ? 50  LYS A CE  1 
ATOM 393  N NZ  ? LYS A 1  50 ? -14.530  12.239  13.073 1.000 94.420 ? 50  LYS A NZ  1 
ATOM 394  N N   ? ASN A 1  51 ?  -8.096   9.353  11.780 1.000 94.980 ? 51  ASN A N   1 
ATOM 395  C CA  ? ASN A 1  51 ?  -7.900   8.067  12.440 1.000 94.980 ? 51  ASN A CA  1 
ATOM 396  C C   ? ASN A 1  51 ?  -6.995   7.149  11.622 1.000 94.980 ? 51  ASN A C   1 
ATOM 397  C CB  ? ASN A 1  51 ?  -9.246   7.388  12.703 1.000 94.980 ? 51  ASN A CB  1 
ATOM 398  O O   ? ASN A 1  51 ?  -7.044   7.159  10.391 1.000 94.980 ? 51  ASN A O   1 
ATOM 399  C CG  ? ASN A 1  51 ? -10.096   8.144  13.705 1.000 94.980 ? 51  ASN A CG  1 
ATOM 400  N ND2 ? ASN A 1  51 ? -11.367   8.340  13.375 1.000 94.980 ? 51  ASN A ND2 1 
ATOM 401  O OD1 ? ASN A 1  51 ?  -9.614   8.551  14.765 1.000 94.980 ? 51  ASN A OD1 1 
ATOM 402  N N   ? VAL A 1  52 ?  -6.138   6.390  12.399 1.000 95.670 ? 52  VAL A N   1 
ATOM 403  C CA  ? VAL A 1  52 ?  -5.298   5.345  11.822 1.000 95.670 ? 52  VAL A CA  1 
ATOM 404  C C   ? VAL A 1  52 ?  -5.735   3.980  12.351 1.000 95.670 ? 52  VAL A C   1 
ATOM 405  C CB  ? VAL A 1  52 ?  -3.803   5.583  12.132 1.000 95.670 ? 52  VAL A CB  1 
ATOM 406  O O   ? VAL A 1  52 ?  -5.704   3.737  13.560 1.000 95.670 ? 52  VAL A O   1 
ATOM 407  C CG1 ? VAL A 1  52 ?  -2.944   4.472  11.531 1.000 95.670 ? 52  VAL A CG1 1 
ATOM 408  C CG2 ? VAL A 1  52 ?  -3.361   6.948  11.607 1.000 95.670 ? 52  VAL A CG2 1 
ATOM 409  N N   ? ILE A 1  53 ?  -6.147   3.124  11.420 1.000 96.670 ? 53  ILE A N   1 
ATOM 410  C CA  ? ILE A 1  53 ?  -6.636   1.811  11.830 1.000 96.670 ? 53  ILE A CA  1 
ATOM 411  C C   ? ILE A 1  53 ?  -5.758   0.721  11.219 1.000 96.670 ? 53  ILE A C   1 
ATOM 412  C CB  ? ILE A 1  53 ?  -8.111   1.604  11.421 1.000 96.670 ? 53  ILE A CB  1 
ATOM 413  O O   ? ILE A 1  53 ?  -5.757   0.525  10.002 1.000 96.670 ? 53  ILE A O   1 
ATOM 414  C CG1 ? ILE A 1  53 ?  -8.980   2.748  11.957 1.000 96.670 ? 53  ILE A CG1 1 
ATOM 415  C CG2 ? ILE A 1  53 ?  -8.624   0.248  11.916 1.000 96.670 ? 53  ILE A CG2 1 
ATOM 416  C CD1 ? ILE A 1  53 ? -10.415   2.726  11.448 1.000 96.670 ? 53  ILE A CD1 1 
ATOM 417  N N   ? VAL A 1  54 ?  -5.022  -0.001  12.123 1.000 97.340 ? 54  VAL A N   1 
ATOM 418  C CA  ? VAL A 1  54 ?  -4.183  -1.110  11.681 1.000 97.340 ? 54  VAL A CA  1 
ATOM 419  C C   ? VAL A 1  54 ?  -4.975  -2.414  11.742 1.000 97.340 ? 54  VAL A C   1 
ATOM 420  C CB  ? VAL A 1  54 ?  -2.900  -1.226  12.535 1.000 97.340 ? 54  VAL A CB  1 
ATOM 421  O O   ? VAL A 1  54 ?  -5.765  -2.626  12.665 1.000 97.340 ? 54  VAL A O   1 
ATOM 422  C CG1 ? VAL A 1  54 ?  -2.124  -2.492  12.175 1.000 97.340 ? 54  VAL A CG1 1 
ATOM 423  C CG2 ? VAL A 1  54 ?  -2.024   0.012  12.350 1.000 97.340 ? 54  VAL A CG2 1 
ATOM 424  N N   ? HIS A 1  55 ?  -4.784  -3.179  10.638 1.000 97.930 ? 55  HIS A N   1 
ATOM 425  C CA  ? HIS A 1  55 ?  -5.431  -4.486  10.639 1.000 97.930 ? 55  HIS A CA  1 
ATOM 426  C C   ? HIS A 1  55 ?  -5.134  -5.248  11.925 1.000 97.930 ? 55  HIS A C   1 
ATOM 427  C CB  ? HIS A 1  55 ?  -4.984  -5.306   9.427 1.000 97.930 ? 55  HIS A CB  1 
ATOM 428  O O   ? HIS A 1  55 ?  -3.972  -5.383  12.318 1.000 97.930 ? 55  HIS A O   1 
ATOM 429  C CG  ? HIS A 1  55 ?  -5.847  -6.497   9.158 1.000 97.930 ? 55  HIS A CG  1 
ATOM 430  C CD2 ? HIS A 1  55 ?  -6.713  -6.758   8.151 1.000 97.930 ? 55  HIS A CD2 1 
ATOM 431  N ND1 ? HIS A 1  55 ?  -5.876  -7.597   9.988 1.000 97.930 ? 55  HIS A ND1 1 
ATOM 432  C CE1 ? HIS A 1  55 ?  -6.726  -8.486   9.500 1.000 97.930 ? 55  HIS A CE1 1 
ATOM 433  N NE2 ? HIS A 1  55 ?  -7.247  -8.001   8.386 1.000 97.930 ? 55  HIS A NE2 1 
ATOM 434  N N   ? PRO A 1  56 ?  -6.132  -5.770  12.610 1.000 96.920 ? 56  PRO A N   1 
ATOM 435  C CA  ? PRO A 1  56 ?  -5.949  -6.440  13.901 1.000 96.920 ? 56  PRO A CA  1 
ATOM 436  C C   ? PRO A 1  56 ?  -5.080  -7.691  13.798 1.000 96.920 ? 56  PRO A C   1 
ATOM 437  C CB  ? PRO A 1  56 ?  -7.378  -6.800  14.316 1.000 96.920 ? 56  PRO A CB  1 
ATOM 438  O O   ? PRO A 1  56 ?  -4.490  -8.120  14.793 1.000 96.920 ? 56  PRO A O   1 
ATOM 439  C CG  ? PRO A 1  56 ?  -8.170  -6.740  13.050 1.000 96.920 ? 56  PRO A CG  1 
ATOM 440  C CD  ? PRO A 1  56 ?  -7.552  -5.710  12.149 1.000 96.920 ? 56  PRO A CD  1 
ATOM 441  N N   ? GLY A 1  57 ?  -5.069  -8.296  12.654 1.000 97.190 ? 57  GLY A N   1 
ATOM 442  C CA  ? GLY A 1  57 ?  -4.283  -9.501  12.445 1.000 97.190 ? 57  GLY A CA  1 
ATOM 443  C C   ? GLY A 1  57 ?  -2.880  -9.218  11.942 1.000 97.190 ? 57  GLY A C   1 
ATOM 444  O O   ? GLY A 1  57 ?  -2.170 -10.134  11.521 1.000 97.190 ? 57  GLY A O   1 
ATOM 445  N N   ? TYR A 1  58 ?  -2.453  -7.928  11.901 1.000 97.910 ? 58  TYR A N   1 
ATOM 446  C CA  ? TYR A 1  58 ?  -1.119  -7.573  11.430 1.000 97.910 ? 58  TYR A CA  1 
ATOM 447  C C   ? TYR A 1  58 ?  -0.045  -8.224  12.293 1.000 97.910 ? 58  TYR A C   1 
ATOM 448  C CB  ? TYR A 1  58 ?  -0.937  -6.052  11.428 1.000 97.910 ? 58  TYR A CB  1 
ATOM 449  O O   ? TYR A 1  58 ?  -0.065  -8.098  13.520 1.000 97.910 ? 58  TYR A O   1 
ATOM 450  C CG  ? TYR A 1  58 ?   0.452  -5.608  11.036 1.000 97.910 ? 58  TYR A CG  1 
ATOM 451  C CD1 ? TYR A 1  58 ?   1.189  -4.755  11.854 1.000 97.910 ? 58  TYR A CD1 1 
ATOM 452  C CD2 ? TYR A 1  58 ?   1.029  -6.039   9.846 1.000 97.910 ? 58  TYR A CD2 1 
ATOM 453  C CE1 ? TYR A 1  58 ?   2.468  -4.342  11.496 1.000 97.910 ? 58  TYR A CE1 1 
ATOM 454  C CE2 ? TYR A 1  58 ?   2.307  -5.632   9.478 1.000 97.910 ? 58  TYR A CE2 1 
ATOM 455  O OH  ? TYR A 1  58 ?   4.283  -4.379   9.949 1.000 97.910 ? 58  TYR A OH  1 
ATOM 456  C CZ  ? TYR A 1  58 ?   3.017  -4.785  10.308 1.000 97.910 ? 58  TYR A CZ  1 
ATOM 457  N N   ? ASN A 1  59 ?   0.759  -8.960  11.654 1.000 97.230 ? 59  ASN A N   1 
ATOM 458  C CA  ? ASN A 1  59 ?   1.958  -9.564  12.226 1.000 97.230 ? 59  ASN A CA  1 
ATOM 459  C C   ? ASN A 1  59 ?   3.225  -8.882  11.719 1.000 97.230 ? 59  ASN A C   1 
ATOM 460  C CB  ? ASN A 1  59 ?   2.002 -11.063  11.919 1.000 97.230 ? 59  ASN A CB  1 
ATOM 461  O O   ? ASN A 1  59 ?   3.627  -9.083  10.571 1.000 97.230 ? 59  ASN A O   1 
ATOM 462  C CG  ? ASN A 1  59 ?   3.177 -11.759  12.579 1.000 97.230 ? 59  ASN A CG  1 
ATOM 463  N ND2 ? ASN A 1  59 ?   2.932 -12.942  13.129 1.000 97.230 ? 59  ASN A ND2 1 
ATOM 464  O OD1 ? ASN A 1  59 ?   4.294 -11.236  12.596 1.000 97.230 ? 59  ASN A OD1 1 
ATOM 465  N N   ? SER A 1  60 ?   3.971  -8.142  12.562 1.000 95.170 ? 60  SER A N   1 
ATOM 466  C CA  ? SER A 1  60 ?   5.082  -7.284  12.164 1.000 95.170 ? 60  SER A CA  1 
ATOM 467  C C   ? SER A 1  60 ?   6.306  -8.107  11.777 1.000 95.170 ? 60  SER A C   1 
ATOM 468  C CB  ? SER A 1  60 ?   5.443  -6.317  13.293 1.000 95.170 ? 60  SER A CB  1 
ATOM 469  O O   ? SER A 1  60 ?   7.079  -7.707  10.905 1.000 95.170 ? 60  SER A O   1 
ATOM 470  O OG  ? SER A 1  60 ?   5.889  -7.025  14.437 1.000 95.170 ? 60  SER A OG  1 
ATOM 471  N N   ? GLY A 1  61 ?   6.398  -9.377  12.370 1.000 93.610 ? 61  GLY A N   1 
ATOM 472  C CA  ? GLY A 1  61 ?   7.509 -10.251  12.032 1.000 93.610 ? 61  GLY A CA  1 
ATOM 473  C C   ? GLY A 1  61 ?   7.452 -10.765  10.606 1.000 93.610 ? 61  GLY A C   1 
ATOM 474  O O   ? GLY A 1  61 ?   8.453 -10.732   9.887 1.000 93.610 ? 61  GLY A O   1 
ATOM 475  N N   ? LEU A 1  62 ?   6.207 -11.142  10.185 1.000 93.620 ? 62  LEU A N   1 
ATOM 476  C CA  ? LEU A 1  62 ?   6.008 -11.760   8.878 1.000 93.620 ? 62  LEU A CA  1 
ATOM 477  C C   ? LEU A 1  62 ?   5.403 -10.765   7.893 1.000 93.620 ? 62  LEU A C   1 
ATOM 478  C CB  ? LEU A 1  62 ?   5.105 -12.990   8.998 1.000 93.620 ? 62  LEU A CB  1 
ATOM 479  O O   ? LEU A 1  62 ?   5.272 -11.063   6.704 1.000 93.620 ? 62  LEU A O   1 
ATOM 480  C CG  ? LEU A 1  62 ?   5.656 -14.158   9.818 1.000 93.620 ? 62  LEU A CG  1 
ATOM 481  C CD1 ? LEU A 1  62 ?   4.611 -15.263   9.935 1.000 93.620 ? 62  LEU A CD1 1 
ATOM 482  C CD2 ? LEU A 1  62 ?   6.939 -14.693   9.191 1.000 93.620 ? 62  LEU A CD2 1 
ATOM 483  N N   ? LYS A 1  63 ?   5.133  -9.610   8.433 1.000 95.780 ? 63  LYS A N   1 
ATOM 484  C CA  ? LYS A 1  63 ?   4.401  -8.606   7.667 1.000 95.780 ? 63  LYS A CA  1 
ATOM 485  C C   ? LYS A 1  63 ?   3.119  -9.189   7.080 1.000 95.780 ? 63  LYS A C   1 
ATOM 486  C CB  ? LYS A 1  63 ?   5.278  -8.038   6.550 1.000 95.780 ? 63  LYS A CB  1 
ATOM 487  O O   ? LYS A 1  63 ?   2.732  -8.848   5.960 1.000 95.780 ? 63  LYS A O   1 
ATOM 488  C CG  ? LYS A 1  63 ?   6.496  -7.273   7.047 1.000 95.780 ? 63  LYS A CG  1 
ATOM 489  C CD  ? LYS A 1  63 ?   7.249  -6.614   5.898 1.000 95.780 ? 63  LYS A CD  1 
ATOM 490  C CE  ? LYS A 1  63 ?   8.467  -5.847   6.395 1.000 95.780 ? 63  LYS A CE  1 
ATOM 491  N NZ  ? LYS A 1  63 ?   9.232  -5.233   5.268 1.000 95.780 ? 63  LYS A NZ  1 
ATOM 492  N N   ? ASP A 1  64 ?   2.505 -10.135   7.762 1.000 97.290 ? 64  ASP A N   1 
ATOM 493  C CA  ? ASP A 1  64 ?   1.221 -10.748   7.431 1.000 97.290 ? 64  ASP A CA  1 
ATOM 494  C C   ? ASP A 1  64 ?   0.062  -9.818   7.783 1.000 97.290 ? 64  ASP A C   1 
ATOM 495  C CB  ? ASP A 1  64 ?   1.062 -12.085   8.157 1.000 97.290 ? 64  ASP A CB  1 
ATOM 496  O O   ? ASP A 1  64 ?   0.090  -9.147   8.817 1.000 97.290 ? 64  ASP A O   1 
ATOM 497  C CG  ? ASP A 1  64 ?   0.001 -12.975   7.533 1.000 97.290 ? 64  ASP A CG  1 
ATOM 498  O OD1 ? ASP A 1  64 ?  -0.208 -12.905   6.303 1.000 97.290 ? 64  ASP A OD1 1 
ATOM 499  O OD2 ? ASP A 1  64 ?  -0.634 -13.752   8.280 1.000 97.290 ? 64  ASP A OD2 1 
ATOM 500  N N   ? ASN A 1  65 ?  -0.966  -9.720   6.860 1.000 97.750 ? 65  ASN A N   1 
ATOM 501  C CA  ? ASN A 1  65 ?  -2.080  -8.792   7.023 1.000 97.750 ? 65  ASN A CA  1 
ATOM 502  C C   ? ASN A 1  65 ?  -1.598  -7.347   7.112 1.000 97.750 ? 65  ASN A C   1 
ATOM 503  C CB  ? ASN A 1  65 ?  -2.903  -9.154   8.261 1.000 97.750 ? 65  ASN A CB  1 
ATOM 504  O O   ? ASN A 1  65 ?  -2.083  -6.576   7.941 1.000 97.750 ? 65  ASN A O   1 
ATOM 505  C CG  ? ASN A 1  65 ?  -3.677 -10.447   8.090 1.000 97.750 ? 65  ASN A CG  1 
ATOM 506  N ND2 ? ASN A 1  65 ?  -3.711 -11.260   9.139 1.000 97.750 ? 65  ASN A ND2 1 
ATOM 507  O OD1 ? ASN A 1  65 ?  -4.239 -10.712   7.025 1.000 97.750 ? 65  ASN A OD1 1 
ATOM 508  N N   ? ASP A 1  66 ?  -0.599  -6.987   6.394 1.000 98.240 ? 66  ASP A N   1 
ATOM 509  C CA  ? ASP A 1  66 ?   0.046  -5.678   6.369 1.000 98.240 ? 66  ASP A CA  1 
ATOM 510  C C   ? ASP A 1  66 ?  -0.875  -4.623   5.760 1.000 98.240 ? 66  ASP A C   1 
ATOM 511  C CB  ? ASP A 1  66 ?   1.361  -5.741   5.590 1.000 98.240 ? 66  ASP A CB  1 
ATOM 512  O O   ? ASP A 1  66 ?  -0.643  -4.160   4.641 1.000 98.240 ? 66  ASP A O   1 
ATOM 513  C CG  ? ASP A 1  66 ?   2.226  -4.508   5.785 1.000 98.240 ? 66  ASP A CG  1 
ATOM 514  O OD1 ? ASP A 1  66 ?   1.956  -3.713   6.711 1.000 98.240 ? 66  ASP A OD1 1 
ATOM 515  O OD2 ? ASP A 1  66 ?   3.186  -4.329   5.004 1.000 98.240 ? 66  ASP A OD2 1 
ATOM 516  N N   ? PHE A 1  67 ?  -1.987  -4.270   6.445 1.000 98.300 ? 67  PHE A N   1 
ATOM 517  C CA  ? PHE A 1  67 ?  -2.987  -3.300   6.013 1.000 98.300 ? 67  PHE A CA  1 
ATOM 518  C C   ? PHE A 1  67 ?  -3.196  -2.228   7.076 1.000 98.300 ? 67  PHE A C   1 
ATOM 519  C CB  ? PHE A 1  67 ?  -4.315  -3.998   5.703 1.000 98.300 ? 67  PHE A CB  1 
ATOM 520  O O   ? PHE A 1  67 ?  -3.234  -2.530   8.271 1.000 98.300 ? 67  PHE A O   1 
ATOM 521  C CG  ? PHE A 1  67 ?  -4.252  -4.924   4.519 1.000 98.300 ? 67  PHE A CG  1 
ATOM 522  C CD1 ? PHE A 1  67 ?  -4.171  -4.419   3.227 1.000 98.300 ? 67  PHE A CD1 1 
ATOM 523  C CD2 ? PHE A 1  67 ?  -4.273  -6.301   4.698 1.000 98.300 ? 67  PHE A CD2 1 
ATOM 524  C CE1 ? PHE A 1  67 ?  -4.112  -5.275   2.129 1.000 98.300 ? 67  PHE A CE1 1 
ATOM 525  C CE2 ? PHE A 1  67 ?  -4.214  -7.162   3.606 1.000 98.300 ? 67  PHE A CE2 1 
ATOM 526  C CZ  ? PHE A 1  67 ?  -4.135  -6.647   2.322 1.000 98.300 ? 67  PHE A CZ  1 
ATOM 527  N N   ? MET A 1  68 ?  -3.321  -1.030   6.630 1.000 97.700 ? 68  MET A N   1 
ATOM 528  C CA  ? MET A 1  68 ?  -3.692   0.117   7.453 1.000 97.700 ? 68  MET A CA  1 
ATOM 529  C C   ? MET A 1  68 ?  -4.664   1.028   6.711 1.000 97.700 ? 68  MET A C   1 
ATOM 530  C CB  ? MET A 1  68 ?  -2.450   0.905   7.870 1.000 97.700 ? 68  MET A CB  1 
ATOM 531  O O   ? MET A 1  68 ?  -4.463   1.328   5.533 1.000 97.700 ? 68  MET A O   1 
ATOM 532  C CG  ? MET A 1  68 ?  -2.752   2.106   8.751 1.000 97.700 ? 68  MET A CG  1 
ATOM 533  S SD  ? MET A 1  68 ?  -1.237   3.012   9.250 1.000 97.700 ? 68  MET A SD  1 
ATOM 534  C CE  ? MET A 1  68 ?  -0.775   3.762   7.664 1.000 97.700 ? 68  MET A CE  1 
ATOM 535  N N   ? LEU A 1  69 ?  -5.768   1.375   7.371 1.000 97.780 ? 69  LEU A N   1 
ATOM 536  C CA  ? LEU A 1  69 ?  -6.719   2.335   6.821 1.000 97.780 ? 69  LEU A CA  1 
ATOM 537  C C   ? LEU A 1  69 ?  -6.562   3.698   7.487 1.000 97.780 ? 69  LEU A C   1 
ATOM 538  C CB  ? LEU A 1  69 ?  -8.154   1.830   6.999 1.000 97.780 ? 69  LEU A CB  1 
ATOM 539  O O   ? LEU A 1  69 ?  -6.433   3.785   8.711 1.000 97.780 ? 69  LEU A O   1 
ATOM 540  C CG  ? LEU A 1  69 ?  -8.573   0.654   6.115 1.000 97.780 ? 69  LEU A CG  1 
ATOM 541  C CD1 ? LEU A 1  69 ?  -9.933   0.121   6.553 1.000 97.780 ? 69  LEU A CD1 1 
ATOM 542  C CD2 ? LEU A 1  69 ?  -8.602   1.071   4.649 1.000 97.780 ? 69  LEU A CD2 1 
ATOM 543  N N   ? LEU A 1  70 ?  -6.485   4.681   6.602 1.000 97.430 ? 70  LEU A N   1 
ATOM 544  C CA  ? LEU A 1  70 ?  -6.441   6.064   7.063 1.000 97.430 ? 70  LEU A CA  1 
ATOM 545  C C   ? LEU A 1  70 ?  -7.768   6.767   6.799 1.000 97.430 ? 70  LEU A C   1 
ATOM 546  C CB  ? LEU A 1  70 ?  -5.302   6.822   6.375 1.000 97.430 ? 70  LEU A CB  1 
ATOM 547  O O   ? LEU A 1  70 ?  -8.246   6.793   5.662 1.000 97.430 ? 70  LEU A O   1 
ATOM 548  C CG  ? LEU A 1  70 ?  -3.911   6.196   6.479 1.000 97.430 ? 70  LEU A CG  1 
ATOM 549  C CD1 ? LEU A 1  70 ?  -2.916   6.970   5.620 1.000 97.430 ? 70  LEU A CD1 1 
ATOM 550  C CD2 ? LEU A 1  70 ?  -3.450   6.153   7.932 1.000 97.430 ? 70  LEU A CD2 1 
ATOM 551  N N   ? GLU A 1  71 ?  -8.409   7.266   7.898 1.000 97.270 ? 71  GLU A N   1 
ATOM 552  C CA  ? GLU A 1  71 ?  -9.592   8.108   7.743 1.000 97.270 ? 71  GLU A CA  1 
ATOM 553  C C   ? GLU A 1  71 ?  -9.208   9.576   7.586 1.000 97.270 ? 71  GLU A C   1 
ATOM 554  C CB  ? GLU A 1  71 ? -10.534   7.936   8.937 1.000 97.270 ? 71  GLU A CB  1 
ATOM 555  O O   ? GLU A 1  71 ?  -8.575  10.156   8.471 1.000 97.270 ? 71  GLU A O   1 
ATOM 556  C CG  ? GLU A 1  71 ? -11.867   8.654   8.778 1.000 97.270 ? 71  GLU A CG  1 
ATOM 557  C CD  ? GLU A 1  71 ? -12.800   8.458   9.962 1.000 97.270 ? 71  GLU A CD  1 
ATOM 558  O OE1 ? GLU A 1  71 ? -13.977   8.877   9.884 1.000 97.270 ? 71  GLU A OE1 1 
ATOM 559  O OE2 ? GLU A 1  71 ? -12.349   7.881  10.977 1.000 97.270 ? 71  GLU A OE2 1 
ATOM 560  N N   ? LEU A 1  72 ?  -9.605  10.126   6.441 1.000 97.050 ? 72  LEU A N   1 
ATOM 561  C CA  ? LEU A 1  72 ?  -9.266  11.516   6.158 1.000 97.050 ? 72  LEU A CA  1 
ATOM 562  C C   ? LEU A 1  72 ? -10.092  12.464   7.021 1.000 97.050 ? 72  LEU A C   1 
ATOM 563  C CB  ? LEU A 1  72 ?  -9.490  11.831   4.677 1.000 97.050 ? 72  LEU A CB  1 
ATOM 564  O O   ? LEU A 1  72 ? -11.250  12.175   7.334 1.000 97.050 ? 72  LEU A O   1 
ATOM 565  C CG  ? LEU A 1  72 ?  -8.748  10.944   3.676 1.000 97.050 ? 72  LEU A CG  1 
ATOM 566  C CD1 ? LEU A 1  72 ?  -9.082  11.362   2.247 1.000 97.050 ? 72  LEU A CD1 1 
ATOM 567  C CD2 ? LEU A 1  72 ?  -7.243  11.006   3.918 1.000 97.050 ? 72  LEU A CD2 1 
ATOM 568  N N   ? ASP A 1  73 ?  -9.492  13.577   7.486 1.000 96.170 ? 73  ASP A N   1 
ATOM 569  C CA  ? ASP A 1  73 ? -10.194  14.563   8.303 1.000 96.170 ? 73  ASP A CA  1 
ATOM 570  C C   ? ASP A 1  73 ? -11.320  15.227   7.514 1.000 96.170 ? 73  ASP A C   1 
ATOM 571  C CB  ? ASP A 1  73 ?  -9.219  15.622   8.821 1.000 96.170 ? 73  ASP A CB  1 
ATOM 572  O O   ? ASP A 1  73 ? -12.318  15.661   8.093 1.000 96.170 ? 73  ASP A O   1 
ATOM 573  C CG  ? ASP A 1  73 ?  -8.480  16.344   7.708 1.000 96.170 ? 73  ASP A CG  1 
ATOM 574  O OD1 ? ASP A 1  73 ?  -8.643  15.971   6.526 1.000 96.170 ? 73  ASP A OD1 1 
ATOM 575  O OD2 ? ASP A 1  73 ?  -7.727  17.293   8.015 1.000 96.170 ? 73  ASP A OD2 1 
ATOM 576  N N   ? GLU A 1  74 ? -11.217  15.323   6.128 1.000 96.550 ? 74  GLU A N   1 
ATOM 577  C CA  ? GLU A 1  74 ? -12.221  15.744   5.155 1.000 96.550 ? 74  GLU A CA  1 
ATOM 578  C C   ? GLU A 1  74 ? -12.200  14.849   3.919 1.000 96.550 ? 74  GLU A C   1 
ATOM 579  C CB  ? GLU A 1  74 ? -12.000  17.204   4.751 1.000 96.550 ? 74  GLU A CB  1 
ATOM 580  O O   ? GLU A 1  74 ? -11.133  14.421   3.474 1.000 96.550 ? 74  GLU A O   1 
ATOM 581  C CG  ? GLU A 1  74 ? -12.134  18.188   5.904 1.000 96.550 ? 74  GLU A CG  1 
ATOM 582  C CD  ? GLU A 1  74 ? -13.564  18.344   6.396 1.000 96.550 ? 74  GLU A CD  1 
ATOM 583  O OE1 ? GLU A 1  74 ? -13.766  18.581   7.609 1.000 96.550 ? 74  GLU A OE1 1 
ATOM 584  O OE2 ? GLU A 1  74 ? -14.490  18.228   5.563 1.000 96.550 ? 74  GLU A OE2 1 
ATOM 585  N N   ? PRO A 1  75 ? -13.527  14.618   3.344 1.000 97.150 ? 75  PRO A N   1 
ATOM 586  C CA  ? PRO A 1  75 ? -13.558  13.767   2.152 1.000 97.150 ? 75  PRO A CA  1 
ATOM 587  C C   ? PRO A 1  75 ? -12.768  14.356   0.986 1.000 97.150 ? 75  PRO A C   1 
ATOM 588  C CB  ? PRO A 1  75 ? -15.050  13.687   1.816 1.000 97.150 ? 75  PRO A CB  1 
ATOM 589  O O   ? PRO A 1  75 ? -12.721  15.577   0.821 1.000 97.150 ? 75  PRO A O   1 
ATOM 590  C CG  ? PRO A 1  75 ? -15.748  14.045   3.088 1.000 97.150 ? 75  PRO A CG  1 
ATOM 591  C CD  ? PRO A 1  75 ? -14.870  14.982   3.866 1.000 97.150 ? 75  PRO A CD  1 
ATOM 592  N N   ? ALA A 1  76 ? -12.170  13.464   0.182 1.000 97.230 ? 76  ALA A N   1 
ATOM 593  C CA  ? ALA A 1  76 ? -11.490  13.885  -1.040 1.000 97.230 ? 76  ALA A CA  1 
ATOM 594  C C   ? ALA A 1  76 ? -12.489  14.385  -2.079 1.000 97.230 ? 76  ALA A C   1 
ATOM 595  C CB  ? ALA A 1  76 ? -10.663  12.736  -1.611 1.000 97.230 ? 76  ALA A CB  1 
ATOM 596  O O   ? ALA A 1  76 ? -13.605  13.868  -2.176 1.000 97.230 ? 76  ALA A O   1 
ATOM 597  N N   ? GLU A 1  77 ? -12.138  15.434  -2.796 1.000 96.900 ? 77  GLU A N   1 
ATOM 598  C CA  ? GLU A 1  77 ? -12.910  15.873  -3.954 1.000 96.900 ? 77  GLU A CA  1 
ATOM 599  C C   ? GLU A 1  77 ? -12.552  15.061  -5.196 1.000 96.900 ? 77  GLU A C   1 
ATOM 600  C CB  ? GLU A 1  77 ? -12.684  17.364  -4.218 1.000 96.900 ? 77  GLU A CB  1 
ATOM 601  O O   ? GLU A 1  77 ? -11.430  15.148  -5.699 1.000 96.900 ? 77  GLU A O   1 
ATOM 602  C CG  ? GLU A 1  77 ? -13.177  18.268  -3.097 1.000 96.900 ? 77  GLU A CG  1 
ATOM 603  C CD  ? GLU A 1  77 ? -12.935  19.745  -3.368 1.000 96.900 ? 77  GLU A CD  1 
ATOM 604  O OE1 ? GLU A 1  77 ? -13.272  20.583  -2.501 1.000 96.900 ? 77  GLU A OE1 1 
ATOM 605  O OE2 ? GLU A 1  77 ? -12.406  20.065  -4.455 1.000 96.900 ? 77  GLU A OE2 1 
ATOM 606  N N   ? LEU A 1  78 ? -13.471  14.206  -5.641 1.000 96.700 ? 78  LEU A N   1 
ATOM 607  C CA  ? LEU A 1  78 ? -13.202  13.355  -6.795 1.000 96.700 ? 78  LEU A CA  1 
ATOM 608  C C   ? LEU A 1  78 ? -13.255  14.161  -8.089 1.000 96.700 ? 78  LEU A C   1 
ATOM 609  C CB  ? LEU A 1  78 ? -14.208  12.202  -6.857 1.000 96.700 ? 78  LEU A CB  1 
ATOM 610  O O   ? LEU A 1  78 ? -14.158  14.978  -8.280 1.000 96.700 ? 78  LEU A O   1 
ATOM 611  C CG  ? LEU A 1  78 ? -14.303  11.319  -5.612 1.000 96.700 ? 78  LEU A CG  1 
ATOM 612  C CD1 ? LEU A 1  78 ? -15.280  10.172  -5.850 1.000 96.700 ? 78  LEU A CD1 1 
ATOM 613  C CD2 ? LEU A 1  78 ? -12.927  10.785  -5.229 1.000 96.700 ? 78  LEU A CD2 1 
ATOM 614  N N   ? ASN A 1  79 ? -12.220  13.899  -9.027 1.000 94.790 ? 79  ASN A N   1 
ATOM 615  C CA  ? ASN A 1  79 ? -12.074  14.508 -10.344 1.000 94.790 ? 79  ASN A CA  1 
ATOM 616  C C   ? ASN A 1  79 ? -11.190  13.664 -11.257 1.000 94.790 ? 79  ASN A C   1 
ATOM 617  C CB  ? ASN A 1  79 ? -11.511  15.925 -10.222 1.000 94.790 ? 79  ASN A CB  1 
ATOM 618  O O   ? ASN A 1  79 ? -10.939  12.491 -10.975 1.000 94.790 ? 79  ASN A O   1 
ATOM 619  C CG  ? ASN A 1  79 ? -10.157  15.959  -9.542 1.000 94.790 ? 79  ASN A CG  1 
ATOM 620  N ND2 ? ASN A 1  79 ?  -9.995  16.868  -8.588 1.000 94.790 ? 79  ASN A ND2 1 
ATOM 621  O OD1 ? ASN A 1  79 ?  -9.263  15.175  -9.872 1.000 94.790 ? 79  ASN A OD1 1 
ATOM 622  N N   ? ASN A 1  80 ? -10.719  14.256 -12.363 1.000 93.920 ? 80  ASN A N   1 
ATOM 623  C CA  ? ASN A 1  80 ?  -9.937  13.498 -13.334 1.000 93.920 ? 80  ASN A CA  1 
ATOM 624  C C   ? ASN A 1  80 ?  -8.591  13.069 -12.759 1.000 93.920 ? 80  ASN A C   1 
ATOM 625  C CB  ? ASN A 1  80 ?  -9.732  14.314 -14.612 1.000 93.920 ? 80  ASN A CB  1 
ATOM 626  O O   ? ASN A 1  80 ?  -7.970  12.127 -13.256 1.000 93.920 ? 80  ASN A O   1 
ATOM 627  C CG  ? ASN A 1  80 ? -11.001  14.446 -15.431 1.000 93.920 ? 80  ASN A CG  1 
ATOM 628  N ND2 ? ASN A 1  80 ? -11.070  15.485 -16.255 1.000 93.920 ? 80  ASN A ND2 1 
ATOM 629  O OD1 ? ASN A 1  80 ? -11.913  13.622 -15.323 1.000 93.920 ? 80  ASN A OD1 1 
ATOM 630  N N   ? ASN A 1  81 ?  -8.223  13.603 -11.571 1.000 93.390 ? 81  ASN A N   1 
ATOM 631  C CA  ? ASN A 1  81 ?  -6.897  13.366 -11.011 1.000 93.390 ? 81  ASN A CA  1 
ATOM 632  C C   ? ASN A 1  81 ?  -6.976  12.644  -9.669 1.000 93.390 ? 81  ASN A C   1 
ATOM 633  C CB  ? ASN A 1  81 ?  -6.135  14.685 -10.859 1.000 93.390 ? 81  ASN A CB  1 
ATOM 634  O O   ? ASN A 1  81 ?  -5.987  12.072  -9.208 1.000 93.390 ? 81  ASN A O   1 
ATOM 635  C CG  ? ASN A 1  81 ?  -5.902  15.380 -12.186 1.000 93.390 ? 81  ASN A CG  1 
ATOM 636  N ND2 ? ASN A 1  81 ?  -6.268  16.654 -12.261 1.000 93.390 ? 81  ASN A ND2 1 
ATOM 637  O OD1 ? ASN A 1  81 ?  -5.397  14.777 -13.137 1.000 93.390 ? 81  ASN A OD1 1 
ATOM 638  N N   ? VAL A 1  82 ?  -8.182  12.637  -9.005 1.000 95.980 ? 82  VAL A N   1 
ATOM 639  C CA  ? VAL A 1  82 ?  -8.415  11.960  -7.734 1.000 95.980 ? 82  VAL A CA  1 
ATOM 640  C C   ? VAL A 1  82 ?  -9.634  11.048  -7.850 1.000 95.980 ? 82  VAL A C   1 
ATOM 641  C CB  ? VAL A 1  82 ?  -8.613  12.969  -6.581 1.000 95.980 ? 82  VAL A CB  1 
ATOM 642  O O   ? VAL A 1  82 ? -10.765  11.525  -7.969 1.000 95.980 ? 82  VAL A O   1 
ATOM 643  C CG1 ? VAL A 1  82 ?  -8.798  12.240  -5.251 1.000 95.980 ? 82  VAL A CG1 1 
ATOM 644  C CG2 ? VAL A 1  82 ?  -7.428  13.931  -6.505 1.000 95.980 ? 82  VAL A CG2 1 
ATOM 645  N N   ? LYS A 1  83 ?  -9.332   9.677  -7.839 1.000 95.510 ? 83  LYS A N   1 
ATOM 646  C CA  ? LYS A 1  83 ? -10.402   8.693  -7.973 1.000 95.510 ? 83  LYS A CA  1 
ATOM 647  C C   ? LYS A 1  83 ? -10.245   7.567  -6.955 1.000 95.510 ? 83  LYS A C   1 
ATOM 648  C CB  ? LYS A 1  83 ? -10.429   8.118  -9.390 1.000 95.510 ? 83  LYS A CB  1 
ATOM 649  O O   ? LYS A 1  83 ?  -9.156   7.357  -6.417 1.000 95.510 ? 83  LYS A O   1 
ATOM 650  C CG  ? LYS A 1  83 ? -10.709   9.151 -10.472 1.000 95.510 ? 83  LYS A CG  1 
ATOM 651  C CD  ? LYS A 1  83 ? -10.729   8.518 -11.857 1.000 95.510 ? 83  LYS A CD  1 
ATOM 652  C CE  ? LYS A 1  83 ? -10.975   9.557 -12.944 1.000 95.510 ? 83  LYS A CE  1 
ATOM 653  N NZ  ? LYS A 1  83 ? -11.003   8.939 -14.303 1.000 95.510 ? 83  LYS A NZ  1 
ATOM 654  N N   ? THR A 1  84 ? -11.421   6.971  -6.730 1.000 97.160 ? 84  THR A N   1 
ATOM 655  C CA  ? THR A 1  84 ? -11.387   5.778  -5.892 1.000 97.160 ? 84  THR A CA  1 
ATOM 656  C C   ? THR A 1  84 ? -11.137   4.531  -6.737 1.000 97.160 ? 84  THR A C   1 
ATOM 657  C CB  ? THR A 1  84 ? -12.698   5.612  -5.102 1.000 97.160 ? 84  THR A CB  1 
ATOM 658  O O   ? THR A 1  84 ? -11.490   4.494  -7.917 1.000 97.160 ? 84  THR A O   1 
ATOM 659  C CG2 ? THR A 1  84 ? -13.009   6.860  -4.284 1.000 97.160 ? 84  THR A CG2 1 
ATOM 660  O OG1 ? THR A 1  84 ? -13.774   5.375  -6.019 1.000 97.160 ? 84  THR A OG1 1 
ATOM 661  N N   ? ILE A 1  85 ? -10.492   3.529  -6.100 1.000 97.440 ? 85  ILE A N   1 
ATOM 662  C CA  ? ILE A 1  85 ? -10.296   2.229  -6.731 1.000 97.440 ? 85  ILE A CA  1 
ATOM 663  C C   ? ILE A 1  85 ? -11.060   1.158  -5.955 1.000 97.440 ? 85  ILE A C   1 
ATOM 664  C CB  ? ILE A 1  85 ?  -8.797   1.862  -6.817 1.000 97.440 ? 85  ILE A CB  1 
ATOM 665  O O   ? ILE A 1  85 ? -11.075   1.168  -4.722 1.000 97.440 ? 85  ILE A O   1 
ATOM 666  C CG1 ? ILE A 1  85 ?  -8.602   0.612  -7.683 1.000 97.440 ? 85  ILE A CG1 1 
ATOM 667  C CG2 ? ILE A 1  85 ?  -8.211   1.656  -5.417 1.000 97.440 ? 85  ILE A CG2 1 
ATOM 668  C CD1 ? ILE A 1  85 ?  -8.730   0.869  -9.178 1.000 97.440 ? 85  ILE A CD1 1 
ATOM 669  N N   ? GLY A 1  86 ? -11.811   0.327  -6.720 1.000 97.170 ? 86  GLY A N   1 
ATOM 670  C CA  ? GLY A 1  86 ? -12.556  -0.754  -6.096 1.000 97.170 ? 86  GLY A CA  1 
ATOM 671  C C   ? GLY A 1  86 ? -11.665  -1.826  -5.498 1.000 97.170 ? 86  GLY A C   1 
ATOM 672  O O   ? GLY A 1  86 ? -10.533  -2.020  -5.946 1.000 97.170 ? 86  GLY A O   1 
ATOM 673  N N   ? LEU A 1  87 ? -12.238  -2.559  -4.453 1.000 97.770 ? 87  LEU A N   1 
ATOM 674  C CA  ? LEU A 1  87 ? -11.537  -3.672  -3.823 1.000 97.770 ? 87  LEU A CA  1 
ATOM 675  C C   ? LEU A 1  87 ? -11.827  -4.980  -4.551 1.000 97.770 ? 87  LEU A C   1 
ATOM 676  C CB  ? LEU A 1  87 ? -11.940  -3.794  -2.351 1.000 97.770 ? 87  LEU A CB  1 
ATOM 677  O O   ? LEU A 1  87 ? -12.973  -5.251  -4.916 1.000 97.770 ? 87  LEU A O   1 
ATOM 678  C CG  ? LEU A 1  87 ? -11.675  -2.571  -1.472 1.000 97.770 ? 87  LEU A CG  1 
ATOM 679  C CD1 ? LEU A 1  87 ? -12.188  -2.814  -0.056 1.000 97.770 ? 87  LEU A CD1 1 
ATOM 680  C CD2 ? LEU A 1  87 ? -10.188  -2.235  -1.456 1.000 97.770 ? 87  LEU A CD2 1 
ATOM 681  N N   ? ALA A 1  88 ? -10.824  -5.722  -4.796 1.000 97.310 ? 88  ALA A N   1 
ATOM 682  C CA  ? ALA A 1  88 ? -11.020  -7.041  -5.391 1.000 97.310 ? 88  ALA A CA  1 
ATOM 683  C C   ? ALA A 1  88 ? -11.672  -8.000  -4.399 1.000 97.310 ? 88  ALA A C   1 
ATOM 684  C CB  ? ALA A 1  88 ?  -9.689  -7.609  -5.879 1.000 97.310 ? 88  ALA A CB  1 
ATOM 685  O O   ? ALA A 1  88 ? -11.205  -8.143  -3.266 1.000 97.310 ? 88  ALA A O   1 
ATOM 686  N N   ? THR A 1  89 ? -12.785  -8.645  -4.764 1.000 97.040 ? 89  THR A N   1 
ATOM 687  C CA  ? THR A 1  89 ? -13.481  -9.592  -3.899 1.000 97.040 ? 89  THR A CA  1 
ATOM 688  C C   ? THR A 1  89 ? -13.054 -11.023  -4.210 1.000 97.040 ? 89  THR A C   1 
ATOM 689  C CB  ? THR A 1  89 ? -15.008  -9.465  -4.046 1.000 97.040 ? 89  THR A CB  1 
ATOM 690  O O   ? THR A 1  89 ? -13.348 -11.944  -3.445 1.000 97.040 ? 89  THR A O   1 
ATOM 691  C CG2 ? THR A 1  89 ? -15.493  -8.095  -3.583 1.000 97.040 ? 89  THR A CG2 1 
ATOM 692  O OG1 ? THR A 1  89 ? -15.366  -9.646  -5.422 1.000 97.040 ? 89  THR A OG1 1 
ATOM 693  N N   ? GLN A 1  90 ? -12.342 -11.121  -5.340 1.000 97.180 ? 90  GLN A N   1 
ATOM 694  C CA  ? GLN A 1  90 ? -11.736 -12.389  -5.732 1.000 97.180 ? 90  GLN A CA  1 
ATOM 695  C C   ? GLN A 1  90 ? -10.247 -12.221  -6.019 1.000 97.180 ? 90  GLN A C   1 
ATOM 696  C CB  ? GLN A 1  90 ? -12.445 -12.967  -6.958 1.000 97.180 ? 90  GLN A CB  1 
ATOM 697  O O   ? GLN A 1  90 ?  -9.837 -11.246  -6.652 1.000 97.180 ? 90  GLN A O   1 
ATOM 698  C CG  ? GLN A 1  90 ? -13.902 -13.332  -6.711 1.000 97.180 ? 90  GLN A CG  1 
ATOM 699  C CD  ? GLN A 1  90 ? -14.588 -13.882  -7.947 1.000 97.180 ? 90  GLN A CD  1 
ATOM 700  N NE2 ? GLN A 1  90 ? -15.906 -13.727  -8.014 1.000 97.180 ? 90  GLN A NE2 1 
ATOM 701  O OE1 ? GLN A 1  90 ? -13.938 -14.442  -8.837 1.000 97.180 ? 90  GLN A OE1 1 
ATOM 702  N N   ? CYS A 1  91 ?  -9.491 -13.325  -5.609 1.000 97.270 ? 91  CYS A N   1 
ATOM 703  C CA  ? CYS A 1  91 ?  -8.049 -13.260  -5.822 1.000 97.270 ? 91  CYS A CA  1 
ATOM 704  C C   ? CYS A 1  91 ?  -7.704 -13.488  -7.288 1.000 97.270 ? 91  CYS A C   1 
ATOM 705  C CB  ? CYS A 1  91 ?  -7.332 -14.293  -4.953 1.000 97.270 ? 91  CYS A CB  1 
ATOM 706  O O   ? CYS A 1  91 ?  -8.372 -14.263  -7.975 1.000 97.270 ? 91  CYS A O   1 
ATOM 707  S SG  ? CYS A 1  91 ?  -7.513 -14.004  -3.179 1.000 97.270 ? 91  CYS A SG  1 
ATOM 708  N N   ? PRO A 1  92 ?  -6.653 -12.801  -7.753 1.000 97.100 ? 92  PRO A N   1 
ATOM 709  C CA  ? PRO A 1  92 ?  -6.271 -12.972  -9.157 1.000 97.100 ? 92  PRO A CA  1 
ATOM 710  C C   ? PRO A 1  92 ?  -5.700 -14.358  -9.448 1.000 97.100 ? 92  PRO A C   1 
ATOM 711  C CB  ? PRO A 1  92 ?  -5.210 -11.889  -9.368 1.000 97.100 ? 92  PRO A CB  1 
ATOM 712  O O   ? PRO A 1  92 ?  -5.033 -14.947  -8.594 1.000 97.100 ? 92  PRO A O   1 
ATOM 713  C CG  ? PRO A 1  92 ?  -4.546 -11.740  -8.037 1.000 97.100 ? 92  PRO A CG  1 
ATOM 714  C CD  ? PRO A 1  92 ?  -5.580 -11.927  -6.965 1.000 97.100 ? 92  PRO A CD  1 
ATOM 715  N N   ? ALA A 1  93 ?  -6.082 -14.891 -10.632 1.000 97.170 ? 93  ALA A N   1 
ATOM 716  C CA  ? ALA A 1  93 ?  -5.411 -16.102 -11.096 1.000 97.170 ? 93  ALA A CA  1 
ATOM 717  C C   ? ALA A 1  93 ?  -3.946 -15.826 -11.423 1.000 97.170 ? 93  ALA A C   1 
ATOM 718  C CB  ? ALA A 1  93 ?  -6.127 -16.674 -12.317 1.000 97.170 ? 93  ALA A CB  1 
ATOM 719  O O   ? ALA A 1  93 ?  -3.590 -14.711 -11.812 1.000 97.170 ? 93  ALA A O   1 
ATOM 720  N N   ? PRO A 1  94 ?  -3.089 -16.901 -11.201 1.000 96.850 ? 94  PRO A N   1 
ATOM 721  C CA  ? PRO A 1  94 ?  -1.700 -16.709 -11.626 1.000 96.850 ? 94  PRO A CA  1 
ATOM 722  C C   ? PRO A 1  94 ?  -1.585 -16.288 -13.090 1.000 96.850 ? 94  PRO A C   1 
ATOM 723  C CB  ? PRO A 1  94 ?  -1.069 -18.085 -11.402 1.000 96.850 ? 94  PRO A CB  1 
ATOM 724  O O   ? PRO A 1  94 ?  -2.320 -16.794 -13.941 1.000 96.850 ? 94  PRO A O   1 
ATOM 725  C CG  ? PRO A 1  94 ?  -1.905 -18.720 -10.338 1.000 96.850 ? 94  PRO A CG  1 
ATOM 726  C CD  ? PRO A 1  94 ?  -3.329 -18.283 -10.526 1.000 96.850 ? 94  PRO A CD  1 
ATOM 727  N N   ? GLY A 1  95 ?  -0.668 -15.290 -13.341 1.000 97.090 ? 95  GLY A N   1 
ATOM 728  C CA  ? GLY A 1  95 ?  -0.442 -14.822 -14.699 1.000 97.090 ? 95  GLY A CA  1 
ATOM 729  C C   ? GLY A 1  95 ?  -1.307 -13.634 -15.073 1.000 97.090 ? 95  GLY A C   1 
ATOM 730  O O   ? GLY A 1  95 ?  -1.225 -13.127 -16.194 1.000 97.090 ? 95  GLY A O   1 
ATOM 731  N N   ? THR A 1  96 ?  -2.129 -13.246 -14.164 1.000 97.800 ? 96  THR A N   1 
ATOM 732  C CA  ? THR A 1  96 ?  -2.960 -12.066 -14.376 1.000 97.800 ? 96  THR A CA  1 
ATOM 733  C C   ? THR A 1  96 ?  -2.099 -10.812 -14.496 1.000 97.800 ? 96  THR A C   1 
ATOM 734  C CB  ? THR A 1  96 ?  -3.977 -11.886 -13.234 1.000 97.800 ? 96  THR A CB  1 
ATOM 735  O O   ? THR A 1  96 ?  -1.180 -10.605 -13.701 1.000 97.800 ? 96  THR A O   1 
ATOM 736  C CG2 ? THR A 1  96 ?  -4.870 -10.675 -13.478 1.000 97.800 ? 96  THR A CG2 1 
ATOM 737  O OG1 ? THR A 1  96 ?  -4.795 -13.059 -13.141 1.000 97.800 ? 96  THR A OG1 1 
ATOM 738  N N   ? LYS A 1  97 ?  -2.376 -10.021 -15.528 1.000 97.370 ? 97  LYS A N   1 
ATOM 739  C CA  ? LYS A 1  97 ?  -1.661  -8.762 -15.712 1.000 97.370 ? 97  LYS A CA  1 
ATOM 740  C C   ? LYS A 1  97 ?  -2.055  -7.745 -14.644 1.000 97.370 ? 97  LYS A C   1 
ATOM 741  C CB  ? LYS A 1  97 ?  -1.930  -8.189 -17.104 1.000 97.370 ? 97  LYS A CB  1 
ATOM 742  O O   ? LYS A 1  97 ?  -3.242  -7.495 -14.425 1.000 97.370 ? 97  LYS A O   1 
ATOM 743  C CG  ? LYS A 1  97 ?  -1.097  -6.962 -17.441 1.000 97.370 ? 97  LYS A CG  1 
ATOM 744  C CD  ? LYS A 1  97 ?  -1.385  -6.459 -18.850 1.000 97.370 ? 97  LYS A CD  1 
ATOM 745  C CE  ? LYS A 1  97 ?  -0.587  -5.203 -19.171 1.000 97.370 ? 97  LYS A CE  1 
ATOM 746  N NZ  ? LYS A 1  97 ?  -0.835  -4.730 -20.566 1.000 97.370 ? 97  LYS A NZ  1 
ATOM 747  N N   ? CYS A 1  98 ?  -1.061  -7.140 -14.060 1.000 97.780 ? 98  CYS A N   1 
ATOM 748  C CA  ? CYS A 1  98 ?  -1.254  -6.155 -13.003 1.000 97.780 ? 98  CYS A CA  1 
ATOM 749  C C   ? CYS A 1  98 ?  -0.362  -4.938 -13.221 1.000 97.780 ? 98  CYS A C   1 
ATOM 750  C CB  ? CYS A 1  98 ?  -0.964  -6.772 -11.635 1.000 97.780 ? 98  CYS A CB  1 
ATOM 751  O O   ? CYS A 1  98 ?   0.646  -5.021 -13.924 1.000 97.780 ? 98  CYS A O   1 
ATOM 752  S SG  ? CYS A 1  98 ?  -1.927  -8.261 -11.290 1.000 97.780 ? 98  CYS A SG  1 
ATOM 753  N N   ? THR A 1  99 ?  -0.815  -3.817 -12.595 1.000 97.090 ? 99  THR A N   1 
ATOM 754  C CA  ? THR A 1  99 ?  -0.036  -2.584 -12.638 1.000 97.090 ? 99  THR A CA  1 
ATOM 755  C C   ? THR A 1  99 ?   0.292  -2.103 -11.227 1.000 97.090 ? 99  THR A C   1 
ATOM 756  C CB  ? THR A 1  99 ?  -0.786  -1.476 -13.400 1.000 97.090 ? 99  THR A CB  1 
ATOM 757  O O   ? THR A 1  99 ?  -0.584  -2.056 -10.362 1.000 97.090 ? 99  THR A O   1 
ATOM 758  C CG2 ? THR A 1  99 ?   0.036  -0.193 -13.454 1.000 97.090 ? 99  THR A CG2 1 
ATOM 759  O OG1 ? THR A 1  99 ?  -1.050  -1.918 -14.737 1.000 97.090 ? 99  THR A OG1 1 
ATOM 760  N N   ? VAL A 1 100 ?   1.554  -1.812 -11.015 1.000 95.540 ? 100 VAL A N   1 
ATOM 761  C CA  ? VAL A 1 100 ?   1.991  -1.202  -9.764 1.000 95.540 ? 100 VAL A CA  1 
ATOM 762  C C   ? VAL A 1 100 ?   2.483   0.219 -10.025 1.000 95.540 ? 100 VAL A C   1 
ATOM 763  C CB  ? VAL A 1 100 ?   3.102  -2.035  -9.085 1.000 95.540 ? 100 VAL A CB  1 
ATOM 764  O O   ? VAL A 1 100 ?   3.151   0.477 -11.029 1.000 95.540 ? 100 VAL A O   1 
ATOM 765  C CG1 ? VAL A 1 100 ?   4.327  -2.140  -9.990 1.000 95.540 ? 100 VAL A CG1 1 
ATOM 766  C CG2 ? VAL A 1 100 ?   3.480  -1.421  -7.738 1.000 95.540 ? 100 VAL A CG2 1 
ATOM 767  N N   ? SER A 1 101 ?   2.089   1.124  -9.176 1.000 93.790 ? 101 SER A N   1 
ATOM 768  C CA  ? SER A 1 101 ?   2.477   2.523  -9.332 1.000 93.790 ? 101 SER A CA  1 
ATOM 769  C C   ? SER A 1 101 ?   3.073   3.078  -8.043 1.000 93.790 ? 101 SER A C   1 
ATOM 770  C CB  ? SER A 1 101 ?   1.274   3.369  -9.753 1.000 93.790 ? 101 SER A CB  1 
ATOM 771  O O   ? SER A 1 101 ?   2.729   2.626  -6.948 1.000 93.790 ? 101 SER A O   1 
ATOM 772  O OG  ? SER A 1 101 ?   0.203   3.210  -8.839 1.000 93.790 ? 101 SER A OG  1 
ATOM 773  N N   ? GLY A 1 102 ?   4.063   3.965  -8.210 1.000 91.760 ? 102 GLY A N   1 
ATOM 774  C CA  ? GLY A 1 102 ?   4.663   4.571  -7.031 1.000 91.760 ? 102 GLY A CA  1 
ATOM 775  C C   ? GLY A 1 102 ?   5.813   5.503  -7.359 1.000 91.760 ? 102 GLY A C   1 
ATOM 776  O O   ? GLY A 1 102 ?   6.136   5.711  -8.531 1.000 91.760 ? 102 GLY A O   1 
ATOM 777  N N   ? TRP A 1 103 ?   6.436   6.132  -6.354 1.000 88.930 ? 103 TRP A N   1 
ATOM 778  C CA  ? TRP A 1 103 ?   7.504   7.119  -6.477 1.000 88.930 ? 103 TRP A CA  1 
ATOM 779  C C   ? TRP A 1 103 ?   8.818   6.571  -5.932 1.000 88.930 ? 103 TRP A C   1 
ATOM 780  C CB  ? TRP A 1 103 ?   7.130   8.410  -5.742 1.000 88.930 ? 103 TRP A CB  1 
ATOM 781  O O   ? TRP A 1 103 ?   9.731   7.335  -5.610 1.000 88.930 ? 103 TRP A O   1 
ATOM 782  C CG  ? TRP A 1 103 ?   6.137   9.261  -6.474 1.000 88.930 ? 103 TRP A CG  1 
ATOM 783  C CD1 ? TRP A 1 103 ?   6.407  10.289  -7.334 1.000 88.930 ? 103 TRP A CD1 1 
ATOM 784  C CD2 ? TRP A 1 103 ?   4.711   9.161  -6.404 1.000 88.930 ? 103 TRP A CD2 1 
ATOM 785  C CE2 ? TRP A 1 103 ?   4.180  10.160  -7.250 1.000 88.930 ? 103 TRP A CE2 1 
ATOM 786  C CE3 ? TRP A 1 103 ?   3.830   8.321  -5.709 1.000 88.930 ? 103 TRP A CE3 1 
ATOM 787  N NE1 ? TRP A 1 103 ?   5.234  10.834  -7.804 1.000 88.930 ? 103 TRP A NE1 1 
ATOM 788  C CH2 ? TRP A 1 103 ?   1.966   9.507  -6.727 1.000 88.930 ? 103 TRP A CH2 1 
ATOM 789  C CZ2 ? TRP A 1 103 ?   2.805  10.342  -7.418 1.000 88.930 ? 103 TRP A CZ2 1 
ATOM 790  C CZ3 ? TRP A 1 103 ?   2.463   8.504  -5.878 1.000 88.930 ? 103 TRP A CZ3 1 
ATOM 791  N N   ? GLY A 1 104 ?   8.766   5.215  -5.650 1.000 83.080 ? 104 GLY A N   1 
ATOM 792  C CA  ? GLY A 1 104 ?   9.938   4.566  -5.085 1.000 83.080 ? 104 GLY A CA  1 
ATOM 793  C C   ? GLY A 1 104 ?  11.138   4.588  -6.012 1.000 83.080 ? 104 GLY A C   1 
ATOM 794  O O   ? GLY A 1 104 ?  11.075   5.155  -7.105 1.000 83.080 ? 104 GLY A O   1 
ATOM 795  N N   ? THR A 1 105 ?  12.230   4.034  -5.611 1.000 80.940 ? 105 THR A N   1 
ATOM 796  C CA  ? THR A 1 105 ?  13.473   4.026  -6.374 1.000 80.940 ? 105 THR A CA  1 
ATOM 797  C C   ? THR A 1 105 ?  13.315   3.219  -7.659 1.000 80.940 ? 105 THR A C   1 
ATOM 798  C CB  ? THR A 1 105 ?  14.634   3.449  -5.543 1.000 80.940 ? 105 THR A CB  1 
ATOM 799  O O   ? THR A 1 105 ?  12.504   2.293  -7.721 1.000 80.940 ? 105 THR A O   1 
ATOM 800  C CG2 ? THR A 1 105 ?  14.784   4.189  -4.218 1.000 80.940 ? 105 THR A CG2 1 
ATOM 801  O OG1 ? THR A 1 105 ?  14.382   2.064  -5.277 1.000 80.940 ? 105 THR A OG1 1 
ATOM 802  N N   ? VAL A 1 106 ?  13.997   3.679  -8.736 1.000 77.720 ? 106 VAL A N   1 
ATOM 803  C CA  ? VAL A 1 106 ?  13.945   3.000 -10.026 1.000 77.720 ? 106 VAL A CA  1 
ATOM 804  C C   ? VAL A 1 106 ?  15.196   2.143 -10.210 1.000 77.720 ? 106 VAL A C   1 
ATOM 805  C CB  ? VAL A 1 106 ?  13.812   4.006 -11.192 1.000 77.720 ? 106 VAL A CB  1 
ATOM 806  O O   ? VAL A 1 106 ?  15.259   1.314 -11.121 1.000 77.720 ? 106 VAL A O   1 
ATOM 807  C CG1 ? VAL A 1 106 ?  12.453   4.701 -11.153 1.000 77.720 ? 106 VAL A CG1 1 
ATOM 808  C CG2 ? VAL A 1 106 ?  14.942   5.032 -11.141 1.000 77.720 ? 106 VAL A CG2 1 
ATOM 809  N N   ? THR A 1 107 ?  16.193   2.295  -9.283 1.000 71.570 ? 107 THR A N   1 
ATOM 810  C CA  ? THR A 1 107 ?  17.399   1.474  -9.274 1.000 71.570 ? 107 THR A CA  1 
ATOM 811  C C   ? THR A 1 107 ?  17.796   1.111  -7.846 1.000 71.570 ? 107 THR A C   1 
ATOM 812  C CB  ? THR A 1 107 ?  18.570   2.193  -9.969 1.000 71.570 ? 107 THR A CB  1 
ATOM 813  O O   ? THR A 1 107 ?  17.631   1.916  -6.927 1.000 71.570 ? 107 THR A O   1 
ATOM 814  C CG2 ? THR A 1 107 ?  18.283   2.406 -11.451 1.000 71.570 ? 107 THR A CG2 1 
ATOM 815  O OG1 ? THR A 1 107 ?  18.778   3.467  -9.346 1.000 71.570 ? 107 THR A OG1 1 
ATOM 816  N N   ? THR A 1 108 ?  17.947  -0.170  -7.453 1.000 72.140 ? 108 THR A N   1 
ATOM 817  C CA  ? THR A 1 108 ?  18.563  -0.605  -6.204 1.000 72.140 ? 108 THR A CA  1 
ATOM 818  C C   ? THR A 1 108 ?  19.914  -1.263  -6.467 1.000 72.140 ? 108 THR A C   1 
ATOM 819  C CB  ? THR A 1 108 ?  17.651  -1.586  -5.444 1.000 72.140 ? 108 THR A CB  1 
ATOM 820  O O   ? THR A 1 108 ?  20.114  -1.887  -7.511 1.000 72.140 ? 108 THR A O   1 
ATOM 821  C CG2 ? THR A 1 108 ?  16.316  -0.937  -5.093 1.000 72.140 ? 108 THR A CG2 1 
ATOM 822  O OG1 ? THR A 1 108 ?  17.409  -2.737  -6.263 1.000 72.140 ? 108 THR A OG1 1 
ATOM 823  N N   ? PRO A 1 109 ?  20.906  -1.042  -5.498 1.000 66.270 ? 109 PRO A N   1 
ATOM 824  C CA  ? PRO A 1 109 ?  20.742  -0.382  -4.201 1.000 66.270 ? 109 PRO A CA  1 
ATOM 825  C C   ? PRO A 1 109 ?  20.853   1.138  -4.294 1.000 66.270 ? 109 PRO A C   1 
ATOM 826  C CB  ? PRO A 1 109 ?  21.883  -0.962  -3.362 1.000 66.270 ? 109 PRO A CB  1 
ATOM 827  O O   ? PRO A 1 109 ?  20.716   1.834  -3.284 1.000 66.270 ? 109 PRO A O   1 
ATOM 828  C CG  ? PRO A 1 109 ?  22.944  -1.316  -4.354 1.000 66.270 ? 109 PRO A CG  1 
ATOM 829  C CD  ? PRO A 1 109 ?  22.285  -1.620  -5.669 1.000 66.270 ? 109 PRO A CD  1 
ATOM 830  N N   ? GLN A 1 110 ?  21.187   1.682  -5.527 1.000 67.470 ? 110 GLN A N   1 
ATOM 831  C CA  ? GLN A 1 110 ?  21.265   3.127  -5.712 1.000 67.470 ? 110 GLN A CA  1 
ATOM 832  C C   ? GLN A 1 110 ?  19.887   3.772  -5.595 1.000 67.470 ? 110 GLN A C   1 
ATOM 833  C CB  ? GLN A 1 110 ?  21.889   3.463  -7.067 1.000 67.470 ? 110 GLN A CB  1 
ATOM 834  O O   ? GLN A 1 110 ?  18.931   3.324  -6.231 1.000 67.470 ? 110 GLN A O   1 
ATOM 835  C CG  ? GLN A 1 110 ?  23.357   3.075  -7.182 1.000 67.470 ? 110 GLN A CG  1 
ATOM 836  C CD  ? GLN A 1 110 ?  23.552   1.609  -7.523 1.000 67.470 ? 110 GLN A CD  1 
ATOM 837  N NE2 ? GLN A 1 110 ?  24.725   1.076  -7.199 1.000 67.470 ? 110 GLN A NE2 1 
ATOM 838  O OE1 ? GLN A 1 110 ?  22.655   0.961  -8.073 1.000 67.470 ? 110 GLN A OE1 1 
ATOM 839  N N   ? LEU A 1 111 ?  19.699   4.539  -4.497 1.000 71.000 ? 111 LEU A N   1 
ATOM 840  C CA  ? LEU A 1 111 ?  18.418   5.148  -4.157 1.000 71.000 ? 111 LEU A CA  1 
ATOM 841  C C   ? LEU A 1 111 ?  18.154   6.377  -5.021 1.000 71.000 ? 111 LEU A C   1 
ATOM 842  C CB  ? LEU A 1 111 ?  18.384   5.535  -2.676 1.000 71.000 ? 111 LEU A CB  1 
ATOM 843  O O   ? LEU A 1 111 ?  18.790   7.417  -4.839 1.000 71.000 ? 111 LEU A O   1 
ATOM 844  C CG  ? LEU A 1 111 ?  18.498   4.386  -1.673 1.000 71.000 ? 111 LEU A CG  1 
ATOM 845  C CD1 ? LEU A 1 111 ?  18.666   4.932  -0.259 1.000 71.000 ? 111 LEU A CD1 1 
ATOM 846  C CD2 ? LEU A 1 111 ?  17.278   3.476  -1.760 1.000 71.000 ? 111 LEU A CD2 1 
ATOM 847  N N   ? LYS A 1 112 ?  17.665   6.140  -6.229 1.000 79.530 ? 112 LYS A N   1 
ATOM 848  C CA  ? LYS A 1 112 ?  17.231   7.285  -7.024 1.000 79.530 ? 112 LYS A CA  1 
ATOM 849  C C   ? LYS A 1 112 ?  15.709   7.392  -7.050 1.000 79.530 ? 112 LYS A C   1 
ATOM 850  C CB  ? LYS A 1 112 ?  17.774   7.185  -8.450 1.000 79.530 ? 112 LYS A CB  1 
ATOM 851  O O   ? LYS A 1 112 ?  15.034   6.562  -7.661 1.000 79.530 ? 112 LYS A O   1 
ATOM 852  C CG  ? LYS A 1 112 ?  17.567   8.443  -9.281 1.000 79.530 ? 112 LYS A CG  1 
ATOM 853  C CD  ? LYS A 1 112 ?  18.164   8.297 -10.675 1.000 79.530 ? 112 LYS A CD  1 
ATOM 854  C CE  ? LYS A 1 112 ?  17.901   9.530 -11.529 1.000 79.530 ? 112 LYS A CE  1 
ATOM 855  N NZ  ? LYS A 1 112 ?  18.470   9.384 -12.902 1.000 79.530 ? 112 LYS A NZ  1 
ATOM 856  N N   ? PHE A 1 113 ?  15.222   8.451  -6.336 1.000 81.890 ? 113 PHE A N   1 
ATOM 857  C CA  ? PHE A 1 113 ?  13.785   8.702  -6.334 1.000 81.890 ? 113 PHE A CA  1 
ATOM 858  C C   ? PHE A 1 113 ?  13.379   9.527  -7.549 1.000 81.890 ? 113 PHE A C   1 
ATOM 859  C CB  ? PHE A 1 113 ?  13.365   9.418  -5.048 1.000 81.890 ? 113 PHE A CB  1 
ATOM 860  O O   ? PHE A 1 113 ?  14.092  10.451  -7.946 1.000 81.890 ? 113 PHE A O   1 
ATOM 861  C CG  ? PHE A 1 113 ?  13.484   8.568  -3.812 1.000 81.890 ? 113 PHE A CG  1 
ATOM 862  C CD1 ? PHE A 1 113 ?  12.426   7.767  -3.398 1.000 81.890 ? 113 PHE A CD1 1 
ATOM 863  C CD2 ? PHE A 1 113 ?  14.654   8.568  -3.065 1.000 81.890 ? 113 PHE A CD2 1 
ATOM 864  C CE1 ? PHE A 1 113 ?  12.534   6.979  -2.254 1.000 81.890 ? 113 PHE A CE1 1 
ATOM 865  C CE2 ? PHE A 1 113 ?  14.769   7.783  -1.921 1.000 81.890 ? 113 PHE A CE2 1 
ATOM 866  C CZ  ? PHE A 1 113 ?  13.708   6.990  -1.517 1.000 81.890 ? 113 PHE A CZ  1 
ATOM 867  N N   ? THR A 1 114 ?  12.307   9.171  -8.095 1.000 84.900 ? 114 THR A N   1 
ATOM 868  C CA  ? THR A 1 114 ?  11.774   9.914  -9.231 1.000 84.900 ? 114 THR A CA  1 
ATOM 869  C C   ? THR A 1 114 ?  10.688  10.886  -8.780 1.000 84.900 ? 114 THR A C   1 
ATOM 870  C CB  ? THR A 1 114 ?  11.204   8.965 -10.302 1.000 84.900 ? 114 THR A CB  1 
ATOM 871  O O   ? THR A 1 114 ?   9.815  10.526  -7.987 1.000 84.900 ? 114 THR A O   1 
ATOM 872  C CG2 ? THR A 1 114 ?  10.087   8.098  -9.730 1.000 84.900 ? 114 THR A CG2 1 
ATOM 873  O OG1 ? THR A 1 114 ?  10.684   9.738 -11.390 1.000 84.900 ? 114 THR A OG1 1 
ATOM 874  N N   ? PRO A 1 115 ?  10.828  12.108  -9.205 1.000 86.150 ? 115 PRO A N   1 
ATOM 875  C CA  ? PRO A 1 115 ?   9.772  13.060  -8.852 1.000 86.150 ? 115 PRO A CA  1 
ATOM 876  C C   ? PRO A 1 115 ?   8.468  12.801  -9.604 1.000 86.150 ? 115 PRO A C   1 
ATOM 877  C CB  ? PRO A 1 115 ?  10.371  14.413  -9.248 1.000 86.150 ? 115 PRO A CB  1 
ATOM 878  O O   ? PRO A 1 115 ?   7.410  13.289  -9.199 1.000 86.150 ? 115 PRO A O   1 
ATOM 879  C CG  ? PRO A 1 115 ?  11.358  14.093 -10.323 1.000 86.150 ? 115 PRO A CG  1 
ATOM 880  C CD  ? PRO A 1 115 ?  11.934  12.733 -10.054 1.000 86.150 ? 115 PRO A CD  1 
ATOM 881  N N   ? ILE A 1 116 ?   8.614  11.953 -10.658 1.000 90.100 ? 116 ILE A N   1 
ATOM 882  C CA  ? ILE A 1 116 ?   7.473  11.649 -11.513 1.000 90.100 ? 116 ILE A CA  1 
ATOM 883  C C   ? ILE A 1 116 ?   6.936  10.258 -11.182 1.000 90.100 ? 116 ILE A C   1 
ATOM 884  C CB  ? ILE A 1 116 ?   7.848  11.736 -13.009 1.000 90.100 ? 116 ILE A CB  1 
ATOM 885  O O   ? ILE A 1 116 ?   7.709   9.313 -11.007 1.000 90.100 ? 116 ILE A O   1 
ATOM 886  C CG1 ? ILE A 1 116 ?   8.363  13.140 -13.350 1.000 90.100 ? 116 ILE A CG1 1 
ATOM 887  C CG2 ? ILE A 1 116 ?   6.652  11.363 -13.889 1.000 90.100 ? 116 ILE A CG2 1 
ATOM 888  C CD1 ? ILE A 1 116 ?   7.306  14.230 -13.239 1.000 90.100 ? 116 ILE A CD1 1 
ATOM 889  N N   ? LEU A 1 117 ?   5.640  10.199 -10.983 1.000 90.040 ? 117 LEU A N   1 
ATOM 890  C CA  ? LEU A 1 117 ?   4.989   8.918 -10.730 1.000 90.040 ? 117 LEU A CA  1 
ATOM 891  C C   ? LEU A 1 117 ?   5.352   7.901 -11.807 1.000 90.040 ? 117 LEU A C   1 
ATOM 892  C CB  ? LEU A 1 117 ?   3.469   9.093 -10.668 1.000 90.040 ? 117 LEU A CB  1 
ATOM 893  O O   ? LEU A 1 117 ?   5.270   8.198 -13.000 1.000 90.040 ? 117 LEU A O   1 
ATOM 894  C CG  ? LEU A 1 117 ?   2.661   7.859 -10.262 1.000 90.040 ? 117 LEU A CG  1 
ATOM 895  C CD1 ? LEU A 1 117 ?   2.964   7.480  -8.816 1.000 90.040 ? 117 LEU A CD1 1 
ATOM 896  C CD2 ? LEU A 1 117 ?   1.169   8.110 -10.453 1.000 90.040 ? 117 LEU A CD2 1 
ATOM 897  N N   ? GLN A 1 118 ?   5.742   6.743 -11.393 1.000 92.910 ? 118 GLN A N   1 
ATOM 898  C CA  ? GLN A 1 118 ?   6.103   5.637 -12.273 1.000 92.910 ? 118 GLN A CA  1 
ATOM 899  C C   ? GLN A 1 118 ?   5.097   4.495 -12.161 1.000 92.910 ? 118 GLN A C   1 
ATOM 900  C CB  ? GLN A 1 118 ?   7.510   5.131 -11.950 1.000 92.910 ? 118 GLN A CB  1 
ATOM 901  O O   ? GLN A 1 118 ?   4.492   4.295 -11.106 1.000 92.910 ? 118 GLN A O   1 
ATOM 902  C CG  ? GLN A 1 118 ?   8.584   6.208 -12.028 1.000 92.910 ? 118 GLN A CG  1 
ATOM 903  C CD  ? GLN A 1 118 ?   8.805   6.715 -13.440 1.000 92.910 ? 118 GLN A CD  1 
ATOM 904  N NE2 ? GLN A 1 118 ?   8.899   8.032 -13.589 1.000 92.910 ? 118 GLN A NE2 1 
ATOM 905  O OE1 ? GLN A 1 118 ?   8.891   5.930 -14.390 1.000 92.910 ? 118 GLN A OE1 1 
ATOM 906  N N   ? CYS A 1 119 ?   5.011   3.701 -13.262 1.000 93.290 ? 119 CYS A N   1 
ATOM 907  C CA  ? CYS A 1 119 ?   4.174   2.507 -13.273 1.000 93.290 ? 119 CYS A CA  1 
ATOM 908  C C   ? CYS A 1 119 ?   4.854   1.371 -14.027 1.000 93.290 ? 119 CYS A C   1 
ATOM 909  C CB  ? CYS A 1 119 ?   2.816   2.810 -13.906 1.000 93.290 ? 119 CYS A CB  1 
ATOM 910  O O   ? CYS A 1 119 ?   5.605   1.611 -14.974 1.000 93.290 ? 119 CYS A O   1 
ATOM 911  S SG  ? CYS A 1 119 ?   1.966   4.222 -13.165 1.000 93.290 ? 119 CYS A SG  1 
ATOM 912  N N   ? ALA A 1 120 ?   4.562   0.197 -13.604 1.000 93.190 ? 120 ALA A N   1 
ATOM 913  C CA  ? ALA A 1 120 ?   5.132  -0.984 -14.248 1.000 93.190 ? 120 ALA A CA  1 
ATOM 914  C C   ? ALA A 1 120 ?   4.104  -2.108 -14.342 1.000 93.190 ? 120 ALA A C   1 
ATOM 915  C CB  ? ALA A 1 120 ?   6.368  -1.459 -13.488 1.000 93.190 ? 120 ALA A CB  1 
ATOM 916  O O   ? ALA A 1 120 ?   3.335  -2.334 -13.404 1.000 93.190 ? 120 ALA A O   1 
ATOM 917  N N   ? ASP A 1 121 ?   4.119  -2.695 -15.543 1.000 95.040 ? 121 ASP A N   1 
ATOM 918  C CA  ? ASP A 1 121 ?   3.306  -3.897 -15.703 1.000 95.040 ? 121 ASP A CA  1 
ATOM 919  C C   ? ASP A 1 121 ?   4.021  -5.122 -15.137 1.000 95.040 ? 121 ASP A C   1 
ATOM 920  C CB  ? ASP A 1 121 ?   2.963  -4.122 -17.177 1.000 95.040 ? 121 ASP A CB  1 
ATOM 921  O O   ? ASP A 1 121 ?   5.191  -5.361 -15.443 1.000 95.040 ? 121 ASP A O   1 
ATOM 922  C CG  ? ASP A 1 121 ?   1.979  -3.100 -17.720 1.000 95.040 ? 121 ASP A CG  1 
ATOM 923  O OD1 ? ASP A 1 121 ?   1.238  -2.485 -16.923 1.000 95.040 ? 121 ASP A OD1 1 
ATOM 924  O OD2 ? ASP A 1 121 ?   1.942  -2.912 -18.955 1.000 95.040 ? 121 ASP A OD2 1 
ATOM 925  N N   ? ILE A 1 122 ?   3.196  -5.874 -14.276 1.000 96.330 ? 122 ILE A N   1 
ATOM 926  C CA  ? ILE A 1 122 ?   3.695  -7.120 -13.703 1.000 96.330 ? 122 ILE A CA  1 
ATOM 927  C C   ? ILE A 1 122 ?   2.601  -8.184 -13.751 1.000 96.330 ? 122 ILE A C   1 
ATOM 928  C CB  ? ILE A 1 122 ?   4.183  -6.918 -12.251 1.000 96.330 ? 122 ILE A CB  1 
ATOM 929  O O   ? ILE A 1 122 ?   1.499  -7.930 -14.243 1.000 96.330 ? 122 ILE A O   1 
ATOM 930  C CG1 ? ILE A 1 122 ?   3.025  -6.459 -11.357 1.000 96.330 ? 122 ILE A CG1 1 
ATOM 931  C CG2 ? ILE A 1 122 ?   5.340  -5.916 -12.204 1.000 96.330 ? 122 ILE A CG2 1 
ATOM 932  C CD1 ? ILE A 1 122 ?   3.392  -6.329  -9.885 1.000 96.330 ? 122 ILE A CD1 1 
ATOM 933  N N   ? TYR A 1 123 ?   3.026  -9.409 -13.250 1.000 97.110 ? 123 TYR A N   1 
ATOM 934  C CA  ? TYR A 1 123 ?   2.068 -10.507 -13.321 1.000 97.110 ? 123 TYR A CA  1 
ATOM 935  C C   ? TYR A 1 123 ?   1.947 -11.214 -11.977 1.000 97.110 ? 123 TYR A C   1 
ATOM 936  C CB  ? TYR A 1 123 ?   2.480 -11.510 -14.403 1.000 97.110 ? 123 TYR A CB  1 
ATOM 937  O O   ? TYR A 1 123 ?   2.942 -11.392 -11.270 1.000 97.110 ? 123 TYR A O   1 
ATOM 938  C CG  ? TYR A 1 123 ?   2.540 -10.917 -15.790 1.000 97.110 ? 123 TYR A CG  1 
ATOM 939  C CD1 ? TYR A 1 123 ?   1.444 -10.985 -16.647 1.000 97.110 ? 123 TYR A CD1 1 
ATOM 940  C CD2 ? TYR A 1 123 ?   3.694 -10.288 -16.246 1.000 97.110 ? 123 TYR A CD2 1 
ATOM 941  C CE1 ? TYR A 1 123 ?   1.496 -10.441 -17.926 1.000 97.110 ? 123 TYR A CE1 1 
ATOM 942  C CE2 ? TYR A 1 123 ?   3.757  -9.740 -17.523 1.000 97.110 ? 123 TYR A CE2 1 
ATOM 943  O OH  ? TYR A 1 123 ?   2.712  -9.281 -19.620 1.000 97.110 ? 123 TYR A OH  1 
ATOM 944  C CZ  ? TYR A 1 123 ?   2.655  -9.821 -18.354 1.000 97.110 ? 123 TYR A CZ  1 
ATOM 945  N N   ? SER A 1 124 ?   0.640 -11.544 -11.670 1.000 97.370 ? 124 SER A N   1 
ATOM 946  C CA  ? SER A 1 124 ?   0.413 -12.314 -10.452 1.000 97.370 ? 124 SER A CA  1 
ATOM 947  C C   ? SER A 1 124 ?   1.103 -13.673 -10.521 1.000 97.370 ? 124 SER A C   1 
ATOM 948  C CB  ? SER A 1 124 ?  -1.084 -12.506 -10.209 1.000 97.370 ? 124 SER A CB  1 
ATOM 949  O O   ? SER A 1 124 ?   1.195 -14.274 -11.593 1.000 97.370 ? 124 SER A O   1 
ATOM 950  O OG  ? SER A 1 124 ?  -1.661 -13.304 -11.228 1.000 97.370 ? 124 SER A OG  1 
ATOM 951  N N   ? VAL A 1 125 ?   1.602 -14.104  -9.351 1.000 96.920 ? 125 VAL A N   1 
ATOM 952  C CA  ? VAL A 1 125 ?   2.326 -15.363  -9.212 1.000 96.920 ? 125 VAL A CA  1 
ATOM 953  C C   ? VAL A 1 125 ?   1.555 -16.303  -8.289 1.000 96.920 ? 125 VAL A C   1 
ATOM 954  C CB  ? VAL A 1 125 ?   3.756 -15.138  -8.670 1.000 96.920 ? 125 VAL A CB  1 
ATOM 955  O O   ? VAL A 1 125 ?   0.963 -15.865  -7.299 1.000 96.920 ? 125 VAL A O   1 
ATOM 956  C CG1 ? VAL A 1 125 ?   4.492 -16.468  -8.520 1.000 96.920 ? 125 VAL A CG1 1 
ATOM 957  C CG2 ? VAL A 1 125 ?   4.532 -14.195  -9.588 1.000 96.920 ? 125 VAL A CG2 1 
ATOM 958  N N   ? SER A 1 126 ?   1.631 -17.569  -8.665 1.000 96.090 ? 126 SER A N   1 
ATOM 959  C CA  ? SER A 1 126 ?   0.931 -18.542  -7.832 1.000 96.090 ? 126 SER A CA  1 
ATOM 960  C C   ? SER A 1 126 ?   1.525 -18.598  -6.429 1.000 96.090 ? 126 SER A C   1 
ATOM 961  C CB  ? SER A 1 126 ?   0.983 -19.931  -8.472 1.000 96.090 ? 126 SER A CB  1 
ATOM 962  O O   ? SER A 1 126 ?   2.721 -18.359  -6.245 1.000 96.090 ? 126 SER A O   1 
ATOM 963  O OG  ? SER A 1 126 ?   2.296 -20.460  -8.419 1.000 96.090 ? 126 SER A OG  1 
ATOM 964  N N   ? GLN A 1 127 ?   0.693 -18.998  -5.449 1.000 95.190 ? 127 GLN A N   1 
ATOM 965  C CA  ? GLN A 1 127 ?   1.124 -19.137  -4.062 1.000 95.190 ? 127 GLN A CA  1 
ATOM 966  C C   ? GLN A 1 127 ?   2.261 -20.147  -3.937 1.000 95.190 ? 127 GLN A C   1 
ATOM 967  C CB  ? GLN A 1 127 ?  -0.049 -19.555  -3.174 1.000 95.190 ? 127 GLN A CB  1 
ATOM 968  O O   ? GLN A 1 127 ?   3.227 -19.916  -3.207 1.000 95.190 ? 127 GLN A O   1 
ATOM 969  C CG  ? GLN A 1 127 ?  -0.946 -18.398  -2.754 1.000 95.190 ? 127 GLN A CG  1 
ATOM 970  C CD  ? GLN A 1 127 ?  -0.251 -17.428  -1.817 1.000 95.190 ? 127 GLN A CD  1 
ATOM 971  N NE2 ? GLN A 1 127 ?  -0.368 -16.137  -2.108 1.000 95.190 ? 127 GLN A NE2 1 
ATOM 972  O OE1 ? GLN A 1 127 ?   0.385 -17.835  -0.840 1.000 95.190 ? 127 GLN A OE1 1 
ATOM 973  N N   ? ASP A 1 128 ?   2.212 -21.292  -4.594 1.000 94.840 ? 128 ASP A N   1 
ATOM 974  C CA  ? ASP A 1 128 ?   3.222 -22.345  -4.546 1.000 94.840 ? 128 ASP A CA  1 
ATOM 975  C C   ? ASP A 1 128 ?   4.569 -21.837  -5.055 1.000 94.840 ? 128 ASP A C   1 
ATOM 976  C CB  ? ASP A 1 128 ?   2.773 -23.556  -5.366 1.000 94.840 ? 128 ASP A CB  1 
ATOM 977  O O   ? ASP A 1 128 ?   5.607 -22.095  -4.441 1.000 94.840 ? 128 ASP A O   1 
ATOM 978  C CG  ? ASP A 1 128 ?   1.668 -24.351  -4.692 1.000 94.840 ? 128 ASP A CG  1 
ATOM 979  O OD1 ? ASP A 1 128 ?   1.461 -24.193  -3.470 1.000 94.840 ? 128 ASP A OD1 1 
ATOM 980  O OD2 ? ASP A 1 128 ?   1.001 -25.146  -5.390 1.000 94.840 ? 128 ASP A OD2 1 
ATOM 981  N N   ? SER A 1 129 ?   4.474 -21.211  -6.198 1.000 94.660 ? 129 SER A N   1 
ATOM 982  C CA  ? SER A 1 129 ?   5.692 -20.647  -6.769 1.000 94.660 ? 129 SER A CA  1 
ATOM 983  C C   ? SER A 1 129 ?   6.303 -19.599  -5.844 1.000 94.660 ? 129 SER A C   1 
ATOM 984  C CB  ? SER A 1 129 ?   5.406 -20.026  -8.137 1.000 94.660 ? 129 SER A CB  1 
ATOM 985  O O   ? SER A 1 129 ?   7.525 -19.527  -5.701 1.000 94.660 ? 129 SER A O   1 
ATOM 986  O OG  ? SER A 1 129 ?   5.092 -21.028  -9.088 1.000 94.660 ? 129 SER A OG  1 
ATOM 987  N N   ? CYS A 1 130 ?   5.455 -18.770  -5.272 1.000 94.980 ? 130 CYS A N   1 
ATOM 988  C CA  ? CYS A 1 130 ?   5.901 -17.739  -4.341 1.000 94.980 ? 130 CYS A CA  1 
ATOM 989  C C   ? CYS A 1 130 ?   6.570 -18.359  -3.120 1.000 94.980 ? 130 CYS A C   1 
ATOM 990  C CB  ? CYS A 1 130 ?   4.724 -16.868  -3.902 1.000 94.980 ? 130 CYS A CB  1 
ATOM 991  O O   ? CYS A 1 130 ?   7.637 -17.911  -2.697 1.000 94.980 ? 130 CYS A O   1 
ATOM 992  S SG  ? CYS A 1 130 ?   5.219 -15.311  -3.131 1.000 94.980 ? 130 CYS A SG  1 
ATOM 993  N N   ? LYS A 1 131 ?   6.063 -19.376  -2.601 1.000 95.210 ? 131 LYS A N   1 
ATOM 994  C CA  ? LYS A 1 131 ?   6.605 -20.100  -1.455 1.000 95.210 ? 131 LYS A CA  1 
ATOM 995  C C   ? LYS A 1 131 ?   7.956 -20.726  -1.789 1.000 95.210 ? 131 LYS A C   1 
ATOM 996  C CB  ? LYS A 1 131 ?   5.627 -21.181  -0.991 1.000 95.210 ? 131 LYS A CB  1 
ATOM 997  O O   ? LYS A 1 131 ?   8.830 -20.827  -0.926 1.000 95.210 ? 131 LYS A O   1 
ATOM 998  C CG  ? LYS A 1 131 ?   4.434 -20.644  -0.215 1.000 95.210 ? 131 LYS A CG  1 
ATOM 999  C CD  ? LYS A 1 131 ?   3.519 -21.768   0.253 1.000 95.210 ? 131 LYS A CD  1 
ATOM 1000 C CE  ? LYS A 1 131 ?   2.300 -21.229   0.989 1.000 95.210 ? 131 LYS A CE  1 
ATOM 1001 N NZ  ? LYS A 1 131 ?   1.367 -22.324   1.392 1.000 95.210 ? 131 LYS A NZ  1 
ATOM 1002 N N   ? GLU A 1 132 ?   8.043 -21.185  -3.043 1.000 94.710 ? 132 GLU A N   1 
ATOM 1003 C CA  ? GLU A 1 132 ?   9.309 -21.755  -3.493 1.000 94.710 ? 132 GLU A CA  1 
ATOM 1004 C C   ? GLU A 1 132 ?  10.430 -20.722  -3.436 1.000 94.710 ? 132 GLU A C   1 
ATOM 1005 C CB  ? GLU A 1 132 ?   9.175 -22.309  -4.914 1.000 94.710 ? 132 GLU A CB  1 
ATOM 1006 O O   ? GLU A 1 132 ?  11.569 -21.052  -3.098 1.000 94.710 ? 132 GLU A O   1 
ATOM 1007 C CG  ? GLU A 1 132 ?   8.405 -23.619  -4.993 1.000 94.710 ? 132 GLU A CG  1 
ATOM 1008 C CD  ? GLU A 1 132 ?   8.188 -24.102  -6.418 1.000 94.710 ? 132 GLU A CD  1 
ATOM 1009 O OE1 ? GLU A 1 132 ?   7.462 -25.103  -6.616 1.000 94.710 ? 132 GLU A OE1 1 
ATOM 1010 O OE2 ? GLU A 1 132 ?   8.749 -23.475  -7.345 1.000 94.710 ? 132 GLU A OE2 1 
ATOM 1011 N N   ? SER A 1 133 ?  10.025 -19.462  -3.665 1.000 93.240 ? 133 SER A N   1 
ATOM 1012 C CA  ? SER A 1 133 ?  11.007 -18.384  -3.709 1.000 93.240 ? 133 SER A CA  1 
ATOM 1013 C C   ? SER A 1 133 ?  11.380 -17.918  -2.305 1.000 93.240 ? 133 SER A C   1 
ATOM 1014 C CB  ? SER A 1 133 ?  10.472 -17.204  -4.521 1.000 93.240 ? 133 SER A CB  1 
ATOM 1015 O O   ? SER A 1 133 ?  12.539 -17.594  -2.040 1.000 93.240 ? 133 SER A O   1 
ATOM 1016 O OG  ? SER A 1 133 ?  10.217 -17.590  -5.861 1.000 93.240 ? 133 SER A OG  1 
ATOM 1017 N N   ? TYR A 1 134 ?  10.379 -17.929  -1.389 1.000 94.060 ? 134 TYR A N   1 
ATOM 1018 C CA  ? TYR A 1 134 ?  10.571 -17.300  -0.087 1.000 94.060 ? 134 TYR A CA  1 
ATOM 1019 C C   ? TYR A 1 134 ?  10.371 -18.307   1.039 1.000 94.060 ? 134 TYR A C   1 
ATOM 1020 C CB  ? TYR A 1 134 ?   9.607 -16.122   0.088 1.000 94.060 ? 134 TYR A CB  1 
ATOM 1021 O O   ? TYR A 1 134 ?  10.318 -17.932   2.213 1.000 94.060 ? 134 TYR A O   1 
ATOM 1022 C CG  ? TYR A 1 134 ?   9.893 -14.962  -0.834 1.000 94.060 ? 134 TYR A CG  1 
ATOM 1023 C CD1 ? TYR A 1 134 ?  10.994 -14.135  -0.624 1.000 94.060 ? 134 TYR A CD1 1 
ATOM 1024 C CD2 ? TYR A 1 134 ?   9.063 -14.690  -1.916 1.000 94.060 ? 134 TYR A CD2 1 
ATOM 1025 C CE1 ? TYR A 1 134 ?  11.260 -13.063  -1.470 1.000 94.060 ? 134 TYR A CE1 1 
ATOM 1026 C CE2 ? TYR A 1 134 ?   9.319 -13.621  -2.768 1.000 94.060 ? 134 TYR A CE2 1 
ATOM 1027 O OH  ? TYR A 1 134 ?  10.677 -11.755  -3.378 1.000 94.060 ? 134 TYR A OH  1 
ATOM 1028 C CZ  ? TYR A 1 134 ?  10.419 -12.815  -2.538 1.000 94.060 ? 134 TYR A CZ  1 
ATOM 1029 N N   ? LYS A 1 135 ?  10.203 -19.611   0.754 1.000 91.260 ? 135 LYS A N   1 
ATOM 1030 C CA  ? LYS A 1 135 ?  10.053 -20.716   1.696 1.000 91.260 ? 135 LYS A CA  1 
ATOM 1031 C C   ? LYS A 1 135 ?   8.852 -20.498   2.612 1.000 91.260 ? 135 LYS A C   1 
ATOM 1032 C CB  ? LYS A 1 135 ?  11.324 -20.886   2.531 1.000 91.260 ? 135 LYS A CB  1 
ATOM 1033 O O   ? LYS A 1 135 ?   7.725 -20.337   2.138 1.000 91.260 ? 135 LYS A O   1 
ATOM 1034 C CG  ? LYS A 1 135 ?  12.562 -21.221   1.712 1.000 91.260 ? 135 LYS A CG  1 
ATOM 1035 C CD  ? LYS A 1 135 ?  13.775 -21.456   2.604 1.000 91.260 ? 135 LYS A CD  1 
ATOM 1036 C CE  ? LYS A 1 135 ?  15.008 -21.818   1.787 1.000 91.260 ? 135 LYS A CE  1 
ATOM 1037 N NZ  ? LYS A 1 135 ?  16.170 -22.158   2.661 1.000 91.260 ? 135 LYS A NZ  1 
ATOM 1038 N N   ? ASP A 1 136 ?   8.972 -20.532   3.995 1.000 89.710 ? 136 ASP A N   1 
ATOM 1039 C CA  ? ASP A 1 136 ?   7.874 -20.551   4.956 1.000 89.710 ? 136 ASP A CA  1 
ATOM 1040 C C   ? ASP A 1 136 ?   7.456 -19.134   5.342 1.000 89.710 ? 136 ASP A C   1 
ATOM 1041 C CB  ? ASP A 1 136 ?   8.268 -21.342   6.205 1.000 89.710 ? 136 ASP A CB  1 
ATOM 1042 O O   ? ASP A 1 136 ?   6.632 -18.947   6.239 1.000 89.710 ? 136 ASP A O   1 
ATOM 1043 C CG  ? ASP A 1 136 ?   8.495 -22.818   5.926 1.000 89.710 ? 136 ASP A CG  1 
ATOM 1044 O OD1 ? ASP A 1 136 ?   7.765 -23.400   5.095 1.000 89.710 ? 136 ASP A OD1 1 
ATOM 1045 O OD2 ? ASP A 1 136 ?   9.409 -23.403   6.545 1.000 89.710 ? 136 ASP A OD2 1 
ATOM 1046 N N   ? LEU A 1 137 ?   7.914 -18.192   4.583 1.000 93.690 ? 137 LEU A N   1 
ATOM 1047 C CA  ? LEU A 1 137 ?   7.652 -16.797   4.920 1.000 93.690 ? 137 LEU A CA  1 
ATOM 1048 C C   ? LEU A 1 137 ?   6.383 -16.302   4.235 1.000 93.690 ? 137 LEU A C   1 
ATOM 1049 C CB  ? LEU A 1 137 ?   8.839 -15.917   4.522 1.000 93.690 ? 137 LEU A CB  1 
ATOM 1050 O O   ? LEU A 1 137 ?   5.802 -15.295   4.648 1.000 93.690 ? 137 LEU A O   1 
ATOM 1051 C CG  ? LEU A 1 137 ?  10.146 -16.157   5.279 1.000 93.690 ? 137 LEU A CG  1 
ATOM 1052 C CD1 ? LEU A 1 137 ?  11.260 -15.290   4.701 1.000 93.690 ? 137 LEU A CD1 1 
ATOM 1053 C CD2 ? LEU A 1 137 ?   9.961 -15.878   6.767 1.000 93.690 ? 137 LEU A CD2 1 
ATOM 1054 N N   ? ILE A 1 138 ?   5.879 -17.054   3.190 1.000 95.920 ? 138 ILE A N   1 
ATOM 1055 C CA  ? ILE A 1 138 ?   4.698 -16.680   2.419 1.000 95.920 ? 138 ILE A CA  1 
ATOM 1056 C C   ? ILE A 1 138 ?   3.455 -17.313   3.039 1.000 95.920 ? 138 ILE A C   1 
ATOM 1057 C CB  ? ILE A 1 138 ?   4.833 -17.102   0.939 1.000 95.920 ? 138 ILE A CB  1 
ATOM 1058 O O   ? ILE A 1 138 ?   3.362 -18.538   3.146 1.000 95.920 ? 138 ILE A O   1 
ATOM 1059 C CG1 ? ILE A 1 138 ?   6.092 -16.484   0.320 1.000 95.920 ? 138 ILE A CG1 1 
ATOM 1060 C CG2 ? ILE A 1 138 ?   3.583 -16.707   0.148 1.000 95.920 ? 138 ILE A CG2 1 
ATOM 1061 C CD1 ? ILE A 1 138 ?   6.146 -14.965   0.415 1.000 95.920 ? 138 ILE A CD1 1 
ATOM 1062 N N   ? THR A 1 139 ?   2.471 -16.465   3.484 1.000 96.190 ? 139 THR A N   1 
ATOM 1063 C CA  ? THR A 1 139 ?   1.200 -16.931   4.027 1.000 96.190 ? 139 THR A CA  1 
ATOM 1064 C C   ? THR A 1 139 ?   0.083 -16.773   3.000 1.000 96.190 ? 139 THR A C   1 
ATOM 1065 C CB  ? THR A 1 139 ?   0.830 -16.171   5.314 1.000 96.190 ? 139 THR A CB  1 
ATOM 1066 O O   ? THR A 1 139 ?   0.290 -16.189   1.934 1.000 96.190 ? 139 THR A O   1 
ATOM 1067 C CG2 ? THR A 1 139 ?   2.012 -16.108   6.275 1.000 96.190 ? 139 THR A CG2 1 
ATOM 1068 O OG1 ? THR A 1 139 ?   0.431 -14.837   4.976 1.000 96.190 ? 139 THR A OG1 1 
ATOM 1069 N N   ? GLU A 1 140 ?  -1.093 -17.295   3.304 1.000 95.960 ? 140 GLU A N   1 
ATOM 1070 C CA  ? GLU A 1 140 ?  -2.247 -17.213   2.413 1.000 95.960 ? 140 GLU A CA  1 
ATOM 1071 C C   ? GLU A 1 140 ?  -2.742 -15.775   2.283 1.000 95.960 ? 140 GLU A C   1 
ATOM 1072 C CB  ? GLU A 1 140 ?  -3.378 -18.115   2.914 1.000 95.960 ? 140 GLU A CB  1 
ATOM 1073 O O   ? GLU A 1 140 ?  -3.544 -15.467   1.399 1.000 95.960 ? 140 GLU A O   1 
ATOM 1074 C CG  ? GLU A 1 140 ?  -3.962 -17.684   4.252 1.000 95.960 ? 140 GLU A CG  1 
ATOM 1075 C CD  ? GLU A 1 140 ?  -5.024 -18.637   4.777 1.000 95.960 ? 140 GLU A CD  1 
ATOM 1076 O OE1 ? GLU A 1 140 ?  -5.432 -18.502   5.953 1.000 95.960 ? 140 GLU A OE1 1 
ATOM 1077 O OE2 ? GLU A 1 140 ?  -5.452 -19.525   4.007 1.000 95.960 ? 140 GLU A OE2 1 
ATOM 1078 N N   ? ASN A 1 141 ?  -2.317 -14.870   3.210 1.000 97.580 ? 141 ASN A N   1 
ATOM 1079 C CA  ? ASN A 1 141 ?  -2.736 -13.473   3.206 1.000 97.580 ? 141 ASN A CA  1 
ATOM 1080 C C   ? ASN A 1 141 ?  -1.766 -12.598   2.418 1.000 97.580 ? 141 ASN A C   1 
ATOM 1081 C CB  ? ASN A 1 141 ?  -2.880 -12.951   4.637 1.000 97.580 ? 141 ASN A CB  1 
ATOM 1082 O O   ? ASN A 1 141 ?  -1.818 -11.370   2.506 1.000 97.580 ? 141 ASN A O   1 
ATOM 1083 C CG  ? ASN A 1 141 ?  -3.969 -13.665   5.412 1.000 97.580 ? 141 ASN A CG  1 
ATOM 1084 N ND2 ? ASN A 1 141 ?  -3.681 -14.004   6.663 1.000 97.580 ? 141 ASN A ND2 1 
ATOM 1085 O OD1 ? ASN A 1 141 ?  -5.060 -13.911   4.891 1.000 97.580 ? 141 ASN A OD1 1 
ATOM 1086 N N   ? MET A 1 142 ?  -0.871 -13.284   1.700 1.000 97.960 ? 142 MET A N   1 
ATOM 1087 C CA  ? MET A 1 142 ?   0.111 -12.590   0.872 1.000 97.960 ? 142 MET A CA  1 
ATOM 1088 C C   ? MET A 1 142 ?  -0.051 -12.968  -0.597 1.000 97.960 ? 142 MET A C   1 
ATOM 1089 C CB  ? MET A 1 142 ?   1.532 -12.910   1.340 1.000 97.960 ? 142 MET A CB  1 
ATOM 1090 O O   ? MET A 1 142 ?  -0.487 -14.076  -0.912 1.000 97.960 ? 142 MET A O   1 
ATOM 1091 C CG  ? MET A 1 142 ?   1.838 -12.421   2.747 1.000 97.960 ? 142 MET A CG  1 
ATOM 1092 S SD  ? MET A 1 142 ?   3.507 -12.927   3.318 1.000 97.960 ? 142 MET A SD  1 
ATOM 1093 C CE  ? MET A 1 142 ?   3.495 -12.231   4.994 1.000 97.960 ? 142 MET A CE  1 
ATOM 1094 N N   ? LEU A 1 143 ?   0.210 -11.966  -1.436 1.000 97.470 ? 143 LEU A N   1 
ATOM 1095 C CA  ? LEU A 1 143 ?   0.150 -12.068  -2.890 1.000 97.470 ? 143 LEU A CA  1 
ATOM 1096 C C   ? LEU A 1 143 ?   1.489 -11.693  -3.516 1.000 97.470 ? 143 LEU A C   1 
ATOM 1097 C CB  ? LEU A 1 143 ?  -0.956 -11.167  -3.446 1.000 97.470 ? 143 LEU A CB  1 
ATOM 1098 O O   ? LEU A 1 143 ?   2.098 -10.691  -3.136 1.000 97.470 ? 143 LEU A O   1 
ATOM 1099 C CG  ? LEU A 1 143 ?  -0.965 -10.961  -4.961 1.000 97.470 ? 143 LEU A CG  1 
ATOM 1100 C CD1 ? LEU A 1 143 ?  -1.385 -12.245  -5.668 1.000 97.470 ? 143 LEU A CD1 1 
ATOM 1101 C CD2 ? LEU A 1 143 ?  -1.890  -9.809  -5.339 1.000 97.470 ? 143 LEU A CD2 1 
ATOM 1102 N N   ? CYS A 1 144 ?   1.992 -12.573  -4.489 1.000 97.060 ? 144 CYS A N   1 
ATOM 1103 C CA  ? CYS A 1 144 ?   3.246 -12.293  -5.178 1.000 97.060 ? 144 CYS A CA  1 
ATOM 1104 C C   ? CYS A 1 144 ?   2.994 -11.874  -6.621 1.000 97.060 ? 144 CYS A C   1 
ATOM 1105 C CB  ? CYS A 1 144 ?   4.160 -13.517  -5.145 1.000 97.060 ? 144 CYS A CB  1 
ATOM 1106 O O   ? CYS A 1 144 ?   2.122 -12.430  -7.291 1.000 97.060 ? 144 CYS A O   1 
ATOM 1107 S SG  ? CYS A 1 144 ?   4.792 -13.911  -3.499 1.000 97.060 ? 144 CYS A SG  1 
ATOM 1108 N N   ? ALA A 1 145 ?   3.794 -10.917  -7.044 1.000 97.010 ? 145 ALA A N   1 
ATOM 1109 C CA  ? ALA A 1 145 ?   3.725 -10.441  -8.423 1.000 97.010 ? 145 ALA A CA  1 
ATOM 1110 C C   ? ALA A 1 145 ?   5.082  -9.928  -8.895 1.000 97.010 ? 145 ALA A C   1 
ATOM 1111 C CB  ? ALA A 1 145 ?   2.669  -9.346  -8.556 1.000 97.010 ? 145 ALA A CB  1 
ATOM 1112 O O   ? ALA A 1 145 ?   5.849  -9.369  -8.108 1.000 97.010 ? 145 ALA A O   1 
ATOM 1113 N N   ? GLY A 1 146 ?   5.334 -10.223 -10.076 1.000 94.690 ? 146 GLY A N   1 
ATOM 1114 C CA  ? GLY A 1 146 ?   6.589  -9.807 -10.679 1.000 94.690 ? 146 GLY A CA  1 
ATOM 1115 C C   ? GLY A 1 146 ?   6.754 -10.288 -12.108 1.000 94.690 ? 146 GLY A C   1 
ATOM 1116 O O   ? GLY A 1 146 ?   5.855 -10.925 -12.661 1.000 94.690 ? 146 GLY A O   1 
ATOM 1117 N N   ? VAL A 1 147 ?   7.837  -9.928 -12.738 1.000 92.870 ? 147 VAL A N   1 
ATOM 1118 C CA  ? VAL A 1 147 ?   8.205 -10.417 -14.062 1.000 92.870 ? 147 VAL A CA  1 
ATOM 1119 C C   ? VAL A 1 147 ?   9.228 -11.543 -13.932 1.000 92.870 ? 147 VAL A C   1 
ATOM 1120 C CB  ? VAL A 1 147 ?   8.770  -9.285 -14.949 1.000 92.870 ? 147 VAL A CB  1 
ATOM 1121 O O   ? VAL A 1 147 ?  10.234 -11.398 -13.233 1.000 92.870 ? 147 VAL A O   1 
ATOM 1122 C CG1 ? VAL A 1 147 ?   9.156  -9.819 -16.327 1.000 92.870 ? 147 VAL A CG1 1 
ATOM 1123 C CG2 ? VAL A 1 147 ?   7.753  -8.152 -15.078 1.000 92.870 ? 147 VAL A CG2 1 
ATOM 1124 N N   ? GLU A 1 148 ?   8.909 -12.617 -14.505 1.000 86.490 ? 148 GLU A N   1 
ATOM 1125 C CA  ? GLU A 1 148 ?   9.717 -13.822 -14.351 1.000 86.490 ? 148 GLU A CA  1 
ATOM 1126 C C   ? GLU A 1 148 ?  11.193 -13.533 -14.609 1.000 86.490 ? 148 GLU A C   1 
ATOM 1127 C CB  ? GLU A 1 148 ?   9.224 -14.924 -15.292 1.000 86.490 ? 148 GLU A CB  1 
ATOM 1128 O O   ? GLU A 1 148 ?  12.061 -13.993 -13.864 1.000 86.490 ? 148 GLU A O   1 
ATOM 1129 C CG  ? GLU A 1 148 ?   9.889 -16.274 -15.060 1.000 86.490 ? 148 GLU A CG  1 
ATOM 1130 C CD  ? GLU A 1 148 ?   9.264 -17.397 -15.872 1.000 86.490 ? 148 GLU A CD  1 
ATOM 1131 O OE1 ? GLU A 1 148 ?   9.583 -18.581 -15.616 1.000 86.490 ? 148 GLU A OE1 1 
ATOM 1132 O OE2 ? GLU A 1 148 ?   8.449 -17.092 -16.771 1.000 86.490 ? 148 GLU A OE2 1 
ATOM 1133 N N   ? GLN A 1 149 ?  11.457 -12.802 -15.588 1.000 86.250 ? 149 GLN A N   1 
ATOM 1134 C CA  ? GLN A 1 149 ?  12.828 -12.498 -15.984 1.000 86.250 ? 149 GLN A CA  1 
ATOM 1135 C C   ? GLN A 1 149 ?  13.430 -11.412 -15.097 1.000 86.250 ? 149 GLN A C   1 
ATOM 1136 C CB  ? GLN A 1 149 ?  12.881 -12.067 -17.451 1.000 86.250 ? 149 GLN A CB  1 
ATOM 1137 O O   ? GLN A 1 149 ?  14.630 -11.138 -15.169 1.000 86.250 ? 149 GLN A O   1 
ATOM 1138 C CG  ? GLN A 1 149 ?  12.502 -13.169 -18.430 1.000 86.250 ? 149 GLN A CG  1 
ATOM 1139 C CD  ? GLN A 1 149 ?  11.028 -13.152 -18.792 1.000 86.250 ? 149 GLN A CD  1 
ATOM 1140 N NE2 ? GLN A 1 149 ?  10.632 -14.028 -19.709 1.000 86.250 ? 149 GLN A NE2 1 
ATOM 1141 O OE1 ? GLN A 1 149 ?  10.252 -12.359 -18.250 1.000 86.250 ? 149 GLN A OE1 1 
ATOM 1142 N N   ? GLY A 1 150 ?  12.623 -10.861 -14.297 1.000 87.900 ? 150 GLY A N   1 
ATOM 1143 C CA  ? GLY A 1 150 ?  13.077  -9.748 -13.478 1.000 87.900 ? 150 GLY A CA  1 
ATOM 1144 C C   ? GLY A 1 150 ?  13.170  -8.442 -14.244 1.000 87.900 ? 150 GLY A C   1 
ATOM 1145 O O   ? GLY A 1 150 ?  12.685  -8.343 -15.373 1.000 87.900 ? 150 GLY A O   1 
ATOM 1146 N N   ? GLY A 1 151 ?  13.581  -7.366 -13.550 1.000 83.760 ? 151 GLY A N   1 
ATOM 1147 C CA  ? GLY A 1 151 ?  13.815  -6.135 -14.288 1.000 83.760 ? 151 GLY A CA  1 
ATOM 1148 C C   ? GLY A 1 151 ?  12.749  -5.083 -14.045 1.000 83.760 ? 151 GLY A C   1 
ATOM 1149 O O   ? GLY A 1 151 ?  12.955  -3.904 -14.341 1.000 83.760 ? 151 GLY A O   1 
ATOM 1150 N N   ? ARG A 1 152 ?  11.650  -5.575 -13.505 1.000 84.790 ? 152 ARG A N   1 
ATOM 1151 C CA  ? ARG A 1 152 ?  10.563  -4.668 -13.148 1.000 84.790 ? 152 ARG A CA  1 
ATOM 1152 C C   ? ARG A 1 152 ?   9.885  -5.108 -11.855 1.000 84.790 ? 152 ARG A C   1 
ATOM 1153 C CB  ? ARG A 1 152 ?   9.534  -4.591 -14.279 1.000 84.790 ? 152 ARG A CB  1 
ATOM 1154 O O   ? ARG A 1 152 ?   9.481  -6.265 -11.721 1.000 84.790 ? 152 ARG A O   1 
ATOM 1155 C CG  ? ARG A 1 152 ?  10.079  -3.998 -15.568 1.000 84.790 ? 152 ARG A CG  1 
ATOM 1156 C CD  ? ARG A 1 152 ?   9.019  -3.952 -16.660 1.000 84.790 ? 152 ARG A CD  1 
ATOM 1157 N NE  ? ARG A 1 152 ?   9.569  -3.472 -17.925 1.000 84.790 ? 152 ARG A NE  1 
ATOM 1158 N NH1 ? ARG A 1 152 ?   7.740  -4.093 -19.192 1.000 84.790 ? 152 ARG A NH1 1 
ATOM 1159 N NH2 ? ARG A 1 152 ?   9.541  -3.082 -20.188 1.000 84.790 ? 152 ARG A NH2 1 
ATOM 1160 C CZ  ? ARG A 1 152 ?   8.949  -3.550 -19.099 1.000 84.790 ? 152 ARG A CZ  1 
ATOM 1161 N N   ? SER A 1 153 ?   9.681  -4.196 -10.839 1.000 85.970 ? 153 SER A N   1 
ATOM 1162 C CA  ? SER A 1 153 ?   9.022  -4.463  -9.565 1.000 85.970 ? 153 SER A CA  1 
ATOM 1163 C C   ? SER A 1 153 ?   8.855  -3.185  -8.750 1.000 85.970 ? 153 SER A C   1 
ATOM 1164 C CB  ? SER A 1 153 ?   9.813  -5.493  -8.758 1.000 85.970 ? 153 SER A CB  1 
ATOM 1165 O O   ? SER A 1 153 ?   9.271  -2.108  -9.182 1.000 85.970 ? 153 SER A O   1 
ATOM 1166 O OG  ? SER A 1 153 ?  11.029  -4.937  -8.287 1.000 85.970 ? 153 SER A OG  1 
ATOM 1167 N N   ? SER A 1 154 ?   7.971  -3.262  -7.707 1.000 85.020 ? 154 SER A N   1 
ATOM 1168 C CA  ? SER A 1 154 ?   7.985  -2.201  -6.705 1.000 85.020 ? 154 SER A CA  1 
ATOM 1169 C C   ? SER A 1 154 ?   9.324  -2.145  -5.978 1.000 85.020 ? 154 SER A C   1 
ATOM 1170 C CB  ? SER A 1 154 ?   6.855  -2.403  -5.694 1.000 85.020 ? 154 SER A CB  1 
ATOM 1171 O O   ? SER A 1 154 ?  10.038  -3.147  -5.902 1.000 85.020 ? 154 SER A O   1 
ATOM 1172 O OG  ? SER A 1 154 ?   7.001  -3.638  -5.016 1.000 85.020 ? 154 SER A OG  1 
ATOM 1173 N N   ? CYS A 1 155 ?   9.629  -1.043  -5.507 1.000 86.060 ? 155 CYS A N   1 
ATOM 1174 C CA  ? CYS A 1 155 ?  10.922  -0.861  -4.858 1.000 86.060 ? 155 CYS A CA  1 
ATOM 1175 C C   ? CYS A 1 155 ?  10.796   0.043  -3.637 1.000 86.060 ? 155 CYS A C   1 
ATOM 1176 C CB  ? CYS A 1 155 ?  11.936  -0.271  -5.837 1.000 86.060 ? 155 CYS A CB  1 
ATOM 1177 O O   ? CYS A 1 155 ?   9.688   0.415  -3.246 1.000 86.060 ? 155 CYS A O   1 
ATOM 1178 S SG  ? CYS A 1 155 ?  13.651  -0.673  -5.441 1.000 86.060 ? 155 CYS A SG  1 
ATOM 1179 N N   ? ARG A 1 156 ?  12.011   0.324  -3.138 1.000 83.940 ? 156 ARG A N   1 
ATOM 1180 C CA  ? ARG A 1 156 ?  12.005   1.128  -1.920 1.000 83.940 ? 156 ARG A CA  1 
ATOM 1181 C C   ? ARG A 1 156 ?  11.232   2.426  -2.124 1.000 83.940 ? 156 ARG A C   1 
ATOM 1182 C CB  ? ARG A 1 156 ?  13.435   1.434  -1.469 1.000 83.940 ? 156 ARG A CB  1 
ATOM 1183 O O   ? ARG A 1 156 ?  11.437   3.127  -3.118 1.000 83.940 ? 156 ARG A O   1 
ATOM 1184 C CG  ? ARG A 1 156 ?  14.199   0.216  -0.974 1.000 83.940 ? 156 ARG A CG  1 
ATOM 1185 C CD  ? ARG A 1 156 ?  15.516   0.605  -0.318 1.000 83.940 ? 156 ARG A CD  1 
ATOM 1186 N NE  ? ARG A 1 156 ?  16.310  -0.569   0.034 1.000 83.940 ? 156 ARG A NE  1 
ATOM 1187 N NH1 ? ARG A 1 156 ?  16.324  -0.134   2.303 1.000 83.940 ? 156 ARG A NH1 1 
ATOM 1188 N NH2 ? ARG A 1 156 ?  17.398  -1.984   1.479 1.000 83.940 ? 156 ARG A NH2 1 
ATOM 1189 C CZ  ? ARG A 1 156 ?  16.676  -0.893   1.271 1.000 83.940 ? 156 ARG A CZ  1 
ATOM 1190 N N   ? GLY A 1 157 ?  10.305   2.655  -1.111 1.000 83.630 ? 157 GLY A N   1 
ATOM 1191 C CA  ? GLY A 1 157 ?   9.526   3.879  -1.212 1.000 83.630 ? 157 GLY A CA  1 
ATOM 1192 C C   ? GLY A 1 157 ?   8.139   3.658  -1.785 1.000 83.630 ? 157 GLY A C   1 
ATOM 1193 O O   ? GLY A 1 157 ?   7.272   4.528  -1.680 1.000 83.630 ? 157 GLY A O   1 
ATOM 1194 N N   ? ASP A 1 158 ?   7.945   2.481  -2.335 1.000 90.910 ? 158 ASP A N   1 
ATOM 1195 C CA  ? ASP A 1 158 ?   6.646   2.193  -2.936 1.000 90.910 ? 158 ASP A CA  1 
ATOM 1196 C C   ? ASP A 1 158 ?   5.719   1.504  -1.937 1.000 90.910 ? 158 ASP A C   1 
ATOM 1197 C CB  ? ASP A 1 158 ?   6.813   1.324  -4.185 1.000 90.910 ? 158 ASP A CB  1 
ATOM 1198 O O   ? ASP A 1 158 ?   4.616   1.085  -2.293 1.000 90.910 ? 158 ASP A O   1 
ATOM 1199 C CG  ? ASP A 1 158 ?   7.366   2.092  -5.372 1.000 90.910 ? 158 ASP A CG  1 
ATOM 1200 O OD1 ? ASP A 1 158 ?   7.172   3.325  -5.445 1.000 90.910 ? 158 ASP A OD1 1 
ATOM 1201 O OD2 ? ASP A 1 158 ?   8.000   1.459  -6.244 1.000 90.910 ? 158 ASP A OD2 1 
ATOM 1202 N N   ? SER A 1 159 ?   6.314   1.279  -0.742 1.000 93.500 ? 159 SER A N   1 
ATOM 1203 C CA  ? SER A 1 159 ?   5.484   0.651   0.281 1.000 93.500 ? 159 SER A CA  1 
ATOM 1204 C C   ? SER A 1 159 ?   4.118   1.322   0.374 1.000 93.500 ? 159 SER A C   1 
ATOM 1205 C CB  ? SER A 1 159 ?   6.180   0.702   1.642 1.000 93.500 ? 159 SER A CB  1 
ATOM 1206 O O   ? SER A 1 159 ?   4.016   2.548   0.291 1.000 93.500 ? 159 SER A O   1 
ATOM 1207 O OG  ? SER A 1 159 ?   7.329  -0.128   1.651 1.000 93.500 ? 159 SER A OG  1 
ATOM 1208 N N   ? GLY A 1 160 ?   3.129   0.406   0.427 1.000 95.480 ? 160 GLY A N   1 
ATOM 1209 C CA  ? GLY A 1 160 ?   1.797   0.959   0.617 1.000 95.480 ? 160 GLY A CA  1 
ATOM 1210 C C   ? GLY A 1 160 ?   1.092   1.277  -0.688 1.000 95.480 ? 160 GLY A C   1 
ATOM 1211 O O   ? GLY A 1 160 ?  -0.120   1.503  -0.705 1.000 95.480 ? 160 GLY A O   1 
ATOM 1212 N N   ? GLY A 1 161 ?   1.793   1.262  -1.750 1.000 94.860 ? 161 GLY A N   1 
ATOM 1213 C CA  ? GLY A 1 161 ?   1.260   1.538  -3.075 1.000 94.860 ? 161 GLY A CA  1 
ATOM 1214 C C   ? GLY A 1 161 ?   0.365   0.432  -3.601 1.000 94.860 ? 161 GLY A C   1 
ATOM 1215 O O   ? GLY A 1 161 ?   0.386  -0.688  -3.086 1.000 94.860 ? 161 GLY A O   1 
ATOM 1216 N N   ? PRO A 1 162 ?  -0.351   0.699  -4.696 1.000 96.930 ? 162 PRO A N   1 
ATOM 1217 C CA  ? PRO A 1 162 ?  -1.402  -0.197  -5.183 1.000 96.930 ? 162 PRO A CA  1 
ATOM 1218 C C   ? PRO A 1 162 ?  -0.898  -1.182  -6.236 1.000 96.930 ? 162 PRO A C   1 
ATOM 1219 C CB  ? PRO A 1 162 ?  -2.433   0.762  -5.783 1.000 96.930 ? 162 PRO A CB  1 
ATOM 1220 O O   ? PRO A 1 162 ?  -0.129  -0.803  -7.123 1.000 96.930 ? 162 PRO A O   1 
ATOM 1221 C CG  ? PRO A 1 162 ?  -1.628   1.905  -6.313 1.000 96.930 ? 162 PRO A CG  1 
ATOM 1222 C CD  ? PRO A 1 162 ?  -0.480   2.154  -5.377 1.000 96.930 ? 162 PRO A CD  1 
ATOM 1223 N N   ? LEU A 1 163 ?  -1.248  -2.418  -6.073 1.000 97.890 ? 163 LEU A N   1 
ATOM 1224 C CA  ? LEU A 1 163 ?  -1.227  -3.412  -7.141 1.000 97.890 ? 163 LEU A CA  1 
ATOM 1225 C C   ? LEU A 1 163 ?  -2.621  -3.613  -7.724 1.000 97.890 ? 163 LEU A C   1 
ATOM 1226 C CB  ? LEU A 1 163 ?  -0.681  -4.745  -6.622 1.000 97.890 ? 163 LEU A CB  1 
ATOM 1227 O O   ? LEU A 1 163 ?  -3.507  -4.150  -7.055 1.000 97.890 ? 163 LEU A O   1 
ATOM 1228 C CG  ? LEU A 1 163 ?  -0.466  -5.842  -7.665 1.000 97.890 ? 163 LEU A CG  1 
ATOM 1229 C CD1 ? LEU A 1 163 ?   0.791  -5.559  -8.480 1.000 97.890 ? 163 LEU A CD1 1 
ATOM 1230 C CD2 ? LEU A 1 163 ?  -0.379  -7.209  -6.995 1.000 97.890 ? 163 LEU A CD2 1 
ATOM 1231 N N   ? VAL A 1 164 ?  -2.798  -3.235  -8.997 1.000 98.150 ? 164 VAL A N   1 
ATOM 1232 C CA  ? VAL A 1 164 ?  -4.113  -3.224  -9.629 1.000 98.150 ? 164 VAL A CA  1 
ATOM 1233 C C   ? VAL A 1 164 ?  -4.148  -4.242 -10.767 1.000 98.150 ? 164 VAL A C   1 
ATOM 1234 C CB  ? VAL A 1 164 ?  -4.476  -1.819 -10.160 1.000 98.150 ? 164 VAL A CB  1 
ATOM 1235 O O   ? VAL A 1 164 ?  -3.324  -4.187 -11.683 1.000 98.150 ? 164 VAL A O   1 
ATOM 1236 C CG1 ? VAL A 1 164 ?  -5.821  -1.846 -10.884 1.000 98.150 ? 164 VAL A CG1 1 
ATOM 1237 C CG2 ? VAL A 1 164 ?  -4.501  -0.807  -9.016 1.000 98.150 ? 164 VAL A CG2 1 
ATOM 1238 N N   ? CYS A 1 165 ?  -5.062  -5.169 -10.675 1.000 97.840 ? 165 CYS A N   1 
ATOM 1239 C CA  ? CYS A 1 165 ?  -5.310  -6.188 -11.689 1.000 97.840 ? 165 CYS A CA  1 
ATOM 1240 C C   ? CYS A 1 165 ?  -6.747  -6.118 -12.192 1.000 97.840 ? 165 CYS A C   1 
ATOM 1241 C CB  ? CYS A 1 165 ?  -5.022  -7.581 -11.131 1.000 97.840 ? 165 CYS A CB  1 
ATOM 1242 O O   ? CYS A 1 165 ?  -7.686  -6.077 -11.396 1.000 97.840 ? 165 CYS A O   1 
ATOM 1243 S SG  ? CYS A 1 165 ?  -3.418  -7.721 -10.313 1.000 97.840 ? 165 CYS A SG  1 
ATOM 1244 N N   ? ASN A 1 166 ?  -6.907  -6.029 -13.555 1.000 95.330 ? 166 ASN A N   1 
ATOM 1245 C CA  ? ASN A 1 166 ?  -8.235  -5.961 -14.154 1.000 95.330 ? 166 ASN A CA  1 
ATOM 1246 C C   ? ASN A 1 166 ?  -9.061  -4.823 -13.560 1.000 95.330 ? 166 ASN A C   1 
ATOM 1247 C CB  ? ASN A 1 166 ?  -8.969  -7.293 -13.986 1.000 95.330 ? 166 ASN A CB  1 
ATOM 1248 O O   ? ASN A 1 166 ? -10.240  -5.002 -13.252 1.000 95.330 ? 166 ASN A O   1 
ATOM 1249 C CG  ? ASN A 1 166 ?  -8.292  -8.430 -14.727 1.000 95.330 ? 166 ASN A CG  1 
ATOM 1250 N ND2 ? ASN A 1 166 ?  -8.329  -9.622 -14.144 1.000 95.330 ? 166 ASN A ND2 1 
ATOM 1251 O OD1 ? ASN A 1 166 ?  -7.740  -8.238 -15.814 1.000 95.330 ? 166 ASN A OD1 1 
ATOM 1252 N N   ? GLY A 1 167 ?  -8.409  -3.763 -13.158 1.000 95.650 ? 167 GLY A N   1 
ATOM 1253 C CA  ? GLY A 1 167 ?  -9.085  -2.543 -12.747 1.000 95.650 ? 167 GLY A CA  1 
ATOM 1254 C C   ? GLY A 1 167 ?  -9.439  -2.526 -11.272 1.000 95.650 ? 167 GLY A C   1 
ATOM 1255 O O   ? GLY A 1 167 ? -10.125  -1.615 -10.804 1.000 95.650 ? 167 GLY A O   1 
ATOM 1256 N N   ? MET A 1 168 ?  -9.047  -3.561 -10.538 1.000 97.870 ? 168 MET A N   1 
ATOM 1257 C CA  ? MET A 1 168 ?  -9.369  -3.649  -9.117 1.000 97.870 ? 168 MET A CA  1 
ATOM 1258 C C   ? MET A 1 168 ?  -8.100  -3.727  -8.275 1.000 97.870 ? 168 MET A C   1 
ATOM 1259 C CB  ? MET A 1 168 ? -10.256  -4.864  -8.840 1.000 97.870 ? 168 MET A CB  1 
ATOM 1260 O O   ? MET A 1 168 ?  -7.100  -4.304  -8.705 1.000 97.870 ? 168 MET A O   1 
ATOM 1261 C CG  ? MET A 1 168 ? -11.549  -4.874  -9.639 1.000 97.870 ? 168 MET A CG  1 
ATOM 1262 S SD  ? MET A 1 168 ? -12.728  -3.580  -9.086 1.000 97.870 ? 168 MET A SD  1 
ATOM 1263 C CE  ? MET A 1 168 ? -13.258  -4.287  -7.501 1.000 97.870 ? 168 MET A CE  1 
ATOM 1264 N N   ? LEU A 1 169 ?  -8.201  -3.201  -7.051 1.000 98.270 ? 169 LEU A N   1 
ATOM 1265 C CA  ? LEU A 1 169 ?  -7.092  -3.276  -6.106 1.000 98.270 ? 169 LEU A CA  1 
ATOM 1266 C C   ? LEU A 1 169 ?  -6.904  -4.702  -5.601 1.000 98.270 ? 169 LEU A C   1 
ATOM 1267 C CB  ? LEU A 1 169 ?  -7.329  -2.331  -4.925 1.000 98.270 ? 169 LEU A CB  1 
ATOM 1268 O O   ? LEU A 1 169 ?  -7.778  -5.246  -4.922 1.000 98.270 ? 169 LEU A O   1 
ATOM 1269 C CG  ? LEU A 1 169 ?  -6.203  -2.237  -3.895 1.000 98.270 ? 169 LEU A CG  1 
ATOM 1270 C CD1 ? LEU A 1 169 ?  -4.934  -1.696  -4.545 1.000 98.270 ? 169 LEU A CD1 1 
ATOM 1271 C CD2 ? LEU A 1 169 ?  -6.624  -1.361  -2.720 1.000 98.270 ? 169 LEU A CD2 1 
ATOM 1272 N N   ? GLN A 1 170 ?  -5.788  -5.288  -5.910 1.000 98.340 ? 170 GLN A N   1 
ATOM 1273 C CA  ? GLN A 1 170 ?  -5.535  -6.687  -5.582 1.000 98.340 ? 170 GLN A CA  1 
ATOM 1274 C C   ? GLN A 1 170 ?  -4.488  -6.812  -4.479 1.000 98.340 ? 170 GLN A C   1 
ATOM 1275 C CB  ? GLN A 1 170 ?  -5.084  -7.457  -6.824 1.000 98.340 ? 170 GLN A CB  1 
ATOM 1276 O O   ? GLN A 1 170 ?  -4.447  -7.818  -3.767 1.000 98.340 ? 170 GLN A O   1 
ATOM 1277 C CG  ? GLN A 1 170 ?  -6.190  -7.678  -7.847 1.000 98.340 ? 170 GLN A CG  1 
ATOM 1278 C CD  ? GLN A 1 170 ?  -7.057  -8.880  -7.522 1.000 98.340 ? 170 GLN A CD  1 
ATOM 1279 N NE2 ? GLN A 1 170 ?  -7.880  -9.293  -8.480 1.000 98.340 ? 170 GLN A NE2 1 
ATOM 1280 O OE1 ? GLN A 1 170 ?  -6.987  -9.433  -6.420 1.000 98.340 ? 170 GLN A OE1 1 
ATOM 1281 N N   ? GLY A 1 171 ?  -3.635  -5.822  -4.346 1.000 97.910 ? 171 GLY A N   1 
ATOM 1282 C CA  ? GLY A 1 171 ?  -2.551  -5.901  -3.380 1.000 97.910 ? 171 GLY A CA  1 
ATOM 1283 C C   ? GLY A 1 171 ?  -2.055  -4.540  -2.928 1.000 97.910 ? 171 GLY A C   1 
ATOM 1284 O O   ? GLY A 1 171 ?  -2.259  -3.539  -3.617 1.000 97.910 ? 171 GLY A O   1 
ATOM 1285 N N   ? VAL A 1 172 ?  -1.434  -4.559  -1.749 1.000 98.240 ? 172 VAL A N   1 
ATOM 1286 C CA  ? VAL A 1 172 ?  -0.717  -3.420  -1.186 1.000 98.240 ? 172 VAL A CA  1 
ATOM 1287 C C   ? VAL A 1 172 ?   0.765  -3.760  -1.045 1.000 98.240 ? 172 VAL A C   1 
ATOM 1288 C CB  ? VAL A 1 172 ?  -1.299  -3.001   0.183 1.000 98.240 ? 172 VAL A CB  1 
ATOM 1289 O O   ? VAL A 1 172 ?   1.119  -4.796  -0.478 1.000 98.240 ? 172 VAL A O   1 
ATOM 1290 C CG1 ? VAL A 1 172 ?  -0.457  -1.893   0.812 1.000 98.240 ? 172 VAL A CG1 1 
ATOM 1291 C CG2 ? VAL A 1 172 ?  -2.751  -2.551   0.029 1.000 98.240 ? 172 VAL A CG2 1 
ATOM 1292 N N   ? VAL A 1 173 ?   1.600  -2.930  -1.692 1.000 97.290 ? 173 VAL A N   1 
ATOM 1293 C CA  ? VAL A 1 173 ?   3.034  -3.195  -1.643 1.000 97.290 ? 173 VAL A CA  1 
ATOM 1294 C C   ? VAL A 1 173 ?   3.477  -3.380  -0.194 1.000 97.290 ? 173 VAL A C   1 
ATOM 1295 C CB  ? VAL A 1 173 ?   3.844  -2.060  -2.308 1.000 97.290 ? 173 VAL A CB  1 
ATOM 1296 O O   ? VAL A 1 173 ?   3.349  -2.465   0.622 1.000 97.290 ? 173 VAL A O   1 
ATOM 1297 C CG1 ? VAL A 1 173 ?   5.342  -2.344  -2.222 1.000 97.290 ? 173 VAL A CG1 1 
ATOM 1298 C CG2 ? VAL A 1 173 ?   3.413  -1.878  -3.762 1.000 97.290 ? 173 VAL A CG2 1 
ATOM 1299 N N   ? SER A 1 174 ?   4.092  -4.549   0.127 1.000 96.540 ? 174 SER A N   1 
ATOM 1300 C CA  ? SER A 1 174 ?   4.376  -4.912   1.512 1.000 96.540 ? 174 SER A CA  1 
ATOM 1301 C C   ? SER A 1 174 ?   5.868  -5.143   1.728 1.000 96.540 ? 174 SER A C   1 
ATOM 1302 C CB  ? SER A 1 174 ?   3.596  -6.166   1.908 1.000 96.540 ? 174 SER A CB  1 
ATOM 1303 O O   ? SER A 1 174 ?   6.493  -4.468   2.549 1.000 96.540 ? 174 SER A O   1 
ATOM 1304 O OG  ? SER A 1 174 ?   3.744  -6.434   3.292 1.000 96.540 ? 174 SER A OG  1 
ATOM 1305 N N   ? TRP A 1 175 ?   6.461  -6.081   1.019 1.000 94.490 ? 175 TRP A N   1 
ATOM 1306 C CA  ? TRP A 1 175 ?   7.880  -6.355   1.219 1.000 94.490 ? 175 TRP A CA  1 
ATOM 1307 C C   ? TRP A 1 175 ?   8.454  -7.142   0.046 1.000 94.490 ? 175 TRP A C   1 
ATOM 1308 C CB  ? TRP A 1 175 ?   8.100  -7.127   2.523 1.000 94.490 ? 175 TRP A CB  1 
ATOM 1309 O O   ? TRP A 1 175 ?   7.723  -7.521  -0.872 1.000 94.490 ? 175 TRP A O   1 
ATOM 1310 C CG  ? TRP A 1 175 ?   7.434  -8.470   2.555 1.000 94.490 ? 175 TRP A CG  1 
ATOM 1311 C CD1 ? TRP A 1 175 ?   6.145  -8.743   2.920 1.000 94.490 ? 175 TRP A CD1 1 
ATOM 1312 C CD2 ? TRP A 1 175 ?   8.028  -9.726   2.213 1.000 94.490 ? 175 TRP A CD2 1 
ATOM 1313 C CE2 ? TRP A 1 175 ?   7.040 -10.719   2.393 1.000 94.490 ? 175 TRP A CE2 1 
ATOM 1314 C CE3 ? TRP A 1 175 ?   9.302 -10.109   1.771 1.000 94.490 ? 175 TRP A CE3 1 
ATOM 1315 N NE1 ? TRP A 1 175 ?   5.901 -10.093   2.825 1.000 94.490 ? 175 TRP A NE1 1 
ATOM 1316 C CH2 ? TRP A 1 175 ?   8.540 -12.419   1.713 1.000 94.490 ? 175 TRP A CH2 1 
ATOM 1317 C CZ2 ? TRP A 1 175 ?   7.286 -12.072   2.145 1.000 94.490 ? 175 TRP A CZ2 1 
ATOM 1318 C CZ3 ? TRP A 1 175 ?   9.545 -11.456   1.525 1.000 94.490 ? 175 TRP A CZ3 1 
ATOM 1319 N N   ? GLY A 1 176 ?   9.704  -7.280  -0.026 1.000 89.800 ? 176 GLY A N   1 
ATOM 1320 C CA  ? GLY A 1 176 ?  10.488  -8.052  -0.977 1.000 89.800 ? 176 GLY A CA  1 
ATOM 1321 C C   ? GLY A 1 176 ?  11.962  -8.115  -0.624 1.000 89.800 ? 176 GLY A C   1 
ATOM 1322 O O   ? GLY A 1 176 ?  12.335  -7.943   0.538 1.000 89.800 ? 176 GLY A O   1 
ATOM 1323 N N   ? THR A 1 177 ?  12.752  -8.482  -1.516 1.000 87.180 ? 177 THR A N   1 
ATOM 1324 C CA  ? THR A 1 177 ?  14.185  -8.541  -1.248 1.000 87.180 ? 177 THR A CA  1 
ATOM 1325 C C   ? THR A 1 177 ?  14.793  -7.142  -1.246 1.000 87.180 ? 177 THR A C   1 
ATOM 1326 C CB  ? THR A 1 177 ?  14.912  -9.418  -2.285 1.000 87.180 ? 177 THR A CB  1 
ATOM 1327 O O   ? THR A 1 177 ?  14.157  -6.182  -1.686 1.000 87.180 ? 177 THR A O   1 
ATOM 1328 C CG2 ? THR A 1 177 ?  14.288 -10.807  -2.364 1.000 87.180 ? 177 THR A CG2 1 
ATOM 1329 O OG1 ? THR A 1 177 ?  14.827  -8.794  -3.572 1.000 87.180 ? 177 THR A OG1 1 
ATOM 1330 N N   ? ALA A 1 178 ?  16.022  -7.021  -0.741 1.000 80.620 ? 178 ALA A N   1 
ATOM 1331 C CA  ? ALA A 1 178 ?  16.721  -5.741  -0.653 1.000 80.620 ? 178 ALA A CA  1 
ATOM 1332 C C   ? ALA A 1 178 ?  16.979  -5.160  -2.040 1.000 80.620 ? 178 ALA A C   1 
ATOM 1333 C CB  ? ALA A 1 178 ?  18.037  -5.905   0.105 1.000 80.620 ? 178 ALA A CB  1 
ATOM 1334 O O   ? ALA A 1 178 ?  16.976  -3.939  -2.218 1.000 80.620 ? 178 ALA A O   1 
ATOM 1335 N N   ? VAL A 1 179 ?  17.206  -6.093  -3.047 1.000 85.280 ? 179 VAL A N   1 
ATOM 1336 C CA  ? VAL A 1 179 ?  17.360  -5.717  -4.448 1.000 85.280 ? 179 VAL A CA  1 
ATOM 1337 C C   ? VAL A 1 179 ?  16.045  -5.939  -5.191 1.000 85.280 ? 179 VAL A C   1 
ATOM 1338 C CB  ? VAL A 1 179 ?  18.498  -6.512  -5.128 1.000 85.280 ? 179 VAL A CB  1 
ATOM 1339 O O   ? VAL A 1 179 ?  15.515  -7.053  -5.208 1.000 85.280 ? 179 VAL A O   1 
ATOM 1340 C CG1 ? VAL A 1 179 ?  18.652  -6.092  -6.589 1.000 85.280 ? 179 VAL A CG1 1 
ATOM 1341 C CG2 ? VAL A 1 179 ?  19.810  -6.317  -4.371 1.000 85.280 ? 179 VAL A CG2 1 
ATOM 1342 N N   ? CYS A 1 180 ?  15.522  -4.779  -5.751 1.000 86.600 ? 180 CYS A N   1 
ATOM 1343 C CA  ? CYS A 1 180 ?  14.253  -4.864  -6.466 1.000 86.600 ? 180 CYS A CA  1 
ATOM 1344 C C   ? CYS A 1 180 ?  14.417  -5.618  -7.780 1.000 86.600 ? 180 CYS A C   1 
ATOM 1345 C CB  ? CYS A 1 180 ?  13.695  -3.467  -6.735 1.000 86.600 ? 180 CYS A CB  1 
ATOM 1346 O O   ? CYS A 1 180 ?  15.494  -5.604  -8.379 1.000 86.600 ? 180 CYS A O   1 
ATOM 1347 S SG  ? CYS A 1 180 ?  13.441  -2.484  -5.242 1.000 86.600 ? 180 CYS A SG  1 
ATOM 1348 N N   ? ALA A 1 181 ?  13.385  -6.315  -8.191 1.000 85.660 ? 181 ALA A N   1 
ATOM 1349 C CA  ? ALA A 1 181 ?  13.221  -6.875  -9.530 1.000 85.660 ? 181 ALA A CA  1 
ATOM 1350 C C   ? ALA A 1 181 ?  14.219  -8.002  -9.779 1.000 85.660 ? 181 ALA A C   1 
ATOM 1351 C CB  ? ALA A 1 181 ?  13.380  -5.784 -10.586 1.000 85.660 ? 181 ALA A CB  1 
ATOM 1352 O O   ? ALA A 1 181 ?  14.774  -8.118 -10.874 1.000 85.660 ? 181 ALA A O   1 
ATOM 1353 N N   ? GLN A 1 182 ?  14.583  -8.758  -8.706 1.000 88.550 ? 182 GLN A N   1 
ATOM 1354 C CA  ? GLN A 1 182 ?  15.449  -9.925  -8.830 1.000 88.550 ? 182 GLN A CA  1 
ATOM 1355 C C   ? GLN A 1 182 ?  14.730 -11.073  -9.532 1.000 88.550 ? 182 GLN A C   1 
ATOM 1356 C CB  ? GLN A 1 182 ?  15.941 -10.378  -7.454 1.000 88.550 ? 182 GLN A CB  1 
ATOM 1357 O O   ? GLN A 1 182 ?  13.568 -11.359  -9.235 1.000 88.550 ? 182 GLN A O   1 
ATOM 1358 C CG  ? GLN A 1 182 ?  16.957  -9.435  -6.823 1.000 88.550 ? 182 GLN A CG  1 
ATOM 1359 C CD  ? GLN A 1 182 ?  17.491  -9.949  -5.499 1.000 88.550 ? 182 GLN A CD  1 
ATOM 1360 N NE2 ? GLN A 1 182 ?  17.799  -9.032  -4.588 1.000 88.550 ? 182 GLN A NE2 1 
ATOM 1361 O OE1 ? GLN A 1 182 ?  17.626 -11.160  -5.297 1.000 88.550 ? 182 GLN A OE1 1 
ATOM 1362 N N   ? ARG A 1 183 ?  15.498 -11.623 -10.467 1.000 90.200 ? 183 ARG A N   1 
ATOM 1363 C CA  ? ARG A 1 183 ?  14.957 -12.805 -11.131 1.000 90.200 ? 183 ARG A CA  1 
ATOM 1364 C C   ? ARG A 1 183 ?  14.621 -13.896 -10.120 1.000 90.200 ? 183 ARG A C   1 
ATOM 1365 C CB  ? ARG A 1 183 ?  15.947 -13.339 -12.169 1.000 90.200 ? 183 ARG A CB  1 
ATOM 1366 O O   ? ARG A 1 183 ?  15.431 -14.210  -9.245 1.000 90.200 ? 183 ARG A O   1 
ATOM 1367 C CG  ? ARG A 1 183 ?  15.445 -14.557 -12.928 1.000 90.200 ? 183 ARG A CG  1 
ATOM 1368 C CD  ? ARG A 1 183 ?  16.470 -15.052 -13.940 1.000 90.200 ? 183 ARG A CD  1 
ATOM 1369 N NE  ? ARG A 1 183 ?  15.994 -16.232 -14.655 1.000 90.200 ? 183 ARG A NE  1 
ATOM 1370 N NH1 ? ARG A 1 183 ?  17.809 -16.356 -16.078 1.000 90.200 ? 183 ARG A NH1 1 
ATOM 1371 N NH2 ? ARG A 1 183 ?  16.117 -17.894 -16.235 1.000 90.200 ? 183 ARG A NH2 1 
ATOM 1372 C CZ  ? ARG A 1 183 ?  16.641 -16.825 -15.655 1.000 90.200 ? 183 ARG A CZ  1 
ATOM 1373 N N   ? GLY A 1 184 ?  13.343 -14.371 -10.219 1.000 89.990 ? 184 GLY A N   1 
ATOM 1374 C CA  ? GLY A 1 184 ?  12.975 -15.500  -9.378 1.000 89.990 ? 184 GLY A CA  1 
ATOM 1375 C C   ? GLY A 1 184 ?  12.481 -15.084  -8.005 1.000 89.990 ? 184 GLY A C   1 
ATOM 1376 O O   ? GLY A 1 184 ?  12.115 -15.933  -7.189 1.000 89.990 ? 184 GLY A O   1 
ATOM 1377 N N   ? TYR A 1 185 ?  12.478 -13.696  -7.736 1.000 92.660 ? 185 TYR A N   1 
ATOM 1378 C CA  ? TYR A 1 185 ?  12.025 -13.160  -6.458 1.000 92.660 ? 185 TYR A CA  1 
ATOM 1379 C C   ? TYR A 1 185 ?  11.008 -12.043  -6.663 1.000 92.660 ? 185 TYR A C   1 
ATOM 1380 C CB  ? TYR A 1 185 ?  13.212 -12.641  -5.641 1.000 92.660 ? 185 TYR A CB  1 
ATOM 1381 O O   ? TYR A 1 185 ?  11.371 -10.865  -6.704 1.000 92.660 ? 185 TYR A O   1 
ATOM 1382 C CG  ? TYR A 1 185 ?  14.107 -13.734  -5.109 1.000 92.660 ? 185 TYR A CG  1 
ATOM 1383 C CD1 ? TYR A 1 185 ?  13.877 -14.300  -3.857 1.000 92.660 ? 185 TYR A CD1 1 
ATOM 1384 C CD2 ? TYR A 1 185 ?  15.184 -14.201  -5.855 1.000 92.660 ? 185 TYR A CD2 1 
ATOM 1385 C CE1 ? TYR A 1 185 ?  14.700 -15.306  -3.361 1.000 92.660 ? 185 TYR A CE1 1 
ATOM 1386 C CE2 ? TYR A 1 185 ?  16.013 -15.206  -5.369 1.000 92.660 ? 185 TYR A CE2 1 
ATOM 1387 O OH  ? TYR A 1 185 ?  16.581 -16.748  -3.637 1.000 92.660 ? 185 TYR A OH  1 
ATOM 1388 C CZ  ? TYR A 1 185 ?  15.764 -15.752  -4.123 1.000 92.660 ? 185 TYR A CZ  1 
ATOM 1389 N N   ? PRO A 1 186 ?   9.772 -12.411  -6.872 1.000 94.940 ? 186 PRO A N   1 
ATOM 1390 C CA  ? PRO A 1 186 ?   8.741 -11.389  -7.065 1.000 94.940 ? 186 PRO A CA  1 
ATOM 1391 C C   ? PRO A 1 186 ?   8.512 -10.540  -5.816 1.000 94.940 ? 186 PRO A C   1 
ATOM 1392 C CB  ? PRO A 1 186 ?   7.493 -12.206  -7.407 1.000 94.940 ? 186 PRO A CB  1 
ATOM 1393 O O   ? PRO A 1 186 ?   8.899 -10.939  -4.714 1.000 94.940 ? 186 PRO A O   1 
ATOM 1394 C CG  ? PRO A 1 186 ?   7.681 -13.507  -6.695 1.000 94.940 ? 186 PRO A CG  1 
ATOM 1395 C CD  ? PRO A 1 186 ?   9.142 -13.856  -6.719 1.000 94.940 ? 186 PRO A CD  1 
ATOM 1396 N N   ? GLY A 1 187 ?   7.932  -9.347  -5.992 1.000 95.130 ? 187 GLY A N   1 
ATOM 1397 C CA  ? GLY A 1 187 ?   7.470  -8.561  -4.859 1.000 95.130 ? 187 GLY A CA  1 
ATOM 1398 C C   ? GLY A 1 187 ?   6.321  -9.209  -4.112 1.000 95.130 ? 187 GLY A C   1 
ATOM 1399 O O   ? GLY A 1 187 ?   5.538  -9.961  -4.697 1.000 95.130 ? 187 GLY A O   1 
ATOM 1400 N N   ? VAL A 1 188 ?   6.236  -8.855  -2.804 1.000 97.080 ? 188 VAL A N   1 
ATOM 1401 C CA  ? VAL A 1 188 ?   5.172  -9.396  -1.964 1.000 97.080 ? 188 VAL A CA  1 
ATOM 1402 C C   ? VAL A 1 188 ?   4.203  -8.282  -1.575 1.000 97.080 ? 188 VAL A C   1 
ATOM 1403 C CB  ? VAL A 1 188 ?   5.739 -10.076  -0.698 1.000 97.080 ? 188 VAL A CB  1 
ATOM 1404 O O   ? VAL A 1 188 ?   4.624  -7.209  -1.137 1.000 97.080 ? 188 VAL A O   1 
ATOM 1405 C CG1 ? VAL A 1 188 ?   4.611 -10.640   0.164 1.000 97.080 ? 188 VAL A CG1 1 
ATOM 1406 C CG2 ? VAL A 1 188 ?   6.725 -11.178  -1.081 1.000 97.080 ? 188 VAL A CG2 1 
ATOM 1407 N N   ? TYR A 1 189 ?   2.954  -8.560  -1.738 1.000 98.120 ? 189 TYR A N   1 
ATOM 1408 C CA  ? TYR A 1 189 ?   1.868  -7.623  -1.475 1.000 98.120 ? 189 TYR A CA  1 
ATOM 1409 C C   ? TYR A 1 189 ?   0.904  -8.184  -0.436 1.000 98.120 ? 189 TYR A C   1 
ATOM 1410 C CB  ? TYR A 1 189 ?   1.111  -7.300  -2.767 1.000 98.120 ? 189 TYR A CB  1 
ATOM 1411 O O   ? TYR A 1 189 ?   0.718  -9.400  -0.345 1.000 98.120 ? 189 TYR A O   1 
ATOM 1412 C CG  ? TYR A 1 189 ?   2.002  -6.820  -3.888 1.000 98.120 ? 189 TYR A CG  1 
ATOM 1413 C CD1 ? TYR A 1 189 ?   2.083  -5.467  -4.209 1.000 98.120 ? 189 TYR A CD1 1 
ATOM 1414 C CD2 ? TYR A 1 189 ?   2.762  -7.719  -4.628 1.000 98.120 ? 189 TYR A CD2 1 
ATOM 1415 C CE1 ? TYR A 1 189 ?   2.900  -5.021  -5.242 1.000 98.120 ? 189 TYR A CE1 1 
ATOM 1416 C CE2 ? TYR A 1 189 ?   3.583  -7.284  -5.663 1.000 98.120 ? 189 TYR A CE2 1 
ATOM 1417 O OH  ? TYR A 1 189 ?   4.457  -5.499  -6.986 1.000 98.120 ? 189 TYR A OH  1 
ATOM 1418 C CZ  ? TYR A 1 189 ?   3.646  -5.935  -5.962 1.000 98.120 ? 189 TYR A CZ  1 
ATOM 1419 N N   ? ALA A 1 190 ?   0.372  -7.243   0.430 1.000 98.130 ? 190 ALA A N   1 
ATOM 1420 C CA  ? ALA A 1 190 ?  -0.769  -7.676   1.232 1.000 98.130 ? 190 ALA A CA  1 
ATOM 1421 C C   ? ALA A 1 190 ?  -1.980  -7.967   0.351 1.000 98.130 ? 190 ALA A C   1 
ATOM 1422 C CB  ? ALA A 1 190 ?  -1.117  -6.619   2.277 1.000 98.130 ? 190 ALA A CB  1 
ATOM 1423 O O   ? ALA A 1 190 ?  -2.323  -7.171  -0.527 1.000 98.130 ? 190 ALA A O   1 
ATOM 1424 N N   ? ASN A 1 191 ?  -2.587  -9.153   0.506 1.000 98.120 ? 191 ASN A N   1 
ATOM 1425 C CA  ? ASN A 1 191 ?  -3.635  -9.682  -0.360 1.000 98.120 ? 191 ASN A CA  1 
ATOM 1426 C C   ? ASN A 1 191 ?  -4.994  -9.069  -0.034 1.000 98.120 ? 191 ASN A C   1 
ATOM 1427 C CB  ? ASN A 1 191 ?  -3.702 -11.207  -0.253 1.000 98.120 ? 191 ASN A CB  1 
ATOM 1428 O O   ? ASN A 1 191 ?  -5.659  -9.490   0.914 1.000 98.120 ? 191 ASN A O   1 
ATOM 1429 C CG  ? ASN A 1 191 ?  -4.558 -11.832  -1.337 1.000 98.120 ? 191 ASN A CG  1 
ATOM 1430 N ND2 ? ASN A 1 191 ?  -4.414 -13.138  -1.527 1.000 98.120 ? 191 ASN A ND2 1 
ATOM 1431 O OD1 ? ASN A 1 191 ?  -5.342 -11.147  -1.999 1.000 98.120 ? 191 ASN A OD1 1 
ATOM 1432 N N   ? VAL A 1 192 ?  -5.473  -8.161  -0.864 1.000 98.240 ? 192 VAL A N   1 
ATOM 1433 C CA  ? VAL A 1 192 ?  -6.670  -7.363  -0.623 1.000 98.240 ? 192 VAL A CA  1 
ATOM 1434 C C   ? VAL A 1 192 ?  -7.904  -8.263  -0.643 1.000 98.240 ? 192 VAL A C   1 
ATOM 1435 C CB  ? VAL A 1 192 ?  -6.818  -6.232  -1.664 1.000 98.240 ? 192 VAL A CB  1 
ATOM 1436 O O   ? VAL A 1 192 ?  -8.829  -8.077   0.151 1.000 98.240 ? 192 VAL A O   1 
ATOM 1437 C CG1 ? VAL A 1 192 ?  -8.215  -5.616  -1.599 1.000 98.240 ? 192 VAL A CG1 1 
ATOM 1438 C CG2 ? VAL A 1 192 ?  -5.749  -5.163  -1.446 1.000 98.240 ? 192 VAL A CG2 1 
ATOM 1439 N N   ? CYS A 1 193 ?  -8.021  -9.269  -1.556 1.000 97.750 ? 193 CYS A N   1 
ATOM 1440 C CA  ? CYS A 1 193 ?  -9.207 -10.115  -1.633 1.000 97.750 ? 193 CYS A CA  1 
ATOM 1441 C C   ? CYS A 1 193 ?  -9.430 -10.861  -0.323 1.000 97.750 ? 193 CYS A C   1 
ATOM 1442 C CB  ? CYS A 1 193 ?  -9.080 -11.113  -2.784 1.000 97.750 ? 193 CYS A CB  1 
ATOM 1443 O O   ? CYS A 1 193 ? -10.557 -11.244  -0.006 1.000 97.750 ? 193 CYS A O   1 
ATOM 1444 S SG  ? CYS A 1 193 ?  -7.899 -12.442  -2.468 1.000 97.750 ? 193 CYS A SG  1 
ATOM 1445 N N   ? LYS A 1 194 ?  -8.330 -11.019   0.498 1.000 97.700 ? 194 LYS A N   1 
ATOM 1446 C CA  ? LYS A 1 194 ?  -8.425 -11.719   1.776 1.000 97.700 ? 194 LYS A CA  1 
ATOM 1447 C C   ? LYS A 1 194 ?  -8.852 -10.769   2.892 1.000 97.700 ? 194 LYS A C   1 
ATOM 1448 C CB  ? LYS A 1 194 ?  -7.090 -12.375   2.129 1.000 97.700 ? 194 LYS A CB  1 
ATOM 1449 O O   ? LYS A 1 194 ?  -9.174 -11.208   3.998 1.000 97.700 ? 194 LYS A O   1 
ATOM 1450 C CG  ? LYS A 1 194 ?  -6.652 -13.454   1.149 1.000 97.700 ? 194 LYS A CG  1 
ATOM 1451 C CD  ? LYS A 1 194 ?  -7.578 -14.662   1.197 1.000 97.700 ? 194 LYS A CD  1 
ATOM 1452 C CE  ? LYS A 1 194 ?  -7.075 -15.789   0.306 1.000 97.700 ? 194 LYS A CE  1 
ATOM 1453 N NZ  ? LYS A 1 194 ?  -7.989 -16.970   0.336 1.000 97.700 ? 194 LYS A NZ  1 
ATOM 1454 N N   ? ALA A 1 195 ?  -8.886  -9.416   2.671 1.000 97.170 ? 195 ALA A N   1 
ATOM 1455 C CA  ? ALA A 1 195 ?  -9.119  -8.440   3.733 1.000 97.170 ? 195 ALA A CA  1 
ATOM 1456 C C   ? ALA A 1 195 ? -10.354  -7.594   3.439 1.000 97.170 ? 195 ALA A C   1 
ATOM 1457 C CB  ? ALA A 1 195 ?  -7.895  -7.546   3.911 1.000 97.170 ? 195 ALA A CB  1 
ATOM 1458 O O   ? ALA A 1 195 ? -10.624  -6.614   4.137 1.000 97.170 ? 195 ALA A O   1 
ATOM 1459 N N   ? VAL A 1 196 ? -11.130  -7.989   2.426 1.000 96.600 ? 196 VAL A N   1 
ATOM 1460 C CA  ? VAL A 1 196 ? -12.242  -7.174   1.948 1.000 96.600 ? 196 VAL A CA  1 
ATOM 1461 C C   ? VAL A 1 196 ? -13.273  -7.002   3.061 1.000 96.600 ? 196 VAL A C   1 
ATOM 1462 C CB  ? VAL A 1 196 ? -12.906  -7.796   0.699 1.000 96.600 ? 196 VAL A CB  1 
ATOM 1463 O O   ? VAL A 1 196 ? -13.766  -5.896   3.294 1.000 96.600 ? 196 VAL A O   1 
ATOM 1464 C CG1 ? VAL A 1 196 ? -14.218  -7.085   0.374 1.000 96.600 ? 196 VAL A CG1 1 
ATOM 1465 C CG2 ? VAL A 1 196 ? -11.954  -7.738  -0.495 1.000 96.600 ? 196 VAL A CG2 1 
ATOM 1466 N N   ? GLN A 1 197 ? -13.519  -8.076   3.713 1.000 96.480 ? 197 GLN A N   1 
ATOM 1467 C CA  ? GLN A 1 197 ? -14.508  -8.008   4.784 1.000 96.480 ? 197 GLN A CA  1 
ATOM 1468 C C   ? GLN A 1 197 ? -14.041  -7.086   5.907 1.000 96.480 ? 197 GLN A C   1 
ATOM 1469 C CB  ? GLN A 1 197 ? -14.797  -9.404   5.337 1.000 96.480 ? 197 GLN A CB  1 
ATOM 1470 O O   ? GLN A 1 197 ? -14.832  -6.314   6.453 1.000 96.480 ? 197 GLN A O   1 
ATOM 1471 C CG  ? GLN A 1 197 ? -15.960  -9.448   6.319 1.000 96.480 ? 197 GLN A CG  1 
ATOM 1472 C CD  ? GLN A 1 197 ? -17.263  -8.969   5.708 1.000 96.480 ? 197 GLN A CD  1 
ATOM 1473 N NE2 ? GLN A 1 197 ? -17.934  -8.046   6.389 1.000 96.480 ? 197 GLN A NE2 1 
ATOM 1474 O OE1 ? GLN A 1 197 ? -17.664  -9.424   4.631 1.000 96.480 ? 197 GLN A OE1 1 
ATOM 1475 N N   ? TRP A 1 198 ? -12.854  -7.197   6.246 1.000 97.400 ? 198 TRP A N   1 
ATOM 1476 C CA  ? TRP A 1 198 ? -12.287  -6.328   7.273 1.000 97.400 ? 198 TRP A CA  1 
ATOM 1477 C C   ? TRP A 1 198 ? -12.399  -4.862   6.868 1.000 97.400 ? 198 TRP A C   1 
ATOM 1478 C CB  ? TRP A 1 198 ? -10.822  -6.689   7.533 1.000 97.400 ? 198 TRP A CB  1 
ATOM 1479 O O   ? TRP A 1 198 ? -12.811  -4.020   7.669 1.000 97.400 ? 198 TRP A O   1 
ATOM 1480 C CG  ? TRP A 1 198 ? -10.079  -5.670   8.346 1.000 97.400 ? 198 TRP A CG  1 
ATOM 1481 C CD1 ? TRP A 1 198 ? -10.171  -5.466   9.694 1.000 97.400 ? 198 TRP A CD1 1 
ATOM 1482 C CD2 ? TRP A 1 198 ?  -9.134  -4.713   7.858 1.000 97.400 ? 198 TRP A CD2 1 
ATOM 1483 C CE2 ? TRP A 1 198 ?  -8.691  -3.960   8.968 1.000 97.400 ? 198 TRP A CE2 1 
ATOM 1484 C CE3 ? TRP A 1 198 ?  -8.617  -4.419   6.589 1.000 97.400 ? 198 TRP A CE3 1 
ATOM 1485 N NE1 ? TRP A 1 198 ?  -9.339  -4.439  10.075 1.000 97.400 ? 198 TRP A NE1 1 
ATOM 1486 C CH2 ? TRP A 1 198 ?  -7.265  -2.664   7.594 1.000 97.400 ? 198 TRP A CH2 1 
ATOM 1487 C CZ2 ? TRP A 1 198 ?  -7.755  -2.931   8.847 1.000 97.400 ? 198 TRP A CZ2 1 
ATOM 1488 C CZ3 ? TRP A 1 198 ?  -7.685  -3.394   6.471 1.000 97.400 ? 198 TRP A CZ3 1 
ATOM 1489 N N   ? VAL A 1 199 ? -12.069  -4.598   5.666 1.000 97.110 ? 199 VAL A N   1 
ATOM 1490 C CA  ? VAL A 1 199 ? -12.106  -3.227   5.166 1.000 97.110 ? 199 VAL A CA  1 
ATOM 1491 C C   ? VAL A 1 199 ? -13.539  -2.700   5.209 1.000 97.110 ? 199 VAL A C   1 
ATOM 1492 C CB  ? VAL A 1 199 ? -11.546  -3.132   3.729 1.000 97.110 ? 199 VAL A CB  1 
ATOM 1493 O O   ? VAL A 1 199 ? -13.789  -1.605   5.718 1.000 97.110 ? 199 VAL A O   1 
ATOM 1494 C CG1 ? VAL A 1 199 ? -11.713  -1.717   3.178 1.000 97.110 ? 199 VAL A CG1 1 
ATOM 1495 C CG2 ? VAL A 1 199 ? -10.077  -3.550   3.701 1.000 97.110 ? 199 VAL A CG2 1 
ATOM 1496 N N   ? ARG A 1 200 ? -14.476  -3.413   4.779 1.000 96.280 ? 200 ARG A N   1 
ATOM 1497 C CA  ? ARG A 1 200 ? -15.881  -3.020   4.750 1.000 96.280 ? 200 ARG A CA  1 
ATOM 1498 C C   ? ARG A 1 200 ? -16.411  -2.780   6.160 1.000 96.280 ? 200 ARG A C   1 
ATOM 1499 C CB  ? ARG A 1 200 ? -16.724  -4.086   4.047 1.000 96.280 ? 200 ARG A CB  1 
ATOM 1500 O O   ? ARG A 1 200 ? -17.107  -1.793   6.408 1.000 96.280 ? 200 ARG A O   1 
ATOM 1501 C CG  ? ARG A 1 200 ? -16.534  -4.126   2.539 1.000 96.280 ? 200 ARG A CG  1 
ATOM 1502 C CD  ? ARG A 1 200 ? -17.422  -5.176   1.887 1.000 96.280 ? 200 ARG A CD  1 
ATOM 1503 N NE  ? ARG A 1 200 ? -17.271  -5.183   0.435 1.000 96.280 ? 200 ARG A NE  1 
ATOM 1504 N NH1 ? ARG A 1 200 ? -18.271  -7.243   0.133 1.000 96.280 ? 200 ARG A NH1 1 
ATOM 1505 N NH2 ? ARG A 1 200 ? -17.490  -6.067  -1.673 1.000 96.280 ? 200 ARG A NH2 1 
ATOM 1506 C CZ  ? ARG A 1 200 ? -17.678  -6.164  -0.365 1.000 96.280 ? 200 ARG A CZ  1 
ATOM 1507 N N   ? ASP A 1 201 ? -16.111  -3.676   7.050 1.000 96.430 ? 201 ASP A N   1 
ATOM 1508 C CA  ? ASP A 1 201 ? -16.556  -3.572   8.437 1.000 96.430 ? 201 ASP A CA  1 
ATOM 1509 C C   ? ASP A 1 201 ? -15.967  -2.336   9.111 1.000 96.430 ? 201 ASP A C   1 
ATOM 1510 C CB  ? ASP A 1 201 ? -16.173  -4.831   9.219 1.000 96.430 ? 201 ASP A CB  1 
ATOM 1511 O O   ? ASP A 1 201 ? -16.645  -1.666   9.893 1.000 96.430 ? 201 ASP A O   1 
ATOM 1512 C CG  ? ASP A 1 201 ? -16.974  -6.053   8.805 1.000 96.430 ? 201 ASP A CG  1 
ATOM 1513 O OD1 ? ASP A 1 201 ? -18.006  -5.901   8.116 1.000 96.430 ? 201 ASP A OD1 1 
ATOM 1514 O OD2 ? ASP A 1 201 ? -16.571  -7.177   9.173 1.000 96.430 ? 201 ASP A OD2 1 
ATOM 1515 N N   ? THR A 1 202 ? -14.737  -2.096   8.845 1.000 95.970 ? 202 THR A N   1 
ATOM 1516 C CA  ? THR A 1 202 ? -14.045  -0.962   9.448 1.000 95.970 ? 202 THR A CA  1 
ATOM 1517 C C   ? THR A 1 202 ? -14.642   0.356   8.963 1.000 95.970 ? 202 THR A C   1 
ATOM 1518 C CB  ? THR A 1 202 ? -12.539  -0.994   9.132 1.000 95.970 ? 202 THR A CB  1 
ATOM 1519 O O   ? THR A 1 202 ? -14.884   1.265   9.760 1.000 95.970 ? 202 THR A O   1 
ATOM 1520 C CG2 ? THR A 1 202 ? -11.819   0.191   9.766 1.000 95.970 ? 202 THR A CG2 1 
ATOM 1521 O OG1 ? THR A 1 202 ? -11.975  -2.209   9.641 1.000 95.970 ? 202 THR A OG1 1 
ATOM 1522 N N   ? ILE A 1 203 ? -14.890   0.470   7.679 1.000 95.040 ? 203 ILE A N   1 
ATOM 1523 C CA  ? ILE A 1 203 ? -15.415   1.695   7.084 1.000 95.040 ? 203 ILE A CA  1 
ATOM 1524 C C   ? ILE A 1 203 ? -16.854   1.915   7.544 1.000 95.040 ? 203 ILE A C   1 
ATOM 1525 C CB  ? ILE A 1 203 ? -15.346   1.648   5.542 1.000 95.040 ? 203 ILE A CB  1 
ATOM 1526 O O   ? ILE A 1 203 ? -17.241   3.038   7.876 1.000 95.040 ? 203 ILE A O   1 
ATOM 1527 C CG1 ? ILE A 1 203 ? -13.893   1.762   5.068 1.000 95.040 ? 203 ILE A CG1 1 
ATOM 1528 C CG2 ? ILE A 1 203 ? -16.210   2.755   4.929 1.000 95.040 ? 203 ILE A CG2 1 
ATOM 1529 C CD1 ? ILE A 1 203 ? -13.716   1.594   3.565 1.000 95.040 ? 203 ILE A CD1 1 
ATOM 1530 N N   ? ARG A 1 204 ? -17.736   0.924   7.614 1.000 91.210 ? 204 ARG A N   1 
ATOM 1531 C CA  ? ARG A 1 204 ? -19.135   1.002   8.021 1.000 91.210 ? 204 ARG A CA  1 
ATOM 1532 C C   ? ARG A 1 204 ? -19.257   1.400   9.488 1.000 91.210 ? 204 ARG A C   1 
ATOM 1533 C CB  ? ARG A 1 204 ? -19.841  -0.334   7.781 1.000 91.210 ? 204 ARG A CB  1 
ATOM 1534 O O   ? ARG A 1 204 ? -20.161   2.151   9.860 1.000 91.210 ? 204 ARG A O   1 
ATOM 1535 C CG  ? ARG A 1 204 ? -21.333  -0.304   8.073 1.000 91.210 ? 204 ARG A CG  1 
ATOM 1536 C CD  ? ARG A 1 204 ? -21.990  -1.648   7.792 1.000 91.210 ? 204 ARG A CD  1 
ATOM 1537 N NE  ? ARG A 1 204 ? -21.424  -2.709   8.621 1.000 91.210 ? 204 ARG A NE  1 
ATOM 1538 N NH1 ? ARG A 1 204 ? -22.237  -4.440   7.325 1.000 91.210 ? 204 ARG A NH1 1 
ATOM 1539 N NH2 ? ARG A 1 204 ? -20.997  -4.890   9.201 1.000 91.210 ? 204 ARG A NH2 1 
ATOM 1540 C CZ  ? ARG A 1 204 ? -21.554  -4.010   8.381 1.000 91.210 ? 204 ARG A CZ  1 
ATOM 1541 N N   ? ASP A 1 205 ? -18.481   0.942  10.340 1.000 81.280 ? 205 ASP A N   1 
ATOM 1542 C CA  ? ASP A 1 205 ? -18.508   1.149  11.785 1.000 81.280 ? 205 ASP A CA  1 
ATOM 1543 C C   ? ASP A 1 205 ? -18.009   2.546  12.149 1.000 81.280 ? 205 ASP A C   1 
ATOM 1544 C CB  ? ASP A 1 205 ? -17.664   0.089  12.495 1.000 81.280 ? 205 ASP A CB  1 
ATOM 1545 O O   ? ASP A 1 205 ? -18.112   2.966  13.303 1.000 81.280 ? 205 ASP A O   1 
ATOM 1546 C CG  ? ASP A 1 205 ? -18.290  -1.294  12.449 1.000 81.280 ? 205 ASP A CG  1 
ATOM 1547 O OD1 ? ASP A 1 205 ? -19.513  -1.403  12.218 1.000 81.280 ? 205 ASP A OD1 1 
ATOM 1548 O OD2 ? ASP A 1 205 ? -17.553  -2.284  12.650 1.000 81.280 ? 205 ASP A OD2 1 
ATOM 1549 N N   ? ARG A 1 206 ? -17.613   3.393  11.196 1.000 77.400 ? 206 ARG A N   1 
ATOM 1550 C CA  ? ARG A 1 206 ? -17.057   4.716  11.464 1.000 77.400 ? 206 ARG A CA  1 
ATOM 1551 C C   ? ARG A 1 206 ? -17.731   5.778  10.601 1.000 77.400 ? 206 ARG A C   1 
ATOM 1552 C CB  ? ARG A 1 206 ? -15.546   4.723  11.220 1.000 77.400 ? 206 ARG A CB  1 
ATOM 1553 O O   ? ARG A 1 206 ? -17.847   6.935  11.010 1.000 77.400 ? 206 ARG A O   1 
ATOM 1554 C CG  ? ARG A 1 206 ? -14.773   3.765  12.112 1.000 77.400 ? 206 ARG A CG  1 
ATOM 1555 C CD  ? ARG A 1 206 ? -14.530   4.354  13.495 1.000 77.400 ? 206 ARG A CD  1 
ATOM 1556 N NE  ? ARG A 1 206 ? -13.583   3.551  14.263 1.000 77.400 ? 206 ARG A NE  1 
ATOM 1557 N NH1 ? ARG A 1 206 ? -13.761   4.812  16.191 1.000 77.400 ? 206 ARG A NH1 1 
ATOM 1558 N NH2 ? ARG A 1 206 ? -12.368   2.992  16.131 1.000 77.400 ? 206 ARG A NH2 1 
ATOM 1559 C CZ  ? ARG A 1 206 ? -13.240   3.787  15.526 1.000 77.400 ? 206 ARG A CZ  1 
# 
loop_
_struct_sheet_range.sheet_id 
_struct_sheet_range.id 
_struct_sheet_range.beg_label_comp_id 
_struct_sheet_range.beg_label_asym_id 
_struct_sheet_range.beg_label_seq_id 
_struct_sheet_range.pdbx_beg_PDB_ins_code 
_struct_sheet_range.end_label_comp_id 
_struct_sheet_range.end_label_asym_id 
_struct_sheet_range.end_label_seq_id 
_struct_sheet_range.pdbx_end_PDB_ins_code 
_struct_sheet_range.beg_auth_comp_id 
_struct_sheet_range.beg_auth_asym_id 
_struct_sheet_range.beg_auth_seq_id 
_struct_sheet_range.end_auth_comp_id 
_struct_sheet_range.end_auth_asym_id 
_struct_sheet_range.end_auth_seq_id 
A A SER A  10 ? ASP A  13 ? SER A 10  ASP A 13  
A B TRP A  16 ? THR A  19 ? TRP A 16  THR A 19  
A C VAL A  49 ? VAL A  54 ? VAL A 49  VAL A 54  
A D MET A  68 ? LEU A  72 ? MET A 68  LEU A 72  
B E GLN A  29 ? LEU A  32 ? GLN A 29  LEU A 32  
B F GLN A  45 ? GLY A  48 ? GLN A 45  GLY A 48  
C G ASP A  36 ? ASP A  36 ? ASP A 36  ASP A 36  
C H ILE A 116 ? ILE A 116 ? ILE A 116 ILE A 116 
D I ASN A  59 ? ASN A  59 ? ASN A 59  ASN A 59  
D J ASP A  64 ? ASP A  64 ? ASP A 64  ASP A 64  
E K LEU A  87 ? LEU A  87 ? LEU A 87  LEU A 87  
E L LYS A  97 ? GLY A 102 ? LYS A 97  GLY A 102 
E M GLN A 118 ? VAL A 125 ? GLN A 118 VAL A 125 
E N MET A 142 ? GLY A 146 ? MET A 142 GLY A 146 
E O PRO A 162 ? CYS A 165 ? PRO A 162 CYS A 165 
E P MET A 168 ? TRP A 175 ? MET A 168 TRP A 175 
E Q GLY A 187 ? ASN A 191 ? GLY A 187 ASN A 191 
F R THR A 105 ? THR A 105 ? THR A 105 THR A 105 
F S PHE A 113 ? PHE A 113 ? PHE A 113 PHE A 113 
G T GLN A 182 ? GLN A 182 ? GLN A 182 GLN A 182 
G U TYR A 185 ? TYR A 185 ? TYR A 185 TYR A 185 
# 
loop_
_struct_conf.id 
_struct_conf.conf_type_id 
_struct_conf.beg_label_comp_id 
_struct_conf.beg_label_asym_id 
_struct_conf.beg_label_seq_id 
_struct_conf.pdbx_beg_PDB_ins_code 
_struct_conf.end_label_comp_id 
_struct_conf.end_label_asym_id 
_struct_conf.end_label_seq_id 
_struct_conf.pdbx_end_PDB_ins_code 
_struct_conf.beg_auth_comp_id 
_struct_conf.beg_auth_asym_id 
_struct_conf.beg_auth_seq_id 
_struct_conf.end_auth_comp_id 
_struct_conf.end_auth_asym_id 
_struct_conf.end_auth_seq_id 
BEND1         BEND         ASP A   3 ? ASP A   3 ? ASP A 3   ASP A 3   
STRN1         STRN         SER A  10 ? ASP A  13 ? SER A 10  ASP A 13  
TURN_TY1_P1   TURN_TY1_P   ARG A  14 ? LYS A  15 ? ARG A 14  LYS A 15  
STRN2         STRN         TRP A  16 ? THR A  19 ? TRP A 16  THR A 19  
HELX_RH_3T_P1 HELX_RH_3T_P ALA A  21 ? CYS A  23 ? ALA A 21  CYS A 23  
BEND2         BEND         ASP A  26 ? SER A  27 ? ASP A 26  SER A 27  
STRN3         STRN         GLN A  29 ? LEU A  32 ? GLN A 29  LEU A 32  
BEND3         BEND         GLY A  33 ? GLY A  33 ? GLY A 33  GLY A 33  
BEND4         BEND         TYR A  35 ? TYR A  35 ? TYR A 35  TYR A 35  
STRN4         STRN         ASP A  36 ? ASP A  36 ? ASP A 36  ASP A 36  
TURN_TY1_P2   TURN_TY1_P   LEU A  37 ? GLN A  38 ? LEU A 37  GLN A 38  
BEND5         BEND         THR A  39 ? THR A  39 ? THR A 39  THR A 39  
BEND6         BEND         GLY A  42 ? GLY A  42 ? GLY A 42  GLY A 42  
STRN5         STRN         GLN A  45 ? VAL A  54 ? GLN A 45  VAL A 54  
TURN_TY1_P3   TURN_TY1_P   PRO A  56 ? GLY A  57 ? PRO A 56  GLY A 57  
STRN6         STRN         ASN A  59 ? ASN A  59 ? ASN A 59  ASN A 59  
TURN_TY1_P4   TURN_TY1_P   SER A  60 ? LYS A  63 ? SER A 60  LYS A 63  
STRN7         STRN         ASP A  64 ? ASP A  64 ? ASP A 64  ASP A 64  
TURN_TY1_P5   TURN_TY1_P   ASN A  65 ? ASN A  65 ? ASN A 65  ASN A 65  
STRN8         STRN         MET A  68 ? LEU A  72 ? MET A 68  LEU A 72  
BEND7         BEND         ASP A  73 ? GLU A  74 ? ASP A 73  GLU A 74  
BEND8         BEND         ASN A  79 ? ASN A  81 ? ASN A 79  ASN A 81  
HELX_LH_PP_P1 HELX_LH_PP_P GLY A  86 ? GLY A  86 ? GLY A 86  GLY A 86  
STRN9         STRN         LEU A  87 ? LEU A  87 ? LEU A 87  LEU A 87  
HELX_LH_PP_P2 HELX_LH_PP_P ALA A  88 ? ALA A  88 ? ALA A 88  ALA A 88  
BEND9         BEND         THR A  89 ? GLN A  90 ? THR A 89  GLN A 90  
HELX_LH_PP_P3 HELX_LH_PP_P CYS A  91 ? ALA A  93 ? CYS A 91  ALA A 93  
TURN_TY1_P6   TURN_TY1_P   PRO A  94 ? GLY A  95 ? PRO A 94  GLY A 95  
STRN10        STRN         LYS A  97 ? GLY A 102 ? LYS A 97  GLY A 102 
BEND10        BEND         TRP A 103 ? GLY A 104 ? TRP A 103 GLY A 104 
STRN11        STRN         THR A 105 ? THR A 105 ? THR A 105 THR A 105 
BEND11        BEND         VAL A 106 ? THR A 107 ? VAL A 106 THR A 107 
TURN_TY1_P7   TURN_TY1_P   THR A 108 ? LEU A 111 ? THR A 108 LEU A 111 
STRN12        STRN         PHE A 113 ? PHE A 113 ? PHE A 113 PHE A 113 
BEND12        BEND         PRO A 115 ? PRO A 115 ? PRO A 115 PRO A 115 
STRN13        STRN         ILE A 116 ? ILE A 116 ? ILE A 116 ILE A 116 
STRN14        STRN         GLN A 118 ? VAL A 125 ? GLN A 118 VAL A 125 
HELX_RH_AL_P1 HELX_RH_AL_P GLN A 127 ? TYR A 134 ? GLN A 127 TYR A 134 
HELX_RH_3T_P2 HELX_RH_3T_P LYS A 135 ? LEU A 137 ? LYS A 135 LEU A 137 
TURN_TY1_P8   TURN_TY1_P   GLU A 140 ? ASN A 141 ? GLU A 140 ASN A 141 
STRN15        STRN         MET A 142 ? GLY A 146 ? MET A 142 GLY A 146 
TURN_TY1_P9   TURN_TY1_P   GLU A 148 ? GLN A 149 ? GLU A 148 GLN A 149 
BEND13        BEND         GLY A 151 ? GLY A 151 ? GLY A 151 GLY A 151 
TURN_TY1_P10  TURN_TY1_P   ARG A 156 ? GLY A 157 ? ARG A 156 GLY A 157 
TURN_TY1_P11  TURN_TY1_P   SER A 159 ? GLY A 160 ? SER A 159 GLY A 160 
STRN16        STRN         PRO A 162 ? CYS A 165 ? PRO A 162 CYS A 165 
TURN_TY1_P12  TURN_TY1_P   ASN A 166 ? GLY A 167 ? ASN A 166 GLY A 167 
STRN17        STRN         MET A 168 ? TRP A 175 ? MET A 168 TRP A 175 
BEND14        BEND         ALA A 178 ? VAL A 179 ? ALA A 178 VAL A 179 
TURN_TY1_P13  TURN_TY1_P   CYS A 180 ? ALA A 181 ? CYS A 180 ALA A 181 
STRN18        STRN         GLN A 182 ? GLN A 182 ? GLN A 182 GLN A 182 
TURN_TY1_P14  TURN_TY1_P   ARG A 183 ? GLY A 184 ? ARG A 183 GLY A 184 
STRN19        STRN         TYR A 185 ? TYR A 185 ? TYR A 185 TYR A 185 
STRN20        STRN         GLY A 187 ? ASN A 191 ? GLY A 187 ASN A 191 
HELX_RH_3T_P3 HELX_RH_3T_P VAL A 192 ? LYS A 194 ? VAL A 192 LYS A 194 
TURN_TY1_P15  TURN_TY1_P   ALA A 195 ? ALA A 195 ? ALA A 195 ALA A 195 
HELX_RH_AL_P2 HELX_RH_AL_P VAL A 196 ? ARG A 204 ? VAL A 196 ARG A 204 
TURN_TY1_P16  TURN_TY1_P   ASP A 205 ? ASP A 205 ? ASP A 205 ASP A 205 
# 
