# Supplementary material for: FlatProt: 2D visualization eases protein structure comparison
Source: BMC Bioinformatics. 2025 Aug 13;26:210. doi: 10.1186/s12859-025-06233-x (PMC12344939; doi:10.1186/s12859-025-06233-x)
Supplement: Supplementary file 1 — Supplementary Material 1 [file 12859_2025_6233_MOESM1_ESM.zip › KLK/structures/SopaB2.cif]

data_SopaB2
# 
_entry.id   SopaB2 
# 
_entity.id                         1      
_entity.type                       polymer 
_entity.pdbx_description           polymer-1 
_entity.formula_weight             24450.1 
_entity.pdbx_number_of_molecules        1 
# 
loop_
_struct_sheet.id 
_struct_sheet.number_strands 
A 2 
B 7 
C 7 
D 2 
E 2 
# 
loop_
_struct_conf_type.id 
_struct_conf_type.criteria 
STRN         DSSP 
TURN_TY1_P   DSSP 
HELX_LH_PP_P DSSP 
BEND         DSSP 
HELX_RH_3T_P DSSP 
HELX_RH_AL_P DSSP 
# 
_struct_asym.id          A 
_struct_asym.entity_id   1 
# 
_software.pdbx_ordinal     1 
_software.name             dssp 
_software.version          4.4.10 
_software.date             ? 
_software.classification   'model annotation' 
# 
_entity_poly.entity_id                      1 
_entity_poly.type                           polypeptide(L) 
_entity_poly.nstd_linkage                   n 
_entity_poly.nstd_monomer                   n 
_entity_poly.pdbx_seq_one_letter_code       
;RIVGGWECKKNSQPWQAALFEGTKIKCGGVLVNPQWVITAAHCVSTKYNLALGRHNLSADEDTAQFFEVTESFPHPQFNR
VGSSHDIMLLRLPKPAKITSAVRPVELPTKEAPLGTTCYASGWGSTHPTDVSYPDVLQCVDLTLLSNNVCASAYYAKITE
FMVCAGSLEGGKAVCTGDSGGPLMCNGVLQGITSWGHRPCGAPKKPGVFTRVIKYLGWIKETIEAH
;
_entity_poly.pdbx_seq_one_letter_code_can   
;RIVGGWECKKNSQPWQAALFEGTKIKCGGVLVNPQWVITAAHCVSTKYNLALGRHNLSADEDTAQFFEVTESFPHPQFNR
VGSSHDIMLLRLPKPAKITSAVRPVELPTKEAPLGTTCYASGWGSTHPTDVSYPDVLQCVDLTLLSNNVCASAYYAKITE
FMVCAGSLEGGKAVCTGDSGGPLMCNGVLQGITSWGHRPCGAPKKPGVFTRVIKYLGWIKETIEAH
;
_entity_poly.pdbx_strand_id                 A 
# 
loop_
_dssp_struct_summary.entry_id 
_dssp_struct_summary.label_comp_id 
_dssp_struct_summary.label_asym_id 
_dssp_struct_summary.label_seq_id 
_dssp_struct_summary.secondary_structure 
_dssp_struct_summary.ss_bridge 
_dssp_struct_summary.helix_3_10 
_dssp_struct_summary.helix_alpha 
_dssp_struct_summary.helix_pi 
_dssp_struct_summary.helix_pp 
_dssp_struct_summary.bend 
_dssp_struct_summary.chirality 
_dssp_struct_summary.sheet 
_dssp_struct_summary.strand 
_dssp_struct_summary.ladder_1 
_dssp_struct_summary.ladder_2 
_dssp_struct_summary.accessibility 
_dssp_struct_summary.TCO 
_dssp_struct_summary.kappa 
_dssp_struct_summary.alpha 
_dssp_struct_summary.phi 
_dssp_struct_summary.psi 
_dssp_struct_summary.x_ca 
_dssp_struct_summary.y_ca 
_dssp_struct_summary.z_ca 
SopaB2 ARG A 1   . . . . . . . . . . . . ? .      .     .      .      120.7  7.6   -5.9  -7.6  
SopaB2 ILE A 2   E . > . . . . - A A A . ? -0.883 .     -173.8 -113.4 84.6   9.3   -2.7  -8.0  
SopaB2 VAL A 3   E . 3 . . . S + A A A . ? -0.810 74.8  10.9   -74.6  128.4  11.2  -3.2  -11.3 
SopaB2 GLY A 4   T . 3 . . . S + . . . . ? 0.696  107.5 126.6  79.0   12.4   13.5  -0.4  -12.1 
SopaB2 GLY A 5   . . < . . . . - . . . . ? -0.131 48.9  -133.5 -96.0  -169.1 13.0  1.1   -8.6  
SopaB2 TRP A 6   E . . . . . . - B C B . ? -0.912 34.6  -81.0  -140.8 156.8  15.2  2.2   -5.7  
SopaB2 GLU A 7   E . . . . > . - B C B . ? -0.568 52.9  -121.5 -58.8  129.3  15.5  1.7   -2.0  
SopaB2 CYS A 8   P . . . . P . - . . . . ? -0.412 31.2  -95.2  -67.9  145.6  13.1  4.2   -0.3  
SopaB2 LYS A 9   P . > . . P . - . . . . ? -0.446 58.7  -86.9  -58.9  135.4  14.4  6.7   2.1   
SopaB2 LYS A 10  T . 3 . . < S - . . . . ? -0.253 108.7 -4.5   -49.8  126.1  14.1  5.2   5.6   
SopaB2 ASN A 11  T . 3 . . . S + . . . . ? 0.604  93.2  125.7  65.9   14.8   10.6  6.1   7.0   
SopaB2 SER A 12  S . < . . . S + . . . . ? 0.636  72.3  51.3   -74.4  -13.5  9.7   8.2   3.9   
SopaB2 GLN A 13  . . > . . . . + . . . . ? -0.586 65.3  164.9  -119.5 72.2   6.5   6.1   3.5   
SopaB2 PRO A 14  T . 3 . . . S + . . . . ? 0.644  74.6  55.2   -73.4  -6.6   4.9   6.2   7.0   
SopaB2 TRP A 15  T . 3 . . . S + . . . . ? 0.523  80.4  114.0  -97.9  -15.4  1.6   4.9   5.6   
SopaB2 GLN A 16  E . < . . . . - C J I . ? -0.474 47.4  -167.4 -65.6  131.1  3.0   1.7   4.1   
SopaB2 ALA A 17  E . . . . . . - C J I J ? -0.922 13.9  -143.8 -120.7 141.7  1.9   -1.5  5.7   
SopaB2 ALA A 18  E . . . . . . - C J I J ? -0.945 12.5  -154.3 -104.0 125.6  3.2   -5.0  5.4   
SopaB2 LEU A 19  E . . . . . . - C J I J ? -0.902 15.1  -167.4 -102.6 126.9  0.7   -7.8  5.4   
SopaB2 PHE A 20  E . . . . . . - C J I J ? -0.842 25.3  -162.9 -115.5 143.7  1.9   -11.2 6.6   
SopaB2 GLU A 21  E . > . . . S - C J I . ? -0.936 84.6  -44.4  -112.5 103.8  0.6   -14.7 6.5   
SopaB2 GLY A 22  T . 3 . . . S - . . . . ? -0.659 122.8 -28.3  67.2   -121.1 2.9   -16.4 9.1   
SopaB2 THR A 23  T . 3 . . . S + . . . . ? 0.462  119.5 96.3   -107.0 0.2    6.4   -15.1 8.3   
SopaB2 LYS A 24  E . < . . . S - C K I . ? -0.761 77.3  -123.3 -100.6 129.8  5.8   -14.6 4.6   
SopaB2 ILE A 25  E . . . . . . + C K I . ? -0.567 32.6  173.2  -69.6  128.0  4.8   -11.2 3.2   
SopaB2 LYS A 26  E . . . . . . - C K . . ? 0.815  56.8  -20.9  -102.8 -45.5  1.5   -11.5 1.3   
SopaB2 CYS A 27  E . . . . . . - C K I . ? -0.933 58.6  -110.8 -154.2 166.6  0.5   -8.0  0.4   
SopaB2 GLY A 28  E . . . . . . - C K I . ? -0.478 30.3  -170.0 -94.3  176.1  1.0   -4.4  1.1   
SopaB2 GLY A 29  E . . . . . . - C K I . ? -0.954 17.7  -124.9 -157.8 172.5  -1.4  -1.9  2.6   
SopaB2 VAL A 30  E . . . . . . - C K I K ? -0.991 16.5  -134.8 -133.5 122.5  -2.0  1.7   3.4   
SopaB2 LEU A 31  E . . . . . . + C K . K ? -0.665 34.1  161.9  -72.6  117.8  -2.8  3.2   6.7   
SopaB2 VAL A 32  E . . . . . . + C K . . ? 0.565  69.9  16.1   -117.4 -11.9  -5.8  5.7   6.0   
SopaB2 ASN A 33  E . > . . . S - C K . K ? -0.959 88.5  -100.5 -157.4 151.9  -6.9  6.0   9.6   
SopaB2 PRO A 34  T . 3 . . . S + . . . . ? 0.752  126.6 26.4   -53.2  -16.6  -5.3  5.2   13.0  
SopaB2 GLN A 35  T . 3 . . . S + . . . . ? 0.310  113.7 75.7   -123.6 2.0    -7.4  2.0   13.1  
SopaB2 TRP A 36  E . < . . . . - C L K L ? -0.983 49.5  -172.5 -131.6 133.2  -8.0  1.3   9.4   
SopaB2 VAL A 37  E . . . . . . - C L K L ? -0.959 14.6  -146.5 -118.3 132.3  -5.7  -0.1  6.6   
SopaB2 ILE A 38  E . . . . . . + C L K L ? -0.857 31.1  151.6  -96.0  137.7  -6.7  -0.2  2.9   
SopaB2 THR A 39  E . . . . . . - C L . L ? -0.845 49.5  -69.6  -148.5 178.4  -5.4  -3.1  0.7   
SopaB2 ALA A 40  . . > . . . . - . . . . ? -0.672 33.4  -136.0 -77.9  140.2  -6.4  -5.1  -2.3  
SopaB2 ALA A 41  G . > . . . S + . . . . ? 0.801  104.5 64.3   -65.2  -30.2  -9.4  -7.4  -2.0  
SopaB2 HIS A 42  G . 3 . . . S + . . . . ? 0.605  89.8  71.4   -72.6  -1.2   -7.6  -10.2 -3.9  
SopaB2 CYS A 43  G . < . . . . + . . . . ? 0.287  69.6  145.8  -94.6  11.3   -5.1  -10.2 -0.8  
SopaB2 VAL A 44  . . < . . . . + . . . . ? -0.162 22.4  176.5  -58.9  138.2  -7.8  -11.8 1.5   
SopaB2 SER A 45  . . . . . . . - . . . . ? -0.971 39.5  -134.3 -143.1 158.6  -6.3  -14.2 4.1   
SopaB2 THR A 46  S . . . . . S + . . . . ? 0.713  104.9 32.6   -85.4  -20.8  -7.6  -16.3 7.2   
SopaB2 LYS A 47  S . . . . . S - . . . . ? -0.777 78.3  -175.9 -139.6 84.0   -4.6  -15.2 9.5   
SopaB2 TYR A 48  . . . . . . . - . . . . ? -0.770 5.5   -177.8 -87.7  121.1  -3.5  -11.5 8.8   
SopaB2 ASN A 49  E . . . . . . - C M J M ? -0.952 11.2  -162.8 -104.5 146.0  -0.6  -10.0 10.6  
SopaB2 LEU A 50  E . . . . . . - C M J M ? -0.980 9.2   -160.5 -129.2 138.3  0.3   -6.5  9.8   
SopaB2 ALA A 51  E . . . . . . - C M J M ? -0.986 8.3   -173.5 -118.1 131.3  3.4   -4.4  10.4  
SopaB2 LEU A 52  E . . . . . . + C M J M ? -0.889 65.1  27.6   -114.7 148.4  3.5   -0.6  10.5  
SopaB2 GLY A 53  S . . . . . S + . . . . ? 0.661  83.2  137.4  83.1   19.1   6.6   1.7   10.7  
SopaB2 ARG A 54  . . . . . . . + . . . . ? -0.850 28.6  168.9  -106.5 136.2  9.1   -0.8  9.1   
SopaB2 HIS A 55  S . . . . . S + . . . . ? 0.713  82.3  37.2   -98.6  -39.6  11.8  0.1   6.5   
SopaB2 ASN A 56  B . > . . . . - D Q O . ? -0.973 66.3  -158.2 -119.4 120.9  13.6  -3.3  6.8   
SopaB2 LEU A 57  T . 3 . . . S + . . . . ? 0.705  94.5  47.8   -75.7  -13.9  11.5  -6.5  7.3   
SopaB2 SER A 58  T . 3 . . . S + . . . . ? 0.588  98.6  84.8   -102.3 -9.3   14.4  -8.5  8.7   
SopaB2 ALA A 59  S . < . . . S - . . . . ? -0.658 80.6  -123.4 -99.4  143.4  15.5  -5.8  11.2  
SopaB2 ASP A 60  . . . . . . . - . . . . ? -0.796 38.3  -173.8 -79.3  95.2   14.1  -5.2  14.7  
SopaB2 GLU A 61  . . > . . . . - . . . . ? -0.840 27.7  -144.8 -99.4  128.0  13.1  -1.6  14.3  
SopaB2 ASP A 62  T . 3 . . . S + . . . . ? 0.683  100.2 63.8   -64.9  -11.0  11.8  0.3   17.4  
SopaB2 THR A 63  T . 3 . . . S + . . . . ? 0.636  80.7  110.0  -85.4  -13.2  9.4   2.2   15.1  
SopaB2 ALA A 64  . . < . . . . - . . . . ? -0.385 47.3  -168.5 -77.0  134.3  7.5   -1.1  14.2  
SopaB2 GLN A 65  E . . . . . . - C N M . ? -0.995 9.1   -153.1 -117.1 133.8  4.0   -1.7  15.4  
SopaB2 PHE A 66  E . . . . . . + C N M . ? -0.901 13.9  179.6  -116.9 136.2  2.4   -5.2  15.0  
SopaB2 PHE A 67  E . . . . . . - C N M . ? -0.987 28.1  -140.1 -133.7 140.5  -1.2  -6.0  14.7  
SopaB2 GLU A 68  E . . . . . . - C N M . ? -0.912 39.7  -121.3 -88.2  115.5  -3.4  -9.1  14.3  
SopaB2 VAL A 69  . . . . . . . - . . . . ? -0.371 26.7  -169.2 -61.2  128.6  -6.1  -8.0  11.9  
SopaB2 THR A 70  . . . . . . . + . . . . ? 0.841  66.3  14.0   -90.5  -36.7  -9.5  -8.4  13.6  
SopaB2 GLU A 71  E . . . . . . - C O N . ? -0.994 57.6  -156.2 -146.3 143.2  -11.8 -7.9  10.6  
SopaB2 SER A 72  E . . . . . . - C O N . ? -0.985 5.0   -168.3 -119.8 133.6  -11.6 -7.7  6.8   
SopaB2 PHE A 73  E . . . . . . - C O N . ? -0.773 7.1   -168.4 -124.2 81.7   -14.1 -5.9  4.6   
SopaB2 PRO A 74  E . . . . . . - C O N . ? -0.459 42.6  -92.4  -65.9  141.6  -13.7 -6.7  0.8   
SopaB2 HIS A 75  . . > . . . . - . . . . ? -0.353 35.2  -128.7 -50.9  136.5  -15.7 -4.5  -1.4  
SopaB2 PRO A 76  T . 3 . . . S + . . . . ? 0.750  107.8 50.1   -62.2  -26.4  -19.1 -6.2  -1.9  
SopaB2 GLN A 77  T . 3 . . . S + . . . . ? 0.294  79.2  137.4  -96.4  7.8    -18.9 -5.9  -5.7  
SopaB2 PHE A 78  . . < . . . . - . . . . ? -0.404 34.3  -167.2 -58.4  126.8  -15.3 -7.3  -5.8  
SopaB2 ASN A 79  B . . > > . . - E S P . ? -0.987 18.5  -158.7 -120.8 119.4  -15.1 -9.7  -8.7  
SopaB2 ARG A 80  T . . 4 5 . S + . . . . ? 0.819  81.7  79.4   -66.5  -26.8  -12.1 -12.0 -8.9  
SopaB2 VAL A 81  T . > 4 5 . S + . . . . ? -0.644 116.9 0.9    -83.2  101.9  -12.7 -12.4 -12.6 
SopaB2 GLY A 82  T . 3 4 5 . S - . . . . ? 0.304  102.8 -109.3 104.6  -11.2  -11.2 -9.1  -14.1 
SopaB2 SER A 83  T . > < 5 . . + . . . . ? 0.822  60.7  166.2  58.0   31.2   -10.1 -7.8  -10.7 
SopaB2 SER A 84  B . < . < . . + E T P . ? -0.630 64.4  11.0   -76.0  142.8  -12.9 -5.1  -10.8 
SopaB2 HIS A 85  T . 3 . . . S + . . . . ? 0.882  80.9  171.6  60.1   31.3   -13.6 -3.3  -7.4  
SopaB2 ASP A 86  . . < . . . . + . . . . ? -0.539 28.7  119.0  -73.2  70.9   -10.4 -4.9  -6.0  
SopaB2 ILE A 87  . . . . . . . + . . . . ? -0.997 35.5  180.0  -143.3 138.4  -10.3 -2.9  -2.7  
SopaB2 MET A 88  E . . . . . . - C P L N ? -0.999 17.9  -141.7 -142.5 140.5  -10.6 -4.1  1.0   
SopaB2 LEU A 89  E . . . . . . - C P L N ? -0.884 13.8  -157.3 -101.9 134.9  -10.5 -2.4  4.4   
SopaB2 LEU A 90  E . . . . . . - C P L N ? -0.948 6.4   -146.6 -110.9 133.2  -8.8  -4.0  7.3   
SopaB2 ARG A 91  E . . . . . . - C P L N ? -0.881 8.6   -145.9 -100.9 127.5  -9.7  -3.1  11.0  
SopaB2 LEU A 92  . . . . . . . - . . . . ? -0.617 20.5  -125.4 -82.8  145.8  -7.0  -3.1  13.6  
SopaB2 PRO A 93  S . . . . . S + . . . . ? 0.805  96.4  14.1   -60.8  -31.1  -8.0  -4.3  17.1  
SopaB2 LYS A 94  S . . . . . S - . . . . ? -0.976 96.4  -87.9  -141.0 152.9  -6.7  -0.9  18.5  
SopaB2 PRO A 95  P . . . . > . - . . . . ? -0.328 47.6  -112.3 -60.9  139.9  -5.7  2.4   16.9  
SopaB2 ALA A 96  P . . . . P . - . . . . ? -0.403 31.7  -107.5 -62.7  144.2  -2.0  2.6   15.7  
SopaB2 LYS A 97  P . . . . P . - . . . . ? -0.728 36.0  -128.6 -74.0  119.7  0.3   5.0   17.6  
SopaB2 ILE A 98  P . . . . < . + . . . . ? -0.603 45.9  146.2  -81.0  124.3  0.9   8.0   15.3  
SopaB2 THR A 99  . . . . . . . - . . . . ? -0.716 66.5  -84.2  -138.1 -178.6 4.6   8.8   14.9  
SopaB2 SER A 100 S . . . . . S + . . . . ? 0.762  132.9 41.7   -65.2  -19.4  7.0   10.1  12.3  
SopaB2 ALA A 101 S . . . . . S + . . . . ? 0.570  118.2 47.5   -103.8 -14.1  7.3   6.5   11.0  
SopaB2 VAL A 102 S . . . . . S + . . . . ? -0.920 70.3  137.9  -135.2 107.8  3.5   5.6   11.3  
SopaB2 ARG A 103 . . . . . . . - . . . . ? -0.987 48.9  -111.2 -151.4 141.1  1.0   8.1   9.9   
SopaB2 PRO A 104 P . . . . > . - . . . . ? -0.390 31.9  -130.4 -68.1  149.8  -2.2  7.9   8.0   
SopaB2 VAL A 105 P . . . . P . - . . . . ? -0.721 25.9  -102.8 -95.2  155.4  -2.2  9.2   4.4   
SopaB2 GLU A 106 P . . . . P . - . . . . ? -0.492 30.0  -125.1 -77.5  137.3  -4.8  11.5  3.1   
SopaB2 LEU A 107 P . . . . P . - . . . . ? -0.576 38.7  -98.0  -76.7  143.1  -7.6  10.2  0.9   
SopaB2 PRO A 108 P . . . . < . - . . . . ? -0.365 30.3  -173.9 -66.7  140.1  -7.9  11.9  -2.5  
SopaB2 THR A 109 S . . . . . S + . . . . ? 0.572  77.8  19.8   -100.7 -19.7  -10.5 14.7  -3.0  
SopaB2 LYS A 110 S . . . . . S - . . . . ? -0.977 86.9  -96.6  -144.7 162.5  -9.6  14.9  -6.7  
SopaB2 GLU A 111 P . . . . > . - . . . . ? -0.482 38.0  -117.9 -78.2  142.3  -8.0  12.9  -9.5  
SopaB2 ALA A 112 P . . . . P . - . . . . ? -0.541 40.2  -101.8 -71.0  140.2  -4.3  13.5  -10.4 
SopaB2 PRO A 113 P . > . . P . - . . . . ? -0.357 41.3  -94.5  -61.8  147.5  -3.9  14.8  -13.9 
SopaB2 LEU A 114 T . 3 . . < S + . . . . ? -0.288 112.7 35.7   -56.8  141.5  -2.7  12.3  -16.6 
SopaB2 GLY A 115 T . 3 . . . S + . . . . ? 0.335  83.1  141.9  94.8   -12.2  1.1   12.4  -17.0 
SopaB2 THR A 116 . . < . . . . - . . . . ? -0.428 56.9  -120.1 -61.0  135.3  1.7   13.1  -13.3 
SopaB2 THR A 117 E . . . . . . - B D C . ? -0.769 39.4  -174.3 -79.2  118.8  4.7   11.3  -11.9 
SopaB2 CYS A 118 E . . . . . . - B D C D ? -0.762 17.1  -130.4 -113.3 157.5  3.5   9.0   -9.1  
SopaB2 TYR A 119 E . . . . . . - B D C D ? -0.929 14.6  -170.0 -112.3 133.1  5.3   6.7   -6.6  
SopaB2 ALA A 120 E . . . . . . - B D C D ? -0.935 10.6  -172.5 -112.2 143.5  4.6   3.2   -5.8  
SopaB2 SER A 121 E . . . . . . + B D C . ? -0.975 19.4  112.0  -134.9 150.3  6.2   1.4   -2.8  
SopaB2 GLY A 122 E . . . . . . - B D C . ? -0.977 62.4  -98.9  169.6  179.3  6.4   -2.1  -1.5  
SopaB2 TRP A 123 S . . . . . S + . . . . ? -0.108 72.6  126.9  -112.7 21.1   8.4   -5.3  -0.7  
SopaB2 GLY A 124 S . . . . . S - . . . . ? -0.112 73.1  -55.0  -68.8  -179.0 7.3   -7.2  -3.8  
SopaB2 SER A 125 . . . . . . . - . . . . ? -0.289 39.1  -161.5 -59.2  140.5  9.7   -8.9  -6.3  
SopaB2 THR A 126 S . . . . . S + . . . . ? 0.351  70.2  78.0   -102.9 -1.1   12.5  -6.6  -7.8  
SopaB2 HIS A 127 S . . . . . S - . . . . ? -0.939 73.9  -140.3 -115.9 138.3  13.2  -8.9  -10.8 
SopaB2 PRO A 128 S . . . . . S + . . . . ? 0.783  101.0 20.4   -66.4  -25.3  10.9  -9.2  -13.9 
SopaB2 THR A 129 S . . . . . S + . . . . ? 0.585  118.2 60.1   -126.4 -17.2  11.2  -13.0 -14.3 
SopaB2 ASP A 130 S . . . . . S - . . . . ? -0.892 76.5  -123.9 -121.0 144.0  12.3  -14.3 -10.7 
SopaB2 VAL A 131 . . . . . . . + . . . . ? -0.835 46.1  154.6  -85.9  92.3   10.6  -14.0 -7.3  
SopaB2 SER A 132 . . . . . . . - . . . . ? -0.954 28.4  -154.3 -118.2 116.1  13.2  -12.3 -5.1  
SopaB2 TYR A 133 . . . . . . . - . . . . ? -0.817 10.9  -138.5 -94.9  119.7  11.8  -10.3 -2.2  
SopaB2 PRO A 134 . . . . . . . - . . . . ? -0.401 4.5   -144.2 -68.2  151.7  13.9  -7.4  -0.8  
SopaB2 ASP A 135 S . . . . . S + . . . . ? 0.757  85.0  67.6   -82.0  -25.1  14.2  -6.9  2.9   
SopaB2 VAL A 136 B . . . . . S - D R O . ? -0.711 98.6  -97.6  -102.7 142.9  14.3  -3.1  2.4   
SopaB2 LEU A 137 . . . . . . . - . . . . ? -0.378 40.8  -150.9 -59.6  131.3  11.3  -1.1  1.2   
SopaB2 GLN A 138 E . . . . . . - B E B C ? -0.798 9.2   -162.0 -108.8 151.8  11.5  -0.3  -2.5  
SopaB2 CYS A 139 E . . . . . . - B E B C ? -0.943 5.1   -174.0 -129.8 151.1  10.1  2.7   -4.5  
SopaB2 VAL A 140 E . . . . . . - B E . C ? -0.998 22.3  -127.5 -144.6 141.2  9.4   3.3   -8.2  
SopaB2 ASP A 141 E . . . . . . - B E . C ? -0.755 30.6  -177.6 -84.9  134.4  8.3   6.2   -10.3 
SopaB2 LEU A 142 E . . . . . . - B E . C ? -0.961 21.7  -132.1 -131.9 147.6  5.3   5.7   -12.5 
SopaB2 THR A 143 E . . . . . . - B E E C ? -0.864 26.5  -120.1 -99.4  130.7  3.6   7.8   -15.0 
SopaB2 LEU A 144 E . . . . . . - B E E . ? -0.538 35.8  -167.3 -69.7  131.9  -0.2  8.1   -14.9 
SopaB2 LEU A 145 E . . . . . . - B E E . ? -0.815 23.2  -102.5 -120.5 156.8  -1.8  6.9   -18.1 
SopaB2 SER A 146 . . . > . . . - . . . . ? -0.403 31.1  -117.4 -70.8  155.1  -5.2  7.2   -19.6 
SopaB2 ASN A 147 H . . > . . S + . . . . ? 0.816  114.8 60.8   -60.9  -32.6  -7.5  4.1   -19.5 
SopaB2 ASN A 148 H . . > . . S + . . . . ? 0.892  101.6 51.9   -61.2  -42.2  -7.4  4.1   -23.3 
SopaB2 VAL A 149 H . . > . . S + . . . . ? 0.924  113.2 44.7   -60.9  -42.5  -3.7  3.5   -23.3 
SopaB2 CYS A 150 H . > X . . S + . . . . ? 0.896  108.1 57.0   -68.0  -41.7  -4.2  0.6   -20.9 
SopaB2 ALA A 151 H . 3 < . . S + . . . . ? 0.842  106.3 50.3   -60.4  -33.2  -7.1  -0.8  -22.8 
SopaB2 SER A 152 H . 3 < . . S + . . . . ? 0.764  111.2 50.1   -75.8  -20.0  -4.8  -1.0  -25.8 
SopaB2 ALA A 153 H . < < . . S + . . . . ? 0.709  110.1 52.1   -90.3  -24.6  -2.2  -2.7  -23.8 
SopaB2 TYR A 154 . . . < . . . - . . . . ? -0.889 61.7  -147.3 -123.6 145.7  -4.5  -5.4  -22.3 
SopaB2 TYR A 155 S . . . . . S + . . . . ? 0.799  84.1  84.3   -73.0  -24.5  -6.9  -8.0  -23.7 
SopaB2 ALA A 156 S . . . . > S - . . . . ? -0.351 96.6  -92.3  -79.6  154.4  -9.0  -7.5  -20.4 
SopaB2 LYS A 157 P . . . . P . - . . . . ? -0.524 30.9  -151.2 -72.7  119.9  -11.5 -4.8  -19.9 
SopaB2 ILE A 158 P . . . . P . - . . . . ? -0.898 24.3  -162.8 -85.3  116.0  -10.0 -1.6  -18.3 
SopaB2 THR A 159 P . > . . < . - . . . . ? -0.440 35.5  -103.0 -99.1  174.0  -12.9 0.0   -16.4 
SopaB2 GLU A 160 T . 3 . . . S + . . . . ? 0.595  118.4 66.1   -70.3  -7.8   -13.5 3.5   -15.0 
SopaB2 PHE A 161 T . 3 . . . S + . . . . ? 0.312  93.9  78.8   -94.5  4.9    -12.7 2.0   -11.4 
SopaB2 MET A 162 E . < . . . . - B F . F ? -0.891 62.3  -158.5 -119.8 148.2  -9.2  1.3   -12.5 
SopaB2 VAL A 163 E . . . . . . - B F . F ? -0.982 11.6  -144.2 -124.8 141.2  -6.1  3.6   -12.9 
SopaB2 CYS A 164 E . . . . . . + B F E F ? -0.856 22.8  164.7  -108.3 139.7  -3.1  2.9   -15.0 
SopaB2 ALA A 165 E . . . . . . + B F E F ? -0.992 24.1  78.6   -151.8 138.0  0.5   3.8   -14.2 
SopaB2 GLY A 166 E . . . . . S - B F E . ? -0.964 71.6  -58.9  158.4  -174.3 3.8   2.8   -15.6 
SopaB2 SER A 167 . . > . . . . - . . . . ? -0.939 25.5  -157.5 -103.1 123.6  6.4   3.2   -18.4 
SopaB2 LEU A 168 T . 3 . . . S + . . . . ? 0.741  97.8  58.1   -69.3  -24.6  5.4   2.5   -21.9 
SopaB2 GLU A 169 T . 3 . . . S - . . . . ? 0.619  111.4 -130.1 -75.7  -10.3  9.1   2.0   -22.7 
SopaB2 GLY A 170 S . < . . . S + . . . . ? -0.324 73.3  103.0  84.8   172.6  9.2   -0.7  -20.0 
SopaB2 GLY A 171 S . . . . . S + . . . . ? 0.350  73.3  76.8   98.6   -5.9   11.6  -1.2  -17.2 
SopaB2 LYS A 172 . . . . . . . + . . . . ? -0.978 55.5  121.4  -139.0 132.7  9.4   0.1   -14.4 
SopaB2 ALA A 173 E . . . . . . - A B A . ? -0.986 53.4  -101.8 -174.5 163.0  6.5   -1.7  -12.7 
SopaB2 VAL A 174 E . . . . . . - A B A . ? -0.835 45.9  -178.0 -92.7  146.7  4.8   -3.1  -9.5  
SopaB2 CYS A 175 . . > . . . . - . . . . ? -0.571 34.5  -35.7  -134.3 -171.4 5.1   -6.8  -9.1  
SopaB2 THR A 176 T . 3 . . . S + . . . . ? -0.278 121.6 29.5   -57.7  135.2  4.1   -9.8  -7.0  
SopaB2 GLY A 177 T . 3 . . . S + . . . . ? 0.064  101.2 81.6   101.3  -17.1  4.0   -8.9  -3.3  
SopaB2 ASP A 178 . . X . . . . + . . . . ? 0.397  58.2  132.7  -98.8  -6.1   3.2   -5.3  -3.8  
SopaB2 SER A 179 T . 3 . . . S + . . . . ? -0.307 75.0  20.4   -46.3  130.1  -0.5  -6.1  -4.1  
SopaB2 GLY A 180 T . 3 . . . S + . . . . ? 0.268  96.3  130.1  93.1   -12.8  -2.4  -3.7  -2.0  
SopaB2 GLY A 181 . . < . . . . - . . . . ? -0.252 60.2  -87.2  -74.2  169.7  0.4   -1.2  -1.8  
SopaB2 PRO A 182 E . . . . . . - B G . G ? -0.455 18.1  -157.1 -91.4  140.9  0.0   2.5   -2.5  
SopaB2 LEU A 183 E . . . . . . - B G D G ? -0.963 26.5  -164.3 -101.7 107.7  0.2   4.6   -5.7  
SopaB2 MET A 184 E . . . . . . - B G D G ? -0.816 13.6  -176.6 -103.6 126.6  1.0   8.1   -4.5  
SopaB2 CYS A 185 E . > . . . S - B G D G ? -0.986 76.6  -19.5  -121.9 118.0  0.6   11.2  -6.6  
SopaB2 ASN A 186 T . 3 . . . S - . . . . ? 0.893  128.6 -52.4  55.3   33.2   1.8   14.6  -5.2  
SopaB2 GLY A 187 T . 3 . . . S + . . . . ? 0.573  117.1 109.1  86.9   8.0    1.6   13.1  -1.7  
SopaB2 VAL A 188 E . < . . . S - B H G . ? -0.932 75.5  -107.7 -121.4 147.0  -2.0  11.8  -2.0  
SopaB2 LEU A 189 E . . . . . . + B H G . ? -0.583 44.7  159.4  -75.1  116.5  -3.3  8.2   -2.3  
SopaB2 GLN A 190 E . . . . . . + B H . . ? 0.664  57.5  6.1    -112.1 -23.1  -4.5  7.7   -5.9  
SopaB2 GLY A 191 E . . . . . . - B H G H ? -0.991 53.2  -129.9 -158.5 161.7  -4.5  3.9   -6.3  
SopaB2 ILE A 192 E . . . . . . - B H G H ? -0.980 43.2  -107.0 -117.5 124.3  -4.1  0.4   -4.8  
SopaB2 THR A 193 E . . . . . . + B H . H ? -0.352 55.0  155.4  -52.0  123.2  -1.9  -2.0  -6.5  
SopaB2 SER A 194 E . . . . . . - B H . . ? 0.800  49.2  -34.8  -120.0 -60.7  -4.3  -4.5  -8.1  
SopaB2 TRP A 195 E . . . . . . + B H . H ? -0.962 49.1  161.6  -162.1 172.0  -2.9  -6.3  -11.2 
SopaB2 GLY A 196 . . . . . . . - . . . . ? -0.968 44.7  -49.9  -177.7 -174.4 -0.7  -6.3  -14.3 
SopaB2 HIS A 197 . . . . . . . - . . . . ? -0.436 58.5  -104.7 -75.6  149.6  1.2   -8.2  -16.9 
SopaB2 ARG A 198 S . . . . . S + . . . . ? -0.969 109.2 41.6   -113.2 121.6  3.6   -11.1 -16.0 
SopaB2 PRO A 199 S . > . . . S - . . . . ? 0.539  102.1 -133.2 -73.9  137.3  6.6   -10.6 -16.2 
SopaB2 CYS A 200 T . 3 . . . S + . . . . ? -0.305 84.4  38.6   -55.7  146.5  6.1   -7.1  -14.7 
SopaB2 GLY A 201 T . 3 . . . S + . . . . ? 0.656  77.0  152.1  89.1   9.7    7.9   -4.2  -16.3 
SopaB2 ALA A 202 . . X . . . . - . . . . ? -0.467 56.3  -90.1  -69.0  145.4  7.3   -5.3  -19.9 
SopaB2 PRO A 203 T . 3 . . . S + . . . . ? -0.325 110.0 9.1    -56.9  140.1  7.1   -2.6  -22.5 
SopaB2 LYS A 204 T . 3 . . . S + . . . . ? 0.737  103.6 108.1  66.3   19.0   3.6   -1.2  -23.2 
SopaB2 LYS A 205 . . < . . . . - . . . . ? -0.687 49.4  -178.6 -126.2 73.6   2.3   -3.2  -20.2 
SopaB2 PRO A 206 . . . . . . . - . . . . ? -0.300 31.7  -98.8  -67.3  161.7  1.6   -0.7  -17.4 
SopaB2 GLY A 207 E . . . . . . - B I F . ? -0.511 30.8  -134.9 -75.5  151.3  0.4   -1.7  -13.9 
SopaB2 VAL A 208 E . . . . . . - B I F H ? -0.935 22.0  -171.9 -113.5 130.9  -3.3  -1.5  -13.0 
SopaB2 PHE A 209 E . . . . . . - B I F H ? -0.844 31.8  -106.2 -119.2 147.8  -4.4  0.0   -9.7  
SopaB2 THR A 210 E . . . . . . - B I F H ? -0.706 40.3  -121.6 -70.3  126.5  -7.7  0.2   -8.0  
SopaB2 ARG A 211 E . > . . . . - B I . H ? -0.628 24.5  -165.3 -73.3  109.5  -9.0  3.8   -8.3  
SopaB2 VAL A 212 G . > . . . S + . . . . ? 0.880  80.2  63.5   -69.7  -39.1  -9.4  5.0   -4.7  
SopaB2 ILE A 213 G . > . . . S + . . . . ? 0.820  96.2  59.5   -62.3  -28.6  -11.4 8.1   -5.4  
SopaB2 LYS A 214 G . < . . . S + . . . . ? 0.648  109.0 45.9   -72.0  -11.4  -14.3 6.0   -6.9  
SopaB2 TYR A 215 G . < > . . S + . . . . ? 0.177  74.5  108.0  -119.9 15.8   -14.6 4.2   -3.4  
SopaB2 LEU A 216 H . < > . . S + . . . . ? 0.902  80.9  52.1   -62.9  -42.0  -14.5 7.2   -1.0  
SopaB2 GLY A 217 H . . > . . S + . . . . ? 0.932  113.0 43.1   -57.6  -50.3  -18.1 6.7   -0.2  
SopaB2 TRP A 218 H . . > . . S + . . . . ? 0.901  113.2 53.2   -61.8  -43.9  -17.8 3.1   0.6   
SopaB2 ILE A 219 H . . X . . S + . . . . ? 0.950  112.6 43.6   -58.7  -49.5  -14.6 3.7   2.6   
SopaB2 LYS A 220 H . . X . . S + . . . . ? 0.911  114.2 49.8   -64.7  -45.5  -16.2 6.3   4.8   
SopaB2 GLU A 221 H . . X . . S + . . . . ? 0.891  111.5 48.5   -61.6  -44.4  -19.4 4.3   5.3   
SopaB2 THR A 222 H . . X . . S + . . . . ? 0.927  112.0 48.6   -63.5  -46.3  -17.5 1.2   6.3   
SopaB2 ILE A 223 H . . < . . S + . . . . ? 0.926  115.0 45.4   -61.4  -44.2  -15.2 3.0   8.8   
SopaB2 GLU A 224 H . . < . . S + . . . . ? 0.860  109.6 54.3   -67.4  -38.9  -18.2 4.8   10.4  
SopaB2 ALA A 225 H . . < . . . . . . . . ? 0.757  .     .      -70.9  -21.2  -20.3 1.7   10.6  
SopaB2 HIS A 226 . . . < . . . . . . . . ? 0.613  .     .      -128.3 .      -17.6 -0.3  12.5  
# 
loop_
_dssp_struct_ladder.id 
_dssp_struct_ladder.sheet_id 
_dssp_struct_ladder.range_id_1 
_dssp_struct_ladder.range_id_2 
_dssp_struct_ladder.type 
_dssp_struct_ladder.beg_1_label_comp_id 
_dssp_struct_ladder.beg_1_label_asym_id 
_dssp_struct_ladder.beg_1_label_seq_id 
_dssp_struct_ladder.pdbx_beg_1_PDB_ins_code 
_dssp_struct_ladder.end_1_label_comp_id 
_dssp_struct_ladder.end_1_label_asym_id 
_dssp_struct_ladder.end_1_label_seq_id 
_dssp_struct_ladder.pdbx_end_1_PDB_ins_code 
_dssp_struct_ladder.beg_1_auth_comp_id 
_dssp_struct_ladder.beg_1_auth_asym_id 
_dssp_struct_ladder.beg_1_auth_seq_id 
_dssp_struct_ladder.end_1_auth_comp_id 
_dssp_struct_ladder.end_1_auth_asym_id 
_dssp_struct_ladder.end_1_auth_seq_id 
_dssp_struct_ladder.beg_2_label_comp_id 
_dssp_struct_ladder.beg_2_label_asym_id 
_dssp_struct_ladder.beg_2_label_seq_id 
_dssp_struct_ladder.pdbx_beg_2_PDB_ins_code 
_dssp_struct_ladder.end_2_label_comp_id 
_dssp_struct_ladder.end_2_label_asym_id 
_dssp_struct_ladder.end_2_label_seq_id 
_dssp_struct_ladder.pdbx_end_2_PDB_ins_code 
_dssp_struct_ladder.beg_2_auth_comp_id 
_dssp_struct_ladder.beg_2_auth_asym_id 
_dssp_struct_ladder.beg_2_auth_seq_id 
_dssp_struct_ladder.end_2_auth_comp_id 
_dssp_struct_ladder.end_2_auth_asym_id 
_dssp_struct_ladder.end_2_auth_seq_id 
A A A B anti-parallel ILE A 2   ? VAL A 3   ? ILE A 2   VAL A 3   VAL A 174 ? ALA A 173 ? VAL A 174 ALA A 173 
B B C E anti-parallel TRP A 6   ? GLU A 7   ? TRP A 6   GLU A 7   CYS A 139 ? GLN A 138 ? CYS A 139 GLN A 138 
C B D E anti-parallel THR A 117 ? GLY A 122 ? THR A 117 GLY A 122 THR A 143 ? GLN A 138 ? THR A 143 GLN A 138 
D B D G anti-parallel CYS A 118 ? ALA A 120 ? CYS A 118 ALA A 120 CYS A 185 ? LEU A 183 ? CYS A 185 LEU A 183 
E B E F anti-parallel THR A 143 ? LEU A 145 ? THR A 143 LEU A 145 GLY A 166 ? CYS A 164 ? GLY A 166 CYS A 164 
F B F I anti-parallel MET A 162 ? ALA A 165 ? MET A 162 ALA A 165 THR A 210 ? GLY A 207 ? THR A 210 GLY A 207 
G B G H anti-parallel PRO A 182 ? CYS A 185 ? PRO A 182 CYS A 185 ILE A 192 ? VAL A 188 ? ILE A 192 VAL A 188 
H B H I anti-parallel GLY A 191 ? TRP A 195 ? GLY A 191 TRP A 195 ARG A 211 ? VAL A 208 ? ARG A 211 VAL A 208 
I C J K anti-parallel GLN A 16  ? GLU A 21  ? GLN A 16  GLU A 21  VAL A 30  ? LYS A 24  ? VAL A 30  LYS A 24  
J C J M anti-parallel ALA A 17  ? PHE A 20  ? ALA A 17  PHE A 20  LEU A 52  ? ASN A 49  ? LEU A 52  ASN A 49  
K C K L anti-parallel VAL A 30  ? ASN A 33  ? VAL A 30  ASN A 33  ILE A 38  ? TRP A 36  ? ILE A 38  TRP A 36  
L C L P anti-parallel TRP A 36  ? THR A 39  ? TRP A 36  THR A 39  ARG A 91  ? MET A 88  ? ARG A 91  MET A 88  
M C M N anti-parallel ASN A 49  ? LEU A 52  ? ASN A 49  LEU A 52  GLU A 68  ? GLN A 65  ? GLU A 68  GLN A 65  
N C O P anti-parallel GLU A 71  ? PRO A 74  ? GLU A 71  PRO A 74  ARG A 91  ? MET A 88  ? ARG A 91  MET A 88  
O D Q R anti-parallel ASN A 56  ? ASN A 56  ? ASN A 56  ASN A 56  VAL A 136 ? VAL A 136 ? VAL A 136 VAL A 136 
P E S T anti-parallel ASN A 79  ? ASN A 79  ? ASN A 79  ASN A 79  SER A 84  ? SER A 84  ? SER A 84  SER A 84  
# 
loop_
_dssp_struct_bridge_pairs.id 
_dssp_struct_bridge_pairs.label_comp_id 
_dssp_struct_bridge_pairs.label_seq_id 
_dssp_struct_bridge_pairs.label_asym_id 
_dssp_struct_bridge_pairs.auth_seq_id 
_dssp_struct_bridge_pairs.auth_asym_id 
_dssp_struct_bridge_pairs.pdbx_PDB_ins_code 
_dssp_struct_bridge_pairs.acceptor_1_label_comp_id 
_dssp_struct_bridge_pairs.acceptor_1_label_seq_id 
_dssp_struct_bridge_pairs.acceptor_1_label_asym_id 
_dssp_struct_bridge_pairs.acceptor_1_auth_seq_id 
_dssp_struct_bridge_pairs.acceptor_1_auth_asym_id 
_dssp_struct_bridge_pairs.acceptor_1_pdbx_PDB_ins_code 
_dssp_struct_bridge_pairs.acceptor_1_energy 
_dssp_struct_bridge_pairs.acceptor_2_label_comp_id 
_dssp_struct_bridge_pairs.acceptor_2_label_seq_id 
_dssp_struct_bridge_pairs.acceptor_2_label_asym_id 
_dssp_struct_bridge_pairs.acceptor_2_auth_seq_id 
_dssp_struct_bridge_pairs.acceptor_2_auth_asym_id 
_dssp_struct_bridge_pairs.acceptor_2_pdbx_PDB_ins_code 
_dssp_struct_bridge_pairs.acceptor_2_energy 
_dssp_struct_bridge_pairs.donor_1_label_comp_id 
_dssp_struct_bridge_pairs.donor_1_label_seq_id 
_dssp_struct_bridge_pairs.donor_1_label_asym_id 
_dssp_struct_bridge_pairs.donor_1_auth_seq_id 
_dssp_struct_bridge_pairs.donor_1_auth_asym_id 
_dssp_struct_bridge_pairs.donor_1_pdbx_PDB_ins_code 
_dssp_struct_bridge_pairs.donor_1_energy 
_dssp_struct_bridge_pairs.donor_2_label_comp_id 
_dssp_struct_bridge_pairs.donor_2_label_seq_id 
_dssp_struct_bridge_pairs.donor_2_label_asym_id 
_dssp_struct_bridge_pairs.donor_2_auth_seq_id 
_dssp_struct_bridge_pairs.donor_2_auth_asym_id 
_dssp_struct_bridge_pairs.donor_2_pdbx_PDB_ins_code 
_dssp_struct_bridge_pairs.donor_2_energy 
1   ARG 1   A 1   A ? ?   ?   ? ?   ? ? ?    ?   ?   ? ?   ? ? ?    CYS 175 A 175 A ? -1.1 VAL 3   A 3   A ? -0.5 
2   ILE 2   A 2   A ? SER 125 A 125 A ? -1.0 GLY 124 A 124 A ? -0.3 GLY 5   A 5   A ? -0.9 GLY 4   A 4   A ? -0.4 
3   VAL 3   A 3   A ? ALA 173 A 173 A ? -2.2 ARG 1   A 1   A ? -0.5 ALA 173 A 173 A ? -1.5 HIS 127 A 127 A ? -0.1 
4   GLY 4   A 4   A ? ILE 2   A 2   A ? -0.4 THR 126 A 126 A ? -0.4 ASP 141 A 141 A ? -0.3 VAL 3   A 3   A ? -0.2 
5   GLY 5   A 5   A ? ILE 2   A 2   A ? -0.9 VAL 140 A 140 A ? -0.1 GLU 7   A 7   A ? -0.3 VAL 140 A 140 A ? -0.2 
6   TRP 6   A 6   A ? CYS 139 A 139 A ? -2.7 VAL 3   A 3   A ? -0.1 CYS 139 A 139 A ? -3.6 CYS 8   A 8   A ? -0.3 
7   GLU 7   A 7   A ? GLY 5   A 5   A ? -0.3 GLN 138 A 138 A ? -0.2 GLN 138 A 138 A ? -0.3 LYS 9   A 9   A ? -0.1 
8   CYS 8   A 8   A ? LEU 137 A 137 A ? -2.5 TRP 6   A 6   A ? -0.3 LYS 10  A 10  A ? -0.1 LEU 137 A 137 A ? -0.1 
9   LYS 9   A 9   A ? LYS 10  A 10  A ? -0.1 GLU 7   A 7   A ? -0.1 SER 12  A 12  A ? -2.3 GLN 13  A 13  A ? -0.3 
10  LYS 10  A 10  A ? ASN 11  A 11  A ? -0.3 SER 12  A 12  A ? -0.1 LYS 9   A 9   A ? -0.1 HIS 55  A 55  A ? -0.1 
11  ASN 11  A 11  A ? GLN 13  A 13  A ? -0.1 SER 12  A 12  A ? -0.1 LYS 10  A 10  A ? -0.3 LYS 9   A 9   A ? -0.1 
12  SER 12  A 12  A ? LYS 9   A 9   A ? -2.3 GLN 13  A 13  A ? -0.2 LYS 10  A 10  A ? -0.1 ASN 11  A 11  A ? -0.1 
13  GLN 13  A 13  A ? LYS 9   A 9   A ? -0.3 PRO 14  A 14  A ? -0.1 GLN 16  A 16  A ? -1.8 SER 12  A 12  A ? -0.2 
14  PRO 14  A 14  A ? ?   ?   ? ?   ? ? ?    ?   ?   ? ?   ? ? ?    ARG 103 A 103 A ? -1.4 GLY 53  A 53  A ? -0.2 
15  TRP 15  A 15  A ? VAL 102 A 102 A ? -0.2 SER 12  A 12  A ? -0.1 LEU 31  A 31  A ? -2.7 ALA 17  A 17  A ? -0.2 
16  GLN 16  A 16  A ? GLN 13  A 13  A ? -1.8 VAL 30  A 30  A ? -0.2 GLY 53  A 53  A ? -0.6 ALA 18  A 18  A ? -0.4 
17  ALA 17  A 17  A ? GLY 29  A 29  A ? -2.5 TRP 15  A 15  A ? -0.2 GLY 29  A 29  A ? -1.5 LEU 19  A 19  A ? -0.5 
18  ALA 18  A 18  A ? ALA 51  A 51  A ? -2.5 GLN 16  A 16  A ? -0.4 ALA 51  A 51  A ? -2.5 PHE 20  A 20  A ? -0.5 
19  LEU 19  A 19  A ? CYS 27  A 27  A ? -3.1 ALA 17  A 17  A ? -0.5 LYS 26  A 26  A ? -3.6 CYS 27  A 27  A ? -1.3 
20  PHE 20  A 20  A ? ASN 49  A 49  A ? -3.9 ALA 18  A 18  A ? -0.5 ASN 49  A 49  A ? -2.3 GLY 22  A 22  A ? -0.5 
21  GLU 21  A 21  A ? LYS 24  A 24  A ? -2.5 LEU 19  A 19  A ? -0.4 LYS 24  A 24  A ? -1.3 THR 23  A 23  A ? -0.5 
22  GLY 22  A 22  A ? PHE 20  A 20  A ? -0.5 LYS 47  A 47  A ? -0.4 PHE 20  A 20  A ? -0.1 ASN 49  A 49  A ? -0.0 
23  THR 23  A 23  A ? GLU 21  A 21  A ? -0.5 PHE 20  A 20  A ? -0.1 ILE 25  A 25  A ? -0.5 GLY 22  A 22  A ? -0.2 
24  LYS 24  A 24  A ? GLU 21  A 21  A ? -1.3 ILE 25  A 25  A ? -0.0 GLU 21  A 21  A ? -2.5 LYS 26  A 26  A ? -0.3 
25  ILE 25  A 25  A ? THR 23  A 23  A ? -0.5 PHE 20  A 20  A ? -0.2 PHE 20  A 20  A ? -0.2 GLY 28  A 28  A ? -0.1 
26  LYS 26  A 26  A ? LEU 19  A 19  A ? -3.6 CYS 27  A 27  A ? -0.4 GLY 28  A 28  A ? -0.3 GLY 177 A 177 A ? -0.3 
27  CYS 27  A 27  A ? LEU 19  A 19  A ? -1.3 ASP 178 A 178 A ? -0.1 LEU 19  A 19  A ? -3.1 LYS 26  A 26  A ? -0.4 
28  GLY 28  A 28  A ? SER 179 A 179 A ? -3.7 LYS 26  A 26  A ? -0.3 ALA 40  A 40  A ? -0.4 VAL 30  A 30  A ? -0.3 
29  GLY 29  A 29  A ? ALA 17  A 17  A ? -1.5 CYS 27  A 27  A ? -0.2 ALA 17  A 17  A ? -2.5 LEU 31  A 31  A ? -0.4 
30  VAL 30  A 30  A ? ILE 38  A 38  A ? -2.5 GLY 28  A 28  A ? -0.3 ILE 38  A 38  A ? -3.2 VAL 32  A 32  A ? -0.6 
31  LEU 31  A 31  A ? TRP 15  A 15  A ? -2.7 GLY 29  A 29  A ? -0.4 VAL 105 A 105 A ? -2.4 VAL 37  A 37  A ? -0.2 
32  VAL 32  A 32  A ? TRP 36  A 36  A ? -2.1 VAL 30  A 30  A ? -0.6 LEU 107 A 107 A ? -0.2 VAL 37  A 37  A ? -0.2 
33  ASN 33  A 33  A ? TRP 36  A 36  A ? -1.6 GLU 106 A 106 A ? -0.1 TRP 36  A 36  A ? -2.2 VAL 32  A 32  A ? -0.4 
34  PRO 34  A 34  A ? ?   ?   ? ?   ? ? ?    ?   ?   ? ?   ? ? ?    ALA 96  A 96  A ? -4.1 LYS 94  A 94  A ? -0.1 
35  GLN 35  A 35  A ? PRO 95  A 95  A ? -0.3 TRP 36  A 36  A ? -0.1 LEU 92  A 92  A ? -2.3 VAL 37  A 37  A ? -0.4 
36  TRP 36  A 36  A ? ASN 33  A 33  A ? -2.2 ARG 91  A 91  A ? -0.2 VAL 32  A 32  A ? -2.1 ASN 33  A 33  A ? -1.6 
37  VAL 37  A 37  A ? LEU 90  A 90  A ? -2.3 GLN 35  A 35  A ? -0.4 LEU 90  A 90  A ? -3.5 THR 39  A 39  A ? -0.4 
38  ILE 38  A 38  A ? VAL 30  A 30  A ? -3.2 TRP 36  A 36  A ? -0.4 VAL 30  A 30  A ? -2.5 ALA 40  A 40  A ? -0.2 
39  THR 39  A 39  A ? MET 88  A 88  A ? -2.8 VAL 37  A 37  A ? -0.4 MET 88  A 88  A ? -2.7 ALA 41  A 41  A ? -0.3 
40  ALA 40  A 40  A ? GLY 28  A 28  A ? -0.4 ILE 38  A 38  A ? -0.2 CYS 43  A 43  A ? -1.7 ILE 87  A 87  A ? -0.3 
41  ALA 41  A 41  A ? THR 39  A 39  A ? -0.3 HIS 42  A 42  A ? -0.3 VAL 44  A 44  A ? -1.4 ALA 40  A 40  A ? -0.1 
42  HIS 42  A 42  A ? CYS 43  A 43  A ? -0.3 ASN 79  A 79  A ? -0.1 ALA 41  A 41  A ? -0.3 SER 179 A 179 A ? -0.0 
43  CYS 43  A 43  A ? ALA 40  A 40  A ? -1.7 GLY 28  A 28  A ? -0.1 HIS 42  A 42  A ? -0.3 ALA 41  A 41  A ? -0.2 
44  VAL 44  A 44  A ? ALA 41  A 41  A ? -1.4 THR 46  A 46  A ? -0.0 THR 46  A 46  A ? -0.3 ALA 41  A 41  A ? -0.0 
45  SER 45  A 45  A ? THR 46  A 46  A ? -0.1 TYR 48  A 48  A ? -0.0 TYR 48  A 48  A ? -0.3 CYS 43  A 43  A ? -0.0 
46  THR 46  A 46  A ? VAL 44  A 44  A ? -0.3 LYS 47  A 47  A ? -0.2 TYR 48  A 48  A ? -0.3 SER 45  A 45  A ? -0.1 
47  LYS 47  A 47  A ? ASN 49  A 49  A ? -0.1 PHE 20  A 20  A ? -0.0 ASN 49  A 49  A ? -0.5 GLY 22  A 22  A ? -0.4 
48  TYR 48  A 48  A ? VAL 69  A 69  A ? -0.3 THR 46  A 46  A ? -0.3 VAL 69  A 69  A ? -1.6 LEU 50  A 50  A ? -0.4 
49  ASN 49  A 49  A ? PHE 20  A 20  A ? -2.3 LYS 47  A 47  A ? -0.5 PHE 20  A 20  A ? -3.9 ALA 51  A 51  A ? -0.4 
50  LEU 50  A 50  A ? PHE 67  A 67  A ? -2.9 TYR 48  A 48  A ? -0.4 PHE 67  A 67  A ? -2.7 LEU 52  A 52  A ? -0.4 
51  ALA 51  A 51  A ? ALA 18  A 18  A ? -2.5 ASN 49  A 49  A ? -0.4 ALA 18  A 18  A ? -2.5 GLY 53  A 53  A ? -0.3 
52  LEU 52  A 52  A ? GLN 65  A 65  A ? -2.6 LEU 50  A 50  A ? -0.4 GLN 65  A 65  A ? -2.5 ALA 17  A 17  A ? -0.1 
53  GLY 53  A 53  A ? GLN 16  A 16  A ? -0.6 ALA 101 A 101 A ? -0.4 HIS 55  A 55  A ? -0.4 THR 63  A 63  A ? -0.2 
54  ARG 54  A 54  A ? GLN 16  A 16  A ? -0.3 ALA 51  A 51  A ? -0.2 GLY 53  A 53  A ? -0.2 LEU 57  A 57  A ? -0.1 
55  HIS 55  A 55  A ? GLY 53  A 53  A ? -0.4 ASN 56  A 56  A ? -0.3 LEU 137 A 137 A ? -2.2 LEU 57  A 57  A ? -0.4 
56  ASN 56  A 56  A ? VAL 136 A 136 A ? -0.2 LEU 57  A 57  A ? -0.1 ALA 59  A 59  A ? -0.9 HIS 55  A 55  A ? -0.3 
57  LEU 57  A 57  A ? ASP 135 A 135 A ? -3.0 HIS 55  A 55  A ? -0.4 VAL 136 A 136 A ? -0.1 ASN 56  A 56  A ? -0.1 
58  SER 58  A 58  A ? ASP 135 A 135 A ? -0.2 ASP 60  A 60  A ? -0.1 ASP 60  A 60  A ? -0.3 LEU 57  A 57  A ? -0.2 
59  ALA 59  A 59  A ? ASN 56  A 56  A ? -0.9 ASP 135 A 135 A ? -0.2 GLU 61  A 61  A ? -1.1 ASN 56  A 56  A ? -0.1 
60  ASP 60  A 60  A ? SER 58  A 58  A ? -0.3 ARG 54  A 54  A ? -0.0 ASP 62  A 62  A ? -0.4 LEU 57  A 57  A ? -0.1 
61  GLU 61  A 61  A ? ALA 59  A 59  A ? -1.1 ASN 56  A 56  A ? -0.2 ALA 64  A 64  A ? -1.6 ARG 54  A 54  A ? -0.0 
62  ASP 62  A 62  A ? ASP 60  A 60  A ? -0.4 THR 63  A 63  A ? -0.3 GLU 61  A 61  A ? -0.1 ARG 54  A 54  A ? -0.1 
63  THR 63  A 63  A ? GLY 53  A 53  A ? -0.2 GLN 65  A 65  A ? -0.0 ASP 62  A 62  A ? -0.3 GLN 65  A 65  A ? -0.1 
64  ALA 64  A 64  A ? GLU 61  A 61  A ? -1.6 GLY 53  A 53  A ? -0.1 PHE 66  A 66  A ? -0.4 GLY 53  A 53  A ? -0.2 
65  GLN 65  A 65  A ? LEU 52  A 52  A ? -2.5 THR 63  A 63  A ? -0.1 LEU 52  A 52  A ? -2.6 PHE 67  A 67  A ? -0.4 
66  PHE 66  A 66  A ? ALA 64  A 64  A ? -0.4 ALA 51  A 51  A ? -0.2 GLU 68  A 68  A ? -0.4 ALA 51  A 51  A ? -0.2 
67  PHE 67  A 67  A ? LEU 50  A 50  A ? -2.7 GLN 65  A 65  A ? -0.4 LEU 50  A 50  A ? -2.9 VAL 69  A 69  A ? -0.7 
68  GLU 68  A 68  A ? PHE 66  A 66  A ? -0.4 ASN 49  A 49  A ? -0.2 ASN 49  A 49  A ? -0.2 THR 70  A 70  A ? -0.1 
69  VAL 69  A 69  A ? TYR 48  A 48  A ? -1.6 PHE 67  A 67  A ? -0.7 TYR 48  A 48  A ? -0.3 LEU 92  A 92  A ? -0.2 
70  THR 70  A 70  A ? ARG 91  A 91  A ? -2.1 GLU 71  A 71  A ? -0.3 SER 72  A 72  A ? -0.3 VAL 69  A 69  A ? -0.1 
71  GLU 71  A 71  A ? ARG 91  A 91  A ? -1.1 PHE 73  A 73  A ? -0.0 ARG 91  A 91  A ? -2.6 PHE 73  A 73  A ? -0.4 
72  SER 72  A 72  A ? THR 70  A 70  A ? -0.3 LEU 90  A 90  A ? -0.2 LEU 90  A 90  A ? -0.2 MET 88  A 88  A ? -0.0 
73  PHE 73  A 73  A ? LEU 89  A 89  A ? -3.0 GLU 71  A 71  A ? -0.4 LEU 89  A 89  A ? -1.8 HIS 75  A 75  A ? -0.1 
74  PRO 74  A 74  A ? ?   ?   ? ?   ? ? ?    ?   ?   ? ?   ? ? ?    MET 88  A 88  A ? -0.2 ASP 86  A 86  A ? -0.1 
75  HIS 75  A 75  A ? ILE 87  A 87  A ? -2.8 HIS 85  A 85  A ? -0.3 PHE 78  A 78  A ? -2.2 ILE 87  A 87  A ? -0.1 
76  PRO 76  A 76  A ? ?   ?   ? ?   ? ? ?    ?   ?   ? ?   ? ? ?    HIS 75  A 75  A ? -0.1 HIS 85  A 85  A ? -0.0 
77  GLN 77  A 77  A ? HIS 85  A 85  A ? -0.1 ASN 79  A 79  A ? -0.1 ASN 79  A 79  A ? -0.1 SER 84  A 84  A ? -0.1 
78  PHE 78  A 78  A ? HIS 75  A 75  A ? -2.2 ILE 87  A 87  A ? -0.1 ARG 80  A 80  A ? -0.5 HIS 85  A 85  A ? -0.2 
79  ASN 79  A 79  A ? SER 84  A 84  A ? -1.9 ARG 80  A 80  A ? -0.1 SER 84  A 84  A ? -0.9 SER 83  A 83  A ? -0.7 
80  ARG 80  A 80  A ? PHE 78  A 78  A ? -0.5 SER 83  A 83  A ? -0.2 GLY 82  A 82  A ? -0.6 SER 83  A 83  A ? -0.4 
81  VAL 81  A 81  A ? GLY 82  A 82  A ? -0.2 SER 83  A 83  A ? -0.1 SER 84  A 84  A ? -0.5 ASN 79  A 79  A ? -0.1 
82  GLY 82  A 82  A ? ARG 80  A 80  A ? -0.6 SER 83  A 83  A ? -0.2 VAL 81  A 81  A ? -0.2 ARG 80  A 80  A ? -0.2 
83  SER 83  A 83  A ? ASN 79  A 79  A ? -0.7 ARG 80  A 80  A ? -0.4 ASP 86  A 86  A ? -0.7 HIS 85  A 85  A ? -0.3 
84  SER 84  A 84  A ? ASN 79  A 79  A ? -0.9 VAL 81  A 81  A ? -0.5 ASN 79  A 79  A ? -1.9 SER 83  A 83  A ? -0.2 
85  HIS 85  A 85  A ? SER 83  A 83  A ? -0.3 ASP 86  A 86  A ? -0.2 ILE 87  A 87  A ? -1.9 HIS 75  A 75  A ? -0.3 
86  ASP 86  A 86  A ? SER 83  A 83  A ? -0.7 PHE 78  A 78  A ? -0.1 MET 88  A 88  A ? -0.3 HIS 85  A 85  A ? -0.2 
87  ILE 87  A 87  A ? HIS 85  A 85  A ? -1.9 ALA 40  A 40  A ? -0.3 HIS 75  A 75  A ? -2.8 LEU 89  A 89  A ? -0.3 
88  MET 88  A 88  A ? THR 39  A 39  A ? -2.7 ASP 86  A 86  A ? -0.3 THR 39  A 39  A ? -2.8 LEU 90  A 90  A ? -0.4 
89  LEU 89  A 89  A ? PHE 73  A 73  A ? -1.8 ILE 87  A 87  A ? -0.3 PHE 73  A 73  A ? -3.0 ARG 91  A 91  A ? -0.4 
90  LEU 90  A 90  A ? VAL 37  A 37  A ? -3.5 MET 88  A 88  A ? -0.4 VAL 37  A 37  A ? -2.3 LEU 92  A 92  A ? -0.5 
91  ARG 91  A 91  A ? GLU 71  A 71  A ? -2.6 LEU 89  A 89  A ? -0.4 THR 70  A 70  A ? -2.1 GLU 71  A 71  A ? -1.1 
92  LEU 92  A 92  A ? GLN 35  A 35  A ? -2.3 LEU 90  A 90  A ? -0.5 VAL 69  A 69  A ? -0.1 PHE 67  A 67  A ? -0.0 
93  PRO 93  A 93  A ? ?   ?   ? ?   ? ? ?    ?   ?   ? ?   ? ? ?    LEU 92  A 92  A ? -0.1 VAL 69  A 69  A ? -0.1 
94  LYS 94  A 94  A ? PRO 34  A 34  A ? -0.1 GLN 35  A 35  A ? -0.0 ALA 96  A 96  A ? -0.0 LEU 92  A 92  A ? -0.0 
95  PRO 95  A 95  A ? ?   ?   ? ?   ? ? ?    ?   ?   ? ?   ? ? ?    GLN 35  A 35  A ? -0.3 LYS 97  A 97  A ? -0.1 
96  ALA 96  A 96  A ? PRO 34  A 34  A ? -4.1 ASN 33  A 33  A ? -0.1 ILE 98  A 98  A ? -0.6 TRP 36  A 36  A ? -0.0 
97  LYS 97  A 97  A ? PRO 95  A 95  A ? -0.1 ARG 103 A 103 A ? -0.0 THR 99  A 99  A ? -0.5 ALA 96  A 96  A ? -0.1 
98  ILE 98  A 98  A ? ALA 96  A 96  A ? -0.6 ALA 101 A 101 A ? -0.1 SER 100 A 100 A ? -0.2 ARG 103 A 103 A ? -0.2 
99  THR 99  A 99  A ? VAL 102 A 102 A ? -2.3 LYS 97  A 97  A ? -0.5 VAL 102 A 102 A ? -0.3 GLY 53  A 53  A ? -0.1 
100 SER 100 A 100 A ? ALA 101 A 101 A ? -0.2 ILE 98  A 98  A ? -0.2 ARG 103 A 103 A ? -0.1 GLY 53  A 53  A ? -0.1 
101 ALA 101 A 101 A ? VAL 102 A 102 A ? -0.2 THR 63  A 63  A ? -0.1 ARG 103 A 103 A ? -0.4 GLY 53  A 53  A ? -0.4 
102 VAL 102 A 102 A ? THR 99  A 99  A ? -0.3 LEU 52  A 52  A ? -0.1 THR 99  A 99  A ? -2.3 ALA 101 A 101 A ? -0.2 
103 ARG 103 A 103 A ? PRO 14  A 14  A ? -1.4 ALA 101 A 101 A ? -0.4 LEU 31  A 31  A ? -0.2 VAL 105 A 105 A ? -0.1 
104 PRO 104 A 104 A ? ?   ?   ? ?   ? ? ?    ?   ?   ? ?   ? ? ?    GLU 106 A 106 A ? -0.3 VAL 32  A 32  A ? -0.3 
105 VAL 105 A 105 A ? LEU 31  A 31  A ? -2.4 TRP 15  A 15  A ? -0.1 LEU 107 A 107 A ? -0.2 VAL 188 A 188 A ? -0.1 
106 GLU 106 A 106 A ? GLY 187 A 187 A ? -0.4 PRO 104 A 104 A ? -0.3 LEU 189 A 189 A ? -1.6 ASN 33  A 33  A ? -0.1 
107 LEU 107 A 107 A ? VAL 105 A 105 A ? -0.2 VAL 32  A 32  A ? -0.2 GLN 190 A 190 A ? -0.1 GLU 106 A 106 A ? -0.1 
108 PRO 108 A 108 A ? ?   ?   ? ?   ? ? ?    ?   ?   ? ?   ? ? ?    GLU 111 A 111 A ? -0.1 LEU 107 A 107 A ? -0.1 
109 THR 109 A 109 A ? LYS 110 A 110 A ? -0.3 LEU 107 A 107 A ? -0.1 GLU 111 A 111 A ? -0.3 LEU 107 A 107 A ? -0.0 
110 LYS 110 A 110 A ? ?   ?   ? ?   ? ? ?    ?   ?   ? ?   ? ? ?    THR 109 A 109 A ? -0.3 ALA 112 A 112 A ? -0.2 
111 GLU 111 A 111 A ? THR 109 A 109 A ? -0.3 PRO 108 A 108 A ? -0.1 LEU 114 A 114 A ? -0.1 GLN 190 A 190 A ? -0.0 
112 ALA 112 A 112 A ? LYS 110 A 110 A ? -0.2 PRO 113 A 113 A ? -0.1 GLY 115 A 115 A ? -0.1 GLU 111 A 111 A ? -0.1 
113 PRO 113 A 113 A ? ?   ?   ? ?   ? ? ?    ?   ?   ? ?   ? ? ?    THR 116 A 116 A ? -1.7 LEU 144 A 144 A ? -0.2 
114 LEU 114 A 114 A ? GLY 115 A 115 A ? -0.2 THR 143 A 143 A ? -0.1 LEU 145 A 145 A ? -0.2 THR 117 A 117 A ? -0.1 
115 GLY 115 A 115 A ? LEU 144 A 144 A ? -1.9 THR 116 A 116 A ? -0.3 LEU 114 A 114 A ? -0.2 THR 117 A 117 A ? -0.1 
116 THR 116 A 116 A ? PRO 113 A 113 A ? -1.7 THR 143 A 143 A ? -0.1 LEU 144 A 144 A ? -2.4 CYS 118 A 118 A ? -0.6 
117 THR 117 A 117 A ? THR 143 A 143 A ? -0.2 LEU 114 A 114 A ? -0.1 ASN 186 A 186 A ? -0.5 TYR 119 A 119 A ? -0.3 
118 CYS 118 A 118 A ? LEU 142 A 142 A ? -3.7 THR 116 A 116 A ? -0.6 LEU 142 A 142 A ? -3.5 ALA 120 A 120 A ? -0.4 
119 TYR 119 A 119 A ? MET 184 A 184 A ? -3.4 THR 117 A 117 A ? -0.3 MET 184 A 184 A ? -3.8 SER 121 A 121 A ? -0.4 
120 ALA 120 A 120 A ? VAL 140 A 140 A ? -2.4 CYS 118 A 118 A ? -0.4 VAL 140 A 140 A ? -2.1 GLY 122 A 122 A ? -0.3 
121 SER 121 A 121 A ? PRO 182 A 182 A ? -1.1 TYR 119 A 119 A ? -0.4 TRP 123 A 123 A ? -0.3 CYS 139 A 139 A ? -0.2 
122 GLY 122 A 122 A ? GLN 138 A 138 A ? -2.2 ALA 120 A 120 A ? -0.3 GLN 138 A 138 A ? -2.5 ASP 178 A 178 A ? -0.1 
123 TRP 123 A 123 A ? GLY 177 A 177 A ? -0.4 SER 121 A 121 A ? -0.3 THR 126 A 126 A ? -0.1 ASP 178 A 178 A ? -0.1 
124 GLY 124 A 124 A ? SER 125 A 125 A ? -0.2 TYR 133 A 133 A ? -0.1 ILE 2   A 2   A ? -0.3 GLY 177 A 177 A ? -0.3 
125 SER 125 A 125 A ? THR 176 A 176 A ? -2.4 ARG 1   A 1   A ? -0.2 ILE 2   A 2   A ? -1.0 TYR 133 A 133 A ? -0.2 
126 THR 126 A 126 A ? SER 132 A 132 A ? -1.4 ARG 1   A 1   A ? -0.3 GLY 4   A 4   A ? -0.4 SER 125 A 125 A ? -0.1 
127 HIS 127 A 127 A ? ASP 130 A 130 A ? -0.5 SER 132 A 132 A ? -0.3 CYS 200 A 200 A ? -0.2 SER 132 A 132 A ? -0.2 
128 PRO 128 A 128 A ? ?   ?   ? ?   ? ? ?    ?   ?   ? ?   ? ? ?    CYS 200 A 200 A ? -0.5 HIS 127 A 127 A ? -0.1 
129 THR 129 A 129 A ? PRO 199 A 199 A ? -0.1 ARG 198 A 198 A ? -0.1 VAL 131 A 131 A ? -0.3 ARG 198 A 198 A ? -0.0 
130 ASP 130 A 130 A ? SER 132 A 132 A ? -0.1 ?   ?   ? ?   ? ? ?    SER 132 A 132 A ? -0.9 HIS 127 A 127 A ? -0.5 
131 VAL 131 A 131 A ? THR 129 A 129 A ? -0.3 SER 125 A 125 A ? -0.1 TYR 133 A 133 A ? -0.4 GLY 124 A 124 A ? -0.0 
132 SER 132 A 132 A ? ASP 130 A 130 A ? -0.9 HIS 127 A 127 A ? -0.2 THR 126 A 126 A ? -1.4 HIS 127 A 127 A ? -0.3 
133 TYR 133 A 133 A ? VAL 131 A 131 A ? -0.4 SER 125 A 125 A ? -0.2 SER 125 A 125 A ? -0.2 GLY 124 A 124 A ? -0.1 
134 PRO 134 A 134 A ? ?   ?   ? ?   ? ? ?    ?   ?   ? ?   ? ? ?    LEU 57  A 57  A ? -0.1 GLN 138 A 138 A ? -0.1 
135 ASP 135 A 135 A ? ASN 56  A 56  A ? -0.1 LEU 137 A 137 A ? -0.1 LEU 57  A 57  A ? -3.0 LEU 137 A 137 A ? -0.3 
136 VAL 136 A 136 A ? ASN 56  A 56  A ? -0.2 LEU 57  A 57  A ? -0.1 ASN 56  A 56  A ? -0.2 GLN 138 A 138 A ? -0.1 
137 LEU 137 A 137 A ? HIS 55  A 55  A ? -2.2 ASP 135 A 135 A ? -0.3 CYS 8   A 8   A ? -2.5 CYS 139 A 139 A ? -0.3 
138 GLN 138 A 138 A ? GLY 122 A 122 A ? -2.5 GLU 7   A 7   A ? -0.3 GLY 122 A 122 A ? -2.2 VAL 140 A 140 A ? -0.3 
139 CYS 139 A 139 A ? TRP 6   A 6   A ? -3.6 LEU 137 A 137 A ? -0.3 TRP 6   A 6   A ? -2.7 ASP 141 A 141 A ? -0.4 
140 VAL 140 A 140 A ? ALA 120 A 120 A ? -2.1 GLN 138 A 138 A ? -0.3 ALA 120 A 120 A ? -2.4 LEU 142 A 142 A ? -0.4 
141 ASP 141 A 141 A ? CYS 139 A 139 A ? -0.4 GLY 4   A 4   A ? -0.3 THR 143 A 143 A ? -0.3 TYR 119 A 119 A ? -0.2 
142 LEU 142 A 142 A ? CYS 118 A 118 A ? -3.5 VAL 140 A 140 A ? -0.4 CYS 118 A 118 A ? -3.7 LEU 144 A 144 A ? -0.5 
143 THR 143 A 143 A ? GLY 166 A 166 A ? -0.7 ASP 141 A 141 A ? -0.3 GLY 166 A 166 A ? -2.1 LEU 145 A 145 A ? -0.3 
144 LEU 144 A 144 A ? THR 116 A 116 A ? -2.4 LEU 142 A 142 A ? -0.5 GLY 115 A 115 A ? -1.9 SER 146 A 146 A ? -0.3 
145 LEU 145 A 145 A ? CYS 164 A 164 A ? -2.8 THR 143 A 143 A ? -0.3 CYS 164 A 164 A ? -0.8 ASN 147 A 147 A ? -0.1 
146 SER 146 A 146 A ? LEU 144 A 144 A ? -0.3 ASN 147 A 147 A ? -0.1 CYS 150 A 150 A ? -1.6 VAL 149 A 149 A ? -0.4 
147 ASN 147 A 147 A ? ASN 148 A 148 A ? -0.2 VAL 149 A 149 A ? -0.2 ALA 151 A 151 A ? -2.8 SER 152 A 152 A ? -0.2 
148 ASN 148 A 148 A ? CYS 150 A 150 A ? -0.2 VAL 149 A 149 A ? -0.2 SER 152 A 152 A ? -1.7 ASN 147 A 147 A ? -0.2 
149 VAL 149 A 149 A ? SER 146 A 146 A ? -0.4 ALA 151 A 151 A ? -0.2 ALA 153 A 153 A ? -0.9 ASN 148 A 148 A ? -0.2 
150 CYS 150 A 150 A ? SER 146 A 146 A ? -1.6 ALA 151 A 151 A ? -0.2 TYR 154 A 154 A ? -1.7 ALA 153 A 153 A ? -0.6 
151 ALA 151 A 151 A ? ASN 147 A 147 A ? -2.8 SER 152 A 152 A ? -0.3 CYS 150 A 150 A ? -0.2 VAL 149 A 149 A ? -0.2 
152 SER 152 A 152 A ? ASN 148 A 148 A ? -1.7 ALA 153 A 153 A ? -0.2 ALA 151 A 151 A ? -0.3 CYS 150 A 150 A ? -0.2 
153 ALA 153 A 153 A ? VAL 149 A 149 A ? -0.9 CYS 150 A 150 A ? -0.6 TYR 155 A 155 A ? -0.3 ALA 151 A 151 A ? -0.2 
154 TYR 154 A 154 A ? CYS 150 A 150 A ? -1.7 ALA 156 A 156 A ? -0.2 ILE 158 A 158 A ? -0.1 ALA 153 A 153 A ? -0.0 
155 TYR 155 A 155 A ? ALA 153 A 153 A ? -0.3 LYS 157 A 157 A ? -0.1 TYR 154 A 154 A ? -0.1 LYS 157 A 157 A ? -0.1 
156 ALA 156 A 156 A ? LYS 157 A 157 A ? -0.1 ALA 153 A 153 A ? -0.1 ILE 158 A 158 A ? -0.3 TYR 154 A 154 A ? -0.2 
157 LYS 157 A 157 A ? TYR 155 A 155 A ? -0.1 ILE 158 A 158 A ? -0.0 THR 159 A 159 A ? -0.6 ALA 156 A 156 A ? -0.1 
158 ILE 158 A 158 A ? ALA 156 A 156 A ? -0.3 TYR 154 A 154 A ? -0.1 GLU 160 A 160 A ? -0.1 ALA 151 A 151 A ? -0.1 
159 THR 159 A 159 A ? LYS 157 A 157 A ? -0.6 GLU 160 A 160 A ? -0.1 MET 162 A 162 A ? -1.5 ALA 151 A 151 A ? -0.0 
160 GLU 160 A 160 A ? PHE 161 A 161 A ? -0.2 ILE 158 A 158 A ? -0.1 LYS 214 A 214 A ? -0.1 THR 159 A 159 A ? -0.1 
161 PHE 161 A 161 A ? ILE 213 A 213 A ? -0.0 THR 210 A 210 A ? -0.0 ARG 211 A 211 A ? -2.4 VAL 163 A 163 A ? -0.3 
162 MET 162 A 162 A ? THR 159 A 159 A ? -1.5 THR 210 A 210 A ? -0.2 CYS 164 A 164 A ? -0.4 THR 210 A 210 A ? -0.2 
163 VAL 163 A 163 A ? PHE 209 A 209 A ? -2.7 PHE 161 A 161 A ? -0.3 PHE 209 A 209 A ? -3.3 ALA 165 A 165 A ? -0.4 
164 CYS 164 A 164 A ? LEU 145 A 145 A ? -0.8 MET 162 A 162 A ? -0.4 LEU 145 A 145 A ? -2.8 GLY 166 A 166 A ? -0.3 
165 ALA 165 A 165 A ? GLY 207 A 207 A ? -2.2 VAL 163 A 163 A ? -0.4 GLY 207 A 207 A ? -2.0 SER 167 A 167 A ? -0.3 
166 GLY 166 A 166 A ? THR 143 A 143 A ? -2.1 CYS 164 A 164 A ? -0.3 THR 143 A 143 A ? -0.7 LEU 168 A 168 A ? -0.5 
167 SER 167 A 167 A ? LYS 172 A 172 A ? -0.8 ALA 165 A 165 A ? -0.3 GLY 170 A 170 A ? -0.8 LYS 205 A 205 A ? -0.5 
168 LEU 168 A 168 A ? GLY 166 A 166 A ? -0.5 GLU 169 A 169 A ? -0.2 LYS 204 A 204 A ? -1.4 SER 167 A 167 A ? -0.1 
169 GLU 169 A 169 A ? GLY 170 A 170 A ? -0.2 PRO 203 A 203 A ? -0.2 LEU 168 A 168 A ? -0.2 GLY 171 A 171 A ? -0.1 
170 GLY 170 A 170 A ? SER 167 A 167 A ? -0.8 ALA 202 A 202 A ? -0.3 GLU 169 A 169 A ? -0.2 ALA 202 A 202 A ? -0.2 
171 GLY 171 A 171 A ? GLY 201 A 201 A ? -3.0 GLU 169 A 169 A ? -0.1 ALA 173 A 173 A ? -0.4 ALA 202 A 202 A ? -0.1 
172 LYS 172 A 172 A ? SER 167 A 167 A ? -0.3 ALA 202 A 202 A ? -0.1 SER 167 A 167 A ? -0.8 VAL 174 A 174 A ? -0.3 
173 ALA 173 A 173 A ? VAL 3   A 3   A ? -1.5 GLY 171 A 171 A ? -0.4 VAL 3   A 3   A ? -2.2 CYS 175 A 175 A ? -0.4 
174 VAL 174 A 174 A ? LYS 172 A 172 A ? -0.3 ILE 2   A 2   A ? -0.2 ILE 2   A 2   A ? -0.3 GLY 201 A 201 A ? -0.2 
175 CYS 175 A 175 A ? ARG 1   A 1   A ? -1.1 ALA 173 A 173 A ? -0.4 ASP 178 A 178 A ? -1.9 SER 179 A 179 A ? -0.2 
176 THR 176 A 176 A ? GLY 177 A 177 A ? -0.2 VAL 174 A 174 A ? -0.2 SER 125 A 125 A ? -2.4 CYS 175 A 175 A ? -0.2 
177 GLY 177 A 177 A ? LYS 26  A 26  A ? -0.3 GLY 124 A 124 A ? -0.3 TRP 123 A 123 A ? -0.4 THR 176 A 176 A ? -0.2 
178 ASP 178 A 178 A ? CYS 175 A 175 A ? -1.9 CYS 27  A 27  A ? -0.2 GLY 181 A 181 A ? -2.8 THR 193 A 193 A ? -0.3 
179 SER 179 A 179 A ? GLY 180 A 180 A ? -0.3 LYS 26  A 26  A ? -0.3 GLY 28  A 28  A ? -3.7 SER 194 A 194 A ? -0.2 
180 GLY 180 A 180 A ? THR 193 A 193 A ? -2.8 GLY 181 A 181 A ? -0.3 SER 179 A 179 A ? -0.3 SER 194 A 194 A ? -0.1 
181 GLY 181 A 181 A ? ASP 178 A 178 A ? -2.8 PRO 182 A 182 A ? -0.1 THR 193 A 193 A ? -2.9 GLY 180 A 180 A ? -0.3 
182 PRO 182 A 182 A ? ?   ?   ? ?   ? ? ?    ?   ?   ? ?   ? ? ?    SER 121 A 121 A ? -1.1 MET 184 A 184 A ? -0.5 
183 LEU 183 A 183 A ? GLY 191 A 191 A ? -2.2 ALA 120 A 120 A ? -0.2 GLN 190 A 190 A ? -3.0 GLY 191 A 191 A ? -1.2 
184 MET 184 A 184 A ? TYR 119 A 119 A ? -3.8 PRO 182 A 182 A ? -0.5 TYR 119 A 119 A ? -3.4 ASN 186 A 186 A ? -0.5 
185 CYS 185 A 185 A ? VAL 188 A 188 A ? -2.6 LEU 183 A 183 A ? -0.5 VAL 188 A 188 A ? -1.5 CYS 118 A 118 A ? -0.2 
186 ASN 186 A 186 A ? THR 117 A 117 A ? -0.5 MET 184 A 184 A ? -0.5 CYS 185 A 185 A ? -0.1 LEU 189 A 189 A ? -0.1 
187 GLY 187 A 187 A ? VAL 188 A 188 A ? -0.2 VAL 105 A 105 A ? -0.0 GLU 106 A 106 A ? -0.4 LEU 189 A 189 A ? -0.4 
188 VAL 188 A 188 A ? CYS 185 A 185 A ? -1.5 VAL 105 A 105 A ? -0.1 CYS 185 A 185 A ? -2.6 GLN 190 A 190 A ? -0.5 
189 LEU 189 A 189 A ? GLU 106 A 106 A ? -1.6 GLY 187 A 187 A ? -0.4 MET 184 A 184 A ? -0.2 ILE 192 A 192 A ? -0.1 
190 GLN 190 A 190 A ? LEU 183 A 183 A ? -3.0 VAL 188 A 188 A ? -0.5 VAL 212 A 212 A ? -1.2 ILE 213 A 213 A ? -0.4 
191 GLY 191 A 191 A ? LEU 183 A 183 A ? -1.2 ARG 211 A 211 A ? -0.2 LEU 183 A 183 A ? -2.2 THR 193 A 193 A ? -0.4 
192 ILE 192 A 192 A ? THR 210 A 210 A ? -1.6 GLN 190 A 190 A ? -0.3 THR 210 A 210 A ? -3.3 SER 194 A 194 A ? -0.2 
193 THR 193 A 193 A ? GLY 181 A 181 A ? -2.9 GLY 191 A 191 A ? -0.4 GLY 180 A 180 A ? -2.8 PHE 209 A 209 A ? -0.2 
194 SER 194 A 194 A ? VAL 208 A 208 A ? -1.9 TRP 195 A 195 A ? -0.4 GLY 196 A 196 A ? -0.3 PHE 209 A 209 A ? -0.2 
195 TRP 195 A 195 A ? VAL 208 A 208 A ? -2.2 SER 83  A 83  A ? -0.0 VAL 208 A 208 A ? -3.3 SER 194 A 194 A ? -0.4 
196 GLY 196 A 196 A ? SER 194 A 194 A ? -0.3 GLY 207 A 207 A ? -0.2 ARG 198 A 198 A ? -0.2 GLY 207 A 207 A ? -0.1 
197 HIS 197 A 197 A ? PRO 206 A 206 A ? -0.3 TRP 195 A 195 A ? -0.3 ALA 202 A 202 A ? -0.1 GLY 201 A 201 A ? -0.1 
198 ARG 198 A 198 A ? GLY 196 A 196 A ? -0.2 PRO 199 A 199 A ? -0.1 CYS 200 A 200 A ? -0.1 THR 129 A 129 A ? -0.1 
199 PRO 199 A 199 A ? ?   ?   ? ?   ? ? ?    ?   ?   ? ?   ? ? ?    ALA 202 A 202 A ? -0.8 THR 129 A 129 A ? -0.1 
200 CYS 200 A 200 A ? PRO 128 A 128 A ? -0.5 GLY 201 A 201 A ? -0.2 ALA 173 A 173 A ? -0.1 CYS 175 A 175 A ? -0.1 
201 GLY 201 A 201 A ? LYS 205 A 205 A ? -0.4 ALA 202 A 202 A ? -0.2 GLY 171 A 171 A ? -3.0 CYS 200 A 200 A ? -0.2 
202 ALA 202 A 202 A ? PRO 199 A 199 A ? -0.8 LYS 205 A 205 A ? -0.3 LYS 205 A 205 A ? -1.5 GLY 170 A 170 A ? -0.3 
203 PRO 203 A 203 A ? ?   ?   ? ?   ? ? ?    ?   ?   ? ?   ? ? ?    GLU 169 A 169 A ? -0.2 LEU 168 A 168 A ? -0.2 
204 LYS 204 A 204 A ? LEU 168 A 168 A ? -1.4 SER 167 A 167 A ? -0.3 LEU 168 A 168 A ? -0.2 GLU 169 A 169 A ? -0.1 
205 LYS 205 A 205 A ? ALA 202 A 202 A ? -1.5 SER 167 A 167 A ? -0.5 GLY 201 A 201 A ? -0.4 ALA 202 A 202 A ? -0.3 
206 PRO 206 A 206 A ? ?   ?   ? ?   ? ? ?    ?   ?   ? ?   ? ? ?    HIS 197 A 197 A ? -0.3 GLY 166 A 166 A ? -0.2 
207 GLY 207 A 207 A ? ALA 165 A 165 A ? -2.0 GLY 196 A 196 A ? -0.1 ALA 165 A 165 A ? -2.2 PHE 209 A 209 A ? -0.5 
208 VAL 208 A 208 A ? TRP 195 A 195 A ? -3.3 CYS 164 A 164 A ? -0.2 TRP 195 A 195 A ? -2.2 SER 194 A 194 A ? -1.9 
209 PHE 209 A 209 A ? VAL 163 A 163 A ? -3.3 GLY 207 A 207 A ? -0.5 VAL 163 A 163 A ? -2.7 ARG 211 A 211 A ? -0.5 
210 THR 210 A 210 A ? ILE 192 A 192 A ? -3.3 VAL 208 A 208 A ? -0.3 ILE 192 A 192 A ? -1.6 VAL 212 A 212 A ? -0.7 
211 ARG 211 A 211 A ? PHE 161 A 161 A ? -2.4 PHE 209 A 209 A ? -0.5 LYS 214 A 214 A ? -0.6 TYR 215 A 215 A ? -0.2 
212 VAL 212 A 212 A ? GLN 190 A 190 A ? -1.2 THR 210 A 210 A ? -0.7 TYR 215 A 215 A ? -2.7 LEU 216 A 216 A ? -0.2 
213 ILE 213 A 213 A ? GLN 190 A 190 A ? -0.4 LYS 214 A 214 A ? -0.3 LEU 216 A 216 A ? -1.1 GLY 217 A 217 A ? -0.3 
214 LYS 214 A 214 A ? ARG 211 A 211 A ? -0.6 TYR 215 A 215 A ? -0.2 ILE 213 A 213 A ? -0.3 VAL 212 A 212 A ? -0.2 
215 TYR 215 A 215 A ? VAL 212 A 212 A ? -2.7 ARG 211 A 211 A ? -0.2 ILE 219 A 219 A ? -2.8 LYS 214 A 214 A ? -0.2 
216 LEU 216 A 216 A ? ILE 213 A 213 A ? -1.1 GLY 217 A 217 A ? -0.2 LYS 220 A 220 A ? -2.6 GLU 221 A 221 A ? -0.2 
217 GLY 217 A 217 A ? ILE 213 A 213 A ? -0.3 ILE 219 A 219 A ? -0.2 GLU 221 A 221 A ? -2.3 LEU 216 A 216 A ? -0.2 
218 TRP 218 A 218 A ? LYS 220 A 220 A ? -0.2 ILE 219 A 219 A ? -0.2 THR 222 A 222 A ? -2.5 ILE 223 A 223 A ? -0.2 
219 ILE 219 A 219 A ? TYR 215 A 215 A ? -2.8 LYS 220 A 220 A ? -0.2 ILE 223 A 223 A ? -2.3 GLU 224 A 224 A ? -0.2 
220 LYS 220 A 220 A ? LEU 216 A 216 A ? -2.6 GLU 221 A 221 A ? -0.2 GLU 224 A 224 A ? -2.3 ALA 225 A 225 A ? -0.2 
221 GLU 221 A 221 A ? GLY 217 A 217 A ? -2.3 LEU 216 A 216 A ? -0.2 ALA 225 A 225 A ? -2.1 LYS 220 A 220 A ? -0.2 
222 THR 222 A 222 A ? TRP 218 A 218 A ? -2.5 GLU 224 A 224 A ? -0.2 HIS 226 A 226 A ? -1.1 LYS 220 A 220 A ? -0.2 
223 ILE 223 A 223 A ? ILE 219 A 219 A ? -2.3 TRP 218 A 218 A ? -0.2 HIS 226 A 226 A ? -0.5 GLU 221 A 221 A ? -0.2 
224 GLU 224 A 224 A ? LYS 220 A 220 A ? -2.3 ALA 225 A 225 A ? -0.2 ILE 223 A 223 A ? -0.2 THR 222 A 222 A ? -0.2 
225 ALA 225 A 225 A ? GLU 221 A 221 A ? -2.1 LYS 220 A 220 A ? -0.2 GLU 224 A 224 A ? -0.2 ILE 223 A 223 A ? -0.2 
226 HIS 226 A 226 A ? THR 222 A 222 A ? -1.1 ILE 223 A 223 A ? -0.5 GLU 224 A 224 A ? -0.2 ILE 223 A 223 A ? -0.2 
# 
loop_
_dssp_statistics_histogram.entry_id 
_dssp_statistics_histogram.type 
_dssp_statistics_histogram.1 
_dssp_statistics_histogram.2 
_dssp_statistics_histogram.3 
_dssp_statistics_histogram.4 
_dssp_statistics_histogram.5 
_dssp_statistics_histogram.6 
_dssp_statistics_histogram.7 
_dssp_statistics_histogram.8 
_dssp_statistics_histogram.9 
_dssp_statistics_histogram.10 
_dssp_statistics_histogram.11 
_dssp_statistics_histogram.12 
_dssp_statistics_histogram.13 
_dssp_statistics_histogram.14 
_dssp_statistics_histogram.15 
_dssp_statistics_histogram.16 
_dssp_statistics_histogram.17 
_dssp_statistics_histogram.18 
_dssp_statistics_histogram.19 
_dssp_statistics_histogram.20 
_dssp_statistics_histogram.21 
_dssp_statistics_histogram.22 
_dssp_statistics_histogram.23 
_dssp_statistics_histogram.24 
_dssp_statistics_histogram.25 
_dssp_statistics_histogram.26 
_dssp_statistics_histogram.27 
_dssp_statistics_histogram.28 
_dssp_statistics_histogram.29 
_dssp_statistics_histogram.30 
SopaB2 residues_per_alpha_helix        0 0 0 0 0 0 1 0 0 1 0 0 0 0 0 0 0 0 0 0 0 0 0 0 0 0 0 0 0 0 
SopaB2 parallel_bridges_per_ladder     0 0 0 0 0 0 0 0 0 0 0 0 0 0 0 0 0 0 0 0 0 0 0 0 0 0 0 0 0 0 
SopaB2 antiparallel_bridges_per_ladder 2 2 3 7 0 2 0 0 0 0 0 0 0 0 0 0 0 0 0 0 0 0 0 0 0 0 0 0 0 0 
SopaB2 ladders_per_sheet               1 0 0 0 0 1 1 0 0 0 0 0 0 0 0 0 0 0 0 0 0 0 0 0 0 0 0 0 0 0 
# 
loop_
_dssp_statistics_hbond.entry_id 
_dssp_statistics_hbond.type 
_dssp_statistics_hbond.count 
_dssp_statistics_hbond.count_per_100 
SopaB2 O(I)-->H-N(J)          144 63.7 
SopaB2 'PARALLEL BRIDGES'     0   0.0  
SopaB2 'ANTIPARALLEL BRIDGES' 73  32.3 
SopaB2 O(I)-->H-N(I-5)        2   0.9  
SopaB2 O(I)-->H-N(I-4)        1   0.4  
SopaB2 O(I)-->H-N(I-3)        5   2.2  
SopaB2 O(I)-->H-N(I-2)        0   0.0  
SopaB2 O(I)-->H-N(I-1)        0   0.0  
SopaB2 O(I)-->H-N(I+0)        0   0.0  
SopaB2 O(I)-->H-N(I+1)        0   0.0  
SopaB2 O(I)-->H-N(I+2)        18  8.0  
SopaB2 O(I)-->H-N(I+3)        24  10.6 
SopaB2 O(I)-->H-N(I+4)        14  6.2  
SopaB2 O(I)-->H-N(I+5)        1   0.4  
# 
_dssp_statistics.entry_id                       SopaB2 
_dssp_statistics.nr_of_residues                 226 
_dssp_statistics.nr_of_chains                   1 
_dssp_statistics.nr_of_ss_bridges_total         0 
_dssp_statistics.nr_of_ss_bridges_intra_chain   0 
_dssp_statistics.nr_of_ss_bridges_inter_chain   0 
# 
loop_
_chem_comp.id 
_chem_comp.type 
_chem_comp.mon_nstd_flag 
_chem_comp.name 
_chem_comp.formula 
_chem_comp.formula_weight 
ALA 'L-PEPTIDE LINKING' y ALANINE         'C3 H7 N O2'     89.093 
ARG 'L-PEPTIDE LINKING' y ARGININE        'C6 H15 N4 O2'  175.209 
ASN 'L-PEPTIDE LINKING' y ASPARAGINE      'C4 H8 N2 O3'   132.118 
ASP 'L-PEPTIDE LINKING' y 'ASPARTIC ACID' 'C4 H7 N O4'    133.103 
CYS 'L-PEPTIDE LINKING' y CYSTEINE        'C3 H7 N O2 S'  121.158 
GLN 'L-PEPTIDE LINKING' y GLUTAMINE       'C5 H10 N2 O3'  146.144 
GLU 'L-PEPTIDE LINKING' y 'GLUTAMIC ACID' 'C5 H9 N O4'    147.129 
GLY 'PEPTIDE LINKING'   y GLYCINE         'C2 H5 N O2'     75.067 
HIS 'L-PEPTIDE LINKING' y HISTIDINE       'C6 H10 N3 O2'  156.162 
ILE 'L-PEPTIDE LINKING' y ISOLEUCINE      'C6 H13 N O2'   131.173 
LEU 'L-PEPTIDE LINKING' y LEUCINE         'C6 H13 N O2'   131.173 
LYS 'L-PEPTIDE LINKING' y LYSINE          'C6 H15 N2 O2'  147.195 
MET 'L-PEPTIDE LINKING' y METHIONINE      'C5 H11 N O2 S' 149.211 
PHE 'L-PEPTIDE LINKING' y PHENYLALANINE   'C9 H11 N O2'   165.189 
PRO 'L-PEPTIDE LINKING' y PROLINE         'C5 H9 N O2'     115.13 
SER 'L-PEPTIDE LINKING' y SERINE          'C3 H7 N O3'    105.093 
THR 'L-PEPTIDE LINKING' y THREONINE       'C4 H9 N O3'    119.119 
TRP 'L-PEPTIDE LINKING' y TRYPTOPHAN      'C11 H12 N2 O2' 204.225 
TYR 'L-PEPTIDE LINKING' y TYROSINE        'C9 H11 N O3'   181.189 
VAL 'L-PEPTIDE LINKING' y VALINE          'C5 H11 N O2'   117.146 
# 
loop_
_atom_type.symbol 
N 
C 
O 
S 
# 
loop_
_entity_poly_seq.entity_id 
_entity_poly_seq.num 
_entity_poly_seq.mon_id 
_entity_poly_seq.hetero 
1   1 ARG n 
1   2 ILE n 
1   3 VAL n 
1   4 GLY n 
1   5 GLY n 
1   6 TRP n 
1   7 GLU n 
1   8 CYS n 
1   9 LYS n 
1  10 LYS n 
1  11 ASN n 
1  12 SER n 
1  13 GLN n 
1  14 PRO n 
1  15 TRP n 
1  16 GLN n 
1  17 ALA n 
1  18 ALA n 
1  19 LEU n 
1  20 PHE n 
1  21 GLU n 
1  22 GLY n 
1  23 THR n 
1  24 LYS n 
1  25 ILE n 
1  26 LYS n 
1  27 CYS n 
1  28 GLY n 
1  29 GLY n 
1  30 VAL n 
1  31 LEU n 
1  32 VAL n 
1  33 ASN n 
1  34 PRO n 
1  35 GLN n 
1  36 TRP n 
1  37 VAL n 
1  38 ILE n 
1  39 THR n 
1  40 ALA n 
1  41 ALA n 
1  42 HIS n 
1  43 CYS n 
1  44 VAL n 
1  45 SER n 
1  46 THR n 
1  47 LYS n 
1  48 TYR n 
1  49 ASN n 
1  50 LEU n 
1  51 ALA n 
1  52 LEU n 
1  53 GLY n 
1  54 ARG n 
1  55 HIS n 
1  56 ASN n 
1  57 LEU n 
1  58 SER n 
1  59 ALA n 
1  60 ASP n 
1  61 GLU n 
1  62 ASP n 
1  63 THR n 
1  64 ALA n 
1  65 GLN n 
1  66 PHE n 
1  67 PHE n 
1  68 GLU n 
1  69 VAL n 
1  70 THR n 
1  71 GLU n 
1  72 SER n 
1  73 PHE n 
1  74 PRO n 
1  75 HIS n 
1  76 PRO n 
1  77 GLN n 
1  78 PHE n 
1  79 ASN n 
1  80 ARG n 
1  81 VAL n 
1  82 GLY n 
1  83 SER n 
1  84 SER n 
1  85 HIS n 
1  86 ASP n 
1  87 ILE n 
1  88 MET n 
1  89 LEU n 
1  90 LEU n 
1  91 ARG n 
1  92 LEU n 
1  93 PRO n 
1  94 LYS n 
1  95 PRO n 
1  96 ALA n 
1  97 LYS n 
1  98 ILE n 
1  99 THR n 
1 100 SER n 
1 101 ALA n 
1 102 VAL n 
1 103 ARG n 
1 104 PRO n 
1 105 VAL n 
1 106 GLU n 
1 107 LEU n 
1 108 PRO n 
1 109 THR n 
1 110 LYS n 
1 111 GLU n 
1 112 ALA n 
1 113 PRO n 
1 114 LEU n 
1 115 GLY n 
1 116 THR n 
1 117 THR n 
1 118 CYS n 
1 119 TYR n 
1 120 ALA n 
1 121 SER n 
1 122 GLY n 
1 123 TRP n 
1 124 GLY n 
1 125 SER n 
1 126 THR n 
1 127 HIS n 
1 128 PRO n 
1 129 THR n 
1 130 ASP n 
1 131 VAL n 
1 132 SER n 
1 133 TYR n 
1 134 PRO n 
1 135 ASP n 
1 136 VAL n 
1 137 LEU n 
1 138 GLN n 
1 139 CYS n 
1 140 VAL n 
1 141 ASP n 
1 142 LEU n 
1 143 THR n 
1 144 LEU n 
1 145 LEU n 
1 146 SER n 
1 147 ASN n 
1 148 ASN n 
1 149 VAL n 
1 150 CYS n 
1 151 ALA n 
1 152 SER n 
1 153 ALA n 
1 154 TYR n 
1 155 TYR n 
1 156 ALA n 
1 157 LYS n 
1 158 ILE n 
1 159 THR n 
1 160 GLU n 
1 161 PHE n 
1 162 MET n 
1 163 VAL n 
1 164 CYS n 
1 165 ALA n 
1 166 GLY n 
1 167 SER n 
1 168 LEU n 
1 169 GLU n 
1 170 GLY n 
1 171 GLY n 
1 172 LYS n 
1 173 ALA n 
1 174 VAL n 
1 175 CYS n 
1 176 THR n 
1 177 GLY n 
1 178 ASP n 
1 179 SER n 
1 180 GLY n 
1 181 GLY n 
1 182 PRO n 
1 183 LEU n 
1 184 MET n 
1 185 CYS n 
1 186 ASN n 
1 187 GLY n 
1 188 VAL n 
1 189 LEU n 
1 190 GLN n 
1 191 GLY n 
1 192 ILE n 
1 193 THR n 
1 194 SER n 
1 195 TRP n 
1 196 GLY n 
1 197 HIS n 
1 198 ARG n 
1 199 PRO n 
1 200 CYS n 
1 201 GLY n 
1 202 ALA n 
1 203 PRO n 
1 204 LYS n 
1 205 LYS n 
1 206 PRO n 
1 207 GLY n 
1 208 VAL n 
1 209 PHE n 
1 210 THR n 
1 211 ARG n 
1 212 VAL n 
1 213 ILE n 
1 214 LYS n 
1 215 TYR n 
1 216 LEU n 
1 217 GLY n 
1 218 TRP n 
1 219 ILE n 
1 220 LYS n 
1 221 GLU n 
1 222 THR n 
1 223 ILE n 
1 224 GLU n 
1 225 ALA n 
1 226 HIS n 
# 
loop_
_pdbx_poly_seq_scheme.asym_id 
_pdbx_poly_seq_scheme.entity_id 
_pdbx_poly_seq_scheme.seq_id 
_pdbx_poly_seq_scheme.mon_id 
_pdbx_poly_seq_scheme.ndb_seq_num 
_pdbx_poly_seq_scheme.pdb_seq_num 
_pdbx_poly_seq_scheme.auth_seq_num 
_pdbx_poly_seq_scheme.pdb_mon_id 
_pdbx_poly_seq_scheme.auth_mon_id 
_pdbx_poly_seq_scheme.pdb_strand_id 
_pdbx_poly_seq_scheme.pdb_ins_code 
_pdbx_poly_seq_scheme.hetero 
A 1   1 ARG   1 1   1   ARG ARG A ? n 
A 1   2 ILE   2 2   2   ILE ILE A ? n 
A 1   3 VAL   3 3   3   VAL VAL A ? n 
A 1   4 GLY   4 4   4   GLY GLY A ? n 
A 1   5 GLY   5 5   5   GLY GLY A ? n 
A 1   6 TRP   6 6   6   TRP TRP A ? n 
A 1   7 GLU   7 7   7   GLU GLU A ? n 
A 1   8 CYS   8 8   8   CYS CYS A ? n 
A 1   9 LYS   9 9   9   LYS LYS A ? n 
A 1  10 LYS  10 10  10  LYS LYS A ? n 
A 1  11 ASN  11 11  11  ASN ASN A ? n 
A 1  12 SER  12 12  12  SER SER A ? n 
A 1  13 GLN  13 13  13  GLN GLN A ? n 
A 1  14 PRO  14 14  14  PRO PRO A ? n 
A 1  15 TRP  15 15  15  TRP TRP A ? n 
A 1  16 GLN  16 16  16  GLN GLN A ? n 
A 1  17 ALA  17 17  17  ALA ALA A ? n 
A 1  18 ALA  18 18  18  ALA ALA A ? n 
A 1  19 LEU  19 19  19  LEU LEU A ? n 
A 1  20 PHE  20 20  20  PHE PHE A ? n 
A 1  21 GLU  21 21  21  GLU GLU A ? n 
A 1  22 GLY  22 22  22  GLY GLY A ? n 
A 1  23 THR  23 23  23  THR THR A ? n 
A 1  24 LYS  24 24  24  LYS LYS A ? n 
A 1  25 ILE  25 25  25  ILE ILE A ? n 
A 1  26 LYS  26 26  26  LYS LYS A ? n 
A 1  27 CYS  27 27  27  CYS CYS A ? n 
A 1  28 GLY  28 28  28  GLY GLY A ? n 
A 1  29 GLY  29 29  29  GLY GLY A ? n 
A 1  30 VAL  30 30  30  VAL VAL A ? n 
A 1  31 LEU  31 31  31  LEU LEU A ? n 
A 1  32 VAL  32 32  32  VAL VAL A ? n 
A 1  33 ASN  33 33  33  ASN ASN A ? n 
A 1  34 PRO  34 34  34  PRO PRO A ? n 
A 1  35 GLN  35 35  35  GLN GLN A ? n 
A 1  36 TRP  36 36  36  TRP TRP A ? n 
A 1  37 VAL  37 37  37  VAL VAL A ? n 
A 1  38 ILE  38 38  38  ILE ILE A ? n 
A 1  39 THR  39 39  39  THR THR A ? n 
A 1  40 ALA  40 40  40  ALA ALA A ? n 
A 1  41 ALA  41 41  41  ALA ALA A ? n 
A 1  42 HIS  42 42  42  HIS HIS A ? n 
A 1  43 CYS  43 43  43  CYS CYS A ? n 
A 1  44 VAL  44 44  44  VAL VAL A ? n 
A 1  45 SER  45 45  45  SER SER A ? n 
A 1  46 THR  46 46  46  THR THR A ? n 
A 1  47 LYS  47 47  47  LYS LYS A ? n 
A 1  48 TYR  48 48  48  TYR TYR A ? n 
A 1  49 ASN  49 49  49  ASN ASN A ? n 
A 1  50 LEU  50 50  50  LEU LEU A ? n 
A 1  51 ALA  51 51  51  ALA ALA A ? n 
A 1  52 LEU  52 52  52  LEU LEU A ? n 
A 1  53 GLY  53 53  53  GLY GLY A ? n 
A 1  54 ARG  54 54  54  ARG ARG A ? n 
A 1  55 HIS  55 55  55  HIS HIS A ? n 
A 1  56 ASN  56 56  56  ASN ASN A ? n 
A 1  57 LEU  57 57  57  LEU LEU A ? n 
A 1  58 SER  58 58  58  SER SER A ? n 
A 1  59 ALA  59 59  59  ALA ALA A ? n 
A 1  60 ASP  60 60  60  ASP ASP A ? n 
A 1  61 GLU  61 61  61  GLU GLU A ? n 
A 1  62 ASP  62 62  62  ASP ASP A ? n 
A 1  63 THR  63 63  63  THR THR A ? n 
A 1  64 ALA  64 64  64  ALA ALA A ? n 
A 1  65 GLN  65 65  65  GLN GLN A ? n 
A 1  66 PHE  66 66  66  PHE PHE A ? n 
A 1  67 PHE  67 67  67  PHE PHE A ? n 
A 1  68 GLU  68 68  68  GLU GLU A ? n 
A 1  69 VAL  69 69  69  VAL VAL A ? n 
A 1  70 THR  70 70  70  THR THR A ? n 
A 1  71 GLU  71 71  71  GLU GLU A ? n 
A 1  72 SER  72 72  72  SER SER A ? n 
A 1  73 PHE  73 73  73  PHE PHE A ? n 
A 1  74 PRO  74 74  74  PRO PRO A ? n 
A 1  75 HIS  75 75  75  HIS HIS A ? n 
A 1  76 PRO  76 76  76  PRO PRO A ? n 
A 1  77 GLN  77 77  77  GLN GLN A ? n 
A 1  78 PHE  78 78  78  PHE PHE A ? n 
A 1  79 ASN  79 79  79  ASN ASN A ? n 
A 1  80 ARG  80 80  80  ARG ARG A ? n 
A 1  81 VAL  81 81  81  VAL VAL A ? n 
A 1  82 GLY  82 82  82  GLY GLY A ? n 
A 1  83 SER  83 83  83  SER SER A ? n 
A 1  84 SER  84 84  84  SER SER A ? n 
A 1  85 HIS  85 85  85  HIS HIS A ? n 
A 1  86 ASP  86 86  86  ASP ASP A ? n 
A 1  87 ILE  87 87  87  ILE ILE A ? n 
A 1  88 MET  88 88  88  MET MET A ? n 
A 1  89 LEU  89 89  89  LEU LEU A ? n 
A 1  90 LEU  90 90  90  LEU LEU A ? n 
A 1  91 ARG  91 91  91  ARG ARG A ? n 
A 1  92 LEU  92 92  92  LEU LEU A ? n 
A 1  93 PRO  93 93  93  PRO PRO A ? n 
A 1  94 LYS  94 94  94  LYS LYS A ? n 
A 1  95 PRO  95 95  95  PRO PRO A ? n 
A 1  96 ALA  96 96  96  ALA ALA A ? n 
A 1  97 LYS  97 97  97  LYS LYS A ? n 
A 1  98 ILE  98 98  98  ILE ILE A ? n 
A 1  99 THR  99 99  99  THR THR A ? n 
A 1 100 SER 100 100 100 SER SER A ? n 
A 1 101 ALA 101 101 101 ALA ALA A ? n 
A 1 102 VAL 102 102 102 VAL VAL A ? n 
A 1 103 ARG 103 103 103 ARG ARG A ? n 
A 1 104 PRO 104 104 104 PRO PRO A ? n 
A 1 105 VAL 105 105 105 VAL VAL A ? n 
A 1 106 GLU 106 106 106 GLU GLU A ? n 
A 1 107 LEU 107 107 107 LEU LEU A ? n 
A 1 108 PRO 108 108 108 PRO PRO A ? n 
A 1 109 THR 109 109 109 THR THR A ? n 
A 1 110 LYS 110 110 110 LYS LYS A ? n 
A 1 111 GLU 111 111 111 GLU GLU A ? n 
A 1 112 ALA 112 112 112 ALA ALA A ? n 
A 1 113 PRO 113 113 113 PRO PRO A ? n 
A 1 114 LEU 114 114 114 LEU LEU A ? n 
A 1 115 GLY 115 115 115 GLY GLY A ? n 
A 1 116 THR 116 116 116 THR THR A ? n 
A 1 117 THR 117 117 117 THR THR A ? n 
A 1 118 CYS 118 118 118 CYS CYS A ? n 
A 1 119 TYR 119 119 119 TYR TYR A ? n 
A 1 120 ALA 120 120 120 ALA ALA A ? n 
A 1 121 SER 121 121 121 SER SER A ? n 
A 1 122 GLY 122 122 122 GLY GLY A ? n 
A 1 123 TRP 123 123 123 TRP TRP A ? n 
A 1 124 GLY 124 124 124 GLY GLY A ? n 
A 1 125 SER 125 125 125 SER SER A ? n 
A 1 126 THR 126 126 126 THR THR A ? n 
A 1 127 HIS 127 127 127 HIS HIS A ? n 
A 1 128 PRO 128 128 128 PRO PRO A ? n 
A 1 129 THR 129 129 129 THR THR A ? n 
A 1 130 ASP 130 130 130 ASP ASP A ? n 
A 1 131 VAL 131 131 131 VAL VAL A ? n 
A 1 132 SER 132 132 132 SER SER A ? n 
A 1 133 TYR 133 133 133 TYR TYR A ? n 
A 1 134 PRO 134 134 134 PRO PRO A ? n 
A 1 135 ASP 135 135 135 ASP ASP A ? n 
A 1 136 VAL 136 136 136 VAL VAL A ? n 
A 1 137 LEU 137 137 137 LEU LEU A ? n 
A 1 138 GLN 138 138 138 GLN GLN A ? n 
A 1 139 CYS 139 139 139 CYS CYS A ? n 
A 1 140 VAL 140 140 140 VAL VAL A ? n 
A 1 141 ASP 141 141 141 ASP ASP A ? n 
A 1 142 LEU 142 142 142 LEU LEU A ? n 
A 1 143 THR 143 143 143 THR THR A ? n 
A 1 144 LEU 144 144 144 LEU LEU A ? n 
A 1 145 LEU 145 145 145 LEU LEU A ? n 
A 1 146 SER 146 146 146 SER SER A ? n 
A 1 147 ASN 147 147 147 ASN ASN A ? n 
A 1 148 ASN 148 148 148 ASN ASN A ? n 
A 1 149 VAL 149 149 149 VAL VAL A ? n 
A 1 150 CYS 150 150 150 CYS CYS A ? n 
A 1 151 ALA 151 151 151 ALA ALA A ? n 
A 1 152 SER 152 152 152 SER SER A ? n 
A 1 153 ALA 153 153 153 ALA ALA A ? n 
A 1 154 TYR 154 154 154 TYR TYR A ? n 
A 1 155 TYR 155 155 155 TYR TYR A ? n 
A 1 156 ALA 156 156 156 ALA ALA A ? n 
A 1 157 LYS 157 157 157 LYS LYS A ? n 
A 1 158 ILE 158 158 158 ILE ILE A ? n 
A 1 159 THR 159 159 159 THR THR A ? n 
A 1 160 GLU 160 160 160 GLU GLU A ? n 
A 1 161 PHE 161 161 161 PHE PHE A ? n 
A 1 162 MET 162 162 162 MET MET A ? n 
A 1 163 VAL 163 163 163 VAL VAL A ? n 
A 1 164 CYS 164 164 164 CYS CYS A ? n 
A 1 165 ALA 165 165 165 ALA ALA A ? n 
A 1 166 GLY 166 166 166 GLY GLY A ? n 
A 1 167 SER 167 167 167 SER SER A ? n 
A 1 168 LEU 168 168 168 LEU LEU A ? n 
A 1 169 GLU 169 169 169 GLU GLU A ? n 
A 1 170 GLY 170 170 170 GLY GLY A ? n 
A 1 171 GLY 171 171 171 GLY GLY A ? n 
A 1 172 LYS 172 172 172 LYS LYS A ? n 
A 1 173 ALA 173 173 173 ALA ALA A ? n 
A 1 174 VAL 174 174 174 VAL VAL A ? n 
A 1 175 CYS 175 175 175 CYS CYS A ? n 
A 1 176 THR 176 176 176 THR THR A ? n 
A 1 177 GLY 177 177 177 GLY GLY A ? n 
A 1 178 ASP 178 178 178 ASP ASP A ? n 
A 1 179 SER 179 179 179 SER SER A ? n 
A 1 180 GLY 180 180 180 GLY GLY A ? n 
A 1 181 GLY 181 181 181 GLY GLY A ? n 
A 1 182 PRO 182 182 182 PRO PRO A ? n 
A 1 183 LEU 183 183 183 LEU LEU A ? n 
A 1 184 MET 184 184 184 MET MET A ? n 
A 1 185 CYS 185 185 185 CYS CYS A ? n 
A 1 186 ASN 186 186 186 ASN ASN A ? n 
A 1 187 GLY 187 187 187 GLY GLY A ? n 
A 1 188 VAL 188 188 188 VAL VAL A ? n 
A 1 189 LEU 189 189 189 LEU LEU A ? n 
A 1 190 GLN 190 190 190 GLN GLN A ? n 
A 1 191 GLY 191 191 191 GLY GLY A ? n 
A 1 192 ILE 192 192 192 ILE ILE A ? n 
A 1 193 THR 193 193 193 THR THR A ? n 
A 1 194 SER 194 194 194 SER SER A ? n 
A 1 195 TRP 195 195 195 TRP TRP A ? n 
A 1 196 GLY 196 196 196 GLY GLY A ? n 
A 1 197 HIS 197 197 197 HIS HIS A ? n 
A 1 198 ARG 198 198 198 ARG ARG A ? n 
A 1 199 PRO 199 199 199 PRO PRO A ? n 
A 1 200 CYS 200 200 200 CYS CYS A ? n 
A 1 201 GLY 201 201 201 GLY GLY A ? n 
A 1 202 ALA 202 202 202 ALA ALA A ? n 
A 1 203 PRO 203 203 203 PRO PRO A ? n 
A 1 204 LYS 204 204 204 LYS LYS A ? n 
A 1 205 LYS 205 205 205 LYS LYS A ? n 
A 1 206 PRO 206 206 206 PRO PRO A ? n 
A 1 207 GLY 207 207 207 GLY GLY A ? n 
A 1 208 VAL 208 208 208 VAL VAL A ? n 
A 1 209 PHE 209 209 209 PHE PHE A ? n 
A 1 210 THR 210 210 210 THR THR A ? n 
A 1 211 ARG 211 211 211 ARG ARG A ? n 
A 1 212 VAL 212 212 212 VAL VAL A ? n 
A 1 213 ILE 213 213 213 ILE ILE A ? n 
A 1 214 LYS 214 214 214 LYS LYS A ? n 
A 1 215 TYR 215 215 215 TYR TYR A ? n 
A 1 216 LEU 216 216 216 LEU LEU A ? n 
A 1 217 GLY 217 217 217 GLY GLY A ? n 
A 1 218 TRP 218 218 218 TRP TRP A ? n 
A 1 219 ILE 219 219 219 ILE ILE A ? n 
A 1 220 LYS 220 220 220 LYS LYS A ? n 
A 1 221 GLU 221 221 221 GLU GLU A ? n 
A 1 222 THR 222 222 222 THR THR A ? n 
A 1 223 ILE 223 223 223 ILE ILE A ? n 
A 1 224 GLU 224 224 224 GLU GLU A ? n 
A 1 225 ALA 225 225 225 ALA ALA A ? n 
A 1 226 HIS 226 226 226 HIS HIS A ? n 
# 
loop_
_atom_site.group_PDB 
_atom_site.id 
_atom_site.type_symbol 
_atom_site.label_atom_id 
_atom_site.label_alt_id 
_atom_site.label_comp_id 
_atom_site.label_asym_id 
_atom_site.label_entity_id 
_atom_site.label_seq_id 
_atom_site.pdbx_PDB_ins_code 
_atom_site.Cartn_x 
_atom_site.Cartn_y 
_atom_site.Cartn_z 
_atom_site.occupancy 
_atom_site.B_iso_or_equiv 
_atom_site.pdbx_formal_charge 
_atom_site.auth_seq_id 
_atom_site.auth_comp_id 
_atom_site.auth_asym_id 
_atom_site.auth_atom_id 
_atom_site.pdbx_PDB_model_num 
ATOM 1    N N   ? ARG A 1   1 ?   6.523  -6.196  -6.652 1.000 61.220 ? 1   ARG A N   1 
ATOM 2    C CA  ? ARG A 1   1 ?   7.608  -5.909  -7.586 1.000 61.220 ? 1   ARG A CA  1 
ATOM 3    C C   ? ARG A 1   1 ?   7.824  -4.406  -7.729 1.000 61.220 ? 1   ARG A C   1 
ATOM 4    C CB  ? ARG A 1   1 ?   7.318  -6.530  -8.954 1.000 61.220 ? 1   ARG A CB  1 
ATOM 5    O O   ? ARG A 1   1 ?   6.882  -3.663  -8.010 1.000 61.220 ? 1   ARG A O   1 
ATOM 6    C CG  ? ARG A 1   1 ?   7.265  -8.049  -8.943 1.000 61.220 ? 1   ARG A CG  1 
ATOM 7    C CD  ? ARG A 1   1 ?   7.025  -8.616 -10.335 1.000 61.220 ? 1   ARG A CD  1 
ATOM 8    N NE  ? ARG A 1   1 ?   6.947 -10.074 -10.318 1.000 61.220 ? 1   ARG A NE  1 
ATOM 9    N NH1 ? ARG A 1   1 ?   6.264 -10.270 -12.516 1.000 61.220 ? 1   ARG A NH1 1 
ATOM 10   N NH2 ? ARG A 1   1 ?   6.550 -12.144 -11.229 1.000 61.220 ? 1   ARG A NH2 1 
ATOM 11   C CZ  ? ARG A 1   1 ?   6.587 -10.826 -11.354 1.000 61.220 ? 1   ARG A CZ  1 
ATOM 12   N N   ? ILE A 1   2 ?   8.945  -3.982  -7.428 1.000 80.250 ? 2   ILE A N   1 
ATOM 13   C CA  ? ILE A 1   2 ?   9.299  -2.675  -7.971 1.000 80.250 ? 2   ILE A CA  1 
ATOM 14   C C   ? ILE A 1   2 ?  10.440  -2.826  -8.975 1.000 80.250 ? 2   ILE A C   1 
ATOM 15   C CB  ? ILE A 1   2 ?   9.697  -1.687  -6.852 1.000 80.250 ? 2   ILE A CB  1 
ATOM 16   O O   ? ILE A 1   2 ?  11.594  -3.021  -8.588 1.000 80.250 ? 2   ILE A O   1 
ATOM 17   C CG1 ? ILE A 1   2 ?   8.536  -1.496  -5.870 1.000 80.250 ? 2   ILE A CG1 1 
ATOM 18   C CG2 ? ILE A 1   2 ?  10.138  -0.346  -7.447 1.000 80.250 ? 2   ILE A CG2 1 
ATOM 19   C CD1 ? ILE A 1   2 ?   7.360  -0.720  -6.446 1.000 80.250 ? 2   ILE A CD1 1 
ATOM 20   N N   ? VAL A 1   3 ?  10.178  -3.129 -10.181 1.000 84.580 ? 3   VAL A N   1 
ATOM 21   C CA  ? VAL A 1   3 ?  11.156  -3.222 -11.260 1.000 84.580 ? 3   VAL A CA  1 
ATOM 22   C C   ? VAL A 1   3 ?  11.585  -1.822 -11.692 1.000 84.580 ? 3   VAL A C   1 
ATOM 23   C CB  ? VAL A 1   3 ?  10.595  -4.004 -12.469 1.000 84.580 ? 3   VAL A CB  1 
ATOM 24   O O   ? VAL A 1   3 ?  10.742  -0.952 -11.924 1.000 84.580 ? 3   VAL A O   1 
ATOM 25   C CG1 ? VAL A 1   3 ?  11.616  -4.048 -13.605 1.000 84.580 ? 3   VAL A CG1 1 
ATOM 26   C CG2 ? VAL A 1   3 ?  10.196  -5.418 -12.050 1.000 84.580 ? 3   VAL A CG2 1 
ATOM 27   N N   ? GLY A 1   4 ?  12.979  -1.688 -11.706 1.000 86.800 ? 4   GLY A N   1 
ATOM 28   C CA  ? GLY A 1   4 ?  13.464  -0.390 -12.146 1.000 86.800 ? 4   GLY A CA  1 
ATOM 29   C C   ? GLY A 1   4 ?  13.382   0.674 -11.067 1.000 86.800 ? 4   GLY A C   1 
ATOM 30   O O   ? GLY A 1   4 ?  13.442   1.870 -11.362 1.000 86.800 ? 4   GLY A O   1 
ATOM 31   N N   ? GLY A 1   5 ?  13.109   0.170  -9.703 1.000 91.570 ? 5   GLY A N   1 
ATOM 32   C CA  ? GLY A 1   5 ?  12.974   1.083  -8.579 1.000 91.570 ? 5   GLY A CA  1 
ATOM 33   C C   ? GLY A 1   5 ?  14.259   1.251  -7.791 1.000 91.570 ? 5   GLY A C   1 
ATOM 34   O O   ? GLY A 1   5 ?  15.340   0.911  -8.275 1.000 91.570 ? 5   GLY A O   1 
ATOM 35   N N   ? TRP A 1   6 ?  14.122   1.876  -6.665 1.000 94.100 ? 6   TRP A N   1 
ATOM 36   C CA  ? TRP A 1   6 ?  15.216   2.174  -5.746 1.000 94.100 ? 6   TRP A CA  1 
ATOM 37   C C   ? TRP A 1   6 ?  14.775   1.993  -4.298 1.000 94.100 ? 6   TRP A C   1 
ATOM 38   C CB  ? TRP A 1   6 ?  15.727   3.601  -5.963 1.000 94.100 ? 6   TRP A CB  1 
ATOM 39   O O   ? TRP A 1   6 ?  13.580   1.872  -4.016 1.000 94.100 ? 6   TRP A O   1 
ATOM 40   C CG  ? TRP A 1   6 ?  14.680   4.658  -5.776 1.000 94.100 ? 6   TRP A CG  1 
ATOM 41   C CD1 ? TRP A 1   6 ?  14.431   5.378  -4.641 1.000 94.100 ? 6   TRP A CD1 1 
ATOM 42   C CD2 ? TRP A 1   6 ?  13.738   5.109  -6.753 1.000 94.100 ? 6   TRP A CD2 1 
ATOM 43   C CE2 ? TRP A 1   6 ?  12.947   6.107  -6.141 1.000 94.100 ? 6   TRP A CE2 1 
ATOM 44   C CE3 ? TRP A 1   6 ?  13.486   4.767  -8.088 1.000 94.100 ? 6   TRP A CE3 1 
ATOM 45   N NE1 ? TRP A 1   6 ?  13.390   6.252  -4.854 1.000 94.100 ? 6   TRP A NE1 1 
ATOM 46   C CH2 ? TRP A 1   6 ?  11.694   6.413  -8.126 1.000 94.100 ? 6   TRP A CH2 1 
ATOM 47   C CZ2 ? TRP A 1   6 ?  11.920   6.766  -6.821 1.000 94.100 ? 6   TRP A CZ2 1 
ATOM 48   C CZ3 ? TRP A 1   6 ?  12.463   5.425  -8.763 1.000 94.100 ? 6   TRP A CZ3 1 
ATOM 49   N N   ? GLU A 1   7 ?  15.796   1.761  -3.440 1.000 95.650 ? 7   GLU A N   1 
ATOM 50   C CA  ? GLU A 1   7 ?  15.461   1.740  -2.020 1.000 95.650 ? 7   GLU A CA  1 
ATOM 51   C C   ? GLU A 1   7 ?  14.842   3.064  -1.579 1.000 95.650 ? 7   GLU A C   1 
ATOM 52   C CB  ? GLU A 1   7 ?  16.704   1.435  -1.179 1.000 95.650 ? 7   GLU A CB  1 
ATOM 53   O O   ? GLU A 1   7 ?  15.392   4.133  -1.851 1.000 95.650 ? 7   GLU A O   1 
ATOM 54   C CG  ? GLU A 1   7 ?  16.437   1.394   0.319 1.000 95.650 ? 7   GLU A CG  1 
ATOM 55   C CD  ? GLU A 1   7 ?  17.681   1.096   1.142 1.000 95.650 ? 7   GLU A CD  1 
ATOM 56   O OE1 ? GLU A 1   7 ?  17.757   1.542   2.310 1.000 95.650 ? 7   GLU A OE1 1 
ATOM 57   O OE2 ? GLU A 1   7 ?  18.587   0.413   0.614 1.000 95.650 ? 7   GLU A OE2 1 
ATOM 58   N N   ? CYS A 1   8 ?  13.724   2.985  -0.925 1.000 95.810 ? 8   CYS A N   1 
ATOM 59   C CA  ? CYS A 1   8 ?  13.089   4.166  -0.350 1.000 95.810 ? 8   CYS A CA  1 
ATOM 60   C C   ? CYS A 1   8 ?  13.919   4.727   0.798 1.000 95.810 ? 8   CYS A C   1 
ATOM 61   C CB  ? CYS A 1   8 ?  11.682   3.831   0.143 1.000 95.810 ? 8   CYS A CB  1 
ATOM 62   O O   ? CYS A 1   8 ?  14.589   3.978   1.510 1.000 95.810 ? 8   CYS A O   1 
ATOM 63   S SG  ? CYS A 1   8 ?  10.565   3.277  -1.165 1.000 95.810 ? 8   CYS A SG  1 
ATOM 64   N N   ? LYS A 1   9 ?  13.859   6.093   0.877 1.000 95.650 ? 9   LYS A N   1 
ATOM 65   C CA  ? LYS A 1   9 ?  14.447   6.673   2.081 1.000 95.650 ? 9   LYS A CA  1 
ATOM 66   C C   ? LYS A 1   9 ?  13.766   6.139   3.337 1.000 95.650 ? 9   LYS A C   1 
ATOM 67   C CB  ? LYS A 1   9 ?  14.354   8.199   2.042 1.000 95.650 ? 9   LYS A CB  1 
ATOM 68   O O   ? LYS A 1   9 ?  12.544   5.980   3.368 1.000 95.650 ? 9   LYS A O   1 
ATOM 69   C CG  ? LYS A 1   9 ?  15.077   8.892   3.187 1.000 95.650 ? 9   LYS A CG  1 
ATOM 70   C CD  ? LYS A 1   9 ?  14.957  10.408   3.088 1.000 95.650 ? 9   LYS A CD  1 
ATOM 71   C CE  ? LYS A 1   9 ?  15.623  11.101   4.269 1.000 95.650 ? 9   LYS A CE  1 
ATOM 72   N NZ  ? LYS A 1   9 ?  15.510  12.587   4.175 1.000 95.650 ? 9   LYS A NZ  1 
ATOM 73   N N   ? LYS A 1  10 ?  14.603   5.785   4.328 1.000 95.280 ? 10  LYS A N   1 
ATOM 74   C CA  ? LYS A 1  10 ?  14.074   5.243   5.576 1.000 95.280 ? 10  LYS A CA  1 
ATOM 75   C C   ? LYS A 1  10 ?  12.958   6.124   6.130 1.000 95.280 ? 10  LYS A C   1 
ATOM 76   C CB  ? LYS A 1  10 ?  15.189   5.096   6.613 1.000 95.280 ? 10  LYS A CB  1 
ATOM 77   O O   ? LYS A 1  10 ?  13.117   7.342   6.237 1.000 95.280 ? 10  LYS A O   1 
ATOM 78   C CG  ? LYS A 1  10 ?  14.776   4.331   7.862 1.000 95.280 ? 10  LYS A CG  1 
ATOM 79   C CD  ? LYS A 1  10 ?  15.955   4.121   8.804 1.000 95.280 ? 10  LYS A CD  1 
ATOM 80   C CE  ? LYS A 1  10 ?  15.547   3.338  10.044 1.000 95.280 ? 10  LYS A CE  1 
ATOM 81   N NZ  ? LYS A 1  10 ?  16.709   3.089  10.949 1.000 95.280 ? 10  LYS A NZ  1 
ATOM 82   N N   ? ASN A 1  11 ?  11.734   5.508   6.413 1.000 92.850 ? 11  ASN A N   1 
ATOM 83   C CA  ? ASN A 1  11 ?  10.551   6.083   7.045 1.000 92.850 ? 11  ASN A CA  1 
ATOM 84   C C   ? ASN A 1  11 ?   9.923   7.169   6.176 1.000 92.850 ? 11  ASN A C   1 
ATOM 85   C CB  ? ASN A 1  11 ?  10.899   6.644   8.426 1.000 92.850 ? 11  ASN A CB  1 
ATOM 86   O O   ? ASN A 1  11 ?   9.136   7.982   6.662 1.000 92.850 ? 11  ASN A O   1 
ATOM 87   C CG  ? ASN A 1  11 ?  11.355   5.571   9.394 1.000 92.850 ? 11  ASN A CG  1 
ATOM 88   N ND2 ? ASN A 1  11 ?  12.269   5.929  10.289 1.000 92.850 ? 11  ASN A ND2 1 
ATOM 89   O OD1 ? ASN A 1  11 ?  10.891   4.429   9.338 1.000 92.850 ? 11  ASN A OD1 1 
ATOM 90   N N   ? SER A 1  12 ?  10.299   7.253   4.881 1.000 95.220 ? 12  SER A N   1 
ATOM 91   C CA  ? SER A 1  12 ?   9.722   8.208   3.941 1.000 95.220 ? 12  SER A CA  1 
ATOM 92   C C   ? SER A 1  12 ?   8.316   7.791   3.523 1.000 95.220 ? 12  SER A C   1 
ATOM 93   C CB  ? SER A 1  12 ?  10.610   8.347   2.704 1.000 95.220 ? 12  SER A CB  1 
ATOM 94   O O   ? SER A 1  12 ?   7.567   8.591   2.958 1.000 95.220 ? 12  SER A O   1 
ATOM 95   O OG  ? SER A 1  12 ?  10.708   7.113   2.014 1.000 95.220 ? 12  SER A OG  1 
ATOM 96   N N   ? GLN A 1  13 ?   7.859   6.604   3.768 1.000 96.630 ? 13  GLN A N   1 
ATOM 97   C CA  ? GLN A 1  13 ?   6.527   6.072   3.500 1.000 96.630 ? 13  GLN A CA  1 
ATOM 98   C C   ? GLN A 1  13 ?   5.842   5.629   4.790 1.000 96.630 ? 13  GLN A C   1 
ATOM 99   C CB  ? GLN A 1  13 ?   6.604   4.902   2.518 1.000 96.630 ? 13  GLN A CB  1 
ATOM 100  O O   ? GLN A 1  13 ?   5.604   4.437   4.995 1.000 96.630 ? 13  GLN A O   1 
ATOM 101  C CG  ? GLN A 1  13 ?   7.344   5.229   1.229 1.000 96.630 ? 13  GLN A CG  1 
ATOM 102  C CD  ? GLN A 1  13 ?   6.852   6.507   0.577 1.000 96.630 ? 13  GLN A CD  1 
ATOM 103  N NE2 ? GLN A 1  13 ?   7.782   7.321   0.089 1.000 96.630 ? 13  GLN A NE2 1 
ATOM 104  O OE1 ? GLN A 1  13 ?   5.645   6.761   0.511 1.000 96.630 ? 13  GLN A OE1 1 
ATOM 105  N N   ? PRO A 1  14 ?   5.408   6.554   5.643 1.000 97.300 ? 14  PRO A N   1 
ATOM 106  C CA  ? PRO A 1  14 ?   4.911   6.233   6.983 1.000 97.300 ? 14  PRO A CA  1 
ATOM 107  C C   ? PRO A 1  14 ?   3.530   5.583   6.961 1.000 97.300 ? 14  PRO A C   1 
ATOM 108  C CB  ? PRO A 1  14 ?   4.862   7.597   7.676 1.000 97.300 ? 14  PRO A CB  1 
ATOM 109  O O   ? PRO A 1  14 ?   3.091   5.023   7.968 1.000 97.300 ? 14  PRO A O   1 
ATOM 110  C CG  ? PRO A 1  14 ?   4.693   8.584   6.566 1.000 97.300 ? 14  PRO A CG  1 
ATOM 111  C CD  ? PRO A 1  14 ?   5.478   8.105   5.379 1.000 97.300 ? 14  PRO A CD  1 
ATOM 112  N N   ? TRP A 1  15 ?   2.884   5.499   5.814 1.000 98.070 ? 15  TRP A N   1 
ATOM 113  C CA  ? TRP A 1  15 ?   1.555   4.920   5.646 1.000 98.070 ? 15  TRP A CA  1 
ATOM 114  C C   ? TRP A 1  15 ?   1.647   3.478   5.157 1.000 98.070 ? 15  TRP A C   1 
ATOM 115  C CB  ? TRP A 1  15 ?   0.726   5.753   4.664 1.000 98.070 ? 15  TRP A CB  1 
ATOM 116  O O   ? TRP A 1  15 ?   0.641   2.766   5.112 1.000 98.070 ? 15  TRP A O   1 
ATOM 117  C CG  ? TRP A 1  15 ?   1.479   6.181   3.441 1.000 98.070 ? 15  TRP A CG  1 
ATOM 118  C CD1 ? TRP A 1  15 ?   1.594   5.498   2.262 1.000 98.070 ? 15  TRP A CD1 1 
ATOM 119  C CD2 ? TRP A 1  15 ?   2.228   7.390   3.278 1.000 98.070 ? 15  TRP A CD2 1 
ATOM 120  C CE2 ? TRP A 1  15 ?   2.770   7.374   1.974 1.000 98.070 ? 15  TRP A CE2 1 
ATOM 121  C CE3 ? TRP A 1  15 ?   2.491   8.487   4.110 1.000 98.070 ? 15  TRP A CE3 1 
ATOM 122  N NE1 ? TRP A 1  15 ?   2.369   6.210   1.376 1.000 98.070 ? 15  TRP A NE1 1 
ATOM 123  C CH2 ? TRP A 1  15 ?   3.805   9.475   2.316 1.000 98.070 ? 15  TRP A CH2 1 
ATOM 124  C CZ2 ? TRP A 1  15 ?   3.562   8.414   1.482 1.000 98.070 ? 15  TRP A CZ2 1 
ATOM 125  C CZ3 ? TRP A 1  15 ?   3.280   9.521   3.618 1.000 98.070 ? 15  TRP A CZ3 1 
ATOM 126  N N   ? GLN A 1  16 ?   2.843   3.052   4.649 1.000 97.750 ? 16  GLN A N   1 
ATOM 127  C CA  ? GLN A 1  16 ?   3.040   1.723   4.080 1.000 97.750 ? 16  GLN A CA  1 
ATOM 128  C C   ? GLN A 1  16 ?   2.888   0.640   5.144 1.000 97.750 ? 16  GLN A C   1 
ATOM 129  C CB  ? GLN A 1  16 ?   4.415   1.620   3.418 1.000 97.750 ? 16  GLN A CB  1 
ATOM 130  O O   ? GLN A 1  16 ?   3.500   0.721   6.211 1.000 97.750 ? 16  GLN A O   1 
ATOM 131  C CG  ? GLN A 1  16 ?   4.690   0.266   2.778 1.000 97.750 ? 16  GLN A CG  1 
ATOM 132  C CD  ? GLN A 1  16 ?   3.903   0.051   1.499 1.000 97.750 ? 16  GLN A CD  1 
ATOM 133  N NE2 ? GLN A 1  16 ?   3.377  -1.156   1.322 1.000 97.750 ? 16  GLN A NE2 1 
ATOM 134  O OE1 ? GLN A 1  16 ?   3.769   0.963   0.676 1.000 97.750 ? 16  GLN A OE1 1 
ATOM 135  N N   ? ALA A 1  17 ?   2.095  -0.382   4.840 1.000 97.280 ? 17  ALA A N   1 
ATOM 136  C CA  ? ALA A 1  17 ?   1.884  -1.529   5.719 1.000 97.280 ? 17  ALA A CA  1 
ATOM 137  C C   ? ALA A 1  17 ?   2.299  -2.828   5.034 1.000 97.280 ? 17  ALA A C   1 
ATOM 138  C CB  ? ALA A 1  17 ?   0.423  -1.604   6.155 1.000 97.280 ? 17  ALA A CB  1 
ATOM 139  O O   ? ALA A 1  17 ?   2.148  -2.972   3.818 1.000 97.280 ? 17  ALA A O   1 
ATOM 140  N N   ? ALA A 1  18 ?   2.884  -3.676   5.838 1.000 96.220 ? 18  ALA A N   1 
ATOM 141  C CA  ? ALA A 1  18 ?   3.194  -5.024   5.369 1.000 96.220 ? 18  ALA A CA  1 
ATOM 142  C C   ? ALA A 1  18 ?   2.211  -6.043   5.940 1.000 96.220 ? 18  ALA A C   1 
ATOM 143  C CB  ? ALA A 1  18 ?   4.625  -5.402   5.743 1.000 96.220 ? 18  ALA A CB  1 
ATOM 144  O O   ? ALA A 1  18 ?   2.011  -6.108   7.155 1.000 96.220 ? 18  ALA A O   1 
ATOM 145  N N   ? LEU A 1  19 ?   1.617  -6.775   5.034 1.000 95.800 ? 19  LEU A N   1 
ATOM 146  C CA  ? LEU A 1  19 ?   0.702  -7.838   5.435 1.000 95.800 ? 19  LEU A CA  1 
ATOM 147  C C   ? LEU A 1  19 ?   1.371  -9.203   5.318 1.000 95.800 ? 19  LEU A C   1 
ATOM 148  C CB  ? LEU A 1  19 ?  -0.567  -7.803   4.580 1.000 95.800 ? 19  LEU A CB  1 
ATOM 149  O O   ? LEU A 1  19 ?   1.884  -9.559   4.255 1.000 95.800 ? 19  LEU A O   1 
ATOM 150  C CG  ? LEU A 1  19 ?  -1.445  -6.559   4.719 1.000 95.800 ? 19  LEU A CG  1 
ATOM 151  C CD1 ? LEU A 1  19 ?  -1.071  -5.524   3.663 1.000 95.800 ? 19  LEU A CD1 1 
ATOM 152  C CD2 ? LEU A 1  19 ?  -2.920  -6.930   4.612 1.000 95.800 ? 19  LEU A CD2 1 
ATOM 153  N N   ? PHE A 1  20 ?   1.276  -9.903   6.487 1.000 93.980 ? 20  PHE A N   1 
ATOM 154  C CA  ? PHE A 1  20 ?   1.948 -11.196   6.558 1.000 93.980 ? 20  PHE A CA  1 
ATOM 155  C C   ? PHE A 1  20 ?   0.936 -12.323   6.728 1.000 93.980 ? 20  PHE A C   1 
ATOM 156  C CB  ? PHE A 1  20 ?   2.956 -11.216   7.711 1.000 93.980 ? 20  PHE A CB  1 
ATOM 157  O O   ? PHE A 1  20 ?  -0.099 -12.143   7.372 1.000 93.980 ? 20  PHE A O   1 
ATOM 158  C CG  ? PHE A 1  20 ?   4.061 -10.205   7.569 1.000 93.980 ? 20  PHE A CG  1 
ATOM 159  C CD1 ? PHE A 1  20 ?   5.269 -10.553   6.978 1.000 93.980 ? 20  PHE A CD1 1 
ATOM 160  C CD2 ? PHE A 1  20 ?   3.891  -8.905   8.028 1.000 93.980 ? 20  PHE A CD2 1 
ATOM 161  C CE1 ? PHE A 1  20 ?   6.294  -9.618   6.845 1.000 93.980 ? 20  PHE A CE1 1 
ATOM 162  C CE2 ? PHE A 1  20 ?   4.911  -7.966   7.899 1.000 93.980 ? 20  PHE A CE2 1 
ATOM 163  C CZ  ? PHE A 1  20 ?   6.111  -8.325   7.309 1.000 93.980 ? 20  PHE A CZ  1 
ATOM 164  N N   ? GLU A 1  21 ?   1.190 -13.421   6.133 1.000 91.080 ? 21  GLU A N   1 
ATOM 165  C CA  ? GLU A 1  21 ?   0.644 -14.729   6.486 1.000 91.080 ? 21  GLU A CA  1 
ATOM 166  C C   ? GLU A 1  21 ?   1.733 -15.654   7.021 1.000 91.080 ? 21  GLU A C   1 
ATOM 167  C CB  ? GLU A 1  21 ?  -0.043 -15.369   5.278 1.000 91.080 ? 21  GLU A CB  1 
ATOM 168  O O   ? GLU A 1  21 ?   2.535 -16.187   6.252 1.000 91.080 ? 21  GLU A O   1 
ATOM 169  C CG  ? GLU A 1  21 ?  -0.867 -16.602   5.620 1.000 91.080 ? 21  GLU A CG  1 
ATOM 170  C CD  ? GLU A 1  21 ?  -1.666 -17.136   4.443 1.000 91.080 ? 21  GLU A CD  1 
ATOM 171  O OE1 ? GLU A 1  21 ?  -2.867 -17.447   4.615 1.000 91.080 ? 21  GLU A OE1 1 
ATOM 172  O OE2 ? GLU A 1  21 ?  -1.088 -17.244   3.339 1.000 91.080 ? 21  GLU A OE2 1 
ATOM 173  N N   ? GLY A 1  22 ?   1.708 -15.817   8.426 1.000 89.080 ? 22  GLY A N   1 
ATOM 174  C CA  ? GLY A 1  22 ?   2.897 -16.373   9.051 1.000 89.080 ? 22  GLY A CA  1 
ATOM 175  C C   ? GLY A 1  22 ?   4.100 -15.453   8.970 1.000 89.080 ? 22  GLY A C   1 
ATOM 176  O O   ? GLY A 1  22 ?   4.041 -14.304   9.414 1.000 89.080 ? 22  GLY A O   1 
ATOM 177  N N   ? THR A 1  23 ?   5.224 -15.873   8.360 1.000 86.460 ? 23  THR A N   1 
ATOM 178  C CA  ? THR A 1  23 ?   6.450 -15.088   8.264 1.000 86.460 ? 23  THR A CA  1 
ATOM 179  C C   ? THR A 1  23 ?   6.650 -14.570   6.842 1.000 86.460 ? 23  THR A C   1 
ATOM 180  C CB  ? THR A 1  23 ?   7.677 -15.915   8.689 1.000 86.460 ? 23  THR A CB  1 
ATOM 181  O O   ? THR A 1  23 ?   7.584 -13.809   6.579 1.000 86.460 ? 23  THR A O   1 
ATOM 182  C CG2 ? THR A 1  23 ?   7.549 -16.387  10.134 1.000 86.460 ? 23  THR A CG2 1 
ATOM 183  O OG1 ? THR A 1  23 ?   7.795 -17.059   7.834 1.000 86.460 ? 23  THR A OG1 1 
ATOM 184  N N   ? LYS A 1  24 ?   5.691 -14.926   6.005 1.000 87.980 ? 24  LYS A N   1 
ATOM 185  C CA  ? LYS A 1  24 ?   5.807 -14.563   4.596 1.000 87.980 ? 24  LYS A CA  1 
ATOM 186  C C   ? LYS A 1  24 ?   4.953 -13.341   4.271 1.000 87.980 ? 24  LYS A C   1 
ATOM 187  C CB  ? LYS A 1  24 ?   5.403 -15.738   3.704 1.000 87.980 ? 24  LYS A CB  1 
ATOM 188  O O   ? LYS A 1  24 ?   3.772 -13.291   4.621 1.000 87.980 ? 24  LYS A O   1 
ATOM 189  C CG  ? LYS A 1  24 ?   5.589 -15.478   2.216 1.000 87.980 ? 24  LYS A CG  1 
ATOM 190  C CD  ? LYS A 1  24 ?   5.177 -16.684   1.382 1.000 87.980 ? 24  LYS A CD  1 
ATOM 191  C CE  ? LYS A 1  24 ?   5.278 -16.395  -0.109 1.000 87.980 ? 24  LYS A CE  1 
ATOM 192  N NZ  ? LYS A 1  24 ?   4.850 -17.566  -0.931 1.000 87.980 ? 24  LYS A NZ  1 
ATOM 193  N N   ? ILE A 1  25 ?   5.597 -12.368   3.614 1.000 90.080 ? 25  ILE A N   1 
ATOM 194  C CA  ? ILE A 1  25 ?   4.847 -11.196   3.176 1.000 90.080 ? 25  ILE A CA  1 
ATOM 195  C C   ? ILE A 1  25 ?   3.893 -11.585   2.050 1.000 90.080 ? 25  ILE A C   1 
ATOM 196  C CB  ? ILE A 1  25 ?   5.790 -10.063   2.713 1.000 90.080 ? 25  ILE A CB  1 
ATOM 197  O O   ? ILE A 1  25 ?   4.304 -12.201   1.064 1.000 90.080 ? 25  ILE A O   1 
ATOM 198  C CG1 ? ILE A 1  25 ?   4.983  -8.806   2.366 1.000 90.080 ? 25  ILE A CG1 1 
ATOM 199  C CG2 ? ILE A 1  25 ?   6.636 -10.517   1.521 1.000 90.080 ? 25  ILE A CG2 1 
ATOM 200  C CD1 ? ILE A 1  25 ?   5.821  -7.538   2.275 1.000 90.080 ? 25  ILE A CD1 1 
ATOM 201  N N   ? LYS A 1  26 ?   2.559 -11.184   2.275 1.000 91.250 ? 26  LYS A N   1 
ATOM 202  C CA  ? LYS A 1  26 ?   1.523 -11.546   1.311 1.000 91.250 ? 26  LYS A CA  1 
ATOM 203  C C   ? LYS A 1  26 ?   1.155 -10.357   0.428 1.000 91.250 ? 26  LYS A C   1 
ATOM 204  C CB  ? LYS A 1  26 ?   0.279 -12.069   2.031 1.000 91.250 ? 26  LYS A CB  1 
ATOM 205  O O   ? LYS A 1  26 ?   1.036 -10.497  -0.791 1.000 91.250 ? 26  LYS A O   1 
ATOM 206  C CG  ? LYS A 1  26 ?  -0.845 -12.491   1.097 1.000 91.250 ? 26  LYS A CG  1 
ATOM 207  C CD  ? LYS A 1  26 ?  -0.483 -13.751   0.320 1.000 91.250 ? 26  LYS A CD  1 
ATOM 208  C CE  ? LYS A 1  26 ?  -1.647 -14.237  -0.532 1.000 91.250 ? 26  LYS A CE  1 
ATOM 209  N NZ  ? LYS A 1  26 ?  -1.239 -15.346  -1.446 1.000 91.250 ? 26  LYS A NZ  1 
ATOM 210  N N   ? CYS A 1  27 ?   0.972  -9.218   1.014 1.000 95.400 ? 27  CYS A N   1 
ATOM 211  C CA  ? CYS A 1  27 ?   0.544  -7.991   0.351 1.000 95.400 ? 27  CYS A CA  1 
ATOM 212  C C   ? CYS A 1  27 ?   1.020  -6.762   1.118 1.000 95.400 ? 27  CYS A C   1 
ATOM 213  C CB  ? CYS A 1  27 ?  -0.977  -7.959   0.212 1.000 95.400 ? 27  CYS A CB  1 
ATOM 214  O O   ? CYS A 1  27 ?   1.499  -6.877   2.247 1.000 95.400 ? 27  CYS A O   1 
ATOM 215  S SG  ? CYS A 1  27 ?  -1.614  -9.055  -1.073 1.000 95.400 ? 27  CYS A SG  1 
ATOM 216  N N   ? GLY A 1  28 ?   0.911  -5.681   0.451 1.000 96.160 ? 28  GLY A N   1 
ATOM 217  C CA  ? GLY A 1  28 ?   1.044  -4.396   1.117 1.000 96.160 ? 28  GLY A CA  1 
ATOM 218  C C   ? GLY A 1  28 ?  -0.287  -3.806   1.546 1.000 96.160 ? 28  GLY A C   1 
ATOM 219  O O   ? GLY A 1  28 ?  -1.342  -4.390   1.291 1.000 96.160 ? 28  GLY A O   1 
ATOM 220  N N   ? GLY A 1  29 ?  -0.280  -2.708   2.212 1.000 97.430 ? 29  GLY A N   1 
ATOM 221  C CA  ? GLY A 1  29 ?  -1.431  -1.934   2.648 1.000 97.430 ? 29  GLY A CA  1 
ATOM 222  C C   ? GLY A 1  29 ?  -1.101  -0.479   2.922 1.000 97.430 ? 29  GLY A C   1 
ATOM 223  O O   ? GLY A 1  29 ?   0.064  -0.080   2.870 1.000 97.430 ? 29  GLY A O   1 
ATOM 224  N N   ? VAL A 1  30 ?  -2.203   0.255   3.167 1.000 98.450 ? 30  VAL A N   1 
ATOM 225  C CA  ? VAL A 1  30 ?  -2.039   1.686   3.399 1.000 98.450 ? 30  VAL A CA  1 
ATOM 226  C C   ? VAL A 1  30 ?  -2.851   2.107   4.622 1.000 98.450 ? 30  VAL A C   1 
ATOM 227  C CB  ? VAL A 1  30 ?  -2.464   2.514   2.166 1.000 98.450 ? 30  VAL A CB  1 
ATOM 228  O O   ? VAL A 1  30 ?  -4.059   1.869   4.685 1.000 98.450 ? 30  VAL A O   1 
ATOM 229  C CG1 ? VAL A 1  30 ?  -2.123   3.990   2.363 1.000 98.450 ? 30  VAL A CG1 1 
ATOM 230  C CG2 ? VAL A 1  30 ?  -1.796   1.972   0.904 1.000 98.450 ? 30  VAL A CG2 1 
ATOM 231  N N   ? LEU A 1  31 ?  -2.139   2.679   5.575 1.000 98.540 ? 31  LEU A N   1 
ATOM 232  C CA  ? LEU A 1  31 ?  -2.836   3.228   6.732 1.000 98.540 ? 31  LEU A CA  1 
ATOM 233  C C   ? LEU A 1  31 ?  -3.580   4.508   6.362 1.000 98.540 ? 31  LEU A C   1 
ATOM 234  C CB  ? LEU A 1  31 ?  -1.851   3.508   7.869 1.000 98.540 ? 31  LEU A CB  1 
ATOM 235  O O   ? LEU A 1  31 ?  -2.959   5.508   5.996 1.000 98.540 ? 31  LEU A O   1 
ATOM 236  C CG  ? LEU A 1  31 ?  -2.458   3.973   9.194 1.000 98.540 ? 31  LEU A CG  1 
ATOM 237  C CD1 ? LEU A 1  31 ?  -3.283   2.854   9.821 1.000 98.540 ? 31  LEU A CD1 1 
ATOM 238  C CD2 ? LEU A 1  31 ?  -1.364   4.438  10.149 1.000 98.540 ? 31  LEU A CD2 1 
ATOM 239  N N   ? VAL A 1  32 ?  -4.955   4.552   6.479 1.000 97.980 ? 32  VAL A N   1 
ATOM 240  C CA  ? VAL A 1  32 ?  -5.756   5.677   6.007 1.000 97.980 ? 32  VAL A CA  1 
ATOM 241  C C   ? VAL A 1  32 ?  -6.475   6.330   7.185 1.000 97.980 ? 32  VAL A C   1 
ATOM 242  C CB  ? VAL A 1  32 ?  -6.779   5.236   4.936 1.000 97.980 ? 32  VAL A CB  1 
ATOM 243  O O   ? VAL A 1  32 ?  -6.969   7.454   7.073 1.000 97.980 ? 32  VAL A O   1 
ATOM 244  C CG1 ? VAL A 1  32 ?  -6.069   4.830   3.646 1.000 97.980 ? 32  VAL A CG1 1 
ATOM 245  C CG2 ? VAL A 1  32 ?  -7.637   4.086   5.461 1.000 97.980 ? 32  VAL A CG2 1 
ATOM 246  N N   ? ASN A 1  33 ?  -6.441   5.641   8.291 1.000 97.070 ? 33  ASN A N   1 
ATOM 247  C CA  ? ASN A 1  33 ?  -6.925   6.014   9.616 1.000 97.070 ? 33  ASN A CA  1 
ATOM 248  C C   ? ASN A 1  33 ?  -6.229   5.211  10.712 1.000 97.070 ? 33  ASN A C   1 
ATOM 249  C CB  ? ASN A 1  33 ?  -8.441   5.831   9.705 1.000 97.070 ? 33  ASN A CB  1 
ATOM 250  O O   ? ASN A 1  33 ?  -5.763   4.096  10.471 1.000 97.070 ? 33  ASN A O   1 
ATOM 251  C CG  ? ASN A 1  33 ?  -8.997   6.216  11.062 1.000 97.070 ? 33  ASN A CG  1 
ATOM 252  N ND2 ? ASN A 1  33 ?  -9.695   7.344  11.118 1.000 97.070 ? 33  ASN A ND2 1 
ATOM 253  O OD1 ? ASN A 1  33 ?  -8.800   5.506  12.051 1.000 97.070 ? 33  ASN A OD1 1 
ATOM 254  N N   ? PRO A 1  34 ?  -6.108   5.842  12.009 1.000 97.510 ? 34  PRO A N   1 
ATOM 255  C CA  ? PRO A 1  34 ?  -5.312   5.167  13.036 1.000 97.510 ? 34  PRO A CA  1 
ATOM 256  C C   ? PRO A 1  34 ?  -5.745   3.720  13.263 1.000 97.510 ? 34  PRO A C   1 
ATOM 257  C CB  ? PRO A 1  34 ?  -5.561   6.014  14.287 1.000 97.510 ? 34  PRO A CB  1 
ATOM 258  O O   ? PRO A 1  34 ?  -4.965   2.911  13.772 1.000 97.510 ? 34  PRO A O   1 
ATOM 259  C CG  ? PRO A 1  34 ?  -5.796   7.397  13.772 1.000 97.510 ? 34  PRO A CG  1 
ATOM 260  C CD  ? PRO A 1  34 ?  -6.569   7.302  12.488 1.000 97.510 ? 34  PRO A CD  1 
ATOM 261  N N   ? GLN A 1  35 ?  -6.909   3.340  12.820 1.000 97.970 ? 35  GLN A N   1 
ATOM 262  C CA  ? GLN A 1  35 ?  -7.405   1.995  13.092 1.000 97.970 ? 35  GLN A CA  1 
ATOM 263  C C   ? GLN A 1  35 ?  -7.744   1.261  11.797 1.000 97.970 ? 35  GLN A C   1 
ATOM 264  C CB  ? GLN A 1  35 ?  -8.633   2.048  14.002 1.000 97.970 ? 35  GLN A CB  1 
ATOM 265  O O   ? GLN A 1  35 ?  -8.300   0.161  11.828 1.000 97.970 ? 35  GLN A O   1 
ATOM 266  C CG  ? GLN A 1  35 ?  -9.022   0.699  14.591 1.000 97.970 ? 35  GLN A CG  1 
ATOM 267  C CD  ? GLN A 1  35 ? -10.167   0.798  15.581 1.000 97.970 ? 35  GLN A CD  1 
ATOM 268  N NE2 ? GLN A 1  35 ? -10.215  -0.133  16.528 1.000 97.970 ? 35  GLN A NE2 1 
ATOM 269  O OE1 ? GLN A 1  35 ? -11.001   1.705  15.496 1.000 97.970 ? 35  GLN A OE1 1 
ATOM 270  N N   ? TRP A 1  36 ?  -7.506   1.920  10.601 1.000 98.290 ? 36  TRP A N   1 
ATOM 271  C CA  ? TRP A 1  36 ?  -7.972   1.312   9.359 1.000 98.290 ? 36  TRP A CA  1 
ATOM 272  C C   ? TRP A 1  36 ?  -6.866   1.303   8.309 1.000 98.290 ? 36  TRP A C   1 
ATOM 273  C CB  ? TRP A 1  36 ?  -9.198   2.056   8.822 1.000 98.290 ? 36  TRP A CB  1 
ATOM 274  O O   ? TRP A 1  36 ?  -6.181   2.309   8.112 1.000 98.290 ? 36  TRP A O   1 
ATOM 275  C CG  ? TRP A 1  36 ? -10.432   1.876   9.653 1.000 98.290 ? 36  TRP A CG  1 
ATOM 276  C CD1 ? TRP A 1  36 ? -10.850   2.662  10.690 1.000 98.290 ? 36  TRP A CD1 1 
ATOM 277  C CD2 ? TRP A 1  36 ? -11.408   0.838   9.518 1.000 98.290 ? 36  TRP A CD2 1 
ATOM 278  C CE2 ? TRP A 1  36 ? -12.391   1.058  10.508 1.000 98.290 ? 36  TRP A CE2 1 
ATOM 279  C CE3 ? TRP A 1  36 ? -11.547  -0.258   8.656 1.000 98.290 ? 36  TRP A CE3 1 
ATOM 280  N NE1 ? TRP A 1  36 ? -12.028   2.176  11.209 1.000 98.290 ? 36  TRP A NE1 1 
ATOM 281  C CH2 ? TRP A 1  36 ? -13.612  -0.843   9.801 1.000 98.290 ? 36  TRP A CH2 1 
ATOM 282  C CZ2 ? TRP A 1  36 ? -13.500   0.221  10.658 1.000 98.290 ? 36  TRP A CZ2 1 
ATOM 283  C CZ3 ? TRP A 1  36 ? -12.651  -1.089   8.807 1.000 98.290 ? 36  TRP A CZ3 1 
ATOM 284  N N   ? VAL A 1  37 ?  -6.689   0.128   7.652 1.000 98.450 ? 37  VAL A N   1 
ATOM 285  C CA  ? VAL A 1  37 ?  -5.748  -0.085   6.558 1.000 98.450 ? 37  VAL A CA  1 
ATOM 286  C C   ? VAL A 1  37 ?  -6.506  -0.480   5.293 1.000 98.450 ? 37  VAL A C   1 
ATOM 287  C CB  ? VAL A 1  37 ?  -4.702  -1.165   6.912 1.000 98.450 ? 37  VAL A CB  1 
ATOM 288  O O   ? VAL A 1  37 ?  -7.440  -1.283   5.347 1.000 98.450 ? 37  VAL A O   1 
ATOM 289  C CG1 ? VAL A 1  37 ?  -3.837  -1.498   5.697 1.000 98.450 ? 37  VAL A CG1 1 
ATOM 290  C CG2 ? VAL A 1  37 ?  -3.832  -0.703   8.079 1.000 98.450 ? 37  VAL A CG2 1 
ATOM 291  N N   ? ILE A 1  38 ?  -6.145   0.188   4.213 1.000 98.320 ? 38  ILE A N   1 
ATOM 292  C CA  ? ILE A 1  38 ?  -6.691  -0.184   2.912 1.000 98.320 ? 38  ILE A CA  1 
ATOM 293  C C   ? ILE A 1  38 ?  -5.717  -1.112   2.190 1.000 98.320 ? 38  ILE A C   1 
ATOM 294  C CB  ? ILE A 1  38 ?  -6.988   1.061   2.046 1.000 98.320 ? 38  ILE A CB  1 
ATOM 295  O O   ? ILE A 1  38 ?  -4.503  -0.898   2.227 1.000 98.320 ? 38  ILE A O   1 
ATOM 296  C CG1 ? ILE A 1  38 ?  -8.003   1.970   2.748 1.000 98.320 ? 38  ILE A CG1 1 
ATOM 297  C CG2 ? ILE A 1  38 ?  -7.489   0.647   0.660 1.000 98.320 ? 38  ILE A CG2 1 
ATOM 298  C CD1 ? ILE A 1  38 ?  -8.234   3.300   2.043 1.000 98.320 ? 38  ILE A CD1 1 
ATOM 299  N N   ? THR A 1  39 ?  -6.211  -2.210   1.516 1.000 98.040 ? 39  THR A N   1 
ATOM 300  C CA  ? THR A 1  39 ?  -5.425  -3.142   0.715 1.000 98.040 ? 39  THR A CA  1 
ATOM 301  C C   ? THR A 1  39 ?  -6.256  -3.699  -0.437 1.000 98.040 ? 39  THR A C   1 
ATOM 302  C CB  ? THR A 1  39 ?  -4.889  -4.302   1.573 1.000 98.040 ? 39  THR A CB  1 
ATOM 303  O O   ? THR A 1  39 ?  -7.385  -3.258  -0.665 1.000 98.040 ? 39  THR A O   1 
ATOM 304  C CG2 ? THR A 1  39 ?  -6.015  -5.243   1.990 1.000 98.040 ? 39  THR A CG2 1 
ATOM 305  O OG1 ? THR A 1  39 ?  -3.920  -5.040   0.818 1.000 98.040 ? 39  THR A OG1 1 
ATOM 306  N N   ? ALA A 1  40 ?  -5.671  -4.499  -1.225 1.000 97.320 ? 40  ALA A N   1 
ATOM 307  C CA  ? ALA A 1  40 ?  -6.400  -5.113  -2.332 1.000 97.320 ? 40  ALA A CA  1 
ATOM 308  C C   ? ALA A 1  40 ?  -7.273  -6.265  -1.842 1.000 97.320 ? 40  ALA A C   1 
ATOM 309  C CB  ? ALA A 1  40 ?  -5.428  -5.605  -3.402 1.000 97.320 ? 40  ALA A CB  1 
ATOM 310  O O   ? ALA A 1  40 ?  -6.848  -7.059  -0.999 1.000 97.320 ? 40  ALA A O   1 
ATOM 311  N N   ? ALA A 1  41 ?  -8.483  -6.368  -2.405 1.000 96.960 ? 41  ALA A N   1 
ATOM 312  C CA  ? ALA A 1  41 ?  -9.424  -7.414  -2.014 1.000 96.960 ? 41  ALA A CA  1 
ATOM 313  C C   ? ALA A 1  41 ?  -8.892  -8.796  -2.381 1.000 96.960 ? 41  ALA A C   1 
ATOM 314  C CB  ? ALA A 1  41 ? -10.783  -7.180  -2.670 1.000 96.960 ? 41  ALA A CB  1 
ATOM 315  O O   ? ALA A 1  41 ?  -9.201  -9.786  -1.712 1.000 96.960 ? 41  ALA A O   1 
ATOM 316  N N   ? HIS A 1  42 ?  -8.108  -8.908  -3.429 1.000 94.740 ? 42  HIS A N   1 
ATOM 317  C CA  ? HIS A 1  42 ?  -7.572 -10.197  -3.852 1.000 94.740 ? 42  HIS A CA  1 
ATOM 318  C C   ? HIS A 1  42 ?  -6.485 -10.682  -2.898 1.000 94.740 ? 42  HIS A C   1 
ATOM 319  C CB  ? HIS A 1  42 ?  -7.017 -10.105  -5.275 1.000 94.740 ? 42  HIS A CB  1 
ATOM 320  O O   ? HIS A 1  42 ?  -6.028 -11.822  -2.999 1.000 94.740 ? 42  HIS A O   1 
ATOM 321  C CG  ? HIS A 1  42 ?  -5.703  -9.397  -5.362 1.000 94.740 ? 42  HIS A CG  1 
ATOM 322  C CD2 ? HIS A 1  42 ?  -4.438  -9.844  -5.175 1.000 94.740 ? 42  HIS A CD2 1 
ATOM 323  N ND1 ? HIS A 1  42 ?  -5.597  -8.059  -5.674 1.000 94.740 ? 42  HIS A ND1 1 
ATOM 324  C CE1 ? HIS A 1  42 ?  -4.321  -7.713  -5.675 1.000 94.740 ? 42  HIS A CE1 1 
ATOM 325  N NE2 ? HIS A 1  42 ?  -3.597  -8.777  -5.376 1.000 94.740 ? 42  HIS A NE2 1 
ATOM 326  N N   ? CYS A 1  43 ?  -6.163  -9.855  -1.835 1.000 94.440 ? 43  CYS A N   1 
ATOM 327  C CA  ? CYS A 1  43 ?  -5.148 -10.191  -0.843 1.000 94.440 ? 43  CYS A CA  1 
ATOM 328  C C   ? CYS A 1  43 ?  -5.776 -10.854   0.377 1.000 94.440 ? 43  CYS A C   1 
ATOM 329  C CB  ? CYS A 1  43 ?  -4.381  -8.940  -0.416 1.000 94.440 ? 43  CYS A CB  1 
ATOM 330  O O   ? CYS A 1  43 ?  -5.106 -11.058   1.392 1.000 94.440 ? 43  CYS A O   1 
ATOM 331  S SG  ? CYS A 1  43 ?  -3.187  -8.364  -1.643 1.000 94.440 ? 43  CYS A SG  1 
ATOM 332  N N   ? VAL A 1  44 ?  -7.020 -11.248   0.336 1.000 91.560 ? 44  VAL A N   1 
ATOM 333  C CA  ? VAL A 1  44 ?  -7.750 -11.773   1.485 1.000 91.560 ? 44  VAL A CA  1 
ATOM 334  C C   ? VAL A 1  44 ?  -7.036 -13.007   2.030 1.000 91.560 ? 44  VAL A C   1 
ATOM 335  C CB  ? VAL A 1  44 ?  -9.211 -12.121   1.119 1.000 91.560 ? 44  VAL A CB  1 
ATOM 336  O O   ? VAL A 1  44 ?  -6.487 -13.804   1.265 1.000 91.560 ? 44  VAL A O   1 
ATOM 337  C CG1 ? VAL A 1  44 ?  -9.256 -13.265   0.107 1.000 91.560 ? 44  VAL A CG1 1 
ATOM 338  C CG2 ? VAL A 1  44 ? -10.003 -12.482   2.374 1.000 91.560 ? 44  VAL A CG2 1 
ATOM 339  N N   ? SER A 1  45 ?  -6.969 -13.074   3.435 1.000 89.770 ? 45  SER A N   1 
ATOM 340  C CA  ? SER A 1  45 ?  -6.340 -14.180   4.149 1.000 89.770 ? 45  SER A CA  1 
ATOM 341  C C   ? SER A 1  45 ?  -7.102 -14.517   5.427 1.000 89.770 ? 45  SER A C   1 
ATOM 342  C CB  ? SER A 1  45 ?  -4.887 -13.842   4.487 1.000 89.770 ? 45  SER A CB  1 
ATOM 343  O O   ? SER A 1  45 ?  -7.830 -13.679   5.961 1.000 89.770 ? 45  SER A O   1 
ATOM 344  O OG  ? SER A 1  45 ?  -4.279 -14.901   5.207 1.000 89.770 ? 45  SER A OG  1 
ATOM 345  N N   ? THR A 1  46 ?  -6.905 -15.857   5.984 1.000 83.930 ? 46  THR A N   1 
ATOM 346  C CA  ? THR A 1  46 ?  -7.588 -16.331   7.182 1.000 83.930 ? 46  THR A CA  1 
ATOM 347  C C   ? THR A 1  46 ?  -6.829 -15.915   8.438 1.000 83.930 ? 46  THR A C   1 
ATOM 348  C CB  ? THR A 1  46 ?  -7.752 -17.862   7.162 1.000 83.930 ? 46  THR A CB  1 
ATOM 349  O O   ? THR A 1  46 ?  -7.413 -15.819   9.520 1.000 83.930 ? 46  THR A O   1 
ATOM 350  C CG2 ? THR A 1  46 ?  -8.685 -18.301   6.037 1.000 83.930 ? 46  THR A CG2 1 
ATOM 351  O OG1 ? THR A 1  46 ?  -6.470 -18.472   6.970 1.000 83.930 ? 46  THR A OG1 1 
ATOM 352  N N   ? LYS A 1  47 ?  -5.482 -15.575   8.394 1.000 85.830 ? 47  LYS A N   1 
ATOM 353  C CA  ? LYS A 1  47 ?  -4.644 -15.154   9.513 1.000 85.830 ? 47  LYS A CA  1 
ATOM 354  C C   ? LYS A 1  47 ?  -3.708 -14.020   9.103 1.000 85.830 ? 47  LYS A C   1 
ATOM 355  C CB  ? LYS A 1  47 ?  -3.833 -16.334  10.050 1.000 85.830 ? 47  LYS A CB  1 
ATOM 356  O O   ? LYS A 1  47 ?  -2.595 -14.266   8.634 1.000 85.830 ? 47  LYS A O   1 
ATOM 357  C CG  ? LYS A 1  47 ?  -4.677 -17.419  10.703 1.000 85.830 ? 47  LYS A CG  1 
ATOM 358  C CD  ? LYS A 1  47 ?  -3.809 -18.521  11.296 1.000 85.830 ? 47  LYS A CD  1 
ATOM 359  C CE  ? LYS A 1  47 ?  -4.653 -19.622  11.925 1.000 85.830 ? 47  LYS A CE  1 
ATOM 360  N NZ  ? LYS A 1  47 ?  -3.806 -20.696  12.525 1.000 85.830 ? 47  LYS A NZ  1 
ATOM 361  N N   ? TYR A 1  48 ?  -4.303 -12.661   9.161 1.000 86.060 ? 48  TYR A N   1 
ATOM 362  C CA  ? TYR A 1  48 ?  -3.504 -11.504   8.775 1.000 86.060 ? 48  TYR A CA  1 
ATOM 363  C C   ? TYR A 1  48 ?  -2.714 -10.967   9.963 1.000 86.060 ? 48  TYR A C   1 
ATOM 364  C CB  ? TYR A 1  48 ?  -4.398 -10.400   8.201 1.000 86.060 ? 48  TYR A CB  1 
ATOM 365  O O   ? TYR A 1  48 ?  -3.265 -10.778  11.049 1.000 86.060 ? 48  TYR A O   1 
ATOM 366  C CG  ? TYR A 1  48 ?  -4.773 -10.613   6.755 1.000 86.060 ? 48  TYR A CG  1 
ATOM 367  C CD1 ? TYR A 1  48 ?  -3.813 -10.542   5.748 1.000 86.060 ? 48  TYR A CD1 1 
ATOM 368  C CD2 ? TYR A 1  48 ?  -6.087 -10.886   6.392 1.000 86.060 ? 48  TYR A CD2 1 
ATOM 369  C CE1 ? TYR A 1  48 ?  -4.154 -10.736   4.414 1.000 86.060 ? 48  TYR A CE1 1 
ATOM 370  C CE2 ? TYR A 1  48 ?  -6.440 -11.081   5.061 1.000 86.060 ? 48  TYR A CE2 1 
ATOM 371  O OH  ? TYR A 1  48 ?  -5.811 -11.198   2.761 1.000 86.060 ? 48  TYR A OH  1 
ATOM 372  C CZ  ? TYR A 1  48 ?  -5.468 -11.005   4.080 1.000 86.060 ? 48  TYR A CZ  1 
ATOM 373  N N   ? ASN A 1  49 ?  -1.339 -10.954   9.773 1.000 93.710 ? 49  ASN A N   1 
ATOM 374  C CA  ? ASN A 1  49 ?  -0.573 -10.019  10.590 1.000 93.710 ? 49  ASN A CA  1 
ATOM 375  C C   ? ASN A 1  49 ?  -0.121  -8.807   9.781 1.000 93.710 ? 49  ASN A C   1 
ATOM 376  C CB  ? ASN A 1  49 ?   0.635 -10.718  11.217 1.000 93.710 ? 49  ASN A CB  1 
ATOM 377  O O   ? ASN A 1  49 ?   0.080  -8.904   8.569 1.000 93.710 ? 49  ASN A O   1 
ATOM 378  C CG  ? ASN A 1  49 ?   0.239 -11.870  12.120 1.000 93.710 ? 49  ASN A CG  1 
ATOM 379  N ND2 ? ASN A 1  49 ?   0.677 -13.074  11.772 1.000 93.710 ? 49  ASN A ND2 1 
ATOM 380  O OD1 ? ASN A 1  49 ?  -0.455 -11.679  13.122 1.000 93.710 ? 49  ASN A OD1 1 
ATOM 381  N N   ? LEU A 1  50 ?  -0.109  -7.776  10.502 1.000 95.610 ? 50  LEU A N   1 
ATOM 382  C CA  ? LEU A 1  50 ?   0.252  -6.531   9.834 1.000 95.610 ? 50  LEU A CA  1 
ATOM 383  C C   ? LEU A 1  50 ?   1.351  -5.802  10.601 1.000 95.610 ? 50  LEU A C   1 
ATOM 384  C CB  ? LEU A 1  50 ?  -0.973  -5.625   9.690 1.000 95.610 ? 50  LEU A CB  1 
ATOM 385  O O   ? LEU A 1  50 ?   1.370  -5.820  11.834 1.000 95.610 ? 50  LEU A O   1 
ATOM 386  C CG  ? LEU A 1  50 ?  -0.741  -4.272   9.014 1.000 95.610 ? 50  LEU A CG  1 
ATOM 387  C CD1 ? LEU A 1  50 ?  -1.977  -3.853   8.226 1.000 95.610 ? 50  LEU A CD1 1 
ATOM 388  C CD2 ? LEU A 1  50 ?  -0.375  -3.213  10.049 1.000 95.610 ? 50  LEU A CD2 1 
ATOM 389  N N   ? ALA A 1  51 ?   2.298  -5.268   9.843 1.000 96.660 ? 51  ALA A N   1 
ATOM 390  C CA  ? ALA A 1  51 ?   3.358  -4.446  10.422 1.000 96.660 ? 51  ALA A CA  1 
ATOM 391  C C   ? ALA A 1  51 ?   3.314  -3.025   9.870 1.000 96.660 ? 51  ALA A C   1 
ATOM 392  C CB  ? ALA A 1  51 ?   4.723  -5.075  10.157 1.000 96.660 ? 51  ALA A CB  1 
ATOM 393  O O   ? ALA A 1  51 ?   3.203  -2.826   8.658 1.000 96.660 ? 51  ALA A O   1 
ATOM 394  N N   ? LEU A 1  52 ?   3.369  -2.025  10.777 1.000 97.630 ? 52  LEU A N   1 
ATOM 395  C CA  ? LEU A 1  52 ?   3.521  -0.610  10.455 1.000 97.630 ? 52  LEU A CA  1 
ATOM 396  C C   ? LEU A 1  52 ?   4.852  -0.075  10.974 1.000 97.630 ? 52  LEU A C   1 
ATOM 397  C CB  ? LEU A 1  52 ?   2.366   0.202  11.047 1.000 97.630 ? 52  LEU A CB  1 
ATOM 398  O O   ? LEU A 1  52 ?   5.392  -0.589  11.956 1.000 97.630 ? 52  LEU A O   1 
ATOM 399  C CG  ? LEU A 1  52 ?   0.973  -0.095  10.488 1.000 97.630 ? 52  LEU A CG  1 
ATOM 400  C CD1 ? LEU A 1  52 ?  -0.101   0.427  11.438 1.000 97.630 ? 52  LEU A CD1 1 
ATOM 401  C CD2 ? LEU A 1  52 ?   0.811   0.517   9.101 1.000 97.630 ? 52  LEU A CD2 1 
ATOM 402  N N   ? GLY A 1  53 ?   5.423   0.971  10.179 1.000 96.810 ? 53  GLY A N   1 
ATOM 403  C CA  ? GLY A 1  53 ?   6.581   1.686  10.691 1.000 96.810 ? 53  GLY A CA  1 
ATOM 404  C C   ? GLY A 1  53 ?   7.891   0.966  10.431 1.000 96.810 ? 53  GLY A C   1 
ATOM 405  O O   ? GLY A 1  53 ?   8.908   1.273  11.055 1.000 96.810 ? 53  GLY A O   1 
ATOM 406  N N   ? ARG A 1  54 ?   7.873  -0.027   9.404 1.000 94.970 ? 54  ARG A N   1 
ATOM 407  C CA  ? ARG A 1  54 ?   9.088  -0.767   9.080 1.000 94.970 ? 54  ARG A CA  1 
ATOM 408  C C   ? ARG A 1  54 ?   9.674  -0.301   7.751 1.000 94.970 ? 54  ARG A C   1 
ATOM 409  C CB  ? ARG A 1  54 ?   8.806  -2.270   9.029 1.000 94.970 ? 54  ARG A CB  1 
ATOM 410  O O   ? ARG A 1  54 ?   8.943  -0.107   6.778 1.000 94.970 ? 54  ARG A O   1 
ATOM 411  C CG  ? ARG A 1  54 ?   8.437  -2.873  10.376 1.000 94.970 ? 54  ARG A CG  1 
ATOM 412  C CD  ? ARG A 1  54 ?   8.448  -4.394  10.334 1.000 94.970 ? 54  ARG A CD  1 
ATOM 413  N NE  ? ARG A 1  54 ?   9.809  -4.923  10.305 1.000 94.970 ? 54  ARG A NE  1 
ATOM 414  N NH1 ? ARG A 1  54 ?   9.168  -7.131  10.078 1.000 94.970 ? 54  ARG A NH1 1 
ATOM 415  N NH2 ? ARG A 1  54 ?  11.391  -6.582  10.170 1.000 94.970 ? 54  ARG A NH2 1 
ATOM 416  C CZ  ? ARG A 1  54 ?  10.120  -6.211  10.184 1.000 94.970 ? 54  ARG A CZ  1 
ATOM 417  N N   ? HIS A 1  55 ?  10.991  -0.134   7.752 1.000 96.520 ? 55  HIS A N   1 
ATOM 418  C CA  ? HIS A 1  55 ?  11.752   0.068   6.525 1.000 96.520 ? 55  HIS A CA  1 
ATOM 419  C C   ? HIS A 1  55 ?  12.396  -1.233   6.055 1.000 96.520 ? 55  HIS A C   1 
ATOM 420  C CB  ? HIS A 1  55 ?  12.823   1.140   6.729 1.000 96.520 ? 55  HIS A CB  1 
ATOM 421  O O   ? HIS A 1  55 ?  12.437  -1.512   4.855 1.000 96.520 ? 55  HIS A O   1 
ATOM 422  C CG  ? HIS A 1  55 ?  13.668   1.383   5.519 1.000 96.520 ? 55  HIS A CG  1 
ATOM 423  C CD2 ? HIS A 1  55 ?  14.979   1.138   5.286 1.000 96.520 ? 55  HIS A CD2 1 
ATOM 424  N ND1 ? HIS A 1  55 ?  13.170   1.948   4.365 1.000 96.520 ? 55  HIS A ND1 1 
ATOM 425  C CE1 ? HIS A 1  55 ?  14.142   2.039   3.472 1.000 96.520 ? 55  HIS A CE1 1 
ATOM 426  N NE2 ? HIS A 1  55 ?  15.250   1.555   4.006 1.000 96.520 ? 55  HIS A NE2 1 
ATOM 427  N N   ? ASN A 1  56 ?  12.914  -2.044   6.992 1.000 95.820 ? 56  ASN A N   1 
ATOM 428  C CA  ? ASN A 1  56 ?  13.550  -3.339   6.779 1.000 95.820 ? 56  ASN A CA  1 
ATOM 429  C C   ? ASN A 1  56 ?  12.805  -4.456   7.505 1.000 95.820 ? 56  ASN A C   1 
ATOM 430  C CB  ? ASN A 1  56 ?  15.013  -3.300   7.225 1.000 95.820 ? 56  ASN A CB  1 
ATOM 431  O O   ? ASN A 1  56 ?  12.730  -4.460   8.735 1.000 95.820 ? 56  ASN A O   1 
ATOM 432  C CG  ? ASN A 1  56 ?  15.776  -4.551   6.837 1.000 95.820 ? 56  ASN A CG  1 
ATOM 433  N ND2 ? ASN A 1  56 ?  17.039  -4.383   6.463 1.000 95.820 ? 56  ASN A ND2 1 
ATOM 434  O OD1 ? ASN A 1  56 ?  15.235  -5.659   6.873 1.000 95.820 ? 56  ASN A OD1 1 
ATOM 435  N N   ? LEU A 1  57 ?  12.325  -5.484   6.699 1.000 93.380 ? 57  LEU A N   1 
ATOM 436  C CA  ? LEU A 1  57 ?  11.452  -6.514   7.252 1.000 93.380 ? 57  LEU A CA  1 
ATOM 437  C C   ? LEU A 1  57 ?  12.248  -7.507   8.092 1.000 93.380 ? 57  LEU A C   1 
ATOM 438  C CB  ? LEU A 1  57 ?  10.715  -7.251   6.131 1.000 93.380 ? 57  LEU A CB  1 
ATOM 439  O O   ? LEU A 1  57 ?  11.681  -8.216   8.926 1.000 93.380 ? 57  LEU A O   1 
ATOM 440  C CG  ? LEU A 1  57 ?   9.692  -6.434   5.340 1.000 93.380 ? 57  LEU A CG  1 
ATOM 441  C CD1 ? LEU A 1  57 ?   9.072  -7.285   4.237 1.000 93.380 ? 57  LEU A CD1 1 
ATOM 442  C CD2 ? LEU A 1  57 ?   8.614  -5.884   6.268 1.000 93.380 ? 57  LEU A CD2 1 
ATOM 443  N N   ? SER A 1  58 ?  13.575  -7.541   8.025 1.000 92.380 ? 58  SER A N   1 
ATOM 444  C CA  ? SER A 1  58 ?  14.409  -8.512   8.726 1.000 92.380 ? 58  SER A CA  1 
ATOM 445  C C   ? SER A 1  58 ?  15.049  -7.897   9.967 1.000 92.380 ? 58  SER A C   1 
ATOM 446  C CB  ? SER A 1  58 ?  15.496  -9.054   7.798 1.000 92.380 ? 58  SER A CB  1 
ATOM 447  O O   ? SER A 1  58 ?  15.601  -8.612  10.806 1.000 92.380 ? 58  SER A O   1 
ATOM 448  O OG  ? SER A 1  58 ?  14.923  -9.648   6.646 1.000 92.380 ? 58  SER A OG  1 
ATOM 449  N N   ? ALA A 1  59 ?  14.895  -6.516  10.085 1.000 93.740 ? 59  ALA A N   1 
ATOM 450  C CA  ? ALA A 1  59 ?  15.516  -5.816  11.206 1.000 93.740 ? 59  ALA A CA  1 
ATOM 451  C C   ? ALA A 1  59 ?  14.503  -5.547  12.315 1.000 93.740 ? 59  ALA A C   1 
ATOM 452  C CB  ? ALA A 1  59 ?  16.144  -4.506  10.734 1.000 93.740 ? 59  ALA A CB  1 
ATOM 453  O O   ? ALA A 1  59 ?  13.310  -5.382  12.047 1.000 93.740 ? 59  ALA A O   1 
ATOM 454  N N   ? ASP A 1  60 ?  14.950  -5.639  13.511 1.000 91.840 ? 60  ASP A N   1 
ATOM 455  C CA  ? ASP A 1  60 ?  14.150  -5.222  14.659 1.000 91.840 ? 60  ASP A CA  1 
ATOM 456  C C   ? ASP A 1  60 ?  14.183  -3.705  14.830 1.000 91.840 ? 60  ASP A C   1 
ATOM 457  C CB  ? ASP A 1  60 ?  14.645  -5.906  15.935 1.000 91.840 ? 60  ASP A CB  1 
ATOM 458  O O   ? ASP A 1  60 ?  15.158  -3.154  15.346 1.000 91.840 ? 60  ASP A O   1 
ATOM 459  C CG  ? ASP A 1  60 ?  13.705  -5.717  17.112 1.000 91.840 ? 60  ASP A CG  1 
ATOM 460  O OD1 ? ASP A 1  60 ?  12.575  -5.218  16.917 1.000 91.840 ? 60  ASP A OD1 1 
ATOM 461  O OD2 ? ASP A 1  60 ?  14.097  -6.068  18.246 1.000 91.840 ? 60  ASP A OD2 1 
ATOM 462  N N   ? GLU A 1  61 ?  13.157  -3.015  14.271 1.000 94.720 ? 61  GLU A N   1 
ATOM 463  C CA  ? GLU A 1  61 ?  13.090  -1.557  14.314 1.000 94.720 ? 61  GLU A CA  1 
ATOM 464  C C   ? GLU A 1  61 ?  12.158  -1.080  15.424 1.000 94.720 ? 61  GLU A C   1 
ATOM 465  C CB  ? GLU A 1  61 ?  12.630  -1.000  12.964 1.000 94.720 ? 61  GLU A CB  1 
ATOM 466  O O   ? GLU A 1  61 ?  11.062  -1.618  15.595 1.000 94.720 ? 61  GLU A O   1 
ATOM 467  C CG  ? GLU A 1  61 ?  13.595  -1.282  11.821 1.000 94.720 ? 61  GLU A CG  1 
ATOM 468  C CD  ? GLU A 1  61 ?  13.102  -0.765  10.479 1.000 94.720 ? 61  GLU A CD  1 
ATOM 469  O OE1 ? GLU A 1  61 ?  13.908  -0.180   9.721 1.000 94.720 ? 61  GLU A OE1 1 
ATOM 470  O OE2 ? GLU A 1  61 ?  11.899  -0.947  10.184 1.000 94.720 ? 61  GLU A OE2 1 
ATOM 471  N N   ? ASP A 1  62 ?  12.623  -0.193  16.275 1.000 95.000 ? 62  ASP A N   1 
ATOM 472  C CA  ? ASP A 1  62 ?  11.841   0.299  17.406 1.000 95.000 ? 62  ASP A CA  1 
ATOM 473  C C   ? ASP A 1  62 ?  10.619   1.081  16.930 1.000 95.000 ? 62  ASP A C   1 
ATOM 474  C CB  ? ASP A 1  62 ?  12.706   1.175  18.315 1.000 95.000 ? 62  ASP A CB  1 
ATOM 475  O O   ? ASP A 1  62 ?   9.682   1.306  17.699 1.000 95.000 ? 62  ASP A O   1 
ATOM 476  C CG  ? ASP A 1  62 ?  13.321   2.358  17.588 1.000 95.000 ? 62  ASP A CG  1 
ATOM 477  O OD1 ? ASP A 1  62 ?  13.206   2.437  16.346 1.000 95.000 ? 62  ASP A OD1 1 
ATOM 478  O OD2 ? ASP A 1  62 ?  13.928   3.217  18.263 1.000 95.000 ? 62  ASP A OD2 1 
ATOM 479  N N   ? THR A 1  63 ?  10.515   1.413  15.660 1.000 95.730 ? 63  THR A N   1 
ATOM 480  C CA  ? THR A 1  63 ?   9.403   2.164  15.088 1.000 95.730 ? 63  THR A CA  1 
ATOM 481  C C   ? THR A 1  63 ?   8.254   1.231  14.718 1.000 95.730 ? 63  THR A C   1 
ATOM 482  C CB  ? THR A 1  63 ?   9.845   2.956  13.844 1.000 95.730 ? 63  THR A CB  1 
ATOM 483  O O   ? THR A 1  63 ?   7.133   1.684  14.477 1.000 95.730 ? 63  THR A O   1 
ATOM 484  C CG2 ? THR A 1  63 ?  10.862   4.032  14.210 1.000 95.730 ? 63  THR A CG2 1 
ATOM 485  O OG1 ? THR A 1  63 ?  10.437   2.057  12.898 1.000 95.730 ? 63  THR A OG1 1 
ATOM 486  N N   ? ALA A 1  64 ?   8.487  -0.090  14.694 1.000 95.870 ? 64  ALA A N   1 
ATOM 487  C CA  ? ALA A 1  64 ?   7.533  -1.063  14.168 1.000 95.870 ? 64  ALA A CA  1 
ATOM 488  C C   ? ALA A 1  64 ?   6.402  -1.315  15.161 1.000 95.870 ? 64  ALA A C   1 
ATOM 489  C CB  ? ALA A 1  64 ?   8.241  -2.373  13.830 1.000 95.870 ? 64  ALA A CB  1 
ATOM 490  O O   ? ALA A 1  64 ?   6.634  -1.391  16.370 1.000 95.870 ? 64  ALA A O   1 
ATOM 491  N N   ? GLN A 1  65 ?   5.185  -1.322  14.674 1.000 97.450 ? 65  GLN A N   1 
ATOM 492  C CA  ? GLN A 1  65 ?   3.975  -1.731  15.378 1.000 97.450 ? 65  GLN A CA  1 
ATOM 493  C C   ? GLN A 1  65 ?   3.335  -2.946  14.711 1.000 97.450 ? 65  GLN A C   1 
ATOM 494  C CB  ? GLN A 1  65 ?   2.973  -0.578  15.440 1.000 97.450 ? 65  GLN A CB  1 
ATOM 495  O O   ? GLN A 1  65 ?   3.162  -2.971  13.491 1.000 97.450 ? 65  GLN A O   1 
ATOM 496  C CG  ? GLN A 1  65 ?   3.531   0.688  16.077 1.000 97.450 ? 65  GLN A CG  1 
ATOM 497  C CD  ? GLN A 1  65 ?   2.529   1.827  16.093 1.000 97.450 ? 65  GLN A CD  1 
ATOM 498  N NE2 ? GLN A 1  65 ?   2.939   2.985  15.586 1.000 97.450 ? 65  GLN A NE2 1 
ATOM 499  O OE1 ? GLN A 1  65 ?   1.396   1.669  16.558 1.000 97.450 ? 65  GLN A OE1 1 
ATOM 500  N N   ? PHE A 1  66 ?   2.938  -3.969  15.536 1.000 96.510 ? 66  PHE A N   1 
ATOM 501  C CA  ? PHE A 1  66 ?   2.394  -5.209  14.995 1.000 96.510 ? 66  PHE A CA  1 
ATOM 502  C C   ? PHE A 1  66 ?   0.950  -5.406  15.440 1.000 96.510 ? 66  PHE A C   1 
ATOM 503  C CB  ? PHE A 1  66 ?   3.245  -6.406  15.430 1.000 96.510 ? 66  PHE A CB  1 
ATOM 504  O O   ? PHE A 1  66 ?   0.617  -5.179  16.605 1.000 96.510 ? 66  PHE A O   1 
ATOM 505  C CG  ? PHE A 1  66 ?   4.650  -6.380  14.890 1.000 96.510 ? 66  PHE A CG  1 
ATOM 506  C CD1 ? PHE A 1  66 ?   4.933  -6.887  13.628 1.000 96.510 ? 66  PHE A CD1 1 
ATOM 507  C CD2 ? PHE A 1  66 ?   5.687  -5.848  15.645 1.000 96.510 ? 66  PHE A CD2 1 
ATOM 508  C CE1 ? PHE A 1  66 ?   6.232  -6.865  13.126 1.000 96.510 ? 66  PHE A CE1 1 
ATOM 509  C CE2 ? PHE A 1  66 ?   6.987  -5.822  15.150 1.000 96.510 ? 66  PHE A CE2 1 
ATOM 510  C CZ  ? PHE A 1  66 ?   7.258  -6.332  13.890 1.000 96.510 ? 66  PHE A CZ  1 
ATOM 511  N N   ? PHE A 1  67 ?   0.167  -5.821  14.426 1.000 96.760 ? 67  PHE A N   1 
ATOM 512  C CA  ? PHE A 1  67 ?  -1.249  -6.043  14.691 1.000 96.760 ? 67  PHE A CA  1 
ATOM 513  C C   ? PHE A 1  67 ?  -1.711  -7.368  14.097 1.000 96.760 ? 67  PHE A C   1 
ATOM 514  C CB  ? PHE A 1  67 ?  -2.090  -4.893  14.126 1.000 96.760 ? 67  PHE A CB  1 
ATOM 515  O O   ? PHE A 1  67 ?  -1.280  -7.749  13.006 1.000 96.760 ? 67  PHE A O   1 
ATOM 516  C CG  ? PHE A 1  67 ?  -1.782  -3.556  14.743 1.000 96.760 ? 67  PHE A CG  1 
ATOM 517  C CD1 ? PHE A 1  67 ?  -2.521  -3.085  15.821 1.000 96.760 ? 67  PHE A CD1 1 
ATOM 518  C CD2 ? PHE A 1  67 ?  -0.751  -2.769  14.244 1.000 96.760 ? 67  PHE A CD2 1 
ATOM 519  C CE1 ? PHE A 1  67 ?  -2.238  -1.847  16.394 1.000 96.760 ? 67  PHE A CE1 1 
ATOM 520  C CE2 ? PHE A 1  67 ?  -0.463  -1.531  14.812 1.000 96.760 ? 67  PHE A CE2 1 
ATOM 521  C CZ  ? PHE A 1  67 ?  -1.208  -1.072  15.886 1.000 96.760 ? 67  PHE A CZ  1 
ATOM 522  N N   ? GLU A 1  68 ?  -2.581  -8.056  14.884 1.000 95.350 ? 68  GLU A N   1 
ATOM 523  C CA  ? GLU A 1  68 ?  -3.419  -9.091  14.285 1.000 95.350 ? 68  GLU A CA  1 
ATOM 524  C C   ? GLU A 1  68 ?  -4.724  -8.505  13.753 1.000 95.350 ? 68  GLU A C   1 
ATOM 525  C CB  ? GLU A 1  68 ?  -3.715 -10.197  15.300 1.000 95.350 ? 68  GLU A CB  1 
ATOM 526  O O   ? GLU A 1  68 ?  -5.537  -7.987  14.521 1.000 95.350 ? 68  GLU A O   1 
ATOM 527  C CG  ? GLU A 1  68 ?  -4.384 -11.423  14.696 1.000 95.350 ? 68  GLU A CG  1 
ATOM 528  C CD  ? GLU A 1  68 ?  -4.677 -12.512  15.717 1.000 95.350 ? 68  GLU A CD  1 
ATOM 529  O OE1 ? GLU A 1  68 ?  -5.618 -13.309  15.501 1.000 95.350 ? 68  GLU A OE1 1 
ATOM 530  O OE2 ? GLU A 1  68 ?  -3.960 -12.567  16.741 1.000 95.350 ? 68  GLU A OE2 1 
ATOM 531  N N   ? VAL A 1  69 ?  -4.884  -8.577  12.478 1.000 94.570 ? 69  VAL A N   1 
ATOM 532  C CA  ? VAL A 1  69 ?  -6.074  -7.998  11.864 1.000 94.570 ? 69  VAL A CA  1 
ATOM 533  C C   ? VAL A 1  69 ?  -7.323  -8.688  12.409 1.000 94.570 ? 69  VAL A C   1 
ATOM 534  C CB  ? VAL A 1  69 ?  -6.032  -8.113  10.324 1.000 94.570 ? 69  VAL A CB  1 
ATOM 535  O O   ? VAL A 1  69 ?  -7.409  -9.918  12.413 1.000 94.570 ? 69  VAL A O   1 
ATOM 536  C CG1 ? VAL A 1  69 ?  -7.361  -7.672   9.712 1.000 94.570 ? 69  VAL A CG1 1 
ATOM 537  C CG2 ? VAL A 1  69 ?  -4.880  -7.283   9.759 1.000 94.570 ? 69  VAL A CG2 1 
ATOM 538  N N   ? THR A 1  70 ?  -8.354  -7.890  12.911 1.000 92.990 ? 70  THR A N   1 
ATOM 539  C CA  ? THR A 1  70 ?  -9.532  -8.425  13.583 1.000 92.990 ? 70  THR A CA  1 
ATOM 540  C C   ? THR A 1  70 ? -10.650  -8.698  12.580 1.000 92.990 ? 70  THR A C   1 
ATOM 541  C CB  ? THR A 1  70 ? -10.041  -7.462  14.672 1.000 92.990 ? 70  THR A CB  1 
ATOM 542  O O   ? THR A 1  70 ? -11.377  -9.686  12.706 1.000 92.990 ? 70  THR A O   1 
ATOM 543  C CG2 ? THR A 1  70 ?  -9.062  -7.387  15.839 1.000 92.990 ? 70  THR A CG2 1 
ATOM 544  O OG1 ? THR A 1  70 ? -10.198  -6.154  14.109 1.000 92.990 ? 70  THR A OG1 1 
ATOM 545  N N   ? GLU A 1  71 ? -10.738  -7.776  11.558 1.000 94.690 ? 71  GLU A N   1 
ATOM 546  C CA  ? GLU A 1  71 ? -11.805  -7.888  10.568 1.000 94.690 ? 71  GLU A CA  1 
ATOM 547  C C   ? GLU A 1  71 ? -11.334  -7.418   9.194 1.000 94.690 ? 71  GLU A C   1 
ATOM 548  C CB  ? GLU A 1  71 ? -13.032  -7.085  11.006 1.000 94.690 ? 71  GLU A CB  1 
ATOM 549  O O   ? GLU A 1  71 ? -10.505  -6.511   9.093 1.000 94.690 ? 71  GLU A O   1 
ATOM 550  C CG  ? GLU A 1  71 ? -13.708  -7.628  12.257 1.000 94.690 ? 71  GLU A CG  1 
ATOM 551  C CD  ? GLU A 1  71 ? -14.901  -6.798  12.703 1.000 94.690 ? 71  GLU A CD  1 
ATOM 552  O OE1 ? GLU A 1  71 ? -16.033  -7.331  12.738 1.000 94.690 ? 71  GLU A OE1 1 
ATOM 553  O OE2 ? GLU A 1  71 ? -14.701  -5.604  13.020 1.000 94.690 ? 71  GLU A OE2 1 
ATOM 554  N N   ? SER A 1  72 ? -11.818  -8.115   8.143 1.000 95.990 ? 72  SER A N   1 
ATOM 555  C CA  ? SER A 1  72 ? -11.586  -7.744   6.751 1.000 95.990 ? 72  SER A CA  1 
ATOM 556  C C   ? SER A 1  72 ? -12.900  -7.472   6.025 1.000 95.990 ? 72  SER A C   1 
ATOM 557  C CB  ? SER A 1  72 ? -10.812  -8.845   6.024 1.000 95.990 ? 72  SER A CB  1 
ATOM 558  O O   ? SER A 1  72 ? -13.864  -8.225   6.172 1.000 95.990 ? 72  SER A O   1 
ATOM 559  O OG  ? SER A 1  72 ?  -9.591  -9.123   6.688 1.000 95.990 ? 72  SER A OG  1 
ATOM 560  N N   ? PHE A 1  73 ? -12.904  -6.327   5.276 1.000 96.940 ? 73  PHE A N   1 
ATOM 561  C CA  ? PHE A 1  73 ? -14.109  -5.901   4.573 1.000 96.940 ? 73  PHE A CA  1 
ATOM 562  C C   ? PHE A 1  73 ? -13.833  -5.721   3.085 1.000 96.940 ? 73  PHE A C   1 
ATOM 563  C CB  ? PHE A 1  73 ? -14.648  -4.597   5.169 1.000 96.940 ? 73  PHE A CB  1 
ATOM 564  O O   ? PHE A 1  73 ? -13.552  -4.610   2.631 1.000 96.940 ? 73  PHE A O   1 
ATOM 565  C CG  ? PHE A 1  73 ? -14.958  -4.684   6.639 1.000 96.940 ? 73  PHE A CG  1 
ATOM 566  C CD1 ? PHE A 1  73 ? -16.235  -5.014   7.076 1.000 96.940 ? 73  PHE A CD1 1 
ATOM 567  C CD2 ? PHE A 1  73 ? -13.971  -4.436   7.585 1.000 96.940 ? 73  PHE A CD2 1 
ATOM 568  C CE1 ? PHE A 1  73 ? -16.525  -5.095   8.436 1.000 96.940 ? 73  PHE A CE1 1 
ATOM 569  C CE2 ? PHE A 1  73 ? -14.253  -4.515   8.946 1.000 96.940 ? 73  PHE A CE2 1 
ATOM 570  C CZ  ? PHE A 1  73 ? -15.531  -4.844   9.369 1.000 96.940 ? 73  PHE A CZ  1 
ATOM 571  N N   ? PRO A 1  74 ? -13.853  -6.919   2.289 1.000 97.060 ? 74  PRO A N   1 
ATOM 572  C CA  ? PRO A 1  74 ? -13.740  -6.725   0.841 1.000 97.060 ? 74  PRO A CA  1 
ATOM 573  C C   ? PRO A 1  74 ? -14.944  -5.997   0.248 1.000 97.060 ? 74  PRO A C   1 
ATOM 574  C CB  ? PRO A 1  74 ? -13.645  -8.154   0.300 1.000 97.060 ? 74  PRO A CB  1 
ATOM 575  O O   ? PRO A 1  74 ? -16.063  -6.138   0.748 1.000 97.060 ? 74  PRO A O   1 
ATOM 576  C CG  ? PRO A 1  74 ? -14.309  -9.000   1.337 1.000 97.060 ? 74  PRO A CG  1 
ATOM 577  C CD  ? PRO A 1  74 ? -14.158  -8.327   2.671 1.000 97.060 ? 74  PRO A CD  1 
ATOM 578  N N   ? HIS A 1  75 ? -14.569  -5.101  -0.752 1.000 97.440 ? 75  HIS A N   1 
ATOM 579  C CA  ? HIS A 1  75 ? -15.705  -4.451  -1.395 1.000 97.440 ? 75  HIS A CA  1 
ATOM 580  C C   ? HIS A 1  75 ? -16.739  -5.474  -1.853 1.000 97.440 ? 75  HIS A C   1 
ATOM 581  C CB  ? HIS A 1  75 ? -15.238  -3.609  -2.584 1.000 97.440 ? 75  HIS A CB  1 
ATOM 582  O O   ? HIS A 1  75 ? -16.385  -6.507  -2.426 1.000 97.440 ? 75  HIS A O   1 
ATOM 583  C CG  ? HIS A 1  75 ? -16.258  -2.624  -3.060 1.000 97.440 ? 75  HIS A CG  1 
ATOM 584  C CD2 ? HIS A 1  75 ? -16.370  -1.291  -2.853 1.000 97.440 ? 75  HIS A CD2 1 
ATOM 585  N ND1 ? HIS A 1  75 ? -17.329  -2.985  -3.849 1.000 97.440 ? 75  HIS A ND1 1 
ATOM 586  C CE1 ? HIS A 1  75 ? -18.057  -1.911  -4.109 1.000 97.440 ? 75  HIS A CE1 1 
ATOM 587  N NE2 ? HIS A 1  75 ? -17.497  -0.871  -3.516 1.000 97.440 ? 75  HIS A NE2 1 
ATOM 588  N N   ? PRO A 1  76 ? -18.071  -5.232  -1.638 1.000 95.470 ? 76  PRO A N   1 
ATOM 589  C CA  ? PRO A 1  76 ? -19.134  -6.197  -1.931 1.000 95.470 ? 76  PRO A CA  1 
ATOM 590  C C   ? PRO A 1  76 ? -19.215  -6.553  -3.414 1.000 95.470 ? 76  PRO A C   1 
ATOM 591  C CB  ? PRO A 1  76 ? -20.403  -5.473  -1.474 1.000 95.470 ? 76  PRO A CB  1 
ATOM 592  O O   ? PRO A 1  76 ? -19.705  -7.629  -3.768 1.000 95.470 ? 76  PRO A O   1 
ATOM 593  C CG  ? PRO A 1  76 ? -19.928  -4.453  -0.490 1.000 95.470 ? 76  PRO A CG  1 
ATOM 594  C CD  ? PRO A 1  76 ? -18.527  -4.053  -0.856 1.000 95.470 ? 76  PRO A CD  1 
ATOM 595  N N   ? GLN A 1  77 ? -18.763  -5.611  -4.245 1.000 95.520 ? 77  GLN A N   1 
ATOM 596  C CA  ? GLN A 1  77 ? -18.878  -5.862  -5.678 1.000 95.520 ? 77  GLN A CA  1 
ATOM 597  C C   ? GLN A 1  77 ? -17.578  -6.425  -6.244 1.000 95.520 ? 77  GLN A C   1 
ATOM 598  C CB  ? GLN A 1  77 ? -19.262  -4.580  -6.419 1.000 95.520 ? 77  GLN A CB  1 
ATOM 599  O O   ? GLN A 1  77 ? -17.413  -6.515  -7.463 1.000 95.520 ? 77  GLN A O   1 
ATOM 600  C CG  ? GLN A 1  77 ? -20.658  -4.071  -6.084 1.000 95.520 ? 77  GLN A CG  1 
ATOM 601  C CD  ? GLN A 1  77 ? -21.035  -2.832  -6.874 1.000 95.520 ? 77  GLN A CD  1 
ATOM 602  N NE2 ? GLN A 1  77 ? -22.046  -2.958  -7.728 1.000 95.520 ? 77  GLN A NE2 1 
ATOM 603  O OE1 ? GLN A 1  77 ? -20.424  -1.770  -6.717 1.000 95.520 ? 77  GLN A OE1 1 
ATOM 604  N N   ? PHE A 1  78 ? -16.591  -6.760  -5.323 1.000 94.930 ? 78  PHE A N   1 
ATOM 605  C CA  ? PHE A 1  78 ? -15.342  -7.330  -5.813 1.000 94.930 ? 78  PHE A CA  1 
ATOM 606  C C   ? PHE A 1  78 ? -15.601  -8.611  -6.596 1.000 94.930 ? 78  PHE A C   1 
ATOM 607  C CB  ? PHE A 1  78 ? -14.384  -7.610  -4.651 1.000 94.930 ? 78  PHE A CB  1 
ATOM 608  O O   ? PHE A 1  78 ? -16.311  -9.501  -6.123 1.000 94.930 ? 78  PHE A O   1 
ATOM 609  C CG  ? PHE A 1  78 ? -13.140  -8.353  -5.055 1.000 94.930 ? 78  PHE A CG  1 
ATOM 610  C CD1 ? PHE A 1  78 ? -12.849  -9.597  -4.509 1.000 94.930 ? 78  PHE A CD1 1 
ATOM 611  C CD2 ? PHE A 1  78 ? -12.261  -7.808  -5.981 1.000 94.930 ? 78  PHE A CD2 1 
ATOM 612  C CE1 ? PHE A 1  78 ? -11.697 -10.288  -4.881 1.000 94.930 ? 78  PHE A CE1 1 
ATOM 613  C CE2 ? PHE A 1  78 ? -11.109  -8.492  -6.358 1.000 94.930 ? 78  PHE A CE2 1 
ATOM 614  C CZ  ? PHE A 1  78 ? -10.828  -9.731  -5.806 1.000 94.930 ? 78  PHE A CZ  1 
ATOM 615  N N   ? ASN A 1  79 ? -15.045  -8.593  -7.825 1.000 86.810 ? 79  ASN A N   1 
ATOM 616  C CA  ? ASN A 1  79 ? -15.064  -9.737  -8.731 1.000 86.810 ? 79  ASN A CA  1 
ATOM 617  C C   ? ASN A 1  79 ? -13.652 -10.180  -9.104 1.000 86.810 ? 79  ASN A C   1 
ATOM 618  C CB  ? ASN A 1  79 ? -15.868  -9.411  -9.991 1.000 86.810 ? 79  ASN A CB  1 
ATOM 619  O O   ? ASN A 1  79 ? -12.902  -9.423  -9.722 1.000 86.810 ? 79  ASN A O   1 
ATOM 620  C CG  ? ASN A 1  79 ? -15.936 -10.577 -10.958 1.000 86.810 ? 79  ASN A CG  1 
ATOM 621  N ND2 ? ASN A 1  79 ? -16.775 -10.452 -11.979 1.000 86.810 ? 79  ASN A ND2 1 
ATOM 622  O OD1 ? ASN A 1  79 ? -15.240 -11.581 -10.788 1.000 86.810 ? 79  ASN A OD1 1 
ATOM 623  N N   ? ARG A 1  80 ? -13.433 -11.477  -8.702 1.000 83.270 ? 80  ARG A N   1 
ATOM 624  C CA  ? ARG A 1  80 ? -12.079 -11.987  -8.891 1.000 83.270 ? 80  ARG A CA  1 
ATOM 625  C C   ? ARG A 1  80 ? -11.739 -12.105 -10.373 1.000 83.270 ? 80  ARG A C   1 
ATOM 626  C CB  ? ARG A 1  80 ? -11.915 -13.346  -8.206 1.000 83.270 ? 80  ARG A CB  1 
ATOM 627  O O   ? ARG A 1  80 ? -10.585 -11.927 -10.767 1.000 83.270 ? 80  ARG A O   1 
ATOM 628  C CG  ? ARG A 1  80 ? -10.468 -13.776  -8.027 1.000 83.270 ? 80  ARG A CG  1 
ATOM 629  C CD  ? ARG A 1  80 ? -10.340 -14.932  -7.046 1.000 83.270 ? 80  ARG A CD  1 
ATOM 630  N NE  ? ARG A 1  80 ?  -8.943 -15.274  -6.794 1.000 83.270 ? 80  ARG A NE  1 
ATOM 631  N NH1 ? ARG A 1  80 ?  -9.393 -17.382  -5.962 1.000 83.270 ? 80  ARG A NH1 1 
ATOM 632  N NH2 ? ARG A 1  80 ?  -7.230 -16.635  -6.097 1.000 83.270 ? 80  ARG A NH2 1 
ATOM 633  C CZ  ? ARG A 1  80 ?  -8.525 -16.430  -6.285 1.000 83.270 ? 80  ARG A CZ  1 
ATOM 634  N N   ? VAL A 1  81 ? -12.854 -12.291 -11.165 1.000 75.230 ? 81  VAL A N   1 
ATOM 635  C CA  ? VAL A 1  81 ? -12.702 -12.370 -12.614 1.000 75.230 ? 81  VAL A CA  1 
ATOM 636  C C   ? VAL A 1  81 ? -12.648 -10.963 -13.206 1.000 75.230 ? 81  VAL A C   1 
ATOM 637  C CB  ? VAL A 1  81 ? -13.848 -13.177 -13.263 1.000 75.230 ? 81  VAL A CB  1 
ATOM 638  O O   ? VAL A 1  81 ? -13.539 -10.145 -12.960 1.000 75.230 ? 81  VAL A O   1 
ATOM 639  C CG1 ? VAL A 1  81 ? -13.685 -13.224 -14.781 1.000 75.230 ? 81  VAL A CG1 1 
ATOM 640  C CG2 ? VAL A 1  81 ? -13.898 -14.590 -12.684 1.000 75.230 ? 81  VAL A CG2 1 
ATOM 641  N N   ? GLY A 1  82 ? -11.436 -10.467 -13.557 1.000 74.530 ? 82  GLY A N   1 
ATOM 642  C CA  ? GLY A 1  82 ? -11.249  -9.149 -14.142 1.000 74.530 ? 82  GLY A CA  1 
ATOM 643  C C   ? GLY A 1  82 ? -10.685  -8.136 -13.164 1.000 74.530 ? 82  GLY A C   1 
ATOM 644  O O   ? GLY A 1  82 ? -10.300  -7.033 -13.557 1.000 74.530 ? 82  GLY A O   1 
ATOM 645  N N   ? SER A 1  83 ? -10.693  -8.616 -11.793 1.000 81.620 ? 83  SER A N   1 
ATOM 646  C CA  ? SER A 1  83 ? -10.116  -7.820 -10.714 1.000 81.620 ? 83  SER A CA  1 
ATOM 647  C C   ? SER A 1  83 ? -10.781  -6.452 -10.620 1.000 81.620 ? 83  SER A C   1 
ATOM 648  C CB  ? SER A 1  83 ?  -8.610  -7.651 -10.920 1.000 81.620 ? 83  SER A CB  1 
ATOM 649  O O   ? SER A 1  83 ? -10.118  -5.451 -10.340 1.000 81.620 ? 83  SER A O   1 
ATOM 650  O OG  ? SER A 1  83 ?  -7.948  -8.903 -10.848 1.000 81.620 ? 83  SER A OG  1 
ATOM 651  N N   ? SER A 1  84 ? -12.107  -6.331 -10.975 1.000 87.870 ? 84  SER A N   1 
ATOM 652  C CA  ? SER A 1  84 ? -12.864  -5.095 -10.806 1.000 87.870 ? 84  SER A CA  1 
ATOM 653  C C   ? SER A 1  84 ? -13.247  -4.877  -9.346 1.000 87.870 ? 84  SER A C   1 
ATOM 654  C CB  ? SER A 1  84 ? -14.123  -5.113 -11.674 1.000 87.870 ? 84  SER A CB  1 
ATOM 655  O O   ? SER A 1  84 ? -13.551  -5.833  -8.629 1.000 87.870 ? 84  SER A O   1 
ATOM 656  O OG  ? SER A 1  84 ? -14.753  -3.844 -11.673 1.000 87.870 ? 84  SER A OG  1 
ATOM 657  N N   ? HIS A 1  85 ? -13.247  -3.641  -8.813 1.000 95.020 ? 85  HIS A N   1 
ATOM 658  C CA  ? HIS A 1  85 ? -13.578  -3.271  -7.442 1.000 95.020 ? 85  HIS A CA  1 
ATOM 659  C C   ? HIS A 1  85 ? -12.645  -3.952  -6.447 1.000 95.020 ? 85  HIS A C   1 
ATOM 660  C CB  ? HIS A 1  85 ? -15.032  -3.629  -7.126 1.000 95.020 ? 85  HIS A CB  1 
ATOM 661  O O   ? HIS A 1  85 ? -13.088  -4.428  -5.399 1.000 95.020 ? 85  HIS A O   1 
ATOM 662  C CG  ? HIS A 1  85 ? -16.017  -3.031  -8.080 1.000 95.020 ? 85  HIS A CG  1 
ATOM 663  C CD2 ? HIS A 1  85 ? -16.709  -3.582  -9.105 1.000 95.020 ? 85  HIS A CD2 1 
ATOM 664  N ND1 ? HIS A 1  85 ? -16.384  -1.703  -8.036 1.000 95.020 ? 85  HIS A ND1 1 
ATOM 665  C CE1 ? HIS A 1  85 ? -17.262  -1.464  -8.996 1.000 95.020 ? 85  HIS A CE1 1 
ATOM 666  N NE2 ? HIS A 1  85 ? -17.476  -2.587  -9.659 1.000 95.020 ? 85  HIS A NE2 1 
ATOM 667  N N   ? ASP A 1  86 ? -11.428  -4.224  -6.755 1.000 96.970 ? 86  ASP A N   1 
ATOM 668  C CA  ? ASP A 1  86 ? -10.399  -4.910  -5.981 1.000 96.970 ? 86  ASP A CA  1 
ATOM 669  C C   ? ASP A 1  86 ?  -9.877  -4.023  -4.853 1.000 96.970 ? 86  ASP A C   1 
ATOM 670  C CB  ? ASP A 1  86 ?  -9.244  -5.343  -6.887 1.000 96.970 ? 86  ASP A CB  1 
ATOM 671  O O   ? ASP A 1  86 ?  -8.760  -3.507  -4.928 1.000 96.970 ? 86  ASP A O   1 
ATOM 672  C CG  ? ASP A 1  86 ?  -8.272  -6.286  -6.200 1.000 96.970 ? 86  ASP A CG  1 
ATOM 673  O OD1 ? ASP A 1  86 ?  -8.620  -6.858  -5.145 1.000 96.970 ? 86  ASP A OD1 1 
ATOM 674  O OD2 ? ASP A 1  86 ?  -7.146  -6.455  -6.717 1.000 96.970 ? 86  ASP A OD2 1 
ATOM 675  N N   ? ILE A 1  87 ? -10.675  -3.765  -3.796 1.000 97.890 ? 87  ILE A N   1 
ATOM 676  C CA  ? ILE A 1  87 ? -10.337  -2.924  -2.653 1.000 97.890 ? 87  ILE A CA  1 
ATOM 677  C C   ? ILE A 1  87 ? -10.932  -3.520  -1.380 1.000 97.890 ? 87  ILE A C   1 
ATOM 678  C CB  ? ILE A 1  87 ? -10.837  -1.475  -2.851 1.000 97.890 ? 87  ILE A CB  1 
ATOM 679  O O   ? ILE A 1  87 ? -12.047  -4.047  -1.396 1.000 97.890 ? 87  ILE A O   1 
ATOM 680  C CG1 ? ILE A 1  87 ? -10.257  -0.558  -1.768 1.000 97.890 ? 87  ILE A CG1 1 
ATOM 681  C CG2 ? ILE A 1  87 ? -12.367  -1.427  -2.848 1.000 97.890 ? 87  ILE A CG2 1 
ATOM 682  C CD1 ? ILE A 1  87 ? -10.393   0.927  -2.076 1.000 97.890 ? 87  ILE A CD1 1 
ATOM 683  N N   ? MET A 1  88 ? -10.150  -3.493  -0.310 1.000 97.800 ? 88  MET A N   1 
ATOM 684  C CA  ? MET A 1  88 ? -10.556  -4.071   0.968 1.000 97.800 ? 88  MET A CA  1 
ATOM 685  C C   ? MET A 1  88 ? -10.067  -3.216   2.132 1.000 97.800 ? 88  MET A C   1 
ATOM 686  C CB  ? MET A 1  88 ? -10.021  -5.498   1.107 1.000 97.800 ? 88  MET A CB  1 
ATOM 687  O O   ? MET A 1  88 ?  -8.957  -2.682   2.092 1.000 97.800 ? 88  MET A O   1 
ATOM 688  C CG  ? MET A 1  88 ? -10.384  -6.163   2.425 1.000 97.800 ? 88  MET A CG  1 
ATOM 689  S SD  ? MET A 1  88 ?  -9.837  -7.913   2.503 1.000 97.800 ? 88  MET A SD  1 
ATOM 690  C CE  ? MET A 1  88 ?  -8.039  -7.684   2.574 1.000 97.800 ? 88  MET A CE  1 
ATOM 691  N N   ? LEU A 1  89 ? -10.906  -3.057   3.177 1.000 98.190 ? 89  LEU A N   1 
ATOM 692  C CA  ? LEU A 1  89 ? -10.525  -2.401   4.423 1.000 98.190 ? 89  LEU A CA  1 
ATOM 693  C C   ? LEU A 1  89 ? -10.238  -3.428   5.513 1.000 98.190 ? 89  LEU A C   1 
ATOM 694  C CB  ? LEU A 1  89 ? -11.628  -1.445   4.885 1.000 98.190 ? 89  LEU A CB  1 
ATOM 695  O O   ? LEU A 1  89 ? -10.970  -4.410   5.655 1.000 98.190 ? 89  LEU A O   1 
ATOM 696  C CG  ? LEU A 1  89 ? -11.768  -0.140   4.098 1.000 98.190 ? 89  LEU A CG  1 
ATOM 697  C CD1 ? LEU A 1  89 ? -13.054   0.580   4.490 1.000 98.190 ? 89  LEU A CD1 1 
ATOM 698  C CD2 ? LEU A 1  89 ? -10.556   0.756   4.329 1.000 98.190 ? 89  LEU A CD2 1 
ATOM 699  N N   ? LEU A 1  90 ?  -9.142  -3.145   6.170 1.000 97.740 ? 90  LEU A N   1 
ATOM 700  C CA  ? LEU A 1  90 ?  -8.777  -3.956   7.326 1.000 97.740 ? 90  LEU A CA  1 
ATOM 701  C C   ? LEU A 1  90 ?  -8.911  -3.155   8.616 1.000 97.740 ? 90  LEU A C   1 
ATOM 702  C CB  ? LEU A 1  90 ?  -7.346  -4.480   7.183 1.000 97.740 ? 90  LEU A CB  1 
ATOM 703  O O   ? LEU A 1  90 ?  -8.472  -2.004   8.686 1.000 97.740 ? 90  LEU A O   1 
ATOM 704  C CG  ? LEU A 1  90 ?  -7.031  -5.251   5.900 1.000 97.740 ? 90  LEU A CG  1 
ATOM 705  C CD1 ? LEU A 1  90 ?  -5.554  -5.628   5.857 1.000 97.740 ? 90  LEU A CD1 1 
ATOM 706  C CD2 ? LEU A 1  90 ?  -7.908  -6.494   5.793 1.000 97.740 ? 90  LEU A CD2 1 
ATOM 707  N N   ? ARG A 1  91 ?  -9.563  -3.781   9.651 1.000 97.170 ? 91  ARG A N   1 
ATOM 708  C CA  ? ARG A 1  91 ?  -9.686  -3.136  10.954 1.000 97.170 ? 91  ARG A CA  1 
ATOM 709  C C   ? ARG A 1  91 ?  -8.665  -3.692  11.940 1.000 97.170 ? 91  ARG A C   1 
ATOM 710  C CB  ? ARG A 1  91 ? -11.101  -3.312  11.509 1.000 97.170 ? 91  ARG A CB  1 
ATOM 711  O O   ? ARG A 1  91 ?  -8.556  -4.909  12.109 1.000 97.170 ? 91  ARG A O   1 
ATOM 712  C CG  ? ARG A 1  91 ? -11.368  -2.519  12.778 1.000 97.170 ? 91  ARG A CG  1 
ATOM 713  C CD  ? ARG A 1  91 ? -12.802  -2.691  13.260 1.000 97.170 ? 91  ARG A CD  1 
ATOM 714  N NE  ? ARG A 1  91 ? -13.059  -1.920  14.473 1.000 97.170 ? 91  ARG A NE  1 
ATOM 715  N NH1 ? ARG A 1  91 ? -15.234  -2.655  14.727 1.000 97.170 ? 91  ARG A NH1 1 
ATOM 716  N NH2 ? ARG A 1  91 ? -14.335  -1.181  16.234 1.000 97.170 ? 91  ARG A NH2 1 
ATOM 717  C CZ  ? ARG A 1  91 ? -14.209  -1.920  15.142 1.000 97.170 ? 91  ARG A CZ  1 
ATOM 718  N N   ? LEU A 1  92 ?  -7.920  -2.750  12.545 1.000 97.090 ? 92  LEU A N   1 
ATOM 719  C CA  ? LEU A 1  92 ?  -7.001  -3.110  13.619 1.000 97.090 ? 92  LEU A CA  1 
ATOM 720  C C   ? LEU A 1  92 ?  -7.736  -3.212  14.951 1.000 97.090 ? 92  LEU A C   1 
ATOM 721  C CB  ? LEU A 1  92 ?  -5.870  -2.083  13.724 1.000 97.090 ? 92  LEU A CB  1 
ATOM 722  O O   ? LEU A 1  92 ?  -8.712  -2.496  15.183 1.000 97.090 ? 92  LEU A O   1 
ATOM 723  C CG  ? LEU A 1  92 ?  -5.113  -1.774  12.431 1.000 97.090 ? 92  LEU A CG  1 
ATOM 724  C CD1 ? LEU A 1  92 ?  -4.037  -0.724  12.685 1.000 97.090 ? 92  LEU A CD1 1 
ATOM 725  C CD2 ? LEU A 1  92 ?  -4.501  -3.046  11.853 1.000 97.090 ? 92  LEU A CD2 1 
ATOM 726  N N   ? PRO A 1  93 ?  -7.346  -4.113  15.844 1.000 95.950 ? 93  PRO A N   1 
ATOM 727  C CA  ? PRO A 1  93 ?  -8.011  -4.269  17.140 1.000 95.950 ? 93  PRO A CA  1 
ATOM 728  C C   ? PRO A 1  93 ?  -7.945  -3.004  17.992 1.000 95.950 ? 93  PRO A C   1 
ATOM 729  C CB  ? PRO A 1  93 ?  -7.237  -5.413  17.799 1.000 95.950 ? 93  PRO A CB  1 
ATOM 730  O O   ? PRO A 1  93 ?  -8.829  -2.766  18.820 1.000 95.950 ? 93  PRO A O   1 
ATOM 731  C CG  ? PRO A 1  93 ?  -5.909  -5.420  17.114 1.000 95.950 ? 93  PRO A CG  1 
ATOM 732  C CD  ? PRO A 1  93 ?  -6.105  -4.987  15.689 1.000 95.950 ? 93  PRO A CD  1 
ATOM 733  N N   ? LYS A 1  94 ?  -6.856  -2.192  17.852 1.000 96.780 ? 94  LYS A N   1 
ATOM 734  C CA  ? LYS A 1  94 ?  -6.651  -0.883  18.465 1.000 96.780 ? 94  LYS A CA  1 
ATOM 735  C C   ? LYS A 1  94 ?  -5.969   0.078  17.495 1.000 96.780 ? 94  LYS A C   1 
ATOM 736  C CB  ? LYS A 1  94 ?  -5.822  -1.013  19.744 1.000 96.780 ? 94  LYS A CB  1 
ATOM 737  O O   ? LYS A 1  94 ?  -5.259  -0.352  16.584 1.000 96.780 ? 94  LYS A O   1 
ATOM 738  C CG  ? LYS A 1  94 ?  -4.431  -1.587  19.524 1.000 96.780 ? 94  LYS A CG  1 
ATOM 739  C CD  ? LYS A 1  94 ?  -3.681  -1.757  20.839 1.000 96.780 ? 94  LYS A CD  1 
ATOM 740  C CE  ? LYS A 1  94 ?  -2.272  -2.289  20.616 1.000 96.780 ? 94  LYS A CE  1 
ATOM 741  N NZ  ? LYS A 1  94 ?  -1.535  -2.460  21.904 1.000 96.780 ? 94  LYS A NZ  1 
ATOM 742  N N   ? PRO A 1  95 ?  -6.301   1.450  17.780 1.000 97.800 ? 95  PRO A N   1 
ATOM 743  C CA  ? PRO A 1  95 ?  -5.655   2.417  16.890 1.000 97.800 ? 95  PRO A CA  1 
ATOM 744  C C   ? PRO A 1  95 ?  -4.131   2.366  16.969 1.000 97.800 ? 95  PRO A C   1 
ATOM 745  C CB  ? PRO A 1  95 ?  -6.183   3.764  17.391 1.000 97.800 ? 95  PRO A CB  1 
ATOM 746  O O   ? PRO A 1  95 ?  -3.572   2.159  18.049 1.000 97.800 ? 95  PRO A O   1 
ATOM 747  C CG  ? PRO A 1  95 ?  -7.454   3.435  18.105 1.000 97.800 ? 95  PRO A CG  1 
ATOM 748  C CD  ? PRO A 1  95 ?  -7.313   2.075  18.726 1.000 97.800 ? 95  PRO A CD  1 
ATOM 749  N N   ? ALA A 1  96 ?  -3.443   2.492  15.777 1.000 98.030 ? 96  ALA A N   1 
ATOM 750  C CA  ? ALA A 1  96 ?  -1.990   2.621  15.724 1.000 98.030 ? 96  ALA A CA  1 
ATOM 751  C C   ? ALA A 1  96 ?  -1.526   3.895  16.425 1.000 98.030 ? 96  ALA A C   1 
ATOM 752  C CB  ? ALA A 1  96 ?  -1.507   2.610  14.276 1.000 98.030 ? 96  ALA A CB  1 
ATOM 753  O O   ? ALA A 1  96 ?  -2.230   4.908  16.416 1.000 98.030 ? 96  ALA A O   1 
ATOM 754  N N   ? LYS A 1  97 ?  -0.383   3.805  17.079 1.000 98.050 ? 97  LYS A N   1 
ATOM 755  C CA  ? LYS A 1  97 ?   0.255   5.004  17.616 1.000 98.050 ? 97  LYS A CA  1 
ATOM 756  C C   ? LYS A 1  97 ?   0.886   5.836  16.503 1.000 98.050 ? 97  LYS A C   1 
ATOM 757  C CB  ? LYS A 1  97 ?   1.313   4.630  18.655 1.000 98.050 ? 97  LYS A CB  1 
ATOM 758  O O   ? LYS A 1  97 ?   1.805   5.375  15.821 1.000 98.050 ? 97  LYS A O   1 
ATOM 759  C CG  ? LYS A 1  97 ?   1.921   5.824  19.376 1.000 98.050 ? 97  LYS A CG  1 
ATOM 760  C CD  ? LYS A 1  97 ?   2.953   5.387  20.408 1.000 98.050 ? 97  LYS A CD  1 
ATOM 761  C CE  ? LYS A 1  97 ?   3.611   6.583  21.083 1.000 98.050 ? 97  LYS A CE  1 
ATOM 762  N NZ  ? LYS A 1  97 ?   4.645   6.161  22.074 1.000 98.050 ? 97  LYS A NZ  1 
ATOM 763  N N   ? ILE A 1  98 ?   0.401   7.124  16.362 1.000 97.830 ? 98  ILE A N   1 
ATOM 764  C CA  ? ILE A 1  98 ?   0.888   7.969  15.277 1.000 97.830 ? 98  ILE A CA  1 
ATOM 765  C C   ? ILE A 1  98 ?   2.231   8.584  15.665 1.000 97.830 ? 98  ILE A C   1 
ATOM 766  C CB  ? ILE A 1  98 ?  -0.129   9.079  14.926 1.000 97.830 ? 98  ILE A CB  1 
ATOM 767  O O   ? ILE A 1  98 ?   2.333   9.278  16.680 1.000 97.830 ? 98  ILE A O   1 
ATOM 768  C CG1 ? ILE A 1  98 ?  -1.486   8.465  14.564 1.000 97.830 ? 98  ILE A CG1 1 
ATOM 769  C CG2 ? ILE A 1  98 ?   0.399   9.953  13.785 1.000 97.830 ? 98  ILE A CG2 1 
ATOM 770  C CD1 ? ILE A 1  98 ?  -1.416   7.411  13.467 1.000 97.830 ? 98  ILE A CD1 1 
ATOM 771  N N   ? THR A 1  99 ?   3.230   8.324  14.771 1.000 97.440 ? 99  THR A N   1 
ATOM 772  C CA  ? THR A 1  99 ?   4.606   8.792  14.888 1.000 97.440 ? 99  THR A CA  1 
ATOM 773  C C   ? THR A 1  99 ?   5.133   9.266  13.536 1.000 97.440 ? 99  THR A C   1 
ATOM 774  C CB  ? THR A 1  99 ?   5.526   7.689  15.442 1.000 97.440 ? 99  THR A CB  1 
ATOM 775  O O   ? THR A 1  99 ?   4.403   9.258  12.542 1.000 97.440 ? 99  THR A O   1 
ATOM 776  C CG2 ? THR A 1  99 ?   4.933   7.056  16.696 1.000 97.440 ? 99  THR A CG2 1 
ATOM 777  O OG1 ? THR A 1  99 ?   5.700   6.674  14.445 1.000 97.440 ? 99  THR A OG1 1 
ATOM 778  N N   ? SER A 1 100 ?   6.402   9.685  13.549 1.000 96.000 ? 100 SER A N   1 
ATOM 779  C CA  ? SER A 1 100 ?   7.025  10.080  12.291 1.000 96.000 ? 100 SER A CA  1 
ATOM 780  C C   ? SER A 1 100 ?   7.157   8.892  11.342 1.000 96.000 ? 100 SER A C   1 
ATOM 781  C CB  ? SER A 1 100 ?   8.402  10.695  12.544 1.000 96.000 ? 100 SER A CB  1 
ATOM 782  O O   ? SER A 1 100 ?   7.227   9.069  10.124 1.000 96.000 ? 100 SER A O   1 
ATOM 783  O OG  ? SER A 1 100 ?   9.255   9.769  13.195 1.000 96.000 ? 100 SER A OG  1 
ATOM 784  N N   ? ALA A 1 101 ?   7.100   7.679  11.807 1.000 97.080 ? 101 ALA A N   1 
ATOM 785  C CA  ? ALA A 1 101 ?   7.278   6.459  11.023 1.000 97.080 ? 101 ALA A CA  1 
ATOM 786  C C   ? ALA A 1 101 ?   5.938   5.781  10.753 1.000 97.080 ? 101 ALA A C   1 
ATOM 787  C CB  ? ALA A 1 101 ?   8.222   5.498  11.741 1.000 97.080 ? 101 ALA A CB  1 
ATOM 788  O O   ? ALA A 1 101 ?   5.846   4.889   9.906 1.000 97.080 ? 101 ALA A O   1 
ATOM 789  N N   ? VAL A 1 102 ?   4.865   6.180  11.471 1.000 98.270 ? 102 VAL A N   1 
ATOM 790  C CA  ? VAL A 1 102 ?   3.520   5.641  11.302 1.000 98.270 ? 102 VAL A CA  1 
ATOM 791  C C   ? VAL A 1 102 ?   2.504   6.781  11.286 1.000 98.270 ? 102 VAL A C   1 
ATOM 792  C CB  ? VAL A 1 102 ?   3.170   4.630  12.417 1.000 98.270 ? 102 VAL A CB  1 
ATOM 793  O O   ? VAL A 1 102 ?   2.235   7.395  12.320 1.000 98.270 ? 102 VAL A O   1 
ATOM 794  C CG1 ? VAL A 1 102 ?   1.780   4.037  12.191 1.000 98.270 ? 102 VAL A CG1 1 
ATOM 795  C CG2 ? VAL A 1 102 ?   4.222   3.525  12.484 1.000 98.270 ? 102 VAL A CG2 1 
ATOM 796  N N   ? ARG A 1 103 ?   1.983   7.015  10.076 1.000 97.780 ? 103 ARG A N   1 
ATOM 797  C CA  ? ARG A 1 103 ?   0.968   8.053   9.931 1.000 97.780 ? 103 ARG A CA  1 
ATOM 798  C C   ? ARG A 1 103 ?   0.026   7.739   8.774 1.000 97.780 ? 103 ARG A C   1 
ATOM 799  C CB  ? ARG A 1 103 ?   1.623   9.419   9.717 1.000 97.780 ? 103 ARG A CB  1 
ATOM 800  O O   ? ARG A 1 103 ?   0.457   7.235   7.734 1.000 97.780 ? 103 ARG A O   1 
ATOM 801  C CG  ? ARG A 1 103 ?   2.422   9.913  10.912 1.000 97.780 ? 103 ARG A CG  1 
ATOM 802  C CD  ? ARG A 1 103 ?   2.918  11.338  10.709 1.000 97.780 ? 103 ARG A CD  1 
ATOM 803  N NE  ? ARG A 1 103 ?   4.212  11.368  10.034 1.000 97.780 ? 103 ARG A NE  1 
ATOM 804  N NH1 ? ARG A 1 103 ?   4.703  13.546  10.625 1.000 97.780 ? 103 ARG A NH1 1 
ATOM 805  N NH2 ? ARG A 1 103 ?   6.186  12.334   9.365 1.000 97.780 ? 103 ARG A NH2 1 
ATOM 806  C CZ  ? ARG A 1 103 ?   5.031  12.416  10.010 1.000 97.780 ? 103 ARG A CZ  1 
ATOM 807  N N   ? PRO A 1 104 ?  -1.267   8.074   9.084 1.000 98.000 ? 104 PRO A N   1 
ATOM 808  C CA  ? PRO A 1 104 ?  -2.208   7.864   7.981 1.000 98.000 ? 104 PRO A CA  1 
ATOM 809  C C   ? PRO A 1 104 ?  -1.978   8.825   6.817 1.000 98.000 ? 104 PRO A C   1 
ATOM 810  C CB  ? PRO A 1 104 ?  -3.573   8.110   8.631 1.000 98.000 ? 104 PRO A CB  1 
ATOM 811  O O   ? PRO A 1 104 ?  -1.530   9.956   7.025 1.000 98.000 ? 104 PRO A O   1 
ATOM 812  C CG  ? PRO A 1 104 ?  -3.322   7.998  10.100 1.000 98.000 ? 104 PRO A CG  1 
ATOM 813  C CD  ? PRO A 1 104 ?  -1.899   8.393  10.373 1.000 98.000 ? 104 PRO A CD  1 
ATOM 814  N N   ? VAL A 1 105 ?  -2.314   8.317   5.600 1.000 97.380 ? 105 VAL A N   1 
ATOM 815  C CA  ? VAL A 1 105 ?  -2.247   9.174   4.421 1.000 97.380 ? 105 VAL A CA  1 
ATOM 816  C C   ? VAL A 1 105 ?  -3.624   9.773   4.139 1.000 97.380 ? 105 VAL A C   1 
ATOM 817  C CB  ? VAL A 1 105 ?  -1.739   8.400   3.184 1.000 97.380 ? 105 VAL A CB  1 
ATOM 818  O O   ? VAL A 1 105 ?  -4.649   9.155   4.435 1.000 97.380 ? 105 VAL A O   1 
ATOM 819  C CG1 ? VAL A 1 105 ?  -2.739   7.322   2.773 1.000 97.380 ? 105 VAL A CG1 1 
ATOM 820  C CG2 ? VAL A 1 105 ?  -1.477   9.360   2.025 1.000 97.380 ? 105 VAL A CG2 1 
ATOM 821  N N   ? GLU A 1 106 ?  -3.582  10.906   3.462 1.000 95.460 ? 106 GLU A N   1 
ATOM 822  C CA  ? GLU A 1 106 ?  -4.839  11.547   3.090 1.000 95.460 ? 106 GLU A CA  1 
ATOM 823  C C   ? GLU A 1 106 ?  -5.481  10.851   1.893 1.000 95.460 ? 106 GLU A C   1 
ATOM 824  C CB  ? GLU A 1 106 ?  -4.616  13.029   2.778 1.000 95.460 ? 106 GLU A CB  1 
ATOM 825  O O   ? GLU A 1 106 ?  -4.789  10.462   0.950 1.000 95.460 ? 106 GLU A O   1 
ATOM 826  C CG  ? GLU A 1 106 ?  -4.196  13.855   3.985 1.000 95.460 ? 106 GLU A CG  1 
ATOM 827  C CD  ? GLU A 1 106 ?  -4.025  15.333   3.671 1.000 95.460 ? 106 GLU A CD  1 
ATOM 828  O OE1 ? GLU A 1 106 ?  -3.714  16.118   4.596 1.000 95.460 ? 106 GLU A OE1 1 
ATOM 829  O OE2 ? GLU A 1 106 ?  -4.206  15.709   2.492 1.000 95.460 ? 106 GLU A OE2 1 
ATOM 830  N N   ? LEU A 1 107 ?  -6.844  10.675   2.011 1.000 97.160 ? 107 LEU A N   1 
ATOM 831  C CA  ? LEU A 1 107 ?  -7.607  10.170   0.875 1.000 97.160 ? 107 LEU A CA  1 
ATOM 832  C C   ? LEU A 1 107 ?  -7.822  11.265  -0.165 1.000 97.160 ? 107 LEU A C   1 
ATOM 833  C CB  ? LEU A 1 107 ?  -8.957   9.618   1.339 1.000 97.160 ? 107 LEU A CB  1 
ATOM 834  O O   ? LEU A 1 107 ?  -7.952  12.441   0.183 1.000 97.160 ? 107 LEU A O   1 
ATOM 835  C CG  ? LEU A 1 107 ?  -8.912   8.365   2.215 1.000 97.160 ? 107 LEU A CG  1 
ATOM 836  C CD1 ? LEU A 1 107 ? -10.304   8.042   2.749 1.000 97.160 ? 107 LEU A CD1 1 
ATOM 837  C CD2 ? LEU A 1 107 ?  -8.347   7.185   1.433 1.000 97.160 ? 107 LEU A CD2 1 
ATOM 838  N N   ? PRO A 1 108 ?  -7.788  10.937  -1.432 1.000 96.930 ? 108 PRO A N   1 
ATOM 839  C CA  ? PRO A 1 108 ?  -7.873  11.939  -2.497 1.000 96.930 ? 108 PRO A CA  1 
ATOM 840  C C   ? PRO A 1 108 ?  -9.233  12.631  -2.549 1.000 96.930 ? 108 PRO A C   1 
ATOM 841  C CB  ? PRO A 1 108 ?  -7.627  11.123  -3.769 1.000 96.930 ? 108 PRO A CB  1 
ATOM 842  O O   ? PRO A 1 108 ? -10.267  11.986  -2.352 1.000 96.930 ? 108 PRO A O   1 
ATOM 843  C CG  ? PRO A 1 108 ?  -8.131   9.753  -3.447 1.000 96.930 ? 108 PRO A CG  1 
ATOM 844  C CD  ? PRO A 1 108 ?  -7.851   9.470  -1.999 1.000 96.930 ? 108 PRO A CD  1 
ATOM 845  N N   ? THR A 1 109 ?  -9.255  13.949  -2.794 1.000 96.330 ? 109 THR A N   1 
ATOM 846  C CA  ? THR A 1 109 ? -10.473  14.720  -3.020 1.000 96.330 ? 109 THR A CA  1 
ATOM 847  C C   ? THR A 1 109 ? -10.684  14.972  -4.510 1.000 96.330 ? 109 THR A C   1 
ATOM 848  C CB  ? THR A 1 109 ? -10.430  16.065  -2.271 1.000 96.330 ? 109 THR A CB  1 
ATOM 849  O O   ? THR A 1 109 ? -11.798  15.277  -4.942 1.000 96.330 ? 109 THR A O   1 
ATOM 850  C CG2 ? THR A 1 109 ? -10.389  15.852  -0.761 1.000 96.330 ? 109 THR A CG2 1 
ATOM 851  O OG1 ? THR A 1 109 ?  -9.261  16.791  -2.671 1.000 96.330 ? 109 THR A OG1 1 
ATOM 852  N N   ? LYS A 1 110 ?  -9.583  14.838  -5.277 1.000 96.570 ? 110 LYS A N   1 
ATOM 853  C CA  ? LYS A 1 110 ?  -9.617  14.945  -6.733 1.000 96.570 ? 110 LYS A CA  1 
ATOM 854  C C   ? LYS A 1 110 ?  -8.622  13.985  -7.379 1.000 96.570 ? 110 LYS A C   1 
ATOM 855  C CB  ? LYS A 1 110 ?  -9.323  16.379  -7.173 1.000 96.570 ? 110 LYS A CB  1 
ATOM 856  O O   ? LYS A 1 110 ?  -7.647  13.575  -6.745 1.000 96.570 ? 110 LYS A O   1 
ATOM 857  C CG  ? LYS A 1 110 ?  -7.942  16.878  -6.775 1.000 96.570 ? 110 LYS A CG  1 
ATOM 858  C CD  ? LYS A 1 110 ?  -7.733  18.331  -7.184 1.000 96.570 ? 110 LYS A CD  1 
ATOM 859  C CE  ? LYS A 1 110 ?  -6.365  18.842  -6.754 1.000 96.570 ? 110 LYS A CE  1 
ATOM 860  N NZ  ? LYS A 1 110 ?  -6.160  20.270  -7.142 1.000 96.570 ? 110 LYS A NZ  1 
ATOM 861  N N   ? GLU A 1 111 ?  -8.911  13.789  -8.728 1.000 95.770 ? 111 GLU A N   1 
ATOM 862  C CA  ? GLU A 1 111 ?  -7.995  12.944  -9.489 1.000 95.770 ? 111 GLU A CA  1 
ATOM 863  C C   ? GLU A 1 111 ?  -6.726  13.704  -9.863 1.000 95.770 ? 111 GLU A C   1 
ATOM 864  C CB  ? GLU A 1 111 ?  -8.679  12.409 -10.750 1.000 95.770 ? 111 GLU A CB  1 
ATOM 865  O O   ? GLU A 1 111 ?  -6.777  14.897 -10.169 1.000 95.770 ? 111 GLU A O   1 
ATOM 866  C CG  ? GLU A 1 111 ?  -9.805  11.425 -10.468 1.000 95.770 ? 111 GLU A CG  1 
ATOM 867  C CD  ? GLU A 1 111 ? -10.326  10.735 -11.718 1.000 95.770 ? 111 GLU A CD  1 
ATOM 868  O OE1 ? GLU A 1 111 ? -11.172   9.820 -11.599 1.000 95.770 ? 111 GLU A OE1 1 
ATOM 869  O OE2 ? GLU A 1 111 ?  -9.883  11.111 -12.827 1.000 95.770 ? 111 GLU A OE2 1 
ATOM 870  N N   ? ALA A 1 112 ?  -5.562  12.984  -9.820 1.000 96.520 ? 112 ALA A N   1 
ATOM 871  C CA  ? ALA A 1 112 ?  -4.330  13.549 -10.364 1.000 96.520 ? 112 ALA A CA  1 
ATOM 872  C C   ? ALA A 1 112 ?  -4.382  13.613 -11.888 1.000 96.520 ? 112 ALA A C   1 
ATOM 873  C CB  ? ALA A 1 112 ?  -3.124  12.731  -9.910 1.000 96.520 ? 112 ALA A CB  1 
ATOM 874  O O   ? ALA A 1 112 ?  -4.958  12.734 -12.533 1.000 96.520 ? 112 ALA A O   1 
ATOM 875  N N   ? PRO A 1 113 ?  -3.878  14.675 -12.448 1.000 96.400 ? 113 PRO A N   1 
ATOM 876  C CA  ? PRO A 1 113 ?  -3.879  14.774 -13.910 1.000 96.400 ? 113 PRO A CA  1 
ATOM 877  C C   ? PRO A 1 113 ?  -3.061  13.670 -14.576 1.000 96.400 ? 113 PRO A C   1 
ATOM 878  C CB  ? PRO A 1 113 ?  -3.257  16.148 -14.171 1.000 96.400 ? 113 PRO A CB  1 
ATOM 879  O O   ? PRO A 1 113 ?  -2.055  13.222 -14.022 1.000 96.400 ? 113 PRO A O   1 
ATOM 880  C CG  ? PRO A 1 113 ?  -3.415  16.890 -12.883 1.000 96.400 ? 113 PRO A CG  1 
ATOM 881  C CD  ? PRO A 1 113 ?  -3.369  15.900 -11.754 1.000 96.400 ? 113 PRO A CD  1 
ATOM 882  N N   ? LEU A 1 114 ?  -3.519  13.269 -15.768 1.000 96.210 ? 114 LEU A N   1 
ATOM 883  C CA  ? LEU A 1 114 ?  -2.731  12.329 -16.557 1.000 96.210 ? 114 LEU A CA  1 
ATOM 884  C C   ? LEU A 1 114 ?  -1.331  12.876 -16.815 1.000 96.210 ? 114 LEU A C   1 
ATOM 885  C CB  ? LEU A 1 114 ?  -3.428  12.031 -17.887 1.000 96.210 ? 114 LEU A CB  1 
ATOM 886  O O   ? LEU A 1 114 ?  -1.149  14.087 -16.956 1.000 96.210 ? 114 LEU A O   1 
ATOM 887  C CG  ? LEU A 1 114 ?  -4.798  11.356 -17.799 1.000 96.210 ? 114 LEU A CG  1 
ATOM 888  C CD1 ? LEU A 1 114 ?  -5.360  11.112 -19.195 1.000 96.210 ? 114 LEU A CD1 1 
ATOM 889  C CD2 ? LEU A 1 114 ?  -4.701  10.048 -17.020 1.000 96.210 ? 114 LEU A CD2 1 
ATOM 890  N N   ? GLY A 1 115 ?  -0.312  12.044 -16.783 1.000 96.030 ? 115 GLY A N   1 
ATOM 891  C CA  ? GLY A 1 115 ?   1.065  12.448 -17.015 1.000 96.030 ? 115 GLY A CA  1 
ATOM 892  C C   ? GLY A 1 115 ?   1.822  12.748 -15.735 1.000 96.030 ? 115 GLY A C   1 
ATOM 893  O O   ? GLY A 1 115 ?   3.032  12.983 -15.764 1.000 96.030 ? 115 GLY A O   1 
ATOM 894  N N   ? THR A 1 116 ?   1.049  12.844 -14.652 1.000 96.820 ? 116 THR A N   1 
ATOM 895  C CA  ? THR A 1 116 ?   1.655  13.061 -13.343 1.000 96.820 ? 116 THR A CA  1 
ATOM 896  C C   ? THR A 1 116 ?   2.587  11.909 -12.981 1.000 96.820 ? 116 THR A C   1 
ATOM 897  C CB  ? THR A 1 116 ?   0.582  13.220 -12.250 1.000 96.820 ? 116 THR A CB  1 
ATOM 898  O O   ? THR A 1 116 ?   2.270  10.744 -13.232 1.000 96.820 ? 116 THR A O   1 
ATOM 899  C CG2 ? THR A 1 116 ?   1.219  13.415 -10.878 1.000 96.820 ? 116 THR A CG2 1 
ATOM 900  O OG1 ? THR A 1 116 ?  -0.234  14.359 -12.552 1.000 96.820 ? 116 THR A OG1 1 
ATOM 901  N N   ? THR A 1 117 ?   3.796  12.295 -12.452 1.000 95.800 ? 117 THR A N   1 
ATOM 902  C CA  ? THR A 1 117 ?   4.693  11.281 -11.909 1.000 95.800 ? 117 THR A CA  1 
ATOM 903  C C   ? THR A 1 117 ?   4.251  10.859 -10.511 1.000 95.800 ? 117 THR A C   1 
ATOM 904  C CB  ? THR A 1 117 ?   6.146  11.790 -11.859 1.000 95.800 ? 117 THR A CB  1 
ATOM 905  O O   ? THR A 1 117 ?   4.170  11.689  -9.603 1.000 95.800 ? 117 THR A O   1 
ATOM 906  C CG2 ? THR A 1 117 ?   7.086  10.719 -11.317 1.000 95.800 ? 117 THR A CG2 1 
ATOM 907  O OG1 ? THR A 1 117 ?   6.564  12.155 -13.180 1.000 95.800 ? 117 THR A OG1 1 
ATOM 908  N N   ? CYS A 1 118 ?   3.918   9.555 -10.354 1.000 96.390 ? 118 CYS A N   1 
ATOM 909  C CA  ? CYS A 1 118 ?   3.455   8.951  -9.110 1.000 96.390 ? 118 CYS A CA  1 
ATOM 910  C C   ? CYS A 1 118 ?   4.473   7.951  -8.577 1.000 96.390 ? 118 CYS A C   1 
ATOM 911  C CB  ? CYS A 1 118 ?   2.108   8.258  -9.320 1.000 96.390 ? 118 CYS A CB  1 
ATOM 912  O O   ? CYS A 1 118 ?   5.318   7.458  -9.327 1.000 96.390 ? 118 CYS A O   1 
ATOM 913  S SG  ? CYS A 1 118 ?   0.817   9.353  -9.948 1.000 96.390 ? 118 CYS A SG  1 
ATOM 914  N N   ? TYR A 1 119 ?   4.374   7.700  -7.201 1.000 94.100 ? 119 TYR A N   1 
ATOM 915  C CA  ? TYR A 1 119 ?   5.262   6.737  -6.559 1.000 94.100 ? 119 TYR A CA  1 
ATOM 916  C C   ? TYR A 1 119 ?   4.488   5.515  -6.081 1.000 94.100 ? 119 TYR A C   1 
ATOM 917  C CB  ? TYR A 1 119 ?   5.995   7.385  -5.380 1.000 94.100 ? 119 TYR A CB  1 
ATOM 918  O O   ? TYR A 1 119 ?   3.407   5.645  -5.502 1.000 94.100 ? 119 TYR A O   1 
ATOM 919  C CG  ? TYR A 1 119 ?   6.847   8.568  -5.771 1.000 94.100 ? 119 TYR A CG  1 
ATOM 920  C CD1 ? TYR A 1 119 ?   8.132   8.388  -6.278 1.000 94.100 ? 119 TYR A CD1 1 
ATOM 921  C CD2 ? TYR A 1 119 ?   6.370   9.867  -5.634 1.000 94.100 ? 119 TYR A CD2 1 
ATOM 922  C CE1 ? TYR A 1 119 ?   8.922   9.475  -6.638 1.000 94.100 ? 119 TYR A CE1 1 
ATOM 923  C CE2 ? TYR A 1 119 ?   7.151  10.962  -5.991 1.000 94.100 ? 119 TYR A CE2 1 
ATOM 924  O OH  ? TYR A 1 119 ?   9.201  11.836  -6.846 1.000 94.100 ? 119 TYR A OH  1 
ATOM 925  C CZ  ? TYR A 1 119 ?   8.423  10.756  -6.491 1.000 94.100 ? 119 TYR A CZ  1 
ATOM 926  N N   ? ALA A 1 120 ?   5.065   4.381  -6.410 1.000 96.280 ? 120 ALA A N   1 
ATOM 927  C CA  ? ALA A 1 120 ?   4.608   3.150  -5.769 1.000 96.280 ? 120 ALA A CA  1 
ATOM 928  C C   ? ALA A 1 120 ?   5.684   2.579  -4.851 1.000 96.280 ? 120 ALA A C   1 
ATOM 929  C CB  ? ALA A 1 120 ?   4.208   2.119  -6.821 1.000 96.280 ? 120 ALA A CB  1 
ATOM 930  O O   ? ALA A 1 120 ?   6.879   2.736  -5.111 1.000 96.280 ? 120 ALA A O   1 
ATOM 931  N N   ? SER A 1 121 ?   5.277   2.020  -3.750 1.000 96.260 ? 121 SER A N   1 
ATOM 932  C CA  ? SER A 1 121 ?   6.223   1.447  -2.797 1.000 96.260 ? 121 SER A CA  1 
ATOM 933  C C   ? SER A 1 121 ?   5.759   0.077  -2.313 1.000 96.260 ? 121 SER A C   1 
ATOM 934  C CB  ? SER A 1 121 ?   6.412   2.382  -1.602 1.000 96.260 ? 121 SER A CB  1 
ATOM 935  O O   ? SER A 1 121 ?   4.559  -0.207  -2.296 1.000 96.260 ? 121 SER A O   1 
ATOM 936  O OG  ? SER A 1 121 ?   5.186   2.583  -0.921 1.000 96.260 ? 121 SER A OG  1 
ATOM 937  N N   ? GLY A 1 122 ?   6.776  -0.783  -1.971 1.000 95.490 ? 122 GLY A N   1 
ATOM 938  C CA  ? GLY A 1 122 ?   6.430  -2.100  -1.461 1.000 95.490 ? 122 GLY A CA  1 
ATOM 939  C C   ? GLY A 1 122 ?   7.621  -3.033  -1.360 1.000 95.490 ? 122 GLY A C   1 
ATOM 940  O O   ? GLY A 1 122 ?   8.759  -2.624  -1.599 1.000 95.490 ? 122 GLY A O   1 
ATOM 941  N N   ? TRP A 1 123 ?   7.375  -4.285  -0.875 1.000 94.040 ? 123 TRP A N   1 
ATOM 942  C CA  ? TRP A 1 123 ?   8.399  -5.302  -0.661 1.000 94.040 ? 123 TRP A CA  1 
ATOM 943  C C   ? TRP A 1 123 ?   8.217  -6.469  -1.625 1.000 94.040 ? 123 TRP A C   1 
ATOM 944  C CB  ? TRP A 1 123 ?   8.362  -5.807   0.784 1.000 94.040 ? 123 TRP A CB  1 
ATOM 945  O O   ? TRP A 1 123 ?   8.551  -7.610  -1.299 1.000 94.040 ? 123 TRP A O   1 
ATOM 946  C CG  ? TRP A 1 123 ?   8.835  -4.803   1.792 1.000 94.040 ? 123 TRP A CG  1 
ATOM 947  C CD1 ? TRP A 1 123 ?  10.120  -4.597   2.211 1.000 94.040 ? 123 TRP A CD1 1 
ATOM 948  C CD2 ? TRP A 1 123 ?   8.024  -3.870   2.513 1.000 94.040 ? 123 TRP A CD2 1 
ATOM 949  C CE2 ? TRP A 1 123 ?   8.885  -3.128   3.352 1.000 94.040 ? 123 TRP A CE2 1 
ATOM 950  C CE3 ? TRP A 1 123 ?   6.651  -3.588   2.531 1.000 94.040 ? 123 TRP A CE3 1 
ATOM 951  N NE1 ? TRP A 1 123 ?  10.157  -3.591   3.149 1.000 94.040 ? 123 TRP A NE1 1 
ATOM 952  C CH2 ? TRP A 1 123 ?   7.070  -1.866   4.198 1.000 94.040 ? 123 TRP A CH2 1 
ATOM 953  C CZ2 ? TRP A 1 123 ?   8.417  -2.122   4.200 1.000 94.040 ? 123 TRP A CZ2 1 
ATOM 954  C CZ3 ? TRP A 1 123 ?   6.188  -2.586   3.376 1.000 94.040 ? 123 TRP A CZ3 1 
ATOM 955  N N   ? GLY A 1 124 ?   7.486  -6.169  -2.749 1.000 88.620 ? 124 GLY A N   1 
ATOM 956  C CA  ? GLY A 1 124 ?   7.333  -7.194  -3.769 1.000 88.620 ? 124 GLY A CA  1 
ATOM 957  C C   ? GLY A 1 124 ?   8.626  -7.508  -4.498 1.000 88.620 ? 124 GLY A C   1 
ATOM 958  O O   ? GLY A 1 124 ?   9.679  -6.957  -4.170 1.000 88.620 ? 124 GLY A O   1 
ATOM 959  N N   ? SER A 1 125 ?   8.581  -8.469  -5.518 1.000 86.620 ? 125 SER A N   1 
ATOM 960  C CA  ? SER A 1 125 ?   9.733  -8.894  -6.307 1.000 86.620 ? 125 SER A CA  1 
ATOM 961  C C   ? SER A 1 125 ?  10.358  -7.718  -7.051 1.000 86.620 ? 125 SER A C   1 
ATOM 962  C CB  ? SER A 1 125 ?   9.329  -9.981  -7.304 1.000 86.620 ? 125 SER A CB  1 
ATOM 963  O O   ? SER A 1 125 ?   9.646  -6.850  -7.561 1.000 86.620 ? 125 SER A O   1 
ATOM 964  O OG  ? SER A 1 125 ?  10.445 -10.403  -8.069 1.000 86.620 ? 125 SER A OG  1 
ATOM 965  N N   ? THR A 1 126 ?  11.741  -7.630  -7.147 1.000 85.040 ? 126 THR A N   1 
ATOM 966  C CA  ? THR A 1 126 ?  12.470  -6.573  -7.838 1.000 85.040 ? 126 THR A CA  1 
ATOM 967  C C   ? THR A 1 126 ?  12.983  -7.063  -9.189 1.000 85.040 ? 126 THR A C   1 
ATOM 968  C CB  ? THR A 1 126 ?  13.652  -6.065  -6.991 1.000 85.040 ? 126 THR A CB  1 
ATOM 969  O O   ? THR A 1 126 ?  13.654  -6.322  -9.911 1.000 85.040 ? 126 THR A O   1 
ATOM 970  C CG2 ? THR A 1 126 ?  13.164  -5.403  -5.707 1.000 85.040 ? 126 THR A CG2 1 
ATOM 971  O OG1 ? THR A 1 126 ?  14.500  -7.169  -6.654 1.000 85.040 ? 126 THR A OG1 1 
ATOM 972  N N   ? HIS A 1 127 ?  12.723  -8.312  -9.502 1.000 82.970 ? 127 HIS A N   1 
ATOM 973  C CA  ? HIS A 1 127 ?  13.154  -8.901 -10.766 1.000 82.970 ? 127 HIS A CA  1 
ATOM 974  C C   ? HIS A 1 127 ?  11.957  -9.297 -11.625 1.000 82.970 ? 127 HIS A C   1 
ATOM 975  C CB  ? HIS A 1 127 ?  14.045 -10.118 -10.514 1.000 82.970 ? 127 HIS A CB  1 
ATOM 976  O O   ? HIS A 1 127 ?  10.971  -9.831 -11.114 1.000 82.970 ? 127 HIS A O   1 
ATOM 977  C CG  ? HIS A 1 127 ?  15.365  -9.779  -9.899 1.000 82.970 ? 127 HIS A CG  1 
ATOM 978  C CD2 ? HIS A 1 127 ?  15.821  -9.927  -8.633 1.000 82.970 ? 127 HIS A CD2 1 
ATOM 979  N ND1 ? HIS A 1 127 ?  16.395  -9.208 -10.616 1.000 82.970 ? 127 HIS A ND1 1 
ATOM 980  C CE1 ? HIS A 1 127 ?  17.430  -9.021  -9.814 1.000 82.970 ? 127 HIS A CE1 1 
ATOM 981  N NE2 ? HIS A 1 127 ?  17.108  -9.449  -8.606 1.000 82.970 ? 127 HIS A NE2 1 
ATOM 982  N N   ? PRO A 1 128 ?  12.027  -9.032 -12.949 1.000 76.690 ? 128 PRO A N   1 
ATOM 983  C CA  ? PRO A 1 128 ?  10.936  -9.220 -13.909 1.000 76.690 ? 128 PRO A CA  1 
ATOM 984  C C   ? PRO A 1 128 ?  10.565 -10.689 -14.100 1.000 76.690 ? 128 PRO A C   1 
ATOM 985  C CB  ? PRO A 1 128 ?  11.500  -8.627 -15.203 1.000 76.690 ? 128 PRO A CB  1 
ATOM 986  O O   ? PRO A 1 128 ?   9.400 -11.008 -14.351 1.000 76.690 ? 128 PRO A O   1 
ATOM 987  C CG  ? PRO A 1 128 ?  12.645  -7.773 -14.765 1.000 76.690 ? 128 PRO A CG  1 
ATOM 988  C CD  ? PRO A 1 128 ?  13.148  -8.289 -13.447 1.000 76.690 ? 128 PRO A CD  1 
ATOM 989  N N   ? THR A 1 129 ?  11.452 -11.660 -13.870 1.000 76.850 ? 129 THR A N   1 
ATOM 990  C CA  ? THR A 1 129 ?  11.216 -13.046 -14.259 1.000 76.850 ? 129 THR A CA  1 
ATOM 991  C C   ? THR A 1 129 ?  11.396 -13.981 -13.067 1.000 76.850 ? 129 THR A C   1 
ATOM 992  C CB  ? THR A 1 129 ?  12.160 -13.474 -15.399 1.000 76.850 ? 129 THR A CB  1 
ATOM 993  O O   ? THR A 1 129 ?  10.955 -15.132 -13.102 1.000 76.850 ? 129 THR A O   1 
ATOM 994  C CG2 ? THR A 1 129 ?  11.858 -12.705 -16.681 1.000 76.850 ? 129 THR A CG2 1 
ATOM 995  O OG1 ? THR A 1 129 ?  13.515 -13.220 -15.010 1.000 76.850 ? 129 THR A OG1 1 
ATOM 996  N N   ? ASP A 1 130 ?  12.095 -13.509 -11.917 1.000 77.570 ? 130 ASP A N   1 
ATOM 997  C CA  ? ASP A 1 130 ?  12.307 -14.309 -10.714 1.000 77.570 ? 130 ASP A CA  1 
ATOM 998  C C   ? ASP A 1 130 ?  11.699 -13.630  -9.489 1.000 77.570 ? 130 ASP A C   1 
ATOM 999  C CB  ? ASP A 1 130 ?  13.800 -14.558 -10.491 1.000 77.570 ? 130 ASP A CB  1 
ATOM 1000 O O   ? ASP A 1 130 ?  11.573 -12.404  -9.450 1.000 77.570 ? 130 ASP A O   1 
ATOM 1001 C CG  ? ASP A 1 130 ?  14.075 -15.577  -9.399 1.000 77.570 ? 130 ASP A CG  1 
ATOM 1002 O OD1 ? ASP A 1 130 ?  13.119 -16.209  -8.900 1.000 77.570 ? 130 ASP A OD1 1 
ATOM 1003 O OD2 ? ASP A 1 130 ?  15.258 -15.747  -9.033 1.000 77.570 ? 130 ASP A OD2 1 
ATOM 1004 N N   ? VAL A 1 131 ?  11.138 -14.497  -8.549 1.000 78.080 ? 131 VAL A N   1 
ATOM 1005 C CA  ? VAL A 1 131 ?  10.565 -13.975  -7.313 1.000 78.080 ? 131 VAL A CA  1 
ATOM 1006 C C   ? VAL A 1 131 ?  11.660 -13.820  -6.260 1.000 78.080 ? 131 VAL A C   1 
ATOM 1007 C CB  ? VAL A 1 131 ?   9.438 -14.887  -6.780 1.000 78.080 ? 131 VAL A CB  1 
ATOM 1008 O O   ? VAL A 1 131 ?  12.230 -14.812  -5.799 1.000 78.080 ? 131 VAL A O   1 
ATOM 1009 C CG1 ? VAL A 1 131 ?   8.828 -14.304  -5.507 1.000 78.080 ? 131 VAL A CG1 1 
ATOM 1010 C CG2 ? VAL A 1 131 ?   8.364 -15.087  -7.848 1.000 78.080 ? 131 VAL A CG2 1 
ATOM 1011 N N   ? SER A 1 132 ?  12.283 -12.636  -6.167 1.000 80.860 ? 132 SER A N   1 
ATOM 1012 C CA  ? SER A 1 132 ?  13.199 -12.251  -5.097 1.000 80.860 ? 132 SER A CA  1 
ATOM 1013 C C   ? SER A 1 132 ?  12.669 -11.051  -4.321 1.000 80.860 ? 132 SER A C   1 
ATOM 1014 C CB  ? SER A 1 132 ?  14.582 -11.931  -5.665 1.000 80.860 ? 132 SER A CB  1 
ATOM 1015 O O   ? SER A 1 132 ?  12.448  -9.982  -4.895 1.000 80.860 ? 132 SER A O   1 
ATOM 1016 O OG  ? SER A 1 132 ?  15.452 -11.474  -4.644 1.000 80.860 ? 132 SER A OG  1 
ATOM 1017 N N   ? TYR A 1 133 ?  12.380 -11.311  -2.986 1.000 87.350 ? 133 TYR A N   1 
ATOM 1018 C CA  ? TYR A 1 133 ?  11.793 -10.265  -2.156 1.000 87.350 ? 133 TYR A CA  1 
ATOM 1019 C C   ? TYR A 1 133 ?  12.871  -9.512  -1.386 1.000 87.350 ? 133 TYR A C   1 
ATOM 1020 C CB  ? TYR A 1 133 ?  10.774 -10.860  -1.181 1.000 87.350 ? 133 TYR A CB  1 
ATOM 1021 O O   ? TYR A 1 133 ?  13.653 -10.116  -0.648 1.000 87.350 ? 133 TYR A O   1 
ATOM 1022 C CG  ? TYR A 1 133 ?   9.615 -11.550  -1.860 1.000 87.350 ? 133 TYR A CG  1 
ATOM 1023 C CD1 ? TYR A 1 133 ?   8.606 -10.814  -2.477 1.000 87.350 ? 133 TYR A CD1 1 
ATOM 1024 C CD2 ? TYR A 1 133 ?   9.527 -12.938  -1.884 1.000 87.350 ? 133 TYR A CD2 1 
ATOM 1025 C CE1 ? TYR A 1 133 ?   7.535 -11.445  -3.101 1.000 87.350 ? 133 TYR A CE1 1 
ATOM 1026 C CE2 ? TYR A 1 133 ?   8.461 -13.579  -2.506 1.000 87.350 ? 133 TYR A CE2 1 
ATOM 1027 O OH  ? TYR A 1 133 ?   6.414 -13.456  -3.729 1.000 87.350 ? 133 TYR A OH  1 
ATOM 1028 C CZ  ? TYR A 1 133 ?   7.472 -12.826  -3.112 1.000 87.350 ? 133 TYR A CZ  1 
ATOM 1029 N N   ? PRO A 1 134 ?  12.978  -8.177  -1.619 1.000 91.230 ? 134 PRO A N   1 
ATOM 1030 C CA  ? PRO A 1 134 ?  13.930  -7.391  -0.830 1.000 91.230 ? 134 PRO A CA  1 
ATOM 1031 C C   ? PRO A 1 134 ?  13.527  -7.277   0.638 1.000 91.230 ? 134 PRO A C   1 
ATOM 1032 C CB  ? PRO A 1 134 ?  13.905  -6.020  -1.511 1.000 91.230 ? 134 PRO A CB  1 
ATOM 1033 O O   ? PRO A 1 134 ?  12.344  -7.394   0.969 1.000 91.230 ? 134 PRO A O   1 
ATOM 1034 C CG  ? PRO A 1 134 ?  12.511  -5.876  -2.029 1.000 91.230 ? 134 PRO A CG  1 
ATOM 1035 C CD  ? PRO A 1 134 ?  12.036  -7.219  -2.503 1.000 91.230 ? 134 PRO A CD  1 
ATOM 1036 N N   ? ASP A 1 135 ?  14.497  -7.126   1.511 1.000 92.600 ? 135 ASP A N   1 
ATOM 1037 C CA  ? ASP A 1 135 ?  14.208  -6.889   2.922 1.000 92.600 ? 135 ASP A CA  1 
ATOM 1038 C C   ? ASP A 1 135 ?  13.900  -5.415   3.179 1.000 92.600 ? 135 ASP A C   1 
ATOM 1039 C CB  ? ASP A 1 135 ?  15.380  -7.342   3.794 1.000 92.600 ? 135 ASP A CB  1 
ATOM 1040 O O   ? ASP A 1 135 ?  13.152  -5.084   4.101 1.000 92.600 ? 135 ASP A O   1 
ATOM 1041 C CG  ? ASP A 1 135 ?  15.481  -8.852   3.915 1.000 92.600 ? 135 ASP A CG  1 
ATOM 1042 O OD1 ? ASP A 1 135 ?  14.448  -9.544   3.791 1.000 92.600 ? 135 ASP A OD1 1 
ATOM 1043 O OD2 ? ASP A 1 135 ?  16.604  -9.354   4.139 1.000 92.600 ? 135 ASP A OD2 1 
ATOM 1044 N N   ? VAL A 1 136 ?  14.450  -4.584   2.272 1.000 95.410 ? 136 VAL A N   1 
ATOM 1045 C CA  ? VAL A 1 136 ?  14.285  -3.144   2.446 1.000 95.410 ? 136 VAL A CA  1 
ATOM 1046 C C   ? VAL A 1 136 ?  13.214  -2.627   1.489 1.000 95.410 ? 136 VAL A C   1 
ATOM 1047 C CB  ? VAL A 1 136 ?  15.614  -2.389   2.219 1.000 95.410 ? 136 VAL A CB  1 
ATOM 1048 O O   ? VAL A 1 136 ?  13.063  -3.143   0.379 1.000 95.410 ? 136 VAL A O   1 
ATOM 1049 C CG1 ? VAL A 1 136 ?  16.655  -2.803   3.257 1.000 95.410 ? 136 VAL A CG1 1 
ATOM 1050 C CG2 ? VAL A 1 136 ?  16.135  -2.641   0.805 1.000 95.410 ? 136 VAL A CG2 1 
ATOM 1051 N N   ? LEU A 1 137 ?  12.410  -1.658   1.942 1.000 96.180 ? 137 LEU A N   1 
ATOM 1052 C CA  ? LEU A 1 137 ?  11.318  -1.062   1.180 1.000 96.180 ? 137 LEU A CA  1 
ATOM 1053 C C   ? LEU A 1 137 ?  11.837  -0.424  -0.104 1.000 96.180 ? 137 LEU A C   1 
ATOM 1054 C CB  ? LEU A 1 137 ?  10.584  -0.017   2.023 1.000 96.180 ? 137 LEU A CB  1 
ATOM 1055 O O   ? LEU A 1 137 ?  12.799   0.346  -0.075 1.000 96.180 ? 137 LEU A O   1 
ATOM 1056 C CG  ? LEU A 1 137 ?   9.291   0.546   1.430 1.000 96.180 ? 137 LEU A CG  1 
ATOM 1057 C CD1 ? LEU A 1 137 ?   8.258  -0.563   1.261 1.000 96.180 ? 137 LEU A CD1 1 
ATOM 1058 C CD2 ? LEU A 1 137 ?   8.742   1.665   2.309 1.000 96.180 ? 137 LEU A CD2 1 
ATOM 1059 N N   ? GLN A 1 138 ?  11.103  -0.805  -1.183 1.000 96.650 ? 138 GLN A N   1 
ATOM 1060 C CA  ? GLN A 1 138 ?  11.467  -0.294  -2.500 1.000 96.650 ? 138 GLN A CA  1 
ATOM 1061 C C   ? GLN A 1 138 ?  10.440   0.718  -3.000 1.000 96.650 ? 138 GLN A C   1 
ATOM 1062 C CB  ? GLN A 1 138 ?  11.604  -1.441  -3.503 1.000 96.650 ? 138 GLN A CB  1 
ATOM 1063 O O   ? GLN A 1 138 ?   9.253   0.614  -2.685 1.000 96.650 ? 138 GLN A O   1 
ATOM 1064 C CG  ? GLN A 1 138 ?  12.628  -2.493  -3.097 1.000 96.650 ? 138 GLN A CG  1 
ATOM 1065 C CD  ? GLN A 1 138 ?  14.046  -1.954  -3.075 1.000 96.650 ? 138 GLN A CD  1 
ATOM 1066 N NE2 ? GLN A 1 138 ?  14.721  -2.108  -1.941 1.000 96.650 ? 138 GLN A NE2 1 
ATOM 1067 O OE1 ? GLN A 1 138 ?  14.531  -1.405  -4.069 1.000 96.650 ? 138 GLN A OE1 1 
ATOM 1068 N N   ? CYS A 1 139 ?  10.940   1.722  -3.904 1.000 96.070 ? 139 CYS A N   1 
ATOM 1069 C CA  ? CYS A 1 139 ?  10.084   2.713  -4.547 1.000 96.070 ? 139 CYS A CA  1 
ATOM 1070 C C   ? CYS A 1 139 ?  10.335   2.757  -6.049 1.000 96.070 ? 139 CYS A C   1 
ATOM 1071 C CB  ? CYS A 1 139 ?  10.318   4.096  -3.941 1.000 96.070 ? 139 CYS A CB  1 
ATOM 1072 O O   ? CYS A 1 139 ?  11.445   2.477  -6.506 1.000 96.070 ? 139 CYS A O   1 
ATOM 1073 S SG  ? CYS A 1 139 ?   9.852   4.217  -2.200 1.000 96.070 ? 139 CYS A SG  1 
ATOM 1074 N N   ? VAL A 1 140 ?   9.234   3.136  -6.750 1.000 95.430 ? 140 VAL A N   1 
ATOM 1075 C CA  ? VAL A 1 140 ?   9.373   3.280  -8.195 1.000 95.430 ? 140 VAL A CA  1 
ATOM 1076 C C   ? VAL A 1 140 ?   8.506   4.437  -8.685 1.000 95.430 ? 140 VAL A C   1 
ATOM 1077 C CB  ? VAL A 1 140 ?   8.992   1.978  -8.935 1.000 95.430 ? 140 VAL A CB  1 
ATOM 1078 O O   ? VAL A 1 140 ?   7.403   4.653  -8.177 1.000 95.430 ? 140 VAL A O   1 
ATOM 1079 C CG1 ? VAL A 1 140 ?   7.518   1.644  -8.714 1.000 95.430 ? 140 VAL A CG1 1 
ATOM 1080 C CG2 ? VAL A 1 140 ?   9.297   2.103 -10.426 1.000 95.430 ? 140 VAL A CG2 1 
ATOM 1081 N N   ? ASP A 1 141 ?   9.090   5.143  -9.633 1.000 94.860 ? 141 ASP A N   1 
ATOM 1082 C CA  ? ASP A 1 141 ?   8.313   6.187 -10.294 1.000 94.860 ? 141 ASP A CA  1 
ATOM 1083 C C   ? ASP A 1 141 ?   7.483   5.612 -11.439 1.000 94.860 ? 141 ASP A C   1 
ATOM 1084 C CB  ? ASP A 1 141 ?   9.233   7.294 -10.814 1.000 94.860 ? 141 ASP A CB  1 
ATOM 1085 O O   ? ASP A 1 141 ?   7.996   4.850 -12.262 1.000 94.860 ? 141 ASP A O   1 
ATOM 1086 C CG  ? ASP A 1 141 ?   9.921   8.064  -9.701 1.000 94.860 ? 141 ASP A CG  1 
ATOM 1087 O OD1 ? ASP A 1 141 ?   9.273   8.366  -8.676 1.000 94.860 ? 141 ASP A OD1 1 
ATOM 1088 O OD2 ? ASP A 1 141 ?  11.123   8.376  -9.852 1.000 94.860 ? 141 ASP A OD2 1 
ATOM 1089 N N   ? LEU A 1 142 ?   6.227   6.064 -11.433 1.000 95.770 ? 142 LEU A N   1 
ATOM 1090 C CA  ? LEU A 1 142 ?   5.321   5.665 -12.504 1.000 95.770 ? 142 LEU A CA  1 
ATOM 1091 C C   ? LEU A 1 142 ?   4.589   6.875 -13.075 1.000 95.770 ? 142 LEU A C   1 
ATOM 1092 C CB  ? LEU A 1 142 ?   4.309   4.635 -11.995 1.000 95.770 ? 142 LEU A CB  1 
ATOM 1093 O O   ? LEU A 1 142 ?   4.330   7.844 -12.358 1.000 95.770 ? 142 LEU A O   1 
ATOM 1094 C CG  ? LEU A 1 142 ?   4.890   3.365 -11.371 1.000 95.770 ? 142 LEU A CG  1 
ATOM 1095 C CD1 ? LEU A 1 142 ?   3.776   2.508 -10.780 1.000 95.770 ? 142 LEU A CD1 1 
ATOM 1096 C CD2 ? LEU A 1 142 ?   5.686   2.577 -12.406 1.000 95.770 ? 142 LEU A CD2 1 
ATOM 1097 N N   ? THR A 1 143 ?   4.318   6.771 -14.360 1.000 96.290 ? 143 THR A N   1 
ATOM 1098 C CA  ? THR A 1 143 ?   3.551   7.824 -15.016 1.000 96.290 ? 143 THR A CA  1 
ATOM 1099 C C   ? THR A 1 143 ?   2.086   7.419 -15.153 1.000 96.290 ? 143 THR A C   1 
ATOM 1100 C CB  ? THR A 1 143 ?   4.128   8.152 -16.405 1.000 96.290 ? 143 THR A CB  1 
ATOM 1101 O O   ? THR A 1 143 ?   1.781   6.310 -15.597 1.000 96.290 ? 143 THR A O   1 
ATOM 1102 C CG2 ? THR A 1 143 ?   3.335   9.266 -17.081 1.000 96.290 ? 143 THR A CG2 1 
ATOM 1103 O OG1 ? THR A 1 143 ?   5.491   8.569 -16.263 1.000 96.290 ? 143 THR A OG1 1 
ATOM 1104 N N   ? LEU A 1 144 ?   1.253   8.361 -14.729 1.000 97.110 ? 144 LEU A N   1 
ATOM 1105 C CA  ? LEU A 1 144 ?  -0.177   8.115 -14.878 1.000 97.110 ? 144 LEU A CA  1 
ATOM 1106 C C   ? LEU A 1 144 ?  -0.585   8.152 -16.347 1.000 97.110 ? 144 LEU A C   1 
ATOM 1107 C CB  ? LEU A 1 144 ?  -0.984   9.148 -14.086 1.000 97.110 ? 144 LEU A CB  1 
ATOM 1108 O O   ? LEU A 1 144 ?  -0.223   9.081 -17.073 1.000 97.110 ? 144 LEU A O   1 
ATOM 1109 C CG  ? LEU A 1 144 ?  -1.028   8.955 -12.569 1.000 97.110 ? 144 LEU A CG  1 
ATOM 1110 C CD1 ? LEU A 1 144 ?  -1.922  10.011 -11.927 1.000 97.110 ? 144 LEU A CD1 1 
ATOM 1111 C CD2 ? LEU A 1 144 ?  -1.514   7.552 -12.222 1.000 97.110 ? 144 LEU A CD2 1 
ATOM 1112 N N   ? LEU A 1 145 ?  -1.355   7.085 -16.700 1.000 96.470 ? 145 LEU A N   1 
ATOM 1113 C CA  ? LEU A 1 145 ?  -1.787   6.923 -18.085 1.000 96.470 ? 145 LEU A CA  1 
ATOM 1114 C C   ? LEU A 1 145 ?  -3.309   6.907 -18.181 1.000 96.470 ? 145 LEU A C   1 
ATOM 1115 C CB  ? LEU A 1 145 ?  -1.212   5.634 -18.678 1.000 96.470 ? 145 LEU A CB  1 
ATOM 1116 O O   ? LEU A 1 145 ?  -3.994   6.605 -17.202 1.000 96.470 ? 145 LEU A O   1 
ATOM 1117 C CG  ? LEU A 1 145 ?   0.302   5.452 -18.565 1.000 96.470 ? 145 LEU A CG  1 
ATOM 1118 C CD1 ? LEU A 1 145 ?   0.691   4.020 -18.919 1.000 96.470 ? 145 LEU A CD1 1 
ATOM 1119 C CD2 ? LEU A 1 145 ?   1.029   6.447 -19.462 1.000 96.470 ? 145 LEU A CD2 1 
ATOM 1120 N N   ? SER A 1 146 ?  -3.763   7.241 -19.352 1.000 95.440 ? 146 SER A N   1 
ATOM 1121 C CA  ? SER A 1 146 ?  -5.202   7.158 -19.583 1.000 95.440 ? 146 SER A CA  1 
ATOM 1122 C C   ? SER A 1 146 ?  -5.668   5.707 -19.648 1.000 95.440 ? 146 SER A C   1 
ATOM 1123 C CB  ? SER A 1 146 ?  -5.580   7.881 -20.876 1.000 95.440 ? 146 SER A CB  1 
ATOM 1124 O O   ? SER A 1 146 ?  -4.896   4.817 -20.008 1.000 95.440 ? 146 SER A O   1 
ATOM 1125 O OG  ? SER A 1 146 ?  -5.105   7.171 -22.007 1.000 95.440 ? 146 SER A OG  1 
ATOM 1126 N N   ? ASN A 1 147 ?  -6.921   5.467 -19.351 1.000 94.010 ? 147 ASN A N   1 
ATOM 1127 C CA  ? ASN A 1 147 ?  -7.496   4.131 -19.454 1.000 94.010 ? 147 ASN A CA  1 
ATOM 1128 C C   ? ASN A 1 147 ?  -7.431   3.601 -20.884 1.000 94.010 ? 147 ASN A C   1 
ATOM 1129 C CB  ? ASN A 1 147 ?  -8.942   4.128 -18.953 1.000 94.010 ? 147 ASN A CB  1 
ATOM 1130 O O   ? ASN A 1 147 ?  -7.320   2.392 -21.098 1.000 94.010 ? 147 ASN A O   1 
ATOM 1131 C CG  ? ASN A 1 147 ?  -9.035   4.175 -17.440 1.000 94.010 ? 147 ASN A CG  1 
ATOM 1132 N ND2 ? ASN A 1 147 ? -10.094   3.589 -16.893 1.000 94.010 ? 147 ASN A ND2 1 
ATOM 1133 O OD1 ? ASN A 1 147 ?  -8.164   4.734 -16.769 1.000 94.010 ? 147 ASN A OD1 1 
ATOM 1134 N N   ? ASN A 1 148 ?  -7.534   4.459 -21.903 1.000 93.250 ? 148 ASN A N   1 
ATOM 1135 C CA  ? ASN A 1 148 ?  -7.444   4.064 -23.305 1.000 93.250 ? 148 ASN A CA  1 
ATOM 1136 C C   ? ASN A 1 148 ?  -6.088   3.442 -23.625 1.000 93.250 ? 148 ASN A C   1 
ATOM 1137 C CB  ? ASN A 1 148 ?  -7.707   5.262 -24.218 1.000 93.250 ? 148 ASN A CB  1 
ATOM 1138 O O   ? ASN A 1 148 ?  -6.010   2.458 -24.364 1.000 93.250 ? 148 ASN A O   1 
ATOM 1139 C CG  ? ASN A 1 148 ?  -9.156   5.710 -24.191 1.000 93.250 ? 148 ASN A CG  1 
ATOM 1140 N ND2 ? ASN A 1 148 ?  -9.399   6.955 -24.583 1.000 93.250 ? 148 ASN A ND2 1 
ATOM 1141 O OD1 ? ASN A 1 148 ? -10.048   4.943 -23.820 1.000 93.250 ? 148 ASN A OD1 1 
ATOM 1142 N N   ? VAL A 1 149 ?  -5.079   4.077 -23.074 1.000 92.370 ? 149 VAL A N   1 
ATOM 1143 C CA  ? VAL A 1 149 ?  -3.732   3.545 -23.252 1.000 92.370 ? 149 VAL A CA  1 
ATOM 1144 C C   ? VAL A 1 149 ?  -3.647   2.142 -22.655 1.000 92.370 ? 149 VAL A C   1 
ATOM 1145 C CB  ? VAL A 1 149 ?  -2.669   4.463 -22.609 1.000 92.370 ? 149 VAL A CB  1 
ATOM 1146 O O   ? VAL A 1 149 ?  -3.106   1.226 -23.280 1.000 92.370 ? 149 VAL A O   1 
ATOM 1147 C CG1 ? VAL A 1 149 ?  -1.305   3.774 -22.582 1.000 92.370 ? 149 VAL A CG1 1 
ATOM 1148 C CG2 ? VAL A 1 149 ?  -2.586   5.790 -23.360 1.000 92.370 ? 149 VAL A CG2 1 
ATOM 1149 N N   ? CYS A 1 150 ?  -4.202   1.912 -21.521 1.000 92.060 ? 150 CYS A N   1 
ATOM 1150 C CA  ? CYS A 1 150 ?  -4.209   0.616 -20.851 1.000 92.060 ? 150 CYS A CA  1 
ATOM 1151 C C   ? CYS A 1 150 ?  -5.060  -0.389 -21.618 1.000 92.060 ? 150 CYS A C   1 
ATOM 1152 C CB  ? CYS A 1 150 ?  -4.731   0.754 -19.422 1.000 92.060 ? 150 CYS A CB  1 
ATOM 1153 O O   ? CYS A 1 150 ?  -4.676  -1.551 -21.763 1.000 92.060 ? 150 CYS A O   1 
ATOM 1154 S SG  ? CYS A 1 150 ?  -3.556   1.527 -18.289 1.000 92.060 ? 150 CYS A SG  1 
ATOM 1155 N N   ? ALA A 1 151 ?  -6.144   0.069 -22.068 1.000 92.230 ? 151 ALA A N   1 
ATOM 1156 C CA  ? ALA A 1 151 ?  -7.056  -0.797 -22.811 1.000 92.230 ? 151 ALA A CA  1 
ATOM 1157 C C   ? ALA A 1 151 ?  -6.386  -1.353 -24.064 1.000 92.230 ? 151 ALA A C   1 
ATOM 1158 C CB  ? ALA A 1 151 ?  -8.326  -0.037 -23.183 1.000 92.230 ? 151 ALA A CB  1 
ATOM 1159 O O   ? ALA A 1 151 ?  -6.648  -2.491 -24.462 1.000 92.230 ? 151 ALA A O   1 
ATOM 1160 N N   ? SER A 1 152 ?  -5.514  -0.535 -24.629 1.000 91.390 ? 152 SER A N   1 
ATOM 1161 C CA  ? SER A 1 152 ?  -4.802  -0.962 -25.830 1.000 91.390 ? 152 SER A CA  1 
ATOM 1162 C C   ? SER A 1 152 ?  -3.697  -1.957 -25.493 1.000 91.390 ? 152 SER A C   1 
ATOM 1163 C CB  ? SER A 1 152 ?  -4.209   0.245 -26.559 1.000 91.390 ? 152 SER A CB  1 
ATOM 1164 O O   ? SER A 1 152 ?  -3.312  -2.772 -26.333 1.000 91.390 ? 152 SER A O   1 
ATOM 1165 O OG  ? SER A 1 152 ?  -5.234   1.111 -27.015 1.000 91.390 ? 152 SER A OG  1 
ATOM 1166 N N   ? ALA A 1 153 ?  -3.312  -1.929 -24.225 1.000 89.200 ? 153 ALA A N   1 
ATOM 1167 C CA  ? ALA A 1 153 ?  -2.183  -2.733 -23.763 1.000 89.200 ? 153 ALA A CA  1 
ATOM 1168 C C   ? ALA A 1 153 ?  -2.646  -4.108 -23.290 1.000 89.200 ? 153 ALA A C   1 
ATOM 1169 C CB  ? ALA A 1 153 ?  -1.438  -2.011 -22.643 1.000 89.200 ? 153 ALA A CB  1 
ATOM 1170 O O   ? ALA A 1 153 ?  -1.867  -5.065 -23.287 1.000 89.200 ? 153 ALA A O   1 
ATOM 1171 N N   ? TYR A 1 154 ?  -3.964  -4.203 -22.869 1.000 89.000 ? 154 TYR A N   1 
ATOM 1172 C CA  ? TYR A 1 154 ?  -4.458  -5.436 -22.266 1.000 89.000 ? 154 TYR A CA  1 
ATOM 1173 C C   ? TYR A 1 154 ?  -5.668  -5.968 -23.025 1.000 89.000 ? 154 TYR A C   1 
ATOM 1174 C CB  ? TYR A 1 154 ?  -4.824  -5.206 -20.796 1.000 89.000 ? 154 TYR A CB  1 
ATOM 1175 O O   ? TYR A 1 154 ?  -6.450  -5.193 -23.581 1.000 89.000 ? 154 TYR A O   1 
ATOM 1176 C CG  ? TYR A 1 154 ?  -3.638  -4.888 -19.918 1.000 89.000 ? 154 TYR A CG  1 
ATOM 1177 C CD1 ? TYR A 1 154 ?  -2.704  -5.869 -19.594 1.000 89.000 ? 154 TYR A CD1 1 
ATOM 1178 C CD2 ? TYR A 1 154 ?  -3.449  -3.607 -19.411 1.000 89.000 ? 154 TYR A CD2 1 
ATOM 1179 C CE1 ? TYR A 1 154 ?  -1.610  -5.581 -18.783 1.000 89.000 ? 154 TYR A CE1 1 
ATOM 1180 C CE2 ? TYR A 1 154 ?  -2.359  -3.308 -18.600 1.000 89.000 ? 154 TYR A CE2 1 
ATOM 1181 O OH  ? TYR A 1 154 ?  -0.366  -4.009 -17.490 1.000 89.000 ? 154 TYR A OH  1 
ATOM 1182 C CZ  ? TYR A 1 154 ?  -1.446  -4.300 -18.293 1.000 89.000 ? 154 TYR A CZ  1 
ATOM 1183 N N   ? TYR A 1 155 ?  -5.763  -7.358 -23.078 1.000 83.320 ? 155 TYR A N   1 
ATOM 1184 C CA  ? TYR A 1 155 ?  -6.927  -8.007 -23.671 1.000 83.320 ? 155 TYR A CA  1 
ATOM 1185 C C   ? TYR A 1 155 ?  -8.144  -7.880 -22.762 1.000 83.320 ? 155 TYR A C   1 
ATOM 1186 C CB  ? TYR A 1 155 ?  -6.634  -9.485 -23.948 1.000 83.320 ? 155 TYR A CB  1 
ATOM 1187 O O   ? TYR A 1 155 ?  -9.278  -7.800 -23.241 1.000 83.320 ? 155 TYR A O   1 
ATOM 1188 C CG  ? TYR A 1 155 ?  -5.661  -9.709 -25.080 1.000 83.320 ? 155 TYR A CG  1 
ATOM 1189 C CD1 ? TYR A 1 155 ?  -6.033  -9.474 -26.402 1.000 83.320 ? 155 TYR A CD1 1 
ATOM 1190 C CD2 ? TYR A 1 155 ?  -4.368 -10.156 -24.830 1.000 83.320 ? 155 TYR A CD2 1 
ATOM 1191 C CE1 ? TYR A 1 155 ?  -5.140  -9.681 -27.448 1.000 83.320 ? 155 TYR A CE1 1 
ATOM 1192 C CE2 ? TYR A 1 155 ?  -3.467 -10.366 -25.869 1.000 83.320 ? 155 TYR A CE2 1 
ATOM 1193 O OH  ? TYR A 1 155 ?  -2.973 -10.332 -28.204 1.000 83.320 ? 155 TYR A OH  1 
ATOM 1194 C CZ  ? TYR A 1 155 ?  -3.861 -10.126 -27.172 1.000 83.320 ? 155 TYR A CZ  1 
ATOM 1195 N N   ? ALA A 1 156 ?  -7.897  -7.699 -21.444 1.000 83.060 ? 156 ALA A N   1 
ATOM 1196 C CA  ? ALA A 1 156 ?  -8.956  -7.542 -20.449 1.000 83.060 ? 156 ALA A CA  1 
ATOM 1197 C C   ? ALA A 1 156 ?  -9.507  -6.119 -20.455 1.000 83.060 ? 156 ALA A C   1 
ATOM 1198 C CB  ? ALA A 1 156 ?  -8.438  -7.903 -19.059 1.000 83.060 ? 156 ALA A CB  1 
ATOM 1199 O O   ? ALA A 1 156 ?  -8.808  -5.177 -20.837 1.000 83.060 ? 156 ALA A O   1 
ATOM 1200 N N   ? LYS A 1 157 ? -10.794  -6.071 -19.994 1.000 86.880 ? 157 LYS A N   1 
ATOM 1201 C CA  ? LYS A 1 157 ? -11.478  -4.783 -19.945 1.000 86.880 ? 157 LYS A CA  1 
ATOM 1202 C C   ? LYS A 1 157 ? -10.931  -3.912 -18.817 1.000 86.880 ? 157 LYS A C   1 
ATOM 1203 C CB  ? LYS A 1 157 ? -12.984  -4.981 -19.770 1.000 86.880 ? 157 LYS A CB  1 
ATOM 1204 O O   ? LYS A 1 157 ? -10.847  -4.355 -17.669 1.000 86.880 ? 157 LYS A O   1 
ATOM 1205 C CG  ? LYS A 1 157 ? -13.795  -3.699 -19.892 1.000 86.880 ? 157 LYS A CG  1 
ATOM 1206 C CD  ? LYS A 1 157 ? -15.291  -3.974 -19.805 1.000 86.880 ? 157 LYS A CD  1 
ATOM 1207 C CE  ? LYS A 1 157 ? -16.104  -2.692 -19.929 1.000 86.880 ? 157 LYS A CE  1 
ATOM 1208 N NZ  ? LYS A 1 157 ? -17.572  -2.958 -19.858 1.000 86.880 ? 157 LYS A NZ  1 
ATOM 1209 N N   ? ILE A 1 158 ? -10.358  -2.651 -19.225 1.000 91.980 ? 158 ILE A N   1 
ATOM 1210 C CA  ? ILE A 1 158 ? -10.007  -1.581 -18.297 1.000 91.980 ? 158 ILE A CA  1 
ATOM 1211 C C   ? ILE A 1 158 ? -11.235  -0.717 -18.018 1.000 91.980 ? 158 ILE A C   1 
ATOM 1212 C CB  ? ILE A 1 158 ?  -8.853  -0.712 -18.846 1.000 91.980 ? 158 ILE A CB  1 
ATOM 1213 O O   ? ILE A 1 158 ? -11.798  -0.113 -18.934 1.000 91.980 ? 158 ILE A O   1 
ATOM 1214 C CG1 ? ILE A 1 158 ?  -7.619  -1.578 -19.124 1.000 91.980 ? 158 ILE A CG1 1 
ATOM 1215 C CG2 ? ILE A 1 158 ?  -8.520   0.420 -17.871 1.000 91.980 ? 158 ILE A CG2 1 
ATOM 1216 C CD1 ? ILE A 1 158 ?  -7.063  -2.278 -17.892 1.000 91.980 ? 158 ILE A CD1 1 
ATOM 1217 N N   ? THR A 1 159 ? -11.718  -0.697 -16.724 1.000 92.990 ? 159 THR A N   1 
ATOM 1218 C CA  ? THR A 1 159 ? -12.947   0.011 -16.385 1.000 92.990 ? 159 THR A CA  1 
ATOM 1219 C C   ? THR A 1 159 ? -12.635   1.379 -15.784 1.000 92.990 ? 159 THR A C   1 
ATOM 1220 C CB  ? THR A 1 159 ? -13.807  -0.801 -15.399 1.000 92.990 ? 159 THR A CB  1 
ATOM 1221 O O   ? THR A 1 159 ? -11.470   1.710 -15.552 1.000 92.990 ? 159 THR A O   1 
ATOM 1222 C CG2 ? THR A 1 159 ? -13.993  -2.235 -15.884 1.000 92.990 ? 159 THR A CG2 1 
ATOM 1223 O OG1 ? THR A 1 159 ? -13.164  -0.822 -14.118 1.000 92.990 ? 159 THR A OG1 1 
ATOM 1224 N N   ? GLU A 1 160 ? -13.666   2.150 -15.556 1.000 94.080 ? 160 GLU A N   1 
ATOM 1225 C CA  ? GLU A 1 160 ? -13.526   3.478 -14.967 1.000 94.080 ? 160 GLU A CA  1 
ATOM 1226 C C   ? GLU A 1 160 ? -13.122   3.390 -13.498 1.000 94.080 ? 160 GLU A C   1 
ATOM 1227 C CB  ? GLU A 1 160 ? -14.828   4.270 -15.108 1.000 94.080 ? 160 GLU A CB  1 
ATOM 1228 O O   ? GLU A 1 160 ? -12.753   4.396 -12.888 1.000 94.080 ? 160 GLU A O   1 
ATOM 1229 C CG  ? GLU A 1 160 ? -15.990   3.689 -14.315 1.000 94.080 ? 160 GLU A CG  1 
ATOM 1230 C CD  ? GLU A 1 160 ? -17.335   4.289 -14.694 1.000 94.080 ? 160 GLU A CD  1 
ATOM 1231 O OE1 ? GLU A 1 160 ? -18.382   3.682 -14.375 1.000 94.080 ? 160 GLU A OE1 1 
ATOM 1232 O OE2 ? GLU A 1 160 ? -17.341   5.375 -15.315 1.000 94.080 ? 160 GLU A OE2 1 
ATOM 1233 N N   ? PHE A 1 161 ? -13.087   2.181 -12.836 1.000 95.020 ? 161 PHE A N   1 
ATOM 1234 C CA  ? PHE A 1 161 ? -12.728   1.959 -11.440 1.000 95.020 ? 161 PHE A CA  1 
ATOM 1235 C C   ? PHE A 1 161 ? -11.253   1.601 -11.311 1.000 95.020 ? 161 PHE A C   1 
ATOM 1236 C CB  ? PHE A 1 161 ? -13.593   0.850 -10.831 1.000 95.020 ? 161 PHE A CB  1 
ATOM 1237 O O   ? PHE A 1 161 ? -10.787   1.244 -10.227 1.000 95.020 ? 161 PHE A O   1 
ATOM 1238 C CG  ? PHE A 1 161 ? -15.065   1.161 -10.828 1.000 95.020 ? 161 PHE A CG  1 
ATOM 1239 C CD1 ? PHE A 1 161 ? -15.609   2.004  -9.866 1.000 95.020 ? 161 PHE A CD1 1 
ATOM 1240 C CD2 ? PHE A 1 161 ? -15.905   0.610 -11.786 1.000 95.020 ? 161 PHE A CD2 1 
ATOM 1241 C CE1 ? PHE A 1 161 ? -16.972   2.294  -9.861 1.000 95.020 ? 161 PHE A CE1 1 
ATOM 1242 C CE2 ? PHE A 1 161 ? -17.268   0.895 -11.787 1.000 95.020 ? 161 PHE A CE2 1 
ATOM 1243 C CZ  ? PHE A 1 161 ? -17.799   1.737 -10.823 1.000 95.020 ? 161 PHE A CZ  1 
ATOM 1244 N N   ? MET A 1 162 ? -10.602   1.678 -12.500 1.000 95.560 ? 162 MET A N   1 
ATOM 1245 C CA  ? MET A 1 162 ?  -9.183   1.336 -12.536 1.000 95.560 ? 162 MET A CA  1 
ATOM 1246 C C   ? MET A 1 162 ?  -8.350   2.522 -13.010 1.000 95.560 ? 162 MET A C   1 
ATOM 1247 C CB  ? MET A 1 162 ?  -8.943   0.131 -13.446 1.000 95.560 ? 162 MET A CB  1 
ATOM 1248 O O   ? MET A 1 162 ?  -8.832   3.359 -13.775 1.000 95.560 ? 162 MET A O   1 
ATOM 1249 C CG  ? MET A 1 162 ?  -9.629  -1.141 -12.974 1.000 95.560 ? 162 MET A CG  1 
ATOM 1250 S SD  ? MET A 1 162 ?  -9.441  -2.524 -14.164 1.000 95.560 ? 162 MET A SD  1 
ATOM 1251 C CE  ? MET A 1 162 ? -10.370  -3.820 -13.298 1.000 95.560 ? 162 MET A CE  1 
ATOM 1252 N N   ? VAL A 1 163 ?  -7.106   2.570 -12.460 1.000 95.550 ? 163 VAL A N   1 
ATOM 1253 C CA  ? VAL A 1 163 ?  -6.132   3.573 -12.877 1.000 95.550 ? 163 VAL A CA  1 
ATOM 1254 C C   ? VAL A 1 163 ?  -4.845   2.886 -13.330 1.000 95.550 ? 163 VAL A C   1 
ATOM 1255 C CB  ? VAL A 1 163 ?  -5.828   4.576 -11.741 1.000 95.550 ? 163 VAL A CB  1 
ATOM 1256 O O   ? VAL A 1 163 ?  -4.418   1.896 -12.732 1.000 95.550 ? 163 VAL A O   1 
ATOM 1257 C CG1 ? VAL A 1 163 ?  -5.292   3.851 -10.509 1.000 95.550 ? 163 VAL A CG1 1 
ATOM 1258 C CG2 ? VAL A 1 163 ?  -4.835   5.635 -12.217 1.000 95.550 ? 163 VAL A CG2 1 
ATOM 1259 N N   ? CYS A 1 164 ?  -4.259   3.493 -14.440 1.000 95.420 ? 164 CYS A N   1 
ATOM 1260 C CA  ? CYS A 1 164 ?  -3.055   2.923 -15.035 1.000 95.420 ? 164 CYS A CA  1 
ATOM 1261 C C   ? CYS A 1 164 ?  -1.838   3.793 -14.745 1.000 95.420 ? 164 CYS A C   1 
ATOM 1262 C CB  ? CYS A 1 164 ?  -3.230   2.761 -16.545 1.000 95.420 ? 164 CYS A CB  1 
ATOM 1263 O O   ? CYS A 1 164 ?  -1.911   5.020 -14.837 1.000 95.420 ? 164 CYS A O   1 
ATOM 1264 S SG  ? CYS A 1 164 ?  -4.496   1.559 -17.007 1.000 95.420 ? 164 CYS A SG  1 
ATOM 1265 N N   ? ALA A 1 165 ?  -0.738   3.073 -14.454 1.000 96.010 ? 165 ALA A N   1 
ATOM 1266 C CA  ? ALA A 1 165 ?   0.511   3.795 -14.225 1.000 96.010 ? 165 ALA A CA  1 
ATOM 1267 C C   ? ALA A 1 165 ?   1.717   2.935 -14.591 1.000 96.010 ? 165 ALA A C   1 
ATOM 1268 C CB  ? ALA A 1 165 ?   0.606   4.247 -12.770 1.000 96.010 ? 165 ALA A CB  1 
ATOM 1269 O O   ? ALA A 1 165 ?   1.715   1.723 -14.363 1.000 96.010 ? 165 ALA A O   1 
ATOM 1270 N N   ? GLY A 1 166 ?   2.631   3.501 -15.202 1.000 93.630 ? 166 GLY A N   1 
ATOM 1271 C CA  ? GLY A 1 166 ?   3.847   2.796 -15.575 1.000 93.630 ? 166 GLY A CA  1 
ATOM 1272 C C   ? GLY A 1 166 ?   4.591   3.454 -16.722 1.000 93.630 ? 166 GLY A C   1 
ATOM 1273 O O   ? GLY A 1 166 ?   4.298   4.595 -17.085 1.000 93.630 ? 166 GLY A O   1 
ATOM 1274 N N   ? SER A 1 167 ?   5.654   2.815 -17.210 1.000 90.160 ? 167 SER A N   1 
ATOM 1275 C CA  ? SER A 1 167 ?   6.448   3.250 -18.355 1.000 90.160 ? 167 SER A CA  1 
ATOM 1276 C C   ? SER A 1 167 ?   6.116   2.434 -19.600 1.000 90.160 ? 167 SER A C   1 
ATOM 1277 C CB  ? SER A 1 167 ?   7.941   3.138 -18.045 1.000 90.160 ? 167 SER A CB  1 
ATOM 1278 O O   ? SER A 1 167 ?   6.150   1.202 -19.568 1.000 90.160 ? 167 SER A O   1 
ATOM 1279 O OG  ? SER A 1 167 ?   8.715   3.379 -19.207 1.000 90.160 ? 167 SER A OG  1 
ATOM 1280 N N   ? LEU A 1 168 ?   5.725   3.229 -20.634 1.000 89.330 ? 168 LEU A N   1 
ATOM 1281 C CA  ? LEU A 1 168 ?   5.399   2.520 -21.866 1.000 89.330 ? 168 LEU A CA  1 
ATOM 1282 C C   ? LEU A 1 168 ?   6.652   1.925 -22.499 1.000 89.330 ? 168 LEU A C   1 
ATOM 1283 C CB  ? LEU A 1 168 ?   4.709   3.460 -22.859 1.000 89.330 ? 168 LEU A CB  1 
ATOM 1284 O O   ? LEU A 1 168 ?   6.566   0.988 -23.296 1.000 89.330 ? 168 LEU A O   1 
ATOM 1285 C CG  ? LEU A 1 168 ?   3.329   3.980 -22.453 1.000 89.330 ? 168 LEU A CG  1 
ATOM 1286 C CD1 ? LEU A 1 168 ?   2.754   4.868 -23.551 1.000 89.330 ? 168 LEU A CD1 1 
ATOM 1287 C CD2 ? LEU A 1 168 ?   2.388   2.819 -22.150 1.000 89.330 ? 168 LEU A CD2 1 
ATOM 1288 N N   ? GLU A 1 169 ?   7.789   2.495 -22.209 1.000 90.300 ? 169 GLU A N   1 
ATOM 1289 C CA  ? GLU A 1 169 ?   9.072   2.000 -22.696 1.000 90.300 ? 169 GLU A CA  1 
ATOM 1290 C C   ? GLU A 1 169 ?   9.509   0.752 -21.933 1.000 90.300 ? 169 GLU A C   1 
ATOM 1291 C CB  ? GLU A 1 169 ?  10.145   3.086 -22.586 1.000 90.300 ? 169 GLU A CB  1 
ATOM 1292 O O   ? GLU A 1 169 ?  10.412   0.036 -22.369 1.000 90.300 ? 169 GLU A O   1 
ATOM 1293 C CG  ? GLU A 1 169 ?   9.902   4.286 -23.490 1.000 90.300 ? 169 GLU A CG  1 
ATOM 1294 C CD  ? GLU A 1 169 ?   8.908   5.281 -22.911 1.000 90.300 ? 169 GLU A CD  1 
ATOM 1295 O OE1 ? GLU A 1 169 ?   8.471   6.197 -23.643 1.000 90.300 ? 169 GLU A OE1 1 
ATOM 1296 O OE2 ? GLU A 1 169 ?   8.565   5.143 -21.716 1.000 90.300 ? 169 GLU A OE2 1 
ATOM 1297 N N   ? GLY A 1 170 ?   8.847   0.431 -20.881 1.000 89.150 ? 170 GLY A N   1 
ATOM 1298 C CA  ? GLY A 1 170 ?   9.192  -0.708 -20.046 1.000 89.150 ? 170 GLY A CA  1 
ATOM 1299 C C   ? GLY A 1 170 ?  10.257  -0.390 -19.013 1.000 89.150 ? 170 GLY A C   1 
ATOM 1300 O O   ? GLY A 1 170 ?  10.684   0.759 -18.888 1.000 89.150 ? 170 GLY A O   1 
ATOM 1301 N N   ? GLY A 1 171 ?  10.485  -1.376 -18.126 1.000 86.060 ? 171 GLY A N   1 
ATOM 1302 C CA  ? GLY A 1 171 ?  11.617  -1.212 -17.227 1.000 86.060 ? 171 GLY A CA  1 
ATOM 1303 C C   ? GLY A 1 171 ?  11.221  -0.695 -15.857 1.000 86.060 ? 171 GLY A C   1 
ATOM 1304 O O   ? GLY A 1 171 ?  12.050  -0.640 -14.946 1.000 86.060 ? 171 GLY A O   1 
ATOM 1305 N N   ? LYS A 1 172 ?   9.954  -0.355 -15.706 1.000 87.580 ? 172 LYS A N   1 
ATOM 1306 C CA  ? LYS A 1 172 ?   9.432   0.066 -14.410 1.000 87.580 ? 172 LYS A CA  1 
ATOM 1307 C C   ? LYS A 1 172 ?   8.049  -0.527 -14.155 1.000 87.580 ? 172 LYS A C   1 
ATOM 1308 C CB  ? LYS A 1 172 ?   9.373   1.592 -14.325 1.000 87.580 ? 172 LYS A CB  1 
ATOM 1309 O O   ? LYS A 1 172 ?   7.137  -0.359 -14.967 1.000 87.580 ? 172 LYS A O   1 
ATOM 1310 C CG  ? LYS A 1 172 ?  10.728   2.272 -14.446 1.000 87.580 ? 172 LYS A CG  1 
ATOM 1311 C CD  ? LYS A 1 172 ?  10.609   3.784 -14.308 1.000 87.580 ? 172 LYS A CD  1 
ATOM 1312 C CE  ? LYS A 1 172 ?  11.972   4.461 -14.362 1.000 87.580 ? 172 LYS A CE  1 
ATOM 1313 N NZ  ? LYS A 1 172 ?  11.867   5.936 -14.153 1.000 87.580 ? 172 LYS A NZ  1 
ATOM 1314 N N   ? ALA A 1 173 ?   7.824  -1.103 -12.948 1.000 87.690 ? 173 ALA A N   1 
ATOM 1315 C CA  ? ALA A 1 173 ?   6.518  -1.697 -12.675 1.000 87.690 ? 173 ALA A CA  1 
ATOM 1316 C C   ? ALA A 1 173 ?   6.422  -2.169 -11.227 1.000 87.690 ? 173 ALA A C   1 
ATOM 1317 C CB  ? ALA A 1 173 ?   6.251  -2.859 -13.629 1.000 87.690 ? 173 ALA A CB  1 
ATOM 1318 O O   ? ALA A 1 173 ?   7.420  -2.175 -10.502 1.000 87.690 ? 173 ALA A O   1 
ATOM 1319 N N   ? VAL A 1 174 ?   5.118  -2.394 -10.798 1.000 87.190 ? 174 VAL A N   1 
ATOM 1320 C CA  ? VAL A 1 174 ?   4.837  -3.087  -9.545 1.000 87.190 ? 174 VAL A CA  1 
ATOM 1321 C C   ? VAL A 1 174 ?   4.658  -4.580  -9.808 1.000 87.190 ? 174 VAL A C   1 
ATOM 1322 C CB  ? VAL A 1 174 ?   3.582  -2.514  -8.848 1.000 87.190 ? 174 VAL A CB  1 
ATOM 1323 O O   ? VAL A 1 174 ?   4.146  -4.974 -10.859 1.000 87.190 ? 174 VAL A O   1 
ATOM 1324 C CG1 ? VAL A 1 174 ?   3.811  -1.063  -8.430 1.000 87.190 ? 174 VAL A CG1 1 
ATOM 1325 C CG2 ? VAL A 1 174 ?   2.367  -2.624  -9.767 1.000 87.190 ? 174 VAL A CG2 1 
ATOM 1326 N N   ? CYS A 1 175 ?   5.041  -5.359  -8.911 1.000 83.950 ? 175 CYS A N   1 
ATOM 1327 C CA  ? CYS A 1 175 ?   5.051  -6.803  -9.117 1.000 83.950 ? 175 CYS A CA  1 
ATOM 1328 C C   ? CYS A 1 175 ?   4.454  -7.529  -7.917 1.000 83.950 ? 175 CYS A C   1 
ATOM 1329 C CB  ? CYS A 1 175 ?   6.475  -7.299  -9.368 1.000 83.950 ? 175 CYS A CB  1 
ATOM 1330 O O   ? CYS A 1 175 ?   3.861  -6.901  -7.038 1.000 83.950 ? 175 CYS A O   1 
ATOM 1331 S SG  ? CYS A 1 175 ?   6.572  -8.674 -10.535 1.000 83.950 ? 175 CYS A SG  1 
ATOM 1332 N N   ? THR A 1 176 ?   4.632  -8.968  -8.005 1.000 83.770 ? 176 THR A N   1 
ATOM 1333 C CA  ? THR A 1 176 ?   4.063  -9.813  -6.961 1.000 83.770 ? 176 THR A CA  1 
ATOM 1334 C C   ? THR A 1 176 ?   4.606  -9.419  -5.590 1.000 83.770 ? 176 THR A C   1 
ATOM 1335 C CB  ? THR A 1 176 ?   4.357 -11.301  -7.224 1.000 83.770 ? 176 THR A CB  1 
ATOM 1336 O O   ? THR A 1 176 ?   5.804  -9.172  -5.439 1.000 83.770 ? 176 THR A O   1 
ATOM 1337 C CG2 ? THR A 1 176 ?   3.702 -12.187  -6.169 1.000 83.770 ? 176 THR A CG2 1 
ATOM 1338 O OG1 ? THR A 1 176 ?   3.849 -11.661  -8.515 1.000 83.770 ? 176 THR A OG1 1 
ATOM 1339 N N   ? GLY A 1 177 ?   3.629  -9.342  -4.602 1.000 82.760 ? 177 GLY A N   1 
ATOM 1340 C CA  ? GLY A 1 177 ?   4.035  -8.948  -3.262 1.000 82.760 ? 177 GLY A CA  1 
ATOM 1341 C C   ? GLY A 1 177 ?   3.724  -7.497  -2.948 1.000 82.760 ? 177 GLY A C   1 
ATOM 1342 O O   ? GLY A 1 177 ?   3.582  -7.126  -1.781 1.000 82.760 ? 177 GLY A O   1 
ATOM 1343 N N   ? ASP A 1 178 ?   3.479  -6.723  -3.948 1.000 91.790 ? 178 ASP A N   1 
ATOM 1344 C CA  ? ASP A 1 178 ?   3.152  -5.314  -3.754 1.000 91.790 ? 178 ASP A CA  1 
ATOM 1345 C C   ? ASP A 1 178 ?   1.643  -5.086  -3.817 1.000 91.790 ? 178 ASP A C   1 
ATOM 1346 C CB  ? ASP A 1 178 ?   3.859  -4.450  -4.800 1.000 91.790 ? 178 ASP A CB  1 
ATOM 1347 O O   ? ASP A 1 178 ?   1.177  -3.950  -3.718 1.000 91.790 ? 178 ASP A O   1 
ATOM 1348 C CG  ? ASP A 1 178 ?   5.350  -4.313  -4.547 1.000 91.790 ? 178 ASP A CG  1 
ATOM 1349 O OD1 ? ASP A 1 178 ?   5.774  -4.338  -3.371 1.000 91.790 ? 178 ASP A OD1 1 
ATOM 1350 O OD2 ? ASP A 1 178 ?   6.107  -4.176  -5.532 1.000 91.790 ? 178 ASP A OD2 1 
ATOM 1351 N N   ? SER A 1 179 ?   0.958  -6.237  -4.176 1.000 94.870 ? 179 SER A N   1 
ATOM 1352 C CA  ? SER A 1 179 ?  -0.496  -6.118  -4.143 1.000 94.870 ? 179 SER A CA  1 
ATOM 1353 C C   ? SER A 1 179 ?  -0.966  -5.442  -2.859 1.000 94.870 ? 179 SER A C   1 
ATOM 1354 C CB  ? SER A 1 179 ?  -1.150  -7.494  -4.274 1.000 94.870 ? 179 SER A CB  1 
ATOM 1355 O O   ? SER A 1 179 ?  -0.463  -5.740  -1.774 1.000 94.870 ? 179 SER A O   1 
ATOM 1356 O OG  ? SER A 1 179 ?  -0.914  -8.043  -5.559 1.000 94.870 ? 179 SER A OG  1 
ATOM 1357 N N   ? GLY A 1 180 ?  -1.852  -4.404  -3.148 1.000 96.410 ? 180 GLY A N   1 
ATOM 1358 C CA  ? GLY A 1 180 ?  -2.406  -3.741  -1.978 1.000 96.410 ? 180 GLY A CA  1 
ATOM 1359 C C   ? GLY A 1 180 ?  -1.611  -2.521  -1.552 1.000 96.410 ? 180 GLY A C   1 
ATOM 1360 O O   ? GLY A 1 180 ?  -2.080  -1.721  -0.740 1.000 96.410 ? 180 GLY A O   1 
ATOM 1361 N N   ? GLY A 1 181 ?  -0.455  -2.368  -2.079 1.000 96.370 ? 181 GLY A N   1 
ATOM 1362 C CA  ? GLY A 1 181 ?   0.404  -1.228  -1.798 1.000 96.370 ? 181 GLY A CA  1 
ATOM 1363 C C   ? GLY A 1 181 ?  -0.061   0.050  -2.470 1.000 96.370 ? 181 GLY A C   1 
ATOM 1364 O O   ? GLY A 1 181 ?  -0.889   0.012  -3.382 1.000 96.370 ? 181 GLY A O   1 
ATOM 1365 N N   ? PRO A 1 182 ?   0.542   1.238  -2.109 1.000 97.380 ? 182 PRO A N   1 
ATOM 1366 C CA  ? PRO A 1 182 ?   0.014   2.550  -2.492 1.000 97.380 ? 182 PRO A CA  1 
ATOM 1367 C C   ? PRO A 1 182 ?   0.598   3.059  -3.808 1.000 97.380 ? 182 PRO A C   1 
ATOM 1368 C CB  ? PRO A 1 182 ?   0.429   3.450  -1.326 1.000 97.380 ? 182 PRO A CB  1 
ATOM 1369 O O   ? PRO A 1 182 ?   1.770   2.813  -4.104 1.000 97.380 ? 182 PRO A O   1 
ATOM 1370 C CG  ? PRO A 1 182 ?   1.719   2.874  -0.838 1.000 97.380 ? 182 PRO A CG  1 
ATOM 1371 C CD  ? PRO A 1 182 ?   1.642   1.378  -0.941 1.000 97.380 ? 182 PRO A CD  1 
ATOM 1372 N N   ? LEU A 1 183 ?  -0.200   3.687  -4.637 1.000 97.710 ? 183 LEU A N   1 
ATOM 1373 C CA  ? LEU A 1 183 ?   0.187   4.611  -5.697 1.000 97.710 ? 183 LEU A CA  1 
ATOM 1374 C C   ? LEU A 1 183 ?  -0.038   6.057  -5.266 1.000 97.710 ? 183 LEU A C   1 
ATOM 1375 C CB  ? LEU A 1 183 ?  -0.600   4.319  -6.977 1.000 97.710 ? 183 LEU A CB  1 
ATOM 1376 O O   ? LEU A 1 183 ?  -1.178   6.525  -5.221 1.000 97.710 ? 183 LEU A O   1 
ATOM 1377 C CG  ? LEU A 1 183 ?  -0.163   5.079  -8.230 1.000 97.710 ? 183 LEU A CG  1 
ATOM 1378 C CD1 ? LEU A 1 183 ?   1.188   4.564  -8.718 1.000 97.710 ? 183 LEU A CD1 1 
ATOM 1379 C CD2 ? LEU A 1 183 ?  -1.216   4.955  -9.326 1.000 97.710 ? 183 LEU A CD2 1 
ATOM 1380 N N   ? MET A 1 184 ?   1.097   6.777  -4.997 1.000 97.300 ? 184 MET A N   1 
ATOM 1381 C CA  ? MET A 1 184 ?   1.038   8.137  -4.468 1.000 97.300 ? 184 MET A CA  1 
ATOM 1382 C C   ? MET A 1 184 ?   1.339   9.159  -5.560 1.000 97.300 ? 184 MET A C   1 
ATOM 1383 C CB  ? MET A 1 184 ?   2.020   8.307  -3.308 1.000 97.300 ? 184 MET A CB  1 
ATOM 1384 O O   ? MET A 1 184 ?   2.359   9.060  -6.244 1.000 97.300 ? 184 MET A O   1 
ATOM 1385 C CG  ? MET A 1 184 ?   1.812   7.312  -2.178 1.000 97.300 ? 184 MET A CG  1 
ATOM 1386 S SD  ? MET A 1 184 ?   0.165   7.482  -1.386 1.000 97.300 ? 184 MET A SD  1 
ATOM 1387 C CE  ? MET A 1 184 ?   0.327   9.139  -0.665 1.000 97.300 ? 184 MET A CE  1 
ATOM 1388 N N   ? CYS A 1 185 ?   0.442  10.094  -5.704 1.000 96.990 ? 185 CYS A N   1 
ATOM 1389 C CA  ? CYS A 1 185 ?   0.642  11.224  -6.606 1.000 96.990 ? 185 CYS A CA  1 
ATOM 1390 C C   ? CYS A 1 185 ?   0.552  12.545  -5.852 1.000 96.990 ? 185 CYS A C   1 
ATOM 1391 C CB  ? CYS A 1 185 ?  -0.389  11.199  -7.733 1.000 96.990 ? 185 CYS A CB  1 
ATOM 1392 O O   ? CYS A 1 185 ?  -0.467  12.839  -5.225 1.000 96.990 ? 185 CYS A O   1 
ATOM 1393 S SG  ? CYS A 1 185 ?  -0.441   9.636  -8.638 1.000 96.990 ? 185 CYS A SG  1 
ATOM 1394 N N   ? ASN A 1 186 ?   1.713  13.311  -5.870 1.000 93.790 ? 186 ASN A N   1 
ATOM 1395 C CA  ? ASN A 1 186 ?   1.762  14.588  -5.166 1.000 93.790 ? 186 ASN A CA  1 
ATOM 1396 C C   ? ASN A 1 186 ?   1.390  14.432  -3.695 1.000 93.790 ? 186 ASN A C   1 
ATOM 1397 C CB  ? ASN A 1 186 ?   0.843  15.608  -5.841 1.000 93.790 ? 186 ASN A CB  1 
ATOM 1398 O O   ? ASN A 1 186 ?   0.622  15.231  -3.156 1.000 93.790 ? 186 ASN A O   1 
ATOM 1399 C CG  ? ASN A 1 186 ?   1.272  15.932  -7.259 1.000 93.790 ? 186 ASN A CG  1 
ATOM 1400 N ND2 ? ASN A 1 186 ?   0.303  16.225  -8.119 1.000 93.790 ? 186 ASN A ND2 1 
ATOM 1401 O OD1 ? ASN A 1 186 ?   2.463  15.918  -7.579 1.000 93.790 ? 186 ASN A OD1 1 
ATOM 1402 N N   ? GLY A 1 187 ?   1.732  13.292  -3.095 1.000 93.020 ? 187 GLY A N   1 
ATOM 1403 C CA  ? GLY A 1 187 ?   1.580  13.093  -1.663 1.000 93.020 ? 187 GLY A CA  1 
ATOM 1404 C C   ? GLY A 1 187 ?   0.205  12.587  -1.274 1.000 93.020 ? 187 GLY A C   1 
ATOM 1405 O O   ? GLY A 1 187 ?  -0.137  12.550  -0.090 1.000 93.020 ? 187 GLY A O   1 
ATOM 1406 N N   ? VAL A 1 188 ?  -0.619  12.234  -2.260 1.000 96.670 ? 188 VAL A N   1 
ATOM 1407 C CA  ? VAL A 1 188 ?  -1.987  11.789  -2.013 1.000 96.670 ? 188 VAL A CA  1 
ATOM 1408 C C   ? VAL A 1 188 ?  -2.181  10.382  -2.574 1.000 96.670 ? 188 VAL A C   1 
ATOM 1409 C CB  ? VAL A 1 188 ?  -3.019  12.757  -2.632 1.000 96.670 ? 188 VAL A CB  1 
ATOM 1410 O O   ? VAL A 1 188 ?  -1.625  10.041  -3.621 1.000 96.670 ? 188 VAL A O   1 
ATOM 1411 C CG1 ? VAL A 1 188 ?  -4.441  12.248  -2.405 1.000 96.670 ? 188 VAL A CG1 1 
ATOM 1412 C CG2 ? VAL A 1 188 ?  -2.851  14.159  -2.051 1.000 96.670 ? 188 VAL A CG2 1 
ATOM 1413 N N   ? LEU A 1 189 ?  -3.025   9.583  -1.912 1.000 98.050 ? 189 LEU A N   1 
ATOM 1414 C CA  ? LEU A 1 189 ?  -3.328   8.217  -2.324 1.000 98.050 ? 189 LEU A CA  1 
ATOM 1415 C C   ? LEU A 1 189 ?  -4.258   8.207  -3.533 1.000 98.050 ? 189 LEU A C   1 
ATOM 1416 C CB  ? LEU A 1 189 ?  -3.964   7.437  -1.170 1.000 98.050 ? 189 LEU A CB  1 
ATOM 1417 O O   ? LEU A 1 189 ?  -5.412   8.631  -3.437 1.000 98.050 ? 189 LEU A O   1 
ATOM 1418 C CG  ? LEU A 1 189 ?  -4.325   5.978  -1.456 1.000 98.050 ? 189 LEU A CG  1 
ATOM 1419 C CD1 ? LEU A 1 189 ?  -3.069   5.171  -1.763 1.000 98.050 ? 189 LEU A CD1 1 
ATOM 1420 C CD2 ? LEU A 1 189 ?  -5.080   5.374  -0.277 1.000 98.050 ? 189 LEU A CD2 1 
ATOM 1421 N N   ? GLN A 1 190 ?  -3.724   7.659  -4.666 1.000 98.060 ? 190 GLN A N   1 
ATOM 1422 C CA  ? GLN A 1 190 ?  -4.509   7.675  -5.895 1.000 98.060 ? 190 GLN A CA  1 
ATOM 1423 C C   ? GLN A 1 190 ?  -4.930   6.265  -6.297 1.000 98.060 ? 190 GLN A C   1 
ATOM 1424 C CB  ? GLN A 1 190 ?  -3.719   8.331  -7.029 1.000 98.060 ? 190 GLN A CB  1 
ATOM 1425 O O   ? GLN A 1 190 ?  -5.930   6.085  -6.996 1.000 98.060 ? 190 GLN A O   1 
ATOM 1426 C CG  ? GLN A 1 190 ?  -3.471   9.819  -6.825 1.000 98.060 ? 190 GLN A CG  1 
ATOM 1427 C CD  ? GLN A 1 190 ?  -4.744  10.641  -6.888 1.000 98.060 ? 190 GLN A CD  1 
ATOM 1428 N NE2 ? GLN A 1 190 ?  -4.812  11.692  -6.078 1.000 98.060 ? 190 GLN A NE2 1 
ATOM 1429 O OE1 ? GLN A 1 190 ?  -5.658  10.335  -7.660 1.000 98.060 ? 190 GLN A OE1 1 
ATOM 1430 N N   ? GLY A 1 191 ?  -4.224   5.278  -5.853 1.000 97.700 ? 191 GLY A N   1 
ATOM 1431 C CA  ? GLY A 1 191 ?  -4.521   3.919  -6.276 1.000 97.700 ? 191 GLY A CA  1 
ATOM 1432 C C   ? GLY A 1 191 ?  -3.991   2.867  -5.320 1.000 97.700 ? 191 GLY A C   1 
ATOM 1433 O O   ? GLY A 1 191 ?  -3.088   3.140  -4.526 1.000 97.700 ? 191 GLY A O   1 
ATOM 1434 N N   ? ILE A 1 192 ?  -4.570   1.629  -5.457 1.000 98.040 ? 192 ILE A N   1 
ATOM 1435 C CA  ? ILE A 1 192 ?  -4.119   0.427  -4.765 1.000 98.040 ? 192 ILE A CA  1 
ATOM 1436 C C   ? ILE A 1 192 ?  -3.652  -0.611  -5.783 1.000 98.040 ? 192 ILE A C   1 
ATOM 1437 C CB  ? ILE A 1 192 ?  -5.234  -0.163  -3.872 1.000 98.040 ? 192 ILE A CB  1 
ATOM 1438 O O   ? ILE A 1 192 ?  -4.368  -0.920  -6.738 1.000 98.040 ? 192 ILE A O   1 
ATOM 1439 C CG1 ? ILE A 1 192 ?  -5.697   0.873  -2.841 1.000 98.040 ? 192 ILE A CG1 1 
ATOM 1440 C CG2 ? ILE A 1 192 ?  -4.755  -1.444  -3.184 1.000 98.040 ? 192 ILE A CG2 1 
ATOM 1441 C CD1 ? ILE A 1 192 ?  -4.610   1.302  -1.864 1.000 98.040 ? 192 ILE A CD1 1 
ATOM 1442 N N   ? THR A 1 193 ?  -2.401  -1.017  -5.564 1.000 96.720 ? 193 THR A N   1 
ATOM 1443 C CA  ? THR A 1 193 ?  -1.871  -2.006  -6.497 1.000 96.720 ? 193 THR A CA  1 
ATOM 1444 C C   ? THR A 1 193 ?  -2.820  -3.194  -6.622 1.000 96.720 ? 193 THR A C   1 
ATOM 1445 C CB  ? THR A 1 193 ?  -0.481  -2.499  -6.057 1.000 96.720 ? 193 THR A CB  1 
ATOM 1446 O O   ? THR A 1 193 ?  -3.076  -3.897  -5.642 1.000 96.720 ? 193 THR A O   1 
ATOM 1447 C CG2 ? THR A 1 193 ?   0.110  -3.463  -7.082 1.000 96.720 ? 193 THR A CG2 1 
ATOM 1448 O OG1 ? THR A 1 193 ?   0.396  -1.375  -5.915 1.000 96.720 ? 193 THR A OG1 1 
ATOM 1449 N N   ? SER A 1 194 ?  -3.265  -3.492  -7.868 1.000 94.800 ? 194 SER A N   1 
ATOM 1450 C CA  ? SER A 1 194 ?  -4.300  -4.494  -8.098 1.000 94.800 ? 194 SER A CA  1 
ATOM 1451 C C   ? SER A 1 194 ?  -3.788  -5.624  -8.986 1.000 94.800 ? 194 SER A C   1 
ATOM 1452 C CB  ? SER A 1 194 ?  -5.535  -3.854  -8.735 1.000 94.800 ? 194 SER A CB  1 
ATOM 1453 O O   ? SER A 1 194 ?  -3.743  -6.781  -8.563 1.000 94.800 ? 194 SER A O   1 
ATOM 1454 O OG  ? SER A 1 194 ?  -6.611  -4.776  -8.782 1.000 94.800 ? 194 SER A OG  1 
ATOM 1455 N N   ? TRP A 1 195 ?  -3.366  -5.294 -10.253 1.000 93.000 ? 195 TRP A N   1 
ATOM 1456 C CA  ? TRP A 1 195 ?  -2.891  -6.335 -11.158 1.000 93.000 ? 195 TRP A CA  1 
ATOM 1457 C C   ? TRP A 1 195 ?  -2.082  -5.735 -12.302 1.000 93.000 ? 195 TRP A C   1 
ATOM 1458 C CB  ? TRP A 1 195 ?  -4.068  -7.140 -11.716 1.000 93.000 ? 195 TRP A CB  1 
ATOM 1459 O O   ? TRP A 1 195 ?  -1.980  -4.512 -12.424 1.000 93.000 ? 195 TRP A O   1 
ATOM 1460 C CG  ? TRP A 1 195 ?  -5.060  -6.317 -12.483 1.000 93.000 ? 195 TRP A CG  1 
ATOM 1461 C CD1 ? TRP A 1 195 ?  -6.060  -5.541 -11.968 1.000 93.000 ? 195 TRP A CD1 1 
ATOM 1462 C CD2 ? TRP A 1 195 ?  -5.148  -6.193 -13.906 1.000 93.000 ? 195 TRP A CD2 1 
ATOM 1463 C CE2 ? TRP A 1 195 ?  -6.226  -5.324 -14.183 1.000 93.000 ? 195 TRP A CE2 1 
ATOM 1464 C CE3 ? TRP A 1 195 ?  -4.418  -6.732 -14.974 1.000 93.000 ? 195 TRP A CE3 1 
ATOM 1465 N NE1 ? TRP A 1 195 ?  -6.765  -4.941 -12.985 1.000 93.000 ? 195 TRP A NE1 1 
ATOM 1466 C CH2 ? TRP A 1 195 ?  -5.862  -5.523 -16.514 1.000 93.000 ? 195 TRP A CH2 1 
ATOM 1467 C CZ2 ? TRP A 1 195 ?  -6.593  -4.982 -15.487 1.000 93.000 ? 195 TRP A CZ2 1 
ATOM 1468 C CZ3 ? TRP A 1 195 ?  -4.784  -6.390 -16.271 1.000 93.000 ? 195 TRP A CZ3 1 
ATOM 1469 N N   ? GLY A 1 196 ?  -1.470  -6.631 -13.083 1.000 88.200 ? 196 GLY A N   1 
ATOM 1470 C CA  ? GLY A 1 196 ?  -0.693  -6.261 -14.255 1.000 88.200 ? 196 GLY A CA  1 
ATOM 1471 C C   ? GLY A 1 196 ?  -0.143  -7.457 -15.008 1.000 88.200 ? 196 GLY A C   1 
ATOM 1472 O O   ? GLY A 1 196 ?  -0.481  -8.602 -14.698 1.000 88.200 ? 196 GLY A O   1 
ATOM 1473 N N   ? HIS A 1 197 ?   0.694  -7.181 -16.051 1.000 85.860 ? 197 HIS A N   1 
ATOM 1474 C CA  ? HIS A 1 197 ?   1.208  -8.237 -16.916 1.000 85.860 ? 197 HIS A CA  1 
ATOM 1475 C C   ? HIS A 1 197 ?   2.311  -9.029 -16.222 1.000 85.860 ? 197 HIS A C   1 
ATOM 1476 C CB  ? HIS A 1 197 ?   1.730  -7.648 -18.228 1.000 85.860 ? 197 HIS A CB  1 
ATOM 1477 O O   ? HIS A 1 197 ?   3.088  -8.469 -15.445 1.000 85.860 ? 197 HIS A O   1 
ATOM 1478 C CG  ? HIS A 1 197 ?   2.113  -8.681 -19.239 1.000 85.860 ? 197 HIS A CG  1 
ATOM 1479 C CD2 ? HIS A 1 197 ?   3.322  -9.034 -19.736 1.000 85.860 ? 197 HIS A CD2 1 
ATOM 1480 N ND1 ? HIS A 1 197 ?   1.188  -9.490 -19.863 1.000 85.860 ? 197 HIS A ND1 1 
ATOM 1481 C CE1 ? HIS A 1 197 ?   1.814 -10.299 -20.702 1.000 85.860 ? 197 HIS A CE1 1 
ATOM 1482 N NE2 ? HIS A 1 197 ?   3.110 -10.042 -20.644 1.000 85.860 ? 197 HIS A NE2 1 
ATOM 1483 N N   ? ARG A 1 198 ?   2.541 -10.228 -16.438 1.000 84.610 ? 198 ARG A N   1 
ATOM 1484 C CA  ? ARG A 1 198 ?   3.649 -11.088 -16.036 1.000 84.610 ? 198 ARG A CA  1 
ATOM 1485 C C   ? ARG A 1 198 ?   4.472 -11.522 -17.244 1.000 84.610 ? 198 ARG A C   1 
ATOM 1486 C CB  ? ARG A 1 198 ?   3.131 -12.317 -15.286 1.000 84.610 ? 198 ARG A CB  1 
ATOM 1487 O O   ? ARG A 1 198 ?   3.925 -12.041 -18.220 1.000 84.610 ? 198 ARG A O   1 
ATOM 1488 C CG  ? ARG A 1 198 ?   2.513 -11.999 -13.934 1.000 84.610 ? 198 ARG A CG  1 
ATOM 1489 C CD  ? ARG A 1 198 ?   2.218 -13.262 -13.137 1.000 84.610 ? 198 ARG A CD  1 
ATOM 1490 N NE  ? ARG A 1 198 ?   1.607 -12.954 -11.847 1.000 84.610 ? 198 ARG A NE  1 
ATOM 1491 N NH1 ? ARG A 1 198 ?   1.120 -15.151 -11.321 1.000 84.610 ? 198 ARG A NH1 1 
ATOM 1492 N NH2 ? ARG A 1 198 ?   0.568 -13.469  -9.864 1.000 84.610 ? 198 ARG A NH2 1 
ATOM 1493 C CZ  ? ARG A 1 198 ?   1.100 -13.859 -11.013 1.000 84.610 ? 198 ARG A CZ  1 
ATOM 1494 N N   ? PRO A 1 199 ?   5.750 -11.205 -17.228 1.000 84.810 ? 199 PRO A N   1 
ATOM 1495 C CA  ? PRO A 1 199 ?   6.618 -10.569 -16.234 1.000 84.810 ? 199 PRO A CA  1 
ATOM 1496 C C   ? PRO A 1 199 ?   6.368  -9.067 -16.109 1.000 84.810 ? 199 PRO A C   1 
ATOM 1497 C CB  ? PRO A 1 199 ?   8.026 -10.845 -16.768 1.000 84.810 ? 199 PRO A CB  1 
ATOM 1498 O O   ? PRO A 1 199 ?   5.999  -8.415 -17.088 1.000 84.810 ? 199 PRO A O   1 
ATOM 1499 C CG  ? PRO A 1 199 ?   7.855 -10.977 -18.247 1.000 84.810 ? 199 PRO A CG  1 
ATOM 1500 C CD  ? PRO A 1 199 ?   6.481 -11.517 -18.522 1.000 84.810 ? 199 PRO A CD  1 
ATOM 1501 N N   ? CYS A 1 200 ?   6.329  -8.519 -14.922 1.000 86.830 ? 200 CYS A N   1 
ATOM 1502 C CA  ? CYS A 1 200 ?   6.148  -7.097 -14.653 1.000 86.830 ? 200 CYS A CA  1 
ATOM 1503 C C   ? CYS A 1 200 ?   7.204  -6.267 -15.372 1.000 86.830 ? 200 CYS A C   1 
ATOM 1504 C CB  ? CYS A 1 200 ?   6.208  -6.824 -13.150 1.000 86.830 ? 200 CYS A CB  1 
ATOM 1505 O O   ? CYS A 1 200 ?   8.306  -6.751 -15.637 1.000 86.830 ? 200 CYS A O   1 
ATOM 1506 S SG  ? CYS A 1 200 ?   5.179  -7.936 -12.167 1.000 86.830 ? 200 CYS A SG  1 
ATOM 1507 N N   ? GLY A 1 201 ?   6.879  -5.079 -15.810 1.000 84.740 ? 201 GLY A N   1 
ATOM 1508 C CA  ? GLY A 1 201 ?   7.885  -4.162 -16.321 1.000 84.740 ? 201 GLY A CA  1 
ATOM 1509 C C   ? GLY A 1 201 ?   8.137  -4.320 -17.809 1.000 84.740 ? 201 GLY A C   1 
ATOM 1510 O O   ? GLY A 1 201 ?   9.135  -3.821 -18.331 1.000 84.740 ? 201 GLY A O   1 
ATOM 1511 N N   ? ALA A 1 202 ?   7.245  -5.140 -18.478 1.000 88.440 ? 202 ALA A N   1 
ATOM 1512 C CA  ? ALA A 1 202 ?   7.286  -5.303 -19.929 1.000 88.440 ? 202 ALA A CA  1 
ATOM 1513 C C   ? ALA A 1 202 ?   6.861  -4.020 -20.637 1.000 88.440 ? 202 ALA A C   1 
ATOM 1514 C CB  ? ALA A 1 202 ?   6.393  -6.465 -20.360 1.000 88.440 ? 202 ALA A CB  1 
ATOM 1515 O O   ? ALA A 1 202 ?   6.042  -3.259 -20.118 1.000 88.440 ? 202 ALA A O   1 
ATOM 1516 N N   ? PRO A 1 203 ?   7.507  -3.784 -21.796 1.000 90.130 ? 203 PRO A N   1 
ATOM 1517 C CA  ? PRO A 1 203 ?   7.082  -2.603 -22.550 1.000 90.130 ? 203 PRO A CA  1 
ATOM 1518 C C   ? PRO A 1 203 ?   5.593  -2.623 -22.888 1.000 90.130 ? 203 PRO A C   1 
ATOM 1519 C CB  ? PRO A 1 203 ?   7.932  -2.672 -23.822 1.000 90.130 ? 203 PRO A CB  1 
ATOM 1520 O O   ? PRO A 1 203 ?   5.033  -3.687 -23.164 1.000 90.130 ? 203 PRO A O   1 
ATOM 1521 C CG  ? PRO A 1 203 ?   9.130  -3.478 -23.438 1.000 90.130 ? 203 PRO A CG  1 
ATOM 1522 C CD  ? PRO A 1 203 ?   8.719  -4.477 -22.394 1.000 90.130 ? 203 PRO A CD  1 
ATOM 1523 N N   ? LYS A 1 204 ?   4.955  -1.452 -22.785 1.000 90.120 ? 204 LYS A N   1 
ATOM 1524 C CA  ? LYS A 1 204 ?   3.566  -1.230 -23.175 1.000 90.120 ? 204 LYS A CA  1 
ATOM 1525 C C   ? LYS A 1 204 ?   2.612  -2.013 -22.277 1.000 90.120 ? 204 LYS A C   1 
ATOM 1526 C CB  ? LYS A 1 204 ?   3.350  -1.622 -24.637 1.000 90.120 ? 204 LYS A CB  1 
ATOM 1527 O O   ? LYS A 1 204 ?   1.512  -2.378 -22.700 1.000 90.120 ? 204 LYS A O   1 
ATOM 1528 C CG  ? LYS A 1 204 ?   4.121  -0.764 -25.629 1.000 90.120 ? 204 LYS A CG  1 
ATOM 1529 C CD  ? LYS A 1 204 ?   3.817  -1.162 -27.067 1.000 90.120 ? 204 LYS A CD  1 
ATOM 1530 C CE  ? LYS A 1 204 ?   4.620  -0.331 -28.059 1.000 90.120 ? 204 LYS A CE  1 
ATOM 1531 N NZ  ? LYS A 1 204 ?   4.314  -0.707 -29.472 1.000 90.120 ? 204 LYS A NZ  1 
ATOM 1532 N N   ? LYS A 1 205 ?   3.149  -2.395 -21.125 1.000 90.540 ? 205 LYS A N   1 
ATOM 1533 C CA  ? LYS A 1 205 ?   2.337  -3.151 -20.177 1.000 90.540 ? 205 LYS A CA  1 
ATOM 1534 C C   ? LYS A 1 205 ?   2.337  -2.489 -18.802 1.000 90.540 ? 205 LYS A C   1 
ATOM 1535 C CB  ? LYS A 1 205 ?   2.842  -4.590 -20.066 1.000 90.540 ? 205 LYS A CB  1 
ATOM 1536 O O   ? LYS A 1 205 ?   3.080  -2.902 -17.909 1.000 90.540 ? 205 LYS A O   1 
ATOM 1537 C CG  ? LYS A 1 205 ?   2.772  -5.373 -21.369 1.000 90.540 ? 205 LYS A CG  1 
ATOM 1538 C CD  ? LYS A 1 205 ?   1.331  -5.633 -21.788 1.000 90.540 ? 205 LYS A CD  1 
ATOM 1539 C CE  ? LYS A 1 205 ?   1.258  -6.533 -23.014 1.000 90.540 ? 205 LYS A CE  1 
ATOM 1540 N NZ  ? LYS A 1 205 ?  -0.153  -6.778 -23.438 1.000 90.540 ? 205 LYS A NZ  1 
ATOM 1541 N N   ? PRO A 1 206 ?   1.624  -1.369 -18.658 1.000 93.560 ? 206 PRO A N   1 
ATOM 1542 C CA  ? PRO A 1 206 ?   1.601  -0.676 -17.367 1.000 93.560 ? 206 PRO A CA  1 
ATOM 1543 C C   ? PRO A 1 206 ?   0.890  -1.479 -16.280 1.000 93.560 ? 206 PRO A C   1 
ATOM 1544 C CB  ? PRO A 1 206 ?   0.842   0.617 -17.675 1.000 93.560 ? 206 PRO A CB  1 
ATOM 1545 O O   ? PRO A 1 206 ?   0.130  -2.402 -16.586 1.000 93.560 ? 206 PRO A O   1 
ATOM 1546 C CG  ? PRO A 1 206 ?  -0.093   0.257 -18.784 1.000 93.560 ? 206 PRO A CG  1 
ATOM 1547 C CD  ? PRO A 1 206 ?   0.591  -0.733 -19.682 1.000 93.560 ? 206 PRO A CD  1 
ATOM 1548 N N   ? GLY A 1 207 ?   1.132  -1.132 -15.005 1.000 93.820 ? 207 GLY A N   1 
ATOM 1549 C CA  ? GLY A 1 207 ?   0.376  -1.681 -13.891 1.000 93.820 ? 207 GLY A CA  1 
ATOM 1550 C C   ? GLY A 1 207 ?  -1.014  -1.087 -13.762 1.000 93.820 ? 207 GLY A C   1 
ATOM 1551 O O   ? GLY A 1 207 ?  -1.239   0.065 -14.138 1.000 93.820 ? 207 GLY A O   1 
ATOM 1552 N N   ? VAL A 1 208 ?  -1.886  -1.912 -13.219 1.000 95.330 ? 208 VAL A N   1 
ATOM 1553 C CA  ? VAL A 1 208 ?  -3.262  -1.480 -12.995 1.000 95.330 ? 208 VAL A CA  1 
ATOM 1554 C C   ? VAL A 1 208 ?  -3.542  -1.404 -11.496 1.000 95.330 ? 208 VAL A C   1 
ATOM 1555 C CB  ? VAL A 1 208 ?  -4.273  -2.427 -13.679 1.000 95.330 ? 208 VAL A CB  1 
ATOM 1556 O O   ? VAL A 1 208 ?  -3.220  -2.332 -10.750 1.000 95.330 ? 208 VAL A O   1 
ATOM 1557 C CG1 ? VAL A 1 208 ?  -5.707  -1.989 -13.385 1.000 95.330 ? 208 VAL A CG1 1 
ATOM 1558 C CG2 ? VAL A 1 208 ?  -4.024  -2.474 -15.186 1.000 95.330 ? 208 VAL A CG2 1 
ATOM 1559 N N   ? PHE A 1 209 ?  -4.100  -0.292 -11.101 1.000 96.720 ? 209 PHE A N   1 
ATOM 1560 C CA  ? PHE A 1 209 ?  -4.425   0.000  -9.710 1.000 96.720 ? 209 PHE A CA  1 
ATOM 1561 C C   ? PHE A 1 209 ?  -5.923   0.219  -9.538 1.000 96.720 ? 209 PHE A C   1 
ATOM 1562 C CB  ? PHE A 1 209 ?  -3.656   1.233  -9.225 1.000 96.720 ? 209 PHE A CB  1 
ATOM 1563 O O   ? PHE A 1 209 ?  -6.613   0.600 -10.486 1.000 96.720 ? 209 PHE A O   1 
ATOM 1564 C CG  ? PHE A 1 209 ?  -2.165   1.127  -9.402 1.000 96.720 ? 209 PHE A CG  1 
ATOM 1565 C CD1 ? PHE A 1 209 ?  -1.339   0.863  -8.316 1.000 96.720 ? 209 PHE A CD1 1 
ATOM 1566 C CD2 ? PHE A 1 209 ?  -1.589   1.292 -10.655 1.000 96.720 ? 209 PHE A CD2 1 
ATOM 1567 C CE1 ? PHE A 1 209 ?   0.041   0.765  -8.476 1.000 96.720 ? 209 PHE A CE1 1 
ATOM 1568 C CE2 ? PHE A 1 209 ?  -0.211   1.195 -10.823 1.000 96.720 ? 209 PHE A CE2 1 
ATOM 1569 C CZ  ? PHE A 1 209 ?   0.603   0.932  -9.732 1.000 96.720 ? 209 PHE A CZ  1 
ATOM 1570 N N   ? THR A 1 210 ?  -6.377  -0.195  -8.309 1.000 97.300 ? 210 THR A N   1 
ATOM 1571 C CA  ? THR A 1 210 ?  -7.738   0.201  -7.965 1.000 97.300 ? 210 THR A CA  1 
ATOM 1572 C C   ? THR A 1 210 ?  -7.816   1.703  -7.707 1.000 97.300 ? 210 THR A C   1 
ATOM 1573 C CB  ? THR A 1 210 ?  -8.247  -0.562  -6.728 1.000 97.300 ? 210 THR A CB  1 
ATOM 1574 O O   ? THR A 1 210 ?  -7.027   2.246  -6.930 1.000 97.300 ? 210 THR A O   1 
ATOM 1575 C CG2 ? THR A 1 210 ?  -9.666  -0.137  -6.364 1.000 97.300 ? 210 THR A CG2 1 
ATOM 1576 O OG1 ? THR A 1 210 ?  -8.236  -1.968  -7.003 1.000 97.300 ? 210 THR A OG1 1 
ATOM 1577 N N   ? ARG A 1 211 ?  -8.734   2.396  -8.399 1.000 97.350 ? 211 ARG A N   1 
ATOM 1578 C CA  ? ARG A 1 211 ?  -8.951   3.834  -8.284 1.000 97.350 ? 211 ARG A CA  1 
ATOM 1579 C C   ? ARG A 1 211 ?  -9.645   4.180  -6.971 1.000 97.350 ? 211 ARG A C   1 
ATOM 1580 C CB  ? ARG A 1 211 ?  -9.776   4.350  -9.465 1.000 97.350 ? 211 ARG A CB  1 
ATOM 1581 O O   ? ARG A 1 211 ? -10.843   3.935  -6.813 1.000 97.350 ? 211 ARG A O   1 
ATOM 1582 C CG  ? ARG A 1 211 ?  -9.936   5.862  -9.491 1.000 97.350 ? 211 ARG A CG  1 
ATOM 1583 C CD  ? ARG A 1 211 ? -10.686   6.328 -10.731 1.000 97.350 ? 211 ARG A CD  1 
ATOM 1584 N NE  ? ARG A 1 211 ?  -9.886   6.160 -11.941 1.000 97.350 ? 211 ARG A NE  1 
ATOM 1585 N NH1 ? ARG A 1 211 ? -10.793   7.977 -13.042 1.000 97.350 ? 211 ARG A NH1 1 
ATOM 1586 N NH2 ? ARG A 1 211 ?  -9.181   6.702 -14.058 1.000 97.350 ? 211 ARG A NH2 1 
ATOM 1587 C CZ  ? ARG A 1 211 ?  -9.955   6.947 -13.011 1.000 97.350 ? 211 ARG A CZ  1 
ATOM 1588 N N   ? VAL A 1 212 ?  -8.948   4.807  -6.041 1.000 97.930 ? 212 VAL A N   1 
ATOM 1589 C CA  ? VAL A 1 212 ?  -9.394   5.013  -4.667 1.000 97.930 ? 212 VAL A CA  1 
ATOM 1590 C C   ? VAL A 1 212 ? -10.547   6.014  -4.642 1.000 97.930 ? 212 VAL A C   1 
ATOM 1591 C CB  ? VAL A 1 212 ?  -8.242   5.505  -3.763 1.000 97.930 ? 212 VAL A CB  1 
ATOM 1592 O O   ? VAL A 1 212 ? -11.529   5.821  -3.921 1.000 97.930 ? 212 VAL A O   1 
ATOM 1593 C CG1 ? VAL A 1 212 ?  -8.771   5.928  -2.394 1.000 97.930 ? 212 VAL A CG1 1 
ATOM 1594 C CG2 ? VAL A 1 212 ?  -7.178   4.419  -3.616 1.000 97.930 ? 212 VAL A CG2 1 
ATOM 1595 N N   ? ILE A 1 213 ? -10.481   7.054  -5.466 1.000 97.450 ? 213 ILE A N   1 
ATOM 1596 C CA  ? ILE A 1 213 ? -11.450   8.144  -5.413 1.000 97.450 ? 213 ILE A CA  1 
ATOM 1597 C C   ? ILE A 1 213 ? -12.845   7.609  -5.727 1.000 97.450 ? 213 ILE A C   1 
ATOM 1598 C CB  ? ILE A 1 213 ? -11.078   9.279  -6.393 1.000 97.450 ? 213 ILE A CB  1 
ATOM 1599 O O   ? ILE A 1 213 ? -13.843   8.124  -5.218 1.000 97.450 ? 213 ILE A O   1 
ATOM 1600 C CG1 ? ILE A 1 213 ? -11.866  10.551  -6.060 1.000 97.450 ? 213 ILE A CG1 1 
ATOM 1601 C CG2 ? ILE A 1 213 ? -11.323   8.846  -7.841 1.000 97.450 ? 213 ILE A CG2 1 
ATOM 1602 C CD1 ? ILE A 1 213 ? -11.278  11.820  -6.662 1.000 97.450 ? 213 ILE A CD1 1 
ATOM 1603 N N   ? LYS A 1 214 ? -12.988   6.573  -6.493 1.000 97.350 ? 214 LYS A N   1 
ATOM 1604 C CA  ? LYS A 1 214 ? -14.282   5.999  -6.851 1.000 97.350 ? 214 LYS A CA  1 
ATOM 1605 C C   ? LYS A 1 214 ? -14.913   5.281  -5.661 1.000 97.350 ? 214 LYS A C   1 
ATOM 1606 C CB  ? LYS A 1 214 ? -14.135   5.034  -8.028 1.000 97.350 ? 214 LYS A CB  1 
ATOM 1607 O O   ? LYS A 1 214 ? -16.096   4.935  -5.694 1.000 97.350 ? 214 LYS A O   1 
ATOM 1608 C CG  ? LYS A 1 214 ? -13.731   5.705  -9.332 1.000 97.350 ? 214 LYS A CG  1 
ATOM 1609 C CD  ? LYS A 1 214 ? -14.814   6.653  -9.831 1.000 97.350 ? 214 LYS A CD  1 
ATOM 1610 C CE  ? LYS A 1 214 ? -14.457   7.246 -11.188 1.000 97.350 ? 214 LYS A CE  1 
ATOM 1611 N NZ  ? LYS A 1 214 ? -15.500   8.202 -11.666 1.000 97.350 ? 214 LYS A NZ  1 
ATOM 1612 N N   ? TYR A 1 215 ? -14.098   5.063  -4.534 1.000 97.950 ? 215 TYR A N   1 
ATOM 1613 C CA  ? TYR A 1 215 ? -14.567   4.240  -3.424 1.000 97.950 ? 215 TYR A CA  1 
ATOM 1614 C C   ? TYR A 1 215 ? -14.607   5.043  -2.129 1.000 97.950 ? 215 TYR A C   1 
ATOM 1615 C CB  ? TYR A 1 215 ? -13.670   3.011  -3.249 1.000 97.950 ? 215 TYR A CB  1 
ATOM 1616 O O   ? TYR A 1 215 ? -14.698   4.472  -1.040 1.000 97.950 ? 215 TYR A O   1 
ATOM 1617 C CG  ? TYR A 1 215 ? -13.705   2.062  -4.422 1.000 97.950 ? 215 TYR A CG  1 
ATOM 1618 C CD1 ? TYR A 1 215 ? -14.689   1.081  -4.521 1.000 97.950 ? 215 TYR A CD1 1 
ATOM 1619 C CD2 ? TYR A 1 215 ? -12.754   2.144  -5.434 1.000 97.950 ? 215 TYR A CD2 1 
ATOM 1620 C CE1 ? TYR A 1 215 ? -14.724   0.203  -5.599 1.000 97.950 ? 215 TYR A CE1 1 
ATOM 1621 C CE2 ? TYR A 1 215 ? -12.779   1.271  -6.517 1.000 97.950 ? 215 TYR A CE2 1 
ATOM 1622 O OH  ? TYR A 1 215 ? -13.797  -0.561  -7.660 1.000 97.950 ? 215 TYR A OH  1 
ATOM 1623 C CZ  ? TYR A 1 215 ? -13.767   0.306  -6.590 1.000 97.950 ? 215 TYR A CZ  1 
ATOM 1624 N N   ? LEU A 1 216 ? -14.550   6.344  -2.196 1.000 97.740 ? 216 LEU A N   1 
ATOM 1625 C CA  ? LEU A 1 216 ? -14.493   7.163  -0.990 1.000 97.740 ? 216 LEU A CA  1 
ATOM 1626 C C   ? LEU A 1 216 ? -15.756   6.988  -0.153 1.000 97.740 ? 216 LEU A C   1 
ATOM 1627 C CB  ? LEU A 1 216 ? -14.308   8.639  -1.353 1.000 97.740 ? 216 LEU A CB  1 
ATOM 1628 O O   ? LEU A 1 216 ? -15.687   6.921   1.076 1.000 97.740 ? 216 LEU A O   1 
ATOM 1629 C CG  ? LEU A 1 216 ? -12.949   9.029  -1.936 1.000 97.740 ? 216 LEU A CG  1 
ATOM 1630 C CD1 ? LEU A 1 216 ? -12.896  10.531  -2.198 1.000 97.740 ? 216 LEU A CD1 1 
ATOM 1631 C CD2 ? LEU A 1 216 ? -11.824   8.605  -0.998 1.000 97.740 ? 216 LEU A CD2 1 
ATOM 1632 N N   ? GLY A 1 217 ? -16.889   6.961  -0.904 1.000 97.540 ? 217 GLY A N   1 
ATOM 1633 C CA  ? GLY A 1 217 ? -18.145   6.746  -0.203 1.000 97.540 ? 217 GLY A CA  1 
ATOM 1634 C C   ? GLY A 1 217 ? -18.170   5.454   0.592 1.000 97.540 ? 217 GLY A C   1 
ATOM 1635 O O   ? GLY A 1 217 ? -18.547   5.449   1.766 1.000 97.540 ? 217 GLY A O   1 
ATOM 1636 N N   ? TRP A 1 218 ? -17.811   4.377  -0.038 1.000 98.080 ? 218 TRP A N   1 
ATOM 1637 C CA  ? TRP A 1 218 ? -17.777   3.061   0.591 1.000 98.080 ? 218 TRP A CA  1 
ATOM 1638 C C   ? TRP A 1 218 ? -16.785   3.037   1.749 1.000 98.080 ? 218 TRP A C   1 
ATOM 1639 C CB  ? TRP A 1 218 ? -17.411   1.984  -0.433 1.000 98.080 ? 218 TRP A CB  1 
ATOM 1640 O O   ? TRP A 1 218 ? -17.082   2.500   2.819 1.000 98.080 ? 218 TRP A O   1 
ATOM 1641 C CG  ? TRP A 1 218 ? -17.195   0.625   0.162 1.000 98.080 ? 218 TRP A CG  1 
ATOM 1642 C CD1 ? TRP A 1 218 ? -18.155  -0.274   0.535 1.000 98.080 ? 218 TRP A CD1 1 
ATOM 1643 C CD2 ? TRP A 1 218 ? -15.936   0.013   0.458 1.000 98.080 ? 218 TRP A CD2 1 
ATOM 1644 C CE2 ? TRP A 1 218 ? -16.208  -1.259   1.009 1.000 98.080 ? 218 TRP A CE2 1 
ATOM 1645 C CE3 ? TRP A 1 218 ? -14.602   0.416   0.309 1.000 98.080 ? 218 TRP A CE3 1 
ATOM 1646 N NE1 ? TRP A 1 218 ? -17.568  -1.409   1.045 1.000 98.080 ? 218 TRP A NE1 1 
ATOM 1647 C CH2 ? TRP A 1 218 ? -13.898  -1.712   1.256 1.000 98.080 ? 218 TRP A CH2 1 
ATOM 1648 C CZ2 ? TRP A 1 218 ? -15.194  -2.131   1.412 1.000 98.080 ? 218 TRP A CZ2 1 
ATOM 1649 C CZ3 ? TRP A 1 218 ? -13.594  -0.453   0.711 1.000 98.080 ? 218 TRP A CZ3 1 
ATOM 1650 N N   ? ILE A 1 219 ? -15.595   3.618   1.552 1.000 98.180 ? 219 ILE A N   1 
ATOM 1651 C CA  ? ILE A 1 219 ? -14.556   3.657   2.575 1.000 98.180 ? 219 ILE A CA  1 
ATOM 1652 C C   ? ILE A 1 219 ? -15.086   4.361   3.822 1.000 98.180 ? 219 ILE A C   1 
ATOM 1653 C CB  ? ILE A 1 219 ? -13.282   4.363   2.061 1.000 98.180 ? 219 ILE A CB  1 
ATOM 1654 O O   ? ILE A 1 219 ? -14.994   3.828   4.930 1.000 98.180 ? 219 ILE A O   1 
ATOM 1655 C CG1 ? ILE A 1 219 ? -12.606   3.521   0.973 1.000 98.180 ? 219 ILE A CG1 1 
ATOM 1656 C CG2 ? ILE A 1 219 ? -12.316   4.643   3.217 1.000 98.180 ? 219 ILE A CG2 1 
ATOM 1657 C CD1 ? ILE A 1 219 ? -11.525   4.263   0.199 1.000 98.180 ? 219 ILE A CD1 1 
ATOM 1658 N N   ? LYS A 1 220 ? -15.664   5.493   3.659 1.000 97.710 ? 220 LYS A N   1 
ATOM 1659 C CA  ? LYS A 1 220 ? -16.171   6.293   4.771 1.000 97.710 ? 220 LYS A CA  1 
ATOM 1660 C C   ? LYS A 1 220 ? -17.309   5.574   5.489 1.000 97.710 ? 220 LYS A C   1 
ATOM 1661 C CB  ? LYS A 1 220 ? -16.643   7.661   4.277 1.000 97.710 ? 220 LYS A CB  1 
ATOM 1662 O O   ? LYS A 1 220 ? -17.343   5.530   6.721 1.000 97.710 ? 220 LYS A O   1 
ATOM 1663 C CG  ? LYS A 1 220 ? -15.514   8.596   3.871 1.000 97.710 ? 220 LYS A CG  1 
ATOM 1664 C CD  ? LYS A 1 220 ? -16.046   9.945   3.404 1.000 97.710 ? 220 LYS A CD  1 
ATOM 1665 C CE  ? LYS A 1 220 ? -14.925  10.845   2.900 1.000 97.710 ? 220 LYS A CE  1 
ATOM 1666 N NZ  ? LYS A 1 220 ? -15.446  12.155   2.408 1.000 97.710 ? 220 LYS A NZ  1 
ATOM 1667 N N   ? GLU A 1 221 ? -18.222   5.032   4.732 1.000 97.890 ? 221 GLU A N   1 
ATOM 1668 C CA  ? GLU A 1 221 ? -19.362   4.311   5.291 1.000 97.890 ? 221 GLU A CA  1 
ATOM 1669 C C   ? GLU A 1 221 ? -18.906   3.098   6.096 1.000 97.890 ? 221 GLU A C   1 
ATOM 1670 C CB  ? GLU A 1 221 ? -20.320   3.876   4.180 1.000 97.890 ? 221 GLU A CB  1 
ATOM 1671 O O   ? GLU A 1 221 ? -19.443   2.822   7.171 1.000 97.890 ? 221 GLU A O   1 
ATOM 1672 C CG  ? GLU A 1 221 ? -21.151   5.013   3.604 1.000 97.890 ? 221 GLU A CG  1 
ATOM 1673 C CD  ? GLU A 1 221 ? -21.959   4.607   2.381 1.000 97.890 ? 221 GLU A CD  1 
ATOM 1674 O OE1 ? GLU A 1 221 ? -22.555   5.491   1.726 1.000 97.890 ? 221 GLU A OE1 1 
ATOM 1675 O OE2 ? GLU A 1 221 ? -21.997   3.394   2.077 1.000 97.890 ? 221 GLU A OE2 1 
ATOM 1676 N N   ? THR A 1 222 ? -17.993   2.357   5.588 1.000 97.740 ? 222 THR A N   1 
ATOM 1677 C CA  ? THR A 1 222 ? -17.492   1.166   6.265 1.000 97.740 ? 222 THR A CA  1 
ATOM 1678 C C   ? THR A 1 222 ? -16.811   1.538   7.580 1.000 97.740 ? 222 THR A C   1 
ATOM 1679 C CB  ? THR A 1 222 ? -16.504   0.390   5.374 1.000 97.740 ? 222 THR A CB  1 
ATOM 1680 O O   ? THR A 1 222 ? -17.049   0.903   8.609 1.000 97.740 ? 222 THR A O   1 
ATOM 1681 C CG2 ? THR A 1 222 ? -15.992  -0.861   6.081 1.000 97.740 ? 222 THR A CG2 1 
ATOM 1682 O OG1 ? THR A 1 222 ? -17.165   0.005   4.162 1.000 97.740 ? 222 THR A OG1 1 
ATOM 1683 N N   ? ILE A 1 223 ? -15.940   2.571   7.564 1.000 97.040 ? 223 ILE A N   1 
ATOM 1684 C CA  ? ILE A 1 223 ? -15.233   3.021   8.758 1.000 97.040 ? 223 ILE A CA  1 
ATOM 1685 C C   ? ILE A 1 223 ? -16.238   3.490   9.807 1.000 97.040 ? 223 ILE A C   1 
ATOM 1686 C CB  ? ILE A 1 223 ? -14.234   4.154   8.430 1.000 97.040 ? 223 ILE A CB  1 
ATOM 1687 O O   ? ILE A 1 223 ? -16.125   3.140  10.984 1.000 97.040 ? 223 ILE A O   1 
ATOM 1688 C CG1 ? ILE A 1 223 ? -13.028   3.597   7.664 1.000 97.040 ? 223 ILE A CG1 1 
ATOM 1689 C CG2 ? ILE A 1 223 ? -13.788   4.868   9.709 1.000 97.040 ? 223 ILE A CG2 1 
ATOM 1690 C CD1 ? ILE A 1 223 ? -12.044   4.662   7.201 1.000 97.040 ? 223 ILE A CD1 1 
ATOM 1691 N N   ? GLU A 1 224 ? -17.239   4.236   9.482 1.000 96.670 ? 224 GLU A N   1 
ATOM 1692 C CA  ? GLU A 1 224 ? -18.250   4.781  10.383 1.000 96.670 ? 224 GLU A CA  1 
ATOM 1693 C C   ? GLU A 1 224 ? -19.125   3.675  10.965 1.000 96.670 ? 224 GLU A C   1 
ATOM 1694 C CB  ? GLU A 1 224 ? -19.117   5.813   9.658 1.000 96.670 ? 224 GLU A CB  1 
ATOM 1695 O O   ? GLU A 1 224 ? -19.519   3.736  12.131 1.000 96.670 ? 224 GLU A O   1 
ATOM 1696 C CG  ? GLU A 1 224 ? -18.414   7.138   9.403 1.000 96.670 ? 224 GLU A CG  1 
ATOM 1697 C CD  ? GLU A 1 224 ? -19.219   8.086   8.528 1.000 96.670 ? 224 GLU A CD  1 
ATOM 1698 O OE1 ? GLU A 1 224 ? -18.731   9.200   8.231 1.000 96.670 ? 224 GLU A OE1 1 
ATOM 1699 O OE2 ? GLU A 1 224 ? -20.346   7.711   8.136 1.000 96.670 ? 224 GLU A OE2 1 
ATOM 1700 N N   ? ALA A 1 225 ? -19.435   2.727  10.155 1.000 96.200 ? 225 ALA A N   1 
ATOM 1701 C CA  ? ALA A 1 225 ? -20.336   1.651  10.559 1.000 96.200 ? 225 ALA A CA  1 
ATOM 1702 C C   ? ALA A 1 225 ? -19.665   0.724  11.568 1.000 96.200 ? 225 ALA A C   1 
ATOM 1703 C CB  ? ALA A 1 225 ? -20.798   0.858   9.339 1.000 96.200 ? 225 ALA A CB  1 
ATOM 1704 O O   ? ALA A 1 225 ? -20.342   0.064  12.360 1.000 96.200 ? 225 ALA A O   1 
ATOM 1705 N N   ? HIS A 1 226 ? -18.282   0.711  11.619 1.000 92.700 ? 226 HIS A N   1 
ATOM 1706 C CA  ? HIS A 1 226 ? -17.580  -0.254  12.457 1.000 92.700 ? 226 HIS A CA  1 
ATOM 1707 C C   ? HIS A 1 226 ? -16.566   0.437  13.363 1.000 92.700 ? 226 HIS A C   1 
ATOM 1708 C CB  ? HIS A 1 226 ? -16.881  -1.306  11.593 1.000 92.700 ? 226 HIS A CB  1 
ATOM 1709 O O   ? HIS A 1 226 ? -16.196  -0.099  14.410 1.000 92.700 ? 226 HIS A O   1 
ATOM 1710 C CG  ? HIS A 1 226 ? -17.825  -2.168  10.818 1.000 92.700 ? 226 HIS A CG  1 
ATOM 1711 C CD2 ? HIS A 1 226 ? -18.272  -3.425  11.046 1.000 92.700 ? 226 HIS A CD2 1 
ATOM 1712 N ND1 ? HIS A 1 226 ? -18.421  -1.753   9.646 1.000 92.700 ? 226 HIS A ND1 1 
ATOM 1713 C CE1 ? HIS A 1 226 ? -19.197  -2.721   9.188 1.000 92.700 ? 226 HIS A CE1 1 
ATOM 1714 N NE2 ? HIS A 1 226 ? -19.124  -3.746  10.018 1.000 92.700 ? 226 HIS A NE2 1 
# 
loop_
_struct_sheet_range.sheet_id 
_struct_sheet_range.id 
_struct_sheet_range.beg_label_comp_id 
_struct_sheet_range.beg_label_asym_id 
_struct_sheet_range.beg_label_seq_id 
_struct_sheet_range.pdbx_beg_PDB_ins_code 
_struct_sheet_range.end_label_comp_id 
_struct_sheet_range.end_label_asym_id 
_struct_sheet_range.end_label_seq_id 
_struct_sheet_range.pdbx_end_PDB_ins_code 
_struct_sheet_range.beg_auth_comp_id 
_struct_sheet_range.beg_auth_asym_id 
_struct_sheet_range.beg_auth_seq_id 
_struct_sheet_range.end_auth_comp_id 
_struct_sheet_range.end_auth_asym_id 
_struct_sheet_range.end_auth_seq_id 
A A ILE A   2 ? VAL A   3 ? ILE A 2   VAL A 3   
A B ALA A 173 ? VAL A 174 ? ALA A 173 VAL A 174 
B C TRP A   6 ? GLU A   7 ? TRP A 6   GLU A 7   
B D THR A 117 ? GLY A 122 ? THR A 117 GLY A 122 
B E GLN A 138 ? LEU A 145 ? GLN A 138 LEU A 145 
B F MET A 162 ? GLY A 166 ? MET A 162 GLY A 166 
B G PRO A 182 ? CYS A 185 ? PRO A 182 CYS A 185 
B H VAL A 188 ? TRP A 195 ? VAL A 188 TRP A 195 
B I GLY A 207 ? ARG A 211 ? GLY A 207 ARG A 211 
C J GLN A  16 ? GLU A  21 ? GLN A 16  GLU A 21  
C K LYS A  24 ? ASN A  33 ? LYS A 24  ASN A 33  
C L TRP A  36 ? THR A  39 ? TRP A 36  THR A 39  
C M ASN A  49 ? LEU A  52 ? ASN A 49  LEU A 52  
C N GLN A  65 ? GLU A  68 ? GLN A 65  GLU A 68  
C O GLU A  71 ? PRO A  74 ? GLU A 71  PRO A 74  
C P MET A  88 ? ARG A  91 ? MET A 88  ARG A 91  
D Q ASN A  56 ? ASN A  56 ? ASN A 56  ASN A 56  
D R VAL A 136 ? VAL A 136 ? VAL A 136 VAL A 136 
E S ASN A  79 ? ASN A  79 ? ASN A 79  ASN A 79  
E T SER A  84 ? SER A  84 ? SER A 84  SER A 84  
# 
loop_
_struct_conf.id 
_struct_conf.conf_type_id 
_struct_conf.beg_label_comp_id 
_struct_conf.beg_label_asym_id 
_struct_conf.beg_label_seq_id 
_struct_conf.pdbx_beg_PDB_ins_code 
_struct_conf.end_label_comp_id 
_struct_conf.end_label_asym_id 
_struct_conf.end_label_seq_id 
_struct_conf.pdbx_end_PDB_ins_code 
_struct_conf.beg_auth_comp_id 
_struct_conf.beg_auth_asym_id 
_struct_conf.beg_auth_seq_id 
_struct_conf.end_auth_comp_id 
_struct_conf.end_auth_asym_id 
_struct_conf.end_auth_seq_id 
STRN1         STRN         ILE A   2 ? VAL A   3 ? ILE A 2   VAL A 3   
TURN_TY1_P1   TURN_TY1_P   GLY A   4 ? GLY A   4 ? GLY A 4   GLY A 4   
STRN2         STRN         TRP A   6 ? GLU A   7 ? TRP A 6   GLU A 7   
HELX_LH_PP_P1 HELX_LH_PP_P CYS A   8 ? LYS A   9 ? CYS A 8   LYS A 9   
TURN_TY1_P2   TURN_TY1_P   LYS A  10 ? ASN A  11 ? LYS A 10  ASN A 11  
BEND1         BEND         SER A  12 ? SER A  12 ? SER A 12  SER A 12  
TURN_TY1_P3   TURN_TY1_P   PRO A  14 ? TRP A  15 ? PRO A 14  TRP A 15  
STRN3         STRN         GLN A  16 ? GLU A  21 ? GLN A 16  GLU A 21  
TURN_TY1_P4   TURN_TY1_P   GLY A  22 ? THR A  23 ? GLY A 22  THR A 23  
STRN4         STRN         LYS A  24 ? ASN A  33 ? LYS A 24  ASN A 33  
TURN_TY1_P5   TURN_TY1_P   PRO A  34 ? GLN A  35 ? PRO A 34  GLN A 35  
STRN5         STRN         TRP A  36 ? THR A  39 ? TRP A 36  THR A 39  
HELX_RH_3T_P1 HELX_RH_3T_P ALA A  41 ? CYS A  43 ? ALA A 41  CYS A 43  
BEND2         BEND         THR A  46 ? LYS A  47 ? THR A 46  LYS A 47  
STRN6         STRN         ASN A  49 ? LEU A  52 ? ASN A 49  LEU A 52  
BEND3         BEND         GLY A  53 ? GLY A  53 ? GLY A 53  GLY A 53  
BEND4         BEND         HIS A  55 ? HIS A  55 ? HIS A 55  HIS A 55  
STRN7         STRN         ASN A  56 ? ASN A  56 ? ASN A 56  ASN A 56  
TURN_TY1_P6   TURN_TY1_P   LEU A  57 ? SER A  58 ? LEU A 57  SER A 58  
BEND5         BEND         ALA A  59 ? ALA A  59 ? ALA A 59  ALA A 59  
TURN_TY1_P7   TURN_TY1_P   ASP A  62 ? THR A  63 ? ASP A 62  THR A 63  
STRN8         STRN         GLN A  65 ? GLU A  68 ? GLN A 65  GLU A 68  
STRN9         STRN         GLU A  71 ? PRO A  74 ? GLU A 71  PRO A 74  
TURN_TY1_P8   TURN_TY1_P   PRO A  76 ? GLN A  77 ? PRO A 76  GLN A 77  
STRN10        STRN         ASN A  79 ? ASN A  79 ? ASN A 79  ASN A 79  
TURN_TY1_P9   TURN_TY1_P   ARG A  80 ? SER A  83 ? ARG A 80  SER A 83  
STRN11        STRN         SER A  84 ? SER A  84 ? SER A 84  SER A 84  
TURN_TY1_P10  TURN_TY1_P   HIS A  85 ? HIS A  85 ? HIS A 85  HIS A 85  
STRN12        STRN         MET A  88 ? ARG A  91 ? MET A 88  ARG A 91  
BEND6         BEND         PRO A  93 ? LYS A  94 ? PRO A 93  LYS A 94  
HELX_LH_PP_P2 HELX_LH_PP_P PRO A  95 ? ILE A  98 ? PRO A 95  ILE A 98  
BEND7         BEND         SER A 100 ? VAL A 102 ? SER A 100 VAL A 102 
HELX_LH_PP_P3 HELX_LH_PP_P PRO A 104 ? PRO A 108 ? PRO A 104 PRO A 108 
BEND8         BEND         THR A 109 ? LYS A 110 ? THR A 109 LYS A 110 
HELX_LH_PP_P4 HELX_LH_PP_P GLU A 111 ? PRO A 113 ? GLU A 111 PRO A 113 
TURN_TY1_P11  TURN_TY1_P   LEU A 114 ? GLY A 115 ? LEU A 114 GLY A 115 
STRN13        STRN         THR A 117 ? GLY A 122 ? THR A 117 GLY A 122 
BEND9         BEND         TRP A 123 ? GLY A 124 ? TRP A 123 GLY A 124 
BEND10        BEND         THR A 126 ? ASP A 130 ? THR A 126 ASP A 130 
BEND11        BEND         ASP A 135 ? ASP A 135 ? ASP A 135 ASP A 135 
STRN14        STRN         VAL A 136 ? VAL A 136 ? VAL A 136 VAL A 136 
STRN15        STRN         GLN A 138 ? LEU A 145 ? GLN A 138 LEU A 145 
HELX_RH_AL_P1 HELX_RH_AL_P ASN A 147 ? ALA A 153 ? ASN A 147 ALA A 153 
BEND12        BEND         TYR A 155 ? ALA A 156 ? TYR A 155 ALA A 156 
HELX_LH_PP_P5 HELX_LH_PP_P LYS A 157 ? THR A 159 ? LYS A 157 THR A 159 
TURN_TY1_P12  TURN_TY1_P   GLU A 160 ? PHE A 161 ? GLU A 160 PHE A 161 
STRN16        STRN         MET A 162 ? GLY A 166 ? MET A 162 GLY A 166 
TURN_TY1_P13  TURN_TY1_P   LEU A 168 ? GLU A 169 ? LEU A 168 GLU A 169 
BEND13        BEND         GLY A 170 ? GLY A 171 ? GLY A 170 GLY A 171 
STRN17        STRN         ALA A 173 ? VAL A 174 ? ALA A 173 VAL A 174 
TURN_TY1_P14  TURN_TY1_P   THR A 176 ? GLY A 177 ? THR A 176 GLY A 177 
TURN_TY1_P15  TURN_TY1_P   SER A 179 ? GLY A 180 ? SER A 179 GLY A 180 
STRN18        STRN         PRO A 182 ? CYS A 185 ? PRO A 182 CYS A 185 
TURN_TY1_P16  TURN_TY1_P   ASN A 186 ? GLY A 187 ? ASN A 186 GLY A 187 
STRN19        STRN         VAL A 188 ? TRP A 195 ? VAL A 188 TRP A 195 
BEND14        BEND         ARG A 198 ? PRO A 199 ? ARG A 198 PRO A 199 
TURN_TY1_P17  TURN_TY1_P   CYS A 200 ? GLY A 201 ? CYS A 200 GLY A 201 
TURN_TY1_P18  TURN_TY1_P   PRO A 203 ? LYS A 204 ? PRO A 203 LYS A 204 
STRN20        STRN         GLY A 207 ? ARG A 211 ? GLY A 207 ARG A 211 
HELX_RH_3T_P2 HELX_RH_3T_P VAL A 212 ? TYR A 215 ? VAL A 212 TYR A 215 
HELX_RH_AL_P2 HELX_RH_AL_P LEU A 216 ? ALA A 225 ? LEU A 216 ALA A 225 
# 
