# Supplementary material for: FlatProt: 2D visualization eases protein structure comparison
Source: BMC Bioinformatics. 2025 Aug 13;26:210. doi: 10.1186/s12859-025-06233-x (PMC12344939; doi:10.1186/s12859-025-06233-x)
Supplement: Supplementary file 1 — Supplementary Material 1 [file 12859_2025_6233_MOESM1_ESM.zip › KLK/structures/Hosa_KLK12.cif]

data_Hosa_KLK12
# 
_entry.id   Hosa_KLK12 
# 
_entity.id                         1      
_entity.type                       polymer 
_entity.pdbx_description           polymer-1 
_entity.formula_weight             24545.9 
_entity.pdbx_number_of_molecules        1 
# 
loop_
_struct_sheet.id 
_struct_sheet.number_strands 
A 2 
B 7 
C 6 
D 2 
E 2 
# 
loop_
_struct_conf_type.id 
_struct_conf_type.criteria 
STRN         DSSP 
TURN_TY1_P   DSSP 
HELX_LH_PP_P DSSP 
BEND         DSSP 
HELX_RH_AL_P DSSP 
HELX_RH_3T_P DSSP 
# 
_struct_asym.id          A 
_struct_asym.entity_id   1 
# 
_software.pdbx_ordinal     1 
_software.name             dssp 
_software.version          4.4.10 
_software.date             ? 
_software.classification   'model annotation' 
# 
_entity_poly.entity_id                      1 
_entity_poly.type                           polypeptide(L) 
_entity_poly.nstd_linkage                   n 
_entity_poly.nstd_monomer                   n 
_entity_poly.pdbx_seq_one_letter_code       
;KIFNGTECGRNSQPWQVGLFEGTSLRCGGVLIDHRWVLTAAHCSGSRYWVRLGEHSLSQLDWTEQIRHSGFSVTHPGYLS
TSHEHDLRLLRLRLPVRVTSSVQPLPLPNDCATAGTECHVSGWGITNHPRNPFPDLLQCLNLSIVSHATCHGVYPGRITS
NMVCAGGVPGQDACQGDSGGPLVCGGVLQGLVSWGSVPCGQDGIPGVYTYICKYVDWIRMIMRNN
;
_entity_poly.pdbx_seq_one_letter_code_can   
;KIFNGTECGRNSQPWQVGLFEGTSLRCGGVLIDHRWVLTAAHCSGSRYWVRLGEHSLSQLDWTEQIRHSGFSVTHPGYLS
TSHEHDLRLLRLRLPVRVTSSVQPLPLPNDCATAGTECHVSGWGITNHPRNPFPDLLQCLNLSIVSHATCHGVYPGRITS
NMVCAGGVPGQDACQGDSGGPLVCGGVLQGLVSWGSVPCGQDGIPGVYTYICKYVDWIRMIMRNN
;
_entity_poly.pdbx_strand_id                 A 
# 
loop_
_dssp_struct_summary.entry_id 
_dssp_struct_summary.label_comp_id 
_dssp_struct_summary.label_asym_id 
_dssp_struct_summary.label_seq_id 
_dssp_struct_summary.secondary_structure 
_dssp_struct_summary.ss_bridge 
_dssp_struct_summary.helix_3_10 
_dssp_struct_summary.helix_alpha 
_dssp_struct_summary.helix_pi 
_dssp_struct_summary.helix_pp 
_dssp_struct_summary.bend 
_dssp_struct_summary.chirality 
_dssp_struct_summary.sheet 
_dssp_struct_summary.strand 
_dssp_struct_summary.ladder_1 
_dssp_struct_summary.ladder_2 
_dssp_struct_summary.accessibility 
_dssp_struct_summary.TCO 
_dssp_struct_summary.kappa 
_dssp_struct_summary.alpha 
_dssp_struct_summary.phi 
_dssp_struct_summary.psi 
_dssp_struct_summary.x_ca 
_dssp_struct_summary.y_ca 
_dssp_struct_summary.z_ca 
Hosa_KLK12 LYS A 1   . . . . . . . . . . . . ? .      .     .      .      112.7  -4.1  2.5   -11.2 
Hosa_KLK12 ILE A 2   E . > . . . . - A A A . ? -0.956 .     -145.3 -93.5  89.3   -3.1  -1.1  -11.4 
Hosa_KLK12 PHE A 3   E . 3 . . . S - A A A . ? -0.598 80.0  -0.5   -57.1  115.2  -2.0  -0.7  -15.0 
Hosa_KLK12 ASN A 4   T . 3 . . . S + . . . . ? 0.828  100.3 148.8  70.3   21.9   -2.9  -4.1  -16.8 
Hosa_KLK12 GLY A 5   . . < . . . . - . . . . ? -0.412 38.5  -136.3 -74.7  161.7  -4.3  -5.5  -13.5 
Hosa_KLK12 THR A 6   E . . . . . . - B C B . ? -0.882 34.4  -79.7  -115.8 154.3  -7.1  -8.0  -13.5 
Hosa_KLK12 GLU A 7   E . . . . > . - B C B . ? -0.354 50.0  -123.3 -52.5  132.4  -10.1 -8.1  -11.3 
Hosa_KLK12 CYS A 8   P . . . . P . - . . . . ? -0.474 32.5  -94.4  -72.2  144.1  -9.3  -9.6  -8.0  
Hosa_KLK12 GLY A 9   P . > . . P . - . . . . ? -0.377 61.5  -80.1  -52.1  141.8  -11.2 -12.6 -6.8  
Hosa_KLK12 ARG A 10  T . 3 . . < S - . . . . ? -0.285 110.9 -9.8   -50.3  125.0  -14.2 -11.5 -4.6  
Hosa_KLK12 ASN A 11  T . 3 . . . S + . . . . ? 0.675  93.2  132.0  59.7   19.2   -12.9 -10.7 -1.0  
Hosa_KLK12 SER A 12  S . < . . . S + . . . . ? 0.640  71.9  47.4   -73.0  -16.5  -9.5  -12.2 -1.9  
Hosa_KLK12 GLN A 13  . . > . . . . + . . . . ? -0.569 66.3  165.5  -122.2 70.9   -7.8  -9.1  -0.4  
Hosa_KLK12 PRO A 14  T . 3 . . . S + . . . . ? 0.578  74.7  57.9   -73.4  -2.3   -9.7  -8.6  3.0   
Hosa_KLK12 TRP A 15  T . 3 . . . S + . . . . ? 0.532  78.0  113.0  -99.0  -17.7  -7.0  -6.2  4.2   
Hosa_KLK12 GLN A 16  E . < . . . . - C J I . ? -0.487 50.6  -162.8 -63.9  130.8  -7.5  -3.7  1.3   
Hosa_KLK12 VAL A 17  E . . . . . . - C J I J ? -0.926 13.0  -148.9 -120.5 133.9  -8.9  -0.3  2.5   
Hosa_KLK12 GLY A 18  E . . . . . . - C J I J ? -0.919 11.9  -152.1 -95.5  127.7  -10.5 2.4   0.5   
Hosa_KLK12 LEU A 19  E . . . . . . - C J I J ? -0.884 19.2  -169.4 -102.4 121.2  -10.1 5.9   1.9   
Hosa_KLK12 PHE A 20  E . . . . . . - C J I J ? -0.864 27.4  -164.5 -118.9 137.6  -12.9 8.3   1.0   
Hosa_KLK12 GLU A 21  E . > . . . S - C J I . ? -0.955 83.6  -44.0  -106.9 106.0  -13.5 11.9  1.3   
Hosa_KLK12 GLY A 22  T . 3 . . . S - . . . . ? -0.624 122.6 -28.3  64.2   -122.6 -17.2 12.1  0.8   
Hosa_KLK12 THR A 23  T . 3 . . . S + . . . . ? 0.461  117.6 100.7  -103.6 1.6    -18.0 9.8   -2.1  
Hosa_KLK12 SER A 24  E . < . . . S - C K I . ? -0.722 72.4  -129.6 -98.7  128.1  -14.7 10.2  -3.7  
Hosa_KLK12 LEU A 25  E . . . . . . + C K I . ? -0.639 30.9  171.3  -71.0  122.8  -11.9 7.6   -3.4  
Hosa_KLK12 ARG A 26  E . . . . . . - C K . . ? 0.823  57.0  -24.2  -101.4 -43.7  -8.7  9.4   -2.4  
Hosa_KLK12 CYS A 27  E . . . . . . - C K I . ? -0.946 58.5  -108.2 -157.4 169.2  -6.3  6.6   -1.6  
Hosa_KLK12 GLY A 28  E . . . . . . + C K I . ? -0.452 31.8  179.2  -96.0  179.0  -5.9  3.1   -0.6  
Hosa_KLK12 GLY A 29  E . . . . . . - C K I . ? -0.944 23.8  -113.4 -165.2 179.0  -4.8  1.6   2.8   
Hosa_KLK12 VAL A 30  E . . . . . . - C K I K ? -0.997 17.8  -133.7 -133.1 124.8  -4.1  -1.5  4.7   
Hosa_KLK12 LEU A 31  E . . . . . . + C K . K ? -0.709 32.1  166.7  -71.5  118.4  -5.9  -2.8  7.7   
Hosa_KLK12 ILE A 32  . . . . . . . - . . . . ? 0.494  64.4  -1.0   -118.4 -5.4   -3.0  -3.9  10.1  
Hosa_KLK12 ASP A 33  S . . . . . S - . . . . ? -0.933 89.9  -77.1  -166.0 -179.0 -5.1  -4.3  13.3  
Hosa_KLK12 HIS A 34  S . . . . . S + . . . . ? 0.767  129.7 15.8   -61.9  -18.1  -8.7  -4.0  14.7  
Hosa_KLK12 ARG A 35  S . . . . . S + . . . . ? 0.370  109.9 87.0   -135.1 -0.4   -8.4  -0.2  14.8  
Hosa_KLK12 TRP A 36  E . . . . . . - C L . L ? -0.937 44.5  -173.3 -122.4 130.4  -5.4  0.7   12.7  
Hosa_KLK12 VAL A 37  E . . . . . . - C L K L ? -0.969 14.3  -149.7 -113.4 129.6  -5.1  1.5   9.0   
Hosa_KLK12 LEU A 38  E . . . . . . + C L K L ? -0.876 29.1  152.3  -98.7  133.1  -1.8  2.0   7.4   
Hosa_KLK12 THR A 39  E . . . . . . - C L . L ? -0.853 47.4  -74.4  -147.9 175.3  -1.5  4.3   4.3   
Hosa_KLK12 ALA A 40  . . > . . . . - . . . . ? -0.616 31.0  -136.5 -77.6  143.4  0.9   6.6   2.5   
Hosa_KLK12 ALA A 41  T . 3 . . . S + . . . . ? 0.768  101.5 67.9   -67.3  -32.1  1.7   10.0  4.1   
Hosa_KLK12 HIS A 42  T . 3 . . . . + . . . . ? 0.548  69.7  108.2  -72.4  -1.8   1.4   11.8  0.7   
Hosa_KLK12 CYS A 43  S . < . . . S - . . . . ? -0.660 74.4  -140.1 -73.6  97.8   -2.4  11.0  0.8   
Hosa_KLK12 SER A 44  . . . . . . . + . . . . ? -0.649 61.7  95.3   -74.1  67.8   -3.5  14.6  1.5   
Hosa_KLK12 GLY A 45  . . . . . . . - . . . . ? -0.632 45.6  -169.3 -159.1 143.3  -6.5  14.0  4.1   
Hosa_KLK12 SER A 46  S . . . . . S + . . . . ? 0.641  84.4  41.8   -107.7 -16.9  -6.9  14.0  7.9   
Hosa_KLK12 ARG A 47  S . . . . . S + . . . . ? -0.954 71.1  175.6  -136.8 103.6  -10.5 12.5  8.1   
Hosa_KLK12 TYR A 48  . . . . . . . - . . . . ? -0.879 36.0  -128.2 -106.5 139.9  -11.4 9.6   5.9   
Hosa_KLK12 TRP A 49  E . . . . . . - C M J M ? -0.895 35.5  -148.8 -73.7  113.0  -14.4 7.4   5.6   
Hosa_KLK12 VAL A 50  E . . . . . . - C M J M ? -0.839 12.2  -165.2 -91.9  115.1  -12.6 4.0   5.8   
Hosa_KLK12 ARG A 51  E . . . . . . + C M J M ? -0.919 10.3  179.2  -104.2 123.0  -14.4 1.4   3.8   
Hosa_KLK12 LEU A 52  E . . . . . . + C M J M ? -0.859 58.3  31.6   -120.0 153.3  -13.4 -2.3  4.4   
Hosa_KLK12 GLY A 53  S . . . . . S + . . . . ? 0.707  80.6  150.3  78.6   17.7   -14.6 -5.6  2.9   
Hosa_KLK12 GLU A 54  . . . . . . . + . . . . ? -0.723 23.1  158.3  -89.6  126.5  -15.3 -4.0  -0.5  
Hosa_KLK12 HIS A 55  S . . . . . S + . . . . ? 0.622  81.8  32.6   -98.7  -41.9  -15.1 -5.9  -3.7  
Hosa_KLK12 SER A 56  B . . . . . . - D P O . ? -0.974 66.7  -153.9 -115.3 131.9  -17.4 -3.4  -5.6  
Hosa_KLK12 LEU A 57  S . . . . . S + . . . . ? 0.739  98.5  37.0   -77.0  -13.2  -17.4 0.3   -4.7  
Hosa_KLK12 SER A 58  S . . . . . S + . . . . ? 0.627  105.1 74.8   -113.0 -16.7  -21.0 0.7   -6.0  
Hosa_KLK12 GLN A 59  S . . . . . S - . . . . ? -0.864 70.1  -138.5 -108.9 131.0  -22.6 -2.7  -4.9  
Hosa_KLK12 LEU A 60  . . . . . . . + . . . . ? -0.718 27.4  166.9  -81.9  120.3  -23.6 -3.5  -1.4  
Hosa_KLK12 ASP A 61  . . . . . . . - . . . . ? 0.232  50.2  -120.9 -120.9 14.9   -22.7 -7.1  -0.6  
Hosa_KLK12 TRP A 62  S . . . . . S + . . . . ? 0.475  95.4  96.3   65.4   4.6    -23.3 -6.7  3.3   
Hosa_KLK12 THR A 63  . . . . . . . + . . . . ? 0.558  61.8  107.2  -92.5  -6.6   -19.6 -7.7  4.0   
Hosa_KLK12 GLU A 64  . . . . . . . - . . . . ? -0.385 50.4  -163.5 -84.3  141.6  -18.6 -3.9  4.2   
Hosa_KLK12 GLN A 65  E . . . . . . - C N M . ? -0.995 5.0   -156.8 -122.7 126.7  -17.7 -2.0  7.2   
Hosa_KLK12 ILE A 66  E . . . . . . + C N M . ? -0.960 18.3  175.3  -107.7 123.0  -17.6 1.7   7.2   
Hosa_KLK12 ARG A 67  E . . . . . . - C N M . ? -0.937 26.2  -129.5 -124.9 151.9  -15.4 3.4   9.8   
Hosa_KLK12 HIS A 68  E . . . . . . - C N M . ? -0.810 22.3  -127.4 -96.8  134.4  -14.5 6.9   10.6  
Hosa_KLK12 SER A 69  E . . . . . . + C N N . ? -0.726 30.0  175.5  -82.6  119.6  -10.8 7.8   11.1  
Hosa_KLK12 GLY A 70  E . . . . . . + C N . . ? 0.642  65.3  28.2   -93.8  -23.4  -10.6 9.7   14.6  
Hosa_KLK12 PHE A 71  E . . . . . . - C N N . ? -0.999 62.0  -167.1 -147.3 135.8  -6.8  10.1  14.8  
Hosa_KLK12 SER A 72  E . . . . . . - C N N . ? -0.992 0.5   -170.4 -129.8 134.2  -4.0  10.4  12.2  
Hosa_KLK12 VAL A 73  E . . . . . . - C N N . ? -0.982 7.5   -158.6 -126.0 118.9  -0.2  10.1  12.8  
Hosa_KLK12 THR A 74  E . . . . . . - C N N . ? -0.785 36.0  -100.1 -94.1  136.2  2.3   11.0  10.0  
Hosa_KLK12 HIS A 75  . . > . . . . - . . . . ? -0.338 30.3  -135.1 -51.9  131.5  5.8   9.6   10.2  
Hosa_KLK12 PRO A 76  T . 3 . . . S + . . . . ? 0.744  103.0 54.9   -65.0  -23.2  8.0   12.4  11.7  
Hosa_KLK12 GLY A 77  T . 3 . . . S + . . . . ? 0.332  77.3  133.3  -92.4  3.2    10.7  11.8  9.1   
Hosa_KLK12 TYR A 78  . . < . . . . - . . . . ? -0.422 37.6  -164.3 -60.7  128.8  8.3   12.2  6.1   
Hosa_KLK12 LEU A 79  B . . > > . . - E R P . ? -0.969 12.0  -157.2 -116.6 119.0  9.8   14.4  3.4   
Hosa_KLK12 SER A 80  T . . 4 5 . S + . . . . ? 0.792  91.1  55.2   -69.3  -25.1  7.3   15.7  0.7   
Hosa_KLK12 THR A 81  T . . 4 5 . S + . . . . ? 0.914  125.6 19.1   -75.9  -39.6  10.1  16.3  -1.9  
Hosa_KLK12 SER A 82  T . . 4 5 . S - . . . . ? 0.577  95.0  -129.8 -108.1 -9.1   11.5  12.8  -1.8  
Hosa_KLK12 HIS A 83  T . > < 5 . . + . . . . ? 0.768  48.1  166.8  58.9   21.5   8.6   11.0  -0.3  
Hosa_KLK12 GLU A 84  B . 3 . < . . + E S P . ? -0.545 66.0  11.1   -61.6  136.9  11.1  9.5   2.2   
Hosa_KLK12 HIS A 85  T . 3 . . . S - . . . . ? 0.885  81.5  -178.7 61.8   34.7   9.3   7.8   5.2   
Hosa_KLK12 ASP A 86  . . < . . . . + . . . . ? -0.384 29.8  131.4  -69.0  68.1   6.0   8.1   3.3   
Hosa_KLK12 LEU A 87  . . . . . . . + . . . . ? -0.986 29.7  175.0  -132.8 134.2  3.9   6.5   6.1   
Hosa_KLK12 ARG A 88  E . . . . . . - C O L N ? -0.998 15.0  -151.5 -136.9 137.1  0.7   7.5   7.9   
Hosa_KLK12 LEU A 89  E . . . . . . - C O L N ? -0.921 6.8   -161.6 -108.5 132.2  -1.4  5.7   10.5  
Hosa_KLK12 LEU A 90  E . . . . . . - C O L N ? -0.970 6.5   -152.0 -111.6 122.3  -5.1  6.1   10.9  
Hosa_KLK12 ARG A 91  E . . . . . . - C O L N ? -0.853 18.3  -132.8 -91.8  127.6  -6.9  5.1   14.1  
Hosa_KLK12 LEU A 92  E . . . . . . - C O . N ? -0.478 6.3   -135.9 -77.8  141.9  -10.4 4.2   13.6  
Hosa_KLK12 ARG A 93  S . . . . . S + . . . . ? 0.882  96.3  30.0   -61.9  -41.0  -13.0 5.7   16.0  
Hosa_KLK12 LEU A 94  S . . . . . S - . . . . ? -0.975 93.8  -111.3 -120.5 140.1  -14.6 2.2   16.3  
Hosa_KLK12 PRO A 95  P . . . . > . - . . . . ? -0.301 33.8  -116.2 -65.0  152.4  -12.8 -1.2  16.0  
Hosa_KLK12 VAL A 96  P . . . . P . - . . . . ? -0.536 20.4  -120.5 -81.5  149.1  -13.6 -3.4  13.0  
Hosa_KLK12 ARG A 97  P . . . . P . - . . . . ? -0.862 30.9  -125.7 -85.6  119.1  -15.2 -6.7  13.4  
Hosa_KLK12 VAL A 98  P . . . . < . + . . . . ? -0.529 45.7  153.4  -72.5  124.9  -12.9 -9.4  11.9  
Hosa_KLK12 THR A 99  . . . . . . . - . . . . ? -0.764 62.8  -85.9  -135.1 179.7  -14.6 -11.5 9.3   
Hosa_KLK12 SER A 100 S . . . . . S + . . . . ? 0.768  131.9 41.9   -63.3  -18.4  -13.7 -13.5 6.2   
Hosa_KLK12 SER A 101 S . . . . . S + . . . . ? 0.534  115.8 50.8   -108.9 -7.6   -14.0 -10.2 4.2   
Hosa_KLK12 VAL A 102 . . . . . . . + . . . . ? -0.910 69.7  151.0  -136.0 103.1  -12.2 -8.0  6.8   
Hosa_KLK12 GLN A 103 . . . . . . . - . . . . ? -1.000 43.2  -116.5 -137.0 138.6  -8.9  -9.2  8.0   
Hosa_KLK12 PRO A 104 P . . . . > . - . . . . ? -0.438 29.1  -129.3 -69.3  148.0  -5.7  -7.5  9.3   
Hosa_KLK12 LEU A 105 P . . . . P . - . . . . ? -0.821 26.0  -117.3 -95.6  127.0  -2.6  -8.0  7.3   
Hosa_KLK12 PRO A 106 P . . . . P . - . . . . ? -0.377 23.0  -118.9 -66.7  146.3  0.5   -9.1  9.2   
Hosa_KLK12 LEU A 107 P . . . . P . - . . . . ? -0.561 36.5  -106.1 -79.2  143.7  3.6   -6.9  9.4   
Hosa_KLK12 PRO A 108 P . . . . < . - . . . . ? -0.403 16.8  -158.3 -72.5  147.2  6.8   -8.4  8.0   
Hosa_KLK12 ASN A 109 S . . . . . S + . . . . ? 0.669  82.3  22.7   -89.3  -26.0  9.7   -9.8  10.2  
Hosa_KLK12 ASP A 110 S . . . . . S - . . . . ? -0.959 88.2  -97.7  -139.9 160.8  12.1  -9.4  7.4   
Hosa_KLK12 CYS A 111 P . . . . > . - . . . . ? -0.516 39.9  -115.0 -79.6  141.7  12.5  -7.5  4.2   
Hosa_KLK12 ALA A 112 P . . . . P . - . . . . ? -0.409 32.9  -135.0 -66.3  146.2  11.5  -9.3  0.9   
Hosa_KLK12 THR A 113 P . > . . P . - . . . . ? -0.615 34.8  -69.9  -101.6 164.1  14.5  -9.9  -1.5  
Hosa_KLK12 ALA A 114 T . 3 . . < S + . . . . ? -0.228 120.1 27.8   -53.0  134.7  14.8  -9.3  -5.2  
Hosa_KLK12 GLY A 115 T . 3 . . . S + . . . . ? 0.286  81.7  142.1  96.7   -15.4  12.7  -11.7 -7.2  
Hosa_KLK12 THR A 116 . . < . . . . - . . . . ? -0.465 52.5  -124.8 -58.5  128.7  10.1  -12.2 -4.5  
Hosa_KLK12 GLU A 117 E . . . . . . + B D C . ? -0.650 37.9  174.9  -79.2  135.5  6.7   -12.4 -6.1  
Hosa_KLK12 CYS A 118 E . . . . . . - B D C . ? -0.862 25.0  -131.8 -140.7 163.5  4.1   -10.0 -4.7  
Hosa_KLK12 HIS A 119 E . . . . . . - B D C D ? -0.975 12.5  -166.4 -121.9 134.7  0.6   -8.8  -5.2  
Hosa_KLK12 VAL A 120 E . . . . . . - B D C D ? -0.938 11.5  -175.4 -115.9 142.1  -0.6  -5.2  -5.4  
Hosa_KLK12 SER A 121 E . . . . . . + B D C . ? -0.967 17.3  115.7  -137.6 149.7  -4.3  -4.3  -5.1  
Hosa_KLK12 GLY A 122 E . . . . . . - B D C . ? -0.963 59.0  -105.5 171.1  177.3  -6.5  -1.2  -5.4  
Hosa_KLK12 TRP A 123 S . . . . . S + . . . . ? -0.080 71.8  125.4  -113.8 22.9   -9.2  0.9   -7.2  
Hosa_KLK12 GLY A 124 S . . . . . S - . . . . ? 0.013  71.2  -45.3  -74.2  -173.6 -6.9  3.4   -8.8  
Hosa_KLK12 ILE A 125 . . . . . . . - . . . . ? -0.314 60.2  -168.5 -57.5  132.9  -6.6  4.3   -12.6 
Hosa_KLK12 THR A 126 . . . . . . . - . . . . ? -0.548 39.1  -100.7 -112.5 -177.8 -6.6  1.4   -15.1 
Hosa_KLK12 ASN A 127 S . . . . . S + . . . . ? 0.270  90.8  108.2  -85.6  10.4   -5.8  1.0   -18.8 
Hosa_KLK12 HIS A 128 . . > . . . . - . . . . ? -0.821 55.0  -164.3 -93.2  101.3  -9.7  1.0   -19.5 
Hosa_KLK12 PRO A 129 T . 3 . . . S + . . . . ? 0.827  89.0  52.5   -55.5  -28.8  -10.5 4.4   -21.1 
Hosa_KLK12 ARG A 130 T . 3 . . . S + . . . . ? 0.769  126.4 21.9   -82.4  -20.3  -14.3 4.0   -20.4 
Hosa_KLK12 ASN A 131 . . < . . . . + . . . . ? -0.577 63.8  167.1  -148.2 69.4   -13.6 3.2   -16.7 
Hosa_KLK12 PRO A 132 S . . . . . S + . . . . ? 0.737  82.7  47.2   -63.8  -17.1  -10.3 4.7   -15.6 
Hosa_KLK12 PHE A 133 S . . . . . S - . . . . ? -0.910 95.2  -142.0 -118.0 93.1   -11.4 4.0   -12.0 
Hosa_KLK12 PRO A 134 . . . . . . . - . . . . ? -0.232 10.6  -143.2 -59.3  146.6  -12.8 0.5   -11.9 
Hosa_KLK12 ASP A 135 S . . . . . S + . . . . ? 0.865  87.1  62.5   -72.5  -34.4  -15.8 -0.3  -9.8  
Hosa_KLK12 LEU A 136 B . . . . . S - D Q O . ? -0.616 100.1 -94.3  -96.4  145.7  -14.3 -3.7  -9.0  
Hosa_KLK12 LEU A 137 . . . . . . . - . . . . ? -0.347 41.3  -146.1 -58.7  133.6  -11.1 -4.3  -7.0  
Hosa_KLK12 GLN A 138 E . . . . . . - B E B C ? -0.812 13.2  -166.6 -107.8 147.3  -8.1  -4.7  -9.3  
Hosa_KLK12 CYS A 139 E . . . . . . - B E B C ? -0.963 5.4   -177.6 -132.4 151.0  -4.9  -7.0  -8.7  
Hosa_KLK12 LEU A 140 E . . . . . . - B E . C ? -0.994 22.6  -130.2 -147.7 137.5  -1.6  -7.3  -10.2 
Hosa_KLK12 ASN A 141 E . . . . . . + B E . C ? -0.759 33.5  170.7  -87.8  130.7  1.4   -9.5  -9.7  
Hosa_KLK12 LEU A 142 E . . . . . . - B E . C ? -0.952 23.4  -138.6 -133.0 156.5  4.8   -7.9  -9.3  
Hosa_KLK12 SER A 143 E . . . . . . - B E . C ? -0.924 30.0  -105.8 -113.8 145.5  8.3   -8.9  -8.4  
Hosa_KLK12 ILE A 144 E . . . . > . - B E E . ? -0.447 35.1  -139.8 -65.1  134.6  10.6  -7.1  -6.2  
Hosa_KLK12 VAL A 145 E . . . . P . - B E E . ? -0.742 25.2  -98.2  -98.1  145.9  13.4  -5.4  -8.1  
Hosa_KLK12 SER A 146 P . . > . < . - . . . . ? -0.276 27.2  -121.7 -60.4  149.2  16.9  -5.4  -6.9  
Hosa_KLK12 HIS A 147 H . . > . . S + . . . . ? 0.878  112.7 54.1   -57.1  -41.5  18.1  -2.2  -5.2  
Hosa_KLK12 ALA A 148 H . . > . . S + . . . . ? 0.918  110.8 44.8   -59.4  -48.5  20.9  -1.7  -7.8  
Hosa_KLK12 THR A 149 H . . > . . S + . . . . ? 0.913  112.4 52.0   -62.3  -45.2  18.4  -1.9  -10.6 
Hosa_KLK12 CYS A 150 H . . X . . S + . . . . ? 0.932  112.5 45.5   -60.0  -42.2  16.0  0.4   -8.8  
Hosa_KLK12 HIS A 151 H . . < . . S + . . . . ? 0.843  107.1 58.9   -65.6  -41.5  18.8  3.0   -8.2  
Hosa_KLK12 GLY A 152 H . . < . . S + . . . . ? 0.857  110.8 42.0   -58.3  -31.4  20.0  2.6   -11.8 
Hosa_KLK12 VAL A 153 H . . < . . S + . . . . ? 0.873  125.6 32.4   -84.4  -41.4  16.5  3.7   -12.9 
Hosa_KLK12 TYR A 154 S . > X . . S - . . . . ? -0.597 84.2  -158.9 -114.5 73.5   16.0  6.5   -10.4 
Hosa_KLK12 PRO A 155 T . 3 4 . . S - . . . . ? -0.274 73.8  -2.4   -64.2  124.9  19.5  8.0   -9.7  
Hosa_KLK12 GLY A 156 T . 3 4 . . S + . . . . ? 0.438  120.3 79.3   81.7   3.5    19.9  10.0  -6.3  
Hosa_KLK12 ARG A 157 T . < 4 . . . + . . . . ? 0.578  69.8  84.7   -119.2 -17.9  16.2  9.5   -5.5  
Hosa_KLK12 ILE A 158 . . . < . . . - . . . . ? -0.808 57.2  -174.9 -93.8  125.2  16.1  5.8   -4.2  
Hosa_KLK12 THR A 159 . . > . . . . - . . . . ? -0.567 43.2  -99.7  -108.0 174.9  16.9  5.3   -0.4  
Hosa_KLK12 SER A 160 T . 3 . . . S + . . . . ? 0.620  121.1 62.0   -69.8  -9.5   17.4  2.2   1.8   
Hosa_KLK12 ASN A 161 T . 3 . . . S + . . . . ? 0.353  94.0  79.4   -96.8  4.3    13.8  2.8   3.0   
Hosa_KLK12 MET A 162 E . < . . . . - B F . F ? -0.880 58.9  -163.0 -118.1 144.4  12.3  2.3   -0.5  
Hosa_KLK12 VAL A 163 E . . . . . . - B F . F ? -0.979 9.0   -146.5 -126.4 140.0  11.5  -0.8  -2.5  
Hosa_KLK12 CYS A 164 E . . . . . . + B F E F ? -0.874 17.1  179.7  -105.2 137.7  10.8  -1.1  -6.2  
Hosa_KLK12 ALA A 165 E . . . . . . + B F E F ? -0.996 47.8  9.2    -137.3 139.4  8.5   -3.7  -7.7  
Hosa_KLK12 GLY A 166 . . . . . . . + . . . . ? -0.756 35.7  172.0  100.3  -150.9 7.5   -4.3  -11.2 
Hosa_KLK12 GLY A 167 . . . . . . . + . . . . ? 0.586  40.2  131.8  109.1  5.9    9.2   -2.8  -14.4 
Hosa_KLK12 VAL A 168 S . > . . . S - . . . . ? -0.817 71.0  -97.5  -89.5  129.5  7.3   -5.0  -16.8 
Hosa_KLK12 PRO A 169 T . 3 . . . S + . . . . ? -0.260 108.5 10.6   -50.0  123.6  5.8   -3.1  -19.6 
Hosa_KLK12 GLY A 170 T . 3 . . . S + . . . . ? 0.497  103.5 107.1  91.2   1.8    2.2   -2.3  -18.9 
Hosa_KLK12 GLN A 171 . . < . . . . + . . . . ? -0.958 42.1  110.4  -117.4 120.1  2.3   -3.4  -15.1 
Hosa_KLK12 ASP A 172 E . . . . . . - A B A . ? -0.967 61.5  -104.7 -176.0 150.1  2.1   -0.8  -12.3 
Hosa_KLK12 ALA A 173 E . . . . . . - A B A . ? -0.718 49.4  -179.2 -74.7  146.9  0.2   0.8   -9.5  
Hosa_KLK12 CYS A 174 . . > . . . . - . . . . ? -0.613 32.5  -26.2  -137.8 -169.1 -1.2  4.1   -10.4 
Hosa_KLK12 GLN A 175 T . 3 . . . S + . . . . ? -0.154 123.8 25.0   -52.1  133.4  -3.2  7.2   -9.3  
Hosa_KLK12 GLY A 176 T . 3 . . . S + . . . . ? 0.097  102.2 84.8   98.4   -16.3  -5.6  6.3   -6.6  
Hosa_KLK12 ASP A 177 . . X . . . . + . . . . ? 0.359  55.8  136.7  -98.5  -2.7   -3.7  3.3   -5.3  
Hosa_KLK12 SER A 178 T . 3 . . . S + . . . . ? -0.291 74.9  16.3   -45.9  131.4  -1.5  5.4   -3.1  
Hosa_KLK12 GLY A 179 T . 3 . . . S + . . . . ? 0.284  95.8  137.6  87.1   -14.4  -1.1  3.7   0.2   
Hosa_KLK12 GLY A 180 . . < . . . . - . . . . ? -0.238 57.0  -88.4  -63.6  167.1  -2.3  0.5   -1.2  
Hosa_KLK12 PRO A 181 E . . . . . . - B G . G ? -0.498 20.9  -161.7 -94.5  134.2  -0.7  -2.9  -0.2  
Hosa_KLK12 LEU A 182 E . . . . . . - B G D G ? -0.969 27.7  -167.3 -96.7  110.2  2.2   -4.8  -1.8  
Hosa_KLK12 VAL A 183 E . . . . . . - B G D G ? -0.881 15.0  -176.7 -113.7 127.4  1.8   -8.3  -0.4  
Hosa_KLK12 CYS A 184 E . > . . . S - B G . G ? -0.979 75.9  -17.5  -122.9 118.5  4.4   -11.1 -0.6  
Hosa_KLK12 GLY A 185 T . 3 . . . S - . . . . ? 0.879  128.7 -52.9  59.3   25.2   3.5   -14.6 0.8   
Hosa_KLK12 GLY A 186 T . 3 . . . S + . . . . ? 0.630  116.8 106.4  89.4   12.7   0.6   -13.1 2.7   
Hosa_KLK12 VAL A 187 E . < . . . S - B H G . ? -0.958 76.7  -104.6 -126.4 150.5  2.6   -10.4 4.5   
Hosa_KLK12 LEU A 188 E . . . . . . + B H G . ? -0.555 44.5  159.3  -75.4  120.5  2.8   -6.6  4.0   
Hosa_KLK12 GLN A 189 E . . . . . . + B H . . ? 0.659  58.8  0.9    -116.3 -22.3  6.0   -5.7  2.2   
Hosa_KLK12 GLY A 190 E . . . . . . - B H G H ? -0.993 51.8  -132.9 -161.9 160.9  5.3   -2.2  0.8   
Hosa_KLK12 LEU A 191 E . . . . . . - B H G H ? -0.978 41.2  -104.3 -118.6 134.4  2.9   0.7   0.3   
Hosa_KLK12 VAL A 192 E . . . . . . + B H . H ? -0.415 55.2  156.2  -55.1  122.2  2.3   2.3   -3.0  
Hosa_KLK12 SER A 193 E . . . . . . - B H . . ? 0.774  50.9  -34.0  -119.1 -60.9  4.3   5.6   -2.7  
Hosa_KLK12 TRP A 194 E . . . . . . + B H . H ? -0.955 51.6  165.5  -160.7 166.8  5.3   7.0   -6.1  
Hosa_KLK12 GLY A 195 . . . . . . . - . . . . ? -0.966 43.2  -54.9  -170.6 -174.9 6.3   6.2   -9.6  
Hosa_KLK12 SER A 196 . . . . . . . - . . . . ? -0.401 56.1  -104.2 -76.2  151.3  6.8   7.5   -13.1 
Hosa_KLK12 VAL A 197 S . . . . . S + . . . . ? -0.994 110.4 41.8   -115.3 119.2  4.1   9.3   -15.1 
Hosa_KLK12 PRO A 198 S . . . . . S - . . . . ? 0.529  100.7 -134.8 -73.7  148.6  2.8   7.7   -17.3 
Hosa_KLK12 CYS A 199 S . . . . . S + . . . . ? -0.376 80.0  39.6   -69.1  152.5  2.6   4.4   -15.1 
Hosa_KLK12 GLY A 200 S . . . . . S + . . . . ? 0.764  72.7  164.8  87.4   19.9   3.6   1.0   -16.6 
Hosa_KLK12 GLN A 201 . . > . . . . - . . . . ? -0.537 46.7  -96.2  -70.9  145.0  6.6   2.1   -18.5 
Hosa_KLK12 ASP A 202 T . 3 . . . S + . . . . ? -0.402 107.5 2.9    -62.6  124.6  9.0   -0.6  -19.8 
Hosa_KLK12 GLY A 203 T . 3 . . . S + . . . . ? 0.513  105.4 112.3  82.9   -0.3   11.9  -1.1  -17.4 
Hosa_KLK12 ILE A 204 . . < . . . . - . . . . ? -0.927 52.2  -160.4 -112.5 108.0  10.5  1.5   -15.0 
Hosa_KLK12 PRO A 205 . . . . . . . - . . . . ? -0.383 20.0  -110.0 -80.4  158.0  9.3   0.0   -11.6 
Hosa_KLK12 GLY A 206 E . . . . . . - B I F . ? -0.552 31.2  -125.3 -74.1  156.9  6.9   1.6   -9.1  
Hosa_KLK12 VAL A 207 E . . . . . . - B I F H ? -0.910 27.6  -175.3 -111.9 133.1  8.3   2.8   -5.8  
Hosa_KLK12 TYR A 208 E . . . . . . - B I F H ? -0.856 35.3  -105.4 -122.8 148.3  6.9   1.6   -2.5  
Hosa_KLK12 THR A 209 E . . . . . . - B I F H ? -0.727 40.9  -126.3 -70.5  122.4  7.5   2.5   1.1   
Hosa_KLK12 TYR A 210 E . > . . . . - B I . H ? -0.611 24.5  -167.4 -76.8  98.4   9.5   -0.6  2.4   
Hosa_KLK12 ILE A 211 G . > . . . S + . . . . ? 0.803  77.8  68.9   -66.9  -37.7  7.4   -1.7  5.5   
Hosa_KLK12 CYS A 212 G . > . . . S + . . . . ? 0.799  96.8  57.8   -56.3  -20.1  10.0  -4.1  7.1   
Hosa_KLK12 LYS A 213 G . < . . . S + . . . . ? 0.561  111.8 40.1   -85.5  -6.7   12.1  -0.9  7.8   
Hosa_KLK12 TYR A 214 G . < > . . S + . . . . ? 0.182  74.6  110.1  -128.9 13.2   9.3   0.7   9.9   
Hosa_KLK12 VAL A 215 H . < > . . S + . . . . ? 0.920  82.1  51.5   -60.2  -40.9  7.8   -2.2  11.9  
Hosa_KLK12 ASP A 216 H . . > . . S + . . . . ? 0.927  111.3 47.1   -62.6  -43.7  9.2   -0.8  15.1  
Hosa_KLK12 TRP A 217 H . . > . . S + . . . . ? 0.923  112.2 50.4   -62.5  -44.1  7.7   2.6   14.4  
Hosa_KLK12 ILE A 218 H . . X . . S + . . . . ? 0.943  113.1 44.2   -62.2  -49.0  4.3   1.1   13.5  
Hosa_KLK12 ARG A 219 H . . X . . S + . . . . ? 0.869  110.4 55.6   -65.6  -42.1  4.1   -1.0  16.6  
Hosa_KLK12 MET A 220 H . . X . . S + . . . . ? 0.925  109.8 45.5   -57.3  -48.9  5.3   1.9   18.9  
Hosa_KLK12 ILE A 221 H . . < . . S + . . . . ? 0.928  113.1 50.8   -60.5  -44.6  2.5   4.1   17.6  
Hosa_KLK12 MET A 222 H . > < . . S + . . . . ? 0.882  112.6 46.2   -65.0  -36.7  -0.2  1.3   18.0  
Hosa_KLK12 ARG A 223 H . 3 < . . S + . . . . ? 0.862  107.0 56.4   -72.3  -40.6  0.9   0.6   21.6  
Hosa_KLK12 ASN A 224 T . 3 < . . . . . . . . ? 0.565  .     .      -80.0  6.4    1.0   4.2   22.8  
Hosa_KLK12 ASN A 225 . . < . . . . . . . . . ? -0.969 .     .      -143.9 .      -2.7  4.8   21.7  
# 
loop_
_dssp_struct_ladder.id 
_dssp_struct_ladder.sheet_id 
_dssp_struct_ladder.range_id_1 
_dssp_struct_ladder.range_id_2 
_dssp_struct_ladder.type 
_dssp_struct_ladder.beg_1_label_comp_id 
_dssp_struct_ladder.beg_1_label_asym_id 
_dssp_struct_ladder.beg_1_label_seq_id 
_dssp_struct_ladder.pdbx_beg_1_PDB_ins_code 
_dssp_struct_ladder.end_1_label_comp_id 
_dssp_struct_ladder.end_1_label_asym_id 
_dssp_struct_ladder.end_1_label_seq_id 
_dssp_struct_ladder.pdbx_end_1_PDB_ins_code 
_dssp_struct_ladder.beg_1_auth_comp_id 
_dssp_struct_ladder.beg_1_auth_asym_id 
_dssp_struct_ladder.beg_1_auth_seq_id 
_dssp_struct_ladder.end_1_auth_comp_id 
_dssp_struct_ladder.end_1_auth_asym_id 
_dssp_struct_ladder.end_1_auth_seq_id 
_dssp_struct_ladder.beg_2_label_comp_id 
_dssp_struct_ladder.beg_2_label_asym_id 
_dssp_struct_ladder.beg_2_label_seq_id 
_dssp_struct_ladder.pdbx_beg_2_PDB_ins_code 
_dssp_struct_ladder.end_2_label_comp_id 
_dssp_struct_ladder.end_2_label_asym_id 
_dssp_struct_ladder.end_2_label_seq_id 
_dssp_struct_ladder.pdbx_end_2_PDB_ins_code 
_dssp_struct_ladder.beg_2_auth_comp_id 
_dssp_struct_ladder.beg_2_auth_asym_id 
_dssp_struct_ladder.beg_2_auth_seq_id 
_dssp_struct_ladder.end_2_auth_comp_id 
_dssp_struct_ladder.end_2_auth_asym_id 
_dssp_struct_ladder.end_2_auth_seq_id 
A A A B anti-parallel ILE A 2   ? PHE A 3   ? ILE A 2   PHE A 3   ALA A 173 ? ASP A 172 ? ALA A 173 ASP A 172 
B B C E anti-parallel THR A 6   ? GLU A 7   ? THR A 6   GLU A 7   CYS A 139 ? GLN A 138 ? CYS A 139 GLN A 138 
C B D E anti-parallel GLU A 117 ? GLY A 122 ? GLU A 117 GLY A 122 SER A 143 ? GLN A 138 ? SER A 143 GLN A 138 
D B D G anti-parallel HIS A 119 ? VAL A 120 ? HIS A 119 VAL A 120 VAL A 183 ? LEU A 182 ? VAL A 183 LEU A 182 
E B E F anti-parallel ILE A 144 ? VAL A 145 ? ILE A 144 VAL A 145 ALA A 165 ? CYS A 164 ? ALA A 165 CYS A 164 
F B F I anti-parallel MET A 162 ? ALA A 165 ? MET A 162 ALA A 165 THR A 209 ? GLY A 206 ? THR A 209 GLY A 206 
G B G H anti-parallel PRO A 181 ? CYS A 184 ? PRO A 181 CYS A 184 LEU A 191 ? VAL A 187 ? LEU A 191 VAL A 187 
H B H I anti-parallel GLY A 190 ? TRP A 194 ? GLY A 190 TRP A 194 TYR A 210 ? VAL A 207 ? TYR A 210 VAL A 207 
I C J K anti-parallel GLN A 16  ? GLU A 21  ? GLN A 16  GLU A 21  VAL A 30  ? SER A 24  ? VAL A 30  SER A 24  
J C J M anti-parallel VAL A 17  ? PHE A 20  ? VAL A 17  PHE A 20  LEU A 52  ? TRP A 49  ? LEU A 52  TRP A 49  
K C K L anti-parallel VAL A 30  ? LEU A 31  ? VAL A 30  LEU A 31  LEU A 38  ? VAL A 37  ? LEU A 38  VAL A 37  
L C L O anti-parallel TRP A 36  ? THR A 39  ? TRP A 36  THR A 39  ARG A 91  ? ARG A 88  ? ARG A 91  ARG A 88  
M C M N anti-parallel TRP A 49  ? LEU A 52  ? TRP A 49  LEU A 52  HIS A 68  ? GLN A 65  ? HIS A 68  GLN A 65  
N C N O anti-parallel SER A 69  ? THR A 74  ? SER A 69  THR A 74  LEU A 92  ? ARG A 88  ? LEU A 92  ARG A 88  
O D P Q anti-parallel SER A 56  ? SER A 56  ? SER A 56  SER A 56  LEU A 136 ? LEU A 136 ? LEU A 136 LEU A 136 
P E R S anti-parallel LEU A 79  ? LEU A 79  ? LEU A 79  LEU A 79  GLU A 84  ? GLU A 84  ? GLU A 84  GLU A 84  
# 
loop_
_dssp_struct_bridge_pairs.id 
_dssp_struct_bridge_pairs.label_comp_id 
_dssp_struct_bridge_pairs.label_seq_id 
_dssp_struct_bridge_pairs.label_asym_id 
_dssp_struct_bridge_pairs.auth_seq_id 
_dssp_struct_bridge_pairs.auth_asym_id 
_dssp_struct_bridge_pairs.pdbx_PDB_ins_code 
_dssp_struct_bridge_pairs.acceptor_1_label_comp_id 
_dssp_struct_bridge_pairs.acceptor_1_label_seq_id 
_dssp_struct_bridge_pairs.acceptor_1_label_asym_id 
_dssp_struct_bridge_pairs.acceptor_1_auth_seq_id 
_dssp_struct_bridge_pairs.acceptor_1_auth_asym_id 
_dssp_struct_bridge_pairs.acceptor_1_pdbx_PDB_ins_code 
_dssp_struct_bridge_pairs.acceptor_1_energy 
_dssp_struct_bridge_pairs.acceptor_2_label_comp_id 
_dssp_struct_bridge_pairs.acceptor_2_label_seq_id 
_dssp_struct_bridge_pairs.acceptor_2_label_asym_id 
_dssp_struct_bridge_pairs.acceptor_2_auth_seq_id 
_dssp_struct_bridge_pairs.acceptor_2_auth_asym_id 
_dssp_struct_bridge_pairs.acceptor_2_pdbx_PDB_ins_code 
_dssp_struct_bridge_pairs.acceptor_2_energy 
_dssp_struct_bridge_pairs.donor_1_label_comp_id 
_dssp_struct_bridge_pairs.donor_1_label_seq_id 
_dssp_struct_bridge_pairs.donor_1_label_asym_id 
_dssp_struct_bridge_pairs.donor_1_auth_seq_id 
_dssp_struct_bridge_pairs.donor_1_auth_asym_id 
_dssp_struct_bridge_pairs.donor_1_pdbx_PDB_ins_code 
_dssp_struct_bridge_pairs.donor_1_energy 
_dssp_struct_bridge_pairs.donor_2_label_comp_id 
_dssp_struct_bridge_pairs.donor_2_label_seq_id 
_dssp_struct_bridge_pairs.donor_2_label_asym_id 
_dssp_struct_bridge_pairs.donor_2_auth_seq_id 
_dssp_struct_bridge_pairs.donor_2_auth_asym_id 
_dssp_struct_bridge_pairs.donor_2_pdbx_PDB_ins_code 
_dssp_struct_bridge_pairs.donor_2_energy 
1   LYS 1   A 1   A ? ?   ?   ? ?   ? ? ?    ?   ?   ? ?   ? ? ?    CYS 174 A 174 A ? -3.5 PHE 3   A 3   A ? -0.8 
2   ILE 2   A 2   A ? GLY 124 A 124 A ? -0.4 ALA 173 A 173 A ? -0.3 GLY 5   A 5   A ? -1.7 ASN 4   A 4   A ? -0.4 
3   PHE 3   A 3   A ? ASP 172 A 172 A ? -3.8 LYS 1   A 1   A ? -0.8 ASP 172 A 172 A ? -1.2 THR 126 A 126 A ? -0.1 
4   ASN 4   A 4   A ? ILE 2   A 2   A ? -0.4 GLY 5   A 5   A ? -0.2 PHE 3   A 3   A ? -0.3 THR 6   A 6   A ? -0.1 
5   GLY 5   A 5   A ? ILE 2   A 2   A ? -1.7 ASP 172 A 172 A ? -0.1 GLU 7   A 7   A ? -0.3 LEU 140 A 140 A ? -0.2 
6   THR 6   A 6   A ? CYS 139 A 139 A ? -2.8 ASN 4   A 4   A ? -0.1 CYS 139 A 139 A ? -3.5 CYS 8   A 8   A ? -0.0 
7   GLU 7   A 7   A ? GLY 5   A 5   A ? -0.3 GLN 138 A 138 A ? -0.2 GLN 138 A 138 A ? -0.3 GLY 9   A 9   A ? -0.1 
8   CYS 8   A 8   A ? LEU 137 A 137 A ? -2.7 HIS 55  A 55  A ? -0.1 ASN 11  A 11  A ? -0.1 LEU 137 A 137 A ? -0.1 
9   GLY 9   A 9   A ? ARG 10  A 10  A ? -0.1 GLU 7   A 7   A ? -0.1 SER 12  A 12  A ? -2.1 GLN 13  A 13  A ? -0.3 
10  ARG 10  A 10  A ? ASN 11  A 11  A ? -0.3 SER 12  A 12  A ? -0.1 GLY 9   A 9   A ? -0.1 HIS 55  A 55  A ? -0.1 
11  ASN 11  A 11  A ? SER 12  A 12  A ? -0.1 GLN 13  A 13  A ? -0.1 ARG 10  A 10  A ? -0.3 HIS 55  A 55  A ? -0.1 
12  SER 12  A 12  A ? GLY 9   A 9   A ? -2.1 GLN 13  A 13  A ? -0.3 ASN 11  A 11  A ? -0.1 ARG 10  A 10  A ? -0.1 
13  GLN 13  A 13  A ? GLY 9   A 9   A ? -0.3 PRO 14  A 14  A ? -0.1 GLN 16  A 16  A ? -1.9 SER 12  A 12  A ? -0.3 
14  PRO 14  A 14  A ? ?   ?   ? ?   ? ? ?    ?   ?   ? ?   ? ? ?    GLN 103 A 103 A ? -1.3 GLY 53  A 53  A ? -0.3 
15  TRP 15  A 15  A ? VAL 102 A 102 A ? -0.2 PRO 104 A 104 A ? -0.1 LEU 31  A 31  A ? -2.5 VAL 17  A 17  A ? -0.2 
16  GLN 16  A 16  A ? GLN 13  A 13  A ? -1.9 VAL 30  A 30  A ? -0.2 GLY 53  A 53  A ? -0.5 GLY 18  A 18  A ? -0.4 
17  VAL 17  A 17  A ? GLY 29  A 29  A ? -2.4 TRP 15  A 15  A ? -0.2 GLY 29  A 29  A ? -1.4 LEU 19  A 19  A ? -0.6 
18  GLY 18  A 18  A ? ARG 51  A 51  A ? -2.3 GLN 16  A 16  A ? -0.4 ARG 51  A 51  A ? -2.7 PHE 20  A 20  A ? -0.6 
19  LEU 19  A 19  A ? CYS 27  A 27  A ? -3.1 VAL 17  A 17  A ? -0.6 ARG 26  A 26  A ? -3.4 CYS 27  A 27  A ? -1.4 
20  PHE 20  A 20  A ? TRP 49  A 49  A ? -2.9 GLY 18  A 18  A ? -0.6 TRP 49  A 49  A ? -2.8 GLY 22  A 22  A ? -0.6 
21  GLU 21  A 21  A ? SER 24  A 24  A ? -2.2 LEU 19  A 19  A ? -0.4 SER 24  A 24  A ? -1.5 THR 23  A 23  A ? -0.4 
22  GLY 22  A 22  A ? PHE 20  A 20  A ? -0.6 THR 23  A 23  A ? -0.2 TRP 49  A 49  A ? -0.1 PHE 20  A 20  A ? -0.1 
23  THR 23  A 23  A ? GLU 21  A 21  A ? -0.4 PHE 20  A 20  A ? -0.1 LEU 25  A 25  A ? -0.5 GLY 22  A 22  A ? -0.2 
24  SER 24  A 24  A ? GLU 21  A 21  A ? -1.5 LEU 25  A 25  A ? -0.0 GLU 21  A 21  A ? -2.2 ARG 26  A 26  A ? -0.5 
25  LEU 25  A 25  A ? THR 23  A 23  A ? -0.5 PHE 20  A 20  A ? -0.2 PHE 20  A 20  A ? -0.2 GLY 28  A 28  A ? -0.1 
26  ARG 26  A 26  A ? LEU 19  A 19  A ? -3.4 SER 24  A 24  A ? -0.5 GLY 28  A 28  A ? -0.3 GLY 176 A 176 A ? -0.2 
27  CYS 27  A 27  A ? LEU 19  A 19  A ? -1.4 ASP 177 A 177 A ? -0.1 LEU 19  A 19  A ? -3.1 ARG 26  A 26  A ? -0.4 
28  GLY 28  A 28  A ? SER 178 A 178 A ? -3.2 ARG 26  A 26  A ? -0.3 ALA 40  A 40  A ? -0.4 VAL 30  A 30  A ? -0.3 
29  GLY 29  A 29  A ? VAL 17  A 17  A ? -1.4 CYS 27  A 27  A ? -0.2 VAL 17  A 17  A ? -2.4 LEU 31  A 31  A ? -0.4 
30  VAL 30  A 30  A ? LEU 38  A 38  A ? -2.4 GLY 28  A 28  A ? -0.3 LEU 38  A 38  A ? -3.3 ILE 32  A 32  A ? -0.6 
31  LEU 31  A 31  A ? TRP 15  A 15  A ? -2.5 GLY 29  A 29  A ? -0.4 LEU 105 A 105 A ? -2.9 VAL 37  A 37  A ? -0.2 
32  ILE 32  A 32  A ? TRP 36  A 36  A ? -2.3 VAL 30  A 30  A ? -0.6 HIS 34  A 34  A ? -0.2 LEU 107 A 107 A ? -0.2 
33  ASP 33  A 33  A ? TRP 36  A 36  A ? -1.3 PRO 106 A 106 A ? -0.1 ILE 32  A 32  A ? -0.2 TRP 36  A 36  A ? -0.2 
34  HIS 34  A 34  A ? ILE 32  A 32  A ? -0.2 ARG 35  A 35  A ? -0.2 VAL 96  A 96  A ? -3.1 LEU 94  A 94  A ? -0.0 
35  ARG 35  A 35  A ? PRO 95  A 95  A ? -0.2 TRP 36  A 36  A ? -0.1 LEU 92  A 92  A ? -3.2 VAL 37  A 37  A ? -0.5 
36  TRP 36  A 36  A ? ARG 91  A 91  A ? -0.2 ASP 33  A 33  A ? -0.2 ILE 32  A 32  A ? -2.3 ASP 33  A 33  A ? -1.3 
37  VAL 37  A 37  A ? LEU 90  A 90  A ? -2.6 ARG 35  A 35  A ? -0.5 LEU 90  A 90  A ? -3.1 THR 39  A 39  A ? -0.4 
38  LEU 38  A 38  A ? VAL 30  A 30  A ? -3.3 TRP 36  A 36  A ? -0.4 VAL 30  A 30  A ? -2.4 ALA 40  A 40  A ? -0.2 
39  THR 39  A 39  A ? ARG 88  A 88  A ? -2.8 VAL 37  A 37  A ? -0.4 ARG 88  A 88  A ? -2.6 ALA 41  A 41  A ? -0.3 
40  ALA 40  A 40  A ? GLY 28  A 28  A ? -0.4 LEU 38  A 38  A ? -0.2 CYS 43  A 43  A ? -1.3 LEU 87  A 87  A ? -0.3 
41  ALA 41  A 41  A ? THR 39  A 39  A ? -0.3 HIS 42  A 42  A ? -0.3 ALA 40  A 40  A ? -0.1 LEU 87  A 87  A ? -0.1 
42  HIS 42  A 42  A ? ASP 86  A 86  A ? -0.1 HIS 83  A 83  A ? -0.1 SER 44  A 44  A ? -0.8 ALA 41  A 41  A ? -0.3 
43  CYS 43  A 43  A ? ALA 40  A 40  A ? -1.3 GLY 45  A 45  A ? -0.1 GLY 45  A 45  A ? -0.9 CYS 27  A 27  A ? -0.1 
44  SER 44  A 44  A ? HIS 42  A 42  A ? -0.8 ARG 26  A 26  A ? -0.1 SER 46  A 46  A ? -0.2 HIS 42  A 42  A ? -0.1 
45  GLY 45  A 45  A ? CYS 43  A 43  A ? -0.9 SER 46  A 46  A ? -0.1 TYR 48  A 48  A ? -0.1 CYS 43  A 43  A ? -0.1 
46  SER 46  A 46  A ? ARG 47  A 47  A ? -0.2 SER 44  A 44  A ? -0.2 TYR 48  A 48  A ? -0.5 GLY 45  A 45  A ? -0.1 
47  ARG 47  A 47  A ? LEU 90  A 90  A ? -0.0 TRP 49  A 49  A ? -0.0 TRP 49  A 49  A ? -0.4 SER 46  A 46  A ? -0.2 
48  TYR 48  A 48  A ? SER 46  A 46  A ? -0.5 GLY 45  A 45  A ? -0.1 SER 69  A 69  A ? -2.2 VAL 50  A 50  A ? -0.7 
49  TRP 49  A 49  A ? PHE 20  A 20  A ? -2.8 ARG 47  A 47  A ? -0.4 PHE 20  A 20  A ? -2.9 ARG 51  A 51  A ? -0.7 
50  VAL 50  A 50  A ? ARG 67  A 67  A ? -4.0 TYR 48  A 48  A ? -0.7 ARG 67  A 67  A ? -2.9 LEU 52  A 52  A ? -0.5 
51  ARG 51  A 51  A ? GLY 18  A 18  A ? -2.7 TRP 49  A 49  A ? -0.7 GLY 18  A 18  A ? -2.3 GLY 53  A 53  A ? -0.3 
52  LEU 52  A 52  A ? GLN 65  A 65  A ? -2.7 VAL 50  A 50  A ? -0.5 GLN 65  A 65  A ? -2.1 VAL 102 A 102 A ? -0.1 
53  GLY 53  A 53  A ? GLN 16  A 16  A ? -0.5 SER 101 A 101 A ? -0.4 HIS 55  A 55  A ? -0.4 THR 63  A 63  A ? -0.2 
54  GLU 54  A 54  A ? GLN 16  A 16  A ? -0.4 ARG 51  A 51  A ? -0.2 GLY 53  A 53  A ? -0.3 LEU 57  A 57  A ? -0.1 
55  HIS 55  A 55  A ? GLY 53  A 53  A ? -0.4 SER 56  A 56  A ? -0.4 LEU 137 A 137 A ? -2.1 LEU 57  A 57  A ? -0.4 
56  SER 56  A 56  A ? GLN 59  A 59  A ? -0.4 LEU 136 A 136 A ? -0.2 HIS 55  A 55  A ? -0.4 LEU 136 A 136 A ? -0.2 
57  LEU 57  A 57  A ? ASP 135 A 135 A ? -2.2 HIS 55  A 55  A ? -0.4 SER 56  A 56  A ? -0.1 LEU 136 A 136 A ? -0.1 
58  SER 58  A 58  A ? ASP 135 A 135 A ? -0.2 GLN 59  A 59  A ? -0.0 LEU 60  A 60  A ? -0.5 LEU 57  A 57  A ? -0.2 
59  GLN 59  A 59  A ? ASP 135 A 135 A ? -0.1 ASP 61  A 61  A ? -0.0 ASP 61  A 61  A ? -0.5 SER 56  A 56  A ? -0.4 
60  LEU 60  A 60  A ? SER 58  A 58  A ? -0.5 ASP 61  A 61  A ? -0.1 LEU 57  A 57  A ? -0.1 GLU 54  A 54  A ? -0.0 
61  ASP 61  A 61  A ? GLN 59  A 59  A ? -0.5 SER 56  A 56  A ? -0.1 LEU 60  A 60  A ? -0.1 GLN 59  A 59  A ? -0.0 
62  TRP 62  A 62  A ? THR 63  A 63  A ? -0.1 GLU 64  A 64  A ? -0.0 LEU 60  A 60  A ? -0.1 GLY 53  A 53  A ? -0.0 
63  THR 63  A 63  A ? GLY 53  A 53  A ? -0.2 SER 101 A 101 A ? -0.1 TRP 62  A 62  A ? -0.1 GLN 65  A 65  A ? -0.1 
64  GLU 64  A 64  A ? GLY 53  A 53  A ? -0.1 ARG 51  A 51  A ? -0.0 ILE 66  A 66  A ? -0.4 GLY 53  A 53  A ? -0.2 
65  GLN 65  A 65  A ? LEU 52  A 52  A ? -2.1 THR 63  A 63  A ? -0.1 LEU 52  A 52  A ? -2.7 ARG 67  A 67  A ? -0.5 
66  ILE 66  A 66  A ? GLU 64  A 64  A ? -0.4 ARG 51  A 51  A ? -0.2 HIS 68  A 68  A ? -0.4 ARG 51  A 51  A ? -0.2 
67  ARG 67  A 67  A ? VAL 50  A 50  A ? -2.9 GLN 65  A 65  A ? -0.5 VAL 50  A 50  A ? -4.0 SER 69  A 69  A ? -0.4 
68  HIS 68  A 68  A ? ILE 66  A 66  A ? -0.4 TRP 49  A 49  A ? -0.2 ARG 93  A 93  A ? -3.0 GLY 70  A 70  A ? -0.5 
69  SER 69  A 69  A ? TYR 48  A 48  A ? -2.2 ARG 67  A 67  A ? -0.4 LEU 92  A 92  A ? -0.2 SER 72  A 72  A ? -0.1 
70  GLY 70  A 70  A ? ARG 91  A 91  A ? -2.9 HIS 68  A 68  A ? -0.5 SER 72  A 72  A ? -0.3 LEU 92  A 92  A ? -0.2 
71  PHE 71  A 71  A ? ARG 91  A 91  A ? -1.5 VAL 73  A 73  A ? -0.0 ARG 91  A 91  A ? -3.8 VAL 73  A 73  A ? -0.4 
72  SER 72  A 72  A ? GLY 70  A 70  A ? -0.3 LEU 90  A 90  A ? -0.2 THR 74  A 74  A ? -0.4 LEU 90  A 90  A ? -0.2 
73  VAL 73  A 73  A ? LEU 89  A 89  A ? -2.8 PHE 71  A 71  A ? -0.4 LEU 89  A 89  A ? -3.0 HIS 75  A 75  A ? -0.4 
74  THR 74  A 74  A ? SER 72  A 72  A ? -0.4 ARG 88  A 88  A ? -0.2 ARG 88  A 88  A ? -0.2 ASP 86  A 86  A ? -0.1 
75  HIS 75  A 75  A ? LEU 87  A 87  A ? -3.0 VAL 73  A 73  A ? -0.4 TYR 78  A 78  A ? -1.9 LEU 87  A 87  A ? -0.1 
76  PRO 76  A 76  A ? ?   ?   ? ?   ? ? ?    ?   ?   ? ?   ? ? ?    HIS 75  A 75  A ? -0.2 THR 74  A 74  A ? -0.0 
77  GLY 77  A 77  A ? HIS 85  A 85  A ? -0.1 LEU 79  A 79  A ? -0.1 LEU 79  A 79  A ? -0.1 ASP 86  A 86  A ? -0.1 
78  TYR 78  A 78  A ? HIS 75  A 75  A ? -1.9 HIS 85  A 85  A ? -0.2 SER 80  A 80  A ? -0.5 HIS 85  A 85  A ? -0.2 
79  LEU 79  A 79  A ? GLU 84  A 84  A ? -1.9 GLY 77  A 77  A ? -0.1 HIS 83  A 83  A ? -2.6 GLU 84  A 84  A ? -0.6 
80  SER 80  A 80  A ? TYR 78  A 78  A ? -0.5 THR 81  A 81  A ? -0.2 LEU 79  A 79  A ? -0.1 TYR 78  A 78  A ? -0.0 
81  THR 81  A 81  A ? SER 82  A 82  A ? -0.2 GLU 84  A 84  A ? -0.0 SER 80  A 80  A ? -0.2 LEU 79  A 79  A ? -0.0 
82  SER 82  A 82  A ? LEU 79  A 79  A ? -0.2 GLU 84  A 84  A ? -0.1 SER 80  A 80  A ? -0.2 THR 81  A 81  A ? -0.2 
83  HIS 83  A 83  A ? LEU 79  A 79  A ? -2.6 GLU 84  A 84  A ? -0.2 ASP 86  A 86  A ? -0.9 HIS 85  A 85  A ? -0.2 
84  GLU 84  A 84  A ? LEU 79  A 79  A ? -0.6 HIS 85  A 85  A ? -0.2 LEU 79  A 79  A ? -1.9 HIS 83  A 83  A ? -0.2 
85  HIS 85  A 85  A ? HIS 83  A 83  A ? -0.2 TYR 78  A 78  A ? -0.2 LEU 87  A 87  A ? -2.5 GLU 84  A 84  A ? -0.2 
86  ASP 86  A 86  A ? HIS 83  A 83  A ? -0.9 SER 82  A 82  A ? -0.1 ARG 88  A 88  A ? -0.4 HIS 85  A 85  A ? -0.2 
87  LEU 87  A 87  A ? HIS 85  A 85  A ? -2.5 ALA 40  A 40  A ? -0.3 HIS 75  A 75  A ? -3.0 LEU 89  A 89  A ? -0.3 
88  ARG 88  A 88  A ? THR 39  A 39  A ? -2.6 ASP 86  A 86  A ? -0.4 THR 39  A 39  A ? -2.8 LEU 90  A 90  A ? -0.4 
89  LEU 89  A 89  A ? VAL 73  A 73  A ? -3.0 LEU 87  A 87  A ? -0.3 VAL 73  A 73  A ? -2.8 ARG 91  A 91  A ? -0.5 
90  LEU 90  A 90  A ? VAL 37  A 37  A ? -3.1 ARG 88  A 88  A ? -0.4 VAL 37  A 37  A ? -2.6 LEU 92  A 92  A ? -0.6 
91  ARG 91  A 91  A ? PHE 71  A 71  A ? -3.8 LEU 89  A 89  A ? -0.5 GLY 70  A 70  A ? -2.9 PHE 71  A 71  A ? -1.5 
92  LEU 92  A 92  A ? ARG 35  A 35  A ? -3.2 LEU 90  A 90  A ? -0.6 SER 69  A 69  A ? -0.2 VAL 96  A 96  A ? -0.0 
93  ARG 93  A 93  A ? HIS 68  A 68  A ? -3.0 ARG 91  A 91  A ? -0.2 LEU 92  A 92  A ? -0.1 SER 69  A 69  A ? -0.1 
94  LEU 94  A 94  A ? HIS 68  A 68  A ? -0.4 HIS 34  A 34  A ? -0.0 ARG 93  A 93  A ? -0.2 HIS 68  A 68  A ? -0.0 
95  PRO 95  A 95  A ? ?   ?   ? ?   ? ? ?    ?   ?   ? ?   ? ? ?    ARG 35  A 35  A ? -0.2 ARG 97  A 97  A ? -0.2 
96  VAL 96  A 96  A ? HIS 34  A 34  A ? -3.1 ASP 33  A 33  A ? -0.1 VAL 98  A 98  A ? -0.6 ARG 67  A 67  A ? -0.0 
97  ARG 97  A 97  A ? PRO 95  A 95  A ? -0.2 GLN 103 A 103 A ? -0.0 THR 99  A 99  A ? -0.3 VAL 102 A 102 A ? -0.1 
98  VAL 98  A 98  A ? VAL 96  A 96  A ? -0.6 SER 101 A 101 A ? -0.1 SER 100 A 100 A ? -0.2 GLN 103 A 103 A ? -0.2 
99  THR 99  A 99  A ? VAL 102 A 102 A ? -2.0 ARG 97  A 97  A ? -0.3 VAL 102 A 102 A ? -0.5 GLY 53  A 53  A ? -0.1 
100 SER 100 A 100 A ? VAL 98  A 98  A ? -0.2 SER 101 A 101 A ? -0.2 GLN 103 A 103 A ? -0.1 GLY 53  A 53  A ? -0.1 
101 SER 101 A 101 A ? VAL 102 A 102 A ? -0.2 THR 63  A 63  A ? -0.1 GLN 103 A 103 A ? -0.4 GLY 53  A 53  A ? -0.4 
102 VAL 102 A 102 A ? THR 99  A 99  A ? -0.5 LEU 52  A 52  A ? -0.1 THR 99  A 99  A ? -2.0 SER 101 A 101 A ? -0.2 
103 GLN 103 A 103 A ? PRO 14  A 14  A ? -1.3 SER 101 A 101 A ? -0.4 LEU 31  A 31  A ? -0.2 LEU 105 A 105 A ? -0.1 
104 PRO 104 A 104 A ? ?   ?   ? ?   ? ? ?    ?   ?   ? ?   ? ? ?    ILE 32  A 32  A ? -0.3 TRP 15  A 15  A ? -0.1 
105 LEU 105 A 105 A ? LEU 31  A 31  A ? -2.9 TRP 15  A 15  A ? -0.2 VAL 187 A 187 A ? -0.1 LEU 107 A 107 A ? -0.0 
106 PRO 106 A 106 A ? ?   ?   ? ?   ? ? ?    ?   ?   ? ?   ? ? ?    LEU 188 A 188 A ? -2.3 ASP 33  A 33  A ? -0.1 
107 LEU 107 A 107 A ? ILE 32  A 32  A ? -0.2 VAL 187 A 187 A ? -0.2 GLN 189 A 189 A ? -0.1 ASN 109 A 109 A ? -0.1 
108 PRO 108 A 108 A ? ?   ?   ? ?   ? ? ?    ?   ?   ? ?   ? ? ?    CYS 111 A 111 A ? -0.1 LEU 107 A 107 A ? -0.1 
109 ASN 109 A 109 A ? ASP 110 A 110 A ? -0.2 LEU 107 A 107 A ? -0.1 CYS 111 A 111 A ? -0.3 LEU 107 A 107 A ? -0.0 
110 ASP 110 A 110 A ? LYS 213 A 213 A ? -0.0 ?   ?   ? ?   ? ? ?    ALA 112 A 112 A ? -0.2 ASN 109 A 109 A ? -0.2 
111 CYS 111 A 111 A ? ASN 109 A 109 A ? -0.3 CYS 212 A 212 A ? -0.1 THR 113 A 113 A ? -0.1 GLN 189 A 189 A ? -0.1 
112 ALA 112 A 112 A ? ASP 110 A 110 A ? -0.2 GLN 189 A 189 A ? -0.1 ALA 114 A 114 A ? -0.2 CYS 111 A 111 A ? -0.1 
113 THR 113 A 113 A ? ALA 114 A 114 A ? -0.2 CYS 111 A 111 A ? -0.1 THR 116 A 116 A ? -2.1 ILE 144 A 144 A ? -0.3 
114 ALA 114 A 114 A ? GLY 115 A 115 A ? -0.3 ALA 112 A 112 A ? -0.2 VAL 145 A 145 A ? -0.2 THR 113 A 113 A ? -0.2 
115 GLY 115 A 115 A ? ILE 144 A 144 A ? -2.8 THR 116 A 116 A ? -0.3 ALA 114 A 114 A ? -0.3 GLU 117 A 117 A ? -0.2 
116 THR 116 A 116 A ? THR 113 A 113 A ? -2.1 GLU 117 A 117 A ? -0.1 ILE 144 A 144 A ? -2.2 CYS 118 A 118 A ? -0.4 
117 GLU 117 A 117 A ? SER 143 A 143 A ? -0.2 GLY 115 A 115 A ? -0.2 GLY 185 A 185 A ? -0.4 HIS 119 A 119 A ? -0.3 
118 CYS 118 A 118 A ? LEU 142 A 142 A ? -3.8 THR 116 A 116 A ? -0.4 LEU 142 A 142 A ? -2.8 VAL 120 A 120 A ? -0.4 
119 HIS 119 A 119 A ? VAL 183 A 183 A ? -3.1 GLU 117 A 117 A ? -0.3 VAL 183 A 183 A ? -3.6 SER 121 A 121 A ? -0.4 
120 VAL 120 A 120 A ? LEU 140 A 140 A ? -2.8 CYS 118 A 118 A ? -0.4 LEU 140 A 140 A ? -2.1 GLY 122 A 122 A ? -0.3 
121 SER 121 A 121 A ? PRO 181 A 181 A ? -1.1 HIS 119 A 119 A ? -0.4 TRP 123 A 123 A ? -0.3 CYS 139 A 139 A ? -0.2 
122 GLY 122 A 122 A ? GLN 138 A 138 A ? -2.0 VAL 120 A 120 A ? -0.3 GLN 138 A 138 A ? -2.4 ILE 2   A 2   A ? -0.1 
123 TRP 123 A 123 A ? GLY 176 A 176 A ? -0.3 SER 121 A 121 A ? -0.3 THR 126 A 126 A ? -0.1 ASP 177 A 177 A ? -0.1 
124 GLY 124 A 124 A ? ILE 125 A 125 A ? -0.2 PHE 133 A 133 A ? -0.1 ILE 2   A 2   A ? -0.4 GLY 176 A 176 A ? -0.3 
125 ILE 125 A 125 A ? GLN 175 A 175 A ? -2.8 LYS 1   A 1   A ? -0.2 ILE 2   A 2   A ? -0.2 PHE 133 A 133 A ? -0.2 
126 THR 126 A 126 A ? PRO 132 A 132 A ? -1.5 HIS 128 A 128 A ? -0.3 PHE 3   A 3   A ? -0.2 ILE 125 A 125 A ? -0.1 
127 ASN 127 A 127 A ? ILE 2   A 2   A ? -0.3 ILE 125 A 125 A ? -0.2 PHE 3   A 3   A ? -0.1 ILE 125 A 125 A ? -0.1 
128 HIS 128 A 128 A ? ASN 131 A 131 A ? -0.3 PRO 129 A 129 A ? -0.2 ASN 131 A 131 A ? -0.8 THR 126 A 126 A ? -0.3 
129 PRO 129 A 129 A ? ?   ?   ? ?   ? ? ?    ?   ?   ? ?   ? ? ?    HIS 128 A 128 A ? -0.2 ASN 127 A 127 A ? -0.0 
130 ARG 130 A 130 A ? ASN 131 A 131 A ? -0.3 PRO 132 A 132 A ? -0.1 PHE 133 A 133 A ? -0.1 HIS 128 A 128 A ? -0.0 
131 ASN 131 A 131 A ? HIS 128 A 128 A ? -0.8 PRO 132 A 132 A ? -0.1 HIS 128 A 128 A ? -0.3 ARG 130 A 130 A ? -0.3 
132 PRO 132 A 132 A ? ?   ?   ? ?   ? ? ?    ?   ?   ? ?   ? ? ?    THR 126 A 126 A ? -1.5 ASN 131 A 131 A ? -0.1 
133 PHE 133 A 133 A ? ILE 125 A 125 A ? -0.2 ARG 130 A 130 A ? -0.1 ILE 125 A 125 A ? -0.2 GLY 124 A 124 A ? -0.1 
134 PRO 134 A 134 A ? ?   ?   ? ?   ? ? ?    ?   ?   ? ?   ? ? ?    GLN 138 A 138 A ? -0.1 LEU 57  A 57  A ? -0.1 
135 ASP 135 A 135 A ? SER 56  A 56  A ? -0.1 LEU 137 A 137 A ? -0.1 LEU 57  A 57  A ? -2.2 LEU 137 A 137 A ? -0.2 
136 LEU 136 A 136 A ? SER 56  A 56  A ? -0.2 LEU 57  A 57  A ? -0.1 SER 56  A 56  A ? -0.2 GLY 122 A 122 A ? -0.1 
137 LEU 137 A 137 A ? HIS 55  A 55  A ? -2.1 ASP 135 A 135 A ? -0.2 CYS 8   A 8   A ? -2.7 CYS 139 A 139 A ? -0.3 
138 GLN 138 A 138 A ? GLY 122 A 122 A ? -2.4 GLU 7   A 7   A ? -0.3 GLY 122 A 122 A ? -2.0 LEU 140 A 140 A ? -0.3 
139 CYS 139 A 139 A ? THR 6   A 6   A ? -3.5 LEU 137 A 137 A ? -0.3 THR 6   A 6   A ? -2.8 ASN 141 A 141 A ? -0.3 
140 LEU 140 A 140 A ? VAL 120 A 120 A ? -2.1 GLN 138 A 138 A ? -0.3 VAL 120 A 120 A ? -2.8 LEU 142 A 142 A ? -0.4 
141 ASN 141 A 141 A ? CYS 139 A 139 A ? -0.3 HIS 119 A 119 A ? -0.2 SER 143 A 143 A ? -0.3 HIS 119 A 119 A ? -0.2 
142 LEU 142 A 142 A ? CYS 118 A 118 A ? -2.8 LEU 140 A 140 A ? -0.4 CYS 118 A 118 A ? -3.8 ILE 144 A 144 A ? -0.4 
143 SER 143 A 143 A ? ASN 141 A 141 A ? -0.3 GLU 117 A 117 A ? -0.2 GLY 166 A 166 A ? -2.6 GLU 117 A 117 A ? -0.2 
144 ILE 144 A 144 A ? THR 116 A 116 A ? -2.2 LEU 142 A 142 A ? -0.4 GLY 115 A 115 A ? -2.8 SER 146 A 146 A ? -0.3 
145 VAL 145 A 145 A ? CYS 164 A 164 A ? -3.2 ALA 114 A 114 A ? -0.2 CYS 164 A 164 A ? -0.5 ILE 144 A 144 A ? -0.1 
146 SER 146 A 146 A ? ILE 144 A 144 A ? -0.3 HIS 147 A 147 A ? -0.1 CYS 150 A 150 A ? -2.7 HIS 151 A 151 A ? -0.2 
147 HIS 147 A 147 A ? ALA 148 A 148 A ? -0.2 THR 149 A 149 A ? -0.2 HIS 151 A 151 A ? -2.6 GLY 152 A 152 A ? -0.2 
148 ALA 148 A 148 A ? CYS 150 A 150 A ? -0.2 THR 149 A 149 A ? -0.2 GLY 152 A 152 A ? -2.2 HIS 147 A 147 A ? -0.2 
149 THR 149 A 149 A ? HIS 151 A 151 A ? -0.2 CYS 150 A 150 A ? -0.2 VAL 153 A 153 A ? -1.6 HIS 147 A 147 A ? -0.2 
150 CYS 150 A 150 A ? SER 146 A 146 A ? -2.7 HIS 151 A 151 A ? -0.2 TYR 154 A 154 A ? -2.1 VAL 153 A 153 A ? -0.3 
151 HIS 151 A 151 A ? HIS 147 A 147 A ? -2.6 GLY 152 A 152 A ? -0.2 CYS 150 A 150 A ? -0.2 THR 149 A 149 A ? -0.2 
152 GLY 152 A 152 A ? ALA 148 A 148 A ? -2.2 HIS 147 A 147 A ? -0.2 HIS 151 A 151 A ? -0.2 CYS 150 A 150 A ? -0.2 
153 VAL 153 A 153 A ? THR 149 A 149 A ? -1.6 CYS 150 A 150 A ? -0.3 HIS 151 A 151 A ? -0.2 GLY 152 A 152 A ? -0.2 
154 TYR 154 A 154 A ? CYS 150 A 150 A ? -2.1 THR 149 A 149 A ? -0.2 ARG 157 A 157 A ? -1.8 ILE 158 A 158 A ? -0.9 
155 PRO 155 A 155 A ? ?   ?   ? ?   ? ? ?    ?   ?   ? ?   ? ? ?    GLY 152 A 152 A ? -0.1 HIS 151 A 151 A ? -0.1 
156 GLY 156 A 156 A ? ILE 158 A 158 A ? -0.2 ARG 157 A 157 A ? -0.1 HIS 151 A 151 A ? -0.1 THR 159 A 159 A ? -0.0 
157 ARG 157 A 157 A ? TYR 154 A 154 A ? -1.8 HIS 151 A 151 A ? -0.2 THR 159 A 159 A ? -0.5 GLY 156 A 156 A ? -0.1 
158 ILE 158 A 158 A ? TYR 154 A 154 A ? -0.9 HIS 151 A 151 A ? -0.1 GLY 156 A 156 A ? -0.2 SER 160 A 160 A ? -0.2 
159 THR 159 A 159 A ? ARG 157 A 157 A ? -0.5 SER 160 A 160 A ? -0.0 MET 162 A 162 A ? -1.5 ARG 157 A 157 A ? -0.0 
160 SER 160 A 160 A ? ASN 161 A 161 A ? -0.3 ILE 158 A 158 A ? -0.2 LYS 213 A 213 A ? -0.0 ILE 158 A 158 A ? -0.0 
161 ASN 161 A 161 A ? CYS 212 A 212 A ? -0.0 LYS 213 A 213 A ? -0.0 TYR 210 A 210 A ? -2.1 VAL 163 A 163 A ? -0.3 
162 MET 162 A 162 A ? THR 159 A 159 A ? -1.5 THR 209 A 209 A ? -0.2 CYS 164 A 164 A ? -0.4 THR 209 A 209 A ? -0.2 
163 VAL 163 A 163 A ? TYR 208 A 208 A ? -2.3 ASN 161 A 161 A ? -0.3 TYR 208 A 208 A ? -3.1 ALA 165 A 165 A ? -0.4 
164 CYS 164 A 164 A ? VAL 145 A 145 A ? -0.5 MET 162 A 162 A ? -0.4 VAL 145 A 145 A ? -3.2 GLY 166 A 166 A ? -0.4 
165 ALA 165 A 165 A ? GLY 206 A 206 A ? -1.8 VAL 163 A 163 A ? -0.4 GLY 206 A 206 A ? -2.0 GLY 167 A 167 A ? -0.4 
166 GLY 166 A 166 A ? SER 143 A 143 A ? -2.6 CYS 164 A 164 A ? -0.4 ASP 172 A 172 A ? -0.1 CYS 164 A 164 A ? -0.1 
167 GLY 167 A 167 A ? GLN 171 A 171 A ? -0.7 ILE 204 A 204 A ? -0.5 GLY 203 A 203 A ? -2.2 GLY 166 A 166 A ? -0.1 
168 VAL 168 A 168 A ? GLN 171 A 171 A ? -0.3 ASP 202 A 202 A ? -0.2 GLN 171 A 171 A ? -2.5 GLY 167 A 167 A ? -0.4 
169 PRO 169 A 169 A ? ?   ?   ? ?   ? ? ?    ?   ?   ? ?   ? ? ?    GLN 201 A 201 A ? -0.2 GLY 200 A 200 A ? -0.1 
170 GLY 170 A 170 A ? GLY 200 A 200 A ? -2.9 GLN 171 A 171 A ? -0.1 ASP 172 A 172 A ? -0.5 GLN 201 A 201 A ? -0.1 
171 GLN 171 A 171 A ? VAL 168 A 168 A ? -2.5 GLN 201 A 201 A ? -0.1 GLY 167 A 167 A ? -0.7 VAL 168 A 168 A ? -0.3 
172 ASP 172 A 172 A ? PHE 3   A 3   A ? -1.2 GLY 170 A 170 A ? -0.5 PHE 3   A 3   A ? -3.8 CYS 174 A 174 A ? -0.3 
173 ALA 173 A 173 A ? ILE 2   A 2   A ? -0.3 GLN 171 A 171 A ? -0.3 ILE 2   A 2   A ? -0.3 GLN 175 A 175 A ? -0.2 
174 CYS 174 A 174 A ? LYS 1   A 1   A ? -3.5 ASP 172 A 172 A ? -0.3 ASP 177 A 177 A ? -2.3 SER 178 A 178 A ? -0.2 
175 GLN 175 A 175 A ? GLY 176 A 176 A ? -0.3 ALA 173 A 173 A ? -0.2 ILE 125 A 125 A ? -2.8 CYS 174 A 174 A ? -0.2 
176 GLY 176 A 176 A ? GLY 124 A 124 A ? -0.3 ARG 26  A 26  A ? -0.2 TRP 123 A 123 A ? -0.3 GLN 175 A 175 A ? -0.3 
177 ASP 177 A 177 A ? CYS 174 A 174 A ? -2.3 CYS 27  A 27  A ? -0.2 GLY 180 A 180 A ? -2.9 VAL 192 A 192 A ? -0.3 
178 SER 178 A 178 A ? GLY 179 A 179 A ? -0.3 ARG 26  A 26  A ? -0.2 GLY 28  A 28  A ? -3.2 SER 193 A 193 A ? -0.2 
179 GLY 179 A 179 A ? VAL 192 A 192 A ? -3.0 GLY 180 A 180 A ? -0.3 SER 178 A 178 A ? -0.3 SER 193 A 193 A ? -0.1 
180 GLY 180 A 180 A ? ASP 177 A 177 A ? -2.9 GLY 28  A 28  A ? -0.1 VAL 192 A 192 A ? -2.5 GLY 179 A 179 A ? -0.3 
181 PRO 181 A 181 A ? ?   ?   ? ?   ? ? ?    ?   ?   ? ?   ? ? ?    SER 121 A 121 A ? -1.1 VAL 183 A 183 A ? -0.6 
182 LEU 182 A 182 A ? GLY 190 A 190 A ? -2.6 GLY 180 A 180 A ? -0.2 GLN 189 A 189 A ? -3.0 GLY 190 A 190 A ? -1.5 
183 VAL 183 A 183 A ? HIS 119 A 119 A ? -3.6 PRO 181 A 181 A ? -0.6 HIS 119 A 119 A ? -3.1 GLY 185 A 185 A ? -0.5 
184 CYS 184 A 184 A ? VAL 187 A 187 A ? -2.4 LEU 182 A 182 A ? -0.5 VAL 187 A 187 A ? -1.2 CYS 118 A 118 A ? -0.2 
185 GLY 185 A 185 A ? VAL 183 A 183 A ? -0.5 GLU 117 A 117 A ? -0.4 CYS 184 A 184 A ? -0.1 LEU 188 A 188 A ? -0.1 
186 GLY 186 A 186 A ? VAL 187 A 187 A ? -0.2 LEU 105 A 105 A ? -0.0 LEU 188 A 188 A ? -0.4 GLY 185 A 185 A ? -0.3 
187 VAL 187 A 187 A ? CYS 184 A 184 A ? -1.2 LEU 105 A 105 A ? -0.1 CYS 184 A 184 A ? -2.4 GLN 189 A 189 A ? -0.5 
188 LEU 188 A 188 A ? PRO 106 A 106 A ? -2.3 GLY 186 A 186 A ? -0.4 VAL 183 A 183 A ? -0.2 LEU 191 A 191 A ? -0.1 
189 GLN 189 A 189 A ? LEU 182 A 182 A ? -3.0 VAL 187 A 187 A ? -0.5 ILE 211 A 211 A ? -1.0 CYS 212 A 212 A ? -0.5 
190 GLY 190 A 190 A ? LEU 182 A 182 A ? -1.5 TYR 210 A 210 A ? -0.2 LEU 182 A 182 A ? -2.6 VAL 192 A 192 A ? -0.4 
191 LEU 191 A 191 A ? THR 209 A 209 A ? -1.2 GLN 189 A 189 A ? -0.3 THR 209 A 209 A ? -2.3 SER 193 A 193 A ? -0.2 
192 VAL 192 A 192 A ? GLY 180 A 180 A ? -2.5 GLY 190 A 190 A ? -0.4 GLY 179 A 179 A ? -3.0 TYR 208 A 208 A ? -0.2 
193 SER 193 A 193 A ? VAL 207 A 207 A ? -2.1 TRP 194 A 194 A ? -0.4 GLY 195 A 195 A ? -0.3 TYR 208 A 208 A ? -0.2 
194 TRP 194 A 194 A ? VAL 207 A 207 A ? -1.9 SER 178 A 178 A ? -0.0 VAL 207 A 207 A ? -3.0 SER 193 A 193 A ? -0.4 
195 GLY 195 A 195 A ? SER 193 A 193 A ? -0.3 GLY 206 A 206 A ? -0.2 GLY 206 A 206 A ? -0.1 VAL 197 A 197 A ? -0.1 
196 SER 196 A 196 A ? PRO 205 A 205 A ? -0.3 TRP 194 A 194 A ? -0.3 GLY 200 A 200 A ? -0.1 GLN 201 A 201 A ? -0.1 
197 VAL 197 A 197 A ? GLY 195 A 195 A ? -0.1 PRO 198 A 198 A ? -0.1 CYS 199 A 199 A ? -0.1 CYS 174 A 174 A ? -0.0 
198 PRO 198 A 198 A ? ?   ?   ? ?   ? ? ?    ?   ?   ? ?   ? ? ?    GLN 201 A 201 A ? -0.4 SER 196 A 196 A ? -0.1 
199 CYS 199 A 199 A ? GLY 200 A 200 A ? -0.2 VAL 197 A 197 A ? -0.1 ASP 172 A 172 A ? -0.1 CYS 174 A 174 A ? -0.1 
200 GLY 200 A 200 A ? ILE 204 A 204 A ? -0.2 GLN 201 A 201 A ? -0.2 GLY 170 A 170 A ? -2.9 CYS 199 A 199 A ? -0.2 
201 GLN 201 A 201 A ? PRO 198 A 198 A ? -0.4 ILE 204 A 204 A ? -0.2 ILE 204 A 204 A ? -1.9 GLY 200 A 200 A ? -0.2 
202 ASP 202 A 202 A ? GLY 203 A 203 A ? -0.3 GLY 200 A 200 A ? -0.2 VAL 168 A 168 A ? -0.2 GLN 201 A 201 A ? -0.1 
203 GLY 203 A 203 A ? GLY 167 A 167 A ? -2.2 GLN 201 A 201 A ? -0.2 ASP 202 A 202 A ? -0.3 VAL 168 A 168 A ? -0.1 
204 ILE 204 A 204 A ? GLN 201 A 201 A ? -1.9 SER 196 A 196 A ? -0.0 GLY 167 A 167 A ? -0.5 GLY 200 A 200 A ? -0.2 
205 PRO 205 A 205 A ? ?   ?   ? ?   ? ? ?    ?   ?   ? ?   ? ? ?    SER 196 A 196 A ? -0.3 GLY 166 A 166 A ? -0.2 
206 GLY 206 A 206 A ? ALA 165 A 165 A ? -2.0 GLY 195 A 195 A ? -0.1 ALA 165 A 165 A ? -1.8 TYR 208 A 208 A ? -0.5 
207 VAL 207 A 207 A ? TRP 194 A 194 A ? -3.0 CYS 164 A 164 A ? -0.2 SER 193 A 193 A ? -2.1 TRP 194 A 194 A ? -1.9 
208 TYR 208 A 208 A ? VAL 163 A 163 A ? -3.1 GLY 206 A 206 A ? -0.5 VAL 163 A 163 A ? -2.3 TYR 210 A 210 A ? -0.6 
209 THR 209 A 209 A ? LEU 191 A 191 A ? -2.3 VAL 207 A 207 A ? -0.3 LEU 191 A 191 A ? -1.2 ILE 211 A 211 A ? -1.0 
210 TYR 210 A 210 A ? ASN 161 A 161 A ? -2.1 TYR 208 A 208 A ? -0.6 LYS 213 A 213 A ? -1.8 GLY 190 A 190 A ? -0.2 
211 ILE 211 A 211 A ? THR 209 A 209 A ? -1.0 GLN 189 A 189 A ? -1.0 TYR 214 A 214 A ? -3.2 VAL 215 A 215 A ? -0.4 
212 CYS 212 A 212 A ? GLN 189 A 189 A ? -0.5 LYS 213 A 213 A ? -0.3 VAL 215 A 215 A ? -0.5 ILE 211 A 211 A ? -0.3 
213 LYS 213 A 213 A ? TYR 210 A 210 A ? -1.8 TYR 214 A 214 A ? -0.2 CYS 212 A 212 A ? -0.3 ILE 211 A 211 A ? -0.2 
214 TYR 214 A 214 A ? ILE 211 A 211 A ? -3.2 TYR 210 A 210 A ? -0.2 ILE 218 A 218 A ? -2.6 ARG 219 A 219 A ? -0.2 
215 VAL 215 A 215 A ? CYS 212 A 212 A ? -0.5 ILE 211 A 211 A ? -0.4 ARG 219 A 219 A ? -2.5 MET 220 A 220 A ? -0.2 
216 ASP 216 A 216 A ? CYS 212 A 212 A ? -0.2 TRP 217 A 217 A ? -0.2 MET 220 A 220 A ? -2.4 VAL 215 A 215 A ? -0.2 
217 TRP 217 A 217 A ? ARG 219 A 219 A ? -0.2 ILE 218 A 218 A ? -0.2 ILE 221 A 221 A ? -2.2 ASP 216 A 216 A ? -0.2 
218 ILE 218 A 218 A ? TYR 214 A 214 A ? -2.6 ARG 219 A 219 A ? -0.2 MET 222 A 222 A ? -2.2 ASP 216 A 216 A ? -0.2 
219 ARG 219 A 219 A ? VAL 215 A 215 A ? -2.5 MET 220 A 220 A ? -0.2 ARG 223 A 223 A ? -2.3 ILE 218 A 218 A ? -0.2 
220 MET 220 A 220 A ? ASP 216 A 216 A ? -2.4 VAL 215 A 215 A ? -0.2 ASN 224 A 224 A ? -1.8 ARG 219 A 219 A ? -0.2 
221 ILE 221 A 221 A ? TRP 217 A 217 A ? -2.2 MET 222 A 222 A ? -0.2 ASN 225 A 225 A ? -0.5 ARG 219 A 219 A ? -0.2 
222 MET 222 A 222 A ? ILE 218 A 218 A ? -2.2 ARG 223 A 223 A ? -0.2 ASN 225 A 225 A ? -0.6 MET 220 A 220 A ? -0.2 
223 ARG 223 A 223 A ? ARG 219 A 219 A ? -2.3 ASN 224 A 224 A ? -0.2 MET 222 A 222 A ? -0.2 ILE 221 A 221 A ? -0.2 
224 ASN 224 A 224 A ? MET 220 A 220 A ? -1.8 ARG 219 A 219 A ? -0.2 ARG 223 A 223 A ? -0.2 MET 222 A 222 A ? -0.2 
225 ASN 225 A 225 A ? MET 222 A 222 A ? -0.6 ILE 221 A 221 A ? -0.5 ASN 224 A 224 A ? -0.0 ?   ?   ? ?   ? ? ?    
# 
loop_
_dssp_statistics_histogram.entry_id 
_dssp_statistics_histogram.type 
_dssp_statistics_histogram.1 
_dssp_statistics_histogram.2 
_dssp_statistics_histogram.3 
_dssp_statistics_histogram.4 
_dssp_statistics_histogram.5 
_dssp_statistics_histogram.6 
_dssp_statistics_histogram.7 
_dssp_statistics_histogram.8 
_dssp_statistics_histogram.9 
_dssp_statistics_histogram.10 
_dssp_statistics_histogram.11 
_dssp_statistics_histogram.12 
_dssp_statistics_histogram.13 
_dssp_statistics_histogram.14 
_dssp_statistics_histogram.15 
_dssp_statistics_histogram.16 
_dssp_statistics_histogram.17 
_dssp_statistics_histogram.18 
_dssp_statistics_histogram.19 
_dssp_statistics_histogram.20 
_dssp_statistics_histogram.21 
_dssp_statistics_histogram.22 
_dssp_statistics_histogram.23 
_dssp_statistics_histogram.24 
_dssp_statistics_histogram.25 
_dssp_statistics_histogram.26 
_dssp_statistics_histogram.27 
_dssp_statistics_histogram.28 
_dssp_statistics_histogram.29 
_dssp_statistics_histogram.30 
Hosa_KLK12 residues_per_alpha_helix        0 0 0 0 0 0 1 0 1 0 0 0 0 0 0 0 0 0 0 0 0 0 0 0 0 0 0 0 0 0 
Hosa_KLK12 parallel_bridges_per_ladder     0 0 0 0 0 0 0 0 0 0 0 0 0 0 0 0 0 0 0 0 0 0 0 0 0 0 0 0 0 0 
Hosa_KLK12 antiparallel_bridges_per_ladder 2 5 0 6 1 2 0 0 0 0 0 0 0 0 0 0 0 0 0 0 0 0 0 0 0 0 0 0 0 0 
Hosa_KLK12 ladders_per_sheet               1 0 0 0 0 1 1 0 0 0 0 0 0 0 0 0 0 0 0 0 0 0 0 0 0 0 0 0 0 0 
# 
loop_
_dssp_statistics_hbond.entry_id 
_dssp_statistics_hbond.type 
_dssp_statistics_hbond.count 
_dssp_statistics_hbond.count_per_100 
Hosa_KLK12 O(I)-->H-N(J)          138 61.3 
Hosa_KLK12 'PARALLEL BRIDGES'     0   0.0  
Hosa_KLK12 'ANTIPARALLEL BRIDGES' 71  31.6 
Hosa_KLK12 O(I)-->H-N(I-5)        1   0.4  
Hosa_KLK12 O(I)-->H-N(I-4)        2   0.9  
Hosa_KLK12 O(I)-->H-N(I-3)        4   1.8  
Hosa_KLK12 O(I)-->H-N(I-2)        0   0.0  
Hosa_KLK12 O(I)-->H-N(I-1)        0   0.0  
Hosa_KLK12 O(I)-->H-N(I+0)        0   0.0  
Hosa_KLK12 O(I)-->H-N(I+1)        0   0.0  
Hosa_KLK12 O(I)-->H-N(I+2)        19  8.4  
Hosa_KLK12 O(I)-->H-N(I+3)        20  8.9  
Hosa_KLK12 O(I)-->H-N(I+4)        14  6.2  
Hosa_KLK12 O(I)-->H-N(I+5)        1   0.4  
# 
_dssp_statistics.entry_id                       Hosa_KLK12 
_dssp_statistics.nr_of_residues                 225 
_dssp_statistics.nr_of_chains                   1 
_dssp_statistics.nr_of_ss_bridges_total         0 
_dssp_statistics.nr_of_ss_bridges_intra_chain   0 
_dssp_statistics.nr_of_ss_bridges_inter_chain   0 
# 
loop_
_chem_comp.id 
_chem_comp.type 
_chem_comp.mon_nstd_flag 
_chem_comp.name 
_chem_comp.formula 
_chem_comp.formula_weight 
ALA 'L-PEPTIDE LINKING' y ALANINE         'C3 H7 N O2'     89.093 
ARG 'L-PEPTIDE LINKING' y ARGININE        'C6 H15 N4 O2'  175.209 
ASN 'L-PEPTIDE LINKING' y ASPARAGINE      'C4 H8 N2 O3'   132.118 
ASP 'L-PEPTIDE LINKING' y 'ASPARTIC ACID' 'C4 H7 N O4'    133.103 
CYS 'L-PEPTIDE LINKING' y CYSTEINE        'C3 H7 N O2 S'  121.158 
GLN 'L-PEPTIDE LINKING' y GLUTAMINE       'C5 H10 N2 O3'  146.144 
GLU 'L-PEPTIDE LINKING' y 'GLUTAMIC ACID' 'C5 H9 N O4'    147.129 
GLY 'PEPTIDE LINKING'   y GLYCINE         'C2 H5 N O2'     75.067 
HIS 'L-PEPTIDE LINKING' y HISTIDINE       'C6 H10 N3 O2'  156.162 
ILE 'L-PEPTIDE LINKING' y ISOLEUCINE      'C6 H13 N O2'   131.173 
LEU 'L-PEPTIDE LINKING' y LEUCINE         'C6 H13 N O2'   131.173 
LYS 'L-PEPTIDE LINKING' y LYSINE          'C6 H15 N2 O2'  147.195 
MET 'L-PEPTIDE LINKING' y METHIONINE      'C5 H11 N O2 S' 149.211 
PHE 'L-PEPTIDE LINKING' y PHENYLALANINE   'C9 H11 N O2'   165.189 
PRO 'L-PEPTIDE LINKING' y PROLINE         'C5 H9 N O2'     115.13 
SER 'L-PEPTIDE LINKING' y SERINE          'C3 H7 N O3'    105.093 
THR 'L-PEPTIDE LINKING' y THREONINE       'C4 H9 N O3'    119.119 
TRP 'L-PEPTIDE LINKING' y TRYPTOPHAN      'C11 H12 N2 O2' 204.225 
TYR 'L-PEPTIDE LINKING' y TYROSINE        'C9 H11 N O3'   181.189 
VAL 'L-PEPTIDE LINKING' y VALINE          'C5 H11 N O2'   117.146 
# 
loop_
_atom_type.symbol 
N 
C 
O 
S 
# 
loop_
_entity_poly_seq.entity_id 
_entity_poly_seq.num 
_entity_poly_seq.mon_id 
_entity_poly_seq.hetero 
1   1 LYS n 
1   2 ILE n 
1   3 PHE n 
1   4 ASN n 
1   5 GLY n 
1   6 THR n 
1   7 GLU n 
1   8 CYS n 
1   9 GLY n 
1  10 ARG n 
1  11 ASN n 
1  12 SER n 
1  13 GLN n 
1  14 PRO n 
1  15 TRP n 
1  16 GLN n 
1  17 VAL n 
1  18 GLY n 
1  19 LEU n 
1  20 PHE n 
1  21 GLU n 
1  22 GLY n 
1  23 THR n 
1  24 SER n 
1  25 LEU n 
1  26 ARG n 
1  27 CYS n 
1  28 GLY n 
1  29 GLY n 
1  30 VAL n 
1  31 LEU n 
1  32 ILE n 
1  33 ASP n 
1  34 HIS n 
1  35 ARG n 
1  36 TRP n 
1  37 VAL n 
1  38 LEU n 
1  39 THR n 
1  40 ALA n 
1  41 ALA n 
1  42 HIS n 
1  43 CYS n 
1  44 SER n 
1  45 GLY n 
1  46 SER n 
1  47 ARG n 
1  48 TYR n 
1  49 TRP n 
1  50 VAL n 
1  51 ARG n 
1  52 LEU n 
1  53 GLY n 
1  54 GLU n 
1  55 HIS n 
1  56 SER n 
1  57 LEU n 
1  58 SER n 
1  59 GLN n 
1  60 LEU n 
1  61 ASP n 
1  62 TRP n 
1  63 THR n 
1  64 GLU n 
1  65 GLN n 
1  66 ILE n 
1  67 ARG n 
1  68 HIS n 
1  69 SER n 
1  70 GLY n 
1  71 PHE n 
1  72 SER n 
1  73 VAL n 
1  74 THR n 
1  75 HIS n 
1  76 PRO n 
1  77 GLY n 
1  78 TYR n 
1  79 LEU n 
1  80 SER n 
1  81 THR n 
1  82 SER n 
1  83 HIS n 
1  84 GLU n 
1  85 HIS n 
1  86 ASP n 
1  87 LEU n 
1  88 ARG n 
1  89 LEU n 
1  90 LEU n 
1  91 ARG n 
1  92 LEU n 
1  93 ARG n 
1  94 LEU n 
1  95 PRO n 
1  96 VAL n 
1  97 ARG n 
1  98 VAL n 
1  99 THR n 
1 100 SER n 
1 101 SER n 
1 102 VAL n 
1 103 GLN n 
1 104 PRO n 
1 105 LEU n 
1 106 PRO n 
1 107 LEU n 
1 108 PRO n 
1 109 ASN n 
1 110 ASP n 
1 111 CYS n 
1 112 ALA n 
1 113 THR n 
1 114 ALA n 
1 115 GLY n 
1 116 THR n 
1 117 GLU n 
1 118 CYS n 
1 119 HIS n 
1 120 VAL n 
1 121 SER n 
1 122 GLY n 
1 123 TRP n 
1 124 GLY n 
1 125 ILE n 
1 126 THR n 
1 127 ASN n 
1 128 HIS n 
1 129 PRO n 
1 130 ARG n 
1 131 ASN n 
1 132 PRO n 
1 133 PHE n 
1 134 PRO n 
1 135 ASP n 
1 136 LEU n 
1 137 LEU n 
1 138 GLN n 
1 139 CYS n 
1 140 LEU n 
1 141 ASN n 
1 142 LEU n 
1 143 SER n 
1 144 ILE n 
1 145 VAL n 
1 146 SER n 
1 147 HIS n 
1 148 ALA n 
1 149 THR n 
1 150 CYS n 
1 151 HIS n 
1 152 GLY n 
1 153 VAL n 
1 154 TYR n 
1 155 PRO n 
1 156 GLY n 
1 157 ARG n 
1 158 ILE n 
1 159 THR n 
1 160 SER n 
1 161 ASN n 
1 162 MET n 
1 163 VAL n 
1 164 CYS n 
1 165 ALA n 
1 166 GLY n 
1 167 GLY n 
1 168 VAL n 
1 169 PRO n 
1 170 GLY n 
1 171 GLN n 
1 172 ASP n 
1 173 ALA n 
1 174 CYS n 
1 175 GLN n 
1 176 GLY n 
1 177 ASP n 
1 178 SER n 
1 179 GLY n 
1 180 GLY n 
1 181 PRO n 
1 182 LEU n 
1 183 VAL n 
1 184 CYS n 
1 185 GLY n 
1 186 GLY n 
1 187 VAL n 
1 188 LEU n 
1 189 GLN n 
1 190 GLY n 
1 191 LEU n 
1 192 VAL n 
1 193 SER n 
1 194 TRP n 
1 195 GLY n 
1 196 SER n 
1 197 VAL n 
1 198 PRO n 
1 199 CYS n 
1 200 GLY n 
1 201 GLN n 
1 202 ASP n 
1 203 GLY n 
1 204 ILE n 
1 205 PRO n 
1 206 GLY n 
1 207 VAL n 
1 208 TYR n 
1 209 THR n 
1 210 TYR n 
1 211 ILE n 
1 212 CYS n 
1 213 LYS n 
1 214 TYR n 
1 215 VAL n 
1 216 ASP n 
1 217 TRP n 
1 218 ILE n 
1 219 ARG n 
1 220 MET n 
1 221 ILE n 
1 222 MET n 
1 223 ARG n 
1 224 ASN n 
1 225 ASN n 
# 
loop_
_pdbx_poly_seq_scheme.asym_id 
_pdbx_poly_seq_scheme.entity_id 
_pdbx_poly_seq_scheme.seq_id 
_pdbx_poly_seq_scheme.mon_id 
_pdbx_poly_seq_scheme.ndb_seq_num 
_pdbx_poly_seq_scheme.pdb_seq_num 
_pdbx_poly_seq_scheme.auth_seq_num 
_pdbx_poly_seq_scheme.pdb_mon_id 
_pdbx_poly_seq_scheme.auth_mon_id 
_pdbx_poly_seq_scheme.pdb_strand_id 
_pdbx_poly_seq_scheme.pdb_ins_code 
_pdbx_poly_seq_scheme.hetero 
A 1   1 LYS   1 1   1   LYS LYS A ? n 
A 1   2 ILE   2 2   2   ILE ILE A ? n 
A 1   3 PHE   3 3   3   PHE PHE A ? n 
A 1   4 ASN   4 4   4   ASN ASN A ? n 
A 1   5 GLY   5 5   5   GLY GLY A ? n 
A 1   6 THR   6 6   6   THR THR A ? n 
A 1   7 GLU   7 7   7   GLU GLU A ? n 
A 1   8 CYS   8 8   8   CYS CYS A ? n 
A 1   9 GLY   9 9   9   GLY GLY A ? n 
A 1  10 ARG  10 10  10  ARG ARG A ? n 
A 1  11 ASN  11 11  11  ASN ASN A ? n 
A 1  12 SER  12 12  12  SER SER A ? n 
A 1  13 GLN  13 13  13  GLN GLN A ? n 
A 1  14 PRO  14 14  14  PRO PRO A ? n 
A 1  15 TRP  15 15  15  TRP TRP A ? n 
A 1  16 GLN  16 16  16  GLN GLN A ? n 
A 1  17 VAL  17 17  17  VAL VAL A ? n 
A 1  18 GLY  18 18  18  GLY GLY A ? n 
A 1  19 LEU  19 19  19  LEU LEU A ? n 
A 1  20 PHE  20 20  20  PHE PHE A ? n 
A 1  21 GLU  21 21  21  GLU GLU A ? n 
A 1  22 GLY  22 22  22  GLY GLY A ? n 
A 1  23 THR  23 23  23  THR THR A ? n 
A 1  24 SER  24 24  24  SER SER A ? n 
A 1  25 LEU  25 25  25  LEU LEU A ? n 
A 1  26 ARG  26 26  26  ARG ARG A ? n 
A 1  27 CYS  27 27  27  CYS CYS A ? n 
A 1  28 GLY  28 28  28  GLY GLY A ? n 
A 1  29 GLY  29 29  29  GLY GLY A ? n 
A 1  30 VAL  30 30  30  VAL VAL A ? n 
A 1  31 LEU  31 31  31  LEU LEU A ? n 
A 1  32 ILE  32 32  32  ILE ILE A ? n 
A 1  33 ASP  33 33  33  ASP ASP A ? n 
A 1  34 HIS  34 34  34  HIS HIS A ? n 
A 1  35 ARG  35 35  35  ARG ARG A ? n 
A 1  36 TRP  36 36  36  TRP TRP A ? n 
A 1  37 VAL  37 37  37  VAL VAL A ? n 
A 1  38 LEU  38 38  38  LEU LEU A ? n 
A 1  39 THR  39 39  39  THR THR A ? n 
A 1  40 ALA  40 40  40  ALA ALA A ? n 
A 1  41 ALA  41 41  41  ALA ALA A ? n 
A 1  42 HIS  42 42  42  HIS HIS A ? n 
A 1  43 CYS  43 43  43  CYS CYS A ? n 
A 1  44 SER  44 44  44  SER SER A ? n 
A 1  45 GLY  45 45  45  GLY GLY A ? n 
A 1  46 SER  46 46  46  SER SER A ? n 
A 1  47 ARG  47 47  47  ARG ARG A ? n 
A 1  48 TYR  48 48  48  TYR TYR A ? n 
A 1  49 TRP  49 49  49  TRP TRP A ? n 
A 1  50 VAL  50 50  50  VAL VAL A ? n 
A 1  51 ARG  51 51  51  ARG ARG A ? n 
A 1  52 LEU  52 52  52  LEU LEU A ? n 
A 1  53 GLY  53 53  53  GLY GLY A ? n 
A 1  54 GLU  54 54  54  GLU GLU A ? n 
A 1  55 HIS  55 55  55  HIS HIS A ? n 
A 1  56 SER  56 56  56  SER SER A ? n 
A 1  57 LEU  57 57  57  LEU LEU A ? n 
A 1  58 SER  58 58  58  SER SER A ? n 
A 1  59 GLN  59 59  59  GLN GLN A ? n 
A 1  60 LEU  60 60  60  LEU LEU A ? n 
A 1  61 ASP  61 61  61  ASP ASP A ? n 
A 1  62 TRP  62 62  62  TRP TRP A ? n 
A 1  63 THR  63 63  63  THR THR A ? n 
A 1  64 GLU  64 64  64  GLU GLU A ? n 
A 1  65 GLN  65 65  65  GLN GLN A ? n 
A 1  66 ILE  66 66  66  ILE ILE A ? n 
A 1  67 ARG  67 67  67  ARG ARG A ? n 
A 1  68 HIS  68 68  68  HIS HIS A ? n 
A 1  69 SER  69 69  69  SER SER A ? n 
A 1  70 GLY  70 70  70  GLY GLY A ? n 
A 1  71 PHE  71 71  71  PHE PHE A ? n 
A 1  72 SER  72 72  72  SER SER A ? n 
A 1  73 VAL  73 73  73  VAL VAL A ? n 
A 1  74 THR  74 74  74  THR THR A ? n 
A 1  75 HIS  75 75  75  HIS HIS A ? n 
A 1  76 PRO  76 76  76  PRO PRO A ? n 
A 1  77 GLY  77 77  77  GLY GLY A ? n 
A 1  78 TYR  78 78  78  TYR TYR A ? n 
A 1  79 LEU  79 79  79  LEU LEU A ? n 
A 1  80 SER  80 80  80  SER SER A ? n 
A 1  81 THR  81 81  81  THR THR A ? n 
A 1  82 SER  82 82  82  SER SER A ? n 
A 1  83 HIS  83 83  83  HIS HIS A ? n 
A 1  84 GLU  84 84  84  GLU GLU A ? n 
A 1  85 HIS  85 85  85  HIS HIS A ? n 
A 1  86 ASP  86 86  86  ASP ASP A ? n 
A 1  87 LEU  87 87  87  LEU LEU A ? n 
A 1  88 ARG  88 88  88  ARG ARG A ? n 
A 1  89 LEU  89 89  89  LEU LEU A ? n 
A 1  90 LEU  90 90  90  LEU LEU A ? n 
A 1  91 ARG  91 91  91  ARG ARG A ? n 
A 1  92 LEU  92 92  92  LEU LEU A ? n 
A 1  93 ARG  93 93  93  ARG ARG A ? n 
A 1  94 LEU  94 94  94  LEU LEU A ? n 
A 1  95 PRO  95 95  95  PRO PRO A ? n 
A 1  96 VAL  96 96  96  VAL VAL A ? n 
A 1  97 ARG  97 97  97  ARG ARG A ? n 
A 1  98 VAL  98 98  98  VAL VAL A ? n 
A 1  99 THR  99 99  99  THR THR A ? n 
A 1 100 SER 100 100 100 SER SER A ? n 
A 1 101 SER 101 101 101 SER SER A ? n 
A 1 102 VAL 102 102 102 VAL VAL A ? n 
A 1 103 GLN 103 103 103 GLN GLN A ? n 
A 1 104 PRO 104 104 104 PRO PRO A ? n 
A 1 105 LEU 105 105 105 LEU LEU A ? n 
A 1 106 PRO 106 106 106 PRO PRO A ? n 
A 1 107 LEU 107 107 107 LEU LEU A ? n 
A 1 108 PRO 108 108 108 PRO PRO A ? n 
A 1 109 ASN 109 109 109 ASN ASN A ? n 
A 1 110 ASP 110 110 110 ASP ASP A ? n 
A 1 111 CYS 111 111 111 CYS CYS A ? n 
A 1 112 ALA 112 112 112 ALA ALA A ? n 
A 1 113 THR 113 113 113 THR THR A ? n 
A 1 114 ALA 114 114 114 ALA ALA A ? n 
A 1 115 GLY 115 115 115 GLY GLY A ? n 
A 1 116 THR 116 116 116 THR THR A ? n 
A 1 117 GLU 117 117 117 GLU GLU A ? n 
A 1 118 CYS 118 118 118 CYS CYS A ? n 
A 1 119 HIS 119 119 119 HIS HIS A ? n 
A 1 120 VAL 120 120 120 VAL VAL A ? n 
A 1 121 SER 121 121 121 SER SER A ? n 
A 1 122 GLY 122 122 122 GLY GLY A ? n 
A 1 123 TRP 123 123 123 TRP TRP A ? n 
A 1 124 GLY 124 124 124 GLY GLY A ? n 
A 1 125 ILE 125 125 125 ILE ILE A ? n 
A 1 126 THR 126 126 126 THR THR A ? n 
A 1 127 ASN 127 127 127 ASN ASN A ? n 
A 1 128 HIS 128 128 128 HIS HIS A ? n 
A 1 129 PRO 129 129 129 PRO PRO A ? n 
A 1 130 ARG 130 130 130 ARG ARG A ? n 
A 1 131 ASN 131 131 131 ASN ASN A ? n 
A 1 132 PRO 132 132 132 PRO PRO A ? n 
A 1 133 PHE 133 133 133 PHE PHE A ? n 
A 1 134 PRO 134 134 134 PRO PRO A ? n 
A 1 135 ASP 135 135 135 ASP ASP A ? n 
A 1 136 LEU 136 136 136 LEU LEU A ? n 
A 1 137 LEU 137 137 137 LEU LEU A ? n 
A 1 138 GLN 138 138 138 GLN GLN A ? n 
A 1 139 CYS 139 139 139 CYS CYS A ? n 
A 1 140 LEU 140 140 140 LEU LEU A ? n 
A 1 141 ASN 141 141 141 ASN ASN A ? n 
A 1 142 LEU 142 142 142 LEU LEU A ? n 
A 1 143 SER 143 143 143 SER SER A ? n 
A 1 144 ILE 144 144 144 ILE ILE A ? n 
A 1 145 VAL 145 145 145 VAL VAL A ? n 
A 1 146 SER 146 146 146 SER SER A ? n 
A 1 147 HIS 147 147 147 HIS HIS A ? n 
A 1 148 ALA 148 148 148 ALA ALA A ? n 
A 1 149 THR 149 149 149 THR THR A ? n 
A 1 150 CYS 150 150 150 CYS CYS A ? n 
A 1 151 HIS 151 151 151 HIS HIS A ? n 
A 1 152 GLY 152 152 152 GLY GLY A ? n 
A 1 153 VAL 153 153 153 VAL VAL A ? n 
A 1 154 TYR 154 154 154 TYR TYR A ? n 
A 1 155 PRO 155 155 155 PRO PRO A ? n 
A 1 156 GLY 156 156 156 GLY GLY A ? n 
A 1 157 ARG 157 157 157 ARG ARG A ? n 
A 1 158 ILE 158 158 158 ILE ILE A ? n 
A 1 159 THR 159 159 159 THR THR A ? n 
A 1 160 SER 160 160 160 SER SER A ? n 
A 1 161 ASN 161 161 161 ASN ASN A ? n 
A 1 162 MET 162 162 162 MET MET A ? n 
A 1 163 VAL 163 163 163 VAL VAL A ? n 
A 1 164 CYS 164 164 164 CYS CYS A ? n 
A 1 165 ALA 165 165 165 ALA ALA A ? n 
A 1 166 GLY 166 166 166 GLY GLY A ? n 
A 1 167 GLY 167 167 167 GLY GLY A ? n 
A 1 168 VAL 168 168 168 VAL VAL A ? n 
A 1 169 PRO 169 169 169 PRO PRO A ? n 
A 1 170 GLY 170 170 170 GLY GLY A ? n 
A 1 171 GLN 171 171 171 GLN GLN A ? n 
A 1 172 ASP 172 172 172 ASP ASP A ? n 
A 1 173 ALA 173 173 173 ALA ALA A ? n 
A 1 174 CYS 174 174 174 CYS CYS A ? n 
A 1 175 GLN 175 175 175 GLN GLN A ? n 
A 1 176 GLY 176 176 176 GLY GLY A ? n 
A 1 177 ASP 177 177 177 ASP ASP A ? n 
A 1 178 SER 178 178 178 SER SER A ? n 
A 1 179 GLY 179 179 179 GLY GLY A ? n 
A 1 180 GLY 180 180 180 GLY GLY A ? n 
A 1 181 PRO 181 181 181 PRO PRO A ? n 
A 1 182 LEU 182 182 182 LEU LEU A ? n 
A 1 183 VAL 183 183 183 VAL VAL A ? n 
A 1 184 CYS 184 184 184 CYS CYS A ? n 
A 1 185 GLY 185 185 185 GLY GLY A ? n 
A 1 186 GLY 186 186 186 GLY GLY A ? n 
A 1 187 VAL 187 187 187 VAL VAL A ? n 
A 1 188 LEU 188 188 188 LEU LEU A ? n 
A 1 189 GLN 189 189 189 GLN GLN A ? n 
A 1 190 GLY 190 190 190 GLY GLY A ? n 
A 1 191 LEU 191 191 191 LEU LEU A ? n 
A 1 192 VAL 192 192 192 VAL VAL A ? n 
A 1 193 SER 193 193 193 SER SER A ? n 
A 1 194 TRP 194 194 194 TRP TRP A ? n 
A 1 195 GLY 195 195 195 GLY GLY A ? n 
A 1 196 SER 196 196 196 SER SER A ? n 
A 1 197 VAL 197 197 197 VAL VAL A ? n 
A 1 198 PRO 198 198 198 PRO PRO A ? n 
A 1 199 CYS 199 199 199 CYS CYS A ? n 
A 1 200 GLY 200 200 200 GLY GLY A ? n 
A 1 201 GLN 201 201 201 GLN GLN A ? n 
A 1 202 ASP 202 202 202 ASP ASP A ? n 
A 1 203 GLY 203 203 203 GLY GLY A ? n 
A 1 204 ILE 204 204 204 ILE ILE A ? n 
A 1 205 PRO 205 205 205 PRO PRO A ? n 
A 1 206 GLY 206 206 206 GLY GLY A ? n 
A 1 207 VAL 207 207 207 VAL VAL A ? n 
A 1 208 TYR 208 208 208 TYR TYR A ? n 
A 1 209 THR 209 209 209 THR THR A ? n 
A 1 210 TYR 210 210 210 TYR TYR A ? n 
A 1 211 ILE 211 211 211 ILE ILE A ? n 
A 1 212 CYS 212 212 212 CYS CYS A ? n 
A 1 213 LYS 213 213 213 LYS LYS A ? n 
A 1 214 TYR 214 214 214 TYR TYR A ? n 
A 1 215 VAL 215 215 215 VAL VAL A ? n 
A 1 216 ASP 216 216 216 ASP ASP A ? n 
A 1 217 TRP 217 217 217 TRP TRP A ? n 
A 1 218 ILE 218 218 218 ILE ILE A ? n 
A 1 219 ARG 219 219 219 ARG ARG A ? n 
A 1 220 MET 220 220 220 MET MET A ? n 
A 1 221 ILE 221 221 221 ILE ILE A ? n 
A 1 222 MET 222 222 222 MET MET A ? n 
A 1 223 ARG 223 223 223 ARG ARG A ? n 
A 1 224 ASN 224 224 224 ASN ASN A ? n 
A 1 225 ASN 225 225 225 ASN ASN A ? n 
# 
loop_
_atom_site.group_PDB 
_atom_site.id 
_atom_site.type_symbol 
_atom_site.label_atom_id 
_atom_site.label_alt_id 
_atom_site.label_comp_id 
_atom_site.label_asym_id 
_atom_site.label_entity_id 
_atom_site.label_seq_id 
_atom_site.pdbx_PDB_ins_code 
_atom_site.Cartn_x 
_atom_site.Cartn_y 
_atom_site.Cartn_z 
_atom_site.occupancy 
_atom_site.B_iso_or_equiv 
_atom_site.pdbx_formal_charge 
_atom_site.auth_seq_id 
_atom_site.auth_comp_id 
_atom_site.auth_asym_id 
_atom_site.auth_atom_id 
_atom_site.pdbx_PDB_model_num 
ATOM 1    N N   ? LYS A 1   1 ?  -4.230   3.224  -9.954 1.000 56.510 ? 1   LYS A N   1 
ATOM 2    C CA  ? LYS A 1   1 ?  -4.084   2.450 -11.183 1.000 56.510 ? 1   LYS A CA  1 
ATOM 3    C C   ? LYS A 1   1 ?  -3.308   1.160 -10.932 1.000 56.510 ? 1   LYS A C   1 
ATOM 4    C CB  ? LYS A 1   1 ?  -3.386   3.280 -12.261 1.000 56.510 ? 1   LYS A CB  1 
ATOM 5    O O   ? LYS A 1   1 ?  -2.215   1.188 -10.363 1.000 56.510 ? 1   LYS A O   1 
ATOM 6    C CG  ? LYS A 1   1 ?  -3.331   2.605 -13.624 1.000 56.510 ? 1   LYS A CG  1 
ATOM 7    C CD  ? LYS A 1   1 ?  -2.642   3.487 -14.657 1.000 56.510 ? 1   LYS A CD  1 
ATOM 8    C CE  ? LYS A 1   1 ?  -2.530   2.787 -16.005 1.000 56.510 ? 1   LYS A CE  1 
ATOM 9    N NZ  ? LYS A 1   1 ?  -1.851   3.646 -17.021 1.000 56.510 ? 1   LYS A NZ  1 
ATOM 10   N N   ? ILE A 1   2 ?  -3.972   0.056 -11.057 1.000 77.420 ? 2   ILE A N   1 
ATOM 11   C CA  ? ILE A 1   2 ?  -3.142  -1.096 -11.391 1.000 77.420 ? 2   ILE A CA  1 
ATOM 12   C C   ? ILE A 1   2 ?  -3.106  -1.284 -12.906 1.000 77.420 ? 2   ILE A C   1 
ATOM 13   C CB  ? ILE A 1   2 ?  -3.657  -2.381 -10.704 1.000 77.420 ? 2   ILE A CB  1 
ATOM 14   O O   ? ILE A 1   2 ?  -4.109  -1.662 -13.516 1.000 77.420 ? 2   ILE A O   1 
ATOM 15   C CG1 ? ILE A 1   2 ?  -3.722  -2.186  -9.185 1.000 77.420 ? 2   ILE A CG1 1 
ATOM 16   C CG2 ? ILE A 1   2 ?  -2.771  -3.578 -11.064 1.000 77.420 ? 2   ILE A CG2 1 
ATOM 17   C CD1 ? ILE A 1   2 ?  -2.359  -2.085  -8.515 1.000 77.420 ? 2   ILE A CD1 1 
ATOM 18   N N   ? PHE A 1   3 ?  -2.218  -0.690 -13.527 1.000 79.270 ? 3   PHE A N   1 
ATOM 19   C CA  ? PHE A 1   3 ?  -2.028  -0.737 -14.972 1.000 79.270 ? 3   PHE A CA  1 
ATOM 20   C C   ? PHE A 1   3 ?  -1.846  -2.173 -15.448 1.000 79.270 ? 3   PHE A C   1 
ATOM 21   C CB  ? PHE A 1   3 ?  -0.819   0.110 -15.384 1.000 79.270 ? 3   PHE A CB  1 
ATOM 22   O O   ? PHE A 1   3 ?  -0.966  -2.887 -14.962 1.000 79.270 ? 3   PHE A O   1 
ATOM 23   C CG  ? PHE A 1   3 ?  -0.852   0.555 -16.821 1.000 79.270 ? 3   PHE A CG  1 
ATOM 24   C CD1 ? PHE A 1   3 ?  -0.145  -0.140 -17.795 1.000 79.270 ? 3   PHE A CD1 1 
ATOM 25   C CD2 ? PHE A 1   3 ?  -1.590   1.669 -17.198 1.000 79.270 ? 3   PHE A CD2 1 
ATOM 26   C CE1 ? PHE A 1   3 ?  -0.174   0.270 -19.126 1.000 79.270 ? 3   PHE A CE1 1 
ATOM 27   C CE2 ? PHE A 1   3 ?  -1.624   2.085 -18.526 1.000 79.270 ? 3   PHE A CE2 1 
ATOM 28   C CZ  ? PHE A 1   3 ?  -0.914   1.385 -19.488 1.000 79.270 ? 3   PHE A CZ  1 
ATOM 29   N N   ? ASN A 1   4 ?  -2.824  -2.699 -16.285 1.000 80.340 ? 4   ASN A N   1 
ATOM 30   C CA  ? ASN A 1   4 ?  -2.879  -4.059 -16.811 1.000 80.340 ? 4   ASN A CA  1 
ATOM 31   C C   ? ASN A 1   4 ?  -3.202  -5.071 -15.715 1.000 80.340 ? 4   ASN A C   1 
ATOM 32   C CB  ? ASN A 1   4 ?  -1.562  -4.422 -17.498 1.000 80.340 ? 4   ASN A CB  1 
ATOM 33   O O   ? ASN A 1   4 ?  -2.675  -6.185 -15.718 1.000 80.340 ? 4   ASN A O   1 
ATOM 34   C CG  ? ASN A 1   4 ?  -1.754  -5.372 -18.664 1.000 80.340 ? 4   ASN A CG  1 
ATOM 35   N ND2 ? ASN A 1   4 ?  -0.707  -6.114 -19.004 1.000 80.340 ? 4   ASN A ND2 1 
ATOM 36   O OD1 ? ASN A 1   4 ?  -2.835  -5.438 -19.255 1.000 80.340 ? 4   ASN A OD1 1 
ATOM 37   N N   ? GLY A 1   5 ?  -3.831  -4.615 -14.574 1.000 82.750 ? 5   GLY A N   1 
ATOM 38   C CA  ? GLY A 1   5 ?  -4.316  -5.513 -13.538 1.000 82.750 ? 5   GLY A CA  1 
ATOM 39   C C   ? GLY A 1   5 ?  -5.584  -6.248 -13.932 1.000 82.750 ? 5   GLY A C   1 
ATOM 40   O O   ? GLY A 1   5 ?  -6.174  -5.963 -14.976 1.000 82.750 ? 5   GLY A O   1 
ATOM 41   N N   ? THR A 1   6 ?  -5.899  -7.242 -13.326 1.000 90.710 ? 6   THR A N   1 
ATOM 42   C CA  ? THR A 1   6 ?  -7.138  -7.992 -13.503 1.000 90.710 ? 6   THR A CA  1 
ATOM 43   C C   ? THR A 1   6 ?  -7.984  -7.946 -12.234 1.000 90.710 ? 6   THR A C   1 
ATOM 44   C CB  ? THR A 1   6 ?  -6.855  -9.457 -13.882 1.000 90.710 ? 6   THR A CB  1 
ATOM 45   O O   ? THR A 1   6 ?  -7.475  -7.639 -11.153 1.000 90.710 ? 6   THR A O   1 
ATOM 46   C CG2 ? THR A 1   6 ?  -6.105  -9.547 -15.207 1.000 90.710 ? 6   THR A CG2 1 
ATOM 47   O OG1 ? THR A 1   6 ?  -6.062 -10.065 -12.855 1.000 90.710 ? 6   THR A OG1 1 
ATOM 48   N N   ? GLU A 1   7 ?  -9.242  -8.109 -12.497 1.000 93.750 ? 7   GLU A N   1 
ATOM 49   C CA  ? GLU A 1   7 ? -10.133  -8.129 -11.341 1.000 93.750 ? 7   GLU A CA  1 
ATOM 50   C C   ? GLU A 1   7 ?  -9.663  -9.139 -10.299 1.000 93.750 ? 7   GLU A C   1 
ATOM 51   C CB  ? GLU A 1   7 ? -11.567  -8.446 -11.773 1.000 93.750 ? 7   GLU A CB  1 
ATOM 52   O O   ? GLU A 1   7 ?  -9.318 -10.273 -10.638 1.000 93.750 ? 7   GLU A O   1 
ATOM 53   C CG  ? GLU A 1   7 ? -12.559  -8.501 -10.619 1.000 93.750 ? 7   GLU A CG  1 
ATOM 54   C CD  ? GLU A 1   7 ? -13.950  -8.942 -11.045 1.000 93.750 ? 7   GLU A CD  1 
ATOM 55   O OE1 ? GLU A 1   7 ? -14.730  -9.408 -10.183 1.000 93.750 ? 7   GLU A OE1 1 
ATOM 56   O OE2 ? GLU A 1   7 ? -14.264  -8.821 -12.250 1.000 93.750 ? 7   GLU A OE2 1 
ATOM 57   N N   ? CYS A 1   8 ?  -9.625  -8.705  -9.077 1.000 94.310 ? 8   CYS A N   1 
ATOM 58   C CA  ? CYS A 1   8 ?  -9.331  -9.600  -7.963 1.000 94.310 ? 8   CYS A CA  1 
ATOM 59   C C   ? CYS A 1   8 ? -10.505 -10.532  -7.689 1.000 94.310 ? 8   CYS A C   1 
ATOM 60   C CB  ? CYS A 1   8 ?  -9.000  -8.798  -6.704 1.000 94.310 ? 8   CYS A CB  1 
ATOM 61   O O   ? CYS A 1   8 ? -11.658 -10.175  -7.935 1.000 94.310 ? 8   CYS A O   1 
ATOM 62   S SG  ? CYS A 1   8 ?  -7.548  -7.738  -6.877 1.000 94.310 ? 8   CYS A SG  1 
ATOM 63   N N   ? GLY A 1   9 ? -10.145 -11.797  -7.297 1.000 93.550 ? 9   GLY A N   1 
ATOM 64   C CA  ? GLY A 1   9 ? -11.228 -12.613  -6.773 1.000 93.550 ? 9   GLY A CA  1 
ATOM 65   C C   ? GLY A 1   9 ? -12.011 -11.927  -5.669 1.000 93.550 ? 9   GLY A C   1 
ATOM 66   O O   ? GLY A 1   9 ? -11.447 -11.166  -4.881 1.000 93.550 ? 9   GLY A O   1 
ATOM 67   N N   ? ARG A 1  10 ? -13.312 -12.126  -5.668 1.000 92.860 ? 10  ARG A N   1 
ATOM 68   C CA  ? ARG A 1  10 ? -14.157 -11.529  -4.639 1.000 92.860 ? 10  ARG A CA  1 
ATOM 69   C C   ? ARG A 1  10 ? -13.605 -11.812  -3.246 1.000 92.860 ? 10  ARG A C   1 
ATOM 70   C CB  ? ARG A 1  10 ? -15.591 -12.051  -4.751 1.000 92.860 ? 10  ARG A CB  1 
ATOM 71   O O   ? ARG A 1  10 ? -13.283 -12.956  -2.921 1.000 92.860 ? 10  ARG A O   1 
ATOM 72   C CG  ? ARG A 1  10 ? -16.585 -11.316  -3.867 1.000 92.860 ? 10  ARG A CG  1 
ATOM 73   C CD  ? ARG A 1  10 ? -18.014 -11.775  -4.121 1.000 92.860 ? 10  ARG A CD  1 
ATOM 74   N NE  ? ARG A 1  10 ? -18.988 -10.845  -3.558 1.000 92.860 ? 10  ARG A NE  1 
ATOM 75   N NH1 ? ARG A 1  10 ? -20.234 -12.471  -2.492 1.000 92.860 ? 10  ARG A NH1 1 
ATOM 76   N NH2 ? ARG A 1  10 ? -20.845 -10.267  -2.337 1.000 92.860 ? 10  ARG A NH2 1 
ATOM 77   C CZ  ? ARG A 1  10 ? -20.020 -11.197  -2.797 1.000 92.860 ? 10  ARG A CZ  1 
ATOM 78   N N   ? ASN A 1  11 ? -13.366 -10.670  -2.416 1.000 91.250 ? 11  ASN A N   1 
ATOM 79   C CA  ? ASN A 1  11 ? -12.947 -10.693  -1.018 1.000 91.250 ? 11  ASN A CA  1 
ATOM 80   C C   ? ASN A 1  11 ? -11.610 -11.407  -0.845 1.000 91.250 ? 11  ASN A C   1 
ATOM 81   C CB  ? ASN A 1  11 ? -14.019 -11.353  -0.148 1.000 91.250 ? 11  ASN A CB  1 
ATOM 82   O O   ? ASN A 1  11 ? -11.305 -11.909   0.239 1.000 91.250 ? 11  ASN A O   1 
ATOM 83   C CG  ? ASN A 1  11 ? -15.341 -10.613  -0.188 1.000 91.250 ? 11  ASN A CG  1 
ATOM 84   N ND2 ? ASN A 1  11 ? -15.299  -9.309   0.057 1.000 91.250 ? 11  ASN A ND2 1 
ATOM 85   O OD1 ? ASN A 1  11 ? -16.393 -11.209  -0.435 1.000 91.250 ? 11  ASN A OD1 1 
ATOM 86   N N   ? SER A 1  12 ? -10.820 -11.563  -1.895 1.000 94.800 ? 12  SER A N   1 
ATOM 87   C CA  ? SER A 1  12 ?  -9.501 -12.187  -1.869 1.000 94.800 ? 12  SER A CA  1 
ATOM 88   C C   ? SER A 1  12 ?  -8.472 -11.278  -1.204 1.000 94.800 ? 12  SER A C   1 
ATOM 89   C CB  ? SER A 1  12 ?  -9.044 -12.536  -3.286 1.000 94.800 ? 12  SER A CB  1 
ATOM 90   O O   ? SER A 1  12 ?  -7.392 -11.731  -0.820 1.000 94.800 ? 12  SER A O   1 
ATOM 91   O OG  ? SER A 1  12 ?  -8.946 -11.369  -4.084 1.000 94.800 ? 12  SER A OG  1 
ATOM 92   N N   ? GLN A 1  13 ?  -8.694 -10.042  -1.032 1.000 96.450 ? 13  GLN A N   1 
ATOM 93   C CA  ? GLN A 1  13 ?  -7.847  -9.057  -0.368 1.000 96.450 ? 13  GLN A CA  1 
ATOM 94   C C   ? GLN A 1  13 ?  -8.583  -8.390   0.790 1.000 96.450 ? 13  GLN A C   1 
ATOM 95   C CB  ? GLN A 1  13 ?  -7.368  -8.000  -1.365 1.000 96.450 ? 13  GLN A CB  1 
ATOM 96   O O   ? GLN A 1  13 ?  -8.864  -7.190   0.745 1.000 96.450 ? 13  GLN A O   1 
ATOM 97   C CG  ? GLN A 1  13 ?  -6.470  -8.553  -2.463 1.000 96.450 ? 13  GLN A CG  1 
ATOM 98   C CD  ? GLN A 1  13 ?  -7.119  -9.686  -3.237 1.000 96.450 ? 13  GLN A CD  1 
ATOM 99   N NE2 ? GLN A 1  13 ?  -6.301 -10.492  -3.904 1.000 96.450 ? 13  GLN A NE2 1 
ATOM 100  O OE1 ? GLN A 1  13 ?  -8.345  -9.835  -3.235 1.000 96.450 ? 13  GLN A OE1 1 
ATOM 101  N N   ? PRO A 1  14 ?  -8.839  -9.097   1.901 1.000 96.760 ? 14  PRO A N   1 
ATOM 102  C CA  ? PRO A 1  14 ?  -9.695  -8.636   2.997 1.000 96.760 ? 14  PRO A CA  1 
ATOM 103  C C   ? PRO A 1  14 ?  -9.036  -7.549   3.843 1.000 96.760 ? 14  PRO A C   1 
ATOM 104  C CB  ? PRO A 1  14 ?  -9.926  -9.905   3.821 1.000 96.760 ? 14  PRO A CB  1 
ATOM 105  O O   ? PRO A 1  14 ?  -9.692  -6.938   4.691 1.000 96.760 ? 14  PRO A O   1 
ATOM 106  C CG  ? PRO A 1  14 ?  -8.717 -10.747   3.574 1.000 96.760 ? 14  PRO A CG  1 
ATOM 107  C CD  ? PRO A 1  14 ?  -8.284 -10.552   2.149 1.000 96.760 ? 14  PRO A CD  1 
ATOM 108  N N   ? TRP A 1  15 ?  -7.786  -7.204   3.516 1.000 97.930 ? 15  TRP A N   1 
ATOM 109  C CA  ? TRP A 1  15 ?  -7.027  -6.180   4.226 1.000 97.930 ? 15  TRP A CA  1 
ATOM 110  C C   ? TRP A 1  15 ?  -7.071  -4.853   3.475 1.000 97.930 ? 15  TRP A C   1 
ATOM 111  C CB  ? TRP A 1  15 ?  -5.575  -6.624   4.419 1.000 97.930 ? 15  TRP A CB  1 
ATOM 112  O O   ? TRP A 1  15 ?  -6.658  -3.819   4.005 1.000 97.930 ? 15  TRP A O   1 
ATOM 113  C CG  ? TRP A 1  15 ?  -4.942  -7.191   3.184 1.000 97.930 ? 15  TRP A CG  1 
ATOM 114  C CD1 ? TRP A 1  15 ?  -4.317  -6.498   2.185 1.000 97.930 ? 15  TRP A CD1 1 
ATOM 115  C CD2 ? TRP A 1  15 ?  -4.876  -8.572   2.816 1.000 97.930 ? 15  TRP A CD2 1 
ATOM 116  C CE2 ? TRP A 1  15 ?  -4.197  -8.643   1.580 1.000 97.930 ? 15  TRP A CE2 1 
ATOM 117  C CE3 ? TRP A 1  15 ?  -5.327  -9.758   3.412 1.000 97.930 ? 15  TRP A CE3 1 
ATOM 118  N NE1 ? TRP A 1  15 ?  -3.866  -7.365   1.217 1.000 97.930 ? 15  TRP A NE1 1 
ATOM 119  C CH2 ? TRP A 1  15 ?  -4.407 -11.000   1.533 1.000 97.930 ? 15  TRP A CH2 1 
ATOM 120  C CZ2 ? TRP A 1  15 ?  -3.956  -9.856   0.928 1.000 97.930 ? 15  TRP A CZ2 1 
ATOM 121  C CZ3 ? TRP A 1  15 ?  -5.086 -10.963   2.762 1.000 97.930 ? 15  TRP A CZ3 1 
ATOM 122  N N   ? GLN A 1  16 ?  -7.441  -4.852   2.145 1.000 97.570 ? 16  GLN A N   1 
ATOM 123  C CA  ? GLN A 1  16 ?  -7.475  -3.654   1.314 1.000 97.570 ? 16  GLN A CA  1 
ATOM 124  C C   ? GLN A 1  16 ?  -8.511  -2.658   1.826 1.000 97.570 ? 16  GLN A C   1 
ATOM 125  C CB  ? GLN A 1  16 ?  -7.771  -4.018  -0.142 1.000 97.570 ? 16  GLN A CB  1 
ATOM 126  O O   ? GLN A 1  16 ?  -9.674  -3.013   2.029 1.000 97.570 ? 16  GLN A O   1 
ATOM 127  C CG  ? GLN A 1  16 ?  -7.853  -2.815  -1.072 1.000 97.570 ? 16  GLN A CG  1 
ATOM 128  C CD  ? GLN A 1  16 ?  -6.504  -2.160  -1.305 1.000 97.570 ? 16  GLN A CD  1 
ATOM 129  N NE2 ? GLN A 1  16 ?  -6.498  -0.836  -1.409 1.000 97.570 ? 16  GLN A NE2 1 
ATOM 130  O OE1 ? GLN A 1  16 ?  -5.476  -2.839  -1.389 1.000 97.570 ? 16  GLN A OE1 1 
ATOM 131  N N   ? VAL A 1  17 ?  -8.043  -1.400   1.955 1.000 97.000 ? 17  VAL A N   1 
ATOM 132  C CA  ? VAL A 1  17 ?  -8.905  -0.350   2.487 1.000 97.000 ? 17  VAL A CA  1 
ATOM 133  C C   ? VAL A 1  17 ?  -9.057   0.766   1.455 1.000 97.000 ? 17  VAL A C   1 
ATOM 134  C CB  ? VAL A 1  17 ?  -8.353   0.222   3.812 1.000 97.000 ? 17  VAL A CB  1 
ATOM 135  O O   ? VAL A 1  17 ?  -8.080   1.170   0.820 1.000 97.000 ? 17  VAL A O   1 
ATOM 136  C CG1 ? VAL A 1  17 ?  -9.158   1.444   4.250 1.000 97.000 ? 17  VAL A CG1 1 
ATOM 137  C CG2 ? VAL A 1  17 ?  -8.366  -0.849   4.901 1.000 97.000 ? 17  VAL A CG2 1 
ATOM 138  N N   ? GLY A 1  18 ? -10.276   1.188   1.271 1.000 96.040 ? 18  GLY A N   1 
ATOM 139  C CA  ? GLY A 1  18 ? -10.524   2.422   0.543 1.000 96.040 ? 18  GLY A CA  1 
ATOM 140  C C   ? GLY A 1  18 ? -10.690   3.627   1.450 1.000 96.040 ? 18  GLY A C   1 
ATOM 141  O O   ? GLY A 1  18 ? -11.536   3.623   2.347 1.000 96.040 ? 18  GLY A O   1 
ATOM 142  N N   ? LEU A 1  19 ?  -9.939   4.665   1.179 1.000 96.120 ? 19  LEU A N   1 
ATOM 143  C CA  ? LEU A 1  19 ? -10.053   5.921   1.913 1.000 96.120 ? 19  LEU A CA  1 
ATOM 144  C C   ? LEU A 1  19 ? -10.821   6.958   1.101 1.000 96.120 ? 19  LEU A C   1 
ATOM 145  C CB  ? LEU A 1  19 ?  -8.666   6.460   2.272 1.000 96.120 ? 19  LEU A CB  1 
ATOM 146  O O   ? LEU A 1  19 ? -10.380   7.357   0.020 1.000 96.120 ? 19  LEU A O   1 
ATOM 147  C CG  ? LEU A 1  19 ?  -7.720   5.485   2.973 1.000 96.120 ? 19  LEU A CG  1 
ATOM 148  C CD1 ? LEU A 1  19 ?  -6.384   6.161   3.267 1.000 96.120 ? 19  LEU A CD1 1 
ATOM 149  C CD2 ? LEU A 1  19 ?  -8.351   4.957   4.257 1.000 96.120 ? 19  LEU A CD2 1 
ATOM 150  N N   ? PHE A 1  20 ? -11.962   7.406   1.775 1.000 94.270 ? 20  PHE A N   1 
ATOM 151  C CA  ? PHE A 1  20 ? -12.873   8.268   1.032 1.000 94.270 ? 20  PHE A CA  1 
ATOM 152  C C   ? PHE A 1  20 ? -12.996   9.632   1.701 1.000 94.270 ? 20  PHE A C   1 
ATOM 153  C CB  ? PHE A 1  20 ? -14.254   7.616   0.912 1.000 94.270 ? 20  PHE A CB  1 
ATOM 154  O O   ? PHE A 1  20 ? -13.049   9.723   2.930 1.000 94.270 ? 20  PHE A O   1 
ATOM 155  C CG  ? PHE A 1  20 ? -14.294   6.449  -0.037 1.000 94.270 ? 20  PHE A CG  1 
ATOM 156  C CD1 ? PHE A 1  20 ? -14.858   6.581  -1.300 1.000 94.270 ? 20  PHE A CD1 1 
ATOM 157  C CD2 ? PHE A 1  20 ? -13.766   5.219   0.334 1.000 94.270 ? 20  PHE A CD2 1 
ATOM 158  C CE1 ? PHE A 1  20 ? -14.896   5.502  -2.181 1.000 94.270 ? 20  PHE A CE1 1 
ATOM 159  C CE2 ? PHE A 1  20 ? -13.801   4.136  -0.541 1.000 94.270 ? 20  PHE A CE2 1 
ATOM 160  C CZ  ? PHE A 1  20 ? -14.367   4.280  -1.797 1.000 94.270 ? 20  PHE A CZ  1 
ATOM 161  N N   ? GLU A 1  21 ? -12.987  10.598   0.914 1.000 91.170 ? 21  GLU A N   1 
ATOM 162  C CA  ? GLU A 1  21 ? -13.477  11.928   1.266 1.000 91.170 ? 21  GLU A CA  1 
ATOM 163  C C   ? GLU A 1  21 ? -14.810  12.224   0.584 1.000 91.170 ? 21  GLU A C   1 
ATOM 164  C CB  ? GLU A 1  21 ? -12.446  12.997   0.894 1.000 91.170 ? 21  GLU A CB  1 
ATOM 165  O O   ? GLU A 1  21 ? -14.851  12.490  -0.619 1.000 91.170 ? 21  GLU A O   1 
ATOM 166  C CG  ? GLU A 1  21 ? -12.679  14.338   1.573 1.000 91.170 ? 21  GLU A CG  1 
ATOM 167  C CD  ? GLU A 1  21 ? -11.511  15.300   1.419 1.000 91.170 ? 21  GLU A CD  1 
ATOM 168  O OE1 ? GLU A 1  21 ? -11.026  15.835   2.441 1.000 91.170 ? 21  GLU A OE1 1 
ATOM 169  O OE2 ? GLU A 1  21 ? -11.078  15.520   0.265 1.000 91.170 ? 21  GLU A OE2 1 
ATOM 170  N N   ? GLY A 1  22 ? -15.887  12.184   1.399 1.000 88.510 ? 22  GLY A N   1 
ATOM 171  C CA  ? GLY A 1  22 ? -17.205  12.103   0.789 1.000 88.510 ? 22  GLY A CA  1 
ATOM 172  C C   ? GLY A 1  22 ? -17.425  10.819   0.013 1.000 88.510 ? 22  GLY A C   1 
ATOM 173  O O   ? GLY A 1  22 ? -17.256   9.724   0.554 1.000 88.510 ? 22  GLY A O   1 
ATOM 174  N N   ? THR A 1  23 ? -17.746  10.926  -1.263 1.000 87.000 ? 23  THR A N   1 
ATOM 175  C CA  ? THR A 1  23 ? -18.018   9.754  -2.088 1.000 87.000 ? 23  THR A CA  1 
ATOM 176  C C   ? THR A 1  23 ? -16.835   9.448  -3.001 1.000 87.000 ? 23  THR A C   1 
ATOM 177  C CB  ? THR A 1  23 ? -19.288   9.951  -2.937 1.000 87.000 ? 23  THR A CB  1 
ATOM 178  O O   ? THR A 1  23 ? -16.843   8.449  -3.724 1.000 87.000 ? 23  THR A O   1 
ATOM 179  C CG2 ? THR A 1  23 ? -20.509  10.187  -2.054 1.000 87.000 ? 23  THR A CG2 1 
ATOM 180  O OG1 ? THR A 1  23 ? -19.108  11.081  -3.799 1.000 87.000 ? 23  THR A OG1 1 
ATOM 181  N N   ? SER A 1  24 ? -15.833  10.272  -2.825 1.000 89.630 ? 24  SER A N   1 
ATOM 182  C CA  ? SER A 1  24 ? -14.699  10.151  -3.736 1.000 89.630 ? 24  SER A CA  1 
ATOM 183  C C   ? SER A 1  24 ? -13.568   9.346  -3.105 1.000 89.630 ? 24  SER A C   1 
ATOM 184  C CB  ? SER A 1  24 ? -14.187  11.533  -4.142 1.000 89.630 ? 24  SER A CB  1 
ATOM 185  O O   ? SER A 1  24 ? -13.152   9.627  -1.979 1.000 89.630 ? 24  SER A O   1 
ATOM 186  O OG  ? SER A 1  24 ? -15.186  12.253  -4.845 1.000 89.630 ? 24  SER A OG  1 
ATOM 187  N N   ? LEU A 1  25 ? -13.098   8.330  -3.825 1.000 92.310 ? 25  LEU A N   1 
ATOM 188  C CA  ? LEU A 1  25 ? -11.927   7.569  -3.405 1.000 92.310 ? 25  LEU A CA  1 
ATOM 189  C C   ? LEU A 1  25 ? -10.657   8.401  -3.550 1.000 92.310 ? 25  LEU A C   1 
ATOM 190  C CB  ? LEU A 1  25 ? -11.803   6.280  -4.223 1.000 92.310 ? 25  LEU A CB  1 
ATOM 191  O O   ? LEU A 1  25 ? -10.333   8.861  -4.647 1.000 92.310 ? 25  LEU A O   1 
ATOM 192  C CG  ? LEU A 1  25 ? -10.585   5.404  -3.927 1.000 92.310 ? 25  LEU A CG  1 
ATOM 193  C CD1 ? LEU A 1  25 ? -10.668   4.841  -2.512 1.000 92.310 ? 25  LEU A CD1 1 
ATOM 194  C CD2 ? LEU A 1  25 ? -10.473   4.279  -4.951 1.000 92.310 ? 25  LEU A CD2 1 
ATOM 195  N N   ? ARG A 1  26 ?  -9.921   8.559  -2.391 1.000 93.100 ? 26  ARG A N   1 
ATOM 196  C CA  ? ARG A 1  26 ?  -8.725   9.396  -2.380 1.000 93.100 ? 26  ARG A CA  1 
ATOM 197  C C   ? ARG A 1  26 ?  -7.461   8.545  -2.445 1.000 93.100 ? 26  ARG A C   1 
ATOM 198  C CB  ? ARG A 1  26 ?  -8.699  10.279  -1.131 1.000 93.100 ? 26  ARG A CB  1 
ATOM 199  O O   ? ARG A 1  26 ?  -6.520   8.877  -3.168 1.000 93.100 ? 26  ARG A O   1 
ATOM 200  C CG  ? ARG A 1  26 ?  -9.778  11.350  -1.110 1.000 93.100 ? 26  ARG A CG  1 
ATOM 201  C CD  ? ARG A 1  26 ?  -9.643  12.310  -2.284 1.000 93.100 ? 26  ARG A CD  1 
ATOM 202  N NE  ? ARG A 1  26 ? -10.645  13.370  -2.231 1.000 93.100 ? 26  ARG A NE  1 
ATOM 203  N NH1 ? ARG A 1  26 ?  -9.945  14.412  -4.171 1.000 93.100 ? 26  ARG A NH1 1 
ATOM 204  N NH2 ? ARG A 1  26 ? -11.714  15.258  -2.984 1.000 93.100 ? 26  ARG A NH2 1 
ATOM 205  C CZ  ? ARG A 1  26 ? -10.766  14.344  -3.129 1.000 93.100 ? 26  ARG A CZ  1 
ATOM 206  N N   ? CYS A 1  27 ?  -7.450   7.520  -1.700 1.000 95.520 ? 27  CYS A N   1 
ATOM 207  C CA  ? CYS A 1  27 ?  -6.300   6.630  -1.584 1.000 95.520 ? 27  CYS A CA  1 
ATOM 208  C C   ? CYS A 1  27 ?  -6.726   5.249  -1.098 1.000 95.520 ? 27  CYS A C   1 
ATOM 209  C CB  ? CYS A 1  27 ?  -5.261   7.218  -0.629 1.000 95.520 ? 27  CYS A CB  1 
ATOM 210  O O   ? CYS A 1  27 ?  -7.874   5.056  -0.693 1.000 95.520 ? 27  CYS A O   1 
ATOM 211  S SG  ? CYS A 1  27 ?  -4.356   8.622  -1.314 1.000 95.520 ? 27  CYS A SG  1 
ATOM 212  N N   ? GLY A 1  28 ?  -5.783   4.397  -1.200 1.000 96.040 ? 28  GLY A N   1 
ATOM 213  C CA  ? GLY A 1  28 ?  -5.932   3.104  -0.550 1.000 96.040 ? 28  GLY A CA  1 
ATOM 214  C C   ? GLY A 1  28 ?  -5.276   3.043   0.816 1.000 96.040 ? 28  GLY A C   1 
ATOM 215  O O   ? GLY A 1  28 ?  -4.683   4.024   1.270 1.000 96.040 ? 28  GLY A O   1 
ATOM 216  N N   ? GLY A 1  29 ?  -5.369   1.934   1.493 1.000 97.410 ? 29  GLY A N   1 
ATOM 217  C CA  ? GLY A 1  29 ?  -4.760   1.626   2.777 1.000 97.410 ? 29  GLY A CA  1 
ATOM 218  C C   ? GLY A 1  29 ?  -4.778   0.145   3.105 1.000 97.410 ? 29  GLY A C   1 
ATOM 219  O O   ? GLY A 1  29 ?  -5.232  -0.670   2.299 1.000 97.410 ? 29  GLY A O   1 
ATOM 220  N N   ? VAL A 1  30 ?  -4.195  -0.121   4.280 1.000 98.470 ? 30  VAL A N   1 
ATOM 221  C CA  ? VAL A 1  30 ?  -4.108  -1.514   4.704 1.000 98.470 ? 30  VAL A CA  1 
ATOM 222  C C   ? VAL A 1  30 ?  -4.551  -1.640   6.160 1.000 98.470 ? 30  VAL A C   1 
ATOM 223  C CB  ? VAL A 1  30 ?  -2.678  -2.072   4.532 1.000 98.470 ? 30  VAL A CB  1 
ATOM 224  O O   ? VAL A 1  30 ?  -4.077  -0.901   7.026 1.000 98.470 ? 30  VAL A O   1 
ATOM 225  C CG1 ? VAL A 1  30 ?  -2.649  -3.576   4.797 1.000 98.470 ? 30  VAL A CG1 1 
ATOM 226  C CG2 ? VAL A 1  30 ?  -2.151  -1.764   3.132 1.000 98.470 ? 30  VAL A CG2 1 
ATOM 227  N N   ? LEU A 1  31 ?  -5.529  -2.510   6.374 1.000 98.460 ? 31  LEU A N   1 
ATOM 228  C CA  ? LEU A 1  31 ?  -5.896  -2.835   7.748 1.000 98.460 ? 31  LEU A CA  1 
ATOM 229  C C   ? LEU A 1  31 ?  -4.816  -3.682   8.413 1.000 98.460 ? 31  LEU A C   1 
ATOM 230  C CB  ? LEU A 1  31 ?  -7.236  -3.574   7.784 1.000 98.460 ? 31  LEU A CB  1 
ATOM 231  O O   ? LEU A 1  31 ?  -4.550  -4.807   7.982 1.000 98.460 ? 31  LEU A O   1 
ATOM 232  C CG  ? LEU A 1  31 ?  -7.783  -3.919   9.170 1.000 98.460 ? 31  LEU A CG  1 
ATOM 233  C CD1 ? LEU A 1  31 ?  -8.154  -2.647   9.925 1.000 98.460 ? 31  LEU A CD1 1 
ATOM 234  C CD2 ? LEU A 1  31 ?  -8.986  -4.849   9.055 1.000 98.460 ? 31  LEU A CD2 1 
ATOM 235  N N   ? ILE A 1  32 ?  -4.169  -3.175   9.531 1.000 98.100 ? 32  ILE A N   1 
ATOM 236  C CA  ? ILE A 1  32 ?  -3.022  -3.872  10.102 1.000 98.100 ? 32  ILE A CA  1 
ATOM 237  C C   ? ILE A 1  32 ?  -3.337  -4.298  11.534 1.000 98.100 ? 32  ILE A C   1 
ATOM 238  C CB  ? ILE A 1  32 ?  -1.752  -2.992  10.071 1.000 98.100 ? 32  ILE A CB  1 
ATOM 239  O O   ? ILE A 1  32 ?  -2.557  -5.021  12.159 1.000 98.100 ? 32  ILE A O   1 
ATOM 240  C CG1 ? ILE A 1  32 ?  -2.029  -1.632  10.723 1.000 98.100 ? 32  ILE A CG1 1 
ATOM 241  C CG2 ? ILE A 1  32 ?  -1.250  -2.818   8.635 1.000 98.100 ? 32  ILE A CG2 1 
ATOM 242  C CD1 ? ILE A 1  32 ?  -0.780  -0.797  10.969 1.000 98.100 ? 32  ILE A CD1 1 
ATOM 243  N N   ? ASP A 1  33 ?  -4.537  -3.868  12.049 1.000 96.750 ? 33  ASP A N   1 
ATOM 244  C CA  ? ASP A 1  33 ?  -5.133  -4.300  13.310 1.000 96.750 ? 33  ASP A CA  1 
ATOM 245  C C   ? ASP A 1  33 ?  -6.601  -3.888  13.393 1.000 96.750 ? 33  ASP A C   1 
ATOM 246  C CB  ? ASP A 1  33 ?  -4.357  -3.722  14.495 1.000 96.750 ? 33  ASP A CB  1 
ATOM 247  O O   ? ASP A 1  33 ?  -7.160  -3.364  12.427 1.000 96.750 ? 33  ASP A O   1 
ATOM 248  C CG  ? ASP A 1  33 ?  -4.780  -4.316  15.827 1.000 96.750 ? 33  ASP A CG  1 
ATOM 249  O OD1 ? ASP A 1  33 ?  -4.213  -5.349  16.243 1.000 96.750 ? 33  ASP A OD1 1 
ATOM 250  O OD2 ? ASP A 1  33 ?  -5.692  -3.747  16.466 1.000 96.750 ? 33  ASP A OD2 1 
ATOM 251  N N   ? HIS A 1  34 ?  -7.289  -4.233  14.588 1.000 96.590 ? 34  HIS A N   1 
ATOM 252  C CA  ? HIS A 1  34 ?  -8.725  -4.006  14.703 1.000 96.590 ? 34  HIS A CA  1 
ATOM 253  C C   ? HIS A 1  34 ?  -9.060  -2.523  14.581 1.000 96.590 ? 34  HIS A C   1 
ATOM 254  C CB  ? HIS A 1  34 ?  -9.250  -4.555  16.030 1.000 96.590 ? 34  HIS A CB  1 
ATOM 255  O O   ? HIS A 1  34 ? -10.182  -2.164  14.219 1.000 96.590 ? 34  HIS A O   1 
ATOM 256  C CG  ? HIS A 1  34 ?  -9.164  -6.044  16.139 1.000 96.590 ? 34  HIS A CG  1 
ATOM 257  C CD2 ? HIS A 1  34 ?  -8.739  -6.978  15.255 1.000 96.590 ? 34  HIS A CD2 1 
ATOM 258  N ND1 ? HIS A 1  34 ?  -9.548  -6.731  17.271 1.000 96.590 ? 34  HIS A ND1 1 
ATOM 259  C CE1 ? HIS A 1  34 ?  -9.362  -8.026  17.077 1.000 96.590 ? 34  HIS A CE1 1 
ATOM 260  N NE2 ? HIS A 1  34 ?  -8.872  -8.202  15.862 1.000 96.590 ? 34  HIS A NE2 1 
ATOM 261  N N   ? ARG A 1  35 ?  -8.068  -1.650  14.766 1.000 96.730 ? 35  ARG A N   1 
ATOM 262  C CA  ? ARG A 1  35 ?  -8.399  -0.231  14.841 1.000 96.730 ? 35  ARG A CA  1 
ATOM 263  C C   ? ARG A 1  35 ?  -7.433   0.601  14.004 1.000 96.730 ? 35  ARG A C   1 
ATOM 264  C CB  ? ARG A 1  35 ?  -8.381   0.250  16.294 1.000 96.730 ? 35  ARG A CB  1 
ATOM 265  O O   ? ARG A 1  35 ?  -7.530   1.829  13.972 1.000 96.730 ? 35  ARG A O   1 
ATOM 266  C CG  ? ARG A 1  35 ?  -9.584  -0.201  17.107 1.000 96.730 ? 35  ARG A CG  1 
ATOM 267  C CD  ? ARG A 1  35 ?  -9.603   0.440  18.488 1.000 96.730 ? 35  ARG A CD  1 
ATOM 268  N NE  ? ARG A 1  35 ? -10.749  -0.008  19.274 1.000 96.730 ? 35  ARG A NE  1 
ATOM 269  N NH1 ? ARG A 1  35 ? -11.705   2.087  19.457 1.000 96.730 ? 35  ARG A NH1 1 
ATOM 270  N NH2 ? ARG A 1  35 ? -12.718   0.271  20.423 1.000 96.730 ? 35  ARG A NH2 1 
ATOM 271  C CZ  ? ARG A 1  35 ? -11.721   0.784  19.716 1.000 96.730 ? 35  ARG A CZ  1 
ATOM 272  N N   ? TRP A 1  36 ?  -6.462  -0.071  13.362 1.000 97.780 ? 36  TRP A N   1 
ATOM 273  C CA  ? TRP A 1  36 ?  -5.426   0.729  12.718 1.000 97.780 ? 36  TRP A CA  1 
ATOM 274  C C   ? TRP A 1  36 ?  -5.345   0.417  11.227 1.000 97.780 ? 36  TRP A C   1 
ATOM 275  C CB  ? TRP A 1  36 ?  -4.066   0.482  13.378 1.000 97.780 ? 36  TRP A CB  1 
ATOM 276  O O   ? TRP A 1  36 ?  -5.327  -0.751  10.831 1.000 97.780 ? 36  TRP A O   1 
ATOM 277  C CG  ? TRP A 1  36 ?  -3.933   1.090  14.742 1.000 97.780 ? 36  TRP A CG  1 
ATOM 278  C CD1 ? TRP A 1  36 ?  -4.084   0.458  15.945 1.000 97.780 ? 36  TRP A CD1 1 
ATOM 279  C CD2 ? TRP A 1  36 ?  -3.624   2.455  15.042 1.000 97.780 ? 36  TRP A CD2 1 
ATOM 280  C CE2 ? TRP A 1  36 ?  -3.604   2.579  16.449 1.000 97.780 ? 36  TRP A CE2 1 
ATOM 281  C CE3 ? TRP A 1  36 ?  -3.362   3.586  14.258 1.000 97.780 ? 36  TRP A CE3 1 
ATOM 282  N NE1 ? TRP A 1  36 ?  -3.888   1.347  16.975 1.000 97.780 ? 36  TRP A NE1 1 
ATOM 283  C CH2 ? TRP A 1  36 ?  -3.079   4.882  16.297 1.000 97.780 ? 36  TRP A CH2 1 
ATOM 284  C CZ2 ? TRP A 1  36 ?  -3.332   3.791  17.088 1.000 97.780 ? 36  TRP A CZ2 1 
ATOM 285  C CZ3 ? TRP A 1  36 ?  -3.091   4.791  14.895 1.000 97.780 ? 36  TRP A CZ3 1 
ATOM 286  N N   ? VAL A 1  37 ?  -5.354   1.484  10.446 1.000 98.040 ? 37  VAL A N   1 
ATOM 287  C CA  ? VAL A 1  37 ?  -5.141   1.450   9.002 1.000 98.040 ? 37  VAL A CA  1 
ATOM 288  C C   ? VAL A 1  37 ?  -3.831   2.153   8.656 1.000 98.040 ? 37  VAL A C   1 
ATOM 289  C CB  ? VAL A 1  37 ?  -6.315   2.104   8.240 1.000 98.040 ? 37  VAL A CB  1 
ATOM 290  O O   ? VAL A 1  37 ?  -3.562   3.254   9.142 1.000 98.040 ? 37  VAL A O   1 
ATOM 291  C CG1 ? VAL A 1  37 ?  -6.003   2.198   6.747 1.000 98.040 ? 37  VAL A CG1 1 
ATOM 292  C CG2 ? VAL A 1  37 ?  -7.604   1.319   8.471 1.000 98.040 ? 37  VAL A CG2 1 
ATOM 293  N N   ? LEU A 1  38 ?  -3.027   1.453   7.874 1.000 98.220 ? 38  LEU A N   1 
ATOM 294  C CA  ? LEU A 1  38 ?  -1.774   2.008   7.373 1.000 98.220 ? 38  LEU A CA  1 
ATOM 295  C C   ? LEU A 1  38 ?  -1.939   2.524   5.948 1.000 98.220 ? 38  LEU A C   1 
ATOM 296  C CB  ? LEU A 1  38 ?  -0.663   0.956   7.423 1.000 98.220 ? 38  LEU A CB  1 
ATOM 297  O O   ? LEU A 1  38 ?  -2.486   1.826   5.090 1.000 98.220 ? 38  LEU A O   1 
ATOM 298  C CG  ? LEU A 1  38 ?   0.740   1.434   7.047 1.000 98.220 ? 38  LEU A CG  1 
ATOM 299  C CD1 ? LEU A 1  38 ?   1.194   2.543   7.990 1.000 98.220 ? 38  LEU A CD1 1 
ATOM 300  C CD2 ? LEU A 1  38 ?   1.725   0.270   7.068 1.000 98.220 ? 38  LEU A CD2 1 
ATOM 301  N N   ? THR A 1  39 ?  -1.449   3.753   5.642 1.000 98.000 ? 39  THR A N   1 
ATOM 302  C CA  ? THR A 1  39 ?  -1.530   4.339   4.308 1.000 98.000 ? 39  THR A CA  1 
ATOM 303  C C   ? THR A 1  39 ?  -0.325   5.236   4.037 1.000 98.000 ? 39  THR A C   1 
ATOM 304  C CB  ? THR A 1  39 ?  -2.827   5.150   4.131 1.000 98.000 ? 39  THR A CB  1 
ATOM 305  O O   ? THR A 1  39 ?   0.565   5.359   4.881 1.000 98.000 ? 39  THR A O   1 
ATOM 306  C CG2 ? THR A 1  39 ?  -2.794   6.428   4.963 1.000 98.000 ? 39  THR A CG2 1 
ATOM 307  O OG1 ? THR A 1  39 ?  -2.983   5.496   2.749 1.000 98.000 ? 39  THR A OG1 1 
ATOM 308  N N   ? ALA A 1  40 ?  -0.219   5.751   2.850 1.000 97.600 ? 40  ALA A N   1 
ATOM 309  C CA  ? ALA A 1  40 ?   0.885   6.640   2.496 1.000 97.600 ? 40  ALA A CA  1 
ATOM 310  C C   ? ALA A 1  40 ?   0.660   8.043   3.054 1.000 97.600 ? 40  ALA A C   1 
ATOM 311  C CB  ? ALA A 1  40 ?   1.059   6.695   0.980 1.000 97.600 ? 40  ALA A CB  1 
ATOM 312  O O   ? ALA A 1  40 ?  -0.468   8.541   3.062 1.000 97.600 ? 40  ALA A O   1 
ATOM 313  N N   ? ALA A 1  41 ?   1.726   8.703   3.488 1.000 97.000 ? 41  ALA A N   1 
ATOM 314  C CA  ? ALA A 1  41 ?   1.662  10.044   4.061 1.000 97.000 ? 41  ALA A CA  1 
ATOM 315  C C   ? ALA A 1  41 ?   1.260  11.072   3.007 1.000 97.000 ? 41  ALA A C   1 
ATOM 316  C CB  ? ALA A 1  41 ?   3.004  10.422   4.683 1.000 97.000 ? 41  ALA A CB  1 
ATOM 317  O O   ? ALA A 1  41 ?   0.687  12.115   3.334 1.000 97.000 ? 41  ALA A O   1 
ATOM 318  N N   ? HIS A 1  42 ?   1.665  10.818   1.760 1.000 95.590 ? 42  HIS A N   1 
ATOM 319  C CA  ? HIS A 1  42 ?   1.378  11.775   0.697 1.000 95.590 ? 42  HIS A CA  1 
ATOM 320  C C   ? HIS A 1  42 ?  -0.101  11.761   0.327 1.000 95.590 ? 42  HIS A C   1 
ATOM 321  C CB  ? HIS A 1  42 ?   2.231  11.477  -0.537 1.000 95.590 ? 42  HIS A CB  1 
ATOM 322  O O   ? HIS A 1  42 ?  -0.549  12.570  -0.488 1.000 95.590 ? 42  HIS A O   1 
ATOM 323  C CG  ? HIS A 1  42 ?   1.757  10.295  -1.322 1.000 95.590 ? 42  HIS A CG  1 
ATOM 324  C CD2 ? HIS A 1  42 ?   0.844  10.197  -2.317 1.000 95.590 ? 42  HIS A CD2 1 
ATOM 325  N ND1 ? HIS A 1  42 ?   2.237   9.021  -1.111 1.000 95.590 ? 42  HIS A ND1 1 
ATOM 326  C CE1 ? HIS A 1  42 ?   1.637   8.187  -1.945 1.000 95.590 ? 42  HIS A CE1 1 
ATOM 327  N NE2 ? HIS A 1  42 ?   0.787   8.876  -2.688 1.000 95.590 ? 42  HIS A NE2 1 
ATOM 328  N N   ? CYS A 1  43 ?  -0.906  10.907   0.945 1.000 94.010 ? 43  CYS A N   1 
ATOM 329  C CA  ? CYS A 1  43 ?  -2.358  10.955   0.814 1.000 94.010 ? 43  CYS A CA  1 
ATOM 330  C C   ? CYS A 1  43 ?  -2.938  12.131   1.592 1.000 94.010 ? 43  CYS A C   1 
ATOM 331  C CB  ? CYS A 1  43 ?  -2.984   9.650   1.303 1.000 94.010 ? 43  CYS A CB  1 
ATOM 332  O O   ? CYS A 1  43 ?  -2.794  12.203   2.813 1.000 94.010 ? 43  CYS A O   1 
ATOM 333  S SG  ? CYS A 1  43 ?  -2.612   8.227   0.255 1.000 94.010 ? 43  CYS A SG  1 
ATOM 334  N N   ? SER A 1  44 ?  -3.240  13.283   0.986 1.000 77.940 ? 44  SER A N   1 
ATOM 335  C CA  ? SER A 1  44 ?  -3.532  14.631   1.459 1.000 77.940 ? 44  SER A CA  1 
ATOM 336  C C   ? SER A 1  44 ?  -4.925  14.711   2.075 1.000 77.940 ? 44  SER A C   1 
ATOM 337  C CB  ? SER A 1  44 ?  -3.413  15.639   0.315 1.000 77.940 ? 44  SER A CB  1 
ATOM 338  O O   ? SER A 1  44 ?  -5.924  14.450   1.401 1.000 77.940 ? 44  SER A O   1 
ATOM 339  O OG  ? SER A 1  44 ?  -4.295  15.306  -0.743 1.000 77.940 ? 44  SER A OG  1 
ATOM 340  N N   ? GLY A 1  45 ?  -5.257  13.990   3.388 1.000 78.230 ? 45  GLY A N   1 
ATOM 341  C CA  ? GLY A 1  45 ?  -6.500  14.018   4.142 1.000 78.230 ? 45  GLY A CA  1 
ATOM 342  C C   ? GLY A 1  45 ?  -6.326  13.622   5.596 1.000 78.230 ? 45  GLY A C   1 
ATOM 343  O O   ? GLY A 1  45 ?  -5.401  12.882   5.937 1.000 78.230 ? 45  GLY A O   1 
ATOM 344  N N   ? SER A 1  46 ?  -7.093  14.290   6.512 1.000 72.530 ? 46  SER A N   1 
ATOM 345  C CA  ? SER A 1  46 ?  -6.945  14.024   7.939 1.000 72.530 ? 46  SER A CA  1 
ATOM 346  C C   ? SER A 1  46 ?  -8.138  13.246   8.483 1.000 72.530 ? 46  SER A C   1 
ATOM 347  C CB  ? SER A 1  46 ?  -6.783  15.332   8.714 1.000 72.530 ? 46  SER A CB  1 
ATOM 348  O O   ? SER A 1  46 ?  -8.020  12.541   9.487 1.000 72.530 ? 46  SER A O   1 
ATOM 349  O OG  ? SER A 1  46 ?  -7.889  16.190   8.490 1.000 72.530 ? 46  SER A OG  1 
ATOM 350  N N   ? ARG A 1  47 ?  -9.328  13.203   7.723 1.000 86.490 ? 47  ARG A N   1 
ATOM 351  C CA  ? ARG A 1  47 ? -10.515  12.467   8.147 1.000 86.490 ? 47  ARG A CA  1 
ATOM 352  C C   ? ARG A 1  47 ? -11.130  11.701   6.981 1.000 86.490 ? 47  ARG A C   1 
ATOM 353  C CB  ? ARG A 1  47 ? -11.550  13.418   8.753 1.000 86.490 ? 47  ARG A CB  1 
ATOM 354  O O   ? ARG A 1  47 ? -11.607  12.304   6.018 1.000 86.490 ? 47  ARG A O   1 
ATOM 355  C CG  ? ARG A 1  47 ? -11.091  14.091  10.037 1.000 86.490 ? 47  ARG A CG  1 
ATOM 356  C CD  ? ARG A 1  47 ? -12.189  14.951  10.647 1.000 86.490 ? 47  ARG A CD  1 
ATOM 357  N NE  ? ARG A 1  47 ? -11.756  15.572  11.895 1.000 86.490 ? 47  ARG A NE  1 
ATOM 358  N NH1 ? ARG A 1  47 ? -13.773  16.618  12.315 1.000 86.490 ? 47  ARG A NH1 1 
ATOM 359  N NH2 ? ARG A 1  47 ? -12.023  16.864  13.776 1.000 86.490 ? 47  ARG A NH2 1 
ATOM 360  C CZ  ? ARG A 1  47 ? -12.518  16.350  12.659 1.000 86.490 ? 47  ARG A CZ  1 
ATOM 361  N N   ? TYR A 1  48 ? -10.893  10.443   6.994 1.000 93.960 ? 48  TYR A N   1 
ATOM 362  C CA  ? TYR A 1  48 ? -11.382   9.584   5.922 1.000 93.960 ? 48  TYR A CA  1 
ATOM 363  C C   ? TYR A 1  48 ? -12.553   8.732   6.397 1.000 93.960 ? 48  TYR A C   1 
ATOM 364  C CB  ? TYR A 1  48 ? -10.259   8.684   5.399 1.000 93.960 ? 48  TYR A CB  1 
ATOM 365  O O   ? TYR A 1  48 ? -12.608   8.338   7.564 1.000 93.960 ? 48  TYR A O   1 
ATOM 366  C CG  ? TYR A 1  48 ?  -9.173   9.432   4.665 1.000 93.960 ? 48  TYR A CG  1 
ATOM 367  C CD1 ? TYR A 1  48 ?  -9.412   9.999   3.416 1.000 93.960 ? 48  TYR A CD1 1 
ATOM 368  C CD2 ? TYR A 1  48 ?  -7.905   9.573   5.220 1.000 93.960 ? 48  TYR A CD2 1 
ATOM 369  C CE1 ? TYR A 1  48 ?  -8.414  10.689   2.735 1.000 93.960 ? 48  TYR A CE1 1 
ATOM 370  C CE2 ? TYR A 1  48 ?  -6.899  10.260   4.548 1.000 93.960 ? 48  TYR A CE2 1 
ATOM 371  O OH  ? TYR A 1  48 ?  -6.170  11.494   2.640 1.000 93.960 ? 48  TYR A OH  1 
ATOM 372  C CZ  ? TYR A 1  48 ?  -7.162  10.813   3.309 1.000 93.960 ? 48  TYR A CZ  1 
ATOM 373  N N   ? TRP A 1  49 ? -13.562   8.587   5.492 1.000 95.520 ? 49  TRP A N   1 
ATOM 374  C CA  ? TRP A 1  49 ? -14.382   7.383   5.580 1.000 95.520 ? 49  TRP A CA  1 
ATOM 375  C C   ? TRP A 1  49 ? -13.616   6.165   5.075 1.000 95.520 ? 49  TRP A C   1 
ATOM 376  C CB  ? TRP A 1  49 ? -15.677   7.554   4.782 1.000 95.520 ? 49  TRP A CB  1 
ATOM 377  O O   ? TRP A 1  49 ? -13.207   6.119   3.912 1.000 95.520 ? 49  TRP A O   1 
ATOM 378  C CG  ? TRP A 1  49 ? -16.637   8.537   5.383 1.000 95.520 ? 49  TRP A CG  1 
ATOM 379  C CD1 ? TRP A 1  49 ? -16.858   9.825   4.979 1.000 95.520 ? 49  TRP A CD1 1 
ATOM 380  C CD2 ? TRP A 1  49 ? -17.503   8.312   6.499 1.000 95.520 ? 49  TRP A CD2 1 
ATOM 381  C CE2 ? TRP A 1  49 ? -18.222   9.508   6.718 1.000 95.520 ? 49  TRP A CE2 1 
ATOM 382  C CE3 ? TRP A 1  49 ? -17.741   7.214   7.336 1.000 95.520 ? 49  TRP A CE3 1 
ATOM 383  N NE1 ? TRP A 1  49 ? -17.810  10.414   5.778 1.000 95.520 ? 49  TRP A NE1 1 
ATOM 384  C CH2 ? TRP A 1  49 ? -19.378   8.547   8.546 1.000 95.520 ? 49  TRP A CH2 1 
ATOM 385  C CZ2 ? TRP A 1  49 ? -19.164   9.636   7.741 1.000 95.520 ? 49  TRP A CZ2 1 
ATOM 386  C CZ3 ? TRP A 1  49 ? -18.679   7.343   8.354 1.000 95.520 ? 49  TRP A CZ3 1 
ATOM 387  N N   ? VAL A 1  50 ? -13.352   5.257   6.128 1.000 96.160 ? 50  VAL A N   1 
ATOM 388  C CA  ? VAL A 1  50 ? -12.603   4.049   5.797 1.000 96.160 ? 50  VAL A CA  1 
ATOM 389  C C   ? VAL A 1  50 ? -13.570   2.922   5.443 1.000 96.160 ? 50  VAL A C   1 
ATOM 390  C CB  ? VAL A 1  50 ? -11.681   3.616   6.959 1.000 96.160 ? 50  VAL A CB  1 
ATOM 391  O O   ? VAL A 1  50 ? -14.410   2.537   6.261 1.000 96.160 ? 50  VAL A O   1 
ATOM 392  C CG1 ? VAL A 1  50 ? -10.954   2.317   6.616 1.000 96.160 ? 50  VAL A CG1 1 
ATOM 393  C CG2 ? VAL A 1  50 ? -10.679   4.722   7.285 1.000 96.160 ? 50  VAL A CG2 1 
ATOM 394  N N   ? ARG A 1  51 ? -13.511   2.507   4.228 1.000 95.930 ? 51  ARG A N   1 
ATOM 395  C CA  ? ARG A 1  51 ? -14.376   1.423   3.773 1.000 95.930 ? 51  ARG A CA  1 
ATOM 396  C C   ? ARG A 1  51 ? -13.597   0.119   3.644 1.000 95.930 ? 51  ARG A C   1 
ATOM 397  C CB  ? ARG A 1  51 ? -15.027   1.780   2.435 1.000 95.930 ? 51  ARG A CB  1 
ATOM 398  O O   ? ARG A 1  51 ? -12.564   0.071   2.974 1.000 95.930 ? 51  ARG A O   1 
ATOM 399  C CG  ? ARG A 1  51 ? -15.960   2.979   2.503 1.000 95.930 ? 51  ARG A CG  1 
ATOM 400  C CD  ? ARG A 1  51 ? -16.494   3.356   1.129 1.000 95.930 ? 51  ARG A CD  1 
ATOM 401  N NE  ? ARG A 1  51 ? -17.341   2.305   0.572 1.000 95.930 ? 51  ARG A NE  1 
ATOM 402  N NH1 ? ARG A 1  51 ? -17.698   3.374  -1.444 1.000 95.930 ? 51  ARG A NH1 1 
ATOM 403  N NH2 ? ARG A 1  51 ? -18.646   1.325  -1.044 1.000 95.930 ? 51  ARG A NH2 1 
ATOM 404  C CZ  ? ARG A 1  51 ? -17.893   2.337  -0.638 1.000 95.930 ? 51  ARG A CZ  1 
ATOM 405  N N   ? LEU A 1  52 ? -14.042  -0.995   4.369 1.000 96.290 ? 52  LEU A N   1 
ATOM 406  C CA  ? LEU A 1  52 ? -13.437  -2.322   4.386 1.000 96.290 ? 52  LEU A CA  1 
ATOM 407  C C   ? LEU A 1  52 ? -14.424  -3.376   3.894 1.000 96.290 ? 52  LEU A C   1 
ATOM 408  C CB  ? LEU A 1  52 ? -12.958  -2.674   5.797 1.000 96.290 ? 52  LEU A CB  1 
ATOM 409  O O   ? LEU A 1  52 ? -15.638  -3.172   3.955 1.000 96.290 ? 52  LEU A O   1 
ATOM 410  C CG  ? LEU A 1  52 ? -11.969  -1.701   6.440 1.000 96.290 ? 52  LEU A CG  1 
ATOM 411  C CD1 ? LEU A 1  52 ? -12.700  -0.739   7.371 1.000 96.290 ? 52  LEU A CD1 1 
ATOM 412  C CD2 ? LEU A 1  52 ? -10.883  -2.461   7.194 1.000 96.290 ? 52  LEU A CD2 1 
ATOM 413  N N   ? GLY A 1  53 ? -13.795  -4.489   3.334 1.000 94.920 ? 53  GLY A N   1 
ATOM 414  C CA  ? GLY A 1  53 ? -14.631  -5.612   2.940 1.000 94.920 ? 53  GLY A CA  1 
ATOM 415  C C   ? GLY A 1  53 ? -15.342  -5.392   1.619 1.000 94.920 ? 53  GLY A C   1 
ATOM 416  O O   ? GLY A 1  53 ? -16.350  -6.042   1.335 1.000 94.920 ? 53  GLY A O   1 
ATOM 417  N N   ? GLU A 1  54 ? -14.751  -4.322   0.825 1.000 92.240 ? 54  GLU A N   1 
ATOM 418  C CA  ? GLU A 1  54 ? -15.346  -3.962  -0.459 1.000 92.240 ? 54  GLU A CA  1 
ATOM 419  C C   ? GLU A 1  54 ? -14.741  -4.779  -1.596 1.000 92.240 ? 54  GLU A C   1 
ATOM 420  C CB  ? GLU A 1  54 ? -15.170  -2.467  -0.733 1.000 92.240 ? 54  GLU A CB  1 
ATOM 421  O O   ? GLU A 1  54 ? -13.522  -4.950  -1.664 1.000 92.240 ? 54  GLU A O   1 
ATOM 422  C CG  ? GLU A 1  54 ? -15.857  -1.569   0.285 1.000 92.240 ? 54  GLU A CG  1 
ATOM 423  C CD  ? GLU A 1  54 ? -17.340  -1.374   0.010 1.000 92.240 ? 54  GLU A CD  1 
ATOM 424  O OE1 ? GLU A 1  54 ? -18.019  -0.684   0.803 1.000 92.240 ? 54  GLU A OE1 1 
ATOM 425  O OE2 ? GLU A 1  54 ? -17.826  -1.918  -1.007 1.000 92.240 ? 54  GLU A OE2 1 
ATOM 426  N N   ? HIS A 1  55 ? -15.522  -5.411  -2.358 1.000 93.280 ? 55  HIS A N   1 
ATOM 427  C CA  ? HIS A 1  55 ? -15.097  -5.902  -3.664 1.000 93.280 ? 55  HIS A CA  1 
ATOM 428  C C   ? HIS A 1  55 ? -15.539  -4.958  -4.777 1.000 93.280 ? 55  HIS A C   1 
ATOM 429  C CB  ? HIS A 1  55 ? -15.651  -7.305  -3.915 1.000 93.280 ? 55  HIS A CB  1 
ATOM 430  O O   ? HIS A 1  55 ? -14.778  -4.693  -5.711 1.000 93.280 ? 55  HIS A O   1 
ATOM 431  C CG  ? HIS A 1  55 ? -15.238  -7.887  -5.229 1.000 93.280 ? 55  HIS A CG  1 
ATOM 432  C CD2 ? HIS A 1  55 ? -15.970  -8.280  -6.297 1.000 93.280 ? 55  HIS A CD2 1 
ATOM 433  N ND1 ? HIS A 1  55 ? -13.920  -8.126  -5.555 1.000 93.280 ? 55  HIS A ND1 1 
ATOM 434  C CE1 ? HIS A 1  55 ? -13.861  -8.642  -6.772 1.000 93.280 ? 55  HIS A CE1 1 
ATOM 435  N NE2 ? HIS A 1  55 ? -15.091  -8.746  -7.244 1.000 93.280 ? 55  HIS A NE2 1 
ATOM 436  N N   ? SER A 1  56 ? -16.804  -4.443  -4.684 1.000 93.310 ? 56  SER A N   1 
ATOM 437  C CA  ? SER A 1  56 ? -17.387  -3.426  -5.553 1.000 93.310 ? 56  SER A CA  1 
ATOM 438  C C   ? SER A 1  56 ? -17.693  -2.148  -4.780 1.000 93.310 ? 56  SER A C   1 
ATOM 439  C CB  ? SER A 1  56 ? -18.663  -3.952  -6.211 1.000 93.310 ? 56  SER A CB  1 
ATOM 440  O O   ? SER A 1  56 ? -18.328  -2.191  -3.724 1.000 93.310 ? 56  SER A O   1 
ATOM 441  O OG  ? SER A 1  56 ? -19.325  -2.919  -6.922 1.000 93.310 ? 56  SER A OG  1 
ATOM 442  N N   ? LEU A 1  57 ? -17.228  -0.981  -5.419 1.000 90.930 ? 57  LEU A N   1 
ATOM 443  C CA  ? LEU A 1  57 ? -17.432   0.286  -4.725 1.000 90.930 ? 57  LEU A CA  1 
ATOM 444  C C   ? LEU A 1  57 ? -18.879   0.748  -4.852 1.000 90.930 ? 57  LEU A C   1 
ATOM 445  C CB  ? LEU A 1  57 ? -16.491   1.358  -5.279 1.000 90.930 ? 57  LEU A CB  1 
ATOM 446  O O   ? LEU A 1  57 ? -19.354   1.547  -4.041 1.000 90.930 ? 57  LEU A O   1 
ATOM 447  C CG  ? LEU A 1  57 ? -14.996   1.136  -5.044 1.000 90.930 ? 57  LEU A CG  1 
ATOM 448  C CD1 ? LEU A 1  57 ? -14.187   2.269  -5.666 1.000 90.930 ? 57  LEU A CD1 1 
ATOM 449  C CD2 ? LEU A 1  57 ? -14.701   1.017  -3.552 1.000 90.930 ? 57  LEU A CD2 1 
ATOM 450  N N   ? SER A 1  58 ? -19.686   0.184  -5.718 1.000 88.730 ? 58  SER A N   1 
ATOM 451  C CA  ? SER A 1  58 ? -21.036   0.656  -6.009 1.000 88.730 ? 58  SER A CA  1 
ATOM 452  C C   ? SER A 1  58 ? -22.085  -0.348  -5.543 1.000 88.730 ? 58  SER A C   1 
ATOM 453  C CB  ? SER A 1  58 ? -21.201   0.919  -7.507 1.000 88.730 ? 58  SER A CB  1 
ATOM 454  O O   ? SER A 1  58 ? -23.259  -0.003  -5.395 1.000 88.730 ? 58  SER A O   1 
ATOM 455  O OG  ? SER A 1  58 ? -20.962  -0.261  -8.254 1.000 88.730 ? 58  SER A OG  1 
ATOM 456  N N   ? GLN A 1  59 ? -21.690  -1.619  -5.270 1.000 88.060 ? 59  GLN A N   1 
ATOM 457  C CA  ? GLN A 1  59 ? -22.639  -2.661  -4.895 1.000 88.060 ? 59  GLN A CA  1 
ATOM 458  C C   ? GLN A 1  59 ? -22.497  -3.030  -3.421 1.000 88.060 ? 59  GLN A C   1 
ATOM 459  C CB  ? GLN A 1  59 ? -22.447  -3.902  -5.768 1.000 88.060 ? 59  GLN A CB  1 
ATOM 460  O O   ? GLN A 1  59 ? -21.387  -3.265  -2.939 1.000 88.060 ? 59  GLN A O   1 
ATOM 461  C CG  ? GLN A 1  59 ? -22.837  -3.695  -7.225 1.000 88.060 ? 59  GLN A CG  1 
ATOM 462  C CD  ? GLN A 1  59 ? -22.863  -4.990  -8.015 1.000 88.060 ? 59  GLN A CD  1 
ATOM 463  N NE2 ? GLN A 1  59 ? -23.441  -4.944  -9.211 1.000 88.060 ? 59  GLN A NE2 1 
ATOM 464  O OE1 ? GLN A 1  59 ? -22.366  -6.024  -7.555 1.000 88.060 ? 59  GLN A OE1 1 
ATOM 465  N N   ? LEU A 1  60 ? -23.611  -3.061  -2.748 1.000 81.870 ? 60  LEU A N   1 
ATOM 466  C CA  ? LEU A 1  60 ? -23.631  -3.511  -1.360 1.000 81.870 ? 60  LEU A CA  1 
ATOM 467  C C   ? LEU A 1  60 ? -23.665  -5.033  -1.282 1.000 81.870 ? 60  LEU A C   1 
ATOM 468  C CB  ? LEU A 1  60 ? -24.838  -2.924  -0.623 1.000 81.870 ? 60  LEU A CB  1 
ATOM 469  O O   ? LEU A 1  60 ? -24.512  -5.673  -1.910 1.000 81.870 ? 60  LEU A O   1 
ATOM 470  C CG  ? LEU A 1  60 ? -24.815  -1.414  -0.381 1.000 81.870 ? 60  LEU A CG  1 
ATOM 471  C CD1 ? LEU A 1  60 ? -26.159  -0.945   0.166 1.000 81.870 ? 60  LEU A CD1 1 
ATOM 472  C CD2 ? LEU A 1  60 ? -23.685  -1.041   0.572 1.000 81.870 ? 60  LEU A CD2 1 
ATOM 473  N N   ? ASP A 1  61 ? -22.672  -5.665  -0.651 1.000 82.400 ? 61  ASP A N   1 
ATOM 474  C CA  ? ASP A 1  61 ? -22.695  -7.121  -0.552 1.000 82.400 ? 61  ASP A CA  1 
ATOM 475  C C   ? ASP A 1  61 ? -22.689  -7.572   0.907 1.000 82.400 ? 61  ASP A C   1 
ATOM 476  C CB  ? ASP A 1  61 ? -21.505  -7.729  -1.296 1.000 82.400 ? 61  ASP A CB  1 
ATOM 477  O O   ? ASP A 1  61 ? -22.438  -8.743   1.199 1.000 82.400 ? 61  ASP A O   1 
ATOM 478  C CG  ? ASP A 1  61 ? -20.168  -7.361  -0.677 1.000 82.400 ? 61  ASP A CG  1 
ATOM 479  O OD1 ? ASP A 1  61 ? -20.148  -6.747   0.412 1.000 82.400 ? 61  ASP A OD1 1 
ATOM 480  O OD2 ? ASP A 1  61 ? -19.124  -7.686  -1.284 1.000 82.400 ? 61  ASP A OD2 1 
ATOM 481  N N   ? TRP A 1  62 ? -23.010  -6.508   1.907 1.000 84.470 ? 62  TRP A N   1 
ATOM 482  C CA  ? TRP A 1  62 ? -23.259  -6.673   3.336 1.000 84.470 ? 62  TRP A CA  1 
ATOM 483  C C   ? TRP A 1  62 ? -22.006  -7.163   4.054 1.000 84.470 ? 62  TRP A C   1 
ATOM 484  C CB  ? TRP A 1  62 ? -24.413  -7.652   3.571 1.000 84.470 ? 62  TRP A CB  1 
ATOM 485  O O   ? TRP A 1  62 ? -22.053  -7.494   5.241 1.000 84.470 ? 62  TRP A O   1 
ATOM 486  C CG  ? TRP A 1  62 ? -25.717  -7.209   2.980 1.000 84.470 ? 62  TRP A CG  1 
ATOM 487  C CD1 ? TRP A 1  62 ? -26.321  -7.700   1.855 1.000 84.470 ? 62  TRP A CD1 1 
ATOM 488  C CD2 ? TRP A 1  62 ? -26.577  -6.182   3.481 1.000 84.470 ? 62  TRP A CD2 1 
ATOM 489  C CE2 ? TRP A 1  62 ? -27.687  -6.103   2.611 1.000 84.470 ? 62  TRP A CE2 1 
ATOM 490  C CE3 ? TRP A 1  62 ? -26.518  -5.319   4.585 1.000 84.470 ? 62  TRP A CE3 1 
ATOM 491  N NE1 ? TRP A 1  62 ? -27.506  -7.038   1.628 1.000 84.470 ? 62  TRP A NE1 1 
ATOM 492  C CH2 ? TRP A 1  62 ? -28.646  -4.362   3.896 1.000 84.470 ? 62  TRP A CH2 1 
ATOM 493  C CZ2 ? TRP A 1  62 ? -28.729  -5.194   2.810 1.000 84.470 ? 62  TRP A CZ2 1 
ATOM 494  C CZ3 ? TRP A 1  62 ? -27.556  -4.416   4.781 1.000 84.470 ? 62  TRP A CZ3 1 
ATOM 495  N N   ? THR A 1  63 ? -20.900  -7.290   3.415 1.000 89.480 ? 63  THR A N   1 
ATOM 496  C CA  ? THR A 1  63 ? -19.626  -7.651   4.025 1.000 89.480 ? 63  THR A CA  1 
ATOM 497  C C   ? THR A 1  63 ? -18.840  -6.403   4.417 1.000 89.480 ? 63  THR A C   1 
ATOM 498  C CB  ? THR A 1  63 ? -18.778  -8.518   3.075 1.000 89.480 ? 63  THR A CB  1 
ATOM 499  O O   ? THR A 1  63 ? -17.850  -6.490   5.146 1.000 89.480 ? 63  THR A O   1 
ATOM 500  C CG2 ? THR A 1  63 ? -19.499  -9.814   2.722 1.000 89.480 ? 63  THR A CG2 1 
ATOM 501  O OG1 ? THR A 1  63 ? -18.519  -7.784   1.872 1.000 89.480 ? 63  THR A OG1 1 
ATOM 502  N N   ? GLU A 1  64 ? -19.294  -5.188   4.063 1.000 92.210 ? 64  GLU A N   1 
ATOM 503  C CA  ? GLU A 1  64 ? -18.569  -3.927   4.183 1.000 92.210 ? 64  GLU A CA  1 
ATOM 504  C C   ? GLU A 1  64 ? -18.714  -3.339   5.584 1.000 92.210 ? 64  GLU A C   1 
ATOM 505  C CB  ? GLU A 1  64 ? -19.058  -2.923   3.137 1.000 92.210 ? 64  GLU A CB  1 
ATOM 506  O O   ? GLU A 1  64 ? -19.773  -3.455   6.205 1.000 92.210 ? 64  GLU A O   1 
ATOM 507  C CG  ? GLU A 1  64 ? -18.840  -3.375   1.701 1.000 92.210 ? 64  GLU A CG  1 
ATOM 508  C CD  ? GLU A 1  64 ? -19.966  -4.246   1.168 1.000 92.210 ? 64  GLU A CD  1 
ATOM 509  O OE1 ? GLU A 1  64 ? -19.952  -4.587  -0.037 1.000 92.210 ? 64  GLU A OE1 1 
ATOM 510  O OE2 ? GLU A 1  64 ? -20.872  -4.588   1.961 1.000 92.210 ? 64  GLU A OE2 1 
ATOM 511  N N   ? GLN A 1  65 ? -17.712  -2.827   5.986 1.000 95.570 ? 65  GLN A N   1 
ATOM 512  C CA  ? GLN A 1  65 ? -17.664  -2.035   7.211 1.000 95.570 ? 65  GLN A CA  1 
ATOM 513  C C   ? GLN A 1  65 ? -17.148  -0.626   6.935 1.000 95.570 ? 65  GLN A C   1 
ATOM 514  C CB  ? GLN A 1  65 ? -16.787  -2.720   8.260 1.000 95.570 ? 65  GLN A CB  1 
ATOM 515  O O   ? GLN A 1  65 ? -16.150  -0.451   6.232 1.000 95.570 ? 65  GLN A O   1 
ATOM 516  C CG  ? GLN A 1  65 ? -17.273  -4.107   8.658 1.000 95.570 ? 65  GLN A CG  1 
ATOM 517  C CD  ? GLN A 1  65 ? -16.409  -4.747   9.728 1.000 95.570 ? 65  GLN A CD  1 
ATOM 518  N NE2 ? GLN A 1  65 ? -15.971  -5.977   9.480 1.000 95.570 ? 65  GLN A NE2 1 
ATOM 519  O OE1 ? GLN A 1  65 ? -16.137  -4.141  10.769 1.000 95.570 ? 65  GLN A OE1 1 
ATOM 520  N N   ? ILE A 1  66 ? -17.953   0.349   7.385 1.000 95.220 ? 66  ILE A N   1 
ATOM 521  C CA  ? ILE A 1  66 ? -17.561   1.747   7.244 1.000 95.220 ? 66  ILE A CA  1 
ATOM 522  C C   ? ILE A 1  66 ? -17.174   2.315   8.607 1.000 95.220 ? 66  ILE A C   1 
ATOM 523  C CB  ? ILE A 1  66 ? -18.691   2.590   6.612 1.000 95.220 ? 66  ILE A CB  1 
ATOM 524  O O   ? ILE A 1  66 ? -17.952   2.239   9.561 1.000 95.220 ? 66  ILE A O   1 
ATOM 525  C CG1 ? ILE A 1  66 ? -19.075   2.026   5.239 1.000 95.220 ? 66  ILE A CG1 1 
ATOM 526  C CG2 ? ILE A 1  66 ? -18.273   4.059   6.504 1.000 95.220 ? 66  ILE A CG2 1 
ATOM 527  C CD1 ? ILE A 1  66 ? -20.325   2.654   4.640 1.000 95.220 ? 66  ILE A CD1 1 
ATOM 528  N N   ? ARG A 1  67 ? -15.943   2.800   8.608 1.000 95.680 ? 67  ARG A N   1 
ATOM 529  C CA  ? ARG A 1  67 ? -15.432   3.413   9.830 1.000 95.680 ? 67  ARG A CA  1 
ATOM 530  C C   ? ARG A 1  67 ? -14.941   4.832   9.566 1.000 95.680 ? 67  ARG A C   1 
ATOM 531  C CB  ? ARG A 1  67 ? -14.303   2.569  10.424 1.000 95.680 ? 67  ARG A CB  1 
ATOM 532  O O   ? ARG A 1  67 ? -14.498   5.146   8.459 1.000 95.680 ? 67  ARG A O   1 
ATOM 533  C CG  ? ARG A 1  67 ? -14.734   1.175  10.851 1.000 95.680 ? 67  ARG A CG  1 
ATOM 534  C CD  ? ARG A 1  67 ? -15.684   1.218  12.040 1.000 95.680 ? 67  ARG A CD  1 
ATOM 535  N NE  ? ARG A 1  67 ? -16.011  -0.123  12.517 1.000 95.680 ? 67  ARG A NE  1 
ATOM 536  N NH1 ? ARG A 1  67 ? -17.681  -0.492  10.964 1.000 95.680 ? 67  ARG A NH1 1 
ATOM 537  N NH2 ? ARG A 1  67 ? -17.166  -2.107  12.508 1.000 95.680 ? 67  ARG A NH2 1 
ATOM 538  C CZ  ? ARG A 1  67 ? -16.952  -0.904  11.995 1.000 95.680 ? 67  ARG A CZ  1 
ATOM 539  N N   ? HIS A 1  68 ? -15.037   5.595  10.638 1.000 94.680 ? 68  HIS A N   1 
ATOM 540  C CA  ? HIS A 1  68 ? -14.455   6.932  10.607 1.000 94.680 ? 68  HIS A CA  1 
ATOM 541  C C   ? HIS A 1  68 ? -13.064   6.943  11.233 1.000 94.680 ? 68  HIS A C   1 
ATOM 542  C CB  ? HIS A 1  68 ? -15.363   7.928  11.330 1.000 94.680 ? 68  HIS A CB  1 
ATOM 543  O O   ? HIS A 1  68 ? -12.833   6.289  12.253 1.000 94.680 ? 68  HIS A O   1 
ATOM 544  C CG  ? HIS A 1  68 ? -15.013   9.359  11.070 1.000 94.680 ? 68  HIS A CG  1 
ATOM 545  C CD2 ? HIS A 1  68 ? -15.330  10.179  10.040 1.000 94.680 ? 68  HIS A CD2 1 
ATOM 546  N ND1 ? HIS A 1  68 ? -14.238  10.104  11.932 1.000 94.680 ? 68  HIS A ND1 1 
ATOM 547  C CE1 ? HIS A 1  68 ? -14.095  11.324  11.443 1.000 94.680 ? 68  HIS A CE1 1 
ATOM 548  N NE2 ? HIS A 1  68 ? -14.748  11.396  10.296 1.000 94.680 ? 68  HIS A NE2 1 
ATOM 549  N N   ? SER A 1  69 ? -12.145   7.653  10.458 1.000 92.790 ? 69  SER A N   1 
ATOM 550  C CA  ? SER A 1  69 ? -10.839   7.787  11.094 1.000 92.790 ? 69  SER A CA  1 
ATOM 551  C C   ? SER A 1  69 ? -10.823   8.946  12.086 1.000 92.790 ? 69  SER A C   1 
ATOM 552  C CB  ? SER A 1  69 ?  -9.748   7.991  10.042 1.000 92.790 ? 69  SER A CB  1 
ATOM 553  O O   ? SER A 1  69 ? -11.382  10.010  11.813 1.000 92.790 ? 69  SER A O   1 
ATOM 554  O OG  ? SER A 1  69 ?  -9.877   9.259   9.423 1.000 92.790 ? 69  SER A OG  1 
ATOM 555  N N   ? GLY A 1  70 ? -10.542   8.706  13.485 1.000 85.510 ? 70  GLY A N   1 
ATOM 556  C CA  ? GLY A 1  70 ? -10.573   9.672  14.571 1.000 85.510 ? 70  GLY A CA  1 
ATOM 557  C C   ? GLY A 1  70 ?  -9.219  10.293  14.856 1.000 85.510 ? 70  GLY A C   1 
ATOM 558  O O   ? GLY A 1  70 ?  -9.139  11.394  15.406 1.000 85.510 ? 70  GLY A O   1 
ATOM 559  N N   ? PHE A 1  71 ?  -8.162   9.649  14.506 1.000 90.930 ? 71  PHE A N   1 
ATOM 560  C CA  ? PHE A 1  71 ?  -6.794  10.071  14.784 1.000 90.930 ? 71  PHE A CA  1 
ATOM 561  C C   ? PHE A 1  71 ?  -5.856   9.639  13.663 1.000 90.930 ? 71  PHE A C   1 
ATOM 562  C CB  ? PHE A 1  71 ?  -6.314   9.498  16.121 1.000 90.930 ? 71  PHE A CB  1 
ATOM 563  O O   ? PHE A 1  71 ?  -5.948   8.513  13.170 1.000 90.930 ? 71  PHE A O   1 
ATOM 564  C CG  ? PHE A 1  71 ?  -4.904   9.884  16.476 1.000 90.930 ? 71  PHE A CG  1 
ATOM 565  C CD1 ? PHE A 1  71 ?  -3.876   8.952  16.410 1.000 90.930 ? 71  PHE A CD1 1 
ATOM 566  C CD2 ? PHE A 1  71 ?  -4.607  11.181  16.876 1.000 90.930 ? 71  PHE A CD2 1 
ATOM 567  C CE1 ? PHE A 1  71 ?  -2.569   9.307  16.738 1.000 90.930 ? 71  PHE A CE1 1 
ATOM 568  C CE2 ? PHE A 1  71 ?  -3.303  11.543  17.205 1.000 90.930 ? 71  PHE A CE2 1 
ATOM 569  C CZ  ? PHE A 1  71 ?  -2.286  10.604  17.136 1.000 90.930 ? 71  PHE A CZ  1 
ATOM 570  N N   ? SER A 1  72 ?  -4.980  10.636  13.293 1.000 94.000 ? 72  SER A N   1 
ATOM 571  C CA  ? SER A 1  72 ?  -4.010  10.365  12.238 1.000 94.000 ? 72  SER A CA  1 
ATOM 572  C C   ? SER A 1  72 ?  -2.600  10.757  12.669 1.000 94.000 ? 72  SER A C   1 
ATOM 573  C CB  ? SER A 1  72 ?  -4.386  11.113  10.958 1.000 94.000 ? 72  SER A CB  1 
ATOM 574  O O   ? SER A 1  72 ?  -2.398  11.823  13.254 1.000 94.000 ? 72  SER A O   1 
ATOM 575  O OG  ? SER A 1  72 ?  -3.417  10.899   9.946 1.000 94.000 ? 72  SER A OG  1 
ATOM 576  N N   ? VAL A 1  73 ?  -1.626   9.858  12.407 1.000 95.110 ? 73  VAL A N   1 
ATOM 577  C CA  ? VAL A 1  73 ?  -0.230  10.099  12.753 1.000 95.110 ? 73  VAL A CA  1 
ATOM 578  C C   ? VAL A 1  73 ?   0.648   9.921  11.516 1.000 95.110 ? 73  VAL A C   1 
ATOM 579  C CB  ? VAL A 1  73 ?   0.245   9.159  13.884 1.000 95.110 ? 73  VAL A CB  1 
ATOM 580  O O   ? VAL A 1  73 ?   0.677   8.843  10.918 1.000 95.110 ? 73  VAL A O   1 
ATOM 581  C CG1 ? VAL A 1  73 ?   1.689   9.471  14.275 1.000 95.110 ? 73  VAL A CG1 1 
ATOM 582  C CG2 ? VAL A 1  73 ?  -0.677   9.274  15.096 1.000 95.110 ? 73  VAL A CG2 1 
ATOM 583  N N   ? THR A 1  74 ?   1.355  11.028  11.117 1.000 96.330 ? 74  THR A N   1 
ATOM 584  C CA  ? THR A 1  74 ?   2.317  10.981  10.021 1.000 96.330 ? 74  THR A CA  1 
ATOM 585  C C   ? THR A 1  74 ?   3.727  10.735  10.549 1.000 96.330 ? 74  THR A C   1 
ATOM 586  C CB  ? THR A 1  74 ?   2.293  12.283   9.200 1.000 96.330 ? 74  THR A CB  1 
ATOM 587  O O   ? THR A 1  74 ?   4.108  11.275  11.590 1.000 96.330 ? 74  THR A O   1 
ATOM 588  C CG2 ? THR A 1  74 ?   3.321  12.243   8.074 1.000 96.330 ? 74  THR A CG2 1 
ATOM 589  O OG1 ? THR A 1  74 ?   0.988  12.461   8.634 1.000 96.330 ? 74  THR A OG1 1 
ATOM 590  N N   ? HIS A 1  75 ?   4.385   9.820   9.801 1.000 97.180 ? 75  HIS A N   1 
ATOM 591  C CA  ? HIS A 1  75 ?   5.764   9.580  10.213 1.000 97.180 ? 75  HIS A CA  1 
ATOM 592  C C   ? HIS A 1  75 ?   6.541  10.886  10.326 1.000 97.180 ? 75  HIS A C   1 
ATOM 593  C CB  ? HIS A 1  75 ?   6.460   8.638   9.230 1.000 97.180 ? 75  HIS A CB  1 
ATOM 594  O O   ? HIS A 1  75 ?   6.505  11.716   9.415 1.000 97.180 ? 75  HIS A O   1 
ATOM 595  C CG  ? HIS A 1  75 ?   7.735   8.057   9.754 1.000 97.180 ? 75  HIS A CG  1 
ATOM 596  C CD2 ? HIS A 1  75 ?   8.027   6.814  10.203 1.000 97.180 ? 75  HIS A CD2 1 
ATOM 597  N ND1 ? HIS A 1  75 ?   8.896   8.790   9.864 1.000 97.180 ? 75  HIS A ND1 1 
ATOM 598  C CE1 ? HIS A 1  75 ?   9.851   8.020  10.357 1.000 97.180 ? 75  HIS A CE1 1 
ATOM 599  N NE2 ? HIS A 1  75 ?   9.350   6.816  10.572 1.000 97.180 ? 75  HIS A NE2 1 
ATOM 600  N N   ? PRO A 1  76 ?   7.282  11.155  11.421 1.000 96.230 ? 76  PRO A N   1 
ATOM 601  C CA  ? PRO A 1  76 ?   7.971  12.425  11.666 1.000 96.230 ? 76  PRO A CA  1 
ATOM 602  C C   ? PRO A 1  76 ?   9.081  12.698  10.654 1.000 96.230 ? 76  PRO A C   1 
ATOM 603  C CB  ? PRO A 1  76 ?   8.546  12.249  13.073 1.000 96.230 ? 76  PRO A CB  1 
ATOM 604  O O   ? PRO A 1  76 ?   9.463  13.853  10.448 1.000 96.230 ? 76  PRO A O   1 
ATOM 605  C CG  ? PRO A 1  76 ?   8.557  10.771  13.299 1.000 96.230 ? 76  PRO A CG  1 
ATOM 606  C CD  ? PRO A 1  76 ?   7.413  10.164  12.540 1.000 96.230 ? 76  PRO A CD  1 
ATOM 607  N N   ? GLY A 1  77 ?   9.564  11.674  10.071 1.000 96.520 ? 77  GLY A N   1 
ATOM 608  C CA  ? GLY A 1  77 ?  10.662  11.808   9.126 1.000 96.520 ? 77  GLY A CA  1 
ATOM 609  C C   ? GLY A 1  77 ?  10.197  11.965   7.690 1.000 96.520 ? 77  GLY A C   1 
ATOM 610  O O   ? GLY A 1  77 ?  11.012  11.968   6.766 1.000 96.520 ? 77  GLY A O   1 
ATOM 611  N N   ? TYR A 1  78 ?   8.837  12.034   7.419 1.000 96.760 ? 78  TYR A N   1 
ATOM 612  C CA  ? TYR A 1  78 ?   8.309  12.180   6.067 1.000 96.760 ? 78  TYR A CA  1 
ATOM 613  C C   ? TYR A 1  78 ?   8.799  13.473   5.427 1.000 96.760 ? 78  TYR A C   1 
ATOM 614  C CB  ? TYR A 1  78 ?   6.778  12.152   6.083 1.000 96.760 ? 78  TYR A CB  1 
ATOM 615  O O   ? TYR A 1  78 ?   8.676  14.550   6.016 1.000 96.760 ? 78  TYR A O   1 
ATOM 616  C CG  ? TYR A 1  78 ?   6.152  12.439   4.739 1.000 96.760 ? 78  TYR A CG  1 
ATOM 617  C CD1 ? TYR A 1  78 ?   5.270  13.505   4.573 1.000 96.760 ? 78  TYR A CD1 1 
ATOM 618  C CD2 ? TYR A 1  78 ?   6.441  11.646   3.634 1.000 96.760 ? 78  TYR A CD2 1 
ATOM 619  C CE1 ? TYR A 1  78 ?   4.690  13.772   3.337 1.000 96.760 ? 78  TYR A CE1 1 
ATOM 620  C CE2 ? TYR A 1  78 ?   5.866  11.903   2.394 1.000 96.760 ? 78  TYR A CE2 1 
ATOM 621  O OH  ? TYR A 1  78 ?   4.422  13.227   1.030 1.000 96.760 ? 78  TYR A OH  1 
ATOM 622  C CZ  ? TYR A 1  78 ?   4.994  12.967   2.255 1.000 96.760 ? 78  TYR A CZ  1 
ATOM 623  N N   ? LEU A 1  79 ?   9.341  13.287   4.213 1.000 94.390 ? 79  LEU A N   1 
ATOM 624  C CA  ? LEU A 1  79 ?   9.782  14.398   3.377 1.000 94.390 ? 79  LEU A CA  1 
ATOM 625  C C   ? LEU A 1  79 ?   8.971  14.463   2.087 1.000 94.390 ? 79  LEU A C   1 
ATOM 626  C CB  ? LEU A 1  79 ?  11.272  14.265   3.051 1.000 94.390 ? 79  LEU A CB  1 
ATOM 627  O O   ? LEU A 1  79 ?   9.054  13.561   1.251 1.000 94.390 ? 79  LEU A O   1 
ATOM 628  C CG  ? LEU A 1  79 ?  12.230  14.261   4.243 1.000 94.390 ? 79  LEU A CG  1 
ATOM 629  C CD1 ? LEU A 1  79 ?  13.653  13.968   3.779 1.000 94.390 ? 79  LEU A CD1 1 
ATOM 630  C CD2 ? LEU A 1  79 ?  12.167  15.593   4.984 1.000 94.390 ? 79  LEU A CD2 1 
ATOM 631  N N   ? SER A 1  80 ?   8.253  15.555   1.842 1.000 92.630 ? 80  SER A N   1 
ATOM 632  C CA  ? SER A 1  80 ?   7.301  15.653   0.740 1.000 92.630 ? 80  SER A CA  1 
ATOM 633  C C   ? SER A 1  80 ?   8.016  15.677  -0.607 1.000 92.630 ? 80  SER A C   1 
ATOM 634  C CB  ? SER A 1  80 ?   6.436  16.905   0.889 1.000 92.630 ? 80  SER A CB  1 
ATOM 635  O O   ? SER A 1  80 ?   7.467  15.227  -1.615 1.000 92.630 ? 80  SER A O   1 
ATOM 636  O OG  ? SER A 1  80 ?   7.234  18.075   0.858 1.000 92.630 ? 80  SER A OG  1 
ATOM 637  N N   ? THR A 1  81 ?   9.334  16.139  -0.621 1.000 91.420 ? 81  THR A N   1 
ATOM 638  C CA  ? THR A 1  81 ?  10.088  16.265  -1.864 1.000 91.420 ? 81  THR A CA  1 
ATOM 639  C C   ? THR A 1  81 ?  10.550  14.896  -2.357 1.000 91.420 ? 81  THR A C   1 
ATOM 640  C CB  ? THR A 1  81 ?  11.307  17.188  -1.686 1.000 91.420 ? 81  THR A CB  1 
ATOM 641  O O   ? THR A 1  81 ?  10.453  14.595  -3.549 1.000 91.420 ? 81  THR A O   1 
ATOM 642  C CG2 ? THR A 1  81 ?  10.876  18.636  -1.478 1.000 91.420 ? 81  THR A CG2 1 
ATOM 643  O OG1 ? THR A 1  81 ?  12.063  16.758  -0.547 1.000 91.420 ? 81  THR A OG1 1 
ATOM 644  N N   ? SER A 1  82 ?  10.967  14.046  -1.436 1.000 93.140 ? 82  SER A N   1 
ATOM 645  C CA  ? SER A 1  82 ?  11.547  12.761  -1.813 1.000 93.140 ? 82  SER A CA  1 
ATOM 646  C C   ? SER A 1  82 ?  10.597  11.611  -1.495 1.000 93.140 ? 82  SER A C   1 
ATOM 647  C CB  ? SER A 1  82 ?  12.881  12.543  -1.096 1.000 93.140 ? 82  SER A CB  1 
ATOM 648  O O   ? SER A 1  82 ?  10.795  10.488  -1.964 1.000 93.140 ? 82  SER A O   1 
ATOM 649  O OG  ? SER A 1  82 ?  12.690  12.453   0.305 1.000 93.140 ? 82  SER A OG  1 
ATOM 650  N N   ? HIS A 1  83 ?   9.539  11.940  -0.785 1.000 95.170 ? 83  HIS A N   1 
ATOM 651  C CA  ? HIS A 1  83 ?   8.585  10.952  -0.293 1.000 95.170 ? 83  HIS A CA  1 
ATOM 652  C C   ? HIS A 1  83 ?   9.268   9.926   0.604 1.000 95.170 ? 83  HIS A C   1 
ATOM 653  C CB  ? HIS A 1  83 ?   7.892  10.250  -1.462 1.000 95.170 ? 83  HIS A CB  1 
ATOM 654  O O   ? HIS A 1  83 ?   8.830   8.776   0.683 1.000 95.170 ? 83  HIS A O   1 
ATOM 655  C CG  ? HIS A 1  83 ?   6.985  11.143  -2.247 1.000 95.170 ? 83  HIS A CG  1 
ATOM 656  C CD2 ? HIS A 1  83 ?   5.659  11.387  -2.131 1.000 95.170 ? 83  HIS A CD2 1 
ATOM 657  N ND1 ? HIS A 1  83 ?   7.428  11.912  -3.302 1.000 95.170 ? 83  HIS A ND1 1 
ATOM 658  C CE1 ? HIS A 1  83 ?   6.410  12.592  -3.801 1.000 95.170 ? 83  HIS A CE1 1 
ATOM 659  N NE2 ? HIS A 1  83 ?   5.325  12.292  -3.109 1.000 95.170 ? 83  HIS A NE2 1 
ATOM 660  N N   ? GLU A 1  84 ?  10.418  10.281   1.155 1.000 95.470 ? 84  GLU A N   1 
ATOM 661  C CA  ? GLU A 1  84 ?  11.081   9.463   2.166 1.000 95.470 ? 84  GLU A CA  1 
ATOM 662  C C   ? GLU A 1  84 ?  10.210   9.311   3.410 1.000 95.470 ? 84  GLU A C   1 
ATOM 663  C CB  ? GLU A 1  84 ?  12.436  10.067   2.543 1.000 95.470 ? 84  GLU A CB  1 
ATOM 664  O O   ? GLU A 1  84 ?   9.627  10.286   3.889 1.000 95.470 ? 84  GLU A O   1 
ATOM 665  C CG  ? GLU A 1  84 ?  13.241   9.214   3.512 1.000 95.470 ? 84  GLU A CG  1 
ATOM 666  C CD  ? GLU A 1  84 ?  13.794   7.947   2.879 1.000 95.470 ? 84  GLU A CD  1 
ATOM 667  O OE1 ? GLU A 1  84 ?  13.589   6.848   3.441 1.000 95.470 ? 84  GLU A OE1 1 
ATOM 668  O OE2 ? GLU A 1  84 ?  14.440   8.055   1.812 1.000 95.470 ? 84  GLU A OE2 1 
ATOM 669  N N   ? HIS A 1  85 ?  10.131   8.057   3.986 1.000 97.050 ? 85  HIS A N   1 
ATOM 670  C CA  ? HIS A 1  85 ?   9.324   7.765   5.166 1.000 97.050 ? 85  HIS A CA  1 
ATOM 671  C C   ? HIS A 1  85 ?   7.845   8.020   4.899 1.000 97.050 ? 85  HIS A C   1 
ATOM 672  C CB  ? HIS A 1  85 ?   9.795   8.602   6.357 1.000 97.050 ? 85  HIS A CB  1 
ATOM 673  O O   ? HIS A 1  85 ?   7.139   8.558   5.755 1.000 97.050 ? 85  HIS A O   1 
ATOM 674  C CG  ? HIS A 1  85 ?  11.264   8.500   6.619 1.000 97.050 ? 85  HIS A CG  1 
ATOM 675  C CD2 ? HIS A 1  85 ?  12.235   9.443   6.617 1.000 97.050 ? 85  HIS A CD2 1 
ATOM 676  N ND1 ? HIS A 1  85 ?  11.883   7.308   6.926 1.000 97.050 ? 85  HIS A ND1 1 
ATOM 677  C CE1 ? HIS A 1  85 ?  13.176   7.524   7.103 1.000 97.050 ? 85  HIS A CE1 1 
ATOM 678  N NE2 ? HIS A 1  85 ?  13.415   8.812   6.921 1.000 97.050 ? 85  HIS A NE2 1 
ATOM 679  N N   ? ASP A 1  86 ?   7.316   7.798   3.752 1.000 97.870 ? 86  ASP A N   1 
ATOM 680  C CA  ? ASP A 1  86 ?   5.958   8.075   3.291 1.000 97.870 ? 86  ASP A CA  1 
ATOM 681  C C   ? ASP A 1  86 ?   4.947   7.167   3.987 1.000 97.870 ? 86  ASP A C   1 
ATOM 682  C CB  ? ASP A 1  86 ?   5.861   7.905   1.773 1.000 97.870 ? 86  ASP A CB  1 
ATOM 683  O O   ? ASP A 1  86 ?   4.343   6.300   3.352 1.000 97.870 ? 86  ASP A O   1 
ATOM 684  C CG  ? ASP A 1  86 ?   4.596   8.506   1.189 1.000 97.870 ? 86  ASP A CG  1 
ATOM 685  O OD1 ? ASP A 1  86 ?   3.946   9.334   1.863 1.000 97.870 ? 86  ASP A OD1 1 
ATOM 686  O OD2 ? ASP A 1  86 ?   4.243   8.147   0.045 1.000 97.870 ? 86  ASP A OD2 1 
ATOM 687  N N   ? LEU A 1  87 ?   4.719   7.336   5.332 1.000 97.910 ? 87  LEU A N   1 
ATOM 688  C CA  ? LEU A 1  87 ?   3.853   6.488   6.143 1.000 97.910 ? 87  LEU A CA  1 
ATOM 689  C C   ? LEU A 1  87 ?   2.923   7.331   7.009 1.000 97.910 ? 87  LEU A C   1 
ATOM 690  C CB  ? LEU A 1  87 ?   4.688   5.557   7.026 1.000 97.910 ? 87  LEU A CB  1 
ATOM 691  O O   ? LEU A 1  87 ?   3.356   8.311   7.620 1.000 97.910 ? 87  LEU A O   1 
ATOM 692  C CG  ? LEU A 1  87 ?   5.439   4.434   6.309 1.000 97.910 ? 87  LEU A CG  1 
ATOM 693  C CD1 ? LEU A 1  87 ?   6.512   3.848   7.219 1.000 97.910 ? 87  LEU A CD1 1 
ATOM 694  C CD2 ? LEU A 1  87 ?   4.469   3.350   5.850 1.000 97.910 ? 87  LEU A CD2 1 
ATOM 695  N N   ? ARG A 1  88 ?   1.697   6.910   6.982 1.000 97.180 ? 88  ARG A N   1 
ATOM 696  C CA  ? ARG A 1  88 ?   0.685   7.497   7.855 1.000 97.180 ? 88  ARG A CA  1 
ATOM 697  C C   ? ARG A 1  88 ?  -0.198   6.418   8.472 1.000 97.180 ? 88  ARG A C   1 
ATOM 698  C CB  ? ARG A 1  88 ?  -0.175   8.500   7.082 1.000 97.180 ? 88  ARG A CB  1 
ATOM 699  O O   ? ARG A 1  88 ?  -0.602   5.474   7.790 1.000 97.180 ? 88  ARG A O   1 
ATOM 700  C CG  ? ARG A 1  88 ?  -1.282   9.131   7.913 1.000 97.180 ? 88  ARG A CG  1 
ATOM 701  C CD  ? ARG A 1  88 ?  -2.123  10.097   7.091 1.000 97.180 ? 88  ARG A CD  1 
ATOM 702  N NE  ? ARG A 1  88 ?  -1.373  11.299   6.739 1.000 97.180 ? 88  ARG A NE  1 
ATOM 703  N NH1 ? ARG A 1  88 ?  -3.112  12.297   5.590 1.000 97.180 ? 88  ARG A NH1 1 
ATOM 704  N NH2 ? ARG A 1  88 ?  -1.090  13.363   5.771 1.000 97.180 ? 88  ARG A NH2 1 
ATOM 705  C CZ  ? ARG A 1  88 ?  -1.860  12.317   6.034 1.000 97.180 ? 88  ARG A CZ  1 
ATOM 706  N N   ? LEU A 1  89 ?  -0.496   6.558   9.806 1.000 97.130 ? 89  LEU A N   1 
ATOM 707  C CA  ? LEU A 1  89 ?  -1.412   5.667  10.509 1.000 97.130 ? 89  LEU A CA  1 
ATOM 708  C C   ? LEU A 1  89 ?  -2.719   6.380  10.838 1.000 97.130 ? 89  LEU A C   1 
ATOM 709  C CB  ? LEU A 1  89 ?  -0.768   5.139  11.794 1.000 97.130 ? 89  LEU A CB  1 
ATOM 710  O O   ? LEU A 1  89 ?  -2.708   7.523  11.302 1.000 97.130 ? 89  LEU A O   1 
ATOM 711  C CG  ? LEU A 1  89 ?   0.251   4.011  11.627 1.000 97.130 ? 89  LEU A CG  1 
ATOM 712  C CD1 ? LEU A 1  89 ?   1.081   3.855  12.897 1.000 97.130 ? 89  LEU A CD1 1 
ATOM 713  C CD2 ? LEU A 1  89 ?  -0.451   2.703  11.277 1.000 97.130 ? 89  LEU A CD2 1 
ATOM 714  N N   ? LEU A 1  90 ?  -3.792   5.663  10.510 1.000 96.600 ? 90  LEU A N   1 
ATOM 715  C CA  ? LEU A 1  90 ?  -5.124   6.138  10.867 1.000 96.600 ? 90  LEU A CA  1 
ATOM 716  C C   ? LEU A 1  90 ?  -5.753   5.244  11.930 1.000 96.600 ? 90  LEU A C   1 
ATOM 717  C CB  ? LEU A 1  90 ?  -6.024   6.191   9.630 1.000 96.600 ? 90  LEU A CB  1 
ATOM 718  O O   ? LEU A 1  90 ?  -5.862   4.030  11.741 1.000 96.600 ? 90  LEU A O   1 
ATOM 719  C CG  ? LEU A 1  90 ?  -5.462   6.929   8.413 1.000 96.600 ? 90  LEU A CG  1 
ATOM 720  C CD1 ? LEU A 1  90 ?  -6.405   6.785   7.224 1.000 96.600 ? 90  LEU A CD1 1 
ATOM 721  C CD2 ? LEU A 1  90 ?  -5.227   8.399   8.742 1.000 96.600 ? 90  LEU A CD2 1 
ATOM 722  N N   ? ARG A 1  91 ?  -6.113   5.885  13.068 1.000 96.100 ? 91  ARG A N   1 
ATOM 723  C CA  ? ARG A 1  91 ?  -6.866   5.139  14.072 1.000 96.100 ? 91  ARG A CA  1 
ATOM 724  C C   ? ARG A 1  91 ?  -8.367   5.300  13.860 1.000 96.100 ? 91  ARG A C   1 
ATOM 725  C CB  ? ARG A 1  91 ?  -6.483   5.596  15.481 1.000 96.100 ? 91  ARG A CB  1 
ATOM 726  O O   ? ARG A 1  91 ?  -8.877   6.421  13.813 1.000 96.100 ? 91  ARG A O   1 
ATOM 727  C CG  ? ARG A 1  91 ?  -7.069   4.735  16.588 1.000 96.100 ? 91  ARG A CG  1 
ATOM 728  C CD  ? ARG A 1  91 ?  -6.621   5.205  17.965 1.000 96.100 ? 91  ARG A CD  1 
ATOM 729  N NE  ? ARG A 1  91 ?  -7.331   4.504  19.031 1.000 96.100 ? 91  ARG A NE  1 
ATOM 730  N NH1 ? ARG A 1  91 ?  -6.325   5.673  20.751 1.000 96.100 ? 91  ARG A NH1 1 
ATOM 731  N NH2 ? ARG A 1  91 ?  -7.872   4.046  21.216 1.000 96.100 ? 91  ARG A NH2 1 
ATOM 732  C CZ  ? ARG A 1  91 ?  -7.174   4.743  20.330 1.000 96.100 ? 91  ARG A CZ  1 
ATOM 733  N N   ? LEU A 1  92 ?  -8.995   4.148  13.800 1.000 96.280 ? 92  LEU A N   1 
ATOM 734  C CA  ? LEU A 1  92 ? -10.440   4.169  13.602 1.000 96.280 ? 92  LEU A CA  1 
ATOM 735  C C   ? LEU A 1  92 ? -11.161   4.509  14.902 1.000 96.280 ? 92  LEU A C   1 
ATOM 736  C CB  ? LEU A 1  92 ? -10.928   2.818  13.072 1.000 96.280 ? 92  LEU A CB  1 
ATOM 737  O O   ? LEU A 1  92 ? -10.726   4.104  15.983 1.000 96.280 ? 92  LEU A O   1 
ATOM 738  C CG  ? LEU A 1  92 ? -10.259   2.310  11.794 1.000 96.280 ? 92  LEU A CG  1 
ATOM 739  C CD1 ? LEU A 1  92 ? -10.792   0.928  11.431 1.000 96.280 ? 92  LEU A CD1 1 
ATOM 740  C CD2 ? LEU A 1  92 ? -10.479   3.291  10.648 1.000 96.280 ? 92  LEU A CD2 1 
ATOM 741  N N   ? ARG A 1  93 ? -12.239   5.291  14.831 1.000 94.810 ? 93  ARG A N   1 
ATOM 742  C CA  ? ARG A 1  93 ? -13.016   5.674  16.006 1.000 94.810 ? 93  ARG A CA  1 
ATOM 743  C C   ? ARG A 1  93 ? -13.617   4.449  16.687 1.000 94.810 ? 93  ARG A C   1 
ATOM 744  C CB  ? ARG A 1  93 ? -14.124   6.656  15.621 1.000 94.810 ? 93  ARG A CB  1 
ATOM 745  O O   ? ARG A 1  93 ? -13.660   4.375  17.917 1.000 94.810 ? 93  ARG A O   1 
ATOM 746  C CG  ? ARG A 1  93 ? -13.624   8.057  15.306 1.000 94.810 ? 93  ARG A CG  1 
ATOM 747  C CD  ? ARG A 1  93 ? -14.768   9.057  15.214 1.000 94.810 ? 93  ARG A CD  1 
ATOM 748  N NE  ? ARG A 1  93 ? -14.284  10.404  14.922 1.000 94.810 ? 93  ARG A NE  1 
ATOM 749  N NH1 ? ARG A 1  93 ? -16.367  11.398  15.025 1.000 94.810 ? 93  ARG A NH1 1 
ATOM 750  N NH2 ? ARG A 1  93 ? -14.510  12.662  14.568 1.000 94.810 ? 93  ARG A NH2 1 
ATOM 751  C CZ  ? ARG A 1  93 ? -15.055  11.485  14.839 1.000 94.810 ? 93  ARG A CZ  1 
ATOM 752  N N   ? LEU A 1  94 ? -14.121   3.497  15.848 1.000 95.340 ? 94  LEU A N   1 
ATOM 753  C CA  ? LEU A 1  94 ? -14.615   2.203  16.306 1.000 95.340 ? 94  LEU A CA  1 
ATOM 754  C C   ? LEU A 1  94 ? -13.834   1.064  15.660 1.000 95.340 ? 94  LEU A C   1 
ATOM 755  C CB  ? LEU A 1  94 ? -16.106   2.057  15.993 1.000 95.340 ? 94  LEU A CB  1 
ATOM 756  O O   ? LEU A 1  94 ? -13.519   1.119  14.469 1.000 95.340 ? 94  LEU A O   1 
ATOM 757  C CG  ? LEU A 1  94 ? -17.048   3.022  16.715 1.000 95.340 ? 94  LEU A CG  1 
ATOM 758  C CD1 ? LEU A 1  94 ? -18.466   2.888  16.168 1.000 95.340 ? 94  LEU A CD1 1 
ATOM 759  C CD2 ? LEU A 1  94 ? -17.023   2.770  18.219 1.000 95.340 ? 94  LEU A CD2 1 
ATOM 760  N N   ? PRO A 1  95 ? -13.536  -0.061  16.580 1.000 96.470 ? 95  PRO A N   1 
ATOM 761  C CA  ? PRO A 1  95 ? -12.824  -1.201  15.998 1.000 96.470 ? 95  PRO A CA  1 
ATOM 762  C C   ? PRO A 1  95 ? -13.643  -1.927  14.933 1.000 96.470 ? 95  PRO A C   1 
ATOM 763  C CB  ? PRO A 1  95 ? -12.566  -2.108  17.203 1.000 96.470 ? 95  PRO A CB  1 
ATOM 764  O O   ? PRO A 1  95 ? -14.875  -1.929  14.992 1.000 96.470 ? 95  PRO A O   1 
ATOM 765  C CG  ? PRO A 1  95 ? -13.649  -1.769  18.175 1.000 96.470 ? 95  PRO A CG  1 
ATOM 766  C CD  ? PRO A 1  95 ? -14.007  -0.320  18.004 1.000 96.470 ? 95  PRO A CD  1 
ATOM 767  N N   ? VAL A 1  96 ? -12.915  -2.544  14.005 1.000 97.220 ? 96  VAL A N   1 
ATOM 768  C CA  ? VAL A 1  96 ? -13.584  -3.363  13.000 1.000 97.220 ? 96  VAL A CA  1 
ATOM 769  C C   ? VAL A 1  96 ? -13.892  -4.742  13.579 1.000 97.220 ? 96  VAL A C   1 
ATOM 770  C CB  ? VAL A 1  96 ? -12.730  -3.501  11.720 1.000 97.220 ? 96  VAL A CB  1 
ATOM 771  O O   ? VAL A 1  96 ? -13.187  -5.220  14.471 1.000 97.220 ? 96  VAL A O   1 
ATOM 772  C CG1 ? VAL A 1  96 ? -12.492  -2.134  11.080 1.000 97.220 ? 96  VAL A CG1 1 
ATOM 773  C CG2 ? VAL A 1  96 ? -11.401  -4.184  12.037 1.000 97.220 ? 96  VAL A CG2 1 
ATOM 774  N N   ? ARG A 1  97 ? -14.959  -5.335  13.117 1.000 97.010 ? 97  ARG A N   1 
ATOM 775  C CA  ? ARG A 1  97 ? -15.227  -6.747  13.369 1.000 97.010 ? 97  ARG A CA  1 
ATOM 776  C C   ? ARG A 1  97 ? -14.531  -7.628  12.336 1.000 97.010 ? 97  ARG A C   1 
ATOM 777  C CB  ? ARG A 1  97 ? -16.733  -7.020  13.360 1.000 97.010 ? 97  ARG A CB  1 
ATOM 778  O O   ? ARG A 1  97 ? -14.810  -7.531  11.140 1.000 97.010 ? 97  ARG A O   1 
ATOM 779  C CG  ? ARG A 1  97 ? -17.106  -8.428  13.793 1.000 97.010 ? 97  ARG A CG  1 
ATOM 780  C CD  ? ARG A 1  97 ? -18.616  -8.617  13.857 1.000 97.010 ? 97  ARG A CD  1 
ATOM 781  N NE  ? ARG A 1  97 ? -19.181  -8.895  12.540 1.000 97.010 ? 97  ARG A NE  1 
ATOM 782  N NH1 ? ARG A 1  97 ? -21.374  -8.942  13.262 1.000 97.010 ? 97  ARG A NH1 1 
ATOM 783  N NH2 ? ARG A 1  97 ? -20.883  -9.295  11.051 1.000 97.010 ? 97  ARG A NH2 1 
ATOM 784  C CZ  ? ARG A 1  97 ? -20.478  -9.043  12.288 1.000 97.010 ? 97  ARG A CZ  1 
ATOM 785  N N   ? VAL A 1  98 ? -13.618  -8.507  12.823 1.000 96.450 ? 98  VAL A N   1 
ATOM 786  C CA  ? VAL A 1  98 ? -12.879  -9.376  11.913 1.000 96.450 ? 98  VAL A CA  1 
ATOM 787  C C   ? VAL A 1  98 ? -13.804 -10.462  11.370 1.000 96.450 ? 98  VAL A C   1 
ATOM 788  C CB  ? VAL A 1  98 ? -11.655 -10.015  12.606 1.000 96.450 ? 98  VAL A CB  1 
ATOM 789  O O   ? VAL A 1  98 ? -14.462 -11.167  12.138 1.000 96.450 ? 98  VAL A O   1 
ATOM 790  C CG1 ? VAL A 1  98 ? -10.970 -11.016  11.678 1.000 96.450 ? 98  VAL A CG1 1 
ATOM 791  C CG2 ? VAL A 1  98 ? -10.671  -8.936  13.053 1.000 96.450 ? 98  VAL A CG2 1 
ATOM 792  N N   ? THR A 1  99 ? -13.845 -10.511  10.050 1.000 96.320 ? 99  THR A N   1 
ATOM 793  C CA  ? THR A 1  99 ? -14.612 -11.488   9.284 1.000 96.320 ? 99  THR A CA  1 
ATOM 794  C C   ? THR A 1  99 ? -13.777 -12.053   8.139 1.000 96.320 ? 99  THR A C   1 
ATOM 795  C CB  ? THR A 1  99 ? -15.904 -10.867   8.723 1.000 96.320 ? 99  THR A CB  1 
ATOM 796  O O   ? THR A 1  99 ? -12.615 -11.677   7.966 1.000 96.320 ? 99  THR A O   1 
ATOM 797  C CG2 ? THR A 1  99 ? -16.676 -10.126   9.810 1.000 96.320 ? 99  THR A CG2 1 
ATOM 798  O OG1 ? THR A 1  99 ? -15.571  -9.947   7.677 1.000 96.320 ? 99  THR A OG1 1 
ATOM 799  N N   ? SER A 1 100 ? -14.405 -12.973   7.375 1.000 95.110 ? 100 SER A N   1 
ATOM 800  C CA  ? SER A 1 100 ? -13.716 -13.518   6.209 1.000 95.110 ? 100 SER A CA  1 
ATOM 801  C C   ? SER A 1 100 ? -13.432 -12.432   5.177 1.000 95.110 ? 100 SER A C   1 
ATOM 802  C CB  ? SER A 1 100 ? -14.543 -14.635   5.572 1.000 95.110 ? 100 SER A CB  1 
ATOM 803  O O   ? SER A 1 100 ? -12.506 -12.559   4.373 1.000 95.110 ? 100 SER A O   1 
ATOM 804  O OG  ? SER A 1 100 ? -15.818 -14.157   5.180 1.000 95.110 ? 100 SER A OG  1 
ATOM 805  N N   ? SER A 1 101 ? -14.075 -11.296   5.193 1.000 95.430 ? 101 SER A N   1 
ATOM 806  C CA  ? SER A 1 101 ? -13.965 -10.227   4.206 1.000 95.430 ? 101 SER A CA  1 
ATOM 807  C C   ? SER A 1 101 ? -13.234  -9.018   4.779 1.000 95.430 ? 101 SER A C   1 
ATOM 808  C CB  ? SER A 1 101 ? -15.350  -9.809   3.711 1.000 95.430 ? 101 SER A CB  1 
ATOM 809  O O   ? SER A 1 101 ? -12.871  -8.099   4.042 1.000 95.430 ? 101 SER A O   1 
ATOM 810  O OG  ? SER A 1 101 ? -16.024 -10.905   3.117 1.000 95.430 ? 101 SER A OG  1 
ATOM 811  N N   ? VAL A 1 102 ? -12.955  -9.032   6.065 1.000 97.450 ? 102 VAL A N   1 
ATOM 812  C CA  ? VAL A 1 102 ? -12.196  -7.994   6.755 1.000 97.450 ? 102 VAL A CA  1 
ATOM 813  C C   ? VAL A 1 102 ? -11.183  -8.635   7.701 1.000 97.450 ? 102 VAL A C   1 
ATOM 814  C CB  ? VAL A 1 102 ? -13.124  -7.037   7.537 1.000 97.450 ? 102 VAL A CB  1 
ATOM 815  O O   ? VAL A 1 102 ? -11.551  -9.143   8.762 1.000 97.450 ? 102 VAL A O   1 
ATOM 816  C CG1 ? VAL A 1 102 ? -12.313  -5.940   8.224 1.000 97.450 ? 102 VAL A CG1 1 
ATOM 817  C CG2 ? VAL A 1 102 ? -14.170  -6.429   6.605 1.000 97.450 ? 102 VAL A CG2 1 
ATOM 818  N N   ? GLN A 1 103 ?  -9.938  -8.619   7.238 1.000 97.490 ? 103 GLN A N   1 
ATOM 819  C CA  ? GLN A 1 103 ?  -8.861  -9.203   8.032 1.000 97.490 ? 103 GLN A CA  1 
ATOM 820  C C   ? GLN A 1 103 ?  -7.622  -8.312   8.017 1.000 97.490 ? 103 GLN A C   1 
ATOM 821  C CB  ? GLN A 1 103 ?  -8.509 -10.599   7.516 1.000 97.490 ? 103 GLN A CB  1 
ATOM 822  O O   ? GLN A 1 103 ?  -7.246  -7.779   6.971 1.000 97.490 ? 103 GLN A O   1 
ATOM 823  C CG  ? GLN A 1 103 ?  -9.669 -11.584   7.567 1.000 97.490 ? 103 GLN A CG  1 
ATOM 824  C CD  ? GLN A 1 103 ?  -9.953 -12.084   8.971 1.000 97.490 ? 103 GLN A CD  1 
ATOM 825  N NE2 ? GLN A 1 103 ? -11.200 -12.466   9.224 1.000 97.490 ? 103 GLN A NE2 1 
ATOM 826  O OE1 ? GLN A 1 103 ?  -9.058 -12.128   9.822 1.000 97.490 ? 103 GLN A OE1 1 
ATOM 827  N N   ? PRO A 1 104 ?  -7.017  -8.240   9.325 1.000 98.000 ? 104 PRO A N   1 
ATOM 828  C CA  ? PRO A 1 104 ?  -5.749  -7.506   9.313 1.000 98.000 ? 104 PRO A CA  1 
ATOM 829  C C   ? PRO A 1 104 ?  -4.639  -8.257   8.580 1.000 98.000 ? 104 PRO A C   1 
ATOM 830  C CB  ? PRO A 1 104 ?  -5.415  -7.355  10.799 1.000 98.000 ? 104 PRO A CB  1 
ATOM 831  O O   ? PRO A 1 104 ?  -4.605  -9.490   8.600 1.000 98.000 ? 104 PRO A O   1 
ATOM 832  C CG  ? PRO A 1 104 ?  -6.711  -7.588  11.507 1.000 98.000 ? 104 PRO A CG  1 
ATOM 833  C CD  ? PRO A 1 104 ?  -7.552  -8.509  10.671 1.000 98.000 ? 104 PRO A CD  1 
ATOM 834  N N   ? LEU A 1 105 ?  -3.735  -7.469   7.948 1.000 98.000 ? 105 LEU A N   1 
ATOM 835  C CA  ? LEU A 1 105 ?  -2.564  -8.006   7.263 1.000 98.000 ? 105 LEU A CA  1 
ATOM 836  C C   ? LEU A 1 105 ?  -1.340  -7.975   8.173 1.000 98.000 ? 105 LEU A C   1 
ATOM 837  C CB  ? LEU A 1 105 ?  -2.282  -7.216   5.983 1.000 98.000 ? 105 LEU A CB  1 
ATOM 838  O O   ? LEU A 1 105 ?  -1.036  -6.943   8.777 1.000 98.000 ? 105 LEU A O   1 
ATOM 839  C CG  ? LEU A 1 105 ?  -1.246  -7.815   5.031 1.000 98.000 ? 105 LEU A CG  1 
ATOM 840  C CD1 ? LEU A 1 105 ?  -1.707  -9.181   4.536 1.000 98.000 ? 105 LEU A CD1 1 
ATOM 841  C CD2 ? LEU A 1 105 ?  -0.990  -6.874   3.858 1.000 98.000 ? 105 LEU A CD2 1 
ATOM 842  N N   ? PRO A 1 106 ?  -0.693  -9.112   8.315 1.000 97.850 ? 106 PRO A N   1 
ATOM 843  C CA  ? PRO A 1 106 ?   0.457  -9.131   9.223 1.000 97.850 ? 106 PRO A CA  1 
ATOM 844  C C   ? PRO A 1 106 ?   1.619  -8.277   8.720 1.000 97.850 ? 106 PRO A C   1 
ATOM 845  C CB  ? PRO A 1 106 ?   0.846 -10.611   9.268 1.000 97.850 ? 106 PRO A CB  1 
ATOM 846  O O   ? PRO A 1 106 ?   1.851  -8.194   7.512 1.000 97.850 ? 106 PRO A O   1 
ATOM 847  C CG  ? PRO A 1 106 ?   0.331 -11.180   7.985 1.000 97.850 ? 106 PRO A CG  1 
ATOM 848  C CD  ? PRO A 1 106 ?  -0.883 -10.399   7.570 1.000 97.850 ? 106 PRO A CD  1 
ATOM 849  N N   ? LEU A 1 107 ?   2.379  -7.643   9.736 1.000 98.220 ? 107 LEU A N   1 
ATOM 850  C CA  ? LEU A 1 107 ?   3.603  -6.909   9.435 1.000 98.220 ? 107 LEU A CA  1 
ATOM 851  C C   ? LEU A 1 107 ?   4.775  -7.863   9.237 1.000 98.220 ? 107 LEU A C   1 
ATOM 852  C CB  ? LEU A 1 107 ?   3.921  -5.915  10.555 1.000 98.220 ? 107 LEU A CB  1 
ATOM 853  O O   ? LEU A 1 107 ?   4.845  -8.910   9.885 1.000 98.220 ? 107 LEU A O   1 
ATOM 854  C CG  ? LEU A 1 107 ?   2.908  -4.790  10.773 1.000 98.220 ? 107 LEU A CG  1 
ATOM 855  C CD1 ? LEU A 1 107 ?   3.268  -3.986  12.018 1.000 98.220 ? 107 LEU A CD1 1 
ATOM 856  C CD2 ? LEU A 1 107 ?   2.842  -3.886   9.547 1.000 98.220 ? 107 LEU A CD2 1 
ATOM 857  N N   ? PRO A 1 108 ?   5.676  -7.558   8.321 1.000 97.750 ? 108 PRO A N   1 
ATOM 858  C CA  ? PRO A 1 108 ?   6.796  -8.447   8.005 1.000 97.750 ? 108 PRO A CA  1 
ATOM 859  C C   ? PRO A 1 108 ?   7.857  -8.474   9.103 1.000 97.750 ? 108 PRO A C   1 
ATOM 860  C CB  ? PRO A 1 108 ?   7.363  -7.854   6.712 1.000 97.750 ? 108 PRO A CB  1 
ATOM 861  O O   ? PRO A 1 108 ?   8.086  -7.461   9.769 1.000 97.750 ? 108 PRO A O   1 
ATOM 862  C CG  ? PRO A 1 108 ?   7.058  -6.394   6.797 1.000 97.750 ? 108 PRO A CG  1 
ATOM 863  C CD  ? PRO A 1 108 ?   5.733  -6.221   7.481 1.000 97.750 ? 108 PRO A CD  1 
ATOM 864  N N   ? ASN A 1 109 ?   8.518  -9.607   9.306 1.000 96.670 ? 109 ASN A N   1 
ATOM 865  C CA  ? ASN A 1 109 ?   9.655  -9.750  10.210 1.000 96.670 ? 109 ASN A CA  1 
ATOM 866  C C   ? ASN A 1 109 ?  10.974  -9.462   9.500 1.000 96.670 ? 109 ASN A C   1 
ATOM 867  C CB  ? ASN A 1 109 ?   9.678 -11.150  10.827 1.000 96.670 ? 109 ASN A CB  1 
ATOM 868  O O   ? ASN A 1 109 ?  11.963  -9.102  10.140 1.000 96.670 ? 109 ASN A O   1 
ATOM 869  C CG  ? ASN A 1 109 ?   8.526 -11.385  11.784 1.000 96.670 ? 109 ASN A CG  1 
ATOM 870  N ND2 ? ASN A 1 109 ?   7.918 -12.563  11.703 1.000 96.670 ? 109 ASN A ND2 1 
ATOM 871  O OD1 ? ASN A 1 109 ?   8.184 -10.515  12.589 1.000 96.670 ? 109 ASN A OD1 1 
ATOM 872  N N   ? ASP A 1 110 ?  10.945  -9.673   8.208 1.000 96.960 ? 110 ASP A N   1 
ATOM 873  C CA  ? ASP A 1 110 ?  12.101  -9.419   7.354 1.000 96.960 ? 110 ASP A CA  1 
ATOM 874  C C   ? ASP A 1 110 ?  11.677  -8.788   6.030 1.000 96.960 ? 110 ASP A C   1 
ATOM 875  C CB  ? ASP A 1 110 ?  12.872 -10.715   7.095 1.000 96.960 ? 110 ASP A CB  1 
ATOM 876  O O   ? ASP A 1 110 ?  10.526  -8.926   5.610 1.000 96.960 ? 110 ASP A O   1 
ATOM 877  C CG  ? ASP A 1 110 ?  13.373 -11.371   8.370 1.000 96.960 ? 110 ASP A CG  1 
ATOM 878  O OD1 ? ASP A 1 110 ?  14.275 -10.812   9.030 1.000 96.960 ? 110 ASP A OD1 1 
ATOM 879  O OD2 ? ASP A 1 110 ?  12.863 -12.459   8.716 1.000 96.960 ? 110 ASP A OD2 1 
ATOM 880  N N   ? CYS A 1 111 ?  12.788  -8.171   5.446 1.000 97.290 ? 111 CYS A N   1 
ATOM 881  C CA  ? CYS A 1 111 ?  12.520  -7.548   4.155 1.000 97.290 ? 111 CYS A CA  1 
ATOM 882  C C   ? CYS A 1 111 ?  12.501  -8.589   3.041 1.000 97.290 ? 111 CYS A C   1 
ATOM 883  C CB  ? CYS A 1 111 ?  13.568  -6.479   3.847 1.000 97.290 ? 111 CYS A CB  1 
ATOM 884  O O   ? CYS A 1 111 ?  13.290  -9.535   3.056 1.000 97.290 ? 111 CYS A O   1 
ATOM 885  S SG  ? CYS A 1 111 ?  13.621  -5.142   5.061 1.000 97.290 ? 111 CYS A SG  1 
ATOM 886  N N   ? ALA A 1 112 ?  11.561  -8.419   2.051 1.000 96.890 ? 112 ALA A N   1 
ATOM 887  C CA  ? ALA A 1 112 ?  11.548  -9.254   0.853 1.000 96.890 ? 112 ALA A CA  1 
ATOM 888  C C   ? ALA A 1 112 ?  12.786  -9.005  -0.004 1.000 96.890 ? 112 ALA A C   1 
ATOM 889  C CB  ? ALA A 1 112 ?  10.281  -8.998   0.040 1.000 96.890 ? 112 ALA A CB  1 
ATOM 890  O O   ? ALA A 1 112 ?  13.327  -7.897  -0.016 1.000 96.890 ? 112 ALA A O   1 
ATOM 891  N N   ? THR A 1 113 ?  13.297  -9.988  -0.665 1.000 95.920 ? 113 THR A N   1 
ATOM 892  C CA  ? THR A 1 113 ?  14.474  -9.880  -1.520 1.000 95.920 ? 113 THR A CA  1 
ATOM 893  C C   ? THR A 1 113 ?  14.070  -9.812  -2.990 1.000 95.920 ? 113 THR A C   1 
ATOM 894  C CB  ? THR A 1 113 ?  15.432 -11.065  -1.303 1.000 95.920 ? 113 THR A CB  1 
ATOM 895  O O   ? THR A 1 113 ?  12.923 -10.099  -3.338 1.000 95.920 ? 113 THR A O   1 
ATOM 896  C CG2 ? THR A 1 113 ?  15.919 -11.121   0.142 1.000 95.920 ? 113 THR A CG2 1 
ATOM 897  O OG1 ? THR A 1 113 ?  14.751 -12.287  -1.613 1.000 95.920 ? 113 THR A OG1 1 
ATOM 898  N N   ? ALA A 1 114 ?  14.995  -9.400  -3.771 1.000 97.160 ? 114 ALA A N   1 
ATOM 899  C CA  ? ALA A 1 114 ?  14.764  -9.300  -5.210 1.000 97.160 ? 114 ALA A CA  1 
ATOM 900  C C   ? ALA A 1 114 ?  14.240 -10.618  -5.773 1.000 97.160 ? 114 ALA A C   1 
ATOM 901  C CB  ? ALA A 1 114 ?  16.047  -8.891  -5.928 1.000 97.160 ? 114 ALA A CB  1 
ATOM 902  O O   ? ALA A 1 114 ?  14.690 -11.694  -5.374 1.000 97.160 ? 114 ALA A O   1 
ATOM 903  N N   ? GLY A 1 115 ?  13.235 -10.500  -6.587 1.000 96.870 ? 115 GLY A N   1 
ATOM 904  C CA  ? GLY A 1 115 ?  12.666 -11.673  -7.232 1.000 96.870 ? 115 GLY A CA  1 
ATOM 905  C C   ? GLY A 1 115 ?  11.447 -12.217  -6.511 1.000 96.870 ? 115 GLY A C   1 
ATOM 906  O O   ? GLY A 1 115 ?  10.757 -13.100  -7.026 1.000 96.870 ? 115 GLY A O   1 
ATOM 907  N N   ? THR A 1 116 ?  11.266 -11.778  -5.274 1.000 97.720 ? 116 THR A N   1 
ATOM 908  C CA  ? THR A 1 116 ?  10.088 -12.188  -4.519 1.000 97.720 ? 116 THR A CA  1 
ATOM 909  C C   ? THR A 1 116 ?   8.810 -11.785  -5.250 1.000 97.720 ? 116 THR A C   1 
ATOM 910  C CB  ? THR A 1 116 ?  10.089 -11.577  -3.106 1.000 97.720 ? 116 THR A CB  1 
ATOM 911  O O   ? THR A 1 116 ?   8.657 -10.630  -5.652 1.000 97.720 ? 116 THR A O   1 
ATOM 912  C CG2 ? THR A 1 116 ?   8.893 -12.065  -2.295 1.000 97.720 ? 116 THR A CG2 1 
ATOM 913  O OG1 ? THR A 1 116 ?  11.295 -11.952  -2.430 1.000 97.720 ? 116 THR A OG1 1 
ATOM 914  N N   ? GLU A 1 117 ?   7.943 -12.686  -5.429 1.000 96.820 ? 117 GLU A N   1 
ATOM 915  C CA  ? GLU A 1 117 ?   6.657 -12.423  -6.068 1.000 96.820 ? 117 GLU A CA  1 
ATOM 916  C C   ? GLU A 1 117 ?   5.678 -11.776  -5.093 1.000 96.820 ? 117 GLU A C   1 
ATOM 917  C CB  ? GLU A 1 117 ?   6.062 -13.716  -6.630 1.000 96.820 ? 117 GLU A CB  1 
ATOM 918  O O   ? GLU A 1 117 ?   5.485 -12.269  -3.980 1.000 96.820 ? 117 GLU A O   1 
ATOM 919  C CG  ? GLU A 1 117 ?   6.863 -14.315  -7.777 1.000 96.820 ? 117 GLU A CG  1 
ATOM 920  C CD  ? GLU A 1 117 ?   6.169 -15.492  -8.444 1.000 96.820 ? 117 GLU A CD  1 
ATOM 921  O OE1 ? GLU A 1 117 ?   6.485 -15.799  -9.615 1.000 96.820 ? 117 GLU A OE1 1 
ATOM 922  O OE2 ? GLU A 1 117 ?   5.302 -16.112  -7.789 1.000 96.820 ? 117 GLU A OE2 1 
ATOM 923  N N   ? CYS A 1 118 ?   5.009 -10.773  -5.575 1.000 97.170 ? 118 CYS A N   1 
ATOM 924  C CA  ? CYS A 1 118 ?   4.122  -9.994  -4.719 1.000 97.170 ? 118 CYS A CA  1 
ATOM 925  C C   ? CYS A 1 118 ?   2.845  -9.614  -5.459 1.000 97.170 ? 118 CYS A C   1 
ATOM 926  C CB  ? CYS A 1 118 ?   4.827  -8.733  -4.221 1.000 97.170 ? 118 CYS A CB  1 
ATOM 927  O O   ? CYS A 1 118 ?   2.783  -9.706  -6.686 1.000 97.170 ? 118 CYS A O   1 
ATOM 928  S SG  ? CYS A 1 118 ?   6.385  -9.060  -3.368 1.000 97.170 ? 118 CYS A SG  1 
ATOM 929  N N   ? HIS A 1 119 ?   1.865  -9.218  -4.655 1.000 95.700 ? 119 HIS A N   1 
ATOM 930  C CA  ? HIS A 1 119 ?   0.590  -8.760  -5.193 1.000 95.700 ? 119 HIS A CA  1 
ATOM 931  C C   ? HIS A 1 119 ?   0.278  -7.338  -4.739 1.000 95.700 ? 119 HIS A C   1 
ATOM 932  C CB  ? HIS A 1 119 ?  -0.539  -9.704  -4.774 1.000 95.700 ? 119 HIS A CB  1 
ATOM 933  O O   ? HIS A 1 119 ?   0.461  -7.003  -3.567 1.000 95.700 ? 119 HIS A O   1 
ATOM 934  C CG  ? HIS A 1 119 ?  -0.340 -11.116  -5.228 1.000 95.700 ? 119 HIS A CG  1 
ATOM 935  C CD2 ? HIS A 1 119 ?   0.003 -12.230  -4.540 1.000 95.700 ? 119 HIS A CD2 1 
ATOM 936  N ND1 ? HIS A 1 119 ?  -0.493 -11.504  -6.541 1.000 95.700 ? 119 HIS A ND1 1 
ATOM 937  C CE1 ? HIS A 1 119 ?  -0.252 -12.801  -6.641 1.000 95.700 ? 119 HIS A CE1 1 
ATOM 938  N NE2 ? HIS A 1 119 ?   0.051 -13.265  -5.441 1.000 95.700 ? 119 HIS A NE2 1 
ATOM 939  N N   ? VAL A 1 120 ?  -0.152  -6.585  -5.721 1.000 97.210 ? 120 VAL A N   1 
ATOM 940  C CA  ? VAL A 1 120 ?  -0.639  -5.249  -5.393 1.000 97.210 ? 120 VAL A CA  1 
ATOM 941  C C   ? VAL A 1 120 ?  -2.126  -5.146  -5.726 1.000 97.210 ? 120 VAL A C   1 
ATOM 942  C CB  ? VAL A 1 120 ?   0.153  -4.156  -6.145 1.000 97.210 ? 120 VAL A CB  1 
ATOM 943  O O   ? VAL A 1 120 ?  -2.593  -5.740  -6.700 1.000 97.210 ? 120 VAL A O   1 
ATOM 944  C CG1 ? VAL A 1 120 ?  -0.009  -4.314  -7.656 1.000 97.210 ? 120 VAL A CG1 1 
ATOM 945  C CG2 ? VAL A 1 120 ?  -0.301  -2.767  -5.699 1.000 97.210 ? 120 VAL A CG2 1 
ATOM 946  N N   ? SER A 1 121 ?  -2.906  -4.453  -4.909 1.000 96.720 ? 121 SER A N   1 
ATOM 947  C CA  ? SER A 1 121 ?  -4.345  -4.334  -5.120 1.000 96.720 ? 121 SER A CA  1 
ATOM 948  C C   ? SER A 1 121 ?  -4.824  -2.908  -4.870 1.000 96.720 ? 121 SER A C   1 
ATOM 949  C CB  ? SER A 1 121 ?  -5.102  -5.302  -4.210 1.000 96.720 ? 121 SER A CB  1 
ATOM 950  O O   ? SER A 1 121 ?  -4.195  -2.159  -4.119 1.000 96.720 ? 121 SER A O   1 
ATOM 951  O OG  ? SER A 1 121 ?  -4.839  -5.019  -2.846 1.000 96.720 ? 121 SER A OG  1 
ATOM 952  N N   ? GLY A 1 122 ?  -5.906  -2.523  -5.608 1.000 95.800 ? 122 GLY A N   1 
ATOM 953  C CA  ? GLY A 1 122 ?  -6.469  -1.197  -5.409 1.000 95.800 ? 122 GLY A CA  1 
ATOM 954  C C   ? GLY A 1 122 ?  -7.521  -0.835  -6.440 1.000 95.800 ? 122 GLY A C   1 
ATOM 955  O O   ? GLY A 1 122 ?  -7.843  -1.641  -7.316 1.000 95.800 ? 122 GLY A O   1 
ATOM 956  N N   ? TRP A 1 123 ?  -8.157   0.399  -6.291 1.000 94.200 ? 123 TRP A N   1 
ATOM 957  C CA  ? TRP A 1 123 ?  -9.221   0.900  -7.155 1.000 94.200 ? 123 TRP A CA  1 
ATOM 958  C C   ? TRP A 1 123 ?  -8.754   2.121  -7.940 1.000 94.200 ? 123 TRP A C   1 
ATOM 959  C CB  ? TRP A 1 123 ? -10.462   1.251  -6.330 1.000 94.200 ? 123 TRP A CB  1 
ATOM 960  O O   ? TRP A 1 123 ?  -9.561   2.983  -8.297 1.000 94.200 ? 123 TRP A O   1 
ATOM 961  C CG  ? TRP A 1 123 ? -11.175   0.060  -5.764 1.000 94.200 ? 123 TRP A CG  1 
ATOM 962  C CD1 ? TRP A 1 123 ? -12.147  -0.685  -6.373 1.000 94.200 ? 123 TRP A CD1 1 
ATOM 963  C CD2 ? TRP A 1 123 ? -10.974  -0.521  -4.473 1.000 94.200 ? 123 TRP A CD2 1 
ATOM 964  C CE2 ? TRP A 1 123 ? -11.858  -1.617  -4.365 1.000 94.200 ? 123 TRP A CE2 1 
ATOM 965  C CE3 ? TRP A 1 123 ? -10.130  -0.222  -3.394 1.000 94.200 ? 123 TRP A CE3 1 
ATOM 966  N NE1 ? TRP A 1 123 ? -12.562  -1.695  -5.537 1.000 94.200 ? 123 TRP A NE1 1 
ATOM 967  C CH2 ? TRP A 1 123 ? -11.086  -2.101  -2.180 1.000 94.200 ? 123 TRP A CH2 1 
ATOM 968  C CZ2 ? TRP A 1 123 ? -11.922  -2.416  -3.220 1.000 94.200 ? 123 TRP A CZ2 1 
ATOM 969  C CZ3 ? TRP A 1 123 ? -10.195  -1.017  -2.256 1.000 94.200 ? 123 TRP A CZ3 1 
ATOM 970  N N   ? GLY A 1 124 ?  -7.418   2.231  -8.095 1.000 89.330 ? 124 GLY A N   1 
ATOM 971  C CA  ? GLY A 1 124 ?  -6.875   3.366  -8.824 1.000 89.330 ? 124 GLY A CA  1 
ATOM 972  C C   ? GLY A 1 124 ?  -7.079   3.265 -10.324 1.000 89.330 ? 124 GLY A C   1 
ATOM 973  O O   ? GLY A 1 124 ?  -7.818   2.400 -10.798 1.000 89.330 ? 124 GLY A O   1 
ATOM 974  N N   ? ILE A 1 125 ?  -6.472   4.242 -11.154 1.000 86.040 ? 125 ILE A N   1 
ATOM 975  C CA  ? ILE A 1 125 ?  -6.580   4.338 -12.606 1.000 86.040 ? 125 ILE A CA  1 
ATOM 976  C C   ? ILE A 1 125 ?  -6.096   3.039 -13.247 1.000 86.040 ? 125 ILE A C   1 
ATOM 977  C CB  ? ILE A 1 125 ?  -5.777   5.538 -13.155 1.000 86.040 ? 125 ILE A CB  1 
ATOM 978  O O   ? ILE A 1 125 ?  -5.063   2.493 -12.854 1.000 86.040 ? 125 ILE A O   1 
ATOM 979  C CG1 ? ILE A 1 125 ?  -6.379   6.857 -12.657 1.000 86.040 ? 125 ILE A CG1 1 
ATOM 980  C CG2 ? ILE A 1 125 ?  -5.729   5.501 -14.685 1.000 86.040 ? 125 ILE A CG2 1 
ATOM 981  C CD1 ? ILE A 1 125 ?  -5.581   8.091 -13.053 1.000 86.040 ? 125 ILE A CD1 1 
ATOM 982  N N   ? THR A 1 126 ?  -6.981   2.534 -14.254 1.000 86.350 ? 126 THR A N   1 
ATOM 983  C CA  ? THR A 1 126 ?  -6.606   1.371 -15.051 1.000 86.350 ? 126 THR A CA  1 
ATOM 984  C C   ? THR A 1 126 ?  -6.378   1.765 -16.508 1.000 86.350 ? 126 THR A C   1 
ATOM 985  C CB  ? THR A 1 126 ?  -7.683   0.273 -14.976 1.000 86.350 ? 126 THR A CB  1 
ATOM 986  O O   ? THR A 1 126 ?  -6.428   2.947 -16.852 1.000 86.350 ? 126 THR A O   1 
ATOM 987  C CG2 ? THR A 1 126 ?  -8.082  -0.008 -13.531 1.000 86.350 ? 126 THR A CG2 1 
ATOM 988  O OG1 ? THR A 1 126 ?  -8.841   0.696 -15.706 1.000 86.350 ? 126 THR A OG1 1 
ATOM 989  N N   ? ASN A 1 127 ?  -6.057   0.768 -17.421 1.000 82.430 ? 127 ASN A N   1 
ATOM 990  C CA  ? ASN A 1 127 ?  -5.825   1.027 -18.838 1.000 82.430 ? 127 ASN A CA  1 
ATOM 991  C C   ? ASN A 1 127 ?  -7.130   1.029 -19.629 1.000 82.430 ? 127 ASN A C   1 
ATOM 992  C CB  ? ASN A 1 127 ?  -4.854  -0.003 -19.419 1.000 82.430 ? 127 ASN A CB  1 
ATOM 993  O O   ? ASN A 1 127 ?  -7.114   1.018 -20.861 1.000 82.430 ? 127 ASN A O   1 
ATOM 994  C CG  ? ASN A 1 127 ?  -5.372  -1.423 -19.308 1.000 82.430 ? 127 ASN A CG  1 
ATOM 995  N ND2 ? ASN A 1 127 ?  -4.753  -2.340 -20.042 1.000 82.430 ? 127 ASN A ND2 1 
ATOM 996  O OD1 ? ASN A 1 127 ?  -6.323  -1.694 -18.570 1.000 82.430 ? 127 ASN A OD1 1 
ATOM 997  N N   ? HIS A 1 128 ?  -8.363   1.018 -18.888 1.000 82.920 ? 128 HIS A N   1 
ATOM 998  C CA  ? HIS A 1 128 ?  -9.686   1.038 -19.500 1.000 82.920 ? 128 HIS A CA  1 
ATOM 999  C C   ? HIS A 1 128 ? -10.213   2.464 -19.626 1.000 82.920 ? 128 HIS A C   1 
ATOM 1000 C CB  ? HIS A 1 128 ? -10.665   0.186 -18.690 1.000 82.920 ? 128 HIS A CB  1 
ATOM 1001 O O   ? HIS A 1 128 ? -10.555   3.095 -18.623 1.000 82.920 ? 128 HIS A O   1 
ATOM 1002 C CG  ? HIS A 1 128 ? -10.364  -1.278 -18.733 1.000 82.920 ? 128 HIS A CG  1 
ATOM 1003 C CD2 ? HIS A 1 128 ?  -9.851  -2.108 -17.795 1.000 82.920 ? 128 HIS A CD2 1 
ATOM 1004 N ND1 ? HIS A 1 128 ? -10.592  -2.052 -19.851 1.000 82.920 ? 128 HIS A ND1 1 
ATOM 1005 C CE1 ? HIS A 1 128 ? -10.231  -3.298 -19.597 1.000 82.920 ? 128 HIS A CE1 1 
ATOM 1006 N NE2 ? HIS A 1 128 ?  -9.778  -3.360 -18.356 1.000 82.920 ? 128 HIS A NE2 1 
ATOM 1007 N N   ? PRO A 1 129 ? -10.116   3.042 -20.882 1.000 81.940 ? 129 PRO A N   1 
ATOM 1008 C CA  ? PRO A 1 129 ? -10.492   4.438 -21.118 1.000 81.940 ? 129 PRO A CA  1 
ATOM 1009 C C   ? PRO A 1 129 ? -11.922   4.746 -20.681 1.000 81.940 ? 129 PRO A C   1 
ATOM 1010 C CB  ? PRO A 1 129 ? -10.339   4.592 -22.634 1.000 81.940 ? 129 PRO A CB  1 
ATOM 1011 O O   ? PRO A 1 129 ? -12.205   5.855 -20.221 1.000 81.940 ? 129 PRO A O   1 
ATOM 1012 C CG  ? PRO A 1 129 ?  -9.559   3.391 -23.063 1.000 81.940 ? 129 PRO A CG  1 
ATOM 1013 C CD  ? PRO A 1 129 ?  -9.624   2.364 -21.969 1.000 81.940 ? 129 PRO A CD  1 
ATOM 1014 N N   ? ARG A 1 130 ? -12.868   3.757 -20.701 1.000 84.010 ? 130 ARG A N   1 
ATOM 1015 C CA  ? ARG A 1 130 ? -14.280   3.961 -20.393 1.000 84.010 ? 130 ARG A CA  1 
ATOM 1016 C C   ? ARG A 1 130 ? -14.519   3.948 -18.887 1.000 84.010 ? 130 ARG A C   1 
ATOM 1017 C CB  ? ARG A 1 130 ? -15.138   2.889 -21.069 1.000 84.010 ? 130 ARG A CB  1 
ATOM 1018 O O   ? ARG A 1 130 ? -15.473   4.557 -18.399 1.000 84.010 ? 130 ARG A O   1 
ATOM 1019 C CG  ? ARG A 1 130 ? -15.233   3.039 -22.579 1.000 84.010 ? 130 ARG A CG  1 
ATOM 1020 C CD  ? ARG A 1 130 ? -16.237   2.065 -23.180 1.000 84.010 ? 130 ARG A CD  1 
ATOM 1021 N NE  ? ARG A 1 130 ? -15.676   0.722 -23.305 1.000 84.010 ? 130 ARG A NE  1 
ATOM 1022 N NH1 ? ARG A 1 130 ? -16.690   0.263 -25.329 1.000 84.010 ? 130 ARG A NH1 1 
ATOM 1023 N NH2 ? ARG A 1 130 ? -15.343  -1.303 -24.335 1.000 84.010 ? 130 ARG A NH2 1 
ATOM 1024 C CZ  ? ARG A 1 130 ? -15.904  -0.103 -24.323 1.000 84.010 ? 130 ARG A CZ  1 
ATOM 1025 N N   ? ASN A 1 131 ? -13.535   3.339 -18.160 1.000 82.400 ? 131 ASN A N   1 
ATOM 1026 C CA  ? ASN A 1 131 ? -13.648   3.246 -16.709 1.000 82.400 ? 131 ASN A CA  1 
ATOM 1027 C C   ? ASN A 1 131 ? -12.279   3.289 -16.036 1.000 82.400 ? 131 ASN A C   1 
ATOM 1028 C CB  ? ASN A 1 131 ? -14.396   1.972 -16.309 1.000 82.400 ? 131 ASN A CB  1 
ATOM 1029 O O   ? ASN A 1 131 ? -11.778   2.264 -15.572 1.000 82.400 ? 131 ASN A O   1 
ATOM 1030 C CG  ? ASN A 1 131 ? -14.762   1.947 -14.838 1.000 82.400 ? 131 ASN A CG  1 
ATOM 1031 N ND2 ? ASN A 1 131 ? -15.102   0.768 -14.332 1.000 82.400 ? 131 ASN A ND2 1 
ATOM 1032 O OD1 ? ASN A 1 131 ? -14.741   2.980 -14.163 1.000 82.400 ? 131 ASN A OD1 1 
ATOM 1033 N N   ? PRO A 1 132 ? -11.660   4.511 -16.118 1.000 84.050 ? 132 PRO A N   1 
ATOM 1034 C CA  ? PRO A 1 132 ? -10.294   4.662 -15.611 1.000 84.050 ? 132 PRO A CA  1 
ATOM 1035 C C   ? PRO A 1 132 ? -10.195   4.430 -14.105 1.000 84.050 ? 132 PRO A C   1 
ATOM 1036 C CB  ? PRO A 1 132 ?  -9.944   6.110 -15.964 1.000 84.050 ? 132 PRO A CB  1 
ATOM 1037 O O   ? PRO A 1 132 ?  -9.122   4.091 -13.598 1.000 84.050 ? 132 PRO A O   1 
ATOM 1038 C CG  ? PRO A 1 132 ? -11.263   6.782 -16.170 1.000 84.050 ? 132 PRO A CG  1 
ATOM 1039 C CD  ? PRO A 1 132 ? -12.245   5.763 -16.673 1.000 84.050 ? 132 PRO A CD  1 
ATOM 1040 N N   ? PHE A 1 133 ? -11.289   4.464 -13.348 1.000 88.290 ? 133 PHE A N   1 
ATOM 1041 C CA  ? PHE A 1 133 ? -11.431   4.049 -11.957 1.000 88.290 ? 133 PHE A CA  1 
ATOM 1042 C C   ? PHE A 1 133 ? -12.427   2.902 -11.834 1.000 88.290 ? 133 PHE A C   1 
ATOM 1043 C CB  ? PHE A 1 133 ? -11.877   5.227 -11.086 1.000 88.290 ? 133 PHE A CB  1 
ATOM 1044 O O   ? PHE A 1 133 ? -13.640   3.121 -11.850 1.000 88.290 ? 133 PHE A O   1 
ATOM 1045 C CG  ? PHE A 1 133 ? -10.841   6.310 -10.954 1.000 88.290 ? 133 PHE A CG  1 
ATOM 1046 C CD1 ? PHE A 1 133 ?  -9.942   6.306  -9.894 1.000 88.290 ? 133 PHE A CD1 1 
ATOM 1047 C CD2 ? PHE A 1 133 ? -10.766   7.333 -11.890 1.000 88.290 ? 133 PHE A CD2 1 
ATOM 1048 C CE1 ? PHE A 1 133 ?  -8.982   7.307  -9.769 1.000 88.290 ? 133 PHE A CE1 1 
ATOM 1049 C CE2 ? PHE A 1 133 ?  -9.809   8.338 -11.772 1.000 88.290 ? 133 PHE A CE2 1 
ATOM 1050 C CZ  ? PHE A 1 133 ?  -8.919   8.323 -10.710 1.000 88.290 ? 133 PHE A CZ  1 
ATOM 1051 N N   ? PRO A 1 134 ? -11.923   1.696 -11.867 1.000 90.270 ? 134 PRO A N   1 
ATOM 1052 C CA  ? PRO A 1 134 ? -12.819   0.538 -11.893 1.000 90.270 ? 134 PRO A CA  1 
ATOM 1053 C C   ? PRO A 1 134 ? -13.743   0.480 -10.679 1.000 90.270 ? 134 PRO A C   1 
ATOM 1054 C CB  ? PRO A 1 134 ? -11.856  -0.652 -11.904 1.000 90.270 ? 134 PRO A CB  1 
ATOM 1055 O O   ? PRO A 1 134 ? -13.381   0.953  -9.599 1.000 90.270 ? 134 PRO A O   1 
ATOM 1056 C CG  ? PRO A 1 134 ? -10.656  -0.180 -11.149 1.000 90.270 ? 134 PRO A CG  1 
ATOM 1057 C CD  ? PRO A 1 134 ? -10.433   1.271 -11.468 1.000 90.270 ? 134 PRO A CD  1 
ATOM 1058 N N   ? ASP A 1 135 ? -14.922  -0.028 -10.946 1.000 91.300 ? 135 ASP A N   1 
ATOM 1059 C CA  ? ASP A 1 135 ? -15.830  -0.284  -9.832 1.000 91.300 ? 135 ASP A CA  1 
ATOM 1060 C C   ? ASP A 1 135 ? -15.366  -1.485  -9.011 1.000 91.300 ? 135 ASP A C   1 
ATOM 1061 C CB  ? ASP A 1 135 ? -17.254  -0.513 -10.341 1.000 91.300 ? 135 ASP A CB  1 
ATOM 1062 O O   ? ASP A 1 135 ? -15.431  -1.465  -7.780 1.000 91.300 ? 135 ASP A O   1 
ATOM 1063 C CG  ? ASP A 1 135 ? -18.271  -0.642  -9.221 1.000 91.300 ? 135 ASP A CG  1 
ATOM 1064 O OD1 ? ASP A 1 135 ? -18.409   0.300  -8.411 1.000 91.300 ? 135 ASP A OD1 1 
ATOM 1065 O OD2 ? ASP A 1 135 ? -18.939  -1.696  -9.146 1.000 91.300 ? 135 ASP A OD2 1 
ATOM 1066 N N   ? LEU A 1 136 ? -14.789  -2.473  -9.634 1.000 93.870 ? 136 LEU A N   1 
ATOM 1067 C CA  ? LEU A 1 136 ? -14.343  -3.698  -8.979 1.000 93.870 ? 136 LEU A CA  1 
ATOM 1068 C C   ? LEU A 1 136 ? -12.858  -3.622  -8.636 1.000 93.870 ? 136 LEU A C   1 
ATOM 1069 C CB  ? LEU A 1 136 ? -14.610  -4.912  -9.872 1.000 93.870 ? 136 LEU A CB  1 
ATOM 1070 O O   ? LEU A 1 136 ? -12.079  -3.004  -9.366 1.000 93.870 ? 136 LEU A O   1 
ATOM 1071 C CG  ? LEU A 1 136 ? -16.065  -5.142 -10.285 1.000 93.870 ? 136 LEU A CG  1 
ATOM 1072 C CD1 ? LEU A 1 136 ? -16.157  -6.297 -11.277 1.000 93.870 ? 136 LEU A CD1 1 
ATOM 1073 C CD2 ? LEU A 1 136 ? -16.932  -5.412  -9.061 1.000 93.870 ? 136 LEU A CD2 1 
ATOM 1074 N N   ? LEU A 1 137 ? -12.438  -4.239  -7.491 1.000 95.110 ? 137 LEU A N   1 
ATOM 1075 C CA  ? LEU A 1 137 ? -11.055  -4.281  -7.028 1.000 95.110 ? 137 LEU A CA  1 
ATOM 1076 C C   ? LEU A 1 137 ? -10.154  -4.938  -8.068 1.000 95.110 ? 137 LEU A C   1 
ATOM 1077 C CB  ? LEU A 1 137 ? -10.957  -5.036  -5.700 1.000 95.110 ? 137 LEU A CB  1 
ATOM 1078 O O   ? LEU A 1 137 ? -10.483  -6.002  -8.597 1.000 95.110 ? 137 LEU A O   1 
ATOM 1079 C CG  ? LEU A 1 137 ?  -9.609  -4.969  -4.980 1.000 95.110 ? 137 LEU A CG  1 
ATOM 1080 C CD1 ? LEU A 1 137 ?  -9.295  -3.533  -4.574 1.000 95.110 ? 137 LEU A CD1 1 
ATOM 1081 C CD2 ? LEU A 1 137 ?  -9.607  -5.887  -3.762 1.000 95.110 ? 137 LEU A CD2 1 
ATOM 1082 N N   ? GLN A 1 138 ?  -9.021  -4.238  -8.281 1.000 96.090 ? 138 GLN A N   1 
ATOM 1083 C CA  ? GLN A 1 138 ?  -8.055  -4.735  -9.255 1.000 96.090 ? 138 GLN A CA  1 
ATOM 1084 C C   ? GLN A 1 138 ?  -6.812  -5.288  -8.564 1.000 96.090 ? 138 GLN A C   1 
ATOM 1085 C CB  ? GLN A 1 138 ?  -7.662  -3.629 -10.235 1.000 96.090 ? 138 GLN A CB  1 
ATOM 1086 O O   ? GLN A 1 138 ?  -6.392  -4.774  -7.525 1.000 96.090 ? 138 GLN A O   1 
ATOM 1087 C CG  ? GLN A 1 138 ?  -8.838  -3.047 -11.008 1.000 96.090 ? 138 GLN A CG  1 
ATOM 1088 C CD  ? GLN A 1 138 ?  -9.492  -4.057 -11.932 1.000 96.090 ? 138 GLN A CD  1 
ATOM 1089 N NE2 ? GLN A 1 138 ? -10.805  -4.215 -11.803 1.000 96.090 ? 138 GLN A NE2 1 
ATOM 1090 O OE1 ? GLN A 1 138 ?  -8.823  -4.690 -12.755 1.000 96.090 ? 138 GLN A OE1 1 
ATOM 1091 N N   ? CYS A 1 139 ?  -6.149  -6.391  -9.200 1.000 95.460 ? 139 CYS A N   1 
ATOM 1092 C CA  ? CYS A 1 139 ?  -4.922  -6.991  -8.688 1.000 95.460 ? 139 CYS A CA  1 
ATOM 1093 C C   ? CYS A 1 139 ?  -3.895  -7.165  -9.800 1.000 95.460 ? 139 CYS A C   1 
ATOM 1094 C CB  ? CYS A 1 139 ?  -5.217  -8.343  -8.038 1.000 95.460 ? 139 CYS A CB  1 
ATOM 1095 O O   ? CYS A 1 139 ?  -4.257  -7.371 -10.960 1.000 95.460 ? 139 CYS A O   1 
ATOM 1096 S SG  ? CYS A 1 139 ?  -6.165  -8.222  -6.505 1.000 95.460 ? 139 CYS A SG  1 
ATOM 1097 N N   ? LEU A 1 140 ?  -2.699  -7.101  -9.309 1.000 94.660 ? 140 LEU A N   1 
ATOM 1098 C CA  ? LEU A 1 140 ?  -1.580  -7.282 -10.226 1.000 94.660 ? 140 LEU A CA  1 
ATOM 1099 C C   ? LEU A 1 140 ?  -0.404  -7.954  -9.524 1.000 94.660 ? 140 LEU A C   1 
ATOM 1100 C CB  ? LEU A 1 140 ?  -1.140  -5.936 -10.809 1.000 94.660 ? 140 LEU A CB  1 
ATOM 1101 O O   ? LEU A 1 140 ?  -0.087  -7.621  -8.380 1.000 94.660 ? 140 LEU A O   1 
ATOM 1102 C CG  ? LEU A 1 140 ?   0.096  -5.958 -11.709 1.000 94.660 ? 140 LEU A CG  1 
ATOM 1103 C CD1 ? LEU A 1 140 ?  -0.195  -6.731 -12.991 1.000 94.660 ? 140 LEU A CD1 1 
ATOM 1104 C CD2 ? LEU A 1 140 ?   0.553  -4.538 -12.026 1.000 94.660 ? 140 LEU A CD2 1 
ATOM 1105 N N   ? ASN A 1 141 ?   0.195  -8.903 -10.254 1.000 94.790 ? 141 ASN A N   1 
ATOM 1106 C CA  ? ASN A 1 141 ?   1.408  -9.537  -9.749 1.000 94.790 ? 141 ASN A CA  1 
ATOM 1107 C C   ? ASN A 1 141 ?   2.657  -8.760 -10.153 1.000 94.790 ? 141 ASN A C   1 
ATOM 1108 C CB  ? ASN A 1 141 ?   1.501 -10.984 -10.238 1.000 94.790 ? 141 ASN A CB  1 
ATOM 1109 O O   ? ASN A 1 141 ?   2.807  -8.377 -11.314 1.000 94.790 ? 141 ASN A O   1 
ATOM 1110 C CG  ? ASN A 1 141 ?   0.464 -11.885  -9.597 1.000 94.790 ? 141 ASN A CG  1 
ATOM 1111 N ND2 ? ASN A 1 141 ?   0.070 -12.935 -10.308 1.000 94.790 ? 141 ASN A ND2 1 
ATOM 1112 O OD1 ? ASN A 1 141 ?   0.019 -11.638  -8.473 1.000 94.790 ? 141 ASN A OD1 1 
ATOM 1113 N N   ? LEU A 1 142 ?   3.482  -8.523  -9.134 1.000 95.320 ? 142 LEU A N   1 
ATOM 1114 C CA  ? LEU A 1 142 ?   4.762  -7.859  -9.349 1.000 95.320 ? 142 LEU A CA  1 
ATOM 1115 C C   ? LEU A 1 142 ?   5.886  -8.599  -8.631 1.000 95.320 ? 142 LEU A C   1 
ATOM 1116 C CB  ? LEU A 1 142 ?   4.702  -6.407  -8.867 1.000 95.320 ? 142 LEU A CB  1 
ATOM 1117 O O   ? LEU A 1 142 ?   5.642  -9.306  -7.651 1.000 95.320 ? 142 LEU A O   1 
ATOM 1118 C CG  ? LEU A 1 142 ?   3.585  -5.543  -9.455 1.000 95.320 ? 142 LEU A CG  1 
ATOM 1119 C CD1 ? LEU A 1 142 ?   3.492  -4.217  -8.709 1.000 95.320 ? 142 LEU A CD1 1 
ATOM 1120 C CD2 ? LEU A 1 142 ?   3.817  -5.310 -10.945 1.000 95.320 ? 142 LEU A CD2 1 
ATOM 1121 N N   ? SER A 1 143 ?   7.091  -8.394  -9.131 1.000 96.330 ? 143 SER A N   1 
ATOM 1122 C CA  ? SER A 1 143 ?   8.257  -8.907  -8.420 1.000 96.330 ? 143 SER A CA  1 
ATOM 1123 C C   ? SER A 1 143 ?   9.128  -7.771  -7.894 1.000 96.330 ? 143 SER A C   1 
ATOM 1124 C CB  ? SER A 1 143 ?   9.085  -9.814  -9.332 1.000 96.330 ? 143 SER A CB  1 
ATOM 1125 O O   ? SER A 1 143 ?   9.261  -6.732  -8.544 1.000 96.330 ? 143 SER A O   1 
ATOM 1126 O OG  ? SER A 1 143 ?   8.324 -10.934  -9.751 1.000 96.330 ? 143 SER A OG  1 
ATOM 1127 N N   ? ILE A 1 144 ?   9.686  -8.041  -6.775 1.000 97.700 ? 144 ILE A N   1 
ATOM 1128 C CA  ? ILE A 1 144 ?  10.630  -7.079  -6.216 1.000 97.700 ? 144 ILE A CA  1 
ATOM 1129 C C   ? ILE A 1 144 ?  11.852  -6.969  -7.125 1.000 97.700 ? 144 ILE A C   1 
ATOM 1130 C CB  ? ILE A 1 144 ?  11.060  -7.475  -4.786 1.000 97.700 ? 144 ILE A CB  1 
ATOM 1131 O O   ? ILE A 1 144 ?  12.383  -7.981  -7.589 1.000 97.700 ? 144 ILE A O   1 
ATOM 1132 C CG1 ? ILE A 1 144 ?   9.844  -7.511  -3.854 1.000 97.700 ? 144 ILE A CG1 1 
ATOM 1133 C CG2 ? ILE A 1 144 ?  12.127  -6.511  -4.257 1.000 97.700 ? 144 ILE A CG2 1 
ATOM 1134 C CD1 ? ILE A 1 144 ?   9.193  -6.152  -3.632 1.000 97.700 ? 144 ILE A CD1 1 
ATOM 1135 N N   ? VAL A 1 145 ?  12.213  -5.695  -7.337 1.000 96.840 ? 145 VAL A N   1 
ATOM 1136 C CA  ? VAL A 1 145 ?  13.390  -5.407  -8.148 1.000 96.840 ? 145 VAL A CA  1 
ATOM 1137 C C   ? VAL A 1 145 ?  14.591  -5.142  -7.242 1.000 96.840 ? 145 VAL A C   1 
ATOM 1138 C CB  ? VAL A 1 145 ?  13.153  -4.200  -9.084 1.000 96.840 ? 145 VAL A CB  1 
ATOM 1139 O O   ? VAL A 1 145 ?  14.439  -4.612  -6.139 1.000 96.840 ? 145 VAL A O   1 
ATOM 1140 C CG1 ? VAL A 1 145 ?  14.402  -3.906  -9.913 1.000 96.840 ? 145 VAL A CG1 1 
ATOM 1141 C CG2 ? VAL A 1 145 ?  11.953  -4.459  -9.994 1.000 96.840 ? 145 VAL A CG2 1 
ATOM 1142 N N   ? SER A 1 146 ?  15.752  -5.570  -7.754 1.000 96.400 ? 146 SER A N   1 
ATOM 1143 C CA  ? SER A 1 146 ?  16.949  -5.357  -6.947 1.000 96.400 ? 146 SER A CA  1 
ATOM 1144 C C   ? SER A 1 146 ?  17.179  -3.873  -6.681 1.000 96.400 ? 146 SER A C   1 
ATOM 1145 C CB  ? SER A 1 146 ?  18.175  -5.955  -7.638 1.000 96.400 ? 146 SER A CB  1 
ATOM 1146 O O   ? SER A 1 146 ?  16.845  -3.028  -7.514 1.000 96.400 ? 146 SER A O   1 
ATOM 1147 O OG  ? SER A 1 146 ?  18.516  -5.207  -8.793 1.000 96.400 ? 146 SER A OG  1 
ATOM 1148 N N   ? HIS A 1 147 ?  17.768  -3.592  -5.540 1.000 94.830 ? 147 HIS A N   1 
ATOM 1149 C CA  ? HIS A 1 147 ?  18.093  -2.220  -5.166 1.000 94.830 ? 147 HIS A CA  1 
ATOM 1150 C C   ? HIS A 1 147 ?  18.983  -1.559  -6.213 1.000 94.830 ? 147 HIS A C   1 
ATOM 1151 C CB  ? HIS A 1 147 ?  18.777  -2.185  -3.798 1.000 94.830 ? 147 HIS A CB  1 
ATOM 1152 O O   ? HIS A 1 147 ?  18.788  -0.389  -6.550 1.000 94.830 ? 147 HIS A O   1 
ATOM 1153 C CG  ? HIS A 1 147 ?  18.806  -0.826  -3.176 1.000 94.830 ? 147 HIS A CG  1 
ATOM 1154 C CD2 ? HIS A 1 147 ?  17.868  -0.150  -2.472 1.000 94.830 ? 147 HIS A CD2 1 
ATOM 1155 N ND1 ? HIS A 1 147 ?  19.905   0.002  -3.248 1.000 94.830 ? 147 HIS A ND1 1 
ATOM 1156 C CE1 ? HIS A 1 147 ?  19.641   1.132  -2.613 1.000 94.830 ? 147 HIS A CE1 1 
ATOM 1157 N NE2 ? HIS A 1 147 ?  18.411   1.065  -2.133 1.000 94.830 ? 147 HIS A NE2 1 
ATOM 1158 N N   ? ALA A 1 148 ?  19.976  -2.248  -6.762 1.000 95.590 ? 148 ALA A N   1 
ATOM 1159 C CA  ? ALA A 1 148 ?  20.885  -1.739  -7.784 1.000 95.590 ? 148 ALA A CA  1 
ATOM 1160 C C   ? ALA A 1 148 ?  20.121  -1.309  -9.034 1.000 95.590 ? 148 ALA A C   1 
ATOM 1161 C CB  ? ALA A 1 148 ?  21.931  -2.793  -8.140 1.000 95.590 ? 148 ALA A CB  1 
ATOM 1162 O O   ? ALA A 1 148 ?  20.369  -0.232  -9.581 1.000 95.590 ? 148 ALA A O   1 
ATOM 1163 N N   ? THR A 1 149 ?  19.260  -2.182  -9.467 1.000 95.690 ? 149 THR A N   1 
ATOM 1164 C CA  ? THR A 1 149 ?  18.443  -1.886 -10.639 1.000 95.690 ? 149 THR A CA  1 
ATOM 1165 C C   ? THR A 1 149 ?  17.546  -0.679 -10.383 1.000 95.690 ? 149 THR A C   1 
ATOM 1166 C CB  ? THR A 1 149 ?  17.578  -3.096 -11.037 1.000 95.690 ? 149 THR A CB  1 
ATOM 1167 O O   ? THR A 1 149 ?  17.426   0.205 -11.234 1.000 95.690 ? 149 THR A O   1 
ATOM 1168 C CG2 ? THR A 1 149 ?  16.690  -2.768 -12.233 1.000 95.690 ? 149 THR A CG2 1 
ATOM 1169 O OG1 ? THR A 1 149 ?  18.433  -4.195 -11.378 1.000 95.690 ? 149 THR A OG1 1 
ATOM 1170 N N   ? CYS A 1 150 ?  16.920  -0.682  -9.205 1.000 96.230 ? 150 CYS A N   1 
ATOM 1171 C CA  ? CYS A 1 150 ?  16.037   0.417  -8.830 1.000 96.230 ? 150 CYS A CA  1 
ATOM 1172 C C   ? CYS A 1 150 ?  16.794   1.739  -8.803 1.000 96.230 ? 150 CYS A C   1 
ATOM 1173 C CB  ? CYS A 1 150 ?  15.402   0.153  -7.465 1.000 96.230 ? 150 CYS A CB  1 
ATOM 1174 O O   ? CYS A 1 150 ?  16.336   2.733  -9.370 1.000 96.230 ? 150 CYS A O   1 
ATOM 1175 S SG  ? CYS A 1 150 ?  13.983   1.211  -7.106 1.000 96.230 ? 150 CYS A SG  1 
ATOM 1176 N N   ? HIS A 1 151 ?  17.963   1.789  -8.296 1.000 96.130 ? 151 HIS A N   1 
ATOM 1177 C CA  ? HIS A 1 151 ?  18.824   2.965  -8.249 1.000 96.130 ? 151 HIS A CA  1 
ATOM 1178 C C   ? HIS A 1 151 ?  19.247   3.395  -9.650 1.000 96.130 ? 151 HIS A C   1 
ATOM 1179 C CB  ? HIS A 1 151 ?  20.059   2.691  -7.389 1.000 96.130 ? 151 HIS A CB  1 
ATOM 1180 O O   ? HIS A 1 151 ?  19.381   4.590  -9.923 1.000 96.130 ? 151 HIS A O   1 
ATOM 1181 C CG  ? HIS A 1 151 ?  19.892   3.083  -5.956 1.000 96.130 ? 151 HIS A CG  1 
ATOM 1182 C CD2 ? HIS A 1 151 ?  19.728   2.332  -4.842 1.000 96.130 ? 151 HIS A CD2 1 
ATOM 1183 N ND1 ? HIS A 1 151 ?  19.878   4.397  -5.541 1.000 96.130 ? 151 HIS A ND1 1 
ATOM 1184 C CE1 ? HIS A 1 151 ?  19.713   4.437  -4.229 1.000 96.130 ? 151 HIS A CE1 1 
ATOM 1185 N NE2 ? HIS A 1 151 ?  19.619   3.197  -3.781 1.000 96.130 ? 151 HIS A NE2 1 
ATOM 1186 N N   ? GLY A 1 152 ?  19.555   2.355 -10.412 1.000 96.180 ? 152 GLY A N   1 
ATOM 1187 C CA  ? GLY A 1 152 ?  19.953   2.628 -11.784 1.000 96.180 ? 152 GLY A CA  1 
ATOM 1188 C C   ? GLY A 1 152 ?  18.895   3.375 -12.575 1.000 96.180 ? 152 GLY A C   1 
ATOM 1189 O O   ? GLY A 1 152 ?  19.218   4.244 -13.388 1.000 96.180 ? 152 GLY A O   1 
ATOM 1190 N N   ? VAL A 1 153 ?  17.636   3.113 -12.225 1.000 95.760 ? 153 VAL A N   1 
ATOM 1191 C CA  ? VAL A 1 153 ?  16.522   3.719 -12.947 1.000 95.760 ? 153 VAL A CA  1 
ATOM 1192 C C   ? VAL A 1 153 ?  16.238   5.110 -12.384 1.000 95.760 ? 153 VAL A C   1 
ATOM 1193 C CB  ? VAL A 1 153 ?  15.252   2.843 -12.870 1.000 95.760 ? 153 VAL A CB  1 
ATOM 1194 O O   ? VAL A 1 153 ?  15.947   6.043 -13.136 1.000 95.760 ? 153 VAL A O   1 
ATOM 1195 C CG1 ? VAL A 1 153 ?  14.055   3.573 -13.476 1.000 95.760 ? 153 VAL A CG1 1 
ATOM 1196 C CG2 ? VAL A 1 153 ?  15.481   1.508 -13.576 1.000 95.760 ? 153 VAL A CG2 1 
ATOM 1197 N N   ? TYR A 1 154 ?  16.277   5.269 -11.107 1.000 95.550 ? 154 TYR A N   1 
ATOM 1198 C CA  ? TYR A 1 154 ?  16.008   6.522 -10.411 1.000 95.550 ? 154 TYR A CA  1 
ATOM 1199 C C   ? TYR A 1 154 ?  17.260   7.036  -9.710 1.000 95.550 ? 154 TYR A C   1 
ATOM 1200 C CB  ? TYR A 1 154 ?  14.878   6.341  -9.393 1.000 95.550 ? 154 TYR A CB  1 
ATOM 1201 O O   ? TYR A 1 154 ?  17.319   7.073  -8.479 1.000 95.550 ? 154 TYR A O   1 
ATOM 1202 C CG  ? TYR A 1 154 ?  13.582   5.866 -10.004 1.000 95.550 ? 154 TYR A CG  1 
ATOM 1203 C CD1 ? TYR A 1 154 ?  12.850   6.686 -10.859 1.000 95.550 ? 154 TYR A CD1 1 
ATOM 1204 C CD2 ? TYR A 1 154 ?  13.086   4.596  -9.727 1.000 95.550 ? 154 TYR A CD2 1 
ATOM 1205 C CE1 ? TYR A 1 154 ?  11.654   6.254 -11.423 1.000 95.550 ? 154 TYR A CE1 1 
ATOM 1206 C CE2 ? TYR A 1 154 ?  11.891   4.153 -10.285 1.000 95.550 ? 154 TYR A CE2 1 
ATOM 1207 O OH  ? TYR A 1 154 ?  10.001   4.554 -11.686 1.000 95.550 ? 154 TYR A OH  1 
ATOM 1208 C CZ  ? TYR A 1 154 ?  11.184   4.987 -11.131 1.000 95.550 ? 154 TYR A CZ  1 
ATOM 1209 N N   ? PRO A 1 155 ?  18.295   7.579 -10.351 1.000 94.570 ? 155 PRO A N   1 
ATOM 1210 C CA  ? PRO A 1 155 ?  19.545   7.998  -9.713 1.000 94.570 ? 155 PRO A CA  1 
ATOM 1211 C C   ? PRO A 1 155 ?  19.346   9.140  -8.719 1.000 94.570 ? 155 PRO A C   1 
ATOM 1212 C CB  ? PRO A 1 155 ?  20.411   8.446 -10.893 1.000 94.570 ? 155 PRO A CB  1 
ATOM 1213 O O   ? PRO A 1 155 ?  18.747  10.163  -9.060 1.000 94.570 ? 155 PRO A O   1 
ATOM 1214 C CG  ? PRO A 1 155 ?  19.435   8.816 -11.964 1.000 94.570 ? 155 PRO A CG  1 
ATOM 1215 C CD  ? PRO A 1 155 ?  18.203   7.974 -11.798 1.000 94.570 ? 155 PRO A CD  1 
ATOM 1216 N N   ? GLY A 1 156 ?  19.843   8.896  -7.346 1.000 93.360 ? 156 GLY A N   1 
ATOM 1217 C CA  ? GLY A 1 156 ?  19.853   9.953  -6.347 1.000 93.360 ? 156 GLY A CA  1 
ATOM 1218 C C   ? GLY A 1 156 ?  18.508  10.152  -5.675 1.000 93.360 ? 156 GLY A C   1 
ATOM 1219 O O   ? GLY A 1 156 ?  18.365  11.010  -4.802 1.000 93.360 ? 156 GLY A O   1 
ATOM 1220 N N   ? ARG A 1 157 ?  17.513   9.263  -6.051 1.000 94.240 ? 157 ARG A N   1 
ATOM 1221 C CA  ? ARG A 1 157 ?  16.164   9.458  -5.530 1.000 94.240 ? 157 ARG A CA  1 
ATOM 1222 C C   ? ARG A 1 157 ?  15.715   8.254  -4.709 1.000 94.240 ? 157 ARG A C   1 
ATOM 1223 C CB  ? ARG A 1 157 ?  15.177   9.711  -6.672 1.000 94.240 ? 157 ARG A CB  1 
ATOM 1224 O O   ? ARG A 1 157 ?  14.749   8.341  -3.947 1.000 94.240 ? 157 ARG A O   1 
ATOM 1225 C CG  ? ARG A 1 157 ?  15.409  11.021  -7.408 1.000 94.240 ? 157 ARG A CG  1 
ATOM 1226 C CD  ? ARG A 1 157 ?  14.337  11.276  -8.457 1.000 94.240 ? 157 ARG A CD  1 
ATOM 1227 N NE  ? ARG A 1 157 ?  13.051  11.601  -7.846 1.000 94.240 ? 157 ARG A NE  1 
ATOM 1228 N NH1 ? ARG A 1 157 ?  11.938  11.893  -9.849 1.000 94.240 ? 157 ARG A NH1 1 
ATOM 1229 N NH2 ? ARG A 1 157 ?  10.826  12.168  -7.864 1.000 94.240 ? 157 ARG A NH2 1 
ATOM 1230 C CZ  ? ARG A 1 157 ?  11.941  11.887  -8.521 1.000 94.240 ? 157 ARG A CZ  1 
ATOM 1231 N N   ? ILE A 1 158 ?  16.433   7.032  -4.888 1.000 95.940 ? 158 ILE A N   1 
ATOM 1232 C CA  ? ILE A 1 158 ?  16.093   5.804  -4.177 1.000 95.940 ? 158 ILE A CA  1 
ATOM 1233 C C   ? ILE A 1 158 ?  16.935   5.693  -2.907 1.000 95.940 ? 158 ILE A C   1 
ATOM 1234 C CB  ? ILE A 1 158 ?  16.299   4.559  -5.068 1.000 95.940 ? 158 ILE A CB  1 
ATOM 1235 O O   ? ILE A 1 158 ?  18.165   5.747  -2.965 1.000 95.940 ? 158 ILE A O   1 
ATOM 1236 C CG1 ? ILE A 1 158 ?  15.446   4.663  -6.337 1.000 95.940 ? 158 ILE A CG1 1 
ATOM 1237 C CG2 ? ILE A 1 158 ?  15.972   3.280  -4.292 1.000 95.940 ? 158 ILE A CG2 1 
ATOM 1238 C CD1 ? ILE A 1 158 ?  13.955   4.820  -6.070 1.000 95.940 ? 158 ILE A CD1 1 
ATOM 1239 N N   ? THR A 1 159 ?  16.262   5.526  -1.718 1.000 95.590 ? 159 THR A N   1 
ATOM 1240 C CA  ? THR A 1 159 ?  16.922   5.322  -0.433 1.000 95.590 ? 159 THR A CA  1 
ATOM 1241 C C   ? THR A 1 159 ?  16.751   3.882   0.041 1.000 95.590 ? 159 THR A C   1 
ATOM 1242 C CB  ? THR A 1 159 ?  16.375   6.286   0.636 1.000 95.590 ? 159 THR A CB  1 
ATOM 1243 O O   ? THR A 1 159 ?  16.055   3.090  -0.599 1.000 95.590 ? 159 THR A O   1 
ATOM 1244 C CG2 ? THR A 1 159 ?  16.355   7.722   0.123 1.000 95.590 ? 159 THR A CG2 1 
ATOM 1245 O OG1 ? THR A 1 159 ?  15.040   5.896   0.983 1.000 95.590 ? 159 THR A OG1 1 
ATOM 1246 N N   ? SER A 1 160 ?  17.438   3.562   1.202 1.000 95.570 ? 160 SER A N   1 
ATOM 1247 C CA  ? SER A 1 160 ?  17.366   2.219   1.767 1.000 95.570 ? 160 SER A CA  1 
ATOM 1248 C C   ? SER A 1 160 ?  15.983   1.934   2.342 1.000 95.570 ? 160 SER A C   1 
ATOM 1249 C CB  ? SER A 1 160 ?  18.427   2.038   2.855 1.000 95.570 ? 160 SER A CB  1 
ATOM 1250 O O   ? SER A 1 160 ?  15.656   0.784   2.646 1.000 95.570 ? 160 SER A O   1 
ATOM 1251 O OG  ? SER A 1 160 ?  18.217   2.951   3.918 1.000 95.570 ? 160 SER A OG  1 
ATOM 1252 N N   ? ASN A 1 161 ?  15.102   2.949   2.446 1.000 96.940 ? 161 ASN A N   1 
ATOM 1253 C CA  ? ASN A 1 161 ?  13.762   2.803   3.002 1.000 96.940 ? 161 ASN A CA  1 
ATOM 1254 C C   ? ASN A 1 161 ?  12.718   2.609   1.906 1.000 96.940 ? 161 ASN A C   1 
ATOM 1255 C CB  ? ASN A 1 161 ?  13.404   4.014   3.867 1.000 96.940 ? 161 ASN A CB  1 
ATOM 1256 O O   ? ASN A 1 161 ?  11.519   2.557   2.187 1.000 96.940 ? 161 ASN A O   1 
ATOM 1257 C CG  ? ASN A 1 161 ?  14.282   4.133   5.097 1.000 96.940 ? 161 ASN A CG  1 
ATOM 1258 N ND2 ? ASN A 1 161 ?  14.676   5.357   5.429 1.000 96.940 ? 161 ASN A ND2 1 
ATOM 1259 O OD1 ? ASN A 1 161 ?  14.604   3.133   5.744 1.000 96.940 ? 161 ASN A OD1 1 
ATOM 1260 N N   ? MET A 1 162 ?  13.160   2.511   0.659 1.000 97.480 ? 162 MET A N   1 
ATOM 1261 C CA  ? MET A 1 162 ?  12.270   2.337  -0.485 1.000 97.480 ? 162 MET A CA  1 
ATOM 1262 C C   ? MET A 1 162 ?  12.549   1.017  -1.196 1.000 97.480 ? 162 MET A C   1 
ATOM 1263 C CB  ? MET A 1 162 ?  12.419   3.501  -1.465 1.000 97.480 ? 162 MET A CB  1 
ATOM 1264 O O   ? MET A 1 162 ?  13.684   0.537  -1.199 1.000 97.480 ? 162 MET A O   1 
ATOM 1265 C CG  ? MET A 1 162 ?  12.017   4.847  -0.885 1.000 97.480 ? 162 MET A CG  1 
ATOM 1266 S SD  ? MET A 1 162 ?  12.341   6.236  -2.039 1.000 97.480 ? 162 MET A SD  1 
ATOM 1267 C CE  ? MET A 1 162 ?  11.675   7.619  -1.071 1.000 97.480 ? 162 MET A CE  1 
ATOM 1268 N N   ? VAL A 1 163 ?  11.403   0.423  -1.695 1.000 97.200 ? 163 VAL A N   1 
ATOM 1269 C CA  ? VAL A 1 163 ?  11.499  -0.810  -2.470 1.000 97.200 ? 163 VAL A CA  1 
ATOM 1270 C C   ? VAL A 1 163 ?  10.788  -0.635  -3.810 1.000 97.200 ? 163 VAL A C   1 
ATOM 1271 C CB  ? VAL A 1 163 ?  10.903  -2.011  -1.703 1.000 97.200 ? 163 VAL A CB  1 
ATOM 1272 O O   ? VAL A 1 163 ?   9.769   0.056  -3.893 1.000 97.200 ? 163 VAL A O   1 
ATOM 1273 C CG1 ? VAL A 1 163 ?   9.427  -1.773  -1.389 1.000 97.200 ? 163 VAL A CG1 1 
ATOM 1274 C CG2 ? VAL A 1 163 ?  11.080  -3.298  -2.507 1.000 97.200 ? 163 VAL A CG2 1 
ATOM 1275 N N   ? CYS A 1 164 ?  11.431  -1.203  -4.864 1.000 97.420 ? 164 CYS A N   1 
ATOM 1276 C CA  ? CYS A 1 164 ?  10.847  -1.143  -6.199 1.000 97.420 ? 164 CYS A CA  1 
ATOM 1277 C C   ? CYS A 1 164 ?  10.261  -2.492  -6.599 1.000 97.420 ? 164 CYS A C   1 
ATOM 1278 C CB  ? CYS A 1 164 ?  11.893  -0.707  -7.224 1.000 97.420 ? 164 CYS A CB  1 
ATOM 1279 O O   ? CYS A 1 164 ?  10.830  -3.539  -6.283 1.000 97.420 ? 164 CYS A O   1 
ATOM 1280 S SG  ? CYS A 1 164 ?  12.513   0.969  -6.963 1.000 97.420 ? 164 CYS A SG  1 
ATOM 1281 N N   ? ALA A 1 165 ?   9.129  -2.471  -7.186 1.000 97.090 ? 165 ALA A N   1 
ATOM 1282 C CA  ? ALA A 1 165 ?   8.470  -3.667  -7.705 1.000 97.090 ? 165 ALA A CA  1 
ATOM 1283 C C   ? ALA A 1 165 ?   7.864  -3.405  -9.081 1.000 97.090 ? 165 ALA A C   1 
ATOM 1284 C CB  ? ALA A 1 165 ?   7.393  -4.144  -6.734 1.000 97.090 ? 165 ALA A CB  1 
ATOM 1285 O O   ? ALA A 1 165 ?   7.375  -2.306  -9.352 1.000 97.090 ? 165 ALA A O   1 
ATOM 1286 N N   ? GLY A 1 166 ?   8.065  -4.454  -9.878 1.000 94.530 ? 166 GLY A N   1 
ATOM 1287 C CA  ? GLY A 1 166 ?   7.548  -4.302 -11.228 1.000 94.530 ? 166 GLY A CA  1 
ATOM 1288 C C   ? GLY A 1 166 ?   8.619  -3.935 -12.239 1.000 94.530 ? 166 GLY A C   1 
ATOM 1289 O O   ? GLY A 1 166 ?   9.723  -4.482 -12.209 1.000 94.530 ? 166 GLY A O   1 
ATOM 1290 N N   ? GLY A 1 167 ?   8.220  -3.186 -13.342 1.000 88.700 ? 167 GLY A N   1 
ATOM 1291 C CA  ? GLY A 1 167 ?   9.175  -2.823 -14.377 1.000 88.700 ? 167 GLY A CA  1 
ATOM 1292 C C   ? GLY A 1 167 ?   8.954  -3.565 -15.681 1.000 88.700 ? 167 GLY A C   1 
ATOM 1293 O O   ? GLY A 1 167 ?   9.803  -3.529 -16.574 1.000 88.700 ? 167 GLY A O   1 
ATOM 1294 N N   ? VAL A 1 168 ?   7.825  -4.295 -15.584 1.000 90.090 ? 168 VAL A N   1 
ATOM 1295 C CA  ? VAL A 1 168 ?   7.296  -4.975 -16.762 1.000 90.090 ? 168 VAL A CA  1 
ATOM 1296 C C   ? VAL A 1 168 ?   6.338  -4.048 -17.507 1.000 90.090 ? 168 VAL A C   1 
ATOM 1297 C CB  ? VAL A 1 168 ?   6.580  -6.290 -16.384 1.000 90.090 ? 168 VAL A CB  1 
ATOM 1298 O O   ? VAL A 1 168 ?   5.494  -3.392 -16.891 1.000 90.090 ? 168 VAL A O   1 
ATOM 1299 C CG1 ? VAL A 1 168 ?   6.015  -6.974 -17.628 1.000 90.090 ? 168 VAL A CG1 1 
ATOM 1300 C CG2 ? VAL A 1 168 ?   7.536  -7.225 -15.645 1.000 90.090 ? 168 VAL A CG2 1 
ATOM 1301 N N   ? PRO A 1 169 ?   6.622  -3.963 -18.828 1.000 88.190 ? 169 PRO A N   1 
ATOM 1302 C CA  ? PRO A 1 169 ?   5.763  -3.066 -19.605 1.000 88.190 ? 169 PRO A CA  1 
ATOM 1303 C C   ? PRO A 1 169 ?   4.276  -3.319 -19.367 1.000 88.190 ? 169 PRO A C   1 
ATOM 1304 C CB  ? PRO A 1 169 ?   6.146  -3.379 -21.054 1.000 88.190 ? 169 PRO A CB  1 
ATOM 1305 O O   ? PRO A 1 169 ?   3.829  -4.468 -19.399 1.000 88.190 ? 169 PRO A O   1 
ATOM 1306 C CG  ? PRO A 1 169 ?   7.501  -4.003 -20.965 1.000 88.190 ? 169 PRO A CG  1 
ATOM 1307 C CD  ? PRO A 1 169 ?   7.600  -4.743 -19.662 1.000 88.190 ? 169 PRO A CD  1 
ATOM 1308 N N   ? GLY A 1 170 ?   3.600  -2.278 -18.959 1.000 84.720 ? 170 GLY A N   1 
ATOM 1309 C CA  ? GLY A 1 170 ?   2.151  -2.348 -18.860 1.000 84.720 ? 170 GLY A CA  1 
ATOM 1310 C C   ? GLY A 1 170 ?   1.667  -2.792 -17.492 1.000 84.720 ? 170 GLY A C   1 
ATOM 1311 O O   ? GLY A 1 170 ?   0.468  -2.989 -17.286 1.000 84.720 ? 170 GLY A O   1 
ATOM 1312 N N   ? GLN A 1 171 ?   2.605  -3.041 -16.498 1.000 89.300 ? 171 GLN A N   1 
ATOM 1313 C CA  ? GLN A 1 171 ?   2.259  -3.443 -15.139 1.000 89.300 ? 171 GLN A CA  1 
ATOM 1314 C C   ? GLN A 1 171 ?   2.719  -2.400 -14.123 1.000 89.300 ? 171 GLN A C   1 
ATOM 1315 C CB  ? GLN A 1 171 ?   2.872  -4.804 -14.808 1.000 89.300 ? 171 GLN A CB  1 
ATOM 1316 O O   ? GLN A 1 171 ?   3.918  -2.160 -13.973 1.000 89.300 ? 171 GLN A O   1 
ATOM 1317 C CG  ? GLN A 1 171 ?   2.402  -5.929 -15.721 1.000 89.300 ? 171 GLN A CG  1 
ATOM 1318 C CD  ? GLN A 1 171 ?   2.903  -7.291 -15.280 1.000 89.300 ? 171 GLN A CD  1 
ATOM 1319 N NE2 ? GLN A 1 171 ?   2.908  -8.248 -16.202 1.000 89.300 ? 171 GLN A NE2 1 
ATOM 1320 O OE1 ? GLN A 1 171 ?   3.284  -7.482 -14.120 1.000 89.300 ? 171 GLN A OE1 1 
ATOM 1321 N N   ? ASP A 1 172 ?   1.755  -1.810 -13.332 1.000 91.360 ? 172 ASP A N   1 
ATOM 1322 C CA  ? ASP A 1 172 ?   2.133  -0.822 -12.325 1.000 91.360 ? 172 ASP A CA  1 
ATOM 1323 C C   ? ASP A 1 172 ?   0.922  -0.380 -11.507 1.000 91.360 ? 172 ASP A C   1 
ATOM 1324 C CB  ? ASP A 1 172 ?   2.792   0.391 -12.985 1.000 91.360 ? 172 ASP A CB  1 
ATOM 1325 O O   ? ASP A 1 172 ?  -0.219  -0.521 -11.952 1.000 91.360 ? 172 ASP A O   1 
ATOM 1326 C CG  ? ASP A 1 172 ?   3.750   1.121 -12.060 1.000 91.360 ? 172 ASP A CG  1 
ATOM 1327 O OD1 ? ASP A 1 172 ?   3.856   0.748 -10.872 1.000 91.360 ? 172 ASP A OD1 1 
ATOM 1328 O OD2 ? ASP A 1 172 ?   4.404   2.081 -12.523 1.000 91.360 ? 172 ASP A OD2 1 
ATOM 1329 N N   ? ALA A 1 173 ?   1.173   0.000 -10.205 1.000 91.090 ? 173 ALA A N   1 
ATOM 1330 C CA  ? ALA A 1 173 ?   0.170   0.754  -9.458 1.000 91.090 ? 173 ALA A CA  1 
ATOM 1331 C C   ? ALA A 1 173 ?   0.115   2.206  -9.925 1.000 91.090 ? 173 ALA A C   1 
ATOM 1332 C CB  ? ALA A 1 173 ?   0.463   0.692  -7.961 1.000 91.090 ? 173 ALA A CB  1 
ATOM 1333 O O   ? ALA A 1 173 ?   1.140   2.788 -10.286 1.000 91.090 ? 173 ALA A O   1 
ATOM 1334 N N   ? CYS A 1 174 ?  -1.021   2.751  -9.881 1.000 91.160 ? 174 CYS A N   1 
ATOM 1335 C CA  ? CYS A 1 174 ?  -1.180   4.092 -10.433 1.000 91.160 ? 174 CYS A CA  1 
ATOM 1336 C C   ? CYS A 1 174 ?  -2.047   4.955  -9.525 1.000 91.160 ? 174 CYS A C   1 
ATOM 1337 C CB  ? CYS A 1 174 ?  -1.794   4.027 -11.831 1.000 91.160 ? 174 CYS A CB  1 
ATOM 1338 O O   ? CYS A 1 174 ?  -2.339   4.573  -8.391 1.000 91.160 ? 174 CYS A O   1 
ATOM 1339 S SG  ? CYS A 1 174 ?  -1.349   5.422 -12.887 1.000 91.160 ? 174 CYS A SG  1 
ATOM 1340 N N   ? GLN A 1 175 ?  -2.448   6.187 -10.105 1.000 89.220 ? 175 GLN A N   1 
ATOM 1341 C CA  ? GLN A 1 175 ?  -3.190   7.169  -9.321 1.000 89.220 ? 175 GLN A CA  1 
ATOM 1342 C C   ? GLN A 1 175 ?  -4.412   6.536  -8.661 1.000 89.220 ? 175 GLN A C   1 
ATOM 1343 C CB  ? GLN A 1 175 ?  -3.617   8.346 -10.199 1.000 89.220 ? 175 GLN A CB  1 
ATOM 1344 O O   ? GLN A 1 175 ?  -5.162   5.802  -9.308 1.000 89.220 ? 175 GLN A O   1 
ATOM 1345 C CG  ? GLN A 1 175 ?  -2.465   9.246 -10.624 1.000 89.220 ? 175 GLN A CG  1 
ATOM 1346 C CD  ? GLN A 1 175 ?  -1.591   8.616 -11.693 1.000 89.220 ? 175 GLN A CD  1 
ATOM 1347 N NE2 ? GLN A 1 175 ?  -0.417   9.196 -11.917 1.000 89.220 ? 175 GLN A NE2 1 
ATOM 1348 O OE1 ? GLN A 1 175 ?  -1.968   7.616 -12.312 1.000 89.220 ? 175 GLN A OE1 1 
ATOM 1349 N N   ? GLY A 1 176 ?  -4.522   6.892  -7.316 1.000 87.420 ? 176 GLY A N   1 
ATOM 1350 C CA  ? GLY A 1 176 ?  -5.642   6.336  -6.573 1.000 87.420 ? 176 GLY A CA  1 
ATOM 1351 C C   ? GLY A 1 176 ?  -5.267   5.119  -5.749 1.000 87.420 ? 176 GLY A C   1 
ATOM 1352 O O   ? GLY A 1 176 ?  -5.958   4.777  -4.787 1.000 87.420 ? 176 GLY A O   1 
ATOM 1353 N N   ? ASP A 1 177 ?  -4.118   4.494  -6.024 1.000 94.030 ? 177 ASP A N   1 
ATOM 1354 C CA  ? ASP A 1 177 ?  -3.680   3.307  -5.296 1.000 94.030 ? 177 ASP A CA  1 
ATOM 1355 C C   ? ASP A 1 177 ?  -2.672   3.672  -4.208 1.000 94.030 ? 177 ASP A C   1 
ATOM 1356 C CB  ? ASP A 1 177 ?  -3.070   2.283  -6.256 1.000 94.030 ? 177 ASP A CB  1 
ATOM 1357 O O   ? ASP A 1 177 ?  -2.112   2.790  -3.552 1.000 94.030 ? 177 ASP A O   1 
ATOM 1358 C CG  ? ASP A 1 177 ?  -4.109   1.575  -7.106 1.000 94.030 ? 177 ASP A CG  1 
ATOM 1359 O OD1 ? ASP A 1 177 ?  -5.174   1.191  -6.575 1.000 94.030 ? 177 ASP A OD1 1 
ATOM 1360 O OD2 ? ASP A 1 177 ?  -3.861   1.396  -8.318 1.000 94.030 ? 177 ASP A OD2 1 
ATOM 1361 N N   ? SER A 1 178 ?  -2.373   4.996  -4.207 1.000 95.650 ? 178 SER A N   1 
ATOM 1362 C CA  ? SER A 1 178 ?  -1.485   5.431  -3.134 1.000 95.650 ? 178 SER A CA  1 
ATOM 1363 C C   ? SER A 1 178 ?  -1.914   4.851  -1.791 1.000 95.650 ? 178 SER A C   1 
ATOM 1364 C CB  ? SER A 1 178 ?  -1.451   6.958  -3.051 1.000 95.650 ? 178 SER A CB  1 
ATOM 1365 O O   ? SER A 1 178 ?  -3.103   4.840  -1.465 1.000 95.650 ? 178 SER A O   1 
ATOM 1366 O OG  ? SER A 1 178 ?  -0.866   7.512  -4.217 1.000 95.650 ? 178 SER A OG  1 
ATOM 1367 N N   ? GLY A 1 179 ?  -0.800   4.280  -1.122 1.000 97.090 ? 179 GLY A N   1 
ATOM 1368 C CA  ? GLY A 1 179 ?  -1.102   3.746   0.197 1.000 97.090 ? 179 GLY A CA  1 
ATOM 1369 C C   ? GLY A 1 179 ?  -1.586   2.309   0.162 1.000 97.090 ? 179 GLY A C   1 
ATOM 1370 O O   ? GLY A 1 179 ?  -1.658   1.647   1.201 1.000 97.090 ? 179 GLY A O   1 
ATOM 1371 N N   ? GLY A 1 180 ?  -1.939   1.845  -0.968 1.000 96.820 ? 180 GLY A N   1 
ATOM 1372 C CA  ? GLY A 1 180 ?  -2.349   0.462  -1.155 1.000 96.820 ? 180 GLY A CA  1 
ATOM 1373 C C   ? GLY A 1 180 ?  -1.240  -0.533  -0.867 1.000 96.820 ? 180 GLY A C   1 
ATOM 1374 O O   ? GLY A 1 180 ?  -0.059  -0.184  -0.911 1.000 96.820 ? 180 GLY A O   1 
ATOM 1375 N N   ? PRO A 1 181 ?  -1.603  -1.870  -0.749 1.000 97.810 ? 181 PRO A N   1 
ATOM 1376 C CA  ? PRO A 1 181 ?  -0.671  -2.869  -0.219 1.000 97.810 ? 181 PRO A CA  1 
ATOM 1377 C C   ? PRO A 1 181 ?   0.105  -3.593  -1.316 1.000 97.810 ? 181 PRO A C   1 
ATOM 1378 C CB  ? PRO A 1 181 ?  -1.585  -3.839   0.534 1.000 97.810 ? 181 PRO A CB  1 
ATOM 1379 O O   ? PRO A 1 181 ?  -0.468  -3.955  -2.347 1.000 97.810 ? 181 PRO A O   1 
ATOM 1380 C CG  ? PRO A 1 181 ?  -2.881  -3.798  -0.210 1.000 97.810 ? 181 PRO A CG  1 
ATOM 1381 C CD  ? PRO A 1 181 ?  -3.108  -2.395  -0.696 1.000 97.810 ? 181 PRO A CD  1 
ATOM 1382 N N   ? LEU A 1 182 ?   1.404  -3.751  -1.170 1.000 98.020 ? 182 LEU A N   1 
ATOM 1383 C CA  ? LEU A 1 182 ?   2.247  -4.752  -1.816 1.000 98.020 ? 182 LEU A CA  1 
ATOM 1384 C C   ? LEU A 1 182 ?   2.464  -5.952  -0.901 1.000 98.020 ? 182 LEU A C   1 
ATOM 1385 C CB  ? LEU A 1 182 ?   3.596  -4.144  -2.209 1.000 98.020 ? 182 LEU A CB  1 
ATOM 1386 O O   ? LEU A 1 182 ?   3.187  -5.858   0.093 1.000 98.020 ? 182 LEU A O   1 
ATOM 1387 C CG  ? LEU A 1 182 ?   4.486  -4.996  -3.114 1.000 98.020 ? 182 LEU A CG  1 
ATOM 1388 C CD1 ? LEU A 1 182 ?   3.948  -4.994  -4.541 1.000 98.020 ? 182 LEU A CD1 1 
ATOM 1389 C CD2 ? LEU A 1 182 ?   5.925  -4.492  -3.079 1.000 98.020 ? 182 LEU A CD2 1 
ATOM 1390 N N   ? VAL A 1 183 ?   1.853  -7.096  -1.284 1.000 98.220 ? 183 VAL A N   1 
ATOM 1391 C CA  ? VAL A 1 183 ?   1.799  -8.263  -0.411 1.000 98.220 ? 183 VAL A CA  1 
ATOM 1392 C C   ? VAL A 1 183 ?   2.618  -9.401  -1.016 1.000 98.220 ? 183 VAL A C   1 
ATOM 1393 C CB  ? VAL A 1 183 ?   0.344  -8.724  -0.170 1.000 98.220 ? 183 VAL A CB  1 
ATOM 1394 O O   ? VAL A 1 183 ?   2.395  -9.792  -2.164 1.000 98.220 ? 183 VAL A O   1 
ATOM 1395 C CG1 ? VAL A 1 183 ?   0.305  -9.908   0.795 1.000 98.220 ? 183 VAL A CG1 1 
ATOM 1396 C CG2 ? VAL A 1 183 ?  -0.501  -7.568   0.363 1.000 98.220 ? 183 VAL A CG2 1 
ATOM 1397 N N   ? CYS A 1 184 ?   3.529  -9.941  -0.213 1.000 97.720 ? 184 CYS A N   1 
ATOM 1398 C CA  ? CYS A 1 184 ?   4.367 -11.074  -0.592 1.000 97.720 ? 184 CYS A CA  1 
ATOM 1399 C C   ? CYS A 1 184 ?   4.198 -12.229   0.387 1.000 97.720 ? 184 CYS A C   1 
ATOM 1400 C CB  ? CYS A 1 184 ?   5.836 -10.656  -0.653 1.000 97.720 ? 184 CYS A CB  1 
ATOM 1401 O O   ? CYS A 1 184 ?   4.465 -12.081   1.581 1.000 97.720 ? 184 CYS A O   1 
ATOM 1402 S SG  ? CYS A 1 184 ?   6.132  -9.175  -1.644 1.000 97.720 ? 184 CYS A SG  1 
ATOM 1403 N N   ? GLY A 1 185 ?   3.713 -13.405  -0.123 1.000 95.470 ? 185 GLY A N   1 
ATOM 1404 C CA  ? GLY A 1 185 ?   3.549 -14.556   0.750 1.000 95.470 ? 185 GLY A CA  1 
ATOM 1405 C C   ? GLY A 1 185 ?   2.607 -14.296   1.910 1.000 95.470 ? 185 GLY A C   1 
ATOM 1406 O O   ? GLY A 1 185 ?   2.853 -14.750   3.030 1.000 95.470 ? 185 GLY A O   1 
ATOM 1407 N N   ? GLY A 1 186 ?   1.686 -13.347   1.746 1.000 96.270 ? 186 GLY A N   1 
ATOM 1408 C CA  ? GLY A 1 186 ?   0.649 -13.080   2.729 1.000 96.270 ? 186 GLY A CA  1 
ATOM 1409 C C   ? GLY A 1 186 ?   1.064 -12.060   3.772 1.000 96.270 ? 186 GLY A C   1 
ATOM 1410 O O   ? GLY A 1 186 ?   0.423 -11.937   4.818 1.000 96.270 ? 186 GLY A O   1 
ATOM 1411 N N   ? VAL A 1 187 ?   2.140 -11.388   3.520 1.000 97.780 ? 187 VAL A N   1 
ATOM 1412 C CA  ? VAL A 1 187 ?   2.633 -10.395   4.469 1.000 97.780 ? 187 VAL A CA  1 
ATOM 1413 C C   ? VAL A 1 187 ?   2.829  -9.056   3.762 1.000 97.780 ? 187 VAL A C   1 
ATOM 1414 C CB  ? VAL A 1 187 ?   3.954 -10.847   5.130 1.000 97.780 ? 187 VAL A CB  1 
ATOM 1415 O O   ? VAL A 1 187 ?   3.184  -9.017   2.581 1.000 97.780 ? 187 VAL A O   1 
ATOM 1416 C CG1 ? VAL A 1 187 ?   3.726 -12.074   6.010 1.000 97.780 ? 187 VAL A CG1 1 
ATOM 1417 C CG2 ? VAL A 1 187 ?   5.010 -11.138   4.065 1.000 97.780 ? 187 VAL A CG2 1 
ATOM 1418 N N   ? LEU A 1 188 ?   2.672  -7.970   4.526 1.000 98.490 ? 188 LEU A N   1 
ATOM 1419 C CA  ? LEU A 1 188 ?   2.810  -6.617   3.998 1.000 98.490 ? 188 LEU A CA  1 
ATOM 1420 C C   ? LEU A 1 188 ?   4.277  -6.266   3.780 1.000 98.490 ? 188 LEU A C   1 
ATOM 1421 C CB  ? LEU A 1 188 ?   2.165  -5.603   4.947 1.000 98.490 ? 188 LEU A CB  1 
ATOM 1422 O O   ? LEU A 1 188 ?   5.061  -6.238   4.732 1.000 98.490 ? 188 LEU A O   1 
ATOM 1423 C CG  ? LEU A 1 188 ?   2.229  -4.137   4.517 1.000 98.490 ? 188 LEU A CG  1 
ATOM 1424 C CD1 ? LEU A 1 188 ?   1.504  -3.941   3.190 1.000 98.490 ? 188 LEU A CD1 1 
ATOM 1425 C CD2 ? LEU A 1 188 ?   1.635  -3.237   5.595 1.000 98.490 ? 188 LEU A CD2 1 
ATOM 1426 N N   ? GLN A 1 189 ?   4.637  -5.946   2.520 1.000 98.340 ? 189 GLN A N   1 
ATOM 1427 C CA  ? GLN A 1 189 ?   6.037  -5.678   2.209 1.000 98.340 ? 189 GLN A CA  1 
ATOM 1428 C C   ? GLN A 1 189 ?   6.232  -4.235   1.752 1.000 98.340 ? 189 GLN A C   1 
ATOM 1429 C CB  ? GLN A 1 189 ?   6.542  -6.642   1.134 1.000 98.340 ? 189 GLN A CB  1 
ATOM 1430 O O   ? GLN A 1 189 ?   7.322  -3.677   1.890 1.000 98.340 ? 189 GLN A O   1 
ATOM 1431 C CG  ? GLN A 1 189 ?   6.678  -8.081   1.613 1.000 98.340 ? 189 GLN A CG  1 
ATOM 1432 C CD  ? GLN A 1 189 ?   7.781  -8.255   2.641 1.000 98.340 ? 189 GLN A CD  1 
ATOM 1433 N NE2 ? GLN A 1 189 ?   7.612  -9.225   3.533 1.000 98.340 ? 189 GLN A NE2 1 
ATOM 1434 O OE1 ? GLN A 1 189 ?   8.777  -7.525   2.632 1.000 98.340 ? 189 GLN A OE1 1 
ATOM 1435 N N   ? GLY A 1 190 ?   5.180  -3.603   1.271 1.000 98.080 ? 190 GLY A N   1 
ATOM 1436 C CA  ? GLY A 1 190 ?   5.304  -2.242   0.774 1.000 98.080 ? 190 GLY A CA  1 
ATOM 1437 C C   ? GLY A 1 190 ?   3.972  -1.522   0.670 1.000 98.080 ? 190 GLY A C   1 
ATOM 1438 O O   ? GLY A 1 190 ?   2.917  -2.158   0.645 1.000 98.080 ? 190 GLY A O   1 
ATOM 1439 N N   ? LEU A 1 191 ?   4.048  -0.172   0.610 1.000 98.430 ? 191 LEU A N   1 
ATOM 1440 C CA  ? LEU A 1 191 ?   2.913   0.691   0.303 1.000 98.430 ? 191 LEU A CA  1 
ATOM 1441 C C   ? LEU A 1 191 ?   3.167   1.491  -0.970 1.000 98.430 ? 191 LEU A C   1 
ATOM 1442 C CB  ? LEU A 1 191 ?   2.630   1.641   1.469 1.000 98.430 ? 191 LEU A CB  1 
ATOM 1443 O O   ? LEU A 1 191 ?   4.266   2.012  -1.172 1.000 98.430 ? 191 LEU A O   1 
ATOM 1444 C CG  ? LEU A 1 191 ?   2.095   1.001   2.751 1.000 98.430 ? 191 LEU A CG  1 
ATOM 1445 C CD1 ? LEU A 1 191 ?   1.942   2.052   3.845 1.000 98.430 ? 191 LEU A CD1 1 
ATOM 1446 C CD2 ? LEU A 1 191 ?   0.766   0.302   2.484 1.000 98.430 ? 191 LEU A CD2 1 
ATOM 1447 N N   ? VAL A 1 192 ?   2.167   1.494  -1.768 1.000 97.730 ? 192 VAL A N   1 
ATOM 1448 C CA  ? VAL A 1 192 ?   2.291   2.302  -2.977 1.000 97.730 ? 192 VAL A CA  1 
ATOM 1449 C C   ? VAL A 1 192 ?   2.638   3.741  -2.603 1.000 97.730 ? 192 VAL A C   1 
ATOM 1450 C CB  ? VAL A 1 192 ?   0.994   2.268  -3.817 1.000 97.730 ? 192 VAL A CB  1 
ATOM 1451 O O   ? VAL A 1 192 ?   1.880   4.405  -1.892 1.000 97.730 ? 192 VAL A O   1 
ATOM 1452 C CG1 ? VAL A 1 192 ?   1.142   3.125  -5.073 1.000 97.730 ? 192 VAL A CG1 1 
ATOM 1453 C CG2 ? VAL A 1 192 ?   0.636   0.830  -4.187 1.000 97.730 ? 192 VAL A CG2 1 
ATOM 1454 N N   ? SER A 1 193 ?   3.767   4.236  -3.126 1.000 96.860 ? 193 SER A N   1 
ATOM 1455 C CA  ? SER A 1 193 ?   4.257   5.551  -2.725 1.000 96.860 ? 193 SER A CA  1 
ATOM 1456 C C   ? SER A 1 193 ?   4.329   6.501  -3.915 1.000 96.860 ? 193 SER A C   1 
ATOM 1457 C CB  ? SER A 1 193 ?   5.634   5.434  -2.071 1.000 96.860 ? 193 SER A CB  1 
ATOM 1458 O O   ? SER A 1 193 ?   3.619   7.508  -3.957 1.000 96.860 ? 193 SER A O   1 
ATOM 1459 O OG  ? SER A 1 193 ?   6.023   6.668  -1.492 1.000 96.860 ? 193 SER A OG  1 
ATOM 1460 N N   ? TRP A 1 194 ?   5.114   6.169  -4.903 1.000 95.450 ? 194 TRP A N   1 
ATOM 1461 C CA  ? TRP A 1 194 ?   5.264   7.035  -6.067 1.000 95.450 ? 194 TRP A CA  1 
ATOM 1462 C C   ? TRP A 1 194 ?   5.822   6.259  -7.255 1.000 95.450 ? 194 TRP A C   1 
ATOM 1463 C CB  ? TRP A 1 194 ?   6.178   8.221  -5.742 1.000 95.450 ? 194 TRP A CB  1 
ATOM 1464 O O   ? TRP A 1 194 ?   6.209   5.096  -7.119 1.000 95.450 ? 194 TRP A O   1 
ATOM 1465 C CG  ? TRP A 1 194 ?   7.563   7.826  -5.326 1.000 95.450 ? 194 TRP A CG  1 
ATOM 1466 C CD1 ? TRP A 1 194 ?   7.981   7.488  -4.069 1.000 95.450 ? 194 TRP A CD1 1 
ATOM 1467 C CD2 ? TRP A 1 194 ?   8.714   7.732  -6.171 1.000 95.450 ? 194 TRP A CD2 1 
ATOM 1468 C CE2 ? TRP A 1 194 ?   9.798   7.331  -5.358 1.000 95.450 ? 194 TRP A CE2 1 
ATOM 1469 C CE3 ? TRP A 1 194 ?   8.935   7.947  -7.538 1.000 95.450 ? 194 TRP A CE3 1 
ATOM 1470 N NE1 ? TRP A 1 194 ?   9.324   7.190  -4.081 1.000 95.450 ? 194 TRP A NE1 1 
ATOM 1471 C CH2 ? TRP A 1 194 ?  11.272   7.359  -7.209 1.000 95.450 ? 194 TRP A CH2 1 
ATOM 1472 C CZ2 ? TRP A 1 194 ?  11.084   7.141  -5.868 1.000 95.450 ? 194 TRP A CZ2 1 
ATOM 1473 C CZ3 ? TRP A 1 194 ?  10.216   7.758  -8.044 1.000 95.450 ? 194 TRP A CZ3 1 
ATOM 1474 N N   ? GLY A 1 195 ?   5.772   6.788  -8.376 1.000 92.270 ? 195 GLY A N   1 
ATOM 1475 C CA  ? GLY A 1 195 ?   6.313   6.200  -9.591 1.000 92.270 ? 195 GLY A CA  1 
ATOM 1476 C C   ? GLY A 1 195 ?   6.314   7.158 -10.768 1.000 92.270 ? 195 GLY A C   1 
ATOM 1477 O O   ? GLY A 1 195 ?   6.045   8.350 -10.605 1.000 92.270 ? 195 GLY A O   1 
ATOM 1478 N N   ? SER A 1 196 ?   6.682   6.681 -11.894 1.000 90.360 ? 196 SER A N   1 
ATOM 1479 C CA  ? SER A 1 196 ?   6.807   7.525 -13.078 1.000 90.360 ? 196 SER A CA  1 
ATOM 1480 C C   ? SER A 1 196 ?   5.440   7.857 -13.667 1.000 90.360 ? 196 SER A C   1 
ATOM 1481 C CB  ? SER A 1 196 ?   7.675   6.841 -14.135 1.000 90.360 ? 196 SER A CB  1 
ATOM 1482 O O   ? SER A 1 196 ?   4.481   7.105 -13.485 1.000 90.360 ? 196 SER A O   1 
ATOM 1483 O OG  ? SER A 1 196 ?   7.068   5.641 -14.584 1.000 90.360 ? 196 SER A OG  1 
ATOM 1484 N N   ? VAL A 1 197 ?   5.214   8.936 -14.316 1.000 87.720 ? 197 VAL A N   1 
ATOM 1485 C CA  ? VAL A 1 197 ?   4.065   9.331 -15.125 1.000 87.720 ? 197 VAL A CA  1 
ATOM 1486 C C   ? VAL A 1 197 ?   4.491   9.495 -16.582 1.000 87.720 ? 197 VAL A C   1 
ATOM 1487 C CB  ? VAL A 1 197 ?   3.430  10.640 -14.605 1.000 87.720 ? 197 VAL A CB  1 
ATOM 1488 O O   ? VAL A 1 197 ?   5.399  10.272 -16.887 1.000 87.720 ? 197 VAL A O   1 
ATOM 1489 C CG1 ? VAL A 1 197 ?   2.225  11.032 -15.459 1.000 87.720 ? 197 VAL A CG1 1 
ATOM 1490 C CG2 ? VAL A 1 197 ?   3.024  10.491 -13.140 1.000 87.720 ? 197 VAL A CG2 1 
ATOM 1491 N N   ? PRO A 1 198 ?   3.895   8.724 -17.371 1.000 87.880 ? 198 PRO A N   1 
ATOM 1492 C CA  ? PRO A 1 198 ?   2.808   7.749 -17.261 1.000 87.880 ? 198 PRO A CA  1 
ATOM 1493 C C   ? PRO A 1 198 ?   3.239   6.462 -16.559 1.000 87.880 ? 198 PRO A C   1 
ATOM 1494 C CB  ? PRO A 1 198 ?   2.430   7.475 -18.719 1.000 87.880 ? 198 PRO A CB  1 
ATOM 1495 O O   ? PRO A 1 198 ?   4.420   6.108 -16.583 1.000 87.880 ? 198 PRO A O   1 
ATOM 1496 C CG  ? PRO A 1 198 ?   3.685   7.725 -19.492 1.000 87.880 ? 198 PRO A CG  1 
ATOM 1497 C CD  ? PRO A 1 198 ?   4.480   8.783 -18.782 1.000 87.880 ? 198 PRO A CD  1 
ATOM 1498 N N   ? CYS A 1 199 ?   2.285   5.712 -15.769 1.000 89.900 ? 199 CYS A N   1 
ATOM 1499 C CA  ? CYS A 1 199 ?   2.553   4.441 -15.107 1.000 89.900 ? 199 CYS A CA  1 
ATOM 1500 C C   ? CYS A 1 199 ?   2.737   3.323 -16.126 1.000 89.900 ? 199 CYS A C   1 
ATOM 1501 C CB  ? CYS A 1 199 ?   1.417   4.086 -14.147 1.000 89.900 ? 199 CYS A CB  1 
ATOM 1502 O O   ? CYS A 1 199 ?   2.261   3.425 -17.258 1.000 89.900 ? 199 CYS A O   1 
ATOM 1503 S SG  ? CYS A 1 199 ?   1.009   5.405 -12.983 1.000 89.900 ? 199 CYS A SG  1 
ATOM 1504 N N   ? GLY A 1 200 ?   3.516   2.256 -15.799 1.000 88.260 ? 200 GLY A N   1 
ATOM 1505 C CA  ? GLY A 1 200 ?   3.554   1.035 -16.588 1.000 88.260 ? 200 GLY A CA  1 
ATOM 1506 C C   ? GLY A 1 200 ?   4.568   1.084 -17.715 1.000 88.260 ? 200 GLY A C   1 
ATOM 1507 O O   ? GLY A 1 200 ?   4.406   0.408 -18.733 1.000 88.260 ? 200 GLY A O   1 
ATOM 1508 N N   ? GLN A 1 201 ?   5.531   2.028 -17.545 1.000 91.100 ? 201 GLN A N   1 
ATOM 1509 C CA  ? GLN A 1 201 ?   6.596   2.123 -18.538 1.000 91.100 ? 201 GLN A CA  1 
ATOM 1510 C C   ? GLN A 1 201 ?   7.542   0.929 -18.446 1.000 91.100 ? 201 GLN A C   1 
ATOM 1511 C CB  ? GLN A 1 201 ?   7.378   3.426 -18.365 1.000 91.100 ? 201 GLN A CB  1 
ATOM 1512 O O   ? GLN A 1 201 ?   7.811   0.426 -17.353 1.000 91.100 ? 201 GLN A O   1 
ATOM 1513 C CG  ? GLN A 1 201 ?   6.541   4.679 -18.583 1.000 91.100 ? 201 GLN A CG  1 
ATOM 1514 C CD  ? GLN A 1 201 ?   7.319   5.957 -18.330 1.000 91.100 ? 201 GLN A CD  1 
ATOM 1515 N NE2 ? GLN A 1 201 ?   6.818   6.786 -17.420 1.000 91.100 ? 201 GLN A NE2 1 
ATOM 1516 O OE1 ? GLN A 1 201 ?   8.363   6.196 -18.946 1.000 91.100 ? 201 GLN A OE1 1 
ATOM 1517 N N   ? ASP A 1 202 ?   8.070   0.483 -19.690 1.000 92.670 ? 202 ASP A N   1 
ATOM 1518 C CA  ? ASP A 1 202 ?   9.002  -0.638 -19.764 1.000 92.670 ? 202 ASP A CA  1 
ATOM 1519 C C   ? ASP A 1 202 ?  10.296  -0.327 -19.015 1.000 92.670 ? 202 ASP A C   1 
ATOM 1520 C CB  ? ASP A 1 202 ?   9.309  -0.985 -21.223 1.000 92.670 ? 202 ASP A CB  1 
ATOM 1521 O O   ? ASP A 1 202 ?  10.925   0.705 -19.254 1.000 92.670 ? 202 ASP A O   1 
ATOM 1522 C CG  ? ASP A 1 202 ?  10.102  -2.272 -21.372 1.000 92.670 ? 202 ASP A CG  1 
ATOM 1523 O OD1 ? ASP A 1 202 ?   9.971  -3.172 -20.515 1.000 92.670 ? 202 ASP A OD1 1 
ATOM 1524 O OD2 ? ASP A 1 202 ?  10.866  -2.385 -22.355 1.000 92.670 ? 202 ASP A OD2 1 
ATOM 1525 N N   ? GLY A 1 203 ?  10.602  -1.231 -18.076 1.000 93.420 ? 203 GLY A N   1 
ATOM 1526 C CA  ? GLY A 1 203 ?  11.887  -1.111 -17.405 1.000 93.420 ? 203 GLY A CA  1 
ATOM 1527 C C   ? GLY A 1 203 ?  11.871  -0.117 -16.259 1.000 93.420 ? 203 GLY A C   1 
ATOM 1528 O O   ? GLY A 1 203 ?  12.907   0.148 -15.646 1.000 93.420 ? 203 GLY A O   1 
ATOM 1529 N N   ? ILE A 1 204 ?  10.620   0.512 -16.059 1.000 95.490 ? 204 ILE A N   1 
ATOM 1530 C CA  ? ILE A 1 204 ?  10.483   1.483 -14.979 1.000 95.490 ? 204 ILE A CA  1 
ATOM 1531 C C   ? ILE A 1 204 ?   9.550   0.930 -13.904 1.000 95.490 ? 204 ILE A C   1 
ATOM 1532 C CB  ? ILE A 1 204 ?   9.955   2.838 -15.501 1.000 95.490 ? 204 ILE A CB  1 
ATOM 1533 O O   ? ILE A 1 204 ?   8.339   0.833 -14.113 1.000 95.490 ? 204 ILE A O   1 
ATOM 1534 C CG1 ? ILE A 1 204 ?  10.824   3.339 -16.660 1.000 95.490 ? 204 ILE A CG1 1 
ATOM 1535 C CG2 ? ILE A 1 204 ?   9.903   3.869 -14.370 1.000 95.490 ? 204 ILE A CG2 1 
ATOM 1536 C CD1 ? ILE A 1 204 ?  12.218   3.786 -16.241 1.000 95.490 ? 204 ILE A CD1 1 
ATOM 1537 N N   ? PRO A 1 205 ?  10.147   0.546 -12.716 1.000 96.320 ? 205 PRO A N   1 
ATOM 1538 C CA  ? PRO A 1 205 ?   9.308   0.003 -11.646 1.000 96.320 ? 205 PRO A CA  1 
ATOM 1539 C C   ? PRO A 1 205 ?   8.597   1.090 -10.843 1.000 96.320 ? 205 PRO A C   1 
ATOM 1540 C CB  ? PRO A 1 205 ?  10.304  -0.761 -10.769 1.000 96.320 ? 205 PRO A CB  1 
ATOM 1541 O O   ? PRO A 1 205 ?   8.993   2.258 -10.893 1.000 96.320 ? 205 PRO A O   1 
ATOM 1542 C CG  ? PRO A 1 205 ?  11.592  -0.018 -10.920 1.000 96.320 ? 205 PRO A CG  1 
ATOM 1543 C CD  ? PRO A 1 205 ?  11.691   0.483 -12.332 1.000 96.320 ? 205 PRO A CD  1 
ATOM 1544 N N   ? GLY A 1 206 ?   7.467   0.720 -10.155 1.000 96.310 ? 206 GLY A N   1 
ATOM 1545 C CA  ? GLY A 1 206 ?   6.901   1.572  -9.121 1.000 96.310 ? 206 GLY A CA  1 
ATOM 1546 C C   ? GLY A 1 206 ?   7.707   1.567  -7.836 1.000 96.310 ? 206 GLY A C   1 
ATOM 1547 O O   ? GLY A 1 206 ?   8.436   0.612  -7.558 1.000 96.310 ? 206 GLY A O   1 
ATOM 1548 N N   ? VAL A 1 207 ?   7.547   2.644  -7.046 1.000 97.460 ? 207 VAL A N   1 
ATOM 1549 C CA  ? VAL A 1 207 ?   8.273   2.767  -5.786 1.000 97.460 ? 207 VAL A CA  1 
ATOM 1550 C C   ? VAL A 1 207 ?   7.297   2.670  -4.616 1.000 97.460 ? 207 VAL A C   1 
ATOM 1551 C CB  ? VAL A 1 207 ?   9.062   4.094  -5.713 1.000 97.460 ? 207 VAL A CB  1 
ATOM 1552 O O   ? VAL A 1 207 ?   6.247   3.318  -4.619 1.000 97.460 ? 207 VAL A O   1 
ATOM 1553 C CG1 ? VAL A 1 207 ?   9.828   4.194  -4.396 1.000 97.460 ? 207 VAL A CG1 1 
ATOM 1554 C CG2 ? VAL A 1 207 ?  10.016   4.213  -6.900 1.000 97.460 ? 207 VAL A CG2 1 
ATOM 1555 N N   ? TYR A 1 208 ?   7.672   1.876  -3.671 1.000 98.100 ? 208 TYR A N   1 
ATOM 1556 C CA  ? TYR A 1 208 ?   6.874   1.609  -2.479 1.000 98.100 ? 208 TYR A CA  1 
ATOM 1557 C C   ? TYR A 1 208 ?   7.653   1.949  -1.214 1.000 98.100 ? 208 TYR A C   1 
ATOM 1558 C CB  ? TYR A 1 208 ?   6.435   0.142  -2.444 1.000 98.100 ? 208 TYR A CB  1 
ATOM 1559 O O   ? TYR A 1 208 ?   8.886   1.938  -1.215 1.000 98.100 ? 208 TYR A O   1 
ATOM 1560 C CG  ? TYR A 1 208 ?   5.676  -0.294  -3.674 1.000 98.100 ? 208 TYR A CG  1 
ATOM 1561 C CD1 ? TYR A 1 208 ?   4.296  -0.484  -3.633 1.000 98.100 ? 208 TYR A CD1 1 
ATOM 1562 C CD2 ? TYR A 1 208 ?   6.336  -0.517  -4.877 1.000 98.100 ? 208 TYR A CD2 1 
ATOM 1563 C CE1 ? TYR A 1 208 ?   3.593  -0.888  -4.763 1.000 98.100 ? 208 TYR A CE1 1 
ATOM 1564 C CE2 ? TYR A 1 208 ?   5.642  -0.921  -6.013 1.000 98.100 ? 208 TYR A CE2 1 
ATOM 1565 O OH  ? TYR A 1 208 ?   3.582  -1.503  -7.069 1.000 98.100 ? 208 TYR A OH  1 
ATOM 1566 C CZ  ? TYR A 1 208 ?   4.273  -1.103  -5.947 1.000 98.100 ? 208 TYR A CZ  1 
ATOM 1567 N N   ? THR A 1 209 ?   6.865   2.386  -0.187 1.000 98.140 ? 209 THR A N   1 
ATOM 1568 C CA  ? THR A 1 209 ?   7.510   2.467   1.119 1.000 98.140 ? 209 THR A CA  1 
ATOM 1569 C C   ? THR A 1 209 ?   7.791   1.073   1.671 1.000 98.140 ? 209 THR A C   1 
ATOM 1570 C CB  ? THR A 1 209 ?   6.646   3.255   2.121 1.000 98.140 ? 209 THR A CB  1 
ATOM 1571 O O   ? THR A 1 209 ?   6.888   0.238   1.751 1.000 98.140 ? 209 THR A O   1 
ATOM 1572 C CG2 ? THR A 1 209 ?   7.335   3.360   3.477 1.000 98.140 ? 209 THR A CG2 1 
ATOM 1573 O OG1 ? THR A 1 209 ?   6.415   4.574   1.611 1.000 98.140 ? 209 THR A OG1 1 
ATOM 1574 N N   ? TYR A 1 210 ?   9.029   0.715   1.988 1.000 97.070 ? 210 TYR A N   1 
ATOM 1575 C CA  ? TYR A 1 210 ?   9.512  -0.588   2.434 1.000 97.070 ? 210 TYR A CA  1 
ATOM 1576 C C   ? TYR A 1 210 ?   9.158  -0.828   3.897 1.000 97.070 ? 210 TYR A C   1 
ATOM 1577 C CB  ? TYR A 1 210 ?  11.027  -0.696   2.238 1.000 97.070 ? 210 TYR A CB  1 
ATOM 1578 O O   ? TYR A 1 210 ?   9.912  -0.446   4.795 1.000 97.070 ? 210 TYR A O   1 
ATOM 1579 C CG  ? TYR A 1 210 ?  11.504  -2.100   1.956 1.000 97.070 ? 210 TYR A CG  1 
ATOM 1580 C CD1 ? TYR A 1 210 ?  12.824  -2.347   1.586 1.000 97.070 ? 210 TYR A CD1 1 
ATOM 1581 C CD2 ? TYR A 1 210 ?  10.636  -3.182   2.056 1.000 97.070 ? 210 TYR A CD2 1 
ATOM 1582 C CE1 ? TYR A 1 210 ?  13.267  -3.639   1.322 1.000 97.070 ? 210 TYR A CE1 1 
ATOM 1583 C CE2 ? TYR A 1 210 ?  11.068  -4.478   1.795 1.000 97.070 ? 210 TYR A CE2 1 
ATOM 1584 O OH  ? TYR A 1 210 ?  12.817  -5.977   1.170 1.000 97.070 ? 210 TYR A OH  1 
ATOM 1585 C CZ  ? TYR A 1 210 ?  12.384  -4.696   1.430 1.000 97.070 ? 210 TYR A CZ  1 
ATOM 1586 N N   ? ILE A 1 211 ?   8.097  -1.553   4.226 1.000 98.370 ? 211 ILE A N   1 
ATOM 1587 C CA  ? ILE A 1 211 ?   7.438  -1.656   5.524 1.000 98.370 ? 211 ILE A CA  1 
ATOM 1588 C C   ? ILE A 1 211 ?   8.367  -2.342   6.522 1.000 98.370 ? 211 ILE A C   1 
ATOM 1589 C CB  ? ILE A 1 211 ?   6.102  -2.426   5.419 1.000 98.370 ? 211 ILE A CB  1 
ATOM 1590 O O   ? ILE A 1 211 ?   8.399  -1.980   7.700 1.000 98.370 ? 211 ILE A O   1 
ATOM 1591 C CG1 ? ILE A 1 211 ?   5.106  -1.650   4.550 1.000 98.370 ? 211 ILE A CG1 1 
ATOM 1592 C CG2 ? ILE A 1 211 ?   5.522  -2.693   6.811 1.000 98.370 ? 211 ILE A CG2 1 
ATOM 1593 C CD1 ? ILE A 1 211 ?   4.869  -0.218   5.008 1.000 98.370 ? 211 ILE A CD1 1 
ATOM 1594 N N   ? CYS A 1 212 ?   9.145  -3.339   6.146 1.000 98.020 ? 212 CYS A N   1 
ATOM 1595 C CA  ? CYS A 1 212 ?  10.008  -4.067   7.070 1.000 98.020 ? 212 CYS A CA  1 
ATOM 1596 C C   ? CYS A 1 212 ?  10.955  -3.118   7.794 1.000 98.020 ? 212 CYS A C   1 
ATOM 1597 C CB  ? CYS A 1 212 ?  10.810  -5.134   6.326 1.000 98.020 ? 212 CYS A CB  1 
ATOM 1598 O O   ? CYS A 1 212 ?  11.407  -3.412   8.902 1.000 98.020 ? 212 CYS A O   1 
ATOM 1599 S SG  ? CYS A 1 212 ?  12.106  -4.460   5.262 1.000 98.020 ? 212 CYS A SG  1 
ATOM 1600 N N   ? LYS A 1 213 ?  11.177  -1.891   7.221 1.000 97.800 ? 213 LYS A N   1 
ATOM 1601 C CA  ? LYS A 1 213 ?  12.101  -0.922   7.803 1.000 97.800 ? 213 LYS A CA  1 
ATOM 1602 C C   ? LYS A 1 213 ?  11.412  -0.079   8.872 1.000 97.800 ? 213 LYS A C   1 
ATOM 1603 C CB  ? LYS A 1 213 ?  12.684  -0.017   6.717 1.000 97.800 ? 213 LYS A CB  1 
ATOM 1604 O O   ? LYS A 1 213 ?  12.065   0.691   9.579 1.000 97.800 ? 213 LYS A O   1 
ATOM 1605 C CG  ? LYS A 1 213 ?  13.486  -0.758   5.658 1.000 97.800 ? 213 LYS A CG  1 
ATOM 1606 C CD  ? LYS A 1 213 ?  14.768  -1.344   6.236 1.000 97.800 ? 213 LYS A CD  1 
ATOM 1607 C CE  ? LYS A 1 213 ?  15.639  -1.964   5.151 1.000 97.800 ? 213 LYS A CE  1 
ATOM 1608 N NZ  ? LYS A 1 213 ?  16.906  -2.523   5.711 1.000 97.800 ? 213 LYS A NZ  1 
ATOM 1609 N N   ? TYR A 1 214 ?  10.003  -0.259   9.016 1.000 98.320 ? 214 TYR A N   1 
ATOM 1610 C CA  ? TYR A 1 214 ?   9.260   0.658   9.874 1.000 98.320 ? 214 TYR A CA  1 
ATOM 1611 C C   ? TYR A 1 214 ?   8.399  -0.106  10.873 1.000 98.320 ? 214 TYR A C   1 
ATOM 1612 C CB  ? TYR A 1 214 ?   8.382   1.589   9.033 1.000 98.320 ? 214 TYR A CB  1 
ATOM 1613 O O   ? TYR A 1 214 ?   7.491   0.464  11.482 1.000 98.320 ? 214 TYR A O   1 
ATOM 1614 C CG  ? TYR A 1 214 ?   9.166   2.521   8.141 1.000 98.320 ? 214 TYR A CG  1 
ATOM 1615 C CD1 ? TYR A 1 214 ?   9.635   3.743   8.619 1.000 98.320 ? 214 TYR A CD1 1 
ATOM 1616 C CD2 ? TYR A 1 214 ?   9.438   2.183   6.820 1.000 98.320 ? 214 TYR A CD2 1 
ATOM 1617 C CE1 ? TYR A 1 214 ?  10.357   4.606   7.800 1.000 98.320 ? 214 TYR A CE1 1 
ATOM 1618 C CE2 ? TYR A 1 214 ?  10.159   3.038   5.993 1.000 98.320 ? 214 TYR A CE2 1 
ATOM 1619 O OH  ? TYR A 1 214 ?  11.327   5.096   5.676 1.000 98.320 ? 214 TYR A OH  1 
ATOM 1620 C CZ  ? TYR A 1 214 ?  10.613   4.245   6.491 1.000 98.320 ? 214 TYR A CZ  1 
ATOM 1621 N N   ? VAL A 1 215 ?   8.627  -1.384  11.017 1.000 98.250 ? 215 VAL A N   1 
ATOM 1622 C CA  ? VAL A 1 215 ?   7.780  -2.206  11.875 1.000 98.250 ? 215 VAL A CA  1 
ATOM 1623 C C   ? VAL A 1 215 ?   7.833  -1.682  13.308 1.000 98.250 ? 215 VAL A C   1 
ATOM 1624 C CB  ? VAL A 1 215 ?   8.203  -3.692  11.835 1.000 98.250 ? 215 VAL A CB  1 
ATOM 1625 O O   ? VAL A 1 215 ?   6.802  -1.586  13.978 1.000 98.250 ? 215 VAL A O   1 
ATOM 1626 C CG1 ? VAL A 1 215 ?   7.502  -4.483  12.937 1.000 98.250 ? 215 VAL A CG1 1 
ATOM 1627 C CG2 ? VAL A 1 215 ?   7.902  -4.295  10.464 1.000 98.250 ? 215 VAL A CG2 1 
ATOM 1628 N N   ? ASP A 1 216 ?   9.057  -1.285  13.769 1.000 97.470 ? 216 ASP A N   1 
ATOM 1629 C CA  ? ASP A 1 216 ?   9.193  -0.775  15.130 1.000 97.470 ? 216 ASP A CA  1 
ATOM 1630 C C   ? ASP A 1 216 ?   8.378   0.501  15.323 1.000 97.470 ? 216 ASP A C   1 
ATOM 1631 C CB  ? ASP A 1 216 ?  10.664  -0.514  15.461 1.000 97.470 ? 216 ASP A CB  1 
ATOM 1632 O O   ? ASP A 1 216 ?   7.677   0.651  16.326 1.000 97.470 ? 216 ASP A O   1 
ATOM 1633 C CG  ? ASP A 1 216 ?  11.463  -1.791  15.655 1.000 97.470 ? 216 ASP A CG  1 
ATOM 1634 O OD1 ? ASP A 1 216 ?  10.858  -2.864  15.868 1.000 97.470 ? 216 ASP A OD1 1 
ATOM 1635 O OD2 ? ASP A 1 216 ?  12.710  -1.723  15.598 1.000 97.470 ? 216 ASP A OD2 1 
ATOM 1636 N N   ? TRP A 1 217 ?   8.442   1.376  14.378 1.000 97.780 ? 217 TRP A N   1 
ATOM 1637 C CA  ? TRP A 1 217 ?   7.691   2.627  14.431 1.000 97.780 ? 217 TRP A CA  1 
ATOM 1638 C C   ? TRP A 1 217 ?   6.190   2.360  14.450 1.000 97.780 ? 217 TRP A C   1 
ATOM 1639 C CB  ? TRP A 1 217 ?   8.048   3.519  13.239 1.000 97.780 ? 217 TRP A CB  1 
ATOM 1640 O O   ? TRP A 1 217 ?   5.459   2.948  15.251 1.000 97.780 ? 217 TRP A O   1 
ATOM 1641 C CG  ? TRP A 1 217 ?   7.211   4.758  13.134 1.000 97.780 ? 217 TRP A CG  1 
ATOM 1642 C CD1 ? TRP A 1 217 ?   7.384   5.930  13.817 1.000 97.780 ? 217 TRP A CD1 1 
ATOM 1643 C CD2 ? TRP A 1 217 ?   6.066   4.947  12.297 1.000 97.780 ? 217 TRP A CD2 1 
ATOM 1644 C CE2 ? TRP A 1 217 ?   5.593   6.258  12.525 1.000 97.780 ? 217 TRP A CE2 1 
ATOM 1645 C CE3 ? TRP A 1 217 ?   5.392   4.133  11.376 1.000 97.780 ? 217 TRP A CE3 1 
ATOM 1646 N NE1 ? TRP A 1 217 ?   6.414   6.836  13.455 1.000 97.780 ? 217 TRP A NE1 1 
ATOM 1647 C CH2 ? TRP A 1 217 ?   3.837   5.958  10.967 1.000 97.780 ? 217 TRP A CH2 1 
ATOM 1648 C CZ2 ? TRP A 1 217 ?   4.477   6.775  11.863 1.000 97.780 ? 217 TRP A CZ2 1 
ATOM 1649 C CZ3 ? TRP A 1 217 ?   4.282   4.649  10.719 1.000 97.780 ? 217 TRP A CZ3 1 
ATOM 1650 N N   ? ILE A 1 218 ?   5.737   1.474  13.635 1.000 98.050 ? 218 ILE A N   1 
ATOM 1651 C CA  ? ILE A 1 218 ?   4.324   1.128  13.528 1.000 98.050 ? 218 ILE A CA  1 
ATOM 1652 C C   ? ILE A 1 218 ?   3.829   0.559  14.856 1.000 98.050 ? 218 ILE A C   1 
ATOM 1653 C CB  ? ILE A 1 218 ?   4.074   0.118  12.386 1.000 98.050 ? 218 ILE A CB  1 
ATOM 1654 O O   ? ILE A 1 218 ?   2.811   1.005  15.389 1.000 98.050 ? 218 ILE A O   1 
ATOM 1655 C CG1 ? ILE A 1 218 ?   4.384   0.759  11.028 1.000 98.050 ? 218 ILE A CG1 1 
ATOM 1656 C CG2 ? ILE A 1 218 ?   2.635  -0.403  12.430 1.000 98.050 ? 218 ILE A CG2 1 
ATOM 1657 C CD1 ? ILE A 1 218 ?   4.501  -0.239   9.885 1.000 98.050 ? 218 ILE A CD1 1 
ATOM 1658 N N   ? ARG A 1 219 ?   4.488  -0.323  15.392 1.000 97.450 ? 219 ARG A N   1 
ATOM 1659 C CA  ? ARG A 1 219 ?   4.091  -0.979  16.634 1.000 97.450 ? 219 ARG A CA  1 
ATOM 1660 C C   ? ARG A 1 219 ?   4.104   0.004  17.801 1.000 97.450 ? 219 ARG A C   1 
ATOM 1661 C CB  ? ARG A 1 219 ?   5.012  -2.163  16.936 1.000 97.450 ? 219 ARG A CB  1 
ATOM 1662 O O   ? ARG A 1 219 ?   3.241  -0.056  18.679 1.000 97.450 ? 219 ARG A O   1 
ATOM 1663 C CG  ? ARG A 1 219 ?   4.772  -3.372  16.045 1.000 97.450 ? 219 ARG A CG  1 
ATOM 1664 C CD  ? ARG A 1 219 ?   5.680  -4.536  16.419 1.000 97.450 ? 219 ARG A CD  1 
ATOM 1665 N NE  ? ARG A 1 219 ?   5.371  -5.731  15.639 1.000 97.450 ? 219 ARG A NE  1 
ATOM 1666 N NH1 ? ARG A 1 219 ?   7.319  -6.845  16.190 1.000 97.450 ? 219 ARG A NH1 1 
ATOM 1667 N NH2 ? ARG A 1 219 ?   5.778  -7.834  14.811 1.000 97.450 ? 219 ARG A NH2 1 
ATOM 1668 C CZ  ? ARG A 1 219 ?   6.157  -6.801  15.549 1.000 97.450 ? 219 ARG A CZ  1 
ATOM 1669 N N   ? MET A 1 220 ?   5.166   0.838  17.814 1.000 96.970 ? 220 MET A N   1 
ATOM 1670 C CA  ? MET A 1 220 ?   5.263   1.859  18.853 1.000 96.970 ? 220 MET A CA  1 
ATOM 1671 C C   ? MET A 1 220 ?   4.037   2.766  18.840 1.000 96.970 ? 220 MET A C   1 
ATOM 1672 C CB  ? MET A 1 220 ?   6.532   2.693  18.672 1.000 96.970 ? 220 MET A CB  1 
ATOM 1673 O O   ? MET A 1 220 ?   3.457   3.048  19.890 1.000 96.970 ? 220 MET A O   1 
ATOM 1674 C CG  ? MET A 1 220 ?   6.734   3.744  19.752 1.000 96.970 ? 220 MET A CG  1 
ATOM 1675 S SD  ? MET A 1 220 ?   8.062   4.938  19.330 1.000 96.970 ? 220 MET A SD  1 
ATOM 1676 C CE  ? MET A 1 220 ?   7.852   5.029  17.530 1.000 96.970 ? 220 MET A CE  1 
ATOM 1677 N N   ? ILE A 1 221 ?   3.641   3.274  17.720 1.000 96.200 ? 221 ILE A N   1 
ATOM 1678 C CA  ? ILE A 1 221 ?   2.480   4.149  17.595 1.000 96.200 ? 221 ILE A CA  1 
ATOM 1679 C C   ? ILE A 1 221 ?   1.225   3.409  18.053 1.000 96.200 ? 221 ILE A C   1 
ATOM 1680 C CB  ? ILE A 1 221 ?   2.306   4.654  16.146 1.000 96.200 ? 221 ILE A CB  1 
ATOM 1681 O O   ? ILE A 1 221 ?   0.411   3.959  18.798 1.000 96.200 ? 221 ILE A O   1 
ATOM 1682 C CG1 ? ILE A 1 221 ?   3.495   5.533  15.740 1.000 96.200 ? 221 ILE A CG1 1 
ATOM 1683 C CG2 ? ILE A 1 221 ?   0.985   5.415  15.994 1.000 96.200 ? 221 ILE A CG2 1 
ATOM 1684 C CD1 ? ILE A 1 221 ?   3.699   6.749  16.634 1.000 96.200 ? 221 ILE A CD1 1 
ATOM 1685 N N   ? MET A 1 222 ?   1.035   2.109  17.627 1.000 95.830 ? 222 MET A N   1 
ATOM 1686 C CA  ? MET A 1 222 ?  -0.155   1.333  17.964 1.000 95.830 ? 222 MET A CA  1 
ATOM 1687 C C   ? MET A 1 222 ?  -0.230   1.076  19.466 1.000 95.830 ? 222 MET A C   1 
ATOM 1688 C CB  ? MET A 1 222 ?  -0.165   0.005  17.205 1.000 95.830 ? 222 MET A CB  1 
ATOM 1689 O O   ? MET A 1 222 ?  -1.312   1.115  20.053 1.000 95.830 ? 222 MET A O   1 
ATOM 1690 C CG  ? MET A 1 222 ?  -0.419   0.154  15.714 1.000 95.830 ? 222 MET A CG  1 
ATOM 1691 S SD  ? MET A 1 222 ?  -0.191  -1.422  14.801 1.000 95.830 ? 222 MET A SD  1 
ATOM 1692 C CE  ? MET A 1 222 ?  -1.488  -2.429  15.573 1.000 95.830 ? 222 MET A CE  1 
ATOM 1693 N N   ? ARG A 1 223 ?   0.839   0.846  20.188 1.000 93.110 ? 223 ARG A N   1 
ATOM 1694 C CA  ? ARG A 1 223 ?   0.907   0.557  21.616 1.000 93.110 ? 223 ARG A CA  1 
ATOM 1695 C C   ? ARG A 1 223 ?   0.608   1.804  22.442 1.000 93.110 ? 223 ARG A C   1 
ATOM 1696 C CB  ? ARG A 1 223 ?   2.283   0.001  21.988 1.000 93.110 ? 223 ARG A CB  1 
ATOM 1697 O O   ? ARG A 1 223 ?  -0.035   1.721  23.490 1.000 93.110 ? 223 ARG A O   1 
ATOM 1698 C CG  ? ARG A 1 223 ?   2.501  -1.441  21.558 1.000 93.110 ? 223 ARG A CG  1 
ATOM 1699 C CD  ? ARG A 1 223 ?   3.854  -1.968  22.016 1.000 93.110 ? 223 ARG A CD  1 
ATOM 1700 N NE  ? ARG A 1 223 ?   4.863  -1.847  20.968 1.000 93.110 ? 223 ARG A NE  1 
ATOM 1701 N NH1 ? ARG A 1 223 ?   6.555  -2.829  22.196 1.000 93.110 ? 223 ARG A NH1 1 
ATOM 1702 N NH2 ? ARG A 1 223 ?   6.958  -2.099  20.061 1.000 93.110 ? 223 ARG A NH2 1 
ATOM 1703 C CZ  ? ARG A 1 223 ?   6.123  -2.259  21.078 1.000 93.110 ? 223 ARG A CZ  1 
ATOM 1704 N N   ? ASN A 1 224 ?   1.087   2.984  22.084 1.000 86.380 ? 224 ASN A N   1 
ATOM 1705 C CA  ? ASN A 1 224 ?   1.024   4.246  22.812 1.000 86.380 ? 224 ASN A CA  1 
ATOM 1706 C C   ? ASN A 1 224 ?  -0.335   4.921  22.648 1.000 86.380 ? 224 ASN A C   1 
ATOM 1707 C CB  ? ASN A 1 224 ?   2.142   5.186  22.356 1.000 86.380 ? 224 ASN A CB  1 
ATOM 1708 O O   ? ASN A 1 224 ?  -0.644   5.883  23.353 1.000 86.380 ? 224 ASN A O   1 
ATOM 1709 C CG  ? ASN A 1 224 ?   3.508   4.753  22.851 1.000 86.380 ? 224 ASN A CG  1 
ATOM 1710 N ND2 ? ASN A 1 224 ?   4.557   5.246  22.203 1.000 86.380 ? 224 ASN A ND2 1 
ATOM 1711 O OD1 ? ASN A 1 224 ?   3.619   3.981  23.807 1.000 86.380 ? 224 ASN A OD1 1 
ATOM 1712 N N   ? ASN A 1 225 ?  -1.401   4.261  21.976 1.000 69.130 ? 225 ASN A N   1 
ATOM 1713 C CA  ? ASN A 1 225 ?  -2.716   4.849  21.744 1.000 69.130 ? 225 ASN A CA  1 
ATOM 1714 C C   ? ASN A 1 225 ?  -3.824   3.806  21.853 1.000 69.130 ? 225 ASN A C   1 
ATOM 1715 C CB  ? ASN A 1 225 ?  -2.764   5.533  20.376 1.000 69.130 ? 225 ASN A CB  1 
ATOM 1716 O O   ? ASN A 1 225 ?  -3.683   2.689  21.352 1.000 69.130 ? 225 ASN A O   1 
ATOM 1717 C CG  ? ASN A 1 225 ?  -2.091   6.892  20.378 1.000 69.130 ? 225 ASN A CG  1 
ATOM 1718 N ND2 ? ASN A 1 225 ?  -0.885   6.957  19.827 1.000 69.130 ? 225 ASN A ND2 1 
ATOM 1719 O OD1 ? ASN A 1 225 ?  -2.651   7.874  20.872 1.000 69.130 ? 225 ASN A OD1 1 
# 
loop_
_struct_sheet_range.sheet_id 
_struct_sheet_range.id 
_struct_sheet_range.beg_label_comp_id 
_struct_sheet_range.beg_label_asym_id 
_struct_sheet_range.beg_label_seq_id 
_struct_sheet_range.pdbx_beg_PDB_ins_code 
_struct_sheet_range.end_label_comp_id 
_struct_sheet_range.end_label_asym_id 
_struct_sheet_range.end_label_seq_id 
_struct_sheet_range.pdbx_end_PDB_ins_code 
_struct_sheet_range.beg_auth_comp_id 
_struct_sheet_range.beg_auth_asym_id 
_struct_sheet_range.beg_auth_seq_id 
_struct_sheet_range.end_auth_comp_id 
_struct_sheet_range.end_auth_asym_id 
_struct_sheet_range.end_auth_seq_id 
A A ILE A   2 ? PHE A   3 ? ILE A 2   PHE A 3   
A B ASP A 172 ? ALA A 173 ? ASP A 172 ALA A 173 
B C THR A   6 ? GLU A   7 ? THR A 6   GLU A 7   
B D GLU A 117 ? GLY A 122 ? GLU A 117 GLY A 122 
B E GLN A 138 ? VAL A 145 ? GLN A 138 VAL A 145 
B F MET A 162 ? ALA A 165 ? MET A 162 ALA A 165 
B G PRO A 181 ? CYS A 184 ? PRO A 181 CYS A 184 
B H VAL A 187 ? TRP A 194 ? VAL A 187 TRP A 194 
B I GLY A 206 ? TYR A 210 ? GLY A 206 TYR A 210 
C J GLN A  16 ? GLU A  21 ? GLN A 16  GLU A 21  
C K SER A  24 ? LEU A  31 ? SER A 24  LEU A 31  
C L TRP A  36 ? THR A  39 ? TRP A 36  THR A 39  
C M TRP A  49 ? LEU A  52 ? TRP A 49  LEU A 52  
C N GLN A  65 ? THR A  74 ? GLN A 65  THR A 74  
C O ARG A  88 ? LEU A  92 ? ARG A 88  LEU A 92  
D P SER A  56 ? SER A  56 ? SER A 56  SER A 56  
D Q LEU A 136 ? LEU A 136 ? LEU A 136 LEU A 136 
E R LEU A  79 ? LEU A  79 ? LEU A 79  LEU A 79  
E S GLU A  84 ? GLU A  84 ? GLU A 84  GLU A 84  
# 
loop_
_struct_conf.id 
_struct_conf.conf_type_id 
_struct_conf.beg_label_comp_id 
_struct_conf.beg_label_asym_id 
_struct_conf.beg_label_seq_id 
_struct_conf.pdbx_beg_PDB_ins_code 
_struct_conf.end_label_comp_id 
_struct_conf.end_label_asym_id 
_struct_conf.end_label_seq_id 
_struct_conf.pdbx_end_PDB_ins_code 
_struct_conf.beg_auth_comp_id 
_struct_conf.beg_auth_asym_id 
_struct_conf.beg_auth_seq_id 
_struct_conf.end_auth_comp_id 
_struct_conf.end_auth_asym_id 
_struct_conf.end_auth_seq_id 
STRN1         STRN         ILE A   2 ? PHE A   3 ? ILE A 2   PHE A 3   
TURN_TY1_P1   TURN_TY1_P   ASN A   4 ? ASN A   4 ? ASN A 4   ASN A 4   
STRN2         STRN         THR A   6 ? GLU A   7 ? THR A 6   GLU A 7   
HELX_LH_PP_P1 HELX_LH_PP_P CYS A   8 ? GLY A   9 ? CYS A 8   GLY A 9   
TURN_TY1_P2   TURN_TY1_P   ARG A  10 ? ASN A  11 ? ARG A 10  ASN A 11  
BEND1         BEND         SER A  12 ? SER A  12 ? SER A 12  SER A 12  
TURN_TY1_P3   TURN_TY1_P   PRO A  14 ? TRP A  15 ? PRO A 14  TRP A 15  
STRN3         STRN         GLN A  16 ? GLU A  21 ? GLN A 16  GLU A 21  
TURN_TY1_P4   TURN_TY1_P   GLY A  22 ? THR A  23 ? GLY A 22  THR A 23  
STRN4         STRN         SER A  24 ? LEU A  31 ? SER A 24  LEU A 31  
BEND2         BEND         ASP A  33 ? ARG A  35 ? ASP A 33  ARG A 35  
STRN5         STRN         TRP A  36 ? THR A  39 ? TRP A 36  THR A 39  
TURN_TY1_P5   TURN_TY1_P   ALA A  41 ? HIS A  42 ? ALA A 41  HIS A 42  
BEND3         BEND         CYS A  43 ? CYS A  43 ? CYS A 43  CYS A 43  
BEND4         BEND         SER A  46 ? ARG A  47 ? SER A 46  ARG A 47  
STRN6         STRN         TRP A  49 ? LEU A  52 ? TRP A 49  LEU A 52  
BEND5         BEND         GLY A  53 ? GLY A  53 ? GLY A 53  GLY A 53  
BEND6         BEND         HIS A  55 ? HIS A  55 ? HIS A 55  HIS A 55  
STRN7         STRN         SER A  56 ? SER A  56 ? SER A 56  SER A 56  
BEND7         BEND         LEU A  57 ? GLN A  59 ? LEU A 57  GLN A 59  
BEND8         BEND         TRP A  62 ? TRP A  62 ? TRP A 62  TRP A 62  
STRN8         STRN         GLN A  65 ? THR A  74 ? GLN A 65  THR A 74  
TURN_TY1_P6   TURN_TY1_P   PRO A  76 ? GLY A  77 ? PRO A 76  GLY A 77  
STRN9         STRN         LEU A  79 ? LEU A  79 ? LEU A 79  LEU A 79  
TURN_TY1_P7   TURN_TY1_P   SER A  80 ? HIS A  83 ? SER A 80  HIS A 83  
STRN10        STRN         GLU A  84 ? GLU A  84 ? GLU A 84  GLU A 84  
TURN_TY1_P8   TURN_TY1_P   HIS A  85 ? HIS A  85 ? HIS A 85  HIS A 85  
STRN11        STRN         ARG A  88 ? LEU A  92 ? ARG A 88  LEU A 92  
BEND9         BEND         ARG A  93 ? LEU A  94 ? ARG A 93  LEU A 94  
HELX_LH_PP_P2 HELX_LH_PP_P PRO A  95 ? VAL A  98 ? PRO A 95  VAL A 98  
BEND10        BEND         SER A 100 ? SER A 101 ? SER A 100 SER A 101 
HELX_LH_PP_P3 HELX_LH_PP_P PRO A 104 ? PRO A 108 ? PRO A 104 PRO A 108 
BEND11        BEND         ASN A 109 ? ASP A 110 ? ASN A 109 ASP A 110 
HELX_LH_PP_P4 HELX_LH_PP_P CYS A 111 ? THR A 113 ? CYS A 111 THR A 113 
TURN_TY1_P9   TURN_TY1_P   ALA A 114 ? GLY A 115 ? ALA A 114 GLY A 115 
STRN12        STRN         GLU A 117 ? GLY A 122 ? GLU A 117 GLY A 122 
BEND12        BEND         TRP A 123 ? GLY A 124 ? TRP A 123 GLY A 124 
BEND13        BEND         ASN A 127 ? ASN A 127 ? ASN A 127 ASN A 127 
TURN_TY1_P10  TURN_TY1_P   PRO A 129 ? ARG A 130 ? PRO A 129 ARG A 130 
BEND14        BEND         PRO A 132 ? PHE A 133 ? PRO A 132 PHE A 133 
BEND15        BEND         ASP A 135 ? ASP A 135 ? ASP A 135 ASP A 135 
STRN13        STRN         LEU A 136 ? LEU A 136 ? LEU A 136 LEU A 136 
STRN14        STRN         GLN A 138 ? VAL A 145 ? GLN A 138 VAL A 145 
HELX_LH_PP_P5 HELX_LH_PP_P SER A 146 ? SER A 146 ? SER A 146 SER A 146 
HELX_RH_AL_P1 HELX_RH_AL_P HIS A 147 ? VAL A 153 ? HIS A 147 VAL A 153 
BEND16        BEND         TYR A 154 ? TYR A 154 ? TYR A 154 TYR A 154 
TURN_TY1_P11  TURN_TY1_P   PRO A 155 ? ARG A 157 ? PRO A 155 ARG A 157 
TURN_TY1_P12  TURN_TY1_P   SER A 160 ? ASN A 161 ? SER A 160 ASN A 161 
STRN15        STRN         MET A 162 ? ALA A 165 ? MET A 162 ALA A 165 
BEND17        BEND         VAL A 168 ? VAL A 168 ? VAL A 168 VAL A 168 
TURN_TY1_P13  TURN_TY1_P   PRO A 169 ? GLY A 170 ? PRO A 169 GLY A 170 
STRN16        STRN         ASP A 172 ? ALA A 173 ? ASP A 172 ALA A 173 
TURN_TY1_P14  TURN_TY1_P   GLN A 175 ? GLY A 176 ? GLN A 175 GLY A 176 
TURN_TY1_P15  TURN_TY1_P   SER A 178 ? GLY A 179 ? SER A 178 GLY A 179 
STRN17        STRN         PRO A 181 ? CYS A 184 ? PRO A 181 CYS A 184 
TURN_TY1_P16  TURN_TY1_P   GLY A 185 ? GLY A 186 ? GLY A 185 GLY A 186 
STRN18        STRN         VAL A 187 ? TRP A 194 ? VAL A 187 TRP A 194 
BEND18        BEND         VAL A 197 ? GLY A 200 ? VAL A 197 GLY A 200 
TURN_TY1_P17  TURN_TY1_P   ASP A 202 ? GLY A 203 ? ASP A 202 GLY A 203 
STRN19        STRN         GLY A 206 ? TYR A 210 ? GLY A 206 TYR A 210 
HELX_RH_3T_P1 HELX_RH_3T_P ILE A 211 ? TYR A 214 ? ILE A 211 TYR A 214 
HELX_RH_AL_P2 HELX_RH_AL_P VAL A 215 ? ARG A 223 ? VAL A 215 ARG A 223 
TURN_TY1_P18  TURN_TY1_P   ASN A 224 ? ASN A 224 ? ASN A 224 ASN A 224 
# 
