# Supplementary material for: FlatProt: 2D visualization eases protein structure comparison
Source: BMC Bioinformatics. 2025 Aug 13;26:210. doi: 10.1186/s12859-025-06233-x (PMC12344939; doi:10.1186/s12859-025-06233-x)
Supplement: Supplementary file 1 — Supplementary Material 1 [file 12859_2025_6233_MOESM1_ESM.zip › KLK/structures/Elane_Mus_musculus_GeneID=50701.cif]

data_Elane_Mus_musculus_GeneID=50701
# 
_entry.id   ? 
# 
_entity.id                         1    
_entity.type                       polymer 
_entity.pdbx_description           polymer-1 
_entity.formula_weight             23521 
_entity.pdbx_number_of_molecules      1 
# 
loop_
_struct_sheet.id 
_struct_sheet.number_strands 
A 2 
B 7 
C 6 
D 2 
E 2 
# 
loop_
_struct_conf_type.id 
_struct_conf_type.criteria 
STRN         DSSP 
TURN_TY1_P   DSSP 
HELX_LH_PP_P DSSP 
BEND         DSSP 
HELX_RH_3T_P DSSP 
HELX_RH_AL_P DSSP 
# 
_struct_asym.id          A 
_struct_asym.entity_id   1 
# 
_software.pdbx_ordinal     1 
_software.name             dssp 
_software.version          4.4.10 
_software.date             ? 
_software.classification   'model annotation' 
# 
_entity_poly.entity_id                      1 
_entity_poly.type                           polypeptide(L) 
_entity_poly.nstd_linkage                   n 
_entity_poly.nstd_monomer                   n 
_entity_poly.pdbx_seq_one_letter_code       
;EIVGGRPARPHAWPFMASLQRRGGHFCGATLIARNFVMSAAHCVFRSVQVVLGAHDLRRQERTRQTFSVQRIFENGFDPS
QLLNDIVIIQLNGSATINANVQVAQLPAQGVGDRTPCLAMGWGRLGTNRPSPSVLQELNVTVVTNMCRRRVNVCTLVPRR
QAGICFGDSGGPLVCNNLVQGIDSFIRGGCGSGLYPDAFAPVAEFADWINSIIRSH
;
_entity_poly.pdbx_seq_one_letter_code_can   
;EIVGGRPARPHAWPFMASLQRRGGHFCGATLIARNFVMSAAHCVFRSVQVVLGAHDLRRQERTRQTFSVQRIFENGFDPS
QLLNDIVIIQLNGSATINANVQVAQLPAQGVGDRTPCLAMGWGRLGTNRPSPSVLQELNVTVVTNMCRRRVNVCTLVPRR
QAGICFGDSGGPLVCNNLVQGIDSFIRGGCGSGLYPDAFAPVAEFADWINSIIRSH
;
_entity_poly.pdbx_strand_id                 A 
# 
loop_
_dssp_struct_summary.entry_id 
_dssp_struct_summary.label_comp_id 
_dssp_struct_summary.label_asym_id 
_dssp_struct_summary.label_seq_id 
_dssp_struct_summary.secondary_structure 
_dssp_struct_summary.ss_bridge 
_dssp_struct_summary.helix_3_10 
_dssp_struct_summary.helix_alpha 
_dssp_struct_summary.helix_pi 
_dssp_struct_summary.helix_pp 
_dssp_struct_summary.bend 
_dssp_struct_summary.chirality 
_dssp_struct_summary.sheet 
_dssp_struct_summary.strand 
_dssp_struct_summary.ladder_1 
_dssp_struct_summary.ladder_2 
_dssp_struct_summary.accessibility 
_dssp_struct_summary.TCO 
_dssp_struct_summary.kappa 
_dssp_struct_summary.alpha 
_dssp_struct_summary.phi 
_dssp_struct_summary.psi 
_dssp_struct_summary.x_ca 
_dssp_struct_summary.y_ca 
_dssp_struct_summary.z_ca 
Elane_Mus_musculus_GeneID=50701 GLU A 1   . . . . . . . . . . . . ? .      .     .      .      132.0  -0.3  10.9  -7.2  
Elane_Mus_musculus_GeneID=50701 ILE A 2   E . > . . . . - A A A . ? -0.862 .     -138.4 -86.3  100.0  1.3   8.6   -9.9  
Elane_Mus_musculus_GeneID=50701 VAL A 3   E . 3 . . . S + A A A . ? -0.602 86.1  7.0    -65.1  125.0  3.7   10.8  -11.8 
Elane_Mus_musculus_GeneID=50701 GLY A 4   T . 3 . . . S + . . . . ? 0.624  108.0 122.8  79.3   7.8    3.5   10.2  -15.6 
Elane_Mus_musculus_GeneID=50701 GLY A 5   . . < . . . . - . . . . ? -0.156 54.5  -123.2 -90.6  -173.0 0.5   7.8   -15.1 
Elane_Mus_musculus_GeneID=50701 ARG A 6   E . . . . . . - B C B . ? -0.932 32.9  -86.1  -131.3 154.1  -3.0  7.7   -16.5 
Elane_Mus_musculus_GeneID=50701 PRO A 7   E . . . . > . - B C B . ? -0.418 49.1  -123.0 -57.5  134.5  -6.5  7.7   -15.0 
Elane_Mus_musculus_GeneID=50701 ALA A 8   P . . . . P . - . . . . ? -0.488 27.5  -99.9  -74.0  149.0  -7.6  4.2   -14.2 
Elane_Mus_musculus_GeneID=50701 ARG A 9   P . > . . P . - . . . . ? -0.480 57.8  -84.0  -62.2  137.3  -10.8 2.7   -15.7 
Elane_Mus_musculus_GeneID=50701 PRO A 10  T . 3 . . < S - . . . . ? -0.238 110.4 -3.5   -48.9  126.3  -13.6 3.0   -13.2 
Elane_Mus_musculus_GeneID=50701 HIS A 11  T . 3 . . . S + . . . . ? 0.637  88.5  132.4  68.8   12.7   -13.5 -0.0  -10.8 
Elane_Mus_musculus_GeneID=50701 ALA A 12  S . < . . . S + . . . . ? 0.739  79.8  38.3   -61.7  -23.3  -10.6 -1.6  -12.7 
Elane_Mus_musculus_GeneID=50701 TRP A 13  S . > . . . S + . . . . ? -0.683 70.7  173.6  -133.1 77.7   -9.0  -2.1  -9.2  
Elane_Mus_musculus_GeneID=50701 PRO A 14  T . 3 . . . S + . . . . ? 0.532  75.8  60.8   -73.6  -0.8   -11.9 -3.1  -6.9  
Elane_Mus_musculus_GeneID=50701 PHE A 15  T . 3 . . . S + . . . . ? 0.492  78.1  114.4  -98.2  -7.9   -9.5  -3.8  -4.0  
Elane_Mus_musculus_GeneID=50701 MET A 16  E . < . . . . - C J I . ? -0.466 45.7  -173.8 -67.1  135.3  -8.1  -0.2  -3.9  
Elane_Mus_musculus_GeneID=50701 ALA A 17  E . . . . . . - C J I J ? -0.920 17.7  -137.0 -130.7 154.9  -9.0  1.8   -0.8  
Elane_Mus_musculus_GeneID=50701 SER A 18  E . . . . . . - C J I J ? -0.954 7.8   -148.0 -113.3 123.3  -8.5  5.4   0.4   
Elane_Mus_musculus_GeneID=50701 LEU A 19  E . . . . . . - C J I J ? -0.864 29.0  -167.7 -84.4  127.1  -7.4  6.4   3.8   
Elane_Mus_musculus_GeneID=50701 GLN A 20  E . . . . . . - C J I J ? -0.899 22.4  -168.1 -125.8 145.5  -9.1  9.6   4.7   
Elane_Mus_musculus_GeneID=50701 ARG A 21  E . > . . . S - C J I . ? -0.999 83.9  -11.6  -124.8 128.9  -8.8  12.4  7.3   
Elane_Mus_musculus_GeneID=50701 ARG A 22  T . 3 . . . S - . . . . ? 0.863  132.6 -52.8  50.2   33.4   -11.6 15.1  7.7   
Elane_Mus_musculus_GeneID=50701 GLY A 23  T . 3 . . . S + . . . . ? 0.401  116.4 114.5  89.3   -0.4   -13.0 13.8  4.4   
Elane_Mus_musculus_GeneID=50701 GLY A 24  E . < . . . . - C K I . ? -0.879 66.6  -119.1 -111.4 145.0  -9.7  14.2  2.5   
Elane_Mus_musculus_GeneID=50701 HIS A 25  E . . . . . . + C K I . ? -0.434 41.1  152.6  -72.8  138.6  -7.4  11.5  1.0   
Elane_Mus_musculus_GeneID=50701 PHE A 26  E . . . . . . + C K . . ? 0.523  63.4  15.9   -138.9 -20.9  -3.9  11.2  2.3   
Elane_Mus_musculus_GeneID=50701 CYS A 27  E . . . . . . - C K I . ? -0.989 66.7  -122.1 -148.4 156.8  -2.9  7.5   1.8   
Elane_Mus_musculus_GeneID=50701 GLY A 28  E . . . . . . - C K I . ? -0.481 26.2  -176.4 -89.6  169.6  -3.8  4.5   -0.2  
Elane_Mus_musculus_GeneID=50701 ALA A 29  E . . . . . . - C K I . ? -0.953 18.7  -129.2 -157.4 168.2  -4.8  1.0   1.1   
Elane_Mus_musculus_GeneID=50701 THR A 30  E . . . . . . - C K I K ? -0.994 18.9  -128.2 -131.4 124.8  -5.7  -2.5  -0.1  
Elane_Mus_musculus_GeneID=50701 LEU A 31  E . . . . . . + C K . K ? -0.627 35.1  164.6  -69.1  120.5  -8.7  -4.6  0.9   
Elane_Mus_musculus_GeneID=50701 ILE A 32  E . . . . . . + C K . . ? 0.464  67.3  9.6    -122.9 -3.4   -7.1  -8.0  1.9   
Elane_Mus_musculus_GeneID=50701 ALA A 33  E . > . . . S - C K . K ? -0.938 89.8  -91.5  -164.1 161.9  -10.2 -9.5  3.7   
Elane_Mus_musculus_GeneID=50701 ARG A 34  T . 3 . . . S + . . . . ? 0.775  128.9 21.3   -54.1  -23.1  -13.9 -8.4  4.1   
Elane_Mus_musculus_GeneID=50701 ASN A 35  T . 3 . . . S + . . . . ? 0.183  114.7 78.3   -131.5 15.6   -13.0 -6.5  7.2   
Elane_Mus_musculus_GeneID=50701 PHE A 36  E . < . . . . - C L K L ? -0.993 48.8  -173.5 -131.9 135.1  -9.2  -5.9  6.8   
Elane_Mus_musculus_GeneID=50701 VAL A 37  E . . . . . . - C L K L ? -0.916 16.1  -141.4 -119.6 149.8  -7.2  -3.5  4.7   
Elane_Mus_musculus_GeneID=50701 MET A 38  E . . . . . . + C L K L ? -0.941 32.9  148.1  -109.4 133.8  -3.5  -3.3  4.3   
Elane_Mus_musculus_GeneID=50701 SER A 39  E . . . . . . - C L . L ? -0.785 51.5  -64.7  -146.7 -177.2 -1.5  0.0   4.1   
Elane_Mus_musculus_GeneID=50701 ALA A 40  . . > . . . . - . . . . ? -0.711 36.4  -137.7 -78.1  135.6  1.8   1.6   4.9   
Elane_Mus_musculus_GeneID=50701 ALA A 41  G . > . . . S + . . . . ? 0.819  103.9 63.9   -61.6  -31.2  2.6   1.8   8.7   
Elane_Mus_musculus_GeneID=50701 HIS A 42  G . 3 . . . S + . . . . ? 0.593  93.8  65.2   -73.7  1.5    3.9   5.3   8.2   
Elane_Mus_musculus_GeneID=50701 CYS A 43  G . < . . . S + . . . . ? 0.465  72.7  115.8  -99.2  -1.0   0.3   6.2   7.2   
Elane_Mus_musculus_GeneID=50701 VAL A 44  . . < . . . . + . . . . ? -0.589 36.9  164.2  -86.3  121.5  -1.3  5.4   10.7  
Elane_Mus_musculus_GeneID=50701 PHE A 45  . . . . . . . - . . . . ? -0.826 52.6  -93.8  -129.8 165.1  -2.8  8.6   12.5  
Elane_Mus_musculus_GeneID=50701 ARG A 46  S . . . . . S + . . . . ? 0.784  114.3 29.3   -81.2  32.4   -5.4  9.1   15.7  
Elane_Mus_musculus_GeneID=50701 SER A 47  S . . . . . S + . . . . ? -0.732 73.4  158.0  170.3  93.8   -8.5  9.4   13.2  
Elane_Mus_musculus_GeneID=50701 VAL A 48  . . . . . . . - . . . . ? -0.946 21.2  -158.5 -128.9 135.0  -8.6  7.6   9.9   
Elane_Mus_musculus_GeneID=50701 GLN A 49  E . . . . . . - C M J M ? -0.922 13.6  -140.7 -105.3 145.8  -11.5 6.5   7.7   
Elane_Mus_musculus_GeneID=50701 VAL A 50  E . . . . . . - C M J M ? -0.937 14.4  -164.4 -107.3 125.2  -11.3 3.8   5.1   
Elane_Mus_musculus_GeneID=50701 VAL A 51  E . . . . . . - C M J M ? -0.956 9.5   -179.8 -112.6 123.4  -13.1 4.4   1.8   
Elane_Mus_musculus_GeneID=50701 LEU A 52  E . . . . . . + C M J M ? -0.822 60.0  29.2   -113.5 153.5  -13.8 1.5   -0.6  
Elane_Mus_musculus_GeneID=50701 GLY A 53  S . . . . . S + . . . . ? 0.552  81.7  133.0  82.2   8.4    -15.6 1.3   -4.0  
Elane_Mus_musculus_GeneID=50701 ALA A 54  . . . . . . . + . . . . ? -0.813 25.5  168.4  -97.7  127.7  -14.6 5.0   -5.0  
Elane_Mus_musculus_GeneID=50701 HIS A 55  S . . . . . S + . . . . ? 0.746  81.6  35.3   -92.8  -43.4  -13.2 5.7   -8.4  
Elane_Mus_musculus_GeneID=50701 ASP A 56  B . > . . . . - D P O . ? -0.965 69.3  -158.6 -115.6 116.3  -13.6 9.5   -8.1  
Elane_Mus_musculus_GeneID=50701 LEU A 57  T . 3 . . . S + . . . . ? 0.635  91.2  57.6   -76.3  -5.8   -13.0 10.9  -4.6  
Elane_Mus_musculus_GeneID=50701 ARG A 58  T . 3 . . . S + . . . . ? 0.684  98.2  72.2   -94.4  -16.6  -15.0 14.1  -5.4  
Elane_Mus_musculus_GeneID=50701 ARG A 59  S . < . . . S - . . . . ? -0.756 81.6  -126.0 -106.1 138.6  -18.2 12.2  -6.3  
Elane_Mus_musculus_GeneID=50701 GLN A 60  . . . . . . . - . . . . ? -0.746 37.3  -165.3 -76.1  96.5   -20.6 10.4  -4.0  
Elane_Mus_musculus_GeneID=50701 GLU A 61  . . > . . . . - . . . . ? -0.594 25.4  -135.1 -88.7  138.1  -20.6 7.0   -5.8  
Elane_Mus_musculus_GeneID=50701 ARG A 62  T . 3 . . . S + . . . . ? 0.757  107.8 58.2   -61.1  -23.6  -23.3 4.5   -4.9  
Elane_Mus_musculus_GeneID=50701 THR A 63  T . 3 . . . S + . . . . ? 0.572  81.7  115.2  -81.9  -14.9  -20.6 1.9   -4.8  
Elane_Mus_musculus_GeneID=50701 ARG A 64  . . < . . . . - . . . . ? -0.414 44.0  -171.1 -69.1  126.7  -18.7 3.8   -2.0  
Elane_Mus_musculus_GeneID=50701 GLN A 65  E . . . . . . - C N M . ? -0.997 5.5   -158.7 -116.0 128.7  -18.4 2.1   1.4   
Elane_Mus_musculus_GeneID=50701 THR A 66  E . . . . . . - C N M . ? -0.939 11.0  -176.2 -115.2 131.5  -17.0 4.0   4.4   
Elane_Mus_musculus_GeneID=50701 PHE A 67  E . . . . . . - C N M . ? -0.965 20.9  -135.4 -127.0 140.0  -15.6 2.4   7.5   
Elane_Mus_musculus_GeneID=50701 SER A 68  E . . . . . . - C N M . ? -0.567 39.4  -101.2 -79.4  157.8  -14.2 3.5   10.8  
Elane_Mus_musculus_GeneID=50701 VAL A 69  E . . . . . . + C N N . ? -0.734 37.7  177.5  -85.4  124.2  -11.0 2.0   12.1  
Elane_Mus_musculus_GeneID=50701 GLN A 70  E . . . . . . - C N . . ? 0.873  66.1  -5.8   -86.7  -51.8  -11.6 -0.8  14.7  
Elane_Mus_musculus_GeneID=50701 ARG A 71  E . . . . . . - C N N . ? -0.992 57.0  -145.0 -146.3 151.5  -8.1  -1.9  15.3  
Elane_Mus_musculus_GeneID=50701 ILE A 72  E . . . . . . - C N N . ? -0.981 11.2  -164.9 -124.2 129.2  -4.5  -1.4  14.0  
Elane_Mus_musculus_GeneID=50701 PHE A 73  E . . . . . . + C N N . ? -0.969 10.3  179.2  -116.1 124.1  -1.9  -4.1  13.7  
Elane_Mus_musculus_GeneID=50701 GLU A 74  E . . . . . . - C N N . ? -0.916 24.3  -143.4 -122.9 150.3  1.9   -3.2  13.2  
Elane_Mus_musculus_GeneID=50701 ASN A 75  S . . . . . S - . . . . ? -0.617 70.0  -61.6  -114.8 71.2   4.9   -5.4  12.9  
Elane_Mus_musculus_GeneID=50701 GLY A 76  . . . . . . . - . . . . ? 0.862  68.8  -163.7 66.7   36.4   7.8   -3.5  14.6  
Elane_Mus_musculus_GeneID=50701 PHE A 77  . . . . . . . - . . . . ? -0.347 8.2   -152.0 -56.9  127.0  7.8   -0.5  12.2  
Elane_Mus_musculus_GeneID=50701 ASP A 78  B . . > > . . - E R P . ? -0.914 8.1   -169.6 -102.1 105.8  11.0  1.6   12.4  
Elane_Mus_musculus_GeneID=50701 PRO A 79  T . . 4 5 . S + . . . . ? 0.750  83.7  55.3   -72.5  -21.9  10.1  5.1   11.4  
Elane_Mus_musculus_GeneID=50701 SER A 80  T . . 4 5 . S + . . . . ? 0.894  123.7 24.5   -77.0  -31.9  13.7  6.2   11.2  
Elane_Mus_musculus_GeneID=50701 GLN A 81  T . . 4 5 . S - . . . . ? 0.474  99.2  -128.4 -111.7 -2.9   14.7  3.6   8.8   
Elane_Mus_musculus_GeneID=50701 LEU A 82  T . . < 5 . . + . . . . ? 0.851  54.2  158.5  50.8   40.6   11.1  3.0   7.2   
Elane_Mus_musculus_GeneID=50701 LEU A 83  B . . . < . . + E S P . ? -0.730 59.1  12.8   -93.9  139.7  11.6  -0.8  8.0   
Elane_Mus_musculus_GeneID=50701 ASN A 84  S . . . . . S + . . . . ? 0.896  77.7  174.3  63.8   34.8   8.6   -3.2  8.2   
Elane_Mus_musculus_GeneID=50701 ASP A 85  . . . . . . . + . . . . ? -0.462 35.3  109.6  -76.0  58.4   6.5   -0.4  6.8   
Elane_Mus_musculus_GeneID=50701 ILE A 86  . . . . . . . - . . . . ? -0.989 42.8  -175.4 -133.2 135.9  3.3   -2.5  6.5   
Elane_Mus_musculus_GeneID=50701 VAL A 87  E . . . . . . - C O L N ? -0.991 17.3  -145.3 -135.1 142.8  0.1   -2.2  8.6   
Elane_Mus_musculus_GeneID=50701 ILE A 88  E . . . . . . - C O L N ? -0.953 16.5  -162.6 -106.0 126.9  -3.1  -4.2  8.9   
Elane_Mus_musculus_GeneID=50701 ILE A 89  E . . . . . . - C O L N ? -0.948 8.6   -146.6 -113.3 118.2  -6.3  -2.1  9.7   
Elane_Mus_musculus_GeneID=50701 GLN A 90  E . . . . . . - C O L N ? -0.782 19.3  -134.1 -83.7  125.8  -9.4  -3.8  10.9  
Elane_Mus_musculus_GeneID=50701 LEU A 91  E . . . . . . - C O . N ? -0.480 18.3  -117.7 -78.0  145.2  -12.6 -2.2  9.7   
Elane_Mus_musculus_GeneID=50701 ASN A 92  S . . . . . S - . . . . ? -0.514 96.1  -4.6   -76.7  58.0   -15.5 -1.5  12.1  
Elane_Mus_musculus_GeneID=50701 GLY A 93  S . . . . . S - . . . . ? -0.780 94.1  -66.2  142.7  -174.9 -17.7 -4.0  9.9   
Elane_Mus_musculus_GeneID=50701 SER A 94  . . . . . . . - . . . . ? -0.926 39.7  -122.8 -116.3 134.4  -17.5 -6.0  6.8   
Elane_Mus_musculus_GeneID=50701 ALA A 95  . . . . . . . - . . . . ? -0.419 26.6  -119.9 -66.2  138.8  -17.2 -4.8  3.2   
Elane_Mus_musculus_GeneID=50701 THR A 96  . . . . . . . - . . . . ? -0.786 30.6  -138.0 -76.4  115.9  -19.9 -5.9  0.8   
Elane_Mus_musculus_GeneID=50701 ILE A 97  . . . . . . . + . . . . ? -0.649 45.3  123.3  -84.3  130.5  -18.0 -7.9  -1.9  
Elane_Mus_musculus_GeneID=50701 ASN A 98  S . . . . . S - . . . . ? -0.814 77.2  -58.4  -161.9 -166.7 -19.2 -7.2  -5.6  
Elane_Mus_musculus_GeneID=50701 ALA A 99  S . . . . . S + . . . . ? 0.753  134.2 41.4   -62.8  -18.1  -18.0 -6.1  -9.0  
Elane_Mus_musculus_GeneID=50701 ASN A 100 S . . . . . S + . . . . ? 0.635  117.8 44.2   -105.6 -21.9  -16.8 -2.7  -7.4  
Elane_Mus_musculus_GeneID=50701 VAL A 101 S . . . . . S + . . . . ? -0.964 70.7  160.2  -131.4 115.2  -15.2 -4.0  -4.2  
Elane_Mus_musculus_GeneID=50701 GLN A 102 . . . . . . . - . . . . ? -0.938 40.1  -108.4 -135.8 157.8  -13.0 -7.1  -4.1  
Elane_Mus_musculus_GeneID=50701 VAL A 103 P . . . . > . - . . . . ? -0.684 36.3  -129.3 -84.2  130.3  -10.3 -8.8  -2.0  
Elane_Mus_musculus_GeneID=50701 ALA A 104 P . . . . P . - . . . . ? -0.526 19.6  -117.1 -75.7  152.8  -6.8  -8.6  -3.3  
Elane_Mus_musculus_GeneID=50701 GLN A 105 P . . . . P . - . . . . ? -0.721 22.8  -139.6 -92.7  139.6  -4.7  -11.7 -3.6  
Elane_Mus_musculus_GeneID=50701 LEU A 106 P . . . . P . - . . . . ? -0.711 19.1  -118.1 -97.6  144.2  -1.5  -11.9 -1.6  
Elane_Mus_musculus_GeneID=50701 PRO A 107 P . . . . < . - . . . . ? -0.503 6.4   -152.0 -79.9  145.3  1.7   -13.4 -3.0  
Elane_Mus_musculus_GeneID=50701 ALA A 108 S . . . . . S + . . . . ? 0.751  85.0  22.1   -78.6  -31.7  3.3   -16.6 -1.5  
Elane_Mus_musculus_GeneID=50701 GLN A 109 S . . . . . S - . . . . ? -0.920 91.5  -92.1  -133.8 161.2  6.8   -15.4 -2.8  
Elane_Mus_musculus_GeneID=50701 GLY A 110 P . . . . > . - . . . . ? -0.046 44.2  -103.5 -64.4  170.2  8.5   -12.2 -3.7  
Elane_Mus_musculus_GeneID=50701 VAL A 111 P . . . . P . - . . . . ? -0.735 33.1  -122.6 -101.4 144.3  8.6   -10.8 -7.3  
Elane_Mus_musculus_GeneID=50701 GLY A 112 P . > . . P . - . . . . ? -0.442 35.2  -78.0  -84.8  168.1  11.7  -11.0 -9.5  
Elane_Mus_musculus_GeneID=50701 ASP A 113 T . 3 . . < S + . . . . ? -0.190 113.0 20.0   -62.1  144.2  13.8  -8.3  -11.4 
Elane_Mus_musculus_GeneID=50701 ARG A 114 T . 3 . . . S + . . . . ? 0.568  85.2  149.9  76.5   8.1    12.3  -6.9  -14.6 
Elane_Mus_musculus_GeneID=50701 THR A 115 . . < . . . . - . . . . ? -0.630 48.6  -122.1 -71.5  126.5  8.8   -8.0  -13.7 
Elane_Mus_musculus_GeneID=50701 PRO A 116 E . . . . . . + B D C . ? -0.541 43.5  164.8  -69.5  139.8  6.1   -5.8  -15.2 
Elane_Mus_musculus_GeneID=50701 CYS A 117 E . . . . . . - B D C . ? -0.882 32.2  -121.4 -146.9 172.3  3.8   -4.3  -12.6 
Elane_Mus_musculus_GeneID=50701 LEU A 118 E . . . . . . - B D C D ? -0.978 14.6  -163.9 -124.4 131.8  1.2   -1.6  -11.9 
Elane_Mus_musculus_GeneID=50701 ALA A 119 E . . . . . . - B D C D ? -0.926 15.0  -176.7 -107.3 140.9  1.3   1.1   -9.3  
Elane_Mus_musculus_GeneID=50701 MET A 120 E . . . . . . + B D C . ? -0.968 13.9  124.0  -138.3 152.3  -1.9  2.9   -8.4  
Elane_Mus_musculus_GeneID=50701 GLY A 121 E . . . . . . - B D C . ? -0.960 55.1  -116.8 172.6  169.2  -2.9  5.7   -6.1  
Elane_Mus_musculus_GeneID=50701 TRP A 122 S . . . . . S + . . . . ? -0.058 72.0  124.2  -109.3 19.4   -4.6  9.2   -5.5  
Elane_Mus_musculus_GeneID=50701 GLY A 123 S . . . . . S - . . . . ? 0.033  70.6  -55.1  -70.5  -170.9 -1.4  10.8  -4.4  
Elane_Mus_musculus_GeneID=50701 ARG A 124 . . . . . . . - . . . . ? -0.302 35.0  -136.9 -66.4  154.3  0.3   14.0  -5.9  
Elane_Mus_musculus_GeneID=50701 LEU A 125 S . . . . . S - . . . . ? 0.320  85.4  -18.2  -93.9  9.7    1.1   14.3  -9.7  
Elane_Mus_musculus_GeneID=50701 GLY A 126 S . > . . . S - . . . . ? -0.921 86.1  -73.7  165.0  172.5  4.4   15.8  -8.7  
Elane_Mus_musculus_GeneID=50701 THR A 127 T . 3 . . . S + . . . . ? 0.874  132.5 21.1   -59.6  -34.2  6.3   17.5  -5.8  
Elane_Mus_musculus_GeneID=50701 ASN A 128 T . 3 . . . S + . . . . ? -0.014 106.9 101.6  -125.2 26.2   4.4   20.8  -6.3  
Elane_Mus_musculus_GeneID=50701 ARG A 129 S . < . . . S - . . . . ? -0.775 72.5  -101.4 -112.0 156.7  1.4   19.5  -8.1  
Elane_Mus_musculus_GeneID=50701 PRO A 130 P . . . . > . - . . . . ? -0.252 36.5  -101.1 -72.7  164.6  -2.2  18.8  -6.8  
Elane_Mus_musculus_GeneID=50701 SER A 131 P . . . . P . - . . . . ? -0.727 39.1  -119.7 -82.6  132.4  -3.7  15.4  -5.9  
Elane_Mus_musculus_GeneID=50701 PRO A 132 P . . . . < . - . . . . ? -0.393 5.9   -145.3 -69.7  152.4  -6.0  13.9  -8.6  
Elane_Mus_musculus_GeneID=50701 SER A 133 S . . . . . S + . . . . ? 0.667  83.9  68.0   -87.3  -18.6  -9.6  13.2  -7.7  
Elane_Mus_musculus_GeneID=50701 VAL A 134 B . . . . . S - D Q O . ? -0.814 98.5  -97.5  -104.4 141.5  -9.7  10.1  -10.0 
Elane_Mus_musculus_GeneID=50701 LEU A 135 . . . . . . . - . . . . ? -0.333 41.9  -151.7 -56.2  134.8  -7.6  6.9   -9.3  
Elane_Mus_musculus_GeneID=50701 GLN A 136 E . . . . . . - B E B C ? -0.788 10.4  -164.7 -111.6 154.3  -4.4  6.8   -11.2 
Elane_Mus_musculus_GeneID=50701 GLU A 137 E . . . . . . - B E B C ? -0.986 2.6   -170.3 -137.2 151.2  -2.3  3.9   -12.5 
Elane_Mus_musculus_GeneID=50701 LEU A 138 E . . . . . . - B E . C ? -0.995 22.9  -127.1 -143.1 132.9  1.3   3.5   -13.8 
Elane_Mus_musculus_GeneID=50701 ASN A 139 E . . . . . . + B E . C ? -0.652 38.7  172.9  -76.7  129.2  3.3   0.9   -15.5 
Elane_Mus_musculus_GeneID=50701 VAL A 140 E . . . . . . - B E . C ? -0.887 25.9  -134.0 -134.7 161.4  6.5   0.1   -13.7 
Elane_Mus_musculus_GeneID=50701 THR A 141 E . . . . . . - B E E C ? -0.976 25.4  -118.0 -118.3 135.2  9.3   -2.4  -13.8 
Elane_Mus_musculus_GeneID=50701 VAL A 142 E . . . . . . + B E E . ? -0.536 34.6  168.7  -71.2  131.9  10.7  -4.2  -10.9 
Elane_Mus_musculus_GeneID=50701 VAL A 143 . . > . . . . + . . . . ? -0.368 11.3  155.6  -136.5 53.0   14.4  -3.4  -10.4 
Elane_Mus_musculus_GeneID=50701 THR A 144 G . > . . . . + . . . . ? 0.772  67.8  67.8   -58.6  -29.5  15.1  -4.9  -6.9  
Elane_Mus_musculus_GeneID=50701 ASN A 145 G . 3 . . . S + . . . . ? 0.668  97.1  56.7   -66.4  -7.7   18.8  -5.2  -7.6  
Elane_Mus_musculus_GeneID=50701 MET A 146 G . < . . . S + . . . . ? 0.359  81.9  112.8  -105.1 -0.1   18.9  -1.4  -7.6  
Elane_Mus_musculus_GeneID=50701 CYS A 147 . . < . . . . - . . . . ? -0.532 62.4  -146.4 -76.2  138.6  17.5  -1.1  -4.1  
Elane_Mus_musculus_GeneID=50701 ARG A 148 S . . . . . S + . . . . ? 0.890  94.3  56.1   -66.8  -33.5  19.7  0.3   -1.4  
Elane_Mus_musculus_GeneID=50701 ARG A 149 S . > . . . S - . . . . ? -0.853 75.9  -151.4 -105.7 117.5  17.8  -2.1  1.0   
Elane_Mus_musculus_GeneID=50701 ARG A 150 T . 3 . . . S + . . . . ? 0.588  94.2  64.4   -67.1  6.9    17.8  -5.7  -0.0  
Elane_Mus_musculus_GeneID=50701 VAL A 151 T . 3 . . . S + . . . . ? 0.500  88.9  82.7   -115.8 3.9    14.5  -6.0  1.7   
Elane_Mus_musculus_GeneID=50701 ASN A 152 S . < . . . S - . . . . ? -0.689 73.0  -127.5 -104.9 152.7  12.4  -3.6  -0.6  
Elane_Mus_musculus_GeneID=50701 VAL A 153 E . . . . . . - B F . F ? -0.899 34.3  -162.4 -88.8  121.4  10.7  -4.1  -3.9  
Elane_Mus_musculus_GeneID=50701 CYS A 154 E . . . . . . - B F . F ? -0.893 7.9   -170.4 -113.9 139.7  12.0  -1.3  -6.1  
Elane_Mus_musculus_GeneID=50701 THR A 155 E . . . . . . - B F E F ? -0.924 5.3   -179.1 -127.8 156.9  10.5  -0.1  -9.3  
Elane_Mus_musculus_GeneID=50701 LEU A 156 E . . . . . . - B F E . ? -0.973 27.6  -139.5 -145.0 152.1  11.4  2.2   -12.1 
Elane_Mus_musculus_GeneID=50701 VAL A 157 . . > . . . . - . . . . ? -0.890 38.8  -135.7 -108.7 91.3   10.0  3.6   -15.4 
Elane_Mus_musculus_GeneID=50701 PRO A 158 T . 3 . . . S + . . . . ? -0.191 79.9  4.3    -55.5  128.3  13.1  3.4   -17.5 
Elane_Mus_musculus_GeneID=50701 ARG A 159 T . 3 . . . S + . . . . ? 0.643  114.3 92.6   82.9   7.2    13.7  6.6   -19.7 
Elane_Mus_musculus_GeneID=50701 ARG A 160 S . < . . . S - . . . . ? -0.990 78.3  -129.3 -129.7 142.0  10.7  8.5   -18.2 
Elane_Mus_musculus_GeneID=50701 GLN A 161 . . . . . . . + . . . . ? -0.627 68.8  126.4  -81.1  72.1   10.4  10.8  -15.2 
Elane_Mus_musculus_GeneID=50701 ALA A 162 . . . . . . . + . . . . ? -0.951 19.9  101.0  -135.3 152.1  7.5   8.8   -13.8 
Elane_Mus_musculus_GeneID=50701 GLY A 163 E . . . . . . - A B A . ? -0.984 63.9  -40.0  164.6  -171.4 6.7   7.1   -10.5 
Elane_Mus_musculus_GeneID=50701 ILE A 164 E . . . . . . - A B A . ? -0.503 52.7  -172.7 -78.5  162.1  4.8   7.2   -7.2  
Elane_Mus_musculus_GeneID=50701 CYS A 165 . . > . . . . - . . . . ? -0.780 37.0  -42.2  -143.2 -175.5 4.4   10.4  -5.3  
Elane_Mus_musculus_GeneID=50701 PHE A 166 T . 3 . . . S + . . . . ? -0.267 122.2 25.2   -59.4  136.5  3.2   11.9  -2.0  
Elane_Mus_musculus_GeneID=50701 GLY A 167 T . 3 . . . S + . . . . ? 0.154  95.9  93.7   95.2   -16.4  -0.1  10.5  -0.9  
Elane_Mus_musculus_GeneID=50701 ASP A 168 . . X . . . . + . . . . ? 0.564  54.3  127.4  -82.4  -14.0  0.3   7.3   -2.8  
Elane_Mus_musculus_GeneID=50701 SER A 169 T . 3 . . . S + . . . . ? -0.186 71.8  23.9   -44.5  136.5  1.8   5.7   0.4   
Elane_Mus_musculus_GeneID=50701 GLY A 170 T . 3 . . . S + . . . . ? 0.221  91.6  132.0  90.6   -16.5  0.0   2.5   1.2   
Elane_Mus_musculus_GeneID=50701 GLY A 171 . . < . . . . - . . . . ? -0.396 59.6  -100.8 -69.6  155.1  -1.1  2.0   -2.4  
Elane_Mus_musculus_GeneID=50701 PRO A 172 E . . . . . . - B G . G ? -0.421 15.2  -149.6 -85.9  140.9  -0.6  -1.5  -4.0  
Elane_Mus_musculus_GeneID=50701 LEU A 173 E . . . . . . - B G D G ? -0.977 25.3  -160.8 -93.4  115.4  2.1   -2.7  -6.4  
Elane_Mus_musculus_GeneID=50701 VAL A 174 E . . . . . . + B G D G ? -0.893 16.8  171.5  -112.4 122.5  0.4   -5.4  -8.5  
Elane_Mus_musculus_GeneID=50701 CYS A 175 E . > . . . S - B G . G ? -0.996 74.1  -8.5   -127.9 128.9  2.4   -8.0  -10.5 
Elane_Mus_musculus_GeneID=50701 ASN A 176 T . 3 . . . S - . . . . ? 0.904  130.3 -57.1  52.2   33.4   0.8   -11.0 -12.3 
Elane_Mus_musculus_GeneID=50701 ASN A 177 T . 3 . . . S + . . . . ? 0.650  117.0 108.7  77.6   13.3   -2.5  -10.1 -10.5 
Elane_Mus_musculus_GeneID=50701 LEU A 178 E . < . . . S - B H G . ? -0.965 76.9  -113.6 -117.6 148.8  -1.0  -10.3 -7.0  
Elane_Mus_musculus_GeneID=50701 VAL A 179 E . . . . . . + B H G . ? -0.674 40.4  168.4  -80.7  107.1  -0.2  -7.5  -4.5  
Elane_Mus_musculus_GeneID=50701 GLN A 180 E . . . . . . + B H . . ? 0.661  57.2  4.3    -97.7  -17.9  3.6   -7.7  -4.4  
Elane_Mus_musculus_GeneID=50701 GLY A 181 E . . . . . . - B H G H ? -0.988 56.5  -125.7 -161.9 165.0  4.3   -4.5  -2.5  
Elane_Mus_musculus_GeneID=50701 ILE A 182 E . . . . . . - B H G H ? -0.978 42.4  -105.7 -120.1 127.7  3.0   -1.4  -0.6  
Elane_Mus_musculus_GeneID=50701 ASP A 183 E . . . . . . + B H . H ? -0.378 53.7  160.4  -51.7  118.9  4.1   2.0   -1.6  
Elane_Mus_musculus_GeneID=50701 SER A 184 E . . . . . . - B H . . ? 0.842  48.6  -22.1  -113.3 -59.3  6.5   2.9   1.1   
Elane_Mus_musculus_GeneID=50701 PHE A 185 E . . . . . . - B H . H ? -0.951 43.7  -139.2 -154.9 161.4  8.9   5.7   0.2   
Elane_Mus_musculus_GeneID=50701 ILE A 186 . . . . . . . - . . . . ? -0.941 17.8  -135.8 -119.9 143.8  10.6  7.7   -2.6  
Elane_Mus_musculus_GeneID=50701 ARG A 187 S . . . . . S - . . . . ? -0.924 72.4  -18.6  -99.4  128.6  14.2  8.9   -2.8  
Elane_Mus_musculus_GeneID=50701 GLY A 188 S . . . . . S - . . . . ? -0.571 116.4 -7.9   81.7   -141.0 14.6  12.5  -4.1  
Elane_Mus_musculus_GeneID=50701 GLY A 189 S . > . . . S - . . . . ? -0.482 87.9  -78.2  -89.7  159.4  11.7  14.2  -6.0  
Elane_Mus_musculus_GeneID=50701 CYS A 190 T . 3 . . . S - . . . . ? -0.347 112.9 -4.2   -54.1  132.0  8.5   12.6  -7.3  
Elane_Mus_musculus_GeneID=50701 GLY A 191 T . 3 . . . S + . . . . ? 0.840  78.2  163.7  57.1   38.1   9.0   10.5  -10.4 
Elane_Mus_musculus_GeneID=50701 SER A 192 . . < . . . . - . . . . ? 0.751  36.0  -146.2 -63.0  -21.6  12.7  11.5  -10.7 
Elane_Mus_musculus_GeneID=50701 GLY A 193 S . . . . . S + . . . . ? 0.402  85.7  79.7   69.5   -5.8   13.3  8.7   -13.1 
Elane_Mus_musculus_GeneID=50701 LEU A 194 S . . . . . S + . . . . ? 0.727  90.1  43.6   -104.1 -32.9  16.8  8.5   -11.5 
Elane_Mus_musculus_GeneID=50701 TYR A 195 S . . . . . S - . . . . ? -0.936 85.8  -114.7 -118.7 137.3  16.0  6.5   -8.3  
Elane_Mus_musculus_GeneID=50701 PRO A 196 . . . . . . . - . . . . ? -0.354 29.9  -117.0 -65.4  148.3  13.7  3.5   -8.0  
Elane_Mus_musculus_GeneID=50701 ASP A 197 E . . . . . . - B I F . ? -0.681 31.4  -129.0 -79.2  143.7  10.5  3.8   -5.9  
Elane_Mus_musculus_GeneID=50701 ALA A 198 E . . . . . . - B I F H ? -0.821 22.8  -173.7 -106.8 139.2  10.4  1.6   -2.8  
Elane_Mus_musculus_GeneID=50701 PHE A 199 E . . . . . . - B I F H ? -0.973 31.0  -115.7 -127.4 135.3  7.7   -0.8  -1.8  
Elane_Mus_musculus_GeneID=50701 ALA A 200 E . . . . . . - B I . H ? -0.599 42.0  -115.3 -65.9  127.6  7.3   -2.8  1.4   
Elane_Mus_musculus_GeneID=50701 PRO A 201 E . > . . . . - B I . H ? -0.574 25.3  -164.8 -74.0  110.1  7.5   -6.5  0.3   
Elane_Mus_musculus_GeneID=50701 VAL A 202 G . > . . . S + . . . . ? 0.867  84.8  62.8   -62.5  -39.6  4.1   -8.1  1.0   
Elane_Mus_musculus_GeneID=50701 ALA A 203 G . > . . . S + . . . . ? 0.856  97.1  58.1   -59.4  -31.9  5.4   -11.6 0.6   
Elane_Mus_musculus_GeneID=50701 GLU A 204 G . < . . . S + . . . . ? 0.711  114.5 37.7   -71.1  -17.9  7.8   -11.1 3.6   
Elane_Mus_musculus_GeneID=50701 PHE A 205 G . < > . . S + . . . . ? 0.243  83.2  106.5  -116.0 7.7    4.7   -10.3 5.8   
Elane_Mus_musculus_GeneID=50701 ALA A 206 H . < > . . S + . . . . ? 0.900  81.2  47.9   -59.3  -43.9  2.3   -12.8 4.4   
Elane_Mus_musculus_GeneID=50701 ASP A 207 H . . > . . S + . . . . ? 0.926  114.8 45.9   -62.7  -45.9  2.5   -15.1 7.4   
Elane_Mus_musculus_GeneID=50701 TRP A 208 H . . > . . S + . . . . ? 0.925  113.3 49.5   -60.7  -47.7  2.0   -12.2 9.8   
Elane_Mus_musculus_GeneID=50701 ILE A 209 H . . X . . S + . . . . ? 0.945  112.1 48.1   -58.1  -48.7  -0.9  -10.8 7.7   
Elane_Mus_musculus_GeneID=50701 ASN A 210 H . . X . . S + . . . . ? 0.851  106.7 56.4   -64.9  -37.6  -2.6  -14.1 7.6   
Elane_Mus_musculus_GeneID=50701 SER A 211 H . . X . . S + . . . . ? 0.874  108.7 47.8   -62.4  -37.4  -2.2  -14.7 11.3  
Elane_Mus_musculus_GeneID=50701 ILE A 212 H . . X . . S + . . . . ? 0.946  111.8 48.9   -66.9  -48.0  -4.0  -11.4 12.0  
Elane_Mus_musculus_GeneID=50701 ILE A 213 H . > < . . S + . . . . ? 0.916  112.9 47.8   -60.9  -42.9  -6.9  -12.2 9.6   
Elane_Mus_musculus_GeneID=50701 ARG A 214 H . 3 < . . S + . . . . ? 0.832  108.3 54.3   -69.9  -31.5  -7.4  -15.7 11.0  
Elane_Mus_musculus_GeneID=50701 SER A 215 H . 3 < . . . . . . . . ? 0.635  .     .      -81.7  -9.3   -7.4  -14.5 14.6  
Elane_Mus_musculus_GeneID=50701 HIS A 216 . . < < . . . . . . . . ? 0.555  .     .      -140.7 .      -10.2 -11.9 13.9  
# 
loop_
_dssp_struct_ladder.id 
_dssp_struct_ladder.sheet_id 
_dssp_struct_ladder.range_id_1 
_dssp_struct_ladder.range_id_2 
_dssp_struct_ladder.type 
_dssp_struct_ladder.beg_1_label_comp_id 
_dssp_struct_ladder.beg_1_label_asym_id 
_dssp_struct_ladder.beg_1_label_seq_id 
_dssp_struct_ladder.pdbx_beg_1_PDB_ins_code 
_dssp_struct_ladder.end_1_label_comp_id 
_dssp_struct_ladder.end_1_label_asym_id 
_dssp_struct_ladder.end_1_label_seq_id 
_dssp_struct_ladder.pdbx_end_1_PDB_ins_code 
_dssp_struct_ladder.beg_1_auth_comp_id 
_dssp_struct_ladder.beg_1_auth_asym_id 
_dssp_struct_ladder.beg_1_auth_seq_id 
_dssp_struct_ladder.end_1_auth_comp_id 
_dssp_struct_ladder.end_1_auth_asym_id 
_dssp_struct_ladder.end_1_auth_seq_id 
_dssp_struct_ladder.beg_2_label_comp_id 
_dssp_struct_ladder.beg_2_label_asym_id 
_dssp_struct_ladder.beg_2_label_seq_id 
_dssp_struct_ladder.pdbx_beg_2_PDB_ins_code 
_dssp_struct_ladder.end_2_label_comp_id 
_dssp_struct_ladder.end_2_label_asym_id 
_dssp_struct_ladder.end_2_label_seq_id 
_dssp_struct_ladder.pdbx_end_2_PDB_ins_code 
_dssp_struct_ladder.beg_2_auth_comp_id 
_dssp_struct_ladder.beg_2_auth_asym_id 
_dssp_struct_ladder.beg_2_auth_seq_id 
_dssp_struct_ladder.end_2_auth_comp_id 
_dssp_struct_ladder.end_2_auth_asym_id 
_dssp_struct_ladder.end_2_auth_seq_id 
A A A B anti-parallel ILE A 2   ? VAL A 3   ? ILE A 2   VAL A 3   ILE A 164 ? GLY A 163 ? ILE A 164 GLY A 163 
B B C E anti-parallel ARG A 6   ? PRO A 7   ? ARG A 6   PRO A 7   GLU A 137 ? GLN A 136 ? GLU A 137 GLN A 136 
C B D E anti-parallel PRO A 116 ? GLY A 121 ? PRO A 116 GLY A 121 THR A 141 ? GLN A 136 ? THR A 141 GLN A 136 
D B D G anti-parallel LEU A 118 ? ALA A 119 ? LEU A 118 ALA A 119 VAL A 174 ? LEU A 173 ? VAL A 174 LEU A 173 
E B E F anti-parallel THR A 141 ? VAL A 142 ? THR A 141 VAL A 142 LEU A 156 ? THR A 155 ? LEU A 156 THR A 155 
F B F I anti-parallel VAL A 153 ? THR A 155 ? VAL A 153 THR A 155 PHE A 199 ? ASP A 197 ? PHE A 199 ASP A 197 
G B G H anti-parallel PRO A 172 ? CYS A 175 ? PRO A 172 CYS A 175 ILE A 182 ? LEU A 178 ? ILE A 182 LEU A 178 
H B H I anti-parallel GLY A 181 ? PHE A 185 ? GLY A 181 PHE A 185 PRO A 201 ? ALA A 198 ? PRO A 201 ALA A 198 
I C J K anti-parallel MET A 16  ? ARG A 21  ? MET A 16  ARG A 21  THR A 30  ? GLY A 24  ? THR A 30  GLY A 24  
J C J M anti-parallel ALA A 17  ? GLN A 20  ? ALA A 17  GLN A 20  LEU A 52  ? GLN A 49  ? LEU A 52  GLN A 49  
K C K L anti-parallel THR A 30  ? ALA A 33  ? THR A 30  ALA A 33  MET A 38  ? PHE A 36  ? MET A 38  PHE A 36  
L C L O anti-parallel PHE A 36  ? SER A 39  ? PHE A 36  SER A 39  GLN A 90  ? VAL A 87  ? GLN A 90  VAL A 87  
M C M N anti-parallel GLN A 49  ? LEU A 52  ? GLN A 49  LEU A 52  SER A 68  ? GLN A 65  ? SER A 68  GLN A 65  
N C N O anti-parallel VAL A 69  ? GLU A 74  ? VAL A 69  GLU A 74  LEU A 91  ? VAL A 87  ? LEU A 91  VAL A 87  
O D P Q anti-parallel ASP A 56  ? ASP A 56  ? ASP A 56  ASP A 56  VAL A 134 ? VAL A 134 ? VAL A 134 VAL A 134 
P E R S anti-parallel ASP A 78  ? ASP A 78  ? ASP A 78  ASP A 78  LEU A 83  ? LEU A 83  ? LEU A 83  LEU A 83  
# 
loop_
_dssp_struct_bridge_pairs.id 
_dssp_struct_bridge_pairs.label_comp_id 
_dssp_struct_bridge_pairs.label_seq_id 
_dssp_struct_bridge_pairs.label_asym_id 
_dssp_struct_bridge_pairs.auth_seq_id 
_dssp_struct_bridge_pairs.auth_asym_id 
_dssp_struct_bridge_pairs.pdbx_PDB_ins_code 
_dssp_struct_bridge_pairs.acceptor_1_label_comp_id 
_dssp_struct_bridge_pairs.acceptor_1_label_seq_id 
_dssp_struct_bridge_pairs.acceptor_1_label_asym_id 
_dssp_struct_bridge_pairs.acceptor_1_auth_seq_id 
_dssp_struct_bridge_pairs.acceptor_1_auth_asym_id 
_dssp_struct_bridge_pairs.acceptor_1_pdbx_PDB_ins_code 
_dssp_struct_bridge_pairs.acceptor_1_energy 
_dssp_struct_bridge_pairs.acceptor_2_label_comp_id 
_dssp_struct_bridge_pairs.acceptor_2_label_seq_id 
_dssp_struct_bridge_pairs.acceptor_2_label_asym_id 
_dssp_struct_bridge_pairs.acceptor_2_auth_seq_id 
_dssp_struct_bridge_pairs.acceptor_2_auth_asym_id 
_dssp_struct_bridge_pairs.acceptor_2_pdbx_PDB_ins_code 
_dssp_struct_bridge_pairs.acceptor_2_energy 
_dssp_struct_bridge_pairs.donor_1_label_comp_id 
_dssp_struct_bridge_pairs.donor_1_label_seq_id 
_dssp_struct_bridge_pairs.donor_1_label_asym_id 
_dssp_struct_bridge_pairs.donor_1_auth_seq_id 
_dssp_struct_bridge_pairs.donor_1_auth_asym_id 
_dssp_struct_bridge_pairs.donor_1_pdbx_PDB_ins_code 
_dssp_struct_bridge_pairs.donor_1_energy 
_dssp_struct_bridge_pairs.donor_2_label_comp_id 
_dssp_struct_bridge_pairs.donor_2_label_seq_id 
_dssp_struct_bridge_pairs.donor_2_label_asym_id 
_dssp_struct_bridge_pairs.donor_2_auth_seq_id 
_dssp_struct_bridge_pairs.donor_2_auth_asym_id 
_dssp_struct_bridge_pairs.donor_2_pdbx_PDB_ins_code 
_dssp_struct_bridge_pairs.donor_2_energy 
1   GLU 1   A 1   A ? ?   ?   ? ?   ? ? ?    ?   ?   ? ?   ? ? ?    CYS 165 A 165 A ? -0.7 VAL 3   A 3   A ? -0.7 
2   ILE 2   A 2   A ? GLY 121 A 121 A ? -0.4 GLY 123 A 123 A ? -0.3 GLY 5   A 5   A ? -1.6 GLY 4   A 4   A ? -0.3 
3   VAL 3   A 3   A ? GLY 163 A 163 A ? -2.9 GLU 1   A 1   A ? -0.7 GLY 163 A 163 A ? -1.7 GLY 126 A 126 A ? -0.1 
4   GLY 4   A 4   A ? ILE 2   A 2   A ? -0.3 LEU 125 A 125 A ? -0.3 VAL 3   A 3   A ? -0.3 ALA 162 A 162 A ? -0.1 
5   GLY 5   A 5   A ? ILE 2   A 2   A ? -1.6 GLY 163 A 163 A ? -0.2 LEU 138 A 138 A ? -0.2 GLY 4   A 4   A ? -0.2 
6   ARG 6   A 6   A ? GLU 137 A 137 A ? -2.6 VAL 3   A 3   A ? -0.1 GLU 137 A 137 A ? -2.9 ALA 8   A 8   A ? -0.1 
7   PRO 7   A 7   A ? ?   ?   ? ?   ? ? ?    ?   ?   ? ?   ? ? ?    GLN 136 A 136 A ? -0.3 ARG 9   A 9   A ? -0.1 
8   ALA 8   A 8   A ? LEU 135 A 135 A ? -3.0 HIS 55  A 55  A ? -0.1 LEU 135 A 135 A ? -0.1 HIS 11  A 11  A ? -0.1 
9   ARG 9   A 9   A ? PRO 7   A 7   A ? -0.1 PRO 10  A 10  A ? -0.1 ALA 12  A 12  A ? -2.2 TRP 13  A 13  A ? -0.3 
10  PRO 10  A 10  A ? ?   ?   ? ?   ? ? ?    ?   ?   ? ?   ? ? ?    ARG 9   A 9   A ? -0.1 HIS 55  A 55  A ? -0.1 
11  HIS 11  A 11  A ? TRP 13  A 13  A ? -0.2 ALA 12  A 12  A ? -0.1 ARG 9   A 9   A ? -0.1 HIS 55  A 55  A ? -0.0 
12  ALA 12  A 12  A ? ARG 9   A 9   A ? -2.2 TRP 13  A 13  A ? -0.3 HIS 11  A 11  A ? -0.1 HIS 55  A 55  A ? -0.0 
13  TRP 13  A 13  A ? ARG 9   A 9   A ? -0.3 PRO 14  A 14  A ? -0.1 MET 16  A 16  A ? -1.9 ALA 12  A 12  A ? -0.3 
14  PRO 14  A 14  A ? ?   ?   ? ?   ? ? ?    ?   ?   ? ?   ? ? ?    GLN 102 A 102 A ? -1.4 GLY 53  A 53  A ? -0.2 
15  PHE 15  A 15  A ? VAL 101 A 101 A ? -0.2 VAL 103 A 103 A ? -0.1 LEU 31  A 31  A ? -2.8 ALA 17  A 17  A ? -0.2 
16  MET 16  A 16  A ? TRP 13  A 13  A ? -1.9 THR 30  A 30  A ? -0.2 GLY 53  A 53  A ? -0.6 SER 18  A 18  A ? -0.3 
17  ALA 17  A 17  A ? ALA 29  A 29  A ? -2.8 PHE 15  A 15  A ? -0.2 ALA 29  A 29  A ? -1.9 LEU 19  A 19  A ? -0.5 
18  SER 18  A 18  A ? VAL 51  A 51  A ? -2.7 MET 16  A 16  A ? -0.3 VAL 51  A 51  A ? -2.9 GLN 20  A 20  A ? -0.6 
19  LEU 19  A 19  A ? CYS 27  A 27  A ? -3.2 ALA 17  A 17  A ? -0.5 PHE 26  A 26  A ? -2.4 CYS 27  A 27  A ? -1.3 
20  GLN 20  A 20  A ? GLN 49  A 49  A ? -3.3 SER 18  A 18  A ? -0.6 GLN 49  A 49  A ? -2.5 ARG 22  A 22  A ? -0.4 
21  ARG 21  A 21  A ? GLY 24  A 24  A ? -2.7 LEU 19  A 19  A ? -0.3 GLY 24  A 24  A ? -2.5 VAL 48  A 48  A ? -0.1 
22  ARG 22  A 22  A ? GLN 20  A 20  A ? -0.4 GLY 23  A 23  A ? -0.3 ARG 21  A 21  A ? -0.1 HIS 25  A 25  A ? -0.1 
23  GLY 23  A 23  A ? GLY 24  A 24  A ? -0.2 ?   ?   ? ?   ? ? ?    HIS 25  A 25  A ? -0.4 ARG 22  A 22  A ? -0.3 
24  GLY 24  A 24  A ? ARG 21  A 21  A ? -2.5 HIS 25  A 25  A ? -0.0 ARG 21  A 21  A ? -2.7 GLY 23  A 23  A ? -0.2 
25  HIS 25  A 25  A ? GLY 23  A 23  A ? -0.4 GLN 20  A 20  A ? -0.2 GLN 20  A 20  A ? -0.2 GLY 28  A 28  A ? -0.1 
26  PHE 26  A 26  A ? LEU 19  A 19  A ? -2.4 CYS 27  A 27  A ? -0.5 GLY 28  A 28  A ? -0.3 SER 169 A 169 A ? -0.3 
27  CYS 27  A 27  A ? LEU 19  A 19  A ? -1.3 ASP 168 A 168 A ? -0.1 LEU 19  A 19  A ? -3.2 PHE 26  A 26  A ? -0.5 
28  GLY 28  A 28  A ? SER 169 A 169 A ? -3.4 PHE 26  A 26  A ? -0.3 ALA 40  A 40  A ? -0.5 THR 30  A 30  A ? -0.3 
29  ALA 29  A 29  A ? ALA 17  A 17  A ? -1.9 CYS 27  A 27  A ? -0.2 ALA 17  A 17  A ? -2.8 LEU 31  A 31  A ? -0.4 
30  THR 30  A 30  A ? MET 38  A 38  A ? -2.6 GLY 28  A 28  A ? -0.3 MET 38  A 38  A ? -3.2 ILE 32  A 32  A ? -0.5 
31  LEU 31  A 31  A ? PHE 15  A 15  A ? -2.8 ALA 29  A 29  A ? -0.4 ALA 104 A 104 A ? -3.1 VAL 37  A 37  A ? -0.3 
32  ILE 32  A 32  A ? PHE 36  A 36  A ? -2.2 THR 30  A 30  A ? -0.5 ARG 34  A 34  A ? -0.2 VAL 37  A 37  A ? -0.2 
33  ALA 33  A 33  A ? PHE 36  A 36  A ? -1.6 GLN 102 A 102 A ? -0.1 PHE 36  A 36  A ? -1.7 ILE 32  A 32  A ? -0.3 
34  ARG 34  A 34  A ? ASN 35  A 35  A ? -0.3 ILE 32  A 32  A ? -0.2 ALA 95  A 95  A ? -4.1 VAL 37  A 37  A ? -0.0 
35  ASN 35  A 35  A ? SER 94  A 94  A ? -0.2 PHE 36  A 36  A ? -0.0 LEU 91  A 91  A ? -3.1 VAL 37  A 37  A ? -0.4 
36  PHE 36  A 36  A ? ALA 33  A 33  A ? -1.7 GLN 90  A 90  A ? -0.2 ILE 32  A 32  A ? -2.2 ALA 33  A 33  A ? -1.6 
37  VAL 37  A 37  A ? ILE 89  A 89  A ? -2.5 ASN 35  A 35  A ? -0.4 ILE 89  A 89  A ? -3.2 SER 39  A 39  A ? -0.4 
38  MET 38  A 38  A ? THR 30  A 30  A ? -3.2 PHE 36  A 36  A ? -0.3 THR 30  A 30  A ? -2.6 ALA 40  A 40  A ? -0.2 
39  SER 39  A 39  A ? VAL 87  A 87  A ? -2.3 VAL 37  A 37  A ? -0.4 VAL 87  A 87  A ? -2.5 ALA 41  A 41  A ? -0.4 
40  ALA 40  A 40  A ? GLY 28  A 28  A ? -0.5 MET 38  A 38  A ? -0.2 CYS 43  A 43  A ? -1.8 ILE 86  A 86  A ? -0.2 
41  ALA 41  A 41  A ? SER 39  A 39  A ? -0.4 HIS 42  A 42  A ? -0.3 VAL 44  A 44  A ? -1.8 ALA 40  A 40  A ? -0.1 
42  HIS 42  A 42  A ? CYS 43  A 43  A ? -0.3 ASP 85  A 85  A ? -0.1 ALA 41  A 41  A ? -0.3 SER 169 A 169 A ? -0.0 
43  CYS 43  A 43  A ? ALA 40  A 40  A ? -1.8 GLY 28  A 28  A ? -0.1 PHE 45  A 45  A ? -0.4 HIS 42  A 42  A ? -0.3 
44  VAL 44  A 44  A ? ALA 41  A 41  A ? -1.8 ALA 40  A 40  A ? -0.1 ARG 46  A 46  A ? -0.2 ALA 41  A 41  A ? -0.0 
45  PHE 45  A 45  A ? CYS 43  A 43  A ? -0.4 ARG 46  A 46  A ? -0.0 VAL 48  A 48  A ? -0.2 CYS 43  A 43  A ? -0.0 
46  ARG 46  A 46  A ? SER 47  A 47  A ? -0.2 VAL 44  A 44  A ? -0.2 VAL 48  A 48  A ? -0.3 PHE 45  A 45  A ? -0.0 
47  SER 47  A 47  A ? SER 68  A 68  A ? -0.0 GLN 49  A 49  A ? -0.0 GLN 49  A 49  A ? -0.4 ARG 46  A 46  A ? -0.2 
48  VAL 48  A 48  A ? ARG 46  A 46  A ? -0.3 PHE 45  A 45  A ? -0.2 VAL 69  A 69  A ? -0.8 VAL 50  A 50  A ? -0.4 
49  GLN 49  A 49  A ? GLN 20  A 20  A ? -2.5 SER 47  A 47  A ? -0.4 GLN 20  A 20  A ? -3.3 VAL 51  A 51  A ? -0.5 
50  VAL 50  A 50  A ? PHE 67  A 67  A ? -2.9 VAL 48  A 48  A ? -0.4 PHE 67  A 67  A ? -2.7 LEU 52  A 52  A ? -0.5 
51  VAL 51  A 51  A ? SER 18  A 18  A ? -2.9 GLN 49  A 49  A ? -0.5 SER 18  A 18  A ? -2.7 GLY 53  A 53  A ? -0.3 
52  LEU 52  A 52  A ? GLN 65  A 65  A ? -2.8 VAL 50  A 50  A ? -0.5 GLN 65  A 65  A ? -2.5 ALA 17  A 17  A ? -0.1 
53  GLY 53  A 53  A ? MET 16  A 16  A ? -0.6 ASN 100 A 100 A ? -0.3 HIS 55  A 55  A ? -0.4 THR 63  A 63  A ? -0.2 
54  ALA 54  A 54  A ? MET 16  A 16  A ? -0.3 HIS 55  A 55  A ? -0.2 GLY 53  A 53  A ? -0.2 LEU 57  A 57  A ? -0.2 
55  HIS 55  A 55  A ? GLY 53  A 53  A ? -0.4 ASP 56  A 56  A ? -0.3 LEU 135 A 135 A ? -2.0 LEU 57  A 57  A ? -0.5 
56  ASP 56  A 56  A ? VAL 134 A 134 A ? -0.2 ARG 59  A 59  A ? -0.1 ARG 59  A 59  A ? -1.4 HIS 55  A 55  A ? -0.3 
57  LEU 57  A 57  A ? SER 133 A 133 A ? -3.2 HIS 55  A 55  A ? -0.5 VAL 134 A 134 A ? -0.1 ASP 56  A 56  A ? -0.1 
58  ARG 58  A 58  A ? SER 133 A 133 A ? -0.3 GLN 60  A 60  A ? -0.0 GLN 60  A 60  A ? -0.3 LEU 57  A 57  A ? -0.3 
59  ARG 59  A 59  A ? ASP 56  A 56  A ? -1.4 SER 133 A 133 A ? -0.2 GLU 61  A 61  A ? -1.3 ASP 56  A 56  A ? -0.1 
60  GLN 60  A 60  A ? ARG 58  A 58  A ? -0.3 ALA 54  A 54  A ? -0.1 ARG 62  A 62  A ? -0.3 LEU 57  A 57  A ? -0.1 
61  GLU 61  A 61  A ? ARG 59  A 59  A ? -1.3 ASP 56  A 56  A ? -0.2 ARG 64  A 64  A ? -1.5 ALA 54  A 54  A ? -0.0 
62  ARG 62  A 62  A ? GLN 60  A 60  A ? -0.3 THR 63  A 63  A ? -0.3 GLU 61  A 61  A ? -0.1 ALA 54  A 54  A ? -0.1 
63  THR 63  A 63  A ? GLY 53  A 53  A ? -0.2 GLN 65  A 65  A ? -0.0 ARG 62  A 62  A ? -0.3 GLN 65  A 65  A ? -0.1 
64  ARG 64  A 64  A ? GLU 61  A 61  A ? -1.5 GLY 53  A 53  A ? -0.1 THR 66  A 66  A ? -0.4 GLY 53  A 53  A ? -0.2 
65  GLN 65  A 65  A ? LEU 52  A 52  A ? -2.5 THR 63  A 63  A ? -0.1 LEU 52  A 52  A ? -2.8 PHE 67  A 67  A ? -0.5 
66  THR 66  A 66  A ? ARG 64  A 64  A ? -0.4 VAL 51  A 51  A ? -0.2 SER 68  A 68  A ? -0.4 VAL 51  A 51  A ? -0.2 
67  PHE 67  A 67  A ? VAL 50  A 50  A ? -2.7 GLN 65  A 65  A ? -0.5 VAL 50  A 50  A ? -2.9 VAL 69  A 69  A ? -0.2 
68  SER 68  A 68  A ? THR 66  A 66  A ? -0.4 ASN 92  A 92  A ? -0.3 ASN 92  A 92  A ? -2.9 GLN 70  A 70  A ? -0.5 
69  VAL 69  A 69  A ? VAL 48  A 48  A ? -0.8 LEU 91  A 91  A ? -0.2 LEU 91  A 91  A ? -0.2 ILE 72  A 72  A ? -0.1 
70  GLN 70  A 70  A ? GLN 90  A 90  A ? -3.4 SER 68  A 68  A ? -0.5 ILE 72  A 72  A ? -0.3 LEU 91  A 91  A ? -0.2 
71  ARG 71  A 71  A ? GLN 90  A 90  A ? -1.2 PHE 73  A 73  A ? -0.0 GLN 90  A 90  A ? -3.3 PHE 73  A 73  A ? -0.4 
72  ILE 72  A 72  A ? GLN 70  A 70  A ? -0.3 ILE 89  A 89  A ? -0.2 GLU 74  A 74  A ? -0.5 ILE 89  A 89  A ? -0.2 
73  PHE 73  A 73  A ? ILE 88  A 88  A ? -3.3 ARG 71  A 71  A ? -0.4 ILE 88  A 88  A ? -2.7 ASN 75  A 75  A ? -0.3 
74  GLU 74  A 74  A ? ILE 72  A 72  A ? -0.5 VAL 87  A 87  A ? -0.2 GLY 76  A 76  A ? -0.5 VAL 87  A 87  A ? -0.1 
75  ASN 75  A 75  A ? ILE 86  A 86  A ? -0.8 ASN 84  A 84  A ? -0.4 ILE 86  A 86  A ? -0.1 ALA 41  A 41  A ? -0.0 
76  GLY 76  A 76  A ? GLU 74  A 74  A ? -0.5 PHE 77  A 77  A ? -0.2 LEU 83  A 83  A ? -0.1 ASP 85  A 85  A ? -0.1 
77  PHE 77  A 77  A ? ILE 86  A 86  A ? -0.1 ASN 84  A 84  A ? -0.1 ASN 84  A 84  A ? -0.2 GLY 76  A 76  A ? -0.2 
78  ASP 78  A 78  A ? LEU 83  A 83  A ? -2.3 PRO 79  A 79  A ? -0.1 LEU 82  A 82  A ? -1.8 LEU 83  A 83  A ? -1.2 
79  PRO 79  A 79  A ? ?   ?   ? ?   ? ? ?    ?   ?   ? ?   ? ? ?    ASP 78  A 78  A ? -0.1 PHE 77  A 77  A ? -0.0 
80  SER 80  A 80  A ? GLN 81  A 81  A ? -0.2 LEU 83  A 83  A ? -0.1 ASP 78  A 78  A ? -0.0 ?   ?   ? ?   ? ? ?    
81  GLN 81  A 81  A ? ASP 78  A 78  A ? -0.2 LEU 83  A 83  A ? -0.1 SER 80  A 80  A ? -0.2 PHE 77  A 77  A ? -0.0 
82  LEU 82  A 82  A ? ASP 78  A 78  A ? -1.8 LEU 83  A 83  A ? -0.2 ASP 85  A 85  A ? -0.5 ASN 84  A 84  A ? -0.3 
83  LEU 83  A 83  A ? ASP 78  A 78  A ? -1.2 ASN 84  A 84  A ? -0.2 ASP 78  A 78  A ? -2.3 LEU 82  A 82  A ? -0.2 
84  ASN 84  A 84  A ? LEU 82  A 82  A ? -0.3 PHE 77  A 77  A ? -0.2 ILE 86  A 86  A ? -2.2 ASN 75  A 75  A ? -0.4 
85  ASP 85  A 85  A ? LEU 82  A 82  A ? -0.5 PHE 77  A 77  A ? -0.1 VAL 87  A 87  A ? -0.3 ALA 200 A 200 A ? -0.3 
86  ILE 86  A 86  A ? ASN 84  A 84  A ? -2.2 ALA 40  A 40  A ? -0.2 ASN 75  A 75  A ? -0.8 ILE 88  A 88  A ? -0.3 
87  VAL 87  A 87  A ? SER 39  A 39  A ? -2.5 ASP 85  A 85  A ? -0.3 SER 39  A 39  A ? -2.3 ILE 89  A 89  A ? -0.5 
88  ILE 88  A 88  A ? PHE 73  A 73  A ? -2.7 ILE 86  A 86  A ? -0.3 PHE 73  A 73  A ? -3.3 GLN 90  A 90  A ? -0.5 
89  ILE 89  A 89  A ? VAL 37  A 37  A ? -3.2 VAL 87  A 87  A ? -0.5 VAL 37  A 37  A ? -2.5 LEU 91  A 91  A ? -0.5 
90  GLN 90  A 90  A ? ARG 71  A 71  A ? -3.3 ILE 88  A 88  A ? -0.5 GLN 70  A 70  A ? -3.4 ARG 71  A 71  A ? -1.2 
91  LEU 91  A 91  A ? ASN 35  A 35  A ? -3.1 ILE 89  A 89  A ? -0.5 GLY 93  A 93  A ? -1.7 VAL 69  A 69  A ? -0.2 
92  ASN 92  A 92  A ? SER 68  A 68  A ? -2.9 GLN 90  A 90  A ? -0.1 SER 68  A 68  A ? -0.3 SER 94  A 94  A ? -0.2 
93  GLY 93  A 93  A ? LEU 91  A 91  A ? -1.7 ASN 35  A 35  A ? -0.1 ALA 95  A 95  A ? -0.4 LEU 91  A 91  A ? -0.2 
94  SER 94  A 94  A ? ASN 92  A 92  A ? -0.2 ASN 35  A 35  A ? -0.0 ASN 35  A 35  A ? -0.2 THR 96  A 96  A ? -0.1 
95  ALA 95  A 95  A ? ARG 34  A 34  A ? -4.1 GLY 93  A 93  A ? -0.4 ILE 97  A 97  A ? -0.7 PHE 36  A 36  A ? -0.0 
96  THR 96  A 96  A ? SER 94  A 94  A ? -0.1 GLN 102 A 102 A ? -0.0 ASN 98  A 98  A ? -0.4 VAL 101 A 101 A ? -0.1 
97  ILE 97  A 97  A ? ALA 95  A 95  A ? -0.7 ASN 100 A 100 A ? -0.1 ALA 99  A 99  A ? -0.2 GLN 102 A 102 A ? -0.2 
98  ASN 98  A 98  A ? VAL 101 A 101 A ? -2.3 THR 96  A 96  A ? -0.4 VAL 101 A 101 A ? -0.4 ILE 97  A 97  A ? -0.0 
99  ALA 99  A 99  A ? ILE 97  A 97  A ? -0.2 ASN 100 A 100 A ? -0.2 GLN 102 A 102 A ? -0.1 ILE 97  A 97  A ? -0.1 
100 ASN 100 A 100 A ? VAL 101 A 101 A ? -0.3 TRP 13  A 13  A ? -0.1 GLN 102 A 102 A ? -0.4 GLY 53  A 53  A ? -0.3 
101 VAL 101 A 101 A ? ASN 98  A 98  A ? -0.4 LEU 52  A 52  A ? -0.1 ASN 98  A 98  A ? -2.3 VAL 103 A 103 A ? -0.3 
102 GLN 102 A 102 A ? PRO 14  A 14  A ? -1.4 ASN 100 A 100 A ? -0.4 ALA 104 A 104 A ? -0.4 LEU 31  A 31  A ? -0.3 
103 VAL 103 A 103 A ? VAL 101 A 101 A ? -0.3 ILE 32  A 32  A ? -0.1 ILE 32  A 32  A ? -0.2 GLN 105 A 105 A ? -0.2 
104 ALA 104 A 104 A ? LEU 31  A 31  A ? -3.1 GLN 102 A 102 A ? -0.4 LEU 106 A 106 A ? -0.4 LEU 178 A 178 A ? -0.1 
105 GLN 105 A 105 A ? ASN 177 A 177 A ? -0.4 VAL 103 A 103 A ? -0.2 VAL 179 A 179 A ? -2.7 ALA 104 A 104 A ? -0.1 
106 LEU 106 A 106 A ? ALA 104 A 104 A ? -0.4 LEU 178 A 178 A ? -0.2 ALA 108 A 108 A ? -0.2 GLN 180 A 180 A ? -0.1 
107 PRO 107 A 107 A ? ?   ?   ? ?   ? ? ?    ?   ?   ? ?   ? ? ?    ALA 206 A 206 A ? -0.1 GLY 110 A 110 A ? -0.1 
108 ALA 108 A 108 A ? LEU 106 A 106 A ? -0.2 GLN 109 A 109 A ? -0.1 GLY 110 A 110 A ? -0.3 ALA 206 A 206 A ? -0.1 
109 GLN 109 A 109 A ? GLY 110 A 110 A ? -0.1 ALA 206 A 206 A ? -0.0 ALA 108 A 108 A ? -0.1 ALA 203 A 203 A ? -0.1 
110 GLY 110 A 110 A ? ALA 108 A 108 A ? -0.3 VAL 111 A 111 A ? -0.1 GLY 112 A 112 A ? -0.3 GLN 109 A 109 A ? -0.1 
111 VAL 111 A 111 A ? GLN 180 A 180 A ? -0.2 PRO 107 A 107 A ? -0.1 ASP 113 A 113 A ? -0.1 GLY 110 A 110 A ? -0.1 
112 GLY 112 A 112 A ? GLY 110 A 110 A ? -0.3 ASP 113 A 113 A ? -0.1 THR 115 A 115 A ? -1.1 VAL 142 A 142 A ? -0.2 
113 ASP 113 A 113 A ? ARG 114 A 114 A ? -0.2 VAL 111 A 111 A ? -0.1 VAL 143 A 143 A ? -0.2 GLY 112 A 112 A ? -0.1 
114 ARG 114 A 114 A ? VAL 142 A 142 A ? -3.7 THR 115 A 115 A ? -0.3 ASP 113 A 113 A ? -0.2 VAL 143 A 143 A ? -0.1 
115 THR 115 A 115 A ? GLY 112 A 112 A ? -1.1 VAL 142 A 142 A ? -0.1 VAL 142 A 142 A ? -2.3 ARG 114 A 114 A ? -0.3 
116 PRO 116 A 116 A ? ?   ?   ? ?   ? ? ?    ?   ?   ? ?   ? ? ?    ASN 176 A 176 A ? -0.5 LEU 118 A 118 A ? -0.3 
117 CYS 117 A 117 A ? VAL 140 A 140 A ? -2.9 THR 115 A 115 A ? -0.3 VAL 140 A 140 A ? -2.7 ALA 119 A 119 A ? -0.4 
118 LEU 118 A 118 A ? VAL 174 A 174 A ? -2.5 PRO 116 A 116 A ? -0.3 VAL 174 A 174 A ? -3.0 MET 120 A 120 A ? -0.4 
119 ALA 119 A 119 A ? LEU 138 A 138 A ? -2.7 CYS 117 A 117 A ? -0.4 LEU 138 A 138 A ? -2.4 GLY 121 A 121 A ? -0.3 
120 MET 120 A 120 A ? PRO 172 A 172 A ? -1.2 LEU 118 A 118 A ? -0.4 TRP 122 A 122 A ? -0.3 GLU 137 A 137 A ? -0.2 
121 GLY 121 A 121 A ? GLN 136 A 136 A ? -1.8 ALA 119 A 119 A ? -0.3 GLN 136 A 136 A ? -2.1 ILE 2   A 2   A ? -0.4 
122 TRP 122 A 122 A ? GLY 167 A 167 A ? -0.4 MET 120 A 120 A ? -0.3 ASP 168 A 168 A ? -0.1 LEU 125 A 125 A ? -0.1 
123 GLY 123 A 123 A ? ARG 124 A 124 A ? -0.2 SER 131 A 131 A ? -0.1 ILE 2   A 2   A ? -0.3 GLY 167 A 167 A ? -0.3 
124 ARG 124 A 124 A ? PHE 166 A 166 A ? -3.8 GLU 1   A 1   A ? -0.4 SER 131 A 131 A ? -0.2 GLY 123 A 123 A ? -0.2 
125 LEU 125 A 125 A ? PRO 130 A 130 A ? -1.6 GLY 126 A 126 A ? -0.2 GLY 4   A 4   A ? -0.3 THR 127 A 127 A ? -0.3 
126 GLY 126 A 126 A ? ARG 129 A 129 A ? -0.3 PHE 166 A 166 A ? -0.1 ARG 129 A 129 A ? -1.1 LEU 125 A 125 A ? -0.2 
127 THR 127 A 127 A ? ASN 128 A 128 A ? -0.3 LEU 125 A 125 A ? -0.3 GLY 126 A 126 A ? -0.1 ARG 124 A 124 A ? -0.0 
128 ASN 128 A 128 A ? LEU 125 A 125 A ? -0.1 PRO 130 A 130 A ? -0.1 THR 127 A 127 A ? -0.3 ?   ?   ? ?   ? ? ?    
129 ARG 129 A 129 A ? GLY 126 A 126 A ? -1.1 PRO 130 A 130 A ? -0.1 GLY 126 A 126 A ? -0.3 ARG 124 A 124 A ? -0.0 
130 PRO 130 A 130 A ? ?   ?   ? ?   ? ? ?    ?   ?   ? ?   ? ? ?    LEU 125 A 125 A ? -1.6 ARG 129 A 129 A ? -0.1 
131 SER 131 A 131 A ? ARG 124 A 124 A ? -0.2 LEU 125 A 125 A ? -0.1 ARG 124 A 124 A ? -0.2 GLY 123 A 123 A ? -0.1 
132 PRO 132 A 132 A ? ?   ?   ? ?   ? ? ?    ?   ?   ? ?   ? ? ?    GLN 136 A 136 A ? -0.1 LEU 57  A 57  A ? -0.1 
133 SER 133 A 133 A ? SER 131 A 131 A ? -0.1 LEU 135 A 135 A ? -0.1 LEU 57  A 57  A ? -3.2 LEU 135 A 135 A ? -0.3 
134 VAL 134 A 134 A ? ASP 56  A 56  A ? -0.2 LEU 57  A 57  A ? -0.1 ASP 56  A 56  A ? -0.2 GLY 121 A 121 A ? -0.1 
135 LEU 135 A 135 A ? HIS 55  A 55  A ? -2.0 SER 133 A 133 A ? -0.3 ALA 8   A 8   A ? -3.0 GLU 137 A 137 A ? -0.3 
136 GLN 136 A 136 A ? GLY 121 A 121 A ? -2.1 PRO 7   A 7   A ? -0.3 GLY 121 A 121 A ? -1.8 LEU 138 A 138 A ? -0.3 
137 GLU 137 A 137 A ? ARG 6   A 6   A ? -2.9 LEU 135 A 135 A ? -0.3 ARG 6   A 6   A ? -2.6 ASN 139 A 139 A ? -0.4 
138 LEU 138 A 138 A ? ALA 119 A 119 A ? -2.4 GLN 136 A 136 A ? -0.3 ALA 119 A 119 A ? -2.7 VAL 140 A 140 A ? -0.4 
139 ASN 139 A 139 A ? GLU 137 A 137 A ? -0.4 LEU 118 A 118 A ? -0.2 THR 141 A 141 A ? -0.3 LEU 118 A 118 A ? -0.2 
140 VAL 140 A 140 A ? CYS 117 A 117 A ? -2.7 LEU 138 A 138 A ? -0.4 CYS 117 A 117 A ? -2.9 VAL 142 A 142 A ? -0.4 
141 THR 141 A 141 A ? LEU 156 A 156 A ? -2.4 ASN 139 A 139 A ? -0.3 LEU 156 A 156 A ? -2.3 VAL 143 A 143 A ? -0.3 
142 VAL 142 A 142 A ? THR 115 A 115 A ? -2.3 VAL 140 A 140 A ? -0.4 ARG 114 A 114 A ? -3.7 THR 155 A 155 A ? -0.3 
143 VAL 143 A 143 A ? CYS 154 A 154 A ? -3.7 THR 141 A 141 A ? -0.3 MET 146 A 146 A ? -2.7 CYS 147 A 147 A ? -0.2 
144 THR 144 A 144 A ? ASN 145 A 145 A ? -0.3 CYS 154 A 154 A ? -0.2 CYS 147 A 147 A ? -1.9 ASN 152 A 152 A ? -0.1 
145 ASN 145 A 145 A ? MET 146 A 146 A ? -0.3 CYS 154 A 154 A ? -0.1 THR 144 A 144 A ? -0.3 ARG 150 A 150 A ? -0.0 
146 MET 146 A 146 A ? VAL 143 A 143 A ? -2.7 CYS 154 A 154 A ? -0.1 ASN 145 A 145 A ? -0.3 ARG 148 A 148 A ? -0.2 
147 CYS 147 A 147 A ? THR 144 A 144 A ? -1.9 ASN 152 A 152 A ? -0.2 ARG 150 A 150 A ? -0.1 CYS 154 A 154 A ? -0.0 
148 ARG 148 A 148 A ? MET 146 A 146 A ? -0.2 ARG 149 A 149 A ? -0.1 ARG 150 A 150 A ? -0.6 CYS 147 A 147 A ? -0.1 
149 ARG 149 A 149 A ? ARG 150 A 150 A ? -0.1 MET 146 A 146 A ? -0.0 ASN 152 A 152 A ? -2.1 ARG 148 A 148 A ? -0.1 
150 ARG 150 A 150 A ? ARG 148 A 148 A ? -0.6 VAL 151 A 151 A ? -0.3 ARG 149 A 149 A ? -0.1 CYS 147 A 147 A ? -0.0 
151 VAL 151 A 151 A ? VAL 153 A 153 A ? -0.1 GLU 204 A 204 A ? -0.0 ARG 150 A 150 A ? -0.3 VAL 153 A 153 A ? -0.2 
152 ASN 152 A 152 A ? ARG 149 A 149 A ? -2.1 THR 144 A 144 A ? -0.1 CYS 154 A 154 A ? -0.6 ALA 200 A 200 A ? -0.2 
153 VAL 153 A 153 A ? PHE 199 A 199 A ? -2.3 VAL 151 A 151 A ? -0.2 PHE 199 A 199 A ? -2.2 THR 155 A 155 A ? -0.4 
154 CYS 154 A 154 A ? ASN 152 A 152 A ? -0.6 ALA 198 A 198 A ? -0.2 VAL 143 A 143 A ? -3.7 LEU 156 A 156 A ? -0.3 
155 THR 155 A 155 A ? ASP 197 A 197 A ? -2.2 VAL 153 A 153 A ? -0.4 ASP 197 A 197 A ? -2.8 VAL 157 A 157 A ? -0.3 
156 LEU 156 A 156 A ? THR 141 A 141 A ? -2.3 CYS 154 A 154 A ? -0.3 THR 141 A 141 A ? -2.4 GLY 163 A 163 A ? -0.1 
157 VAL 157 A 157 A ? ALA 162 A 162 A ? -0.5 ARG 160 A 160 A ? -0.3 ARG 160 A 160 A ? -1.8 ALA 162 A 162 A ? -0.4 
158 PRO 158 A 158 A ? ?   ?   ? ?   ? ? ?    ?   ?   ? ?   ? ? ?    GLN 161 A 161 A ? -0.1 LEU 194 A 194 A ? -0.1 
159 ARG 159 A 159 A ? GLY 193 A 193 A ? -0.3 ARG 160 A 160 A ? -0.2 GLN 161 A 161 A ? -0.3 LEU 194 A 194 A ? -0.1 
160 ARG 160 A 160 A ? VAL 157 A 157 A ? -1.8 GLY 193 A 193 A ? -0.1 ALA 162 A 162 A ? -1.5 VAL 157 A 157 A ? -0.3 
161 GLN 161 A 161 A ? ARG 159 A 159 A ? -0.3 PRO 158 A 158 A ? -0.1 GLY 163 A 163 A ? -0.3 SER 192 A 192 A ? -0.1 
162 ALA 162 A 162 A ? ARG 160 A 160 A ? -1.5 VAL 157 A 157 A ? -0.4 VAL 157 A 157 A ? -0.5 GLY 193 A 193 A ? -0.3 
163 GLY 163 A 163 A ? VAL 3   A 3   A ? -1.7 GLN 161 A 161 A ? -0.3 VAL 3   A 3   A ? -2.9 GLY 5   A 5   A ? -0.2 
164 ILE 164 A 164 A ? ALA 162 A 162 A ? -0.3 ILE 2   A 2   A ? -0.3 GLY 191 A 191 A ? -0.9 PHE 166 A 166 A ? -0.2 
165 CYS 165 A 165 A ? GLU 1   A 1   A ? -0.7 GLY 163 A 163 A ? -0.2 ASP 168 A 168 A ? -2.0 SER 169 A 169 A ? -0.2 
166 PHE 166 A 166 A ? GLY 167 A 167 A ? -0.3 ILE 164 A 164 A ? -0.2 ARG 124 A 124 A ? -3.8 GLY 126 A 126 A ? -0.1 
167 GLY 167 A 167 A ? GLY 123 A 123 A ? -0.3 PHE 26  A 26  A ? -0.1 TRP 122 A 122 A ? -0.4 PHE 166 A 166 A ? -0.3 
168 ASP 168 A 168 A ? CYS 165 A 165 A ? -2.0 GLU 1   A 1   A ? -0.2 GLY 171 A 171 A ? -2.8 ASP 183 A 183 A ? -0.3 
169 SER 169 A 169 A ? GLY 170 A 170 A ? -0.3 PHE 26  A 26  A ? -0.3 GLY 28  A 28  A ? -3.4 SER 184 A 184 A ? -0.2 
170 GLY 170 A 170 A ? ASP 183 A 183 A ? -2.9 GLY 171 A 171 A ? -0.3 SER 169 A 169 A ? -0.3 SER 184 A 184 A ? -0.1 
171 GLY 171 A 171 A ? ASP 168 A 168 A ? -2.8 ASP 183 A 183 A ? -0.1 ASP 183 A 183 A ? -3.2 GLY 170 A 170 A ? -0.3 
172 PRO 172 A 172 A ? ?   ?   ? ?   ? ? ?    ?   ?   ? ?   ? ? ?    MET 120 A 120 A ? -1.2 VAL 174 A 174 A ? -0.6 
173 LEU 173 A 173 A ? GLY 181 A 181 A ? -2.5 ALA 119 A 119 A ? -0.2 GLN 180 A 180 A ? -2.8 GLY 181 A 181 A ? -1.2 
174 VAL 174 A 174 A ? LEU 118 A 118 A ? -3.0 PRO 172 A 172 A ? -0.6 LEU 118 A 118 A ? -2.5 ASN 176 A 176 A ? -0.4 
175 CYS 175 A 175 A ? LEU 178 A 178 A ? -2.5 LEU 173 A 173 A ? -0.5 LEU 178 A 178 A ? -1.8 CYS 117 A 117 A ? -0.2 
176 ASN 176 A 176 A ? PRO 116 A 116 A ? -0.5 VAL 174 A 174 A ? -0.4 CYS 175 A 175 A ? -0.1 VAL 179 A 179 A ? -0.1 
177 ASN 177 A 177 A ? LEU 178 A 178 A ? -0.2 VAL 174 A 174 A ? -0.1 GLN 105 A 105 A ? -0.4 VAL 179 A 179 A ? -0.4 
178 LEU 178 A 178 A ? CYS 175 A 175 A ? -1.8 ALA 104 A 104 A ? -0.1 CYS 175 A 175 A ? -2.5 GLN 180 A 180 A ? -0.9 
179 VAL 179 A 179 A ? GLN 105 A 105 A ? -2.7 ASN 177 A 177 A ? -0.4 VAL 174 A 174 A ? -0.2 ILE 182 A 182 A ? -0.1 
180 GLN 180 A 180 A ? LEU 173 A 173 A ? -2.8 LEU 178 A 178 A ? -0.9 VAL 202 A 202 A ? -1.2 ALA 203 A 203 A ? -0.5 
181 GLY 181 A 181 A ? LEU 173 A 173 A ? -1.2 PRO 201 A 201 A ? -0.2 LEU 173 A 173 A ? -2.5 ASP 183 A 183 A ? -0.4 
182 ILE 182 A 182 A ? ALA 200 A 200 A ? -1.5 GLN 180 A 180 A ? -0.3 ALA 200 A 200 A ? -2.8 SER 184 A 184 A ? -0.3 
183 ASP 183 A 183 A ? GLY 171 A 171 A ? -3.2 GLY 181 A 181 A ? -0.4 GLY 170 A 170 A ? -2.9 PHE 199 A 199 A ? -0.2 
184 SER 184 A 184 A ? ALA 198 A 198 A ? -2.4 PHE 185 A 185 A ? -0.3 ILE 186 A 186 A ? -0.3 PHE 199 A 199 A ? -0.2 
185 PHE 185 A 185 A ? ALA 198 A 198 A ? -1.1 SER 169 A 169 A ? -0.0 ALA 198 A 198 A ? -2.3 ARG 187 A 187 A ? -0.4 
186 ILE 186 A 186 A ? SER 184 A 184 A ? -0.3 ASP 197 A 197 A ? -0.2 GLY 188 A 188 A ? -0.5 ASP 197 A 197 A ? -0.1 
187 ARG 187 A 187 A ? PRO 196 A 196 A ? -0.4 PHE 185 A 185 A ? -0.4 SER 192 A 192 A ? -0.2 GLY 189 A 189 A ? -0.2 
188 GLY 188 A 188 A ? ILE 186 A 186 A ? -0.5 LEU 194 A 194 A ? -0.1 CYS 190 A 190 A ? -0.1 ILE 186 A 186 A ? -0.1 
189 GLY 189 A 189 A ? ARG 187 A 187 A ? -0.2 CYS 190 A 190 A ? -0.1 SER 192 A 192 A ? -1.2 ARG 187 A 187 A ? -0.1 
190 CYS 190 A 190 A ? GLY 191 A 191 A ? -0.2 GLY 188 A 188 A ? -0.1 THR 127 A 127 A ? -0.2 CYS 165 A 165 A ? -0.2 
191 GLY 191 A 191 A ? ILE 164 A 164 A ? -0.9 SER 192 A 192 A ? -0.1 CYS 190 A 190 A ? -0.2 GLY 163 A 163 A ? -0.1 
192 SER 192 A 192 A ? GLY 189 A 189 A ? -1.2 ARG 187 A 187 A ? -0.2 GLY 191 A 191 A ? -0.1 CYS 190 A 190 A ? -0.1 
193 GLY 193 A 193 A ? TYR 195 A 195 A ? -0.4 ALA 162 A 162 A ? -0.3 ARG 159 A 159 A ? -0.3 ARG 160 A 160 A ? -0.1 
194 LEU 194 A 194 A ? TYR 195 A 195 A ? -0.2 PRO 158 A 158 A ? -0.1 GLY 193 A 193 A ? -0.1 GLY 188 A 188 A ? -0.1 
195 TYR 195 A 195 A ? ARG 187 A 187 A ? -0.2 CYS 147 A 147 A ? -0.0 GLY 193 A 193 A ? -0.4 LEU 194 A 194 A ? -0.2 
196 PRO 196 A 196 A ? ?   ?   ? ?   ? ? ?    ?   ?   ? ?   ? ? ?    ARG 187 A 187 A ? -0.4 ALA 198 A 198 A ? -0.3 
197 ASP 197 A 197 A ? THR 155 A 155 A ? -2.8 ILE 186 A 186 A ? -0.1 THR 155 A 155 A ? -2.2 PHE 199 A 199 A ? -0.4 
198 ALA 198 A 198 A ? PHE 185 A 185 A ? -2.3 PRO 196 A 196 A ? -0.3 SER 184 A 184 A ? -2.4 PHE 185 A 185 A ? -1.1 
199 PHE 199 A 199 A ? VAL 153 A 153 A ? -2.2 ASP 197 A 197 A ? -0.4 VAL 153 A 153 A ? -2.3 ASP 183 A 183 A ? -0.2 
200 ALA 200 A 200 A ? ILE 182 A 182 A ? -2.8 ALA 198 A 198 A ? -0.4 ILE 182 A 182 A ? -1.5 VAL 202 A 202 A ? -0.8 
201 PRO 201 A 201 A ? ?   ?   ? ?   ? ? ?    ?   ?   ? ?   ? ? ?    GLU 204 A 204 A ? -0.8 PHE 205 A 205 A ? -0.5 
202 VAL 202 A 202 A ? GLN 180 A 180 A ? -1.2 ALA 200 A 200 A ? -0.8 PHE 205 A 205 A ? -1.9 ALA 206 A 206 A ? -0.4 
203 ALA 203 A 203 A ? GLN 180 A 180 A ? -0.5 GLU 204 A 204 A ? -0.3 ALA 206 A 206 A ? -1.0 ASP 207 A 207 A ? -0.4 
204 GLU 204 A 204 A ? PRO 201 A 201 A ? -0.8 PHE 205 A 205 A ? -0.2 ALA 203 A 203 A ? -0.3 VAL 202 A 202 A ? -0.2 
205 PHE 205 A 205 A ? VAL 202 A 202 A ? -1.9 PRO 201 A 201 A ? -0.5 ILE 209 A 209 A ? -3.3 GLU 204 A 204 A ? -0.2 
206 ALA 206 A 206 A ? ALA 203 A 203 A ? -1.0 VAL 202 A 202 A ? -0.4 ASN 210 A 210 A ? -2.8 SER 211 A 211 A ? -0.2 
207 ASP 207 A 207 A ? ALA 203 A 203 A ? -0.4 TRP 208 A 208 A ? -0.2 SER 211 A 211 A ? -2.1 ALA 206 A 206 A ? -0.2 
208 TRP 208 A 208 A ? ASN 210 A 210 A ? -0.2 ILE 209 A 209 A ? -0.2 ILE 212 A 212 A ? -1.7 ALA 206 A 206 A ? -0.2 
209 ILE 209 A 209 A ? PHE 205 A 205 A ? -3.3 ASN 210 A 210 A ? -0.2 ILE 213 A 213 A ? -2.2 ILE 212 A 212 A ? -0.3 
210 ASN 210 A 210 A ? ALA 206 A 206 A ? -2.8 SER 211 A 211 A ? -0.2 ARG 214 A 214 A ? -2.4 ILE 209 A 209 A ? -0.2 
211 SER 211 A 211 A ? ASP 207 A 207 A ? -2.1 ALA 206 A 206 A ? -0.2 SER 215 A 215 A ? -1.4 ASN 210 A 210 A ? -0.2 
212 ILE 212 A 212 A ? TRP 208 A 208 A ? -1.7 ILE 209 A 209 A ? -0.3 HIS 216 A 216 A ? -0.7 ASN 210 A 210 A ? -0.2 
213 ILE 213 A 213 A ? ILE 209 A 209 A ? -2.2 ARG 214 A 214 A ? -0.2 HIS 216 A 216 A ? -1.0 SER 211 A 211 A ? -0.2 
214 ARG 214 A 214 A ? ASN 210 A 210 A ? -2.4 SER 215 A 215 A ? -0.2 ILE 213 A 213 A ? -0.2 ILE 212 A 212 A ? -0.2 
215 SER 215 A 215 A ? SER 211 A 211 A ? -1.4 ASN 210 A 210 A ? -0.2 ARG 214 A 214 A ? -0.2 ILE 213 A 213 A ? -0.2 
216 HIS 216 A 216 A ? ILE 213 A 213 A ? -1.0 ILE 212 A 212 A ? -0.7 ARG 214 A 214 A ? -0.2 ILE 213 A 213 A ? -0.2 
# 
loop_
_dssp_statistics_histogram.entry_id 
_dssp_statistics_histogram.type 
_dssp_statistics_histogram.1 
_dssp_statistics_histogram.2 
_dssp_statistics_histogram.3 
_dssp_statistics_histogram.4 
_dssp_statistics_histogram.5 
_dssp_statistics_histogram.6 
_dssp_statistics_histogram.7 
_dssp_statistics_histogram.8 
_dssp_statistics_histogram.9 
_dssp_statistics_histogram.10 
_dssp_statistics_histogram.11 
_dssp_statistics_histogram.12 
_dssp_statistics_histogram.13 
_dssp_statistics_histogram.14 
_dssp_statistics_histogram.15 
_dssp_statistics_histogram.16 
_dssp_statistics_histogram.17 
_dssp_statistics_histogram.18 
_dssp_statistics_histogram.19 
_dssp_statistics_histogram.20 
_dssp_statistics_histogram.21 
_dssp_statistics_histogram.22 
_dssp_statistics_histogram.23 
_dssp_statistics_histogram.24 
_dssp_statistics_histogram.25 
_dssp_statistics_histogram.26 
_dssp_statistics_histogram.27 
_dssp_statistics_histogram.28 
_dssp_statistics_histogram.29 
_dssp_statistics_histogram.30 
Elane_Mus_musculus_GeneID=50701 residues_per_alpha_helix        0 0 0 0 0 0 0 0 0 1 0 0 0 0 0 0 0 0 0 0 0 0 0 0 0 0 0 0 0 0 
Elane_Mus_musculus_GeneID=50701 parallel_bridges_per_ladder     0 0 0 0 0 0 0 0 0 0 0 0 0 0 0 0 0 0 0 0 0 0 0 0 0 0 0 0 0 0 
Elane_Mus_musculus_GeneID=50701 antiparallel_bridges_per_ladder 2 4 2 5 1 2 0 0 0 0 0 0 0 0 0 0 0 0 0 0 0 0 0 0 0 0 0 0 0 0 
Elane_Mus_musculus_GeneID=50701 ladders_per_sheet               1 0 0 0 0 1 1 0 0 0 0 0 0 0 0 0 0 0 0 0 0 0 0 0 0 0 0 0 0 0 
# 
loop_
_dssp_statistics_hbond.entry_id 
_dssp_statistics_hbond.type 
_dssp_statistics_hbond.count 
_dssp_statistics_hbond.count_per_100 
Elane_Mus_musculus_GeneID=50701 O(I)-->H-N(J)          132 61.1 
Elane_Mus_musculus_GeneID=50701 'PARALLEL BRIDGES'     0   0.0  
Elane_Mus_musculus_GeneID=50701 'ANTIPARALLEL BRIDGES' 72  33.3 
Elane_Mus_musculus_GeneID=50701 O(I)-->H-N(I-5)        2   0.9  
Elane_Mus_musculus_GeneID=50701 O(I)-->H-N(I-4)        1   0.5  
Elane_Mus_musculus_GeneID=50701 O(I)-->H-N(I-3)        4   1.9  
Elane_Mus_musculus_GeneID=50701 O(I)-->H-N(I-2)        0   0.0  
Elane_Mus_musculus_GeneID=50701 O(I)-->H-N(I-1)        0   0.0  
Elane_Mus_musculus_GeneID=50701 O(I)-->H-N(I+0)        0   0.0  
Elane_Mus_musculus_GeneID=50701 O(I)-->H-N(I+1)        0   0.0  
Elane_Mus_musculus_GeneID=50701 O(I)-->H-N(I+2)        17  7.9  
Elane_Mus_musculus_GeneID=50701 O(I)-->H-N(I+3)        23  10.6 
Elane_Mus_musculus_GeneID=50701 O(I)-->H-N(I+4)        9   4.2  
Elane_Mus_musculus_GeneID=50701 O(I)-->H-N(I+5)        1   0.5  
# 
_dssp_statistics.entry_id                       Elane_Mus_musculus_GeneID=50701 
_dssp_statistics.nr_of_residues                 216 
_dssp_statistics.nr_of_chains                   1 
_dssp_statistics.nr_of_ss_bridges_total         0 
_dssp_statistics.nr_of_ss_bridges_intra_chain   0 
_dssp_statistics.nr_of_ss_bridges_inter_chain   0 
# 
loop_
_chem_comp.id 
_chem_comp.type 
_chem_comp.mon_nstd_flag 
_chem_comp.name 
_chem_comp.formula 
_chem_comp.formula_weight 
ALA 'L-PEPTIDE LINKING' y ALANINE         'C3 H7 N O2'     89.093 
ARG 'L-PEPTIDE LINKING' y ARGININE        'C6 H15 N4 O2'  175.209 
ASN 'L-PEPTIDE LINKING' y ASPARAGINE      'C4 H8 N2 O3'   132.118 
ASP 'L-PEPTIDE LINKING' y 'ASPARTIC ACID' 'C4 H7 N O4'    133.103 
CYS 'L-PEPTIDE LINKING' y CYSTEINE        'C3 H7 N O2 S'  121.158 
GLN 'L-PEPTIDE LINKING' y GLUTAMINE       'C5 H10 N2 O3'  146.144 
GLU 'L-PEPTIDE LINKING' y 'GLUTAMIC ACID' 'C5 H9 N O4'    147.129 
GLY 'PEPTIDE LINKING'   y GLYCINE         'C2 H5 N O2'     75.067 
HIS 'L-PEPTIDE LINKING' y HISTIDINE       'C6 H10 N3 O2'  156.162 
ILE 'L-PEPTIDE LINKING' y ISOLEUCINE      'C6 H13 N O2'   131.173 
LEU 'L-PEPTIDE LINKING' y LEUCINE         'C6 H13 N O2'   131.173 
MET 'L-PEPTIDE LINKING' y METHIONINE      'C5 H11 N O2 S' 149.211 
PHE 'L-PEPTIDE LINKING' y PHENYLALANINE   'C9 H11 N O2'   165.189 
PRO 'L-PEPTIDE LINKING' y PROLINE         'C5 H9 N O2'     115.13 
SER 'L-PEPTIDE LINKING' y SERINE          'C3 H7 N O3'    105.093 
THR 'L-PEPTIDE LINKING' y THREONINE       'C4 H9 N O3'    119.119 
TRP 'L-PEPTIDE LINKING' y TRYPTOPHAN      'C11 H12 N2 O2' 204.225 
TYR 'L-PEPTIDE LINKING' y TYROSINE        'C9 H11 N O3'   181.189 
VAL 'L-PEPTIDE LINKING' y VALINE          'C5 H11 N O2'   117.146 
# 
loop_
_atom_type.symbol 
N 
C 
O 
S 
# 
loop_
_entity_poly_seq.entity_id 
_entity_poly_seq.num 
_entity_poly_seq.mon_id 
_entity_poly_seq.hetero 
1   1 GLU n 
1   2 ILE n 
1   3 VAL n 
1   4 GLY n 
1   5 GLY n 
1   6 ARG n 
1   7 PRO n 
1   8 ALA n 
1   9 ARG n 
1  10 PRO n 
1  11 HIS n 
1  12 ALA n 
1  13 TRP n 
1  14 PRO n 
1  15 PHE n 
1  16 MET n 
1  17 ALA n 
1  18 SER n 
1  19 LEU n 
1  20 GLN n 
1  21 ARG n 
1  22 ARG n 
1  23 GLY n 
1  24 GLY n 
1  25 HIS n 
1  26 PHE n 
1  27 CYS n 
1  28 GLY n 
1  29 ALA n 
1  30 THR n 
1  31 LEU n 
1  32 ILE n 
1  33 ALA n 
1  34 ARG n 
1  35 ASN n 
1  36 PHE n 
1  37 VAL n 
1  38 MET n 
1  39 SER n 
1  40 ALA n 
1  41 ALA n 
1  42 HIS n 
1  43 CYS n 
1  44 VAL n 
1  45 PHE n 
1  46 ARG n 
1  47 SER n 
1  48 VAL n 
1  49 GLN n 
1  50 VAL n 
1  51 VAL n 
1  52 LEU n 
1  53 GLY n 
1  54 ALA n 
1  55 HIS n 
1  56 ASP n 
1  57 LEU n 
1  58 ARG n 
1  59 ARG n 
1  60 GLN n 
1  61 GLU n 
1  62 ARG n 
1  63 THR n 
1  64 ARG n 
1  65 GLN n 
1  66 THR n 
1  67 PHE n 
1  68 SER n 
1  69 VAL n 
1  70 GLN n 
1  71 ARG n 
1  72 ILE n 
1  73 PHE n 
1  74 GLU n 
1  75 ASN n 
1  76 GLY n 
1  77 PHE n 
1  78 ASP n 
1  79 PRO n 
1  80 SER n 
1  81 GLN n 
1  82 LEU n 
1  83 LEU n 
1  84 ASN n 
1  85 ASP n 
1  86 ILE n 
1  87 VAL n 
1  88 ILE n 
1  89 ILE n 
1  90 GLN n 
1  91 LEU n 
1  92 ASN n 
1  93 GLY n 
1  94 SER n 
1  95 ALA n 
1  96 THR n 
1  97 ILE n 
1  98 ASN n 
1  99 ALA n 
1 100 ASN n 
1 101 VAL n 
1 102 GLN n 
1 103 VAL n 
1 104 ALA n 
1 105 GLN n 
1 106 LEU n 
1 107 PRO n 
1 108 ALA n 
1 109 GLN n 
1 110 GLY n 
1 111 VAL n 
1 112 GLY n 
1 113 ASP n 
1 114 ARG n 
1 115 THR n 
1 116 PRO n 
1 117 CYS n 
1 118 LEU n 
1 119 ALA n 
1 120 MET n 
1 121 GLY n 
1 122 TRP n 
1 123 GLY n 
1 124 ARG n 
1 125 LEU n 
1 126 GLY n 
1 127 THR n 
1 128 ASN n 
1 129 ARG n 
1 130 PRO n 
1 131 SER n 
1 132 PRO n 
1 133 SER n 
1 134 VAL n 
1 135 LEU n 
1 136 GLN n 
1 137 GLU n 
1 138 LEU n 
1 139 ASN n 
1 140 VAL n 
1 141 THR n 
1 142 VAL n 
1 143 VAL n 
1 144 THR n 
1 145 ASN n 
1 146 MET n 
1 147 CYS n 
1 148 ARG n 
1 149 ARG n 
1 150 ARG n 
1 151 VAL n 
1 152 ASN n 
1 153 VAL n 
1 154 CYS n 
1 155 THR n 
1 156 LEU n 
1 157 VAL n 
1 158 PRO n 
1 159 ARG n 
1 160 ARG n 
1 161 GLN n 
1 162 ALA n 
1 163 GLY n 
1 164 ILE n 
1 165 CYS n 
1 166 PHE n 
1 167 GLY n 
1 168 ASP n 
1 169 SER n 
1 170 GLY n 
1 171 GLY n 
1 172 PRO n 
1 173 LEU n 
1 174 VAL n 
1 175 CYS n 
1 176 ASN n 
1 177 ASN n 
1 178 LEU n 
1 179 VAL n 
1 180 GLN n 
1 181 GLY n 
1 182 ILE n 
1 183 ASP n 
1 184 SER n 
1 185 PHE n 
1 186 ILE n 
1 187 ARG n 
1 188 GLY n 
1 189 GLY n 
1 190 CYS n 
1 191 GLY n 
1 192 SER n 
1 193 GLY n 
1 194 LEU n 
1 195 TYR n 
1 196 PRO n 
1 197 ASP n 
1 198 ALA n 
1 199 PHE n 
1 200 ALA n 
1 201 PRO n 
1 202 VAL n 
1 203 ALA n 
1 204 GLU n 
1 205 PHE n 
1 206 ALA n 
1 207 ASP n 
1 208 TRP n 
1 209 ILE n 
1 210 ASN n 
1 211 SER n 
1 212 ILE n 
1 213 ILE n 
1 214 ARG n 
1 215 SER n 
1 216 HIS n 
# 
loop_
_pdbx_poly_seq_scheme.asym_id 
_pdbx_poly_seq_scheme.entity_id 
_pdbx_poly_seq_scheme.seq_id 
_pdbx_poly_seq_scheme.mon_id 
_pdbx_poly_seq_scheme.ndb_seq_num 
_pdbx_poly_seq_scheme.pdb_seq_num 
_pdbx_poly_seq_scheme.auth_seq_num 
_pdbx_poly_seq_scheme.pdb_mon_id 
_pdbx_poly_seq_scheme.auth_mon_id 
_pdbx_poly_seq_scheme.pdb_strand_id 
_pdbx_poly_seq_scheme.pdb_ins_code 
_pdbx_poly_seq_scheme.hetero 
A 1   1 GLU   1 1   1   GLU GLU A ? n 
A 1   2 ILE   2 2   2   ILE ILE A ? n 
A 1   3 VAL   3 3   3   VAL VAL A ? n 
A 1   4 GLY   4 4   4   GLY GLY A ? n 
A 1   5 GLY   5 5   5   GLY GLY A ? n 
A 1   6 ARG   6 6   6   ARG ARG A ? n 
A 1   7 PRO   7 7   7   PRO PRO A ? n 
A 1   8 ALA   8 8   8   ALA ALA A ? n 
A 1   9 ARG   9 9   9   ARG ARG A ? n 
A 1  10 PRO  10 10  10  PRO PRO A ? n 
A 1  11 HIS  11 11  11  HIS HIS A ? n 
A 1  12 ALA  12 12  12  ALA ALA A ? n 
A 1  13 TRP  13 13  13  TRP TRP A ? n 
A 1  14 PRO  14 14  14  PRO PRO A ? n 
A 1  15 PHE  15 15  15  PHE PHE A ? n 
A 1  16 MET  16 16  16  MET MET A ? n 
A 1  17 ALA  17 17  17  ALA ALA A ? n 
A 1  18 SER  18 18  18  SER SER A ? n 
A 1  19 LEU  19 19  19  LEU LEU A ? n 
A 1  20 GLN  20 20  20  GLN GLN A ? n 
A 1  21 ARG  21 21  21  ARG ARG A ? n 
A 1  22 ARG  22 22  22  ARG ARG A ? n 
A 1  23 GLY  23 23  23  GLY GLY A ? n 
A 1  24 GLY  24 24  24  GLY GLY A ? n 
A 1  25 HIS  25 25  25  HIS HIS A ? n 
A 1  26 PHE  26 26  26  PHE PHE A ? n 
A 1  27 CYS  27 27  27  CYS CYS A ? n 
A 1  28 GLY  28 28  28  GLY GLY A ? n 
A 1  29 ALA  29 29  29  ALA ALA A ? n 
A 1  30 THR  30 30  30  THR THR A ? n 
A 1  31 LEU  31 31  31  LEU LEU A ? n 
A 1  32 ILE  32 32  32  ILE ILE A ? n 
A 1  33 ALA  33 33  33  ALA ALA A ? n 
A 1  34 ARG  34 34  34  ARG ARG A ? n 
A 1  35 ASN  35 35  35  ASN ASN A ? n 
A 1  36 PHE  36 36  36  PHE PHE A ? n 
A 1  37 VAL  37 37  37  VAL VAL A ? n 
A 1  38 MET  38 38  38  MET MET A ? n 
A 1  39 SER  39 39  39  SER SER A ? n 
A 1  40 ALA  40 40  40  ALA ALA A ? n 
A 1  41 ALA  41 41  41  ALA ALA A ? n 
A 1  42 HIS  42 42  42  HIS HIS A ? n 
A 1  43 CYS  43 43  43  CYS CYS A ? n 
A 1  44 VAL  44 44  44  VAL VAL A ? n 
A 1  45 PHE  45 45  45  PHE PHE A ? n 
A 1  46 ARG  46 46  46  ARG ARG A ? n 
A 1  47 SER  47 47  47  SER SER A ? n 
A 1  48 VAL  48 48  48  VAL VAL A ? n 
A 1  49 GLN  49 49  49  GLN GLN A ? n 
A 1  50 VAL  50 50  50  VAL VAL A ? n 
A 1  51 VAL  51 51  51  VAL VAL A ? n 
A 1  52 LEU  52 52  52  LEU LEU A ? n 
A 1  53 GLY  53 53  53  GLY GLY A ? n 
A 1  54 ALA  54 54  54  ALA ALA A ? n 
A 1  55 HIS  55 55  55  HIS HIS A ? n 
A 1  56 ASP  56 56  56  ASP ASP A ? n 
A 1  57 LEU  57 57  57  LEU LEU A ? n 
A 1  58 ARG  58 58  58  ARG ARG A ? n 
A 1  59 ARG  59 59  59  ARG ARG A ? n 
A 1  60 GLN  60 60  60  GLN GLN A ? n 
A 1  61 GLU  61 61  61  GLU GLU A ? n 
A 1  62 ARG  62 62  62  ARG ARG A ? n 
A 1  63 THR  63 63  63  THR THR A ? n 
A 1  64 ARG  64 64  64  ARG ARG A ? n 
A 1  65 GLN  65 65  65  GLN GLN A ? n 
A 1  66 THR  66 66  66  THR THR A ? n 
A 1  67 PHE  67 67  67  PHE PHE A ? n 
A 1  68 SER  68 68  68  SER SER A ? n 
A 1  69 VAL  69 69  69  VAL VAL A ? n 
A 1  70 GLN  70 70  70  GLN GLN A ? n 
A 1  71 ARG  71 71  71  ARG ARG A ? n 
A 1  72 ILE  72 72  72  ILE ILE A ? n 
A 1  73 PHE  73 73  73  PHE PHE A ? n 
A 1  74 GLU  74 74  74  GLU GLU A ? n 
A 1  75 ASN  75 75  75  ASN ASN A ? n 
A 1  76 GLY  76 76  76  GLY GLY A ? n 
A 1  77 PHE  77 77  77  PHE PHE A ? n 
A 1  78 ASP  78 78  78  ASP ASP A ? n 
A 1  79 PRO  79 79  79  PRO PRO A ? n 
A 1  80 SER  80 80  80  SER SER A ? n 
A 1  81 GLN  81 81  81  GLN GLN A ? n 
A 1  82 LEU  82 82  82  LEU LEU A ? n 
A 1  83 LEU  83 83  83  LEU LEU A ? n 
A 1  84 ASN  84 84  84  ASN ASN A ? n 
A 1  85 ASP  85 85  85  ASP ASP A ? n 
A 1  86 ILE  86 86  86  ILE ILE A ? n 
A 1  87 VAL  87 87  87  VAL VAL A ? n 
A 1  88 ILE  88 88  88  ILE ILE A ? n 
A 1  89 ILE  89 89  89  ILE ILE A ? n 
A 1  90 GLN  90 90  90  GLN GLN A ? n 
A 1  91 LEU  91 91  91  LEU LEU A ? n 
A 1  92 ASN  92 92  92  ASN ASN A ? n 
A 1  93 GLY  93 93  93  GLY GLY A ? n 
A 1  94 SER  94 94  94  SER SER A ? n 
A 1  95 ALA  95 95  95  ALA ALA A ? n 
A 1  96 THR  96 96  96  THR THR A ? n 
A 1  97 ILE  97 97  97  ILE ILE A ? n 
A 1  98 ASN  98 98  98  ASN ASN A ? n 
A 1  99 ALA  99 99  99  ALA ALA A ? n 
A 1 100 ASN 100 100 100 ASN ASN A ? n 
A 1 101 VAL 101 101 101 VAL VAL A ? n 
A 1 102 GLN 102 102 102 GLN GLN A ? n 
A 1 103 VAL 103 103 103 VAL VAL A ? n 
A 1 104 ALA 104 104 104 ALA ALA A ? n 
A 1 105 GLN 105 105 105 GLN GLN A ? n 
A 1 106 LEU 106 106 106 LEU LEU A ? n 
A 1 107 PRO 107 107 107 PRO PRO A ? n 
A 1 108 ALA 108 108 108 ALA ALA A ? n 
A 1 109 GLN 109 109 109 GLN GLN A ? n 
A 1 110 GLY 110 110 110 GLY GLY A ? n 
A 1 111 VAL 111 111 111 VAL VAL A ? n 
A 1 112 GLY 112 112 112 GLY GLY A ? n 
A 1 113 ASP 113 113 113 ASP ASP A ? n 
A 1 114 ARG 114 114 114 ARG ARG A ? n 
A 1 115 THR 115 115 115 THR THR A ? n 
A 1 116 PRO 116 116 116 PRO PRO A ? n 
A 1 117 CYS 117 117 117 CYS CYS A ? n 
A 1 118 LEU 118 118 118 LEU LEU A ? n 
A 1 119 ALA 119 119 119 ALA ALA A ? n 
A 1 120 MET 120 120 120 MET MET A ? n 
A 1 121 GLY 121 121 121 GLY GLY A ? n 
A 1 122 TRP 122 122 122 TRP TRP A ? n 
A 1 123 GLY 123 123 123 GLY GLY A ? n 
A 1 124 ARG 124 124 124 ARG ARG A ? n 
A 1 125 LEU 125 125 125 LEU LEU A ? n 
A 1 126 GLY 126 126 126 GLY GLY A ? n 
A 1 127 THR 127 127 127 THR THR A ? n 
A 1 128 ASN 128 128 128 ASN ASN A ? n 
A 1 129 ARG 129 129 129 ARG ARG A ? n 
A 1 130 PRO 130 130 130 PRO PRO A ? n 
A 1 131 SER 131 131 131 SER SER A ? n 
A 1 132 PRO 132 132 132 PRO PRO A ? n 
A 1 133 SER 133 133 133 SER SER A ? n 
A 1 134 VAL 134 134 134 VAL VAL A ? n 
A 1 135 LEU 135 135 135 LEU LEU A ? n 
A 1 136 GLN 136 136 136 GLN GLN A ? n 
A 1 137 GLU 137 137 137 GLU GLU A ? n 
A 1 138 LEU 138 138 138 LEU LEU A ? n 
A 1 139 ASN 139 139 139 ASN ASN A ? n 
A 1 140 VAL 140 140 140 VAL VAL A ? n 
A 1 141 THR 141 141 141 THR THR A ? n 
A 1 142 VAL 142 142 142 VAL VAL A ? n 
A 1 143 VAL 143 143 143 VAL VAL A ? n 
A 1 144 THR 144 144 144 THR THR A ? n 
A 1 145 ASN 145 145 145 ASN ASN A ? n 
A 1 146 MET 146 146 146 MET MET A ? n 
A 1 147 CYS 147 147 147 CYS CYS A ? n 
A 1 148 ARG 148 148 148 ARG ARG A ? n 
A 1 149 ARG 149 149 149 ARG ARG A ? n 
A 1 150 ARG 150 150 150 ARG ARG A ? n 
A 1 151 VAL 151 151 151 VAL VAL A ? n 
A 1 152 ASN 152 152 152 ASN ASN A ? n 
A 1 153 VAL 153 153 153 VAL VAL A ? n 
A 1 154 CYS 154 154 154 CYS CYS A ? n 
A 1 155 THR 155 155 155 THR THR A ? n 
A 1 156 LEU 156 156 156 LEU LEU A ? n 
A 1 157 VAL 157 157 157 VAL VAL A ? n 
A 1 158 PRO 158 158 158 PRO PRO A ? n 
A 1 159 ARG 159 159 159 ARG ARG A ? n 
A 1 160 ARG 160 160 160 ARG ARG A ? n 
A 1 161 GLN 161 161 161 GLN GLN A ? n 
A 1 162 ALA 162 162 162 ALA ALA A ? n 
A 1 163 GLY 163 163 163 GLY GLY A ? n 
A 1 164 ILE 164 164 164 ILE ILE A ? n 
A 1 165 CYS 165 165 165 CYS CYS A ? n 
A 1 166 PHE 166 166 166 PHE PHE A ? n 
A 1 167 GLY 167 167 167 GLY GLY A ? n 
A 1 168 ASP 168 168 168 ASP ASP A ? n 
A 1 169 SER 169 169 169 SER SER A ? n 
A 1 170 GLY 170 170 170 GLY GLY A ? n 
A 1 171 GLY 171 171 171 GLY GLY A ? n 
A 1 172 PRO 172 172 172 PRO PRO A ? n 
A 1 173 LEU 173 173 173 LEU LEU A ? n 
A 1 174 VAL 174 174 174 VAL VAL A ? n 
A 1 175 CYS 175 175 175 CYS CYS A ? n 
A 1 176 ASN 176 176 176 ASN ASN A ? n 
A 1 177 ASN 177 177 177 ASN ASN A ? n 
A 1 178 LEU 178 178 178 LEU LEU A ? n 
A 1 179 VAL 179 179 179 VAL VAL A ? n 
A 1 180 GLN 180 180 180 GLN GLN A ? n 
A 1 181 GLY 181 181 181 GLY GLY A ? n 
A 1 182 ILE 182 182 182 ILE ILE A ? n 
A 1 183 ASP 183 183 183 ASP ASP A ? n 
A 1 184 SER 184 184 184 SER SER A ? n 
A 1 185 PHE 185 185 185 PHE PHE A ? n 
A 1 186 ILE 186 186 186 ILE ILE A ? n 
A 1 187 ARG 187 187 187 ARG ARG A ? n 
A 1 188 GLY 188 188 188 GLY GLY A ? n 
A 1 189 GLY 189 189 189 GLY GLY A ? n 
A 1 190 CYS 190 190 190 CYS CYS A ? n 
A 1 191 GLY 191 191 191 GLY GLY A ? n 
A 1 192 SER 192 192 192 SER SER A ? n 
A 1 193 GLY 193 193 193 GLY GLY A ? n 
A 1 194 LEU 194 194 194 LEU LEU A ? n 
A 1 195 TYR 195 195 195 TYR TYR A ? n 
A 1 196 PRO 196 196 196 PRO PRO A ? n 
A 1 197 ASP 197 197 197 ASP ASP A ? n 
A 1 198 ALA 198 198 198 ALA ALA A ? n 
A 1 199 PHE 199 199 199 PHE PHE A ? n 
A 1 200 ALA 200 200 200 ALA ALA A ? n 
A 1 201 PRO 201 201 201 PRO PRO A ? n 
A 1 202 VAL 202 202 202 VAL VAL A ? n 
A 1 203 ALA 203 203 203 ALA ALA A ? n 
A 1 204 GLU 204 204 204 GLU GLU A ? n 
A 1 205 PHE 205 205 205 PHE PHE A ? n 
A 1 206 ALA 206 206 206 ALA ALA A ? n 
A 1 207 ASP 207 207 207 ASP ASP A ? n 
A 1 208 TRP 208 208 208 TRP TRP A ? n 
A 1 209 ILE 209 209 209 ILE ILE A ? n 
A 1 210 ASN 210 210 210 ASN ASN A ? n 
A 1 211 SER 211 211 211 SER SER A ? n 
A 1 212 ILE 212 212 212 ILE ILE A ? n 
A 1 213 ILE 213 213 213 ILE ILE A ? n 
A 1 214 ARG 214 214 214 ARG ARG A ? n 
A 1 215 SER 215 215 215 SER SER A ? n 
A 1 216 HIS 216 216 216 HIS HIS A ? n 
# 
loop_
_atom_site.group_PDB 
_atom_site.id 
_atom_site.type_symbol 
_atom_site.label_atom_id 
_atom_site.label_alt_id 
_atom_site.label_comp_id 
_atom_site.label_asym_id 
_atom_site.label_entity_id 
_atom_site.label_seq_id 
_atom_site.pdbx_PDB_ins_code 
_atom_site.Cartn_x 
_atom_site.Cartn_y 
_atom_site.Cartn_z 
_atom_site.occupancy 
_atom_site.B_iso_or_equiv 
_atom_site.pdbx_formal_charge 
_atom_site.auth_seq_id 
_atom_site.auth_comp_id 
_atom_site.auth_asym_id 
_atom_site.auth_atom_id 
_atom_site.pdbx_PDB_model_num 
ATOM 1    N N   ? GLU A 1   1 ?  -0.375  10.637  -5.789 1.000 67.010 ? 1   GLU A N   1 
ATOM 2    C CA  ? GLU A 1   1 ?  -0.342  10.851  -7.233 1.000 67.010 ? 1   GLU A CA  1 
ATOM 3    C C   ? GLU A 1   1 ?   0.779  10.046  -7.884 1.000 67.010 ? 1   GLU A C   1 
ATOM 4    C CB  ? GLU A 1   1 ?  -0.177  12.338  -7.553 1.000 67.010 ? 1   GLU A CB  1 
ATOM 5    O O   ? GLU A 1   1 ?   1.885   9.964  -7.346 1.000 67.010 ? 1   GLU A O   1 
ATOM 6    C CG  ? GLU A 1   1 ?  -0.221  12.656  -9.040 1.000 67.010 ? 1   GLU A CG  1 
ATOM 7    C CD  ? GLU A 1   1 ?  -0.037  14.135  -9.344 1.000 67.010 ? 1   GLU A CD  1 
ATOM 8    O OE1 ? GLU A 1   1 ?   0.237  14.485 -10.514 1.000 67.010 ? 1   GLU A OE1 1 
ATOM 9    O OE2 ? GLU A 1   1 ?  -0.166  14.950  -8.403 1.000 67.010 ? 1   GLU A OE2 1 
ATOM 10   N N   ? ILE A 1   2 ?   0.384   9.319  -9.021 1.000 89.480 ? 2   ILE A N   1 
ATOM 11   C CA  ? ILE A 1   2 ?   1.260   8.554  -9.902 1.000 89.480 ? 2   ILE A CA  1 
ATOM 12   C C   ? ILE A 1   2 ?   1.842   9.471 -10.975 1.000 89.480 ? 2   ILE A C   1 
ATOM 13   C CB  ? ILE A 1   2 ?   0.512   7.371 -10.556 1.000 89.480 ? 2   ILE A CB  1 
ATOM 14   O O   ? ILE A 1   2 ?   1.115   9.961 -11.842 1.000 89.480 ? 2   ILE A O   1 
ATOM 15   C CG1 ? ILE A 1   2 ?  -0.070   6.447  -9.480 1.000 89.480 ? 2   ILE A CG1 1 
ATOM 16   C CG2 ? ILE A 1   2 ?   1.440   6.598 -11.498 1.000 89.480 ? 2   ILE A CG2 1 
ATOM 17   C CD1 ? ILE A 1   2 ?   0.982   5.708  -8.663 1.000 89.480 ? 2   ILE A CD1 1 
ATOM 18   N N   ? VAL A 1   3 ?   3.023   9.942 -10.875 1.000 92.490 ? 3   VAL A N   1 
ATOM 19   C CA  ? VAL A 1   3 ?   3.681  10.830 -11.828 1.000 92.490 ? 3   VAL A CA  1 
ATOM 20   C C   ? VAL A 1   3 ?   3.886  10.103 -13.155 1.000 92.490 ? 3   VAL A C   1 
ATOM 21   C CB  ? VAL A 1   3 ?   5.034  11.341 -11.286 1.000 92.490 ? 3   VAL A CB  1 
ATOM 22   O O   ? VAL A 1   3 ?   4.443   9.003 -13.188 1.000 92.490 ? 3   VAL A O   1 
ATOM 23   C CG1 ? VAL A 1   3 ?   5.689  12.297 -12.282 1.000 92.490 ? 3   VAL A CG1 1 
ATOM 24   C CG2 ? VAL A 1   3 ?   4.843  12.023  -9.932 1.000 92.490 ? 3   VAL A CG2 1 
ATOM 25   N N   ? GLY A 1   4 ?   3.351  10.765 -14.238 1.000 91.130 ? 4   GLY A N   1 
ATOM 26   C CA  ? GLY A 1   4 ?   3.544  10.183 -15.557 1.000 91.130 ? 4   GLY A CA  1 
ATOM 27   C C   ? GLY A 1   4 ?   2.591   9.039 -15.849 1.000 91.130 ? 4   GLY A C   1 
ATOM 28   O O   ? GLY A 1   4 ?   2.779   8.300 -16.818 1.000 91.130 ? 4   GLY A O   1 
ATOM 29   N N   ? GLY A 1   5 ?   1.544   8.803 -14.897 1.000 93.620 ? 5   GLY A N   1 
ATOM 30   C CA  ? GLY A 1   5 ?   0.527   7.778 -15.068 1.000 93.620 ? 5   GLY A CA  1 
ATOM 31   C C   ? GLY A 1   5 ?  -0.708   8.278 -15.792 1.000 93.620 ? 5   GLY A C   1 
ATOM 32   O O   ? GLY A 1   5 ?  -0.696   9.365 -16.374 1.000 93.620 ? 5   GLY A O   1 
ATOM 33   N N   ? ARG A 1   6 ?  -1.721   7.414 -15.841 1.000 95.370 ? 6   ARG A N   1 
ATOM 34   C CA  ? ARG A 1   6 ?  -2.996   7.722 -16.480 1.000 95.370 ? 6   ARG A CA  1 
ATOM 35   C C   ? ARG A 1   6 ?  -4.165   7.367 -15.567 1.000 95.370 ? 6   ARG A C   1 
ATOM 36   C CB  ? ARG A 1   6 ?  -3.126   6.977 -17.810 1.000 95.370 ? 6   ARG A CB  1 
ATOM 37   O O   ? ARG A 1   6 ?  -4.022   6.551 -14.655 1.000 95.370 ? 6   ARG A O   1 
ATOM 38   C CG  ? ARG A 1   6 ?  -3.149   5.464 -17.669 1.000 95.370 ? 6   ARG A CG  1 
ATOM 39   C CD  ? ARG A 1   6 ?  -3.204   4.772 -19.024 1.000 95.370 ? 6   ARG A CD  1 
ATOM 40   N NE  ? ARG A 1   6 ?  -3.211   3.318 -18.887 1.000 95.370 ? 6   ARG A NE  1 
ATOM 41   N NH1 ? ARG A 1   6 ?  -3.101   2.896 -21.156 1.000 95.370 ? 6   ARG A NH1 1 
ATOM 42   N NH2 ? ARG A 1   6 ?  -3.174   1.157 -19.664 1.000 95.370 ? 6   ARG A NH2 1 
ATOM 43   C CZ  ? ARG A 1   6 ?  -3.162   2.460 -19.903 1.000 95.370 ? 6   ARG A CZ  1 
ATOM 44   N N   ? PRO A 1   7 ?  -5.328   8.105 -15.803 1.000 96.550 ? 7   PRO A N   1 
ATOM 45   C CA  ? PRO A 1   7 ?  -6.508   7.705 -15.034 1.000 96.550 ? 7   PRO A CA  1 
ATOM 46   C C   ? PRO A 1   7 ?  -6.886   6.242 -15.251 1.000 96.550 ? 7   PRO A C   1 
ATOM 47   C CB  ? PRO A 1   7 ?  -7.604   8.636 -15.560 1.000 96.550 ? 7   PRO A CB  1 
ATOM 48   O O   ? PRO A 1   7 ?  -6.866   5.757 -16.385 1.000 96.550 ? 7   PRO A O   1 
ATOM 49   C CG  ? PRO A 1   7 ?  -6.872   9.825 -16.092 1.000 96.550 ? 7   PRO A CG  1 
ATOM 50   C CD  ? PRO A 1   7 ?  -5.570   9.360 -16.680 1.000 96.550 ? 7   PRO A CD  1 
ATOM 51   N N   ? ALA A 1   8 ?  -7.178   5.533 -14.148 1.000 96.370 ? 8   ALA A N   1 
ATOM 52   C CA  ? ALA A 1   8 ?  -7.648   4.153 -14.240 1.000 96.370 ? 8   ALA A CA  1 
ATOM 53   C C   ? ALA A 1   8 ?  -9.095   4.097 -14.722 1.000 96.370 ? 8   ALA A C   1 
ATOM 54   C CB  ? ALA A 1   8 ?  -7.514   3.454 -12.889 1.000 96.370 ? 8   ALA A CB  1 
ATOM 55   O O   ? ALA A 1   8 ?  -9.874   5.022 -14.476 1.000 96.370 ? 8   ALA A O   1 
ATOM 56   N N   ? ARG A 1   9 ?  -9.356   2.988 -15.432 1.000 95.710 ? 9   ARG A N   1 
ATOM 57   C CA  ? ARG A 1   9 ? -10.763   2.746 -15.736 1.000 95.710 ? 9   ARG A CA  1 
ATOM 58   C C   ? ARG A 1   9 ? -11.573   2.556 -14.458 1.000 95.710 ? 9   ARG A C   1 
ATOM 59   C CB  ? ARG A 1   9 ? -10.916   1.522 -16.641 1.000 95.710 ? 9   ARG A CB  1 
ATOM 60   O O   ? ARG A 1   9 ? -11.117   1.900 -13.519 1.000 95.710 ? 9   ARG A O   1 
ATOM 61   C CG  ? ARG A 1   9 ? -10.333   1.708 -18.032 1.000 95.710 ? 9   ARG A CG  1 
ATOM 62   C CD  ? ARG A 1   9 ? -10.560   0.483 -18.907 1.000 95.710 ? 9   ARG A CD  1 
ATOM 63   N NE  ? ARG A 1   9 ?  -9.936   0.634 -20.219 1.000 95.710 ? 9   ARG A NE  1 
ATOM 64   N NH1 ? ARG A 1   9 ? -10.763  -1.348 -21.070 1.000 95.710 ? 9   ARG A NH1 1 
ATOM 65   N NH2 ? ARG A 1   9 ?  -9.437  -0.002 -22.368 1.000 95.710 ? 9   ARG A NH2 1 
ATOM 66   C CZ  ? ARG A 1   9 ? -10.047  -0.239 -21.216 1.000 95.710 ? 9   ARG A CZ  1 
ATOM 67   N N   ? PRO A 1  10 ? -12.749   3.156 -14.401 1.000 94.440 ? 10  PRO A N   1 
ATOM 68   C CA  ? PRO A 1  10 ? -13.575   2.953 -13.209 1.000 94.440 ? 10  PRO A CA  1 
ATOM 69   C C   ? PRO A 1  10 ? -13.706   1.480 -12.826 1.000 94.440 ? 10  PRO A C   1 
ATOM 70   C CB  ? PRO A 1  10 ? -14.932   3.534 -13.616 1.000 94.440 ? 10  PRO A CB  1 
ATOM 71   O O   ? PRO A 1  10 ? -13.937   0.632 -13.691 1.000 94.440 ? 10  PRO A O   1 
ATOM 72   C CG  ? PRO A 1  10 ? -14.609   4.579 -14.634 1.000 94.440 ? 10  PRO A CG  1 
ATOM 73   C CD  ? PRO A 1  10 ? -13.464   4.090 -15.474 1.000 94.440 ? 10  PRO A CD  1 
ATOM 74   N N   ? HIS A 1  11 ? -13.333   1.258 -11.468 1.000 91.680 ? 11  HIS A N   1 
ATOM 75   C CA  ? HIS A 1  11 ? -13.529  -0.023 -10.799 1.000 91.680 ? 11  HIS A CA  1 
ATOM 76   C C   ? HIS A 1  11 ? -12.603  -1.091 -11.371 1.000 91.680 ? 11  HIS A C   1 
ATOM 77   C CB  ? HIS A 1  11 ? -14.986  -0.473 -10.919 1.000 91.680 ? 11  HIS A CB  1 
ATOM 78   O O   ? HIS A 1  11 ? -12.876  -2.287 -11.245 1.000 91.680 ? 11  HIS A O   1 
ATOM 79   C CG  ? HIS A 1  11 ? -15.973   0.574 -10.508 1.000 91.680 ? 11  HIS A CG  1 
ATOM 80   C CD2 ? HIS A 1  11 ? -16.983   1.161 -11.192 1.000 91.680 ? 11  HIS A CD2 1 
ATOM 81   N ND1 ? HIS A 1  11 ? -15.980   1.136  -9.250 1.000 91.680 ? 11  HIS A ND1 1 
ATOM 82   C CE1 ? HIS A 1  11 ? -16.955   2.026  -9.178 1.000 91.680 ? 11  HIS A CE1 1 
ATOM 83   N NE2 ? HIS A 1  11 ? -17.579   2.060 -10.343 1.000 91.680 ? 11  HIS A NE2 1 
ATOM 84   N N   ? ALA A 1  12 ? -11.620  -0.716 -12.151 1.000 94.760 ? 12  ALA A N   1 
ATOM 85   C CA  ? ALA A 1  12 ? -10.592  -1.604 -12.687 1.000 94.760 ? 12  ALA A CA  1 
ATOM 86   C C   ? ALA A 1  12 ?  -9.777  -2.240 -11.565 1.000 94.760 ? 12  ALA A C   1 
ATOM 87   C CB  ? ALA A 1  12 ?  -9.675  -0.843 -13.641 1.000 94.760 ? 12  ALA A CB  1 
ATOM 88   O O   ? ALA A 1  12 ?  -9.217  -3.326 -11.734 1.000 94.760 ? 12  ALA A O   1 
ATOM 89   N N   ? TRP A 1  13 ?  -9.736  -1.621 -10.401 1.000 96.380 ? 13  TRP A N   1 
ATOM 90   C CA  ? TRP A 1  13 ?  -8.991  -2.096  -9.241 1.000 96.380 ? 13  TRP A CA  1 
ATOM 91   C C   ? TRP A 1  13 ?  -9.850  -2.041  -7.982 1.000 96.380 ? 13  TRP A C   1 
ATOM 92   C CB  ? TRP A 1  13 ?  -7.719  -1.267  -9.042 1.000 96.380 ? 13  TRP A CB  1 
ATOM 93   O O   ? TRP A 1  13 ?  -9.700  -1.135  -7.159 1.000 96.380 ? 13  TRP A O   1 
ATOM 94   C CG  ? TRP A 1  13 ?  -6.957  -1.007 -10.307 1.000 96.380 ? 13  TRP A CG  1 
ATOM 95   C CD1 ? TRP A 1  13 ?  -6.773   0.198 -10.925 1.000 96.380 ? 13  TRP A CD1 1 
ATOM 96   C CD2 ? TRP A 1  13 ?  -6.282  -1.979 -11.112 1.000 96.380 ? 13  TRP A CD2 1 
ATOM 97   C CE2 ? TRP A 1  13 ?  -5.707  -1.290 -12.203 1.000 96.380 ? 13  TRP A CE2 1 
ATOM 98   C CE3 ? TRP A 1  13 ?  -6.105  -3.365 -11.015 1.000 96.380 ? 13  TRP A CE3 1 
ATOM 99   N NE1 ? TRP A 1  13 ?  -6.021   0.035 -12.066 1.000 96.380 ? 13  TRP A NE1 1 
ATOM 100  C CH2 ? TRP A 1  13 ?  -4.811  -3.301 -13.074 1.000 96.380 ? 13  TRP A CH2 1 
ATOM 101  C CZ2 ? TRP A 1  13 ?  -4.968  -1.944 -13.192 1.000 96.380 ? 13  TRP A CZ2 1 
ATOM 102  C CZ3 ? TRP A 1  13 ?  -5.369  -4.014 -12.000 1.000 96.380 ? 13  TRP A CZ3 1 
ATOM 103  N N   ? PRO A 1  14 ? -10.772  -3.080  -7.879 1.000 97.460 ? 14  PRO A N   1 
ATOM 104  C CA  ? PRO A 1  14 ? -11.850  -3.057  -6.888 1.000 97.460 ? 14  PRO A CA  1 
ATOM 105  C C   ? PRO A 1  14 ? -11.353  -3.320  -5.468 1.000 97.460 ? 14  PRO A C   1 
ATOM 106  C CB  ? PRO A 1  14 ? -12.784  -4.176  -7.356 1.000 97.460 ? 14  PRO A CB  1 
ATOM 107  O O   ? PRO A 1  14 ? -12.112  -3.174  -4.507 1.000 97.460 ? 14  PRO A O   1 
ATOM 108  C CG  ? PRO A 1  14 ? -11.902  -5.118  -8.111 1.000 97.460 ? 14  PRO A CG  1 
ATOM 109  C CD  ? PRO A 1  14 ? -10.853  -4.317  -8.828 1.000 97.460 ? 14  PRO A CD  1 
ATOM 110  N N   ? PHE A 1  15 ? -10.033  -3.553  -5.289 1.000 98.200 ? 15  PHE A N   1 
ATOM 111  C CA  ? PHE A 1  15 ?  -9.452  -3.753  -3.967 1.000 98.200 ? 15  PHE A CA  1 
ATOM 112  C C   ? PHE A 1  15 ?  -8.822  -2.465  -3.451 1.000 98.200 ? 15  PHE A C   1 
ATOM 113  C CB  ? PHE A 1  15 ?  -8.406  -4.872  -4.001 1.000 98.200 ? 15  PHE A CB  1 
ATOM 114  O O   ? PHE A 1  15 ?  -8.355  -2.409  -2.312 1.000 98.200 ? 15  PHE A O   1 
ATOM 115  C CG  ? PHE A 1  15 ?  -7.433  -4.757  -5.143 1.000 98.200 ? 15  PHE A CG  1 
ATOM 116  C CD1 ? PHE A 1  15 ?  -7.554  -5.571  -6.263 1.000 98.200 ? 15  PHE A CD1 1 
ATOM 117  C CD2 ? PHE A 1  15 ?  -6.395  -3.835  -5.096 1.000 98.200 ? 15  PHE A CD2 1 
ATOM 118  C CE1 ? PHE A 1  15 ?  -6.654  -5.467  -7.321 1.000 98.200 ? 15  PHE A CE1 1 
ATOM 119  C CE2 ? PHE A 1  15 ?  -5.492  -3.726  -6.150 1.000 98.200 ? 15  PHE A CE2 1 
ATOM 120  C CZ  ? PHE A 1  15 ?  -5.623  -4.543  -7.261 1.000 98.200 ? 15  PHE A CZ  1 
ATOM 121  N N   ? MET A 1  16 ?  -8.736  -1.434  -4.286 1.000 97.850 ? 16  MET A N   1 
ATOM 122  C CA  ? MET A 1  16 ?  -8.133  -0.158  -3.910 1.000 97.850 ? 16  MET A CA  1 
ATOM 123  C C   ? MET A 1  16 ?  -8.971   0.549  -2.851 1.000 97.850 ? 16  MET A C   1 
ATOM 124  C CB  ? MET A 1  16 ?  -7.970   0.742  -5.136 1.000 97.850 ? 16  MET A CB  1 
ATOM 125  O O   ? MET A 1  16 ? -10.194   0.634  -2.975 1.000 97.850 ? 16  MET A O   1 
ATOM 126  C CG  ? MET A 1  16 ?  -7.208   2.027  -4.856 1.000 97.850 ? 16  MET A CG  1 
ATOM 127  S SD  ? MET A 1  16 ?  -5.458   1.721  -4.396 1.000 97.850 ? 16  MET A SD  1 
ATOM 128  C CE  ? MET A 1  16 ?  -5.126   3.199  -3.397 1.000 97.850 ? 16  MET A CE  1 
ATOM 129  N N   ? ALA A 1  17 ?  -8.313   1.077  -1.838 1.000 97.820 ? 17  ALA A N   1 
ATOM 130  C CA  ? ALA A 1  17 ?  -8.964   1.828  -0.767 1.000 97.820 ? 17  ALA A CA  1 
ATOM 131  C C   ? ALA A 1  17 ?  -8.254   3.156  -0.518 1.000 97.820 ? 17  ALA A C   1 
ATOM 132  C CB  ? ALA A 1  17 ?  -9.003   1.000   0.515 1.000 97.820 ? 17  ALA A CB  1 
ATOM 133  O O   ? ALA A 1  17 ?  -7.069   3.301  -0.827 1.000 97.820 ? 17  ALA A O   1 
ATOM 134  N N   ? SER A 1  18 ?  -9.060   4.096   0.028 1.000 97.510 ? 18  SER A N   1 
ATOM 135  C CA  ? SER A 1  18 ?  -8.545   5.409   0.405 1.000 97.510 ? 18  SER A CA  1 
ATOM 136  C C   ? SER A 1  18 ?  -8.583   5.604   1.917 1.000 97.510 ? 18  SER A C   1 
ATOM 137  C CB  ? SER A 1  18 ?  -9.346   6.516  -0.280 1.000 97.510 ? 18  SER A CB  1 
ATOM 138  O O   ? SER A 1  18 ?  -9.612   5.368   2.553 1.000 97.510 ? 18  SER A O   1 
ATOM 139  O OG  ? SER A 1  18 ?  -8.875   7.794   0.112 1.000 97.510 ? 18  SER A OG  1 
ATOM 140  N N   ? LEU A 1  19 ?  -7.423   5.888   2.421 1.000 97.360 ? 19  LEU A N   1 
ATOM 141  C CA  ? LEU A 1  19 ?  -7.412   6.368   3.799 1.000 97.360 ? 19  LEU A CA  1 
ATOM 142  C C   ? LEU A 1  19 ?  -7.672   7.869   3.854 1.000 97.360 ? 19  LEU A C   1 
ATOM 143  C CB  ? LEU A 1  19 ?  -6.074   6.045   4.469 1.000 97.360 ? 19  LEU A CB  1 
ATOM 144  O O   ? LEU A 1  19 ?  -6.989   8.647   3.183 1.000 97.360 ? 19  LEU A O   1 
ATOM 145  C CG  ? LEU A 1  19 ?  -5.688   4.566   4.535 1.000 97.360 ? 19  LEU A CG  1 
ATOM 146  C CD1 ? LEU A 1  19 ?  -4.407   4.389   5.344 1.000 97.360 ? 19  LEU A CD1 1 
ATOM 147  C CD2 ? LEU A 1  19 ?  -6.823   3.744   5.135 1.000 97.360 ? 19  LEU A CD2 1 
ATOM 148  N N   ? GLN A 1  20 ?  -8.698   8.236   4.698 1.000 95.990 ? 20  GLN A N   1 
ATOM 149  C CA  ? GLN A 1  20 ?  -9.109   9.636   4.679 1.000 95.990 ? 20  GLN A CA  1 
ATOM 150  C C   ? GLN A 1  20 ?  -9.074  10.239   6.080 1.000 95.990 ? 20  GLN A C   1 
ATOM 151  C CB  ? GLN A 1  20 ? -10.510   9.776   4.081 1.000 95.990 ? 20  GLN A CB  1 
ATOM 152  O O   ? GLN A 1  20 ?  -9.309   9.541   7.068 1.000 95.990 ? 20  GLN A O   1 
ATOM 153  C CG  ? GLN A 1  20 ? -10.592   9.395   2.609 1.000 95.990 ? 20  GLN A CG  1 
ATOM 154  C CD  ? GLN A 1  20 ? -11.949   9.695   2.000 1.000 95.990 ? 20  GLN A CD  1 
ATOM 155  N NE2 ? GLN A 1  20 ? -12.399   8.828   1.100 1.000 95.990 ? 20  GLN A NE2 1 
ATOM 156  O OE1 ? GLN A 1  20 ? -12.587  10.697   2.336 1.000 95.990 ? 20  GLN A OE1 1 
ATOM 157  N N   ? ARG A 1  21 ?  -8.721  11.534   6.163 1.000 93.550 ? 21  ARG A N   1 
ATOM 158  C CA  ? ARG A 1  21 ?  -8.840  12.393   7.337 1.000 93.550 ? 21  ARG A CA  1 
ATOM 159  C C   ? ARG A 1  21 ?  -9.643  13.649   7.017 1.000 93.550 ? 21  ARG A C   1 
ATOM 160  C CB  ? ARG A 1  21 ?  -7.456  12.776   7.866 1.000 93.550 ? 21  ARG A CB  1 
ATOM 161  O O   ? ARG A 1  21 ?  -9.352  14.347   6.044 1.000 93.550 ? 21  ARG A O   1 
ATOM 162  C CG  ? ARG A 1  21 ?  -7.482  13.444   9.231 1.000 93.550 ? 21  ARG A CG  1 
ATOM 163  C CD  ? ARG A 1  21 ?  -6.081  13.608   9.805 1.000 93.550 ? 21  ARG A CD  1 
ATOM 164  N NE  ? ARG A 1  21 ?  -5.295  14.573   9.041 1.000 93.550 ? 21  ARG A NE  1 
ATOM 165  N NH1 ? ARG A 1  21 ?  -3.273  13.991   9.993 1.000 93.550 ? 21  ARG A NH1 1 
ATOM 166  N NH2 ? ARG A 1  21 ?  -3.364  15.640   8.404 1.000 93.550 ? 21  ARG A NH2 1 
ATOM 167  C CZ  ? ARG A 1  21 ?  -3.979  14.732   9.148 1.000 93.550 ? 21  ARG A CZ  1 
ATOM 168  N N   ? ARG A 1  22 ? -10.674  13.910   7.889 1.000 90.550 ? 22  ARG A N   1 
ATOM 169  C CA  ? ARG A 1  22 ? -11.559  15.057   7.716 1.000 90.550 ? 22  ARG A CA  1 
ATOM 170  C C   ? ARG A 1  22 ? -12.102  15.119   6.292 1.000 90.550 ? 22  ARG A C   1 
ATOM 171  C CB  ? ARG A 1  22 ? -10.827  16.357   8.056 1.000 90.550 ? 22  ARG A CB  1 
ATOM 172  O O   ? ARG A 1  22 ? -12.173  16.196   5.696 1.000 90.550 ? 22  ARG A O   1 
ATOM 173  C CG  ? ARG A 1  22 ? -10.349  16.437   9.497 1.000 90.550 ? 22  ARG A CG  1 
ATOM 174  C CD  ? ARG A 1  22 ?  -9.664  17.764   9.791 1.000 90.550 ? 22  ARG A CD  1 
ATOM 175  N NE  ? ARG A 1  22 ?  -9.144  17.811  11.155 1.000 90.550 ? 22  ARG A NE  1 
ATOM 176  N NH1 ? ARG A 1  22 ?  -8.290  19.950  10.975 1.000 90.550 ? 22  ARG A NH1 1 
ATOM 177  N NH2 ? ARG A 1  22 ?  -8.073  18.785  12.937 1.000 90.550 ? 22  ARG A NH2 1 
ATOM 178  C CZ  ? ARG A 1  22 ?  -8.504  18.849  11.686 1.000 90.550 ? 22  ARG A CZ  1 
ATOM 179  N N   ? GLY A 1  23 ? -12.325  13.889   5.659 1.000 88.360 ? 23  GLY A N   1 
ATOM 180  C CA  ? GLY A 1  23 ? -12.998  13.817   4.372 1.000 88.360 ? 23  GLY A CA  1 
ATOM 181  C C   ? GLY A 1  23 ? -12.046  13.916   3.195 1.000 88.360 ? 23  GLY A C   1 
ATOM 182  O O   ? GLY A 1  23 ? -12.467  13.816   2.040 1.000 88.360 ? 23  GLY A O   1 
ATOM 183  N N   ? GLY A 1  24 ? -10.673  14.069   3.551 1.000 93.180 ? 24  GLY A N   1 
ATOM 184  C CA  ? GLY A 1  24 ?  -9.663  14.152   2.508 1.000 93.180 ? 24  GLY A CA  1 
ATOM 185  C C   ? GLY A 1  24 ?  -8.750  12.941   2.464 1.000 93.180 ? 24  GLY A C   1 
ATOM 186  O O   ? GLY A 1  24 ?  -8.316  12.446   3.506 1.000 93.180 ? 24  GLY A O   1 
ATOM 187  N N   ? HIS A 1  25 ?  -8.372  12.613   1.203 1.000 94.790 ? 25  HIS A N   1 
ATOM 188  C CA  ? HIS A 1  25 ?  -7.449  11.508   0.969 1.000 94.790 ? 25  HIS A CA  1 
ATOM 189  C C   ? HIS A 1  25 ?  -6.030  11.878   1.385 1.000 94.790 ? 25  HIS A C   1 
ATOM 190  C CB  ? HIS A 1  25 ?  -7.473  11.092  -0.503 1.000 94.790 ? 25  HIS A CB  1 
ATOM 191  O O   ? HIS A 1  25 ?  -5.551  12.970   1.071 1.000 94.790 ? 25  HIS A O   1 
ATOM 192  C CG  ? HIS A 1  25 ?  -6.402  10.115  -0.868 1.000 94.790 ? 25  HIS A CG  1 
ATOM 193  C CD2 ? HIS A 1  25 ?  -5.168  10.302  -1.391 1.000 94.790 ? 25  HIS A CD2 1 
ATOM 194  N ND1 ? HIS A 1  25 ?  -6.550   8.754  -0.706 1.000 94.790 ? 25  HIS A ND1 1 
ATOM 195  C CE1 ? HIS A 1  25 ?  -5.448   8.146  -1.113 1.000 94.790 ? 25  HIS A CE1 1 
ATOM 196  N NE2 ? HIS A 1  25 ?  -4.594   9.063  -1.534 1.000 94.790 ? 25  HIS A NE2 1 
ATOM 197  N N   ? PHE A 1  26 ?  -5.316  10.883   2.053 1.000 95.150 ? 26  PHE A N   1 
ATOM 198  C CA  ? PHE A 1  26 ?  -3.921  11.194   2.343 1.000 95.150 ? 26  PHE A CA  1 
ATOM 199  C C   ? PHE A 1  26 ?  -3.033   9.980   2.095 1.000 95.150 ? 26  PHE A C   1 
ATOM 200  C CB  ? PHE A 1  26 ?  -3.765  11.672   3.790 1.000 95.150 ? 26  PHE A CB  1 
ATOM 201  O O   ? PHE A 1  26 ?  -1.826  10.119   1.891 1.000 95.150 ? 26  PHE A O   1 
ATOM 202  C CG  ? PHE A 1  26 ?  -3.903  10.575   4.810 1.000 95.150 ? 26  PHE A CG  1 
ATOM 203  C CD1 ? PHE A 1  26 ?  -5.153  10.210   5.294 1.000 95.150 ? 26  PHE A CD1 1 
ATOM 204  C CD2 ? PHE A 1  26 ?  -2.781   9.908   5.285 1.000 95.150 ? 26  PHE A CD2 1 
ATOM 205  C CE1 ? PHE A 1  26 ?  -5.283   9.194   6.239 1.000 95.150 ? 26  PHE A CE1 1 
ATOM 206  C CE2 ? PHE A 1  26 ?  -2.903   8.892   6.229 1.000 95.150 ? 26  PHE A CE2 1 
ATOM 207  C CZ  ? PHE A 1  26 ?  -4.155   8.537   6.705 1.000 95.150 ? 26  PHE A CZ  1 
ATOM 208  N N   ? CYS A 1  27 ?  -3.597   8.754   2.087 1.000 96.950 ? 27  CYS A N   1 
ATOM 209  C CA  ? CYS A 1  27 ?  -2.855   7.536   1.779 1.000 96.950 ? 27  CYS A CA  1 
ATOM 210  C C   ? CYS A 1  27 ?  -3.753   6.508   1.101 1.000 96.950 ? 27  CYS A C   1 
ATOM 211  C CB  ? CYS A 1  27 ?  -2.252   6.941   3.051 1.000 96.950 ? 27  CYS A CB  1 
ATOM 212  O O   ? CYS A 1  27 ?  -4.975   6.546   1.256 1.000 96.950 ? 27  CYS A O   1 
ATOM 213  S SG  ? CYS A 1  27 ?  -0.653   7.652   3.499 1.000 96.950 ? 27  CYS A SG  1 
ATOM 214  N N   ? GLY A 1  28 ?  -3.122   5.605   0.367 1.000 97.080 ? 28  GLY A N   1 
ATOM 215  C CA  ? GLY A 1  28 ?  -3.838   4.474  -0.202 1.000 97.080 ? 28  GLY A CA  1 
ATOM 216  C C   ? GLY A 1  28 ?  -3.873   3.267   0.716 1.000 97.080 ? 28  GLY A C   1 
ATOM 217  O O   ? GLY A 1  28 ?  -3.150   3.218   1.713 1.000 97.080 ? 28  GLY A O   1 
ATOM 218  N N   ? ALA A 1  29 ?  -4.675   2.254   0.390 1.000 98.070 ? 29  ALA A N   1 
ATOM 219  C CA  ? ALA A 1  29 ?  -4.786   0.972   1.080 1.000 98.070 ? 29  ALA A CA  1 
ATOM 220  C C   ? ALA A 1  29 ?  -5.348  -0.102   0.153 1.000 98.070 ? 29  ALA A C   1 
ATOM 221  C CB  ? ALA A 1  29 ?  -5.663   1.110   2.322 1.000 98.070 ? 29  ALA A CB  1 
ATOM 222  O O   ? ALA A 1  29 ?  -5.811   0.201  -0.950 1.000 98.070 ? 29  ALA A O   1 
ATOM 223  N N   ? THR A 1  30 ?  -5.237  -1.340   0.649 1.000 98.530 ? 30  THR A N   1 
ATOM 224  C CA  ? THR A 1  30 ?  -5.690  -2.484  -0.135 1.000 98.530 ? 30  THR A CA  1 
ATOM 225  C C   ? THR A 1  30 ?  -6.572  -3.401   0.707 1.000 98.530 ? 30  THR A C   1 
ATOM 226  C CB  ? THR A 1  30 ?  -4.499  -3.284  -0.694 1.000 98.530 ? 30  THR A CB  1 
ATOM 227  O O   ? THR A 1  30 ?  -6.180  -3.816   1.800 1.000 98.530 ? 30  THR A O   1 
ATOM 228  C CG2 ? THR A 1  30 ?  -4.974  -4.422  -1.592 1.000 98.530 ? 30  THR A CG2 1 
ATOM 229  O OG1 ? THR A 1  30 ?  -3.658  -2.408  -1.456 1.000 98.530 ? 30  THR A OG1 1 
ATOM 230  N N   ? LEU A 1  31 ?  -7.785  -3.652   0.195 1.000 98.660 ? 31  LEU A N   1 
ATOM 231  C CA  ? LEU A 1  31 ?  -8.656  -4.612   0.865 1.000 98.660 ? 31  LEU A CA  1 
ATOM 232  C C   ? LEU A 1  31 ?  -8.109  -6.029   0.730 1.000 98.660 ? 31  LEU A C   1 
ATOM 233  C CB  ? LEU A 1  31 ? -10.073  -4.542   0.291 1.000 98.660 ? 31  LEU A CB  1 
ATOM 234  O O   ? LEU A 1  31 ?  -8.001  -6.554  -0.381 1.000 98.660 ? 31  LEU A O   1 
ATOM 235  C CG  ? LEU A 1  31 ? -11.125  -5.419   0.973 1.000 98.660 ? 31  LEU A CG  1 
ATOM 236  C CD1 ? LEU A 1  31 ? -11.363  -4.946   2.403 1.000 98.660 ? 31  LEU A CD1 1 
ATOM 237  C CD2 ? LEU A 1  31 ? -12.426  -5.410   0.178 1.000 98.660 ? 31  LEU A CD2 1 
ATOM 238  N N   ? ILE A 1  32 ?  -7.816  -6.709   1.920 1.000 98.300 ? 32  ILE A N   1 
ATOM 239  C CA  ? ILE A 1  32 ?  -7.132  -7.996   1.871 1.000 98.300 ? 32  ILE A CA  1 
ATOM 240  C C   ? ILE A 1  32 ?  -7.977  -9.057   2.573 1.000 98.300 ? 32  ILE A C   1 
ATOM 241  C CB  ? ILE A 1  32 ?  -5.729  -7.916   2.514 1.000 98.300 ? 32  ILE A CB  1 
ATOM 242  O O   ? ILE A 1  32 ?  -7.652 -10.246   2.531 1.000 98.300 ? 32  ILE A O   1 
ATOM 243  C CG1 ? ILE A 1  32 ?  -5.826  -7.355   3.938 1.000 98.300 ? 32  ILE A CG1 1 
ATOM 244  C CG2 ? ILE A 1  32 ?  -4.788  -7.068   1.654 1.000 98.300 ? 32  ILE A CG2 1 
ATOM 245  C CD1 ? ILE A 1  32 ?  -4.540  -7.483   4.742 1.000 98.300 ? 32  ILE A CD1 1 
ATOM 246  N N   ? ALA A 1  33 ?  -9.117  -8.692   3.166 1.000 98.200 ? 33  ALA A N   1 
ATOM 247  C CA  ? ALA A 1  33 ? -10.225  -9.452   3.739 1.000 98.200 ? 33  ALA A CA  1 
ATOM 248  C C   ? ALA A 1  33 ? -11.452  -8.567   3.938 1.000 98.200 ? 33  ALA A C   1 
ATOM 249  C CB  ? ALA A 1  33 ?  -9.808 -10.084   5.065 1.000 98.200 ? 33  ALA A CB  1 
ATOM 250  O O   ? ALA A 1  33 ? -11.354  -7.339   3.888 1.000 98.200 ? 33  ALA A O   1 
ATOM 251  N N   ? ARG A 1  34 ? -12.659  -9.174   4.100 1.000 97.880 ? 34  ARG A N   1 
ATOM 252  C CA  ? ARG A 1  34 ? -13.909  -8.423   4.141 1.000 97.880 ? 34  ARG A CA  1 
ATOM 253  C C   ? ARG A 1  34 ? -13.852  -7.324   5.197 1.000 97.880 ? 34  ARG A C   1 
ATOM 254  C CB  ? ARG A 1  34 ? -15.089  -9.357   4.420 1.000 97.880 ? 34  ARG A CB  1 
ATOM 255  O O   ? ARG A 1  34 ? -14.549  -6.313   5.086 1.000 97.880 ? 34  ARG A O   1 
ATOM 256  C CG  ? ARG A 1  34 ? -15.488 -10.217   3.232 1.000 97.880 ? 34  ARG A CG  1 
ATOM 257  C CD  ? ARG A 1  34 ? -16.725 -11.053   3.531 1.000 97.880 ? 34  ARG A CD  1 
ATOM 258  N NE  ? ARG A 1  34 ? -17.179 -11.784   2.352 1.000 97.880 ? 34  ARG A NE  1 
ATOM 259  N NH1 ? ARG A 1  34 ? -19.429 -11.447   2.753 1.000 97.880 ? 34  ARG A NH1 1 
ATOM 260  N NH2 ? ARG A 1  34 ? -18.754 -12.638   0.915 1.000 97.880 ? 34  ARG A NH2 1 
ATOM 261  C CZ  ? ARG A 1  34 ? -18.453 -11.955   2.009 1.000 97.880 ? 34  ARG A CZ  1 
ATOM 262  N N   ? ASN A 1  35 ? -13.004  -7.499   6.147 1.000 98.310 ? 35  ASN A N   1 
ATOM 263  C CA  ? ASN A 1  35 ? -12.972  -6.517   7.226 1.000 98.310 ? 35  ASN A CA  1 
ATOM 264  C C   ? ASN A 1  35 ? -11.548  -6.054   7.519 1.000 98.310 ? 35  ASN A C   1 
ATOM 265  C CB  ? ASN A 1  35 ? -13.616  -7.087   8.491 1.000 98.310 ? 35  ASN A CB  1 
ATOM 266  O O   ? ASN A 1  35 ? -11.282  -5.480   8.577 1.000 98.310 ? 35  ASN A O   1 
ATOM 267  C CG  ? ASN A 1  35 ? -12.946  -8.363   8.963 1.000 98.310 ? 35  ASN A CG  1 
ATOM 268  N ND2 ? ASN A 1  35 ? -13.025  -8.629  10.262 1.000 98.310 ? 35  ASN A ND2 1 
ATOM 269  O OD1 ? ASN A 1  35 ? -12.362  -9.103   8.167 1.000 98.310 ? 35  ASN A OD1 1 
ATOM 270  N N   ? PHE A 1  36 ? -10.632  -6.330   6.594 1.000 98.540 ? 36  PHE A N   1 
ATOM 271  C CA  ? PHE A 1  36 ?  -9.246  -5.928   6.800 1.000 98.540 ? 36  PHE A CA  1 
ATOM 272  C C   ? PHE A 1  36 ?  -8.696  -5.229   5.562 1.000 98.540 ? 36  PHE A C   1 
ATOM 273  C CB  ? PHE A 1  36 ?  -8.378  -7.142   7.146 1.000 98.540 ? 36  PHE A CB  1 
ATOM 274  O O   ? PHE A 1  36 ?  -8.912  -5.685   4.437 1.000 98.540 ? 36  PHE A O   1 
ATOM 275  C CG  ? PHE A 1  36 ?  -8.604  -7.673   8.536 1.000 98.540 ? 36  PHE A CG  1 
ATOM 276  C CD1 ? PHE A 1  36 ?  -7.934  -7.124   9.622 1.000 98.540 ? 36  PHE A CD1 1 
ATOM 277  C CD2 ? PHE A 1  36 ?  -9.487  -8.722   8.756 1.000 98.540 ? 36  PHE A CD2 1 
ATOM 278  C CE1 ? PHE A 1  36 ?  -8.140  -7.613  10.910 1.000 98.540 ? 36  PHE A CE1 1 
ATOM 279  C CE2 ? PHE A 1  36 ?  -9.699  -9.216  10.040 1.000 98.540 ? 36  PHE A CE2 1 
ATOM 280  C CZ  ? PHE A 1  36 ?  -9.024  -8.661  11.115 1.000 98.540 ? 36  PHE A CZ  1 
ATOM 281  N N   ? VAL A 1  37 ?  -7.987  -4.096   5.777 1.000 98.510 ? 37  VAL A N   1 
ATOM 282  C CA  ? VAL A 1  37 ?  -7.216  -3.450   4.720 1.000 98.510 ? 37  VAL A CA  1 
ATOM 283  C C   ? VAL A 1  37 ?  -5.741  -3.401   5.114 1.000 98.510 ? 37  VAL A C   1 
ATOM 284  C CB  ? VAL A 1  37 ?  -7.737  -2.026   4.426 1.000 98.510 ? 37  VAL A CB  1 
ATOM 285  O O   ? VAL A 1  37 ?  -5.407  -3.433   6.300 1.000 98.510 ? 37  VAL A O   1 
ATOM 286  C CG1 ? VAL A 1  37 ?  -9.192  -2.069   3.961 1.000 98.510 ? 37  VAL A CG1 1 
ATOM 287  C CG2 ? VAL A 1  37 ?  -7.594  -1.140   5.662 1.000 98.510 ? 37  VAL A CG2 1 
ATOM 288  N N   ? MET A 1  38 ?  -4.949  -3.444   4.109 1.000 98.400 ? 38  MET A N   1 
ATOM 289  C CA  ? MET A 1  38 ?  -3.501  -3.335   4.262 1.000 98.400 ? 38  MET A CA  1 
ATOM 290  C C   ? MET A 1  38 ?  -2.995  -2.000   3.725 1.000 98.400 ? 38  MET A C   1 
ATOM 291  C CB  ? MET A 1  38 ?  -2.795  -4.488   3.547 1.000 98.400 ? 38  MET A CB  1 
ATOM 292  O O   ? MET A 1  38 ?  -3.403  -1.566   2.646 1.000 98.400 ? 38  MET A O   1 
ATOM 293  C CG  ? MET A 1  38 ?  -1.281  -4.452   3.672 1.000 98.400 ? 38  MET A CG  1 
ATOM 294  S SD  ? MET A 1  38 ?  -0.474  -5.887   2.860 1.000 98.400 ? 38  MET A SD  1 
ATOM 295  C CE  ? MET A 1  38 ?  -0.958  -5.593   1.136 1.000 98.400 ? 38  MET A CE  1 
ATOM 296  N N   ? SER A 1  39 ?  -2.075  -1.244   4.504 1.000 98.130 ? 39  SER A N   1 
ATOM 297  C CA  ? SER A 1  39 ?  -1.498   0.037   4.109 1.000 98.130 ? 39  SER A CA  1 
ATOM 298  C C   ? SER A 1  39 ?  -0.076   0.190   4.637 1.000 98.130 ? 39  SER A C   1 
ATOM 299  C CB  ? SER A 1  39 ?  -2.364   1.193   4.613 1.000 98.130 ? 39  SER A CB  1 
ATOM 300  O O   ? SER A 1  39 ?   0.515  -0.773   5.132 1.000 98.130 ? 39  SER A O   1 
ATOM 301  O OG  ? SER A 1  39 ?  -1.967   2.416   4.017 1.000 98.130 ? 39  SER A OG  1 
ATOM 302  N N   ? ALA A 1  40 ?   0.468   1.328   4.369 1.000 97.580 ? 40  ALA A N   1 
ATOM 303  C CA  ? ALA A 1  40 ?   1.784   1.627   4.928 1.000 97.580 ? 40  ALA A CA  1 
ATOM 304  C C   ? ALA A 1  40 ?   1.678   2.032   6.395 1.000 97.580 ? 40  ALA A C   1 
ATOM 305  C CB  ? ALA A 1  40 ?   2.466   2.731   4.123 1.000 97.580 ? 40  ALA A CB  1 
ATOM 306  O O   ? ALA A 1  40 ?   0.794   2.805   6.770 1.000 97.580 ? 40  ALA A O   1 
ATOM 307  N N   ? ALA A 1  41 ?   2.566   1.490   7.221 1.000 96.940 ? 41  ALA A N   1 
ATOM 308  C CA  ? ALA A 1  41 ?   2.568   1.775   8.654 1.000 96.940 ? 41  ALA A CA  1 
ATOM 309  C C   ? ALA A 1  41 ?   2.805   3.259   8.917 1.000 96.940 ? 41  ALA A C   1 
ATOM 310  C CB  ? ALA A 1  41 ?   3.630   0.936   9.361 1.000 96.940 ? 41  ALA A CB  1 
ATOM 311  O O   ? ALA A 1  41 ?   2.295   3.812   9.895 1.000 96.940 ? 41  ALA A O   1 
ATOM 312  N N   ? HIS A 1  42 ?   3.564   3.905   8.036 1.000 95.570 ? 42  HIS A N   1 
ATOM 313  C CA  ? HIS A 1  42 ?   3.869   5.317   8.239 1.000 95.570 ? 42  HIS A CA  1 
ATOM 314  C C   ? HIS A 1  42 ?   2.655   6.192   7.942 1.000 95.570 ? 42  HIS A C   1 
ATOM 315  C CB  ? HIS A 1  42 ?   5.049   5.741   7.361 1.000 95.570 ? 42  HIS A CB  1 
ATOM 316  O O   ? HIS A 1  42 ?   2.678   7.399   8.194 1.000 95.570 ? 42  HIS A O   1 
ATOM 317  C CG  ? HIS A 1  42 ?   4.687   5.937   5.923 1.000 95.570 ? 42  HIS A CG  1 
ATOM 318  C CD2 ? HIS A 1  42 ?   4.221   7.023   5.264 1.000 95.570 ? 42  HIS A CD2 1 
ATOM 319  N ND1 ? HIS A 1  42 ?   4.789   4.931   4.987 1.000 95.570 ? 42  HIS A ND1 1 
ATOM 320  C CE1 ? HIS A 1  42 ?   4.401   5.392   3.810 1.000 95.570 ? 42  HIS A CE1 1 
ATOM 321  N NE2 ? HIS A 1  42 ?   4.052   6.659   3.950 1.000 95.570 ? 42  HIS A NE2 1 
ATOM 322  N N   ? CYS A 1  43 ?   1.535   5.525   7.586 1.000 95.200 ? 43  CYS A N   1 
ATOM 323  C CA  ? CYS A 1  43 ?   0.300   6.223   7.245 1.000 95.200 ? 43  CYS A CA  1 
ATOM 324  C C   ? CYS A 1  43 ?  -0.663   6.236   8.426 1.000 95.200 ? 43  CYS A C   1 
ATOM 325  C CB  ? CYS A 1  43 ?  -0.370   5.569   6.037 1.000 95.200 ? 43  CYS A CB  1 
ATOM 326  O O   ? CYS A 1  43 ?  -1.726   6.856   8.358 1.000 95.200 ? 43  CYS A O   1 
ATOM 327  S SG  ? CYS A 1  43 ?   0.424   5.962   4.463 1.000 95.200 ? 43  CYS A SG  1 
ATOM 328  N N   ? VAL A 1  44 ?  -0.319   5.614   9.617 1.000 87.780 ? 44  VAL A N   1 
ATOM 329  C CA  ? VAL A 1  44 ?  -1.271   5.446  10.710 1.000 87.780 ? 44  VAL A CA  1 
ATOM 330  C C   ? VAL A 1  44 ?  -1.271   6.693  11.592 1.000 87.780 ? 44  VAL A C   1 
ATOM 331  C CB  ? VAL A 1  44 ?  -0.947   4.195  11.557 1.000 87.780 ? 44  VAL A CB  1 
ATOM 332  O O   ? VAL A 1  44 ?  -0.224   7.101  12.100 1.000 87.780 ? 44  VAL A O   1 
ATOM 333  C CG1 ? VAL A 1  44 ?  -1.864   4.116  12.777 1.000 87.780 ? 44  VAL A CG1 1 
ATOM 334  C CG2 ? VAL A 1  44 ?  -1.071   2.930  10.709 1.000 87.780 ? 44  VAL A CG2 1 
ATOM 335  N N   ? PHE A 1  45 ?  -2.520   7.402  11.756 1.000 84.310 ? 45  PHE A N   1 
ATOM 336  C CA  ? PHE A 1  45 ?  -2.823   8.590  12.546 1.000 84.310 ? 45  PHE A CA  1 
ATOM 337  C C   ? PHE A 1  45 ?  -4.051   8.360  13.419 1.000 84.310 ? 45  PHE A C   1 
ATOM 338  C CB  ? PHE A 1  45 ?  -3.047   9.800  11.634 1.000 84.310 ? 45  PHE A CB  1 
ATOM 339  O O   ? PHE A 1  45 ?  -4.778   7.382  13.232 1.000 84.310 ? 45  PHE A O   1 
ATOM 340  C CG  ? PHE A 1  45 ?  -1.905  10.069  10.690 1.000 84.310 ? 45  PHE A CG  1 
ATOM 341  C CD1 ? PHE A 1  45 ?  -0.801  10.804  11.104 1.000 84.310 ? 45  PHE A CD1 1 
ATOM 342  C CD2 ? PHE A 1  45 ?  -1.936   9.585   9.389 1.000 84.310 ? 45  PHE A CD2 1 
ATOM 343  C CE1 ? PHE A 1  45 ?   0.257  11.054  10.234 1.000 84.310 ? 45  PHE A CE1 1 
ATOM 344  C CE2 ? PHE A 1  45 ?  -0.883   9.831   8.513 1.000 84.310 ? 45  PHE A CE2 1 
ATOM 345  C CZ  ? PHE A 1  45 ?   0.212  10.566   8.937 1.000 84.310 ? 45  PHE A CZ  1 
ATOM 346  N N   ? ARG A 1  46 ?  -4.411   9.263  14.567 1.000 73.120 ? 46  ARG A N   1 
ATOM 347  C CA  ? ARG A 1  46 ?  -5.371   9.133  15.658 1.000 73.120 ? 46  ARG A CA  1 
ATOM 348  C C   ? ARG A 1  46 ?  -6.777   9.506  15.197 1.000 73.120 ? 46  ARG A C   1 
ATOM 349  C CB  ? ARG A 1  46 ?  -4.960  10.008  16.844 1.000 73.120 ? 46  ARG A CB  1 
ATOM 350  O O   ? ARG A 1  46 ?  -7.762   8.930  15.664 1.000 73.120 ? 46  ARG A O   1 
ATOM 351  C CG  ? ARG A 1  46 ?  -3.832   9.423  17.679 1.000 73.120 ? 46  ARG A CG  1 
ATOM 352  C CD  ? ARG A 1  46 ?  -3.599  10.224  18.952 1.000 73.120 ? 46  ARG A CD  1 
ATOM 353  N NE  ? ARG A 1  46 ?  -3.510   9.358  20.125 1.000 73.120 ? 46  ARG A NE  1 
ATOM 354  N NH1 ? ARG A 1  46 ?  -2.035  10.716  21.272 1.000 73.120 ? 46  ARG A NH1 1 
ATOM 355  N NH2 ? ARG A 1  46 ?  -2.761   8.754  22.210 1.000 73.120 ? 46  ARG A NH2 1 
ATOM 356  C CZ  ? ARG A 1  46 ?  -2.769   9.611  21.200 1.000 73.120 ? 46  ARG A CZ  1 
ATOM 357  N N   ? SER A 1  47 ?  -7.147   9.217  13.787 1.000 85.640 ? 47  SER A N   1 
ATOM 358  C CA  ? SER A 1  47 ?  -8.483   9.352  13.216 1.000 85.640 ? 47  SER A CA  1 
ATOM 359  C C   ? SER A 1  47 ?  -8.454   9.203  11.699 1.000 85.640 ? 47  SER A C   1 
ATOM 360  C CB  ? SER A 1  47 ?  -9.093  10.703  13.592 1.000 85.640 ? 47  SER A CB  1 
ATOM 361  O O   ? SER A 1  47 ?  -8.238  10.179  10.978 1.000 85.640 ? 47  SER A O   1 
ATOM 362  O OG  ? SER A 1  47 ?  -9.222  10.823  14.999 1.000 85.640 ? 47  SER A OG  1 
ATOM 363  N N   ? VAL A 1  48 ?  -8.700   7.951  11.359 1.000 92.610 ? 48  VAL A N   1 
ATOM 364  C CA  ? VAL A 1  48 ?  -8.620   7.597   9.946 1.000 92.610 ? 48  VAL A CA  1 
ATOM 365  C C   ? VAL A 1  48 ?  -9.891   6.865   9.523 1.000 92.610 ? 48  VAL A C   1 
ATOM 366  C CB  ? VAL A 1  48 ?  -7.378   6.727   9.648 1.000 92.610 ? 48  VAL A CB  1 
ATOM 367  O O   ? VAL A 1  48 ? -10.456   6.091  10.299 1.000 92.610 ? 48  VAL A O   1 
ATOM 368  C CG1 ? VAL A 1  48 ?  -7.353   6.307   8.180 1.000 92.610 ? 48  VAL A CG1 1 
ATOM 369  C CG2 ? VAL A 1  48 ?  -6.100   7.478  10.015 1.000 92.610 ? 48  VAL A CG2 1 
ATOM 370  N N   ? GLN A 1  49 ? -10.459   7.237   8.360 1.000 95.820 ? 49  GLN A N   1 
ATOM 371  C CA  ? GLN A 1  49 ? -11.531   6.501   7.699 1.000 95.820 ? 49  GLN A CA  1 
ATOM 372  C C   ? GLN A 1  49 ? -11.008   5.741   6.483 1.000 95.820 ? 49  GLN A C   1 
ATOM 373  C CB  ? GLN A 1  49 ? -12.656   7.449   7.281 1.000 95.820 ? 49  GLN A CB  1 
ATOM 374  O O   ? GLN A 1  49 ? -10.086   6.201   5.807 1.000 95.820 ? 49  GLN A O   1 
ATOM 375  C CG  ? GLN A 1  49 ? -13.390   8.087   8.453 1.000 95.820 ? 49  GLN A CG  1 
ATOM 376  C CD  ? GLN A 1  49 ? -14.456   9.072   8.013 1.000 95.820 ? 49  GLN A CD  1 
ATOM 377  N NE2 ? GLN A 1  49 ? -14.302  10.330   8.412 1.000 95.820 ? 49  GLN A NE2 1 
ATOM 378  O OE1 ? GLN A 1  49 ? -15.410   8.706   7.319 1.000 95.820 ? 49  GLN A OE1 1 
ATOM 379  N N   ? VAL A 1  50 ? -11.633   4.590   6.294 1.000 97.710 ? 50  VAL A N   1 
ATOM 380  C CA  ? VAL A 1  50 ? -11.315   3.810   5.103 1.000 97.710 ? 50  VAL A CA  1 
ATOM 381  C C   ? VAL A 1  50 ? -12.473   3.887   4.110 1.000 97.710 ? 50  VAL A C   1 
ATOM 382  C CB  ? VAL A 1  50 ? -11.011   2.337   5.453 1.000 97.710 ? 50  VAL A CB  1 
ATOM 383  O O   ? VAL A 1  50 ? -13.623   3.618   4.465 1.000 97.710 ? 50  VAL A O   1 
ATOM 384  C CG1 ? VAL A 1  50 ? -10.700   1.534   4.191 1.000 97.710 ? 50  VAL A CG1 1 
ATOM 385  C CG2 ? VAL A 1  50 ?  -9.850   2.253   6.442 1.000 97.710 ? 50  VAL A CG2 1 
ATOM 386  N N   ? VAL A 1  51 ? -12.137   4.302   2.901 1.000 97.790 ? 51  VAL A N   1 
ATOM 387  C CA  ? VAL A 1  51 ? -13.138   4.397   1.845 1.000 97.790 ? 51  VAL A CA  1 
ATOM 388  C C   ? VAL A 1  51 ? -12.848   3.361   0.762 1.000 97.790 ? 51  VAL A C   1 
ATOM 389  C CB  ? VAL A 1  51 ? -13.181   5.814   1.229 1.000 97.790 ? 51  VAL A CB  1 
ATOM 390  O O   ? VAL A 1  51 ? -11.751   3.332   0.199 1.000 97.790 ? 51  VAL A O   1 
ATOM 391  C CG1 ? VAL A 1  51 ? -14.179   5.871   0.074 1.000 97.790 ? 51  VAL A CG1 1 
ATOM 392  C CG2 ? VAL A 1  51 ? -13.533   6.849   2.296 1.000 97.790 ? 51  VAL A CG2 1 
ATOM 393  N N   ? LEU A 1  52 ? -13.861   2.463   0.465 1.000 98.110 ? 52  LEU A N   1 
ATOM 394  C CA  ? LEU A 1  52 ? -13.813   1.459  -0.592 1.000 98.110 ? 52  LEU A CA  1 
ATOM 395  C C   ? LEU A 1  52 ? -14.831   1.769  -1.684 1.000 98.110 ? 52  LEU A C   1 
ATOM 396  C CB  ? LEU A 1  52 ? -14.071   0.063  -0.018 1.000 98.110 ? 52  LEU A CB  1 
ATOM 397  O O   ? LEU A 1  52 ? -15.824   2.456  -1.435 1.000 98.110 ? 52  LEU A O   1 
ATOM 398  C CG  ? LEU A 1  52 ? -13.035  -0.464   0.976 1.000 98.110 ? 52  LEU A CG  1 
ATOM 399  C CD1 ? LEU A 1  52 ? -13.647  -1.550   1.854 1.000 98.110 ? 52  LEU A CD1 1 
ATOM 400  C CD2 ? LEU A 1  52 ? -11.808  -0.993   0.240 1.000 98.110 ? 52  LEU A CD2 1 
ATOM 401  N N   ? GLY A 1  53 ? -14.543   1.291  -2.950 1.000 96.940 ? 53  GLY A N   1 
ATOM 402  C CA  ? GLY A 1  53 ? -15.552   1.320  -3.998 1.000 96.940 ? 53  GLY A CA  1 
ATOM 403  C C   ? GLY A 1  53 ? -15.660   2.669  -4.684 1.000 96.940 ? 53  GLY A C   1 
ATOM 404  O O   ? GLY A 1  53 ? -16.559   2.886  -5.499 1.000 96.940 ? 53  GLY A O   1 
ATOM 405  N N   ? ALA A 1  54 ? -14.662   3.634  -4.350 1.000 95.990 ? 54  ALA A N   1 
ATOM 406  C CA  ? ALA A 1  54 ? -14.640   4.951  -4.982 1.000 95.990 ? 54  ALA A CA  1 
ATOM 407  C C   ? ALA A 1  54 ? -13.647   4.987  -6.141 1.000 95.990 ? 54  ALA A C   1 
ATOM 408  C CB  ? ALA A 1  54 ? -14.295   6.028  -3.957 1.000 95.990 ? 54  ALA A CB  1 
ATOM 409  O O   ? ALA A 1  54 ? -12.505   4.543  -6.002 1.000 95.990 ? 54  ALA A O   1 
ATOM 410  N N   ? HIS A 1  55 ? -14.087   5.417  -7.304 1.000 96.280 ? 55  HIS A N   1 
ATOM 411  C CA  ? HIS A 1  55 ? -13.214   5.712  -8.435 1.000 96.280 ? 55  HIS A CA  1 
ATOM 412  C C   ? HIS A 1  55 ? -12.813   7.183  -8.453 1.000 96.280 ? 55  HIS A C   1 
ATOM 413  C CB  ? HIS A 1  55 ? -13.899   5.338  -9.751 1.000 96.280 ? 55  HIS A CB  1 
ATOM 414  O O   ? HIS A 1  55 ? -11.658   7.512  -8.731 1.000 96.280 ? 55  HIS A O   1 
ATOM 415  C CG  ? HIS A 1  55 ? -13.124   5.740 -10.966 1.000 96.280 ? 55  HIS A CG  1 
ATOM 416  C CD2 ? HIS A 1  55 ? -13.402   6.639 -11.939 1.000 96.280 ? 55  HIS A CD2 1 
ATOM 417  N ND1 ? HIS A 1  55 ? -11.902   5.189 -11.285 1.000 96.280 ? 55  HIS A ND1 1 
ATOM 418  C CE1 ? HIS A 1  55 ? -11.460   5.734 -12.406 1.000 96.280 ? 55  HIS A CE1 1 
ATOM 419  N NE2 ? HIS A 1  55 ? -12.351   6.617 -12.824 1.000 96.280 ? 55  HIS A NE2 1 
ATOM 420  N N   ? ASP A 1  56 ? -13.754   8.071  -8.210 1.000 96.220 ? 56  ASP A N   1 
ATOM 421  C CA  ? ASP A 1  56 ? -13.606   9.519  -8.104 1.000 96.220 ? 56  ASP A CA  1 
ATOM 422  C C   ? ASP A 1  56 ? -13.937  10.004  -6.695 1.000 96.220 ? 56  ASP A C   1 
ATOM 423  C CB  ? ASP A 1  56 ? -14.498  10.225  -9.127 1.000 96.220 ? 56  ASP A CB  1 
ATOM 424  O O   ? ASP A 1  56 ? -15.096   9.968  -6.277 1.000 96.220 ? 56  ASP A O   1 
ATOM 425  C CG  ? ASP A 1  56 ? -14.240  11.720  -9.207 1.000 96.220 ? 56  ASP A CG  1 
ATOM 426  O OD1 ? ASP A 1  56 ? -13.758  12.309  -8.216 1.000 96.220 ? 56  ASP A OD1 1 
ATOM 427  O OD2 ? ASP A 1  56 ? -14.525  12.313 -10.270 1.000 96.220 ? 56  ASP A OD2 1 
ATOM 428  N N   ? LEU A 1  57 ? -12.884  10.581  -6.008 1.000 94.840 ? 57  LEU A N   1 
ATOM 429  C CA  ? LEU A 1  57 ? -13.025  10.925  -4.597 1.000 94.840 ? 57  LEU A CA  1 
ATOM 430  C C   ? LEU A 1  57 ? -13.853  12.194  -4.427 1.000 94.840 ? 57  LEU A C   1 
ATOM 431  C CB  ? LEU A 1  57 ? -11.649  11.110  -3.951 1.000 94.840 ? 57  LEU A CB  1 
ATOM 432  O O   ? LEU A 1  57 ? -14.296  12.508  -3.320 1.000 94.840 ? 57  LEU A O   1 
ATOM 433  C CG  ? LEU A 1  57 ? -10.786   9.853  -3.824 1.000 94.840 ? 57  LEU A CG  1 
ATOM 434  C CD1 ? LEU A 1  57 ?  -9.435  10.199  -3.207 1.000 94.840 ? 57  LEU A CD1 1 
ATOM 435  C CD2 ? LEU A 1  57 ? -11.503   8.793  -2.995 1.000 94.840 ? 57  LEU A CD2 1 
ATOM 436  N N   ? ARG A 1  58 ? -14.232  12.876  -5.448 1.000 93.970 ? 58  ARG A N   1 
ATOM 437  C CA  ? ARG A 1  58 ? -15.017  14.104  -5.378 1.000 93.970 ? 58  ARG A CA  1 
ATOM 438  C C   ? ARG A 1  58 ? -16.506  13.811  -5.524 1.000 93.970 ? 58  ARG A C   1 
ATOM 439  C CB  ? ARG A 1  58 ? -14.569  15.092  -6.458 1.000 93.970 ? 58  ARG A CB  1 
ATOM 440  O O   ? ARG A 1  58 ? -17.346  14.635  -5.155 1.000 93.970 ? 58  ARG A O   1 
ATOM 441  C CG  ? ARG A 1  58 ? -13.190  15.685  -6.217 1.000 93.970 ? 58  ARG A CG  1 
ATOM 442  C CD  ? ARG A 1  58 ? -12.845  16.748  -7.250 1.000 93.970 ? 58  ARG A CD  1 
ATOM 443  N NE  ? ARG A 1  58 ? -12.779  16.189  -8.598 1.000 93.970 ? 58  ARG A NE  1 
ATOM 444  N NH1 ? ARG A 1  58 ? -12.587  18.231  -9.659 1.000 93.970 ? 58  ARG A NH1 1 
ATOM 445  N NH2 ? ARG A 1  58 ? -12.607  16.295 -10.885 1.000 93.970 ? 58  ARG A NH2 1 
ATOM 446  C CZ  ? ARG A 1  58 ? -12.658  16.906  -9.711 1.000 93.970 ? 58  ARG A CZ  1 
ATOM 447  N N   ? ARG A 1  59 ? -16.811  12.590  -6.030 1.000 94.150 ? 59  ARG A N   1 
ATOM 448  C CA  ? ARG A 1  59 ? -18.198  12.227  -6.304 1.000 94.150 ? 59  ARG A CA  1 
ATOM 449  C C   ? ARG A 1  59 ? -18.721  11.240  -5.265 1.000 94.150 ? 59  ARG A C   1 
ATOM 450  C CB  ? ARG A 1  59 ? -18.331  11.630  -7.707 1.000 94.150 ? 59  ARG A CB  1 
ATOM 451  O O   ? ARG A 1  59 ? -17.974  10.388  -4.779 1.000 94.150 ? 59  ARG A O   1 
ATOM 452  C CG  ? ARG A 1  59 ? -17.992  12.603  -8.825 1.000 94.150 ? 59  ARG A CG  1 
ATOM 453  C CD  ? ARG A 1  59 ? -18.107  11.950 -10.195 1.000 94.150 ? 59  ARG A CD  1 
ATOM 454  N NE  ? ARG A 1  59 ? -19.492  11.624 -10.522 1.000 94.150 ? 59  ARG A NE  1 
ATOM 455  N NH1 ? ARG A 1  59 ? -18.992  10.573 -12.517 1.000 94.150 ? 59  ARG A NH1 1 
ATOM 456  N NH2 ? ARG A 1  59 ? -21.168  10.733 -11.816 1.000 94.150 ? 59  ARG A NH2 1 
ATOM 457  C CZ  ? ARG A 1  59 ? -19.881  10.978 -11.618 1.000 94.150 ? 59  ARG A CZ  1 
ATOM 458  N N   ? GLN A 1  60 ? -19.923  11.426  -4.835 1.000 92.540 ? 60  GLN A N   1 
ATOM 459  C CA  ? GLN A 1  60 ? -20.593  10.413  -4.026 1.000 92.540 ? 60  GLN A CA  1 
ATOM 460  C C   ? GLN A 1  60 ? -21.070   9.247  -4.888 1.000 92.540 ? 60  GLN A C   1 
ATOM 461  C CB  ? GLN A 1  60 ? -21.773  11.023  -3.269 1.000 92.540 ? 60  GLN A CB  1 
ATOM 462  O O   ? GLN A 1  60 ? -22.163   9.295  -5.456 1.000 92.540 ? 60  GLN A O   1 
ATOM 463  C CG  ? GLN A 1  60 ? -22.319  10.134  -2.160 1.000 92.540 ? 60  GLN A CG  1 
ATOM 464  C CD  ? GLN A 1  60 ? -23.360  10.833  -1.306 1.000 92.540 ? 60  GLN A CD  1 
ATOM 465  N NE2 ? GLN A 1  60 ? -24.109  10.056  -0.530 1.000 92.540 ? 60  GLN A NE2 1 
ATOM 466  O OE1 ? GLN A 1  60 ? -23.491  12.060  -1.343 1.000 92.540 ? 60  GLN A OE1 1 
ATOM 467  N N   ? GLU A 1  61 ? -20.289   8.199  -4.947 1.000 94.740 ? 61  GLU A N   1 
ATOM 468  C CA  ? GLU A 1  61 ? -20.599   7.027  -5.760 1.000 94.740 ? 61  GLU A CA  1 
ATOM 469  C C   ? GLU A 1  61 ? -21.438   6.019  -4.980 1.000 94.740 ? 61  GLU A C   1 
ATOM 470  C CB  ? GLU A 1  61 ? -19.313   6.364  -6.261 1.000 94.740 ? 61  GLU A CB  1 
ATOM 471  O O   ? GLU A 1  61 ? -21.246   5.845  -3.775 1.000 94.740 ? 61  GLU A O   1 
ATOM 472  C CG  ? GLU A 1  61 ? -18.464   7.263  -7.149 1.000 94.740 ? 61  GLU A CG  1 
ATOM 473  C CD  ? GLU A 1  61 ? -17.140   6.631  -7.550 1.000 94.740 ? 61  GLU A CD  1 
ATOM 474  O OE1 ? GLU A 1  61 ? -16.592   6.995  -8.616 1.000 94.740 ? 61  GLU A OE1 1 
ATOM 475  O OE2 ? GLU A 1  61 ? -16.647   5.765  -6.794 1.000 94.740 ? 61  GLU A OE2 1 
ATOM 476  N N   ? ARG A 1  62 ? -22.416   5.443  -5.580 1.000 95.190 ? 62  ARG A N   1 
ATOM 477  C CA  ? ARG A 1  62 ? -23.289   4.472  -4.928 1.000 95.190 ? 62  ARG A CA  1 
ATOM 478  C C   ? ARG A 1  62 ? -22.498   3.256  -4.455 1.000 95.190 ? 62  ARG A C   1 
ATOM 479  C CB  ? ARG A 1  62 ? -24.409   4.034  -5.874 1.000 95.190 ? 62  ARG A CB  1 
ATOM 480  O O   ? ARG A 1  62 ? -22.921   2.554  -3.535 1.000 95.190 ? 62  ARG A O   1 
ATOM 481  C CG  ? ARG A 1  62 ? -25.441   5.116  -6.148 1.000 95.190 ? 62  ARG A CG  1 
ATOM 482  C CD  ? ARG A 1  62 ? -26.586   4.597  -7.007 1.000 95.190 ? 62  ARG A CD  1 
ATOM 483  N NE  ? ARG A 1  62 ? -27.598   5.625  -7.234 1.000 95.190 ? 62  ARG A NE  1 
ATOM 484  N NH1 ? ARG A 1  62 ? -28.979   4.278  -8.504 1.000 95.190 ? 62  ARG A NH1 1 
ATOM 485  N NH2 ? ARG A 1  62 ? -29.565   6.454  -8.083 1.000 95.190 ? 62  ARG A NH2 1 
ATOM 486  C CZ  ? ARG A 1  62 ? -28.712   5.450  -7.940 1.000 95.190 ? 62  ARG A CZ  1 
ATOM 487  N N   ? THR A 1  63 ? -21.410   3.022  -5.048 1.000 94.830 ? 63  THR A N   1 
ATOM 488  C CA  ? THR A 1  63 ? -20.572   1.861  -4.766 1.000 94.830 ? 63  THR A CA  1 
ATOM 489  C C   ? THR A 1  63 ? -19.698   2.109  -3.541 1.000 94.830 ? 63  THR A C   1 
ATOM 490  C CB  ? THR A 1  63 ? -19.683   1.508  -5.973 1.000 94.830 ? 63  THR A CB  1 
ATOM 491  O O   ? THR A 1  63 ? -19.076   1.182  -3.018 1.000 94.830 ? 63  THR A O   1 
ATOM 492  C CG2 ? THR A 1  63 ? -20.525   1.097  -7.176 1.000 94.830 ? 63  THR A CG2 1 
ATOM 493  O OG1 ? THR A 1  63 ? -18.892   2.650  -6.325 1.000 94.830 ? 63  THR A OG1 1 
ATOM 494  N N   ? ARG A 1  64 ? -19.555   3.391  -3.074 1.000 96.440 ? 64  ARG A N   1 
ATOM 495  C CA  ? ARG A 1  64 ? -18.660   3.802  -1.996 1.000 96.440 ? 64  ARG A CA  1 
ATOM 496  C C   ? ARG A 1  64 ? -19.137   3.261  -0.653 1.000 96.440 ? 64  ARG A C   1 
ATOM 497  C CB  ? ARG A 1  64 ? -18.553   5.328  -1.939 1.000 96.440 ? 64  ARG A CB  1 
ATOM 498  O O   ? ARG A 1  64 ? -20.329   3.314  -0.344 1.000 96.440 ? 64  ARG A O   1 
ATOM 499  C CG  ? ARG A 1  64 ? -17.629   5.839  -0.845 1.000 96.440 ? 64  ARG A CG  1 
ATOM 500  C CD  ? ARG A 1  64 ? -17.617   7.360  -0.783 1.000 96.440 ? 64  ARG A CD  1 
ATOM 501  N NE  ? ARG A 1  64 ? -16.735   7.933  -1.796 1.000 96.440 ? 64  ARG A NE  1 
ATOM 502  N NH1 ? ARG A 1  64 ? -16.741  10.060  -0.894 1.000 96.440 ? 64  ARG A NH1 1 
ATOM 503  N NH2 ? ARG A 1  64 ? -15.535   9.619  -2.793 1.000 96.440 ? 64  ARG A NH2 1 
ATOM 504  C CZ  ? ARG A 1  64 ? -16.339   9.203  -1.825 1.000 96.440 ? 64  ARG A CZ  1 
ATOM 505  N N   ? GLN A 1  65 ? -18.220   2.565   0.057 1.000 97.780 ? 65  GLN A N   1 
ATOM 506  C CA  ? GLN A 1  65 ? -18.388   2.095   1.429 1.000 97.780 ? 65  GLN A CA  1 
ATOM 507  C C   ? GLN A 1  65 ? -17.385   2.763   2.365 1.000 97.780 ? 65  GLN A C   1 
ATOM 508  C CB  ? GLN A 1  65 ? -18.239   0.575   1.498 1.000 97.780 ? 65  GLN A CB  1 
ATOM 509  O O   ? GLN A 1  65 ? -16.188   2.806   2.073 1.000 97.780 ? 65  GLN A O   1 
ATOM 510  C CG  ? GLN A 1  65 ? -19.142  -0.177   0.530 1.000 97.780 ? 65  GLN A CG  1 
ATOM 511  C CD  ? GLN A 1  65 ? -18.939  -1.679   0.583 1.000 97.780 ? 65  GLN A CD  1 
ATOM 512  N NE2 ? GLN A 1  65 ? -18.864  -2.309  -0.585 1.000 97.780 ? 65  GLN A NE2 1 
ATOM 513  O OE1 ? GLN A 1  65 ? -18.848  -2.269   1.664 1.000 97.780 ? 65  GLN A OE1 1 
ATOM 514  N N   ? THR A 1  66 ? -17.875   3.344   3.494 1.000 97.530 ? 66  THR A N   1 
ATOM 515  C CA  ? THR A 1  66 ? -17.001   4.039   4.433 1.000 97.530 ? 66  THR A CA  1 
ATOM 516  C C   ? THR A 1  66 ? -16.975   3.321   5.780 1.000 97.530 ? 66  THR A C   1 
ATOM 517  C CB  ? THR A 1  66 ? -17.446   5.499   4.636 1.000 97.530 ? 66  THR A CB  1 
ATOM 518  O O   ? THR A 1  66 ? -18.024   2.954   6.314 1.000 97.530 ? 66  THR A O   1 
ATOM 519  C CG2 ? THR A 1  66 ? -16.493   6.240   5.569 1.000 97.530 ? 66  THR A CG2 1 
ATOM 520  O OG1 ? THR A 1  66 ? -17.469   6.165   3.367 1.000 97.530 ? 66  THR A OG1 1 
ATOM 521  N N   ? PHE A 1  67 ? -15.755   3.126   6.243 1.000 97.830 ? 67  PHE A N   1 
ATOM 522  C CA  ? PHE A 1  67 ? -15.569   2.396   7.492 1.000 97.830 ? 67  PHE A CA  1 
ATOM 523  C C   ? PHE A 1  67 ? -14.715   3.200   8.466 1.000 97.830 ? 67  PHE A C   1 
ATOM 524  C CB  ? PHE A 1  67 ? -14.922   1.033   7.228 1.000 97.830 ? 67  PHE A CB  1 
ATOM 525  O O   ? PHE A 1  67 ? -13.751   3.853   8.063 1.000 97.830 ? 67  PHE A O   1 
ATOM 526  C CG  ? PHE A 1  67 ? -15.752   0.124   6.363 1.000 97.830 ? 67  PHE A CG  1 
ATOM 527  C CD1 ? PHE A 1  67 ? -16.629  -0.791   6.933 1.000 97.830 ? 67  PHE A CD1 1 
ATOM 528  C CD2 ? PHE A 1  67 ? -15.656   0.185   4.979 1.000 97.830 ? 67  PHE A CD2 1 
ATOM 529  C CE1 ? PHE A 1  67 ? -17.399  -1.634   6.134 1.000 97.830 ? 67  PHE A CE1 1 
ATOM 530  C CE2 ? PHE A 1  67 ? -16.422  -0.654   4.174 1.000 97.830 ? 67  PHE A CE2 1 
ATOM 531  C CZ  ? PHE A 1  67 ? -17.292  -1.563   4.754 1.000 97.830 ? 67  PHE A CZ  1 
ATOM 532  N N   ? SER A 1  68 ? -15.144   3.132   9.785 1.000 96.490 ? 68  SER A N   1 
ATOM 533  C CA  ? SER A 1  68 ? -14.211   3.528  10.834 1.000 96.490 ? 68  SER A CA  1 
ATOM 534  C C   ? SER A 1  68 ? -13.212   2.416  11.133 1.000 96.490 ? 68  SER A C   1 
ATOM 535  C CB  ? SER A 1  68 ? -14.967   3.902  12.110 1.000 96.490 ? 68  SER A CB  1 
ATOM 536  O O   ? SER A 1  68 ? -13.453   1.252  10.806 1.000 96.490 ? 68  SER A O   1 
ATOM 537  O OG  ? SER A 1  68 ? -15.829   5.003  11.880 1.000 96.490 ? 68  SER A OG  1 
ATOM 538  N N   ? VAL A 1  69 ? -12.065   2.903  11.723 1.000 96.150 ? 69  VAL A N   1 
ATOM 539  C CA  ? VAL A 1  69 ? -11.014   1.955  12.077 1.000 96.150 ? 69  VAL A CA  1 
ATOM 540  C C   ? VAL A 1  69 ? -11.297   1.360  13.455 1.000 96.150 ? 69  VAL A C   1 
ATOM 541  C CB  ? VAL A 1  69 ?  -9.620   2.621  12.060 1.000 96.150 ? 69  VAL A CB  1 
ATOM 542  O O   ? VAL A 1  69 ? -11.518   2.093  14.421 1.000 96.150 ? 69  VAL A O   1 
ATOM 543  C CG1 ? VAL A 1  69 ?  -8.565   1.681  12.642 1.000 96.150 ? 69  VAL A CG1 1 
ATOM 544  C CG2 ? VAL A 1  69 ?  -9.244   3.036  10.639 1.000 96.150 ? 69  VAL A CG2 1 
ATOM 545  N N   ? GLN A 1  70 ? -11.354  -0.045  13.453 1.000 96.060 ? 70  GLN A N   1 
ATOM 546  C CA  ? GLN A 1  70 ? -11.586  -0.752  14.708 1.000 96.060 ? 70  GLN A CA  1 
ATOM 547  C C   ? GLN A 1  70 ? -10.274  -1.004  15.447 1.000 96.060 ? 70  GLN A C   1 
ATOM 548  C CB  ? GLN A 1  70 ? -12.308  -2.076  14.454 1.000 96.060 ? 70  GLN A CB  1 
ATOM 549  O O   ? GLN A 1  70 ? -10.173  -0.748  16.649 1.000 96.060 ? 70  GLN A O   1 
ATOM 550  C CG  ? GLN A 1  70 ? -12.603  -2.868  15.720 1.000 96.060 ? 70  GLN A CG  1 
ATOM 551  C CD  ? GLN A 1  70 ? -13.426  -4.115  15.454 1.000 96.060 ? 70  GLN A CD  1 
ATOM 552  N NE2 ? GLN A 1  70 ? -14.018  -4.671  16.506 1.000 96.060 ? 70  GLN A NE2 1 
ATOM 553  O OE1 ? GLN A 1  70 ? -13.529  -4.574  14.312 1.000 96.060 ? 70  GLN A OE1 1 
ATOM 554  N N   ? ARG A 1  71 ?  -9.358  -1.563  14.755 1.000 96.220 ? 71  ARG A N   1 
ATOM 555  C CA  ? ARG A 1  71 ?  -8.066  -1.930  15.326 1.000 96.220 ? 71  ARG A CA  1 
ATOM 556  C C   ? ARG A 1  71 ?  -6.951  -1.782  14.297 1.000 96.220 ? 71  ARG A C   1 
ATOM 557  C CB  ? ARG A 1  71 ?  -8.102  -3.365  15.857 1.000 96.220 ? 71  ARG A CB  1 
ATOM 558  O O   ? ARG A 1  71 ?  -7.179  -1.950  13.097 1.000 96.220 ? 71  ARG A O   1 
ATOM 559  C CG  ? ARG A 1  71 ?  -8.982  -3.547  17.083 1.000 96.220 ? 71  ARG A CG  1 
ATOM 560  C CD  ? ARG A 1  71 ?  -8.926  -4.973  17.612 1.000 96.220 ? 71  ARG A CD  1 
ATOM 561  N NE  ? ARG A 1  71 ?  -9.916  -5.199  18.661 1.000 96.220 ? 71  ARG A NE  1 
ATOM 562  N NH1 ? ARG A 1  71 ?  -9.247  -7.363  19.113 1.000 96.220 ? 71  ARG A NH1 1 
ATOM 563  N NH2 ? ARG A 1  71 ? -10.982  -6.426  20.284 1.000 96.220 ? 71  ARG A NH2 1 
ATOM 564  C CZ  ? ARG A 1  71 ? -10.046  -6.329  19.350 1.000 96.220 ? 71  ARG A CZ  1 
ATOM 565  N N   ? ILE A 1  72 ?  -5.708  -1.498  14.809 1.000 96.380 ? 72  ILE A N   1 
ATOM 566  C CA  ? ILE A 1  72 ?  -4.527  -1.375  13.962 1.000 96.380 ? 72  ILE A CA  1 
ATOM 567  C C   ? ILE A 1  72 ?  -3.445  -2.340  14.441 1.000 96.380 ? 72  ILE A C   1 
ATOM 568  C CB  ? ILE A 1  72 ?  -3.987   0.073  13.951 1.000 96.380 ? 72  ILE A CB  1 
ATOM 569  O O   ? ILE A 1  72 ?  -3.143  -2.401  15.635 1.000 96.380 ? 72  ILE A O   1 
ATOM 570  C CG1 ? ILE A 1  72 ?  -5.024   1.025  13.343 1.000 96.380 ? 72  ILE A CG1 1 
ATOM 571  C CG2 ? ILE A 1  72 ?  -2.661   0.149  13.189 1.000 96.380 ? 72  ILE A CG2 1 
ATOM 572  C CD1 ? ILE A 1  72 ?  -4.692   2.499  13.525 1.000 96.380 ? 72  ILE A CD1 1 
ATOM 573  N N   ? PHE A 1  73 ?  -2.913  -3.138  13.450 1.000 97.110 ? 73  PHE A N   1 
ATOM 574  C CA  ? PHE A 1  73 ?  -1.850  -4.092  13.742 1.000 97.110 ? 73  PHE A CA  1 
ATOM 575  C C   ? PHE A 1  73 ?  -0.573  -3.724  12.997 1.000 97.110 ? 73  PHE A C   1 
ATOM 576  C CB  ? PHE A 1  73 ?  -2.284  -5.513  13.370 1.000 97.110 ? 73  PHE A CB  1 
ATOM 577  O O   ? PHE A 1  73 ?  -0.585  -3.560  11.776 1.000 97.110 ? 73  PHE A O   1 
ATOM 578  C CG  ? PHE A 1  73 ?  -3.593  -5.929  13.985 1.000 97.110 ? 73  PHE A CG  1 
ATOM 579  C CD1 ? PHE A 1  73 ?  -3.623  -6.593  15.205 1.000 97.110 ? 73  PHE A CD1 1 
ATOM 580  C CD2 ? PHE A 1  73 ?  -4.793  -5.657  13.342 1.000 97.110 ? 73  PHE A CD2 1 
ATOM 581  C CE1 ? PHE A 1  73 ?  -4.833  -6.979  15.777 1.000 97.110 ? 73  PHE A CE1 1 
ATOM 582  C CE2 ? PHE A 1  73 ?  -6.006  -6.040  13.907 1.000 97.110 ? 73  PHE A CE2 1 
ATOM 583  C CZ  ? PHE A 1  73 ?  -6.024  -6.702  15.124 1.000 97.110 ? 73  PHE A CZ  1 
ATOM 584  N N   ? GLU A 1  74 ?   0.570  -3.547  13.762 1.000 94.950 ? 74  GLU A N   1 
ATOM 585  C CA  ? GLU A 1  74 ?   1.869  -3.240  13.170 1.000 94.950 ? 74  GLU A CA  1 
ATOM 586  C C   ? GLU A 1  74 ?   2.915  -4.278  13.565 1.000 94.950 ? 74  GLU A C   1 
ATOM 587  C CB  ? GLU A 1  74 ?   2.332  -1.841  13.585 1.000 94.950 ? 74  GLU A CB  1 
ATOM 588  O O   ? GLU A 1  74 ?   2.808  -4.904  14.621 1.000 94.950 ? 74  GLU A O   1 
ATOM 589  C CG  ? GLU A 1  74 ?   2.567  -1.691  15.081 1.000 94.950 ? 74  GLU A CG  1 
ATOM 590  C CD  ? GLU A 1  74 ?   3.001  -0.290  15.482 1.000 94.950 ? 74  GLU A CD  1 
ATOM 591  O OE1 ? GLU A 1  74 ?   3.434  -0.097  16.641 1.000 94.950 ? 74  GLU A OE1 1 
ATOM 592  O OE2 ? GLU A 1  74 ?   2.906   0.622  14.631 1.000 94.950 ? 74  GLU A OE2 1 
ATOM 593  N N   ? ASN A 1  75 ?   3.828  -4.428  12.661 1.000 94.220 ? 75  ASN A N   1 
ATOM 594  C CA  ? ASN A 1  75 ?   4.867  -5.420  12.915 1.000 94.220 ? 75  ASN A CA  1 
ATOM 595  C C   ? ASN A 1  75 ?   6.239  -4.768  13.068 1.000 94.220 ? 75  ASN A C   1 
ATOM 596  C CB  ? ASN A 1  75 ?   4.898  -6.464  11.796 1.000 94.220 ? 75  ASN A CB  1 
ATOM 597  O O   ? ASN A 1  75 ?   7.094  -4.898  12.191 1.000 94.220 ? 75  ASN A O   1 
ATOM 598  C CG  ? ASN A 1  75 ?   5.853  -7.605  12.088 1.000 94.220 ? 75  ASN A CG  1 
ATOM 599  N ND2 ? ASN A 1  75 ?   6.388  -8.214  11.037 1.000 94.220 ? 75  ASN A ND2 1 
ATOM 600  O OD1 ? ASN A 1  75 ?   6.106  -7.937  13.249 1.000 94.220 ? 75  ASN A OD1 1 
ATOM 601  N N   ? GLY A 1  76 ?   6.459  -4.023  14.247 1.000 94.040 ? 76  GLY A N   1 
ATOM 602  C CA  ? GLY A 1  76 ?   7.785  -3.541  14.602 1.000 94.040 ? 76  GLY A CA  1 
ATOM 603  C C   ? GLY A 1  76 ?   8.312  -2.488  13.645 1.000 94.040 ? 76  GLY A C   1 
ATOM 604  O O   ? GLY A 1  76 ?   9.498  -2.485  13.309 1.000 94.040 ? 76  GLY A O   1 
ATOM 605  N N   ? PHE A 1  77 ?   7.418  -1.586  13.120 1.000 94.970 ? 77  PHE A N   1 
ATOM 606  C CA  ? PHE A 1  77 ?   7.764  -0.512  12.196 1.000 94.970 ? 77  PHE A CA  1 
ATOM 607  C C   ? PHE A 1  77 ?   8.833   0.394  12.794 1.000 94.970 ? 77  PHE A C   1 
ATOM 608  C CB  ? PHE A 1  77 ?   6.522   0.309  11.835 1.000 94.970 ? 77  PHE A CB  1 
ATOM 609  O O   ? PHE A 1  77 ?   8.711   0.836  13.938 1.000 94.970 ? 77  PHE A O   1 
ATOM 610  C CG  ? PHE A 1  77 ?   6.820   1.528  11.004 1.000 94.970 ? 77  PHE A CG  1 
ATOM 611  C CD1 ? PHE A 1  77 ?   6.424   2.790  11.430 1.000 94.970 ? 77  PHE A CD1 1 
ATOM 612  C CD2 ? PHE A 1  77 ?   7.496   1.411   9.797 1.000 94.970 ? 77  PHE A CD2 1 
ATOM 613  C CE1 ? PHE A 1  77 ?   6.699   3.920  10.663 1.000 94.970 ? 77  PHE A CE1 1 
ATOM 614  C CE2 ? PHE A 1  77 ?   7.774   2.535   9.025 1.000 94.970 ? 77  PHE A CE2 1 
ATOM 615  C CZ  ? PHE A 1  77 ?   7.374   3.789   9.459 1.000 94.970 ? 77  PHE A CZ  1 
ATOM 616  N N   ? ASP A 1  78 ?   9.909   0.603  12.063 1.000 93.880 ? 78  ASP A N   1 
ATOM 617  C CA  ? ASP A 1  78 ?  10.968   1.553  12.391 1.000 93.880 ? 78  ASP A CA  1 
ATOM 618  C C   ? ASP A 1  78 ?  10.839   2.827  11.560 1.000 93.880 ? 78  ASP A C   1 
ATOM 619  C CB  ? ASP A 1  78 ?  12.343   0.919  12.174 1.000 93.880 ? 78  ASP A CB  1 
ATOM 620  O O   ? ASP A 1  78 ?  11.189   2.841  10.378 1.000 93.880 ? 78  ASP A O   1 
ATOM 621  C CG  ? ASP A 1  78 ?  13.486   1.822  12.603 1.000 93.880 ? 78  ASP A CG  1 
ATOM 622  O OD1 ? ASP A 1  78 ?  13.297   3.056  12.671 1.000 93.880 ? 78  ASP A OD1 1 
ATOM 623  O OD2 ? ASP A 1  78 ?  14.588   1.296  12.872 1.000 93.880 ? 78  ASP A OD2 1 
ATOM 624  N N   ? PRO A 1  79 ?  10.389   3.910  12.178 1.000 92.020 ? 79  PRO A N   1 
ATOM 625  C CA  ? PRO A 1  79 ?  10.078   5.134  11.435 1.000 92.020 ? 79  PRO A CA  1 
ATOM 626  C C   ? PRO A 1  79 ?  11.329   5.862  10.948 1.000 92.020 ? 79  PRO A C   1 
ATOM 627  C CB  ? PRO A 1  79 ?   9.315   5.982  12.455 1.000 92.020 ? 79  PRO A CB  1 
ATOM 628  O O   ? PRO A 1  79 ?  11.269   6.617   9.974 1.000 92.020 ? 79  PRO A O   1 
ATOM 629  C CG  ? PRO A 1  79 ?   9.734   5.446  13.786 1.000 92.020 ? 79  PRO A CG  1 
ATOM 630  C CD  ? PRO A 1  79 ?   9.979   3.971  13.651 1.000 92.020 ? 79  PRO A CD  1 
ATOM 631  N N   ? SER A 1  80 ?  12.495   5.590  11.617 1.000 91.940 ? 80  SER A N   1 
ATOM 632  C CA  ? SER A 1  80 ?  13.744   6.226  11.214 1.000 91.940 ? 80  SER A CA  1 
ATOM 633  C C   ? SER A 1  80 ?  14.317   5.575   9.960 1.000 91.940 ? 80  SER A C   1 
ATOM 634  C CB  ? SER A 1  80 ?  14.770   6.160  12.346 1.000 91.940 ? 80  SER A CB  1 
ATOM 635  O O   ? SER A 1  80 ?  14.814   6.265   9.067 1.000 91.940 ? 80  SER A O   1 
ATOM 636  O OG  ? SER A 1  80 ?  15.091   4.815  12.656 1.000 91.940 ? 80  SER A OG  1 
ATOM 637  N N   ? GLN A 1  81 ?  14.058   4.309   9.859 1.000 89.550 ? 81  GLN A N   1 
ATOM 638  C CA  ? GLN A 1  81 ?  14.658   3.558   8.761 1.000 89.550 ? 81  GLN A CA  1 
ATOM 639  C C   ? GLN A 1  81 ?  13.599   3.111   7.757 1.000 89.550 ? 81  GLN A C   1 
ATOM 640  C CB  ? GLN A 1  81 ?  15.422   2.345   9.294 1.000 89.550 ? 81  GLN A CB  1 
ATOM 641  O O   ? GLN A 1  81 ?  13.927   2.558   6.705 1.000 89.550 ? 81  GLN A O   1 
ATOM 642  C CG  ? GLN A 1  81 ?  16.610   2.705  10.176 1.000 89.550 ? 81  GLN A CG  1 
ATOM 643  C CD  ? GLN A 1  81 ?  17.401   1.489  10.619 1.000 89.550 ? 81  GLN A CD  1 
ATOM 644  N NE2 ? GLN A 1  81 ?  18.716   1.537  10.432 1.000 89.550 ? 81  GLN A NE2 1 
ATOM 645  O OE1 ? GLN A 1  81 ?  16.836   0.516  11.127 1.000 89.550 ? 81  GLN A OE1 1 
ATOM 646  N N   ? LEU A 1  82 ?  12.277   3.409   8.047 1.000 91.550 ? 82  LEU A N   1 
ATOM 647  C CA  ? LEU A 1  82 ?  11.137   2.978   7.246 1.000 91.550 ? 82  LEU A CA  1 
ATOM 648  C C   ? LEU A 1  82 ?  11.196   1.477   6.981 1.000 91.550 ? 82  LEU A C   1 
ATOM 649  C CB  ? LEU A 1  82 ?  11.093   3.741   5.920 1.000 91.550 ? 82  LEU A CB  1 
ATOM 650  O O   ? LEU A 1  82 ?  10.860   1.023   5.885 1.000 91.550 ? 82  LEU A O   1 
ATOM 651  C CG  ? LEU A 1  82 ?  10.737   5.226   6.004 1.000 91.550 ? 82  LEU A CG  1 
ATOM 652  C CD1 ? LEU A 1  82 ?  10.865   5.881   4.633 1.000 91.550 ? 82  LEU A CD1 1 
ATOM 653  C CD2 ? LEU A 1  82 ?   9.328   5.408   6.559 1.000 91.550 ? 82  LEU A CD2 1 
ATOM 654  N N   ? LEU A 1  83 ?  11.587   0.646   7.991 1.000 92.210 ? 83  LEU A N   1 
ATOM 655  C CA  ? LEU A 1  83 ?  11.648  -0.811   7.957 1.000 92.210 ? 83  LEU A CA  1 
ATOM 656  C C   ? LEU A 1  83 ?  10.361  -1.423   8.500 1.000 92.210 ? 83  LEU A C   1 
ATOM 657  C CB  ? LEU A 1  83 ?  12.847  -1.316   8.764 1.000 92.210 ? 83  LEU A CB  1 
ATOM 658  O O   ? LEU A 1  83 ?   9.799  -0.928   9.480 1.000 92.210 ? 83  LEU A O   1 
ATOM 659  C CG  ? LEU A 1  83 ?  14.230  -1.011   8.187 1.000 92.210 ? 83  LEU A CG  1 
ATOM 660  C CD1 ? LEU A 1  83 ?  15.320  -1.507   9.132 1.000 92.210 ? 83  LEU A CD1 1 
ATOM 661  C CD2 ? LEU A 1  83 ?  14.385  -1.641   6.807 1.000 92.210 ? 83  LEU A CD2 1 
ATOM 662  N N   ? ASN A 1  84 ?   9.879  -2.481   7.878 1.000 94.440 ? 84  ASN A N   1 
ATOM 663  C CA  ? ASN A 1  84 ?   8.632  -3.151   8.230 1.000 94.440 ? 84  ASN A CA  1 
ATOM 664  C C   ? ASN A 1  84 ?   7.428  -2.235   8.028 1.000 94.440 ? 84  ASN A C   1 
ATOM 665  C CB  ? ASN A 1  84 ?   8.680  -3.653   9.674 1.000 94.440 ? 84  ASN A CB  1 
ATOM 666  O O   ? ASN A 1  84 ?   6.537  -2.178   8.877 1.000 94.440 ? 84  ASN A O   1 
ATOM 667  C CG  ? ASN A 1  84 ?   9.776  -4.677   9.900 1.000 94.440 ? 84  ASN A CG  1 
ATOM 668  N ND2 ? ASN A 1  84 ?  10.393  -4.635  11.075 1.000 94.440 ? 84  ASN A ND2 1 
ATOM 669  O OD1 ? ASN A 1  84 ?  10.065  -5.497   9.026 1.000 94.440 ? 84  ASN A OD1 1 
ATOM 670  N N   ? ASP A 1  85 ?   7.455  -1.419   7.069 1.000 96.180 ? 85  ASP A N   1 
ATOM 671  C CA  ? ASP A 1  85 ?   6.468  -0.388   6.764 1.000 96.180 ? 85  ASP A CA  1 
ATOM 672  C C   ? ASP A 1  85 ?   5.214  -0.995   6.139 1.000 96.180 ? 85  ASP A C   1 
ATOM 673  C CB  ? ASP A 1  85 ?   7.065   0.666   5.829 1.000 96.180 ? 85  ASP A CB  1 
ATOM 674  O O   ? ASP A 1  85 ?   4.907  -0.735   4.973 1.000 96.180 ? 85  ASP A O   1 
ATOM 675  C CG  ? ASP A 1  85 ?   6.221   1.926   5.739 1.000 96.180 ? 85  ASP A CG  1 
ATOM 676  O OD1 ? ASP A 1  85 ?   5.352   2.141   6.612 1.000 96.180 ? 85  ASP A OD1 1 
ATOM 677  O OD2 ? ASP A 1  85 ?   6.425   2.709   4.787 1.000 96.180 ? 85  ASP A OD2 1 
ATOM 678  N N   ? ILE A 1  86 ?   4.549  -1.913   6.825 1.000 96.850 ? 86  ILE A N   1 
ATOM 679  C CA  ? ILE A 1  86 ?   3.273  -2.549   6.518 1.000 96.850 ? 86  ILE A CA  1 
ATOM 680  C C   ? ILE A 1  86 ?   2.384  -2.549   7.759 1.000 96.850 ? 86  ILE A C   1 
ATOM 681  C CB  ? ILE A 1  86 ?   3.470  -3.992   6.001 1.000 96.850 ? 86  ILE A CB  1 
ATOM 682  O O   ? ILE A 1  86 ?   2.861  -2.781   8.873 1.000 96.850 ? 86  ILE A O   1 
ATOM 683  C CG1 ? ILE A 1  86 ?   2.179  -4.509   5.356 1.000 96.850 ? 86  ILE A CG1 1 
ATOM 684  C CG2 ? ILE A 1  86 ?   3.924  -4.915   7.135 1.000 96.850 ? 86  ILE A CG2 1 
ATOM 685  C CD1 ? ILE A 1  86 ?   2.388  -5.683   4.408 1.000 96.850 ? 86  ILE A CD1 1 
ATOM 686  N N   ? VAL A 1  87 ?   1.085  -2.201   7.551 1.000 97.780 ? 87  VAL A N   1 
ATOM 687  C CA  ? VAL A 1  87 ?   0.124  -2.191   8.649 1.000 97.780 ? 87  VAL A CA  1 
ATOM 688  C C   ? VAL A 1  87 ?  -1.176  -2.858   8.204 1.000 97.780 ? 87  VAL A C   1 
ATOM 689  C CB  ? VAL A 1  87 ?  -0.158  -0.754   9.144 1.000 97.780 ? 87  VAL A CB  1 
ATOM 690  O O   ? VAL A 1  87 ?  -1.568  -2.753   7.039 1.000 97.780 ? 87  VAL A O   1 
ATOM 691  C CG1 ? VAL A 1  87 ?  -0.896   0.050   8.075 1.000 97.780 ? 87  VAL A CG1 1 
ATOM 692  C CG2 ? VAL A 1  87 ?  -0.960  -0.786  10.443 1.000 97.780 ? 87  VAL A CG2 1 
ATOM 693  N N   ? ILE A 1  88 ?  -1.807  -3.614   9.152 1.000 98.240 ? 88  ILE A N   1 
ATOM 694  C CA  ? ILE A 1  88 ?  -3.134  -4.179   8.931 1.000 98.240 ? 88  ILE A CA  1 
ATOM 695  C C   ? ILE A 1  88 ?  -4.168  -3.401   9.741 1.000 98.240 ? 88  ILE A C   1 
ATOM 696  C CB  ? ILE A 1  88 ?  -3.179  -5.678   9.302 1.000 98.240 ? 88  ILE A CB  1 
ATOM 697  O O   ? ILE A 1  88 ?  -3.999  -3.203  10.947 1.000 98.240 ? 88  ILE A O   1 
ATOM 698  C CG1 ? ILE A 1  88 ?  -2.111  -6.454   8.523 1.000 98.240 ? 88  ILE A CG1 1 
ATOM 699  C CG2 ? ILE A 1  88 ?  -4.574  -6.256   9.044 1.000 98.240 ? 88  ILE A CG2 1 
ATOM 700  C CD1 ? ILE A 1  88 ?  -2.235  -6.328   7.011 1.000 98.240 ? 88  ILE A CD1 1 
ATOM 701  N N   ? ILE A 1  89 ?  -5.211  -2.941   9.045 1.000 97.900 ? 89  ILE A N   1 
ATOM 702  C CA  ? ILE A 1  89 ?  -6.270  -2.147   9.659 1.000 97.900 ? 89  ILE A CA  1 
ATOM 703  C C   ? ILE A 1  89 ?  -7.578  -2.935   9.647 1.000 97.900 ? 89  ILE A C   1 
ATOM 704  C CB  ? ILE A 1  89 ?  -6.453  -0.793   8.937 1.000 97.900 ? 89  ILE A CB  1 
ATOM 705  O O   ? ILE A 1  89 ?  -8.048  -3.352   8.586 1.000 97.900 ? 89  ILE A O   1 
ATOM 706  C CG1 ? ILE A 1  89 ?  -5.146   0.008   8.965 1.000 97.900 ? 89  ILE A CG1 1 
ATOM 707  C CG2 ? ILE A 1  89 ?  -7.598   0.005   9.567 1.000 97.900 ? 89  ILE A CG2 1 
ATOM 708  C CD1 ? ILE A 1  89 ?  -5.113   1.173   7.986 1.000 97.900 ? 89  ILE A CD1 1 
ATOM 709  N N   ? GLN A 1  90 ?  -8.079  -3.202  10.841 1.000 98.130 ? 90  GLN A N   1 
ATOM 710  C CA  ? GLN A 1  90 ?  -9.384  -3.847  10.945 1.000 98.130 ? 90  GLN A CA  1 
ATOM 711  C C   ? GLN A 1  90 ? -10.512  -2.824  10.849 1.000 98.130 ? 90  GLN A C   1 
ATOM 712  C CB  ? GLN A 1  90 ?  -9.493  -4.628  12.255 1.000 98.130 ? 90  GLN A CB  1 
ATOM 713  O O   ? GLN A 1  90 ? -10.531  -1.840  11.591 1.000 98.130 ? 90  GLN A O   1 
ATOM 714  C CG  ? GLN A 1  90 ? -10.775  -5.440  12.381 1.000 98.130 ? 90  GLN A CG  1 
ATOM 715  C CD  ? GLN A 1  90 ? -10.859  -6.205  13.689 1.000 98.130 ? 90  GLN A CD  1 
ATOM 716  N NE2 ? GLN A 1  90 ? -11.709  -7.226  13.726 1.000 98.130 ? 90  GLN A NE2 1 
ATOM 717  O OE1 ? GLN A 1  90 ? -10.165  -5.882  14.658 1.000 98.130 ? 90  GLN A OE1 1 
ATOM 718  N N   ? LEU A 1  91 ? -11.413  -3.090   9.912 1.000 98.050 ? 91  LEU A N   1 
ATOM 719  C CA  ? LEU A 1  91 ? -12.561  -2.215   9.704 1.000 98.050 ? 91  LEU A CA  1 
ATOM 720  C C   ? LEU A 1  91 ? -13.630  -2.458  10.764 1.000 98.050 ? 91  LEU A C   1 
ATOM 721  C CB  ? LEU A 1  91 ? -13.152  -2.428   8.308 1.000 98.050 ? 91  LEU A CB  1 
ATOM 722  O O   ? LEU A 1  91 ? -13.774  -3.577  11.261 1.000 98.050 ? 91  LEU A O   1 
ATOM 723  C CG  ? LEU A 1  91 ? -12.167  -2.379   7.139 1.000 98.050 ? 91  LEU A CG  1 
ATOM 724  C CD1 ? LEU A 1  91 ? -12.884  -2.681   5.828 1.000 98.050 ? 91  LEU A CD1 1 
ATOM 725  C CD2 ? LEU A 1  91 ? -11.478  -1.020   7.077 1.000 98.050 ? 91  LEU A CD2 1 
ATOM 726  N N   ? ASN A 1  92 ? -14.385  -1.328  11.208 1.000 97.140 ? 92  ASN A N   1 
ATOM 727  C CA  ? ASN A 1  92 ? -15.514  -1.454  12.124 1.000 97.140 ? 92  ASN A CA  1 
ATOM 728  C C   ? ASN A 1  92 ? -16.759  -1.975  11.412 1.000 97.140 ? 92  ASN A C   1 
ATOM 729  C CB  ? ASN A 1  92 ? -15.810  -0.113  12.799 1.000 97.140 ? 92  ASN A CB  1 
ATOM 730  O O   ? ASN A 1  92 ? -17.727  -1.236  11.225 1.000 97.140 ? 92  ASN A O   1 
ATOM 731  C CG  ? ASN A 1  92 ? -16.823  -0.235  13.920 1.000 97.140 ? 92  ASN A CG  1 
ATOM 732  N ND2 ? ASN A 1  92 ? -17.356   0.897  14.364 1.000 97.140 ? 92  ASN A ND2 1 
ATOM 733  O OD1 ? ASN A 1  92 ? -17.123  -1.338  14.385 1.000 97.140 ? 92  ASN A OD1 1 
ATOM 734  N N   ? GLY A 1  93 ? -16.725  -3.240  10.728 1.000 97.410 ? 93  GLY A N   1 
ATOM 735  C CA  ? GLY A 1  93 ? -17.689  -3.961   9.913 1.000 97.410 ? 93  GLY A CA  1 
ATOM 736  C C   ? GLY A 1  93 ? -17.054  -4.697   8.748 1.000 97.410 ? 93  GLY A C   1 
ATOM 737  O O   ? GLY A 1  93 ? -15.828  -4.728   8.620 1.000 97.410 ? 93  GLY A O   1 
ATOM 738  N N   ? SER A 1  94 ? -17.963  -5.273   7.932 1.000 97.880 ? 94  SER A N   1 
ATOM 739  C CA  ? SER A 1  94 ? -17.476  -6.033   6.786 1.000 97.880 ? 94  SER A CA  1 
ATOM 740  C C   ? SER A 1  94 ? -17.913  -5.394   5.472 1.000 97.880 ? 94  SER A C   1 
ATOM 741  C CB  ? SER A 1  94 ? -17.973  -7.478   6.850 1.000 97.880 ? 94  SER A CB  1 
ATOM 742  O O   ? SER A 1  94 ? -19.065  -4.978   5.331 1.000 97.880 ? 94  SER A O   1 
ATOM 743  O OG  ? SER A 1  94 ? -17.459  -8.136   7.995 1.000 97.880 ? 94  SER A OG  1 
ATOM 744  N N   ? ALA A 1  95 ? -16.874  -5.324   4.571 1.000 98.120 ? 95  ALA A N   1 
ATOM 745  C CA  ? ALA A 1  95 ? -17.161  -4.798   3.239 1.000 98.120 ? 95  ALA A CA  1 
ATOM 746  C C   ? ALA A 1  95 ? -18.097  -5.727   2.472 1.000 98.120 ? 95  ALA A C   1 
ATOM 747  C CB  ? ALA A 1  95 ? -15.865  -4.590   2.459 1.000 98.120 ? 95  ALA A CB  1 
ATOM 748  O O   ? ALA A 1  95 ? -18.000  -6.951   2.589 1.000 98.120 ? 95  ALA A O   1 
ATOM 749  N N   ? THR A 1  96 ? -19.076  -5.173   1.743 1.000 98.100 ? 96  THR A N   1 
ATOM 750  C CA  ? THR A 1  96 ? -19.878  -5.934   0.792 1.000 98.100 ? 96  THR A CA  1 
ATOM 751  C C   ? THR A 1  96 ? -19.091  -6.201  -0.488 1.000 98.100 ? 96  THR A C   1 
ATOM 752  C CB  ? THR A 1  96 ? -21.186  -5.198   0.449 1.000 98.100 ? 96  THR A CB  1 
ATOM 753  O O   ? THR A 1  96 ? -18.766  -5.270  -1.228 1.000 98.100 ? 96  THR A O   1 
ATOM 754  C CG2 ? THR A 1  96 ? -22.058  -6.031  -0.485 1.000 98.100 ? 96  THR A CG2 1 
ATOM 755  O OG1 ? THR A 1  96 ? -21.912  -4.939   1.657 1.000 98.100 ? 96  THR A OG1 1 
ATOM 756  N N   ? ILE A 1  97 ? -18.817  -7.489  -0.772 1.000 97.820 ? 97  ILE A N   1 
ATOM 757  C CA  ? ILE A 1  97 ? -18.035  -7.864  -1.945 1.000 97.820 ? 97  ILE A CA  1 
ATOM 758  C C   ? ILE A 1  97 ? -18.946  -7.943  -3.168 1.000 97.820 ? 97  ILE A C   1 
ATOM 759  C CB  ? ILE A 1  97 ? -17.305  -9.209  -1.732 1.000 97.820 ? 97  ILE A CB  1 
ATOM 760  O O   ? ILE A 1  97 ? -19.975  -8.622  -3.140 1.000 97.820 ? 97  ILE A O   1 
ATOM 761  C CG1 ? ILE A 1  97 ? -16.446  -9.155  -0.463 1.000 97.820 ? 97  ILE A CG1 1 
ATOM 762  C CG2 ? ILE A 1  97 ? -16.454  -9.561  -2.955 1.000 97.820 ? 97  ILE A CG2 1 
ATOM 763  C CD1 ? ILE A 1  97 ? -15.426  -8.025  -0.453 1.000 97.820 ? 97  ILE A CD1 1 
ATOM 764  N N   ? ASN A 1  98 ? -18.473  -7.253  -4.270 1.000 96.760 ? 98  ASN A N   1 
ATOM 765  C CA  ? ASN A 1  98 ? -19.163  -7.215  -5.554 1.000 96.760 ? 98  ASN A CA  1 
ATOM 766  C C   ? ASN A 1  98 ? -18.231  -6.774  -6.679 1.000 96.760 ? 98  ASN A C   1 
ATOM 767  C CB  ? ASN A 1  98 ? -20.381  -6.291  -5.482 1.000 96.760 ? 98  ASN A CB  1 
ATOM 768  O O   ? ASN A 1  98 ? -17.008  -6.799  -6.524 1.000 96.760 ? 98  ASN A O   1 
ATOM 769  C CG  ? ASN A 1  98 ? -20.012  -4.864  -5.127 1.000 96.760 ? 98  ASN A CG  1 
ATOM 770  N ND2 ? ASN A 1  98 ? -20.880  -4.197  -4.376 1.000 96.760 ? 98  ASN A ND2 1 
ATOM 771  O OD1 ? ASN A 1  98 ? -18.956  -4.366  -5.525 1.000 96.760 ? 98  ASN A OD1 1 
ATOM 772  N N   ? ALA A 1  99 ? -18.800  -6.452  -7.799 1.000 96.420 ? 99  ALA A N   1 
ATOM 773  C CA  ? ALA A 1  99 ? -17.988  -6.111  -8.965 1.000 96.420 ? 99  ALA A CA  1 
ATOM 774  C C   ? ALA A 1  99 ? -17.147  -4.865  -8.702 1.000 96.420 ? 99  ALA A C   1 
ATOM 775  C CB  ? ALA A 1  99 ? -18.876  -5.901 -10.189 1.000 96.420 ? 99  ALA A CB  1 
ATOM 776  O O   ? ALA A 1  99 ? -16.123  -4.650  -9.355 1.000 96.420 ? 99  ALA A O   1 
ATOM 777  N N   ? ASN A 1 100 ? -17.435  -3.995  -7.688 1.000 96.670 ? 100 ASN A N   1 
ATOM 778  C CA  ? ASN A 1 100 ? -16.783  -2.716  -7.429 1.000 96.670 ? 100 ASN A CA  1 
ATOM 779  C C   ? ASN A 1 100 ? -15.845  -2.799  -6.228 1.000 96.670 ? 100 ASN A C   1 
ATOM 780  C CB  ? ASN A 1 100 ? -17.824  -1.616  -7.215 1.000 96.670 ? 100 ASN A CB  1 
ATOM 781  O O   ? ASN A 1 100 ? -14.972  -1.946  -6.057 1.000 96.670 ? 100 ASN A O   1 
ATOM 782  C CG  ? ASN A 1 100 ? -18.777  -1.478  -8.386 1.000 96.670 ? 100 ASN A CG  1 
ATOM 783  N ND2 ? ASN A 1 100 ? -20.070  -1.620  -8.118 1.000 96.670 ? 100 ASN A ND2 1 
ATOM 784  O OD1 ? ASN A 1 100 ? -18.355  -1.246  -9.522 1.000 96.670 ? 100 ASN A OD1 1 
ATOM 785  N N   ? VAL A 1 101 ? -16.046  -3.767  -5.339 1.000 98.230 ? 101 VAL A N   1 
ATOM 786  C CA  ? VAL A 1 101 ? -15.224  -4.006  -4.158 1.000 98.230 ? 101 VAL A CA  1 
ATOM 787  C C   ? VAL A 1 101 ? -14.853  -5.485  -4.077 1.000 98.230 ? 101 VAL A C   1 
ATOM 788  C CB  ? VAL A 1 101 ? -15.948  -3.566  -2.865 1.000 98.230 ? 101 VAL A CB  1 
ATOM 789  O O   ? VAL A 1 101 ? -15.725  -6.342  -3.916 1.000 98.230 ? 101 VAL A O   1 
ATOM 790  C CG1 ? VAL A 1 101 ? -15.073  -3.829  -1.641 1.000 98.230 ? 101 VAL A CG1 1 
ATOM 791  C CG2 ? VAL A 1 101 ? -16.331  -2.089  -2.944 1.000 98.230 ? 101 VAL A CG2 1 
ATOM 792  N N   ? GLN A 1 102 ? -13.486  -5.731  -4.212 1.000 98.180 ? 102 GLN A N   1 
ATOM 793  C CA  ? GLN A 1 102 ? -12.988  -7.101  -4.140 1.000 98.180 ? 102 GLN A CA  1 
ATOM 794  C C   ? GLN A 1 102 ? -11.735  -7.186  -3.273 1.000 98.180 ? 102 GLN A C   1 
ATOM 795  C CB  ? GLN A 1 102 ? -12.696  -7.641  -5.540 1.000 98.180 ? 102 GLN A CB  1 
ATOM 796  O O   ? GLN A 1 102 ? -11.046  -6.184  -3.070 1.000 98.180 ? 102 GLN A O   1 
ATOM 797  C CG  ? GLN A 1 102 ? -13.937  -7.806  -6.407 1.000 98.180 ? 102 GLN A CG  1 
ATOM 798  C CD  ? GLN A 1 102 ? -13.654  -8.542  -7.703 1.000 98.180 ? 102 GLN A CD  1 
ATOM 799  N NE2 ? GLN A 1 102 ? -14.444  -8.256  -8.733 1.000 98.180 ? 102 GLN A NE2 1 
ATOM 800  O OE1 ? GLN A 1 102 ? -12.733  -9.361  -7.779 1.000 98.180 ? 102 GLN A OE1 1 
ATOM 801  N N   ? VAL A 1 103 ? -11.524  -8.472  -2.782 1.000 98.230 ? 103 VAL A N   1 
ATOM 802  C CA  ? VAL A 1 103 ? -10.342  -8.755  -1.975 1.000 98.230 ? 103 VAL A CA  1 
ATOM 803  C C   ? VAL A 1 103 ?  -9.153  -9.050  -2.886 1.000 98.230 ? 103 VAL A C   1 
ATOM 804  C CB  ? VAL A 1 103 ? -10.582  -9.939  -1.012 1.000 98.230 ? 103 VAL A CB  1 
ATOM 805  O O   ? VAL A 1 103 ?  -9.274  -9.809  -3.850 1.000 98.230 ? 103 VAL A O   1 
ATOM 806  C CG1 ? VAL A 1 103 ?  -9.296 -10.302  -0.271 1.000 98.230 ? 103 VAL A CG1 1 
ATOM 807  C CG2 ? VAL A 1 103 ? -11.696  -9.604  -0.022 1.000 98.230 ? 103 VAL A CG2 1 
ATOM 808  N N   ? ALA A 1 104 ?  -8.064  -8.346  -2.562 1.000 97.850 ? 104 ALA A N   1 
ATOM 809  C CA  ? ALA A 1 104 ?  -6.844  -8.590  -3.328 1.000 97.850 ? 104 ALA A CA  1 
ATOM 810  C C   ? ALA A 1 104 ?  -6.188  -9.903  -2.910 1.000 97.850 ? 104 ALA A C   1 
ATOM 811  C CB  ? ALA A 1 104 ?  -5.866  -7.431  -3.155 1.000 97.850 ? 104 ALA A CB  1 
ATOM 812  O O   ? ALA A 1 104 ?  -6.281 -10.309  -1.750 1.000 97.850 ? 104 ALA A O   1 
ATOM 813  N N   ? GLN A 1 105 ?  -5.477 -10.438  -3.892 1.000 97.020 ? 105 GLN A N   1 
ATOM 814  C CA  ? GLN A 1 105 ?  -4.722 -11.652  -3.604 1.000 97.020 ? 105 GLN A CA  1 
ATOM 815  C C   ? GLN A 1 105 ?  -3.294 -11.323  -3.176 1.000 97.020 ? 105 GLN A C   1 
ATOM 816  C CB  ? GLN A 1 105 ?  -4.705 -12.576  -4.823 1.000 97.020 ? 105 GLN A CB  1 
ATOM 817  O O   ? GLN A 1 105 ?  -2.650 -10.451  -3.763 1.000 97.020 ? 105 GLN A O   1 
ATOM 818  C CG  ? GLN A 1 105 ?  -6.078 -13.105  -5.213 1.000 97.020 ? 105 GLN A CG  1 
ATOM 819  C CD  ? GLN A 1 105 ?  -6.025 -14.071  -6.382 1.000 97.020 ? 105 GLN A CD  1 
ATOM 820  N NE2 ? GLN A 1 105 ?  -7.065 -14.059  -7.209 1.000 97.020 ? 105 GLN A NE2 1 
ATOM 821  O OE1 ? GLN A 1 105 ?  -5.057 -14.821  -6.541 1.000 97.020 ? 105 GLN A OE1 1 
ATOM 822  N N   ? LEU A 1 106 ?  -2.823 -12.129  -2.112 1.000 96.940 ? 106 LEU A N   1 
ATOM 823  C CA  ? LEU A 1 106 ?  -1.474 -11.931  -1.591 1.000 96.940 ? 106 LEU A CA  1 
ATOM 824  C C   ? LEU A 1 106 ?  -0.503 -12.935  -2.203 1.000 96.940 ? 106 LEU A C   1 
ATOM 825  C CB  ? LEU A 1 106 ?  -1.465 -12.059  -0.066 1.000 96.940 ? 106 LEU A CB  1 
ATOM 826  O O   ? LEU A 1 106 ?  -0.873 -14.081  -2.469 1.000 96.940 ? 106 LEU A O   1 
ATOM 827  C CG  ? LEU A 1 106 ?  -2.361 -11.086   0.702 1.000 96.940 ? 106 LEU A CG  1 
ATOM 828  C CD1 ? LEU A 1 106 ?  -2.242 -11.327   2.203 1.000 96.940 ? 106 LEU A CD1 1 
ATOM 829  C CD2 ? LEU A 1 106 ?  -2.004  -9.644   0.357 1.000 96.940 ? 106 LEU A CD2 1 
ATOM 830  N N   ? PRO A 1 107 ?   0.701 -12.501  -2.435 1.000 96.210 ? 107 PRO A N   1 
ATOM 831  C CA  ? PRO A 1 107 ?   1.689 -13.410  -3.021 1.000 96.210 ? 107 PRO A CA  1 
ATOM 832  C C   ? PRO A 1 107 ?   2.306 -14.354  -1.992 1.000 96.210 ? 107 PRO A C   1 
ATOM 833  C CB  ? PRO A 1 107 ?   2.744 -12.462  -3.595 1.000 96.210 ? 107 PRO A CB  1 
ATOM 834  O O   ? PRO A 1 107 ?   2.427 -13.998  -0.817 1.000 96.210 ? 107 PRO A O   1 
ATOM 835  C CG  ? PRO A 1 107 ?   2.751 -11.291  -2.666 1.000 96.210 ? 107 PRO A CG  1 
ATOM 836  C CD  ? PRO A 1 107 ?   1.340 -11.016  -2.234 1.000 96.210 ? 107 PRO A CD  1 
ATOM 837  N N   ? ALA A 1 108 ?   2.635 -15.628  -2.379 1.000 93.860 ? 108 ALA A N   1 
ATOM 838  C CA  ? ALA A 1 108 ?   3.348 -16.585  -1.538 1.000 93.860 ? 108 ALA A CA  1 
ATOM 839  C C   ? ALA A 1 108 ?   4.844 -16.289  -1.516 1.000 93.860 ? 108 ALA A C   1 
ATOM 840  C CB  ? ALA A 1 108 ?   3.098 -18.011  -2.025 1.000 93.860 ? 108 ALA A CB  1 
ATOM 841  O O   ? ALA A 1 108 ?   5.525 -16.572  -0.527 1.000 93.860 ? 108 ALA A O   1 
ATOM 842  N N   ? GLN A 1 109 ?   5.377 -15.755  -2.630 1.000 94.740 ? 109 GLN A N   1 
ATOM 843  C CA  ? GLN A 1 109 ?   6.787 -15.405  -2.757 1.000 94.740 ? 109 GLN A CA  1 
ATOM 844  C C   ? GLN A 1 109 ?   6.957 -14.018  -3.371 1.000 94.740 ? 109 GLN A C   1 
ATOM 845  C CB  ? GLN A 1 109 ?   7.526 -16.446  -3.600 1.000 94.740 ? 109 GLN A CB  1 
ATOM 846  O O   ? GLN A 1 109 ?   6.036 -13.496  -4.002 1.000 94.740 ? 109 GLN A O   1 
ATOM 847  C CG  ? GLN A 1 109 ?   7.005 -16.565  -5.026 1.000 94.740 ? 109 GLN A CG  1 
ATOM 848  C CD  ? GLN A 1 109 ?   7.599 -17.745  -5.771 1.000 94.740 ? 109 GLN A CD  1 
ATOM 849  N NE2 ? GLN A 1 109 ?   7.310 -17.836  -7.065 1.000 94.740 ? 109 GLN A NE2 1 
ATOM 850  O OE1 ? GLN A 1 109 ?   8.312 -18.569  -5.189 1.000 94.740 ? 109 GLN A OE1 1 
ATOM 851  N N   ? GLY A 1 110 ?   8.153 -13.477  -3.159 1.000 93.970 ? 110 GLY A N   1 
ATOM 852  C CA  ? GLY A 1 110 ?   8.484 -12.183  -3.734 1.000 93.970 ? 110 GLY A CA  1 
ATOM 853  C C   ? GLY A 1 110 ?   8.514 -12.195  -5.251 1.000 93.970 ? 110 GLY A C   1 
ATOM 854  O O   ? GLY A 1 110 ?   8.413 -13.256  -5.871 1.000 93.970 ? 110 GLY A O   1 
ATOM 855  N N   ? VAL A 1 111 ?   8.610 -11.026  -5.878 1.000 94.860 ? 111 VAL A N   1 
ATOM 856  C CA  ? VAL A 1 111 ?   8.627 -10.838  -7.325 1.000 94.860 ? 111 VAL A CA  1 
ATOM 857  C C   ? VAL A 1 111 ?  10.060 -10.606  -7.799 1.000 94.860 ? 111 VAL A C   1 
ATOM 858  C CB  ? VAL A 1 111 ?   7.726  -9.658  -7.755 1.000 94.860 ? 111 VAL A CB  1 
ATOM 859  O O   ? VAL A 1 111 ?  10.885 -10.063  -7.061 1.000 94.860 ? 111 VAL A O   1 
ATOM 860  C CG1 ? VAL A 1 111 ?   8.303  -8.332  -7.263 1.000 94.860 ? 111 VAL A CG1 1 
ATOM 861  C CG2 ? VAL A 1 111 ?   7.558  -9.642  -9.273 1.000 94.860 ? 111 VAL A CG2 1 
ATOM 862  N N   ? GLY A 1 112 ?  10.366 -11.130  -8.989 1.000 92.510 ? 112 GLY A N   1 
ATOM 863  C CA  ? GLY A 1 112 ?  11.706 -11.027  -9.544 1.000 92.510 ? 112 GLY A CA  1 
ATOM 864  C C   ? GLY A 1 112 ?  11.946  -9.725 -10.286 1.000 92.510 ? 112 GLY A C   1 
ATOM 865  O O   ? GLY A 1 112 ?  10.997  -9.027 -10.648 1.000 92.510 ? 112 GLY A O   1 
ATOM 866  N N   ? ASP A 1 113 ?  13.334  -9.496 -10.600 1.000 94.080 ? 113 ASP A N   1 
ATOM 867  C CA  ? ASP A 1 113 ?  13.754  -8.319 -11.353 1.000 94.080 ? 113 ASP A CA  1 
ATOM 868  C C   ? ASP A 1 113 ?  13.140  -8.313 -12.751 1.000 94.080 ? 113 ASP A C   1 
ATOM 869  C CB  ? ASP A 1 113 ?  15.280  -8.259 -11.449 1.000 94.080 ? 113 ASP A CB  1 
ATOM 870  O O   ? ASP A 1 113 ?  12.885  -9.372 -13.328 1.000 94.080 ? 113 ASP A O   1 
ATOM 871  C CG  ? ASP A 1 113 ?  15.933  -7.725 -10.186 1.000 94.080 ? 113 ASP A CG  1 
ATOM 872  O OD1 ? ASP A 1 113 ?  15.223  -7.492  -9.184 1.000 94.080 ? 113 ASP A OD1 1 
ATOM 873  O OD2 ? ASP A 1 113 ?  17.168  -7.533 -10.194 1.000 94.080 ? 113 ASP A OD2 1 
ATOM 874  N N   ? ARG A 1 114 ?  12.794  -7.113 -13.251 1.000 94.690 ? 114 ARG A N   1 
ATOM 875  C CA  ? ARG A 1 114 ?  12.341  -6.865 -14.616 1.000 94.690 ? 114 ARG A CA  1 
ATOM 876  C C   ? ARG A 1 114 ?  10.893  -7.309 -14.800 1.000 94.690 ? 114 ARG A C   1 
ATOM 877  C CB  ? ARG A 1 114 ?  13.241  -7.585 -15.622 1.000 94.690 ? 114 ARG A CB  1 
ATOM 878  O O   ? ARG A 1 114 ?  10.403  -7.391 -15.928 1.000 94.690 ? 114 ARG A O   1 
ATOM 879  C CG  ? ARG A 1 114 ?  14.663  -7.048 -15.670 1.000 94.690 ? 114 ARG A CG  1 
ATOM 880  C CD  ? ARG A 1 114 ?  15.439  -7.611 -16.852 1.000 94.690 ? 114 ARG A CD  1 
ATOM 881  N NE  ? ARG A 1 114 ?  16.833  -7.177 -16.839 1.000 94.690 ? 114 ARG A NE  1 
ATOM 882  N NH1 ? ARG A 1 114 ?  17.361  -8.114 -18.883 1.000 94.690 ? 114 ARG A NH1 1 
ATOM 883  N NH2 ? ARG A 1 114 ?  18.957  -6.982 -17.689 1.000 94.690 ? 114 ARG A NH2 1 
ATOM 884  C CZ  ? ARG A 1 114 ?  17.714  -7.425 -17.804 1.000 94.690 ? 114 ARG A CZ  1 
ATOM 885  N N   ? THR A 1 115 ?  10.240  -7.674 -13.708 1.000 96.690 ? 115 THR A N   1 
ATOM 886  C CA  ? THR A 1 115 ?   8.827  -8.036 -13.737 1.000 96.690 ? 115 THR A CA  1 
ATOM 887  C C   ? THR A 1 115 ?   7.958  -6.802 -13.962 1.000 96.690 ? 115 THR A C   1 
ATOM 888  C CB  ? THR A 1 115 ?   8.403  -8.735 -12.432 1.000 96.690 ? 115 THR A CB  1 
ATOM 889  O O   ? THR A 1 115 ?   8.076  -5.812 -13.236 1.000 96.690 ? 115 THR A O   1 
ATOM 890  C CG2 ? THR A 1 115 ?   6.937  -9.153 -12.484 1.000 96.690 ? 115 THR A CG2 1 
ATOM 891  O OG1 ? THR A 1 115 ?   9.214  -9.900 -12.236 1.000 96.690 ? 115 THR A OG1 1 
ATOM 892  N N   ? PRO A 1 116 ?   7.077  -6.876 -15.000 1.000 96.890 ? 116 PRO A N   1 
ATOM 893  C CA  ? PRO A 1 116 ?   6.133  -5.772 -15.189 1.000 96.890 ? 116 PRO A CA  1 
ATOM 894  C C   ? PRO A 1 116 ?   5.073  -5.707 -14.092 1.000 96.890 ? 116 PRO A C   1 
ATOM 895  C CB  ? PRO A 1 116 ?   5.496  -6.081 -16.546 1.000 96.890 ? 116 PRO A CB  1 
ATOM 896  O O   ? PRO A 1 116 ?   4.485  -6.731 -13.734 1.000 96.890 ? 116 PRO A O   1 
ATOM 897  C CG  ? PRO A 1 116 ?   6.385  -7.114 -17.159 1.000 96.890 ? 116 PRO A CG  1 
ATOM 898  C CD  ? PRO A 1 116 ?   7.083  -7.858 -16.056 1.000 96.890 ? 116 PRO A CD  1 
ATOM 899  N N   ? CYS A 1 117 ?   4.781  -4.497 -13.691 1.000 97.900 ? 117 CYS A N   1 
ATOM 900  C CA  ? CYS A 1 117 ?   3.829  -4.299 -12.603 1.000 97.900 ? 117 CYS A CA  1 
ATOM 901  C C   ? CYS A 1 117 ?   3.033  -3.014 -12.803 1.000 97.900 ? 117 CYS A C   1 
ATOM 902  C CB  ? CYS A 1 117 ?   4.554  -4.257 -11.259 1.000 97.900 ? 117 CYS A CB  1 
ATOM 903  O O   ? CYS A 1 117 ?   3.369  -2.198 -13.662 1.000 97.900 ? 117 CYS A O   1 
ATOM 904  S SG  ? CYS A 1 117 ?   5.434  -5.782 -10.858 1.000 97.900 ? 117 CYS A SG  1 
ATOM 905  N N   ? LEU A 1 118 ?   2.021  -2.852 -11.921 1.000 97.540 ? 118 LEU A N   1 
ATOM 906  C CA  ? LEU A 1 118 ?   1.209  -1.640 -11.882 1.000 97.540 ? 118 LEU A CA  1 
ATOM 907  C C   ? LEU A 1 118 ?   1.225  -1.020 -10.489 1.000 97.540 ? 118 LEU A C   1 
ATOM 908  C CB  ? LEU A 1 118 ?  -0.231  -1.945 -12.302 1.000 97.540 ? 118 LEU A CB  1 
ATOM 909  O O   ? LEU A 1 118 ?   1.077  -1.726  -9.489 1.000 97.540 ? 118 LEU A O   1 
ATOM 910  C CG  ? LEU A 1 118 ?  -0.443  -2.334 -13.766 1.000 97.540 ? 118 LEU A CG  1 
ATOM 911  C CD1 ? LEU A 1 118 ?  -1.842  -2.907 -13.965 1.000 97.540 ? 118 LEU A CD1 1 
ATOM 912  C CD2 ? LEU A 1 118 ?  -0.217  -1.132 -14.677 1.000 97.540 ? 118 LEU A CD2 1 
ATOM 913  N N   ? ALA A 1 119 ?   1.471   0.281 -10.514 1.000 97.450 ? 119 ALA A N   1 
ATOM 914  C CA  ? ALA A 1 119 ?   1.291   1.072  -9.299 1.000 97.450 ? 119 ALA A CA  1 
ATOM 915  C C   ? ALA A 1 119 ?   0.051   1.956  -9.398 1.000 97.450 ? 119 ALA A C   1 
ATOM 916  C CB  ? ALA A 1 119 ?   2.529   1.926  -9.032 1.000 97.450 ? 119 ALA A CB  1 
ATOM 917  O O   ? ALA A 1 119 ?  -0.244   2.506 -10.462 1.000 97.450 ? 119 ALA A O   1 
ATOM 918  N N   ? MET A 1 120 ?  -0.644   2.071  -8.342 1.000 96.190 ? 120 MET A N   1 
ATOM 919  C CA  ? MET A 1 120 ?  -1.872   2.860  -8.379 1.000 96.190 ? 120 MET A CA  1 
ATOM 920  C C   ? MET A 1 120 ?  -2.007   3.718  -7.126 1.000 96.190 ? 120 MET A C   1 
ATOM 921  C CB  ? MET A 1 120 ?  -3.092   1.949  -8.524 1.000 96.190 ? 120 MET A CB  1 
ATOM 922  O O   ? MET A 1 120 ?  -1.474   3.370  -6.070 1.000 96.190 ? 120 MET A O   1 
ATOM 923  C CG  ? MET A 1 120 ?  -3.248   0.948  -7.390 1.000 96.190 ? 120 MET A CG  1 
ATOM 924  S SD  ? MET A 1 120 ?  -4.417  -0.405  -7.801 1.000 96.190 ? 120 MET A SD  1 
ATOM 925  C CE  ? MET A 1 120 ?  -3.386  -1.386  -8.927 1.000 96.190 ? 120 MET A CE  1 
ATOM 926  N N   ? GLY A 1 121 ?  -2.734   4.887  -7.276 1.000 96.040 ? 121 GLY A N   1 
ATOM 927  C CA  ? GLY A 1 121 ?  -2.935   5.742  -6.117 1.000 96.040 ? 121 GLY A CA  1 
ATOM 928  C C   ? GLY A 1 121 ?  -3.591   7.066  -6.460 1.000 96.040 ? 121 GLY A C   1 
ATOM 929  O O   ? GLY A 1 121 ?  -3.799   7.376  -7.635 1.000 96.040 ? 121 GLY A O   1 
ATOM 930  N N   ? TRP A 1 122 ?  -4.033   7.849  -5.396 1.000 95.720 ? 122 TRP A N   1 
ATOM 931  C CA  ? TRP A 1 122 ?  -4.635   9.174  -5.507 1.000 95.720 ? 122 TRP A CA  1 
ATOM 932  C C   ? TRP A 1 122 ?  -3.685  10.248  -4.988 1.000 95.720 ? 122 TRP A C   1 
ATOM 933  C CB  ? TRP A 1 122 ?  -5.958   9.229  -4.739 1.000 95.720 ? 122 TRP A CB  1 
ATOM 934  O O   ? TRP A 1 122 ?  -4.124  11.316  -4.554 1.000 95.720 ? 122 TRP A O   1 
ATOM 935  C CG  ? TRP A 1 122 ?  -7.064   8.441  -5.374 1.000 95.720 ? 122 TRP A CG  1 
ATOM 936  C CD1 ? TRP A 1 122 ?  -7.886   8.845  -6.389 1.000 95.720 ? 122 TRP A CD1 1 
ATOM 937  C CD2 ? TRP A 1 122 ?  -7.473   7.114  -5.030 1.000 95.720 ? 122 TRP A CD2 1 
ATOM 938  C CE2 ? TRP A 1 122 ?  -8.549   6.775  -5.880 1.000 95.720 ? 122 TRP A CE2 1 
ATOM 939  C CE3 ? TRP A 1 122 ?  -7.033   6.176  -4.086 1.000 95.720 ? 122 TRP A CE3 1 
ATOM 940  N NE1 ? TRP A 1 122 ?  -8.781   7.847  -6.698 1.000 95.720 ? 122 TRP A NE1 1 
ATOM 941  C CH2 ? TRP A 1 122 ?  -8.741   4.638  -4.881 1.000 95.720 ? 122 TRP A CH2 1 
ATOM 942  C CZ2 ? TRP A 1 122 ?  -9.192   5.536  -5.813 1.000 95.720 ? 122 TRP A CZ2 1 
ATOM 943  C CZ3 ? TRP A 1 122 ?  -7.674   4.945  -4.022 1.000 95.720 ? 122 TRP A CZ3 1 
ATOM 944  N N   ? GLY A 1 123 ?  -2.337   9.886  -4.912 1.000 93.180 ? 123 GLY A N   1 
ATOM 945  C CA  ? GLY A 1 123 ?  -1.365  10.849  -4.416 1.000 93.180 ? 123 GLY A CA  1 
ATOM 946  C C   ? GLY A 1 123 ?  -1.119  11.996  -5.377 1.000 93.180 ? 123 GLY A C   1 
ATOM 947  O O   ? GLY A 1 123 ?  -1.838  12.150  -6.367 1.000 93.180 ? 123 GLY A O   1 
ATOM 948  N N   ? ARG A 1 124 ?  -0.065  12.879  -5.099 1.000 92.830 ? 124 ARG A N   1 
ATOM 949  C CA  ? ARG A 1 124 ?   0.290  14.042  -5.906 1.000 92.830 ? 124 ARG A CA  1 
ATOM 950  C C   ? ARG A 1 124 ?   0.804  13.619  -7.278 1.000 92.830 ? 124 ARG A C   1 
ATOM 951  C CB  ? ARG A 1 124 ?   1.342  14.892  -5.191 1.000 92.830 ? 124 ARG A CB  1 
ATOM 952  O O   ? ARG A 1 124 ?   1.409  12.554  -7.419 1.000 92.830 ? 124 ARG A O   1 
ATOM 953  C CG  ? ARG A 1 124 ?   0.831  15.577  -3.934 1.000 92.830 ? 124 ARG A CG  1 
ATOM 954  C CD  ? ARG A 1 124 ?   1.878  16.501  -3.330 1.000 92.830 ? 124 ARG A CD  1 
ATOM 955  N NE  ? ARG A 1 124 ?   1.390  17.148  -2.115 1.000 92.830 ? 124 ARG A NE  1 
ATOM 956  N NH1 ? ARG A 1 124 ?   3.175  18.601  -1.923 1.000 92.830 ? 124 ARG A NH1 1 
ATOM 957  N NH2 ? ARG A 1 124 ?   1.483  18.648  -0.378 1.000 92.830 ? 124 ARG A NH2 1 
ATOM 958  C CZ  ? ARG A 1 124 ?   2.017  18.131  -1.475 1.000 92.830 ? 124 ARG A CZ  1 
ATOM 959  N N   ? LEU A 1 125 ?   0.650  14.551  -8.298 1.000 90.330 ? 125 LEU A N   1 
ATOM 960  C CA  ? LEU A 1 125 ?   1.096  14.307  -9.666 1.000 90.330 ? 125 LEU A CA  1 
ATOM 961  C C   ? LEU A 1 125 ?   2.500  14.860  -9.886 1.000 90.330 ? 125 LEU A C   1 
ATOM 962  C CB  ? LEU A 1 125 ?   0.124  14.937 -10.667 1.000 90.330 ? 125 LEU A CB  1 
ATOM 963  O O   ? LEU A 1 125 ?   3.010  14.842 -11.008 1.000 90.330 ? 125 LEU A O   1 
ATOM 964  C CG  ? LEU A 1 125 ?  -1.309  14.403 -10.648 1.000 90.330 ? 125 LEU A CG  1 
ATOM 965  C CD1 ? LEU A 1 125 ?  -2.155  15.118 -11.697 1.000 90.330 ? 125 LEU A CD1 1 
ATOM 966  C CD2 ? LEU A 1 125 ?  -1.322  12.896 -10.880 1.000 90.330 ? 125 LEU A CD2 1 
ATOM 967  N N   ? GLY A 1 126 ?   3.085  15.244  -8.806 1.000 91.700 ? 126 GLY A N   1 
ATOM 968  C CA  ? GLY A 1 126 ?   4.418  15.817  -8.705 1.000 91.700 ? 126 GLY A CA  1 
ATOM 969  C C   ? GLY A 1 126 ?   4.678  16.491  -7.371 1.000 91.700 ? 126 GLY A C   1 
ATOM 970  O O   ? GLY A 1 126 ?   3.778  16.590  -6.534 1.000 91.700 ? 126 GLY A O   1 
ATOM 971  N N   ? THR A 1 127 ?   5.908  16.922  -7.095 1.000 87.620 ? 127 THR A N   1 
ATOM 972  C CA  ? THR A 1 127 ?   6.334  17.525  -5.837 1.000 87.620 ? 127 THR A CA  1 
ATOM 973  C C   ? THR A 1 127 ?   5.530  18.789  -5.544 1.000 87.620 ? 127 THR A C   1 
ATOM 974  C CB  ? THR A 1 127 ?   7.836  17.863  -5.860 1.000 87.620 ? 127 THR A CB  1 
ATOM 975  O O   ? THR A 1 127 ?   5.145  19.034  -4.398 1.000 87.620 ? 127 THR A O   1 
ATOM 976  C CG2 ? THR A 1 127 ?   8.276  18.503  -4.547 1.000 87.620 ? 127 THR A CG2 1 
ATOM 977  O OG1 ? THR A 1 127 ?   8.587  16.660  -6.067 1.000 87.620 ? 127 THR A OG1 1 
ATOM 978  N N   ? ASN A 1 128 ?   5.150  19.530  -6.474 1.000 87.490 ? 128 ASN A N   1 
ATOM 979  C CA  ? ASN A 1 128 ?   4.407  20.772  -6.285 1.000 87.490 ? 128 ASN A CA  1 
ATOM 980  C C   ? ASN A 1 128 ?   3.106  20.774  -7.083 1.000 87.490 ? 128 ASN A C   1 
ATOM 981  C CB  ? ASN A 1 128 ?   5.268  21.976  -6.671 1.000 87.490 ? 128 ASN A CB  1 
ATOM 982  O O   ? ASN A 1 128 ?   2.624  21.832  -7.490 1.000 87.490 ? 128 ASN A O   1 
ATOM 983  C CG  ? ASN A 1 128 ?   6.491  22.127  -5.788 1.000 87.490 ? 128 ASN A CG  1 
ATOM 984  N ND2 ? ASN A 1 128 ?   7.638  22.393  -6.403 1.000 87.490 ? 128 ASN A ND2 1 
ATOM 985  O OD1 ? ASN A 1 128 ?   6.407  22.004  -4.563 1.000 87.490 ? 128 ASN A OD1 1 
ATOM 986  N N   ? ARG A 1 129 ?   2.600  19.639  -7.339 1.000 87.120 ? 129 ARG A N   1 
ATOM 987  C CA  ? ARG A 1 129 ?   1.358  19.486  -8.089 1.000 87.120 ? 129 ARG A CA  1 
ATOM 988  C C   ? ARG A 1 129 ?   0.242  18.950  -7.198 1.000 87.120 ? 129 ARG A C   1 
ATOM 989  C CB  ? ARG A 1 129 ?   1.564  18.556  -9.287 1.000 87.120 ? 129 ARG A CB  1 
ATOM 990  O O   ? ARG A 1 129 ?   0.509  18.363  -6.147 1.000 87.120 ? 129 ARG A O   1 
ATOM 991  C CG  ? ARG A 1 129 ?   2.656  19.012 -10.241 1.000 87.120 ? 129 ARG A CG  1 
ATOM 992  C CD  ? ARG A 1 129 ?   2.189  20.158 -11.128 1.000 87.120 ? 129 ARG A CD  1 
ATOM 993  N NE  ? ARG A 1 129 ?   1.307  19.689 -12.193 1.000 87.120 ? 129 ARG A NE  1 
ATOM 994  N NH1 ? ARG A 1 129 ?   1.043  21.765 -13.170 1.000 87.120 ? 129 ARG A NH1 1 
ATOM 995  N NH2 ? ARG A 1 129 ?  -0.008  19.933 -14.060 1.000 87.120 ? 129 ARG A NH2 1 
ATOM 996  C CZ  ? ARG A 1 129 ?   0.783  20.464 -13.139 1.000 87.120 ? 129 ARG A CZ  1 
ATOM 997  N N   ? PRO A 1 130 ?  -1.061  19.204  -7.582 1.000 86.000 ? 130 PRO A N   1 
ATOM 998  C CA  ? PRO A 1 130 ?  -2.188  18.756  -6.761 1.000 86.000 ? 130 PRO A CA  1 
ATOM 999  C C   ? PRO A 1 130 ?  -2.403  17.245  -6.829 1.000 86.000 ? 130 PRO A C   1 
ATOM 1000 C CB  ? PRO A 1 130 ?  -3.381  19.504  -7.362 1.000 86.000 ? 130 PRO A CB  1 
ATOM 1001 O O   ? PRO A 1 130 ?  -1.850  16.578  -7.707 1.000 86.000 ? 130 PRO A O   1 
ATOM 1002 C CG  ? PRO A 1 130 ?  -3.016  19.717  -8.796 1.000 86.000 ? 130 PRO A CG  1 
ATOM 1003 C CD  ? PRO A 1 130 ?  -1.530  19.915  -8.885 1.000 86.000 ? 130 PRO A CD  1 
ATOM 1004 N N   ? SER A 1 131 ?  -3.192  16.748  -5.869 1.000 90.110 ? 131 SER A N   1 
ATOM 1005 C CA  ? SER A 1 131 ?  -3.652  15.363  -5.901 1.000 90.110 ? 131 SER A CA  1 
ATOM 1006 C C   ? SER A 1 131 ?  -4.874  15.208  -6.800 1.000 90.110 ? 131 SER A C   1 
ATOM 1007 C CB  ? SER A 1 131 ?  -3.982  14.875  -4.490 1.000 90.110 ? 131 SER A CB  1 
ATOM 1008 O O   ? SER A 1 131 ?  -5.804  16.015  -6.739 1.000 90.110 ? 131 SER A O   1 
ATOM 1009 O OG  ? SER A 1 131 ?  -2.853  14.990  -3.641 1.000 90.110 ? 131 SER A OG  1 
ATOM 1010 N N   ? PRO A 1 132 ?  -4.825  14.137  -7.719 1.000 93.300 ? 132 PRO A N   1 
ATOM 1011 C CA  ? PRO A 1 132 ?  -5.986  13.911  -8.583 1.000 93.300 ? 132 PRO A CA  1 
ATOM 1012 C C   ? PRO A 1 132 ?  -7.201  13.397  -7.815 1.000 93.300 ? 132 PRO A C   1 
ATOM 1013 C CB  ? PRO A 1 132 ?  -5.486  12.862  -9.579 1.000 93.300 ? 132 PRO A CB  1 
ATOM 1014 O O   ? PRO A 1 132 ?  -7.050  12.751  -6.775 1.000 93.300 ? 132 PRO A O   1 
ATOM 1015 C CG  ? PRO A 1 132 ?  -4.515  12.031  -8.804 1.000 93.300 ? 132 PRO A CG  1 
ATOM 1016 C CD  ? PRO A 1 132 ?  -3.781  12.925  -7.846 1.000 93.300 ? 132 PRO A CD  1 
ATOM 1017 N N   ? SER A 1 133 ?  -8.406  13.666  -8.291 1.000 93.560 ? 133 SER A N   1 
ATOM 1018 C CA  ? SER A 1 133 ?  -9.631  13.166  -7.676 1.000 93.560 ? 133 SER A CA  1 
ATOM 1019 C C   ? SER A 1 133 ?  -9.995  11.786  -8.213 1.000 93.560 ? 133 SER A C   1 
ATOM 1020 C CB  ? SER A 1 133 ? -10.787  14.137  -7.916 1.000 93.560 ? 133 SER A CB  1 
ATOM 1021 O O   ? SER A 1 133 ? -10.760  11.051  -7.583 1.000 93.560 ? 133 SER A O   1 
ATOM 1022 O OG  ? SER A 1 133 ? -10.963  14.377  -9.302 1.000 93.560 ? 133 SER A OG  1 
ATOM 1023 N N   ? VAL A 1 134 ?  -9.422  11.415  -9.386 1.000 96.090 ? 134 VAL A N   1 
ATOM 1024 C CA  ? VAL A 1 134 ?  -9.663  10.109  -9.992 1.000 96.090 ? 134 VAL A CA  1 
ATOM 1025 C C   ? VAL A 1 134 ?  -8.447   9.210  -9.782 1.000 96.090 ? 134 VAL A C   1 
ATOM 1026 C CB  ? VAL A 1 134 ?  -9.981  10.233 -11.499 1.000 96.090 ? 134 VAL A CB  1 
ATOM 1027 O O   ? VAL A 1 134 ?  -7.307   9.678  -9.818 1.000 96.090 ? 134 VAL A O   1 
ATOM 1028 C CG1 ? VAL A 1 134 ? -10.089   8.852 -12.143 1.000 96.090 ? 134 VAL A CG1 1 
ATOM 1029 C CG2 ? VAL A 1 134 ? -11.270  11.026 -11.708 1.000 96.090 ? 134 VAL A CG2 1 
ATOM 1030 N N   ? LEU A 1 135 ?  -8.702   7.911  -9.517 1.000 97.210 ? 135 LEU A N   1 
ATOM 1031 C CA  ? LEU A 1 135 ?  -7.643   6.922  -9.340 1.000 97.210 ? 135 LEU A CA  1 
ATOM 1032 C C   ? LEU A 1 135 ?  -6.726   6.884 -10.558 1.000 97.210 ? 135 LEU A C   1 
ATOM 1033 C CB  ? LEU A 1 135 ?  -8.242   5.535  -9.093 1.000 97.210 ? 135 LEU A CB  1 
ATOM 1034 O O   ? LEU A 1 135 ?  -7.200   6.871 -11.696 1.000 97.210 ? 135 LEU A O   1 
ATOM 1035 C CG  ? LEU A 1 135 ?  -7.246   4.407  -8.819 1.000 97.210 ? 135 LEU A CG  1 
ATOM 1036 C CD1 ? LEU A 1 135 ?  -6.482   4.676  -7.527 1.000 97.210 ? 135 LEU A CD1 1 
ATOM 1037 C CD2 ? LEU A 1 135 ?  -7.966   3.064  -8.751 1.000 97.210 ? 135 LEU A CD2 1 
ATOM 1038 N N   ? GLN A 1 136 ?  -5.419   6.861 -10.166 1.000 97.240 ? 136 GLN A N   1 
ATOM 1039 C CA  ? GLN A 1 136 ?  -4.410   6.822 -11.220 1.000 97.240 ? 136 GLN A CA  1 
ATOM 1040 C C   ? GLN A 1 136 ?  -3.680   5.481 -11.233 1.000 97.240 ? 136 GLN A C   1 
ATOM 1041 C CB  ? GLN A 1 136 ?  -3.407   7.963 -11.046 1.000 97.240 ? 136 GLN A CB  1 
ATOM 1042 O O   ? GLN A 1 136 ?  -3.598   4.803 -10.207 1.000 97.240 ? 136 GLN A O   1 
ATOM 1043 C CG  ? GLN A 1 136 ?  -4.049   9.343 -10.996 1.000 97.240 ? 136 GLN A CG  1 
ATOM 1044 C CD  ? GLN A 1 136 ?  -4.700   9.736 -12.308 1.000 97.240 ? 136 GLN A CD  1 
ATOM 1045 N NE2 ? GLN A 1 136 ?  -5.934  10.223 -12.235 1.000 97.240 ? 136 GLN A NE2 1 
ATOM 1046 O OE1 ? GLN A 1 136 ?  -4.100   9.603 -13.379 1.000 97.240 ? 136 GLN A OE1 1 
ATOM 1047 N N   ? GLU A 1 137 ?  -3.126   5.086 -12.440 1.000 97.150 ? 137 GLU A N   1 
ATOM 1048 C CA  ? GLU A 1 137 ?  -2.297   3.889 -12.545 1.000 97.150 ? 137 GLU A CA  1 
ATOM 1049 C C   ? GLU A 1 137 ?  -1.072   4.142 -13.418 1.000 97.150 ? 137 GLU A C   1 
ATOM 1050 C CB  ? GLU A 1 137 ?  -3.111   2.719 -13.105 1.000 97.150 ? 137 GLU A CB  1 
ATOM 1051 O O   ? GLU A 1 137 ?  -1.110   4.978 -14.324 1.000 97.150 ? 137 GLU A O   1 
ATOM 1052 C CG  ? GLU A 1 137 ?  -3.547   2.910 -14.551 1.000 97.150 ? 137 GLU A CG  1 
ATOM 1053 C CD  ? GLU A 1 137 ?  -4.403   1.769 -15.075 1.000 97.150 ? 137 GLU A CD  1 
ATOM 1054 O OE1 ? GLU A 1 137 ?  -4.690   1.734 -16.293 1.000 97.150 ? 137 GLU A OE1 1 
ATOM 1055 O OE2 ? GLU A 1 137 ?  -4.791   0.901 -14.260 1.000 97.150 ? 137 GLU A OE2 1 
ATOM 1056 N N   ? LEU A 1 138 ?   0.005   3.378 -13.093 1.000 96.330 ? 138 LEU A N   1 
ATOM 1057 C CA  ? LEU A 1 138 ?   1.273   3.543 -13.797 1.000 96.330 ? 138 LEU A CA  1 
ATOM 1058 C C   ? LEU A 1 138 ?   1.965   2.198 -13.991 1.000 96.330 ? 138 LEU A C   1 
ATOM 1059 C CB  ? LEU A 1 138 ?   2.191   4.498 -13.031 1.000 96.330 ? 138 LEU A CB  1 
ATOM 1060 O O   ? LEU A 1 138 ?   2.099   1.421 -13.042 1.000 96.330 ? 138 LEU A O   1 
ATOM 1061 C CG  ? LEU A 1 138 ?   3.597   4.690 -13.602 1.000 96.330 ? 138 LEU A CG  1 
ATOM 1062 C CD1 ? LEU A 1 138 ?   3.528   5.387 -14.957 1.000 96.330 ? 138 LEU A CD1 1 
ATOM 1063 C CD2 ? LEU A 1 138 ?   4.465   5.483 -12.631 1.000 96.330 ? 138 LEU A CD2 1 
ATOM 1064 N N   ? ASN A 1 139 ?   2.409   2.022 -15.237 1.000 96.210 ? 139 ASN A N   1 
ATOM 1065 C CA  ? ASN A 1 139 ?   3.252   0.860 -15.498 1.000 96.210 ? 139 ASN A CA  1 
ATOM 1066 C C   ? ASN A 1 139 ?   4.675   1.075 -14.989 1.000 96.210 ? 139 ASN A C   1 
ATOM 1067 C CB  ? ASN A 1 139 ?   3.267   0.533 -16.993 1.000 96.210 ? 139 ASN A CB  1 
ATOM 1068 O O   ? ASN A 1 139 ?   5.297   2.097 -15.284 1.000 96.210 ? 139 ASN A O   1 
ATOM 1069 C CG  ? ASN A 1 139 ?   1.917   0.068 -17.502 1.000 96.210 ? 139 ASN A CG  1 
ATOM 1070 N ND2 ? ASN A 1 139 ?   1.533   0.542 -18.681 1.000 96.210 ? 139 ASN A ND2 1 
ATOM 1071 O OD1 ? ASN A 1 139 ?   1.226  -0.711 -16.841 1.000 96.210 ? 139 ASN A OD1 1 
ATOM 1072 N N   ? VAL A 1 140 ?   5.105   0.046 -14.211 1.000 96.790 ? 140 VAL A N   1 
ATOM 1073 C CA  ? VAL A 1 140 ?   6.458   0.108 -13.670 1.000 96.790 ? 140 VAL A CA  1 
ATOM 1074 C C   ? VAL A 1 140 ?   7.150  -1.241 -13.853 1.000 96.790 ? 140 VAL A C   1 
ATOM 1075 C CB  ? VAL A 1 140 ?   6.455   0.507 -12.177 1.000 96.790 ? 140 VAL A CB  1 
ATOM 1076 O O   ? VAL A 1 140 ?   6.497  -2.247 -14.142 1.000 96.790 ? 140 VAL A O   1 
ATOM 1077 C CG1 ? VAL A 1 140 ?   5.880   1.910 -11.995 1.000 96.790 ? 140 VAL A CG1 1 
ATOM 1078 C CG2 ? VAL A 1 140 ?   5.665  -0.509 -11.355 1.000 96.790 ? 140 VAL A CG2 1 
ATOM 1079 N N   ? THR A 1 141 ?   8.474  -1.174 -13.758 1.000 96.160 ? 141 THR A N   1 
ATOM 1080 C CA  ? THR A 1 141 ?   9.280  -2.387 -13.832 1.000 96.160 ? 141 THR A CA  1 
ATOM 1081 C C   ? THR A 1 141 ?  10.058  -2.599 -12.536 1.000 96.160 ? 141 THR A C   1 
ATOM 1082 C CB  ? THR A 1 141 ?  10.259  -2.336 -15.019 1.000 96.160 ? 141 THR A CB  1 
ATOM 1083 O O   ? THR A 1 141 ?  10.640  -1.658 -11.994 1.000 96.160 ? 141 THR A O   1 
ATOM 1084 C CG2 ? THR A 1 141 ?  11.066  -3.626 -15.123 1.000 96.160 ? 141 THR A CG2 1 
ATOM 1085 O OG1 ? THR A 1 141 ?   9.521  -2.148 -16.232 1.000 96.160 ? 141 THR A OG1 1 
ATOM 1086 N N   ? VAL A 1 142 ?   9.998  -3.864 -12.117 1.000 96.670 ? 142 VAL A N   1 
ATOM 1087 C CA  ? VAL A 1 142 ?  10.733  -4.196 -10.902 1.000 96.670 ? 142 VAL A CA  1 
ATOM 1088 C C   ? VAL A 1 142 ?  12.234  -4.173 -11.183 1.000 96.670 ? 142 VAL A C   1 
ATOM 1089 C CB  ? VAL A 1 142 ?  10.316  -5.575 -10.344 1.000 96.670 ? 142 VAL A CB  1 
ATOM 1090 O O   ? VAL A 1 142 ?  12.697  -4.761 -12.163 1.000 96.670 ? 142 VAL A O   1 
ATOM 1091 C CG1 ? VAL A 1 142 ?  11.217  -5.982  -9.180 1.000 96.670 ? 142 VAL A CG1 1 
ATOM 1092 C CG2 ? VAL A 1 142 ?   8.852  -5.553  -9.909 1.000 96.670 ? 142 VAL A CG2 1 
ATOM 1093 N N   ? VAL A 1 143 ?  12.990  -3.466 -10.262 1.000 95.110 ? 143 VAL A N   1 
ATOM 1094 C CA  ? VAL A 1 143 ?  14.442  -3.367 -10.360 1.000 95.110 ? 143 VAL A CA  1 
ATOM 1095 C C   ? VAL A 1 143 ?  15.069  -3.563  -8.981 1.000 95.110 ? 143 VAL A C   1 
ATOM 1096 C CB  ? VAL A 1 143 ?  14.880  -2.010 -10.956 1.000 95.110 ? 143 VAL A CB  1 
ATOM 1097 O O   ? VAL A 1 143 ?  15.865  -2.736  -8.531 1.000 95.110 ? 143 VAL A O   1 
ATOM 1098 C CG1 ? VAL A 1 143 ?  14.535  -1.936 -12.442 1.000 95.110 ? 143 VAL A CG1 1 
ATOM 1099 C CG2 ? VAL A 1 143 ?  14.225  -0.858 -10.195 1.000 95.110 ? 143 VAL A CG2 1 
ATOM 1100 N N   ? THR A 1 144 ?  14.728  -4.640  -8.317 1.000 91.220 ? 144 THR A N   1 
ATOM 1101 C CA  ? THR A 1 144 ?  15.077  -4.887  -6.923 1.000 91.220 ? 144 THR A CA  1 
ATOM 1102 C C   ? THR A 1 144 ?  16.592  -4.870  -6.734 1.000 91.220 ? 144 THR A C   1 
ATOM 1103 C CB  ? THR A 1 144 ?  14.511  -6.234  -6.435 1.000 91.220 ? 144 THR A CB  1 
ATOM 1104 O O   ? THR A 1 144 ?  17.085  -4.508  -5.663 1.000 91.220 ? 144 THR A O   1 
ATOM 1105 C CG2 ? THR A 1 144 ?  14.899  -6.500  -4.984 1.000 91.220 ? 144 THR A CG2 1 
ATOM 1106 O OG1 ? THR A 1 144 ?  13.082  -6.210  -6.539 1.000 91.220 ? 144 THR A OG1 1 
ATOM 1107 N N   ? ASN A 1 145 ?  17.332  -5.231  -7.731 1.000 90.260 ? 145 ASN A N   1 
ATOM 1108 C CA  ? ASN A 1 145 ?  18.789  -5.241  -7.646 1.000 90.260 ? 145 ASN A CA  1 
ATOM 1109 C C   ? ASN A 1 145 ?  19.351  -3.830  -7.497 1.000 90.260 ? 145 ASN A C   1 
ATOM 1110 C CB  ? ASN A 1 145 ?  19.393  -5.927  -8.873 1.000 90.260 ? 145 ASN A CB  1 
ATOM 1111 O O   ? ASN A 1 145 ?  20.520  -3.657  -7.145 1.000 90.260 ? 145 ASN A O   1 
ATOM 1112 C CG  ? ASN A 1 145 ?  19.045  -5.220 -10.168 1.000 90.260 ? 145 ASN A CG  1 
ATOM 1113 N ND2 ? ASN A 1 145 ?  19.804  -5.502 -11.220 1.000 90.260 ? 145 ASN A ND2 1 
ATOM 1114 O OD1 ? ASN A 1 145 ?  18.102  -4.426 -10.222 1.000 90.260 ? 145 ASN A OD1 1 
ATOM 1115 N N   ? MET A 1 146 ?  18.496  -2.834  -7.625 1.000 90.290 ? 146 MET A N   1 
ATOM 1116 C CA  ? MET A 1 146 ?  18.910  -1.434  -7.584 1.000 90.290 ? 146 MET A CA  1 
ATOM 1117 C C   ? MET A 1 146 ?  18.525  -0.791  -6.256 1.000 90.290 ? 146 MET A C   1 
ATOM 1118 C CB  ? MET A 1 146 ?  18.286  -0.654  -8.743 1.000 90.290 ? 146 MET A CB  1 
ATOM 1119 O O   ? MET A 1 146 ?  18.753   0.402  -6.050 1.000 90.290 ? 146 MET A O   1 
ATOM 1120 C CG  ? MET A 1 146 ?  18.818  -1.056 -10.109 1.000 90.290 ? 146 MET A CG  1 
ATOM 1121 S SD  ? MET A 1 146 ?  18.008  -0.140 -11.477 1.000 90.290 ? 146 MET A SD  1 
ATOM 1122 C CE  ? MET A 1 146 ?  18.702   1.514 -11.210 1.000 90.290 ? 146 MET A CE  1 
ATOM 1123 N N   ? CYS A 1 147 ?  17.895  -1.577  -5.381 1.000 89.520 ? 147 CYS A N   1 
ATOM 1124 C CA  ? CYS A 1 147 ?  17.479  -1.069  -4.078 1.000 89.520 ? 147 CYS A CA  1 
ATOM 1125 C C   ? CYS A 1 147 ?  18.668  -0.954  -3.133 1.000 89.520 ? 147 CYS A C   1 
ATOM 1126 C CB  ? CYS A 1 147 ?  16.414  -1.978  -3.464 1.000 89.520 ? 147 CYS A CB  1 
ATOM 1127 O O   ? CYS A 1 147 ?  19.565  -1.799  -3.150 1.000 89.520 ? 147 CYS A O   1 
ATOM 1128 S SG  ? CYS A 1 147 ?  14.839  -1.954  -4.348 1.000 89.520 ? 147 CYS A SG  1 
ATOM 1129 N N   ? ARG A 1 148 ?  18.679   0.111  -2.413 1.000 80.450 ? 148 ARG A N   1 
ATOM 1130 C CA  ? ARG A 1 148 ?  19.694   0.261  -1.376 1.000 80.450 ? 148 ARG A CA  1 
ATOM 1131 C C   ? ARG A 1 148 ?  19.491  -0.758  -0.259 1.000 80.450 ? 148 ARG A C   1 
ATOM 1132 C CB  ? ARG A 1 148 ?  19.671   1.679  -0.801 1.000 80.450 ? 148 ARG A CB  1 
ATOM 1133 O O   ? ARG A 1 148 ?  20.456  -1.343   0.237 1.000 80.450 ? 148 ARG A O   1 
ATOM 1134 C CG  ? ARG A 1 148 ?  20.853   1.998   0.101 1.000 80.450 ? 148 ARG A CG  1 
ATOM 1135 C CD  ? ARG A 1 148 ?  20.795   3.428   0.622 1.000 80.450 ? 148 ARG A CD  1 
ATOM 1136 N NE  ? ARG A 1 148 ?  21.673   3.617   1.773 1.000 80.450 ? 148 ARG A NE  1 
ATOM 1137 N NH1 ? ARG A 1 148 ?  21.640   5.925   1.678 1.000 80.450 ? 148 ARG A NH1 1 
ATOM 1138 N NH2 ? ARG A 1 148 ?  22.856   4.857   3.302 1.000 80.450 ? 148 ARG A NH2 1 
ATOM 1139 C CZ  ? ARG A 1 148 ?  22.055   4.800   2.248 1.000 80.450 ? 148 ARG A CZ  1 
ATOM 1140 N N   ? ARG A 1 149 ?  18.144  -1.079  -0.006 1.000 79.700 ? 149 ARG A N   1 
ATOM 1141 C CA  ? ARG A 1 149 ?  17.783  -2.066   1.006 1.000 79.700 ? 149 ARG A CA  1 
ATOM 1142 C C   ? ARG A 1 149 ?  17.333  -3.373   0.361 1.000 79.700 ? 149 ARG A C   1 
ATOM 1143 C CB  ? ARG A 1 149 ?  16.679  -1.524   1.916 1.000 79.700 ? 149 ARG A CB  1 
ATOM 1144 O O   ? ARG A 1 149 ?  16.388  -3.387  -0.432 1.000 79.700 ? 149 ARG A O   1 
ATOM 1145 C CG  ? ARG A 1 149 ?  17.096  -0.313   2.736 1.000 79.700 ? 149 ARG A CG  1 
ATOM 1146 C CD  ? ARG A 1 149 ?  15.997   0.125   3.694 1.000 79.700 ? 149 ARG A CD  1 
ATOM 1147 N NE  ? ARG A 1 149 ?  16.441   1.212   4.563 1.000 79.700 ? 149 ARG A NE  1 
ATOM 1148 N NH1 ? ARG A 1 149 ?  14.770   2.676   3.932 1.000 79.700 ? 149 ARG A NH1 1 
ATOM 1149 N NH2 ? ARG A 1 149 ?  16.336   3.315   5.479 1.000 79.700 ? 149 ARG A NH2 1 
ATOM 1150 C CZ  ? ARG A 1 149 ?  15.848   2.398   4.656 1.000 79.700 ? 149 ARG A CZ  1 
ATOM 1151 N N   ? ARG A 1 150 ?  18.040  -4.370   0.620 1.000 70.850 ? 150 ARG A N   1 
ATOM 1152 C CA  ? ARG A 1 150 ?  17.823  -5.666  -0.016 1.000 70.850 ? 150 ARG A CA  1 
ATOM 1153 C C   ? ARG A 1 150 ?  16.495  -6.275   0.421 1.000 70.850 ? 150 ARG A C   1 
ATOM 1154 C CB  ? ARG A 1 150 ?  18.971  -6.624   0.311 1.000 70.850 ? 150 ARG A CB  1 
ATOM 1155 O O   ? ARG A 1 150 ?  16.044  -7.269  -0.153 1.000 70.850 ? 150 ARG A O   1 
ATOM 1156 C CG  ? ARG A 1 150 ?  20.296  -6.237  -0.327 1.000 70.850 ? 150 ARG A CG  1 
ATOM 1157 C CD  ? ARG A 1 150 ?  21.296  -7.384  -0.291 1.000 70.850 ? 150 ARG A CD  1 
ATOM 1158 N NE  ? ARG A 1 150 ?  22.544  -7.033  -0.964 1.000 70.850 ? 150 ARG A NE  1 
ATOM 1159 N NH1 ? ARG A 1 150 ?  23.302  -9.209  -1.138 1.000 70.850 ? 150 ARG A NH1 1 
ATOM 1160 N NH2 ? ARG A 1 150 ?  24.567  -7.480  -1.955 1.000 70.850 ? 150 ARG A NH2 1 
ATOM 1161 C CZ  ? ARG A 1 150 ?  23.468  -7.908  -1.351 1.000 70.850 ? 150 ARG A CZ  1 
ATOM 1162 N N   ? VAL A 1 151 ?  15.715  -5.434   1.188 1.000 83.280 ? 151 VAL A N   1 
ATOM 1163 C CA  ? VAL A 1 151 ?  14.494  -6.033   1.718 1.000 83.280 ? 151 VAL A CA  1 
ATOM 1164 C C   ? VAL A 1 151 ?  13.274  -5.334   1.123 1.000 83.280 ? 151 VAL A C   1 
ATOM 1165 C CB  ? VAL A 1 151 ?  14.451  -5.961   3.261 1.000 83.280 ? 151 VAL A CB  1 
ATOM 1166 O O   ? VAL A 1 151 ?  12.136  -5.731   1.381 1.000 83.280 ? 151 VAL A O   1 
ATOM 1167 C CG1 ? VAL A 1 151 ?  15.490  -6.897   3.875 1.000 83.280 ? 151 VAL A CG1 1 
ATOM 1168 C CG2 ? VAL A 1 151 ?  14.674  -4.525   3.734 1.000 83.280 ? 151 VAL A CG2 1 
ATOM 1169 N N   ? ASN A 1 152 ?  13.498  -4.304   0.112 1.000 93.410 ? 152 ASN A N   1 
ATOM 1170 C CA  ? ASN A 1 152 ?  12.407  -3.631  -0.586 1.000 93.410 ? 152 ASN A CA  1 
ATOM 1171 C C   ? ASN A 1 152 ?  12.261  -4.139  -2.017 1.000 93.410 ? 152 ASN A C   1 
ATOM 1172 C CB  ? ASN A 1 152 ?  12.619  -2.116  -0.578 1.000 93.410 ? 152 ASN A CB  1 
ATOM 1173 O O   ? ASN A 1 152 ?  13.222  -4.639  -2.604 1.000 93.410 ? 152 ASN A O   1 
ATOM 1174 C CG  ? ASN A 1 152 ?  12.538  -1.522   0.815 1.000 93.410 ? 152 ASN A CG  1 
ATOM 1175 N ND2 ? ASN A 1 152 ?  13.249  -0.422   1.032 1.000 93.410 ? 152 ASN A ND2 1 
ATOM 1176 O OD1 ? ASN A 1 152 ?  11.844  -2.049   1.688 1.000 93.410 ? 152 ASN A OD1 1 
ATOM 1177 N N   ? VAL A 1 153 ?  10.988  -4.010  -2.465 1.000 95.580 ? 153 VAL A N   1 
ATOM 1178 C CA  ? VAL A 1 153 ?  10.719  -4.096  -3.897 1.000 95.580 ? 153 VAL A CA  1 
ATOM 1179 C C   ? VAL A 1 153 ?  10.840  -2.712  -4.530 1.000 95.580 ? 153 VAL A C   1 
ATOM 1180 C CB  ? VAL A 1 153 ?   9.320  -4.690  -4.177 1.000 95.580 ? 153 VAL A CB  1 
ATOM 1181 O O   ? VAL A 1 153 ?  10.169  -1.768  -4.105 1.000 95.580 ? 153 VAL A O   1 
ATOM 1182 C CG1 ? VAL A 1 153 ?   9.080  -4.818  -5.681 1.000 95.580 ? 153 VAL A CG1 1 
ATOM 1183 C CG2 ? VAL A 1 153 ?   9.170  -6.047  -3.492 1.000 95.580 ? 153 VAL A CG2 1 
ATOM 1184 N N   ? CYS A 1 154 ?  11.745  -2.613  -5.506 1.000 95.920 ? 154 CYS A N   1 
ATOM 1185 C CA  ? CYS A 1 154 ?  11.971  -1.320  -6.140 1.000 95.920 ? 154 CYS A CA  1 
ATOM 1186 C C   ? CYS A 1 154 ?  11.534  -1.345  -7.600 1.000 95.920 ? 154 CYS A C   1 
ATOM 1187 C CB  ? CYS A 1 154 ?  13.445  -0.927  -6.047 1.000 95.920 ? 154 CYS A CB  1 
ATOM 1188 O O   ? CYS A 1 154 ?  11.701  -2.355  -8.286 1.000 95.920 ? 154 CYS A O   1 
ATOM 1189 S SG  ? CYS A 1 154 ?  14.000  -0.578  -4.364 1.000 95.920 ? 154 CYS A SG  1 
ATOM 1190 N N   ? THR A 1 155 ?  10.923  -0.209  -7.928 1.000 95.890 ? 155 THR A N   1 
ATOM 1191 C CA  ? THR A 1 155 ?  10.457  -0.114  -9.307 1.000 95.890 ? 155 THR A CA  1 
ATOM 1192 C C   ? THR A 1 155 ?  10.965   1.168  -9.962 1.000 95.890 ? 155 THR A C   1 
ATOM 1193 C CB  ? THR A 1 155 ?   8.920  -0.156  -9.381 1.000 95.890 ? 155 THR A CB  1 
ATOM 1194 O O   ? THR A 1 155 ?  11.277   2.142  -9.274 1.000 95.890 ? 155 THR A O   1 
ATOM 1195 C CG2 ? THR A 1 155 ?   8.371  -1.413  -8.713 1.000 95.890 ? 155 THR A CG2 1 
ATOM 1196 O OG1 ? THR A 1 155 ?   8.383   0.996  -8.720 1.000 95.890 ? 155 THR A OG1 1 
ATOM 1197 N N   ? LEU A 1 156 ?  11.004   1.087 -11.308 1.000 93.880 ? 156 LEU A N   1 
ATOM 1198 C CA  ? LEU A 1 156 ?  11.404   2.217 -12.139 1.000 93.880 ? 156 LEU A CA  1 
ATOM 1199 C C   ? LEU A 1 156 ?  10.616   2.239 -13.444 1.000 93.880 ? 156 LEU A C   1 
ATOM 1200 C CB  ? LEU A 1 156 ?  12.905   2.160 -12.436 1.000 93.880 ? 156 LEU A CB  1 
ATOM 1201 O O   ? LEU A 1 156 ?  10.143   1.198 -13.906 1.000 93.880 ? 156 LEU A O   1 
ATOM 1202 C CG  ? LEU A 1 156 ?  13.836   2.616 -11.312 1.000 93.880 ? 156 LEU A CG  1 
ATOM 1203 C CD1 ? LEU A 1 156 ?  15.284   2.278 -11.653 1.000 93.880 ? 156 LEU A CD1 1 
ATOM 1204 C CD2 ? LEU A 1 156 ?  13.677   4.112 -11.060 1.000 93.880 ? 156 LEU A CD2 1 
ATOM 1205 N N   ? VAL A 1 157 ?  10.436   3.406 -14.004 1.000 93.920 ? 157 VAL A N   1 
ATOM 1206 C CA  ? VAL A 1 157 ?   9.989   3.576 -15.383 1.000 93.920 ? 157 VAL A CA  1 
ATOM 1207 C C   ? VAL A 1 157 ?  11.143   4.093 -16.239 1.000 93.920 ? 157 VAL A C   1 
ATOM 1208 C CB  ? VAL A 1 157 ?   8.784   4.538 -15.475 1.000 93.920 ? 157 VAL A CB  1 
ATOM 1209 O O   ? VAL A 1 157 ?  11.397   5.299 -16.287 1.000 93.920 ? 157 VAL A O   1 
ATOM 1210 C CG1 ? VAL A 1 157 ?   8.220   4.562 -16.894 1.000 93.920 ? 157 VAL A CG1 1 
ATOM 1211 C CG2 ? VAL A 1 157 ?   7.703   4.135 -14.474 1.000 93.920 ? 157 VAL A CG2 1 
ATOM 1212 N N   ? PRO A 1 158 ?  11.851   3.052 -16.804 1.000 82.040 ? 158 PRO A N   1 
ATOM 1213 C CA  ? PRO A 1 158 ?  13.070   3.448 -17.512 1.000 82.040 ? 158 PRO A CA  1 
ATOM 1214 C C   ? PRO A 1 158 ?  12.810   4.491 -18.597 1.000 82.040 ? 158 PRO A C   1 
ATOM 1215 C CB  ? PRO A 1 158 ?  13.565   2.135 -18.124 1.000 82.040 ? 158 PRO A CB  1 
ATOM 1216 O O   ? PRO A 1 158 ?  11.778   4.441 -19.272 1.000 82.040 ? 158 PRO A O   1 
ATOM 1217 C CG  ? PRO A 1 158 ?  12.934   1.065 -17.293 1.000 82.040 ? 158 PRO A CG  1 
ATOM 1218 C CD  ? PRO A 1 158 ?  11.614   1.570 -16.787 1.000 82.040 ? 158 PRO A CD  1 
ATOM 1219 N N   ? ARG A 1 159 ?  13.611   5.683 -18.588 1.000 84.490 ? 159 ARG A N   1 
ATOM 1220 C CA  ? ARG A 1 159 ?  13.661   6.647 -19.682 1.000 84.490 ? 159 ARG A CA  1 
ATOM 1221 C C   ? ARG A 1 159 ?  12.494   7.626 -19.603 1.000 84.490 ? 159 ARG A C   1 
ATOM 1222 C CB  ? ARG A 1 159 ?  13.650   5.927 -21.033 1.000 84.490 ? 159 ARG A CB  1 
ATOM 1223 O O   ? ARG A 1 159 ?  12.160   8.283 -20.591 1.000 84.490 ? 159 ARG A O   1 
ATOM 1224 C CG  ? ARG A 1 159 ?  14.847   5.016 -21.255 1.000 84.490 ? 159 ARG A CG  1 
ATOM 1225 C CD  ? ARG A 1 159 ?  14.923   4.526 -22.695 1.000 84.490 ? 159 ARG A CD  1 
ATOM 1226 N NE  ? ARG A 1 159 ?  16.095   3.685 -22.916 1.000 84.490 ? 159 ARG A NE  1 
ATOM 1227 N NH1 ? ARG A 1 159 ?  15.418   2.929 -24.991 1.000 84.490 ? 159 ARG A NH1 1 
ATOM 1228 N NH2 ? ARG A 1 159 ?  17.406   2.216 -24.100 1.000 84.490 ? 159 ARG A NH2 1 
ATOM 1229 C CZ  ? ARG A 1 159 ?  16.304   2.945 -24.002 1.000 84.490 ? 159 ARG A CZ  1 
ATOM 1230 N N   ? ARG A 1 160 ?  11.734   7.512 -18.458 1.000 90.850 ? 160 ARG A N   1 
ATOM 1231 C CA  ? ARG A 1 160 ?  10.672   8.468 -18.159 1.000 90.850 ? 160 ARG A CA  1 
ATOM 1232 C C   ? ARG A 1 160 ?  10.804   9.007 -16.739 1.000 90.850 ? 160 ARG A C   1 
ATOM 1233 C CB  ? ARG A 1 160 ?   9.298   7.822 -18.349 1.000 90.850 ? 160 ARG A CB  1 
ATOM 1234 O O   ? ARG A 1 160 ?  11.281   8.305 -15.845 1.000 90.850 ? 160 ARG A O   1 
ATOM 1235 C CG  ? ARG A 1 160 ?   8.983   7.455 -19.790 1.000 90.850 ? 160 ARG A CG  1 
ATOM 1236 C CD  ? ARG A 1 160 ?   7.692   6.655 -19.900 1.000 90.850 ? 160 ARG A CD  1 
ATOM 1237 N NE  ? ARG A 1 160 ?   6.537   7.433 -19.462 1.000 90.850 ? 160 ARG A NE  1 
ATOM 1238 N NH1 ? ARG A 1 160 ?   4.998   5.755 -19.854 1.000 90.850 ? 160 ARG A NH1 1 
ATOM 1239 N NH2 ? ARG A 1 160 ?   4.308   7.780 -19.032 1.000 90.850 ? 160 ARG A NH2 1 
ATOM 1240 C CZ  ? ARG A 1 160 ?   5.284   6.988 -19.450 1.000 90.850 ? 160 ARG A CZ  1 
ATOM 1241 N N   ? GLN A 1 161 ?  10.530  10.233 -16.569 1.000 90.920 ? 161 GLN A N   1 
ATOM 1242 C CA  ? GLN A 1 161 ?  10.397  10.809 -15.235 1.000 90.920 ? 161 GLN A CA  1 
ATOM 1243 C C   ? GLN A 1 161 ?   9.017  10.524 -14.648 1.000 90.920 ? 161 GLN A C   1 
ATOM 1244 C CB  ? GLN A 1 161 ?  10.650  12.316 -15.273 1.000 90.920 ? 161 GLN A CB  1 
ATOM 1245 O O   ? GLN A 1 161 ?   8.176  11.421 -14.561 1.000 90.920 ? 161 GLN A O   1 
ATOM 1246 C CG  ? GLN A 1 161 ?  12.084  12.691 -15.624 1.000 90.920 ? 161 GLN A CG  1 
ATOM 1247 C CD  ? GLN A 1 161 ?  12.312  14.190 -15.639 1.000 90.920 ? 161 GLN A CD  1 
ATOM 1248 N NE2 ? GLN A 1 161 ?  13.508  14.604 -16.043 1.000 90.920 ? 161 GLN A NE2 1 
ATOM 1249 O OE1 ? GLN A 1 161 ?  11.420  14.971 -15.291 1.000 90.920 ? 161 GLN A OE1 1 
ATOM 1250 N N   ? ALA A 1 162 ?   8.807   9.231 -14.271 1.000 94.060 ? 162 ALA A N   1 
ATOM 1251 C CA  ? ALA A 1 162 ?   7.521   8.753 -13.770 1.000 94.060 ? 162 ALA A CA  1 
ATOM 1252 C C   ? ALA A 1 162 ?   7.706   7.871 -12.538 1.000 94.060 ? 162 ALA A C   1 
ATOM 1253 C CB  ? ALA A 1 162 ?   6.776   7.987 -14.861 1.000 94.060 ? 162 ALA A CB  1 
ATOM 1254 O O   ? ALA A 1 162 ?   8.737   7.211 -12.388 1.000 94.060 ? 162 ALA A O   1 
ATOM 1255 N N   ? GLY A 1 163 ?   6.679   7.866 -11.693 1.000 95.010 ? 163 GLY A N   1 
ATOM 1256 C CA  ? GLY A 1 163 ?   6.704   7.074 -10.473 1.000 95.010 ? 163 GLY A CA  1 
ATOM 1257 C C   ? GLY A 1 163 ?   5.632   7.477  -9.479 1.000 95.010 ? 163 GLY A C   1 
ATOM 1258 O O   ? GLY A 1 163 ?   4.647   8.121  -9.847 1.000 95.010 ? 163 GLY A O   1 
ATOM 1259 N N   ? ILE A 1 164 ?   5.732   6.899  -8.277 1.000 95.330 ? 164 ILE A N   1 
ATOM 1260 C CA  ? ILE A 1 164 ?   4.793   7.242  -7.216 1.000 95.330 ? 164 ILE A CA  1 
ATOM 1261 C C   ? ILE A 1 164 ?   5.186   8.579  -6.592 1.000 95.330 ? 164 ILE A C   1 
ATOM 1262 C CB  ? ILE A 1 164 ?   4.735   6.141  -6.133 1.000 95.330 ? 164 ILE A CB  1 
ATOM 1263 O O   ? ILE A 1 164 ?   6.321   9.036  -6.750 1.000 95.330 ? 164 ILE A O   1 
ATOM 1264 C CG1 ? ILE A 1 164 ?   6.099   5.994  -5.449 1.000 95.330 ? 164 ILE A CG1 1 
ATOM 1265 C CG2 ? ILE A 1 164 ?   4.281   4.811  -6.740 1.000 95.330 ? 164 ILE A CG2 1 
ATOM 1266 C CD1 ? ILE A 1 164 ?   6.114   4.983  -4.310 1.000 95.330 ? 164 ILE A CD1 1 
ATOM 1267 N N   ? CYS A 1 165 ?   4.229   9.150  -5.904 1.000 95.120 ? 165 CYS A N   1 
ATOM 1268 C CA  ? CYS A 1 165 ?   4.427  10.450  -5.272 1.000 95.120 ? 165 CYS A CA  1 
ATOM 1269 C C   ? CYS A 1 165 ?   3.713  10.517  -3.927 1.000 95.120 ? 165 CYS A C   1 
ATOM 1270 C CB  ? CYS A 1 165 ?   3.925  11.570  -6.182 1.000 95.120 ? 165 CYS A CB  1 
ATOM 1271 O O   ? CYS A 1 165 ?   3.129   9.529  -3.480 1.000 95.120 ? 165 CYS A O   1 
ATOM 1272 S SG  ? CYS A 1 165 ?   4.624  13.190  -5.795 1.000 95.120 ? 165 CYS A SG  1 
ATOM 1273 N N   ? PHE A 1 166 ?   3.759  11.721  -3.304 1.000 93.350 ? 166 PHE A N   1 
ATOM 1274 C CA  ? PHE A 1 166 ?   3.165  11.907  -1.985 1.000 93.350 ? 166 PHE A CA  1 
ATOM 1275 C C   ? PHE A 1 166 ?   1.674  11.592  -2.014 1.000 93.350 ? 166 PHE A C   1 
ATOM 1276 C CB  ? PHE A 1 166 ?   3.390  13.339  -1.491 1.000 93.350 ? 166 PHE A CB  1 
ATOM 1277 O O   ? PHE A 1 166 ?   0.964  12.006  -2.933 1.000 93.350 ? 166 PHE A O   1 
ATOM 1278 C CG  ? PHE A 1 166 ?   4.841  13.701  -1.317 1.000 93.350 ? 166 PHE A CG  1 
ATOM 1279 C CD1 ? PHE A 1 166 ?   5.577  13.188  -0.257 1.000 93.350 ? 166 PHE A CD1 1 
ATOM 1280 C CD2 ? PHE A 1 166 ?   5.468  14.554  -2.216 1.000 93.350 ? 166 PHE A CD2 1 
ATOM 1281 C CE1 ? PHE A 1 166 ?   6.920  13.521  -0.094 1.000 93.350 ? 166 PHE A CE1 1 
ATOM 1282 C CE2 ? PHE A 1 166 ?   6.809  14.891  -2.060 1.000 93.350 ? 166 PHE A CE2 1 
ATOM 1283 C CZ  ? PHE A 1 166 ?   7.533  14.374  -0.997 1.000 93.350 ? 166 PHE A CZ  1 
ATOM 1284 N N   ? GLY A 1 167 ?   1.268  10.848  -0.936 1.000 93.190 ? 167 GLY A N   1 
ATOM 1285 C CA  ? GLY A 1 167 ?  -0.142  10.496  -0.868 1.000 93.190 ? 167 GLY A CA  1 
ATOM 1286 C C   ? GLY A 1 167 ?  -0.443   9.123  -1.439 1.000 93.190 ? 167 GLY A C   1 
ATOM 1287 O O   ? GLY A 1 167 ?  -1.489   8.540  -1.148 1.000 93.190 ? 167 GLY A O   1 
ATOM 1288 N N   ? ASP A 1 168 ?   0.498   8.595  -2.200 1.000 94.980 ? 168 ASP A N   1 
ATOM 1289 C CA  ? ASP A 1 168 ?   0.318   7.257  -2.755 1.000 94.980 ? 168 ASP A CA  1 
ATOM 1290 C C   ? ASP A 1 168 ?   0.696   6.184  -1.735 1.000 94.980 ? 168 ASP A C   1 
ATOM 1291 C CB  ? ASP A 1 168 ?   1.150   7.088  -4.028 1.000 94.980 ? 168 ASP A CB  1 
ATOM 1292 O O   ? ASP A 1 168 ?   0.476   4.994  -1.968 1.000 94.980 ? 168 ASP A O   1 
ATOM 1293 C CG  ? ASP A 1 168 ?   0.614   7.895  -5.198 1.000 94.980 ? 168 ASP A CG  1 
ATOM 1294 O OD1 ? ASP A 1 168 ?  -0.609   8.146  -5.256 1.000 94.980 ? 168 ASP A OD1 1 
ATOM 1295 O OD2 ? ASP A 1 168 ?   1.422   8.281  -6.070 1.000 94.980 ? 168 ASP A OD2 1 
ATOM 1296 N N   ? SER A 1 169 ?   1.394   6.669  -0.661 1.000 96.090 ? 169 SER A N   1 
ATOM 1297 C CA  ? SER A 1 169 ?   1.763   5.707   0.372 1.000 96.090 ? 169 SER A CA  1 
ATOM 1298 C C   ? SER A 1 169 ?   0.597   4.784   0.710 1.000 96.090 ? 169 SER A C   1 
ATOM 1299 C CB  ? SER A 1 169 ?   2.233   6.431   1.635 1.000 96.090 ? 169 SER A CB  1 
ATOM 1300 O O   ? SER A 1 169 ?  -0.554   5.223   0.765 1.000 96.090 ? 169 SER A O   1 
ATOM 1301 O OG  ? SER A 1 169 ?   3.451   7.116   1.398 1.000 96.090 ? 169 SER A OG  1 
ATOM 1302 N N   ? GLY A 1 170 ?   1.049   3.476   0.818 1.000 96.910 ? 170 GLY A N   1 
ATOM 1303 C CA  ? GLY A 1 170 ?   0.007   2.536   1.198 1.000 96.910 ? 170 GLY A CA  1 
ATOM 1304 C C   ? GLY A 1 170 ?  -0.709   1.925   0.009 1.000 96.910 ? 170 GLY A C   1 
ATOM 1305 O O   ? GLY A 1 170 ?  -1.384   0.903   0.142 1.000 96.910 ? 170 GLY A O   1 
ATOM 1306 N N   ? GLY A 1 171 ?  -0.568   2.519  -1.142 1.000 96.880 ? 171 GLY A N   1 
ATOM 1307 C CA  ? GLY A 1 171 ?  -1.126   1.960  -2.363 1.000 96.880 ? 171 GLY A CA  1 
ATOM 1308 C C   ? GLY A 1 171 ?  -0.422   0.695  -2.816 1.000 96.880 ? 171 GLY A C   1 
ATOM 1309 O O   ? GLY A 1 171 ?   0.775   0.524  -2.575 1.000 96.880 ? 171 GLY A O   1 
ATOM 1310 N N   ? PRO A 1 172 ?  -1.142  -0.193  -3.605 1.000 97.680 ? 172 PRO A N   1 
ATOM 1311 C CA  ? PRO A 1 172 ?  -0.615  -1.511  -3.966 1.000 97.680 ? 172 PRO A CA  1 
ATOM 1312 C C   ? PRO A 1 172 ?   0.267  -1.474  -5.212 1.000 97.680 ? 172 PRO A C   1 
ATOM 1313 C CB  ? PRO A 1 172 ?  -1.879  -2.339  -4.217 1.000 97.680 ? 172 PRO A CB  1 
ATOM 1314 O O   ? PRO A 1 172 ?   0.029  -0.670  -6.117 1.000 97.680 ? 172 PRO A O   1 
ATOM 1315 C CG  ? PRO A 1 172 ?  -2.883  -1.358  -4.728 1.000 97.680 ? 172 PRO A CG  1 
ATOM 1316 C CD  ? PRO A 1 172 ?  -2.681  -0.052  -4.014 1.000 97.680 ? 172 PRO A CD  1 
ATOM 1317 N N   ? LEU A 1 173 ?   1.340  -2.220  -5.234 1.000 98.180 ? 173 LEU A N   1 
ATOM 1318 C CA  ? LEU A 1 173 ?   2.080  -2.680  -6.404 1.000 98.180 ? 173 LEU A CA  1 
ATOM 1319 C C   ? LEU A 1 173 ?   1.598  -4.058  -6.845 1.000 98.180 ? 173 LEU A C   1 
ATOM 1320 C CB  ? LEU A 1 173 ?   3.581  -2.722  -6.107 1.000 98.180 ? 173 LEU A CB  1 
ATOM 1321 O O   ? LEU A 1 173 ?   1.773  -5.042  -6.122 1.000 98.180 ? 173 LEU A O   1 
ATOM 1322 C CG  ? LEU A 1 173 ?   4.494  -3.080  -7.281 1.000 98.180 ? 173 LEU A CG  1 
ATOM 1323 C CD1 ? LEU A 1 173 ?   4.543  -1.931  -8.284 1.000 98.180 ? 173 LEU A CD1 1 
ATOM 1324 C CD2 ? LEU A 1 173 ?   5.894  -3.423  -6.784 1.000 98.180 ? 173 LEU A CD2 1 
ATOM 1325 N N   ? VAL A 1 174 ?   1.019  -4.132  -8.043 1.000 98.120 ? 174 VAL A N   1 
ATOM 1326 C CA  ? VAL A 1 174 ?   0.393  -5.369  -8.498 1.000 98.120 ? 174 VAL A CA  1 
ATOM 1327 C C   ? VAL A 1 174 ?   1.188  -5.951  -9.665 1.000 98.120 ? 174 VAL A C   1 
ATOM 1328 C CB  ? VAL A 1 174 ?  -1.077  -5.142  -8.915 1.000 98.120 ? 174 VAL A CB  1 
ATOM 1329 O O   ? VAL A 1 174 ?   1.385  -5.285 -10.683 1.000 98.120 ? 174 VAL A O   1 
ATOM 1330 C CG1 ? VAL A 1 174 ?  -1.699  -6.439  -9.428 1.000 98.120 ? 174 VAL A CG1 1 
ATOM 1331 C CG2 ? VAL A 1 174 ?  -1.883  -4.585  -7.743 1.000 98.120 ? 174 VAL A CG2 1 
ATOM 1332 N N   ? CYS A 1 175 ?   1.640  -7.176  -9.501 1.000 97.750 ? 175 CYS A N   1 
ATOM 1333 C CA  ? CYS A 1 175 ?   2.357  -7.959 -10.502 1.000 97.750 ? 175 CYS A CA  1 
ATOM 1334 C C   ? CYS A 1 175 ?   1.712  -9.326 -10.690 1.000 97.750 ? 175 CYS A C   1 
ATOM 1335 C CB  ? CYS A 1 175 ?   3.823  -8.127 -10.101 1.000 97.750 ? 175 CYS A CB  1 
ATOM 1336 O O   ? CYS A 1 175 ?   1.419 -10.019  -9.714 1.000 97.750 ? 175 CYS A O   1 
ATOM 1337 S SG  ? CYS A 1 175 ?   4.589  -6.611  -9.489 1.000 97.750 ? 175 CYS A SG  1 
ATOM 1338 N N   ? ASN A 1 176 ?   1.425  -9.681 -11.999 1.000 95.610 ? 176 ASN A N   1 
ATOM 1339 C CA  ? ASN A 1 176 ?   0.797 -10.973 -12.258 1.000 95.610 ? 176 ASN A CA  1 
ATOM 1340 C C   ? ASN A 1 176 ?  -0.457 -11.166 -11.411 1.000 95.610 ? 176 ASN A C   1 
ATOM 1341 C CB  ? ASN A 1 176 ?   1.788 -12.111 -12.008 1.000 95.610 ? 176 ASN A CB  1 
ATOM 1342 O O   ? ASN A 1 176 ?  -0.652 -12.227 -10.816 1.000 95.610 ? 176 ASN A O   1 
ATOM 1343 C CG  ? ASN A 1 176 ?   3.016 -12.022 -12.892 1.000 95.610 ? 176 ASN A CG  1 
ATOM 1344 N ND2 ? ASN A 1 176 ?   4.169 -12.391 -12.346 1.000 95.610 ? 176 ASN A ND2 1 
ATOM 1345 O OD1 ? ASN A 1 176 ?   2.930 -11.623 -14.057 1.000 95.610 ? 176 ASN A OD1 1 
ATOM 1346 N N   ? ASN A 1 177 ?  -1.193 -10.096 -11.129 1.000 95.030 ? 177 ASN A N   1 
ATOM 1347 C CA  ? ASN A 1 177 ?  -2.498 -10.069 -10.478 1.000 95.030 ? 177 ASN A CA  1 
ATOM 1348 C C   ? ASN A 1 177 ?  -2.377 -10.262  -8.969 1.000 95.030 ? 177 ASN A C   1 
ATOM 1349 C CB  ? ASN A 1 177 ?  -3.418 -11.136 -11.077 1.000 95.030 ? 177 ASN A CB  1 
ATOM 1350 O O   ? ASN A 1 177 ?  -3.344 -10.644  -8.308 1.000 95.030 ? 177 ASN A O   1 
ATOM 1351 C CG  ? ASN A 1 177 ?  -3.854 -10.804 -12.491 1.000 95.030 ? 177 ASN A CG  1 
ATOM 1352 N ND2 ? ASN A 1 177 ?  -4.007 -11.829 -13.321 1.000 95.030 ? 177 ASN A ND2 1 
ATOM 1353 O OD1 ? ASN A 1 177 ?  -4.051  -9.635 -12.834 1.000 95.030 ? 177 ASN A OD1 1 
ATOM 1354 N N   ? LEU A 1 178 ?  -1.209 -10.160  -8.419 1.000 97.770 ? 178 LEU A N   1 
ATOM 1355 C CA  ? LEU A 1 178 ?  -0.978 -10.259  -6.982 1.000 97.770 ? 178 LEU A CA  1 
ATOM 1356 C C   ? LEU A 1 178 ?  -0.406  -8.956  -6.432 1.000 97.770 ? 178 LEU A C   1 
ATOM 1357 C CB  ? LEU A 1 178 ?  -0.027 -11.418  -6.671 1.000 97.770 ? 178 LEU A CB  1 
ATOM 1358 O O   ? LEU A 1 178 ?   0.393  -8.294  -7.098 1.000 97.770 ? 178 LEU A O   1 
ATOM 1359 C CG  ? LEU A 1 178 ?  -0.480 -12.806  -7.125 1.000 97.770 ? 178 LEU A CG  1 
ATOM 1360 C CD1 ? LEU A 1 178 ?   0.662 -13.808  -6.985 1.000 97.770 ? 178 LEU A CD1 1 
ATOM 1361 C CD2 ? LEU A 1 178 ?  -1.697 -13.260  -6.327 1.000 97.770 ? 178 LEU A CD2 1 
ATOM 1362 N N   ? VAL A 1 179 ?  -0.742  -8.680  -5.188 1.000 98.030 ? 179 VAL A N   1 
ATOM 1363 C CA  ? VAL A 1 179 ?  -0.166  -7.525  -4.508 1.000 98.030 ? 179 VAL A CA  1 
ATOM 1364 C C   ? VAL A 1 179 ?   1.228  -7.871  -3.991 1.000 98.030 ? 179 VAL A C   1 
ATOM 1365 C CB  ? VAL A 1 179 ?  -1.063  -7.047  -3.344 1.000 98.030 ? 179 VAL A CB  1 
ATOM 1366 O O   ? VAL A 1 179 ?   1.369  -8.596  -3.003 1.000 98.030 ? 179 VAL A O   1 
ATOM 1367 C CG1 ? VAL A 1 179 ?  -0.426  -5.860  -2.624 1.000 98.030 ? 179 VAL A CG1 1 
ATOM 1368 C CG2 ? VAL A 1 179 ?  -2.453  -6.680  -3.859 1.000 98.030 ? 179 VAL A CG2 1 
ATOM 1369 N N   ? GLN A 1 180 ?   2.207  -7.322  -4.653 1.000 97.810 ? 180 GLN A N   1 
ATOM 1370 C CA  ? GLN A 1 180 ?   3.592  -7.690  -4.379 1.000 97.810 ? 180 GLN A CA  1 
ATOM 1371 C C   ? GLN A 1 180 ?   4.253  -6.683  -3.441 1.000 97.810 ? 180 GLN A C   1 
ATOM 1372 C CB  ? GLN A 1 180 ?   4.388  -7.796  -5.681 1.000 97.810 ? 180 GLN A CB  1 
ATOM 1373 O O   ? GLN A 1 180 ?   5.256  -6.995  -2.795 1.000 97.810 ? 180 GLN A O   1 
ATOM 1374 C CG  ? GLN A 1 180 ?   3.955  -8.950  -6.574 1.000 97.810 ? 180 GLN A CG  1 
ATOM 1375 C CD  ? GLN A 1 180 ?   4.452 -10.295  -6.076 1.000 97.810 ? 180 GLN A CD  1 
ATOM 1376 N NE2 ? GLN A 1 180 ?   4.105 -11.358  -6.795 1.000 97.810 ? 180 GLN A NE2 1 
ATOM 1377 O OE1 ? GLN A 1 180 ?   5.142 -10.378  -5.056 1.000 97.810 ? 180 GLN A OE1 1 
ATOM 1378 N N   ? GLY A 1 181 ?   3.663  -5.489  -3.313 1.000 97.320 ? 181 GLY A N   1 
ATOM 1379 C CA  ? GLY A 1 181 ?   4.262  -4.454  -2.486 1.000 97.320 ? 181 GLY A CA  1 
ATOM 1380 C C   ? GLY A 1 181 ?   3.286  -3.359  -2.101 1.000 97.320 ? 181 GLY A C   1 
ATOM 1381 O O   ? GLY A 1 181 ?   2.223  -3.225  -2.711 1.000 97.320 ? 181 GLY A O   1 
ATOM 1382 N N   ? ILE A 1 182 ?   3.734  -2.562  -1.069 1.000 97.620 ? 182 ILE A N   1 
ATOM 1383 C CA  ? ILE A 1 182 ?   3.015  -1.370  -0.632 1.000 97.620 ? 182 ILE A CA  1 
ATOM 1384 C C   ? ILE A 1 182 ?   3.910  -0.143  -0.787 1.000 97.620 ? 182 ILE A C   1 
ATOM 1385 C CB  ? ILE A 1 182 ?   2.537  -1.503   0.831 1.000 97.620 ? 182 ILE A CB  1 
ATOM 1386 O O   ? ILE A 1 182 ?   5.076  -0.162  -0.385 1.000 97.620 ? 182 ILE A O   1 
ATOM 1387 C CG1 ? ILE A 1 182 ?   1.662  -2.751   0.995 1.000 97.620 ? 182 ILE A CG1 1 
ATOM 1388 C CG2 ? ILE A 1 182 ?   1.782  -0.244   1.268 1.000 97.620 ? 182 ILE A CG2 1 
ATOM 1389 C CD1 ? ILE A 1 182 ?   0.402  -2.741   0.140 1.000 97.620 ? 182 ILE A CD1 1 
ATOM 1390 N N   ? ASP A 1 183 ?   3.293   0.792  -1.471 1.000 96.700 ? 183 ASP A N   1 
ATOM 1391 C CA  ? ASP A 1 183 ?   4.066   2.020  -1.630 1.000 96.700 ? 183 ASP A CA  1 
ATOM 1392 C C   ? ASP A 1 183 ?   4.579   2.525  -0.284 1.000 96.700 ? 183 ASP A C   1 
ATOM 1393 C CB  ? ASP A 1 183 ?   3.222   3.101  -2.310 1.000 96.700 ? 183 ASP A CB  1 
ATOM 1394 O O   ? ASP A 1 183 ?   3.791   2.894   0.589 1.000 96.700 ? 183 ASP A O   1 
ATOM 1395 C CG  ? ASP A 1 183 ?   2.878   2.766  -3.750 1.000 96.700 ? 183 ASP A CG  1 
ATOM 1396 O OD1 ? ASP A 1 183 ?   3.419   1.779  -4.293 1.000 96.700 ? 183 ASP A OD1 1 
ATOM 1397 O OD2 ? ASP A 1 183 ?   2.061   3.498  -4.349 1.000 96.700 ? 183 ASP A OD2 1 
ATOM 1398 N N   ? SER A 1 184 ?   5.913   2.600  -0.157 1.000 95.270 ? 184 SER A N   1 
ATOM 1399 C CA  ? SER A 1 184 ?   6.520   2.896   1.136 1.000 95.270 ? 184 SER A CA  1 
ATOM 1400 C C   ? SER A 1 184 ?   7.215   4.253   1.123 1.000 95.270 ? 184 SER A C   1 
ATOM 1401 C CB  ? SER A 1 184 ?   7.521   1.806   1.521 1.000 95.270 ? 184 SER A CB  1 
ATOM 1402 O O   ? SER A 1 184 ?   6.776   5.188   1.797 1.000 95.270 ? 184 SER A O   1 
ATOM 1403 O OG  ? SER A 1 184 ?   7.961   1.976   2.858 1.000 95.270 ? 184 SER A OG  1 
ATOM 1404 N N   ? PHE A 1 185 ?   8.229   4.461   0.220 1.000 94.170 ? 185 PHE A N   1 
ATOM 1405 C CA  ? PHE A 1 185 ?   8.923   5.743   0.221 1.000 94.170 ? 185 PHE A CA  1 
ATOM 1406 C C   ? PHE A 1 185 ?   9.530   6.032  -1.147 1.000 94.170 ? 185 PHE A C   1 
ATOM 1407 C CB  ? PHE A 1 185 ?  10.015   5.764   1.295 1.000 94.170 ? 185 PHE A CB  1 
ATOM 1408 O O   ? PHE A 1 185 ?   9.626   5.138  -1.990 1.000 94.170 ? 185 PHE A O   1 
ATOM 1409 C CG  ? PHE A 1 185 ?  11.109   4.757   1.068 1.000 94.170 ? 185 PHE A CG  1 
ATOM 1410 C CD1 ? PHE A 1 185 ?  10.997   3.464   1.564 1.000 94.170 ? 185 PHE A CD1 1 
ATOM 1411 C CD2 ? PHE A 1 185 ?  12.252   5.103   0.358 1.000 94.170 ? 185 PHE A CD2 1 
ATOM 1412 C CE1 ? PHE A 1 185 ?  12.008   2.529   1.355 1.000 94.170 ? 185 PHE A CE1 1 
ATOM 1413 C CE2 ? PHE A 1 185 ?  13.267   4.174   0.145 1.000 94.170 ? 185 PHE A CE2 1 
ATOM 1414 C CZ  ? PHE A 1 185 ?  13.143   2.888   0.646 1.000 94.170 ? 185 PHE A CZ  1 
ATOM 1415 N N   ? ILE A 1 186 ?   9.847   7.231  -1.421 1.000 92.480 ? 186 ILE A N   1 
ATOM 1416 C CA  ? ILE A 1 186 ?  10.563   7.685  -2.607 1.000 92.480 ? 186 ILE A CA  1 
ATOM 1417 C C   ? ILE A 1 186 ?  11.864   8.372  -2.194 1.000 92.480 ? 186 ILE A C   1 
ATOM 1418 C CB  ? ILE A 1 186 ?   9.699   8.643  -3.458 1.000 92.480 ? 186 ILE A CB  1 
ATOM 1419 O O   ? ILE A 1 186 ?  11.945   8.961  -1.114 1.000 92.480 ? 186 ILE A O   1 
ATOM 1420 C CG1 ? ILE A 1 186 ?   9.296   9.872  -2.635 1.000 92.480 ? 186 ILE A CG1 1 
ATOM 1421 C CG2 ? ILE A 1 186 ?   8.464   7.918  -4.000 1.000 92.480 ? 186 ILE A CG2 1 
ATOM 1422 C CD1 ? ILE A 1 186 ?   8.521  10.919  -3.424 1.000 92.480 ? 186 ILE A CD1 1 
ATOM 1423 N N   ? ARG A 1 187 ?  12.881   8.191  -2.965 1.000 88.410 ? 187 ARG A N   1 
ATOM 1424 C CA  ? ARG A 1 187 ?  14.151   8.893  -2.807 1.000 88.410 ? 187 ARG A CA  1 
ATOM 1425 C C   ? ARG A 1 187 ?  14.253  10.065  -3.778 1.000 88.410 ? 187 ARG A C   1 
ATOM 1426 C CB  ? ARG A 1 187 ?  15.325   7.935  -3.016 1.000 88.410 ? 187 ARG A CB  1 
ATOM 1427 O O   ? ARG A 1 187 ?  13.998   9.910  -4.974 1.000 88.410 ? 187 ARG A O   1 
ATOM 1428 C CG  ? ARG A 1 187 ?  16.676   8.526  -2.647 1.000 88.410 ? 187 ARG A CG  1 
ATOM 1429 C CD  ? ARG A 1 187 ?  17.803   7.520  -2.837 1.000 88.410 ? 187 ARG A CD  1 
ATOM 1430 N NE  ? ARG A 1 187 ?  19.113   8.134  -2.636 1.000 88.410 ? 187 ARG A NE  1 
ATOM 1431 N NH1 ? ARG A 1 187 ?  20.315   6.247  -3.209 1.000 88.410 ? 187 ARG A NH1 1 
ATOM 1432 N NH2 ? ARG A 1 187 ?  21.409   8.168  -2.606 1.000 88.410 ? 187 ARG A NH2 1 
ATOM 1433 C CZ  ? ARG A 1 187 ?  20.276   7.515  -2.818 1.000 88.410 ? 187 ARG A CZ  1 
ATOM 1434 N N   ? GLY A 1 188 ?  14.587  11.269  -3.234 1.000 86.290 ? 188 GLY A N   1 
ATOM 1435 C CA  ? GLY A 1 188 ?  14.642  12.466  -4.058 1.000 86.290 ? 188 GLY A CA  1 
ATOM 1436 C C   ? GLY A 1 188 ?  13.281  13.095  -4.288 1.000 86.290 ? 188 GLY A C   1 
ATOM 1437 O O   ? GLY A 1 188 ?  12.441  13.118  -3.386 1.000 86.290 ? 188 GLY A O   1 
ATOM 1438 N N   ? GLY A 1 189 ?  13.001  13.638  -5.595 1.000 86.980 ? 189 GLY A N   1 
ATOM 1439 C CA  ? GLY A 1 189 ?  11.719  14.169  -6.028 1.000 86.980 ? 189 GLY A CA  1 
ATOM 1440 C C   ? GLY A 1 189 ?  10.816  13.117  -6.645 1.000 86.980 ? 189 GLY A C   1 
ATOM 1441 O O   ? GLY A 1 189 ?  11.274  12.030  -7.002 1.000 86.980 ? 189 GLY A O   1 
ATOM 1442 N N   ? CYS A 1 190 ?   9.470  13.477  -6.643 1.000 91.410 ? 190 CYS A N   1 
ATOM 1443 C CA  ? CYS A 1 190 ?   8.498  12.577  -7.255 1.000 91.410 ? 190 CYS A CA  1 
ATOM 1444 C C   ? CYS A 1 190 ?   8.890  12.246  -8.690 1.000 91.410 ? 190 CYS A C   1 
ATOM 1445 C CB  ? CYS A 1 190 ?   7.102  13.197  -7.229 1.000 91.410 ? 190 CYS A CB  1 
ATOM 1446 O O   ? CYS A 1 190 ?   9.251  13.136  -9.461 1.000 91.410 ? 190 CYS A O   1 
ATOM 1447 S SG  ? CYS A 1 190 ?   6.439  13.429  -5.564 1.000 91.410 ? 190 CYS A SG  1 
ATOM 1448 N N   ? GLY A 1 191 ?   8.866  10.921  -9.063 1.000 86.980 ? 191 GLY A N   1 
ATOM 1449 C CA  ? GLY A 1 191 ?   9.012  10.511 -10.450 1.000 86.980 ? 191 GLY A CA  1 
ATOM 1450 C C   ? GLY A 1 191 ?  10.295  11.007 -11.088 1.000 86.980 ? 191 GLY A C   1 
ATOM 1451 O O   ? GLY A 1 191 ?  10.294  11.440 -12.242 1.000 86.980 ? 191 GLY A O   1 
ATOM 1452 N N   ? SER A 1 192 ?  11.420  11.013 -10.305 1.000 87.020 ? 192 SER A N   1 
ATOM 1453 C CA  ? SER A 1 192 ?  12.715  11.548 -10.713 1.000 87.020 ? 192 SER A CA  1 
ATOM 1454 C C   ? SER A 1 192 ?  13.284  10.776 -11.899 1.000 87.020 ? 192 SER A C   1 
ATOM 1455 C CB  ? SER A 1 192 ?  13.703  11.508  -9.547 1.000 87.020 ? 192 SER A CB  1 
ATOM 1456 O O   ? SER A 1 192 ?  14.063  11.321 -12.684 1.000 87.020 ? 192 SER A O   1 
ATOM 1457 O OG  ? SER A 1 192 ?  14.111  10.177  -9.278 1.000 87.020 ? 192 SER A OG  1 
ATOM 1458 N N   ? GLY A 1 193 ?  12.781   9.526 -12.060 1.000 84.770 ? 193 GLY A N   1 
ATOM 1459 C CA  ? GLY A 1 193 ?  13.289   8.697 -13.142 1.000 84.770 ? 193 GLY A CA  1 
ATOM 1460 C C   ? GLY A 1 193 ?  14.720   8.243 -12.925 1.000 84.770 ? 193 GLY A C   1 
ATOM 1461 O O   ? GLY A 1 193 ?  15.256   7.462 -13.713 1.000 84.770 ? 193 GLY A O   1 
ATOM 1462 N N   ? LEU A 1 194 ?  15.372   8.745 -11.852 1.000 83.420 ? 194 LEU A N   1 
ATOM 1463 C CA  ? LEU A 1 194 ?  16.773   8.484 -11.543 1.000 83.420 ? 194 LEU A CA  1 
ATOM 1464 C C   ? LEU A 1 194 ?  16.901   7.479 -10.403 1.000 83.420 ? 194 LEU A C   1 
ATOM 1465 C CB  ? LEU A 1 194 ?  17.492   9.785 -11.174 1.000 83.420 ? 194 LEU A CB  1 
ATOM 1466 O O   ? LEU A 1 194 ?  17.842   6.682 -10.375 1.000 83.420 ? 194 LEU A O   1 
ATOM 1467 C CG  ? LEU A 1 194 ?  17.640  10.818 -12.292 1.000 83.420 ? 194 LEU A CG  1 
ATOM 1468 C CD1 ? LEU A 1 194 ?  18.184  12.129 -11.734 1.000 83.420 ? 194 LEU A CD1 1 
ATOM 1469 C CD2 ? LEU A 1 194 ?  18.545  10.285 -13.397 1.000 83.420 ? 194 LEU A CD2 1 
ATOM 1470 N N   ? TYR A 1 195 ?  15.985   7.464  -9.446 1.000 89.700 ? 195 TYR A N   1 
ATOM 1471 C CA  ? TYR A 1 195 ?  15.970   6.548  -8.312 1.000 89.700 ? 195 TYR A CA  1 
ATOM 1472 C C   ? TYR A 1 195 ?  14.711   5.688  -8.322 1.000 89.700 ? 195 TYR A C   1 
ATOM 1473 C CB  ? TYR A 1 195 ?  16.062   7.323  -6.994 1.000 89.700 ? 195 TYR A CB  1 
ATOM 1474 O O   ? TYR A 1 195 ?  13.621   6.177  -8.626 1.000 89.700 ? 195 TYR A O   1 
ATOM 1475 C CG  ? TYR A 1 195 ?  17.289   8.196  -6.888 1.000 89.700 ? 195 TYR A CG  1 
ATOM 1476 C CD1 ? TYR A 1 195 ?  18.537   7.647  -6.603 1.000 89.700 ? 195 TYR A CD1 1 
ATOM 1477 C CD2 ? TYR A 1 195 ?  17.202   9.572  -7.071 1.000 89.700 ? 195 TYR A CD2 1 
ATOM 1478 C CE1 ? TYR A 1 195 ?  19.669   8.448  -6.503 1.000 89.700 ? 195 TYR A CE1 1 
ATOM 1479 C CE2 ? TYR A 1 195 ?  18.328  10.383  -6.973 1.000 89.700 ? 195 TYR A CE2 1 
ATOM 1480 O OH  ? TYR A 1 195 ?  20.673  10.611  -6.591 1.000 89.700 ? 195 TYR A OH  1 
ATOM 1481 C CZ  ? TYR A 1 195 ?  19.555   9.813  -6.690 1.000 89.700 ? 195 TYR A CZ  1 
ATOM 1482 N N   ? PRO A 1 196 ?  14.929   4.361  -8.023 1.000 93.470 ? 196 PRO A N   1 
ATOM 1483 C CA  ? PRO A 1 196 ?  13.734   3.517  -7.954 1.000 93.470 ? 196 PRO A CA  1 
ATOM 1484 C C   ? PRO A 1 196 ?  12.804   3.903  -6.806 1.000 93.470 ? 196 PRO A C   1 
ATOM 1485 C CB  ? PRO A 1 196 ?  14.306   2.113  -7.745 1.000 93.470 ? 196 PRO A CB  1 
ATOM 1486 O O   ? PRO A 1 196 ?  13.258   4.443  -5.794 1.000 93.470 ? 196 PRO A O   1 
ATOM 1487 C CG  ? PRO A 1 196 ?  15.643   2.335  -7.114 1.000 93.470 ? 196 PRO A CG  1 
ATOM 1488 C CD  ? PRO A 1 196 ?  16.182   3.653  -7.592 1.000 93.470 ? 196 PRO A CD  1 
ATOM 1489 N N   ? ASP A 1 197 ?  11.505   3.722  -6.977 1.000 94.540 ? 197 ASP A N   1 
ATOM 1490 C CA  ? ASP A 1 197 ?  10.515   3.815  -5.907 1.000 94.540 ? 197 ASP A CA  1 
ATOM 1491 C C   ? ASP A 1 197 ?  10.492   2.540  -5.068 1.000 94.540 ? 197 ASP A C   1 
ATOM 1492 C CB  ? ASP A 1 197 ?   9.125   4.091  -6.485 1.000 94.540 ? 197 ASP A CB  1 
ATOM 1493 O O   ? ASP A 1 197 ?  10.688   1.442  -5.593 1.000 94.540 ? 197 ASP A O   1 
ATOM 1494 C CG  ? ASP A 1 197 ?   9.070   5.359  -7.317 1.000 94.540 ? 197 ASP A CG  1 
ATOM 1495 O OD1 ? ASP A 1 197 ?   9.661   6.383  -6.910 1.000 94.540 ? 197 ASP A OD1 1 
ATOM 1496 O OD2 ? ASP A 1 197 ?   8.426   5.337  -8.389 1.000 94.540 ? 197 ASP A OD2 1 
ATOM 1497 N N   ? ALA A 1 198 ?  10.277   2.737  -3.773 1.000 95.610 ? 198 ALA A N   1 
ATOM 1498 C CA  ? ALA A 1 198 ?  10.389   1.616  -2.844 1.000 95.610 ? 198 ALA A CA  1 
ATOM 1499 C C   ? ALA A 1 198 ?   9.014   1.165  -2.359 1.000 95.610 ? 198 ALA A C   1 
ATOM 1500 C CB  ? ALA A 1 198 ?  11.270   1.996  -1.656 1.000 95.610 ? 198 ALA A CB  1 
ATOM 1501 O O   ? ALA A 1 198 ?   8.161   1.994  -2.033 1.000 95.610 ? 198 ALA A O   1 
ATOM 1502 N N   ? PHE A 1 199 ?   8.860  -0.126  -2.277 1.000 97.020 ? 199 PHE A N   1 
ATOM 1503 C CA  ? PHE A 1 199 ?   7.651  -0.781  -1.791 1.000 97.020 ? 199 PHE A CA  1 
ATOM 1504 C C   ? PHE A 1 199 ?   7.982  -1.780  -0.689 1.000 97.020 ? 199 PHE A C   1 
ATOM 1505 C CB  ? PHE A 1 199 ?   6.922  -1.487  -2.939 1.000 97.020 ? 199 PHE A CB  1 
ATOM 1506 O O   ? PHE A 1 199 ?   8.972  -2.509  -0.782 1.000 97.020 ? 199 PHE A O   1 
ATOM 1507 C CG  ? PHE A 1 199 ?   6.489  -0.562  -4.043 1.000 97.020 ? 199 PHE A CG  1 
ATOM 1508 C CD1 ? PHE A 1 199 ?   5.158  -0.180  -4.167 1.000 97.020 ? 199 PHE A CD1 1 
ATOM 1509 C CD2 ? PHE A 1 199 ?   7.412  -0.073  -4.959 1.000 97.020 ? 199 PHE A CD2 1 
ATOM 1510 C CE1 ? PHE A 1 199 ?   4.754   0.677  -5.188 1.000 97.020 ? 199 PHE A CE1 1 
ATOM 1511 C CE2 ? PHE A 1 199 ?   7.016   0.783  -5.982 1.000 97.020 ? 199 PHE A CE2 1 
ATOM 1512 C CZ  ? PHE A 1 199 ?   5.686   1.156  -6.095 1.000 97.020 ? 199 PHE A CZ  1 
ATOM 1513 N N   ? ALA A 1 200 ?   7.138  -1.736   0.421 1.000 96.360 ? 200 ALA A N   1 
ATOM 1514 C CA  ? ALA A 1 200 ?   7.257  -2.804   1.409 1.000 96.360 ? 200 ALA A CA  1 
ATOM 1515 C C   ? ALA A 1 200 ?   6.837  -4.147   0.818 1.000 96.360 ? 200 ALA A C   1 
ATOM 1516 C CB  ? ALA A 1 200 ?   6.418  -2.484   2.644 1.000 96.360 ? 200 ALA A CB  1 
ATOM 1517 O O   ? ALA A 1 200 ?   5.781  -4.253   0.191 1.000 96.360 ? 200 ALA A O   1 
ATOM 1518 N N   ? PRO A 1 201 ?   7.712  -5.170   0.945 1.000 96.100 ? 201 PRO A N   1 
ATOM 1519 C CA  ? PRO A 1 201 ?   7.454  -6.465   0.310 1.000 96.100 ? 201 PRO A CA  1 
ATOM 1520 C C   ? PRO A 1 201 ?   6.368  -7.266   1.024 1.000 96.100 ? 201 PRO A C   1 
ATOM 1521 C CB  ? PRO A 1 201 ?   8.806  -7.177   0.400 1.000 96.100 ? 201 PRO A CB  1 
ATOM 1522 O O   ? PRO A 1 201 ?   6.602  -7.797   2.113 1.000 96.100 ? 201 PRO A O   1 
ATOM 1523 C CG  ? PRO A 1 201 ?   9.437  -6.643   1.645 1.000 96.100 ? 201 PRO A CG  1 
ATOM 1524 C CD  ? PRO A 1 201 ?   9.016  -5.212   1.818 1.000 96.100 ? 201 PRO A CD  1 
ATOM 1525 N N   ? VAL A 1 202 ?   5.236  -7.427   0.437 1.000 97.230 ? 202 VAL A N   1 
ATOM 1526 C CA  ? VAL A 1 202 ?   4.068  -8.080   1.017 1.000 97.230 ? 202 VAL A CA  1 
ATOM 1527 C C   ? VAL A 1 202 ?   4.391  -9.541   1.323 1.000 97.230 ? 202 VAL A C   1 
ATOM 1528 C CB  ? VAL A 1 202 ?   2.843  -7.990   0.079 1.000 97.230 ? 202 VAL A CB  1 
ATOM 1529 O O   ? VAL A 1 202 ?   3.991 -10.067   2.364 1.000 97.230 ? 202 VAL A O   1 
ATOM 1530 C CG1 ? VAL A 1 202 ?   1.716  -8.894   0.575 1.000 97.230 ? 202 VAL A CG1 1 
ATOM 1531 C CG2 ? VAL A 1 202 ?   2.363  -6.544  -0.032 1.000 97.230 ? 202 VAL A CG2 1 
ATOM 1532 N N   ? ALA A 1 203 ?   5.114 -10.212   0.474 1.000 96.170 ? 203 ALA A N   1 
ATOM 1533 C CA  ? ALA A 1 203 ?   5.428 -11.628   0.644 1.000 96.170 ? 203 ALA A CA  1 
ATOM 1534 C C   ? ALA A 1 203 ?   6.179 -11.871   1.950 1.000 96.170 ? 203 ALA A C   1 
ATOM 1535 C CB  ? ALA A 1 203 ?   6.246 -12.138  -0.540 1.000 96.170 ? 203 ALA A CB  1 
ATOM 1536 O O   ? ALA A 1 203 ?   5.982 -12.896   2.606 1.000 96.170 ? 203 ALA A O   1 
ATOM 1537 N N   ? GLU A 1 204 ?   6.974 -10.947   2.404 1.000 95.180 ? 204 GLU A N   1 
ATOM 1538 C CA  ? GLU A 1 204 ?   7.758 -11.083   3.628 1.000 95.180 ? 204 GLU A CA  1 
ATOM 1539 C C   ? GLU A 1 204 ?   6.866 -11.030   4.865 1.000 95.180 ? 204 GLU A C   1 
ATOM 1540 C CB  ? GLU A 1 204 ?   8.828  -9.991   3.705 1.000 95.180 ? 204 GLU A CB  1 
ATOM 1541 O O   ? GLU A 1 204 ?   7.266 -11.470   5.945 1.000 95.180 ? 204 GLU A O   1 
ATOM 1542 C CG  ? GLU A 1 204 ?   9.948 -10.155   2.688 1.000 95.180 ? 204 GLU A CG  1 
ATOM 1543 C CD  ? GLU A 1 204 ?  11.105  -9.194   2.910 1.000 95.180 ? 204 GLU A CD  1 
ATOM 1544 O OE1 ? GLU A 1 204 ?  12.046  -9.175   2.084 1.000 95.180 ? 204 GLU A OE1 1 
ATOM 1545 O OE2 ? GLU A 1 204 ?  11.071  -8.453   3.918 1.000 95.180 ? 204 GLU A OE2 1 
ATOM 1546 N N   ? PHE A 1 205 ?   5.606 -10.498   4.689 1.000 96.220 ? 205 PHE A N   1 
ATOM 1547 C CA  ? PHE A 1 205 ?   4.708 -10.298   5.821 1.000 96.220 ? 205 PHE A CA  1 
ATOM 1548 C C   ? PHE A 1 205 ?   3.467 -11.172   5.689 1.000 96.220 ? 205 PHE A C   1 
ATOM 1549 C CB  ? PHE A 1 205 ?   4.303  -8.824   5.933 1.000 96.220 ? 205 PHE A CB  1 
ATOM 1550 O O   ? PHE A 1 205 ?   2.509 -11.017   6.449 1.000 96.220 ? 205 PHE A O   1 
ATOM 1551 C CG  ? PHE A 1 205 ?   5.454  -7.898   6.218 1.000 96.220 ? 205 PHE A CG  1 
ATOM 1552 C CD1 ? PHE A 1 205 ?   5.810  -7.590   7.526 1.000 96.220 ? 205 PHE A CD1 1 
ATOM 1553 C CD2 ? PHE A 1 205 ?   6.182  -7.335   5.178 1.000 96.220 ? 205 PHE A CD2 1 
ATOM 1554 C CE1 ? PHE A 1 205 ?   6.875  -6.733   7.793 1.000 96.220 ? 205 PHE A CE1 1 
ATOM 1555 C CE2 ? PHE A 1 205 ?   7.247  -6.477   5.437 1.000 96.220 ? 205 PHE A CE2 1 
ATOM 1556 C CZ  ? PHE A 1 205 ?   7.592  -6.177   6.745 1.000 96.220 ? 205 PHE A CZ  1 
ATOM 1557 N N   ? ALA A 1 206 ?   3.496 -12.017   4.728 1.000 95.160 ? 206 ALA A N   1 
ATOM 1558 C CA  ? ALA A 1 206 ?   2.300 -12.788   4.399 1.000 95.160 ? 206 ALA A CA  1 
ATOM 1559 C C   ? ALA A 1 206 ?   1.839 -13.621   5.591 1.000 95.160 ? 206 ALA A C   1 
ATOM 1560 C CB  ? ALA A 1 206 ?   2.562 -13.687   3.194 1.000 95.160 ? 206 ALA A CB  1 
ATOM 1561 O O   ? ALA A 1 206 ?   0.645 -13.671   5.898 1.000 95.160 ? 206 ALA A O   1 
ATOM 1562 N N   ? ASP A 1 207 ?   2.845 -14.277   6.269 1.000 95.520 ? 207 ASP A N   1 
ATOM 1563 C CA  ? ASP A 1 207 ?   2.494 -15.093   7.428 1.000 95.520 ? 207 ASP A CA  1 
ATOM 1564 C C   ? ASP A 1 207 ?   1.882 -14.238   8.535 1.000 95.520 ? 207 ASP A C   1 
ATOM 1565 C CB  ? ASP A 1 207 ?   3.724 -15.835   7.954 1.000 95.520 ? 207 ASP A CB  1 
ATOM 1566 O O   ? ASP A 1 207 ?   0.872 -14.616   9.132 1.000 95.520 ? 207 ASP A O   1 
ATOM 1567 C CG  ? ASP A 1 207 ?   4.166 -16.969   7.046 1.000 95.520 ? 207 ASP A CG  1 
ATOM 1568 O OD1 ? ASP A 1 207 ?   3.373 -17.403   6.182 1.000 95.520 ? 207 ASP A OD1 1 
ATOM 1569 O OD2 ? ASP A 1 207 ?   5.317 -17.434   7.196 1.000 95.520 ? 207 ASP A OD2 1 
ATOM 1570 N N   ? TRP A 1 208 ?   2.493 -13.171   8.783 1.000 97.200 ? 208 TRP A N   1 
ATOM 1571 C CA  ? TRP A 1 208 ?   2.013 -12.228   9.787 1.000 97.200 ? 208 TRP A CA  1 
ATOM 1572 C C   ? TRP A 1 208 ?   0.624 -11.710   9.427 1.000 97.200 ? 208 TRP A C   1 
ATOM 1573 C CB  ? TRP A 1 208 ?   2.987 -11.055   9.932 1.000 97.200 ? 208 TRP A CB  1 
ATOM 1574 O O   ? TRP A 1 208 ?  -0.276 -11.695  10.270 1.000 97.200 ? 208 TRP A O   1 
ATOM 1575 C CG  ? TRP A 1 208 ?   2.459  -9.925  10.765 1.000 97.200 ? 208 TRP A CG  1 
ATOM 1576 C CD1 ? TRP A 1 208 ?   2.302  -9.906  12.123 1.000 97.200 ? 208 TRP A CD1 1 
ATOM 1577 C CD2 ? TRP A 1 208 ?   2.014  -8.650  10.291 1.000 97.200 ? 208 TRP A CD2 1 
ATOM 1578 C CE2 ? TRP A 1 208 ?   1.601  -7.906  11.418 1.000 97.200 ? 208 TRP A CE2 1 
ATOM 1579 C CE3 ? TRP A 1 208 ?   1.926  -8.064   9.021 1.000 97.200 ? 208 TRP A CE3 1 
ATOM 1580 N NE1 ? TRP A 1 208 ?   1.786  -8.694  12.522 1.000 97.200 ? 208 TRP A NE1 1 
ATOM 1581 C CH2 ? TRP A 1 208 ?   1.030  -6.054  10.059 1.000 97.200 ? 208 TRP A CH2 1 
ATOM 1582 C CZ2 ? TRP A 1 208 ?   1.106  -6.604  11.313 1.000 97.200 ? 208 TRP A CZ2 1 
ATOM 1583 C CZ3 ? TRP A 1 208 ?   1.433  -6.768   8.919 1.000 97.200 ? 208 TRP A CZ3 1 
ATOM 1584 N N   ? ILE A 1 209 ?   0.401 -11.291   8.209 1.000 97.440 ? 209 ILE A N   1 
ATOM 1585 C CA  ? ILE A 1 209 ?  -0.879 -10.789   7.724 1.000 97.440 ? 209 ILE A CA  1 
ATOM 1586 C C   ? ILE A 1 209 ?  -1.956 -11.856   7.907 1.000 97.440 ? 209 ILE A C   1 
ATOM 1587 C CB  ? ILE A 1 209 ?  -0.794 -10.363   6.241 1.000 97.440 ? 209 ILE A CB  1 
ATOM 1588 O O   ? ILE A 1 209 ?  -3.017 -11.586   8.474 1.000 97.440 ? 209 ILE A O   1 
ATOM 1589 C CG1 ? ILE A 1 209 ?   0.108  -9.133   6.089 1.000 97.440 ? 209 ILE A CG1 1 
ATOM 1590 C CG2 ? ILE A 1 209 ?  -2.191 -10.090   5.676 1.000 97.440 ? 209 ILE A CG2 1 
ATOM 1591 C CD1 ? ILE A 1 209 ?   0.519  -8.839   4.653 1.000 97.440 ? 209 ILE A CD1 1 
ATOM 1592 N N   ? ASN A 1 210 ?  -1.663 -13.025   7.490 1.000 96.850 ? 210 ASN A N   1 
ATOM 1593 C CA  ? ASN A 1 210 ?  -2.629 -14.116   7.552 1.000 96.850 ? 210 ASN A CA  1 
ATOM 1594 C C   ? ASN A 1 210 ?  -2.979 -14.475   8.993 1.000 96.850 ? 210 ASN A C   1 
ATOM 1595 C CB  ? ASN A 1 210 ?  -2.099 -15.346   6.812 1.000 96.850 ? 210 ASN A CB  1 
ATOM 1596 O O   ? ASN A 1 210 ?  -4.124 -14.817   9.292 1.000 96.850 ? 210 ASN A O   1 
ATOM 1597 C CG  ? ASN A 1 210 ?  -2.165 -15.194   5.305 1.000 96.850 ? 210 ASN A CG  1 
ATOM 1598 N ND2 ? ASN A 1 210 ?  -1.210 -15.795   4.606 1.000 96.850 ? 210 ASN A ND2 1 
ATOM 1599 O OD1 ? ASN A 1 210 ?  -3.067 -14.542   4.774 1.000 96.850 ? 210 ASN A OD1 1 
ATOM 1600 N N   ? SER A 1 211 ?  -1.982 -14.421   9.862 1.000 97.340 ? 211 SER A N   1 
ATOM 1601 C CA  ? SER A 1 211 ?  -2.235 -14.700  11.272 1.000 97.340 ? 211 SER A CA  1 
ATOM 1602 C C   ? SER A 1 211 ?  -3.207 -13.688  11.870 1.000 97.340 ? 211 SER A C   1 
ATOM 1603 C CB  ? SER A 1 211 ?  -0.926 -14.690  12.063 1.000 97.340 ? 211 SER A CB  1 
ATOM 1604 O O   ? SER A 1 211 ?  -4.042 -14.042  12.705 1.000 97.340 ? 211 SER A O   1 
ATOM 1605 O OG  ? SER A 1 211 ?  -0.492 -13.363  12.303 1.000 97.340 ? 211 SER A OG  1 
ATOM 1606 N N   ? ILE A 1 212 ?  -3.135 -12.447  11.495 1.000 97.730 ? 212 ILE A N   1 
ATOM 1607 C CA  ? ILE A 1 212 ?  -4.033 -11.400  11.970 1.000 97.730 ? 212 ILE A CA  1 
ATOM 1608 C C   ? ILE A 1 212 ?  -5.447 -11.661  11.457 1.000 97.730 ? 212 ILE A C   1 
ATOM 1609 C CB  ? ILE A 1 212 ?  -3.553  -9.999  11.527 1.000 97.730 ? 212 ILE A CB  1 
ATOM 1610 O O   ? ILE A 1 212 ?  -6.409 -11.634  12.228 1.000 97.730 ? 212 ILE A O   1 
ATOM 1611 C CG1 ? ILE A 1 212 ?  -2.214  -9.659  12.192 1.000 97.730 ? 212 ILE A CG1 1 
ATOM 1612 C CG2 ? ILE A 1 212 ?  -4.610  -8.939  11.849 1.000 97.730 ? 212 ILE A CG2 1 
ATOM 1613 C CD1 ? ILE A 1 212 ?  -2.259  -9.670  13.714 1.000 97.730 ? 212 ILE A CD1 1 
ATOM 1614 N N   ? ILE A 1 213 ?  -5.577 -11.940  10.172 1.000 96.860 ? 213 ILE A N   1 
ATOM 1615 C CA  ? ILE A 1 213 ?  -6.878 -12.163   9.552 1.000 96.860 ? 213 ILE A CA  1 
ATOM 1616 C C   ? ILE A 1 213 ?  -7.562 -13.361  10.206 1.000 96.860 ? 213 ILE A C   1 
ATOM 1617 C CB  ? ILE A 1 213 ?  -6.747 -12.386   8.029 1.000 96.860 ? 213 ILE A CB  1 
ATOM 1618 O O   ? ILE A 1 213 ?  -8.752 -13.306  10.527 1.000 96.860 ? 213 ILE A O   1 
ATOM 1619 C CG1 ? ILE A 1 213 ?  -6.306 -11.092   7.335 1.000 96.860 ? 213 ILE A CG1 1 
ATOM 1620 C CG2 ? ILE A 1 213 ?  -8.066 -12.900   7.443 1.000 96.860 ? 213 ILE A CG2 1 
ATOM 1621 C CD1 ? ILE A 1 213 ?  -5.918 -11.274   5.875 1.000 96.860 ? 213 ILE A CD1 1 
ATOM 1622 N N   ? ARG A 1 214 ?  -6.879 -14.450  10.476 1.000 96.460 ? 214 ARG A N   1 
ATOM 1623 C CA  ? ARG A 1 214 ?  -7.420 -15.689  11.025 1.000 96.460 ? 214 ARG A CA  1 
ATOM 1624 C C   ? ARG A 1 214 ?  -7.843 -15.505  12.479 1.000 96.460 ? 214 ARG A C   1 
ATOM 1625 C CB  ? ARG A 1 214 ?  -6.393 -16.818  10.917 1.000 96.460 ? 214 ARG A CB  1 
ATOM 1626 O O   ? ARG A 1 214 ?  -8.812 -16.118  12.931 1.000 96.460 ? 214 ARG A O   1 
ATOM 1627 C CG  ? ARG A 1 214 ?  -6.239 -17.378   9.512 1.000 96.460 ? 214 ARG A CG  1 
ATOM 1628 C CD  ? ARG A 1 214 ?  -5.486 -18.702   9.512 1.000 96.460 ? 214 ARG A CD  1 
ATOM 1629 N NE  ? ARG A 1 214 ?  -4.134 -18.553  10.041 1.000 96.460 ? 214 ARG A NE  1 
ATOM 1630 N NH1 ? ARG A 1 214 ?  -3.153 -18.148   7.988 1.000 96.460 ? 214 ARG A NH1 1 
ATOM 1631 N NH2 ? ARG A 1 214 ?  -1.873 -18.178   9.889 1.000 96.460 ? 214 ARG A NH2 1 
ATOM 1632 C CZ  ? ARG A 1 214 ?  -3.056 -18.293   9.305 1.000 96.460 ? 214 ARG A CZ  1 
ATOM 1633 N N   ? SER A 1 215 ?  -7.175 -14.671  13.156 1.000 94.920 ? 215 SER A N   1 
ATOM 1634 C CA  ? SER A 1 215 ?  -7.413 -14.474  14.583 1.000 94.920 ? 215 SER A CA  1 
ATOM 1635 C C   ? SER A 1 215 ?  -8.597 -13.544  14.822 1.000 94.920 ? 215 SER A C   1 
ATOM 1636 C CB  ? SER A 1 215 ?  -6.165 -13.909  15.262 1.000 94.920 ? 215 SER A CB  1 
ATOM 1637 O O   ? SER A 1 215 ?  -9.121 -13.470  15.936 1.000 94.920 ? 215 SER A O   1 
ATOM 1638 O OG  ? SER A 1 215 ?  -5.067 -14.793  15.111 1.000 94.920 ? 215 SER A OG  1 
ATOM 1639 N N   ? HIS A 1 216 ?  -9.153 -12.856  13.695 1.000 92.960 ? 216 HIS A N   1 
ATOM 1640 C CA  ? HIS A 1 216 ? -10.215 -11.873  13.873 1.000 92.960 ? 216 HIS A CA  1 
ATOM 1641 C C   ? HIS A 1 216 ? -11.254 -11.977  12.761 1.000 92.960 ? 216 HIS A C   1 
ATOM 1642 C CB  ? HIS A 1 216 ?  -9.634 -10.459  13.917 1.000 92.960 ? 216 HIS A CB  1 
ATOM 1643 O O   ? HIS A 1 216 ? -12.411 -11.593  12.949 1.000 92.960 ? 216 HIS A O   1 
ATOM 1644 C CG  ? HIS A 1 216 ?  -8.785 -10.196  15.120 1.000 92.960 ? 216 HIS A CG  1 
ATOM 1645 C CD2 ? HIS A 1 216 ?  -9.024  -9.467  16.235 1.000 92.960 ? 216 HIS A CD2 1 
ATOM 1646 N ND1 ? HIS A 1 216 ?  -7.515 -10.713  15.261 1.000 92.960 ? 216 HIS A ND1 1 
ATOM 1647 C CE1 ? HIS A 1 216 ?  -7.010 -10.313  16.416 1.000 92.960 ? 216 HIS A CE1 1 
ATOM 1648 N NE2 ? HIS A 1 216 ?  -7.906  -9.556  17.026 1.000 92.960 ? 216 HIS A NE2 1 
# 
loop_
_struct_sheet_range.sheet_id 
_struct_sheet_range.id 
_struct_sheet_range.beg_label_comp_id 
_struct_sheet_range.beg_label_asym_id 
_struct_sheet_range.beg_label_seq_id 
_struct_sheet_range.pdbx_beg_PDB_ins_code 
_struct_sheet_range.end_label_comp_id 
_struct_sheet_range.end_label_asym_id 
_struct_sheet_range.end_label_seq_id 
_struct_sheet_range.pdbx_end_PDB_ins_code 
_struct_sheet_range.beg_auth_comp_id 
_struct_sheet_range.beg_auth_asym_id 
_struct_sheet_range.beg_auth_seq_id 
_struct_sheet_range.end_auth_comp_id 
_struct_sheet_range.end_auth_asym_id 
_struct_sheet_range.end_auth_seq_id 
A A ILE A   2 ? VAL A   3 ? ILE A 2   VAL A 3   
A B GLY A 163 ? ILE A 164 ? GLY A 163 ILE A 164 
B C ARG A   6 ? PRO A   7 ? ARG A 6   PRO A 7   
B D PRO A 116 ? GLY A 121 ? PRO A 116 GLY A 121 
B E GLN A 136 ? VAL A 142 ? GLN A 136 VAL A 142 
B F VAL A 153 ? LEU A 156 ? VAL A 153 LEU A 156 
B G PRO A 172 ? CYS A 175 ? PRO A 172 CYS A 175 
B H LEU A 178 ? PHE A 185 ? LEU A 178 PHE A 185 
B I ASP A 197 ? PRO A 201 ? ASP A 197 PRO A 201 
C J MET A  16 ? ARG A  21 ? MET A 16  ARG A 21  
C K GLY A  24 ? ALA A  33 ? GLY A 24  ALA A 33  
C L PHE A  36 ? SER A  39 ? PHE A 36  SER A 39  
C M GLN A  49 ? LEU A  52 ? GLN A 49  LEU A 52  
C N GLN A  65 ? GLU A  74 ? GLN A 65  GLU A 74  
C O VAL A  87 ? LEU A  91 ? VAL A 87  LEU A 91  
D P ASP A  56 ? ASP A  56 ? ASP A 56  ASP A 56  
D Q VAL A 134 ? VAL A 134 ? VAL A 134 VAL A 134 
E R ASP A  78 ? ASP A  78 ? ASP A 78  ASP A 78  
E S LEU A  83 ? LEU A  83 ? LEU A 83  LEU A 83  
# 
loop_
_struct_conf.id 
_struct_conf.conf_type_id 
_struct_conf.beg_label_comp_id 
_struct_conf.beg_label_asym_id 
_struct_conf.beg_label_seq_id 
_struct_conf.pdbx_beg_PDB_ins_code 
_struct_conf.end_label_comp_id 
_struct_conf.end_label_asym_id 
_struct_conf.end_label_seq_id 
_struct_conf.pdbx_end_PDB_ins_code 
_struct_conf.beg_auth_comp_id 
_struct_conf.beg_auth_asym_id 
_struct_conf.beg_auth_seq_id 
_struct_conf.end_auth_comp_id 
_struct_conf.end_auth_asym_id 
_struct_conf.end_auth_seq_id 
STRN1         STRN         ILE A   2 ? VAL A   3 ? ILE A 2   VAL A 3   
TURN_TY1_P1   TURN_TY1_P   GLY A   4 ? GLY A   4 ? GLY A 4   GLY A 4   
STRN2         STRN         ARG A   6 ? PRO A   7 ? ARG A 6   PRO A 7   
HELX_LH_PP_P1 HELX_LH_PP_P ALA A   8 ? ARG A   9 ? ALA A 8   ARG A 9   
TURN_TY1_P2   TURN_TY1_P   PRO A  10 ? HIS A  11 ? PRO A 10  HIS A 11  
BEND1         BEND         ALA A  12 ? TRP A  13 ? ALA A 12  TRP A 13  
TURN_TY1_P3   TURN_TY1_P   PRO A  14 ? PHE A  15 ? PRO A 14  PHE A 15  
STRN3         STRN         MET A  16 ? ARG A  21 ? MET A 16  ARG A 21  
TURN_TY1_P4   TURN_TY1_P   ARG A  22 ? GLY A  23 ? ARG A 22  GLY A 23  
STRN4         STRN         GLY A  24 ? ALA A  33 ? GLY A 24  ALA A 33  
TURN_TY1_P5   TURN_TY1_P   ARG A  34 ? ASN A  35 ? ARG A 34  ASN A 35  
STRN5         STRN         PHE A  36 ? SER A  39 ? PHE A 36  SER A 39  
HELX_RH_3T_P1 HELX_RH_3T_P ALA A  41 ? CYS A  43 ? ALA A 41  CYS A 43  
BEND2         BEND         ARG A  46 ? SER A  47 ? ARG A 46  SER A 47  
STRN6         STRN         GLN A  49 ? LEU A  52 ? GLN A 49  LEU A 52  
BEND3         BEND         GLY A  53 ? GLY A  53 ? GLY A 53  GLY A 53  
BEND4         BEND         HIS A  55 ? HIS A  55 ? HIS A 55  HIS A 55  
STRN7         STRN         ASP A  56 ? ASP A  56 ? ASP A 56  ASP A 56  
TURN_TY1_P6   TURN_TY1_P   LEU A  57 ? ARG A  58 ? LEU A 57  ARG A 58  
BEND5         BEND         ARG A  59 ? ARG A  59 ? ARG A 59  ARG A 59  
TURN_TY1_P7   TURN_TY1_P   ARG A  62 ? THR A  63 ? ARG A 62  THR A 63  
STRN8         STRN         GLN A  65 ? GLU A  74 ? GLN A 65  GLU A 74  
BEND6         BEND         ASN A  75 ? ASN A  75 ? ASN A 75  ASN A 75  
STRN9         STRN         ASP A  78 ? ASP A  78 ? ASP A 78  ASP A 78  
TURN_TY1_P8   TURN_TY1_P   PRO A  79 ? LEU A  82 ? PRO A 79  LEU A 82  
STRN10        STRN         LEU A  83 ? LEU A  83 ? LEU A 83  LEU A 83  
BEND7         BEND         ASN A  84 ? ASN A  84 ? ASN A 84  ASN A 84  
STRN11        STRN         VAL A  87 ? LEU A  91 ? VAL A 87  LEU A 91  
BEND8         BEND         ASN A  92 ? GLY A  93 ? ASN A 92  GLY A 93  
BEND9         BEND         ASN A  98 ? VAL A 101 ? ASN A 98  VAL A 101 
HELX_LH_PP_P2 HELX_LH_PP_P VAL A 103 ? PRO A 107 ? VAL A 103 PRO A 107 
BEND10        BEND         ALA A 108 ? GLN A 109 ? ALA A 108 GLN A 109 
HELX_LH_PP_P3 HELX_LH_PP_P GLY A 110 ? GLY A 112 ? GLY A 110 GLY A 112 
TURN_TY1_P9   TURN_TY1_P   ASP A 113 ? ARG A 114 ? ASP A 113 ARG A 114 
STRN12        STRN         PRO A 116 ? GLY A 121 ? PRO A 116 GLY A 121 
BEND11        BEND         TRP A 122 ? GLY A 123 ? TRP A 122 GLY A 123 
BEND12        BEND         LEU A 125 ? GLY A 126 ? LEU A 125 GLY A 126 
TURN_TY1_P10  TURN_TY1_P   THR A 127 ? ASN A 128 ? THR A 127 ASN A 128 
BEND13        BEND         ARG A 129 ? ARG A 129 ? ARG A 129 ARG A 129 
HELX_LH_PP_P4 HELX_LH_PP_P PRO A 130 ? PRO A 132 ? PRO A 130 PRO A 132 
BEND14        BEND         SER A 133 ? SER A 133 ? SER A 133 SER A 133 
STRN13        STRN         VAL A 134 ? VAL A 134 ? VAL A 134 VAL A 134 
STRN14        STRN         GLN A 136 ? VAL A 142 ? GLN A 136 VAL A 142 
HELX_RH_3T_P2 HELX_RH_3T_P THR A 144 ? MET A 146 ? THR A 144 MET A 146 
BEND15        BEND         ARG A 148 ? ARG A 149 ? ARG A 148 ARG A 149 
TURN_TY1_P11  TURN_TY1_P   ARG A 150 ? VAL A 151 ? ARG A 150 VAL A 151 
BEND16        BEND         ASN A 152 ? ASN A 152 ? ASN A 152 ASN A 152 
STRN15        STRN         VAL A 153 ? LEU A 156 ? VAL A 153 LEU A 156 
TURN_TY1_P12  TURN_TY1_P   PRO A 158 ? ARG A 159 ? PRO A 158 ARG A 159 
BEND17        BEND         ARG A 160 ? ARG A 160 ? ARG A 160 ARG A 160 
STRN16        STRN         GLY A 163 ? ILE A 164 ? GLY A 163 ILE A 164 
TURN_TY1_P13  TURN_TY1_P   PHE A 166 ? GLY A 167 ? PHE A 166 GLY A 167 
TURN_TY1_P14  TURN_TY1_P   SER A 169 ? GLY A 170 ? SER A 169 GLY A 170 
STRN17        STRN         PRO A 172 ? CYS A 175 ? PRO A 172 CYS A 175 
TURN_TY1_P15  TURN_TY1_P   ASN A 176 ? ASN A 177 ? ASN A 176 ASN A 177 
STRN18        STRN         LEU A 178 ? PHE A 185 ? LEU A 178 PHE A 185 
BEND18        BEND         ARG A 187 ? GLY A 189 ? ARG A 187 GLY A 189 
TURN_TY1_P16  TURN_TY1_P   CYS A 190 ? GLY A 191 ? CYS A 190 GLY A 191 
BEND19        BEND         GLY A 193 ? TYR A 195 ? GLY A 193 TYR A 195 
STRN19        STRN         ASP A 197 ? PRO A 201 ? ASP A 197 PRO A 201 
HELX_RH_3T_P3 HELX_RH_3T_P VAL A 202 ? PHE A 205 ? VAL A 202 PHE A 205 
HELX_RH_AL_P1 HELX_RH_AL_P ALA A 206 ? SER A 215 ? ALA A 206 SER A 215 
# 
