# Supplementary material for: FlatProt: 2D visualization eases protein structure comparison
Source: BMC Bioinformatics. 2025 Aug 13;26:210. doi: 10.1186/s12859-025-06233-x (PMC12344939; doi:10.1186/s12859-025-06233-x)
Supplement: Supplementary file 1 — Supplementary Material 1 [file 12859_2025_6233_MOESM1_ESM.zip › KLK/structures/Alligator_sinensis_GeneID=112549762.cif]

data_Alligator_sinensis_GeneID=112549762
# 
_entry.id   ? 
# 
_entity.id                         1      
_entity.type                       polymer 
_entity.pdbx_description           polymer-1 
_entity.formula_weight             24877.9 
_entity.pdbx_number_of_molecules        1 
# 
loop_
_struct_sheet.id 
_struct_sheet.number_strands 
A 2 
B 7 
C 6 
D 2 
E 2 
# 
loop_
_struct_conf_type.id 
_struct_conf_type.criteria 
STRN         DSSP 
TURN_TY1_P   DSSP 
HELX_LH_PP_P DSSP 
BEND         DSSP 
HELX_RH_3T_P DSSP 
HELX_RH_AL_P DSSP 
# 
_struct_asym.id          A 
_struct_asym.entity_id   1 
# 
_software.pdbx_ordinal     1 
_software.name             dssp 
_software.version          4.4.10 
_software.date             ? 
_software.classification   'model annotation' 
# 
_entity_poly.entity_id                      1 
_entity_poly.type                           polypeptide(L) 
_entity_poly.nstd_linkage                   n 
_entity_poly.nstd_monomer                   n 
_entity_poly.pdbx_seq_one_letter_code       
;KVIEGYPCQPNSQPWQAYLQGSTFCGGVLLNRHWVLTPAHCKMAAQLVRLGVHNRRLPSLMEQRHRVIKTIVHPNYNPQT
YNNDIMLMRLQRPVVVTKSVQPVALPRACPRAGQSCLVSGWGTTHSPGAIYPNILQCAQLQILSNEFCRKAYGAWFTPNM
MCAGIPGRRVDSCQGDSGGPLTCGRVLQGIVSWGPPVCGRPNEPGVYTRVCNYLSWIRDIINGN
;
_entity_poly.pdbx_seq_one_letter_code_can   
;KVIEGYPCQPNSQPWQAYLQGSTFCGGVLLNRHWVLTPAHCKMAAQLVRLGVHNRRLPSLMEQRHRVIKTIVHPNYNPQT
YNNDIMLMRLQRPVVVTKSVQPVALPRACPRAGQSCLVSGWGTTHSPGAIYPNILQCAQLQILSNEFCRKAYGAWFTPNM
MCAGIPGRRVDSCQGDSGGPLTCGRVLQGIVSWGPPVCGRPNEPGVYTRVCNYLSWIRDIINGN
;
_entity_poly.pdbx_strand_id                 A 
# 
loop_
_dssp_struct_summary.entry_id 
_dssp_struct_summary.label_comp_id 
_dssp_struct_summary.label_asym_id 
_dssp_struct_summary.label_seq_id 
_dssp_struct_summary.secondary_structure 
_dssp_struct_summary.ss_bridge 
_dssp_struct_summary.helix_3_10 
_dssp_struct_summary.helix_alpha 
_dssp_struct_summary.helix_pi 
_dssp_struct_summary.helix_pp 
_dssp_struct_summary.bend 
_dssp_struct_summary.chirality 
_dssp_struct_summary.sheet 
_dssp_struct_summary.strand 
_dssp_struct_summary.ladder_1 
_dssp_struct_summary.ladder_2 
_dssp_struct_summary.accessibility 
_dssp_struct_summary.TCO 
_dssp_struct_summary.kappa 
_dssp_struct_summary.alpha 
_dssp_struct_summary.phi 
_dssp_struct_summary.psi 
_dssp_struct_summary.x_ca 
_dssp_struct_summary.y_ca 
_dssp_struct_summary.z_ca 
Alligator_sinensis_GeneID=112549762 LYS A 1   . . . . . . . . . . . . ? .      .     .      .      132.5  -0.7  9.8   -9.7  
Alligator_sinensis_GeneID=112549762 VAL A 2   E . > . . . . - A A A . ? -0.948 .     -129.5 -87.6  97.5   -0.6  6.6   -11.7 
Alligator_sinensis_GeneID=112549762 ILE A 3   E . 3 . . . S + A A A . ? -0.593 91.6  6.5    -52.1  123.1  1.7   8.0   -14.4 
Alligator_sinensis_GeneID=112549762 GLU A 4   T . 3 . . . S + . . . . ? 0.831  107.7 136.9  67.3   27.4   0.1   7.1   -17.8 
Alligator_sinensis_GeneID=112549762 GLY A 5   . . < . . . . - . . . . ? -0.253 45.1  -133.3 -92.8  -176.2 -3.0  5.8   -15.8 
Alligator_sinensis_GeneID=112549762 TYR A 6   E . . . . . . - B C B . ? -0.950 33.1  -81.6  -138.6 151.7  -6.7  6.3   -16.5 
Alligator_sinensis_GeneID=112549762 PRO A 7   E . . . . > . - B C B . ? -0.470 53.4  -120.9 -54.8  128.5  -9.8  7.3   -14.4 
Alligator_sinensis_GeneID=112549762 CYS A 8   P . . . . P . - . . . . ? -0.437 26.3  -103.2 -66.6  146.6  -11.0 4.2   -12.6 
Alligator_sinensis_GeneID=112549762 GLN A 9   P . > . . P . - . . . . ? -0.510 50.8  -92.1  -66.2  135.7  -14.5 2.9   -13.2 
Alligator_sinensis_GeneID=112549762 PRO A 10  T . 3 . . < S + . . . . ? -0.269 109.9 5.1    -49.4  132.1  -16.8 3.9   -10.3 
Alligator_sinensis_GeneID=112549762 ASN A 11  T . 3 . . . S + . . . . ? 0.530  94.4  118.4  73.5   4.0    -16.9 1.0   -7.6  
Alligator_sinensis_GeneID=112549762 SER A 12  S . < . . . S + . . . . ? 0.676  81.0  38.8   -73.5  -18.1  -14.2 -0.9  -9.6  
Alligator_sinensis_GeneID=112549762 GLN A 13  . . > . . . . + . . . . ? -0.530 68.2  162.2  -127.4 69.8   -11.9 -0.7  -6.6  
Alligator_sinensis_GeneID=112549762 PRO A 14  T . 3 . . . S + . . . . ? 0.609  73.2  58.7   -74.0  -6.2   -14.3 -1.2  -3.5  
Alligator_sinensis_GeneID=112549762 TRP A 15  T . 3 . . . S + . . . . ? 0.512  78.0  112.5  -96.5  -13.5  -11.3 -2.0  -1.2  
Alligator_sinensis_GeneID=112549762 GLN A 16  E . < . . . . - C J I . ? -0.502 52.3  -159.7 -66.5  129.8  -9.5  1.3   -1.8  
Alligator_sinensis_GeneID=112549762 ALA A 17  E . . . . . . - C J I J ? -0.915 14.1  -145.1 -117.1 136.8  -9.4  3.5   1.3   
Alligator_sinensis_GeneID=112549762 TYR A 18  E . . . . . . - C J I J ? -0.921 17.9  -157.7 -97.1  112.2  -8.8  7.2   1.6   
Alligator_sinensis_GeneID=112549762 LEU A 19  E . . . . . . - C J I J ? -0.853 5.8   -160.2 -98.5  118.6  -6.9  7.9   4.8   
Alligator_sinensis_GeneID=112549762 GLN A 20  E . . . . . . + C J . J ? -0.897 35.7  112.2  -109.4 118.5  -7.3  11.5  6.1   
Alligator_sinensis_GeneID=112549762 GLY A 21  S . . . . . S - . . . . ? -0.462 89.3  -44.8  -140.8 -143.4 -4.8  13.2  8.6   
Alligator_sinensis_GeneID=112549762 SER A 22  S . . . . . S + . . . . ? 0.788  138.9 20.6   -65.4  -30.9  -2.2  16.1  8.3   
Alligator_sinensis_GeneID=112549762 THR A 23  S . . . . . S - . . . . ? -0.945 93.9  -117.3 -132.7 143.3  -1.3  14.4  5.0   
Alligator_sinensis_GeneID=112549762 PHE A 24  . . . . . . . + . . . . ? -0.708 33.1  172.7  -88.0  149.6  -3.5  12.0  3.0   
Alligator_sinensis_GeneID=112549762 CYS A 25  E . . . . . . - C K I . ? -0.901 26.9  -116.0 -134.8 162.1  -2.5  8.2   2.3   
Alligator_sinensis_GeneID=112549762 GLY A 26  E . . . . . . - C K I . ? -0.445 29.1  -175.9 -91.8  172.9  -4.3  5.4   0.8   
Alligator_sinensis_GeneID=112549762 GLY A 27  E . . . . . . - C K I . ? -0.950 21.5  -120.7 -158.7 172.9  -5.2  2.0   2.4   
Alligator_sinensis_GeneID=112549762 VAL A 28  E . . . . . . - C K I K ? -0.990 19.2  -132.1 -130.4 123.6  -6.8  -1.3  1.7   
Alligator_sinensis_GeneID=112549762 LEU A 29  E . . . . . . + C K . K ? -0.643 27.9  172.6  -73.3  117.4  -9.9  -2.8  3.4   
Alligator_sinensis_GeneID=112549762 LEU A 30  . . . . . . . - . . . . ? 0.761  65.6  -23.4  -97.2  -34.0  -9.0  -6.4  4.5   
Alligator_sinensis_GeneID=112549762 ASN A 31  S . . . . . S - . . . . ? -0.853 88.2  -63.6  -157.2 -165.0 -12.2 -7.1  6.4   
Alligator_sinensis_GeneID=112549762 ARG A 32  S . . . . . S + . . . . ? 0.698  131.5 24.0   -69.8  -6.7   -15.1 -5.4  8.2   
Alligator_sinensis_GeneID=112549762 HIS A 33  S . . . . . S + . . . . ? 0.498  108.7 74.6   -131.2 -12.3  -12.7 -3.9  10.8  
Alligator_sinensis_GeneID=112549762 TRP A 34  E . . . . . . - C L . L ? -0.939 45.1  -172.6 -127.5 135.4  -9.3  -3.7  9.4   
Alligator_sinensis_GeneID=112549762 VAL A 35  E . . . . . . - C L K L ? -0.964 16.5  -146.1 -117.1 134.2  -7.5  -1.5  6.9   
Alligator_sinensis_GeneID=112549762 LEU A 36  E . . . . . . + C L K L ? -0.862 30.4  149.8  -100.2 138.1  -4.0  -2.2  5.6   
Alligator_sinensis_GeneID=112549762 THR A 37  E . . . . . . - C L . L ? -0.946 48.3  -77.1  -155.4 166.8  -1.5  0.7   4.8   
Alligator_sinensis_GeneID=112549762 PRO A 38  . . > . . . . - . . . . ? -0.506 30.8  -133.2 -70.3  152.0  2.2   1.5   4.8   
Alligator_sinensis_GeneID=112549762 ALA A 39  G . > . . . S + . . . . ? 0.782  101.8 67.8   -73.0  -29.8  4.0   2.2   8.1   
Alligator_sinensis_GeneID=112549762 HIS A 40  G . 3 . . . S + . . . . ? 0.627  76.1  82.0   -70.8  -10.8  5.7   5.3   6.6   
Alligator_sinensis_GeneID=112549762 CYS A 41  G . < . . . S - . . . . ? 0.805  74.7  -170.7 -67.2  -9.3   2.3   7.0   6.3   
Alligator_sinensis_GeneID=112549762 LYS A 42  . . < . . . . + . . . . ? 0.736  33.5  143.0  30.5   24.6   3.2   7.7   10.0  
Alligator_sinensis_GeneID=112549762 MET A 43  . . . . . . . - . . . . ? -0.847 55.6  -152.5 -104.7 117.7  -0.5  9.0   10.2  
Alligator_sinensis_GeneID=112549762 ALA A 44  . . . . . . . - . . . . ? -0.858 39.0  -149.3 -61.3  51.5   -2.8  8.4   13.3  
Alligator_sinensis_GeneID=112549762 ALA A 45  . . . . . . . - . . . . ? -0.562 17.1  -164.5 -26.3  124.5  -5.4  8.6   10.5  
Alligator_sinensis_GeneID=112549762 GLN A 46  S . . . . . S + . . . . ? 0.707  70.9  32.9   -89.3  -19.0  -8.3  10.1  12.3  
Alligator_sinensis_GeneID=112549762 LEU A 47  E . . . . . . - C M J M ? -0.999 58.8  -163.0 -147.1 128.5  -10.7 9.1   9.5   
Alligator_sinensis_GeneID=112549762 VAL A 48  E . . . . . . - C M J M ? -0.967 14.1  -161.2 -104.9 120.7  -11.0 6.3   6.9   
Alligator_sinensis_GeneID=112549762 ARG A 49  E . . . . . . - C M J M ? -0.937 8.7   -171.8 -104.7 123.6  -13.2 7.0   4.0   
Alligator_sinensis_GeneID=112549762 LEU A 50  E . . . . . . + C M J M ? -0.864 64.8  29.7   -114.1 144.7  -14.5 4.0   2.0   
Alligator_sinensis_GeneID=112549762 GLY A 51  S . . . . . S + . . . . ? 0.665  78.3  152.1  85.6   15.9   -16.4 4.0   -1.3  
Alligator_sinensis_GeneID=112549762 VAL A 52  . . . . . . . + . . . . ? -0.712 11.0  153.4  -85.4  120.1  -14.8 7.3   -2.4  
Alligator_sinensis_GeneID=112549762 HIS A 53  S . . . . . S + . . . . ? 0.677  75.3  30.5   -108.6 -42.1  -14.6 7.7   -6.2  
Alligator_sinensis_GeneID=112549762 ASN A 54  B . . . . . . - D P O . ? -0.977 67.3  -156.1 -121.0 119.6  -14.6 11.5  -6.5  
Alligator_sinensis_GeneID=112549762 ARG A 55  S . . . . . S + . . . . ? 0.703  93.3  47.0   -72.9  -14.2  -13.0 13.4  -3.5  
Alligator_sinensis_GeneID=112549762 ARG A 56  S . . . . . S + . . . . ? 0.765  100.6 71.6   -99.7  -23.8  -15.1 16.6  -4.3  
Alligator_sinensis_GeneID=112549762 LEU A 57  S . . . . . S - . . . . ? -0.800 83.0  -123.9 -106.1 118.6  -18.5 15.0  -4.7  
Alligator_sinensis_GeneID=112549762 PRO A 58  . . . . . . . - . . . . ? -0.355 28.3  -156.7 -53.5  131.4  -20.4 13.7  -1.8  
Alligator_sinensis_GeneID=112549762 SER A 59  . . > . . . . - . . . . ? -0.997 20.1  -150.6 -116.5 128.1  -21.3 10.0  -2.4  
Alligator_sinensis_GeneID=112549762 LEU A 60  T . 3 . . . S + . . . . ? 0.671  101.7 60.6   -63.9  -12.0  -24.2 8.3   -0.6  
Alligator_sinensis_GeneID=112549762 MET A 61  T . 3 . . . S + . . . . ? 0.506  82.8  106.9  -97.5  -4.2   -22.2 5.1   -1.0  
Alligator_sinensis_GeneID=112549762 GLU A 62  . . < . . . . - . . . . ? -0.514 52.3  -160.0 -83.4  136.1  -19.2 6.5   1.1   
Alligator_sinensis_GeneID=112549762 GLN A 63  E . . . . . . - C N M . ? -0.983 2.9   -154.6 -113.9 133.6  -18.6 5.2   4.6   
Alligator_sinensis_GeneID=112549762 ARG A 64  E . . . . . . - C N M . ? -0.928 15.3  -178.4 -111.6 131.8  -16.6 7.2   7.2   
Alligator_sinensis_GeneID=112549762 HIS A 65  E . . . . . . - C N M . ? -0.992 22.3  -133.2 -135.8 137.1  -14.8 5.4   10.0  
Alligator_sinensis_GeneID=112549762 ARG A 66  E . . . . . . - C N M . ? -0.610 24.6  -127.4 -81.8  145.8  -12.7 6.4   12.9  
Alligator_sinensis_GeneID=112549762 VAL A 67  E . . . . . . + C N N . ? -0.814 27.8  175.0  -93.0  131.8  -9.5  4.6   13.6  
Alligator_sinensis_GeneID=112549762 ILE A 68  E . . . . . . + C N . . ? 0.607  66.8  25.6   -114.6 -9.4   -9.2  3.2   17.3  
Alligator_sinensis_GeneID=112549762 LYS A 69  E . . . . . . - C N N . ? -0.984 55.2  -166.0 -159.9 135.6  -5.9  1.3   16.9  
Alligator_sinensis_GeneID=112549762 THR A 70  E . . . . . . - C N N . ? -0.996 6.9   -167.8 -123.1 129.7  -2.8  1.3   14.8  
Alligator_sinensis_GeneID=112549762 ILE A 71  E . . . . . . - C N N . ? -0.949 6.5   -160.7 -120.9 111.3  -0.4  -1.6  14.7  
Alligator_sinensis_GeneID=112549762 VAL A 72  E . . . . . . - C N N . ? -0.680 35.4  -100.0 -89.3  136.5  3.1   -1.0  13.0  
Alligator_sinensis_GeneID=112549762 HIS A 73  . . > . . . . - . . . . ? -0.373 32.5  -131.5 -52.2  131.8  5.1   -4.0  12.0  
Alligator_sinensis_GeneID=112549762 PRO A 74  T . 3 . . . S + . . . . ? 0.745  104.3 49.2   -62.9  -22.4  7.7   -4.5  14.8  
Alligator_sinensis_GeneID=112549762 ASN A 75  T . 3 . . . S + . . . . ? 0.162  76.5  139.8  -106.0 15.5   10.5  -4.8  12.3  
Alligator_sinensis_GeneID=112549762 TYR A 76  . . < . . . . - . . . . ? -0.456 37.8  -157.2 -59.3  126.6  9.7   -1.7  10.2  
Alligator_sinensis_GeneID=112549762 ASN A 77  . . . > . . . - . . . . ? -0.929 8.8   -163.9 -108.4 113.1  12.9  0.2   9.3   
Alligator_sinensis_GeneID=112549762 PRO A 78  T . . 4 . . S + . . . . ? 0.669  88.4  55.3   -75.8  -13.3  12.3  3.9   8.5   
Alligator_sinensis_GeneID=112549762 GLN A 79  T . . 4 . . S + . . . . ? 0.891  124.2 20.3   -84.2  -38.3  15.7  4.2   6.9   
Alligator_sinensis_GeneID=112549762 THR A 80  T . . 4 . . S - . . . . ? 0.550  94.4  -129.0 -107.9 -9.5   15.3  1.4   4.4   
Alligator_sinensis_GeneID=112549762 TYR A 81  . . > < . . . + . . . . ? 0.615  53.1  158.8  64.8   9.2    11.4  1.2   4.4   
Alligator_sinensis_GeneID=112549762 ASN A 82  T . 3 . . . . + . . . . ? -0.477 66.3  13.5   -61.0  133.9  11.9  -2.5  4.9   
Alligator_sinensis_GeneID=112549762 ASN A 83  T . 3 . . . S + . . . . ? 0.870  81.4  174.6  67.7   32.5   8.8   -4.1  6.5   
Alligator_sinensis_GeneID=112549762 ASP A 84  . . < . . . . + . . . . ? -0.480 30.3  120.2  -71.8  72.0   6.8   -0.9  5.6   
Alligator_sinensis_GeneID=112549762 ILE A 85  . . . . . . . + . . . . ? -1.000 33.3  175.6  -145.8 139.4  3.3   -2.3  6.7   
Alligator_sinensis_GeneID=112549762 MET A 86  E . . . . . . - C O L N ? -0.997 18.1  -143.5 -145.1 138.7  0.7   -1.2  9.3   
Alligator_sinensis_GeneID=112549762 LEU A 87  E . . . . . . - C O L N ? -0.881 11.8  -159.1 -102.7 139.1  -2.8  -2.3  10.3  
Alligator_sinensis_GeneID=112549762 MET A 88  E . . . . . . - C O L N ? -0.982 7.8   -145.9 -119.5 126.1  -5.6  0.1   11.4  
Alligator_sinensis_GeneID=112549762 ARG A 89  E . . . . . . - C O L N ? -0.785 16.5  -135.7 -92.1  129.5  -8.6  -1.0  13.4  
Alligator_sinensis_GeneID=112549762 LEU A 90  E . . . . . . - C O . N ? -0.550 11.4  -130.1 -82.7  143.9  -11.8 0.7   12.7  
Alligator_sinensis_GeneID=112549762 GLN A 91  S . . . . . S + . . . . ? 0.879  94.2  19.2   -59.2  -39.7  -14.0 1.9   15.6  
Alligator_sinensis_GeneID=112549762 ARG A 92  S . . . . . S - . . . . ? -0.934 93.6  -95.2  -131.4 153.5  -17.1 0.2   14.0  
Alligator_sinensis_GeneID=112549762 PRO A 93  P . . . . > . - . . . . ? -0.376 40.8  -115.7 -66.9  148.9  -17.5 -2.5  11.3  
Alligator_sinensis_GeneID=112549762 VAL A 94  P . . . . P . - . . . . ? -0.509 21.0  -122.1 -78.8  146.5  -18.0 -1.5  7.7   
Alligator_sinensis_GeneID=112549762 VAL A 95  P . . . . P . - . . . . ? -0.860 31.0  -126.1 -85.1  116.9  -21.3 -2.3  5.9   
Alligator_sinensis_GeneID=112549762 VAL A 96  P . . . . < . + . . . . ? -0.506 46.4  152.0  -71.2  123.2  -20.4 -4.4  2.9   
Alligator_sinensis_GeneID=112549762 THR A 97  . . . . . . . - . . . . ? -0.752 62.1  -85.7  -134.5 -178.2 -21.8 -2.9  -0.3  
Alligator_sinensis_GeneID=112549762 LYS A 98  S . . . . . S + . . . . ? 0.805  131.7 40.4   -63.4  -24.7  -21.1 -2.7  -4.1  
Alligator_sinensis_GeneID=112549762 SER A 99  S . . . . . S + . . . . ? 0.538  116.9 51.5   -105.4 -7.4   -18.8 0.3   -3.3  
Alligator_sinensis_GeneID=112549762 VAL A 100 . . . . . . . + . . . . ? -0.917 68.1  142.6  -137.9 105.5  -17.2 -1.1  -0.1  
Alligator_sinensis_GeneID=112549762 GLN A 101 . . . . . . . - . . . . ? -0.997 46.7  -113.5 -144.2 141.9  -15.7 -4.6  -0.1  
Alligator_sinensis_GeneID=112549762 PRO A 102 P . . . . > . - . . . . ? -0.405 32.2  -126.6 -69.6  152.8  -12.8 -6.3  1.4   
Alligator_sinensis_GeneID=112549762 VAL A 103 P . . . . P . - . . . . ? -0.706 26.2  -106.6 -95.8  149.8  -10.0 -7.5  -0.9  
Alligator_sinensis_GeneID=112549762 ALA A 104 B . . . . P . - E R P . ? -0.498 27.9  -125.6 -75.2  139.2  -8.8  -11.1 -0.8  
Alligator_sinensis_GeneID=112549762 LEU A 105 P . . . . P . - . . . . ? -0.609 35.4  -102.4 -78.3  146.5  -5.4  -11.9 0.7   
Alligator_sinensis_GeneID=112549762 PRO A 106 P . . . . < . - . . . . ? -0.332 15.4  -153.7 -70.0  150.6  -3.0  -13.8 -1.6  
Alligator_sinensis_GeneID=112549762 ARG A 107 S . . . . . S + . . . . ? 0.616  83.2  11.7   -91.4  -19.0  -2.3  -17.5 -1.2  
Alligator_sinensis_GeneID=112549762 ALA A 108 S . . . . . S - . . . . ? -0.965 91.4  -84.4  -152.0 163.6  1.1   -17.1 -2.8  
Alligator_sinensis_GeneID=112549762 CYS A 109 P . . . . > . - . . . . ? -0.379 55.0  -98.6  -70.7  148.5  3.6   -14.5 -3.8  
Alligator_sinensis_GeneID=112549762 PRO A 110 P . . . . P . - . . . . ? -0.275 34.9  -126.4 -64.5  156.1  3.1   -12.9 -7.2  
Alligator_sinensis_GeneID=112549762 ARG A 111 P . > . . P . - . . . . ? -0.775 29.8  -94.1  -102.5 146.1  5.1   -14.0 -10.2 
Alligator_sinensis_GeneID=112549762 ALA A 112 T . 3 . . < S + . . . . ? -0.308 113.2 25.6   -54.0  137.1  7.2   -11.9 -12.5 
Alligator_sinensis_GeneID=112549762 GLY A 113 T . 3 . . . S + . . . . ? 0.286  85.0  141.8  92.8   -16.9  5.2   -10.8 -15.5 
Alligator_sinensis_GeneID=112549762 GLN A 114 . . < . . . . - . . . . ? -0.442 54.8  -119.4 -58.7  132.2  1.9   -11.2 -13.7 
Alligator_sinensis_GeneID=112549762 SER A 115 E . . . . . . + B D C . ? -0.663 41.0  174.1  -79.4  129.6  -0.6  -8.4  -14.8 
Alligator_sinensis_GeneID=112549762 CYS A 116 E . . . . . . - B D C . ? -0.872 26.2  -131.4 -137.9 162.6  -1.7  -6.2  -11.9 
Alligator_sinensis_GeneID=112549762 LEU A 117 E . . . . . . - B D C D ? -0.964 14.2  -166.1 -119.5 129.7  -3.7  -3.1  -11.2 
Alligator_sinensis_GeneID=112549762 VAL A 118 E . . . . . . - B D C D ? -0.918 9.7   -175.0 -111.3 142.5  -2.7  -0.1  -9.1  
Alligator_sinensis_GeneID=112549762 SER A 119 E . . . . . . + B D C . ? -0.982 17.7  119.8  -136.6 147.1  -5.2  2.5   -7.9  
Alligator_sinensis_GeneID=112549762 GLY A 120 E . . . . . . - B D C . ? -0.969 58.2  -110.3 175.7  174.8  -4.8  5.8   -6.0  
Alligator_sinensis_GeneID=112549762 TRP A 121 . . . . . . . + . . . . ? -0.060 68.6  129.8  -112.0 19.9   -5.3  9.6   -5.7  
Alligator_sinensis_GeneID=112549762 GLY A 122 . . . . . . . - . . . . ? -0.048 70.0  -58.0  -66.8  179.5  -1.6  10.5  -5.8  
Alligator_sinensis_GeneID=112549762 THR A 123 . . . . . . . - . . . . ? -0.299 35.2  -155.7 -65.2  144.9  0.0   13.1  -8.2  
Alligator_sinensis_GeneID=112549762 THR A 124 S . . . . . S + . . . . ? 0.336  77.1  54.9   -100.3 3.1    -0.4  12.6  -12.0 
Alligator_sinensis_GeneID=112549762 HIS A 125 S . . . . . S - . . . . ? -0.995 73.5  -136.5 -140.6 139.6  2.7   14.6  -12.8 
Alligator_sinensis_GeneID=112549762 SER A 126 S . . . . . S + . . . . ? -0.954 94.3  31.5   -142.9 119.1  6.5   14.4  -11.8 
Alligator_sinensis_GeneID=112549762 PRO A 127 S . . . . . S + . . . . ? 0.560  124.7 38.5   -83.3  146.6  8.1   16.8  -11.1 
Alligator_sinensis_GeneID=112549762 GLY A 128 S . . . . . S - . . . . ? -0.295 79.5  -100.5 123.7  155.7  4.9   18.7  -9.6  
Alligator_sinensis_GeneID=112549762 ALA A 129 . . . . . . . + . . . . ? -0.929 40.7  157.8  -119.1 88.7   1.7   18.0  -7.6  
Alligator_sinensis_GeneID=112549762 ILE A 130 . . . . . . . - . . . . ? -0.972 23.3  -162.1 -103.3 114.1  -1.5  17.6  -9.5  
Alligator_sinensis_GeneID=112549762 TYR A 131 . . . . . . . - . . . . ? -0.854 13.3  -138.6 -95.8  111.1  -4.0  15.7  -7.3  
Alligator_sinensis_GeneID=112549762 PRO A 132 . . . . . . . - . . . . ? -0.331 4.4   -145.5 -64.3  148.8  -6.8  14.2  -9.4  
Alligator_sinensis_GeneID=112549762 ASN A 133 S . . . . . S + . . . . ? 0.756  84.4  68.5   -81.8  -24.3  -10.3 14.4  -7.9  
Alligator_sinensis_GeneID=112549762 ILE A 134 B . . . . . S - D Q O . ? -0.762 98.0  -101.3 -102.0 137.7  -11.2 11.1  -9.6  
Alligator_sinensis_GeneID=112549762 LEU A 135 . . . . . . . - . . . . ? -0.353 41.4  -144.6 -54.7  133.4  -9.6  7.8   -8.5  
Alligator_sinensis_GeneID=112549762 GLN A 136 E . . . . . . - B E B C ? -0.781 14.6  -166.6 -108.0 150.8  -6.9  6.8   -10.9 
Alligator_sinensis_GeneID=112549762 CYS A 137 E . . . . . . - B E B C ? -0.950 4.8   -177.1 -132.9 153.2  -5.8  3.2   -12.2 
Alligator_sinensis_GeneID=112549762 ALA A 138 E . . . . . . - B E . C ? -0.984 24.7  -125.8 -149.9 141.9  -2.9  1.8   -14.1 
Alligator_sinensis_GeneID=112549762 GLN A 139 E . . . . . . + B E . C ? -0.719 37.7  172.3  -87.2  130.0  -2.0  -1.6  -15.4 
Alligator_sinensis_GeneID=112549762 LEU A 140 E . . . . . . - B E . C ? -0.839 24.7  -133.4 -129.8 167.0  1.4   -2.9  -14.2 
Alligator_sinensis_GeneID=112549762 GLN A 141 E . . . . . . - B E E C ? -0.962 27.6  -113.4 -119.0 142.8  3.6   -6.0  -14.4 
Alligator_sinensis_GeneID=112549762 ILE A 142 E . . . . > . - B E E . ? -0.595 37.2  -147.2 -68.4  129.7  5.4   -7.6  -11.6 
Alligator_sinensis_GeneID=112549762 LEU A 143 P . . . . P . - . . . . ? -0.647 21.6  -95.6  -98.3  157.9  9.1   -7.2  -12.3 
Alligator_sinensis_GeneID=112549762 SER A 144 P . . > . < . - . . . . ? -0.318 27.1  -121.4 -67.0  151.2  11.8  -9.7  -11.4 
Alligator_sinensis_GeneID=112549762 ASN A 145 H . . > . . S + . . . . ? 0.859  114.9 56.6   -57.4  -37.4  13.7  -9.2  -8.2  
Alligator_sinensis_GeneID=112549762 GLU A 146 H . . > . . S + . . . . ? 0.900  104.3 51.5   -60.8  -46.0  16.9  -9.1  -10.2 
Alligator_sinensis_GeneID=112549762 PHE A 147 H . . > . . S + . . . . ? 0.933  112.7 45.7   -55.6  -47.0  15.5  -6.2  -12.2 
Alligator_sinensis_GeneID=112549762 CYS A 148 H . . X . . S + . . . . ? 0.866  109.8 53.3   -70.4  -35.5  14.6  -4.3  -9.1  
Alligator_sinensis_GeneID=112549762 ARG A 149 H . . X . . S + . . . . ? 0.877  106.5 53.3   -67.2  -38.1  17.9  -5.0  -7.4  
Alligator_sinensis_GeneID=112549762 LYS A 150 H . . < . . S + . . . . ? 0.891  114.7 43.6   -62.1  -33.2  19.7  -3.6  -10.5 
Alligator_sinensis_GeneID=112549762 ALA A 151 H . . < . . S + . . . . ? 0.887  130.8 18.4   -81.4  -35.5  17.6  -0.5  -10.1 
Alligator_sinensis_GeneID=112549762 TYR A 152 H . > < . . S - . . . . ? 0.536  84.9  -161.1 -123.1 -9.2   17.8  0.1   -6.4  
Alligator_sinensis_GeneID=112549762 GLY A 153 G . > < . . . - . . . . ? -0.359 69.0  -5.2   65.7   -139.6 20.8  -1.9  -5.1  
Alligator_sinensis_GeneID=112549762 ALA A 154 G . 3 . . . S + . . . . ? 0.597  124.4 72.3   -69.5  -10.7  21.1  -2.8  -1.4  
Alligator_sinensis_GeneID=112549762 TRP A 155 G . < . . . S + . . . . ? 0.677  81.0  82.5   -79.5  -18.8  18.0  -0.7  -0.7  
Alligator_sinensis_GeneID=112549762 PHE A 156 . . < . . . . - . . . . ? -0.795 65.9  -174.7 -88.1  116.9  15.8  -3.4  -2.3  
Alligator_sinensis_GeneID=112549762 THR A 157 . . > . . . . - . . . . ? -0.610 41.5  -102.5 -109.5 169.3  15.0  -6.3  0.2   
Alligator_sinensis_GeneID=112549762 PRO A 158 T . 3 . . . S + . . . . ? 0.638  118.2 65.7   -66.5  -12.4  13.2  -9.6  -0.1  
Alligator_sinensis_GeneID=112549762 ASN A 159 T . 3 . . . S + . . . . ? 0.402  97.0  72.8   -87.0  0.9    10.2  -8.0  1.6   
Alligator_sinensis_GeneID=112549762 MET A 160 E . < . . . . - B F . F ? -0.799 57.9  -169.6 -116.0 156.9  9.7   -5.7  -1.3  
Alligator_sinensis_GeneID=112549762 MET A 161 E . . . . . . - B F . F ? -0.967 13.0  -141.6 -139.2 150.1  8.4   -6.1  -4.9  
Alligator_sinensis_GeneID=112549762 CYS A 162 E . . . . . . - B F . F ? -0.896 13.3  -169.3 -114.9 146.1  8.5   -3.7  -7.9  
Alligator_sinensis_GeneID=112549762 ALA A 163 E . . . . . . + B F E F ? -0.994 29.6  102.4  -132.9 138.0  5.8   -3.2  -10.5 
Alligator_sinensis_GeneID=112549762 GLY A 164 E . . . . . . - B F E . ? -0.955 65.8  -87.0  171.6  175.8  5.9   -1.4  -13.7 
Alligator_sinensis_GeneID=112549762 ILE A 165 . . > . . . . - . . . . ? -0.967 46.9  -120.1 -109.3 110.2  6.2   -1.8  -17.5 
Alligator_sinensis_GeneID=112549762 PRO A 166 T . 3 . . . S + . . . . ? -0.235 97.4  11.9   -50.3  131.0  9.8   -1.9  -18.7 
Alligator_sinensis_GeneID=112549762 GLY A 167 T . 3 . . . S + . . . . ? 0.457  111.9 99.8   84.1   -3.9   10.6  0.9   -21.1 
Alligator_sinensis_GeneID=112549762 ARG A 168 S . < . . . S - . . . . ? -0.793 75.1  -131.0 -113.6 162.1  7.3   2.7   -20.2 
Alligator_sinensis_GeneID=112549762 ARG A 169 . . . . . . . + . . . . ? 0.224  61.3  132.4  -93.9  11.2   6.6   5.6   -17.9 
Alligator_sinensis_GeneID=112549762 VAL A 170 . . . . . . . + . . . . ? -0.533 31.3  132.2  -70.8  129.2  3.7   3.8   -16.2 
Alligator_sinensis_GeneID=112549762 ASP A 171 E . . . . . . - A B A . ? -0.990 57.2  -102.7 -168.5 153.9  4.1   4.2   -12.3 
Alligator_sinensis_GeneID=112549762 SER A 172 E . . . . . . - A B A . ? -0.695 47.0  -166.7 -78.2  148.7  2.5   5.0   -8.9  
Alligator_sinensis_GeneID=112549762 CYS A 173 . . > . . . . - . . . . ? -0.655 30.5  -39.0  -131.9 -175.0 3.4   8.4   -7.7  
Alligator_sinensis_GeneID=112549762 GLN A 174 T . 3 . . . S + . . . . ? -0.194 122.0 25.6   -53.5  134.5  3.4   10.7  -4.7  
Alligator_sinensis_GeneID=112549762 GLY A 175 T . 3 . . . S + . . . . ? 0.236  95.0  95.3   95.5   -11.3  0.2   10.5  -2.6  
Alligator_sinensis_GeneID=112549762 ASP A 176 . . X . . . . + . . . . ? 0.334  50.0  137.7  -91.2  -3.0   -0.5  6.9   -3.7  
Alligator_sinensis_GeneID=112549762 SER A 177 T . 3 . . . S + . . . . ? -0.315 72.6  20.9   -44.2  127.9  1.1   5.6   -0.7  
Alligator_sinensis_GeneID=112549762 GLY A 178 T . 3 . . . S + . . . . ? 0.341  90.4  141.8  92.9   -11.2  -1.0  2.9   0.7   
Alligator_sinensis_GeneID=112549762 GLY A 179 . . < . . . . - . . . . ? -0.440 53.9  -106.9 -64.4  147.9  -2.7  2.3   -2.7  
Alligator_sinensis_GeneID=112549762 PRO A 180 E . . . . . . - B G . G ? -0.509 18.2  -156.7 -84.4  135.2  -3.5  -1.4  -3.5  
Alligator_sinensis_GeneID=112549762 LEU A 181 E . . . . . . - B G D G ? -0.965 27.0  -175.7 -99.3  110.7  -1.7  -3.4  -6.2  
Alligator_sinensis_GeneID=112549762 THR A 182 E . . . . . . - B G D G ? -0.882 23.8  -163.0 -116.5 137.2  -4.1  -6.2  -7.2  
Alligator_sinensis_GeneID=112549762 CYS A 183 S . . . . . S - . . . . ? -0.969 89.2  -21.0  -112.1 108.7  -3.8  -9.2  -9.5  
Alligator_sinensis_GeneID=112549762 GLY A 184 S . . . . . S - . . . . ? 0.900  130.3 -51.1  57.2   34.5   -7.3  -10.6 -10.4 
Alligator_sinensis_GeneID=112549762 ARG A 185 S . . . . . S + . . . . ? 0.718  112.3 123.8  78.4   18.1   -8.7  -8.8  -7.2  
Alligator_sinensis_GeneID=112549762 VAL A 186 B . . . . . . - E S P . ? -0.975 67.5  -118.4 -107.9 131.0  -6.1  -10.3 -5.0  
Alligator_sinensis_GeneID=112549762 LEU A 187 E . . . . . . + B H G . ? -0.558 43.8  157.7  -72.9  119.2  -3.9  -8.0  -2.9  
Alligator_sinensis_GeneID=112549762 GLN A 188 E . . . . . . + B H . . ? 0.678  60.0  2.8    -112.8 -26.1  -0.3  -8.5  -3.9  
Alligator_sinensis_GeneID=112549762 GLY A 189 E . . . . . . - B H G H ? -0.988 51.3  -134.1 -158.7 161.5  1.3   -5.2  -2.8  
Alligator_sinensis_GeneID=112549762 ILE A 190 E . . . . . . - B H G H ? -0.989 40.7  -107.1 -122.3 129.4  1.0   -1.8  -1.1  
Alligator_sinensis_GeneID=112549762 VAL A 191 E . . . . . . + B H . H ? -0.382 54.3  155.9  -54.6  123.3  2.5   1.2   -2.6  
Alligator_sinensis_GeneID=112549762 SER A 192 E . . . . . . - B H . . ? 0.762  50.4  -30.4  -118.7 -67.0  5.5   2.0   -0.4  
Alligator_sinensis_GeneID=112549762 TRP A 193 E . . . . . . + B H . H ? -0.907 51.2  165.7  -152.5 170.4  8.3   4.0   -2.1  
Alligator_sinensis_GeneID=112549762 GLY A 194 . . . . . . . - . . . . ? -0.969 48.8  -39.0  -172.9 -178.7 10.0  4.8   -5.4  
Alligator_sinensis_GeneID=112549762 PRO A 195 . . . . . . . - . . . . ? -0.186 56.2  -111.8 -54.5  156.7  12.3  7.2   -7.1  
Alligator_sinensis_GeneID=112549762 PRO A 196 S . . . . . S + . . . . ? 0.832  112.2 47.8   -58.7  -35.4  12.0  10.9  -6.3  
Alligator_sinensis_GeneID=112549762 VAL A 197 S . > . . . S - . . . . ? -0.965 88.5  -142.4 -110.5 119.8  10.7  11.4  -9.9  
Alligator_sinensis_GeneID=112549762 CYS A 198 T . 3 . . . S + . . . . ? -0.354 75.7  35.2   -74.6  154.4  7.9   9.0   -10.9 
Alligator_sinensis_GeneID=112549762 GLY A 199 T . 3 . . . S + . . . . ? 0.714  71.3  151.3  85.6   12.6   7.6   7.5   -14.4 
Alligator_sinensis_GeneID=112549762 ARG A 200 . . X . . . . - . . . . ? -0.728 56.6  -104.4 -75.0  129.0  11.4  7.2   -15.3 
Alligator_sinensis_GeneID=112549762 PRO A 201 T . 3 . . . S + . . . . ? -0.311 105.1 10.9   -54.0  128.0  11.9  4.4   -17.6 
Alligator_sinensis_GeneID=112549762 ASN A 202 T . 3 . . . S + . . . . ? 0.732  103.2 102.8  79.5   12.2   13.4  1.3   -15.8 
Alligator_sinensis_GeneID=112549762 GLU A 203 . . < . . . . - . . . . ? -0.691 57.4  -174.0 -120.6 76.2   12.7  2.9   -12.4 
Alligator_sinensis_GeneID=112549762 PRO A 204 . . . . . . . - . . . . ? -0.161 29.2  -95.2  -69.5  159.6  9.6   1.0   -11.2 
Alligator_sinensis_GeneID=112549762 GLY A 205 E . . . . . . - B I F . ? -0.494 36.9  -129.0 -66.5  152.0  7.5   1.7   -8.1  
Alligator_sinensis_GeneID=112549762 VAL A 206 E . . . . . . - B I F H ? -0.904 24.8  -171.2 -110.9 134.1  8.3   -0.3  -5.0  
Alligator_sinensis_GeneID=112549762 TYR A 207 E . . . . . . - B I F H ? -0.881 32.3  -107.6 -122.4 144.1  5.6   -2.1  -3.0  
Alligator_sinensis_GeneID=112549762 THR A 208 E . . . . . . - B I F H ? -0.688 40.2  -124.4 -67.1  123.5  5.4   -3.9  0.2   
Alligator_sinensis_GeneID=112549762 ARG A 209 E . > . . . . - B I . H ? -0.652 24.0  -165.5 -75.0  104.3  5.1   -7.6  -0.7  
Alligator_sinensis_GeneID=112549762 VAL A 210 G . > . . . S + . . . . ? 0.845  79.6  66.3   -65.8  -40.2  1.9   -8.7  1.1   
Alligator_sinensis_GeneID=112549762 CYS A 211 G . > . . . S + . . . . ? 0.788  95.5  61.2   -56.7  -22.3  2.5   -12.5 0.9   
Alligator_sinensis_GeneID=112549762 ASN A 212 G . < . . . S + . . . . ? 0.617  108.7 41.8   -77.6  -10.6  5.5   -12.1 3.2   
Alligator_sinensis_GeneID=112549762 TYR A 213 G . < > . . S + . . . . ? 0.130  75.8  110.2  -124.3 16.2   3.3   -10.7 6.0   
Alligator_sinensis_GeneID=112549762 LEU A 214 H . < > . . S + . . . . ? 0.905  81.5  49.9   -62.9  -42.7  0.2   -13.0 5.8   
Alligator_sinensis_GeneID=112549762 SER A 215 H . . > . . S + . . . . ? 0.937  113.9 45.1   -62.0  -45.7  1.1   -14.7 9.1   
Alligator_sinensis_GeneID=112549762 TRP A 216 H . . > . . S + . . . . ? 0.918  113.8 50.0   -61.7  -46.0  1.5   -11.3 10.8  
Alligator_sinensis_GeneID=112549762 ILE A 217 H . . X . . S + . . . . ? 0.944  113.4 45.0   -60.2  -48.6  -1.7  -9.9  9.3   
Alligator_sinensis_GeneID=112549762 ARG A 218 H . . X . . S + . . . . ? 0.884  110.2 54.6   -66.7  -41.4  -3.8  -12.9 10.3  
Alligator_sinensis_GeneID=112549762 ASP A 219 H . . X . . S + . . . . ? 0.903  112.2 43.1   -59.8  -44.9  -2.3  -13.0 13.8  
Alligator_sinensis_GeneID=112549762 ILE A 220 H . . X . . S + . . . . ? 0.939  115.7 47.6   -67.1  -48.1  -3.2  -9.4  14.5  
Alligator_sinensis_GeneID=112549762 ILE A 221 H . > < . . S + . . . . ? 0.916  118.4 41.1   -63.4  -41.0  -6.7  -9.6  12.9  
Alligator_sinensis_GeneID=112549762 ASN A 222 H . 3 < . . S + . . . . ? 0.770  110.6 56.8   -78.1  -30.0  -7.6  -12.9 14.8  
Alligator_sinensis_GeneID=112549762 GLY A 223 H . 3 < . . . . . . . . ? 0.604  .     .      -82.5  -4.0   -6.1  -11.8 18.1  
Alligator_sinensis_GeneID=112549762 ASN A 224 . . < < . . . . . . . . ? -0.916 .     .      -133.1 .      -8.3  -8.6  18.3  
# 
loop_
_dssp_struct_ladder.id 
_dssp_struct_ladder.sheet_id 
_dssp_struct_ladder.range_id_1 
_dssp_struct_ladder.range_id_2 
_dssp_struct_ladder.type 
_dssp_struct_ladder.beg_1_label_comp_id 
_dssp_struct_ladder.beg_1_label_asym_id 
_dssp_struct_ladder.beg_1_label_seq_id 
_dssp_struct_ladder.pdbx_beg_1_PDB_ins_code 
_dssp_struct_ladder.end_1_label_comp_id 
_dssp_struct_ladder.end_1_label_asym_id 
_dssp_struct_ladder.end_1_label_seq_id 
_dssp_struct_ladder.pdbx_end_1_PDB_ins_code 
_dssp_struct_ladder.beg_1_auth_comp_id 
_dssp_struct_ladder.beg_1_auth_asym_id 
_dssp_struct_ladder.beg_1_auth_seq_id 
_dssp_struct_ladder.end_1_auth_comp_id 
_dssp_struct_ladder.end_1_auth_asym_id 
_dssp_struct_ladder.end_1_auth_seq_id 
_dssp_struct_ladder.beg_2_label_comp_id 
_dssp_struct_ladder.beg_2_label_asym_id 
_dssp_struct_ladder.beg_2_label_seq_id 
_dssp_struct_ladder.pdbx_beg_2_PDB_ins_code 
_dssp_struct_ladder.end_2_label_comp_id 
_dssp_struct_ladder.end_2_label_asym_id 
_dssp_struct_ladder.end_2_label_seq_id 
_dssp_struct_ladder.pdbx_end_2_PDB_ins_code 
_dssp_struct_ladder.beg_2_auth_comp_id 
_dssp_struct_ladder.beg_2_auth_asym_id 
_dssp_struct_ladder.beg_2_auth_seq_id 
_dssp_struct_ladder.end_2_auth_comp_id 
_dssp_struct_ladder.end_2_auth_asym_id 
_dssp_struct_ladder.end_2_auth_seq_id 
A A A B anti-parallel VAL A 2   ? ILE A 3   ? VAL A 2   ILE A 3   SER A 172 ? ASP A 171 ? SER A 172 ASP A 171 
B B C E anti-parallel TYR A 6   ? PRO A 7   ? TYR A 6   PRO A 7   CYS A 137 ? GLN A 136 ? CYS A 137 GLN A 136 
C B D E anti-parallel SER A 115 ? GLY A 120 ? SER A 115 GLY A 120 GLN A 141 ? GLN A 136 ? GLN A 141 GLN A 136 
D B D G anti-parallel LEU A 117 ? VAL A 118 ? LEU A 117 VAL A 118 THR A 182 ? LEU A 181 ? THR A 182 LEU A 181 
E B E F anti-parallel GLN A 141 ? ILE A 142 ? GLN A 141 ILE A 142 GLY A 164 ? ALA A 163 ? GLY A 164 ALA A 163 
F B F I anti-parallel MET A 160 ? ALA A 163 ? MET A 160 ALA A 163 THR A 208 ? GLY A 205 ? THR A 208 GLY A 205 
G B G H anti-parallel PRO A 180 ? THR A 182 ? PRO A 180 THR A 182 ILE A 190 ? LEU A 187 ? ILE A 190 LEU A 187 
H B H I anti-parallel GLY A 189 ? TRP A 193 ? GLY A 189 TRP A 193 ARG A 209 ? VAL A 206 ? ARG A 209 VAL A 206 
I C J K anti-parallel GLN A 16  ? LEU A 19  ? GLN A 16  LEU A 19  VAL A 28  ? CYS A 25  ? VAL A 28  CYS A 25  
J C J M anti-parallel ALA A 17  ? GLN A 20  ? ALA A 17  GLN A 20  LEU A 50  ? LEU A 47  ? LEU A 50  LEU A 47  
K C K L anti-parallel VAL A 28  ? LEU A 29  ? VAL A 28  LEU A 29  LEU A 36  ? VAL A 35  ? LEU A 36  VAL A 35  
L C L O anti-parallel TRP A 34  ? THR A 37  ? TRP A 34  THR A 37  ARG A 89  ? MET A 86  ? ARG A 89  MET A 86  
M C M N anti-parallel LEU A 47  ? LEU A 50  ? LEU A 47  LEU A 50  ARG A 66  ? GLN A 63  ? ARG A 66  GLN A 63  
N C N O anti-parallel VAL A 67  ? VAL A 72  ? VAL A 67  VAL A 72  LEU A 90  ? MET A 86  ? LEU A 90  MET A 86  
O D P Q anti-parallel ASN A 54  ? ASN A 54  ? ASN A 54  ASN A 54  ILE A 134 ? ILE A 134 ? ILE A 134 ILE A 134 
P E R S parallel      ALA A 104 ? ALA A 104 ? ALA A 104 ALA A 104 VAL A 186 ? VAL A 186 ? VAL A 186 VAL A 186 
# 
loop_
_dssp_struct_bridge_pairs.id 
_dssp_struct_bridge_pairs.label_comp_id 
_dssp_struct_bridge_pairs.label_seq_id 
_dssp_struct_bridge_pairs.label_asym_id 
_dssp_struct_bridge_pairs.auth_seq_id 
_dssp_struct_bridge_pairs.auth_asym_id 
_dssp_struct_bridge_pairs.pdbx_PDB_ins_code 
_dssp_struct_bridge_pairs.acceptor_1_label_comp_id 
_dssp_struct_bridge_pairs.acceptor_1_label_seq_id 
_dssp_struct_bridge_pairs.acceptor_1_label_asym_id 
_dssp_struct_bridge_pairs.acceptor_1_auth_seq_id 
_dssp_struct_bridge_pairs.acceptor_1_auth_asym_id 
_dssp_struct_bridge_pairs.acceptor_1_pdbx_PDB_ins_code 
_dssp_struct_bridge_pairs.acceptor_1_energy 
_dssp_struct_bridge_pairs.acceptor_2_label_comp_id 
_dssp_struct_bridge_pairs.acceptor_2_label_seq_id 
_dssp_struct_bridge_pairs.acceptor_2_label_asym_id 
_dssp_struct_bridge_pairs.acceptor_2_auth_seq_id 
_dssp_struct_bridge_pairs.acceptor_2_auth_asym_id 
_dssp_struct_bridge_pairs.acceptor_2_pdbx_PDB_ins_code 
_dssp_struct_bridge_pairs.acceptor_2_energy 
_dssp_struct_bridge_pairs.donor_1_label_comp_id 
_dssp_struct_bridge_pairs.donor_1_label_seq_id 
_dssp_struct_bridge_pairs.donor_1_label_asym_id 
_dssp_struct_bridge_pairs.donor_1_auth_seq_id 
_dssp_struct_bridge_pairs.donor_1_auth_asym_id 
_dssp_struct_bridge_pairs.donor_1_pdbx_PDB_ins_code 
_dssp_struct_bridge_pairs.donor_1_energy 
_dssp_struct_bridge_pairs.donor_2_label_comp_id 
_dssp_struct_bridge_pairs.donor_2_label_seq_id 
_dssp_struct_bridge_pairs.donor_2_label_asym_id 
_dssp_struct_bridge_pairs.donor_2_auth_seq_id 
_dssp_struct_bridge_pairs.donor_2_auth_asym_id 
_dssp_struct_bridge_pairs.donor_2_pdbx_PDB_ins_code 
_dssp_struct_bridge_pairs.donor_2_energy 
1   LYS 1   A 1   A ? ?   ?   ? ?   ? ? ?    ?   ?   ? ?   ? ? ?    CYS 173 A 173 A ? -1.4 ILE 3   A 3   A ? -0.8 
2   VAL 2   A 2   A ? GLY 122 A 122 A ? -0.2 SER 172 A 172 A ? -0.2 GLY 5   A 5   A ? -1.8 SER 172 A 172 A ? -0.3 
3   ILE 3   A 3   A ? ASP 171 A 171 A ? -3.0 LYS 1   A 1   A ? -0.8 ASP 171 A 171 A ? -1.2 HIS 125 A 125 A ? -0.1 
4   GLU 4   A 4   A ? THR 124 A 124 A ? -0.3 VAL 2   A 2   A ? -0.2 ILE 3   A 3   A ? -0.3 TYR 6   A 6   A ? -0.1 
5   GLY 5   A 5   A ? VAL 2   A 2   A ? -1.8 ALA 138 A 138 A ? -0.1 ALA 138 A 138 A ? -0.2 GLU 4   A 4   A ? -0.2 
6   TYR 6   A 6   A ? CYS 137 A 137 A ? -2.9 GLU 4   A 4   A ? -0.1 CYS 137 A 137 A ? -3.5 CYS 8   A 8   A ? -0.2 
7   PRO 7   A 7   A ? ?   ?   ? ?   ? ? ?    ?   ?   ? ?   ? ? ?    GLN 136 A 136 A ? -0.3 GLN 9   A 9   A ? -0.1 
8   CYS 8   A 8   A ? LEU 135 A 135 A ? -3.1 TYR 6   A 6   A ? -0.2 LEU 135 A 135 A ? -0.1 ASN 11  A 11  A ? -0.1 
9   GLN 9   A 9   A ? PRO 10  A 10  A ? -0.1 PRO 7   A 7   A ? -0.1 SER 12  A 12  A ? -2.2 GLN 13  A 13  A ? -0.3 
10  PRO 10  A 10  A ? ?   ?   ? ?   ? ? ?    ?   ?   ? ?   ? ? ?    GLN 9   A 9   A ? -0.1 HIS 53  A 53  A ? -0.1 
11  ASN 11  A 11  A ? GLN 13  A 13  A ? -0.1 SER 12  A 12  A ? -0.1 GLN 9   A 9   A ? -0.1 HIS 53  A 53  A ? -0.0 
12  SER 12  A 12  A ? GLN 9   A 9   A ? -2.2 GLN 13  A 13  A ? -0.3 ASN 11  A 11  A ? -0.1 TRP 15  A 15  A ? -0.1 
13  GLN 13  A 13  A ? GLN 9   A 9   A ? -0.3 PRO 14  A 14  A ? -0.1 GLN 16  A 16  A ? -1.7 SER 12  A 12  A ? -0.3 
14  PRO 14  A 14  A ? ?   ?   ? ?   ? ? ?    ?   ?   ? ?   ? ? ?    GLN 101 A 101 A ? -1.3 GLY 51  A 51  A ? -0.2 
15  TRP 15  A 15  A ? VAL 100 A 100 A ? -0.2 PRO 102 A 102 A ? -0.1 LEU 29  A 29  A ? -2.6 ALA 17  A 17  A ? -0.2 
16  GLN 16  A 16  A ? GLN 13  A 13  A ? -1.7 VAL 28  A 28  A ? -0.2 GLY 51  A 51  A ? -0.7 TYR 18  A 18  A ? -0.4 
17  ALA 17  A 17  A ? GLY 27  A 27  A ? -2.7 TRP 15  A 15  A ? -0.2 GLY 27  A 27  A ? -1.3 LEU 19  A 19  A ? -0.7 
18  TYR 18  A 18  A ? ARG 49  A 49  A ? -2.7 GLN 16  A 16  A ? -0.4 ARG 49  A 49  A ? -2.8 GLN 20  A 20  A ? -0.6 
19  LEU 19  A 19  A ? CYS 25  A 25  A ? -3.2 ALA 17  A 17  A ? -0.7 CYS 25  A 25  A ? -1.7 GLY 21  A 21  A ? -0.5 
20  GLN 20  A 20  A ? LEU 47  A 47  A ? -2.6 TYR 18  A 18  A ? -0.6 GLN 46  A 46  A ? -1.5 LEU 47  A 47  A ? -1.5 
21  GLY 21  A 21  A ? LEU 19  A 19  A ? -0.5 THR 23  A 23  A ? -0.5 ALA 45  A 45  A ? -0.1 PHE 24  A 24  A ? -0.1 
22  SER 22  A 22  A ? THR 23  A 23  A ? -0.2 GLN 20  A 20  A ? -0.1 PHE 24  A 24  A ? -0.3 ALA 45  A 45  A ? -0.0 
23  THR 23  A 23  A ? CYS 41  A 41  A ? -0.1 LEU 19  A 19  A ? -0.0 GLY 21  A 21  A ? -0.5 CYS 25  A 25  A ? -0.3 
24  PHE 24  A 24  A ? SER 22  A 22  A ? -0.3 GLN 20  A 20  A ? -0.2 GLY 26  A 26  A ? -0.3 GLN 20  A 20  A ? -0.2 
25  CYS 25  A 25  A ? LEU 19  A 19  A ? -1.7 THR 23  A 23  A ? -0.3 LEU 19  A 19  A ? -3.2 GLY 178 A 178 A ? -0.2 
26  GLY 26  A 26  A ? SER 177 A 177 A ? -4.3 PHE 24  A 24  A ? -0.3 VAL 28  A 28  A ? -0.3 GLY 179 A 179 A ? -0.2 
27  GLY 27  A 27  A ? ALA 17  A 17  A ? -1.3 CYS 25  A 25  A ? -0.2 ALA 17  A 17  A ? -2.7 LEU 29  A 29  A ? -0.4 
28  VAL 28  A 28  A ? LEU 36  A 36  A ? -2.4 GLY 26  A 26  A ? -0.3 LEU 36  A 36  A ? -3.4 LEU 30  A 30  A ? -0.6 
29  LEU 29  A 29  A ? TRP 15  A 15  A ? -2.6 GLY 27  A 27  A ? -0.4 VAL 103 A 103 A ? -2.4 VAL 35  A 35  A ? -0.2 
30  LEU 30  A 30  A ? TRP 34  A 34  A ? -2.6 VAL 28  A 28  A ? -0.6 ARG 32  A 32  A ? -0.2 LEU 29  A 29  A ? -0.2 
31  ASN 31  A 31  A ? TRP 34  A 34  A ? -1.3 PRO 102 A 102 A ? -0.1 LEU 30  A 30  A ? -0.2 TRP 34  A 34  A ? -0.2 
32  ARG 32  A 32  A ? LEU 30  A 30  A ? -0.2 HIS 33  A 33  A ? -0.2 VAL 94  A 94  A ? -2.2 ARG 92  A 92  A ? -0.1 
33  HIS 33  A 33  A ? PRO 93  A 93  A ? -0.2 TRP 34  A 34  A ? -0.1 LEU 90  A 90  A ? -2.9 VAL 35  A 35  A ? -0.5 
34  TRP 34  A 34  A ? ARG 89  A 89  A ? -0.2 ASN 31  A 31  A ? -0.2 LEU 30  A 30  A ? -2.6 ASN 31  A 31  A ? -1.3 
35  VAL 35  A 35  A ? MET 88  A 88  A ? -2.3 HIS 33  A 33  A ? -0.5 MET 88  A 88  A ? -2.9 THR 37  A 37  A ? -0.4 
36  LEU 36  A 36  A ? VAL 28  A 28  A ? -3.4 TRP 34  A 34  A ? -0.4 VAL 28  A 28  A ? -2.4 LEU 87  A 87  A ? -0.2 
37  THR 37  A 37  A ? MET 86  A 86  A ? -2.5 VAL 35  A 35  A ? -0.4 MET 86  A 86  A ? -2.6 ALA 39  A 39  A ? -0.2 
38  PRO 38  A 38  A ? ?   ?   ? ?   ? ? ?    ?   ?   ? ?   ? ? ?    CYS 41  A 41  A ? -0.9 ILE 85  A 85  A ? -0.3 
39  ALA 39  A 39  A ? HIS 40  A 40  A ? -0.2 CYS 41  A 41  A ? -0.2 LYS 42  A 42  A ? -1.9 ILE 85  A 85  A ? -0.1 
40  HIS 40  A 40  A ? CYS 41  A 41  A ? -0.3 LYS 42  A 42  A ? -0.1 ALA 39  A 39  A ? -0.2 SER 177 A 177 A ? -0.0 
41  CYS 41  A 41  A ? PRO 38  A 38  A ? -0.9 LYS 42  A 42  A ? -0.1 HIS 40  A 40  A ? -0.3 ALA 39  A 39  A ? -0.2 
42  LYS 42  A 42  A ? ALA 39  A 39  A ? -1.9 PRO 38  A 38  A ? -0.2 ALA 44  A 44  A ? -0.4 CYS 41  A 41  A ? -0.1 
43  MET 43  A 43  A ? GLY 21  A 21  A ? -0.1 SER 22  A 22  A ? -0.0 ALA 45  A 45  A ? -1.9 LYS 42  A 42  A ? -0.2 
44  ALA 44  A 44  A ? LYS 42  A 42  A ? -0.4 CYS 41  A 41  A ? -0.1 LEU 47  A 47  A ? -0.1 VAL 67  A 67  A ? -0.1 
45  ALA 45  A 45  A ? MET 43  A 43  A ? -1.9 GLN 46  A 46  A ? -0.2 VAL 67  A 67  A ? -0.3 GLY 21  A 21  A ? -0.2 
46  GLN 46  A 46  A ? GLN 20  A 20  A ? -1.5 LEU 47  A 47  A ? -0.3 VAL 67  A 67  A ? -0.6 VAL 48  A 48  A ? -0.3 
47  LEU 47  A 47  A ? GLN 20  A 20  A ? -1.5 ARG 66  A 66  A ? -0.2 GLN 20  A 20  A ? -2.6 ARG 49  A 49  A ? -0.5 
48  VAL 48  A 48  A ? HIS 65  A 65  A ? -3.4 GLN 46  A 46  A ? -0.3 HIS 65  A 65  A ? -2.8 LEU 50  A 50  A ? -0.5 
49  ARG 49  A 49  A ? TYR 18  A 18  A ? -2.8 LEU 47  A 47  A ? -0.5 TYR 18  A 18  A ? -2.7 GLY 51  A 51  A ? -0.3 
50  LEU 50  A 50  A ? GLN 63  A 63  A ? -3.1 VAL 48  A 48  A ? -0.5 GLN 63  A 63  A ? -2.6 ALA 17  A 17  A ? -0.1 
51  GLY 51  A 51  A ? GLN 16  A 16  A ? -0.7 SER 99  A 99  A ? -0.3 HIS 53  A 53  A ? -0.5 MET 61  A 61  A ? -0.2 
52  VAL 52  A 52  A ? GLN 16  A 16  A ? -0.4 ARG 49  A 49  A ? -0.3 GLY 51  A 51  A ? -0.3 ARG 55  A 55  A ? -0.1 
53  HIS 53  A 53  A ? GLY 51  A 51  A ? -0.5 ASN 54  A 54  A ? -0.3 LEU 135 A 135 A ? -2.2 ARG 55  A 55  A ? -0.4 
54  ASN 54  A 54  A ? LEU 57  A 57  A ? -0.3 ILE 134 A 134 A ? -0.2 LEU 57  A 57  A ? -0.5 HIS 53  A 53  A ? -0.3 
55  ARG 55  A 55  A ? ASN 133 A 133 A ? -2.5 HIS 53  A 53  A ? -0.4 ILE 134 A 134 A ? -0.1 ASN 54  A 54  A ? -0.1 
56  ARG 56  A 56  A ? ASN 133 A 133 A ? -0.2 LEU 57  A 57  A ? -0.1 ARG 55  A 55  A ? -0.2 ILE 134 A 134 A ? -0.1 
57  LEU 57  A 57  A ? ASN 54  A 54  A ? -0.5 ASN 133 A 133 A ? -0.2 ASN 54  A 54  A ? -0.3 HIS 53  A 53  A ? -0.2 
58  PRO 58  A 58  A ? ?   ?   ? ?   ? ? ?    ?   ?   ? ?   ? ? ?    LEU 60  A 60  A ? -0.4 ARG 56  A 56  A ? -0.1 
59  SER 59  A 59  A ? LEU 60  A 60  A ? -0.1 HIS 53  A 53  A ? -0.0 GLU 62  A 62  A ? -1.4 VAL 52  A 52  A ? -0.0 
60  LEU 60  A 60  A ? PRO 58  A 58  A ? -0.4 MET 61  A 61  A ? -0.2 SER 59  A 59  A ? -0.1 GLY 51  A 51  A ? -0.0 
61  MET 61  A 61  A ? GLY 51  A 51  A ? -0.2 GLN 63  A 63  A ? -0.1 LEU 60  A 60  A ? -0.2 GLN 63  A 63  A ? -0.2 
62  GLU 62  A 62  A ? SER 59  A 59  A ? -1.4 GLY 51  A 51  A ? -0.1 ARG 64  A 64  A ? -0.4 GLY 51  A 51  A ? -0.2 
63  GLN 63  A 63  A ? LEU 50  A 50  A ? -2.6 MET 61  A 61  A ? -0.2 LEU 50  A 50  A ? -3.1 HIS 65  A 65  A ? -0.4 
64  ARG 64  A 64  A ? GLU 62  A 62  A ? -0.4 ARG 49  A 49  A ? -0.2 ARG 66  A 66  A ? -0.4 ARG 49  A 49  A ? -0.2 
65  HIS 65  A 65  A ? VAL 48  A 48  A ? -2.8 GLN 63  A 63  A ? -0.4 VAL 48  A 48  A ? -3.4 VAL 67  A 67  A ? -0.3 
66  ARG 66  A 66  A ? ARG 64  A 64  A ? -0.4 LEU 47  A 47  A ? -0.2 GLN 91  A 91  A ? -3.2 ILE 68  A 68  A ? -0.5 
67  VAL 67  A 67  A ? GLN 46  A 46  A ? -0.6 ALA 45  A 45  A ? -0.3 LEU 90  A 90  A ? -0.2 THR 70  A 70  A ? -0.1 
68  ILE 68  A 68  A ? ARG 89  A 89  A ? -2.9 ARG 66  A 66  A ? -0.5 THR 70  A 70  A ? -0.3 LEU 90  A 90  A ? -0.2 
69  LYS 69  A 69  A ? ARG 89  A 89  A ? -1.2 ILE 71  A 71  A ? -0.0 ARG 89  A 89  A ? -3.3 ILE 71  A 71  A ? -0.4 
70  THR 70  A 70  A ? ILE 68  A 68  A ? -0.3 MET 88  A 88  A ? -0.2 VAL 72  A 72  A ? -0.5 MET 88  A 88  A ? -0.2 
71  ILE 71  A 71  A ? LEU 87  A 87  A ? -3.3 LYS 69  A 69  A ? -0.4 LEU 87  A 87  A ? -2.5 HIS 73  A 73  A ? -0.3 
72  VAL 72  A 72  A ? THR 70  A 70  A ? -0.5 MET 86  A 86  A ? -0.2 MET 86  A 86  A ? -0.2 ASP 84  A 84  A ? -0.1 
73  HIS 73  A 73  A ? ILE 85  A 85  A ? -2.4 ILE 71  A 71  A ? -0.3 TYR 76  A 76  A ? -2.0 VAL 72  A 72  A ? -0.1 
74  PRO 74  A 74  A ? ?   ?   ? ?   ? ? ?    ?   ?   ? ?   ? ? ?    HIS 73  A 73  A ? -0.1 VAL 72  A 72  A ? -0.0 
75  ASN 75  A 75  A ? ASN 83  A 83  A ? -0.1 ASN 77  A 77  A ? -0.1 ASN 77  A 77  A ? -0.2 HIS 73  A 73  A ? -0.1 
76  TYR 76  A 76  A ? HIS 73  A 73  A ? -2.0 ILE 85  A 85  A ? -0.1 ASN 83  A 83  A ? -0.2 ASP 84  A 84  A ? -0.1 
77  ASN 77  A 77  A ? ASN 82  A 82  A ? -2.6 ASN 75  A 75  A ? -0.2 TYR 81  A 81  A ? -2.4 ASN 82  A 82  A ? -0.5 
78  PRO 78  A 78  A ? ?   ?   ? ?   ? ? ?    ?   ?   ? ?   ? ? ?    ASN 77  A 77  A ? -0.1 TYR 76  A 76  A ? -0.0 
79  GLN 79  A 79  A ? THR 80  A 80  A ? -0.1 ASN 82  A 82  A ? -0.1 ASN 77  A 77  A ? -0.0 ?   ?   ? ?   ? ? ?    
80  THR 80  A 80  A ? ASN 77  A 77  A ? -0.2 ASN 82  A 82  A ? -0.1 THR 157 A 157 A ? -0.1 ASN 83  A 83  A ? -0.1 
81  TYR 81  A 81  A ? ASN 77  A 77  A ? -2.4 ASN 82  A 82  A ? -0.3 ASP 84  A 84  A ? -1.0 ASN 83  A 83  A ? -0.1 
82  ASN 82  A 82  A ? ASN 77  A 77  A ? -0.5 ASN 83  A 83  A ? -0.2 ASN 77  A 77  A ? -2.6 TYR 81  A 81  A ? -0.3 
83  ASN 83  A 83  A ? TYR 76  A 76  A ? -0.2 ASP 84  A 84  A ? -0.2 ILE 85  A 85  A ? -2.0 ASN 82  A 82  A ? -0.2 
84  ASP 84  A 84  A ? TYR 81  A 81  A ? -1.0 TYR 76  A 76  A ? -0.1 MET 86  A 86  A ? -0.3 ASN 83  A 83  A ? -0.2 
85  ILE 85  A 85  A ? ASN 83  A 83  A ? -2.0 PRO 38  A 38  A ? -0.3 HIS 73  A 73  A ? -2.4 LEU 87  A 87  A ? -0.3 
86  MET 86  A 86  A ? THR 37  A 37  A ? -2.6 ASP 84  A 84  A ? -0.3 THR 37  A 37  A ? -2.5 MET 88  A 88  A ? -0.4 
87  LEU 87  A 87  A ? ILE 71  A 71  A ? -2.5 ILE 85  A 85  A ? -0.3 ILE 71  A 71  A ? -3.3 ARG 89  A 89  A ? -0.5 
88  MET 88  A 88  A ? VAL 35  A 35  A ? -2.9 MET 86  A 86  A ? -0.4 VAL 35  A 35  A ? -2.3 LEU 90  A 90  A ? -0.5 
89  ARG 89  A 89  A ? LYS 69  A 69  A ? -3.3 LEU 87  A 87  A ? -0.5 ILE 68  A 68  A ? -2.9 LYS 69  A 69  A ? -1.2 
90  LEU 90  A 90  A ? HIS 33  A 33  A ? -2.9 MET 88  A 88  A ? -0.5 VAL 67  A 67  A ? -0.2 VAL 94  A 94  A ? -0.0 
91  GLN 91  A 91  A ? ARG 66  A 66  A ? -3.2 ARG 89  A 89  A ? -0.2 LEU 90  A 90  A ? -0.1 VAL 67  A 67  A ? -0.1 
92  ARG 92  A 92  A ? ARG 66  A 66  A ? -0.3 ARG 32  A 32  A ? -0.1 GLN 91  A 91  A ? -0.1 VAL 94  A 94  A ? -0.1 
93  PRO 93  A 93  A ? ?   ?   ? ?   ? ? ?    ?   ?   ? ?   ? ? ?    HIS 33  A 33  A ? -0.2 VAL 95  A 95  A ? -0.2 
94  VAL 94  A 94  A ? ARG 32  A 32  A ? -2.2 ASN 31  A 31  A ? -0.1 VAL 96  A 96  A ? -0.7 ARG 32  A 32  A ? -0.0 
95  VAL 95  A 95  A ? PRO 93  A 93  A ? -0.2 GLN 101 A 101 A ? -0.0 THR 97  A 97  A ? -0.3 VAL 100 A 100 A ? -0.1 
96  VAL 96  A 96  A ? VAL 94  A 94  A ? -0.7 SER 99  A 99  A ? -0.1 LYS 98  A 98  A ? -0.2 GLN 101 A 101 A ? -0.2 
97  THR 97  A 97  A ? VAL 100 A 100 A ? -2.2 VAL 95  A 95  A ? -0.3 VAL 100 A 100 A ? -0.4 GLY 51  A 51  A ? -0.0 
98  LYS 98  A 98  A ? VAL 96  A 96  A ? -0.2 SER 99  A 99  A ? -0.2 GLN 101 A 101 A ? -0.1 GLY 51  A 51  A ? -0.1 
99  SER 99  A 99  A ? VAL 100 A 100 A ? -0.2 MET 61  A 61  A ? -0.1 GLN 101 A 101 A ? -0.4 GLY 51  A 51  A ? -0.3 
100 VAL 100 A 100 A ? THR 97  A 97  A ? -0.4 LEU 50  A 50  A ? -0.1 THR 97  A 97  A ? -2.2 SER 99  A 99  A ? -0.2 
101 GLN 101 A 101 A ? PRO 14  A 14  A ? -1.3 SER 99  A 99  A ? -0.4 LEU 29  A 29  A ? -0.2 VAL 103 A 103 A ? -0.1 
102 PRO 102 A 102 A ? ?   ?   ? ?   ? ? ?    ?   ?   ? ?   ? ? ?    ALA 104 A 104 A ? -0.3 LEU 30  A 30  A ? -0.2 
103 VAL 103 A 103 A ? LEU 29  A 29  A ? -2.4 TRP 15  A 15  A ? -0.2 LEU 105 A 105 A ? -0.2 VAL 186 A 186 A ? -0.1 
104 ALA 104 A 104 A ? ARG 185 A 185 A ? -1.1 PRO 102 A 102 A ? -0.3 LEU 187 A 187 A ? -2.8 ASN 31  A 31  A ? -0.1 
105 LEU 105 A 105 A ? VAL 186 A 186 A ? -0.2 VAL 103 A 103 A ? -0.2 GLN 188 A 188 A ? -0.1 ALA 104 A 104 A ? -0.1 
106 PRO 106 A 106 A ? ?   ?   ? ?   ? ? ?    ?   ?   ? ?   ? ? ?    CYS 109 A 109 A ? -0.1 LEU 105 A 105 A ? -0.1 
107 ARG 107 A 107 A ? ALA 108 A 108 A ? -0.2 CYS 109 A 109 A ? -0.0 CYS 109 A 109 A ? -0.3 LEU 105 A 105 A ? -0.0 
108 ALA 108 A 108 A ? ?   ?   ? ?   ? ? ?    ?   ?   ? ?   ? ? ?    ARG 107 A 107 A ? -0.2 CYS 211 A 211 A ? -0.1 
109 CYS 109 A 109 A ? ARG 107 A 107 A ? -0.3 PRO 110 A 110 A ? -0.1 GLN 188 A 188 A ? -0.1 ARG 107 A 107 A ? -0.0 
110 PRO 110 A 110 A ? ?   ?   ? ?   ? ? ?    ?   ?   ? ?   ? ? ?    ALA 112 A 112 A ? -0.3 CYS 109 A 109 A ? -0.1 
111 ARG 111 A 111 A ? ALA 112 A 112 A ? -0.1 SER 144 A 144 A ? -0.0 GLN 114 A 114 A ? -2.1 ILE 142 A 142 A ? -0.3 
112 ALA 112 A 112 A ? PRO 110 A 110 A ? -0.3 GLY 113 A 113 A ? -0.2 LEU 143 A 143 A ? -0.2 SER 115 A 115 A ? -0.1 
113 GLY 113 A 113 A ? ILE 142 A 142 A ? -3.9 GLN 114 A 114 A ? -0.3 ALA 112 A 112 A ? -0.2 SER 115 A 115 A ? -0.2 
114 GLN 114 A 114 A ? ARG 111 A 111 A ? -2.1 ILE 142 A 142 A ? -0.1 ILE 142 A 142 A ? -2.1 CYS 116 A 116 A ? -0.4 
115 SER 115 A 115 A ? GLN 141 A 141 A ? -0.2 GLY 113 A 113 A ? -0.2 LEU 117 A 117 A ? -0.3 GLN 141 A 141 A ? -0.2 
116 CYS 116 A 116 A ? LEU 140 A 140 A ? -3.6 GLN 114 A 114 A ? -0.4 LEU 140 A 140 A ? -3.4 VAL 118 A 118 A ? -0.4 
117 LEU 117 A 117 A ? THR 182 A 182 A ? -3.5 SER 115 A 115 A ? -0.3 THR 182 A 182 A ? -3.0 SER 119 A 119 A ? -0.4 
118 VAL 118 A 118 A ? ALA 138 A 138 A ? -2.7 CYS 116 A 116 A ? -0.4 ALA 138 A 138 A ? -2.0 GLY 120 A 120 A ? -0.3 
119 SER 119 A 119 A ? PRO 180 A 180 A ? -1.3 LEU 117 A 117 A ? -0.4 TRP 121 A 121 A ? -0.3 CYS 137 A 137 A ? -0.2 
120 GLY 120 A 120 A ? GLN 136 A 136 A ? -2.1 VAL 118 A 118 A ? -0.3 GLN 136 A 136 A ? -2.3 VAL 2   A 2   A ? -0.2 
121 TRP 121 A 121 A ? GLY 175 A 175 A ? -0.4 SER 119 A 119 A ? -0.3 ASP 176 A 176 A ? -0.1 THR 124 A 124 A ? -0.1 
122 GLY 122 A 122 A ? THR 123 A 123 A ? -0.2 CYS 173 A 173 A ? -0.1 GLY 175 A 175 A ? -0.3 VAL 2   A 2   A ? -0.2 
123 THR 123 A 123 A ? GLN 174 A 174 A ? -3.7 LYS 1   A 1   A ? -0.3 TYR 131 A 131 A ? -0.2 GLY 122 A 122 A ? -0.2 
124 THR 124 A 124 A ? ILE 130 A 130 A ? -1.8 LYS 1   A 1   A ? -0.2 SER 126 A 126 A ? -0.3 GLU 4   A 4   A ? -0.3 
125 HIS 125 A 125 A ? GLY 128 A 128 A ? -0.3 ILE 130 A 130 A ? -0.3 ILE 130 A 130 A ? -0.3 GLY 128 A 128 A ? -0.1 
126 SER 126 A 126 A ? THR 124 A 124 A ? -0.3 PRO 127 A 127 A ? -0.2 GLY 128 A 128 A ? -0.1 VAL 197 A 197 A ? -0.1 
127 PRO 127 A 127 A ? ?   ?   ? ?   ? ? ?    ?   ?   ? ?   ? ? ?    SER 126 A 126 A ? -0.2 ALA 129 A 129 A ? -0.1 
128 GLY 128 A 128 A ? SER 126 A 126 A ? -0.1 HIS 125 A 125 A ? -0.1 ILE 130 A 130 A ? -0.6 HIS 125 A 125 A ? -0.3 
129 ALA 129 A 129 A ? PRO 127 A 127 A ? -0.1 THR 123 A 123 A ? -0.1 TYR 131 A 131 A ? -0.6 SER 126 A 126 A ? -0.1 
130 ILE 130 A 130 A ? GLY 128 A 128 A ? -0.6 HIS 125 A 125 A ? -0.3 THR 124 A 124 A ? -1.8 HIS 125 A 125 A ? -0.3 
131 TYR 131 A 131 A ? ALA 129 A 129 A ? -0.6 THR 123 A 123 A ? -0.2 THR 123 A 123 A ? -0.2 GLY 122 A 122 A ? -0.1 
132 PRO 132 A 132 A ? ?   ?   ? ?   ? ? ?    ?   ?   ? ?   ? ? ?    ARG 55  A 55  A ? -0.1 GLN 136 A 136 A ? -0.1 
133 ASN 133 A 133 A ? ASN 54  A 54  A ? -0.1 LEU 135 A 135 A ? -0.1 ARG 55  A 55  A ? -2.5 LEU 135 A 135 A ? -0.4 
134 ILE 134 A 134 A ? ASN 54  A 54  A ? -0.2 ARG 55  A 55  A ? -0.1 ASN 54  A 54  A ? -0.2 HIS 53  A 53  A ? -0.1 
135 LEU 135 A 135 A ? HIS 53  A 53  A ? -2.2 ASN 133 A 133 A ? -0.4 CYS 8   A 8   A ? -3.1 CYS 137 A 137 A ? -0.3 
136 GLN 136 A 136 A ? GLY 120 A 120 A ? -2.3 PRO 7   A 7   A ? -0.3 GLY 120 A 120 A ? -2.1 ALA 138 A 138 A ? -0.3 
137 CYS 137 A 137 A ? TYR 6   A 6   A ? -3.5 LEU 135 A 135 A ? -0.3 TYR 6   A 6   A ? -2.9 GLN 139 A 139 A ? -0.3 
138 ALA 138 A 138 A ? VAL 118 A 118 A ? -2.0 GLN 136 A 136 A ? -0.3 VAL 118 A 118 A ? -2.7 LEU 140 A 140 A ? -0.4 
139 GLN 139 A 139 A ? CYS 137 A 137 A ? -0.3 LEU 117 A 117 A ? -0.2 GLN 141 A 141 A ? -0.3 LEU 117 A 117 A ? -0.2 
140 LEU 140 A 140 A ? CYS 116 A 116 A ? -3.4 ALA 138 A 138 A ? -0.4 CYS 116 A 116 A ? -3.6 ILE 142 A 142 A ? -0.4 
141 GLN 141 A 141 A ? GLY 164 A 164 A ? -1.0 GLN 139 A 139 A ? -0.3 GLY 164 A 164 A ? -2.3 LEU 143 A 143 A ? -0.4 
142 ILE 142 A 142 A ? GLN 114 A 114 A ? -2.1 LEU 140 A 140 A ? -0.4 GLY 113 A 113 A ? -3.9 SER 144 A 144 A ? -0.2 
143 LEU 143 A 143 A ? CYS 162 A 162 A ? -2.4 GLN 141 A 141 A ? -0.4 CYS 162 A 162 A ? -0.5 ILE 165 A 165 A ? -0.0 
144 SER 144 A 144 A ? ILE 142 A 142 A ? -0.2 ASN 145 A 145 A ? -0.1 CYS 148 A 148 A ? -2.0 ARG 149 A 149 A ? -0.2 
145 ASN 145 A 145 A ? GLU 146 A 146 A ? -0.2 PHE 147 A 147 A ? -0.2 ARG 149 A 149 A ? -2.6 LYS 150 A 150 A ? -0.2 
146 GLU 146 A 146 A ? CYS 148 A 148 A ? -0.2 PHE 147 A 147 A ? -0.2 LYS 150 A 150 A ? -2.1 ASN 145 A 145 A ? -0.2 
147 PHE 147 A 147 A ? CYS 148 A 148 A ? -0.2 ARG 149 A 149 A ? -0.2 ALA 151 A 151 A ? -1.6 GLU 146 A 146 A ? -0.2 
148 CYS 148 A 148 A ? SER 144 A 144 A ? -2.0 ARG 149 A 149 A ? -0.2 TYR 152 A 152 A ? -2.7 GLY 153 A 153 A ? -0.4 
149 ARG 149 A 149 A ? ASN 145 A 145 A ? -2.6 ALA 151 A 151 A ? -0.2 GLY 153 A 153 A ? -2.4 CYS 148 A 148 A ? -0.2 
150 LYS 150 A 150 A ? GLU 146 A 146 A ? -2.1 ASN 145 A 145 A ? -0.2 CYS 148 A 148 A ? -0.2 ARG 149 A 149 A ? -0.2 
151 ALA 151 A 151 A ? PHE 147 A 147 A ? -1.6 GLU 146 A 146 A ? -0.2 ARG 149 A 149 A ? -0.2 LYS 150 A 150 A ? -0.2 
152 TYR 152 A 152 A ? CYS 148 A 148 A ? -2.7 GLY 153 A 153 A ? -0.2 TRP 155 A 155 A ? -1.3 ARG 149 A 149 A ? -0.2 
153 GLY 153 A 153 A ? ARG 149 A 149 A ? -2.4 CYS 148 A 148 A ? -0.4 PHE 156 A 156 A ? -1.6 TYR 152 A 152 A ? -0.2 
154 ALA 154 A 154 A ? TRP 155 A 155 A ? -0.3 TYR 152 A 152 A ? -0.1 GLY 153 A 153 A ? -0.2 ARG 149 A 149 A ? -0.1 
155 TRP 155 A 155 A ? TYR 152 A 152 A ? -1.3 ARG 149 A 149 A ? -0.1 THR 157 A 157 A ? -0.6 ALA 154 A 154 A ? -0.3 
156 PHE 156 A 156 A ? GLY 153 A 153 A ? -1.6 ARG 149 A 149 A ? -0.1 ASN 82  A 82  A ? -0.0 THR 80  A 80  A ? -0.0 
157 THR 157 A 157 A ? TRP 155 A 155 A ? -0.6 THR 80  A 80  A ? -0.1 MET 160 A 160 A ? -1.7 TRP 155 A 155 A ? -0.0 
158 PRO 158 A 158 A ? ?   ?   ? ?   ? ? ?    ?   ?   ? ?   ? ? ?    ASN 212 A 212 A ? -0.1 THR 157 A 157 A ? -0.0 
159 ASN 159 A 159 A ? THR 208 A 208 A ? -0.0 CYS 211 A 211 A ? -0.0 ARG 209 A 209 A ? -2.2 MET 161 A 161 A ? -0.3 
160 MET 160 A 160 A ? THR 157 A 157 A ? -1.7 THR 208 A 208 A ? -0.2 CYS 162 A 162 A ? -0.3 THR 208 A 208 A ? -0.2 
161 MET 161 A 161 A ? TYR 207 A 207 A ? -2.2 ASN 159 A 159 A ? -0.3 TYR 207 A 207 A ? -3.4 ALA 163 A 163 A ? -0.4 
162 CYS 162 A 162 A ? LEU 143 A 143 A ? -0.5 MET 160 A 160 A ? -0.3 LEU 143 A 143 A ? -2.4 GLY 164 A 164 A ? -0.4 
163 ALA 163 A 163 A ? GLY 205 A 205 A ? -1.8 MET 161 A 161 A ? -0.4 GLY 205 A 205 A ? -1.4 ILE 165 A 165 A ? -0.3 
164 GLY 164 A 164 A ? GLN 141 A 141 A ? -2.3 CYS 162 A 162 A ? -0.4 GLN 141 A 141 A ? -1.0 ASP 171 A 171 A ? -0.1 
165 ILE 165 A 165 A ? VAL 170 A 170 A ? -0.6 ALA 163 A 163 A ? -0.3 ARG 168 A 168 A ? -2.6 VAL 170 A 170 A ? -0.3 
166 PRO 166 A 166 A ? ?   ?   ? ?   ? ? ?    ?   ?   ? ?   ? ? ?    ARG 169 A 169 A ? -0.1 GLY 164 A 164 A ? -0.0 
167 GLY 167 A 167 A ? ARG 168 A 168 A ? -0.3 ARG 200 A 200 A ? -0.1 ARG 169 A 169 A ? -0.3 GLY 164 A 164 A ? -0.0 
168 ARG 168 A 168 A ? ILE 165 A 165 A ? -2.6 VAL 170 A 170 A ? -0.1 ASN 202 A 202 A ? -0.3 GLY 167 A 167 A ? -0.3 
169 ARG 169 A 169 A ? GLY 167 A 167 A ? -0.3 PRO 201 A 201 A ? -0.1 ASP 171 A 171 A ? -0.3 ILE 3   A 3   A ? -0.1 
170 VAL 170 A 170 A ? ILE 165 A 165 A ? -0.3 GLU 4   A 4   A ? -0.1 ILE 165 A 165 A ? -0.6 SER 172 A 172 A ? -0.3 
171 ASP 171 A 171 A ? ILE 3   A 3   A ? -1.2 ARG 169 A 169 A ? -0.3 ILE 3   A 3   A ? -3.0 CYS 173 A 173 A ? -0.3 
172 SER 172 A 172 A ? VAL 2   A 2   A ? -0.3 VAL 170 A 170 A ? -0.3 VAL 2   A 2   A ? -0.2 GLY 199 A 199 A ? -0.2 
173 CYS 173 A 173 A ? LYS 1   A 1   A ? -1.4 ASP 171 A 171 A ? -0.3 ASP 176 A 176 A ? -2.1 GLY 122 A 122 A ? -0.1 
174 GLN 174 A 174 A ? GLY 175 A 175 A ? -0.3 SER 172 A 172 A ? -0.2 THR 123 A 123 A ? -3.7 CYS 173 A 173 A ? -0.2 
175 GLY 175 A 175 A ? GLY 122 A 122 A ? -0.3 SER 172 A 172 A ? -0.1 TRP 121 A 121 A ? -0.4 GLN 174 A 174 A ? -0.3 
176 ASP 176 A 176 A ? CYS 173 A 173 A ? -2.1 LYS 1   A 1   A ? -0.2 GLY 179 A 179 A ? -3.3 VAL 191 A 191 A ? -0.3 
177 SER 177 A 177 A ? GLY 178 A 178 A ? -0.3 PHE 24  A 24  A ? -0.2 GLY 26  A 26  A ? -4.3 SER 192 A 192 A ? -0.2 
178 GLY 178 A 178 A ? VAL 191 A 191 A ? -2.3 GLY 179 A 179 A ? -0.3 SER 177 A 177 A ? -0.3 ALA 17  A 17  A ? -0.2 
179 GLY 179 A 179 A ? ASP 176 A 176 A ? -3.3 GLY 26  A 26  A ? -0.2 VAL 191 A 191 A ? -2.5 GLY 178 A 178 A ? -0.3 
180 PRO 180 A 180 A ? ?   ?   ? ?   ? ? ?    ?   ?   ? ?   ? ? ?    SER 119 A 119 A ? -1.3 THR 182 A 182 A ? -0.6 
181 LEU 181 A 181 A ? GLY 189 A 189 A ? -2.6 GLY 179 A 179 A ? -0.2 GLN 188 A 188 A ? -3.1 GLY 189 A 189 A ? -1.6 
182 THR 182 A 182 A ? LEU 117 A 117 A ? -3.0 PRO 180 A 180 A ? -0.6 LEU 117 A 117 A ? -3.5 GLY 184 A 184 A ? -0.5 
183 CYS 183 A 183 A ? VAL 186 A 186 A ? -2.3 LEU 181 A 181 A ? -0.4 VAL 186 A 186 A ? -0.5 CYS 116 A 116 A ? -0.2 
184 GLY 184 A 184 A ? THR 182 A 182 A ? -0.5 ARG 185 A 185 A ? -0.2 CYS 183 A 183 A ? -0.1 LEU 187 A 187 A ? -0.1 
185 ARG 185 A 185 A ? VAL 186 A 186 A ? -0.3 VAL 103 A 103 A ? -0.0 ALA 104 A 104 A ? -1.1 LEU 187 A 187 A ? -0.5 
186 VAL 186 A 186 A ? CYS 183 A 183 A ? -0.5 VAL 103 A 103 A ? -0.1 CYS 183 A 183 A ? -2.3 GLN 188 A 188 A ? -0.5 
187 LEU 187 A 187 A ? ALA 104 A 104 A ? -2.8 ARG 185 A 185 A ? -0.5 THR 182 A 182 A ? -0.2 ILE 190 A 190 A ? -0.1 
188 GLN 188 A 188 A ? LEU 181 A 181 A ? -3.1 VAL 186 A 186 A ? -0.5 VAL 210 A 210 A ? -1.4 CYS 211 A 211 A ? -0.4 
189 GLY 189 A 189 A ? LEU 181 A 181 A ? -1.6 ARG 209 A 209 A ? -0.2 LEU 181 A 181 A ? -2.6 VAL 191 A 191 A ? -0.4 
190 ILE 190 A 190 A ? THR 208 A 208 A ? -1.2 GLN 188 A 188 A ? -0.3 THR 208 A 208 A ? -2.8 SER 192 A 192 A ? -0.2 
191 VAL 191 A 191 A ? GLY 179 A 179 A ? -2.5 GLY 189 A 189 A ? -0.4 GLY 178 A 178 A ? -2.3 TYR 207 A 207 A ? -0.2 
192 SER 192 A 192 A ? VAL 206 A 206 A ? -2.4 TRP 193 A 193 A ? -0.4 GLY 194 A 194 A ? -0.3 TYR 207 A 207 A ? -0.2 
193 TRP 193 A 193 A ? VAL 206 A 206 A ? -1.4 GLN 174 A 174 A ? -0.0 VAL 206 A 206 A ? -2.9 SER 192 A 192 A ? -0.4 
194 GLY 194 A 194 A ? SER 192 A 192 A ? -0.3 GLY 205 A 205 A ? -0.2 GLY 205 A 205 A ? -0.1 CYS 198 A 198 A ? -0.1 
195 PRO 195 A 195 A ? ?   ?   ? ?   ? ? ?    ?   ?   ? ?   ? ? ?    VAL 206 A 206 A ? -0.1 GLY 199 A 199 A ? -0.0 
196 PRO 196 A 196 A ? ?   ?   ? ?   ? ? ?    ?   ?   ? ?   ? ? ?    CYS 198 A 198 A ? -0.5 GLN 174 A 174 A ? -0.1 
197 VAL 197 A 197 A ? SER 126 A 126 A ? -0.1 PRO 127 A 127 A ? -0.1 ARG 200 A 200 A ? -0.6 SER 126 A 126 A ? -0.1 
198 CYS 198 A 198 A ? PRO 196 A 196 A ? -0.5 GLY 199 A 199 A ? -0.2 SER 126 A 126 A ? -0.1 CYS 173 A 173 A ? -0.1 
199 GLY 199 A 199 A ? GLU 203 A 203 A ? -0.3 ARG 200 A 200 A ? -0.3 CYS 198 A 198 A ? -0.2 ASP 171 A 171 A ? -0.1 
200 ARG 200 A 200 A ? VAL 197 A 197 A ? -0.6 GLU 203 A 203 A ? -0.4 GLU 203 A 203 A ? -1.9 GLY 199 A 199 A ? -0.3 
201 PRO 201 A 201 A ? ?   ?   ? ?   ? ? ?    ?   ?   ? ?   ? ? ?    ARG 169 A 169 A ? -0.1 ARG 200 A 200 A ? -0.1 
202 ASN 202 A 202 A ? ARG 168 A 168 A ? -0.3 ILE 165 A 165 A ? -0.3 ARG 169 A 169 A ? -0.1 GLY 164 A 164 A ? -0.0 
203 GLU 203 A 203 A ? ARG 200 A 200 A ? -1.9 PRO 195 A 195 A ? -0.0 ARG 200 A 200 A ? -0.4 GLY 199 A 199 A ? -0.3 
204 PRO 204 A 204 A ? ?   ?   ? ?   ? ? ?    ?   ?   ? ?   ? ? ?    GLY 164 A 164 A ? -0.2 VAL 206 A 206 A ? -0.2 
205 GLY 205 A 205 A ? ALA 163 A 163 A ? -1.4 GLY 194 A 194 A ? -0.1 ALA 163 A 163 A ? -1.8 TYR 207 A 207 A ? -0.4 
206 VAL 206 A 206 A ? TRP 193 A 193 A ? -2.9 CYS 162 A 162 A ? -0.2 SER 192 A 192 A ? -2.4 TRP 193 A 193 A ? -1.4 
207 TYR 207 A 207 A ? MET 161 A 161 A ? -3.4 GLY 205 A 205 A ? -0.4 MET 161 A 161 A ? -2.2 ARG 209 A 209 A ? -0.5 
208 THR 208 A 208 A ? ILE 190 A 190 A ? -2.8 VAL 206 A 206 A ? -0.3 ILE 190 A 190 A ? -1.2 VAL 210 A 210 A ? -0.9 
209 ARG 209 A 209 A ? ASN 159 A 159 A ? -2.2 TYR 207 A 207 A ? -0.5 ASN 212 A 212 A ? -1.3 GLY 189 A 189 A ? -0.2 
210 VAL 210 A 210 A ? GLN 188 A 188 A ? -1.4 THR 208 A 208 A ? -0.9 TYR 213 A 213 A ? -2.8 LEU 214 A 214 A ? -0.2 
211 CYS 211 A 211 A ? GLN 188 A 188 A ? -0.4 ASN 212 A 212 A ? -0.3 LEU 214 A 214 A ? -0.7 VAL 210 A 210 A ? -0.3 
212 ASN 212 A 212 A ? ARG 209 A 209 A ? -1.3 TYR 213 A 213 A ? -0.2 CYS 211 A 211 A ? -0.3 VAL 210 A 210 A ? -0.2 
213 TYR 213 A 213 A ? VAL 210 A 210 A ? -2.8 ARG 209 A 209 A ? -0.2 ILE 217 A 217 A ? -2.9 ASN 212 A 212 A ? -0.2 
214 LEU 214 A 214 A ? CYS 211 A 211 A ? -0.7 TRP 216 A 216 A ? -0.2 ARG 218 A 218 A ? -2.7 ASP 219 A 219 A ? -0.2 
215 SER 215 A 215 A ? CYS 211 A 211 A ? -0.2 ILE 217 A 217 A ? -0.2 ASP 219 A 219 A ? -2.4 LEU 214 A 214 A ? -0.2 
216 TRP 216 A 216 A ? ARG 218 A 218 A ? -0.2 ILE 217 A 217 A ? -0.2 ILE 220 A 220 A ? -2.0 LEU 214 A 214 A ? -0.2 
217 ILE 217 A 217 A ? TYR 213 A 213 A ? -2.9 ARG 218 A 218 A ? -0.2 ILE 221 A 221 A ? -2.5 SER 215 A 215 A ? -0.2 
218 ARG 218 A 218 A ? LEU 214 A 214 A ? -2.7 ASP 219 A 219 A ? -0.2 ASN 222 A 222 A ? -2.7 GLY 223 A 223 A ? -0.3 
219 ASP 219 A 219 A ? SER 215 A 215 A ? -2.4 LEU 214 A 214 A ? -0.2 GLY 223 A 223 A ? -1.5 ARG 218 A 218 A ? -0.2 
220 ILE 220 A 220 A ? TRP 216 A 216 A ? -2.0 ASN 222 A 222 A ? -0.2 ASN 224 A 224 A ? -0.7 ARG 218 A 218 A ? -0.2 
221 ILE 221 A 221 A ? ILE 217 A 217 A ? -2.5 ASN 222 A 222 A ? -0.2 ASN 224 A 224 A ? -0.6 ASP 219 A 219 A ? -0.2 
222 ASN 222 A 222 A ? ARG 218 A 218 A ? -2.7 GLY 223 A 223 A ? -0.2 ILE 221 A 221 A ? -0.2 ILE 220 A 220 A ? -0.2 
223 GLY 223 A 223 A ? ASP 219 A 219 A ? -1.5 ARG 218 A 218 A ? -0.3 ASN 222 A 222 A ? -0.2 ILE 221 A 221 A ? -0.2 
224 ASN 224 A 224 A ? ILE 220 A 220 A ? -0.7 ILE 221 A 221 A ? -0.6 ?   ?   ? ?   ? ? ?    ?   ?   ? ?   ? ? ?    
# 
loop_
_dssp_statistics_histogram.entry_id 
_dssp_statistics_histogram.type 
_dssp_statistics_histogram.1 
_dssp_statistics_histogram.2 
_dssp_statistics_histogram.3 
_dssp_statistics_histogram.4 
_dssp_statistics_histogram.5 
_dssp_statistics_histogram.6 
_dssp_statistics_histogram.7 
_dssp_statistics_histogram.8 
_dssp_statistics_histogram.9 
_dssp_statistics_histogram.10 
_dssp_statistics_histogram.11 
_dssp_statistics_histogram.12 
_dssp_statistics_histogram.13 
_dssp_statistics_histogram.14 
_dssp_statistics_histogram.15 
_dssp_statistics_histogram.16 
_dssp_statistics_histogram.17 
_dssp_statistics_histogram.18 
_dssp_statistics_histogram.19 
_dssp_statistics_histogram.20 
_dssp_statistics_histogram.21 
_dssp_statistics_histogram.22 
_dssp_statistics_histogram.23 
_dssp_statistics_histogram.24 
_dssp_statistics_histogram.25 
_dssp_statistics_histogram.26 
_dssp_statistics_histogram.27 
_dssp_statistics_histogram.28 
_dssp_statistics_histogram.29 
_dssp_statistics_histogram.30 
Alligator_sinensis_GeneID=112549762 residues_per_alpha_helix        0 0 0 0 0 0 0 1 0 1 0 0 0 0 0 0 0 0 0 0 0 0 0 0 0 0 0 0 0 0 
Alligator_sinensis_GeneID=112549762 parallel_bridges_per_ladder     1 0 0 0 0 0 0 0 0 0 0 0 0 0 0 0 0 0 0 0 0 0 0 0 0 0 0 0 0 0 
Alligator_sinensis_GeneID=112549762 antiparallel_bridges_per_ladder 1 5 1 6 1 1 0 0 0 0 0 0 0 0 0 0 0 0 0 0 0 0 0 0 0 0 0 0 0 0 
Alligator_sinensis_GeneID=112549762 ladders_per_sheet               1 0 0 0 0 1 1 0 0 0 0 0 0 0 0 0 0 0 0 0 0 0 0 0 0 0 0 0 0 0 
# 
loop_
_dssp_statistics_hbond.entry_id 
_dssp_statistics_hbond.type 
_dssp_statistics_hbond.count 
_dssp_statistics_hbond.count_per_100 
Alligator_sinensis_GeneID=112549762 O(I)-->H-N(J)          137 61.2 
Alligator_sinensis_GeneID=112549762 'PARALLEL BRIDGES'     2   0.9  
Alligator_sinensis_GeneID=112549762 'ANTIPARALLEL BRIDGES' 66  29.5 
Alligator_sinensis_GeneID=112549762 O(I)-->H-N(I-5)        2   0.9  
Alligator_sinensis_GeneID=112549762 O(I)-->H-N(I-4)        1   0.4  
Alligator_sinensis_GeneID=112549762 O(I)-->H-N(I-3)        3   1.3  
Alligator_sinensis_GeneID=112549762 O(I)-->H-N(I-2)        0   0.0  
Alligator_sinensis_GeneID=112549762 O(I)-->H-N(I-1)        0   0.0  
Alligator_sinensis_GeneID=112549762 O(I)-->H-N(I+0)        0   0.0  
Alligator_sinensis_GeneID=112549762 O(I)-->H-N(I+1)        0   0.0  
Alligator_sinensis_GeneID=112549762 O(I)-->H-N(I+2)        19  8.5  
Alligator_sinensis_GeneID=112549762 O(I)-->H-N(I+3)        21  9.4  
Alligator_sinensis_GeneID=112549762 O(I)-->H-N(I+4)        15  6.7  
Alligator_sinensis_GeneID=112549762 O(I)-->H-N(I+5)        0   0.0  
# 
_dssp_statistics.entry_id                       Alligator_sinensis_GeneID=112549762 
_dssp_statistics.nr_of_residues                 224 
_dssp_statistics.nr_of_chains                   1 
_dssp_statistics.nr_of_ss_bridges_total         0 
_dssp_statistics.nr_of_ss_bridges_intra_chain   0 
_dssp_statistics.nr_of_ss_bridges_inter_chain   0 
# 
loop_
_chem_comp.id 
_chem_comp.type 
_chem_comp.mon_nstd_flag 
_chem_comp.name 
_chem_comp.formula 
_chem_comp.formula_weight 
ALA 'L-PEPTIDE LINKING' y ALANINE         'C3 H7 N O2'     89.093 
ARG 'L-PEPTIDE LINKING' y ARGININE        'C6 H15 N4 O2'  175.209 
ASN 'L-PEPTIDE LINKING' y ASPARAGINE      'C4 H8 N2 O3'   132.118 
ASP 'L-PEPTIDE LINKING' y 'ASPARTIC ACID' 'C4 H7 N O4'    133.103 
CYS 'L-PEPTIDE LINKING' y CYSTEINE        'C3 H7 N O2 S'  121.158 
GLN 'L-PEPTIDE LINKING' y GLUTAMINE       'C5 H10 N2 O3'  146.144 
GLU 'L-PEPTIDE LINKING' y 'GLUTAMIC ACID' 'C5 H9 N O4'    147.129 
GLY 'PEPTIDE LINKING'   y GLYCINE         'C2 H5 N O2'     75.067 
HIS 'L-PEPTIDE LINKING' y HISTIDINE       'C6 H10 N3 O2'  156.162 
ILE 'L-PEPTIDE LINKING' y ISOLEUCINE      'C6 H13 N O2'   131.173 
LEU 'L-PEPTIDE LINKING' y LEUCINE         'C6 H13 N O2'   131.173 
LYS 'L-PEPTIDE LINKING' y LYSINE          'C6 H15 N2 O2'  147.195 
MET 'L-PEPTIDE LINKING' y METHIONINE      'C5 H11 N O2 S' 149.211 
PHE 'L-PEPTIDE LINKING' y PHENYLALANINE   'C9 H11 N O2'   165.189 
PRO 'L-PEPTIDE LINKING' y PROLINE         'C5 H9 N O2'     115.13 
SER 'L-PEPTIDE LINKING' y SERINE          'C3 H7 N O3'    105.093 
THR 'L-PEPTIDE LINKING' y THREONINE       'C4 H9 N O3'    119.119 
TRP 'L-PEPTIDE LINKING' y TRYPTOPHAN      'C11 H12 N2 O2' 204.225 
TYR 'L-PEPTIDE LINKING' y TYROSINE        'C9 H11 N O3'   181.189 
VAL 'L-PEPTIDE LINKING' y VALINE          'C5 H11 N O2'   117.146 
# 
loop_
_atom_type.symbol 
N 
C 
O 
S 
# 
loop_
_entity_poly_seq.entity_id 
_entity_poly_seq.num 
_entity_poly_seq.mon_id 
_entity_poly_seq.hetero 
1   1 LYS n 
1   2 VAL n 
1   3 ILE n 
1   4 GLU n 
1   5 GLY n 
1   6 TYR n 
1   7 PRO n 
1   8 CYS n 
1   9 GLN n 
1  10 PRO n 
1  11 ASN n 
1  12 SER n 
1  13 GLN n 
1  14 PRO n 
1  15 TRP n 
1  16 GLN n 
1  17 ALA n 
1  18 TYR n 
1  19 LEU n 
1  20 GLN n 
1  21 GLY n 
1  22 SER n 
1  23 THR n 
1  24 PHE n 
1  25 CYS n 
1  26 GLY n 
1  27 GLY n 
1  28 VAL n 
1  29 LEU n 
1  30 LEU n 
1  31 ASN n 
1  32 ARG n 
1  33 HIS n 
1  34 TRP n 
1  35 VAL n 
1  36 LEU n 
1  37 THR n 
1  38 PRO n 
1  39 ALA n 
1  40 HIS n 
1  41 CYS n 
1  42 LYS n 
1  43 MET n 
1  44 ALA n 
1  45 ALA n 
1  46 GLN n 
1  47 LEU n 
1  48 VAL n 
1  49 ARG n 
1  50 LEU n 
1  51 GLY n 
1  52 VAL n 
1  53 HIS n 
1  54 ASN n 
1  55 ARG n 
1  56 ARG n 
1  57 LEU n 
1  58 PRO n 
1  59 SER n 
1  60 LEU n 
1  61 MET n 
1  62 GLU n 
1  63 GLN n 
1  64 ARG n 
1  65 HIS n 
1  66 ARG n 
1  67 VAL n 
1  68 ILE n 
1  69 LYS n 
1  70 THR n 
1  71 ILE n 
1  72 VAL n 
1  73 HIS n 
1  74 PRO n 
1  75 ASN n 
1  76 TYR n 
1  77 ASN n 
1  78 PRO n 
1  79 GLN n 
1  80 THR n 
1  81 TYR n 
1  82 ASN n 
1  83 ASN n 
1  84 ASP n 
1  85 ILE n 
1  86 MET n 
1  87 LEU n 
1  88 MET n 
1  89 ARG n 
1  90 LEU n 
1  91 GLN n 
1  92 ARG n 
1  93 PRO n 
1  94 VAL n 
1  95 VAL n 
1  96 VAL n 
1  97 THR n 
1  98 LYS n 
1  99 SER n 
1 100 VAL n 
1 101 GLN n 
1 102 PRO n 
1 103 VAL n 
1 104 ALA n 
1 105 LEU n 
1 106 PRO n 
1 107 ARG n 
1 108 ALA n 
1 109 CYS n 
1 110 PRO n 
1 111 ARG n 
1 112 ALA n 
1 113 GLY n 
1 114 GLN n 
1 115 SER n 
1 116 CYS n 
1 117 LEU n 
1 118 VAL n 
1 119 SER n 
1 120 GLY n 
1 121 TRP n 
1 122 GLY n 
1 123 THR n 
1 124 THR n 
1 125 HIS n 
1 126 SER n 
1 127 PRO n 
1 128 GLY n 
1 129 ALA n 
1 130 ILE n 
1 131 TYR n 
1 132 PRO n 
1 133 ASN n 
1 134 ILE n 
1 135 LEU n 
1 136 GLN n 
1 137 CYS n 
1 138 ALA n 
1 139 GLN n 
1 140 LEU n 
1 141 GLN n 
1 142 ILE n 
1 143 LEU n 
1 144 SER n 
1 145 ASN n 
1 146 GLU n 
1 147 PHE n 
1 148 CYS n 
1 149 ARG n 
1 150 LYS n 
1 151 ALA n 
1 152 TYR n 
1 153 GLY n 
1 154 ALA n 
1 155 TRP n 
1 156 PHE n 
1 157 THR n 
1 158 PRO n 
1 159 ASN n 
1 160 MET n 
1 161 MET n 
1 162 CYS n 
1 163 ALA n 
1 164 GLY n 
1 165 ILE n 
1 166 PRO n 
1 167 GLY n 
1 168 ARG n 
1 169 ARG n 
1 170 VAL n 
1 171 ASP n 
1 172 SER n 
1 173 CYS n 
1 174 GLN n 
1 175 GLY n 
1 176 ASP n 
1 177 SER n 
1 178 GLY n 
1 179 GLY n 
1 180 PRO n 
1 181 LEU n 
1 182 THR n 
1 183 CYS n 
1 184 GLY n 
1 185 ARG n 
1 186 VAL n 
1 187 LEU n 
1 188 GLN n 
1 189 GLY n 
1 190 ILE n 
1 191 VAL n 
1 192 SER n 
1 193 TRP n 
1 194 GLY n 
1 195 PRO n 
1 196 PRO n 
1 197 VAL n 
1 198 CYS n 
1 199 GLY n 
1 200 ARG n 
1 201 PRO n 
1 202 ASN n 
1 203 GLU n 
1 204 PRO n 
1 205 GLY n 
1 206 VAL n 
1 207 TYR n 
1 208 THR n 
1 209 ARG n 
1 210 VAL n 
1 211 CYS n 
1 212 ASN n 
1 213 TYR n 
1 214 LEU n 
1 215 SER n 
1 216 TRP n 
1 217 ILE n 
1 218 ARG n 
1 219 ASP n 
1 220 ILE n 
1 221 ILE n 
1 222 ASN n 
1 223 GLY n 
1 224 ASN n 
# 
loop_
_pdbx_poly_seq_scheme.asym_id 
_pdbx_poly_seq_scheme.entity_id 
_pdbx_poly_seq_scheme.seq_id 
_pdbx_poly_seq_scheme.mon_id 
_pdbx_poly_seq_scheme.ndb_seq_num 
_pdbx_poly_seq_scheme.pdb_seq_num 
_pdbx_poly_seq_scheme.auth_seq_num 
_pdbx_poly_seq_scheme.pdb_mon_id 
_pdbx_poly_seq_scheme.auth_mon_id 
_pdbx_poly_seq_scheme.pdb_strand_id 
_pdbx_poly_seq_scheme.pdb_ins_code 
_pdbx_poly_seq_scheme.hetero 
A 1   1 LYS   1 1   1   LYS LYS A ? n 
A 1   2 VAL   2 2   2   VAL VAL A ? n 
A 1   3 ILE   3 3   3   ILE ILE A ? n 
A 1   4 GLU   4 4   4   GLU GLU A ? n 
A 1   5 GLY   5 5   5   GLY GLY A ? n 
A 1   6 TYR   6 6   6   TYR TYR A ? n 
A 1   7 PRO   7 7   7   PRO PRO A ? n 
A 1   8 CYS   8 8   8   CYS CYS A ? n 
A 1   9 GLN   9 9   9   GLN GLN A ? n 
A 1  10 PRO  10 10  10  PRO PRO A ? n 
A 1  11 ASN  11 11  11  ASN ASN A ? n 
A 1  12 SER  12 12  12  SER SER A ? n 
A 1  13 GLN  13 13  13  GLN GLN A ? n 
A 1  14 PRO  14 14  14  PRO PRO A ? n 
A 1  15 TRP  15 15  15  TRP TRP A ? n 
A 1  16 GLN  16 16  16  GLN GLN A ? n 
A 1  17 ALA  17 17  17  ALA ALA A ? n 
A 1  18 TYR  18 18  18  TYR TYR A ? n 
A 1  19 LEU  19 19  19  LEU LEU A ? n 
A 1  20 GLN  20 20  20  GLN GLN A ? n 
A 1  21 GLY  21 21  21  GLY GLY A ? n 
A 1  22 SER  22 22  22  SER SER A ? n 
A 1  23 THR  23 23  23  THR THR A ? n 
A 1  24 PHE  24 24  24  PHE PHE A ? n 
A 1  25 CYS  25 25  25  CYS CYS A ? n 
A 1  26 GLY  26 26  26  GLY GLY A ? n 
A 1  27 GLY  27 27  27  GLY GLY A ? n 
A 1  28 VAL  28 28  28  VAL VAL A ? n 
A 1  29 LEU  29 29  29  LEU LEU A ? n 
A 1  30 LEU  30 30  30  LEU LEU A ? n 
A 1  31 ASN  31 31  31  ASN ASN A ? n 
A 1  32 ARG  32 32  32  ARG ARG A ? n 
A 1  33 HIS  33 33  33  HIS HIS A ? n 
A 1  34 TRP  34 34  34  TRP TRP A ? n 
A 1  35 VAL  35 35  35  VAL VAL A ? n 
A 1  36 LEU  36 36  36  LEU LEU A ? n 
A 1  37 THR  37 37  37  THR THR A ? n 
A 1  38 PRO  38 38  38  PRO PRO A ? n 
A 1  39 ALA  39 39  39  ALA ALA A ? n 
A 1  40 HIS  40 40  40  HIS HIS A ? n 
A 1  41 CYS  41 41  41  CYS CYS A ? n 
A 1  42 LYS  42 42  42  LYS LYS A ? n 
A 1  43 MET  43 43  43  MET MET A ? n 
A 1  44 ALA  44 44  44  ALA ALA A ? n 
A 1  45 ALA  45 45  45  ALA ALA A ? n 
A 1  46 GLN  46 46  46  GLN GLN A ? n 
A 1  47 LEU  47 47  47  LEU LEU A ? n 
A 1  48 VAL  48 48  48  VAL VAL A ? n 
A 1  49 ARG  49 49  49  ARG ARG A ? n 
A 1  50 LEU  50 50  50  LEU LEU A ? n 
A 1  51 GLY  51 51  51  GLY GLY A ? n 
A 1  52 VAL  52 52  52  VAL VAL A ? n 
A 1  53 HIS  53 53  53  HIS HIS A ? n 
A 1  54 ASN  54 54  54  ASN ASN A ? n 
A 1  55 ARG  55 55  55  ARG ARG A ? n 
A 1  56 ARG  56 56  56  ARG ARG A ? n 
A 1  57 LEU  57 57  57  LEU LEU A ? n 
A 1  58 PRO  58 58  58  PRO PRO A ? n 
A 1  59 SER  59 59  59  SER SER A ? n 
A 1  60 LEU  60 60  60  LEU LEU A ? n 
A 1  61 MET  61 61  61  MET MET A ? n 
A 1  62 GLU  62 62  62  GLU GLU A ? n 
A 1  63 GLN  63 63  63  GLN GLN A ? n 
A 1  64 ARG  64 64  64  ARG ARG A ? n 
A 1  65 HIS  65 65  65  HIS HIS A ? n 
A 1  66 ARG  66 66  66  ARG ARG A ? n 
A 1  67 VAL  67 67  67  VAL VAL A ? n 
A 1  68 ILE  68 68  68  ILE ILE A ? n 
A 1  69 LYS  69 69  69  LYS LYS A ? n 
A 1  70 THR  70 70  70  THR THR A ? n 
A 1  71 ILE  71 71  71  ILE ILE A ? n 
A 1  72 VAL  72 72  72  VAL VAL A ? n 
A 1  73 HIS  73 73  73  HIS HIS A ? n 
A 1  74 PRO  74 74  74  PRO PRO A ? n 
A 1  75 ASN  75 75  75  ASN ASN A ? n 
A 1  76 TYR  76 76  76  TYR TYR A ? n 
A 1  77 ASN  77 77  77  ASN ASN A ? n 
A 1  78 PRO  78 78  78  PRO PRO A ? n 
A 1  79 GLN  79 79  79  GLN GLN A ? n 
A 1  80 THR  80 80  80  THR THR A ? n 
A 1  81 TYR  81 81  81  TYR TYR A ? n 
A 1  82 ASN  82 82  82  ASN ASN A ? n 
A 1  83 ASN  83 83  83  ASN ASN A ? n 
A 1  84 ASP  84 84  84  ASP ASP A ? n 
A 1  85 ILE  85 85  85  ILE ILE A ? n 
A 1  86 MET  86 86  86  MET MET A ? n 
A 1  87 LEU  87 87  87  LEU LEU A ? n 
A 1  88 MET  88 88  88  MET MET A ? n 
A 1  89 ARG  89 89  89  ARG ARG A ? n 
A 1  90 LEU  90 90  90  LEU LEU A ? n 
A 1  91 GLN  91 91  91  GLN GLN A ? n 
A 1  92 ARG  92 92  92  ARG ARG A ? n 
A 1  93 PRO  93 93  93  PRO PRO A ? n 
A 1  94 VAL  94 94  94  VAL VAL A ? n 
A 1  95 VAL  95 95  95  VAL VAL A ? n 
A 1  96 VAL  96 96  96  VAL VAL A ? n 
A 1  97 THR  97 97  97  THR THR A ? n 
A 1  98 LYS  98 98  98  LYS LYS A ? n 
A 1  99 SER  99 99  99  SER SER A ? n 
A 1 100 VAL 100 100 100 VAL VAL A ? n 
A 1 101 GLN 101 101 101 GLN GLN A ? n 
A 1 102 PRO 102 102 102 PRO PRO A ? n 
A 1 103 VAL 103 103 103 VAL VAL A ? n 
A 1 104 ALA 104 104 104 ALA ALA A ? n 
A 1 105 LEU 105 105 105 LEU LEU A ? n 
A 1 106 PRO 106 106 106 PRO PRO A ? n 
A 1 107 ARG 107 107 107 ARG ARG A ? n 
A 1 108 ALA 108 108 108 ALA ALA A ? n 
A 1 109 CYS 109 109 109 CYS CYS A ? n 
A 1 110 PRO 110 110 110 PRO PRO A ? n 
A 1 111 ARG 111 111 111 ARG ARG A ? n 
A 1 112 ALA 112 112 112 ALA ALA A ? n 
A 1 113 GLY 113 113 113 GLY GLY A ? n 
A 1 114 GLN 114 114 114 GLN GLN A ? n 
A 1 115 SER 115 115 115 SER SER A ? n 
A 1 116 CYS 116 116 116 CYS CYS A ? n 
A 1 117 LEU 117 117 117 LEU LEU A ? n 
A 1 118 VAL 118 118 118 VAL VAL A ? n 
A 1 119 SER 119 119 119 SER SER A ? n 
A 1 120 GLY 120 120 120 GLY GLY A ? n 
A 1 121 TRP 121 121 121 TRP TRP A ? n 
A 1 122 GLY 122 122 122 GLY GLY A ? n 
A 1 123 THR 123 123 123 THR THR A ? n 
A 1 124 THR 124 124 124 THR THR A ? n 
A 1 125 HIS 125 125 125 HIS HIS A ? n 
A 1 126 SER 126 126 126 SER SER A ? n 
A 1 127 PRO 127 127 127 PRO PRO A ? n 
A 1 128 GLY 128 128 128 GLY GLY A ? n 
A 1 129 ALA 129 129 129 ALA ALA A ? n 
A 1 130 ILE 130 130 130 ILE ILE A ? n 
A 1 131 TYR 131 131 131 TYR TYR A ? n 
A 1 132 PRO 132 132 132 PRO PRO A ? n 
A 1 133 ASN 133 133 133 ASN ASN A ? n 
A 1 134 ILE 134 134 134 ILE ILE A ? n 
A 1 135 LEU 135 135 135 LEU LEU A ? n 
A 1 136 GLN 136 136 136 GLN GLN A ? n 
A 1 137 CYS 137 137 137 CYS CYS A ? n 
A 1 138 ALA 138 138 138 ALA ALA A ? n 
A 1 139 GLN 139 139 139 GLN GLN A ? n 
A 1 140 LEU 140 140 140 LEU LEU A ? n 
A 1 141 GLN 141 141 141 GLN GLN A ? n 
A 1 142 ILE 142 142 142 ILE ILE A ? n 
A 1 143 LEU 143 143 143 LEU LEU A ? n 
A 1 144 SER 144 144 144 SER SER A ? n 
A 1 145 ASN 145 145 145 ASN ASN A ? n 
A 1 146 GLU 146 146 146 GLU GLU A ? n 
A 1 147 PHE 147 147 147 PHE PHE A ? n 
A 1 148 CYS 148 148 148 CYS CYS A ? n 
A 1 149 ARG 149 149 149 ARG ARG A ? n 
A 1 150 LYS 150 150 150 LYS LYS A ? n 
A 1 151 ALA 151 151 151 ALA ALA A ? n 
A 1 152 TYR 152 152 152 TYR TYR A ? n 
A 1 153 GLY 153 153 153 GLY GLY A ? n 
A 1 154 ALA 154 154 154 ALA ALA A ? n 
A 1 155 TRP 155 155 155 TRP TRP A ? n 
A 1 156 PHE 156 156 156 PHE PHE A ? n 
A 1 157 THR 157 157 157 THR THR A ? n 
A 1 158 PRO 158 158 158 PRO PRO A ? n 
A 1 159 ASN 159 159 159 ASN ASN A ? n 
A 1 160 MET 160 160 160 MET MET A ? n 
A 1 161 MET 161 161 161 MET MET A ? n 
A 1 162 CYS 162 162 162 CYS CYS A ? n 
A 1 163 ALA 163 163 163 ALA ALA A ? n 
A 1 164 GLY 164 164 164 GLY GLY A ? n 
A 1 165 ILE 165 165 165 ILE ILE A ? n 
A 1 166 PRO 166 166 166 PRO PRO A ? n 
A 1 167 GLY 167 167 167 GLY GLY A ? n 
A 1 168 ARG 168 168 168 ARG ARG A ? n 
A 1 169 ARG 169 169 169 ARG ARG A ? n 
A 1 170 VAL 170 170 170 VAL VAL A ? n 
A 1 171 ASP 171 171 171 ASP ASP A ? n 
A 1 172 SER 172 172 172 SER SER A ? n 
A 1 173 CYS 173 173 173 CYS CYS A ? n 
A 1 174 GLN 174 174 174 GLN GLN A ? n 
A 1 175 GLY 175 175 175 GLY GLY A ? n 
A 1 176 ASP 176 176 176 ASP ASP A ? n 
A 1 177 SER 177 177 177 SER SER A ? n 
A 1 178 GLY 178 178 178 GLY GLY A ? n 
A 1 179 GLY 179 179 179 GLY GLY A ? n 
A 1 180 PRO 180 180 180 PRO PRO A ? n 
A 1 181 LEU 181 181 181 LEU LEU A ? n 
A 1 182 THR 182 182 182 THR THR A ? n 
A 1 183 CYS 183 183 183 CYS CYS A ? n 
A 1 184 GLY 184 184 184 GLY GLY A ? n 
A 1 185 ARG 185 185 185 ARG ARG A ? n 
A 1 186 VAL 186 186 186 VAL VAL A ? n 
A 1 187 LEU 187 187 187 LEU LEU A ? n 
A 1 188 GLN 188 188 188 GLN GLN A ? n 
A 1 189 GLY 189 189 189 GLY GLY A ? n 
A 1 190 ILE 190 190 190 ILE ILE A ? n 
A 1 191 VAL 191 191 191 VAL VAL A ? n 
A 1 192 SER 192 192 192 SER SER A ? n 
A 1 193 TRP 193 193 193 TRP TRP A ? n 
A 1 194 GLY 194 194 194 GLY GLY A ? n 
A 1 195 PRO 195 195 195 PRO PRO A ? n 
A 1 196 PRO 196 196 196 PRO PRO A ? n 
A 1 197 VAL 197 197 197 VAL VAL A ? n 
A 1 198 CYS 198 198 198 CYS CYS A ? n 
A 1 199 GLY 199 199 199 GLY GLY A ? n 
A 1 200 ARG 200 200 200 ARG ARG A ? n 
A 1 201 PRO 201 201 201 PRO PRO A ? n 
A 1 202 ASN 202 202 202 ASN ASN A ? n 
A 1 203 GLU 203 203 203 GLU GLU A ? n 
A 1 204 PRO 204 204 204 PRO PRO A ? n 
A 1 205 GLY 205 205 205 GLY GLY A ? n 
A 1 206 VAL 206 206 206 VAL VAL A ? n 
A 1 207 TYR 207 207 207 TYR TYR A ? n 
A 1 208 THR 208 208 208 THR THR A ? n 
A 1 209 ARG 209 209 209 ARG ARG A ? n 
A 1 210 VAL 210 210 210 VAL VAL A ? n 
A 1 211 CYS 211 211 211 CYS CYS A ? n 
A 1 212 ASN 212 212 212 ASN ASN A ? n 
A 1 213 TYR 213 213 213 TYR TYR A ? n 
A 1 214 LEU 214 214 214 LEU LEU A ? n 
A 1 215 SER 215 215 215 SER SER A ? n 
A 1 216 TRP 216 216 216 TRP TRP A ? n 
A 1 217 ILE 217 217 217 ILE ILE A ? n 
A 1 218 ARG 218 218 218 ARG ARG A ? n 
A 1 219 ASP 219 219 219 ASP ASP A ? n 
A 1 220 ILE 220 220 220 ILE ILE A ? n 
A 1 221 ILE 221 221 221 ILE ILE A ? n 
A 1 222 ASN 222 222 222 ASN ASN A ? n 
A 1 223 GLY 223 223 223 GLY GLY A ? n 
A 1 224 ASN 224 224 224 ASN ASN A ? n 
# 
loop_
_atom_site.group_PDB 
_atom_site.id 
_atom_site.type_symbol 
_atom_site.label_atom_id 
_atom_site.label_alt_id 
_atom_site.label_comp_id 
_atom_site.label_asym_id 
_atom_site.label_entity_id 
_atom_site.label_seq_id 
_atom_site.pdbx_PDB_ins_code 
_atom_site.Cartn_x 
_atom_site.Cartn_y 
_atom_site.Cartn_z 
_atom_site.occupancy 
_atom_site.B_iso_or_equiv 
_atom_site.pdbx_formal_charge 
_atom_site.auth_seq_id 
_atom_site.auth_comp_id 
_atom_site.auth_asym_id 
_atom_site.auth_atom_id 
_atom_site.pdbx_PDB_model_num 
ATOM 1    N N   ? LYS A 1   1 ?  -0.572  10.057  -8.235 1.000 53.610 ? 1   LYS A N   1 
ATOM 2    C CA  ? LYS A 1   1 ?  -0.712   9.807  -9.666 1.000 53.610 ? 1   LYS A CA  1 
ATOM 3    C C   ? LYS A 1   1 ?  -0.245   8.399 -10.026 1.000 53.610 ? 1   LYS A C   1 
ATOM 4    C CB  ? LYS A 1   1 ?   0.074  10.842 -10.472 1.000 53.610 ? 1   LYS A CB  1 
ATOM 5    O O   ? LYS A 1   1 ?   0.796   7.944  -9.550 1.000 53.610 ? 1   LYS A O   1 
ATOM 6    C CG  ? LYS A 1   1 ?  -0.180  10.782 -11.971 1.000 53.610 ? 1   LYS A CG  1 
ATOM 7    C CD  ? LYS A 1   1 ?   0.557  11.893 -12.708 1.000 53.610 ? 1   LYS A CD  1 
ATOM 8    C CE  ? LYS A 1   1 ?   0.349  11.801 -14.214 1.000 53.610 ? 1   LYS A CE  1 
ATOM 9    N NZ  ? LYS A 1   1 ?   1.050  12.903 -14.938 1.000 53.610 ? 1   LYS A NZ  1 
ATOM 10   N N   ? VAL A 1   2 ?  -1.101   7.697 -10.827 1.000 71.520 ? 2   VAL A N   1 
ATOM 11   C CA  ? VAL A 1   2 ?  -0.560   6.622 -11.652 1.000 71.520 ? 2   VAL A CA  1 
ATOM 12   C C   ? VAL A 1   2 ?  -0.083   7.186 -12.989 1.000 71.520 ? 2   VAL A C   1 
ATOM 13   C CB  ? VAL A 1   2 ?  -1.603   5.506 -11.886 1.000 71.520 ? 2   VAL A CB  1 
ATOM 14   O O   ? VAL A 1   2 ?  -0.866   7.780 -13.734 1.000 71.520 ? 2   VAL A O   1 
ATOM 15   C CG1 ? VAL A 1   2 ?  -1.029   4.410 -12.781 1.000 71.520 ? 2   VAL A CG1 1 
ATOM 16   C CG2 ? VAL A 1   2 ?  -2.067   4.923 -10.553 1.000 71.520 ? 2   VAL A CG2 1 
ATOM 17   N N   ? ILE A 1   3 ?   1.160   7.468 -13.175 1.000 80.670 ? 3   ILE A N   1 
ATOM 18   C CA  ? ILE A 1   3 ?   1.740   7.976 -14.414 1.000 80.670 ? 3   ILE A CA  1 
ATOM 19   C C   ? ILE A 1   3 ?   1.336   7.075 -15.579 1.000 80.670 ? 3   ILE A C   1 
ATOM 20   C CB  ? ILE A 1   3 ?   3.279   8.074 -14.320 1.000 80.670 ? 3   ILE A CB  1 
ATOM 21   O O   ? ILE A 1   3 ?   1.501   5.855 -15.514 1.000 80.670 ? 3   ILE A O   1 
ATOM 22   C CG1 ? ILE A 1   3 ?   3.686   8.961 -13.138 1.000 80.670 ? 3   ILE A CG1 1 
ATOM 23   C CG2 ? ILE A 1   3 ?   3.867   8.603 -15.631 1.000 80.670 ? 3   ILE A CG2 1 
ATOM 24   C CD1 ? ILE A 1   3 ?   3.310  10.427 -13.306 1.000 80.670 ? 3   ILE A CD1 1 
ATOM 25   N N   ? GLU A 1   4 ?   0.654   7.831 -16.620 1.000 81.830 ? 4   GLU A N   1 
ATOM 26   C CA  ? GLU A 1   4 ?   0.129   7.134 -17.790 1.000 81.830 ? 4   GLU A CA  1 
ATOM 27   C C   ? GLU A 1   4 ?  -1.029   6.216 -17.412 1.000 81.830 ? 4   GLU A C   1 
ATOM 28   C CB  ? GLU A 1   4 ?   1.235   6.330 -18.478 1.000 81.830 ? 4   GLU A CB  1 
ATOM 29   O O   ? GLU A 1   4 ?  -1.178   5.130 -17.977 1.000 81.830 ? 4   GLU A O   1 
ATOM 30   C CG  ? GLU A 1   4 ?   2.317   7.190 -19.114 1.000 81.830 ? 4   GLU A CG  1 
ATOM 31   C CD  ? GLU A 1   4 ?   1.890   7.813 -20.434 1.000 81.830 ? 4   GLU A CD  1 
ATOM 32   O OE1 ? GLU A 1   4 ?   2.461   8.856 -20.826 1.000 81.830 ? 4   GLU A OE1 1 
ATOM 33   O OE2 ? GLU A 1   4 ?   0.976   7.253 -21.081 1.000 81.830 ? 4   GLU A OE2 1 
ATOM 34   N N   ? GLY A 1   5 ?  -1.781   6.565 -16.292 1.000 86.650 ? 5   GLY A N   1 
ATOM 35   C CA  ? GLY A 1   5 ?  -2.965   5.850 -15.845 1.000 86.650 ? 5   GLY A CA  1 
ATOM 36   C C   ? GLY A 1   5 ?  -4.255   6.423 -16.401 1.000 86.650 ? 5   GLY A C   1 
ATOM 37   O O   ? GLY A 1   5 ?  -4.229   7.250 -17.316 1.000 86.650 ? 5   GLY A O   1 
ATOM 38   N N   ? TYR A 1   6 ?  -5.338   5.939 -16.032 1.000 92.970 ? 6   TYR A N   1 
ATOM 39   C CA  ? TYR A 1   6 ?  -6.667   6.338 -16.480 1.000 92.970 ? 6   TYR A CA  1 
ATOM 40   C C   ? TYR A 1   6 ?  -7.646   6.383 -15.313 1.000 92.970 ? 6   TYR A C   1 
ATOM 41   C CB  ? TYR A 1   6 ?  -7.182   5.379 -17.558 1.000 92.970 ? 6   TYR A CB  1 
ATOM 42   O O   ? TYR A 1   6 ?  -7.394   5.792 -14.261 1.000 92.970 ? 6   TYR A O   1 
ATOM 43   C CG  ? TYR A 1   6 ?  -7.234   3.938 -17.113 1.000 92.970 ? 6   TYR A CG  1 
ATOM 44   C CD1 ? TYR A 1   6 ?  -6.138   3.096 -17.282 1.000 92.970 ? 6   TYR A CD1 1 
ATOM 45   C CD2 ? TYR A 1   6 ?  -8.380   3.415 -16.523 1.000 92.970 ? 6   TYR A CD2 1 
ATOM 46   C CE1 ? TYR A 1   6 ?  -6.182   1.766 -16.876 1.000 92.970 ? 6   TYR A CE1 1 
ATOM 47   C CE2 ? TYR A 1   6 ?  -8.436   2.087 -16.112 1.000 92.970 ? 6   TYR A CE2 1 
ATOM 48   O OH  ? TYR A 1   6 ?  -7.383  -0.043 -15.887 1.000 92.970 ? 6   TYR A OH  1 
ATOM 49   C CZ  ? TYR A 1   6 ?  -7.334   1.272 -16.292 1.000 92.970 ? 6   TYR A CZ  1 
ATOM 50   N N   ? PRO A 1   7 ?  -8.737   7.314 -15.451 1.000 94.040 ? 7   PRO A N   1 
ATOM 51   C CA  ? PRO A 1   7 ?  -9.752   7.291 -14.395 1.000 94.040 ? 7   PRO A CA  1 
ATOM 52   C C   ? PRO A 1   7 ? -10.351   5.902 -14.182 1.000 94.040 ? 7   PRO A C   1 
ATOM 53   C CB  ? PRO A 1   7 ? -10.813   8.270 -14.905 1.000 94.040 ? 7   PRO A CB  1 
ATOM 54   O O   ? PRO A 1   7 ? -10.725   5.233 -15.148 1.000 94.040 ? 7   PRO A O   1 
ATOM 55   C CG  ? PRO A 1   7 ? -10.086   9.155 -15.865 1.000 94.040 ? 7   PRO A CG  1 
ATOM 56   C CD  ? PRO A 1   7 ?  -9.008   8.350 -16.532 1.000 94.040 ? 7   PRO A CD  1 
ATOM 57   N N   ? CYS A 1   8 ? -10.358   5.449 -12.941 1.000 94.510 ? 8   CYS A N   1 
ATOM 58   C CA  ? CYS A 1   8 ? -10.982   4.176 -12.599 1.000 94.510 ? 8   CYS A CA  1 
ATOM 59   C C   ? CYS A 1   8 ? -12.492   4.239 -12.795 1.000 94.510 ? 8   CYS A C   1 
ATOM 60   C CB  ? CYS A 1   8 ? -10.662   3.793 -11.154 1.000 94.510 ? 8   CYS A CB  1 
ATOM 61   O O   ? CYS A 1   8 ? -13.105   5.289 -12.597 1.000 94.510 ? 8   CYS A O   1 
ATOM 62   S SG  ? CYS A 1   8 ?  -8.909   3.471 -10.858 1.000 94.510 ? 8   CYS A SG  1 
ATOM 63   N N   ? GLN A 1   9 ? -13.039   3.036 -13.208 1.000 94.120 ? 9   GLN A N   1 
ATOM 64   C CA  ? GLN A 1   9 ? -14.495   2.947 -13.212 1.000 94.120 ? 9   GLN A CA  1 
ATOM 65   C C   ? GLN A 1   9 ? -15.055   3.023 -11.795 1.000 94.120 ? 9   GLN A C   1 
ATOM 66   C CB  ? GLN A 1   9 ? -14.953   1.654 -13.889 1.000 94.120 ? 9   GLN A CB  1 
ATOM 67   O O   ? GLN A 1   9 ? -14.490   2.440 -10.867 1.000 94.120 ? 9   GLN A O   1 
ATOM 68   C CG  ? GLN A 1   9 ? -14.569   1.561 -15.360 1.000 94.120 ? 9   GLN A CG  1 
ATOM 69   C CD  ? GLN A 1   9 ? -15.166   2.678 -16.194 1.000 94.120 ? 9   GLN A CD  1 
ATOM 70   N NE2 ? GLN A 1   9 ? -14.345   3.286 -17.044 1.000 94.120 ? 9   GLN A NE2 1 
ATOM 71   O OE1 ? GLN A 1   9 ? -16.354   2.993 -16.076 1.000 94.120 ? 9   GLN A OE1 1 
ATOM 72   N N   ? PRO A 1  10 ? -16.162   3.839 -11.588 1.000 92.960 ? 10  PRO A N   1 
ATOM 73   C CA  ? PRO A 1  10 ? -16.776   3.873 -10.259 1.000 92.960 ? 10  PRO A CA  1 
ATOM 74   C C   ? PRO A 1  10 ? -17.047   2.478  -9.699 1.000 92.960 ? 10  PRO A C   1 
ATOM 75   C CB  ? PRO A 1  10 ? -18.084   4.631 -10.494 1.000 92.960 ? 10  PRO A CB  1 
ATOM 76   O O   ? PRO A 1  10 ? -17.484   1.588 -10.434 1.000 92.960 ? 10  PRO A O   1 
ATOM 77   C CG  ? PRO A 1  10 ? -17.815   5.499 -11.681 1.000 92.960 ? 10  PRO A CG  1 
ATOM 78   C CD  ? PRO A 1  10 ? -16.909   4.755 -12.620 1.000 92.960 ? 10  PRO A CD  1 
ATOM 79   N N   ? ASN A 1  11 ? -16.635   2.244  -8.391 1.000 92.720 ? 11  ASN A N   1 
ATOM 80   C CA  ? ASN A 1  11 ? -16.899   1.027  -7.631 1.000 92.720 ? 11  ASN A CA  1 
ATOM 81   C C   ? ASN A 1  11 ? -16.039  -0.135  -8.117 1.000 92.720 ? 11  ASN A C   1 
ATOM 82   C CB  ? ASN A 1  11 ? -18.382   0.659  -7.707 1.000 92.720 ? 11  ASN A CB  1 
ATOM 83   O O   ? ASN A 1  11 ? -16.245  -1.279  -7.707 1.000 92.720 ? 11  ASN A O   1 
ATOM 84   C CG  ? ASN A 1  11 ? -19.285   1.758  -7.183 1.000 92.720 ? 11  ASN A CG  1 
ATOM 85   N ND2 ? ASN A 1  11 ? -20.439   1.931  -7.818 1.000 92.720 ? 11  ASN A ND2 1 
ATOM 86   O OD1 ? ASN A 1  11 ? -18.948   2.447  -6.217 1.000 92.720 ? 11  ASN A OD1 1 
ATOM 87   N N   ? SER A 1  12 ? -15.129   0.115  -9.079 1.000 94.910 ? 12  SER A N   1 
ATOM 88   C CA  ? SER A 1  12 ? -14.250  -0.927  -9.599 1.000 94.910 ? 12  SER A CA  1 
ATOM 89   C C   ? SER A 1  12 ? -13.162  -1.286  -8.593 1.000 94.910 ? 12  SER A C   1 
ATOM 90   C CB  ? SER A 1  12 ? -13.611  -0.482 -10.916 1.000 94.910 ? 12  SER A CB  1 
ATOM 91   O O   ? SER A 1  12 ? -12.529  -2.338  -8.704 1.000 94.910 ? 12  SER A O   1 
ATOM 92   O OG  ? SER A 1  12 ? -12.818   0.677 -10.723 1.000 94.910 ? 12  SER A OG  1 
ATOM 93   N N   ? GLN A 1  13 ? -12.874  -0.500  -7.626 1.000 96.490 ? 13  GLN A N   1 
ATOM 94   C CA  ? GLN A 1  13 ? -11.911  -0.709  -6.550 1.000 96.490 ? 13  GLN A CA  1 
ATOM 95   C C   ? GLN A 1  13 ? -12.556  -0.493  -5.184 1.000 96.490 ? 13  GLN A C   1 
ATOM 96   C CB  ? GLN A 1  13 ? -10.709   0.223  -6.715 1.000 96.490 ? 13  GLN A CB  1 
ATOM 97   O O   ? GLN A 1  13 ? -12.178   0.422  -4.450 1.000 96.490 ? 13  GLN A O   1 
ATOM 98   C CG  ? GLN A 1  13 ?  -9.969   0.044  -8.034 1.000 96.490 ? 13  GLN A CG  1 
ATOM 99   C CD  ? GLN A 1  13 ? -10.890  -0.346  -9.175 1.000 96.490 ? 13  GLN A CD  1 
ATOM 100  N NE2 ? GLN A 1  13 ? -10.328  -0.475 -10.373 1.000 96.490 ? 13  GLN A NE2 1 
ATOM 101  O OE1 ? GLN A 1  13 ? -12.095  -0.531  -8.982 1.000 96.490 ? 13  GLN A OE1 1 
ATOM 102  N N   ? PRO A 1  14 ? -13.453  -1.380  -4.750 1.000 96.950 ? 14  PRO A N   1 
ATOM 103  C CA  ? PRO A 1  14 ? -14.262  -1.183  -3.545 1.000 96.950 ? 14  PRO A CA  1 
ATOM 104  C C   ? PRO A 1  14 ? -13.460  -1.366  -2.259 1.000 96.950 ? 14  PRO A C   1 
ATOM 105  C CB  ? PRO A 1  14 ? -15.347  -2.256  -3.669 1.000 96.950 ? 14  PRO A CB  1 
ATOM 106  O O   ? PRO A 1  14 ? -13.939  -1.026  -1.174 1.000 96.950 ? 14  PRO A O   1 
ATOM 107  C CG  ? PRO A 1  14 ? -14.724  -3.336  -4.492 1.000 96.950 ? 14  PRO A CG  1 
ATOM 108  C CD  ? PRO A 1  14 ? -13.841  -2.698  -5.526 1.000 96.950 ? 14  PRO A CD  1 
ATOM 109  N N   ? TRP A 1  15 ? -12.187  -1.800  -2.359 1.000 97.930 ? 15  TRP A N   1 
ATOM 110  C CA  ? TRP A 1  15 ? -11.312  -2.034  -1.215 1.000 97.930 ? 15  TRP A CA  1 
ATOM 111  C C   ? TRP A 1  15 ? -10.416  -0.827  -0.959 1.000 97.930 ? 15  TRP A C   1 
ATOM 112  C CB  ? TRP A 1  15 ? -10.456  -3.283  -1.438 1.000 97.930 ? 15  TRP A CB  1 
ATOM 113  O O   ? TRP A 1  15 ?  -9.712  -0.772   0.052 1.000 97.930 ? 15  TRP A O   1 
ATOM 114  C CG  ? TRP A 1  15 ?  -9.847  -3.368  -2.806 1.000 97.930 ? 15  TRP A CG  1 
ATOM 115  C CD1 ? TRP A 1  15 ?  -8.671  -2.808  -3.220 1.000 97.930 ? 15  TRP A CD1 1 
ATOM 116  C CD2 ? TRP A 1  15 ? -10.389  -4.051  -3.941 1.000 97.930 ? 15  TRP A CD2 1 
ATOM 117  C CE2 ? TRP A 1  15 ?  -9.486  -3.863  -5.011 1.000 97.930 ? 15  TRP A CE2 1 
ATOM 118  C CE3 ? TRP A 1  15 ? -11.550  -4.804  -4.157 1.000 97.930 ? 15  TRP A CE3 1 
ATOM 119  N NE1 ? TRP A 1  15 ?  -8.448  -3.102  -4.545 1.000 97.930 ? 15  TRP A NE1 1 
ATOM 120  C CH2 ? TRP A 1  15 ? -10.853  -5.135  -6.464 1.000 97.930 ? 15  TRP A CH2 1 
ATOM 121  C CZ2 ? TRP A 1  15 ?  -9.710  -4.402  -6.280 1.000 97.930 ? 15  TRP A CZ2 1 
ATOM 122  C CZ3 ? TRP A 1  15 ? -11.771  -5.341  -5.421 1.000 97.930 ? 15  TRP A CZ3 1 
ATOM 123  N N   ? GLN A 1  16 ? -10.332   0.109  -1.906 1.000 96.920 ? 16  GLN A N   1 
ATOM 124  C CA  ? GLN A 1  16 ?  -9.488   1.294  -1.794 1.000 96.920 ? 16  GLN A CA  1 
ATOM 125  C C   ? GLN A 1  16 ?  -9.982   2.218  -0.684 1.000 96.920 ? 16  GLN A C   1 
ATOM 126  C CB  ? GLN A 1  16 ?  -9.443   2.049  -3.124 1.000 96.920 ? 16  GLN A CB  1 
ATOM 127  O O   ? GLN A 1  16 ? -11.165   2.560  -0.634 1.000 96.920 ? 16  GLN A O   1 
ATOM 128  C CG  ? GLN A 1  16 ?  -8.599   3.315  -3.083 1.000 96.920 ? 16  GLN A CG  1 
ATOM 129  C CD  ? GLN A 1  16 ?  -7.111   3.033  -3.186 1.000 96.920 ? 16  GLN A CD  1 
ATOM 130  N NE2 ? GLN A 1  16 ?  -6.297   4.060  -2.970 1.000 96.920 ? 16  GLN A NE2 1 
ATOM 131  O OE1 ? GLN A 1  16 ?  -6.698   1.901  -3.456 1.000 96.920 ? 16  GLN A OE1 1 
ATOM 132  N N   ? ALA A 1  17 ?  -9.068   2.621   0.193 1.000 95.910 ? 17  ALA A N   1 
ATOM 133  C CA  ? ALA A 1  17 ?  -9.403   3.495   1.314 1.000 95.910 ? 17  ALA A CA  1 
ATOM 134  C C   ? ALA A 1  17 ?  -8.667   4.828   1.209 1.000 95.910 ? 17  ALA A C   1 
ATOM 135  C CB  ? ALA A 1  17 ?  -9.074   2.812   2.639 1.000 95.910 ? 17  ALA A CB  1 
ATOM 136  O O   ? ALA A 1  17 ?  -7.497   4.869   0.823 1.000 95.910 ? 17  ALA A O   1 
ATOM 137  N N   ? TYR A 1  18 ?  -9.399   5.840   1.479 1.000 94.400 ? 18  TYR A N   1 
ATOM 138  C CA  ? TYR A 1  18 ?  -8.845   7.183   1.605 1.000 94.400 ? 18  TYR A CA  1 
ATOM 139  C C   ? TYR A 1  18 ?  -8.589   7.532   3.067 1.000 94.400 ? 18  TYR A C   1 
ATOM 140  C CB  ? TYR A 1  18 ?  -9.787   8.215   0.979 1.000 94.400 ? 18  TYR A CB  1 
ATOM 141  O O   ? TYR A 1  18 ?  -9.528   7.631   3.861 1.000 94.400 ? 18  TYR A O   1 
ATOM 142  C CG  ? TYR A 1  18 ?  -9.215   9.611   0.934 1.000 94.400 ? 18  TYR A CG  1 
ATOM 143  C CD1 ? TYR A 1  18 ?  -9.571  10.561   1.889 1.000 94.400 ? 18  TYR A CD1 1 
ATOM 144  C CD2 ? TYR A 1  18 ?  -8.319   9.983  -0.062 1.000 94.400 ? 18  TYR A CD2 1 
ATOM 145  C CE1 ? TYR A 1  18 ?  -9.048  11.850   1.851 1.000 94.400 ? 18  TYR A CE1 1 
ATOM 146  C CE2 ? TYR A 1  18 ?  -7.790  11.269  -0.109 1.000 94.400 ? 18  TYR A CE2 1 
ATOM 147  O OH  ? TYR A 1  18 ?  -7.639  13.467   0.808 1.000 94.400 ? 18  TYR A OH  1 
ATOM 148  C CZ  ? TYR A 1  18 ?  -8.159  12.193   0.850 1.000 94.400 ? 18  TYR A CZ  1 
ATOM 149  N N   ? LEU A 1  19 ?  -7.312   7.652   3.404 1.000 93.790 ? 19  LEU A N   1 
ATOM 150  C CA  ? LEU A 1  19 ?  -6.922   7.933   4.782 1.000 93.790 ? 19  LEU A CA  1 
ATOM 151  C C   ? LEU A 1  19 ?  -6.635   9.419   4.973 1.000 93.790 ? 19  LEU A C   1 
ATOM 152  C CB  ? LEU A 1  19 ?  -5.691   7.110   5.169 1.000 93.790 ? 19  LEU A CB  1 
ATOM 153  O O   ? LEU A 1  19 ?  -5.740   9.971   4.329 1.000 93.790 ? 19  LEU A O   1 
ATOM 154  C CG  ? LEU A 1  19 ?  -5.745   5.616   4.844 1.000 93.790 ? 19  LEU A CG  1 
ATOM 155  C CD1 ? LEU A 1  19 ?  -4.496   4.914   5.368 1.000 93.790 ? 19  LEU A CD1 1 
ATOM 156  C CD2 ? LEU A 1  19 ?  -7.004   4.986   5.429 1.000 93.790 ? 19  LEU A CD2 1 
ATOM 157  N N   ? GLN A 1  20 ?  -7.412  10.038   5.846 1.000 86.470 ? 20  GLN A N   1 
ATOM 158  C CA  ? GLN A 1  20 ?  -7.329  11.479   6.057 1.000 86.470 ? 20  GLN A CA  1 
ATOM 159  C C   ? GLN A 1  20 ?  -6.720  11.802   7.419 1.000 86.470 ? 20  GLN A C   1 
ATOM 160  C CB  ? GLN A 1  20 ?  -8.713  12.121   5.937 1.000 86.470 ? 20  GLN A CB  1 
ATOM 161  O O   ? GLN A 1  20 ?  -7.227  11.361   8.452 1.000 86.470 ? 20  GLN A O   1 
ATOM 162  C CG  ? GLN A 1  20 ?  -8.683  13.642   5.885 1.000 86.470 ? 20  GLN A CG  1 
ATOM 163  C CD  ? GLN A 1  20 ? -10.044  14.246   5.594 1.000 86.470 ? 20  GLN A CD  1 
ATOM 164  N NE2 ? GLN A 1  20 ? -10.357  15.351   6.263 1.000 86.470 ? 20  GLN A NE2 1 
ATOM 165  O OE1 ? GLN A 1  20 ? -10.807  13.725   4.775 1.000 86.470 ? 20  GLN A OE1 1 
ATOM 166  N N   ? GLY A 1  21 ?  -5.502  12.537   7.481 1.000 80.450 ? 21  GLY A N   1 
ATOM 167  C CA  ? GLY A 1  21 ?  -4.782  13.176   8.571 1.000 80.450 ? 21  GLY A CA  1 
ATOM 168  C C   ? GLY A 1  21 ?  -4.165  14.506   8.180 1.000 80.450 ? 21  GLY A C   1 
ATOM 169  O O   ? GLY A 1  21 ?  -4.814  15.332   7.535 1.000 80.450 ? 21  GLY A O   1 
ATOM 170  N N   ? SER A 1  22 ?  -2.950  14.916   8.662 1.000 72.050 ? 22  SER A N   1 
ATOM 171  C CA  ? SER A 1  22 ?  -2.222  16.114   8.258 1.000 72.050 ? 22  SER A CA  1 
ATOM 172  C C   ? SER A 1  22 ?  -1.784  16.031   6.800 1.000 72.050 ? 22  SER A C   1 
ATOM 173  C CB  ? SER A 1  22 ?  -1.001  16.327   9.154 1.000 72.050 ? 22  SER A CB  1 
ATOM 174  O O   ? SER A 1  22 ?  -1.655  17.054   6.125 1.000 72.050 ? 22  SER A O   1 
ATOM 175  O OG  ? SER A 1  22 ?  -0.137  15.204   9.102 1.000 72.050 ? 22  SER A OG  1 
ATOM 176  N N   ? THR A 1  23 ?  -1.531  14.815   6.364 1.000 77.030 ? 23  THR A N   1 
ATOM 177  C CA  ? THR A 1  23 ?  -1.300  14.431   4.976 1.000 77.030 ? 23  THR A CA  1 
ATOM 178  C C   ? THR A 1  23 ?  -2.124  13.199   4.612 1.000 77.030 ? 23  THR A C   1 
ATOM 179  C CB  ? THR A 1  23 ?   0.191  14.149   4.714 1.000 77.030 ? 23  THR A CB  1 
ATOM 180  O O   ? THR A 1  23 ?  -2.512  12.423   5.488 1.000 77.030 ? 23  THR A O   1 
ATOM 181  C CG2 ? THR A 1  23 ?   1.027  15.413   4.885 1.000 77.030 ? 23  THR A CG2 1 
ATOM 182  O OG1 ? THR A 1  23 ?   0.653  13.156   5.637 1.000 77.030 ? 23  THR A OG1 1 
ATOM 183  N N   ? PHE A 1  24 ?  -2.636  13.161   3.352 1.000 85.800 ? 24  PHE A N   1 
ATOM 184  C CA  ? PHE A 1  24 ?  -3.462  12.003   3.032 1.000 85.800 ? 24  PHE A CA  1 
ATOM 185  C C   ? PHE A 1  24 ?  -2.606  10.855   2.510 1.000 85.800 ? 24  PHE A C   1 
ATOM 186  C CB  ? PHE A 1  24 ?  -4.531  12.373   2.000 1.000 85.800 ? 24  PHE A CB  1 
ATOM 187  O O   ? PHE A 1  24 ?  -1.526  11.080   1.959 1.000 85.800 ? 24  PHE A O   1 
ATOM 188  C CG  ? PHE A 1  24 ?  -4.015  12.437   0.588 1.000 85.800 ? 24  PHE A CG  1 
ATOM 189  C CD1 ? PHE A 1  24 ?  -3.552  13.634   0.056 1.000 85.800 ? 24  PHE A CD1 1 
ATOM 190  C CD2 ? PHE A 1  24 ?  -3.993  11.299  -0.208 1.000 85.800 ? 24  PHE A CD2 1 
ATOM 191  C CE1 ? PHE A 1  24 ?  -3.074  13.697  -1.251 1.000 85.800 ? 24  PHE A CE1 1 
ATOM 192  C CE2 ? PHE A 1  24 ?  -3.516  11.354  -1.515 1.000 85.800 ? 24  PHE A CE2 1 
ATOM 193  C CZ  ? PHE A 1  24 ?  -3.058  12.554  -2.035 1.000 85.800 ? 24  PHE A CZ  1 
ATOM 194  N N   ? CYS A 1  25 ?  -3.033   9.537   2.754 1.000 92.870 ? 25  CYS A N   1 
ATOM 195  C CA  ? CYS A 1  25 ?  -2.545   8.244   2.286 1.000 92.870 ? 25  CYS A CA  1 
ATOM 196  C C   ? CYS A 1  25 ?  -3.700   7.354   1.843 1.000 92.870 ? 25  CYS A C   1 
ATOM 197  C CB  ? CYS A 1  25 ?  -1.742   7.546   3.383 1.000 92.870 ? 25  CYS A CB  1 
ATOM 198  O O   ? CYS A 1  25 ?  -4.857   7.623   2.168 1.000 92.870 ? 25  CYS A O   1 
ATOM 199  S SG  ? CYS A 1  25 ?  -0.075   8.208   3.598 1.000 92.870 ? 25  CYS A SG  1 
ATOM 200  N N   ? GLY A 1  26 ?  -3.320   6.411   1.121 1.000 94.170 ? 26  GLY A N   1 
ATOM 201  C CA  ? GLY A 1  26 ?  -4.272   5.357   0.806 1.000 94.170 ? 26  GLY A CA  1 
ATOM 202  C C   ? GLY A 1  26 ?  -4.227   4.201   1.787 1.000 94.170 ? 26  GLY A C   1 
ATOM 203  O O   ? GLY A 1  26 ?  -3.393   4.181   2.694 1.000 94.170 ? 26  GLY A O   1 
ATOM 204  N N   ? GLY A 1  27 ?  -5.144   3.279   1.664 1.000 95.910 ? 27  GLY A N   1 
ATOM 205  C CA  ? GLY A 1  27 ?  -5.250   2.038   2.415 1.000 95.910 ? 27  GLY A CA  1 
ATOM 206  C C   ? GLY A 1  27 ?  -6.083   0.984   1.712 1.000 95.910 ? 27  GLY A C   1 
ATOM 207  O O   ? GLY A 1  27 ?  -6.652   1.242   0.649 1.000 95.910 ? 27  GLY A O   1 
ATOM 208  N N   ? VAL A 1  28 ?  -6.048  -0.197   2.338 1.000 98.040 ? 28  VAL A N   1 
ATOM 209  C CA  ? VAL A 1  28 ?  -6.763  -1.318   1.737 1.000 98.040 ? 28  VAL A CA  1 
ATOM 210  C C   ? VAL A 1  28 ?  -7.642  -1.994   2.788 1.000 98.040 ? 28  VAL A C   1 
ATOM 211  C CB  ? VAL A 1  28 ?  -5.790  -2.346   1.117 1.000 98.040 ? 28  VAL A CB  1 
ATOM 212  O O   ? VAL A 1  28 ?  -7.154  -2.405   3.843 1.000 98.040 ? 28  VAL A O   1 
ATOM 213  C CG1 ? VAL A 1  28 ?  -6.559  -3.443   0.384 1.000 98.040 ? 28  VAL A CG1 1 
ATOM 214  C CG2 ? VAL A 1  28 ?  -4.813  -1.650   0.171 1.000 98.040 ? 28  VAL A CG2 1 
ATOM 215  N N   ? LEU A 1  29 ?  -8.948  -2.076   2.486 1.000 98.270 ? 29  LEU A N   1 
ATOM 216  C CA  ? LEU A 1  29 ?  -9.878  -2.769   3.371 1.000 98.270 ? 29  LEU A CA  1 
ATOM 217  C C   ? LEU A 1  29 ?  -9.688  -4.280   3.283 1.000 98.270 ? 29  LEU A C   1 
ATOM 218  C CB  ? LEU A 1  29 ? -11.323  -2.404   3.022 1.000 98.270 ? 29  LEU A CB  1 
ATOM 219  O O   ? LEU A 1  29 ?  -9.918  -4.879   2.230 1.000 98.270 ? 29  LEU A O   1 
ATOM 220  C CG  ? LEU A 1  29 ? -12.411  -3.036   3.892 1.000 98.270 ? 29  LEU A CG  1 
ATOM 221  C CD1 ? LEU A 1  29 ? -12.305  -2.529   5.326 1.000 98.270 ? 29  LEU A CD1 1 
ATOM 222  C CD2 ? LEU A 1  29 ? -13.793  -2.743   3.317 1.000 98.270 ? 29  LEU A CD2 1 
ATOM 223  N N   ? LEU A 1  30 ?  -9.269  -4.985   4.478 1.000 97.800 ? 30  LEU A N   1 
ATOM 224  C CA  ? LEU A 1  30 ?  -8.962  -6.411   4.498 1.000 97.800 ? 30  LEU A CA  1 
ATOM 225  C C   ? LEU A 1  30 ? -10.161  -7.218   4.984 1.000 97.800 ? 30  LEU A C   1 
ATOM 226  C CB  ? LEU A 1  30 ?  -7.751  -6.686   5.392 1.000 97.800 ? 30  LEU A CB  1 
ATOM 227  O O   ? LEU A 1  30 ? -10.346  -8.369   4.579 1.000 97.800 ? 30  LEU A O   1 
ATOM 228  C CG  ? LEU A 1  30 ?  -6.414  -6.114   4.918 1.000 97.800 ? 30  LEU A CG  1 
ATOM 229  C CD1 ? LEU A 1  30 ?  -5.298  -6.504   5.882 1.000 97.800 ? 30  LEU A CD1 1 
ATOM 230  C CD2 ? LEU A 1  30 ?  -6.098  -6.592   3.505 1.000 97.800 ? 30  LEU A CD2 1 
ATOM 231  N N   ? ASN A 1  31 ? -10.925  -6.600   5.928 1.000 96.880 ? 31  ASN A N   1 
ATOM 232  C CA  ? ASN A 1  31 ? -12.202  -7.096   6.428 1.000 96.880 ? 31  ASN A CA  1 
ATOM 233  C C   ? ASN A 1  31 ? -13.048  -5.970   7.017 1.000 96.880 ? 31  ASN A C   1 
ATOM 234  C CB  ? ASN A 1  31 ? -11.981  -8.194   7.470 1.000 96.880 ? 31  ASN A CB  1 
ATOM 235  O O   ? ASN A 1  31 ? -12.788  -4.793   6.759 1.000 96.880 ? 31  ASN A O   1 
ATOM 236  C CG  ? ASN A 1  31 ? -11.336  -7.673   8.740 1.000 96.880 ? 31  ASN A CG  1 
ATOM 237  N ND2 ? ASN A 1  31 ? -10.722  -8.569   9.503 1.000 96.880 ? 31  ASN A ND2 1 
ATOM 238  O OD1 ? ASN A 1  31 ? -11.391  -6.476   9.033 1.000 96.880 ? 31  ASN A OD1 1 
ATOM 239  N N   ? ARG A 1  32 ? -14.129  -6.387   7.807 1.000 97.280 ? 32  ARG A N   1 
ATOM 240  C CA  ? ARG A 1  32 ? -15.097  -5.383   8.235 1.000 97.280 ? 32  ARG A CA  1 
ATOM 241  C C   ? ARG A 1  32 ? -14.486  -4.435   9.262 1.000 97.280 ? 32  ARG A C   1 
ATOM 242  C CB  ? ARG A 1  32 ? -16.345  -6.051   8.816 1.000 97.280 ? 32  ARG A CB  1 
ATOM 243  O O   ? ARG A 1  32 ? -15.028  -3.358   9.520 1.000 97.280 ? 32  ARG A O   1 
ATOM 244  C CG  ? ARG A 1  32 ? -17.142  -6.856   7.802 1.000 97.280 ? 32  ARG A CG  1 
ATOM 245  C CD  ? ARG A 1  32 ? -18.422  -7.415   8.406 1.000 97.280 ? 32  ARG A CD  1 
ATOM 246  N NE  ? ARG A 1  32 ? -19.604  -6.719   7.903 1.000 97.280 ? 32  ARG A NE  1 
ATOM 247  N NH1 ? ARG A 1  32 ? -21.091  -7.804   9.300 1.000 97.280 ? 32  ARG A NH1 1 
ATOM 248  N NH2 ? ARG A 1  32 ? -21.846  -6.232   7.811 1.000 97.280 ? 32  ARG A NH2 1 
ATOM 249  C CZ  ? ARG A 1  32 ? -20.844  -6.920   8.339 1.000 97.280 ? 32  ARG A CZ  1 
ATOM 250  N N   ? HIS A 1  33 ? -13.239  -4.719   9.728 1.000 97.270 ? 33  HIS A N   1 
ATOM 251  C CA  ? HIS A 1  33 ? -12.709  -3.937  10.840 1.000 97.270 ? 33  HIS A CA  1 
ATOM 252  C C   ? HIS A 1  33 ? -11.298  -3.441  10.541 1.000 97.270 ? 33  HIS A C   1 
ATOM 253  C CB  ? HIS A 1  33 ? -12.714  -4.763  12.127 1.000 97.270 ? 33  HIS A CB  1 
ATOM 254  O O   ? HIS A 1  33 ? -10.744  -2.640  11.298 1.000 97.270 ? 33  HIS A O   1 
ATOM 255  C CG  ? HIS A 1  33 ? -14.084  -5.026  12.667 1.000 97.270 ? 33  HIS A CG  1 
ATOM 256  C CD2 ? HIS A 1  33 ? -14.823  -4.354  13.581 1.000 97.270 ? 33  HIS A CD2 1 
ATOM 257  N ND1 ? HIS A 1  33 ? -14.850  -6.098  12.263 1.000 97.270 ? 33  HIS A ND1 1 
ATOM 258  C CE1 ? HIS A 1  33 ? -16.005  -6.074  12.908 1.000 97.270 ? 33  HIS A CE1 1 
ATOM 259  N NE2 ? HIS A 1  33 ? -16.013  -5.026  13.713 1.000 97.270 ? 33  HIS A NE2 1 
ATOM 260  N N   ? TRP A 1  34 ? -10.695  -3.975   9.498 1.000 97.670 ? 34  TRP A N   1 
ATOM 261  C CA  ? TRP A 1  34 ?  -9.262  -3.716   9.407 1.000 97.670 ? 34  TRP A CA  1 
ATOM 262  C C   ? TRP A 1  34 ?  -8.897  -3.144   8.042 1.000 97.670 ? 34  TRP A C   1 
ATOM 263  C CB  ? TRP A 1  34 ?  -8.466  -4.998   9.667 1.000 97.670 ? 34  TRP A CB  1 
ATOM 264  O O   ? TRP A 1  34 ?  -9.386  -3.616   7.013 1.000 97.670 ? 34  TRP A O   1 
ATOM 265  C CG  ? TRP A 1  34 ?  -8.471  -5.439  11.100 1.000 97.670 ? 34  TRP A CG  1 
ATOM 266  C CD1 ? TRP A 1  34 ?  -9.309  -6.351  11.678 1.000 97.670 ? 34  TRP A CD1 1 
ATOM 267  C CD2 ? TRP A 1  34 ?  -7.598  -4.982  12.137 1.000 97.670 ? 34  TRP A CD2 1 
ATOM 268  C CE2 ? TRP A 1  34 ?  -7.964  -5.660  13.321 1.000 97.670 ? 34  TRP A CE2 1 
ATOM 269  C CE3 ? TRP A 1  34 ?  -6.540  -4.063  12.180 1.000 97.670 ? 34  TRP A CE3 1 
ATOM 270  N NE1 ? TRP A 1  34 ?  -9.009  -6.489  13.014 1.000 97.670 ? 34  TRP A NE1 1 
ATOM 271  C CH2 ? TRP A 1  34 ?  -6.277  -4.545  14.550 1.000 97.670 ? 34  TRP A CH2 1 
ATOM 272  C CZ2 ? TRP A 1  34 ?  -7.308  -5.449  14.536 1.000 97.670 ? 34  TRP A CZ2 1 
ATOM 273  C CZ3 ? TRP A 1  34 ?  -5.889  -3.854  13.391 1.000 97.670 ? 34  TRP A CZ3 1 
ATOM 274  N N   ? VAL A 1  35 ?  -8.057  -2.105   8.073 1.000 97.590 ? 35  VAL A N   1 
ATOM 275  C CA  ? VAL A 1  35 ?  -7.460  -1.472   6.902 1.000 97.590 ? 35  VAL A CA  1 
ATOM 276  C C   ? VAL A 1  35 ?  -5.942  -1.629   6.947 1.000 97.590 ? 35  VAL A C   1 
ATOM 277  C CB  ? VAL A 1  35 ?  -7.839   0.024   6.810 1.000 97.590 ? 35  VAL A CB  1 
ATOM 278  O O   ? VAL A 1  35 ?  -5.325  -1.460   8.001 1.000 97.590 ? 35  VAL A O   1 
ATOM 279  C CG1 ? VAL A 1  35 ?  -7.041   0.716   5.706 1.000 97.590 ? 35  VAL A CG1 1 
ATOM 280  C CG2 ? VAL A 1  35 ?  -9.339   0.180   6.567 1.000 97.590 ? 35  VAL A CG2 1 
ATOM 281  N N   ? LEU A 1  36 ?  -5.392  -2.010   5.810 1.000 97.480 ? 36  LEU A N   1 
ATOM 282  C CA  ? LEU A 1  36 ?  -3.951  -2.161   5.645 1.000 97.480 ? 36  LEU A CA  1 
ATOM 283  C C   ? LEU A 1  36 ?  -3.354  -0.947   4.941 1.000 97.480 ? 36  LEU A C   1 
ATOM 284  C CB  ? LEU A 1  36 ?  -3.633  -3.432   4.852 1.000 97.480 ? 36  LEU A CB  1 
ATOM 285  O O   ? LEU A 1  36 ?  -3.899  -0.474   3.941 1.000 97.480 ? 36  LEU A O   1 
ATOM 286  C CG  ? LEU A 1  36 ?  -2.156  -3.818   4.753 1.000 97.480 ? 36  LEU A CG  1 
ATOM 287  C CD1 ? LEU A 1  36 ?  -1.652  -4.334   6.096 1.000 97.480 ? 36  LEU A CD1 1 
ATOM 288  C CD2 ? LEU A 1  36 ?  -1.948  -4.861   3.660 1.000 97.480 ? 36  LEU A CD2 1 
ATOM 289  N N   ? THR A 1  37 ?  -2.185  -0.452   5.392 1.000 96.760 ? 37  THR A N   1 
ATOM 290  C CA  ? THR A 1  37 ?  -1.512   0.705   4.812 1.000 96.760 ? 37  THR A CA  1 
ATOM 291  C C   ? THR A 1  37 ?  -0.013   0.657   5.096 1.000 96.760 ? 37  THR A C   1 
ATOM 292  C CB  ? THR A 1  37 ?  -2.097   2.022   5.353 1.000 96.760 ? 37  THR A CB  1 
ATOM 293  O O   ? THR A 1  37 ?   0.446  -0.159   5.898 1.000 96.760 ? 37  THR A O   1 
ATOM 294  C CG2 ? THR A 1  37 ?  -1.757   2.211   6.828 1.000 96.760 ? 37  THR A CG2 1 
ATOM 295  O OG1 ? THR A 1  37 ?  -1.559   3.120   4.606 1.000 96.760 ? 37  THR A OG1 1 
ATOM 296  N N   ? PRO A 1  38 ?   0.767   1.445   4.455 1.000 95.800 ? 38  PRO A N   1 
ATOM 297  C CA  ? PRO A 1  38 ?   2.194   1.485   4.782 1.000 95.800 ? 38  PRO A CA  1 
ATOM 298  C C   ? PRO A 1  38 ?   2.470   2.125   6.141 1.000 95.800 ? 38  PRO A C   1 
ATOM 299  C CB  ? PRO A 1  38 ?   2.791   2.327   3.652 1.000 95.800 ? 38  PRO A CB  1 
ATOM 300  O O   ? PRO A 1  38 ?   1.779   3.068   6.536 1.000 95.800 ? 38  PRO A O   1 
ATOM 301  C CG  ? PRO A 1  38 ?   1.836   2.169   2.513 1.000 95.800 ? 38  PRO A CG  1 
ATOM 302  C CD  ? PRO A 1  38 ?   0.447   2.044   3.069 1.000 95.800 ? 38  PRO A CD  1 
ATOM 303  N N   ? ALA A 1  39 ?   3.568   1.716   6.771 1.000 95.460 ? 39  ALA A N   1 
ATOM 304  C CA  ? ALA A 1  39 ?   3.966   2.239   8.075 1.000 95.460 ? 39  ALA A CA  1 
ATOM 305  C C   ? ALA A 1  39 ?   4.497   3.665   7.955 1.000 95.460 ? 39  ALA A C   1 
ATOM 306  C CB  ? ALA A 1  39 ?   5.017   1.335   8.713 1.000 95.460 ? 39  ALA A CB  1 
ATOM 307  O O   ? ALA A 1  39 ?   4.391   4.455   8.896 1.000 95.460 ? 39  ALA A O   1 
ATOM 308  N N   ? HIS A 1  40 ?   5.099   3.995   6.787 1.000 92.940 ? 40  HIS A N   1 
ATOM 309  C CA  ? HIS A 1  40 ?   5.715   5.303   6.595 1.000 92.940 ? 40  HIS A CA  1 
ATOM 310  C C   ? HIS A 1  40 ?   4.660   6.399   6.492 1.000 92.940 ? 40  HIS A C   1 
ATOM 311  C CB  ? HIS A 1  40 ?   6.594   5.302   5.343 1.000 92.940 ? 40  HIS A CB  1 
ATOM 312  O O   ? HIS A 1  40 ?   4.986   7.587   6.545 1.000 92.940 ? 40  HIS A O   1 
ATOM 313  C CG  ? HIS A 1  40 ?   5.822   5.413   4.067 1.000 92.940 ? 40  HIS A CG  1 
ATOM 314  C CD2 ? HIS A 1  40 ?   5.436   6.497   3.353 1.000 92.940 ? 40  HIS A CD2 1 
ATOM 315  N ND1 ? HIS A 1  40 ?   5.350   4.313   3.384 1.000 92.940 ? 40  HIS A ND1 1 
ATOM 316  C CE1 ? HIS A 1  40 ?   4.707   4.717   2.301 1.000 92.940 ? 40  HIS A CE1 1 
ATOM 317  N NE2 ? HIS A 1  40 ?   4.745   6.038   2.259 1.000 92.940 ? 40  HIS A NE2 1 
ATOM 318  N N   ? CYS A 1  41 ?   3.413   6.067   6.366 1.000 90.150 ? 41  CYS A N   1 
ATOM 319  C CA  ? CYS A 1  41 ?   2.332   7.047   6.348 1.000 90.150 ? 41  CYS A CA  1 
ATOM 320  C C   ? CYS A 1  41 ?   2.189   7.726   7.705 1.000 90.150 ? 41  CYS A C   1 
ATOM 321  C CB  ? CYS A 1  41 ?   1.012   6.382   5.959 1.000 90.150 ? 41  CYS A CB  1 
ATOM 322  O O   ? CYS A 1  41 ?   1.747   8.873   7.786 1.000 90.150 ? 41  CYS A O   1 
ATOM 323  S SG  ? CYS A 1  41 ?   0.834   6.103   4.183 1.000 90.150 ? 41  CYS A SG  1 
ATOM 324  N N   ? LYS A 1  42 ?   2.970   7.121   8.707 1.000 75.020 ? 42  LYS A N   1 
ATOM 325  C CA  ? LYS A 1  42 ?   3.185   7.698  10.031 1.000 75.020 ? 42  LYS A CA  1 
ATOM 326  C C   ? LYS A 1  42 ?   1.983   8.529  10.471 1.000 75.020 ? 42  LYS A C   1 
ATOM 327  C CB  ? LYS A 1  42 ?   4.450   8.558  10.043 1.000 75.020 ? 42  LYS A CB  1 
ATOM 328  O O   ? LYS A 1  42 ?   2.135   9.511  11.201 1.000 75.020 ? 42  LYS A O   1 
ATOM 329  C CG  ? LYS A 1  42 ?   5.741   7.762   9.923 1.000 75.020 ? 42  LYS A CG  1 
ATOM 330  C CD  ? LYS A 1  42 ?   6.965   8.653  10.095 1.000 75.020 ? 42  LYS A CD  1 
ATOM 331  C CE  ? LYS A 1  42 ?   8.258   7.861   9.958 1.000 75.020 ? 42  LYS A CE  1 
ATOM 332  N NZ  ? LYS A 1  42 ?   9.460   8.721  10.174 1.000 75.020 ? 42  LYS A NZ  1 
ATOM 333  N N   ? MET A 1  43 ?   0.709   8.150   9.834 1.000 69.870 ? 43  MET A N   1 
ATOM 334  C CA  ? MET A 1  43 ?  -0.456   8.968  10.157 1.000 69.870 ? 43  MET A CA  1 
ATOM 335  C C   ? MET A 1  43 ?  -1.380   8.240  11.127 1.000 69.870 ? 43  MET A C   1 
ATOM 336  C CB  ? MET A 1  43 ?  -1.222   9.340   8.885 1.000 69.870 ? 43  MET A CB  1 
ATOM 337  O O   ? MET A 1  43 ?  -1.547   7.023  11.037 1.000 69.870 ? 43  MET A O   1 
ATOM 338  C CG  ? MET A 1  43 ?  -0.872   8.477   7.684 1.000 69.870 ? 43  MET A CG  1 
ATOM 339  S SD  ? MET A 1  43 ?  -1.716   9.030   6.151 1.000 69.870 ? 43  MET A SD  1 
ATOM 340  C CE  ? MET A 1  43 ?  -1.487  10.824   6.289 1.000 69.870 ? 43  MET A CE  1 
ATOM 341  N N   ? ALA A 1  44 ?  -1.637   8.837  12.509 1.000 65.480 ? 44  ALA A N   1 
ATOM 342  C CA  ? ALA A 1  44 ?  -2.817   8.402  13.252 1.000 65.480 ? 44  ALA A CA  1 
ATOM 343  C C   ? ALA A 1  44 ?  -4.097   8.742  12.494 1.000 65.480 ? 44  ALA A C   1 
ATOM 344  C CB  ? ALA A 1  44 ?  -2.838   9.040  14.639 1.000 65.480 ? 44  ALA A CB  1 
ATOM 345  O O   ? ALA A 1  44 ?  -4.582   9.875  12.558 1.000 65.480 ? 44  ALA A O   1 
ATOM 346  N N   ? ALA A 1  45 ?  -4.129   8.311  11.152 1.000 70.040 ? 45  ALA A N   1 
ATOM 347  C CA  ? ALA A 1  45 ?  -5.380   8.622  10.465 1.000 70.040 ? 45  ALA A CA  1 
ATOM 348  C C   ? ALA A 1  45 ?  -6.537   8.731  11.455 1.000 70.040 ? 45  ALA A C   1 
ATOM 349  C CB  ? ALA A 1  45 ?  -5.685   7.564   9.408 1.000 70.040 ? 45  ALA A CB  1 
ATOM 350  O O   ? ALA A 1  45 ?  -6.731   7.846  12.292 1.000 70.040 ? 45  ALA A O   1 
ATOM 351  N N   ? GLN A 1  46 ?  -7.163   9.867  11.379 1.000 83.040 ? 46  GLN A N   1 
ATOM 352  C CA  ? GLN A 1  46 ?  -8.290  10.086  12.279 1.000 83.040 ? 46  GLN A CA  1 
ATOM 353  C C   ? GLN A 1  46 ?  -9.595   9.602  11.653 1.000 83.040 ? 46  GLN A C   1 
ATOM 354  C CB  ? GLN A 1  46 ?  -8.403  11.566  12.648 1.000 83.040 ? 46  GLN A CB  1 
ATOM 355  O O   ? GLN A 1  46 ? -10.545   9.268  12.365 1.000 83.040 ? 46  GLN A O   1 
ATOM 356  C CG  ? GLN A 1  46 ?  -7.193  12.107  13.397 1.000 83.040 ? 46  GLN A CG  1 
ATOM 357  C CD  ? GLN A 1  46 ?  -7.069  11.541  14.800 1.000 83.040 ? 46  GLN A CD  1 
ATOM 358  N NE2 ? GLN A 1  46 ?  -5.878  11.066  15.145 1.000 83.040 ? 46  GLN A NE2 1 
ATOM 359  O OE1 ? GLN A 1  46 ?  -8.037  11.533  15.567 1.000 83.040 ? 46  GLN A OE1 1 
ATOM 360  N N   ? LEU A 1  47 ?  -9.436   9.482  10.205 1.000 92.700 ? 47  LEU A N   1 
ATOM 361  C CA  ? LEU A 1  47 ? -10.651   9.135   9.477 1.000 92.700 ? 47  LEU A CA  1 
ATOM 362  C C   ? LEU A 1  47 ? -10.328   8.279   8.257 1.000 92.700 ? 47  LEU A C   1 
ATOM 363  C CB  ? LEU A 1  47 ? -11.398  10.399   9.045 1.000 92.700 ? 47  LEU A CB  1 
ATOM 364  O O   ? LEU A 1  47 ?  -9.408   8.593   7.499 1.000 92.700 ? 47  LEU A O   1 
ATOM 365  C CG  ? LEU A 1  47 ? -12.745  10.188   8.352 1.000 92.700 ? 47  LEU A CG  1 
ATOM 366  C CD1 ? LEU A 1  47 ? -13.768   9.636   9.340 1.000 92.700 ? 47  LEU A CD1 1 
ATOM 367  C CD2 ? LEU A 1  47 ? -13.240  11.492   7.735 1.000 92.700 ? 47  LEU A CD2 1 
ATOM 368  N N   ? VAL A 1  48 ? -10.996   7.154   8.114 1.000 95.210 ? 48  VAL A N   1 
ATOM 369  C CA  ? VAL A 1  48 ? -10.951   6.307   6.927 1.000 95.210 ? 48  VAL A CA  1 
ATOM 370  C C   ? VAL A 1  48 ? -12.239   6.473   6.124 1.000 95.210 ? 48  VAL A C   1 
ATOM 371  C CB  ? VAL A 1  48 ? -10.742   4.821   7.297 1.000 95.210 ? 48  VAL A CB  1 
ATOM 372  O O   ? VAL A 1  48 ? -13.337   6.289   6.654 1.000 95.210 ? 48  VAL A O   1 
ATOM 373  C CG1 ? VAL A 1  48 ? -10.819   3.938   6.053 1.000 95.210 ? 48  VAL A CG1 1 
ATOM 374  C CG2 ? VAL A 1  48 ?  -9.404   4.633   8.009 1.000 95.210 ? 48  VAL A CG2 1 
ATOM 375  N N   ? ARG A 1  49 ? -12.098   6.902   4.879 1.000 95.430 ? 49  ARG A N   1 
ATOM 376  C CA  ? ARG A 1  49 ? -13.237   7.003   3.972 1.000 95.430 ? 49  ARG A CA  1 
ATOM 377  C C   ? ARG A 1  49 ? -13.225   5.871   2.950 1.000 95.430 ? 49  ARG A C   1 
ATOM 378  C CB  ? ARG A 1  49 ? -13.237   8.355   3.257 1.000 95.430 ? 49  ARG A CB  1 
ATOM 379  O O   ? ARG A 1  49 ? -12.225   5.661   2.260 1.000 95.430 ? 49  ARG A O   1 
ATOM 380  C CG  ? ARG A 1  49 ? -13.322   9.549   4.195 1.000 95.430 ? 49  ARG A CG  1 
ATOM 381  C CD  ? ARG A 1  49 ? -13.082  10.861   3.462 1.000 95.430 ? 49  ARG A CD  1 
ATOM 382  N NE  ? ARG A 1  49 ? -14.155  11.154   2.516 1.000 95.430 ? 49  ARG A NE  1 
ATOM 383  N NH1 ? ARG A 1  49 ? -12.917  12.644   1.256 1.000 95.430 ? 49  ARG A NH1 1 
ATOM 384  N NH2 ? ARG A 1  49 ? -15.091  12.187   0.691 1.000 95.430 ? 49  ARG A NH2 1 
ATOM 385  C CZ  ? ARG A 1  49 ? -14.052  11.994   1.490 1.000 95.430 ? 49  ARG A CZ  1 
ATOM 386  N N   ? LEU A 1  50 ? -14.330   5.084   2.889 1.000 96.220 ? 50  LEU A N   1 
ATOM 387  C CA  ? LEU A 1  50 ? -14.513   3.979   1.954 1.000 96.220 ? 50  LEU A CA  1 
ATOM 388  C C   ? LEU A 1  50 ? -15.640   4.278   0.971 1.000 96.220 ? 50  LEU A C   1 
ATOM 389  C CB  ? LEU A 1  50 ? -14.811   2.681   2.710 1.000 96.220 ? 50  LEU A CB  1 
ATOM 390  O O   ? LEU A 1  50 ? -16.574   5.014   1.297 1.000 96.220 ? 50  LEU A O   1 
ATOM 391  C CG  ? LEU A 1  50 ? -13.694   2.148   3.608 1.000 96.220 ? 50  LEU A CG  1 
ATOM 392  C CD1 ? LEU A 1  50 ? -14.264   1.198   4.656 1.000 96.220 ? 50  LEU A CD1 1 
ATOM 393  C CD2 ? LEU A 1  50 ? -12.624   1.451   2.774 1.000 96.220 ? 50  LEU A CD2 1 
ATOM 394  N N   ? GLY A 1  51 ? -15.413   3.775  -0.311 1.000 94.740 ? 51  GLY A N   1 
ATOM 395  C CA  ? GLY A 1  51 ? -16.445   3.986  -1.314 1.000 94.740 ? 51  GLY A CA  1 
ATOM 396  C C   ? GLY A 1  51 ? -16.328   5.325  -2.018 1.000 94.740 ? 51  GLY A C   1 
ATOM 397  O O   ? GLY A 1  51 ? -17.277   5.779  -2.660 1.000 94.740 ? 51  GLY A O   1 
ATOM 398  N N   ? VAL A 1  52 ? -15.103   5.962  -1.859 1.000 92.900 ? 52  VAL A N   1 
ATOM 399  C CA  ? VAL A 1  52 ? -14.819   7.267  -2.446 1.000 92.900 ? 52  VAL A CA  1 
ATOM 400  C C   ? VAL A 1  52 ? -14.339   7.093  -3.885 1.000 92.900 ? 52  VAL A C   1 
ATOM 401  C CB  ? VAL A 1  52 ? -13.767   8.044  -1.622 1.000 92.900 ? 52  VAL A CB  1 
ATOM 402  O O   ? VAL A 1  52 ? -13.370   6.373  -4.140 1.000 92.900 ? 52  VAL A O   1 
ATOM 403  C CG1 ? VAL A 1  52 ? -13.503   9.415  -2.241 1.000 92.900 ? 52  VAL A CG1 1 
ATOM 404  C CG2 ? VAL A 1  52 ? -14.226   8.187  -0.172 1.000 92.900 ? 52  VAL A CG2 1 
ATOM 405  N N   ? HIS A 1  53 ? -15.011   7.643  -4.843 1.000 92.820 ? 53  HIS A N   1 
ATOM 406  C CA  ? HIS A 1  53 ? -14.580   7.658  -6.237 1.000 92.820 ? 53  HIS A CA  1 
ATOM 407  C C   ? HIS A 1  53 ? -14.143   9.056  -6.663 1.000 92.820 ? 53  HIS A C   1 
ATOM 408  C CB  ? HIS A 1  53 ? -15.701   7.158  -7.149 1.000 92.820 ? 53  HIS A CB  1 
ATOM 409  O O   ? HIS A 1  53 ? -13.157   9.209  -7.387 1.000 92.820 ? 53  HIS A O   1 
ATOM 410  C CG  ? HIS A 1  53 ? -15.323   7.115  -8.596 1.000 92.820 ? 53  HIS A CG  1 
ATOM 411  C CD2 ? HIS A 1  53 ? -15.786   7.817  -9.657 1.000 92.820 ? 53  HIS A CD2 1 
ATOM 412  N ND1 ? HIS A 1  53 ? -14.357   6.265  -9.087 1.000 92.820 ? 53  HIS A ND1 1 
ATOM 413  C CE1 ? HIS A 1  53 ? -14.240   6.447 -10.392 1.000 92.820 ? 53  HIS A CE1 1 
ATOM 414  N NE2 ? HIS A 1  53 ? -15.097   7.384 -10.763 1.000 92.820 ? 53  HIS A NE2 1 
ATOM 415  N N   ? ASN A 1  54 ? -14.855  10.055  -6.279 1.000 92.070 ? 54  ASN A N   1 
ATOM 416  C CA  ? ASN A 1  54 ? -14.584  11.477  -6.463 1.000 92.070 ? 54  ASN A CA  1 
ATOM 417  C C   ? ASN A 1  54 ? -14.499  12.209  -5.127 1.000 92.070 ? 54  ASN A C   1 
ATOM 418  C CB  ? ASN A 1  54 ? -15.653  12.116  -7.351 1.000 92.070 ? 54  ASN A CB  1 
ATOM 419  O O   ? ASN A 1  54 ? -15.495  12.318  -4.409 1.000 92.070 ? 54  ASN A O   1 
ATOM 420  C CG  ? ASN A 1  54 ? -15.307  13.537  -7.751 1.000 92.070 ? 54  ASN A CG  1 
ATOM 421  N ND2 ? ASN A 1  54 ? -15.650  13.909  -8.978 1.000 92.070 ? 54  ASN A ND2 1 
ATOM 422  O OD1 ? ASN A 1  54 ? -14.736  14.295  -6.962 1.000 92.070 ? 54  ASN A OD1 1 
ATOM 423  N N   ? ARG A 1  55 ? -13.311  12.827  -4.842 1.000 89.060 ? 55  ARG A N   1 
ATOM 424  C CA  ? ARG A 1  55 ? -13.043  13.410  -3.531 1.000 89.060 ? 55  ARG A CA  1 
ATOM 425  C C   ? ARG A 1  55 ? -13.838  14.696  -3.331 1.000 89.060 ? 55  ARG A C   1 
ATOM 426  C CB  ? ARG A 1  55 ? -11.548  13.685  -3.359 1.000 89.060 ? 55  ARG A CB  1 
ATOM 427  O O   ? ARG A 1  55 ? -14.045  15.134  -2.198 1.000 89.060 ? 55  ARG A O   1 
ATOM 428  C CG  ? ARG A 1  55 ? -10.692  12.430  -3.306 1.000 89.060 ? 55  ARG A CG  1 
ATOM 429  C CD  ? ARG A 1  55 ?  -9.218  12.759  -3.120 1.000 89.060 ? 55  ARG A CD  1 
ATOM 430  N NE  ? ARG A 1  55 ?  -8.729  13.653  -4.165 1.000 89.060 ? 55  ARG A NE  1 
ATOM 431  N NH1 ? ARG A 1  55 ?  -6.525  13.593  -3.474 1.000 89.060 ? 55  ARG A NH1 1 
ATOM 432  N NH2 ? ARG A 1  55 ?  -7.126  14.847  -5.297 1.000 89.060 ? 55  ARG A NH2 1 
ATOM 433  C CZ  ? ARG A 1  55 ?  -7.461  14.029  -4.310 1.000 89.060 ? 55  ARG A CZ  1 
ATOM 434  N N   ? ARG A 1  56 ? -14.394  15.271  -4.328 1.000 86.040 ? 56  ARG A N   1 
ATOM 435  C CA  ? ARG A 1  56 ? -15.058  16.569  -4.272 1.000 86.040 ? 56  ARG A CA  1 
ATOM 436  C C   ? ARG A 1  56 ? -16.571  16.407  -4.174 1.000 86.040 ? 56  ARG A C   1 
ATOM 437  C CB  ? ARG A 1  56 ? -14.700  17.410  -5.500 1.000 86.040 ? 56  ARG A CB  1 
ATOM 438  O O   ? ARG A 1  56 ? -17.257  17.257  -3.603 1.000 86.040 ? 56  ARG A O   1 
ATOM 439  C CG  ? ARG A 1  56 ? -13.301  18.004  -5.453 1.000 86.040 ? 56  ARG A CG  1 
ATOM 440  C CD  ? ARG A 1  56 ? -13.081  19.017  -6.567 1.000 86.040 ? 56  ARG A CD  1 
ATOM 441  N NE  ? ARG A 1  56 ? -11.759  19.632  -6.483 1.000 86.040 ? 56  ARG A NE  1 
ATOM 442  N NH1 ? ARG A 1  56 ? -12.113  21.119  -8.216 1.000 86.040 ? 56  ARG A NH1 1 
ATOM 443  N NH2 ? ARG A 1  56 ? -10.108  21.102  -7.105 1.000 86.040 ? 56  ARG A NH2 1 
ATOM 444  C CZ  ? ARG A 1  56 ? -11.330  20.616  -7.268 1.000 86.040 ? 56  ARG A CZ  1 
ATOM 445  N N   ? LEU A 1  57 ? -17.029  15.227  -4.655 1.000 84.270 ? 57  LEU A N   1 
ATOM 446  C CA  ? LEU A 1  57 ? -18.474  15.043  -4.731 1.000 84.270 ? 57  LEU A CA  1 
ATOM 447  C C   ? LEU A 1  57 ? -18.961  14.096  -3.640 1.000 84.270 ? 57  LEU A C   1 
ATOM 448  C CB  ? LEU A 1  57 ? -18.874  14.503  -6.107 1.000 84.270 ? 57  LEU A CB  1 
ATOM 449  O O   ? LEU A 1  57 ? -18.433  12.992  -3.490 1.000 84.270 ? 57  LEU A O   1 
ATOM 450  C CG  ? LEU A 1  57 ? -18.596  15.418  -7.301 1.000 84.270 ? 57  LEU A CG  1 
ATOM 451  C CD1 ? LEU A 1  57 ? -18.913  14.695  -8.607 1.000 84.270 ? 57  LEU A CD1 1 
ATOM 452  C CD2 ? LEU A 1  57 ? -19.404  16.706  -7.188 1.000 84.270 ? 57  LEU A CD2 1 
ATOM 453  N N   ? PRO A 1  58 ? -19.805  14.583  -2.774 1.000 75.350 ? 58  PRO A N   1 
ATOM 454  C CA  ? PRO A 1  58 ? -20.393  13.680  -1.782 1.000 75.350 ? 58  PRO A CA  1 
ATOM 455  C C   ? PRO A 1  58 ? -21.050  12.456  -2.415 1.000 75.350 ? 58  PRO A C   1 
ATOM 456  C CB  ? PRO A 1  58 ? -21.433  14.556  -1.080 1.000 75.350 ? 58  PRO A CB  1 
ATOM 457  O O   ? PRO A 1  58 ? -21.581  12.541  -3.526 1.000 75.350 ? 58  PRO A O   1 
ATOM 458  C CG  ? PRO A 1  58 ? -21.133  15.947  -1.538 1.000 75.350 ? 58  PRO A CG  1 
ATOM 459  C CD  ? PRO A 1  58 ? -20.291  15.869  -2.779 1.000 75.350 ? 58  PRO A CD  1 
ATOM 460  N N   ? SER A 1  59 ? -20.747  11.238  -1.903 1.000 82.870 ? 59  SER A N   1 
ATOM 461  C CA  ? SER A 1  59 ? -21.337   9.987  -2.368 1.000 82.870 ? 59  SER A CA  1 
ATOM 462  C C   ? SER A 1  59 ? -22.152   9.317  -1.267 1.000 82.870 ? 59  SER A C   1 
ATOM 463  C CB  ? SER A 1  59 ? -20.249   9.031  -2.860 1.000 82.870 ? 59  SER A CB  1 
ATOM 464  O O   ? SER A 1  59 ? -21.709   9.240  -0.119 1.000 82.870 ? 59  SER A O   1 
ATOM 465  O OG  ? SER A 1  59 ? -20.780   7.737  -3.087 1.000 82.870 ? 59  SER A OG  1 
ATOM 466  N N   ? LEU A 1  60 ? -23.369   8.985  -1.586 1.000 82.000 ? 60  LEU A N   1 
ATOM 467  C CA  ? LEU A 1  60 ? -24.216   8.256  -0.649 1.000 82.000 ? 60  LEU A CA  1 
ATOM 468  C C   ? LEU A 1  60 ? -23.640   6.874  -0.356 1.000 82.000 ? 60  LEU A C   1 
ATOM 469  C CB  ? LEU A 1  60 ? -25.637   8.121  -1.204 1.000 82.000 ? 60  LEU A CB  1 
ATOM 470  O O   ? LEU A 1  60 ? -24.012   6.239   0.633 1.000 82.000 ? 60  LEU A O   1 
ATOM 471  C CG  ? LEU A 1  60 ? -26.447   9.414  -1.313 1.000 82.000 ? 60  LEU A CG  1 
ATOM 472  C CD1 ? LEU A 1  60 ? -27.780   9.147  -2.005 1.000 82.000 ? 60  LEU A CD1 1 
ATOM 473  C CD2 ? LEU A 1  60 ? -26.669  10.024   0.067 1.000 82.000 ? 60  LEU A CD2 1 
ATOM 474  N N   ? MET A 1  61 ? -22.740   6.464  -1.054 1.000 85.150 ? 61  MET A N   1 
ATOM 475  C CA  ? MET A 1  61 ? -22.153   5.127  -1.011 1.000 85.150 ? 61  MET A CA  1 
ATOM 476  C C   ? MET A 1  61 ? -20.875   5.120  -0.179 1.000 85.150 ? 61  MET A C   1 
ATOM 477  C CB  ? MET A 1  61 ? -21.860   4.622  -2.425 1.000 85.150 ? 61  MET A CB  1 
ATOM 478  O O   ? MET A 1  61 ? -20.330   4.056   0.120 1.000 85.150 ? 61  MET A O   1 
ATOM 479  C CG  ? MET A 1  61 ? -23.097   4.497  -3.300 1.000 85.150 ? 61  MET A CG  1 
ATOM 480  S SD  ? MET A 1  61 ? -22.812   3.439  -4.772 1.000 85.150 ? 61  MET A SD  1 
ATOM 481  C CE  ? MET A 1  61 ? -24.277   3.860  -5.756 1.000 85.150 ? 61  MET A CE  1 
ATOM 482  N N   ? GLU A 1  62 ? -20.447   6.353   0.301 1.000 93.200 ? 62  GLU A N   1 
ATOM 483  C CA  ? GLU A 1  62 ? -19.230   6.504   1.093 1.000 93.200 ? 62  GLU A CA  1 
ATOM 484  C C   ? GLU A 1  62 ? -19.489   6.199   2.566 1.000 93.200 ? 62  GLU A C   1 
ATOM 485  C CB  ? GLU A 1  62 ? -18.660   7.916   0.941 1.000 93.200 ? 62  GLU A CB  1 
ATOM 486  O O   ? GLU A 1  62 ? -20.547   6.541   3.099 1.000 93.200 ? 62  GLU A O   1 
ATOM 487  C CG  ? GLU A 1  62 ? -17.382   8.152   1.733 1.000 93.200 ? 62  GLU A CG  1 
ATOM 488  C CD  ? GLU A 1  62 ? -16.850   9.571   1.604 1.000 93.200 ? 62  GLU A CD  1 
ATOM 489  O OE1 ? GLU A 1  62 ? -16.173  10.053   2.540 1.000 93.200 ? 62  GLU A OE1 1 
ATOM 490  O OE2 ? GLU A 1  62 ? -17.113  10.205   0.558 1.000 93.200 ? 62  GLU A OE2 1 
ATOM 491  N N   ? GLN A 1  63 ? -18.627   5.492   3.136 1.000 95.980 ? 63  GLN A N   1 
ATOM 492  C CA  ? GLN A 1  63 ? -18.622   5.224   4.570 1.000 95.980 ? 63  GLN A CA  1 
ATOM 493  C C   ? GLN A 1  63 ? -17.408   5.857   5.244 1.000 95.980 ? 63  GLN A C   1 
ATOM 494  C CB  ? GLN A 1  63 ? -18.643   3.717   4.835 1.000 95.980 ? 63  GLN A CB  1 
ATOM 495  O O   ? GLN A 1  63 ? -16.283   5.724   4.760 1.000 95.980 ? 63  GLN A O   1 
ATOM 496  C CG  ? GLN A 1  63 ? -19.839   3.002   4.222 1.000 95.980 ? 63  GLN A CG  1 
ATOM 497  C CD  ? GLN A 1  63 ? -19.861   1.518   4.539 1.000 95.980 ? 63  GLN A CD  1 
ATOM 498  N NE2 ? GLN A 1  63 ? -20.195   0.704   3.544 1.000 95.980 ? 63  GLN A NE2 1 
ATOM 499  O OE1 ? GLN A 1  63 ? -19.580   1.107   5.670 1.000 95.980 ? 63  GLN A OE1 1 
ATOM 500  N N   ? ARG A 1  64 ? -17.629   6.545   6.389 1.000 95.450 ? 64  ARG A N   1 
ATOM 501  C CA  ? ARG A 1  64 ? -16.565   7.165   7.172 1.000 95.450 ? 64  ARG A CA  1 
ATOM 502  C C   ? ARG A 1  64 ? -16.383   6.454   8.508 1.000 95.450 ? 64  ARG A C   1 
ATOM 503  C CB  ? ARG A 1  64 ? -16.862   8.648   7.404 1.000 95.450 ? 64  ARG A CB  1 
ATOM 504  O O   ? ARG A 1  64 ? -17.354   6.214   9.227 1.000 95.450 ? 64  ARG A O   1 
ATOM 505  C CG  ? ARG A 1  64 ? -16.932   9.470   6.127 1.000 95.450 ? 64  ARG A CG  1 
ATOM 506  C CD  ? ARG A 1  64 ? -17.225  10.936   6.414 1.000 95.450 ? 64  ARG A CD  1 
ATOM 507  N NE  ? ARG A 1  64 ? -17.324  11.717   5.185 1.000 95.450 ? 64  ARG A NE  1 
ATOM 508  N NH1 ? ARG A 1  64 ? -17.941  13.679   6.237 1.000 95.450 ? 64  ARG A NH1 1 
ATOM 509  N NH2 ? ARG A 1  64 ? -17.721  13.616   3.956 1.000 95.450 ? 64  ARG A NH2 1 
ATOM 510  C CZ  ? ARG A 1  64 ? -17.662  13.003   5.129 1.000 95.450 ? 64  ARG A CZ  1 
ATOM 511  N N   ? HIS A 1  65 ? -15.120   6.166   8.781 1.000 95.950 ? 65  HIS A N   1 
ATOM 512  C CA  ? HIS A 1  65 ? -14.815   5.412   9.992 1.000 95.950 ? 65  HIS A CA  1 
ATOM 513  C C   ? HIS A 1  65 ? -13.623   6.013  10.730 1.000 95.950 ? 65  HIS A C   1 
ATOM 514  C CB  ? HIS A 1  65 ? -14.539   3.946   9.655 1.000 95.950 ? 65  HIS A CB  1 
ATOM 515  O O   ? HIS A 1  65 ? -12.616   6.362  10.111 1.000 95.950 ? 65  HIS A O   1 
ATOM 516  C CG  ? HIS A 1  65 ? -15.737   3.213   9.141 1.000 95.950 ? 65  HIS A CG  1 
ATOM 517  C CD2 ? HIS A 1  65 ? -16.276   3.149   7.900 1.000 95.950 ? 65  HIS A CD2 1 
ATOM 518  N ND1 ? HIS A 1  65 ? -16.532   2.428   9.948 1.000 95.950 ? 65  HIS A ND1 1 
ATOM 519  C CE1 ? HIS A 1  65 ? -17.511   1.911   9.224 1.000 95.950 ? 65  HIS A CE1 1 
ATOM 520  N NE2 ? HIS A 1  65 ? -17.378   2.333   7.978 1.000 95.950 ? 65  HIS A NE2 1 
ATOM 521  N N   ? ARG A 1  66 ? -13.840   6.062  12.105 1.000 95.310 ? 66  ARG A N   1 
ATOM 522  C CA  ? ARG A 1  66 ? -12.714   6.446  12.950 1.000 95.310 ? 66  ARG A CA  1 
ATOM 523  C C   ? ARG A 1  66 ? -11.794   5.258  13.210 1.000 95.310 ? 66  ARG A C   1 
ATOM 524  C CB  ? ARG A 1  66 ? -13.210   7.025  14.277 1.000 95.310 ? 66  ARG A CB  1 
ATOM 525  O O   ? ARG A 1  66 ? -12.255   4.120  13.316 1.000 95.310 ? 66  ARG A O   1 
ATOM 526  C CG  ? ARG A 1  66 ? -13.887   8.380  14.143 1.000 95.310 ? 66  ARG A CG  1 
ATOM 527  C CD  ? ARG A 1  66 ? -14.257   8.962  15.500 1.000 95.310 ? 66  ARG A CD  1 
ATOM 528  N NE  ? ARG A 1  66 ? -14.927  10.252  15.369 1.000 95.310 ? 66  ARG A NE  1 
ATOM 529  N NH1 ? ARG A 1  66 ? -14.962  10.698  17.635 1.000 95.310 ? 66  ARG A NH1 1 
ATOM 530  N NH2 ? ARG A 1  66 ? -15.855  12.201  16.153 1.000 95.310 ? 66  ARG A NH2 1 
ATOM 531  C CZ  ? ARG A 1  66 ? -15.246  11.047  16.386 1.000 95.310 ? 66  ARG A CZ  1 
ATOM 532  N N   ? VAL A 1  67 ? -10.506   5.596  13.302 1.000 94.420 ? 67  VAL A N   1 
ATOM 533  C CA  ? VAL A 1  67 ?  -9.505   4.585  13.629 1.000 94.420 ? 67  VAL A CA  1 
ATOM 534  C C   ? VAL A 1  67 ?  -9.269   4.560  15.137 1.000 94.420 ? 67  VAL A C   1 
ATOM 535  C CB  ? VAL A 1  67 ?  -8.175   4.843  12.885 1.000 94.420 ? 67  VAL A CB  1 
ATOM 536  O O   ? VAL A 1  67 ?  -9.011   5.599  15.749 1.000 94.420 ? 67  VAL A O   1 
ATOM 537  C CG1 ? VAL A 1  67 ?  -7.106   3.848  13.332 1.000 94.420 ? 67  VAL A CG1 1 
ATOM 538  C CG2 ? VAL A 1  67 ?  -8.386   4.764  11.374 1.000 94.420 ? 67  VAL A CG2 1 
ATOM 539  N N   ? ILE A 1  68 ?  -9.276   3.306  15.805 1.000 93.590 ? 68  ILE A N   1 
ATOM 540  C CA  ? ILE A 1  68 ?  -9.186   3.232  17.260 1.000 93.590 ? 68  ILE A CA  1 
ATOM 541  C C   ? ILE A 1  68 ?  -7.877   2.557  17.662 1.000 93.590 ? 68  ILE A C   1 
ATOM 542  C CB  ? ILE A 1  68 ? -10.389   2.471  17.862 1.000 93.590 ? 68  ILE A CB  1 
ATOM 543  O O   ? ILE A 1  68 ?  -7.446   2.661  18.813 1.000 93.590 ? 68  ILE A O   1 
ATOM 544  C CG1 ? ILE A 1  68 ? -10.511   1.080  17.231 1.000 93.590 ? 68  ILE A CG1 1 
ATOM 545  C CG2 ? ILE A 1  68 ? -11.681   3.272  17.678 1.000 93.590 ? 68  ILE A CG2 1 
ATOM 546  C CD1 ? ILE A 1  68 ? -11.424   0.131  17.995 1.000 93.590 ? 68  ILE A CD1 1 
ATOM 547  N N   ? LYS A 1  69 ?  -7.206   2.005  16.609 1.000 93.150 ? 69  LYS A N   1 
ATOM 548  C CA  ? LYS A 1  69 ?  -5.949   1.320  16.896 1.000 93.150 ? 69  LYS A CA  1 
ATOM 549  C C   ? LYS A 1  69 ?  -5.091   1.198  15.640 1.000 93.150 ? 69  LYS A C   1 
ATOM 550  C CB  ? LYS A 1  69 ?  -6.215  -0.066  17.485 1.000 93.150 ? 69  LYS A CB  1 
ATOM 551  O O   ? LYS A 1  69 ?  -5.602   0.897  14.559 1.000 93.150 ? 69  LYS A O   1 
ATOM 552  C CG  ? LYS A 1  69 ?  -4.965  -0.777  17.984 1.000 93.150 ? 69  LYS A CG  1 
ATOM 553  C CD  ? LYS A 1  69 ?  -5.309  -2.081  18.692 1.000 93.150 ? 69  LYS A CD  1 
ATOM 554  C CE  ? LYS A 1  69 ?  -4.075  -2.725  19.310 1.000 93.150 ? 69  LYS A CE  1 
ATOM 555  N NZ  ? LYS A 1  69 ?  -4.416  -3.973  20.056 1.000 93.150 ? 69  LYS A NZ  1 
ATOM 556  N N   ? THR A 1  70 ?  -3.786   1.497  15.835 1.000 93.820 ? 70  THR A N   1 
ATOM 557  C CA  ? THR A 1  70 ?  -2.800   1.306  14.776 1.000 93.820 ? 70  THR A CA  1 
ATOM 558  C C   ? THR A 1  70 ?  -1.677   0.385  15.244 1.000 93.820 ? 70  THR A C   1 
ATOM 559  C CB  ? THR A 1  70 ?  -2.207   2.650  14.315 1.000 93.820 ? 70  THR A CB  1 
ATOM 560  O O   ? THR A 1  70 ?  -1.113   0.583  16.322 1.000 93.820 ? 70  THR A O   1 
ATOM 561  C CG2 ? THR A 1  70 ?  -3.275   3.531  13.675 1.000 93.820 ? 70  THR A CG2 1 
ATOM 562  O OG1 ? THR A 1  70 ?  -1.654   3.335  15.446 1.000 93.820 ? 70  THR A OG1 1 
ATOM 563  N N   ? ILE A 1  71 ?  -1.415  -0.623  14.391 1.000 95.220 ? 71  ILE A N   1 
ATOM 564  C CA  ? ILE A 1  71 ?  -0.364  -1.584  14.708 1.000 95.220 ? 71  ILE A CA  1 
ATOM 565  C C   ? ILE A 1  71 ?   0.693  -1.573  13.606 1.000 95.220 ? 71  ILE A C   1 
ATOM 566  C CB  ? ILE A 1  71 ?  -0.935  -3.008  14.888 1.000 95.220 ? 71  ILE A CB  1 
ATOM 567  O O   ? ILE A 1  71 ?   0.435  -2.017  12.485 1.000 95.220 ? 71  ILE A O   1 
ATOM 568  C CG1 ? ILE A 1  71 ?  -2.042  -3.008  15.949 1.000 95.220 ? 71  ILE A CG1 1 
ATOM 569  C CG2 ? ILE A 1  71 ?   0.177  -3.993  15.257 1.000 95.220 ? 71  ILE A CG2 1 
ATOM 570  C CD1 ? ILE A 1  71 ?  -2.758  -4.344  16.096 1.000 95.220 ? 71  ILE A CD1 1 
ATOM 571  N N   ? VAL A 1  72 ?   1.927  -1.057  13.975 1.000 96.020 ? 72  VAL A N   1 
ATOM 572  C CA  ? VAL A 1  72 ?   3.051  -1.022  13.045 1.000 96.020 ? 72  VAL A CA  1 
ATOM 573  C C   ? VAL A 1  72 ?   3.850  -2.319  13.151 1.000 96.020 ? 72  VAL A C   1 
ATOM 574  C CB  ? VAL A 1  72 ?   3.970   0.192  13.309 1.000 96.020 ? 72  VAL A CB  1 
ATOM 575  O O   ? VAL A 1  72 ?   4.029  -2.858  14.246 1.000 96.020 ? 72  VAL A O   1 
ATOM 576  C CG1 ? VAL A 1  72 ?   5.174   0.172  12.370 1.000 96.020 ? 72  VAL A CG1 1 
ATOM 577  C CG2 ? VAL A 1  72 ?   3.188   1.495  13.153 1.000 96.020 ? 72  VAL A CG2 1 
ATOM 578  N N   ? HIS A 1  73 ?   4.202  -2.814  11.909 1.000 97.160 ? 73  HIS A N   1 
ATOM 579  C CA  ? HIS A 1  73 ?   5.053  -3.998  11.958 1.000 97.160 ? 73  HIS A CA  1 
ATOM 580  C C   ? HIS A 1  73 ?   6.272  -3.765  12.844 1.000 97.160 ? 73  HIS A C   1 
ATOM 581  C CB  ? HIS A 1  73 ?   5.496  -4.398  10.550 1.000 97.160 ? 73  HIS A CB  1 
ATOM 582  O O   ? HIS A 1  73 ?   6.948  -2.741  12.720 1.000 97.160 ? 73  HIS A O   1 
ATOM 583  C CG  ? HIS A 1  73 ?   6.054  -5.784  10.467 1.000 97.160 ? 73  HIS A CG  1 
ATOM 584  C CD2 ? HIS A 1  73 ?   5.504  -6.938  10.022 1.000 97.160 ? 73  HIS A CD2 1 
ATOM 585  N ND1 ? HIS A 1  73 ?   7.331  -6.097  10.878 1.000 97.160 ? 73  HIS A ND1 1 
ATOM 586  C CE1 ? HIS A 1  73 ?   7.544  -7.389  10.689 1.000 97.160 ? 73  HIS A CE1 1 
ATOM 587  N NE2 ? HIS A 1  73 ?   6.451  -7.922  10.170 1.000 97.160 ? 73  HIS A NE2 1 
ATOM 588  N N   ? PRO A 1  74 ?   6.623  -4.667  13.780 1.000 96.700 ? 74  PRO A N   1 
ATOM 589  C CA  ? PRO A 1  74 ?   7.677  -4.481  14.781 1.000 96.700 ? 74  PRO A CA  1 
ATOM 590  C C   ? PRO A 1  74 ?   9.061  -4.317  14.156 1.000 96.700 ? 74  PRO A C   1 
ATOM 591  C CB  ? PRO A 1  74 ?   7.602  -5.764  15.613 1.000 96.700 ? 74  PRO A CB  1 
ATOM 592  O O   ? PRO A 1  74 ?   9.952  -3.724  14.770 1.000 96.700 ? 74  PRO A O   1 
ATOM 593  C CG  ? PRO A 1  74 ?   6.868  -6.738  14.749 1.000 96.700 ? 74  PRO A CG  1 
ATOM 594  C CD  ? PRO A 1  74 ?   5.920  -5.975  13.869 1.000 96.700 ? 74  PRO A CD  1 
ATOM 595  N N   ? ASN A 1  75 ?   9.191  -4.808  12.939 1.000 97.410 ? 75  ASN A N   1 
ATOM 596  C CA  ? ASN A 1  75 ?  10.507  -4.763  12.309 1.000 97.410 ? 75  ASN A CA  1 
ATOM 597  C C   ? ASN A 1  75 ?  10.572  -3.694  11.223 1.000 97.410 ? 75  ASN A C   1 
ATOM 598  C CB  ? ASN A 1  75 ?  10.872  -6.132  11.730 1.000 97.410 ? 75  ASN A CB  1 
ATOM 599  O O   ? ASN A 1  75 ?  11.459  -3.725  10.368 1.000 97.410 ? 75  ASN A O   1 
ATOM 600  C CG  ? ASN A 1  75 ?  11.065  -7.187  12.802 1.000 97.410 ? 75  ASN A CG  1 
ATOM 601  N ND2 ? ASN A 1  75 ?  10.675  -8.419  12.497 1.000 97.410 ? 75  ASN A ND2 1 
ATOM 602  O OD1 ? ASN A 1  75 ?  11.559  -6.896  13.894 1.000 97.410 ? 75  ASN A OD1 1 
ATOM 603  N N   ? TYR A 1  76 ?   9.604  -2.759  11.199 1.000 97.350 ? 76  TYR A N   1 
ATOM 604  C CA  ? TYR A 1  76 ?   9.656  -1.652  10.250 1.000 97.350 ? 76  TYR A CA  1 
ATOM 605  C C   ? TYR A 1  76 ?  10.925  -0.830  10.441 1.000 97.350 ? 76  TYR A C   1 
ATOM 606  C CB  ? TYR A 1  76 ?   8.424  -0.755  10.403 1.000 97.350 ? 76  TYR A CB  1 
ATOM 607  O O   ? TYR A 1  76 ?  11.234  -0.404  11.556 1.000 97.350 ? 76  TYR A O   1 
ATOM 608  C CG  ? TYR A 1  76 ?   8.513   0.535   9.624 1.000 97.350 ? 76  TYR A CG  1 
ATOM 609  C CD1 ? TYR A 1  76 ?   8.370   1.766  10.260 1.000 97.350 ? 76  TYR A CD1 1 
ATOM 610  C CD2 ? TYR A 1  76 ?   8.739   0.526   8.252 1.000 97.350 ? 76  TYR A CD2 1 
ATOM 611  C CE1 ? TYR A 1  76 ?   8.449   2.958   9.547 1.000 97.350 ? 76  TYR A CE1 1 
ATOM 612  C CE2 ? TYR A 1  76 ?   8.820   1.711   7.529 1.000 97.350 ? 76  TYR A CE2 1 
ATOM 613  O OH  ? TYR A 1  76 ?   8.753   4.097   7.472 1.000 97.350 ? 76  TYR A OH  1 
ATOM 614  C CZ  ? TYR A 1  76 ?   8.674   2.920   8.184 1.000 97.350 ? 76  TYR A CZ  1 
ATOM 615  N N   ? ASN A 1  77 ?  11.665  -0.645   9.366 1.000 96.640 ? 77  ASN A N   1 
ATOM 616  C CA  ? ASN A 1  77 ?  12.870   0.177   9.324 1.000 96.640 ? 77  ASN A CA  1 
ATOM 617  C C   ? ASN A 1  77 ?  12.640   1.469   8.546 1.000 96.640 ? 77  ASN A C   1 
ATOM 618  C CB  ? ASN A 1  77 ?  14.034  -0.609   8.718 1.000 96.640 ? 77  ASN A CB  1 
ATOM 619  O O   ? ASN A 1  77 ?  12.528   1.448   7.319 1.000 96.640 ? 77  ASN A O   1 
ATOM 620  C CG  ? ASN A 1  77 ?  15.348   0.144   8.791 1.000 96.640 ? 77  ASN A CG  1 
ATOM 621  N ND2 ? ASN A 1  77 ?  16.443  -0.588   8.959 1.000 96.640 ? 77  ASN A ND2 1 
ATOM 622  O OD1 ? ASN A 1  77 ?  15.378   1.374   8.699 1.000 96.640 ? 77  ASN A OD1 1 
ATOM 623  N N   ? PRO A 1  78 ?  12.664   2.646   9.150 1.000 94.080 ? 78  PRO A N   1 
ATOM 624  C CA  ? PRO A 1  78 ?  12.317   3.922   8.520 1.000 94.080 ? 78  PRO A CA  1 
ATOM 625  C C   ? PRO A 1  78 ?  13.413   4.439   7.592 1.000 94.080 ? 78  PRO A C   1 
ATOM 626  C CB  ? PRO A 1  78 ?  12.122   4.862   9.712 1.000 94.080 ? 78  PRO A CB  1 
ATOM 627  O O   ? PRO A 1  78 ?  13.165   5.325   6.770 1.000 94.080 ? 78  PRO A O   1 
ATOM 628  C CG  ? PRO A 1  78 ?  12.925   4.251  10.815 1.000 94.080 ? 78  PRO A CG  1 
ATOM 629  C CD  ? PRO A 1  78 ?  12.856   2.757  10.684 1.000 94.080 ? 78  PRO A CD  1 
ATOM 630  N N   ? GLN A 1  79 ?  14.605   3.789   7.737 1.000 93.670 ? 79  GLN A N   1 
ATOM 631  C CA  ? GLN A 1  79 ?  15.702   4.175   6.856 1.000 93.670 ? 79  GLN A CA  1 
ATOM 632  C C   ? GLN A 1  79 ?  15.616   3.446   5.518 1.000 93.670 ? 79  GLN A C   1 
ATOM 633  C CB  ? GLN A 1  79 ?  17.051   3.894   7.521 1.000 93.670 ? 79  GLN A CB  1 
ATOM 634  O O   ? GLN A 1  79 ?  15.813   4.051   4.462 1.000 93.670 ? 79  GLN A O   1 
ATOM 635  C CG  ? GLN A 1  79 ?  17.347   4.793   8.714 1.000 93.670 ? 79  GLN A CG  1 
ATOM 636  C CD  ? GLN A 1  79 ?  18.699   4.508   9.341 1.000 93.670 ? 79  GLN A CD  1 
ATOM 637  N NE2 ? GLN A 1  79 ?  19.260   5.505  10.018 1.000 93.670 ? 79  GLN A NE2 1 
ATOM 638  O OE1 ? GLN A 1  79 ?  19.235   3.402   9.219 1.000 93.670 ? 79  GLN A OE1 1 
ATOM 639  N N   ? THR A 1  80 ?  15.236   2.230   5.579 1.000 94.610 ? 80  THR A N   1 
ATOM 640  C CA  ? THR A 1  80 ?  15.254   1.410   4.373 1.000 94.610 ? 80  THR A CA  1 
ATOM 641  C C   ? THR A 1  80 ?  13.835   1.148   3.876 1.000 94.610 ? 80  THR A C   1 
ATOM 642  C CB  ? THR A 1  80 ?  15.969   0.069   4.620 1.000 94.610 ? 80  THR A CB  1 
ATOM 643  O O   ? THR A 1  80 ?  13.642   0.652   2.765 1.000 94.610 ? 80  THR A O   1 
ATOM 644  C CG2 ? THR A 1  80 ?  17.377   0.289   5.164 1.000 94.610 ? 80  THR A CG2 1 
ATOM 645  O OG1 ? THR A 1  80 ?  15.218  -0.699   5.568 1.000 94.610 ? 80  THR A OG1 1 
ATOM 646  N N   ? TYR A 1  81 ?  12.860   1.483   4.624 1.000 95.720 ? 81  TYR A N   1 
ATOM 647  C CA  ? TYR A 1  81 ?  11.449   1.223   4.364 1.000 95.720 ? 81  TYR A CA  1 
ATOM 648  C C   ? TYR A 1  81 ?  11.159  -0.273   4.371 1.000 95.720 ? 81  TYR A C   1 
ATOM 649  C CB  ? TYR A 1  81 ?  11.029   1.830   3.022 1.000 95.720 ? 81  TYR A CB  1 
ATOM 650  O O   ? TYR A 1  81 ?  10.103  -0.710   3.909 1.000 95.720 ? 81  TYR A O   1 
ATOM 651  C CG  ? TYR A 1  81 ?  11.041   3.339   3.007 1.000 95.720 ? 81  TYR A CG  1 
ATOM 652  C CD1 ? TYR A 1  81 ?   9.976   4.069   3.530 1.000 95.720 ? 81  TYR A CD1 1 
ATOM 653  C CD2 ? TYR A 1  81 ?  12.117   4.038   2.470 1.000 95.720 ? 81  TYR A CD2 1 
ATOM 654  C CE1 ? TYR A 1  81 ?   9.983   5.460   3.517 1.000 95.720 ? 81  TYR A CE1 1 
ATOM 655  C CE2 ? TYR A 1  81 ?  12.134   5.428   2.452 1.000 95.720 ? 81  TYR A CE2 1 
ATOM 656  O OH  ? TYR A 1  81 ?  11.076   7.506   2.961 1.000 95.720 ? 81  TYR A OH  1 
ATOM 657  C CZ  ? TYR A 1  81 ?  11.065   6.130   2.977 1.000 95.720 ? 81  TYR A CZ  1 
ATOM 658  N N   ? ASN A 1  82 ?  12.155  -1.077   4.792 1.000 97.480 ? 82  ASN A N   1 
ATOM 659  C CA  ? ASN A 1  82 ?  11.940  -2.511   4.948 1.000 97.480 ? 82  ASN A CA  1 
ATOM 660  C C   ? ASN A 1  82 ?  10.854  -2.807   5.978 1.000 97.480 ? 82  ASN A C   1 
ATOM 661  C CB  ? ASN A 1  82 ?  13.245  -3.211   5.336 1.000 97.480 ? 82  ASN A CB  1 
ATOM 662  O O   ? ASN A 1  82 ?  10.818  -2.190   7.043 1.000 97.480 ? 82  ASN A O   1 
ATOM 663  C CG  ? ASN A 1  82 ?  13.190  -4.710   5.121 1.000 97.480 ? 82  ASN A CG  1 
ATOM 664  N ND2 ? ASN A 1  82 ?  13.822  -5.461   6.015 1.000 97.480 ? 82  ASN A ND2 1 
ATOM 665  O OD1 ? ASN A 1  82 ?  12.585  -5.190   4.159 1.000 97.480 ? 82  ASN A OD1 1 
ATOM 666  N N   ? ASN A 1  83 ?   9.904  -3.740   5.629 1.000 97.660 ? 83  ASN A N   1 
ATOM 667  C CA  ? ASN A 1  83 ?   8.776  -4.095   6.483 1.000 97.660 ? 83  ASN A CA  1 
ATOM 668  C C   ? ASN A 1  83 ?   7.793  -2.936   6.622 1.000 97.660 ? 83  ASN A C   1 
ATOM 669  C CB  ? ASN A 1  83 ?   9.267  -4.543   7.862 1.000 97.660 ? 83  ASN A CB  1 
ATOM 670  O O   ? ASN A 1  83 ?   7.256  -2.698   7.706 1.000 97.660 ? 83  ASN A O   1 
ATOM 671  C CG  ? ASN A 1  83 ?  10.181  -5.751   7.792 1.000 97.660 ? 83  ASN A CG  1 
ATOM 672  N ND2 ? ASN A 1  83 ?  11.339  -5.656   8.433 1.000 97.660 ? 83  ASN A ND2 1 
ATOM 673  O OD1 ? ASN A 1  83 ?   9.848  -6.761   7.166 1.000 97.660 ? 83  ASN A OD1 1 
ATOM 674  N N   ? ASP A 1  84 ?   7.608  -2.113   5.661 1.000 97.370 ? 84  ASP A N   1 
ATOM 675  C CA  ? ASP A 1  84 ?   6.758  -0.928   5.617 1.000 97.370 ? 84  ASP A CA  1 
ATOM 676  C C   ? ASP A 1  84 ?   5.281  -1.313   5.572 1.000 97.370 ? 84  ASP A C   1 
ATOM 677  C CB  ? ASP A 1  84 ?   7.112  -0.057   4.410 1.000 97.370 ? 84  ASP A CB  1 
ATOM 678  O O   ? ASP A 1  84 ?   4.625  -1.156   4.540 1.000 97.370 ? 84  ASP A O   1 
ATOM 679  C CG  ? ASP A 1  84 ?   6.463   1.315   4.458 1.000 97.370 ? 84  ASP A CG  1 
ATOM 680  O OD1 ? ASP A 1  84 ?   6.049   1.756   5.551 1.000 97.370 ? 84  ASP A OD1 1 
ATOM 681  O OD2 ? ASP A 1  84 ?   6.362   1.960   3.391 1.000 97.370 ? 84  ASP A OD2 1 
ATOM 682  N N   ? ILE A 1  85 ?   4.689  -1.820   6.680 1.000 97.340 ? 85  ILE A N   1 
ATOM 683  C CA  ? ILE A 1  85 ?   3.303  -2.273   6.720 1.000 97.340 ? 85  ILE A CA  1 
ATOM 684  C C   ? ILE A 1  85 ?   2.703  -1.981   8.093 1.000 97.340 ? 85  ILE A C   1 
ATOM 685  C CB  ? ILE A 1  85 ?   3.191  -3.780   6.395 1.000 97.340 ? 85  ILE A CB  1 
ATOM 686  O O   ? ILE A 1  85 ?   3.379  -2.120   9.115 1.000 97.340 ? 85  ILE A O   1 
ATOM 687  C CG1 ? ILE A 1  85 ?   1.723  -4.179   6.212 1.000 97.340 ? 85  ILE A CG1 1 
ATOM 688  C CG2 ? ILE A 1  85 ?   3.854  -4.618   7.492 1.000 97.340 ? 85  ILE A CG2 1 
ATOM 689  C CD1 ? ILE A 1  85 ?   1.529  -5.558   5.595 1.000 97.340 ? 85  ILE A CD1 1 
ATOM 690  N N   ? MET A 1  86 ?   1.440  -1.532   8.086 1.000 96.410 ? 86  MET A N   1 
ATOM 691  C CA  ? MET A 1  86 ?   0.714  -1.171   9.300 1.000 96.410 ? 86  MET A CA  1 
ATOM 692  C C   ? MET A 1  86 ?  -0.765  -1.523   9.175 1.000 96.410 ? 86  MET A C   1 
ATOM 693  C CB  ? MET A 1  86 ?   0.874   0.321   9.599 1.000 96.410 ? 86  MET A CB  1 
ATOM 694  O O   ? MET A 1  86 ?  -1.362  -1.343   8.113 1.000 96.410 ? 86  MET A O   1 
ATOM 695  C CG  ? MET A 1  86 ?   0.106   0.786  10.826 1.000 96.410 ? 86  MET A CG  1 
ATOM 696  S SD  ? MET A 1  86 ?   0.257   2.593  11.107 1.000 96.410 ? 86  MET A SD  1 
ATOM 697  C CE  ? MET A 1  86 ?  -0.813   3.213   9.779 1.000 96.410 ? 86  MET A CE  1 
ATOM 698  N N   ? LEU A 1  87 ?  -1.403  -2.070  10.239 1.000 96.540 ? 87  LEU A N   1 
ATOM 699  C CA  ? LEU A 1  87 ?  -2.836  -2.330  10.316 1.000 96.540 ? 87  LEU A CA  1 
ATOM 700  C C   ? LEU A 1  87 ?  -3.535  -1.275  11.165 1.000 96.540 ? 87  LEU A C   1 
ATOM 701  C CB  ? LEU A 1  87 ?  -3.098  -3.723  10.894 1.000 96.540 ? 87  LEU A CB  1 
ATOM 702  O O   ? LEU A 1  87 ?  -3.012  -0.859  12.201 1.000 96.540 ? 87  LEU A O   1 
ATOM 703  C CG  ? LEU A 1  87 ?  -2.843  -4.905   9.958 1.000 96.540 ? 87  LEU A CG  1 
ATOM 704  C CD1 ? LEU A 1  87 ?  -2.818  -6.211  10.746 1.000 96.540 ? 87  LEU A CD1 1 
ATOM 705  C CD2 ? LEU A 1  87 ?  -3.901  -4.957   8.861 1.000 96.540 ? 87  LEU A CD2 1 
ATOM 706  N N   ? MET A 1  88 ?  -4.714  -0.884  10.650 1.000 95.550 ? 88  MET A N   1 
ATOM 707  C CA  ? MET A 1  88 ?  -5.565   0.058  11.372 1.000 95.550 ? 88  MET A CA  1 
ATOM 708  C C   ? MET A 1  88 ?  -6.918  -0.568  11.694 1.000 95.550 ? 88  MET A C   1 
ATOM 709  C CB  ? MET A 1  88 ?  -5.762   1.338  10.559 1.000 95.550 ? 88  MET A CB  1 
ATOM 710  O O   ? MET A 1  88 ?  -7.608  -1.060  10.799 1.000 95.550 ? 88  MET A O   1 
ATOM 711  C CG  ? MET A 1  88 ?  -4.471   2.090  10.278 1.000 95.550 ? 88  MET A CG  1 
ATOM 712  S SD  ? MET A 1  88 ?  -4.748   3.630   9.320 1.000 95.550 ? 88  MET A SD  1 
ATOM 713  C CE  ? MET A 1  88 ?  -3.082   4.346   9.374 1.000 95.550 ? 88  MET A CE  1 
ATOM 714  N N   ? ARG A 1  89 ?  -7.265  -0.519  13.024 1.000 96.070 ? 89  ARG A N   1 
ATOM 715  C CA  ? ARG A 1  89 ?  -8.568  -1.040  13.423 1.000 96.070 ? 89  ARG A CA  1 
ATOM 716  C C   ? ARG A 1  89 ?  -9.622   0.063  13.424 1.000 96.070 ? 89  ARG A C   1 
ATOM 717  C CB  ? ARG A 1  89 ?  -8.488  -1.689  14.806 1.000 96.070 ? 89  ARG A CB  1 
ATOM 718  O O   ? ARG A 1  89 ?  -9.413   1.127  14.010 1.000 96.070 ? 89  ARG A O   1 
ATOM 719  C CG  ? ARG A 1  89 ?  -9.756  -2.420  15.218 1.000 96.070 ? 89  ARG A CG  1 
ATOM 720  C CD  ? ARG A 1  89 ?  -9.579  -3.157  16.538 1.000 96.070 ? 89  ARG A CD  1 
ATOM 721  N NE  ? ARG A 1  89 ? -10.831  -3.755  16.994 1.000 96.070 ? 89  ARG A NE  1 
ATOM 722  N NH1 ? ARG A 1  89 ?  -9.874  -4.936  18.734 1.000 96.070 ? 89  ARG A NH1 1 
ATOM 723  N NH2 ? ARG A 1  89 ? -12.130  -5.071  18.355 1.000 96.070 ? 89  ARG A NH2 1 
ATOM 724  C CZ  ? ARG A 1  89 ? -10.942  -4.586  18.027 1.000 96.070 ? 89  ARG A CZ  1 
ATOM 725  N N   ? LEU A 1  90 ? -10.706  -0.245  12.765 1.000 96.550 ? 90  LEU A N   1 
ATOM 726  C CA  ? LEU A 1  90 ? -11.808   0.708  12.697 1.000 96.550 ? 90  LEU A CA  1 
ATOM 727  C C   ? LEU A 1  90 ? -12.679   0.622  13.946 1.000 96.550 ? 90  LEU A C   1 
ATOM 728  C CB  ? LEU A 1  90 ? -12.658   0.456  11.449 1.000 96.550 ? 90  LEU A CB  1 
ATOM 729  O O   ? LEU A 1  90 ? -12.833  -0.454  14.528 1.000 96.550 ? 90  LEU A O   1 
ATOM 730  C CG  ? LEU A 1  90 ? -11.916   0.455  10.112 1.000 96.550 ? 90  LEU A CG  1 
ATOM 731  C CD1 ? LEU A 1  90 ? -12.871   0.102   8.976 1.000 96.550 ? 90  LEU A CD1 1 
ATOM 732  C CD2 ? LEU A 1  90 ? -11.260   1.809   9.863 1.000 96.550 ? 90  LEU A CD2 1 
ATOM 733  N N   ? GLN A 1  91 ? -13.202   1.787  14.414 1.000 95.740 ? 91  GLN A N   1 
ATOM 734  C CA  ? GLN A 1  91 ? -14.031   1.883  15.611 1.000 95.740 ? 91  GLN A CA  1 
ATOM 735  C C   ? GLN A 1  91 ? -15.285   1.024  15.482 1.000 95.740 ? 91  GLN A C   1 
ATOM 736  C CB  ? GLN A 1  91 ? -14.417   3.338  15.882 1.000 95.740 ? 91  GLN A CB  1 
ATOM 737  O O   ? GLN A 1  91 ? -15.688   0.357  16.437 1.000 95.740 ? 91  GLN A O   1 
ATOM 738  C CG  ? GLN A 1  91 ? -15.214   3.534  17.165 1.000 95.740 ? 91  GLN A CG  1 
ATOM 739  C CD  ? GLN A 1  91 ? -15.496   4.995  17.464 1.000 95.740 ? 91  GLN A CD  1 
ATOM 740  N NE2 ? GLN A 1  91 ? -15.854   5.287  18.709 1.000 95.740 ? 91  GLN A NE2 1 
ATOM 741  O OE1 ? GLN A 1  91 ? -15.392   5.853  16.582 1.000 95.740 ? 91  GLN A OE1 1 
ATOM 742  N N   ? ARG A 1  92 ? -15.902   1.002  14.277 1.000 96.670 ? 92  ARG A N   1 
ATOM 743  C CA  ? ARG A 1  92 ? -17.072   0.187  13.967 1.000 96.670 ? 92  ARG A CA  1 
ATOM 744  C C   ? ARG A 1  92 ? -16.877  -0.577  12.661 1.000 96.670 ? 92  ARG A C   1 
ATOM 745  C CB  ? ARG A 1  92 ? -18.327   1.057  13.883 1.000 96.670 ? 92  ARG A CB  1 
ATOM 746  O O   ? ARG A 1  92 ? -16.109  -0.152  11.796 1.000 96.670 ? 92  ARG A O   1 
ATOM 747  C CG  ? ARG A 1  92 ? -18.252   2.146  12.824 1.000 96.670 ? 92  ARG A CG  1 
ATOM 748  C CD  ? ARG A 1  92 ? -19.444   3.089  12.899 1.000 96.670 ? 92  ARG A CD  1 
ATOM 749  N NE  ? ARG A 1  92 ? -19.489   3.994  11.753 1.000 96.670 ? 92  ARG A NE  1 
ATOM 750  N NH1 ? ARG A 1  92 ? -21.709   4.570  12.032 1.000 96.670 ? 92  ARG A NH1 1 
ATOM 751  N NH2 ? ARG A 1  92 ? -20.494   5.471  10.310 1.000 96.670 ? 92  ARG A NH2 1 
ATOM 752  C CZ  ? ARG A 1  92 ? -20.564   4.676  11.368 1.000 96.670 ? 92  ARG A CZ  1 
ATOM 753  N N   ? PRO A 1  93 ? -17.624  -1.781  12.573 1.000 97.320 ? 93  PRO A N   1 
ATOM 754  C CA  ? PRO A 1  93 ? -17.491  -2.532  11.322 1.000 97.320 ? 93  PRO A CA  1 
ATOM 755  C C   ? PRO A 1  93 ? -18.089  -1.795  10.126 1.000 97.320 ? 93  PRO A C   1 
ATOM 756  C CB  ? PRO A 1  93 ? -18.258  -3.826  11.605 1.000 97.320 ? 93  PRO A CB  1 
ATOM 757  O O   ? PRO A 1  93 ? -19.071  -1.064  10.274 1.000 97.320 ? 93  PRO A O   1 
ATOM 758  C CG  ? PRO A 1  93 ? -19.306  -3.440  12.599 1.000 97.320 ? 93  PRO A CG  1 
ATOM 759  C CD  ? PRO A 1  93 ? -18.735  -2.392  13.511 1.000 97.320 ? 93  PRO A CD  1 
ATOM 760  N N   ? VAL A 1  94 ? -17.450  -2.063   8.956 1.000 97.500 ? 94  VAL A N   1 
ATOM 761  C CA  ? VAL A 1  94 ? -17.991  -1.493   7.727 1.000 97.500 ? 94  VAL A CA  1 
ATOM 762  C C   ? VAL A 1  94 ? -19.191  -2.315   7.260 1.000 97.500 ? 94  VAL A C   1 
ATOM 763  C CB  ? VAL A 1  94 ? -16.923  -1.429   6.613 1.000 97.500 ? 94  VAL A CB  1 
ATOM 764  O O   ? VAL A 1  94 ? -19.262  -3.520   7.513 1.000 97.500 ? 94  VAL A O   1 
ATOM 765  C CG1 ? VAL A 1  94 ? -15.716  -0.611   7.068 1.000 97.500 ? 94  VAL A CG1 1 
ATOM 766  C CG2 ? VAL A 1  94 ? -16.494  -2.837   6.203 1.000 97.500 ? 94  VAL A CG2 1 
ATOM 767  N N   ? VAL A 1  95 ? -20.194  -1.636   6.637 1.000 97.240 ? 95  VAL A N   1 
ATOM 768  C CA  ? VAL A 1  95 ? -21.284  -2.309   5.939 1.000 97.240 ? 95  VAL A CA  1 
ATOM 769  C C   ? VAL A 1  95 ? -20.857  -2.638   4.510 1.000 97.240 ? 95  VAL A C   1 
ATOM 770  C CB  ? VAL A 1  95 ? -22.567  -1.448   5.927 1.000 97.240 ? 95  VAL A CB  1 
ATOM 771  O O   ? VAL A 1  95 ? -20.596  -1.736   3.710 1.000 97.240 ? 95  VAL A O   1 
ATOM 772  C CG1 ? VAL A 1  95 ? -23.690  -2.164   5.179 1.000 97.240 ? 95  VAL A CG1 1 
ATOM 773  C CG2 ? VAL A 1  95 ? -22.999  -1.115   7.354 1.000 97.240 ? 95  VAL A CG2 1 
ATOM 774  N N   ? VAL A 1  96 ? -20.801  -3.965   4.182 1.000 96.730 ? 96  VAL A N   1 
ATOM 775  C CA  ? VAL A 1  96 ? -20.363  -4.394   2.858 1.000 96.730 ? 96  VAL A CA  1 
ATOM 776  C C   ? VAL A 1  96 ? -21.431  -4.049   1.823 1.000 96.730 ? 96  VAL A C   1 
ATOM 777  C CB  ? VAL A 1  96 ? -20.058  -5.909   2.824 1.000 96.730 ? 96  VAL A CB  1 
ATOM 778  O O   ? VAL A 1  96 ? -22.592  -4.440   1.966 1.000 96.730 ? 96  VAL A O   1 
ATOM 779  C CG1 ? VAL A 1  96 ? -19.737  -6.363   1.402 1.000 96.730 ? 96  VAL A CG1 1 
ATOM 780  C CG2 ? VAL A 1  96 ? -18.903  -6.241   3.768 1.000 96.730 ? 96  VAL A CG2 1 
ATOM 781  N N   ? THR A 1  97 ? -21.003  -3.282   0.822 1.000 95.910 ? 97  THR A N   1 
ATOM 782  C CA  ? THR A 1  97 ? -21.818  -2.855  -0.309 1.000 95.910 ? 97  THR A CA  1 
ATOM 783  C C   ? THR A 1  97 ? -21.057  -3.030  -1.620 1.000 95.910 ? 97  THR A C   1 
ATOM 784  C CB  ? THR A 1  97 ? -22.258  -1.387  -0.160 1.000 95.910 ? 97  THR A CB  1 
ATOM 785  O O   ? THR A 1  97 ? -19.916  -3.497  -1.625 1.000 95.910 ? 97  THR A O   1 
ATOM 786  C CG2 ? THR A 1  97 ? -22.887  -1.138   1.208 1.000 95.910 ? 97  THR A CG2 1 
ATOM 787  O OG1 ? THR A 1  97 ? -21.117  -0.534  -0.311 1.000 95.910 ? 97  THR A OG1 1 
ATOM 788  N N   ? LYS A 1  98 ? -21.715  -2.625  -2.742 1.000 94.500 ? 98  LYS A N   1 
ATOM 789  C CA  ? LYS A 1  98 ? -21.067  -2.668  -4.050 1.000 94.500 ? 98  LYS A CA  1 
ATOM 790  C C   ? LYS A 1  98 ? -19.863  -1.732  -4.098 1.000 94.500 ? 98  LYS A C   1 
ATOM 791  C CB  ? LYS A 1  98 ? -22.061  -2.301  -5.153 1.000 94.500 ? 98  LYS A CB  1 
ATOM 792  O O   ? LYS A 1  98 ? -18.899  -1.989  -4.823 1.000 94.500 ? 98  LYS A O   1 
ATOM 793  C CG  ? LYS A 1  98 ? -23.094  -3.380  -5.440 1.000 94.500 ? 98  LYS A CG  1 
ATOM 794  C CD  ? LYS A 1  98 ? -23.979  -3.007  -6.623 1.000 94.500 ? 98  LYS A CD  1 
ATOM 795  C CE  ? LYS A 1  98 ? -25.050  -4.059  -6.875 1.000 94.500 ? 98  LYS A CE  1 
ATOM 796  N NZ  ? LYS A 1  98 ? -25.896  -3.716  -8.057 1.000 94.500 ? 98  LYS A NZ  1 
ATOM 797  N N   ? SER A 1  99 ? -19.821  -0.746  -3.315 1.000 94.840 ? 99  SER A N   1 
ATOM 798  C CA  ? SER A 1  99 ? -18.795   0.291  -3.347 1.000 94.840 ? 99  SER A CA  1 
ATOM 799  C C   ? SER A 1  99 ? -17.810   0.131  -2.194 1.000 94.840 ? 99  SER A C   1 
ATOM 800  C CB  ? SER A 1  99 ? -19.434   1.679  -3.294 1.000 94.840 ? 99  SER A CB  1 
ATOM 801  O O   ? SER A 1  99 ? -16.766   0.786  -2.166 1.000 94.840 ? 99  SER A O   1 
ATOM 802  O OG  ? SER A 1  99 ? -20.256   1.811  -2.148 1.000 94.840 ? 99  SER A OG  1 
ATOM 803  N N   ? VAL A 1 100 ? -18.092  -0.811  -1.240 1.000 97.370 ? 100 VAL A N   1 
ATOM 804  C CA  ? VAL A 1 100 ? -17.223  -1.102  -0.105 1.000 97.370 ? 100 VAL A CA  1 
ATOM 805  C C   ? VAL A 1 100 ? -17.145  -2.612   0.113 1.000 97.370 ? 100 VAL A C   1 
ATOM 806  C CB  ? VAL A 1 100 ? -17.716  -0.403   1.182 1.000 97.370 ? 100 VAL A CB  1 
ATOM 807  O O   ? VAL A 1 100 ? -18.107  -3.228   0.579 1.000 97.370 ? 100 VAL A O   1 
ATOM 808  C CG1 ? VAL A 1 100 ? -16.783  -0.705   2.352 1.000 97.370 ? 100 VAL A CG1 1 
ATOM 809  C CG2 ? VAL A 1 100 ? -17.829   1.105   0.959 1.000 97.370 ? 100 VAL A CG2 1 
ATOM 810  N N   ? GLN A 1 101 ? -15.985  -3.150  -0.283 1.000 97.380 ? 101 GLN A N   1 
ATOM 811  C CA  ? GLN A 1 101 ? -15.738  -4.580  -0.129 1.000 97.380 ? 101 GLN A CA  1 
ATOM 812  C C   ? GLN A 1 101 ? -14.277  -4.852   0.216 1.000 97.380 ? 101 GLN A C   1 
ATOM 813  C CB  ? GLN A 1 101 ? -16.126  -5.332  -1.403 1.000 97.380 ? 101 GLN A CB  1 
ATOM 814  O O   ? GLN A 1 101 ? -13.376  -4.206  -0.322 1.000 97.380 ? 101 GLN A O   1 
ATOM 815  C CG  ? GLN A 1 101 ? -17.608  -5.247  -1.740 1.000 97.380 ? 101 GLN A CG  1 
ATOM 816  C CD  ? GLN A 1 101 ? -17.974  -6.040  -2.981 1.000 97.380 ? 101 GLN A CD  1 
ATOM 817  N NE2 ? GLN A 1 101 ? -18.707  -5.410  -3.892 1.000 97.380 ? 101 GLN A NE2 1 
ATOM 818  O OE1 ? GLN A 1 101 ? -17.601  -7.209  -3.119 1.000 97.380 ? 101 GLN A OE1 1 
ATOM 819  N N   ? PRO A 1 102 ? -14.171  -5.904   1.148 1.000 97.850 ? 102 PRO A N   1 
ATOM 820  C CA  ? PRO A 1 102 ? -12.782  -6.289   1.408 1.000 97.850 ? 102 PRO A CA  1 
ATOM 821  C C   ? PRO A 1 102 ? -12.127  -6.979   0.213 1.000 97.850 ? 102 PRO A C   1 
ATOM 822  C CB  ? PRO A 1 102 ? -12.899  -7.249   2.595 1.000 97.850 ? 102 PRO A CB  1 
ATOM 823  O O   ? PRO A 1 102 ? -12.811  -7.636  -0.576 1.000 97.850 ? 102 PRO A O   1 
ATOM 824  C CG  ? PRO A 1 102 ? -14.241  -6.962   3.187 1.000 97.850 ? 102 PRO A CG  1 
ATOM 825  C CD  ? PRO A 1 102 ? -15.151  -6.480   2.094 1.000 97.850 ? 102 PRO A CD  1 
ATOM 826  N N   ? VAL A 1 103 ? -10.769  -6.837   0.150 1.000 98.090 ? 103 VAL A N   1 
ATOM 827  C CA  ? VAL A 1 103 ? -10.009  -7.511  -0.898 1.000 98.090 ? 103 VAL A CA  1 
ATOM 828  C C   ? VAL A 1 103 ?  -9.458  -8.833  -0.368 1.000 98.090 ? 103 VAL A C   1 
ATOM 829  C CB  ? VAL A 1 103 ?  -8.856  -6.625  -1.421 1.000 98.090 ? 103 VAL A CB  1 
ATOM 830  O O   ? VAL A 1 103 ?  -9.144  -8.951   0.819 1.000 98.090 ? 103 VAL A O   1 
ATOM 831  C CG1 ? VAL A 1 103 ?  -7.803  -6.412  -0.336 1.000 98.090 ? 103 VAL A CG1 1 
ATOM 832  C CG2 ? VAL A 1 103 ?  -8.227  -7.249  -2.666 1.000 98.090 ? 103 VAL A CG2 1 
ATOM 833  N N   ? ALA A 1 104 ?  -9.303  -9.815  -1.250 1.000 97.640 ? 104 ALA A N   1 
ATOM 834  C CA  ? ALA A 1 104 ?  -8.754 -11.107  -0.846 1.000 97.640 ? 104 ALA A CA  1 
ATOM 835  C C   ? ALA A 1 104 ?  -7.246 -11.020  -0.633 1.000 97.640 ? 104 ALA A C   1 
ATOM 836  C CB  ? ALA A 1 104 ?  -9.081 -12.174  -1.888 1.000 97.640 ? 104 ALA A CB  1 
ATOM 837  O O   ? ALA A 1 104 ?  -6.544 -10.345  -1.390 1.000 97.640 ? 104 ALA A O   1 
ATOM 838  N N   ? LEU A 1 105 ?  -6.798 -11.723   0.473 1.000 97.820 ? 105 LEU A N   1 
ATOM 839  C CA  ? LEU A 1 105 ?  -5.362 -11.878   0.678 1.000 97.820 ? 105 LEU A CA  1 
ATOM 840  C C   ? LEU A 1 105 ?  -4.798 -12.966  -0.230 1.000 97.820 ? 105 LEU A C   1 
ATOM 841  C CB  ? LEU A 1 105 ?  -5.062 -12.213   2.141 1.000 97.820 ? 105 LEU A CB  1 
ATOM 842  O O   ? LEU A 1 105 ?  -5.477 -13.954  -0.518 1.000 97.820 ? 105 LEU A O   1 
ATOM 843  C CG  ? LEU A 1 105 ?  -5.308 -11.095   3.156 1.000 97.820 ? 105 LEU A CG  1 
ATOM 844  C CD1 ? LEU A 1 105 ?  -5.168 -11.630   4.578 1.000 97.820 ? 105 LEU A CD1 1 
ATOM 845  C CD2 ? LEU A 1 105 ?  -4.347  -9.935   2.918 1.000 97.820 ? 105 LEU A CD2 1 
ATOM 846  N N   ? PRO A 1 106 ?  -3.543 -12.793  -0.686 1.000 97.510 ? 106 PRO A N   1 
ATOM 847  C CA  ? PRO A 1 106 ?  -2.957 -13.769  -1.608 1.000 97.510 ? 106 PRO A CA  1 
ATOM 848  C C   ? PRO A 1 106 ?  -2.660 -15.109  -0.937 1.000 97.510 ? 106 PRO A C   1 
ATOM 849  C CB  ? PRO A 1 106 ?  -1.664 -13.090  -2.066 1.000 97.510 ? 106 PRO A CB  1 
ATOM 850  O O   ? PRO A 1 106 ?  -2.362 -15.151   0.260 1.000 97.510 ? 106 PRO A O   1 
ATOM 851  C CG  ? PRO A 1 106 ?  -1.263 -12.218  -0.920 1.000 97.510 ? 106 PRO A CG  1 
ATOM 852  C CD  ? PRO A 1 106 ?  -2.506 -11.678  -0.274 1.000 97.510 ? 106 PRO A CD  1 
ATOM 853  N N   ? ARG A 1 107 ?  -2.706 -16.178  -1.671 1.000 96.150 ? 107 ARG A N   1 
ATOM 854  C CA  ? ARG A 1 107 ?  -2.332 -17.511  -1.208 1.000 96.150 ? 107 ARG A CA  1 
ATOM 855  C C   ? ARG A 1 107 ?  -0.859 -17.793  -1.486 1.000 96.150 ? 107 ARG A C   1 
ATOM 856  C CB  ? ARG A 1 107 ?  -3.204 -18.576  -1.875 1.000 96.150 ? 107 ARG A CB  1 
ATOM 857  O O   ? ARG A 1 107 ?  -0.269 -18.691  -0.882 1.000 96.150 ? 107 ARG A O   1 
ATOM 858  C CG  ? ARG A 1 107 ?  -4.668 -18.519  -1.467 1.000 96.150 ? 107 ARG A CG  1 
ATOM 859  C CD  ? ARG A 1 107 ?  -5.481 -19.625  -2.124 1.000 96.150 ? 107 ARG A CD  1 
ATOM 860  N NE  ? ARG A 1 107 ?  -6.885 -19.570  -1.728 1.000 96.150 ? 107 ARG A NE  1 
ATOM 861  N NH1 ? ARG A 1 107 ?  -7.525 -21.403  -2.980 1.000 96.150 ? 107 ARG A NH1 1 
ATOM 862  N NH2 ? ARG A 1 107 ?  -9.071 -20.274  -1.719 1.000 96.150 ? 107 ARG A NH2 1 
ATOM 863  C CZ  ? ARG A 1 107 ?  -7.824 -20.416  -2.143 1.000 96.150 ? 107 ARG A CZ  1 
ATOM 864  N N   ? ALA A 1 108 ?  -0.285 -17.026  -2.398 1.000 96.220 ? 108 ALA A N   1 
ATOM 865  C CA  ? ALA A 1 108 ?   1.125 -17.099  -2.771 1.000 96.220 ? 108 ALA A CA  1 
ATOM 866  C C   ? ALA A 1 108 ?   1.632 -15.749  -3.271 1.000 96.220 ? 108 ALA A C   1 
ATOM 867  C CB  ? ALA A 1 108 ?   1.339 -18.171  -3.837 1.000 96.220 ? 108 ALA A CB  1 
ATOM 868  O O   ? ALA A 1 108 ?   0.838 -14.872  -3.620 1.000 96.220 ? 108 ALA A O   1 
ATOM 869  N N   ? CYS A 1 109 ?   2.965 -15.706  -3.277 1.000 97.160 ? 109 CYS A N   1 
ATOM 870  C CA  ? CYS A 1 109 ?   3.571 -14.477  -3.776 1.000 97.160 ? 109 CYS A CA  1 
ATOM 871  C C   ? CYS A 1 109 ?   3.381 -14.347  -5.282 1.000 97.160 ? 109 CYS A C   1 
ATOM 872  C CB  ? CYS A 1 109 ?   5.061 -14.438  -3.435 1.000 97.160 ? 109 CYS A CB  1 
ATOM 873  O O   ? CYS A 1 109 ?   3.310 -15.351  -5.992 1.000 97.160 ? 109 CYS A O   1 
ATOM 874  S SG  ? CYS A 1 109 ?   5.399 -14.236  -1.672 1.000 97.160 ? 109 CYS A SG  1 
ATOM 875  N N   ? PRO A 1 110 ?   3.265 -13.063  -5.803 1.000 95.870 ? 110 PRO A N   1 
ATOM 876  C CA  ? PRO A 1 110 ?   3.099 -12.862  -7.245 1.000 95.870 ? 110 PRO A CA  1 
ATOM 877  C C   ? PRO A 1 110 ?   4.312 -13.323  -8.049 1.000 95.870 ? 110 PRO A C   1 
ATOM 878  C CB  ? PRO A 1 110 ?   2.904 -11.349  -7.370 1.000 95.870 ? 110 PRO A CB  1 
ATOM 879  O O   ? PRO A 1 110 ?   5.428 -13.356  -7.525 1.000 95.870 ? 110 PRO A O   1 
ATOM 880  C CG  ? PRO A 1 110 ?   3.690 -10.768  -6.239 1.000 95.870 ? 110 PRO A CG  1 
ATOM 881  C CD  ? PRO A 1 110 ?   3.585 -11.692  -5.060 1.000 95.870 ? 110 PRO A CD  1 
ATOM 882  N N   ? ARG A 1 111 ?   4.078 -13.634  -9.301 1.000 95.540 ? 111 ARG A N   1 
ATOM 883  C CA  ? ARG A 1 111 ?   5.136 -14.026 -10.227 1.000 95.540 ? 111 ARG A CA  1 
ATOM 884  C C   ? ARG A 1 111 ?   5.498 -12.877 -11.162 1.000 95.540 ? 111 ARG A C   1 
ATOM 885  C CB  ? ARG A 1 111 ?   4.712 -15.251 -11.040 1.000 95.540 ? 111 ARG A CB  1 
ATOM 886  O O   ? ARG A 1 111 ?   4.638 -12.073 -11.528 1.000 95.540 ? 111 ARG A O   1 
ATOM 887  C CG  ? ARG A 1 111 ?   4.462 -16.492 -10.199 1.000 95.540 ? 111 ARG A CG  1 
ATOM 888  C CD  ? ARG A 1 111 ?   4.039 -17.678 -11.055 1.000 95.540 ? 111 ARG A CD  1 
ATOM 889  N NE  ? ARG A 1 111 ?   3.761 -18.858 -10.242 1.000 95.540 ? 111 ARG A NE  1 
ATOM 890  N NH1 ? ARG A 1 111 ?   2.918 -20.116 -11.986 1.000 95.540 ? 111 ARG A NH1 1 
ATOM 891  N NH2 ? ARG A 1 111 ?   3.024 -21.002  -9.875 1.000 95.540 ? 111 ARG A NH2 1 
ATOM 892  C CZ  ? ARG A 1 111 ?   3.235 -19.989 -10.703 1.000 95.540 ? 111 ARG A CZ  1 
ATOM 893  N N   ? ALA A 1 112 ?   6.800 -12.867 -11.480 1.000 96.620 ? 112 ALA A N   1 
ATOM 894  C CA  ? ALA A 1 112 ?   7.207 -11.880 -12.477 1.000 96.620 ? 112 ALA A CA  1 
ATOM 895  C C   ? ALA A 1 112 ?   6.371 -12.006 -13.747 1.000 96.620 ? 112 ALA A C   1 
ATOM 896  C CB  ? ALA A 1 112 ?   8.691 -12.034 -12.803 1.000 96.620 ? 112 ALA A CB  1 
ATOM 897  O O   ? ALA A 1 112 ?   6.066 -13.116 -14.190 1.000 96.620 ? 112 ALA A O   1 
ATOM 898  N N   ? GLY A 1 113 ?   5.954 -10.846 -14.294 1.000 96.280 ? 113 GLY A N   1 
ATOM 899  C CA  ? GLY A 1 113 ?   5.184 -10.834 -15.528 1.000 96.280 ? 113 GLY A CA  1 
ATOM 900  C C   ? GLY A 1 113 ?   3.685 -10.839 -15.296 1.000 96.280 ? 113 GLY A C   1 
ATOM 901  O O   ? GLY A 1 113 ?   2.906 -10.643 -16.232 1.000 96.280 ? 113 GLY A O   1 
ATOM 902  N N   ? GLN A 1 114 ?   3.309 -11.196 -14.096 1.000 96.900 ? 114 GLN A N   1 
ATOM 903  C CA  ? GLN A 1 114 ?   1.897 -11.183 -13.730 1.000 96.900 ? 114 GLN A CA  1 
ATOM 904  C C   ? GLN A 1 114 ?   1.299  -9.789 -13.894 1.000 96.900 ? 114 GLN A C   1 
ATOM 905  C CB  ? GLN A 1 114 ?   1.711 -11.669 -12.291 1.000 96.900 ? 114 GLN A CB  1 
ATOM 906  O O   ? GLN A 1 114 ?   1.892  -8.799 -13.462 1.000 96.900 ? 114 GLN A O   1 
ATOM 907  C CG  ? GLN A 1 114 ?   0.254 -11.865 -11.893 1.000 96.900 ? 114 GLN A CG  1 
ATOM 908  C CD  ? GLN A 1 114 ?   0.101 -12.566 -10.556 1.000 96.900 ? 114 GLN A CD  1 
ATOM 909  N NE2 ? GLN A 1 114 ?  -1.100 -12.508  -9.990 1.000 96.900 ? 114 GLN A NE2 1 
ATOM 910  O OE1 ? GLN A 1 114 ?   1.054 -13.155 -10.036 1.000 96.900 ? 114 GLN A OE1 1 
ATOM 911  N N   ? SER A 1 115 ?   0.143  -9.646 -14.533 1.000 96.590 ? 115 SER A N   1 
ATOM 912  C CA  ? SER A 1 115 ?  -0.574  -8.395 -14.755 1.000 96.590 ? 115 SER A CA  1 
ATOM 913  C C   ? SER A 1 115 ?  -1.345  -7.971 -13.510 1.000 96.590 ? 115 SER A C   1 
ATOM 914  C CB  ? SER A 1 115 ?  -1.534  -8.529 -15.938 1.000 96.590 ? 115 SER A CB  1 
ATOM 915  O O   ? SER A 1 115 ?  -2.144  -8.743 -12.975 1.000 96.590 ? 115 SER A O   1 
ATOM 916  O OG  ? SER A 1 115 ?  -2.130  -7.281 -16.246 1.000 96.590 ? 115 SER A OG  1 
ATOM 917  N N   ? CYS A 1 116 ?  -1.112  -6.698 -13.156 1.000 97.440 ? 116 CYS A N   1 
ATOM 918  C CA  ? CYS A 1 116 ?  -1.706  -6.186 -11.926 1.000 97.440 ? 116 CYS A CA  1 
ATOM 919  C C   ? CYS A 1 116 ?  -2.251  -4.778 -12.128 1.000 97.440 ? 116 CYS A C   1 
ATOM 920  C CB  ? CYS A 1 116 ?  -0.679  -6.188 -10.794 1.000 97.440 ? 116 CYS A CB  1 
ATOM 921  O O   ? CYS A 1 116 ?  -1.893  -4.102 -13.095 1.000 97.440 ? 116 CYS A O   1 
ATOM 922  S SG  ? CYS A 1 116 ?  -0.042  -7.830 -10.392 1.000 97.440 ? 116 CYS A SG  1 
ATOM 923  N N   ? LEU A 1 117 ?  -3.113  -4.393 -11.191 1.000 96.810 ? 117 LEU A N   1 
ATOM 924  C CA  ? LEU A 1 117 ?  -3.733  -3.072 -11.210 1.000 96.810 ? 117 LEU A CA  1 
ATOM 925  C C   ? LEU A 1 117 ?  -3.378  -2.287  -9.952 1.000 96.810 ? 117 LEU A C   1 
ATOM 926  C CB  ? LEU A 1 117 ?  -5.253  -3.195 -11.338 1.000 96.810 ? 117 LEU A CB  1 
ATOM 927  O O   ? LEU A 1 117 ?  -3.485  -2.808  -8.839 1.000 96.810 ? 117 LEU A O   1 
ATOM 928  C CG  ? LEU A 1 117 ?  -6.033  -1.884 -11.445 1.000 96.810 ? 117 LEU A CG  1 
ATOM 929  C CD1 ? LEU A 1 117 ?  -6.057  -1.399 -12.891 1.000 96.810 ? 117 LEU A CD1 1 
ATOM 930  C CD2 ? LEU A 1 117 ?  -7.450  -2.059 -10.910 1.000 96.810 ? 117 LEU A CD2 1 
ATOM 931  N N   ? VAL A 1 118 ?  -2.917  -1.052 -10.209 1.000 96.870 ? 118 VAL A N   1 
ATOM 932  C CA  ? VAL A 1 118 ?  -2.694  -0.149  -9.084 1.000 96.870 ? 118 VAL A CA  1 
ATOM 933  C C   ? VAL A 1 118 ?  -3.711   0.989  -9.125 1.000 96.870 ? 118 VAL A C   1 
ATOM 934  C CB  ? VAL A 1 118 ?  -1.258   0.419  -9.087 1.000 96.870 ? 118 VAL A CB  1 
ATOM 935  O O   ? VAL A 1 118 ?  -4.098   1.446 -10.203 1.000 96.870 ? 118 VAL A O   1 
ATOM 936  C CG1 ? VAL A 1 118 ?  -1.001   1.229 -10.357 1.000 96.870 ? 118 VAL A CG1 1 
ATOM 937  C CG2 ? VAL A 1 118 ?  -1.021   1.277  -7.846 1.000 96.870 ? 118 VAL A CG2 1 
ATOM 938  N N   ? SER A 1 119 ?  -4.193   1.417  -7.946 1.000 95.900 ? 119 SER A N   1 
ATOM 939  C CA  ? SER A 1 119 ?  -5.155   2.512  -7.871 1.000 95.900 ? 119 SER A CA  1 
ATOM 940  C C   ? SER A 1 119 ?  -4.803   3.480  -6.746 1.000 95.900 ? 119 SER A C   1 
ATOM 941  C CB  ? SER A 1 119 ?  -6.570   1.970  -7.665 1.000 95.900 ? 119 SER A CB  1 
ATOM 942  O O   ? SER A 1 119 ?  -4.201   3.085  -5.746 1.000 95.900 ? 119 SER A O   1 
ATOM 943  O OG  ? SER A 1 119 ?  -6.651   1.218  -6.467 1.000 95.900 ? 119 SER A OG  1 
ATOM 944  N N   ? GLY A 1 120 ?  -5.117   4.786  -6.978 1.000 94.560 ? 120 GLY A N   1 
ATOM 945  C CA  ? GLY A 1 120 ?  -4.847   5.785  -5.956 1.000 94.560 ? 120 GLY A CA  1 
ATOM 946  C C   ? GLY A 1 120 ?  -5.158   7.200  -6.408 1.000 94.560 ? 120 GLY A C   1 
ATOM 947  O O   ? GLY A 1 120 ?  -5.553   7.418  -7.554 1.000 94.560 ? 120 GLY A O   1 
ATOM 948  N N   ? TRP A 1 121 ?  -5.035   8.194  -5.463 1.000 92.190 ? 121 TRP A N   1 
ATOM 949  C CA  ? TRP A 1 121 ?  -5.315   9.605  -5.706 1.000 92.190 ? 121 TRP A CA  1 
ATOM 950  C C   ? TRP A 1 121 ?  -4.035  10.432  -5.651 1.000 92.190 ? 121 TRP A C   1 
ATOM 951  C CB  ? TRP A 1 121 ?  -6.326  10.136  -4.686 1.000 92.190 ? 121 TRP A CB  1 
ATOM 952  O O   ? TRP A 1 121 ?  -4.072  11.623  -5.332 1.000 92.190 ? 121 TRP A O   1 
ATOM 953  C CG  ? TRP A 1 121 ?  -7.714   9.599  -4.868 1.000 92.190 ? 121 TRP A CG  1 
ATOM 954  C CD1 ? TRP A 1 121 ?  -8.702  10.118  -5.658 1.000 92.190 ? 121 TRP A CD1 1 
ATOM 955  C CD2 ? TRP A 1 121 ?  -8.270   8.440  -4.241 1.000 92.190 ? 121 TRP A CD2 1 
ATOM 956  C CE2 ? TRP A 1 121 ?  -9.600   8.314  -4.698 1.000 92.190 ? 121 TRP A CE2 1 
ATOM 957  C CE3 ? TRP A 1 121 ?  -7.771   7.493  -3.336 1.000 92.190 ? 121 TRP A CE3 1 
ATOM 958  N NE1 ? TRP A 1 121 ?  -9.839   9.350  -5.561 1.000 92.190 ? 121 TRP A NE1 1 
ATOM 959  C CH2 ? TRP A 1 121 ?  -9.926   6.365  -3.395 1.000 92.190 ? 121 TRP A CH2 1 
ATOM 960  C CZ2 ? TRP A 1 121 ? -10.439   7.278  -4.280 1.000 92.190 ? 121 TRP A CZ2 1 
ATOM 961  C CZ3 ? TRP A 1 121 ?  -8.607   6.462  -2.921 1.000 92.190 ? 121 TRP A CZ3 1 
ATOM 962  N N   ? GLY A 1 122 ?  -2.869   9.768  -5.814 1.000 85.870 ? 122 GLY A N   1 
ATOM 963  C CA  ? GLY A 1 122 ?  -1.594  10.468  -5.824 1.000 85.870 ? 122 GLY A CA  1 
ATOM 964  C C   ? GLY A 1 122 ?  -1.425  11.382  -7.022 1.000 85.870 ? 122 GLY A C   1 
ATOM 965  O O   ? GLY A 1 122 ?  -2.335  11.512  -7.844 1.000 85.870 ? 122 GLY A O   1 
ATOM 966  N N   ? THR A 1 123 ?  -0.195  12.152  -7.146 1.000 83.180 ? 123 THR A N   1 
ATOM 967  C CA  ? THR A 1 123 ?   0.048  13.121  -8.209 1.000 83.180 ? 123 THR A CA  1 
ATOM 968  C C   ? THR A 1 123 ?   0.108  12.429  -9.568 1.000 83.180 ? 123 THR A C   1 
ATOM 969  C CB  ? THR A 1 123 ?   1.354  13.899  -7.968 1.000 83.180 ? 123 THR A CB  1 
ATOM 970  O O   ? THR A 1 123 ?   0.530  11.274  -9.664 1.000 83.180 ? 123 THR A O   1 
ATOM 971  C CG2 ? THR A 1 123 ?   1.354  14.561  -6.594 1.000 83.180 ? 123 THR A CG2 1 
ATOM 972  O OG1 ? THR A 1 123 ?   2.464  12.997  -8.052 1.000 83.180 ? 123 THR A OG1 1 
ATOM 973  N N   ? THR A 1 124 ?  -0.397  13.121 -10.633 1.000 78.060 ? 124 THR A N   1 
ATOM 974  C CA  ? THR A 1 124 ?  -0.439  12.605 -11.997 1.000 78.060 ? 124 THR A CA  1 
ATOM 975  C C   ? THR A 1 124 ?   0.705  13.177 -12.828 1.000 78.060 ? 124 THR A C   1 
ATOM 976  C CB  ? THR A 1 124 ?  -1.783  12.930 -12.676 1.000 78.060 ? 124 THR A CB  1 
ATOM 977  O O   ? THR A 1 124 ?   0.826  12.878 -14.018 1.000 78.060 ? 124 THR A O   1 
ATOM 978  C CG2 ? THR A 1 124 ?  -2.939  12.225 -11.974 1.000 78.060 ? 124 THR A CG2 1 
ATOM 979  O OG1 ? THR A 1 124 ?  -2.004  14.345 -12.632 1.000 78.060 ? 124 THR A OG1 1 
ATOM 980  N N   ? HIS A 1 125 ?   1.588  13.987 -12.194 1.000 76.300 ? 125 HIS A N   1 
ATOM 981  C CA  ? HIS A 1 125 ?   2.738  14.613 -12.838 1.000 76.300 ? 125 HIS A CA  1 
ATOM 982  C C   ? HIS A 1 125 ?   3.955  14.606 -11.920 1.000 76.300 ? 125 HIS A C   1 
ATOM 983  C CB  ? HIS A 1 125 ?   2.403  16.045 -13.257 1.000 76.300 ? 125 HIS A CB  1 
ATOM 984  O O   ? HIS A 1 125 ?   3.823  14.782 -10.706 1.000 76.300 ? 125 HIS A O   1 
ATOM 985  C CG  ? HIS A 1 125 ?   1.426  16.128 -14.386 1.000 76.300 ? 125 HIS A CG  1 
ATOM 986  C CD2 ? HIS A 1 125 ?   0.078  16.250 -14.388 1.000 76.300 ? 125 HIS A CD2 1 
ATOM 987  N ND1 ? HIS A 1 125 ?   1.811  16.083 -15.708 1.000 76.300 ? 125 HIS A ND1 1 
ATOM 988  C CE1 ? HIS A 1 125 ?   0.739  16.175 -16.477 1.000 76.300 ? 125 HIS A CE1 1 
ATOM 989  N NE2 ? HIS A 1 125 ?  -0.326  16.277 -15.700 1.000 76.300 ? 125 HIS A NE2 1 
ATOM 990  N N   ? SER A 1 126 ?   5.219  14.322 -12.501 1.000 79.280 ? 126 SER A N   1 
ATOM 991  C CA  ? SER A 1 126 ?   6.492  14.405 -11.792 1.000 79.280 ? 126 SER A CA  1 
ATOM 992  C C   ? SER A 1 126 ?   7.595  14.938 -12.699 1.000 79.280 ? 126 SER A C   1 
ATOM 993  C CB  ? SER A 1 126 ?   6.890  13.034 -11.243 1.000 79.280 ? 126 SER A CB  1 
ATOM 994  O O   ? SER A 1 126 ?   7.811  14.418 -13.795 1.000 79.280 ? 126 SER A O   1 
ATOM 995  O OG  ? SER A 1 126 ?   8.096  13.119 -10.504 1.000 79.280 ? 126 SER A OG  1 
ATOM 996  N N   ? PRO A 1 127 ?   8.218  16.092 -12.360 1.000 72.980 ? 127 PRO A N   1 
ATOM 997  C CA  ? PRO A 1 127 ?   8.081  16.802 -11.085 1.000 72.980 ? 127 PRO A CA  1 
ATOM 998  C C   ? PRO A 1 127 ?   6.850  17.704 -11.042 1.000 72.980 ? 127 PRO A C   1 
ATOM 999  C CB  ? PRO A 1 127 ?   9.367  17.628 -11.001 1.000 72.980 ? 127 PRO A CB  1 
ATOM 1000 O O   ? PRO A 1 127 ?   6.289  18.040 -12.088 1.000 72.980 ? 127 PRO A O   1 
ATOM 1001 C CG  ? PRO A 1 127 ?   9.732  17.912 -12.423 1.000 72.980 ? 127 PRO A CG  1 
ATOM 1002 C CD  ? PRO A 1 127 ?   9.258  16.769 -13.274 1.000 72.980 ? 127 PRO A CD  1 
ATOM 1003 N N   ? GLY A 1 128 ?   6.148  17.898  -9.815 1.000 71.780 ? 128 GLY A N   1 
ATOM 1004 C CA  ? GLY A 1 128 ?   4.930  18.670  -9.630 1.000 71.780 ? 128 GLY A CA  1 
ATOM 1005 C C   ? GLY A 1 128 ?   3.802  17.866  -9.011 1.000 71.780 ? 128 GLY A C   1 
ATOM 1006 O O   ? GLY A 1 128 ?   3.844  16.634  -9.001 1.000 71.780 ? 128 GLY A O   1 
ATOM 1007 N N   ? ALA A 1 129 ?   2.758  18.668  -8.282 1.000 73.790 ? 129 ALA A N   1 
ATOM 1008 C CA  ? ALA A 1 129 ?   1.700  17.967  -7.558 1.000 73.790 ? 129 ALA A CA  1 
ATOM 1009 C C   ? ALA A 1 129 ?   0.325  18.322  -8.117 1.000 73.790 ? 129 ALA A C   1 
ATOM 1010 C CB  ? ALA A 1 129 ?   1.767  18.296  -6.069 1.000 73.790 ? 129 ALA A CB  1 
ATOM 1011 O O   ? ALA A 1 129 ?  -0.140  19.454  -7.964 1.000 73.790 ? 129 ALA A O   1 
ATOM 1012 N N   ? ILE A 1 130 ?  -0.093  17.542  -9.125 1.000 80.120 ? 130 ILE A N   1 
ATOM 1013 C CA  ? ILE A 1 130 ?  -1.507  17.634  -9.472 1.000 80.120 ? 130 ILE A CA  1 
ATOM 1014 C C   ? ILE A 1 130 ?  -2.253  16.420  -8.921 1.000 80.120 ? 130 ILE A C   1 
ATOM 1015 C CB  ? ILE A 1 130 ?  -1.708  17.738 -11.000 1.000 80.120 ? 130 ILE A CB  1 
ATOM 1016 O O   ? ILE A 1 130 ?  -1.970  15.283  -9.305 1.000 80.120 ? 130 ILE A O   1 
ATOM 1017 C CG1 ? ILE A 1 130 ?  -0.983  18.972 -11.551 1.000 80.120 ? 130 ILE A CG1 1 
ATOM 1018 C CG2 ? ILE A 1 130 ?  -3.199  17.779 -11.347 1.000 80.120 ? 130 ILE A CG2 1 
ATOM 1019 C CD1 ? ILE A 1 130 ?  -0.988  19.066 -13.070 1.000 80.120 ? 130 ILE A CD1 1 
ATOM 1020 N N   ? TYR A 1 131 ?  -3.175  16.724  -7.930 1.000 85.120 ? 131 TYR A N   1 
ATOM 1021 C CA  ? TYR A 1 131 ?  -3.956  15.655  -7.319 1.000 85.120 ? 131 TYR A CA  1 
ATOM 1022 C C   ? TYR A 1 131 ?  -5.317  15.521  -7.991 1.000 85.120 ? 131 TYR A C   1 
ATOM 1023 C CB  ? TYR A 1 131 ?  -4.137  15.910  -5.819 1.000 85.120 ? 131 TYR A CB  1 
ATOM 1024 O O   ? TYR A 1 131 ?  -6.152  16.425  -7.901 1.000 85.120 ? 131 TYR A O   1 
ATOM 1025 C CG  ? TYR A 1 131 ?  -2.840  15.931  -5.047 1.000 85.120 ? 131 TYR A CG  1 
ATOM 1026 C CD1 ? TYR A 1 131 ?  -2.288  14.756  -4.542 1.000 85.120 ? 131 TYR A CD1 1 
ATOM 1027 C CD2 ? TYR A 1 131 ?  -2.166  17.126  -4.819 1.000 85.120 ? 131 TYR A CD2 1 
ATOM 1028 C CE1 ? TYR A 1 131 ?  -1.094  14.771  -3.828 1.000 85.120 ? 131 TYR A CE1 1 
ATOM 1029 C CE2 ? TYR A 1 131 ?  -0.971  17.152  -4.106 1.000 85.120 ? 131 TYR A CE2 1 
ATOM 1030 O OH  ? TYR A 1 131 ?   0.737  15.993  -2.909 1.000 85.120 ? 131 TYR A OH  1 
ATOM 1031 C CZ  ? TYR A 1 131 ?  -0.444  15.972  -3.615 1.000 85.120 ? 131 TYR A CZ  1 
ATOM 1032 N N   ? PRO A 1 132 ?  -5.549  14.426  -8.722 1.000 87.660 ? 132 PRO A N   1 
ATOM 1033 C CA  ? PRO A 1 132 ?  -6.844  14.239  -9.381 1.000 87.660 ? 132 PRO A CA  1 
ATOM 1034 C C   ? PRO A 1 132 ?  -7.996  14.103  -8.388 1.000 87.660 ? 132 PRO A C   1 
ATOM 1035 C CB  ? PRO A 1 132 ?  -6.651  12.944 -10.174 1.000 87.660 ? 132 PRO A CB  1 
ATOM 1036 O O   ? PRO A 1 132 ?  -7.800  13.616  -7.271 1.000 87.660 ? 132 PRO A O   1 
ATOM 1037 C CG  ? PRO A 1 132 ?  -5.637  12.167  -9.399 1.000 87.660 ? 132 PRO A CG  1 
ATOM 1038 C CD  ? PRO A 1 132 ?  -4.667  13.133  -8.782 1.000 87.660 ? 132 PRO A CD  1 
ATOM 1039 N N   ? ASN A 1 133 ?  -9.146  14.536  -8.752 1.000 90.250 ? 133 ASN A N   1 
ATOM 1040 C CA  ? ASN A 1 133 ? -10.335  14.381  -7.921 1.000 90.250 ? 133 ASN A CA  1 
ATOM 1041 C C   ? ASN A 1 133 ? -10.951  12.993  -8.077 1.000 90.250 ? 133 ASN A C   1 
ATOM 1042 C CB  ? ASN A 1 133 ? -11.367  15.460  -8.253 1.000 90.250 ? 133 ASN A CB  1 
ATOM 1043 O O   ? ASN A 1 133 ? -11.594  12.488  -7.155 1.000 90.250 ? 133 ASN A O   1 
ATOM 1044 C CG  ? ASN A 1 133 ? -10.904  16.850  -7.863 1.000 90.250 ? 133 ASN A CG  1 
ATOM 1045 N ND2 ? ASN A 1 133 ? -11.169  17.826  -8.724 1.000 90.250 ? 133 ASN A ND2 1 
ATOM 1046 O OD1 ? ASN A 1 133 ? -10.313  17.045  -6.798 1.000 90.250 ? 133 ASN A OD1 1 
ATOM 1047 N N   ? ILE A 1 134 ? -10.641  12.422  -9.244 1.000 93.010 ? 134 ILE A N   1 
ATOM 1048 C CA  ? ILE A 1 134 ? -11.177  11.104  -9.564 1.000 93.010 ? 134 ILE A CA  1 
ATOM 1049 C C   ? ILE A 1 134 ? -10.101  10.042  -9.347 1.000 93.010 ? 134 ILE A C   1 
ATOM 1050 C CB  ? ILE A 1 134 ? -11.702  11.045 -11.016 1.000 93.010 ? 134 ILE A CB  1 
ATOM 1051 O O   ? ILE A 1 134 ?  -8.930  10.262  -9.666 1.000 93.010 ? 134 ILE A O   1 
ATOM 1052 C CG1 ? ILE A 1 134 ? -12.785  12.108 -11.237 1.000 93.010 ? 134 ILE A CG1 1 
ATOM 1053 C CG2 ? ILE A 1 134 ? -12.234   9.646 -11.342 1.000 93.010 ? 134 ILE A CG2 1 
ATOM 1054 C CD1 ? ILE A 1 134 ? -13.599  11.908 -12.508 1.000 93.010 ? 134 ILE A CD1 1 
ATOM 1055 N N   ? LEU A 1 135 ? -10.529   8.897  -8.736 1.000 94.530 ? 135 LEU A N   1 
ATOM 1056 C CA  ? LEU A 1 135 ?  -9.626   7.769  -8.532 1.000 94.530 ? 135 LEU A CA  1 
ATOM 1057 C C   ? LEU A 1 135 ?  -8.993   7.336  -9.850 1.000 94.530 ? 135 LEU A C   1 
ATOM 1058 C CB  ? LEU A 1 135 ? -10.373   6.592  -7.901 1.000 94.530 ? 135 LEU A CB  1 
ATOM 1059 O O   ? LEU A 1 135 ?  -9.691   7.159 -10.851 1.000 94.530 ? 135 LEU A O   1 
ATOM 1060 C CG  ? LEU A 1 135 ?  -9.521   5.391  -7.487 1.000 94.530 ? 135 LEU A CG  1 
ATOM 1061 C CD1 ? LEU A 1 135 ?  -8.531   5.794  -6.399 1.000 94.530 ? 135 LEU A CD1 1 
ATOM 1062 C CD2 ? LEU A 1 135 ? -10.406   4.244  -7.012 1.000 94.530 ? 135 LEU A CD2 1 
ATOM 1063 N N   ? GLN A 1 136 ?  -7.657   7.151  -9.732 1.000 95.790 ? 136 GLN A N   1 
ATOM 1064 C CA  ? GLN A 1 136 ?  -6.907   6.767 -10.923 1.000 95.790 ? 136 GLN A CA  1 
ATOM 1065 C C   ? GLN A 1 136 ?  -6.459   5.310 -10.845 1.000 95.790 ? 136 GLN A C   1 
ATOM 1066 C CB  ? GLN A 1 136 ?  -5.694   7.680 -11.112 1.000 95.790 ? 136 GLN A CB  1 
ATOM 1067 O O   ? GLN A 1 136 ?  -6.186   4.796  -9.758 1.000 95.790 ? 136 GLN A O   1 
ATOM 1068 C CG  ? GLN A 1 136 ?  -6.050   9.153 -11.254 1.000 95.790 ? 136 GLN A CG  1 
ATOM 1069 C CD  ? GLN A 1 136 ?  -6.827   9.449 -12.524 1.000 95.790 ? 136 GLN A CD  1 
ATOM 1070 N NE2 ? GLN A 1 136 ?  -7.953  10.141 -12.382 1.000 95.790 ? 136 GLN A NE2 1 
ATOM 1071 O OE1 ? GLN A 1 136 ?  -6.418   9.061 -13.622 1.000 95.790 ? 136 GLN A OE1 1 
ATOM 1072 N N   ? CYS A 1 137 ?  -6.312   4.615 -12.110 1.000 95.640 ? 137 CYS A N   1 
ATOM 1073 C CA  ? CYS A 1 137 ?  -5.838   3.240 -12.219 1.000 95.640 ? 137 CYS A CA  1 
ATOM 1074 C C   ? CYS A 1 137 ?  -4.769   3.116 -13.298 1.000 95.640 ? 137 CYS A C   1 
ATOM 1075 C CB  ? CYS A 1 137 ?  -7.000   2.296 -12.528 1.000 95.640 ? 137 CYS A CB  1 
ATOM 1076 O O   ? CYS A 1 137 ?  -4.767   3.878 -14.266 1.000 95.640 ? 137 CYS A O   1 
ATOM 1077 S SG  ? CYS A 1 137 ?  -8.200   2.155 -11.186 1.000 95.640 ? 137 CYS A SG  1 
ATOM 1078 N N   ? ALA A 1 138 ?  -3.932   2.093 -13.055 1.000 94.600 ? 138 ALA A N   1 
ATOM 1079 C CA  ? ALA A 1 138 ?  -2.919   1.764 -14.054 1.000 94.600 ? 138 ALA A CA  1 
ATOM 1080 C C   ? ALA A 1 138 ?  -2.587   0.275 -14.030 1.000 94.600 ? 138 ALA A C   1 
ATOM 1081 C CB  ? ALA A 1 138 ?  -1.656   2.591 -13.823 1.000 94.600 ? 138 ALA A CB  1 
ATOM 1082 O O   ? ALA A 1 138 ?  -2.479  -0.326 -12.959 1.000 94.600 ? 138 ALA A O   1 
ATOM 1083 N N   ? GLN A 1 139 ?  -2.385  -0.202 -15.286 1.000 94.640 ? 139 GLN A N   1 
ATOM 1084 C CA  ? GLN A 1 139 ?  -1.951  -1.589 -15.411 1.000 94.640 ? 139 GLN A CA  1 
ATOM 1085 C C   ? GLN A 1 139 ?  -0.432  -1.701 -15.329 1.000 94.640 ? 139 GLN A C   1 
ATOM 1086 C CB  ? GLN A 1 139 ?  -2.451  -2.191 -16.725 1.000 94.640 ? 139 GLN A CB  1 
ATOM 1087 O O   ? GLN A 1 139 ?   0.288  -0.968 -16.011 1.000 94.640 ? 139 GLN A O   1 
ATOM 1088 C CG  ? GLN A 1 139 ?  -3.969  -2.266 -16.830 1.000 94.640 ? 139 GLN A CG  1 
ATOM 1089 C CD  ? GLN A 1 139 ?  -4.571  -3.298 -15.896 1.000 94.640 ? 139 GLN A CD  1 
ATOM 1090 N NE2 ? GLN A 1 139 ?  -5.865  -3.169 -15.624 1.000 94.640 ? 139 GLN A NE2 1 
ATOM 1091 O OE1 ? GLN A 1 139 ?  -3.880  -4.206 -15.422 1.000 94.640 ? 139 GLN A OE1 1 
ATOM 1092 N N   ? LEU A 1 140 ?  -0.053  -2.650 -14.430 1.000 95.570 ? 140 LEU A N   1 
ATOM 1093 C CA  ? LEU A 1 140 ?   1.374  -2.889 -14.243 1.000 95.570 ? 140 LEU A CA  1 
ATOM 1094 C C   ? LEU A 1 140 ?   1.694  -4.377 -14.342 1.000 95.570 ? 140 LEU A C   1 
ATOM 1095 C CB  ? LEU A 1 140 ?   1.836  -2.345 -12.888 1.000 95.570 ? 140 LEU A CB  1 
ATOM 1096 O O   ? LEU A 1 140 ?   0.788  -5.213 -14.326 1.000 95.570 ? 140 LEU A O   1 
ATOM 1097 C CG  ? LEU A 1 140 ?   1.503  -0.881 -12.597 1.000 95.570 ? 140 LEU A CG  1 
ATOM 1098 C CD1 ? LEU A 1 140 ?   1.916  -0.516 -11.175 1.000 95.570 ? 140 LEU A CD1 1 
ATOM 1099 C CD2 ? LEU A 1 140 ?   2.184   0.035 -13.608 1.000 95.570 ? 140 LEU A CD2 1 
ATOM 1100 N N   ? GLN A 1 141 ?   3.058  -4.635 -14.460 1.000 96.290 ? 141 GLN A N   1 
ATOM 1101 C CA  ? GLN A 1 141 ?   3.563  -6.000 -14.355 1.000 96.290 ? 141 GLN A CA  1 
ATOM 1102 C C   ? GLN A 1 141 ?   4.531  -6.139 -13.183 1.000 96.290 ? 141 GLN A C   1 
ATOM 1103 C CB  ? GLN A 1 141 ?   4.249  -6.421 -15.655 1.000 96.290 ? 141 GLN A CB  1 
ATOM 1104 O O   ? GLN A 1 141 ?   5.303  -5.222 -12.896 1.000 96.290 ? 141 GLN A O   1 
ATOM 1105 C CG  ? GLN A 1 141 ?   3.315  -6.469 -16.856 1.000 96.290 ? 141 GLN A CG  1 
ATOM 1106 C CD  ? GLN A 1 141 ?   4.019  -6.891 -18.132 1.000 96.290 ? 141 GLN A CD  1 
ATOM 1107 N NE2 ? GLN A 1 141 ?   3.271  -6.958 -19.228 1.000 96.290 ? 141 GLN A NE2 1 
ATOM 1108 O OE1 ? GLN A 1 141 ?   5.226  -7.154 -18.132 1.000 96.290 ? 141 GLN A OE1 1 
ATOM 1109 N N   ? ILE A 1 142 ?   4.339  -7.302 -12.642 1.000 97.430 ? 142 ILE A N   1 
ATOM 1110 C CA  ? ILE A 1 142 ?   5.355  -7.615 -11.643 1.000 97.430 ? 142 ILE A CA  1 
ATOM 1111 C C   ? ILE A 1 142 ?   6.704  -7.825 -12.327 1.000 97.430 ? 142 ILE A C   1 
ATOM 1112 C CB  ? ILE A 1 142 ?   4.972  -8.863 -10.818 1.000 97.430 ? 142 ILE A CB  1 
ATOM 1113 O O   ? ILE A 1 142 ?   6.810  -8.603 -13.279 1.000 97.430 ? 142 ILE A O   1 
ATOM 1114 C CG1 ? ILE A 1 142 ?   3.610  -8.661 -10.144 1.000 97.430 ? 142 ILE A CG1 1 
ATOM 1115 C CG2 ? ILE A 1 142 ?   6.054  -9.179  -9.782 1.000 97.430 ? 142 ILE A CG2 1 
ATOM 1116 C CD1 ? ILE A 1 142 ?   3.566  -7.483  -9.180 1.000 97.430 ? 142 ILE A CD1 1 
ATOM 1117 N N   ? LEU A 1 143 ?   7.742  -7.095 -11.762 1.000 96.560 ? 143 LEU A N   1 
ATOM 1118 C CA  ? LEU A 1 143 ?   9.087  -7.243 -12.308 1.000 96.560 ? 143 LEU A CA  1 
ATOM 1119 C C   ? LEU A 1 143 ?   9.909  -8.218 -11.471 1.000 96.560 ? 143 LEU A C   1 
ATOM 1120 C CB  ? LEU A 1 143 ?   9.792  -5.886 -12.372 1.000 96.560 ? 143 LEU A CB  1 
ATOM 1121 O O   ? LEU A 1 143 ?   9.614  -8.433 -10.294 1.000 96.560 ? 143 LEU A O   1 
ATOM 1122 C CG  ? LEU A 1 143 ?   9.069  -4.782 -13.145 1.000 96.560 ? 143 LEU A CG  1 
ATOM 1123 C CD1 ? LEU A 1 143 ?   9.853  -3.477 -13.063 1.000 96.560 ? 143 LEU A CD1 1 
ATOM 1124 C CD2 ? LEU A 1 143 ?   8.859  -5.195 -14.598 1.000 96.560 ? 143 LEU A CD2 1 
ATOM 1125 N N   ? SER A 1 144 ?  10.935  -8.764 -12.106 1.000 95.980 ? 144 SER A N   1 
ATOM 1126 C CA  ? SER A 1 144 ?  11.789  -9.708 -11.391 1.000 95.980 ? 144 SER A CA  1 
ATOM 1127 C C   ? SER A 1 144 ?  12.566  -9.016 -10.276 1.000 95.980 ? 144 SER A C   1 
ATOM 1128 C CB  ? SER A 1 144 ?  12.762 -10.387 -12.356 1.000 95.980 ? 144 SER A CB  1 
ATOM 1129 O O   ? SER A 1 144 ?  12.903  -7.835 -10.387 1.000 95.980 ? 144 SER A O   1 
ATOM 1130 O OG  ? SER A 1 144 ?  13.717  -9.460 -12.843 1.000 95.980 ? 144 SER A OG  1 
ATOM 1131 N N   ? ASN A 1 145 ?  12.878  -9.774  -9.242 1.000 94.840 ? 145 ASN A N   1 
ATOM 1132 C CA  ? ASN A 1 145 ?  13.707  -9.243  -8.165 1.000 94.840 ? 145 ASN A CA  1 
ATOM 1133 C C   ? ASN A 1 145 ?  15.051  -8.743  -8.686 1.000 94.840 ? 145 ASN A C   1 
ATOM 1134 C CB  ? ASN A 1 145 ?  13.919 -10.300  -7.079 1.000 94.840 ? 145 ASN A CB  1 
ATOM 1135 O O   ? ASN A 1 145 ?  15.579  -7.743  -8.197 1.000 94.840 ? 145 ASN A O   1 
ATOM 1136 C CG  ? ASN A 1 145 ?  12.700 -10.483  -6.196 1.000 94.840 ? 145 ASN A CG  1 
ATOM 1137 N ND2 ? ASN A 1 145 ?  12.779 -11.423  -5.262 1.000 94.840 ? 145 ASN A ND2 1 
ATOM 1138 O OD1 ? ASN A 1 145 ?  11.694  -9.785  -6.353 1.000 94.840 ? 145 ASN A OD1 1 
ATOM 1139 N N   ? GLU A 1 146 ?  15.575  -9.453  -9.640 1.000 94.720 ? 146 GLU A N   1 
ATOM 1140 C CA  ? GLU A 1 146 ?  16.851  -9.072 -10.239 1.000 94.720 ? 146 GLU A CA  1 
ATOM 1141 C C   ? GLU A 1 146 ?  16.768  -7.691 -10.883 1.000 94.720 ? 146 GLU A C   1 
ATOM 1142 C CB  ? GLU A 1 146 ?  17.290 -10.110 -11.275 1.000 94.720 ? 146 GLU A CB  1 
ATOM 1143 O O   ? GLU A 1 146 ?  17.682  -6.877 -10.739 1.000 94.720 ? 146 GLU A O   1 
ATOM 1144 C CG  ? GLU A 1 146 ?  18.647  -9.819 -11.900 1.000 94.720 ? 146 GLU A CG  1 
ATOM 1145 C CD  ? GLU A 1 146 ?  19.064 -10.850 -12.937 1.000 94.720 ? 146 GLU A CD  1 
ATOM 1146 O OE1 ? GLU A 1 146 ?  20.135 -10.683 -13.563 1.000 94.720 ? 146 GLU A OE1 1 
ATOM 1147 O OE2 ? GLU A 1 146 ?  18.312 -11.833 -13.125 1.000 94.720 ? 146 GLU A OE2 1 
ATOM 1148 N N   ? PHE A 1 147 ?  15.692  -7.547 -11.612 1.000 94.280 ? 147 PHE A N   1 
ATOM 1149 C CA  ? PHE A 1 147 ?  15.470  -6.245 -12.230 1.000 94.280 ? 147 PHE A CA  1 
ATOM 1150 C C   ? PHE A 1 147 ?  15.472  -5.140 -11.180 1.000 94.280 ? 147 PHE A C   1 
ATOM 1151 C CB  ? PHE A 1 147 ?  14.147  -6.233 -13.001 1.000 94.280 ? 147 PHE A CB  1 
ATOM 1152 O O   ? PHE A 1 147 ?  16.139  -4.117 -11.349 1.000 94.280 ? 147 PHE A O   1 
ATOM 1153 C CG  ? PHE A 1 147 ?  13.903  -4.962 -13.768 1.000 94.280 ? 147 PHE A CG  1 
ATOM 1154 C CD1 ? PHE A 1 147 ?  13.341  -3.854 -13.145 1.000 94.280 ? 147 PHE A CD1 1 
ATOM 1155 C CD2 ? PHE A 1 147 ?  14.237  -4.874 -15.114 1.000 94.280 ? 147 PHE A CD2 1 
ATOM 1156 C CE1 ? PHE A 1 147 ?  13.114  -2.676 -13.853 1.000 94.280 ? 147 PHE A CE1 1 
ATOM 1157 C CE2 ? PHE A 1 147 ?  14.013  -3.700 -15.828 1.000 94.280 ? 147 PHE A CE2 1 
ATOM 1158 C CZ  ? PHE A 1 147 ?  13.451  -2.603 -15.196 1.000 94.280 ? 147 PHE A CZ  1 
ATOM 1159 N N   ? CYS A 1 148 ?  14.787  -5.322 -10.123 1.000 93.920 ? 148 CYS A N   1 
ATOM 1160 C CA  ? CYS A 1 148 ?  14.622  -4.330  -9.066 1.000 93.920 ? 148 CYS A CA  1 
ATOM 1161 C C   ? CYS A 1 148 ?  15.921  -4.135  -8.294 1.000 93.920 ? 148 CYS A C   1 
ATOM 1162 C CB  ? CYS A 1 148 ?  13.507  -4.748  -8.109 1.000 93.920 ? 148 CYS A CB  1 
ATOM 1163 O O   ? CYS A 1 148 ?  16.265  -3.012  -7.922 1.000 93.920 ? 148 CYS A O   1 
ATOM 1164 S SG  ? CYS A 1 148 ?  11.863  -4.740  -8.858 1.000 93.920 ? 148 CYS A SG  1 
ATOM 1165 N N   ? ARG A 1 149 ?  16.631  -5.101  -8.116 1.000 94.430 ? 149 ARG A N   1 
ATOM 1166 C CA  ? ARG A 1 149 ?  17.922  -4.997  -7.444 1.000 94.430 ? 149 ARG A CA  1 
ATOM 1167 C C   ? ARG A 1 149 ?  18.914  -4.199  -8.284 1.000 94.430 ? 149 ARG A C   1 
ATOM 1168 C CB  ? ARG A 1 149 ?  18.487  -6.388  -7.147 1.000 94.430 ? 149 ARG A CB  1 
ATOM 1169 O O   ? ARG A 1 149 ?  19.721  -3.439  -7.746 1.000 94.430 ? 149 ARG A O   1 
ATOM 1170 C CG  ? ARG A 1 149 ?  17.853  -7.065  -5.943 1.000 94.430 ? 149 ARG A CG  1 
ATOM 1171 C CD  ? ARG A 1 149 ?  18.540  -8.382  -5.610 1.000 94.430 ? 149 ARG A CD  1 
ATOM 1172 N NE  ? ARG A 1 149 ?  17.852  -9.093  -4.535 1.000 94.430 ? 149 ARG A NE  1 
ATOM 1173 N NH1 ? ARG A 1 149 ?  18.295 -11.202  -5.367 1.000 94.430 ? 149 ARG A NH1 1 
ATOM 1174 N NH2 ? ARG A 1 149 ?  17.103 -10.958  -3.424 1.000 94.430 ? 149 ARG A NH2 1 
ATOM 1175 C CZ  ? ARG A 1 149 ?  17.752 -10.416  -4.445 1.000 94.430 ? 149 ARG A CZ  1 
ATOM 1176 N N   ? LYS A 1 150 ?  18.844  -4.412  -9.604 1.000 94.140 ? 150 LYS A N   1 
ATOM 1177 C CA  ? LYS A 1 150 ?  19.679  -3.631 -10.512 1.000 94.140 ? 150 LYS A CA  1 
ATOM 1178 C C   ? LYS A 1 150 ?  19.343  -2.145 -10.426 1.000 94.140 ? 150 LYS A C   1 
ATOM 1179 C CB  ? LYS A 1 150 ?  19.514  -4.123 -11.950 1.000 94.140 ? 150 LYS A CB  1 
ATOM 1180 O O   ? LYS A 1 150 ?  20.239  -1.298 -10.451 1.000 94.140 ? 150 LYS A O   1 
ATOM 1181 C CG  ? LYS A 1 150 ?  20.459  -3.462 -12.943 1.000 94.140 ? 150 LYS A CG  1 
ATOM 1182 C CD  ? LYS A 1 150 ?  20.294  -4.041 -14.342 1.000 94.140 ? 150 LYS A CD  1 
ATOM 1183 C CE  ? LYS A 1 150 ?  21.206  -3.349 -15.346 1.000 94.140 ? 150 LYS A CE  1 
ATOM 1184 N NZ  ? LYS A 1 150 ?  21.065  -3.929 -16.715 1.000 94.140 ? 150 LYS A NZ  1 
ATOM 1185 N N   ? ALA A 1 151 ?  18.061  -1.903 -10.176 1.000 91.860 ? 151 ALA A N   1 
ATOM 1186 C CA  ? ALA A 1 151 ?  17.580  -0.524 -10.148 1.000 91.860 ? 151 ALA A CA  1 
ATOM 1187 C C   ? ALA A 1 151 ?  17.879   0.134  -8.803 1.000 91.860 ? 151 ALA A C   1 
ATOM 1188 C CB  ? ALA A 1 151 ?  16.083  -0.476 -10.439 1.000 91.860 ? 151 ALA A CB  1 
ATOM 1189 O O   ? ALA A 1 151 ?  18.286   1.296  -8.751 1.000 91.860 ? 151 ALA A O   1 
ATOM 1190 N N   ? TYR A 1 152 ?  17.811  -0.600  -7.729 1.000 93.580 ? 152 TYR A N   1 
ATOM 1191 C CA  ? TYR A 1 152 ?  17.784   0.059  -6.428 1.000 93.580 ? 152 TYR A CA  1 
ATOM 1192 C C   ? TYR A 1 152 ?  18.926  -0.431  -5.545 1.000 93.580 ? 152 TYR A C   1 
ATOM 1193 C CB  ? TYR A 1 152 ?  16.443  -0.183  -5.730 1.000 93.580 ? 152 TYR A CB  1 
ATOM 1194 O O   ? TYR A 1 152 ?  19.179   0.133  -4.478 1.000 93.580 ? 152 TYR A O   1 
ATOM 1195 C CG  ? TYR A 1 152 ?  15.264   0.420  -6.454 1.000 93.580 ? 152 TYR A CG  1 
ATOM 1196 C CD1 ? TYR A 1 152 ?  15.160   1.798  -6.630 1.000 93.580 ? 152 TYR A CD1 1 
ATOM 1197 C CD2 ? TYR A 1 152 ?  14.251  -0.386  -6.963 1.000 93.580 ? 152 TYR A CD2 1 
ATOM 1198 C CE1 ? TYR A 1 152 ?  14.075   2.359  -7.295 1.000 93.580 ? 152 TYR A CE1 1 
ATOM 1199 C CE2 ? TYR A 1 152 ?  13.161   0.164  -7.629 1.000 93.580 ? 152 TYR A CE2 1 
ATOM 1200 O OH  ? TYR A 1 152 ?  12.005   2.085  -8.450 1.000 93.580 ? 152 TYR A OH  1 
ATOM 1201 C CZ  ? TYR A 1 152 ?  13.082   1.535  -7.791 1.000 93.580 ? 152 TYR A CZ  1 
ATOM 1202 N N   ? GLY A 1 153 ?  19.658  -1.437  -5.896 1.000 93.790 ? 153 GLY A N   1 
ATOM 1203 C CA  ? GLY A 1 153 ?  20.796  -1.930  -5.135 1.000 93.790 ? 153 GLY A CA  1 
ATOM 1204 C C   ? GLY A 1 153 ?  20.407  -2.507  -3.787 1.000 93.790 ? 153 GLY A C   1 
ATOM 1205 O O   ? GLY A 1 153 ?  19.419  -3.236  -3.679 1.000 93.790 ? 153 GLY A O   1 
ATOM 1206 N N   ? ALA A 1 154 ?  21.233  -2.206  -2.775 1.000 92.510 ? 154 ALA A N   1 
ATOM 1207 C CA  ? ALA A 1 154 ?  21.146  -2.795  -1.441 1.000 92.510 ? 154 ALA A CA  1 
ATOM 1208 C C   ? ALA A 1 154 ?  19.900  -2.309  -0.707 1.000 92.510 ? 154 ALA A C   1 
ATOM 1209 C CB  ? ALA A 1 154 ?  22.398  -2.466  -0.631 1.000 92.510 ? 154 ALA A CB  1 
ATOM 1210 O O   ? ALA A 1 154 ?  19.513  -2.878   0.317 1.000 92.510 ? 154 ALA A O   1 
ATOM 1211 N N   ? TRP A 1 155 ?  19.233  -1.280  -1.290 1.000 92.170 ? 155 TRP A N   1 
ATOM 1212 C CA  ? TRP A 1 155 ?  18.038  -0.716  -0.671 1.000 92.170 ? 155 TRP A CA  1 
ATOM 1213 C C   ? TRP A 1 155 ?  16.818  -1.588  -0.948 1.000 92.170 ? 155 TRP A C   1 
ATOM 1214 C CB  ? TRP A 1 155 ?  17.790   0.707  -1.179 1.000 92.170 ? 155 TRP A CB  1 
ATOM 1215 O O   ? TRP A 1 155 ?  15.798  -1.474  -0.265 1.000 92.170 ? 155 TRP A O   1 
ATOM 1216 C CG  ? TRP A 1 155 ?  18.728   1.729  -0.611 1.000 92.170 ? 155 TRP A CG  1 
ATOM 1217 C CD1 ? TRP A 1 155 ?  19.876   1.493   0.092 1.000 92.170 ? 155 TRP A CD1 1 
ATOM 1218 C CD2 ? TRP A 1 155 ?  18.593   3.151  -0.695 1.000 92.170 ? 155 TRP A CD2 1 
ATOM 1219 C CE2 ? TRP A 1 155 ?  19.698   3.716  -0.020 1.000 92.170 ? 155 TRP A CE2 1 
ATOM 1220 C CE3 ? TRP A 1 155 ?  17.645   4.004  -1.276 1.000 92.170 ? 155 TRP A CE3 1 
ATOM 1221 N NE1 ? TRP A 1 155 ?  20.465   2.684   0.450 1.000 92.170 ? 155 TRP A NE1 1 
ATOM 1222 C CH2 ? TRP A 1 155 ?  18.939   5.908  -0.488 1.000 92.170 ? 155 TRP A CH2 1 
ATOM 1223 C CZ2 ? TRP A 1 155 ?  19.881   5.096   0.089 1.000 92.170 ? 155 TRP A CZ2 1 
ATOM 1224 C CZ3 ? TRP A 1 155 ?  17.829   5.378  -1.166 1.000 92.170 ? 155 TRP A CZ3 1 
ATOM 1225 N N   ? PHE A 1 156 ?  16.827  -2.471  -1.948 1.000 95.680 ? 156 PHE A N   1 
ATOM 1226 C CA  ? PHE A 1 156 ?  15.770  -3.411  -2.302 1.000 95.680 ? 156 PHE A CA  1 
ATOM 1227 C C   ? PHE A 1 156 ?  15.928  -4.717  -1.533 1.000 95.680 ? 156 PHE A C   1 
ATOM 1228 C CB  ? PHE A 1 156 ?  15.775  -3.685  -3.809 1.000 95.680 ? 156 PHE A CB  1 
ATOM 1229 O O   ? PHE A 1 156 ?  16.927  -5.421  -1.692 1.000 95.680 ? 156 PHE A O   1 
ATOM 1230 C CG  ? PHE A 1 156 ?  14.576  -4.458  -4.289 1.000 95.680 ? 156 PHE A CG  1 
ATOM 1231 C CD1 ? PHE A 1 156 ?  14.655  -5.828  -4.504 1.000 95.680 ? 156 PHE A CD1 1 
ATOM 1232 C CD2 ? PHE A 1 156 ?  13.370  -3.813  -4.526 1.000 95.680 ? 156 PHE A CD2 1 
ATOM 1233 C CE1 ? PHE A 1 156 ?  13.547  -6.546  -4.949 1.000 95.680 ? 156 PHE A CE1 1 
ATOM 1234 C CE2 ? PHE A 1 156 ?  12.258  -4.523  -4.971 1.000 95.680 ? 156 PHE A CE2 1 
ATOM 1235 C CZ  ? PHE A 1 156 ?  12.349  -5.889  -5.182 1.000 95.680 ? 156 PHE A CZ  1 
ATOM 1236 N N   ? THR A 1 157 ?  14.960  -5.096  -0.665 1.000 96.520 ? 157 THR A N   1 
ATOM 1237 C CA  ? THR A 1 157 ?  15.014  -6.286   0.177 1.000 96.520 ? 157 THR A CA  1 
ATOM 1238 C C   ? THR A 1 157 ?  14.013  -7.334  -0.304 1.000 96.520 ? 157 THR A C   1 
ATOM 1239 C CB  ? THR A 1 157 ?  14.731  -5.942   1.651 1.000 96.520 ? 157 THR A CB  1 
ATOM 1240 O O   ? THR A 1 157 ?  13.157  -7.043  -1.142 1.000 96.520 ? 157 THR A O   1 
ATOM 1241 C CG2 ? THR A 1 157 ?  15.536  -4.725   2.095 1.000 96.520 ? 157 THR A CG2 1 
ATOM 1242 O OG1 ? THR A 1 157 ?  13.335  -5.663   1.811 1.000 96.520 ? 157 THR A OG1 1 
ATOM 1243 N N   ? PRO A 1 158 ?  14.118  -8.568   0.249 1.000 96.280 ? 158 PRO A N   1 
ATOM 1244 C CA  ? PRO A 1 158 ?  13.188  -9.637  -0.123 1.000 96.280 ? 158 PRO A CA  1 
ATOM 1245 C C   ? PRO A 1 158 ?  11.756  -9.356   0.329 1.000 96.280 ? 158 PRO A C   1 
ATOM 1246 C CB  ? PRO A 1 158 ?  13.756 -10.864   0.594 1.000 96.280 ? 158 PRO A CB  1 
ATOM 1247 O O   ? PRO A 1 158 ?  10.823 -10.033  -0.110 1.000 96.280 ? 158 PRO A O   1 
ATOM 1248 C CG  ? PRO A 1 158 ?  15.221 -10.593   0.712 1.000 96.280 ? 158 PRO A CG  1 
ATOM 1249 C CD  ? PRO A 1 158 ?  15.417  -9.124   0.950 1.000 96.280 ? 158 PRO A CD  1 
ATOM 1250 N N   ? ASN A 1 159 ?  11.511  -8.396   1.168 1.000 97.670 ? 159 ASN A N   1 
ATOM 1251 C CA  ? ASN A 1 159 ?  10.180  -8.030   1.642 1.000 97.670 ? 159 ASN A CA  1 
ATOM 1252 C C   ? ASN A 1 159 ?   9.505  -7.035   0.702 1.000 97.670 ? 159 ASN A C   1 
ATOM 1253 C CB  ? ASN A 1 159 ?  10.253  -7.457   3.059 1.000 97.670 ? 159 ASN A CB  1 
ATOM 1254 O O   ? ASN A 1 159 ?   8.393  -6.578   0.970 1.000 97.670 ? 159 ASN A O   1 
ATOM 1255 C CG  ? ASN A 1 159 ?  10.702  -8.482   4.081 1.000 97.670 ? 159 ASN A CG  1 
ATOM 1256 N ND2 ? ASN A 1 159 ?  11.616  -8.084   4.958 1.000 97.670 ? 159 ASN A ND2 1 
ATOM 1257 O OD1 ? ASN A 1 159 ?  10.233  -9.623   4.081 1.000 97.670 ? 159 ASN A OD1 1 
ATOM 1258 N N   ? MET A 1 160 ?  10.196  -6.691  -0.357 1.000 97.890 ? 160 MET A N   1 
ATOM 1259 C CA  ? MET A 1 160 ?   9.705  -5.722  -1.333 1.000 97.890 ? 160 MET A CA  1 
ATOM 1260 C C   ? MET A 1 160 ?   9.499  -6.378  -2.695 1.000 97.890 ? 160 MET A C   1 
ATOM 1261 C CB  ? MET A 1 160 ?  10.675  -4.547  -1.461 1.000 97.890 ? 160 MET A CB  1 
ATOM 1262 O O   ? MET A 1 160 ?  10.093  -7.419  -2.983 1.000 97.890 ? 160 MET A O   1 
ATOM 1263 C CG  ? MET A 1 160 ?  10.896  -3.791  -0.161 1.000 97.890 ? 160 MET A CG  1 
ATOM 1264 S SD  ? MET A 1 160 ?  12.282  -2.593  -0.270 1.000 97.890 ? 160 MET A SD  1 
ATOM 1265 C CE  ? MET A 1 160 ?  12.352  -2.026   1.451 1.000 97.890 ? 160 MET A CE  1 
ATOM 1266 N N   ? MET A 1 161 ?   8.636  -5.751  -3.483 1.000 97.220 ? 161 MET A N   1 
ATOM 1267 C CA  ? MET A 1 161 ?   8.447  -6.079  -4.893 1.000 97.220 ? 161 MET A CA  1 
ATOM 1268 C C   ? MET A 1 161 ?   8.285  -4.815  -5.730 1.000 97.220 ? 161 MET A C   1 
ATOM 1269 C CB  ? MET A 1 161 ?   7.229  -6.987  -5.076 1.000 97.220 ? 161 MET A CB  1 
ATOM 1270 O O   ? MET A 1 161 ?   7.903  -3.765  -5.209 1.000 97.220 ? 161 MET A O   1 
ATOM 1271 C CG  ? MET A 1 161 ?   5.904  -6.300  -4.787 1.000 97.220 ? 161 MET A CG  1 
ATOM 1272 S SD  ? MET A 1 161 ?   4.473  -7.436  -4.951 1.000 97.220 ? 161 MET A SD  1 
ATOM 1273 C CE  ? MET A 1 161 ?   3.112  -6.290  -4.594 1.000 97.220 ? 161 MET A CE  1 
ATOM 1274 N N   ? CYS A 1 162 ?   8.722  -4.888  -7.022 1.000 95.710 ? 162 CYS A N   1 
ATOM 1275 C CA  ? CYS A 1 162 ?   8.525  -3.728  -7.883 1.000 95.710 ? 162 CYS A CA  1 
ATOM 1276 C C   ? CYS A 1 162 ?   7.564  -4.050  -9.021 1.000 95.710 ? 162 CYS A C   1 
ATOM 1277 C CB  ? CYS A 1 162 ?   9.861  -3.250  -8.452 1.000 95.710 ? 162 CYS A CB  1 
ATOM 1278 O O   ? CYS A 1 162 ?   7.414  -5.212  -9.403 1.000 95.710 ? 162 CYS A O   1 
ATOM 1279 S SG  ? CYS A 1 162 ?  10.715  -4.492  -9.447 1.000 95.710 ? 162 CYS A SG  1 
ATOM 1280 N N   ? ALA A 1 163 ?   6.803  -3.103  -9.418 1.000 96.100 ? 163 ALA A N   1 
ATOM 1281 C CA  ? ALA A 1 163 ?   5.832  -3.198 -10.505 1.000 96.100 ? 163 ALA A CA  1 
ATOM 1282 C C   ? ALA A 1 163 ?   5.948  -2.006 -11.451 1.000 96.100 ? 163 ALA A C   1 
ATOM 1283 C CB  ? ALA A 1 163 ?   4.414  -3.294  -9.946 1.000 96.100 ? 163 ALA A CB  1 
ATOM 1284 O O   ? ALA A 1 163 ?   6.215  -0.884 -11.015 1.000 96.100 ? 163 ALA A O   1 
ATOM 1285 N N   ? GLY A 1 164 ?   5.865  -2.324 -12.658 1.000 94.270 ? 164 GLY A N   1 
ATOM 1286 C CA  ? GLY A 1 164 ?   5.945  -1.362 -13.746 1.000 94.270 ? 164 GLY A CA  1 
ATOM 1287 C C   ? GLY A 1 164 ?   6.021  -2.013 -15.114 1.000 94.270 ? 164 GLY A C   1 
ATOM 1288 O O   ? GLY A 1 164 ?   5.910  -3.235 -15.232 1.000 94.270 ? 164 GLY A O   1 
ATOM 1289 N N   ? ILE A 1 165 ?   6.012  -1.280 -16.121 1.000 91.690 ? 165 ILE A N   1 
ATOM 1290 C CA  ? ILE A 1 165 ?   6.201  -1.751 -17.488 1.000 91.690 ? 165 ILE A CA  1 
ATOM 1291 C C   ? ILE A 1 165 ?   7.559  -1.289 -18.010 1.000 91.690 ? 165 ILE A C   1 
ATOM 1292 C CB  ? ILE A 1 165 ?   5.072  -1.254 -18.418 1.000 91.690 ? 165 ILE A CB  1 
ATOM 1293 O O   ? ILE A 1 165 ?   7.789  -0.090 -18.185 1.000 91.690 ? 165 ILE A O   1 
ATOM 1294 C CG1 ? ILE A 1 165 ?   3.706  -1.709 -17.891 1.000 91.690 ? 165 ILE A CG1 1 
ATOM 1295 C CG2 ? ILE A 1 165 ?   5.297  -1.746 -19.851 1.000 91.690 ? 165 ILE A CG2 1 
ATOM 1296 C CD1 ? ILE A 1 165 ?   2.526  -1.198 -18.705 1.000 91.690 ? 165 ILE A CD1 1 
ATOM 1297 N N   ? PRO A 1 166 ?   8.463  -2.282 -18.171 1.000 86.800 ? 166 PRO A N   1 
ATOM 1298 C CA  ? PRO A 1 166 ?   9.794  -1.905 -18.653 1.000 86.800 ? 166 PRO A CA  1 
ATOM 1299 C C   ? PRO A 1 166 ?   9.743  -1.027 -19.901 1.000 86.800 ? 166 PRO A C   1 
ATOM 1300 C CB  ? PRO A 1 166 ?  10.451  -3.253 -18.961 1.000 86.800 ? 166 PRO A CB  1 
ATOM 1301 O O   ? PRO A 1 166 ?   8.991  -1.317 -20.835 1.000 86.800 ? 166 PRO A O   1 
ATOM 1302 C CG  ? PRO A 1 166 ?   9.763  -4.228 -18.062 1.000 86.800 ? 166 PRO A CG  1 
ATOM 1303 C CD  ? PRO A 1 166 ?   8.320  -3.829 -17.941 1.000 86.800 ? 166 PRO A CD  1 
ATOM 1304 N N   ? GLY A 1 167 ?  10.471   0.070 -19.893 1.000 84.740 ? 167 GLY A N   1 
ATOM 1305 C CA  ? GLY A 1 167 ?  10.566   0.919 -21.070 1.000 84.740 ? 167 GLY A CA  1 
ATOM 1306 C C   ? GLY A 1 167 ?   9.418   1.904 -21.189 1.000 84.740 ? 167 GLY A C   1 
ATOM 1307 O O   ? GLY A 1 167 ?   9.365   2.692 -22.135 1.000 84.740 ? 167 GLY A O   1 
ATOM 1308 N N   ? ARG A 1 168 ?   8.448   1.779 -20.228 1.000 86.290 ? 168 ARG A N   1 
ATOM 1309 C CA  ? ARG A 1 168 ?   7.305   2.686 -20.220 1.000 86.290 ? 168 ARG A CA  1 
ATOM 1310 C C   ? ARG A 1 168 ?   7.326   3.582 -18.986 1.000 86.290 ? 168 ARG A C   1 
ATOM 1311 C CB  ? ARG A 1 168 ?   5.993   1.900 -20.274 1.000 86.290 ? 168 ARG A CB  1 
ATOM 1312 O O   ? ARG A 1 168 ?   8.006   3.279 -18.003 1.000 86.290 ? 168 ARG A O   1 
ATOM 1313 C CG  ? ARG A 1 168 ?   5.792   1.127 -21.568 1.000 86.290 ? 168 ARG A CG  1 
ATOM 1314 C CD  ? ARG A 1 168 ?   4.397   0.524 -21.653 1.000 86.290 ? 168 ARG A CD  1 
ATOM 1315 N NE  ? ARG A 1 168 ?   3.381   1.545 -21.893 1.000 86.290 ? 168 ARG A NE  1 
ATOM 1316 N NH1 ? ARG A 1 168 ?   1.619   0.057 -22.026 1.000 86.290 ? 168 ARG A NH1 1 
ATOM 1317 N NH2 ? ARG A 1 168 ?   1.248   2.305 -22.276 1.000 86.290 ? 168 ARG A NH2 1 
ATOM 1318 C CZ  ? ARG A 1 168 ?   2.085   1.300 -22.064 1.000 86.290 ? 168 ARG A CZ  1 
ATOM 1319 N N   ? ARG A 1 169 ?   6.643   4.600 -18.999 1.000 85.770 ? 169 ARG A N   1 
ATOM 1320 C CA  ? ARG A 1 169 ?   6.622   5.588 -17.925 1.000 85.770 ? 169 ARG A CA  1 
ATOM 1321 C C   ? ARG A 1 169 ?   5.488   5.307 -16.944 1.000 85.770 ? 169 ARG A C   1 
ATOM 1322 C CB  ? ARG A 1 169 ?   6.483   7.001 -18.495 1.000 85.770 ? 169 ARG A CB  1 
ATOM 1323 O O   ? ARG A 1 169 ?   5.158   6.152 -16.109 1.000 85.770 ? 169 ARG A O   1 
ATOM 1324 C CG  ? ARG A 1 169 ?   7.664   7.441 -19.345 1.000 85.770 ? 169 ARG A CG  1 
ATOM 1325 C CD  ? ARG A 1 169 ?   7.449   8.828 -19.935 1.000 85.770 ? 169 ARG A CD  1 
ATOM 1326 N NE  ? ARG A 1 169 ?   7.471   9.862 -18.904 1.000 85.770 ? 169 ARG A NE  1 
ATOM 1327 N NH1 ? ARG A 1 169 ?   7.263  11.628 -20.379 1.000 85.770 ? 169 ARG A NH1 1 
ATOM 1328 N NH2 ? ARG A 1 169 ?   7.413  12.021 -18.126 1.000 85.770 ? 169 ARG A NH2 1 
ATOM 1329 C CZ  ? ARG A 1 169 ?   7.383  11.168 -19.139 1.000 85.770 ? 169 ARG A CZ  1 
ATOM 1330 N N   ? VAL A 1 170 ?   4.839   4.132 -17.038 1.000 82.350 ? 170 VAL A N   1 
ATOM 1331 C CA  ? VAL A 1 170 ?   3.716   3.813 -16.162 1.000 82.350 ? 170 VAL A CA  1 
ATOM 1332 C C   ? VAL A 1 170 ?   4.220   3.575 -14.741 1.000 82.350 ? 170 VAL A C   1 
ATOM 1333 C CB  ? VAL A 1 170 ?   2.938   2.576 -16.666 1.000 82.350 ? 170 VAL A CB  1 
ATOM 1334 O O   ? VAL A 1 170 ?   5.097   2.738 -14.518 1.000 82.350 ? 170 VAL A O   1 
ATOM 1335 C CG1 ? VAL A 1 170 ?   1.724   2.305 -15.779 1.000 82.350 ? 170 VAL A CG1 1 
ATOM 1336 C CG2 ? VAL A 1 170 ?   2.510   2.771 -18.119 1.000 82.350 ? 170 VAL A CG2 1 
ATOM 1337 N N   ? ASP A 1 171 ?   3.612   4.253 -13.678 1.000 85.070 ? 171 ASP A N   1 
ATOM 1338 C CA  ? ASP A 1 171 ?   4.109   4.152 -12.309 1.000 85.070 ? 171 ASP A CA  1 
ATOM 1339 C C   ? ASP A 1 171 ?   3.113   4.750 -11.318 1.000 85.070 ? 171 ASP A C   1 
ATOM 1340 C CB  ? ASP A 1 171 ?   5.465   4.849 -12.178 1.000 85.070 ? 171 ASP A CB  1 
ATOM 1341 O O   ? ASP A 1 171 ?   2.235   5.525 -11.703 1.000 85.070 ? 171 ASP A O   1 
ATOM 1342 C CG  ? ASP A 1 171 ?   6.271   4.358 -10.988 1.000 85.070 ? 171 ASP A CG  1 
ATOM 1343 O OD1 ? ASP A 1 171 ?   5.812   3.437 -10.278 1.000 85.070 ? 171 ASP A OD1 1 
ATOM 1344 O OD2 ? ASP A 1 171 ?   7.374   4.899 -10.756 1.000 85.070 ? 171 ASP A OD2 1 
ATOM 1345 N N   ? SER A 1 172 ?   3.124   4.280 -10.015 1.000 83.980 ? 172 SER A N   1 
ATOM 1346 C CA  ? SER A 1 172 ?   2.473   5.002  -8.926 1.000 83.980 ? 172 SER A CA  1 
ATOM 1347 C C   ? SER A 1 172 ?   3.322   6.179  -8.458 1.000 83.980 ? 172 SER A C   1 
ATOM 1348 C CB  ? SER A 1 172 ?   2.196   4.064  -7.751 1.000 83.980 ? 172 SER A CB  1 
ATOM 1349 O O   ? SER A 1 172 ?   4.550   6.150  -8.572 1.000 83.980 ? 172 SER A O   1 
ATOM 1350 O OG  ? SER A 1 172 ?   3.406   3.543  -7.227 1.000 83.980 ? 172 SER A OG  1 
ATOM 1351 N N   ? CYS A 1 173 ?   2.674   7.173  -8.021 1.000 84.820 ? 173 CYS A N   1 
ATOM 1352 C CA  ? CYS A 1 173 ?   3.415   8.387  -7.696 1.000 84.820 ? 173 CYS A CA  1 
ATOM 1353 C C   ? CYS A 1 173 ?   3.017   8.918  -6.324 1.000 84.820 ? 173 CYS A C   1 
ATOM 1354 C CB  ? CYS A 1 173 ?   3.178   9.460  -8.758 1.000 84.820 ? 173 CYS A CB  1 
ATOM 1355 O O   ? CYS A 1 173 ?   2.259   8.272  -5.599 1.000 84.820 ? 173 CYS A O   1 
ATOM 1356 S SG  ? CYS A 1 173 ?   4.496  10.691  -8.857 1.000 84.820 ? 173 CYS A SG  1 
ATOM 1357 N N   ? GLN A 1 174 ?   3.582  10.092  -6.002 1.000 81.290 ? 174 GLN A N   1 
ATOM 1358 C CA  ? GLN A 1 174 ?   3.380  10.691  -4.687 1.000 81.290 ? 174 GLN A CA  1 
ATOM 1359 C C   ? GLN A 1 174 ?   1.895  10.813  -4.360 1.000 81.290 ? 174 GLN A C   1 
ATOM 1360 C CB  ? GLN A 1 174 ?   4.048  12.065  -4.614 1.000 81.290 ? 174 GLN A CB  1 
ATOM 1361 O O   ? GLN A 1 174 ?   1.105  11.260  -5.194 1.000 81.290 ? 174 GLN A O   1 
ATOM 1362 C CG  ? GLN A 1 174 ?   5.569  12.013  -4.656 1.000 81.290 ? 174 GLN A CG  1 
ATOM 1363 C CD  ? GLN A 1 174 ?   6.112  11.850  -6.064 1.000 81.290 ? 174 GLN A CD  1 
ATOM 1364 N NE2 ? GLN A 1 174 ?   7.417  11.630  -6.174 1.000 81.290 ? 174 GLN A NE2 1 
ATOM 1365 O OE1 ? GLN A 1 174 ?   5.363  11.920  -7.044 1.000 81.290 ? 174 GLN A OE1 1 
ATOM 1366 N N   ? GLY A 1 175 ?   1.628  10.381  -3.057 1.000 80.920 ? 175 GLY A N   1 
ATOM 1367 C CA  ? GLY A 1 175 ?   0.238  10.467  -2.639 1.000 80.920 ? 175 GLY A CA  1 
ATOM 1368 C C   ? GLY A 1 175 ?  -0.521   9.166  -2.819 1.000 80.920 ? 175 GLY A C   1 
ATOM 1369 O O   ? GLY A 1 175 ?  -1.623   9.006  -2.291 1.000 80.920 ? 175 GLY A O   1 
ATOM 1370 N N   ? ASP A 1 176 ?   0.089   8.231  -3.526 1.000 88.860 ? 176 ASP A N   1 
ATOM 1371 C CA  ? ASP A 1 176 ?  -0.533   6.924  -3.722 1.000 88.860 ? 176 ASP A CA  1 
ATOM 1372 C C   ? ASP A 1 176 ?  -0.108   5.945  -2.631 1.000 88.860 ? 176 ASP A C   1 
ATOM 1373 C CB  ? ASP A 1 176 ?  -0.177   6.362  -5.100 1.000 88.860 ? 176 ASP A CB  1 
ATOM 1374 O O   ? ASP A 1 176 ?  -0.428   4.756  -2.697 1.000 88.860 ? 176 ASP A O   1 
ATOM 1375 C CG  ? ASP A 1 176 ?  -0.982   6.993  -6.223 1.000 88.860 ? 176 ASP A CG  1 
ATOM 1376 O OD1 ? ASP A 1 176 ?  -2.155   7.362  -6.000 1.000 88.860 ? 176 ASP A OD1 1 
ATOM 1377 O OD2 ? ASP A 1 176 ?  -0.439   7.120  -7.342 1.000 88.860 ? 176 ASP A OD2 1 
ATOM 1378 N N   ? SER A 1 177 ?   0.782   6.471  -1.778 1.000 91.870 ? 177 SER A N   1 
ATOM 1379 C CA  ? SER A 1 177 ?   1.146   5.615  -0.654 1.000 91.870 ? 177 SER A CA  1 
ATOM 1380 C C   ? SER A 1 177 ?  -0.085   4.954  -0.042 1.000 91.870 ? 177 SER A C   1 
ATOM 1381 C CB  ? SER A 1 177 ?   1.887   6.419   0.415 1.000 91.870 ? 177 SER A CB  1 
ATOM 1382 O O   ? SER A 1 177 ?  -1.097   5.616   0.199 1.000 91.870 ? 177 SER A O   1 
ATOM 1383 O OG  ? SER A 1 177 ?   3.157   6.833  -0.058 1.000 91.870 ? 177 SER A OG  1 
ATOM 1384 N N   ? GLY A 1 178 ?   0.123   3.560   0.039 1.000 93.460 ? 178 GLY A N   1 
ATOM 1385 C CA  ? GLY A 1 178 ?  -0.981   2.859   0.675 1.000 93.460 ? 178 GLY A CA  1 
ATOM 1386 C C   ? GLY A 1 178 ?  -2.011   2.347  -0.314 1.000 93.460 ? 178 GLY A C   1 
ATOM 1387 O O   ? GLY A 1 178 ?  -2.921   1.603   0.058 1.000 93.460 ? 178 GLY A O   1 
ATOM 1388 N N   ? GLY A 1 179 ?  -1.893   2.806  -1.587 1.000 94.520 ? 179 GLY A N   1 
ATOM 1389 C CA  ? GLY A 1 179 ?  -2.732   2.276  -2.650 1.000 94.520 ? 179 GLY A CA  1 
ATOM 1390 C C   ? GLY A 1 179 ?  -2.484   0.806  -2.930 1.000 94.520 ? 179 GLY A C   1 
ATOM 1391 O O   ? GLY A 1 179 ?  -1.344   0.341  -2.869 1.000 94.520 ? 179 GLY A O   1 
ATOM 1392 N N   ? PRO A 1 180 ?  -3.577   0.081  -3.350 1.000 97.140 ? 180 PRO A N   1 
ATOM 1393 C CA  ? PRO A 1 180 ?  -3.484  -1.367  -3.550 1.000 97.140 ? 180 PRO A CA  1 
ATOM 1394 C C   ? PRO A 1 180 ?  -2.941  -1.739  -4.927 1.000 97.140 ? 180 PRO A C   1 
ATOM 1395 C CB  ? PRO A 1 180 ?  -4.931  -1.839  -3.387 1.000 97.140 ? 180 PRO A CB  1 
ATOM 1396 O O   ? PRO A 1 180 ?  -3.315  -1.124  -5.929 1.000 97.140 ? 180 PRO A O   1 
ATOM 1397 C CG  ? PRO A 1 180 ?  -5.763  -0.683  -3.843 1.000 97.140 ? 180 PRO A CG  1 
ATOM 1398 C CD  ? PRO A 1 180 ?  -5.063   0.589  -3.458 1.000 97.140 ? 180 PRO A CD  1 
ATOM 1399 N N   ? LEU A 1 181 ?  -2.013  -2.694  -4.998 1.000 97.880 ? 181 LEU A N   1 
ATOM 1400 C CA  ? LEU A 1 181 ?  -1.668  -3.443  -6.201 1.000 97.880 ? 181 LEU A CA  1 
ATOM 1401 C C   ? LEU A 1 181 ?  -2.352  -4.806  -6.207 1.000 97.880 ? 181 LEU A C   1 
ATOM 1402 C CB  ? LEU A 1 181 ?  -0.151  -3.620  -6.306 1.000 97.880 ? 181 LEU A CB  1 
ATOM 1403 O O   ? LEU A 1 181 ?  -2.014  -5.679  -5.404 1.000 97.880 ? 181 LEU A O   1 
ATOM 1404 C CG  ? LEU A 1 181 ?   0.379  -4.148  -7.641 1.000 97.880 ? 181 LEU A CG  1 
ATOM 1405 C CD1 ? LEU A 1 181 ?   0.355  -3.045  -8.694 1.000 97.880 ? 181 LEU A CD1 1 
ATOM 1406 C CD2 ? LEU A 1 181 ?   1.789  -4.704  -7.474 1.000 97.880 ? 181 LEU A CD2 1 
ATOM 1407 N N   ? THR A 1 182 ?  -3.342  -4.979  -7.134 1.000 98.060 ? 182 THR A N   1 
ATOM 1408 C CA  ? THR A 1 182 ?  -4.148  -6.194  -7.180 1.000 98.060 ? 182 THR A CA  1 
ATOM 1409 C C   ? THR A 1 182 ?  -3.929  -6.939  -8.494 1.000 98.060 ? 182 THR A C   1 
ATOM 1410 C CB  ? THR A 1 182 ?  -5.646  -5.876  -7.011 1.000 98.060 ? 182 THR A CB  1 
ATOM 1411 O O   ? THR A 1 182 ?  -3.786  -6.319  -9.549 1.000 98.060 ? 182 THR A O   1 
ATOM 1412 C CG2 ? THR A 1 182 ?  -5.913  -5.175  -5.684 1.000 98.060 ? 182 THR A CG2 1 
ATOM 1413 O OG1 ? THR A 1 182 ?  -6.072  -5.026  -8.083 1.000 98.060 ? 182 THR A OG1 1 
ATOM 1414 N N   ? CYS A 1 183 ?  -3.801  -8.261  -8.399 1.000 97.310 ? 183 CYS A N   1 
ATOM 1415 C CA  ? CYS A 1 183 ?  -3.819  -9.191  -9.523 1.000 97.310 ? 183 CYS A CA  1 
ATOM 1416 C C   ? CYS A 1 183 ?  -5.065 -10.066  -9.487 1.000 97.310 ? 183 CYS A C   1 
ATOM 1417 C CB  ? CYS A 1 183 ?  -2.568 -10.069  -9.512 1.000 97.310 ? 183 CYS A CB  1 
ATOM 1418 O O   ? CYS A 1 183 ?  -5.197 -10.931  -8.619 1.000 97.310 ? 183 CYS A O   1 
ATOM 1419 S SG  ? CYS A 1 183 ?  -1.023  -9.134  -9.476 1.000 97.310 ? 183 CYS A SG  1 
ATOM 1420 N N   ? GLY A 1 184 ?  -6.054  -9.825 -10.457 1.000 92.920 ? 184 GLY A N   1 
ATOM 1421 C CA  ? GLY A 1 184 ?  -7.308 -10.561 -10.450 1.000 92.920 ? 184 GLY A CA  1 
ATOM 1422 C C   ? GLY A 1 184 ?  -8.072 -10.426  -9.147 1.000 92.920 ? 184 GLY A C   1 
ATOM 1423 O O   ? GLY A 1 184 ?  -8.611 -11.409  -8.632 1.000 92.920 ? 184 GLY A O   1 
ATOM 1424 N N   ? ARG A 1 185 ?  -8.017  -9.195  -8.428 1.000 93.740 ? 185 ARG A N   1 
ATOM 1425 C CA  ? ARG A 1 185 ?  -8.718  -8.780  -7.217 1.000 93.740 ? 185 ARG A CA  1 
ATOM 1426 C C   ? ARG A 1 185 ?  -8.065  -9.379  -5.975 1.000 93.740 ? 185 ARG A C   1 
ATOM 1427 C CB  ? ARG A 1 185 ? -10.192  -9.186  -7.282 1.000 93.740 ? 185 ARG A CB  1 
ATOM 1428 O O   ? ARG A 1 185 ?  -8.731  -9.593  -4.960 1.000 93.740 ? 185 ARG A O   1 
ATOM 1429 C CG  ? ARG A 1 185 ? -10.991  -8.438  -8.337 1.000 93.740 ? 185 ARG A CG  1 
ATOM 1430 C CD  ? ARG A 1 185 ? -12.484  -8.701  -8.205 1.000 93.740 ? 185 ARG A CD  1 
ATOM 1431 N NE  ? ARG A 1 185 ? -13.274  -7.683  -8.892 1.000 93.740 ? 185 ARG A NE  1 
ATOM 1432 N NH1 ? ARG A 1 185 ? -15.319  -8.510  -8.206 1.000 93.740 ? 185 ARG A NH1 1 
ATOM 1433 N NH2 ? ARG A 1 185 ? -15.219  -6.646  -9.537 1.000 93.740 ? 185 ARG A NH2 1 
ATOM 1434 C CZ  ? ARG A 1 185 ? -14.602  -7.615  -8.877 1.000 93.740 ? 185 ARG A CZ  1 
ATOM 1435 N N   ? VAL A 1 186 ?  -6.911  -9.800  -6.105 1.000 98.040 ? 186 VAL A N   1 
ATOM 1436 C CA  ? VAL A 1 186 ?  -6.103 -10.301  -4.998 1.000 98.040 ? 186 VAL A CA  1 
ATOM 1437 C C   ? VAL A 1 186 ?  -5.000  -9.298  -4.669 1.000 98.040 ? 186 VAL A C   1 
ATOM 1438 C CB  ? VAL A 1 186 ?  -5.489 -11.681  -5.322 1.000 98.040 ? 186 VAL A CB  1 
ATOM 1439 O O   ? VAL A 1 186 ?  -4.282  -8.840  -5.561 1.000 98.040 ? 186 VAL A O   1 
ATOM 1440 C CG1 ? VAL A 1 186 ?  -4.567 -12.140  -4.195 1.000 98.040 ? 186 VAL A CG1 1 
ATOM 1441 C CG2 ? VAL A 1 186 ?  -6.591 -12.710  -5.568 1.000 98.040 ? 186 VAL A CG2 1 
ATOM 1442 N N   ? LEU A 1 187 ?  -4.901  -9.004  -3.399 1.000 98.460 ? 187 LEU A N   1 
ATOM 1443 C CA  ? LEU A 1 187 ?  -3.913  -8.034  -2.938 1.000 98.460 ? 187 LEU A CA  1 
ATOM 1444 C C   ? LEU A 1 187 ?  -2.506  -8.620  -2.999 1.000 98.460 ? 187 LEU A C   1 
ATOM 1445 C CB  ? LEU A 1 187 ?  -4.229  -7.585  -1.509 1.000 98.460 ? 187 LEU A CB  1 
ATOM 1446 O O   ? LEU A 1 187 ?  -2.205  -9.595  -2.306 1.000 98.460 ? 187 LEU A O   1 
ATOM 1447 C CG  ? LEU A 1 187 ?  -3.268  -6.569  -0.889 1.000 98.460 ? 187 LEU A CG  1 
ATOM 1448 C CD1 ? LEU A 1 187 ?  -3.319  -5.253  -1.659 1.000 98.460 ? 187 LEU A CD1 1 
ATOM 1449 C CD2 ? LEU A 1 187 ?  -3.601  -6.346   0.582 1.000 98.460 ? 187 LEU A CD2 1 
ATOM 1450 N N   ? GLN A 1 188 ?  -1.649  -7.968  -3.805 1.000 98.360 ? 188 GLN A N   1 
ATOM 1451 C CA  ? GLN A 1 188 ?  -0.285  -8.467  -3.942 1.000 98.360 ? 188 GLN A CA  1 
ATOM 1452 C C   ? GLN A 1 188 ?   0.720  -7.492  -3.335 1.000 98.360 ? 188 GLN A C   1 
ATOM 1453 C CB  ? GLN A 1 188 ?   0.050  -8.718  -5.413 1.000 98.360 ? 188 GLN A CB  1 
ATOM 1454 O O   ? GLN A 1 188 ?   1.794  -7.899  -2.887 1.000 98.360 ? 188 GLN A O   1 
ATOM 1455 C CG  ? GLN A 1 188 ?  -0.760  -9.842  -6.045 1.000 98.360 ? 188 GLN A CG  1 
ATOM 1456 C CD  ? GLN A 1 188 ?  -0.415 -11.206  -5.476 1.000 98.360 ? 188 GLN A CD  1 
ATOM 1457 N NE2 ? GLN A 1 188 ?  -1.312 -12.168  -5.659 1.000 98.360 ? 188 GLN A NE2 1 
ATOM 1458 O OE1 ? GLN A 1 188 ?   0.649 -11.393  -4.878 1.000 98.360 ? 188 GLN A OE1 1 
ATOM 1459 N N   ? GLY A 1 189 ?   0.365  -6.196  -3.280 1.000 97.870 ? 189 GLY A N   1 
ATOM 1460 C CA  ? GLY A 1 189 ?   1.301  -5.195  -2.796 1.000 97.870 ? 189 GLY A CA  1 
ATOM 1461 C C   ? GLY A 1 189 ?   0.622  -3.925  -2.319 1.000 97.870 ? 189 GLY A C   1 
ATOM 1462 O O   ? GLY A 1 189 ?  -0.530  -3.660  -2.670 1.000 97.870 ? 189 GLY A O   1 
ATOM 1463 N N   ? ILE A 1 190 ?   1.411  -3.170  -1.520 1.000 97.640 ? 190 ILE A N   1 
ATOM 1464 C CA  ? ILE A 1 190 ?   1.013  -1.834  -1.089 1.000 97.640 ? 190 ILE A CA  1 
ATOM 1465 C C   ? ILE A 1 190 ?   2.065  -0.816  -1.524 1.000 97.640 ? 190 ILE A C   1 
ATOM 1466 C CB  ? ILE A 1 190 ?   0.806  -1.771   0.441 1.000 97.640 ? 190 ILE A CB  1 
ATOM 1467 O O   ? ILE A 1 190 ?   3.264  -1.038  -1.341 1.000 97.640 ? 190 ILE A O   1 
ATOM 1468 C CG1 ? ILE A 1 190 ?  -0.235  -2.807   0.882 1.000 97.640 ? 190 ILE A CG1 1 
ATOM 1469 C CG2 ? ILE A 1 190 ?   0.393  -0.361   0.872 1.000 97.640 ? 190 ILE A CG2 1 
ATOM 1470 C CD1 ? ILE A 1 190 ?  -1.649  -2.505   0.406 1.000 97.640 ? 190 ILE A CD1 1 
ATOM 1471 N N   ? VAL A 1 191 ?   1.526   0.215  -2.162 1.000 96.710 ? 191 VAL A N   1 
ATOM 1472 C CA  ? VAL A 1 191 ?   2.454   1.248  -2.611 1.000 96.710 ? 191 VAL A CA  1 
ATOM 1473 C C   ? VAL A 1 191 ?   3.285   1.744  -1.430 1.000 96.710 ? 191 VAL A C   1 
ATOM 1474 C CB  ? VAL A 1 191 ?   1.712   2.430  -3.274 1.000 96.710 ? 191 VAL A CB  1 
ATOM 1475 O O   ? VAL A 1 191 ?   2.737   2.220  -0.433 1.000 96.710 ? 191 VAL A O   1 
ATOM 1476 C CG1 ? VAL A 1 191 ?   2.698   3.516  -3.700 1.000 96.710 ? 191 VAL A CG1 1 
ATOM 1477 C CG2 ? VAL A 1 191 ?   0.897   1.943  -4.471 1.000 96.710 ? 191 VAL A CG2 1 
ATOM 1478 N N   ? SER A 1 192 ?   4.618   1.664  -1.533 1.000 95.590 ? 192 SER A N   1 
ATOM 1479 C CA  ? SER A 1 192 ?   5.517   1.979  -0.428 1.000 95.590 ? 192 SER A CA  1 
ATOM 1480 C C   ? SER A 1 192 ?   6.438   3.144  -0.779 1.000 95.590 ? 192 SER A C   1 
ATOM 1481 C CB  ? SER A 1 192 ?   6.352   0.755  -0.050 1.000 95.590 ? 192 SER A CB  1 
ATOM 1482 O O   ? SER A 1 192 ?   6.339   4.220  -0.186 1.000 95.590 ? 192 SER A O   1 
ATOM 1483 O OG  ? SER A 1 192 ?   7.100   1.001   1.129 1.000 95.590 ? 192 SER A OG  1 
ATOM 1484 N N   ? TRP A 1 193 ?   7.336   2.989  -1.704 1.000 94.050 ? 193 TRP A N   1 
ATOM 1485 C CA  ? TRP A 1 193 ?   8.291   4.033  -2.064 1.000 94.050 ? 193 TRP A CA  1 
ATOM 1486 C C   ? TRP A 1 193 ?   8.731   3.889  -3.517 1.000 94.050 ? 193 TRP A C   1 
ATOM 1487 C CB  ? TRP A 1 193 ?   9.511   3.988  -1.141 1.000 94.050 ? 193 TRP A CB  1 
ATOM 1488 O O   ? TRP A 1 193 ?   8.325   2.950  -4.206 1.000 94.050 ? 193 TRP A O   1 
ATOM 1489 C CG  ? TRP A 1 193 ?  10.277   2.700  -1.205 1.000 94.050 ? 193 TRP A CG  1 
ATOM 1490 C CD1 ? TRP A 1 193 ?   9.983   1.534  -0.556 1.000 94.050 ? 193 TRP A CD1 1 
ATOM 1491 C CD2 ? TRP A 1 193 ?  11.467   2.451  -1.959 1.000 94.050 ? 193 TRP A CD2 1 
ATOM 1492 C CE2 ? TRP A 1 193 ?  11.841   1.110  -1.720 1.000 94.050 ? 193 TRP A CE2 1 
ATOM 1493 C CE3 ? TRP A 1 193 ?  12.255   3.233  -2.815 1.000 94.050 ? 193 TRP A CE3 1 
ATOM 1494 N NE1 ? TRP A 1 193 ?  10.920   0.573  -0.861 1.000 94.050 ? 193 TRP A NE1 1 
ATOM 1495 C CH2 ? TRP A 1 193 ?  13.722   1.320  -3.140 1.000 94.050 ? 193 TRP A CH2 1 
ATOM 1496 C CZ2 ? TRP A 1 193 ?  12.969   0.533  -2.307 1.000 94.050 ? 193 TRP A CZ2 1 
ATOM 1497 C CZ3 ? TRP A 1 193 ?  13.377   2.657  -3.398 1.000 94.050 ? 193 TRP A CZ3 1 
ATOM 1498 N N   ? GLY A 1 194 ?   9.412   4.795  -4.072 1.000 89.060 ? 194 GLY A N   1 
ATOM 1499 C CA  ? GLY A 1 194 ?   9.954   4.799  -5.421 1.000 89.060 ? 194 GLY A CA  1 
ATOM 1500 C C   ? GLY A 1 194 ?  10.867   5.979  -5.694 1.000 89.060 ? 194 GLY A C   1 
ATOM 1501 O O   ? GLY A 1 194 ?  11.230   6.716  -4.775 1.000 89.060 ? 194 GLY A O   1 
ATOM 1502 N N   ? PRO A 1 195 ?  11.357   6.074  -6.841 1.000 85.900 ? 195 PRO A N   1 
ATOM 1503 C CA  ? PRO A 1 195 ?  12.270   7.178  -7.148 1.000 85.900 ? 195 PRO A CA  1 
ATOM 1504 C C   ? PRO A 1 195 ?  11.669   8.546  -6.833 1.000 85.900 ? 195 PRO A C   1 
ATOM 1505 C CB  ? PRO A 1 195 ?  12.519   7.022  -8.650 1.000 85.900 ? 195 PRO A CB  1 
ATOM 1506 O O   ? PRO A 1 195 ?  10.445   8.687  -6.771 1.000 85.900 ? 195 PRO A O   1 
ATOM 1507 C CG  ? PRO A 1 195 ?  11.273   6.389  -9.180 1.000 85.900 ? 195 PRO A CG  1 
ATOM 1508 C CD  ? PRO A 1 195 ?  10.737   5.447  -8.140 1.000 85.900 ? 195 PRO A CD  1 
ATOM 1509 N N   ? PRO A 1 196 ?  12.504   9.503  -6.624 1.000 80.470 ? 196 PRO A N   1 
ATOM 1510 C CA  ? PRO A 1 196 ?  12.041  10.863  -6.336 1.000 80.470 ? 196 PRO A CA  1 
ATOM 1511 C C   ? PRO A 1 196 ?  11.166  11.436  -7.449 1.000 80.470 ? 196 PRO A C   1 
ATOM 1512 C CB  ? PRO A 1 196 ?  13.342  11.657  -6.200 1.000 80.470 ? 196 PRO A CB  1 
ATOM 1513 O O   ? PRO A 1 196 ?  10.233  12.196  -7.176 1.000 80.470 ? 196 PRO A O   1 
ATOM 1514 C CG  ? PRO A 1 196 ?  14.380  10.804  -6.854 1.000 80.470 ? 196 PRO A CG  1 
ATOM 1515 C CD  ? PRO A 1 196 ?  13.953   9.369  -6.751 1.000 80.470 ? 196 PRO A CD  1 
ATOM 1516 N N   ? VAL A 1 197 ?  11.544  11.047  -8.693 1.000 85.490 ? 197 VAL A N   1 
ATOM 1517 C CA  ? VAL A 1 197 ?  10.739  11.389  -9.861 1.000 85.490 ? 197 VAL A CA  1 
ATOM 1518 C C   ? VAL A 1 197 ?  10.085  10.130 -10.426 1.000 85.490 ? 197 VAL A C   1 
ATOM 1519 C CB  ? VAL A 1 197 ?  11.585  12.085 -10.951 1.000 85.490 ? 197 VAL A CB  1 
ATOM 1520 O O   ? VAL A 1 197 ?  10.775   9.172 -10.782 1.000 85.490 ? 197 VAL A O   1 
ATOM 1521 C CG1 ? VAL A 1 197 ?  10.720  12.449 -12.156 1.000 85.490 ? 197 VAL A CG1 1 
ATOM 1522 C CG2 ? VAL A 1 197 ?  12.267  13.328 -10.383 1.000 85.490 ? 197 VAL A CG2 1 
ATOM 1523 N N   ? CYS A 1 198 ?   8.691  10.146 -10.448 1.000 86.670 ? 198 CYS A N   1 
ATOM 1524 C CA  ? CYS A 1 198 ?   7.948   8.987 -10.929 1.000 86.670 ? 198 CYS A CA  1 
ATOM 1525 C C   ? CYS A 1 198 ?   8.020   8.884 -12.448 1.000 86.670 ? 198 CYS A C   1 
ATOM 1526 C CB  ? CYS A 1 198 ?   6.488   9.064 -10.483 1.000 86.670 ? 198 CYS A CB  1 
ATOM 1527 O O   ? CYS A 1 198 ?   8.269   9.879 -13.131 1.000 86.670 ? 198 CYS A O   1 
ATOM 1528 S SG  ? CYS A 1 198 ?   6.278   9.166  -8.692 1.000 86.670 ? 198 CYS A SG  1 
ATOM 1529 N N   ? GLY A 1 199 ?   7.873   7.693 -13.012 1.000 82.560 ? 199 GLY A N   1 
ATOM 1530 C CA  ? GLY A 1 199 ?   7.627   7.536 -14.437 1.000 82.560 ? 199 GLY A CA  1 
ATOM 1531 C C   ? GLY A 1 199 ?   8.899   7.518 -15.264 1.000 82.560 ? 199 GLY A C   1 
ATOM 1532 O O   ? GLY A 1 199 ?   8.869   7.791 -16.465 1.000 82.560 ? 199 GLY A O   1 
ATOM 1533 N N   ? ARG A 1 200 ?  10.124   7.373 -14.542 1.000 85.280 ? 200 ARG A N   1 
ATOM 1534 C CA  ? ARG A 1 200 ?  11.379   7.161 -15.256 1.000 85.280 ? 200 ARG A CA  1 
ATOM 1535 C C   ? ARG A 1 200 ?  11.473   5.734 -15.786 1.000 85.280 ? 200 ARG A C   1 
ATOM 1536 C CB  ? ARG A 1 200 ?  12.573   7.463 -14.348 1.000 85.280 ? 200 ARG A CB  1 
ATOM 1537 O O   ? ARG A 1 200 ?  11.152   4.780 -15.075 1.000 85.280 ? 200 ARG A O   1 
ATOM 1538 C CG  ? ARG A 1 200 ?  12.716   8.933 -13.987 1.000 85.280 ? 200 ARG A CG  1 
ATOM 1539 C CD  ? ARG A 1 200 ?  14.003   9.203 -13.219 1.000 85.280 ? 200 ARG A CD  1 
ATOM 1540 N NE  ? ARG A 1 200 ?  14.138  10.615 -12.873 1.000 85.280 ? 200 ARG A NE  1 
ATOM 1541 N NH1 ? ARG A 1 200 ?  16.126  10.355 -11.724 1.000 85.280 ? 200 ARG A NH1 1 
ATOM 1542 N NH2 ? ARG A 1 200 ?  15.168  12.429 -11.913 1.000 85.280 ? 200 ARG A NH2 1 
ATOM 1543 C CZ  ? ARG A 1 200 ?  15.144  11.130 -12.171 1.000 85.280 ? 200 ARG A CZ  1 
ATOM 1544 N N   ? PRO A 1 201 ?  11.787   5.701 -17.096 1.000 82.930 ? 201 PRO A N   1 
ATOM 1545 C CA  ? PRO A 1 201 ?  11.945   4.354 -17.649 1.000 82.930 ? 201 PRO A CA  1 
ATOM 1546 C C   ? PRO A 1 201 ?  12.946   3.508 -16.864 1.000 82.930 ? 201 PRO A C   1 
ATOM 1547 C CB  ? PRO A 1 201 ?  12.446   4.614 -19.071 1.000 82.930 ? 201 PRO A CB  1 
ATOM 1548 O O   ? PRO A 1 201 ?  13.950   4.030 -16.374 1.000 82.930 ? 201 PRO A O   1 
ATOM 1549 C CG  ? PRO A 1 201 ?  11.964   5.989 -19.401 1.000 82.930 ? 201 PRO A CG  1 
ATOM 1550 C CD  ? PRO A 1 201 ?  11.951   6.805 -18.141 1.000 82.930 ? 201 PRO A CD  1 
ATOM 1551 N N   ? ASN A 1 202 ?  12.538   2.262 -16.437 1.000 83.220 ? 202 ASN A N   1 
ATOM 1552 C CA  ? ASN A 1 202 ?  13.405   1.288 -15.783 1.000 83.220 ? 202 ASN A CA  1 
ATOM 1553 C C   ? ASN A 1 202 ?  13.600   1.614 -14.305 1.000 83.220 ? 202 ASN A C   1 
ATOM 1554 C CB  ? ASN A 1 202 ?  14.758   1.210 -16.493 1.000 83.220 ? 202 ASN A CB  1 
ATOM 1555 O O   ? ASN A 1 202 ?  14.613   1.239 -13.711 1.000 83.220 ? 202 ASN A O   1 
ATOM 1556 C CG  ? ASN A 1 202 ?  14.645   0.683 -17.910 1.000 83.220 ? 202 ASN A CG  1 
ATOM 1557 N ND2 ? ASN A 1 202 ?  15.433   1.248 -18.817 1.000 83.220 ? 202 ASN A ND2 1 
ATOM 1558 O OD1 ? ASN A 1 202 ?  13.855  -0.224 -18.186 1.000 83.220 ? 202 ASN A OD1 1 
ATOM 1559 N N   ? GLU A 1 203 ?  12.769   2.557 -13.776 1.000 86.990 ? 203 GLU A N   1 
ATOM 1560 C CA  ? GLU A 1 203 ?  12.691   2.870 -12.353 1.000 86.990 ? 203 GLU A CA  1 
ATOM 1561 C C   ? GLU A 1 203 ?  11.282   2.641 -11.814 1.000 86.990 ? 203 GLU A C   1 
ATOM 1562 C CB  ? GLU A 1 203 ?  13.123   4.316 -12.095 1.000 86.990 ? 203 GLU A CB  1 
ATOM 1563 O O   ? GLU A 1 203 ?  10.507   3.588 -11.662 1.000 86.990 ? 203 GLU A O   1 
ATOM 1564 C CG  ? GLU A 1 203 ?  14.581   4.591 -12.433 1.000 86.990 ? 203 GLU A CG  1 
ATOM 1565 C CD  ? GLU A 1 203 ?  15.027   5.998 -12.067 1.000 86.990 ? 203 GLU A CD  1 
ATOM 1566 O OE1 ? GLU A 1 203 ?  16.120   6.421 -12.505 1.000 86.990 ? 203 GLU A OE1 1 
ATOM 1567 O OE2 ? GLU A 1 203 ?  14.277   6.681 -11.334 1.000 86.990 ? 203 GLU A OE2 1 
ATOM 1568 N N   ? PRO A 1 204 ?  10.942   1.367 -11.614 1.000 92.630 ? 204 PRO A N   1 
ATOM 1569 C CA  ? PRO A 1 204 ?   9.581   1.008 -11.211 1.000 92.630 ? 204 PRO A CA  1 
ATOM 1570 C C   ? PRO A 1 204 ?   9.252   1.447  -9.786 1.000 92.630 ? 204 PRO A C   1 
ATOM 1571 C CB  ? PRO A 1 204 ?   9.569  -0.518 -11.328 1.000 92.630 ? 204 PRO A CB  1 
ATOM 1572 O O   ? PRO A 1 204 ?  10.154   1.804  -9.022 1.000 92.630 ? 204 PRO A O   1 
ATOM 1573 C CG  ? PRO A 1 204 ?  10.970  -0.936 -11.020 1.000 92.630 ? 204 PRO A CG  1 
ATOM 1574 C CD  ? PRO A 1 204 ?  11.909   0.092 -11.584 1.000 92.630 ? 204 PRO A CD  1 
ATOM 1575 N N   ? GLY A 1 205 ?   7.949   1.546  -9.493 1.000 94.360 ? 205 GLY A N   1 
ATOM 1576 C CA  ? GLY A 1 205 ?   7.515   1.712  -8.115 1.000 94.360 ? 205 GLY A CA  1 
ATOM 1577 C C   ? GLY A 1 205 ?   7.801   0.499  -7.249 1.000 94.360 ? 205 GLY A C   1 
ATOM 1578 O O   ? GLY A 1 205 ?   7.833  -0.629  -7.744 1.000 94.360 ? 205 GLY A O   1 
ATOM 1579 N N   ? VAL A 1 206 ?   7.989   0.757  -5.916 1.000 96.470 ? 206 VAL A N   1 
ATOM 1580 C CA  ? VAL A 1 206 ?   8.262  -0.307  -4.956 1.000 96.470 ? 206 VAL A CA  1 
ATOM 1581 C C   ? VAL A 1 206 ?   7.064  -0.483  -4.025 1.000 96.470 ? 206 VAL A C   1 
ATOM 1582 C CB  ? VAL A 1 206 ?   9.538  -0.018  -4.135 1.000 96.470 ? 206 VAL A CB  1 
ATOM 1583 O O   ? VAL A 1 206 ?   6.511   0.499  -3.524 1.000 96.470 ? 206 VAL A O   1 
ATOM 1584 C CG1 ? VAL A 1 206 ?   9.764  -1.107  -3.088 1.000 96.470 ? 206 VAL A CG1 1 
ATOM 1585 C CG2 ? VAL A 1 206 ?  10.750   0.100  -5.058 1.000 96.470 ? 206 VAL A CG2 1 
ATOM 1586 N N   ? TYR A 1 207 ?   6.715  -1.691  -3.843 1.000 97.870 ? 207 TYR A N   1 
ATOM 1587 C CA  ? TYR A 1 207 ?   5.563  -2.086  -3.041 1.000 97.870 ? 207 TYR A CA  1 
ATOM 1588 C C   ? TYR A 1 207 ?   5.980  -3.022  -1.912 1.000 97.870 ? 207 TYR A C   1 
ATOM 1589 C CB  ? TYR A 1 207 ?   4.504  -2.764  -3.916 1.000 97.870 ? 207 TYR A CB  1 
ATOM 1590 O O   ? TYR A 1 207 ?   6.949  -3.772  -2.046 1.000 97.870 ? 207 TYR A O   1 
ATOM 1591 C CG  ? TYR A 1 207 ?   4.050  -1.920  -5.082 1.000 97.870 ? 207 TYR A CG  1 
ATOM 1592 C CD1 ? TYR A 1 207 ?   2.809  -1.288  -5.068 1.000 97.870 ? 207 TYR A CD1 1 
ATOM 1593 C CD2 ? TYR A 1 207 ?   4.860  -1.754  -6.200 1.000 97.870 ? 207 TYR A CD2 1 
ATOM 1594 C CE1 ? TYR A 1 207 ?   2.385  -0.511  -6.141 1.000 97.870 ? 207 TYR A CE1 1 
ATOM 1595 C CE2 ? TYR A 1 207 ?   4.447  -0.979  -7.279 1.000 97.870 ? 207 TYR A CE2 1 
ATOM 1596 O OH  ? TYR A 1 207 ?   2.795   0.406  -8.305 1.000 97.870 ? 207 TYR A OH  1 
ATOM 1597 C CZ  ? TYR A 1 207 ?   3.210  -0.362  -7.240 1.000 97.870 ? 207 TYR A CZ  1 
ATOM 1598 N N   ? THR A 1 208 ?   5.264  -2.822  -0.770 1.000 98.080 ? 208 THR A N   1 
ATOM 1599 C CA  ? THR A 1 208 ?   5.395  -3.859   0.247 1.000 98.080 ? 208 THR A CA  1 
ATOM 1600 C C   ? THR A 1 208 ?   4.773  -5.168  -0.232 1.000 98.080 ? 208 THR A C   1 
ATOM 1601 C CB  ? THR A 1 208 ?   4.737  -3.430   1.571 1.000 98.080 ? 208 THR A CB  1 
ATOM 1602 O O   ? THR A 1 208 ?   3.616  -5.193  -0.656 1.000 98.080 ? 208 THR A O   1 
ATOM 1603 C CG2 ? THR A 1 208 ?   4.871  -4.518   2.631 1.000 98.080 ? 208 THR A CG2 1 
ATOM 1604 O OG1 ? THR A 1 208 ?   5.369  -2.235   2.047 1.000 98.080 ? 208 THR A OG1 1 
ATOM 1605 N N   ? ARG A 1 209 ?   5.584  -6.303  -0.250 1.000 98.050 ? 209 ARG A N   1 
ATOM 1606 C CA  ? ARG A 1 209 ?   5.135  -7.623  -0.681 1.000 98.050 ? 209 ARG A CA  1 
ATOM 1607 C C   ? ARG A 1 209 ?   4.252  -8.274   0.379 1.000 98.050 ? 209 ARG A C   1 
ATOM 1608 C CB  ? ARG A 1 209 ?   6.332  -8.524  -0.990 1.000 98.050 ? 209 ARG A CB  1 
ATOM 1609 O O   ? ARG A 1 209 ?   4.753  -8.795   1.378 1.000 98.050 ? 209 ARG A O   1 
ATOM 1610 C CG  ? ARG A 1 209 ?   5.952  -9.873  -1.581 1.000 98.050 ? 209 ARG A CG  1 
ATOM 1611 C CD  ? ARG A 1 209 ?   7.172 -10.756  -1.801 1.000 98.050 ? 209 ARG A CD  1 
ATOM 1612 N NE  ? ARG A 1 209 ?   8.080 -10.185  -2.792 1.000 98.050 ? 209 ARG A NE  1 
ATOM 1613 N NH1 ? ARG A 1 209 ?   6.932 -11.006  -4.621 1.000 98.050 ? 209 ARG A NH1 1 
ATOM 1614 N NH2 ? ARG A 1 209 ?   8.830  -9.755  -4.919 1.000 98.050 ? 209 ARG A NH2 1 
ATOM 1615 C CZ  ? ARG A 1 209 ?   7.945 -10.316  -4.108 1.000 98.050 ? 209 ARG A CZ  1 
ATOM 1616 N N   ? VAL A 1 210 ?   2.931  -8.301   0.154 1.000 98.310 ? 210 VAL A N   1 
ATOM 1617 C CA  ? VAL A 1 210 ?   1.930  -8.671   1.150 1.000 98.310 ? 210 VAL A CA  1 
ATOM 1618 C C   ? VAL A 1 210 ?   2.092 -10.142   1.524 1.000 98.310 ? 210 VAL A C   1 
ATOM 1619 C CB  ? VAL A 1 210 ?   0.497  -8.405   0.639 1.000 98.310 ? 210 VAL A CB  1 
ATOM 1620 O O   ? VAL A 1 210 ?   1.945 -10.513   2.691 1.000 98.310 ? 210 VAL A O   1 
ATOM 1621 C CG1 ? VAL A 1 210 ?  -0.535  -9.016   1.585 1.000 98.310 ? 210 VAL A CG1 1 
ATOM 1622 C CG2 ? VAL A 1 210 ?   0.257  -6.905   0.479 1.000 98.310 ? 210 VAL A CG2 1 
ATOM 1623 N N   ? CYS A 1 211 ?   2.372 -11.088   0.594 1.000 98.170 ? 211 CYS A N   1 
ATOM 1624 C CA  ? CYS A 1 211 ?   2.472 -12.519   0.860 1.000 98.170 ? 211 CYS A CA  1 
ATOM 1625 C C   ? CYS A 1 211 ?   3.512 -12.802   1.937 1.000 98.170 ? 211 CYS A C   1 
ATOM 1626 C CB  ? CYS A 1 211 ?   2.827 -13.279  -0.418 1.000 98.170 ? 211 CYS A CB  1 
ATOM 1627 O O   ? CYS A 1 211 ?   3.434 -13.818   2.630 1.000 98.170 ? 211 CYS A O   1 
ATOM 1628 S SG  ? CYS A 1 211 ?   4.478 -12.909  -1.049 1.000 98.170 ? 211 CYS A SG  1 
ATOM 1629 N N   ? ASN A 1 212 ?   4.475 -11.882   2.157 1.000 98.090 ? 212 ASN A N   1 
ATOM 1630 C CA  ? ASN A 1 212 ?   5.509 -12.063   3.171 1.000 98.090 ? 212 ASN A CA  1 
ATOM 1631 C C   ? ASN A 1 212 ?   4.975 -11.779   4.572 1.000 98.090 ? 212 ASN A C   1 
ATOM 1632 C CB  ? ASN A 1 212 ?   6.717 -11.173   2.872 1.000 98.090 ? 212 ASN A CB  1 
ATOM 1633 O O   ? ASN A 1 212 ?   5.641 -12.074   5.566 1.000 98.090 ? 212 ASN A O   1 
ATOM 1634 C CG  ? ASN A 1 212 ?   7.553 -11.692   1.719 1.000 98.090 ? 212 ASN A CG  1 
ATOM 1635 N ND2 ? ASN A 1 212 ?   8.451 -10.854   1.214 1.000 98.090 ? 212 ASN A ND2 1 
ATOM 1636 O OD1 ? ASN A 1 212 ?   7.393 -12.835   1.285 1.000 98.090 ? 212 ASN A OD1 1 
ATOM 1637 N N   ? TYR A 1 213 ?   3.751 -11.206   4.666 1.000 98.270 ? 213 TYR A N   1 
ATOM 1638 C CA  ? TYR A 1 213 ?   3.269 -10.727   5.957 1.000 98.270 ? 213 TYR A CA  1 
ATOM 1639 C C   ? TYR A 1 213 ?   1.928 -11.361   6.307 1.000 98.270 ? 213 TYR A C   1 
ATOM 1640 C CB  ? TYR A 1 213 ?   3.139  -9.201   5.950 1.000 98.270 ? 213 TYR A CB  1 
ATOM 1641 O O   ? TYR A 1 213 ?   1.192 -10.845   7.152 1.000 98.270 ? 213 TYR A O   1 
ATOM 1642 C CG  ? TYR A 1 213 ?   4.440  -8.483   5.683 1.000 98.270 ? 213 TYR A CG  1 
ATOM 1643 C CD1 ? TYR A 1 213 ?   5.340  -8.224   6.713 1.000 98.270 ? 213 TYR A CD1 1 
ATOM 1644 C CD2 ? TYR A 1 213 ?   4.770  -8.061   4.399 1.000 98.270 ? 213 TYR A CD2 1 
ATOM 1645 C CE1 ? TYR A 1 213 ?   6.539  -7.561   6.472 1.000 98.270 ? 213 TYR A CE1 1 
ATOM 1646 C CE2 ? TYR A 1 213 ?   5.965  -7.397   4.146 1.000 98.270 ? 213 TYR A CE2 1 
ATOM 1647 O OH  ? TYR A 1 213 ?   8.027  -6.495   4.942 1.000 98.270 ? 213 TYR A OH  1 
ATOM 1648 C CZ  ? TYR A 1 213 ?   6.842  -7.152   5.187 1.000 98.270 ? 213 TYR A CZ  1 
ATOM 1649 N N   ? LEU A 1 214 ?   1.547 -12.408   5.665 1.000 97.970 ? 214 LEU A N   1 
ATOM 1650 C CA  ? LEU A 1 214 ?   0.232 -13.013   5.845 1.000 97.970 ? 214 LEU A CA  1 
ATOM 1651 C C   ? LEU A 1 214 ?   0.057 -13.518   7.273 1.000 97.970 ? 214 LEU A C   1 
ATOM 1652 C CB  ? LEU A 1 214 ?   0.032 -14.165   4.856 1.000 97.970 ? 214 LEU A CB  1 
ATOM 1653 O O   ? LEU A 1 214 ?  -1.008 -13.348   7.870 1.000 97.970 ? 214 LEU A O   1 
ATOM 1654 C CG  ? LEU A 1 214 ?  -0.078 -13.779   3.380 1.000 97.970 ? 214 LEU A CG  1 
ATOM 1655 C CD1 ? LEU A 1 214 ?  -0.133 -15.030   2.508 1.000 97.970 ? 214 LEU A CD1 1 
ATOM 1656 C CD2 ? LEU A 1 214 ?  -1.305 -12.904   3.146 1.000 97.970 ? 214 LEU A CD2 1 
ATOM 1657 N N   ? SER A 1 215 ?   1.160 -14.160   7.760 1.000 97.080 ? 215 SER A N   1 
ATOM 1658 C CA  ? SER A 1 215 ?   1.090 -14.664   9.128 1.000 97.080 ? 215 SER A CA  1 
ATOM 1659 C C   ? SER A 1 215 ?   0.888 -13.529  10.126 1.000 97.080 ? 215 SER A C   1 
ATOM 1660 C CB  ? SER A 1 215 ?   2.360 -15.442   9.478 1.000 97.080 ? 215 SER A CB  1 
ATOM 1661 O O   ? SER A 1 215 ?   0.031 -13.617  11.008 1.000 97.080 ? 215 SER A O   1 
ATOM 1662 O OG  ? SER A 1 215 ?   2.311 -15.908  10.815 1.000 97.080 ? 215 SER A OG  1 
ATOM 1663 N N   ? TRP A 1 216 ?   1.634 -12.482   9.968 1.000 97.870 ? 216 TRP A N   1 
ATOM 1664 C CA  ? TRP A 1 216 ?   1.540 -11.306  10.827 1.000 97.870 ? 216 TRP A CA  1 
ATOM 1665 C C   ? TRP A 1 216 ?   0.157 -10.670  10.731 1.000 97.870 ? 216 TRP A C   1 
ATOM 1666 C CB  ? TRP A 1 216 ?   2.614 -10.280  10.454 1.000 97.870 ? 216 TRP A CB  1 
ATOM 1667 O O   ? TRP A 1 216 ?  -0.456 -10.346  11.750 1.000 97.870 ? 216 TRP A O   1 
ATOM 1668 C CG  ? TRP A 1 216 ?   2.536  -9.005  11.238 1.000 97.870 ? 216 TRP A CG  1 
ATOM 1669 C CD1 ? TRP A 1 216 ?   3.009  -8.784  12.502 1.000 97.870 ? 216 TRP A CD1 1 
ATOM 1670 C CD2 ? TRP A 1 216 ?   1.945  -7.774  10.810 1.000 97.870 ? 216 TRP A CD2 1 
ATOM 1671 C CE2 ? TRP A 1 216 ?   2.096  -6.848  11.866 1.000 97.870 ? 216 TRP A CE2 1 
ATOM 1672 C CE3 ? TRP A 1 216 ?   1.301  -7.364   9.635 1.000 97.870 ? 216 TRP A CE3 1 
ATOM 1673 N NE1 ? TRP A 1 216 ?   2.748  -7.489  12.885 1.000 97.870 ? 216 TRP A NE1 1 
ATOM 1674 C CH2 ? TRP A 1 216 ?   1.001  -5.160  10.620 1.000 97.870 ? 216 TRP A CH2 1 
ATOM 1675 C CZ2 ? TRP A 1 216 ?   1.626  -5.535  11.781 1.000 97.870 ? 216 TRP A CZ2 1 
ATOM 1676 C CZ3 ? TRP A 1 216 ?   0.835  -6.057   9.552 1.000 97.870 ? 216 TRP A CZ3 1 
ATOM 1677 N N   ? ILE A 1 217 ?  -0.349 -10.504   9.537 1.000 97.960 ? 217 ILE A N   1 
ATOM 1678 C CA  ? ILE A 1 217 ?  -1.656  -9.911   9.279 1.000 97.960 ? 217 ILE A CA  1 
ATOM 1679 C C   ? ILE A 1 217 ?  -2.744 -10.743   9.955 1.000 97.960 ? 217 ILE A C   1 
ATOM 1680 C CB  ? ILE A 1 217 ?  -1.935  -9.795   7.763 1.000 97.960 ? 217 ILE A CB  1 
ATOM 1681 O O   ? ILE A 1 217 ?  -3.573 -10.208  10.695 1.000 97.960 ? 217 ILE A O   1 
ATOM 1682 C CG1 ? ILE A 1 217 ?  -1.010  -8.750   7.129 1.000 97.960 ? 217 ILE A CG1 1 
ATOM 1683 C CG2 ? ILE A 1 217 ?  -3.405  -9.451   7.509 1.000 97.960 ? 217 ILE A CG2 1 
ATOM 1684 C CD1 ? ILE A 1 217 ?  -1.000  -8.775   5.606 1.000 97.960 ? 217 ILE A CD1 1 
ATOM 1685 N N   ? ARG A 1 218 ?  -2.736 -11.996   9.788 1.000 96.910 ? 218 ARG A N   1 
ATOM 1686 C CA  ? ARG A 1 218 ?  -3.756 -12.892  10.324 1.000 96.910 ? 218 ARG A CA  1 
ATOM 1687 C C   ? ARG A 1 218 ?  -3.706 -12.929  11.848 1.000 96.910 ? 218 ARG A C   1 
ATOM 1688 C CB  ? ARG A 1 218 ?  -3.582 -14.304   9.760 1.000 96.910 ? 218 ARG A CB  1 
ATOM 1689 O O   ? ARG A 1 218 ?  -4.747 -12.943  12.508 1.000 96.910 ? 218 ARG A O   1 
ATOM 1690 C CG  ? ARG A 1 218 ?  -3.992 -14.439   8.302 1.000 96.910 ? 218 ARG A CG  1 
ATOM 1691 C CD  ? ARG A 1 218 ?  -3.811 -15.863   7.795 1.000 96.910 ? 218 ARG A CD  1 
ATOM 1692 N NE  ? ARG A 1 218 ?  -4.054 -15.959   6.359 1.000 96.910 ? 218 ARG A NE  1 
ATOM 1693 N NH1 ? ARG A 1 218 ?  -2.136 -17.163   5.904 1.000 96.910 ? 218 ARG A NH1 1 
ATOM 1694 N NH2 ? ARG A 1 218 ?  -3.571 -16.602   4.207 1.000 96.910 ? 218 ARG A NH2 1 
ATOM 1695 C CZ  ? ARG A 1 218 ?  -3.253 -16.574   5.493 1.000 96.910 ? 218 ARG A CZ  1 
ATOM 1696 N N   ? ASP A 1 219 ?  -2.504 -12.963  12.390 1.000 96.760 ? 219 ASP A N   1 
ATOM 1697 C CA  ? ASP A 1 219 ?  -2.325 -12.977  13.838 1.000 96.760 ? 219 ASP A CA  1 
ATOM 1698 C C   ? ASP A 1 219 ?  -2.938 -11.734  14.480 1.000 96.760 ? 219 ASP A C   1 
ATOM 1699 C CB  ? ASP A 1 219 ?  -0.840 -13.074  14.194 1.000 96.760 ? 219 ASP A CB  1 
ATOM 1700 O O   ? ASP A 1 219 ?  -3.597 -11.826  15.518 1.000 96.760 ? 219 ASP A O   1 
ATOM 1701 C CG  ? ASP A 1 219 ?  -0.268 -14.464  13.981 1.000 96.760 ? 219 ASP A CG  1 
ATOM 1702 O OD1 ? ASP A 1 219 ?  -1.049 -15.422  13.794 1.000 96.760 ? 219 ASP A OD1 1 
ATOM 1703 O OD2 ? ASP A 1 219 ?   0.974 -14.603  14.002 1.000 96.760 ? 219 ASP A OD2 1 
ATOM 1704 N N   ? ILE A 1 220 ?  -2.707 -10.608  13.921 1.000 96.260 ? 220 ILE A N   1 
ATOM 1705 C CA  ? ILE A 1 220 ?  -3.224  -9.356  14.465 1.000 96.260 ? 220 ILE A CA  1 
ATOM 1706 C C   ? ILE A 1 220 ?  -4.746  -9.332  14.347 1.000 96.260 ? 220 ILE A C   1 
ATOM 1707 C CB  ? ILE A 1 220 ?  -2.611  -8.133  13.747 1.000 96.260 ? 220 ILE A CB  1 
ATOM 1708 O O   ? ILE A 1 220 ?  -5.444  -9.001  15.308 1.000 96.260 ? 220 ILE A O   1 
ATOM 1709 C CG1 ? ILE A 1 220 ?  -1.104  -8.054  14.017 1.000 96.260 ? 220 ILE A CG1 1 
ATOM 1710 C CG2 ? ILE A 1 220 ?  -3.314  -6.844  14.183 1.000 96.260 ? 220 ILE A CG2 1 
ATOM 1711 C CD1 ? ILE A 1 220 ?  -0.747  -7.875  15.486 1.000 96.260 ? 220 ILE A CD1 1 
ATOM 1712 N N   ? ILE A 1 221 ?  -5.287  -9.678  13.125 1.000 95.250 ? 221 ILE A N   1 
ATOM 1713 C CA  ? ILE A 1 221 ?  -6.722  -9.615  12.871 1.000 95.250 ? 221 ILE A CA  1 
ATOM 1714 C C   ? ILE A 1 221 ?  -7.452 -10.600  13.781 1.000 95.250 ? 221 ILE A C   1 
ATOM 1715 C CB  ? ILE A 1 221 ?  -7.047  -9.911  11.390 1.000 95.250 ? 221 ILE A CB  1 
ATOM 1716 O O   ? ILE A 1 221 ?  -8.486 -10.267  14.364 1.000 95.250 ? 221 ILE A O   1 
ATOM 1717 C CG1 ? ILE A 1 221 ?  -6.615  -8.737  10.503 1.000 95.250 ? 221 ILE A CG1 1 
ATOM 1718 C CG2 ? ILE A 1 221 ?  -8.539 -10.210  11.214 1.000 95.250 ? 221 ILE A CG2 1 
ATOM 1719 C CD1 ? ILE A 1 221 ?  -6.806  -8.984   9.013 1.000 95.250 ? 221 ILE A CD1 1 
ATOM 1720 N N   ? ASN A 1 222 ?  -6.961 -11.855  14.033 1.000 92.040 ? 222 ASN A N   1 
ATOM 1721 C CA  ? ASN A 1 222 ?  -7.594 -12.905  14.824 1.000 92.040 ? 222 ASN A CA  1 
ATOM 1722 C C   ? ASN A 1 222 ?  -7.430 -12.655  16.320 1.000 92.040 ? 222 ASN A C   1 
ATOM 1723 C CB  ? ASN A 1 222 ?  -7.027 -14.276  14.449 1.000 92.040 ? 222 ASN A CB  1 
ATOM 1724 O O   ? ASN A 1 222 ?  -8.253 -13.100  17.122 1.000 92.040 ? 222 ASN A O   1 
ATOM 1725 C CG  ? ASN A 1 222 ?  -7.436 -14.716  13.057 1.000 92.040 ? 222 ASN A CG  1 
ATOM 1726 N ND2 ? ASN A 1 222 ?  -6.629 -15.575  12.446 1.000 92.040 ? 222 ASN A ND2 1 
ATOM 1727 O OD1 ? ASN A 1 222 ?  -8.468 -14.288  12.536 1.000 92.040 ? 222 ASN A OD1 1 
ATOM 1728 N N   ? GLY A 1 223 ?  -6.420 -12.049  16.727 1.000 82.750 ? 223 GLY A N   1 
ATOM 1729 C CA  ? GLY A 1 223 ?  -6.068 -11.802  18.116 1.000 82.750 ? 223 GLY A CA  1 
ATOM 1730 C C   ? GLY A 1 223 ?  -6.776 -10.597  18.706 1.000 82.750 ? 223 GLY A C   1 
ATOM 1731 O O   ? GLY A 1 223 ?  -6.798 -10.419  19.926 1.000 82.750 ? 223 GLY A O   1 
ATOM 1732 N N   ? ASN A 1 224 ?  -7.591  -9.805  17.918 1.000 68.220 ? 224 ASN A N   1 
ATOM 1733 C CA  ? ASN A 1 224 ?  -8.267  -8.583  18.342 1.000 68.220 ? 224 ASN A CA  1 
ATOM 1734 C C   ? ASN A 1 224 ?  -9.730  -8.574  17.909 1.000 68.220 ? 224 ASN A C   1 
ATOM 1735 C CB  ? ASN A 1 224 ?  -7.543  -7.351  17.794 1.000 68.220 ? 224 ASN A CB  1 
ATOM 1736 O O   ? ASN A 1 224 ? -10.068  -9.073  16.835 1.000 68.220 ? 224 ASN A O   1 
ATOM 1737 C CG  ? ASN A 1 224 ?  -6.261  -7.046  18.543 1.000 68.220 ? 224 ASN A CG  1 
ATOM 1738 N ND2 ? ASN A 1 224 ?  -5.126  -7.336  17.918 1.000 68.220 ? 224 ASN A ND2 1 
ATOM 1739 O OD1 ? ASN A 1 224 ?  -6.290  -6.555  19.674 1.000 68.220 ? 224 ASN A OD1 1 
# 
loop_
_struct_sheet_range.sheet_id 
_struct_sheet_range.id 
_struct_sheet_range.beg_label_comp_id 
_struct_sheet_range.beg_label_asym_id 
_struct_sheet_range.beg_label_seq_id 
_struct_sheet_range.pdbx_beg_PDB_ins_code 
_struct_sheet_range.end_label_comp_id 
_struct_sheet_range.end_label_asym_id 
_struct_sheet_range.end_label_seq_id 
_struct_sheet_range.pdbx_end_PDB_ins_code 
_struct_sheet_range.beg_auth_comp_id 
_struct_sheet_range.beg_auth_asym_id 
_struct_sheet_range.beg_auth_seq_id 
_struct_sheet_range.end_auth_comp_id 
_struct_sheet_range.end_auth_asym_id 
_struct_sheet_range.end_auth_seq_id 
A A VAL A   2 ? ILE A   3 ? VAL A 2   ILE A 3   
A B ASP A 171 ? SER A 172 ? ASP A 171 SER A 172 
B C TYR A   6 ? PRO A   7 ? TYR A 6   PRO A 7   
B D SER A 115 ? GLY A 120 ? SER A 115 GLY A 120 
B E GLN A 136 ? ILE A 142 ? GLN A 136 ILE A 142 
B F MET A 160 ? GLY A 164 ? MET A 160 GLY A 164 
B G PRO A 180 ? THR A 182 ? PRO A 180 THR A 182 
B H LEU A 187 ? TRP A 193 ? LEU A 187 TRP A 193 
B I GLY A 205 ? ARG A 209 ? GLY A 205 ARG A 209 
C J GLN A  16 ? GLN A  20 ? GLN A 16  GLN A 20  
C K CYS A  25 ? LEU A  29 ? CYS A 25  LEU A 29  
C L TRP A  34 ? THR A  37 ? TRP A 34  THR A 37  
C M LEU A  47 ? LEU A  50 ? LEU A 47  LEU A 50  
C N GLN A  63 ? VAL A  72 ? GLN A 63  VAL A 72  
C O MET A  86 ? LEU A  90 ? MET A 86  LEU A 90  
D P ASN A  54 ? ASN A  54 ? ASN A 54  ASN A 54  
D Q ILE A 134 ? ILE A 134 ? ILE A 134 ILE A 134 
E R ALA A 104 ? ALA A 104 ? ALA A 104 ALA A 104 
E S VAL A 186 ? VAL A 186 ? VAL A 186 VAL A 186 
# 
loop_
_struct_conf.id 
_struct_conf.conf_type_id 
_struct_conf.beg_label_comp_id 
_struct_conf.beg_label_asym_id 
_struct_conf.beg_label_seq_id 
_struct_conf.pdbx_beg_PDB_ins_code 
_struct_conf.end_label_comp_id 
_struct_conf.end_label_asym_id 
_struct_conf.end_label_seq_id 
_struct_conf.pdbx_end_PDB_ins_code 
_struct_conf.beg_auth_comp_id 
_struct_conf.beg_auth_asym_id 
_struct_conf.beg_auth_seq_id 
_struct_conf.end_auth_comp_id 
_struct_conf.end_auth_asym_id 
_struct_conf.end_auth_seq_id 
STRN1         STRN         VAL A   2 ? ILE A   3 ? VAL A 2   ILE A 3   
TURN_TY1_P1   TURN_TY1_P   GLU A   4 ? GLU A   4 ? GLU A 4   GLU A 4   
STRN2         STRN         TYR A   6 ? PRO A   7 ? TYR A 6   PRO A 7   
HELX_LH_PP_P1 HELX_LH_PP_P CYS A   8 ? GLN A   9 ? CYS A 8   GLN A 9   
TURN_TY1_P2   TURN_TY1_P   PRO A  10 ? ASN A  11 ? PRO A 10  ASN A 11  
BEND1         BEND         SER A  12 ? SER A  12 ? SER A 12  SER A 12  
TURN_TY1_P3   TURN_TY1_P   PRO A  14 ? TRP A  15 ? PRO A 14  TRP A 15  
STRN3         STRN         GLN A  16 ? GLN A  20 ? GLN A 16  GLN A 20  
BEND2         BEND         GLY A  21 ? THR A  23 ? GLY A 21  THR A 23  
STRN4         STRN         CYS A  25 ? LEU A  29 ? CYS A 25  LEU A 29  
BEND3         BEND         ASN A  31 ? HIS A  33 ? ASN A 31  HIS A 33  
STRN5         STRN         TRP A  34 ? THR A  37 ? TRP A 34  THR A 37  
HELX_RH_3T_P1 HELX_RH_3T_P ALA A  39 ? CYS A  41 ? ALA A 39  CYS A 41  
BEND4         BEND         GLN A  46 ? GLN A  46 ? GLN A 46  GLN A 46  
STRN6         STRN         LEU A  47 ? LEU A  50 ? LEU A 47  LEU A 50  
BEND5         BEND         GLY A  51 ? GLY A  51 ? GLY A 51  GLY A 51  
BEND6         BEND         HIS A  53 ? HIS A  53 ? HIS A 53  HIS A 53  
STRN7         STRN         ASN A  54 ? ASN A  54 ? ASN A 54  ASN A 54  
BEND7         BEND         ARG A  55 ? LEU A  57 ? ARG A 55  LEU A 57  
TURN_TY1_P4   TURN_TY1_P   LEU A  60 ? MET A  61 ? LEU A 60  MET A 61  
STRN8         STRN         GLN A  63 ? VAL A  72 ? GLN A 63  VAL A 72  
TURN_TY1_P5   TURN_TY1_P   PRO A  74 ? ASN A  75 ? PRO A 74  ASN A 75  
TURN_TY1_P6   TURN_TY1_P   PRO A  78 ? THR A  80 ? PRO A 78  THR A 80  
TURN_TY1_P7   TURN_TY1_P   ASN A  82 ? ASN A  83 ? ASN A 82  ASN A 83  
STRN9         STRN         MET A  86 ? LEU A  90 ? MET A 86  LEU A 90  
BEND8         BEND         GLN A  91 ? ARG A  92 ? GLN A 91  ARG A 92  
HELX_LH_PP_P2 HELX_LH_PP_P PRO A  93 ? VAL A  96 ? PRO A 93  VAL A 96  
BEND9         BEND         LYS A  98 ? SER A  99 ? LYS A 98  SER A 99  
HELX_LH_PP_P3 HELX_LH_PP_P PRO A 102 ? VAL A 103 ? PRO A 102 VAL A 103 
STRN10        STRN         ALA A 104 ? ALA A 104 ? ALA A 104 ALA A 104 
HELX_LH_PP_P4 HELX_LH_PP_P LEU A 105 ? PRO A 106 ? LEU A 105 PRO A 106 
BEND10        BEND         ARG A 107 ? ALA A 108 ? ARG A 107 ALA A 108 
HELX_LH_PP_P5 HELX_LH_PP_P CYS A 109 ? ARG A 111 ? CYS A 109 ARG A 111 
TURN_TY1_P8   TURN_TY1_P   ALA A 112 ? GLY A 113 ? ALA A 112 GLY A 113 
STRN11        STRN         SER A 115 ? GLY A 120 ? SER A 115 GLY A 120 
BEND11        BEND         THR A 124 ? GLY A 128 ? THR A 124 GLY A 128 
BEND12        BEND         ASN A 133 ? ASN A 133 ? ASN A 133 ASN A 133 
STRN12        STRN         ILE A 134 ? ILE A 134 ? ILE A 134 ILE A 134 
STRN13        STRN         GLN A 136 ? ILE A 142 ? GLN A 136 ILE A 142 
HELX_LH_PP_P6 HELX_LH_PP_P LEU A 143 ? SER A 144 ? LEU A 143 SER A 144 
HELX_RH_AL_P1 HELX_RH_AL_P ASN A 145 ? TYR A 152 ? ASN A 145 TYR A 152 
HELX_RH_3T_P2 HELX_RH_3T_P GLY A 153 ? TRP A 155 ? GLY A 153 TRP A 155 
TURN_TY1_P9   TURN_TY1_P   PRO A 158 ? ASN A 159 ? PRO A 158 ASN A 159 
STRN14        STRN         MET A 160 ? GLY A 164 ? MET A 160 GLY A 164 
TURN_TY1_P10  TURN_TY1_P   PRO A 166 ? GLY A 167 ? PRO A 166 GLY A 167 
BEND13        BEND         ARG A 168 ? ARG A 168 ? ARG A 168 ARG A 168 
STRN15        STRN         ASP A 171 ? SER A 172 ? ASP A 171 SER A 172 
TURN_TY1_P11  TURN_TY1_P   GLN A 174 ? GLY A 175 ? GLN A 174 GLY A 175 
TURN_TY1_P12  TURN_TY1_P   SER A 177 ? GLY A 178 ? SER A 177 GLY A 178 
STRN16        STRN         PRO A 180 ? THR A 182 ? PRO A 180 THR A 182 
BEND14        BEND         CYS A 183 ? ARG A 185 ? CYS A 183 ARG A 185 
STRN17        STRN         VAL A 186 ? VAL A 186 ? VAL A 186 VAL A 186 
STRN18        STRN         LEU A 187 ? TRP A 193 ? LEU A 187 TRP A 193 
BEND15        BEND         PRO A 196 ? VAL A 197 ? PRO A 196 VAL A 197 
TURN_TY1_P13  TURN_TY1_P   CYS A 198 ? GLY A 199 ? CYS A 198 GLY A 199 
TURN_TY1_P14  TURN_TY1_P   PRO A 201 ? ASN A 202 ? PRO A 201 ASN A 202 
STRN19        STRN         GLY A 205 ? ARG A 209 ? GLY A 205 ARG A 209 
HELX_RH_3T_P3 HELX_RH_3T_P VAL A 210 ? TYR A 213 ? VAL A 210 TYR A 213 
HELX_RH_AL_P2 HELX_RH_AL_P LEU A 214 ? GLY A 223 ? LEU A 214 GLY A 223 
# 
