# Supplementary material for: FlatProt: 2D visualization eases protein structure comparison
Source: BMC Bioinformatics. 2025 Aug 13;26:210. doi: 10.1186/s12859-025-06233-x (PMC12344939; doi:10.1186/s12859-025-06233-x)
Supplement: Supplementary file 1 — Supplementary Material 1 [file 12859_2025_6233_MOESM1_ESM.zip › KLK/structures/Protobothrops_mucrosquamatus_GeneID=114922240.cif]

data_Protobothrops_mucrosquamatus_GeneID=114922240
# 
_entry.id   ? 
# 
_entity.id                         1    
_entity.type                       polymer 
_entity.pdbx_description           polymer-1 
_entity.formula_weight             23355 
_entity.pdbx_number_of_molecules      1 
# 
loop_
_struct_sheet.id 
_struct_sheet.number_strands 
A 4 
B 4 
C 2 
D 2 
E 7 
# 
loop_
_struct_conf_type.id 
_struct_conf_type.criteria 
STRN         DSSP 
TURN_TY1_P   DSSP 
BEND         DSSP 
HELX_LH_PP_P DSSP 
HELX_RH_AL_P DSSP 
HELX_RH_3T_P DSSP 
# 
_struct_asym.id          A 
_struct_asym.entity_id   1 
# 
_software.pdbx_ordinal     1 
_software.name             dssp 
_software.version          4.4.10 
_software.date             ? 
_software.classification   'model annotation' 
# 
_entity_poly.entity_id                      1 
_entity_poly.type                           polypeptide(L) 
_entity_poly.nstd_linkage                   n 
_entity_poly.nstd_monomer                   n 
_entity_poly.pdbx_seq_one_letter_code       
;MASIQQENRHLCGGFLVGRNWVMTAAHCQSAEFRVILGAHSLKKPEASQQIFGIKNSIAHPLFNPETVKNDIRLLKLNRS
AIFNKNVRRIKLPQNDPCPGLPCHVLGWGDITNYATVPTELMEANTTIVDRKACNDSWEGHVSKNMVCAASTSVLRGFCS
GDSGGPLVCGKHVLGIVSFNGKRCGDRWFPDVYTLIANYIPWIRFILQTF
;
_entity_poly.pdbx_seq_one_letter_code_can   
;MASIQQENRHLCGGFLVGRNWVMTAAHCQSAEFRVILGAHSLKKPEASQQIFGIKNSIAHPLFNPETVKNDIRLLKLNRS
AIFNKNVRRIKLPQNDPCPGLPCHVLGWGDITNYATVPTELMEANTTIVDRKACNDSWEGHVSKNMVCAASTSVLRGFCS
GDSGGPLVCGKHVLGIVSFNGKRCGDRWFPDVYTLIANYIPWIRFILQTF
;
_entity_poly.pdbx_strand_id                 A 
# 
loop_
_dssp_struct_summary.entry_id 
_dssp_struct_summary.label_comp_id 
_dssp_struct_summary.label_asym_id 
_dssp_struct_summary.label_seq_id 
_dssp_struct_summary.secondary_structure 
_dssp_struct_summary.ss_bridge 
_dssp_struct_summary.helix_3_10 
_dssp_struct_summary.helix_alpha 
_dssp_struct_summary.helix_pi 
_dssp_struct_summary.helix_pp 
_dssp_struct_summary.bend 
_dssp_struct_summary.chirality 
_dssp_struct_summary.sheet 
_dssp_struct_summary.strand 
_dssp_struct_summary.ladder_1 
_dssp_struct_summary.ladder_2 
_dssp_struct_summary.accessibility 
_dssp_struct_summary.TCO 
_dssp_struct_summary.kappa 
_dssp_struct_summary.alpha 
_dssp_struct_summary.phi 
_dssp_struct_summary.psi 
_dssp_struct_summary.x_ca 
_dssp_struct_summary.y_ca 
_dssp_struct_summary.z_ca 
Protobothrops_mucrosquamatus_GeneID=114922240 MET A 1   . . . . . . . . . . . . ? .      .     .      .      132.7  -11.0 -1.3  
-1.0  
Protobothrops_mucrosquamatus_GeneID=114922240 ALA A 2   E . . . . . . - A A A B ? -0.914 .     -151.0 -105.0 126.1  -10.4 -0.1  
2.5   
Protobothrops_mucrosquamatus_GeneID=114922240 SER A 3   E . . . . . . - A A A B ? -0.910 10.5  -155.1 -92.1  115.5  -10.1 3.6   
3.3   
Protobothrops_mucrosquamatus_GeneID=114922240 ILE A 4   E . . . . . . - A A A B ? -0.834 22.9  -166.6 -93.2  115.1  -7.8  4.1   
6.4   
Protobothrops_mucrosquamatus_GeneID=114922240 GLN A 5   E . . . . . . - A A A B ? -0.782 26.2  -168.6 -116.1 146.8  -8.8  7.4   
7.9   
Protobothrops_mucrosquamatus_GeneID=114922240 GLN A 6   E . > . . . S - A A A . ? -0.995 88.1  -11.5  -124.8 125.5  -7.5  9.8   
10.5  
Protobothrops_mucrosquamatus_GeneID=114922240 GLU A 7   T . 3 . . . S - . . . . ? 0.908  130.8 -56.2  50.9   38.7   -9.8  12.6  
11.7  
Protobothrops_mucrosquamatus_GeneID=114922240 ASN A 8   T . 3 . . . S + . . . . ? 0.657  114.1 122.3  72.2   14.5   -12.2 11.6  
8.7   
Protobothrops_mucrosquamatus_GeneID=114922240 ARG A 9   E . < . . . . - A B A . ? -0.958 68.9  -118.0 -110.7 134.7  -9.5  12.1  
6.3   
Protobothrops_mucrosquamatus_GeneID=114922240 HIS A 10  E . . . . . . + A B A . ? -0.493 41.8  159.5  -67.7  129.3  -8.2  9.4   
4.0   
Protobothrops_mucrosquamatus_GeneID=114922240 LEU A 11  E . . . . . . - A B . . ? 0.721  61.0  -1.4   -116.3 -44.1  -4.5  8.6   
4.7   
Protobothrops_mucrosquamatus_GeneID=114922240 CYS A 12  E . . . . . . - A B A . ? -0.940 62.1  -123.8 -145.7 163.7  -4.0  5.2   
3.2   
Protobothrops_mucrosquamatus_GeneID=114922240 GLY A 13  E . . . . . . + A B A . ? -0.449 26.9  168.1  -100.4 178.9  -5.7  2.5   
1.4   
Protobothrops_mucrosquamatus_GeneID=114922240 GLY A 14  E . . . . . . - A B A . ? -0.958 20.3  -131.6 -171.4 176.8  -6.1  -1.3  
2.2   
Protobothrops_mucrosquamatus_GeneID=114922240 PHE A 15  E . . . . . . - B E D . ? -0.991 27.0  -103.1 -148.3 151.8  -7.9  -4.4  
1.2   
Protobothrops_mucrosquamatus_GeneID=114922240 LEU A 16  E . . . . . . + B E D . ? -0.604 33.3  166.8  -78.6  125.2  -9.7  -7.2  
2.9   
Protobothrops_mucrosquamatus_GeneID=114922240 VAL A 17  E . . . . . S + B E . . ? 0.417  77.9  5.4    -113.4 -2.7   -7.8  -10.6 
3.3   
Protobothrops_mucrosquamatus_GeneID=114922240 GLY A 18  E . > . . . S - B E D . ? -0.936 90.1  -87.0  -164.7 173.6  -10.5 -11.8 
5.8   
Protobothrops_mucrosquamatus_GeneID=114922240 ARG A 19  T . 3 . . . S + . . . . ? 0.784  130.2 18.7   -64.1  -22.1  -13.9 -10.9 
7.4   
Protobothrops_mucrosquamatus_GeneID=114922240 ASN A 20  T . 3 . . . S + . . . . ? 0.148  110.9 90.3   -133.5 17.7   -12.0 -9.0  
10.0  
Protobothrops_mucrosquamatus_GeneID=114922240 TRP A 21  E . < . . . . - B F D E ? -0.981 46.6  -174.0 -126.5 126.7  -8.6  -8.5  
8.5   
Protobothrops_mucrosquamatus_GeneID=114922240 VAL A 22  E . . . . . . - B F D E ? -0.954 14.3  -147.4 -113.5 131.2  -7.4  -5.6  
6.4   
Protobothrops_mucrosquamatus_GeneID=114922240 MET A 23  E . . . . . . + B F D E ? -0.842 30.3  149.0  -97.8  140.1  -4.1  -5.5  
4.8   
Protobothrops_mucrosquamatus_GeneID=114922240 THR A 24  E . . . . . . - B F . E ? -0.821 48.9  -67.4  -152.4 -178.4 -2.1  -2.2  
4.3   
Protobothrops_mucrosquamatus_GeneID=114922240 ALA A 25  . . > . . . . - . . . . ? -0.669 33.3  -133.6 -82.4  143.9  1.4   -0.8  
4.1   
Protobothrops_mucrosquamatus_GeneID=114922240 ALA A 26  T . 3 . . . S + . . . . ? 0.784  107.3 62.9   -64.2  -29.2  3.6   -0.8  
7.3   
Protobothrops_mucrosquamatus_GeneID=114922240 HIS A 27  T . 3 . . . S + . . . . ? 0.589  82.2  87.5   -76.7  -4.1   4.5   2.8   
6.6   
Protobothrops_mucrosquamatus_GeneID=114922240 CYS A 28  . . < . . . . + . . . . ? -0.742 63.2  159.6  -90.1  74.3   0.8   3.6   
7.0   
Protobothrops_mucrosquamatus_GeneID=114922240 GLN A 29  . . . . . . . + . . . . ? -0.970 8.0   158.3  -108.4 126.8  0.9   4.2   
10.8  
Protobothrops_mucrosquamatus_GeneID=114922240 SER A 30  . . . . . . . - . . . . ? -0.979 38.9  -140.6 -147.8 144.9  -1.7  6.1   
12.9  
Protobothrops_mucrosquamatus_GeneID=114922240 ALA A 31  S . . . . . S + . . . . ? 0.809  101.6 30.8   -75.5  -19.0  -2.7  6.1   
16.6  
Protobothrops_mucrosquamatus_GeneID=114922240 GLU A 32  S . . . . . S + . . . . ? -0.629 79.9  165.1  -141.4 70.5   -6.5  6.5   
15.8  
Protobothrops_mucrosquamatus_GeneID=114922240 PHE A 33  . . . . . . . - . . . . ? -0.652 17.7  -166.4 -88.9  138.1  -7.4  4.8   
12.5  
Protobothrops_mucrosquamatus_GeneID=114922240 ARG A 34  E . . . . . . - A C B C ? -0.952 13.7  -142.2 -110.5 148.7  -10.9 4.0   
11.4  
Protobothrops_mucrosquamatus_GeneID=114922240 VAL A 35  E . . . . . . - A C B C ? -0.959 10.0  -161.7 -112.2 127.2  -11.4 1.7   
8.4   
Protobothrops_mucrosquamatus_GeneID=114922240 ILE A 36  E . . . . . . - A C B C ? -0.962 10.6  -178.1 -110.3 125.6  -14.2 2.3   
5.9   
Protobothrops_mucrosquamatus_GeneID=114922240 LEU A 37  E . . . . . . + A C B C ? -0.842 61.5  26.6   -114.6 151.9  -15.4 -0.5  
3.6   
Protobothrops_mucrosquamatus_GeneID=114922240 GLY A 38  S . . . . . S + . . . . ? 0.581  82.0  137.3  81.8   10.1   -18.0 -0.6  
0.8   
Protobothrops_mucrosquamatus_GeneID=114922240 ALA A 39  . . . . . . . + . . . . ? -0.761 29.7  175.1  -93.2  129.2  -17.6 3.2   
0.0   
Protobothrops_mucrosquamatus_GeneID=114922240 HIS A 40  S . . . . . S + . . . . ? 0.722  79.6  38.7   -89.7  -36.9  -17.5 4.4   
-3.6  
Protobothrops_mucrosquamatus_GeneID=114922240 SER A 41  B . . . . . . - C I G . ? -0.971 61.2  -160.3 -117.1 134.5  -17.4 8.1   
-2.5  
Protobothrops_mucrosquamatus_GeneID=114922240 LEU A 42  S . . . . . S + . . . . ? 0.629  95.5  52.3   -83.9  -6.9   -15.5 9.5   
0.5   
Protobothrops_mucrosquamatus_GeneID=114922240 LYS A 43  S . . . . . S + . . . . ? 0.747  104.4 59.5   -99.2  -22.9  -17.8 12.6  
0.5   
Protobothrops_mucrosquamatus_GeneID=114922240 LYS A 44  S . . . . . S - . . . . ? -0.912 81.2  -124.6 -119.4 125.3  -21.1 10.9  
0.6   
Protobothrops_mucrosquamatus_GeneID=114922240 PRO A 45  . . . . . . . - . . . . ? -0.510 34.2  -163.3 -61.5  127.5  -22.5 8.5   
3.2   
Protobothrops_mucrosquamatus_GeneID=114922240 GLU A 46  . . > . . . . - . . . . ? -0.929 28.4  -130.0 -115.7 143.6  -23.5 5.3   
1.4   
Protobothrops_mucrosquamatus_GeneID=114922240 ALA A 47  T . 3 . . . S + . . . . ? 0.794  111.0 59.1   -57.5  -28.3  -25.7 2.5   
2.6   
Protobothrops_mucrosquamatus_GeneID=114922240 SER A 48  T . 3 . . . S + . . . . ? 0.629  82.5  112.0  -76.4  -16.4  -23.0 0.1   
1.6   
Protobothrops_mucrosquamatus_GeneID=114922240 GLN A 49  . . < . . . . - . . . . ? -0.391 45.8  -169.9 -69.1  131.3  -20.4 1.8   
4.0   
Protobothrops_mucrosquamatus_GeneID=114922240 GLN A 50  E . . . . . . - A D C . ? -0.998 7.6   -155.8 -117.2 124.1  -19.2 -0.2  
6.9   
Protobothrops_mucrosquamatus_GeneID=114922240 ILE A 51  E . . . . . . - A D C . ? -0.899 14.4  -174.7 -108.6 130.2  -17.1 1.7   
9.5   
Protobothrops_mucrosquamatus_GeneID=114922240 PHE A 52  E . . . . . . - A D C . ? -0.932 21.0  -140.0 -126.7 140.2  -14.7 -0.2  
11.8  
Protobothrops_mucrosquamatus_GeneID=114922240 GLY A 53  E . . . . . . - A D C . ? -0.500 35.0  -110.0 -77.8  165.6  -12.4 0.5   
14.7  
Protobothrops_mucrosquamatus_GeneID=114922240 ILE A 54  E . . . . . . - B G F . ? -0.921 30.1  -179.8 -106.2 116.2  -9.0  -1.2  
14.8  
Protobothrops_mucrosquamatus_GeneID=114922240 LYS A 55  E . . . . . S + B G . . ? 0.848  74.3  7.1    -75.9  -41.0  -8.6  -3.9  
17.5  
Protobothrops_mucrosquamatus_GeneID=114922240 ASN A 56  E . . . . . . - B G F . ? -0.992 56.0  -159.5 -145.3 145.8  -4.9  -4.7  
16.5  
Protobothrops_mucrosquamatus_GeneID=114922240 SER A 57  E . . . . . . - B G F . ? -0.963 14.8  -176.5 -128.3 113.7  -2.2  -3.4  
14.2  
Protobothrops_mucrosquamatus_GeneID=114922240 ILE A 58  E . . . . . . - B G F . ? -0.897 3.0   -169.9 -120.1 107.9  0.5   -5.7  
13.3  
Protobothrops_mucrosquamatus_GeneID=114922240 ALA A 59  E . . . . . . - B G F . ? -0.632 43.1  -89.7  -88.9  146.3  3.5   -4.5  
11.1  
Protobothrops_mucrosquamatus_GeneID=114922240 HIS A 60  . . > . . . . - . . . . ? -0.353 38.3  -130.2 -50.6  134.1  6.0   -6.9  
9.7   
Protobothrops_mucrosquamatus_GeneID=114922240 PRO A 61  T . 3 . . . S + . . . . ? 0.748  105.6 50.3   -64.4  -23.4  8.8   -7.2  
12.5  
Protobothrops_mucrosquamatus_GeneID=114922240 LEU A 62  T . 3 . . . S + . . . . ? 0.168  77.3  140.3  -102.1 13.7   11.5  -6.6  
10.0  
Protobothrops_mucrosquamatus_GeneID=114922240 PHE A 63  . . < . . . . - . . . . ? -0.436 36.2  -159.9 -56.9  130.2  9.9   -3.5  
8.5   
Protobothrops_mucrosquamatus_GeneID=114922240 ASN A 64  B . . > > . . - D K H . ? -0.947 10.6  -162.9 -115.1 112.8  12.6  -0.9  
7.8   
Protobothrops_mucrosquamatus_GeneID=114922240 PRO A 65  T . . 4 5 . S + . . . . ? 0.738  89.3  56.2   -71.8  -19.2  11.3  2.8   
7.4   
Protobothrops_mucrosquamatus_GeneID=114922240 GLU A 66  T . . 4 5 . S + . . . . ? 0.917  124.4 20.1   -78.1  -39.6  14.6  3.8   
5.7   
Protobothrops_mucrosquamatus_GeneID=114922240 THR A 67  T . . 4 5 . S - . . . . ? 0.560  95.6  -131.2 -106.2 -9.6   14.5  1.3   
2.9   
Protobothrops_mucrosquamatus_GeneID=114922240 VAL A 68  T . > < 5 . . + . . . . ? 0.740  50.8  161.1  57.4   24.8   10.7  0.5   
3.1   
Protobothrops_mucrosquamatus_GeneID=114922240 LYS A 69  B . 3 . < . . + D L H . ? -0.558 63.3  14.0   -70.9  138.0  11.8  -3.1  
3.1   
Protobothrops_mucrosquamatus_GeneID=114922240 ASN A 70  T . 3 . . . S + . . . . ? 0.884  81.0  174.9  64.0   35.6   9.1   -5.5  
4.4   
Protobothrops_mucrosquamatus_GeneID=114922240 ASP A 71  . . < . . . . + . . . . ? -0.474 30.1  119.6  -74.5  68.2   6.4   -2.7  
4.1   
Protobothrops_mucrosquamatus_GeneID=114922240 ILE A 72  . . . . . . . + . . . . ? -0.999 34.2  176.9  -139.8 138.6  3.3   -4.8  
5.0   
Protobothrops_mucrosquamatus_GeneID=114922240 ARG A 73  E . . . . . . - B H E F ? -0.998 17.3  -146.5 -143.4 142.7  0.8   -4.5  
7.9   
Protobothrops_mucrosquamatus_GeneID=114922240 LEU A 74  E . . . . . . - B H E F ? -0.941 10.0  -157.3 -113.1 130.4  -2.4  -6.3  
9.0   
Protobothrops_mucrosquamatus_GeneID=114922240 LEU A 75  E . . . . . . - B H E F ? -0.948 6.9   -149.0 -107.3 119.7  -5.2  -4.5  
10.7  
Protobothrops_mucrosquamatus_GeneID=114922240 LYS A 76  E . . . . . . - B H E F ? -0.816 19.6  -137.3 -85.9  118.6  -7.7  -6.5  
12.9  
Protobothrops_mucrosquamatus_GeneID=114922240 LEU A 77  E . . . . . . - B H . F ? -0.411 14.0  -124.2 -72.4  149.7  -11.1 -4.9  
12.7  
Protobothrops_mucrosquamatus_GeneID=114922240 ASN A 78  S . . . . . S + . . . . ? 0.696  95.5  16.7   -72.9  -10.8  -13.1 -4.6  
16.0  
Protobothrops_mucrosquamatus_GeneID=114922240 ARG A 79  S . . . . . S - . . . . ? -0.952 94.2  -85.5  -150.7 167.6  -15.9 -6.6  
14.2  
Protobothrops_mucrosquamatus_GeneID=114922240 SER A 80  . . . . . . . - . . . . ? -0.557 40.8  -121.5 -82.5  134.3  -16.5 -8.8  
11.2  
Protobothrops_mucrosquamatus_GeneID=114922240 ALA A 81  . . . . . . . - . . . . ? -0.448 22.5  -123.9 -66.6  144.6  -17.2 -7.1  
7.8   
Protobothrops_mucrosquamatus_GeneID=114922240 ILE A 82  . . . . . . . - . . . . ? -0.846 26.4  -132.5 -89.8  115.2  -20.5 -8.1  
6.1   
Protobothrops_mucrosquamatus_GeneID=114922240 PHE A 83  . . . . . . . + . . . . ? -0.534 45.5  133.8  -70.0  137.6  -19.8 -9.5  
2.7   
Protobothrops_mucrosquamatus_GeneID=114922240 ASN A 84  S . . . . . S - . . . . ? -0.820 72.9  -61.3  -161.7 -169.6 -22.0 -8.1  
-0.2  
Protobothrops_mucrosquamatus_GeneID=114922240 LYS A 85  S . . . . . S + . . . . ? 0.741  136.1 37.1   -60.9  -16.7  -21.8 -6.7  
-3.7  
Protobothrops_mucrosquamatus_GeneID=114922240 ASN A 86  S . . . . . S + . . . . ? 0.599  114.8 54.7   -112.0 -16.6  -19.5 -3.8  
-2.3  
Protobothrops_mucrosquamatus_GeneID=114922240 VAL A 87  . . . . . . . + . . . . ? -0.953 67.1  143.0  -128.0 111.3  -17.5 -5.6  
0.3   
Protobothrops_mucrosquamatus_GeneID=114922240 ARG A 88  . . . . . . . - . . . . ? -0.969 46.0  -108.4 -142.4 159.2  -15.5 -8.7  
-0.6  
Protobothrops_mucrosquamatus_GeneID=114922240 ARG A 89  P . . . . > . - . . . . ? -0.625 27.7  -137.3 -87.3  144.6  -12.3 -10.4 
0.1   
Protobothrops_mucrosquamatus_GeneID=114922240 ILE A 90  P . . . . P . - . . . . ? -0.853 24.1  -113.6 -102.5 141.5  -9.5  -10.4 
-2.4  
Protobothrops_mucrosquamatus_GeneID=114922240 LYS A 91  B . . . . P . - E M I . ? -0.475 24.9  -122.7 -76.2  140.6  -7.5  -13.6 
-3.0  
Protobothrops_mucrosquamatus_GeneID=114922240 LEU A 92  P . . . . P . - . . . . ? -0.512 36.9  -99.0  -78.2  147.6  -3.8  -13.9 
-2.1  
Protobothrops_mucrosquamatus_GeneID=114922240 PRO A 93  P . . . . < . - . . . . ? -0.292 21.0  -157.4 -67.1  157.9  -1.4  -14.8 
-4.8  
Protobothrops_mucrosquamatus_GeneID=114922240 GLN A 94  S . . . . . S + . . . . ? 0.725  72.5  17.8   -104.0 -26.9  -0.1  -18.3 
-5.4  
Protobothrops_mucrosquamatus_GeneID=114922240 ASN A 95  S . . . . . S - . . . . ? -0.898 86.7  -83.0  -141.9 166.3  3.1   -17.5 
-7.3  
Protobothrops_mucrosquamatus_GeneID=114922240 ASP A 96  P . . . . > . - . . . . ? -0.399 55.3  -107.3 -66.0  145.9  5.6   -14.8 
-8.2  
Protobothrops_mucrosquamatus_GeneID=114922240 PRO A 97  P . . . . P . - . . . . ? -0.426 22.6  -132.6 -79.7  153.7  4.5   -12.6 
-11.1 
Protobothrops_mucrosquamatus_GeneID=114922240 CYS A 98  P . > . . P . - . . . . ? -0.798 32.9  -98.4  -97.8  144.1  5.9   -12.6 
-14.6 
Protobothrops_mucrosquamatus_GeneID=114922240 PRO A 99  T . 3 . . < S + . . . . ? -0.279 109.5 35.2   -56.2  142.0  6.9   -9.4  
-16.4 
Protobothrops_mucrosquamatus_GeneID=114922240 GLY A 100 T . 3 . . . S + . . . . ? 0.296  79.3  143.4  96.5   -10.1  4.2   -8.2  
-18.8 
Protobothrops_mucrosquamatus_GeneID=114922240 LEU A 101 . . < . . . . - . . . . ? -0.508 53.3  -121.9 -64.6  120.7  1.3   -9.4  
-16.6 
Protobothrops_mucrosquamatus_GeneID=114922240 PRO A 102 E . . . . . . + E N J . ? -0.490 43.8  162.3  -66.8  138.1  -1.6  -6.9  
-16.8 
Protobothrops_mucrosquamatus_GeneID=114922240 CYS A 103 E . . . . . . - E N J . ? -0.890 25.5  -146.8 -145.5 171.0  -2.6  -5.4  
-13.5 
Protobothrops_mucrosquamatus_GeneID=114922240 HIS A 104 E . . . . . . - E N J K ? -0.983 8.6   -143.0 -144.6 148.5  -4.5  -2.4  
-12.0 
Protobothrops_mucrosquamatus_GeneID=114922240 VAL A 105 E . . . . . . - E N J K ? -0.934 14.4  -158.3 -112.1 137.1  -4.2  -0.4  
-8.8  
Protobothrops_mucrosquamatus_GeneID=114922240 LEU A 106 E . . . . . . + E N J . ? -0.920 29.9  115.4  -114.3 139.8  -7.1  0.9   
-6.8  
Protobothrops_mucrosquamatus_GeneID=114922240 GLY A 107 E . . . . . . - E N J . ? -0.993 61.4  -114.1 177.9  179.8  -7.2  3.8   
-4.5  
Protobothrops_mucrosquamatus_GeneID=114922240 TRP A 108 . . . . . . . + . . . . ? -0.055 68.6  128.3  -117.7 15.7   -8.3  7.3   
-3.2  
Protobothrops_mucrosquamatus_GeneID=114922240 GLY A 109 S . . . . . S - . . . . ? -0.164 71.0  -58.5  -74.0  174.5  -4.9  8.9   
-3.5  
Protobothrops_mucrosquamatus_GeneID=114922240 ASP A 110 . . . . . . . - . . . . ? -0.209 41.1  -163.7 -49.2  139.0  -3.9  12.2  
-5.3  
Protobothrops_mucrosquamatus_GeneID=114922240 ILE A 111 S . . . . . S + . . . . ? 0.506  85.1  31.3   -108.8 -1.6   -4.7  12.2  
-9.0  
Protobothrops_mucrosquamatus_GeneID=114922240 THR A 112 S . . . . . S - . . . . ? 0.433  98.3  -116.5 -135.3 -2.2   -2.5  15.1  
-10.1 
Protobothrops_mucrosquamatus_GeneID=114922240 ASN A 113 S . . . . . S + . . . . ? 0.713  101.9 89.9   68.4   7.5    0.7   15.1  
-7.8  
Protobothrops_mucrosquamatus_GeneID=114922240 TYR A 114 S . . . . . S - . . . . ? -0.147 116.4 -88.1  -127.5 31.3   -0.7  18.6  
-6.6  
Protobothrops_mucrosquamatus_GeneID=114922240 ALA A 115 S . . . . . S + . . . . ? 0.799  72.1  157.4  70.9   31.6   -2.9  17.3  
-3.7  
Protobothrops_mucrosquamatus_GeneID=114922240 THR A 116 . . . . . . . - . . . . ? -0.871 26.2  -158.5 -87.8  114.8  -6.0  16.7  
-5.8  
Protobothrops_mucrosquamatus_GeneID=114922240 VAL A 117 . . . . . . . - . . . . ? -0.845 13.2  -128.5 -99.8  122.6  -8.1  14.2  
-4.0  
Protobothrops_mucrosquamatus_GeneID=114922240 PRO A 118 . . . . . . . - . . . . ? -0.350 2.7   -146.1 -66.7  148.5  -10.6 12.2  
-5.9  
Protobothrops_mucrosquamatus_GeneID=114922240 THR A 119 S . . . . . S + . . . . ? 0.708  83.0  44.7   -85.1  -18.3  -14.2 12.2  
-4.7  
Protobothrops_mucrosquamatus_GeneID=114922240 GLU A 120 B . . . . . S - C J G . ? -0.853 101.5 -82.6  -128.1 155.0  -14.7 8.6   
-5.9  
Protobothrops_mucrosquamatus_GeneID=114922240 LEU A 121 . . . . . . . - . . . . ? -0.300 52.6  -155.3 -53.5  134.2  -12.8 5.4   
-5.9  
Protobothrops_mucrosquamatus_GeneID=114922240 MET A 122 E . . . . . . - E O J . ? -0.800 11.5  -160.0 -117.4 159.8  -10.2 5.4   
-8.8  
Protobothrops_mucrosquamatus_GeneID=114922240 GLU A 123 E . . . . . . - E O J . ? -0.996 1.9   -167.0 -141.0 142.2  -8.4  2.8   
-10.9 
Protobothrops_mucrosquamatus_GeneID=114922240 ALA A 124 E . . . . . . - E O J . ? -0.997 19.0  -129.9 -131.6 137.1  -5.3  2.8   
-13.0 
Protobothrops_mucrosquamatus_GeneID=114922240 ASN A 125 E . . . . . . + E O J . ? -0.606 37.4  154.8  -82.5  142.3  -4.0  0.3   
-15.5 
Protobothrops_mucrosquamatus_GeneID=114922240 THR A 126 E . . . . . . - E O J . ? -0.894 29.1  -134.4 -154.5 172.8  -0.5  -1.0  
-15.3 
Protobothrops_mucrosquamatus_GeneID=114922240 THR A 127 E . . . . . . - E O J L ? -0.987 31.6  -98.6  -136.3 151.1  1.8   -3.9  
-16.1 
Protobothrops_mucrosquamatus_GeneID=114922240 ILE A 128 E . . . . . . - E O . L ? -0.477 38.2  -150.8 -69.3  135.8  4.5   -5.8  
-14.3 
Protobothrops_mucrosquamatus_GeneID=114922240 VAL A 129 E . . . . . . - E O . L ? -0.812 29.7  -90.6  -107.3 149.7  8.0   -4.7  
-15.0 
Protobothrops_mucrosquamatus_GeneID=114922240 ASP A 130 . . . > . . . - . . . . ? -0.347 33.5  -137.8 -57.2  128.2  11.1  -6.8  
-15.0 
Protobothrops_mucrosquamatus_GeneID=114922240 ARG A 131 H . . > . . S + . . . . ? 0.856  101.9 52.1   -60.5  -40.6  12.5  -6.5  
-11.4 
Protobothrops_mucrosquamatus_GeneID=114922240 LYS A 132 H . . > . . S + . . . . ? 0.939  111.8 45.0   -60.9  -50.5  16.1  -6.2  
-12.7 
Protobothrops_mucrosquamatus_GeneID=114922240 ALA A 133 H . . > . . S + . . . . ? 0.888  114.2 51.5   -58.4  -41.1  15.2  -3.4  
-15.1 
Protobothrops_mucrosquamatus_GeneID=114922240 CYS A 134 H . . X . . S + . . . . ? 0.928  108.4 49.7   -60.7  -48.8  13.2  -1.8  
-12.2 
Protobothrops_mucrosquamatus_GeneID=114922240 ASN A 135 H . . < > . S + . . . . ? 0.823  103.8 60.2   -61.3  -36.6  16.1  -2.0  
-9.9  
Protobothrops_mucrosquamatus_GeneID=114922240 ASP A 136 H . > < 5 . S + . . . . ? 0.897  105.2 49.9   -58.7  -36.7  18.4  -0.4  
-12.5 
Protobothrops_mucrosquamatus_GeneID=114922240 SER A 137 H . 3 < 5 . S + . . . . ? 0.801  112.8 46.5   -71.3  -27.2  16.0  2.7   
-12.4 
Protobothrops_mucrosquamatus_GeneID=114922240 TRP A 138 T . > < 5 . S - . . . . ? 0.086  109.0 -119.5 -107.0 17.6   16.2  2.8   
-8.6  
Protobothrops_mucrosquamatus_GeneID=114922240 GLU A 139 T . < . 5 . S - . . . . ? 0.831  78.4  -44.4  50.8   35.4   20.0  2.4   
-8.3  
Protobothrops_mucrosquamatus_GeneID=114922240 GLY A 140 T . 3 . < . S + . . . . ? 0.504  109.0 115.1  99.0   7.9    19.7  -0.9  
-6.3  
Protobothrops_mucrosquamatus_GeneID=114922240 HIS A 141 . . < . . . . + . . . . ? 0.373  53.2  89.6   -93.9  0.4    17.0  0.1   
-3.9  
Protobothrops_mucrosquamatus_GeneID=114922240 VAL A 142 . . . . . . . - . . . . ? -0.921 64.1  -167.8 -100.4 113.8  14.5  -2.5  
-5.3  
Protobothrops_mucrosquamatus_GeneID=114922240 SER A 143 . . > . . . . - . . . . ? -0.250 40.0  -96.1  -93.1  178.6  14.9  -5.8  
-3.4  
Protobothrops_mucrosquamatus_GeneID=114922240 LYS A 144 T . 3 . . . S + . . . . ? 0.633  122.4 64.5   -68.4  -15.3  13.5  -9.3  
-4.1  
Protobothrops_mucrosquamatus_GeneID=114922240 ASN A 145 T . 3 . . . S + . . . . ? 0.355  96.7  75.7   -88.0  4.9    10.6  -8.5  
-1.7  
Protobothrops_mucrosquamatus_GeneID=114922240 MET A 146 E . < . . . . - E P . M ? -0.858 59.6  -163.2 -121.9 151.9  9.5   -5.8  
-4.1  
Protobothrops_mucrosquamatus_GeneID=114922240 VAL A 147 E . . . . . . - E P . M ? -0.978 11.6  -144.8 -130.9 147.0  7.6   -5.8  
-7.4  
Protobothrops_mucrosquamatus_GeneID=114922240 CYS A 148 E . . . . . . - E P L M ? -0.846 12.9  -176.1 -115.0 148.2  7.4   -2.9  
-10.0 
Protobothrops_mucrosquamatus_GeneID=114922240 ALA A 149 E . . . . . . + E P L M ? -0.994 5.6   173.7  -140.0 141.9  4.6   -1.8  
-12.4 
Protobothrops_mucrosquamatus_GeneID=114922240 ALA A 150 E . . . . . . - E P L . ? -0.995 30.2  -121.0 -146.5 149.2  4.4   0.8   
-15.0 
Protobothrops_mucrosquamatus_GeneID=114922240 SER A 151 . . . . . . . - . . . . ? -0.753 14.6  -156.2 -89.0  138.1  2.0   2.1   
-17.7 
Protobothrops_mucrosquamatus_GeneID=114922240 THR A 152 S . . . . . S + . . . . ? 0.723  87.6  32.4   -87.3  -13.3  3.4   2.0   
-21.3 
Protobothrops_mucrosquamatus_GeneID=114922240 SER A 153 S . . . . . S + . . . . ? 0.693  119.4 20.6   -127.6 -17.2  1.2   4.8   
-22.8 
Protobothrops_mucrosquamatus_GeneID=114922240 VAL A 154 S . . . . . S - . . . . ? -0.975 83.8  -94.0  -155.8 145.6  0.3   7.4   
-20.1 
Protobothrops_mucrosquamatus_GeneID=114922240 LEU A 155 . . . . . . . + . . . . ? -0.620 69.6  151.5  -60.0  82.3   1.6   8.7   
-16.8 
Protobothrops_mucrosquamatus_GeneID=114922240 ARG A 156 . . . . . . . + . . . . ? -0.997 12.0  92.2   -123.4 132.4  -0.6  6.4   
-14.9 
Protobothrops_mucrosquamatus_GeneID=114922240 GLY A 157 S . . . . . S - . . . . ? -0.925 70.1  -44.6  175.2  -162.7 0.1   4.9   
-11.4 
Protobothrops_mucrosquamatus_GeneID=114922240 PHE A 158 . . . . . . . - . . . . ? -0.765 47.6  -170.9 -97.4  152.5  -0.4  5.4   
-7.7  
Protobothrops_mucrosquamatus_GeneID=114922240 CYS A 159 . . > . . . . - . . . . ? -0.582 43.2  -44.0  -123.0 -175.8 0.0   8.6   
-5.9  
Protobothrops_mucrosquamatus_GeneID=114922240 SER A 160 T . 3 . . . S + . . . . ? -0.314 124.2 30.2   -56.4  137.4  0.1   9.9   
-2.4  
Protobothrops_mucrosquamatus_GeneID=114922240 GLY A 161 T . 3 . . . S + . . . . ? 0.110  95.2  90.2   99.0   -17.4  -2.7  8.4   
-0.3  
Protobothrops_mucrosquamatus_GeneID=114922240 ASP A 162 . . X . . . . + . . . . ? 0.488  54.5  132.3  -87.7  -9.1   -2.8  5.2   
-2.2  
Protobothrops_mucrosquamatus_GeneID=114922240 SER A 163 T . 3 . . . S + . . . . ? -0.216 72.9  20.7   -44.5  132.8  -0.2  3.7   
0.1   
Protobothrops_mucrosquamatus_GeneID=114922240 GLY A 164 T . 3 . . . S + . . . . ? 0.247  94.3  132.0  91.2   -16.0  -1.4  0.3   
1.2   
Protobothrops_mucrosquamatus_GeneID=114922240 GLY A 165 . . < . . . . - . . . . ? -0.278 60.3  -93.0  -68.2  166.3  -3.8  -0.1  
-1.7  
Protobothrops_mucrosquamatus_GeneID=114922240 PRO A 166 E . . . . . . - E Q . N ? -0.551 15.6  -150.3 -93.3  134.0  -3.9  -3.3  
-3.8  
Protobothrops_mucrosquamatus_GeneID=114922240 LEU A 167 E . . . . . . - E Q K N ? -0.935 30.3  -161.0 -87.7  109.1  -2.1  -4.1  
-7.0  
Protobothrops_mucrosquamatus_GeneID=114922240 VAL A 168 E . . . . . . + E Q K N ? -0.814 20.4  177.5  -107.0 127.2  -4.6  -6.5  
-8.6  
Protobothrops_mucrosquamatus_GeneID=114922240 CYS A 169 E . > . . . . - E Q . N ? -0.975 69.1  -43.0  -126.1 109.9  -3.7  -8.9  
-11.4 
Protobothrops_mucrosquamatus_GeneID=114922240 GLY A 170 T . 3 . . . S - . . . . ? -0.509 122.8 -26.1  65.9   -121.7 -6.6  -11.1 
-12.5 
Protobothrops_mucrosquamatus_GeneID=114922240 LYS A 171 T . 3 . . . S + . . . . ? 0.339  123.3 84.0   -105.3 3.8    -8.4  -12.3 
-9.3  
Protobothrops_mucrosquamatus_GeneID=114922240 HIS A 172 E . < . . . S - E R I N ? -0.846 73.7  -128.2 -115.1 150.5  -5.4  -12.0 
-7.1  
Protobothrops_mucrosquamatus_GeneID=114922240 VAL A 173 E . . . . . . + E R . N ? -0.865 28.7  174.8  -91.7  116.7  -3.7  -9.2  
-5.1  
Protobothrops_mucrosquamatus_GeneID=114922240 LEU A 174 E . . . . . . + E R . . ? 0.795  55.4  9.6    -94.2  -35.9  -0.1  -9.3  
-6.1  
Protobothrops_mucrosquamatus_GeneID=114922240 GLY A 175 E . . . . . . - E R O N ? -0.914 57.8  -124.5 -145.0 168.0  1.3   -6.2  
-4.3  
Protobothrops_mucrosquamatus_GeneID=114922240 ILE A 176 E . . . . . . - E R O N ? -0.965 42.8  -105.7 -115.9 124.6  0.9   -3.4  
-1.7  
Protobothrops_mucrosquamatus_GeneID=114922240 VAL A 177 E . . . . . . + E R O . ? -0.370 54.6  157.8  -49.9  121.9  1.4   0.1   
-2.8  
Protobothrops_mucrosquamatus_GeneID=114922240 SER A 178 E . . . . . . - E R . . ? 0.745  49.1  -25.3  -117.4 -69.1  4.7   1.0   
-1.2  
Protobothrops_mucrosquamatus_GeneID=114922240 PHE A 179 E . . . . . . - E R O . ? -0.968 46.6  -170.0 -150.8 161.4  6.6   3.9   
-2.8  
Protobothrops_mucrosquamatus_GeneID=114922240 ASN A 180 . . . . . . . - . . . . ? -0.810 30.0  -91.7  -139.9 175.6  7.1   5.9   
-6.0  
Protobothrops_mucrosquamatus_GeneID=114922240 GLY A 181 . . . . . . . - . . . . ? 0.155  61.5  -70.7  -73.2  -158.2 9.4   8.5   
-7.6  
Protobothrops_mucrosquamatus_GeneID=114922240 LYS A 182 S . . . . . S + . . . . ? 0.831  122.0 45.8   -70.8  -32.9  8.9   12.3  
-7.6  
Protobothrops_mucrosquamatus_GeneID=114922240 ARG A 183 S . > . . . S - . . . . ? -0.944 91.4  -115.9 -119.4 129.7  6.0   12.0  
-10.0 
Protobothrops_mucrosquamatus_GeneID=114922240 CYS A 184 T . 3 . . . S + . . . . ? -0.388 102.9 15.0   -58.1  132.5  3.1   9.6   
-9.8  
Protobothrops_mucrosquamatus_GeneID=114922240 GLY A 185 T . 3 . . . S + . . . . ? 0.718  84.4  172.0  79.4   18.0   3.1   7.2   
-12.7 
Protobothrops_mucrosquamatus_GeneID=114922240 ASP A 186 . . < . . . . - . . . . ? -0.539 25.3  -155.2 -64.5  125.0  6.7   8.1   
-13.7 
Protobothrops_mucrosquamatus_GeneID=114922240 ARG A 187 S . . . . . S + . . . . ? 0.720  93.9  53.7   -77.4  -22.2  7.8   5.7   
-16.5 
Protobothrops_mucrosquamatus_GeneID=114922240 TRP A 188 S . . . . . S + . . . . ? 0.723  117.4 39.0   -82.2  -21.6  11.5  6.2   
-15.6 
Protobothrops_mucrosquamatus_GeneID=114922240 PHE A 189 S . . . . . S - . . . . ? -0.815 89.9  -150.6 -128.5 82.5   10.8  5.3   
-12.0 
Protobothrops_mucrosquamatus_GeneID=114922240 PRO A 190 . . . . . . . - . . . . ? -0.184 30.3  -94.3  -52.2  149.1  8.2   2.4   
-12.0 
Protobothrops_mucrosquamatus_GeneID=114922240 ASP A 191 E . . . . . . - E S M . ? -0.431 41.5  -138.0 -63.4  138.7  5.8   2.3   
-9.0  
Protobothrops_mucrosquamatus_GeneID=114922240 VAL A 192 E . . . . . . - E S M O ? -0.865 20.6  -174.1 -110.7 133.5  7.1   -0.1  
-6.3  
Protobothrops_mucrosquamatus_GeneID=114922240 TYR A 193 E . . . . . . - E S M O ? -0.875 33.5  -107.9 -122.0 146.1  4.9   -2.5  
-4.4  
Protobothrops_mucrosquamatus_GeneID=114922240 THR A 194 E . . . . . . - E S M O ? -0.716 41.1  -124.7 -69.8  122.2  5.5   -4.8  
-1.5  
Protobothrops_mucrosquamatus_GeneID=114922240 LEU A 195 E . > . . . . - E S . O ? -0.666 19.8  -162.8 -76.6  114.5  5.5   -8.4  
-3.1  
Protobothrops_mucrosquamatus_GeneID=114922240 ILE A 196 G . > . . . S + . . . . ? 0.833  80.1  71.7   -69.0  -34.3  2.8   -10.4 
-1.2  
Protobothrops_mucrosquamatus_GeneID=114922240 ALA A 197 G . > . . . S + . . . . ? 0.831  94.5  55.7   -55.3  -28.5  4.1   -13.8 
-2.4  
Protobothrops_mucrosquamatus_GeneID=114922240 ASN A 198 G . < . . . S + . . . . ? 0.575  110.2 44.9   -82.0  -6.7   7.1   -13.4 
-0.1  
Protobothrops_mucrosquamatus_GeneID=114922240 TYR A 199 G . < > . . S + . . . . ? 0.221  74.7  108.4  -123.0 11.6   5.0   -12.9 
3.0   
Protobothrops_mucrosquamatus_GeneID=114922240 ILE A 200 H . < > . . S + . . . . ? 0.931  81.9  50.1   -60.3  -46.5  2.4   -15.6 
2.7   
Protobothrops_mucrosquamatus_GeneID=114922240 PRO A 201 H . . > . . S + . . . . ? 0.931  114.1 45.4   -57.5  -44.5  3.8   -17.7 
5.5   
Protobothrops_mucrosquamatus_GeneID=114922240 TRP A 202 H . . > . . S + . . . . ? 0.921  113.2 51.0   -62.6  -42.6  3.9   -14.5 
7.8   
Protobothrops_mucrosquamatus_GeneID=114922240 ILE A 203 H . . X . . S + . . . . ? 0.932  110.6 47.4   -62.2  -49.4  0.4   -13.6 
6.7   
Protobothrops_mucrosquamatus_GeneID=114922240 ARG A 204 H . . X . . S + . . . . ? 0.891  109.6 54.5   -60.5  -43.2  -1.1  -17.0 
7.5   
Protobothrops_mucrosquamatus_GeneID=114922240 PHE A 205 H . . X . . S + . . . . ? 0.934  111.5 43.7   -57.0  -48.7  0.7   -17.1 
10.8  
Protobothrops_mucrosquamatus_GeneID=114922240 ILE A 206 H . . X . . S + . . . . ? 0.930  112.2 52.5   -63.8  -46.8  -0.9  -13.8 
11.9  
Protobothrops_mucrosquamatus_GeneID=114922240 LEU A 207 H . . < . . S + . . . . ? 0.835  115.8 41.1   -62.3  -30.1  -4.4  -14.7 
10.5  
Protobothrops_mucrosquamatus_GeneID=114922240 GLN A 208 H . . < . . S + . . . . ? 0.759  120.8 41.3   -88.7  -26.0  -4.4  -18.0 
12.5  
Protobothrops_mucrosquamatus_GeneID=114922240 THR A 209 H . . < . . . . . . . . ? 0.861  .     .      -95.1  -42.7  -2.8  -16.6 
15.7  
Protobothrops_mucrosquamatus_GeneID=114922240 PHE A 210 . . . < . . . . . . . . ? 0.751  .     .      -105.2 .      -4.5  -13.3 
16.3  
# 
loop_
_dssp_struct_ladder.id 
_dssp_struct_ladder.sheet_id 
_dssp_struct_ladder.range_id_1 
_dssp_struct_ladder.range_id_2 
_dssp_struct_ladder.type 
_dssp_struct_ladder.beg_1_label_comp_id 
_dssp_struct_ladder.beg_1_label_asym_id 
_dssp_struct_ladder.beg_1_label_seq_id 
_dssp_struct_ladder.pdbx_beg_1_PDB_ins_code 
_dssp_struct_ladder.end_1_label_comp_id 
_dssp_struct_ladder.end_1_label_asym_id 
_dssp_struct_ladder.end_1_label_seq_id 
_dssp_struct_ladder.pdbx_end_1_PDB_ins_code 
_dssp_struct_ladder.beg_1_auth_comp_id 
_dssp_struct_ladder.beg_1_auth_asym_id 
_dssp_struct_ladder.beg_1_auth_seq_id 
_dssp_struct_ladder.end_1_auth_comp_id 
_dssp_struct_ladder.end_1_auth_asym_id 
_dssp_struct_ladder.end_1_auth_seq_id 
_dssp_struct_ladder.beg_2_label_comp_id 
_dssp_struct_ladder.beg_2_label_asym_id 
_dssp_struct_ladder.beg_2_label_seq_id 
_dssp_struct_ladder.pdbx_beg_2_PDB_ins_code 
_dssp_struct_ladder.end_2_label_comp_id 
_dssp_struct_ladder.end_2_label_asym_id 
_dssp_struct_ladder.end_2_label_seq_id 
_dssp_struct_ladder.pdbx_end_2_PDB_ins_code 
_dssp_struct_ladder.beg_2_auth_comp_id 
_dssp_struct_ladder.beg_2_auth_asym_id 
_dssp_struct_ladder.beg_2_auth_seq_id 
_dssp_struct_ladder.end_2_auth_comp_id 
_dssp_struct_ladder.end_2_auth_asym_id 
_dssp_struct_ladder.end_2_auth_seq_id 
A A A B anti-parallel ALA A 2   ? GLN A 6   ? ALA A 2   GLN A 6   GLY A 14  ? ARG A 9   ? GLY A 14  ARG A 9   
B A A C anti-parallel ALA A 2   ? GLN A 5   ? ALA A 2   GLN A 5   LEU A 37  ? ARG A 34  ? LEU A 37  ARG A 34  
C A C D anti-parallel ARG A 34  ? LEU A 37  ? ARG A 34  LEU A 37  GLY A 53  ? GLN A 50  ? GLY A 53  GLN A 50  
D B E F anti-parallel PHE A 15  ? GLY A 18  ? PHE A 15  GLY A 18  MET A 23  ? TRP A 21  ? MET A 23  TRP A 21  
E B F H anti-parallel TRP A 21  ? THR A 24  ? TRP A 21  THR A 24  LYS A 76  ? ARG A 73  ? LYS A 76  ARG A 73  
F B G H anti-parallel ILE A 54  ? ALA A 59  ? ILE A 54  ALA A 59  LEU A 77  ? ARG A 73  ? LEU A 77  ARG A 73  
G C I J anti-parallel SER A 41  ? SER A 41  ? SER A 41  SER A 41  GLU A 120 ? GLU A 120 ? GLU A 120 GLU A 120 
H D K L anti-parallel ASN A 64  ? ASN A 64  ? ASN A 64  ASN A 64  LYS A 69  ? LYS A 69  ? LYS A 69  LYS A 69  
I E M R parallel      LYS A 91  ? LYS A 91  ? LYS A 91  LYS A 91  HIS A 172 ? HIS A 172 ? HIS A 172 HIS A 172 
J E N O anti-parallel PRO A 102 ? GLY A 107 ? PRO A 102 GLY A 107 THR A 127 ? MET A 122 ? THR A 127 MET A 122 
K E N Q anti-parallel HIS A 104 ? VAL A 105 ? HIS A 104 VAL A 105 VAL A 168 ? LEU A 167 ? VAL A 168 LEU A 167 
L E O P anti-parallel THR A 127 ? VAL A 129 ? THR A 127 VAL A 129 ALA A 150 ? CYS A 148 ? ALA A 150 CYS A 148 
M E P S anti-parallel MET A 146 ? ALA A 149 ? MET A 146 ALA A 149 THR A 194 ? ASP A 191 ? THR A 194 ASP A 191 
N E Q R anti-parallel PRO A 166 ? CYS A 169 ? PRO A 166 CYS A 169 ILE A 176 ? HIS A 172 ? ILE A 176 HIS A 172 
O E R S anti-parallel GLY A 175 ? PHE A 179 ? GLY A 175 PHE A 179 LEU A 195 ? VAL A 192 ? LEU A 195 VAL A 192 
# 
loop_
_dssp_struct_bridge_pairs.id 
_dssp_struct_bridge_pairs.label_comp_id 
_dssp_struct_bridge_pairs.label_seq_id 
_dssp_struct_bridge_pairs.label_asym_id 
_dssp_struct_bridge_pairs.auth_seq_id 
_dssp_struct_bridge_pairs.auth_asym_id 
_dssp_struct_bridge_pairs.pdbx_PDB_ins_code 
_dssp_struct_bridge_pairs.acceptor_1_label_comp_id 
_dssp_struct_bridge_pairs.acceptor_1_label_seq_id 
_dssp_struct_bridge_pairs.acceptor_1_label_asym_id 
_dssp_struct_bridge_pairs.acceptor_1_auth_seq_id 
_dssp_struct_bridge_pairs.acceptor_1_auth_asym_id 
_dssp_struct_bridge_pairs.acceptor_1_pdbx_PDB_ins_code 
_dssp_struct_bridge_pairs.acceptor_1_energy 
_dssp_struct_bridge_pairs.acceptor_2_label_comp_id 
_dssp_struct_bridge_pairs.acceptor_2_label_seq_id 
_dssp_struct_bridge_pairs.acceptor_2_label_asym_id 
_dssp_struct_bridge_pairs.acceptor_2_auth_seq_id 
_dssp_struct_bridge_pairs.acceptor_2_auth_asym_id 
_dssp_struct_bridge_pairs.acceptor_2_pdbx_PDB_ins_code 
_dssp_struct_bridge_pairs.acceptor_2_energy 
_dssp_struct_bridge_pairs.donor_1_label_comp_id 
_dssp_struct_bridge_pairs.donor_1_label_seq_id 
_dssp_struct_bridge_pairs.donor_1_label_asym_id 
_dssp_struct_bridge_pairs.donor_1_auth_seq_id 
_dssp_struct_bridge_pairs.donor_1_auth_asym_id 
_dssp_struct_bridge_pairs.donor_1_pdbx_PDB_ins_code 
_dssp_struct_bridge_pairs.donor_1_energy 
_dssp_struct_bridge_pairs.donor_2_label_comp_id 
_dssp_struct_bridge_pairs.donor_2_label_seq_id 
_dssp_struct_bridge_pairs.donor_2_label_asym_id 
_dssp_struct_bridge_pairs.donor_2_auth_seq_id 
_dssp_struct_bridge_pairs.donor_2_auth_asym_id 
_dssp_struct_bridge_pairs.donor_2_pdbx_PDB_ins_code 
_dssp_struct_bridge_pairs.donor_2_energy 
1   MET 1   A 1   A ? ?   ?   ? ?   ? ? ?    ?   ?   ? ?   ? ? ?    GLY 38  A 38  A ? -0.5 SER 3   A 3   A ? -0.5 
2   ALA 2   A 2   A ? GLY 14  A 14  A ? -3.2 MET 23  A 23  A ? -0.2 GLY 14  A 14  A ? -1.0 ILE 4   A 4   A ? -0.7 
3   SER 3   A 3   A ? ILE 36  A 36  A ? -2.6 MET 1   A 1   A ? -0.5 ILE 36  A 36  A ? -2.2 GLN 5   A 5   A ? -0.7 
4   ILE 4   A 4   A ? CYS 12  A 12  A ? -2.9 ALA 2   A 2   A ? -0.7 LEU 11  A 11  A ? -2.8 CYS 12  A 12  A ? -1.6 
5   GLN 5   A 5   A ? ARG 34  A 34  A ? -3.1 SER 3   A 3   A ? -0.7 ARG 34  A 34  A ? -1.7 GLU 7   A 7   A ? -0.4 
6   GLN 6   A 6   A ? ARG 9   A 9   A ? -2.5 ILE 4   A 4   A ? -0.3 ARG 9   A 9   A ? -1.6 PHE 33  A 33  A ? -0.1 
7   GLU 7   A 7   A ? GLU 32  A 32  A ? -0.5 GLN 5   A 5   A ? -0.4 GLN 6   A 6   A ? -0.1 HIS 10  A 10  A ? -0.1 
8   ASN 8   A 8   A ? ARG 9   A 9   A ? -0.2 ARG 34  A 34  A ? -0.0 HIS 10  A 10  A ? -0.5 GLU 7   A 7   A ? -0.2 
9   ARG 9   A 9   A ? GLN 6   A 6   A ? -1.6 ?   ?   ? ?   ? ? ?    GLN 6   A 6   A ? -2.5 LEU 11  A 11  A ? -0.3 
10  HIS 10  A 10  A ? ASN 8   A 8   A ? -0.5 GLN 5   A 5   A ? -0.2 GLN 5   A 5   A ? -0.2 GLY 13  A 13  A ? -0.1 
11  LEU 11  A 11  A ? ILE 4   A 4   A ? -2.8 CYS 12  A 12  A ? -0.5 GLY 13  A 13  A ? -0.3 SER 163 A 163 A ? -0.3 
12  CYS 12  A 12  A ? ILE 4   A 4   A ? -1.6 ASP 162 A 162 A ? -0.1 ILE 4   A 4   A ? -2.9 LEU 11  A 11  A ? -0.5 
13  GLY 13  A 13  A ? SER 163 A 163 A ? -3.8 LEU 11  A 11  A ? -0.3 ALA 25  A 25  A ? -0.4 PHE 15  A 15  A ? -0.3 
14  GLY 14  A 14  A ? ALA 2   A 2   A ? -1.0 CYS 12  A 12  A ? -0.2 ALA 2   A 2   A ? -3.2 LEU 16  A 16  A ? -0.3 
15  PHE 15  A 15  A ? MET 23  A 23  A ? -2.0 GLY 13  A 13  A ? -0.3 MET 23  A 23  A ? -3.5 VAL 17  A 17  A ? -0.4 
16  LEU 16  A 16  A ? ARG 88  A 88  A ? -0.4 GLY 14  A 14  A ? -0.3 ILE 90  A 90  A ? -2.3 VAL 22  A 22  A ? -0.2 
17  VAL 17  A 17  A ? TRP 21  A 21  A ? -2.2 PHE 15  A 15  A ? -0.4 ARG 19  A 19  A ? -0.2 VAL 22  A 22  A ? -0.2 
18  GLY 18  A 18  A ? TRP 21  A 21  A ? -1.4 ARG 88  A 88  A ? -0.1 TRP 21  A 21  A ? -0.9 VAL 17  A 17  A ? -0.3 
19  ARG 19  A 19  A ? ASN 20  A 20  A ? -0.3 VAL 17  A 17  A ? -0.2 ALA 81  A 81  A ? -4.0 ARG 79  A 79  A ? -0.1 
20  ASN 20  A 20  A ? SER 80  A 80  A ? -0.2 ASN 78  A 78  A ? -0.0 LEU 77  A 77  A ? -3.0 VAL 22  A 22  A ? -0.5 
21  TRP 21  A 21  A ? GLY 18  A 18  A ? -0.9 LYS 76  A 76  A ? -0.2 VAL 17  A 17  A ? -2.2 GLY 18  A 18  A ? -1.4 
22  VAL 22  A 22  A ? LEU 75  A 75  A ? -2.7 ASN 20  A 20  A ? -0.5 LEU 75  A 75  A ? -3.8 THR 24  A 24  A ? -0.4 
23  MET 23  A 23  A ? PHE 15  A 15  A ? -3.5 TRP 21  A 21  A ? -0.4 PHE 15  A 15  A ? -2.0 ALA 25  A 25  A ? -0.2 
24  THR 24  A 24  A ? ARG 73  A 73  A ? -2.9 VAL 22  A 22  A ? -0.4 ARG 73  A 73  A ? -2.5 ALA 26  A 26  A ? -0.3 
25  ALA 25  A 25  A ? GLY 13  A 13  A ? -0.4 ILE 72  A 72  A ? -0.2 CYS 28  A 28  A ? -1.8 ILE 72  A 72  A ? -0.3 
26  ALA 26  A 26  A ? THR 24  A 24  A ? -0.3 HIS 27  A 27  A ? -0.3 ALA 25  A 25  A ? -0.1 ASP 71  A 71  A ? -0.1 
27  HIS 27  A 27  A ? CYS 28  A 28  A ? -0.1 VAL 68  A 68  A ? -0.1 GLN 29  A 29  A ? -1.2 ALA 26  A 26  A ? -0.3 
28  CYS 28  A 28  A ? ALA 25  A 25  A ? -1.8 GLY 13  A 13  A ? -0.1 SER 30  A 30  A ? -0.5 HIS 27  A 27  A ? -0.1 
29  GLN 29  A 29  A ? HIS 27  A 27  A ? -1.2 SER 57  A 57  A ? -0.0 ALA 31  A 31  A ? -0.3 ALA 26  A 26  A ? -0.0 
30  SER 30  A 30  A ? CYS 28  A 28  A ? -0.5 ALA 31  A 31  A ? -0.1 PHE 33  A 33  A ? -0.5 GLN 5   A 5   A ? -0.0 
31  ALA 31  A 31  A ? GLN 29  A 29  A ? -0.3 GLU 32  A 32  A ? -0.2 PHE 33  A 33  A ? -0.3 SER 30  A 30  A ? -0.1 
32  GLU 32  A 32  A ? ARG 34  A 34  A ? -0.0 GLY 53  A 53  A ? -0.0 GLU 7   A 7   A ? -0.5 ARG 34  A 34  A ? -0.3 
33  PHE 33  A 33  A ? SER 30  A 30  A ? -0.5 ALA 31  A 31  A ? -0.3 ILE 54  A 54  A ? -0.6 VAL 35  A 35  A ? -0.4 
34  ARG 34  A 34  A ? GLN 5   A 5   A ? -1.7 GLU 32  A 32  A ? -0.3 GLN 5   A 5   A ? -3.1 ILE 36  A 36  A ? -0.5 
35  VAL 35  A 35  A ? PHE 52  A 52  A ? -2.6 PHE 33  A 33  A ? -0.4 PHE 52  A 52  A ? -2.9 LEU 37  A 37  A ? -0.5 
36  ILE 36  A 36  A ? SER 3   A 3   A ? -2.2 ARG 34  A 34  A ? -0.5 SER 3   A 3   A ? -2.6 GLY 38  A 38  A ? -0.3 
37  LEU 37  A 37  A ? GLN 50  A 50  A ? -2.7 VAL 35  A 35  A ? -0.5 GLN 50  A 50  A ? -2.6 ALA 2   A 2   A ? -0.1 
38  GLY 38  A 38  A ? MET 1   A 1   A ? -0.5 ASN 86  A 86  A ? -0.5 HIS 40  A 40  A ? -0.4 SER 48  A 48  A ? -0.2 
39  ALA 39  A 39  A ? MET 1   A 1   A ? -0.4 HIS 40  A 40  A ? -0.2 GLY 38  A 38  A ? -0.2 LEU 42  A 42  A ? -0.1 
40  HIS 40  A 40  A ? GLY 38  A 38  A ? -0.4 SER 41  A 41  A ? -0.3 LEU 121 A 121 A ? -2.5 LEU 42  A 42  A ? -0.4 
41  SER 41  A 41  A ? LYS 44  A 44  A ? -0.3 GLU 120 A 120 A ? -0.2 HIS 40  A 40  A ? -0.3 GLU 120 A 120 A ? -0.2 
42  LEU 42  A 42  A ? THR 119 A 119 A ? -1.4 HIS 40  A 40  A ? -0.4 GLU 120 A 120 A ? -0.1 SER 41  A 41  A ? -0.1 
43  LYS 43  A 43  A ? THR 119 A 119 A ? -0.6 LYS 44  A 44  A ? -0.1 LEU 42  A 42  A ? -0.2 GLU 120 A 120 A ? -0.1 
44  LYS 44  A 44  A ? THR 119 A 119 A ? -0.2 ?   ?   ? ?   ? ? ?    SER 41  A 41  A ? -0.3 GLU 46  A 46  A ? -0.2 
45  PRO 45  A 45  A ? ?   ?   ? ?   ? ? ?    ?   ?   ? ?   ? ? ?    ALA 47  A 47  A ? -0.4 LEU 42  A 42  A ? -0.1 
46  GLU 46  A 46  A ? LYS 44  A 44  A ? -0.2 SER 41  A 41  A ? -0.1 GLN 49  A 49  A ? -1.8 ALA 39  A 39  A ? -0.0 
47  ALA 47  A 47  A ? PRO 45  A 45  A ? -0.4 SER 48  A 48  A ? -0.3 GLU 46  A 46  A ? -0.1 ALA 39  A 39  A ? -0.1 
48  SER 48  A 48  A ? GLY 38  A 38  A ? -0.2 GLN 50  A 50  A ? -0.0 ALA 47  A 47  A ? -0.3 ALA 39  A 39  A ? -0.1 
49  GLN 49  A 49  A ? GLU 46  A 46  A ? -1.8 GLY 38  A 38  A ? -0.1 ILE 51  A 51  A ? -0.4 GLY 38  A 38  A ? -0.2 
50  GLN 50  A 50  A ? LEU 37  A 37  A ? -2.6 SER 48  A 48  A ? -0.1 LEU 37  A 37  A ? -2.7 PHE 52  A 52  A ? -0.5 
51  ILE 51  A 51  A ? GLN 49  A 49  A ? -0.4 ILE 36  A 36  A ? -0.2 GLY 53  A 53  A ? -0.4 ILE 36  A 36  A ? -0.2 
52  PHE 52  A 52  A ? VAL 35  A 35  A ? -2.9 GLN 50  A 50  A ? -0.5 VAL 35  A 35  A ? -2.6 ILE 54  A 54  A ? -0.2 
53  GLY 53  A 53  A ? ILE 51  A 51  A ? -0.4 ARG 34  A 34  A ? -0.2 ASN 78  A 78  A ? -2.1 LYS 55  A 55  A ? -0.6 
54  ILE 54  A 54  A ? PHE 33  A 33  A ? -0.6 LEU 77  A 77  A ? -0.2 LEU 77  A 77  A ? -0.2 SER 57  A 57  A ? -0.1 
55  LYS 55  A 55  A ? LYS 76  A 76  A ? -3.0 GLY 53  A 53  A ? -0.6 SER 57  A 57  A ? -0.3 LEU 77  A 77  A ? -0.2 
56  ASN 56  A 56  A ? LYS 76  A 76  A ? -1.3 ILE 58  A 58  A ? -0.0 LYS 76  A 76  A ? -2.8 ILE 58  A 58  A ? -0.4 
57  SER 57  A 57  A ? LYS 55  A 55  A ? -0.3 LEU 75  A 75  A ? -0.2 ALA 59  A 59  A ? -0.6 LEU 75  A 75  A ? -0.2 
58  ILE 58  A 58  A ? LEU 74  A 74  A ? -3.0 ASN 56  A 56  A ? -0.4 LEU 74  A 74  A ? -2.4 HIS 60  A 60  A ? -0.2 
59  ALA 59  A 59  A ? SER 57  A 57  A ? -0.6 ARG 73  A 73  A ? -0.2 ARG 73  A 73  A ? -0.2 ASP 71  A 71  A ? -0.1 
60  HIS 60  A 60  A ? ILE 72  A 72  A ? -2.6 ASN 70  A 70  A ? -0.3 PHE 63  A 63  A ? -2.1 ALA 59  A 59  A ? -0.1 
61  PRO 61  A 61  A ? ?   ?   ? ?   ? ? ?    ?   ?   ? ?   ? ? ?    HIS 60  A 60  A ? -0.1 ALA 59  A 59  A ? -0.0 
62  LEU 62  A 62  A ? ASN 70  A 70  A ? -0.1 ASN 64  A 64  A ? -0.1 ASN 64  A 64  A ? -0.1 HIS 60  A 60  A ? -0.1 
63  PHE 63  A 63  A ? HIS 60  A 60  A ? -2.1 ILE 72  A 72  A ? -0.1 ASN 70  A 70  A ? -0.2 ASP 71  A 71  A ? -0.1 
64  ASN 64  A 64  A ? LYS 69  A 69  A ? -2.1 LEU 62  A 62  A ? -0.1 VAL 68  A 68  A ? -2.5 LYS 69  A 69  A ? -0.7 
65  PRO 65  A 65  A ? ?   ?   ? ?   ? ? ?    ?   ?   ? ?   ? ? ?    ASN 64  A 64  A ? -0.1 PHE 63  A 63  A ? -0.0 
66  GLU 66  A 66  A ? THR 67  A 67  A ? -0.1 LYS 69  A 69  A ? -0.1 ASN 64  A 64  A ? -0.0 ?   ?   ? ?   ? ? ?    
67  THR 67  A 67  A ? ASN 64  A 64  A ? -0.2 LYS 69  A 69  A ? -0.1 GLU 66  A 66  A ? -0.1 ASN 70  A 70  A ? -0.1 
68  VAL 68  A 68  A ? ASN 64  A 64  A ? -2.5 LYS 69  A 69  A ? -0.2 ASP 71  A 71  A ? -0.8 ASN 70  A 70  A ? -0.2 
69  LYS 69  A 69  A ? ASN 64  A 64  A ? -0.7 ASN 70  A 70  A ? -0.2 ASN 64  A 64  A ? -2.1 VAL 68  A 68  A ? -0.2 
70  ASN 70  A 70  A ? VAL 68  A 68  A ? -0.2 PHE 63  A 63  A ? -0.2 ILE 72  A 72  A ? -1.9 HIS 60  A 60  A ? -0.3 
71  ASP 71  A 71  A ? VAL 68  A 68  A ? -0.8 PHE 63  A 63  A ? -0.1 ARG 73  A 73  A ? -0.3 THR 194 A 194 A ? -0.2 
72  ILE 72  A 72  A ? ASN 70  A 70  A ? -1.9 ALA 25  A 25  A ? -0.3 HIS 60  A 60  A ? -2.6 LEU 74  A 74  A ? -0.3 
73  ARG 73  A 73  A ? THR 24  A 24  A ? -2.5 ASP 71  A 71  A ? -0.3 THR 24  A 24  A ? -2.9 LEU 75  A 75  A ? -0.4 
74  LEU 74  A 74  A ? ILE 58  A 58  A ? -2.4 ILE 72  A 72  A ? -0.3 ILE 58  A 58  A ? -3.0 LYS 76  A 76  A ? -0.5 
75  LEU 75  A 75  A ? VAL 22  A 22  A ? -3.8 ARG 73  A 73  A ? -0.4 VAL 22  A 22  A ? -2.7 LEU 77  A 77  A ? -0.6 
76  LYS 76  A 76  A ? ASN 56  A 56  A ? -2.8 LEU 74  A 74  A ? -0.5 LYS 55  A 55  A ? -3.0 ASN 56  A 56  A ? -1.3 
77  LEU 77  A 77  A ? ASN 20  A 20  A ? -3.0 LEU 75  A 75  A ? -0.6 ILE 54  A 54  A ? -0.2 ALA 81  A 81  A ? -0.0 
78  ASN 78  A 78  A ? GLY 53  A 53  A ? -2.1 LYS 76  A 76  A ? -0.1 SER 80  A 80  A ? -0.3 LEU 77  A 77  A ? -0.1 
79  ARG 79  A 79  A ? GLY 53  A 53  A ? -0.3 ARG 19  A 19  A ? -0.1 ALA 81  A 81  A ? -0.3 LEU 77  A 77  A ? -0.1 
80  SER 80  A 80  A ? ASN 78  A 78  A ? -0.3 ALA 81  A 81  A ? -0.1 ASN 20  A 20  A ? -0.2 ILE 82  A 82  A ? -0.1 
81  ALA 81  A 81  A ? ARG 19  A 19  A ? -4.0 ARG 79  A 79  A ? -0.3 PHE 83  A 83  A ? -0.7 SER 80  A 80  A ? -0.1 
82  ILE 82  A 82  A ? SER 80  A 80  A ? -0.1 ARG 88  A 88  A ? -0.0 ASN 84  A 84  A ? -0.2 VAL 87  A 87  A ? -0.1 
83  PHE 83  A 83  A ? ALA 81  A 81  A ? -0.7 ASN 86  A 86  A ? -0.1 LYS 85  A 85  A ? -0.2 ARG 88  A 88  A ? -0.2 
84  ASN 84  A 84  A ? VAL 87  A 87  A ? -1.9 ILE 82  A 82  A ? -0.2 VAL 87  A 87  A ? -0.3 GLY 38  A 38  A ? -0.1 
85  LYS 85  A 85  A ? PHE 83  A 83  A ? -0.2 ASN 86  A 86  A ? -0.2 ARG 88  A 88  A ? -0.1 PHE 83  A 83  A ? -0.1 
86  ASN 86  A 86  A ? VAL 87  A 87  A ? -0.2 SER 48  A 48  A ? -0.1 ARG 88  A 88  A ? -0.5 GLY 38  A 38  A ? -0.5 
87  VAL 87  A 87  A ? ASN 84  A 84  A ? -0.3 LEU 37  A 37  A ? -0.1 ASN 84  A 84  A ? -1.9 ARG 89  A 89  A ? -0.3 
88  ARG 88  A 88  A ? ASN 86  A 86  A ? -0.5 PHE 83  A 83  A ? -0.2 LEU 16  A 16  A ? -0.4 ILE 90  A 90  A ? -0.3 
89  ARG 89  A 89  A ? VAL 87  A 87  A ? -0.3 VAL 17  A 17  A ? -0.1 LYS 91  A 91  A ? -0.4 VAL 17  A 17  A ? -0.2 
90  ILE 90  A 90  A ? LEU 16  A 16  A ? -2.3 ARG 88  A 88  A ? -0.3 LEU 92  A 92  A ? -0.2 HIS 172 A 172 A ? -0.1 
91  LYS 91  A 91  A ? LYS 171 A 171 A ? -1.0 ARG 89  A 89  A ? -0.4 VAL 173 A 173 A ? -2.6 VAL 17  A 17  A ? -0.0 
92  LEU 92  A 92  A ? HIS 172 A 172 A ? -0.2 ILE 90  A 90  A ? -0.2 LEU 174 A 174 A ? -0.1 LYS 91  A 91  A ? -0.1 
93  PRO 93  A 93  A ? ?   ?   ? ?   ? ? ?    ?   ?   ? ?   ? ? ?    LEU 92  A 92  A ? -0.1 ASP 96  A 96  A ? -0.1 
94  GLN 94  A 94  A ? ASN 95  A 95  A ? -0.2 ASP 96  A 96  A ? -0.0 ASP 96  A 96  A ? -0.3 LEU 92  A 92  A ? -0.0 
95  ASN 95  A 95  A ? ASP 96  A 96  A ? -0.0 ?   ?   ? ?   ? ? ?    GLN 94  A 94  A ? -0.2 ALA 197 A 197 A ? -0.1 
96  ASP 96  A 96  A ? GLN 94  A 94  A ? -0.3 PRO 97  A 97  A ? -0.1 CYS 98  A 98  A ? -0.1 GLN 94  A 94  A ? -0.0 
97  PRO 97  A 97  A ? ?   ?   ? ?   ? ? ?    ?   ?   ? ?   ? ? ?    ASP 96  A 96  A ? -0.1 GLY 100 A 100 A ? -0.0 
98  CYS 98  A 98  A ? ASP 96  A 96  A ? -0.1 PRO 99  A 99  A ? -0.1 LEU 101 A 101 A ? -1.6 ILE 128 A 128 A ? -0.2 
99  PRO 99  A 99  A ? ?   ?   ? ?   ? ? ?    ?   ?   ? ?   ? ? ?    VAL 129 A 129 A ? -0.2 CYS 98  A 98  A ? -0.1 
100 GLY 100 A 100 A ? ILE 128 A 128 A ? -2.7 LEU 101 A 101 A ? -0.3 VAL 129 A 129 A ? -0.1 ASP 130 A 130 A ? -0.0 
101 LEU 101 A 101 A ? CYS 98  A 98  A ? -1.6 PRO 102 A 102 A ? -0.1 ILE 128 A 128 A ? -2.1 GLY 100 A 100 A ? -0.3 
102 PRO 102 A 102 A ? ?   ?   ? ?   ? ? ?    ?   ?   ? ?   ? ? ?    GLY 170 A 170 A ? -0.3 HIS 104 A 104 A ? -0.3 
103 CYS 103 A 103 A ? THR 126 A 126 A ? -3.3 LEU 101 A 101 A ? -0.2 THR 126 A 126 A ? -3.2 VAL 105 A 105 A ? -0.3 
104 HIS 104 A 104 A ? VAL 168 A 168 A ? -2.6 PRO 102 A 102 A ? -0.3 VAL 168 A 168 A ? -3.4 LEU 106 A 106 A ? -0.4 
105 VAL 105 A 105 A ? ALA 124 A 124 A ? -2.4 CYS 103 A 103 A ? -0.3 ALA 124 A 124 A ? -2.3 GLY 107 A 107 A ? -0.4 
106 LEU 106 A 106 A ? PRO 166 A 166 A ? -1.4 HIS 104 A 104 A ? -0.4 TRP 108 A 108 A ? -0.3 GLU 123 A 123 A ? -0.2 
107 GLY 107 A 107 A ? MET 122 A 122 A ? -2.3 VAL 105 A 105 A ? -0.4 MET 122 A 122 A ? -2.2 ASP 162 A 162 A ? -0.1 
108 TRP 108 A 108 A ? GLY 161 A 161 A ? -0.3 LEU 106 A 106 A ? -0.3 ILE 111 A 111 A ? -0.1 ASP 162 A 162 A ? -0.1 
109 GLY 109 A 109 A ? ASP 110 A 110 A ? -0.2 VAL 117 A 117 A ? -0.1 GLY 161 A 161 A ? -0.3 SER 160 A 160 A ? -0.1 
110 ASP 110 A 110 A ? SER 160 A 160 A ? -3.0 VAL 117 A 117 A ? -0.2 VAL 117 A 117 A ? -0.2 GLY 109 A 109 A ? -0.2 
111 ILE 111 A 111 A ? THR 116 A 116 A ? -2.2 TRP 108 A 108 A ? -0.1 ASP 110 A 110 A ? -0.1 VAL 117 A 117 A ? -0.1 
112 THR 112 A 112 A ? THR 116 A 116 A ? -0.4 ?   ?   ? ?   ? ? ?    ILE 111 A 111 A ? -0.1 VAL 117 A 117 A ? -0.1 
113 ASN 113 A 113 A ? THR 116 A 116 A ? -0.2 SER 160 A 160 A ? -0.1 ASP 110 A 110 A ? -0.0 ?   ?   ? ?   ? ? ?    
114 TYR 114 A 114 A ? THR 116 A 116 A ? -0.1 ?   ?   ? ?   ? ? ?    VAL 117 A 117 A ? -0.1 ASN 113 A 113 A ? -0.1 
115 ALA 115 A 115 A ? THR 116 A 116 A ? -0.2 SER 160 A 160 A ? -0.0 VAL 117 A 117 A ? -0.7 ASP 110 A 110 A ? -0.0 
116 THR 116 A 116 A ? ?   ?   ? ?   ? ? ?    ?   ?   ? ?   ? ? ?    ILE 111 A 111 A ? -2.2 THR 112 A 112 A ? -0.4 
117 VAL 117 A 117 A ? ALA 115 A 115 A ? -0.7 ASP 110 A 110 A ? -0.2 ASP 110 A 110 A ? -0.2 GLY 109 A 109 A ? -0.1 
118 PRO 118 A 118 A ? ?   ?   ? ?   ? ? ?    ?   ?   ? ?   ? ? ?    LEU 42  A 42  A ? -0.2 MET 122 A 122 A ? -0.1 
119 THR 119 A 119 A ? SER 41  A 41  A ? -0.1 LEU 121 A 121 A ? -0.1 LEU 42  A 42  A ? -1.4 LYS 43  A 43  A ? -0.6 
120 GLU 120 A 120 A ? SER 41  A 41  A ? -0.2 LEU 42  A 42  A ? -0.1 SER 41  A 41  A ? -0.2 HIS 40  A 40  A ? -0.1 
121 LEU 121 A 121 A ? HIS 40  A 40  A ? -2.5 THR 119 A 119 A ? -0.3 GLU 123 A 123 A ? -0.3 TRP 108 A 108 A ? -0.2 
122 MET 122 A 122 A ? GLY 107 A 107 A ? -2.2 PRO 118 A 118 A ? -0.1 GLY 107 A 107 A ? -2.3 ALA 124 A 124 A ? -0.3 
123 GLU 123 A 123 A ? LEU 121 A 121 A ? -0.3 LEU 106 A 106 A ? -0.2 ASN 125 A 125 A ? -0.4 LEU 106 A 106 A ? -0.2 
124 ALA 124 A 124 A ? VAL 105 A 105 A ? -2.3 MET 122 A 122 A ? -0.3 VAL 105 A 105 A ? -2.4 THR 126 A 126 A ? -0.3 
125 ASN 125 A 125 A ? GLU 123 A 123 A ? -0.4 HIS 104 A 104 A ? -0.2 THR 127 A 127 A ? -0.3 HIS 104 A 104 A ? -0.2 
126 THR 126 A 126 A ? CYS 103 A 103 A ? -3.2 ALA 124 A 124 A ? -0.3 CYS 103 A 103 A ? -3.3 ILE 128 A 128 A ? -0.3 
127 THR 127 A 127 A ? ALA 150 A 150 A ? -1.1 ASN 125 A 125 A ? -0.3 ALA 150 A 150 A ? -2.5 VAL 129 A 129 A ? -0.2 
128 ILE 128 A 128 A ? LEU 101 A 101 A ? -2.1 THR 126 A 126 A ? -0.3 GLY 100 A 100 A ? -2.7 ASP 130 A 130 A ? -0.3 
129 VAL 129 A 129 A ? CYS 148 A 148 A ? -2.6 PRO 99  A 99  A ? -0.2 CYS 148 A 148 A ? -0.6 ARG 131 A 131 A ? -0.1 
130 ASP 130 A 130 A ? ILE 128 A 128 A ? -0.3 ARG 131 A 131 A ? -0.1 CYS 134 A 134 A ? -2.6 ASN 135 A 135 A ? -0.2 
131 ARG 131 A 131 A ? LYS 132 A 132 A ? -0.2 ALA 133 A 133 A ? -0.2 ASN 135 A 135 A ? -2.8 ASP 136 A 136 A ? -0.2 
132 LYS 132 A 132 A ? CYS 134 A 134 A ? -0.2 ALA 133 A 133 A ? -0.2 ASP 136 A 136 A ? -1.9 ARG 131 A 131 A ? -0.2 
133 ALA 133 A 133 A ? ASN 135 A 135 A ? -0.2 CYS 134 A 134 A ? -0.2 SER 137 A 137 A ? -1.3 ARG 131 A 131 A ? -0.2 
134 CYS 134 A 134 A ? ASP 130 A 130 A ? -2.6 ASN 135 A 135 A ? -0.2 TRP 138 A 138 A ? -1.2 SER 137 A 137 A ? -0.4 
135 ASN 135 A 135 A ? ARG 131 A 131 A ? -2.8 ASP 136 A 136 A ? -0.2 GLY 140 A 140 A ? -2.1 HIS 141 A 141 A ? -0.4 
136 ASP 136 A 136 A ? LYS 132 A 132 A ? -1.9 SER 137 A 137 A ? -0.2 GLU 139 A 139 A ? -1.0 ASN 135 A 135 A ? -0.2 
137 SER 137 A 137 A ? ALA 133 A 133 A ? -1.3 CYS 134 A 134 A ? -0.4 ASP 136 A 136 A ? -0.2 ASN 135 A 135 A ? -0.2 
138 TRP 138 A 138 A ? CYS 134 A 134 A ? -1.2 ALA 133 A 133 A ? -0.1 HIS 141 A 141 A ? -1.6 SER 137 A 137 A ? -0.3 
139 GLU 139 A 139 A ? ASP 136 A 136 A ? -1.0 GLY 140 A 140 A ? -0.3 ASP 136 A 136 A ? -0.2 SER 137 A 137 A ? -0.1 
140 GLY 140 A 140 A ? ASN 135 A 135 A ? -2.1 CYS 134 A 134 A ? -0.1 GLU 139 A 139 A ? -0.3 ASP 136 A 136 A ? -0.1 
141 HIS 141 A 141 A ? TRP 138 A 138 A ? -1.6 ASN 135 A 135 A ? -0.4 SER 143 A 143 A ? -0.6 GLU 139 A 139 A ? -0.1 
142 VAL 142 A 142 A ? ASN 135 A 135 A ? -0.2 ARG 131 A 131 A ? -0.1 ASN 135 A 135 A ? -0.1 LYS 144 A 144 A ? -0.1 
143 SER 143 A 143 A ? HIS 141 A 141 A ? -0.6 LYS 144 A 144 A ? -0.1 MET 146 A 146 A ? -1.5 HIS 141 A 141 A ? -0.1 
144 LYS 144 A 144 A ? ASN 145 A 145 A ? -0.3 VAL 142 A 142 A ? -0.1 ASN 198 A 198 A ? -0.1 SER 143 A 143 A ? -0.1 
145 ASN 145 A 145 A ? ALA 197 A 197 A ? -0.1 ASN 198 A 198 A ? -0.0 LEU 195 A 195 A ? -2.8 VAL 147 A 147 A ? -0.3 
146 MET 146 A 146 A ? SER 143 A 143 A ? -1.5 THR 194 A 194 A ? -0.2 CYS 148 A 148 A ? -0.3 THR 194 A 194 A ? -0.2 
147 VAL 147 A 147 A ? TYR 193 A 193 A ? -2.3 ASN 145 A 145 A ? -0.3 TYR 193 A 193 A ? -3.1 ALA 149 A 149 A ? -0.3 
148 CYS 148 A 148 A ? VAL 129 A 129 A ? -0.6 MET 146 A 146 A ? -0.3 VAL 129 A 129 A ? -2.6 ALA 150 A 150 A ? -0.3 
149 ALA 149 A 149 A ? ASP 191 A 191 A ? -1.8 VAL 147 A 147 A ? -0.3 ASP 191 A 191 A ? -1.6 SER 151 A 151 A ? -0.3 
150 ALA 150 A 150 A ? THR 127 A 127 A ? -2.5 CYS 148 A 148 A ? -0.3 THR 127 A 127 A ? -1.1 THR 152 A 152 A ? -0.3 
151 SER 151 A 151 A ? ARG 156 A 156 A ? -0.6 ALA 149 A 149 A ? -0.3 ARG 156 A 156 A ? -0.1 THR 126 A 126 A ? -0.1 
152 THR 152 A 152 A ? ALA 150 A 150 A ? -0.3 SER 153 A 153 A ? -0.1 SER 151 A 151 A ? -0.1 LEU 155 A 155 A ? -0.1 
153 SER 153 A 153 A ? VAL 154 A 154 A ? -0.2 ARG 156 A 156 A ? -0.0 LEU 155 A 155 A ? -0.3 THR 152 A 152 A ? -0.1 
154 VAL 154 A 154 A ? ARG 156 A 156 A ? -0.1 GLY 185 A 185 A ? -0.0 ARG 156 A 156 A ? -2.0 SER 153 A 153 A ? -0.2 
155 LEU 155 A 155 A ? SER 153 A 153 A ? -0.3 THR 152 A 152 A ? -0.1 GLY 157 A 157 A ? -0.4 ASP 186 A 186 A ? -0.2 
156 ARG 156 A 156 A ? VAL 154 A 154 A ? -2.0 GLY 185 A 185 A ? -0.4 SER 151 A 151 A ? -0.6 PHE 158 A 158 A ? -0.3 
157 GLY 157 A 157 A ? LEU 155 A 155 A ? -0.4 ALA 150 A 150 A ? -0.1 CYS 159 A 159 A ? -0.3 CYS 184 A 184 A ? -0.1 
158 PHE 158 A 158 A ? ARG 156 A 156 A ? -0.3 PHE 179 A 179 A ? -0.1 GLY 185 A 185 A ? -0.5 SER 160 A 160 A ? -0.2 
159 CYS 159 A 159 A ? GLY 157 A 157 A ? -0.3 SER 160 A 160 A ? -0.2 ASP 162 A 162 A ? -2.0 SER 163 A 163 A ? -0.2 
160 SER 160 A 160 A ? GLY 161 A 161 A ? -0.2 PHE 158 A 158 A ? -0.2 ASP 110 A 110 A ? -3.0 CYS 159 A 159 A ? -0.2 
161 GLY 161 A 161 A ? GLY 109 A 109 A ? -0.3 LEU 11  A 11  A ? -0.2 TRP 108 A 108 A ? -0.3 SER 160 A 160 A ? -0.2 
162 ASP 162 A 162 A ? CYS 159 A 159 A ? -2.0 CYS 12  A 12  A ? -0.2 GLY 165 A 165 A ? -2.8 VAL 177 A 177 A ? -0.3 
163 SER 163 A 163 A ? LEU 11  A 11  A ? -0.3 GLY 164 A 164 A ? -0.3 GLY 13  A 13  A ? -3.8 SER 178 A 178 A ? -0.2 
164 GLY 164 A 164 A ? VAL 177 A 177 A ? -2.3 GLY 165 A 165 A ? -0.3 SER 163 A 163 A ? -0.3 PHE 15  A 15  A ? -0.1 
165 GLY 165 A 165 A ? ASP 162 A 162 A ? -2.8 PRO 166 A 166 A ? -0.1 VAL 177 A 177 A ? -2.8 GLY 164 A 164 A ? -0.3 
166 PRO 166 A 166 A ? ?   ?   ? ?   ? ? ?    ?   ?   ? ?   ? ? ?    LEU 106 A 106 A ? -1.4 VAL 168 A 168 A ? -0.7 
167 LEU 167 A 167 A ? GLY 175 A 175 A ? -2.4 GLY 165 A 165 A ? -0.3 LEU 174 A 174 A ? -3.0 GLY 175 A 175 A ? -1.2 
168 VAL 168 A 168 A ? HIS 104 A 104 A ? -3.4 PRO 166 A 166 A ? -0.7 HIS 104 A 104 A ? -2.6 GLY 170 A 170 A ? -0.4 
169 CYS 169 A 169 A ? HIS 172 A 172 A ? -2.5 LEU 167 A 167 A ? -0.5 HIS 172 A 172 A ? -1.7 LYS 171 A 171 A ? -0.4 
170 GLY 170 A 170 A ? VAL 168 A 168 A ? -0.4 PRO 102 A 102 A ? -0.3 HIS 104 A 104 A ? -0.0 VAL 168 A 168 A ? -0.0 
171 LYS 171 A 171 A ? CYS 169 A 169 A ? -0.4 VAL 168 A 168 A ? -0.1 LYS 91  A 91  A ? -1.0 VAL 173 A 173 A ? -0.3 
172 HIS 172 A 172 A ? CYS 169 A 169 A ? -1.7 ILE 90  A 90  A ? -0.1 CYS 169 A 169 A ? -2.5 LEU 174 A 174 A ? -0.7 
173 VAL 173 A 173 A ? LYS 91  A 91  A ? -2.6 LYS 171 A 171 A ? -0.3 VAL 168 A 168 A ? -0.2 ILE 176 A 176 A ? -0.1 
174 LEU 174 A 174 A ? LEU 167 A 167 A ? -3.0 HIS 172 A 172 A ? -0.7 ILE 196 A 196 A ? -2.0 ALA 197 A 197 A ? -0.5 
175 GLY 175 A 175 A ? LEU 167 A 167 A ? -1.2 LEU 195 A 195 A ? -0.2 LEU 167 A 167 A ? -2.4 VAL 177 A 177 A ? -0.4 
176 ILE 176 A 176 A ? THR 194 A 194 A ? -1.4 LEU 174 A 174 A ? -0.3 THR 194 A 194 A ? -2.6 SER 178 A 178 A ? -0.1 
177 VAL 177 A 177 A ? GLY 165 A 165 A ? -2.8 GLY 175 A 175 A ? -0.4 GLY 164 A 164 A ? -2.3 TYR 193 A 193 A ? -0.2 
178 SER 178 A 178 A ? VAL 192 A 192 A ? -2.0 PHE 179 A 179 A ? -0.3 ASN 180 A 180 A ? -0.3 TYR 193 A 193 A ? -0.2 
179 PHE 179 A 179 A ? VAL 192 A 192 A ? -1.5 SER 163 A 163 A ? -0.0 VAL 192 A 192 A ? -2.6 SER 178 A 178 A ? -0.3 
180 ASN 180 A 180 A ? SER 178 A 178 A ? -0.3 GLY 181 A 181 A ? -0.2 CYS 184 A 184 A ? -0.1 ASP 191 A 191 A ? -0.1 
181 GLY 181 A 181 A ? PHE 189 A 189 A ? -0.6 ARG 183 A 183 A ? -0.4 ASN 180 A 180 A ? -0.2 GLY 185 A 185 A ? -0.1 
182 LYS 182 A 182 A ? ARG 183 A 183 A ? -0.1 CYS 184 A 184 A ? -0.1 CYS 184 A 184 A ? -0.4 GLY 181 A 181 A ? -0.0 
183 ARG 183 A 183 A ? PHE 189 A 189 A ? -0.1 CYS 159 A 159 A ? -0.0 ASP 186 A 186 A ? -1.6 GLY 181 A 181 A ? -0.4 
184 CYS 184 A 184 A ? LYS 182 A 182 A ? -0.4 GLY 185 A 185 A ? -0.2 CYS 159 A 159 A ? -0.2 GLY 157 A 157 A ? -0.1 
185 GLY 185 A 185 A ? PHE 158 A 158 A ? -0.5 ASP 186 A 186 A ? -0.2 ARG 156 A 156 A ? -0.4 ARG 187 A 187 A ? -0.4 
186 ASP 186 A 186 A ? ARG 183 A 183 A ? -1.6 PHE 189 A 189 A ? -0.3 PHE 189 A 189 A ? -0.4 GLY 185 A 185 A ? -0.2 
187 ARG 187 A 187 A ? GLY 185 A 185 A ? -0.4 TRP 188 A 188 A ? -0.2 ASP 186 A 186 A ? -0.1 GLY 185 A 185 A ? -0.0 
188 TRP 188 A 188 A ? PHE 189 A 189 A ? -0.3 SER 137 A 137 A ? -0.0 ARG 187 A 187 A ? -0.2 ASP 186 A 186 A ? -0.1 
189 PHE 189 A 189 A ? ASP 186 A 186 A ? -0.4 ARG 183 A 183 A ? -0.1 GLY 181 A 181 A ? -0.6 ASP 186 A 186 A ? -0.3 
190 PRO 190 A 190 A ? ?   ?   ? ?   ? ? ?    ?   ?   ? ?   ? ? ?    ALA 150 A 150 A ? -0.2 VAL 192 A 192 A ? -0.1 
191 ASP 191 A 191 A ? ALA 149 A 149 A ? -1.6 ASN 180 A 180 A ? -0.1 ALA 149 A 149 A ? -1.8 TYR 193 A 193 A ? -0.5 
192 VAL 192 A 192 A ? PHE 179 A 179 A ? -2.6 CYS 148 A 148 A ? -0.2 SER 178 A 178 A ? -2.0 PHE 179 A 179 A ? -1.5 
193 TYR 193 A 193 A ? VAL 147 A 147 A ? -3.1 ASP 191 A 191 A ? -0.5 VAL 147 A 147 A ? -2.3 LEU 195 A 195 A ? -0.5 
194 THR 194 A 194 A ? ILE 176 A 176 A ? -2.6 VAL 192 A 192 A ? -0.3 ILE 176 A 176 A ? -1.4 ILE 196 A 196 A ? -0.7 
195 LEU 195 A 195 A ? ASN 145 A 145 A ? -2.8 TYR 193 A 193 A ? -0.5 ASN 198 A 198 A ? -0.9 GLY 175 A 175 A ? -0.2 
196 ILE 196 A 196 A ? LEU 174 A 174 A ? -2.0 THR 194 A 194 A ? -0.7 TYR 199 A 199 A ? -2.9 ILE 200 A 200 A ? -0.3 
197 ALA 197 A 197 A ? LEU 174 A 174 A ? -0.5 ASN 198 A 198 A ? -0.3 ILE 200 A 200 A ? -0.9 ILE 196 A 196 A ? -0.2 
198 ASN 198 A 198 A ? LEU 195 A 195 A ? -0.9 TYR 199 A 199 A ? -0.2 ALA 197 A 197 A ? -0.3 ILE 196 A 196 A ? -0.2 
199 TYR 199 A 199 A ? ILE 196 A 196 A ? -2.9 LEU 195 A 195 A ? -0.2 ILE 203 A 203 A ? -3.0 ASN 198 A 198 A ? -0.2 
200 ILE 200 A 200 A ? ALA 197 A 197 A ? -0.9 ILE 196 A 196 A ? -0.3 ARG 204 A 204 A ? -2.8 PHE 205 A 205 A ? -0.3 
201 PRO 201 A 201 A ? ?   ?   ? ?   ? ? ?    ?   ?   ? ?   ? ? ?    PHE 205 A 205 A ? -2.1 ILE 200 A 200 A ? -0.2 
202 TRP 202 A 202 A ? ARG 204 A 204 A ? -0.2 ILE 203 A 203 A ? -0.2 ILE 206 A 206 A ? -2.2 ILE 200 A 200 A ? -0.2 
203 ILE 203 A 203 A ? TYR 199 A 199 A ? -3.0 ARG 204 A 204 A ? -0.2 LEU 207 A 207 A ? -2.6 GLN 208 A 208 A ? -0.2 
204 ARG 204 A 204 A ? ILE 200 A 200 A ? -2.8 PHE 205 A 205 A ? -0.2 GLN 208 A 208 A ? -1.9 ILE 203 A 203 A ? -0.2 
205 PHE 205 A 205 A ? PRO 201 A 201 A ? -2.1 ILE 200 A 200 A ? -0.3 THR 209 A 209 A ? -1.6 PHE 210 A 210 A ? -0.2 
206 ILE 206 A 206 A ? TRP 202 A 202 A ? -2.2 LEU 207 A 207 A ? -0.2 PHE 210 A 210 A ? -2.5 ARG 204 A 204 A ? -0.2 
207 LEU 207 A 207 A ? ILE 203 A 203 A ? -2.6 GLN 208 A 208 A ? -0.2 ILE 206 A 206 A ? -0.2 PHE 205 A 205 A ? -0.2 
208 GLN 208 A 208 A ? ARG 204 A 204 A ? -1.9 ILE 203 A 203 A ? -0.2 LEU 207 A 207 A ? -0.2 ILE 206 A 206 A ? -0.2 
209 THR 209 A 209 A ? PHE 205 A 205 A ? -1.6 ARG 204 A 204 A ? -0.2 LEU 207 A 207 A ? -0.2 ILE 206 A 206 A ? -0.2 
210 PHE 210 A 210 A ? ILE 206 A 206 A ? -2.5 PHE 205 A 205 A ? -0.2 LEU 207 A 207 A ? -0.2 GLN 208 A 208 A ? -0.1 
# 
loop_
_dssp_statistics_histogram.entry_id 
_dssp_statistics_histogram.type 
_dssp_statistics_histogram.1 
_dssp_statistics_histogram.2 
_dssp_statistics_histogram.3 
_dssp_statistics_histogram.4 
_dssp_statistics_histogram.5 
_dssp_statistics_histogram.6 
_dssp_statistics_histogram.7 
_dssp_statistics_histogram.8 
_dssp_statistics_histogram.9 
_dssp_statistics_histogram.10 
_dssp_statistics_histogram.11 
_dssp_statistics_histogram.12 
_dssp_statistics_histogram.13 
_dssp_statistics_histogram.14 
_dssp_statistics_histogram.15 
_dssp_statistics_histogram.16 
_dssp_statistics_histogram.17 
_dssp_statistics_histogram.18 
_dssp_statistics_histogram.19 
_dssp_statistics_histogram.20 
_dssp_statistics_histogram.21 
_dssp_statistics_histogram.22 
_dssp_statistics_histogram.23 
_dssp_statistics_histogram.24 
_dssp_statistics_histogram.25 
_dssp_statistics_histogram.26 
_dssp_statistics_histogram.27 
_dssp_statistics_histogram.28 
_dssp_statistics_histogram.29 
_dssp_statistics_histogram.30 
Protobothrops_mucrosquamatus_GeneID=114922240 residues_per_alpha_helix        0 0 0 0 0 0 1 0 0 1 0 0 0 0 0 0 0 0 0 0 0 0 0 0 0 0 0 
0 0 0 
Protobothrops_mucrosquamatus_GeneID=114922240 parallel_bridges_per_ladder     1 0 0 0 0 0 0 0 0 0 0 0 0 0 0 0 0 0 0 0 0 0 0 0 0 0 0 
0 0 0 
Protobothrops_mucrosquamatus_GeneID=114922240 antiparallel_bridges_per_ladder 2 1 2 6 2 1 0 0 0 0 0 0 0 0 0 0 0 0 0 0 0 0 0 0 0 0 0 
0 0 0 
Protobothrops_mucrosquamatus_GeneID=114922240 ladders_per_sheet               0 0 2 0 0 0 1 0 0 0 0 0 0 0 0 0 0 0 0 0 0 0 0 0 0 0 0 
0 0 0 
# 
loop_
_dssp_statistics_hbond.entry_id 
_dssp_statistics_hbond.type 
_dssp_statistics_hbond.count 
_dssp_statistics_hbond.count_per_100 
Protobothrops_mucrosquamatus_GeneID=114922240 O(I)-->H-N(J)          128 61.0 
Protobothrops_mucrosquamatus_GeneID=114922240 'PARALLEL BRIDGES'     2   1.0  
Protobothrops_mucrosquamatus_GeneID=114922240 'ANTIPARALLEL BRIDGES' 67  31.9 
Protobothrops_mucrosquamatus_GeneID=114922240 O(I)-->H-N(I-5)        3   1.4  
Protobothrops_mucrosquamatus_GeneID=114922240 O(I)-->H-N(I-4)        1   0.5  
Protobothrops_mucrosquamatus_GeneID=114922240 O(I)-->H-N(I-3)        4   1.9  
Protobothrops_mucrosquamatus_GeneID=114922240 O(I)-->H-N(I-2)        0   0.0  
Protobothrops_mucrosquamatus_GeneID=114922240 O(I)-->H-N(I-1)        0   0.0  
Protobothrops_mucrosquamatus_GeneID=114922240 O(I)-->H-N(I+0)        0   0.0  
Protobothrops_mucrosquamatus_GeneID=114922240 O(I)-->H-N(I+1)        0   0.0  
Protobothrops_mucrosquamatus_GeneID=114922240 O(I)-->H-N(I+2)        16  7.6  
Protobothrops_mucrosquamatus_GeneID=114922240 O(I)-->H-N(I+3)        17  8.1  
Protobothrops_mucrosquamatus_GeneID=114922240 O(I)-->H-N(I+4)        14  6.7  
Protobothrops_mucrosquamatus_GeneID=114922240 O(I)-->H-N(I+5)        2   1.0  
# 
_dssp_statistics.entry_id                       Protobothrops_mucrosquamatus_GeneID=114922240 
_dssp_statistics.nr_of_residues                 210 
_dssp_statistics.nr_of_chains                   1 
_dssp_statistics.nr_of_ss_bridges_total         0 
_dssp_statistics.nr_of_ss_bridges_intra_chain   0 
_dssp_statistics.nr_of_ss_bridges_inter_chain   0 
# 
loop_
_chem_comp.id 
_chem_comp.type 
_chem_comp.mon_nstd_flag 
_chem_comp.name 
_chem_comp.formula 
_chem_comp.formula_weight 
ALA 'L-PEPTIDE LINKING' y ALANINE         'C3 H7 N O2'     89.093 
ARG 'L-PEPTIDE LINKING' y ARGININE        'C6 H15 N4 O2'  175.209 
ASN 'L-PEPTIDE LINKING' y ASPARAGINE      'C4 H8 N2 O3'   132.118 
ASP 'L-PEPTIDE LINKING' y 'ASPARTIC ACID' 'C4 H7 N O4'    133.103 
CYS 'L-PEPTIDE LINKING' y CYSTEINE        'C3 H7 N O2 S'  121.158 
GLN 'L-PEPTIDE LINKING' y GLUTAMINE       'C5 H10 N2 O3'  146.144 
GLU 'L-PEPTIDE LINKING' y 'GLUTAMIC ACID' 'C5 H9 N O4'    147.129 
GLY 'PEPTIDE LINKING'   y GLYCINE         'C2 H5 N O2'     75.067 
HIS 'L-PEPTIDE LINKING' y HISTIDINE       'C6 H10 N3 O2'  156.162 
ILE 'L-PEPTIDE LINKING' y ISOLEUCINE      'C6 H13 N O2'   131.173 
LEU 'L-PEPTIDE LINKING' y LEUCINE         'C6 H13 N O2'   131.173 
LYS 'L-PEPTIDE LINKING' y LYSINE          'C6 H15 N2 O2'  147.195 
MET 'L-PEPTIDE LINKING' y METHIONINE      'C5 H11 N O2 S' 149.211 
PHE 'L-PEPTIDE LINKING' y PHENYLALANINE   'C9 H11 N O2'   165.189 
PRO 'L-PEPTIDE LINKING' y PROLINE         'C5 H9 N O2'     115.13 
SER 'L-PEPTIDE LINKING' y SERINE          'C3 H7 N O3'    105.093 
THR 'L-PEPTIDE LINKING' y THREONINE       'C4 H9 N O3'    119.119 
TRP 'L-PEPTIDE LINKING' y TRYPTOPHAN      'C11 H12 N2 O2' 204.225 
TYR 'L-PEPTIDE LINKING' y TYROSINE        'C9 H11 N O3'   181.189 
VAL 'L-PEPTIDE LINKING' y VALINE          'C5 H11 N O2'   117.146 
# 
loop_
_atom_type.symbol 
N 
C 
O 
S 
# 
loop_
_entity_poly_seq.entity_id 
_entity_poly_seq.num 
_entity_poly_seq.mon_id 
_entity_poly_seq.hetero 
1   1 MET n 
1   2 ALA n 
1   3 SER n 
1   4 ILE n 
1   5 GLN n 
1   6 GLN n 
1   7 GLU n 
1   8 ASN n 
1   9 ARG n 
1  10 HIS n 
1  11 LEU n 
1  12 CYS n 
1  13 GLY n 
1  14 GLY n 
1  15 PHE n 
1  16 LEU n 
1  17 VAL n 
1  18 GLY n 
1  19 ARG n 
1  20 ASN n 
1  21 TRP n 
1  22 VAL n 
1  23 MET n 
1  24 THR n 
1  25 ALA n 
1  26 ALA n 
1  27 HIS n 
1  28 CYS n 
1  29 GLN n 
1  30 SER n 
1  31 ALA n 
1  32 GLU n 
1  33 PHE n 
1  34 ARG n 
1  35 VAL n 
1  36 ILE n 
1  37 LEU n 
1  38 GLY n 
1  39 ALA n 
1  40 HIS n 
1  41 SER n 
1  42 LEU n 
1  43 LYS n 
1  44 LYS n 
1  45 PRO n 
1  46 GLU n 
1  47 ALA n 
1  48 SER n 
1  49 GLN n 
1  50 GLN n 
1  51 ILE n 
1  52 PHE n 
1  53 GLY n 
1  54 ILE n 
1  55 LYS n 
1  56 ASN n 
1  57 SER n 
1  58 ILE n 
1  59 ALA n 
1  60 HIS n 
1  61 PRO n 
1  62 LEU n 
1  63 PHE n 
1  64 ASN n 
1  65 PRO n 
1  66 GLU n 
1  67 THR n 
1  68 VAL n 
1  69 LYS n 
1  70 ASN n 
1  71 ASP n 
1  72 ILE n 
1  73 ARG n 
1  74 LEU n 
1  75 LEU n 
1  76 LYS n 
1  77 LEU n 
1  78 ASN n 
1  79 ARG n 
1  80 SER n 
1  81 ALA n 
1  82 ILE n 
1  83 PHE n 
1  84 ASN n 
1  85 LYS n 
1  86 ASN n 
1  87 VAL n 
1  88 ARG n 
1  89 ARG n 
1  90 ILE n 
1  91 LYS n 
1  92 LEU n 
1  93 PRO n 
1  94 GLN n 
1  95 ASN n 
1  96 ASP n 
1  97 PRO n 
1  98 CYS n 
1  99 PRO n 
1 100 GLY n 
1 101 LEU n 
1 102 PRO n 
1 103 CYS n 
1 104 HIS n 
1 105 VAL n 
1 106 LEU n 
1 107 GLY n 
1 108 TRP n 
1 109 GLY n 
1 110 ASP n 
1 111 ILE n 
1 112 THR n 
1 113 ASN n 
1 114 TYR n 
1 115 ALA n 
1 116 THR n 
1 117 VAL n 
1 118 PRO n 
1 119 THR n 
1 120 GLU n 
1 121 LEU n 
1 122 MET n 
1 123 GLU n 
1 124 ALA n 
1 125 ASN n 
1 126 THR n 
1 127 THR n 
1 128 ILE n 
1 129 VAL n 
1 130 ASP n 
1 131 ARG n 
1 132 LYS n 
1 133 ALA n 
1 134 CYS n 
1 135 ASN n 
1 136 ASP n 
1 137 SER n 
1 138 TRP n 
1 139 GLU n 
1 140 GLY n 
1 141 HIS n 
1 142 VAL n 
1 143 SER n 
1 144 LYS n 
1 145 ASN n 
1 146 MET n 
1 147 VAL n 
1 148 CYS n 
1 149 ALA n 
1 150 ALA n 
1 151 SER n 
1 152 THR n 
1 153 SER n 
1 154 VAL n 
1 155 LEU n 
1 156 ARG n 
1 157 GLY n 
1 158 PHE n 
1 159 CYS n 
1 160 SER n 
1 161 GLY n 
1 162 ASP n 
1 163 SER n 
1 164 GLY n 
1 165 GLY n 
1 166 PRO n 
1 167 LEU n 
1 168 VAL n 
1 169 CYS n 
1 170 GLY n 
1 171 LYS n 
1 172 HIS n 
1 173 VAL n 
1 174 LEU n 
1 175 GLY n 
1 176 ILE n 
1 177 VAL n 
1 178 SER n 
1 179 PHE n 
1 180 ASN n 
1 181 GLY n 
1 182 LYS n 
1 183 ARG n 
1 184 CYS n 
1 185 GLY n 
1 186 ASP n 
1 187 ARG n 
1 188 TRP n 
1 189 PHE n 
1 190 PRO n 
1 191 ASP n 
1 192 VAL n 
1 193 TYR n 
1 194 THR n 
1 195 LEU n 
1 196 ILE n 
1 197 ALA n 
1 198 ASN n 
1 199 TYR n 
1 200 ILE n 
1 201 PRO n 
1 202 TRP n 
1 203 ILE n 
1 204 ARG n 
1 205 PHE n 
1 206 ILE n 
1 207 LEU n 
1 208 GLN n 
1 209 THR n 
1 210 PHE n 
# 
loop_
_pdbx_poly_seq_scheme.asym_id 
_pdbx_poly_seq_scheme.entity_id 
_pdbx_poly_seq_scheme.seq_id 
_pdbx_poly_seq_scheme.mon_id 
_pdbx_poly_seq_scheme.ndb_seq_num 
_pdbx_poly_seq_scheme.pdb_seq_num 
_pdbx_poly_seq_scheme.auth_seq_num 
_pdbx_poly_seq_scheme.pdb_mon_id 
_pdbx_poly_seq_scheme.auth_mon_id 
_pdbx_poly_seq_scheme.pdb_strand_id 
_pdbx_poly_seq_scheme.pdb_ins_code 
_pdbx_poly_seq_scheme.hetero 
A 1   1 MET   1 1   1   MET MET A ? n 
A 1   2 ALA   2 2   2   ALA ALA A ? n 
A 1   3 SER   3 3   3   SER SER A ? n 
A 1   4 ILE   4 4   4   ILE ILE A ? n 
A 1   5 GLN   5 5   5   GLN GLN A ? n 
A 1   6 GLN   6 6   6   GLN GLN A ? n 
A 1   7 GLU   7 7   7   GLU GLU A ? n 
A 1   8 ASN   8 8   8   ASN ASN A ? n 
A 1   9 ARG   9 9   9   ARG ARG A ? n 
A 1  10 HIS  10 10  10  HIS HIS A ? n 
A 1  11 LEU  11 11  11  LEU LEU A ? n 
A 1  12 CYS  12 12  12  CYS CYS A ? n 
A 1  13 GLY  13 13  13  GLY GLY A ? n 
A 1  14 GLY  14 14  14  GLY GLY A ? n 
A 1  15 PHE  15 15  15  PHE PHE A ? n 
A 1  16 LEU  16 16  16  LEU LEU A ? n 
A 1  17 VAL  17 17  17  VAL VAL A ? n 
A 1  18 GLY  18 18  18  GLY GLY A ? n 
A 1  19 ARG  19 19  19  ARG ARG A ? n 
A 1  20 ASN  20 20  20  ASN ASN A ? n 
A 1  21 TRP  21 21  21  TRP TRP A ? n 
A 1  22 VAL  22 22  22  VAL VAL A ? n 
A 1  23 MET  23 23  23  MET MET A ? n 
A 1  24 THR  24 24  24  THR THR A ? n 
A 1  25 ALA  25 25  25  ALA ALA A ? n 
A 1  26 ALA  26 26  26  ALA ALA A ? n 
A 1  27 HIS  27 27  27  HIS HIS A ? n 
A 1  28 CYS  28 28  28  CYS CYS A ? n 
A 1  29 GLN  29 29  29  GLN GLN A ? n 
A 1  30 SER  30 30  30  SER SER A ? n 
A 1  31 ALA  31 31  31  ALA ALA A ? n 
A 1  32 GLU  32 32  32  GLU GLU A ? n 
A 1  33 PHE  33 33  33  PHE PHE A ? n 
A 1  34 ARG  34 34  34  ARG ARG A ? n 
A 1  35 VAL  35 35  35  VAL VAL A ? n 
A 1  36 ILE  36 36  36  ILE ILE A ? n 
A 1  37 LEU  37 37  37  LEU LEU A ? n 
A 1  38 GLY  38 38  38  GLY GLY A ? n 
A 1  39 ALA  39 39  39  ALA ALA A ? n 
A 1  40 HIS  40 40  40  HIS HIS A ? n 
A 1  41 SER  41 41  41  SER SER A ? n 
A 1  42 LEU  42 42  42  LEU LEU A ? n 
A 1  43 LYS  43 43  43  LYS LYS A ? n 
A 1  44 LYS  44 44  44  LYS LYS A ? n 
A 1  45 PRO  45 45  45  PRO PRO A ? n 
A 1  46 GLU  46 46  46  GLU GLU A ? n 
A 1  47 ALA  47 47  47  ALA ALA A ? n 
A 1  48 SER  48 48  48  SER SER A ? n 
A 1  49 GLN  49 49  49  GLN GLN A ? n 
A 1  50 GLN  50 50  50  GLN GLN A ? n 
A 1  51 ILE  51 51  51  ILE ILE A ? n 
A 1  52 PHE  52 52  52  PHE PHE A ? n 
A 1  53 GLY  53 53  53  GLY GLY A ? n 
A 1  54 ILE  54 54  54  ILE ILE A ? n 
A 1  55 LYS  55 55  55  LYS LYS A ? n 
A 1  56 ASN  56 56  56  ASN ASN A ? n 
A 1  57 SER  57 57  57  SER SER A ? n 
A 1  58 ILE  58 58  58  ILE ILE A ? n 
A 1  59 ALA  59 59  59  ALA ALA A ? n 
A 1  60 HIS  60 60  60  HIS HIS A ? n 
A 1  61 PRO  61 61  61  PRO PRO A ? n 
A 1  62 LEU  62 62  62  LEU LEU A ? n 
A 1  63 PHE  63 63  63  PHE PHE A ? n 
A 1  64 ASN  64 64  64  ASN ASN A ? n 
A 1  65 PRO  65 65  65  PRO PRO A ? n 
A 1  66 GLU  66 66  66  GLU GLU A ? n 
A 1  67 THR  67 67  67  THR THR A ? n 
A 1  68 VAL  68 68  68  VAL VAL A ? n 
A 1  69 LYS  69 69  69  LYS LYS A ? n 
A 1  70 ASN  70 70  70  ASN ASN A ? n 
A 1  71 ASP  71 71  71  ASP ASP A ? n 
A 1  72 ILE  72 72  72  ILE ILE A ? n 
A 1  73 ARG  73 73  73  ARG ARG A ? n 
A 1  74 LEU  74 74  74  LEU LEU A ? n 
A 1  75 LEU  75 75  75  LEU LEU A ? n 
A 1  76 LYS  76 76  76  LYS LYS A ? n 
A 1  77 LEU  77 77  77  LEU LEU A ? n 
A 1  78 ASN  78 78  78  ASN ASN A ? n 
A 1  79 ARG  79 79  79  ARG ARG A ? n 
A 1  80 SER  80 80  80  SER SER A ? n 
A 1  81 ALA  81 81  81  ALA ALA A ? n 
A 1  82 ILE  82 82  82  ILE ILE A ? n 
A 1  83 PHE  83 83  83  PHE PHE A ? n 
A 1  84 ASN  84 84  84  ASN ASN A ? n 
A 1  85 LYS  85 85  85  LYS LYS A ? n 
A 1  86 ASN  86 86  86  ASN ASN A ? n 
A 1  87 VAL  87 87  87  VAL VAL A ? n 
A 1  88 ARG  88 88  88  ARG ARG A ? n 
A 1  89 ARG  89 89  89  ARG ARG A ? n 
A 1  90 ILE  90 90  90  ILE ILE A ? n 
A 1  91 LYS  91 91  91  LYS LYS A ? n 
A 1  92 LEU  92 92  92  LEU LEU A ? n 
A 1  93 PRO  93 93  93  PRO PRO A ? n 
A 1  94 GLN  94 94  94  GLN GLN A ? n 
A 1  95 ASN  95 95  95  ASN ASN A ? n 
A 1  96 ASP  96 96  96  ASP ASP A ? n 
A 1  97 PRO  97 97  97  PRO PRO A ? n 
A 1  98 CYS  98 98  98  CYS CYS A ? n 
A 1  99 PRO  99 99  99  PRO PRO A ? n 
A 1 100 GLY 100 100 100 GLY GLY A ? n 
A 1 101 LEU 101 101 101 LEU LEU A ? n 
A 1 102 PRO 102 102 102 PRO PRO A ? n 
A 1 103 CYS 103 103 103 CYS CYS A ? n 
A 1 104 HIS 104 104 104 HIS HIS A ? n 
A 1 105 VAL 105 105 105 VAL VAL A ? n 
A 1 106 LEU 106 106 106 LEU LEU A ? n 
A 1 107 GLY 107 107 107 GLY GLY A ? n 
A 1 108 TRP 108 108 108 TRP TRP A ? n 
A 1 109 GLY 109 109 109 GLY GLY A ? n 
A 1 110 ASP 110 110 110 ASP ASP A ? n 
A 1 111 ILE 111 111 111 ILE ILE A ? n 
A 1 112 THR 112 112 112 THR THR A ? n 
A 1 113 ASN 113 113 113 ASN ASN A ? n 
A 1 114 TYR 114 114 114 TYR TYR A ? n 
A 1 115 ALA 115 115 115 ALA ALA A ? n 
A 1 116 THR 116 116 116 THR THR A ? n 
A 1 117 VAL 117 117 117 VAL VAL A ? n 
A 1 118 PRO 118 118 118 PRO PRO A ? n 
A 1 119 THR 119 119 119 THR THR A ? n 
A 1 120 GLU 120 120 120 GLU GLU A ? n 
A 1 121 LEU 121 121 121 LEU LEU A ? n 
A 1 122 MET 122 122 122 MET MET A ? n 
A 1 123 GLU 123 123 123 GLU GLU A ? n 
A 1 124 ALA 124 124 124 ALA ALA A ? n 
A 1 125 ASN 125 125 125 ASN ASN A ? n 
A 1 126 THR 126 126 126 THR THR A ? n 
A 1 127 THR 127 127 127 THR THR A ? n 
A 1 128 ILE 128 128 128 ILE ILE A ? n 
A 1 129 VAL 129 129 129 VAL VAL A ? n 
A 1 130 ASP 130 130 130 ASP ASP A ? n 
A 1 131 ARG 131 131 131 ARG ARG A ? n 
A 1 132 LYS 132 132 132 LYS LYS A ? n 
A 1 133 ALA 133 133 133 ALA ALA A ? n 
A 1 134 CYS 134 134 134 CYS CYS A ? n 
A 1 135 ASN 135 135 135 ASN ASN A ? n 
A 1 136 ASP 136 136 136 ASP ASP A ? n 
A 1 137 SER 137 137 137 SER SER A ? n 
A 1 138 TRP 138 138 138 TRP TRP A ? n 
A 1 139 GLU 139 139 139 GLU GLU A ? n 
A 1 140 GLY 140 140 140 GLY GLY A ? n 
A 1 141 HIS 141 141 141 HIS HIS A ? n 
A 1 142 VAL 142 142 142 VAL VAL A ? n 
A 1 143 SER 143 143 143 SER SER A ? n 
A 1 144 LYS 144 144 144 LYS LYS A ? n 
A 1 145 ASN 145 145 145 ASN ASN A ? n 
A 1 146 MET 146 146 146 MET MET A ? n 
A 1 147 VAL 147 147 147 VAL VAL A ? n 
A 1 148 CYS 148 148 148 CYS CYS A ? n 
A 1 149 ALA 149 149 149 ALA ALA A ? n 
A 1 150 ALA 150 150 150 ALA ALA A ? n 
A 1 151 SER 151 151 151 SER SER A ? n 
A 1 152 THR 152 152 152 THR THR A ? n 
A 1 153 SER 153 153 153 SER SER A ? n 
A 1 154 VAL 154 154 154 VAL VAL A ? n 
A 1 155 LEU 155 155 155 LEU LEU A ? n 
A 1 156 ARG 156 156 156 ARG ARG A ? n 
A 1 157 GLY 157 157 157 GLY GLY A ? n 
A 1 158 PHE 158 158 158 PHE PHE A ? n 
A 1 159 CYS 159 159 159 CYS CYS A ? n 
A 1 160 SER 160 160 160 SER SER A ? n 
A 1 161 GLY 161 161 161 GLY GLY A ? n 
A 1 162 ASP 162 162 162 ASP ASP A ? n 
A 1 163 SER 163 163 163 SER SER A ? n 
A 1 164 GLY 164 164 164 GLY GLY A ? n 
A 1 165 GLY 165 165 165 GLY GLY A ? n 
A 1 166 PRO 166 166 166 PRO PRO A ? n 
A 1 167 LEU 167 167 167 LEU LEU A ? n 
A 1 168 VAL 168 168 168 VAL VAL A ? n 
A 1 169 CYS 169 169 169 CYS CYS A ? n 
A 1 170 GLY 170 170 170 GLY GLY A ? n 
A 1 171 LYS 171 171 171 LYS LYS A ? n 
A 1 172 HIS 172 172 172 HIS HIS A ? n 
A 1 173 VAL 173 173 173 VAL VAL A ? n 
A 1 174 LEU 174 174 174 LEU LEU A ? n 
A 1 175 GLY 175 175 175 GLY GLY A ? n 
A 1 176 ILE 176 176 176 ILE ILE A ? n 
A 1 177 VAL 177 177 177 VAL VAL A ? n 
A 1 178 SER 178 178 178 SER SER A ? n 
A 1 179 PHE 179 179 179 PHE PHE A ? n 
A 1 180 ASN 180 180 180 ASN ASN A ? n 
A 1 181 GLY 181 181 181 GLY GLY A ? n 
A 1 182 LYS 182 182 182 LYS LYS A ? n 
A 1 183 ARG 183 183 183 ARG ARG A ? n 
A 1 184 CYS 184 184 184 CYS CYS A ? n 
A 1 185 GLY 185 185 185 GLY GLY A ? n 
A 1 186 ASP 186 186 186 ASP ASP A ? n 
A 1 187 ARG 187 187 187 ARG ARG A ? n 
A 1 188 TRP 188 188 188 TRP TRP A ? n 
A 1 189 PHE 189 189 189 PHE PHE A ? n 
A 1 190 PRO 190 190 190 PRO PRO A ? n 
A 1 191 ASP 191 191 191 ASP ASP A ? n 
A 1 192 VAL 192 192 192 VAL VAL A ? n 
A 1 193 TYR 193 193 193 TYR TYR A ? n 
A 1 194 THR 194 194 194 THR THR A ? n 
A 1 195 LEU 195 195 195 LEU LEU A ? n 
A 1 196 ILE 196 196 196 ILE ILE A ? n 
A 1 197 ALA 197 197 197 ALA ALA A ? n 
A 1 198 ASN 198 198 198 ASN ASN A ? n 
A 1 199 TYR 199 199 199 TYR TYR A ? n 
A 1 200 ILE 200 200 200 ILE ILE A ? n 
A 1 201 PRO 201 201 201 PRO PRO A ? n 
A 1 202 TRP 202 202 202 TRP TRP A ? n 
A 1 203 ILE 203 203 203 ILE ILE A ? n 
A 1 204 ARG 204 204 204 ARG ARG A ? n 
A 1 205 PHE 205 205 205 PHE PHE A ? n 
A 1 206 ILE 206 206 206 ILE ILE A ? n 
A 1 207 LEU 207 207 207 LEU LEU A ? n 
A 1 208 GLN 208 208 208 GLN GLN A ? n 
A 1 209 THR 209 209 209 THR THR A ? n 
A 1 210 PHE 210 210 210 PHE PHE A ? n 
# 
loop_
_atom_site.group_PDB 
_atom_site.id 
_atom_site.type_symbol 
_atom_site.label_atom_id 
_atom_site.label_alt_id 
_atom_site.label_comp_id 
_atom_site.label_asym_id 
_atom_site.label_entity_id 
_atom_site.label_seq_id 
_atom_site.pdbx_PDB_ins_code 
_atom_site.Cartn_x 
_atom_site.Cartn_y 
_atom_site.Cartn_z 
_atom_site.occupancy 
_atom_site.B_iso_or_equiv 
_atom_site.pdbx_formal_charge 
_atom_site.auth_seq_id 
_atom_site.auth_comp_id 
_atom_site.auth_asym_id 
_atom_site.auth_atom_id 
_atom_site.pdbx_PDB_model_num 
ATOM 1    N N   ? MET A 1   1 ? -12.012  -2.380  -1.367 1.000 94.730 ? 1   MET A N   1 
ATOM 2    C CA  ? MET A 1   1 ? -11.036  -1.349  -1.027 1.000 94.730 ? 1   MET A CA  1 
ATOM 3    C C   ? MET A 1   1 ? -11.318  -0.767   0.354 1.000 94.730 ? 1   MET A C   1 
ATOM 4    C CB  ? MET A 1   1 ? -11.043  -0.235  -2.075 1.000 94.730 ? 1   MET A CB  1 
ATOM 5    O O   ? MET A 1   1 ? -12.471  -0.489   0.692 1.000 94.730 ? 1   MET A O   1 
ATOM 6    C CG  ? MET A 1   1 ? -10.307  -0.594  -3.356 1.000 94.730 ? 1   MET A CG  1 
ATOM 7    S SD  ? MET A 1   1 ?  -8.524  -0.927  -3.073 1.000 94.730 ? 1   MET A SD  1 
ATOM 8    C CE  ? MET A 1   1 ?  -7.985   0.702  -2.483 1.000 94.730 ? 1   MET A CE  1 
ATOM 9    N N   ? ALA A 1   2 ? -10.323  -0.644   1.181 1.000 97.220 ? 2   ALA A N   1 
ATOM 10   C CA  ? ALA A 1   2 ? -10.426  -0.055   2.513 1.000 97.220 ? 2   ALA A CA  1 
ATOM 11   C C   ? ALA A 1   2 ?  -9.822   1.346   2.541 1.000 97.220 ? 2   ALA A C   1 
ATOM 12   C CB  ? ALA A 1   2 ?  -9.740  -0.947   3.545 1.000 97.220 ? 2   ALA A CB  1 
ATOM 13   O O   ? ALA A 1   2 ?  -8.706   1.558   2.061 1.000 97.220 ? 2   ALA A O   1 
ATOM 14   N N   ? SER A 1   3 ? -10.622   2.284   3.002 1.000 96.740 ? 3   SER A N   1 
ATOM 15   C CA  ? SER A 1   3 ? -10.097   3.611   3.307 1.000 96.740 ? 3   SER A CA  1 
ATOM 16   C C   ? SER A 1   3 ?  -9.667   3.713   4.767 1.000 96.740 ? 3   SER A C   1 
ATOM 17   C CB  ? SER A 1   3 ? -11.140   4.685   2.998 1.000 96.740 ? 3   SER A CB  1 
ATOM 18   O O   ? SER A 1   3 ? -10.498   3.615   5.672 1.000 96.740 ? 3   SER A O   1 
ATOM 19   O OG  ? SER A 1   3 ? -10.628   5.978   3.274 1.000 96.740 ? 3   SER A OG  1 
ATOM 20   N N   ? ILE A 1   4 ?  -8.379   3.909   5.024 1.000 96.460 ? 4   ILE A N   1 
ATOM 21   C CA  ? ILE A 1   4 ?  -7.837   4.090   6.366 1.000 96.460 ? 4   ILE A CA  1 
ATOM 22   C C   ? ILE A 1   4 ?  -7.765   5.579   6.697 1.000 96.460 ? 4   ILE A C   1 
ATOM 23   C CB  ? ILE A 1   4 ?  -6.440   3.443   6.504 1.000 96.460 ? 4   ILE A CB  1 
ATOM 24   O O   ? ILE A 1   4 ?  -7.048   6.334   6.037 1.000 96.460 ? 4   ILE A O   1 
ATOM 25   C CG1 ? ILE A 1   4 ?  -6.504   1.954   6.142 1.000 96.460 ? 4   ILE A CG1 1 
ATOM 26   C CG2 ? ILE A 1   4 ?  -5.891   3.639   7.920 1.000 96.460 ? 4   ILE A CG2 1 
ATOM 27   C CD1 ? ILE A 1   4 ?  -5.141   1.316   5.908 1.000 96.460 ? 4   ILE A CD1 1 
ATOM 28   N N   ? GLN A 1   5 ?  -8.570   5.933   7.698 1.000 94.690 ? 5   GLN A N   1 
ATOM 29   C CA  ? GLN A 1   5 ?  -8.801   7.357   7.918 1.000 94.690 ? 5   GLN A CA  1 
ATOM 30   C C   ? GLN A 1   5 ?  -8.261   7.799   9.275 1.000 94.690 ? 5   GLN A C   1 
ATOM 31   C CB  ? GLN A 1   5 ? -10.292   7.681   7.815 1.000 94.690 ? 5   GLN A CB  1 
ATOM 32   O O   ? GLN A 1   5 ?  -8.216   7.007  10.219 1.000 94.690 ? 5   GLN A O   1 
ATOM 33   C CG  ? GLN A 1   5 ? -10.865   7.507   6.415 1.000 94.690 ? 5   GLN A CG  1 
ATOM 34   C CD  ? GLN A 1   5 ? -12.295   8.001   6.300 1.000 94.690 ? 5   GLN A CD  1 
ATOM 35   N NE2 ? GLN A 1   5 ? -12.834   7.978   5.086 1.000 94.690 ? 5   GLN A NE2 1 
ATOM 36   O OE1 ? GLN A 1   5 ? -12.910   8.398   7.294 1.000 94.690 ? 5   GLN A OE1 1 
ATOM 37   N N   ? GLN A 1   6 ?  -7.797   9.053   9.268 1.000 92.660 ? 6   GLN A N   1 
ATOM 38   C CA  ? GLN A 1   6 ?  -7.496   9.811  10.478 1.000 92.660 ? 6   GLN A CA  1 
ATOM 39   C C   ? GLN A 1   6 ?  -8.250  11.137  10.499 1.000 92.660 ? 6   GLN A C   1 
ATOM 40   C CB  ? GLN A 1   6 ?  -5.991  10.061  10.596 1.000 92.660 ? 6   GLN A CB  1 
ATOM 41   O O   ? GLN A 1   6 ?  -8.178  11.914   9.544 1.000 92.660 ? 6   GLN A O   1 
ATOM 42   C CG  ? GLN A 1   6 ?  -5.577  10.718  11.905 1.000 92.660 ? 6   GLN A CG  1 
ATOM 43   C CD  ? GLN A 1   6 ?  -4.083  10.962  11.993 1.000 92.660 ? 6   GLN A CD  1 
ATOM 44   N NE2 ? GLN A 1   6 ?  -3.551  10.958  13.211 1.000 92.660 ? 6   GLN A NE2 1 
ATOM 45   O OE1 ? GLN A 1   6 ?  -3.411  11.152  10.974 1.000 92.660 ? 6   GLN A OE1 1 
ATOM 46   N N   ? GLU A 1   7 ?  -9.002  11.380  11.574 1.000 89.810 ? 7   GLU A N   1 
ATOM 47   C CA  ? GLU A 1   7 ?  -9.828  12.579  11.672 1.000 89.810 ? 7   GLU A CA  1 
ATOM 48   C C   ? GLU A 1   7 ? -10.700  12.752  10.432 1.000 89.810 ? 7   GLU A C   1 
ATOM 49   C CB  ? GLU A 1   7 ?  -8.954  13.819  11.878 1.000 89.810 ? 7   GLU A CB  1 
ATOM 50   O O   ? GLU A 1   7 ? -10.779  13.847   9.870 1.000 89.810 ? 7   GLU A O   1 
ATOM 51   C CG  ? GLU A 1   7 ?  -8.169  13.809  13.181 1.000 89.810 ? 7   GLU A CG  1 
ATOM 52   C CD  ? GLU A 1   7 ?  -7.308  15.047  13.373 1.000 89.810 ? 7   GLU A CD  1 
ATOM 53   O OE1 ? GLU A 1   7 ?  -6.656  15.174  14.434 1.000 89.810 ? 7   GLU A OE1 1 
ATOM 54   O OE2 ? GLU A 1   7 ?  -7.286  15.897  12.455 1.000 89.810 ? 7   GLU A OE2 1 
ATOM 55   N N   ? ASN A 1   8 ? -11.286  11.613   9.827 1.000 88.180 ? 8   ASN A N   1 
ATOM 56   C CA  ? ASN A 1   8 ? -12.241  11.574   8.725 1.000 88.180 ? 8   ASN A CA  1 
ATOM 57   C C   ? ASN A 1   8 ? -11.581  11.935   7.397 1.000 88.180 ? 8   ASN A C   1 
ATOM 58   C CB  ? ASN A 1   8 ? -13.420  12.509   9.003 1.000 88.180 ? 8   ASN A CB  1 
ATOM 59   O O   ? ASN A 1   8 ? -12.263  12.307   6.441 1.000 88.180 ? 8   ASN A O   1 
ATOM 60   C CG  ? ASN A 1   8 ? -14.288  12.030  10.150 1.000 88.180 ? 8   ASN A CG  1 
ATOM 61   N ND2 ? ASN A 1   8 ? -14.790  12.967  10.946 1.000 88.180 ? 8   ASN A ND2 1 
ATOM 62   O OD1 ? ASN A 1   8 ? -14.505  10.827  10.320 1.000 88.180 ? 8   ASN A OD1 1 
ATOM 63   N N   ? ARG A 1   9 ? -10.224  11.893   7.501 1.000 91.800 ? 9   ARG A N   1 
ATOM 64   C CA  ? ARG A 1   9 ?  -9.454  12.111   6.280 1.000 91.800 ? 9   ARG A CA  1 
ATOM 65   C C   ? ARG A 1   9 ?  -8.760  10.828   5.834 1.000 91.800 ? 9   ARG A C   1 
ATOM 66   C CB  ? ARG A 1   9 ?  -8.421  13.221   6.486 1.000 91.800 ? 9   ARG A CB  1 
ATOM 67   O O   ? ARG A 1   9 ?  -8.142  10.136   6.645 1.000 91.800 ? 9   ARG A O   1 
ATOM 68   C CG  ? ARG A 1   9 ?  -9.030  14.599   6.691 1.000 91.800 ? 9   ARG A CG  1 
ATOM 69   C CD  ? ARG A 1   9 ?  -7.963  15.681   6.771 1.000 91.800 ? 9   ARG A CD  1 
ATOM 70   N NE  ? ARG A 1   9 ?  -8.543  16.991   7.052 1.000 91.800 ? 9   ARG A NE  1 
ATOM 71   N NH1 ? ARG A 1   9 ?  -6.546  18.141   6.887 1.000 91.800 ? 9   ARG A NH1 1 
ATOM 72   N NH2 ? ARG A 1   9 ?  -8.486  19.266   7.364 1.000 91.800 ? 9   ARG A NH2 1 
ATOM 73   C CZ  ? ARG A 1   9 ?  -7.857  18.130   7.100 1.000 91.800 ? 9   ARG A CZ  1 
ATOM 74   N N   ? HIS A 1  10 ?  -8.894  10.608   4.520 1.000 93.800 ? 10  HIS A N   1 
ATOM 75   C CA  ? HIS A 1  10 ?  -8.223   9.445   3.950 1.000 93.800 ? 10  HIS A CA  1 
ATOM 76   C C   ? HIS A 1  10 ?  -6.708   9.607   3.991 1.000 93.800 ? 10  HIS A C   1 
ATOM 77   C CB  ? HIS A 1  10 ?  -8.687   9.211   2.511 1.000 93.800 ? 10  HIS A CB  1 
ATOM 78   O O   ? HIS A 1  10 ?  -6.173  10.613   3.518 1.000 93.800 ? 10  HIS A O   1 
ATOM 79   C CG  ? HIS A 1  10 ?  -7.979   8.085   1.828 1.000 93.800 ? 10  HIS A CG  1 
ATOM 80   C CD2 ? HIS A 1  10 ?  -6.939   8.085   0.961 1.000 93.800 ? 10  HIS A CD2 1 
ATOM 81   N ND1 ? HIS A 1  10 ?  -8.332   6.765   2.008 1.000 93.800 ? 10  HIS A ND1 1 
ATOM 82   C CE1 ? HIS A 1  10 ?  -7.537   6.000   1.280 1.000 93.800 ? 10  HIS A CE1 1 
ATOM 83   N NE2 ? HIS A 1  10 ?  -6.683   6.775   0.635 1.000 93.800 ? 10  HIS A NE2 1 
ATOM 84   N N   ? LEU A 1  11 ?  -5.990   8.563   4.532 1.000 94.190 ? 11  LEU A N   1 
ATOM 85   C CA  ? LEU A 1  11 ?  -4.537   8.604   4.655 1.000 94.190 ? 11  LEU A CA  1 
ATOM 86   C C   ? LEU A 1  11 ?  -3.888   7.520   3.801 1.000 94.190 ? 11  LEU A C   1 
ATOM 87   C CB  ? LEU A 1  11 ?  -4.118   8.438   6.118 1.000 94.190 ? 11  LEU A CB  1 
ATOM 88   O O   ? LEU A 1  11 ?  -2.870   7.763   3.150 1.000 94.190 ? 11  LEU A O   1 
ATOM 89   C CG  ? LEU A 1  11 ?  -4.449   9.601   7.055 1.000 94.190 ? 11  LEU A CG  1 
ATOM 90   C CD1 ? LEU A 1  11 ?  -4.043   9.262   8.485 1.000 94.190 ? 11  LEU A CD1 1 
ATOM 91   C CD2 ? LEU A 1  11 ?  -3.760  10.878   6.586 1.000 94.190 ? 11  LEU A CD2 1 
ATOM 92   N N   ? CYS A 1  12 ?  -4.493   6.382   3.904 1.000 96.210 ? 12  CYS A N   1 
ATOM 93   C CA  ? CYS A 1  12 ?  -3.987   5.219   3.184 1.000 96.210 ? 12  CYS A CA  1 
ATOM 94   C C   ? CYS A 1  12 ?  -5.131   4.320   2.730 1.000 96.210 ? 12  CYS A C   1 
ATOM 95   C CB  ? CYS A 1  12 ?  -3.019   4.425   4.061 1.000 96.210 ? 12  CYS A CB  1 
ATOM 96   O O   ? CYS A 1  12 ?  -6.258   4.451   3.210 1.000 96.210 ? 12  CYS A O   1 
ATOM 97   S SG  ? CYS A 1  12 ?  -1.415   5.224   4.283 1.000 96.210 ? 12  CYS A SG  1 
ATOM 98   N N   ? GLY A 1  13 ?  -4.721   3.492   1.818 1.000 96.900 ? 13  GLY A N   1 
ATOM 99   C CA  ? GLY A 1  13 ?  -5.658   2.460   1.406 1.000 96.900 ? 13  GLY A CA  1 
ATOM 100  C C   ? GLY A 1  13 ?  -5.385   1.113   2.049 1.000 96.900 ? 13  GLY A C   1 
ATOM 101  O O   ? GLY A 1  13 ?  -4.455   0.979   2.848 1.000 96.900 ? 13  GLY A O   1 
ATOM 102  N N   ? GLY A 1  14 ?  -6.170   0.116   1.774 1.000 97.660 ? 14  GLY A N   1 
ATOM 103  C CA  ? GLY A 1  14 ?  -6.061  -1.278   2.173 1.000 97.660 ? 14  GLY A CA  1 
ATOM 104  C C   ? GLY A 1  14 ?  -7.066  -2.178   1.478 1.000 97.660 ? 14  GLY A C   1 
ATOM 105  O O   ? GLY A 1  14 ?  -7.867  -1.711   0.666 1.000 97.660 ? 14  GLY A O   1 
ATOM 106  N N   ? PHE A 1  15 ?  -6.921  -3.439   1.789 1.000 98.160 ? 15  PHE A N   1 
ATOM 107  C CA  ? PHE A 1  15 ?  -7.859  -4.394   1.212 1.000 98.160 ? 15  PHE A CA  1 
ATOM 108  C C   ? PHE A 1  15 ?  -8.100  -5.560   2.163 1.000 98.160 ? 15  PHE A C   1 
ATOM 109  C CB  ? PHE A 1  15 ?  -7.342  -4.913  -0.134 1.000 98.160 ? 15  PHE A CB  1 
ATOM 110  O O   ? PHE A 1  15 ?  -7.247  -5.874   2.997 1.000 98.160 ? 15  PHE A O   1 
ATOM 111  C CG  ? PHE A 1  15 ?  -5.956  -5.495  -0.067 1.000 98.160 ? 15  PHE A CG  1 
ATOM 112  C CD1 ? PHE A 1  15 ?  -4.839  -4.688  -0.239 1.000 98.160 ? 15  PHE A CD1 1 
ATOM 113  C CD2 ? PHE A 1  15 ?  -5.771  -6.852   0.167 1.000 98.160 ? 15  PHE A CD2 1 
ATOM 114  C CE1 ? PHE A 1  15 ?  -3.554  -5.224  -0.178 1.000 98.160 ? 15  PHE A CE1 1 
ATOM 115  C CE2 ? PHE A 1  15 ?  -4.491  -7.395   0.229 1.000 98.160 ? 15  PHE A CE2 1 
ATOM 116  C CZ  ? PHE A 1  15 ?  -3.384  -6.580   0.055 1.000 98.160 ? 15  PHE A CZ  1 
ATOM 117  N N   ? LEU A 1  16 ?  -9.292  -6.118   2.025 1.000 97.850 ? 16  LEU A N   1 
ATOM 118  C CA  ? LEU A 1  16 ?  -9.741  -7.181   2.918 1.000 97.850 ? 16  LEU A CA  1 
ATOM 119  C C   ? LEU A 1  16 ?  -9.118  -8.517   2.529 1.000 97.850 ? 16  LEU A C   1 
ATOM 120  C CB  ? LEU A 1  16 ? -11.268  -7.290   2.895 1.000 97.850 ? 16  LEU A CB  1 
ATOM 121  O O   ? LEU A 1  16 ?  -9.231  -8.949   1.379 1.000 97.850 ? 16  LEU A O   1 
ATOM 122  C CG  ? LEU A 1  16 ? -11.911  -8.038   4.064 1.000 97.850 ? 16  LEU A CG  1 
ATOM 123  C CD1 ? LEU A 1  16 ? -11.726  -7.255   5.360 1.000 97.850 ? 16  LEU A CD1 1 
ATOM 124  C CD2 ? LEU A 1  16 ? -13.391  -8.286   3.791 1.000 97.850 ? 16  LEU A CD2 1 
ATOM 125  N N   ? VAL A 1  17 ?  -8.407  -9.245   3.501 1.000 96.840 ? 17  VAL A N   1 
ATOM 126  C CA  ? VAL A 1  17 ?  -7.809 -10.560   3.293 1.000 96.840 ? 17  VAL A CA  1 
ATOM 127  C C   ? VAL A 1  17 ?  -8.530 -11.597   4.151 1.000 96.840 ? 17  VAL A C   1 
ATOM 128  C CB  ? VAL A 1  17 ?  -6.299 -10.554   3.620 1.000 96.840 ? 17  VAL A CB  1 
ATOM 129  O O   ? VAL A 1  17 ?  -8.280 -12.798   4.026 1.000 96.840 ? 17  VAL A O   1 
ATOM 130  C CG1 ? VAL A 1  17 ?  -5.527  -9.728   2.593 1.000 96.840 ? 17  VAL A CG1 1 
ATOM 131  C CG2 ? VAL A 1  17 ?  -6.061 -10.017   5.031 1.000 96.840 ? 17  VAL A CG2 1 
ATOM 132  N N   ? GLY A 1  18 ?  -9.507 -11.125   4.955 1.000 95.340 ? 18  GLY A N   1 
ATOM 133  C CA  ? GLY A 1  18 ? -10.465 -11.831   5.791 1.000 95.340 ? 18  GLY A CA  1 
ATOM 134  C C   ? GLY A 1  18 ? -11.618 -10.957   6.246 1.000 95.340 ? 18  GLY A C   1 
ATOM 135  O O   ? GLY A 1  18 ? -11.619  -9.748   6.007 1.000 95.340 ? 18  GLY A O   1 
ATOM 136  N N   ? ARG A 1  19 ? -12.662 -11.576   6.938 1.000 95.800 ? 19  ARG A N   1 
ATOM 137  C CA  ? ARG A 1  19 ? -13.857 -10.850   7.358 1.000 95.800 ? 19  ARG A CA  1 
ATOM 138  C C   ? ARG A 1  19 ? -13.512  -9.768   8.375 1.000 95.800 ? 19  ARG A C   1 
ATOM 139  C CB  ? ARG A 1  19 ? -14.891 -11.812   7.946 1.000 95.800 ? 19  ARG A CB  1 
ATOM 140  O O   ? ARG A 1  19 ? -14.217  -8.762   8.482 1.000 95.800 ? 19  ARG A O   1 
ATOM 141  C CG  ? ARG A 1  19 ? -15.644 -12.621   6.902 1.000 95.800 ? 19  ARG A CG  1 
ATOM 142  C CD  ? ARG A 1  19 ? -16.738 -13.474   7.530 1.000 95.800 ? 19  ARG A CD  1 
ATOM 143  N NE  ? ARG A 1  19 ? -17.445 -14.267   6.529 1.000 95.800 ? 19  ARG A NE  1 
ATOM 144  N NH1 ? ARG A 1  19 ? -19.202 -12.786   6.295 1.000 95.800 ? 19  ARG A NH1 1 
ATOM 145  N NH2 ? ARG A 1  19 ? -19.155 -14.720   5.065 1.000 95.800 ? 19  ARG A NH2 1 
ATOM 146  C CZ  ? ARG A 1  19 ? -18.599 -13.923   5.965 1.000 95.800 ? 19  ARG A CZ  1 
ATOM 147  N N   ? ASN A 1  20 ? -12.389  -9.959   9.013 1.000 96.930 ? 20  ASN A N   1 
ATOM 148  C CA  ? ASN A 1  20 ? -12.043  -8.960  10.018 1.000 96.930 ? 20  ASN A CA  1 
ATOM 149  C C   ? ASN A 1  20 ? -10.589  -8.516   9.890 1.000 96.930 ? 20  ASN A C   1 
ATOM 150  C CB  ? ASN A 1  20 ? -12.312  -9.498  11.425 1.000 96.930 ? 20  ASN A CB  1 
ATOM 151  O O   ? ASN A 1  20 ? -10.010  -7.988  10.841 1.000 96.930 ? 20  ASN A O   1 
ATOM 152  C CG  ? ASN A 1  20 ? -11.556 -10.780  11.714 1.000 96.930 ? 20  ASN A CG  1 
ATOM 153  N ND2 ? ASN A 1  20 ? -11.389 -11.094  12.993 1.000 96.930 ? 20  ASN A ND2 1 
ATOM 154  O OD1 ? ASN A 1  20 ? -11.125 -11.482  10.795 1.000 96.930 ? 20  ASN A OD1 1 
ATOM 155  N N   ? TRP A 1  21 ? -10.035  -8.815   8.704 1.000 97.730 ? 21  TRP A N   1 
ATOM 156  C CA  ? TRP A 1  21 ?  -8.630  -8.468   8.518 1.000 97.730 ? 21  TRP A CA  1 
ATOM 157  C C   ? TRP A 1  21 ?  -8.439  -7.627   7.260 1.000 97.730 ? 21  TRP A C   1 
ATOM 158  C CB  ? TRP A 1  21 ?  -7.770  -9.732   8.438 1.000 97.730 ? 21  TRP A CB  1 
ATOM 159  O O   ? TRP A 1  21 ?  -8.886  -8.009   6.176 1.000 97.730 ? 21  TRP A O   1 
ATOM 160  C CG  ? TRP A 1  21 ?  -7.576 -10.421   9.755 1.000 97.730 ? 21  TRP A CG  1 
ATOM 161  C CD1 ? TRP A 1  21 ?  -8.244 -11.521  10.216 1.000 97.730 ? 21  TRP A CD1 1 
ATOM 162  C CD2 ? TRP A 1  21 ?  -6.654 -10.051  10.785 1.000 97.730 ? 21  TRP A CD2 1 
ATOM 163  C CE2 ? TRP A 1  21 ?  -6.817 -10.973  11.843 1.000 97.730 ? 21  TRP A CE2 1 
ATOM 164  C CE3 ? TRP A 1  21 ?  -5.704  -9.029  10.916 1.000 97.730 ? 21  TRP A CE3 1 
ATOM 165  N NE1 ? TRP A 1  21 ?  -7.792 -11.859  11.471 1.000 97.730 ? 21  TRP A NE1 1 
ATOM 166  C CH2 ? TRP A 1  21 ?  -5.142  -9.894  13.120 1.000 97.730 ? 21  TRP A CH2 1 
ATOM 167  C CZ2 ? TRP A 1  21 ?  -6.064 -10.903  13.017 1.000 97.730 ? 21  TRP A CZ2 1 
ATOM 168  C CZ3 ? TRP A 1  21 ?  -4.956  -8.961  12.086 1.000 97.730 ? 21  TRP A CZ3 1 
ATOM 169  N N   ? VAL A 1  22 ?  -7.780  -6.463   7.455 1.000 98.030 ? 22  VAL A N   1 
ATOM 170  C CA  ? VAL A 1  22 ?  -7.395  -5.564   6.372 1.000 98.030 ? 22  VAL A CA  1 
ATOM 171  C C   ? VAL A 1  22 ?  -5.873  -5.519   6.253 1.000 98.030 ? 22  VAL A C   1 
ATOM 172  C CB  ? VAL A 1  22 ?  -7.955  -4.141   6.589 1.000 98.030 ? 22  VAL A CB  1 
ATOM 173  O O   ? VAL A 1  22 ?  -5.170  -5.396   7.259 1.000 98.030 ? 22  VAL A O   1 
ATOM 174  C CG1 ? VAL A 1  22 ?  -7.338  -3.160   5.595 1.000 98.030 ? 22  VAL A CG1 1 
ATOM 175  C CG2 ? VAL A 1  22 ?  -9.478  -4.143   6.467 1.000 98.030 ? 22  VAL A CG2 1 
ATOM 176  N N   ? MET A 1  23 ?  -5.478  -5.681   5.062 1.000 98.080 ? 23  MET A N   1 
ATOM 177  C CA  ? MET A 1  23 ?  -4.051  -5.545   4.781 1.000 98.080 ? 23  MET A CA  1 
ATOM 178  C C   ? MET A 1  23 ?  -3.733  -4.155   4.243 1.000 98.080 ? 23  MET A C   1 
ATOM 179  C CB  ? MET A 1  23 ?  -3.596  -6.610   3.782 1.000 98.080 ? 23  MET A CB  1 
ATOM 180  O O   ? MET A 1  23 ?  -4.481  -3.613   3.428 1.000 98.080 ? 23  MET A O   1 
ATOM 181  C CG  ? MET A 1  23 ?  -2.092  -6.650   3.571 1.000 98.080 ? 23  MET A CG  1 
ATOM 182  S SD  ? MET A 1  23 ?  -1.588  -7.904   2.330 1.000 98.080 ? 23  MET A SD  1 
ATOM 183  C CE  ? MET A 1  23 ?  -2.055  -9.424   3.204 1.000 98.080 ? 23  MET A CE  1 
ATOM 184  N N   ? THR A 1  24 ?  -2.532  -3.515   4.691 1.000 98.110 ? 24  THR A N   1 
ATOM 185  C CA  ? THR A 1  24 ?  -2.077  -2.193   4.276 1.000 98.110 ? 24  THR A CA  1 
ATOM 186  C C   ? THR A 1  24 ?  -0.557  -2.093   4.359 1.000 98.110 ? 24  THR A C   1 
ATOM 187  C CB  ? THR A 1  24 ?  -2.714  -1.087   5.137 1.000 98.110 ? 24  THR A CB  1 
ATOM 188  O O   ? THR A 1  24 ?   0.124  -3.092   4.600 1.000 98.110 ? 24  THR A O   1 
ATOM 189  C CG2 ? THR A 1  24 ?  -2.151  -1.099   6.554 1.000 98.110 ? 24  THR A CG2 1 
ATOM 190  O OG1 ? THR A 1  24 ?  -2.448   0.189   4.540 1.000 98.110 ? 24  THR A OG1 1 
ATOM 191  N N   ? ALA A 1  25 ?  -0.042  -0.978   4.052 1.000 98.100 ? 25  ALA A N   1 
ATOM 192  C CA  ? ALA A 1  25 ?   1.405  -0.793   4.120 1.000 98.100 ? 25  ALA A CA  1 
ATOM 193  C C   ? ALA A 1  25 ?   1.851  -0.478   5.545 1.000 98.100 ? 25  ALA A C   1 
ATOM 194  C CB  ? ALA A 1  25 ?   1.846   0.317   3.170 1.000 98.100 ? 25  ALA A CB  1 
ATOM 195  O O   ? ALA A 1  25 ?   1.167   0.249   6.270 1.000 98.100 ? 25  ALA A O   1 
ATOM 196  N N   ? ALA A 1  26 ?   3.020  -0.984   5.932 1.000 97.590 ? 26  ALA A N   1 
ATOM 197  C CA  ? ALA A 1  26 ?   3.563  -0.766   7.270 1.000 97.590 ? 26  ALA A CA  1 
ATOM 198  C C   ? ALA A 1  26 ?   3.863   0.712   7.506 1.000 97.590 ? 26  ALA A C   1 
ATOM 199  C CB  ? ALA A 1  26 ?   4.825  -1.601   7.475 1.000 97.590 ? 26  ALA A CB  1 
ATOM 200  O O   ? ALA A 1  26 ?   3.829   1.185   8.645 1.000 97.590 ? 26  ALA A O   1 
ATOM 201  N N   ? HIS A 1  27 ?   4.172   1.381   6.425 1.000 96.260 ? 27  HIS A N   1 
ATOM 202  C CA  ? HIS A 1  27 ?   4.519   2.791   6.559 1.000 96.260 ? 27  HIS A CA  1 
ATOM 203  C C   ? HIS A 1  27 ?   3.275   3.649   6.765 1.000 96.260 ? 27  HIS A C   1 
ATOM 204  C CB  ? HIS A 1  27 ?   5.291   3.273   5.329 1.000 96.260 ? 27  HIS A CB  1 
ATOM 205  O O   ? HIS A 1  27 ?   3.380   4.842   7.060 1.000 96.260 ? 27  HIS A O   1 
ATOM 206  C CG  ? HIS A 1  27 ?   4.437   3.435   4.112 1.000 96.260 ? 27  HIS A CG  1 
ATOM 207  C CD2 ? HIS A 1  27 ?   3.669   4.470   3.696 1.000 96.260 ? 27  HIS A CD2 1 
ATOM 208  N ND1 ? HIS A 1  27 ?   4.307   2.450   3.157 1.000 96.260 ? 27  HIS A ND1 1 
ATOM 209  C CE1 ? HIS A 1  27 ?   3.493   2.873   2.204 1.000 96.260 ? 27  HIS A CE1 1 
ATOM 210  N NE2 ? HIS A 1  27 ?   3.092   4.096   2.507 1.000 96.260 ? 27  HIS A NE2 1 
ATOM 211  N N   ? CYS A 1  28 ?   2.096   2.968   6.697 1.000 94.440 ? 28  CYS A N   1 
ATOM 212  C CA  ? CYS A 1  28 ?   0.823   3.620   6.983 1.000 94.440 ? 28  CYS A CA  1 
ATOM 213  C C   ? CYS A 1  28 ?   0.472   3.506   8.461 1.000 94.440 ? 28  CYS A C   1 
ATOM 214  C CB  ? CYS A 1  28 ?  -0.294   3.011   6.136 1.000 94.440 ? 28  CYS A CB  1 
ATOM 215  O O   ? CYS A 1  28 ?  -0.103   2.505   8.892 1.000 94.440 ? 28  CYS A O   1 
ATOM 216  S SG  ? CYS A 1  28 ?  -0.181   3.418   4.380 1.000 94.440 ? 28  CYS A SG  1 
ATOM 217  N N   ? GLN A 1  29 ?   1.122   4.262   9.393 1.000 86.720 ? 29  GLN A N   1 
ATOM 218  C CA  ? GLN A 1  29 ?   0.933   4.156  10.836 1.000 86.720 ? 29  GLN A CA  1 
ATOM 219  C C   ? GLN A 1  29 ?   0.179   5.366  11.382 1.000 86.720 ? 29  GLN A C   1 
ATOM 220  C CB  ? GLN A 1  29 ?   2.280   4.013  11.545 1.000 86.720 ? 29  GLN A CB  1 
ATOM 221  O O   ? GLN A 1  29 ?   0.509   6.508  11.057 1.000 86.720 ? 29  GLN A O   1 
ATOM 222  C CG  ? GLN A 1  29 ?   2.165   3.829  13.053 1.000 86.720 ? 29  GLN A CG  1 
ATOM 223  C CD  ? GLN A 1  29 ?   3.515   3.710  13.734 1.000 86.720 ? 29  GLN A CD  1 
ATOM 224  N NE2 ? GLN A 1  29 ?   3.501   3.529  15.050 1.000 86.720 ? 29  GLN A NE2 1 
ATOM 225  O OE1 ? GLN A 1  29 ?   4.562   3.780  13.083 1.000 86.720 ? 29  GLN A OE1 1 
ATOM 226  N N   ? SER A 1  30 ?  -0.967   5.040  12.150 1.000 80.130 ? 30  SER A N   1 
ATOM 227  C CA  ? SER A 1  30 ?  -1.653   6.109  12.869 1.000 80.130 ? 30  SER A CA  1 
ATOM 228  C C   ? SER A 1  30 ?  -2.272   5.595  14.164 1.000 80.130 ? 30  SER A C   1 
ATOM 229  C CB  ? SER A 1  30 ?  -2.736   6.737  11.990 1.000 80.130 ? 30  SER A CB  1 
ATOM 230  O O   ? SER A 1  30 ?  -2.678   4.434  14.247 1.000 80.130 ? 30  SER A O   1 
ATOM 231  O OG  ? SER A 1  30 ?  -3.473   7.705  12.716 1.000 80.130 ? 30  SER A OG  1 
ATOM 232  N N   ? ALA A 1  31 ?  -2.292   6.429  15.257 1.000 68.410 ? 31  ALA A N   1 
ATOM 233  C CA  ? ALA A 1  31 ?  -2.698   6.125  16.627 1.000 68.410 ? 31  ALA A CA  1 
ATOM 234  C C   ? ALA A 1  31 ?  -4.217   6.040  16.742 1.000 68.410 ? 31  ALA A C   1 
ATOM 235  C CB  ? ALA A 1  31 ?  -2.153   7.178  17.589 1.000 68.410 ? 31  ALA A CB  1 
ATOM 236  O O   ? ALA A 1  31 ?  -4.744   5.218  17.496 1.000 68.410 ? 31  ALA A O   1 
ATOM 237  N N   ? GLU A 1  32 ?  -5.090   6.596  15.795 1.000 80.410 ? 32  GLU A N   1 
ATOM 238  C CA  ? GLU A 1  32 ?  -6.546   6.508  15.844 1.000 80.410 ? 32  GLU A CA  1 
ATOM 239  C C   ? GLU A 1  32 ?  -7.134   6.307  14.450 1.000 80.410 ? 32  GLU A C   1 
ATOM 240  C CB  ? GLU A 1  32 ?  -7.139   7.762  16.490 1.000 80.410 ? 32  GLU A CB  1 
ATOM 241  O O   ? GLU A 1  32 ?  -7.651   7.251  13.848 1.000 80.410 ? 32  GLU A O   1 
ATOM 242  C CG  ? GLU A 1  32 ?  -6.810   7.907  17.969 1.000 80.410 ? 32  GLU A CG  1 
ATOM 243  C CD  ? GLU A 1  32 ?  -7.508   9.086  18.627 1.000 80.410 ? 32  GLU A CD  1 
ATOM 244  O OE1 ? GLU A 1  32 ?  -7.481   9.189  19.874 1.000 80.410 ? 32  GLU A OE1 1 
ATOM 245  O OE2 ? GLU A 1  32 ?  -8.088   9.913  17.889 1.000 80.410 ? 32  GLU A OE2 1 
ATOM 246  N N   ? PHE A 1  33 ?  -6.920   5.098  13.873 1.000 86.000 ? 33  PHE A N   1 
ATOM 247  C CA  ? PHE A 1  33 ?  -7.425   4.832  12.531 1.000 86.000 ? 33  PHE A CA  1 
ATOM 248  C C   ? PHE A 1  33 ?  -8.843   4.277  12.586 1.000 86.000 ? 33  PHE A C   1 
ATOM 249  C CB  ? PHE A 1  33 ?  -6.506   3.852  11.794 1.000 86.000 ? 33  PHE A CB  1 
ATOM 250  O O   ? PHE A 1  33 ?  -9.229   3.643  13.570 1.000 86.000 ? 33  PHE A O   1 
ATOM 251  C CG  ? PHE A 1  33 ?  -5.169   4.434  11.425 1.000 86.000 ? 33  PHE A CG  1 
ATOM 252  C CD1 ? PHE A 1  33 ?  -5.054   5.770  11.059 1.000 86.000 ? 33  PHE A CD1 1 
ATOM 253  C CD2 ? PHE A 1  33 ?  -4.026   3.646  11.444 1.000 86.000 ? 33  PHE A CD2 1 
ATOM 254  C CE1 ? PHE A 1  33 ?  -3.817   6.312  10.716 1.000 86.000 ? 33  PHE A CE1 1 
ATOM 255  C CE2 ? PHE A 1  33 ?  -2.786   4.180  11.103 1.000 86.000 ? 33  PHE A CE2 1 
ATOM 256  C CZ  ? PHE A 1  33 ?  -2.684   5.513  10.738 1.000 86.000 ? 33  PHE A CZ  1 
ATOM 257  N N   ? ARG A 1  34 ?  -9.652   4.735  11.722 1.000 94.380 ? 34  ARG A N   1 
ATOM 258  C CA  ? ARG A 1  34 ? -10.860   4.001  11.357 1.000 94.380 ? 34  ARG A CA  1 
ATOM 259  C C   ? ARG A 1  34 ? -10.762   3.457   9.936 1.000 94.380 ? 34  ARG A C   1 
ATOM 260  C CB  ? ARG A 1  34 ? -12.094   4.896  11.491 1.000 94.380 ? 34  ARG A CB  1 
ATOM 261  O O   ? ARG A 1  34 ? -10.035   4.004   9.105 1.000 94.380 ? 34  ARG A O   1 
ATOM 262  C CG  ? ARG A 1  34 ? -12.173   5.998  10.447 1.000 94.380 ? 34  ARG A CG  1 
ATOM 263  C CD  ? ARG A 1  34 ? -13.451   6.813  10.581 1.000 94.380 ? 34  ARG A CD  1 
ATOM 264  N NE  ? ARG A 1  34 ? -13.537   7.853   9.561 1.000 94.380 ? 34  ARG A NE  1 
ATOM 265  N NH1 ? ARG A 1  34 ? -15.544   8.715  10.314 1.000 94.380 ? 34  ARG A NH1 1 
ATOM 266  N NH2 ? ARG A 1  34 ? -14.508   9.638   8.489 1.000 94.380 ? 34  ARG A NH2 1 
ATOM 267  C CZ  ? ARG A 1  34 ? -14.530   8.733   9.457 1.000 94.380 ? 34  ARG A CZ  1 
ATOM 268  N N   ? VAL A 1  35 ? -11.403   2.329   9.732 1.000 97.040 ? 35  VAL A N   1 
ATOM 269  C CA  ? VAL A 1  35 ? -11.420   1.686   8.422 1.000 97.040 ? 35  VAL A CA  1 
ATOM 270  C C   ? VAL A 1  35 ? -12.830   1.740   7.838 1.000 97.040 ? 35  VAL A C   1 
ATOM 271  C CB  ? VAL A 1  35 ? -10.932   0.222   8.502 1.000 97.040 ? 35  VAL A CB  1 
ATOM 272  O O   ? VAL A 1  35 ? -13.801   1.390   8.511 1.000 97.040 ? 35  VAL A O   1 
ATOM 273  C CG1 ? VAL A 1  35 ? -11.053  -0.463   7.142 1.000 97.040 ? 35  VAL A CG1 1 
ATOM 274  C CG2 ? VAL A 1  35 ?  -9.490   0.168   9.005 1.000 97.040 ? 35  VAL A CG2 1 
ATOM 275  N N   ? ILE A 1  36 ? -12.910   2.253   6.607 1.000 97.020 ? 36  ILE A N   1 
ATOM 276  C CA  ? ILE A 1  36 ? -14.182   2.278   5.893 1.000 97.020 ? 36  ILE A CA  1 
ATOM 277  C C   ? ILE A 1  36 ? -14.139   1.292   4.728 1.000 97.020 ? 36  ILE A C   1 
ATOM 278  C CB  ? ILE A 1  36 ? -14.516   3.697   5.383 1.000 97.020 ? 36  ILE A CB  1 
ATOM 279  O O   ? ILE A 1  36 ? -13.233   1.348   3.893 1.000 97.020 ? 36  ILE A O   1 
ATOM 280  C CG1 ? ILE A 1  36 ? -14.527   4.695   6.547 1.000 97.020 ? 36  ILE A CG1 1 
ATOM 281  C CG2 ? ILE A 1  36 ? -15.857   3.704   4.644 1.000 97.020 ? 36  ILE A CG2 1 
ATOM 282  C CD1 ? ILE A 1  36 ? -14.809   6.131   6.129 1.000 97.020 ? 36  ILE A CD1 1 
ATOM 283  N N   ? LEU A 1  37 ? -15.155   0.386   4.730 1.000 97.650 ? 37  LEU A N   1 
ATOM 284  C CA  ? LEU A 1  37 ? -15.350  -0.546   3.625 1.000 97.650 ? 37  LEU A CA  1 
ATOM 285  C C   ? LEU A 1  37 ? -16.662  -0.264   2.901 1.000 97.650 ? 37  LEU A C   1 
ATOM 286  C CB  ? LEU A 1  37 ? -15.334  -1.990   4.132 1.000 97.650 ? 37  LEU A CB  1 
ATOM 287  O O   ? LEU A 1  37 ? -17.580   0.324   3.478 1.000 97.650 ? 37  LEU A O   1 
ATOM 288  C CG  ? LEU A 1  37 ? -14.039  -2.462   4.795 1.000 97.650 ? 37  LEU A CG  1 
ATOM 289  C CD1 ? LEU A 1  37 ? -14.261  -3.793   5.505 1.000 97.650 ? 37  LEU A CD1 1 
ATOM 290  C CD2 ? LEU A 1  37 ? -12.923  -2.580   3.763 1.000 97.650 ? 37  LEU A CD2 1 
ATOM 291  N N   ? GLY A 1  38 ? -16.726  -0.601   1.569 1.000 96.590 ? 38  GLY A N   1 
ATOM 292  C CA  ? GLY A 1  38 ? -17.985  -0.572   0.842 1.000 96.590 ? 38  GLY A CA  1 
ATOM 293  C C   ? GLY A 1  38 ? -18.366   0.817   0.365 1.000 96.590 ? 38  GLY A C   1 
ATOM 294  O O   ? GLY A 1  38 ? -19.485   1.033  -0.105 1.000 96.590 ? 38  GLY A O   1 
ATOM 295  N N   ? ALA A 1  39 ? -17.372   1.810   0.491 1.000 95.830 ? 39  ALA A N   1 
ATOM 296  C CA  ? ALA A 1  39 ? -17.604   3.181   0.044 1.000 95.830 ? 39  ALA A CA  1 
ATOM 297  C C   ? ALA A 1  39 ? -17.120   3.380  -1.389 1.000 95.830 ? 39  ALA A C   1 
ATOM 298  C CB  ? ALA A 1  39 ? -16.911   4.169   0.979 1.000 95.830 ? 39  ALA A CB  1 
ATOM 299  O O   ? ALA A 1  39 ? -16.019   2.953  -1.744 1.000 95.830 ? 39  ALA A O   1 
ATOM 300  N N   ? HIS A 1  40 ? -17.953   3.933  -2.279 1.000 95.690 ? 40  HIS A N   1 
ATOM 301  C CA  ? HIS A 1  40 ? -17.515   4.397  -3.591 1.000 95.690 ? 40  HIS A CA  1 
ATOM 302  C C   ? HIS A 1  40 ? -17.072   5.856  -3.539 1.000 95.690 ? 40  HIS A C   1 
ATOM 303  C CB  ? HIS A 1  40 ? -18.633   4.225  -4.621 1.000 95.690 ? 40  HIS A CB  1 
ATOM 304  O O   ? HIS A 1  40 ? -16.151   6.255  -4.256 1.000 95.690 ? 40  HIS A O   1 
ATOM 305  C CG  ? HIS A 1  40 ? -18.247   4.649  -6.002 1.000 95.690 ? 40  HIS A CG  1 
ATOM 306  C CD2 ? HIS A 1  40 ? -18.742   5.621  -6.805 1.000 95.690 ? 40  HIS A CD2 1 
ATOM 307  N ND1 ? HIS A 1  40 ? -17.234   4.041  -6.711 1.000 95.690 ? 40  HIS A ND1 1 
ATOM 308  C CE1 ? HIS A 1  40 ? -17.122   4.622  -7.894 1.000 95.690 ? 40  HIS A CE1 1 
ATOM 309  N NE2 ? HIS A 1  40 ? -18.025   5.584  -7.976 1.000 95.690 ? 40  HIS A NE2 1 
ATOM 310  N N   ? SER A 1  41 ? -17.775   6.674  -2.726 1.000 95.200 ? 41  SER A N   1 
ATOM 311  C CA  ? SER A 1  41 ? -17.449   8.081  -2.516 1.000 95.200 ? 41  SER A CA  1 
ATOM 312  C C   ? SER A 1  41 ? -17.077   8.351  -1.062 1.000 95.200 ? 41  SER A C   1 
ATOM 313  C CB  ? SER A 1  41 ? -18.625   8.970  -2.923 1.000 95.200 ? 41  SER A CB  1 
ATOM 314  O O   ? SER A 1  41 ? -17.779   7.920  -0.145 1.000 95.200 ? 41  SER A O   1 
ATOM 315  O OG  ? SER A 1  41 ? -18.385  10.319  -2.561 1.000 95.200 ? 41  SER A OG  1 
ATOM 316  N N   ? LEU A 1  42 ? -15.922   9.152  -0.866 1.000 91.540 ? 42  LEU A N   1 
ATOM 317  C CA  ? LEU A 1  42 ? -15.511   9.507   0.488 1.000 91.540 ? 42  LEU A CA  1 
ATOM 318  C C   ? LEU A 1  42 ? -16.275  10.731   0.984 1.000 91.540 ? 42  LEU A C   1 
ATOM 319  C CB  ? LEU A 1  42 ? -14.005   9.776   0.539 1.000 91.540 ? 42  LEU A CB  1 
ATOM 320  O O   ? LEU A 1  42 ? -16.262  11.034   2.179 1.000 91.540 ? 42  LEU A O   1 
ATOM 321  C CG  ? LEU A 1  42 ? -13.093   8.571   0.308 1.000 91.540 ? 42  LEU A CG  1 
ATOM 322  C CD1 ? LEU A 1  42 ? -11.629   8.989   0.397 1.000 91.540 ? 42  LEU A CD1 1 
ATOM 323  C CD2 ? LEU A 1  42 ? -13.401   7.466   1.313 1.000 91.540 ? 42  LEU A CD2 1 
ATOM 324  N N   ? LYS A 1  43 ? -17.076  11.408   0.163 1.000 90.220 ? 43  LYS A N   1 
ATOM 325  C CA  ? LYS A 1  43 ? -17.769  12.649   0.498 1.000 90.220 ? 43  LYS A CA  1 
ATOM 326  C C   ? LYS A 1  43 ? -19.222  12.382   0.879 1.000 90.220 ? 43  LYS A C   1 
ATOM 327  C CB  ? LYS A 1  43 ? -17.706  13.631  -0.673 1.000 90.220 ? 43  LYS A CB  1 
ATOM 328  O O   ? LYS A 1  43 ? -19.819  13.145   1.642 1.000 90.220 ? 43  LYS A O   1 
ATOM 329  C CG  ? LYS A 1  43 ? -16.335  14.257  -0.883 1.000 90.220 ? 43  LYS A CG  1 
ATOM 330  C CD  ? LYS A 1  43 ? -16.395  15.414  -1.872 1.000 90.220 ? 43  LYS A CD  1 
ATOM 331  C CE  ? LYS A 1  43 ? -15.043  16.101  -2.011 1.000 90.220 ? 43  LYS A CE  1 
ATOM 332  N NZ  ? LYS A 1  43 ? -15.104  17.258  -2.954 1.000 90.220 ? 43  LYS A NZ  1 
ATOM 333  N N   ? LYS A 1  44 ? -19.722  11.199   0.375 1.000 91.540 ? 44  LYS A N   1 
ATOM 334  C CA  ? LYS A 1  44 ? -21.141  10.910   0.567 1.000 91.540 ? 44  LYS A CA  1 
ATOM 335  C C   ? LYS A 1  44 ? -21.337   9.628   1.371 1.000 91.540 ? 44  LYS A C   1 
ATOM 336  C CB  ? LYS A 1  44 ? -21.853  10.797  -0.782 1.000 91.540 ? 44  LYS A CB  1 
ATOM 337  O O   ? LYS A 1  44 ? -20.758   8.589   1.044 1.000 91.540 ? 44  LYS A O   1 
ATOM 338  C CG  ? LYS A 1  44 ? -21.848  12.084  -1.593 1.000 91.540 ? 44  LYS A CG  1 
ATOM 339  C CD  ? LYS A 1  44 ? -22.579  11.912  -2.919 1.000 91.540 ? 44  LYS A CD  1 
ATOM 340  C CE  ? LYS A 1  44 ? -22.513  13.177  -3.764 1.000 91.540 ? 44  LYS A CE  1 
ATOM 341  N NZ  ? LYS A 1  44 ? -23.197  13.001  -5.080 1.000 91.540 ? 44  LYS A NZ  1 
ATOM 342  N N   ? PRO A 1  45 ? -22.131   9.773   2.506 1.000 91.300 ? 45  PRO A N   1 
ATOM 343  C CA  ? PRO A 1  45 ? -22.485   8.519   3.176 1.000 91.300 ? 45  PRO A CA  1 
ATOM 344  C C   ? PRO A 1  45 ? -23.298   7.583   2.284 1.000 91.300 ? 45  PRO A C   1 
ATOM 345  C CB  ? PRO A 1  45 ? -23.312   8.983   4.378 1.000 91.300 ? 45  PRO A CB  1 
ATOM 346  O O   ? PRO A 1  45 ? -24.228   8.026   1.604 1.000 91.300 ? 45  PRO A O   1 
ATOM 347  C CG  ? PRO A 1  45 ? -23.011  10.441   4.509 1.000 91.300 ? 45  PRO A CG  1 
ATOM 348  C CD  ? PRO A 1  45 ? -22.637  10.975   3.156 1.000 91.300 ? 45  PRO A CD  1 
ATOM 349  N N   ? GLU A 1  46 ? -22.826   6.331   2.167 1.000 95.120 ? 46  GLU A N   1 
ATOM 350  C CA  ? GLU A 1  46 ? -23.494   5.307   1.370 1.000 95.120 ? 46  GLU A CA  1 
ATOM 351  C C   ? GLU A 1  46 ? -23.991   4.161   2.247 1.000 95.120 ? 46  GLU A C   1 
ATOM 352  C CB  ? GLU A 1  46 ? -22.555   4.771   0.286 1.000 95.120 ? 46  GLU A CB  1 
ATOM 353  O O   ? GLU A 1  46 ? -23.367   3.830   3.257 1.000 95.120 ? 46  GLU A O   1 
ATOM 354  C CG  ? GLU A 1  46 ? -22.038   5.841  -0.664 1.000 95.120 ? 46  GLU A CG  1 
ATOM 355  C CD  ? GLU A 1  46 ? -20.931   5.345  -1.581 1.000 95.120 ? 46  GLU A CD  1 
ATOM 356  O OE1 ? GLU A 1  46 ? -21.066   5.473  -2.819 1.000 95.120 ? 46  GLU A OE1 1 
ATOM 357  O OE2 ? GLU A 1  46 ? -19.922   4.824  -1.058 1.000 95.120 ? 46  GLU A OE2 1 
ATOM 358  N N   ? ALA A 1  47 ? -25.156   3.626   1.875 1.000 95.440 ? 47  ALA A N   1 
ATOM 359  C CA  ? ALA A 1  47 ? -25.727   2.512   2.626 1.000 95.440 ? 47  ALA A CA  1 
ATOM 360  C C   ? ALA A 1  47 ? -24.761   1.332   2.677 1.000 95.440 ? 47  ALA A C   1 
ATOM 361  C CB  ? ALA A 1  47 ? -27.057   2.081   2.012 1.000 95.440 ? 47  ALA A CB  1 
ATOM 362  O O   ? ALA A 1  47 ? -24.781   0.545   3.626 1.000 95.440 ? 47  ALA A O   1 
ATOM 363  N N   ? SER A 1  48 ? -23.942   1.186   1.727 1.000 95.780 ? 48  SER A N   1 
ATOM 364  C CA  ? SER A 1  48 ? -23.009   0.073   1.582 1.000 95.780 ? 48  SER A CA  1 
ATOM 365  C C   ? SER A 1  48 ? -21.819   0.224   2.523 1.000 95.780 ? 48  SER A C   1 
ATOM 366  C CB  ? SER A 1  48 ? -22.518  -0.031   0.138 1.000 95.780 ? 48  SER A CB  1 
ATOM 367  O O   ? SER A 1  48 ? -21.077  -0.733   2.753 1.000 95.780 ? 48  SER A O   1 
ATOM 368  O OG  ? SER A 1  48 ? -21.853   1.158  -0.254 1.000 95.780 ? 48  SER A OG  1 
ATOM 369  N N   ? GLN A 1  49 ? -21.540   1.499   3.134 1.000 96.320 ? 49  GLN A N   1 
ATOM 370  C CA  ? GLN A 1  49 ? -20.364   1.770   3.953 1.000 96.320 ? 49  GLN A CA  1 
ATOM 371  C C   ? GLN A 1  49 ? -20.434   1.021   5.281 1.000 96.320 ? 49  GLN A C   1 
ATOM 372  C CB  ? GLN A 1  49 ? -20.217   3.271   4.204 1.000 96.320 ? 49  GLN A CB  1 
ATOM 373  O O   ? GLN A 1  49 ? -21.488   0.978   5.920 1.000 96.320 ? 49  GLN A O   1 
ATOM 374  C CG  ? GLN A 1  49 ? -19.872   4.072   2.956 1.000 96.320 ? 49  GLN A CG  1 
ATOM 375  C CD  ? GLN A 1  49 ? -19.736   5.558   3.231 1.000 96.320 ? 49  GLN A CD  1 
ATOM 376  N NE2 ? GLN A 1  49 ? -19.155   6.286   2.283 1.000 96.320 ? 49  GLN A NE2 1 
ATOM 377  O OE1 ? GLN A 1  49 ? -20.151   6.048   4.286 1.000 96.320 ? 49  GLN A OE1 1 
ATOM 378  N N   ? GLN A 1  50 ? -19.402   0.380   5.603 1.000 97.450 ? 50  GLN A N   1 
ATOM 379  C CA  ? GLN A 1  50 ? -19.172  -0.215   6.915 1.000 97.450 ? 50  GLN A CA  1 
ATOM 380  C C   ? GLN A 1  50 ? -17.963   0.415   7.600 1.000 97.450 ? 50  GLN A C   1 
ATOM 381  C CB  ? GLN A 1  50 ? -18.977  -1.727   6.792 1.000 97.450 ? 50  GLN A CB  1 
ATOM 382  O O   ? GLN A 1  50 ? -16.874   0.467   7.025 1.000 97.450 ? 50  GLN A O   1 
ATOM 383  C CG  ? GLN A 1  50 ? -20.134  -2.443   6.109 1.000 97.450 ? 50  GLN A CG  1 
ATOM 384  C CD  ? GLN A 1  50 ? -19.896  -3.934   5.961 1.000 97.450 ? 50  GLN A CD  1 
ATOM 385  N NE2 ? GLN A 1  50 ? -20.144  -4.458   4.765 1.000 97.450 ? 50  GLN A NE2 1 
ATOM 386  O OE1 ? GLN A 1  50 ? -19.493  -4.610   6.913 1.000 97.450 ? 50  GLN A OE1 1 
ATOM 387  N N   ? ILE A 1  51 ? -18.125   0.951   8.804 1.000 96.640 ? 51  ILE A N   1 
ATOM 388  C CA  ? ILE A 1  51 ? -17.070   1.664   9.517 1.000 96.640 ? 51  ILE A CA  1 
ATOM 389  C C   ? ILE A 1  51 ? -16.582   0.821  10.693 1.000 96.640 ? 51  ILE A C   1 
ATOM 390  C CB  ? ILE A 1  51 ? -17.556   3.044  10.012 1.000 96.640 ? 51  ILE A CB  1 
ATOM 391  O O   ? ILE A 1  51 ? -17.383   0.361  11.510 1.000 96.640 ? 51  ILE A O   1 
ATOM 392  C CG1 ? ILE A 1  51 ? -18.077   3.879   8.836 1.000 96.640 ? 51  ILE A CG1 1 
ATOM 393  C CG2 ? ILE A 1  51 ? -16.434   3.779  10.750 1.000 96.640 ? 51  ILE A CG2 1 
ATOM 394  C CD1 ? ILE A 1  51 ? -18.746   5.183   9.252 1.000 96.640 ? 51  ILE A CD1 1 
ATOM 395  N N   ? PHE A 1  52 ? -15.259   0.679  10.768 1.000 97.110 ? 52  PHE A N   1 
ATOM 396  C CA  ? PHE A 1  52 ? -14.664  -0.203  11.765 1.000 97.110 ? 52  PHE A CA  1 
ATOM 397  C C   ? PHE A 1  52 ? -13.616   0.537  12.586 1.000 97.110 ? 52  PHE A C   1 
ATOM 398  C CB  ? PHE A 1  52 ? -14.036  -1.429  11.093 1.000 97.110 ? 52  PHE A CB  1 
ATOM 399  O O   ? PHE A 1  52 ? -12.860   1.351  12.051 1.000 97.110 ? 52  PHE A O   1 
ATOM 400  C CG  ? PHE A 1  52 ? -15.017  -2.264  10.315 1.000 97.110 ? 52  PHE A CG  1 
ATOM 401  C CD1 ? PHE A 1  52 ? -15.655  -3.346  10.910 1.000 97.110 ? 52  PHE A CD1 1 
ATOM 402  C CD2 ? PHE A 1  52 ? -15.301  -1.967   8.989 1.000 97.110 ? 52  PHE A CD2 1 
ATOM 403  C CE1 ? PHE A 1  52 ? -16.563  -4.121  10.192 1.000 97.110 ? 52  PHE A CE1 1 
ATOM 404  C CE2 ? PHE A 1  52 ? -16.208  -2.736   8.265 1.000 97.110 ? 52  PHE A CE2 1 
ATOM 405  C CZ  ? PHE A 1  52 ? -16.837  -3.813   8.868 1.000 97.110 ? 52  PHE A CZ  1 
ATOM 406  N N   ? GLY A 1  53 ? -13.596   0.251  13.921 1.000 95.980 ? 53  GLY A N   1 
ATOM 407  C CA  ? GLY A 1  53 ? -12.381   0.492  14.684 1.000 95.980 ? 53  GLY A CA  1 
ATOM 408  C C   ? GLY A 1  53 ? -11.325  -0.576  14.476 1.000 95.980 ? 53  GLY A C   1 
ATOM 409  O O   ? GLY A 1  53 ? -11.604  -1.630  13.900 1.000 95.980 ? 53  GLY A O   1 
ATOM 410  N N   ? ILE A 1  54 ? -10.089  -0.241  14.913 1.000 94.860 ? 54  ILE A N   1 
ATOM 411  C CA  ? ILE A 1  54 ?  -8.990  -1.190  14.775 1.000 94.860 ? 54  ILE A CA  1 
ATOM 412  C C   ? ILE A 1  54 ?  -8.649  -1.787  16.138 1.000 94.860 ? 54  ILE A C   1 
ATOM 413  C CB  ? ILE A 1  54 ?  -7.741  -0.523  14.155 1.000 94.860 ? 54  ILE A CB  1 
ATOM 414  O O   ? ILE A 1  54 ?  -8.313  -1.059  17.075 1.000 94.860 ? 54  ILE A O   1 
ATOM 415  C CG1 ? ILE A 1  54 ?  -8.076   0.060  12.777 1.000 94.860 ? 54  ILE A CG1 1 
ATOM 416  C CG2 ? ILE A 1  54 ?  -6.585  -1.523  14.060 1.000 94.860 ? 54  ILE A CG2 1 
ATOM 417  C CD1 ? ILE A 1  54 ?  -8.538  -0.977  11.762 1.000 94.860 ? 54  ILE A CD1 1 
ATOM 418  N N   ? LYS A 1  55 ?  -8.865  -3.192  16.251 1.000 94.460 ? 55  LYS A N   1 
ATOM 419  C CA  ? LYS A 1  55 ?  -8.560  -3.927  17.476 1.000 94.460 ? 55  LYS A CA  1 
ATOM 420  C C   ? LYS A 1  55 ?  -7.057  -4.142  17.627 1.000 94.460 ? 55  LYS A C   1 
ATOM 421  C CB  ? LYS A 1  55 ?  -9.286  -5.273  17.489 1.000 94.460 ? 55  LYS A CB  1 
ATOM 422  O O   ? LYS A 1  55 ?  -6.518  -4.041  18.732 1.000 94.460 ? 55  LYS A O   1 
ATOM 423  C CG  ? LYS A 1  55 ?  -9.124  -6.051  18.787 1.000 94.460 ? 55  LYS A CG  1 
ATOM 424  C CD  ? LYS A 1  55 ?  -9.986  -7.307  18.797 1.000 94.460 ? 55  LYS A CD  1 
ATOM 425  C CE  ? LYS A 1  55 ?  -9.829  -8.083  20.098 1.000 94.460 ? 55  LYS A CE  1 
ATOM 426  N NZ  ? LYS A 1  55 ? -10.701  -9.295  20.129 1.000 94.460 ? 55  LYS A NZ  1 
ATOM 427  N N   ? ASN A 1  56 ?  -6.361  -4.463  16.552 1.000 94.530 ? 56  ASN A N   1 
ATOM 428  C CA  ? ASN A 1  56 ?  -4.924  -4.710  16.507 1.000 94.530 ? 56  ASN A CA  1 
ATOM 429  C C   ? ASN A 1  56 ?  -4.313  -4.230  15.194 1.000 94.530 ? 56  ASN A C   1 
ATOM 430  C CB  ? ASN A 1  56 ?  -4.628  -6.197  16.718 1.000 94.530 ? 56  ASN A CB  1 
ATOM 431  O O   ? ASN A 1  56 ?  -4.970  -4.258  14.152 1.000 94.530 ? 56  ASN A O   1 
ATOM 432  C CG  ? ASN A 1  56 ?  -3.307  -6.435  17.424 1.000 94.530 ? 56  ASN A CG  1 
ATOM 433  N ND2 ? ASN A 1  56 ?  -2.726  -7.610  17.214 1.000 94.530 ? 56  ASN A ND2 1 
ATOM 434  O OD1 ? ASN A 1  56 ?  -2.814  -5.570  18.153 1.000 94.530 ? 56  ASN A OD1 1 
ATOM 435  N N   ? SER A 1  57 ?  -3.081  -3.762  15.346 1.000 95.290 ? 57  SER A N   1 
ATOM 436  C CA  ? SER A 1  57 ?  -2.249  -3.361  14.217 1.000 95.290 ? 57  SER A CA  1 
ATOM 437  C C   ? SER A 1  57 ?  -0.881  -4.033  14.272 1.000 95.290 ? 57  SER A C   1 
ATOM 438  C CB  ? SER A 1  57 ?  -2.078  -1.841  14.189 1.000 95.290 ? 57  SER A CB  1 
ATOM 439  O O   ? SER A 1  57 ?  -0.077  -3.745  15.161 1.000 95.290 ? 57  SER A O   1 
ATOM 440  O OG  ? SER A 1  57 ?  -1.228  -1.450  13.124 1.000 95.290 ? 57  SER A OG  1 
ATOM 441  N N   ? ILE A 1  58 ?  -0.668  -4.916  13.254 1.000 96.460 ? 58  ILE A N   1 
ATOM 442  C CA  ? ILE A 1  58 ?   0.541  -5.731  13.308 1.000 96.460 ? 58  ILE A CA  1 
ATOM 443  C C   ? ILE A 1  58 ?   1.402  -5.460  12.077 1.000 96.460 ? 58  ILE A C   1 
ATOM 444  C CB  ? ILE A 1  58 ?   0.204  -7.236  13.406 1.000 96.460 ? 58  ILE A CB  1 
ATOM 445  O O   ? ILE A 1  58 ?   1.086  -5.919  10.977 1.000 96.460 ? 58  ILE A O   1 
ATOM 446  C CG1 ? ILE A 1  58 ?  -0.753  -7.494  14.576 1.000 96.460 ? 58  ILE A CG1 1 
ATOM 447  C CG2 ? ILE A 1  58 ?   1.482  -8.067  13.549 1.000 96.460 ? 58  ILE A CG2 1 
ATOM 448  C CD1 ? ILE A 1  58 ?  -1.342  -8.898  14.595 1.000 96.460 ? 58  ILE A CD1 1 
ATOM 449  N N   ? ALA A 1  59 ?   2.568  -4.747  12.221 1.000 97.220 ? 59  ALA A N   1 
ATOM 450  C CA  ? ALA A 1  59 ?   3.525  -4.544  11.136 1.000 97.220 ? 59  ALA A CA  1 
ATOM 451  C C   ? ALA A 1  59 ?   4.550  -5.674  11.091 1.000 97.220 ? 59  ALA A C   1 
ATOM 452  C CB  ? ALA A 1  59 ?   4.228  -3.198  11.291 1.000 97.220 ? 59  ALA A CB  1 
ATOM 453  O O   ? ALA A 1  59 ?   4.871  -6.270  12.121 1.000 97.220 ? 59  ALA A O   1 
ATOM 454  N N   ? HIS A 1  60 ?   4.935  -5.949   9.825 1.000 97.800 ? 60  HIS A N   1 
ATOM 455  C CA  ? HIS A 1  60 ?   6.013  -6.927   9.744 1.000 97.800 ? 60  HIS A CA  1 
ATOM 456  C C   ? HIS A 1  60 ?   7.171  -6.548  10.662 1.000 97.800 ? 60  HIS A C   1 
ATOM 457  C CB  ? HIS A 1  60 ?   6.509  -7.062   8.303 1.000 97.800 ? 60  HIS A CB  1 
ATOM 458  O O   ? HIS A 1  60 ?   7.610  -5.396  10.671 1.000 97.800 ? 60  HIS A O   1 
ATOM 459  C CG  ? HIS A 1  60 ?   7.291  -8.312   8.052 1.000 97.800 ? 60  HIS A CG  1 
ATOM 460  C CD2 ? HIS A 1  60 ?   6.949  -9.463   7.426 1.000 97.800 ? 60  HIS A CD2 1 
ATOM 461  N ND1 ? HIS A 1  60 ?   8.594  -8.471   8.470 1.000 97.800 ? 60  HIS A ND1 1 
ATOM 462  C CE1 ? HIS A 1  60 ?   9.022  -9.670   8.110 1.000 97.800 ? 60  HIS A CE1 1 
ATOM 463  N NE2 ? HIS A 1  60 ?   8.043 -10.292   7.476 1.000 97.800 ? 60  HIS A NE2 1 
ATOM 464  N N   ? PRO A 1  61 ?   7.746  -7.484  11.462 1.000 96.870 ? 61  PRO A N   1 
ATOM 465  C CA  ? PRO A 1  61 ?   8.760  -7.186  12.476 1.000 96.870 ? 61  PRO A CA  1 
ATOM 466  C C   ? PRO A 1  61 ?  10.058  -6.651  11.875 1.000 96.870 ? 61  PRO A C   1 
ATOM 467  C CB  ? PRO A 1  61 ?   8.989  -8.540  13.153 1.000 96.870 ? 61  PRO A CB  1 
ATOM 468  O O   ? PRO A 1  61 ?  10.818  -5.959  12.556 1.000 96.870 ? 61  PRO A O   1 
ATOM 469  C CG  ? PRO A 1  61 ?   8.484  -9.548  12.172 1.000 96.870 ? 61  PRO A CG  1 
ATOM 470  C CD  ? PRO A 1  61 ?   7.368  -8.927  11.382 1.000 96.870 ? 61  PRO A CD  1 
ATOM 471  N N   ? LEU A 1  62 ?  10.257  -6.984  10.620 1.000 97.390 ? 62  LEU A N   1 
ATOM 472  C CA  ? LEU A 1  62 ?  11.515  -6.580  10.003 1.000 97.390 ? 62  LEU A CA  1 
ATOM 473  C C   ? LEU A 1  62 ?  11.314  -5.363   9.106 1.000 97.390 ? 62  LEU A C   1 
ATOM 474  C CB  ? LEU A 1  62 ?  12.110  -7.734   9.193 1.000 97.390 ? 62  LEU A CB  1 
ATOM 475  O O   ? LEU A 1  62 ?  12.153  -5.073   8.250 1.000 97.390 ? 62  LEU A O   1 
ATOM 476  C CG  ? LEU A 1  62 ?  12.499  -8.986   9.980 1.000 97.390 ? 62  LEU A CG  1 
ATOM 477  C CD1 ? LEU A 1  62 ?  13.022 -10.065   9.037 1.000 97.390 ? 62  LEU A CD1 1 
ATOM 478  C CD2 ? LEU A 1  62 ?  13.539  -8.648  11.043 1.000 97.390 ? 62  LEU A CD2 1 
ATOM 479  N N   ? PHE A 1  63 ?  10.142  -4.690   9.236 1.000 97.570 ? 63  PHE A N   1 
ATOM 480  C CA  ? PHE A 1  63 ?   9.932  -3.468   8.470 1.000 97.570 ? 63  PHE A CA  1 
ATOM 481  C C   ? PHE A 1  63 ?  11.027  -2.450   8.763 1.000 97.570 ? 63  PHE A C   1 
ATOM 482  C CB  ? PHE A 1  63 ?   8.558  -2.866   8.781 1.000 97.570 ? 63  PHE A CB  1 
ATOM 483  O O   ? PHE A 1  63 ?  11.328  -2.172   9.926 1.000 97.570 ? 63  PHE A O   1 
ATOM 484  C CG  ? PHE A 1  63 ?   8.342  -1.504   8.179 1.000 97.570 ? 63  PHE A CG  1 
ATOM 485  C CD1 ? PHE A 1  63 ?   8.073  -0.406   8.987 1.000 97.570 ? 63  PHE A CD1 1 
ATOM 486  C CD2 ? PHE A 1  63 ?   8.407  -1.322   6.804 1.000 97.570 ? 63  PHE A CD2 1 
ATOM 487  C CE1 ? PHE A 1  63 ?   7.872   0.856   8.432 1.000 97.570 ? 63  PHE A CE1 1 
ATOM 488  C CE2 ? PHE A 1  63 ?   8.207  -0.064   6.242 1.000 97.570 ? 63  PHE A CE2 1 
ATOM 489  C CZ  ? PHE A 1  63 ?   7.939   1.023   7.058 1.000 97.570 ? 63  PHE A CZ  1 
ATOM 490  N N   ? ASN A 1  64 ?  11.614  -1.908   7.711 1.000 96.300 ? 64  ASN A N   1 
ATOM 491  C CA  ? ASN A 1  64 ?  12.632  -0.864   7.759 1.000 96.300 ? 64  ASN A CA  1 
ATOM 492  C C   ? ASN A 1  64 ?  12.135   0.433   7.127 1.000 96.300 ? 64  ASN A C   1 
ATOM 493  C CB  ? ASN A 1  64 ?  13.915  -1.333   7.069 1.000 96.300 ? 64  ASN A CB  1 
ATOM 494  O O   ? ASN A 1  64 ?  11.992   0.519   5.906 1.000 96.300 ? 64  ASN A O   1 
ATOM 495  C CG  ? ASN A 1  64 ?  15.055  -0.346   7.223 1.000 96.300 ? 64  ASN A CG  1 
ATOM 496  N ND2 ? ASN A 1  64 ?  16.270  -0.862   7.373 1.000 96.300 ? 64  ASN A ND2 1 
ATOM 497  O OD1 ? ASN A 1  64 ?  14.847   0.870   7.209 1.000 96.300 ? 64  ASN A OD1 1 
ATOM 498  N N   ? PRO A 1  65 ?  11.938   1.510   7.870 1.000 94.650 ? 65  PRO A N   1 
ATOM 499  C CA  ? PRO A 1  65 ?  11.345   2.753   7.372 1.000 94.650 ? 65  PRO A CA  1 
ATOM 500  C C   ? PRO A 1  65 ?  12.282   3.523   6.444 1.000 94.650 ? 65  PRO A C   1 
ATOM 501  C CB  ? PRO A 1  65 ?  11.067   3.548   8.650 1.000 94.650 ? 65  PRO A CB  1 
ATOM 502  O O   ? PRO A 1  65 ?  11.825   4.335   5.635 1.000 94.650 ? 65  PRO A O   1 
ATOM 503  C CG  ? PRO A 1  65 ?  11.981   2.956   9.674 1.000 94.650 ? 65  PRO A CG  1 
ATOM 504  C CD  ? PRO A 1  65 ?  12.130   1.489   9.390 1.000 94.650 ? 65  PRO A CD  1 
ATOM 505  N N   ? GLU A 1  66 ?  13.602   3.175   6.558 1.000 93.990 ? 66  GLU A N   1 
ATOM 506  C CA  ? GLU A 1  66 ?  14.572   3.837   5.691 1.000 93.990 ? 66  GLU A CA  1 
ATOM 507  C C   ? GLU A 1  66 ?  14.543   3.249   4.282 1.000 93.990 ? 66  GLU A C   1 
ATOM 508  C CB  ? GLU A 1  66 ?  15.981   3.728   6.278 1.000 93.990 ? 66  GLU A CB  1 
ATOM 509  O O   ? GLU A 1  66 ?  14.550   3.988   3.296 1.000 93.990 ? 66  GLU A O   1 
ATOM 510  C CG  ? GLU A 1  66 ?  16.180   4.532   7.554 1.000 93.990 ? 66  GLU A CG  1 
ATOM 511  C CD  ? GLU A 1  66 ?  17.591   4.436   8.110 1.000 93.990 ? 66  GLU A CD  1 
ATOM 512  O OE1 ? GLU A 1  66 ?  17.868   5.040   9.171 1.000 93.990 ? 66  GLU A OE1 1 
ATOM 513  O OE2 ? GLU A 1  66 ?  18.428   3.753   7.479 1.000 93.990 ? 66  GLU A OE2 1 
ATOM 514  N N   ? THR A 1  67 ?  14.404   1.995   4.206 1.000 93.970 ? 67  THR A N   1 
ATOM 515  C CA  ? THR A 1  67 ?  14.490   1.319   2.916 1.000 93.970 ? 67  THR A CA  1 
ATOM 516  C C   ? THR A 1  67 ?  13.108   0.878   2.443 1.000 93.970 ? 67  THR A C   1 
ATOM 517  C CB  ? THR A 1  67 ?  15.426   0.098   2.986 1.000 93.970 ? 67  THR A CB  1 
ATOM 518  O O   ? THR A 1  67 ?  12.938   0.487   1.287 1.000 93.970 ? 67  THR A O   1 
ATOM 519  C CG2 ? THR A 1  67 ?  16.817   0.498   3.466 1.000 93.970 ? 67  THR A CG2 1 
ATOM 520  O OG1 ? THR A 1  67 ?  14.877  -0.865   3.894 1.000 93.970 ? 67  THR A OG1 1 
ATOM 521  N N   ? VAL A 1  68 ?  12.120   0.986   3.324 1.000 95.100 ? 68  VAL A N   1 
ATOM 522  C CA  ? VAL A 1  68 ?  10.748   0.540   3.111 1.000 95.100 ? 68  VAL A CA  1 
ATOM 523  C C   ? VAL A 1  68 ?  10.734  -0.950   2.776 1.000 95.100 ? 68  VAL A C   1 
ATOM 524  C CB  ? VAL A 1  68 ?  10.058   1.345   1.987 1.000 95.100 ? 68  VAL A CB  1 
ATOM 525  O O   ? VAL A 1  68 ?   9.822  -1.433   2.101 1.000 95.100 ? 68  VAL A O   1 
ATOM 526  C CG1 ? VAL A 1  68 ?   9.660   2.734   2.483 1.000 95.100 ? 68  VAL A CG1 1 
ATOM 527  C CG2 ? VAL A 1  68 ?  10.973   1.451   0.768 1.000 95.100 ? 68  VAL A CG2 1 
ATOM 528  N N   ? LYS A 1  69 ?  11.750  -1.658   3.206 1.000 96.260 ? 69  LYS A N   1 
ATOM 529  C CA  ? LYS A 1  69 ?  11.807  -3.112   3.092 1.000 96.260 ? 69  LYS A CA  1 
ATOM 530  C C   ? LYS A 1  69 ?  10.819  -3.777   4.047 1.000 96.260 ? 69  LYS A C   1 
ATOM 531  C CB  ? LYS A 1  69 ?  13.224  -3.617   3.369 1.000 96.260 ? 69  LYS A CB  1 
ATOM 532  O O   ? LYS A 1  69 ?  10.674  -3.351   5.194 1.000 96.260 ? 69  LYS A O   1 
ATOM 533  C CG  ? LYS A 1  69 ?  13.439  -5.081   3.016 1.000 96.260 ? 69  LYS A CG  1 
ATOM 534  C CD  ? LYS A 1  69 ?  14.892  -5.496   3.213 1.000 96.260 ? 69  LYS A CD  1 
ATOM 535  C CE  ? LYS A 1  69 ?  15.100  -6.972   2.903 1.000 96.260 ? 69  LYS A CE  1 
ATOM 536  N NZ  ? LYS A 1  69 ?  16.532  -7.371   3.042 1.000 96.260 ? 69  LYS A NZ  1 
ATOM 537  N N   ? ASN A 1  70 ?  10.101  -4.820   3.612 1.000 97.440 ? 70  ASN A N   1 
ATOM 538  C CA  ? ASN A 1  70 ?   9.102  -5.543   4.392 1.000 97.440 ? 70  ASN A CA  1 
ATOM 539  C C   ? ASN A 1  70 ?   7.920  -4.649   4.757 1.000 97.440 ? 70  ASN A C   1 
ATOM 540  C CB  ? ASN A 1  70 ?   9.732  -6.134   5.655 1.000 97.440 ? 70  ASN A CB  1 
ATOM 541  O O   ? ASN A 1  70 ?   7.423  -4.700   5.883 1.000 97.440 ? 70  ASN A O   1 
ATOM 542  C CG  ? ASN A 1  70 ?  10.927  -7.016   5.354 1.000 97.440 ? 70  ASN A CG  1 
ATOM 543  N ND2 ? ASN A 1  70 ?  12.058  -6.716   5.982 1.000 97.440 ? 70  ASN A ND2 1 
ATOM 544  O OD1 ? ASN A 1  70 ?  10.836  -7.958   4.563 1.000 97.440 ? 70  ASN A OD1 1 
ATOM 545  N N   ? ASP A 1  71 ?   7.473  -3.710   3.915 1.000 98.070 ? 71  ASP A N   1 
ATOM 546  C CA  ? ASP A 1  71 ?   6.432  -2.704   4.100 1.000 98.070 ? 71  ASP A CA  1 
ATOM 547  C C   ? ASP A 1  71 ?   5.042  -3.334   4.038 1.000 98.070 ? 71  ASP A C   1 
ATOM 548  C CB  ? ASP A 1  71 ?   6.557  -1.601   3.047 1.000 98.070 ? 71  ASP A CB  1 
ATOM 549  O O   ? ASP A 1  71 ?   4.298  -3.116   3.080 1.000 98.070 ? 71  ASP A O   1 
ATOM 550  C CG  ? ASP A 1  71 ?   5.709  -0.381   3.362 1.000 98.070 ? 71  ASP A CG  1 
ATOM 551  O OD1 ? ASP A 1  71 ?   5.316  -0.198   4.534 1.000 98.070 ? 71  ASP A OD1 1 
ATOM 552  O OD2 ? ASP A 1  71 ?   5.430   0.402   2.429 1.000 98.070 ? 71  ASP A OD2 1 
ATOM 553  N N   ? ILE A 1  72 ?   4.635  -4.131   4.958 1.000 98.170 ? 72  ILE A N   1 
ATOM 554  C CA  ? ILE A 1  72 ?   3.349  -4.817   5.024 1.000 98.170 ? 72  ILE A CA  1 
ATOM 555  C C   ? ILE A 1  72 ?   2.831  -4.805   6.460 1.000 98.170 ? 72  ILE A C   1 
ATOM 556  C CB  ? ILE A 1  72 ?   3.456  -6.269   4.505 1.000 98.170 ? 72  ILE A CB  1 
ATOM 557  O O   ? ILE A 1  72 ?   3.600  -4.989   7.406 1.000 98.170 ? 72  ILE A O   1 
ATOM 558  C CG1 ? ILE A 1  72 ?   2.081  -6.946   4.527 1.000 98.170 ? 72  ILE A CG1 1 
ATOM 559  C CG2 ? ILE A 1  72 ?   4.472  -7.064   5.329 1.000 98.170 ? 72  ILE A CG2 1 
ATOM 560  C CD1 ? ILE A 1  72 ?   2.027  -8.262   3.762 1.000 98.170 ? 72  ILE A CD1 1 
ATOM 561  N N   ? ARG A 1  73 ?   1.521  -4.565   6.612 1.000 97.760 ? 73  ARG A N   1 
ATOM 562  C CA  ? ARG A 1  73 ?   0.837  -4.482   7.898 1.000 97.760 ? 73  ARG A CA  1 
ATOM 563  C C   ? ARG A 1  73 ?  -0.563  -5.081   7.813 1.000 97.760 ? 73  ARG A C   1 
ATOM 564  C CB  ? ARG A 1  73 ?   0.757  -3.030   8.373 1.000 97.760 ? 73  ARG A CB  1 
ATOM 565  O O   ? ARG A 1  73 ?  -1.263  -4.898   6.815 1.000 97.760 ? 73  ARG A O   1 
ATOM 566  C CG  ? ARG A 1  73 ?  -0.048  -2.842   9.649 1.000 97.760 ? 73  ARG A CG  1 
ATOM 567  C CD  ? ARG A 1  73 ?  -0.183  -1.372  10.019 1.000 97.760 ? 73  ARG A CD  1 
ATOM 568  N NE  ? ARG A 1  73 ?   1.083  -0.814  10.485 1.000 97.760 ? 73  ARG A NE  1 
ATOM 569  N NH1 ? ARG A 1  73 ?   0.389  -0.523  12.669 1.000 97.760 ? 73  ARG A NH1 1 
ATOM 570  N NH2 ? ARG A 1  73 ?   2.514   0.070  12.049 1.000 97.760 ? 73  ARG A NH2 1 
ATOM 571  C CZ  ? ARG A 1  73 ?   1.326  -0.423  11.733 1.000 97.760 ? 73  ARG A CZ  1 
ATOM 572  N N   ? LEU A 1  74 ?  -1.005  -5.769   8.881 1.000 97.750 ? 74  LEU A N   1 
ATOM 573  C CA  ? LEU A 1  74 ?  -2.362  -6.291   9.000 1.000 97.750 ? 74  LEU A CA  1 
ATOM 574  C C   ? LEU A 1  74 ?  -3.124  -5.575  10.110 1.000 97.750 ? 74  LEU A C   1 
ATOM 575  C CB  ? LEU A 1  74 ?  -2.334  -7.797   9.273 1.000 97.750 ? 74  LEU A CB  1 
ATOM 576  O O   ? LEU A 1  74 ?  -2.597  -5.385  11.208 1.000 97.750 ? 74  LEU A O   1 
ATOM 577  C CG  ? LEU A 1  74 ?  -1.940  -8.693   8.098 1.000 97.750 ? 74  LEU A CG  1 
ATOM 578  C CD1 ? LEU A 1  74 ?  -1.519 -10.070   8.598 1.000 97.750 ? 74  LEU A CD1 1 
ATOM 579  C CD2 ? LEU A 1  74 ?  -3.090  -8.808   7.103 1.000 97.750 ? 74  LEU A CD2 1 
ATOM 580  N N   ? LEU A 1  75 ?  -4.310  -5.146   9.725 1.000 97.190 ? 75  LEU A N   1 
ATOM 581  C CA  ? LEU A 1  75 ?  -5.202  -4.503  10.683 1.000 97.190 ? 75  LEU A CA  1 
ATOM 582  C C   ? LEU A 1  75 ?  -6.364  -5.423  11.045 1.000 97.190 ? 75  LEU A C   1 
ATOM 583  C CB  ? LEU A 1  75 ?  -5.737  -3.185  10.116 1.000 97.190 ? 75  LEU A CB  1 
ATOM 584  O O   ? LEU A 1  75 ?  -7.113  -5.858  10.168 1.000 97.190 ? 75  LEU A O   1 
ATOM 585  C CG  ? LEU A 1  75 ?  -4.692  -2.204   9.581 1.000 97.190 ? 75  LEU A CG  1 
ATOM 586  C CD1 ? LEU A 1  75 ?  -5.375  -0.985   8.970 1.000 97.190 ? 75  LEU A CD1 1 
ATOM 587  C CD2 ? LEU A 1  75 ?  -3.733  -1.786  10.691 1.000 97.190 ? 75  LEU A CD2 1 
ATOM 588  N N   ? LYS A 1  76 ?  -6.488  -5.782  12.390 1.000 96.970 ? 76  LYS A N   1 
ATOM 589  C CA  ? LYS A 1  76 ?  -7.657  -6.523  12.855 1.000 96.970 ? 76  LYS A CA  1 
ATOM 590  C C   ? LYS A 1  76 ?  -8.805  -5.578  13.199 1.000 96.970 ? 76  LYS A C   1 
ATOM 591  C CB  ? LYS A 1  76 ?  -7.300  -7.379  14.071 1.000 96.970 ? 76  LYS A CB  1 
ATOM 592  O O   ? LYS A 1  76 ?  -8.662  -4.704  14.057 1.000 96.970 ? 76  LYS A O   1 
ATOM 593  C CG  ? LYS A 1  76 ?  -8.398  -8.345  14.491 1.000 96.970 ? 76  LYS A CG  1 
ATOM 594  C CD  ? LYS A 1  76 ?  -7.915  -9.305  15.571 1.000 96.970 ? 76  LYS A CD  1 
ATOM 595  C CE  ? LYS A 1  76 ?  -8.965 -10.359  15.894 1.000 96.970 ? 76  LYS A CE  1 
ATOM 596  N NZ  ? LYS A 1  76 ?  -8.481 -11.327  16.923 1.000 96.970 ? 76  LYS A NZ  1 
ATOM 597  N N   ? LEU A 1  77 ?  -9.895  -5.762  12.471 1.000 97.120 ? 77  LEU A N   1 
ATOM 598  C CA  ? LEU A 1  77 ? -11.074  -4.938  12.712 1.000 97.120 ? 77  LEU A CA  1 
ATOM 599  C C   ? LEU A 1  77 ? -11.754  -5.332  14.019 1.000 97.120 ? 77  LEU A C   1 
ATOM 600  C CB  ? LEU A 1  77 ? -12.063  -5.066  11.550 1.000 97.120 ? 77  LEU A CB  1 
ATOM 601  O O   ? LEU A 1  77 ? -11.662  -6.483  14.449 1.000 97.120 ? 77  LEU A O   1 
ATOM 602  C CG  ? LEU A 1  77 ? -11.509  -4.781  10.153 1.000 97.120 ? 77  LEU A CG  1 
ATOM 603  C CD1 ? LEU A 1  77 ? -12.593  -4.987   9.100 1.000 97.120 ? 77  LEU A CD1 1 
ATOM 604  C CD2 ? LEU A 1  77 ? -10.947  -3.365  10.079 1.000 97.120 ? 77  LEU A CD2 1 
ATOM 605  N N   ? ASN A 1  78 ? -12.432  -4.377  14.737 1.000 96.320 ? 78  ASN A N   1 
ATOM 606  C CA  ? ASN A 1  78 ? -13.072  -4.635  16.023 1.000 96.320 ? 78  ASN A CA  1 
ATOM 607  C C   ? ASN A 1  78 ? -14.341  -5.467  15.861 1.000 96.320 ? 78  ASN A C   1 
ATOM 608  C CB  ? ASN A 1  78 ? -13.388  -3.320  16.739 1.000 96.320 ? 78  ASN A CB  1 
ATOM 609  O O   ? ASN A 1  78 ? -14.824  -6.064  16.824 1.000 96.320 ? 78  ASN A O   1 
ATOM 610  C CG  ? ASN A 1  78 ? -14.358  -2.450  15.963 1.000 96.320 ? 78  ASN A CG  1 
ATOM 611  N ND2 ? ASN A 1  78 ? -14.955  -1.478  16.641 1.000 96.320 ? 78  ASN A ND2 1 
ATOM 612  O OD1 ? ASN A 1  78 ? -14.569  -2.652  14.764 1.000 96.320 ? 78  ASN A OD1 1 
ATOM 613  N N   ? ARG A 1  79 ? -14.868  -5.687  14.613 1.000 96.860 ? 79  ARG A N   1 
ATOM 614  C CA  ? ARG A 1  79 ? -15.949  -6.592  14.240 1.000 96.860 ? 79  ARG A CA  1 
ATOM 615  C C   ? ARG A 1  79 ? -15.776  -7.091  12.809 1.000 96.860 ? 79  ARG A C   1 
ATOM 616  C CB  ? ARG A 1  79 ? -17.306  -5.901  14.393 1.000 96.860 ? 79  ARG A CB  1 
ATOM 617  O O   ? ARG A 1  79 ? -14.975  -6.545  12.048 1.000 96.860 ? 79  ARG A O   1 
ATOM 618  C CG  ? ARG A 1  79 ? -17.499  -4.711  13.467 1.000 96.860 ? 79  ARG A CG  1 
ATOM 619  C CD  ? ARG A 1  79 ? -18.810  -3.988  13.743 1.000 96.860 ? 79  ARG A CD  1 
ATOM 620  N NE  ? ARG A 1  79 ? -19.052  -2.921  12.776 1.000 96.860 ? 79  ARG A NE  1 
ATOM 621  N NH1 ? ARG A 1  79 ? -18.089  -1.259  14.060 1.000 96.860 ? 79  ARG A NH1 1 
ATOM 622  N NH2 ? ARG A 1  79 ? -18.972  -0.760  12.004 1.000 96.860 ? 79  ARG A NH2 1 
ATOM 623  C CZ  ? ARG A 1  79 ? -18.704  -1.649  12.949 1.000 96.860 ? 79  ARG A CZ  1 
ATOM 624  N N   ? SER A 1  80 ? -16.613  -8.153  12.505 1.000 97.480 ? 80  SER A N   1 
ATOM 625  C CA  ? SER A 1  80 ? -16.503  -8.772  11.189 1.000 97.480 ? 80  SER A CA  1 
ATOM 626  C C   ? SER A 1  80 ? -17.287  -7.987  10.142 1.000 97.480 ? 80  SER A C   1 
ATOM 627  C CB  ? SER A 1  80 ? -17.001 -10.217  11.233 1.000 97.480 ? 80  SER A CB  1 
ATOM 628  O O   ? SER A 1  80 ? -18.402  -7.533  10.405 1.000 97.480 ? 80  SER A O   1 
ATOM 629  O OG  ? SER A 1  80 ? -16.163 -11.013  12.053 1.000 97.480 ? 80  SER A OG  1 
ATOM 630  N N   ? ALA A 1  81 ? -16.574  -7.786   8.966 1.000 97.780 ? 81  ALA A N   1 
ATOM 631  C CA  ? ALA A 1  81 ? -17.241  -7.149   7.834 1.000 97.780 ? 81  ALA A CA  1 
ATOM 632  C C   ? ALA A 1  81 ? -18.351  -8.037   7.280 1.000 97.780 ? 81  ALA A C   1 
ATOM 633  C CB  ? ALA A 1  81 ? -16.230  -6.821   6.737 1.000 97.780 ? 81  ALA A CB  1 
ATOM 634  O O   ? ALA A 1  81 ? -18.237  -9.265   7.293 1.000 97.780 ? 81  ALA A O   1 
ATOM 635  N N   ? ILE A 1  82 ? -19.473  -7.411   6.809 1.000 97.420 ? 82  ILE A N   1 
ATOM 636  C CA  ? ILE A 1  82 ? -20.550  -8.120   6.126 1.000 97.420 ? 82  ILE A CA  1 
ATOM 637  C C   ? ILE A 1  82 ? -20.274  -8.152   4.624 1.000 97.420 ? 82  ILE A C   1 
ATOM 638  C CB  ? ILE A 1  82 ? -21.922  -7.467   6.405 1.000 97.420 ? 82  ILE A CB  1 
ATOM 639  O O   ? ILE A 1  82 ? -20.209  -7.105   3.976 1.000 97.420 ? 82  ILE A O   1 
ATOM 640  C CG1 ? ILE A 1  82 ? -22.207  -7.444   7.911 1.000 97.420 ? 82  ILE A CG1 1 
ATOM 641  C CG2 ? ILE A 1  82 ? -23.033  -8.201   5.649 1.000 97.420 ? 82  ILE A CG2 1 
ATOM 642  C CD1 ? ILE A 1  82 ? -23.348  -6.520   8.312 1.000 97.420 ? 82  ILE A CD1 1 
ATOM 643  N N   ? PHE A 1  83 ? -20.069  -9.328   4.114 1.000 97.030 ? 83  PHE A N   1 
ATOM 644  C CA  ? PHE A 1  83 ? -19.828  -9.460   2.682 1.000 97.030 ? 83  PHE A CA  1 
ATOM 645  C C   ? PHE A 1  83 ? -21.096  -9.165   1.891 1.000 97.030 ? 83  PHE A C   1 
ATOM 646  C CB  ? PHE A 1  83 ? -19.316 -10.865   2.349 1.000 97.030 ? 83  PHE A CB  1 
ATOM 647  O O   ? PHE A 1  83 ? -22.172  -9.670   2.219 1.000 97.030 ? 83  PHE A O   1 
ATOM 648  C CG  ? PHE A 1  83 ? -17.924 -11.138   2.851 1.000 97.030 ? 83  PHE A CG  1 
ATOM 649  C CD1 ? PHE A 1  83 ? -17.126 -10.105   3.328 1.000 97.030 ? 83  PHE A CD1 1 
ATOM 650  C CD2 ? PHE A 1  83 ? -17.413 -12.429   2.846 1.000 97.030 ? 83  PHE A CD2 1 
ATOM 651  C CE1 ? PHE A 1  83 ? -15.838 -10.355   3.793 1.000 97.030 ? 83  PHE A CE1 1 
ATOM 652  C CE2 ? PHE A 1  83 ? -16.126 -12.687   3.310 1.000 97.030 ? 83  PHE A CE2 1 
ATOM 653  C CZ  ? PHE A 1  83 ? -15.339 -11.649   3.782 1.000 97.030 ? 83  PHE A CZ  1 
ATOM 654  N N   ? ASN A 1  84 ? -20.936  -8.404   0.770 1.000 95.740 ? 84  ASN A N   1 
ATOM 655  C CA  ? ASN A 1  84 ? -21.973  -8.056  -0.195 1.000 95.740 ? 84  ASN A CA  1 
ATOM 656  C C   ? ASN A 1  84 ? -21.373  -7.593  -1.519 1.000 95.740 ? 84  ASN A C   1 
ATOM 657  C CB  ? ASN A 1  84 ? -22.896  -6.977   0.376 1.000 95.740 ? 84  ASN A CB  1 
ATOM 658  O O   ? ASN A 1  84 ? -20.190  -7.816  -1.782 1.000 95.740 ? 84  ASN A O   1 
ATOM 659  C CG  ? ASN A 1  84 ? -22.155  -5.706   0.740 1.000 95.740 ? 84  ASN A CG  1 
ATOM 660  N ND2 ? ASN A 1  84 ? -22.524  -5.106   1.865 1.000 95.740 ? 84  ASN A ND2 1 
ATOM 661  O OD1 ? ASN A 1  84 ? -21.258  -5.267   0.015 1.000 95.740 ? 84  ASN A OD1 1 
ATOM 662  N N   ? LYS A 1  85 ? -22.223  -7.056  -2.376 1.000 96.010 ? 85  LYS A N   1 
ATOM 663  C CA  ? LYS A 1  85 ? -21.754  -6.675  -3.705 1.000 96.010 ? 85  LYS A CA  1 
ATOM 664  C C   ? LYS A 1  85 ? -20.654  -5.620  -3.619 1.000 96.010 ? 85  LYS A C   1 
ATOM 665  C CB  ? LYS A 1  85 ? -22.914  -6.155  -4.555 1.000 96.010 ? 85  LYS A CB  1 
ATOM 666  O O   ? LYS A 1  85 ? -19.879  -5.445  -4.562 1.000 96.010 ? 85  LYS A O   1 
ATOM 667  C CG  ? LYS A 1  85 ? -23.531  -4.865  -4.037 1.000 96.010 ? 85  LYS A CG  1 
ATOM 668  C CD  ? LYS A 1  85 ? -24.675  -4.395  -4.927 1.000 96.010 ? 85  LYS A CD  1 
ATOM 669  C CE  ? LYS A 1  85 ? -25.321  -3.127  -4.386 1.000 96.010 ? 85  LYS A CE  1 
ATOM 670  N NZ  ? LYS A 1  85 ? -26.441  -2.661  -5.256 1.000 96.010 ? 85  LYS A NZ  1 
ATOM 671  N N   ? ASN A 1  86 ? -20.455  -4.896  -2.452 1.000 96.060 ? 86  ASN A N   1 
ATOM 672  C CA  ? ASN A 1  86 ? -19.528  -3.778  -2.318 1.000 96.060 ? 86  ASN A CA  1 
ATOM 673  C C   ? ASN A 1  86 ? -18.357  -4.126  -1.403 1.000 96.060 ? 86  ASN A C   1 
ATOM 674  C CB  ? ASN A 1  86 ? -20.256  -2.536  -1.799 1.000 96.060 ? 86  ASN A CB  1 
ATOM 675  O O   ? ASN A 1  86 ? -17.337  -3.435  -1.402 1.000 96.060 ? 86  ASN A O   1 
ATOM 676  C CG  ? ASN A 1  86 ? -21.389  -2.101  -2.708 1.000 96.060 ? 86  ASN A CG  1 
ATOM 677  N ND2 ? ASN A 1  86 ? -22.609  -2.118  -2.184 1.000 96.060 ? 86  ASN A ND2 1 
ATOM 678  O OD1 ? ASN A 1  86 ? -21.170  -1.754  -3.871 1.000 96.060 ? 86  ASN A OD1 1 
ATOM 679  N N   ? VAL A 1  87 ? -18.514  -5.221  -0.599 1.000 97.410 ? 87  VAL A N   1 
ATOM 680  C CA  ? VAL A 1  87 ? -17.468  -5.640   0.328 1.000 97.410 ? 87  VAL A CA  1 
ATOM 681  C C   ? VAL A 1  87 ? -17.153  -7.119   0.116 1.000 97.410 ? 87  VAL A C   1 
ATOM 682  C CB  ? VAL A 1  87 ? -17.876  -5.387   1.796 1.000 97.410 ? 87  VAL A CB  1 
ATOM 683  O O   ? VAL A 1  87 ? -17.988  -7.984   0.394 1.000 97.410 ? 87  VAL A O   1 
ATOM 684  C CG1 ? VAL A 1  87 ? -16.764  -5.822   2.748 1.000 97.410 ? 87  VAL A CG1 1 
ATOM 685  C CG2 ? VAL A 1  87 ? -18.219  -3.913   2.007 1.000 97.410 ? 87  VAL A CG2 1 
ATOM 686  N N   ? ARG A 1  88 ? -15.944  -7.349  -0.405 1.000 96.080 ? 88  ARG A N   1 
ATOM 687  C CA  ? ARG A 1  88 ? -15.492  -8.717  -0.639 1.000 96.080 ? 88  ARG A CA  1 
ATOM 688  C C   ? ARG A 1  88 ? -14.005  -8.862  -0.331 1.000 96.080 ? 88  ARG A C   1 
ATOM 689  C CB  ? ARG A 1  88 ? -15.771  -9.136  -2.084 1.000 96.080 ? 88  ARG A CB  1 
ATOM 690  O O   ? ARG A 1  88 ? -13.264  -7.877  -0.343 1.000 96.080 ? 88  ARG A O   1 
ATOM 691  C CG  ? ARG A 1  88 ? -17.246  -9.133  -2.452 1.000 96.080 ? 88  ARG A CG  1 
ATOM 692  C CD  ? ARG A 1  88 ? -17.470  -9.589  -3.887 1.000 96.080 ? 88  ARG A CD  1 
ATOM 693  N NE  ? ARG A 1  88 ? -18.871  -9.466  -4.279 1.000 96.080 ? 88  ARG A NE  1 
ATOM 694  N NH1 ? ARG A 1  88 ? -19.140 -11.703  -4.790 1.000 96.080 ? 88  ARG A NH1 1 
ATOM 695  N NH2 ? ARG A 1  88 ? -20.895 -10.249  -5.031 1.000 96.080 ? 88  ARG A NH2 1 
ATOM 696  C CZ  ? ARG A 1  88 ? -19.632 -10.473  -4.699 1.000 96.080 ? 88  ARG A CZ  1 
ATOM 697  N N   ? ARG A 1  89 ? -13.707 -10.105  -0.115 1.000 96.030 ? 89  ARG A N   1 
ATOM 698  C CA  ? ARG A 1  89 ? -12.293 -10.398   0.098 1.000 96.030 ? 89  ARG A CA  1 
ATOM 699  C C   ? ARG A 1  89 ? -11.580 -10.646  -1.226 1.000 96.030 ? 89  ARG A C   1 
ATOM 700  C CB  ? ARG A 1  89 ? -12.127 -11.609   1.019 1.000 96.030 ? 89  ARG A CB  1 
ATOM 701  O O   ? ARG A 1  89 ? -12.174 -11.174  -2.168 1.000 96.030 ? 89  ARG A O   1 
ATOM 702  C CG  ? ARG A 1  89 ? -12.450 -12.937   0.353 1.000 96.030 ? 89  ARG A CG  1 
ATOM 703  C CD  ? ARG A 1  89 ? -12.182 -14.113   1.281 1.000 96.030 ? 89  ARG A CD  1 
ATOM 704  N NE  ? ARG A 1  89 ? -12.408 -15.391   0.612 1.000 96.030 ? 89  ARG A NE  1 
ATOM 705  N NH1 ? ARG A 1  89 ? -11.377 -16.663   2.242 1.000 96.030 ? 89  ARG A NH1 1 
ATOM 706  N NH2 ? ARG A 1  89 ? -12.278 -17.673   0.392 1.000 96.030 ? 89  ARG A NH2 1 
ATOM 707  C CZ  ? ARG A 1  89 ? -12.020 -16.573   1.083 1.000 96.030 ? 89  ARG A CZ  1 
ATOM 708  N N   ? ILE A 1  90 ? -10.293 -10.182  -1.250 1.000 95.760 ? 90  ILE A N   1 
ATOM 709  C CA  ? ILE A 1  90 ?  -9.487 -10.449  -2.436 1.000 95.760 ? 90  ILE A CA  1 
ATOM 710  C C   ? ILE A 1  90 ?  -8.517 -11.594  -2.155 1.000 95.760 ? 90  ILE A C   1 
ATOM 711  C CB  ? ILE A 1  90 ?  -8.714  -9.190  -2.889 1.000 95.760 ? 90  ILE A CB  1 
ATOM 712  O O   ? ILE A 1  90 ?  -7.990 -11.711  -1.046 1.000 95.760 ? 90  ILE A O   1 
ATOM 713  C CG1 ? ILE A 1  90 ?  -8.156  -9.386  -4.304 1.000 95.760 ? 90  ILE A CG1 1 
ATOM 714  C CG2 ? ILE A 1  90 ?  -7.593  -8.860  -1.899 1.000 95.760 ? 90  ILE A CG2 1 
ATOM 715  C CD1 ? ILE A 1  90 ?  -7.707  -8.096  -4.976 1.000 95.760 ? 90  ILE A CD1 1 
ATOM 716  N N   ? LYS A 1  91 ?  -8.328 -12.448  -3.172 1.000 95.570 ? 91  LYS A N   1 
ATOM 717  C CA  ? LYS A 1  91 ?  -7.504 -13.644  -3.028 1.000 95.570 ? 91  LYS A CA  1 
ATOM 718  C C   ? LYS A 1  91 ?  -6.019 -13.294  -3.046 1.000 95.570 ? 91  LYS A C   1 
ATOM 719  C CB  ? LYS A 1  91 ?  -7.818 -14.650  -4.137 1.000 95.570 ? 91  LYS A CB  1 
ATOM 720  O O   ? LYS A 1  91 ?  -5.589 -12.427  -3.811 1.000 95.570 ? 91  LYS A O   1 
ATOM 721  C CG  ? LYS A 1  91 ?  -9.228 -15.219  -4.075 1.000 95.570 ? 91  LYS A CG  1 
ATOM 722  C CD  ? LYS A 1  91 ?  -9.454 -16.271  -5.152 1.000 95.570 ? 91  LYS A CD  1 
ATOM 723  C CE  ? LYS A 1  91 ? -10.871 -16.828  -5.102 1.000 95.570 ? 91  LYS A CE  1 
ATOM 724  N NZ  ? LYS A 1  91 ? -11.108 -17.837  -6.178 1.000 95.570 ? 91  LYS A NZ  1 
ATOM 725  N N   ? LEU A 1  92 ?  -5.261 -14.031  -2.139 1.000 96.020 ? 92  LEU A N   1 
ATOM 726  C CA  ? LEU A 1  92 ?  -3.811 -13.871  -2.098 1.000 96.020 ? 92  LEU A CA  1 
ATOM 727  C C   ? LEU A 1  92 ?  -3.148 -14.633  -3.241 1.000 96.020 ? 92  LEU A C   1 
ATOM 728  C CB  ? LEU A 1  92 ?  -3.256 -14.354  -0.756 1.000 96.020 ? 92  LEU A CB  1 
ATOM 729  O O   ? LEU A 1  92 ?  -3.656 -15.667  -3.680 1.000 96.020 ? 92  LEU A O   1 
ATOM 730  C CG  ? LEU A 1  92 ?  -3.741 -13.608   0.487 1.000 96.020 ? 92  LEU A CG  1 
ATOM 731  C CD1 ? LEU A 1  92 ?  -3.161 -14.243   1.747 1.000 96.020 ? 92  LEU A CD1 1 
ATOM 732  C CD2 ? LEU A 1  92 ?  -3.367 -12.132   0.405 1.000 96.020 ? 92  LEU A CD2 1 
ATOM 733  N N   ? PRO A 1  93 ?  -2.073 -14.117  -3.719 1.000 94.730 ? 93  PRO A N   1 
ATOM 734  C CA  ? PRO A 1  93 ?  -1.410 -14.770  -4.850 1.000 94.730 ? 93  PRO A CA  1 
ATOM 735  C C   ? PRO A 1  93 ?  -0.823 -16.132  -4.484 1.000 94.730 ? 93  PRO A C   1 
ATOM 736  C CB  ? PRO A 1  93 ?  -0.303 -13.782  -5.228 1.000 94.730 ? 93  PRO A CB  1 
ATOM 737  O O   ? PRO A 1  93 ?  -0.475 -16.366  -3.324 1.000 94.730 ? 93  PRO A O   1 
ATOM 738  C CG  ? PRO A 1  93 ?   0.077 -13.123  -3.942 1.000 94.730 ? 93  PRO A CG  1 
ATOM 739  C CD  ? PRO A 1  93 ?  -1.160 -12.963  -3.105 1.000 94.730 ? 93  PRO A CD  1 
ATOM 740  N N   ? GLN A 1  94 ?  -0.627 -16.976  -5.547 1.000 86.200 ? 94  GLN A N   1 
ATOM 741  C CA  ? GLN A 1  94 ?  -0.063 -18.309  -5.363 1.000 86.200 ? 94  GLN A CA  1 
ATOM 742  C C   ? GLN A 1  94 ?   1.396 -18.355  -5.806 1.000 86.200 ? 94  GLN A C   1 
ATOM 743  C CB  ? GLN A 1  94 ?  -0.879 -19.349  -6.133 1.000 86.200 ? 94  GLN A CB  1 
ATOM 744  O O   ? GLN A 1  94 ?   2.197 -19.108  -5.248 1.000 86.200 ? 94  GLN A O   1 
ATOM 745  C CG  ? GLN A 1  94 ?  -2.294 -19.535  -5.604 1.000 86.200 ? 94  GLN A CG  1 
ATOM 746  C CD  ? GLN A 1  94 ?  -3.060 -20.615  -6.345 1.000 86.200 ? 94  GLN A CD  1 
ATOM 747  N NE2 ? GLN A 1  94 ?  -3.906 -21.343  -5.623 1.000 86.200 ? 94  GLN A NE2 1 
ATOM 748  O OE1 ? GLN A 1  94 ?  -2.894 -20.793  -7.555 1.000 86.200 ? 94  GLN A OE1 1 
ATOM 749  N N   ? ASN A 1  95 ?   1.739 -17.481  -6.731 1.000 88.090 ? 95  ASN A N   1 
ATOM 750  C CA  ? ASN A 1  95 ?   3.090 -17.477  -7.284 1.000 88.090 ? 95  ASN A CA  1 
ATOM 751  C C   ? ASN A 1  95 ?   3.588 -16.056  -7.533 1.000 88.090 ? 95  ASN A C   1 
ATOM 752  C CB  ? ASN A 1  95 ?   3.144 -18.293  -8.577 1.000 88.090 ? 95  ASN A CB  1 
ATOM 753  O O   ? ASN A 1  95 ?   2.796 -15.113  -7.568 1.000 88.090 ? 95  ASN A O   1 
ATOM 754  C CG  ? ASN A 1  95 ?   2.670 -19.720  -8.386 1.000 88.090 ? 95  ASN A CG  1 
ATOM 755  N ND2 ? ASN A 1  95 ?   1.656 -20.115  -9.148 1.000 88.090 ? 95  ASN A ND2 1 
ATOM 756  O OD1 ? ASN A 1  95 ?   3.209 -20.462  -7.561 1.000 88.090 ? 95  ASN A OD1 1 
ATOM 757  N N   ? ASP A 1  96 ?   4.929 -16.009  -7.761 1.000 89.810 ? 96  ASP A N   1 
ATOM 758  C CA  ? ASP A 1  96 ?   5.550 -14.758  -8.182 1.000 89.810 ? 96  ASP A CA  1 
ATOM 759  C C   ? ASP A 1  96 ?   5.067 -14.345  -9.570 1.000 89.810 ? 96  ASP A C   1 
ATOM 760  C CB  ? ASP A 1  96 ?   7.075 -14.886  -8.172 1.000 89.810 ? 96  ASP A CB  1 
ATOM 761  O O   ? ASP A 1  96 ?   4.859 -15.194 -10.439 1.000 89.810 ? 96  ASP A O   1 
ATOM 762  C CG  ? ASP A 1  96 ?   7.668 -14.808  -6.776 1.000 89.810 ? 96  ASP A CG  1 
ATOM 763  O OD1 ? ASP A 1  96 ?   6.902 -14.712  -5.793 1.000 89.810 ? 96  ASP A OD1 1 
ATOM 764  O OD2 ? ASP A 1  96 ?   8.912 -14.840  -6.659 1.000 89.810 ? 96  ASP A OD2 1 
ATOM 765  N N   ? PRO A 1  97 ?   4.961 -13.015  -9.747 1.000 92.030 ? 97  PRO A N   1 
ATOM 766  C CA  ? PRO A 1  97 ?   4.470 -12.570 -11.053 1.000 92.030 ? 97  PRO A CA  1 
ATOM 767  C C   ? PRO A 1  97 ?   5.554 -12.591 -12.129 1.000 92.030 ? 97  PRO A C   1 
ATOM 768  C CB  ? PRO A 1  97 ?   3.997 -11.139 -10.783 1.000 92.030 ? 97  PRO A CB  1 
ATOM 769  O O   ? PRO A 1  97 ?   6.738 -12.432 -11.822 1.000 92.030 ? 97  PRO A O   1 
ATOM 770  C CG  ? PRO A 1  97 ?   4.894 -10.638  -9.698 1.000 92.030 ? 97  PRO A CG  1 
ATOM 771  C CD  ? PRO A 1  97 ?   5.215 -11.781  -8.779 1.000 92.030 ? 97  PRO A CD  1 
ATOM 772  N N   ? CYS A 1  98 ?   5.045 -12.748 -13.418 1.000 92.020 ? 98  CYS A N   1 
ATOM 773  C CA  ? CYS A 1  98 ?   5.920 -12.600 -14.576 1.000 92.020 ? 98  CYS A CA  1 
ATOM 774  C C   ? CYS A 1  98 ?   5.799 -11.205 -15.177 1.000 92.020 ? 98  CYS A C   1 
ATOM 775  C CB  ? CYS A 1  98 ?   5.591 -13.652 -15.634 1.000 92.020 ? 98  CYS A CB  1 
ATOM 776  O O   ? CYS A 1  98 ?   4.708 -10.634 -15.214 1.000 92.020 ? 98  CYS A O   1 
ATOM 777  S SG  ? CYS A 1  98 ?   5.871 -15.350 -15.085 1.000 92.020 ? 98  CYS A SG  1 
ATOM 778  N N   ? PRO A 1  99 ?   6.994 -10.688 -15.680 1.000 95.240 ? 99  PRO A N   1 
ATOM 779  C CA  ? PRO A 1  99 ?   6.902  -9.409 -16.388 1.000 95.240 ? 99  PRO A CA  1 
ATOM 780  C C   ? PRO A 1  99 ?   5.914  -9.449 -17.552 1.000 95.240 ? 99  PRO A C   1 
ATOM 781  C CB  ? PRO A 1  99 ?   8.330  -9.181 -16.891 1.000 95.240 ? 99  PRO A CB  1 
ATOM 782  O O   ? PRO A 1  99 ?   5.789 -10.475 -18.226 1.000 95.240 ? 99  PRO A O   1 
ATOM 783  C CG  ? PRO A 1  99 ?   9.197  -9.925 -15.928 1.000 95.240 ? 99  PRO A CG  1 
ATOM 784  C CD  ? PRO A 1  99 ?   8.475 -11.170 -15.499 1.000 95.240 ? 99  PRO A CD  1 
ATOM 785  N N   ? GLY A 1 100 ?   5.163  -8.324 -17.750 1.000 95.260 ? 100 GLY A N   1 
ATOM 786  C CA  ? GLY A 1 100 ?   4.191  -8.223 -18.827 1.000 95.260 ? 100 GLY A CA  1 
ATOM 787  C C   ? GLY A 1 100 ?   2.775  -8.542 -18.385 1.000 95.260 ? 100 GLY A C   1 
ATOM 788  O O   ? GLY A 1 100 ?   1.826  -8.362 -19.151 1.000 95.260 ? 100 GLY A O   1 
ATOM 789  N N   ? LEU A 1 101 ?   2.643  -9.064 -17.163 1.000 95.550 ? 101 LEU A N   1 
ATOM 790  C CA  ? LEU A 1 101 ?   1.341  -9.385 -16.590 1.000 95.550 ? 101 LEU A CA  1 
ATOM 791  C C   ? LEU A 1 101 ?   0.510  -8.123 -16.387 1.000 95.550 ? 101 LEU A C   1 
ATOM 792  C CB  ? LEU A 1 101 ?   1.507 -10.121 -15.258 1.000 95.550 ? 101 LEU A CB  1 
ATOM 793  O O   ? LEU A 1 101 ?   0.935  -7.200 -15.688 1.000 95.550 ? 101 LEU A O   1 
ATOM 794  C CG  ? LEU A 1 101 ?   0.218 -10.552 -14.556 1.000 95.550 ? 101 LEU A CG  1 
ATOM 795  C CD1 ? LEU A 1 101 ?  -0.556 -11.537 -15.426 1.000 95.550 ? 101 LEU A CD1 1 
ATOM 796  C CD2 ? LEU A 1 101 ?   0.530 -11.163 -13.194 1.000 95.550 ? 101 LEU A CD2 1 
ATOM 797  N N   ? PRO A 1 102 ?  -0.708  -8.043 -17.038 1.000 96.110 ? 102 PRO A N   1 
ATOM 798  C CA  ? PRO A 1 102 ?  -1.576  -6.882 -16.830 1.000 96.110 ? 102 PRO A CA  1 
ATOM 799  C C   ? PRO A 1 102 ?  -2.122  -6.801 -15.406 1.000 96.110 ? 102 PRO A C   1 
ATOM 800  C CB  ? PRO A 1 102 ?  -2.707  -7.102 -17.837 1.000 96.110 ? 102 PRO A CB  1 
ATOM 801  O O   ? PRO A 1 102 ?  -2.591  -7.805 -14.863 1.000 96.110 ? 102 PRO A O   1 
ATOM 802  C CG  ? PRO A 1 102 ?  -2.158  -8.085 -18.820 1.000 96.110 ? 102 PRO A CG  1 
ATOM 803  C CD  ? PRO A 1 102 ?  -1.158  -8.956 -18.115 1.000 96.110 ? 102 PRO A CD  1 
ATOM 804  N N   ? CYS A 1 103 ?  -2.120  -5.594 -14.896 1.000 96.790 ? 103 CYS A N   1 
ATOM 805  C CA  ? CYS A 1 103 ?  -2.583  -5.359 -13.533 1.000 96.790 ? 103 CYS A CA  1 
ATOM 806  C C   ? CYS A 1 103 ?  -3.280  -4.009 -13.419 1.000 96.790 ? 103 CYS A C   1 
ATOM 807  C CB  ? CYS A 1 103 ?  -1.413  -5.424 -12.551 1.000 96.790 ? 103 CYS A CB  1 
ATOM 808  O O   ? CYS A 1 103 ?  -3.211  -3.190 -14.337 1.000 96.790 ? 103 CYS A O   1 
ATOM 809  S SG  ? CYS A 1 103 ?  -0.533  -7.001 -12.570 1.000 96.790 ? 103 CYS A SG  1 
ATOM 810  N N   ? HIS A 1 104 ?  -3.914  -3.744 -12.277 1.000 96.120 ? 104 HIS A N   1 
ATOM 811  C CA  ? HIS A 1 104 ?  -4.497  -2.446 -11.959 1.000 96.120 ? 104 HIS A CA  1 
ATOM 812  C C   ? HIS A 1 104 ?  -4.358  -2.129 -10.473 1.000 96.120 ? 104 HIS A C   1 
ATOM 813  C CB  ? HIS A 1 104 ?  -5.970  -2.405 -12.368 1.000 96.120 ? 104 HIS A CB  1 
ATOM 814  O O   ? HIS A 1 104 ?  -4.243  -3.038  -9.648 1.000 96.120 ? 104 HIS A O   1 
ATOM 815  C CG  ? HIS A 1 104 ?  -6.783  -3.524 -11.798 1.000 96.120 ? 104 HIS A CG  1 
ATOM 816  C CD2 ? HIS A 1 104 ?  -7.484  -3.616 -10.643 1.000 96.120 ? 104 HIS A CD2 1 
ATOM 817  N ND1 ? HIS A 1 104 ?  -6.936  -4.734 -12.439 1.000 96.120 ? 104 HIS A ND1 1 
ATOM 818  C CE1 ? HIS A 1 104 ?  -7.699  -5.523 -11.702 1.000 96.120 ? 104 HIS A CE1 1 
ATOM 819  N NE2 ? HIS A 1 104 ?  -8.045  -4.868 -10.607 1.000 96.120 ? 104 HIS A NE2 1 
ATOM 820  N N   ? VAL A 1 105 ?  -4.233  -0.855 -10.213 1.000 96.270 ? 105 VAL A N   1 
ATOM 821  C CA  ? VAL A 1 105 ?  -4.152  -0.360  -8.843 1.000 96.270 ? 105 VAL A CA  1 
ATOM 822  C C   ? VAL A 1 105 ?  -5.407   0.444  -8.509 1.000 96.270 ? 105 VAL A C   1 
ATOM 823  C CB  ? VAL A 1 105 ?  -2.892   0.507  -8.625 1.000 96.270 ? 105 VAL A CB  1 
ATOM 824  O O   ? VAL A 1 105 ?  -5.930   1.172  -9.357 1.000 96.270 ? 105 VAL A O   1 
ATOM 825  C CG1 ? VAL A 1 105 ?  -2.904   1.721  -9.553 1.000 96.270 ? 105 VAL A CG1 1 
ATOM 826  C CG2 ? VAL A 1 105 ?  -2.792   0.946  -7.166 1.000 96.270 ? 105 VAL A CG2 1 
ATOM 827  N N   ? LEU A 1 106 ?  -5.917   0.214  -7.323 1.000 95.860 ? 106 LEU A N   1 
ATOM 828  C CA  ? LEU A 1 106 ?  -7.126   0.874  -6.841 1.000 95.860 ? 106 LEU A CA  1 
ATOM 829  C C   ? LEU A 1 106 ?  -6.813   1.785  -5.659 1.000 95.860 ? 106 LEU A C   1 
ATOM 830  C CB  ? LEU A 1 106 ?  -8.178  -0.162  -6.437 1.000 95.860 ? 106 LEU A CB  1 
ATOM 831  O O   ? LEU A 1 106 ?  -5.985   1.446  -4.810 1.000 95.860 ? 106 LEU A O   1 
ATOM 832  C CG  ? LEU A 1 106 ?  -8.559  -1.192  -7.501 1.000 95.860 ? 106 LEU A CG  1 
ATOM 833  C CD1 ? LEU A 1 106 ?  -9.268  -2.380  -6.859 1.000 95.860 ? 106 LEU A CD1 1 
ATOM 834  C CD2 ? LEU A 1 106 ?  -9.436  -0.555  -8.573 1.000 95.860 ? 106 LEU A CD2 1 
ATOM 835  N N   ? GLY A 1 107 ?  -7.471   2.948  -5.676 1.000 95.740 ? 107 GLY A N   1 
ATOM 836  C CA  ? GLY A 1 107 ?  -7.194   3.754  -4.497 1.000 95.740 ? 107 GLY A CA  1 
ATOM 837  C C   ? GLY A 1 107 ?  -7.891   5.101  -4.518 1.000 95.740 ? 107 GLY A C   1 
ATOM 838  O O   ? GLY A 1 107 ?  -8.618   5.415  -5.463 1.000 95.740 ? 107 GLY A O   1 
ATOM 839  N N   ? TRP A 1 108 ?  -7.706   5.945  -3.453 1.000 94.940 ? 108 TRP A N   1 
ATOM 840  C CA  ? TRP A 1 108 ?  -8.296   7.260  -3.226 1.000 94.940 ? 108 TRP A CA  1 
ATOM 841  C C   ? TRP A 1 108 ?  -7.217   8.337  -3.162 1.000 94.940 ? 108 TRP A C   1 
ATOM 842  C CB  ? TRP A 1 108 ?  -9.118   7.266  -1.934 1.000 94.940 ? 108 TRP A CB  1 
ATOM 843  O O   ? TRP A 1 108 ?  -7.423   9.395  -2.563 1.000 94.940 ? 108 TRP A O   1 
ATOM 844  C CG  ? TRP A 1 108 ? -10.322   6.374  -1.974 1.000 94.940 ? 108 TRP A CG  1 
ATOM 845  C CD1 ? TRP A 1 108 ? -11.563   6.687  -2.457 1.000 94.940 ? 108 TRP A CD1 1 
ATOM 846  C CD2 ? TRP A 1 108 ? -10.401   5.024  -1.509 1.000 94.940 ? 108 TRP A CD2 1 
ATOM 847  C CE2 ? TRP A 1 108 ? -11.721   4.578  -1.741 1.000 94.940 ? 108 TRP A CE2 1 
ATOM 848  C CE3 ? TRP A 1 108 ?  -9.482   4.146  -0.918 1.000 94.940 ? 108 TRP A CE3 1 
ATOM 849  N NE1 ? TRP A 1 108 ? -12.409   5.610  -2.320 1.000 94.940 ? 108 TRP A NE1 1 
ATOM 850  C CH2 ? TRP A 1 108 ? -11.226   2.452  -0.826 1.000 94.940 ? 108 TRP A CH2 1 
ATOM 851  C CZ2 ? TRP A 1 108 ? -12.145   3.290  -1.403 1.000 94.940 ? 108 TRP A CZ2 1 
ATOM 852  C CZ3 ? TRP A 1 108 ?  -9.906   2.865  -0.581 1.000 94.940 ? 108 TRP A CZ3 1 
ATOM 853  N N   ? GLY A 1 109 ?  -6.021   7.998  -3.628 1.000 92.420 ? 109 GLY A N   1 
ATOM 854  C CA  ? GLY A 1 109 ?  -4.893   8.912  -3.535 1.000 92.420 ? 109 GLY A CA  1 
ATOM 855  C C   ? GLY A 1 109 ?  -4.975  10.063  -4.520 1.000 92.420 ? 109 GLY A C   1 
ATOM 856  O O   ? GLY A 1 109 ?  -5.889  10.117  -5.345 1.000 92.420 ? 109 GLY A O   1 
ATOM 857  N N   ? ASP A 1 110 ?  -4.014  11.007  -4.402 1.000 92.260 ? 110 ASP A N   1 
ATOM 858  C CA  ? ASP A 1 110 ?  -3.862  12.168  -5.274 1.000 92.260 ? 110 ASP A CA  1 
ATOM 859  C C   ? ASP A 1 110 ?  -3.905  11.760  -6.745 1.000 92.260 ? 110 ASP A C   1 
ATOM 860  C CB  ? ASP A 1 110 ?  -2.554  12.901  -4.969 1.000 92.260 ? 110 ASP A CB  1 
ATOM 861  O O   ? ASP A 1 110 ?  -3.254  10.792  -7.145 1.000 92.260 ? 110 ASP A O   1 
ATOM 862  C CG  ? ASP A 1 110 ?  -2.460  14.255  -5.651 1.000 92.260 ? 110 ASP A CG  1 
ATOM 863  O OD1 ? ASP A 1 110 ?  -3.384  14.622  -6.408 1.000 92.260 ? 110 ASP A OD1 1 
ATOM 864  O OD2 ? ASP A 1 110 ?  -1.452  14.960  -5.430 1.000 92.260 ? 110 ASP A OD2 1 
ATOM 865  N N   ? ILE A 1 111 ?  -4.597  12.551  -7.637 1.000 90.690 ? 111 ILE A N   1 
ATOM 866  C CA  ? ILE A 1 111 ?  -4.718  12.180  -9.042 1.000 90.690 ? 111 ILE A CA  1 
ATOM 867  C C   ? ILE A 1 111 ?  -3.868  13.116  -9.899 1.000 90.690 ? 111 ILE A C   1 
ATOM 868  C CB  ? ILE A 1 111 ?  -6.190  12.213  -9.511 1.000 90.690 ? 111 ILE A CB  1 
ATOM 869  O O   ? ILE A 1 111 ?  -3.733  12.911 -11.107 1.000 90.690 ? 111 ILE A O   1 
ATOM 870  C CG1 ? ILE A 1 111 ?  -6.788  13.608  -9.295 1.000 90.690 ? 111 ILE A CG1 1 
ATOM 871  C CG2 ? ILE A 1 111 ?  -7.013  11.146  -8.784 1.000 90.690 ? 111 ILE A CG2 1 
ATOM 872  C CD1 ? ILE A 1 111 ?  -8.171  13.790  -9.905 1.000 90.690 ? 111 ILE A CD1 1 
ATOM 873  N N   ? THR A 1 112 ?  -3.188  14.121  -9.286 1.000 86.610 ? 112 THR A N   1 
ATOM 874  C CA  ? THR A 1 112 ?  -2.495  15.103 -10.114 1.000 86.610 ? 112 THR A CA  1 
ATOM 875  C C   ? THR A 1 112 ?  -1.097  15.380  -9.569 1.000 86.610 ? 112 THR A C   1 
ATOM 876  C CB  ? THR A 1 112 ?  -3.287  16.421 -10.198 1.000 86.610 ? 112 THR A CB  1 
ATOM 877  O O   ? THR A 1 112 ?  -0.336  16.149 -10.159 1.000 86.610 ? 112 THR A O   1 
ATOM 878  C CG2 ? THR A 1 112 ?  -4.707  16.179 -10.699 1.000 86.610 ? 112 THR A CG2 1 
ATOM 879  O OG1 ? THR A 1 112 ?  -3.347  17.019  -8.897 1.000 86.610 ? 112 THR A OG1 1 
ATOM 880  N N   ? ASN A 1 113 ?  -0.609  14.792  -8.409 1.000 86.700 ? 113 ASN A N   1 
ATOM 881  C CA  ? ASN A 1 113 ?   0.653  15.110  -7.750 1.000 86.700 ? 113 ASN A CA  1 
ATOM 882  C C   ? ASN A 1 113 ?   0.631  16.509  -7.142 1.000 86.700 ? 113 ASN A C   1 
ATOM 883  C CB  ? ASN A 1 113 ?   1.820  14.975  -8.731 1.000 86.700 ? 113 ASN A CB  1 
ATOM 884  O O   ? ASN A 1 113 ?   1.684  17.087  -6.865 1.000 86.700 ? 113 ASN A O   1 
ATOM 885  C CG  ? ASN A 1 113 ?   2.038  13.546  -9.187 1.000 86.700 ? 113 ASN A CG  1 
ATOM 886  N ND2 ? ASN A 1 113 ?   1.710  13.268 -10.443 1.000 86.700 ? 113 ASN A ND2 1 
ATOM 887  O OD1 ? ASN A 1 113 ?   2.496  12.699  -8.416 1.000 86.700 ? 113 ASN A OD1 1 
ATOM 888  N N   ? TYR A 1 114 ?  -0.516  17.212  -7.125 1.000 87.990 ? 114 TYR A N   1 
ATOM 889  C CA  ? TYR A 1 114 ?  -0.674  18.559  -6.589 1.000 87.990 ? 114 TYR A CA  1 
ATOM 890  C C   ? TYR A 1 114 ?  -1.823  18.617  -5.589 1.000 87.990 ? 114 TYR A C   1 
ATOM 891  C CB  ? TYR A 1 114 ?  -0.916  19.563  -7.720 1.000 87.990 ? 114 TYR A CB  1 
ATOM 892  O O   ? TYR A 1 114 ?  -2.579  19.591  -5.557 1.000 87.990 ? 114 TYR A O   1 
ATOM 893  C CG  ? TYR A 1 114 ?   0.198  19.610  -8.738 1.000 87.990 ? 114 TYR A CG  1 
ATOM 894  C CD1 ? TYR A 1 114 ?   1.383  20.291  -8.471 1.000 87.990 ? 114 TYR A CD1 1 
ATOM 895  C CD2 ? TYR A 1 114 ?   0.066  18.975  -9.968 1.000 87.990 ? 114 TYR A CD2 1 
ATOM 896  C CE1 ? TYR A 1 114 ?   2.411  20.339  -9.407 1.000 87.990 ? 114 TYR A CE1 1 
ATOM 897  C CE2 ? TYR A 1 114 ?   1.088  19.016 -10.911 1.000 87.990 ? 114 TYR A CE2 1 
ATOM 898  O OH  ? TYR A 1 114 ?   3.269  19.743 -11.552 1.000 87.990 ? 114 TYR A OH  1 
ATOM 899  C CZ  ? TYR A 1 114 ?   2.255  19.699 -10.622 1.000 87.990 ? 114 TYR A CZ  1 
ATOM 900  N N   ? ALA A 1 115 ?  -1.996  17.392  -4.885 1.000 87.420 ? 115 ALA A N   1 
ATOM 901  C CA  ? ALA A 1 115 ?  -2.884  17.280  -3.731 1.000 87.420 ? 115 ALA A CA  1 
ATOM 902  C C   ? ALA A 1 115 ?  -4.348  17.364  -4.154 1.000 87.420 ? 115 ALA A C   1 
ATOM 903  C CB  ? ALA A 1 115 ?  -2.566  18.368  -2.708 1.000 87.420 ? 115 ALA A CB  1 
ATOM 904  O O   ? ALA A 1 115 ?  -5.172  17.949  -3.447 1.000 87.420 ? 115 ALA A O   1 
ATOM 905  N N   ? THR A 1 116 ?  -4.589  16.867  -5.366 1.000 90.830 ? 116 THR A N   1 
ATOM 906  C CA  ? THR A 1 116 ?  -5.971  16.709  -5.805 1.000 90.830 ? 116 THR A CA  1 
ATOM 907  C C   ? THR A 1 116 ?  -6.524  15.353  -5.376 1.000 90.830 ? 116 THR A C   1 
ATOM 908  C CB  ? THR A 1 116 ?  -6.092  16.856  -7.333 1.000 90.830 ? 116 THR A CB  1 
ATOM 909  O O   ? THR A 1 116 ?  -6.030  14.310  -5.810 1.000 90.830 ? 116 THR A O   1 
ATOM 910  C CG2 ? THR A 1 116 ?  -7.549  16.797  -7.779 1.000 90.830 ? 116 THR A CG2 1 
ATOM 911  O OG1 ? THR A 1 116 ?  -5.532  18.113  -7.733 1.000 90.830 ? 116 THR A OG1 1 
ATOM 912  N N   ? VAL A 1 117 ?  -7.504  15.414  -4.509 1.000 87.950 ? 117 VAL A N   1 
ATOM 913  C CA  ? VAL A 1 117 ?  -8.076  14.189  -3.960 1.000 87.950 ? 117 VAL A CA  1 
ATOM 914  C C   ? VAL A 1 117 ?  -9.374  13.852  -4.690 1.000 87.950 ? 117 VAL A C   1 
ATOM 915  C CB  ? VAL A 1 117 ?  -8.336  14.314  -2.442 1.000 87.950 ? 117 VAL A CB  1 
ATOM 916  O O   ? VAL A 1 117 ? -10.294  14.671  -4.744 1.000 87.950 ? 117 VAL A O   1 
ATOM 917  C CG1 ? VAL A 1 117 ?  -8.917  13.016  -1.885 1.000 87.950 ? 117 VAL A CG1 1 
ATOM 918  C CG2 ? VAL A 1 117 ?  -7.048  14.684  -1.709 1.000 87.950 ? 117 VAL A CG2 1 
ATOM 919  N N   ? PRO A 1 118 ?  -9.387  12.648  -5.260 1.000 92.340 ? 118 PRO A N   1 
ATOM 920  C CA  ? PRO A 1 118 ? -10.618  12.250  -5.946 1.000 92.340 ? 118 PRO A CA  1 
ATOM 921  C C   ? PRO A 1 118 ? -11.793  12.063  -4.989 1.000 92.340 ? 118 PRO A C   1 
ATOM 922  C CB  ? PRO A 1 118 ? -10.238  10.924  -6.611 1.000 92.340 ? 118 PRO A CB  1 
ATOM 923  O O   ? PRO A 1 118 ? -11.595  11.712  -3.823 1.000 92.340 ? 118 PRO A O   1 
ATOM 924  C CG  ? PRO A 1 118 ?  -9.244  10.303  -5.684 1.000 92.340 ? 118 PRO A CG  1 
ATOM 925  C CD  ? PRO A 1 118 ?  -8.397  11.394  -5.093 1.000 92.340 ? 118 PRO A CD  1 
ATOM 926  N N   ? THR A 1 119 ? -13.024  12.342  -5.466 1.000 89.020 ? 119 THR A N   1 
ATOM 927  C CA  ? THR A 1 119 ? -14.227  12.168  -4.660 1.000 89.020 ? 119 THR A CA  1 
ATOM 928  C C   ? THR A 1 119 ? -14.727  10.729  -4.737 1.000 89.020 ? 119 THR A C   1 
ATOM 929  C CB  ? THR A 1 119 ? -15.345  13.127  -5.109 1.000 89.020 ? 119 THR A CB  1 
ATOM 930  O O   ? THR A 1 119 ? -15.425  10.259  -3.836 1.000 89.020 ? 119 THR A O   1 
ATOM 931  C CG2 ? THR A 1 119 ? -14.955  14.581  -4.861 1.000 89.020 ? 119 THR A CG2 1 
ATOM 932  O OG1 ? THR A 1 119 ? -15.590  12.943  -6.509 1.000 89.020 ? 119 THR A OG1 1 
ATOM 933  N N   ? GLU A 1 120 ? -14.288  10.034  -5.715 1.000 95.310 ? 120 GLU A N   1 
ATOM 934  C CA  ? GLU A 1 120 ? -14.693   8.649  -5.938 1.000 95.310 ? 120 GLU A CA  1 
ATOM 935  C C   ? GLU A 1 120 ? -13.479   7.739  -6.101 1.000 95.310 ? 120 GLU A C   1 
ATOM 936  C CB  ? GLU A 1 120 ? -15.598   8.544  -7.168 1.000 95.310 ? 120 GLU A CB  1 
ATOM 937  O O   ? GLU A 1 120 ? -12.393   8.201  -6.457 1.000 95.310 ? 120 GLU A O   1 
ATOM 938  C CG  ? GLU A 1 120 ? -16.899   9.324  -7.042 1.000 95.310 ? 120 GLU A CG  1 
ATOM 939  C CD  ? GLU A 1 120 ? -17.819   9.153  -8.240 1.000 95.310 ? 120 GLU A CD  1 
ATOM 940  O OE1 ? GLU A 1 120 ? -19.043   9.377  -8.103 1.000 95.310 ? 120 GLU A OE1 1 
ATOM 941  O OE2 ? GLU A 1 120 ? -17.312   8.790  -9.325 1.000 95.310 ? 120 GLU A OE2 1 
ATOM 942  N N   ? LEU A 1 121 ? -13.796   6.468  -5.762 1.000 96.110 ? 121 LEU A N   1 
ATOM 943  C CA  ? LEU A 1 121 ? -12.778   5.436  -5.934 1.000 96.110 ? 121 LEU A CA  1 
ATOM 944  C C   ? LEU A 1 121 ? -12.231   5.443  -7.357 1.000 96.110 ? 121 LEU A C   1 
ATOM 945  C CB  ? LEU A 1 121 ? -13.351   4.056  -5.601 1.000 96.110 ? 121 LEU A CB  1 
ATOM 946  O O   ? LEU A 1 121 ? -12.998   5.518  -8.320 1.000 96.110 ? 121 LEU A O   1 
ATOM 947  C CG  ? LEU A 1 121 ? -12.374   2.882  -5.668 1.000 96.110 ? 121 LEU A CG  1 
ATOM 948  C CD1 ? LEU A 1 121 ? -11.275   3.048  -4.623 1.000 96.110 ? 121 LEU A CD1 1 
ATOM 949  C CD2 ? LEU A 1 121 ? -13.110   1.561  -5.471 1.000 96.110 ? 121 LEU A CD2 1 
ATOM 950  N N   ? MET A 1 122 ? -10.910   5.373  -7.509 1.000 96.180 ? 122 MET A N   1 
ATOM 951  C CA  ? MET A 1 122 ? -10.216   5.441  -8.792 1.000 96.180 ? 122 MET A CA  1 
ATOM 952  C C   ? MET A 1 122 ?  -9.460   4.146  -9.072 1.000 96.180 ? 122 MET A C   1 
ATOM 953  C CB  ? MET A 1 122 ?  -9.251   6.627  -8.820 1.000 96.180 ? 122 MET A CB  1 
ATOM 954  O O   ? MET A 1 122 ?  -9.110   3.414  -8.144 1.000 96.180 ? 122 MET A O   1 
ATOM 955  C CG  ? MET A 1 122 ?  -9.911   7.962  -8.517 1.000 96.180 ? 122 MET A CG  1 
ATOM 956  S SD  ? MET A 1 122 ? -11.168   8.425  -9.771 1.000 96.180 ? 122 MET A SD  1 
ATOM 957  C CE  ? MET A 1 122 ? -10.092   9.098 -11.068 1.000 96.180 ? 122 MET A CE  1 
ATOM 958  N N   ? GLU A 1 123 ?  -9.173   3.979 -10.395 1.000 95.490 ? 123 GLU A N   1 
ATOM 959  C CA  ? GLU A 1 123 ?  -8.401   2.833 -10.864 1.000 95.490 ? 123 GLU A CA  1 
ATOM 960  C C   ? GLU A 1 123 ?  -7.435   3.235 -11.975 1.000 95.490 ? 123 GLU A C   1 
ATOM 961  C CB  ? GLU A 1 123 ?  -9.332   1.721 -11.354 1.000 95.490 ? 123 GLU A CB  1 
ATOM 962  O O   ? GLU A 1 123 ?  -7.775   4.051 -12.835 1.000 95.490 ? 123 GLU A O   1 
ATOM 963  C CG  ? GLU A 1 123 ?  -8.601   0.484 -11.856 1.000 95.490 ? 123 GLU A CG  1 
ATOM 964  C CD  ? GLU A 1 123 ?  -9.537  -0.594 -12.382 1.000 95.490 ? 123 GLU A CD  1 
ATOM 965  O OE1 ? GLU A 1 123 ?  -9.061  -1.706 -12.703 1.000 95.490 ? 123 GLU A OE1 1 
ATOM 966  O OE2 ? GLU A 1 123 ? -10.755  -0.322 -12.474 1.000 95.490 ? 123 GLU A OE2 1 
ATOM 967  N N   ? ALA A 1 124 ?  -6.242   2.607 -11.921 1.000 94.580 ? 124 ALA A N   1 
ATOM 968  C CA  ? ALA A 1 124 ?  -5.263   2.831 -12.983 1.000 94.580 ? 124 ALA A CA  1 
ATOM 969  C C   ? ALA A 1 124 ?  -4.701   1.509 -13.497 1.000 94.580 ? 124 ALA A C   1 
ATOM 970  C CB  ? ALA A 1 124 ?  -4.133   3.729 -12.484 1.000 94.580 ? 124 ALA A CB  1 
ATOM 971  O O   ? ALA A 1 124 ?  -4.361   0.623 -12.710 1.000 94.580 ? 124 ALA A O   1 
ATOM 972  N N   ? ASN A 1 125 ?  -4.600   1.462 -14.825 1.000 94.760 ? 125 ASN A N   1 
ATOM 973  C CA  ? ASN A 1 125 ?  -4.028   0.279 -15.459 1.000 94.760 ? 125 ASN A CA  1 
ATOM 974  C C   ? ASN A 1 125 ?  -2.503   0.325 -15.460 1.000 94.760 ? 125 ASN A C   1 
ATOM 975  C CB  ? ASN A 1 125 ?  -4.556   0.127 -16.887 1.000 94.760 ? 125 ASN A CB  1 
ATOM 976  O O   ? ASN A 1 125 ?  -1.909   1.378 -15.702 1.000 94.760 ? 125 ASN A O   1 
ATOM 977  C CG  ? ASN A 1 125 ?  -6.046  -0.148 -16.933 1.000 94.760 ? 125 ASN A CG  1 
ATOM 978  N ND2 ? ASN A 1 125 ?  -6.694   0.277 -18.011 1.000 94.760 ? 125 ASN A ND2 1 
ATOM 979  O OD1 ? ASN A 1 125 ?  -6.610  -0.737 -16.007 1.000 94.760 ? 125 ASN A OD1 1 
ATOM 980  N N   ? THR A 1 126 ?  -1.911  -0.900 -15.244 1.000 95.660 ? 126 THR A N   1 
ATOM 981  C CA  ? THR A 1 126 ?  -0.458  -1.026 -15.270 1.000 95.660 ? 126 THR A CA  1 
ATOM 982  C C   ? THR A 1 126 ?  -0.045  -2.449 -15.635 1.000 95.660 ? 126 THR A C   1 
ATOM 983  C CB  ? THR A 1 126 ?   0.161  -0.641 -13.913 1.000 95.660 ? 126 THR A CB  1 
ATOM 984  O O   ? THR A 1 126 ?  -0.898  -3.310 -15.860 1.000 95.660 ? 126 THR A O   1 
ATOM 985  C CG2 ? THR A 1 126 ?  -0.203  -1.657 -12.835 1.000 95.660 ? 126 THR A CG2 1 
ATOM 986  O OG1 ? THR A 1 126 ?   1.587  -0.588 -14.043 1.000 95.660 ? 126 THR A OG1 1 
ATOM 987  N N   ? THR A 1 127 ?   1.257  -2.570 -15.817 1.000 95.770 ? 127 THR A N   1 
ATOM 988  C CA  ? THR A 1 127 ?   1.804  -3.891 -16.105 1.000 95.770 ? 127 THR A CA  1 
ATOM 989  C C   ? THR A 1 127 ?   3.076  -4.138 -15.298 1.000 95.770 ? 127 THR A C   1 
ATOM 990  C CB  ? THR A 1 127 ?   2.104  -4.058 -17.606 1.000 95.770 ? 127 THR A CB  1 
ATOM 991  O O   ? THR A 1 127 ?   3.790  -3.194 -14.953 1.000 95.770 ? 127 THR A O   1 
ATOM 992  C CG2 ? THR A 1 127 ?   0.822  -4.012 -18.431 1.000 95.770 ? 127 THR A CG2 1 
ATOM 993  O OG1 ? THR A 1 127 ?   2.973  -3.001 -18.033 1.000 95.770 ? 127 THR A OG1 1 
ATOM 994  N N   ? ILE A 1 128 ?   3.270  -5.428 -15.029 1.000 96.810 ? 128 ILE A N   1 
ATOM 995  C CA  ? ILE A 1 128 ?   4.461  -5.799 -14.273 1.000 96.810 ? 128 ILE A CA  1 
ATOM 996  C C   ? ILE A 1 128 ?   5.706  -5.577 -15.130 1.000 96.810 ? 128 ILE A C   1 
ATOM 997  C CB  ? ILE A 1 128 ?   4.393  -7.268 -13.797 1.000 96.810 ? 128 ILE A CB  1 
ATOM 998  O O   ? ILE A 1 128 ?   5.724  -5.926 -16.312 1.000 96.810 ? 128 ILE A O   1 
ATOM 999  C CG1 ? ILE A 1 128 ?   3.213  -7.464 -12.838 1.000 96.810 ? 128 ILE A CG1 1 
ATOM 1000 C CG2 ? ILE A 1 128 ?   5.711  -7.683 -13.136 1.000 96.810 ? 128 ILE A CG2 1 
ATOM 1001 C CD1 ? ILE A 1 128 ?   3.292  -6.614 -11.578 1.000 96.810 ? 128 ILE A CD1 1 
ATOM 1002 N N   ? VAL A 1 129 ?   6.700  -4.969 -14.414 1.000 95.520 ? 129 VAL A N   1 
ATOM 1003 C CA  ? VAL A 1 129 ?   7.989  -4.713 -15.049 1.000 95.520 ? 129 VAL A CA  1 
ATOM 1004 C C   ? VAL A 1 129 ?   9.038  -5.673 -14.493 1.000 95.520 ? 129 VAL A C   1 
ATOM 1005 C CB  ? VAL A 1 129 ?   8.442  -3.251 -14.845 1.000 95.520 ? 129 VAL A CB  1 
ATOM 1006 O O   ? VAL A 1 129 ?   8.964  -6.078 -13.330 1.000 95.520 ? 129 VAL A O   1 
ATOM 1007 C CG1 ? VAL A 1 129 ?   9.814  -3.017 -15.476 1.000 95.520 ? 129 VAL A CG1 1 
ATOM 1008 C CG2 ? VAL A 1 129 ?   7.411  -2.286 -15.428 1.000 95.520 ? 129 VAL A CG2 1 
ATOM 1009 N N   ? ASP A 1 130 ?   9.985  -5.958 -15.399 1.000 95.420 ? 130 ASP A N   1 
ATOM 1010 C CA  ? ASP A 1 130 ?  11.097  -6.800 -14.968 1.000 95.420 ? 130 ASP A CA  1 
ATOM 1011 C C   ? ASP A 1 130 ?  11.817  -6.186 -13.769 1.000 95.420 ? 130 ASP A C   1 
ATOM 1012 C CB  ? ASP A 1 130 ?  12.082  -7.018 -16.118 1.000 95.420 ? 130 ASP A CB  1 
ATOM 1013 O O   ? ASP A 1 130 ?  12.174  -5.006 -13.789 1.000 95.420 ? 130 ASP A O   1 
ATOM 1014 C CG  ? ASP A 1 130 ?  13.256  -7.901 -15.733 1.000 95.420 ? 130 ASP A CG  1 
ATOM 1015 O OD1 ? ASP A 1 130 ?  13.095  -9.139 -15.672 1.000 95.420 ? 130 ASP A OD1 1 
ATOM 1016 O OD2 ? ASP A 1 130 ?  14.352  -7.353 -15.484 1.000 95.420 ? 130 ASP A OD2 1 
ATOM 1017 N N   ? ARG A 1 131 ?  11.998  -6.985 -12.691 1.000 94.970 ? 131 ARG A N   1 
ATOM 1018 C CA  ? ARG A 1 131 ?  12.549  -6.503 -11.428 1.000 94.970 ? 131 ARG A CA  1 
ATOM 1019 C C   ? ARG A 1 131 ?  13.958  -5.952 -11.620 1.000 94.970 ? 131 ARG A C   1 
ATOM 1020 C CB  ? ARG A 1 131 ?  12.561  -7.622 -10.384 1.000 94.970 ? 131 ARG A CB  1 
ATOM 1021 O O   ? ARG A 1 131 ?  14.328  -4.951 -11.003 1.000 94.970 ? 131 ARG A O   1 
ATOM 1022 C CG  ? ARG A 1 131 ?  12.966  -7.161  -8.993 1.000 94.970 ? 131 ARG A CG  1 
ATOM 1023 C CD  ? ARG A 1 131 ?  12.983  -8.315  -8.000 1.000 94.970 ? 131 ARG A CD  1 
ATOM 1024 N NE  ? ARG A 1 131 ?  11.671  -8.947  -7.886 1.000 94.970 ? 131 ARG A NE  1 
ATOM 1025 N NH1 ? ARG A 1 131 ?  12.495 -11.031  -7.324 1.000 94.970 ? 131 ARG A NH1 1 
ATOM 1026 N NH2 ? ARG A 1 131 ?  10.233 -10.694  -7.492 1.000 94.970 ? 131 ARG A NH2 1 
ATOM 1027 C CZ  ? ARG A 1 131 ?  11.469 -10.222  -7.568 1.000 94.970 ? 131 ARG A CZ  1 
ATOM 1028 N N   ? LYS A 1 132 ?  14.768  -6.645 -12.448 1.000 94.870 ? 132 LYS A N   1 
ATOM 1029 C CA  ? LYS A 1 132 ?  16.121  -6.176 -12.729 1.000 94.870 ? 132 LYS A CA  1 
ATOM 1030 C C   ? LYS A 1 132 ?  16.101  -4.799 -13.386 1.000 94.870 ? 132 LYS A C   1 
ATOM 1031 C CB  ? LYS A 1 132 ?  16.859  -7.173 -13.625 1.000 94.870 ? 132 LYS A CB  1 
ATOM 1032 O O   ? LYS A 1 132 ?  16.835  -3.898 -12.974 1.000 94.870 ? 132 LYS A O   1 
ATOM 1033 C CG  ? LYS A 1 132 ?  18.316  -6.815 -13.880 1.000 94.870 ? 132 LYS A CG  1 
ATOM 1034 C CD  ? LYS A 1 132 ?  19.018  -7.885 -14.706 1.000 94.870 ? 132 LYS A CD  1 
ATOM 1035 C CE  ? LYS A 1 132 ?  20.481  -7.538 -14.946 1.000 94.870 ? 132 LYS A CE  1 
ATOM 1036 N NZ  ? LYS A 1 132 ?  20.634  -6.202 -15.596 1.000 94.870 ? 132 LYS A NZ  1 
ATOM 1037 N N   ? ALA A 1 133 ?  15.327  -4.650 -14.411 1.000 94.630 ? 133 ALA A N   1 
ATOM 1038 C CA  ? ALA A 1 133 ?  15.177  -3.364 -15.086 1.000 94.630 ? 133 ALA A CA  1 
ATOM 1039 C C   ? ALA A 1 133 ?  14.677  -2.293 -14.121 1.000 94.630 ? 133 ALA A C   1 
ATOM 1040 C CB  ? ALA A 1 133 ?  14.224  -3.493 -16.272 1.000 94.630 ? 133 ALA A CB  1 
ATOM 1041 O O   ? ALA A 1 133 ?  15.135  -1.148 -14.162 1.000 94.630 ? 133 ALA A O   1 
ATOM 1042 N N   ? CYS A 1 134 ?  13.728  -2.679 -13.271 1.000 95.610 ? 134 CYS A N   1 
ATOM 1043 C CA  ? CYS A 1 134 ?  13.191  -1.796 -12.242 1.000 95.610 ? 134 CYS A CA  1 
ATOM 1044 C C   ? CYS A 1 134 ?  14.285  -1.351 -11.279 1.000 95.610 ? 134 CYS A C   1 
ATOM 1045 C CB  ? CYS A 1 134 ?  12.072  -2.493 -11.469 1.000 95.610 ? 134 CYS A CB  1 
ATOM 1046 O O   ? CYS A 1 134 ?  14.416  -0.161 -10.988 1.000 95.610 ? 134 CYS A O   1 
ATOM 1047 S SG  ? CYS A 1 134 ?  11.287  -1.447 -10.223 1.000 95.610 ? 134 CYS A SG  1 
ATOM 1048 N N   ? ASN A 1 135 ?  15.015  -2.235 -10.818 1.000 95.930 ? 135 ASN A N   1 
ATOM 1049 C CA  ? ASN A 1 135 ?  16.095  -1.984  -9.870 1.000 95.930 ? 135 ASN A CA  1 
ATOM 1050 C C   ? ASN A 1 135 ?  17.156  -1.061 -10.461 1.000 95.930 ? 135 ASN A C   1 
ATOM 1051 C CB  ? ASN A 1 135 ?  16.729  -3.301  -9.418 1.000 95.930 ? 135 ASN A CB  1 
ATOM 1052 O O   ? ASN A 1 135 ?  17.749  -0.251  -9.746 1.000 95.930 ? 135 ASN A O   1 
ATOM 1053 C CG  ? ASN A 1 135 ?  17.511  -3.160  -8.127 1.000 95.930 ? 135 ASN A CG  1 
ATOM 1054 N ND2 ? ASN A 1 135 ?  18.581  -3.935  -7.994 1.000 95.930 ? 135 ASN A ND2 1 
ATOM 1055 O OD1 ? ASN A 1 135 ?  17.156  -2.362  -7.256 1.000 95.930 ? 135 ASN A OD1 1 
ATOM 1056 N N   ? ASP A 1 136 ?  17.424  -1.231 -11.812 1.000 95.920 ? 136 ASP A N   1 
ATOM 1057 C CA  ? ASP A 1 136 ?  18.363  -0.354 -12.505 1.000 95.920 ? 136 ASP A CA  1 
ATOM 1058 C C   ? ASP A 1 136 ?  17.921   1.105 -12.413 1.000 95.920 ? 136 ASP A C   1 
ATOM 1059 C CB  ? ASP A 1 136 ?  18.503  -0.770 -13.971 1.000 95.920 ? 136 ASP A CB  1 
ATOM 1060 O O   ? ASP A 1 136 ?  18.745   1.997 -12.202 1.000 95.920 ? 136 ASP A O   1 
ATOM 1061 C CG  ? ASP A 1 136 ?  19.259  -2.075 -14.147 1.000 95.920 ? 136 ASP A CG  1 
ATOM 1062 O OD1 ? ASP A 1 136 ?  19.926  -2.528 -13.191 1.000 95.920 ? 136 ASP A OD1 1 
ATOM 1063 O OD2 ? ASP A 1 136 ?  19.189  -2.655 -15.252 1.000 95.920 ? 136 ASP A OD2 1 
ATOM 1064 N N   ? SER A 1 137 ?  16.628   1.316 -12.471 1.000 94.880 ? 137 SER A N   1 
ATOM 1065 C CA  ? SER A 1 137 ?  16.045   2.652 -12.413 1.000 94.880 ? 137 SER A CA  1 
ATOM 1066 C C   ? SER A 1 137 ?  16.166   3.248 -11.015 1.000 94.880 ? 137 SER A C   1 
ATOM 1067 C CB  ? SER A 1 137 ?  14.576   2.615 -12.835 1.000 94.880 ? 137 SER A CB  1 
ATOM 1068 O O   ? SER A 1 137 ?  16.285   4.466 -10.861 1.000 94.880 ? 137 SER A O   1 
ATOM 1069 O OG  ? SER A 1 137 ?  14.452   2.226 -14.193 1.000 94.880 ? 137 SER A OG  1 
ATOM 1070 N N   ? TRP A 1 138 ?  16.216   2.343 -10.026 1.000 95.590 ? 138 TRP A N   1 
ATOM 1071 C CA  ? TRP A 1 138 ?  16.207   2.789  -8.637 1.000 95.590 ? 138 TRP A CA  1 
ATOM 1072 C C   ? TRP A 1 138 ?  17.583   2.623  -8.002 1.000 95.590 ? 138 TRP A C   1 
ATOM 1073 C CB  ? TRP A 1 138 ?  15.161   2.015  -7.830 1.000 95.590 ? 138 TRP A CB  1 
ATOM 1074 O O   ? TRP A 1 138 ?  17.705   2.563  -6.777 1.000 95.590 ? 138 TRP A O   1 
ATOM 1075 C CG  ? TRP A 1 138 ?  13.745   2.383  -8.156 1.000 95.590 ? 138 TRP A CG  1 
ATOM 1076 C CD1 ? TRP A 1 138 ?  12.905   1.739  -9.022 1.000 95.590 ? 138 TRP A CD1 1 
ATOM 1077 C CD2 ? TRP A 1 138 ?  13.004   3.484  -7.623 1.000 95.590 ? 138 TRP A CD2 1 
ATOM 1078 C CE2 ? TRP A 1 138 ?  11.720   3.448  -8.210 1.000 95.590 ? 138 TRP A CE2 1 
ATOM 1079 C CE3 ? TRP A 1 138 ?  13.301   4.499  -6.704 1.000 95.590 ? 138 TRP A CE3 1 
ATOM 1080 N NE1 ? TRP A 1 138 ?  11.686   2.375  -9.059 1.000 95.590 ? 138 TRP A NE1 1 
ATOM 1081 C CH2 ? TRP A 1 138 ?  11.050   5.372  -7.005 1.000 95.590 ? 138 TRP A CH2 1 
ATOM 1082 C CZ2 ? TRP A 1 138 ?  10.733   4.389  -7.907 1.000 95.590 ? 138 TRP A CZ2 1 
ATOM 1083 C CZ3 ? TRP A 1 138 ?  12.318   5.435  -6.404 1.000 95.590 ? 138 TRP A CZ3 1 
ATOM 1084 N N   ? GLU A 1 139 ?  18.591   2.477  -8.738 1.000 95.100 ? 139 GLU A N   1 
ATOM 1085 C CA  ? GLU A 1 139 ?  19.990   2.424  -8.326 1.000 95.100 ? 139 GLU A CA  1 
ATOM 1086 C C   ? GLU A 1 139 ?  20.196   1.417  -7.198 1.000 95.100 ? 139 GLU A C   1 
ATOM 1087 C CB  ? GLU A 1 139 ?  20.476   3.808  -7.891 1.000 95.100 ? 139 GLU A CB  1 
ATOM 1088 O O   ? GLU A 1 139 ?  20.894   1.703  -6.223 1.000 95.100 ? 139 GLU A O   1 
ATOM 1089 C CG  ? GLU A 1 139 ?  20.495   4.835  -9.014 1.000 95.100 ? 139 GLU A CG  1 
ATOM 1090 C CD  ? GLU A 1 139 ?  21.026   6.191  -8.578 1.000 95.100 ? 139 GLU A CD  1 
ATOM 1091 O OE1 ? GLU A 1 139 ?  20.990   7.146  -9.387 1.000 95.100 ? 139 GLU A OE1 1 
ATOM 1092 O OE2 ? GLU A 1 139 ?  21.482   6.300  -7.418 1.000 95.100 ? 139 GLU A OE2 1 
ATOM 1093 N N   ? GLY A 1 140 ?  19.446   0.246  -7.179 1.000 94.350 ? 140 GLY A N   1 
ATOM 1094 C CA  ? GLY A 1 140 ?  19.699  -0.863  -6.273 1.000 94.350 ? 140 GLY A CA  1 
ATOM 1095 C C   ? GLY A 1 140 ?  18.783  -0.866  -5.064 1.000 94.350 ? 140 GLY A C   1 
ATOM 1096 O O   ? GLY A 1 140 ?  18.948  -1.684  -4.156 1.000 94.350 ? 140 GLY A O   1 
ATOM 1097 N N   ? HIS A 1 141 ?  17.820  -0.026  -5.043 1.000 93.870 ? 141 HIS A N   1 
ATOM 1098 C CA  ? HIS A 1 141 ?  16.951   0.145  -3.883 1.000 93.870 ? 141 HIS A CA  1 
ATOM 1099 C C   ? HIS A 1 141 ?  15.697  -0.715  -4.003 1.000 93.870 ? 141 HIS A C   1 
ATOM 1100 C CB  ? HIS A 1 141 ?  16.566   1.615  -3.714 1.000 93.870 ? 141 HIS A CB  1 
ATOM 1101 O O   ? HIS A 1 141 ?  14.807  -0.643  -3.152 1.000 93.870 ? 141 HIS A O   1 
ATOM 1102 C CG  ? HIS A 1 141 ?  17.686   2.477  -3.225 1.000 93.870 ? 141 HIS A CG  1 
ATOM 1103 C CD2 ? HIS A 1 141 ?  18.471   3.368  -3.874 1.000 93.870 ? 141 HIS A CD2 1 
ATOM 1104 N ND1 ? HIS A 1 141 ?  18.110   2.472  -1.913 1.000 93.870 ? 141 HIS A ND1 1 
ATOM 1105 C CE1 ? HIS A 1 141 ?  19.110   3.327  -1.777 1.000 93.870 ? 141 HIS A CE1 1 
ATOM 1106 N NE2 ? HIS A 1 141 ?  19.348   3.884  -2.952 1.000 93.870 ? 141 HIS A NE2 1 
ATOM 1107 N N   ? VAL A 1 142 ?  15.575  -1.492  -5.120 1.000 96.220 ? 142 VAL A N   1 
ATOM 1108 C CA  ? VAL A 1 142 ?  14.491  -2.455  -5.291 1.000 96.220 ? 142 VAL A CA  1 
ATOM 1109 C C   ? VAL A 1 142 ?  14.995  -3.861  -4.974 1.000 96.220 ? 142 VAL A C   1 
ATOM 1110 C CB  ? VAL A 1 142 ?  13.909  -2.407  -6.722 1.000 96.220 ? 142 VAL A CB  1 
ATOM 1111 O O   ? VAL A 1 142 ?  15.835  -4.404  -5.696 1.000 96.220 ? 142 VAL A O   1 
ATOM 1112 C CG1 ? VAL A 1 142 ?  12.830  -3.472  -6.902 1.000 96.220 ? 142 VAL A CG1 1 
ATOM 1113 C CG2 ? VAL A 1 142 ?  13.350  -1.018  -7.023 1.000 96.220 ? 142 VAL A CG2 1 
ATOM 1114 N N   ? SER A 1 143 ?  14.446  -4.520  -3.824 1.000 94.730 ? 143 SER A N   1 
ATOM 1115 C CA  ? SER A 1 143 ?  14.870  -5.838  -3.361 1.000 94.730 ? 143 SER A CA  1 
ATOM 1116 C C   ? SER A 1 143 ?  13.992  -6.938  -3.946 1.000 94.730 ? 143 SER A C   1 
ATOM 1117 C CB  ? SER A 1 143 ?  14.837  -5.906  -1.833 1.000 94.730 ? 143 SER A CB  1 
ATOM 1118 O O   ? SER A 1 143 ?  13.064  -6.660  -4.709 1.000 94.730 ? 143 SER A O   1 
ATOM 1119 O OG  ? SER A 1 143 ?  13.501  -5.941  -1.360 1.000 94.730 ? 143 SER A OG  1 
ATOM 1120 N N   ? LYS A 1 144 ?  14.306  -8.188  -3.613 1.000 94.850 ? 144 LYS A N   1 
ATOM 1121 C CA  ? LYS A 1 144 ?  13.547  -9.347  -4.073 1.000 94.850 ? 144 LYS A CA  1 
ATOM 1122 C C   ? LYS A 1 144 ?  12.157  -9.379  -3.445 1.000 94.850 ? 144 LYS A C   1 
ATOM 1123 C CB  ? LYS A 1 144 ?  14.297 -10.641  -3.752 1.000 94.850 ? 144 LYS A CB  1 
ATOM 1124 O O   ? LYS A 1 144 ?  11.279 -10.112  -3.905 1.000 94.850 ? 144 LYS A O   1 
ATOM 1125 C CG  ? LYS A 1 144 ?  14.436 -10.923  -2.264 1.000 94.850 ? 144 LYS A CG  1 
ATOM 1126 C CD  ? LYS A 1 144 ?  15.183 -12.226  -2.009 1.000 94.850 ? 144 LYS A CD  1 
ATOM 1127 C CE  ? LYS A 1 144 ?  15.327 -12.507  -0.519 1.000 94.850 ? 144 LYS A CE  1 
ATOM 1128 N NZ  ? LYS A 1 144 ?  16.057 -13.785  -0.264 1.000 94.850 ? 144 LYS A NZ  1 
ATOM 1129 N N   ? ASN A 1 145 ?  11.912  -8.595  -2.368 1.000 95.800 ? 145 ASN A N   1 
ATOM 1130 C CA  ? ASN A 1 145 ?  10.620  -8.524  -1.693 1.000 95.800 ? 145 ASN A CA  1 
ATOM 1131 C C   ? ASN A 1 145 ?   9.714  -7.471  -2.325 1.000 95.800 ? 145 ASN A C   1 
ATOM 1132 C CB  ? ASN A 1 145 ?  10.809  -8.236  -0.202 1.000 95.800 ? 145 ASN A CB  1 
ATOM 1133 O O   ? ASN A 1 145 ?   8.619  -7.208  -1.826 1.000 95.800 ? 145 ASN A O   1 
ATOM 1134 C CG  ? ASN A 1 145 ?  11.562  -9.339   0.515 1.000 95.800 ? 145 ASN A CG  1 
ATOM 1135 N ND2 ? ASN A 1 145 ?  12.388  -8.960   1.483 1.000 95.800 ? 145 ASN A ND2 1 
ATOM 1136 O OD1 ? ASN A 1 145 ?  11.404 -10.521   0.201 1.000 95.800 ? 145 ASN A OD1 1 
ATOM 1137 N N   ? MET A 1 146 ?  10.208  -6.884  -3.424 1.000 97.540 ? 146 MET A N   1 
ATOM 1138 C CA  ? MET A 1 146 ?   9.459  -5.824  -4.093 1.000 97.540 ? 146 MET A CA  1 
ATOM 1139 C C   ? MET A 1 146 ?   9.174  -6.194  -5.545 1.000 97.540 ? 146 MET A C   1 
ATOM 1140 C CB  ? MET A 1 146 ?  10.225  -4.502  -4.031 1.000 97.540 ? 146 MET A CB  1 
ATOM 1141 O O   ? MET A 1 146 ?   9.901  -6.991  -6.142 1.000 97.540 ? 146 MET A O   1 
ATOM 1142 C CG  ? MET A 1 146 ?  10.448  -3.988  -2.618 1.000 97.540 ? 146 MET A CG  1 
ATOM 1143 S SD  ? MET A 1 146 ?  11.516  -2.497  -2.572 1.000 97.540 ? 146 MET A SD  1 
ATOM 1144 C CE  ? MET A 1 146 ?  11.598  -2.217  -0.781 1.000 97.540 ? 146 MET A CE  1 
ATOM 1145 N N   ? VAL A 1 147 ?   8.024  -5.615  -6.050 1.000 97.290 ? 147 VAL A N   1 
ATOM 1146 C CA  ? VAL A 1 147 ?   7.640  -5.755  -7.450 1.000 97.290 ? 147 VAL A CA  1 
ATOM 1147 C C   ? VAL A 1 147 ?   7.296  -4.386  -8.031 1.000 97.290 ? 147 VAL A C   1 
ATOM 1148 C CB  ? VAL A 1 147 ?   6.445  -6.721  -7.617 1.000 97.290 ? 147 VAL A CB  1 
ATOM 1149 O O   ? VAL A 1 147 ?   6.788  -3.514  -7.323 1.000 97.290 ? 147 VAL A O   1 
ATOM 1150 C CG1 ? VAL A 1 147 ?   5.218  -6.194  -6.877 1.000 97.290 ? 147 VAL A CG1 1 
ATOM 1151 C CG2 ? VAL A 1 147 ?   6.132  -6.930  -9.098 1.000 97.290 ? 147 VAL A CG2 1 
ATOM 1152 N N   ? CYS A 1 148 ?   7.600  -4.196  -9.381 1.000 96.980 ? 148 CYS A N   1 
ATOM 1153 C CA  ? CYS A 1 148 ?   7.358  -2.918 -10.041 1.000 96.980 ? 148 CYS A CA  1 
ATOM 1154 C C   ? CYS A 1 148 ?   6.296  -3.056 -11.125 1.000 96.980 ? 148 CYS A C   1 
ATOM 1155 C CB  ? CYS A 1 148 ?   8.651  -2.374 -10.647 1.000 96.980 ? 148 CYS A CB  1 
ATOM 1156 O O   ? CYS A 1 148 ?   6.155  -4.121 -11.730 1.000 96.980 ? 148 CYS A O   1 
ATOM 1157 S SG  ? CYS A 1 148 ?   9.976  -2.136  -9.444 1.000 96.980 ? 148 CYS A SG  1 
ATOM 1158 N N   ? ALA A 1 149 ?   5.537  -1.922 -11.296 1.000 96.500 ? 149 ALA A N   1 
ATOM 1159 C CA  ? ALA A 1 149 ?   4.554  -1.839 -12.373 1.000 96.500 ? 149 ALA A CA  1 
ATOM 1160 C C   ? ALA A 1 149 ?   4.560  -0.455 -13.015 1.000 96.500 ? 149 ALA A C   1 
ATOM 1161 C CB  ? ALA A 1 149 ?   3.160  -2.173 -11.849 1.000 96.500 ? 149 ALA A CB  1 
ATOM 1162 O O   ? ALA A 1 149 ?   4.798   0.549 -12.339 1.000 96.500 ? 149 ALA A O   1 
ATOM 1163 N N   ? ALA A 1 150 ?   4.398  -0.489 -14.254 1.000 95.210 ? 150 ALA A N   1 
ATOM 1164 C CA  ? ALA A 1 150 ?   4.382   0.776 -14.984 1.000 95.210 ? 150 ALA A CA  1 
ATOM 1165 C C   ? ALA A 1 150 ?   3.430   0.711 -16.174 1.000 95.210 ? 150 ALA A C   1 
ATOM 1166 C CB  ? ALA A 1 150 ?   5.790   1.138 -15.452 1.000 95.210 ? 150 ALA A CB  1 
ATOM 1167 O O   ? ALA A 1 150 ?   3.215  -0.360 -16.747 1.000 95.210 ? 150 ALA A O   1 
ATOM 1168 N N   ? SER A 1 151 ?   2.847   1.913 -16.491 1.000 92.390 ? 151 SER A N   1 
ATOM 1169 C CA  ? SER A 1 151 ?   2.032   2.052 -17.693 1.000 92.390 ? 151 SER A CA  1 
ATOM 1170 C C   ? SER A 1 151 ?   2.884   2.446 -18.895 1.000 92.390 ? 151 SER A C   1 
ATOM 1171 C CB  ? SER A 1 151 ?   0.930   3.090 -17.477 1.000 92.390 ? 151 SER A CB  1 
ATOM 1172 O O   ? SER A 1 151 ?   3.794   3.269 -18.775 1.000 92.390 ? 151 SER A O   1 
ATOM 1173 O OG  ? SER A 1 151 ?   0.208   3.314 -18.676 1.000 92.390 ? 151 SER A OG  1 
ATOM 1174 N N   ? THR A 1 152 ?   2.627   1.822 -20.131 1.000 80.980 ? 152 THR A N   1 
ATOM 1175 C CA  ? THR A 1 152 ?   3.445   1.995 -21.326 1.000 80.980 ? 152 THR A CA  1 
ATOM 1176 C C   ? THR A 1 152 ?   2.983   3.209 -22.127 1.000 80.980 ? 152 THR A C   1 
ATOM 1177 C CB  ? THR A 1 152 ?   3.400   0.741 -22.220 1.000 80.980 ? 152 THR A CB  1 
ATOM 1178 O O   ? THR A 1 152 ?   3.762   3.793 -22.884 1.000 80.980 ? 152 THR A O   1 
ATOM 1179 C CG2 ? THR A 1 152 ?   4.088  -0.440 -21.544 1.000 80.980 ? 152 THR A CG2 1 
ATOM 1180 O OG1 ? THR A 1 152 ?   2.034   0.397 -22.484 1.000 80.980 ? 152 THR A OG1 1 
ATOM 1181 N N   ? SER A 1 153 ?   1.746   3.831 -21.854 1.000 78.930 ? 153 SER A N   1 
ATOM 1182 C CA  ? SER A 1 153 ?   1.154   4.767 -22.805 1.000 78.930 ? 153 SER A CA  1 
ATOM 1183 C C   ? SER A 1 153 ?   0.793   6.086 -22.131 1.000 78.930 ? 153 SER A C   1 
ATOM 1184 C CB  ? SER A 1 153 ?  -0.091   4.158 -23.452 1.000 78.930 ? 153 SER A CB  1 
ATOM 1185 O O   ? SER A 1 153 ?   0.726   7.127 -22.788 1.000 78.930 ? 153 SER A O   1 
ATOM 1186 O OG  ? SER A 1 153 ?  -1.039   3.786 -22.467 1.000 78.930 ? 153 SER A OG  1 
ATOM 1187 N N   ? VAL A 1 154 ?   0.695   6.191 -20.818 1.000 81.240 ? 154 VAL A N   1 
ATOM 1188 C CA  ? VAL A 1 154 ?   0.320   7.402 -20.095 1.000 81.240 ? 154 VAL A CA  1 
ATOM 1189 C C   ? VAL A 1 154 ?   0.873   7.346 -18.673 1.000 81.240 ? 154 VAL A C   1 
ATOM 1190 C CB  ? VAL A 1 154 ?  -1.212   7.594 -20.065 1.000 81.240 ? 154 VAL A CB  1 
ATOM 1191 O O   ? VAL A 1 154 ?   1.175   6.267 -18.159 1.000 81.240 ? 154 VAL A O   1 
ATOM 1192 C CG1 ? VAL A 1 154 ?  -1.750   7.868 -21.468 1.000 81.240 ? 154 VAL A CG1 1 
ATOM 1193 C CG2 ? VAL A 1 154 ?  -1.891   6.368 -19.459 1.000 81.240 ? 154 VAL A CG2 1 
ATOM 1194 N N   ? LEU A 1 155 ?   1.257   8.584 -18.169 1.000 84.840 ? 155 LEU A N   1 
ATOM 1195 C CA  ? LEU A 1 155 ?   1.650   8.663 -16.767 1.000 84.840 ? 155 LEU A CA  1 
ATOM 1196 C C   ? LEU A 1 155 ?   0.506   8.229 -15.856 1.000 84.840 ? 155 LEU A C   1 
ATOM 1197 C CB  ? LEU A 1 155 ?   2.089  10.086 -16.412 1.000 84.840 ? 155 LEU A CB  1 
ATOM 1198 O O   ? LEU A 1 155 ?  -0.338   9.046 -15.480 1.000 84.840 ? 155 LEU A O   1 
ATOM 1199 C CG  ? LEU A 1 155 ?   3.366  10.590 -17.086 1.000 84.840 ? 155 LEU A CG  1 
ATOM 1200 C CD1 ? LEU A 1 155 ?   3.616  12.050 -16.724 1.000 84.840 ? 155 LEU A CD1 1 
ATOM 1201 C CD2 ? LEU A 1 155 ?   4.557   9.723 -16.691 1.000 84.840 ? 155 LEU A CD2 1 
ATOM 1202 N N   ? ARG A 1 156 ?   0.400   6.979 -15.713 1.000 89.380 ? 156 ARG A N   1 
ATOM 1203 C CA  ? ARG A 1 156 ?  -0.615   6.358 -14.868 1.000 89.380 ? 156 ARG A CA  1 
ATOM 1204 C C   ? ARG A 1 156 ?   0.025   5.460 -13.814 1.000 89.380 ? 156 ARG A C   1 
ATOM 1205 C CB  ? ARG A 1 156 ?  -1.600   5.550 -15.716 1.000 89.380 ? 156 ARG A CB  1 
ATOM 1206 O O   ? ARG A 1 156 ?   0.929   4.680 -14.122 1.000 89.380 ? 156 ARG A O   1 
ATOM 1207 C CG  ? ARG A 1 156 ?  -2.556   6.406 -16.532 1.000 89.380 ? 156 ARG A CG  1 
ATOM 1208 C CD  ? ARG A 1 156 ?  -3.794   5.626 -16.951 1.000 89.380 ? 156 ARG A CD  1 
ATOM 1209 N NE  ? ARG A 1 156 ?  -4.735   6.465 -17.688 1.000 89.380 ? 156 ARG A NE  1 
ATOM 1210 N NH1 ? ARG A 1 156 ?  -6.442   4.907 -17.689 1.000 89.380 ? 156 ARG A NH1 1 
ATOM 1211 N NH2 ? ARG A 1 156 ?  -6.743   6.946 -18.694 1.000 89.380 ? 156 ARG A NH2 1 
ATOM 1212 C CZ  ? ARG A 1 156 ?  -5.971   6.104 -18.022 1.000 89.380 ? 156 ARG A CZ  1 
ATOM 1213 N N   ? GLY A 1 157 ?  -0.402   5.589 -12.523 1.000 93.120 ? 157 GLY A N   1 
ATOM 1214 C CA  ? GLY A 1 157 ?   0.083   4.865 -11.359 1.000 93.120 ? 157 GLY A CA  1 
ATOM 1215 C C   ? GLY A 1 157 ?  -0.536   5.343 -10.059 1.000 93.120 ? 157 GLY A C   1 
ATOM 1216 O O   ? GLY A 1 157 ?  -1.670   5.825 -10.045 1.000 93.120 ? 157 GLY A O   1 
ATOM 1217 N N   ? PHE A 1 158 ?   0.122   4.974  -9.020 1.000 95.020 ? 158 PHE A N   1 
ATOM 1218 C CA  ? PHE A 1 158 ?  -0.434   5.404  -7.743 1.000 95.020 ? 158 PHE A CA  1 
ATOM 1219 C C   ? PHE A 1 158 ?   0.264   6.665  -7.246 1.000 95.020 ? 158 PHE A C   1 
ATOM 1220 C CB  ? PHE A 1 158 ?  -0.312   4.290  -6.699 1.000 95.020 ? 158 PHE A CB  1 
ATOM 1221 O O   ? PHE A 1 158 ?   1.402   6.942  -7.629 1.000 95.020 ? 158 PHE A O   1 
ATOM 1222 C CG  ? PHE A 1 158 ?   1.101   4.027  -6.254 1.000 95.020 ? 158 PHE A CG  1 
ATOM 1223 C CD1 ? PHE A 1 158 ?   1.841   2.993  -6.814 1.000 95.020 ? 158 PHE A CD1 1 
ATOM 1224 C CD2 ? PHE A 1 158 ?   1.691   4.816  -5.275 1.000 95.020 ? 158 PHE A CD2 1 
ATOM 1225 C CE1 ? PHE A 1 158 ?   3.149   2.748  -6.404 1.000 95.020 ? 158 PHE A CE1 1 
ATOM 1226 C CE2 ? PHE A 1 158 ?   2.998   4.577  -4.860 1.000 95.020 ? 158 PHE A CE2 1 
ATOM 1227 C CZ  ? PHE A 1 158 ?   3.725   3.542  -5.425 1.000 95.020 ? 158 PHE A CZ  1 
ATOM 1228 N N   ? CYS A 1 159 ?  -0.453   7.389  -6.504 1.000 94.570 ? 159 CYS A N   1 
ATOM 1229 C CA  ? CYS A 1 159 ?   0.014   8.633  -5.903 1.000 94.570 ? 159 CYS A CA  1 
ATOM 1230 C C   ? CYS A 1 159 ?  -0.124   8.591  -4.386 1.000 94.570 ? 159 CYS A C   1 
ATOM 1231 C CB  ? CYS A 1 159 ?  -0.763   9.824  -6.463 1.000 94.570 ? 159 CYS A CB  1 
ATOM 1232 O O   ? CYS A 1 159 ?  -0.456   7.549  -3.817 1.000 94.570 ? 159 CYS A O   1 
ATOM 1233 S SG  ? CYS A 1 159 ?  -0.515  10.088  -8.232 1.000 94.570 ? 159 CYS A SG  1 
ATOM 1234 N N   ? SER A 1 160 ?   0.231   9.810  -3.818 1.000 93.090 ? 160 SER A N   1 
ATOM 1235 C CA  ? SER A 1 160 ?   0.095   9.911  -2.369 1.000 93.090 ? 160 SER A CA  1 
ATOM 1236 C C   ? SER A 1 160 ?  -1.329   9.592  -1.924 1.000 93.090 ? 160 SER A C   1 
ATOM 1237 C CB  ? SER A 1 160 ?   0.485  11.310  -1.890 1.000 93.090 ? 160 SER A CB  1 
ATOM 1238 O O   ? SER A 1 160 ?  -2.294  10.004  -2.571 1.000 93.090 ? 160 SER A O   1 
ATOM 1239 O OG  ? SER A 1 160 ?   1.861  11.556  -2.126 1.000 93.090 ? 160 SER A OG  1 
ATOM 1240 N N   ? GLY A 1 161 ?  -1.347   8.813  -0.826 1.000 93.450 ? 161 GLY A N   1 
ATOM 1241 C CA  ? GLY A 1 161 ?  -2.654   8.437  -0.310 1.000 93.450 ? 161 GLY A CA  1 
ATOM 1242 C C   ? GLY A 1 161 ?  -3.086   7.046  -0.735 1.000 93.450 ? 161 GLY A C   1 
ATOM 1243 O O   ? GLY A 1 161 ?  -3.947   6.436  -0.097 1.000 93.450 ? 161 GLY A O   1 
ATOM 1244 N N   ? ASP A 1 162 ?  -2.444   6.560  -1.728 1.000 96.290 ? 162 ASP A N   1 
ATOM 1245 C CA  ? ASP A 1 162 ?  -2.778   5.219  -2.199 1.000 96.290 ? 162 ASP A CA  1 
ATOM 1246 C C   ? ASP A 1 162 ?  -1.982   4.157  -1.443 1.000 96.290 ? 162 ASP A C   1 
ATOM 1247 C CB  ? ASP A 1 162 ?  -2.522   5.098  -3.702 1.000 96.290 ? 162 ASP A CB  1 
ATOM 1248 O O   ? ASP A 1 162 ?  -2.163   2.959  -1.670 1.000 96.290 ? 162 ASP A O   1 
ATOM 1249 C CG  ? ASP A 1 162 ?  -3.618   5.728  -4.543 1.000 96.290 ? 162 ASP A CG  1 
ATOM 1250 O OD1 ? ASP A 1 162 ?  -4.790   5.740  -4.108 1.000 96.290 ? 162 ASP A OD1 1 
ATOM 1251 O OD2 ? ASP A 1 162 ?  -3.308   6.213  -5.653 1.000 96.290 ? 162 ASP A OD2 1 
ATOM 1252 N N   ? SER A 1 163 ?  -1.012   4.661  -0.652 1.000 96.690 ? 163 SER A N   1 
ATOM 1253 C CA  ? SER A 1 163 ?  -0.241   3.705   0.136 1.000 96.690 ? 163 SER A CA  1 
ATOM 1254 C C   ? SER A 1 163 ?  -1.149   2.669   0.791 1.000 96.690 ? 163 SER A C   1 
ATOM 1255 C CB  ? SER A 1 163 ?   0.576   4.429   1.207 1.000 96.690 ? 163 SER A CB  1 
ATOM 1256 O O   ? SER A 1 163 ?  -2.218   3.008   1.302 1.000 96.690 ? 163 SER A O   1 
ATOM 1257 O OG  ? SER A 1 163 ?   1.563   5.255   0.614 1.000 96.690 ? 163 SER A OG  1 
ATOM 1258 N N   ? GLY A 1 164 ?  -0.632   1.361   0.592 1.000 97.680 ? 164 GLY A N   1 
ATOM 1259 C CA  ? GLY A 1 164 ?  -1.413   0.325   1.248 1.000 97.680 ? 164 GLY A CA  1 
ATOM 1260 C C   ? GLY A 1 164 ?  -2.499  -0.255   0.361 1.000 97.680 ? 164 GLY A C   1 
ATOM 1261 O O   ? GLY A 1 164 ?  -3.047  -1.319   0.656 1.000 97.680 ? 164 GLY A O   1 
ATOM 1262 N N   ? GLY A 1 165 ?  -2.808   0.415  -0.686 1.000 97.560 ? 165 GLY A N   1 
ATOM 1263 C CA  ? GLY A 1 165 ?  -3.774  -0.080  -1.654 1.000 97.560 ? 165 GLY A CA  1 
ATOM 1264 C C   ? GLY A 1 165 ?  -3.282  -1.294  -2.420 1.000 97.560 ? 165 GLY A C   1 
ATOM 1265 O O   ? GLY A 1 165 ?  -2.077  -1.539  -2.497 1.000 97.560 ? 165 GLY A O   1 
ATOM 1266 N N   ? PRO A 1 166 ?  -4.236  -2.003  -3.142 1.000 97.810 ? 166 PRO A N   1 
ATOM 1267 C CA  ? PRO A 1 166 ?  -3.904  -3.281  -3.777 1.000 97.810 ? 166 PRO A CA  1 
ATOM 1268 C C   ? PRO A 1 166 ?  -3.466  -3.121  -5.231 1.000 97.810 ? 166 PRO A C   1 
ATOM 1269 C CB  ? PRO A 1 166 ?  -5.212  -4.071  -3.685 1.000 97.810 ? 166 PRO A CB  1 
ATOM 1270 O O   ? PRO A 1 166 ?  -4.046  -2.321  -5.970 1.000 97.810 ? 166 PRO A O   1 
ATOM 1271 C CG  ? PRO A 1 166 ?  -6.289  -3.037  -3.754 1.000 97.810 ? 166 PRO A CG  1 
ATOM 1272 C CD  ? PRO A 1 166 ?  -5.816  -1.807  -3.032 1.000 97.810 ? 166 PRO A CD  1 
ATOM 1273 N N   ? LEU A 1 167 ?  -2.384  -3.785  -5.612 1.000 97.850 ? 167 LEU A N   1 
ATOM 1274 C CA  ? LEU A 1 167 ?  -2.064  -4.106  -6.999 1.000 97.850 ? 167 LEU A CA  1 
ATOM 1275 C C   ? LEU A 1 167 ?  -2.705  -5.427  -7.413 1.000 97.850 ? 167 LEU A C   1 
ATOM 1276 C CB  ? LEU A 1 167 ?  -0.548  -4.177  -7.196 1.000 97.850 ? 167 LEU A CB  1 
ATOM 1277 O O   ? LEU A 1 167 ?  -2.247  -6.497  -7.007 1.000 97.850 ? 167 LEU A O   1 
ATOM 1278 C CG  ? LEU A 1 167 ?  -0.061  -4.405  -8.628 1.000 97.850 ? 167 LEU A CG  1 
ATOM 1279 C CD1 ? LEU A 1 167 ?  -0.353  -3.180  -9.489 1.000 97.850 ? 167 LEU A CD1 1 
ATOM 1280 C CD2 ? LEU A 1 167 ?   1.429  -4.731  -8.641 1.000 97.850 ? 167 LEU A CD2 1 
ATOM 1281 N N   ? VAL A 1 168 ?  -3.727  -5.303  -8.281 1.000 97.320 ? 168 VAL A N   1 
ATOM 1282 C CA  ? VAL A 1 168 ?  -4.563  -6.454  -8.606 1.000 97.320 ? 168 VAL A CA  1 
ATOM 1283 C C   ? VAL A 1 168 ?  -4.245  -6.941 -10.018 1.000 97.320 ? 168 VAL A C   1 
ATOM 1284 C CB  ? VAL A 1 168 ?  -6.066  -6.117  -8.484 1.000 97.320 ? 168 VAL A CB  1 
ATOM 1285 O O   ? VAL A 1 168 ?  -4.276  -6.160 -10.972 1.000 97.320 ? 168 VAL A O   1 
ATOM 1286 C CG1 ? VAL A 1 168 ?  -6.922  -7.338  -8.818 1.000 97.320 ? 168 VAL A CG1 1 
ATOM 1287 C CG2 ? VAL A 1 168 ?  -6.385  -5.605  -7.081 1.000 97.320 ? 168 VAL A CG2 1 
ATOM 1288 N N   ? CYS A 1 169 ?  -3.952  -8.231 -10.137 1.000 96.000 ? 169 CYS A N   1 
ATOM 1289 C CA  ? CYS A 1 169 ?  -3.709  -8.915 -11.402 1.000 96.000 ? 169 CYS A CA  1 
ATOM 1290 C C   ? CYS A 1 169 ?  -4.609 -10.136 -11.544 1.000 96.000 ? 169 CYS A C   1 
ATOM 1291 C CB  ? CYS A 1 169 ?  -2.243  -9.335 -11.511 1.000 96.000 ? 169 CYS A CB  1 
ATOM 1292 O O   ? CYS A 1 169 ?  -4.488 -11.094 -10.779 1.000 96.000 ? 169 CYS A O   1 
ATOM 1293 S SG  ? CYS A 1 169 ?  -1.076  -7.998 -11.179 1.000 96.000 ? 169 CYS A SG  1 
ATOM 1294 N N   ? GLY A 1 170 ?  -5.603 -10.062 -12.475 1.000 93.200 ? 170 GLY A N   1 
ATOM 1295 C CA  ? GLY A 1 170 ?  -6.613 -11.108 -12.497 1.000 93.200 ? 170 GLY A CA  1 
ATOM 1296 C C   ? GLY A 1 170 ?  -7.482 -11.124 -11.254 1.000 93.200 ? 170 GLY A C   1 
ATOM 1297 O O   ? GLY A 1 170 ?  -8.085 -10.110 -10.898 1.000 93.200 ? 170 GLY A O   1 
ATOM 1298 N N   ? LYS A 1 171 ?  -7.562 -12.160 -10.508 1.000 92.110 ? 171 LYS A N   1 
ATOM 1299 C CA  ? LYS A 1 171 ?  -8.404 -12.274  -9.320 1.000 92.110 ? 171 LYS A CA  1 
ATOM 1300 C C   ? LYS A 1 171 ?  -7.570 -12.190  -8.045 1.000 92.110 ? 171 LYS A C   1 
ATOM 1301 C CB  ? LYS A 1 171 ?  -9.192 -13.584  -9.345 1.000 92.110 ? 171 LYS A CB  1 
ATOM 1302 O O   ? LYS A 1 171 ?  -8.090 -12.378  -6.943 1.000 92.110 ? 171 LYS A O   1 
ATOM 1303 C CG  ? LYS A 1 171 ? -10.221 -13.667 -10.463 1.000 92.110 ? 171 LYS A CG  1 
ATOM 1304 C CD  ? LYS A 1 171 ? -11.038 -14.949 -10.377 1.000 92.110 ? 171 LYS A CD  1 
ATOM 1305 C CE  ? LYS A 1 171 ? -12.073 -15.030 -11.491 1.000 92.110 ? 171 LYS A CE  1 
ATOM 1306 N NZ  ? LYS A 1 171 ? -12.833 -16.315 -11.450 1.000 92.110 ? 171 LYS A NZ  1 
ATOM 1307 N N   ? HIS A 1 172 ?  -6.272 -11.954  -8.217 1.000 95.880 ? 172 HIS A N   1 
ATOM 1308 C CA  ? HIS A 1 172 ?  -5.376 -11.992  -7.066 1.000 95.880 ? 172 HIS A CA  1 
ATOM 1309 C C   ? HIS A 1 172 ?  -4.773 -10.619  -6.791 1.000 95.880 ? 172 HIS A C   1 
ATOM 1310 C CB  ? HIS A 1 172 ?  -4.264 -13.019  -7.288 1.000 95.880 ? 172 HIS A CB  1 
ATOM 1311 O O   ? HIS A 1 172 ?  -4.547  -9.838  -7.718 1.000 95.880 ? 172 HIS A O   1 
ATOM 1312 C CG  ? HIS A 1 172 ?  -4.761 -14.423  -7.423 1.000 95.880 ? 172 HIS A CG  1 
ATOM 1313 C CD2 ? HIS A 1 172 ?  -4.828 -15.433  -6.524 1.000 95.880 ? 172 HIS A CD2 1 
ATOM 1314 N ND1 ? HIS A 1 172 ?  -5.265 -14.923  -8.604 1.000 95.880 ? 172 HIS A ND1 1 
ATOM 1315 C CE1 ? HIS A 1 172 ?  -5.622 -16.184  -8.424 1.000 95.880 ? 172 HIS A CE1 1 
ATOM 1316 N NE2 ? HIS A 1 172 ?  -5.368 -16.517  -7.170 1.000 95.880 ? 172 HIS A NE2 1 
ATOM 1317 N N   ? VAL A 1 173 ?  -4.472 -10.370  -5.525 1.000 97.070 ? 173 VAL A N   1 
ATOM 1318 C CA  ? VAL A 1 173 ?  -3.682  -9.217  -5.105 1.000 97.070 ? 173 VAL A CA  1 
ATOM 1319 C C   ? VAL A 1 173 ?  -2.204  -9.597  -5.048 1.000 97.070 ? 173 VAL A C   1 
ATOM 1320 C CB  ? VAL A 1 173 ?  -4.148  -8.679  -3.734 1.000 97.070 ? 173 VAL A CB  1 
ATOM 1321 O O   ? VAL A 1 173 ?  -1.807 -10.453  -4.254 1.000 97.070 ? 173 VAL A O   1 
ATOM 1322 C CG1 ? VAL A 1 173 ?  -4.024  -9.758  -2.660 1.000 97.070 ? 173 VAL A CG1 1 
ATOM 1323 C CG2 ? VAL A 1 173 ?  -3.342  -7.440  -3.346 1.000 97.070 ? 173 VAL A CG2 1 
ATOM 1324 N N   ? LEU A 1 174 ?  -1.477  -8.914  -5.909 1.000 97.070 ? 174 LEU A N   1 
ATOM 1325 C CA  ? LEU A 1 174 ?  -0.071  -9.269  -6.070 1.000 97.070 ? 174 LEU A CA  1 
ATOM 1326 C C   ? LEU A 1 174 ?   0.813  -8.407  -5.176 1.000 97.070 ? 174 LEU A C   1 
ATOM 1327 C CB  ? LEU A 1 174 ?   0.357  -9.113  -7.532 1.000 97.070 ? 174 LEU A CB  1 
ATOM 1328 O O   ? LEU A 1 174 ?   1.835  -8.875  -4.668 1.000 97.070 ? 174 LEU A O   1 
ATOM 1329 C CG  ? LEU A 1 174 ?  -0.197 -10.147  -8.514 1.000 97.070 ? 174 LEU A CG  1 
ATOM 1330 C CD1 ? LEU A 1 174 ?   0.426  -9.955  -9.893 1.000 97.070 ? 174 LEU A CD1 1 
ATOM 1331 C CD2 ? LEU A 1 174 ?   0.052 -11.561  -8.001 1.000 97.070 ? 174 LEU A CD2 1 
ATOM 1332 N N   ? GLY A 1 175 ?   0.474  -7.149  -4.987 1.000 97.660 ? 175 GLY A N   1 
ATOM 1333 C CA  ? GLY A 1 175 ?   1.337  -6.231  -4.261 1.000 97.660 ? 175 GLY A CA  1 
ATOM 1334 C C   ? GLY A 1 175 ?   0.568  -5.217  -3.435 1.000 97.660 ? 175 GLY A C   1 
ATOM 1335 O O   ? GLY A 1 175 ?  -0.646  -5.070  -3.595 1.000 97.660 ? 175 GLY A O   1 
ATOM 1336 N N   ? ILE A 1 176 ?   1.349  -4.528  -2.558 1.000 98.470 ? 176 ILE A N   1 
ATOM 1337 C CA  ? ILE A 1 176 ?   0.861  -3.432  -1.728 1.000 98.470 ? 176 ILE A CA  1 
ATOM 1338 C C   ? ILE A 1 176 ?   1.565  -2.135  -2.119 1.000 98.470 ? 176 ILE A C   1 
ATOM 1339 C CB  ? ILE A 1 176 ?   1.070  -3.724  -0.225 1.000 98.470 ? 176 ILE A CB  1 
ATOM 1340 O O   ? ILE A 1 176 ?   2.793  -2.096  -2.228 1.000 98.470 ? 176 ILE A O   1 
ATOM 1341 C CG1 ? ILE A 1 176 ?   0.348  -5.015   0.174 1.000 98.470 ? 176 ILE A CG1 1 
ATOM 1342 C CG2 ? ILE A 1 176 ?   0.593  -2.543   0.626 1.000 98.470 ? 176 ILE A CG2 1 
ATOM 1343 C CD1 ? ILE A 1 176 ?   0.743  -5.547   1.544 1.000 98.470 ? 176 ILE A CD1 1 
ATOM 1344 N N   ? VAL A 1 177 ?   0.789  -1.174  -2.438 1.000 98.270 ? 177 VAL A N   1 
ATOM 1345 C CA  ? VAL A 1 177 ?   1.391   0.110  -2.784 1.000 98.270 ? 177 VAL A CA  1 
ATOM 1346 C C   ? VAL A 1 177 ?   2.394   0.518  -1.708 1.000 98.270 ? 177 VAL A C   1 
ATOM 1347 C CB  ? VAL A 1 177 ?   0.319   1.210  -2.958 1.000 98.270 ? 177 VAL A CB  1 
ATOM 1348 O O   ? VAL A 1 177 ?   2.035   0.660  -0.537 1.000 98.270 ? 177 VAL A O   1 
ATOM 1349 C CG1 ? VAL A 1 177 ?   0.974   2.581  -3.120 1.000 98.270 ? 177 VAL A CG1 1 
ATOM 1350 C CG2 ? VAL A 1 177 ?  -0.576   0.897  -4.155 1.000 98.270 ? 177 VAL A CG2 1 
ATOM 1351 N N   ? SER A 1 178 ?   3.666   0.724  -2.138 1.000 97.640 ? 178 SER A N   1 
ATOM 1352 C CA  ? SER A 1 178 ?   4.737   1.009  -1.189 1.000 97.640 ? 178 SER A CA  1 
ATOM 1353 C C   ? SER A 1 178 ?   5.335   2.391  -1.429 1.000 97.640 ? 178 SER A C   1 
ATOM 1354 C CB  ? SER A 1 178 ?   5.834  -0.053  -1.283 1.000 97.640 ? 178 SER A CB  1 
ATOM 1355 O O   ? SER A 1 178 ?   5.116   3.314  -0.641 1.000 97.640 ? 178 SER A O   1 
ATOM 1356 O OG  ? SER A 1 178 ?   6.747   0.071  -0.207 1.000 97.640 ? 178 SER A OG  1 
ATOM 1357 N N   ? PHE A 1 179 ?   6.062   2.614  -2.552 1.000 96.350 ? 179 PHE A N   1 
ATOM 1358 C CA  ? PHE A 1 179 ?   6.637   3.930  -2.804 1.000 96.350 ? 179 PHE A CA  1 
ATOM 1359 C C   ? PHE A 1 179 ?   6.758   4.191  -4.301 1.000 96.350 ? 179 PHE A C   1 
ATOM 1360 C CB  ? PHE A 1 179 ?   8.011   4.054  -2.137 1.000 96.350 ? 179 PHE A CB  1 
ATOM 1361 O O   ? PHE A 1 179 ?   6.667   3.263  -5.107 1.000 96.350 ? 179 PHE A O   1 
ATOM 1362 C CG  ? PHE A 1 179 ?   9.053   3.137  -2.718 1.000 96.350 ? 179 PHE A CG  1 
ATOM 1363 C CD1 ? PHE A 1 179 ?   9.237   1.859  -2.205 1.000 96.350 ? 179 PHE A CD1 1 
ATOM 1364 C CD2 ? PHE A 1 179 ?   9.848   3.553  -3.778 1.000 96.350 ? 179 PHE A CD2 1 
ATOM 1365 C CE1 ? PHE A 1 179 ?  10.201   1.007  -2.741 1.000 96.350 ? 179 PHE A CE1 1 
ATOM 1366 C CE2 ? PHE A 1 179 ?  10.813   2.708  -4.318 1.000 96.350 ? 179 PHE A CE2 1 
ATOM 1367 C CZ  ? PHE A 1 179 ?  10.989   1.436  -3.798 1.000 96.350 ? 179 PHE A CZ  1 
ATOM 1368 N N   ? ASN A 1 180 ?   6.894   5.426  -4.652 1.000 94.460 ? 180 ASN A N   1 
ATOM 1369 C CA  ? ASN A 1 180 ?   7.100   5.854  -6.032 1.000 94.460 ? 180 ASN A CA  1 
ATOM 1370 C C   ? ASN A 1 180 ?   8.119   6.986  -6.122 1.000 94.460 ? 180 ASN A C   1 
ATOM 1371 C CB  ? ASN A 1 180 ?   5.773   6.282  -6.664 1.000 94.460 ? 180 ASN A CB  1 
ATOM 1372 O O   ? ASN A 1 180 ?   8.709   7.377  -5.113 1.000 94.460 ? 180 ASN A O   1 
ATOM 1373 C CG  ? ASN A 1 180 ?   5.174   7.502  -5.993 1.000 94.460 ? 180 ASN A CG  1 
ATOM 1374 N ND2 ? ASN A 1 180 ?   3.868   7.686  -6.155 1.000 94.460 ? 180 ASN A ND2 1 
ATOM 1375 O OD1 ? ASN A 1 180 ?   5.877   8.273  -5.337 1.000 94.460 ? 180 ASN A OD1 1 
ATOM 1376 N N   ? GLY A 1 181 ?   8.464   7.407  -7.355 1.000 89.280 ? 181 GLY A N   1 
ATOM 1377 C CA  ? GLY A 1 181 ?   9.375   8.515  -7.591 1.000 89.280 ? 181 GLY A CA  1 
ATOM 1378 C C   ? GLY A 1 181 ?   8.759   9.869  -7.290 1.000 89.280 ? 181 GLY A C   1 
ATOM 1379 O O   ? GLY A 1 181 ?   7.794   9.962  -6.528 1.000 89.280 ? 181 GLY A O   1 
ATOM 1380 N N   ? LYS A 1 182 ?   9.313  10.896  -7.869 1.000 85.240 ? 182 LYS A N   1 
ATOM 1381 C CA  ? LYS A 1 182 ?   8.923  12.279  -7.609 1.000 85.240 ? 182 LYS A CA  1 
ATOM 1382 C C   ? LYS A 1 182 ?   7.548  12.581  -8.197 1.000 85.240 ? 182 LYS A C   1 
ATOM 1383 C CB  ? LYS A 1 182 ?   9.961  13.246  -8.179 1.000 85.240 ? 182 LYS A CB  1 
ATOM 1384 O O   ? LYS A 1 182 ?   6.771  13.342  -7.615 1.000 85.240 ? 182 LYS A O   1 
ATOM 1385 C CG  ? LYS A 1 182 ?  11.269  13.279  -7.401 1.000 85.240 ? 182 LYS A CG  1 
ATOM 1386 C CD  ? LYS A 1 182 ?  12.225  14.325  -7.960 1.000 85.240 ? 182 LYS A CD  1 
ATOM 1387 C CE  ? LYS A 1 182 ?  13.556  14.319  -7.219 1.000 85.240 ? 182 LYS A CE  1 
ATOM 1388 N NZ  ? LYS A 1 182 ?  14.515  15.307  -7.797 1.000 85.240 ? 182 LYS A NZ  1 
ATOM 1389 N N   ? ARG A 1 183 ?   7.299  11.875  -9.363 1.000 90.530 ? 183 ARG A N   1 
ATOM 1390 C CA  ? ARG A 1 183 ?   6.013  12.040 -10.032 1.000 90.530 ? 183 ARG A CA  1 
ATOM 1391 C C   ? ARG A 1 183 ?   5.263  10.714 -10.111 1.000 90.530 ? 183 ARG A C   1 
ATOM 1392 C CB  ? ARG A 1 183 ?   6.207  12.617 -11.436 1.000 90.530 ? 183 ARG A CB  1 
ATOM 1393 O O   ? ARG A 1 183 ?   5.850   9.682 -10.444 1.000 90.530 ? 183 ARG A O   1 
ATOM 1394 C CG  ? ARG A 1 183 ?   4.922  13.113 -12.081 1.000 90.530 ? 183 ARG A CG  1 
ATOM 1395 C CD  ? ARG A 1 183 ?   5.185  13.775 -13.426 1.000 90.530 ? 183 ARG A CD  1 
ATOM 1396 N NE  ? ARG A 1 183 ?   3.946  14.020 -14.158 1.000 90.530 ? 183 ARG A NE  1 
ATOM 1397 N NH1 ? ARG A 1 183 ?   4.967  15.066 -15.947 1.000 90.530 ? 183 ARG A NH1 1 
ATOM 1398 N NH2 ? ARG A 1 183 ?   2.691  14.797 -15.917 1.000 90.530 ? 183 ARG A NH2 1 
ATOM 1399 C CZ  ? ARG A 1 183 ?   3.871  14.627 -15.339 1.000 90.530 ? 183 ARG A CZ  1 
ATOM 1400 N N   ? CYS A 1 184 ?   3.907  10.789  -9.646 1.000 91.190 ? 184 CYS A N   1 
ATOM 1401 C CA  ? CYS A 1 184 ?   3.107   9.574  -9.756 1.000 91.190 ? 184 CYS A CA  1 
ATOM 1402 C C   ? CYS A 1 184 ?   3.037   9.097 -11.202 1.000 91.190 ? 184 CYS A C   1 
ATOM 1403 C CB  ? CYS A 1 184 ?   1.696   9.810  -9.219 1.000 91.190 ? 184 CYS A CB  1 
ATOM 1404 O O   ? CYS A 1 184 ?   2.935   9.908 -12.124 1.000 91.190 ? 184 CYS A O   1 
ATOM 1405 S SG  ? CYS A 1 184 ?   0.804  11.129 -10.071 1.000 91.190 ? 184 CYS A SG  1 
ATOM 1406 N N   ? GLY A 1 185 ?   3.281   7.782 -11.380 1.000 90.210 ? 185 GLY A N   1 
ATOM 1407 C CA  ? GLY A 1 185 ?   3.116   7.196 -12.701 1.000 90.210 ? 185 GLY A CA  1 
ATOM 1408 C C   ? GLY A 1 185 ?   4.288   7.467 -13.625 1.000 90.210 ? 185 GLY A C   1 
ATOM 1409 O O   ? GLY A 1 185 ?   4.149   7.403 -14.848 1.000 90.210 ? 185 GLY A O   1 
ATOM 1410 N N   ? ASP A 1 186 ?   5.449   7.861 -12.966 1.000 90.720 ? 186 ASP A N   1 
ATOM 1411 C CA  ? ASP A 1 186 ?   6.681   8.118 -13.705 1.000 90.720 ? 186 ASP A CA  1 
ATOM 1412 C C   ? ASP A 1 186 ?   7.198   6.843 -14.369 1.000 90.720 ? 186 ASP A C   1 
ATOM 1413 C CB  ? ASP A 1 186 ?   7.751   8.700 -12.780 1.000 90.720 ? 186 ASP A CB  1 
ATOM 1414 O O   ? ASP A 1 186 ?   7.530   5.872 -13.686 1.000 90.720 ? 186 ASP A O   1 
ATOM 1415 C CG  ? ASP A 1 186 ?   8.984   9.179 -13.526 1.000 90.720 ? 186 ASP A CG  1 
ATOM 1416 O OD1 ? ASP A 1 186 ?   9.212   8.737 -14.673 1.000 90.720 ? 186 ASP A OD1 1 
ATOM 1417 O OD2 ? ASP A 1 186 ?   9.736  10.002 -12.961 1.000 90.720 ? 186 ASP A OD2 1 
ATOM 1418 N N   ? ARG A 1 187 ?   7.409   6.910 -15.718 1.000 86.060 ? 187 ARG A N   1 
ATOM 1419 C CA  ? ARG A 1 187 ?   7.776   5.714 -16.470 1.000 86.060 ? 187 ARG A CA  1 
ATOM 1420 C C   ? ARG A 1 187 ?   9.248   5.370 -16.267 1.000 86.060 ? 187 ARG A C   1 
ATOM 1421 C CB  ? ARG A 1 187 ?   7.483   5.905 -17.960 1.000 86.060 ? 187 ARG A CB  1 
ATOM 1422 O O   ? ARG A 1 187 ?   9.660   4.230 -16.487 1.000 86.060 ? 187 ARG A O   1 
ATOM 1423 C CG  ? ARG A 1 187 ?   8.314   6.996 -18.617 1.000 86.060 ? 187 ARG A CG  1 
ATOM 1424 C CD  ? ARG A 1 187 ?   7.997   7.131 -20.099 1.000 86.060 ? 187 ARG A CD  1 
ATOM 1425 N NE  ? ARG A 1 187 ?   7.851   8.529 -20.494 1.000 86.060 ? 187 ARG A NE  1 
ATOM 1426 N NH1 ? ARG A 1 187 ?   7.186   8.064 -22.657 1.000 86.060 ? 187 ARG A NH1 1 
ATOM 1427 N NH2 ? ARG A 1 187 ?   7.371  10.237 -21.952 1.000 86.060 ? 187 ARG A NH2 1 
ATOM 1428 C CZ  ? ARG A 1 187 ?   7.470   8.940 -21.700 1.000 86.060 ? 187 ARG A CZ  1 
ATOM 1429 N N   ? TRP A 1 188 ?  10.076   6.397 -15.862 1.000 89.320 ? 188 TRP A N   1 
ATOM 1430 C CA  ? TRP A 1 188 ?  11.501   6.187 -15.631 1.000 89.320 ? 188 TRP A CA  1 
ATOM 1431 C C   ? TRP A 1 188 ?  11.747   5.604 -14.243 1.000 89.320 ? 188 TRP A C   1 
ATOM 1432 C CB  ? TRP A 1 188 ?  12.272   7.500 -15.791 1.000 89.320 ? 188 TRP A CB  1 
ATOM 1433 O O   ? TRP A 1 188 ?  12.775   4.966 -14.004 1.000 89.320 ? 188 TRP A O   1 
ATOM 1434 C CG  ? TRP A 1 188 ?  12.298   8.024 -17.196 1.000 89.320 ? 188 TRP A CG  1 
ATOM 1435 C CD1 ? TRP A 1 188 ?  11.495   7.639 -18.233 1.000 89.320 ? 188 TRP A CD1 1 
ATOM 1436 C CD2 ? TRP A 1 188 ?  13.175   9.026 -17.717 1.000 89.320 ? 188 TRP A CD2 1 
ATOM 1437 C CE2 ? TRP A 1 188 ?  12.847   9.200 -19.080 1.000 89.320 ? 188 TRP A CE2 1 
ATOM 1438 C CE3 ? TRP A 1 188 ?  14.207   9.796 -17.164 1.000 89.320 ? 188 TRP A CE3 1 
ATOM 1439 N NE1 ? TRP A 1 188 ?  11.820   8.343 -19.370 1.000 89.320 ? 188 TRP A NE1 1 
ATOM 1440 C CH2 ? TRP A 1 188 ?  14.521  10.854 -19.332 1.000 89.320 ? 188 TRP A CH2 1 
ATOM 1441 C CZ2 ? TRP A 1 188 ?  13.516  10.114 -19.898 1.000 89.320 ? 188 TRP A CZ2 1 
ATOM 1442 C CZ3 ? TRP A 1 188 ?  14.871  10.705 -17.980 1.000 89.320 ? 188 TRP A CZ3 1 
ATOM 1443 N N   ? PHE A 1 189 ?  10.736   5.826 -13.370 1.000 94.260 ? 189 PHE A N   1 
ATOM 1444 C CA  ? PHE A 1 189 ?  10.750   5.269 -12.022 1.000 94.260 ? 189 PHE A CA  1 
ATOM 1445 C C   ? PHE A 1 189 ?   9.451   4.530 -11.728 1.000 94.260 ? 189 PHE A C   1 
ATOM 1446 C CB  ? PHE A 1 189 ?  10.972   6.375 -10.985 1.000 94.260 ? 189 PHE A CB  1 
ATOM 1447 O O   ? PHE A 1 189 ?   8.495   5.121 -11.221 1.000 94.260 ? 189 PHE A O   1 
ATOM 1448 C CG  ? PHE A 1 189 ?  12.342   6.994 -11.041 1.000 94.260 ? 189 PHE A CG  1 
ATOM 1449 C CD1 ? PHE A 1 189 ?  13.402   6.434 -10.339 1.000 94.260 ? 189 PHE A CD1 1 
ATOM 1450 C CD2 ? PHE A 1 189 ?  12.570   8.137 -11.796 1.000 94.260 ? 189 PHE A CD2 1 
ATOM 1451 C CE1 ? PHE A 1 189 ?  14.672   7.005 -10.388 1.000 94.260 ? 189 PHE A CE1 1 
ATOM 1452 C CE2 ? PHE A 1 189 ?  13.836   8.713 -11.851 1.000 94.260 ? 189 PHE A CE2 1 
ATOM 1453 C CZ  ? PHE A 1 189 ?  14.885   8.147 -11.146 1.000 94.260 ? 189 PHE A CZ  1 
ATOM 1454 N N   ? PRO A 1 190 ?   9.413   3.207 -12.222 1.000 95.740 ? 190 PRO A N   1 
ATOM 1455 C CA  ? PRO A 1 190 ?   8.178   2.446 -12.021 1.000 95.740 ? 190 PRO A CA  1 
ATOM 1456 C C   ? PRO A 1 190 ?   7.716   2.443 -10.565 1.000 95.740 ? 190 PRO A C   1 
ATOM 1457 C CB  ? PRO A 1 190 ?   8.556   1.034 -12.477 1.000 95.740 ? 190 PRO A CB  1 
ATOM 1458 O O   ? PRO A 1 190 ?   8.542   2.522  -9.652 1.000 95.740 ? 190 PRO A O   1 
ATOM 1459 C CG  ? PRO A 1 190 ?   9.701   1.230 -13.418 1.000 95.740 ? 190 PRO A CG  1 
ATOM 1460 C CD  ? PRO A 1 190 ?  10.506   2.408 -12.950 1.000 95.740 ? 190 PRO A CD  1 
ATOM 1461 N N   ? ASP A 1 191 ?   6.382   2.371 -10.343 1.000 96.630 ? 191 ASP A N   1 
ATOM 1462 C CA  ? ASP A 1 191 ?   5.806   2.262  -9.006 1.000 96.630 ? 191 ASP A CA  1 
ATOM 1463 C C   ? ASP A 1 191 ?   6.229   0.960  -8.330 1.000 96.630 ? 191 ASP A C   1 
ATOM 1464 C CB  ? ASP A 1 191 ?   4.279   2.349  -9.071 1.000 96.630 ? 191 ASP A CB  1 
ATOM 1465 O O   ? ASP A 1 191 ?   6.232  -0.100  -8.959 1.000 96.630 ? 191 ASP A O   1 
ATOM 1466 C CG  ? ASP A 1 191 ?   3.783   3.679  -9.611 1.000 96.630 ? 191 ASP A CG  1 
ATOM 1467 O OD1 ? ASP A 1 191 ?   4.360   4.732  -9.262 1.000 96.630 ? 191 ASP A OD1 1 
ATOM 1468 O OD2 ? ASP A 1 191 ?   2.806   3.674 -10.390 1.000 96.630 ? 191 ASP A OD2 1 
ATOM 1469 N N   ? VAL A 1 192 ?   6.538   1.071  -7.064 1.000 97.810 ? 192 VAL A N   1 
ATOM 1470 C CA  ? VAL A 1 192 ?   7.069  -0.076  -6.335 1.000 97.810 ? 192 VAL A CA  1 
ATOM 1471 C C   ? VAL A 1 192 ?   6.038  -0.564  -5.319 1.000 97.810 ? 192 VAL A C   1 
ATOM 1472 C CB  ? VAL A 1 192 ?   8.397   0.268  -5.624 1.000 97.810 ? 192 VAL A CB  1 
ATOM 1473 O O   ? VAL A 1 192 ?   5.460   0.236  -4.579 1.000 97.810 ? 192 VAL A O   1 
ATOM 1474 C CG1 ? VAL A 1 192 ?   8.936  -0.946  -4.870 1.000 97.810 ? 192 VAL A CG1 1 
ATOM 1475 C CG2 ? VAL A 1 192 ?   9.426   0.775  -6.633 1.000 97.810 ? 192 VAL A CG2 1 
ATOM 1476 N N   ? TYR A 1 193 ?   5.854  -1.817  -5.305 1.000 98.220 ? 193 TYR A N   1 
ATOM 1477 C CA  ? TYR A 1 193 ?   4.907  -2.503  -4.433 1.000 98.220 ? 193 TYR A CA  1 
ATOM 1478 C C   ? TYR A 1 193 ?   5.615  -3.538  -3.567 1.000 98.220 ? 193 TYR A C   1 
ATOM 1479 C CB  ? TYR A 1 193 ?   3.807  -3.178  -5.258 1.000 98.220 ? 193 TYR A CB  1 
ATOM 1480 O O   ? TYR A 1 193 ?   6.643  -4.091  -3.965 1.000 98.220 ? 193 TYR A O   1 
ATOM 1481 C CG  ? TYR A 1 193 ?   3.119  -2.248  -6.227 1.000 98.220 ? 193 TYR A CG  1 
ATOM 1482 C CD1 ? TYR A 1 193 ?   1.898  -1.657  -5.908 1.000 98.220 ? 193 TYR A CD1 1 
ATOM 1483 C CD2 ? TYR A 1 193 ?   3.686  -1.959  -7.463 1.000 98.220 ? 193 TYR A CD2 1 
ATOM 1484 C CE1 ? TYR A 1 193 ?   1.259  -0.801  -6.799 1.000 98.220 ? 193 TYR A CE1 1 
ATOM 1485 C CE2 ? TYR A 1 193 ?   3.056  -1.105  -8.362 1.000 98.220 ? 193 TYR A CE2 1 
ATOM 1486 O OH  ? TYR A 1 193 ?   1.216   0.315  -8.907 1.000 98.220 ? 193 TYR A OH  1 
ATOM 1487 C CZ  ? TYR A 1 193 ?   1.845  -0.531  -8.021 1.000 98.220 ? 193 TYR A CZ  1 
ATOM 1488 N N   ? THR A 1 194 ?   5.076  -3.694  -2.311 1.000 98.160 ? 194 THR A N   1 
ATOM 1489 C CA  ? THR A 1 194 ?   5.490  -4.849  -1.522 1.000 98.160 ? 194 THR A CA  1 
ATOM 1490 C C   ? THR A 1 194 ?   4.933  -6.138  -2.117 1.000 98.160 ? 194 THR A C   1 
ATOM 1491 C CB  ? THR A 1 194 ?   5.033  -4.717  -0.057 1.000 98.160 ? 194 THR A CB  1 
ATOM 1492 O O   ? THR A 1 194 ?   3.726  -6.256  -2.337 1.000 98.160 ? 194 THR A O   1 
ATOM 1493 C CG2 ? THR A 1 194 ?   5.457  -5.931   0.763 1.000 98.160 ? 194 THR A CG2 1 
ATOM 1494 O OG1 ? THR A 1 194 ?   5.616  -3.540   0.516 1.000 98.160 ? 194 THR A OG1 1 
ATOM 1495 N N   ? LEU A 1 195 ?   5.855  -7.130  -2.482 1.000 97.610 ? 195 LEU A N   1 
ATOM 1496 C CA  ? LEU A 1 195 ?   5.457  -8.398  -3.085 1.000 97.610 ? 195 LEU A CA  1 
ATOM 1497 C C   ? LEU A 1 195 ?   4.883  -9.342  -2.034 1.000 97.610 ? 195 LEU A C   1 
ATOM 1498 C CB  ? LEU A 1 195 ?   6.649  -9.057  -3.784 1.000 97.610 ? 195 LEU A CB  1 
ATOM 1499 O O   ? LEU A 1 195 ?   5.615  -9.846  -1.179 1.000 97.610 ? 195 LEU A O   1 
ATOM 1500 C CG  ? LEU A 1 195 ?   6.366 -10.375  -4.507 1.000 97.610 ? 195 LEU A CG  1 
ATOM 1501 C CD1 ? LEU A 1 195 ?   5.365 -10.157  -5.636 1.000 97.610 ? 195 LEU A CD1 1 
ATOM 1502 C CD2 ? LEU A 1 195 ?   7.660 -10.980  -5.042 1.000 97.610 ? 195 LEU A CD2 1 
ATOM 1503 N N   ? ILE A 1 196 ?   3.578  -9.639  -2.185 1.000 97.540 ? 196 ILE A N   1 
ATOM 1504 C CA  ? ILE A 1 196 ?   2.818 -10.376  -1.181 1.000 97.540 ? 196 ILE A CA  1 
ATOM 1505 C C   ? ILE A 1 196 ?   3.302 -11.823  -1.127 1.000 97.540 ? 196 ILE A C   1 
ATOM 1506 C CB  ? ILE A 1 196 ?   1.301 -10.329  -1.472 1.000 97.540 ? 196 ILE A CB  1 
ATOM 1507 O O   ? ILE A 1 196 ?   3.364 -12.424  -0.052 1.000 97.540 ? 196 ILE A O   1 
ATOM 1508 C CG1 ? ILE A 1 196 ?   0.749  -8.925  -1.200 1.000 97.540 ? 196 ILE A CG1 1 
ATOM 1509 C CG2 ? ILE A 1 196 ?   0.559 -11.380  -0.642 1.000 97.540 ? 196 ILE A CG2 1 
ATOM 1510 C CD1 ? ILE A 1 196 ?  -0.696  -8.732  -1.640 1.000 97.540 ? 196 ILE A CD1 1 
ATOM 1511 N N   ? ALA A 1 197 ?   3.711 -12.420  -2.260 1.000 96.470 ? 197 ALA A N   1 
ATOM 1512 C CA  ? ALA A 1 197 ?   4.099 -13.825  -2.355 1.000 96.470 ? 197 ALA A CA  1 
ATOM 1513 C C   ? ALA A 1 197 ?   5.200 -14.159  -1.354 1.000 96.470 ? 197 ALA A C   1 
ATOM 1514 C CB  ? ALA A 1 197 ?   4.556 -14.156  -3.774 1.000 96.470 ? 197 ALA A CB  1 
ATOM 1515 O O   ? ALA A 1 197 ?   5.227 -15.258  -0.794 1.000 96.470 ? 197 ALA A O   1 
ATOM 1516 N N   ? ASN A 1 198 ?   6.013 -13.202  -1.004 1.000 96.110 ? 198 ASN A N   1 
ATOM 1517 C CA  ? ASN A 1 198 ?   7.143 -13.437  -0.111 1.000 96.110 ? 198 ASN A CA  1 
ATOM 1518 C C   ? ASN A 1 198 ?   6.712 -13.430   1.353 1.000 96.110 ? 198 ASN A C   1 
ATOM 1519 C CB  ? ASN A 1 198 ?   8.239 -12.395  -0.347 1.000 96.110 ? 198 ASN A CB  1 
ATOM 1520 O O   ? ASN A 1 198 ?   7.503 -13.754   2.239 1.000 96.110 ? 198 ASN A O   1 
ATOM 1521 C CG  ? ASN A 1 198 ?   8.989 -12.620  -1.644 1.000 96.110 ? 198 ASN A CG  1 
ATOM 1522 N ND2 ? ASN A 1 198 ?   9.703 -11.598  -2.101 1.000 96.110 ? 198 ASN A ND2 1 
ATOM 1523 O OD1 ? ASN A 1 198 ?   8.927 -13.704  -2.231 1.000 96.110 ? 198 ASN A OD1 1 
ATOM 1524 N N   ? TYR A 1 199 ?   5.427 -13.077   1.605 1.000 97.120 ? 199 TYR A N   1 
ATOM 1525 C CA  ? TYR A 1 199 ?   5.012 -12.885   2.990 1.000 97.120 ? 199 TYR A CA  1 
ATOM 1526 C C   ? TYR A 1 199 ?   3.838 -13.792   3.338 1.000 97.120 ? 199 TYR A C   1 
ATOM 1527 C CB  ? TYR A 1 199 ?   4.634 -11.422   3.241 1.000 97.120 ? 199 TYR A CB  1 
ATOM 1528 O O   ? TYR A 1 199 ?   3.185 -13.605   4.368 1.000 97.120 ? 199 TYR A O   1 
ATOM 1529 C CG  ? TYR A 1 199 ?   5.779 -10.458   3.050 1.000 97.120 ? 199 TYR A CG  1 
ATOM 1530 C CD1 ? TYR A 1 199 ?   6.655 -10.170   4.095 1.000 97.120 ? 199 TYR A CD1 1 
ATOM 1531 C CD2 ? TYR A 1 199 ?   5.988  -9.831   1.826 1.000 97.120 ? 199 TYR A CD2 1 
ATOM 1532 C CE1 ? TYR A 1 199 ?   7.710  -9.281   3.925 1.000 97.120 ? 199 TYR A CE1 1 
ATOM 1533 C CE2 ? TYR A 1 199 ?   7.040  -8.940   1.645 1.000 97.120 ? 199 TYR A CE2 1 
ATOM 1534 O OH  ? TYR A 1 199 ?   8.938  -7.790   2.524 1.000 97.120 ? 199 TYR A OH  1 
ATOM 1535 C CZ  ? TYR A 1 199 ?   7.895  -8.672   2.698 1.000 97.120 ? 199 TYR A CZ  1 
ATOM 1536 N N   ? ILE A 1 200 ?   3.523 -14.748   2.487 1.000 96.200 ? 200 ILE A N   1 
ATOM 1537 C CA  ? ILE A 1 200 ?   2.355 -15.600   2.678 1.000 96.200 ? 200 ILE A CA  1 
ATOM 1538 C C   ? ILE A 1 200 ?   2.481 -16.361   3.996 1.000 96.200 ? 200 ILE A C   1 
ATOM 1539 C CB  ? ILE A 1 200 ?   2.179 -16.589   1.504 1.000 96.200 ? 200 ILE A CB  1 
ATOM 1540 O O   ? ILE A 1 200 ?   1.530 -16.419   4.780 1.000 96.200 ? 200 ILE A O   1 
ATOM 1541 C CG1 ? ILE A 1 200 ?   1.713 -15.846   0.246 1.000 96.200 ? 200 ILE A CG1 1 
ATOM 1542 C CG2 ? ILE A 1 200 ?   1.196 -17.703   1.878 1.000 96.200 ? 200 ILE A CG2 1 
ATOM 1543 C CD1 ? ILE A 1 200 ?   0.321 -15.240   0.365 1.000 96.200 ? 200 ILE A CD1 1 
ATOM 1544 N N   ? PRO A 1 201 ?   3.679 -16.957   4.254 1.000 96.000 ? 201 PRO A N   1 
ATOM 1545 C CA  ? PRO A 1 201 ?   3.815 -17.651   5.536 1.000 96.000 ? 201 PRO A CA  1 
ATOM 1546 C C   ? PRO A 1 201 ?   3.550 -16.739   6.732 1.000 96.000 ? 201 PRO A C   1 
ATOM 1547 C CB  ? PRO A 1 201 ?   5.269 -18.130   5.526 1.000 96.000 ? 201 PRO A CB  1 
ATOM 1548 O O   ? PRO A 1 201 ?   2.861 -17.137   7.675 1.000 96.000 ? 201 PRO A O   1 
ATOM 1549 C CG  ? PRO A 1 201 ?   5.599 -18.319   4.081 1.000 96.000 ? 201 PRO A CG  1 
ATOM 1550 C CD  ? PRO A 1 201 ?   4.926 -17.233   3.291 1.000 96.000 ? 201 PRO A CD  1 
ATOM 1551 N N   ? TRP A 1 202 ?   4.103 -15.518   6.717 1.000 97.420 ? 202 TRP A N   1 
ATOM 1552 C CA  ? TRP A 1 202 ?   3.900 -14.543   7.784 1.000 97.420 ? 202 TRP A CA  1 
ATOM 1553 C C   ? TRP A 1 202 ?   2.430 -14.155   7.894 1.000 97.420 ? 202 TRP A C   1 
ATOM 1554 C CB  ? TRP A 1 202 ?   4.754 -13.295   7.542 1.000 97.420 ? 202 TRP A CB  1 
ATOM 1555 O O   ? TRP A 1 202 ?   1.874 -14.108   8.995 1.000 97.420 ? 202 TRP A O   1 
ATOM 1556 C CG  ? TRP A 1 202 ?   4.540 -12.206   8.550 1.000 97.420 ? 202 TRP A CG  1 
ATOM 1557 C CD1 ? TRP A 1 202 ?   5.082 -12.125   9.803 1.000 97.420 ? 202 TRP A CD1 1 
ATOM 1558 C CD2 ? TRP A 1 202 ?   3.721 -11.044   8.391 1.000 97.420 ? 202 TRP A CD2 1 
ATOM 1559 C CE2 ? TRP A 1 202 ?   3.814 -10.301   9.589 1.000 97.420 ? 202 TRP A CE2 1 
ATOM 1560 C CE3 ? TRP A 1 202 ?   2.917 -10.558   7.351 1.000 97.420 ? 202 TRP A CE3 1 
ATOM 1561 N NE1 ? TRP A 1 202 ?   4.649 -10.981  10.432 1.000 97.420 ? 202 TRP A NE1 1 
ATOM 1562 C CH2 ? TRP A 1 202 ?   2.352  -8.643   8.741 1.000 97.420 ? 202 TRP A CH2 1 
ATOM 1563 C CZ2 ? TRP A 1 202 ?   3.132  -9.096   9.774 1.000 97.420 ? 202 TRP A CZ2 1 
ATOM 1564 C CZ3 ? TRP A 1 202 ?   2.239  -9.359   7.538 1.000 97.420 ? 202 TRP A CZ3 1 
ATOM 1565 N N   ? ILE A 1 203 ?   1.792 -13.950   6.787 1.000 97.130 ? 203 ILE A N   1 
ATOM 1566 C CA  ? ILE A 1 203 ?   0.385 -13.567   6.726 1.000 97.130 ? 203 ILE A CA  1 
ATOM 1567 C C   ? ILE A 1 203 ?  -0.477 -14.669   7.338 1.000 97.130 ? 203 ILE A C   1 
ATOM 1568 C CB  ? ILE A 1 203 ?  -0.060 -13.281   5.274 1.000 97.130 ? 203 ILE A CB  1 
ATOM 1569 O O   ? ILE A 1 203 ?  -1.335 -14.398   8.182 1.000 97.130 ? 203 ILE A O   1 
ATOM 1570 C CG1 ? ILE A 1 203 ?   0.670 -12.051   4.724 1.000 97.130 ? 203 ILE A CG1 1 
ATOM 1571 C CG2 ? ILE A 1 203 ?  -1.578 -13.095   5.202 1.000 97.130 ? 203 ILE A CG2 1 
ATOM 1572 C CD1 ? ILE A 1 203 ?   0.596 -11.913   3.210 1.000 97.130 ? 203 ILE A CD1 1 
ATOM 1573 N N   ? ARG A 1 204 ?  -0.294 -15.855   6.964 1.000 96.290 ? 204 ARG A N   1 
ATOM 1574 C CA  ? ARG A 1 204 ?  -1.061 -16.990   7.465 1.000 96.290 ? 204 ARG A CA  1 
ATOM 1575 C C   ? ARG A 1 204 ?  -0.891 -17.143   8.973 1.000 96.290 ? 204 ARG A C   1 
ATOM 1576 C CB  ? ARG A 1 204 ?  -0.640 -18.279   6.756 1.000 96.290 ? 204 ARG A CB  1 
ATOM 1577 O O   ? ARG A 1 204 ?  -1.856 -17.424   9.687 1.000 96.290 ? 204 ARG A O   1 
ATOM 1578 C CG  ? ARG A 1 204 ?  -1.123 -18.378   5.318 1.000 96.290 ? 204 ARG A CG  1 
ATOM 1579 C CD  ? ARG A 1 204 ?  -0.719 -19.697   4.676 1.000 96.290 ? 204 ARG A CD  1 
ATOM 1580 N NE  ? ARG A 1 204 ?  -1.255 -19.826   3.325 1.000 96.290 ? 204 ARG A NE  1 
ATOM 1581 N NH1 ? ARG A 1 204 ?   0.260 -21.436   2.654 1.000 96.290 ? 204 ARG A NH1 1 
ATOM 1582 N NH2 ? ARG A 1 204 ?  -1.342 -20.686   1.197 1.000 96.290 ? 204 ARG A NH2 1 
ATOM 1583 C CZ  ? ARG A 1 204 ?  -0.778 -20.649   2.395 1.000 96.290 ? 204 ARG A CZ  1 
ATOM 1584 N N   ? PHE A 1 205 ?   0.363 -16.991   9.400 1.000 96.870 ? 205 PHE A N   1 
ATOM 1585 C CA  ? PHE A 1 205 ?   0.657 -17.071  10.826 1.000 96.870 ? 205 PHE A CA  1 
ATOM 1586 C C   ? PHE A 1 205 ?  -0.163 -16.051  11.607 1.000 96.870 ? 205 PHE A C   1 
ATOM 1587 C CB  ? PHE A 1 205 ?   2.151 -16.849  11.081 1.000 96.870 ? 205 PHE A CB  1 
ATOM 1588 O O   ? PHE A 1 205 ?  -0.792 -16.390  12.611 1.000 96.870 ? 205 PHE A O   1 
ATOM 1589 C CG  ? PHE A 1 205 ?   2.509 -16.743  12.539 1.000 96.870 ? 205 PHE A CG  1 
ATOM 1590 C CD1 ? PHE A 1 205 ?   2.712 -15.503  13.131 1.000 96.870 ? 205 PHE A CD1 1 
ATOM 1591 C CD2 ? PHE A 1 205 ?   2.644 -17.885  13.318 1.000 96.870 ? 205 PHE A CD2 1 
ATOM 1592 C CE1 ? PHE A 1 205 ?   3.043 -15.401  14.480 1.000 96.870 ? 205 PHE A CE1 1 
ATOM 1593 C CE2 ? PHE A 1 205 ?   2.974 -17.792  14.667 1.000 96.870 ? 205 PHE A CE2 1 
ATOM 1594 C CZ  ? PHE A 1 205 ?   3.175 -16.549  15.246 1.000 96.870 ? 205 PHE A CZ  1 
ATOM 1595 N N   ? ILE A 1 206 ?  -0.179 -14.826  11.176 1.000 96.900 ? 206 ILE A N   1 
ATOM 1596 C CA  ? ILE A 1 206 ?  -0.894 -13.755  11.862 1.000 96.900 ? 206 ILE A CA  1 
ATOM 1597 C C   ? ILE A 1 206 ?  -2.393 -14.047  11.852 1.000 96.900 ? 206 ILE A C   1 
ATOM 1598 C CB  ? ILE A 1 206 ?  -0.611 -12.382  11.214 1.000 96.900 ? 206 ILE A CB  1 
ATOM 1599 O O   ? ILE A 1 206 ?  -3.062 -13.927  12.881 1.000 96.900 ? 206 ILE A O   1 
ATOM 1600 C CG1 ? ILE A 1 206 ?   0.859 -11.992  11.409 1.000 96.900 ? 206 ILE A CG1 1 
ATOM 1601 C CG2 ? ILE A 1 206 ?  -1.542 -11.311  11.790 1.000 96.900 ? 206 ILE A CG2 1 
ATOM 1602 C CD1 ? ILE A 1 206 ?   1.286 -11.895  12.868 1.000 96.900 ? 206 ILE A CD1 1 
ATOM 1603 N N   ? LEU A 1 207 ?  -2.969 -14.439  10.663 1.000 95.120 ? 207 LEU A N   1 
ATOM 1604 C CA  ? LEU A 1 207 ?  -4.402 -14.670  10.510 1.000 95.120 ? 207 LEU A CA  1 
ATOM 1605 C C   ? LEU A 1 207 ?  -4.868 -15.809  11.410 1.000 95.120 ? 207 LEU A C   1 
ATOM 1606 C CB  ? LEU A 1 207 ?  -4.741 -14.986   9.051 1.000 95.120 ? 207 LEU A CB  1 
ATOM 1607 O O   ? LEU A 1 207 ?  -5.996 -15.790  11.909 1.000 95.120 ? 207 LEU A O   1 
ATOM 1608 C CG  ? LEU A 1 207 ?  -4.506 -13.861   8.041 1.000 95.120 ? 207 LEU A CG  1 
ATOM 1609 C CD1 ? LEU A 1 207 ?  -4.980 -14.285   6.655 1.000 95.120 ? 207 LEU A CD1 1 
ATOM 1610 C CD2 ? LEU A 1 207 ?  -5.214 -12.586   8.487 1.000 95.120 ? 207 LEU A CD2 1 
ATOM 1611 N N   ? GLN A 1 208 ?  -4.053 -16.784  11.713 1.000 93.460 ? 208 GLN A N   1 
ATOM 1612 C CA  ? GLN A 1 208 ?  -4.397 -17.963  12.500 1.000 93.460 ? 208 GLN A CA  1 
ATOM 1613 C C   ? GLN A 1 208 ?  -4.180 -17.713  13.990 1.000 93.460 ? 208 GLN A C   1 
ATOM 1614 C CB  ? GLN A 1 208 ?  -3.576 -19.171  12.046 1.000 93.460 ? 208 GLN A CB  1 
ATOM 1615 O O   ? GLN A 1 208 ?  -4.842 -18.325  14.831 1.000 93.460 ? 208 GLN A O   1 
ATOM 1616 C CG  ? GLN A 1 208 ?  -3.974 -19.705  10.677 1.000 93.460 ? 208 GLN A CG  1 
ATOM 1617 C CD  ? GLN A 1 208 ?  -3.027 -20.775  10.166 1.000 93.460 ? 208 GLN A CD  1 
ATOM 1618 N NE2 ? GLN A 1 208 ?  -3.193 -21.161   8.906 1.000 93.460 ? 208 GLN A NE2 1 
ATOM 1619 O OE1 ? GLN A 1 208 ?  -2.152 -21.249  10.898 1.000 93.460 ? 208 GLN A OE1 1 
ATOM 1620 N N   ? THR A 1 209 ?  -3.279 -16.796  14.356 1.000 92.630 ? 209 THR A N   1 
ATOM 1621 C CA  ? THR A 1 209 ?  -2.847 -16.590  15.734 1.000 92.630 ? 209 THR A CA  1 
ATOM 1622 C C   ? THR A 1 209 ?  -3.650 -15.471  16.391 1.000 92.630 ? 209 THR A C   1 
ATOM 1623 C CB  ? THR A 1 209 ?  -1.345 -16.258  15.805 1.000 92.630 ? 209 THR A CB  1 
ATOM 1624 O O   ? THR A 1 209 ?  -4.048 -15.584  17.552 1.000 92.630 ? 209 THR A O   1 
ATOM 1625 C CG2 ? THR A 1 209 ?  -0.886 -16.094  17.250 1.000 92.630 ? 209 THR A CG2 1 
ATOM 1626 O OG1 ? THR A 1 209 ?  -0.598 -17.318  15.195 1.000 92.630 ? 209 THR A OG1 1 
ATOM 1627 N N   ? PHE A 1 210 ?  -3.851 -14.460  15.697 1.000 87.880 ? 210 PHE A N   1 
ATOM 1628 C CA  ? PHE A 1 210 ?  -4.481 -13.281  16.280 1.000 87.880 ? 210 PHE A CA  1 
ATOM 1629 C C   ? PHE A 1 210 ?  -5.927 -13.155  15.815 1.000 87.880 ? 210 PHE A C   1 
ATOM 1630 C CB  ? PHE A 1 210 ?  -3.699 -12.016  15.914 1.000 87.880 ? 210 PHE A CB  1 
ATOM 1631 O O   ? PHE A 1 210 ?  -6.781 -12.660  16.554 1.000 87.880 ? 210 PHE A O   1 
ATOM 1632 C CG  ? PHE A 1 210 ?  -2.319 -11.962  16.511 1.000 87.880 ? 210 PHE A CG  1 
ATOM 1633 C CD1 ? PHE A 1 210 ?  -2.109 -11.393  17.762 1.000 87.880 ? 210 PHE A CD1 1 
ATOM 1634 C CD2 ? PHE A 1 210 ?  -1.231 -12.480  15.822 1.000 87.880 ? 210 PHE A CD2 1 
ATOM 1635 C CE1 ? PHE A 1 210 ?  -0.833 -11.342  18.317 1.000 87.880 ? 210 PHE A CE1 1 
ATOM 1636 C CE2 ? PHE A 1 210 ?   0.048 -12.432  16.370 1.000 87.880 ? 210 PHE A CE2 1 
ATOM 1637 C CZ  ? PHE A 1 210 ?   0.245 -11.861  17.617 1.000 87.880 ? 210 PHE A CZ  1 
# 
loop_
_struct_sheet_range.sheet_id 
_struct_sheet_range.id 
_struct_sheet_range.beg_label_comp_id 
_struct_sheet_range.beg_label_asym_id 
_struct_sheet_range.beg_label_seq_id 
_struct_sheet_range.pdbx_beg_PDB_ins_code 
_struct_sheet_range.end_label_comp_id 
_struct_sheet_range.end_label_asym_id 
_struct_sheet_range.end_label_seq_id 
_struct_sheet_range.pdbx_end_PDB_ins_code 
_struct_sheet_range.beg_auth_comp_id 
_struct_sheet_range.beg_auth_asym_id 
_struct_sheet_range.beg_auth_seq_id 
_struct_sheet_range.end_auth_comp_id 
_struct_sheet_range.end_auth_asym_id 
_struct_sheet_range.end_auth_seq_id 
A A ALA A   2 ? GLN A   6 ? ALA A 2   GLN A 6   
A B ARG A   9 ? GLY A  14 ? ARG A 9   GLY A 14  
A C ARG A  34 ? LEU A  37 ? ARG A 34  LEU A 37  
A D GLN A  50 ? GLY A  53 ? GLN A 50  GLY A 53  
B E PHE A  15 ? GLY A  18 ? PHE A 15  GLY A 18  
B F TRP A  21 ? THR A  24 ? TRP A 21  THR A 24  
B G ILE A  54 ? ALA A  59 ? ILE A 54  ALA A 59  
B H ARG A  73 ? LEU A  77 ? ARG A 73  LEU A 77  
C I SER A  41 ? SER A  41 ? SER A 41  SER A 41  
C J GLU A 120 ? GLU A 120 ? GLU A 120 GLU A 120 
D K ASN A  64 ? ASN A  64 ? ASN A 64  ASN A 64  
D L LYS A  69 ? LYS A  69 ? LYS A 69  LYS A 69  
E M LYS A  91 ? LYS A  91 ? LYS A 91  LYS A 91  
E N PRO A 102 ? GLY A 107 ? PRO A 102 GLY A 107 
E O MET A 122 ? VAL A 129 ? MET A 122 VAL A 129 
E P MET A 146 ? ALA A 150 ? MET A 146 ALA A 150 
E Q PRO A 166 ? CYS A 169 ? PRO A 166 CYS A 169 
E R HIS A 172 ? PHE A 179 ? HIS A 172 PHE A 179 
E S ASP A 191 ? LEU A 195 ? ASP A 191 LEU A 195 
# 
loop_
_struct_conf.id 
_struct_conf.conf_type_id 
_struct_conf.beg_label_comp_id 
_struct_conf.beg_label_asym_id 
_struct_conf.beg_label_seq_id 
_struct_conf.pdbx_beg_PDB_ins_code 
_struct_conf.end_label_comp_id 
_struct_conf.end_label_asym_id 
_struct_conf.end_label_seq_id 
_struct_conf.pdbx_end_PDB_ins_code 
_struct_conf.beg_auth_comp_id 
_struct_conf.beg_auth_asym_id 
_struct_conf.beg_auth_seq_id 
_struct_conf.end_auth_comp_id 
_struct_conf.end_auth_asym_id 
_struct_conf.end_auth_seq_id 
STRN1         STRN         ALA A   2 ? GLN A   6 ? ALA A 2   GLN A 6   
TURN_TY1_P1   TURN_TY1_P   GLU A   7 ? ASN A   8 ? GLU A 7   ASN A 8   
STRN2         STRN         ARG A   9 ? GLY A  18 ? ARG A 9   GLY A 18  
TURN_TY1_P2   TURN_TY1_P   ARG A  19 ? ASN A  20 ? ARG A 19  ASN A 20  
STRN3         STRN         TRP A  21 ? THR A  24 ? TRP A 21  THR A 24  
TURN_TY1_P3   TURN_TY1_P   ALA A  26 ? HIS A  27 ? ALA A 26  HIS A 27  
BEND1         BEND         ALA A  31 ? GLU A  32 ? ALA A 31  GLU A 32  
STRN4         STRN         ARG A  34 ? LEU A  37 ? ARG A 34  LEU A 37  
BEND2         BEND         GLY A  38 ? GLY A  38 ? GLY A 38  GLY A 38  
BEND3         BEND         HIS A  40 ? HIS A  40 ? HIS A 40  HIS A 40  
STRN5         STRN         SER A  41 ? SER A  41 ? SER A 41  SER A 41  
BEND4         BEND         LEU A  42 ? LYS A  44 ? LEU A 42  LYS A 44  
TURN_TY1_P4   TURN_TY1_P   ALA A  47 ? SER A  48 ? ALA A 47  SER A 48  
STRN6         STRN         GLN A  50 ? ALA A  59 ? GLN A 50  ALA A 59  
TURN_TY1_P5   TURN_TY1_P   PRO A  61 ? LEU A  62 ? PRO A 61  LEU A 62  
STRN7         STRN         ASN A  64 ? ASN A  64 ? ASN A 64  ASN A 64  
TURN_TY1_P6   TURN_TY1_P   PRO A  65 ? VAL A  68 ? PRO A 65  VAL A 68  
STRN8         STRN         LYS A  69 ? LYS A  69 ? LYS A 69  LYS A 69  
TURN_TY1_P7   TURN_TY1_P   ASN A  70 ? ASN A  70 ? ASN A 70  ASN A 70  
STRN9         STRN         ARG A  73 ? LEU A  77 ? ARG A 73  LEU A 77  
BEND5         BEND         ASN A  78 ? ARG A  79 ? ASN A 78  ARG A 79  
BEND6         BEND         ASN A  84 ? ASN A  86 ? ASN A 84  ASN A 86  
HELX_LH_PP_P1 HELX_LH_PP_P ARG A  89 ? ILE A  90 ? ARG A 89  ILE A 90  
STRN10        STRN         LYS A  91 ? LYS A  91 ? LYS A 91  LYS A 91  
HELX_LH_PP_P2 HELX_LH_PP_P LEU A  92 ? PRO A  93 ? LEU A 92  PRO A 93  
BEND7         BEND         GLN A  94 ? ASN A  95 ? GLN A 94  ASN A 95  
HELX_LH_PP_P3 HELX_LH_PP_P ASP A  96 ? CYS A  98 ? ASP A 96  CYS A 98  
TURN_TY1_P8   TURN_TY1_P   PRO A  99 ? GLY A 100 ? PRO A 99  GLY A 100 
STRN11        STRN         PRO A 102 ? GLY A 107 ? PRO A 102 GLY A 107 
BEND8         BEND         GLY A 109 ? GLY A 109 ? GLY A 109 GLY A 109 
BEND9         BEND         ILE A 111 ? ALA A 115 ? ILE A 111 ALA A 115 
BEND10        BEND         THR A 119 ? THR A 119 ? THR A 119 THR A 119 
STRN12        STRN         GLU A 120 ? GLU A 120 ? GLU A 120 GLU A 120 
STRN13        STRN         MET A 122 ? VAL A 129 ? MET A 122 VAL A 129 
HELX_RH_AL_P1 HELX_RH_AL_P ARG A 131 ? SER A 137 ? ARG A 131 SER A 137 
TURN_TY1_P9   TURN_TY1_P   TRP A 138 ? GLY A 140 ? TRP A 138 GLY A 140 
TURN_TY1_P10  TURN_TY1_P   LYS A 144 ? ASN A 145 ? LYS A 144 ASN A 145 
STRN14        STRN         MET A 146 ? ALA A 150 ? MET A 146 ALA A 150 
BEND11        BEND         THR A 152 ? VAL A 154 ? THR A 152 VAL A 154 
BEND12        BEND         GLY A 157 ? GLY A 157 ? GLY A 157 GLY A 157 
TURN_TY1_P11  TURN_TY1_P   SER A 160 ? GLY A 161 ? SER A 160 GLY A 161 
TURN_TY1_P12  TURN_TY1_P   SER A 163 ? GLY A 164 ? SER A 163 GLY A 164 
STRN15        STRN         PRO A 166 ? CYS A 169 ? PRO A 166 CYS A 169 
TURN_TY1_P13  TURN_TY1_P   GLY A 170 ? LYS A 171 ? GLY A 170 LYS A 171 
STRN16        STRN         HIS A 172 ? PHE A 179 ? HIS A 172 PHE A 179 
BEND13        BEND         LYS A 182 ? ARG A 183 ? LYS A 182 ARG A 183 
TURN_TY1_P14  TURN_TY1_P   CYS A 184 ? GLY A 185 ? CYS A 184 GLY A 185 
BEND14        BEND         ARG A 187 ? PHE A 189 ? ARG A 187 PHE A 189 
STRN17        STRN         ASP A 191 ? LEU A 195 ? ASP A 191 LEU A 195 
HELX_RH_3T_P1 HELX_RH_3T_P ILE A 196 ? TYR A 199 ? ILE A 196 TYR A 199 
HELX_RH_AL_P2 HELX_RH_AL_P ILE A 200 ? THR A 209 ? ILE A 200 THR A 209 
# 
