# Supplementary material for: FlatProt: 2D visualization eases protein structure comparison
Source: BMC Bioinformatics. 2025 Aug 13;26:210. doi: 10.1186/s12859-025-06233-x (PMC12344939; doi:10.1186/s12859-025-06233-x)
Supplement: Supplementary file 1 — Supplementary Material 1 [file 12859_2025_6233_MOESM1_ESM.zip › KLK/structures/PRSS57_Homo_sapiens_GeneID=400668_isoform=1.cif]

data_PRSS57_Homo_sapiens_GeneID=400668_isoform=1
# 
_entry.id   ? 
# 
_entity.id                         1    
_entity.type                       polymer 
_entity.pdbx_description           polymer-1 
_entity.formula_weight             24346 
_entity.pdbx_number_of_molecules      1 
# 
loop_
_struct_sheet.id 
_struct_sheet.number_strands 
A 2 
B 8 
C 6 
D 2 
# 
loop_
_struct_conf_type.id 
_struct_conf_type.criteria 
STRN         DSSP 
TURN_TY1_P   DSSP 
HELX_LH_PP_P DSSP 
BEND         DSSP 
HELX_RH_3T_P DSSP 
HELX_RH_AL_P DSSP 
# 
_struct_asym.id          A 
_struct_asym.entity_id   1 
# 
_software.pdbx_ordinal     1 
_software.name             dssp 
_software.version          4.4.10 
_software.date             ? 
_software.classification   'model annotation' 
# 
_entity_poly.entity_id                      1 
_entity_poly.type                           polypeptide(L) 
_entity_poly.nstd_linkage                   n 
_entity_poly.nstd_monomer                   n 
_entity_poly.pdbx_seq_one_letter_code       
;QIIGGHEVTPHSRPYMASVRFGGQHHCGGFLLRARWVVSAAHCFLRTGLVVLGAHVLSTAEPTQQVFGIDALTTHPDYHP
MTHANDICLLRLNGSAVLGPAVGLLRPPGAPPTAGTRCRVAGWGFVSDFEELPPGLMEAKVRVLDPDVCNSSWKGHLTLT
MLCTRSGDHRRGFCSADSGGPLVCRNRAHGLVSFSGLWCGDPKTPDVYTQVSAFVAWIWDVVRRS
;
_entity_poly.pdbx_seq_one_letter_code_can   
;QIIGGHEVTPHSRPYMASVRFGGQHHCGGFLLRARWVVSAAHCFLRTGLVVLGAHVLSTAEPTQQVFGIDALTTHPDYHP
MTHANDICLLRLNGSAVLGPAVGLLRPPGAPPTAGTRCRVAGWGFVSDFEELPPGLMEAKVRVLDPDVCNSSWKGHLTLT
MLCTRSGDHRRGFCSADSGGPLVCRNRAHGLVSFSGLWCGDPKTPDVYTQVSAFVAWIWDVVRRS
;
_entity_poly.pdbx_strand_id                 A 
# 
loop_
_dssp_struct_summary.entry_id 
_dssp_struct_summary.label_comp_id 
_dssp_struct_summary.label_asym_id 
_dssp_struct_summary.label_seq_id 
_dssp_struct_summary.secondary_structure 
_dssp_struct_summary.ss_bridge 
_dssp_struct_summary.helix_3_10 
_dssp_struct_summary.helix_alpha 
_dssp_struct_summary.helix_pi 
_dssp_struct_summary.helix_pp 
_dssp_struct_summary.bend 
_dssp_struct_summary.chirality 
_dssp_struct_summary.sheet 
_dssp_struct_summary.strand 
_dssp_struct_summary.ladder_1 
_dssp_struct_summary.ladder_2 
_dssp_struct_summary.accessibility 
_dssp_struct_summary.TCO 
_dssp_struct_summary.kappa 
_dssp_struct_summary.alpha 
_dssp_struct_summary.phi 
_dssp_struct_summary.psi 
_dssp_struct_summary.x_ca 
_dssp_struct_summary.y_ca 
_dssp_struct_summary.z_ca 
PRSS57_Homo_sapiens_GeneID=400668_isoform=1 GLN A 1   . . . . . . . . . . . . ? .      .     .      .      120.7  6.7   6.8   4.6   
PRSS57_Homo_sapiens_GeneID=400668_isoform=1 ILE A 2   E . > . . . . - A A A . ? -0.829 .     -136.0 -70.8  96.1   5.9   8.5   1.4   
PRSS57_Homo_sapiens_GeneID=400668_isoform=1 ILE A 3   E . 3 . . . S + A A A . ? -0.657 86.0  7.1    -61.4  124.4  9.3   10.4  1.0   
PRSS57_Homo_sapiens_GeneID=400668_isoform=1 GLY A 4   T . 3 . . . S + . . . . ? 0.720  105.9 131.4  77.5   15.2   8.8   13.9  -0.1  
PRSS57_Homo_sapiens_GeneID=400668_isoform=1 GLY A 5   . . < . . . . - . . . . ? -0.239 49.0  -129.8 -95.3  -179.3 4.9   13.6  0.4   
PRSS57_Homo_sapiens_GeneID=400668_isoform=1 HIS A 6   E . . . . . . - B C B . ? -0.944 30.7  -92.0  -128.4 150.3  2.4   15.7  2.1   
PRSS57_Homo_sapiens_GeneID=400668_isoform=1 GLU A 7   E . . . . > . - B C B . ? -0.495 47.2  -127.2 -60.6  134.3  -0.3  14.9  4.6   
PRSS57_Homo_sapiens_GeneID=400668_isoform=1 VAL A 8   P . . . . P . - . . . . ? -0.422 29.3  -89.9  -80.0  157.3  -3.6  14.2  2.9   
PRSS57_Homo_sapiens_GeneID=400668_isoform=1 THR A 9   P . > . . < . - . . . . ? -0.501 65.2  -86.8  -59.9  128.9  -6.9  15.9  3.6   
PRSS57_Homo_sapiens_GeneID=400668_isoform=1 PRO A 10  T . 3 . . . S - . . . . ? -0.223 108.8 -2.0   -45.0  126.4  -8.5  13.7  6.4   
PRSS57_Homo_sapiens_GeneID=400668_isoform=1 HIS A 11  T . 3 . . . S + . . . . ? 0.621  90.7  125.4  68.8   14.8   -10.5 10.9  4.9   
PRSS57_Homo_sapiens_GeneID=400668_isoform=1 SER A 12  S . < . . . S + . . . . ? 0.595  76.7  49.9   -75.9  -10.0  -9.7  12.0  1.2   
PRSS57_Homo_sapiens_GeneID=400668_isoform=1 ARG A 13  . . > . . . . + . . . . ? -0.642 69.6  168.4  -120.8 75.3   -8.4  8.4   0.7   
PRSS57_Homo_sapiens_GeneID=400668_isoform=1 PRO A 14  T . 3 . . . . + . . . . ? 0.582  69.1  64.8   -76.7  -2.6   -11.3 6.4   2.1   
PRSS57_Homo_sapiens_GeneID=400668_isoform=1 TYR A 15  T . 3 . . . S + . . . . ? 0.522  74.3  120.9  -94.1  -9.7   -9.9  3.1   0.6   
PRSS57_Homo_sapiens_GeneID=400668_isoform=1 MET A 16  E . < . . . . - C K J . ? -0.344 42.7  -167.7 -65.3  137.4  -6.8  3.1   2.8   
PRSS57_Homo_sapiens_GeneID=400668_isoform=1 ALA A 17  E . . . . . . - C K J K ? -0.984 11.1  -152.0 -127.7 136.6  -6.3  0.2   5.1   
PRSS57_Homo_sapiens_GeneID=400668_isoform=1 SER A 18  E . . . . . . - C K J K ? -0.949 6.4   -155.4 -106.5 126.9  -3.8  -0.3  8.0   
PRSS57_Homo_sapiens_GeneID=400668_isoform=1 VAL A 19  E . . . . . . - C K J K ? -0.916 17.4  -161.2 -99.8  124.1  -2.6  -3.7  8.9   
PRSS57_Homo_sapiens_GeneID=400668_isoform=1 ARG A 20  E . . . . . . - C K J K ? -0.855 15.2  -172.0 -112.7 137.3  -1.5  -4.0  12.5  
PRSS57_Homo_sapiens_GeneID=400668_isoform=1 PHE A 21  E . > . . . S - C K J . ? -0.997 81.4  -8.3   -121.0 124.4  0.7   -6.5  14.3  
PRSS57_Homo_sapiens_GeneID=400668_isoform=1 GLY A 22  T . 3 . . . S - . . . . ? 0.864  132.0 -54.6  61.7   25.2   0.9   -6.3  18.1  
PRSS57_Homo_sapiens_GeneID=400668_isoform=1 GLY A 23  T . 3 . . . S + . . . . ? 0.470  117.6 106.8  89.5   5.8    -1.0  -3.0  18.1  
PRSS57_Homo_sapiens_GeneID=400668_isoform=1 GLN A 24  E . < . . . S - C L J . ? -0.912 78.3  -101.7 -122.3 146.4  1.4   -1.4  15.6  
PRSS57_Homo_sapiens_GeneID=400668_isoform=1 HIS A 25  E . . . . . . + C L J . ? -0.407 45.8  160.3  -60.7  130.9  1.1   -0.4  12.0  
PRSS57_Homo_sapiens_GeneID=400668_isoform=1 HIS A 26  E . . . . . . - C L . . ? 0.696  57.9  -0.3   -120.4 -47.9  2.9   -3.0  9.9   
PRSS57_Homo_sapiens_GeneID=400668_isoform=1 CYS A 27  E . . . . . . - C L J . ? -0.945 60.8  -127.6 -143.0 160.6  1.6   -2.7  6.3   
PRSS57_Homo_sapiens_GeneID=400668_isoform=1 GLY A 28  E . . . . . . + C L J . ? -0.380 27.6  161.3  -99.6  -179.4 -0.8  -0.9  4.3   
PRSS57_Homo_sapiens_GeneID=400668_isoform=1 GLY A 29  E . . . . . . - C L J . ? -0.957 28.1  -114.1 -176.2 -179.7 -3.6  -2.0  1.9   
PRSS57_Homo_sapiens_GeneID=400668_isoform=1 PHE A 30  E . . . . . . - C L J L ? -0.997 25.4  -113.0 -141.5 144.7  -6.8  -0.9  0.2   
PRSS57_Homo_sapiens_GeneID=400668_isoform=1 LEU A 31  E . . . . . . + C L . L ? -0.662 33.8  168.8  -76.9  116.7  -10.4 -1.9  0.4   
PRSS57_Homo_sapiens_GeneID=400668_isoform=1 LEU A 32  E . . . . . S + C L . . ? 0.803  71.8  5.5    -93.5  -43.7  -11.5 -3.6  -2.8  
PRSS57_Homo_sapiens_GeneID=400668_isoform=1 ARG A 33  E . > . . . S - C L . L ? -0.878 90.6  -90.5  -133.4 165.2  -14.9 -4.9  -1.4  
PRSS57_Homo_sapiens_GeneID=400668_isoform=1 ALA A 34  T . 3 . . . S + . . . . ? 0.771  129.7 24.5   -53.8  -18.6  -16.8 -4.3  1.8   
PRSS57_Homo_sapiens_GeneID=400668_isoform=1 ARG A 35  T . 3 . . . S + . . . . ? 0.300  110.4 81.9   -124.8 0.6    -15.0 -7.4  3.2   
PRSS57_Homo_sapiens_GeneID=400668_isoform=1 TRP A 36  E . < . . . . - C M L M ? -0.965 48.5  -174.2 -125.2 127.8  -11.9 -7.7  1.1   
PRSS57_Homo_sapiens_GeneID=400668_isoform=1 VAL A 37  E . . . . . . - C M L M ? -0.937 16.5  -143.6 -113.4 135.0  -8.6  -5.8  1.4   
PRSS57_Homo_sapiens_GeneID=400668_isoform=1 VAL A 38  E . . . . . . + C M L M ? -0.882 34.0  151.4  -98.0  133.1  -5.7  -6.1  -1.0  
PRSS57_Homo_sapiens_GeneID=400668_isoform=1 SER A 39  E . . . . . . - C M . M ? -0.810 47.3  -74.2  -147.8 178.7  -2.1  -6.1  0.4   
PRSS57_Homo_sapiens_GeneID=400668_isoform=1 ALA A 40  . . > . . . . - . . . . ? -0.707 29.0  -141.1 -84.7  138.6  1.4   -7.3  -0.2  
PRSS57_Homo_sapiens_GeneID=400668_isoform=1 ALA A 41  G . > . . . S + . . . . ? 0.825  99.6  64.9   -64.7  -33.9  2.2   -11.0 0.3   
PRSS57_Homo_sapiens_GeneID=400668_isoform=1 HIS A 42  G . 3 . . . S + . . . . ? 0.621  91.6  68.6   -70.8  -5.6   5.6   -10.2 1.8   
PRSS57_Homo_sapiens_GeneID=400668_isoform=1 CYS A 43  G . < . . . S + . . . . ? 0.690  86.7  78.1   -83.9  -13.6  3.7   -8.5  4.7   
PRSS57_Homo_sapiens_GeneID=400668_isoform=1 PHE A 44  . . < . . . . + . . . . ? -0.833 26.5  123.3  -120.8 114.4  2.3   -11.6 6.2   
PRSS57_Homo_sapiens_GeneID=400668_isoform=1 LEU A 45  S . . . . . S + . . . . ? 0.242  85.6  31.2   -124.8 -11.2  3.9   -14.2 8.3   
PRSS57_Homo_sapiens_GeneID=400668_isoform=1 ARG A 46  S . . . . . S - . . . . ? -0.896 90.2  -88.5  -145.0 165.8  1.3   -13.7 11.2  
PRSS57_Homo_sapiens_GeneID=400668_isoform=1 THR A 47  . . . . . . . + . . . . ? -0.552 51.7  168.8  -79.6  135.9  -2.5  -12.8 11.9  
PRSS57_Homo_sapiens_GeneID=400668_isoform=1 GLY A 48  . . . . . . . - . . . . ? -0.711 32.9  -95.6  -136.0 178.3  -3.2  -9.0  12.4  
PRSS57_Homo_sapiens_GeneID=400668_isoform=1 LEU A 49  E . . . . . . - C N K N ? -0.894 25.9  -141.0 -99.9  144.7  -5.9  -6.4  12.6  
PRSS57_Homo_sapiens_GeneID=400668_isoform=1 VAL A 50  E . . . . . . - C N K N ? -0.941 13.7  -161.0 -105.6 126.2  -7.2  -4.3  9.8   
PRSS57_Homo_sapiens_GeneID=400668_isoform=1 VAL A 51  E . . . . . . - C N K N ? -0.941 10.7  -179.4 -108.2 124.2  -8.0  -0.7  10.5  
PRSS57_Homo_sapiens_GeneID=400668_isoform=1 LEU A 52  E . . . . . . + C N K N ? -0.843 60.4  31.6   -113.7 151.5  -10.3 1.3   8.1   
PRSS57_Homo_sapiens_GeneID=400668_isoform=1 GLY A 53  S . . . . . S + . . . . ? 0.636  81.6  136.5  86.0   14.2   -11.5 4.9   8.3   
PRSS57_Homo_sapiens_GeneID=400668_isoform=1 ALA A 54  . . . . . . . + . . . . ? -0.786 29.7  171.7  -99.9  136.0  -8.3  6.3   10.0  
PRSS57_Homo_sapiens_GeneID=400668_isoform=1 HIS A 55  S . . . . . S + . . . . ? 0.731  85.9  30.2   -94.8  -46.6  -6.5  9.5   9.1   
PRSS57_Homo_sapiens_GeneID=400668_isoform=1 VAL A 56  . . > . . . . - . . . . ? -0.978 67.8  -162.8 -114.9 125.6  -4.2  9.4   12.2  
PRSS57_Homo_sapiens_GeneID=400668_isoform=1 LEU A 57  T . 3 . . . S + . . . . ? 0.743  88.4  58.5   -82.7  -19.3  -3.2  5.9   13.5  
PRSS57_Homo_sapiens_GeneID=400668_isoform=1 SER A 58  T . 3 . . . S + . . . . ? 0.613  102.1 64.8   -85.9  -9.1   -2.0  7.1   16.9  
PRSS57_Homo_sapiens_GeneID=400668_isoform=1 THR A 59  S . < . . . S - . . . . ? -0.945 85.7  -120.6 -123.0 131.2  -5.4  8.7   17.7  
PRSS57_Homo_sapiens_GeneID=400668_isoform=1 ALA A 60  . . . . . . . - . . . . ? -0.592 34.9  -168.6 -66.8  116.3  -8.7  6.9   18.2  
PRSS57_Homo_sapiens_GeneID=400668_isoform=1 GLU A 61  . . > . . . . - . . . . ? -0.885 28.5  -131.3 -107.8 137.5  -11.1 8.4   15.6  
PRSS57_Homo_sapiens_GeneID=400668_isoform=1 PRO A 62  T . 3 . . . S + . . . . ? 0.757  107.9 60.6   -58.5  -18.6  -14.8 7.8   15.6  
PRSS57_Homo_sapiens_GeneID=400668_isoform=1 THR A 63  T . 3 . . . S + . . . . ? 0.582  80.5  113.0  -85.4  -13.7  -14.6 6.9   11.9  
PRSS57_Homo_sapiens_GeneID=400668_isoform=1 GLN A 64  . . < . . . . - . . . . ? -0.407 45.9  -167.7 -68.2  134.2  -12.2 3.9   12.6  
PRSS57_Homo_sapiens_GeneID=400668_isoform=1 GLN A 65  E . . . . . . - C O N . ? -0.999 6.5   -157.5 -117.8 124.6  -13.4 0.4   11.9  
PRSS57_Homo_sapiens_GeneID=400668_isoform=1 VAL A 66  E . . . . . . - C O N . ? -0.921 13.1  -176.9 -111.0 127.9  -11.3 -2.5  13.2  
PRSS57_Homo_sapiens_GeneID=400668_isoform=1 PHE A 67  E . . . . . . - C O N . ? -0.940 23.0  -131.3 -123.9 140.2  -11.6 -5.9  11.8  
PRSS57_Homo_sapiens_GeneID=400668_isoform=1 GLY A 68  E . . . . . . - C O N . ? -0.512 35.1  -109.6 -73.1  157.5  -10.1 -9.3  12.4  
PRSS57_Homo_sapiens_GeneID=400668_isoform=1 ILE A 69  E . . . . . . + C O O . ? -0.858 35.2  178.4  -92.5  111.7  -8.6  -11.2 9.5   
PRSS57_Homo_sapiens_GeneID=400668_isoform=1 ASP A 70  E . . . . . S + C O . . ? 0.826  70.1  12.8   -78.0  -41.2  -10.9 -14.2 8.7   
PRSS57_Homo_sapiens_GeneID=400668_isoform=1 ALA A 71  E . . . . . . - C O O . ? -0.996 58.7  -161.7 -144.3 139.6  -9.0  -15.5 5.7   
PRSS57_Homo_sapiens_GeneID=400668_isoform=1 LEU A 72  E . . . . . . - C O O . ? -0.992 10.4  -175.0 -121.1 117.5  -5.6  -14.8 4.2   
PRSS57_Homo_sapiens_GeneID=400668_isoform=1 THR A 73  E . . . . . . - C O O . ? -0.926 4.9   -166.0 -118.9 107.6  -5.0  -15.9 0.6   
PRSS57_Homo_sapiens_GeneID=400668_isoform=1 THR A 74  E . . . . . . - C O O . ? -0.658 38.4  -95.7  -88.1  141.3  -1.4  -15.4 -0.9  
PRSS57_Homo_sapiens_GeneID=400668_isoform=1 HIS A 75  . . > . . . . - . . . . ? -0.385 33.9  -131.6 -52.8  133.0  -0.8  -15.7 -4.6  
PRSS57_Homo_sapiens_GeneID=400668_isoform=1 PRO A 76  T . 3 . . . S + . . . . ? 0.747  104.7 48.9   -63.3  -22.6  0.2   -19.3 -5.2  
PRSS57_Homo_sapiens_GeneID=400668_isoform=1 ASP A 77  T . 3 . . . S + . . . . ? 0.166  77.3  139.2  -106.1 15.7   3.2   -18.2 -7.3  
PRSS57_Homo_sapiens_GeneID=400668_isoform=1 TYR A 78  . . < . . . . - . . . . ? -0.474 38.8  -156.5 -59.9  129.2  4.5   -15.7 -4.8  
PRSS57_Homo_sapiens_GeneID=400668_isoform=1 HIS A 79  B . . > > . . - D Q P . ? -0.934 7.1   -159.0 -113.1 114.4  8.3   -15.9 -4.7  
PRSS57_Homo_sapiens_GeneID=400668_isoform=1 PRO A 80  T . . 4 5 . S + . . . . ? 0.738  90.4  48.4   -69.8  -21.9  9.9   -14.5 -1.4  
PRSS57_Homo_sapiens_GeneID=400668_isoform=1 MET A 81  T . . 4 5 . S + . . . . ? 0.907  126.1 24.3   -86.4  -37.3  13.3  -14.0 -2.9  
PRSS57_Homo_sapiens_GeneID=400668_isoform=1 THR A 82  T . . 4 5 . S - . . . . ? 0.578  95.1  -133.0 -102.7 -11.7  12.3  -12.2 -6.0  
PRSS57_Homo_sapiens_GeneID=400668_isoform=1 HIS A 83  T . > < 5 . . + . . . . ? 0.736  45.0  167.2  59.4   21.2   9.0   -10.8 -4.7  
PRSS57_Homo_sapiens_GeneID=400668_isoform=1 ALA A 84  B . 3 . < . . + D R P . ? -0.511 66.9  9.3    -62.0  134.2  7.5   -12.0 -7.9  
PRSS57_Homo_sapiens_GeneID=400668_isoform=1 ASN A 85  T . 3 . . . S - . . . . ? 0.891  81.2  -179.6 62.8   35.6   3.6   -12.0 -7.7  
PRSS57_Homo_sapiens_GeneID=400668_isoform=1 ASP A 86  . . < . . . . + . . . . ? -0.501 32.7  122.1  -68.6  70.1   3.8   -10.1 -4.3  
PRSS57_Homo_sapiens_GeneID=400668_isoform=1 ILE A 87  . . . . . . . + . . . . ? -0.998 33.6  177.5  -141.9 141.2  -0.0  -9.9  -3.7  
PRSS57_Homo_sapiens_GeneID=400668_isoform=1 CYS A 88  E . . . . . . - C P M O ? -0.992 18.8  -140.9 -144.6 145.1  -2.4  -11.1 -1.0  
PRSS57_Homo_sapiens_GeneID=400668_isoform=1 LEU A 89  E . . . . . . - C P M O ? -0.940 12.5  -158.5 -109.6 129.8  -6.1  -10.9 -0.2  
PRSS57_Homo_sapiens_GeneID=400668_isoform=1 LEU A 90  E . . . . . . - C P M O ? -0.953 4.9   -152.8 -108.2 119.8  -7.4  -10.3 3.3   
PRSS57_Homo_sapiens_GeneID=400668_isoform=1 ARG A 91  E . . . . . . - C P M O ? -0.851 18.9  -135.6 -90.4  122.6  -11.0 -11.4 4.2   
PRSS57_Homo_sapiens_GeneID=400668_isoform=1 LEU A 92  E . . . . . . - C P . O ? -0.453 13.3  -126.2 -74.9  144.8  -12.4 -9.3  7.0   
PRSS57_Homo_sapiens_GeneID=400668_isoform=1 ASN A 93  S . . . . . S + . . . . ? 0.275  94.7  17.2   -76.8  18.9   -14.3 -11.1 9.9   
PRSS57_Homo_sapiens_GeneID=400668_isoform=1 GLY A 94  S . . . . . S - . . . . ? -0.955 92.1  -84.6  -170.2 173.8  -17.2 -8.5  9.1   
PRSS57_Homo_sapiens_GeneID=400668_isoform=1 SER A 95  . . . . . . . - . . . . ? -0.798 40.0  -121.8 -98.9  132.6  -18.4 -6.1  6.5   
PRSS57_Homo_sapiens_GeneID=400668_isoform=1 ALA A 96  . . . . . . . - . . . . ? -0.435 21.1  -125.4 -67.4  137.5  -17.1 -2.5  6.3   
PRSS57_Homo_sapiens_GeneID=400668_isoform=1 VAL A 97  . . . . . . . - . . . . ? -0.829 30.1  -138.5 -82.3  110.7  -19.7 0.3   6.7   
PRSS57_Homo_sapiens_GeneID=400668_isoform=1 LEU A 98  . . . . . . . + . . . . ? -0.513 46.0  115.2  -78.1  140.7  -19.2 2.4   3.6   
PRSS57_Homo_sapiens_GeneID=400668_isoform=1 GLY A 99  S . . . . . S - . . . . ? -0.899 78.9  -47.3  -173.3 -161.7 -19.3 6.3   4.0   
PRSS57_Homo_sapiens_GeneID=400668_isoform=1 PRO A 100 S . . . . . S + . . . . ? 0.765  136.2 37.6   -65.7  -19.2  -17.2 9.4   3.7   
PRSS57_Homo_sapiens_GeneID=400668_isoform=1 ALA A 101 S . . . . . S + . . . . ? 0.654  118.6 48.1   -107.3 -20.3  -14.4 7.9   5.7   
PRSS57_Homo_sapiens_GeneID=400668_isoform=1 VAL A 102 S . . . . . S + . . . . ? -0.972 71.0  147.4  -129.9 116.3  -14.5 4.3   4.3   
PRSS57_Homo_sapiens_GeneID=400668_isoform=1 GLY A 103 . . . . . . . - . . . . ? -0.891 41.7  -99.1  -142.2 172.2  -14.7 3.6   0.6   
PRSS57_Homo_sapiens_GeneID=400668_isoform=1 LEU A 104 P . . . . > . - . . . . ? -0.681 23.0  -139.4 -96.1  144.1  -13.7 1.2   -2.2  
PRSS57_Homo_sapiens_GeneID=400668_isoform=1 LEU A 105 P . . . . P . - . . . . ? -0.908 26.7  -121.6 -98.1  132.8  -10.8 1.5   -4.6  
PRSS57_Homo_sapiens_GeneID=400668_isoform=1 ARG A 106 B . . . . P . - B D C . ? -0.429 24.9  -115.6 -73.8  137.1  -11.6 0.5   -8.1  
PRSS57_Homo_sapiens_GeneID=400668_isoform=1 PRO A 107 P . . . . P . - . . . . ? -0.338 38.6  -98.0  -63.7  159.4  -9.5  -2.2  -9.7  
PRSS57_Homo_sapiens_GeneID=400668_isoform=1 PRO A 108 P . . . . < . - . . . . ? -0.398 24.5  -160.5 -78.0  149.1  -7.3  -1.3  -12.6 
PRSS57_Homo_sapiens_GeneID=400668_isoform=1 GLY A 109 S . . . . . S - . . . . ? 0.881  73.2  -1.2   -78.9  -79.9  -8.4  -1.9  -16.4 
PRSS57_Homo_sapiens_GeneID=400668_isoform=1 ALA A 110 S . . . . . S - . . . . ? -0.822 89.1  -87.2  -110.2 154.7  -5.1  -1.8  -18.4 
PRSS57_Homo_sapiens_GeneID=400668_isoform=1 PRO A 111 P . . . . > . - . . . . ? -0.330 54.0  -102.5 -57.2  144.1  -1.6  -1.3  -17.2 
PRSS57_Homo_sapiens_GeneID=400668_isoform=1 PRO A 112 P . . . . P . - . . . . ? -0.362 33.5  -118.2 -68.5  146.6  -0.7  2.4   -17.1 
PRSS57_Homo_sapiens_GeneID=400668_isoform=1 THR A 113 P . > . . P . - . . . . ? -0.502 43.1  -81.8  -77.7  154.7  1.5   3.9   -19.9 
PRSS57_Homo_sapiens_GeneID=400668_isoform=1 ALA A 114 T . 3 . . < S + . . . . ? -0.286 118.5 29.7   -53.4  135.8  4.9   5.4   -19.1 
PRSS57_Homo_sapiens_GeneID=400668_isoform=1 GLY A 115 T . 3 . . . S + . . . . ? 0.292  82.3  146.1  96.3   -14.8  4.6   8.9   -17.9 
PRSS57_Homo_sapiens_GeneID=400668_isoform=1 THR A 116 . . < . . . . - . . . . ? -0.393 50.2  -122.6 -55.5  134.1  1.2   8.4   -16.3 
PRSS57_Homo_sapiens_GeneID=400668_isoform=1 ARG A 117 E . . . . . . + B E D . ? -0.698 40.1  169.7  -84.0  132.3  0.8   10.4  -13.1 
PRSS57_Homo_sapiens_GeneID=400668_isoform=1 CYS A 118 E . . . . . . - B E D . ? -0.848 25.0  -135.4 -138.1 168.3  0.0   8.5   -10.0 
PRSS57_Homo_sapiens_GeneID=400668_isoform=1 ARG A 119 E . . . . . . - B E D E ? -0.970 7.9   -161.8 -127.8 144.9  -0.2  8.8   -6.3  
PRSS57_Homo_sapiens_GeneID=400668_isoform=1 VAL A 120 E . . . . . . - B E D E ? -0.973 11.6  -171.0 -123.3 136.5  0.9   6.6   -3.4  
PRSS57_Homo_sapiens_GeneID=400668_isoform=1 ALA A 121 E . . . . . . + B E D . ? -0.957 16.7  133.2  -128.2 148.8  -0.4  6.8   0.1   
PRSS57_Homo_sapiens_GeneID=400668_isoform=1 GLY A 122 E . . . . . . - B E D . ? -0.975 53.5  -122.8 179.9  167.9  0.6   5.3   3.4   
PRSS57_Homo_sapiens_GeneID=400668_isoform=1 TRP A 123 S . . . . . S + . . . . ? 0.013  71.4  121.6  -106.6 12.1   1.3   5.5   7.2   
PRSS57_Homo_sapiens_GeneID=400668_isoform=1 GLY A 124 S . . . . . S - . . . . ? -0.008 77.0  -55.1  -68.6  -179.0 4.9   4.1   6.8   
PRSS57_Homo_sapiens_GeneID=400668_isoform=1 PHE A 125 . . . . . . . - . . . . ? -0.342 38.3  -151.5 -60.1  139.4  8.2   5.9   7.9   
PRSS57_Homo_sapiens_GeneID=400668_isoform=1 VAL A 126 S . . . . . S + . . . . ? 0.286  79.9  27.3   -97.6  0.1    8.6   9.4   6.3   
PRSS57_Homo_sapiens_GeneID=400668_isoform=1 SER A 127 S . > . . . S - . . . . ? -0.949 87.9  -103.8 -150.9 165.6  12.5  9.0   6.5   
PRSS57_Homo_sapiens_GeneID=400668_isoform=1 ASP A 128 T . 3 . . . S + . . . . ? 0.539  115.8 68.2   -66.0  -4.5   15.2  6.3   6.5   
PRSS57_Homo_sapiens_GeneID=400668_isoform=1 PHE A 129 T . 3 . . . S - . . . . ? 0.030  116.0 -106.8 -110.3 20.4   15.5  7.0   10.3  
PRSS57_Homo_sapiens_GeneID=400668_isoform=1 GLU A 130 . . < . . . . + . . . . ? 0.797  55.0  169.9  65.9   35.5   12.0  5.6   11.2  
PRSS57_Homo_sapiens_GeneID=400668_isoform=1 GLU A 131 P . . . . > . - . . . . ? -0.699 31.7  -126.5 -75.2  130.2  10.2  8.8   11.9  
PRSS57_Homo_sapiens_GeneID=400668_isoform=1 LEU A 132 P . . . . P . - . . . . ? -0.535 21.6  -118.9 -81.7  140.2  6.4   8.4   12.3  
PRSS57_Homo_sapiens_GeneID=400668_isoform=1 PRO A 133 P . . . . < . - . . . . ? -0.429 13.1  -128.1 -75.8  148.0  4.1   10.6  10.1  
PRSS57_Homo_sapiens_GeneID=400668_isoform=1 PRO A 134 S . . . . . S - . . . . ? 0.660  85.7  -29.7  -67.4  -8.9   1.6   12.9  11.8  
PRSS57_Homo_sapiens_GeneID=400668_isoform=1 GLY A 135 S . . . . . S - . . . . ? -0.936 103.6 -25.4  177.5  -172.5 -1.1  11.3  9.6   
PRSS57_Homo_sapiens_GeneID=400668_isoform=1 LEU A 136 . . . . . . . - . . . . ? -0.411 63.5  -157.1 -62.7  129.5  -1.8  9.6   6.3   
PRSS57_Homo_sapiens_GeneID=400668_isoform=1 MET A 137 E . . . . . . - B F B D ? -0.771 10.9  -168.6 -110.5 158.1  0.8   10.8  3.8   
PRSS57_Homo_sapiens_GeneID=400668_isoform=1 GLU A 138 E . . . . . . - B F B D ? -0.993 2.0   -169.2 -144.3 149.3  0.8   10.9  -0.1  
PRSS57_Homo_sapiens_GeneID=400668_isoform=1 ALA A 139 E . . . . . . - B F . D ? -0.988 21.8  -123.1 -137.1 150.7  3.3   11.4  -2.9  
PRSS57_Homo_sapiens_GeneID=400668_isoform=1 LYS A 140 E . . . . . . + B F . D ? -0.748 35.9  168.3  -94.0  137.1  3.2   12.0  -6.5  
PRSS57_Homo_sapiens_GeneID=400668_isoform=1 VAL A 141 E . . . . . . - B F . D ? -0.902 25.4  -131.1 -141.9 164.3  5.0   9.7   -8.9  
PRSS57_Homo_sapiens_GeneID=400668_isoform=1 ARG A 142 E . . . . . . - B F F D ? -0.962 26.2  -113.2 -119.8 145.8  5.3   8.8   -12.6 
PRSS57_Homo_sapiens_GeneID=400668_isoform=1 VAL A 143 E . . . . > . - B F F . ? -0.494 34.2  -140.2 -75.1  136.9  5.2   5.5   -14.3 
PRSS57_Homo_sapiens_GeneID=400668_isoform=1 LEU A 144 P . . . . P . - . . . . ? -0.689 24.3  -95.2  -96.9  154.4  8.5   4.4   -15.9 
PRSS57_Homo_sapiens_GeneID=400668_isoform=1 ASP A 145 P . . > . < . - . . . . ? -0.455 35.2  -128.8 -61.0  130.5  9.2   2.7   -19.2 
PRSS57_Homo_sapiens_GeneID=400668_isoform=1 PRO A 146 H . . > . . S + . . . . ? 0.847  108.0 49.5   -54.4  -36.0  9.5   -1.1  -18.4 
PRSS57_Homo_sapiens_GeneID=400668_isoform=1 ASP A 147 H . . > . . S + . . . . ? 0.913  113.2 45.3   -69.7  -42.6  12.8  -1.3  -20.3 
PRSS57_Homo_sapiens_GeneID=400668_isoform=1 VAL A 148 H . . > . . S + . . . . ? 0.911  115.3 48.9   -65.4  -42.0  14.3  1.7   -18.5 
PRSS57_Homo_sapiens_GeneID=400668_isoform=1 CYS A 149 H . . X . . S + . . . . ? 0.930  111.3 47.8   -64.7  -44.7  13.0  0.4   -15.2 
PRSS57_Homo_sapiens_GeneID=400668_isoform=1 ASN A 150 H . . < > . S + . . . . ? 0.797  103.0 62.2   -70.1  -32.7  14.4  -3.1  -15.7 
PRSS57_Homo_sapiens_GeneID=400668_isoform=1 SER A 151 H . > < 5 . S + . . . . ? 0.876  101.3 54.5   -60.4  -34.1  17.8  -1.7  -16.8 
PRSS57_Homo_sapiens_GeneID=400668_isoform=1 SER A 152 H . 3 < 5 . S + . . . . ? 0.782  111.3 44.7   -69.2  -22.8  18.0  -0.2  -13.3 
PRSS57_Homo_sapiens_GeneID=400668_isoform=1 TRP A 153 T . > < 5 . S - . . . . ? 0.094  113.1 -116.5 -111.5 16.8   17.4  -3.6  -11.8 
PRSS57_Homo_sapiens_GeneID=400668_isoform=1 LYS A 154 T . < . 5 . S - . . . . ? 0.824  74.1  -53.2  56.0   29.4   19.8  -5.5  -14.1 
PRSS57_Homo_sapiens_GeneID=400668_isoform=1 GLY A 155 T . 3 . < . S + . . . . ? 0.575  107.1 118.7  93.3   14.2   17.0  -7.5  -15.7 
PRSS57_Homo_sapiens_GeneID=400668_isoform=1 HIS A 156 . . < . . . . + . . . . ? 0.469  47.7  98.0   -95.1  -1.5   15.4  -8.9  -12.5 
PRSS57_Homo_sapiens_GeneID=400668_isoform=1 LEU A 157 . . . . . . . - . . . . ? -0.712 57.9  -155.5 -93.0  139.1  12.0  -7.2  -13.0 
PRSS57_Homo_sapiens_GeneID=400668_isoform=1 THR A 158 . . > . . . . - . . . . ? -0.466 35.3  -97.1  -101.0 176.9  9.0   -9.3  -14.5 
PRSS57_Homo_sapiens_GeneID=400668_isoform=1 LEU A 159 T . 3 . . . S + . . . . ? 0.588  121.1 65.3   -71.1  -11.2  5.8   -8.1  -16.4 
PRSS57_Homo_sapiens_GeneID=400668_isoform=1 THR A 160 T . 3 . . . S + . . . . ? 0.261  94.0  79.7   -91.9  6.2    3.9   -8.3  -13.2 
PRSS57_Homo_sapiens_GeneID=400668_isoform=1 MET A 161 E . < . . . . - B G . G ? -0.922 57.8  -171.5 -120.0 144.9  6.1   -5.5  -11.8 
PRSS57_Homo_sapiens_GeneID=400668_isoform=1 LEU A 162 E . . . . . . - B G . G ? -0.966 8.7   -149.4 -130.7 150.3  5.9   -1.8  -12.4 
PRSS57_Homo_sapiens_GeneID=400668_isoform=1 CYS A 163 E . . . . . . - B G . G ? -0.918 7.6   -167.9 -121.8 150.5  8.2   1.1   -11.4 
PRSS57_Homo_sapiens_GeneID=400668_isoform=1 THR A 164 E . . . . . . - B G F G ? -0.900 2.7   -161.8 -131.2 153.5  7.7   4.7   -10.6 
PRSS57_Homo_sapiens_GeneID=400668_isoform=1 ARG A 165 E . . . . . . - B G F . ? -0.980 22.1  -118.9 -130.7 154.1  10.0  7.5   -10.2 
PRSS57_Homo_sapiens_GeneID=400668_isoform=1 SER A 166 . . . . . . . - . . . . ? -0.557 27.7  -129.7 -90.8  125.4  9.8   10.9  -8.6  
PRSS57_Homo_sapiens_GeneID=400668_isoform=1 GLY A 167 S . . . . . S - . . . . ? 0.824  82.7  -20.8  -31.6  -99.6  10.2  13.8  -10.9 
PRSS57_Homo_sapiens_GeneID=400668_isoform=1 ASP A 168 S . . . . . S + . . . . ? 0.454  126.8 60.5   -106.3 -0.2   12.9  16.2  -9.4  
PRSS57_Homo_sapiens_GeneID=400668_isoform=1 HIS A 169 S . . . . . S - . . . . ? -0.863 93.8  -98.2  -132.5 147.1  12.8  15.1  -5.7  
PRSS57_Homo_sapiens_GeneID=400668_isoform=1 ARG A 170 . . . . . . . + . . . . ? -0.670 63.0  159.3  -62.0  89.3   13.4  11.8  -3.8  
PRSS57_Homo_sapiens_GeneID=400668_isoform=1 ARG A 171 . . . . . . . + . . . . ? -0.972 14.5  80.6   -122.2 140.6  9.7   10.8  -3.6  
PRSS57_Homo_sapiens_GeneID=400668_isoform=1 GLY A 172 E . . . . . S - A B A . ? -0.984 71.6  -41.3  162.0  -162.3 8.2   7.4   -2.9  
PRSS57_Homo_sapiens_GeneID=400668_isoform=1 PHE A 173 E . . . . . . - A B A . ? -0.749 43.4  -169.7 -101.0 152.0  7.4   4.8   -0.3  
PRSS57_Homo_sapiens_GeneID=400668_isoform=1 CYS A 174 . . > . . . . - . . . . ? -0.655 45.8  -37.3  -120.3 -171.3 9.4   3.8   2.6   
PRSS57_Homo_sapiens_GeneID=400668_isoform=1 SER A 175 T . 3 . . . S + . . . . ? -0.061 122.4 23.4   -55.3  141.2  9.3   1.0   5.2   
PRSS57_Homo_sapiens_GeneID=400668_isoform=1 ALA A 176 T . 3 . . . S + . . . . ? 0.349  94.5  95.8   88.0   2.2    5.8   -0.0  6.4   
PRSS57_Homo_sapiens_GeneID=400668_isoform=1 ASP A 177 . . X . . . . + . . . . ? 0.368  52.1  133.8  -95.6  -3.4   4.0   1.2   3.3   
PRSS57_Homo_sapiens_GeneID=400668_isoform=1 SER A 178 T . 3 . . . . + . . . . ? -0.241 69.5  22.1   -46.9  135.9  4.1   -2.2  1.9   
PRSS57_Homo_sapiens_GeneID=400668_isoform=1 GLY A 179 T . 3 . . . S + . . . . ? 0.232  91.2  132.8  90.8   -16.2  0.8   -3.2  0.5   
PRSS57_Homo_sapiens_GeneID=400668_isoform=1 GLY A 180 P . < . . > . - . . . . ? -0.341 59.5  -97.6  -67.3  159.4  -0.4  0.3   0.0   
PRSS57_Homo_sapiens_GeneID=400668_isoform=1 PRO A 181 E . . . . P . - B H . H ? -0.508 14.8  -148.3 -91.6  135.6  -2.0  1.4   -3.3  
PRSS57_Homo_sapiens_GeneID=400668_isoform=1 LEU A 182 E . . . . < . - B H E H ? -0.939 30.1  -158.8 -85.1  116.1  -0.5  3.1   -6.3  
PRSS57_Homo_sapiens_GeneID=400668_isoform=1 VAL A 183 E . . . . . . + B H E H ? -0.890 18.9  177.0  -113.9 124.3  -3.4  5.1   -7.6  
PRSS57_Homo_sapiens_GeneID=400668_isoform=1 CYS A 184 E . > . . . S - B H . H ? -0.995 78.6  -14.2  -121.8 126.6  -3.8  6.4   -11.2 
PRSS57_Homo_sapiens_GeneID=400668_isoform=1 ARG A 185 T . 3 . . . S - . . . . ? 0.898  130.0 -55.3  49.3   35.9   -6.9  8.3   -12.3 
PRSS57_Homo_sapiens_GeneID=400668_isoform=1 ASN A 186 T . 3 . . . S + . . . . ? 0.757  115.9 109.9  75.1   22.6   -8.6  6.9   -9.1  
PRSS57_Homo_sapiens_GeneID=400668_isoform=1 ARG A 187 E . < . . . S - B I C H ? -0.971 75.8  -108.8 -124.0 152.9  -7.8  3.2   -9.9  
PRSS57_Homo_sapiens_GeneID=400668_isoform=1 ALA A 188 E . . . . . . + B I . H ? -0.677 45.9  156.6  -82.9  106.5  -5.4  0.8   -8.2  
PRSS57_Homo_sapiens_GeneID=400668_isoform=1 HIS A 189 E . . . . . . + B I . . ? 0.653  60.4  20.6   -107.2 -16.8  -2.6  0.2   -10.6 
PRSS57_Homo_sapiens_GeneID=400668_isoform=1 GLY A 190 E . . . . . . - B I I H ? -0.977 56.0  -141.4 -152.7 157.2  0.1   -0.9  -8.1  
PRSS57_Homo_sapiens_GeneID=400668_isoform=1 LEU A 191 E . . . . . . - B I I H ? -0.994 39.7  -107.3 -120.2 124.4  0.9   -2.4  -4.7  
PRSS57_Homo_sapiens_GeneID=400668_isoform=1 VAL A 192 E . . . . . . + B I I . ? -0.354 55.9  154.7  -50.8  120.9  3.8   -1.1  -2.8  
PRSS57_Homo_sapiens_GeneID=400668_isoform=1 SER A 193 E . . . . . . - B I . . ? 0.731  48.7  -30.6  -119.0 -69.0  6.3   -4.0  -3.0  
PRSS57_Homo_sapiens_GeneID=400668_isoform=1 PHE A 194 E . . . . . . - B I I . ? -0.979 43.4  -167.0 -154.5 163.1  10.0  -3.2  -2.7  
PRSS57_Homo_sapiens_GeneID=400668_isoform=1 SER A 195 . . . . . . . - . . . . ? -0.828 33.3  -86.6  -140.4 172.8  12.7  -0.6  -3.2  
PRSS57_Homo_sapiens_GeneID=400668_isoform=1 GLY A 196 . . . . . . . - . . . . ? 0.209  66.0  -67.9  -65.9  -161.4 16.5  -0.3  -3.2  
PRSS57_Homo_sapiens_GeneID=400668_isoform=1 LEU A 197 S . . . . . S + . . . . ? 0.870  122.0 42.5   -64.6  -36.9  18.7  0.4   -0.2  
PRSS57_Homo_sapiens_GeneID=400668_isoform=1 TRP A 198 S . > . . . S - . . . . ? -0.884 91.4  -110.5 -117.5 139.0  17.4  3.9   0.2   
PRSS57_Homo_sapiens_GeneID=400668_isoform=1 CYS A 199 T . 3 . . . S + . . . . ? -0.459 104.1 12.6   -59.6  134.0  13.8  5.1   -0.1  
PRSS57_Homo_sapiens_GeneID=400668_isoform=1 GLY A 200 T . 3 . . . S + . . . . ? 0.768  83.6  168.4  74.8   20.0   13.3  7.2   -3.2  
PRSS57_Homo_sapiens_GeneID=400668_isoform=1 ASP A 201 . . X . . . . - . . . . ? -0.653 29.8  -152.8 -70.1  119.5  16.7  6.2   -4.7  
PRSS57_Homo_sapiens_GeneID=400668_isoform=1 PRO A 202 T . 3 . . . S + . . . . ? 0.732  95.2  57.4   -67.7  -20.8  16.7  7.4   -8.3  
PRSS57_Homo_sapiens_GeneID=400668_isoform=1 LYS A 203 T . 3 . . . S + . . . . ? 0.744  117.4 33.4   -77.4  -28.7  19.1  4.6   -9.3  
PRSS57_Homo_sapiens_GeneID=400668_isoform=1 THR A 204 S . < . . . S - . . . . ? -0.811 89.3  -153.5 -128.0 83.6   16.7  2.0   -8.0  
PRSS57_Homo_sapiens_GeneID=400668_isoform=1 PRO A 205 . . . . . . . - . . . . ? -0.160 32.9  -85.5  -54.8  158.1  13.1  3.2   -8.6  
PRSS57_Homo_sapiens_GeneID=400668_isoform=1 ASP A 206 E . . . . . . - B J G . ? -0.432 44.7  -143.7 -66.5  135.4  10.2  2.0   -6.4  
PRSS57_Homo_sapiens_GeneID=400668_isoform=1 VAL A 207 E . . . . . . - B J G I ? -0.889 16.1  -170.4 -110.4 133.0  8.7   -1.2  -7.5  
PRSS57_Homo_sapiens_GeneID=400668_isoform=1 TYR A 208 E . . . . . . - B J G I ? -0.861 30.9  -112.4 -118.7 144.7  5.1   -2.1  -7.3  
PRSS57_Homo_sapiens_GeneID=400668_isoform=1 THR A 209 E . . . . . . - B J G I ? -0.748 39.9  -122.1 -70.7  121.9  3.1   -5.2  -7.8  
PRSS57_Homo_sapiens_GeneID=400668_isoform=1 GLN A 210 E . > . . . . - B J . I ? -0.636 22.6  -163.7 -71.1  104.9  1.0   -4.6  -11.1 
PRSS57_Homo_sapiens_GeneID=400668_isoform=1 VAL A 211 G . > . . . S + . . . . ? 0.858  84.4  63.4   -60.6  -39.6  -2.5  -5.1  -9.9  
PRSS57_Homo_sapiens_GeneID=400668_isoform=1 SER A 212 G . > . . . S + . . . . ? 0.800  94.3  63.2   -57.3  -26.7  -3.9  -5.5  -13.5 
PRSS57_Homo_sapiens_GeneID=400668_isoform=1 ALA A 213 G . < . . . S + . . . . ? 0.661  111.7 36.4   -71.8  -10.6  -1.7  -8.6  -13.9 
PRSS57_Homo_sapiens_GeneID=400668_isoform=1 PHE A 214 G . < > . . S + . . . . ? 0.183  78.3  109.0  -130.5 14.6   -3.8  -10.3 -11.1 
PRSS57_Homo_sapiens_GeneID=400668_isoform=1 VAL A 215 H . < > . . S + . . . . ? 0.915  83.6  50.1   -61.5  -42.7  -7.3  -9.1  -11.6 
PRSS57_Homo_sapiens_GeneID=400668_isoform=1 ALA A 216 H . . > . . S + . . . . ? 0.929  113.3 45.5   -61.4  -45.9  -8.4  -12.5 -12.8 
PRSS57_Homo_sapiens_GeneID=400668_isoform=1 TRP A 217 H . . > . . S + . . . . ? 0.912  110.8 53.9   -62.3  -45.8  -6.9  -14.1 -9.8  
PRSS57_Homo_sapiens_GeneID=400668_isoform=1 ILE A 218 H . . X . . S + . . . . ? 0.940  111.4 45.0   -56.4  -45.3  -8.3  -11.5 -7.3  
PRSS57_Homo_sapiens_GeneID=400668_isoform=1 TRP A 219 H . . X . . S + . . . . ? 0.841  108.5 56.6   -74.1  -33.5  -11.8 -12.1 -8.6  
PRSS57_Homo_sapiens_GeneID=400668_isoform=1 ASP A 220 H . . X . . S + . . . . ? 0.921  111.7 42.8   -60.8  -44.5  -11.4 -15.8 -8.5  
PRSS57_Homo_sapiens_GeneID=400668_isoform=1 VAL A 221 H . . X . . S + . . . . ? 0.932  113.8 50.5   -66.2  -48.7  -10.6 -15.7 -4.9  
PRSS57_Homo_sapiens_GeneID=400668_isoform=1 VAL A 222 H . > < . . S + . . . . ? 0.886  111.6 48.6   -62.1  -37.0  -13.3 -13.2 -4.0  
PRSS57_Homo_sapiens_GeneID=400668_isoform=1 ARG A 223 H . 3 < . . S + . . . . ? 0.820  106.7 55.4   -73.9  -34.4  -16.0 -15.3 -5.8  
PRSS57_Homo_sapiens_GeneID=400668_isoform=1 ARG A 224 H . 3 < . . . . . . . . ? 0.644  .     .      -77.5  -12.4  -15.1 -18.6 -4.1  
PRSS57_Homo_sapiens_GeneID=400668_isoform=1 SER A 225 . . < < . . . . . . . . ? -0.558 .     .      -99.7  .      -15.5 -17.1 -0.6  
# 
loop_
_dssp_struct_ladder.id 
_dssp_struct_ladder.sheet_id 
_dssp_struct_ladder.range_id_1 
_dssp_struct_ladder.range_id_2 
_dssp_struct_ladder.type 
_dssp_struct_ladder.beg_1_label_comp_id 
_dssp_struct_ladder.beg_1_label_asym_id 
_dssp_struct_ladder.beg_1_label_seq_id 
_dssp_struct_ladder.pdbx_beg_1_PDB_ins_code 
_dssp_struct_ladder.end_1_label_comp_id 
_dssp_struct_ladder.end_1_label_asym_id 
_dssp_struct_ladder.end_1_label_seq_id 
_dssp_struct_ladder.pdbx_end_1_PDB_ins_code 
_dssp_struct_ladder.beg_1_auth_comp_id 
_dssp_struct_ladder.beg_1_auth_asym_id 
_dssp_struct_ladder.beg_1_auth_seq_id 
_dssp_struct_ladder.end_1_auth_comp_id 
_dssp_struct_ladder.end_1_auth_asym_id 
_dssp_struct_ladder.end_1_auth_seq_id 
_dssp_struct_ladder.beg_2_label_comp_id 
_dssp_struct_ladder.beg_2_label_asym_id 
_dssp_struct_ladder.beg_2_label_seq_id 
_dssp_struct_ladder.pdbx_beg_2_PDB_ins_code 
_dssp_struct_ladder.end_2_label_comp_id 
_dssp_struct_ladder.end_2_label_asym_id 
_dssp_struct_ladder.end_2_label_seq_id 
_dssp_struct_ladder.pdbx_end_2_PDB_ins_code 
_dssp_struct_ladder.beg_2_auth_comp_id 
_dssp_struct_ladder.beg_2_auth_asym_id 
_dssp_struct_ladder.beg_2_auth_seq_id 
_dssp_struct_ladder.end_2_auth_comp_id 
_dssp_struct_ladder.end_2_auth_asym_id 
_dssp_struct_ladder.end_2_auth_seq_id 
A A A B anti-parallel ILE A 2   ? ILE A 3   ? ILE A 2   ILE A 3   PHE A 173 ? GLY A 172 ? PHE A 173 GLY A 172 
B B C F anti-parallel HIS A 6   ? GLU A 7   ? HIS A 6   GLU A 7   GLU A 138 ? MET A 137 ? GLU A 138 MET A 137 
C B D I parallel      ARG A 106 ? ARG A 106 ? ARG A 106 ARG A 106 ARG A 187 ? ARG A 187 ? ARG A 187 ARG A 187 
D B E F anti-parallel ARG A 117 ? GLY A 122 ? ARG A 117 GLY A 122 ARG A 142 ? MET A 137 ? ARG A 142 MET A 137 
E B E H anti-parallel ARG A 119 ? VAL A 120 ? ARG A 119 VAL A 120 VAL A 183 ? LEU A 182 ? VAL A 183 LEU A 182 
F B F G anti-parallel ARG A 142 ? VAL A 143 ? ARG A 142 VAL A 143 ARG A 165 ? THR A 164 ? ARG A 165 THR A 164 
G B G J anti-parallel MET A 161 ? THR A 164 ? MET A 161 THR A 164 THR A 209 ? ASP A 206 ? THR A 209 ASP A 206 
H B H I anti-parallel PRO A 181 ? CYS A 184 ? PRO A 181 CYS A 184 LEU A 191 ? ARG A 187 ? LEU A 191 ARG A 187 
I B I J anti-parallel GLY A 190 ? PHE A 194 ? GLY A 190 PHE A 194 GLN A 210 ? VAL A 207 ? GLN A 210 VAL A 207 
J C K L anti-parallel MET A 16  ? PHE A 21  ? MET A 16  PHE A 21  PHE A 30  ? GLN A 24  ? PHE A 30  GLN A 24  
K C K N anti-parallel ALA A 17  ? ARG A 20  ? ALA A 17  ARG A 20  LEU A 52  ? LEU A 49  ? LEU A 52  LEU A 49  
L C L M anti-parallel PHE A 30  ? ARG A 33  ? PHE A 30  ARG A 33  VAL A 38  ? TRP A 36  ? VAL A 38  TRP A 36  
M C M P anti-parallel TRP A 36  ? SER A 39  ? TRP A 36  SER A 39  ARG A 91  ? CYS A 88  ? ARG A 91  CYS A 88  
N C N O anti-parallel LEU A 49  ? LEU A 52  ? LEU A 49  LEU A 52  GLY A 68  ? GLN A 65  ? GLY A 68  GLN A 65  
O C O P anti-parallel ILE A 69  ? THR A 74  ? ILE A 69  THR A 74  LEU A 92  ? CYS A 88  ? LEU A 92  CYS A 88  
P D Q R anti-parallel HIS A 79  ? HIS A 79  ? HIS A 79  HIS A 79  ALA A 84  ? ALA A 84  ? ALA A 84  ALA A 84  
# 
loop_
_dssp_struct_bridge_pairs.id 
_dssp_struct_bridge_pairs.label_comp_id 
_dssp_struct_bridge_pairs.label_seq_id 
_dssp_struct_bridge_pairs.label_asym_id 
_dssp_struct_bridge_pairs.auth_seq_id 
_dssp_struct_bridge_pairs.auth_asym_id 
_dssp_struct_bridge_pairs.pdbx_PDB_ins_code 
_dssp_struct_bridge_pairs.acceptor_1_label_comp_id 
_dssp_struct_bridge_pairs.acceptor_1_label_seq_id 
_dssp_struct_bridge_pairs.acceptor_1_label_asym_id 
_dssp_struct_bridge_pairs.acceptor_1_auth_seq_id 
_dssp_struct_bridge_pairs.acceptor_1_auth_asym_id 
_dssp_struct_bridge_pairs.acceptor_1_pdbx_PDB_ins_code 
_dssp_struct_bridge_pairs.acceptor_1_energy 
_dssp_struct_bridge_pairs.acceptor_2_label_comp_id 
_dssp_struct_bridge_pairs.acceptor_2_label_seq_id 
_dssp_struct_bridge_pairs.acceptor_2_label_asym_id 
_dssp_struct_bridge_pairs.acceptor_2_auth_seq_id 
_dssp_struct_bridge_pairs.acceptor_2_auth_asym_id 
_dssp_struct_bridge_pairs.acceptor_2_pdbx_PDB_ins_code 
_dssp_struct_bridge_pairs.acceptor_2_energy 
_dssp_struct_bridge_pairs.donor_1_label_comp_id 
_dssp_struct_bridge_pairs.donor_1_label_seq_id 
_dssp_struct_bridge_pairs.donor_1_label_asym_id 
_dssp_struct_bridge_pairs.donor_1_auth_seq_id 
_dssp_struct_bridge_pairs.donor_1_auth_asym_id 
_dssp_struct_bridge_pairs.donor_1_pdbx_PDB_ins_code 
_dssp_struct_bridge_pairs.donor_1_energy 
_dssp_struct_bridge_pairs.donor_2_label_comp_id 
_dssp_struct_bridge_pairs.donor_2_label_seq_id 
_dssp_struct_bridge_pairs.donor_2_label_asym_id 
_dssp_struct_bridge_pairs.donor_2_auth_seq_id 
_dssp_struct_bridge_pairs.donor_2_auth_asym_id 
_dssp_struct_bridge_pairs.donor_2_pdbx_PDB_ins_code 
_dssp_struct_bridge_pairs.donor_2_energy 
1   GLN 1   A 1   A ? ?   ?   ? ?   ? ? ?    ?   ?   ? ?   ? ? ?    ILE 3   A 3   A ? -0.9 CYS 174 A 174 A ? -0.6 
2   ILE 2   A 2   A ? GLY 122 A 122 A ? -0.3 GLY 124 A 124 A ? -0.3 GLY 5   A 5   A ? -1.5 GLY 4   A 4   A ? -0.3 
3   ILE 3   A 3   A ? GLY 172 A 172 A ? -2.0 GLN 1   A 1   A ? -0.9 GLY 172 A 172 A ? -1.3 SER 127 A 127 A ? -0.1 
4   GLY 4   A 4   A ? VAL 126 A 126 A ? -0.4 ILE 2   A 2   A ? -0.3 ILE 3   A 3   A ? -0.3 LYS 140 A 140 A ? -0.2 
5   GLY 5   A 5   A ? ILE 2   A 2   A ? -1.5 ALA 139 A 139 A ? -0.1 GLU 7   A 7   A ? -0.3 ALA 139 A 139 A ? -0.2 
6   HIS 6   A 6   A ? GLU 138 A 138 A ? -2.4 GLY 4   A 4   A ? -0.1 GLU 138 A 138 A ? -2.2 VAL 8   A 8   A ? -0.2 
7   GLU 7   A 7   A ? GLY 5   A 5   A ? -0.3 MET 137 A 137 A ? -0.2 MET 137 A 137 A ? -0.2 THR 9   A 9   A ? -0.1 
8   VAL 8   A 8   A ? LEU 136 A 136 A ? -2.6 HIS 6   A 6   A ? -0.2 LEU 136 A 136 A ? -0.1 HIS 11  A 11  A ? -0.1 
9   THR 9   A 9   A ? PRO 10  A 10  A ? -0.1 GLU 7   A 7   A ? -0.1 SER 12  A 12  A ? -2.3 ARG 13  A 13  A ? -0.3 
10  PRO 10  A 10  A ? ?   ?   ? ?   ? ? ?    ?   ?   ? ?   ? ? ?    THR 9   A 9   A ? -0.1 HIS 55  A 55  A ? -0.1 
11  HIS 11  A 11  A ? ARG 13  A 13  A ? -0.2 SER 12  A 12  A ? -0.1 HIS 55  A 55  A ? -0.1 THR 9   A 9   A ? -0.1 
12  SER 12  A 12  A ? THR 9   A 9   A ? -2.3 ARG 13  A 13  A ? -0.2 HIS 11  A 11  A ? -0.1 TYR 15  A 15  A ? -0.1 
13  ARG 13  A 13  A ? THR 9   A 9   A ? -0.3 PRO 14  A 14  A ? -0.1 MET 16  A 16  A ? -1.8 SER 12  A 12  A ? -0.2 
14  PRO 14  A 14  A ? ?   ?   ? ?   ? ? ?    ?   ?   ? ?   ? ? ?    GLY 103 A 103 A ? -2.7 GLY 53  A 53  A ? -0.2 
15  TYR 15  A 15  A ? VAL 102 A 102 A ? -0.2 LEU 104 A 104 A ? -0.1 LEU 31  A 31  A ? -2.3 LEU 105 A 105 A ? -0.2 
16  MET 16  A 16  A ? ARG 13  A 13  A ? -1.8 PHE 30  A 30  A ? -0.2 GLY 53  A 53  A ? -0.6 SER 18  A 18  A ? -0.4 
17  ALA 17  A 17  A ? GLY 29  A 29  A ? -2.4 LEU 52  A 52  A ? -0.1 GLY 29  A 29  A ? -1.1 VAL 19  A 19  A ? -0.5 
18  SER 18  A 18  A ? VAL 51  A 51  A ? -2.6 MET 16  A 16  A ? -0.4 VAL 51  A 51  A ? -3.3 ARG 20  A 20  A ? -0.6 
19  VAL 19  A 19  A ? CYS 27  A 27  A ? -3.4 ALA 17  A 17  A ? -0.5 HIS 26  A 26  A ? -3.1 CYS 27  A 27  A ? -1.7 
20  ARG 20  A 20  A ? LEU 49  A 49  A ? -3.5 SER 18  A 18  A ? -0.6 LEU 49  A 49  A ? -1.9 GLY 22  A 22  A ? -0.4 
21  PHE 21  A 21  A ? GLN 24  A 24  A ? -2.6 VAL 19  A 19  A ? -0.4 GLN 24  A 24  A ? -1.6 GLY 48  A 48  A ? -0.1 
22  GLY 22  A 22  A ? ARG 20  A 20  A ? -0.4 GLY 23  A 23  A ? -0.3 PHE 21  A 21  A ? -0.1 HIS 25  A 25  A ? -0.1 
23  GLY 23  A 23  A ? GLN 24  A 24  A ? -0.2 ARG 20  A 20  A ? -0.0 HIS 25  A 25  A ? -0.4 GLY 22  A 22  A ? -0.3 
24  GLN 24  A 24  A ? PHE 21  A 21  A ? -1.6 VAL 19  A 19  A ? -0.0 PHE 21  A 21  A ? -2.6 GLY 23  A 23  A ? -0.2 
25  HIS 25  A 25  A ? GLY 23  A 23  A ? -0.4 ARG 20  A 20  A ? -0.2 ARG 20  A 20  A ? -0.2 GLY 28  A 28  A ? -0.1 
26  HIS 26  A 26  A ? VAL 19  A 19  A ? -3.1 CYS 27  A 27  A ? -0.5 GLY 28  A 28  A ? -0.3 SER 178 A 178 A ? -0.3 
27  CYS 27  A 27  A ? VAL 19  A 19  A ? -1.7 ASP 177 A 177 A ? -0.1 VAL 19  A 19  A ? -3.4 HIS 26  A 26  A ? -0.5 
28  GLY 28  A 28  A ? SER 178 A 178 A ? -3.7 HIS 26  A 26  A ? -0.3 ALA 40  A 40  A ? -0.4 PHE 30  A 30  A ? -0.3 
29  GLY 29  A 29  A ? ALA 17  A 17  A ? -1.1 CYS 27  A 27  A ? -0.2 ALA 17  A 17  A ? -2.4 LEU 31  A 31  A ? -0.4 
30  PHE 30  A 30  A ? VAL 38  A 38  A ? -1.9 GLY 28  A 28  A ? -0.3 VAL 38  A 38  A ? -2.9 LEU 32  A 32  A ? -0.6 
31  LEU 31  A 31  A ? TYR 15  A 15  A ? -2.3 GLY 29  A 29  A ? -0.4 LEU 105 A 105 A ? -2.8 VAL 37  A 37  A ? -0.2 
32  LEU 32  A 32  A ? TRP 36  A 36  A ? -2.6 PHE 30  A 30  A ? -0.6 ALA 34  A 34  A ? -0.3 VAL 37  A 37  A ? -0.2 
33  ARG 33  A 33  A ? TRP 36  A 36  A ? -1.6 GLY 103 A 103 A ? -0.1 TRP 36  A 36  A ? -1.6 LEU 32  A 32  A ? -0.3 
34  ALA 34  A 34  A ? ARG 35  A 35  A ? -0.3 LEU 32  A 32  A ? -0.3 ALA 96  A 96  A ? -2.8 GLY 94  A 94  A ? -0.1 
35  ARG 35  A 35  A ? SER 95  A 95  A ? -0.2 TRP 36  A 36  A ? -0.1 LEU 92  A 92  A ? -2.7 VAL 37  A 37  A ? -0.5 
36  TRP 36  A 36  A ? ARG 33  A 33  A ? -1.6 ARG 91  A 91  A ? -0.2 LEU 32  A 32  A ? -2.6 ARG 33  A 33  A ? -1.6 
37  VAL 37  A 37  A ? LEU 90  A 90  A ? -2.5 ARG 35  A 35  A ? -0.5 LEU 90  A 90  A ? -3.1 SER 39  A 39  A ? -0.5 
38  VAL 38  A 38  A ? PHE 30  A 30  A ? -2.9 TRP 36  A 36  A ? -0.4 PHE 30  A 30  A ? -1.9 ALA 40  A 40  A ? -0.2 
39  SER 39  A 39  A ? CYS 88  A 88  A ? -2.7 VAL 37  A 37  A ? -0.5 CYS 88  A 88  A ? -2.6 ALA 41  A 41  A ? -0.4 
40  ALA 40  A 40  A ? GLY 28  A 28  A ? -0.4 VAL 38  A 38  A ? -0.2 CYS 43  A 43  A ? -1.3 PHE 44  A 44  A ? -0.2 
41  ALA 41  A 41  A ? SER 39  A 39  A ? -0.4 HIS 42  A 42  A ? -0.3 PHE 44  A 44  A ? -1.6 ALA 40  A 40  A ? -0.1 
42  HIS 42  A 42  A ? CYS 43  A 43  A ? -0.3 HIS 83  A 83  A ? -0.1 ALA 41  A 41  A ? -0.3 SER 178 A 178 A ? -0.0 
43  CYS 43  A 43  A ? ALA 40  A 40  A ? -1.3 PHE 44  A 44  A ? -0.1 LEU 45  A 45  A ? -0.6 HIS 42  A 42  A ? -0.3 
44  PHE 44  A 44  A ? ALA 41  A 41  A ? -1.6 ALA 40  A 40  A ? -0.2 THR 47  A 47  A ? -0.1 CYS 43  A 43  A ? -0.1 
45  LEU 45  A 45  A ? CYS 43  A 43  A ? -0.6 ARG 46  A 46  A ? -0.2 THR 47  A 47  A ? -0.2 PHE 44  A 44  A ? -0.2 
46  ARG 46  A 46  A ? CYS 43  A 43  A ? -0.3 ?   ?   ? ?   ? ? ?    LEU 45  A 45  A ? -0.2 GLY 48  A 48  A ? -0.2 
47  THR 47  A 47  A ? LEU 45  A 45  A ? -0.2 PHE 44  A 44  A ? -0.1 LEU 49  A 49  A ? -0.2 GLY 68  A 68  A ? -0.0 
48  GLY 48  A 48  A ? ARG 46  A 46  A ? -0.2 PHE 21  A 21  A ? -0.1 ILE 69  A 69  A ? -0.9 VAL 50  A 50  A ? -0.4 
49  LEU 49  A 49  A ? ARG 20  A 20  A ? -1.9 THR 47  A 47  A ? -0.2 ARG 20  A 20  A ? -3.5 VAL 51  A 51  A ? -0.5 
50  VAL 50  A 50  A ? PHE 67  A 67  A ? -3.1 GLY 48  A 48  A ? -0.4 PHE 67  A 67  A ? -2.9 LEU 52  A 52  A ? -0.5 
51  VAL 51  A 51  A ? SER 18  A 18  A ? -3.3 LEU 49  A 49  A ? -0.5 SER 18  A 18  A ? -2.6 GLY 53  A 53  A ? -0.3 
52  LEU 52  A 52  A ? GLN 65  A 65  A ? -2.7 VAL 50  A 50  A ? -0.5 GLN 65  A 65  A ? -2.6 ALA 17  A 17  A ? -0.1 
53  GLY 53  A 53  A ? MET 16  A 16  A ? -0.6 ALA 101 A 101 A ? -0.4 HIS 55  A 55  A ? -0.4 THR 63  A 63  A ? -0.2 
54  ALA 54  A 54  A ? MET 16  A 16  A ? -0.3 VAL 51  A 51  A ? -0.2 GLY 53  A 53  A ? -0.2 LEU 57  A 57  A ? -0.1 
55  HIS 55  A 55  A ? GLY 53  A 53  A ? -0.4 VAL 56  A 56  A ? -0.3 LEU 136 A 136 A ? -1.8 LEU 57  A 57  A ? -0.4 
56  VAL 56  A 56  A ? GLY 135 A 135 A ? -0.2 THR 59  A 59  A ? -0.2 THR 59  A 59  A ? -0.8 HIS 55  A 55  A ? -0.3 
57  LEU 57  A 57  A ? HIS 55  A 55  A ? -0.4 SER 58  A 58  A ? -0.2 VAL 56  A 56  A ? -0.1 GLY 135 A 135 A ? -0.1 
58  SER 58  A 58  A ? PRO 134 A 134 A ? -0.1 ALA 60  A 60  A ? -0.1 ALA 60  A 60  A ? -0.4 LEU 57  A 57  A ? -0.2 
59  THR 59  A 59  A ? VAL 56  A 56  A ? -0.8 ?   ?   ? ?   ? ? ?    GLU 61  A 61  A ? -0.5 VAL 56  A 56  A ? -0.2 
60  ALA 60  A 60  A ? SER 58  A 58  A ? -0.4 ALA 54  A 54  A ? -0.1 LEU 57  A 57  A ? -0.1 SER 58  A 58  A ? -0.1 
61  GLU 61  A 61  A ? THR 59  A 59  A ? -0.5 VAL 56  A 56  A ? -0.1 GLN 64  A 64  A ? -1.8 ALA 60  A 60  A ? -0.0 
62  PRO 62  A 62  A ? ?   ?   ? ?   ? ? ?    ?   ?   ? ?   ? ? ?    GLU 61  A 61  A ? -0.1 ALA 54  A 54  A ? -0.1 
63  THR 63  A 63  A ? GLY 53  A 53  A ? -0.2 GLN 65  A 65  A ? -0.0 GLN 65  A 65  A ? -0.1 ALA 54  A 54  A ? -0.1 
64  GLN 64  A 64  A ? GLU 61  A 61  A ? -1.8 GLY 53  A 53  A ? -0.1 VAL 66  A 66  A ? -0.4 GLY 53  A 53  A ? -0.2 
65  GLN 65  A 65  A ? LEU 52  A 52  A ? -2.6 THR 63  A 63  A ? -0.1 LEU 52  A 52  A ? -2.7 PHE 67  A 67  A ? -0.5 
66  VAL 66  A 66  A ? GLN 64  A 64  A ? -0.4 VAL 51  A 51  A ? -0.2 GLY 68  A 68  A ? -0.4 VAL 51  A 51  A ? -0.2 
67  PHE 67  A 67  A ? VAL 50  A 50  A ? -2.9 GLN 65  A 65  A ? -0.5 VAL 50  A 50  A ? -3.1 ILE 69  A 69  A ? -0.2 
68  GLY 68  A 68  A ? VAL 66  A 66  A ? -0.4 LEU 49  A 49  A ? -0.2 ASN 93  A 93  A ? -2.4 ASP 70  A 70  A ? -0.7 
69  ILE 69  A 69  A ? GLY 48  A 48  A ? -0.9 LEU 92  A 92  A ? -0.2 LEU 92  A 92  A ? -0.2 LEU 72  A 72  A ? -0.1 
70  ASP 70  A 70  A ? ARG 91  A 91  A ? -2.9 GLY 68  A 68  A ? -0.7 LEU 72  A 72  A ? -0.3 LEU 92  A 92  A ? -0.2 
71  ALA 71  A 71  A ? ARG 91  A 91  A ? -1.2 THR 73  A 73  A ? -0.0 ARG 91  A 91  A ? -3.6 THR 73  A 73  A ? -0.4 
72  LEU 72  A 72  A ? ASP 70  A 70  A ? -0.3 LEU 90  A 90  A ? -0.2 THR 74  A 74  A ? -0.6 LEU 90  A 90  A ? -0.2 
73  THR 73  A 73  A ? LEU 89  A 89  A ? -2.7 ALA 71  A 71  A ? -0.4 LEU 89  A 89  A ? -2.4 HIS 75  A 75  A ? -0.3 
74  THR 74  A 74  A ? LEU 72  A 72  A ? -0.6 CYS 88  A 88  A ? -0.2 CYS 88  A 88  A ? -0.2 ASP 86  A 86  A ? -0.1 
75  HIS 75  A 75  A ? ILE 87  A 87  A ? -2.3 THR 73  A 73  A ? -0.3 TYR 78  A 78  A ? -2.0 THR 74  A 74  A ? -0.1 
76  PRO 76  A 76  A ? ?   ?   ? ?   ? ? ?    ?   ?   ? ?   ? ? ?    HIS 75  A 75  A ? -0.1 THR 74  A 74  A ? -0.0 
77  ASP 77  A 77  A ? ASN 85  A 85  A ? -0.1 HIS 79  A 79  A ? -0.1 HIS 79  A 79  A ? -0.2 HIS 75  A 75  A ? -0.1 
78  TYR 78  A 78  A ? HIS 75  A 75  A ? -2.0 ILE 87  A 87  A ? -0.1 ASN 85  A 85  A ? -0.2 ASP 86  A 86  A ? -0.1 
79  HIS 79  A 79  A ? ALA 84  A 84  A ? -2.2 ASP 77  A 77  A ? -0.2 HIS 83  A 83  A ? -2.6 ALA 84  A 84  A ? -0.7 
80  PRO 80  A 80  A ? ?   ?   ? ?   ? ? ?    ?   ?   ? ?   ? ? ?    HIS 79  A 79  A ? -0.1 TYR 78  A 78  A ? -0.0 
81  MET 81  A 81  A ? THR 82  A 82  A ? -0.1 ALA 84  A 84  A ? -0.0 HIS 79  A 79  A ? -0.0 ?   ?   ? ?   ? ? ?    
82  THR 82  A 82  A ? HIS 79  A 79  A ? -0.1 ALA 84  A 84  A ? -0.1 MET 81  A 81  A ? -0.1 ASN 85  A 85  A ? -0.1 
83  HIS 83  A 83  A ? HIS 79  A 79  A ? -2.6 ALA 84  A 84  A ? -0.2 ASP 86  A 86  A ? -1.0 ASN 85  A 85  A ? -0.2 
84  ALA 84  A 84  A ? HIS 79  A 79  A ? -0.7 ASN 85  A 85  A ? -0.2 HIS 79  A 79  A ? -2.2 HIS 83  A 83  A ? -0.2 
85  ASN 85  A 85  A ? TYR 78  A 78  A ? -0.2 ASP 86  A 86  A ? -0.2 ILE 87  A 87  A ? -1.9 HIS 75  A 75  A ? -0.3 
86  ASP 86  A 86  A ? HIS 83  A 83  A ? -1.0 THR 82  A 82  A ? -0.1 CYS 88  A 88  A ? -0.3 ASN 85  A 85  A ? -0.2 
87  ILE 87  A 87  A ? ASN 85  A 85  A ? -1.9 ALA 40  A 40  A ? -0.2 HIS 75  A 75  A ? -2.3 LEU 89  A 89  A ? -0.3 
88  CYS 88  A 88  A ? SER 39  A 39  A ? -2.6 ASP 86  A 86  A ? -0.3 SER 39  A 39  A ? -2.7 LEU 90  A 90  A ? -0.4 
89  LEU 89  A 89  A ? THR 73  A 73  A ? -2.4 ILE 87  A 87  A ? -0.3 THR 73  A 73  A ? -2.7 ARG 91  A 91  A ? -0.5 
90  LEU 90  A 90  A ? VAL 37  A 37  A ? -3.1 CYS 88  A 88  A ? -0.4 VAL 37  A 37  A ? -2.5 LEU 92  A 92  A ? -0.6 
91  ARG 91  A 91  A ? ALA 71  A 71  A ? -3.6 LEU 89  A 89  A ? -0.5 ASP 70  A 70  A ? -2.9 ALA 71  A 71  A ? -1.2 
92  LEU 92  A 92  A ? ARG 35  A 35  A ? -2.7 LEU 90  A 90  A ? -0.6 ILE 69  A 69  A ? -0.2 LEU 49  A 49  A ? -0.0 
93  ASN 93  A 93  A ? GLY 68  A 68  A ? -2.4 ARG 91  A 91  A ? -0.1 SER 95  A 95  A ? -0.3 LEU 92  A 92  A ? -0.1 
94  GLY 94  A 94  A ? GLY 68  A 68  A ? -0.2 ALA 34  A 34  A ? -0.1 ALA 96  A 96  A ? -0.4 LEU 92  A 92  A ? -0.2 
95  SER 95  A 95  A ? ASN 93  A 93  A ? -0.3 ARG 35  A 35  A ? -0.0 ARG 35  A 35  A ? -0.2 VAL 97  A 97  A ? -0.1 
96  ALA 96  A 96  A ? ALA 34  A 34  A ? -2.8 GLY 94  A 94  A ? -0.4 LEU 98  A 98  A ? -0.8 ALA 34  A 34  A ? -0.1 
97  VAL 97  A 97  A ? SER 95  A 95  A ? -0.1 GLY 103 A 103 A ? -0.0 GLY 99  A 99  A ? -0.2 VAL 102 A 102 A ? -0.1 
98  LEU 98  A 98  A ? ALA 96  A 96  A ? -0.8 ALA 101 A 101 A ? -0.1 GLY 103 A 103 A ? -0.2 SER 95  A 95  A ? -0.0 
99  GLY 99  A 99  A ? VAL 102 A 102 A ? -2.9 VAL 97  A 97  A ? -0.2 VAL 102 A 102 A ? -0.1 LEU 98  A 98  A ? -0.0 
100 PRO 100 A 100 A ? ?   ?   ? ?   ? ? ?    ?   ?   ? ?   ? ? ?    GLY 103 A 103 A ? -0.1 LEU 98  A 98  A ? -0.1 
101 ALA 101 A 101 A ? VAL 102 A 102 A ? -0.2 PRO 14  A 14  A ? -0.1 GLY 103 A 103 A ? -0.5 GLY 53  A 53  A ? -0.4 
102 VAL 102 A 102 A ? LEU 52  A 52  A ? -0.1 GLY 99  A 99  A ? -0.1 GLY 99  A 99  A ? -2.9 LEU 104 A 104 A ? -0.3 
103 GLY 103 A 103 A ? PRO 14  A 14  A ? -2.7 ALA 101 A 101 A ? -0.5 LEU 31  A 31  A ? -0.3 LEU 105 A 105 A ? -0.3 
104 LEU 104 A 104 A ? VAL 102 A 102 A ? -0.3 PHE 30  A 30  A ? -0.1 ARG 106 A 106 A ? -0.5 LEU 32  A 32  A ? -0.2 
105 LEU 105 A 105 A ? LEU 31  A 31  A ? -2.8 GLY 103 A 103 A ? -0.3 ARG 187 A 187 A ? -0.1 PHE 30  A 30  A ? -0.0 
106 ARG 106 A 106 A ? ASN 186 A 186 A ? -0.7 LEU 104 A 104 A ? -0.5 ALA 188 A 188 A ? -2.9 LEU 32  A 32  A ? -0.0 
107 PRO 107 A 107 A ? ?   ?   ? ?   ? ? ?    ?   ?   ? ?   ? ? ?    HIS 189 A 189 A ? -0.1 ARG 106 A 106 A ? -0.1 
108 PRO 108 A 108 A ? ?   ?   ? ?   ? ? ?    ?   ?   ? ?   ? ? ?    HIS 189 A 189 A ? -0.1 VAL 215 A 215 A ? -0.0 
109 GLY 109 A 109 A ? ALA 110 A 110 A ? -0.4 PRO 107 A 107 A ? -0.1 VAL 215 A 215 A ? -0.1 HIS 189 A 189 A ? -0.0 
110 ALA 110 A 110 A ? PRO 111 A 111 A ? -0.1 ALA 213 A 213 A ? -0.0 GLY 109 A 109 A ? -0.4 THR 113 A 113 A ? -0.1 
111 PRO 111 A 111 A ? ?   ?   ? ?   ? ? ?    ?   ?   ? ?   ? ? ?    ALA 110 A 110 A ? -0.1 HIS 189 A 189 A ? -0.0 
112 PRO 112 A 112 A ? ?   ?   ? ?   ? ? ?    ?   ?   ? ?   ? ? ?    ALA 114 A 114 A ? -0.2 GLY 115 A 115 A ? -0.1 
113 THR 113 A 113 A ? ALA 114 A 114 A ? -0.1 ALA 110 A 110 A ? -0.1 THR 116 A 116 A ? -2.0 VAL 143 A 143 A ? -0.3 
114 ALA 114 A 114 A ? GLY 115 A 115 A ? -0.2 PRO 112 A 112 A ? -0.2 LEU 144 A 144 A ? -0.2 THR 113 A 113 A ? -0.1 
115 GLY 115 A 115 A ? VAL 143 A 143 A ? -3.2 THR 116 A 116 A ? -0.3 ALA 114 A 114 A ? -0.2 LEU 144 A 144 A ? -0.1 
116 THR 116 A 116 A ? THR 113 A 113 A ? -2.0 ARG 117 A 117 A ? -0.1 VAL 143 A 143 A ? -2.1 CYS 118 A 118 A ? -0.4 
117 ARG 117 A 117 A ? ARG 142 A 142 A ? -0.2 ALA 114 A 114 A ? -0.1 ARG 185 A 185 A ? -0.4 ARG 119 A 119 A ? -0.3 
118 CYS 118 A 118 A ? VAL 141 A 141 A ? -3.2 THR 116 A 116 A ? -0.4 VAL 141 A 141 A ? -2.7 VAL 120 A 120 A ? -0.4 
119 ARG 119 A 119 A ? VAL 183 A 183 A ? -2.8 ARG 117 A 117 A ? -0.3 VAL 183 A 183 A ? -3.7 ALA 121 A 121 A ? -0.4 
120 VAL 120 A 120 A ? ALA 139 A 139 A ? -2.4 CYS 118 A 118 A ? -0.4 ALA 139 A 139 A ? -2.2 GLY 122 A 122 A ? -0.3 
121 ALA 121 A 121 A ? PRO 181 A 181 A ? -1.0 ARG 119 A 119 A ? -0.4 TRP 123 A 123 A ? -0.3 GLU 138 A 138 A ? -0.2 
122 GLY 122 A 122 A ? MET 137 A 137 A ? -2.2 VAL 120 A 120 A ? -0.3 MET 137 A 137 A ? -2.4 ILE 2   A 2   A ? -0.3 
123 TRP 123 A 123 A ? ALA 176 A 176 A ? -0.3 ALA 121 A 121 A ? -0.3 VAL 126 A 126 A ? -0.1 ASP 177 A 177 A ? -0.1 
124 GLY 124 A 124 A ? PHE 125 A 125 A ? -0.2 CYS 174 A 174 A ? -0.1 ILE 2   A 2   A ? -0.3 ALA 176 A 176 A ? -0.2 
125 PHE 125 A 125 A ? SER 175 A 175 A ? -1.9 GLN 1   A 1   A ? -0.2 CYS 174 A 174 A ? -0.2 LEU 132 A 132 A ? -0.2 
126 VAL 126 A 126 A ? GLU 131 A 131 A ? -2.2 GLN 1   A 1   A ? -0.2 GLY 4   A 4   A ? -0.4 ASP 128 A 128 A ? -0.3 
127 SER 127 A 127 A ? GLU 131 A 131 A ? -0.3 ILE 3   A 3   A ? -0.1 GLU 130 A 130 A ? -1.1 GLU 131 A 131 A ? -0.2 
128 ASP 128 A 128 A ? VAL 126 A 126 A ? -0.3 PHE 129 A 129 A ? -0.2 PHE 125 A 125 A ? -0.0 ILE 3   A 3   A ? -0.0 
129 PHE 129 A 129 A ? GLU 131 A 131 A ? -0.0 ?   ?   ? ?   ? ? ?    ASP 128 A 128 A ? -0.2 VAL 126 A 126 A ? -0.0 
130 GLU 130 A 130 A ? SER 127 A 127 A ? -1.1 GLU 131 A 131 A ? -0.2 LEU 132 A 132 A ? -0.4 ASP 128 A 128 A ? -0.1 
131 GLU 131 A 131 A ? SER 127 A 127 A ? -0.2 LEU 132 A 132 A ? -0.0 VAL 126 A 126 A ? -2.2 SER 127 A 127 A ? -0.3 
132 LEU 132 A 132 A ? GLU 130 A 130 A ? -0.4 PHE 125 A 125 A ? -0.2 PHE 125 A 125 A ? -0.1 GLY 124 A 124 A ? -0.1 
133 PRO 133 A 133 A ? ?   ?   ? ?   ? ? ?    ?   ?   ? ?   ? ? ?    LEU 132 A 132 A ? -0.1 LEU 136 A 136 A ? -0.1 
134 PRO 134 A 134 A ? ?   ?   ? ?   ? ? ?    ?   ?   ? ?   ? ? ?    LEU 136 A 136 A ? -0.3 SER 58  A 58  A ? -0.1 
135 GLY 135 A 135 A ? VAL 56  A 56  A ? -0.1 GLY 122 A 122 A ? -0.1 VAL 56  A 56  A ? -0.2 MET 137 A 137 A ? -0.1 
136 LEU 136 A 136 A ? HIS 55  A 55  A ? -1.8 PRO 134 A 134 A ? -0.3 VAL 8   A 8   A ? -2.6 GLU 138 A 138 A ? -0.3 
137 MET 137 A 137 A ? GLY 122 A 122 A ? -2.4 GLU 7   A 7   A ? -0.2 GLY 122 A 122 A ? -2.2 ALA 139 A 139 A ? -0.3 
138 GLU 138 A 138 A ? HIS 6   A 6   A ? -2.2 LEU 136 A 136 A ? -0.3 HIS 6   A 6   A ? -2.4 LYS 140 A 140 A ? -0.3 
139 ALA 139 A 139 A ? VAL 120 A 120 A ? -2.2 MET 137 A 137 A ? -0.3 VAL 120 A 120 A ? -2.4 VAL 141 A 141 A ? -0.4 
140 LYS 140 A 140 A ? GLU 138 A 138 A ? -0.3 GLY 4   A 4   A ? -0.2 GLY 167 A 167 A ? -0.3 ARG 142 A 142 A ? -0.3 
141 VAL 141 A 141 A ? CYS 118 A 118 A ? -2.7 ALA 139 A 139 A ? -0.4 CYS 118 A 118 A ? -3.2 VAL 143 A 143 A ? -0.4 
142 ARG 142 A 142 A ? ARG 165 A 165 A ? -2.8 LYS 140 A 140 A ? -0.3 ARG 165 A 165 A ? -2.4 ARG 117 A 117 A ? -0.2 
143 VAL 143 A 143 A ? THR 116 A 116 A ? -2.1 VAL 141 A 141 A ? -0.4 GLY 115 A 115 A ? -3.2 ASP 145 A 145 A ? -0.3 
144 LEU 144 A 144 A ? CYS 163 A 163 A ? -2.5 ALA 114 A 114 A ? -0.2 CYS 163 A 163 A ? -0.4 VAL 143 A 143 A ? -0.1 
145 ASP 145 A 145 A ? VAL 143 A 143 A ? -0.3 PRO 146 A 146 A ? -0.1 CYS 149 A 149 A ? -3.2 ASN 150 A 150 A ? -0.2 
146 PRO 146 A 146 A ? ?   ?   ? ?   ? ? ?    ?   ?   ? ?   ? ? ?    ASN 150 A 150 A ? -2.5 SER 151 A 151 A ? -0.2 
147 ASP 147 A 147 A ? CYS 149 A 149 A ? -0.2 VAL 148 A 148 A ? -0.2 SER 151 A 151 A ? -1.8 GLY 155 A 155 A ? -0.1 
148 VAL 148 A 148 A ? ASN 150 A 150 A ? -0.2 CYS 149 A 149 A ? -0.2 SER 152 A 152 A ? -1.2 ASP 147 A 147 A ? -0.2 
149 CYS 149 A 149 A ? ASP 145 A 145 A ? -3.2 ASN 150 A 150 A ? -0.2 TRP 153 A 153 A ? -0.8 SER 152 A 152 A ? -0.5 
150 ASN 150 A 150 A ? PRO 146 A 146 A ? -2.5 SER 151 A 151 A ? -0.2 GLY 155 A 155 A ? -2.4 HIS 156 A 156 A ? -0.4 
151 SER 151 A 151 A ? ASP 147 A 147 A ? -1.8 SER 152 A 152 A ? -0.2 LYS 154 A 154 A ? -1.2 ASN 150 A 150 A ? -0.2 
152 SER 152 A 152 A ? VAL 148 A 148 A ? -1.2 CYS 149 A 149 A ? -0.5 SER 151 A 151 A ? -0.2 ASN 150 A 150 A ? -0.2 
153 TRP 153 A 153 A ? CYS 149 A 149 A ? -0.8 ASN 150 A 150 A ? -0.4 HIS 156 A 156 A ? -1.5 SER 152 A 152 A ? -0.3 
154 LYS 154 A 154 A ? SER 151 A 151 A ? -1.2 GLY 155 A 155 A ? -0.3 SER 151 A 151 A ? -0.2 SER 152 A 152 A ? -0.1 
155 GLY 155 A 155 A ? ASN 150 A 150 A ? -2.4 ASP 147 A 147 A ? -0.1 LYS 154 A 154 A ? -0.3 SER 151 A 151 A ? -0.1 
156 HIS 156 A 156 A ? TRP 153 A 153 A ? -1.5 ASN 150 A 150 A ? -0.4 THR 158 A 158 A ? -0.3 LYS 154 A 154 A ? -0.1 
157 LEU 157 A 157 A ? ASN 150 A 150 A ? -0.2 PRO 146 A 146 A ? -0.1 LEU 159 A 159 A ? -0.1 ASN 150 A 150 A ? -0.0 
158 THR 158 A 158 A ? HIS 156 A 156 A ? -0.3 LEU 162 A 162 A ? -0.0 MET 161 A 161 A ? -1.5 HIS 156 A 156 A ? -0.0 
159 LEU 159 A 159 A ? THR 160 A 160 A ? -0.3 LEU 157 A 157 A ? -0.1 ALA 213 A 213 A ? -0.1 LEU 157 A 157 A ? -0.0 
160 THR 160 A 160 A ? ALA 213 A 213 A ? -0.1 SER 212 A 212 A ? -0.1 GLN 210 A 210 A ? -2.6 LEU 162 A 162 A ? -0.4 
161 MET 161 A 161 A ? THR 158 A 158 A ? -1.5 THR 209 A 209 A ? -0.2 CYS 163 A 163 A ? -0.3 THR 209 A 209 A ? -0.2 
162 LEU 162 A 162 A ? TYR 208 A 208 A ? -2.4 THR 160 A 160 A ? -0.4 TYR 208 A 208 A ? -3.3 THR 164 A 164 A ? -0.4 
163 CYS 163 A 163 A ? LEU 144 A 144 A ? -0.4 MET 161 A 161 A ? -0.3 LEU 144 A 144 A ? -2.5 ARG 165 A 165 A ? -0.3 
164 THR 164 A 164 A ? ASP 206 A 206 A ? -2.0 LEU 162 A 162 A ? -0.4 ASP 206 A 206 A ? -1.0 SER 166 A 166 A ? -0.4 
165 ARG 165 A 165 A ? ARG 142 A 142 A ? -2.4 CYS 163 A 163 A ? -0.3 ARG 142 A 142 A ? -2.8 GLY 167 A 167 A ? -0.3 
166 SER 166 A 166 A ? THR 164 A 164 A ? -0.4 ARG 171 A 171 A ? -0.3 VAL 141 A 141 A ? -0.1 ARG 170 A 170 A ? -0.0 
167 GLY 167 A 167 A ? LYS 140 A 140 A ? -0.3 ARG 165 A 165 A ? -0.3 SER 166 A 166 A ? -0.2 ARG 171 A 171 A ? -0.1 
168 ASP 168 A 168 A ? ARG 170 A 170 A ? -0.1 ?   ?   ? ?   ? ? ?    ARG 170 A 170 A ? -0.3 GLY 167 A 167 A ? -0.1 
169 HIS 169 A 169 A ? ILE 3   A 3   A ? -0.1 GLY 4   A 4   A ? -0.0 ARG 171 A 171 A ? -1.4 SER 166 A 166 A ? -0.1 
170 ARG 170 A 170 A ? ASP 168 A 168 A ? -0.3 ARG 165 A 165 A ? -0.1 GLY 172 A 172 A ? -0.4 ASP 201 A 201 A ? -0.1 
171 ARG 171 A 171 A ? HIS 169 A 169 A ? -1.4 GLY 200 A 200 A ? -0.1 PHE 173 A 173 A ? -0.3 SER 166 A 166 A ? -0.3 
172 GLY 172 A 172 A ? ILE 3   A 3   A ? -1.3 ARG 170 A 170 A ? -0.4 ILE 3   A 3   A ? -2.0 CYS 174 A 174 A ? -0.3 
173 PHE 173 A 173 A ? ARG 171 A 171 A ? -0.3 ILE 2   A 2   A ? -0.3 GLY 200 A 200 A ? -0.4 ILE 2   A 2   A ? -0.3 
174 CYS 174 A 174 A ? GLN 1   A 1   A ? -0.6 GLY 172 A 172 A ? -0.3 ASP 177 A 177 A ? -1.5 GLY 124 A 124 A ? -0.1 
175 SER 175 A 175 A ? ALA 176 A 176 A ? -0.2 PHE 173 A 173 A ? -0.2 PHE 125 A 125 A ? -1.9 CYS 174 A 174 A ? -0.3 
176 ALA 176 A 176 A ? GLY 124 A 124 A ? -0.2 HIS 26  A 26  A ? -0.1 TRP 123 A 123 A ? -0.3 SER 175 A 175 A ? -0.2 
177 ASP 177 A 177 A ? CYS 174 A 174 A ? -1.5 CYS 27  A 27  A ? -0.2 GLY 180 A 180 A ? -2.3 VAL 192 A 192 A ? -0.3 
178 SER 178 A 178 A ? HIS 26  A 26  A ? -0.3 GLY 179 A 179 A ? -0.3 GLY 28  A 28  A ? -3.7 SER 193 A 193 A ? -0.2 
179 GLY 179 A 179 A ? VAL 192 A 192 A ? -2.7 GLY 180 A 180 A ? -0.3 SER 178 A 178 A ? -0.3 PHE 30  A 30  A ? -0.1 
180 GLY 180 A 180 A ? ASP 177 A 177 A ? -2.3 GLY 28  A 28  A ? -0.1 VAL 192 A 192 A ? -2.9 GLY 179 A 179 A ? -0.3 
181 PRO 181 A 181 A ? ?   ?   ? ?   ? ? ?    ?   ?   ? ?   ? ? ?    ALA 121 A 121 A ? -1.0 VAL 183 A 183 A ? -0.6 
182 LEU 182 A 182 A ? GLY 190 A 190 A ? -3.1 GLY 180 A 180 A ? -0.2 HIS 189 A 189 A ? -3.1 GLY 190 A 190 A ? -1.5 
183 VAL 183 A 183 A ? ARG 119 A 119 A ? -3.7 PRO 181 A 181 A ? -0.6 ARG 119 A 119 A ? -2.8 ARG 185 A 185 A ? -0.4 
184 CYS 184 A 184 A ? ARG 187 A 187 A ? -2.2 LEU 182 A 182 A ? -0.5 ARG 187 A 187 A ? -1.1 CYS 118 A 118 A ? -0.1 
185 ARG 185 A 185 A ? ARG 117 A 117 A ? -0.4 VAL 183 A 183 A ? -0.4 CYS 184 A 184 A ? -0.1 ALA 188 A 188 A ? -0.1 
186 ASN 186 A 186 A ? ARG 187 A 187 A ? -0.2 VAL 183 A 183 A ? -0.0 ARG 106 A 106 A ? -0.7 ALA 188 A 188 A ? -0.3 
187 ARG 187 A 187 A ? CYS 184 A 184 A ? -1.1 LEU 105 A 105 A ? -0.1 CYS 184 A 184 A ? -2.2 HIS 189 A 189 A ? -0.8 
188 ALA 188 A 188 A ? ARG 106 A 106 A ? -2.9 ASN 186 A 186 A ? -0.3 VAL 183 A 183 A ? -0.2 LEU 191 A 191 A ? -0.1 
189 HIS 189 A 189 A ? LEU 182 A 182 A ? -3.1 ARG 187 A 187 A ? -0.8 VAL 211 A 211 A ? -1.1 SER 212 A 212 A ? -0.4 
190 GLY 190 A 190 A ? LEU 182 A 182 A ? -1.5 GLN 210 A 210 A ? -0.2 LEU 182 A 182 A ? -3.1 VAL 192 A 192 A ? -0.4 
191 LEU 191 A 191 A ? THR 209 A 209 A ? -1.4 HIS 189 A 189 A ? -0.3 THR 209 A 209 A ? -2.7 SER 193 A 193 A ? -0.1 
192 VAL 192 A 192 A ? GLY 180 A 180 A ? -2.9 GLY 190 A 190 A ? -0.4 GLY 179 A 179 A ? -2.7 TYR 208 A 208 A ? -0.2 
193 SER 193 A 193 A ? VAL 207 A 207 A ? -1.8 PHE 194 A 194 A ? -0.3 SER 195 A 195 A ? -0.3 TYR 208 A 208 A ? -0.2 
194 PHE 194 A 194 A ? VAL 207 A 207 A ? -1.5 HIS 83  A 83  A ? -0.0 VAL 207 A 207 A ? -2.6 SER 193 A 193 A ? -0.3 
195 SER 195 A 195 A ? SER 193 A 193 A ? -0.3 GLY 196 A 196 A ? -0.2 CYS 199 A 199 A ? -0.1 ASP 206 A 206 A ? -0.1 
196 GLY 196 A 196 A ? THR 204 A 204 A ? -0.8 TRP 198 A 198 A ? -0.4 SER 195 A 195 A ? -0.2 GLY 200 A 200 A ? -0.1 
197 LEU 197 A 197 A ? TRP 198 A 198 A ? -0.1 CYS 199 A 199 A ? -0.1 CYS 199 A 199 A ? -0.4 GLY 196 A 196 A ? -0.0 
198 TRP 198 A 198 A ? THR 204 A 204 A ? -0.1 CYS 174 A 174 A ? -0.0 ASP 201 A 201 A ? -1.4 GLY 196 A 196 A ? -0.4 
199 CYS 199 A 199 A ? LEU 197 A 197 A ? -0.4 GLY 200 A 200 A ? -0.2 CYS 174 A 174 A ? -0.1 ASP 128 A 128 A ? -0.1 
200 GLY 200 A 200 A ? PHE 173 A 173 A ? -0.4 ASP 201 A 201 A ? -0.2 CYS 199 A 199 A ? -0.2 ARG 171 A 171 A ? -0.1 
201 ASP 201 A 201 A ? TRP 198 A 198 A ? -1.4 THR 204 A 204 A ? -0.4 THR 204 A 204 A ? -0.7 GLY 200 A 200 A ? -0.2 
202 PRO 202 A 202 A ? ?   ?   ? ?   ? ? ?    ?   ?   ? ?   ? ? ?    ASP 201 A 201 A ? -0.1 GLY 200 A 200 A ? -0.1 
203 LYS 203 A 203 A ? THR 204 A 204 A ? -0.3 TRP 153 A 153 A ? -0.0 ASP 201 A 201 A ? -0.0 GLY 200 A 200 A ? -0.0 
204 THR 204 A 204 A ? ASP 201 A 201 A ? -0.7 TRP 198 A 198 A ? -0.1 GLY 196 A 196 A ? -0.8 ASP 201 A 201 A ? -0.4 
205 PRO 205 A 205 A ? ?   ?   ? ?   ? ? ?    ?   ?   ? ?   ? ? ?    ARG 165 A 165 A ? -0.2 VAL 207 A 207 A ? -0.2 
206 ASP 206 A 206 A ? THR 164 A 164 A ? -1.0 SER 195 A 195 A ? -0.1 THR 164 A 164 A ? -2.0 TYR 208 A 208 A ? -0.5 
207 VAL 207 A 207 A ? PHE 194 A 194 A ? -2.6 CYS 163 A 163 A ? -0.2 SER 193 A 193 A ? -1.8 PHE 194 A 194 A ? -1.5 
208 TYR 208 A 208 A ? LEU 162 A 162 A ? -3.3 ASP 206 A 206 A ? -0.5 LEU 162 A 162 A ? -2.4 GLN 210 A 210 A ? -0.5 
209 THR 209 A 209 A ? LEU 191 A 191 A ? -2.7 VAL 207 A 207 A ? -0.3 LEU 191 A 191 A ? -1.4 VAL 211 A 211 A ? -0.8 
210 GLN 210 A 210 A ? THR 160 A 160 A ? -2.6 TYR 208 A 208 A ? -0.5 ALA 213 A 213 A ? -1.2 PHE 214 A 214 A ? -0.3 
211 VAL 211 A 211 A ? HIS 189 A 189 A ? -1.1 THR 209 A 209 A ? -0.8 PHE 214 A 214 A ? -2.6 VAL 215 A 215 A ? -0.2 
212 SER 212 A 212 A ? HIS 189 A 189 A ? -0.4 ALA 213 A 213 A ? -0.3 VAL 215 A 215 A ? -0.8 ALA 216 A 216 A ? -0.3 
213 ALA 213 A 213 A ? GLN 210 A 210 A ? -1.2 PHE 214 A 214 A ? -0.2 SER 212 A 212 A ? -0.3 VAL 211 A 211 A ? -0.2 
214 PHE 214 A 214 A ? VAL 211 A 211 A ? -2.6 GLN 210 A 210 A ? -0.3 ILE 218 A 218 A ? -3.0 ALA 213 A 213 A ? -0.2 
215 VAL 215 A 215 A ? SER 212 A 212 A ? -0.8 VAL 211 A 211 A ? -0.2 TRP 219 A 219 A ? -2.3 ASP 220 A 220 A ? -0.2 
216 ALA 216 A 216 A ? SER 212 A 212 A ? -0.3 TRP 217 A 217 A ? -0.2 ASP 220 A 220 A ? -1.9 VAL 215 A 215 A ? -0.2 
217 TRP 217 A 217 A ? TRP 219 A 219 A ? -0.2 ILE 218 A 218 A ? -0.2 VAL 221 A 221 A ? -2.1 VAL 215 A 215 A ? -0.2 
218 ILE 218 A 218 A ? PHE 214 A 214 A ? -3.0 TRP 219 A 219 A ? -0.2 VAL 222 A 222 A ? -2.5 ALA 216 A 216 A ? -0.2 
219 TRP 219 A 219 A ? VAL 215 A 215 A ? -2.3 ASP 220 A 220 A ? -0.2 ARG 223 A 223 A ? -2.2 ILE 218 A 218 A ? -0.2 
220 ASP 220 A 220 A ? ALA 216 A 216 A ? -1.9 VAL 215 A 215 A ? -0.2 ARG 224 A 224 A ? -1.3 TRP 219 A 219 A ? -0.2 
221 VAL 221 A 221 A ? TRP 217 A 217 A ? -2.1 ARG 223 A 223 A ? -0.2 SER 225 A 225 A ? -0.7 TRP 219 A 219 A ? -0.2 
222 VAL 222 A 222 A ? ILE 218 A 218 A ? -2.5 ARG 223 A 223 A ? -0.2 SER 225 A 225 A ? -0.6 ASP 220 A 220 A ? -0.2 
223 ARG 223 A 223 A ? TRP 219 A 219 A ? -2.2 ARG 224 A 224 A ? -0.2 VAL 222 A 222 A ? -0.2 VAL 221 A 221 A ? -0.2 
224 ARG 224 A 224 A ? ASP 220 A 220 A ? -1.3 TRP 219 A 219 A ? -0.2 ARG 223 A 223 A ? -0.2 VAL 222 A 222 A ? -0.2 
225 SER 225 A 225 A ? VAL 221 A 221 A ? -0.7 VAL 222 A 222 A ? -0.6 VAL 222 A 222 A ? -0.0 VAL 221 A 221 A ? -0.0 
# 
loop_
_dssp_statistics_histogram.entry_id 
_dssp_statistics_histogram.type 
_dssp_statistics_histogram.1 
_dssp_statistics_histogram.2 
_dssp_statistics_histogram.3 
_dssp_statistics_histogram.4 
_dssp_statistics_histogram.5 
_dssp_statistics_histogram.6 
_dssp_statistics_histogram.7 
_dssp_statistics_histogram.8 
_dssp_statistics_histogram.9 
_dssp_statistics_histogram.10 
_dssp_statistics_histogram.11 
_dssp_statistics_histogram.12 
_dssp_statistics_histogram.13 
_dssp_statistics_histogram.14 
_dssp_statistics_histogram.15 
_dssp_statistics_histogram.16 
_dssp_statistics_histogram.17 
_dssp_statistics_histogram.18 
_dssp_statistics_histogram.19 
_dssp_statistics_histogram.20 
_dssp_statistics_histogram.21 
_dssp_statistics_histogram.22 
_dssp_statistics_histogram.23 
_dssp_statistics_histogram.24 
_dssp_statistics_histogram.25 
_dssp_statistics_histogram.26 
_dssp_statistics_histogram.27 
_dssp_statistics_histogram.28 
_dssp_statistics_histogram.29 
_dssp_statistics_histogram.30 
PRSS57_Homo_sapiens_GeneID=400668_isoform=1 residues_per_alpha_helix        0 0 0 0 0 0 1 0 0 1 0 0 0 0 0 0 0 0 0 0 0 0 0 0 0 0 0 0 
0 0 
PRSS57_Homo_sapiens_GeneID=400668_isoform=1 parallel_bridges_per_ladder     1 0 0 0 0 0 0 0 0 0 0 0 0 0 0 0 0 0 0 0 0 0 0 0 0 0 0 0 
0 0 
PRSS57_Homo_sapiens_GeneID=400668_isoform=1 antiparallel_bridges_per_ladder 1 4 1 6 1 2 0 0 0 0 0 0 0 0 0 0 0 0 0 0 0 0 0 0 0 0 0 0 
0 0 
PRSS57_Homo_sapiens_GeneID=400668_isoform=1 ladders_per_sheet               1 0 0 0 0 1 0 1 0 0 0 0 0 0 0 0 0 0 0 0 0 0 0 0 0 0 0 0 
0 0 
# 
loop_
_dssp_statistics_hbond.entry_id 
_dssp_statistics_hbond.type 
_dssp_statistics_hbond.count 
_dssp_statistics_hbond.count_per_100 
PRSS57_Homo_sapiens_GeneID=400668_isoform=1 O(I)-->H-N(J)          142 63.1 
PRSS57_Homo_sapiens_GeneID=400668_isoform=1 'PARALLEL BRIDGES'     2   0.9  
PRSS57_Homo_sapiens_GeneID=400668_isoform=1 'ANTIPARALLEL BRIDGES' 71  31.6 
PRSS57_Homo_sapiens_GeneID=400668_isoform=1 O(I)-->H-N(I-5)        2   0.9  
PRSS57_Homo_sapiens_GeneID=400668_isoform=1 O(I)-->H-N(I-4)        1   0.4  
PRSS57_Homo_sapiens_GeneID=400668_isoform=1 O(I)-->H-N(I-3)        4   1.8  
PRSS57_Homo_sapiens_GeneID=400668_isoform=1 O(I)-->H-N(I-2)        0   0.0  
PRSS57_Homo_sapiens_GeneID=400668_isoform=1 O(I)-->H-N(I-1)        0   0.0  
PRSS57_Homo_sapiens_GeneID=400668_isoform=1 O(I)-->H-N(I+0)        0   0.0  
PRSS57_Homo_sapiens_GeneID=400668_isoform=1 O(I)-->H-N(I+1)        0   0.0  
PRSS57_Homo_sapiens_GeneID=400668_isoform=1 O(I)-->H-N(I+2)        19  8.4  
PRSS57_Homo_sapiens_GeneID=400668_isoform=1 O(I)-->H-N(I+3)        25  11.1 
PRSS57_Homo_sapiens_GeneID=400668_isoform=1 O(I)-->H-N(I+4)        14  6.2  
PRSS57_Homo_sapiens_GeneID=400668_isoform=1 O(I)-->H-N(I+5)        2   0.9  
# 
_dssp_statistics.entry_id                       PRSS57_Homo_sapiens_GeneID=400668_isoform=1 
_dssp_statistics.nr_of_residues                 225 
_dssp_statistics.nr_of_chains                   1 
_dssp_statistics.nr_of_ss_bridges_total         0 
_dssp_statistics.nr_of_ss_bridges_intra_chain   0 
_dssp_statistics.nr_of_ss_bridges_inter_chain   0 
# 
loop_
_chem_comp.id 
_chem_comp.type 
_chem_comp.mon_nstd_flag 
_chem_comp.name 
_chem_comp.formula 
_chem_comp.formula_weight 
ALA 'L-PEPTIDE LINKING' y ALANINE         'C3 H7 N O2'     89.093 
ARG 'L-PEPTIDE LINKING' y ARGININE        'C6 H15 N4 O2'  175.209 
ASN 'L-PEPTIDE LINKING' y ASPARAGINE      'C4 H8 N2 O3'   132.118 
ASP 'L-PEPTIDE LINKING' y 'ASPARTIC ACID' 'C4 H7 N O4'    133.103 
CYS 'L-PEPTIDE LINKING' y CYSTEINE        'C3 H7 N O2 S'  121.158 
GLN 'L-PEPTIDE LINKING' y GLUTAMINE       'C5 H10 N2 O3'  146.144 
GLU 'L-PEPTIDE LINKING' y 'GLUTAMIC ACID' 'C5 H9 N O4'    147.129 
GLY 'PEPTIDE LINKING'   y GLYCINE         'C2 H5 N O2'     75.067 
HIS 'L-PEPTIDE LINKING' y HISTIDINE       'C6 H10 N3 O2'  156.162 
ILE 'L-PEPTIDE LINKING' y ISOLEUCINE      'C6 H13 N O2'   131.173 
LEU 'L-PEPTIDE LINKING' y LEUCINE         'C6 H13 N O2'   131.173 
LYS 'L-PEPTIDE LINKING' y LYSINE          'C6 H15 N2 O2'  147.195 
MET 'L-PEPTIDE LINKING' y METHIONINE      'C5 H11 N O2 S' 149.211 
PHE 'L-PEPTIDE LINKING' y PHENYLALANINE   'C9 H11 N O2'   165.189 
PRO 'L-PEPTIDE LINKING' y PROLINE         'C5 H9 N O2'     115.13 
SER 'L-PEPTIDE LINKING' y SERINE          'C3 H7 N O3'    105.093 
THR 'L-PEPTIDE LINKING' y THREONINE       'C4 H9 N O3'    119.119 
TRP 'L-PEPTIDE LINKING' y TRYPTOPHAN      'C11 H12 N2 O2' 204.225 
TYR 'L-PEPTIDE LINKING' y TYROSINE        'C9 H11 N O3'   181.189 
VAL 'L-PEPTIDE LINKING' y VALINE          'C5 H11 N O2'   117.146 
# 
loop_
_atom_type.symbol 
N 
C 
O 
S 
# 
loop_
_entity_poly_seq.entity_id 
_entity_poly_seq.num 
_entity_poly_seq.mon_id 
_entity_poly_seq.hetero 
1   1 GLN n 
1   2 ILE n 
1   3 ILE n 
1   4 GLY n 
1   5 GLY n 
1   6 HIS n 
1   7 GLU n 
1   8 VAL n 
1   9 THR n 
1  10 PRO n 
1  11 HIS n 
1  12 SER n 
1  13 ARG n 
1  14 PRO n 
1  15 TYR n 
1  16 MET n 
1  17 ALA n 
1  18 SER n 
1  19 VAL n 
1  20 ARG n 
1  21 PHE n 
1  22 GLY n 
1  23 GLY n 
1  24 GLN n 
1  25 HIS n 
1  26 HIS n 
1  27 CYS n 
1  28 GLY n 
1  29 GLY n 
1  30 PHE n 
1  31 LEU n 
1  32 LEU n 
1  33 ARG n 
1  34 ALA n 
1  35 ARG n 
1  36 TRP n 
1  37 VAL n 
1  38 VAL n 
1  39 SER n 
1  40 ALA n 
1  41 ALA n 
1  42 HIS n 
1  43 CYS n 
1  44 PHE n 
1  45 LEU n 
1  46 ARG n 
1  47 THR n 
1  48 GLY n 
1  49 LEU n 
1  50 VAL n 
1  51 VAL n 
1  52 LEU n 
1  53 GLY n 
1  54 ALA n 
1  55 HIS n 
1  56 VAL n 
1  57 LEU n 
1  58 SER n 
1  59 THR n 
1  60 ALA n 
1  61 GLU n 
1  62 PRO n 
1  63 THR n 
1  64 GLN n 
1  65 GLN n 
1  66 VAL n 
1  67 PHE n 
1  68 GLY n 
1  69 ILE n 
1  70 ASP n 
1  71 ALA n 
1  72 LEU n 
1  73 THR n 
1  74 THR n 
1  75 HIS n 
1  76 PRO n 
1  77 ASP n 
1  78 TYR n 
1  79 HIS n 
1  80 PRO n 
1  81 MET n 
1  82 THR n 
1  83 HIS n 
1  84 ALA n 
1  85 ASN n 
1  86 ASP n 
1  87 ILE n 
1  88 CYS n 
1  89 LEU n 
1  90 LEU n 
1  91 ARG n 
1  92 LEU n 
1  93 ASN n 
1  94 GLY n 
1  95 SER n 
1  96 ALA n 
1  97 VAL n 
1  98 LEU n 
1  99 GLY n 
1 100 PRO n 
1 101 ALA n 
1 102 VAL n 
1 103 GLY n 
1 104 LEU n 
1 105 LEU n 
1 106 ARG n 
1 107 PRO n 
1 108 PRO n 
1 109 GLY n 
1 110 ALA n 
1 111 PRO n 
1 112 PRO n 
1 113 THR n 
1 114 ALA n 
1 115 GLY n 
1 116 THR n 
1 117 ARG n 
1 118 CYS n 
1 119 ARG n 
1 120 VAL n 
1 121 ALA n 
1 122 GLY n 
1 123 TRP n 
1 124 GLY n 
1 125 PHE n 
1 126 VAL n 
1 127 SER n 
1 128 ASP n 
1 129 PHE n 
1 130 GLU n 
1 131 GLU n 
1 132 LEU n 
1 133 PRO n 
1 134 PRO n 
1 135 GLY n 
1 136 LEU n 
1 137 MET n 
1 138 GLU n 
1 139 ALA n 
1 140 LYS n 
1 141 VAL n 
1 142 ARG n 
1 143 VAL n 
1 144 LEU n 
1 145 ASP n 
1 146 PRO n 
1 147 ASP n 
1 148 VAL n 
1 149 CYS n 
1 150 ASN n 
1 151 SER n 
1 152 SER n 
1 153 TRP n 
1 154 LYS n 
1 155 GLY n 
1 156 HIS n 
1 157 LEU n 
1 158 THR n 
1 159 LEU n 
1 160 THR n 
1 161 MET n 
1 162 LEU n 
1 163 CYS n 
1 164 THR n 
1 165 ARG n 
1 166 SER n 
1 167 GLY n 
1 168 ASP n 
1 169 HIS n 
1 170 ARG n 
1 171 ARG n 
1 172 GLY n 
1 173 PHE n 
1 174 CYS n 
1 175 SER n 
1 176 ALA n 
1 177 ASP n 
1 178 SER n 
1 179 GLY n 
1 180 GLY n 
1 181 PRO n 
1 182 LEU n 
1 183 VAL n 
1 184 CYS n 
1 185 ARG n 
1 186 ASN n 
1 187 ARG n 
1 188 ALA n 
1 189 HIS n 
1 190 GLY n 
1 191 LEU n 
1 192 VAL n 
1 193 SER n 
1 194 PHE n 
1 195 SER n 
1 196 GLY n 
1 197 LEU n 
1 198 TRP n 
1 199 CYS n 
1 200 GLY n 
1 201 ASP n 
1 202 PRO n 
1 203 LYS n 
1 204 THR n 
1 205 PRO n 
1 206 ASP n 
1 207 VAL n 
1 208 TYR n 
1 209 THR n 
1 210 GLN n 
1 211 VAL n 
1 212 SER n 
1 213 ALA n 
1 214 PHE n 
1 215 VAL n 
1 216 ALA n 
1 217 TRP n 
1 218 ILE n 
1 219 TRP n 
1 220 ASP n 
1 221 VAL n 
1 222 VAL n 
1 223 ARG n 
1 224 ARG n 
1 225 SER n 
# 
loop_
_pdbx_poly_seq_scheme.asym_id 
_pdbx_poly_seq_scheme.entity_id 
_pdbx_poly_seq_scheme.seq_id 
_pdbx_poly_seq_scheme.mon_id 
_pdbx_poly_seq_scheme.ndb_seq_num 
_pdbx_poly_seq_scheme.pdb_seq_num 
_pdbx_poly_seq_scheme.auth_seq_num 
_pdbx_poly_seq_scheme.pdb_mon_id 
_pdbx_poly_seq_scheme.auth_mon_id 
_pdbx_poly_seq_scheme.pdb_strand_id 
_pdbx_poly_seq_scheme.pdb_ins_code 
_pdbx_poly_seq_scheme.hetero 
A 1   1 GLN   1 1   1   GLN GLN A ? n 
A 1   2 ILE   2 2   2   ILE ILE A ? n 
A 1   3 ILE   3 3   3   ILE ILE A ? n 
A 1   4 GLY   4 4   4   GLY GLY A ? n 
A 1   5 GLY   5 5   5   GLY GLY A ? n 
A 1   6 HIS   6 6   6   HIS HIS A ? n 
A 1   7 GLU   7 7   7   GLU GLU A ? n 
A 1   8 VAL   8 8   8   VAL VAL A ? n 
A 1   9 THR   9 9   9   THR THR A ? n 
A 1  10 PRO  10 10  10  PRO PRO A ? n 
A 1  11 HIS  11 11  11  HIS HIS A ? n 
A 1  12 SER  12 12  12  SER SER A ? n 
A 1  13 ARG  13 13  13  ARG ARG A ? n 
A 1  14 PRO  14 14  14  PRO PRO A ? n 
A 1  15 TYR  15 15  15  TYR TYR A ? n 
A 1  16 MET  16 16  16  MET MET A ? n 
A 1  17 ALA  17 17  17  ALA ALA A ? n 
A 1  18 SER  18 18  18  SER SER A ? n 
A 1  19 VAL  19 19  19  VAL VAL A ? n 
A 1  20 ARG  20 20  20  ARG ARG A ? n 
A 1  21 PHE  21 21  21  PHE PHE A ? n 
A 1  22 GLY  22 22  22  GLY GLY A ? n 
A 1  23 GLY  23 23  23  GLY GLY A ? n 
A 1  24 GLN  24 24  24  GLN GLN A ? n 
A 1  25 HIS  25 25  25  HIS HIS A ? n 
A 1  26 HIS  26 26  26  HIS HIS A ? n 
A 1  27 CYS  27 27  27  CYS CYS A ? n 
A 1  28 GLY  28 28  28  GLY GLY A ? n 
A 1  29 GLY  29 29  29  GLY GLY A ? n 
A 1  30 PHE  30 30  30  PHE PHE A ? n 
A 1  31 LEU  31 31  31  LEU LEU A ? n 
A 1  32 LEU  32 32  32  LEU LEU A ? n 
A 1  33 ARG  33 33  33  ARG ARG A ? n 
A 1  34 ALA  34 34  34  ALA ALA A ? n 
A 1  35 ARG  35 35  35  ARG ARG A ? n 
A 1  36 TRP  36 36  36  TRP TRP A ? n 
A 1  37 VAL  37 37  37  VAL VAL A ? n 
A 1  38 VAL  38 38  38  VAL VAL A ? n 
A 1  39 SER  39 39  39  SER SER A ? n 
A 1  40 ALA  40 40  40  ALA ALA A ? n 
A 1  41 ALA  41 41  41  ALA ALA A ? n 
A 1  42 HIS  42 42  42  HIS HIS A ? n 
A 1  43 CYS  43 43  43  CYS CYS A ? n 
A 1  44 PHE  44 44  44  PHE PHE A ? n 
A 1  45 LEU  45 45  45  LEU LEU A ? n 
A 1  46 ARG  46 46  46  ARG ARG A ? n 
A 1  47 THR  47 47  47  THR THR A ? n 
A 1  48 GLY  48 48  48  GLY GLY A ? n 
A 1  49 LEU  49 49  49  LEU LEU A ? n 
A 1  50 VAL  50 50  50  VAL VAL A ? n 
A 1  51 VAL  51 51  51  VAL VAL A ? n 
A 1  52 LEU  52 52  52  LEU LEU A ? n 
A 1  53 GLY  53 53  53  GLY GLY A ? n 
A 1  54 ALA  54 54  54  ALA ALA A ? n 
A 1  55 HIS  55 55  55  HIS HIS A ? n 
A 1  56 VAL  56 56  56  VAL VAL A ? n 
A 1  57 LEU  57 57  57  LEU LEU A ? n 
A 1  58 SER  58 58  58  SER SER A ? n 
A 1  59 THR  59 59  59  THR THR A ? n 
A 1  60 ALA  60 60  60  ALA ALA A ? n 
A 1  61 GLU  61 61  61  GLU GLU A ? n 
A 1  62 PRO  62 62  62  PRO PRO A ? n 
A 1  63 THR  63 63  63  THR THR A ? n 
A 1  64 GLN  64 64  64  GLN GLN A ? n 
A 1  65 GLN  65 65  65  GLN GLN A ? n 
A 1  66 VAL  66 66  66  VAL VAL A ? n 
A 1  67 PHE  67 67  67  PHE PHE A ? n 
A 1  68 GLY  68 68  68  GLY GLY A ? n 
A 1  69 ILE  69 69  69  ILE ILE A ? n 
A 1  70 ASP  70 70  70  ASP ASP A ? n 
A 1  71 ALA  71 71  71  ALA ALA A ? n 
A 1  72 LEU  72 72  72  LEU LEU A ? n 
A 1  73 THR  73 73  73  THR THR A ? n 
A 1  74 THR  74 74  74  THR THR A ? n 
A 1  75 HIS  75 75  75  HIS HIS A ? n 
A 1  76 PRO  76 76  76  PRO PRO A ? n 
A 1  77 ASP  77 77  77  ASP ASP A ? n 
A 1  78 TYR  78 78  78  TYR TYR A ? n 
A 1  79 HIS  79 79  79  HIS HIS A ? n 
A 1  80 PRO  80 80  80  PRO PRO A ? n 
A 1  81 MET  81 81  81  MET MET A ? n 
A 1  82 THR  82 82  82  THR THR A ? n 
A 1  83 HIS  83 83  83  HIS HIS A ? n 
A 1  84 ALA  84 84  84  ALA ALA A ? n 
A 1  85 ASN  85 85  85  ASN ASN A ? n 
A 1  86 ASP  86 86  86  ASP ASP A ? n 
A 1  87 ILE  87 87  87  ILE ILE A ? n 
A 1  88 CYS  88 88  88  CYS CYS A ? n 
A 1  89 LEU  89 89  89  LEU LEU A ? n 
A 1  90 LEU  90 90  90  LEU LEU A ? n 
A 1  91 ARG  91 91  91  ARG ARG A ? n 
A 1  92 LEU  92 92  92  LEU LEU A ? n 
A 1  93 ASN  93 93  93  ASN ASN A ? n 
A 1  94 GLY  94 94  94  GLY GLY A ? n 
A 1  95 SER  95 95  95  SER SER A ? n 
A 1  96 ALA  96 96  96  ALA ALA A ? n 
A 1  97 VAL  97 97  97  VAL VAL A ? n 
A 1  98 LEU  98 98  98  LEU LEU A ? n 
A 1  99 GLY  99 99  99  GLY GLY A ? n 
A 1 100 PRO 100 100 100 PRO PRO A ? n 
A 1 101 ALA 101 101 101 ALA ALA A ? n 
A 1 102 VAL 102 102 102 VAL VAL A ? n 
A 1 103 GLY 103 103 103 GLY GLY A ? n 
A 1 104 LEU 104 104 104 LEU LEU A ? n 
A 1 105 LEU 105 105 105 LEU LEU A ? n 
A 1 106 ARG 106 106 106 ARG ARG A ? n 
A 1 107 PRO 107 107 107 PRO PRO A ? n 
A 1 108 PRO 108 108 108 PRO PRO A ? n 
A 1 109 GLY 109 109 109 GLY GLY A ? n 
A 1 110 ALA 110 110 110 ALA ALA A ? n 
A 1 111 PRO 111 111 111 PRO PRO A ? n 
A 1 112 PRO 112 112 112 PRO PRO A ? n 
A 1 113 THR 113 113 113 THR THR A ? n 
A 1 114 ALA 114 114 114 ALA ALA A ? n 
A 1 115 GLY 115 115 115 GLY GLY A ? n 
A 1 116 THR 116 116 116 THR THR A ? n 
A 1 117 ARG 117 117 117 ARG ARG A ? n 
A 1 118 CYS 118 118 118 CYS CYS A ? n 
A 1 119 ARG 119 119 119 ARG ARG A ? n 
A 1 120 VAL 120 120 120 VAL VAL A ? n 
A 1 121 ALA 121 121 121 ALA ALA A ? n 
A 1 122 GLY 122 122 122 GLY GLY A ? n 
A 1 123 TRP 123 123 123 TRP TRP A ? n 
A 1 124 GLY 124 124 124 GLY GLY A ? n 
A 1 125 PHE 125 125 125 PHE PHE A ? n 
A 1 126 VAL 126 126 126 VAL VAL A ? n 
A 1 127 SER 127 127 127 SER SER A ? n 
A 1 128 ASP 128 128 128 ASP ASP A ? n 
A 1 129 PHE 129 129 129 PHE PHE A ? n 
A 1 130 GLU 130 130 130 GLU GLU A ? n 
A 1 131 GLU 131 131 131 GLU GLU A ? n 
A 1 132 LEU 132 132 132 LEU LEU A ? n 
A 1 133 PRO 133 133 133 PRO PRO A ? n 
A 1 134 PRO 134 134 134 PRO PRO A ? n 
A 1 135 GLY 135 135 135 GLY GLY A ? n 
A 1 136 LEU 136 136 136 LEU LEU A ? n 
A 1 137 MET 137 137 137 MET MET A ? n 
A 1 138 GLU 138 138 138 GLU GLU A ? n 
A 1 139 ALA 139 139 139 ALA ALA A ? n 
A 1 140 LYS 140 140 140 LYS LYS A ? n 
A 1 141 VAL 141 141 141 VAL VAL A ? n 
A 1 142 ARG 142 142 142 ARG ARG A ? n 
A 1 143 VAL 143 143 143 VAL VAL A ? n 
A 1 144 LEU 144 144 144 LEU LEU A ? n 
A 1 145 ASP 145 145 145 ASP ASP A ? n 
A 1 146 PRO 146 146 146 PRO PRO A ? n 
A 1 147 ASP 147 147 147 ASP ASP A ? n 
A 1 148 VAL 148 148 148 VAL VAL A ? n 
A 1 149 CYS 149 149 149 CYS CYS A ? n 
A 1 150 ASN 150 150 150 ASN ASN A ? n 
A 1 151 SER 151 151 151 SER SER A ? n 
A 1 152 SER 152 152 152 SER SER A ? n 
A 1 153 TRP 153 153 153 TRP TRP A ? n 
A 1 154 LYS 154 154 154 LYS LYS A ? n 
A 1 155 GLY 155 155 155 GLY GLY A ? n 
A 1 156 HIS 156 156 156 HIS HIS A ? n 
A 1 157 LEU 157 157 157 LEU LEU A ? n 
A 1 158 THR 158 158 158 THR THR A ? n 
A 1 159 LEU 159 159 159 LEU LEU A ? n 
A 1 160 THR 160 160 160 THR THR A ? n 
A 1 161 MET 161 161 161 MET MET A ? n 
A 1 162 LEU 162 162 162 LEU LEU A ? n 
A 1 163 CYS 163 163 163 CYS CYS A ? n 
A 1 164 THR 164 164 164 THR THR A ? n 
A 1 165 ARG 165 165 165 ARG ARG A ? n 
A 1 166 SER 166 166 166 SER SER A ? n 
A 1 167 GLY 167 167 167 GLY GLY A ? n 
A 1 168 ASP 168 168 168 ASP ASP A ? n 
A 1 169 HIS 169 169 169 HIS HIS A ? n 
A 1 170 ARG 170 170 170 ARG ARG A ? n 
A 1 171 ARG 171 171 171 ARG ARG A ? n 
A 1 172 GLY 172 172 172 GLY GLY A ? n 
A 1 173 PHE 173 173 173 PHE PHE A ? n 
A 1 174 CYS 174 174 174 CYS CYS A ? n 
A 1 175 SER 175 175 175 SER SER A ? n 
A 1 176 ALA 176 176 176 ALA ALA A ? n 
A 1 177 ASP 177 177 177 ASP ASP A ? n 
A 1 178 SER 178 178 178 SER SER A ? n 
A 1 179 GLY 179 179 179 GLY GLY A ? n 
A 1 180 GLY 180 180 180 GLY GLY A ? n 
A 1 181 PRO 181 181 181 PRO PRO A ? n 
A 1 182 LEU 182 182 182 LEU LEU A ? n 
A 1 183 VAL 183 183 183 VAL VAL A ? n 
A 1 184 CYS 184 184 184 CYS CYS A ? n 
A 1 185 ARG 185 185 185 ARG ARG A ? n 
A 1 186 ASN 186 186 186 ASN ASN A ? n 
A 1 187 ARG 187 187 187 ARG ARG A ? n 
A 1 188 ALA 188 188 188 ALA ALA A ? n 
A 1 189 HIS 189 189 189 HIS HIS A ? n 
A 1 190 GLY 190 190 190 GLY GLY A ? n 
A 1 191 LEU 191 191 191 LEU LEU A ? n 
A 1 192 VAL 192 192 192 VAL VAL A ? n 
A 1 193 SER 193 193 193 SER SER A ? n 
A 1 194 PHE 194 194 194 PHE PHE A ? n 
A 1 195 SER 195 195 195 SER SER A ? n 
A 1 196 GLY 196 196 196 GLY GLY A ? n 
A 1 197 LEU 197 197 197 LEU LEU A ? n 
A 1 198 TRP 198 198 198 TRP TRP A ? n 
A 1 199 CYS 199 199 199 CYS CYS A ? n 
A 1 200 GLY 200 200 200 GLY GLY A ? n 
A 1 201 ASP 201 201 201 ASP ASP A ? n 
A 1 202 PRO 202 202 202 PRO PRO A ? n 
A 1 203 LYS 203 203 203 LYS LYS A ? n 
A 1 204 THR 204 204 204 THR THR A ? n 
A 1 205 PRO 205 205 205 PRO PRO A ? n 
A 1 206 ASP 206 206 206 ASP ASP A ? n 
A 1 207 VAL 207 207 207 VAL VAL A ? n 
A 1 208 TYR 208 208 208 TYR TYR A ? n 
A 1 209 THR 209 209 209 THR THR A ? n 
A 1 210 GLN 210 210 210 GLN GLN A ? n 
A 1 211 VAL 211 211 211 VAL VAL A ? n 
A 1 212 SER 212 212 212 SER SER A ? n 
A 1 213 ALA 213 213 213 ALA ALA A ? n 
A 1 214 PHE 214 214 214 PHE PHE A ? n 
A 1 215 VAL 215 215 215 VAL VAL A ? n 
A 1 216 ALA 216 216 216 ALA ALA A ? n 
A 1 217 TRP 217 217 217 TRP TRP A ? n 
A 1 218 ILE 218 218 218 ILE ILE A ? n 
A 1 219 TRP 219 219 219 TRP TRP A ? n 
A 1 220 ASP 220 220 220 ASP ASP A ? n 
A 1 221 VAL 221 221 221 VAL VAL A ? n 
A 1 222 VAL 222 222 222 VAL VAL A ? n 
A 1 223 ARG 223 223 223 ARG ARG A ? n 
A 1 224 ARG 224 224 224 ARG ARG A ? n 
A 1 225 SER 225 225 225 SER SER A ? n 
# 
loop_
_atom_site.group_PDB 
_atom_site.id 
_atom_site.type_symbol 
_atom_site.label_atom_id 
_atom_site.label_alt_id 
_atom_site.label_comp_id 
_atom_site.label_asym_id 
_atom_site.label_entity_id 
_atom_site.label_seq_id 
_atom_site.pdbx_PDB_ins_code 
_atom_site.Cartn_x 
_atom_site.Cartn_y 
_atom_site.Cartn_z 
_atom_site.occupancy 
_atom_site.B_iso_or_equiv 
_atom_site.pdbx_formal_charge 
_atom_site.auth_seq_id 
_atom_site.auth_comp_id 
_atom_site.auth_asym_id 
_atom_site.auth_atom_id 
_atom_site.pdbx_PDB_model_num 
ATOM 1    N N   ? GLN A 1   1 ?   6.543   5.319   4.799 1.000 51.360 ? 1   GLN A N   1 
ATOM 2    C CA  ? GLN A 1   1 ?   6.657   6.760   4.600 1.000 51.360 ? 1   GLN A CA  1 
ATOM 3    C C   ? GLN A 1   1 ?   6.776   7.102   3.118 1.000 51.360 ? 1   GLN A C   1 
ATOM 4    C CB  ? GLN A 1   1 ?   7.858   7.315   5.366 1.000 51.360 ? 1   GLN A CB  1 
ATOM 5    O O   ? GLN A 1   1 ?   7.542   6.469   2.389 1.000 51.360 ? 1   GLN A O   1 
ATOM 6    C CG  ? GLN A 1   1 ?   7.895   8.835   5.434 1.000 51.360 ? 1   GLN A CG  1 
ATOM 7    C CD  ? GLN A 1   1 ?   9.077   9.359   6.229 1.000 51.360 ? 1   GLN A CD  1 
ATOM 8    N NE2 ? GLN A 1   1 ?   9.151  10.677   6.383 1.000 51.360 ? 1   GLN A NE2 1 
ATOM 9    O OE1 ? GLN A 1   1 ?   9.916   8.585   6.701 1.000 51.360 ? 1   GLN A OE1 1 
ATOM 10   N N   ? ILE A 1   2 ?   5.845   7.875   2.675 1.000 69.870 ? 2   ILE A N   1 
ATOM 11   C CA  ? ILE A 1   2 ?   5.926   8.530   1.374 1.000 69.870 ? 2   ILE A CA  1 
ATOM 12   C C   ? ILE A 1   2 ?   6.988   9.627   1.415 1.000 69.870 ? 2   ILE A C   1 
ATOM 13   C CB  ? ILE A 1   2 ?   4.562   9.121   0.953 1.000 69.870 ? 2   ILE A CB  1 
ATOM 14   O O   ? ILE A 1   2 ?   6.856  10.601   2.159 1.000 69.870 ? 2   ILE A O   1 
ATOM 15   C CG1 ? ILE A 1   2 ?   3.487   8.028   0.945 1.000 69.870 ? 2   ILE A CG1 1 
ATOM 16   C CG2 ? ILE A 1   2 ?   4.666   9.797  -0.417 1.000 69.870 ? 2   ILE A CG2 1 
ATOM 17   C CD1 ? ILE A 1   2 ?   3.745   6.913  -0.060 1.000 69.870 ? 2   ILE A CD1 1 
ATOM 18   N N   ? ILE A 1   3 ?   8.204   9.401   0.997 1.000 75.430 ? 3   ILE A N   1 
ATOM 19   C CA  ? ILE A 1   3 ?   9.300  10.363   0.964 1.000 75.430 ? 3   ILE A CA  1 
ATOM 20   C C   ? ILE A 1   3 ?   8.936  11.529   0.048 1.000 75.430 ? 3   ILE A C   1 
ATOM 21   C CB  ? ILE A 1   3 ?  10.617   9.704   0.496 1.000 75.430 ? 3   ILE A CB  1 
ATOM 22   O O   ? ILE A 1   3 ?   8.526  11.322  -1.096 1.000 75.430 ? 3   ILE A O   1 
ATOM 23   C CG1 ? ILE A 1   3 ?  10.983   8.531   1.413 1.000 75.430 ? 3   ILE A CG1 1 
ATOM 24   C CG2 ? ILE A 1   3 ?  11.748  10.734   0.445 1.000 75.430 ? 3   ILE A CG2 1 
ATOM 25   C CD1 ? ILE A 1   3 ?  12.252   7.797   1.002 1.000 75.430 ? 3   ILE A CD1 1 
ATOM 26   N N   ? GLY A 1   4 ?   9.036  12.784   0.740 1.000 76.970 ? 4   GLY A N   1 
ATOM 27   C CA  ? GLY A 1   4 ?   8.781  13.947  -0.095 1.000 76.970 ? 4   GLY A CA  1 
ATOM 28   C C   ? GLY A 1   4 ?   7.306  14.178  -0.364 1.000 76.970 ? 4   GLY A C   1 
ATOM 29   O O   ? GLY A 1   4 ?   6.944  14.872  -1.316 1.000 76.970 ? 4   GLY A O   1 
ATOM 30   N N   ? GLY A 1   5 ?   6.373  13.445   0.508 1.000 84.830 ? 5   GLY A N   1 
ATOM 31   C CA  ? GLY A 1   5 ?   4.931  13.584   0.372 1.000 84.830 ? 5   GLY A CA  1 
ATOM 32   C C   ? GLY A 1   5 ?   4.339  14.612   1.318 1.000 84.830 ? 5   GLY A C   1 
ATOM 33   O O   ? GLY A 1   5 ?   5.072  15.361   1.967 1.000 84.830 ? 5   GLY A O   1 
ATOM 34   N N   ? HIS A 1   6 ?   3.135  14.779   1.277 1.000 90.560 ? 6   HIS A N   1 
ATOM 35   C CA  ? HIS A 1   6 ?   2.381  15.691   2.129 1.000 90.560 ? 6   HIS A CA  1 
ATOM 36   C C   ? HIS A 1   6 ?   1.209  14.980   2.797 1.000 90.560 ? 6   HIS A C   1 
ATOM 37   C CB  ? HIS A 1   6 ?   1.877  16.888   1.320 1.000 90.560 ? 6   HIS A CB  1 
ATOM 38   O O   ? HIS A 1   6 ?   0.737  13.953   2.302 1.000 90.560 ? 6   HIS A O   1 
ATOM 39   C CG  ? HIS A 1   6 ?   0.932  16.514   0.223 1.000 90.560 ? 6   HIS A CG  1 
ATOM 40   C CD2 ? HIS A 1   6 ?  -0.421  16.518   0.175 1.000 90.560 ? 6   HIS A CD2 1 
ATOM 41   N ND1 ? HIS A 1   6 ?   1.360  16.069  -1.009 1.000 90.560 ? 6   HIS A ND1 1 
ATOM 42   C CE1 ? HIS A 1   6 ?   0.308  15.815  -1.769 1.000 90.560 ? 6   HIS A CE1 1 
ATOM 43   N NE2 ? HIS A 1   6 ?  -0.785  16.079  -1.074 1.000 90.560 ? 6   HIS A NE2 1 
ATOM 44   N N   ? GLU A 1   7 ?   0.864  15.473   3.985 1.000 94.280 ? 7   GLU A N   1 
ATOM 45   C CA  ? GLU A 1   7 ?  -0.318  14.925   4.644 1.000 94.280 ? 7   GLU A CA  1 
ATOM 46   C C   ? GLU A 1   7 ?  -1.569  15.136   3.797 1.000 94.280 ? 7   GLU A C   1 
ATOM 47   C CB  ? GLU A 1   7 ?  -0.505  15.558   6.025 1.000 94.280 ? 7   GLU A CB  1 
ATOM 48   O O   ? GLU A 1   7 ?  -1.792  16.227   3.268 1.000 94.280 ? 7   GLU A O   1 
ATOM 49   C CG  ? GLU A 1   7 ?  -1.643  14.949   6.832 1.000 94.280 ? 7   GLU A CG  1 
ATOM 50   C CD  ? GLU A 1   7 ?  -1.747  15.510   8.241 1.000 94.280 ? 7   GLU A CD  1 
ATOM 51   O OE1 ? GLU A 1   7 ?  -2.660  15.098   8.992 1.000 94.280 ? 7   GLU A OE1 1 
ATOM 52   O OE2 ? GLU A 1   7 ?  -0.909  16.368   8.597 1.000 94.280 ? 7   GLU A OE2 1 
ATOM 53   N N   ? VAL A 1   8 ?  -2.369  14.084   3.673 1.000 94.100 ? 8   VAL A N   1 
ATOM 54   C CA  ? VAL A 1   8 ?  -3.598  14.198   2.893 1.000 94.100 ? 8   VAL A CA  1 
ATOM 55   C C   ? VAL A 1   8 ?  -4.681  14.873   3.732 1.000 94.100 ? 8   VAL A C   1 
ATOM 56   C CB  ? VAL A 1   8 ?  -4.087  12.819   2.399 1.000 94.100 ? 8   VAL A CB  1 
ATOM 57   O O   ? VAL A 1   8 ?  -4.597  14.899   4.962 1.000 94.100 ? 8   VAL A O   1 
ATOM 58   C CG1 ? VAL A 1   8 ?  -3.027  12.150   1.527 1.000 94.100 ? 8   VAL A CG1 1 
ATOM 59   C CG2 ? VAL A 1   8 ?  -4.449  11.926   3.585 1.000 94.100 ? 8   VAL A CG2 1 
ATOM 60   N N   ? THR A 1   9 ?  -5.659  15.455   2.930 1.000 95.460 ? 9   THR A N   1 
ATOM 61   C CA  ? THR A 1   9 ?  -6.856  15.886   3.644 1.000 95.460 ? 9   THR A CA  1 
ATOM 62   C C   ? THR A 1   9 ?  -7.526  14.704   4.340 1.000 95.460 ? 9   THR A C   1 
ATOM 63   C CB  ? THR A 1   9 ?  -7.862  16.561   2.692 1.000 95.460 ? 9   THR A CB  1 
ATOM 64   O O   ? THR A 1   9 ?  -7.666  13.629   3.753 1.000 95.460 ? 9   THR A O   1 
ATOM 65   C CG2 ? THR A 1   9 ?  -9.077  17.079   3.454 1.000 95.460 ? 9   THR A CG2 1 
ATOM 66   O OG1 ? THR A 1   9 ?  -7.222  17.660   2.032 1.000 95.460 ? 9   THR A OG1 1 
ATOM 67   N N   ? PRO A 1  10 ?  -7.820  14.841   5.647 1.000 96.040 ? 10  PRO A N   1 
ATOM 68   C CA  ? PRO A 1  10 ?  -8.462  13.731   6.354 1.000 96.040 ? 10  PRO A CA  1 
ATOM 69   C C   ? PRO A 1  10 ?  -9.610  13.110   5.561 1.000 96.040 ? 10  PRO A C   1 
ATOM 70   C CB  ? PRO A 1  10 ?  -8.977  14.382   7.640 1.000 96.040 ? 10  PRO A CB  1 
ATOM 71   O O   ? PRO A 1  10 ? -10.452  13.831   5.020 1.000 96.040 ? 10  PRO A O   1 
ATOM 72   C CG  ? PRO A 1  10 ?  -8.037  15.516   7.896 1.000 96.040 ? 10  PRO A CG  1 
ATOM 73   C CD  ? PRO A 1  10 ?  -7.641  16.115   6.578 1.000 96.040 ? 10  PRO A CD  1 
ATOM 74   N N   ? HIS A 1  11 ?  -9.455  11.719   5.418 1.000 94.750 ? 11  HIS A N   1 
ATOM 75   C CA  ? HIS A 1  11 ? -10.487  10.855   4.855 1.000 94.750 ? 11  HIS A CA  1 
ATOM 76   C C   ? HIS A 1  11 ? -10.672  11.118   3.365 1.000 94.750 ? 11  HIS A C   1 
ATOM 77   C CB  ? HIS A 1  11 ? -11.812  11.053   5.593 1.000 94.750 ? 11  HIS A CB  1 
ATOM 78   O O   ? HIS A 1  11 ? -11.715  10.785   2.797 1.000 94.750 ? 11  HIS A O   1 
ATOM 79   C CG  ? HIS A 1  11 ? -11.726  10.792   7.063 1.000 94.750 ? 11  HIS A CG  1 
ATOM 80   C CD2 ? HIS A 1  11 ? -11.985  11.592   8.124 1.000 94.750 ? 11  HIS A CD2 1 
ATOM 81   N ND1 ? HIS A 1  11 ? -11.327   9.579   7.581 1.000 94.750 ? 11  HIS A ND1 1 
ATOM 82   C CE1 ? HIS A 1  11 ? -11.346   9.644   8.902 1.000 94.750 ? 11  HIS A CE1 1 
ATOM 83   N NE2 ? HIS A 1  11 ? -11.741  10.854   9.257 1.000 94.750 ? 11  HIS A NE2 1 
ATOM 84   N N   ? SER A 1  12 ?  -9.755  11.813   2.693 1.000 95.980 ? 12  SER A N   1 
ATOM 85   C CA  ? SER A 1  12 ?  -9.737  12.012   1.248 1.000 95.980 ? 12  SER A CA  1 
ATOM 86   C C   ? SER A 1  12 ?  -9.262  10.757   0.523 1.000 95.980 ? 12  SER A C   1 
ATOM 87   C CB  ? SER A 1  12 ?  -8.840  13.194   0.880 1.000 95.980 ? 12  SER A CB  1 
ATOM 88   O O   ? SER A 1  12 ?  -9.428  10.635  -0.692 1.000 95.980 ? 12  SER A O   1 
ATOM 89   O OG  ? SER A 1  12 ?  -7.502  12.954   1.282 1.000 95.980 ? 12  SER A OG  1 
ATOM 90   N N   ? ARG A 1  13 ?  -8.763   9.777   1.165 1.000 96.900 ? 13  ARG A N   1 
ATOM 91   C CA  ? ARG A 1  13 ?  -8.420   8.439   0.695 1.000 96.900 ? 13  ARG A CA  1 
ATOM 92   C C   ? ARG A 1  13 ?  -9.186   7.373   1.470 1.000 96.900 ? 13  ARG A C   1 
ATOM 93   C CB  ? ARG A 1  13 ?  -6.914   8.195   0.818 1.000 96.900 ? 13  ARG A CB  1 
ATOM 94   O O   ? ARG A 1  13 ?  -8.601   6.636   2.267 1.000 96.900 ? 13  ARG A O   1 
ATOM 95   C CG  ? ARG A 1  13 ?  -6.063   9.194   0.050 1.000 96.900 ? 13  ARG A CG  1 
ATOM 96   C CD  ? ARG A 1  13 ?  -6.292   9.093  -1.452 1.000 96.900 ? 13  ARG A CD  1 
ATOM 97   N NE  ? ARG A 1  13 ?  -5.435  10.015  -2.191 1.000 96.900 ? 13  ARG A NE  1 
ATOM 98   N NH1 ? ARG A 1  13 ?  -6.866  11.819  -2.006 1.000 96.900 ? 13  ARG A NH1 1 
ATOM 99   N NH2 ? ARG A 1  13 ?  -4.875  12.040  -3.120 1.000 96.900 ? 13  ARG A NH2 1 
ATOM 100  C CZ  ? ARG A 1  13 ?  -5.727  11.289  -2.437 1.000 96.900 ? 13  ARG A CZ  1 
ATOM 101  N N   ? PRO A 1  14 ? -10.420   7.178   1.229 1.000 97.310 ? 14  PRO A N   1 
ATOM 102  C CA  ? PRO A 1  14 ? -11.306   6.360   2.061 1.000 97.310 ? 14  PRO A CA  1 
ATOM 103  C C   ? PRO A 1  14 ? -11.097   4.862   1.851 1.000 97.310 ? 14  PRO A C   1 
ATOM 104  C CB  ? PRO A 1  14 ? -12.706   6.785   1.608 1.000 97.310 ? 14  PRO A CB  1 
ATOM 105  O O   ? PRO A 1  14 ? -11.636   4.048   2.605 1.000 97.310 ? 14  PRO A O   1 
ATOM 106  C CG  ? PRO A 1  14 ? -12.533   7.218   0.188 1.000 97.310 ? 14  PRO A CG  1 
ATOM 107  C CD  ? PRO A 1  14 ? -11.198   7.893   0.055 1.000 97.310 ? 14  PRO A CD  1 
ATOM 108  N N   ? TYR A 1  15 ? -10.213   4.479   0.939 1.000 97.970 ? 15  TYR A N   1 
ATOM 109  C CA  ? TYR A 1  15 ?  -9.920   3.086   0.624 1.000 97.970 ? 15  TYR A CA  1 
ATOM 110  C C   ? TYR A 1  15 ?  -8.725   2.584   1.427 1.000 97.970 ? 15  TYR A C   1 
ATOM 111  C CB  ? TYR A 1  15 ?  -9.648   2.918  -0.874 1.000 97.970 ? 15  TYR A CB  1 
ATOM 112  O O   ? TYR A 1  15 ?  -8.416   1.391   1.412 1.000 97.970 ? 15  TYR A O   1 
ATOM 113  C CG  ? TYR A 1  15 ?  -8.685   3.937  -1.434 1.000 97.970 ? 15  TYR A CG  1 
ATOM 114  C CD1 ? TYR A 1  15 ?  -9.143   5.023  -2.177 1.000 97.970 ? 15  TYR A CD1 1 
ATOM 115  C CD2 ? TYR A 1  15 ?  -7.316   3.815  -1.222 1.000 97.970 ? 15  TYR A CD2 1 
ATOM 116  C CE1 ? TYR A 1  15 ?  -8.260   5.963  -2.697 1.000 97.970 ? 15  TYR A CE1 1 
ATOM 117  C CE2 ? TYR A 1  15 ?  -6.423   4.749  -1.737 1.000 97.970 ? 15  TYR A CE2 1 
ATOM 118  O OH  ? TYR A 1  15 ?  -6.024   6.746  -2.984 1.000 97.970 ? 15  TYR A OH  1 
ATOM 119  C CZ  ? TYR A 1  15 ?  -6.904   5.818  -2.472 1.000 97.970 ? 15  TYR A CZ  1 
ATOM 120  N N   ? MET A 1  16 ?  -8.015   3.478   2.113 1.000 97.800 ? 16  MET A N   1 
ATOM 121  C CA  ? MET A 1  16 ?  -6.787   3.114   2.815 1.000 97.800 ? 16  MET A CA  1 
ATOM 122  C C   ? MET A 1  16 ?  -7.079   2.146   3.957 1.000 97.800 ? 16  MET A C   1 
ATOM 123  C CB  ? MET A 1  16 ?  -6.085   4.362   3.353 1.000 97.800 ? 16  MET A CB  1 
ATOM 124  O O   ? MET A 1  16 ?  -8.052   2.323   4.693 1.000 97.800 ? 16  MET A O   1 
ATOM 125  C CG  ? MET A 1  16 ?  -5.425   5.206   2.276 1.000 97.800 ? 16  MET A CG  1 
ATOM 126  S SD  ? MET A 1  16 ?  -4.164   4.272   1.324 1.000 97.800 ? 16  MET A SD  1 
ATOM 127  C CE  ? MET A 1  16 ?  -2.951   3.946   2.633 1.000 97.800 ? 16  MET A CE  1 
ATOM 128  N N   ? ALA A 1  17 ?  -6.199   1.163   4.032 1.000 97.790 ? 17  ALA A N   1 
ATOM 129  C CA  ? ALA A 1  17 ?  -6.258   0.176   5.107 1.000 97.790 ? 17  ALA A CA  1 
ATOM 130  C C   ? ALA A 1  17 ?  -4.911   0.053   5.813 1.000 97.790 ? 17  ALA A C   1 
ATOM 131  C CB  ? ALA A 1  17 ?  -6.695  -1.181   4.560 1.000 97.790 ? 17  ALA A CB  1 
ATOM 132  O O   ? ALA A 1  17 ?  -3.861   0.064   5.167 1.000 97.790 ? 17  ALA A O   1 
ATOM 133  N N   ? SER A 1  18 ?  -5.027  -0.004   7.149 1.000 97.050 ? 18  SER A N   1 
ATOM 134  C CA  ? SER A 1  18 ?  -3.849  -0.295   7.958 1.000 97.050 ? 18  SER A CA  1 
ATOM 135  C C   ? SER A 1  18 ?  -3.900  -1.712   8.520 1.000 97.050 ? 18  SER A C   1 
ATOM 136  C CB  ? SER A 1  18 ?  -3.722   0.711   9.103 1.000 97.050 ? 18  SER A CB  1 
ATOM 137  O O   ? SER A 1  18 ?  -4.897  -2.110   9.125 1.000 97.050 ? 18  SER A O   1 
ATOM 138  O OG  ? SER A 1  18 ?  -2.626   0.385   9.941 1.000 97.050 ? 18  SER A OG  1 
ATOM 139  N N   ? VAL A 1  19 ?  -2.807  -2.431   8.252 1.000 95.940 ? 19  VAL A N   1 
ATOM 140  C CA  ? VAL A 1  19 ?  -2.646  -3.749   8.857 1.000 95.940 ? 19  VAL A CA  1 
ATOM 141  C C   ? VAL A 1  19 ?  -1.716  -3.654  10.064 1.000 95.940 ? 19  VAL A C   1 
ATOM 142  C CB  ? VAL A 1  19 ?  -2.097  -4.776   7.841 1.000 95.940 ? 19  VAL A CB  1 
ATOM 143  O O   ? VAL A 1  19 ?  -0.569  -3.219   9.940 1.000 95.940 ? 19  VAL A O   1 
ATOM 144  C CG1 ? VAL A 1  19 ?  -2.031  -6.169   8.463 1.000 95.940 ? 19  VAL A CG1 1 
ATOM 145  C CG2 ? VAL A 1  19 ?  -2.958  -4.791   6.579 1.000 95.940 ? 19  VAL A CG2 1 
ATOM 146  N N   ? ARG A 1  20 ?  -2.260  -4.129  11.241 1.000 94.300 ? 20  ARG A N   1 
ATOM 147  C CA  ? ARG A 1  20 ?  -1.534  -3.983  12.499 1.000 94.300 ? 20  ARG A CA  1 
ATOM 148  C C   ? ARG A 1  20 ?  -1.092  -5.340  13.036 1.000 94.300 ? 20  ARG A C   1 
ATOM 149  C CB  ? ARG A 1  20 ?  -2.397  -3.264  13.538 1.000 94.300 ? 20  ARG A CB  1 
ATOM 150  O O   ? ARG A 1  20 ?  -1.862  -6.303  13.015 1.000 94.300 ? 20  ARG A O   1 
ATOM 151  C CG  ? ARG A 1  20 ?  -2.728  -1.826  13.175 1.000 94.300 ? 20  ARG A CG  1 
ATOM 152  C CD  ? ARG A 1  20 ?  -3.526  -1.136  14.272 1.000 94.300 ? 20  ARG A CD  1 
ATOM 153  N NE  ? ARG A 1  20 ?  -3.757   0.273  13.967 1.000 94.300 ? 20  ARG A NE  1 
ATOM 154  N NH1 ? ARG A 1  20 ?  -5.134   0.655  15.782 1.000 94.300 ? 20  ARG A NH1 1 
ATOM 155  N NH2 ? ARG A 1  20 ?  -4.657   2.356  14.322 1.000 94.300 ? 20  ARG A NH2 1 
ATOM 156  C CZ  ? ARG A 1  20 ?  -4.515   1.091  14.691 1.000 94.300 ? 20  ARG A CZ  1 
ATOM 157  N N   ? PHE A 1  21 ?   0.116  -5.385  13.509 1.000 92.110 ? 21  PHE A N   1 
ATOM 158  C CA  ? PHE A 1  21 ?   0.651  -6.499  14.283 1.000 92.110 ? 21  PHE A CA  1 
ATOM 159  C C   ? PHE A 1  21 ?   1.108  -6.032  15.660 1.000 92.110 ? 21  PHE A C   1 
ATOM 160  C CB  ? PHE A 1  21 ?   1.816  -7.161  13.540 1.000 92.110 ? 21  PHE A CB  1 
ATOM 161  O O   ? PHE A 1  21 ?   1.888  -5.084  15.772 1.000 92.110 ? 21  PHE A O   1 
ATOM 162  C CG  ? PHE A 1  21 ?   1.427  -7.765  12.217 1.000 92.110 ? 21  PHE A CG  1 
ATOM 163  C CD1 ? PHE A 1  21 ?   0.298  -8.567  12.108 1.000 92.110 ? 21  PHE A CD1 1 
ATOM 164  C CD2 ? PHE A 1  21 ?   2.192  -7.529  11.082 1.000 92.110 ? 21  PHE A CD2 1 
ATOM 165  C CE1 ? PHE A 1  21 ?  -0.064  -9.126  10.885 1.000 92.110 ? 21  PHE A CE1 1 
ATOM 166  C CE2 ? PHE A 1  21 ?   1.836  -8.085   9.857 1.000 92.110 ? 21  PHE A CE2 1 
ATOM 167  C CZ  ? PHE A 1  21 ?   0.709  -8.884   9.760 1.000 92.110 ? 21  PHE A CZ  1 
ATOM 168  N N   ? GLY A 1  22 ?   0.540  -6.703  16.755 1.000 88.730 ? 22  GLY A N   1 
ATOM 169  C CA  ? GLY A 1  22 ?   0.947  -6.320  18.098 1.000 88.730 ? 22  GLY A CA  1 
ATOM 170  C C   ? GLY A 1  22 ?   0.614  -4.879  18.434 1.000 88.730 ? 22  GLY A C   1 
ATOM 171  O O   ? GLY A 1  22 ?   1.379  -4.205  19.127 1.000 88.730 ? 22  GLY A O   1 
ATOM 172  N N   ? GLY A 1  23 ?  -0.442  -4.322  17.727 1.000 88.050 ? 23  GLY A N   1 
ATOM 173  C CA  ? GLY A 1  23 ?  -0.963  -3.007  18.063 1.000 88.050 ? 23  GLY A CA  1 
ATOM 174  C C   ? GLY A 1  23 ?  -0.265  -1.882  17.322 1.000 88.050 ? 23  GLY A C   1 
ATOM 175  O O   ? GLY A 1  23 ?  -0.566  -0.707  17.541 1.000 88.050 ? 23  GLY A O   1 
ATOM 176  N N   ? GLN A 1  24 ?   0.632  -2.329  16.390 1.000 91.730 ? 24  GLN A N   1 
ATOM 177  C CA  ? GLN A 1  24 ?   1.385  -1.350  15.613 1.000 91.730 ? 24  GLN A CA  1 
ATOM 178  C C   ? GLN A 1  24 ?   1.157  -1.542  14.116 1.000 91.730 ? 24  GLN A C   1 
ATOM 179  C CB  ? GLN A 1  24 ?   2.877  -1.443  15.933 1.000 91.730 ? 24  GLN A CB  1 
ATOM 180  O O   ? GLN A 1  24 ?   1.009  -2.672  13.646 1.000 91.730 ? 24  GLN A O   1 
ATOM 181  C CG  ? GLN A 1  24 ?   3.221  -1.085  17.373 1.000 91.730 ? 24  GLN A CG  1 
ATOM 182  C CD  ? GLN A 1  24 ?   4.716  -1.022  17.621 1.000 91.730 ? 24  GLN A CD  1 
ATOM 183  N NE2 ? GLN A 1  24 ?   5.101  -0.581  18.813 1.000 91.730 ? 24  GLN A NE2 1 
ATOM 184  O OE1 ? GLN A 1  24 ?   5.519  -1.367  16.748 1.000 91.730 ? 24  GLN A OE1 1 
ATOM 185  N N   ? HIS A 1  25 ?   1.177  -0.383  13.435 1.000 93.290 ? 25  HIS A N   1 
ATOM 186  C CA  ? HIS A 1  25 ?   1.085  -0.426  11.980 1.000 93.290 ? 25  HIS A CA  1 
ATOM 187  C C   ? HIS A 1  25 ?   2.250  -1.204  11.376 1.000 93.290 ? 25  HIS A C   1 
ATOM 188  C CB  ? HIS A 1  25 ?   1.045   0.990  11.403 1.000 93.290 ? 25  HIS A CB  1 
ATOM 189  O O   ? HIS A 1  25 ?   3.410  -0.945  11.704 1.000 93.290 ? 25  HIS A O   1 
ATOM 190  C CG  ? HIS A 1  25 ?   1.057   1.030   9.908 1.000 93.290 ? 25  HIS A CG  1 
ATOM 191  C CD2 ? HIS A 1  25 ?   2.042   1.347   9.035 1.000 93.290 ? 25  HIS A CD2 1 
ATOM 192  N ND1 ? HIS A 1  25 ?  -0.049   0.720   9.147 1.000 93.290 ? 25  HIS A ND1 1 
ATOM 193  C CE1 ? HIS A 1  25 ?   0.257   0.844   7.866 1.000 93.290 ? 25  HIS A CE1 1 
ATOM 194  N NE2 ? HIS A 1  25 ?   1.520   1.224   7.771 1.000 93.290 ? 25  HIS A NE2 1 
ATOM 195  N N   ? HIS A 1  26 ?   1.907  -2.107  10.504 1.000 92.770 ? 26  HIS A N   1 
ATOM 196  C CA  ? HIS A 1  26 ?   2.912  -2.957   9.875 1.000 92.770 ? 26  HIS A CA  1 
ATOM 197  C C   ? HIS A 1  26 ?   2.906  -2.788   8.360 1.000 92.770 ? 26  HIS A C   1 
ATOM 198  C CB  ? HIS A 1  26 ?   2.677  -4.424  10.240 1.000 92.770 ? 26  HIS A CB  1 
ATOM 199  O O   ? HIS A 1  26 ?   3.965  -2.659   7.741 1.000 92.770 ? 26  HIS A O   1 
ATOM 200  C CG  ? HIS A 1  26 ?   3.653  -5.364   9.607 1.000 92.770 ? 26  HIS A CG  1 
ATOM 201  C CD2 ? HIS A 1  26 ?   3.517  -6.219   8.566 1.000 92.770 ? 26  HIS A CD2 1 
ATOM 202  N ND1 ? HIS A 1  26 ?   4.951  -5.497  10.050 1.000 92.770 ? 26  HIS A ND1 1 
ATOM 203  C CE1 ? HIS A 1  26 ?   5.574  -6.395   9.305 1.000 92.770 ? 26  HIS A CE1 1 
ATOM 204  N NE2 ? HIS A 1  26 ?   4.726  -6.849   8.398 1.000 92.770 ? 26  HIS A NE2 1 
ATOM 205  N N   ? CYS A 1  27 ?   1.786  -2.834   7.778 1.000 95.180 ? 27  CYS A N   1 
ATOM 206  C CA  ? CYS A 1  27 ?   1.607  -2.721   6.335 1.000 95.180 ? 27  CYS A CA  1 
ATOM 207  C C   ? CYS A 1  27 ?   0.343  -1.938   6.001 1.000 95.180 ? 27  CYS A C   1 
ATOM 208  C CB  ? CYS A 1  27 ?   1.544  -4.106   5.693 1.000 95.180 ? 27  CYS A CB  1 
ATOM 209  O O   ? CYS A 1  27 ?  -0.536  -1.780   6.850 1.000 95.180 ? 27  CYS A O   1 
ATOM 210  S SG  ? CYS A 1  27 ?   3.165  -4.856   5.419 1.000 95.180 ? 27  CYS A SG  1 
ATOM 211  N N   ? GLY A 1  28 ?   0.366  -1.482   4.790 1.000 95.750 ? 28  GLY A N   1 
ATOM 212  C CA  ? GLY A 1  28 ?  -0.843  -0.867   4.268 1.000 95.750 ? 28  GLY A CA  1 
ATOM 213  C C   ? GLY A 1  28 ?  -1.651  -1.797   3.382 1.000 95.750 ? 28  GLY A C   1 
ATOM 214  O O   ? GLY A 1  28 ?  -1.328  -2.980   3.256 1.000 95.750 ? 28  GLY A O   1 
ATOM 215  N N   ? GLY A 1  29 ?  -2.737  -1.353   2.855 1.000 97.200 ? 29  GLY A N   1 
ATOM 216  C CA  ? GLY A 1  29 ?  -3.639  -1.998   1.915 1.000 97.200 ? 29  GLY A CA  1 
ATOM 217  C C   ? GLY A 1  29 ?  -4.772  -1.097   1.461 1.000 97.200 ? 29  GLY A C   1 
ATOM 218  O O   ? GLY A 1  29 ?  -4.814   0.083   1.814 1.000 97.200 ? 29  GLY A O   1 
ATOM 219  N N   ? PHE A 1  30 ?  -5.610  -1.672   0.606 1.000 98.250 ? 30  PHE A N   1 
ATOM 220  C CA  ? PHE A 1  30 ?  -6.779  -0.907   0.190 1.000 98.250 ? 30  PHE A CA  1 
ATOM 221  C C   ? PHE A 1  30 ?  -8.002  -1.809   0.071 1.000 98.250 ? 30  PHE A C   1 
ATOM 222  C CB  ? PHE A 1  30 ?  -6.515  -0.201  -1.143 1.000 98.250 ? 30  PHE A CB  1 
ATOM 223  O O   ? PHE A 1  30 ?  -7.877  -2.992  -0.252 1.000 98.250 ? 30  PHE A O   1 
ATOM 224  C CG  ? PHE A 1  30 ?  -6.169  -1.138  -2.268 1.000 98.250 ? 30  PHE A CG  1 
ATOM 225  C CD1 ? PHE A 1  30 ?  -4.849  -1.493  -2.515 1.000 98.250 ? 30  PHE A CD1 1 
ATOM 226  C CD2 ? PHE A 1  30 ?  -7.166  -1.665  -3.080 1.000 98.250 ? 30  PHE A CD2 1 
ATOM 227  C CE1 ? PHE A 1  30 ?  -4.525  -2.360  -3.556 1.000 98.250 ? 30  PHE A CE1 1 
ATOM 228  C CE2 ? PHE A 1  30 ?  -6.850  -2.533  -4.122 1.000 98.250 ? 30  PHE A CE2 1 
ATOM 229  C CZ  ? PHE A 1  30 ?  -5.530  -2.878  -4.359 1.000 98.250 ? 30  PHE A CZ  1 
ATOM 230  N N   ? LEU A 1  31 ?  -9.096  -1.164   0.441 1.000 98.240 ? 31  LEU A N   1 
ATOM 231  C CA  ? LEU A 1  31 ? -10.379  -1.858   0.434 1.000 98.240 ? 31  LEU A CA  1 
ATOM 232  C C   ? LEU A 1  31 ? -10.920  -1.985  -0.986 1.000 98.240 ? 31  LEU A C   1 
ATOM 233  C CB  ? LEU A 1  31 ? -11.392  -1.122   1.315 1.000 98.240 ? 31  LEU A CB  1 
ATOM 234  O O   ? LEU A 1  31 ? -11.165  -0.978  -1.654 1.000 98.240 ? 31  LEU A O   1 
ATOM 235  C CG  ? LEU A 1  31 ? -12.695  -1.864   1.614 1.000 98.240 ? 31  LEU A CG  1 
ATOM 236  C CD1 ? LEU A 1  31 ? -12.415  -3.122   2.428 1.000 98.240 ? 31  LEU A CD1 1 
ATOM 237  C CD2 ? LEU A 1  31 ? -13.673  -0.953   2.348 1.000 98.240 ? 31  LEU A CD2 1 
ATOM 238  N N   ? LEU A 1  32 ? -11.037  -3.278  -1.414 1.000 96.830 ? 32  LEU A N   1 
ATOM 239  C CA  ? LEU A 1  32 ? -11.522  -3.582  -2.756 1.000 96.830 ? 32  LEU A CA  1 
ATOM 240  C C   ? LEU A 1  32 ? -13.028  -3.822  -2.749 1.000 96.830 ? 32  LEU A C   1 
ATOM 241  C CB  ? LEU A 1  32 ? -10.801  -4.809  -3.322 1.000 96.830 ? 32  LEU A CB  1 
ATOM 242  O O   ? LEU A 1  32 ? -13.734  -3.387  -3.662 1.000 96.830 ? 32  LEU A O   1 
ATOM 243  C CG  ? LEU A 1  32 ? -11.242  -5.275  -4.710 1.000 96.830 ? 32  LEU A CG  1 
ATOM 244  C CD1 ? LEU A 1  32 ? -10.742  -4.308  -5.778 1.000 96.830 ? 32  LEU A CD1 1 
ATOM 245  C CD2 ? LEU A 1  32 ? -10.741  -6.689  -4.984 1.000 96.830 ? 32  LEU A CD2 1 
ATOM 246  N N   ? ARG A 1  33 ? -13.551  -4.570  -1.781 1.000 96.810 ? 33  ARG A N   1 
ATOM 247  C CA  ? ARG A 1  33 ? -14.940  -4.851  -1.430 1.000 96.810 ? 33  ARG A CA  1 
ATOM 248  C C   ? ARG A 1  33 ? -15.166  -4.702   0.071 1.000 96.810 ? 33  ARG A C   1 
ATOM 249  C CB  ? ARG A 1  33 ? -15.335  -6.258  -1.882 1.000 96.810 ? 33  ARG A CB  1 
ATOM 250  O O   ? ARG A 1  33 ? -14.209  -4.601   0.841 1.000 96.810 ? 33  ARG A O   1 
ATOM 251  C CG  ? ARG A 1  33 ? -15.340  -6.441  -3.392 1.000 96.810 ? 33  ARG A CG  1 
ATOM 252  C CD  ? ARG A 1  33 ? -15.996  -7.753  -3.798 1.000 96.810 ? 33  ARG A CD  1 
ATOM 253  N NE  ? ARG A 1  33 ? -16.195  -7.831  -5.243 1.000 96.810 ? 33  ARG A NE  1 
ATOM 254  N NH1 ? ARG A 1  33 ? -17.938  -9.343  -5.130 1.000 96.810 ? 33  ARG A NH1 1 
ATOM 255  N NH2 ? ARG A 1  33 ? -17.206  -8.581  -7.164 1.000 96.810 ? 33  ARG A NH2 1 
ATOM 256  C CZ  ? ARG A 1  33 ? -17.112  -8.585  -5.842 1.000 96.810 ? 33  ARG A CZ  1 
ATOM 257  N N   ? ALA A 1  34 ? -16.464  -4.635   0.437 1.000 97.320 ? 34  ALA A N   1 
ATOM 258  C CA  ? ALA A 1  34 ? -16.812  -4.330   1.822 1.000 97.320 ? 34  ALA A CA  1 
ATOM 259  C C   ? ALA A 1  34 ? -16.114  -5.285   2.786 1.000 97.320 ? 34  ALA A C   1 
ATOM 260  C CB  ? ALA A 1  34 ? -18.325  -4.393   2.018 1.000 97.320 ? 34  ALA A CB  1 
ATOM 261  O O   ? ALA A 1  34 ? -15.854  -4.934   3.939 1.000 97.320 ? 34  ALA A O   1 
ATOM 262  N N   ? ARG A 1  35 ? -15.637  -6.450   2.261 1.000 97.660 ? 35  ARG A N   1 
ATOM 263  C CA  ? ARG A 1  35 ? -15.044  -7.443   3.152 1.000 97.660 ? 35  ARG A CA  1 
ATOM 264  C C   ? ARG A 1  35 ? -13.632  -7.806   2.704 1.000 97.660 ? 35  ARG A C   1 
ATOM 265  C CB  ? ARG A 1  35 ? -15.915  -8.700   3.211 1.000 97.660 ? 35  ARG A CB  1 
ATOM 266  O O   ? ARG A 1  35 ? -13.023  -8.732   3.244 1.000 97.660 ? 35  ARG A O   1 
ATOM 267  C CG  ? ARG A 1  35 ? -17.283  -8.472   3.835 1.000 97.660 ? 35  ARG A CG  1 
ATOM 268  C CD  ? ARG A 1  35 ? -18.092  -9.760   3.904 1.000 97.660 ? 35  ARG A CD  1 
ATOM 269  N NE  ? ARG A 1  35 ? -17.600 -10.650   4.952 1.000 97.660 ? 35  ARG A NE  1 
ATOM 270  N NH1 ? ARG A 1  35 ? -19.021 -12.393   4.426 1.000 97.660 ? 35  ARG A NH1 1 
ATOM 271  N NH2 ? ARG A 1  35 ? -17.533 -12.604   6.157 1.000 97.660 ? 35  ARG A NH2 1 
ATOM 272  C CZ  ? ARG A 1  35 ? -18.053 -11.880   5.176 1.000 97.660 ? 35  ARG A CZ  1 
ATOM 273  N N   ? TRP A 1  36 ? -13.175  -7.188   1.635 1.000 97.940 ? 36  TRP A N   1 
ATOM 274  C CA  ? TRP A 1  36 ? -11.911  -7.659   1.078 1.000 97.940 ? 36  TRP A CA  1 
ATOM 275  C C   ? TRP A 1  36 ? -10.908  -6.517   0.960 1.000 97.940 ? 36  TRP A C   1 
ATOM 276  C CB  ? TRP A 1  36 ? -12.135  -8.303  -0.293 1.000 97.940 ? 36  TRP A CB  1 
ATOM 277  O O   ? TRP A 1  36 ? -11.217  -5.468   0.390 1.000 97.940 ? 36  TRP A O   1 
ATOM 278  C CG  ? TRP A 1  36 ? -12.807  -9.642  -0.235 1.000 97.940 ? 36  TRP A CG  1 
ATOM 279  C CD1 ? TRP A 1  36 ? -14.135  -9.907  -0.424 1.000 97.940 ? 36  TRP A CD1 1 
ATOM 280  C CD2 ? TRP A 1  36 ? -12.182 -10.901   0.036 1.000 97.940 ? 36  TRP A CD2 1 
ATOM 281  C CE2 ? TRP A 1  36 ? -13.192 -11.887  -0.006 1.000 97.940 ? 36  TRP A CE2 1 
ATOM 282  C CE3 ? TRP A 1  36 ? -10.863 -11.290   0.309 1.000 97.940 ? 36  TRP A CE3 1 
ATOM 283  N NE1 ? TRP A 1  36 ? -14.373 -11.255  -0.287 1.000 97.940 ? 36  TRP A NE1 1 
ATOM 284  C CH2 ? TRP A 1  36 ? -11.627 -13.594   0.481 1.000 97.940 ? 36  TRP A CH2 1 
ATOM 285  C CZ2 ? TRP A 1  36 ? -12.924 -13.240   0.216 1.000 97.940 ? 36  TRP A CZ2 1 
ATOM 286  C CZ3 ? TRP A 1  36 ? -10.599 -12.637   0.529 1.000 97.940 ? 36  TRP A CZ3 1 
ATOM 287  N N   ? VAL A 1  37 ?  -9.698  -6.744   1.521 1.000 98.130 ? 37  VAL A N   1 
ATOM 288  C CA  ? VAL A 1  37 ?  -8.555  -5.840   1.442 1.000 98.130 ? 37  VAL A CA  1 
ATOM 289  C C   ? VAL A 1  37 ?  -7.441  -6.485   0.622 1.000 98.130 ? 37  VAL A C   1 
ATOM 290  C CB  ? VAL A 1  37 ?  -8.033  -5.462   2.846 1.000 98.130 ? 37  VAL A CB  1 
ATOM 291  O O   ? VAL A 1  37 ?  -7.157  -7.675   0.777 1.000 98.130 ? 37  VAL A O   1 
ATOM 292  C CG1 ? VAL A 1  37 ?  -6.706  -4.711   2.745 1.000 98.130 ? 37  VAL A CG1 1 
ATOM 293  C CG2 ? VAL A 1  37 ?  -9.068  -4.623   3.593 1.000 98.130 ? 37  VAL A CG2 1 
ATOM 294  N N   ? VAL A 1  38 ?  -6.902  -5.658  -0.252 1.000 97.900 ? 38  VAL A N   1 
ATOM 295  C CA  ? VAL A 1  38 ?  -5.734  -6.080  -1.018 1.000 97.900 ? 38  VAL A CA  1 
ATOM 296  C C   ? VAL A 1  38 ?  -4.464  -5.536  -0.366 1.000 97.900 ? 38  VAL A C   1 
ATOM 297  C CB  ? VAL A 1  38 ?  -5.820  -5.612  -2.488 1.000 97.900 ? 38  VAL A CB  1 
ATOM 298  O O   ? VAL A 1  38 ?  -4.385  -4.349  -0.043 1.000 97.900 ? 38  VAL A O   1 
ATOM 299  C CG1 ? VAL A 1  38 ?  -4.609  -6.098  -3.281 1.000 97.900 ? 38  VAL A CG1 1 
ATOM 300  C CG2 ? VAL A 1  38 ?  -7.116  -6.106  -3.129 1.000 97.900 ? 38  VAL A CG2 1 
ATOM 301  N N   ? SER A 1  39 ?  -3.409  -6.448  -0.199 1.000 97.370 ? 39  SER A N   1 
ATOM 302  C CA  ? SER A 1  39 ?  -2.136  -6.074   0.409 1.000 97.370 ? 39  SER A CA  1 
ATOM 303  C C   ? SER A 1  39 ?  -0.981  -6.867  -0.193 1.000 97.370 ? 39  SER A C   1 
ATOM 304  C CB  ? SER A 1  39 ?  -2.180  -6.291   1.922 1.000 97.370 ? 39  SER A CB  1 
ATOM 305  O O   ? SER A 1  39 ?  -1.175  -7.634  -1.139 1.000 97.370 ? 39  SER A O   1 
ATOM 306  O OG  ? SER A 1  39 ?  -1.069  -5.676   2.551 1.000 97.370 ? 39  SER A OG  1 
ATOM 307  N N   ? ALA A 1  40 ?   0.195  -6.579   0.273 1.000 97.010 ? 40  ALA A N   1 
ATOM 308  C CA  ? ALA A 1  40 ?   1.373  -7.283  -0.228 1.000 97.010 ? 40  ALA A CA  1 
ATOM 309  C C   ? ALA A 1  40 ?   1.580  -8.601   0.513 1.000 97.010 ? 40  ALA A C   1 
ATOM 310  C CB  ? ALA A 1  40 ?   2.614  -6.403  -0.098 1.000 97.010 ? 40  ALA A CB  1 
ATOM 311  O O   ? ALA A 1  40 ?   1.422  -8.665   1.734 1.000 97.010 ? 40  ALA A O   1 
ATOM 312  N N   ? ALA A 1  41 ?   1.938  -9.640  -0.230 1.000 96.640 ? 41  ALA A N   1 
ATOM 313  C CA  ? ALA A 1  41 ?   2.150 -10.977   0.318 1.000 96.640 ? 41  ALA A CA  1 
ATOM 314  C C   ? ALA A 1  41 ?   3.331 -10.991   1.285 1.000 96.640 ? 41  ALA A C   1 
ATOM 315  C CB  ? ALA A 1  41 ?   2.375 -11.984  -0.807 1.000 96.640 ? 41  ALA A CB  1 
ATOM 316  O O   ? ALA A 1  41 ?   3.323 -11.730   2.273 1.000 96.640 ? 41  ALA A O   1 
ATOM 317  N N   ? HIS A 1  42 ?   4.334 -10.191   1.020 1.000 94.650 ? 42  HIS A N   1 
ATOM 318  C CA  ? HIS A 1  42 ?   5.558 -10.206   1.813 1.000 94.650 ? 42  HIS A CA  1 
ATOM 319  C C   ? HIS A 1  42 ?   5.321  -9.625   3.203 1.000 94.650 ? 42  HIS A C   1 
ATOM 320  C CB  ? HIS A 1  42 ?   6.667  -9.429   1.102 1.000 94.650 ? 42  HIS A CB  1 
ATOM 321  O O   ? HIS A 1  42 ?   6.179  -9.737   4.082 1.000 94.650 ? 42  HIS A O   1 
ATOM 322  C CG  ? HIS A 1  42 ?   6.537  -7.945   1.231 1.000 94.650 ? 42  HIS A CG  1 
ATOM 323  C CD2 ? HIS A 1  42 ?   6.972  -7.094   2.190 1.000 94.650 ? 42  HIS A CD2 1 
ATOM 324  N ND1 ? HIS A 1  42 ?   5.888  -7.170   0.294 1.000 94.650 ? 42  HIS A ND1 1 
ATOM 325  C CE1 ? HIS A 1  42 ?   5.931  -5.904   0.672 1.000 94.650 ? 42  HIS A CE1 1 
ATOM 326  N NE2 ? HIS A 1  42 ?   6.583  -5.831   1.820 1.000 94.650 ? 42  HIS A NE2 1 
ATOM 327  N N   ? CYS A 1  43 ?   4.090  -9.108   3.398 1.000 93.280 ? 43  CYS A N   1 
ATOM 328  C CA  ? CYS A 1  43 ?   3.747  -8.499   4.679 1.000 93.280 ? 43  CYS A CA  1 
ATOM 329  C C   ? CYS A 1  43 ?   3.307  -9.556   5.685 1.000 93.280 ? 43  CYS A C   1 
ATOM 330  C CB  ? CYS A 1  43 ?   2.641  -7.460   4.500 1.000 93.280 ? 43  CYS A CB  1 
ATOM 331  O O   ? CYS A 1  43 ?   3.324  -9.314   6.893 1.000 93.280 ? 43  CYS A O   1 
ATOM 332  S SG  ? CYS A 1  43 ?   3.217  -5.898   3.799 1.000 93.280 ? 43  CYS A SG  1 
ATOM 333  N N   ? PHE A 1  44 ?   3.040 -10.710   5.265 1.000 89.370 ? 44  PHE A N   1 
ATOM 334  C CA  ? PHE A 1  44 ?   2.274 -11.575   6.154 1.000 89.370 ? 44  PHE A CA  1 
ATOM 335  C C   ? PHE A 1  44 ?   3.050 -12.847   6.474 1.000 89.370 ? 44  PHE A C   1 
ATOM 336  C CB  ? PHE A 1  44 ?   0.922 -11.930   5.526 1.000 89.370 ? 44  PHE A CB  1 
ATOM 337  O O   ? PHE A 1  44 ?   3.448 -13.582   5.568 1.000 89.370 ? 44  PHE A O   1 
ATOM 338  C CG  ? PHE A 1  44 ?   0.002 -10.750   5.360 1.000 89.370 ? 44  PHE A CG  1 
ATOM 339  C CD1 ? PHE A 1  44 ?  -0.893 -10.402   6.364 1.000 89.370 ? 44  PHE A CD1 1 
ATOM 340  C CD2 ? PHE A 1  44 ?   0.032  -9.989   4.199 1.000 89.370 ? 44  PHE A CD2 1 
ATOM 341  C CE1 ? PHE A 1  44 ?  -1.746  -9.311   6.213 1.000 89.370 ? 44  PHE A CE1 1 
ATOM 342  C CE2 ? PHE A 1  44 ?  -0.817  -8.898   4.041 1.000 89.370 ? 44  PHE A CE2 1 
ATOM 343  C CZ  ? PHE A 1  44 ?  -1.706  -8.561   5.049 1.000 89.370 ? 44  PHE A CZ  1 
ATOM 344  N N   ? LEU A 1  45 ?   3.412 -13.007   7.683 1.000 77.250 ? 45  LEU A N   1 
ATOM 345  C CA  ? LEU A 1  45 ?   3.918 -14.210   8.333 1.000 77.250 ? 45  LEU A CA  1 
ATOM 346  C C   ? LEU A 1  45 ?   3.084 -14.556   9.562 1.000 77.250 ? 45  LEU A C   1 
ATOM 347  C CB  ? LEU A 1  45 ?   5.385 -14.027   8.734 1.000 77.250 ? 45  LEU A CB  1 
ATOM 348  O O   ? LEU A 1  45 ?   3.190 -15.661  10.099 1.000 77.250 ? 45  LEU A O   1 
ATOM 349  C CG  ? LEU A 1  45 ?   6.381 -13.834   7.589 1.000 77.250 ? 45  LEU A CG  1 
ATOM 350  C CD1 ? LEU A 1  45 ?   7.762 -13.495   8.140 1.000 77.250 ? 45  LEU A CD1 1 
ATOM 351  C CD2 ? LEU A 1  45 ?   6.440 -15.083   6.715 1.000 77.250 ? 45  LEU A CD2 1 
ATOM 352  N N   ? ARG A 1  46 ?   2.176 -13.626  10.025 1.000 79.310 ? 46  ARG A N   1 
ATOM 353  C CA  ? ARG A 1  46 ?   1.323 -13.748  11.203 1.000 79.310 ? 46  ARG A CA  1 
ATOM 354  C C   ? ARG A 1  46 ?  -0.029 -13.082  10.972 1.000 79.310 ? 46  ARG A C   1 
ATOM 355  C CB  ? ARG A 1  46 ?   2.006 -13.135  12.428 1.000 79.310 ? 46  ARG A CB  1 
ATOM 356  O O   ? ARG A 1  46 ?  -0.202 -12.336  10.006 1.000 79.310 ? 46  ARG A O   1 
ATOM 357  C CG  ? ARG A 1  46 ?   2.408 -11.680  12.245 1.000 79.310 ? 46  ARG A CG  1 
ATOM 358  C CD  ? ARG A 1  46 ?   3.184 -11.154  13.445 1.000 79.310 ? 46  ARG A CD  1 
ATOM 359  N NE  ? ARG A 1  46 ?   4.510 -11.758  13.536 1.000 79.310 ? 46  ARG A NE  1 
ATOM 360  N NH1 ? ARG A 1  46 ?   5.254 -10.366  15.224 1.000 79.310 ? 46  ARG A NH1 1 
ATOM 361  N NH2 ? ARG A 1  46 ?   6.634 -11.989  14.378 1.000 79.310 ? 46  ARG A NH2 1 
ATOM 362  C CZ  ? ARG A 1  46 ?   5.463 -11.369  14.379 1.000 79.310 ? 46  ARG A CZ  1 
ATOM 363  N N   ? THR A 1  47 ?  -1.123 -13.396  11.942 1.000 83.720 ? 47  THR A N   1 
ATOM 364  C CA  ? THR A 1  47 ?  -2.456 -12.807  11.890 1.000 83.720 ? 47  THR A CA  1 
ATOM 365  C C   ? THR A 1  47 ?  -2.451 -11.403  12.489 1.000 83.720 ? 47  THR A C   1 
ATOM 366  C CB  ? THR A 1  47 ?  -3.483 -13.681  12.634 1.000 83.720 ? 47  THR A CB  1 
ATOM 367  O O   ? THR A 1  47 ?  -1.711 -11.130  13.436 1.000 83.720 ? 47  THR A O   1 
ATOM 368  C CG2 ? THR A 1  47 ?  -3.635 -15.042  11.963 1.000 83.720 ? 47  THR A CG2 1 
ATOM 369  O OG1 ? THR A 1  47 ?  -3.048 -13.873  13.986 1.000 83.720 ? 47  THR A OG1 1 
ATOM 370  N N   ? GLY A 1  48 ?  -3.092 -10.415  11.879 1.000 91.610 ? 48  GLY A N   1 
ATOM 371  C CA  ? GLY A 1  48 ?  -3.193  -9.042  12.350 1.000 91.610 ? 48  GLY A CA  1 
ATOM 372  C C   ? GLY A 1  48 ?  -4.592  -8.469  12.222 1.000 91.610 ? 48  GLY A C   1 
ATOM 373  O O   ? GLY A 1  48 ?  -5.560  -9.213  12.053 1.000 91.610 ? 48  GLY A O   1 
ATOM 374  N N   ? LEU A 1  49 ?  -4.707  -7.181  12.701 1.000 95.970 ? 49  LEU A N   1 
ATOM 375  C CA  ? LEU A 1  49 ?  -5.946  -6.419  12.592 1.000 95.970 ? 49  LEU A CA  1 
ATOM 376  C C   ? LEU A 1  49 ?  -5.884  -5.446  11.419 1.000 95.970 ? 49  LEU A C   1 
ATOM 377  C CB  ? LEU A 1  49 ?  -6.222  -5.656  13.890 1.000 95.970 ? 49  LEU A CB  1 
ATOM 378  O O   ? LEU A 1  49 ?  -4.811  -4.939  11.084 1.000 95.970 ? 49  LEU A O   1 
ATOM 379  C CG  ? LEU A 1  49 ?  -6.349  -6.500  15.159 1.000 95.970 ? 49  LEU A CG  1 
ATOM 380  C CD1 ? LEU A 1  49 ?  -6.471  -5.599  16.384 1.000 95.970 ? 49  LEU A CD1 1 
ATOM 381  C CD2 ? LEU A 1  49 ?  -7.546  -7.439  15.059 1.000 95.970 ? 49  LEU A CD2 1 
ATOM 382  N N   ? VAL A 1  50 ?  -7.083  -5.311  10.813 1.000 97.490 ? 50  VAL A N   1 
ATOM 383  C CA  ? VAL A 1  50 ?  -7.209  -4.318   9.751 1.000 97.490 ? 50  VAL A CA  1 
ATOM 384  C C   ? VAL A 1  50 ?  -7.990  -3.110  10.264 1.000 97.490 ? 50  VAL A C   1 
ATOM 385  C CB  ? VAL A 1  50 ?  -7.899  -4.907   8.501 1.000 97.490 ? 50  VAL A CB  1 
ATOM 386  O O   ? VAL A 1  50 ?  -9.078  -3.259  10.825 1.000 97.490 ? 50  VAL A O   1 
ATOM 387  C CG1 ? VAL A 1  50 ?  -8.186  -3.812   7.476 1.000 97.490 ? 50  VAL A CG1 1 
ATOM 388  C CG2 ? VAL A 1  50 ?  -7.037  -6.008   7.885 1.000 97.490 ? 50  VAL A CG2 1 
ATOM 389  N N   ? VAL A 1  51 ?  -7.393  -1.941  10.110 1.000 97.720 ? 51  VAL A N   1 
ATOM 390  C CA  ? VAL A 1  51 ?  -8.040  -0.693  10.499 1.000 97.720 ? 51  VAL A CA  1 
ATOM 391  C C   ? VAL A 1  51 ?  -8.447   0.089   9.251 1.000 97.720 ? 51  VAL A C   1 
ATOM 392  C CB  ? VAL A 1  51 ?  -7.120   0.170  11.391 1.000 97.720 ? 51  VAL A CB  1 
ATOM 393  O O   ? VAL A 1  51 ?  -7.618   0.347   8.375 1.000 97.720 ? 51  VAL A O   1 
ATOM 394  C CG1 ? VAL A 1  51 ?  -7.835   1.447  11.830 1.000 97.720 ? 51  VAL A CG1 1 
ATOM 395  C CG2 ? VAL A 1  51 ?  -6.654  -0.630  12.607 1.000 97.720 ? 51  VAL A CG2 1 
ATOM 396  N N   ? LEU A 1  52 ?  -9.777   0.442   9.142 1.000 98.190 ? 52  LEU A N   1 
ATOM 397  C CA  ? LEU A 1  52 ? -10.327   1.316   8.111 1.000 98.190 ? 52  LEU A CA  1 
ATOM 398  C C   ? LEU A 1  52 ? -10.841   2.617   8.719 1.000 98.190 ? 52  LEU A C   1 
ATOM 399  C CB  ? LEU A 1  52 ? -11.457   0.610   7.357 1.000 98.190 ? 52  LEU A CB  1 
ATOM 400  O O   ? LEU A 1  52 ? -11.143   2.672   9.913 1.000 98.190 ? 52  LEU A O   1 
ATOM 401  C CG  ? LEU A 1  52 ? -11.081  -0.680   6.627 1.000 98.190 ? 52  LEU A CG  1 
ATOM 402  C CD1 ? LEU A 1  52 ? -12.337  -1.442   6.218 1.000 98.190 ? 52  LEU A CD1 1 
ATOM 403  C CD2 ? LEU A 1  52 ? -10.216  -0.374   5.409 1.000 98.190 ? 52  LEU A CD2 1 
ATOM 404  N N   ? GLY A 1  53 ? -10.812   3.727   7.893 1.000 97.250 ? 53  GLY A N   1 
ATOM 405  C CA  ? GLY A 1  53 ? -11.485   4.948   8.306 1.000 97.250 ? 53  GLY A CA  1 
ATOM 406  C C   ? GLY A 1  53 ? -10.623   5.839   9.181 1.000 97.250 ? 53  GLY A C   1 
ATOM 407  O O   ? GLY A 1  53 ? -11.126   6.765   9.820 1.000 97.250 ? 53  GLY A O   1 
ATOM 408  N N   ? ALA A 1  54 ?  -9.249   5.542   9.215 1.000 96.050 ? 54  ALA A N   1 
ATOM 409  C CA  ? ALA A 1  54 ?  -8.325   6.320  10.037 1.000 96.050 ? 54  ALA A CA  1 
ATOM 410  C C   ? ALA A 1  54 ?  -7.576   7.350   9.196 1.000 96.050 ? 54  ALA A C   1 
ATOM 411  C CB  ? ALA A 1  54 ?  -7.336   5.396  10.745 1.000 96.050 ? 54  ALA A CB  1 
ATOM 412  O O   ? ALA A 1  54 ?  -7.164   7.060   8.071 1.000 96.050 ? 54  ALA A O   1 
ATOM 413  N N   ? HIS A 1  55 ?  -7.450   8.559   9.681 1.000 96.100 ? 55  HIS A N   1 
ATOM 414  C CA  ? HIS A 1  55 ?  -6.514   9.542   9.146 1.000 96.100 ? 55  HIS A CA  1 
ATOM 415  C C   ? HIS A 1  55 ?  -5.200   9.528   9.920 1.000 96.100 ? 55  HIS A C   1 
ATOM 416  C CB  ? HIS A 1  55 ?  -7.129  10.942   9.181 1.000 96.100 ? 55  HIS A CB  1 
ATOM 417  O O   ? HIS A 1  55 ?  -4.122   9.552   9.321 1.000 96.100 ? 55  HIS A O   1 
ATOM 418  C CG  ? HIS A 1  55 ?  -6.228  12.006   8.641 1.000 96.100 ? 55  HIS A CG  1 
ATOM 419  C CD2 ? HIS A 1  55 ?  -5.577  13.019   9.261 1.000 96.100 ? 55  HIS A CD2 1 
ATOM 420  N ND1 ? HIS A 1  55 ?  -5.913  12.107   7.303 1.000 96.100 ? 55  HIS A ND1 1 
ATOM 421  C CE1 ? HIS A 1  55 ?  -5.104  13.138   7.123 1.000 96.100 ? 55  HIS A CE1 1 
ATOM 422  N NE2 ? HIS A 1  55 ?  -4.885  13.708   8.296 1.000 96.100 ? 55  HIS A NE2 1 
ATOM 423  N N   ? VAL A 1  56 ?  -5.285   9.523  11.280 1.000 94.590 ? 56  VAL A N   1 
ATOM 424  C CA  ? VAL A 1  56 ?  -4.155   9.402  12.195 1.000 94.590 ? 56  VAL A CA  1 
ATOM 425  C C   ? VAL A 1  56 ?  -4.262   8.096  12.978 1.000 94.590 ? 56  VAL A C   1 
ATOM 426  C CB  ? VAL A 1  56 ?  -4.079  10.601  13.165 1.000 94.590 ? 56  VAL A CB  1 
ATOM 427  O O   ? VAL A 1  56 ?  -5.228   7.884  13.715 1.000 94.590 ? 56  VAL A O   1 
ATOM 428  C CG1 ? VAL A 1  56 ?  -2.868  10.474  14.088 1.000 94.590 ? 56  VAL A CG1 1 
ATOM 429  C CG2 ? VAL A 1  56 ?  -4.027  11.915  12.387 1.000 94.590 ? 56  VAL A CG2 1 
ATOM 430  N N   ? LEU A 1  57 ?  -3.141   7.209  12.941 1.000 92.220 ? 57  LEU A N   1 
ATOM 431  C CA  ? LEU A 1  57 ?  -3.220   5.876  13.529 1.000 92.220 ? 57  LEU A CA  1 
ATOM 432  C C   ? LEU A 1  57 ?  -2.970   5.928  15.032 1.000 92.220 ? 57  LEU A C   1 
ATOM 433  C CB  ? LEU A 1  57 ?  -2.211   4.937  12.863 1.000 92.220 ? 57  LEU A CB  1 
ATOM 434  O O   ? LEU A 1  57 ?  -3.382   5.027  15.766 1.000 92.220 ? 57  LEU A O   1 
ATOM 435  C CG  ? LEU A 1  57 ?  -2.519   4.518  11.425 1.000 92.220 ? 57  LEU A CG  1 
ATOM 436  C CD1 ? LEU A 1  57 ?  -1.390   3.658  10.869 1.000 92.220 ? 57  LEU A CD1 1 
ATOM 437  C CD2 ? LEU A 1  57 ?  -3.848   3.774  11.358 1.000 92.220 ? 57  LEU A CD2 1 
ATOM 438  N N   ? SER A 1  58 ?  -2.367   6.980  15.500 1.000 89.440 ? 58  SER A N   1 
ATOM 439  C CA  ? SER A 1  58 ?  -1.984   7.081  16.904 1.000 89.440 ? 58  SER A CA  1 
ATOM 440  C C   ? SER A 1  58 ?  -3.133   7.614  17.754 1.000 89.440 ? 58  SER A C   1 
ATOM 441  C CB  ? SER A 1  58 ?  -0.760   7.985  17.063 1.000 89.440 ? 58  SER A CB  1 
ATOM 442  O O   ? SER A 1  58 ?  -3.080   7.558  18.984 1.000 89.440 ? 58  SER A O   1 
ATOM 443  O OG  ? SER A 1  58 ?  -1.012   9.271  16.525 1.000 89.440 ? 58  SER A OG  1 
ATOM 444  N N   ? THR A 1  59 ?  -4.220   8.079  17.016 1.000 89.960 ? 59  THR A N   1 
ATOM 445  C CA  ? THR A 1  59 ?  -5.365   8.662  17.706 1.000 89.960 ? 59  THR A CA  1 
ATOM 446  C C   ? THR A 1  59 ?  -6.649   7.919  17.348 1.000 89.960 ? 59  THR A C   1 
ATOM 447  C CB  ? THR A 1  59 ?  -5.521  10.156  17.365 1.000 89.960 ? 59  THR A CB  1 
ATOM 448  O O   ? THR A 1  59 ?  -6.892   7.618  16.178 1.000 89.960 ? 59  THR A O   1 
ATOM 449  C CG2 ? THR A 1  59 ?  -6.646  10.790  18.176 1.000 89.960 ? 59  THR A CG2 1 
ATOM 450  O OG1 ? THR A 1  59 ?  -4.295  10.837  17.655 1.000 89.960 ? 59  THR A OG1 1 
ATOM 451  N N   ? ALA A 1  60 ?  -7.409   7.566  18.434 1.000 90.420 ? 60  ALA A N   1 
ATOM 452  C CA  ? ALA A 1  60 ?  -8.708   6.939  18.204 1.000 90.420 ? 60  ALA A CA  1 
ATOM 453  C C   ? ALA A 1  60 ?  -9.681   7.916  17.550 1.000 90.420 ? 60  ALA A C   1 
ATOM 454  C CB  ? ALA A 1  60 ?  -9.287   6.416  19.517 1.000 90.420 ? 60  ALA A CB  1 
ATOM 455  O O   ? ALA A 1  60 ?  -9.972   8.978  18.106 1.000 90.420 ? 60  ALA A O   1 
ATOM 456  N N   ? GLU A 1  61 ? -10.110   7.595  16.316 1.000 94.390 ? 61  GLU A N   1 
ATOM 457  C CA  ? GLU A 1  61 ? -11.074   8.388  15.560 1.000 94.390 ? 61  GLU A CA  1 
ATOM 458  C C   ? GLU A 1  61 ? -12.427   7.687  15.485 1.000 94.390 ? 61  GLU A C   1 
ATOM 459  C CB  ? GLU A 1  61 ? -10.550   8.673  14.150 1.000 94.390 ? 61  GLU A CB  1 
ATOM 460  O O   ? GLU A 1  61 ? -12.492   6.461  15.372 1.000 94.390 ? 61  GLU A O   1 
ATOM 461  C CG  ? GLU A 1  61 ?  -9.243   9.451  14.125 1.000 94.390 ? 61  GLU A CG  1 
ATOM 462  C CD  ? GLU A 1  61 ?  -8.678   9.630  12.725 1.000 94.390 ? 61  GLU A CD  1 
ATOM 463  O OE1 ? GLU A 1  61 ?  -7.509  10.059  12.592 1.000 94.390 ? 61  GLU A OE1 1 
ATOM 464  O OE2 ? GLU A 1  61 ?  -9.410   9.340  11.753 1.000 94.390 ? 61  GLU A OE2 1 
ATOM 465  N N   ? PRO A 1  62 ? -13.505   8.409  15.655 1.000 94.980 ? 62  PRO A N   1 
ATOM 466  C CA  ? PRO A 1  62 ? -14.833   7.794  15.602 1.000 94.980 ? 62  PRO A CA  1 
ATOM 467  C C   ? PRO A 1  62 ? -15.107   7.097  14.271 1.000 94.980 ? 62  PRO A C   1 
ATOM 468  C CB  ? PRO A 1  62 ? -15.779   8.981  15.802 1.000 94.980 ? 62  PRO A CB  1 
ATOM 469  O O   ? PRO A 1  62 ? -15.961   6.210  14.200 1.000 94.980 ? 62  PRO A O   1 
ATOM 470  C CG  ? PRO A 1  62 ? -14.941  10.033  16.453 1.000 94.980 ? 62  PRO A CG  1 
ATOM 471  C CD  ? PRO A 1  62 ? -13.510   9.820  16.049 1.000 94.980 ? 62  PRO A CD  1 
ATOM 472  N N   ? THR A 1  63 ? -14.412   7.382  13.265 1.000 96.160 ? 63  THR A N   1 
ATOM 473  C CA  ? THR A 1  63 ? -14.619   6.853  11.922 1.000 96.160 ? 63  THR A CA  1 
ATOM 474  C C   ? THR A 1  63 ? -13.915   5.509  11.755 1.000 96.160 ? 63  THR A C   1 
ATOM 475  C CB  ? THR A 1  63 ? -14.114   7.837  10.850 1.000 96.160 ? 63  THR A CB  1 
ATOM 476  O O   ? THR A 1  63 ? -14.137   4.805  10.768 1.000 96.160 ? 63  THR A O   1 
ATOM 477  C CG2 ? THR A 1  63 ? -14.929   9.126  10.859 1.000 96.160 ? 63  THR A CG2 1 
ATOM 478  O OG1 ? THR A 1  63 ? -12.740   8.151  11.108 1.000 96.160 ? 63  THR A OG1 1 
ATOM 479  N N   ? GLN A 1  64 ? -12.983   5.092  12.683 1.000 96.730 ? 64  GLN A N   1 
ATOM 480  C CA  ? GLN A 1  64 ? -12.203   3.864  12.566 1.000 96.730 ? 64  GLN A CA  1 
ATOM 481  C C   ? GLN A 1  64 ? -13.090   2.632  12.713 1.000 96.730 ? 64  GLN A C   1 
ATOM 482  C CB  ? GLN A 1  64 ? -11.086   3.835  13.610 1.000 96.730 ? 64  GLN A CB  1 
ATOM 483  O O   ? GLN A 1  64 ? -13.984   2.602  13.562 1.000 96.730 ? 64  GLN A O   1 
ATOM 484  C CG  ? GLN A 1  64 ?  -9.992   4.868  13.371 1.000 96.730 ? 64  GLN A CG  1 
ATOM 485  C CD  ? GLN A 1  64 ?  -8.860   4.767  14.375 1.000 96.730 ? 64  GLN A CD  1 
ATOM 486  N NE2 ? GLN A 1  64 ?  -7.711   5.340  14.032 1.000 96.730 ? 64  GLN A NE2 1 
ATOM 487  O OE1 ? GLN A 1  64 ?  -9.016   4.179  15.450 1.000 96.730 ? 64  GLN A OE1 1 
ATOM 488  N N   ? GLN A 1  65 ? -12.904   1.710  11.857 1.000 97.750 ? 65  GLN A N   1 
ATOM 489  C CA  ? GLN A 1  65 ? -13.445   0.357  11.935 1.000 97.750 ? 65  GLN A CA  1 
ATOM 490  C C   ? GLN A 1  65 ? -12.327  -0.678  12.016 1.000 97.750 ? 65  GLN A C   1 
ATOM 491  C CB  ? GLN A 1  65 ? -14.343   0.067  10.731 1.000 97.750 ? 65  GLN A CB  1 
ATOM 492  O O   ? GLN A 1  65 ? -11.424  -0.692  11.177 1.000 97.750 ? 65  GLN A O   1 
ATOM 493  C CG  ? GLN A 1  65 ? -15.474   1.070  10.552 1.000 97.750 ? 65  GLN A CG  1 
ATOM 494  C CD  ? GLN A 1  65 ? -16.303   0.804   9.309 1.000 97.750 ? 65  GLN A CD  1 
ATOM 495  N NE2 ? GLN A 1  65 ? -16.543   1.847   8.522 1.000 97.750 ? 65  GLN A NE2 1 
ATOM 496  O OE1 ? GLN A 1  65 ? -16.724  -0.330   9.058 1.000 97.750 ? 65  GLN A OE1 1 
ATOM 497  N N   ? VAL A 1  66 ? -12.374  -1.505  13.049 1.000 97.370 ? 66  VAL A N   1 
ATOM 498  C CA  ? VAL A 1  66 ? -11.318  -2.491  13.250 1.000 97.370 ? 66  VAL A CA  1 
ATOM 499  C C   ? VAL A 1  66 ? -11.867  -3.895  13.005 1.000 97.370 ? 66  VAL A C   1 
ATOM 500  C CB  ? VAL A 1  66 ? -10.714  -2.396  14.669 1.000 97.370 ? 66  VAL A CB  1 
ATOM 501  O O   ? VAL A 1  66 ? -12.886  -4.279  13.583 1.000 97.370 ? 66  VAL A O   1 
ATOM 502  C CG1 ? VAL A 1  66 ?  -9.575  -3.399  14.841 1.000 97.370 ? 66  VAL A CG1 1 
ATOM 503  C CG2 ? VAL A 1  66 ? -10.225  -0.975  14.946 1.000 97.370 ? 66  VAL A CG2 1 
ATOM 504  N N   ? PHE A 1  67 ? -11.144  -4.606  12.143 1.000 97.920 ? 67  PHE A N   1 
ATOM 505  C CA  ? PHE A 1  67 ? -11.571  -5.946  11.759 1.000 97.920 ? 67  PHE A CA  1 
ATOM 506  C C   ? PHE A 1  67 ? -10.473  -6.965  12.039 1.000 97.920 ? 67  PHE A C   1 
ATOM 507  C CB  ? PHE A 1  67 ? -11.958  -5.985  10.278 1.000 97.920 ? 67  PHE A CB  1 
ATOM 508  O O   ? PHE A 1  67 ?  -9.290  -6.680  11.842 1.000 97.920 ? 67  PHE A O   1 
ATOM 509  C CG  ? PHE A 1  67 ? -13.116  -5.089   9.929 1.000 97.920 ? 67  PHE A CG  1 
ATOM 510  C CD1 ? PHE A 1  67 ? -14.420  -5.566   9.975 1.000 97.920 ? 67  PHE A CD1 1 
ATOM 511  C CD2 ? PHE A 1  67 ? -12.900  -3.769   9.555 1.000 97.920 ? 67  PHE A CD2 1 
ATOM 512  C CE1 ? PHE A 1  67 ? -15.494  -4.739   9.653 1.000 97.920 ? 67  PHE A CE1 1 
ATOM 513  C CE2 ? PHE A 1  67 ? -13.968  -2.937   9.232 1.000 97.920 ? 67  PHE A CE2 1 
ATOM 514  C CZ  ? PHE A 1  67 ? -15.264  -3.424   9.281 1.000 97.920 ? 67  PHE A CZ  1 
ATOM 515  N N   ? GLY A 1  68 ? -10.958  -8.162  12.544 1.000 96.860 ? 68  GLY A N   1 
ATOM 516  C CA  ? GLY A 1  68 ? -10.063  -9.303  12.430 1.000 96.860 ? 68  GLY A CA  1 
ATOM 517  C C   ? GLY A 1  68 ?  -9.942  -9.826  11.011 1.000 96.860 ? 68  GLY A C   1 
ATOM 518  O O   ? GLY A 1  68 ? -10.803  -9.561  10.171 1.000 96.860 ? 68  GLY A O   1 
ATOM 519  N N   ? ILE A 1  69 ?  -8.796 -10.537  10.778 1.000 95.630 ? 69  ILE A N   1 
ATOM 520  C CA  ? ILE A 1  69 ?  -8.613 -11.182   9.482 1.000 95.630 ? 69  ILE A CA  1 
ATOM 521  C C   ? ILE A 1  69 ?  -9.127 -12.618   9.542 1.000 95.630 ? 69  ILE A C   1 
ATOM 522  C CB  ? ILE A 1  69 ?  -7.130 -11.161   9.046 1.000 95.630 ? 69  ILE A CB  1 
ATOM 523  O O   ? ILE A 1  69 ?  -8.580 -13.450  10.270 1.000 95.630 ? 69  ILE A O   1 
ATOM 524  C CG1 ? ILE A 1  69 ?  -6.631  -9.717   8.917 1.000 95.630 ? 69  ILE A CG1 1 
ATOM 525  C CG2 ? ILE A 1  69 ?  -6.944 -11.925   7.732 1.000 95.630 ? 69  ILE A CG2 1 
ATOM 526  C CD1 ? ILE A 1  69 ?  -5.125  -9.597   8.735 1.000 95.630 ? 69  ILE A CD1 1 
ATOM 527  N N   ? ASP A 1  70 ? -10.289 -12.928   8.789 1.000 94.830 ? 70  ASP A N   1 
ATOM 528  C CA  ? ASP A 1  70 ? -10.947 -14.230   8.741 1.000 94.830 ? 70  ASP A CA  1 
ATOM 529  C C   ? ASP A 1  70 ? -10.193 -15.193   7.827 1.000 94.830 ? 70  ASP A C   1 
ATOM 530  C CB  ? ASP A 1  70 ? -12.395 -14.082   8.269 1.000 94.830 ? 70  ASP A CB  1 
ATOM 531  O O   ? ASP A 1  70 ? -10.100 -16.388   8.118 1.000 94.830 ? 70  ASP A O   1 
ATOM 532  C CG  ? ASP A 1  70 ? -13.181 -15.379   8.353 1.000 94.830 ? 70  ASP A CG  1 
ATOM 533  O OD1 ? ASP A 1  70 ? -13.122 -16.062   9.398 1.000 94.830 ? 70  ASP A OD1 1 
ATOM 534  O OD2 ? ASP A 1  70 ? -13.864 -15.722   7.363 1.000 94.830 ? 70  ASP A OD2 1 
ATOM 535  N N   ? ALA A 1  71 ?  -9.715 -14.721   6.680 1.000 94.730 ? 71  ALA A N   1 
ATOM 536  C CA  ? ALA A 1  71 ?  -8.960 -15.505   5.706 1.000 94.730 ? 71  ALA A CA  1 
ATOM 537  C C   ? ALA A 1  71 ?  -7.877 -14.660   5.043 1.000 94.730 ? 71  ALA A C   1 
ATOM 538  C CB  ? ALA A 1  71 ?  -9.898 -16.087   4.650 1.000 94.730 ? 71  ALA A CB  1 
ATOM 539  O O   ? ALA A 1  71 ?  -8.083 -13.474   4.774 1.000 94.730 ? 71  ALA A O   1 
ATOM 540  N N   ? LEU A 1  72 ?  -6.696 -15.390   4.887 1.000 94.360 ? 72  LEU A N   1 
ATOM 541  C CA  ? LEU A 1  72 ?  -5.551 -14.827   4.180 1.000 94.360 ? 72  LEU A CA  1 
ATOM 542  C C   ? LEU A 1  72 ?  -5.168 -15.696   2.987 1.000 94.360 ? 72  LEU A C   1 
ATOM 543  C CB  ? LEU A 1  72 ?  -4.355 -14.683   5.126 1.000 94.360 ? 72  LEU A CB  1 
ATOM 544  O O   ? LEU A 1  72 ?  -4.852 -16.877   3.149 1.000 94.360 ? 72  LEU A O   1 
ATOM 545  C CG  ? LEU A 1  72 ?  -3.120 -13.985   4.555 1.000 94.360 ? 72  LEU A CG  1 
ATOM 546  C CD1 ? LEU A 1  72 ?  -2.456 -13.124   5.626 1.000 94.360 ? 72  LEU A CD1 1 
ATOM 547  C CD2 ? LEU A 1  72 ?  -2.136 -15.007   3.998 1.000 94.360 ? 72  LEU A CD2 1 
ATOM 548  N N   ? THR A 1  73 ?  -5.272 -15.110   1.813 1.000 96.140 ? 73  THR A N   1 
ATOM 549  C CA  ? THR A 1  73 ?  -4.964 -15.856   0.598 1.000 96.140 ? 73  THR A CA  1 
ATOM 550  C C   ? THR A 1  73 ?  -3.804 -15.210  -0.154 1.000 96.140 ? 73  THR A C   1 
ATOM 551  C CB  ? THR A 1  73 ?  -6.191 -15.948  -0.328 1.000 96.140 ? 73  THR A CB  1 
ATOM 552  O O   ? THR A 1  73 ?  -3.960 -14.143  -0.749 1.000 96.140 ? 73  THR A O   1 
ATOM 553  C CG2 ? THR A 1  73 ?  -5.912 -16.854  -1.522 1.000 96.140 ? 73  THR A CG2 1 
ATOM 554  O OG1 ? THR A 1  73 ?  -7.301 -16.476   0.410 1.000 96.140 ? 73  THR A OG1 1 
ATOM 555  N N   ? THR A 1  74 ?  -2.583 -15.888  -0.119 1.000 96.460 ? 74  THR A N   1 
ATOM 556  C CA  ? THR A 1  74 ?  -1.412 -15.434  -0.862 1.000 96.460 ? 74  THR A CA  1 
ATOM 557  C C   ? THR A 1  74 ?  -1.408 -16.015  -2.273 1.000 96.460 ? 74  THR A C   1 
ATOM 558  C CB  ? THR A 1  74 ?  -0.108 -15.822  -0.140 1.000 96.460 ? 74  THR A CB  1 
ATOM 559  O O   ? THR A 1  74 ?  -1.866 -17.139  -2.489 1.000 96.460 ? 74  THR A O   1 
ATOM 560  C CG2 ? THR A 1  74 ?   1.112 -15.286  -0.882 1.000 96.460 ? 74  THR A CG2 1 
ATOM 561  O OG1 ? THR A 1  74 ?  -0.123 -15.280   1.186 1.000 96.460 ? 74  THR A OG1 1 
ATOM 562  N N   ? HIS A 1  75 ?  -0.966 -15.112  -3.202 1.000 97.070 ? 75  HIS A N   1 
ATOM 563  C CA  ? HIS A 1  75 ?  -0.840 -15.656  -4.550 1.000 97.070 ? 75  HIS A CA  1 
ATOM 564  C C   ? HIS A 1  75 ?   0.007 -16.924  -4.556 1.000 97.070 ? 75  HIS A C   1 
ATOM 565  C CB  ? HIS A 1  75 ?  -0.233 -14.615  -5.493 1.000 97.070 ? 75  HIS A CB  1 
ATOM 566  O O   ? HIS A 1  75 ?   1.085 -16.958  -3.957 1.000 97.070 ? 75  HIS A O   1 
ATOM 567  C CG  ? HIS A 1  75 ?  -0.414 -14.940  -6.942 1.000 97.070 ? 75  HIS A CG  1 
ATOM 568  C CD2 ? HIS A 1  75 ?  -1.270 -14.441  -7.865 1.000 97.070 ? 75  HIS A CD2 1 
ATOM 569  N ND1 ? HIS A 1  75 ?   0.344 -15.889  -7.591 1.000 97.070 ? 75  HIS A ND1 1 
ATOM 570  C CE1 ? HIS A 1  75 ?  -0.038 -15.960  -8.855 1.000 97.070 ? 75  HIS A CE1 1 
ATOM 571  N NE2 ? HIS A 1  75 ?  -1.016 -15.092  -9.047 1.000 97.070 ? 75  HIS A NE2 1 
ATOM 572  N N   ? PRO A 1  76 ?  -0.433 -18.009  -5.227 1.000 95.840 ? 76  PRO A N   1 
ATOM 573  C CA  ? PRO A 1  76 ?   0.235 -19.312  -5.198 1.000 95.840 ? 76  PRO A CA  1 
ATOM 574  C C   ? PRO A 1  76 ?   1.640 -19.269  -5.795 1.000 95.840 ? 76  PRO A C   1 
ATOM 575  C CB  ? PRO A 1  76 ?  -0.688 -20.200  -6.037 1.000 95.840 ? 76  PRO A CB  1 
ATOM 576  O O   ? PRO A 1  76 ?   2.482 -20.106  -5.461 1.000 95.840 ? 76  PRO A O   1 
ATOM 577  C CG  ? PRO A 1  76 ?  -1.512 -19.245  -6.838 1.000 95.840 ? 76  PRO A CG  1 
ATOM 578  C CD  ? PRO A 1  76 ?  -1.683 -17.981  -6.045 1.000 95.840 ? 76  PRO A CD  1 
ATOM 579  N N   ? ASP A 1  77 ?   1.885 -18.300  -6.623 1.000 96.260 ? 77  ASP A N   1 
ATOM 580  C CA  ? ASP A 1  77 ?   3.181 -18.241  -7.291 1.000 96.260 ? 77  ASP A CA  1 
ATOM 581  C C   ? ASP A 1  77 ?   4.054 -17.136  -6.700 1.000 96.260 ? 77  ASP A C   1 
ATOM 582  C CB  ? ASP A 1  77 ?   3.001 -18.020  -8.795 1.000 96.260 ? 77  ASP A CB  1 
ATOM 583  O O   ? ASP A 1  77 ?   5.027 -16.706  -7.322 1.000 96.260 ? 77  ASP A O   1 
ATOM 584  C CG  ? ASP A 1  77 ?   2.355 -19.203  -9.495 1.000 96.260 ? 77  ASP A CG  1 
ATOM 585  O OD1 ? ASP A 1  77 ?   2.542 -20.354  -9.045 1.000 96.260 ? 77  ASP A OD1 1 
ATOM 586  O OD2 ? ASP A 1  77 ?   1.656 -18.983 -10.507 1.000 96.260 ? 77  ASP A OD2 1 
ATOM 587  N N   ? TYR A 1  78 ?   3.670 -16.635  -5.503 1.000 96.150 ? 78  TYR A N   1 
ATOM 588  C CA  ? TYR A 1  78 ?   4.530 -15.670  -4.826 1.000 96.150 ? 78  TYR A CA  1 
ATOM 589  C C   ? TYR A 1  78 ?   5.901 -16.270  -4.538 1.000 96.150 ? 78  TYR A C   1 
ATOM 590  C CB  ? TYR A 1  78 ?   3.883 -15.195  -3.521 1.000 96.150 ? 78  TYR A CB  1 
ATOM 591  O O   ? TYR A 1  78 ?   6.002 -17.364  -3.978 1.000 96.150 ? 78  TYR A O   1 
ATOM 592  C CG  ? TYR A 1  78 ?   4.806 -14.379  -2.649 1.000 96.150 ? 78  TYR A CG  1 
ATOM 593  C CD1 ? TYR A 1  78 ?   5.131 -14.799  -1.361 1.000 96.150 ? 78  TYR A CD1 1 
ATOM 594  C CD2 ? TYR A 1  78 ?   5.352 -13.186  -3.109 1.000 96.150 ? 78  TYR A CD2 1 
ATOM 595  C CE1 ? TYR A 1  78 ?   5.979 -14.049  -0.553 1.000 96.150 ? 78  TYR A CE1 1 
ATOM 596  C CE2 ? TYR A 1  78 ?   6.201 -12.427  -2.310 1.000 96.150 ? 78  TYR A CE2 1 
ATOM 597  O OH  ? TYR A 1  78 ?   7.348 -12.120  -0.239 1.000 96.150 ? 78  TYR A OH  1 
ATOM 598  C CZ  ? TYR A 1  78 ?   6.508 -12.867  -1.035 1.000 96.150 ? 78  TYR A CZ  1 
ATOM 599  N N   ? HIS A 1  79 ?   6.922 -15.517  -4.943 1.000 94.440 ? 79  HIS A N   1 
ATOM 600  C CA  ? HIS A 1  79 ?   8.311 -15.901  -4.715 1.000 94.440 ? 79  HIS A CA  1 
ATOM 601  C C   ? HIS A 1  79 ?   8.993 -14.948  -3.740 1.000 94.440 ? 79  HIS A C   1 
ATOM 602  C CB  ? HIS A 1  79 ?   9.080 -15.938  -6.037 1.000 94.440 ? 79  HIS A CB  1 
ATOM 603  O O   ? HIS A 1  79 ?   9.281 -13.800  -4.085 1.000 94.440 ? 79  HIS A O   1 
ATOM 604  C CG  ? HIS A 1  79 ?  10.369 -16.693  -5.960 1.000 94.440 ? 79  HIS A CG  1 
ATOM 605  C CD2 ? HIS A 1  79 ?  10.745 -17.869  -6.516 1.000 94.440 ? 79  HIS A CD2 1 
ATOM 606  N ND1 ? HIS A 1  79 ?  11.452 -16.245  -5.235 1.000 94.440 ? 79  HIS A ND1 1 
ATOM 607  C CE1 ? HIS A 1  79 ?  12.441 -17.115  -5.350 1.000 94.440 ? 79  HIS A CE1 1 
ATOM 608  N NE2 ? HIS A 1  79 ?  12.038 -18.110  -6.122 1.000 94.440 ? 79  HIS A NE2 1 
ATOM 609  N N   ? PRO A 1  80 ?   9.419 -15.383  -2.497 1.000 92.020 ? 80  PRO A N   1 
ATOM 610  C CA  ? PRO A 1  80 ?   9.887 -14.538  -1.396 1.000 92.020 ? 80  PRO A CA  1 
ATOM 611  C C   ? PRO A 1  80 ?  11.242 -13.893  -1.682 1.000 92.020 ? 80  PRO A C   1 
ATOM 612  C CB  ? PRO A 1  80 ?   9.984 -15.512  -0.219 1.000 92.020 ? 80  PRO A CB  1 
ATOM 613  O O   ? PRO A 1  80 ?  11.550 -12.829  -1.139 1.000 92.020 ? 80  PRO A O   1 
ATOM 614  C CG  ? PRO A 1  80 ?  10.021 -16.868  -0.848 1.000 92.020 ? 80  PRO A CG  1 
ATOM 615  C CD  ? PRO A 1  80 ?   9.247 -16.818  -2.134 1.000 92.020 ? 80  PRO A CD  1 
ATOM 616  N N   ? MET A 1  81 ?  12.007 -14.528  -2.634 1.000 91.320 ? 81  MET A N   1 
ATOM 617  C CA  ? MET A 1  81 ?  13.329 -13.986  -2.935 1.000 91.320 ? 81  MET A CA  1 
ATOM 618  C C   ? MET A 1  81 ?  13.241 -12.893  -3.995 1.000 91.320 ? 81  MET A C   1 
ATOM 619  C CB  ? MET A 1  81 ?  14.272 -15.095  -3.405 1.000 91.320 ? 81  MET A CB  1 
ATOM 620  O O   ? MET A 1  81 ?  13.880 -11.847  -3.868 1.000 91.320 ? 81  MET A O   1 
ATOM 621  C CG  ? MET A 1  81 ?  14.624 -16.101  -2.320 1.000 91.320 ? 81  MET A CG  1 
ATOM 622  S SD  ? MET A 1  81 ?  15.467 -15.324  -0.888 1.000 91.320 ? 81  MET A SD  1 
ATOM 623  C CE  ? MET A 1  81 ?  17.109 -15.032  -1.602 1.000 91.320 ? 81  MET A CE  1 
ATOM 624  N N   ? THR A 1  82 ?  12.392 -13.092  -4.909 1.000 91.880 ? 82  THR A N   1 
ATOM 625  C CA  ? THR A 1  82 ?  12.313 -12.167  -6.034 1.000 91.880 ? 82  THR A CA  1 
ATOM 626  C C   ? THR A 1  82 ?  11.122 -11.226  -5.878 1.000 91.880 ? 82  THR A C   1 
ATOM 627  C CB  ? THR A 1  82 ?  12.202 -12.923  -7.371 1.000 91.880 ? 82  THR A CB  1 
ATOM 628  O O   ? THR A 1  82 ?  11.011 -10.232  -6.598 1.000 91.880 ? 82  THR A O   1 
ATOM 629  C CG2 ? THR A 1  82 ?  13.360 -13.900  -7.548 1.000 91.880 ? 82  THR A CG2 1 
ATOM 630  O OG1 ? THR A 1  82 ?  10.968 -13.651  -7.402 1.000 91.880 ? 82  THR A OG1 1 
ATOM 631  N N   ? HIS A 1  83 ?  10.284 -11.565  -4.939 1.000 94.220 ? 83  HIS A N   1 
ATOM 632  C CA  ? HIS A 1  83 ?   9.037 -10.847  -4.702 1.000 94.220 ? 83  HIS A CA  1 
ATOM 633  C C   ? HIS A 1  83 ?   8.146 -10.867  -5.939 1.000 94.220 ? 83  HIS A C   1 
ATOM 634  C CB  ? HIS A 1  83 ?   9.322  -9.403  -4.284 1.000 94.220 ? 83  HIS A CB  1 
ATOM 635  O O   ? HIS A 1  83 ?   7.320  -9.972  -6.129 1.000 94.220 ? 83  HIS A O   1 
ATOM 636  C CG  ? HIS A 1  83 ?   9.975  -9.283  -2.944 1.000 94.220 ? 83  HIS A CG  1 
ATOM 637  C CD2 ? HIS A 1  83 ?  11.118  -8.665  -2.563 1.000 94.220 ? 83  HIS A CD2 1 
ATOM 638  N ND1 ? HIS A 1  83 ?   9.444  -9.849  -1.804 1.000 94.220 ? 83  HIS A ND1 1 
ATOM 639  C CE1 ? HIS A 1  83 ?  10.235  -9.581  -0.778 1.000 94.220 ? 83  HIS A CE1 1 
ATOM 640  N NE2 ? HIS A 1  83 ?  11.257  -8.865  -1.212 1.000 94.220 ? 83  HIS A NE2 1 
ATOM 641  N N   ? ALA A 1  84 ?   8.383 -11.806  -6.792 1.000 94.590 ? 84  ALA A N   1 
ATOM 642  C CA  ? ALA A 1  84 ?   7.477 -12.019  -7.918 1.000 94.590 ? 84  ALA A CA  1 
ATOM 643  C C   ? ALA A 1  84 ?   6.079 -12.394  -7.435 1.000 94.590 ? 84  ALA A C   1 
ATOM 644  C CB  ? ALA A 1  84 ?   8.025 -13.102  -8.845 1.000 94.590 ? 84  ALA A CB  1 
ATOM 645  O O   ? ALA A 1  84 ?   5.930 -13.204  -6.517 1.000 94.590 ? 84  ALA A O   1 
ATOM 646  N N   ? ASN A 1  85 ?   5.027 -11.743  -8.038 1.000 96.270 ? 85  ASN A N   1 
ATOM 647  C CA  ? ASN A 1  85 ?   3.629 -11.993  -7.703 1.000 96.270 ? 85  ASN A CA  1 
ATOM 648  C C   ? ASN A 1  85 ?   3.326 -11.630  -6.252 1.000 96.270 ? 85  ASN A C   1 
ATOM 649  C CB  ? ASN A 1  85 ?   3.265 -13.455  -7.972 1.000 96.270 ? 85  ASN A CB  1 
ATOM 650  O O   ? ASN A 1  85 ?   2.647 -12.381  -5.549 1.000 96.270 ? 85  ASN A O   1 
ATOM 651  C CG  ? ASN A 1  85 ?   3.607 -13.891  -9.383 1.000 96.270 ? 85  ASN A CG  1 
ATOM 652  N ND2 ? ASN A 1  85 ?   4.400 -14.950  -9.500 1.000 96.270 ? 85  ASN A ND2 1 
ATOM 653  O OD1 ? ASN A 1  85 ?   3.162 -13.282 -10.359 1.000 96.270 ? 85  ASN A OD1 1 
ATOM 654  N N   ? ASP A 1  86 ?   3.899 -10.609  -5.660 1.000 97.350 ? 86  ASP A N   1 
ATOM 655  C CA  ? ASP A 1  86 ?   3.800 -10.104  -4.294 1.000 97.350 ? 86  ASP A CA  1 
ATOM 656  C C   ? ASP A 1  86 ?   2.416  -9.517  -4.024 1.000 97.350 ? 86  ASP A C   1 
ATOM 657  C CB  ? ASP A 1  86 ?   4.878  -9.050  -4.032 1.000 97.350 ? 86  ASP A CB  1 
ATOM 658  O O   ? ASP A 1  86 ?   2.256  -8.297  -3.958 1.000 97.350 ? 86  ASP A O   1 
ATOM 659  C CG  ? ASP A 1  86 ?   4.975  -8.651  -2.570 1.000 97.350 ? 86  ASP A CG  1 
ATOM 660  O OD1 ? ASP A 1  86 ?   4.463  -9.390  -1.701 1.000 97.350 ? 86  ASP A OD1 1 
ATOM 661  O OD2 ? ASP A 1  86 ?   5.565  -7.587  -2.285 1.000 97.350 ? 86  ASP A OD2 1 
ATOM 662  N N   ? ILE A 1  87 ?   1.329 -10.344  -3.937 1.000 97.530 ? 87  ILE A N   1 
ATOM 663  C CA  ? ILE A 1  87 ?  -0.048  -9.912  -3.723 1.000 97.530 ? 87  ILE A CA  1 
ATOM 664  C C   ? ILE A 1  87 ?  -0.761 -10.898  -2.801 1.000 97.530 ? 87  ILE A C   1 
ATOM 665  C CB  ? ILE A 1  87 ?  -0.812  -9.777  -5.059 1.000 97.530 ? 87  ILE A CB  1 
ATOM 666  O O   ? ILE A 1  87 ?  -0.530 -12.107  -2.877 1.000 97.530 ? 87  ILE A O   1 
ATOM 667  C CG1 ? ILE A 1  87 ?  -2.213  -9.202  -4.818 1.000 97.530 ? 87  ILE A CG1 1 
ATOM 668  C CG2 ? ILE A 1  87 ?  -0.891 -11.129  -5.774 1.000 97.530 ? 87  ILE A CG2 1 
ATOM 669  C CD1 ? ILE A 1  87 ?  -2.906  -8.710  -6.081 1.000 97.530 ? 87  ILE A CD1 1 
ATOM 670  N N   ? CYS A 1  88 ?  -1.597 -10.318  -1.912 1.000 96.790 ? 88  CYS A N   1 
ATOM 671  C CA  ? CYS A 1  88 ?  -2.371 -11.109  -0.961 1.000 96.790 ? 88  CYS A CA  1 
ATOM 672  C C   ? CYS A 1  88 ?  -3.741 -10.485  -0.721 1.000 96.790 ? 88  CYS A C   1 
ATOM 673  C CB  ? CYS A 1  88 ?  -1.620 -11.238   0.364 1.000 96.790 ? 88  CYS A CB  1 
ATOM 674  O O   ? CYS A 1  88 ?  -3.889  -9.263  -0.775 1.000 96.790 ? 88  CYS A O   1 
ATOM 675  S SG  ? CYS A 1  88 ?  -2.640 -11.858   1.721 1.000 96.790 ? 88  CYS A SG  1 
ATOM 676  N N   ? LEU A 1  89 ?  -4.789 -11.349  -0.511 1.000 97.420 ? 89  LEU A N   1 
ATOM 677  C CA  ? LEU A 1  89 ?  -6.141 -10.907  -0.187 1.000 97.420 ? 89  LEU A CA  1 
ATOM 678  C C   ? LEU A 1  89 ?  -6.491 -11.243   1.259 1.000 97.420 ? 89  LEU A C   1 
ATOM 679  C CB  ? LEU A 1  89 ?  -7.157 -11.551  -1.133 1.000 97.420 ? 89  LEU A CB  1 
ATOM 680  O O   ? LEU A 1  89 ?  -6.249 -12.361   1.717 1.000 97.420 ? 89  LEU A O   1 
ATOM 681  C CG  ? LEU A 1  89 ?  -7.101 -11.105  -2.595 1.000 97.420 ? 89  LEU A CG  1 
ATOM 682  C CD1 ? LEU A 1  89 ?  -8.067 -11.929  -3.439 1.000 97.420 ? 89  LEU A CD1 1 
ATOM 683  C CD2 ? LEU A 1  89 ?  -7.414  -9.617  -2.713 1.000 97.420 ? 89  LEU A CD2 1 
ATOM 684  N N   ? LEU A 1  90 ?  -6.988 -10.197   1.948 1.000 97.180 ? 90  LEU A N   1 
ATOM 685  C CA  ? LEU A 1  90 ?  -7.445 -10.349   3.325 1.000 97.180 ? 90  LEU A CA  1 
ATOM 686  C C   ? LEU A 1  90 ?  -8.966 -10.271   3.406 1.000 97.180 ? 90  LEU A C   1 
ATOM 687  C CB  ? LEU A 1  90 ?  -6.818  -9.277   4.220 1.000 97.180 ? 90  LEU A CB  1 
ATOM 688  O O   ? LEU A 1  90 ?  -9.563  -9.279   2.981 1.000 97.180 ? 90  LEU A O   1 
ATOM 689  C CG  ? LEU A 1  90 ?  -5.320  -9.030   4.035 1.000 97.180 ? 90  LEU A CG  1 
ATOM 690  C CD1 ? LEU A 1  90 ?  -4.864  -7.862   4.903 1.000 97.180 ? 90  LEU A CD1 1 
ATOM 691  C CD2 ? LEU A 1  90 ?  -4.526 -10.289   4.364 1.000 97.180 ? 90  LEU A CD2 1 
ATOM 692  N N   ? ARG A 1  91 ?  -9.572 -11.418   3.920 1.000 97.500 ? 91  ARG A N   1 
ATOM 693  C CA  ? ARG A 1  91 ? -11.005 -11.363   4.188 1.000 97.500 ? 91  ARG A CA  1 
ATOM 694  C C   ? ARG A 1  91 ? -11.278 -10.899   5.615 1.000 97.500 ? 91  ARG A C   1 
ATOM 695  C CB  ? ARG A 1  91 ? -11.650 -12.731   3.950 1.000 97.500 ? 91  ARG A CB  1 
ATOM 696  O O   ? ARG A 1  91 ? -10.779 -11.493   6.573 1.000 97.500 ? 91  ARG A O   1 
ATOM 697  C CG  ? ARG A 1  91 ? -13.169 -12.714   4.007 1.000 97.500 ? 91  ARG A CG  1 
ATOM 698  C CD  ? ARG A 1  91 ? -13.765 -14.034   3.538 1.000 97.500 ? 91  ARG A CD  1 
ATOM 699  N NE  ? ARG A 1  91 ? -13.491 -15.115   4.480 1.000 97.500 ? 91  ARG A NE  1 
ATOM 700  N NH1 ? ARG A 1  91 ? -14.620 -16.730   3.275 1.000 97.500 ? 91  ARG A NH1 1 
ATOM 701  N NH2 ? ARG A 1  91 ? -13.598 -17.275   5.253 1.000 97.500 ? 91  ARG A NH2 1 
ATOM 702  C CZ  ? ARG A 1  91 ? -13.904 -16.371   4.334 1.000 97.500 ? 91  ARG A CZ  1 
ATOM 703  N N   ? LEU A 1  92 ? -12.032  -9.825   5.693 1.000 97.670 ? 92  LEU A N   1 
ATOM 704  C CA  ? LEU A 1  92 ? -12.368  -9.267   6.998 1.000 97.670 ? 92  LEU A CA  1 
ATOM 705  C C   ? LEU A 1  92 ? -13.421 -10.120   7.698 1.000 97.670 ? 92  LEU A C   1 
ATOM 706  C CB  ? LEU A 1  92 ? -12.874  -7.829   6.853 1.000 97.670 ? 92  LEU A CB  1 
ATOM 707  O O   ? LEU A 1  92 ? -14.269 -10.729   7.043 1.000 97.670 ? 92  LEU A O   1 
ATOM 708  C CG  ? LEU A 1  92 ? -11.978  -6.872   6.065 1.000 97.670 ? 92  LEU A CG  1 
ATOM 709  C CD1 ? LEU A 1  92 ? -12.628  -5.497   5.968 1.000 97.670 ? 92  LEU A CD1 1 
ATOM 710  C CD2 ? LEU A 1  92 ? -10.600  -6.774   6.711 1.000 97.670 ? 92  LEU A CD2 1 
ATOM 711  N N   ? ASN A 1  93 ? -13.371 -10.269   9.086 1.000 96.870 ? 93  ASN A N   1 
ATOM 712  C CA  ? ASN A 1  93 ? -14.323 -11.053   9.865 1.000 96.870 ? 93  ASN A CA  1 
ATOM 713  C C   ? ASN A 1  93 ? -15.647 -10.315  10.041 1.000 96.870 ? 93  ASN A C   1 
ATOM 714  C CB  ? ASN A 1  93 ? -13.731 -11.415  11.229 1.000 96.870 ? 93  ASN A CB  1 
ATOM 715  O O   ? ASN A 1  93 ? -16.482 -10.713  10.855 1.000 96.870 ? 93  ASN A O   1 
ATOM 716  C CG  ? ASN A 1  93 ? -13.584 -10.212  12.139 1.000 96.870 ? 93  ASN A CG  1 
ATOM 717  N ND2 ? ASN A 1  93 ? -13.231 -10.459  13.395 1.000 96.870 ? 93  ASN A ND2 1 
ATOM 718  O OD1 ? ASN A 1  93 ? -13.787  -9.071  11.718 1.000 96.870 ? 93  ASN A OD1 1 
ATOM 719  N N   ? GLY A 1  94 ? -15.968  -9.289   9.210 1.000 97.250 ? 94  GLY A N   1 
ATOM 720  C CA  ? GLY A 1  94 ? -17.171  -8.484   9.074 1.000 97.250 ? 94  GLY A CA  1 
ATOM 721  C C   ? GLY A 1  94 ? -17.160  -7.598   7.842 1.000 97.250 ? 94  GLY A C   1 
ATOM 722  O O   ? GLY A 1  94 ? -16.144  -7.499   7.152 1.000 97.250 ? 94  GLY A O   1 
ATOM 723  N N   ? SER A 1  95 ? -18.321  -6.951   7.637 1.000 97.770 ? 95  SER A N   1 
ATOM 724  C CA  ? SER A 1  95 ? -18.438  -6.053   6.493 1.000 97.770 ? 95  SER A CA  1 
ATOM 725  C C   ? SER A 1  95 ? -18.234  -4.600   6.908 1.000 97.770 ? 95  SER A C   1 
ATOM 726  C CB  ? SER A 1  95 ? -19.804  -6.213   5.823 1.000 97.770 ? 95  SER A CB  1 
ATOM 727  O O   ? SER A 1  95 ? -18.786  -4.153   7.915 1.000 97.770 ? 95  SER A O   1 
ATOM 728  O OG  ? SER A 1  95 ? -19.927  -7.496   5.233 1.000 97.770 ? 95  SER A OG  1 
ATOM 729  N N   ? ALA A 1  96 ? -17.360  -3.921   6.078 1.000 98.040 ? 96  ALA A N   1 
ATOM 730  C CA  ? ALA A 1  96 ? -17.113  -2.504   6.332 1.000 98.040 ? 96  ALA A CA  1 
ATOM 731  C C   ? ALA A 1  96 ? -18.363  -1.671   6.061 1.000 98.040 ? 96  ALA A C   1 
ATOM 732  C CB  ? ALA A 1  96 ? -15.950  -2.005   5.478 1.000 98.040 ? 96  ALA A CB  1 
ATOM 733  O O   ? ALA A 1  96 ? -19.109  -1.949   5.119 1.000 98.040 ? 96  ALA A O   1 
ATOM 734  N N   ? VAL A 1  97 ? -18.644  -0.715   6.945 1.000 98.040 ? 97  VAL A N   1 
ATOM 735  C CA  ? VAL A 1  97 ? -19.692   0.270   6.698 1.000 98.040 ? 97  VAL A CA  1 
ATOM 736  C C   ? VAL A 1  97 ? -19.149   1.393   5.818 1.000 98.040 ? 97  VAL A C   1 
ATOM 737  C CB  ? VAL A 1  97 ? -20.249   0.849   8.018 1.000 98.040 ? 97  VAL A CB  1 
ATOM 738  O O   ? VAL A 1  97 ? -18.281   2.159   6.243 1.000 98.040 ? 97  VAL A O   1 
ATOM 739  C CG1 ? VAL A 1  97 ? -21.348   1.872   7.738 1.000 98.040 ? 97  VAL A CG1 1 
ATOM 740  C CG2 ? VAL A 1  97 ? -20.774  -0.273   8.912 1.000 98.040 ? 97  VAL A CG2 1 
ATOM 741  N N   ? LEU A 1  98 ? -19.669   1.419   4.556 1.000 98.050 ? 98  LEU A N   1 
ATOM 742  C CA  ? LEU A 1  98 ? -19.169   2.405   3.605 1.000 98.050 ? 98  LEU A CA  1 
ATOM 743  C C   ? LEU A 1  98 ? -19.775   3.778   3.876 1.000 98.050 ? 98  LEU A C   1 
ATOM 744  C CB  ? LEU A 1  98 ? -19.478   1.971   2.170 1.000 98.050 ? 98  LEU A CB  1 
ATOM 745  O O   ? LEU A 1  98 ? -20.946   3.881   4.248 1.000 98.050 ? 98  LEU A O   1 
ATOM 746  C CG  ? LEU A 1  98 ? -18.972   0.589   1.755 1.000 98.050 ? 98  LEU A CG  1 
ATOM 747  C CD1 ? LEU A 1  98 ? -19.326   0.310   0.298 1.000 98.050 ? 98  LEU A CD1 1 
ATOM 748  C CD2 ? LEU A 1  98 ? -17.467   0.481   1.976 1.000 98.050 ? 98  LEU A CD2 1 
ATOM 749  N N   ? GLY A 1  99 ? -18.949   4.878   3.742 1.000 97.160 ? 99  GLY A N   1 
ATOM 750  C CA  ? GLY A 1  99 ? -19.270   6.278   3.968 1.000 97.160 ? 99  GLY A CA  1 
ATOM 751  C C   ? GLY A 1  99 ? -18.151   7.219   3.565 1.000 97.160 ? 99  GLY A C   1 
ATOM 752  O O   ? GLY A 1  99 ? -17.259   6.842   2.802 1.000 97.160 ? 99  GLY A O   1 
ATOM 753  N N   ? PRO A 1 100 ? -18.213   8.404   4.064 1.000 96.110 ? 100 PRO A N   1 
ATOM 754  C CA  ? PRO A 1 100 ? -17.232   9.421   3.679 1.000 96.110 ? 100 PRO A CA  1 
ATOM 755  C C   ? PRO A 1 100 ? -15.817   9.080   4.142 1.000 96.110 ? 100 PRO A C   1 
ATOM 756  C CB  ? PRO A 1 100 ? -17.743  10.685   4.374 1.000 96.110 ? 100 PRO A CB  1 
ATOM 757  O O   ? PRO A 1 100 ? -14.840   9.529   3.536 1.000 96.110 ? 100 PRO A O   1 
ATOM 758  C CG  ? PRO A 1 100 ? -19.197  10.429   4.612 1.000 96.110 ? 100 PRO A CG  1 
ATOM 759  C CD  ? PRO A 1 100 ? -19.396   8.952   4.797 1.000 96.110 ? 100 PRO A CD  1 
ATOM 760  N N   ? ALA A 1 101 ? -15.657   8.193   5.117 1.000 97.210 ? 101 ALA A N   1 
ATOM 761  C CA  ? ALA A 1 101 ? -14.352   7.868   5.686 1.000 97.210 ? 101 ALA A CA  1 
ATOM 762  C C   ? ALA A 1 101 ? -13.889   6.484   5.240 1.000 97.210 ? 101 ALA A C   1 
ATOM 763  C CB  ? ALA A 1 101 ? -14.402   7.943   7.211 1.000 97.210 ? 101 ALA A CB  1 
ATOM 764  O O   ? ALA A 1 101 ? -12.696   6.175   5.292 1.000 97.210 ? 101 ALA A O   1 
ATOM 765  N N   ? VAL A 1 102 ? -14.820   5.646   4.802 1.000 98.350 ? 102 VAL A N   1 
ATOM 766  C CA  ? VAL A 1 102 ? -14.518   4.299   4.331 1.000 98.350 ? 102 VAL A CA  1 
ATOM 767  C C   ? VAL A 1 102 ? -15.173   4.067   2.972 1.000 98.350 ? 102 VAL A C   1 
ATOM 768  C CB  ? VAL A 1 102 ? -14.987   3.226   5.339 1.000 98.350 ? 102 VAL A CB  1 
ATOM 769  O O   ? VAL A 1 102 ? -16.401   4.093   2.855 1.000 98.350 ? 102 VAL A O   1 
ATOM 770  C CG1 ? VAL A 1 102 ? -14.645   1.825   4.835 1.000 98.350 ? 102 VAL A CG1 1 
ATOM 771  C CG2 ? VAL A 1 102 ? -14.359   3.472   6.710 1.000 98.350 ? 102 VAL A CG2 1 
ATOM 772  N N   ? GLY A 1 103 ? -14.252   3.857   1.975 1.000 97.980 ? 103 GLY A N   1 
ATOM 773  C CA  ? GLY A 1 103 ? -14.720   3.619   0.618 1.000 97.980 ? 103 GLY A CA  1 
ATOM 774  C C   ? GLY A 1 103 ? -13.892   2.588  -0.126 1.000 97.980 ? 103 GLY A C   1 
ATOM 775  O O   ? GLY A 1 103 ? -12.844   2.157   0.360 1.000 97.980 ? 103 GLY A O   1 
ATOM 776  N N   ? LEU A 1 104 ? -14.395   2.220  -1.329 1.000 97.950 ? 104 LEU A N   1 
ATOM 777  C CA  ? LEU A 1 104 ? -13.739   1.209  -2.151 1.000 97.950 ? 104 LEU A CA  1 
ATOM 778  C C   ? LEU A 1 104 ? -12.835   1.858  -3.193 1.000 97.950 ? 104 LEU A C   1 
ATOM 779  C CB  ? LEU A 1 104 ? -14.779   0.322  -2.842 1.000 97.950 ? 104 LEU A CB  1 
ATOM 780  O O   ? LEU A 1 104 ? -13.143   2.939  -3.702 1.000 97.950 ? 104 LEU A O   1 
ATOM 781  C CG  ? LEU A 1 104 ? -15.824  -0.329  -1.936 1.000 97.950 ? 104 LEU A CG  1 
ATOM 782  C CD1 ? LEU A 1 104 ? -16.820  -1.131  -2.767 1.000 97.950 ? 104 LEU A CD1 1 
ATOM 783  C CD2 ? LEU A 1 104 ? -15.151  -1.217  -0.894 1.000 97.950 ? 104 LEU A CD2 1 
ATOM 784  N N   ? LEU A 1 105 ? -11.652   1.146  -3.460 1.000 97.450 ? 105 LEU A N   1 
ATOM 785  C CA  ? LEU A 1 105 ? -10.808   1.521  -4.588 1.000 97.450 ? 105 LEU A CA  1 
ATOM 786  C C   ? LEU A 1 105 ? -11.085   0.631  -5.795 1.000 97.450 ? 105 LEU A C   1 
ATOM 787  C CB  ? LEU A 1 105 ?  -9.328   1.434  -4.204 1.000 97.450 ? 105 LEU A CB  1 
ATOM 788  O O   ? LEU A 1 105 ? -11.108  -0.596  -5.674 1.000 97.450 ? 105 LEU A O   1 
ATOM 789  C CG  ? LEU A 1 105 ?  -8.328   1.967  -5.230 1.000 97.450 ? 105 LEU A CG  1 
ATOM 790  C CD1 ? LEU A 1 105 ?  -8.608   3.437  -5.528 1.000 97.450 ? 105 LEU A CD1 1 
ATOM 791  C CD2 ? LEU A 1 105 ?  -6.899   1.780  -4.732 1.000 97.450 ? 105 LEU A CD2 1 
ATOM 792  N N   ? ARG A 1 106 ? -11.237   1.259  -6.909 1.000 95.380 ? 106 ARG A N   1 
ATOM 793  C CA  ? ARG A 1 106 ? -11.553   0.523  -8.128 1.000 95.380 ? 106 ARG A CA  1 
ATOM 794  C C   ? ARG A 1 106 ? -10.333  -0.235  -8.642 1.000 95.380 ? 106 ARG A C   1 
ATOM 795  C CB  ? ARG A 1 106 ? -12.074   1.472  -9.210 1.000 95.380 ? 106 ARG A CB  1 
ATOM 796  O O   ? ARG A 1 106 ?  -9.214   0.279  -8.601 1.000 95.380 ? 106 ARG A O   1 
ATOM 797  C CG  ? ARG A 1 106 ? -13.413   2.109  -8.877 1.000 95.380 ? 106 ARG A CG  1 
ATOM 798  C CD  ? ARG A 1 106 ? -13.915   2.991 -10.012 1.000 95.380 ? 106 ARG A CD  1 
ATOM 799  N NE  ? ARG A 1 106 ? -15.159   3.669  -9.658 1.000 95.380 ? 106 ARG A NE  1 
ATOM 800  N NH1 ? ARG A 1 106 ? -14.578   5.686 -10.622 1.000 95.380 ? 106 ARG A NH1 1 
ATOM 801  N NH2 ? ARG A 1 106 ? -16.608   5.449  -9.585 1.000 95.380 ? 106 ARG A NH2 1 
ATOM 802  C CZ  ? ARG A 1 106 ? -15.445   4.933  -9.956 1.000 95.380 ? 106 ARG A CZ  1 
ATOM 803  N N   ? PRO A 1 107 ? -10.607  -1.528  -9.071 1.000 93.150 ? 107 PRO A N   1 
ATOM 804  C CA  ? PRO A 1 107 ?  -9.499  -2.247  -9.704 1.000 93.150 ? 107 PRO A CA  1 
ATOM 805  C C   ? PRO A 1 107 ?  -9.037  -1.592 -11.004 1.000 93.150 ? 107 PRO A C   1 
ATOM 806  C CB  ? PRO A 1 107 ? -10.085  -3.635  -9.970 1.000 93.150 ? 107 PRO A CB  1 
ATOM 807  O O   ? PRO A 1 107 ?  -9.806  -0.868 -11.642 1.000 93.150 ? 107 PRO A O   1 
ATOM 808  C CG  ? PRO A 1 107 ? -11.326  -3.692  -9.138 1.000 93.150 ? 107 PRO A CG  1 
ATOM 809  C CD  ? PRO A 1 107 ? -11.797  -2.288  -8.888 1.000 93.150 ? 107 PRO A CD  1 
ATOM 810  N N   ? PRO A 1 108 ?  -7.806  -1.925 -11.384 1.000 94.150 ? 108 PRO A N   1 
ATOM 811  C CA  ? PRO A 1 108 ?  -7.331  -1.335 -12.638 1.000 94.150 ? 108 PRO A CA  1 
ATOM 812  C C   ? PRO A 1 108 ?  -7.901  -2.032 -13.871 1.000 94.150 ? 108 PRO A C   1 
ATOM 813  C CB  ? PRO A 1 108 ?  -5.813  -1.518 -12.560 1.000 94.150 ? 108 PRO A CB  1 
ATOM 814  O O   ? PRO A 1 108 ?  -8.274  -3.206 -13.804 1.000 94.150 ? 108 PRO A O   1 
ATOM 815  C CG  ? PRO A 1 108 ?  -5.619  -2.788 -11.796 1.000 94.150 ? 108 PRO A CG  1 
ATOM 816  C CD  ? PRO A 1 108 ?  -6.674  -2.868 -10.729 1.000 94.150 ? 108 PRO A CD  1 
ATOM 817  N N   ? GLY A 1 109 ?  -8.123  -1.298 -15.068 1.000 87.760 ? 109 GLY A N   1 
ATOM 818  C CA  ? GLY A 1 109 ?  -8.397  -1.912 -16.358 1.000 87.760 ? 109 GLY A CA  1 
ATOM 819  C C   ? GLY A 1 109 ?  -7.151  -2.441 -17.043 1.000 87.760 ? 109 GLY A C   1 
ATOM 820  O O   ? GLY A 1 109 ?  -6.938  -3.653 -17.105 1.000 87.760 ? 109 GLY A O   1 
ATOM 821  N N   ? ALA A 1 110 ?  -6.367  -1.534 -17.695 1.000 90.880 ? 110 ALA A N   1 
ATOM 822  C CA  ? ALA A 1 110 ?  -5.099  -1.832 -18.354 1.000 90.880 ? 110 ALA A CA  1 
ATOM 823  C C   ? ALA A 1 110 ?  -3.927  -1.217 -17.595 1.000 90.880 ? 110 ALA A C   1 
ATOM 824  C CB  ? ALA A 1 110 ?  -5.118  -1.330 -19.796 1.000 90.880 ? 110 ALA A CB  1 
ATOM 825  O O   ? ALA A 1 110 ?  -4.104  -0.255 -16.843 1.000 90.880 ? 110 ALA A O   1 
ATOM 826  N N   ? PRO A 1 111 ?  -2.788  -1.902 -17.835 1.000 91.720 ? 111 PRO A N   1 
ATOM 827  C CA  ? PRO A 1 111 ?  -1.615  -1.279 -17.217 1.000 91.720 ? 111 PRO A CA  1 
ATOM 828  C C   ? PRO A 1 111 ?  -1.407   0.165 -17.669 1.000 91.720 ? 111 PRO A C   1 
ATOM 829  C CB  ? PRO A 1 111 ?  -0.458  -2.168 -17.680 1.000 91.720 ? 111 PRO A CB  1 
ATOM 830  O O   ? PRO A 1 111 ?  -1.676   0.498 -18.826 1.000 91.720 ? 111 PRO A O   1 
ATOM 831  C CG  ? PRO A 1 111 ?  -1.092  -3.482 -18.002 1.000 91.720 ? 111 PRO A CG  1 
ATOM 832  C CD  ? PRO A 1 111 ?  -2.482  -3.230 -18.511 1.000 91.720 ? 111 PRO A CD  1 
ATOM 833  N N   ? PRO A 1 112 ?  -0.926   1.028 -16.718 1.000 93.670 ? 112 PRO A N   1 
ATOM 834  C CA  ? PRO A 1 112 ?  -0.670   2.418 -17.102 1.000 93.670 ? 112 PRO A CA  1 
ATOM 835  C C   ? PRO A 1 112 ?   0.504   2.557 -18.069 1.000 93.670 ? 112 PRO A C   1 
ATOM 836  C CB  ? PRO A 1 112 ?  -0.362   3.101 -15.768 1.000 93.670 ? 112 PRO A CB  1 
ATOM 837  O O   ? PRO A 1 112 ?   1.430   1.742 -18.043 1.000 93.670 ? 112 PRO A O   1 
ATOM 838  C CG  ? PRO A 1 112 ?   0.203   2.019 -14.906 1.000 93.670 ? 112 PRO A CG  1 
ATOM 839  C CD  ? PRO A 1 112 ?  -0.462   0.723 -15.270 1.000 93.670 ? 112 PRO A CD  1 
ATOM 840  N N   ? THR A 1 113 ?   0.390   3.584 -19.004 1.000 93.550 ? 113 THR A N   1 
ATOM 841  C CA  ? THR A 1 113 ?   1.494   3.884 -19.908 1.000 93.550 ? 113 THR A CA  1 
ATOM 842  C C   ? THR A 1 113 ?   2.582   4.676 -19.188 1.000 93.550 ? 113 THR A C   1 
ATOM 843  C CB  ? THR A 1 113 ?   1.011   4.674 -21.139 1.000 93.550 ? 113 THR A CB  1 
ATOM 844  O O   ? THR A 1 113 ?   2.313   5.340 -18.185 1.000 93.550 ? 113 THR A O   1 
ATOM 845  C CG2 ? THR A 1 113 ?  -0.036   3.887 -21.921 1.000 93.550 ? 113 THR A CG2 1 
ATOM 846  O OG1 ? THR A 1 113 ?   0.436   5.914 -20.707 1.000 93.550 ? 113 THR A OG1 1 
ATOM 847  N N   ? ALA A 1 114 ?   3.807   4.567 -19.688 1.000 95.260 ? 114 ALA A N   1 
ATOM 848  C CA  ? ALA A 1 114 ?   4.911   5.354 -19.144 1.000 95.260 ? 114 ALA A CA  1 
ATOM 849  C C   ? ALA A 1 114 ?   4.567   6.840 -19.124 1.000 95.260 ? 114 ALA A C   1 
ATOM 850  C CB  ? ALA A 1 114 ?   6.184   5.116 -19.953 1.000 95.260 ? 114 ALA A CB  1 
ATOM 851  O O   ? ALA A 1 114 ?   3.955   7.355 -20.062 1.000 95.260 ? 114 ALA A O   1 
ATOM 852  N N   ? GLY A 1 115 ?   4.889   7.500 -18.004 1.000 94.840 ? 115 GLY A N   1 
ATOM 853  C CA  ? GLY A 1 115 ?   4.636   8.925 -17.863 1.000 94.840 ? 115 GLY A CA  1 
ATOM 854  C C   ? GLY A 1 115 ?   3.337   9.233 -17.142 1.000 94.840 ? 115 GLY A C   1 
ATOM 855  O O   ? GLY A 1 115 ?   3.067  10.387 -16.805 1.000 94.840 ? 115 GLY A O   1 
ATOM 856  N N   ? THR A 1 116 ?   2.479   8.194 -17.024 1.000 96.140 ? 116 THR A N   1 
ATOM 857  C CA  ? THR A 1 116 ?   1.227   8.362 -16.294 1.000 96.140 ? 116 THR A CA  1 
ATOM 858  C C   ? THR A 1 116 ?   1.490   8.865 -14.878 1.000 96.140 ? 116 THR A C   1 
ATOM 859  C CB  ? THR A 1 116 ?   0.435   7.043 -16.234 1.000 96.140 ? 116 THR A CB  1 
ATOM 860  O O   ? THR A 1 116 ?   2.367   8.349 -14.182 1.000 96.140 ? 116 THR A O   1 
ATOM 861  C CG2 ? THR A 1 116 ?  -0.883   7.226 -15.488 1.000 96.140 ? 116 THR A CG2 1 
ATOM 862  O OG1 ? THR A 1 116 ?   0.159   6.597 -17.567 1.000 96.140 ? 116 THR A OG1 1 
ATOM 863  N N   ? ARG A 1 117 ?   0.725   9.866 -14.455 1.000 95.340 ? 117 ARG A N   1 
ATOM 864  C CA  ? ARG A 1 117 ?   0.829  10.423 -13.111 1.000 95.340 ? 117 ARG A CA  1 
ATOM 865  C C   ? ARG A 1 117 ?   0.013   9.606 -12.115 1.000 95.340 ? 117 ARG A C   1 
ATOM 866  C CB  ? ARG A 1 117 ?   0.366  11.882 -13.095 1.000 95.340 ? 117 ARG A CB  1 
ATOM 867  O O   ? ARG A 1 117 ?  -1.172   9.347 -12.339 1.000 95.340 ? 117 ARG A O   1 
ATOM 868  C CG  ? ARG A 1 117 ?   1.280  12.826 -13.859 1.000 95.340 ? 117 ARG A CG  1 
ATOM 869  C CD  ? ARG A 1 117 ?   0.793  14.266 -13.784 1.000 95.340 ? 117 ARG A CD  1 
ATOM 870  N NE  ? ARG A 1 117 ?   1.533  15.134 -14.696 1.000 95.340 ? 117 ARG A NE  1 
ATOM 871  N NH1 ? ARG A 1 117 ?   2.061  16.713 -13.094 1.000 95.340 ? 117 ARG A NH1 1 
ATOM 872  N NH2 ? ARG A 1 117 ?   2.767  16.988 -15.257 1.000 95.340 ? 117 ARG A NH2 1 
ATOM 873  C CZ  ? ARG A 1 117 ?   2.119  16.276 -14.347 1.000 95.340 ? 117 ARG A CZ  1 
ATOM 874  N N   ? CYS A 1 118 ?   0.681   9.321 -11.033 1.000 95.980 ? 118 CYS A N   1 
ATOM 875  C CA  ? CYS A 1 118 ?   0.042   8.495 -10.015 1.000 95.980 ? 118 CYS A CA  1 
ATOM 876  C C   ? CYS A 1 118 ?   0.331   9.030  -8.618 1.000 95.980 ? 118 CYS A C   1 
ATOM 877  C CB  ? CYS A 1 118 ?   0.516   7.046 -10.125 1.000 95.980 ? 118 CYS A CB  1 
ATOM 878  O O   ? CYS A 1 118 ?   1.198   9.889  -8.445 1.000 95.980 ? 118 CYS A O   1 
ATOM 879  S SG  ? CYS A 1 118 ?   0.158   6.282 -11.722 1.000 95.980 ? 118 CYS A SG  1 
ATOM 880  N N   ? ARG A 1 119 ?  -0.436   8.457  -7.660 1.000 95.070 ? 119 ARG A N   1 
ATOM 881  C CA  ? ARG A 1 119 ?  -0.234   8.784  -6.253 1.000 95.070 ? 119 ARG A CA  1 
ATOM 882  C C   ? ARG A 1 119 ?  -0.064   7.521  -5.415 1.000 95.070 ? 119 ARG A C   1 
ATOM 883  C CB  ? ARG A 1 119 ?  -1.404   9.613  -5.720 1.000 95.070 ? 119 ARG A CB  1 
ATOM 884  O O   ? ARG A 1 119 ?  -0.697   6.499  -5.689 1.000 95.070 ? 119 ARG A O   1 
ATOM 885  C CG  ? ARG A 1 119 ?  -1.573  10.957  -6.411 1.000 95.070 ? 119 ARG A CG  1 
ATOM 886  C CD  ? ARG A 1 119 ?  -2.799  11.703  -5.903 1.000 95.070 ? 119 ARG A CD  1 
ATOM 887  N NE  ? ARG A 1 119 ?  -3.052  12.914  -6.678 1.000 95.070 ? 119 ARG A NE  1 
ATOM 888  N NH1 ? ARG A 1 119 ?  -1.844  14.306  -5.285 1.000 95.070 ? 119 ARG A NH1 1 
ATOM 889  N NH2 ? ARG A 1 119 ?  -2.884  15.157  -7.142 1.000 95.070 ? 119 ARG A NH2 1 
ATOM 890  C CZ  ? ARG A 1 119 ?  -2.593  14.123  -6.367 1.000 95.070 ? 119 ARG A CZ  1 
ATOM 891  N N   ? VAL A 1 120 ?   0.781   7.664  -4.425 1.000 94.800 ? 120 VAL A N   1 
ATOM 892  C CA  ? VAL A 1 120 ?   0.945   6.605  -3.435 1.000 94.800 ? 120 VAL A CA  1 
ATOM 893  C C   ? VAL A 1 120 ?   0.674   7.157  -2.037 1.000 94.800 ? 120 VAL A C   1 
ATOM 894  C CB  ? VAL A 1 120 ?   2.358   5.983  -3.497 1.000 94.800 ? 120 VAL A CB  1 
ATOM 895  O O   ? VAL A 1 120 ?   1.047   8.291  -1.728 1.000 94.800 ? 120 VAL A O   1 
ATOM 896  C CG1 ? VAL A 1 120 ?   3.427   7.045  -3.242 1.000 94.800 ? 120 VAL A CG1 1 
ATOM 897  C CG2 ? VAL A 1 120 ?   2.484   4.842  -2.490 1.000 94.800 ? 120 VAL A CG2 1 
ATOM 898  N N   ? ALA A 1 121 ?  -0.064   6.384  -1.255 1.000 94.050 ? 121 ALA A N   1 
ATOM 899  C CA  ? ALA A 1 121 ?  -0.419   6.820   0.093 1.000 94.050 ? 121 ALA A CA  1 
ATOM 900  C C   ? ALA A 1 121 ?  -0.068   5.752   1.125 1.000 94.050 ? 121 ALA A C   1 
ATOM 901  C CB  ? ALA A 1 121 ?  -1.906   7.160   0.168 1.000 94.050 ? 121 ALA A CB  1 
ATOM 902  O O   ? ALA A 1 121 ?  -0.084   4.557   0.821 1.000 94.050 ? 121 ALA A O   1 
ATOM 903  N N   ? GLY A 1 122 ?   0.278   6.236   2.357 1.000 94.330 ? 122 GLY A N   1 
ATOM 904  C CA  ? GLY A 1 122 ?   0.586   5.280   3.409 1.000 94.330 ? 122 GLY A CA  1 
ATOM 905  C C   ? GLY A 1 122 ?   0.957   5.940   4.724 1.000 94.330 ? 122 GLY A C   1 
ATOM 906  O O   ? GLY A 1 122 ?   1.113   7.161   4.790 1.000 94.330 ? 122 GLY A O   1 
ATOM 907  N N   ? TRP A 1 123 ?   1.011   5.100   5.853 1.000 92.930 ? 123 TRP A N   1 
ATOM 908  C CA  ? TRP A 1 123 ?   1.337   5.535   7.207 1.000 92.930 ? 123 TRP A CA  1 
ATOM 909  C C   ? TRP A 1 123 ?   2.736   5.075   7.604 1.000 92.930 ? 123 TRP A C   1 
ATOM 910  C CB  ? TRP A 1 123 ?   0.307   5.000   8.207 1.000 92.930 ? 123 TRP A CB  1 
ATOM 911  O O   ? TRP A 1 123 ?   3.053   4.986   8.793 1.000 92.930 ? 123 TRP A O   1 
ATOM 912  C CG  ? TRP A 1 123 ?  -1.054   5.611   8.063 1.000 92.930 ? 123 TRP A CG  1 
ATOM 913  C CD1 ? TRP A 1 123 ?  -1.484   6.799   8.586 1.000 92.930 ? 123 TRP A CD1 1 
ATOM 914  C CD2 ? TRP A 1 123 ?  -2.167   5.059   7.353 1.000 92.930 ? 123 TRP A CD2 1 
ATOM 915  C CE2 ? TRP A 1 123 ?  -3.240   5.968   7.486 1.000 92.930 ? 123 TRP A CE2 1 
ATOM 916  C CE3 ? TRP A 1 123 ?  -2.361   3.884   6.615 1.000 92.930 ? 123 TRP A CE3 1 
ATOM 917  N NE1 ? TRP A 1 123 ?  -2.798   7.020   8.243 1.000 92.930 ? 123 TRP A NE1 1 
ATOM 918  C CH2 ? TRP A 1 123 ?  -4.653   4.580   6.191 1.000 92.930 ? 123 TRP A CH2 1 
ATOM 919  C CZ2 ? TRP A 1 123 ?  -4.491   5.737   6.908 1.000 92.930 ? 123 TRP A CZ2 1 
ATOM 920  C CZ3 ? TRP A 1 123 ?  -3.606   3.656   6.040 1.000 92.930 ? 123 TRP A CZ3 1 
ATOM 921  N N   ? GLY A 1 124 ?   3.567   4.566   6.552 1.000 85.720 ? 124 GLY A N   1 
ATOM 922  C CA  ? GLY A 1 124 ?   4.922   4.119   6.834 1.000 85.720 ? 124 GLY A CA  1 
ATOM 923  C C   ? GLY A 1 124 ?   5.858   5.252   7.211 1.000 85.720 ? 124 GLY A C   1 
ATOM 924  O O   ? GLY A 1 124 ?   5.420   6.388   7.402 1.000 85.720 ? 124 GLY A O   1 
ATOM 925  N N   ? PHE A 1 125 ?   7.172   4.952   7.479 1.000 81.320 ? 125 PHE A N   1 
ATOM 926  C CA  ? PHE A 1 125 ?   8.191   5.913   7.885 1.000 81.320 ? 125 PHE A CA  1 
ATOM 927  C C   ? PHE A 1 125 ?   8.376   6.988   6.820 1.000 81.320 ? 125 PHE A C   1 
ATOM 928  C CB  ? PHE A 1 125 ?   9.522   5.205   8.153 1.000 81.320 ? 125 PHE A CB  1 
ATOM 929  O O   ? PHE A 1 125 ?   8.301   6.703   5.623 1.000 81.320 ? 125 PHE A O   1 
ATOM 930  C CG  ? PHE A 1 125 ?   9.452   4.173   9.246 1.000 81.320 ? 125 PHE A CG  1 
ATOM 931  C CD1 ? PHE A 1 125 ?   8.871   4.477  10.471 1.000 81.320 ? 125 PHE A CD1 1 
ATOM 932  C CD2 ? PHE A 1 125 ?   9.967   2.898   9.048 1.000 81.320 ? 125 PHE A CD2 1 
ATOM 933  C CE1 ? PHE A 1 125 ?   8.805   3.523  11.485 1.000 81.320 ? 125 PHE A CE1 1 
ATOM 934  C CE2 ? PHE A 1 125 ?   9.904   1.940  10.056 1.000 81.320 ? 125 PHE A CE2 1 
ATOM 935  C CZ  ? PHE A 1 125 ?   9.323   2.255  11.274 1.000 81.320 ? 125 PHE A CZ  1 
ATOM 936  N N   ? VAL A 1 126 ?   8.537   8.225   7.217 1.000 77.320 ? 126 VAL A N   1 
ATOM 937  C CA  ? VAL A 1 126 ?   8.626   9.379   6.327 1.000 77.320 ? 126 VAL A CA  1 
ATOM 938  C C   ? VAL A 1 126 ?  10.091   9.739   6.093 1.000 77.320 ? 126 VAL A C   1 
ATOM 939  C CB  ? VAL A 1 126 ?   7.862  10.595   6.897 1.000 77.320 ? 126 VAL A CB  1 
ATOM 940  O O   ? VAL A 1 126 ?  10.394  10.758   5.468 1.000 77.320 ? 126 VAL A O   1 
ATOM 941  C CG1 ? VAL A 1 126 ?   6.360  10.317   6.942 1.000 77.320 ? 126 VAL A CG1 1 
ATOM 942  C CG2 ? VAL A 1 126 ?   8.385  10.950   8.288 1.000 77.320 ? 126 VAL A CG2 1 
ATOM 943  N N   ? SER A 1 127 ?  11.060   8.969   6.715 1.000 72.170 ? 127 SER A N   1 
ATOM 944  C CA  ? SER A 1 127 ?  12.500   9.035   6.486 1.000 72.170 ? 127 SER A CA  1 
ATOM 945  C C   ? SER A 1 127 ?  13.163   7.685   6.737 1.000 72.170 ? 127 SER A C   1 
ATOM 946  C CB  ? SER A 1 127 ?  13.137  10.099   7.382 1.000 72.170 ? 127 SER A CB  1 
ATOM 947  O O   ? SER A 1 127 ?  12.512   6.743   7.193 1.000 72.170 ? 127 SER A O   1 
ATOM 948  O OG  ? SER A 1 127 ?  13.214   9.646   8.723 1.000 72.170 ? 127 SER A OG  1 
ATOM 949  N N   ? ASP A 1 128 ?  14.381   7.549   6.289 1.000 71.340 ? 128 ASP A N   1 
ATOM 950  C CA  ? ASP A 1 128 ?  15.173   6.336   6.466 1.000 71.340 ? 128 ASP A CA  1 
ATOM 951  C C   ? ASP A 1 128 ?  15.496   6.100   7.940 1.000 71.340 ? 128 ASP A C   1 
ATOM 952  C CB  ? ASP A 1 128 ?  16.465   6.415   5.650 1.000 71.340 ? 128 ASP A CB  1 
ATOM 953  O O   ? ASP A 1 128 ?  16.020   5.046   8.305 1.000 71.340 ? 128 ASP A O   1 
ATOM 954  C CG  ? ASP A 1 128 ?  16.226   6.352   4.152 1.000 71.340 ? 128 ASP A CG  1 
ATOM 955  O OD1 ? ASP A 1 128 ?  15.452   5.484   3.694 1.000 71.340 ? 128 ASP A OD1 1 
ATOM 956  O OD2 ? ASP A 1 128 ?  16.819   7.175   3.422 1.000 71.340 ? 128 ASP A OD2 1 
ATOM 957  N N   ? PHE A 1 129 ?  15.123   7.036   8.877 1.000 73.620 ? 129 PHE A N   1 
ATOM 958  C CA  ? PHE A 1 129 ?  15.464   6.982  10.293 1.000 73.620 ? 129 PHE A CA  1 
ATOM 959  C C   ? PHE A 1 129 ?  14.227   6.695  11.137 1.000 73.620 ? 129 PHE A C   1 
ATOM 960  C CB  ? PHE A 1 129 ?  16.113   8.294  10.743 1.000 73.620 ? 129 PHE A CB  1 
ATOM 961  O O   ? PHE A 1 129 ?  14.183   7.039  12.320 1.000 73.620 ? 129 PHE A O   1 
ATOM 962  C CG  ? PHE A 1 129 ?  17.369   8.639   9.989 1.000 73.620 ? 129 PHE A CG  1 
ATOM 963  C CD1 ? PHE A 1 129 ?  18.549   7.943  10.222 1.000 73.620 ? 129 PHE A CD1 1 
ATOM 964  C CD2 ? PHE A 1 129 ?  17.370   9.659   9.047 1.000 73.620 ? 129 PHE A CD2 1 
ATOM 965  C CE1 ? PHE A 1 129 ?  19.714   8.260   9.527 1.000 73.620 ? 129 PHE A CE1 1 
ATOM 966  C CE2 ? PHE A 1 129 ?  18.530   9.982   8.348 1.000 73.620 ? 129 PHE A CE2 1 
ATOM 967  C CZ  ? PHE A 1 129 ?  19.700   9.282   8.590 1.000 73.620 ? 129 PHE A CZ  1 
ATOM 968  N N   ? GLU A 1 130 ?  13.153   6.127  10.523 1.000 75.880 ? 130 GLU A N   1 
ATOM 969  C CA  ? GLU A 1 130 ?  11.965   5.558  11.151 1.000 75.880 ? 130 GLU A CA  1 
ATOM 970  C C   ? GLU A 1 130 ?  11.146   6.633  11.860 1.000 75.880 ? 130 GLU A C   1 
ATOM 971  C CB  ? GLU A 1 130 ?  12.355   4.456  12.140 1.000 75.880 ? 130 GLU A CB  1 
ATOM 972  O O   ? GLU A 1 130 ?  10.591   6.391  12.933 1.000 75.880 ? 130 GLU A O   1 
ATOM 973  C CG  ? GLU A 1 130 ?  13.037   3.261  11.491 1.000 75.880 ? 130 GLU A CG  1 
ATOM 974  C CD  ? GLU A 1 130 ?  13.312   2.126  12.464 1.000 75.880 ? 130 GLU A CD  1 
ATOM 975  O OE1 ? GLU A 1 130 ?  13.774   1.048  12.025 1.000 75.880 ? 130 GLU A OE1 1 
ATOM 976  O OE2 ? GLU A 1 130 ?  13.063   2.315  13.676 1.000 75.880 ? 130 GLU A OE2 1 
ATOM 977  N N   ? GLU A 1 131 ?  11.058   7.791  11.389 1.000 76.370 ? 131 GLU A N   1 
ATOM 978  C CA  ? GLU A 1 131 ?  10.170   8.837  11.888 1.000 76.370 ? 131 GLU A CA  1 
ATOM 979  C C   ? GLU A 1 131 ?   8.725   8.579  11.470 1.000 76.370 ? 131 GLU A C   1 
ATOM 980  C CB  ? GLU A 1 131 ?  10.624  10.211  11.390 1.000 76.370 ? 131 GLU A CB  1 
ATOM 981  O O   ? GLU A 1 131 ?   8.443   8.372  10.288 1.000 76.370 ? 131 GLU A O   1 
ATOM 982  C CG  ? GLU A 1 131 ?   9.864  11.373  12.013 1.000 76.370 ? 131 GLU A CG  1 
ATOM 983  C CD  ? GLU A 1 131 ?  10.360  12.733  11.548 1.000 76.370 ? 131 GLU A CD  1 
ATOM 984  O OE1 ? GLU A 1 131 ?   9.716  13.757  11.870 1.000 76.370 ? 131 GLU A OE1 1 
ATOM 985  O OE2 ? GLU A 1 131 ?  11.401  12.774  10.854 1.000 76.370 ? 131 GLU A OE2 1 
ATOM 986  N N   ? LEU A 1 132 ?   7.787   8.653  12.511 1.000 80.420 ? 132 LEU A N   1 
ATOM 987  C CA  ? LEU A 1 132 ?   6.378   8.380  12.253 1.000 80.420 ? 132 LEU A CA  1 
ATOM 988  C C   ? LEU A 1 132 ?   5.684   9.607  11.670 1.000 80.420 ? 132 LEU A C   1 
ATOM 989  C CB  ? LEU A 1 132 ?   5.672   7.944  13.540 1.000 80.420 ? 132 LEU A CB  1 
ATOM 990  O O   ? LEU A 1 132 ?   5.943  10.734  12.099 1.000 80.420 ? 132 LEU A O   1 
ATOM 991  C CG  ? LEU A 1 132 ?   6.087   6.588  14.114 1.000 80.420 ? 132 LEU A CG  1 
ATOM 992  C CD1 ? LEU A 1 132 ?   5.494   6.399  15.506 1.000 80.420 ? 132 LEU A CD1 1 
ATOM 993  C CD2 ? LEU A 1 132 ?   5.654   5.459  13.185 1.000 80.420 ? 132 LEU A CD2 1 
ATOM 994  N N   ? PRO A 1 133 ?   4.764   9.415  10.663 1.000 84.650 ? 133 PRO A N   1 
ATOM 995  C CA  ? PRO A 1 133 ?   4.052  10.566  10.104 1.000 84.650 ? 133 PRO A CA  1 
ATOM 996  C C   ? PRO A 1 133 ?   2.948  11.081  11.026 1.000 84.650 ? 133 PRO A C   1 
ATOM 997  C CB  ? PRO A 1 133 ?   3.464  10.018   8.802 1.000 84.650 ? 133 PRO A CB  1 
ATOM 998  O O   ? PRO A 1 133 ?   2.407  10.320  11.832 1.000 84.650 ? 133 PRO A O   1 
ATOM 999  C CG  ? PRO A 1 133 ?   3.213   8.570   9.075 1.000 84.650 ? 133 PRO A CG  1 
ATOM 1000 C CD  ? PRO A 1 133 ?   4.287   8.065   9.994 1.000 84.650 ? 133 PRO A CD  1 
ATOM 1001 N N   ? PRO A 1 134 ?   2.688  12.319  11.017 1.000 85.930 ? 134 PRO A N   1 
ATOM 1002 C CA  ? PRO A 1 134 ?   1.627  12.908  11.837 1.000 85.930 ? 134 PRO A CA  1 
ATOM 1003 C C   ? PRO A 1 134 ?   0.231  12.471  11.399 1.000 85.930 ? 134 PRO A C   1 
ATOM 1004 C CB  ? PRO A 1 134 ?   1.817  14.413  11.630 1.000 85.930 ? 134 PRO A CB  1 
ATOM 1005 O O   ? PRO A 1 134 ?  -0.734  12.633  12.150 1.000 85.930 ? 134 PRO A O   1 
ATOM 1006 C CG  ? PRO A 1 134 ?   2.465  14.536  10.289 1.000 85.930 ? 134 PRO A CG  1 
ATOM 1007 C CD  ? PRO A 1 134 ?   3.356  13.345  10.079 1.000 85.930 ? 134 PRO A CD  1 
ATOM 1008 N N   ? GLY A 1 135 ?   0.063  11.809  10.310 1.000 93.300 ? 135 GLY A N   1 
ATOM 1009 C CA  ? GLY A 1 135 ?  -1.127  11.301   9.647 1.000 93.300 ? 135 GLY A CA  1 
ATOM 1010 C C   ? GLY A 1 135 ?  -0.829  10.617   8.327 1.000 93.300 ? 135 GLY A C   1 
ATOM 1011 O O   ? GLY A 1 135 ?   0.335  10.425   7.970 1.000 93.300 ? 135 GLY A O   1 
ATOM 1012 N N   ? LEU A 1 136 ?  -1.910  10.264   7.591 1.000 95.070 ? 136 LEU A N   1 
ATOM 1013 C CA  ? LEU A 1 136 ?  -1.760   9.637   6.283 1.000 95.070 ? 136 LEU A CA  1 
ATOM 1014 C C   ? LEU A 1 136 ?  -1.054  10.574   5.308 1.000 95.070 ? 136 LEU A C   1 
ATOM 1015 C CB  ? LEU A 1 136 ?  -3.126   9.233   5.722 1.000 95.070 ? 136 LEU A CB  1 
ATOM 1016 O O   ? LEU A 1 136 ?  -1.443  11.735   5.166 1.000 95.070 ? 136 LEU A O   1 
ATOM 1017 C CG  ? LEU A 1 136 ?  -3.114   8.414   4.430 1.000 95.070 ? 136 LEU A CG  1 
ATOM 1018 C CD1 ? LEU A 1 136 ?  -2.472   7.052   4.672 1.000 95.070 ? 136 LEU A CD1 1 
ATOM 1019 C CD2 ? LEU A 1 136 ?  -4.529   8.254   3.884 1.000 95.070 ? 136 LEU A CD2 1 
ATOM 1020 N N   ? MET A 1 137 ?  -0.024   9.972   4.689 1.000 94.720 ? 137 MET A N   1 
ATOM 1021 C CA  ? MET A 1 137 ?   0.790  10.758   3.767 1.000 94.720 ? 137 MET A CA  1 
ATOM 1022 C C   ? MET A 1 137 ?   0.573  10.306   2.327 1.000 94.720 ? 137 MET A C   1 
ATOM 1023 C CB  ? MET A 1 137 ?   2.272  10.649   4.131 1.000 94.720 ? 137 MET A CB  1 
ATOM 1024 O O   ? MET A 1 137 ?   0.223   9.150   2.081 1.000 94.720 ? 137 MET A O   1 
ATOM 1025 C CG  ? MET A 1 137 ?   2.573  10.989   5.582 1.000 94.720 ? 137 MET A CG  1 
ATOM 1026 S SD  ? MET A 1 137 ?   2.184  12.734   5.991 1.000 94.720 ? 137 MET A SD  1 
ATOM 1027 C CE  ? MET A 1 137 ?   3.517  13.578   5.096 1.000 94.720 ? 137 MET A CE  1 
ATOM 1028 N N   ? GLU A 1 138 ?   0.881  11.198   1.345 1.000 93.650 ? 138 GLU A N   1 
ATOM 1029 C CA  ? GLU A 1 138 ?   0.801  10.872  -0.076 1.000 93.650 ? 138 GLU A CA  1 
ATOM 1030 C C   ? GLU A 1 138 ?   1.912  11.560  -0.864 1.000 93.650 ? 138 GLU A C   1 
ATOM 1031 C CB  ? GLU A 1 138 ?  -0.566  11.265  -0.642 1.000 93.650 ? 138 GLU A CB  1 
ATOM 1032 O O   ? GLU A 1 138 ?   2.345  12.658  -0.507 1.000 93.650 ? 138 GLU A O   1 
ATOM 1033 C CG  ? GLU A 1 138 ?  -0.730  10.956  -2.123 1.000 93.650 ? 138 GLU A CG  1 
ATOM 1034 C CD  ? GLU A 1 138 ?  -2.081  11.380  -2.678 1.000 93.650 ? 138 GLU A CD  1 
ATOM 1035 O OE1 ? GLU A 1 138 ?  -2.593  10.711  -3.604 1.000 93.650 ? 138 GLU A OE1 1 
ATOM 1036 O OE2 ? GLU A 1 138 ?  -2.631  12.389  -2.183 1.000 93.650 ? 138 GLU A OE2 1 
ATOM 1037 N N   ? ALA A 1 139 ?   2.329  10.889  -1.940 1.000 92.240 ? 139 ALA A N   1 
ATOM 1038 C CA  ? ALA A 1 139 ?   3.319  11.442  -2.860 1.000 92.240 ? 139 ALA A CA  1 
ATOM 1039 C C   ? ALA A 1 139 ?   2.924  11.185  -4.311 1.000 92.240 ? 139 ALA A C   1 
ATOM 1040 C CB  ? ALA A 1 139 ?   4.698  10.852  -2.575 1.000 92.240 ? 139 ALA A CB  1 
ATOM 1041 O O   ? ALA A 1 139 ?   2.316  10.158  -4.623 1.000 92.240 ? 139 ALA A O   1 
ATOM 1042 N N   ? LYS A 1 140 ?   3.393  12.143  -5.110 1.000 92.780 ? 140 LYS A N   1 
ATOM 1043 C CA  ? LYS A 1 140 ?   3.168  12.015  -6.547 1.000 92.780 ? 140 LYS A CA  1 
ATOM 1044 C C   ? LYS A 1 140 ?   4.356  11.346  -7.233 1.000 92.780 ? 140 LYS A C   1 
ATOM 1045 C CB  ? LYS A 1 140 ?   2.904  13.386  -7.174 1.000 92.780 ? 140 LYS A CB  1 
ATOM 1046 O O   ? LYS A 1 140 ?   5.509  11.690  -6.963 1.000 92.780 ? 140 LYS A O   1 
ATOM 1047 C CG  ? LYS A 1 140 ?   1.593  14.023  -6.739 1.000 92.780 ? 140 LYS A CG  1 
ATOM 1048 C CD  ? LYS A 1 140 ?   1.387  15.382  -7.397 1.000 92.780 ? 140 LYS A CD  1 
ATOM 1049 C CE  ? LYS A 1 140 ?   0.120  16.061  -6.894 1.000 92.780 ? 140 LYS A CE  1 
ATOM 1050 N NZ  ? LYS A 1 140 ?  -0.043  17.428  -7.475 1.000 92.780 ? 140 LYS A NZ  1 
ATOM 1051 N N   ? VAL A 1 141 ?   3.991  10.392  -8.184 1.000 93.880 ? 141 VAL A N   1 
ATOM 1052 C CA  ? VAL A 1 141 ?   5.034   9.677  -8.912 1.000 93.880 ? 141 VAL A CA  1 
ATOM 1053 C C   ? VAL A 1 141 ?   4.606   9.476 -10.364 1.000 93.880 ? 141 VAL A C   1 
ATOM 1054 C CB  ? VAL A 1 141 ?   5.350   8.314  -8.256 1.000 93.880 ? 141 VAL A CB  1 
ATOM 1055 O O   ? VAL A 1 141 ?   3.439   9.674 -10.707 1.000 93.880 ? 141 VAL A O   1 
ATOM 1056 C CG1 ? VAL A 1 141 ?   5.920   8.509  -6.852 1.000 93.880 ? 141 VAL A CG1 1 
ATOM 1057 C CG2 ? VAL A 1 141 ?   4.098   7.440  -8.212 1.000 93.880 ? 141 VAL A CG2 1 
ATOM 1058 N N   ? ARG A 1 142 ?   5.602   9.131 -11.210 1.000 94.950 ? 142 ARG A N   1 
ATOM 1059 C CA  ? ARG A 1 142 ?   5.326   8.815 -12.607 1.000 94.950 ? 142 ARG A CA  1 
ATOM 1060 C C   ? ARG A 1 142 ?   5.753   7.390 -12.941 1.000 94.950 ? 142 ARG A C   1 
ATOM 1061 C CB  ? ARG A 1 142 ?   6.036   9.806 -13.533 1.000 94.950 ? 142 ARG A CB  1 
ATOM 1062 O O   ? ARG A 1 142 ?   6.783   6.915 -12.457 1.000 94.950 ? 142 ARG A O   1 
ATOM 1063 C CG  ? ARG A 1 142 ?   5.537  11.236 -13.404 1.000 94.950 ? 142 ARG A CG  1 
ATOM 1064 C CD  ? ARG A 1 142 ?   6.253  12.173 -14.367 1.000 94.950 ? 142 ARG A CD  1 
ATOM 1065 N NE  ? ARG A 1 142 ?   5.801  13.553 -14.213 1.000 94.950 ? 142 ARG A NE  1 
ATOM 1066 N NH1 ? ARG A 1 142 ?   6.436  14.215 -16.334 1.000 94.950 ? 142 ARG A NH1 1 
ATOM 1067 N NH2 ? ARG A 1 142 ?   5.455  15.715 -14.905 1.000 94.950 ? 142 ARG A NH2 1 
ATOM 1068 C CZ  ? ARG A 1 142 ?   5.898  14.491 -15.151 1.000 94.950 ? 142 ARG A CZ  1 
ATOM 1069 N N   ? VAL A 1 143 ?   4.935   6.814 -13.847 1.000 95.870 ? 143 VAL A N   1 
ATOM 1070 C CA  ? VAL A 1 143 ?   5.234   5.461 -14.305 1.000 95.870 ? 143 VAL A CA  1 
ATOM 1071 C C   ? VAL A 1 143 ?   6.411   5.494 -15.278 1.000 95.870 ? 143 VAL A C   1 
ATOM 1072 C CB  ? VAL A 1 143 ?   4.007   4.804 -14.975 1.000 95.870 ? 143 VAL A CB  1 
ATOM 1073 O O   ? VAL A 1 143 ?   6.492   6.379 -16.134 1.000 95.870 ? 143 VAL A O   1 
ATOM 1074 C CG1 ? VAL A 1 143 ?   4.385   3.461 -15.596 1.000 95.870 ? 143 VAL A CG1 1 
ATOM 1075 C CG2 ? VAL A 1 143 ?   2.877   4.629 -13.961 1.000 95.870 ? 143 VAL A CG2 1 
ATOM 1076 N N   ? LEU A 1 144 ?   7.350   4.483 -15.077 1.000 94.940 ? 144 LEU A N   1 
ATOM 1077 C CA  ? LEU A 1 144 ?   8.524   4.390 -15.938 1.000 94.940 ? 144 LEU A CA  1 
ATOM 1078 C C   ? LEU A 1 144 ?   8.299   3.378 -17.056 1.000 94.940 ? 144 LEU A C   1 
ATOM 1079 C CB  ? LEU A 1 144 ?   9.758   4.000 -15.121 1.000 94.940 ? 144 LEU A CB  1 
ATOM 1080 O O   ? LEU A 1 144 ?   7.538   2.422 -16.891 1.000 94.940 ? 144 LEU A O   1 
ATOM 1081 C CG  ? LEU A 1 144 ?  10.210   5.000 -14.056 1.000 94.940 ? 144 LEU A CG  1 
ATOM 1082 C CD1 ? LEU A 1 144 ?  11.397   4.445 -13.277 1.000 94.940 ? 144 LEU A CD1 1 
ATOM 1083 C CD2 ? LEU A 1 144 ?  10.563   6.340 -14.694 1.000 94.940 ? 144 LEU A CD2 1 
ATOM 1084 N N   ? ASP A 1 145 ?   9.080   3.677 -18.125 1.000 93.810 ? 145 ASP A N   1 
ATOM 1085 C CA  ? ASP A 1 145 ?   9.170   2.657 -19.165 1.000 93.810 ? 145 ASP A CA  1 
ATOM 1086 C C   ? ASP A 1 145 ?   9.765   1.363 -18.616 1.000 93.810 ? 145 ASP A C   1 
ATOM 1087 C CB  ? ASP A 1 145 ?  10.007   3.163 -20.342 1.000 93.810 ? 145 ASP A CB  1 
ATOM 1088 O O   ? ASP A 1 145 ?  10.793   1.386 -17.935 1.000 93.810 ? 145 ASP A O   1 
ATOM 1089 C CG  ? ASP A 1 145 ?  10.051   2.185 -21.503 1.000 93.810 ? 145 ASP A CG  1 
ATOM 1090 O OD1 ? ASP A 1 145 ?  10.956   1.324 -21.542 1.000 93.810 ? 145 ASP A OD1 1 
ATOM 1091 O OD2 ? ASP A 1 145 ?   9.173   2.278 -22.388 1.000 93.810 ? 145 ASP A OD2 1 
ATOM 1092 N N   ? PRO A 1 146 ?   9.048   0.205 -18.915 1.000 91.050 ? 146 PRO A N   1 
ATOM 1093 C CA  ? PRO A 1 146 ?   9.473  -1.080 -18.354 1.000 91.050 ? 146 PRO A CA  1 
ATOM 1094 C C   ? PRO A 1 146 ?  10.934  -1.402 -18.659 1.000 91.050 ? 146 PRO A C   1 
ATOM 1095 C CB  ? PRO A 1 146 ?   8.539  -2.086 -19.030 1.000 91.050 ? 146 PRO A CB  1 
ATOM 1096 O O   ? PRO A 1 146 ?  11.638  -1.956 -17.811 1.000 91.050 ? 146 PRO A O   1 
ATOM 1097 C CG  ? PRO A 1 146 ?   7.306  -1.306 -19.352 1.000 91.050 ? 146 PRO A CG  1 
ATOM 1098 C CD  ? PRO A 1 146 ?   7.706   0.100 -19.695 1.000 91.050 ? 146 PRO A CD  1 
ATOM 1099 N N   ? ASP A 1 147 ?  11.431  -1.027 -19.859 1.000 91.670 ? 147 ASP A N   1 
ATOM 1100 C CA  ? ASP A 1 147 ?  12.808  -1.302 -20.256 1.000 91.670 ? 147 ASP A CA  1 
ATOM 1101 C C   ? ASP A 1 147 ?  13.792  -0.460 -19.447 1.000 91.670 ? 147 ASP A C   1 
ATOM 1102 C CB  ? ASP A 1 147 ?  12.999  -1.042 -21.751 1.000 91.670 ? 147 ASP A CB  1 
ATOM 1103 O O   ? ASP A 1 147 ?  14.822  -0.963 -18.994 1.000 91.670 ? 147 ASP A O   1 
ATOM 1104 C CG  ? ASP A 1 147 ?  12.250  -2.033 -22.626 1.000 91.670 ? 147 ASP A CG  1 
ATOM 1105 O OD1 ? ASP A 1 147 ?  12.052  -3.192 -22.202 1.000 91.670 ? 147 ASP A OD1 1 
ATOM 1106 O OD2 ? ASP A 1 147 ?  11.857  -1.651 -23.749 1.000 91.670 ? 147 ASP A OD2 1 
ATOM 1107 N N   ? VAL A 1 148 ?  13.430   0.789 -19.277 1.000 91.280 ? 148 VAL A N   1 
ATOM 1108 C CA  ? VAL A 1 148 ?  14.252   1.706 -18.495 1.000 91.280 ? 148 VAL A CA  1 
ATOM 1109 C C   ? VAL A 1 148 ?  14.283   1.256 -17.036 1.000 91.280 ? 148 VAL A C   1 
ATOM 1110 C CB  ? VAL A 1 148 ?  13.734   3.158 -18.594 1.000 91.280 ? 148 VAL A CB  1 
ATOM 1111 O O   ? VAL A 1 148 ?  15.344   1.241 -16.407 1.000 91.280 ? 148 VAL A O   1 
ATOM 1112 C CG1 ? VAL A 1 148 ?  14.506   4.073 -17.644 1.000 91.280 ? 148 VAL A CG1 1 
ATOM 1113 C CG2 ? VAL A 1 148 ?  13.839   3.664 -20.031 1.000 91.280 ? 148 VAL A CG2 1 
ATOM 1114 N N   ? CYS A 1 149 ?  13.132   0.860 -16.568 1.000 92.710 ? 149 CYS A N   1 
ATOM 1115 C CA  ? CYS A 1 149 ?  12.999   0.395 -15.192 1.000 92.710 ? 149 CYS A CA  1 
ATOM 1116 C C   ? CYS A 1 149 ?  13.800  -0.882 -14.968 1.000 92.710 ? 149 CYS A C   1 
ATOM 1117 C CB  ? CYS A 1 149 ?  11.530   0.153 -14.847 1.000 92.710 ? 149 CYS A CB  1 
ATOM 1118 O O   ? CYS A 1 149 ?  14.557  -0.984 -14.001 1.000 92.710 ? 149 CYS A O   1 
ATOM 1119 S SG  ? CYS A 1 149 ?  11.254  -0.317 -13.125 1.000 92.710 ? 149 CYS A SG  1 
ATOM 1120 N N   ? ASN A 1 150 ?  13.726  -1.751 -15.806 1.000 93.990 ? 150 ASN A N   1 
ATOM 1121 C CA  ? ASN A 1 150 ?  14.377  -3.052 -15.692 1.000 93.990 ? 150 ASN A CA  1 
ATOM 1122 C C   ? ASN A 1 150 ?  15.892  -2.933 -15.824 1.000 93.990 ? 150 ASN A C   1 
ATOM 1123 C CB  ? ASN A 1 150 ?  13.826  -4.021 -16.740 1.000 93.990 ? 150 ASN A CB  1 
ATOM 1124 O O   ? ASN A 1 150 ?  16.635  -3.722 -15.236 1.000 93.990 ? 150 ASN A O   1 
ATOM 1125 C CG  ? ASN A 1 150 ?  14.002  -5.473 -16.342 1.000 93.990 ? 150 ASN A CG  1 
ATOM 1126 N ND2 ? ASN A 1 150 ?  13.985  -6.365 -17.326 1.000 93.990 ? 150 ASN A ND2 1 
ATOM 1127 O OD1 ? ASN A 1 150 ?  14.151  -5.791 -15.159 1.000 93.990 ? 150 ASN A OD1 1 
ATOM 1128 N N   ? SER A 1 151 ?  16.356  -1.949 -16.653 1.000 93.730 ? 151 SER A N   1 
ATOM 1129 C CA  ? SER A 1 151 ?  17.788  -1.691 -16.763 1.000 93.730 ? 151 SER A CA  1 
ATOM 1130 C C   ? SER A 1 151 ?  18.381  -1.290 -15.416 1.000 93.730 ? 151 SER A C   1 
ATOM 1131 C CB  ? SER A 1 151 ?  18.058  -0.595 -17.794 1.000 93.730 ? 151 SER A CB  1 
ATOM 1132 O O   ? SER A 1 151 ?  19.506  -1.675 -15.088 1.000 93.730 ? 151 SER A O   1 
ATOM 1133 O OG  ? SER A 1 151 ?  17.585   0.659 -17.332 1.000 93.730 ? 151 SER A OG  1 
ATOM 1134 N N   ? SER A 1 152 ?  17.615  -0.587 -14.609 1.000 92.700 ? 152 SER A N   1 
ATOM 1135 C CA  ? SER A 1 152 ?  18.031  -0.162 -13.277 1.000 92.700 ? 152 SER A CA  1 
ATOM 1136 C C   ? SER A 1 152 ?  18.144  -1.349 -12.327 1.000 92.700 ? 152 SER A C   1 
ATOM 1137 C CB  ? SER A 1 152 ?  17.048   0.864 -12.710 1.000 92.700 ? 152 SER A CB  1 
ATOM 1138 O O   ? SER A 1 152 ?  18.934  -1.322 -11.381 1.000 92.700 ? 152 SER A O   1 
ATOM 1139 O OG  ? SER A 1 152 ?  17.071   2.058 -13.473 1.000 92.700 ? 152 SER A OG  1 
ATOM 1140 N N   ? TRP A 1 153 ?  17.453  -2.384 -12.660 1.000 93.360 ? 153 TRP A N   1 
ATOM 1141 C CA  ? TRP A 1 153 ?  17.414  -3.557 -11.793 1.000 93.360 ? 153 TRP A CA  1 
ATOM 1142 C C   ? TRP A 1 153 ?  18.135  -4.736 -12.438 1.000 93.360 ? 153 TRP A C   1 
ATOM 1143 C CB  ? TRP A 1 153 ?  15.966  -3.941 -11.473 1.000 93.360 ? 153 TRP A CB  1 
ATOM 1144 O O   ? TRP A 1 153 ?  17.909  -5.889 -12.065 1.000 93.360 ? 153 TRP A O   1 
ATOM 1145 C CG  ? TRP A 1 153 ?  15.261  -2.966 -10.578 1.000 93.360 ? 153 TRP A CG  1 
ATOM 1146 C CD1 ? TRP A 1 153 ?  14.461  -1.926 -10.961 1.000 93.360 ? 153 TRP A CD1 1 
ATOM 1147 C CD2 ? TRP A 1 153 ?  15.299  -2.938  -9.148 1.000 93.360 ? 153 TRP A CD2 1 
ATOM 1148 C CE2 ? TRP A 1 153 ?  14.496  -1.854  -8.730 1.000 93.360 ? 153 TRP A CE2 1 
ATOM 1149 C CE3 ? TRP A 1 153 ?  15.932  -3.727  -8.178 1.000 93.360 ? 153 TRP A CE3 1 
ATOM 1150 N NE1 ? TRP A 1 153 ?  13.997  -1.253  -9.854 1.000 93.360 ? 153 TRP A NE1 1 
ATOM 1151 C CH2 ? TRP A 1 153 ?  14.942  -2.325  -6.454 1.000 93.360 ? 153 TRP A CH2 1 
ATOM 1152 C CZ2 ? TRP A 1 153 ?  14.311  -1.538  -7.381 1.000 93.360 ? 153 TRP A CZ2 1 
ATOM 1153 C CZ3 ? TRP A 1 153 ?  15.747  -3.411  -6.837 1.000 93.360 ? 153 TRP A CZ3 1 
ATOM 1154 N N   ? LYS A 1 154 ?  18.939  -4.513 -13.428 1.000 92.560 ? 154 LYS A N   1 
ATOM 1155 C CA  ? LYS A 1 154 ?  19.819  -5.468 -14.095 1.000 92.560 ? 154 LYS A CA  1 
ATOM 1156 C C   ? LYS A 1 154 ?  19.034  -6.667 -14.619 1.000 92.560 ? 154 LYS A C   1 
ATOM 1157 C CB  ? LYS A 1 154 ?  20.920  -5.938 -13.142 1.000 92.560 ? 154 LYS A CB  1 
ATOM 1158 O O   ? LYS A 1 154 ?  19.489  -7.808 -14.514 1.000 92.560 ? 154 LYS A O   1 
ATOM 1159 C CG  ? LYS A 1 154 ?  21.847  -4.828 -12.671 1.000 92.560 ? 154 LYS A CG  1 
ATOM 1160 C CD  ? LYS A 1 154 ?  22.944  -5.364 -11.760 1.000 92.560 ? 154 LYS A CD  1 
ATOM 1161 C CE  ? LYS A 1 154 ?  23.835  -4.245 -11.237 1.000 92.560 ? 154 LYS A CE  1 
ATOM 1162 N NZ  ? LYS A 1 154 ?  24.936  -4.770 -10.376 1.000 92.560 ? 154 LYS A NZ  1 
ATOM 1163 N N   ? GLY A 1 155 ?  17.767  -6.518 -14.978 1.000 92.390 ? 155 GLY A N   1 
ATOM 1164 C CA  ? GLY A 1 155 ?  16.985  -7.540 -15.655 1.000 92.390 ? 155 GLY A CA  1 
ATOM 1165 C C   ? GLY A 1 155 ?  16.193  -8.414 -14.702 1.000 92.390 ? 155 GLY A C   1 
ATOM 1166 O O   ? GLY A 1 155 ?  15.638  -9.438 -15.106 1.000 92.390 ? 155 GLY A O   1 
ATOM 1167 N N   ? HIS A 1 156 ?  16.054  -8.044 -13.523 1.000 90.880 ? 156 HIS A N   1 
ATOM 1168 C CA  ? HIS A 1 156 ?  15.447  -8.874 -12.489 1.000 90.880 ? 156 HIS A CA  1 
ATOM 1169 C C   ? HIS A 1 156 ?  13.963  -8.560 -12.331 1.000 90.880 ? 156 HIS A C   1 
ATOM 1170 C CB  ? HIS A 1 156 ?  16.169  -8.681 -11.154 1.000 90.880 ? 156 HIS A CB  1 
ATOM 1171 O O   ? HIS A 1 156 ?  13.271  -9.196 -11.532 1.000 90.880 ? 156 HIS A O   1 
ATOM 1172 C CG  ? HIS A 1 156 ?  17.543  -9.270 -11.125 1.000 90.880 ? 156 HIS A CG  1 
ATOM 1173 C CD2 ? HIS A 1 156 ?  18.761  -8.681 -11.066 1.000 90.880 ? 156 HIS A CD2 1 
ATOM 1174 N ND1 ? HIS A 1 156 ?  17.772 -10.628 -11.162 1.000 90.880 ? 156 HIS A ND1 1 
ATOM 1175 C CE1 ? HIS A 1 156 ?  19.075 -10.850 -11.125 1.000 90.880 ? 156 HIS A CE1 1 
ATOM 1176 N NE2 ? HIS A 1 156 ?  19.698  -9.686 -11.067 1.000 90.880 ? 156 HIS A NE2 1 
ATOM 1177 N N   ? LEU A 1 157 ?  13.428  -7.577 -13.107 1.000 93.110 ? 157 LEU A N   1 
ATOM 1178 C CA  ? LEU A 1 157 ?  12.011  -7.244 -13.015 1.000 93.110 ? 157 LEU A CA  1 
ATOM 1179 C C   ? LEU A 1 157 ?  11.201  -8.025 -14.044 1.000 93.110 ? 157 LEU A C   1 
ATOM 1180 C CB  ? LEU A 1 157 ?  11.799  -5.741 -13.214 1.000 93.110 ? 157 LEU A CB  1 
ATOM 1181 O O   ? LEU A 1 157 ?  11.657  -8.233 -15.171 1.000 93.110 ? 157 LEU A O   1 
ATOM 1182 C CG  ? LEU A 1 157 ?  12.469  -4.820 -12.193 1.000 93.110 ? 157 LEU A CG  1 
ATOM 1183 C CD1 ? LEU A 1 157 ?  12.062  -3.371 -12.439 1.000 93.110 ? 157 LEU A CD1 1 
ATOM 1184 C CD2 ? LEU A 1 157 ?  12.113  -5.247 -10.773 1.000 93.110 ? 157 LEU A CD2 1 
ATOM 1185 N N   ? THR A 1 158 ?   9.947  -8.561 -13.658 1.000 92.660 ? 158 THR A N   1 
ATOM 1186 C CA  ? THR A 1 158 ?   9.029  -9.286 -14.529 1.000 92.660 ? 158 THR A CA  1 
ATOM 1187 C C   ? THR A 1 158 ?   7.893  -8.378 -14.993 1.000 92.660 ? 158 THR A C   1 
ATOM 1188 C CB  ? THR A 1 158 ?   8.444 -10.522 -13.820 1.000 92.660 ? 158 THR A CB  1 
ATOM 1189 O O   ? THR A 1 158 ?   7.828  -7.210 -14.606 1.000 92.660 ? 158 THR A O   1 
ATOM 1190 C CG2 ? THR A 1 158 ?   9.548 -11.377 -13.206 1.000 92.660 ? 158 THR A CG2 1 
ATOM 1191 O OG1 ? THR A 1 158 ?   7.554 -10.093 -12.782 1.000 92.660 ? 158 THR A OG1 1 
ATOM 1192 N N   ? LEU A 1 159 ?   6.961  -8.903 -15.888 1.000 91.110 ? 159 LEU A N   1 
ATOM 1193 C CA  ? LEU A 1 159 ?   5.844  -8.150 -16.448 1.000 91.110 ? 159 LEU A CA  1 
ATOM 1194 C C   ? LEU A 1 159 ?   4.783  -7.881 -15.385 1.000 91.110 ? 159 LEU A C   1 
ATOM 1195 C CB  ? LEU A 1 159 ?   5.223  -8.907 -17.625 1.000 91.110 ? 159 LEU A CB  1 
ATOM 1196 O O   ? LEU A 1 159 ?   3.860  -7.094 -15.608 1.000 91.110 ? 159 LEU A O   1 
ATOM 1197 C CG  ? LEU A 1 159 ?   6.088  -9.037 -18.879 1.000 91.110 ? 159 LEU A CG  1 
ATOM 1198 C CD1 ? LEU A 1 159 ?   5.419  -9.961 -19.891 1.000 91.110 ? 159 LEU A CD1 1 
ATOM 1199 C CD2 ? LEU A 1 159 ?   6.351  -7.665 -19.492 1.000 91.110 ? 159 LEU A CD2 1 
ATOM 1200 N N   ? THR A 1 160 ?   4.879  -8.513 -14.243 1.000 94.340 ? 160 THR A N   1 
ATOM 1201 C CA  ? THR A 1 160 ?   3.923  -8.332 -13.157 1.000 94.340 ? 160 THR A CA  1 
ATOM 1202 C C   ? THR A 1 160 ?   4.387  -7.233 -12.205 1.000 94.340 ? 160 THR A C   1 
ATOM 1203 C CB  ? THR A 1 160 ?   3.714  -9.641 -12.373 1.000 94.340 ? 160 THR A CB  1 
ATOM 1204 O O   ? THR A 1 160 ?   3.831  -7.073 -11.116 1.000 94.340 ? 160 THR A O   1 
ATOM 1205 C CG2 ? THR A 1 160 ?   3.144 -10.734 -13.270 1.000 94.340 ? 160 THR A CG2 1 
ATOM 1206 O OG1 ? THR A 1 160 ?   4.971 -10.079 -11.843 1.000 94.340 ? 160 THR A OG1 1 
ATOM 1207 N N   ? MET A 1 161 ?   5.498  -6.585 -12.647 1.000 95.730 ? 161 MET A N   1 
ATOM 1208 C CA  ? MET A 1 161 ?   6.060  -5.510 -11.834 1.000 95.730 ? 161 MET A CA  1 
ATOM 1209 C C   ? MET A 1 161 ?   6.071  -4.194 -12.605 1.000 95.730 ? 161 MET A C   1 
ATOM 1210 C CB  ? MET A 1 161 ?   7.478  -5.863 -11.381 1.000 95.730 ? 161 MET A CB  1 
ATOM 1211 O O   ? MET A 1 161 ?   6.191  -4.189 -13.831 1.000 95.730 ? 161 MET A O   1 
ATOM 1212 C CG  ? MET A 1 161 ?   7.545  -7.073 -10.464 1.000 95.730 ? 161 MET A CG  1 
ATOM 1213 S SD  ? MET A 1 161 ?   9.267  -7.520 -10.014 1.000 95.730 ? 161 MET A SD  1 
ATOM 1214 C CE  ? MET A 1 161 ?   8.954  -8.914  -8.895 1.000 95.730 ? 161 MET A CE  1 
ATOM 1215 N N   ? LEU A 1 162 ?   5.840  -3.106 -11.833 1.000 95.140 ? 162 LEU A N   1 
ATOM 1216 C CA  ? LEU A 1 162 ?   5.867  -1.756 -12.384 1.000 95.140 ? 162 LEU A CA  1 
ATOM 1217 C C   ? LEU A 1 162 ?   6.737  -0.838 -11.530 1.000 95.140 ? 162 LEU A C   1 
ATOM 1218 C CB  ? LEU A 1 162 ?   4.449  -1.188 -12.482 1.000 95.140 ? 162 LEU A CB  1 
ATOM 1219 O O   ? LEU A 1 162 ?   6.867  -1.047 -10.322 1.000 95.140 ? 162 LEU A O   1 
ATOM 1220 C CG  ? LEU A 1 162 ?   3.753  -0.869 -11.158 1.000 95.140 ? 162 LEU A CG  1 
ATOM 1221 C CD1 ? LEU A 1 162 ?   3.931   0.604 -10.807 1.000 95.140 ? 162 LEU A CD1 1 
ATOM 1222 C CD2 ? LEU A 1 162 ?   2.274  -1.232 -11.229 1.000 95.140 ? 162 LEU A CD2 1 
ATOM 1223 N N   ? CYS A 1 163 ?   7.335   0.152 -12.148 1.000 94.870 ? 163 CYS A N   1 
ATOM 1224 C CA  ? CYS A 1 163 ?   8.204   1.082 -11.435 1.000 94.870 ? 163 CYS A CA  1 
ATOM 1225 C C   ? CYS A 1 163 ?   7.707   2.515 -11.583 1.000 94.870 ? 163 CYS A C   1 
ATOM 1226 C CB  ? CYS A 1 163 ?   9.640   0.975 -11.949 1.000 94.870 ? 163 CYS A CB  1 
ATOM 1227 O O   ? CYS A 1 163 ?   7.134   2.874 -12.613 1.000 94.870 ? 163 CYS A O   1 
ATOM 1228 S SG  ? CYS A 1 163 ?  10.383  -0.652 -11.697 1.000 94.870 ? 163 CYS A SG  1 
ATOM 1229 N N   ? THR A 1 164 ?   8.033   3.232 -10.529 1.000 94.360 ? 164 THR A N   1 
ATOM 1230 C CA  ? THR A 1 164 ?   7.748   4.662 -10.570 1.000 94.360 ? 164 THR A CA  1 
ATOM 1231 C C   ? THR A 1 164 ?   8.971   5.470 -10.145 1.000 94.360 ? 164 THR A C   1 
ATOM 1232 C CB  ? THR A 1 164 ?   6.554   5.020  -9.665 1.000 94.360 ? 164 THR A CB  1 
ATOM 1233 O O   ? THR A 1 164 ?   9.885   4.936  -9.512 1.000 94.360 ? 164 THR A O   1 
ATOM 1234 C CG2 ? THR A 1 164 ?   5.315   4.219 -10.048 1.000 94.360 ? 164 THR A CG2 1 
ATOM 1235 O OG1 ? THR A 1 164 ?   6.893   4.734  -8.302 1.000 94.360 ? 164 THR A OG1 1 
ATOM 1236 N N   ? ARG A 1 165 ?   8.980   6.554 -10.615 1.000 90.920 ? 165 ARG A N   1 
ATOM 1237 C CA  ? ARG A 1 165 ?  10.004   7.505 -10.194 1.000 90.920 ? 165 ARG A CA  1 
ATOM 1238 C C   ? ARG A 1 165 ?   9.384   8.847  -9.819 1.000 90.920 ? 165 ARG A C   1 
ATOM 1239 C CB  ? ARG A 1 165 ?  11.044   7.700 -11.299 1.000 90.920 ? 165 ARG A CB  1 
ATOM 1240 O O   ? ARG A 1 165 ?   8.327   9.214 -10.336 1.000 90.920 ? 165 ARG A O   1 
ATOM 1241 C CG  ? ARG A 1 165 ?  12.155   8.672 -10.935 1.000 90.920 ? 165 ARG A CG  1 
ATOM 1242 C CD  ? ARG A 1 165 ?  13.214   8.753 -12.026 1.000 90.920 ? 165 ARG A CD  1 
ATOM 1243 N NE  ? ARG A 1 165 ?  12.676   9.323 -13.258 1.000 90.920 ? 165 ARG A NE  1 
ATOM 1244 N NH1 ? ARG A 1 165 ?  14.684   9.279 -14.399 1.000 90.920 ? 165 ARG A NH1 1 
ATOM 1245 N NH2 ? ARG A 1 165 ?  12.796  10.081 -15.422 1.000 90.920 ? 165 ARG A NH2 1 
ATOM 1246 C CZ  ? ARG A 1 165 ?  13.387   9.559 -14.357 1.000 90.920 ? 165 ARG A CZ  1 
ATOM 1247 N N   ? SER A 1 166 ?  10.199   9.522  -8.906 1.000 84.090 ? 166 SER A N   1 
ATOM 1248 C CA  ? SER A 1 166 ?   9.795  10.878  -8.550 1.000 84.090 ? 166 SER A CA  1 
ATOM 1249 C C   ? SER A 1 166 ?  10.435  11.908  -9.475 1.000 84.090 ? 166 SER A C   1 
ATOM 1250 C CB  ? SER A 1 166 ?  10.166  11.185  -7.098 1.000 84.090 ? 166 SER A CB  1 
ATOM 1251 O O   ? SER A 1 166 ?  11.452  11.628 -10.114 1.000 84.090 ? 166 SER A O   1 
ATOM 1252 O OG  ? SER A 1 166 ?  11.572  11.261  -6.943 1.000 84.090 ? 166 SER A OG  1 
ATOM 1253 N N   ? GLY A 1 167 ?   9.660  12.734 -10.088 1.000 72.400 ? 167 GLY A N   1 
ATOM 1254 C CA  ? GLY A 1 167 ?  10.201  13.786 -10.934 1.000 72.400 ? 167 GLY A CA  1 
ATOM 1255 C C   ? GLY A 1 167 ?  11.550  14.296 -10.463 1.000 72.400 ? 167 GLY A C   1 
ATOM 1256 O O   ? GLY A 1 167 ?  12.547  13.574 -10.520 1.000 72.400 ? 167 GLY A O   1 
ATOM 1257 N N   ? ASP A 1 168 ?  11.723  15.471  -9.724 1.000 67.920 ? 168 ASP A N   1 
ATOM 1258 C CA  ? ASP A 1 168 ?  12.943  16.196  -9.382 1.000 67.920 ? 168 ASP A CA  1 
ATOM 1259 C C   ? ASP A 1 168 ?  13.301  16.003  -7.910 1.000 67.920 ? 168 ASP A C   1 
ATOM 1260 C CB  ? ASP A 1 168 ?  12.788  17.686  -9.695 1.000 67.920 ? 168 ASP A CB  1 
ATOM 1261 O O   ? ASP A 1 168 ?  14.351  16.462  -7.456 1.000 67.920 ? 168 ASP A O   1 
ATOM 1262 C CG  ? ASP A 1 168 ?  12.597  17.963 -11.176 1.000 67.920 ? 168 ASP A CG  1 
ATOM 1263 O OD1 ? ASP A 1 168 ?  12.961  17.106 -12.009 1.000 67.920 ? 168 ASP A OD1 1 
ATOM 1264 O OD2 ? ASP A 1 168 ?  12.081  19.051 -11.512 1.000 67.920 ? 168 ASP A OD2 1 
ATOM 1265 N N   ? HIS A 1 169 ?  12.569  15.290  -7.156 1.000 69.100 ? 169 HIS A N   1 
ATOM 1266 C CA  ? HIS A 1 169 ?  12.784  15.083  -5.729 1.000 69.100 ? 169 HIS A CA  1 
ATOM 1267 C C   ? HIS A 1 169 ?  12.684  13.606  -5.364 1.000 69.100 ? 169 HIS A C   1 
ATOM 1268 C CB  ? HIS A 1 169 ?  11.777  15.895  -4.912 1.000 69.100 ? 169 HIS A CB  1 
ATOM 1269 O O   ? HIS A 1 169 ?  12.104  12.816  -6.113 1.000 69.100 ? 169 HIS A O   1 
ATOM 1270 C CG  ? HIS A 1 169 ?  11.818  17.363  -5.195 1.000 69.100 ? 169 HIS A CG  1 
ATOM 1271 C CD2 ? HIS A 1 169 ?  10.951  18.165  -5.857 1.000 69.100 ? 169 HIS A CD2 1 
ATOM 1272 N ND1 ? HIS A 1 169 ?  12.854  18.172  -4.780 1.000 69.100 ? 169 HIS A ND1 1 
ATOM 1273 C CE1 ? HIS A 1 169 ?  12.620  19.413  -5.174 1.000 69.100 ? 169 HIS A CE1 1 
ATOM 1274 N NE2 ? HIS A 1 169 ?  11.472  19.436  -5.829 1.000 69.100 ? 169 HIS A NE2 1 
ATOM 1275 N N   ? ARG A 1 170 ?  13.473  13.177  -4.358 1.000 75.300 ? 170 ARG A N   1 
ATOM 1276 C CA  ? ARG A 1 170 ?  13.368  11.830  -3.807 1.000 75.300 ? 170 ARG A CA  1 
ATOM 1277 C C   ? ARG A 1 170 ?  11.992  11.595  -3.193 1.000 75.300 ? 170 ARG A C   1 
ATOM 1278 C CB  ? ARG A 1 170 ?  14.457  11.591  -2.758 1.000 75.300 ? 170 ARG A CB  1 
ATOM 1279 O O   ? ARG A 1 170 ?  11.739  11.989  -2.053 1.000 75.300 ? 170 ARG A O   1 
ATOM 1280 C CG  ? ARG A 1 170 ?  15.866  11.564  -3.328 1.000 75.300 ? 170 ARG A CG  1 
ATOM 1281 C CD  ? ARG A 1 170 ?  16.894  11.183  -2.272 1.000 75.300 ? 170 ARG A CD  1 
ATOM 1282 N NE  ? ARG A 1 170 ?  18.244  11.137  -2.826 1.000 75.300 ? 170 ARG A NE  1 
ATOM 1283 N NH1 ? ARG A 1 170 ?  19.231  10.333  -0.898 1.000 75.300 ? 170 ARG A NH1 1 
ATOM 1284 N NH2 ? ARG A 1 170 ?  20.504  10.732  -2.762 1.000 75.300 ? 170 ARG A NH2 1 
ATOM 1285 C CZ  ? ARG A 1 170 ?  19.323  10.734  -2.161 1.000 75.300 ? 170 ARG A CZ  1 
ATOM 1286 N N   ? ARG A 1 171 ?  11.062  11.125  -3.994 1.000 72.730 ? 171 ARG A N   1 
ATOM 1287 C CA  ? ARG A 1 171 ?   9.697  10.829  -3.573 1.000 72.730 ? 171 ARG A CA  1 
ATOM 1288 C C   ? ARG A 1 171 ?   9.345   9.370  -3.841 1.000 72.730 ? 171 ARG A C   1 
ATOM 1289 C CB  ? ARG A 1 171 ?   8.702  11.747  -4.287 1.000 72.730 ? 171 ARG A CB  1 
ATOM 1290 O O   ? ARG A 1 171 ?   9.777   8.795  -4.843 1.000 72.730 ? 171 ARG A O   1 
ATOM 1291 C CG  ? ARG A 1 171 ?   8.846  13.215  -3.921 1.000 72.730 ? 171 ARG A CG  1 
ATOM 1292 C CD  ? ARG A 1 171 ?   7.787  14.073  -4.599 1.000 72.730 ? 171 ARG A CD  1 
ATOM 1293 N NE  ? ARG A 1 171 ?   7.997  15.494  -4.340 1.000 72.730 ? 171 ARG A NE  1 
ATOM 1294 N NH1 ? ARG A 1 171 ?   6.045  16.181  -5.366 1.000 72.730 ? 171 ARG A NH1 1 
ATOM 1295 N NH2 ? ARG A 1 171 ?   7.454  17.724  -4.424 1.000 72.730 ? 171 ARG A NH2 1 
ATOM 1296 C CZ  ? ARG A 1 171 ?   7.165  16.463  -4.711 1.000 72.730 ? 171 ARG A CZ  1 
ATOM 1297 N N   ? GLY A 1 172 ?   8.605   8.776  -2.873 1.000 79.830 ? 172 GLY A N   1 
ATOM 1298 C CA  ? GLY A 1 172 ?   8.231   7.372  -2.947 1.000 79.830 ? 172 GLY A CA  1 
ATOM 1299 C C   ? GLY A 1 172 ?   7.798   6.799  -1.611 1.000 79.830 ? 172 GLY A C   1 
ATOM 1300 O O   ? GLY A 1 172 ?   7.293   7.526  -0.752 1.000 79.830 ? 172 GLY A O   1 
ATOM 1301 N N   ? PHE A 1 173 ?   7.812   5.460  -1.568 1.000 83.690 ? 173 PHE A N   1 
ATOM 1302 C CA  ? PHE A 1 173 ?   7.412   4.822  -0.320 1.000 83.690 ? 173 PHE A CA  1 
ATOM 1303 C C   ? PHE A 1 173 ?   8.633   4.369   0.472 1.000 83.690 ? 173 PHE A C   1 
ATOM 1304 C CB  ? PHE A 1 173 ?   6.492   3.629  -0.595 1.000 83.690 ? 173 PHE A CB  1 
ATOM 1305 O O   ? PHE A 1 173 ?   9.721   4.220  -0.087 1.000 83.690 ? 173 PHE A O   1 
ATOM 1306 C CG  ? PHE A 1 173 ?   7.180   2.475  -1.274 1.000 83.690 ? 173 PHE A CG  1 
ATOM 1307 C CD1 ? PHE A 1 173 ?   7.127   2.332  -2.655 1.000 83.690 ? 173 PHE A CD1 1 
ATOM 1308 C CD2 ? PHE A 1 173 ?   7.880   1.534  -0.530 1.000 83.690 ? 173 PHE A CD2 1 
ATOM 1309 C CE1 ? PHE A 1 173 ?   7.763   1.265  -3.286 1.000 83.690 ? 173 PHE A CE1 1 
ATOM 1310 C CE2 ? PHE A 1 173 ?   8.518   0.466  -1.154 1.000 83.690 ? 173 PHE A CE2 1 
ATOM 1311 C CZ  ? PHE A 1 173 ?   8.457   0.332  -2.531 1.000 83.690 ? 173 PHE A CZ  1 
ATOM 1312 N N   ? CYS A 1 174 ?   8.435   4.342   1.682 1.000 83.010 ? 174 CYS A N   1 
ATOM 1313 C CA  ? CYS A 1 174 ?   9.418   3.810   2.621 1.000 83.010 ? 174 CYS A CA  1 
ATOM 1314 C C   ? CYS A 1 174 ?   8.841   2.641   3.410 1.000 83.010 ? 174 CYS A C   1 
ATOM 1315 C CB  ? CYS A 1 174 ?   9.888   4.903   3.581 1.000 83.010 ? 174 CYS A CB  1 
ATOM 1316 O O   ? CYS A 1 174 ?   7.725   2.193   3.138 1.000 83.010 ? 174 CYS A O   1 
ATOM 1317 S SG  ? CYS A 1 174 ?  11.514   4.587   4.302 1.000 83.010 ? 174 CYS A SG  1 
ATOM 1318 N N   ? SER A 1 175 ?   9.680   2.225   4.455 1.000 83.600 ? 175 SER A N   1 
ATOM 1319 C CA  ? SER A 1 175 ?   9.276   1.049   5.218 1.000 83.600 ? 175 SER A CA  1 
ATOM 1320 C C   ? SER A 1 175 ?   7.873   1.218   5.791 1.000 83.600 ? 175 SER A C   1 
ATOM 1321 C CB  ? SER A 1 175 ?  10.268   0.777   6.349 1.000 83.600 ? 175 SER A CB  1 
ATOM 1322 O O   ? SER A 1 175 ?   7.439   2.339   6.064 1.000 83.600 ? 175 SER A O   1 
ATOM 1323 O OG  ? SER A 1 175 ?  11.549   0.462   5.830 1.000 83.600 ? 175 SER A OG  1 
ATOM 1324 N N   ? ALA A 1 176 ?   7.053   0.101   5.785 1.000 84.820 ? 176 ALA A N   1 
ATOM 1325 C CA  ? ALA A 1 176 ?   5.757  -0.011   6.449 1.000 84.820 ? 176 ALA A CA  1 
ATOM 1326 C C   ? ALA A 1 176 ?   4.631   0.473   5.539 1.000 84.820 ? 176 ALA A C   1 
ATOM 1327 C CB  ? ALA A 1 176 ?   5.758   0.779   7.755 1.000 84.820 ? 176 ALA A CB  1 
ATOM 1328 O O   ? ALA A 1 176 ?   3.455   0.402   5.904 1.000 84.820 ? 176 ALA A O   1 
ATOM 1329 N N   ? ASP A 1 177 ?   4.977   0.861   4.321 1.000 89.930 ? 177 ASP A N   1 
ATOM 1330 C CA  ? ASP A 1 177 ?   3.963   1.234   3.340 1.000 89.930 ? 177 ASP A CA  1 
ATOM 1331 C C   ? ASP A 1 177 ?   3.618   0.055   2.432 1.000 89.930 ? 177 ASP A C   1 
ATOM 1332 C CB  ? ASP A 1 177 ?   4.440   2.421   2.501 1.000 89.930 ? 177 ASP A CB  1 
ATOM 1333 O O   ? ASP A 1 177 ?   2.841   0.199   1.487 1.000 89.930 ? 177 ASP A O   1 
ATOM 1334 C CG  ? ASP A 1 177 ?   4.450   3.728   3.274 1.000 89.930 ? 177 ASP A CG  1 
ATOM 1335 O OD1 ? ASP A 1 177 ?   3.521   3.970   4.075 1.000 89.930 ? 177 ASP A OD1 1 
ATOM 1336 O OD2 ? ASP A 1 177 ?   5.394   4.524   3.080 1.000 89.930 ? 177 ASP A OD2 1 
ATOM 1337 N N   ? SER A 1 178 ?   4.393  -1.053   2.701 1.000 94.190 ? 178 SER A N   1 
ATOM 1338 C CA  ? SER A 1 178 ?   4.097  -2.247   1.916 1.000 94.190 ? 178 SER A CA  1 
ATOM 1339 C C   ? SER A 1 178 ?   2.598  -2.523   1.872 1.000 94.190 ? 178 SER A C   1 
ATOM 1340 C CB  ? SER A 1 178 ?   4.831  -3.460   2.488 1.000 94.190 ? 178 SER A CB  1 
ATOM 1341 O O   ? SER A 1 178 ?   1.896  -2.327   2.867 1.000 94.190 ? 178 SER A O   1 
ATOM 1342 O OG  ? SER A 1 178 ?   6.233  -3.318   2.337 1.000 94.190 ? 178 SER A OG  1 
ATOM 1343 N N   ? GLY A 1 179 ?   2.179  -2.859   0.594 1.000 95.490 ? 179 GLY A N   1 
ATOM 1344 C CA  ? GLY A 1 179 ?   0.779  -3.239   0.492 1.000 95.490 ? 179 GLY A CA  1 
ATOM 1345 C C   ? GLY A 1 179 ?  -0.137  -2.068   0.193 1.000 95.490 ? 179 GLY A C   1 
ATOM 1346 O O   ? GLY A 1 179 ?  -1.282  -2.259  -0.223 1.000 95.490 ? 179 GLY A O   1 
ATOM 1347 N N   ? GLY A 1 180 ?   0.317  -0.862   0.375 1.000 95.600 ? 180 GLY A N   1 
ATOM 1348 C CA  ? GLY A 1 180 ?  -0.433   0.333   0.021 1.000 95.600 ? 180 GLY A CA  1 
ATOM 1349 C C   ? GLY A 1 180 ?  -0.622   0.497  -1.475 1.000 95.600 ? 180 GLY A C   1 
ATOM 1350 O O   ? GLY A 1 180 ?   0.196   0.023  -2.265 1.000 95.600 ? 180 GLY A O   1 
ATOM 1351 N N   ? PRO A 1 181 ?  -1.641   1.305  -1.878 1.000 96.660 ? 181 PRO A N   1 
ATOM 1352 C CA  ? PRO A 1 181 ?  -2.025   1.360  -3.290 1.000 96.660 ? 181 PRO A CA  1 
ATOM 1353 C C   ? PRO A 1 181 ?  -1.293   2.459  -4.057 1.000 96.660 ? 181 PRO A C   1 
ATOM 1354 C CB  ? PRO A 1 181 ?  -3.529   1.641  -3.235 1.000 96.660 ? 181 PRO A CB  1 
ATOM 1355 O O   ? PRO A 1 181 ?  -1.093   3.557  -3.530 1.000 96.660 ? 181 PRO A O   1 
ATOM 1356 C CG  ? PRO A 1 181 ?  -3.720   2.460  -2.000 1.000 96.660 ? 181 PRO A CG  1 
ATOM 1357 C CD  ? PRO A 1 181 ?  -2.770   1.965  -0.947 1.000 96.660 ? 181 PRO A CD  1 
ATOM 1358 N N   ? LEU A 1 182 ?  -0.801   2.165  -5.248 1.000 96.820 ? 182 LEU A N   1 
ATOM 1359 C CA  ? LEU A 1 182 ?  -0.491   3.127  -6.300 1.000 96.820 ? 182 LEU A CA  1 
ATOM 1360 C C   ? LEU A 1 182 ?  -1.731   3.442  -7.131 1.000 96.820 ? 182 LEU A C   1 
ATOM 1361 C CB  ? LEU A 1 182 ?   0.621   2.591  -7.205 1.000 96.820 ? 182 LEU A CB  1 
ATOM 1362 O O   ? LEU A 1 182 ?  -2.263   2.566  -7.816 1.000 96.820 ? 182 LEU A O   1 
ATOM 1363 C CG  ? LEU A 1 182 ?   1.167   3.561  -8.255 1.000 96.820 ? 182 LEU A CG  1 
ATOM 1364 C CD1 ? LEU A 1 182 ?   2.059   4.608  -7.597 1.000 96.820 ? 182 LEU A CD1 1 
ATOM 1365 C CD2 ? LEU A 1 182 ?   1.930   2.804  -9.337 1.000 96.820 ? 182 LEU A CD2 1 
ATOM 1366 N N   ? VAL A 1 183 ?  -2.147   4.729  -7.057 1.000 97.340 ? 183 VAL A N   1 
ATOM 1367 C CA  ? VAL A 1 183 ?  -3.430   5.099  -7.646 1.000 97.340 ? 183 VAL A CA  1 
ATOM 1368 C C   ? VAL A 1 183 ?  -3.205   6.040  -8.827 1.000 97.340 ? 183 VAL A C   1 
ATOM 1369 C CB  ? VAL A 1 183 ?  -4.361   5.761  -6.606 1.000 97.340 ? 183 VAL A CB  1 
ATOM 1370 O O   ? VAL A 1 183 ?  -2.556   7.080  -8.685 1.000 97.340 ? 183 VAL A O   1 
ATOM 1371 C CG1 ? VAL A 1 183 ?  -5.697   6.141  -7.242 1.000 97.340 ? 183 VAL A CG1 1 
ATOM 1372 C CG2 ? VAL A 1 183 ?  -4.579   4.830  -5.415 1.000 97.340 ? 183 VAL A CG2 1 
ATOM 1373 N N   ? CYS A 1 184 ?  -3.737   5.639  -9.985 1.000 96.530 ? 184 CYS A N   1 
ATOM 1374 C CA  ? CYS A 1 184 ?  -3.768   6.441 -11.203 1.000 96.530 ? 184 CYS A CA  1 
ATOM 1375 C C   ? CYS A 1 184 ?  -5.199   6.646 -11.685 1.000 96.530 ? 184 CYS A C   1 
ATOM 1376 C CB  ? CYS A 1 184 ?  -2.940   5.776 -12.302 1.000 96.530 ? 184 CYS A CB  1 
ATOM 1377 O O   ? CYS A 1 184 ?  -5.940   5.680 -11.871 1.000 96.530 ? 184 CYS A O   1 
ATOM 1378 S SG  ? CYS A 1 184 ?  -1.306   5.235 -11.757 1.000 96.530 ? 184 CYS A SG  1 
ATOM 1379 N N   ? ARG A 1 185 ?  -5.559   7.941 -11.891 1.000 93.940 ? 185 ARG A N   1 
ATOM 1380 C CA  ? ARG A 1 185 ?  -6.911   8.254 -12.343 1.000 93.940 ? 185 ARG A CA  1 
ATOM 1381 C C   ? ARG A 1 185 ?  -7.953   7.539 -11.490 1.000 93.940 ? 185 ARG A C   1 
ATOM 1382 C CB  ? ARG A 1 185 ?  -7.087   7.873 -13.815 1.000 93.940 ? 185 ARG A CB  1 
ATOM 1383 O O   ? ARG A 1 185 ?  -8.902   6.957 -12.019 1.000 93.940 ? 185 ARG A O   1 
ATOM 1384 C CG  ? ARG A 1 185 ?  -6.192   8.653 -14.765 1.000 93.940 ? 185 ARG A CG  1 
ATOM 1385 C CD  ? ARG A 1 185 ?  -6.423   8.251 -16.215 1.000 93.940 ? 185 ARG A CD  1 
ATOM 1386 N NE  ? ARG A 1 185 ?  -5.532   8.969 -17.121 1.000 93.940 ? 185 ARG A NE  1 
ATOM 1387 N NH1 ? ARG A 1 185 ?  -5.836   7.524 -18.898 1.000 93.940 ? 185 ARG A NH1 1 
ATOM 1388 N NH2 ? ARG A 1 185 ?  -4.446   9.333 -19.112 1.000 93.940 ? 185 ARG A NH2 1 
ATOM 1389 C CZ  ? ARG A 1 185 ?  -5.273   8.607 -18.375 1.000 93.940 ? 185 ARG A CZ  1 
ATOM 1390 N N   ? ASN A 1 186 ?  -7.731   7.368 -10.126 1.000 93.720 ? 186 ASN A N   1 
ATOM 1391 C CA  ? ASN A 1 186 ?  -8.644   6.856  -9.109 1.000 93.720 ? 186 ASN A CA  1 
ATOM 1392 C C   ? ASN A 1 186 ?  -8.798   5.341  -9.205 1.000 93.720 ? 186 ASN A C   1 
ATOM 1393 C CB  ? ASN A 1 186 ? -10.010   7.537  -9.221 1.000 93.720 ? 186 ASN A CB  1 
ATOM 1394 O O   ? ASN A 1 186 ?  -9.857   4.799  -8.882 1.000 93.720 ? 186 ASN A O   1 
ATOM 1395 C CG  ? ASN A 1 186 ?  -9.999   8.957  -8.690 1.000 93.720 ? 186 ASN A CG  1 
ATOM 1396 N ND2 ? ASN A 1 186 ? -10.951   9.766  -9.141 1.000 93.720 ? 186 ASN A ND2 1 
ATOM 1397 O OD1 ? ASN A 1 186 ?  -9.143   9.324  -7.882 1.000 93.720 ? 186 ASN A OD1 1 
ATOM 1398 N N   ? ARG A 1 187 ?  -7.884   4.681  -9.766 1.000 96.620 ? 187 ARG A N   1 
ATOM 1399 C CA  ? ARG A 1 187 ?  -7.850   3.224  -9.850 1.000 96.620 ? 187 ARG A CA  1 
ATOM 1400 C C   ? ARG A 1 187 ?  -6.556   2.672  -9.261 1.000 96.620 ? 187 ARG A C   1 
ATOM 1401 C CB  ? ARG A 1 187 ?  -8.004   2.766 -11.302 1.000 96.620 ? 187 ARG A CB  1 
ATOM 1402 O O   ? ARG A 1 187 ?  -5.515   3.329  -9.312 1.000 96.620 ? 187 ARG A O   1 
ATOM 1403 C CG  ? ARG A 1 187 ?  -9.340   3.134 -11.926 1.000 96.620 ? 187 ARG A CG  1 
ATOM 1404 C CD  ? ARG A 1 187 ?  -9.459   2.613 -13.352 1.000 96.620 ? 187 ARG A CD  1 
ATOM 1405 N NE  ? ARG A 1 187 ? -10.786   2.861 -13.907 1.000 96.620 ? 187 ARG A NE  1 
ATOM 1406 N NH1 ? ARG A 1 187 ? -11.053   0.732 -14.763 1.000 96.620 ? 187 ARG A NH1 1 
ATOM 1407 N NH2 ? ARG A 1 187 ? -12.709   2.295 -15.028 1.000 96.620 ? 187 ARG A NH2 1 
ATOM 1408 C CZ  ? ARG A 1 187 ? -11.513   1.962 -14.565 1.000 96.620 ? 187 ARG A CZ  1 
ATOM 1409 N N   ? ALA A 1 188 ?  -6.599   1.445  -8.767 1.000 96.400 ? 188 ALA A N   1 
ATOM 1410 C CA  ? ALA A 1 188 ?  -5.450   0.762  -8.179 1.000 96.400 ? 188 ALA A CA  1 
ATOM 1411 C C   ? ALA A 1 188 ?  -4.579   0.125  -9.258 1.000 96.400 ? 188 ALA A C   1 
ATOM 1412 C CB  ? ALA A 1 188 ?  -5.914  -0.296  -7.180 1.000 96.400 ? 188 ALA A CB  1 
ATOM 1413 O O   ? ALA A 1 188 ?  -4.964  -0.878  -9.863 1.000 96.400 ? 188 ALA A O   1 
ATOM 1414 N N   ? HIS A 1 189 ?  -3.460   0.705  -9.503 1.000 97.070 ? 189 HIS A N   1 
ATOM 1415 C CA  ? HIS A 1 189 ?  -2.593   0.194 -10.559 1.000 97.070 ? 189 HIS A CA  1 
ATOM 1416 C C   ? HIS A 1 189 ?  -1.370  -0.506  -9.977 1.000 97.070 ? 189 HIS A C   1 
ATOM 1417 C CB  ? HIS A 1 189 ?  -2.157   1.327 -11.489 1.000 97.070 ? 189 HIS A CB  1 
ATOM 1418 O O   ? HIS A 1 189 ?  -0.745  -1.332 -10.647 1.000 97.070 ? 189 HIS A O   1 
ATOM 1419 C CG  ? HIS A 1 189 ?  -3.193   1.708 -12.499 1.000 97.070 ? 189 HIS A CG  1 
ATOM 1420 C CD2 ? HIS A 1 189 ?  -4.160   2.655 -12.467 1.000 97.070 ? 189 HIS A CD2 1 
ATOM 1421 N ND1 ? HIS A 1 189 ?  -3.313   1.075 -13.717 1.000 97.070 ? 189 HIS A ND1 1 
ATOM 1422 C CE1 ? HIS A 1 189 ?  -4.311   1.619 -14.393 1.000 97.070 ? 189 HIS A CE1 1 
ATOM 1423 N NE2 ? HIS A 1 189 ?  -4.841   2.581 -13.657 1.000 97.070 ? 189 HIS A NE2 1 
ATOM 1424 N N   ? GLY A 1 190 ?  -1.066  -0.303  -8.774 1.000 96.400 ? 190 GLY A N   1 
ATOM 1425 C CA  ? GLY A 1 190 ?   0.093  -0.919  -8.148 1.000 96.400 ? 190 GLY A CA  1 
ATOM 1426 C C   ? GLY A 1 190 ?  -0.064  -1.099  -6.650 1.000 96.400 ? 190 GLY A C   1 
ATOM 1427 O O   ? GLY A 1 190 ?  -0.891  -0.434  -6.023 1.000 96.400 ? 190 GLY A O   1 
ATOM 1428 N N   ? LEU A 1 191 ?   0.746  -2.078  -6.158 1.000 96.560 ? 191 LEU A N   1 
ATOM 1429 C CA  ? LEU A 1 191 ?   0.882  -2.356  -4.732 1.000 96.560 ? 191 LEU A CA  1 
ATOM 1430 C C   ? LEU A 1 191 ?   2.328  -2.181  -4.280 1.000 96.560 ? 191 LEU A C   1 
ATOM 1431 C CB  ? LEU A 1 191 ?   0.403  -3.774  -4.414 1.000 96.560 ? 191 LEU A CB  1 
ATOM 1432 O O   ? LEU A 1 191 ?   3.244  -2.740  -4.887 1.000 96.560 ? 191 LEU A O   1 
ATOM 1433 C CG  ? LEU A 1 191 ?   0.134  -4.085  -2.940 1.000 96.560 ? 191 LEU A CG  1 
ATOM 1434 C CD1 ? LEU A 1 191 ?  -1.324  -4.486  -2.741 1.000 96.560 ? 191 LEU A CD1 1 
ATOM 1435 C CD2 ? LEU A 1 191 ?   1.069  -5.183  -2.445 1.000 96.560 ? 191 LEU A CD2 1 
ATOM 1436 N N   ? VAL A 1 192 ?   2.474  -1.321  -3.271 1.000 96.280 ? 192 VAL A N   1 
ATOM 1437 C CA  ? VAL A 1 192 ?   3.828  -1.128  -2.765 1.000 96.280 ? 192 VAL A CA  1 
ATOM 1438 C C   ? VAL A 1 192 ?   4.467  -2.483  -2.467 1.000 96.280 ? 192 VAL A C   1 
ATOM 1439 C CB  ? VAL A 1 192 ?   3.839  -0.243  -1.498 1.000 96.280 ? 192 VAL A CB  1 
ATOM 1440 O O   ? VAL A 1 192 ?   3.958  -3.248  -1.644 1.000 96.280 ? 192 VAL A O   1 
ATOM 1441 C CG1 ? VAL A 1 192 ?   5.239  -0.192  -0.887 1.000 96.280 ? 192 VAL A CG1 1 
ATOM 1442 C CG2 ? VAL A 1 192 ?   3.345   1.164  -1.826 1.000 96.280 ? 192 VAL A CG2 1 
ATOM 1443 N N   ? SER A 1 193 ?   5.609  -2.741  -3.154 1.000 95.600 ? 193 SER A N   1 
ATOM 1444 C CA  ? SER A 1 193 ?   6.251  -4.047  -3.047 1.000 95.600 ? 193 SER A CA  1 
ATOM 1445 C C   ? SER A 1 193 ?   7.660  -3.926  -2.476 1.000 95.600 ? 193 SER A C   1 
ATOM 1446 C CB  ? SER A 1 193 ?   6.303  -4.733  -4.413 1.000 95.600 ? 193 SER A CB  1 
ATOM 1447 O O   ? SER A 1 193 ?   7.908  -4.315  -1.333 1.000 95.600 ? 193 SER A O   1 
ATOM 1448 O OG  ? SER A 1 193 ?   6.712  -6.084  -4.282 1.000 95.600 ? 193 SER A OG  1 
ATOM 1449 N N   ? PHE A 1 194 ?   8.641  -3.343  -3.203 1.000 93.610 ? 194 PHE A N   1 
ATOM 1450 C CA  ? PHE A 1 194 ?   9.995  -3.220  -2.676 1.000 93.610 ? 194 PHE A CA  1 
ATOM 1451 C C   ? PHE A 1 194 ?  10.724  -2.048  -3.324 1.000 93.610 ? 194 PHE A C   1 
ATOM 1452 C CB  ? PHE A 1 194 ?  10.781  -4.516  -2.901 1.000 93.610 ? 194 PHE A CB  1 
ATOM 1453 O O   ? PHE A 1 194 ?  10.288  -1.533  -4.355 1.000 93.610 ? 194 PHE A O   1 
ATOM 1454 C CG  ? PHE A 1 194 ?  10.996  -4.851  -4.352 1.000 93.610 ? 194 PHE A CG  1 
ATOM 1455 C CD1 ? PHE A 1 194 ?  10.066  -5.612  -5.050 1.000 93.610 ? 194 PHE A CD1 1 
ATOM 1456 C CD2 ? PHE A 1 194 ?  12.130  -4.405  -5.019 1.000 93.610 ? 194 PHE A CD2 1 
ATOM 1457 C CE1 ? PHE A 1 194 ?  10.263  -5.924  -6.393 1.000 93.610 ? 194 PHE A CE1 1 
ATOM 1458 C CE2 ? PHE A 1 194 ?  12.333  -4.712  -6.362 1.000 93.610 ? 194 PHE A CE2 1 
ATOM 1459 C CZ  ? PHE A 1 194 ?  11.399  -5.473  -7.046 1.000 93.610 ? 194 PHE A CZ  1 
ATOM 1460 N N   ? SER A 1 195 ?  11.794  -1.612  -2.724 1.000 90.590 ? 195 SER A N   1 
ATOM 1461 C CA  ? SER A 1 195 ?  12.686  -0.572  -3.225 1.000 90.590 ? 195 SER A CA  1 
ATOM 1462 C C   ? SER A 1 195 ?  14.146  -0.916  -2.949 1.000 90.590 ? 195 SER A C   1 
ATOM 1463 C CB  ? SER A 1 195 ?  12.344   0.778  -2.595 1.000 90.590 ? 195 SER A CB  1 
ATOM 1464 O O   ? SER A 1 195 ?  14.445  -1.969  -2.382 1.000 90.590 ? 195 SER A O   1 
ATOM 1465 O OG  ? SER A 1 195 ?  12.614   0.767  -1.204 1.000 90.590 ? 195 SER A OG  1 
ATOM 1466 N N   ? GLY A 1 196 ?  15.089  -0.110  -3.494 1.000 86.170 ? 196 GLY A N   1 
ATOM 1467 C CA  ? GLY A 1 196 ?  16.512  -0.273  -3.242 1.000 86.170 ? 196 GLY A CA  1 
ATOM 1468 C C   ? GLY A 1 196 ?  16.898  -0.006  -1.800 1.000 86.170 ? 196 GLY A C   1 
ATOM 1469 O O   ? GLY A 1 196 ?  16.052  -0.066  -0.905 1.000 86.170 ? 196 GLY A O   1 
ATOM 1470 N N   ? LEU A 1 197 ?  18.133   0.231  -1.578 1.000 81.900 ? 197 LEU A N   1 
ATOM 1471 C CA  ? LEU A 1 197 ?  18.694   0.376  -0.239 1.000 81.900 ? 197 LEU A CA  1 
ATOM 1472 C C   ? LEU A 1 197 ?  18.114   1.599   0.463 1.000 81.900 ? 197 LEU A C   1 
ATOM 1473 C CB  ? LEU A 1 197 ?  20.219   0.486  -0.305 1.000 81.900 ? 197 LEU A CB  1 
ATOM 1474 O O   ? LEU A 1 197 ?  17.820   1.552   1.660 1.000 81.900 ? 197 LEU A O   1 
ATOM 1475 C CG  ? LEU A 1 197 ?  20.953   0.551   1.035 1.000 81.900 ? 197 LEU A CG  1 
ATOM 1476 C CD1 ? LEU A 1 197 ?  20.656  -0.696   1.862 1.000 81.900 ? 197 LEU A CD1 1 
ATOM 1477 C CD2 ? LEU A 1 197 ?  22.454   0.708   0.816 1.000 81.900 ? 197 LEU A CD2 1 
ATOM 1478 N N   ? TRP A 1 198 ?  17.917   2.632  -0.379 1.000 82.030 ? 198 TRP A N   1 
ATOM 1479 C CA  ? TRP A 1 198 ?  17.363   3.871   0.159 1.000 82.030 ? 198 TRP A CA  1 
ATOM 1480 C C   ? TRP A 1 198 ?  16.014   4.186  -0.479 1.000 82.030 ? 198 TRP A C   1 
ATOM 1481 C CB  ? TRP A 1 198 ?  18.332   5.035  -0.064 1.000 82.030 ? 198 TRP A CB  1 
ATOM 1482 O O   ? TRP A 1 198 ?  15.804   3.920  -1.665 1.000 82.030 ? 198 TRP A O   1 
ATOM 1483 C CG  ? TRP A 1 198 ?  19.704   4.800   0.492 1.000 82.030 ? 198 TRP A CG  1 
ATOM 1484 C CD1 ? TRP A 1 198 ?  20.817   4.408  -0.198 1.000 82.030 ? 198 TRP A CD1 1 
ATOM 1485 C CD2 ? TRP A 1 198 ?  20.107   4.938   1.858 1.000 82.030 ? 198 TRP A CD2 1 
ATOM 1486 C CE2 ? TRP A 1 198 ?  21.481   4.614   1.923 1.000 82.030 ? 198 TRP A CE2 1 
ATOM 1487 C CE3 ? TRP A 1 198 ?  19.440   5.306   3.034 1.000 82.030 ? 198 TRP A CE3 1 
ATOM 1488 N NE1 ? TRP A 1 198 ?  21.889   4.295   0.657 1.000 82.030 ? 198 TRP A NE1 1 
ATOM 1489 C CH2 ? TRP A 1 198 ?  21.523   5.010   4.257 1.000 82.030 ? 198 TRP A CH2 1 
ATOM 1490 C CZ2 ? TRP A 1 198 ?  22.200   4.647   3.121 1.000 82.030 ? 198 TRP A CZ2 1 
ATOM 1491 C CZ3 ? TRP A 1 198 ?  20.157   5.338   4.225 1.000 82.030 ? 198 TRP A CZ3 1 
ATOM 1492 N N   ? CYS A 1 199 ?  15.107   4.654   0.432 1.000 81.470 ? 199 CYS A N   1 
ATOM 1493 C CA  ? CYS A 1 199 ?  13.832   5.111  -0.111 1.000 81.470 ? 199 CYS A CA  1 
ATOM 1494 C C   ? CYS A 1 199 ?  14.039   6.249  -1.103 1.000 81.470 ? 199 CYS A C   1 
ATOM 1495 C CB  ? CYS A 1 199 ?  12.902   5.565   1.014 1.000 81.470 ? 199 CYS A CB  1 
ATOM 1496 O O   ? CYS A 1 199 ?  14.841   7.153  -0.859 1.000 81.470 ? 199 CYS A O   1 
ATOM 1497 S SG  ? CYS A 1 199 ?  12.535   4.273   2.221 1.000 81.470 ? 199 CYS A SG  1 
ATOM 1498 N N   ? GLY A 1 200 ?  13.335   6.122  -2.263 1.000 77.690 ? 200 GLY A N   1 
ATOM 1499 C CA  ? GLY A 1 200 ?  13.338   7.246  -3.185 1.000 77.690 ? 200 GLY A CA  1 
ATOM 1500 C C   ? GLY A 1 200 ?  14.644   7.394  -3.942 1.000 77.690 ? 200 GLY A C   1 
ATOM 1501 O O   ? GLY A 1 200 ?  14.994   8.493  -4.378 1.000 77.690 ? 200 GLY A O   1 
ATOM 1502 N N   ? ASP A 1 201 ?  15.432   6.278  -3.992 1.000 83.670 ? 201 ASP A N   1 
ATOM 1503 C CA  ? ASP A 1 201 ?  16.679   6.226  -4.749 1.000 83.670 ? 201 ASP A CA  1 
ATOM 1504 C C   ? ASP A 1 201 ?  16.409   6.240  -6.252 1.000 83.670 ? 201 ASP A C   1 
ATOM 1505 C CB  ? ASP A 1 201 ?  17.486   4.982  -4.371 1.000 83.670 ? 201 ASP A CB  1 
ATOM 1506 O O   ? ASP A 1 201 ?  15.767   5.331  -6.782 1.000 83.670 ? 201 ASP A O   1 
ATOM 1507 C CG  ? ASP A 1 201 ?  18.853   4.940  -5.030 1.000 83.670 ? 201 ASP A CG  1 
ATOM 1508 O OD1 ? ASP A 1 201 ?  19.144   5.801  -5.888 1.000 83.670 ? 201 ASP A OD1 1 
ATOM 1509 O OD2 ? ASP A 1 201 ?  19.646   4.035  -4.691 1.000 83.670 ? 201 ASP A OD2 1 
ATOM 1510 N N   ? PRO A 1 202 ?  16.958   7.297  -6.904 1.000 81.820 ? 202 PRO A N   1 
ATOM 1511 C CA  ? PRO A 1 202 ?  16.701   7.421  -8.341 1.000 81.820 ? 202 PRO A CA  1 
ATOM 1512 C C   ? PRO A 1 202 ?  17.369   6.317  -9.157 1.000 81.820 ? 202 PRO A C   1 
ATOM 1513 C CB  ? PRO A 1 202 ?  17.292   8.790  -8.687 1.000 81.820 ? 202 PRO A CB  1 
ATOM 1514 O O   ? PRO A 1 202 ?  16.955   6.043 -10.287 1.000 81.820 ? 202 PRO A O   1 
ATOM 1515 C CG  ? PRO A 1 202 ?  17.409   9.499  -7.376 1.000 81.820 ? 202 PRO A CG  1 
ATOM 1516 C CD  ? PRO A 1 202 ?  17.478   8.471  -6.283 1.000 81.820 ? 202 PRO A CD  1 
ATOM 1517 N N   ? LYS A 1 203 ?  18.433   5.640  -8.595 1.000 85.930 ? 203 LYS A N   1 
ATOM 1518 C CA  ? LYS A 1 203 ?  19.149   4.551  -9.254 1.000 85.930 ? 203 LYS A CA  1 
ATOM 1519 C C   ? LYS A 1 203 ?  18.353   3.251  -9.188 1.000 85.930 ? 203 LYS A C   1 
ATOM 1520 C CB  ? LYS A 1 203 ?  20.527   4.355  -8.622 1.000 85.930 ? 203 LYS A CB  1 
ATOM 1521 O O   ? LYS A 1 203 ?  18.518   2.372 -10.037 1.000 85.930 ? 203 LYS A O   1 
ATOM 1522 C CG  ? LYS A 1 203 ?  21.509   5.480  -8.916 1.000 85.930 ? 203 LYS A CG  1 
ATOM 1523 C CD  ? LYS A 1 203 ?  22.884   5.189  -8.330 1.000 85.930 ? 203 LYS A CD  1 
ATOM 1524 C CE  ? LYS A 1 203 ?  23.841   6.355  -8.540 1.000 85.930 ? 203 LYS A CE  1 
ATOM 1525 N NZ  ? LYS A 1 203 ?  25.193   6.072  -7.974 1.000 85.930 ? 203 LYS A NZ  1 
ATOM 1526 N N   ? THR A 1 204 ?  17.540   3.112  -8.142 1.000 89.190 ? 204 THR A N   1 
ATOM 1527 C CA  ? THR A 1 204 ?  16.656   1.966  -7.963 1.000 89.190 ? 204 THR A CA  1 
ATOM 1528 C C   ? THR A 1 204 ?  15.223   2.424  -7.702 1.000 89.190 ? 204 THR A C   1 
ATOM 1529 C CB  ? THR A 1 204 ?  17.130   1.070  -6.804 1.000 89.190 ? 204 THR A CB  1 
ATOM 1530 O O   ? THR A 1 204 ?  14.836   2.643  -6.553 1.000 89.190 ? 204 THR A O   1 
ATOM 1531 C CG2 ? THR A 1 204 ?  18.436   0.364  -7.153 1.000 89.190 ? 204 THR A CG2 1 
ATOM 1532 O OG1 ? THR A 1 204 ?  17.332   1.876  -5.636 1.000 89.190 ? 204 THR A OG1 1 
ATOM 1533 N N   ? PRO A 1 205 ?  14.481   2.718  -8.795 1.000 93.030 ? 205 PRO A N   1 
ATOM 1534 C CA  ? PRO A 1 205 ?  13.111   3.211  -8.632 1.000 93.030 ? 205 PRO A CA  1 
ATOM 1535 C C   ? PRO A 1 205 ?  12.246   2.281  -7.785 1.000 93.030 ? 205 PRO A C   1 
ATOM 1536 C CB  ? PRO A 1 205 ?  12.590   3.285 -10.069 1.000 93.030 ? 205 PRO A CB  1 
ATOM 1537 O O   ? PRO A 1 205 ?  12.543   1.090  -7.670 1.000 93.030 ? 205 PRO A O   1 
ATOM 1538 C CG  ? PRO A 1 205 ?  13.818   3.317 -10.920 1.000 93.030 ? 205 PRO A CG  1 
ATOM 1539 C CD  ? PRO A 1 205 ?  14.918   2.592 -10.198 1.000 93.030 ? 205 PRO A CD  1 
ATOM 1540 N N   ? ASP A 1 206 ?  11.158   2.826  -7.203 1.000 93.380 ? 206 ASP A N   1 
ATOM 1541 C CA  ? ASP A 1 206 ?  10.212   2.049  -6.408 1.000 93.380 ? 206 ASP A CA  1 
ATOM 1542 C C   ? ASP A 1 206 ?   9.465   1.039  -7.276 1.000 93.380 ? 206 ASP A C   1 
ATOM 1543 C CB  ? ASP A 1 206 ?   9.218   2.974  -5.703 1.000 93.380 ? 206 ASP A CB  1 
ATOM 1544 O O   ? ASP A 1 206 ?   9.010   1.371  -8.372 1.000 93.380 ? 206 ASP A O   1 
ATOM 1545 C CG  ? ASP A 1 206 ?   9.879   3.895  -4.693 1.000 93.380 ? 206 ASP A CG  1 
ATOM 1546 O OD1 ? ASP A 1 206 ?  10.842   3.471  -4.018 1.000 93.380 ? 206 ASP A OD1 1 
ATOM 1547 O OD2 ? ASP A 1 206 ?   9.431   5.056  -4.568 1.000 93.380 ? 206 ASP A OD2 1 
ATOM 1548 N N   ? VAL A 1 207 ?   9.355  -0.141  -6.780 1.000 95.460 ? 207 VAL A N   1 
ATOM 1549 C CA  ? VAL A 1 207 ?   8.731  -1.233  -7.521 1.000 95.460 ? 207 VAL A CA  1 
ATOM 1550 C C   ? VAL A 1 207 ?   7.396  -1.597  -6.877 1.000 95.460 ? 207 VAL A C   1 
ATOM 1551 C CB  ? VAL A 1 207 ?   9.649  -2.474  -7.583 1.000 95.460 ? 207 VAL A CB  1 
ATOM 1552 O O   ? VAL A 1 207 ?   7.310  -1.756  -5.657 1.000 95.460 ? 207 VAL A O   1 
ATOM 1553 C CG1 ? VAL A 1 207 ?   8.953  -3.625  -8.307 1.000 95.460 ? 207 VAL A CG1 1 
ATOM 1554 C CG2 ? VAL A 1 207 ?  10.969  -2.127  -8.270 1.000 95.460 ? 207 VAL A CG2 1 
ATOM 1555 N N   ? TYR A 1 208 ?   6.422  -1.720  -7.719 1.000 96.890 ? 208 TYR A N   1 
ATOM 1556 C CA  ? TYR A 1 208 ?   5.063  -2.081  -7.334 1.000 96.890 ? 208 TYR A CA  1 
ATOM 1557 C C   ? TYR A 1 208 ?   4.640  -3.390  -7.990 1.000 96.890 ? 208 TYR A C   1 
ATOM 1558 C CB  ? TYR A 1 208 ?   4.082  -0.967  -7.713 1.000 96.890 ? 208 TYR A CB  1 
ATOM 1559 O O   ? TYR A 1 208 ?   5.119  -3.732  -9.074 1.000 96.890 ? 208 TYR A O   1 
ATOM 1560 C CG  ? TYR A 1 208 ?   4.415   0.370  -7.097 1.000 96.890 ? 208 TYR A CG  1 
ATOM 1561 C CD1 ? TYR A 1 208 ?   3.726   0.835  -5.979 1.000 96.890 ? 208 TYR A CD1 1 
ATOM 1562 C CD2 ? TYR A 1 208 ?   5.419   1.171  -7.631 1.000 96.890 ? 208 TYR A CD2 1 
ATOM 1563 C CE1 ? TYR A 1 208 ?   4.028   2.067  -5.409 1.000 96.890 ? 208 TYR A CE1 1 
ATOM 1564 C CE2 ? TYR A 1 208 ?   5.729   2.405  -7.070 1.000 96.890 ? 208 TYR A CE2 1 
ATOM 1565 O OH  ? TYR A 1 208 ?   5.333   4.065  -5.400 1.000 96.890 ? 208 TYR A OH  1 
ATOM 1566 C CZ  ? TYR A 1 208 ?   5.030   2.844  -5.960 1.000 96.890 ? 208 TYR A CZ  1 
ATOM 1567 N N   ? THR A 1 209 ?   3.836  -4.152  -7.192 1.000 97.150 ? 209 THR A N   1 
ATOM 1568 C CA  ? THR A 1 209 ?   3.123  -5.248  -7.839 1.000 97.150 ? 209 THR A CA  1 
ATOM 1569 C C   ? THR A 1 209 ?   2.019  -4.713  -8.747 1.000 97.150 ? 209 THR A C   1 
ATOM 1570 C CB  ? THR A 1 209 ?   2.516  -6.210  -6.801 1.000 97.150 ? 209 THR A CB  1 
ATOM 1571 O O   ? THR A 1 209 ?   1.191  -3.907  -8.318 1.000 97.150 ? 209 THR A O   1 
ATOM 1572 C CG2 ? THR A 1 209 ?   1.762  -7.348  -7.481 1.000 97.150 ? 209 THR A CG2 1 
ATOM 1573 O OG1 ? THR A 1 209 ?   3.566  -6.761  -5.997 1.000 97.150 ? 209 THR A OG1 1 
ATOM 1574 N N   ? GLN A 1 210 ?   2.036  -5.051 -10.120 1.000 96.670 ? 210 GLN A N   1 
ATOM 1575 C CA  ? GLN A 1 210 ?   1.040  -4.616 -11.093 1.000 96.670 ? 210 GLN A CA  1 
ATOM 1576 C C   ? GLN A 1 210 ?  -0.294  -5.322 -10.867 1.000 96.670 ? 210 GLN A C   1 
ATOM 1577 C CB  ? GLN A 1 210 ?   1.533  -4.871 -12.518 1.000 96.670 ? 210 GLN A CB  1 
ATOM 1578 O O   ? GLN A 1 210 ?  -0.446  -6.498 -11.204 1.000 96.670 ? 210 GLN A O   1 
ATOM 1579 C CG  ? GLN A 1 210 ?   0.611  -4.317 -13.596 1.000 96.670 ? 210 GLN A CG  1 
ATOM 1580 C CD  ? GLN A 1 210 ?   1.131  -4.568 -14.999 1.000 96.670 ? 210 GLN A CD  1 
ATOM 1581 N NE2 ? GLN A 1 210 ?   1.080  -3.544 -15.843 1.000 96.670 ? 210 GLN A NE2 1 
ATOM 1582 O OE1 ? GLN A 1 210 ?   1.577  -5.674 -15.321 1.000 96.670 ? 210 GLN A OE1 1 
ATOM 1583 N N   ? VAL A 1 211 ?  -1.255  -4.560 -10.292 1.000 96.570 ? 211 VAL A N   1 
ATOM 1584 C CA  ? VAL A 1 211 ?  -2.537  -5.127  -9.889 1.000 96.570 ? 211 VAL A CA  1 
ATOM 1585 C C   ? VAL A 1 211 ?  -3.255  -5.702 -11.108 1.000 96.570 ? 211 VAL A C   1 
ATOM 1586 C CB  ? VAL A 1 211 ?  -3.429  -4.075  -9.192 1.000 96.570 ? 211 VAL A CB  1 
ATOM 1587 O O   ? VAL A 1 211 ?  -3.894  -6.754 -11.021 1.000 96.570 ? 211 VAL A O   1 
ATOM 1588 C CG1 ? VAL A 1 211 ?  -4.800  -4.664  -8.861 1.000 96.570 ? 211 VAL A CG1 1 
ATOM 1589 C CG2 ? VAL A 1 211 ?  -2.749  -3.553  -7.928 1.000 96.570 ? 211 VAL A CG2 1 
ATOM 1590 N N   ? SER A 1 212 ?  -3.209  -5.042 -12.293 1.000 95.730 ? 212 SER A N   1 
ATOM 1591 C CA  ? SER A 1 212 ?  -3.894  -5.483 -13.504 1.000 95.730 ? 212 SER A CA  1 
ATOM 1592 C C   ? SER A 1 212 ?  -3.465  -6.892 -13.900 1.000 95.730 ? 212 SER A C   1 
ATOM 1593 C CB  ? SER A 1 212 ?  -3.622  -4.515 -14.656 1.000 95.730 ? 212 SER A CB  1 
ATOM 1594 O O   ? SER A 1 212 ?  -4.236  -7.631 -14.514 1.000 95.730 ? 212 SER A O   1 
ATOM 1595 O OG  ? SER A 1 212 ?  -2.231  -4.416 -14.912 1.000 95.730 ? 212 SER A OG  1 
ATOM 1596 N N   ? ALA A 1 213 ?  -2.242  -7.304 -13.521 1.000 95.740 ? 213 ALA A N   1 
ATOM 1597 C CA  ? ALA A 1 213 ?  -1.730  -8.632 -13.853 1.000 95.740 ? 213 ALA A CA  1 
ATOM 1598 C C   ? ALA A 1 213 ?  -2.439  -9.711 -13.040 1.000 95.740 ? 213 ALA A C   1 
ATOM 1599 C CB  ? ALA A 1 213 ?  -0.223  -8.696 -13.618 1.000 95.740 ? 213 ALA A CB  1 
ATOM 1600 O O   ? ALA A 1 213 ?  -2.348 -10.899 -13.361 1.000 95.740 ? 213 ALA A O   1 
ATOM 1601 N N   ? PHE A 1 214 ?  -3.249  -9.282 -11.996 1.000 96.420 ? 214 PHE A N   1 
ATOM 1602 C CA  ? PHE A 1 214 ?  -3.782 -10.277 -11.074 1.000 96.420 ? 214 PHE A CA  1 
ATOM 1603 C C   ? PHE A 1 214 ?  -5.284 -10.095 -10.889 1.000 96.420 ? 214 PHE A C   1 
ATOM 1604 C CB  ? PHE A 1 214 ?  -3.073 -10.192  -9.719 1.000 96.420 ? 214 PHE A CB  1 
ATOM 1605 O O   ? PHE A 1 214 ?  -5.868 -10.629  -9.944 1.000 96.420 ? 214 PHE A O   1 
ATOM 1606 C CG  ? PHE A 1 214 ?  -1.586 -10.412  -9.797 1.000 96.420 ? 214 PHE A CG  1 
ATOM 1607 C CD1 ? PHE A 1 214 ?  -1.067 -11.690  -9.963 1.000 96.420 ? 214 PHE A CD1 1 
ATOM 1608 C CD2 ? PHE A 1 214 ?  -0.707  -9.341  -9.705 1.000 96.420 ? 214 PHE A CD2 1 
ATOM 1609 C CE1 ? PHE A 1 214 ?   0.308 -11.898 -10.036 1.000 96.420 ? 214 PHE A CE1 1 
ATOM 1610 C CE2 ? PHE A 1 214 ?   0.668  -9.540  -9.777 1.000 96.420 ? 214 PHE A CE2 1 
ATOM 1611 C CZ  ? PHE A 1 214 ?   1.174 -10.819  -9.941 1.000 96.420 ? 214 PHE A CZ  1 
ATOM 1612 N N   ? VAL A 1 215 ?  -5.908  -9.343 -11.735 1.000 94.640 ? 215 VAL A N   1 
ATOM 1613 C CA  ? VAL A 1 215 ?  -7.332  -9.052 -11.598 1.000 94.640 ? 215 VAL A CA  1 
ATOM 1614 C C   ? VAL A 1 215 ?  -8.135 -10.348 -11.681 1.000 94.640 ? 215 VAL A C   1 
ATOM 1615 C CB  ? VAL A 1 215 ?  -7.814  -8.056 -12.677 1.000 94.640 ? 215 VAL A CB  1 
ATOM 1616 O O   ? VAL A 1 215 ?  -9.070 -10.557 -10.904 1.000 94.640 ? 215 VAL A O   1 
ATOM 1617 C CG1 ? VAL A 1 215 ?  -9.340  -7.997 -12.714 1.000 94.640 ? 215 VAL A CG1 1 
ATOM 1618 C CG2 ? VAL A 1 215 ?  -7.229  -6.668 -12.421 1.000 94.640 ? 215 VAL A CG2 1 
ATOM 1619 N N   ? ALA A 1 216 ?  -7.739 -11.197 -12.629 1.000 95.210 ? 216 ALA A N   1 
ATOM 1620 C CA  ? ALA A 1 216 ?  -8.434 -12.474 -12.768 1.000 95.210 ? 216 ALA A CA  1 
ATOM 1621 C C   ? ALA A 1 216 ?  -8.304 -13.310 -11.498 1.000 95.210 ? 216 ALA A C   1 
ATOM 1622 C CB  ? ALA A 1 216 ?  -7.893 -13.247 -13.968 1.000 95.210 ? 216 ALA A CB  1 
ATOM 1623 O O   ? ALA A 1 216 ?  -9.289 -13.874 -11.015 1.000 95.210 ? 216 ALA A O   1 
ATOM 1624 N N   ? TRP A 1 217 ?  -7.123 -13.384 -10.979 1.000 96.830 ? 217 TRP A N   1 
ATOM 1625 C CA  ? TRP A 1 217 ?  -6.860 -14.126  -9.750 1.000 96.830 ? 217 TRP A CA  1 
ATOM 1626 C C   ? TRP A 1 217 ?  -7.634 -13.531  -8.578 1.000 96.830 ? 217 TRP A C   1 
ATOM 1627 C CB  ? TRP A 1 217 ?  -5.361 -14.133  -9.437 1.000 96.830 ? 217 TRP A CB  1 
ATOM 1628 O O   ? TRP A 1 217 ?  -8.237 -14.263  -7.790 1.000 96.830 ? 217 TRP A O   1 
ATOM 1629 C CG  ? TRP A 1 217 ?  -5.019 -14.743  -8.111 1.000 96.830 ? 217 TRP A CG  1 
ATOM 1630 C CD1 ? TRP A 1 217 ?  -4.930 -16.075  -7.815 1.000 96.830 ? 217 TRP A CD1 1 
ATOM 1631 C CD2 ? TRP A 1 217 ?  -4.724 -14.042  -6.899 1.000 96.830 ? 217 TRP A CD2 1 
ATOM 1632 C CE2 ? TRP A 1 217 ?  -4.465 -15.014  -5.906 1.000 96.830 ? 217 TRP A CE2 1 
ATOM 1633 C CE3 ? TRP A 1 217 ?  -4.653 -12.686  -6.555 1.000 96.830 ? 217 TRP A CE3 1 
ATOM 1634 N NE1 ? TRP A 1 217 ?  -4.597 -16.244  -6.490 1.000 96.830 ? 217 TRP A NE1 1 
ATOM 1635 C CH2 ? TRP A 1 217 ?  -4.077 -13.336  -4.283 1.000 96.830 ? 217 TRP A CH2 1 
ATOM 1636 C CZ2 ? TRP A 1 217 ?  -4.140 -14.670  -4.592 1.000 96.830 ? 217 TRP A CZ2 1 
ATOM 1637 C CZ3 ? TRP A 1 217 ?  -4.329 -12.346  -5.247 1.000 96.830 ? 217 TRP A CZ3 1 
ATOM 1638 N N   ? ILE A 1 218 ?  -7.627 -12.221  -8.419 1.000 96.410 ? 218 ILE A N   1 
ATOM 1639 C CA  ? ILE A 1 218 ?  -8.322 -11.513  -7.349 1.000 96.410 ? 218 ILE A CA  1 
ATOM 1640 C C   ? ILE A 1 218 ?  -9.807 -11.866  -7.376 1.000 96.410 ? 218 ILE A C   1 
ATOM 1641 C CB  ? ILE A 1 218 ?  -8.132  -9.984  -7.467 1.000 96.410 ? 218 ILE A CB  1 
ATOM 1642 O O   ? ILE A 1 218 ? -10.380 -12.245  -6.352 1.000 96.410 ? 218 ILE A O   1 
ATOM 1643 C CG1 ? ILE A 1 218 ?  -6.684  -9.599  -7.142 1.000 96.410 ? 218 ILE A CG1 1 
ATOM 1644 C CG2 ? ILE A 1 218 ?  -9.113  -9.246  -6.552 1.000 96.410 ? 218 ILE A CG2 1 
ATOM 1645 C CD1 ? ILE A 1 218 ?  -6.329  -8.163  -7.504 1.000 96.410 ? 218 ILE A CD1 1 
ATOM 1646 N N   ? TRP A 1 219 ? -10.393 -11.864  -8.500 1.000 95.670 ? 219 TRP A N   1 
ATOM 1647 C CA  ? TRP A 1 219 ? -11.827 -12.102  -8.623 1.000 95.670 ? 219 TRP A CA  1 
ATOM 1648 C C   ? TRP A 1 219 ? -12.156 -13.575  -8.407 1.000 95.670 ? 219 TRP A C   1 
ATOM 1649 C CB  ? TRP A 1 219 ? -12.331 -11.650  -9.997 1.000 95.670 ? 219 TRP A CB  1 
ATOM 1650 O O   ? TRP A 1 219 ? -13.218 -13.909  -7.875 1.000 95.670 ? 219 TRP A O   1 
ATOM 1651 C CG  ? TRP A 1 219 ? -12.380 -10.161 -10.168 1.000 95.670 ? 219 TRP A CG  1 
ATOM 1652 C CD1 ? TRP A 1 219 ? -11.681  -9.413 -11.075 1.000 95.670 ? 219 TRP A CD1 1 
ATOM 1653 C CD2 ? TRP A 1 219 ? -13.167  -9.239  -9.408 1.000 95.670 ? 219 TRP A CD2 1 
ATOM 1654 C CE2 ? TRP A 1 219 ? -12.896  -7.946  -9.909 1.000 95.670 ? 219 TRP A CE2 1 
ATOM 1655 C CE3 ? TRP A 1 219 ? -14.076  -9.381  -8.351 1.000 95.670 ? 219 TRP A CE3 1 
ATOM 1656 N NE1 ? TRP A 1 219 ? -11.987  -8.080 -10.924 1.000 95.670 ? 219 TRP A NE1 1 
ATOM 1657 C CH2 ? TRP A 1 219 ? -14.388  -6.968  -8.354 1.000 95.670 ? 219 TRP A CH2 1 
ATOM 1658 C CZ2 ? TRP A 1 219 ? -13.503  -6.801  -9.387 1.000 95.670 ? 219 TRP A CZ2 1 
ATOM 1659 C CZ3 ? TRP A 1 219 ? -14.679  -8.240  -7.834 1.000 95.670 ? 219 TRP A CZ3 1 
ATOM 1660 N N   ? ASP A 1 220 ? -11.267 -14.412  -8.815 1.000 96.280 ? 220 ASP A N   1 
ATOM 1661 C CA  ? ASP A 1 220 ? -11.442 -15.836  -8.546 1.000 96.280 ? 220 ASP A CA  1 
ATOM 1662 C C   ? ASP A 1 220 ? -11.494 -16.109  -7.044 1.000 96.280 ? 220 ASP A C   1 
ATOM 1663 C CB  ? ASP A 1 220 ? -10.313 -16.646  -9.188 1.000 96.280 ? 220 ASP A CB  1 
ATOM 1664 O O   ? ASP A 1 220 ? -12.337 -16.878  -6.577 1.000 96.280 ? 220 ASP A O   1 
ATOM 1665 C CG  ? ASP A 1 220 ? -10.484 -18.144  -9.012 1.000 96.280 ? 220 ASP A CG  1 
ATOM 1666 O OD1 ? ASP A 1 220 ? -11.470 -18.711  -9.530 1.000 96.280 ? 220 ASP A OD1 1 
ATOM 1667 O OD2 ? ASP A 1 220 ?  -9.626 -18.763  -8.346 1.000 96.280 ? 220 ASP A OD2 1 
ATOM 1668 N N   ? VAL A 1 221 ? -10.628 -15.517  -6.300 1.000 95.620 ? 221 VAL A N   1 
ATOM 1669 C CA  ? VAL A 1 221 ? -10.561 -15.695  -4.853 1.000 95.620 ? 221 VAL A CA  1 
ATOM 1670 C C   ? VAL A 1 221 ? -11.815 -15.116  -4.203 1.000 95.620 ? 221 VAL A C   1 
ATOM 1671 C CB  ? VAL A 1 221 ?  -9.298 -15.034  -4.258 1.000 95.620 ? 221 VAL A CB  1 
ATOM 1672 O O   ? VAL A 1 221 ? -12.438 -15.761  -3.356 1.000 95.620 ? 221 VAL A O   1 
ATOM 1673 C CG1 ? VAL A 1 221 ?  -9.365 -15.019  -2.731 1.000 95.620 ? 221 VAL A CG1 1 
ATOM 1674 C CG2 ? VAL A 1 221 ?  -8.041 -15.760  -4.734 1.000 95.620 ? 221 VAL A CG2 1 
ATOM 1675 N N   ? VAL A 1 222 ? -12.150 -13.876  -4.598 1.000 94.030 ? 222 VAL A N   1 
ATOM 1676 C CA  ? VAL A 1 222 ? -13.274 -13.158  -4.006 1.000 94.030 ? 222 VAL A CA  1 
ATOM 1677 C C   ? VAL A 1 222 ? -14.572 -13.917  -4.274 1.000 94.030 ? 222 VAL A C   1 
ATOM 1678 C CB  ? VAL A 1 222 ? -13.377 -11.716  -4.552 1.000 94.030 ? 222 VAL A CB  1 
ATOM 1679 O O   ? VAL A 1 222 ? -15.430 -14.022  -3.394 1.000 94.030 ? 222 VAL A O   1 
ATOM 1680 C CG1 ? VAL A 1 222 ? -14.703 -11.077  -4.143 1.000 94.030 ? 222 VAL A CG1 1 
ATOM 1681 C CG2 ? VAL A 1 222 ? -12.201 -10.874  -4.060 1.000 94.030 ? 222 VAL A CG2 1 
ATOM 1682 N N   ? ARG A 1 223 ? -14.833 -14.565  -5.404 1.000 92.410 ? 223 ARG A N   1 
ATOM 1683 C CA  ? ARG A 1 223 ? -16.041 -15.276  -5.812 1.000 92.410 ? 223 ARG A CA  1 
ATOM 1684 C C   ? ARG A 1 223 ? -16.170 -16.604  -5.073 1.000 92.410 ? 223 ARG A C   1 
ATOM 1685 C CB  ? ARG A 1 223 ? -16.039 -15.516  -7.323 1.000 92.410 ? 223 ARG A CB  1 
ATOM 1686 O O   ? ARG A 1 223 ? -17.282 -17.058  -4.793 1.000 92.410 ? 223 ARG A O   1 
ATOM 1687 C CG  ? ARG A 1 223 ? -16.479 -14.310  -8.138 1.000 92.410 ? 223 ARG A CG  1 
ATOM 1688 C CD  ? ARG A 1 223 ? -16.651 -14.657  -9.611 1.000 92.410 ? 223 ARG A CD  1 
ATOM 1689 N NE  ? ARG A 1 223 ? -15.370 -14.937 -10.252 1.000 92.410 ? 223 ARG A NE  1 
ATOM 1690 N NH1 ? ARG A 1 223 ? -16.252 -16.319 -11.880 1.000 92.410 ? 223 ARG A NH1 1 
ATOM 1691 N NH2 ? ARG A 1 223 ? -13.998 -15.907 -11.818 1.000 92.410 ? 223 ARG A NH2 1 
ATOM 1692 C CZ  ? ARG A 1 223 ? -15.209 -15.720 -11.315 1.000 92.410 ? 223 ARG A CZ  1 
ATOM 1693 N N   ? ARG A 1 224 ? -15.132 -17.285  -4.768 1.000 86.430 ? 224 ARG A N   1 
ATOM 1694 C CA  ? ARG A 1 224 ? -15.089 -18.595  -4.127 1.000 86.430 ? 224 ARG A CA  1 
ATOM 1695 C C   ? ARG A 1 224 ? -15.347 -18.479  -2.628 1.000 86.430 ? 224 ARG A C   1 
ATOM 1696 C CB  ? ARG A 1 224 ? -13.739 -19.271  -4.375 1.000 86.430 ? 224 ARG A CB  1 
ATOM 1697 O O   ? ARG A 1 224 ? -15.655 -19.473  -1.967 1.000 86.430 ? 224 ARG A O   1 
ATOM 1698 C CG  ? ARG A 1 224 ? -13.548 -19.760  -5.803 1.000 86.430 ? 224 ARG A CG  1 
ATOM 1699 C CD  ? ARG A 1 224 ? -12.227 -20.496  -5.975 1.000 86.430 ? 224 ARG A CD  1 
ATOM 1700 N NE  ? ARG A 1 224 ? -11.958 -20.799  -7.378 1.000 86.430 ? 224 ARG A NE  1 
ATOM 1701 N NH1 ? ARG A 1 224 ?  -9.947 -21.862  -6.977 1.000 86.430 ? 224 ARG A NH1 1 
ATOM 1702 N NH2 ? ARG A 1 224 ? -10.737 -21.664  -9.120 1.000 86.430 ? 224 ARG A NH2 1 
ATOM 1703 C CZ  ? ARG A 1 224 ? -10.881 -21.441  -7.822 1.000 86.430 ? 224 ARG A CZ  1 
ATOM 1704 N N   ? SER A 1 225 ? -15.341 -17.358  -1.994 1.000 76.940 ? 225 SER A N   1 
ATOM 1705 C CA  ? SER A 1 225 ? -15.464 -17.109  -0.561 1.000 76.940 ? 225 SER A CA  1 
ATOM 1706 C C   ? SER A 1 225 ? -16.885 -16.696  -0.192 1.000 76.940 ? 225 SER A C   1 
ATOM 1707 C CB  ? SER A 1 225 ? -14.479 -16.026  -0.119 1.000 76.940 ? 225 SER A CB  1 
ATOM 1708 O O   ? SER A 1 225 ? -17.622 -16.171  -1.030 1.000 76.940 ? 225 SER A O   1 
ATOM 1709 O OG  ? SER A 1 225 ? -14.345 -15.029  -1.118 1.000 76.940 ? 225 SER A OG  1 
# 
loop_
_struct_sheet_range.sheet_id 
_struct_sheet_range.id 
_struct_sheet_range.beg_label_comp_id 
_struct_sheet_range.beg_label_asym_id 
_struct_sheet_range.beg_label_seq_id 
_struct_sheet_range.pdbx_beg_PDB_ins_code 
_struct_sheet_range.end_label_comp_id 
_struct_sheet_range.end_label_asym_id 
_struct_sheet_range.end_label_seq_id 
_struct_sheet_range.pdbx_end_PDB_ins_code 
_struct_sheet_range.beg_auth_comp_id 
_struct_sheet_range.beg_auth_asym_id 
_struct_sheet_range.beg_auth_seq_id 
_struct_sheet_range.end_auth_comp_id 
_struct_sheet_range.end_auth_asym_id 
_struct_sheet_range.end_auth_seq_id 
A A ILE A   2 ? ILE A   3 ? ILE A 2   ILE A 3   
A B GLY A 172 ? PHE A 173 ? GLY A 172 PHE A 173 
B C HIS A   6 ? GLU A   7 ? HIS A 6   GLU A 7   
B D ARG A 106 ? ARG A 106 ? ARG A 106 ARG A 106 
B E ARG A 117 ? GLY A 122 ? ARG A 117 GLY A 122 
B F MET A 137 ? VAL A 143 ? MET A 137 VAL A 143 
B G MET A 161 ? ARG A 165 ? MET A 161 ARG A 165 
B H PRO A 181 ? CYS A 184 ? PRO A 181 CYS A 184 
B I ARG A 187 ? PHE A 194 ? ARG A 187 PHE A 194 
B J ASP A 206 ? GLN A 210 ? ASP A 206 GLN A 210 
C K MET A  16 ? PHE A  21 ? MET A 16  PHE A 21  
C L GLN A  24 ? ARG A  33 ? GLN A 24  ARG A 33  
C M TRP A  36 ? SER A  39 ? TRP A 36  SER A 39  
C N LEU A  49 ? LEU A  52 ? LEU A 49  LEU A 52  
C O GLN A  65 ? THR A  74 ? GLN A 65  THR A 74  
C P CYS A  88 ? LEU A  92 ? CYS A 88  LEU A 92  
D Q HIS A  79 ? HIS A  79 ? HIS A 79  HIS A 79  
D R ALA A  84 ? ALA A  84 ? ALA A 84  ALA A 84  
# 
loop_
_struct_conf.id 
_struct_conf.conf_type_id 
_struct_conf.beg_label_comp_id 
_struct_conf.beg_label_asym_id 
_struct_conf.beg_label_seq_id 
_struct_conf.pdbx_beg_PDB_ins_code 
_struct_conf.end_label_comp_id 
_struct_conf.end_label_asym_id 
_struct_conf.end_label_seq_id 
_struct_conf.pdbx_end_PDB_ins_code 
_struct_conf.beg_auth_comp_id 
_struct_conf.beg_auth_asym_id 
_struct_conf.beg_auth_seq_id 
_struct_conf.end_auth_comp_id 
_struct_conf.end_auth_asym_id 
_struct_conf.end_auth_seq_id 
STRN1         STRN         ILE A   2 ? ILE A   3 ? ILE A 2   ILE A 3   
TURN_TY1_P1   TURN_TY1_P   GLY A   4 ? GLY A   4 ? GLY A 4   GLY A 4   
STRN2         STRN         HIS A   6 ? GLU A   7 ? HIS A 6   GLU A 7   
HELX_LH_PP_P1 HELX_LH_PP_P VAL A   8 ? THR A   9 ? VAL A 8   THR A 9   
TURN_TY1_P2   TURN_TY1_P   PRO A  10 ? HIS A  11 ? PRO A 10  HIS A 11  
BEND1         BEND         SER A  12 ? SER A  12 ? SER A 12  SER A 12  
TURN_TY1_P3   TURN_TY1_P   PRO A  14 ? TYR A  15 ? PRO A 14  TYR A 15  
STRN3         STRN         MET A  16 ? PHE A  21 ? MET A 16  PHE A 21  
TURN_TY1_P4   TURN_TY1_P   GLY A  22 ? GLY A  23 ? GLY A 22  GLY A 23  
STRN4         STRN         GLN A  24 ? ARG A  33 ? GLN A 24  ARG A 33  
TURN_TY1_P5   TURN_TY1_P   ALA A  34 ? ARG A  35 ? ALA A 34  ARG A 35  
STRN5         STRN         TRP A  36 ? SER A  39 ? TRP A 36  SER A 39  
HELX_RH_3T_P1 HELX_RH_3T_P ALA A  41 ? CYS A  43 ? ALA A 41  CYS A 43  
BEND2         BEND         LEU A  45 ? ARG A  46 ? LEU A 45  ARG A 46  
STRN6         STRN         LEU A  49 ? LEU A  52 ? LEU A 49  LEU A 52  
BEND3         BEND         GLY A  53 ? GLY A  53 ? GLY A 53  GLY A 53  
BEND4         BEND         HIS A  55 ? HIS A  55 ? HIS A 55  HIS A 55  
TURN_TY1_P6   TURN_TY1_P   LEU A  57 ? SER A  58 ? LEU A 57  SER A 58  
BEND5         BEND         THR A  59 ? THR A  59 ? THR A 59  THR A 59  
TURN_TY1_P7   TURN_TY1_P   PRO A  62 ? THR A  63 ? PRO A 62  THR A 63  
STRN7         STRN         GLN A  65 ? THR A  74 ? GLN A 65  THR A 74  
TURN_TY1_P8   TURN_TY1_P   PRO A  76 ? ASP A  77 ? PRO A 76  ASP A 77  
STRN8         STRN         HIS A  79 ? HIS A  79 ? HIS A 79  HIS A 79  
TURN_TY1_P9   TURN_TY1_P   PRO A  80 ? HIS A  83 ? PRO A 80  HIS A 83  
STRN9         STRN         ALA A  84 ? ALA A  84 ? ALA A 84  ALA A 84  
TURN_TY1_P10  TURN_TY1_P   ASN A  85 ? ASN A  85 ? ASN A 85  ASN A 85  
STRN10        STRN         CYS A  88 ? LEU A  92 ? CYS A 88  LEU A 92  
BEND6         BEND         ASN A  93 ? GLY A  94 ? ASN A 93  GLY A 94  
BEND7         BEND         GLY A  99 ? VAL A 102 ? GLY A 99  VAL A 102 
HELX_LH_PP_P2 HELX_LH_PP_P LEU A 104 ? LEU A 105 ? LEU A 104 LEU A 105 
STRN11        STRN         ARG A 106 ? ARG A 106 ? ARG A 106 ARG A 106 
HELX_LH_PP_P3 HELX_LH_PP_P PRO A 107 ? PRO A 108 ? PRO A 107 PRO A 108 
BEND8         BEND         GLY A 109 ? ALA A 110 ? GLY A 109 ALA A 110 
HELX_LH_PP_P4 HELX_LH_PP_P PRO A 111 ? THR A 113 ? PRO A 111 THR A 113 
TURN_TY1_P11  TURN_TY1_P   ALA A 114 ? GLY A 115 ? ALA A 114 GLY A 115 
STRN12        STRN         ARG A 117 ? GLY A 122 ? ARG A 117 GLY A 122 
BEND9         BEND         TRP A 123 ? GLY A 124 ? TRP A 123 GLY A 124 
BEND10        BEND         VAL A 126 ? SER A 127 ? VAL A 126 SER A 127 
TURN_TY1_P12  TURN_TY1_P   ASP A 128 ? PHE A 129 ? ASP A 128 PHE A 129 
HELX_LH_PP_P5 HELX_LH_PP_P GLU A 131 ? PRO A 133 ? GLU A 131 PRO A 133 
BEND11        BEND         PRO A 134 ? GLY A 135 ? PRO A 134 GLY A 135 
STRN13        STRN         MET A 137 ? VAL A 143 ? MET A 137 VAL A 143 
HELX_LH_PP_P6 HELX_LH_PP_P LEU A 144 ? ASP A 145 ? LEU A 144 ASP A 145 
HELX_RH_AL_P1 HELX_RH_AL_P PRO A 146 ? SER A 152 ? PRO A 146 SER A 152 
TURN_TY1_P13  TURN_TY1_P   TRP A 153 ? GLY A 155 ? TRP A 153 GLY A 155 
TURN_TY1_P14  TURN_TY1_P   LEU A 159 ? THR A 160 ? LEU A 159 THR A 160 
STRN14        STRN         MET A 161 ? ARG A 165 ? MET A 161 ARG A 165 
BEND12        BEND         GLY A 167 ? HIS A 169 ? GLY A 167 HIS A 169 
STRN15        STRN         GLY A 172 ? PHE A 173 ? GLY A 172 PHE A 173 
TURN_TY1_P15  TURN_TY1_P   SER A 175 ? ALA A 176 ? SER A 175 ALA A 176 
TURN_TY1_P16  TURN_TY1_P   SER A 178 ? GLY A 179 ? SER A 178 GLY A 179 
HELX_LH_PP_P7 HELX_LH_PP_P GLY A 180 ? GLY A 180 ? GLY A 180 GLY A 180 
STRN16        STRN         PRO A 181 ? CYS A 184 ? PRO A 181 CYS A 184 
TURN_TY1_P17  TURN_TY1_P   ARG A 185 ? ASN A 186 ? ARG A 185 ASN A 186 
STRN17        STRN         ARG A 187 ? PHE A 194 ? ARG A 187 PHE A 194 
BEND13        BEND         LEU A 197 ? TRP A 198 ? LEU A 197 TRP A 198 
TURN_TY1_P18  TURN_TY1_P   CYS A 199 ? GLY A 200 ? CYS A 199 GLY A 200 
TURN_TY1_P19  TURN_TY1_P   PRO A 202 ? LYS A 203 ? PRO A 202 LYS A 203 
BEND14        BEND         THR A 204 ? THR A 204 ? THR A 204 THR A 204 
STRN18        STRN         ASP A 206 ? GLN A 210 ? ASP A 206 GLN A 210 
HELX_RH_3T_P2 HELX_RH_3T_P VAL A 211 ? PHE A 214 ? VAL A 211 PHE A 214 
HELX_RH_AL_P2 HELX_RH_AL_P VAL A 215 ? ARG A 224 ? VAL A 215 ARG A 224 
# 
