# Supplementary material for: FlatProt: 2D visualization eases protein structure comparison
Source: BMC Bioinformatics. 2025 Aug 13;26:210. doi: 10.1186/s12859-025-06233-x (PMC12344939; doi:10.1186/s12859-025-06233-x)
Supplement: Supplementary file 1 — Supplementary Material 1 [file 12859_2025_6233_MOESM1_ESM.zip › KLK/structures/prss1_Xenopus_tropicalis_GeneID=548509.cif]

data_prss1_Xenopus_tropicalis_GeneID=548509
# 
_entry.id   ? 
# 
_entity.id                         1      
_entity.type                       polymer 
_entity.pdbx_description           polymer-1 
_entity.formula_weight             23893.8 
_entity.pdbx_number_of_molecules        1 
# 
loop_
_struct_sheet.id 
_struct_sheet.number_strands 
A 2 
B 7 
C 6 
D 2 
E 2 
F 2 
# 
loop_
_struct_conf_type.id 
_struct_conf_type.criteria 
STRN         DSSP 
TURN_TY1_P   DSSP 
HELX_LH_PP_P DSSP 
BEND         DSSP 
HELX_RH_3T_P DSSP 
HELX_RH_AL_P DSSP 
# 
_struct_asym.id          A 
_struct_asym.entity_id   1 
# 
_software.pdbx_ordinal     1 
_software.name             dssp 
_software.version          4.4.10 
_software.date             ? 
_software.classification   'model annotation' 
# 
_entity_poly.entity_id                      1 
_entity_poly.type                           polypeptide(L) 
_entity_poly.nstd_linkage                   n 
_entity_poly.nstd_monomer                   n 
_entity_poly.pdbx_seq_one_letter_code       
;KIVGGFTCTKNAVPYQVSLNAGYHFCGGSLINSQWVVSAAHCYKSRIQVRLGEHNIAVNEGTEQFIESQKVIKHPSYNSR
NLDNDIMLIKLSTTARLSSNIQSVPLPSACASAGTNCLISGWGNTLSSGTNYPDLLQCLNAPILTASECSNSYPGEITNN
MFCAGFLAGGKDSCQGDSGGPVVCNGQLQGVVSWGYGCAQRNYPGVYTKVCNYVSWIQNTIAAN
;
_entity_poly.pdbx_seq_one_letter_code_can   
;KIVGGFTCTKNAVPYQVSLNAGYHFCGGSLINSQWVVSAAHCYKSRIQVRLGEHNIAVNEGTEQFIESQKVIKHPSYNSR
NLDNDIMLIKLSTTARLSSNIQSVPLPSACASAGTNCLISGWGNTLSSGTNYPDLLQCLNAPILTASECSNSYPGEITNN
MFCAGFLAGGKDSCQGDSGGPVVCNGQLQGVVSWGYGCAQRNYPGVYTKVCNYVSWIQNTIAAN
;
_entity_poly.pdbx_strand_id                 A 
# 
loop_
_dssp_struct_summary.entry_id 
_dssp_struct_summary.label_comp_id 
_dssp_struct_summary.label_asym_id 
_dssp_struct_summary.label_seq_id 
_dssp_struct_summary.secondary_structure 
_dssp_struct_summary.ss_bridge 
_dssp_struct_summary.helix_3_10 
_dssp_struct_summary.helix_alpha 
_dssp_struct_summary.helix_pi 
_dssp_struct_summary.helix_pp 
_dssp_struct_summary.bend 
_dssp_struct_summary.chirality 
_dssp_struct_summary.sheet 
_dssp_struct_summary.strand 
_dssp_struct_summary.ladder_1 
_dssp_struct_summary.ladder_2 
_dssp_struct_summary.accessibility 
_dssp_struct_summary.TCO 
_dssp_struct_summary.kappa 
_dssp_struct_summary.alpha 
_dssp_struct_summary.phi 
_dssp_struct_summary.psi 
_dssp_struct_summary.x_ca 
_dssp_struct_summary.y_ca 
_dssp_struct_summary.z_ca 
prss1_Xenopus_tropicalis_GeneID=548509 LYS A 1   . . . . . . . . . . . . ? .      .     .      .      121.1  3.5   8.7   -7.0  
prss1_Xenopus_tropicalis_GeneID=548509 ILE A 2   E . > . . . . - A A A . ? -0.950 .     -161.4 -116.6 98.2   3.2   6.6   -10.1 
prss1_Xenopus_tropicalis_GeneID=548509 VAL A 3   E . 3 . . . S + A A A . ? -0.794 79.7  8.8    -75.9  131.1  6.1   7.6   -12.5 
prss1_Xenopus_tropicalis_GeneID=548509 GLY A 4   T . 3 . . . S + . . . . ? 0.689  109.0 119.0  73.0   14.2   5.5   6.6   -16.1 
prss1_Xenopus_tropicalis_GeneID=548509 GLY A 5   . . < . . . . - . . . . ? -0.044 56.8  -118.0 -96.8  -162.4 1.8   5.6   -15.2 
prss1_Xenopus_tropicalis_GeneID=548509 PHE A 6   E . . . . . . - B C B . ? -0.933 31.5  -88.8  -137.4 155.7  -1.6  6.7   -16.3 
prss1_Xenopus_tropicalis_GeneID=548509 THR A 7   E . . . . > . - B C B . ? -0.629 52.8  -119.6 -64.3  125.3  -4.7  8.3   -14.9 
prss1_Xenopus_tropicalis_GeneID=548509 CYS A 8   P . . . . P . - . . . . ? -0.346 27.2  -103.1 -64.1  142.6  -6.9  5.5   -13.6 
prss1_Xenopus_tropicalis_GeneID=548509 THR A 9   P . > . . P . - . . . . ? -0.447 53.9  -84.8  -61.0  142.9  -10.3 5.2   -15.1 
prss1_Xenopus_tropicalis_GeneID=548509 LYS A 10  T . 3 . . < S + . . . . ? -0.251 113.1 3.6    -51.6  129.7  -12.9 6.5   -12.7 
prss1_Xenopus_tropicalis_GeneID=548509 ASN A 11  T . 3 . . . S + . . . . ? 0.560  91.6  124.1  72.8   8.9    -13.9 3.8   -10.1 
prss1_Xenopus_tropicalis_GeneID=548509 ALA A 12  S . < . . . S + . . . . ? 0.726  79.7  36.4   -69.8  -21.3  -11.3 1.3   -11.5 
prss1_Xenopus_tropicalis_GeneID=548509 VAL A 13  . . > . . . . + . . . . ? -0.589 67.0  163.4  -133.0 69.4   -9.8  1.0   -8.0  
prss1_Xenopus_tropicalis_GeneID=548509 PRO A 14  T . 3 . . . S + . . . . ? 0.607  75.2  58.9   -72.6  -6.8   -12.7 1.1   -5.5  
prss1_Xenopus_tropicalis_GeneID=548509 TYR A 15  T . 3 . . . S + . . . . ? 0.508  78.2  113.1  -93.8  -15.8  -10.5 -0.4  -2.7  
prss1_Xenopus_tropicalis_GeneID=548509 GLN A 16  E . < . . . . - C J I . ? -0.487 51.2  -161.9 -63.3  133.3  -7.9  2.5   -2.9  
prss1_Xenopus_tropicalis_GeneID=548509 VAL A 17  E . . . . . . - C J I J ? -0.929 14.8  -143.1 -123.0 137.4  -7.9  4.6   0.3   
prss1_Xenopus_tropicalis_GeneID=548509 SER A 18  E . . . . . . - C J I J ? -0.904 14.8  -148.2 -94.5  119.0  -6.5  8.0   1.0   
prss1_Xenopus_tropicalis_GeneID=548509 LEU A 19  E . . . . . . - C J I J ? -0.827 24.8  -170.9 -86.2  126.8  -5.0  8.4   4.4   
prss1_Xenopus_tropicalis_GeneID=548509 ASN A 20  E . . . . . . + C J I J ? -0.935 35.9  163.9  -130.9 134.7  -5.6  11.9  5.6   
prss1_Xenopus_tropicalis_GeneID=548509 ALA A 21  S . . . . . S - . . . . ? -0.225 98.4  -47.6  -129.4 40.6   -4.4  14.2  8.5   
prss1_Xenopus_tropicalis_GeneID=548509 GLY A 22  S . . . . . S + . . . . ? 0.067  139.0 32.9   106.8  -21.7  -5.4  17.5  7.0   
prss1_Xenopus_tropicalis_GeneID=548509 TYR A 23  S . . . . . S - . . . . ? -0.957 100.1 -86.7  -151.3 157.2  -3.7  16.5  3.8   
prss1_Xenopus_tropicalis_GeneID=548509 HIS A 24  E . . . . . . + C K I . ? -0.545 51.9  155.0  -64.6  129.3  -3.2  13.3  1.9   
prss1_Xenopus_tropicalis_GeneID=548509 PHE A 25  E . . . . . . + C K . . ? 0.565  58.5  5.6    -133.3 -20.0  -0.0  11.7  3.2   
prss1_Xenopus_tropicalis_GeneID=548509 CYS A 26  E . . . . . . - C K I . ? -0.973 61.7  -125.2 -155.1 165.7  -0.4  7.9   2.5   
prss1_Xenopus_tropicalis_GeneID=548509 GLY A 27  E . . . . . . + C K I . ? -0.507 23.6  175.8  -105.9 178.2  -2.5  5.4   0.8   
prss1_Xenopus_tropicalis_GeneID=548509 GLY A 28  E . . . . . . - C K I . ? -0.937 25.5  -111.1 -163.8 -179.8 -4.2  2.1   1.9   
prss1_Xenopus_tropicalis_GeneID=548509 SER A 29  E . . . . . . - C K I K ? -0.996 18.8  -133.0 -132.6 124.9  -6.5  -0.7  0.9   
prss1_Xenopus_tropicalis_GeneID=548509 LEU A 30  E . . . . . . + C K . K ? -0.688 27.1  174.8  -70.5  118.5  -9.9  -1.5  2.1   
prss1_Xenopus_tropicalis_GeneID=548509 ILE A 31  . . . . . . . - . . . . ? 0.616  68.2  -9.2   -109.9 -11.2  -9.8  -5.2  2.9   
prss1_Xenopus_tropicalis_GeneID=548509 ASN A 32  S . . . . . S - . . . . ? -0.906 89.5  -78.1  -161.3 -174.8 -13.4 -5.4  4.4   
prss1_Xenopus_tropicalis_GeneID=548509 SER A 33  S . . . . . S + . . . . ? 0.683  129.1 30.3   -69.7  -5.4   -16.2 -2.9  5.4   
prss1_Xenopus_tropicalis_GeneID=548509 GLN A 34  S . . . . . S + . . . . ? 0.497  110.0 65.5   -127.5 -10.8  -14.3 -2.2  8.7   
prss1_Xenopus_tropicalis_GeneID=548509 TRP A 35  E . . . . . . - C L . L ? -0.959 48.6  -167.6 -132.3 141.5  -10.6 -2.5  8.0   
prss1_Xenopus_tropicalis_GeneID=548509 VAL A 36  E . . . . . . - C L K L ? -0.953 13.9  -146.8 -119.4 134.9  -7.9  -0.9  6.0   
prss1_Xenopus_tropicalis_GeneID=548509 VAL A 37  E . . . . . . + C L K L ? -0.899 33.4  146.7  -100.6 137.3  -4.4  -2.2  5.3   
prss1_Xenopus_tropicalis_GeneID=548509 SER A 38  E . . . . . . - C L . L ? -0.829 50.3  -66.8  -151.7 -177.9 -1.4  0.3   5.0   
prss1_Xenopus_tropicalis_GeneID=548509 ALA A 39  . . > . . . . - . . . . ? -0.695 32.1  -138.5 -83.2  138.5  2.2   0.7   5.6   
prss1_Xenopus_tropicalis_GeneID=548509 ALA A 40  G . > . . . S + . . . . ? 0.819  103.2 64.5   -63.1  -34.5  3.4   0.9   9.3   
prss1_Xenopus_tropicalis_GeneID=548509 HIS A 41  G . 3 . . . S + . . . . ? 0.620  93.2  65.0   -69.9  -3.7   5.8   3.7   8.4   
prss1_Xenopus_tropicalis_GeneID=548509 CYS A 42  G . < . . . S + . . . . ? 0.304  78.3  146.1  -94.7  9.2    2.7   5.7   7.6   
prss1_Xenopus_tropicalis_GeneID=548509 TYR A 43  . . < . . . . + . . . . ? -0.191 17.5  165.1  -63.0  134.9  1.5   5.6   11.3  
prss1_Xenopus_tropicalis_GeneID=548509 LYS A 44  . . . . . . . - . . . . ? -0.964 42.0  -128.9 -142.6 148.7  -0.3  8.5   12.9  
prss1_Xenopus_tropicalis_GeneID=548509 SER A 45  S . . . . . S + . . . . ? 0.791  103.0 34.3   -68.7  -27.6  -2.3  8.6   16.2  
prss1_Xenopus_tropicalis_GeneID=548509 ARG A 46  S . . . . . S + . . . . ? -0.969 73.6  171.5  -130.6 116.1  -5.4  10.2  14.3  
prss1_Xenopus_tropicalis_GeneID=548509 ILE A 47  . . . . . . . - . . . . ? -0.986 22.7  -150.9 -129.5 122.0  -6.1  9.3   10.7  
prss1_Xenopus_tropicalis_GeneID=548509 GLN A 48  E . . . . > . - C M J M ? -0.898 17.5  -147.3 -85.2  127.2  -9.1  10.1  8.5   
prss1_Xenopus_tropicalis_GeneID=548509 VAL A 49  E . . . . P . - C M J M ? -0.871 9.2   -160.9 -98.7  117.0  -9.8  7.4   5.9   
prss1_Xenopus_tropicalis_GeneID=548509 ARG A 50  E . . . . < . - C M J M ? -0.913 11.4  -173.5 -102.5 118.2  -11.2 8.8   2.7   
prss1_Xenopus_tropicalis_GeneID=548509 LEU A 51  E . . . . . . + C M J M ? -0.792 59.8  29.5   -109.6 148.9  -13.0 6.2   0.5   
prss1_Xenopus_tropicalis_GeneID=548509 GLY A 52  S . . . . . S + . . . . ? 0.698  78.1  154.1  83.2   17.8   -14.4 6.4   -3.1  
prss1_Xenopus_tropicalis_GeneID=548509 GLU A 53  . . . . . . . + . . . . ? -0.690 19.2  152.9  -86.1  128.2  -11.9 9.1   -4.2  
prss1_Xenopus_tropicalis_GeneID=548509 HIS A 54  S . . . . . S + . . . . ? 0.569  85.9  29.4   -105.9 -42.9  -11.0 9.5   -7.9  
prss1_Xenopus_tropicalis_GeneID=548509 ASN A 55  B . > . . . . - D P O . ? -0.963 70.0  -165.2 -115.8 114.3  -10.1 13.2  -7.6  
prss1_Xenopus_tropicalis_GeneID=548509 ILE A 56  T . 3 . . . S + . . . . ? 0.654  84.6  60.2   -81.0  -6.6   -8.9  14.1  -4.1  
prss1_Xenopus_tropicalis_GeneID=548509 ALA A 57  T . 3 . . . S + . . . . ? 0.631  105.5 48.2   -93.1  -16.0  -9.3  17.8  -4.7  
prss1_Xenopus_tropicalis_GeneID=548509 VAL A 58  S . < . . . S - . . . . ? -0.947 82.0  -117.7 -131.5 145.2  -13.1 17.7  -5.3  
prss1_Xenopus_tropicalis_GeneID=548509 ASN A 59  . . . . . . . - . . . . ? -0.801 27.8  -176.0 -76.0  106.4  -16.1 16.1  -3.6  
prss1_Xenopus_tropicalis_GeneID=548509 GLU A 60  . . . . . . . - . . . . ? 0.421  43.1  -115.7 -89.1  -0.7   -17.3 13.8  -6.3  
prss1_Xenopus_tropicalis_GeneID=548509 GLY A 61  S . . . . . S + . . . . ? 0.343  102.6 82.6   86.7   -7.1   -20.4 12.7  -4.2  
prss1_Xenopus_tropicalis_GeneID=548509 THR A 62  . . . . . . . + . . . . ? 0.454  68.3  110.4  -105.3 -3.1   -19.2 9.1   -3.9  
prss1_Xenopus_tropicalis_GeneID=548509 GLU A 63  . . . . . . . - . . . . ? -0.414 48.2  -160.5 -86.7  144.8  -16.8 9.6   -0.9  
prss1_Xenopus_tropicalis_GeneID=548509 GLN A 64  E . . . . . . - C N M . ? -0.990 6.7   -156.2 -115.5 128.0  -17.0 8.5   2.7   
prss1_Xenopus_tropicalis_GeneID=548509 PHE A 65  E . . . . . . + C N M . ? -0.953 21.4  174.1  -105.5 109.6  -14.9 10.2  5.3   
prss1_Xenopus_tropicalis_GeneID=548509 ILE A 66  E . . . . . . - C N M . ? -0.979 24.3  -134.6 -124.2 128.0  -14.3 7.9   8.2   
prss1_Xenopus_tropicalis_GeneID=548509 GLU A 67  E . . . . . . - C N M . ? -0.435 31.9  -103.7 -73.5  152.7  -12.1 8.5   11.3  
prss1_Xenopus_tropicalis_GeneID=548509 SER A 68  E . . . . . . - C N N . ? -0.600 25.9  -170.9 -74.7  134.0  -9.8  5.8   12.5  
prss1_Xenopus_tropicalis_GeneID=548509 GLN A 69  E . . . . . S + C N . . ? 0.800  77.7  1.2    -81.2  -41.1  -11.0 4.0   15.6  
prss1_Xenopus_tropicalis_GeneID=548509 LYS A 70  E . . . . . . - C N N . ? -0.991 57.2  -157.2 -149.3 142.1  -7.7  2.2   16.0  
prss1_Xenopus_tropicalis_GeneID=548509 VAL A 71  E . . . . . . - C N N . ? -0.984 17.0  -170.8 -122.9 119.7  -4.3  2.1   14.2  
prss1_Xenopus_tropicalis_GeneID=548509 ILE A 72  E . . . . . . - C N N . ? -0.930 6.8   -157.2 -119.2 114.1  -2.3  -1.1  14.8  
prss1_Xenopus_tropicalis_GeneID=548509 LYS A 73  E . . . . . . - C N N . ? -0.594 40.1  -94.3  -80.9  144.1  1.4   -1.5  13.6  
prss1_Xenopus_tropicalis_GeneID=548509 HIS A 74  . . > . . . . - . . . . ? -0.405 36.2  -130.9 -51.2  130.6  2.7   -4.8  13.1  
prss1_Xenopus_tropicalis_GeneID=548509 PRO A 75  T . 3 . . . S + . . . . ? 0.755  106.6 49.9   -61.1  -27.2  4.4   -5.7  16.5  
prss1_Xenopus_tropicalis_GeneID=548509 SER A 76  T . 3 . . . S + . . . . ? 0.181  78.7  140.4  -98.1  11.7   7.6   -6.8  14.7  
prss1_Xenopus_tropicalis_GeneID=548509 TYR A 77  . . < . . . . - . . . . ? -0.423 37.5  -157.8 -54.3  130.1  7.8   -3.6  12.6  
prss1_Xenopus_tropicalis_GeneID=548509 ASN A 78  B . . > > . . - E R P . ? -0.943 12.5  -165.6 -116.6 113.4  11.5  -2.5  12.4  
prss1_Xenopus_tropicalis_GeneID=548509 SER A 79  T . . 4 5 . S + . . . . ? 0.666  85.1  62.6   -77.4  -13.9  12.0  1.2   11.5  
prss1_Xenopus_tropicalis_GeneID=548509 ARG A 80  T . . 4 5 . S + . . . . ? 0.939  125.0 11.6   -75.9  -44.2  15.7  0.5   10.7  
prss1_Xenopus_tropicalis_GeneID=548509 ASN A 81  T . . 4 5 . S - . . . . ? 0.385  96.5  -124.0 -118.4 5.6    15.2  -1.8  7.8   
prss1_Xenopus_tropicalis_GeneID=548509 LEU A 82  T . > < 5 . . + . . . . ? 0.719  53.8  160.5  57.4   20.8   11.5  -1.3  7.3   
prss1_Xenopus_tropicalis_GeneID=548509 ASP A 83  B . 3 . < . . + E S P . ? -0.503 65.4  18.3   -65.6  141.3  11.0  -5.1  7.8   
prss1_Xenopus_tropicalis_GeneID=548509 ASN A 84  T . 3 . . . S + . . . . ? 0.880  80.3  172.2  64.9   30.5   7.3   -6.0  8.6   
prss1_Xenopus_tropicalis_GeneID=548509 ASP A 85  . . < . . . . + . . . . ? -0.507 32.0  116.0  -71.5  70.0   6.2   -2.5  7.3   
prss1_Xenopus_tropicalis_GeneID=548509 ILE A 86  . . . . . . . + . . . . ? -0.997 37.0  178.3  -144.4 137.7  2.4   -3.3  7.6   
prss1_Xenopus_tropicalis_GeneID=548509 MET A 87  E . . . . . . - C O L N ? -0.979 18.8  -137.3 -141.0 153.3  -0.4  -1.7  9.7   
prss1_Xenopus_tropicalis_GeneID=548509 LEU A 88  E . . . . . . - C O L N ? -0.927 9.9   -158.8 -112.8 137.4  -4.2  -2.1  10.1  
prss1_Xenopus_tropicalis_GeneID=548509 ILE A 89  E . . . . . . - C O L N ? -0.973 7.3   -152.4 -116.7 112.7  -6.6  0.7   10.5  
prss1_Xenopus_tropicalis_GeneID=548509 LYS A 90  E . . . . . . - C O L N ? -0.768 21.6  -128.0 -81.4  128.2  -10.0 -0.0  12.2  
prss1_Xenopus_tropicalis_GeneID=548509 LEU A 91  E . . . . . . - C O . N ? -0.502 4.3   -136.0 -79.0  139.0  -12.7 2.3   10.9  
prss1_Xenopus_tropicalis_GeneID=548509 SER A 92  S . . . . . S + . . . . ? 0.789  96.0  22.9   -63.7  -27.9  -14.8 4.3   13.6  
prss1_Xenopus_tropicalis_GeneID=548509 THR A 93  S . . . . . S - . . . . ? -0.982 98.9  -95.1  -134.7 149.2  -17.9 3.4   11.4  
prss1_Xenopus_tropicalis_GeneID=548509 THR A 94  . . . . . . . - . . . . ? -0.402 43.3  -116.1 -64.5  134.2  -18.5 0.6   8.9   
prss1_Xenopus_tropicalis_GeneID=548509 ALA A 95  . . . . . . . - . . . . ? -0.507 22.2  -125.0 -67.8  137.0  -17.9 1.6   5.3   
prss1_Xenopus_tropicalis_GeneID=548509 ARG A 96  . . . . . . . - . . . . ? -0.785 28.4  -138.0 -84.5  106.8  -20.9 1.5   3.1   
prss1_Xenopus_tropicalis_GeneID=548509 LEU A 97  . . . . . . . + . . . . ? -0.458 38.2  145.3  -70.4  142.3  -19.9 -0.6  0.2   
prss1_Xenopus_tropicalis_GeneID=548509 SER A 98  . . . . . . . - . . . . ? -0.823 67.7  -72.2  -154.2 -174.8 -21.0 0.5   -3.4  
prss1_Xenopus_tropicalis_GeneID=548509 SER A 99  S . . . . . S + . . . . ? 0.751  135.0 41.4   -64.1  -17.8  -19.8 0.5   -7.0  
prss1_Xenopus_tropicalis_GeneID=548509 ASN A 100 S . . . . . S + . . . . ? 0.600  116.0 50.9   -104.3 -16.9  -17.2 3.2   -6.0  
prss1_Xenopus_tropicalis_GeneID=548509 ILE A 101 S . . . . . S + . . . . ? -0.949 70.2  147.4  -129.6 106.3  -16.2 1.6   -2.6  
prss1_Xenopus_tropicalis_GeneID=548509 GLN A 102 . . . . . . . - . . . . ? -0.948 41.7  -114.3 -134.8 156.5  -15.2 -2.0  -2.5  
prss1_Xenopus_tropicalis_GeneID=548509 SER A 103 . . . . . . . - . . . . ? -0.582 21.5  -135.7 -85.2  153.7  -12.9 -4.3  -0.6  
prss1_Xenopus_tropicalis_GeneID=548509 VAL A 104 . . . . . . . - . . . . ? -0.944 28.8  -117.4 -105.0 127.5  -9.9  -6.1  -2.2  
prss1_Xenopus_tropicalis_GeneID=548509 PRO A 105 P . . . . > . - . . . . ? -0.373 23.8  -113.1 -65.4  147.3  -9.5  -9.7  -1.1  
prss1_Xenopus_tropicalis_GeneID=548509 LEU A 106 P . . . . P . - . . . . ? -0.520 41.1  -103.4 -71.0  144.4  -6.4  -10.9 0.8   
prss1_Xenopus_tropicalis_GeneID=548509 PRO A 107 P . . . . < . - . . . . ? -0.417 16.5  -154.9 -73.3  143.5  -4.2  -13.3 -1.2  
prss1_Xenopus_tropicalis_GeneID=548509 SER A 108 S . . . . . S + . . . . ? 0.639  83.8  10.0   -85.2  -18.7  -4.4  -17.1 -0.5  
prss1_Xenopus_tropicalis_GeneID=548509 ALA A 109 S . . . . . S - . . . . ? -0.973 89.5  -88.0  -153.7 162.6  -0.8  -17.3 -1.9  
prss1_Xenopus_tropicalis_GeneID=548509 CYS A 110 P . . . . > . - . . . . ? -0.462 45.3  -114.1 -73.0  143.8  2.1   -15.2 -3.0  
prss1_Xenopus_tropicalis_GeneID=548509 ALA A 111 P . . . . P . - . . . . ? -0.436 33.2  -117.7 -70.6  146.8  2.2   -14.1 -6.7  
prss1_Xenopus_tropicalis_GeneID=548509 SER A 112 P . > . . P . - . . . . ? -0.497 37.6  -82.0  -83.1  155.8  5.0   -15.4 -8.8  
prss1_Xenopus_tropicalis_GeneID=548509 ALA A 113 T . 3 . . < S + . . . . ? -0.258 117.7 32.0   -52.3  138.9  7.7   -13.4 -10.5 
prss1_Xenopus_tropicalis_GeneID=548509 GLY A 114 T . 3 . . . S + . . . . ? 0.273  81.3  140.7  94.5   -17.2  6.5   -11.9 -13.8 
prss1_Xenopus_tropicalis_GeneID=548509 THR A 115 . . < . . . . - . . . . ? -0.503 54.4  -125.9 -59.0  126.8  2.9   -11.6 -12.6 
prss1_Xenopus_tropicalis_GeneID=548509 ASN A 116 E . . . . . . - B D C . ? -0.685 34.8  -174.3 -79.6  127.9  1.5   -8.3  -13.8 
prss1_Xenopus_tropicalis_GeneID=548509 CYS A 117 E . . . . . . - B D C D ? -0.881 24.5  -124.6 -128.9 148.3  0.1   -6.1  -11.0 
prss1_Xenopus_tropicalis_GeneID=548509 LEU A 118 E . . . . . . - B D C D ? -0.847 22.5  -168.1 -94.4  124.8  -1.7  -2.9  -10.7 
prss1_Xenopus_tropicalis_GeneID=548509 ILE A 119 E . . . . . . - B D C D ? -0.920 12.7  -179.9 -108.1 133.7  -0.2  -0.2  -8.5  
prss1_Xenopus_tropicalis_GeneID=548509 SER A 120 E . . . . . . + B D C . ? -0.956 13.9  113.5  -139.2 150.2  -2.3  2.8   -7.6  
prss1_Xenopus_tropicalis_GeneID=548509 GLY A 121 E . . . . . . - B D C . ? -0.961 57.6  -107.5 170.6  177.4  -2.0  6.1   -5.6  
prss1_Xenopus_tropicalis_GeneID=548509 TRP A 122 S . . . . . S + . . . . ? -0.073 71.8  124.1  -114.7 19.8   -2.0  9.9   -5.4  
prss1_Xenopus_tropicalis_GeneID=548509 GLY A 123 S . . . . . S - . . . . ? -0.053 73.7  -50.2  -73.9  -178.6 1.7   10.3  -4.7  
prss1_Xenopus_tropicalis_GeneID=548509 ASN A 124 . . . . . . . - . . . . ? -0.341 44.0  -163.6 -55.0  133.8  4.5   12.3  -6.6  
prss1_Xenopus_tropicalis_GeneID=548509 THR A 125 . . . . . . . + . . . . ? 0.322  61.0  85.7   -105.9 0.5    4.5   11.6  -10.4 
prss1_Xenopus_tropicalis_GeneID=548509 LEU A 126 . . . . . . . - . . . . ? -0.849 67.2  -145.7 -104.8 144.0  7.9   12.9  -11.2 
prss1_Xenopus_tropicalis_GeneID=548509 SER A 127 S . . . . . S + . . . . ? 0.787  99.6  21.5   -70.7  -31.5  11.2  11.1  -11.0 
prss1_Xenopus_tropicalis_GeneID=548509 SER A 128 S . . . . . S + . . . . ? -0.988 119.6 13.5   -136.1 134.0  12.8  14.5  -10.0 
prss1_Xenopus_tropicalis_GeneID=548509 GLY A 129 S . . . . . S - . . . . ? -0.522 92.2  -59.1  98.4   -167.6 10.7  17.5  -8.5  
prss1_Xenopus_tropicalis_GeneID=548509 THR A 130 . . . . . . . + . . . . ? -0.990 51.3  152.0  -128.4 119.6  7.2   17.7  -7.1  
prss1_Xenopus_tropicalis_GeneID=548509 ASN A 131 . . . . . . . - . . . . ? -0.714 13.8  -178.2 -141.9 98.7   4.0   16.8  -8.9  
prss1_Xenopus_tropicalis_GeneID=548509 TYR A 132 . . . . . . . - . . . . ? -0.827 20.6  -147.6 -100.0 98.3   1.1   15.6  -6.7  
prss1_Xenopus_tropicalis_GeneID=548509 PRO A 133 . . . . . . . - . . . . ? -0.305 12.9  -149.7 -65.7  148.1  -1.8  14.8  -9.0  
prss1_Xenopus_tropicalis_GeneID=548509 ASP A 134 S . . . . . S + . . . . ? 0.773  82.2  74.4   -80.2  -30.1  -5.4  15.3  -7.8  
prss1_Xenopus_tropicalis_GeneID=548509 LEU A 135 B . . . . . S - D Q O . ? -0.630 98.1  -98.0  -88.3  144.3  -6.5  12.5  -10.1 
prss1_Xenopus_tropicalis_GeneID=548509 LEU A 136 . . . . . . . - . . . . ? -0.357 39.6  -148.1 -61.2  133.0  -5.8  8.8   -9.1  
prss1_Xenopus_tropicalis_GeneID=548509 GLN A 137 E . . . . . . - B E B C ? -0.807 12.0  -165.2 -109.1 149.5  -2.7  7.4   -10.8 
prss1_Xenopus_tropicalis_GeneID=548509 CYS A 138 E . . . . . . - B E B C ? -0.934 7.2   -172.6 -134.6 154.8  -2.1  3.8   -12.0 
prss1_Xenopus_tropicalis_GeneID=548509 LEU A 139 E . . . . . . - B E . C ? -0.975 16.1  -146.3 -147.0 129.4  0.8   1.6   -13.1 
prss1_Xenopus_tropicalis_GeneID=548509 ASN A 140 E . . . . . . + B E . C ? -0.863 34.1  163.4  -91.3  123.8  1.1   -1.9  -14.4 
prss1_Xenopus_tropicalis_GeneID=548509 ALA A 141 E . . . . . . - B E . C ? -0.998 32.9  -122.3 -144.0 145.2  4.2   -3.6  -13.3 
prss1_Xenopus_tropicalis_GeneID=548509 PRO A 142 E . . . . > . - B E . C ? -0.552 30.5  -112.1 -80.0  152.2  5.7   -7.1  -13.1 
prss1_Xenopus_tropicalis_GeneID=548509 ILE A 143 B . . . . P . - B E E . ? -0.651 35.9  -133.7 -76.4  133.5  6.9   -8.7  -10.0 
prss1_Xenopus_tropicalis_GeneID=548509 LEU A 144 P . . . . P . - . . . . ? -0.482 22.9  -98.0  -85.4  157.0  10.6  -9.2  -10.0 
prss1_Xenopus_tropicalis_GeneID=548509 THR A 145 P . . > . < . - . . . . ? -0.344 32.9  -112.4 -64.7  159.8  12.4  -12.3 -9.1  
prss1_Xenopus_tropicalis_GeneID=548509 ALA A 146 H . . > . . S + . . . . ? 0.887  119.6 51.1   -58.6  -39.9  13.9  -12.5 -5.5  
prss1_Xenopus_tropicalis_GeneID=548509 SER A 147 H . . > . . S + . . . . ? 0.914  109.6 48.5   -64.9  -45.5  17.4  -12.5 -7.1  
prss1_Xenopus_tropicalis_GeneID=548509 GLU A 148 H . . > . . S + . . . . ? 0.913  113.4 47.9   -59.8  -45.4  16.6  -9.4  -9.1  
prss1_Xenopus_tropicalis_GeneID=548509 CYS A 149 H . . X . . S + . . . . ? 0.948  114.5 44.8   -62.3  -46.4  15.2  -7.7  -6.1  
prss1_Xenopus_tropicalis_GeneID=548509 SER A 150 H . . < . . S + . . . . ? 0.851  109.9 55.7   -67.4  -38.1  18.2  -8.6  -3.9  
prss1_Xenopus_tropicalis_GeneID=548509 ASN A 151 H . . < . . S + . . . . ? 0.829  106.7 51.7   -63.2  -31.7  20.7  -7.6  -6.7  
prss1_Xenopus_tropicalis_GeneID=548509 SER A 152 H . . < . . S + . . . . ? 0.799  125.7 24.8   -74.1  -28.5  19.2  -4.2  -6.8  
prss1_Xenopus_tropicalis_GeneID=548509 TYR A 153 S . > X . . S - . . . . ? -0.605 83.9  -153.6 -135.3 73.6   19.5  -3.9  -3.0  
prss1_Xenopus_tropicalis_GeneID=548509 PRO A 154 T . 3 4 . . S - . . . . ? -0.263 79.2  -4.1   -60.5  118.8  22.4  -6.1  -1.7  
prss1_Xenopus_tropicalis_GeneID=548509 GLY A 155 T . 3 4 . . S + . . . . ? 0.449  119.0 83.4   85.4   4.9    21.8  -7.0  2.0   
prss1_Xenopus_tropicalis_GeneID=548509 GLU A 156 T . < 4 . . . + . . . . ? 0.640  64.1  87.6   -114.4 -24.3  18.6  -4.9  2.3   
prss1_Xenopus_tropicalis_GeneID=548509 ILE A 157 . . . < . . . - . . . . ? -0.733 58.8  -167.4 -86.0  123.7  15.9  -7.2  0.9   
prss1_Xenopus_tropicalis_GeneID=548509 THR A 158 . . > . . . . - . . . . ? -0.450 39.3  -99.4  -99.0  176.5  14.2  -9.5  3.5   
prss1_Xenopus_tropicalis_GeneID=548509 ASN A 159 T . 3 . . . S + . . . . ? 0.557  122.1 61.1   -71.5  -6.4   11.9  -12.5 3.1   
prss1_Xenopus_tropicalis_GeneID=548509 ASN A 160 T . 3 . . . S + . . . . ? 0.225  98.9  71.3   -101.8 8.8    9.0   -10.1 3.9   
prss1_Xenopus_tropicalis_GeneID=548509 MET A 161 E . < . . . . - B F . F ? -0.929 53.1  -177.6 -127.8 153.6  9.7   -7.9  0.9   
prss1_Xenopus_tropicalis_GeneID=548509 PHE A 162 E . . . . . . - B F . F ? -0.948 20.7  -126.1 -142.9 161.7  9.4   -8.0  -2.8  
prss1_Xenopus_tropicalis_GeneID=548509 CYS A 163 E . . . . . . - B F . F ? -0.896 19.6  -175.9 -110.6 139.0  10.2  -5.7  -5.8  
prss1_Xenopus_tropicalis_GeneID=548509 ALA A 164 E . . . . . . + B F E F ? -0.993 42.3  51.7   -128.2 135.6  7.8   -4.6  -8.6  
prss1_Xenopus_tropicalis_GeneID=548509 GLY A 165 S . . . . . S - . . . . ? -0.907 83.5  -48.9  140.2  -166.0 8.8   -2.5  -11.6 
prss1_Xenopus_tropicalis_GeneID=548509 PHE A 166 . . > . . . . - . . . . ? -0.946 28.0  -149.1 -113.4 126.0  11.2  -2.3  -14.5 
prss1_Xenopus_tropicalis_GeneID=548509 LEU A 167 T . 3 . . . S + . . . . ? 0.784  100.4 63.7   -63.3  -28.8  15.0  -2.6  -14.0 
prss1_Xenopus_tropicalis_GeneID=548509 ALA A 168 T . 3 . . . S - . . . . ? 0.681  105.8 -139.4 -67.6  -14.0  15.4  -0.3  -17.0 
prss1_Xenopus_tropicalis_GeneID=548509 GLY A 169 . . < . . . . + . . . . ? -0.426 65.6  113.8  80.4   -177.8 13.7  2.4   -14.8 
prss1_Xenopus_tropicalis_GeneID=548509 GLY A 170 S . . . . . S + . . . . ? 0.159  75.3  63.7   100.8  -15.9  11.2  5.0   -16.0 
prss1_Xenopus_tropicalis_GeneID=548509 LYS A 171 . . . . . . . + . . . . ? -0.995 59.5  119.2  -144.1 138.5  8.3   3.6   -14.0 
prss1_Xenopus_tropicalis_GeneID=548509 ASP A 172 E . . . . . . - A B A . ? -0.979 57.6  -89.6  178.8  155.8  7.6   3.3   -10.3 
prss1_Xenopus_tropicalis_GeneID=548509 SER A 173 E . . . . . . - A B A . ? -0.673 52.3  -170.9 -72.9  150.6  5.6   4.2   -7.2  
prss1_Xenopus_tropicalis_GeneID=548509 CYS A 174 . . > . . . . - . . . . ? -0.598 30.8  -34.1  -135.2 -172.4 6.8   7.3   -5.6  
prss1_Xenopus_tropicalis_GeneID=548509 GLN A 175 T . 3 . . . S + . . . . ? -0.224 121.4 27.4   -54.0  136.1  6.5   9.6   -2.5  
prss1_Xenopus_tropicalis_GeneID=548509 GLY A 176 T . 3 . . . S + . . . . ? 0.174  98.9  87.7   96.1   -9.4   3.1   9.8   -1.1  
prss1_Xenopus_tropicalis_GeneID=548509 ASP A 177 . . X . . . . + . . . . ? 0.407  54.5  133.9  -100.4 -4.0   2.0   6.4   -2.3  
prss1_Xenopus_tropicalis_GeneID=548509 SER A 178 T . 3 . . . S + . . . . ? -0.243 73.7  19.4   -46.9  135.2  3.3   4.7   0.7   
prss1_Xenopus_tropicalis_GeneID=548509 GLY A 179 T . 3 . . . S + . . . . ? 0.228  95.2  132.9  89.3   -17.3  0.8   2.2   2.0   
prss1_Xenopus_tropicalis_GeneID=548509 GLY A 180 . . < . . . . - . . . . ? -0.202 59.1  -88.3  -67.6  166.1  -1.0  2.1   -1.3  
prss1_Xenopus_tropicalis_GeneID=548509 PRO A 181 E . . . . . . - B G . G ? -0.473 20.9  -163.3 -91.6  138.7  -2.0  -1.2  -3.0  
prss1_Xenopus_tropicalis_GeneID=548509 VAL A 182 E . . . . . . - B G D G ? -0.985 25.8  -170.5 -103.3 110.0  -0.2  -3.6  -5.3  
prss1_Xenopus_tropicalis_GeneID=548509 VAL A 183 E . . . . . . - B G D G ? -0.914 10.0  -178.0 -112.8 124.7  -3.0  -5.8  -6.7  
prss1_Xenopus_tropicalis_GeneID=548509 CYS A 184 E . > . . . S - B G D G ? -0.986 72.3  -13.0  -122.3 127.8  -2.4  -8.9  -8.8  
prss1_Xenopus_tropicalis_GeneID=548509 ASN A 185 T . 3 . . . S - . . . . ? 0.884  130.7 -52.9  52.2   31.2   -5.2  -11.0 -10.4 
prss1_Xenopus_tropicalis_GeneID=548509 GLY A 186 T . 3 . . . S + . . . . ? 0.545  117.6 104.4  88.1   7.1    -7.7  -9.2  -8.2  
prss1_Xenopus_tropicalis_GeneID=548509 GLN A 187 E . < . . . S - B H G . ? -0.937 78.2  -105.8 -123.3 150.4  -5.9  -9.8  -4.9  
prss1_Xenopus_tropicalis_GeneID=548509 LEU A 188 E . . . . . . + B H G . ? -0.587 45.0  161.1  -73.4  113.4  -3.8  -7.6  -2.6  
prss1_Xenopus_tropicalis_GeneID=548509 GLN A 189 E . . . . . . + B H . . ? 0.676  56.5  15.1   -109.5 -23.4  -0.2  -8.7  -3.1  
prss1_Xenopus_tropicalis_GeneID=548509 GLY A 190 E . . . . . . - B H G H ? -0.989 51.1  -141.1 -153.9 157.7  1.8   -5.8  -1.8  
prss1_Xenopus_tropicalis_GeneID=548509 VAL A 191 E . . . . . . - B H G H ? -0.991 41.6  -110.2 -117.6 122.6  1.9   -2.5  0.2   
prss1_Xenopus_tropicalis_GeneID=548509 VAL A 192 E . . . . . . + B H . H ? -0.397 53.4  157.5  -54.0  123.8  4.1   0.3   -1.1  
prss1_Xenopus_tropicalis_GeneID=548509 SER A 193 E . . . . . . - B H . . ? 0.795  44.1  -39.1  -119.9 -64.5  7.0   0.4   1.4   
prss1_Xenopus_tropicalis_GeneID=548509 TRP A 194 E . . . . . . + B H . H ? -0.940 43.3  168.4  -160.9 175.3  10.2  2.0   0.2   
prss1_Xenopus_tropicalis_GeneID=548509 GLY A 195 . . . . . . . - . . . . ? -0.922 43.4  -95.2  176.2  161.5  12.9  2.5   -2.6  
prss1_Xenopus_tropicalis_GeneID=548509 TYR A 196 S . . . . . S - . . . . ? -0.890 90.8  -38.1  -92.3  101.8  15.9  4.6   -3.6  
prss1_Xenopus_tropicalis_GeneID=548509 GLY A 197 S . . . . . S - . . . . ? 0.072  84.7  -72.7  71.8   171.7  14.5  7.3   -5.7  
prss1_Xenopus_tropicalis_GeneID=548509 CYS A 198 S . . . . . S - . . . . ? -0.933 101.6 -10.2  -113.6 132.6  11.7  6.9   -8.2  
prss1_Xenopus_tropicalis_GeneID=548509 ALA A 199 S . . . . . S + . . . . ? 0.785  88.7  160.6  63.4   23.4   11.8  5.1   -11.5 
prss1_Xenopus_tropicalis_GeneID=548509 GLN A 200 B . > . . . . - F T Q . ? -0.659 50.1  -96.5  -79.5  143.6  15.6  4.9   -11.3 
prss1_Xenopus_tropicalis_GeneID=548509 ARG A 201 T . 3 . . . S + . . . . ? -0.333 108.7 4.0    -57.5  128.0  17.5  2.4   -13.3 
prss1_Xenopus_tropicalis_GeneID=548509 ASN A 202 T . 3 . . . S + . . . . ? 0.551  111.9 96.6   76.8   6.3    18.2  -0.8  -11.3 
prss1_Xenopus_tropicalis_GeneID=548509 TYR A 203 B . < . . . . + F U Q . ? -0.636 52.8  175.1  -126.3 75.5   16.2  0.6   -8.4  
prss1_Xenopus_tropicalis_GeneID=548509 PRO A 204 . . . . . . . - . . . . ? -0.193 40.8  -82.0  -68.3  169.0  12.6  -0.8  -8.5  
prss1_Xenopus_tropicalis_GeneID=548509 GLY A 205 E . . . . . . - B I F . ? -0.459 39.8  -137.6 -70.3  150.4  10.0  -0.1  -5.8  
prss1_Xenopus_tropicalis_GeneID=548509 VAL A 206 E . . . . . . - B I F H ? -0.918 21.4  -170.4 -113.4 136.5  9.9   -2.3  -2.7  
prss1_Xenopus_tropicalis_GeneID=548509 TYR A 207 E . . . . . . - B I F H ? -0.900 30.6  -108.9 -129.9 141.8  6.7   -3.6  -1.2  
prss1_Xenopus_tropicalis_GeneID=548509 THR A 208 E . . . . . . - B I F H ? -0.660 39.9  -122.9 -65.7  127.1  5.6   -5.3  1.9   
prss1_Xenopus_tropicalis_GeneID=548509 LYS A 209 E . > . . . . - B I . H ? -0.661 26.7  -169.1 -78.5  97.4   4.8   -8.9  0.9   
prss1_Xenopus_tropicalis_GeneID=548509 VAL A 210 G . > . . . S + . . . . ? 0.836  78.3  67.8   -62.9  -39.5  1.1   -9.2  2.1   
prss1_Xenopus_tropicalis_GeneID=548509 CYS A 211 G . > . . . S + . . . . ? 0.788  95.8  59.0   -56.0  -22.7  0.8   -13.0 1.6   
prss1_Xenopus_tropicalis_GeneID=548509 ASN A 212 G . < . . . S + . . . . ? 0.580  110.2 42.0   -78.8  -8.4   3.3   -13.3 4.5   
prss1_Xenopus_tropicalis_GeneID=548509 TYR A 213 G . < > . . S + . . . . ? 0.223  75.8  106.1  -125.3 9.3    0.9   -11.5 6.8   
prss1_Xenopus_tropicalis_GeneID=548509 VAL A 214 H . < > . . S + . . . . ? 0.936  85.1  48.4   -59.3  -45.1  -2.5  -12.9 6.0   
prss1_Xenopus_tropicalis_GeneID=548509 SER A 215 H . . > . . S + . . . . ? 0.931  113.0 47.8   -60.2  -46.2  -2.6  -14.9 9.3   
prss1_Xenopus_tropicalis_GeneID=548509 TRP A 216 H . . > . . S + . . . . ? 0.918  111.3 51.1   -59.9  -46.6  -1.5  -11.8 11.3  
prss1_Xenopus_tropicalis_GeneID=548509 ILE A 217 H . . X . . S + . . . . ? 0.948  112.9 44.9   -57.5  -49.7  -4.2  -9.7  9.6   
prss1_Xenopus_tropicalis_GeneID=548509 GLN A 218 H . . X . . S + . . . . ? 0.902  113.9 48.5   -65.4  -45.4  -6.9  -12.1 10.3  
prss1_Xenopus_tropicalis_GeneID=548509 ASN A 219 H . . X . . S + . . . . ? 0.886  112.2 49.3   -62.1  -42.8  -5.9  -12.7 13.9  
prss1_Xenopus_tropicalis_GeneID=548509 THR A 220 H . . X . . S + . . . . ? 0.919  111.6 48.5   -64.0  -44.9  -5.6  -9.0  14.6  
prss1_Xenopus_tropicalis_GeneID=548509 ILE A 221 H . > < . . S + . . . . ? 0.931  111.4 50.8   -60.6  -45.7  -9.1  -8.3  13.0  
prss1_Xenopus_tropicalis_GeneID=548509 ALA A 222 H . 3 < . . S + . . . . ? 0.858  108.0 52.9   -62.3  -33.6  -10.7 -11.1 15.1  
prss1_Xenopus_tropicalis_GeneID=548509 ALA A 223 H . 3 < . . . . . . . . ? 0.581  .     .      -80.3  -10.8  -9.1  -9.8  18.3  
prss1_Xenopus_tropicalis_GeneID=548509 ASN A 224 . . < < . . . . . . . . ? 0.600  .     .      -128.5 .      -10.6 -6.3  17.7  
# 
loop_
_dssp_struct_ladder.id 
_dssp_struct_ladder.sheet_id 
_dssp_struct_ladder.range_id_1 
_dssp_struct_ladder.range_id_2 
_dssp_struct_ladder.type 
_dssp_struct_ladder.beg_1_label_comp_id 
_dssp_struct_ladder.beg_1_label_asym_id 
_dssp_struct_ladder.beg_1_label_seq_id 
_dssp_struct_ladder.pdbx_beg_1_PDB_ins_code 
_dssp_struct_ladder.end_1_label_comp_id 
_dssp_struct_ladder.end_1_label_asym_id 
_dssp_struct_ladder.end_1_label_seq_id 
_dssp_struct_ladder.pdbx_end_1_PDB_ins_code 
_dssp_struct_ladder.beg_1_auth_comp_id 
_dssp_struct_ladder.beg_1_auth_asym_id 
_dssp_struct_ladder.beg_1_auth_seq_id 
_dssp_struct_ladder.end_1_auth_comp_id 
_dssp_struct_ladder.end_1_auth_asym_id 
_dssp_struct_ladder.end_1_auth_seq_id 
_dssp_struct_ladder.beg_2_label_comp_id 
_dssp_struct_ladder.beg_2_label_asym_id 
_dssp_struct_ladder.beg_2_label_seq_id 
_dssp_struct_ladder.pdbx_beg_2_PDB_ins_code 
_dssp_struct_ladder.end_2_label_comp_id 
_dssp_struct_ladder.end_2_label_asym_id 
_dssp_struct_ladder.end_2_label_seq_id 
_dssp_struct_ladder.pdbx_end_2_PDB_ins_code 
_dssp_struct_ladder.beg_2_auth_comp_id 
_dssp_struct_ladder.beg_2_auth_asym_id 
_dssp_struct_ladder.beg_2_auth_seq_id 
_dssp_struct_ladder.end_2_auth_comp_id 
_dssp_struct_ladder.end_2_auth_asym_id 
_dssp_struct_ladder.end_2_auth_seq_id 
A A A B anti-parallel ILE A 2   ? VAL A 3   ? ILE A 2   VAL A 3   SER A 173 ? ASP A 172 ? SER A 173 ASP A 172 
B B C E anti-parallel PHE A 6   ? THR A 7   ? PHE A 6   THR A 7   CYS A 138 ? GLN A 137 ? CYS A 138 GLN A 137 
C B D E anti-parallel ASN A 116 ? GLY A 121 ? ASN A 116 GLY A 121 PRO A 142 ? GLN A 137 ? PRO A 142 GLN A 137 
D B D G anti-parallel CYS A 117 ? ILE A 119 ? CYS A 117 ILE A 119 CYS A 184 ? VAL A 182 ? CYS A 184 VAL A 182 
E B E F anti-parallel ILE A 143 ? ILE A 143 ? ILE A 143 ILE A 143 ALA A 164 ? ALA A 164 ? ALA A 164 ALA A 164 
F B F I anti-parallel MET A 161 ? ALA A 164 ? MET A 161 ALA A 164 THR A 208 ? GLY A 205 ? THR A 208 GLY A 205 
G B G H anti-parallel PRO A 181 ? CYS A 184 ? PRO A 181 CYS A 184 VAL A 191 ? GLN A 187 ? VAL A 191 GLN A 187 
H B H I anti-parallel GLY A 190 ? TRP A 194 ? GLY A 190 TRP A 194 LYS A 209 ? VAL A 206 ? LYS A 209 VAL A 206 
I C J K anti-parallel GLN A 16  ? ASN A 20  ? GLN A 16  ASN A 20  SER A 29  ? HIS A 24  ? SER A 29  HIS A 24  
J C J M anti-parallel VAL A 17  ? ASN A 20  ? VAL A 17  ASN A 20  LEU A 51  ? GLN A 48  ? LEU A 51  GLN A 48  
K C K L anti-parallel SER A 29  ? LEU A 30  ? SER A 29  LEU A 30  VAL A 37  ? VAL A 36  ? VAL A 37  VAL A 36  
L C L O anti-parallel TRP A 35  ? SER A 38  ? TRP A 35  SER A 38  LYS A 90  ? MET A 87  ? LYS A 90  MET A 87  
M C M N anti-parallel GLN A 48  ? LEU A 51  ? GLN A 48  LEU A 51  GLU A 67  ? GLN A 64  ? GLU A 67  GLN A 64  
N C N O anti-parallel SER A 68  ? LYS A 73  ? SER A 68  LYS A 73  LEU A 91  ? MET A 87  ? LEU A 91  MET A 87  
O D P Q anti-parallel ASN A 55  ? ASN A 55  ? ASN A 55  ASN A 55  LEU A 135 ? LEU A 135 ? LEU A 135 LEU A 135 
P E R S anti-parallel ASN A 78  ? ASN A 78  ? ASN A 78  ASN A 78  ASP A 83  ? ASP A 83  ? ASP A 83  ASP A 83  
Q F T U anti-parallel GLN A 200 ? GLN A 200 ? GLN A 200 GLN A 200 TYR A 203 ? TYR A 203 ? TYR A 203 TYR A 203 
# 
loop_
_dssp_struct_bridge_pairs.id 
_dssp_struct_bridge_pairs.label_comp_id 
_dssp_struct_bridge_pairs.label_seq_id 
_dssp_struct_bridge_pairs.label_asym_id 
_dssp_struct_bridge_pairs.auth_seq_id 
_dssp_struct_bridge_pairs.auth_asym_id 
_dssp_struct_bridge_pairs.pdbx_PDB_ins_code 
_dssp_struct_bridge_pairs.acceptor_1_label_comp_id 
_dssp_struct_bridge_pairs.acceptor_1_label_seq_id 
_dssp_struct_bridge_pairs.acceptor_1_label_asym_id 
_dssp_struct_bridge_pairs.acceptor_1_auth_seq_id 
_dssp_struct_bridge_pairs.acceptor_1_auth_asym_id 
_dssp_struct_bridge_pairs.acceptor_1_pdbx_PDB_ins_code 
_dssp_struct_bridge_pairs.acceptor_1_energy 
_dssp_struct_bridge_pairs.acceptor_2_label_comp_id 
_dssp_struct_bridge_pairs.acceptor_2_label_seq_id 
_dssp_struct_bridge_pairs.acceptor_2_label_asym_id 
_dssp_struct_bridge_pairs.acceptor_2_auth_seq_id 
_dssp_struct_bridge_pairs.acceptor_2_auth_asym_id 
_dssp_struct_bridge_pairs.acceptor_2_pdbx_PDB_ins_code 
_dssp_struct_bridge_pairs.acceptor_2_energy 
_dssp_struct_bridge_pairs.donor_1_label_comp_id 
_dssp_struct_bridge_pairs.donor_1_label_seq_id 
_dssp_struct_bridge_pairs.donor_1_label_asym_id 
_dssp_struct_bridge_pairs.donor_1_auth_seq_id 
_dssp_struct_bridge_pairs.donor_1_auth_asym_id 
_dssp_struct_bridge_pairs.donor_1_pdbx_PDB_ins_code 
_dssp_struct_bridge_pairs.donor_1_energy 
_dssp_struct_bridge_pairs.donor_2_label_comp_id 
_dssp_struct_bridge_pairs.donor_2_label_seq_id 
_dssp_struct_bridge_pairs.donor_2_label_asym_id 
_dssp_struct_bridge_pairs.donor_2_auth_seq_id 
_dssp_struct_bridge_pairs.donor_2_auth_asym_id 
_dssp_struct_bridge_pairs.donor_2_pdbx_PDB_ins_code 
_dssp_struct_bridge_pairs.donor_2_energy 
1   LYS 1   A 1   A ? ?   ?   ? ?   ? ? ?    ?   ?   ? ?   ? ? ?    CYS 174 A 174 A ? -2.4 VAL 3   A 3   A ? -0.5 
2   ILE 2   A 2   A ? GLY 123 A 123 A ? -0.5 SER 173 A 173 A ? -0.3 GLY 5   A 5   A ? -0.8 GLY 4   A 4   A ? -0.4 
3   VAL 3   A 3   A ? ASP 172 A 172 A ? -3.4 LYS 1   A 1   A ? -0.5 ASP 172 A 172 A ? -1.6 LEU 126 A 126 A ? -0.1 
4   GLY 4   A 4   A ? THR 125 A 125 A ? -0.4 ILE 2   A 2   A ? -0.4 VAL 3   A 3   A ? -0.2 LYS 171 A 171 A ? -0.1 
5   GLY 5   A 5   A ? ILE 2   A 2   A ? -0.8 ASP 172 A 172 A ? -0.1 THR 7   A 7   A ? -0.3 LEU 139 A 139 A ? -0.2 
6   PHE 6   A 6   A ? CYS 138 A 138 A ? -2.8 VAL 3   A 3   A ? -0.1 CYS 138 A 138 A ? -3.5 CYS 8   A 8   A ? -0.4 
7   THR 7   A 7   A ? GLY 5   A 5   A ? -0.3 GLN 137 A 137 A ? -0.2 GLN 137 A 137 A ? -0.2 LEU 136 A 136 A ? -0.1 
8   CYS 8   A 8   A ? LEU 136 A 136 A ? -2.3 PHE 6   A 6   A ? -0.4 LEU 136 A 136 A ? -0.1 LYS 10  A 10  A ? -0.1 
9   THR 9   A 9   A ? LYS 10  A 10  A ? -0.1 ASN 11  A 11  A ? -0.1 ALA 12  A 12  A ? -2.1 VAL 13  A 13  A ? -0.3 
10  LYS 10  A 10  A ? ASN 11  A 11  A ? -0.3 ALA 12  A 12  A ? -0.1 THR 9   A 9   A ? -0.1 HIS 54  A 54  A ? -0.1 
11  ASN 11  A 11  A ? VAL 13  A 13  A ? -0.1 ALA 12  A 12  A ? -0.1 LYS 10  A 10  A ? -0.3 THR 9   A 9   A ? -0.1 
12  ALA 12  A 12  A ? THR 9   A 9   A ? -2.1 VAL 13  A 13  A ? -0.3 LYS 10  A 10  A ? -0.1 ASN 11  A 11  A ? -0.1 
13  VAL 13  A 13  A ? THR 9   A 9   A ? -0.3 PRO 14  A 14  A ? -0.1 GLN 16  A 16  A ? -1.6 ALA 12  A 12  A ? -0.3 
14  PRO 14  A 14  A ? ?   ?   ? ?   ? ? ?    ?   ?   ? ?   ? ? ?    GLN 102 A 102 A ? -1.3 GLY 52  A 52  A ? -0.3 
15  TYR 15  A 15  A ? ILE 101 A 101 A ? -0.2 SER 103 A 103 A ? -0.1 LEU 30  A 30  A ? -2.5 VAL 17  A 17  A ? -0.2 
16  GLN 16  A 16  A ? VAL 13  A 13  A ? -1.6 SER 29  A 29  A ? -0.2 GLY 52  A 52  A ? -0.5 GLU 53  A 53  A ? -0.4 
17  VAL 17  A 17  A ? GLY 28  A 28  A ? -2.2 TYR 15  A 15  A ? -0.2 GLY 28  A 28  A ? -1.2 LEU 19  A 19  A ? -0.6 
18  SER 18  A 18  A ? ARG 50  A 50  A ? -2.3 GLN 16  A 16  A ? -0.4 ARG 50  A 50  A ? -2.7 ASN 20  A 20  A ? -0.6 
19  LEU 19  A 19  A ? CYS 26  A 26  A ? -3.1 VAL 17  A 17  A ? -0.6 PHE 25  A 25  A ? -2.5 CYS 26  A 26  A ? -1.2 
20  ASN 20  A 20  A ? GLN 48  A 48  A ? -3.1 SER 18  A 18  A ? -0.6 GLN 48  A 48  A ? -3.1 HIS 24  A 24  A ? -0.2 
21  ALA 21  A 21  A ? TYR 23  A 23  A ? -1.8 LEU 19  A 19  A ? -0.4 HIS 24  A 24  A ? -0.1 ASN 20  A 20  A ? -0.1 
22  GLY 22  A 22  A ? GLN 48  A 48  A ? -0.1 TYR 23  A 23  A ? -0.1 HIS 24  A 24  A ? -0.3 ASN 20  A 20  A ? -0.1 
23  TYR 23  A 23  A ? LEU 19  A 19  A ? -0.0 ?   ?   ? ?   ? ? ?    ALA 21  A 21  A ? -1.8 PHE 25  A 25  A ? -0.3 
24  HIS 24  A 24  A ? GLY 22  A 22  A ? -0.3 ASN 20  A 20  A ? -0.2 ASN 20  A 20  A ? -0.2 GLY 27  A 27  A ? -0.1 
25  PHE 25  A 25  A ? LEU 19  A 19  A ? -2.5 CYS 26  A 26  A ? -0.5 GLY 27  A 27  A ? -0.3 SER 178 A 178 A ? -0.2 
26  CYS 26  A 26  A ? LEU 19  A 19  A ? -1.2 ASP 177 A 177 A ? -0.1 LEU 19  A 19  A ? -3.1 PHE 25  A 25  A ? -0.5 
27  GLY 27  A 27  A ? SER 178 A 178 A ? -3.6 PHE 25  A 25  A ? -0.3 ALA 39  A 39  A ? -0.5 SER 29  A 29  A ? -0.3 
28  GLY 28  A 28  A ? VAL 17  A 17  A ? -1.2 CYS 26  A 26  A ? -0.2 VAL 17  A 17  A ? -2.2 LEU 30  A 30  A ? -0.4 
29  SER 29  A 29  A ? VAL 37  A 37  A ? -2.3 GLY 27  A 27  A ? -0.3 VAL 37  A 37  A ? -3.1 ILE 31  A 31  A ? -0.6 
30  LEU 30  A 30  A ? TYR 15  A 15  A ? -2.5 GLY 28  A 28  A ? -0.4 VAL 104 A 104 A ? -2.5 VAL 36  A 36  A ? -0.2 
31  ILE 31  A 31  A ? TRP 35  A 35  A ? -2.3 SER 29  A 29  A ? -0.6 SER 33  A 33  A ? -0.2 LEU 106 A 106 A ? -0.2 
32  ASN 32  A 32  A ? TRP 35  A 35  A ? -1.2 GLN 102 A 102 A ? -0.1 TRP 35  A 35  A ? -0.3 ILE 31  A 31  A ? -0.2 
33  SER 33  A 33  A ? ILE 31  A 31  A ? -0.2 GLN 34  A 34  A ? -0.2 ALA 95  A 95  A ? -3.7 THR 93  A 93  A ? -0.1 
34  GLN 34  A 34  A ? THR 94  A 94  A ? -0.2 TRP 35  A 35  A ? -0.1 LEU 91  A 91  A ? -2.6 VAL 36  A 36  A ? -0.4 
35  TRP 35  A 35  A ? ASN 32  A 32  A ? -0.3 LYS 90  A 90  A ? -0.2 ILE 31  A 31  A ? -2.3 ASN 32  A 32  A ? -1.2 
36  VAL 36  A 36  A ? ILE 89  A 89  A ? -2.0 GLN 34  A 34  A ? -0.4 ILE 89  A 89  A ? -2.8 SER 38  A 38  A ? -0.4 
37  VAL 37  A 37  A ? SER 29  A 29  A ? -3.1 TRP 35  A 35  A ? -0.4 SER 29  A 29  A ? -2.3 ALA 39  A 39  A ? -0.2 
38  SER 38  A 38  A ? MET 87  A 87  A ? -2.5 VAL 36  A 36  A ? -0.4 MET 87  A 87  A ? -2.8 ALA 40  A 40  A ? -0.4 
39  ALA 39  A 39  A ? GLY 27  A 27  A ? -0.5 ILE 86  A 86  A ? -0.2 CYS 42  A 42  A ? -1.5 ILE 86  A 86  A ? -0.3 
40  ALA 40  A 40  A ? SER 38  A 38  A ? -0.4 HIS 41  A 41  A ? -0.3 TYR 43  A 43  A ? -1.7 ALA 39  A 39  A ? -0.1 
41  HIS 41  A 41  A ? CYS 42  A 42  A ? -0.3 LEU 82  A 82  A ? -0.1 ALA 40  A 40  A ? -0.3 SER 178 A 178 A ? -0.0 
42  CYS 42  A 42  A ? ALA 39  A 39  A ? -1.5 GLY 27  A 27  A ? -0.1 HIS 41  A 41  A ? -0.3 ALA 40  A 40  A ? -0.2 
43  TYR 43  A 43  A ? ALA 40  A 40  A ? -1.7 SER 45  A 45  A ? -0.0 SER 45  A 45  A ? -0.3 ALA 40  A 40  A ? -0.1 
44  LYS 44  A 44  A ? SER 45  A 45  A ? -0.0 ILE 47  A 47  A ? -0.0 ILE 47  A 47  A ? -0.1 CYS 42  A 42  A ? -0.0 
45  SER 45  A 45  A ? TYR 43  A 43  A ? -0.3 ARG 46  A 46  A ? -0.2 ILE 47  A 47  A ? -0.4 VAL 71  A 71  A ? -0.1 
46  ARG 46  A 46  A ? GLN 48  A 48  A ? -0.0 LYS 70  A 70  A ? -0.0 GLN 48  A 48  A ? -0.4 SER 45  A 45  A ? -0.2 
47  ILE 47  A 47  A ? SER 45  A 45  A ? -0.4 LYS 44  A 44  A ? -0.1 SER 68  A 68  A ? -2.1 VAL 49  A 49  A ? -0.5 
48  GLN 48  A 48  A ? ASN 20  A 20  A ? -3.1 ARG 46  A 46  A ? -0.4 ASN 20  A 20  A ? -3.1 ARG 50  A 50  A ? -0.6 
49  VAL 49  A 49  A ? ILE 66  A 66  A ? -4.0 ILE 47  A 47  A ? -0.5 ILE 66  A 66  A ? -2.9 LEU 51  A 51  A ? -0.6 
50  ARG 50  A 50  A ? SER 18  A 18  A ? -2.7 GLN 48  A 48  A ? -0.6 SER 18  A 18  A ? -2.3 GLU 53  A 53  A ? -0.3 
51  LEU 51  A 51  A ? GLN 64  A 64  A ? -2.6 VAL 49  A 49  A ? -0.6 GLN 64  A 64  A ? -1.6 VAL 17  A 17  A ? -0.1 
52  GLY 52  A 52  A ? GLN 16  A 16  A ? -0.5 PRO 14  A 14  A ? -0.3 HIS 54  A 54  A ? -0.4 THR 62  A 62  A ? -0.2 
53  GLU 53  A 53  A ? GLN 16  A 16  A ? -0.4 ARG 50  A 50  A ? -0.3 GLY 52  A 52  A ? -0.3 ILE 56  A 56  A ? -0.1 
54  HIS 54  A 54  A ? GLY 52  A 52  A ? -0.4 ASN 55  A 55  A ? -0.3 LEU 136 A 136 A ? -2.4 ILE 56  A 56  A ? -0.5 
55  ASN 55  A 55  A ? VAL 58  A 58  A ? -0.3 LEU 135 A 135 A ? -0.2 VAL 58  A 58  A ? -1.2 HIS 54  A 54  A ? -0.3 
56  ILE 56  A 56  A ? ASP 134 A 134 A ? -2.7 HIS 54  A 54  A ? -0.5 LEU 135 A 135 A ? -0.1 ASN 55  A 55  A ? -0.1 
57  ALA 57  A 57  A ? ASP 134 A 134 A ? -0.2 VAL 58  A 58  A ? -0.0 ASN 59  A 59  A ? -0.4 ILE 56  A 56  A ? -0.3 
58  VAL 58  A 58  A ? ASN 55  A 55  A ? -1.2 ASP 134 A 134 A ? -0.2 GLU 60  A 60  A ? -0.9 ASN 55  A 55  A ? -0.3 
59  ASN 59  A 59  A ? ALA 57  A 57  A ? -0.4 GLU 60  A 60  A ? -0.1 ILE 56  A 56  A ? -0.1 GLU 53  A 53  A ? -0.1 
60  GLU 60  A 60  A ? VAL 58  A 58  A ? -0.9 ASN 55  A 55  A ? -0.2 ASN 59  A 59  A ? -0.1 ILE 56  A 56  A ? -0.0 
61  GLY 61  A 61  A ? THR 62  A 62  A ? -0.0 VAL 58  A 58  A ? -0.0 ASN 59  A 59  A ? -0.1 GLU 60  A 60  A ? -0.0 
62  THR 62  A 62  A ? GLY 52  A 52  A ? -0.2 ASN 100 A 100 A ? -0.1 GLN 64  A 64  A ? -0.1 GLU 53  A 53  A ? -0.1 
63  GLU 63  A 63  A ? GLY 52  A 52  A ? -0.1 ARG 50  A 50  A ? -0.0 PHE 65  A 65  A ? -0.4 GLY 52  A 52  A ? -0.2 
64  GLN 64  A 64  A ? LEU 51  A 51  A ? -1.6 THR 62  A 62  A ? -0.1 LEU 51  A 51  A ? -2.6 ILE 66  A 66  A ? -0.6 
65  PHE 65  A 65  A ? GLU 63  A 63  A ? -0.4 ARG 50  A 50  A ? -0.2 GLU 67  A 67  A ? -0.4 ARG 50  A 50  A ? -0.2 
66  ILE 66  A 66  A ? VAL 49  A 49  A ? -2.9 GLN 64  A 64  A ? -0.6 VAL 49  A 49  A ? -4.0 SER 68  A 68  A ? -0.1 
67  GLU 67  A 67  A ? PHE 65  A 65  A ? -0.4 GLN 48  A 48  A ? -0.2 SER 92  A 92  A ? -3.1 THR 93  A 93  A ? -0.4 
68  SER 68  A 68  A ? ILE 47  A 47  A ? -2.1 LEU 91  A 91  A ? -0.2 LEU 91  A 91  A ? -0.2 VAL 71  A 71  A ? -0.1 
69  GLN 69  A 69  A ? LYS 90  A 90  A ? -3.9 LYS 70  A 70  A ? -0.4 VAL 71  A 71  A ? -0.3 LEU 91  A 91  A ? -0.2 
70  LYS 70  A 70  A ? LYS 90  A 90  A ? -1.3 ILE 47  A 47  A ? -0.0 LYS 90  A 90  A ? -2.7 ILE 72  A 72  A ? -0.5 
71  VAL 71  A 71  A ? GLN 69  A 69  A ? -0.3 ILE 89  A 89  A ? -0.2 LYS 73  A 73  A ? -0.6 ILE 89  A 89  A ? -0.2 
72  ILE 72  A 72  A ? LEU 88  A 88  A ? -3.4 LYS 70  A 70  A ? -0.5 LEU 88  A 88  A ? -2.8 HIS 74  A 74  A ? -0.2 
73  LYS 73  A 73  A ? VAL 71  A 71  A ? -0.6 MET 87  A 87  A ? -0.2 MET 87  A 87  A ? -0.2 ASP 85  A 85  A ? -0.1 
74  HIS 74  A 74  A ? ILE 86  A 86  A ? -2.4 ASN 84  A 84  A ? -0.3 TYR 77  A 77  A ? -2.2 LYS 73  A 73  A ? -0.1 
75  PRO 75  A 75  A ? ?   ?   ? ?   ? ? ?    ?   ?   ? ?   ? ? ?    HIS 74  A 74  A ? -0.1 LYS 73  A 73  A ? -0.1 
76  SER 76  A 76  A ? ASN 84  A 84  A ? -0.1 ASN 78  A 78  A ? -0.1 ASN 78  A 78  A ? -0.1 HIS 74  A 74  A ? -0.1 
77  TYR 77  A 77  A ? HIS 74  A 74  A ? -2.2 ILE 86  A 86  A ? -0.1 SER 79  A 79  A ? -0.5 ASN 84  A 84  A ? -0.2 
78  ASN 78  A 78  A ? ASP 83  A 83  A ? -2.3 SER 76  A 76  A ? -0.1 LEU 82  A 82  A ? -1.9 ASP 83  A 83  A ? -0.6 
79  SER 79  A 79  A ? TYR 77  A 77  A ? -0.5 ARG 80  A 80  A ? -0.2 ASN 78  A 78  A ? -0.1 TYR 77  A 77  A ? -0.0 
80  ARG 80  A 80  A ? ASN 81  A 81  A ? -0.1 ASP 83  A 83  A ? -0.1 SER 79  A 79  A ? -0.2 ASN 78  A 78  A ? -0.0 
81  ASN 81  A 81  A ? ASN 78  A 78  A ? -0.2 ASP 83  A 83  A ? -0.1 SER 79  A 79  A ? -0.2 ARG 80  A 80  A ? -0.1 
82  LEU 82  A 82  A ? ASN 78  A 78  A ? -1.9 ASP 83  A 83  A ? -0.2 ASP 85  A 85  A ? -0.8 SER 79  A 79  A ? -0.2 
83  ASP 83  A 83  A ? ASN 78  A 78  A ? -0.6 ASN 84  A 84  A ? -0.2 ASN 78  A 78  A ? -2.3 LEU 82  A 82  A ? -0.2 
84  ASN 84  A 84  A ? TYR 77  A 77  A ? -0.2 ASP 85  A 85  A ? -0.2 ILE 86  A 86  A ? -2.0 HIS 74  A 74  A ? -0.3 
85  ASP 85  A 85  A ? LEU 82  A 82  A ? -0.8 ASN 160 A 160 A ? -0.1 MET 87  A 87  A ? -0.3 THR 208 A 208 A ? -0.2 
86  ILE 86  A 86  A ? ASN 84  A 84  A ? -2.0 ALA 39  A 39  A ? -0.3 HIS 74  A 74  A ? -2.4 LEU 88  A 88  A ? -0.3 
87  MET 87  A 87  A ? SER 38  A 38  A ? -2.8 ASP 85  A 85  A ? -0.3 SER 38  A 38  A ? -2.5 ILE 89  A 89  A ? -0.4 
88  LEU 88  A 88  A ? ILE 72  A 72  A ? -2.8 ILE 86  A 86  A ? -0.3 ILE 72  A 72  A ? -3.4 LYS 90  A 90  A ? -0.5 
89  ILE 89  A 89  A ? VAL 36  A 36  A ? -2.8 MET 87  A 87  A ? -0.4 VAL 36  A 36  A ? -2.0 LEU 91  A 91  A ? -0.5 
90  LYS 90  A 90  A ? LYS 70  A 70  A ? -2.7 LEU 88  A 88  A ? -0.5 GLN 69  A 69  A ? -3.9 LYS 70  A 70  A ? -1.3 
91  LEU 91  A 91  A ? GLN 34  A 34  A ? -2.6 ILE 89  A 89  A ? -0.5 SER 68  A 68  A ? -0.2 GLU 67  A 67  A ? -0.1 
92  SER 92  A 92  A ? GLU 67  A 67  A ? -3.1 LYS 90  A 90  A ? -0.2 THR 94  A 94  A ? -0.3 LEU 91  A 91  A ? -0.1 
93  THR 93  A 93  A ? GLU 67  A 67  A ? -0.4 SER 33  A 33  A ? -0.1 SER 92  A 92  A ? -0.1 ALA 95  A 95  A ? -0.1 
94  THR 94  A 94  A ? SER 92  A 92  A ? -0.3 ALA 95  A 95  A ? -0.1 GLN 34  A 34  A ? -0.2 ARG 96  A 96  A ? -0.2 
95  ALA 95  A 95  A ? SER 33  A 33  A ? -3.7 THR 93  A 93  A ? -0.1 LEU 97  A 97  A ? -0.8 THR 94  A 94  A ? -0.1 
96  ARG 96  A 96  A ? THR 94  A 94  A ? -0.2 GLN 102 A 102 A ? -0.0 SER 98  A 98  A ? -0.1 ALA 95  A 95  A ? -0.1 
97  LEU 97  A 97  A ? ALA 95  A 95  A ? -0.8 ASN 100 A 100 A ? -0.1 SER 99  A 99  A ? -0.2 GLN 102 A 102 A ? -0.2 
98  SER 98  A 98  A ? ILE 101 A 101 A ? -2.3 ARG 96  A 96  A ? -0.1 ILE 101 A 101 A ? -0.2 GLY 52  A 52  A ? -0.1 
99  SER 99  A 99  A ? LEU 97  A 97  A ? -0.2 ASN 100 A 100 A ? -0.2 GLN 102 A 102 A ? -0.1 LEU 97  A 97  A ? -0.0 
100 ASN 100 A 100 A ? ILE 101 A 101 A ? -0.2 THR 62  A 62  A ? -0.1 GLN 102 A 102 A ? -0.5 GLY 52  A 52  A ? -0.3 
101 ILE 101 A 101 A ? SER 98  A 98  A ? -0.2 LEU 51  A 51  A ? -0.1 SER 98  A 98  A ? -2.3 SER 103 A 103 A ? -0.3 
102 GLN 102 A 102 A ? PRO 14  A 14  A ? -1.3 ASN 100 A 100 A ? -0.5 LEU 30  A 30  A ? -0.3 VAL 104 A 104 A ? -0.2 
103 SER 103 A 103 A ? ILE 101 A 101 A ? -0.3 ILE 31  A 31  A ? -0.1 ILE 31  A 31  A ? -0.3 TYR 15  A 15  A ? -0.1 
104 VAL 104 A 104 A ? LEU 30  A 30  A ? -2.5 GLN 102 A 102 A ? -0.2 GLN 187 A 187 A ? -0.1 SER 29  A 29  A ? -0.0 
105 PRO 105 A 105 A ? ?   ?   ? ?   ? ? ?    ?   ?   ? ?   ? ? ?    LEU 188 A 188 A ? -2.5 ASN 32  A 32  A ? -0.1 
106 LEU 106 A 106 A ? ILE 31  A 31  A ? -0.2 GLN 187 A 187 A ? -0.2 SER 108 A 108 A ? -0.1 GLN 189 A 189 A ? -0.1 
107 PRO 107 A 107 A ? ?   ?   ? ?   ? ? ?    ?   ?   ? ?   ? ? ?    CYS 110 A 110 A ? -0.1 LEU 106 A 106 A ? -0.1 
108 SER 108 A 108 A ? ALA 109 A 109 A ? -0.2 LEU 106 A 106 A ? -0.1 CYS 110 A 110 A ? -0.3 LEU 106 A 106 A ? -0.0 
109 ALA 109 A 109 A ? ?   ?   ? ?   ? ? ?    ?   ?   ? ?   ? ? ?    SER 108 A 108 A ? -0.2 ALA 111 A 111 A ? -0.2 
110 CYS 110 A 110 A ? SER 108 A 108 A ? -0.3 PRO 107 A 107 A ? -0.1 SER 112 A 112 A ? -0.1 GLN 189 A 189 A ? -0.1 
111 ALA 111 A 111 A ? ALA 109 A 109 A ? -0.2 GLN 189 A 189 A ? -0.1 ALA 113 A 113 A ? -0.1 CYS 110 A 110 A ? -0.1 
112 SER 112 A 112 A ? ALA 113 A 113 A ? -0.1 CYS 110 A 110 A ? -0.1 THR 115 A 115 A ? -2.0 ILE 143 A 143 A ? -0.3 
113 ALA 113 A 113 A ? GLY 114 A 114 A ? -0.2 ALA 111 A 111 A ? -0.1 LEU 144 A 144 A ? -0.2 SER 112 A 112 A ? -0.1 
114 GLY 114 A 114 A ? ILE 143 A 143 A ? -3.2 THR 115 A 115 A ? -0.3 ASN 116 A 116 A ? -0.3 ALA 113 A 113 A ? -0.2 
115 THR 115 A 115 A ? SER 112 A 112 A ? -2.0 ILE 143 A 143 A ? -0.1 ILE 143 A 143 A ? -1.6 CYS 117 A 117 A ? -0.5 
116 ASN 116 A 116 A ? GLY 114 A 114 A ? -0.3 PRO 142 A 142 A ? -0.2 ASN 185 A 185 A ? -0.5 LEU 118 A 118 A ? -0.3 
117 CYS 117 A 117 A ? ALA 141 A 141 A ? -2.7 THR 115 A 115 A ? -0.5 ALA 141 A 141 A ? -2.6 ILE 119 A 119 A ? -0.5 
118 LEU 118 A 118 A ? VAL 183 A 183 A ? -3.4 ASN 116 A 116 A ? -0.3 VAL 183 A 183 A ? -3.0 SER 120 A 120 A ? -0.4 
119 ILE 119 A 119 A ? LEU 139 A 139 A ? -3.0 CYS 117 A 117 A ? -0.5 LEU 139 A 139 A ? -1.9 GLY 121 A 121 A ? -0.3 
120 SER 120 A 120 A ? PRO 181 A 181 A ? -1.5 LEU 118 A 118 A ? -0.4 TRP 122 A 122 A ? -0.3 CYS 138 A 138 A ? -0.2 
121 GLY 121 A 121 A ? GLN 137 A 137 A ? -2.1 ILE 119 A 119 A ? -0.3 GLN 137 A 137 A ? -2.5 ASP 177 A 177 A ? -0.1 
122 TRP 122 A 122 A ? GLY 176 A 176 A ? -0.4 SER 120 A 120 A ? -0.3 THR 125 A 125 A ? -0.1 ASP 177 A 177 A ? -0.1 
123 GLY 123 A 123 A ? ASN 124 A 124 A ? -0.2 CYS 174 A 174 A ? -0.1 ILE 2   A 2   A ? -0.5 GLY 176 A 176 A ? -0.3 
124 ASN 124 A 124 A ? GLN 175 A 175 A ? -3.8 LYS 1   A 1   A ? -0.3 TYR 132 A 132 A ? -0.2 GLY 123 A 123 A ? -0.2 
125 THR 125 A 125 A ? ASN 131 A 131 A ? -2.3 LYS 1   A 1   A ? -0.2 GLY 4   A 4   A ? -0.4 SER 127 A 127 A ? -0.4 
126 LEU 126 A 126 A ? ASN 131 A 131 A ? -0.2 GLY 129 A 129 A ? -0.2 ASN 131 A 131 A ? -0.1 GLY 129 A 129 A ? -0.1 
127 SER 127 A 127 A ? THR 125 A 125 A ? -0.4 SER 128 A 128 A ? -0.2 CYS 198 A 198 A ? -0.6 GLY 129 A 129 A ? -0.3 
128 SER 128 A 128 A ? GLY 197 A 197 A ? -0.1 THR 125 A 125 A ? -0.1 SER 127 A 127 A ? -0.2 THR 130 A 130 A ? -0.1 
129 GLY 129 A 129 A ? SER 127 A 127 A ? -0.3 LEU 126 A 126 A ? -0.1 ASN 131 A 131 A ? -0.4 LEU 126 A 126 A ? -0.2 
130 THR 130 A 130 A ? SER 128 A 128 A ? -0.1 THR 125 A 125 A ? -0.1 TYR 132 A 132 A ? -0.2 SER 127 A 127 A ? -0.1 
131 ASN 131 A 131 A ? GLY 129 A 129 A ? -0.4 LEU 126 A 126 A ? -0.1 THR 125 A 125 A ? -2.3 LEU 126 A 126 A ? -0.2 
132 TYR 132 A 132 A ? ASN 124 A 124 A ? -0.2 THR 130 A 130 A ? -0.2 ASN 124 A 124 A ? -0.2 GLY 123 A 123 A ? -0.1 
133 PRO 133 A 133 A ? ?   ?   ? ?   ? ? ?    ?   ?   ? ?   ? ? ?    ILE 56  A 56  A ? -0.1 GLN 137 A 137 A ? -0.1 
134 ASP 134 A 134 A ? ASN 55  A 55  A ? -0.1 LEU 136 A 136 A ? -0.1 ILE 56  A 56  A ? -2.7 LEU 136 A 136 A ? -0.3 
135 LEU 135 A 135 A ? ASN 55  A 55  A ? -0.2 ILE 56  A 56  A ? -0.1 ASN 55  A 55  A ? -0.2 GLN 137 A 137 A ? -0.1 
136 LEU 136 A 136 A ? HIS 54  A 54  A ? -2.4 ASP 134 A 134 A ? -0.3 CYS 8   A 8   A ? -2.3 CYS 138 A 138 A ? -0.3 
137 GLN 137 A 137 A ? GLY 121 A 121 A ? -2.5 THR 7   A 7   A ? -0.2 GLY 121 A 121 A ? -2.1 LEU 139 A 139 A ? -0.3 
138 CYS 138 A 138 A ? PHE 6   A 6   A ? -3.5 LEU 136 A 136 A ? -0.3 PHE 6   A 6   A ? -2.8 ASN 140 A 140 A ? -0.3 
139 LEU 139 A 139 A ? ILE 119 A 119 A ? -1.9 GLN 137 A 137 A ? -0.3 ILE 119 A 119 A ? -3.0 ALA 141 A 141 A ? -0.6 
140 ASN 140 A 140 A ? CYS 138 A 138 A ? -0.3 LEU 118 A 118 A ? -0.2 LEU 118 A 118 A ? -0.2 ASN 116 A 116 A ? -0.1 
141 ALA 141 A 141 A ? CYS 117 A 117 A ? -2.6 LEU 139 A 139 A ? -0.6 CYS 117 A 117 A ? -2.7 ILE 143 A 143 A ? -0.2 
142 PRO 142 A 142 A ? ?   ?   ? ?   ? ? ?    ?   ?   ? ?   ? ? ?    GLY 165 A 165 A ? -2.1 LEU 144 A 144 A ? -0.4 
143 ILE 143 A 143 A ? THR 115 A 115 A ? -1.6 SER 112 A 112 A ? -0.3 GLY 114 A 114 A ? -3.2 ALA 164 A 164 A ? -0.2 
144 LEU 144 A 144 A ? CYS 163 A 163 A ? -2.8 PRO 142 A 142 A ? -0.4 CYS 163 A 163 A ? -0.3 THR 115 A 115 A ? -0.1 
145 THR 145 A 145 A ? ILE 143 A 143 A ? -0.1 ALA 146 A 146 A ? -0.1 CYS 149 A 149 A ? -2.6 SER 150 A 150 A ? -0.2 
146 ALA 146 A 146 A ? SER 147 A 147 A ? -0.2 GLU 148 A 148 A ? -0.2 SER 150 A 150 A ? -2.8 ASN 151 A 151 A ? -0.2 
147 SER 147 A 147 A ? CYS 149 A 149 A ? -0.2 GLU 148 A 148 A ? -0.2 ASN 151 A 151 A ? -2.7 ALA 146 A 146 A ? -0.2 
148 GLU 148 A 148 A ? SER 150 A 150 A ? -0.2 CYS 149 A 149 A ? -0.2 SER 152 A 152 A ? -1.6 SER 147 A 147 A ? -0.2 
149 CYS 149 A 149 A ? THR 145 A 145 A ? -2.6 SER 150 A 150 A ? -0.2 TYR 153 A 153 A ? -1.2 SER 152 A 152 A ? -0.3 
150 SER 150 A 150 A ? ALA 146 A 146 A ? -2.8 ASN 151 A 151 A ? -0.2 GLU 156 A 156 A ? -0.2 CYS 149 A 149 A ? -0.2 
151 ASN 151 A 151 A ? SER 147 A 147 A ? -2.7 SER 152 A 152 A ? -0.2 SER 150 A 150 A ? -0.2 CYS 149 A 149 A ? -0.2 
152 SER 152 A 152 A ? GLU 148 A 148 A ? -1.6 CYS 149 A 149 A ? -0.3 ASN 151 A 151 A ? -0.2 SER 150 A 150 A ? -0.2 
153 TYR 153 A 153 A ? CYS 149 A 149 A ? -1.2 GLU 148 A 148 A ? -0.1 GLU 156 A 156 A ? -2.1 ILE 157 A 157 A ? -0.9 
154 PRO 154 A 154 A ? ?   ?   ? ?   ? ? ?    ?   ?   ? ?   ? ? ?    ASN 151 A 151 A ? -0.1 SER 150 A 150 A ? -0.1 
155 GLY 155 A 155 A ? ILE 157 A 157 A ? -0.2 GLU 156 A 156 A ? -0.1 ASN 151 A 151 A ? -0.1 SER 150 A 150 A ? -0.1 
156 GLU 156 A 156 A ? TYR 153 A 153 A ? -2.1 SER 150 A 150 A ? -0.2 THR 158 A 158 A ? -0.5 GLY 155 A 155 A ? -0.1 
157 ILE 157 A 157 A ? TYR 153 A 153 A ? -0.9 SER 150 A 150 A ? -0.2 GLY 155 A 155 A ? -0.2 ASN 159 A 159 A ? -0.1 
158 THR 158 A 158 A ? GLU 156 A 156 A ? -0.5 ASN 81  A 81  A ? -0.1 MET 161 A 161 A ? -1.5 GLU 156 A 156 A ? -0.1 
159 ASN 159 A 159 A ? ASN 160 A 160 A ? -0.3 ILE 157 A 157 A ? -0.1 THR 158 A 158 A ? -0.0 ILE 157 A 157 A ? -0.0 
160 ASN 160 A 160 A ? THR 208 A 208 A ? -0.0 CYS 211 A 211 A ? -0.0 LYS 209 A 209 A ? -2.4 PHE 162 A 162 A ? -0.3 
161 MET 161 A 161 A ? THR 158 A 158 A ? -1.5 THR 208 A 208 A ? -0.2 CYS 163 A 163 A ? -0.3 THR 208 A 208 A ? -0.2 
162 PHE 162 A 162 A ? TYR 207 A 207 A ? -2.0 ASN 160 A 160 A ? -0.3 TYR 207 A 207 A ? -3.0 ALA 164 A 164 A ? -0.4 
163 CYS 163 A 163 A ? LEU 144 A 144 A ? -0.3 MET 161 A 161 A ? -0.3 LEU 144 A 144 A ? -2.8 GLY 165 A 165 A ? -0.4 
164 ALA 164 A 164 A ? GLY 205 A 205 A ? -1.6 PHE 162 A 162 A ? -0.4 GLY 205 A 205 A ? -1.3 PHE 166 A 166 A ? -0.3 
165 GLY 165 A 165 A ? PRO 142 A 142 A ? -2.1 CYS 163 A 163 A ? -0.4 LEU 167 A 167 A ? -0.5 ASP 172 A 172 A ? -0.1 
166 PHE 166 A 166 A ? LYS 171 A 171 A ? -0.7 ALA 164 A 164 A ? -0.3 GLY 169 A 169 A ? -1.8 LYS 171 A 171 A ? -0.3 
167 LEU 167 A 167 A ? GLY 165 A 165 A ? -0.5 ALA 168 A 168 A ? -0.3 ASN 202 A 202 A ? -2.7 TYR 203 A 203 A ? -0.2 
168 ALA 168 A 168 A ? GLY 169 A 169 A ? -0.2 ARG 201 A 201 A ? -0.2 LEU 167 A 167 A ? -0.3 ARG 201 A 201 A ? -0.2 
169 GLY 169 A 169 A ? PHE 166 A 166 A ? -1.8 GLN 200 A 200 A ? -0.2 ALA 168 A 168 A ? -0.2 GLN 200 A 200 A ? -0.2 
170 GLY 170 A 170 A ? ALA 199 A 199 A ? -2.7 ALA 168 A 168 A ? -0.1 ASP 172 A 172 A ? -0.3 GLN 200 A 200 A ? -0.1 
171 LYS 171 A 171 A ? PHE 166 A 166 A ? -0.3 GLN 200 A 200 A ? -0.1 PHE 166 A 166 A ? -0.7 SER 173 A 173 A ? -0.3 
172 ASP 172 A 172 A ? VAL 3   A 3   A ? -1.6 GLY 170 A 170 A ? -0.3 VAL 3   A 3   A ? -3.4 CYS 174 A 174 A ? -0.3 
173 SER 173 A 173 A ? LYS 171 A 171 A ? -0.3 ILE 2   A 2   A ? -0.3 ILE 2   A 2   A ? -0.3 ALA 199 A 199 A ? -0.3 
174 CYS 174 A 174 A ? LYS 1   A 1   A ? -2.4 ASP 172 A 172 A ? -0.3 ASP 177 A 177 A ? -2.0 SER 178 A 178 A ? -0.1 
175 GLN 175 A 175 A ? GLY 176 A 176 A ? -0.3 SER 173 A 173 A ? -0.2 ASN 124 A 124 A ? -3.8 CYS 174 A 174 A ? -0.2 
176 GLY 176 A 176 A ? GLY 123 A 123 A ? -0.3 PHE 25  A 25  A ? -0.2 TRP 122 A 122 A ? -0.4 GLN 175 A 175 A ? -0.3 
177 ASP 177 A 177 A ? CYS 174 A 174 A ? -2.0 CYS 26  A 26  A ? -0.1 GLY 180 A 180 A ? -2.7 VAL 192 A 192 A ? -0.3 
178 SER 178 A 178 A ? GLY 179 A 179 A ? -0.3 PHE 25  A 25  A ? -0.2 GLY 27  A 27  A ? -3.6 SER 193 A 193 A ? -0.2 
179 GLY 179 A 179 A ? VAL 192 A 192 A ? -2.8 GLY 180 A 180 A ? -0.3 SER 178 A 178 A ? -0.3 SER 193 A 193 A ? -0.1 
180 GLY 180 A 180 A ? ASP 177 A 177 A ? -2.7 GLY 27  A 27  A ? -0.1 VAL 192 A 192 A ? -2.4 GLY 179 A 179 A ? -0.3 
181 PRO 181 A 181 A ? ?   ?   ? ?   ? ? ?    ?   ?   ? ?   ? ? ?    SER 120 A 120 A ? -1.5 VAL 183 A 183 A ? -0.5 
182 VAL 182 A 182 A ? GLY 190 A 190 A ? -2.2 ILE 119 A 119 A ? -0.2 GLN 189 A 189 A ? -3.2 GLY 190 A 190 A ? -1.7 
183 VAL 183 A 183 A ? LEU 118 A 118 A ? -3.0 PRO 181 A 181 A ? -0.5 LEU 118 A 118 A ? -3.4 ASN 185 A 185 A ? -0.4 
184 CYS 184 A 184 A ? GLN 187 A 187 A ? -2.5 VAL 182 A 182 A ? -0.5 GLN 187 A 187 A ? -2.1 CYS 117 A 117 A ? -0.2 
185 ASN 185 A 185 A ? ASN 116 A 116 A ? -0.5 VAL 183 A 183 A ? -0.4 CYS 184 A 184 A ? -0.2 LEU 188 A 188 A ? -0.1 
186 GLY 186 A 186 A ? GLN 187 A 187 A ? -0.2 VAL 183 A 183 A ? -0.1 LEU 188 A 188 A ? -0.4 ASN 185 A 185 A ? -0.3 
187 GLN 187 A 187 A ? CYS 184 A 184 A ? -2.1 VAL 104 A 104 A ? -0.1 CYS 184 A 184 A ? -2.5 GLN 189 A 189 A ? -0.6 
188 LEU 188 A 188 A ? PRO 105 A 105 A ? -2.5 GLY 186 A 186 A ? -0.4 VAL 183 A 183 A ? -0.2 VAL 191 A 191 A ? -0.1 
189 GLN 189 A 189 A ? VAL 182 A 182 A ? -3.2 GLN 187 A 187 A ? -0.6 VAL 210 A 210 A ? -1.3 CYS 211 A 211 A ? -0.5 
190 GLY 190 A 190 A ? VAL 182 A 182 A ? -1.7 LYS 209 A 209 A ? -0.2 VAL 182 A 182 A ? -2.2 VAL 192 A 192 A ? -0.4 
191 VAL 191 A 191 A ? THR 208 A 208 A ? -1.4 GLN 189 A 189 A ? -0.3 THR 208 A 208 A ? -2.8 SER 193 A 193 A ? -0.2 
192 VAL 192 A 192 A ? GLY 180 A 180 A ? -2.4 GLY 190 A 190 A ? -0.4 GLY 179 A 179 A ? -2.8 TYR 207 A 207 A ? -0.2 
193 SER 193 A 193 A ? VAL 206 A 206 A ? -2.3 TRP 194 A 194 A ? -0.4 GLY 195 A 195 A ? -0.3 TYR 207 A 207 A ? -0.2 
194 TRP 194 A 194 A ? VAL 206 A 206 A ? -1.8 SER 178 A 178 A ? -0.0 VAL 206 A 206 A ? -3.0 SER 193 A 193 A ? -0.4 
195 GLY 195 A 195 A ? SER 193 A 193 A ? -0.3 GLY 205 A 205 A ? -0.2 GLY 197 A 197 A ? -0.9 GLY 205 A 205 A ? -0.1 
196 TYR 196 A 196 A ? PRO 204 A 204 A ? -0.4 TRP 194 A 194 A ? -0.2 GLN 200 A 200 A ? -0.3 TRP 194 A 194 A ? -0.0 
197 GLY 197 A 197 A ? GLY 195 A 195 A ? -0.9 ALA 199 A 199 A ? -0.1 ALA 199 A 199 A ? -0.4 GLN 200 A 200 A ? -0.2 
198 CYS 198 A 198 A ? SER 127 A 127 A ? -0.6 ALA 199 A 199 A ? -0.2 GLY 170 A 170 A ? -0.1 ARG 201 A 201 A ? -0.1 
199 ALA 199 A 199 A ? GLY 197 A 197 A ? -0.4 SER 173 A 173 A ? -0.3 GLY 170 A 170 A ? -2.7 ARG 201 A 201 A ? -0.3 
200 GLN 200 A 200 A ? TYR 203 A 203 A ? -0.6 TYR 196 A 196 A ? -0.3 TYR 203 A 203 A ? -2.1 GLY 169 A 169 A ? -0.2 
201 ARG 201 A 201 A ? ALA 199 A 199 A ? -0.3 ASN 202 A 202 A ? -0.2 ALA 168 A 168 A ? -0.2 LEU 167 A 167 A ? -0.1 
202 ASN 202 A 202 A ? LEU 167 A 167 A ? -2.7 PHE 166 A 166 A ? -0.2 ARG 201 A 201 A ? -0.2 LEU 167 A 167 A ? -0.1 
203 TYR 203 A 203 A ? GLN 200 A 200 A ? -2.1 PHE 166 A 166 A ? -0.2 GLN 200 A 200 A ? -0.6 ALA 199 A 199 A ? -0.2 
204 PRO 204 A 204 A ? ?   ?   ? ?   ? ? ?    ?   ?   ? ?   ? ? ?    TYR 196 A 196 A ? -0.4 GLY 165 A 165 A ? -0.2 
205 GLY 205 A 205 A ? ALA 164 A 164 A ? -1.3 GLY 195 A 195 A ? -0.1 ALA 164 A 164 A ? -1.6 TYR 207 A 207 A ? -0.4 
206 VAL 206 A 206 A ? TRP 194 A 194 A ? -3.0 CYS 163 A 163 A ? -0.2 SER 193 A 193 A ? -2.3 TRP 194 A 194 A ? -1.8 
207 TYR 207 A 207 A ? PHE 162 A 162 A ? -3.0 GLY 205 A 205 A ? -0.4 PHE 162 A 162 A ? -2.0 LYS 209 A 209 A ? -0.4 
208 THR 208 A 208 A ? VAL 191 A 191 A ? -2.8 VAL 206 A 206 A ? -0.3 VAL 191 A 191 A ? -1.4 VAL 210 A 210 A ? -1.0 
209 LYS 209 A 209 A ? ASN 160 A 160 A ? -2.4 TYR 207 A 207 A ? -0.4 ASN 212 A 212 A ? -1.5 GLY 190 A 190 A ? -0.2 
210 VAL 210 A 210 A ? GLN 189 A 189 A ? -1.3 THR 208 A 208 A ? -1.0 TYR 213 A 213 A ? -3.2 VAL 214 A 214 A ? -0.4 
211 CYS 211 A 211 A ? GLN 189 A 189 A ? -0.5 ASN 212 A 212 A ? -0.3 VAL 214 A 214 A ? -0.5 VAL 210 A 210 A ? -0.3 
212 ASN 212 A 212 A ? LYS 209 A 209 A ? -1.5 TYR 213 A 213 A ? -0.2 CYS 211 A 211 A ? -0.3 VAL 210 A 210 A ? -0.2 
213 TYR 213 A 213 A ? VAL 210 A 210 A ? -3.2 LYS 209 A 209 A ? -0.2 ILE 217 A 217 A ? -2.9 GLN 218 A 218 A ? -0.2 
214 VAL 214 A 214 A ? CYS 211 A 211 A ? -0.5 VAL 210 A 210 A ? -0.4 GLN 218 A 218 A ? -2.5 ASN 219 A 219 A ? -0.2 
215 SER 215 A 215 A ? CYS 211 A 211 A ? -0.3 TRP 216 A 216 A ? -0.2 ASN 219 A 219 A ? -2.5 THR 220 A 220 A ? -0.2 
216 TRP 216 A 216 A ? GLN 218 A 218 A ? -0.2 ILE 217 A 217 A ? -0.2 THR 220 A 220 A ? -2.5 ILE 221 A 221 A ? -0.2 
217 ILE 217 A 217 A ? TYR 213 A 213 A ? -2.9 GLN 218 A 218 A ? -0.2 ILE 221 A 221 A ? -2.4 SER 215 A 215 A ? -0.2 
218 GLN 218 A 218 A ? VAL 214 A 214 A ? -2.5 ASN 219 A 219 A ? -0.2 ALA 222 A 222 A ? -2.4 ILE 217 A 217 A ? -0.2 
219 ASN 219 A 219 A ? SER 215 A 215 A ? -2.5 VAL 214 A 214 A ? -0.2 ALA 223 A 223 A ? -1.7 GLN 218 A 218 A ? -0.2 
220 THR 220 A 220 A ? TRP 216 A 216 A ? -2.5 SER 215 A 215 A ? -0.2 ASN 224 A 224 A ? -0.5 GLN 218 A 218 A ? -0.2 
221 ILE 221 A 221 A ? ILE 217 A 217 A ? -2.4 TRP 216 A 216 A ? -0.2 ASN 224 A 224 A ? -1.3 ASN 219 A 219 A ? -0.2 
222 ALA 222 A 222 A ? GLN 218 A 218 A ? -2.4 ALA 223 A 223 A ? -0.3 ILE 221 A 221 A ? -0.2 THR 220 A 220 A ? -0.2 
223 ALA 223 A 223 A ? ASN 219 A 219 A ? -1.7 GLN 218 A 218 A ? -0.2 ALA 222 A 222 A ? -0.3 ILE 221 A 221 A ? -0.2 
224 ASN 224 A 224 A ? ILE 221 A 221 A ? -1.3 THR 220 A 220 A ? -0.5 ALA 222 A 222 A ? -0.2 ILE 221 A 221 A ? -0.2 
# 
loop_
_dssp_statistics_histogram.entry_id 
_dssp_statistics_histogram.type 
_dssp_statistics_histogram.1 
_dssp_statistics_histogram.2 
_dssp_statistics_histogram.3 
_dssp_statistics_histogram.4 
_dssp_statistics_histogram.5 
_dssp_statistics_histogram.6 
_dssp_statistics_histogram.7 
_dssp_statistics_histogram.8 
_dssp_statistics_histogram.9 
_dssp_statistics_histogram.10 
_dssp_statistics_histogram.11 
_dssp_statistics_histogram.12 
_dssp_statistics_histogram.13 
_dssp_statistics_histogram.14 
_dssp_statistics_histogram.15 
_dssp_statistics_histogram.16 
_dssp_statistics_histogram.17 
_dssp_statistics_histogram.18 
_dssp_statistics_histogram.19 
_dssp_statistics_histogram.20 
_dssp_statistics_histogram.21 
_dssp_statistics_histogram.22 
_dssp_statistics_histogram.23 
_dssp_statistics_histogram.24 
_dssp_statistics_histogram.25 
_dssp_statistics_histogram.26 
_dssp_statistics_histogram.27 
_dssp_statistics_histogram.28 
_dssp_statistics_histogram.29 
_dssp_statistics_histogram.30 
prss1_Xenopus_tropicalis_GeneID=548509 residues_per_alpha_helix        0 0 0 0 0 0 1 0 0 1 0 0 0 0 0 0 0 0 0 0 0 0 0 0 0 0 0 0 0 0 
prss1_Xenopus_tropicalis_GeneID=548509 parallel_bridges_per_ladder     0 0 0 0 0 0 0 0 0 0 0 0 0 0 0 0 0 0 0 0 0 0 0 0 0 0 0 0 0 0 
prss1_Xenopus_tropicalis_GeneID=548509 antiparallel_bridges_per_ladder 4 3 1 6 2 1 0 0 0 0 0 0 0 0 0 0 0 0 0 0 0 0 0 0 0 0 0 0 0 0 
prss1_Xenopus_tropicalis_GeneID=548509 ladders_per_sheet               1 0 0 0 0 1 1 0 0 0 0 0 0 0 0 0 0 0 0 0 0 0 0 0 0 0 0 0 0 0 
# 
loop_
_dssp_statistics_hbond.entry_id 
_dssp_statistics_hbond.type 
_dssp_statistics_hbond.count 
_dssp_statistics_hbond.count_per_100 
prss1_Xenopus_tropicalis_GeneID=548509 O(I)-->H-N(J)          142 63.4 
prss1_Xenopus_tropicalis_GeneID=548509 'PARALLEL BRIDGES'     0   0.0  
prss1_Xenopus_tropicalis_GeneID=548509 'ANTIPARALLEL BRIDGES' 72  32.1 
prss1_Xenopus_tropicalis_GeneID=548509 O(I)-->H-N(I-5)        2   0.9  
prss1_Xenopus_tropicalis_GeneID=548509 O(I)-->H-N(I-4)        1   0.4  
prss1_Xenopus_tropicalis_GeneID=548509 O(I)-->H-N(I-3)        4   1.8  
prss1_Xenopus_tropicalis_GeneID=548509 O(I)-->H-N(I-2)        1   0.4  
prss1_Xenopus_tropicalis_GeneID=548509 O(I)-->H-N(I-1)        0   0.0  
prss1_Xenopus_tropicalis_GeneID=548509 O(I)-->H-N(I+0)        0   0.0  
prss1_Xenopus_tropicalis_GeneID=548509 O(I)-->H-N(I+1)        0   0.0  
prss1_Xenopus_tropicalis_GeneID=548509 O(I)-->H-N(I+2)        20  8.9  
prss1_Xenopus_tropicalis_GeneID=548509 O(I)-->H-N(I+3)        20  8.9  
prss1_Xenopus_tropicalis_GeneID=548509 O(I)-->H-N(I+4)        15  6.7  
prss1_Xenopus_tropicalis_GeneID=548509 O(I)-->H-N(I+5)        1   0.4  
# 
_dssp_statistics.entry_id                       prss1_Xenopus_tropicalis_GeneID=548509 
_dssp_statistics.nr_of_residues                 224 
_dssp_statistics.nr_of_chains                   1 
_dssp_statistics.nr_of_ss_bridges_total         0 
_dssp_statistics.nr_of_ss_bridges_intra_chain   0 
_dssp_statistics.nr_of_ss_bridges_inter_chain   0 
# 
loop_
_chem_comp.id 
_chem_comp.type 
_chem_comp.mon_nstd_flag 
_chem_comp.name 
_chem_comp.formula 
_chem_comp.formula_weight 
ALA 'L-PEPTIDE LINKING' y ALANINE         'C3 H7 N O2'     89.093 
ARG 'L-PEPTIDE LINKING' y ARGININE        'C6 H15 N4 O2'  175.209 
ASN 'L-PEPTIDE LINKING' y ASPARAGINE      'C4 H8 N2 O3'   132.118 
ASP 'L-PEPTIDE LINKING' y 'ASPARTIC ACID' 'C4 H7 N O4'    133.103 
CYS 'L-PEPTIDE LINKING' y CYSTEINE        'C3 H7 N O2 S'  121.158 
GLN 'L-PEPTIDE LINKING' y GLUTAMINE       'C5 H10 N2 O3'  146.144 
GLU 'L-PEPTIDE LINKING' y 'GLUTAMIC ACID' 'C5 H9 N O4'    147.129 
GLY 'PEPTIDE LINKING'   y GLYCINE         'C2 H5 N O2'     75.067 
HIS 'L-PEPTIDE LINKING' y HISTIDINE       'C6 H10 N3 O2'  156.162 
ILE 'L-PEPTIDE LINKING' y ISOLEUCINE      'C6 H13 N O2'   131.173 
LEU 'L-PEPTIDE LINKING' y LEUCINE         'C6 H13 N O2'   131.173 
LYS 'L-PEPTIDE LINKING' y LYSINE          'C6 H15 N2 O2'  147.195 
MET 'L-PEPTIDE LINKING' y METHIONINE      'C5 H11 N O2 S' 149.211 
PHE 'L-PEPTIDE LINKING' y PHENYLALANINE   'C9 H11 N O2'   165.189 
PRO 'L-PEPTIDE LINKING' y PROLINE         'C5 H9 N O2'     115.13 
SER 'L-PEPTIDE LINKING' y SERINE          'C3 H7 N O3'    105.093 
THR 'L-PEPTIDE LINKING' y THREONINE       'C4 H9 N O3'    119.119 
TRP 'L-PEPTIDE LINKING' y TRYPTOPHAN      'C11 H12 N2 O2' 204.225 
TYR 'L-PEPTIDE LINKING' y TYROSINE        'C9 H11 N O3'   181.189 
VAL 'L-PEPTIDE LINKING' y VALINE          'C5 H11 N O2'   117.146 
# 
loop_
_atom_type.symbol 
N 
C 
O 
S 
# 
loop_
_entity_poly_seq.entity_id 
_entity_poly_seq.num 
_entity_poly_seq.mon_id 
_entity_poly_seq.hetero 
1   1 LYS n 
1   2 ILE n 
1   3 VAL n 
1   4 GLY n 
1   5 GLY n 
1   6 PHE n 
1   7 THR n 
1   8 CYS n 
1   9 THR n 
1  10 LYS n 
1  11 ASN n 
1  12 ALA n 
1  13 VAL n 
1  14 PRO n 
1  15 TYR n 
1  16 GLN n 
1  17 VAL n 
1  18 SER n 
1  19 LEU n 
1  20 ASN n 
1  21 ALA n 
1  22 GLY n 
1  23 TYR n 
1  24 HIS n 
1  25 PHE n 
1  26 CYS n 
1  27 GLY n 
1  28 GLY n 
1  29 SER n 
1  30 LEU n 
1  31 ILE n 
1  32 ASN n 
1  33 SER n 
1  34 GLN n 
1  35 TRP n 
1  36 VAL n 
1  37 VAL n 
1  38 SER n 
1  39 ALA n 
1  40 ALA n 
1  41 HIS n 
1  42 CYS n 
1  43 TYR n 
1  44 LYS n 
1  45 SER n 
1  46 ARG n 
1  47 ILE n 
1  48 GLN n 
1  49 VAL n 
1  50 ARG n 
1  51 LEU n 
1  52 GLY n 
1  53 GLU n 
1  54 HIS n 
1  55 ASN n 
1  56 ILE n 
1  57 ALA n 
1  58 VAL n 
1  59 ASN n 
1  60 GLU n 
1  61 GLY n 
1  62 THR n 
1  63 GLU n 
1  64 GLN n 
1  65 PHE n 
1  66 ILE n 
1  67 GLU n 
1  68 SER n 
1  69 GLN n 
1  70 LYS n 
1  71 VAL n 
1  72 ILE n 
1  73 LYS n 
1  74 HIS n 
1  75 PRO n 
1  76 SER n 
1  77 TYR n 
1  78 ASN n 
1  79 SER n 
1  80 ARG n 
1  81 ASN n 
1  82 LEU n 
1  83 ASP n 
1  84 ASN n 
1  85 ASP n 
1  86 ILE n 
1  87 MET n 
1  88 LEU n 
1  89 ILE n 
1  90 LYS n 
1  91 LEU n 
1  92 SER n 
1  93 THR n 
1  94 THR n 
1  95 ALA n 
1  96 ARG n 
1  97 LEU n 
1  98 SER n 
1  99 SER n 
1 100 ASN n 
1 101 ILE n 
1 102 GLN n 
1 103 SER n 
1 104 VAL n 
1 105 PRO n 
1 106 LEU n 
1 107 PRO n 
1 108 SER n 
1 109 ALA n 
1 110 CYS n 
1 111 ALA n 
1 112 SER n 
1 113 ALA n 
1 114 GLY n 
1 115 THR n 
1 116 ASN n 
1 117 CYS n 
1 118 LEU n 
1 119 ILE n 
1 120 SER n 
1 121 GLY n 
1 122 TRP n 
1 123 GLY n 
1 124 ASN n 
1 125 THR n 
1 126 LEU n 
1 127 SER n 
1 128 SER n 
1 129 GLY n 
1 130 THR n 
1 131 ASN n 
1 132 TYR n 
1 133 PRO n 
1 134 ASP n 
1 135 LEU n 
1 136 LEU n 
1 137 GLN n 
1 138 CYS n 
1 139 LEU n 
1 140 ASN n 
1 141 ALA n 
1 142 PRO n 
1 143 ILE n 
1 144 LEU n 
1 145 THR n 
1 146 ALA n 
1 147 SER n 
1 148 GLU n 
1 149 CYS n 
1 150 SER n 
1 151 ASN n 
1 152 SER n 
1 153 TYR n 
1 154 PRO n 
1 155 GLY n 
1 156 GLU n 
1 157 ILE n 
1 158 THR n 
1 159 ASN n 
1 160 ASN n 
1 161 MET n 
1 162 PHE n 
1 163 CYS n 
1 164 ALA n 
1 165 GLY n 
1 166 PHE n 
1 167 LEU n 
1 168 ALA n 
1 169 GLY n 
1 170 GLY n 
1 171 LYS n 
1 172 ASP n 
1 173 SER n 
1 174 CYS n 
1 175 GLN n 
1 176 GLY n 
1 177 ASP n 
1 178 SER n 
1 179 GLY n 
1 180 GLY n 
1 181 PRO n 
1 182 VAL n 
1 183 VAL n 
1 184 CYS n 
1 185 ASN n 
1 186 GLY n 
1 187 GLN n 
1 188 LEU n 
1 189 GLN n 
1 190 GLY n 
1 191 VAL n 
1 192 VAL n 
1 193 SER n 
1 194 TRP n 
1 195 GLY n 
1 196 TYR n 
1 197 GLY n 
1 198 CYS n 
1 199 ALA n 
1 200 GLN n 
1 201 ARG n 
1 202 ASN n 
1 203 TYR n 
1 204 PRO n 
1 205 GLY n 
1 206 VAL n 
1 207 TYR n 
1 208 THR n 
1 209 LYS n 
1 210 VAL n 
1 211 CYS n 
1 212 ASN n 
1 213 TYR n 
1 214 VAL n 
1 215 SER n 
1 216 TRP n 
1 217 ILE n 
1 218 GLN n 
1 219 ASN n 
1 220 THR n 
1 221 ILE n 
1 222 ALA n 
1 223 ALA n 
1 224 ASN n 
# 
loop_
_pdbx_poly_seq_scheme.asym_id 
_pdbx_poly_seq_scheme.entity_id 
_pdbx_poly_seq_scheme.seq_id 
_pdbx_poly_seq_scheme.mon_id 
_pdbx_poly_seq_scheme.ndb_seq_num 
_pdbx_poly_seq_scheme.pdb_seq_num 
_pdbx_poly_seq_scheme.auth_seq_num 
_pdbx_poly_seq_scheme.pdb_mon_id 
_pdbx_poly_seq_scheme.auth_mon_id 
_pdbx_poly_seq_scheme.pdb_strand_id 
_pdbx_poly_seq_scheme.pdb_ins_code 
_pdbx_poly_seq_scheme.hetero 
A 1   1 LYS   1 1   1   LYS LYS A ? n 
A 1   2 ILE   2 2   2   ILE ILE A ? n 
A 1   3 VAL   3 3   3   VAL VAL A ? n 
A 1   4 GLY   4 4   4   GLY GLY A ? n 
A 1   5 GLY   5 5   5   GLY GLY A ? n 
A 1   6 PHE   6 6   6   PHE PHE A ? n 
A 1   7 THR   7 7   7   THR THR A ? n 
A 1   8 CYS   8 8   8   CYS CYS A ? n 
A 1   9 THR   9 9   9   THR THR A ? n 
A 1  10 LYS  10 10  10  LYS LYS A ? n 
A 1  11 ASN  11 11  11  ASN ASN A ? n 
A 1  12 ALA  12 12  12  ALA ALA A ? n 
A 1  13 VAL  13 13  13  VAL VAL A ? n 
A 1  14 PRO  14 14  14  PRO PRO A ? n 
A 1  15 TYR  15 15  15  TYR TYR A ? n 
A 1  16 GLN  16 16  16  GLN GLN A ? n 
A 1  17 VAL  17 17  17  VAL VAL A ? n 
A 1  18 SER  18 18  18  SER SER A ? n 
A 1  19 LEU  19 19  19  LEU LEU A ? n 
A 1  20 ASN  20 20  20  ASN ASN A ? n 
A 1  21 ALA  21 21  21  ALA ALA A ? n 
A 1  22 GLY  22 22  22  GLY GLY A ? n 
A 1  23 TYR  23 23  23  TYR TYR A ? n 
A 1  24 HIS  24 24  24  HIS HIS A ? n 
A 1  25 PHE  25 25  25  PHE PHE A ? n 
A 1  26 CYS  26 26  26  CYS CYS A ? n 
A 1  27 GLY  27 27  27  GLY GLY A ? n 
A 1  28 GLY  28 28  28  GLY GLY A ? n 
A 1  29 SER  29 29  29  SER SER A ? n 
A 1  30 LEU  30 30  30  LEU LEU A ? n 
A 1  31 ILE  31 31  31  ILE ILE A ? n 
A 1  32 ASN  32 32  32  ASN ASN A ? n 
A 1  33 SER  33 33  33  SER SER A ? n 
A 1  34 GLN  34 34  34  GLN GLN A ? n 
A 1  35 TRP  35 35  35  TRP TRP A ? n 
A 1  36 VAL  36 36  36  VAL VAL A ? n 
A 1  37 VAL  37 37  37  VAL VAL A ? n 
A 1  38 SER  38 38  38  SER SER A ? n 
A 1  39 ALA  39 39  39  ALA ALA A ? n 
A 1  40 ALA  40 40  40  ALA ALA A ? n 
A 1  41 HIS  41 41  41  HIS HIS A ? n 
A 1  42 CYS  42 42  42  CYS CYS A ? n 
A 1  43 TYR  43 43  43  TYR TYR A ? n 
A 1  44 LYS  44 44  44  LYS LYS A ? n 
A 1  45 SER  45 45  45  SER SER A ? n 
A 1  46 ARG  46 46  46  ARG ARG A ? n 
A 1  47 ILE  47 47  47  ILE ILE A ? n 
A 1  48 GLN  48 48  48  GLN GLN A ? n 
A 1  49 VAL  49 49  49  VAL VAL A ? n 
A 1  50 ARG  50 50  50  ARG ARG A ? n 
A 1  51 LEU  51 51  51  LEU LEU A ? n 
A 1  52 GLY  52 52  52  GLY GLY A ? n 
A 1  53 GLU  53 53  53  GLU GLU A ? n 
A 1  54 HIS  54 54  54  HIS HIS A ? n 
A 1  55 ASN  55 55  55  ASN ASN A ? n 
A 1  56 ILE  56 56  56  ILE ILE A ? n 
A 1  57 ALA  57 57  57  ALA ALA A ? n 
A 1  58 VAL  58 58  58  VAL VAL A ? n 
A 1  59 ASN  59 59  59  ASN ASN A ? n 
A 1  60 GLU  60 60  60  GLU GLU A ? n 
A 1  61 GLY  61 61  61  GLY GLY A ? n 
A 1  62 THR  62 62  62  THR THR A ? n 
A 1  63 GLU  63 63  63  GLU GLU A ? n 
A 1  64 GLN  64 64  64  GLN GLN A ? n 
A 1  65 PHE  65 65  65  PHE PHE A ? n 
A 1  66 ILE  66 66  66  ILE ILE A ? n 
A 1  67 GLU  67 67  67  GLU GLU A ? n 
A 1  68 SER  68 68  68  SER SER A ? n 
A 1  69 GLN  69 69  69  GLN GLN A ? n 
A 1  70 LYS  70 70  70  LYS LYS A ? n 
A 1  71 VAL  71 71  71  VAL VAL A ? n 
A 1  72 ILE  72 72  72  ILE ILE A ? n 
A 1  73 LYS  73 73  73  LYS LYS A ? n 
A 1  74 HIS  74 74  74  HIS HIS A ? n 
A 1  75 PRO  75 75  75  PRO PRO A ? n 
A 1  76 SER  76 76  76  SER SER A ? n 
A 1  77 TYR  77 77  77  TYR TYR A ? n 
A 1  78 ASN  78 78  78  ASN ASN A ? n 
A 1  79 SER  79 79  79  SER SER A ? n 
A 1  80 ARG  80 80  80  ARG ARG A ? n 
A 1  81 ASN  81 81  81  ASN ASN A ? n 
A 1  82 LEU  82 82  82  LEU LEU A ? n 
A 1  83 ASP  83 83  83  ASP ASP A ? n 
A 1  84 ASN  84 84  84  ASN ASN A ? n 
A 1  85 ASP  85 85  85  ASP ASP A ? n 
A 1  86 ILE  86 86  86  ILE ILE A ? n 
A 1  87 MET  87 87  87  MET MET A ? n 
A 1  88 LEU  88 88  88  LEU LEU A ? n 
A 1  89 ILE  89 89  89  ILE ILE A ? n 
A 1  90 LYS  90 90  90  LYS LYS A ? n 
A 1  91 LEU  91 91  91  LEU LEU A ? n 
A 1  92 SER  92 92  92  SER SER A ? n 
A 1  93 THR  93 93  93  THR THR A ? n 
A 1  94 THR  94 94  94  THR THR A ? n 
A 1  95 ALA  95 95  95  ALA ALA A ? n 
A 1  96 ARG  96 96  96  ARG ARG A ? n 
A 1  97 LEU  97 97  97  LEU LEU A ? n 
A 1  98 SER  98 98  98  SER SER A ? n 
A 1  99 SER  99 99  99  SER SER A ? n 
A 1 100 ASN 100 100 100 ASN ASN A ? n 
A 1 101 ILE 101 101 101 ILE ILE A ? n 
A 1 102 GLN 102 102 102 GLN GLN A ? n 
A 1 103 SER 103 103 103 SER SER A ? n 
A 1 104 VAL 104 104 104 VAL VAL A ? n 
A 1 105 PRO 105 105 105 PRO PRO A ? n 
A 1 106 LEU 106 106 106 LEU LEU A ? n 
A 1 107 PRO 107 107 107 PRO PRO A ? n 
A 1 108 SER 108 108 108 SER SER A ? n 
A 1 109 ALA 109 109 109 ALA ALA A ? n 
A 1 110 CYS 110 110 110 CYS CYS A ? n 
A 1 111 ALA 111 111 111 ALA ALA A ? n 
A 1 112 SER 112 112 112 SER SER A ? n 
A 1 113 ALA 113 113 113 ALA ALA A ? n 
A 1 114 GLY 114 114 114 GLY GLY A ? n 
A 1 115 THR 115 115 115 THR THR A ? n 
A 1 116 ASN 116 116 116 ASN ASN A ? n 
A 1 117 CYS 117 117 117 CYS CYS A ? n 
A 1 118 LEU 118 118 118 LEU LEU A ? n 
A 1 119 ILE 119 119 119 ILE ILE A ? n 
A 1 120 SER 120 120 120 SER SER A ? n 
A 1 121 GLY 121 121 121 GLY GLY A ? n 
A 1 122 TRP 122 122 122 TRP TRP A ? n 
A 1 123 GLY 123 123 123 GLY GLY A ? n 
A 1 124 ASN 124 124 124 ASN ASN A ? n 
A 1 125 THR 125 125 125 THR THR A ? n 
A 1 126 LEU 126 126 126 LEU LEU A ? n 
A 1 127 SER 127 127 127 SER SER A ? n 
A 1 128 SER 128 128 128 SER SER A ? n 
A 1 129 GLY 129 129 129 GLY GLY A ? n 
A 1 130 THR 130 130 130 THR THR A ? n 
A 1 131 ASN 131 131 131 ASN ASN A ? n 
A 1 132 TYR 132 132 132 TYR TYR A ? n 
A 1 133 PRO 133 133 133 PRO PRO A ? n 
A 1 134 ASP 134 134 134 ASP ASP A ? n 
A 1 135 LEU 135 135 135 LEU LEU A ? n 
A 1 136 LEU 136 136 136 LEU LEU A ? n 
A 1 137 GLN 137 137 137 GLN GLN A ? n 
A 1 138 CYS 138 138 138 CYS CYS A ? n 
A 1 139 LEU 139 139 139 LEU LEU A ? n 
A 1 140 ASN 140 140 140 ASN ASN A ? n 
A 1 141 ALA 141 141 141 ALA ALA A ? n 
A 1 142 PRO 142 142 142 PRO PRO A ? n 
A 1 143 ILE 143 143 143 ILE ILE A ? n 
A 1 144 LEU 144 144 144 LEU LEU A ? n 
A 1 145 THR 145 145 145 THR THR A ? n 
A 1 146 ALA 146 146 146 ALA ALA A ? n 
A 1 147 SER 147 147 147 SER SER A ? n 
A 1 148 GLU 148 148 148 GLU GLU A ? n 
A 1 149 CYS 149 149 149 CYS CYS A ? n 
A 1 150 SER 150 150 150 SER SER A ? n 
A 1 151 ASN 151 151 151 ASN ASN A ? n 
A 1 152 SER 152 152 152 SER SER A ? n 
A 1 153 TYR 153 153 153 TYR TYR A ? n 
A 1 154 PRO 154 154 154 PRO PRO A ? n 
A 1 155 GLY 155 155 155 GLY GLY A ? n 
A 1 156 GLU 156 156 156 GLU GLU A ? n 
A 1 157 ILE 157 157 157 ILE ILE A ? n 
A 1 158 THR 158 158 158 THR THR A ? n 
A 1 159 ASN 159 159 159 ASN ASN A ? n 
A 1 160 ASN 160 160 160 ASN ASN A ? n 
A 1 161 MET 161 161 161 MET MET A ? n 
A 1 162 PHE 162 162 162 PHE PHE A ? n 
A 1 163 CYS 163 163 163 CYS CYS A ? n 
A 1 164 ALA 164 164 164 ALA ALA A ? n 
A 1 165 GLY 165 165 165 GLY GLY A ? n 
A 1 166 PHE 166 166 166 PHE PHE A ? n 
A 1 167 LEU 167 167 167 LEU LEU A ? n 
A 1 168 ALA 168 168 168 ALA ALA A ? n 
A 1 169 GLY 169 169 169 GLY GLY A ? n 
A 1 170 GLY 170 170 170 GLY GLY A ? n 
A 1 171 LYS 171 171 171 LYS LYS A ? n 
A 1 172 ASP 172 172 172 ASP ASP A ? n 
A 1 173 SER 173 173 173 SER SER A ? n 
A 1 174 CYS 174 174 174 CYS CYS A ? n 
A 1 175 GLN 175 175 175 GLN GLN A ? n 
A 1 176 GLY 176 176 176 GLY GLY A ? n 
A 1 177 ASP 177 177 177 ASP ASP A ? n 
A 1 178 SER 178 178 178 SER SER A ? n 
A 1 179 GLY 179 179 179 GLY GLY A ? n 
A 1 180 GLY 180 180 180 GLY GLY A ? n 
A 1 181 PRO 181 181 181 PRO PRO A ? n 
A 1 182 VAL 182 182 182 VAL VAL A ? n 
A 1 183 VAL 183 183 183 VAL VAL A ? n 
A 1 184 CYS 184 184 184 CYS CYS A ? n 
A 1 185 ASN 185 185 185 ASN ASN A ? n 
A 1 186 GLY 186 186 186 GLY GLY A ? n 
A 1 187 GLN 187 187 187 GLN GLN A ? n 
A 1 188 LEU 188 188 188 LEU LEU A ? n 
A 1 189 GLN 189 189 189 GLN GLN A ? n 
A 1 190 GLY 190 190 190 GLY GLY A ? n 
A 1 191 VAL 191 191 191 VAL VAL A ? n 
A 1 192 VAL 192 192 192 VAL VAL A ? n 
A 1 193 SER 193 193 193 SER SER A ? n 
A 1 194 TRP 194 194 194 TRP TRP A ? n 
A 1 195 GLY 195 195 195 GLY GLY A ? n 
A 1 196 TYR 196 196 196 TYR TYR A ? n 
A 1 197 GLY 197 197 197 GLY GLY A ? n 
A 1 198 CYS 198 198 198 CYS CYS A ? n 
A 1 199 ALA 199 199 199 ALA ALA A ? n 
A 1 200 GLN 200 200 200 GLN GLN A ? n 
A 1 201 ARG 201 201 201 ARG ARG A ? n 
A 1 202 ASN 202 202 202 ASN ASN A ? n 
A 1 203 TYR 203 203 203 TYR TYR A ? n 
A 1 204 PRO 204 204 204 PRO PRO A ? n 
A 1 205 GLY 205 205 205 GLY GLY A ? n 
A 1 206 VAL 206 206 206 VAL VAL A ? n 
A 1 207 TYR 207 207 207 TYR TYR A ? n 
A 1 208 THR 208 208 208 THR THR A ? n 
A 1 209 LYS 209 209 209 LYS LYS A ? n 
A 1 210 VAL 210 210 210 VAL VAL A ? n 
A 1 211 CYS 211 211 211 CYS CYS A ? n 
A 1 212 ASN 212 212 212 ASN ASN A ? n 
A 1 213 TYR 213 213 213 TYR TYR A ? n 
A 1 214 VAL 214 214 214 VAL VAL A ? n 
A 1 215 SER 215 215 215 SER SER A ? n 
A 1 216 TRP 216 216 216 TRP TRP A ? n 
A 1 217 ILE 217 217 217 ILE ILE A ? n 
A 1 218 GLN 218 218 218 GLN GLN A ? n 
A 1 219 ASN 219 219 219 ASN ASN A ? n 
A 1 220 THR 220 220 220 THR THR A ? n 
A 1 221 ILE 221 221 221 ILE ILE A ? n 
A 1 222 ALA 222 222 222 ALA ALA A ? n 
A 1 223 ALA 223 223 223 ALA ALA A ? n 
A 1 224 ASN 224 224 224 ASN ASN A ? n 
# 
loop_
_atom_site.group_PDB 
_atom_site.id 
_atom_site.type_symbol 
_atom_site.label_atom_id 
_atom_site.label_alt_id 
_atom_site.label_comp_id 
_atom_site.label_asym_id 
_atom_site.label_entity_id 
_atom_site.label_seq_id 
_atom_site.pdbx_PDB_ins_code 
_atom_site.Cartn_x 
_atom_site.Cartn_y 
_atom_site.Cartn_z 
_atom_site.occupancy 
_atom_site.B_iso_or_equiv 
_atom_site.pdbx_formal_charge 
_atom_site.auth_seq_id 
_atom_site.auth_comp_id 
_atom_site.auth_asym_id 
_atom_site.auth_atom_id 
_atom_site.pdbx_PDB_model_num 
ATOM 1    N N   ? LYS A 1   1 ?   2.768   8.393  -5.741 1.000 64.170 ? 1   LYS A N   1 
ATOM 2    C CA  ? LYS A 1   1 ?   3.471   8.694  -6.985 1.000 64.170 ? 1   LYS A CA  1 
ATOM 3    C C   ? LYS A 1   1 ?   3.491   7.482  -7.912 1.000 64.170 ? 1   LYS A C   1 
ATOM 4    C CB  ? LYS A 1   1 ?   4.901   9.155  -6.696 1.000 64.170 ? 1   LYS A CB  1 
ATOM 5    O O   ? LYS A 1   1 ?   3.947   6.404  -7.524 1.000 64.170 ? 1   LYS A O   1 
ATOM 6    C CG  ? LYS A 1   1 ?   5.679   9.572  -7.935 1.000 64.170 ? 1   LYS A CG  1 
ATOM 7    C CD  ? LYS A 1   1 ?   7.101   9.992  -7.587 1.000 64.170 ? 1   LYS A CD  1 
ATOM 8    C CE  ? LYS A 1   1 ?   7.925  10.272  -8.837 1.000 64.170 ? 1   LYS A CE  1 
ATOM 9    N NZ  ? LYS A 1   1 ?   9.329  10.655  -8.501 1.000 64.170 ? 1   LYS A NZ  1 
ATOM 10   N N   ? ILE A 1   2 ?   2.976   7.630  -9.025 1.000 87.840 ? 2   ILE A N   1 
ATOM 11   C CA  ? ILE A 1   2 ?   3.199   6.633 -10.067 1.000 87.840 ? 2   ILE A CA  1 
ATOM 12   C C   ? ILE A 1   2 ?   3.952   7.267 -11.235 1.000 87.840 ? 2   ILE A C   1 
ATOM 13   C CB  ? ILE A 1   2 ?   1.868   6.020 -10.556 1.000 87.840 ? 2   ILE A CB  1 
ATOM 14   O O   ? ILE A 1   2 ?   3.413   8.127 -11.935 1.000 87.840 ? 2   ILE A O   1 
ATOM 15   C CG1 ? ILE A 1   2 ?   1.108   5.389  -9.384 1.000 87.840 ? 2   ILE A CG1 1 
ATOM 16   C CG2 ? ILE A 1   2 ?   2.122   4.991 -11.662 1.000 87.840 ? 2   ILE A CG2 1 
ATOM 17   C CD1 ? ILE A 1   2 ?   1.811   4.189  -8.765 1.000 87.840 ? 2   ILE A CD1 1 
ATOM 18   N N   ? VAL A 1   3 ?   5.243   7.138 -11.368 1.000 91.340 ? 3   VAL A N   1 
ATOM 19   C CA  ? VAL A 1   3 ?   6.073   7.588 -12.482 1.000 91.340 ? 3   VAL A CA  1 
ATOM 20   C C   ? VAL A 1   3 ?   5.894   6.649 -13.672 1.000 91.340 ? 3   VAL A C   1 
ATOM 21   C CB  ? VAL A 1   3 ?   7.564   7.666 -12.084 1.000 91.340 ? 3   VAL A CB  1 
ATOM 22   O O   ? VAL A 1   3 ?   6.001   5.428 -13.529 1.000 91.340 ? 3   VAL A O   1 
ATOM 23   C CG1 ? VAL A 1   3 ?   8.414   8.131 -13.265 1.000 91.340 ? 3   VAL A CG1 1 
ATOM 24   C CG2 ? VAL A 1   3 ?   7.748   8.599 -10.888 1.000 91.340 ? 3   VAL A CG2 1 
ATOM 25   N N   ? GLY A 1   4 ?   5.643   7.362 -14.873 1.000 91.190 ? 4   GLY A N   1 
ATOM 26   C CA  ? GLY A 1   4 ?   5.512   6.551 -16.073 1.000 91.190 ? 4   GLY A CA  1 
ATOM 27   C C   ? GLY A 1   4 ?   4.208   5.778 -16.130 1.000 91.190 ? 4   GLY A C   1 
ATOM 28   O O   ? GLY A 1   4 ?   4.082   4.819 -16.895 1.000 91.190 ? 4   GLY A O   1 
ATOM 29   N N   ? GLY A 1   5 ?   3.152   6.163 -15.201 1.000 93.860 ? 5   GLY A N   1 
ATOM 30   C CA  ? GLY A 1   5 ?   1.834   5.551 -15.171 1.000 93.860 ? 5   GLY A CA  1 
ATOM 31   C C   ? GLY A 1   5 ?   0.792   6.339 -15.942 1.000 93.860 ? 5   GLY A C   1 
ATOM 32   O O   ? GLY A 1   5 ?   1.129   7.094 -16.856 1.000 93.860 ? 5   GLY A O   1 
ATOM 33   N N   ? PHE A 1   6 ?  -0.426   6.067 -15.679 1.000 95.500 ? 6   PHE A N   1 
ATOM 34   C CA  ? PHE A 1   6 ?  -1.564   6.708 -16.328 1.000 95.500 ? 6   PHE A CA  1 
ATOM 35   C C   ? PHE A 1   6 ?  -2.647   7.047 -15.311 1.000 95.500 ? 6   PHE A C   1 
ATOM 36   C CB  ? PHE A 1   6 ?  -2.137   5.805 -17.425 1.000 95.500 ? 6   PHE A CB  1 
ATOM 37   O O   ? PHE A 1   6 ?  -2.648   6.518 -14.198 1.000 95.500 ? 6   PHE A O   1 
ATOM 38   C CG  ? PHE A 1   6 ?  -2.594   4.460 -16.927 1.000 95.500 ? 6   PHE A CG  1 
ATOM 39   C CD1 ? PHE A 1   6 ?  -1.710   3.389 -16.868 1.000 95.500 ? 6   PHE A CD1 1 
ATOM 40   C CD2 ? PHE A 1   6 ?  -3.907   4.267 -16.519 1.000 95.500 ? 6   PHE A CD2 1 
ATOM 41   C CE1 ? PHE A 1   6 ?  -2.130   2.143 -16.407 1.000 95.500 ? 6   PHE A CE1 1 
ATOM 42   C CE2 ? PHE A 1   6 ?  -4.334   3.025 -16.058 1.000 95.500 ? 6   PHE A CE2 1 
ATOM 43   C CZ  ? PHE A 1   6 ?  -3.444   1.964 -16.004 1.000 95.500 ? 6   PHE A CZ  1 
ATOM 44   N N   ? THR A 1   7 ?  -3.483   8.078 -15.689 1.000 96.400 ? 7   THR A N   1 
ATOM 45   C CA  ? THR A 1   7 ?  -4.652   8.340 -14.857 1.000 96.400 ? 7   THR A CA  1 
ATOM 46   C C   ? THR A 1   7 ?  -5.613   7.154 -14.884 1.000 96.400 ? 7   THR A C   1 
ATOM 47   C CB  ? THR A 1   7 ?  -5.390   9.612 -15.314 1.000 96.400 ? 7   THR A CB  1 
ATOM 48   O O   ? THR A 1   7 ?  -6.022   6.705 -15.957 1.000 96.400 ? 7   THR A O   1 
ATOM 49   C CG2 ? THR A 1   7 ?  -6.622   9.873 -14.453 1.000 96.400 ? 7   THR A CG2 1 
ATOM 50   O OG1 ? THR A 1   7 ?  -4.504  10.733 -15.213 1.000 96.400 ? 7   THR A OG1 1 
ATOM 51   N N   ? CYS A 1   8 ?  -5.957   6.638 -13.716 1.000 95.300 ? 8   CYS A N   1 
ATOM 52   C CA  ? CYS A 1   8 ?  -6.894   5.527 -13.604 1.000 95.300 ? 8   CYS A CA  1 
ATOM 53   C C   ? CYS A 1   8 ?  -8.278   5.927 -14.102 1.000 95.300 ? 8   CYS A C   1 
ATOM 54   C CB  ? CYS A 1   8 ?  -6.983   5.045 -12.156 1.000 95.300 ? 8   CYS A CB  1 
ATOM 55   O O   ? CYS A 1   8 ?  -8.694   7.075 -13.934 1.000 95.300 ? 8   CYS A O   1 
ATOM 56   S SG  ? CYS A 1   8 ?  -5.446   4.334 -11.529 1.000 95.300 ? 8   CYS A SG  1 
ATOM 57   N N   ? THR A 1   9 ?  -8.869   4.940 -14.745 1.000 94.850 ? 9   THR A N   1 
ATOM 58   C CA  ? THR A 1   9 ? -10.274   5.181 -15.050 1.000 94.850 ? 9   THR A CA  1 
ATOM 59   C C   ? THR A 1   9 ? -11.081   5.374 -13.769 1.000 94.850 ? 9   THR A C   1 
ATOM 60   C CB  ? THR A 1   9 ? -10.875   4.023 -15.868 1.000 94.850 ? 9   THR A CB  1 
ATOM 61   O O   ? THR A 1   9 ? -10.804   4.734 -12.753 1.000 94.850 ? 9   THR A O   1 
ATOM 62   C CG2 ? THR A 1   9 ? -12.324   4.312 -16.248 1.000 94.850 ? 9   THR A CG2 1 
ATOM 63   O OG1 ? THR A 1   9 ? -10.106   3.842 -17.064 1.000 94.850 ? 9   THR A OG1 1 
ATOM 64   N N   ? LYS A 1  10 ? -12.043   6.275 -13.836 1.000 93.470 ? 10  LYS A N   1 
ATOM 65   C CA  ? LYS A 1  10 ? -12.898   6.503 -12.675 1.000 93.470 ? 10  LYS A CA  1 
ATOM 66   C C   ? LYS A 1  10 ? -13.479   5.192 -12.154 1.000 93.470 ? 10  LYS A C   1 
ATOM 67   C CB  ? LYS A 1  10 ? -14.026   7.476 -13.021 1.000 93.470 ? 10  LYS A CB  1 
ATOM 68   O O   ? LYS A 1  10 ? -13.930   4.352 -12.936 1.000 93.470 ? 10  LYS A O   1 
ATOM 69   C CG  ? LYS A 1  10 ? -14.784   8.001 -11.811 1.000 93.470 ? 10  LYS A CG  1 
ATOM 70   C CD  ? LYS A 1  10 ? -15.785   9.080 -12.203 1.000 93.470 ? 10  LYS A CD  1 
ATOM 71   C CE  ? LYS A 1  10 ? -16.542   9.608 -10.993 1.000 93.470 ? 10  LYS A CE  1 
ATOM 72   N NZ  ? LYS A 1  10 ? -17.475  10.715 -11.362 1.000 93.470 ? 10  LYS A NZ  1 
ATOM 73   N N   ? ASN A 1  11 ? -13.365   4.913 -10.812 1.000 92.660 ? 11  ASN A N   1 
ATOM 74   C CA  ? ASN A 1  11 ? -13.941   3.786 -10.085 1.000 92.660 ? 11  ASN A CA  1 
ATOM 75   C C   ? ASN A 1  11 ? -13.217   2.482 -10.408 1.000 92.660 ? 11  ASN A C   1 
ATOM 76   C CB  ? ASN A 1  11 ? -15.434   3.655 -10.394 1.000 92.660 ? 11  ASN A CB  1 
ATOM 77   O O   ? ASN A 1  11 ? -13.693   1.401 -10.059 1.000 92.660 ? 11  ASN A O   1 
ATOM 78   C CG  ? ASN A 1  11 ? -16.227   4.876  -9.973 1.000 92.660 ? 11  ASN A CG  1 
ATOM 79   N ND2 ? ASN A 1  11 ? -17.256   5.210 -10.743 1.000 92.660 ? 11  ASN A ND2 1 
ATOM 80   O OD1 ? ASN A 1  11 ? -15.917   5.515  -8.964 1.000 92.660 ? 11  ASN A OD1 1 
ATOM 81   N N   ? ALA A 1  12 ? -12.116   2.499 -11.104 1.000 94.700 ? 12  ALA A N   1 
ATOM 82   C CA  ? ALA A 1  12 ? -11.327   1.330 -11.484 1.000 94.700 ? 12  ALA A CA  1 
ATOM 83   C C   ? ALA A 1  12 ? -10.642   0.712 -10.269 1.000 94.700 ? 12  ALA A C   1 
ATOM 84   C CB  ? ALA A 1  12 ? -10.291   1.709 -12.540 1.000 94.700 ? 12  ALA A CB  1 
ATOM 85   O O   ? ALA A 1  12 ? -10.287  -0.469 -10.283 1.000 94.700 ? 12  ALA A O   1 
ATOM 86   N N   ? VAL A 1  13 ? -10.451   1.423  -9.201 1.000 96.920 ? 13  VAL A N   1 
ATOM 87   C CA  ? VAL A 1  13 ?  -9.768   0.974  -7.992 1.000 96.920 ? 13  VAL A CA  1 
ATOM 88   C C   ? VAL A 1  13 ? -10.591   1.352  -6.763 1.000 96.920 ? 13  VAL A C   1 
ATOM 89   C CB  ? VAL A 1  13 ?  -8.347   1.574  -7.887 1.000 96.920 ? 13  VAL A CB  1 
ATOM 90   O O   ? VAL A 1  13 ? -10.193   2.221  -5.984 1.000 96.920 ? 13  VAL A O   1 
ATOM 91   C CG1 ? VAL A 1  13 ?  -7.522   0.827  -6.841 1.000 96.920 ? 13  VAL A CG1 1 
ATOM 92   C CG2 ? VAL A 1  13 ?  -7.652   1.538  -9.246 1.000 96.920 ? 13  VAL A CG2 1 
ATOM 93   N N   ? PRO A 1  14 ? -11.775   0.698  -6.559 1.000 97.410 ? 14  PRO A N   1 
ATOM 94   C CA  ? PRO A 1  14 ? -12.735   1.102  -5.529 1.000 97.410 ? 14  PRO A CA  1 
ATOM 95   C C   ? PRO A 1  14 ? -12.263   0.763  -4.117 1.000 97.410 ? 14  PRO A C   1 
ATOM 96   C CB  ? PRO A 1  14 ? -13.993   0.308  -5.890 1.000 97.410 ? 14  PRO A CB  1 
ATOM 97   O O   ? PRO A 1  14 ? -12.858   1.219  -3.137 1.000 97.410 ? 14  PRO A O   1 
ATOM 98   C CG  ? PRO A 1  14 ? -13.488  -0.914  -6.585 1.000 97.410 ? 14  PRO A CG  1 
ATOM 99   C CD  ? PRO A 1  14 ? -12.291  -0.534  -7.409 1.000 97.410 ? 14  PRO A CD  1 
ATOM 100  N N   ? TYR A 1  15 ? -11.086   0.002  -4.010 1.000 98.400 ? 15  TYR A N   1 
ATOM 101  C CA  ? TYR A 1  15 ? -10.522  -0.386  -2.722 1.000 98.400 ? 15  TYR A CA  1 
ATOM 102  C C   ? TYR A 1  15 ?  -9.471   0.618  -2.262 1.000 98.400 ? 15  TYR A C   1 
ATOM 103  C CB  ? TYR A 1  15 ?  -9.907  -1.786  -2.803 1.000 98.400 ? 15  TYR A CB  1 
ATOM 104  O O   ? TYR A 1  15 ?  -8.977   0.536  -1.135 1.000 98.400 ? 15  TYR A O   1 
ATOM 105  C CG  ? TYR A 1  15 ?  -9.036  -1.996  -4.018 1.000 98.400 ? 15  TYR A CG  1 
ATOM 106  C CD1 ? TYR A 1  15 ?  -9.507  -2.704  -5.123 1.000 98.400 ? 15  TYR A CD1 1 
ATOM 107  C CD2 ? TYR A 1  15 ?  -7.742  -1.490  -4.065 1.000 98.400 ? 15  TYR A CD2 1 
ATOM 108  C CE1 ? TYR A 1  15 ?  -8.707  -2.902  -6.244 1.000 98.400 ? 15  TYR A CE1 1 
ATOM 109  C CE2 ? TYR A 1  15 ?  -6.934  -1.682  -5.180 1.000 98.400 ? 15  TYR A CE2 1 
ATOM 110  O OH  ? TYR A 1  15 ?  -6.629  -2.581  -7.371 1.000 98.400 ? 15  TYR A OH  1 
ATOM 111  C CZ  ? TYR A 1  15 ?  -7.425  -2.387  -6.263 1.000 98.400 ? 15  TYR A CZ  1 
ATOM 112  N N   ? GLN A 1  16 ?  -8.963   1.490  -3.160 1.000 97.870 ? 16  GLN A N   1 
ATOM 113  C CA  ? GLN A 1  16 ?  -7.925   2.467  -2.852 1.000 97.870 ? 16  GLN A CA  1 
ATOM 114  C C   ? GLN A 1  16 ?  -8.409   3.475  -1.813 1.000 97.870 ? 16  GLN A C   1 
ATOM 115  C CB  ? GLN A 1  16 ?  -7.478   3.194  -4.121 1.000 97.870 ? 16  GLN A CB  1 
ATOM 116  O O   ? GLN A 1  16 ?  -9.492   4.047  -1.954 1.000 97.870 ? 16  GLN A O   1 
ATOM 117  C CG  ? GLN A 1  16 ?  -6.394   4.237  -3.883 1.000 97.870 ? 16  GLN A CG  1 
ATOM 118  C CD  ? GLN A 1  16 ?  -5.049   3.619  -3.548 1.000 97.870 ? 16  GLN A CD  1 
ATOM 119  N NE2 ? GLN A 1  16 ?  -4.044   4.463  -3.340 1.000 97.870 ? 16  GLN A NE2 1 
ATOM 120  O OE1 ? GLN A 1  16 ?  -4.914   2.394  -3.476 1.000 97.870 ? 16  GLN A OE1 1 
ATOM 121  N N   ? VAL A 1  17 ?  -7.550   3.714  -0.808 1.000 97.930 ? 17  VAL A N   1 
ATOM 122  C CA  ? VAL A 1  17 ?  -7.897   4.598   0.299 1.000 97.930 ? 17  VAL A CA  1 
ATOM 123  C C   ? VAL A 1  17 ?  -6.869   5.722   0.406 1.000 97.930 ? 17  VAL A C   1 
ATOM 124  C CB  ? VAL A 1  17 ?  -7.983   3.827   1.635 1.000 97.930 ? 17  VAL A CB  1 
ATOM 125  O O   ? VAL A 1  17 ?  -5.667   5.490   0.251 1.000 97.930 ? 17  VAL A O   1 
ATOM 126  C CG1 ? VAL A 1  17 ?  -8.178   4.791   2.804 1.000 97.930 ? 17  VAL A CG1 1 
ATOM 127  C CG2 ? VAL A 1  17 ?  -9.117   2.804   1.588 1.000 97.930 ? 17  VAL A CG2 1 
ATOM 128  N N   ? SER A 1  18 ?  -7.397   6.911   0.631 1.000 97.630 ? 18  SER A N   1 
ATOM 129  C CA  ? SER A 1  18 ?  -6.542   8.035   1.000 1.000 97.630 ? 18  SER A CA  1 
ATOM 130  C C   ? SER A 1  18 ?  -6.465   8.197   2.514 1.000 97.630 ? 18  SER A C   1 
ATOM 131  C CB  ? SER A 1  18 ?  -7.053   9.329   0.365 1.000 97.630 ? 18  SER A CB  1 
ATOM 132  O O   ? SER A 1  18 ?  -7.489   8.381   3.177 1.000 97.630 ? 18  SER A O   1 
ATOM 133  O OG  ? SER A 1  18 ?  -6.295  10.441   0.810 1.000 97.630 ? 18  SER A OG  1 
ATOM 134  N N   ? LEU A 1  19 ?  -5.260   8.074   3.026 1.000 97.880 ? 19  LEU A N   1 
ATOM 135  C CA  ? LEU A 1  19 ?  -5.049   8.407   4.431 1.000 97.880 ? 19  LEU A CA  1 
ATOM 136  C C   ? LEU A 1  19 ?  -4.770   9.896   4.600 1.000 97.880 ? 19  LEU A C   1 
ATOM 137  C CB  ? LEU A 1  19 ?  -3.890   7.590   5.007 1.000 97.880 ? 19  LEU A CB  1 
ATOM 138  O O   ? LEU A 1  19 ?  -3.838  10.430   3.995 1.000 97.880 ? 19  LEU A O   1 
ATOM 139  C CG  ? LEU A 1  19 ?  -3.987   6.071   4.852 1.000 97.880 ? 19  LEU A CG  1 
ATOM 140  C CD1 ? LEU A 1  19 ?  -2.867   5.386   5.628 1.000 97.880 ? 19  LEU A CD1 1 
ATOM 141  C CD2 ? LEU A 1  19 ?  -5.351   5.572   5.318 1.000 97.880 ? 19  LEU A CD2 1 
ATOM 142  N N   ? ASN A 1  20 ?  -5.575  10.479   5.490 1.000 96.810 ? 20  ASN A N   1 
ATOM 143  C CA  ? ASN A 1  20 ?  -5.599  11.936   5.561 1.000 96.810 ? 20  ASN A CA  1 
ATOM 144  C C   ? ASN A 1  20 ?  -5.451  12.429   6.998 1.000 96.810 ? 20  ASN A C   1 
ATOM 145  C CB  ? ASN A 1  20 ?  -6.887  12.483   4.942 1.000 96.810 ? 20  ASN A CB  1 
ATOM 146  O O   ? ASN A 1  20 ?  -6.064  11.879   7.914 1.000 96.810 ? 20  ASN A O   1 
ATOM 147  C CG  ? ASN A 1  20 ?  -6.825  13.976   4.687 1.000 96.810 ? 20  ASN A CG  1 
ATOM 148  N ND2 ? ASN A 1  20 ?  -6.679  14.355   3.423 1.000 96.810 ? 20  ASN A ND2 1 
ATOM 149  O OD1 ? ASN A 1  20 ?  -6.906  14.781   5.618 1.000 96.810 ? 20  ASN A OD1 1 
ATOM 150  N N   ? ALA A 1  21 ?  -4.581  13.465   7.248 1.000 95.070 ? 21  ALA A N   1 
ATOM 151  C CA  ? ALA A 1  21 ?  -4.431  14.194   8.505 1.000 95.070 ? 21  ALA A CA  1 
ATOM 152  C C   ? ALA A 1  21 ?  -4.497  15.701   8.275 1.000 95.070 ? 21  ALA A C   1 
ATOM 153  C CB  ? ALA A 1  21 ?  -3.117  13.819   9.184 1.000 95.070 ? 21  ALA A CB  1 
ATOM 154  O O   ? ALA A 1  21 ?  -3.729  16.460   8.872 1.000 95.070 ? 21  ALA A O   1 
ATOM 155  N N   ? GLY A 1  22 ?  -5.340  16.160   7.458 1.000 93.010 ? 22  GLY A N   1 
ATOM 156  C CA  ? GLY A 1  22 ?  -5.410  17.526   6.964 1.000 93.010 ? 22  GLY A CA  1 
ATOM 157  C C   ? GLY A 1  22 ?  -4.955  17.664   5.524 1.000 93.010 ? 22  GLY A C   1 
ATOM 158  O O   ? GLY A 1  22 ?  -5.278  18.649   4.857 1.000 93.010 ? 22  GLY A O   1 
ATOM 159  N N   ? TYR A 1  23 ?  -4.199  16.703   5.148 1.000 92.990 ? 23  TYR A N   1 
ATOM 160  C CA  ? TYR A 1  23 ?  -3.737  16.490   3.781 1.000 92.990 ? 23  TYR A CA  1 
ATOM 161  C C   ? TYR A 1  23 ?  -3.492  15.009   3.514 1.000 92.990 ? 23  TYR A C   1 
ATOM 162  C CB  ? TYR A 1  23 ?  -2.457  17.287   3.516 1.000 92.990 ? 23  TYR A CB  1 
ATOM 163  O O   ? TYR A 1  23 ?  -3.305  14.226   4.448 1.000 92.990 ? 23  TYR A O   1 
ATOM 164  C CG  ? TYR A 1  23 ?  -1.279  16.839   4.347 1.000 92.990 ? 23  TYR A CG  1 
ATOM 165  C CD1 ? TYR A 1  23 ?  -1.060  17.364   5.619 1.000 92.990 ? 23  TYR A CD1 1 
ATOM 166  C CD2 ? TYR A 1  23 ?  -0.384  15.891   3.863 1.000 92.990 ? 23  TYR A CD2 1 
ATOM 167  C CE1 ? TYR A 1  23 ?   0.025  16.955   6.388 1.000 92.990 ? 23  TYR A CE1 1 
ATOM 168  C CE2 ? TYR A 1  23 ?   0.704  15.475   4.623 1.000 92.990 ? 23  TYR A CE2 1 
ATOM 169  O OH  ? TYR A 1  23 ?   1.975  15.604   6.640 1.000 92.990 ? 23  TYR A OH  1 
ATOM 170  C CZ  ? TYR A 1  23 ?   0.900  16.012   5.883 1.000 92.990 ? 23  TYR A CZ  1 
ATOM 171  N N   ? HIS A 1  24 ?  -3.531  14.646   2.274 1.000 94.360 ? 24  HIS A N   1 
ATOM 172  C CA  ? HIS A 1  24 ?  -3.162  13.287   1.894 1.000 94.360 ? 24  HIS A CA  1 
ATOM 173  C C   ? HIS A 1  24 ?  -1.691  13.013   2.188 1.000 94.360 ? 24  HIS A C   1 
ATOM 174  C CB  ? HIS A 1  24 ?  -3.455  13.047   0.412 1.000 94.360 ? 24  HIS A CB  1 
ATOM 175  O O   ? HIS A 1  24 ?  -0.817  13.770   1.760 1.000 94.360 ? 24  HIS A O   1 
ATOM 176  C CG  ? HIS A 1  24 ?  -2.910  11.753  -0.106 1.000 94.360 ? 24  HIS A CG  1 
ATOM 177  C CD2 ? HIS A 1  24 ?  -1.736  11.463  -0.714 1.000 94.360 ? 24  HIS A CD2 1 
ATOM 178  N ND1 ? HIS A 1  24 ?  -3.606  10.567  -0.024 1.000 94.360 ? 24  HIS A ND1 1 
ATOM 179  C CE1 ? HIS A 1  24 ?  -2.881   9.600  -0.561 1.000 94.360 ? 24  HIS A CE1 1 
ATOM 180  N NE2 ? HIS A 1  24 ?  -1.742  10.118  -0.987 1.000 94.360 ? 24  HIS A NE2 1 
ATOM 181  N N   ? PHE A 1  25 ?  -1.450  11.895   2.883 1.000 94.960 ? 25  PHE A N   1 
ATOM 182  C CA  ? PHE A 1  25 ?  -0.042  11.655   3.175 1.000 94.960 ? 25  PHE A CA  1 
ATOM 183  C C   ? PHE A 1  25 ?   0.336  10.211   2.867 1.000 94.960 ? 25  PHE A C   1 
ATOM 184  C CB  ? PHE A 1  25 ?   0.268  11.978   4.640 1.000 94.960 ? 25  PHE A CB  1 
ATOM 185  O O   ? PHE A 1  25 ?   1.516   9.893   2.710 1.000 94.960 ? 25  PHE A O   1 
ATOM 186  C CG  ? PHE A 1  25 ?  -0.369  11.028   5.618 1.000 94.960 ? 25  PHE A CG  1 
ATOM 187  C CD1 ? PHE A 1  25 ?  -1.644  11.271   6.115 1.000 94.960 ? 25  PHE A CD1 1 
ATOM 188  C CD2 ? PHE A 1  25 ?   0.307   9.892   6.042 1.000 94.960 ? 25  PHE A CD2 1 
ATOM 189  C CE1 ? PHE A 1  25 ?  -2.236  10.394   7.021 1.000 94.960 ? 25  PHE A CE1 1 
ATOM 190  C CE2 ? PHE A 1  25 ?  -0.278   9.011   6.947 1.000 94.960 ? 25  PHE A CE2 1 
ATOM 191  C CZ  ? PHE A 1  25 ?  -1.549   9.264   7.436 1.000 94.960 ? 25  PHE A CZ  1 
ATOM 192  N N   ? CYS A 1  26 ?  -0.597   9.318   2.793 1.000 97.190 ? 26  CYS A N   1 
ATOM 193  C CA  ? CYS A 1  26 ?  -0.361   7.919   2.456 1.000 97.190 ? 26  CYS A CA  1 
ATOM 194  C C   ? CYS A 1  26 ?  -1.612   7.283   1.862 1.000 97.190 ? 26  CYS A C   1 
ATOM 195  C CB  ? CYS A 1  26 ?   0.081   7.137   3.693 1.000 97.190 ? 26  CYS A CB  1 
ATOM 196  O O   ? CYS A 1  26 ?  -2.700   7.857   1.936 1.000 97.190 ? 26  CYS A O   1 
ATOM 197  S SG  ? CYS A 1  26 ?   1.856   7.226   4.014 1.000 97.190 ? 26  CYS A SG  1 
ATOM 198  N N   ? GLY A 1  27 ?  -1.376   6.152   1.283 1.000 97.650 ? 27  GLY A N   1 
ATOM 199  C CA  ? GLY A 1  27 ?  -2.487   5.356   0.787 1.000 97.650 ? 27  GLY A CA  1 
ATOM 200  C C   ? GLY A 1  27 ?  -2.780   4.140   1.644 1.000 97.650 ? 27  GLY A C   1 
ATOM 201  O O   ? GLY A 1  27 ?  -2.120   3.917   2.661 1.000 97.650 ? 27  GLY A O   1 
ATOM 202  N N   ? GLY A 1  28 ?  -3.788   3.365   1.311 1.000 98.260 ? 28  GLY A N   1 
ATOM 203  C CA  ? GLY A 1  28 ?  -4.202   2.104   1.904 1.000 98.260 ? 28  GLY A CA  1 
ATOM 204  C C   ? GLY A 1  28 ?  -5.153   1.314   1.024 1.000 98.260 ? 28  GLY A C   1 
ATOM 205  O O   ? GLY A 1  28 ?  -5.428   1.708  -0.111 1.000 98.260 ? 28  GLY A O   1 
ATOM 206  N N   ? SER A 1  29 ?  -5.532   0.143   1.597 1.000 98.630 ? 29  SER A N   1 
ATOM 207  C CA  ? SER A 1  29 ?  -6.481  -0.724   0.906 1.000 98.630 ? 29  SER A CA  1 
ATOM 208  C C   ? SER A 1  29 ?  -7.587  -1.193   1.846 1.000 98.630 ? 29  SER A C   1 
ATOM 209  C CB  ? SER A 1  29 ?  -5.765  -1.933   0.305 1.000 98.630 ? 29  SER A CB  1 
ATOM 210  O O   ? SER A 1  29 ?  -7.310  -1.686   2.941 1.000 98.630 ? 29  SER A O   1 
ATOM 211  O OG  ? SER A 1  29 ?  -4.666  -1.523  -0.491 1.000 98.630 ? 29  SER A OG  1 
ATOM 212  N N   ? LEU A 1  30 ?  -8.816  -0.905   1.378 1.000 98.740 ? 30  LEU A N   1 
ATOM 213  C CA  ? LEU A 1  30 ?  -9.948  -1.462   2.111 1.000 98.740 ? 30  LEU A CA  1 
ATOM 214  C C   ? LEU A 1  30 ? -10.032  -2.972   1.916 1.000 98.740 ? 30  LEU A C   1 
ATOM 215  C CB  ? LEU A 1  30 ? -11.255  -0.804   1.659 1.000 98.740 ? 30  LEU A CB  1 
ATOM 216  O O   ? LEU A 1  30 ? -10.211  -3.448   0.792 1.000 98.740 ? 30  LEU A O   1 
ATOM 217  C CG  ? LEU A 1  30 ? -12.513  -1.193   2.436 1.000 98.740 ? 30  LEU A CG  1 
ATOM 218  C CD1 ? LEU A 1  30 ? -12.434  -0.676   3.869 1.000 98.740 ? 30  LEU A CD1 1 
ATOM 219  C CD2 ? LEU A 1  30 ? -13.759  -0.660   1.738 1.000 98.740 ? 30  LEU A CD2 1 
ATOM 220  N N   ? ILE A 1  31 ?  -9.912  -3.776   3.025 1.000 98.570 ? 31  ILE A N   1 
ATOM 221  C CA  ? ILE A 1  31 ?  -9.814  -5.225   2.886 1.000 98.570 ? 31  ILE A CA  1 
ATOM 222  C C   ? ILE A 1  31 ? -11.095  -5.880   3.397 1.000 98.570 ? 31  ILE A C   1 
ATOM 223  C CB  ? ILE A 1  31 ?  -8.588  -5.783   3.642 1.000 98.570 ? 31  ILE A CB  1 
ATOM 224  O O   ? ILE A 1  31 ? -11.364  -7.047   3.100 1.000 98.570 ? 31  ILE A O   1 
ATOM 225  C CG1 ? ILE A 1  31 ?  -8.625  -5.351   5.112 1.000 98.570 ? 31  ILE A CG1 1 
ATOM 226  C CG2 ? ILE A 1  31 ?  -7.288  -5.332   2.970 1.000 98.570 ? 31  ILE A CG2 1 
ATOM 227  C CD1 ? ILE A 1  31 ?  -7.588  -6.042   5.987 1.000 98.570 ? 31  ILE A CD1 1 
ATOM 228  N N   ? ASN A 1  32 ? -11.999  -5.165   4.081 1.000 98.060 ? 32  ASN A N   1 
ATOM 229  C CA  ? ASN A 1  32 ? -13.411  -5.373   4.380 1.000 98.060 ? 32  ASN A CA  1 
ATOM 230  C C   ? ASN A 1  32 ? -14.093  -4.072   4.795 1.000 98.060 ? 32  ASN A C   1 
ATOM 231  C CB  ? ASN A 1  32 ? -13.580  -6.433   5.471 1.000 98.060 ? 32  ASN A CB  1 
ATOM 232  O O   ? ASN A 1  32 ? -13.513  -2.993   4.665 1.000 98.060 ? 32  ASN A O   1 
ATOM 233  C CG  ? ASN A 1  32 ? -13.004  -5.995   6.803 1.000 98.060 ? 32  ASN A CG  1 
ATOM 234  N ND2 ? ASN A 1  32 ? -12.405  -6.933   7.527 1.000 98.060 ? 32  ASN A ND2 1 
ATOM 235  O OD1 ? ASN A 1  32 ? -13.099  -4.824   7.180 1.000 98.060 ? 32  ASN A OD1 1 
ATOM 236  N N   ? SER A 1  33 ? -15.430  -4.159   5.219 1.000 98.110 ? 33  SER A N   1 
ATOM 237  C CA  ? SER A 1  33 ? -16.190  -2.930   5.422 1.000 98.110 ? 33  SER A CA  1 
ATOM 238  C C   ? SER A 1  33 ? -15.683  -2.161   6.638 1.000 98.110 ? 33  SER A C   1 
ATOM 239  C CB  ? SER A 1  33 ? -17.678  -3.241   5.589 1.000 98.110 ? 33  SER A CB  1 
ATOM 240  O O   ? SER A 1  33 ? -16.026  -0.993   6.828 1.000 98.110 ? 33  SER A O   1 
ATOM 241  O OG  ? SER A 1  33 ? -17.888  -4.125   6.676 1.000 98.110 ? 33  SER A OG  1 
ATOM 242  N N   ? GLN A 1  34 ? -14.679  -2.778   7.430 1.000 98.390 ? 34  GLN A N   1 
ATOM 243  C CA  ? GLN A 1  34 ? -14.292  -2.160   8.694 1.000 98.390 ? 34  GLN A CA  1 
ATOM 244  C C   ? GLN A 1  34 ? -12.781  -1.961   8.770 1.000 98.390 ? 34  GLN A C   1 
ATOM 245  C CB  ? GLN A 1  34 ? -14.770  -3.006   9.874 1.000 98.390 ? 34  GLN A CB  1 
ATOM 246  O O   ? GLN A 1  34 ? -12.280  -1.318   9.694 1.000 98.390 ? 34  GLN A O   1 
ATOM 247  C CG  ? GLN A 1  34 ? -16.281  -3.000  10.063 1.000 98.390 ? 34  GLN A CG  1 
ATOM 248  C CD  ? GLN A 1  34 ? -16.722  -3.771  11.294 1.000 98.390 ? 34  GLN A CD  1 
ATOM 249  N NE2 ? GLN A 1  34 ? -17.005  -3.051  12.374 1.000 98.390 ? 34  GLN A NE2 1 
ATOM 250  O OE1 ? GLN A 1  34 ? -16.809  -5.003  11.273 1.000 98.390 ? 34  GLN A OE1 1 
ATOM 251  N N   ? TRP A 1  35 ? -11.997  -2.542   7.843 1.000 98.730 ? 35  TRP A N   1 
ATOM 252  C CA  ? TRP A 1  35 ? -10.551  -2.543   8.039 1.000 98.730 ? 35  TRP A CA  1 
ATOM 253  C C   ? TRP A 1  35 ?  -9.829  -2.099   6.771 1.000 98.730 ? 35  TRP A C   1 
ATOM 254  C CB  ? TRP A 1  35 ? -10.066  -3.934   8.456 1.000 98.730 ? 35  TRP A CB  1 
ATOM 255  O O   ? TRP A 1  35 ? -10.234  -2.455   5.661 1.000 98.730 ? 35  TRP A O   1 
ATOM 256  C CG  ? TRP A 1  35 ? -10.464  -4.325   9.848 1.000 98.730 ? 35  TRP A CG  1 
ATOM 257  C CD1 ? TRP A 1  35 ? -11.579  -5.023  10.220 1.000 98.730 ? 35  TRP A CD1 1 
ATOM 258  C CD2 ? TRP A 1  35 ?  -9.749  -4.037  11.054 1.000 98.730 ? 35  TRP A CD2 1 
ATOM 259  C CE2 ? TRP A 1  35 ? -10.490  -4.590  12.121 1.000 98.730 ? 35  TRP A CE2 1 
ATOM 260  C CE3 ? TRP A 1  35 ?  -8.553  -3.363  11.335 1.000 98.730 ? 35  TRP A CE3 1 
ATOM 261  N NE1 ? TRP A 1  35 ? -11.601  -5.186  11.586 1.000 98.730 ? 35  TRP A NE1 1 
ATOM 262  C CH2 ? TRP A 1  35 ?  -8.899  -3.827  13.698 1.000 98.730 ? 35  TRP A CH2 1 
ATOM 263  C CZ2 ? TRP A 1  35 ? -10.073  -4.491  13.450 1.000 98.730 ? 35  TRP A CZ2 1 
ATOM 264  C CZ3 ? TRP A 1  35 ?  -8.139  -3.265  12.659 1.000 98.730 ? 35  TRP A CZ3 1 
ATOM 265  N N   ? VAL A 1  36 ?  -8.777  -1.337   6.985 1.000 98.800 ? 36  VAL A N   1 
ATOM 266  C CA  ? VAL A 1  36 ?  -7.851  -0.863   5.962 1.000 98.800 ? 36  VAL A CA  1 
ATOM 267  C C   ? VAL A 1  36 ?  -6.444  -1.378   6.260 1.000 98.800 ? 36  VAL A C   1 
ATOM 268  C CB  ? VAL A 1  36 ?  -7.846   0.679   5.870 1.000 98.800 ? 36  VAL A CB  1 
ATOM 269  O O   ? VAL A 1  36 ?  -6.014  -1.395   7.416 1.000 98.800 ? 36  VAL A O   1 
ATOM 270  C CG1 ? VAL A 1  36 ?  -6.777   1.158   4.889 1.000 98.800 ? 36  VAL A CG1 1 
ATOM 271  C CG2 ? VAL A 1  36 ?  -9.224   1.193   5.458 1.000 98.800 ? 36  VAL A CG2 1 
ATOM 272  N N   ? VAL A 1  37 ?  -5.794  -1.867   5.209 1.000 98.740 ? 37  VAL A N   1 
ATOM 273  C CA  ? VAL A 1  37 ?  -4.386  -2.233   5.319 1.000 98.740 ? 37  VAL A CA  1 
ATOM 274  C C   ? VAL A 1  37 ?  -3.517  -1.127   4.724 1.000 98.740 ? 37  VAL A C   1 
ATOM 275  C CB  ? VAL A 1  37 ?  -4.092  -3.578   4.618 1.000 98.740 ? 37  VAL A CB  1 
ATOM 276  O O   ? VAL A 1  37 ?  -3.839  -0.576   3.668 1.000 98.740 ? 37  VAL A O   1 
ATOM 277  C CG1 ? VAL A 1  37 ?  -2.587  -3.821   4.526 1.000 98.740 ? 37  VAL A CG1 1 
ATOM 278  C CG2 ? VAL A 1  37 ?  -4.777  -4.725   5.357 1.000 98.740 ? 37  VAL A CG2 1 
ATOM 279  N N   ? SER A 1  38 ?  -2.367  -0.738   5.386 1.000 98.650 ? 38  SER A N   1 
ATOM 280  C CA  ? SER A 1  38 ?  -1.426   0.291   4.955 1.000 98.650 ? 38  SER A CA  1 
ATOM 281  C C   ? SER A 1  38 ?  -0.020   0.004   5.468 1.000 98.650 ? 38  SER A C   1 
ATOM 282  C CB  ? SER A 1  38 ?  -1.882   1.669   5.435 1.000 98.650 ? 38  SER A CB  1 
ATOM 283  O O   ? SER A 1  38 ?   0.237  -1.066   6.026 1.000 98.650 ? 38  SER A O   1 
ATOM 284  O OG  ? SER A 1  38 ?  -1.142   2.695   4.795 1.000 98.650 ? 38  SER A OG  1 
ATOM 285  N N   ? ALA A 1  39 ?   0.855   0.870   5.176 1.000 98.510 ? 39  ALA A N   1 
ATOM 286  C CA  ? ALA A 1  39 ?   2.233   0.716   5.633 1.000 98.510 ? 39  ALA A CA  1 
ATOM 287  C C   ? ALA A 1  39 ?   2.398   1.227   7.062 1.000 98.510 ? 39  ALA A C   1 
ATOM 288  C CB  ? ALA A 1  39 ?   3.190   1.448   4.696 1.000 98.510 ? 39  ALA A CB  1 
ATOM 289  O O   ? ALA A 1  39 ?   1.848   2.270   7.422 1.000 98.510 ? 39  ALA A O   1 
ATOM 290  N N   ? ALA A 1  40 ?   3.147   0.499   7.862 1.000 98.400 ? 40  ALA A N   1 
ATOM 291  C CA  ? ALA A 1  40 ?   3.403   0.869   9.252 1.000 98.400 ? 40  ALA A CA  1 
ATOM 292  C C   ? ALA A 1  40 ?   4.162   2.190   9.336 1.000 98.400 ? 40  ALA A C   1 
ATOM 293  C CB  ? ALA A 1  40 ?   4.183  -0.235   9.962 1.000 98.400 ? 40  ALA A CB  1 
ATOM 294  O O   ? ALA A 1  40 ?   3.978   2.960  10.282 1.000 98.400 ? 40  ALA A O   1 
ATOM 295  N N   ? HIS A 1  41 ?   5.025   2.442   8.407 1.000 97.790 ? 41  HIS A N   1 
ATOM 296  C CA  ? HIS A 1  41 ?   5.815   3.667   8.427 1.000 97.790 ? 41  HIS A CA  1 
ATOM 297  C C   ? HIS A 1  41 ?   4.947   4.888   8.139 1.000 97.790 ? 41  HIS A C   1 
ATOM 298  C CB  ? HIS A 1  41 ?   6.958   3.584   7.414 1.000 97.790 ? 41  HIS A CB  1 
ATOM 299  O O   ? HIS A 1  41 ?   5.396   6.025   8.297 1.000 97.790 ? 41  HIS A O   1 
ATOM 300  C CG  ? HIS A 1  41 ?   6.521   3.787   5.998 1.000 97.790 ? 41  HIS A CG  1 
ATOM 301  C CD2 ? HIS A 1  41 ?   6.388   4.915   5.261 1.000 97.790 ? 41  HIS A CD2 1 
ATOM 302  N ND1 ? HIS A 1  41 ?   6.155   2.743   5.176 1.000 97.790 ? 41  HIS A ND1 1 
ATOM 303  C CE1 ? HIS A 1  41 ?   5.816   3.223   3.990 1.000 97.790 ? 41  HIS A CE1 1 
ATOM 304  N NE2 ? HIS A 1  41 ?   5.949   4.538   4.016 1.000 97.790 ? 41  HIS A NE2 1 
ATOM 305  N N   ? CYS A 1  42 ?   3.654   4.679   7.841 1.000 97.580 ? 42  CYS A N   1 
ATOM 306  C CA  ? CYS A 1  42 ?   2.684   5.744   7.613 1.000 97.580 ? 42  CYS A CA  1 
ATOM 307  C C   ? CYS A 1  42 ?   1.920   6.068   8.891 1.000 97.580 ? 42  CYS A C   1 
ATOM 308  C CB  ? CYS A 1  42 ?   1.704   5.350   6.508 1.000 97.580 ? 42  CYS A CB  1 
ATOM 309  O O   ? CYS A 1  42 ?   0.970   6.853   8.869 1.000 97.580 ? 42  CYS A O   1 
ATOM 310  S SG  ? CYS A 1  42 ?   2.420   5.394   4.850 1.000 97.580 ? 42  CYS A SG  1 
ATOM 311  N N   ? TYR A 1  43 ?   2.285   5.560  10.017 1.000 97.720 ? 43  TYR A N   1 
ATOM 312  C CA  ? TYR A 1  43 ?   1.525   5.623  11.260 1.000 97.720 ? 43  TYR A CA  1 
ATOM 313  C C   ? TYR A 1  43 ?   1.358   7.065  11.725 1.000 97.720 ? 43  TYR A C   1 
ATOM 314  C CB  ? TYR A 1  43 ?   2.213   4.799  12.353 1.000 97.720 ? 43  TYR A CB  1 
ATOM 315  O O   ? TYR A 1  43 ?   2.311   7.847  11.698 1.000 97.720 ? 43  TYR A O   1 
ATOM 316  C CG  ? TYR A 1  43 ?   1.581   4.950  13.716 1.000 97.720 ? 43  TYR A CG  1 
ATOM 317  C CD1 ? TYR A 1  43 ?   2.051   5.898  14.622 1.000 97.720 ? 43  TYR A CD1 1 
ATOM 318  C CD2 ? TYR A 1  43 ?   0.514   4.146  14.100 1.000 97.720 ? 43  TYR A CD2 1 
ATOM 319  C CE1 ? TYR A 1  43 ?   1.474   6.039  15.879 1.000 97.720 ? 43  TYR A CE1 1 
ATOM 320  C CE2 ? TYR A 1  43 ?  -0.072   4.278  15.355 1.000 97.720 ? 43  TYR A CE2 1 
ATOM 321  O OH  ? TYR A 1  43 ?  -0.162   5.362  17.479 1.000 97.720 ? 43  TYR A OH  1 
ATOM 322  C CZ  ? TYR A 1  43 ?   0.414   5.227  16.236 1.000 97.720 ? 43  TYR A CZ  1 
ATOM 323  N N   ? LYS A 1  44 ?   0.111   7.320  12.112 1.000 96.760 ? 44  LYS A N   1 
ATOM 324  C CA  ? LYS A 1  44 ?  -0.315   8.498  12.863 1.000 96.760 ? 44  LYS A CA  1 
ATOM 325  C C   ? LYS A 1  44 ?  -1.395   8.141  13.879 1.000 96.760 ? 44  LYS A C   1 
ATOM 326  C CB  ? LYS A 1  44 ?  -0.826   9.583  11.914 1.000 96.760 ? 44  LYS A CB  1 
ATOM 327  O O   ? LYS A 1  44 ?  -2.180   7.216  13.660 1.000 96.760 ? 44  LYS A O   1 
ATOM 328  C CG  ? LYS A 1  44 ?   0.241  10.149  10.989 1.000 96.760 ? 44  LYS A CG  1 
ATOM 329  C CD  ? LYS A 1  44 ?  -0.275  11.352  10.210 1.000 96.760 ? 44  LYS A CD  1 
ATOM 330  C CE  ? LYS A 1  44 ?   0.807  11.950   9.321 1.000 96.760 ? 44  LYS A CE  1 
ATOM 331  N NZ  ? LYS A 1  44 ?   1.532  13.063  10.004 1.000 96.760 ? 44  LYS A NZ  1 
ATOM 332  N N   ? SER A 1  45 ?  -1.419   8.909  15.068 1.000 91.020 ? 45  SER A N   1 
ATOM 333  C CA  ? SER A 1  45 ?  -2.340   8.613  16.160 1.000 91.020 ? 45  SER A CA  1 
ATOM 334  C C   ? SER A 1  45 ?  -3.782   8.914  15.764 1.000 91.020 ? 45  SER A C   1 
ATOM 335  C CB  ? SER A 1  45 ?  -1.967   9.414  17.408 1.000 91.020 ? 45  SER A CB  1 
ATOM 336  O O   ? SER A 1  45 ?  -4.714   8.286  16.270 1.000 91.020 ? 45  SER A O   1 
ATOM 337  O OG  ? SER A 1  45 ?  -1.995  10.805  17.140 1.000 91.020 ? 45  SER A OG  1 
ATOM 338  N N   ? ARG A 1  46 ?  -4.078   9.874  14.818 1.000 92.480 ? 46  ARG A N   1 
ATOM 339  C CA  ? ARG A 1  46 ?  -5.379  10.236  14.265 1.000 92.480 ? 46  ARG A CA  1 
ATOM 340  C C   ? ARG A 1  46 ?  -5.334  10.280  12.741 1.000 92.480 ? 46  ARG A C   1 
ATOM 341  C CB  ? ARG A 1  46 ?  -5.841  11.587  14.815 1.000 92.480 ? 46  ARG A CB  1 
ATOM 342  O O   ? ARG A 1  46 ?  -4.626  11.106  12.160 1.000 92.480 ? 46  ARG A O   1 
ATOM 343  C CG  ? ARG A 1  46 ?  -6.081  11.591  16.316 1.000 92.480 ? 46  ARG A CG  1 
ATOM 344  C CD  ? ARG A 1  46 ?  -6.571  12.947  16.805 1.000 92.480 ? 46  ARG A CD  1 
ATOM 345  N NE  ? ARG A 1  46 ?  -6.679  12.989  18.261 1.000 92.480 ? 46  ARG A NE  1 
ATOM 346  N NH1 ? ARG A 1  46 ?  -8.911  13.584  18.285 1.000 92.480 ? 46  ARG A NH1 1 
ATOM 347  N NH2 ? ARG A 1  46 ?  -7.775  13.298  20.255 1.000 92.480 ? 46  ARG A NH2 1 
ATOM 348  C CZ  ? ARG A 1  46 ?  -7.788  13.290  18.930 1.000 92.480 ? 46  ARG A CZ  1 
ATOM 349  N N   ? ILE A 1  47 ?  -6.113   9.375  12.123 1.000 96.960 ? 47  ILE A N   1 
ATOM 350  C CA  ? ILE A 1  47 ?  -6.115   9.258  10.669 1.000 96.960 ? 47  ILE A CA  1 
ATOM 351  C C   ? ILE A 1  47 ?  -7.551   9.288  10.151 1.000 96.960 ? 47  ILE A C   1 
ATOM 352  C CB  ? ILE A 1  47 ?  -5.404   7.966  10.205 1.000 96.960 ? 47  ILE A CB  1 
ATOM 353  O O   ? ILE A 1  47 ?  -8.415   8.566  10.655 1.000 96.960 ? 47  ILE A O   1 
ATOM 354  C CG1 ? ILE A 1  47 ?  -3.950   7.954  10.690 1.000 96.960 ? 47  ILE A CG1 1 
ATOM 355  C CG2 ? ILE A 1  47 ?  -5.475   7.828   8.682 1.000 96.960 ? 47  ILE A CG2 1 
ATOM 356  C CD1 ? ILE A 1  47 ?  -3.249   6.614  10.510 1.000 96.960 ? 47  ILE A CD1 1 
ATOM 357  N N   ? GLN A 1  48 ?  -7.879  10.218   9.290 1.000 98.040 ? 48  GLN A N   1 
ATOM 358  C CA  ? GLN A 1  48 ?  -9.114  10.142   8.515 1.000 98.040 ? 48  GLN A CA  1 
ATOM 359  C C   ? GLN A 1  48 ?  -8.921   9.306   7.253 1.000 98.040 ? 48  GLN A C   1 
ATOM 360  C CB  ? GLN A 1  48 ?  -9.605  11.543   8.147 1.000 98.040 ? 48  GLN A CB  1 
ATOM 361  O O   ? GLN A 1  48 ?  -7.989   9.543   6.482 1.000 98.040 ? 48  GLN A O   1 
ATOM 362  C CG  ? GLN A 1  48 ? -10.953  11.556   7.439 1.000 98.040 ? 48  GLN A CG  1 
ATOM 363  C CD  ? GLN A 1  48 ? -11.370  12.946   6.997 1.000 98.040 ? 48  GLN A CD  1 
ATOM 364  N NE2 ? GLN A 1  48 ? -12.395  13.491   7.643 1.000 98.040 ? 48  GLN A NE2 1 
ATOM 365  O OE1 ? GLN A 1  48 ? -10.776  13.525   6.082 1.000 98.040 ? 48  GLN A OE1 1 
ATOM 366  N N   ? VAL A 1  49 ?  -9.824   8.318   7.112 1.000 98.260 ? 49  VAL A N   1 
ATOM 367  C CA  ? VAL A 1  49 ?  -9.801   7.441   5.946 1.000 98.260 ? 49  VAL A CA  1 
ATOM 368  C C   ? VAL A 1  49 ? -10.832   7.914   4.923 1.000 98.260 ? 49  VAL A C   1 
ATOM 369  C CB  ? VAL A 1  49 ? -10.072   5.971   6.336 1.000 98.260 ? 49  VAL A CB  1 
ATOM 370  O O   ? VAL A 1  49 ? -12.022   8.007   5.230 1.000 98.260 ? 49  VAL A O   1 
ATOM 371  C CG1 ? VAL A 1  49 ? -10.104   5.080   5.095 1.000 98.260 ? 49  VAL A CG1 1 
ATOM 372  C CG2 ? VAL A 1  49 ?  -9.017   5.478   7.324 1.000 98.260 ? 49  VAL A CG2 1 
ATOM 373  N N   ? ARG A 1  50 ? -10.340   8.316   3.733 1.000 97.660 ? 50  ARG A N   1 
ATOM 374  C CA  ? ARG A 1  50 ? -11.225   8.770   2.665 1.000 97.660 ? 50  ARG A CA  1 
ATOM 375  C C   ? ARG A 1  50 ? -11.404   7.687   1.606 1.000 97.660 ? 50  ARG A C   1 
ATOM 376  C CB  ? ARG A 1  50 ? -10.682  10.047   2.022 1.000 97.660 ? 50  ARG A CB  1 
ATOM 377  O O   ? ARG A 1  50 ? -10.430   7.234   1.003 1.000 97.660 ? 50  ARG A O   1 
ATOM 378  C CG  ? ARG A 1  50 ? -10.500  11.199   2.997 1.000 97.660 ? 50  ARG A CG  1 
ATOM 379  C CD  ? ARG A 1  50 ? -10.108  12.486   2.284 1.000 97.660 ? 50  ARG A CD  1 
ATOM 380  N NE  ? ARG A 1  50 ?  -9.949  13.594   3.221 1.000 97.660 ? 50  ARG A NE  1 
ATOM 381  N NH1 ? ARG A 1  50 ?  -9.721  15.213   1.589 1.000 97.660 ? 50  ARG A NH1 1 
ATOM 382  N NH2 ? ARG A 1  50 ?  -9.636  15.794   3.805 1.000 97.660 ? 50  ARG A NH2 1 
ATOM 383  C CZ  ? ARG A 1  50 ?  -9.769  14.864   2.869 1.000 97.660 ? 50  ARG A CZ  1 
ATOM 384  N N   ? LEU A 1  51 ? -12.649   7.210   1.409 1.000 97.890 ? 51  LEU A N   1 
ATOM 385  C CA  ? LEU A 1  51 ? -13.008   6.163   0.459 1.000 97.890 ? 51  LEU A CA  1 
ATOM 386  C C   ? LEU A 1  51 ? -13.806   6.738  -0.707 1.000 97.890 ? 51  LEU A C   1 
ATOM 387  C CB  ? LEU A 1  51 ? -13.815   5.063   1.153 1.000 97.890 ? 51  LEU A CB  1 
ATOM 388  O O   ? LEU A 1  51 ? -14.473   7.765  -0.561 1.000 97.890 ? 51  LEU A O   1 
ATOM 389  C CG  ? LEU A 1  51 ? -13.118   4.333   2.302 1.000 97.890 ? 51  LEU A CG  1 
ATOM 390  C CD1 ? LEU A 1  51 ? -14.142   3.863   3.329 1.000 97.890 ? 51  LEU A CD1 1 
ATOM 391  C CD2 ? LEU A 1  51 ? -12.305   3.156   1.773 1.000 97.890 ? 51  LEU A CD2 1 
ATOM 392  N N   ? GLY A 1  52 ? -13.617   6.066  -1.924 1.000 96.440 ? 52  GLY A N   1 
ATOM 393  C CA  ? GLY A 1  52 ? -14.431   6.440  -3.070 1.000 96.440 ? 52  GLY A CA  1 
ATOM 394  C C   ? GLY A 1  52 ? -13.891   7.645  -3.817 1.000 96.440 ? 52  GLY A C   1 
ATOM 395  O O   ? GLY A 1  52 ? -14.626   8.306  -4.554 1.000 96.440 ? 52  GLY A O   1 
ATOM 396  N N   ? GLU A 1  53 ? -12.556   7.943  -3.547 1.000 94.910 ? 53  GLU A N   1 
ATOM 397  C CA  ? GLU A 1  53 ? -11.926   9.096  -4.183 1.000 94.910 ? 53  GLU A CA  1 
ATOM 398  C C   ? GLU A 1  53 ? -11.367   8.731  -5.556 1.000 94.910 ? 53  GLU A C   1 
ATOM 399  C CB  ? GLU A 1  53 ? -10.814   9.660  -3.295 1.000 94.910 ? 53  GLU A CB  1 
ATOM 400  O O   ? GLU A 1  53 ? -10.714   7.697  -5.711 1.000 94.910 ? 53  GLU A O   1 
ATOM 401  C CG  ? GLU A 1  53 ? -11.295  10.123  -1.927 1.000 94.910 ? 53  GLU A CG  1 
ATOM 402  C CD  ? GLU A 1  53 ? -11.933  11.503  -1.952 1.000 94.910 ? 53  GLU A CD  1 
ATOM 403  O OE1 ? GLU A 1  53 ? -12.402  11.973  -0.891 1.000 94.910 ? 53  GLU A OE1 1 
ATOM 404  O OE2 ? GLU A 1  53 ? -11.965  12.118  -3.041 1.000 94.910 ? 53  GLU A OE2 1 
ATOM 405  N N   ? HIS A 1  54 ? -11.702   9.486  -6.620 1.000 95.860 ? 54  HIS A N   1 
ATOM 406  C CA  ? HIS A 1  54 ? -10.993   9.486  -7.894 1.000 95.860 ? 54  HIS A CA  1 
ATOM 407  C C   ? HIS A 1  54 ? -10.160  10.752  -8.061 1.000 95.860 ? 54  HIS A C   1 
ATOM 408  C CB  ? HIS A 1  54 ? -11.979   9.350  -9.056 1.000 95.860 ? 54  HIS A CB  1 
ATOM 409  O O   ? HIS A 1  54 ?  -9.040  10.700  -8.574 1.000 95.860 ? 54  HIS A O   1 
ATOM 410  C CG  ? HIS A 1  54 ? -11.324   9.334 -10.400 1.000 95.860 ? 54  HIS A CG  1 
ATOM 411  C CD2 ? HIS A 1  54 ? -11.461  10.158 -11.466 1.000 95.860 ? 54  HIS A CD2 1 
ATOM 412  N ND1 ? HIS A 1  54 ? -10.402   8.378 -10.768 1.000 95.860 ? 54  HIS A ND1 1 
ATOM 413  C CE1 ? HIS A 1  54 ?  -9.999   8.617 -12.005 1.000 95.860 ? 54  HIS A CE1 1 
ATOM 414  N NE2 ? HIS A 1  54 ? -10.627   9.691 -12.451 1.000 95.860 ? 54  HIS A NE2 1 
ATOM 415  N N   ? ASN A 1  55 ? -10.751  11.892  -7.691 1.000 95.670 ? 55  ASN A N   1 
ATOM 416  C CA  ? ASN A 1  55 ? -10.122  13.202  -7.562 1.000 95.670 ? 55  ASN A CA  1 
ATOM 417  C C   ? ASN A 1  55 ? -10.145  13.696  -6.119 1.000 95.670 ? 55  ASN A C   1 
ATOM 418  C CB  ? ASN A 1  55 ? -10.805  14.217  -8.482 1.000 95.670 ? 55  ASN A CB  1 
ATOM 419  O O   ? ASN A 1  55 ? -11.198  14.078  -5.605 1.000 95.670 ? 55  ASN A O   1 
ATOM 420  C CG  ? ASN A 1  55 ? -10.066  15.540  -8.542 1.000 95.670 ? 55  ASN A CG  1 
ATOM 421  N ND2 ? ASN A 1  55 ? -10.217  16.253  -9.651 1.000 95.670 ? 55  ASN A ND2 1 
ATOM 422  O OD1 ? ASN A 1  55 ?  -9.365  15.917  -7.599 1.000 95.670 ? 55  ASN A OD1 1 
ATOM 423  N N   ? ILE A 1  56 ?  -8.928  13.805  -5.555 1.000 93.590 ? 56  ILE A N   1 
ATOM 424  C CA  ? ILE A 1  56 ?  -8.872  14.054  -4.119 1.000 93.590 ? 56  ILE A CA  1 
ATOM 425  C C   ? ILE A 1  56 ?  -9.090  15.540  -3.844 1.000 93.590 ? 56  ILE A C   1 
ATOM 426  C CB  ? ILE A 1  56 ?  -7.527  13.589  -3.517 1.000 93.590 ? 56  ILE A CB  1 
ATOM 427  O O   ? ILE A 1  56 ?  -9.333  15.937  -2.702 1.000 93.590 ? 56  ILE A O   1 
ATOM 428  C CG1 ? ILE A 1  56 ?  -6.360  14.327  -4.184 1.000 93.590 ? 56  ILE A CG1 1 
ATOM 429  C CG2 ? ILE A 1  56 ?  -7.367  12.072  -3.658 1.000 93.590 ? 56  ILE A CG2 1 
ATOM 430  C CD1 ? ILE A 1  56 ?  -5.019  14.114  -3.496 1.000 93.590 ? 56  ILE A CD1 1 
ATOM 431  N N   ? ALA A 1  57 ?  -9.159  16.377  -4.813 1.000 93.110 ? 57  ALA A N   1 
ATOM 432  C CA  ? ALA A 1  57 ?  -9.306  17.822  -4.656 1.000 93.110 ? 57  ALA A CA  1 
ATOM 433  C C   ? ALA A 1  57 ? -10.776  18.230  -4.696 1.000 93.110 ? 57  ALA A C   1 
ATOM 434  C CB  ? ALA A 1  57 ?  -8.524  18.557  -5.742 1.000 93.110 ? 57  ALA A CB  1 
ATOM 435  O O   ? ALA A 1  57 ? -11.125  19.352  -4.319 1.000 93.110 ? 57  ALA A O   1 
ATOM 436  N N   ? VAL A 1  58 ? -11.649  17.307  -5.194 1.000 93.700 ? 58  VAL A N   1 
ATOM 437  C CA  ? VAL A 1  58 ? -13.051  17.701  -5.290 1.000 93.700 ? 58  VAL A CA  1 
ATOM 438  C C   ? VAL A 1  58 ? -13.936  16.612  -4.687 1.000 93.700 ? 58  VAL A C   1 
ATOM 439  C CB  ? VAL A 1  58 ? -13.464  17.974  -6.754 1.000 93.700 ? 58  VAL A CB  1 
ATOM 440  O O   ? VAL A 1  58 ? -13.560  15.438  -4.668 1.000 93.700 ? 58  VAL A O   1 
ATOM 441  C CG1 ? VAL A 1  58 ? -12.601  19.078  -7.362 1.000 93.700 ? 58  VAL A CG1 1 
ATOM 442  C CG2 ? VAL A 1  58 ? -13.364  16.695  -7.583 1.000 93.700 ? 58  VAL A CG2 1 
ATOM 443  N N   ? ASN A 1  59 ? -15.026  17.006  -4.055 1.000 93.190 ? 59  ASN A N   1 
ATOM 444  C CA  ? ASN A 1  59 ? -16.077  16.102  -3.601 1.000 93.190 ? 59  ASN A CA  1 
ATOM 445  C C   ? ASN A 1  59 ? -16.954  15.634  -4.760 1.000 93.190 ? 59  ASN A C   1 
ATOM 446  C CB  ? ASN A 1  59 ? -16.933  16.772  -2.524 1.000 93.190 ? 59  ASN A CB  1 
ATOM 447  O O   ? ASN A 1  59 ? -17.770  16.401  -5.275 1.000 93.190 ? 59  ASN A O   1 
ATOM 448  C CG  ? ASN A 1  59 ? -17.894  15.806  -1.858 1.000 93.190 ? 59  ASN A CG  1 
ATOM 449  N ND2 ? ASN A 1  59 ? -18.553  16.262  -0.799 1.000 93.190 ? 59  ASN A ND2 1 
ATOM 450  O OD1 ? ASN A 1  59 ? -18.042  14.661  -2.291 1.000 93.190 ? 59  ASN A OD1 1 
ATOM 451  N N   ? GLU A 1  60 ? -16.694  14.321  -5.092 1.000 92.980 ? 60  GLU A N   1 
ATOM 452  C CA  ? GLU A 1  60 ? -17.327  13.764  -6.284 1.000 92.980 ? 60  GLU A CA  1 
ATOM 453  C C   ? GLU A 1  60 ? -18.687  13.155  -5.953 1.000 92.980 ? 60  GLU A C   1 
ATOM 454  C CB  ? GLU A 1  60 ? -16.423  12.713  -6.932 1.000 92.980 ? 60  GLU A CB  1 
ATOM 455  O O   ? GLU A 1  60 ? -19.381  12.654  -6.841 1.000 92.980 ? 60  GLU A O   1 
ATOM 456  C CG  ? GLU A 1  60 ? -15.109  13.272  -7.459 1.000 92.980 ? 60  GLU A CG  1 
ATOM 457  C CD  ? GLU A 1  60 ? -14.163  12.198  -7.972 1.000 92.980 ? 60  GLU A CD  1 
ATOM 458  O OE1 ? GLU A 1  60 ? -13.823  12.213  -9.177 1.000 92.980 ? 60  GLU A OE1 1 
ATOM 459  O OE2 ? GLU A 1  60 ? -13.759  11.333  -7.163 1.000 92.980 ? 60  GLU A OE2 1 
ATOM 460  N N   ? GLY A 1  61 ? -19.075  13.224  -4.581 1.000 93.670 ? 61  GLY A N   1 
ATOM 461  C CA  ? GLY A 1  61 ? -20.377  12.729  -4.164 1.000 93.670 ? 61  GLY A CA  1 
ATOM 462  C C   ? GLY A 1  61 ? -20.379  11.245  -3.851 1.000 93.670 ? 61  GLY A C   1 
ATOM 463  O O   ? GLY A 1  61 ? -21.375  10.710  -3.358 1.000 93.670 ? 61  GLY A O   1 
ATOM 464  N N   ? THR A 1  62 ? -19.328  10.512  -4.094 1.000 91.290 ? 62  THR A N   1 
ATOM 465  C CA  ? THR A 1  62 ? -19.200   9.074  -3.881 1.000 91.290 ? 62  THR A CA  1 
ATOM 466  C C   ? THR A 1  62 ? -18.342   8.784  -2.653 1.000 91.290 ? 62  THR A C   1 
ATOM 467  C CB  ? THR A 1  62 ? -18.591   8.379  -5.113 1.000 91.290 ? 62  THR A CB  1 
ATOM 468  O O   ? THR A 1  62 ? -18.211   7.630  -2.240 1.000 91.290 ? 62  THR A O   1 
ATOM 469  C CG2 ? THR A 1  62 ? -19.473   8.567  -6.343 1.000 91.290 ? 62  THR A CG2 1 
ATOM 470  O OG1 ? THR A 1  62 ? -17.297   8.935  -5.377 1.000 91.290 ? 62  THR A OG1 1 
ATOM 471  N N   ? GLU A 1  63 ? -17.774   9.757  -1.971 1.000 95.700 ? 63  GLU A N   1 
ATOM 472  C CA  ? GLU A 1  63 ? -16.750   9.621  -0.940 1.000 95.700 ? 63  GLU A CA  1 
ATOM 473  C C   ? GLU A 1  63 ? -17.376   9.384   0.432 1.000 95.700 ? 63  GLU A C   1 
ATOM 474  C CB  ? GLU A 1  63 ? -15.856  10.863  -0.903 1.000 95.700 ? 63  GLU A CB  1 
ATOM 475  O O   ? GLU A 1  63 ? -18.448   9.914   0.730 1.000 95.700 ? 63  GLU A O   1 
ATOM 476  C CG  ? GLU A 1  63 ? -15.091  11.108  -2.196 1.000 95.700 ? 63  GLU A CG  1 
ATOM 477  C CD  ? GLU A 1  63 ? -15.881  11.910  -3.218 1.000 95.700 ? 63  GLU A CD  1 
ATOM 478  O OE1 ? GLU A 1  63 ? -15.315  12.270  -4.275 1.000 95.700 ? 63  GLU A OE1 1 
ATOM 479  O OE2 ? GLU A 1  63 ? -17.074  12.181  -2.959 1.000 95.700 ? 63  GLU A OE2 1 
ATOM 480  N N   ? GLN A 1  64 ? -16.758   8.610   1.245 1.000 97.890 ? 64  GLN A N   1 
ATOM 481  C CA  ? GLN A 1  64 ? -16.956   8.477   2.685 1.000 97.890 ? 64  GLN A CA  1 
ATOM 482  C C   ? GLN A 1  64 ? -15.713   8.917   3.454 1.000 97.890 ? 64  GLN A C   1 
ATOM 483  C CB  ? GLN A 1  64 ? -17.314   7.034   3.047 1.000 97.890 ? 64  GLN A CB  1 
ATOM 484  O O   ? GLN A 1  64 ? -14.593   8.548   3.097 1.000 97.890 ? 64  GLN A O   1 
ATOM 485  C CG  ? GLN A 1  64 ? -18.617   6.550   2.425 1.000 97.890 ? 64  GLN A CG  1 
ATOM 486  C CD  ? GLN A 1  64 ? -18.916   5.097   2.747 1.000 97.890 ? 64  GLN A CD  1 
ATOM 487  N NE2 ? GLN A 1  64 ? -19.128   4.293   1.711 1.000 97.890 ? 64  GLN A NE2 1 
ATOM 488  O OE1 ? GLN A 1  64 ? -18.955   4.702   3.916 1.000 97.890 ? 64  GLN A OE1 1 
ATOM 489  N N   ? PHE A 1  65 ? -15.929   9.792   4.393 1.000 97.640 ? 65  PHE A N   1 
ATOM 490  C CA  ? PHE A 1  65 ? -14.861  10.216   5.291 1.000 97.640 ? 65  PHE A CA  1 
ATOM 491  C C   ? PHE A 1  65 ? -15.035   9.594   6.671 1.000 97.640 ? 65  PHE A C   1 
ATOM 492  C CB  ? PHE A 1  65 ? -14.825  11.743   5.403 1.000 97.640 ? 65  PHE A CB  1 
ATOM 493  O O   ? PHE A 1  65 ? -16.012   9.879   7.367 1.000 97.640 ? 65  PHE A O   1 
ATOM 494  C CG  ? PHE A 1  65 ? -14.773  12.448   4.075 1.000 97.640 ? 65  PHE A CG  1 
ATOM 495  C CD1 ? PHE A 1  65 ? -13.555  12.720   3.464 1.000 97.640 ? 65  PHE A CD1 1 
ATOM 496  C CD2 ? PHE A 1  65 ? -15.943  12.840   3.438 1.000 97.640 ? 65  PHE A CD2 1 
ATOM 497  C CE1 ? PHE A 1  65 ? -13.504  13.373   2.234 1.000 97.640 ? 65  PHE A CE1 1 
ATOM 498  C CE2 ? PHE A 1  65 ? -15.900  13.493   2.209 1.000 97.640 ? 65  PHE A CE2 1 
ATOM 499  C CZ  ? PHE A 1  65 ? -14.680  13.760   1.610 1.000 97.640 ? 65  PHE A CZ  1 
ATOM 500  N N   ? ILE A 1  66 ? -14.160   8.679   6.987 1.000 98.320 ? 66  ILE A N   1 
ATOM 501  C CA  ? ILE A 1  66 ? -14.308   7.914   8.220 1.000 98.320 ? 66  ILE A CA  1 
ATOM 502  C C   ? ILE A 1  66 ? -13.045   8.049   9.067 1.000 98.320 ? 66  ILE A C   1 
ATOM 503  C CB  ? ILE A 1  66 ? -14.603   6.425   7.930 1.000 98.320 ? 66  ILE A CB  1 
ATOM 504  O O   ? ILE A 1  66 ? -11.934   7.839   8.573 1.000 98.320 ? 66  ILE A O   1 
ATOM 505  C CG1 ? ILE A 1  66 ? -15.837   6.291   7.031 1.000 98.320 ? 66  ILE A CG1 1 
ATOM 506  C CG2 ? ILE A 1  66 ? -14.788   5.647   9.236 1.000 98.320 ? 66  ILE A CG2 1 
ATOM 507  C CD1 ? ILE A 1  66 ? -16.119   4.866   6.575 1.000 98.320 ? 66  ILE A CD1 1 
ATOM 508  N N   ? GLU A 1  67 ? -13.234   8.439  10.384 1.000 98.210 ? 67  GLU A N   1 
ATOM 509  C CA  ? GLU A 1  67 ? -12.088   8.491  11.287 1.000 98.210 ? 67  GLU A CA  1 
ATOM 510  C C   ? GLU A 1  67 ? -11.632   7.090  11.682 1.000 98.210 ? 67  GLU A C   1 
ATOM 511  C CB  ? GLU A 1  67 ? -12.426   9.306  12.539 1.000 98.210 ? 67  GLU A CB  1 
ATOM 512  O O   ? GLU A 1  67 ? -12.420   6.143  11.651 1.000 98.210 ? 67  GLU A O   1 
ATOM 513  C CG  ? GLU A 1  67 ? -12.789  10.755  12.250 1.000 98.210 ? 67  GLU A CG  1 
ATOM 514  C CD  ? GLU A 1  67 ? -11.649  11.546  11.628 1.000 98.210 ? 67  GLU A CD  1 
ATOM 515  O OE1 ? GLU A 1  67 ? -11.918  12.471  10.827 1.000 98.210 ? 67  GLU A OE1 1 
ATOM 516  O OE2 ? GLU A 1  67 ? -10.478  11.239  11.943 1.000 98.210 ? 67  GLU A OE2 1 
ATOM 517  N N   ? SER A 1  68 ? -10.302   7.037  11.996 1.000 97.900 ? 68  SER A N   1 
ATOM 518  C CA  ? SER A 1  68 ?  -9.810   5.777  12.543 1.000 97.900 ? 68  SER A CA  1 
ATOM 519  C C   ? SER A 1  68 ? -10.250   5.595  13.992 1.000 97.900 ? 68  SER A C   1 
ATOM 520  C CB  ? SER A 1  68 ?  -8.285   5.711  12.453 1.000 97.900 ? 68  SER A CB  1 
ATOM 521  O O   ? SER A 1  68 ? -10.277   6.555  14.764 1.000 97.900 ? 68  SER A O   1 
ATOM 522  O OG  ? SER A 1  68 ?  -7.690   6.691  13.286 1.000 97.900 ? 68  SER A OG  1 
ATOM 523  N N   ? GLN A 1  69 ? -10.748   4.343  14.260 1.000 97.570 ? 69  GLN A N   1 
ATOM 524  C CA  ? GLN A 1  69 ? -11.002   3.970  15.647 1.000 97.570 ? 69  GLN A CA  1 
ATOM 525  C C   ? GLN A 1  69 ?  -9.718   3.526  16.341 1.000 97.570 ? 69  GLN A C   1 
ATOM 526  C CB  ? GLN A 1  69 ? -12.050   2.859  15.722 1.000 97.570 ? 69  GLN A CB  1 
ATOM 527  O O   ? GLN A 1  69 ?  -9.485   3.863  17.504 1.000 97.570 ? 69  GLN A O   1 
ATOM 528  C CG  ? GLN A 1  69 ? -12.376   2.415  17.141 1.000 97.570 ? 69  GLN A CG  1 
ATOM 529  C CD  ? GLN A 1  69 ? -13.442   1.336  17.189 1.000 97.570 ? 69  GLN A CD  1 
ATOM 530  N NE2 ? GLN A 1  69 ? -13.763   0.873  18.392 1.000 97.570 ? 69  GLN A NE2 1 
ATOM 531  O OE1 ? GLN A 1  69 ? -13.973   0.924  16.153 1.000 97.570 ? 69  GLN A OE1 1 
ATOM 532  N N   ? LYS A 1  70 ?  -8.965   2.760  15.535 1.000 97.270 ? 70  LYS A N   1 
ATOM 533  C CA  ? LYS A 1  70 ?  -7.702   2.191  15.997 1.000 97.270 ? 70  LYS A CA  1 
ATOM 534  C C   ? LYS A 1  70 ?  -6.713   2.041  14.845 1.000 97.270 ? 70  LYS A C   1 
ATOM 535  C CB  ? LYS A 1  70 ?  -7.936   0.836  16.666 1.000 97.270 ? 70  LYS A CB  1 
ATOM 536  O O   ? LYS A 1  70 ?  -7.107   1.735  13.718 1.000 97.270 ? 70  LYS A O   1 
ATOM 537  C CG  ? LYS A 1  70 ?  -6.725   0.297  17.414 1.000 97.270 ? 70  LYS A CG  1 
ATOM 538  C CD  ? LYS A 1  70 ?  -7.066  -0.967  18.193 1.000 97.270 ? 70  LYS A CD  1 
ATOM 539  C CE  ? LYS A 1  70 ?  -5.989  -1.302  19.215 1.000 97.270 ? 70  LYS A CE  1 
ATOM 540  N NZ  ? LYS A 1  70 ?  -6.368  -2.478  20.054 1.000 97.270 ? 70  LYS A NZ  1 
ATOM 541  N N   ? VAL A 1  71 ?  -5.411   2.318  15.178 1.000 98.060 ? 71  VAL A N   1 
ATOM 542  C CA  ? VAL A 1  71 ?  -4.338   2.066  14.221 1.000 98.060 ? 71  VAL A CA  1 
ATOM 543  C C   ? VAL A 1  71 ?  -3.309   1.120  14.835 1.000 98.060 ? 71  VAL A C   1 
ATOM 544  C CB  ? VAL A 1  71 ?  -3.655   3.379  13.775 1.000 98.060 ? 71  VAL A CB  1 
ATOM 545  O O   ? VAL A 1  71 ?  -2.714   1.428  15.871 1.000 98.060 ? 71  VAL A O   1 
ATOM 546  C CG1 ? VAL A 1  71 ?  -2.653   3.112  12.654 1.000 98.060 ? 71  VAL A CG1 1 
ATOM 547  C CG2 ? VAL A 1  71 ?  -4.702   4.399  13.329 1.000 98.060 ? 71  VAL A CG2 1 
ATOM 548  N N   ? ILE A 1  72 ?  -3.127  -0.025  14.194 1.000 98.240 ? 72  ILE A N   1 
ATOM 549  C CA  ? ILE A 1  72 ?  -2.302  -1.083  14.765 1.000 98.240 ? 72  ILE A CA  1 
ATOM 550  C C   ? ILE A 1  72 ?  -1.126  -1.379  13.837 1.000 98.240 ? 72  ILE A C   1 
ATOM 551  C CB  ? ILE A 1  72 ?  -3.123  -2.368  15.014 1.000 98.240 ? 72  ILE A CB  1 
ATOM 552  O O   ? ILE A 1  72 ?  -1.313  -1.893  12.731 1.000 98.240 ? 72  ILE A O   1 
ATOM 553  C CG1 ? ILE A 1  72 ?  -4.330  -2.065  15.910 1.000 98.240 ? 72  ILE A CG1 1 
ATOM 554  C CG2 ? ILE A 1  72 ?  -2.244  -3.460  15.631 1.000 98.240 ? 72  ILE A CG2 1 
ATOM 555  C CD1 ? ILE A 1  72 ?  -5.338  -3.202  15.996 1.000 98.240 ? 72  ILE A CD1 1 
ATOM 556  N N   ? LYS A 1  73 ?   0.172  -1.065  14.346 1.000 98.180 ? 73  LYS A N   1 
ATOM 557  C CA  ? LYS A 1  73 ?   1.364  -1.472  13.608 1.000 98.180 ? 73  LYS A CA  1 
ATOM 558  C C   ? LYS A 1  73 ?   1.703  -2.936  13.874 1.000 98.180 ? 73  LYS A C   1 
ATOM 559  C CB  ? LYS A 1  73 ?   2.553  -0.583  13.978 1.000 98.180 ? 73  LYS A CB  1 
ATOM 560  O O   ? LYS A 1  73 ?   1.458  -3.446  14.970 1.000 98.180 ? 73  LYS A O   1 
ATOM 561  C CG  ? LYS A 1  73 ?   2.396   0.869  13.553 1.000 98.180 ? 73  LYS A CG  1 
ATOM 562  C CD  ? LYS A 1  73 ?   3.673   1.664  13.796 1.000 98.180 ? 73  LYS A CD  1 
ATOM 563  C CE  ? LYS A 1  73 ?   4.018   1.728  15.278 1.000 98.180 ? 73  LYS A CE  1 
ATOM 564  N NZ  ? LYS A 1  73 ?   5.341   2.383  15.511 1.000 98.180 ? 73  LYS A NZ  1 
ATOM 565  N N   ? HIS A 1  74 ?   2.182  -3.523  12.797 1.000 98.460 ? 74  HIS A N   1 
ATOM 566  C CA  ? HIS A 1  74 ?   2.728  -4.847  13.072 1.000 98.460 ? 74  HIS A CA  1 
ATOM 567  C C   ? HIS A 1  74 ?   3.715  -4.806  14.233 1.000 98.460 ? 74  HIS A C   1 
ATOM 568  C CB  ? HIS A 1  74 ?   3.409  -5.416  11.825 1.000 98.460 ? 74  HIS A CB  1 
ATOM 569  O O   ? HIS A 1  74 ?   4.607  -3.954  14.266 1.000 98.460 ? 74  HIS A O   1 
ATOM 570  C CG  ? HIS A 1  74 ?   3.662  -6.888  11.898 1.000 98.460 ? 74  HIS A CG  1 
ATOM 571  C CD2 ? HIS A 1  74 ?   3.017  -7.930  11.325 1.000 98.460 ? 74  HIS A CD2 1 
ATOM 572  N ND1 ? HIS A 1  74 ?   4.691  -7.430  12.638 1.000 98.460 ? 74  HIS A ND1 1 
ATOM 573  C CE1 ? HIS A 1  74 ?   4.667  -8.746  12.515 1.000 98.460 ? 74  HIS A CE1 1 
ATOM 574  N NE2 ? HIS A 1  74 ?   3.660  -9.076  11.724 1.000 98.460 ? 74  HIS A NE2 1 
ATOM 575  N N   ? PRO A 1  75 ?   3.607  -5.696  15.257 1.000 97.790 ? 75  PRO A N   1 
ATOM 576  C CA  ? PRO A 1  75 ?   4.430  -5.662  16.468 1.000 97.790 ? 75  PRO A CA  1 
ATOM 577  C C   ? PRO A 1  75 ?   5.920  -5.827  16.174 1.000 97.790 ? 75  PRO A C   1 
ATOM 578  C CB  ? PRO A 1  75 ?   3.902  -6.843  17.287 1.000 97.790 ? 75  PRO A CB  1 
ATOM 579  O O   ? PRO A 1  75 ?   6.760  -5.388  16.963 1.000 97.790 ? 75  PRO A O   1 
ATOM 580  C CG  ? PRO A 1  75 ?   2.530  -7.097  16.749 1.000 97.790 ? 75  PRO A CG  1 
ATOM 581  C CD  ? PRO A 1  75 ?   2.494  -6.664  15.312 1.000 97.790 ? 75  PRO A CD  1 
ATOM 582  N N   ? SER A 1  76 ?   6.206  -6.504  15.076 1.000 98.020 ? 76  SER A N   1 
ATOM 583  C CA  ? SER A 1  76 ?   7.606  -6.753  14.748 1.000 98.020 ? 76  SER A CA  1 
ATOM 584  C C   ? SER A 1  76 ?   8.123  -5.744  13.728 1.000 98.020 ? 76  SER A C   1 
ATOM 585  C CB  ? SER A 1  76 ?   7.786  -8.173  14.210 1.000 98.020 ? 76  SER A CB  1 
ATOM 586  O O   ? SER A 1  76 ?   9.159  -5.966  13.098 1.000 98.020 ? 76  SER A O   1 
ATOM 587  O OG  ? SER A 1  76 ?   7.491  -9.132  15.211 1.000 98.020 ? 76  SER A OG  1 
ATOM 588  N N   ? TYR A 1  77 ?   7.344  -4.632  13.450 1.000 98.170 ? 77  TYR A N   1 
ATOM 589  C CA  ? TYR A 1  77 ?   7.835  -3.579  12.568 1.000 98.170 ? 77  TYR A CA  1 
ATOM 590  C C   ? TYR A 1  77 ?   9.186  -3.057  13.042 1.000 98.170 ? 77  TYR A C   1 
ATOM 591  C CB  ? TYR A 1  77 ?   6.828  -2.427  12.493 1.000 98.170 ? 77  TYR A CB  1 
ATOM 592  O O   ? TYR A 1  77 ?   9.352  -2.722  14.217 1.000 98.170 ? 77  TYR A O   1 
ATOM 593  C CG  ? TYR A 1  77 ?   7.363  -1.196  11.803 1.000 98.170 ? 77  TYR A CG  1 
ATOM 594  C CD1 ? TYR A 1  77 ?   7.446   0.022  12.474 1.000 98.170 ? 77  TYR A CD1 1 
ATOM 595  C CD2 ? TYR A 1  77 ?   7.787  -1.248  10.479 1.000 98.170 ? 77  TYR A CD2 1 
ATOM 596  C CE1 ? TYR A 1  77 ?   7.937   1.159  11.841 1.000 98.170 ? 77  TYR A CE1 1 
ATOM 597  C CE2 ? TYR A 1  77 ?   8.279  -0.117   9.837 1.000 98.170 ? 77  TYR A CE2 1 
ATOM 598  O OH  ? TYR A 1  77 ?   8.838   2.203   9.894 1.000 98.170 ? 77  TYR A OH  1 
ATOM 599  C CZ  ? TYR A 1  77 ?   8.351   1.080  10.525 1.000 98.170 ? 77  TYR A CZ  1 
ATOM 600  N N   ? ASN A 1  78 ?  10.116  -2.998  12.122 1.000 97.200 ? 78  ASN A N   1 
ATOM 601  C CA  ? ASN A 1  78 ?  11.468  -2.501  12.352 1.000 97.200 ? 78  ASN A CA  1 
ATOM 602  C C   ? ASN A 1  78 ?  11.754  -1.251  11.526 1.000 97.200 ? 78  ASN A C   1 
ATOM 603  C CB  ? ASN A 1  78 ?  12.500  -3.588  12.045 1.000 97.200 ? 78  ASN A CB  1 
ATOM 604  O O   ? ASN A 1  78 ?  11.912  -1.330  10.306 1.000 97.200 ? 78  ASN A O   1 
ATOM 605  C CG  ? ASN A 1  78 ?  13.912  -3.172  12.405 1.000 97.200 ? 78  ASN A CG  1 
ATOM 606  N ND2 ? ASN A 1  78 ?  14.738  -4.141  12.783 1.000 97.200 ? 78  ASN A ND2 1 
ATOM 607  O OD1 ? ASN A 1  78 ?  14.258  -1.989  12.344 1.000 97.200 ? 78  ASN A OD1 1 
ATOM 608  N N   ? SER A 1  79 ?  11.936  -0.111  12.165 1.000 96.100 ? 79  SER A N   1 
ATOM 609  C CA  ? SER A 1  79 ?  12.043   1.169  11.474 1.000 96.100 ? 79  SER A CA  1 
ATOM 610  C C   ? SER A 1  79 ?  13.421   1.345  10.845 1.000 96.100 ? 79  SER A C   1 
ATOM 611  C CB  ? SER A 1  79 ?  11.762   2.324  12.437 1.000 96.100 ? 79  SER A CB  1 
ATOM 612  O O   ? SER A 1  79 ?  13.611   2.207   9.984 1.000 96.100 ? 79  SER A O   1 
ATOM 613  O OG  ? SER A 1  79 ?  12.677   2.309  13.520 1.000 96.100 ? 79  SER A OG  1 
ATOM 614  N N   ? ARG A 1  80 ?  14.376   0.474  11.261 1.000 94.790 ? 80  ARG A N   1 
ATOM 615  C CA  ? ARG A 1  80 ?  15.721   0.541  10.698 1.000 94.790 ? 80  ARG A CA  1 
ATOM 616  C C   ? ARG A 1  80 ?  15.756  -0.050   9.293 1.000 94.790 ? 80  ARG A C   1 
ATOM 617  C CB  ? ARG A 1  80 ?  16.718  -0.190  11.599 1.000 94.790 ? 80  ARG A CB  1 
ATOM 618  O O   ? ARG A 1  80 ?  16.291   0.565   8.368 1.000 94.790 ? 80  ARG A O   1 
ATOM 619  C CG  ? ARG A 1  80 ?  18.166  -0.047  11.159 1.000 94.790 ? 80  ARG A CG  1 
ATOM 620  C CD  ? ARG A 1  80 ?  19.114  -0.795  12.086 1.000 94.790 ? 80  ARG A CD  1 
ATOM 621  N NE  ? ARG A 1  80 ?  20.479  -0.805  11.567 1.000 94.790 ? 80  ARG A NE  1 
ATOM 622  N NH1 ? ARG A 1  80 ?  21.387  -1.884  13.396 1.000 94.790 ? 80  ARG A NH1 1 
ATOM 623  N NH2 ? ARG A 1  80 ?  22.726  -1.277  11.637 1.000 94.790 ? 80  ARG A NH2 1 
ATOM 624  C CZ  ? ARG A 1  80 ?  21.528  -1.322  12.201 1.000 94.790 ? 80  ARG A CZ  1 
ATOM 625  N N   ? ASN A 1  81 ?  15.120  -1.157   9.144 1.000 94.810 ? 81  ASN A N   1 
ATOM 626  C CA  ? ASN A 1  81 ?  15.215  -1.819   7.848 1.000 94.810 ? 81  ASN A CA  1 
ATOM 627  C C   ? ASN A 1  81 ?  13.849  -1.939   7.178 1.000 94.810 ? 81  ASN A C   1 
ATOM 628  C CB  ? ASN A 1  81 ?  15.857  -3.200   7.996 1.000 94.810 ? 81  ASN A CB  1 
ATOM 629  O O   ? ASN A 1  81 ?  13.733  -2.515   6.095 1.000 94.810 ? 81  ASN A O   1 
ATOM 630  C CG  ? ASN A 1  81 ?  15.056  -4.123   8.894 1.000 94.810 ? 81  ASN A CG  1 
ATOM 631  N ND2 ? ASN A 1  81 ?  15.691  -5.189   9.366 1.000 94.810 ? 81  ASN A ND2 1 
ATOM 632  O OD1 ? ASN A 1  81 ?  13.876  -3.879   9.160 1.000 94.810 ? 81  ASN A OD1 1 
ATOM 633  N N   ? LEU A 1  82 ?  12.838  -1.360   7.763 1.000 97.090 ? 82  LEU A N   1 
ATOM 634  C CA  ? LEU A 1  82 ?  11.456  -1.297   7.298 1.000 97.090 ? 82  LEU A CA  1 
ATOM 635  C C   ? LEU A 1  82 ?  10.889  -2.697   7.089 1.000 97.090 ? 82  LEU A C   1 
ATOM 636  C CB  ? LEU A 1  82 ?  11.365  -0.497   5.996 1.000 97.090 ? 82  LEU A CB  1 
ATOM 637  O O   ? LEU A 1  82 ?   9.978  -2.888   6.280 1.000 97.090 ? 82  LEU A O   1 
ATOM 638  C CG  ? LEU A 1  82 ?  11.702   0.992   6.090 1.000 97.090 ? 82  LEU A CG  1 
ATOM 639  C CD1 ? LEU A 1  82 ?  11.564   1.654   4.723 1.000 97.090 ? 82  LEU A CD1 1 
ATOM 640  C CD2 ? LEU A 1  82 ?  10.807   1.679   7.115 1.000 97.090 ? 82  LEU A CD2 1 
ATOM 641  N N   ? ASP A 1  83 ?  11.507  -3.726   7.739 1.000 97.810 ? 83  ASP A N   1 
ATOM 642  C CA  ? ASP A 1  83 ?  10.953  -5.076   7.757 1.000 97.810 ? 83  ASP A CA  1 
ATOM 643  C C   ? ASP A 1  83 ?   9.628  -5.115   8.517 1.000 97.810 ? 83  ASP A C   1 
ATOM 644  C CB  ? ASP A 1  83 ?  11.947  -6.056   8.382 1.000 97.810 ? 83  ASP A CB  1 
ATOM 645  O O   ? ASP A 1  83 ?   9.446  -4.389   9.495 1.000 97.810 ? 83  ASP A O   1 
ATOM 646  C CG  ? ASP A 1  83 ?  11.694  -7.497   7.975 1.000 97.810 ? 83  ASP A CG  1 
ATOM 647  O OD1 ? ASP A 1  83 ?  11.087  -7.732   6.908 1.000 97.810 ? 83  ASP A OD1 1 
ATOM 648  O OD2 ? ASP A 1  83 ?  12.104  -8.406   8.730 1.000 97.810 ? 83  ASP A OD2 1 
ATOM 649  N N   ? ASN A 1  84 ?   8.651  -5.897   8.036 1.000 98.300 ? 84  ASN A N   1 
ATOM 650  C CA  ? ASN A 1  84 ?   7.321  -5.990   8.629 1.000 98.300 ? 84  ASN A CA  1 
ATOM 651  C C   ? ASN A 1  84 ?   6.570  -4.666   8.530 1.000 98.300 ? 84  ASN A C   1 
ATOM 652  C CB  ? ASN A 1  84 ?   7.415  -6.440  10.089 1.000 98.300 ? 84  ASN A CB  1 
ATOM 653  O O   ? ASN A 1  84 ?   5.881  -4.266   9.471 1.000 98.300 ? 84  ASN A O   1 
ATOM 654  C CG  ? ASN A 1  84 ?   8.087  -7.790  10.242 1.000 98.300 ? 84  ASN A CG  1 
ATOM 655  N ND2 ? ASN A 1  84 ?   9.196  -7.821  10.971 1.000 98.300 ? 84  ASN A ND2 1 
ATOM 656  O OD1 ? ASN A 1  84 ?   7.614  -8.797   9.709 1.000 98.300 ? 84  ASN A OD1 1 
ATOM 657  N N   ? ASP A 1  85 ?   6.783  -3.843   7.539 1.000 98.610 ? 85  ASP A N   1 
ATOM 658  C CA  ? ASP A 1  85 ?   6.182  -2.533   7.309 1.000 98.610 ? 85  ASP A CA  1 
ATOM 659  C C   ? ASP A 1  85 ?   4.715  -2.666   6.904 1.000 98.610 ? 85  ASP A C   1 
ATOM 660  C CB  ? ASP A 1  85 ?   6.957  -1.768   6.234 1.000 98.610 ? 85  ASP A CB  1 
ATOM 661  O O   ? ASP A 1  85 ?   4.366  -2.455   5.740 1.000 98.610 ? 85  ASP A O   1 
ATOM 662  C CG  ? ASP A 1  85 ?   6.556  -0.306   6.142 1.000 98.610 ? 85  ASP A CG  1 
ATOM 663  O OD1 ? ASP A 1  85 ?   5.954   0.223   7.100 1.000 98.610 ? 85  ASP A OD1 1 
ATOM 664  O OD2 ? ASP A 1  85 ?   6.843   0.322   5.099 1.000 98.610 ? 85  ASP A OD2 1 
ATOM 665  N N   ? ILE A 1  86 ?   3.836  -3.065   7.798 1.000 98.680 ? 86  ILE A N   1 
ATOM 666  C CA  ? ILE A 1  86 ?   2.414  -3.277   7.554 1.000 98.680 ? 86  ILE A CA  1 
ATOM 667  C C   ? ILE A 1  86 ?   1.613  -2.870   8.789 1.000 98.680 ? 86  ILE A C   1 
ATOM 668  C CB  ? ILE A 1  86 ?   2.116  -4.747   7.183 1.000 98.680 ? 86  ILE A CB  1 
ATOM 669  O O   ? ILE A 1  86 ?   2.048  -3.095   9.921 1.000 98.680 ? 86  ILE A O   1 
ATOM 670  C CG1 ? ILE A 1  86 ?   0.666  -4.895   6.709 1.000 98.680 ? 86  ILE A CG1 1 
ATOM 671  C CG2 ? ILE A 1  86 ?   2.401  -5.672   8.369 1.000 98.680 ? 86  ILE A CG2 1 
ATOM 672  C CD1 ? ILE A 1  86 ?   0.381  -6.205   5.987 1.000 98.680 ? 86  ILE A CD1 1 
ATOM 673  N N   ? MET A 1  87 ?   0.503  -2.191   8.564 1.000 98.530 ? 87  MET A N   1 
ATOM 674  C CA  ? MET A 1  87 ?  -0.359  -1.741   9.654 1.000 98.530 ? 87  MET A CA  1 
ATOM 675  C C   ? MET A 1  87 ?  -1.830  -1.884   9.278 1.000 98.530 ? 87  MET A C   1 
ATOM 676  C CB  ? MET A 1  87 ?  -0.051  -0.288  10.019 1.000 98.530 ? 87  MET A CB  1 
ATOM 677  O O   ? MET A 1  87 ?  -2.176  -1.887   8.095 1.000 98.530 ? 87  MET A O   1 
ATOM 678  C CG  ? MET A 1  87 ?  -0.478   0.714   8.959 1.000 98.530 ? 87  MET A CG  1 
ATOM 679  S SD  ? MET A 1  87 ?  -0.211   2.451   9.485 1.000 98.530 ? 87  MET A SD  1 
ATOM 680  C CE  ? MET A 1  87 ?  -0.814   3.328   8.016 1.000 98.530 ? 87  MET A CE  1 
ATOM 681  N N   ? LEU A 1  88 ?  -2.722  -2.052  10.303 1.000 98.760 ? 88  LEU A N   1 
ATOM 682  C CA  ? LEU A 1  88 ?  -4.170  -2.123  10.140 1.000 98.760 ? 88  LEU A CA  1 
ATOM 683  C C   ? LEU A 1  88 ?  -4.848  -0.911  10.769 1.000 98.760 ? 88  LEU A C   1 
ATOM 684  C CB  ? LEU A 1  88 ?  -4.717  -3.410  10.765 1.000 98.760 ? 88  LEU A CB  1 
ATOM 685  O O   ? LEU A 1  88 ?  -4.444  -0.455  11.841 1.000 98.760 ? 88  LEU A O   1 
ATOM 686  C CG  ? LEU A 1  88 ?  -4.308  -4.719  10.088 1.000 98.760 ? 88  LEU A CG  1 
ATOM 687  C CD1 ? LEU A 1  88 ?  -4.786  -5.912  10.909 1.000 98.760 ? 88  LEU A CD1 1 
ATOM 688  C CD2 ? LEU A 1  88 ?  -4.863  -4.783   8.669 1.000 98.760 ? 88  LEU A CD2 1 
ATOM 689  N N   ? ILE A 1  89 ?  -5.824  -0.399  10.028 1.000 98.720 ? 89  ILE A N   1 
ATOM 690  C CA  ? ILE A 1  89 ?  -6.629   0.725  10.496 1.000 98.720 ? 89  ILE A CA  1 
ATOM 691  C C   ? ILE A 1  89 ?  -8.085   0.291  10.645 1.000 98.720 ? 89  ILE A C   1 
ATOM 692  C CB  ? ILE A 1  89 ?  -6.524   1.933   9.537 1.000 98.720 ? 89  ILE A CB  1 
ATOM 693  O O   ? ILE A 1  89 ?  -8.739  -0.059   9.659 1.000 98.720 ? 89  ILE A O   1 
ATOM 694  C CG1 ? ILE A 1  89 ?  -5.056   2.311   9.313 1.000 98.720 ? 89  ILE A CG1 1 
ATOM 695  C CG2 ? ILE A 1  89 ?  -7.320   3.123  10.080 1.000 98.720 ? 89  ILE A CG2 1 
ATOM 696  C CD1 ? ILE A 1  89 ?  -4.819   3.168   8.077 1.000 98.720 ? 89  ILE A CD1 1 
ATOM 697  N N   ? LYS A 1  90 ?  -8.607   0.243  11.916 1.000 98.500 ? 90  LYS A N   1 
ATOM 698  C CA  ? LYS A 1  90 ? -10.025  -0.002  12.164 1.000 98.500 ? 90  LYS A CA  1 
ATOM 699  C C   ? LYS A 1  90 ? -10.841   1.277  11.999 1.000 98.500 ? 90  LYS A C   1 
ATOM 700  C CB  ? LYS A 1  90 ? -10.233  -0.580  13.565 1.000 98.500 ? 90  LYS A CB  1 
ATOM 701  O O   ? LYS A 1  90 ? -10.538   2.297  12.621 1.000 98.500 ? 90  LYS A O   1 
ATOM 702  C CG  ? LYS A 1  90 ? -11.661  -1.027  13.844 1.000 98.500 ? 90  LYS A CG  1 
ATOM 703  C CD  ? LYS A 1  90 ? -11.777  -1.710  15.201 1.000 98.500 ? 90  LYS A CD  1 
ATOM 704  C CE  ? LYS A 1  90 ? -13.178  -2.259  15.433 1.000 98.500 ? 90  LYS A CE  1 
ATOM 705  N NZ  ? LYS A 1  90 ? -13.278  -2.992  16.730 1.000 98.500 ? 90  LYS A NZ  1 
ATOM 706  N N   ? LEU A 1  91 ? -11.893   1.186  11.190 1.000 98.550 ? 91  LEU A N   1 
ATOM 707  C CA  ? LEU A 1  91 ? -12.731   2.350  10.924 1.000 98.550 ? 91  LEU A CA  1 
ATOM 708  C C   ? LEU A 1  91 ? -13.695   2.601  12.078 1.000 98.550 ? 91  LEU A C   1 
ATOM 709  C CB  ? LEU A 1  91 ? -13.515   2.159   9.622 1.000 98.550 ? 91  LEU A CB  1 
ATOM 710  O O   ? LEU A 1  91 ? -14.233   1.657  12.661 1.000 98.550 ? 91  LEU A O   1 
ATOM 711  C CG  ? LEU A 1  91 ? -12.687   1.878   8.367 1.000 98.550 ? 91  LEU A CG  1 
ATOM 712  C CD1 ? LEU A 1  91 ? -13.596   1.747   7.150 1.000 98.550 ? 91  LEU A CD1 1 
ATOM 713  C CD2 ? LEU A 1  91 ? -11.651   2.976   8.152 1.000 98.550 ? 91  LEU A CD2 1 
ATOM 714  N N   ? SER A 1  92 ? -13.926   3.924  12.500 1.000 98.170 ? 92  SER A N   1 
ATOM 715  C CA  ? SER A 1  92 ? -14.837   4.268  13.588 1.000 98.170 ? 92  SER A CA  1 
ATOM 716  C C   ? SER A 1  92 ? -16.273   3.888  13.248 1.000 98.170 ? 92  SER A C   1 
ATOM 717  C CB  ? SER A 1  92 ? -14.757   5.763  13.900 1.000 98.170 ? 92  SER A CB  1 
ATOM 718  O O   ? SER A 1  92 ? -17.082   3.631  14.142 1.000 98.170 ? 92  SER A O   1 
ATOM 719  O OG  ? SER A 1  92 ? -15.094   6.534  12.760 1.000 98.170 ? 92  SER A OG  1 
ATOM 720  N N   ? THR A 1  93 ? -16.656   3.856  11.982 1.000 98.060 ? 93  THR A N   1 
ATOM 721  C CA  ? THR A 1  93 ? -17.918   3.358  11.444 1.000 98.060 ? 93  THR A CA  1 
ATOM 722  C C   ? THR A 1  93 ? -17.675   2.483  10.218 1.000 98.060 ? 93  THR A C   1 
ATOM 723  C CB  ? THR A 1  93 ? -18.862   4.517  11.072 1.000 98.060 ? 93  THR A CB  1 
ATOM 724  O O   ? THR A 1  93 ? -16.705   2.686   9.486 1.000 98.060 ? 93  THR A O   1 
ATOM 725  C CG2 ? THR A 1  93 ? -19.218   5.351  12.298 1.000 98.060 ? 93  THR A CG2 1 
ATOM 726  O OG1 ? THR A 1  93 ? -18.220   5.357  10.105 1.000 98.060 ? 93  THR A OG1 1 
ATOM 727  N N   ? THR A 1  94 ? -18.633   1.465  10.057 1.000 97.800 ? 94  THR A N   1 
ATOM 728  C CA  ? THR A 1  94 ? -18.502   0.570   8.913 1.000 97.800 ? 94  THR A CA  1 
ATOM 729  C C   ? THR A 1  94 ? -18.677   1.336   7.604 1.000 97.800 ? 94  THR A C   1 
ATOM 730  C CB  ? THR A 1  94 ? -19.527  -0.577   8.979 1.000 97.800 ? 94  THR A CB  1 
ATOM 731  O O   ? THR A 1  94 ? -19.572   2.175   7.485 1.000 97.800 ? 94  THR A O   1 
ATOM 732  C CG2 ? THR A 1  94 ? -19.399  -1.500   7.773 1.000 97.800 ? 94  THR A CG2 1 
ATOM 733  O OG1 ? THR A 1  94 ? -19.308  -1.337  10.174 1.000 97.800 ? 94  THR A OG1 1 
ATOM 734  N N   ? ALA A 1  95 ? -17.738   1.039   6.655 1.000 98.180 ? 95  ALA A N   1 
ATOM 735  C CA  ? ALA A 1  95 ? -17.862   1.633   5.326 1.000 98.180 ? 95  ALA A CA  1 
ATOM 736  C C   ? ALA A 1  95 ? -19.079   1.080   4.589 1.000 98.180 ? 95  ALA A C   1 
ATOM 737  C CB  ? ALA A 1  95 ? -16.594   1.387   4.513 1.000 98.180 ? 95  ALA A CB  1 
ATOM 738  O O   ? ALA A 1  95 ? -19.351  -0.122   4.643 1.000 98.180 ? 95  ALA A O   1 
ATOM 739  N N   ? ARG A 1  96 ? -19.825   1.975   3.920 1.000 97.950 ? 96  ARG A N   1 
ATOM 740  C CA  ? ARG A 1  96 ? -20.935   1.550   3.073 1.000 97.950 ? 96  ARG A CA  1 
ATOM 741  C C   ? ARG A 1  96 ? -20.445   1.168   1.680 1.000 97.950 ? 96  ARG A C   1 
ATOM 742  C CB  ? ARG A 1  96 ? -21.989   2.655   2.973 1.000 97.950 ? 96  ARG A CB  1 
ATOM 743  O O   ? ARG A 1  96 ? -20.003   2.027   0.914 1.000 97.950 ? 96  ARG A O   1 
ATOM 744  C CG  ? ARG A 1  96 ? -22.665   2.982   4.295 1.000 97.950 ? 96  ARG A CG  1 
ATOM 745  C CD  ? ARG A 1  96 ? -23.674   4.112   4.148 1.000 97.950 ? 96  ARG A CD  1 
ATOM 746  N NE  ? ARG A 1  96 ? -23.155   5.371   4.674 1.000 97.950 ? 96  ARG A NE  1 
ATOM 747  N NH1 ? ARG A 1  96 ? -25.173   6.078   5.547 1.000 97.950 ? 96  ARG A NH1 1 
ATOM 748  N NH2 ? ARG A 1  96 ? -23.304   7.388   5.763 1.000 97.950 ? 96  ARG A NH2 1 
ATOM 749  C CZ  ? ARG A 1  96 ? -23.879   6.276   5.327 1.000 97.950 ? 96  ARG A CZ  1 
ATOM 750  N N   ? LEU A 1  97 ? -20.450  -0.163   1.440 1.000 97.660 ? 97  LEU A N   1 
ATOM 751  C CA  ? LEU A 1  97 ? -19.949  -0.641   0.155 1.000 97.660 ? 97  LEU A CA  1 
ATOM 752  C C   ? LEU A 1  97 ? -20.906  -0.271  -0.973 1.000 97.660 ? 97  LEU A C   1 
ATOM 753  C CB  ? LEU A 1  97 ? -19.744  -2.158   0.191 1.000 97.660 ? 97  LEU A CB  1 
ATOM 754  O O   ? LEU A 1  97 ? -22.125  -0.290  -0.789 1.000 97.660 ? 97  LEU A O   1 
ATOM 755  C CG  ? LEU A 1  97 ? -18.795  -2.689   1.266 1.000 97.660 ? 97  LEU A CG  1 
ATOM 756  C CD1 ? LEU A 1  97 ? -18.609  -4.195   1.111 1.000 97.660 ? 97  LEU A CD1 1 
ATOM 757  C CD2 ? LEU A 1  97 ? -17.452  -1.969   1.196 1.000 97.660 ? 97  LEU A CD2 1 
ATOM 758  N N   ? SER A 1  98 ? -20.351   0.106  -2.199 1.000 96.410 ? 98  SER A N   1 
ATOM 759  C CA  ? SER A 1  98 ? -21.010   0.488  -3.443 1.000 96.410 ? 98  SER A CA  1 
ATOM 760  C C   ? SER A 1  98 ? -20.117   0.212  -4.649 1.000 96.410 ? 98  SER A C   1 
ATOM 761  C CB  ? SER A 1  98 ? -21.397   1.967  -3.414 1.000 96.410 ? 98  SER A CB  1 
ATOM 762  O O   ? SER A 1  98 ? -19.061  -0.410  -4.516 1.000 96.410 ? 98  SER A O   1 
ATOM 763  O OG  ? SER A 1  98 ? -20.245   2.790  -3.473 1.000 96.410 ? 98  SER A OG  1 
ATOM 764  N N   ? SER A 1  99 ? -20.621   0.643  -5.813 1.000 95.100 ? 99  SER A N   1 
ATOM 765  C CA  ? SER A 1  99 ? -19.826   0.460  -7.024 1.000 95.100 ? 99  SER A CA  1 
ATOM 766  C C   ? SER A 1  99 ? -18.531   1.263  -6.961 1.000 95.100 ? 99  SER A C   1 
ATOM 767  C CB  ? SER A 1  99 ? -20.630   0.869  -8.259 1.000 95.100 ? 99  SER A CB  1 
ATOM 768  O O   ? SER A 1  99 ? -17.558   0.935  -7.643 1.000 95.100 ? 99  SER A O   1 
ATOM 769  O OG  ? SER A 1  99 ? -21.038   2.223  -8.168 1.000 95.100 ? 99  SER A OG  1 
ATOM 770  N N   ? ASN A 1 100 ? -18.354   2.301  -6.078 1.000 95.740 ? 100 ASN A N   1 
ATOM 771  C CA  ? ASN A 1 100 ? -17.197   3.183  -5.964 1.000 95.740 ? 100 ASN A CA  1 
ATOM 772  C C   ? ASN A 1 100 ? -16.338   2.828  -4.753 1.000 95.740 ? 100 ASN A C   1 
ATOM 773  C CB  ? ASN A 1 100 ? -17.641   4.645  -5.890 1.000 95.740 ? 100 ASN A CB  1 
ATOM 774  O O   ? ASN A 1 100 ? -15.188   3.258  -4.655 1.000 95.740 ? 100 ASN A O   1 
ATOM 775  C CG  ? ASN A 1 100 ? -18.449   5.071  -7.100 1.000 95.740 ? 100 ASN A CG  1 
ATOM 776  N ND2 ? ASN A 1 100 ? -17.765   5.567  -8.125 1.000 95.740 ? 100 ASN A ND2 1 
ATOM 777  O OD1 ? ASN A 1 100 ? -19.677   4.957  -7.113 1.000 95.740 ? 100 ASN A OD1 1 
ATOM 778  N N   ? ILE A 1 101 ? -16.921   2.065  -3.838 1.000 97.940 ? 101 ILE A N   1 
ATOM 779  C CA  ? ILE A 1 101 ? -16.228   1.636  -2.628 1.000 97.940 ? 101 ILE A CA  1 
ATOM 780  C C   ? ILE A 1 101 ? -16.374   0.125  -2.458 1.000 97.940 ? 101 ILE A C   1 
ATOM 781  C CB  ? ILE A 1 101 ? -16.765   2.370  -1.378 1.000 97.940 ? 101 ILE A CB  1 
ATOM 782  O O   ? ILE A 1 101 ? -17.466  -0.371  -2.172 1.000 97.940 ? 101 ILE A O   1 
ATOM 783  C CG1 ? ILE A 1 101 ? -16.686   3.888  -1.576 1.000 97.940 ? 101 ILE A CG1 1 
ATOM 784  C CG2 ? ILE A 1 101 ? -15.995   1.939  -0.127 1.000 97.940 ? 101 ILE A CG2 1 
ATOM 785  C CD1 ? ILE A 1 101 ? -17.467   4.688  -0.543 1.000 97.940 ? 101 ILE A CD1 1 
ATOM 786  N N   ? GLN A 1 102 ? -15.291  -0.578  -2.718 1.000 98.040 ? 102 GLN A N   1 
ATOM 787  C CA  ? GLN A 1 102 ? -15.244  -2.026  -2.548 1.000 98.040 ? 102 GLN A CA  1 
ATOM 788  C C   ? GLN A 1 102 ? -13.964  -2.455  -1.837 1.000 98.040 ? 102 GLN A C   1 
ATOM 789  C CB  ? GLN A 1 102 ? -15.355  -2.730  -3.901 1.000 98.040 ? 102 GLN A CB  1 
ATOM 790  O O   ? GLN A 1 102 ? -12.977  -1.717  -1.824 1.000 98.040 ? 102 GLN A O   1 
ATOM 791  C CG  ? GLN A 1 102 ? -16.681  -2.493  -4.611 1.000 98.040 ? 102 GLN A CG  1 
ATOM 792  C CD  ? GLN A 1 102 ? -16.840  -3.346  -5.856 1.000 98.040 ? 102 GLN A CD  1 
ATOM 793  N NE2 ? GLN A 1 102 ? -17.194  -2.711  -6.968 1.000 98.040 ? 102 GLN A NE2 1 
ATOM 794  O OE1 ? GLN A 1 102 ? -16.647  -4.565  -5.818 1.000 98.040 ? 102 GLN A OE1 1 
ATOM 795  N N   ? SER A 1 103 ? -14.098  -3.704  -1.192 1.000 98.330 ? 103 SER A N   1 
ATOM 796  C CA  ? SER A 1 103 ? -12.896  -4.288  -0.606 1.000 98.330 ? 103 SER A CA  1 
ATOM 797  C C   ? SER A 1 103 ? -12.103  -5.077  -1.643 1.000 98.330 ? 103 SER A C   1 
ATOM 798  C CB  ? SER A 1 103 ? -13.260  -5.197   0.569 1.000 98.330 ? 103 SER A CB  1 
ATOM 799  O O   ? SER A 1 103 ? -12.657  -5.517  -2.652 1.000 98.330 ? 103 SER A O   1 
ATOM 800  O OG  ? SER A 1 103 ? -13.957  -6.346   0.119 1.000 98.330 ? 103 SER A OG  1 
ATOM 801  N N   ? VAL A 1 104 ? -10.741  -5.184  -1.397 1.000 98.550 ? 104 VAL A N   1 
ATOM 802  C CA  ? VAL A 1 104 ?  -9.867  -6.066  -2.164 1.000 98.550 ? 104 VAL A CA  1 
ATOM 803  C C   ? VAL A 1 104 ?  -9.510  -7.293  -1.328 1.000 98.550 ? 104 VAL A C   1 
ATOM 804  C CB  ? VAL A 1 104 ?  -8.582  -5.337  -2.616 1.000 98.550 ? 104 VAL A CB  1 
ATOM 805  O O   ? VAL A 1 104 ?  -9.157  -7.171  -0.153 1.000 98.550 ? 104 VAL A O   1 
ATOM 806  C CG1 ? VAL A 1 104 ?  -7.806  -4.810  -1.410 1.000 98.550 ? 104 VAL A CG1 1 
ATOM 807  C CG2 ? VAL A 1 104 ?  -7.707  -6.270  -3.452 1.000 98.550 ? 104 VAL A CG2 1 
ATOM 808  N N   ? PRO A 1 105 ?  -9.740  -8.511  -1.923 1.000 98.370 ? 105 PRO A N   1 
ATOM 809  C CA  ? PRO A 1 105 ?  -9.482  -9.720  -1.136 1.000 98.370 ? 105 PRO A CA  1 
ATOM 810  C C   ? PRO A 1 105 ?  -8.004  -9.895  -0.791 1.000 98.370 ? 105 PRO A C   1 
ATOM 811  C CB  ? PRO A 1 105 ?  -9.965 -10.847  -2.053 1.000 98.370 ? 105 PRO A CB  1 
ATOM 812  O O   ? PRO A 1 105 ?  -7.134  -9.508  -1.575 1.000 98.370 ? 105 PRO A O   1 
ATOM 813  C CG  ? PRO A 1 105 ?  -9.871 -10.283  -3.434 1.000 98.370 ? 105 PRO A CG  1 
ATOM 814  C CD  ? PRO A 1 105 ? -10.053  -8.795  -3.355 1.000 98.370 ? 105 PRO A CD  1 
ATOM 815  N N   ? LEU A 1 106 ?  -7.771 -10.506   0.432 1.000 98.540 ? 106 LEU A N   1 
ATOM 816  C CA  ? LEU A 1 106 ?  -6.426 -10.936   0.798 1.000 98.540 ? 106 LEU A CA  1 
ATOM 817  C C   ? LEU A 1 106 ?  -5.997 -12.143  -0.029 1.000 98.540 ? 106 LEU A C   1 
ATOM 818  C CB  ? LEU A 1 106 ?  -6.359 -11.274   2.290 1.000 98.540 ? 106 LEU A CB  1 
ATOM 819  O O   ? LEU A 1 106 ?  -6.820 -13.000  -0.357 1.000 98.540 ? 106 LEU A O   1 
ATOM 820  C CG  ? LEU A 1 106 ?  -6.568 -10.110   3.259 1.000 98.540 ? 106 LEU A CG  1 
ATOM 821  C CD1 ? LEU A 1 106 ?  -6.704 -10.627   4.687 1.000 98.540 ? 106 LEU A CD1 1 
ATOM 822  C CD2 ? LEU A 1 106 ?  -5.418  -9.113   3.154 1.000 98.540 ? 106 LEU A CD2 1 
ATOM 823  N N   ? PRO A 1 107 ?  -4.699 -12.200  -0.373 1.000 98.100 ? 107 PRO A N   1 
ATOM 824  C CA  ? PRO A 1 107 ?  -4.234 -13.307  -1.211 1.000 98.100 ? 107 PRO A CA  1 
ATOM 825  C C   ? PRO A 1 107 ?  -4.161 -14.631  -0.453 1.000 98.100 ? 107 PRO A C   1 
ATOM 826  C CB  ? PRO A 1 107 ?  -2.840 -12.854  -1.652 1.000 98.100 ? 107 PRO A CB  1 
ATOM 827  O O   ? PRO A 1 107 ?  -3.849 -14.647   0.740 1.000 98.100 ? 107 PRO A O   1 
ATOM 828  C CG  ? PRO A 1 107 ?  -2.349 -11.989  -0.537 1.000 98.100 ? 107 PRO A CG  1 
ATOM 829  C CD  ? PRO A 1 107 ?  -3.512 -11.217   0.015 1.000 98.100 ? 107 PRO A CD  1 
ATOM 830  N N   ? SER A 1 108 ?  -4.475 -15.737  -1.077 1.000 96.680 ? 108 SER A N   1 
ATOM 831  C CA  ? SER A 1 108 ?  -4.358 -17.075  -0.508 1.000 96.680 ? 108 SER A CA  1 
ATOM 832  C C   ? SER A 1 108 ?  -2.949 -17.631  -0.689 1.000 96.680 ? 108 SER A C   1 
ATOM 833  C CB  ? SER A 1 108 ?  -5.374 -18.022  -1.147 1.000 96.680 ? 108 SER A CB  1 
ATOM 834  O O   ? SER A 1 108 ?  -2.551 -18.566   0.009 1.000 96.680 ? 108 SER A O   1 
ATOM 835  O OG  ? SER A 1 108 ?  -5.197 -18.076  -2.552 1.000 96.680 ? 108 SER A OG  1 
ATOM 836  N N   ? ALA A 1 109 ?  -2.193 -17.018  -1.649 1.000 97.650 ? 109 ALA A N   1 
ATOM 837  C CA  ? ALA A 1 109 ?  -0.791 -17.331  -1.914 1.000 97.650 ? 109 ALA A CA  1 
ATOM 838  C C   ? ALA A 1 109 ?  -0.067 -16.133  -2.522 1.000 97.650 ? 109 ALA A C   1 
ATOM 839  C CB  ? ALA A 1 109 ?  -0.680 -18.541  -2.838 1.000 97.650 ? 109 ALA A CB  1 
ATOM 840  O O   ? ALA A 1 109 ?  -0.703 -15.224  -3.062 1.000 97.650 ? 109 ALA A O   1 
ATOM 841  N N   ? CYS A 1 110 ?   1.293 -16.278  -2.416 1.000 98.040 ? 110 CYS A N   1 
ATOM 842  C CA  ? CYS A 1 110 ?   2.088 -15.210  -3.013 1.000 98.040 ? 110 CYS A CA  1 
ATOM 843  C C   ? CYS A 1 110 ?   2.056 -15.292  -4.534 1.000 98.040 ? 110 CYS A C   1 
ATOM 844  C CB  ? CYS A 1 110 ?   3.533 -15.278  -2.519 1.000 98.040 ? 110 CYS A CB  1 
ATOM 845  O O   ? CYS A 1 110 ?   2.080 -16.386  -5.102 1.000 98.040 ? 110 CYS A O   1 
ATOM 846  S SG  ? CYS A 1 110 ?   3.706 -15.026  -0.739 1.000 98.040 ? 110 CYS A SG  1 
ATOM 847  N N   ? ALA A 1 111 ?   2.045 -14.116  -5.216 1.000 97.610 ? 111 ALA A N   1 
ATOM 848  C CA  ? ALA A 1 111 ?   2.152 -14.058  -6.672 1.000 97.610 ? 111 ALA A CA  1 
ATOM 849  C C   ? ALA A 1 111 ?   3.556 -14.438  -7.134 1.000 97.610 ? 111 ALA A C   1 
ATOM 850  C CB  ? ALA A 1 111 ?   1.789 -12.663  -7.177 1.000 97.610 ? 111 ALA A CB  1 
ATOM 851  O O   ? ALA A 1 111 ?   4.539 -14.172  -6.439 1.000 97.610 ? 111 ALA A O   1 
ATOM 852  N N   ? SER A 1 112 ?   3.683 -15.057  -8.263 1.000 96.950 ? 112 SER A N   1 
ATOM 853  C CA  ? SER A 1 112 ?   4.972 -15.448  -8.824 1.000 96.950 ? 112 SER A CA  1 
ATOM 854  C C   ? SER A 1 112 ?   5.624 -14.289  -9.571 1.000 96.950 ? 112 SER A C   1 
ATOM 855  C CB  ? SER A 1 112 ?   4.807 -16.643  -9.764 1.000 96.950 ? 112 SER A CB  1 
ATOM 856  O O   ? SER A 1 112 ?   4.936 -13.377 -10.035 1.000 96.950 ? 112 SER A O   1 
ATOM 857  O OG  ? SER A 1 112 ?   4.184 -17.726  -9.096 1.000 96.950 ? 112 SER A OG  1 
ATOM 858  N N   ? ALA A 1 113 ?   6.954 -14.366  -9.672 1.000 97.820 ? 113 ALA A N   1 
ATOM 859  C CA  ? ALA A 1 113 ?   7.678 -13.404 -10.498 1.000 97.820 ? 113 ALA A CA  1 
ATOM 860  C C   ? ALA A 1 113 ?   7.091 -13.339 -11.906 1.000 97.820 ? 113 ALA A C   1 
ATOM 861  C CB  ? ALA A 1 113 ?   9.160 -13.764 -10.559 1.000 97.820 ? 113 ALA A CB  1 
ATOM 862  O O   ? ALA A 1 113 ?   6.682 -14.361 -12.462 1.000 97.820 ? 113 ALA A O   1 
ATOM 863  N N   ? GLY A 1 114 ?   6.992 -12.108 -12.434 1.000 97.780 ? 114 GLY A N   1 
ATOM 864  C CA  ? GLY A 1 114 ?   6.466 -11.909 -13.775 1.000 97.780 ? 114 GLY A CA  1 
ATOM 865  C C   ? GLY A 1 114 ?   4.982 -11.599 -13.794 1.000 97.780 ? 114 GLY A C   1 
ATOM 866  O O   ? GLY A 1 114 ?   4.434 -11.221 -14.831 1.000 97.780 ? 114 GLY A O   1 
ATOM 867  N N   ? THR A 1 115 ?   4.319 -11.904 -12.665 1.000 98.210 ? 115 THR A N   1 
ATOM 868  C CA  ? THR A 1 115 ?   2.907 -11.554 -12.553 1.000 98.210 ? 115 THR A CA  1 
ATOM 869  C C   ? THR A 1 115 ?   2.708 -10.050 -12.713 1.000 98.210 ? 115 THR A C   1 
ATOM 870  C CB  ? THR A 1 115 ?   2.324 -12.012 -11.204 1.000 98.210 ? 115 THR A CB  1 
ATOM 871  O O   ? THR A 1 115 ?   3.363  -9.256 -12.033 1.000 98.210 ? 115 THR A O   1 
ATOM 872  C CG2 ? THR A 1 115 ?   0.837 -11.687 -11.109 1.000 98.210 ? 115 THR A CG2 1 
ATOM 873  O OG1 ? THR A 1 115 ?   2.502 -13.427 -11.068 1.000 98.210 ? 115 THR A OG1 1 
ATOM 874  N N   ? ASN A 1 116 ?   1.829  -9.672 -13.625 1.000 97.560 ? 116 ASN A N   1 
ATOM 875  C CA  ? ASN A 1 116 ?   1.508  -8.265 -13.843 1.000 97.560 ? 116 ASN A CA  1 
ATOM 876  C C   ? ASN A 1 116 ?   0.530  -7.745 -12.793 1.000 97.560 ? 116 ASN A C   1 
ATOM 877  C CB  ? ASN A 1 116 ?   0.939  -8.056 -15.248 1.000 97.560 ? 116 ASN A CB  1 
ATOM 878  O O   ? ASN A 1 116 ?  -0.565  -8.288 -12.635 1.000 97.560 ? 116 ASN A O   1 
ATOM 879  C CG  ? ASN A 1 116 ?   0.930  -6.598 -15.663 1.000 97.560 ? 116 ASN A CG  1 
ATOM 880  N ND2 ? ASN A 1 116 ?  -0.143  -6.176 -16.322 1.000 97.560 ? 116 ASN A ND2 1 
ATOM 881  O OD1 ? ASN A 1 116 ?   1.879  -5.857 -15.395 1.000 97.560 ? 116 ASN A OD1 1 
ATOM 882  N N   ? CYS A 1 117 ?   0.889  -6.637 -12.159 1.000 98.170 ? 117 CYS A N   1 
ATOM 883  C CA  ? CYS A 1 117 ?   0.129  -6.113 -11.030 1.000 98.170 ? 117 CYS A CA  1 
ATOM 884  C C   ? CYS A 1 117 ?  -0.199  -4.639 -11.231 1.000 98.170 ? 117 CYS A C   1 
ATOM 885  C CB  ? CYS A 1 117 ?   0.906  -6.300  -9.727 1.000 98.170 ? 117 CYS A CB  1 
ATOM 886  O O   ? CYS A 1 117 ?   0.569  -3.907 -11.858 1.000 98.170 ? 117 CYS A O   1 
ATOM 887  S SG  ? CYS A 1 117 ?   1.344  -8.017  -9.381 1.000 98.170 ? 117 CYS A SG  1 
ATOM 888  N N   ? LEU A 1 118 ?  -1.330  -4.264 -10.696 1.000 97.960 ? 118 LEU A N   1 
ATOM 889  C CA  ? LEU A 1 118 ?  -1.738  -2.864 -10.712 1.000 97.960 ? 118 LEU A CA  1 
ATOM 890  C C   ? LEU A 1 118 ?  -1.327  -2.163  -9.422 1.000 97.960 ? 118 LEU A C   1 
ATOM 891  C CB  ? LEU A 1 118 ?  -3.253  -2.750 -10.908 1.000 97.960 ? 118 LEU A CB  1 
ATOM 892  O O   ? LEU A 1 118 ?  -1.695  -2.598  -8.329 1.000 97.960 ? 118 LEU A O   1 
ATOM 893  C CG  ? LEU A 1 118 ?  -3.807  -1.337 -11.095 1.000 97.960 ? 118 LEU A CG  1 
ATOM 894  C CD1 ? LEU A 1 118 ?  -3.468  -0.814 -12.487 1.000 97.960 ? 118 LEU A CD1 1 
ATOM 895  C CD2 ? LEU A 1 118 ?  -5.315  -1.319 -10.864 1.000 97.960 ? 118 LEU A CD2 1 
ATOM 896  N N   ? ILE A 1 119 ?  -0.566  -1.042  -9.593 1.000 97.720 ? 119 ILE A N   1 
ATOM 897  C CA  ? ILE A 1 119 ?  -0.172  -0.154  -8.505 1.000 97.720 ? 119 ILE A CA  1 
ATOM 898  C C   ? ILE A 1 119 ?  -0.945   1.159  -8.604 1.000 97.720 ? 119 ILE A C   1 
ATOM 899  C CB  ? ILE A 1 119 ?   1.349   0.117  -8.518 1.000 97.720 ? 119 ILE A CB  1 
ATOM 900  O O   ? ILE A 1 119 ?  -1.045   1.747  -9.683 1.000 97.720 ? 119 ILE A O   1 
ATOM 901  C CG1 ? ILE A 1 119 ?   2.127  -1.204  -8.505 1.000 97.720 ? 119 ILE A CG1 1 
ATOM 902  C CG2 ? ILE A 1 119 ?   1.751   1.002  -7.334 1.000 97.720 ? 119 ILE A CG2 1 
ATOM 903  C CD1 ? ILE A 1 119 ?   3.585  -1.068  -8.921 1.000 97.720 ? 119 ILE A CD1 1 
ATOM 904  N N   ? SER A 1 120 ?  -1.479   1.627  -7.521 1.000 97.350 ? 120 SER A N   1 
ATOM 905  C CA  ? SER A 1 120 ?  -2.304   2.827  -7.602 1.000 97.350 ? 120 SER A CA  1 
ATOM 906  C C   ? SER A 1 120 ?  -2.037   3.763  -6.428 1.000 97.350 ? 120 SER A C   1 
ATOM 907  C CB  ? SER A 1 120 ?  -3.787   2.457  -7.642 1.000 97.350 ? 120 SER A CB  1 
ATOM 908  O O   ? SER A 1 120 ?  -1.602   3.321  -5.362 1.000 97.350 ? 120 SER A O   1 
ATOM 909  O OG  ? SER A 1 120 ?  -4.159   1.743  -6.476 1.000 97.350 ? 120 SER A OG  1 
ATOM 910  N N   ? GLY A 1 121 ?  -2.217   5.105  -6.675 1.000 96.500 ? 121 GLY A N   1 
ATOM 911  C CA  ? GLY A 1 121 ?  -2.035   6.071  -5.603 1.000 96.500 ? 121 GLY A CA  1 
ATOM 912  C C   ? GLY A 1 121 ?  -2.048   7.509  -6.087 1.000 96.500 ? 121 GLY A C   1 
ATOM 913  O O   ? GLY A 1 121 ?  -2.223   7.767  -7.280 1.000 96.500 ? 121 GLY A O   1 
ATOM 914  N N   ? TRP A 1 122 ?  -1.939   8.516  -5.149 1.000 95.390 ? 122 TRP A N   1 
ATOM 915  C CA  ? TRP A 1 122 ?  -1.951   9.950  -5.419 1.000 95.390 ? 122 TRP A CA  1 
ATOM 916  C C   ? TRP A 1 122 ?  -0.607  10.581  -5.071 1.000 95.390 ? 122 TRP A C   1 
ATOM 917  C CB  ? TRP A 1 122 ?  -3.071  10.636  -4.631 1.000 95.390 ? 122 TRP A CB  1 
ATOM 918  O O   ? TRP A 1 122 ?  -0.540  11.765  -4.732 1.000 95.390 ? 122 TRP A O   1 
ATOM 919  C CG  ? TRP A 1 122 ?  -4.451  10.273  -5.092 1.000 95.390 ? 122 TRP A CG  1 
ATOM 920  C CD1 ? TRP A 1 122 ?  -5.161  10.854  -6.105 1.000 95.390 ? 122 TRP A CD1 1 
ATOM 921  C CD2 ? TRP A 1 122 ?  -5.289   9.248  -4.551 1.000 95.390 ? 122 TRP A CD2 1 
ATOM 922  C CE2 ? TRP A 1 122 ?  -6.495   9.262  -5.286 1.000 95.390 ? 122 TRP A CE2 1 
ATOM 923  C CE3 ? TRP A 1 122 ?  -5.138   8.316  -3.515 1.000 95.390 ? 122 TRP A CE3 1 
ATOM 924  N NE1 ? TRP A 1 122 ?  -6.391  10.251  -6.228 1.000 95.390 ? 122 TRP A NE1 1 
ATOM 925  C CH2 ? TRP A 1 122 ?  -7.370   7.479  -4.000 1.000 95.390 ? 122 TRP A CH2 1 
ATOM 926  C CZ2 ? TRP A 1 122 ?  -7.544   8.380  -5.018 1.000 95.390 ? 122 TRP A CZ2 1 
ATOM 927  C CZ3 ? TRP A 1 122 ?  -6.183   7.439  -3.250 1.000 95.390 ? 122 TRP A CZ3 1 
ATOM 928  N N   ? GLY A 1 123 ?   0.411   9.764  -4.995 1.000 90.050 ? 123 GLY A N   1 
ATOM 929  C CA  ? GLY A 1 123 ?   1.738  10.259  -4.664 1.000 90.050 ? 123 GLY A CA  1 
ATOM 930  C C   ? GLY A 1 123 ?   2.395  11.015  -5.804 1.000 90.050 ? 123 GLY A C   1 
ATOM 931  O O   ? GLY A 1 123 ?   1.762  11.276  -6.829 1.000 90.050 ? 123 GLY A O   1 
ATOM 932  N N   ? ASN A 1 124 ?   3.685  11.523  -5.642 1.000 88.020 ? 124 ASN A N   1 
ATOM 933  C CA  ? ASN A 1 124 ?   4.500  12.269  -6.594 1.000 88.020 ? 124 ASN A CA  1 
ATOM 934  C C   ? ASN A 1 124 ?   4.657  11.515  -7.911 1.000 88.020 ? 124 ASN A C   1 
ATOM 935  C CB  ? ASN A 1 124 ?   5.873  12.583  -5.995 1.000 88.020 ? 124 ASN A CB  1 
ATOM 936  O O   ? ASN A 1 124 ?   4.995  10.330  -7.916 1.000 88.020 ? 124 ASN A O   1 
ATOM 937  C CG  ? ASN A 1 124 ?   6.630  13.632  -6.787 1.000 88.020 ? 124 ASN A CG  1 
ATOM 938  N ND2 ? ASN A 1 124 ?   7.876  13.879  -6.403 1.000 88.020 ? 124 ASN A ND2 1 
ATOM 939  O OD1 ? ASN A 1 124 ?   6.098  14.215  -7.735 1.000 88.020 ? 124 ASN A OD1 1 
ATOM 940  N N   ? THR A 1 125 ?   4.473  12.221  -9.106 1.000 87.810 ? 125 THR A N   1 
ATOM 941  C CA  ? THR A 1 125 ?   4.494  11.552 -10.403 1.000 87.810 ? 125 THR A CA  1 
ATOM 942  C C   ? THR A 1 125 ?   5.792  11.855 -11.146 1.000 87.810 ? 125 THR A C   1 
ATOM 943  C CB  ? THR A 1 125 ?   3.293  11.973 -11.269 1.000 87.810 ? 125 THR A CB  1 
ATOM 944  O O   ? THR A 1 125 ?   5.944  11.490 -12.314 1.000 87.810 ? 125 THR A O   1 
ATOM 945  C CG2 ? THR A 1 125 ?   1.977  11.542 -10.631 1.000 87.810 ? 125 THR A CG2 1 
ATOM 946  O OG1 ? THR A 1 125 ?   3.294  13.399 -11.416 1.000 87.810 ? 125 THR A OG1 1 
ATOM 947  N N   ? LEU A 1 126 ?   6.642  12.588 -10.589 1.000 85.980 ? 126 LEU A N   1 
ATOM 948  C CA  ? LEU A 1 126 ?   7.912  12.927 -11.222 1.000 85.980 ? 126 LEU A CA  1 
ATOM 949  C C   ? LEU A 1 126 ?   9.059  12.143 -10.595 1.000 85.980 ? 126 LEU A C   1 
ATOM 950  C CB  ? LEU A 1 126 ?   8.183  14.430 -11.109 1.000 85.980 ? 126 LEU A CB  1 
ATOM 951  O O   ? LEU A 1 126 ?   9.030  11.841  -9.399 1.000 85.980 ? 126 LEU A O   1 
ATOM 952  C CG  ? LEU A 1 126 ?   7.200  15.353 -11.832 1.000 85.980 ? 126 LEU A CG  1 
ATOM 953  C CD1 ? LEU A 1 126 ?   7.558  16.813 -11.576 1.000 85.980 ? 126 LEU A CD1 1 
ATOM 954  C CD2 ? LEU A 1 126 ?   7.187  15.054 -13.327 1.000 85.980 ? 126 LEU A CD2 1 
ATOM 955  N N   ? SER A 1 127 ?  10.026  11.765 -11.454 1.000 82.510 ? 127 SER A N   1 
ATOM 956  C CA  ? SER A 1 127 ?  11.244  11.106 -10.994 1.000 82.510 ? 127 SER A CA  1 
ATOM 957  C C   ? SER A 1 127 ?  12.145  12.074 -10.236 1.000 82.510 ? 127 SER A C   1 
ATOM 958  C CB  ? SER A 1 127 ?  12.007  10.505 -12.175 1.000 82.510 ? 127 SER A CB  1 
ATOM 959  O O   ? SER A 1 127 ?  12.865  11.673  -9.319 1.000 82.510 ? 127 SER A O   1 
ATOM 960  O OG  ? SER A 1 127 ?  12.379  11.514 -13.099 1.000 82.510 ? 127 SER A OG  1 
ATOM 961  N N   ? SER A 1 128 ?  12.113  13.339 -10.607 1.000 83.980 ? 128 SER A N   1 
ATOM 962  C CA  ? SER A 1 128 ?  12.751  14.488  -9.974 1.000 83.980 ? 128 SER A CA  1 
ATOM 963  C C   ? SER A 1 128 ?  11.802  15.679  -9.903 1.000 83.980 ? 128 SER A C   1 
ATOM 964  C CB  ? SER A 1 128 ?  14.020  14.882 -10.731 1.000 83.980 ? 128 SER A CB  1 
ATOM 965  O O   ? SER A 1 128 ?  11.012  15.906 -10.822 1.000 83.980 ? 128 SER A O   1 
ATOM 966  O OG  ? SER A 1 128 ?  13.706  15.346 -12.033 1.000 83.980 ? 128 SER A OG  1 
ATOM 967  N N   ? GLY A 1 129 ?  11.694  16.404  -8.697 1.000 85.310 ? 129 GLY A N   1 
ATOM 968  C CA  ? GLY A 1 129 ?  10.738  17.478  -8.484 1.000 85.310 ? 129 GLY A CA  1 
ATOM 969  C C   ? GLY A 1 129 ?   9.494  17.031  -7.741 1.000 85.310 ? 129 GLY A C   1 
ATOM 970  O O   ? GLY A 1 129 ?   9.480  15.960  -7.130 1.000 85.310 ? 129 GLY A O   1 
ATOM 971  N N   ? THR A 1 130 ?   8.480  17.978  -7.783 1.000 85.940 ? 130 THR A N   1 
ATOM 972  C CA  ? THR A 1 130 ?   7.239  17.677  -7.077 1.000 85.940 ? 130 THR A CA  1 
ATOM 973  C C   ? THR A 1 130 ?   6.035  17.865  -7.996 1.000 85.940 ? 130 THR A C   1 
ATOM 974  C CB  ? THR A 1 130 ?   7.078  18.563  -5.828 1.000 85.940 ? 130 THR A CB  1 
ATOM 975  O O   ? THR A 1 130 ?   5.874  18.924  -8.608 1.000 85.940 ? 130 THR A O   1 
ATOM 976  C CG2 ? THR A 1 130 ?   5.823  18.188  -5.046 1.000 85.940 ? 130 THR A CG2 1 
ATOM 977  O OG1 ? THR A 1 130 ?   8.222  18.397  -4.981 1.000 85.940 ? 130 THR A OG1 1 
ATOM 978  N N   ? ASN A 1 131 ?   5.289  16.814  -8.211 1.000 88.040 ? 131 ASN A N   1 
ATOM 979  C CA  ? ASN A 1 131 ?   4.003  16.830  -8.901 1.000 88.040 ? 131 ASN A CA  1 
ATOM 980  C C   ? ASN A 1 131 ?   3.010  15.866  -8.258 1.000 88.040 ? 131 ASN A C   1 
ATOM 981  C CB  ? ASN A 1 131 ?   4.184  16.496 -10.383 1.000 88.040 ? 131 ASN A CB  1 
ATOM 982  O O   ? ASN A 1 131 ?   3.019  14.670  -8.555 1.000 88.040 ? 131 ASN A O   1 
ATOM 983  C CG  ? ASN A 1 131 ?   2.929  16.747 -11.196 1.000 88.040 ? 131 ASN A CG  1 
ATOM 984  N ND2 ? ASN A 1 131 ?   2.862  16.153 -12.382 1.000 88.040 ? 131 ASN A ND2 1 
ATOM 985  O OD1 ? ASN A 1 131 ?   2.028  17.469 -10.762 1.000 88.040 ? 131 ASN A OD1 1 
ATOM 986  N N   ? TYR A 1 132 ?   2.106  16.397  -7.399 1.000 90.790 ? 132 TYR A N   1 
ATOM 987  C CA  ? TYR A 1 132 ?   1.083  15.619  -6.710 1.000 90.790 ? 132 TYR A CA  1 
ATOM 988  C C   ? TYR A 1 132 ?  -0.266  15.752  -7.407 1.000 90.790 ? 132 TYR A C   1 
ATOM 989  C CB  ? TYR A 1 132 ?   0.962  16.064  -5.250 1.000 90.790 ? 132 TYR A CB  1 
ATOM 990  O O   ? TYR A 1 132 ?  -0.963  16.756  -7.238 1.000 90.790 ? 132 TYR A O   1 
ATOM 991  C CG  ? TYR A 1 132 ?   2.179  15.748  -4.416 1.000 90.790 ? 132 TYR A CG  1 
ATOM 992  C CD1 ? TYR A 1 132 ?   2.349  14.489  -3.845 1.000 90.790 ? 132 TYR A CD1 1 
ATOM 993  C CD2 ? TYR A 1 132 ?   3.162  16.708  -4.196 1.000 90.790 ? 132 TYR A CD2 1 
ATOM 994  C CE1 ? TYR A 1 132 ?   3.468  14.194  -3.074 1.000 90.790 ? 132 TYR A CE1 1 
ATOM 995  C CE2 ? TYR A 1 132 ?   4.285  16.424  -3.427 1.000 90.790 ? 132 TYR A CE2 1 
ATOM 996  O OH  ? TYR A 1 132 ?   5.540  14.879  -2.109 1.000 90.790 ? 132 TYR A OH  1 
ATOM 997  C CZ  ? TYR A 1 132 ?   4.430  15.166  -2.871 1.000 90.790 ? 132 TYR A CZ  1 
ATOM 998  N N   ? PRO A 1 133 ?  -0.583  14.729  -8.246 1.000 92.900 ? 133 PRO A N   1 
ATOM 999  C CA  ? PRO A 1 133 ?  -1.833  14.811  -9.005 1.000 92.900 ? 133 PRO A CA  1 
ATOM 1000 C C   ? PRO A 1 133 ?  -3.070  14.764  -8.110 1.000 92.900 ? 133 PRO A C   1 
ATOM 1001 C CB  ? PRO A 1 133 ?  -1.772  13.584  -9.918 1.000 92.900 ? 133 PRO A CB  1 
ATOM 1002 O O   ? PRO A 1 133 ?  -3.043  14.141  -7.046 1.000 92.900 ? 133 PRO A O   1 
ATOM 1003 C CG  ? PRO A 1 133 ?  -1.004  12.566  -9.139 1.000 92.900 ? 133 PRO A CG  1 
ATOM 1004 C CD  ? PRO A 1 133 ?   0.078  13.269  -8.371 1.000 92.900 ? 133 PRO A CD  1 
ATOM 1005 N N   ? ASP A 1 134 ?  -4.098  15.436  -8.533 1.000 94.600 ? 134 ASP A N   1 
ATOM 1006 C CA  ? ASP A 1 134 ?  -5.379  15.323  -7.842 1.000 94.600 ? 134 ASP A CA  1 
ATOM 1007 C C   ? ASP A 1 134 ?  -6.119  14.054  -8.261 1.000 94.600 ? 134 ASP A C   1 
ATOM 1008 C CB  ? ASP A 1 134 ?  -6.247  16.552  -8.116 1.000 94.600 ? 134 ASP A CB  1 
ATOM 1009 O O   ? ASP A 1 134 ?  -6.874  13.481  -7.473 1.000 94.600 ? 134 ASP A O   1 
ATOM 1010 C CG  ? ASP A 1 134 ?  -5.690  17.822  -7.497 1.000 94.600 ? 134 ASP A CG  1 
ATOM 1011 O OD1 ? ASP A 1 134 ?  -5.096  17.755  -6.399 1.000 94.600 ? 134 ASP A OD1 1 
ATOM 1012 O OD2 ? ASP A 1 134 ?  -5.847  18.899  -8.111 1.000 94.600 ? 134 ASP A OD2 1 
ATOM 1013 N N   ? LEU A 1 135 ?  -5.841  13.667  -9.538 1.000 96.290 ? 135 LEU A N   1 
ATOM 1014 C CA  ? LEU A 1 135 ?  -6.493  12.470 -10.057 1.000 96.290 ? 135 LEU A CA  1 
ATOM 1015 C C   ? LEU A 1 135 ?  -5.675  11.223  -9.737 1.000 96.290 ? 135 LEU A C   1 
ATOM 1016 C CB  ? LEU A 1 135 ?  -6.699  12.585 -11.570 1.000 96.290 ? 135 LEU A CB  1 
ATOM 1017 O O   ? LEU A 1 135 ?  -4.443  11.266  -9.741 1.000 96.290 ? 135 LEU A O   1 
ATOM 1018 C CG  ? LEU A 1 135 ?  -7.652  13.683 -12.042 1.000 96.290 ? 135 LEU A CG  1 
ATOM 1019 C CD1 ? LEU A 1 135 ?  -7.616  13.798 -13.563 1.000 96.290 ? 135 LEU A CD1 1 
ATOM 1020 C CD2 ? LEU A 1 135 ?  -9.071  13.407 -11.556 1.000 96.290 ? 135 LEU A CD2 1 
ATOM 1021 N N   ? LEU A 1 136 ?  -6.382  10.120  -9.459 1.000 96.820 ? 136 LEU A N   1 
ATOM 1022 C CA  ? LEU A 1 136 ?  -5.766   8.839  -9.129 1.000 96.820 ? 136 LEU A CA  1 
ATOM 1023 C C   ? LEU A 1 136 ?  -4.908   8.335 -10.284 1.000 96.820 ? 136 LEU A C   1 
ATOM 1024 C CB  ? LEU A 1 136 ?  -6.837   7.802  -8.783 1.000 96.820 ? 136 LEU A CB  1 
ATOM 1025 O O   ? LEU A 1 136 ?  -5.352   8.324 -11.434 1.000 96.820 ? 136 LEU A O   1 
ATOM 1026 C CG  ? LEU A 1 136 ?  -6.334   6.462  -8.244 1.000 96.820 ? 136 LEU A CG  1 
ATOM 1027 C CD1 ? LEU A 1 136 ?  -5.574   6.667  -6.938 1.000 96.820 ? 136 LEU A CD1 1 
ATOM 1028 C CD2 ? LEU A 1 136 ?  -7.496   5.494  -8.046 1.000 96.820 ? 136 LEU A CD2 1 
ATOM 1029 N N   ? GLN A 1 137 ?  -3.687   7.909  -9.863 1.000 97.490 ? 137 GLN A N   1 
ATOM 1030 C CA  ? GLN A 1 137 ?  -2.741   7.397 -10.849 1.000 97.490 ? 137 GLN A CA  1 
ATOM 1031 C C   ? GLN A 1 137 ?  -2.565   5.888 -10.711 1.000 97.490 ? 137 GLN A C   1 
ATOM 1032 C CB  ? GLN A 1 137 ?  -1.388   8.098 -10.711 1.000 97.490 ? 137 GLN A CB  1 
ATOM 1033 O O   ? GLN A 1 137 ?  -2.648   5.346  -9.607 1.000 97.490 ? 137 GLN A O   1 
ATOM 1034 C CG  ? GLN A 1 137 ?  -1.463   9.612 -10.850 1.000 97.490 ? 137 GLN A CG  1 
ATOM 1035 C CD  ? GLN A 1 137 ?  -1.978  10.053 -12.207 1.000 97.490 ? 137 GLN A CD  1 
ATOM 1036 N NE2 ? GLN A 1 137 ?  -3.048  10.841 -12.208 1.000 97.490 ? 137 GLN A NE2 1 
ATOM 1037 O OE1 ? GLN A 1 137 ?  -1.419   9.688 -13.246 1.000 97.490 ? 137 GLN A OE1 1 
ATOM 1038 N N   ? CYS A 1 138 ?  -2.261   5.199 -11.936 1.000 97.150 ? 138 CYS A N   1 
ATOM 1039 C CA  ? CYS A 1 138 ?  -2.064   3.754 -11.972 1.000 97.150 ? 138 CYS A CA  1 
ATOM 1040 C C   ? CYS A 1 138 ?  -0.835   3.391 -12.797 1.000 97.150 ? 138 CYS A C   1 
ATOM 1041 C CB  ? CYS A 1 138 ?  -3.298   3.058 -12.546 1.000 97.150 ? 138 CYS A CB  1 
ATOM 1042 O O   ? CYS A 1 138 ?  -0.429   4.149 -13.679 1.000 97.150 ? 138 CYS A O   1 
ATOM 1043 S SG  ? CYS A 1 138 ?  -4.773   3.224 -11.515 1.000 97.150 ? 138 CYS A SG  1 
ATOM 1044 N N   ? LEU A 1 139 ?  -0.342   2.148 -12.364 1.000 96.500 ? 139 LEU A N   1 
ATOM 1045 C CA  ? LEU A 1 139 ?   0.806   1.597 -13.075 1.000 96.500 ? 139 LEU A CA  1 
ATOM 1046 C C   ? LEU A 1 139 ?   0.740   0.074 -13.115 1.000 96.500 ? 139 LEU A C   1 
ATOM 1047 C CB  ? LEU A 1 139 ?   2.112   2.046 -12.413 1.000 96.500 ? 139 LEU A CB  1 
ATOM 1048 O O   ? LEU A 1 139 ?   0.538  -0.571 -12.084 1.000 96.500 ? 139 LEU A O   1 
ATOM 1049 C CG  ? LEU A 1 139 ?   3.385   1.333 -12.874 1.000 96.500 ? 139 LEU A CG  1 
ATOM 1050 C CD1 ? LEU A 1 139 ?   3.695   1.688 -14.324 1.000 96.500 ? 139 LEU A CD1 1 
ATOM 1051 C CD2 ? LEU A 1 139 ?   4.557   1.693 -11.967 1.000 96.500 ? 139 LEU A CD2 1 
ATOM 1052 N N   ? ASN A 1 140 ?   0.896  -0.439 -14.311 1.000 96.860 ? 140 ASN A N   1 
ATOM 1053 C CA  ? ASN A 1 140 ?   1.080  -1.880 -14.446 1.000 96.860 ? 140 ASN A CA  1 
ATOM 1054 C C   ? ASN A 1 140 ?   2.557  -2.261 -14.420 1.000 96.860 ? 140 ASN A C   1 
ATOM 1055 C CB  ? ASN A 1 140 ?   0.423  -2.388 -15.732 1.000 96.860 ? 140 ASN A CB  1 
ATOM 1056 O O   ? ASN A 1 140 ?   3.346  -1.761 -15.224 1.000 96.860 ? 140 ASN A O   1 
ATOM 1057 C CG  ? ASN A 1 140 ?  -1.089  -2.294 -15.691 1.000 96.860 ? 140 ASN A CG  1 
ATOM 1058 N ND2 ? ASN A 1 140 ?  -1.661  -1.521 -16.606 1.000 96.860 ? 140 ASN A ND2 1 
ATOM 1059 O OD1 ? ASN A 1 140 ?  -1.739  -2.912 -14.843 1.000 96.860 ? 140 ASN A OD1 1 
ATOM 1060 N N   ? ALA A 1 141 ?   2.850  -3.172 -13.443 1.000 97.190 ? 141 ALA A N   1 
ATOM 1061 C CA  ? ALA A 1 141 ?   4.248  -3.573 -13.307 1.000 97.190 ? 141 ALA A CA  1 
ATOM 1062 C C   ? ALA A 1 141 ?   4.361  -5.048 -12.931 1.000 97.190 ? 141 ALA A C   1 
ATOM 1063 C CB  ? ALA A 1 141 ?   4.951  -2.706 -12.265 1.000 97.190 ? 141 ALA A CB  1 
ATOM 1064 O O   ? ALA A 1 141 ?   3.527  -5.572 -12.190 1.000 97.190 ? 141 ALA A O   1 
ATOM 1065 N N   ? PRO A 1 142 ?   5.466  -5.711 -13.487 1.000 97.810 ? 142 PRO A N   1 
ATOM 1066 C CA  ? PRO A 1 142 ?   5.699  -7.104 -13.100 1.000 97.810 ? 142 PRO A CA  1 
ATOM 1067 C C   ? PRO A 1 142 ?   6.383  -7.232 -11.740 1.000 97.810 ? 142 PRO A C   1 
ATOM 1068 C CB  ? PRO A 1 142 ?   6.601  -7.635 -14.217 1.000 97.810 ? 142 PRO A CB  1 
ATOM 1069 O O   ? PRO A 1 142 ?   7.182  -6.371 -11.364 1.000 97.810 ? 142 PRO A O   1 
ATOM 1070 C CG  ? PRO A 1 142 ?   7.421  -6.458 -14.637 1.000 97.810 ? 142 PRO A CG  1 
ATOM 1071 C CD  ? PRO A 1 142 ?   6.554  -5.233 -14.594 1.000 97.810 ? 142 PRO A CD  1 
ATOM 1072 N N   ? ILE A 1 143 ?   6.090  -8.346 -11.135 1.000 98.350 ? 143 ILE A N   1 
ATOM 1073 C CA  ? ILE A 1 143 ?   6.876  -8.708  -9.961 1.000 98.350 ? 143 ILE A CA  1 
ATOM 1074 C C   ? ILE A 1 143 ?   8.242  -9.234 -10.397 1.000 98.350 ? 143 ILE A C   1 
ATOM 1075 C CB  ? ILE A 1 143 ?   6.147  -9.761  -9.096 1.000 98.350 ? 143 ILE A CB  1 
ATOM 1076 O O   ? ILE A 1 143 ?   8.332 -10.075 -11.294 1.000 98.350 ? 143 ILE A O   1 
ATOM 1077 C CG1 ? ILE A 1 143 ?   4.856  -9.174  -8.515 1.000 98.350 ? 143 ILE A CG1 1 
ATOM 1078 C CG2 ? ILE A 1 143 ?   7.065 -10.274  -7.983 1.000 98.350 ? 143 ILE A CG2 1 
ATOM 1079 C CD1 ? ILE A 1 143 ?   4.027 -10.170  -7.716 1.000 98.350 ? 143 ILE A CD1 1 
ATOM 1080 N N   ? LEU A 1 144 ?   9.289  -8.728  -9.722 1.000 98.240 ? 144 LEU A N   1 
ATOM 1081 C CA  ? LEU A 1 144 ?  10.644  -9.179 -10.020 1.000 98.240 ? 144 LEU A CA  1 
ATOM 1082 C C   ? LEU A 1 144 ?  10.979 -10.447  -9.241 1.000 98.240 ? 144 LEU A C   1 
ATOM 1083 C CB  ? LEU A 1 144 ?  11.659  -8.082  -9.692 1.000 98.240 ? 144 LEU A CB  1 
ATOM 1084 O O   ? LEU A 1 144 ?  10.355 -10.734  -8.217 1.000 98.240 ? 144 LEU A O   1 
ATOM 1085 C CG  ? LEU A 1 144 ?  11.460  -6.740 -10.399 1.000 98.240 ? 144 LEU A CG  1 
ATOM 1086 C CD1 ? LEU A 1 144 ?  12.560  -5.762  -9.999 1.000 98.240 ? 144 LEU A CD1 1 
ATOM 1087 C CD2 ? LEU A 1 144 ?  11.432  -6.932 -11.912 1.000 98.240 ? 144 LEU A CD2 1 
ATOM 1088 N N   ? THR A 1 145 ?  11.957 -11.157  -9.814 1.000 98.130 ? 145 THR A N   1 
ATOM 1089 C CA  ? THR A 1 145 ?  12.447 -12.302  -9.055 1.000 98.130 ? 145 THR A CA  1 
ATOM 1090 C C   ? THR A 1 145 ?  13.113 -11.848  -7.759 1.000 98.130 ? 145 THR A C   1 
ATOM 1091 C CB  ? THR A 1 145 ?  13.443 -13.135  -9.882 1.000 98.130 ? 145 THR A CB  1 
ATOM 1092 O O   ? THR A 1 145 ?  13.586 -10.713  -7.663 1.000 98.130 ? 145 THR A O   1 
ATOM 1093 C CG2 ? THR A 1 145 ?  12.839 -13.545 -11.221 1.000 98.130 ? 145 THR A CG2 1 
ATOM 1094 O OG1 ? THR A 1 145 ?  14.624 -12.359 -10.121 1.000 98.130 ? 145 THR A OG1 1 
ATOM 1095 N N   ? ALA A 1 146 ?  13.213 -12.814  -6.797 1.000 97.080 ? 146 ALA A N   1 
ATOM 1096 C CA  ? ALA A 1 146 ?  13.905 -12.522  -5.545 1.000 97.080 ? 146 ALA A CA  1 
ATOM 1097 C C   ? ALA A 1 146 ?  15.350 -12.102  -5.801 1.000 97.080 ? 146 ALA A C   1 
ATOM 1098 C CB  ? ALA A 1 146 ?  13.864 -13.735  -4.619 1.000 97.080 ? 146 ALA A CB  1 
ATOM 1099 O O   ? ALA A 1 146 ?  15.858 -11.179  -5.159 1.000 97.080 ? 146 ALA A O   1 
ATOM 1100 N N   ? SER A 1 147 ?  15.998 -12.766  -6.748 1.000 97.570 ? 147 SER A N   1 
ATOM 1101 C CA  ? SER A 1 147 ?  17.386 -12.468  -7.088 1.000 97.570 ? 147 SER A CA  1 
ATOM 1102 C C   ? SER A 1 147 ?  17.524 -11.065  -7.670 1.000 97.570 ? 147 SER A C   1 
ATOM 1103 C CB  ? SER A 1 147 ?  17.927 -13.497  -8.082 1.000 97.570 ? 147 SER A CB  1 
ATOM 1104 O O   ? SER A 1 147 ?  18.431 -10.319  -7.295 1.000 97.570 ? 147 SER A O   1 
ATOM 1105 O OG  ? SER A 1 147 ?  19.262 -13.191  -8.445 1.000 97.570 ? 147 SER A OG  1 
ATOM 1106 N N   ? GLU A 1 148 ?  16.622 -10.761  -8.576 1.000 97.880 ? 148 GLU A N   1 
ATOM 1107 C CA  ? GLU A 1 148 ?  16.650  -9.419  -9.149 1.000 97.880 ? 148 GLU A CA  1 
ATOM 1108 C C   ? GLU A 1 148 ?  16.468  -8.354  -8.071 1.000 97.880 ? 148 GLU A C   1 
ATOM 1109 C CB  ? GLU A 1 148 ?  15.569  -9.270 -10.223 1.000 97.880 ? 148 GLU A CB  1 
ATOM 1110 O O   ? GLU A 1 148 ?  17.161  -7.335  -8.075 1.000 97.880 ? 148 GLU A O   1 
ATOM 1111 C CG  ? GLU A 1 148 ?  15.893  -9.988 -11.526 1.000 97.880 ? 148 GLU A CG  1 
ATOM 1112 C CD  ? GLU A 1 148 ?  14.705 -10.084 -12.470 1.000 97.880 ? 148 GLU A CD  1 
ATOM 1113 O OE1 ? GLU A 1 148 ?  14.909 -10.073 -13.705 1.000 97.880 ? 148 GLU A OE1 1 
ATOM 1114 O OE2 ? GLU A 1 148 ?  13.562 -10.171 -11.970 1.000 97.880 ? 148 GLU A OE2 1 
ATOM 1115 N N   ? CYS A 1 149 ?  15.527  -8.593  -7.230 1.000 97.590 ? 149 CYS A N   1 
ATOM 1116 C CA  ? CYS A 1 149 ?  15.240  -7.657  -6.149 1.000 97.590 ? 149 CYS A CA  1 
ATOM 1117 C C   ? CYS A 1 149 ?  16.438  -7.519  -5.216 1.000 97.590 ? 149 CYS A C   1 
ATOM 1118 C CB  ? CYS A 1 149 ?  14.015  -8.111  -5.357 1.000 97.590 ? 149 CYS A CB  1 
ATOM 1119 O O   ? CYS A 1 149 ?  16.880  -6.405  -4.927 1.000 97.590 ? 149 CYS A O   1 
ATOM 1120 S SG  ? CYS A 1 149 ?  13.353  -6.846  -4.250 1.000 97.590 ? 149 CYS A SG  1 
ATOM 1121 N N   ? SER A 1 150 ?  17.007  -8.558  -4.837 1.000 97.160 ? 150 SER A N   1 
ATOM 1122 C CA  ? SER A 1 150 ?  18.159  -8.562  -3.941 1.000 97.160 ? 150 SER A CA  1 
ATOM 1123 C C   ? SER A 1 150 ?  19.385  -7.954  -4.614 1.000 97.160 ? 150 SER A C   1 
ATOM 1124 C CB  ? SER A 1 150 ?  18.474  -9.985  -3.480 1.000 97.160 ? 150 SER A CB  1 
ATOM 1125 O O   ? SER A 1 150 ?  20.186  -7.280  -3.963 1.000 97.160 ? 150 SER A O   1 
ATOM 1126 O OG  ? SER A 1 150 ?  17.439 -10.486  -2.651 1.000 97.160 ? 150 SER A OG  1 
ATOM 1127 N N   ? ASN A 1 151 ?  19.592  -8.214  -5.921 1.000 97.530 ? 151 ASN A N   1 
ATOM 1128 C CA  ? ASN A 1 151 ?  20.706  -7.647  -6.674 1.000 97.530 ? 151 ASN A CA  1 
ATOM 1129 C C   ? ASN A 1 151 ?  20.614  -6.126  -6.751 1.000 97.530 ? 151 ASN A C   1 
ATOM 1130 C CB  ? ASN A 1 151 ?  20.764  -8.247  -8.081 1.000 97.530 ? 151 ASN A CB  1 
ATOM 1131 O O   ? ASN A 1 151 ?  21.636  -5.438  -6.786 1.000 97.530 ? 151 ASN A O   1 
ATOM 1132 C CG  ? ASN A 1 151 ?  21.266  -9.677  -8.085 1.000 97.530 ? 151 ASN A CG  1 
ATOM 1133 N ND2 ? ASN A 1 151 ?  20.955 -10.412  -9.146 1.000 97.530 ? 151 ASN A ND2 1 
ATOM 1134 O OD1 ? ASN A 1 151 ?  21.928 -10.118  -7.142 1.000 97.530 ? 151 ASN A OD1 1 
ATOM 1135 N N   ? SER A 1 152 ?  19.366  -5.691  -6.763 1.000 97.030 ? 152 SER A N   1 
ATOM 1136 C CA  ? SER A 1 152 ?  19.152  -4.249  -6.832 1.000 97.030 ? 152 SER A CA  1 
ATOM 1137 C C   ? SER A 1 152 ?  19.467  -3.578  -5.499 1.000 97.030 ? 152 SER A C   1 
ATOM 1138 C CB  ? SER A 1 152 ?  17.712  -3.939  -7.241 1.000 97.030 ? 152 SER A CB  1 
ATOM 1139 O O   ? SER A 1 152 ?  19.872  -2.415  -5.464 1.000 97.030 ? 152 SER A O   1 
ATOM 1140 O OG  ? SER A 1 152 ?  17.485  -4.293  -8.594 1.000 97.030 ? 152 SER A OG  1 
ATOM 1141 N N   ? TYR A 1 153 ?  19.293  -4.337  -4.410 1.000 96.640 ? 153 TYR A N   1 
ATOM 1142 C CA  ? TYR A 1 153 ?  19.494  -3.851  -3.049 1.000 96.640 ? 153 TYR A CA  1 
ATOM 1143 C C   ? TYR A 1 153 ?  20.280  -4.859  -2.220 1.000 96.640 ? 153 TYR A C   1 
ATOM 1144 C CB  ? TYR A 1 153 ?  18.148  -3.560  -2.378 1.000 96.640 ? 153 TYR A CB  1 
ATOM 1145 O O   ? TYR A 1 153 ?  19.732  -5.486  -1.310 1.000 96.640 ? 153 TYR A O   1 
ATOM 1146 C CG  ? TYR A 1 153 ?  17.262  -2.631  -3.173 1.000 96.640 ? 153 TYR A CG  1 
ATOM 1147 C CD1 ? TYR A 1 153 ?  17.527  -1.265  -3.230 1.000 96.640 ? 153 TYR A CD1 1 
ATOM 1148 C CD2 ? TYR A 1 153 ?  16.158  -3.117  -3.865 1.000 96.640 ? 153 TYR A CD2 1 
ATOM 1149 C CE1 ? TYR A 1 153 ?  16.713  -0.404  -3.959 1.000 96.640 ? 153 TYR A CE1 1 
ATOM 1150 C CE2 ? TYR A 1 153 ?  15.337  -2.266  -4.597 1.000 96.640 ? 153 TYR A CE2 1 
ATOM 1151 O OH  ? TYR A 1 153 ?  14.812  -0.066  -5.362 1.000 96.640 ? 153 TYR A OH  1 
ATOM 1152 C CZ  ? TYR A 1 153 ?  15.622  -0.913  -4.639 1.000 96.640 ? 153 TYR A CZ  1 
ATOM 1153 N N   ? PRO A 1 154 ?  21.590  -5.039  -2.404 1.000 95.990 ? 154 PRO A N   1 
ATOM 1154 C CA  ? PRO A 1 154 ?  22.358  -6.067  -1.696 1.000 95.990 ? 154 PRO A CA  1 
ATOM 1155 C C   ? PRO A 1 154 ?  22.328  -5.886  -0.180 1.000 95.990 ? 154 PRO A C   1 
ATOM 1156 C CB  ? PRO A 1 154 ?  23.777  -5.885  -2.240 1.000 95.990 ? 154 PRO A CB  1 
ATOM 1157 O O   ? PRO A 1 154 ?  22.665  -4.812   0.324 1.000 95.990 ? 154 PRO A O   1 
ATOM 1158 C CG  ? PRO A 1 154 ?  23.595  -5.223  -3.568 1.000 95.990 ? 154 PRO A CG  1 
ATOM 1159 C CD  ? PRO A 1 154 ?  22.396  -4.321  -3.491 1.000 95.990 ? 154 PRO A CD  1 
ATOM 1160 N N   ? GLY A 1 155 ?  21.735  -6.990   0.591 1.000 95.290 ? 155 GLY A N   1 
ATOM 1161 C CA  ? GLY A 1 155 ?  21.758  -7.024   2.045 1.000 95.290 ? 155 GLY A CA  1 
ATOM 1162 C C   ? GLY A 1 155 ?  20.608  -6.263   2.677 1.000 95.290 ? 155 GLY A C   1 
ATOM 1163 O O   ? GLY A 1 155 ?  20.515  -6.174   3.903 1.000 95.290 ? 155 GLY A O   1 
ATOM 1164 N N   ? GLU A 1 156 ?  19.693  -5.766   1.813 1.000 96.360 ? 156 GLU A N   1 
ATOM 1165 C CA  ? GLU A 1 156 ?  18.638  -4.900   2.330 1.000 96.360 ? 156 GLU A CA  1 
ATOM 1166 C C   ? GLU A 1 156 ?  17.267  -5.553   2.185 1.000 96.360 ? 156 GLU A C   1 
ATOM 1167 C CB  ? GLU A 1 156 ?  18.654  -3.546   1.615 1.000 96.360 ? 156 GLU A CB  1 
ATOM 1168 O O   ? GLU A 1 156 ?  16.319  -5.181   2.880 1.000 96.360 ? 156 GLU A O   1 
ATOM 1169 C CG  ? GLU A 1 156 ?  19.912  -2.729   1.872 1.000 96.360 ? 156 GLU A CG  1 
ATOM 1170 C CD  ? GLU A 1 156 ?  19.856  -1.335   1.269 1.000 96.360 ? 156 GLU A CD  1 
ATOM 1171 O OE1 ? GLU A 1 156 ?  20.782  -0.964   0.511 1.000 96.360 ? 156 GLU A OE1 1 
ATOM 1172 O OE2 ? GLU A 1 156 ?  18.880  -0.607   1.556 1.000 96.360 ? 156 GLU A OE2 1 
ATOM 1173 N N   ? ILE A 1 157 ?  17.138  -6.499   1.211 1.000 97.260 ? 157 ILE A N   1 
ATOM 1174 C CA  ? ILE A 1 157 ?  15.865  -7.152   0.923 1.000 97.260 ? 157 ILE A CA  1 
ATOM 1175 C C   ? ILE A 1 157 ?  15.682  -8.354   1.847 1.000 97.260 ? 157 ILE A C   1 
ATOM 1176 C CB  ? ILE A 1 157 ?  15.779  -7.595  -0.555 1.000 97.260 ? 157 ILE A CB  1 
ATOM 1177 O O   ? ILE A 1 157 ?  16.512  -9.265   1.863 1.000 97.260 ? 157 ILE A O   1 
ATOM 1178 C CG1 ? ILE A 1 157 ?  15.989  -6.394  -1.485 1.000 97.260 ? 157 ILE A CG1 1 
ATOM 1179 C CG2 ? ILE A 1 157 ?  14.437  -8.277  -0.837 1.000 97.260 ? 157 ILE A CG2 1 
ATOM 1180 C CD1 ? ILE A 1 157 ?  15.017  -5.247  -1.245 1.000 97.260 ? 157 ILE A CD1 1 
ATOM 1181 N N   ? THR A 1 158 ?  14.536  -8.399   2.639 1.000 97.070 ? 158 THR A N   1 
ATOM 1182 C CA  ? THR A 1 158 ?  14.198  -9.513   3.518 1.000 97.070 ? 158 THR A CA  1 
ATOM 1183 C C   ? THR A 1 158 ?  13.182 -10.438   2.853 1.000 97.070 ? 158 THR A C   1 
ATOM 1184 C CB  ? THR A 1 158 ?  13.638  -9.014   4.863 1.000 97.070 ? 158 THR A CB  1 
ATOM 1185 O O   ? THR A 1 158 ?  12.697 -10.149   1.757 1.000 97.070 ? 158 THR A O   1 
ATOM 1186 C CG2 ? THR A 1 158 ?  14.500  -7.894   5.436 1.000 97.070 ? 158 THR A CG2 1 
ATOM 1187 O OG1 ? THR A 1 158 ?  12.306  -8.523   4.666 1.000 97.070 ? 158 THR A OG1 1 
ATOM 1188 N N   ? ASN A 1 159 ?  12.848 -11.579   3.583 1.000 97.200 ? 159 ASN A N   1 
ATOM 1189 C CA  ? ASN A 1 159 ?  11.858 -12.524   3.078 1.000 97.200 ? 159 ASN A CA  1 
ATOM 1190 C C   ? ASN A 1 159 ?  10.447 -11.946   3.143 1.000 97.200 ? 159 ASN A C   1 
ATOM 1191 C CB  ? ASN A 1 159 ?  11.929 -13.841   3.853 1.000 97.200 ? 159 ASN A CB  1 
ATOM 1192 O O   ? ASN A 1 159 ?   9.501 -12.548   2.631 1.000 97.200 ? 159 ASN A O   1 
ATOM 1193 C CG  ? ASN A 1 159 ?  13.162 -14.654   3.513 1.000 97.200 ? 159 ASN A CG  1 
ATOM 1194 N ND2 ? ASN A 1 159 ?  13.610 -15.475   4.455 1.000 97.200 ? 159 ASN A ND2 1 
ATOM 1195 O OD1 ? ASN A 1 159 ?  13.708 -14.545   2.412 1.000 97.200 ? 159 ASN A OD1 1 
ATOM 1196 N N   ? ASN A 1 160 ?  10.288 -10.793   3.734 1.000 98.280 ? 160 ASN A N   1 
ATOM 1197 C CA  ? ASN A 1 160 ?   8.988 -10.150   3.889 1.000 98.280 ? 160 ASN A CA  1 
ATOM 1198 C C   ? ASN A 1 160 ?   8.790  -9.032   2.869 1.000 98.280 ? 160 ASN A C   1 
ATOM 1199 C CB  ? ASN A 1 160 ?   8.823  -9.608   5.310 1.000 98.280 ? 160 ASN A CB  1 
ATOM 1200 O O   ? ASN A 1 160 ?   7.857  -8.236   2.988 1.000 98.280 ? 160 ASN A O   1 
ATOM 1201 C CG  ? ASN A 1 160 ?   8.738 -10.708   6.349 1.000 98.280 ? 160 ASN A CG  1 
ATOM 1202 N ND2 ? ASN A 1 160 ?   9.370 -10.491   7.497 1.000 98.280 ? 160 ASN A ND2 1 
ATOM 1203 O OD1 ? ASN A 1 160 ?   8.110 -11.746   6.122 1.000 98.280 ? 160 ASN A OD1 1 
ATOM 1204 N N   ? MET A 1 161 ?   9.725  -8.950   1.911 1.000 98.430 ? 161 MET A N   1 
ATOM 1205 C CA  ? MET A 1 161 ?   9.680  -7.898   0.899 1.000 98.430 ? 161 MET A CA  1 
ATOM 1206 C C   ? MET A 1 161 ?   9.769  -8.490  -0.504 1.000 98.430 ? 161 MET A C   1 
ATOM 1207 C CB  ? MET A 1 161 ?  10.813  -6.894   1.116 1.000 98.430 ? 161 MET A CB  1 
ATOM 1208 O O   ? MET A 1 161 ?  10.338  -9.566  -0.694 1.000 98.430 ? 161 MET A O   1 
ATOM 1209 C CG  ? MET A 1 161 ?  10.747  -6.175   2.454 1.000 98.430 ? 161 MET A CG  1 
ATOM 1210 S SD  ? MET A 1 161 ?  12.217  -5.120   2.758 1.000 98.430 ? 161 MET A SD  1 
ATOM 1211 C CE  ? MET A 1 161 ?  11.894  -4.607   4.468 1.000 98.430 ? 161 MET A CE  1 
ATOM 1212 N N   ? PHE A 1 162 ?   9.185  -7.706  -1.429 1.000 98.540 ? 162 PHE A N   1 
ATOM 1213 C CA  ? PHE A 1 162 ?   9.353  -8.003  -2.846 1.000 98.540 ? 162 PHE A CA  1 
ATOM 1214 C C   ? PHE A 1 162 ?   9.471  -6.718  -3.658 1.000 98.540 ? 162 PHE A C   1 
ATOM 1215 C CB  ? PHE A 1 162 ?   8.182  -8.844  -3.363 1.000 98.540 ? 162 PHE A CB  1 
ATOM 1216 O O   ? PHE A 1 162 ?   9.157  -5.634  -3.163 1.000 98.540 ? 162 PHE A O   1 
ATOM 1217 C CG  ? PHE A 1 162 ?   6.894  -8.078  -3.493 1.000 98.540 ? 162 PHE A CG  1 
ATOM 1218 C CD1 ? PHE A 1 162 ?   6.046  -7.928  -2.402 1.000 98.540 ? 162 PHE A CD1 1 
ATOM 1219 C CD2 ? PHE A 1 162 ?   6.531  -7.507  -4.705 1.000 98.540 ? 162 PHE A CD2 1 
ATOM 1220 C CE1 ? PHE A 1 162 ?   4.852  -7.219  -2.519 1.000 98.540 ? 162 PHE A CE1 1 
ATOM 1221 C CE2 ? PHE A 1 162 ?   5.340  -6.797  -4.830 1.000 98.540 ? 162 PHE A CE2 1 
ATOM 1222 C CZ  ? PHE A 1 162 ?   4.502  -6.655  -3.736 1.000 98.540 ? 162 PHE A CZ  1 
ATOM 1223 N N   ? CYS A 1 163 ?  10.026  -6.867  -4.936 1.000 98.140 ? 163 CYS A N   1 
ATOM 1224 C CA  ? CYS A 1 163 ?  10.174  -5.726  -5.833 1.000 98.140 ? 163 CYS A CA  1 
ATOM 1225 C C   ? CYS A 1 163 ?   9.217  -5.834  -7.014 1.000 98.140 ? 163 CYS A C   1 
ATOM 1226 C CB  ? CYS A 1 163 ?  11.612  -5.624  -6.339 1.000 98.140 ? 163 CYS A CB  1 
ATOM 1227 O O   ? CYS A 1 163 ?   8.968  -6.930  -7.519 1.000 98.140 ? 163 CYS A O   1 
ATOM 1228 S SG  ? CYS A 1 163 ?  12.826  -5.345  -5.030 1.000 98.140 ? 163 CYS A SG  1 
ATOM 1229 N N   ? ALA A 1 164 ?   8.622  -4.705  -7.384 1.000 97.390 ? 164 ALA A N   1 
ATOM 1230 C CA  ? ALA A 1 164 ?   7.811  -4.562  -8.590 1.000 97.390 ? 164 ALA A CA  1 
ATOM 1231 C C   ? ALA A 1 164 ?   8.275  -3.372  -9.425 1.000 97.390 ? 164 ALA A C   1 
ATOM 1232 C CB  ? ALA A 1 164 ?   6.336  -4.410  -8.225 1.000 97.390 ? 164 ALA A CB  1 
ATOM 1233 O O   ? ALA A 1 164 ?   8.657  -2.335  -8.880 1.000 97.390 ? 164 ALA A O   1 
ATOM 1234 N N   ? GLY A 1 165 ?   8.364  -3.590 -10.689 1.000 95.600 ? 165 GLY A N   1 
ATOM 1235 C CA  ? GLY A 1 165 ?   8.775  -2.513 -11.576 1.000 95.600 ? 165 GLY A CA  1 
ATOM 1236 C C   ? GLY A 1 165 ?   9.710  -2.973 -12.679 1.000 95.600 ? 165 GLY A C   1 
ATOM 1237 O O   ? GLY A 1 165 ?   9.779  -4.165 -12.986 1.000 95.600 ? 165 GLY A O   1 
ATOM 1238 N N   ? PHE A 1 166 ?  10.332  -2.037 -13.324 1.000 95.520 ? 166 PHE A N   1 
ATOM 1239 C CA  ? PHE A 1 166 ?  11.198  -2.278 -14.472 1.000 95.520 ? 166 PHE A CA  1 
ATOM 1240 C C   ? PHE A 1 166 ?  12.647  -1.943 -14.138 1.000 95.520 ? 166 PHE A C   1 
ATOM 1241 C CB  ? PHE A 1 166 ?  10.734  -1.455 -15.678 1.000 95.520 ? 166 PHE A CB  1 
ATOM 1242 O O   ? PHE A 1 166 ?  12.946  -0.836 -13.687 1.000 95.520 ? 166 PHE A O   1 
ATOM 1243 C CG  ? PHE A 1 166 ?   9.297  -1.689 -16.056 1.000 95.520 ? 166 PHE A CG  1 
ATOM 1244 C CD1 ? PHE A 1 166 ?   8.956  -2.678 -16.971 1.000 95.520 ? 166 PHE A CD1 1 
ATOM 1245 C CD2 ? PHE A 1 166 ?   8.285  -0.920 -15.496 1.000 95.520 ? 166 PHE A CD2 1 
ATOM 1246 C CE1 ? PHE A 1 166 ?   7.626  -2.897 -17.323 1.000 95.520 ? 166 PHE A CE1 1 
ATOM 1247 C CE2 ? PHE A 1 166 ?   6.954  -1.133 -15.843 1.000 95.520 ? 166 PHE A CE2 1 
ATOM 1248 C CZ  ? PHE A 1 166 ?   6.627  -2.121 -16.757 1.000 95.520 ? 166 PHE A CZ  1 
ATOM 1249 N N   ? LEU A 1 167 ?  13.545  -2.860 -14.344 1.000 96.070 ? 167 LEU A N   1 
ATOM 1250 C CA  ? LEU A 1 167 ?  14.954  -2.641 -14.036 1.000 96.070 ? 167 LEU A CA  1 
ATOM 1251 C C   ? LEU A 1 167 ?  15.530  -1.520 -14.895 1.000 96.070 ? 167 LEU A C   1 
ATOM 1252 C CB  ? LEU A 1 167 ?  15.756  -3.927 -14.250 1.000 96.070 ? 167 LEU A CB  1 
ATOM 1253 O O   ? LEU A 1 167 ?  16.498  -0.865 -14.501 1.000 96.070 ? 167 LEU A O   1 
ATOM 1254 C CG  ? LEU A 1 167 ?  15.504  -5.058 -13.252 1.000 96.070 ? 167 LEU A CG  1 
ATOM 1255 C CD1 ? LEU A 1 167 ?  16.310  -6.294 -13.636 1.000 96.070 ? 167 LEU A CD1 1 
ATOM 1256 C CD2 ? LEU A 1 167 ?  15.848  -4.607 -11.836 1.000 96.070 ? 167 LEU A CD2 1 
ATOM 1257 N N   ? ALA A 1 168 ?  14.983  -1.350 -16.061 1.000 95.370 ? 168 ALA A N   1 
ATOM 1258 C CA  ? ALA A 1 168 ?  15.431  -0.281 -16.950 1.000 95.370 ? 168 ALA A CA  1 
ATOM 1259 C C   ? ALA A 1 168 ?  15.080   1.090 -16.379 1.000 95.370 ? 168 ALA A C   1 
ATOM 1260 C CB  ? ALA A 1 168 ?  14.817  -0.450 -18.337 1.000 95.370 ? 168 ALA A CB  1 
ATOM 1261 O O   ? ALA A 1 168 ?  15.635   2.106 -16.803 1.000 95.370 ? 168 ALA A O   1 
ATOM 1262 N N   ? GLY A 1 169 ?  14.207   1.132 -15.370 1.000 93.560 ? 169 GLY A N   1 
ATOM 1263 C CA  ? GLY A 1 169 ?  13.737   2.388 -14.809 1.000 93.560 ? 169 GLY A CA  1 
ATOM 1264 C C   ? GLY A 1 169 ?  12.636   3.034 -15.630 1.000 93.560 ? 169 GLY A C   1 
ATOM 1265 O O   ? GLY A 1 169 ?  12.021   2.381 -16.475 1.000 93.560 ? 169 GLY A O   1 
ATOM 1266 N N   ? GLY A 1 170 ?  12.185   4.233 -15.185 1.000 91.670 ? 170 GLY A N   1 
ATOM 1267 C CA  ? GLY A 1 170 ?  11.211   4.960 -15.983 1.000 91.670 ? 170 GLY A CA  1 
ATOM 1268 C C   ? GLY A 1 170 ?   9.792   4.821 -15.466 1.000 91.670 ? 170 GLY A C   1 
ATOM 1269 O O   ? GLY A 1 170 ?   8.931   5.651 -15.767 1.000 91.670 ? 170 GLY A O   1 
ATOM 1270 N N   ? LYS A 1 171 ?   9.586   3.846 -14.615 1.000 92.680 ? 171 LYS A N   1 
ATOM 1271 C CA  ? LYS A 1 171 ?   8.276   3.624 -14.008 1.000 92.680 ? 171 LYS A CA  1 
ATOM 1272 C C   ? LYS A 1 171 ?   8.413   3.149 -12.565 1.000 92.680 ? 171 LYS A C   1 
ATOM 1273 C CB  ? LYS A 1 171 ?   7.474   2.607 -14.821 1.000 92.680 ? 171 LYS A CB  1 
ATOM 1274 O O   ? LYS A 1 171 ?   9.185   2.231 -12.278 1.000 92.680 ? 171 LYS A O   1 
ATOM 1275 C CG  ? LYS A 1 171 ?   7.232   3.022 -16.265 1.000 92.680 ? 171 LYS A CG  1 
ATOM 1276 C CD  ? LYS A 1 171 ?   6.426   1.972 -17.020 1.000 92.680 ? 171 LYS A CD  1 
ATOM 1277 C CE  ? LYS A 1 171 ?   6.175   2.391 -18.463 1.000 92.680 ? 171 LYS A CE  1 
ATOM 1278 N NZ  ? LYS A 1 171 ?   5.348   1.385 -19.195 1.000 92.680 ? 171 LYS A NZ  1 
ATOM 1279 N N   ? ASP A 1 172 ?   7.545   3.688 -11.661 1.000 92.570 ? 172 ASP A N   1 
ATOM 1280 C CA  ? ASP A 1 172 ?   7.643   3.316 -10.253 1.000 92.570 ? 172 ASP A CA  1 
ATOM 1281 C C   ? ASP A 1 172 ?   6.600   4.054  -9.417 1.000 92.570 ? 172 ASP A C   1 
ATOM 1282 C CB  ? ASP A 1 172 ?   9.047   3.604  -9.718 1.000 92.570 ? 172 ASP A CB  1 
ATOM 1283 O O   ? ASP A 1 172 ?   5.998   5.024  -9.881 1.000 92.570 ? 172 ASP A O   1 
ATOM 1284 C CG  ? ASP A 1 172 ?   9.388   2.792  -8.481 1.000 92.570 ? 172 ASP A CG  1 
ATOM 1285 O OD1 ? ASP A 1 172 ?   8.566   1.951  -8.057 1.000 92.570 ? 172 ASP A OD1 1 
ATOM 1286 O OD2 ? ASP A 1 172 ?  10.489   2.996  -7.924 1.000 92.570 ? 172 ASP A OD2 1 
ATOM 1287 N N   ? SER A 1 173 ?   6.246   3.430  -8.229 1.000 90.350 ? 173 SER A N   1 
ATOM 1288 C CA  ? SER A 1 173 ?   5.551   4.219  -7.216 1.000 90.350 ? 173 SER A CA  1 
ATOM 1289 C C   ? SER A 1 173 ?   6.496   5.207  -6.541 1.000 90.350 ? 173 SER A C   1 
ATOM 1290 C CB  ? SER A 1 173 ?   4.920   3.305  -6.165 1.000 90.350 ? 173 SER A CB  1 
ATOM 1291 O O   ? SER A 1 173 ?   7.697   4.950  -6.431 1.000 90.350 ? 173 SER A O   1 
ATOM 1292 O OG  ? SER A 1 173 ?   5.912   2.542  -5.500 1.000 90.350 ? 173 SER A OG  1 
ATOM 1293 N N   ? CYS A 1 174 ?   5.969   6.289  -6.106 1.000 88.420 ? 174 CYS A N   1 
ATOM 1294 C CA  ? CYS A 1 174 ?   6.813   7.345  -5.558 1.000 88.420 ? 174 CYS A CA  1 
ATOM 1295 C C   ? CYS A 1 174 ?   6.227   7.895  -4.263 1.000 88.420 ? 174 CYS A C   1 
ATOM 1296 C CB  ? CYS A 1 174 ?   6.983   8.475  -6.572 1.000 88.420 ? 174 CYS A CB  1 
ATOM 1297 O O   ? CYS A 1 174 ?   5.294   7.315  -3.703 1.000 88.420 ? 174 CYS A O   1 
ATOM 1298 S SG  ? CYS A 1 174 ?   8.519   9.406  -6.373 1.000 88.420 ? 174 CYS A SG  1 
ATOM 1299 N N   ? GLN A 1 175 ?   6.906   8.998  -3.815 1.000 88.900 ? 175 GLN A N   1 
ATOM 1300 C CA  ? GLN A 1 175 ?   6.529   9.593  -2.538 1.000 88.900 ? 175 GLN A CA  1 
ATOM 1301 C C   ? GLN A 1 175 ?   5.039   9.921  -2.502 1.000 88.900 ? 175 GLN A C   1 
ATOM 1302 C CB  ? GLN A 1 175 ?   7.351  10.855  -2.269 1.000 88.900 ? 175 GLN A CB  1 
ATOM 1303 O O   ? GLN A 1 175 ?   4.492  10.453  -3.470 1.000 88.900 ? 175 GLN A O   1 
ATOM 1304 C CG  ? GLN A 1 175 ?   8.815  10.580  -1.954 1.000 88.900 ? 175 GLN A CG  1 
ATOM 1305 C CD  ? GLN A 1 175 ?   9.615  10.186  -3.182 1.000 88.900 ? 175 GLN A CD  1 
ATOM 1306 N NE2 ? GLN A 1 175 ?  10.557   9.265  -3.006 1.000 88.900 ? 175 GLN A NE2 1 
ATOM 1307 O OE1 ? GLN A 1 175 ?   9.389  10.705  -4.279 1.000 88.900 ? 175 GLN A OE1 1 
ATOM 1308 N N   ? GLY A 1 176 ?   4.471   9.539  -1.287 1.000 87.160 ? 176 GLY A N   1 
ATOM 1309 C CA  ? GLY A 1 176 ?   3.051   9.807  -1.124 1.000 87.160 ? 176 GLY A CA  1 
ATOM 1310 C C   ? GLY A 1 176 ?   2.177   8.611  -1.451 1.000 87.160 ? 176 GLY A C   1 
ATOM 1311 O O   ? GLY A 1 176 ?   1.002   8.574  -1.080 1.000 87.160 ? 176 GLY A O   1 
ATOM 1312 N N   ? ASP A 1 177 ?   2.771   7.580  -2.009 1.000 93.750 ? 177 ASP A N   1 
ATOM 1313 C CA  ? ASP A 1 177 ?   2.016   6.377  -2.347 1.000 93.750 ? 177 ASP A CA  1 
ATOM 1314 C C   ? ASP A 1 177 ?   2.220   5.287  -1.297 1.000 93.750 ? 177 ASP A C   1 
ATOM 1315 C CB  ? ASP A 1 177 ?   2.422   5.859  -3.728 1.000 93.750 ? 177 ASP A CB  1 
ATOM 1316 O O   ? ASP A 1 177 ?   1.687   4.184  -1.429 1.000 93.750 ? 177 ASP A O   1 
ATOM 1317 C CG  ? ASP A 1 177 ?   1.874   6.705  -4.864 1.000 93.750 ? 177 ASP A CG  1 
ATOM 1318 O OD1 ? ASP A 1 177 ?   0.803   7.328  -4.698 1.000 93.750 ? 177 ASP A OD1 1 
ATOM 1319 O OD2 ? ASP A 1 177 ?   2.516   6.746  -5.936 1.000 93.750 ? 177 ASP A OD2 1 
ATOM 1320 N N   ? SER A 1 178 ?   3.125   5.646  -0.332 1.000 96.360 ? 178 SER A N   1 
ATOM 1321 C CA  ? SER A 1 178 ?   3.313   4.675   0.741 1.000 96.360 ? 178 SER A CA  1 
ATOM 1322 C C   ? SER A 1 178 ?   1.975   4.172   1.272 1.000 96.360 ? 178 SER A C   1 
ATOM 1323 C CB  ? SER A 1 178 ?   4.126   5.287   1.882 1.000 96.360 ? 178 SER A CB  1 
ATOM 1324 O O   ? SER A 1 178 ?   1.028   4.947   1.418 1.000 96.360 ? 178 SER A O   1 
ATOM 1325 O OG  ? SER A 1 178 ?   5.455   5.554   1.466 1.000 96.360 ? 178 SER A OG  1 
ATOM 1326 N N   ? GLY A 1 179 ?   1.994   2.792   1.432 1.000 97.620 ? 179 GLY A N   1 
ATOM 1327 C CA  ? GLY A 1 179 ?   0.780   2.231   2.003 1.000 97.620 ? 179 GLY A CA  1 
ATOM 1328 C C   ? GLY A 1 179 ?  -0.255   1.861   0.958 1.000 97.620 ? 179 GLY A C   1 
ATOM 1329 O O   ? GLY A 1 179 ?  -1.191   1.110   1.242 1.000 97.620 ? 179 GLY A O   1 
ATOM 1330 N N   ? GLY A 1 180 ?  -0.101   2.378  -0.196 1.000 96.980 ? 180 GLY A N   1 
ATOM 1331 C CA  ? GLY A 1 180 ?  -0.994   2.092  -1.308 1.000 96.980 ? 180 GLY A CA  1 
ATOM 1332 C C   ? GLY A 1 180 ?  -0.897   0.660  -1.798 1.000 96.980 ? 180 GLY A C   1 
ATOM 1333 O O   ? GLY A 1 180 ?   0.078  -0.037  -1.507 1.000 96.980 ? 180 GLY A O   1 
ATOM 1334 N N   ? PRO A 1 181 ?  -1.863   0.184  -2.626 1.000 98.010 ? 181 PRO A N   1 
ATOM 1335 C CA  ? PRO A 1 181 ?  -2.015  -1.236  -2.954 1.000 98.010 ? 181 PRO A CA  1 
ATOM 1336 C C   ? PRO A 1 181 ?  -1.243  -1.637  -4.209 1.000 98.010 ? 181 PRO A C   1 
ATOM 1337 C CB  ? PRO A 1 181 ?  -3.523  -1.389  -3.168 1.000 98.010 ? 181 PRO A CB  1 
ATOM 1338 O O   ? PRO A 1 181 ?  -1.136  -0.848  -5.151 1.000 98.010 ? 181 PRO A O   1 
ATOM 1339 C CG  ? PRO A 1 181 ?  -3.970  -0.066  -3.701 1.000 98.010 ? 181 PRO A CG  1 
ATOM 1340 C CD  ? PRO A 1 181 ?  -3.189   1.015  -3.010 1.000 98.010 ? 181 PRO A CD  1 
ATOM 1341 N N   ? VAL A 1 182 ?  -0.585  -2.837  -4.168 1.000 98.310 ? 182 VAL A N   1 
ATOM 1342 C CA  ? VAL A 1 182 ?  -0.196  -3.634  -5.327 1.000 98.310 ? 182 VAL A CA  1 
ATOM 1343 C C   ? VAL A 1 182 ?  -1.151  -4.814  -5.487 1.000 98.310 ? 182 VAL A C   1 
ATOM 1344 C CB  ? VAL A 1 182 ?   1.259  -4.138  -5.207 1.000 98.310 ? 182 VAL A CB  1 
ATOM 1345 O O   ? VAL A 1 182 ?  -1.149  -5.738  -4.669 1.000 98.310 ? 182 VAL A O   1 
ATOM 1346 C CG1 ? VAL A 1 182 ?   1.670  -4.907  -6.461 1.000 98.310 ? 182 VAL A CG1 1 
ATOM 1347 C CG2 ? VAL A 1 182 ?   2.210  -2.968  -4.959 1.000 98.310 ? 182 VAL A CG2 1 
ATOM 1348 N N   ? VAL A 1 183 ?  -1.993  -4.775  -6.547 1.000 98.490 ? 183 VAL A N   1 
ATOM 1349 C CA  ? VAL A 1 183 ?  -3.031  -5.782  -6.746 1.000 98.490 ? 183 VAL A CA  1 
ATOM 1350 C C   ? VAL A 1 183 ?  -2.711  -6.616  -7.984 1.000 98.490 ? 183 VAL A C   1 
ATOM 1351 C CB  ? VAL A 1 183 ?  -4.428  -5.138  -6.883 1.000 98.490 ? 183 VAL A CB  1 
ATOM 1352 O O   ? VAL A 1 183 ?  -2.501  -6.071  -9.070 1.000 98.490 ? 183 VAL A O   1 
ATOM 1353 C CG1 ? VAL A 1 183 ?  -5.481  -6.196  -7.209 1.000 98.490 ? 183 VAL A CG1 1 
ATOM 1354 C CG2 ? VAL A 1 183 ?  -4.798  -4.389  -5.604 1.000 98.490 ? 183 VAL A CG2 1 
ATOM 1355 N N   ? CYS A 1 184 ?  -2.652  -7.912  -7.791 1.000 98.090 ? 184 CYS A N   1 
ATOM 1356 C CA  ? CYS A 1 184 ?  -2.406  -8.892  -8.843 1.000 98.090 ? 184 CYS A CA  1 
ATOM 1357 C C   ? CYS A 1 184 ?  -3.543  -9.903  -8.924 1.000 98.090 ? 184 CYS A C   1 
ATOM 1358 C CB  ? CYS A 1 184 ?  -1.083  -9.618  -8.600 1.000 98.090 ? 184 CYS A CB  1 
ATOM 1359 O O   ? CYS A 1 184 ?  -3.949 -10.469  -7.908 1.000 98.090 ? 184 CYS A O   1 
ATOM 1360 S SG  ? CYS A 1 184 ?   0.292  -8.514  -8.206 1.000 98.090 ? 184 CYS A SG  1 
ATOM 1361 N N   ? ASN A 1 185 ?  -4.081 -10.059 -10.184 1.000 96.340 ? 185 ASN A N   1 
ATOM 1362 C CA  ? ASN A 1 185 ?  -5.155 -11.025 -10.384 1.000 96.340 ? 185 ASN A CA  1 
ATOM 1363 C C   ? ASN A 1 185 ?  -6.295 -10.810  -9.391 1.000 96.340 ? 185 ASN A C   1 
ATOM 1364 C CB  ? ASN A 1 185 ?  -4.619 -12.454 -10.276 1.000 96.340 ? 185 ASN A CB  1 
ATOM 1365 O O   ? ASN A 1 185 ?  -6.805 -11.769  -8.809 1.000 96.340 ? 185 ASN A O   1 
ATOM 1366 C CG  ? ASN A 1 185 ?  -3.556 -12.759 -11.313 1.000 96.340 ? 185 ASN A CG  1 
ATOM 1367 N ND2 ? ASN A 1 185 ?  -2.538 -13.513 -10.915 1.000 96.340 ? 185 ASN A ND2 1 
ATOM 1368 O OD1 ? ASN A 1 185 ?  -3.649 -12.320 -12.462 1.000 96.340 ? 185 ASN A OD1 1 
ATOM 1369 N N   ? GLY A 1 186 ?  -6.519  -9.563  -8.979 1.000 97.050 ? 186 GLY A N   1 
ATOM 1370 C CA  ? GLY A 1 186 ?  -7.672  -9.188  -8.175 1.000 97.050 ? 186 GLY A CA  1 
ATOM 1371 C C   ? GLY A 1 186 ?  -7.432  -9.330  -6.684 1.000 97.050 ? 186 GLY A C   1 
ATOM 1372 O O   ? GLY A 1 186 ?  -8.364  -9.213  -5.886 1.000 97.050 ? 186 GLY A O   1 
ATOM 1373 N N   ? GLN A 1 187 ?  -6.214  -9.622  -6.280 1.000 98.490 ? 187 GLN A N   1 
ATOM 1374 C CA  ? GLN A 1 187 ?  -5.888  -9.791  -4.868 1.000 98.490 ? 187 GLN A CA  1 
ATOM 1375 C C   ? GLN A 1 187 ?  -4.770  -8.842  -4.444 1.000 98.490 ? 187 GLN A C   1 
ATOM 1376 C CB  ? GLN A 1 187 ?  -5.485 -11.238  -4.579 1.000 98.490 ? 187 GLN A CB  1 
ATOM 1377 O O   ? GLN A 1 187 ?  -3.883  -8.525  -5.239 1.000 98.490 ? 187 GLN A O   1 
ATOM 1378 C CG  ? GLN A 1 187 ?  -6.576 -12.254  -4.891 1.000 98.490 ? 187 GLN A CG  1 
ATOM 1379 C CD  ? GLN A 1 187 ?  -6.142 -13.682  -4.621 1.000 98.490 ? 187 GLN A CD  1 
ATOM 1380 N NE2 ? GLN A 1 187 ?  -6.955 -14.417  -3.869 1.000 98.490 ? 187 GLN A NE2 1 
ATOM 1381 O OE1 ? GLN A 1 187 ?  -5.086 -14.123  -5.085 1.000 98.490 ? 187 GLN A OE1 1 
ATOM 1382 N N   ? LEU A 1 188 ?  -4.800  -8.460  -3.180 1.000 98.680 ? 188 LEU A N   1 
ATOM 1383 C CA  ? LEU A 1 188 ?  -3.783  -7.596  -2.590 1.000 98.680 ? 188 LEU A CA  1 
ATOM 1384 C C   ? LEU A 1 188 ?  -2.480  -8.359  -2.378 1.000 98.680 ? 188 LEU A C   1 
ATOM 1385 C CB  ? LEU A 1 188 ?  -4.274  -7.020  -1.260 1.000 98.680 ? 188 LEU A CB  1 
ATOM 1386 O O   ? LEU A 1 188 ?  -2.412  -9.260  -1.539 1.000 98.680 ? 188 LEU A O   1 
ATOM 1387 C CG  ? LEU A 1 188 ?  -3.319  -6.066  -0.541 1.000 98.680 ? 188 LEU A CG  1 
ATOM 1388 C CD1 ? LEU A 1 188 ?  -3.045  -4.840  -1.405 1.000 98.680 ? 188 LEU A CD1 1 
ATOM 1389 C CD2 ? LEU A 1 188 ?  -3.891  -5.655   0.812 1.000 98.680 ? 188 LEU A CD2 1 
ATOM 1390 N N   ? GLN A 1 189 ?  -1.439  -7.981  -3.111 1.000 98.640 ? 189 GLN A N   1 
ATOM 1391 C CA  ? GLN A 1 189 ?  -0.178  -8.715  -3.064 1.000 98.640 ? 189 GLN A CA  1 
ATOM 1392 C C   ? GLN A 1 189 ?   0.905  -7.903  -2.359 1.000 98.640 ? 189 GLN A C   1 
ATOM 1393 C CB  ? GLN A 1 189 ?   0.280  -9.086  -4.475 1.000 98.640 ? 189 GLN A CB  1 
ATOM 1394 O O   ? GLN A 1 189 ?   1.858  -8.467  -1.818 1.000 98.640 ? 189 GLN A O   1 
ATOM 1395 C CG  ? GLN A 1 189 ?  -0.582 -10.150  -5.141 1.000 98.640 ? 189 GLN A CG  1 
ATOM 1396 C CD  ? GLN A 1 189 ?  -0.483 -11.500  -4.456 1.000 98.640 ? 189 GLN A CD  1 
ATOM 1397 N NE2 ? GLN A 1 189 ?  -1.590 -12.235  -4.432 1.000 98.640 ? 189 GLN A NE2 1 
ATOM 1398 O OE1 ? GLN A 1 189 ?   0.579 -11.879  -3.952 1.000 98.640 ? 189 GLN A OE1 1 
ATOM 1399 N N   ? GLY A 1 190 ?   0.758  -6.595  -2.333 1.000 98.330 ? 190 GLY A N   1 
ATOM 1400 C CA  ? GLY A 1 190 ?   1.807  -5.775  -1.750 1.000 98.330 ? 190 GLY A CA  1 
ATOM 1401 C C   ? GLY A 1 190 ?   1.301  -4.449  -1.215 1.000 98.330 ? 190 GLY A C   1 
ATOM 1402 O O   ? GLY A 1 190 ?   0.243  -3.970  -1.629 1.000 98.330 ? 190 GLY A O   1 
ATOM 1403 N N   ? VAL A 1 191 ?   2.074  -3.871  -0.283 1.000 98.560 ? 191 VAL A N   1 
ATOM 1404 C CA  ? VAL A 1 191 ?   1.923  -2.521   0.248 1.000 98.560 ? 191 VAL A CA  1 
ATOM 1405 C C   ? VAL A 1 191 ?   3.164  -1.694  -0.080 1.000 98.560 ? 191 VAL A C   1 
ATOM 1406 C CB  ? VAL A 1 191 ?   1.680  -2.535   1.774 1.000 98.560 ? 191 VAL A CB  1 
ATOM 1407 O O   ? VAL A 1 191 ?   4.290  -2.118   0.192 1.000 98.560 ? 191 VAL A O   1 
ATOM 1408 C CG1 ? VAL A 1 191 ?   1.631  -1.111   2.326 1.000 98.560 ? 191 VAL A CG1 1 
ATOM 1409 C CG2 ? VAL A 1 191 ?   0.389  -3.283   2.101 1.000 98.560 ? 191 VAL A CG2 1 
ATOM 1410 N N   ? VAL A 1 192 ?   2.943  -0.584  -0.768 1.000 97.890 ? 192 VAL A N   1 
ATOM 1411 C CA  ? VAL A 1 192 ?   4.073   0.267  -1.126 1.000 97.890 ? 192 VAL A CA  1 
ATOM 1412 C C   ? VAL A 1 192 ?   4.869   0.623   0.128 1.000 97.890 ? 192 VAL A C   1 
ATOM 1413 C CB  ? VAL A 1 192 ?   3.610   1.553  -1.847 1.000 97.890 ? 192 VAL A CB  1 
ATOM 1414 O O   ? VAL A 1 192 ?   4.331   1.219   1.064 1.000 97.890 ? 192 VAL A O   1 
ATOM 1415 C CG1 ? VAL A 1 192 ?   4.809   2.417  -2.233 1.000 97.890 ? 192 VAL A CG1 1 
ATOM 1416 C CG2 ? VAL A 1 192 ?   2.780   1.203  -3.081 1.000 97.890 ? 192 VAL A CG2 1 
ATOM 1417 N N   ? SER A 1 193 ?   6.171   0.320   0.136 1.000 97.320 ? 193 SER A N   1 
ATOM 1418 C CA  ? SER A 1 193 ?   6.960   0.446   1.357 1.000 97.320 ? 193 SER A CA  1 
ATOM 1419 C C   ? SER A 1 193 ?   8.107   1.434   1.174 1.000 97.320 ? 193 SER A C   1 
ATOM 1420 C CB  ? SER A 1 193 ?   7.512  -0.915   1.782 1.000 97.320 ? 193 SER A CB  1 
ATOM 1421 O O   ? SER A 1 193 ?   8.123   2.498   1.797 1.000 97.320 ? 193 SER A O   1 
ATOM 1422 O OG  ? SER A 1 193 ?   8.093  -0.841   3.073 1.000 97.320 ? 193 SER A OG  1 
ATOM 1423 N N   ? TRP A 1 194 ?   9.050   1.109   0.290 1.000 96.230 ? 194 TRP A N   1 
ATOM 1424 C CA  ? TRP A 1 194 ?  10.209   1.990   0.179 1.000 96.230 ? 194 TRP A CA  1 
ATOM 1425 C C   ? TRP A 1 194 ?  10.935   1.769  -1.144 1.000 96.230 ? 194 TRP A C   1 
ATOM 1426 C CB  ? TRP A 1 194 ?  11.171   1.764   1.348 1.000 96.230 ? 194 TRP A CB  1 
ATOM 1427 O O   ? TRP A 1 194 ?  10.566   0.888  -1.923 1.000 96.230 ? 194 TRP A O   1 
ATOM 1428 C CG  ? TRP A 1 194 ?  11.730   0.374   1.416 1.000 96.230 ? 194 TRP A CG  1 
ATOM 1429 C CD1 ? TRP A 1 194 ?  11.153  -0.719   1.999 1.000 96.230 ? 194 TRP A CD1 1 
ATOM 1430 C CD2 ? TRP A 1 194 ?  12.983  -0.069   0.886 1.000 96.230 ? 194 TRP A CD2 1 
ATOM 1431 C CE2 ? TRP A 1 194 ?  13.100  -1.445   1.183 1.000 96.230 ? 194 TRP A CE2 1 
ATOM 1432 C CE3 ? TRP A 1 194 ?  14.019   0.565   0.186 1.000 96.230 ? 194 TRP A CE3 1 
ATOM 1433 N NE1 ? TRP A 1 194 ?  11.971  -1.816   1.862 1.000 96.230 ? 194 TRP A NE1 1 
ATOM 1434 C CH2 ? TRP A 1 194 ?  15.212  -1.555   0.121 1.000 96.230 ? 194 TRP A CH2 1 
ATOM 1435 C CZ2 ? TRP A 1 194 ?  14.213  -2.199   0.804 1.000 96.230 ? 194 TRP A CZ2 1 
ATOM 1436 C CZ3 ? TRP A 1 194 ?  15.126  -0.188  -0.190 1.000 96.230 ? 194 TRP A CZ3 1 
ATOM 1437 N N   ? GLY A 1 195 ?  11.954   2.574  -1.418 1.000 92.600 ? 195 GLY A N   1 
ATOM 1438 C CA  ? GLY A 1 195 ?  12.858   2.510  -2.556 1.000 92.600 ? 195 GLY A CA  1 
ATOM 1439 C C   ? GLY A 1 195 ?  13.854   3.653  -2.591 1.000 92.600 ? 195 GLY A C   1 
ATOM 1440 O O   ? GLY A 1 195 ?  13.742   4.605  -1.816 1.000 92.600 ? 195 GLY A O   1 
ATOM 1441 N N   ? TYR A 1 196 ?  14.947   3.463  -3.365 1.000 90.270 ? 196 TYR A N   1 
ATOM 1442 C CA  ? TYR A 1 196 ?  15.899   4.552  -3.558 1.000 90.270 ? 196 TYR A CA  1 
ATOM 1443 C C   ? TYR A 1 196 ?  15.556   5.362  -4.802 1.000 90.270 ? 196 TYR A C   1 
ATOM 1444 C CB  ? TYR A 1 196 ?  17.326   4.006  -3.667 1.000 90.270 ? 196 TYR A CB  1 
ATOM 1445 O O   ? TYR A 1 196 ?  15.688   4.871  -5.926 1.000 90.270 ? 196 TYR A O   1 
ATOM 1446 C CG  ? TYR A 1 196 ?  17.857   3.433  -2.375 1.000 90.270 ? 196 TYR A CG  1 
ATOM 1447 C CD1 ? TYR A 1 196 ?  17.203   3.664  -1.167 1.000 90.270 ? 196 TYR A CD1 1 
ATOM 1448 C CD2 ? TYR A 1 196 ?  19.013   2.660  -2.360 1.000 90.270 ? 196 TYR A CD2 1 
ATOM 1449 C CE1 ? TYR A 1 196 ?  17.690   3.140   0.026 1.000 90.270 ? 196 TYR A CE1 1 
ATOM 1450 C CE2 ? TYR A 1 196 ?  19.509   2.131  -1.173 1.000 90.270 ? 196 TYR A CE2 1 
ATOM 1451 O OH  ? TYR A 1 196 ?  19.328   1.854   1.191 1.000 90.270 ? 196 TYR A OH  1 
ATOM 1452 C CZ  ? TYR A 1 196 ?  18.841   2.375   0.013 1.000 90.270 ? 196 TYR A CZ  1 
ATOM 1453 N N   ? GLY A 1 197 ?  14.928   6.539  -4.537 1.000 87.280 ? 197 GLY A N   1 
ATOM 1454 C CA  ? GLY A 1 197 ?  14.505   7.286  -5.711 1.000 87.280 ? 197 GLY A CA  1 
ATOM 1455 C C   ? GLY A 1 197 ?  13.327   6.653  -6.428 1.000 87.280 ? 197 GLY A C   1 
ATOM 1456 O O   ? GLY A 1 197 ?  12.911   5.543  -6.089 1.000 87.280 ? 197 GLY A O   1 
ATOM 1457 N N   ? CYS A 1 198 ?  12.781   7.418  -7.437 1.000 88.050 ? 198 CYS A N   1 
ATOM 1458 C CA  ? CYS A 1 198 ?  11.667   6.891  -8.218 1.000 88.050 ? 198 CYS A CA  1 
ATOM 1459 C C   ? CYS A 1 198 ?  12.080   6.654  -9.665 1.000 88.050 ? 198 CYS A C   1 
ATOM 1460 C CB  ? CYS A 1 198 ?  10.477   7.848  -8.167 1.000 88.050 ? 198 CYS A CB  1 
ATOM 1461 O O   ? CYS A 1 198 ?  12.740   7.499 -10.273 1.000 88.050 ? 198 CYS A O   1 
ATOM 1462 S SG  ? CYS A 1 198 ?   9.821   8.107  -6.504 1.000 88.050 ? 198 CYS A SG  1 
ATOM 1463 N N   ? ALA A 1 199 ?  11.696   5.441 -10.113 1.000 89.770 ? 199 ALA A N   1 
ATOM 1464 C CA  ? ALA A 1 199 ?  11.820   5.147 -11.539 1.000 89.770 ? 199 ALA A CA  1 
ATOM 1465 C C   ? ALA A 1 199 ?  13.280   5.175 -11.980 1.000 89.770 ? 199 ALA A C   1 
ATOM 1466 C CB  ? ALA A 1 199 ?  10.999   6.138 -12.360 1.000 89.770 ? 199 ALA A CB  1 
ATOM 1467 O O   ? ALA A 1 199 ?  13.583   5.530 -13.122 1.000 89.770 ? 199 ALA A O   1 
ATOM 1468 N N   ? GLN A 1 200 ?  14.201   4.953 -10.954 1.000 92.940 ? 200 GLN A N   1 
ATOM 1469 C CA  ? GLN A 1 200 ?  15.627   4.891 -11.254 1.000 92.940 ? 200 GLN A CA  1 
ATOM 1470 C C   ? GLN A 1 200 ?  16.011   3.528 -11.824 1.000 92.940 ? 200 GLN A C   1 
ATOM 1471 C CB  ? GLN A 1 200 ?  16.454   5.188 -10.002 1.000 92.940 ? 200 GLN A CB  1 
ATOM 1472 O O   ? GLN A 1 200 ?  15.470   2.502 -11.409 1.000 92.940 ? 200 GLN A O   1 
ATOM 1473 C CG  ? GLN A 1 200 ?  16.326   6.622  -9.506 1.000 92.940 ? 200 GLN A CG  1 
ATOM 1474 C CD  ? GLN A 1 200 ?  17.287   6.940  -8.376 1.000 92.940 ? 200 GLN A CD  1 
ATOM 1475 N NE2 ? GLN A 1 200 ?  17.272   8.187  -7.918 1.000 92.940 ? 200 GLN A NE2 1 
ATOM 1476 O OE1 ? GLN A 1 200 ?  18.035   6.071  -7.917 1.000 92.940 ? 200 GLN A OE1 1 
ATOM 1477 N N   ? ARG A 1 201 ?  16.973   3.645 -12.783 1.000 94.610 ? 201 ARG A N   1 
ATOM 1478 C CA  ? ARG A 1 201 ?  17.507   2.400 -13.323 1.000 94.610 ? 201 ARG A CA  1 
ATOM 1479 C C   ? ARG A 1 201 ?  18.092   1.529 -12.217 1.000 94.610 ? 201 ARG A C   1 
ATOM 1480 C CB  ? ARG A 1 201 ?  18.573   2.687 -14.383 1.000 94.610 ? 201 ARG A CB  1 
ATOM 1481 O O   ? ARG A 1 201 ?  18.767   2.031 -11.316 1.000 94.610 ? 201 ARG A O   1 
ATOM 1482 C CG  ? ARG A 1 201 ?  19.105   1.442 -15.075 1.000 94.610 ? 201 ARG A CG  1 
ATOM 1483 C CD  ? ARG A 1 201 ?  20.120   1.788 -16.156 1.000 94.610 ? 201 ARG A CD  1 
ATOM 1484 N NE  ? ARG A 1 201 ?  19.495   1.879 -17.472 1.000 94.610 ? 201 ARG A NE  1 
ATOM 1485 N NH1 ? ARG A 1 201 ?  21.399   2.619 -18.553 1.000 94.610 ? 201 ARG A NH1 1 
ATOM 1486 N NH2 ? ARG A 1 201 ?  19.453   2.318 -19.726 1.000 94.610 ? 201 ARG A NH2 1 
ATOM 1487 C CZ  ? ARG A 1 201 ?  20.117   2.272 -18.581 1.000 94.610 ? 201 ARG A CZ  1 
ATOM 1488 N N   ? ASN A 1 202 ?  17.650   0.224 -12.157 1.000 95.210 ? 202 ASN A N   1 
ATOM 1489 C CA  ? ASN A 1 202 ?  18.169  -0.816 -11.274 1.000 95.210 ? 202 ASN A CA  1 
ATOM 1490 C C   ? ASN A 1 202 ?  17.656  -0.646  -9.847 1.000 95.210 ? 202 ASN A C   1 
ATOM 1491 C CB  ? ASN A 1 202 ?  19.699  -0.821 -11.291 1.000 95.210 ? 202 ASN A CB  1 
ATOM 1492 O O   ? ASN A 1 202 ?  18.149  -1.297  -8.924 1.000 95.210 ? 202 ASN A O   1 
ATOM 1493 C CG  ? ASN A 1 202 ?  20.266  -1.326 -12.603 1.000 95.210 ? 202 ASN A CG  1 
ATOM 1494 N ND2 ? ASN A 1 202 ?  21.357  -0.715 -13.052 1.000 95.210 ? 202 ASN A ND2 1 
ATOM 1495 O OD1 ? ASN A 1 202 ?  19.729  -2.257 -13.208 1.000 95.210 ? 202 ASN A OD1 1 
ATOM 1496 N N   ? TYR A 1 203 ?  16.727   0.332  -9.685 1.000 95.400 ? 203 TYR A N   1 
ATOM 1497 C CA  ? TYR A 1 203 ?  16.159   0.563  -8.362 1.000 95.400 ? 203 TYR A CA  1 
ATOM 1498 C C   ? TYR A 1 203 ?  14.636   0.516  -8.407 1.000 95.400 ? 203 TYR A C   1 
ATOM 1499 C CB  ? TYR A 1 203 ?  16.623   1.912  -7.804 1.000 95.400 ? 203 TYR A CB  1 
ATOM 1500 O O   ? TYR A 1 203 ?  13.975   1.557  -8.368 1.000 95.400 ? 203 TYR A O   1 
ATOM 1501 C CG  ? TYR A 1 203 ?  18.077   1.934  -7.400 1.000 95.400 ? 203 TYR A CG  1 
ATOM 1502 C CD1 ? TYR A 1 203 ?  18.485   1.427  -6.168 1.000 95.400 ? 203 TYR A CD1 1 
ATOM 1503 C CD2 ? TYR A 1 203 ?  19.045   2.462  -8.248 1.000 95.400 ? 203 TYR A CD2 1 
ATOM 1504 C CE1 ? TYR A 1 203 ?  19.824   1.446  -5.791 1.000 95.400 ? 203 TYR A CE1 1 
ATOM 1505 C CE2 ? TYR A 1 203 ?  20.386   2.486  -7.880 1.000 95.400 ? 203 TYR A CE2 1 
ATOM 1506 O OH  ? TYR A 1 203 ?  22.092   1.999  -6.283 1.000 95.400 ? 203 TYR A OH  1 
ATOM 1507 C CZ  ? TYR A 1 203 ?  20.766   1.977  -6.652 1.000 95.400 ? 203 TYR A CZ  1 
ATOM 1508 N N   ? PRO A 1 204 ?  14.048  -0.639  -8.505 1.000 96.200 ? 204 PRO A N   1 
ATOM 1509 C CA  ? PRO A 1 204 ?  12.589  -0.762  -8.477 1.000 96.200 ? 204 PRO A CA  1 
ATOM 1510 C C   ? PRO A 1 204 ?  11.995  -0.424  -7.112 1.000 96.200 ? 204 PRO A C   1 
ATOM 1511 C CB  ? PRO A 1 204 ?  12.353  -2.233  -8.827 1.000 96.200 ? 204 PRO A CB  1 
ATOM 1512 O O   ? PRO A 1 204 ?  12.732  -0.275  -6.133 1.000 96.200 ? 204 PRO A O   1 
ATOM 1513 C CG  ? PRO A 1 204 ?  13.528  -2.956  -8.253 1.000 96.200 ? 204 PRO A CG  1 
ATOM 1514 C CD  ? PRO A 1 204 ?  14.751  -2.106  -8.446 1.000 96.200 ? 204 PRO A CD  1 
ATOM 1515 N N   ? GLY A 1 205 ?  10.629  -0.292  -7.089 1.000 96.750 ? 205 GLY A N   1 
ATOM 1516 C CA  ? GLY A 1 205 ?   9.955  -0.117  -5.812 1.000 96.750 ? 205 GLY A CA  1 
ATOM 1517 C C   ? GLY A 1 205 ?   9.969  -1.367  -4.954 1.000 96.750 ? 205 GLY A C   1 
ATOM 1518 O O   ? GLY A 1 205 ?   9.939  -2.484  -5.474 1.000 96.750 ? 205 GLY A O   1 
ATOM 1519 N N   ? VAL A 1 206 ?   9.954  -1.161  -3.642 1.000 97.930 ? 206 VAL A N   1 
ATOM 1520 C CA  ? VAL A 1 206 ?   9.930  -2.258  -2.679 1.000 97.930 ? 206 VAL A CA  1 
ATOM 1521 C C   ? VAL A 1 206 ?   8.602  -2.256  -1.926 1.000 97.930 ? 206 VAL A C   1 
ATOM 1522 C CB  ? VAL A 1 206 ?  11.107  -2.164  -1.683 1.000 97.930 ? 206 VAL A CB  1 
ATOM 1523 O O   ? VAL A 1 206 ?   8.141  -1.207  -1.469 1.000 97.930 ? 206 VAL A O   1 
ATOM 1524 C CG1 ? VAL A 1 206 ?  11.050  -3.306  -0.671 1.000 97.930 ? 206 VAL A CG1 1 
ATOM 1525 C CG2 ? VAL A 1 206 ?  12.440  -2.174  -2.430 1.000 97.930 ? 206 VAL A CG2 1 
ATOM 1526 N N   ? TYR A 1 207 ?   8.056  -3.412  -1.770 1.000 98.430 ? 207 TYR A N   1 
ATOM 1527 C CA  ? TYR A 1 207 ?   6.718  -3.568  -1.211 1.000 98.430 ? 207 TYR A CA  1 
ATOM 1528 C C   ? TYR A 1 207 ?   6.713  -4.598  -0.088 1.000 98.430 ? 207 TYR A C   1 
ATOM 1529 C CB  ? TYR A 1 207 ?   5.725  -3.981  -2.302 1.000 98.430 ? 207 TYR A CB  1 
ATOM 1530 O O   ? TYR A 1 207 ?   7.495  -5.551  -0.107 1.000 98.430 ? 207 TYR A O   1 
ATOM 1531 C CG  ? TYR A 1 207 ?   5.749  -3.084  -3.516 1.000 98.430 ? 207 TYR A CG  1 
ATOM 1532 C CD1 ? TYR A 1 207 ?   4.819  -2.059  -3.668 1.000 98.430 ? 207 TYR A CD1 1 
ATOM 1533 C CD2 ? TYR A 1 207 ?   6.702  -3.261  -4.514 1.000 98.430 ? 207 TYR A CD2 1 
ATOM 1534 C CE1 ? TYR A 1 207 ?   4.836  -1.231  -4.786 1.000 98.430 ? 207 TYR A CE1 1 
ATOM 1535 C CE2 ? TYR A 1 207 ?   6.729  -2.440  -5.636 1.000 98.430 ? 207 TYR A CE2 1 
ATOM 1536 O OH  ? TYR A 1 207 ?   5.816  -0.613  -6.872 1.000 98.430 ? 207 TYR A OH  1 
ATOM 1537 C CZ  ? TYR A 1 207 ?   5.794  -1.429  -5.763 1.000 98.430 ? 207 TYR A CZ  1 
ATOM 1538 N N   ? THR A 1 208 ?   5.901  -4.260   0.940 1.000 98.580 ? 208 THR A N   1 
ATOM 1539 C CA  ? THR A 1 208 ?   5.622  -5.299   1.925 1.000 98.580 ? 208 THR A CA  1 
ATOM 1540 C C   ? THR A 1 208 ?   4.822  -6.437   1.298 1.000 98.580 ? 208 THR A C   1 
ATOM 1541 C CB  ? THR A 1 208 ?   4.853  -4.732   3.133 1.000 98.580 ? 208 THR A CB  1 
ATOM 1542 O O   ? THR A 1 208 ?   3.812  -6.200   0.633 1.000 98.580 ? 208 THR A O   1 
ATOM 1543 C CG2 ? THR A 1 208 ?   4.558  -5.822   4.158 1.000 98.580 ? 208 THR A CG2 1 
ATOM 1544 O OG1 ? THR A 1 208 ?   5.640  -3.708   3.754 1.000 98.580 ? 208 THR A OG1 1 
ATOM 1545 N N   ? LYS A 1 209 ?   5.344  -7.705   1.463 1.000 98.440 ? 209 LYS A N   1 
ATOM 1546 C CA  ? LYS A 1 209 ?   4.755  -8.916   0.899 1.000 98.440 ? 209 LYS A CA  1 
ATOM 1547 C C   ? LYS A 1 209 ?   3.560  -9.382   1.725 1.000 98.440 ? 209 LYS A C   1 
ATOM 1548 C CB  ? LYS A 1 209 ?   5.799 -10.031   0.813 1.000 98.440 ? 209 LYS A CB  1 
ATOM 1549 O O   ? LYS A 1 209 ?   3.727 -10.062   2.740 1.000 98.440 ? 209 LYS A O   1 
ATOM 1550 C CG  ? LYS A 1 209 ?   5.358 -11.230  -0.014 1.000 98.440 ? 209 LYS A CG  1 
ATOM 1551 C CD  ? LYS A 1 209 ?   6.469 -12.265  -0.134 1.000 98.440 ? 209 LYS A CD  1 
ATOM 1552 C CE  ? LYS A 1 209 ?   7.166 -12.183  -1.485 1.000 98.440 ? 209 LYS A CE  1 
ATOM 1553 N NZ  ? LYS A 1 209 ?   8.316 -13.133  -1.573 1.000 98.440 ? 209 LYS A NZ  1 
ATOM 1554 N N   ? VAL A 1 210 ?   2.300  -9.038   1.316 1.000 98.650 ? 210 VAL A N   1 
ATOM 1555 C CA  ? VAL A 1 210 ?   1.070  -9.198   2.084 1.000 98.650 ? 210 VAL A CA  1 
ATOM 1556 C C   ? VAL A 1 210 ?   0.819 -10.680   2.356 1.000 98.650 ? 210 VAL A C   1 
ATOM 1557 C CB  ? VAL A 1 210 ?  -0.141  -8.579   1.351 1.000 98.650 ? 210 VAL A CB  1 
ATOM 1558 O O   ? VAL A 1 210 ?   0.355 -11.049   3.437 1.000 98.650 ? 210 VAL A O   1 
ATOM 1559 C CG1 ? VAL A 1 210 ?  -1.447  -8.960   2.047 1.000 98.650 ? 210 VAL A CG1 1 
ATOM 1560 C CG2 ? VAL A 1 210 ?   0.003  -7.060   1.273 1.000 98.650 ? 210 VAL A CG2 1 
ATOM 1561 N N   ? CYS A 1 211 ?   1.068 -11.610   1.413 1.000 98.520 ? 211 CYS A N   1 
ATOM 1562 C CA  ? CYS A 1 211 ?   0.790 -13.031   1.589 1.000 98.520 ? 211 CYS A CA  1 
ATOM 1563 C C   ? CYS A 1 211 ?   1.491 -13.575   2.828 1.000 98.520 ? 211 CYS A C   1 
ATOM 1564 C CB  ? CYS A 1 211 ?   1.228 -13.821   0.356 1.000 98.520 ? 211 CYS A CB  1 
ATOM 1565 O O   ? CYS A 1 211 ?   1.054 -14.570   3.408 1.000 98.520 ? 211 CYS A O   1 
ATOM 1566 S SG  ? CYS A 1 211 ?   3.019 -13.870   0.123 1.000 98.520 ? 211 CYS A SG  1 
ATOM 1567 N N   ? ASN A 1 212 ?   2.572 -12.908   3.292 1.000 98.430 ? 212 ASN A N   1 
ATOM 1568 C CA  ? ASN A 1 212 ?   3.286 -13.338   4.489 1.000 98.430 ? 212 ASN A CA  1 
ATOM 1569 C C   ? ASN A 1 212 ?   2.556 -12.915   5.760 1.000 98.430 ? 212 ASN A C   1 
ATOM 1570 C CB  ? ASN A 1 212 ?   4.715 -12.789   4.489 1.000 98.430 ? 212 ASN A CB  1 
ATOM 1571 O O   ? ASN A 1 212 ?   2.930 -13.323   6.861 1.000 98.430 ? 212 ASN A O   1 
ATOM 1572 C CG  ? ASN A 1 212 ?   5.633 -13.550   3.552 1.000 98.430 ? 212 ASN A CG  1 
ATOM 1573 N ND2 ? ASN A 1 212 ?   6.833 -13.023   3.342 1.000 98.430 ? 212 ASN A ND2 1 
ATOM 1574 O OD1 ? ASN A 1 212 ?   5.265 -14.601   3.022 1.000 98.430 ? 212 ASN A OD1 1 
ATOM 1575 N N   ? TYR A 1 213 ?   1.476 -12.071   5.637 1.000 98.600 ? 213 TYR A N   1 
ATOM 1576 C CA  ? TYR A 1 213 ?   0.884 -11.469   6.827 1.000 98.600 ? 213 TYR A CA  1 
ATOM 1577 C C   ? TYR A 1 213 ?  -0.609 -11.763   6.901 1.000 98.600 ? 213 TYR A C   1 
ATOM 1578 C CB  ? TYR A 1 213 ?   1.120  -9.956   6.838 1.000 98.600 ? 213 TYR A CB  1 
ATOM 1579 O O   ? TYR A 1 213 ?  -1.332 -11.142   7.684 1.000 98.600 ? 213 TYR A O   1 
ATOM 1580 C CG  ? TYR A 1 213 ?   2.578  -9.569   6.909 1.000 98.600 ? 213 TYR A CG  1 
ATOM 1581 C CD1 ? TYR A 1 213 ?   3.251  -9.536   8.128 1.000 98.600 ? 213 TYR A CD1 1 
ATOM 1582 C CD2 ? TYR A 1 213 ?   3.283  -9.236   5.758 1.000 98.600 ? 213 TYR A CD2 1 
ATOM 1583 C CE1 ? TYR A 1 213 ?   4.594  -9.178   8.198 1.000 98.600 ? 213 TYR A CE1 1 
ATOM 1584 C CE2 ? TYR A 1 213 ?   4.626  -8.877   5.816 1.000 98.600 ? 213 TYR A CE2 1 
ATOM 1585 O OH  ? TYR A 1 213 ?   6.601  -8.496   7.102 1.000 98.600 ? 213 TYR A OH  1 
ATOM 1586 C CZ  ? TYR A 1 213 ?   5.272  -8.851   7.039 1.000 98.600 ? 213 TYR A CZ  1 
ATOM 1587 N N   ? VAL A 1 214 ?  -1.086 -12.616   6.059 1.000 98.610 ? 214 VAL A N   1 
ATOM 1588 C CA  ? VAL A 1 214 ?  -2.518 -12.893   6.032 1.000 98.610 ? 214 VAL A CA  1 
ATOM 1589 C C   ? VAL A 1 214 ?  -2.970 -13.415   7.394 1.000 98.610 ? 214 VAL A C   1 
ATOM 1590 C CB  ? VAL A 1 214 ?  -2.879 -13.910   4.926 1.000 98.610 ? 214 VAL A CB  1 
ATOM 1591 O O   ? VAL A 1 214 ?  -3.999 -12.985   7.921 1.000 98.610 ? 214 VAL A O   1 
ATOM 1592 C CG1 ? VAL A 1 214 ?  -4.314 -14.406   5.096 1.000 98.610 ? 214 VAL A CG1 1 
ATOM 1593 C CG2 ? VAL A 1 214 ?  -2.687 -13.286   3.545 1.000 98.610 ? 214 VAL A CG2 1 
ATOM 1594 N N   ? SER A 1 215 ?  -2.217 -14.343   7.981 1.000 98.310 ? 215 SER A N   1 
ATOM 1595 C CA  ? SER A 1 215 ?  -2.559 -14.874   9.297 1.000 98.310 ? 215 SER A CA  1 
ATOM 1596 C C   ? SER A 1 215 ?  -2.582 -13.771  10.350 1.000 98.310 ? 215 SER A C   1 
ATOM 1597 C CB  ? SER A 1 215 ?  -1.568 -15.963   9.710 1.000 98.310 ? 215 SER A CB  1 
ATOM 1598 O O   ? SER A 1 215 ?  -3.512 -13.692  11.154 1.000 98.310 ? 215 SER A O   1 
ATOM 1599 O OG  ? SER A 1 215 ?  -1.663 -17.083   8.846 1.000 98.310 ? 215 SER A OG  1 
ATOM 1600 N N   ? TRP A 1 216 ?  -1.589 -12.960  10.338 1.000 98.530 ? 216 TRP A N   1 
ATOM 1601 C CA  ? TRP A 1 216 ?  -1.522 -11.841  11.272 1.000 98.530 ? 216 TRP A CA  1 
ATOM 1602 C C   ? TRP A 1 216 ?  -2.715 -10.908  11.090 1.000 98.530 ? 216 TRP A C   1 
ATOM 1603 C CB  ? TRP A 1 216 ?  -0.216 -11.064  11.089 1.000 98.530 ? 216 TRP A CB  1 
ATOM 1604 O O   ? TRP A 1 216 ?  -3.333 -10.482  12.068 1.000 98.530 ? 216 TRP A O   1 
ATOM 1605 C CG  ? TRP A 1 216 ?  -0.149  -9.792  11.880 1.000 98.530 ? 216 TRP A CG  1 
ATOM 1606 C CD1 ? TRP A 1 216 ?   0.160  -9.661  13.205 1.000 98.530 ? 216 TRP A CD1 1 
ATOM 1607 C CD2 ? TRP A 1 216 ?  -0.400  -8.470  11.394 1.000 98.530 ? 216 TRP A CD2 1 
ATOM 1608 C CE2 ? TRP A 1 216 ?  -0.225  -7.585  12.481 1.000 98.530 ? 216 TRP A CE2 1 
ATOM 1609 C CE3 ? TRP A 1 216 ?  -0.756  -7.946  10.144 1.000 98.530 ? 216 TRP A CE3 1 
ATOM 1610 N NE1 ? TRP A 1 216 ?   0.116  -8.336  13.573 1.000 98.530 ? 216 TRP A NE1 1 
ATOM 1611 C CH2 ? TRP A 1 216 ?  -0.743  -5.718  11.120 1.000 98.530 ? 216 TRP A CH2 1 
ATOM 1612 C CZ2 ? TRP A 1 216 ?  -0.395  -6.204  12.354 1.000 98.530 ? 216 TRP A CZ2 1 
ATOM 1613 C CZ3 ? TRP A 1 216 ?  -0.924  -6.572  10.020 1.000 98.530 ? 216 TRP A CZ3 1 
ATOM 1614 N N   ? ILE A 1 217 ?  -3.039 -10.553   9.887 1.000 98.660 ? 217 ILE A N   1 
ATOM 1615 C CA  ? ILE A 1 217 ?  -4.154  -9.668   9.568 1.000 98.660 ? 217 ILE A CA  1 
ATOM 1616 C C   ? ILE A 1 217 ?  -5.451 -10.252  10.123 1.000 98.660 ? 217 ILE A C   1 
ATOM 1617 C CB  ? ILE A 1 217 ?  -4.277  -9.441   8.044 1.000 98.660 ? 217 ILE A CB  1 
ATOM 1618 O O   ? ILE A 1 217 ?  -6.195  -9.567  10.829 1.000 98.660 ? 217 ILE A O   1 
ATOM 1619 C CG1 ? ILE A 1 217 ?  -3.091  -8.616   7.530 1.000 98.660 ? 217 ILE A CG1 1 
ATOM 1620 C CG2 ? ILE A 1 217 ?  -5.606  -8.760   7.705 1.000 98.660 ? 217 ILE A CG2 1 
ATOM 1621 C CD1 ? ILE A 1 217 ?  -2.975  -8.579   6.012 1.000 98.660 ? 217 ILE A CD1 1 
ATOM 1622 N N   ? GLN A 1 218 ?  -5.689 -11.436   9.865 1.000 98.410 ? 218 GLN A N   1 
ATOM 1623 C CA  ? GLN A 1 218 ?  -6.930 -12.085  10.275 1.000 98.410 ? 218 GLN A CA  1 
ATOM 1624 C C   ? GLN A 1 218 ?  -7.026 -12.179  11.795 1.000 98.410 ? 218 GLN A C   1 
ATOM 1625 C CB  ? GLN A 1 218 ?  -7.038 -13.479   9.655 1.000 98.410 ? 218 GLN A CB  1 
ATOM 1626 O O   ? GLN A 1 218 ?  -8.084 -11.922  12.373 1.000 98.410 ? 218 GLN A O   1 
ATOM 1627 C CG  ? GLN A 1 218 ?  -7.292 -13.467   8.154 1.000 98.410 ? 218 GLN A CG  1 
ATOM 1628 C CD  ? GLN A 1 218 ?  -7.259 -14.854   7.541 1.000 98.410 ? 218 GLN A CD  1 
ATOM 1629 N NE2 ? GLN A 1 218 ?  -8.007 -15.043   6.459 1.000 98.410 ? 218 GLN A NE2 1 
ATOM 1630 O OE1 ? GLN A 1 218 ?  -6.566 -15.749   8.035 1.000 98.410 ? 218 GLN A OE1 1 
ATOM 1631 N N   ? ASN A 1 219 ?  -5.945 -12.587  12.428 1.000 98.460 ? 219 ASN A N   1 
ATOM 1632 C CA  ? ASN A 1 219 ?  -5.907 -12.687  13.883 1.000 98.460 ? 219 ASN A CA  1 
ATOM 1633 C C   ? ASN A 1 219 ?  -6.115 -11.327  14.544 1.000 98.460 ? 219 ASN A C   1 
ATOM 1634 C CB  ? ASN A 1 219 ?  -4.586 -13.306  14.345 1.000 98.460 ? 219 ASN A CB  1 
ATOM 1635 O O   ? ASN A 1 219 ?  -6.809 -11.224  15.557 1.000 98.460 ? 219 ASN A O   1 
ATOM 1636 C CG  ? ASN A 1 219 ?  -4.494 -14.787  14.034 1.000 98.460 ? 219 ASN A CG  1 
ATOM 1637 N ND2 ? ASN A 1 219 ?  -3.273 -15.302  13.957 1.000 98.460 ? 219 ASN A ND2 1 
ATOM 1638 O OD1 ? ASN A 1 219 ?  -5.513 -15.462  13.862 1.000 98.460 ? 219 ASN A OD1 1 
ATOM 1639 N N   ? THR A 1 220 ?  -5.484 -10.334  14.011 1.000 98.300 ? 220 THR A N   1 
ATOM 1640 C CA  ? THR A 1 220 ?  -5.612  -8.987  14.556 1.000 98.300 ? 220 THR A CA  1 
ATOM 1641 C C   ? THR A 1 220 ?  -7.047  -8.484  14.423 1.000 98.300 ? 220 THR A C   1 
ATOM 1642 C CB  ? THR A 1 220 ?  -4.655  -8.006  13.855 1.000 98.300 ? 220 THR A CB  1 
ATOM 1643 O O   ? THR A 1 220 ?  -7.599  -7.911  15.364 1.000 98.300 ? 220 THR A O   1 
ATOM 1644 C CG2 ? THR A 1 220 ?  -4.784  -6.601  14.435 1.000 98.300 ? 220 THR A CG2 1 
ATOM 1645 O OG1 ? THR A 1 220 ?  -3.306  -8.459  14.027 1.000 98.300 ? 220 THR A OG1 1 
ATOM 1646 N N   ? ILE A 1 221 ?  -7.674  -8.678  13.260 1.000 98.110 ? 221 ILE A N   1 
ATOM 1647 C CA  ? ILE A 1 221 ?  -9.057  -8.278  13.026 1.000 98.110 ? 221 ILE A CA  1 
ATOM 1648 C C   ? ILE A 1 221 ?  -9.978  -9.008  14.001 1.000 98.110 ? 221 ILE A C   1 
ATOM 1649 C CB  ? ILE A 1 221 ?  -9.488  -8.560  11.569 1.000 98.110 ? 221 ILE A CB  1 
ATOM 1650 O O   ? ILE A 1 221 ? -10.852  -8.394  14.617 1.000 98.110 ? 221 ILE A O   1 
ATOM 1651 C CG1 ? ILE A 1 221 ?  -8.832  -7.555  10.614 1.000 98.110 ? 221 ILE A CG1 1 
ATOM 1652 C CG2 ? ILE A 1 221 ? -11.013  -8.523  11.439 1.000 98.110 ? 221 ILE A CG2 1 
ATOM 1653 C CD1 ? ILE A 1 221 ?  -9.093  -7.840   9.141 1.000 98.110 ? 221 ILE A CD1 1 
ATOM 1654 N N   ? ALA A 1 222 ?  -9.832 -10.300  14.205 1.000 97.860 ? 222 ALA A N   1 
ATOM 1655 C CA  ? ALA A 1 222 ? -10.651 -11.128  15.086 1.000 97.860 ? 222 ALA A CA  1 
ATOM 1656 C C   ? ALA A 1 222 ? -10.532 -10.669  16.537 1.000 97.860 ? 222 ALA A C   1 
ATOM 1657 C CB  ? ALA A 1 222 ? -10.250 -12.596  14.962 1.000 97.860 ? 222 ALA A CB  1 
ATOM 1658 O O   ? ALA A 1 222 ? -11.513 -10.691  17.284 1.000 97.860 ? 222 ALA A O   1 
ATOM 1659 N N   ? ALA A 1 223 ?  -9.406 -10.201  16.910 1.000 97.330 ? 223 ALA A N   1 
ATOM 1660 C CA  ? ALA A 1 223 ?  -9.139  -9.797  18.288 1.000 97.330 ? 223 ALA A CA  1 
ATOM 1661 C C   ? ALA A 1 223 ?  -9.703  -8.408  18.572 1.000 97.330 ? 223 ALA A C   1 
ATOM 1662 C CB  ? ALA A 1 223 ?  -7.638  -9.826  18.569 1.000 97.330 ? 223 ALA A CB  1 
ATOM 1663 O O   ? ALA A 1 223 ?  -9.737  -7.968  19.724 1.000 97.330 ? 223 ALA A O   1 
ATOM 1664 N N   ? ASN A 1 224 ? -10.145  -7.659  17.549 1.000 94.780 ? 224 ASN A N   1 
ATOM 1665 C CA  ? ASN A 1 224 ? -10.578  -6.276  17.711 1.000 94.780 ? 224 ASN A CA  1 
ATOM 1666 C C   ? ASN A 1 224 ? -11.959  -6.046  17.103 1.000 94.780 ? 224 ASN A C   1 
ATOM 1667 C CB  ? ASN A 1 224 ?  -9.559  -5.318  17.090 1.000 94.780 ? 224 ASN A CB  1 
ATOM 1668 O O   ? ASN A 1 224 ? -12.689  -5.150  17.531 1.000 94.780 ? 224 ASN A O   1 
ATOM 1669 C CG  ? ASN A 1 224 ?  -8.264  -5.255  17.875 1.000 94.780 ? 224 ASN A CG  1 
ATOM 1670 N ND2 ? ASN A 1 224 ?  -7.269  -6.020  17.441 1.000 94.780 ? 224 ASN A ND2 1 
ATOM 1671 O OD1 ? ASN A 1 224 ?  -8.158  -4.525  18.865 1.000 94.780 ? 224 ASN A OD1 1 
# 
loop_
_struct_sheet_range.sheet_id 
_struct_sheet_range.id 
_struct_sheet_range.beg_label_comp_id 
_struct_sheet_range.beg_label_asym_id 
_struct_sheet_range.beg_label_seq_id 
_struct_sheet_range.pdbx_beg_PDB_ins_code 
_struct_sheet_range.end_label_comp_id 
_struct_sheet_range.end_label_asym_id 
_struct_sheet_range.end_label_seq_id 
_struct_sheet_range.pdbx_end_PDB_ins_code 
_struct_sheet_range.beg_auth_comp_id 
_struct_sheet_range.beg_auth_asym_id 
_struct_sheet_range.beg_auth_seq_id 
_struct_sheet_range.end_auth_comp_id 
_struct_sheet_range.end_auth_asym_id 
_struct_sheet_range.end_auth_seq_id 
A A ILE A   2 ? VAL A   3 ? ILE A 2   VAL A 3   
A B ASP A 172 ? SER A 173 ? ASP A 172 SER A 173 
B C PHE A   6 ? THR A   7 ? PHE A 6   THR A 7   
B D ASN A 116 ? GLY A 121 ? ASN A 116 GLY A 121 
B E GLN A 137 ? ILE A 143 ? GLN A 137 ILE A 143 
B F MET A 161 ? ALA A 164 ? MET A 161 ALA A 164 
B G PRO A 181 ? CYS A 184 ? PRO A 181 CYS A 184 
B H GLN A 187 ? TRP A 194 ? GLN A 187 TRP A 194 
B I GLY A 205 ? LYS A 209 ? GLY A 205 LYS A 209 
C J GLN A  16 ? ASN A  20 ? GLN A 16  ASN A 20  
C K HIS A  24 ? LEU A  30 ? HIS A 24  LEU A 30  
C L TRP A  35 ? SER A  38 ? TRP A 35  SER A 38  
C M GLN A  48 ? LEU A  51 ? GLN A 48  LEU A 51  
C N GLN A  64 ? LYS A  73 ? GLN A 64  LYS A 73  
C O MET A  87 ? LEU A  91 ? MET A 87  LEU A 91  
D P ASN A  55 ? ASN A  55 ? ASN A 55  ASN A 55  
D Q LEU A 135 ? LEU A 135 ? LEU A 135 LEU A 135 
E R ASN A  78 ? ASN A  78 ? ASN A 78  ASN A 78  
E S ASP A  83 ? ASP A  83 ? ASP A 83  ASP A 83  
F T GLN A 200 ? GLN A 200 ? GLN A 200 GLN A 200 
F U TYR A 203 ? TYR A 203 ? TYR A 203 TYR A 203 
# 
loop_
_struct_conf.id 
_struct_conf.conf_type_id 
_struct_conf.beg_label_comp_id 
_struct_conf.beg_label_asym_id 
_struct_conf.beg_label_seq_id 
_struct_conf.pdbx_beg_PDB_ins_code 
_struct_conf.end_label_comp_id 
_struct_conf.end_label_asym_id 
_struct_conf.end_label_seq_id 
_struct_conf.pdbx_end_PDB_ins_code 
_struct_conf.beg_auth_comp_id 
_struct_conf.beg_auth_asym_id 
_struct_conf.beg_auth_seq_id 
_struct_conf.end_auth_comp_id 
_struct_conf.end_auth_asym_id 
_struct_conf.end_auth_seq_id 
STRN1         STRN         ILE A   2 ? VAL A   3 ? ILE A 2   VAL A 3   
TURN_TY1_P1   TURN_TY1_P   GLY A   4 ? GLY A   4 ? GLY A 4   GLY A 4   
STRN2         STRN         PHE A   6 ? THR A   7 ? PHE A 6   THR A 7   
HELX_LH_PP_P1 HELX_LH_PP_P CYS A   8 ? THR A   9 ? CYS A 8   THR A 9   
TURN_TY1_P2   TURN_TY1_P   LYS A  10 ? ASN A  11 ? LYS A 10  ASN A 11  
BEND1         BEND         ALA A  12 ? ALA A  12 ? ALA A 12  ALA A 12  
TURN_TY1_P3   TURN_TY1_P   PRO A  14 ? TYR A  15 ? PRO A 14  TYR A 15  
STRN3         STRN         GLN A  16 ? ASN A  20 ? GLN A 16  ASN A 20  
BEND2         BEND         ALA A  21 ? TYR A  23 ? ALA A 21  TYR A 23  
STRN4         STRN         HIS A  24 ? LEU A  30 ? HIS A 24  LEU A 30  
BEND3         BEND         ASN A  32 ? GLN A  34 ? ASN A 32  GLN A 34  
STRN5         STRN         TRP A  35 ? SER A  38 ? TRP A 35  SER A 38  
HELX_RH_3T_P1 HELX_RH_3T_P ALA A  40 ? CYS A  42 ? ALA A 40  CYS A 42  
BEND4         BEND         SER A  45 ? ARG A  46 ? SER A 45  ARG A 46  
STRN6         STRN         GLN A  48 ? LEU A  51 ? GLN A 48  LEU A 51  
BEND5         BEND         GLY A  52 ? GLY A  52 ? GLY A 52  GLY A 52  
BEND6         BEND         HIS A  54 ? HIS A  54 ? HIS A 54  HIS A 54  
STRN7         STRN         ASN A  55 ? ASN A  55 ? ASN A 55  ASN A 55  
TURN_TY1_P4   TURN_TY1_P   ILE A  56 ? ALA A  57 ? ILE A 56  ALA A 57  
BEND7         BEND         VAL A  58 ? VAL A  58 ? VAL A 58  VAL A 58  
BEND8         BEND         GLY A  61 ? GLY A  61 ? GLY A 61  GLY A 61  
STRN8         STRN         GLN A  64 ? LYS A  73 ? GLN A 64  LYS A 73  
TURN_TY1_P5   TURN_TY1_P   PRO A  75 ? SER A  76 ? PRO A 75  SER A 76  
STRN9         STRN         ASN A  78 ? ASN A  78 ? ASN A 78  ASN A 78  
TURN_TY1_P6   TURN_TY1_P   SER A  79 ? LEU A  82 ? SER A 79  LEU A 82  
STRN10        STRN         ASP A  83 ? ASP A  83 ? ASP A 83  ASP A 83  
TURN_TY1_P7   TURN_TY1_P   ASN A  84 ? ASN A  84 ? ASN A 84  ASN A 84  
STRN11        STRN         MET A  87 ? LEU A  91 ? MET A 87  LEU A 91  
BEND9         BEND         SER A  92 ? THR A  93 ? SER A 92  THR A 93  
BEND10        BEND         SER A  99 ? ILE A 101 ? SER A 99  ILE A 101 
HELX_LH_PP_P2 HELX_LH_PP_P PRO A 105 ? PRO A 107 ? PRO A 105 PRO A 107 
BEND11        BEND         SER A 108 ? ALA A 109 ? SER A 108 ALA A 109 
HELX_LH_PP_P3 HELX_LH_PP_P CYS A 110 ? SER A 112 ? CYS A 110 SER A 112 
TURN_TY1_P8   TURN_TY1_P   ALA A 113 ? GLY A 114 ? ALA A 113 GLY A 114 
STRN12        STRN         ASN A 116 ? GLY A 121 ? ASN A 116 GLY A 121 
BEND12        BEND         TRP A 122 ? GLY A 123 ? TRP A 122 GLY A 123 
BEND13        BEND         SER A 127 ? GLY A 129 ? SER A 127 GLY A 129 
BEND14        BEND         ASP A 134 ? ASP A 134 ? ASP A 134 ASP A 134 
STRN13        STRN         LEU A 135 ? LEU A 135 ? LEU A 135 LEU A 135 
STRN14        STRN         GLN A 137 ? PRO A 142 ? GLN A 137 PRO A 142 
STRN15        STRN         ILE A 143 ? ILE A 143 ? ILE A 143 ILE A 143 
HELX_LH_PP_P4 HELX_LH_PP_P LEU A 144 ? THR A 145 ? LEU A 144 THR A 145 
HELX_RH_AL_P1 HELX_RH_AL_P ALA A 146 ? SER A 152 ? ALA A 146 SER A 152 
BEND15        BEND         TYR A 153 ? TYR A 153 ? TYR A 153 TYR A 153 
TURN_TY1_P9   TURN_TY1_P   PRO A 154 ? GLU A 156 ? PRO A 154 GLU A 156 
TURN_TY1_P10  TURN_TY1_P   ASN A 159 ? ASN A 160 ? ASN A 159 ASN A 160 
STRN16        STRN         MET A 161 ? ALA A 164 ? MET A 161 ALA A 164 
BEND16        BEND         GLY A 165 ? GLY A 165 ? GLY A 165 GLY A 165 
TURN_TY1_P11  TURN_TY1_P   LEU A 167 ? ALA A 168 ? LEU A 167 ALA A 168 
BEND17        BEND         GLY A 170 ? GLY A 170 ? GLY A 170 GLY A 170 
STRN17        STRN         ASP A 172 ? SER A 173 ? ASP A 172 SER A 173 
TURN_TY1_P12  TURN_TY1_P   GLN A 175 ? GLY A 176 ? GLN A 175 GLY A 176 
TURN_TY1_P13  TURN_TY1_P   SER A 178 ? GLY A 179 ? SER A 178 GLY A 179 
STRN18        STRN         PRO A 181 ? CYS A 184 ? PRO A 181 CYS A 184 
TURN_TY1_P14  TURN_TY1_P   ASN A 185 ? GLY A 186 ? ASN A 185 GLY A 186 
STRN19        STRN         GLN A 187 ? TRP A 194 ? GLN A 187 TRP A 194 
BEND18        BEND         TYR A 196 ? ALA A 199 ? TYR A 196 ALA A 199 
STRN20        STRN         GLN A 200 ? GLN A 200 ? GLN A 200 GLN A 200 
TURN_TY1_P15  TURN_TY1_P   ARG A 201 ? ASN A 202 ? ARG A 201 ASN A 202 
STRN21        STRN         TYR A 203 ? TYR A 203 ? TYR A 203 TYR A 203 
STRN22        STRN         GLY A 205 ? LYS A 209 ? GLY A 205 LYS A 209 
HELX_RH_3T_P2 HELX_RH_3T_P VAL A 210 ? TYR A 213 ? VAL A 210 TYR A 213 
HELX_RH_AL_P2 HELX_RH_AL_P VAL A 214 ? ALA A 223 ? VAL A 214 ALA A 223 
# 
