# Supplementary material for: FlatProt: 2D visualization eases protein structure comparison
Source: BMC Bioinformatics. 2025 Aug 13;26:210. doi: 10.1186/s12859-025-06233-x (PMC12344939; doi:10.1186/s12859-025-06233-x)
Supplement: Supplementary file 1 — Supplementary Material 1 [file 12859_2025_6233_MOESM1_ESM.zip › KLK/structures/cfd_Xenopus_tropicalis_GeneID=394945.cif]

data_cfd_Xenopus_tropicalis_GeneID=394945
# 
_entry.id   ? 
# 
_entity.id                         1      
_entity.type                       polymer 
_entity.pdbx_description           polymer-1 
_entity.formula_weight             24440.3 
_entity.pdbx_number_of_molecules        1 
# 
loop_
_struct_sheet.id 
_struct_sheet.number_strands 
A 2 
B 8 
C 6 
D 2 
E 2 
F 2 
G 2 
# 
loop_
_struct_conf_type.id 
_struct_conf_type.criteria 
STRN         DSSP 
TURN_TY1_P   DSSP 
HELX_LH_PP_P DSSP 
BEND         DSSP 
HELX_RH_3T_P DSSP 
HELX_RH_AL_P DSSP 
# 
_struct_asym.id          A 
_struct_asym.entity_id   1 
# 
_software.pdbx_ordinal     1 
_software.name             dssp 
_software.version          4.4.10 
_software.date             ? 
_software.classification   'model annotation' 
# 
_entity_poly.entity_id                      1 
_entity_poly.type                           polypeptide(L) 
_entity_poly.nstd_linkage                   n 
_entity_poly.nstd_monomer                   n 
_entity_poly.pdbx_seq_one_letter_code       
;RILGGQDSKAEVRPYMASIQQNGIHQCGGVLIADKWVLSAAHCANSSLNVMLGAISLSKPEKYKIVVKVLREIPHPLYNS
TIKHHDLLLLELSEKVTLSPAVNPLPFQNIDISAGKRCLVAGWGQMRLTGKKPDTLQELWVPLISRDVCNNYYDNEITAN
MICAGESRKDSCEGDSGGPLVCDGIAVAIVQGGFRKCGNPTKPGIYTLIEPYKSWIMESMYNA
;
_entity_poly.pdbx_seq_one_letter_code_can   
;RILGGQDSKAEVRPYMASIQQNGIHQCGGVLIADKWVLSAAHCANSSLNVMLGAISLSKPEKYKIVVKVLREIPHPLYNS
TIKHHDLLLLELSEKVTLSPAVNPLPFQNIDISAGKRCLVAGWGQMRLTGKKPDTLQELWVPLISRDVCNNYYDNEITAN
MICAGESRKDSCEGDSGGPLVCDGIAVAIVQGGFRKCGNPTKPGIYTLIEPYKSWIMESMYNA
;
_entity_poly.pdbx_strand_id                 A 
# 
loop_
_dssp_struct_summary.entry_id 
_dssp_struct_summary.label_comp_id 
_dssp_struct_summary.label_asym_id 
_dssp_struct_summary.label_seq_id 
_dssp_struct_summary.secondary_structure 
_dssp_struct_summary.ss_bridge 
_dssp_struct_summary.helix_3_10 
_dssp_struct_summary.helix_alpha 
_dssp_struct_summary.helix_pi 
_dssp_struct_summary.helix_pp 
_dssp_struct_summary.bend 
_dssp_struct_summary.chirality 
_dssp_struct_summary.sheet 
_dssp_struct_summary.strand 
_dssp_struct_summary.ladder_1 
_dssp_struct_summary.ladder_2 
_dssp_struct_summary.accessibility 
_dssp_struct_summary.TCO 
_dssp_struct_summary.kappa 
_dssp_struct_summary.alpha 
_dssp_struct_summary.phi 
_dssp_struct_summary.psi 
_dssp_struct_summary.x_ca 
_dssp_struct_summary.y_ca 
_dssp_struct_summary.z_ca 
cfd_Xenopus_tropicalis_GeneID=394945 ARG A 1   . . . . . . . . . . . . ? .      .     .      .      125.6  7.4   -11.8 1.6   
cfd_Xenopus_tropicalis_GeneID=394945 ILE A 2   E . > . . . . - A A A . ? -0.958 .     -137.9 -83.6  79.5   9.4   -8.8  1.7   
cfd_Xenopus_tropicalis_GeneID=394945 LEU A 3   E . 3 . . . S + A A A . ? -0.505 87.3  13.5   -42.9  116.8  12.2  -11.0 0.5   
cfd_Xenopus_tropicalis_GeneID=394945 GLY A 4   T . 3 . . . S + . . . . ? 0.636  105.3 133.5  87.8   10.4   15.2  -9.9  2.5   
cfd_Xenopus_tropicalis_GeneID=394945 GLY A 5   . . < . . . . - . . . . ? -0.250 42.3  -143.7 -90.2  179.5  13.0  -7.9  4.9   
cfd_Xenopus_tropicalis_GeneID=394945 GLN A 6   E . . . . . . - B C B . ? -0.922 34.5  -72.0  -137.4 164.4  12.9  -7.7  8.7   
cfd_Xenopus_tropicalis_GeneID=394945 ASP A 7   E . . . . > . - B C B . ? -0.356 50.9  -125.8 -59.8  134.3  10.4  -7.4  11.6  
cfd_Xenopus_tropicalis_GeneID=394945 SER A 8   P . . . . P . - . . . . ? -0.507 22.2  -118.7 -77.1  148.2  8.8   -4.0  11.8  
cfd_Xenopus_tropicalis_GeneID=394945 LYS A 9   P . > . . P . - . . . . ? -0.630 39.7  -86.8  -84.8  149.3  9.0   -2.2  15.1  
cfd_Xenopus_tropicalis_GeneID=394945 ALA A 10  T . 3 . . < S + . . . . ? -0.241 107.7 4.5    -55.6  134.4  5.8   -1.2  16.9  
cfd_Xenopus_tropicalis_GeneID=394945 GLU A 11  T . 3 . . . S + . . . . ? 0.542  97.0  108.2  77.9   2.4    4.3   2.2   15.8  
cfd_Xenopus_tropicalis_GeneID=394945 VAL A 12  S . < . . . S + . . . . ? 0.719  86.1  35.8   -87.4  -14.9  6.8   2.8   13.1  
cfd_Xenopus_tropicalis_GeneID=394945 ARG A 13  . . > . . . . + . . . . ? -0.500 65.9  159.4  -134.3 65.8   4.2   2.1   10.4  
cfd_Xenopus_tropicalis_GeneID=394945 PRO A 14  T . 3 . . . S + . . . . ? 0.576  73.6  59.4   -71.8  -1.6   1.0   3.6   11.8  
cfd_Xenopus_tropicalis_GeneID=394945 TYR A 15  T . 3 . . . S + . . . . ? 0.500  76.3  117.2  -100.8 -12.9  -0.4  3.8   8.2   
cfd_Xenopus_tropicalis_GeneID=394945 MET A 16  E . < . . . . - C K J . ? -0.422 45.1  -166.5 -66.7  135.2  -0.2  0.1   7.5   
cfd_Xenopus_tropicalis_GeneID=394945 ALA A 17  E . . . . . . - C K J K ? -0.969 15.9  -149.9 -124.9 134.6  -3.5  -1.8  6.8   
cfd_Xenopus_tropicalis_GeneID=394945 SER A 18  E . . . . . . - C K J K ? -0.935 14.0  -151.9 -98.2  113.7  -4.3  -5.4  6.7   
cfd_Xenopus_tropicalis_GeneID=394945 ILE A 19  E . . . . . . - C K J K ? -0.803 24.9  -164.4 -86.4  117.8  -7.2  -6.1  4.3   
cfd_Xenopus_tropicalis_GeneID=394945 GLN A 20  E . . . . . . - C K J K ? -0.805 26.8  -161.0 -116.5 143.4  -8.8  -9.2  5.6   
cfd_Xenopus_tropicalis_GeneID=394945 GLN A 21  E . > . . . S - C K J . ? -0.991 89.2  -17.9  -115.2 115.6  -11.3 -11.8 4.4   
cfd_Xenopus_tropicalis_GeneID=394945 ASN A 22  T . 3 . . . S - . . . . ? 0.888  130.4 -51.5  56.9   35.3   -12.9 -13.8 7.3   
cfd_Xenopus_tropicalis_GeneID=394945 GLY A 23  T . 3 . . . S + . . . . ? 0.492  116.1 118.2  85.3   3.9    -10.1 -12.6 9.6   
cfd_Xenopus_tropicalis_GeneID=394945 ILE A 24  E . < . . . S - C L J . ? -0.909 70.7  -113.7 -110.8 133.3  -7.4  -13.8 7.2   
cfd_Xenopus_tropicalis_GeneID=394945 HIS A 25  E . . . . . . + C L J . ? -0.412 43.7  157.9  -64.1  130.9  -4.9  -11.4 5.7   
cfd_Xenopus_tropicalis_GeneID=394945 GLN A 26  E . . . . . . - C L . . ? 0.703  61.6  -2.5   -120.2 -41.8  -5.4  -11.0 1.8   
cfd_Xenopus_tropicalis_GeneID=394945 CYS A 27  E . . . . . . - C L J . ? -0.936 64.6  -114.9 -147.4 162.8  -3.8  -7.7  0.9   
cfd_Xenopus_tropicalis_GeneID=394945 GLY A 28  E . . . . . . + C L J . ? -0.445 30.3  178.5  -92.1  176.4  -2.1  -4.8  2.3   
cfd_Xenopus_tropicalis_GeneID=394945 GLY A 29  E . . . . . . - C L J . ? -0.962 23.3  -121.6 -165.5 171.8  -3.3  -1.1  2.3   
cfd_Xenopus_tropicalis_GeneID=394945 VAL A 30  E . . . . . . - C L J L ? -0.998 19.9  -130.2 -131.6 123.6  -2.4  2.4   3.4   
cfd_Xenopus_tropicalis_GeneID=394945 LEU A 31  E . . . . . . + C L . L ? -0.695 33.5  165.8  -67.9  119.3  -4.5  4.6   5.7   
cfd_Xenopus_tropicalis_GeneID=394945 ILE A 32  E . . . . . . + C L . . ? 0.525  68.5  7.8    -117.0 -7.9   -4.6  7.9   3.8   
cfd_Xenopus_tropicalis_GeneID=394945 ALA A 33  E . > . . . S - C L . L ? -0.943 87.9  -93.2  -163.1 163.9  -7.5  9.5   5.9   
cfd_Xenopus_tropicalis_GeneID=394945 ASP A 34  T . 3 . . . S + . . . . ? 0.637  129.3 25.7   -66.8  -1.4   -9.3  8.6   9.2   
cfd_Xenopus_tropicalis_GeneID=394945 LYS A 35  T . 3 . . . S + . . . . ? 0.163  112.0 80.7   -136.9 9.2    -12.0 6.9   7.0   
cfd_Xenopus_tropicalis_GeneID=394945 TRP A 36  E . < . . . . - C M L M ? -0.984 46.9  -175.2 -134.7 129.2  -10.0 6.0   3.9   
cfd_Xenopus_tropicalis_GeneID=394945 VAL A 37  E . . . . . . - C M L M ? -0.969 16.6  -146.7 -117.2 128.4  -7.6  3.2   3.0   
cfd_Xenopus_tropicalis_GeneID=394945 LEU A 38  E . . . . . . + C M L M ? -0.868 34.1  146.4  -93.0  133.1  -5.8  3.0   -0.3  
cfd_Xenopus_tropicalis_GeneID=394945 SER A 39  E . . . . . . - C M . M ? -0.728 50.3  -68.3  -147.3 -172.5 -5.1  -0.5  -1.9  
cfd_Xenopus_tropicalis_GeneID=394945 ALA A 40  . . > . . . . - . . . . ? -0.794 33.1  -135.3 -91.5  137.8  -4.8  -2.3  -5.1  
cfd_Xenopus_tropicalis_GeneID=394945 ALA A 41  G . > . . . S + . . . . ? 0.793  103.9 65.3   -61.2  -33.4  -8.0  -2.8  -7.2  
cfd_Xenopus_tropicalis_GeneID=394945 HIS A 42  G . 3 . . . S + . . . . ? 0.617  94.2  64.0   -70.3  -1.1   -7.1  -6.5  -7.9  
cfd_Xenopus_tropicalis_GeneID=394945 CYS A 43  G . < . . . S + . . . . ? 0.516  73.6  123.2  -93.4  -11.1  -7.7  -6.9  -4.1  
cfd_Xenopus_tropicalis_GeneID=394945 ALA A 44  . . < . . . . + . . . . ? -0.293 33.7  149.1  -58.1  135.2  -11.3 -6.0  -4.3  
cfd_Xenopus_tropicalis_GeneID=394945 ASN A 45  . . . . . . . - . . . . ? -0.975 50.6  -78.9  -158.1 168.1  -13.6 -8.7  -3.0  
cfd_Xenopus_tropicalis_GeneID=394945 SER A 46  S . . . . . S + . . . . ? -0.478 105.4 9.0    -80.9  121.1  -17.0 -9.3  -1.2  
cfd_Xenopus_tropicalis_GeneID=394945 SER A 47  S . . . . . S + . . . . ? 0.961  78.0  177.1  83.5   67.9   -16.9 -8.7  2.6   
cfd_Xenopus_tropicalis_GeneID=394945 LEU A 48  . . . . . . . - . . . . ? -0.781 13.4  -163.1 -101.4 141.8  -13.6 -7.1  3.5   
cfd_Xenopus_tropicalis_GeneID=394945 ASN A 49  E . . . . . . - C N K N ? -0.924 12.9  -138.9 -115.5 151.2  -12.4 -5.9  6.9   
cfd_Xenopus_tropicalis_GeneID=394945 VAL A 50  E . . . . . . - C N K N ? -0.965 10.4  -160.5 -113.3 123.0  -9.5  -3.6  7.6   
cfd_Xenopus_tropicalis_GeneID=394945 MET A 51  E . . . . . . + C N K N ? -0.934 17.0  177.5  -99.1  126.7  -7.2  -4.2  10.4  
cfd_Xenopus_tropicalis_GeneID=394945 LEU A 52  E . . . . . . + C N K N ? -0.830 55.9  31.0   -123.3 156.1  -5.1  -1.2  11.7  
cfd_Xenopus_tropicalis_GeneID=394945 GLY A 53  S . . . . . S + . . . . ? 0.532  84.9  133.3  80.5   7.9    -2.6  -0.6  14.5  
cfd_Xenopus_tropicalis_GeneID=394945 ALA A 54  . . . . . . . + . . . . ? -0.773 31.4  168.5  -101.8 128.8  -1.4  -4.2  14.3  
cfd_Xenopus_tropicalis_GeneID=394945 ILE A 55  S . . . . . S + . . . . ? 0.687  84.4  42.1   -90.4  -38.3  2.3   -5.3  14.2  
cfd_Xenopus_tropicalis_GeneID=394945 SER A 56  B . . . . . . - D Q P . ? -0.931 69.7  -153.5 -109.5 138.0  1.1   -9.0  14.8  
cfd_Xenopus_tropicalis_GeneID=394945 LEU A 57  S . . . . . S + . . . . ? 0.797  97.3  33.1   -79.2  -20.7  -1.9  -10.5 13.1  
cfd_Xenopus_tropicalis_GeneID=394945 SER A 58  S . . . . . S + . . . . ? 0.712  102.2 84.6   -110.8 -19.7  -2.6  -13.0 15.8  
cfd_Xenopus_tropicalis_GeneID=394945 LYS A 59  S . . . . . S - . . . . ? -0.607 81.2  -112.7 -93.9  138.5  -1.5  -11.1 19.0  
cfd_Xenopus_tropicalis_GeneID=394945 PRO A 60  . . . . . . . - . . . . ? -0.492 38.2  -172.9 -63.8  137.8  -3.7  -8.8  20.9  
cfd_Xenopus_tropicalis_GeneID=394945 GLU A 61  . . > . . . . - . . . . ? -0.988 32.5  -124.5 -137.4 140.7  -2.4  -5.1  20.7  
cfd_Xenopus_tropicalis_GeneID=394945 LYS A 62  T . 3 . . . S + . . . . ? 0.858  112.9 33.7   -50.1  -38.3  -3.6  -2.0  22.5  
cfd_Xenopus_tropicalis_GeneID=394945 TYR A 63  T . 3 . . . S + . . . . ? 0.424  87.4  124.5  -104.6 -2.7   -4.2  0.0   19.2  
cfd_Xenopus_tropicalis_GeneID=394945 LYS A 64  . . < . . . . + . . . . ? -0.475 35.5  172.3  -67.5  124.0  -5.3  -3.0  17.1  
cfd_Xenopus_tropicalis_GeneID=394945 ILE A 65  E . . . . . . - C O N . ? -0.992 25.6  -153.4 -137.3 141.5  -8.6  -2.3  15.5  
cfd_Xenopus_tropicalis_GeneID=394945 VAL A 66  E . . . . . . - C O N . ? -0.982 19.1  -176.6 -113.6 122.8  -10.7 -4.1  12.9  
cfd_Xenopus_tropicalis_GeneID=394945 VAL A 67  E . . . . . . - C O N . ? -0.971 24.7  -117.3 -122.6 137.6  -13.2 -2.0  10.9  
cfd_Xenopus_tropicalis_GeneID=394945 LYS A 68  E . . . . . . - C O N . ? -0.405 27.5  -116.7 -71.0  148.2  -15.7 -3.0  8.3   
cfd_Xenopus_tropicalis_GeneID=394945 VAL A 69  E . . . . . . - C O O . ? -0.791 27.0  -174.9 -88.5  121.4  -15.4 -1.9  4.8   
cfd_Xenopus_tropicalis_GeneID=394945 LEU A 70  E . . . . . . + C O . . ? 0.893  69.1  5.8    -79.1  -44.7  -18.5 0.3   3.8   
cfd_Xenopus_tropicalis_GeneID=394945 ARG A 71  E . . . . . . - C O O . ? -0.996 57.5  -149.4 -145.9 137.3  -17.7 0.8   0.1   
cfd_Xenopus_tropicalis_GeneID=394945 GLU A 72  E . . . . . . - C O O . ? -0.969 15.1  -173.0 -104.8 124.4  -15.0 -0.5  -2.4  
cfd_Xenopus_tropicalis_GeneID=394945 ILE A 73  E . . . . . . - C O O . ? -0.836 4.0   -169.4 -121.5 87.5   -14.2 2.0   -5.1  
cfd_Xenopus_tropicalis_GeneID=394945 PRO A 74  E . . . . . . - C O O . ? -0.527 42.6  -88.8  -70.7  146.8  -11.9 0.5   -7.8  
cfd_Xenopus_tropicalis_GeneID=394945 HIS A 75  . . > . . . . - . . . . ? -0.334 38.1  -127.1 -50.7  137.5  -10.4 2.9   -10.3 
cfd_Xenopus_tropicalis_GeneID=394945 PRO A 76  T . 3 . . . S + . . . . ? 0.750  108.4 48.7   -63.3  -25.3  -13.0 3.2   -13.2 
cfd_Xenopus_tropicalis_GeneID=394945 LEU A 77  T . 3 . . . S + . . . . ? 0.260  79.8  138.3  -99.8  10.4   -10.4 2.4   -15.8 
cfd_Xenopus_tropicalis_GeneID=394945 TYR A 78  . . < . . . . - . . . . ? -0.402 35.8  -162.8 -59.3  130.8  -9.0  -0.7  -13.9 
cfd_Xenopus_tropicalis_GeneID=394945 ASN A 79  B . . > > . . - E S Q . ? -0.967 10.3  -161.1 -117.6 115.2  -8.3  -3.6  -16.3 
cfd_Xenopus_tropicalis_GeneID=394945 SER A 80  T . . 4 5 . S + . . . . ? 0.714  86.4  59.6   -74.5  -17.1  -7.9  -7.1  -14.6 
cfd_Xenopus_tropicalis_GeneID=394945 THR A 81  T . . 4 5 . S + . . . . ? 0.937  125.1 14.9   -79.0  -42.9  -6.1  -8.6  -17.6 
cfd_Xenopus_tropicalis_GeneID=394945 ILE A 82  T . . 4 5 . S - . . . . ? 0.423  99.3  -127.3 -115.8 4.0    -3.2  -6.3  -17.7 
cfd_Xenopus_tropicalis_GeneID=394945 LYS A 83  T . > < 5 . . + . . . . ? 0.802  47.9  166.5  52.8   35.1   -3.7  -4.8  -14.1 
cfd_Xenopus_tropicalis_GeneID=394945 HIS A 84  B . 3 . < . . + E T Q . ? -0.575 63.4  13.5   -74.6  139.3  -3.7  -1.2  -15.5 
cfd_Xenopus_tropicalis_GeneID=394945 HIS A 85  T . 3 . . . S - . . . . ? 0.903  81.8  -179.2 61.7   37.3   -4.9  1.6   -13.1 
cfd_Xenopus_tropicalis_GeneID=394945 ASP A 86  . . < . . . . + . . . . ? -0.434 27.9  128.6  -74.6  61.3   -4.7  -1.0  -10.3 
cfd_Xenopus_tropicalis_GeneID=394945 LEU A 87  . . . . . . . - . . . . ? -0.991 34.5  -171.2 -123.6 141.0  -5.9  1.4   -7.4  
cfd_Xenopus_tropicalis_GeneID=394945 LEU A 88  E . . . . . . - C P M O ? -0.998 10.4  -154.3 -134.7 127.8  -8.7  0.8   -4.9  
cfd_Xenopus_tropicalis_GeneID=394945 LEU A 89  E . . . . . . - C P M O ? -0.918 10.6  -161.7 -100.1 130.5  -10.3 3.1   -2.3  
cfd_Xenopus_tropicalis_GeneID=394945 LEU A 90  E . . . . . . - C P M O ? -0.966 5.2   -154.1 -111.0 117.4  -11.9 1.6   0.7   
cfd_Xenopus_tropicalis_GeneID=394945 GLU A 91  E . . . . . . - C P M O ? -0.851 19.5  -136.0 -86.3  121.3  -14.4 3.6   2.7   
cfd_Xenopus_tropicalis_GeneID=394945 LEU A 92  E . . . . . . - C P . O ? -0.479 13.5  -124.5 -77.7  146.7  -14.4 2.4   6.3   
cfd_Xenopus_tropicalis_GeneID=394945 SER A 93  S . . . . . S + . . . . ? 0.729  94.7  16.0   -64.1  -19.9  -17.8 1.9   8.1   
cfd_Xenopus_tropicalis_GeneID=394945 GLU A 94  S . . . . . S - . . . . ? -0.987 90.7  -91.6  -149.5 156.6  -16.5 4.3   10.8  
cfd_Xenopus_tropicalis_GeneID=394945 LYS A 95  P . . . . > . - . . . . ? -0.447 43.7  -128.9 -66.4  135.9  -13.9 6.8   11.4  
cfd_Xenopus_tropicalis_GeneID=394945 VAL A 96  P . . . . P . - . . . . ? -0.643 19.7  -113.9 -86.9  144.5  -10.8 5.3   13.0  
cfd_Xenopus_tropicalis_GeneID=394945 THR A 97  P . . . . P . - . . . . ? -0.722 33.5  -127.6 -76.6  119.0  -9.3  6.8   16.2  
cfd_Xenopus_tropicalis_GeneID=394945 LEU A 98  P . . . . < . + . . . . ? -0.461 42.6  151.6  -71.1  142.3  -5.9  8.2   15.4  
cfd_Xenopus_tropicalis_GeneID=394945 SER A 99  B . > . . . . - F U R . ? -0.887 64.0  -80.2  -154.4 172.4  -3.0  7.1   17.7  
cfd_Xenopus_tropicalis_GeneID=394945 PRO A 100 T . 3 . . . S + . . . . ? 0.787  134.7 39.6   -54.8  -20.7  0.7   6.6   17.5  
cfd_Xenopus_tropicalis_GeneID=394945 ALA A 101 T . 3 . . . S + . . . . ? 0.479  116.5 53.4   -109.5 -5.4   -0.0  3.2   15.8  
cfd_Xenopus_tropicalis_GeneID=394945 VAL A 102 B . < . . . S + F V R . ? -0.878 71.3  133.1  -135.5 102.1  -2.9  4.4   13.6  
cfd_Xenopus_tropicalis_GeneID=394945 ASN A 103 . . . . . . . - . . . . ? -0.991 52.4  -106.8 -152.1 141.5  -2.1  7.4   11.5  
cfd_Xenopus_tropicalis_GeneID=394945 PRO A 104 P . . . . > . - . . . . ? -0.372 26.8  -136.3 -70.9  148.9  -2.7  8.5   7.9   
cfd_Xenopus_tropicalis_GeneID=394945 LEU A 105 P . . . . P . - . . . . ? -0.914 20.0  -131.4 -101.9 120.2  0.3   8.6   5.4   
cfd_Xenopus_tropicalis_GeneID=394945 PRO A 106 P . . . . < . - . . . . ? -0.316 15.7  -149.4 -65.4  156.7  0.4   11.6  3.2   
cfd_Xenopus_tropicalis_GeneID=394945 PHE A 107 B . . . . . . - B D C . ? -0.957 11.1  -135.7 -130.1 138.6  0.9   11.2  -0.5  
cfd_Xenopus_tropicalis_GeneID=394945 GLN A 108 . . . . . . . - . . . . ? -0.619 11.0  -136.7 -96.7  168.4  2.7   13.7  -2.9  
cfd_Xenopus_tropicalis_GeneID=394945 ASN A 109 S . . . . . S + . . . . ? 0.072  76.2  93.5   -103.6 11.6   2.0   15.1  -6.4  
cfd_Xenopus_tropicalis_GeneID=394945 ILE A 110 S . . . . . S - . . . . ? -0.933 75.7  -119.9 -117.9 145.7  5.4   14.8  -7.6  
cfd_Xenopus_tropicalis_GeneID=394945 ASP A 111 . . . . . . . - . . . . ? -0.366 29.9  -130.6 -70.3  150.9  7.1   12.1  -9.5  
cfd_Xenopus_tropicalis_GeneID=394945 ILE A 112 . . . . . . . - . . . . ? -0.796 19.7  -116.2 -106.5 145.6  10.1  10.5  -7.8  
cfd_Xenopus_tropicalis_GeneID=394945 SER A 113 . . > . . . . - . . . . ? -0.518 31.4  -98.9  -83.1  149.6  13.5  9.9   -9.4  
cfd_Xenopus_tropicalis_GeneID=394945 ALA A 114 T . 3 . . . S + . . . . ? -0.217 105.3 38.1   -57.2  147.5  15.1  6.5   -10.2 
cfd_Xenopus_tropicalis_GeneID=394945 GLY A 115 T . 3 . . . S + . . . . ? 0.213  80.7  132.4  95.4   -18.6  17.8  5.4   -7.6  
cfd_Xenopus_tropicalis_GeneID=394945 LYS A 116 . . < . . . . - . . . . ? -0.483 58.2  -125.2 -66.2  137.4  15.9  6.7   -4.6  
cfd_Xenopus_tropicalis_GeneID=394945 ARG A 117 E . . . . . . - B E D . ? -0.773 34.1  -176.3 -88.6  127.3  15.6  4.2   -1.8  
cfd_Xenopus_tropicalis_GeneID=394945 CYS A 118 E . . . . . . - B E D . ? -0.858 22.2  -120.0 -127.2 154.9  12.1  3.5   -0.6  
cfd_Xenopus_tropicalis_GeneID=394945 LEU A 119 E . . . . . . - B E D E ? -0.795 22.5  -173.9 -98.0  137.1  10.4  1.5   2.1   
cfd_Xenopus_tropicalis_GeneID=394945 VAL A 120 E . . . . . . - B E D E ? -0.976 7.9   -178.9 -124.9 141.3  7.9   -1.3  1.5   
cfd_Xenopus_tropicalis_GeneID=394945 ALA A 121 E . . . . . . + B E D . ? -0.987 13.9  121.8  -141.1 150.8  6.0   -3.1  4.2   
cfd_Xenopus_tropicalis_GeneID=394945 GLY A 122 E . . . . . . - B E D . ? -0.978 57.7  -106.8 172.9  173.6  3.5   -5.9  4.5   
cfd_Xenopus_tropicalis_GeneID=394945 TRP A 123 S . . . . . S + . . . . ? -0.129 71.7  126.4  -109.3 22.9   2.3   -9.3  5.8   
cfd_Xenopus_tropicalis_GeneID=394945 GLY A 124 S . . . . . S - . . . . ? 0.018  71.9  -43.0  -69.3  -172.5 2.7   -11.1 2.5   
cfd_Xenopus_tropicalis_GeneID=394945 GLN A 125 . . . . . . . - . . . . ? -0.326 42.6  -165.0 -61.4  135.9  4.8   -14.3 1.9   
cfd_Xenopus_tropicalis_GeneID=394945 MET A 126 S . . . . . S + . . . . ? 0.658  71.8  18.5   -94.4  -19.9  8.2   -14.5 3.6   
cfd_Xenopus_tropicalis_GeneID=394945 ARG A 127 S . > . . . S - . . . . ? -0.871 80.7  -105.3 -146.1 166.0  9.5   -17.4 1.5   
cfd_Xenopus_tropicalis_GeneID=394945 LEU A 128 T . 3 . . . S + . . . . ? 0.614  112.1 78.5   -66.8  -13.7  8.9   -19.3 -1.7  
cfd_Xenopus_tropicalis_GeneID=394945 THR A 129 T . 3 . . . S - . . . . ? 0.634  111.2 -117.4 -73.3  -11.9  7.5   -22.0 0.7   
cfd_Xenopus_tropicalis_GeneID=394945 GLY A 130 . . < . . . . + . . . . ? 0.502  62.0  150.2  90.4   0.9    4.3   -19.8 0.9   
cfd_Xenopus_tropicalis_GeneID=394945 LYS A 131 P . . . . > . - . . . . ? -0.629 35.6  -147.1 -73.9  128.3  4.6   -19.1 4.7   
cfd_Xenopus_tropicalis_GeneID=394945 LYS A 132 P . . . . P . - . . . . ? -0.781 18.1  -118.6 -93.9  133.9  3.0   -15.7 5.7   
cfd_Xenopus_tropicalis_GeneID=394945 PRO A 133 P . . . . < . - . . . . ? -0.410 7.2   -150.6 -69.5  145.5  4.6   -13.9 8.6   
cfd_Xenopus_tropicalis_GeneID=394945 ASP A 134 S . . . . . S + . . . . ? 0.818  84.4  64.1   -77.9  -32.4  2.6   -13.1 11.7  
cfd_Xenopus_tropicalis_GeneID=394945 THR A 135 B . . . . . S - D R P . ? -0.701 100.1 -98.2  -98.1  134.1  4.7   -10.0 12.4  
cfd_Xenopus_tropicalis_GeneID=394945 LEU A 136 . . . . . . . - . . . . ? -0.296 41.9  -149.1 -49.8  133.9  4.7   -7.0  9.9   
cfd_Xenopus_tropicalis_GeneID=394945 GLN A 137 E . . . . . . - B F B D ? -0.780 14.3  -171.9 -110.7 153.0  7.7   -7.1  7.6   
cfd_Xenopus_tropicalis_GeneID=394945 GLU A 138 E . . . . . . + B F B D ? -0.987 5.3   176.7  -143.3 157.6  9.7   -4.2  6.0   
cfd_Xenopus_tropicalis_GeneID=394945 LEU A 139 E . . . . . . - B F . D ? -0.977 26.2  -128.6 -159.3 138.6  12.4  -3.6  3.4   
cfd_Xenopus_tropicalis_GeneID=394945 TRP A 140 E . . . . . . + B F . D ? -0.773 32.8  178.3  -88.6  132.8  14.3  -0.9  1.6   
cfd_Xenopus_tropicalis_GeneID=394945 VAL A 141 E . . . . . . - B F . D ? -0.986 25.3  -123.1 -135.7 142.3  14.3  -1.1  -2.2  
cfd_Xenopus_tropicalis_GeneID=394945 PRO A 142 E . . . . . . - B F . D ? -0.630 29.7  -114.2 -79.9  144.8  15.8  1.1   -4.9  
cfd_Xenopus_tropicalis_GeneID=394945 LEU A 143 E . . . . . . - B F F . ? -0.592 28.5  -146.1 -73.2  135.7  13.6  2.6   -7.6  
cfd_Xenopus_tropicalis_GeneID=394945 ILE A 144 E . . . . . . - B F F . ? -0.876 23.1  -105.6 -104.5 136.7  14.5  1.2   -11.0 
cfd_Xenopus_tropicalis_GeneID=394945 SER A 145 . . . > . . . - . . . . ? -0.275 24.6  -124.5 -60.1  147.8  14.1  3.4   -14.1 
cfd_Xenopus_tropicalis_GeneID=394945 ARG A 146 H . . > . . S + . . . . ? 0.848  109.8 56.1   -60.7  -38.6  11.1  2.6   -16.3 
cfd_Xenopus_tropicalis_GeneID=394945 ASP A 147 H . . > . . S + . . . . ? 0.924  109.8 44.6   -60.9  -47.0  13.4  2.1   -19.3 
cfd_Xenopus_tropicalis_GeneID=394945 VAL A 148 H . > > . . S + . . . . ? 0.913  114.0 50.5   -63.1  -43.5  15.4  -0.5  -17.6 
cfd_Xenopus_tropicalis_GeneID=394945 CYS A 149 H . > X . . S + . . . . ? 0.903  104.9 56.0   -63.4  -41.6  12.3  -2.2  -16.2 
cfd_Xenopus_tropicalis_GeneID=394945 ASN A 150 H . 3 < > . S + . . . . ? 0.765  96.6  65.7   -64.2  -26.9  10.7  -2.3  -19.6 
cfd_Xenopus_tropicalis_GeneID=394945 ASN A 151 H . < < 5 . S + . . . . ? 0.877  109.4 39.7   -62.9  -26.1  13.8  -4.3  -20.9 
cfd_Xenopus_tropicalis_GeneID=394945 TYR A 152 H . < < 5 . S + . . . . ? 0.797  118.4 45.0   -90.5  -29.3  12.7  -7.0  -18.6 
cfd_Xenopus_tropicalis_GeneID=394945 TYR A 153 T . > < 5 . S - . . . . ? 0.113  106.9 -113.4 -112.2 21.7   8.9   -6.8  -19.1 
cfd_Xenopus_tropicalis_GeneID=394945 ASP A 154 T . 3 . 5 . S - . . . . ? 0.883  77.2  -54.0  50.3   41.7   8.9   -6.5  -23.0 
cfd_Xenopus_tropicalis_GeneID=394945 ASN A 155 T . 3 . < . S + . . . . ? 0.740  106.3 124.3  71.7   25.8   7.5   -2.8  -22.9 
cfd_Xenopus_tropicalis_GeneID=394945 GLU A 156 . . < . . . . + . . . . ? 0.585  41.8  99.5   -88.3  -14.6  4.6   -3.7  -20.7 
cfd_Xenopus_tropicalis_GeneID=394945 ILE A 157 . . . . . . . - . . . . ? -0.667 63.9  -157.4 -76.6  117.4  5.6   -1.1  -18.0 
cfd_Xenopus_tropicalis_GeneID=394945 THR A 158 . . > . . . . - . . . . ? -0.295 32.6  -97.4  -91.9  178.0  3.3   2.0   -18.5 
cfd_Xenopus_tropicalis_GeneID=394945 ALA A 159 T . 3 . . . S + . . . . ? 0.664  124.6 56.3   -67.3  -16.7  3.8   5.7   -17.5 
cfd_Xenopus_tropicalis_GeneID=394945 ASN A 160 T . 3 . . . S + . . . . ? 0.302  99.8  77.2   -98.8  8.2    1.6   4.9   -14.5 
cfd_Xenopus_tropicalis_GeneID=394945 MET A 161 E . < . . . . - B G . G ? -0.886 55.1  -171.5 -122.1 150.9  3.9   2.1   -13.3 
cfd_Xenopus_tropicalis_GeneID=394945 ILE A 162 E . . . . . . - B G . G ? -0.959 13.9  -136.5 -136.2 158.5  7.2   2.0   -11.5 
cfd_Xenopus_tropicalis_GeneID=394945 CYS A 163 E . . . . . . + B G F G ? -0.879 21.0  173.3  -116.1 144.4  9.7   -0.7  -10.5 
cfd_Xenopus_tropicalis_GeneID=394945 ALA A 164 E . . . . . . + B G F G ? -0.993 28.8  72.1   -145.2 142.8  11.5  -1.3  -7.3  
cfd_Xenopus_tropicalis_GeneID=394945 GLY A 165 . . . . . . . - . . . . ? -0.682 44.2  -137.1 138.3  163.4  13.7  -3.9  -6.1  
cfd_Xenopus_tropicalis_GeneID=394945 GLU A 166 B . > . . . . - G W S . ? -0.898 54.8  -47.2  -140.8 170.3  17.1  -5.5  -6.3  
cfd_Xenopus_tropicalis_GeneID=394945 SER A 167 T . 3 . . . S - . . . . ? -0.222 125.4 -2.9   -47.2  126.3  18.5  -9.1  -6.3  
cfd_Xenopus_tropicalis_GeneID=394945 ARG A 168 T . 3 . . . S + . . . . ? 0.604  115.5 98.6   69.6   6.8    16.9  -11.3 -3.6  
cfd_Xenopus_tropicalis_GeneID=394945 LYS A 169 B . < . . . . + G X S . ? -0.975 49.1  115.0  -123.6 124.5  14.9  -8.2  -2.3  
cfd_Xenopus_tropicalis_GeneID=394945 ASP A 170 E . . . . . . - A B A . ? -0.983 61.2  -92.7  -173.0 160.3  11.2  -7.7  -3.3  
cfd_Xenopus_tropicalis_GeneID=394945 SER A 171 E . . . . . . - A B A . ? -0.725 47.5  -166.6 -80.6  148.1  7.6   -7.5  -2.3  
cfd_Xenopus_tropicalis_GeneID=394945 CYS A 172 . . > . . . . - . . . . ? -0.628 32.0  -39.3  -127.2 -172.1 5.8   -10.8 -2.5  
cfd_Xenopus_tropicalis_GeneID=394945 GLU A 173 T . 3 . . . S + . . . . ? -0.229 121.7 26.9   -59.7  132.5  2.3   -12.3 -2.6  
cfd_Xenopus_tropicalis_GeneID=394945 GLY A 174 T . 3 . . . S + . . . . ? 0.160  97.1  89.7   100.4  -11.1  -0.1  -10.8 -0.1  
cfd_Xenopus_tropicalis_GeneID=394945 ASP A 175 . . X . . . . + . . . . ? 0.410  54.4  130.7  -97.1  -5.1   1.6   -7.4  -0.1  
cfd_Xenopus_tropicalis_GeneID=394945 SER A 176 T . 3 . . . S + . . . . ? -0.286 72.8  23.4   -47.3  134.8  -0.5  -6.2  -2.9  
cfd_Xenopus_tropicalis_GeneID=394945 GLY A 177 T . 3 . . . S + . . . . ? 0.202  93.8  128.0  91.9   -18.5  -2.0  -2.9  -2.1  
cfd_Xenopus_tropicalis_GeneID=394945 GLY A 178 . . < . . . . - . . . . ? -0.301 62.2  -92.2  -67.5  167.5  0.7   -2.1  0.5   
cfd_Xenopus_tropicalis_GeneID=394945 PRO A 179 E . . . . . . - B H . H ? -0.465 15.8  -152.3 -92.7  140.2  2.7   1.2   0.3   
cfd_Xenopus_tropicalis_GeneID=394945 LEU A 180 E . . . . . . - B H E H ? -0.981 30.4  -164.6 -93.7  115.2  5.9   2.1   -1.3  
cfd_Xenopus_tropicalis_GeneID=394945 VAL A 181 E . . . . . . - B H E H ? -0.900 16.8  -177.4 -115.9 126.8  7.2   5.0   0.9   
cfd_Xenopus_tropicalis_GeneID=394945 CYS A 182 E . > . . . S - B H . H ? -0.983 76.1  -15.7  -122.5 120.9  9.9   7.5   0.1   
cfd_Xenopus_tropicalis_GeneID=394945 ASP A 183 T . 3 . . . S - . . . . ? 0.886  130.0 -51.5  56.2   35.0   11.0  10.1  2.7   
cfd_Xenopus_tropicalis_GeneID=394945 GLY A 184 T . 3 . . . S + . . . . ? 0.650  117.3 109.0  84.5   12.4   7.8   9.4   4.7   
cfd_Xenopus_tropicalis_GeneID=394945 ILE A 185 E . < . . . S - B I . H ? -0.986 72.2  -117.4 -126.3 136.4  5.4   9.9   1.7   
cfd_Xenopus_tropicalis_GeneID=394945 ALA A 186 E . . . . . . + B I C H ? -0.602 38.8  164.6  -69.6  126.9  3.4   7.3   -0.1  
cfd_Xenopus_tropicalis_GeneID=394945 VAL A 187 E . . . . . . - B I . . ? 0.650  59.5  -0.1   -118.6 -23.2  4.6   7.2   -3.7  
cfd_Xenopus_tropicalis_GeneID=394945 ALA A 188 E . . . . . . - B I I H ? -0.980 61.1  -121.2 -160.3 163.0  3.1   3.9   -5.1  
cfd_Xenopus_tropicalis_GeneID=394945 ILE A 189 E . . . . . . - B I I H ? -0.938 37.0  -105.6 -114.3 138.9  1.0   0.8   -4.3  
cfd_Xenopus_tropicalis_GeneID=394945 VAL A 190 E . . . . . . + B I I . ? -0.428 40.1  171.4  -60.9  114.3  2.2   -2.6  -4.6  
cfd_Xenopus_tropicalis_GeneID=394945 GLN A 191 E . . . . . . - B I . . ? 0.823  49.4  -106.5 -85.3  -38.8  0.5   -4.1  -7.7  
cfd_Xenopus_tropicalis_GeneID=394945 GLY A 192 E . . . . . . - B I I . ? -0.938 31.0  -140.2 126.6  175.8  2.5   -7.3  -7.7  
cfd_Xenopus_tropicalis_GeneID=394945 GLY A 193 . . . . . . . - . . . . ? -0.943 50.9  -23.8  -163.1 175.1  5.4   -8.8  -9.8  
cfd_Xenopus_tropicalis_GeneID=394945 PHE A 194 S . . . . . S - . . . . ? -0.169 71.5  -102.3 -40.3  135.5  6.7   -12.1 -11.5 
cfd_Xenopus_tropicalis_GeneID=394945 ARG A 195 S . . . . . S + . . . . ? 0.766  114.8 65.5   -37.2  -17.0  5.3   -15.4 -9.7  
cfd_Xenopus_tropicalis_GeneID=394945 LYS A 196 S . > . . . S - . . . . ? -0.873 81.4  -148.6 -121.2 100.8  8.8   -15.5 -8.1  
cfd_Xenopus_tropicalis_GeneID=394945 CYS A 197 T . 3 . . . S + . . . . ? -0.413 81.2  36.5   -55.6  138.1  9.7   -12.6 -5.8  
cfd_Xenopus_tropicalis_GeneID=394945 GLY A 198 T . 3 . . . S + . . . . ? 0.646  71.6  152.3  94.9   8.1    13.4  -11.8 -5.8  
cfd_Xenopus_tropicalis_GeneID=394945 ASN A 199 . . X . . . . - . . . . ? -0.729 38.3  -151.5 -73.8  114.4  14.1  -12.3 -9.5  
cfd_Xenopus_tropicalis_GeneID=394945 PRO A 200 T . 3 . . . S + . . . . ? 0.715  97.0  49.5   -63.3  -13.7  16.9  -10.0 -10.3 
cfd_Xenopus_tropicalis_GeneID=394945 THR A 201 T . 3 . . . S + . . . . ? 0.489  113.7 46.9   -103.9 -0.7   15.6  -9.8  -13.9 
cfd_Xenopus_tropicalis_GeneID=394945 LYS A 202 S . < . . . S - . . . . ? -0.695 76.3  -168.3 -143.1 80.5   12.0  -9.1  -12.9 
cfd_Xenopus_tropicalis_GeneID=394945 PRO A 203 . . . . . . . - . . . . ? -0.132 38.0  -77.8  -62.2  164.4  11.7  -6.3  -10.2 
cfd_Xenopus_tropicalis_GeneID=394945 GLY A 204 E . . . . . . - B J G . ? -0.349 43.3  -133.4 -62.7  146.9  8.5   -5.6  -8.3  
cfd_Xenopus_tropicalis_GeneID=394945 ILE A 205 E . . . . . . - B J G I ? -0.873 23.8  -175.9 -106.4 134.8  5.8   -3.6  -10.1 
cfd_Xenopus_tropicalis_GeneID=394945 TYR A 206 E . . . . . . - B J G I ? -0.949 25.4  -125.4 -130.6 143.7  4.1   -0.7  -8.3  
cfd_Xenopus_tropicalis_GeneID=394945 THR A 207 E . . . . . . - B J G I ? -0.855 31.8  -124.5 -90.4  121.2  1.2   1.5   -9.3  
cfd_Xenopus_tropicalis_GeneID=394945 LEU A 208 E . . . . . . - B J . I ? -0.428 14.1  -158.6 -63.3  141.1  2.1   5.3   -9.1  
cfd_Xenopus_tropicalis_GeneID=394945 ILE A 209 S . > . . . S + . . . . ? 0.860  78.5  73.7   -87.8  -33.7  -0.2  7.4   -6.9  
cfd_Xenopus_tropicalis_GeneID=394945 GLU A 210 G . > . . . S + . . . . ? 0.847  91.5  52.5   -56.5  -46.8  0.6   10.8  -8.4  
cfd_Xenopus_tropicalis_GeneID=394945 PRO A 211 G . 3 . . . S + . . . . ? 0.676  112.8 48.6   -67.3  -9.2   -1.3  10.4  -11.7 
cfd_Xenopus_tropicalis_GeneID=394945 TYR A 212 G . < > . . S + . . . . ? 0.221  74.0  107.1  -116.4 12.7   -4.4  9.4   -9.7  
cfd_Xenopus_tropicalis_GeneID=394945 LYS A 213 H . < > . . S + . . . . ? 0.909  79.4  51.5   -58.7  -49.0  -4.6  12.1  -7.1  
cfd_Xenopus_tropicalis_GeneID=394945 SER A 214 H . . > . . S + . . . . ? 0.918  112.7 46.8   -57.2  -43.0  -7.5  13.9  -8.7  
cfd_Xenopus_tropicalis_GeneID=394945 TRP A 215 H . . > . . S + . . . . ? 0.918  111.7 51.0   -63.9  -43.5  -9.4  10.6  -8.8  
cfd_Xenopus_tropicalis_GeneID=394945 ILE A 216 H . . X . . S + . . . . ? 0.948  114.5 42.6   -61.2  -47.1  -8.5  9.8   -5.2  
cfd_Xenopus_tropicalis_GeneID=394945 MET A 217 H . . X . . S + . . . . ? 0.906  115.7 48.2   -69.8  -43.6  -9.6  13.2  -3.9  
cfd_Xenopus_tropicalis_GeneID=394945 GLU A 218 H . . X . . S + . . . . ? 0.894  111.0 50.8   -63.8  -43.9  -12.8 13.3  -6.0  
cfd_Xenopus_tropicalis_GeneID=394945 SER A 219 H . . X . . S + . . . . ? 0.911  111.6 48.0   -60.2  -43.8  -13.8 9.8   -5.0  
cfd_Xenopus_tropicalis_GeneID=394945 MET A 220 H . . < . . S + . . . . ? 0.903  113.4 48.0   -65.2  -39.4  -13.3 10.6  -1.3  
cfd_Xenopus_tropicalis_GeneID=394945 TYR A 221 H . . < . . S + . . . . ? 0.913  112.4 47.1   -67.9  -42.6  -15.3 13.8  -1.6  
cfd_Xenopus_tropicalis_GeneID=394945 ASN A 222 H . . < . . . . . . . . ? 0.677  .     .      -78.6  -22.2  -18.3 12.2  -3.5  
cfd_Xenopus_tropicalis_GeneID=394945 ALA A 223 . . . < . . . . . . . . ? -0.349 .     .      -74.6  .      -18.6 9.2   -1.1  
# 
loop_
_dssp_struct_ladder.id 
_dssp_struct_ladder.sheet_id 
_dssp_struct_ladder.range_id_1 
_dssp_struct_ladder.range_id_2 
_dssp_struct_ladder.type 
_dssp_struct_ladder.beg_1_label_comp_id 
_dssp_struct_ladder.beg_1_label_asym_id 
_dssp_struct_ladder.beg_1_label_seq_id 
_dssp_struct_ladder.pdbx_beg_1_PDB_ins_code 
_dssp_struct_ladder.end_1_label_comp_id 
_dssp_struct_ladder.end_1_label_asym_id 
_dssp_struct_ladder.end_1_label_seq_id 
_dssp_struct_ladder.pdbx_end_1_PDB_ins_code 
_dssp_struct_ladder.beg_1_auth_comp_id 
_dssp_struct_ladder.beg_1_auth_asym_id 
_dssp_struct_ladder.beg_1_auth_seq_id 
_dssp_struct_ladder.end_1_auth_comp_id 
_dssp_struct_ladder.end_1_auth_asym_id 
_dssp_struct_ladder.end_1_auth_seq_id 
_dssp_struct_ladder.beg_2_label_comp_id 
_dssp_struct_ladder.beg_2_label_asym_id 
_dssp_struct_ladder.beg_2_label_seq_id 
_dssp_struct_ladder.pdbx_beg_2_PDB_ins_code 
_dssp_struct_ladder.end_2_label_comp_id 
_dssp_struct_ladder.end_2_label_asym_id 
_dssp_struct_ladder.end_2_label_seq_id 
_dssp_struct_ladder.pdbx_end_2_PDB_ins_code 
_dssp_struct_ladder.beg_2_auth_comp_id 
_dssp_struct_ladder.beg_2_auth_asym_id 
_dssp_struct_ladder.beg_2_auth_seq_id 
_dssp_struct_ladder.end_2_auth_comp_id 
_dssp_struct_ladder.end_2_auth_asym_id 
_dssp_struct_ladder.end_2_auth_seq_id 
A A A B anti-parallel ILE A 2   ? LEU A 3   ? ILE A 2   LEU A 3   SER A 171 ? ASP A 170 ? SER A 171 ASP A 170 
B B C F anti-parallel GLN A 6   ? ASP A 7   ? GLN A 6   ASP A 7   GLU A 138 ? GLN A 137 ? GLU A 138 GLN A 137 
C B D I parallel      PHE A 107 ? PHE A 107 ? PHE A 107 PHE A 107 ALA A 186 ? ALA A 186 ? ALA A 186 ALA A 186 
D B E F anti-parallel ARG A 117 ? GLY A 122 ? ARG A 117 GLY A 122 PRO A 142 ? GLN A 137 ? PRO A 142 GLN A 137 
E B E H anti-parallel LEU A 119 ? VAL A 120 ? LEU A 119 VAL A 120 VAL A 181 ? LEU A 180 ? VAL A 181 LEU A 180 
F B F G anti-parallel LEU A 143 ? ILE A 144 ? LEU A 143 ILE A 144 ALA A 164 ? CYS A 163 ? ALA A 164 CYS A 163 
G B G J anti-parallel MET A 161 ? ALA A 164 ? MET A 161 ALA A 164 THR A 207 ? GLY A 204 ? THR A 207 GLY A 204 
H B H I anti-parallel PRO A 179 ? CYS A 182 ? PRO A 179 CYS A 182 ILE A 189 ? ILE A 185 ? ILE A 189 ILE A 185 
I B I J anti-parallel ALA A 188 ? GLY A 192 ? ALA A 188 GLY A 192 LEU A 208 ? ILE A 205 ? LEU A 208 ILE A 205 
J C K L anti-parallel MET A 16  ? GLN A 21  ? MET A 16  GLN A 21  VAL A 30  ? ILE A 24  ? VAL A 30  ILE A 24  
K C K N anti-parallel ALA A 17  ? GLN A 20  ? ALA A 17  GLN A 20  LEU A 52  ? ASN A 49  ? LEU A 52  ASN A 49  
L C L M anti-parallel VAL A 30  ? ALA A 33  ? VAL A 30  ALA A 33  LEU A 38  ? TRP A 36  ? LEU A 38  TRP A 36  
M C M P anti-parallel TRP A 36  ? SER A 39  ? TRP A 36  SER A 39  GLU A 91  ? LEU A 88  ? GLU A 91  LEU A 88  
N C N O anti-parallel ASN A 49  ? LEU A 52  ? ASN A 49  LEU A 52  LYS A 68  ? ILE A 65  ? LYS A 68  ILE A 65  
O C O P anti-parallel VAL A 69  ? PRO A 74  ? VAL A 69  PRO A 74  LEU A 92  ? LEU A 88  ? LEU A 92  LEU A 88  
P D Q R anti-parallel SER A 56  ? SER A 56  ? SER A 56  SER A 56  THR A 135 ? THR A 135 ? THR A 135 THR A 135 
Q E S T anti-parallel ASN A 79  ? ASN A 79  ? ASN A 79  ASN A 79  HIS A 84  ? HIS A 84  ? HIS A 84  HIS A 84  
R F U V anti-parallel SER A 99  ? SER A 99  ? SER A 99  SER A 99  VAL A 102 ? VAL A 102 ? VAL A 102 VAL A 102 
S G W X anti-parallel GLU A 166 ? GLU A 166 ? GLU A 166 GLU A 166 LYS A 169 ? LYS A 169 ? LYS A 169 LYS A 169 
# 
loop_
_dssp_struct_bridge_pairs.id 
_dssp_struct_bridge_pairs.label_comp_id 
_dssp_struct_bridge_pairs.label_seq_id 
_dssp_struct_bridge_pairs.label_asym_id 
_dssp_struct_bridge_pairs.auth_seq_id 
_dssp_struct_bridge_pairs.auth_asym_id 
_dssp_struct_bridge_pairs.pdbx_PDB_ins_code 
_dssp_struct_bridge_pairs.acceptor_1_label_comp_id 
_dssp_struct_bridge_pairs.acceptor_1_label_seq_id 
_dssp_struct_bridge_pairs.acceptor_1_label_asym_id 
_dssp_struct_bridge_pairs.acceptor_1_auth_seq_id 
_dssp_struct_bridge_pairs.acceptor_1_auth_asym_id 
_dssp_struct_bridge_pairs.acceptor_1_pdbx_PDB_ins_code 
_dssp_struct_bridge_pairs.acceptor_1_energy 
_dssp_struct_bridge_pairs.acceptor_2_label_comp_id 
_dssp_struct_bridge_pairs.acceptor_2_label_seq_id 
_dssp_struct_bridge_pairs.acceptor_2_label_asym_id 
_dssp_struct_bridge_pairs.acceptor_2_auth_seq_id 
_dssp_struct_bridge_pairs.acceptor_2_auth_asym_id 
_dssp_struct_bridge_pairs.acceptor_2_pdbx_PDB_ins_code 
_dssp_struct_bridge_pairs.acceptor_2_energy 
_dssp_struct_bridge_pairs.donor_1_label_comp_id 
_dssp_struct_bridge_pairs.donor_1_label_seq_id 
_dssp_struct_bridge_pairs.donor_1_label_asym_id 
_dssp_struct_bridge_pairs.donor_1_auth_seq_id 
_dssp_struct_bridge_pairs.donor_1_auth_asym_id 
_dssp_struct_bridge_pairs.donor_1_pdbx_PDB_ins_code 
_dssp_struct_bridge_pairs.donor_1_energy 
_dssp_struct_bridge_pairs.donor_2_label_comp_id 
_dssp_struct_bridge_pairs.donor_2_label_seq_id 
_dssp_struct_bridge_pairs.donor_2_label_asym_id 
_dssp_struct_bridge_pairs.donor_2_auth_seq_id 
_dssp_struct_bridge_pairs.donor_2_auth_asym_id 
_dssp_struct_bridge_pairs.donor_2_pdbx_PDB_ins_code 
_dssp_struct_bridge_pairs.donor_2_energy 
1   ARG 1   A 1   A ? ?   ?   ? ?   ? ? ?    ?   ?   ? ?   ? ? ?    LEU 3   A 3   A ? -1.0 CYS 172 A 172 A ? -0.9 
2   ILE 2   A 2   A ? GLY 124 A 124 A ? -0.2 SER 171 A 171 A ? -0.2 GLY 5   A 5   A ? -2.9 SER 171 A 171 A ? -0.3 
3   LEU 3   A 3   A ? ASP 170 A 170 A ? -2.1 ARG 1   A 1   A ? -1.0 ASP 170 A 170 A ? -1.1 ARG 127 A 127 A ? -0.1 
4   GLY 4   A 4   A ? MET 126 A 126 A ? -0.3 GLY 5   A 5   A ? -0.2 LEU 3   A 3   A ? -0.3 GLN 6   A 6   A ? -0.1 
5   GLY 5   A 5   A ? ILE 2   A 2   A ? -2.9 MET 126 A 126 A ? -0.1 ASP 7   A 7   A ? -0.3 GLY 4   A 4   A ? -0.2 
6   GLN 6   A 6   A ? GLU 138 A 138 A ? -2.1 GLY 4   A 4   A ? -0.1 GLU 138 A 138 A ? -2.2 SER 8   A 8   A ? -0.0 
7   ASP 7   A 7   A ? GLY 5   A 5   A ? -0.3 GLN 137 A 137 A ? -0.2 GLN 137 A 137 A ? -0.2 LYS 9   A 9   A ? -0.2 
8   SER 8   A 8   A ? LEU 136 A 136 A ? -3.4 ILE 55  A 55  A ? -0.2 ALA 10  A 10  A ? -0.3 LEU 136 A 136 A ? -0.1 
9   LYS 9   A 9   A ? ASP 7   A 7   A ? -0.2 ALA 10  A 10  A ? -0.1 VAL 12  A 12  A ? -1.5 ARG 13  A 13  A ? -0.4 
10  ALA 10  A 10  A ? SER 8   A 8   A ? -0.3 GLU 11  A 11  A ? -0.2 LYS 9   A 9   A ? -0.1 ALA 54  A 54  A ? -0.1 
11  GLU 11  A 11  A ? VAL 12  A 12  A ? -0.1 ARG 13  A 13  A ? -0.1 ALA 10  A 10  A ? -0.2 VAL 102 A 102 A ? -0.1 
12  VAL 12  A 12  A ? LYS 9   A 9   A ? -1.5 ARG 13  A 13  A ? -0.2 GLU 11  A 11  A ? -0.1 ALA 10  A 10  A ? -0.1 
13  ARG 13  A 13  A ? LYS 9   A 9   A ? -0.4 PRO 14  A 14  A ? -0.1 MET 16  A 16  A ? -1.9 VAL 12  A 12  A ? -0.2 
14  PRO 14  A 14  A ? ?   ?   ? ?   ? ? ?    ?   ?   ? ?   ? ? ?    ASN 103 A 103 A ? -2.2 GLY 53  A 53  A ? -0.2 
15  TYR 15  A 15  A ? VAL 102 A 102 A ? -0.2 PRO 104 A 104 A ? -0.1 LEU 31  A 31  A ? -2.8 LEU 105 A 105 A ? -0.2 
16  MET 16  A 16  A ? ARG 13  A 13  A ? -1.9 VAL 30  A 30  A ? -0.2 GLY 53  A 53  A ? -0.6 SER 18  A 18  A ? -0.4 
17  ALA 17  A 17  A ? GLY 29  A 29  A ? -2.3 TYR 15  A 15  A ? -0.1 GLY 29  A 29  A ? -1.3 ILE 19  A 19  A ? -0.7 
18  SER 18  A 18  A ? MET 51  A 51  A ? -2.8 MET 16  A 16  A ? -0.4 MET 51  A 51  A ? -3.0 GLN 20  A 20  A ? -0.7 
19  ILE 19  A 19  A ? CYS 27  A 27  A ? -2.9 ALA 17  A 17  A ? -0.7 GLN 26  A 26  A ? -3.1 CYS 27  A 27  A ? -1.6 
20  GLN 20  A 20  A ? ASN 49  A 49  A ? -3.8 SER 18  A 18  A ? -0.7 ASN 49  A 49  A ? -2.2 ASN 22  A 22  A ? -0.5 
21  GLN 21  A 21  A ? ILE 24  A 24  A ? -2.8 ILE 19  A 19  A ? -0.3 ILE 24  A 24  A ? -1.5 LEU 48  A 48  A ? -0.1 
22  ASN 22  A 22  A ? GLN 20  A 20  A ? -0.5 SER 47  A 47  A ? -0.5 GLN 21  A 21  A ? -0.1 HIS 25  A 25  A ? -0.1 
23  GLY 23  A 23  A ? ILE 24  A 24  A ? -0.2 ASN 49  A 49  A ? -0.0 HIS 25  A 25  A ? -0.5 ASN 22  A 22  A ? -0.3 
24  ILE 24  A 24  A ? GLN 21  A 21  A ? -1.5 SER 18  A 18  A ? -0.0 GLN 21  A 21  A ? -2.8 GLY 23  A 23  A ? -0.2 
25  HIS 25  A 25  A ? GLY 23  A 23  A ? -0.5 GLN 20  A 20  A ? -0.2 GLN 20  A 20  A ? -0.2 GLY 28  A 28  A ? -0.1 
26  GLN 26  A 26  A ? ILE 19  A 19  A ? -3.1 CYS 27  A 27  A ? -0.5 GLY 28  A 28  A ? -0.3 SER 176 A 176 A ? -0.3 
27  CYS 27  A 27  A ? ILE 19  A 19  A ? -1.6 ASP 175 A 175 A ? -0.1 ILE 19  A 19  A ? -2.9 GLN 26  A 26  A ? -0.5 
28  GLY 28  A 28  A ? SER 176 A 176 A ? -3.2 GLN 26  A 26  A ? -0.3 ALA 40  A 40  A ? -0.4 VAL 30  A 30  A ? -0.3 
29  GLY 29  A 29  A ? ALA 17  A 17  A ? -1.3 CYS 27  A 27  A ? -0.2 ALA 17  A 17  A ? -2.3 LEU 31  A 31  A ? -0.4 
30  VAL 30  A 30  A ? LEU 38  A 38  A ? -2.5 GLY 28  A 28  A ? -0.3 LEU 38  A 38  A ? -3.4 ILE 32  A 32  A ? -0.6 
31  LEU 31  A 31  A ? TYR 15  A 15  A ? -2.8 GLY 29  A 29  A ? -0.4 LEU 105 A 105 A ? -2.9 VAL 37  A 37  A ? -0.2 
32  ILE 32  A 32  A ? TRP 36  A 36  A ? -2.5 VAL 30  A 30  A ? -0.6 ASP 34  A 34  A ? -0.2 VAL 37  A 37  A ? -0.2 
33  ALA 33  A 33  A ? TRP 36  A 36  A ? -1.5 PRO 106 A 106 A ? -0.1 TRP 36  A 36  A ? -2.0 ILE 32  A 32  A ? -0.3 
34  ASP 34  A 34  A ? LYS 35  A 35  A ? -0.3 ILE 32  A 32  A ? -0.2 VAL 96  A 96  A ? -3.2 GLU 94  A 94  A ? -0.1 
35  LYS 35  A 35  A ? LYS 95  A 95  A ? -0.2 TRP 36  A 36  A ? -0.1 LEU 92  A 92  A ? -1.9 VAL 37  A 37  A ? -0.4 
36  TRP 36  A 36  A ? ALA 33  A 33  A ? -2.0 GLU 91  A 91  A ? -0.2 ILE 32  A 32  A ? -2.5 ALA 33  A 33  A ? -1.5 
37  VAL 37  A 37  A ? LEU 90  A 90  A ? -2.2 LYS 35  A 35  A ? -0.4 LEU 90  A 90  A ? -3.0 SER 39  A 39  A ? -0.4 
38  LEU 38  A 38  A ? VAL 30  A 30  A ? -3.4 TRP 36  A 36  A ? -0.4 VAL 30  A 30  A ? -2.5 ALA 40  A 40  A ? -0.2 
39  SER 39  A 39  A ? LEU 88  A 88  A ? -3.2 VAL 37  A 37  A ? -0.4 LEU 88  A 88  A ? -2.7 ALA 41  A 41  A ? -0.4 
40  ALA 40  A 40  A ? GLY 28  A 28  A ? -0.4 LEU 87  A 87  A ? -0.3 CYS 43  A 43  A ? -1.9 LEU 87  A 87  A ? -0.3 
41  ALA 41  A 41  A ? SER 39  A 39  A ? -0.4 HIS 42  A 42  A ? -0.3 ALA 44  A 44  A ? -1.8 ALA 40  A 40  A ? -0.1 
42  HIS 42  A 42  A ? CYS 43  A 43  A ? -0.3 LYS 83  A 83  A ? -0.1 ALA 41  A 41  A ? -0.3 SER 176 A 176 A ? -0.0 
43  CYS 43  A 43  A ? ALA 40  A 40  A ? -1.9 GLY 28  A 28  A ? -0.1 HIS 42  A 42  A ? -0.3 ALA 41  A 41  A ? -0.2 
44  ALA 44  A 44  A ? ALA 41  A 41  A ? -1.8 ALA 40  A 40  A ? -0.2 SER 46  A 46  A ? -0.3 ALA 41  A 41  A ? -0.0 
45  ASN 45  A 45  A ? ?   ?   ? ?   ? ? ?    ?   ?   ? ?   ? ? ?    LEU 48  A 48  A ? -0.3 SER 47  A 47  A ? -0.2 
46  SER 46  A 46  A ? ALA 44  A 44  A ? -0.3 SER 47  A 47  A ? -0.2 ?   ?   ? ?   ? ? ?    ?   ?   ? ?   ? ? ?    
47  SER 47  A 47  A ? ASN 45  A 45  A ? -0.2 LEU 48  A 48  A ? -0.2 ASN 22  A 22  A ? -0.5 ASN 49  A 49  A ? -0.3 
48  LEU 48  A 48  A ? ASN 45  A 45  A ? -0.3 VAL 69  A 69  A ? -0.2 VAL 69  A 69  A ? -2.0 VAL 50  A 50  A ? -0.3 
49  ASN 49  A 49  A ? GLN 20  A 20  A ? -2.2 SER 47  A 47  A ? -0.3 GLN 20  A 20  A ? -3.8 MET 51  A 51  A ? -0.5 
50  VAL 50  A 50  A ? VAL 67  A 67  A ? -3.4 LEU 48  A 48  A ? -0.3 VAL 67  A 67  A ? -3.1 LEU 52  A 52  A ? -0.5 
51  MET 51  A 51  A ? SER 18  A 18  A ? -3.0 ASN 49  A 49  A ? -0.5 SER 18  A 18  A ? -2.8 GLY 53  A 53  A ? -0.3 
52  LEU 52  A 52  A ? ILE 65  A 65  A ? -2.7 VAL 50  A 50  A ? -0.5 ILE 65  A 65  A ? -2.4 ALA 17  A 17  A ? -0.1 
53  GLY 53  A 53  A ? MET 16  A 16  A ? -0.6 ALA 101 A 101 A ? -0.5 ILE 55  A 55  A ? -0.4 TYR 63  A 63  A ? -0.3 
54  ALA 54  A 54  A ? MET 16  A 16  A ? -0.3 ILE 55  A 55  A ? -0.2 GLY 53  A 53  A ? -0.2 LEU 57  A 57  A ? -0.1 
55  ILE 55  A 55  A ? GLY 53  A 53  A ? -0.4 SER 56  A 56  A ? -0.3 LEU 136 A 136 A ? -2.9 LEU 57  A 57  A ? -0.4 
56  SER 56  A 56  A ? THR 135 A 135 A ? -0.2 LYS 59  A 59  A ? -0.2 ILE 55  A 55  A ? -0.3 THR 135 A 135 A ? -0.2 
57  LEU 57  A 57  A ? ASP 134 A 134 A ? -2.0 ILE 55  A 55  A ? -0.4 SER 56  A 56  A ? -0.1 THR 135 A 135 A ? -0.1 
58  SER 58  A 58  A ? ASP 134 A 134 A ? -0.2 PRO 60  A 60  A ? -0.1 LEU 57  A 57  A ? -0.2 THR 135 A 135 A ? -0.1 
59  LYS 59  A 59  A ? ASP 134 A 134 A ? -0.1 PRO 60  A 60  A ? -0.1 SER 56  A 56  A ? -0.2 GLU 61  A 61  A ? -0.2 
60  PRO 60  A 60  A ? ?   ?   ? ?   ? ? ?    ?   ?   ? ?   ? ? ?    LYS 62  A 62  A ? -0.3 LYS 59  A 59  A ? -0.1 
61  GLU 61  A 61  A ? LYS 59  A 59  A ? -0.2 LYS 64  A 64  A ? -0.1 LYS 64  A 64  A ? -1.1 ALA 54  A 54  A ? -0.0 
62  LYS 62  A 62  A ? PRO 60  A 60  A ? -0.3 TYR 63  A 63  A ? -0.3 GLU 61  A 61  A ? -0.1 ALA 54  A 54  A ? -0.1 
63  TYR 63  A 63  A ? GLY 53  A 53  A ? -0.3 ILE 65  A 65  A ? -0.0 LYS 62  A 62  A ? -0.3 ILE 65  A 65  A ? -0.2 
64  LYS 64  A 64  A ? GLU 61  A 61  A ? -1.1 GLY 53  A 53  A ? -0.2 VAL 66  A 66  A ? -0.4 GLY 53  A 53  A ? -0.2 
65  ILE 65  A 65  A ? LEU 52  A 52  A ? -2.4 TYR 63  A 63  A ? -0.2 LEU 52  A 52  A ? -2.7 VAL 67  A 67  A ? -0.5 
66  VAL 66  A 66  A ? LYS 64  A 64  A ? -0.4 MET 51  A 51  A ? -0.2 LYS 68  A 68  A ? -0.4 MET 51  A 51  A ? -0.2 
67  VAL 67  A 67  A ? VAL 50  A 50  A ? -3.1 ILE 65  A 65  A ? -0.5 VAL 50  A 50  A ? -3.4 VAL 69  A 69  A ? -0.1 
68  LYS 68  A 68  A ? VAL 66  A 66  A ? -0.4 ASN 49  A 49  A ? -0.2 SER 93  A 93  A ? -3.1 LEU 70  A 70  A ? -0.6 
69  VAL 69  A 69  A ? LEU 48  A 48  A ? -2.0 LEU 92  A 92  A ? -0.2 LEU 92  A 92  A ? -0.2 LEU 48  A 48  A ? -0.2 
70  LEU 70  A 70  A ? GLU 91  A 91  A ? -3.3 LYS 68  A 68  A ? -0.6 GLU 72  A 72  A ? -0.3 LEU 92  A 92  A ? -0.2 
71  ARG 71  A 71  A ? GLU 91  A 91  A ? -1.4 ILE 73  A 73  A ? -0.0 GLU 91  A 91  A ? -2.7 ILE 73  A 73  A ? -0.5 
72  GLU 72  A 72  A ? LEU 70  A 70  A ? -0.3 LEU 90  A 90  A ? -0.2 LEU 90  A 90  A ? -0.2 ALA 41  A 41  A ? -0.0 
73  ILE 73  A 73  A ? LEU 89  A 89  A ? -3.3 ARG 71  A 71  A ? -0.5 LEU 89  A 89  A ? -2.4 HIS 75  A 75  A ? -0.2 
74  PRO 74  A 74  A ? ?   ?   ? ?   ? ? ?    ?   ?   ? ?   ? ? ?    LEU 88  A 88  A ? -0.2 ASP 86  A 86  A ? -0.1 
75  HIS 75  A 75  A ? LEU 87  A 87  A ? -2.9 HIS 85  A 85  A ? -0.3 TYR 78  A 78  A ? -2.2 LEU 87  A 87  A ? -0.0 
76  PRO 76  A 76  A ? ?   ?   ? ?   ? ? ?    ?   ?   ? ?   ? ? ?    HIS 75  A 75  A ? -0.1 HIS 85  A 85  A ? -0.0 
77  LEU 77  A 77  A ? HIS 85  A 85  A ? -0.1 ASN 79  A 79  A ? -0.1 ASN 79  A 79  A ? -0.1 HIS 84  A 84  A ? -0.1 
78  TYR 78  A 78  A ? HIS 75  A 75  A ? -2.2 HIS 85  A 85  A ? -0.1 SER 80  A 80  A ? -0.5 HIS 85  A 85  A ? -0.2 
79  ASN 79  A 79  A ? HIS 84  A 84  A ? -1.6 LEU 77  A 77  A ? -0.1 LYS 83  A 83  A ? -1.9 HIS 84  A 84  A ? -0.8 
80  SER 80  A 80  A ? TYR 78  A 78  A ? -0.5 THR 81  A 81  A ? -0.2 ASN 79  A 79  A ? -0.1 TYR 78  A 78  A ? -0.0 
81  THR 81  A 81  A ? ILE 82  A 82  A ? -0.2 HIS 84  A 84  A ? -0.0 SER 80  A 80  A ? -0.2 ASN 79  A 79  A ? -0.0 
82  ILE 82  A 82  A ? ASN 79  A 79  A ? -0.2 HIS 84  A 84  A ? -0.1 SER 80  A 80  A ? -0.2 THR 81  A 81  A ? -0.2 
83  LYS 83  A 83  A ? ASN 79  A 79  A ? -1.9 HIS 84  A 84  A ? -0.2 ASP 86  A 86  A ? -0.6 HIS 85  A 85  A ? -0.2 
84  HIS 84  A 84  A ? ASN 79  A 79  A ? -0.8 HIS 85  A 85  A ? -0.2 ASN 79  A 79  A ? -1.6 LYS 83  A 83  A ? -0.2 
85  HIS 85  A 85  A ? LYS 83  A 83  A ? -0.2 ASP 86  A 86  A ? -0.2 LEU 87  A 87  A ? -2.1 HIS 75  A 75  A ? -0.3 
86  ASP 86  A 86  A ? LYS 83  A 83  A ? -0.6 PRO 74  A 74  A ? -0.1 LEU 88  A 88  A ? -0.4 HIS 85  A 85  A ? -0.2 
87  LEU 87  A 87  A ? HIS 85  A 85  A ? -2.1 ALA 40  A 40  A ? -0.3 HIS 75  A 75  A ? -2.9 LEU 89  A 89  A ? -0.4 
88  LEU 88  A 88  A ? SER 39  A 39  A ? -2.7 ASP 86  A 86  A ? -0.4 SER 39  A 39  A ? -3.2 LEU 90  A 90  A ? -0.5 
89  LEU 89  A 89  A ? ILE 73  A 73  A ? -2.4 LEU 87  A 87  A ? -0.4 ILE 73  A 73  A ? -3.3 GLU 91  A 91  A ? -0.5 
90  LEU 90  A 90  A ? VAL 37  A 37  A ? -3.0 LEU 88  A 88  A ? -0.5 VAL 37  A 37  A ? -2.2 LEU 92  A 92  A ? -0.6 
91  GLU 91  A 91  A ? ARG 71  A 71  A ? -2.7 LEU 89  A 89  A ? -0.5 LEU 70  A 70  A ? -3.3 ARG 71  A 71  A ? -1.4 
92  LEU 92  A 92  A ? LYS 35  A 35  A ? -1.9 LEU 90  A 90  A ? -0.6 VAL 69  A 69  A ? -0.2 LYS 68  A 68  A ? -0.1 
93  SER 93  A 93  A ? LYS 68  A 68  A ? -3.1 GLU 91  A 91  A ? -0.2 LYS 95  A 95  A ? -0.3 LEU 92  A 92  A ? -0.1 
94  GLU 94  A 94  A ? LYS 68  A 68  A ? -0.3 ASP 34  A 34  A ? -0.1 VAL 96  A 96  A ? -0.2 SER 93  A 93  A ? -0.1 
95  LYS 95  A 95  A ? SER 93  A 93  A ? -0.3 VAL 96  A 96  A ? -0.1 THR 97  A 97  A ? -0.3 LYS 35  A 35  A ? -0.2 
96  VAL 96  A 96  A ? ASP 34  A 34  A ? -3.2 GLU 94  A 94  A ? -0.2 LEU 98  A 98  A ? -0.6 LYS 95  A 95  A ? -0.1 
97  THR 97  A 97  A ? LYS 95  A 95  A ? -0.3 ASN 103 A 103 A ? -0.0 SER 99  A 99  A ? -0.2 VAL 96  A 96  A ? -0.0 
98  LEU 98  A 98  A ? VAL 96  A 96  A ? -0.6 ALA 101 A 101 A ? -0.1 ASN 103 A 103 A ? -0.2 THR 97  A 97  A ? -0.0 
99  SER 99  A 99  A ? VAL 102 A 102 A ? -2.4 THR 97  A 97  A ? -0.2 VAL 102 A 102 A ? -1.0 GLY 53  A 53  A ? -0.1 
100 PRO 100 A 100 A ? ?   ?   ? ?   ? ? ?    ?   ?   ? ?   ? ? ?    ASN 103 A 103 A ? -0.1 GLY 53  A 53  A ? -0.1 
101 ALA 101 A 101 A ? VAL 102 A 102 A ? -0.2 PRO 14  A 14  A ? -0.1 GLY 53  A 53  A ? -0.5 ASN 103 A 103 A ? -0.4 
102 VAL 102 A 102 A ? SER 99  A 99  A ? -1.0 LEU 52  A 52  A ? -0.1 SER 99  A 99  A ? -2.4 ALA 101 A 101 A ? -0.2 
103 ASN 103 A 103 A ? PRO 14  A 14  A ? -2.2 ALA 101 A 101 A ? -0.4 LEU 31  A 31  A ? -0.2 GLY 53  A 53  A ? -0.1 
104 PRO 104 A 104 A ? ?   ?   ? ?   ? ? ?    ?   ?   ? ?   ? ? ?    ILE 32  A 32  A ? -0.3 TYR 15  A 15  A ? -0.1 
105 LEU 105 A 105 A ? LEU 31  A 31  A ? -2.9 TYR 15  A 15  A ? -0.2 ILE 185 A 185 A ? -0.1 VAL 30  A 30  A ? -0.0 
106 PRO 106 A 106 A ? ?   ?   ? ?   ? ? ?    ?   ?   ? ?   ? ? ?    ALA 186 A 186 A ? -2.8 GLN 108 A 108 A ? -0.3 
107 PHE 107 A 107 A ? ILE 185 A 185 A ? -0.2 ILE 32  A 32  A ? -0.1 ASN 109 A 109 A ? -0.2 VAL 187 A 187 A ? -0.1 
108 GLN 108 A 108 A ? ALA 186 A 186 A ? -0.9 PRO 106 A 106 A ? -0.3 LYS 213 A 213 A ? -0.1 ILE 209 A 209 A ? -0.1 
109 ASN 109 A 109 A ? PHE 107 A 107 A ? -0.2 ASP 111 A 111 A ? -0.1 ASP 111 A 111 A ? -0.4 GLN 108 A 108 A ? -0.1 
110 ILE 110 A 110 A ? ?   ?   ? ?   ? ? ?    ?   ?   ? ?   ? ? ?    GLN 108 A 108 A ? -0.2 GLU 210 A 210 A ? -0.1 
111 ASP 111 A 111 A ? ASN 109 A 109 A ? -0.4 GLU 210 A 210 A ? -0.1 SER 113 A 113 A ? -0.3 ASN 109 A 109 A ? -0.1 
112 ILE 112 A 112 A ? ILE 110 A 110 A ? -0.1 VAL 187 A 187 A ? -0.1 ALA 114 A 114 A ? -0.2 ASP 111 A 111 A ? -0.1 
113 SER 113 A 113 A ? ASP 111 A 111 A ? -0.3 ALA 114 A 114 A ? -0.1 LYS 116 A 116 A ? -1.2 LEU 143 A 143 A ? -0.2 
114 ALA 114 A 114 A ? GLY 115 A 115 A ? -0.2 ILE 112 A 112 A ? -0.2 ILE 144 A 144 A ? -0.2 SER 113 A 113 A ? -0.1 
115 GLY 115 A 115 A ? LEU 143 A 143 A ? -2.2 LYS 116 A 116 A ? -0.3 ALA 114 A 114 A ? -0.2 ARG 117 A 117 A ? -0.2 
116 LYS 116 A 116 A ? SER 113 A 113 A ? -1.2 PRO 142 A 142 A ? -0.1 LEU 143 A 143 A ? -2.1 CYS 118 A 118 A ? -0.5 
117 ARG 117 A 117 A ? PRO 142 A 142 A ? -0.2 GLY 115 A 115 A ? -0.2 ASP 183 A 183 A ? -0.4 LEU 119 A 119 A ? -0.3 
118 CYS 118 A 118 A ? VAL 141 A 141 A ? -3.1 LYS 116 A 116 A ? -0.5 VAL 141 A 141 A ? -3.2 VAL 120 A 120 A ? -0.4 
119 LEU 119 A 119 A ? VAL 181 A 181 A ? -3.9 ARG 117 A 117 A ? -0.3 VAL 181 A 181 A ? -3.7 ALA 121 A 121 A ? -0.4 
120 VAL 120 A 120 A ? LEU 139 A 139 A ? -2.4 CYS 118 A 118 A ? -0.4 LEU 139 A 139 A ? -2.3 GLY 122 A 122 A ? -0.3 
121 ALA 121 A 121 A ? PRO 179 A 179 A ? -0.9 LEU 119 A 119 A ? -0.4 TRP 123 A 123 A ? -0.3 GLU 138 A 138 A ? -0.2 
122 GLY 122 A 122 A ? GLN 137 A 137 A ? -2.5 VAL 120 A 120 A ? -0.3 GLN 137 A 137 A ? -2.5 ILE 2   A 2   A ? -0.2 
123 TRP 123 A 123 A ? GLY 174 A 174 A ? -0.4 ALA 121 A 121 A ? -0.3 MET 126 A 126 A ? -0.1 ASP 175 A 175 A ? -0.1 
124 GLY 124 A 124 A ? GLN 125 A 125 A ? -0.2 LYS 132 A 132 A ? -0.1 GLY 174 A 174 A ? -0.3 ILE 2   A 2   A ? -0.2 
125 GLN 125 A 125 A ? GLU 173 A 173 A ? -3.0 ARG 1   A 1   A ? -0.3 LYS 132 A 132 A ? -0.2 GLY 124 A 124 A ? -0.2 
126 MET 126 A 126 A ? LYS 131 A 131 A ? -2.8 ARG 1   A 1   A ? -0.3 GLY 4   A 4   A ? -0.3 LEU 128 A 128 A ? -0.3 
127 ARG 127 A 127 A ? LYS 131 A 131 A ? -0.7 LEU 3   A 3   A ? -0.1 GLY 130 A 130 A ? -1.7 MET 126 A 126 A ? -0.1 
128 LEU 128 A 128 A ? MET 126 A 126 A ? -0.3 THR 129 A 129 A ? -0.3 GLN 125 A 125 A ? -0.0 ARG 127 A 127 A ? -0.0 
129 THR 129 A 129 A ? LYS 131 A 131 A ? -0.1 GLY 130 A 130 A ? -0.1 LEU 128 A 128 A ? -0.3 GLN 125 A 125 A ? -0.0 
130 GLY 130 A 130 A ? ARG 127 A 127 A ? -1.7 LYS 131 A 131 A ? -0.3 LYS 132 A 132 A ? -0.3 LEU 128 A 128 A ? -0.1 
131 LYS 131 A 131 A ? GLN 125 A 125 A ? -0.0 LYS 132 A 132 A ? -0.0 MET 126 A 126 A ? -2.8 ARG 127 A 127 A ? -0.7 
132 LYS 132 A 132 A ? GLY 130 A 130 A ? -0.3 GLN 125 A 125 A ? -0.2 GLN 125 A 125 A ? -0.2 GLY 124 A 124 A ? -0.1 
133 PRO 133 A 133 A ? ?   ?   ? ?   ? ? ?    ?   ?   ? ?   ? ? ?    GLN 137 A 137 A ? -0.1 LEU 57  A 57  A ? -0.1 
134 ASP 134 A 134 A ? SER 56  A 56  A ? -0.1 LYS 132 A 132 A ? -0.1 LEU 57  A 57  A ? -2.0 LEU 136 A 136 A ? -0.3 
135 THR 135 A 135 A ? SER 56  A 56  A ? -0.2 LEU 57  A 57  A ? -0.1 SER 56  A 56  A ? -0.2 GLY 122 A 122 A ? -0.1 
136 LEU 136 A 136 A ? ILE 55  A 55  A ? -2.9 ASP 134 A 134 A ? -0.3 SER 8   A 8   A ? -3.4 GLU 138 A 138 A ? -0.3 
137 GLN 137 A 137 A ? GLY 122 A 122 A ? -2.5 ASP 7   A 7   A ? -0.2 GLY 122 A 122 A ? -2.5 LEU 139 A 139 A ? -0.3 
138 GLU 138 A 138 A ? GLN 6   A 6   A ? -2.2 LEU 136 A 136 A ? -0.3 GLN 6   A 6   A ? -2.1 TRP 140 A 140 A ? -0.3 
139 LEU 139 A 139 A ? VAL 120 A 120 A ? -2.3 GLN 137 A 137 A ? -0.3 VAL 120 A 120 A ? -2.4 VAL 141 A 141 A ? -0.4 
140 TRP 140 A 140 A ? GLU 138 A 138 A ? -0.3 LEU 119 A 119 A ? -0.2 LEU 119 A 119 A ? -0.2 ARG 117 A 117 A ? -0.1 
141 VAL 141 A 141 A ? CYS 118 A 118 A ? -3.2 LEU 139 A 139 A ? -0.4 CYS 118 A 118 A ? -3.1 LEU 143 A 143 A ? -0.3 
142 PRO 142 A 142 A ? ?   ?   ? ?   ? ? ?    ?   ?   ? ?   ? ? ?    GLY 165 A 165 A ? -2.3 ILE 144 A 144 A ? -0.3 
143 LEU 143 A 143 A ? LYS 116 A 116 A ? -2.1 VAL 141 A 141 A ? -0.3 GLY 115 A 115 A ? -2.2 SER 145 A 145 A ? -0.4 
144 ILE 144 A 144 A ? CYS 163 A 163 A ? -3.0 PRO 142 A 142 A ? -0.3 CYS 163 A 163 A ? -0.9 GLU 166 A 166 A ? -0.0 
145 SER 145 A 145 A ? LEU 143 A 143 A ? -0.4 ARG 146 A 146 A ? -0.1 CYS 149 A 149 A ? -2.4 ASN 150 A 150 A ? -0.2 
146 ARG 146 A 146 A ? ASP 147 A 147 A ? -0.2 VAL 148 A 148 A ? -0.2 ASN 150 A 150 A ? -2.8 ASN 151 A 151 A ? -0.1 
147 ASP 147 A 147 A ? CYS 149 A 149 A ? -0.2 VAL 148 A 148 A ? -0.2 ASN 151 A 151 A ? -1.1 ARG 146 A 146 A ? -0.2 
148 VAL 148 A 148 A ? ASN 150 A 150 A ? -0.2 CYS 149 A 149 A ? -0.2 TYR 152 A 152 A ? -0.8 ASN 151 A 151 A ? -0.6 
149 CYS 149 A 149 A ? SER 145 A 145 A ? -2.4 ASN 150 A 150 A ? -0.2 TYR 153 A 153 A ? -1.5 TYR 152 A 152 A ? -1.0 
150 ASN 150 A 150 A ? ARG 146 A 146 A ? -2.8 ASN 151 A 151 A ? -0.2 ASN 155 A 155 A ? -1.7 ASP 154 A 154 A ? -0.4 
151 ASN 151 A 151 A ? ASP 147 A 147 A ? -1.1 VAL 148 A 148 A ? -0.6 ASP 154 A 154 A ? -0.3 ASN 150 A 150 A ? -0.2 
152 TYR 152 A 152 A ? CYS 149 A 149 A ? -1.0 VAL 148 A 148 A ? -0.8 ASN 150 A 150 A ? -0.2 ASN 151 A 151 A ? -0.2 
153 TYR 153 A 153 A ? CYS 149 A 149 A ? -1.5 ILE 157 A 157 A ? -0.0 GLU 156 A 156 A ? -1.0 TYR 152 A 152 A ? -0.2 
154 ASP 154 A 154 A ? ASN 150 A 150 A ? -0.4 ASN 151 A 151 A ? -0.3 ASN 151 A 151 A ? -0.2 ASN 150 A 150 A ? -0.1 
155 ASN 155 A 155 A ? ASN 150 A 150 A ? -1.7 ASP 147 A 147 A ? -0.1 ASP 154 A 154 A ? -0.2 ASN 150 A 150 A ? -0.1 
156 GLU 156 A 156 A ? TYR 153 A 153 A ? -1.0 ASN 150 A 150 A ? -0.2 THR 158 A 158 A ? -0.5 ASP 154 A 154 A ? -0.1 
157 ILE 157 A 157 A ? ARG 146 A 146 A ? -0.1 ASP 147 A 147 A ? -0.1 ALA 159 A 159 A ? -0.1 ASN 150 A 150 A ? -0.1 
158 THR 158 A 158 A ? GLU 156 A 156 A ? -0.5 ALA 159 A 159 A ? -0.1 MET 161 A 161 A ? -1.7 GLU 156 A 156 A ? -0.1 
159 ALA 159 A 159 A ? ASN 160 A 160 A ? -0.3 ILE 157 A 157 A ? -0.1 THR 158 A 158 A ? -0.1 ILE 157 A 157 A ? -0.0 
160 ASN 160 A 160 A ? GLU 210 A 210 A ? -0.1 PRO 211 A 211 A ? -0.0 LEU 208 A 208 A ? -2.5 ILE 162 A 162 A ? -0.3 
161 MET 161 A 161 A ? THR 158 A 158 A ? -1.7 THR 207 A 207 A ? -0.2 CYS 163 A 163 A ? -0.3 THR 207 A 207 A ? -0.2 
162 ILE 162 A 162 A ? TYR 206 A 206 A ? -2.4 ASN 160 A 160 A ? -0.3 TYR 206 A 206 A ? -2.8 ALA 164 A 164 A ? -0.4 
163 CYS 163 A 163 A ? ILE 144 A 144 A ? -0.9 MET 161 A 161 A ? -0.3 ILE 144 A 144 A ? -3.0 GLY 165 A 165 A ? -0.4 
164 ALA 164 A 164 A ? GLY 204 A 204 A ? -1.6 ILE 162 A 162 A ? -0.4 GLY 204 A 204 A ? -1.7 GLU 166 A 166 A ? -0.2 
165 GLY 165 A 165 A ? PRO 142 A 142 A ? -2.3 CYS 163 A 163 A ? -0.4 SER 167 A 167 A ? -0.3 ASP 170 A 170 A ? -0.2 
166 GLU 166 A 166 A ? LYS 169 A 169 A ? -1.4 ALA 164 A 164 A ? -0.2 LYS 169 A 169 A ? -2.3 GLY 204 A 204 A ? -0.1 
167 SER 167 A 167 A ? GLY 165 A 165 A ? -0.3 ARG 168 A 168 A ? -0.3 ASN 199 A 199 A ? -0.1 ASP 170 A 170 A ? -0.1 
168 ARG 168 A 168 A ? GLY 198 A 198 A ? -1.3 LYS 169 A 169 A ? -0.1 ASP 170 A 170 A ? -0.4 SER 167 A 167 A ? -0.3 
169 LYS 169 A 169 A ? GLU 166 A 166 A ? -2.3 GLY 4   A 4   A ? -0.1 GLU 166 A 166 A ? -1.4 SER 171 A 171 A ? -0.3 
170 ASP 170 A 170 A ? LEU 3   A 3   A ? -1.1 ARG 168 A 168 A ? -0.4 LEU 3   A 3   A ? -2.1 CYS 172 A 172 A ? -0.3 
171 SER 171 A 171 A ? LYS 169 A 169 A ? -0.3 ILE 2   A 2   A ? -0.3 ILE 2   A 2   A ? -0.2 GLU 173 A 173 A ? -0.2 
172 CYS 172 A 172 A ? ARG 1   A 1   A ? -0.9 ASP 170 A 170 A ? -0.3 ASP 175 A 175 A ? -1.9 SER 176 A 176 A ? -0.1 
173 GLU 173 A 173 A ? GLY 174 A 174 A ? -0.3 SER 171 A 171 A ? -0.2 GLN 125 A 125 A ? -3.0 CYS 172 A 172 A ? -0.2 
174 GLY 174 A 174 A ? GLY 124 A 124 A ? -0.3 GLN 26  A 26  A ? -0.1 TRP 123 A 123 A ? -0.4 GLU 173 A 173 A ? -0.3 
175 ASP 175 A 175 A ? CYS 172 A 172 A ? -1.9 CYS 27  A 27  A ? -0.2 GLY 178 A 178 A ? -2.6 VAL 190 A 190 A ? -0.3 
176 SER 176 A 176 A ? GLY 177 A 177 A ? -0.3 GLN 26  A 26  A ? -0.3 GLY 28  A 28  A ? -3.2 GLN 191 A 191 A ? -0.2 
177 GLY 177 A 177 A ? VAL 190 A 190 A ? -3.5 GLY 178 A 178 A ? -0.3 SER 176 A 176 A ? -0.3 GLN 191 A 191 A ? -0.1 
178 GLY 178 A 178 A ? ASP 175 A 175 A ? -2.6 GLY 28  A 28  A ? -0.1 VAL 190 A 190 A ? -3.2 GLY 177 A 177 A ? -0.3 
179 PRO 179 A 179 A ? ?   ?   ? ?   ? ? ?    ?   ?   ? ?   ? ? ?    ALA 121 A 121 A ? -0.9 VAL 181 A 181 A ? -0.6 
180 LEU 180 A 180 A ? ALA 188 A 188 A ? -2.7 GLY 178 A 178 A ? -0.2 VAL 187 A 187 A ? -3.1 ALA 188 A 188 A ? -1.3 
181 VAL 181 A 181 A ? LEU 119 A 119 A ? -3.7 PRO 179 A 179 A ? -0.6 LEU 119 A 119 A ? -3.9 ASP 183 A 183 A ? -0.5 
182 CYS 182 A 182 A ? ILE 185 A 185 A ? -2.5 LEU 180 A 180 A ? -0.5 ILE 185 A 185 A ? -1.3 CYS 118 A 118 A ? -0.1 
183 ASP 183 A 183 A ? VAL 181 A 181 A ? -0.5 ARG 117 A 117 A ? -0.4 CYS 182 A 182 A ? -0.2 ALA 186 A 186 A ? -0.1 
184 GLY 184 A 184 A ? ILE 185 A 185 A ? -0.2 VAL 181 A 181 A ? -0.1 ALA 186 A 186 A ? -0.4 ASP 183 A 183 A ? -0.3 
185 ILE 185 A 185 A ? CYS 182 A 182 A ? -1.3 LEU 105 A 105 A ? -0.1 CYS 182 A 182 A ? -2.5 VAL 187 A 187 A ? -0.4 
186 ALA 186 A 186 A ? PRO 106 A 106 A ? -2.8 GLY 184 A 184 A ? -0.4 GLN 108 A 108 A ? -0.9 VAL 181 A 181 A ? -0.2 
187 VAL 187 A 187 A ? LEU 180 A 180 A ? -3.1 ILE 185 A 185 A ? -0.4 ILE 209 A 209 A ? -1.9 GLU 210 A 210 A ? -0.5 
188 ALA 188 A 188 A ? LEU 180 A 180 A ? -1.3 LEU 208 A 208 A ? -0.3 LEU 180 A 180 A ? -2.7 VAL 190 A 190 A ? -0.4 
189 ILE 189 A 189 A ? THR 207 A 207 A ? -2.4 VAL 187 A 187 A ? -0.3 THR 207 A 207 A ? -3.1 GLN 191 A 191 A ? -0.3 
190 VAL 190 A 190 A ? GLY 178 A 178 A ? -3.2 ALA 188 A 188 A ? -0.4 GLY 177 A 177 A ? -3.5 TYR 206 A 206 A ? -0.2 
191 GLN 191 A 191 A ? ILE 205 A 205 A ? -1.8 GLY 192 A 192 A ? -0.3 GLY 193 A 193 A ? -0.3 TYR 206 A 206 A ? -0.2 
192 GLY 192 A 192 A ? ILE 205 A 205 A ? -1.7 ILE 189 A 189 A ? -0.1 ILE 205 A 205 A ? -2.3 GLN 191 A 191 A ? -0.3 
193 GLY 193 A 193 A ? GLN 191 A 191 A ? -0.3 GLY 204 A 204 A ? -0.2 GLY 204 A 204 A ? -0.1 CYS 197 A 197 A ? -0.1 
194 PHE 194 A 194 A ? PRO 203 A 203 A ? -0.3 LYS 202 A 202 A ? -0.3 ASN 199 A 199 A ? -0.1 GLY 193 A 193 A ? -0.1 
195 ARG 195 A 195 A ? LYS 196 A 196 A ? -0.1 GLY 192 A 192 A ? -0.1 CYS 197 A 197 A ? -0.6 GLU 173 A 173 A ? -0.2 
196 LYS 196 A 196 A ? CYS 172 A 172 A ? -0.1 LYS 202 A 202 A ? -0.0 ASN 199 A 199 A ? -0.9 PHE 194 A 194 A ? -0.2 
197 CYS 197 A 197 A ? ARG 195 A 195 A ? -0.6 GLY 198 A 198 A ? -0.2 CYS 172 A 172 A ? -0.1 ASP 170 A 170 A ? -0.1 
198 GLY 198 A 198 A ? ASN 199 A 199 A ? -0.3 SER 171 A 171 A ? -0.2 ARG 168 A 168 A ? -1.3 CYS 197 A 197 A ? -0.2 
199 ASN 199 A 199 A ? LYS 196 A 196 A ? -0.9 LYS 202 A 202 A ? -0.5 LYS 202 A 202 A ? -1.6 GLY 198 A 198 A ? -0.3 
200 PRO 200 A 200 A ? ?   ?   ? ?   ? ? ?    ?   ?   ? ?   ? ? ?    ASN 199 A 199 A ? -0.2 SER 167 A 167 A ? -0.1 
201 THR 201 A 201 A ? LYS 202 A 202 A ? -0.2 GLU 166 A 166 A ? -0.1 ASN 199 A 199 A ? -0.0 SER 167 A 167 A ? -0.0 
202 LYS 202 A 202 A ? ASN 199 A 199 A ? -1.6 LYS 196 A 196 A ? -0.1 ASN 199 A 199 A ? -0.5 PHE 194 A 194 A ? -0.3 
203 PRO 203 A 203 A ? ?   ?   ? ?   ? ? ?    ?   ?   ? ?   ? ? ?    PHE 194 A 194 A ? -0.3 GLY 165 A 165 A ? -0.2 
204 GLY 204 A 204 A ? ALA 164 A 164 A ? -1.7 GLY 193 A 193 A ? -0.1 ALA 164 A 164 A ? -1.6 TYR 206 A 206 A ? -0.4 
205 ILE 205 A 205 A ? GLY 192 A 192 A ? -2.3 CYS 163 A 163 A ? -0.2 GLN 191 A 191 A ? -1.8 GLY 192 A 192 A ? -1.7 
206 TYR 206 A 206 A ? ILE 162 A 162 A ? -2.8 GLY 204 A 204 A ? -0.4 ILE 162 A 162 A ? -2.4 LEU 208 A 208 A ? -0.6 
207 THR 207 A 207 A ? ILE 189 A 189 A ? -3.1 ILE 205 A 205 A ? -0.3 ILE 189 A 189 A ? -2.4 MET 161 A 161 A ? -0.2 
208 LEU 208 A 208 A ? ASN 160 A 160 A ? -2.5 TYR 206 A 206 A ? -0.6 ALA 188 A 188 A ? -0.3 TYR 212 A 212 A ? -0.1 
209 ILE 209 A 209 A ? VAL 187 A 187 A ? -1.9 GLU 210 A 210 A ? -0.1 TYR 212 A 212 A ? -2.7 LYS 213 A 213 A ? -0.3 
210 GLU 210 A 210 A ? VAL 187 A 187 A ? -0.5 PRO 211 A 211 A ? -0.3 LYS 213 A 213 A ? -1.4 SER 214 A 214 A ? -0.3 
211 PRO 211 A 211 A ? ?   ?   ? ?   ? ? ?    ?   ?   ? ?   ? ? ?    GLU 210 A 210 A ? -0.3 TRP 215 A 215 A ? -0.2 
212 TYR 212 A 212 A ? ILE 209 A 209 A ? -2.7 LYS 213 A 213 A ? -0.1 ILE 216 A 216 A ? -2.8 GLU 210 A 210 A ? -0.2 
213 LYS 213 A 213 A ? GLU 210 A 210 A ? -1.4 ILE 209 A 209 A ? -0.3 MET 217 A 217 A ? -2.9 GLU 218 A 218 A ? -0.3 
214 SER 214 A 214 A ? GLU 210 A 210 A ? -0.3 TRP 215 A 215 A ? -0.2 GLU 218 A 218 A ? -2.6 SER 219 A 219 A ? -0.2 
215 TRP 215 A 215 A ? MET 217 A 217 A ? -0.2 ILE 216 A 216 A ? -0.2 SER 219 A 219 A ? -2.7 LYS 213 A 213 A ? -0.2 
216 ILE 216 A 216 A ? TYR 212 A 212 A ? -2.8 MET 217 A 217 A ? -0.2 MET 220 A 220 A ? -2.1 SER 214 A 214 A ? -0.2 
217 MET 217 A 217 A ? LYS 213 A 213 A ? -2.9 GLU 218 A 218 A ? -0.2 TYR 221 A 221 A ? -2.2 ILE 216 A 216 A ? -0.2 
218 GLU 218 A 218 A ? SER 214 A 214 A ? -2.6 LYS 213 A 213 A ? -0.3 ASN 222 A 222 A ? -2.3 MET 217 A 217 A ? -0.2 
219 SER 219 A 219 A ? TRP 215 A 215 A ? -2.7 SER 214 A 214 A ? -0.2 ALA 223 A 223 A ? -1.1 GLU 218 A 218 A ? -0.2 
220 MET 220 A 220 A ? ILE 216 A 216 A ? -2.1 TRP 215 A 215 A ? -0.2 GLU 218 A 218 A ? -0.2 SER 219 A 219 A ? -0.2 
221 TYR 221 A 221 A ? MET 217 A 217 A ? -2.2 ASN 222 A 222 A ? -0.2 SER 219 A 219 A ? -0.2 MET 220 A 220 A ? -0.2 
222 ASN 222 A 222 A ? GLU 218 A 218 A ? -2.3 MET 217 A 217 A ? -0.2 TYR 221 A 221 A ? -0.2 MET 220 A 220 A ? -0.2 
223 ALA 223 A 223 A ? SER 219 A 219 A ? -1.1 GLU 218 A 218 A ? -0.2 MET 220 A 220 A ? -0.0 ARG 71  A 71  A ? -0.0 
# 
loop_
_dssp_statistics_histogram.entry_id 
_dssp_statistics_histogram.type 
_dssp_statistics_histogram.1 
_dssp_statistics_histogram.2 
_dssp_statistics_histogram.3 
_dssp_statistics_histogram.4 
_dssp_statistics_histogram.5 
_dssp_statistics_histogram.6 
_dssp_statistics_histogram.7 
_dssp_statistics_histogram.8 
_dssp_statistics_histogram.9 
_dssp_statistics_histogram.10 
_dssp_statistics_histogram.11 
_dssp_statistics_histogram.12 
_dssp_statistics_histogram.13 
_dssp_statistics_histogram.14 
_dssp_statistics_histogram.15 
_dssp_statistics_histogram.16 
_dssp_statistics_histogram.17 
_dssp_statistics_histogram.18 
_dssp_statistics_histogram.19 
_dssp_statistics_histogram.20 
_dssp_statistics_histogram.21 
_dssp_statistics_histogram.22 
_dssp_statistics_histogram.23 
_dssp_statistics_histogram.24 
_dssp_statistics_histogram.25 
_dssp_statistics_histogram.26 
_dssp_statistics_histogram.27 
_dssp_statistics_histogram.28 
_dssp_statistics_histogram.29 
_dssp_statistics_histogram.30 
cfd_Xenopus_tropicalis_GeneID=394945 residues_per_alpha_helix        0 0 0 0 0 0 1 0 0 1 0 0 0 0 0 0 0 0 0 0 0 0 0 0 0 0 0 0 0 0 
cfd_Xenopus_tropicalis_GeneID=394945 parallel_bridges_per_ladder     1 0 0 0 0 0 0 0 0 0 0 0 0 0 0 0 0 0 0 0 0 0 0 0 0 0 0 0 0 0 
cfd_Xenopus_tropicalis_GeneID=394945 antiparallel_bridges_per_ladder 4 4 1 6 1 2 0 0 0 0 0 0 0 0 0 0 0 0 0 0 0 0 0 0 0 0 0 0 0 0 
cfd_Xenopus_tropicalis_GeneID=394945 ladders_per_sheet               1 0 0 0 0 1 0 1 0 0 0 0 0 0 0 0 0 0 0 0 0 0 0 0 0 0 0 0 0 0 
# 
loop_
_dssp_statistics_hbond.entry_id 
_dssp_statistics_hbond.type 
_dssp_statistics_hbond.count 
_dssp_statistics_hbond.count_per_100 
cfd_Xenopus_tropicalis_GeneID=394945 O(I)-->H-N(J)          144 64.6 
cfd_Xenopus_tropicalis_GeneID=394945 'PARALLEL BRIDGES'     2   0.9  
cfd_Xenopus_tropicalis_GeneID=394945 'ANTIPARALLEL BRIDGES' 77  34.5 
cfd_Xenopus_tropicalis_GeneID=394945 O(I)-->H-N(I-5)        2   0.9  
cfd_Xenopus_tropicalis_GeneID=394945 O(I)-->H-N(I-4)        2   0.9  
cfd_Xenopus_tropicalis_GeneID=394945 O(I)-->H-N(I-3)        5   2.2  
cfd_Xenopus_tropicalis_GeneID=394945 O(I)-->H-N(I-2)        0   0.0  
cfd_Xenopus_tropicalis_GeneID=394945 O(I)-->H-N(I-1)        0   0.0  
cfd_Xenopus_tropicalis_GeneID=394945 O(I)-->H-N(I+0)        0   0.0  
cfd_Xenopus_tropicalis_GeneID=394945 O(I)-->H-N(I+1)        0   0.0  
cfd_Xenopus_tropicalis_GeneID=394945 O(I)-->H-N(I+2)        16  7.2  
cfd_Xenopus_tropicalis_GeneID=394945 O(I)-->H-N(I+3)        25  11.2 
cfd_Xenopus_tropicalis_GeneID=394945 O(I)-->H-N(I+4)        14  6.3  
cfd_Xenopus_tropicalis_GeneID=394945 O(I)-->H-N(I+5)        2   0.9  
# 
_dssp_statistics.entry_id                       cfd_Xenopus_tropicalis_GeneID=394945 
_dssp_statistics.nr_of_residues                 223 
_dssp_statistics.nr_of_chains                   1 
_dssp_statistics.nr_of_ss_bridges_total         0 
_dssp_statistics.nr_of_ss_bridges_intra_chain   0 
_dssp_statistics.nr_of_ss_bridges_inter_chain   0 
# 
loop_
_chem_comp.id 
_chem_comp.type 
_chem_comp.mon_nstd_flag 
_chem_comp.name 
_chem_comp.formula 
_chem_comp.formula_weight 
ALA 'L-PEPTIDE LINKING' y ALANINE         'C3 H7 N O2'     89.093 
ARG 'L-PEPTIDE LINKING' y ARGININE        'C6 H15 N4 O2'  175.209 
ASN 'L-PEPTIDE LINKING' y ASPARAGINE      'C4 H8 N2 O3'   132.118 
ASP 'L-PEPTIDE LINKING' y 'ASPARTIC ACID' 'C4 H7 N O4'    133.103 
CYS 'L-PEPTIDE LINKING' y CYSTEINE        'C3 H7 N O2 S'  121.158 
GLN 'L-PEPTIDE LINKING' y GLUTAMINE       'C5 H10 N2 O3'  146.144 
GLU 'L-PEPTIDE LINKING' y 'GLUTAMIC ACID' 'C5 H9 N O4'    147.129 
GLY 'PEPTIDE LINKING'   y GLYCINE         'C2 H5 N O2'     75.067 
HIS 'L-PEPTIDE LINKING' y HISTIDINE       'C6 H10 N3 O2'  156.162 
ILE 'L-PEPTIDE LINKING' y ISOLEUCINE      'C6 H13 N O2'   131.173 
LEU 'L-PEPTIDE LINKING' y LEUCINE         'C6 H13 N O2'   131.173 
LYS 'L-PEPTIDE LINKING' y LYSINE          'C6 H15 N2 O2'  147.195 
MET 'L-PEPTIDE LINKING' y METHIONINE      'C5 H11 N O2 S' 149.211 
PHE 'L-PEPTIDE LINKING' y PHENYLALANINE   'C9 H11 N O2'   165.189 
PRO 'L-PEPTIDE LINKING' y PROLINE         'C5 H9 N O2'     115.13 
SER 'L-PEPTIDE LINKING' y SERINE          'C3 H7 N O3'    105.093 
THR 'L-PEPTIDE LINKING' y THREONINE       'C4 H9 N O3'    119.119 
TRP 'L-PEPTIDE LINKING' y TRYPTOPHAN      'C11 H12 N2 O2' 204.225 
TYR 'L-PEPTIDE LINKING' y TYROSINE        'C9 H11 N O3'   181.189 
VAL 'L-PEPTIDE LINKING' y VALINE          'C5 H11 N O2'   117.146 
# 
loop_
_atom_type.symbol 
N 
C 
O 
S 
# 
loop_
_entity_poly_seq.entity_id 
_entity_poly_seq.num 
_entity_poly_seq.mon_id 
_entity_poly_seq.hetero 
1   1 ARG n 
1   2 ILE n 
1   3 LEU n 
1   4 GLY n 
1   5 GLY n 
1   6 GLN n 
1   7 ASP n 
1   8 SER n 
1   9 LYS n 
1  10 ALA n 
1  11 GLU n 
1  12 VAL n 
1  13 ARG n 
1  14 PRO n 
1  15 TYR n 
1  16 MET n 
1  17 ALA n 
1  18 SER n 
1  19 ILE n 
1  20 GLN n 
1  21 GLN n 
1  22 ASN n 
1  23 GLY n 
1  24 ILE n 
1  25 HIS n 
1  26 GLN n 
1  27 CYS n 
1  28 GLY n 
1  29 GLY n 
1  30 VAL n 
1  31 LEU n 
1  32 ILE n 
1  33 ALA n 
1  34 ASP n 
1  35 LYS n 
1  36 TRP n 
1  37 VAL n 
1  38 LEU n 
1  39 SER n 
1  40 ALA n 
1  41 ALA n 
1  42 HIS n 
1  43 CYS n 
1  44 ALA n 
1  45 ASN n 
1  46 SER n 
1  47 SER n 
1  48 LEU n 
1  49 ASN n 
1  50 VAL n 
1  51 MET n 
1  52 LEU n 
1  53 GLY n 
1  54 ALA n 
1  55 ILE n 
1  56 SER n 
1  57 LEU n 
1  58 SER n 
1  59 LYS n 
1  60 PRO n 
1  61 GLU n 
1  62 LYS n 
1  63 TYR n 
1  64 LYS n 
1  65 ILE n 
1  66 VAL n 
1  67 VAL n 
1  68 LYS n 
1  69 VAL n 
1  70 LEU n 
1  71 ARG n 
1  72 GLU n 
1  73 ILE n 
1  74 PRO n 
1  75 HIS n 
1  76 PRO n 
1  77 LEU n 
1  78 TYR n 
1  79 ASN n 
1  80 SER n 
1  81 THR n 
1  82 ILE n 
1  83 LYS n 
1  84 HIS n 
1  85 HIS n 
1  86 ASP n 
1  87 LEU n 
1  88 LEU n 
1  89 LEU n 
1  90 LEU n 
1  91 GLU n 
1  92 LEU n 
1  93 SER n 
1  94 GLU n 
1  95 LYS n 
1  96 VAL n 
1  97 THR n 
1  98 LEU n 
1  99 SER n 
1 100 PRO n 
1 101 ALA n 
1 102 VAL n 
1 103 ASN n 
1 104 PRO n 
1 105 LEU n 
1 106 PRO n 
1 107 PHE n 
1 108 GLN n 
1 109 ASN n 
1 110 ILE n 
1 111 ASP n 
1 112 ILE n 
1 113 SER n 
1 114 ALA n 
1 115 GLY n 
1 116 LYS n 
1 117 ARG n 
1 118 CYS n 
1 119 LEU n 
1 120 VAL n 
1 121 ALA n 
1 122 GLY n 
1 123 TRP n 
1 124 GLY n 
1 125 GLN n 
1 126 MET n 
1 127 ARG n 
1 128 LEU n 
1 129 THR n 
1 130 GLY n 
1 131 LYS n 
1 132 LYS n 
1 133 PRO n 
1 134 ASP n 
1 135 THR n 
1 136 LEU n 
1 137 GLN n 
1 138 GLU n 
1 139 LEU n 
1 140 TRP n 
1 141 VAL n 
1 142 PRO n 
1 143 LEU n 
1 144 ILE n 
1 145 SER n 
1 146 ARG n 
1 147 ASP n 
1 148 VAL n 
1 149 CYS n 
1 150 ASN n 
1 151 ASN n 
1 152 TYR n 
1 153 TYR n 
1 154 ASP n 
1 155 ASN n 
1 156 GLU n 
1 157 ILE n 
1 158 THR n 
1 159 ALA n 
1 160 ASN n 
1 161 MET n 
1 162 ILE n 
1 163 CYS n 
1 164 ALA n 
1 165 GLY n 
1 166 GLU n 
1 167 SER n 
1 168 ARG n 
1 169 LYS n 
1 170 ASP n 
1 171 SER n 
1 172 CYS n 
1 173 GLU n 
1 174 GLY n 
1 175 ASP n 
1 176 SER n 
1 177 GLY n 
1 178 GLY n 
1 179 PRO n 
1 180 LEU n 
1 181 VAL n 
1 182 CYS n 
1 183 ASP n 
1 184 GLY n 
1 185 ILE n 
1 186 ALA n 
1 187 VAL n 
1 188 ALA n 
1 189 ILE n 
1 190 VAL n 
1 191 GLN n 
1 192 GLY n 
1 193 GLY n 
1 194 PHE n 
1 195 ARG n 
1 196 LYS n 
1 197 CYS n 
1 198 GLY n 
1 199 ASN n 
1 200 PRO n 
1 201 THR n 
1 202 LYS n 
1 203 PRO n 
1 204 GLY n 
1 205 ILE n 
1 206 TYR n 
1 207 THR n 
1 208 LEU n 
1 209 ILE n 
1 210 GLU n 
1 211 PRO n 
1 212 TYR n 
1 213 LYS n 
1 214 SER n 
1 215 TRP n 
1 216 ILE n 
1 217 MET n 
1 218 GLU n 
1 219 SER n 
1 220 MET n 
1 221 TYR n 
1 222 ASN n 
1 223 ALA n 
# 
loop_
_pdbx_poly_seq_scheme.asym_id 
_pdbx_poly_seq_scheme.entity_id 
_pdbx_poly_seq_scheme.seq_id 
_pdbx_poly_seq_scheme.mon_id 
_pdbx_poly_seq_scheme.ndb_seq_num 
_pdbx_poly_seq_scheme.pdb_seq_num 
_pdbx_poly_seq_scheme.auth_seq_num 
_pdbx_poly_seq_scheme.pdb_mon_id 
_pdbx_poly_seq_scheme.auth_mon_id 
_pdbx_poly_seq_scheme.pdb_strand_id 
_pdbx_poly_seq_scheme.pdb_ins_code 
_pdbx_poly_seq_scheme.hetero 
A 1   1 ARG   1 1   1   ARG ARG A ? n 
A 1   2 ILE   2 2   2   ILE ILE A ? n 
A 1   3 LEU   3 3   3   LEU LEU A ? n 
A 1   4 GLY   4 4   4   GLY GLY A ? n 
A 1   5 GLY   5 5   5   GLY GLY A ? n 
A 1   6 GLN   6 6   6   GLN GLN A ? n 
A 1   7 ASP   7 7   7   ASP ASP A ? n 
A 1   8 SER   8 8   8   SER SER A ? n 
A 1   9 LYS   9 9   9   LYS LYS A ? n 
A 1  10 ALA  10 10  10  ALA ALA A ? n 
A 1  11 GLU  11 11  11  GLU GLU A ? n 
A 1  12 VAL  12 12  12  VAL VAL A ? n 
A 1  13 ARG  13 13  13  ARG ARG A ? n 
A 1  14 PRO  14 14  14  PRO PRO A ? n 
A 1  15 TYR  15 15  15  TYR TYR A ? n 
A 1  16 MET  16 16  16  MET MET A ? n 
A 1  17 ALA  17 17  17  ALA ALA A ? n 
A 1  18 SER  18 18  18  SER SER A ? n 
A 1  19 ILE  19 19  19  ILE ILE A ? n 
A 1  20 GLN  20 20  20  GLN GLN A ? n 
A 1  21 GLN  21 21  21  GLN GLN A ? n 
A 1  22 ASN  22 22  22  ASN ASN A ? n 
A 1  23 GLY  23 23  23  GLY GLY A ? n 
A 1  24 ILE  24 24  24  ILE ILE A ? n 
A 1  25 HIS  25 25  25  HIS HIS A ? n 
A 1  26 GLN  26 26  26  GLN GLN A ? n 
A 1  27 CYS  27 27  27  CYS CYS A ? n 
A 1  28 GLY  28 28  28  GLY GLY A ? n 
A 1  29 GLY  29 29  29  GLY GLY A ? n 
A 1  30 VAL  30 30  30  VAL VAL A ? n 
A 1  31 LEU  31 31  31  LEU LEU A ? n 
A 1  32 ILE  32 32  32  ILE ILE A ? n 
A 1  33 ALA  33 33  33  ALA ALA A ? n 
A 1  34 ASP  34 34  34  ASP ASP A ? n 
A 1  35 LYS  35 35  35  LYS LYS A ? n 
A 1  36 TRP  36 36  36  TRP TRP A ? n 
A 1  37 VAL  37 37  37  VAL VAL A ? n 
A 1  38 LEU  38 38  38  LEU LEU A ? n 
A 1  39 SER  39 39  39  SER SER A ? n 
A 1  40 ALA  40 40  40  ALA ALA A ? n 
A 1  41 ALA  41 41  41  ALA ALA A ? n 
A 1  42 HIS  42 42  42  HIS HIS A ? n 
A 1  43 CYS  43 43  43  CYS CYS A ? n 
A 1  44 ALA  44 44  44  ALA ALA A ? n 
A 1  45 ASN  45 45  45  ASN ASN A ? n 
A 1  46 SER  46 46  46  SER SER A ? n 
A 1  47 SER  47 47  47  SER SER A ? n 
A 1  48 LEU  48 48  48  LEU LEU A ? n 
A 1  49 ASN  49 49  49  ASN ASN A ? n 
A 1  50 VAL  50 50  50  VAL VAL A ? n 
A 1  51 MET  51 51  51  MET MET A ? n 
A 1  52 LEU  52 52  52  LEU LEU A ? n 
A 1  53 GLY  53 53  53  GLY GLY A ? n 
A 1  54 ALA  54 54  54  ALA ALA A ? n 
A 1  55 ILE  55 55  55  ILE ILE A ? n 
A 1  56 SER  56 56  56  SER SER A ? n 
A 1  57 LEU  57 57  57  LEU LEU A ? n 
A 1  58 SER  58 58  58  SER SER A ? n 
A 1  59 LYS  59 59  59  LYS LYS A ? n 
A 1  60 PRO  60 60  60  PRO PRO A ? n 
A 1  61 GLU  61 61  61  GLU GLU A ? n 
A 1  62 LYS  62 62  62  LYS LYS A ? n 
A 1  63 TYR  63 63  63  TYR TYR A ? n 
A 1  64 LYS  64 64  64  LYS LYS A ? n 
A 1  65 ILE  65 65  65  ILE ILE A ? n 
A 1  66 VAL  66 66  66  VAL VAL A ? n 
A 1  67 VAL  67 67  67  VAL VAL A ? n 
A 1  68 LYS  68 68  68  LYS LYS A ? n 
A 1  69 VAL  69 69  69  VAL VAL A ? n 
A 1  70 LEU  70 70  70  LEU LEU A ? n 
A 1  71 ARG  71 71  71  ARG ARG A ? n 
A 1  72 GLU  72 72  72  GLU GLU A ? n 
A 1  73 ILE  73 73  73  ILE ILE A ? n 
A 1  74 PRO  74 74  74  PRO PRO A ? n 
A 1  75 HIS  75 75  75  HIS HIS A ? n 
A 1  76 PRO  76 76  76  PRO PRO A ? n 
A 1  77 LEU  77 77  77  LEU LEU A ? n 
A 1  78 TYR  78 78  78  TYR TYR A ? n 
A 1  79 ASN  79 79  79  ASN ASN A ? n 
A 1  80 SER  80 80  80  SER SER A ? n 
A 1  81 THR  81 81  81  THR THR A ? n 
A 1  82 ILE  82 82  82  ILE ILE A ? n 
A 1  83 LYS  83 83  83  LYS LYS A ? n 
A 1  84 HIS  84 84  84  HIS HIS A ? n 
A 1  85 HIS  85 85  85  HIS HIS A ? n 
A 1  86 ASP  86 86  86  ASP ASP A ? n 
A 1  87 LEU  87 87  87  LEU LEU A ? n 
A 1  88 LEU  88 88  88  LEU LEU A ? n 
A 1  89 LEU  89 89  89  LEU LEU A ? n 
A 1  90 LEU  90 90  90  LEU LEU A ? n 
A 1  91 GLU  91 91  91  GLU GLU A ? n 
A 1  92 LEU  92 92  92  LEU LEU A ? n 
A 1  93 SER  93 93  93  SER SER A ? n 
A 1  94 GLU  94 94  94  GLU GLU A ? n 
A 1  95 LYS  95 95  95  LYS LYS A ? n 
A 1  96 VAL  96 96  96  VAL VAL A ? n 
A 1  97 THR  97 97  97  THR THR A ? n 
A 1  98 LEU  98 98  98  LEU LEU A ? n 
A 1  99 SER  99 99  99  SER SER A ? n 
A 1 100 PRO 100 100 100 PRO PRO A ? n 
A 1 101 ALA 101 101 101 ALA ALA A ? n 
A 1 102 VAL 102 102 102 VAL VAL A ? n 
A 1 103 ASN 103 103 103 ASN ASN A ? n 
A 1 104 PRO 104 104 104 PRO PRO A ? n 
A 1 105 LEU 105 105 105 LEU LEU A ? n 
A 1 106 PRO 106 106 106 PRO PRO A ? n 
A 1 107 PHE 107 107 107 PHE PHE A ? n 
A 1 108 GLN 108 108 108 GLN GLN A ? n 
A 1 109 ASN 109 109 109 ASN ASN A ? n 
A 1 110 ILE 110 110 110 ILE ILE A ? n 
A 1 111 ASP 111 111 111 ASP ASP A ? n 
A 1 112 ILE 112 112 112 ILE ILE A ? n 
A 1 113 SER 113 113 113 SER SER A ? n 
A 1 114 ALA 114 114 114 ALA ALA A ? n 
A 1 115 GLY 115 115 115 GLY GLY A ? n 
A 1 116 LYS 116 116 116 LYS LYS A ? n 
A 1 117 ARG 117 117 117 ARG ARG A ? n 
A 1 118 CYS 118 118 118 CYS CYS A ? n 
A 1 119 LEU 119 119 119 LEU LEU A ? n 
A 1 120 VAL 120 120 120 VAL VAL A ? n 
A 1 121 ALA 121 121 121 ALA ALA A ? n 
A 1 122 GLY 122 122 122 GLY GLY A ? n 
A 1 123 TRP 123 123 123 TRP TRP A ? n 
A 1 124 GLY 124 124 124 GLY GLY A ? n 
A 1 125 GLN 125 125 125 GLN GLN A ? n 
A 1 126 MET 126 126 126 MET MET A ? n 
A 1 127 ARG 127 127 127 ARG ARG A ? n 
A 1 128 LEU 128 128 128 LEU LEU A ? n 
A 1 129 THR 129 129 129 THR THR A ? n 
A 1 130 GLY 130 130 130 GLY GLY A ? n 
A 1 131 LYS 131 131 131 LYS LYS A ? n 
A 1 132 LYS 132 132 132 LYS LYS A ? n 
A 1 133 PRO 133 133 133 PRO PRO A ? n 
A 1 134 ASP 134 134 134 ASP ASP A ? n 
A 1 135 THR 135 135 135 THR THR A ? n 
A 1 136 LEU 136 136 136 LEU LEU A ? n 
A 1 137 GLN 137 137 137 GLN GLN A ? n 
A 1 138 GLU 138 138 138 GLU GLU A ? n 
A 1 139 LEU 139 139 139 LEU LEU A ? n 
A 1 140 TRP 140 140 140 TRP TRP A ? n 
A 1 141 VAL 141 141 141 VAL VAL A ? n 
A 1 142 PRO 142 142 142 PRO PRO A ? n 
A 1 143 LEU 143 143 143 LEU LEU A ? n 
A 1 144 ILE 144 144 144 ILE ILE A ? n 
A 1 145 SER 145 145 145 SER SER A ? n 
A 1 146 ARG 146 146 146 ARG ARG A ? n 
A 1 147 ASP 147 147 147 ASP ASP A ? n 
A 1 148 VAL 148 148 148 VAL VAL A ? n 
A 1 149 CYS 149 149 149 CYS CYS A ? n 
A 1 150 ASN 150 150 150 ASN ASN A ? n 
A 1 151 ASN 151 151 151 ASN ASN A ? n 
A 1 152 TYR 152 152 152 TYR TYR A ? n 
A 1 153 TYR 153 153 153 TYR TYR A ? n 
A 1 154 ASP 154 154 154 ASP ASP A ? n 
A 1 155 ASN 155 155 155 ASN ASN A ? n 
A 1 156 GLU 156 156 156 GLU GLU A ? n 
A 1 157 ILE 157 157 157 ILE ILE A ? n 
A 1 158 THR 158 158 158 THR THR A ? n 
A 1 159 ALA 159 159 159 ALA ALA A ? n 
A 1 160 ASN 160 160 160 ASN ASN A ? n 
A 1 161 MET 161 161 161 MET MET A ? n 
A 1 162 ILE 162 162 162 ILE ILE A ? n 
A 1 163 CYS 163 163 163 CYS CYS A ? n 
A 1 164 ALA 164 164 164 ALA ALA A ? n 
A 1 165 GLY 165 165 165 GLY GLY A ? n 
A 1 166 GLU 166 166 166 GLU GLU A ? n 
A 1 167 SER 167 167 167 SER SER A ? n 
A 1 168 ARG 168 168 168 ARG ARG A ? n 
A 1 169 LYS 169 169 169 LYS LYS A ? n 
A 1 170 ASP 170 170 170 ASP ASP A ? n 
A 1 171 SER 171 171 171 SER SER A ? n 
A 1 172 CYS 172 172 172 CYS CYS A ? n 
A 1 173 GLU 173 173 173 GLU GLU A ? n 
A 1 174 GLY 174 174 174 GLY GLY A ? n 
A 1 175 ASP 175 175 175 ASP ASP A ? n 
A 1 176 SER 176 176 176 SER SER A ? n 
A 1 177 GLY 177 177 177 GLY GLY A ? n 
A 1 178 GLY 178 178 178 GLY GLY A ? n 
A 1 179 PRO 179 179 179 PRO PRO A ? n 
A 1 180 LEU 180 180 180 LEU LEU A ? n 
A 1 181 VAL 181 181 181 VAL VAL A ? n 
A 1 182 CYS 182 182 182 CYS CYS A ? n 
A 1 183 ASP 183 183 183 ASP ASP A ? n 
A 1 184 GLY 184 184 184 GLY GLY A ? n 
A 1 185 ILE 185 185 185 ILE ILE A ? n 
A 1 186 ALA 186 186 186 ALA ALA A ? n 
A 1 187 VAL 187 187 187 VAL VAL A ? n 
A 1 188 ALA 188 188 188 ALA ALA A ? n 
A 1 189 ILE 189 189 189 ILE ILE A ? n 
A 1 190 VAL 190 190 190 VAL VAL A ? n 
A 1 191 GLN 191 191 191 GLN GLN A ? n 
A 1 192 GLY 192 192 192 GLY GLY A ? n 
A 1 193 GLY 193 193 193 GLY GLY A ? n 
A 1 194 PHE 194 194 194 PHE PHE A ? n 
A 1 195 ARG 195 195 195 ARG ARG A ? n 
A 1 196 LYS 196 196 196 LYS LYS A ? n 
A 1 197 CYS 197 197 197 CYS CYS A ? n 
A 1 198 GLY 198 198 198 GLY GLY A ? n 
A 1 199 ASN 199 199 199 ASN ASN A ? n 
A 1 200 PRO 200 200 200 PRO PRO A ? n 
A 1 201 THR 201 201 201 THR THR A ? n 
A 1 202 LYS 202 202 202 LYS LYS A ? n 
A 1 203 PRO 203 203 203 PRO PRO A ? n 
A 1 204 GLY 204 204 204 GLY GLY A ? n 
A 1 205 ILE 205 205 205 ILE ILE A ? n 
A 1 206 TYR 206 206 206 TYR TYR A ? n 
A 1 207 THR 207 207 207 THR THR A ? n 
A 1 208 LEU 208 208 208 LEU LEU A ? n 
A 1 209 ILE 209 209 209 ILE ILE A ? n 
A 1 210 GLU 210 210 210 GLU GLU A ? n 
A 1 211 PRO 211 211 211 PRO PRO A ? n 
A 1 212 TYR 212 212 212 TYR TYR A ? n 
A 1 213 LYS 213 213 213 LYS LYS A ? n 
A 1 214 SER 214 214 214 SER SER A ? n 
A 1 215 TRP 215 215 215 TRP TRP A ? n 
A 1 216 ILE 216 216 216 ILE ILE A ? n 
A 1 217 MET 217 217 217 MET MET A ? n 
A 1 218 GLU 218 218 218 GLU GLU A ? n 
A 1 219 SER 219 219 219 SER SER A ? n 
A 1 220 MET 220 220 220 MET MET A ? n 
A 1 221 TYR 221 221 221 TYR TYR A ? n 
A 1 222 ASN 222 222 222 ASN ASN A ? n 
A 1 223 ALA 223 223 223 ALA ALA A ? n 
# 
loop_
_atom_site.group_PDB 
_atom_site.id 
_atom_site.type_symbol 
_atom_site.label_atom_id 
_atom_site.label_alt_id 
_atom_site.label_comp_id 
_atom_site.label_asym_id 
_atom_site.label_entity_id 
_atom_site.label_seq_id 
_atom_site.pdbx_PDB_ins_code 
_atom_site.Cartn_x 
_atom_site.Cartn_y 
_atom_site.Cartn_z 
_atom_site.occupancy 
_atom_site.B_iso_or_equiv 
_atom_site.pdbx_formal_charge 
_atom_site.auth_seq_id 
_atom_site.auth_comp_id 
_atom_site.auth_asym_id 
_atom_site.auth_atom_id 
_atom_site.pdbx_PDB_model_num 
ATOM 1    N N   ? ARG A 1   1 ?   6.047 -12.051   1.225 1.000 54.940 ? 1   ARG A N   1 
ATOM 2    C CA  ? ARG A 1   1 ?   7.431 -11.804   1.616 1.000 54.940 ? 1   ARG A CA  1 
ATOM 3    C C   ? ARG A 1   1 ?   7.889 -10.421   1.166 1.000 54.940 ? 1   ARG A C   1 
ATOM 4    C CB  ? ARG A 1   1 ?   8.354 -12.877   1.034 1.000 54.940 ? 1   ARG A CB  1 
ATOM 5    O O   ? ARG A 1   1 ?   7.601 -10.001   0.044 1.000 54.940 ? 1   ARG A O   1 
ATOM 6    C CG  ? ARG A 1   1 ?   9.795 -12.772   1.506 1.000 54.940 ? 1   ARG A CG  1 
ATOM 7    C CD  ? ARG A 1   1 ?  10.662 -13.880   0.924 1.000 54.940 ? 1   ARG A CD  1 
ATOM 8    N NE  ? ARG A 1   1 ?  12.084 -13.598   1.096 1.000 54.940 ? 1   ARG A NE  1 
ATOM 9    N NH1 ? ARG A 1   1 ?  12.782 -15.737   0.570 1.000 54.940 ? 1   ARG A NH1 1 
ATOM 10   N NH2 ? ARG A 1   1 ?  14.320 -14.124   1.107 1.000 54.940 ? 1   ARG A NH2 1 
ATOM 11   C CZ  ? ARG A 1   1 ?  13.059 -14.487   0.924 1.000 54.940 ? 1   ARG A CZ  1 
ATOM 12   N N   ? ILE A 1   2 ?   8.378  -9.679   2.166 1.000 68.710 ? 2   ILE A N   1 
ATOM 13   C CA  ? ILE A 1   2 ?   9.413  -8.757   1.711 1.000 68.710 ? 2   ILE A CA  1 
ATOM 14   C C   ? ILE A 1   2 ?  10.757  -9.480   1.651 1.000 68.710 ? 2   ILE A C   1 
ATOM 15   C CB  ? ILE A 1   2 ?   9.511  -7.519   2.630 1.000 68.710 ? 2   ILE A CB  1 
ATOM 16   O O   ? ILE A 1   2 ?  11.363  -9.765   2.687 1.000 68.710 ? 2   ILE A O   1 
ATOM 17   C CG1 ? ILE A 1   2 ?   8.146  -6.830   2.745 1.000 68.710 ? 2   ILE A CG1 1 
ATOM 18   C CG2 ? ILE A 1   2 ?  10.574  -6.545   2.113 1.000 68.710 ? 2   ILE A CG2 1 
ATOM 19   C CD1 ? ILE A 1   2 ?   7.681  -6.160   1.460 1.000 68.710 ? 2   ILE A CD1 1 
ATOM 20   N N   ? LEU A 1   3 ?  10.935 -10.215   0.617 1.000 76.860 ? 3   LEU A N   1 
ATOM 21   C CA  ? LEU A 1   3 ?  12.176 -10.967   0.467 1.000 76.860 ? 3   LEU A CA  1 
ATOM 22   C C   ? LEU A 1   3 ?  13.379 -10.114   0.854 1.000 76.860 ? 3   LEU A C   1 
ATOM 23   C CB  ? LEU A 1   3 ?  12.331 -11.466  -0.972 1.000 76.860 ? 3   LEU A CB  1 
ATOM 24   O O   ? LEU A 1   3 ?  13.604  -9.050   0.273 1.000 76.860 ? 3   LEU A O   1 
ATOM 25   C CG  ? LEU A 1   3 ?  13.483 -12.437  -1.233 1.000 76.860 ? 3   LEU A CG  1 
ATOM 26   C CD1 ? LEU A 1   3 ?  13.263 -13.738  -0.467 1.000 76.860 ? 3   LEU A CD1 1 
ATOM 27   C CD2 ? LEU A 1   3 ?  13.627 -12.708  -2.727 1.000 76.860 ? 3   LEU A CD2 1 
ATOM 28   N N   ? GLY A 1   4 ?  14.094 -10.636   1.995 1.000 78.350 ? 4   GLY A N   1 
ATOM 29   C CA  ? GLY A 1   4 ?  15.229  -9.865   2.477 1.000 78.350 ? 4   GLY A CA  1 
ATOM 30   C C   ? GLY A 1   4 ?  14.843  -8.804   3.490 1.000 78.350 ? 4   GLY A C   1 
ATOM 31   O O   ? GLY A 1   4 ?  15.631  -7.902   3.783 1.000 78.350 ? 4   GLY A O   1 
ATOM 32   N N   ? GLY A 1   5 ?  13.501  -8.870   3.987 1.000 83.380 ? 5   GLY A N   1 
ATOM 33   C CA  ? GLY A 1   5 ?  12.985  -7.895   4.935 1.000 83.380 ? 5   GLY A CA  1 
ATOM 34   C C   ? GLY A 1   5 ?  13.200  -8.297   6.382 1.000 83.380 ? 5   GLY A C   1 
ATOM 35   O O   ? GLY A 1   5 ?  13.804  -9.336   6.659 1.000 83.380 ? 5   GLY A O   1 
ATOM 36   N N   ? GLN A 1   6 ?  12.796  -7.514   7.303 1.000 89.990 ? 6   GLN A N   1 
ATOM 37   C CA  ? GLN A 1   6 ?  12.918  -7.731   8.741 1.000 89.990 ? 6   GLN A CA  1 
ATOM 38   C C   ? GLN A 1   6 ?  11.632  -7.343   9.466 1.000 89.990 ? 6   GLN A C   1 
ATOM 39   C CB  ? GLN A 1   6 ?  14.098  -6.939   9.306 1.000 89.990 ? 6   GLN A CB  1 
ATOM 40   O O   ? GLN A 1   6 ?  10.793  -6.628   8.914 1.000 89.990 ? 6   GLN A O   1 
ATOM 41   C CG  ? GLN A 1   6 ?  13.932  -5.429   9.200 1.000 89.990 ? 6   GLN A CG  1 
ATOM 42   C CD  ? GLN A 1   6 ?  15.171  -4.670   9.639 1.000 89.990 ? 6   GLN A CD  1 
ATOM 43   N NE2 ? GLN A 1   6 ?  14.972  -3.477  10.189 1.000 89.990 ? 6   GLN A NE2 1 
ATOM 44   O OE1 ? GLN A 1   6 ?  16.297  -5.153   9.487 1.000 89.990 ? 6   GLN A OE1 1 
ATOM 45   N N   ? ASP A 1   7 ?  11.539  -7.831  10.768 1.000 91.650 ? 7   ASP A N   1 
ATOM 46   C CA  ? ASP A 1   7 ?  10.389  -7.436  11.575 1.000 91.650 ? 7   ASP A CA  1 
ATOM 47   C C   ? ASP A 1   7 ?  10.330  -5.919  11.742 1.000 91.650 ? 7   ASP A C   1 
ATOM 48   C CB  ? ASP A 1   7 ?  10.437  -8.115  12.946 1.000 91.650 ? 7   ASP A CB  1 
ATOM 49   O O   ? ASP A 1   7 ?  11.351  -5.278  12.000 1.000 91.650 ? 7   ASP A O   1 
ATOM 50   C CG  ? ASP A 1   7 ?  10.151  -9.605  12.880 1.000 91.650 ? 7   ASP A CG  1 
ATOM 51   O OD1 ? ASP A 1   7 ?   9.838 -10.118  11.785 1.000 91.650 ? 7   ASP A OD1 1 
ATOM 52   O OD2 ? ASP A 1   7 ?  10.238 -10.271  13.934 1.000 91.650 ? 7   ASP A OD2 1 
ATOM 53   N N   ? SER A 1   8 ?   9.054  -5.379  11.537 1.000 89.900 ? 8   SER A N   1 
ATOM 54   C CA  ? SER A 1   8 ?   8.836  -3.961  11.802 1.000 89.900 ? 8   SER A CA  1 
ATOM 55   C C   ? SER A 1   8 ?   8.722  -3.690  13.299 1.000 89.900 ? 8   SER A C   1 
ATOM 56   C CB  ? SER A 1   8 ?   7.576  -3.469  11.089 1.000 89.900 ? 8   SER A CB  1 
ATOM 57   O O   ? SER A 1   8 ?   8.326  -4.570  14.066 1.000 89.900 ? 8   SER A O   1 
ATOM 58   O OG  ? SER A 1   8 ?   7.476  -2.057  11.162 1.000 89.900 ? 8   SER A OG  1 
ATOM 59   N N   ? LYS A 1   9 ?   9.152  -2.561  13.665 1.000 84.790 ? 9   LYS A N   1 
ATOM 60   C CA  ? LYS A 1   9 ?   9.002  -2.157  15.060 1.000 84.790 ? 9   LYS A CA  1 
ATOM 61   C C   ? LYS A 1   9 ?   7.629  -1.540  15.309 1.000 84.790 ? 9   LYS A C   1 
ATOM 62   C CB  ? LYS A 1   9 ?  10.101  -1.169  15.454 1.000 84.790 ? 9   LYS A CB  1 
ATOM 63   O O   ? LYS A 1   9 ?   7.022  -0.975  14.396 1.000 84.790 ? 9   LYS A O   1 
ATOM 64   C CG  ? LYS A 1   9 ?  11.507  -1.748  15.390 1.000 84.790 ? 9   LYS A CG  1 
ATOM 65   C CD  ? LYS A 1   9 ?  12.554  -0.717  15.791 1.000 84.790 ? 9   LYS A CD  1 
ATOM 66   C CE  ? LYS A 1   9 ?  13.964  -1.281  15.684 1.000 84.790 ? 9   LYS A CE  1 
ATOM 67   N NZ  ? LYS A 1   9 ?  14.998  -0.259  16.027 1.000 84.790 ? 9   LYS A NZ  1 
ATOM 68   N N   ? ALA A 1  10 ?   7.151  -1.717  16.506 1.000 75.490 ? 10  ALA A N   1 
ATOM 69   C CA  ? ALA A 1  10 ?   5.832  -1.194  16.853 1.000 75.490 ? 10  ALA A CA  1 
ATOM 70   C C   ? ALA A 1  10 ?   5.748   0.306  16.585 1.000 75.490 ? 10  ALA A C   1 
ATOM 71   C CB  ? ALA A 1  10 ?   5.511  -1.488  18.316 1.000 75.490 ? 10  ALA A CB  1 
ATOM 72   O O   ? ALA A 1  10 ?   6.721   1.035  16.791 1.000 75.490 ? 10  ALA A O   1 
ATOM 73   N N   ? GLU A 1  11 ?   4.597   0.824  15.914 1.000 81.620 ? 11  GLU A N   1 
ATOM 74   C CA  ? GLU A 1  11 ?   4.266   2.242  15.812 1.000 81.620 ? 11  GLU A CA  1 
ATOM 75   C C   ? GLU A 1  11 ?   5.113   2.931  14.746 1.000 81.620 ? 11  GLU A C   1 
ATOM 76   C CB  ? GLU A 1  11 ?   4.455   2.937  17.164 1.000 81.620 ? 11  GLU A CB  1 
ATOM 77   O O   ? GLU A 1  11 ?   5.071   4.155  14.608 1.000 81.620 ? 11  GLU A O   1 
ATOM 78   C CG  ? GLU A 1  11 ?   3.541   2.407  18.260 1.000 81.620 ? 11  GLU A CG  1 
ATOM 79   C CD  ? GLU A 1  11 ?   3.879   2.954  19.638 1.000 81.620 ? 11  GLU A CD  1 
ATOM 80   O OE1 ? GLU A 1  11 ?   3.266   2.508  20.634 1.000 81.620 ? 11  GLU A OE1 1 
ATOM 81   O OE2 ? GLU A 1  11 ?   4.762   3.837  19.721 1.000 81.620 ? 11  GLU A OE2 1 
ATOM 82   N N   ? VAL A 1  12 ?   5.934   2.220  14.067 1.000 88.110 ? 12  VAL A N   1 
ATOM 83   C CA  ? VAL A 1  12 ?   6.833   2.797  13.073 1.000 88.110 ? 12  VAL A CA  1 
ATOM 84   C C   ? VAL A 1  12 ?   6.127   2.874  11.721 1.000 88.110 ? 12  VAL A C   1 
ATOM 85   C CB  ? VAL A 1  12 ?   8.138   1.980  12.947 1.000 88.110 ? 12  VAL A CB  1 
ATOM 86   O O   ? VAL A 1  12 ?   6.496   3.683  10.866 1.000 88.110 ? 12  VAL A O   1 
ATOM 87   C CG1 ? VAL A 1  12 ?   9.050   2.581  11.879 1.000 88.110 ? 12  VAL A CG1 1 
ATOM 88   C CG2 ? VAL A 1  12 ?   8.858   1.913  14.293 1.000 88.110 ? 12  VAL A CG2 1 
ATOM 89   N N   ? ARG A 1  13 ?   5.017   2.141  11.649 1.000 94.190 ? 13  ARG A N   1 
ATOM 90   C CA  ? ARG A 1  13 ?   4.221   2.148  10.426 1.000 94.190 ? 13  ARG A CA  1 
ATOM 91   C C   ? ARG A 1  13 ?   2.737   2.302  10.740 1.000 94.190 ? 13  ARG A C   1 
ATOM 92   C CB  ? ARG A 1  13 ?   4.456   0.866   9.624 1.000 94.190 ? 13  ARG A CB  1 
ATOM 93   O O   ? ARG A 1  13 ?   1.938   1.411  10.442 1.000 94.190 ? 13  ARG A O   1 
ATOM 94   C CG  ? ARG A 1  13 ?   5.922   0.579   9.337 1.000 94.190 ? 13  ARG A CG  1 
ATOM 95   C CD  ? ARG A 1  13 ?   6.537   1.638   8.433 1.000 94.190 ? 13  ARG A CD  1 
ATOM 96   N NE  ? ARG A 1  13 ?   7.930   1.334   8.118 1.000 94.190 ? 13  ARG A NE  1 
ATOM 97   N NH1 ? ARG A 1  13 ?   8.795   2.349  10.004 1.000 94.190 ? 13  ARG A NH1 1 
ATOM 98   N NH2 ? ARG A 1  13 ?  10.196   1.350   8.490 1.000 94.190 ? 13  ARG A NH2 1 
ATOM 99   C CZ  ? ARG A 1  13 ?   8.971   1.678   8.871 1.000 94.190 ? 13  ARG A CZ  1 
ATOM 100  N N   ? PRO A 1  14 ?   2.355   3.409  11.261 1.000 95.430 ? 14  PRO A N   1 
ATOM 101  C CA  ? PRO A 1  14 ?   0.999   3.609  11.779 1.000 95.430 ? 14  PRO A CA  1 
ATOM 102  C C   ? PRO A 1  14 ?  -0.047   3.707  10.671 1.000 95.430 ? 14  PRO A C   1 
ATOM 103  C CB  ? PRO A 1  14 ?   1.106   4.929  12.547 1.000 95.430 ? 14  PRO A CB  1 
ATOM 104  O O   ? PRO A 1  14 ?  -1.249   3.707  10.951 1.000 95.430 ? 14  PRO A O   1 
ATOM 105  C CG  ? PRO A 1  14 ?   2.195   5.685  11.857 1.000 95.430 ? 14  PRO A CG  1 
ATOM 106  C CD  ? PRO A 1  14 ?   3.238   4.707  11.398 1.000 95.430 ? 14  PRO A CD  1 
ATOM 107  N N   ? TYR A 1  15 ?   0.418   3.631   9.395 1.000 96.990 ? 15  TYR A N   1 
ATOM 108  C CA  ? TYR A 1  15 ?  -0.450   3.767   8.231 1.000 96.990 ? 15  TYR A CA  1 
ATOM 109  C C   ? TYR A 1  15 ?  -0.784   2.404   7.637 1.000 96.990 ? 15  TYR A C   1 
ATOM 110  C CB  ? TYR A 1  15 ?   0.210   4.652   7.169 1.000 96.990 ? 15  TYR A CB  1 
ATOM 111  O O   ? TYR A 1  15 ?  -1.626   2.299   6.742 1.000 96.990 ? 15  TYR A O   1 
ATOM 112  C CG  ? TYR A 1  15 ?   1.654   4.304   6.901 1.000 96.990 ? 15  TYR A CG  1 
ATOM 113  C CD1 ? TYR A 1  15 ?   2.686   5.060   7.452 1.000 96.990 ? 15  TYR A CD1 1 
ATOM 114  C CD2 ? TYR A 1  15 ?   1.989   3.220   6.096 1.000 96.990 ? 15  TYR A CD2 1 
ATOM 115  C CE1 ? TYR A 1  15 ?   4.019   4.744   7.207 1.000 96.990 ? 15  TYR A CE1 1 
ATOM 116  C CE2 ? TYR A 1  15 ?   3.318   2.896   5.844 1.000 96.990 ? 15  TYR A CE2 1 
ATOM 117  O OH  ? TYR A 1  15 ?   5.641   3.345   6.157 1.000 96.990 ? 15  TYR A OH  1 
ATOM 118  C CZ  ? TYR A 1  15 ?   4.324   3.662   6.403 1.000 96.990 ? 15  TYR A CZ  1 
ATOM 119  N N   ? MET A 1  16 ?  -0.061   1.384   8.065 1.000 97.110 ? 16  MET A N   1 
ATOM 120  C CA  ? MET A 1  16 ?  -0.202   0.058   7.471 1.000 97.110 ? 16  MET A CA  1 
ATOM 121  C C   ? MET A 1  16 ?  -1.577  -0.529   7.771 1.000 97.110 ? 16  MET A C   1 
ATOM 122  C CB  ? MET A 1  16 ?   0.891  -0.882   7.983 1.000 97.110 ? 16  MET A CB  1 
ATOM 123  O O   ? MET A 1  16 ?  -2.036  -0.494   8.915 1.000 97.110 ? 16  MET A O   1 
ATOM 124  C CG  ? MET A 1  16 ?   2.211  -0.749   7.241 1.000 97.110 ? 16  MET A CG  1 
ATOM 125  S SD  ? MET A 1  16 ?   2.015  -0.916   5.424 1.000 97.110 ? 16  MET A SD  1 
ATOM 126  C CE  ? MET A 1  16 ?   2.139  -2.718   5.253 1.000 97.110 ? 16  MET A CE  1 
ATOM 127  N N   ? ALA A 1  17 ?  -2.180  -1.102   6.719 1.000 97.450 ? 17  ALA A N   1 
ATOM 128  C CA  ? ALA A 1  17 ?  -3.480  -1.757   6.839 1.000 97.450 ? 17  ALA A CA  1 
ATOM 129  C C   ? ALA A 1  17 ?  -3.418  -3.196   6.336 1.000 97.450 ? 17  ALA A C   1 
ATOM 130  C CB  ? ALA A 1  17 ?  -4.543  -0.973   6.073 1.000 97.450 ? 17  ALA A CB  1 
ATOM 131  O O   ? ALA A 1  17 ?  -2.807  -3.472   5.301 1.000 97.450 ? 17  ALA A O   1 
ATOM 132  N N   ? SER A 1  18 ?  -4.020  -4.066   7.147 1.000 97.280 ? 18  SER A N   1 
ATOM 133  C CA  ? SER A 1  18 ?  -4.278  -5.427   6.688 1.000 97.280 ? 18  SER A CA  1 
ATOM 134  C C   ? SER A 1  18 ?  -5.714  -5.582   6.196 1.000 97.280 ? 18  SER A C   1 
ATOM 135  C CB  ? SER A 1  18 ?  -4.004  -6.432   7.807 1.000 97.280 ? 18  SER A CB  1 
ATOM 136  O O   ? SER A 1  18 ?  -6.660  -5.441   6.973 1.000 97.280 ? 18  SER A O   1 
ATOM 137  O OG  ? SER A 1  18 ?  -4.270  -7.755   7.373 1.000 97.280 ? 18  SER A OG  1 
ATOM 138  N N   ? ILE A 1  19 ?  -5.849  -5.822   4.893 1.000 97.020 ? 19  ILE A N   1 
ATOM 139  C CA  ? ILE A 1  19 ?  -7.164  -6.088   4.321 1.000 97.020 ? 19  ILE A CA  1 
ATOM 140  C C   ? ILE A 1  19 ?  -7.488  -7.576   4.440 1.000 97.020 ? 19  ILE A C   1 
ATOM 141  C CB  ? ILE A 1  19 ?  -7.239  -5.640   2.844 1.000 97.020 ? 19  ILE A CB  1 
ATOM 142  O O   ? ILE A 1  19 ?  -6.773  -8.419   3.893 1.000 97.020 ? 19  ILE A O   1 
ATOM 143  C CG1 ? ILE A 1  19 ?  -6.930  -4.144   2.724 1.000 97.020 ? 19  ILE A CG1 1 
ATOM 144  C CG2 ? ILE A 1  19 ?  -8.613  -5.965   2.250 1.000 97.020 ? 19  ILE A CG2 1 
ATOM 145  C CD1 ? ILE A 1  19 ?  -6.734  -3.665   1.291 1.000 97.020 ? 19  ILE A CD1 1 
ATOM 146  N N   ? GLN A 1  20 ?  -8.584  -7.825   5.210 1.000 96.250 ? 20  GLN A N   1 
ATOM 147  C CA  ? GLN A 1  20 ?  -8.826  -9.207   5.613 1.000 96.250 ? 20  GLN A CA  1 
ATOM 148  C C   ? GLN A 1  20 ? -10.135  -9.729   5.028 1.000 96.250 ? 20  GLN A C   1 
ATOM 149  C CB  ? GLN A 1  20 ?  -8.848  -9.326   7.138 1.000 96.250 ? 20  GLN A CB  1 
ATOM 150  O O   ? GLN A 1  20 ? -11.087  -8.968   4.847 1.000 96.250 ? 20  GLN A O   1 
ATOM 151  C CG  ? GLN A 1  20 ?  -7.512  -9.011   7.798 1.000 96.250 ? 20  GLN A CG  1 
ATOM 152  C CD  ? GLN A 1  20 ?  -7.537  -9.222   9.300 1.000 96.250 ? 20  GLN A CD  1 
ATOM 153  N NE2 ? GLN A 1  20 ?  -6.372  -9.493   9.880 1.000 96.250 ? 20  GLN A NE2 1 
ATOM 154  O OE1 ? GLN A 1  20 ?  -8.593  -9.141   9.935 1.000 96.250 ? 20  GLN A OE1 1 
ATOM 155  N N   ? GLN A 1  21 ? -10.055 -10.978   4.688 1.000 93.950 ? 21  GLN A N   1 
ATOM 156  C CA  ? GLN A 1  21 ? -11.251 -11.759   4.392 1.000 93.950 ? 21  GLN A CA  1 
ATOM 157  C C   ? GLN A 1  21 ? -11.441 -12.882   5.408 1.000 93.950 ? 21  GLN A C   1 
ATOM 158  C CB  ? GLN A 1  21 ? -11.179 -12.338   2.978 1.000 93.950 ? 21  GLN A CB  1 
ATOM 159  O O   ? GLN A 1  21 ? -10.587 -13.762   5.535 1.000 93.950 ? 21  GLN A O   1 
ATOM 160  C CG  ? GLN A 1  21 ? -12.468 -13.008   2.520 1.000 93.950 ? 21  GLN A CG  1 
ATOM 161  C CD  ? GLN A 1  21 ? -12.384 -13.532   1.099 1.000 93.950 ? 21  GLN A CD  1 
ATOM 162  N NE2 ? GLN A 1  21 ? -13.373 -13.187   0.281 1.000 93.950 ? 21  GLN A NE2 1 
ATOM 163  O OE1 ? GLN A 1  21 ? -11.439 -14.241   0.739 1.000 93.950 ? 21  GLN A OE1 1 
ATOM 164  N N   ? ASN A 1  22 ? -12.610 -12.790   6.225 1.000 91.570 ? 22  ASN A N   1 
ATOM 165  C CA  ? ASN A 1  22 ? -12.901 -13.765   7.271 1.000 91.570 ? 22  ASN A CA  1 
ATOM 166  C C   ? ASN A 1  22 ? -11.762 -13.860   8.282 1.000 91.570 ? 22  ASN A C   1 
ATOM 167  C CB  ? ASN A 1  22 ? -13.186 -15.139   6.661 1.000 91.570 ? 22  ASN A CB  1 
ATOM 168  O O   ? ASN A 1  22 ? -11.373 -14.958   8.684 1.000 91.570 ? 22  ASN A O   1 
ATOM 169  C CG  ? ASN A 1  22 ? -14.387 -15.129   5.736 1.000 91.570 ? 22  ASN A CG  1 
ATOM 170  N ND2 ? ASN A 1  22 ? -14.295 -15.870   4.637 1.000 91.570 ? 22  ASN A ND2 1 
ATOM 171  O OD1 ? ASN A 1  22 ? -15.388 -14.461   6.005 1.000 91.570 ? 22  ASN A OD1 1 
ATOM 172  N N   ? GLY A 1  23 ? -11.094 -12.679   8.569 1.000 91.340 ? 23  GLY A N   1 
ATOM 173  C CA  ? GLY A 1  23 ? -10.094 -12.625   9.624 1.000 91.340 ? 23  GLY A CA  1 
ATOM 174  C C   ? GLY A 1  23 ?  -8.714 -13.048   9.159 1.000 91.340 ? 23  GLY A C   1 
ATOM 175  O O   ? GLY A 1  23 ?  -7.775 -13.105   9.956 1.000 91.340 ? 23  GLY A O   1 
ATOM 176  N N   ? ILE A 1  24 ?  -8.680 -13.317   7.797 1.000 92.670 ? 24  ILE A N   1 
ATOM 177  C CA  ? ILE A 1  24 ?  -7.416 -13.750   7.211 1.000 92.670 ? 24  ILE A CA  1 
ATOM 178  C C   ? ILE A 1  24 ?  -6.866 -12.654   6.302 1.000 92.670 ? 24  ILE A C   1 
ATOM 179  C CB  ? ILE A 1  24 ?  -7.581 -15.069   6.422 1.000 92.670 ? 24  ILE A CB  1 
ATOM 180  O O   ? ILE A 1  24 ?  -7.586 -12.122   5.455 1.000 92.670 ? 24  ILE A O   1 
ATOM 181  C CG1 ? ILE A 1  24 ?  -8.080 -16.185   7.346 1.000 92.670 ? 24  ILE A CG1 1 
ATOM 182  C CG2 ? ILE A 1  24 ?  -6.263 -15.463   5.749 1.000 92.670 ? 24  ILE A CG2 1 
ATOM 183  C CD1 ? ILE A 1  24 ?  -8.474 -17.463   6.617 1.000 92.670 ? 24  ILE A CD1 1 
ATOM 184  N N   ? HIS A 1  25 ?  -5.578 -12.372   6.463 1.000 94.100 ? 25  HIS A N   1 
ATOM 185  C CA  ? HIS A 1  25 ?  -4.913 -11.360   5.651 1.000 94.100 ? 25  HIS A CA  1 
ATOM 186  C C   ? HIS A 1  25 ?  -4.890 -11.761   4.180 1.000 94.100 ? 25  HIS A C   1 
ATOM 187  C CB  ? HIS A 1  25 ?  -3.488 -11.122   6.153 1.000 94.100 ? 25  HIS A CB  1 
ATOM 188  O O   ? HIS A 1  25 ?  -4.417 -12.847   3.836 1.000 94.100 ? 25  HIS A O   1 
ATOM 189  C CG  ? HIS A 1  25 ?  -2.720 -10.134   5.334 1.000 94.100 ? 25  HIS A CG  1 
ATOM 190  C CD2 ? HIS A 1  25 ?  -1.831 -10.312   4.328 1.000 94.100 ? 25  HIS A CD2 1 
ATOM 191  N ND1 ? HIS A 1  25 ?  -2.827  -8.772   5.517 1.000 94.100 ? 25  HIS A ND1 1 
ATOM 192  C CE1 ? HIS A 1  25 ?  -2.036  -8.154   4.657 1.000 94.100 ? 25  HIS A CE1 1 
ATOM 193  N NE2 ? HIS A 1  25 ?  -1.420  -9.066   3.924 1.000 94.100 ? 25  HIS A NE2 1 
ATOM 194  N N   ? GLN A 1  26 ?  -5.327 -10.753   3.258 1.000 92.880 ? 26  GLN A N   1 
ATOM 195  C CA  ? GLN A 1  26 ?  -5.367 -11.002   1.821 1.000 92.880 ? 26  GLN A CA  1 
ATOM 196  C C   ? GLN A 1  26 ?  -4.470 -10.024   1.067 1.000 92.880 ? 26  GLN A C   1 
ATOM 197  C CB  ? GLN A 1  26 ?  -6.802 -10.908   1.298 1.000 92.880 ? 26  GLN A CB  1 
ATOM 198  O O   ? GLN A 1  26 ?  -3.780 -10.408   0.121 1.000 92.880 ? 26  GLN A O   1 
ATOM 199  C CG  ? GLN A 1  26 ?  -7.727 -11.987   1.845 1.000 92.880 ? 26  GLN A CG  1 
ATOM 200  C CD  ? GLN A 1  26 ?  -7.291 -13.387   1.457 1.000 92.880 ? 26  GLN A CD  1 
ATOM 201  N NE2 ? GLN A 1  26 ?  -7.343 -14.310   2.411 1.000 92.880 ? 26  GLN A NE2 1 
ATOM 202  O OE1 ? GLN A 1  26 ?  -6.911 -13.637   0.308 1.000 92.880 ? 26  GLN A OE1 1 
ATOM 203  N N   ? CYS A 1  27 ?  -4.551  -8.831   1.505 1.000 95.250 ? 27  CYS A N   1 
ATOM 204  C CA  ? CYS A 1  27 ?  -3.809  -7.741   0.880 1.000 95.250 ? 27  CYS A CA  1 
ATOM 205  C C   ? CYS A 1  27 ?  -3.402  -6.696   1.911 1.000 95.250 ? 27  CYS A C   1 
ATOM 206  C CB  ? CYS A 1  27 ?  -4.645  -7.087  -0.220 1.000 95.250 ? 27  CYS A CB  1 
ATOM 207  O O   ? CYS A 1  27 ?  -3.924  -6.682   3.027 1.000 95.250 ? 27  CYS A O   1 
ATOM 208  S SG  ? CYS A 1  27 ?  -4.730  -8.055  -1.743 1.000 95.250 ? 27  CYS A SG  1 
ATOM 209  N N   ? GLY A 1  28 ?  -2.453  -5.918   1.461 1.000 95.920 ? 28  GLY A N   1 
ATOM 210  C CA  ? GLY A 1  28 ?  -2.114  -4.753   2.263 1.000 95.920 ? 28  GLY A CA  1 
ATOM 211  C C   ? GLY A 1  28 ?  -2.885  -3.509   1.865 1.000 95.920 ? 28  GLY A C   1 
ATOM 212  O O   ? GLY A 1  28 ?  -3.652  -3.530   0.901 1.000 95.920 ? 28  GLY A O   1 
ATOM 213  N N   ? GLY A 1  29 ?  -2.720  -2.442   2.545 1.000 97.160 ? 29  GLY A N   1 
ATOM 214  C CA  ? GLY A 1  29 ?  -3.280  -1.122   2.301 1.000 97.160 ? 29  GLY A CA  1 
ATOM 215  C C   ? GLY A 1  29 ?  -2.599  -0.027   3.100 1.000 97.160 ? 29  GLY A C   1 
ATOM 216  O O   ? GLY A 1  29 ?  -1.735  -0.306   3.935 1.000 97.160 ? 29  GLY A O   1 
ATOM 217  N N   ? VAL A 1  30 ?  -3.005   1.193   2.734 1.000 97.760 ? 30  VAL A N   1 
ATOM 218  C CA  ? VAL A 1  30 ?  -2.428   2.355   3.402 1.000 97.760 ? 30  VAL A CA  1 
ATOM 219  C C   ? VAL A 1  30 ?  -3.541   3.305   3.839 1.000 97.760 ? 30  VAL A C   1 
ATOM 220  C CB  ? VAL A 1  30 ?  -1.424   3.094   2.489 1.000 97.760 ? 30  VAL A CB  1 
ATOM 221  O O   ? VAL A 1  30 ?  -4.432   3.632   3.051 1.000 97.760 ? 30  VAL A O   1 
ATOM 222  C CG1 ? VAL A 1  30 ?  -2.109   3.574   1.210 1.000 97.760 ? 30  VAL A CG1 1 
ATOM 223  C CG2 ? VAL A 1  30 ?  -0.792   4.269   3.233 1.000 97.760 ? 30  VAL A CG2 1 
ATOM 224  N N   ? LEU A 1  31 ?  -3.542   3.590   5.175 1.000 98.180 ? 31  LEU A N   1 
ATOM 225  C CA  ? LEU A 1  31 ?  -4.454   4.613   5.676 1.000 98.180 ? 31  LEU A CA  1 
ATOM 226  C C   ? LEU A 1  31 ?  -4.053   5.994   5.169 1.000 98.180 ? 31  LEU A C   1 
ATOM 227  C CB  ? LEU A 1  31 ?  -4.478   4.606   7.207 1.000 98.180 ? 31  LEU A CB  1 
ATOM 228  O O   ? LEU A 1  31 ?  -2.977   6.494   5.501 1.000 98.180 ? 31  LEU A O   1 
ATOM 229  C CG  ? LEU A 1  31 ?  -5.508   5.520   7.873 1.000 98.180 ? 31  LEU A CG  1 
ATOM 230  C CD1 ? LEU A 1  31 ?  -6.921   5.024   7.584 1.000 98.180 ? 31  LEU A CD1 1 
ATOM 231  C CD2 ? LEU A 1  31 ?  -5.261   5.599   9.376 1.000 98.180 ? 31  LEU A CD2 1 
ATOM 232  N N   ? ILE A 1  32 ?  -5.012   6.672   4.378 1.000 97.710 ? 32  ILE A N   1 
ATOM 233  C CA  ? ILE A 1  32 ?  -4.649   7.940   3.755 1.000 97.710 ? 32  ILE A CA  1 
ATOM 234  C C   ? ILE A 1  32 ?  -5.530   9.058   4.310 1.000 97.710 ? 32  ILE A C   1 
ATOM 235  C CB  ? ILE A 1  32 ?  -4.776   7.871   2.217 1.000 97.710 ? 32  ILE A CB  1 
ATOM 236  O O   ? ILE A 1  32 ?  -5.266  10.239   4.076 1.000 97.710 ? 32  ILE A O   1 
ATOM 237  C CG1 ? ILE A 1  32 ?  -6.182   7.411   1.817 1.000 97.710 ? 32  ILE A CG1 1 
ATOM 238  C CG2 ? ILE A 1  32 ?  -3.708   6.945   1.628 1.000 97.710 ? 32  ILE A CG2 1 
ATOM 239  C CD1 ? ILE A 1  32 ?  -6.511   7.630   0.347 1.000 97.710 ? 32  ILE A CD1 1 
ATOM 240  N N   ? ALA A 1  33 ?  -6.583   8.661   5.131 1.000 97.260 ? 33  ALA A N   1 
ATOM 241  C CA  ? ALA A 1  33 ?  -7.489   9.480   5.931 1.000 97.260 ? 33  ALA A CA  1 
ATOM 242  C C   ? ALA A 1  33 ?  -8.208   8.637   6.980 1.000 97.260 ? 33  ALA A C   1 
ATOM 243  C CB  ? ALA A 1  33 ?  -8.502  10.186   5.033 1.000 97.260 ? 33  ALA A CB  1 
ATOM 244  O O   ? ALA A 1  33 ?  -8.175   7.405   6.925 1.000 97.260 ? 33  ALA A O   1 
ATOM 245  N N   ? ASP A 1  34 ?  -8.811   9.284   7.991 1.000 96.690 ? 34  ASP A N   1 
ATOM 246  C CA  ? ASP A 1  34 ?  -9.332   8.571   9.152 1.000 96.690 ? 34  ASP A CA  1 
ATOM 247  C C   ? ASP A 1  34 ? -10.511   7.680   8.767 1.000 96.690 ? 34  ASP A C   1 
ATOM 248  C CB  ? ASP A 1  34 ?  -9.754   9.557  10.244 1.000 96.690 ? 34  ASP A CB  1 
ATOM 249  O O   ? ASP A 1  34 ? -10.952   6.846   9.561 1.000 96.690 ? 34  ASP A O   1 
ATOM 250  C CG  ? ASP A 1  34 ? -10.765  10.581   9.759 1.000 96.690 ? 34  ASP A CG  1 
ATOM 251  O OD1 ? ASP A 1  34 ? -11.270  10.450   8.623 1.000 96.690 ? 34  ASP A OD1 1 
ATOM 252  O OD2 ? ASP A 1  34 ? -11.058  11.530  10.518 1.000 96.690 ? 34  ASP A OD2 1 
ATOM 253  N N   ? LYS A 1  35 ? -10.888   7.725   7.435 1.000 97.700 ? 35  LYS A N   1 
ATOM 254  C CA  ? LYS A 1  35 ? -11.966   6.865   6.956 1.000 97.700 ? 35  LYS A CA  1 
ATOM 255  C C   ? LYS A 1  35 ? -11.612   6.235   5.612 1.000 97.700 ? 35  LYS A C   1 
ATOM 256  C CB  ? LYS A 1  35 ? -13.271   7.654   6.837 1.000 97.700 ? 35  LYS A CB  1 
ATOM 257  O O   ? LYS A 1  35 ? -12.488   5.730   4.907 1.000 97.700 ? 35  LYS A O   1 
ATOM 258  C CG  ? LYS A 1  35 ? -13.958   7.919   8.169 1.000 97.700 ? 35  LYS A CG  1 
ATOM 259  C CD  ? LYS A 1  35 ? -15.349   8.508   7.973 1.000 97.700 ? 35  LYS A CD  1 
ATOM 260  C CE  ? LYS A 1  35 ? -16.363   7.874   8.915 1.000 97.700 ? 35  LYS A CE  1 
ATOM 261  N NZ  ? LYS A 1  35 ? -17.731   8.440   8.717 1.000 97.700 ? 35  LYS A NZ  1 
ATOM 262  N N   ? TRP A 1  36 ? -10.341   6.422   5.228 1.000 98.340 ? 36  TRP A N   1 
ATOM 263  C CA  ? TRP A 1  36 ? -10.027   5.992   3.870 1.000 98.340 ? 36  TRP A CA  1 
ATOM 264  C C   ? TRP A 1  36 ?  -8.720   5.207   3.836 1.000 98.340 ? 36  TRP A C   1 
ATOM 265  C CB  ? TRP A 1  36 ?  -9.937   7.198   2.931 1.000 98.340 ? 36  TRP A CB  1 
ATOM 266  O O   ? TRP A 1  36 ?  -7.705   5.655   4.375 1.000 98.340 ? 36  TRP A O   1 
ATOM 267  C CG  ? TRP A 1  36 ? -11.245   7.900   2.715 1.000 98.340 ? 36  TRP A CG  1 
ATOM 268  C CD1 ? TRP A 1  36 ? -11.700   9.012   3.366 1.000 98.340 ? 36  TRP A CD1 1 
ATOM 269  C CD2 ? TRP A 1  36 ? -12.267   7.532   1.784 1.000 98.340 ? 36  TRP A CD2 1 
ATOM 270  C CE2 ? TRP A 1  36 ? -13.317   8.468   1.925 1.000 98.340 ? 36  TRP A CE2 1 
ATOM 271  C CE3 ? TRP A 1  36 ? -12.398   6.503   0.843 1.000 98.340 ? 36  TRP A CE3 1 
ATOM 272  N NE1 ? TRP A 1  36 ? -12.946   9.359   2.896 1.000 98.340 ? 36  TRP A NE1 1 
ATOM 273  C CH2 ? TRP A 1  36 ? -14.585   7.385   0.246 1.000 98.340 ? 36  TRP A CH2 1 
ATOM 274  C CZ2 ? TRP A 1  36 ? -14.483   8.403   1.159 1.000 98.340 ? 36  TRP A CZ2 1 
ATOM 275  C CZ3 ? TRP A 1  36 ? -13.560   6.440   0.081 1.000 98.340 ? 36  TRP A CZ3 1 
ATOM 276  N N   ? VAL A 1  37 ?  -8.803   4.021   3.201 1.000 98.500 ? 37  VAL A N   1 
ATOM 277  C CA  ? VAL A 1  37 ?  -7.648   3.164   2.953 1.000 98.500 ? 37  VAL A CA  1 
ATOM 278  C C   ? VAL A 1  37 ?  -7.433   3.008   1.449 1.000 98.500 ? 37  VAL A C   1 
ATOM 279  C CB  ? VAL A 1  37 ?  -7.818   1.777   3.614 1.000 98.500 ? 37  VAL A CB  1 
ATOM 280  O O   ? VAL A 1  37 ?  -8.386   2.776   0.701 1.000 98.500 ? 37  VAL A O   1 
ATOM 281  C CG1 ? VAL A 1  37 ?  -6.706   0.829   3.171 1.000 98.500 ? 37  VAL A CG1 1 
ATOM 282  C CG2 ? VAL A 1  37 ?  -7.837   1.911   5.135 1.000 98.500 ? 37  VAL A CG2 1 
ATOM 283  N N   ? LEU A 1  38 ?  -6.207   3.269   1.039 1.000 98.250 ? 38  LEU A N   1 
ATOM 284  C CA  ? LEU A 1  38 ?  -5.796   3.038  -0.341 1.000 98.250 ? 38  LEU A CA  1 
ATOM 285  C C   ? LEU A 1  38 ?  -5.180   1.652  -0.500 1.000 98.250 ? 38  LEU A C   1 
ATOM 286  C CB  ? LEU A 1  38 ?  -4.796   4.108  -0.789 1.000 98.250 ? 38  LEU A CB  1 
ATOM 287  O O   ? LEU A 1  38 ?  -4.316   1.258   0.286 1.000 98.250 ? 38  LEU A O   1 
ATOM 288  C CG  ? LEU A 1  38 ?  -4.361   4.058  -2.255 1.000 98.250 ? 38  LEU A CG  1 
ATOM 289  C CD1 ? LEU A 1  38 ?  -5.560   4.281  -3.171 1.000 98.250 ? 38  LEU A CD1 1 
ATOM 290  C CD2 ? LEU A 1  38 ?  -3.275   5.093  -2.525 1.000 98.250 ? 38  LEU A CD2 1 
ATOM 291  N N   ? SER A 1  39 ?  -5.614   0.859  -1.589 1.000 97.700 ? 39  SER A N   1 
ATOM 292  C CA  ? SER A 1  39 ?  -5.139  -0.493  -1.866 1.000 97.700 ? 39  SER A CA  1 
ATOM 293  C C   ? SER A 1  39 ?  -5.106  -0.771  -3.365 1.000 97.700 ? 39  SER A C   1 
ATOM 294  C CB  ? SER A 1  39 ?  -6.024  -1.526  -1.167 1.000 97.700 ? 39  SER A CB  1 
ATOM 295  O O   ? SER A 1  39 ?  -5.229   0.150  -4.175 1.000 97.700 ? 39  SER A O   1 
ATOM 296  O OG  ? SER A 1  39 ?  -5.429  -2.811  -1.214 1.000 97.700 ? 39  SER A OG  1 
ATOM 297  N N   ? ALA A 1  40 ?  -4.853  -1.942  -3.699 1.000 96.770 ? 40  ALA A N   1 
ATOM 298  C CA  ? ALA A 1  40 ?  -4.848  -2.343  -5.104 1.000 96.770 ? 40  ALA A CA  1 
ATOM 299  C C   ? ALA A 1  40 ?  -6.220  -2.852  -5.534 1.000 96.770 ? 40  ALA A C   1 
ATOM 300  C CB  ? ALA A 1  40 ?  -3.786  -3.414  -5.348 1.000 96.770 ? 40  ALA A CB  1 
ATOM 301  O O   ? ALA A 1  40 ?  -6.867  -3.605  -4.802 1.000 96.770 ? 40  ALA A O   1 
ATOM 302  N N   ? ALA A 1  41 ?  -6.661  -2.457  -6.729 1.000 96.460 ? 41  ALA A N   1 
ATOM 303  C CA  ? ALA A 1  41 ?  -7.984  -2.795  -7.245 1.000 96.460 ? 41  ALA A CA  1 
ATOM 304  C C   ? ALA A 1  41 ?  -8.153  -4.306  -7.377 1.000 96.460 ? 41  ALA A C   1 
ATOM 305  C CB  ? ALA A 1  41 ?  -8.219  -2.118  -8.593 1.000 96.460 ? 41  ALA A CB  1 
ATOM 306  O O   ? ALA A 1  41 ?  -9.263  -4.827  -7.246 1.000 96.460 ? 41  ALA A O   1 
ATOM 307  N N   ? HIS A 1  42 ?  -7.049  -5.016  -7.702 1.000 93.350 ? 42  HIS A N   1 
ATOM 308  C CA  ? HIS A 1  42 ?  -7.138  -6.461  -7.877 1.000 93.350 ? 42  HIS A CA  1 
ATOM 309  C C   ? HIS A 1  42 ?  -7.370  -7.164  -6.543 1.000 93.350 ? 42  HIS A C   1 
ATOM 310  C CB  ? HIS A 1  42 ?  -5.869  -6.999  -8.540 1.000 93.350 ? 42  HIS A CB  1 
ATOM 311  O O   ? HIS A 1  42 ?  -7.648  -8.365  -6.510 1.000 93.350 ? 42  HIS A O   1 
ATOM 312  C CG  ? HIS A 1  42 ?  -4.682  -7.027  -7.630 1.000 93.350 ? 42  HIS A CG  1 
ATOM 313  C CD2 ? HIS A 1  42 ?  -4.272  -7.953  -6.732 1.000 93.350 ? 42  HIS A CD2 1 
ATOM 314  N ND1 ? HIS A 1  42 ?  -3.757  -6.006  -7.582 1.000 93.350 ? 42  HIS A ND1 1 
ATOM 315  C CE1 ? HIS A 1  42 ?  -2.827  -6.305  -6.691 1.000 93.350 ? 42  HIS A CE1 1 
ATOM 316  N NE2 ? HIS A 1  42 ?  -3.116  -7.481  -6.160 1.000 93.350 ? 42  HIS A NE2 1 
ATOM 317  N N   ? CYS A 1  43 ?  -7.430  -6.386  -5.467 1.000 94.100 ? 43  CYS A N   1 
ATOM 318  C CA  ? CYS A 1  43 ?  -7.686  -6.919  -4.133 1.000 94.100 ? 43  CYS A CA  1 
ATOM 319  C C   ? CYS A 1  43 ?  -9.172  -6.871  -3.802 1.000 94.100 ? 43  CYS A C   1 
ATOM 320  C CB  ? CYS A 1  43 ?  -6.895  -6.139  -3.083 1.000 94.100 ? 43  CYS A CB  1 
ATOM 321  O O   ? CYS A 1  43 ?  -9.601  -7.396  -2.773 1.000 94.100 ? 43  CYS A O   1 
ATOM 322  S SG  ? CYS A 1  43 ?  -5.114  -6.432  -3.148 1.000 94.100 ? 43  CYS A SG  1 
ATOM 323  N N   ? ALA A 1  44 ?  -9.853  -6.206  -4.602 1.000 94.250 ? 44  ALA A N   1 
ATOM 324  C CA  ? ALA A 1  44 ? -11.275  -6.014  -4.327 1.000 94.250 ? 44  ALA A CA  1 
ATOM 325  C C   ? ALA A 1  44 ? -11.997  -7.353  -4.211 1.000 94.250 ? 44  ALA A C   1 
ATOM 326  C CB  ? ALA A 1  44 ? -11.917  -5.159  -5.417 1.000 94.250 ? 44  ALA A CB  1 
ATOM 327  O O   ? ALA A 1  44 ? -11.764  -8.262  -5.011 1.000 94.250 ? 44  ALA A O   1 
ATOM 328  N N   ? ASN A 1  45 ? -12.812  -7.483  -3.241 1.000 92.030 ? 45  ASN A N   1 
ATOM 329  C CA  ? ASN A 1  45 ? -13.589  -8.688  -2.971 1.000 92.030 ? 45  ASN A CA  1 
ATOM 330  C C   ? ASN A 1  45 ? -14.821  -8.382  -2.123 1.000 92.030 ? 45  ASN A C   1 
ATOM 331  C CB  ? ASN A 1  45 ? -12.720  -9.744  -2.284 1.000 92.030 ? 45  ASN A CB  1 
ATOM 332  O O   ? ASN A 1  45 ? -14.902  -7.324  -1.498 1.000 92.030 ? 45  ASN A O   1 
ATOM 333  C CG  ? ASN A 1  45 ? -13.162 -11.159  -2.600 1.000 92.030 ? 45  ASN A CG  1 
ATOM 334  N ND2 ? ASN A 1  45 ? -12.201 -12.067  -2.725 1.000 92.030 ? 45  ASN A ND2 1 
ATOM 335  O OD1 ? ASN A 1  45 ? -14.358 -11.434  -2.730 1.000 92.030 ? 45  ASN A OD1 1 
ATOM 336  N N   ? SER A 1  46 ? -15.781  -9.459  -2.036 1.000 84.390 ? 46  SER A N   1 
ATOM 337  C CA  ? SER A 1  46 ? -16.973  -9.312  -1.209 1.000 84.390 ? 46  SER A CA  1 
ATOM 338  C C   ? SER A 1  46 ? -16.664  -9.580   0.260 1.000 84.390 ? 46  SER A C   1 
ATOM 339  C CB  ? SER A 1  46 ? -18.078 -10.255  -1.687 1.000 84.390 ? 46  SER A CB  1 
ATOM 340  O O   ? SER A 1  46 ? -15.787 -10.386   0.578 1.000 84.390 ? 46  SER A O   1 
ATOM 341  O OG  ? SER A 1  46 ? -17.668 -11.607  -1.575 1.000 84.390 ? 46  SER A OG  1 
ATOM 342  N N   ? SER A 1  47 ? -16.931  -8.526   1.181 1.000 87.540 ? 47  SER A N   1 
ATOM 343  C CA  ? SER A 1  47 ? -16.860  -8.677   2.630 1.000 87.540 ? 47  SER A CA  1 
ATOM 344  C C   ? SER A 1  47 ? -15.429  -8.520   3.133 1.000 87.540 ? 47  SER A C   1 
ATOM 345  C CB  ? SER A 1  47 ? -17.412 -10.038   3.056 1.000 87.540 ? 47  SER A CB  1 
ATOM 346  O O   ? SER A 1  47 ? -14.820  -9.485   3.600 1.000 87.540 ? 47  SER A O   1 
ATOM 347  O OG  ? SER A 1  47 ? -18.779 -10.160   2.701 1.000 87.540 ? 47  SER A OG  1 
ATOM 348  N N   ? LEU A 1  48 ? -14.901  -7.403   3.051 1.000 94.810 ? 48  LEU A N   1 
ATOM 349  C CA  ? LEU A 1  48 ? -13.562  -7.072   3.527 1.000 94.810 ? 48  LEU A CA  1 
ATOM 350  C C   ? LEU A 1  48 ? -13.626  -6.343   4.865 1.000 94.810 ? 48  LEU A C   1 
ATOM 351  C CB  ? LEU A 1  48 ? -12.824  -6.211   2.498 1.000 94.810 ? 48  LEU A CB  1 
ATOM 352  O O   ? LEU A 1  48 ? -14.562  -5.582   5.118 1.000 94.810 ? 48  LEU A O   1 
ATOM 353  C CG  ? LEU A 1  48 ? -12.571  -6.854   1.133 1.000 94.810 ? 48  LEU A CG  1 
ATOM 354  C CD1 ? LEU A 1  48 ? -11.963  -5.837   0.173 1.000 94.810 ? 48  LEU A CD1 1 
ATOM 355  C CD2 ? LEU A 1  48 ? -11.664  -8.071   1.275 1.000 94.810 ? 48  LEU A CD2 1 
ATOM 356  N N   ? ASN A 1  49 ? -12.705  -6.650   5.715 1.000 96.910 ? 49  ASN A N   1 
ATOM 357  C CA  ? ASN A 1  49 ? -12.364  -5.863   6.895 1.000 96.910 ? 49  ASN A CA  1 
ATOM 358  C C   ? ASN A 1  49 ? -10.946  -5.306   6.807 1.000 96.910 ? 49  ASN A C   1 
ATOM 359  C CB  ? ASN A 1  49 ? -12.527  -6.702   8.165 1.000 96.910 ? 49  ASN A CB  1 
ATOM 360  O O   ? ASN A 1  49 ? -10.093  -5.873   6.123 1.000 96.910 ? 49  ASN A O   1 
ATOM 361  C CG  ? ASN A 1  49 ? -13.954  -7.167   8.378 1.000 96.910 ? 49  ASN A CG  1 
ATOM 362  N ND2 ? ASN A 1  49 ? -14.119  -8.444   8.701 1.000 96.910 ? 49  ASN A ND2 1 
ATOM 363  O OD1 ? ASN A 1  49 ? -14.900  -6.385   8.252 1.000 96.910 ? 49  ASN A OD1 1 
ATOM 364  N N   ? VAL A 1  50 ? -10.875  -4.155   7.500 1.000 97.940 ? 50  VAL A N   1 
ATOM 365  C CA  ? VAL A 1  50 ?  -9.544  -3.560   7.565 1.000 97.940 ? 50  VAL A CA  1 
ATOM 366  C C   ? VAL A 1  50 ?  -9.029  -3.601   9.002 1.000 97.940 ? 50  VAL A C   1 
ATOM 367  C CB  ? VAL A 1  50 ?  -9.546  -2.106   7.041 1.000 97.940 ? 50  VAL A CB  1 
ATOM 368  O O   ? VAL A 1  50 ?  -9.726  -3.184   9.930 1.000 97.940 ? 50  VAL A O   1 
ATOM 369  C CG1 ? VAL A 1  50 ?  -8.198  -1.437   7.300 1.000 97.940 ? 50  VAL A CG1 1 
ATOM 370  C CG2 ? VAL A 1  50 ?  -9.883  -2.077   5.551 1.000 97.940 ? 50  VAL A CG2 1 
ATOM 371  N N   ? MET A 1  51 ?  -7.873  -4.229   9.161 1.000 97.520 ? 51  MET A N   1 
ATOM 372  C CA  ? MET A 1  51 ?  -7.188  -4.213  10.450 1.000 97.520 ? 51  MET A CA  1 
ATOM 373  C C   ? MET A 1  51 ?  -6.080  -3.166  10.464 1.000 97.520 ? 51  MET A C   1 
ATOM 374  C CB  ? MET A 1  51 ?  -6.608  -5.593  10.768 1.000 97.520 ? 51  MET A CB  1 
ATOM 375  O O   ? MET A 1  51 ?  -5.194  -3.182   9.608 1.000 97.520 ? 51  MET A O   1 
ATOM 376  C CG  ? MET A 1  51 ?  -5.883  -5.660  12.102 1.000 97.520 ? 51  MET A CG  1 
ATOM 377  S SD  ? MET A 1  51 ?  -5.172  -7.319  12.432 1.000 97.520 ? 51  MET A SD  1 
ATOM 378  C CE  ? MET A 1  51 ?  -6.694  -8.285  12.641 1.000 97.520 ? 51  MET A CE  1 
ATOM 379  N N   ? LEU A 1  52 ?  -6.077  -2.222  11.500 1.000 97.120 ? 52  LEU A N   1 
ATOM 380  C CA  ? LEU A 1  52 ?  -5.088  -1.166  11.688 1.000 97.120 ? 52  LEU A CA  1 
ATOM 381  C C   ? LEU A 1  52 ?  -4.442  -1.265  13.066 1.000 97.120 ? 52  LEU A C   1 
ATOM 382  C CB  ? LEU A 1  52 ?  -5.734   0.211  11.513 1.000 97.120 ? 52  LEU A CB  1 
ATOM 383  O O   ? LEU A 1  52 ?  -4.999  -1.885  13.974 1.000 97.120 ? 52  LEU A O   1 
ATOM 384  C CG  ? LEU A 1  52 ?  -6.246   0.547  10.111 1.000 97.120 ? 52  LEU A CG  1 
ATOM 385  C CD1 ? LEU A 1  52 ?  -7.286   1.660  10.179 1.000 97.120 ? 52  LEU A CD1 1 
ATOM 386  C CD2 ? LEU A 1  52 ?  -5.089   0.944   9.200 1.000 97.120 ? 52  LEU A CD2 1 
ATOM 387  N N   ? GLY A 1  53 ?  -3.217  -0.704  13.168 1.000 95.200 ? 53  GLY A N   1 
ATOM 388  C CA  ? GLY A 1  53 ?  -2.583  -0.598  14.473 1.000 95.200 ? 53  GLY A CA  1 
ATOM 389  C C   ? GLY A 1  53 ?  -1.926  -1.888  14.925 1.000 95.200 ? 53  GLY A C   1 
ATOM 390  O O   ? GLY A 1  53 ?  -1.437  -1.980  16.052 1.000 95.200 ? 53  GLY A O   1 
ATOM 391  N N   ? ALA A 1  54 ?  -1.885  -2.903  13.951 1.000 93.750 ? 54  ALA A N   1 
ATOM 392  C CA  ? ALA A 1  54 ?  -1.361  -4.223  14.294 1.000 93.750 ? 54  ALA A CA  1 
ATOM 393  C C   ? ALA A 1  54 ?   0.064  -4.398  13.777 1.000 93.750 ? 54  ALA A C   1 
ATOM 394  C CB  ? ALA A 1  54 ?  -2.266  -5.317  13.733 1.000 93.750 ? 54  ALA A CB  1 
ATOM 395  O O   ? ALA A 1  54 ?   0.364  -4.049  12.633 1.000 93.750 ? 54  ALA A O   1 
ATOM 396  N N   ? ILE A 1  55 ?   0.990  -4.817  14.639 1.000 93.700 ? 55  ILE A N   1 
ATOM 397  C CA  ? ILE A 1  55 ?   2.288  -5.346  14.235 1.000 93.700 ? 55  ILE A CA  1 
ATOM 398  C C   ? ILE A 1  55 ?   2.195  -6.859  14.053 1.000 93.700 ? 55  ILE A C   1 
ATOM 399  C CB  ? ILE A 1  55 ?   3.386  -4.997  15.264 1.000 93.700 ? 55  ILE A CB  1 
ATOM 400  O O   ? ILE A 1  55 ?   2.785  -7.417  13.124 1.000 93.700 ? 55  ILE A O   1 
ATOM 401  C CG1 ? ILE A 1  55 ?   3.592  -3.479  15.330 1.000 93.700 ? 55  ILE A CG1 1 
ATOM 402  C CG2 ? ILE A 1  55 ?   4.696  -5.713  14.920 1.000 93.700 ? 55  ILE A CG2 1 
ATOM 403  C CD1 ? ILE A 1  55 ?   3.962  -2.846  13.996 1.000 93.700 ? 55  ILE A CD1 1 
ATOM 404  N N   ? SER A 1  56 ?   1.442  -7.528  14.915 1.000 94.240 ? 56  SER A N   1 
ATOM 405  C CA  ? SER A 1  56 ?   1.134  -8.951  14.825 1.000 94.240 ? 56  SER A CA  1 
ATOM 406  C C   ? SER A 1  56 ?  -0.329  -9.178  14.457 1.000 94.240 ? 56  SER A C   1 
ATOM 407  C CB  ? SER A 1  56 ?   1.451  -9.653  16.146 1.000 94.240 ? 56  SER A CB  1 
ATOM 408  O O   ? SER A 1  56 ?  -1.224  -8.570  15.048 1.000 94.240 ? 56  SER A O   1 
ATOM 409  O OG  ? SER A 1  56 ?   0.976 -10.988  16.132 1.000 94.240 ? 56  SER A OG  1 
ATOM 410  N N   ? LEU A 1  57 ?  -0.514 -10.209  13.504 1.000 93.630 ? 57  LEU A N   1 
ATOM 411  C CA  ? LEU A 1  57 ?  -1.875 -10.490  13.061 1.000 93.630 ? 57  LEU A CA  1 
ATOM 412  C C   ? LEU A 1  57 ?  -2.619 -11.333  14.092 1.000 93.630 ? 57  LEU A C   1 
ATOM 413  C CB  ? LEU A 1  57 ?  -1.861 -11.209  11.710 1.000 93.630 ? 57  LEU A CB  1 
ATOM 414  O O   ? LEU A 1  57 ?  -3.844 -11.249  14.201 1.000 93.630 ? 57  LEU A O   1 
ATOM 415  C CG  ? LEU A 1  57 ?  -1.329 -10.408  10.521 1.000 93.630 ? 57  LEU A CG  1 
ATOM 416  C CD1 ? LEU A 1  57 ?  -1.318 -11.270   9.263 1.000 93.630 ? 57  LEU A CD1 1 
ATOM 417  C CD2 ? LEU A 1  57 ?  -2.164  -9.150  10.306 1.000 93.630 ? 57  LEU A CD2 1 
ATOM 418  N N   ? SER A 1  58 ?  -1.950 -12.030  14.968 1.000 93.790 ? 58  SER A N   1 
ATOM 419  C CA  ? SER A 1  58 ?  -2.588 -13.013  15.838 1.000 93.790 ? 58  SER A CA  1 
ATOM 420  C C   ? SER A 1  58 ?  -2.594 -12.545  17.290 1.000 93.790 ? 58  SER A C   1 
ATOM 421  C CB  ? SER A 1  58 ?  -1.880 -14.364  15.732 1.000 93.790 ? 58  SER A CB  1 
ATOM 422  O O   ? SER A 1  58 ?  -3.436 -12.973  18.082 1.000 93.790 ? 58  SER A O   1 
ATOM 423  O OG  ? SER A 1  58 ?  -0.518 -14.249  16.107 1.000 93.790 ? 58  SER A OG  1 
ATOM 424  N N   ? LYS A 1  59 ?  -1.683 -11.553  17.650 1.000 93.740 ? 59  LYS A N   1 
ATOM 425  C CA  ? LYS A 1  59 ?  -1.539 -11.127  19.039 1.000 93.740 ? 59  LYS A CA  1 
ATOM 426  C C   ? LYS A 1  59 ?  -2.415  -9.912  19.335 1.000 93.740 ? 59  LYS A C   1 
ATOM 427  C CB  ? LYS A 1  59 ?  -0.077 -10.808  19.355 1.000 93.740 ? 59  LYS A CB  1 
ATOM 428  O O   ? LYS A 1  59 ?  -2.564  -9.028  18.489 1.000 93.740 ? 59  LYS A O   1 
ATOM 429  C CG  ? LYS A 1  59 ?   0.839 -12.022  19.337 1.000 93.740 ? 59  LYS A CG  1 
ATOM 430  C CD  ? LYS A 1  59 ?   2.254 -11.662  19.770 1.000 93.740 ? 59  LYS A CD  1 
ATOM 431  C CE  ? LYS A 1  59 ?   3.171 -12.877  19.757 1.000 93.740 ? 59  LYS A CE  1 
ATOM 432  N NZ  ? LYS A 1  59 ?   4.569 -12.521  20.143 1.000 93.740 ? 59  LYS A NZ  1 
ATOM 433  N N   ? PRO A 1  60 ?  -3.015  -9.992  20.510 1.000 92.890 ? 60  PRO A N   1 
ATOM 434  C CA  ? PRO A 1  60 ?  -3.716  -8.767  20.902 1.000 92.890 ? 60  PRO A CA  1 
ATOM 435  C C   ? PRO A 1  60 ?  -2.772  -7.583  21.094 1.000 92.890 ? 60  PRO A C   1 
ATOM 436  C CB  ? PRO A 1  60 ?  -4.386  -9.152  22.224 1.000 92.890 ? 60  PRO A CB  1 
ATOM 437  O O   ? PRO A 1  60 ?  -1.663  -7.749  21.609 1.000 92.890 ? 60  PRO A O   1 
ATOM 438  C CG  ? PRO A 1  60 ?  -3.534 -10.247  22.779 1.000 92.890 ? 60  PRO A CG  1 
ATOM 439  C CD  ? PRO A 1  60 ?  -2.913 -10.995  21.635 1.000 92.890 ? 60  PRO A CD  1 
ATOM 440  N N   ? GLU A 1  61 ?  -3.185  -6.305  20.578 1.000 92.900 ? 61  GLU A N   1 
ATOM 441  C CA  ? GLU A 1  61 ?  -2.424  -5.067  20.714 1.000 92.900 ? 61  GLU A CA  1 
ATOM 442  C C   ? GLU A 1  61 ?  -3.335  -3.895  21.068 1.000 92.900 ? 61  GLU A C   1 
ATOM 443  C CB  ? GLU A 1  61 ?  -1.654  -4.765  19.426 1.000 92.900 ? 61  GLU A CB  1 
ATOM 444  O O   ? GLU A 1  61 ?  -4.501  -3.865  20.669 1.000 92.900 ? 61  GLU A O   1 
ATOM 445  C CG  ? GLU A 1  61 ?  -0.585  -5.796  19.092 1.000 92.900 ? 61  GLU A CG  1 
ATOM 446  C CD  ? GLU A 1  61 ?   0.149  -5.500  17.794 1.000 92.900 ? 61  GLU A CD  1 
ATOM 447  O OE1 ? GLU A 1  61 ?   1.394  -5.631  17.758 1.000 92.900 ? 61  GLU A OE1 1 
ATOM 448  O OE2 ? GLU A 1  61 ?  -0.525  -5.134  16.806 1.000 92.900 ? 61  GLU A OE2 1 
ATOM 449  N N   ? LYS A 1  62 ?  -2.861  -3.061  21.916 1.000 93.180 ? 62  LYS A N   1 
ATOM 450  C CA  ? LYS A 1  62 ?  -3.619  -1.953  22.491 1.000 93.180 ? 62  LYS A CA  1 
ATOM 451  C C   ? LYS A 1  62 ?  -4.310  -1.137  21.402 1.000 93.180 ? 62  LYS A C   1 
ATOM 452  C CB  ? LYS A 1  62 ?  -2.705  -1.050  23.321 1.000 93.180 ? 62  LYS A CB  1 
ATOM 453  O O   ? LYS A 1  62 ?  -5.471  -0.749  21.553 1.000 93.180 ? 62  LYS A O   1 
ATOM 454  C CG  ? LYS A 1  62 ?  -3.410   0.151  23.934 1.000 93.180 ? 62  LYS A CG  1 
ATOM 455  C CD  ? LYS A 1  62 ?  -2.446   1.018  24.732 1.000 93.180 ? 62  LYS A CD  1 
ATOM 456  C CE  ? LYS A 1  62 ?  -3.139   2.251  25.297 1.000 93.180 ? 62  LYS A CE  1 
ATOM 457  N NZ  ? LYS A 1  62 ?  -2.199   3.101  26.088 1.000 93.180 ? 62  LYS A NZ  1 
ATOM 458  N N   ? TYR A 1  63 ?  -3.700  -0.913  20.261 1.000 93.020 ? 63  TYR A N   1 
ATOM 459  C CA  ? TYR A 1  63 ?  -4.180   0.003  19.232 1.000 93.020 ? 63  TYR A CA  1 
ATOM 460  C C   ? TYR A 1  63 ?  -4.787  -0.762  18.062 1.000 93.020 ? 63  TYR A C   1 
ATOM 461  C CB  ? TYR A 1  63 ?  -3.041   0.898  18.735 1.000 93.020 ? 63  TYR A CB  1 
ATOM 462  O O   ? TYR A 1  63 ?  -5.266  -0.158  17.099 1.000 93.020 ? 63  TYR A O   1 
ATOM 463  C CG  ? TYR A 1  63 ?  -2.464   1.795  19.804 1.000 93.020 ? 63  TYR A CG  1 
ATOM 464  C CD1 ? TYR A 1  63 ?  -3.228   2.809  20.377 1.000 93.020 ? 63  TYR A CD1 1 
ATOM 465  C CD2 ? TYR A 1  63 ?  -1.154   1.631  20.241 1.000 93.020 ? 63  TYR A CD2 1 
ATOM 466  C CE1 ? TYR A 1  63 ?  -2.700   3.639  21.360 1.000 93.020 ? 63  TYR A CE1 1 
ATOM 467  C CE2 ? TYR A 1  63 ?  -0.616   2.456  21.224 1.000 93.020 ? 63  TYR A CE2 1 
ATOM 468  O OH  ? TYR A 1  63 ?  -0.868   4.274  22.750 1.000 93.020 ? 63  TYR A OH  1 
ATOM 469  C CZ  ? TYR A 1  63 ?  -1.395   3.455  21.777 1.000 93.020 ? 63  TYR A CZ  1 
ATOM 470  N N   ? LYS A 1  64 ?  -4.732  -2.116  18.137 1.000 95.240 ? 64  LYS A N   1 
ATOM 471  C CA  ? LYS A 1  64 ?  -5.261  -2.962  17.071 1.000 95.240 ? 64  LYS A CA  1 
ATOM 472  C C   ? LYS A 1  64 ?  -6.780  -2.852  16.985 1.000 95.240 ? 64  LYS A C   1 
ATOM 473  C CB  ? LYS A 1  64 ?  -4.851  -4.419  17.289 1.000 95.240 ? 64  LYS A CB  1 
ATOM 474  O O   ? LYS A 1  64 ?  -7.476  -2.993  17.993 1.000 95.240 ? 64  LYS A O   1 
ATOM 475  C CG  ? LYS A 1  64 ?  -5.290  -5.358  16.175 1.000 95.240 ? 64  LYS A CG  1 
ATOM 476  C CD  ? LYS A 1  64 ?  -4.821  -6.785  16.430 1.000 95.240 ? 64  LYS A CD  1 
ATOM 477  C CE  ? LYS A 1  64 ?  -4.379  -7.468  15.143 1.000 95.240 ? 64  LYS A CE  1 
ATOM 478  N NZ  ? LYS A 1  64 ?  -3.901  -8.861  15.391 1.000 95.240 ? 64  LYS A NZ  1 
ATOM 479  N N   ? ILE A 1  65 ?  -7.216  -2.477  15.731 1.000 95.770 ? 65  ILE A N   1 
ATOM 480  C CA  ? ILE A 1  65 ?  -8.648  -2.323  15.493 1.000 95.770 ? 65  ILE A CA  1 
ATOM 481  C C   ? ILE A 1  65 ?  -9.016  -2.939  14.145 1.000 95.770 ? 65  ILE A C   1 
ATOM 482  C CB  ? ILE A 1  65 ?  -9.072  -0.838  15.538 1.000 95.770 ? 65  ILE A CB  1 
ATOM 483  O O   ? ILE A 1  65 ?  -8.225  -2.898  13.200 1.000 95.770 ? 65  ILE A O   1 
ATOM 484  C CG1 ? ILE A 1  65 ? -10.599  -0.718  15.484 1.000 95.770 ? 65  ILE A CG1 1 
ATOM 485  C CG2 ? ILE A 1  65 ?  -8.420  -0.056  14.394 1.000 95.770 ? 65  ILE A CG2 1 
ATOM 486  C CD1 ? ILE A 1  65 ? -11.121   0.679  15.792 1.000 95.770 ? 65  ILE A CD1 1 
ATOM 487  N N   ? VAL A 1  66 ? -10.185  -3.570  14.167 1.000 96.990 ? 66  VAL A N   1 
ATOM 488  C CA  ? VAL A 1  66 ? -10.746  -4.098  12.928 1.000 96.990 ? 66  VAL A CA  1 
ATOM 489  C C   ? VAL A 1  66 ? -12.022  -3.337  12.574 1.000 96.990 ? 66  VAL A C   1 
ATOM 490  C CB  ? VAL A 1  66 ? -11.040  -5.611  13.037 1.000 96.990 ? 66  VAL A CB  1 
ATOM 491  O O   ? VAL A 1  66 ? -12.932  -3.221  13.398 1.000 96.990 ? 66  VAL A O   1 
ATOM 492  C CG1 ? VAL A 1  66 ? -11.630  -6.141  11.732 1.000 96.990 ? 66  VAL A CG1 1 
ATOM 493  C CG2 ? VAL A 1  66 ?  -9.769  -6.375  13.403 1.000 96.990 ? 66  VAL A CG2 1 
ATOM 494  N N   ? VAL A 1  67 ? -12.037  -2.757  11.399 1.000 97.400 ? 67  VAL A N   1 
ATOM 495  C CA  ? VAL A 1  67 ? -13.164  -1.951  10.941 1.000 97.400 ? 67  VAL A CA  1 
ATOM 496  C C   ? VAL A 1  67 ? -13.705  -2.517   9.630 1.000 97.400 ? 67  VAL A C   1 
ATOM 497  C CB  ? VAL A 1  67 ? -12.765  -0.469  10.757 1.000 97.400 ? 67  VAL A CB  1 
ATOM 498  O O   ? VAL A 1  67 ? -12.935  -2.886   8.741 1.000 97.400 ? 67  VAL A O   1 
ATOM 499  C CG1 ? VAL A 1  67 ? -13.994   0.388  10.459 1.000 97.400 ? 67  VAL A CG1 1 
ATOM 500  C CG2 ? VAL A 1  67 ? -12.040   0.045  11.999 1.000 97.400 ? 67  VAL A CG2 1 
ATOM 501  N N   ? LYS A 1  68 ? -15.084  -2.561   9.541 1.000 97.260 ? 68  LYS A N   1 
ATOM 502  C CA  ? LYS A 1  68 ? -15.722  -3.048   8.321 1.000 97.260 ? 68  LYS A CA  1 
ATOM 503  C C   ? LYS A 1  68 ? -15.554  -2.053   7.177 1.000 97.260 ? 68  LYS A C   1 
ATOM 504  C CB  ? LYS A 1  68 ? -17.207  -3.320   8.565 1.000 97.260 ? 68  LYS A CB  1 
ATOM 505  O O   ? LYS A 1  68 ? -15.513  -0.841   7.402 1.000 97.260 ? 68  LYS A O   1 
ATOM 506  C CG  ? LYS A 1  68 ? -17.478  -4.513   9.470 1.000 97.260 ? 68  LYS A CG  1 
ATOM 507  C CD  ? LYS A 1  68 ? -18.971  -4.785   9.605 1.000 97.260 ? 68  LYS A CD  1 
ATOM 508  C CE  ? LYS A 1  68 ? -19.243  -5.968  10.524 1.000 97.260 ? 68  LYS A CE  1 
ATOM 509  N NZ  ? LYS A 1  68 ? -20.707  -6.207  10.701 1.000 97.260 ? 68  LYS A NZ  1 
ATOM 510  N N   ? VAL A 1  69 ? -15.480  -2.685   5.963 1.000 97.790 ? 69  VAL A N   1 
ATOM 511  C CA  ? VAL A 1  69 ? -15.440  -1.865   4.757 1.000 97.790 ? 69  VAL A CA  1 
ATOM 512  C C   ? VAL A 1  69 ? -16.861  -1.576   4.280 1.000 97.790 ? 69  VAL A C   1 
ATOM 513  C CB  ? VAL A 1  69 ? -14.630  -2.549   3.632 1.000 97.790 ? 69  VAL A CB  1 
ATOM 514  O O   ? VAL A 1  69 ? -17.645  -2.499   4.047 1.000 97.790 ? 69  VAL A O   1 
ATOM 515  C CG1 ? VAL A 1  69 ? -14.750  -1.765   2.327 1.000 97.790 ? 69  VAL A CG1 1 
ATOM 516  C CG2 ? VAL A 1  69 ? -13.165  -2.690   4.041 1.000 97.790 ? 69  VAL A CG2 1 
ATOM 517  N N   ? LEU A 1  70 ? -17.167  -0.172   4.206 1.000 96.520 ? 70  LEU A N   1 
ATOM 518  C CA  ? LEU A 1  70 ? -18.491   0.283   3.796 1.000 96.520 ? 70  LEU A CA  1 
ATOM 519  C C   ? LEU A 1  70 ? -18.643   0.217   2.280 1.000 96.520 ? 70  LEU A C   1 
ATOM 520  C CB  ? LEU A 1  70 ? -18.741   1.712   4.284 1.000 96.520 ? 70  LEU A CB  1 
ATOM 521  O O   ? LEU A 1  70 ? -19.660  -0.263   1.774 1.000 96.520 ? 70  LEU A O   1 
ATOM 522  C CG  ? LEU A 1  70 ? -20.093   2.327   3.916 1.000 96.520 ? 70  LEU A CG  1 
ATOM 523  C CD1 ? LEU A 1  70 ? -21.229   1.519   4.533 1.000 96.520 ? 70  LEU A CD1 1 
ATOM 524  C CD2 ? LEU A 1  70 ? -20.158   3.783   4.367 1.000 96.520 ? 70  LEU A CD2 1 
ATOM 525  N N   ? ARG A 1  71 ? -17.635   0.674   1.602 1.000 95.820 ? 71  ARG A N   1 
ATOM 526  C CA  ? ARG A 1  71 ? -17.660   0.772   0.146 1.000 95.820 ? 71  ARG A CA  1 
ATOM 527  C C   ? ARG A 1  71 ? -16.279   0.510  -0.444 1.000 95.820 ? 71  ARG A C   1 
ATOM 528  C CB  ? ARG A 1  71 ? -18.165   2.149  -0.292 1.000 95.820 ? 71  ARG A CB  1 
ATOM 529  O O   ? ARG A 1  71 ? -15.265   0.907   0.134 1.000 95.820 ? 71  ARG A O   1 
ATOM 530  C CG  ? ARG A 1  71 ? -18.320   2.298  -1.797 1.000 95.820 ? 71  ARG A CG  1 
ATOM 531  C CD  ? ARG A 1  71 ? -18.981   3.618  -2.167 1.000 95.820 ? 71  ARG A CD  1 
ATOM 532  N NE  ? ARG A 1  71 ? -18.115   4.756  -1.872 1.000 95.820 ? 71  ARG A NE  1 
ATOM 533  N NH1 ? ARG A 1  71 ? -19.585   6.347  -2.678 1.000 95.820 ? 71  ARG A NH1 1 
ATOM 534  N NH2 ? ARG A 1  71 ? -17.559   6.984  -1.813 1.000 95.820 ? 71  ARG A NH2 1 
ATOM 535  C CZ  ? ARG A 1  71 ? -18.422   6.026  -2.122 1.000 95.820 ? 71  ARG A CZ  1 
ATOM 536  N N   ? GLU A 1  72 ? -16.242  -0.281  -1.557 1.000 97.240 ? 72  GLU A N   1 
ATOM 537  C CA  ? GLU A 1  72 ? -15.048  -0.463  -2.377 1.000 97.240 ? 72  GLU A CA  1 
ATOM 538  C C   ? GLU A 1  72 ? -15.150   0.320  -3.683 1.000 97.240 ? 72  GLU A C   1 
ATOM 539  C CB  ? GLU A 1  72 ? -14.819  -1.948  -2.670 1.000 97.240 ? 72  GLU A CB  1 
ATOM 540  O O   ? GLU A 1  72 ? -16.126   0.179  -4.422 1.000 97.240 ? 72  GLU A O   1 
ATOM 541  C CG  ? GLU A 1  72 ? -14.669  -2.806  -1.422 1.000 97.240 ? 72  GLU A CG  1 
ATOM 542  C CD  ? GLU A 1  72 ? -14.510  -4.287  -1.727 1.000 97.240 ? 72  GLU A CD  1 
ATOM 543  O OE1 ? GLU A 1  72 ? -15.035  -5.125  -0.959 1.000 97.240 ? 72  GLU A OE1 1 
ATOM 544  O OE2 ? GLU A 1  72 ? -13.854  -4.612  -2.742 1.000 97.240 ? 72  GLU A OE2 1 
ATOM 545  N N   ? ILE A 1  73 ? -14.166   1.176  -3.937 1.000 97.380 ? 73  ILE A N   1 
ATOM 546  C CA  ? ILE A 1  73 ? -14.197   2.015  -5.130 1.000 97.380 ? 73  ILE A CA  1 
ATOM 547  C C   ? ILE A 1  73 ? -12.958   1.748  -5.981 1.000 97.380 ? 73  ILE A C   1 
ATOM 548  C CB  ? ILE A 1  73 ? -14.285   3.514  -4.765 1.000 97.380 ? 73  ILE A CB  1 
ATOM 549  O O   ? ILE A 1  73 ? -11.907   2.357  -5.766 1.000 97.380 ? 73  ILE A O   1 
ATOM 550  C CG1 ? ILE A 1  73 ? -15.430   3.756  -3.775 1.000 97.380 ? 73  ILE A CG1 1 
ATOM 551  C CG2 ? ILE A 1  73 ? -14.459   4.367  -6.024 1.000 97.380 ? 73  ILE A CG2 1 
ATOM 552  C CD1 ? ILE A 1  73 ? -15.462   5.165  -3.198 1.000 97.380 ? 73  ILE A CD1 1 
ATOM 553  N N   ? PRO A 1  74 ? -13.045   0.710  -6.906 1.000 97.150 ? 74  PRO A N   1 
ATOM 554  C CA  ? PRO A 1  74 ? -11.913   0.535  -7.820 1.000 97.150 ? 74  PRO A CA  1 
ATOM 555  C C   ? PRO A 1  74 ? -11.816   1.649  -8.859 1.000 97.150 ? 74  PRO A C   1 
ATOM 556  C CB  ? PRO A 1  74 ? -12.205  -0.812  -8.487 1.000 97.150 ? 74  PRO A CB  1 
ATOM 557  O O   ? PRO A 1  74 ? -12.835   2.227  -9.246 1.000 97.150 ? 74  PRO A O   1 
ATOM 558  C CG  ? PRO A 1  74 ? -13.690  -0.961  -8.414 1.000 97.150 ? 74  PRO A CG  1 
ATOM 559  C CD  ? PRO A 1  74 ? -14.182  -0.242  -7.190 1.000 97.150 ? 74  PRO A CD  1 
ATOM 560  N N   ? HIS A 1  75 ? -10.545   1.960  -9.223 1.000 97.400 ? 75  HIS A N   1 
ATOM 561  C CA  ? HIS A 1  75 ? -10.439   2.933 -10.304 1.000 97.400 ? 75  HIS A CA  1 
ATOM 562  C C   ? HIS A 1  75 ? -11.308   2.535 -11.492 1.000 97.400 ? 75  HIS A C   1 
ATOM 563  C CB  ? HIS A 1  75 ?  -8.982   3.085 -10.746 1.000 97.400 ? 75  HIS A CB  1 
ATOM 564  O O   ? HIS A 1  75 ? -11.316   1.370 -11.897 1.000 97.400 ? 75  HIS A O   1 
ATOM 565  C CG  ? HIS A 1  75 ?  -8.733   4.299 -11.584 1.000 97.400 ? 75  HIS A CG  1 
ATOM 566  C CD2 ? HIS A 1  75 ?  -8.169   5.491 -11.276 1.000 97.400 ? 75  HIS A CD2 1 
ATOM 567  N ND1 ? HIS A 1  75 ?  -9.085   4.370 -12.914 1.000 97.400 ? 75  HIS A ND1 1 
ATOM 568  C CE1 ? HIS A 1  75 ?  -8.746   5.557 -13.390 1.000 97.400 ? 75  HIS A CE1 1 
ATOM 569  N NE2 ? HIS A 1  75 ?  -8.188   6.256 -12.416 1.000 97.400 ? 75  HIS A NE2 1 
ATOM 570  N N   ? PRO A 1  76 ? -12.033   3.478 -12.125 1.000 95.950 ? 76  PRO A N   1 
ATOM 571  C CA  ? PRO A 1  76 ? -12.994   3.177 -13.189 1.000 95.950 ? 76  PRO A CA  1 
ATOM 572  C C   ? PRO A 1  76 ? -12.336   2.564 -14.423 1.000 95.950 ? 76  PRO A C   1 
ATOM 573  C CB  ? PRO A 1  76 ? -13.599   4.545 -13.515 1.000 95.950 ? 76  PRO A CB  1 
ATOM 574  O O   ? PRO A 1  76 ? -12.993   1.855 -15.189 1.000 95.950 ? 76  PRO A O   1 
ATOM 575  C CG  ? PRO A 1  76 ? -12.617   5.535 -12.978 1.000 95.950 ? 76  PRO A CG  1 
ATOM 576  C CD  ? PRO A 1  76 ? -11.930   4.928 -11.788 1.000 95.950 ? 76  PRO A CD  1 
ATOM 577  N N   ? LEU A 1  77 ? -11.056   2.865 -14.588 1.000 95.780 ? 77  LEU A N   1 
ATOM 578  C CA  ? LEU A 1  77 ? -10.389   2.370 -15.787 1.000 95.780 ? 77  LEU A CA  1 
ATOM 579  C C   ? LEU A 1  77 ?  -9.571   1.121 -15.478 1.000 95.780 ? 77  LEU A C   1 
ATOM 580  C CB  ? LEU A 1  77 ?  -9.485   3.452 -16.383 1.000 95.780 ? 77  LEU A CB  1 
ATOM 581  O O   ? LEU A 1  77 ?  -8.755   0.690 -16.295 1.000 95.780 ? 77  LEU A O   1 
ATOM 582  C CG  ? LEU A 1  77 ? -10.184   4.708 -16.905 1.000 95.780 ? 77  LEU A CG  1 
ATOM 583  C CD1 ? LEU A 1  77 ?  -9.159   5.699 -17.446 1.000 95.780 ? 77  LEU A CD1 1 
ATOM 584  C CD2 ? LEU A 1  77 ? -11.204   4.346 -17.979 1.000 95.780 ? 77  LEU A CD2 1 
ATOM 585  N N   ? TYR A 1  78 ?  -9.749   0.530 -14.235 1.000 94.800 ? 78  TYR A N   1 
ATOM 586  C CA  ? TYR A 1  78 ?  -9.017  -0.685 -13.895 1.000 94.800 ? 78  TYR A CA  1 
ATOM 587  C C   ? TYR A 1  78 ?  -9.339  -1.808 -14.874 1.000 94.800 ? 78  TYR A C   1 
ATOM 588  C CB  ? TYR A 1  78 ?  -9.345  -1.129 -12.466 1.000 94.800 ? 78  TYR A CB  1 
ATOM 589  O O   ? TYR A 1  78 ? -10.509  -2.085 -15.148 1.000 94.800 ? 78  TYR A O   1 
ATOM 590  C CG  ? TYR A 1  78 ?  -8.756  -2.469 -12.097 1.000 94.800 ? 78  TYR A CG  1 
ATOM 591  C CD1 ? TYR A 1  78 ?  -9.577  -3.541 -11.754 1.000 94.800 ? 78  TYR A CD1 1 
ATOM 592  C CD2 ? TYR A 1  78 ?  -7.379  -2.665 -12.088 1.000 94.800 ? 78  TYR A CD2 1 
ATOM 593  C CE1 ? TYR A 1  78 ?  -9.039  -4.777 -11.410 1.000 94.800 ? 78  TYR A CE1 1 
ATOM 594  C CE2 ? TYR A 1  78 ?  -6.831  -3.897 -11.746 1.000 94.800 ? 78  TYR A CE2 1 
ATOM 595  O OH  ? TYR A 1  78 ?  -7.130  -6.166 -11.071 1.000 94.800 ? 78  TYR A OH  1 
ATOM 596  C CZ  ? TYR A 1  78 ?  -7.667  -4.945 -11.410 1.000 94.800 ? 78  TYR A CZ  1 
ATOM 597  N N   ? ASN A 1  79 ?  -8.265  -2.458 -15.397 1.000 89.620 ? 79  ASN A N   1 
ATOM 598  C CA  ? ASN A 1  79 ?  -8.292  -3.614 -16.287 1.000 89.620 ? 79  ASN A CA  1 
ATOM 599  C C   ? ASN A 1  79 ?  -7.625  -4.829 -15.648 1.000 89.620 ? 79  ASN A C   1 
ATOM 600  C CB  ? ASN A 1  79 ?  -7.622  -3.281 -17.621 1.000 89.620 ? 79  ASN A CB  1 
ATOM 601  O O   ? ASN A 1  79 ?  -6.406  -4.850 -15.468 1.000 89.620 ? 79  ASN A O   1 
ATOM 602  C CG  ? ASN A 1  79 ?  -7.754  -4.400 -18.636 1.000 89.620 ? 79  ASN A CG  1 
ATOM 603  N ND2 ? ASN A 1  79 ?  -8.144  -4.050 -19.856 1.000 89.620 ? 79  ASN A ND2 1 
ATOM 604  O OD1 ? ASN A 1  79 ?  -7.509  -5.568 -18.326 1.000 89.620 ? 79  ASN A OD1 1 
ATOM 605  N N   ? SER A 1  80 ?  -8.378  -5.911 -15.375 1.000 88.020 ? 80  SER A N   1 
ATOM 606  C CA  ? SER A 1  80 ?  -7.919  -7.051 -14.588 1.000 88.020 ? 80  SER A CA  1 
ATOM 607  C C   ? SER A 1  80 ?  -6.953  -7.920 -15.385 1.000 88.020 ? 80  SER A C   1 
ATOM 608  C CB  ? SER A 1  80 ?  -9.107  -7.892 -14.119 1.000 88.020 ? 80  SER A CB  1 
ATOM 609  O O   ? SER A 1  80 ?  -6.161  -8.668 -14.807 1.000 88.020 ? 80  SER A O   1 
ATOM 610  O OG  ? SER A 1  80 ?  -9.832  -8.400 -15.226 1.000 88.020 ? 80  SER A OG  1 
ATOM 611  N N   ? THR A 1  81 ?  -6.946  -7.747 -16.736 1.000 81.580 ? 81  THR A N   1 
ATOM 612  C CA  ? THR A 1  81 ?  -6.094  -8.554 -17.602 1.000 81.580 ? 81  THR A CA  1 
ATOM 613  C C   ? THR A 1  81 ?  -4.658  -8.040 -17.579 1.000 81.580 ? 81  THR A C   1 
ATOM 614  C CB  ? THR A 1  81 ?  -6.617  -8.561 -19.051 1.000 81.580 ? 81  THR A CB  1 
ATOM 615  O O   ? THR A 1  81 ?  -3.717  -8.819 -17.412 1.000 81.580 ? 81  THR A O   1 
ATOM 616  C CG2 ? THR A 1  81 ?  -5.760  -9.456 -19.940 1.000 81.580 ? 81  THR A CG2 1 
ATOM 617  O OG1 ? THR A 1  81 ?  -7.966  -9.044 -19.064 1.000 81.580 ? 81  THR A OG1 1 
ATOM 618  N N   ? ILE A 1  82 ?  -4.536  -6.800 -17.630 1.000 78.750 ? 82  ILE A N   1 
ATOM 619  C CA  ? ILE A 1  82 ?  -3.185  -6.258 -17.727 1.000 78.750 ? 82  ILE A CA  1 
ATOM 620  C C   ? ILE A 1  82 ?  -2.866  -5.439 -16.478 1.000 78.750 ? 82  ILE A C   1 
ATOM 621  C CB  ? ILE A 1  82 ?  -3.014  -5.391 -18.995 1.000 78.750 ? 82  ILE A CB  1 
ATOM 622  O O   ? ILE A 1  82 ?  -1.763  -4.904 -16.344 1.000 78.750 ? 82  ILE A O   1 
ATOM 623  C CG1 ? ILE A 1  82 ?  -4.020  -4.235 -18.991 1.000 78.750 ? 82  ILE A CG1 1 
ATOM 624  C CG2 ? ILE A 1  82 ?  -3.164  -6.245 -20.257 1.000 78.750 ? 82  ILE A CG2 1 
ATOM 625  C CD1 ? ILE A 1  82 ?  -3.778  -3.200 -20.081 1.000 78.750 ? 82  ILE A CD1 1 
ATOM 626  N N   ? LYS A 1  83 ?  -3.846  -5.410 -15.432 1.000 85.190 ? 83  LYS A N   1 
ATOM 627  C CA  ? LYS A 1  83 ?  -3.734  -4.764 -14.127 1.000 85.190 ? 83  LYS A CA  1 
ATOM 628  C C   ? LYS A 1  83 ?  -3.336  -3.298 -14.271 1.000 85.190 ? 83  LYS A C   1 
ATOM 629  C CB  ? LYS A 1  83 ?  -2.720  -5.499 -13.250 1.000 85.190 ? 83  LYS A CB  1 
ATOM 630  O O   ? LYS A 1  83 ?  -2.588  -2.769 -13.446 1.000 85.190 ? 83  LYS A O   1 
ATOM 631  C CG  ? LYS A 1  83 ?  -3.117  -6.928 -12.908 1.000 85.190 ? 83  LYS A CG  1 
ATOM 632  C CD  ? LYS A 1  83 ?  -2.123  -7.570 -11.949 1.000 85.190 ? 83  LYS A CD  1 
ATOM 633  C CE  ? LYS A 1  83 ?  -2.487  -9.019 -11.654 1.000 85.190 ? 83  LYS A CE  1 
ATOM 634  N NZ  ? LYS A 1  83 ?  -1.492  -9.666 -10.747 1.000 85.190 ? 83  LYS A NZ  1 
ATOM 635  N N   ? HIS A 1  84 ?  -3.793  -2.632 -15.291 1.000 89.480 ? 84  HIS A N   1 
ATOM 636  C CA  ? HIS A 1  84 ?  -3.654  -1.199 -15.524 1.000 89.480 ? 84  HIS A CA  1 
ATOM 637  C C   ? HIS A 1  84 ?  -4.583  -0.400 -14.616 1.000 89.480 ? 84  HIS A C   1 
ATOM 638  C CB  ? HIS A 1  84 ?  -3.938  -0.864 -16.990 1.000 89.480 ? 84  HIS A CB  1 
ATOM 639  O O   ? HIS A 1  84 ?  -5.726  -0.801 -14.382 1.000 89.480 ? 84  HIS A O   1 
ATOM 640  C CG  ? HIS A 1  84 ?  -3.508   0.513 -17.384 1.000 89.480 ? 84  HIS A CG  1 
ATOM 641  C CD2 ? HIS A 1  84 ?  -2.560   1.331 -16.869 1.000 89.480 ? 84  HIS A CD2 1 
ATOM 642  N ND1 ? HIS A 1  84 ?  -4.084   1.200 -18.431 1.000 89.480 ? 84  HIS A ND1 1 
ATOM 643  C CE1 ? HIS A 1  84 ?  -3.505   2.385 -18.543 1.000 89.480 ? 84  HIS A CE1 1 
ATOM 644  N NE2 ? HIS A 1  84 ?  -2.578   2.489 -17.607 1.000 89.480 ? 84  HIS A NE2 1 
ATOM 645  N N   ? HIS A 1  85 ?  -4.102   0.766 -14.041 1.000 93.920 ? 85  HIS A N   1 
ATOM 646  C CA  ? HIS A 1  85 ?  -4.895   1.599 -13.143 1.000 93.920 ? 85  HIS A CA  1 
ATOM 647  C C   ? HIS A 1  85 ?  -5.294   0.831 -11.887 1.000 93.920 ? 85  HIS A C   1 
ATOM 648  C CB  ? HIS A 1  85 ?  -6.143   2.120 -13.858 1.000 93.920 ? 85  HIS A CB  1 
ATOM 649  O O   ? HIS A 1  85 ?  -6.436   0.927 -11.433 1.000 93.920 ? 85  HIS A O   1 
ATOM 650  C CG  ? HIS A 1  85 ?  -5.849   2.806 -15.154 1.000 93.920 ? 85  HIS A CG  1 
ATOM 651  C CD2 ? HIS A 1  85 ?  -6.129   2.453 -16.431 1.000 93.920 ? 85  HIS A CD2 1 
ATOM 652  N ND1 ? HIS A 1  85 ?  -5.182   4.010 -15.225 1.000 93.920 ? 85  HIS A ND1 1 
ATOM 653  C CE1 ? HIS A 1  85 ?  -5.066   4.369 -16.493 1.000 93.920 ? 85  HIS A CE1 1 
ATOM 654  N NE2 ? HIS A 1  85 ?  -5.633   3.441 -17.245 1.000 93.920 ? 85  HIS A NE2 1 
ATOM 655  N N   ? ASP A 1  86 ?  -4.475  -0.008 -11.340 1.000 95.740 ? 86  ASP A N   1 
ATOM 656  C CA  ? ASP A 1  86 ?  -4.691  -0.959 -10.254 1.000 95.740 ? 86  ASP A CA  1 
ATOM 657  C C   ? ASP A 1  86 ?  -4.761  -0.247  -8.905 1.000 95.740 ? 86  ASP A C   1 
ATOM 658  C CB  ? ASP A 1  86 ?  -3.581  -2.013 -10.235 1.000 95.740 ? 86  ASP A CB  1 
ATOM 659  O O   ? ASP A 1  86 ?  -3.865  -0.395  -8.072 1.000 95.740 ? 86  ASP A O   1 
ATOM 660  C CG  ? ASP A 1  86 ?  -3.900  -3.194  -9.336 1.000 95.740 ? 86  ASP A CG  1 
ATOM 661  O OD1 ? ASP A 1  86 ?  -5.089  -3.419  -9.024 1.000 95.740 ? 86  ASP A OD1 1 
ATOM 662  O OD2 ? ASP A 1  86 ?  -2.953  -3.905  -8.935 1.000 95.740 ? 86  ASP A OD2 1 
ATOM 663  N N   ? LEU A 1  87 ?  -5.713   0.665  -8.653 1.000 97.210 ? 87  LEU A N   1 
ATOM 664  C CA  ? LEU A 1  87 ?  -5.943   1.378  -7.401 1.000 97.210 ? 87  LEU A CA  1 
ATOM 665  C C   ? LEU A 1  87 ?  -7.369   1.162  -6.906 1.000 97.210 ? 87  LEU A C   1 
ATOM 666  C CB  ? LEU A 1  87 ?  -5.673   2.875  -7.579 1.000 97.210 ? 87  LEU A CB  1 
ATOM 667  O O   ? LEU A 1  87 ?  -8.312   1.159  -7.701 1.000 97.210 ? 87  LEU A O   1 
ATOM 668  C CG  ? LEU A 1  87 ?  -4.208   3.287  -7.726 1.000 97.210 ? 87  LEU A CG  1 
ATOM 669  C CD1 ? LEU A 1  87 ?  -4.107   4.764  -8.094 1.000 97.210 ? 87  LEU A CD1 1 
ATOM 670  C CD2 ? LEU A 1  87 ?  -3.439   2.997  -6.442 1.000 97.210 ? 87  LEU A CD2 1 
ATOM 671  N N   ? LEU A 1  88 ?  -7.446   1.017  -5.577 1.000 97.750 ? 88  LEU A N   1 
ATOM 672  C CA  ? LEU A 1  88 ?  -8.702   0.777  -4.874 1.000 97.750 ? 88  LEU A CA  1 
ATOM 673  C C   ? LEU A 1  88 ?  -8.811   1.665  -3.639 1.000 97.750 ? 88  LEU A C   1 
ATOM 674  C CB  ? LEU A 1  88 ?  -8.817  -0.695  -4.470 1.000 97.750 ? 88  LEU A CB  1 
ATOM 675  O O   ? LEU A 1  88 ?  -7.874   1.744  -2.841 1.000 97.750 ? 88  LEU A O   1 
ATOM 676  C CG  ? LEU A 1  88 ?  -9.996  -1.060  -3.566 1.000 97.750 ? 88  LEU A CG  1 
ATOM 677  C CD1 ? LEU A 1  88 ? -11.312  -0.900  -4.321 1.000 97.750 ? 88  LEU A CD1 1 
ATOM 678  C CD2 ? LEU A 1  88 ?  -9.846  -2.483  -3.039 1.000 97.750 ? 88  LEU A CD2 1 
ATOM 679  N N   ? LEU A 1  89 ?  -9.998   2.397  -3.576 1.000 98.320 ? 89  LEU A N   1 
ATOM 680  C CA  ? LEU A 1  89 ? -10.319   3.106  -2.343 1.000 98.320 ? 89  LEU A CA  1 
ATOM 681  C C   ? LEU A 1  89 ? -11.325   2.319  -1.510 1.000 98.320 ? 89  LEU A C   1 
ATOM 682  C CB  ? LEU A 1  89 ? -10.875   4.499  -2.654 1.000 98.320 ? 89  LEU A CB  1 
ATOM 683  O O   ? LEU A 1  89 ? -12.325   1.826  -2.038 1.000 98.320 ? 89  LEU A O   1 
ATOM 684  C CG  ? LEU A 1  89 ?  -9.867   5.534  -3.155 1.000 98.320 ? 89  LEU A CG  1 
ATOM 685  C CD1 ? LEU A 1  89 ? -10.587   6.802  -3.600 1.000 98.320 ? 89  LEU A CD1 1 
ATOM 686  C CD2 ? LEU A 1  89 ?  -8.840   5.849  -2.072 1.000 98.320 ? 89  LEU A CD2 1 
ATOM 687  N N   ? LEU A 1  90 ? -10.949   2.183  -0.222 1.000 98.350 ? 90  LEU A N   1 
ATOM 688  C CA  ? LEU A 1  90 ? -11.864   1.553   0.724 1.000 98.350 ? 90  LEU A CA  1 
ATOM 689  C C   ? LEU A 1  90 ? -12.392   2.571   1.729 1.000 98.350 ? 90  LEU A C   1 
ATOM 690  C CB  ? LEU A 1  90 ? -11.167   0.406   1.460 1.000 98.350 ? 90  LEU A CB  1 
ATOM 691  O O   ? LEU A 1  90 ? -11.612   3.225   2.426 1.000 98.350 ? 90  LEU A O   1 
ATOM 692  C CG  ? LEU A 1  90 ? -10.586  -0.707   0.586 1.000 98.350 ? 90  LEU A CG  1 
ATOM 693  C CD1 ? LEU A 1  90 ?  -9.778  -1.681   1.436 1.000 98.350 ? 90  LEU A CD1 1 
ATOM 694  C CD2 ? LEU A 1  90 ? -11.698  -1.436  -0.160 1.000 98.350 ? 90  LEU A CD2 1 
ATOM 695  N N   ? GLU A 1  91 ? -13.730   2.775   1.700 1.000 98.120 ? 91  GLU A N   1 
ATOM 696  C CA  ? GLU A 1  91 ? -14.365   3.578   2.741 1.000 98.120 ? 91  GLU A CA  1 
ATOM 697  C C   ? GLU A 1  91 ? -14.718   2.725   3.957 1.000 98.120 ? 91  GLU A C   1 
ATOM 698  C CB  ? GLU A 1  91 ? -15.620   4.267   2.199 1.000 98.120 ? 91  GLU A CB  1 
ATOM 699  O O   ? GLU A 1  91 ? -15.434   1.729   3.836 1.000 98.120 ? 91  GLU A O   1 
ATOM 700  C CG  ? GLU A 1  91 ? -16.250   5.251   3.174 1.000 98.120 ? 91  GLU A CG  1 
ATOM 701  C CD  ? GLU A 1  91 ? -17.480   5.947   2.613 1.000 98.120 ? 91  GLU A CD  1 
ATOM 702  O OE1 ? GLU A 1  91 ? -17.997   6.884   3.262 1.000 98.120 ? 91  GLU A OE1 1 
ATOM 703  O OE2 ? GLU A 1  91 ? -17.931   5.550   1.515 1.000 98.120 ? 91  GLU A OE2 1 
ATOM 704  N N   ? LEU A 1  92 ? -14.147   3.137   5.085 1.000 98.130 ? 92  LEU A N   1 
ATOM 705  C CA  ? LEU A 1  92 ? -14.396   2.397   6.318 1.000 98.130 ? 92  LEU A CA  1 
ATOM 706  C C   ? LEU A 1  92 ? -15.769   2.738   6.888 1.000 98.130 ? 92  LEU A C   1 
ATOM 707  C CB  ? LEU A 1  92 ? -13.310   2.701   7.353 1.000 98.130 ? 92  LEU A CB  1 
ATOM 708  O O   ? LEU A 1  92 ? -16.266   3.850   6.697 1.000 98.130 ? 92  LEU A O   1 
ATOM 709  C CG  ? LEU A 1  92 ? -11.864   2.500   6.898 1.000 98.130 ? 92  LEU A CG  1 
ATOM 710  C CD1 ? LEU A 1  92 ? -10.900   2.850   8.027 1.000 98.130 ? 92  LEU A CD1 1 
ATOM 711  C CD2 ? LEU A 1  92 ? -11.646   1.066   6.427 1.000 98.130 ? 92  LEU A CD2 1 
ATOM 712  N N   ? SER A 1  93 ? -16.455   1.763   7.543 1.000 97.530 ? 93  SER A N   1 
ATOM 713  C CA  ? SER A 1  93 ? -17.810   1.929   8.058 1.000 97.530 ? 93  SER A CA  1 
ATOM 714  C C   ? SER A 1  93 ? -17.859   2.990   9.153 1.000 97.530 ? 93  SER A C   1 
ATOM 715  C CB  ? SER A 1  93 ? -18.345   0.602   8.598 1.000 97.530 ? 93  SER A CB  1 
ATOM 716  O O   ? SER A 1  93 ? -18.917   3.560   9.426 1.000 97.530 ? 93  SER A O   1 
ATOM 717  O OG  ? SER A 1  93 ? -17.509   0.104   9.628 1.000 97.530 ? 93  SER A OG  1 
ATOM 718  N N   ? GLU A 1  94 ? -16.678   3.280   9.750 1.000 97.210 ? 94  GLU A N   1 
ATOM 719  C CA  ? GLU A 1  94 ? -16.539   4.315  10.770 1.000 97.210 ? 94  GLU A CA  1 
ATOM 720  C C   ? GLU A 1  94 ? -15.150   4.945  10.731 1.000 97.210 ? 94  GLU A C   1 
ATOM 721  C CB  ? GLU A 1  94 ? -16.818   3.741  12.161 1.000 97.210 ? 94  GLU A CB  1 
ATOM 722  O O   ? GLU A 1  94 ? -14.187   4.311  10.294 1.000 97.210 ? 94  GLU A O   1 
ATOM 723  C CG  ? GLU A 1  94 ? -15.853   2.640  12.576 1.000 97.210 ? 94  GLU A CG  1 
ATOM 724  C CD  ? GLU A 1  94 ? -16.246   1.956  13.876 1.000 97.210 ? 94  GLU A CD  1 
ATOM 725  O OE1 ? GLU A 1  94 ? -16.208   0.706  13.939 1.000 97.210 ? 94  GLU A OE1 1 
ATOM 726  O OE2 ? GLU A 1  94 ? -16.595   2.675  14.838 1.000 97.210 ? 94  GLU A OE2 1 
ATOM 727  N N   ? LYS A 1  95 ? -15.151   6.191  11.273 1.000 97.480 ? 95  LYS A N   1 
ATOM 728  C CA  ? LYS A 1  95 ? -13.854   6.842  11.429 1.000 97.480 ? 95  LYS A CA  1 
ATOM 729  C C   ? LYS A 1  95 ? -12.992   6.113  12.456 1.000 97.480 ? 95  LYS A C   1 
ATOM 730  C CB  ? LYS A 1  95 ? -14.033   8.305  11.839 1.000 97.480 ? 95  LYS A CB  1 
ATOM 731  O O   ? LYS A 1  95 ? -13.484   5.709  13.512 1.000 97.480 ? 95  LYS A O   1 
ATOM 732  C CG  ? LYS A 1  95 ? -14.698   9.168  10.776 1.000 97.480 ? 95  LYS A CG  1 
ATOM 733  C CD  ? LYS A 1  95 ? -14.822  10.617  11.231 1.000 97.480 ? 95  LYS A CD  1 
ATOM 734  C CE  ? LYS A 1  95 ? -15.495  11.480  10.172 1.000 97.480 ? 95  LYS A CE  1 
ATOM 735  N NZ  ? LYS A 1  95 ? -15.669  12.889  10.635 1.000 97.480 ? 95  LYS A NZ  1 
ATOM 736  N N   ? VAL A 1  96 ? -11.700   5.943  12.069 1.000 97.130 ? 96  VAL A N   1 
ATOM 737  C CA  ? VAL A 1  96 ? -10.795   5.304  13.019 1.000 97.130 ? 96  VAL A CA  1 
ATOM 738  C C   ? VAL A 1  96 ? -10.200   6.355  13.953 1.000 97.130 ? 96  VAL A C   1 
ATOM 739  C CB  ? VAL A 1  96 ?  -9.668   4.532  12.298 1.000 97.130 ? 96  VAL A CB  1 
ATOM 740  O O   ? VAL A 1  96 ? -10.006   7.507  13.558 1.000 97.130 ? 96  VAL A O   1 
ATOM 741  C CG1 ? VAL A 1  96 ? -10.243   3.382  11.474 1.000 97.130 ? 96  VAL A CG1 1 
ATOM 742  C CG2 ? VAL A 1  96 ?  -8.858   5.476  11.412 1.000 97.130 ? 96  VAL A CG2 1 
ATOM 743  N N   ? THR A 1  97 ?  -9.989   5.970  15.235 1.000 95.330 ? 97  THR A N   1 
ATOM 744  C CA  ? THR A 1  97 ?  -9.321   6.839  16.197 1.000 95.330 ? 97  THR A CA  1 
ATOM 745  C C   ? THR A 1  97 ?  -7.814   6.854  15.956 1.000 95.330 ? 97  THR A C   1 
ATOM 746  C CB  ? THR A 1  97 ?  -9.608   6.396  17.643 1.000 95.330 ? 97  THR A CB  1 
ATOM 747  O O   ? THR A 1  97 ?  -7.161   5.810  16.010 1.000 95.330 ? 97  THR A O   1 
ATOM 748  C CG2 ? THR A 1  97 ?  -8.970   7.350  18.648 1.000 95.330 ? 97  THR A CG2 1 
ATOM 749  O OG1 ? THR A 1  97 ? -11.024   6.372  17.857 1.000 95.330 ? 97  THR A OG1 1 
ATOM 750  N N   ? LEU A 1  98 ?  -7.330   8.113  15.648 1.000 96.380 ? 98  LEU A N   1 
ATOM 751  C CA  ? LEU A 1  98 ?  -5.898   8.242  15.400 1.000 96.380 ? 98  LEU A CA  1 
ATOM 752  C C   ? LEU A 1  98 ?  -5.106   8.080  16.693 1.000 96.380 ? 98  LEU A C   1 
ATOM 753  C CB  ? LEU A 1  98 ?  -5.584   9.597  14.762 1.000 96.380 ? 98  LEU A CB  1 
ATOM 754  O O   ? LEU A 1  98 ?  -5.542   8.533  17.754 1.000 96.380 ? 98  LEU A O   1 
ATOM 755  C CG  ? LEU A 1  98 ?  -6.337   9.931  13.473 1.000 96.380 ? 98  LEU A CG  1 
ATOM 756  C CD1 ? LEU A 1  98 ?  -5.857  11.263  12.908 1.000 96.380 ? 98  LEU A CD1 1 
ATOM 757  C CD2 ? LEU A 1  98 ?  -6.163   8.816  12.448 1.000 96.380 ? 98  LEU A CD2 1 
ATOM 758  N N   ? SER A 1  99 ?  -3.941   7.419  16.589 1.000 95.110 ? 99  SER A N   1 
ATOM 759  C CA  ? SER A 1  99 ?  -2.999   7.114  17.661 1.000 95.110 ? 99  SER A CA  1 
ATOM 760  C C   ? SER A 1  99 ?  -1.584   6.940  17.120 1.000 95.110 ? 99  SER A C   1 
ATOM 761  C CB  ? SER A 1  99 ?  -3.428   5.851  18.408 1.000 95.110 ? 99  SER A CB  1 
ATOM 762  O O   ? SER A 1  99 ?  -1.363   7.010  15.910 1.000 95.110 ? 99  SER A O   1 
ATOM 763  O OG  ? SER A 1  99 ?  -3.219   4.699  17.609 1.000 95.110 ? 99  SER A OG  1 
ATOM 764  N N   ? PRO A 1 100 ?  -0.626   6.815  18.007 1.000 94.240 ? 100 PRO A N   1 
ATOM 765  C CA  ? PRO A 1 100 ?   0.734   6.573  17.521 1.000 94.240 ? 100 PRO A CA  1 
ATOM 766  C C   ? PRO A 1 100 ?   0.825   5.357  16.602 1.000 94.240 ? 100 PRO A C   1 
ATOM 767  C CB  ? PRO A 1 100 ?   1.533   6.346  18.808 1.000 94.240 ? 100 PRO A CB  1 
ATOM 768  O O   ? PRO A 1 100 ?   1.736   5.270  15.775 1.000 94.240 ? 100 PRO A O   1 
ATOM 769  C CG  ? PRO A 1 100 ?   0.829   7.163  19.843 1.000 94.240 ? 100 PRO A CG  1 
ATOM 770  C CD  ? PRO A 1 100 ?  -0.650   7.062  19.607 1.000 94.240 ? 100 PRO A CD  1 
ATOM 771  N N   ? ALA A 1 101 ?  -0.077   4.409  16.599 1.000 94.640 ? 101 ALA A N   1 
ATOM 772  C CA  ? ALA A 1 101 ?  -0.028   3.175  15.819 1.000 94.640 ? 101 ALA A CA  1 
ATOM 773  C C   ? ALA A 1 101 ?  -1.068   3.190  14.702 1.000 94.640 ? 101 ALA A C   1 
ATOM 774  C CB  ? ALA A 1 101 ?  -0.241   1.964  16.724 1.000 94.640 ? 101 ALA A CB  1 
ATOM 775  O O   ? ALA A 1 101 ?  -1.109   2.279  13.872 1.000 94.640 ? 101 ALA A O   1 
ATOM 776  N N   ? VAL A 1 102 ?  -1.915   4.258  14.691 1.000 96.650 ? 102 VAL A N   1 
ATOM 777  C CA  ? VAL A 1 102 ?  -2.908   4.448  13.639 1.000 96.650 ? 102 VAL A CA  1 
ATOM 778  C C   ? VAL A 1 102 ?  -2.903   5.905  13.182 1.000 96.650 ? 102 VAL A C   1 
ATOM 779  C CB  ? VAL A 1 102 ?  -4.321   4.042  14.112 1.000 96.650 ? 102 VAL A CB  1 
ATOM 780  O O   ? VAL A 1 102 ?  -3.450   6.777  13.862 1.000 96.650 ? 102 VAL A O   1 
ATOM 781  C CG1 ? VAL A 1 102 ?  -5.334   4.190  12.978 1.000 96.650 ? 102 VAL A CG1 1 
ATOM 782  C CG2 ? VAL A 1 102 ?  -4.314   2.610  14.643 1.000 96.650 ? 102 VAL A CG2 1 
ATOM 783  N N   ? ASN A 1 103 ?  -2.278   6.092  12.057 1.000 96.820 ? 103 ASN A N   1 
ATOM 784  C CA  ? ASN A 1 103 ?  -2.149   7.432  11.495 1.000 96.820 ? 103 ASN A CA  1 
ATOM 785  C C   ? ASN A 1 103 ?  -2.036   7.395   9.974 1.000 96.820 ? 103 ASN A C   1 
ATOM 786  C CB  ? ASN A 1 103 ?  -0.943   8.154  12.100 1.000 96.820 ? 103 ASN A CB  1 
ATOM 787  O O   ? ASN A 1 103 ?  -1.387   6.507   9.418 1.000 96.820 ? 103 ASN A O   1 
ATOM 788  C CG  ? ASN A 1 103 ?  -1.051   9.662  11.993 1.000 96.820 ? 103 ASN A CG  1 
ATOM 789  N ND2 ? ASN A 1 103 ?   0.059  10.354  12.220 1.000 96.820 ? 103 ASN A ND2 1 
ATOM 790  O OD1 ? ASN A 1 103 ?  -2.124  10.202  11.710 1.000 96.820 ? 103 ASN A OD1 1 
ATOM 791  N N   ? PRO A 1 104 ?  -2.741   8.459   9.360 1.000 97.520 ? 104 PRO A N   1 
ATOM 792  C CA  ? PRO A 1 104 ?  -2.679   8.472   7.896 1.000 97.520 ? 104 PRO A CA  1 
ATOM 793  C C   ? PRO A 1 104 ?  -1.298   8.854   7.367 1.000 97.520 ? 104 PRO A C   1 
ATOM 794  C CB  ? PRO A 1 104 ?  -3.722   9.523   7.508 1.000 97.520 ? 104 PRO A CB  1 
ATOM 795  O O   ? PRO A 1 104 ?  -0.574   9.614   8.015 1.000 97.520 ? 104 PRO A O   1 
ATOM 796  C CG  ? PRO A 1 104 ?  -4.628   9.618   8.693 1.000 97.520 ? 104 PRO A CG  1 
ATOM 797  C CD  ? PRO A 1 104 ?  -3.828   9.327   9.930 1.000 97.520 ? 104 PRO A CD  1 
ATOM 798  N N   ? LEU A 1 105 ?  -0.947   8.271   6.147 1.000 96.710 ? 105 LEU A N   1 
ATOM 799  C CA  ? LEU A 1 105 ?   0.270   8.582   5.406 1.000 96.710 ? 105 LEU A CA  1 
ATOM 800  C C   ? LEU A 1 105 ?  -0.028   9.521   4.242 1.000 96.710 ? 105 LEU A C   1 
ATOM 801  C CB  ? LEU A 1 105 ?   0.924   7.299   4.887 1.000 96.710 ? 105 LEU A CB  1 
ATOM 802  O O   ? LEU A 1 105 ?  -0.871   9.218   3.394 1.000 96.710 ? 105 LEU A O   1 
ATOM 803  C CG  ? LEU A 1 105 ?   2.268   7.463   4.175 1.000 96.710 ? 105 LEU A CG  1 
ATOM 804  C CD1 ? LEU A 1 105 ?   3.307   8.041   5.131 1.000 96.710 ? 105 LEU A CD1 1 
ATOM 805  C CD2 ? LEU A 1 105 ?   2.739   6.129   3.608 1.000 96.710 ? 105 LEU A CD2 1 
ATOM 806  N N   ? PRO A 1 106 ?   0.635  10.689   4.302 1.000 95.190 ? 106 PRO A N   1 
ATOM 807  C CA  ? PRO A 1 106 ?   0.405  11.591   3.171 1.000 95.190 ? 106 PRO A CA  1 
ATOM 808  C C   ? PRO A 1 106 ?   0.937  11.034   1.853 1.000 95.190 ? 106 PRO A C   1 
ATOM 809  C CB  ? PRO A 1 106 ?   1.163  12.860   3.572 1.000 95.190 ? 106 PRO A CB  1 
ATOM 810  O O   ? PRO A 1 106 ?   1.817  10.169   1.854 1.000 95.190 ? 106 PRO A O   1 
ATOM 811  C CG  ? PRO A 1 106 ?   2.255  12.383   4.474 1.000 95.190 ? 106 PRO A CG  1 
ATOM 812  C CD  ? PRO A 1 106 ?   1.757  11.189   5.237 1.000 95.190 ? 106 PRO A CD  1 
ATOM 813  N N   ? PHE A 1 107 ?   0.404  11.491   0.792 1.000 93.380 ? 107 PHE A N   1 
ATOM 814  C CA  ? PHE A 1 107 ?   0.907  11.171  -0.539 1.000 93.380 ? 107 PHE A CA  1 
ATOM 815  C C   ? PHE A 1 107 ?   1.095  12.438  -1.365 1.000 93.380 ? 107 PHE A C   1 
ATOM 816  C CB  ? PHE A 1 107 ?  -0.045  10.211  -1.259 1.000 93.380 ? 107 PHE A CB  1 
ATOM 817  O O   ? PHE A 1 107 ?   0.435  13.450  -1.119 1.000 93.380 ? 107 PHE A O   1 
ATOM 818  C CG  ? PHE A 1 107 ?  -1.440  10.751  -1.424 1.000 93.380 ? 107 PHE A CG  1 
ATOM 819  C CD1 ? PHE A 1 107 ?  -2.395  10.564  -0.433 1.000 93.380 ? 107 PHE A CD1 1 
ATOM 820  C CD2 ? PHE A 1 107 ?  -1.796  11.446  -2.573 1.000 93.380 ? 107 PHE A CD2 1 
ATOM 821  C CE1 ? PHE A 1 107 ?  -3.687  11.063  -0.583 1.000 93.380 ? 107 PHE A CE1 1 
ATOM 822  C CE2 ? PHE A 1 107 ?  -3.085  11.947  -2.731 1.000 93.380 ? 107 PHE A CE2 1 
ATOM 823  C CZ  ? PHE A 1 107 ?  -4.029  11.753  -1.735 1.000 93.380 ? 107 PHE A CZ  1 
ATOM 824  N N   ? GLN A 1 108 ?   2.319  12.501  -2.191 1.000 80.090 ? 108 GLN A N   1 
ATOM 825  C CA  ? GLN A 1 108 ?   2.714  13.710  -2.904 1.000 80.090 ? 108 GLN A CA  1 
ATOM 826  C C   ? GLN A 1 108 ?   2.259  13.664  -4.360 1.000 80.090 ? 108 GLN A C   1 
ATOM 827  C CB  ? GLN A 1 108 ?   4.229  13.905  -2.834 1.000 80.090 ? 108 GLN A CB  1 
ATOM 828  O O   ? GLN A 1 108 ?   1.875  12.606  -4.862 1.000 80.090 ? 108 GLN A O   1 
ATOM 829  C CG  ? GLN A 1 108 ?   5.024  12.786  -3.493 1.000 80.090 ? 108 GLN A CG  1 
ATOM 830  C CD  ? GLN A 1 108 ?   6.524  13.004  -3.412 1.000 80.090 ? 108 GLN A CD  1 
ATOM 831  N NE2 ? GLN A 1 108 ?   7.290  12.059  -3.945 1.000 80.090 ? 108 GLN A NE2 1 
ATOM 832  O OE1 ? GLN A 1 108 ?   6.989  14.015  -2.875 1.000 80.090 ? 108 GLN A OE1 1 
ATOM 833  N N   ? ASN A 1 109 ?   2.388  14.892  -4.992 1.000 81.600 ? 109 ASN A N   1 
ATOM 834  C CA  ? ASN A 1 109 ?   1.962  15.146  -6.365 1.000 81.600 ? 109 ASN A CA  1 
ATOM 835  C C   ? ASN A 1 109 ?   3.151  15.195  -7.320 1.000 81.600 ? 109 ASN A C   1 
ATOM 836  C CB  ? ASN A 1 109 ?   1.162  16.447  -6.446 1.000 81.600 ? 109 ASN A CB  1 
ATOM 837  O O   ? ASN A 1 109 ?   3.026  15.673  -8.449 1.000 81.600 ? 109 ASN A O   1 
ATOM 838  C CG  ? ASN A 1 109 ?  -0.142  16.380  -5.676 1.000 81.600 ? 109 ASN A CG  1 
ATOM 839  N ND2 ? ASN A 1 109 ?  -0.755  17.535  -5.445 1.000 81.600 ? 109 ASN A ND2 1 
ATOM 840  O OD1 ? ASN A 1 109 ?  -0.595  15.299  -5.290 1.000 81.600 ? 109 ASN A OD1 1 
ATOM 841  N N   ? ILE A 1 110 ?   4.240  14.746  -6.697 1.000 82.980 ? 110 ILE A N   1 
ATOM 842  C CA  ? ILE A 1 110 ?   5.401  14.806  -7.578 1.000 82.980 ? 110 ILE A CA  1 
ATOM 843  C C   ? ILE A 1 110 ?   5.946  13.398  -7.810 1.000 82.980 ? 110 ILE A C   1 
ATOM 844  C CB  ? ILE A 1 110 ?   6.504  15.719  -6.998 1.000 82.980 ? 110 ILE A CB  1 
ATOM 845  O O   ? ILE A 1 110 ?   5.922  12.560  -6.906 1.000 82.980 ? 110 ILE A O   1 
ATOM 846  C CG1 ? ILE A 1 110 ?   5.953  17.127  -6.745 1.000 82.980 ? 110 ILE A CG1 1 
ATOM 847  C CG2 ? ILE A 1 110 ?   7.715  15.765  -7.934 1.000 82.980 ? 110 ILE A CG2 1 
ATOM 848  C CD1 ? ILE A 1 110 ?   6.847  17.994  -5.870 1.000 82.980 ? 110 ILE A CD1 1 
ATOM 849  N N   ? ASP A 1 111 ?   6.424  13.366  -9.102 1.000 80.660 ? 111 ASP A N   1 
ATOM 850  C CA  ? ASP A 1 111 ?   7.077  12.111  -9.463 1.000 80.660 ? 111 ASP A CA  1 
ATOM 851  C C   ? ASP A 1 111 ?   8.411  11.957  -8.735 1.000 80.660 ? 111 ASP A C   1 
ATOM 852  C CB  ? ASP A 1 111 ?   7.291  12.034 -10.976 1.000 80.660 ? 111 ASP A CB  1 
ATOM 853  O O   ? ASP A 1 111 ?   9.066  12.950  -8.412 1.000 80.660 ? 111 ASP A O   1 
ATOM 854  C CG  ? ASP A 1 111 ?   7.616  10.631 -11.457 1.000 80.660 ? 111 ASP A CG  1 
ATOM 855  O OD1 ? ASP A 1 111 ?   7.563   9.680 -10.648 1.000 80.660 ? 111 ASP A OD1 1 
ATOM 856  O OD2 ? ASP A 1 111 ?   7.933  10.475 -12.657 1.000 80.660 ? 111 ASP A OD2 1 
ATOM 857  N N   ? ILE A 1 112 ?   8.822  10.759  -8.475 1.000 85.900 ? 112 ILE A N   1 
ATOM 858  C CA  ? ILE A 1 112 ?  10.063  10.463  -7.767 1.000 85.900 ? 112 ILE A CA  1 
ATOM 859  C C   ? ILE A 1 112 ?  11.103   9.930  -8.751 1.000 85.900 ? 112 ILE A C   1 
ATOM 860  C CB  ? ILE A 1 112 ?   9.835   9.447  -6.626 1.000 85.900 ? 112 ILE A CB  1 
ATOM 861  O O   ? ILE A 1 112 ?  10.758   9.256  -9.724 1.000 85.900 ? 112 ILE A O   1 
ATOM 862  C CG1 ? ILE A 1 112 ?  11.039   9.430  -5.677 1.000 85.900 ? 112 ILE A CG1 1 
ATOM 863  C CG2 ? ILE A 1 112 ?   9.564   8.050  -7.193 1.000 85.900 ? 112 ILE A CG2 1 
ATOM 864  C CD1 ? ILE A 1 112 ?  10.746   8.811  -4.317 1.000 85.900 ? 112 ILE A CD1 1 
ATOM 865  N N   ? SER A 1 113 ?  12.387  10.259  -8.522 1.000 85.910 ? 113 SER A N   1 
ATOM 866  C CA  ? SER A 1 113 ?  13.470   9.900  -9.431 1.000 85.910 ? 113 SER A CA  1 
ATOM 867  C C   ? SER A 1 113 ?  13.955   8.477  -9.180 1.000 85.910 ? 113 SER A C   1 
ATOM 868  C CB  ? SER A 1 113 ?  14.637  10.878  -9.287 1.000 85.910 ? 113 SER A CB  1 
ATOM 869  O O   ? SER A 1 113 ?  13.948   8.005  -8.041 1.000 85.910 ? 113 SER A O   1 
ATOM 870  O OG  ? SER A 1 113 ?  14.218  12.205  -9.557 1.000 85.910 ? 113 SER A OG  1 
ATOM 871  N N   ? ALA A 1 114 ?  14.436   7.837 -10.287 1.000 89.440 ? 114 ALA A N   1 
ATOM 872  C CA  ? ALA A 1 114 ?  15.101   6.541 -10.182 1.000 89.440 ? 114 ALA A CA  1 
ATOM 873  C C   ? ALA A 1 114 ?  16.300   6.615  -9.240 1.000 89.440 ? 114 ALA A C   1 
ATOM 874  C CB  ? ALA A 1 114 ?  15.542   6.056 -11.561 1.000 89.440 ? 114 ALA A CB  1 
ATOM 875  O O   ? ALA A 1 114 ?  16.913   7.674  -9.087 1.000 89.440 ? 114 ALA A O   1 
ATOM 876  N N   ? GLY A 1 115 ?  16.587   5.435  -8.498 1.000 89.000 ? 115 GLY A N   1 
ATOM 877  C CA  ? GLY A 1 115 ?  17.758   5.364  -7.639 1.000 89.000 ? 115 GLY A CA  1 
ATOM 878  C C   ? GLY A 1 115 ?  17.456   5.699  -6.190 1.000 89.000 ? 115 GLY A C   1 
ATOM 879  O O   ? GLY A 1 115 ?  18.259   5.412  -5.300 1.000 89.000 ? 115 GLY A O   1 
ATOM 880  N N   ? LYS A 1 116 ?  16.301   6.377  -5.954 1.000 92.930 ? 116 LYS A N   1 
ATOM 881  C CA  ? LYS A 1 116 ?  15.864   6.678  -4.595 1.000 92.930 ? 116 LYS A CA  1 
ATOM 882  C C   ? LYS A 1 116 ?  15.512   5.402  -3.835 1.000 92.930 ? 116 LYS A C   1 
ATOM 883  C CB  ? LYS A 1 116 ?  14.662   7.624  -4.614 1.000 92.930 ? 116 LYS A CB  1 
ATOM 884  O O   ? LYS A 1 116 ?  14.890   4.494  -4.391 1.000 92.930 ? 116 LYS A O   1 
ATOM 885  C CG  ? LYS A 1 116 ?  14.284   8.173  -3.246 1.000 92.930 ? 116 LYS A CG  1 
ATOM 886  C CD  ? LYS A 1 116 ?  13.367   9.384  -3.364 1.000 92.930 ? 116 LYS A CD  1 
ATOM 887  C CE  ? LYS A 1 116 ?  13.106  10.022  -2.006 1.000 92.930 ? 116 LYS A CE  1 
ATOM 888  N NZ  ? LYS A 1 116 ?  12.548  11.401  -2.141 1.000 92.930 ? 116 LYS A NZ  1 
ATOM 889  N N   ? ARG A 1 117 ?  15.919   5.320  -2.606 1.000 94.060 ? 117 ARG A N   1 
ATOM 890  C CA  ? ARG A 1 117 ?  15.602   4.176  -1.758 1.000 94.060 ? 117 ARG A CA  1 
ATOM 891  C C   ? ARG A 1 117 ?  14.278   4.385  -1.029 1.000 94.060 ? 117 ARG A C   1 
ATOM 892  C CB  ? ARG A 1 117 ?  16.723   3.928  -0.747 1.000 94.060 ? 117 ARG A CB  1 
ATOM 893  O O   ? ARG A 1 117 ?  14.083   5.407  -0.368 1.000 94.060 ? 117 ARG A O   1 
ATOM 894  C CG  ? ARG A 1 117 ?  17.979   3.324  -1.355 1.000 94.060 ? 117 ARG A CG  1 
ATOM 895  C CD  ? ARG A 1 117 ?  18.885   2.718  -0.293 1.000 94.060 ? 117 ARG A CD  1 
ATOM 896  N NE  ? ARG A 1 117 ?  18.491   1.351   0.035 1.000 94.060 ? 117 ARG A NE  1 
ATOM 897  N NH1 ? ARG A 1 117 ?  20.592   0.447  -0.294 1.000 94.060 ? 117 ARG A NH1 1 
ATOM 898  N NH2 ? ARG A 1 117 ?  18.848  -0.897   0.342 1.000 94.060 ? 117 ARG A NH2 1 
ATOM 899  C CZ  ? ARG A 1 117 ?  19.311   0.303   0.027 1.000 94.060 ? 117 ARG A CZ  1 
ATOM 900  N N   ? CYS A 1 118 ?  13.421   3.433  -1.162 1.000 95.080 ? 118 CYS A N   1 
ATOM 901  C CA  ? CYS A 1 118 ?  12.067   3.522  -0.624 1.000 95.080 ? 118 CYS A CA  1 
ATOM 902  C C   ? CYS A 1 118 ?  11.745   2.313   0.245 1.000 95.080 ? 118 CYS A C   1 
ATOM 903  C CB  ? CYS A 1 118 ?  11.047   3.634  -1.757 1.000 95.080 ? 118 CYS A CB  1 
ATOM 904  O O   ? CYS A 1 118 ?  12.355   1.253   0.093 1.000 95.080 ? 118 CYS A O   1 
ATOM 905  S SG  ? CYS A 1 118 ?  11.310   5.058  -2.836 1.000 95.080 ? 118 CYS A SG  1 
ATOM 906  N N   ? LEU A 1 119 ?  10.830   2.567   1.126 1.000 94.420 ? 119 LEU A N   1 
ATOM 907  C CA  ? LEU A 1 119 ?  10.417   1.522   2.056 1.000 94.420 ? 119 LEU A CA  1 
ATOM 908  C C   ? LEU A 1 119 ?   9.141   0.839   1.574 1.000 94.420 ? 119 LEU A C   1 
ATOM 909  C CB  ? LEU A 1 119 ?  10.200   2.105   3.455 1.000 94.420 ? 119 LEU A CB  1 
ATOM 910  O O   ? LEU A 1 119 ?   8.207   1.506   1.123 1.000 94.420 ? 119 LEU A O   1 
ATOM 911  C CG  ? LEU A 1 119 ?   9.800   1.113   4.548 1.000 94.420 ? 119 LEU A CG  1 
ATOM 912  C CD1 ? LEU A 1 119 ?  11.031   0.389   5.084 1.000 94.420 ? 119 LEU A CD1 1 
ATOM 913  C CD2 ? LEU A 1 119 ?   9.061   1.827   5.674 1.000 94.420 ? 119 LEU A CD2 1 
ATOM 914  N N   ? VAL A 1 120 ?   9.125  -0.476   1.685 1.000 94.070 ? 120 VAL A N   1 
ATOM 915  C CA  ? VAL A 1 120 ?   7.923  -1.272   1.455 1.000 94.070 ? 120 VAL A CA  1 
ATOM 916  C C   ? VAL A 1 120 ?   7.635  -2.139   2.678 1.000 94.070 ? 120 VAL A C   1 
ATOM 917  C CB  ? VAL A 1 120 ?   8.061  -2.155   0.195 1.000 94.070 ? 120 VAL A CB  1 
ATOM 918  O O   ? VAL A 1 120 ?   8.559  -2.627   3.333 1.000 94.070 ? 120 VAL A O   1 
ATOM 919  C CG1 ? VAL A 1 120 ?   9.225  -3.132   0.345 1.000 94.070 ? 120 VAL A CG1 1 
ATOM 920  C CG2 ? VAL A 1 120 ?   6.759  -2.908  -0.073 1.000 94.070 ? 120 VAL A CG2 1 
ATOM 921  N N   ? ALA A 1 121 ?   6.405  -2.282   3.018 1.000 93.320 ? 121 ALA A N   1 
ATOM 922  C CA  ? ALA A 1 121 ?   6.024  -3.059   4.195 1.000 93.320 ? 121 ALA A CA  1 
ATOM 923  C C   ? ALA A 1 121 ?   4.760  -3.871   3.931 1.000 93.320 ? 121 ALA A C   1 
ATOM 924  C CB  ? ALA A 1 121 ?   5.822  -2.140   5.397 1.000 93.320 ? 121 ALA A CB  1 
ATOM 925  O O   ? ALA A 1 121 ?   3.918  -3.476   3.121 1.000 93.320 ? 121 ALA A O   1 
ATOM 926  N N   ? GLY A 1 122 ?   4.703  -5.037   4.668 1.000 93.230 ? 122 GLY A N   1 
ATOM 927  C CA  ? GLY A 1 122 ?   3.511  -5.852   4.498 1.000 93.230 ? 122 GLY A CA  1 
ATOM 928  C C   ? GLY A 1 122 ?   3.598  -7.192   5.205 1.000 93.230 ? 122 GLY A C   1 
ATOM 929  O O   ? GLY A 1 122 ?   4.608  -7.499   5.842 1.000 93.230 ? 122 GLY A O   1 
ATOM 930  N N   ? TRP A 1 123 ?   2.457  -7.954   5.199 1.000 92.140 ? 123 TRP A N   1 
ATOM 931  C CA  ? TRP A 1 123 ?   2.329  -9.269   5.819 1.000 92.140 ? 123 TRP A CA  1 
ATOM 932  C C   ? TRP A 1 123 ?   2.227 -10.362   4.760 1.000 92.140 ? 123 TRP A C   1 
ATOM 933  C CB  ? TRP A 1 123 ?   1.103  -9.314   6.736 1.000 92.140 ? 123 TRP A CB  1 
ATOM 934  O O   ? TRP A 1 123 ?   1.582 -11.390   4.980 1.000 92.140 ? 123 TRP A O   1 
ATOM 935  C CG  ? TRP A 1 123 ?   1.257  -8.518   7.997 1.000 92.140 ? 123 TRP A CG  1 
ATOM 936  C CD1 ? TRP A 1 123 ?   1.773  -8.952   9.187 1.000 92.140 ? 123 TRP A CD1 1 
ATOM 937  C CD2 ? TRP A 1 123 ?   0.887  -7.150   8.194 1.000 92.140 ? 123 TRP A CD2 1 
ATOM 938  C CE2 ? TRP A 1 123 ?   1.208  -6.819   9.529 1.000 92.140 ? 123 TRP A CE2 1 
ATOM 939  C CE3 ? TRP A 1 123 ?   0.316  -6.171   7.370 1.000 92.140 ? 123 TRP A CE3 1 
ATOM 940  N NE1 ? TRP A 1 123 ?   1.746  -7.934  10.113 1.000 92.140 ? 123 TRP A NE1 1 
ATOM 941  C CH2 ? TRP A 1 123 ?   0.416  -4.609   9.232 1.000 92.140 ? 123 TRP A CH2 1 
ATOM 942  C CZ2 ? TRP A 1 123 ?   0.975  -5.548  10.060 1.000 92.140 ? 123 TRP A CZ2 1 
ATOM 943  C CZ3 ? TRP A 1 123 ?   0.086  -4.907   7.900 1.000 92.140 ? 123 TRP A CZ3 1 
ATOM 944  N N   ? GLY A 1 124 ?   2.735 -10.052   3.554 1.000 84.360 ? 124 GLY A N   1 
ATOM 945  C CA  ? GLY A 1 124 ?   2.740 -11.058   2.503 1.000 84.360 ? 124 GLY A CA  1 
ATOM 946  C C   ? GLY A 1 124 ?   3.706 -12.196   2.771 1.000 84.360 ? 124 GLY A C   1 
ATOM 947  O O   ? GLY A 1 124 ?   4.237 -12.319   3.877 1.000 84.360 ? 124 GLY A O   1 
ATOM 948  N N   ? GLN A 1 125 ?   3.935 -13.162   1.764 1.000 78.790 ? 125 GLN A N   1 
ATOM 949  C CA  ? GLN A 1 125 ?   4.794 -14.336   1.880 1.000 78.790 ? 125 GLN A CA  1 
ATOM 950  C C   ? GLN A 1 125 ?   6.243 -13.934   2.142 1.000 78.790 ? 125 GLN A C   1 
ATOM 951  C CB  ? GLN A 1 125 ?   4.708 -15.192   0.615 1.000 78.790 ? 125 GLN A CB  1 
ATOM 952  O O   ? GLN A 1 125 ?   6.738 -12.964   1.564 1.000 78.790 ? 125 GLN A O   1 
ATOM 953  C CG  ? GLN A 1 125 ?   3.342 -15.830   0.396 1.000 78.790 ? 125 GLN A CG  1 
ATOM 954  C CD  ? GLN A 1 125 ?   3.260 -16.610  -0.902 1.000 78.790 ? 125 GLN A CD  1 
ATOM 955  N NE2 ? GLN A 1 125 ?   2.166 -17.341  -1.087 1.000 78.790 ? 125 GLN A NE2 1 
ATOM 956  O OE1 ? GLN A 1 125 ?   4.172 -16.556  -1.733 1.000 78.790 ? 125 GLN A OE1 1 
ATOM 957  N N   ? MET A 1 126 ?   6.845 -14.743   3.167 1.000 70.160 ? 126 MET A N   1 
ATOM 958  C CA  ? MET A 1 126 ?   8.213 -14.492   3.609 1.000 70.160 ? 126 MET A CA  1 
ATOM 959  C C   ? MET A 1 126 ?   9.200 -15.376   2.854 1.000 70.160 ? 126 MET A C   1 
ATOM 960  C CB  ? MET A 1 126 ?   8.344 -14.729   5.115 1.000 70.160 ? 126 MET A CB  1 
ATOM 961  O O   ? MET A 1 126 ?  10.373 -15.027   2.716 1.000 70.160 ? 126 MET A O   1 
ATOM 962  C CG  ? MET A 1 126 ?   7.540 -13.756   5.961 1.000 70.160 ? 126 MET A CG  1 
ATOM 963  S SD  ? MET A 1 126 ?   7.677 -14.106   7.757 1.000 70.160 ? 126 MET A SD  1 
ATOM 964  C CE  ? MET A 1 126 ?   9.446 -13.792   8.010 1.000 70.160 ? 126 MET A CE  1 
ATOM 965  N N   ? ARG A 1 127 ?   8.742 -16.451   2.267 1.000 65.190 ? 127 ARG A N   1 
ATOM 966  C CA  ? ARG A 1 127 ?   9.536 -17.439   1.545 1.000 65.190 ? 127 ARG A CA  1 
ATOM 967  C C   ? ARG A 1 127 ?   8.754 -18.019   0.371 1.000 65.190 ? 127 ARG A C   1 
ATOM 968  C CB  ? ARG A 1 127 ?   9.981 -18.562   2.484 1.000 65.190 ? 127 ARG A CB  1 
ATOM 969  O O   ? ARG A 1 127 ?   7.547 -17.798   0.254 1.000 65.190 ? 127 ARG A O   1 
ATOM 970  C CG  ? ARG A 1 127 ?  10.851 -18.092   3.639 1.000 65.190 ? 127 ARG A CG  1 
ATOM 971  C CD  ? ARG A 1 127 ?  11.290 -19.251   4.523 1.000 65.190 ? 127 ARG A CD  1 
ATOM 972  N NE  ? ARG A 1 127 ?  12.145 -18.800   5.618 1.000 65.190 ? 127 ARG A NE  1 
ATOM 973  N NH1 ? ARG A 1 127 ?  12.549 -20.917   6.449 1.000 65.190 ? 127 ARG A NH1 1 
ATOM 974  N NH2 ? ARG A 1 127 ?  13.482 -19.085   7.463 1.000 65.190 ? 127 ARG A NH2 1 
ATOM 975  C CZ  ? ARG A 1 127 ?  12.723 -19.602   6.507 1.000 65.190 ? 127 ARG A CZ  1 
ATOM 976  N N   ? LEU A 1 128 ?   9.530 -18.705  -0.501 1.000 63.180 ? 128 LEU A N   1 
ATOM 977  C CA  ? LEU A 1 128 ?   8.934 -19.333  -1.675 1.000 63.180 ? 128 LEU A CA  1 
ATOM 978  C C   ? LEU A 1 128 ?   8.009 -20.476  -1.268 1.000 63.180 ? 128 LEU A C   1 
ATOM 979  C CB  ? LEU A 1 128 ?  10.024 -19.854  -2.616 1.000 63.180 ? 128 LEU A CB  1 
ATOM 980  O O   ? LEU A 1 128 ?   7.225 -20.965  -2.084 1.000 63.180 ? 128 LEU A O   1 
ATOM 981  C CG  ? LEU A 1 128 ?  10.890 -18.795  -3.301 1.000 63.180 ? 128 LEU A CG  1 
ATOM 982  C CD1 ? LEU A 1 128 ?  12.026 -19.458  -4.072 1.000 63.180 ? 128 LEU A CD1 1 
ATOM 983  C CD2 ? LEU A 1 128 ?  10.043 -17.929  -4.227 1.000 63.180 ? 128 LEU A CD2 1 
ATOM 984  N N   ? THR A 1 129 ?   8.184 -20.848   0.070 1.000 65.110 ? 129 THR A N   1 
ATOM 985  C CA  ? THR A 1 129 ?   7.483 -21.985   0.656 1.000 65.110 ? 129 THR A CA  1 
ATOM 986  C C   ? THR A 1 129 ?   6.010 -21.657   0.877 1.000 65.110 ? 129 THR A C   1 
ATOM 987  C CB  ? THR A 1 129 ?   8.124 -22.409   1.990 1.000 65.110 ? 129 THR A CB  1 
ATOM 988  O O   ? THR A 1 129 ?   5.184 -22.559   1.030 1.000 65.110 ? 129 THR A O   1 
ATOM 989  C CG2 ? THR A 1 129 ?   9.573 -22.843   1.792 1.000 65.110 ? 129 THR A CG2 1 
ATOM 990  O OG1 ? THR A 1 129 ?   8.088 -21.305   2.903 1.000 65.110 ? 129 THR A OG1 1 
ATOM 991  N N   ? GLY A 1 130 ?   5.678 -20.220   0.724 1.000 68.950 ? 130 GLY A N   1 
ATOM 992  C CA  ? GLY A 1 130 ?   4.287 -19.813   0.850 1.000 68.950 ? 130 GLY A CA  1 
ATOM 993  C C   ? GLY A 1 130 ?   3.898 -19.450   2.270 1.000 68.950 ? 130 GLY A C   1 
ATOM 994  O O   ? GLY A 1 130 ?   2.729 -19.178   2.549 1.000 68.950 ? 130 GLY A O   1 
ATOM 995  N N   ? LYS A 1 131 ?   4.867 -19.508   3.319 1.000 76.680 ? 131 LYS A N   1 
ATOM 996  C CA  ? LYS A 1 131 ?   4.552 -19.133   4.694 1.000 76.680 ? 131 LYS A CA  1 
ATOM 997  C C   ? LYS A 1 131 ?   4.430 -17.618   4.836 1.000 76.680 ? 131 LYS A C   1 
ATOM 998  C CB  ? LYS A 1 131 ?   5.619 -19.664   5.653 1.000 76.680 ? 131 LYS A CB  1 
ATOM 999  O O   ? LYS A 1 131 ?   5.318 -16.876   4.411 1.000 76.680 ? 131 LYS A O   1 
ATOM 1000 C CG  ? LYS A 1 131 ?   5.266 -19.498   7.124 1.000 76.680 ? 131 LYS A CG  1 
ATOM 1001 C CD  ? LYS A 1 131 ?   6.346 -20.080   8.027 1.000 76.680 ? 131 LYS A CD  1 
ATOM 1002 C CE  ? LYS A 1 131 ?   6.037 -19.838   9.498 1.000 76.680 ? 131 LYS A CE  1 
ATOM 1003 N NZ  ? LYS A 1 131 ?   7.098 -20.398  10.387 1.000 76.680 ? 131 LYS A NZ  1 
ATOM 1004 N N   ? LYS A 1 132 ?   3.266 -17.147   5.444 1.000 84.770 ? 132 LYS A N   1 
ATOM 1005 C CA  ? LYS A 1 132 ?   3.036 -15.734   5.731 1.000 84.770 ? 132 LYS A CA  1 
ATOM 1006 C C   ? LYS A 1 132 ?   3.465 -15.386   7.154 1.000 84.770 ? 132 LYS A C   1 
ATOM 1007 C CB  ? LYS A 1 132 ?   1.564 -15.377   5.525 1.000 84.770 ? 132 LYS A CB  1 
ATOM 1008 O O   ? LYS A 1 132 ?   3.215 -16.150   8.088 1.000 84.770 ? 132 LYS A O   1 
ATOM 1009 C CG  ? LYS A 1 132 ?   1.092 -15.502   4.084 1.000 84.770 ? 132 LYS A CG  1 
ATOM 1010 C CD  ? LYS A 1 132 ?  -0.370 -15.100   3.937 1.000 84.770 ? 132 LYS A CD  1 
ATOM 1011 C CE  ? LYS A 1 132 ?  -0.843 -15.227   2.496 1.000 84.770 ? 132 LYS A CE  1 
ATOM 1012 N NZ  ? LYS A 1 132 ?  -2.300 -14.924   2.362 1.000 84.770 ? 132 LYS A NZ  1 
ATOM 1013 N N   ? PRO A 1 133 ?   4.188 -14.285   7.293 1.000 88.950 ? 133 PRO A N   1 
ATOM 1014 C CA  ? PRO A 1 133 ?   4.623 -13.887   8.634 1.000 88.950 ? 133 PRO A CA  1 
ATOM 1015 C C   ? PRO A 1 133 ?   3.468 -13.414   9.513 1.000 88.950 ? 133 PRO A C   1 
ATOM 1016 C CB  ? PRO A 1 133 ?   5.606 -12.745   8.361 1.000 88.950 ? 133 PRO A CB  1 
ATOM 1017 O O   ? PRO A 1 133 ?   2.471 -12.896   9.003 1.000 88.950 ? 133 PRO A O   1 
ATOM 1018 C CG  ? PRO A 1 133 ?   5.099 -12.095   7.115 1.000 88.950 ? 133 PRO A CG  1 
ATOM 1019 C CD  ? PRO A 1 133 ?   4.539 -13.159   6.215 1.000 88.950 ? 133 PRO A CD  1 
ATOM 1020 N N   ? ASP A 1 134 ?   3.591 -13.717  10.790 1.000 90.990 ? 134 ASP A N   1 
ATOM 1021 C CA  ? ASP A 1 134 ?   2.647 -13.141  11.742 1.000 90.990 ? 134 ASP A CA  1 
ATOM 1022 C C   ? ASP A 1 134 ?   3.000 -11.688  12.055 1.000 90.990 ? 134 ASP A C   1 
ATOM 1023 C CB  ? ASP A 1 134 ?   2.614 -13.964  13.031 1.000 90.990 ? 134 ASP A CB  1 
ATOM 1024 O O   ? ASP A 1 134 ?   2.111 -10.847  12.206 1.000 90.990 ? 134 ASP A O   1 
ATOM 1025 C CG  ? ASP A 1 134 ?   1.581 -13.466  14.026 1.000 90.990 ? 134 ASP A CG  1 
ATOM 1026 O OD1 ? ASP A 1 134 ?   0.368 -13.526  13.728 1.000 90.990 ? 134 ASP A OD1 1 
ATOM 1027 O OD2 ? ASP A 1 134 ?   1.982 -13.006  15.117 1.000 90.990 ? 134 ASP A OD2 1 
ATOM 1028 N N   ? THR A 1 135 ?   4.225 -11.371  12.042 1.000 93.030 ? 135 THR A N   1 
ATOM 1029 C CA  ? THR A 1 135 ?   4.715 -10.036  12.368 1.000 93.030 ? 135 THR A CA  1 
ATOM 1030 C C   ? THR A 1 135 ?   4.975  -9.230  11.099 1.000 93.030 ? 135 THR A C   1 
ATOM 1031 C CB  ? THR A 1 135 ?   6.003 -10.104  13.209 1.000 93.030 ? 135 THR A CB  1 
ATOM 1032 O O   ? THR A 1 135 ?   5.509  -9.758  10.121 1.000 93.030 ? 135 THR A O   1 
ATOM 1033 C CG2 ? THR A 1 135 ?   6.493  -8.708  13.578 1.000 93.030 ? 135 THR A CG2 1 
ATOM 1034 O OG1 ? THR A 1 135 ?   5.744 -10.841  14.410 1.000 93.030 ? 135 THR A OG1 1 
ATOM 1035 N N   ? LEU A 1 136 ?   4.499  -7.910  11.064 1.000 94.200 ? 136 LEU A N   1 
ATOM 1036 C CA  ? LEU A 1 136 ?   4.722  -6.997   9.948 1.000 94.200 ? 136 LEU A CA  1 
ATOM 1037 C C   ? LEU A 1 136 ?   6.195  -6.968   9.555 1.000 94.200 ? 136 LEU A C   1 
ATOM 1038 C CB  ? LEU A 1 136 ?   4.249  -5.586  10.307 1.000 94.200 ? 136 LEU A CB  1 
ATOM 1039 O O   ? LEU A 1 136 ?   7.068  -6.821  10.413 1.000 94.200 ? 136 LEU A O   1 
ATOM 1040 C CG  ? LEU A 1 136 ?   4.368  -4.531   9.207 1.000 94.200 ? 136 LEU A CG  1 
ATOM 1041 C CD1 ? LEU A 1 136 ?   3.478  -4.895   8.023 1.000 94.200 ? 136 LEU A CD1 1 
ATOM 1042 C CD2 ? LEU A 1 136 ?   4.008  -3.151   9.748 1.000 94.200 ? 136 LEU A CD2 1 
ATOM 1043 N N   ? GLN A 1 137 ?   6.317  -7.063   8.178 1.000 93.440 ? 137 GLN A N   1 
ATOM 1044 C CA  ? GLN A 1 137 ?   7.667  -7.053   7.623 1.000 93.440 ? 137 GLN A CA  1 
ATOM 1045 C C   ? GLN A 1 137 ?   7.936  -5.762   6.855 1.000 93.440 ? 137 GLN A C   1 
ATOM 1046 C CB  ? GLN A 1 137 ?   7.881  -8.262   6.710 1.000 93.440 ? 137 GLN A CB  1 
ATOM 1047 O O   ? GLN A 1 137 ?   7.013  -5.155   6.309 1.000 93.440 ? 137 GLN A O   1 
ATOM 1048 C CG  ? GLN A 1 137 ?   7.617  -9.599   7.388 1.000 93.440 ? 137 GLN A CG  1 
ATOM 1049 C CD  ? GLN A 1 137 ?   8.610  -9.905   8.493 1.000 93.440 ? 137 GLN A CD  1 
ATOM 1050 N NE2 ? GLN A 1 137 ?   8.103 -10.150   9.696 1.000 93.440 ? 137 GLN A NE2 1 
ATOM 1051 O OE1 ? GLN A 1 137 ?   9.824  -9.921   8.267 1.000 93.440 ? 137 GLN A OE1 1 
ATOM 1052 N N   ? GLU A 1 138 ?   9.284  -5.345   6.780 1.000 93.290 ? 138 GLU A N   1 
ATOM 1053 C CA  ? GLU A 1 138 ?   9.654  -4.169   5.998 1.000 93.290 ? 138 GLU A CA  1 
ATOM 1054 C C   ? GLU A 1 138 ?  11.000  -4.366   5.308 1.000 93.290 ? 138 GLU A C   1 
ATOM 1055 C CB  ? GLU A 1 138 ?   9.696  -2.923   6.887 1.000 93.290 ? 138 GLU A CB  1 
ATOM 1056 O O   ? GLU A 1 138 ?  11.839  -5.137   5.780 1.000 93.290 ? 138 GLU A O   1 
ATOM 1057 C CG  ? GLU A 1 138 ?  10.800  -2.951   7.933 1.000 93.290 ? 138 GLU A CG  1 
ATOM 1058 C CD  ? GLU A 1 138 ?  10.772  -1.752   8.867 1.000 93.290 ? 138 GLU A CD  1 
ATOM 1059 O OE1 ? GLU A 1 138 ?  11.798  -1.474   9.529 1.000 93.290 ? 138 GLU A OE1 1 
ATOM 1060 O OE2 ? GLU A 1 138 ?   9.716  -1.085   8.938 1.000 93.290 ? 138 GLU A OE2 1 
ATOM 1061 N N   ? LEU A 1 139 ?  11.168  -3.525   4.183 1.000 91.250 ? 139 LEU A N   1 
ATOM 1062 C CA  ? LEU A 1 139 ?  12.385  -3.634   3.386 1.000 91.250 ? 139 LEU A CA  1 
ATOM 1063 C C   ? LEU A 1 139 ?  12.618  -2.364   2.574 1.000 91.250 ? 139 LEU A C   1 
ATOM 1064 C CB  ? LEU A 1 139 ?  12.308  -4.844   2.452 1.000 91.250 ? 139 LEU A CB  1 
ATOM 1065 O O   ? LEU A 1 139 ?  11.679  -1.811   1.995 1.000 91.250 ? 139 LEU A O   1 
ATOM 1066 C CG  ? LEU A 1 139 ?  13.399  -4.946   1.384 1.000 91.250 ? 139 LEU A CG  1 
ATOM 1067 C CD1 ? LEU A 1 139 ?  14.744  -5.266   2.029 1.000 91.250 ? 139 LEU A CD1 1 
ATOM 1068 C CD2 ? LEU A 1 139 ?  13.034  -6.002   0.346 1.000 91.250 ? 139 LEU A CD2 1 
ATOM 1069 N N   ? TRP A 1 140 ?  13.900  -1.951   2.538 1.000 92.720 ? 140 TRP A N   1 
ATOM 1070 C CA  ? TRP A 1 140 ?  14.278  -0.857   1.650 1.000 92.720 ? 140 TRP A CA  1 
ATOM 1071 C C   ? TRP A 1 140 ?  14.658  -1.381   0.270 1.000 92.720 ? 140 TRP A C   1 
ATOM 1072 C CB  ? TRP A 1 140 ?  15.443  -0.059   2.245 1.000 92.720 ? 140 TRP A CB  1 
ATOM 1073 O O   ? TRP A 1 140 ?  15.414  -2.349   0.153 1.000 92.720 ? 140 TRP A O   1 
ATOM 1074 C CG  ? TRP A 1 140 ?  15.073   0.751   3.451 1.000 92.720 ? 140 TRP A CG  1 
ATOM 1075 C CD1 ? TRP A 1 140 ?  15.171   0.371   4.761 1.000 92.720 ? 140 TRP A CD1 1 
ATOM 1076 C CD2 ? TRP A 1 140 ?  14.540   2.079   3.457 1.000 92.720 ? 140 TRP A CD2 1 
ATOM 1077 C CE2 ? TRP A 1 140 ?  14.340   2.442   4.807 1.000 92.720 ? 140 TRP A CE2 1 
ATOM 1078 C CE3 ? TRP A 1 140 ?  14.214   2.998   2.451 1.000 92.720 ? 140 TRP A CE3 1 
ATOM 1079 N NE1 ? TRP A 1 140 ?  14.731   1.384   5.582 1.000 92.720 ? 140 TRP A NE1 1 
ATOM 1080 C CH2 ? TRP A 1 140 ?  13.515   4.568   4.173 1.000 92.720 ? 140 TRP A CH2 1 
ATOM 1081 C CZ2 ? TRP A 1 140 ?  13.826   3.688   5.177 1.000 92.720 ? 140 TRP A CZ2 1 
ATOM 1082 C CZ3 ? TRP A 1 140 ?  13.703   4.237   2.821 1.000 92.720 ? 140 TRP A CZ3 1 
ATOM 1083 N N   ? VAL A 1 141 ?  14.046  -0.658  -0.788 1.000 92.560 ? 141 VAL A N   1 
ATOM 1084 C CA  ? VAL A 1 141 ?  14.335  -1.064  -2.159 1.000 92.560 ? 141 VAL A CA  1 
ATOM 1085 C C   ? VAL A 1 141 ?  14.605   0.169  -3.017 1.000 92.560 ? 141 VAL A C   1 
ATOM 1086 C CB  ? VAL A 1 141 ?  13.177  -1.891  -2.763 1.000 92.560 ? 141 VAL A CB  1 
ATOM 1087 O O   ? VAL A 1 141 ?  14.005   1.225  -2.804 1.000 92.560 ? 141 VAL A O   1 
ATOM 1088 C CG1 ? VAL A 1 141 ?  13.045  -3.236  -2.051 1.000 92.560 ? 141 VAL A CG1 1 
ATOM 1089 C CG2 ? VAL A 1 141 ?  11.867  -1.109  -2.683 1.000 92.560 ? 141 VAL A CG2 1 
ATOM 1090 N N   ? PRO A 1 142 ?  15.587   0.023  -3.955 1.000 92.870 ? 142 PRO A N   1 
ATOM 1091 C CA  ? PRO A 1 142 ?  15.810   1.140  -4.876 1.000 92.870 ? 142 PRO A CA  1 
ATOM 1092 C C   ? PRO A 1 142 ?  14.796   1.175  -6.017 1.000 92.870 ? 142 PRO A C   1 
ATOM 1093 C CB  ? PRO A 1 142 ?  17.222   0.881  -5.407 1.000 92.870 ? 142 PRO A CB  1 
ATOM 1094 O O   ? PRO A 1 142 ?  14.371   0.123  -6.503 1.000 92.870 ? 142 PRO A O   1 
ATOM 1095 C CG  ? PRO A 1 142 ?  17.366  -0.606  -5.403 1.000 92.870 ? 142 PRO A CG  1 
ATOM 1096 C CD  ? PRO A 1 142 ?  16.642  -1.152  -4.205 1.000 92.870 ? 142 PRO A CD  1 
ATOM 1097 N N   ? LEU A 1 143 ?  14.458   2.405  -6.396 1.000 93.390 ? 143 LEU A N   1 
ATOM 1098 C CA  ? LEU A 1 143 ?  13.648   2.566  -7.599 1.000 93.390 ? 143 LEU A CA  1 
ATOM 1099 C C   ? LEU A 1 143 ?  14.476   2.296  -8.851 1.000 93.390 ? 143 LEU A C   1 
ATOM 1100 C CB  ? LEU A 1 143 ?  13.054   3.976  -7.659 1.000 93.390 ? 143 LEU A CB  1 
ATOM 1101 O O   ? LEU A 1 143 ?  15.625   2.733  -8.947 1.000 93.390 ? 143 LEU A O   1 
ATOM 1102 C CG  ? LEU A 1 143 ?  12.091   4.355  -6.533 1.000 93.390 ? 143 LEU A CG  1 
ATOM 1103 C CD1 ? LEU A 1 143 ?  11.524   5.751  -6.768 1.000 93.390 ? 143 LEU A CD1 1 
ATOM 1104 C CD2 ? LEU A 1 143 ?  10.969   3.328  -6.420 1.000 93.390 ? 143 LEU A CD2 1 
ATOM 1105 N N   ? ILE A 1 144 ?  13.863   1.545  -9.754 1.000 91.130 ? 144 ILE A N   1 
ATOM 1106 C CA  ? ILE A 1 144 ?  14.468   1.216 -11.040 1.000 91.130 ? 144 ILE A CA  1 
ATOM 1107 C C   ? ILE A 1 144 ?  13.818   2.048 -12.143 1.000 91.130 ? 144 ILE A C   1 
ATOM 1108 C CB  ? ILE A 1 144 ?  14.337  -0.290 -11.357 1.000 91.130 ? 144 ILE A CB  1 
ATOM 1109 O O   ? ILE A 1 144 ?  12.595   2.207 -12.172 1.000 91.130 ? 144 ILE A O   1 
ATOM 1110 C CG1 ? ILE A 1 144 ?  14.974  -1.128 -10.243 1.000 91.130 ? 144 ILE A CG1 1 
ATOM 1111 C CG2 ? ILE A 1 144 ?  14.969  -0.613 -12.715 1.000 91.130 ? 144 ILE A CG2 1 
ATOM 1112 C CD1 ? ILE A 1 144 ?  14.692  -2.620 -10.352 1.000 91.130 ? 144 ILE A CD1 1 
ATOM 1113 N N   ? SER A 1 145 ?  14.706   2.569 -13.042 1.000 91.310 ? 145 SER A N   1 
ATOM 1114 C CA  ? SER A 1 145 ?  14.140   3.377 -14.117 1.000 91.310 ? 145 SER A CA  1 
ATOM 1115 C C   ? SER A 1 145 ?  13.162   2.566 -14.961 1.000 91.310 ? 145 SER A C   1 
ATOM 1116 C CB  ? SER A 1 145 ?  15.249   3.940 -15.006 1.000 91.310 ? 145 SER A CB  1 
ATOM 1117 O O   ? SER A 1 145 ?  13.352   1.364 -15.158 1.000 91.310 ? 145 SER A O   1 
ATOM 1118 O OG  ? SER A 1 145 ?  15.798   2.925 -15.829 1.000 91.310 ? 145 SER A OG  1 
ATOM 1119 N N   ? ARG A 1 146 ?  12.181   3.207 -15.465 1.000 90.250 ? 146 ARG A N   1 
ATOM 1120 C CA  ? ARG A 1 146 ?  11.144   2.570 -16.271 1.000 90.250 ? 146 ARG A CA  1 
ATOM 1121 C C   ? ARG A 1 146 ?  11.738   1.929 -17.521 1.000 90.250 ? 146 ARG A C   1 
ATOM 1122 C CB  ? ARG A 1 146 ?  10.069   3.585 -16.664 1.000 90.250 ? 146 ARG A CB  1 
ATOM 1123 O O   ? ARG A 1 146 ?  11.299   0.857 -17.944 1.000 90.250 ? 146 ARG A O   1 
ATOM 1124 C CG  ? ARG A 1 146 ?   9.011   3.807 -15.595 1.000 90.250 ? 146 ARG A CG  1 
ATOM 1125 C CD  ? ARG A 1 146 ?   7.901   4.729 -16.082 1.000 90.250 ? 146 ARG A CD  1 
ATOM 1126 N NE  ? ARG A 1 146 ?   8.248   6.135 -15.896 1.000 90.250 ? 146 ARG A NE  1 
ATOM 1127 N NH1 ? ARG A 1 146 ?   7.896   6.726 -18.102 1.000 90.250 ? 146 ARG A NH1 1 
ATOM 1128 N NH2 ? ARG A 1 146 ?   8.572   8.303 -16.581 1.000 90.250 ? 146 ARG A NH2 1 
ATOM 1129 C CZ  ? ARG A 1 146 ?   8.238   7.051 -16.860 1.000 90.250 ? 146 ARG A CZ  1 
ATOM 1130 N N   ? ASP A 1 147 ?  12.710   2.575 -18.136 1.000 90.670 ? 147 ASP A N   1 
ATOM 1131 C CA  ? ASP A 1 147 ?  13.372   2.057 -19.329 1.000 90.670 ? 147 ASP A CA  1 
ATOM 1132 C C   ? ASP A 1 147 ?  14.053   0.721 -19.043 1.000 90.670 ? 147 ASP A C   1 
ATOM 1133 C CB  ? ASP A 1 147 ?  14.395   3.066 -19.856 1.000 90.670 ? 147 ASP A CB  1 
ATOM 1134 O O   ? ASP A 1 147 ?  13.918  -0.229 -19.817 1.000 90.670 ? 147 ASP A O   1 
ATOM 1135 C CG  ? ASP A 1 147 ?  13.751   4.285 -20.494 1.000 90.670 ? 147 ASP A CG  1 
ATOM 1136 O OD1 ? ASP A 1 147 ?  12.564   4.215 -20.882 1.000 90.670 ? 147 ASP A OD1 1 
ATOM 1137 O OD2 ? ASP A 1 147 ?  14.437   5.323 -20.613 1.000 90.670 ? 147 ASP A OD2 1 
ATOM 1138 N N   ? VAL A 1 148 ?  14.750   0.697 -17.980 1.000 89.940 ? 148 VAL A N   1 
ATOM 1139 C CA  ? VAL A 1 148 ?  15.422  -0.526 -17.556 1.000 89.940 ? 148 VAL A CA  1 
ATOM 1140 C C   ? VAL A 1 148 ?  14.387  -1.607 -17.254 1.000 89.940 ? 148 VAL A C   1 
ATOM 1141 C CB  ? VAL A 1 148 ?  16.316  -0.284 -16.319 1.000 89.940 ? 148 VAL A CB  1 
ATOM 1142 O O   ? VAL A 1 148 ?  14.547  -2.760 -17.660 1.000 89.940 ? 148 VAL A O   1 
ATOM 1143 C CG1 ? VAL A 1 148 ?  16.860  -1.605 -15.779 1.000 89.940 ? 148 VAL A CG1 1 
ATOM 1144 C CG2 ? VAL A 1 148 ?  17.460   0.667 -16.666 1.000 89.940 ? 148 VAL A CG2 1 
ATOM 1145 N N   ? CYS A 1 149 ?  13.346  -1.233 -16.582 1.000 89.860 ? 149 CYS A N   1 
ATOM 1146 C CA  ? CYS A 1 149 ?  12.280  -2.156 -16.210 1.000 89.860 ? 149 CYS A CA  1 
ATOM 1147 C C   ? CYS A 1 149 ?  11.585  -2.713 -17.447 1.000 89.860 ? 149 CYS A C   1 
ATOM 1148 C CB  ? CYS A 1 149 ?  11.258  -1.460 -15.311 1.000 89.860 ? 149 CYS A CB  1 
ATOM 1149 O O   ? CYS A 1 149 ?  11.314  -3.913 -17.524 1.000 89.860 ? 149 CYS A O   1 
ATOM 1150 S SG  ? CYS A 1 149 ?  10.093  -2.592 -14.521 1.000 89.860 ? 149 CYS A SG  1 
ATOM 1151 N N   ? ASN A 1 150 ?  11.345  -1.908 -18.392 1.000 89.960 ? 150 ASN A N   1 
ATOM 1152 C CA  ? ASN A 1 150 ?  10.690  -2.294 -19.637 1.000 89.960 ? 150 ASN A CA  1 
ATOM 1153 C C   ? ASN A 1 150 ?  11.532  -3.291 -20.427 1.000 89.960 ? 150 ASN A C   1 
ATOM 1154 C CB  ? ASN A 1 150 ?  10.388  -1.060 -20.490 1.000 89.960 ? 150 ASN A CB  1 
ATOM 1155 O O   ? ASN A 1 150 ?  10.995  -4.089 -21.199 1.000 89.960 ? 150 ASN A O   1 
ATOM 1156 C CG  ? ASN A 1 150 ?   8.995  -0.510 -20.249 1.000 89.960 ? 150 ASN A CG  1 
ATOM 1157 N ND2 ? ASN A 1 150 ?   8.843   0.801 -20.389 1.000 89.960 ? 150 ASN A ND2 1 
ATOM 1158 O OD1 ? ASN A 1 150 ?   8.064  -1.258 -19.939 1.000 89.960 ? 150 ASN A OD1 1 
ATOM 1159 N N   ? ASN A 1 151 ?  12.943  -3.272 -20.247 1.000 90.060 ? 151 ASN A N   1 
ATOM 1160 C CA  ? ASN A 1 151 ?  13.799  -4.265 -20.887 1.000 90.060 ? 151 ASN A CA  1 
ATOM 1161 C C   ? ASN A 1 151 ?  13.490  -5.675 -20.391 1.000 90.060 ? 151 ASN A C   1 
ATOM 1162 C CB  ? ASN A 1 151 ?  15.274  -3.932 -20.656 1.000 90.060 ? 151 ASN A CB  1 
ATOM 1163 O O   ? ASN A 1 151 ?  13.544  -6.634 -21.163 1.000 90.060 ? 151 ASN A O   1 
ATOM 1164 C CG  ? ASN A 1 151 ?  15.739  -2.742 -21.472 1.000 90.060 ? 151 ASN A CG  1 
ATOM 1165 N ND2 ? ASN A 1 151 ?  16.803  -2.090 -21.017 1.000 90.060 ? 151 ASN A ND2 1 
ATOM 1166 O OD1 ? ASN A 1 151 ?  15.147  -2.411 -22.502 1.000 90.060 ? 151 ASN A OD1 1 
ATOM 1167 N N   ? TYR A 1 152 ?  12.970  -5.731 -19.186 1.000 86.620 ? 152 TYR A N   1 
ATOM 1168 C CA  ? TYR A 1 152 ?  12.674  -7.012 -18.554 1.000 86.620 ? 152 TYR A CA  1 
ATOM 1169 C C   ? TYR A 1 152 ?  11.252  -7.461 -18.869 1.000 86.620 ? 152 TYR A C   1 
ATOM 1170 C CB  ? TYR A 1 152 ?  12.869  -6.921 -17.037 1.000 86.620 ? 152 TYR A CB  1 
ATOM 1171 O O   ? TYR A 1 152 ?  10.980  -8.660 -18.968 1.000 86.620 ? 152 TYR A O   1 
ATOM 1172 C CG  ? TYR A 1 152 ?  14.295  -6.649 -16.624 1.000 86.620 ? 152 TYR A CG  1 
ATOM 1173 C CD1 ? TYR A 1 152 ?  15.290  -7.607 -16.809 1.000 86.620 ? 152 TYR A CD1 1 
ATOM 1174 C CD2 ? TYR A 1 152 ?  14.651  -5.435 -16.046 1.000 86.620 ? 152 TYR A CD2 1 
ATOM 1175 C CE1 ? TYR A 1 152 ?  16.605  -7.361 -16.428 1.000 86.620 ? 152 TYR A CE1 1 
ATOM 1176 C CE2 ? TYR A 1 152 ?  15.962  -5.179 -15.661 1.000 86.620 ? 152 TYR A CE2 1 
ATOM 1177 O OH  ? TYR A 1 152 ?  18.231  -5.898 -15.477 1.000 86.620 ? 152 TYR A OH  1 
ATOM 1178 C CZ  ? TYR A 1 152 ?  16.931  -6.146 -15.856 1.000 86.620 ? 152 TYR A CZ  1 
ATOM 1179 N N   ? TYR A 1 153 ?  10.349  -6.478 -19.084 1.000 85.920 ? 153 TYR A N   1 
ATOM 1180 C CA  ? TYR A 1 153 ?   8.924  -6.788 -19.139 1.000 85.920 ? 153 TYR A CA  1 
ATOM 1181 C C   ? TYR A 1 153 ?   8.375  -6.583 -20.545 1.000 85.920 ? 153 TYR A C   1 
ATOM 1182 C CB  ? TYR A 1 153 ?   8.147  -5.921 -18.143 1.000 85.920 ? 153 TYR A CB  1 
ATOM 1183 O O   ? TYR A 1 153 ?   7.165  -6.436 -20.730 1.000 85.920 ? 153 TYR A O   1 
ATOM 1184 C CG  ? TYR A 1 153 ?   8.286  -6.371 -16.709 1.000 85.920 ? 153 TYR A CG  1 
ATOM 1185 C CD1 ? TYR A 1 153 ?   7.473  -7.378 -16.193 1.000 85.920 ? 153 TYR A CD1 1 
ATOM 1186 C CD2 ? TYR A 1 153 ?   9.229  -5.790 -15.868 1.000 85.920 ? 153 TYR A CD2 1 
ATOM 1187 C CE1 ? TYR A 1 153 ?   7.596  -7.794 -14.871 1.000 85.920 ? 153 TYR A CE1 1 
ATOM 1188 C CE2 ? TYR A 1 153 ?   9.361  -6.199 -14.545 1.000 85.920 ? 153 TYR A CE2 1 
ATOM 1189 O OH  ? TYR A 1 153 ?   8.668  -7.609 -12.747 1.000 85.920 ? 153 TYR A OH  1 
ATOM 1190 C CZ  ? TYR A 1 153 ?   8.542  -7.200 -14.056 1.000 85.920 ? 153 TYR A CZ  1 
ATOM 1191 N N   ? ASP A 1 154 ?   9.256  -6.605 -21.609 1.000 87.500 ? 154 ASP A N   1 
ATOM 1192 C CA  ? ASP A 1 154 ?   8.869  -6.529 -23.014 1.000 87.500 ? 154 ASP A CA  1 
ATOM 1193 C C   ? ASP A 1 154 ?   7.922  -5.357 -23.260 1.000 87.500 ? 154 ASP A C   1 
ATOM 1194 C CB  ? ASP A 1 154 ?   8.216  -7.838 -23.462 1.000 87.500 ? 154 ASP A CB  1 
ATOM 1195 O O   ? ASP A 1 154 ?   6.896  -5.511 -23.926 1.000 87.500 ? 154 ASP A O   1 
ATOM 1196 C CG  ? ASP A 1 154 ?   9.157  -9.027 -23.388 1.000 87.500 ? 154 ASP A CG  1 
ATOM 1197 O OD1 ? ASP A 1 154 ?  10.351  -8.882 -23.728 1.000 87.500 ? 154 ASP A OD1 1 
ATOM 1198 O OD2 ? ASP A 1 154 ?   8.700 -10.120 -22.988 1.000 87.500 ? 154 ASP A OD2 1 
ATOM 1199 N N   ? ASN A 1 155 ?   8.137  -4.102 -22.652 1.000 86.590 ? 155 ASN A N   1 
ATOM 1200 C CA  ? ASN A 1 155 ?   7.472  -2.820 -22.856 1.000 86.590 ? 155 ASN A CA  1 
ATOM 1201 C C   ? ASN A 1 155 ?   6.058  -2.824 -22.283 1.000 86.590 ? 155 ASN A C   1 
ATOM 1202 C CB  ? ASN A 1 155 ?   7.442  -2.462 -24.344 1.000 86.590 ? 155 ASN A CB  1 
ATOM 1203 O O   ? ASN A 1 155 ?   5.180  -2.117 -22.781 1.000 86.590 ? 155 ASN A O   1 
ATOM 1204 C CG  ? ASN A 1 155 ?   8.817  -2.148 -24.897 1.000 86.590 ? 155 ASN A CG  1 
ATOM 1205 N ND2 ? ASN A 1 155 ?   9.149  -2.746 -26.035 1.000 86.590 ? 155 ASN A ND2 1 
ATOM 1206 O OD1 ? ASN A 1 155 ?   9.576  -1.374 -24.307 1.000 86.590 ? 155 ASN A OD1 1 
ATOM 1207 N N   ? GLU A 1 156 ?   5.851  -3.623 -21.349 1.000 86.010 ? 156 GLU A N   1 
ATOM 1208 C CA  ? GLU A 1 156 ?   4.558  -3.743 -20.681 1.000 86.010 ? 156 GLU A CA  1 
ATOM 1209 C C   ? GLU A 1 156 ?   4.446  -2.764 -19.516 1.000 86.010 ? 156 GLU A C   1 
ATOM 1210 C CB  ? GLU A 1 156 ?   4.338  -5.176 -20.188 1.000 86.010 ? 156 GLU A CB  1 
ATOM 1211 O O   ? GLU A 1 156 ?   3.349  -2.515 -19.012 1.000 86.010 ? 156 GLU A O   1 
ATOM 1212 C CG  ? GLU A 1 156 ?   4.096  -6.180 -21.305 1.000 86.010 ? 156 GLU A CG  1 
ATOM 1213 C CD  ? GLU A 1 156 ?   3.789  -7.580 -20.797 1.000 86.010 ? 156 GLU A CD  1 
ATOM 1214 O OE1 ? GLU A 1 156 ?   3.485  -8.472 -21.622 1.000 86.010 ? 156 GLU A OE1 1 
ATOM 1215 O OE2 ? GLU A 1 156 ?   3.853  -7.786 -19.565 1.000 86.010 ? 156 GLU A OE2 1 
ATOM 1216 N N   ? ILE A 1 157 ?   5.554  -2.153 -19.040 1.000 88.650 ? 157 ILE A N   1 
ATOM 1217 C CA  ? ILE A 1 157 ?   5.566  -1.141 -17.989 1.000 88.650 ? 157 ILE A CA  1 
ATOM 1218 C C   ? ILE A 1 157 ?   5.100   0.198 -18.557 1.000 88.650 ? 157 ILE A C   1 
ATOM 1219 C CB  ? ILE A 1 157 ?   6.969  -0.997 -17.359 1.000 88.650 ? 157 ILE A CB  1 
ATOM 1220 O O   ? ILE A 1 157 ?   5.739   0.754 -19.454 1.000 88.650 ? 157 ILE A O   1 
ATOM 1221 C CG1 ? ILE A 1 157 ?   7.464  -2.353 -16.842 1.000 88.650 ? 157 ILE A CG1 1 
ATOM 1222 C CG2 ? ILE A 1 157 ?   6.952   0.044 -16.235 1.000 88.650 ? 157 ILE A CG2 1 
ATOM 1223 C CD1 ? ILE A 1 157 ?   6.535  -3.006 -15.828 1.000 88.650 ? 157 ILE A CD1 1 
ATOM 1224 N N   ? THR A 1 158 ?   3.935   0.740 -18.024 1.000 89.430 ? 158 THR A N   1 
ATOM 1225 C CA  ? THR A 1 158 ?   3.343   1.977 -18.519 1.000 89.430 ? 158 THR A CA  1 
ATOM 1226 C C   ? THR A 1 158 ?   3.864   3.178 -17.735 1.000 89.430 ? 158 THR A C   1 
ATOM 1227 C CB  ? THR A 1 158 ?   1.806   1.934 -18.434 1.000 89.430 ? 158 THR A CB  1 
ATOM 1228 O O   ? THR A 1 158 ?   4.633   3.020 -16.785 1.000 89.430 ? 158 THR A O   1 
ATOM 1229 C CG2 ? THR A 1 158 ?   1.257   0.655 -19.058 1.000 89.430 ? 158 THR A CG2 1 
ATOM 1230 O OG1 ? THR A 1 158 ?   1.407   1.991 -17.059 1.000 89.430 ? 158 THR A OG1 1 
ATOM 1231 N N   ? ALA A 1 159 ?   3.379   4.402 -18.178 1.000 90.680 ? 159 ALA A N   1 
ATOM 1232 C CA  ? ALA A 1 159 ?   3.783   5.651 -17.537 1.000 90.680 ? 159 ALA A CA  1 
ATOM 1233 C C   ? ALA A 1 159 ?   3.239   5.738 -16.114 1.000 90.680 ? 159 ALA A C   1 
ATOM 1234 C CB  ? ALA A 1 159 ?   3.312   6.848 -18.358 1.000 90.680 ? 159 ALA A CB  1 
ATOM 1235 O O   ? ALA A 1 159 ?   3.719   6.538 -15.307 1.000 90.680 ? 159 ALA A O   1 
ATOM 1236 N N   ? ASN A 1 160 ?   2.257   4.909 -15.812 1.000 91.050 ? 160 ASN A N   1 
ATOM 1237 C CA  ? ASN A 1 160 ?   1.615   4.948 -14.502 1.000 91.050 ? 160 ASN A CA  1 
ATOM 1238 C C   ? ASN A 1 160 ?   2.171   3.872 -13.574 1.000 91.050 ? 160 ASN A C   1 
ATOM 1239 C CB  ? ASN A 1 160 ?   0.099   4.798 -14.642 1.000 91.050 ? 160 ASN A CB  1 
ATOM 1240 O O   ? ASN A 1 160 ?   1.646   3.658 -12.480 1.000 91.050 ? 160 ASN A O   1 
ATOM 1241 C CG  ? ASN A 1 160 ?  -0.531   5.937 -15.420 1.000 91.050 ? 160 ASN A CG  1 
ATOM 1242 N ND2 ? ASN A 1 160 ?  -1.538   5.619 -16.225 1.000 91.050 ? 160 ASN A ND2 1 
ATOM 1243 O OD1 ? ASN A 1 160 ?  -0.116   7.092 -15.298 1.000 91.050 ? 160 ASN A OD1 1 
ATOM 1244 N N   ? MET A 1 161 ?   3.258   3.191 -14.036 1.000 92.140 ? 161 MET A N   1 
ATOM 1245 C CA  ? MET A 1 161 ?   3.887   2.128 -13.257 1.000 92.140 ? 161 MET A CA  1 
ATOM 1246 C C   ? MET A 1 161 ?   5.357   2.440 -13.000 1.000 92.140 ? 161 MET A C   1 
ATOM 1247 C CB  ? MET A 1 161 ?   3.755   0.784 -13.976 1.000 92.140 ? 161 MET A CB  1 
ATOM 1248 O O   ? MET A 1 161 ?   5.995   3.142 -13.787 1.000 92.140 ? 161 MET A O   1 
ATOM 1249 C CG  ? MET A 1 161 ?   2.319   0.312 -14.135 1.000 92.140 ? 161 MET A CG  1 
ATOM 1250 S SD  ? MET A 1 161 ?   2.196  -1.257 -15.079 1.000 92.140 ? 161 MET A SD  1 
ATOM 1251 C CE  ? MET A 1 161 ?   0.398  -1.505 -15.053 1.000 92.140 ? 161 MET A CE  1 
ATOM 1252 N N   ? ILE A 1 162 ?   5.802   1.869 -11.802 1.000 92.210 ? 162 ILE A N   1 
ATOM 1253 C CA  ? ILE A 1 162 ?   7.217   1.973 -11.464 1.000 92.210 ? 162 ILE A CA  1 
ATOM 1254 C C   ? ILE A 1 162 ?   7.722   0.631 -10.938 1.000 92.210 ? 162 ILE A C   1 
ATOM 1255 C CB  ? ILE A 1 162 ?   7.469   3.085 -10.421 1.000 92.210 ? 162 ILE A CB  1 
ATOM 1256 O O   ? ILE A 1 162 ?   6.938  -0.186 -10.449 1.000 92.210 ? 162 ILE A O   1 
ATOM 1257 C CG1 ? ILE A 1 162 ?   8.971   3.353 -10.278 1.000 92.210 ? 162 ILE A CG1 1 
ATOM 1258 C CG2 ? ILE A 1 162 ?   6.848   2.712  -9.072 1.000 92.210 ? 162 ILE A CG2 1 
ATOM 1259 C CD1 ? ILE A 1 162 ?   9.303   4.617  -9.497 1.000 92.210 ? 162 ILE A CD1 1 
ATOM 1260 N N   ? CYS A 1 163 ?   9.082   0.489 -11.038 1.000 92.110 ? 163 CYS A N   1 
ATOM 1261 C CA  ? CYS A 1 163 ?   9.707  -0.733 -10.543 1.000 92.110 ? 163 CYS A CA  1 
ATOM 1262 C C   ? CYS A 1 163 ?  10.643  -0.433  -9.378 1.000 92.110 ? 163 CYS A C   1 
ATOM 1263 C CB  ? CYS A 1 163 ?  10.478  -1.432 -11.662 1.000 92.110 ? 163 CYS A CB  1 
ATOM 1264 O O   ? CYS A 1 163 ?  11.269   0.628  -9.336 1.000 92.110 ? 163 CYS A O   1 
ATOM 1265 S SG  ? CYS A 1 163 ?   9.435  -1.981 -13.031 1.000 92.110 ? 163 CYS A SG  1 
ATOM 1266 N N   ? ALA A 1 164 ?  10.638  -1.364  -8.488 1.000 91.480 ? 164 ALA A N   1 
ATOM 1267 C CA  ? ALA A 1 164 ?  11.544  -1.267  -7.347 1.000 91.480 ? 164 ALA A CA  1 
ATOM 1268 C C   ? ALA A 1 164 ?  12.041  -2.646  -6.922 1.000 91.480 ? 164 ALA A C   1 
ATOM 1269 C CB  ? ALA A 1 164 ?  10.853  -0.571  -6.177 1.000 91.480 ? 164 ALA A CB  1 
ATOM 1270 O O   ? ALA A 1 164 ?  11.314  -3.636  -7.034 1.000 91.480 ? 164 ALA A O   1 
ATOM 1271 N N   ? GLY A 1 165 ?  13.161  -2.660  -6.570 1.000 86.710 ? 165 GLY A N   1 
ATOM 1272 C CA  ? GLY A 1 165 ?  13.728  -3.902  -6.070 1.000 86.710 ? 165 GLY A CA  1 
ATOM 1273 C C   ? GLY A 1 165 ?  15.139  -4.157  -6.567 1.000 86.710 ? 165 GLY A C   1 
ATOM 1274 O O   ? GLY A 1 165 ?  15.660  -3.399  -7.388 1.000 86.710 ? 165 GLY A O   1 
ATOM 1275 N N   ? GLU A 1 166 ?  15.803  -5.012  -5.947 1.000 79.900 ? 166 GLU A N   1 
ATOM 1276 C CA  ? GLU A 1 166 ?  17.127  -5.517  -6.301 1.000 79.900 ? 166 GLU A CA  1 
ATOM 1277 C C   ? GLU A 1 166 ?  17.232  -7.017  -6.041 1.000 79.900 ? 166 GLU A C   1 
ATOM 1278 C CB  ? GLU A 1 166 ?  18.213  -4.771  -5.522 1.000 79.900 ? 166 GLU A CB  1 
ATOM 1279 O O   ? GLU A 1 166 ?  16.286  -7.636  -5.550 1.000 79.900 ? 166 GLU A O   1 
ATOM 1280 C CG  ? GLU A 1 166 ?  18.155  -4.994  -4.018 1.000 79.900 ? 166 GLU A CG  1 
ATOM 1281 C CD  ? GLU A 1 166 ?  19.173  -4.166  -3.249 1.000 79.900 ? 166 GLU A CD  1 
ATOM 1282 O OE1 ? GLU A 1 166 ?  19.055  -4.061  -2.007 1.000 79.900 ? 166 GLU A OE1 1 
ATOM 1283 O OE2 ? GLU A 1 166 ?  20.095  -3.618  -3.894 1.000 79.900 ? 166 GLU A OE2 1 
ATOM 1284 N N   ? SER A 1 167 ?  18.269  -7.621  -6.482 1.000 78.320 ? 167 SER A N   1 
ATOM 1285 C CA  ? SER A 1 167 ?  18.453  -9.063  -6.349 1.000 78.320 ? 167 SER A CA  1 
ATOM 1286 C C   ? SER A 1 167 ?  18.146  -9.532  -4.931 1.000 78.320 ? 167 SER A C   1 
ATOM 1287 C CB  ? SER A 1 167 ?  19.881  -9.458  -6.727 1.000 78.320 ? 167 SER A CB  1 
ATOM 1288 O O   ? SER A 1 167 ?  18.618  -8.937  -3.959 1.000 78.320 ? 167 SER A O   1 
ATOM 1289 O OG  ? SER A 1 167 ?  20.036 -10.867  -6.707 1.000 78.320 ? 167 SER A OG  1 
ATOM 1290 N N   ? ARG A 1 168 ?  17.227 -10.555  -4.787 1.000 74.460 ? 168 ARG A N   1 
ATOM 1291 C CA  ? ARG A 1 168 ?  16.900 -11.283  -3.564 1.000 74.460 ? 168 ARG A CA  1 
ATOM 1292 C C   ? ARG A 1 168 ?  16.155 -10.389  -2.578 1.000 74.460 ? 168 ARG A C   1 
ATOM 1293 C CB  ? ARG A 1 168 ?  18.168 -11.839  -2.913 1.000 74.460 ? 168 ARG A CB  1 
ATOM 1294 O O   ? ARG A 1 168 ?  16.061 -10.709  -1.391 1.000 74.460 ? 168 ARG A O   1 
ATOM 1295 C CG  ? ARG A 1 168 ?  18.863 -12.912  -3.735 1.000 74.460 ? 168 ARG A CG  1 
ATOM 1296 C CD  ? ARG A 1 168 ?  20.008 -13.557  -2.968 1.000 74.460 ? 168 ARG A CD  1 
ATOM 1297 N NE  ? ARG A 1 168 ?  20.720 -14.537  -3.784 1.000 74.460 ? 168 ARG A NE  1 
ATOM 1298 N NH1 ? ARG A 1 168 ?  21.637 -15.671  -1.992 1.000 74.460 ? 168 ARG A NH1 1 
ATOM 1299 N NH2 ? ARG A 1 168 ?  22.079 -16.355  -4.135 1.000 74.460 ? 168 ARG A NH2 1 
ATOM 1300 C CZ  ? ARG A 1 168 ?  21.477 -15.519  -3.302 1.000 74.460 ? 168 ARG A CZ  1 
ATOM 1301 N N   ? LYS A 1 169 ?  15.785  -9.133  -3.023 1.000 78.370 ? 169 LYS A N   1 
ATOM 1302 C CA  ? LYS A 1 169 ?  14.946  -8.213  -2.260 1.000 78.370 ? 169 LYS A CA  1 
ATOM 1303 C C   ? LYS A 1 169 ?  13.713  -7.802  -3.060 1.000 78.370 ? 169 LYS A C   1 
ATOM 1304 C CB  ? LYS A 1 169 ?  15.743  -6.974  -1.851 1.000 78.370 ? 169 LYS A CB  1 
ATOM 1305 O O   ? LYS A 1 169 ?  13.833  -7.227  -4.143 1.000 78.370 ? 169 LYS A O   1 
ATOM 1306 C CG  ? LYS A 1 169 ?  16.948  -7.274  -0.973 1.000 78.370 ? 169 LYS A CG  1 
ATOM 1307 C CD  ? LYS A 1 169 ?  17.657  -5.997  -0.540 1.000 78.370 ? 169 LYS A CD  1 
ATOM 1308 C CE  ? LYS A 1 169 ?  18.860  -6.297   0.344 1.000 78.370 ? 169 LYS A CE  1 
ATOM 1309 N NZ  ? LYS A 1 169 ?  19.533  -5.046   0.807 1.000 78.370 ? 169 LYS A NZ  1 
ATOM 1310 N N   ? ASP A 1 170 ?  12.461  -8.011  -2.494 1.000 77.410 ? 170 ASP A N   1 
ATOM 1311 C CA  ? ASP A 1 170 ?  11.250  -7.722  -3.256 1.000 77.410 ? 170 ASP A CA  1 
ATOM 1312 C C   ? ASP A 1 170 ?  10.005  -7.861  -2.383 1.000 77.410 ? 170 ASP A C   1 
ATOM 1313 C CB  ? ASP A 1 170 ?  11.146  -8.647  -4.470 1.000 77.410 ? 170 ASP A CB  1 
ATOM 1314 O O   ? ASP A 1 170 ?  10.085  -8.341  -1.250 1.000 77.410 ? 170 ASP A O   1 
ATOM 1315 C CG  ? ASP A 1 170 ?  10.326  -8.052  -5.601 1.000 77.410 ? 170 ASP A CG  1 
ATOM 1316 O OD1 ? ASP A 1 170 ?   9.720  -6.975  -5.414 1.000 77.410 ? 170 ASP A OD1 1 
ATOM 1317 O OD2 ? ASP A 1 170 ?  10.283  -8.667  -6.689 1.000 77.410 ? 170 ASP A OD2 1 
ATOM 1318 N N   ? SER A 1 171 ?   8.858  -7.225  -2.835 1.000 76.180 ? 171 SER A N   1 
ATOM 1319 C CA  ? SER A 1 171 ?   7.550  -7.530  -2.264 1.000 76.180 ? 171 SER A CA  1 
ATOM 1320 C C   ? SER A 1 171 ?   6.970  -8.808  -2.861 1.000 76.180 ? 171 SER A C   1 
ATOM 1321 C CB  ? SER A 1 171 ?   6.583  -6.367  -2.488 1.000 76.180 ? 171 SER A CB  1 
ATOM 1322 O O   ? SER A 1 171 ?   7.273  -9.159  -4.003 1.000 76.180 ? 171 SER A O   1 
ATOM 1323 O OG  ? SER A 1 171 ?   6.371  -6.149  -3.872 1.000 76.180 ? 171 SER A OG  1 
ATOM 1324 N N   ? CYS A 1 172 ?   6.260  -9.465  -2.100 1.000 81.960 ? 172 CYS A N   1 
ATOM 1325 C CA  ? CYS A 1 172 ?   5.767 -10.767  -2.534 1.000 81.960 ? 172 CYS A CA  1 
ATOM 1326 C C   ? CYS A 1 172 ?   4.253 -10.857  -2.378 1.000 81.960 ? 172 CYS A C   1 
ATOM 1327 C CB  ? CYS A 1 172 ?   6.438 -11.887  -1.740 1.000 81.960 ? 172 CYS A CB  1 
ATOM 1328 O O   ? CYS A 1 172 ?   3.603  -9.875  -2.017 1.000 81.960 ? 172 CYS A O   1 
ATOM 1329 S SG  ? CYS A 1 172 ?   8.200 -12.071  -2.088 1.000 81.960 ? 172 CYS A SG  1 
ATOM 1330 N N   ? GLU A 1 173 ?   3.692 -12.101  -2.597 1.000 81.170 ? 173 GLU A N   1 
ATOM 1331 C CA  ? GLU A 1 173 ?   2.252 -12.332  -2.556 1.000 81.170 ? 173 GLU A CA  1 
ATOM 1332 C C   ? GLU A 1 173 ?   1.673 -11.969  -1.191 1.000 81.170 ? 173 GLU A C   1 
ATOM 1333 C CB  ? GLU A 1 173 ?   1.931 -13.791  -2.891 1.000 81.170 ? 173 GLU A CB  1 
ATOM 1334 O O   ? GLU A 1 173 ?   2.235 -12.332  -0.156 1.000 81.170 ? 173 GLU A O   1 
ATOM 1335 C CG  ? GLU A 1 173 ?   2.124 -14.141  -4.359 1.000 81.170 ? 173 GLU A CG  1 
ATOM 1336 C CD  ? GLU A 1 173 ?   1.803 -15.593  -4.677 1.000 81.170 ? 173 GLU A CD  1 
ATOM 1337 O OE1 ? GLU A 1 173 ?   1.930 -15.999  -5.855 1.000 81.170 ? 173 GLU A OE1 1 
ATOM 1338 O OE2 ? GLU A 1 173 ?   1.420 -16.330  -3.741 1.000 81.170 ? 173 GLU A OE2 1 
ATOM 1339 N N   ? GLY A 1 174 ?   0.552 -11.198  -1.360 1.000 82.130 ? 174 GLY A N   1 
ATOM 1340 C CA  ? GLY A 1 174 ?  -0.098 -10.785  -0.127 1.000 82.130 ? 174 GLY A CA  1 
ATOM 1341 C C   ? GLY A 1 174 ?   0.234  -9.360   0.274 1.000 82.130 ? 174 GLY A C   1 
ATOM 1342 O O   ? GLY A 1 174 ?  -0.463  -8.763   1.097 1.000 82.130 ? 174 GLY A O   1 
ATOM 1343 N N   ? ASP A 1 175 ?   1.197  -8.794  -0.384 1.000 90.310 ? 175 ASP A N   1 
ATOM 1344 C CA  ? ASP A 1 175 ?   1.590  -7.420  -0.085 1.000 90.310 ? 175 ASP A CA  1 
ATOM 1345 C C   ? ASP A 1 175 ?   0.932  -6.438  -1.052 1.000 90.310 ? 175 ASP A C   1 
ATOM 1346 C CB  ? ASP A 1 175 ?   3.112  -7.272  -0.139 1.000 90.310 ? 175 ASP A CB  1 
ATOM 1347 O O   ? ASP A 1 175 ?   1.166  -5.230  -0.973 1.000 90.310 ? 175 ASP A O   1 
ATOM 1348 C CG  ? ASP A 1 175 ?   3.813  -7.915   1.045 1.000 90.310 ? 175 ASP A CG  1 
ATOM 1349 O OD1 ? ASP A 1 175 ?   3.236  -7.941   2.154 1.000 90.310 ? 175 ASP A OD1 1 
ATOM 1350 O OD2 ? ASP A 1 175 ?   4.953  -8.396   0.868 1.000 90.310 ? 175 ASP A OD2 1 
ATOM 1351 N N   ? SER A 1 176 ?   0.214  -7.073  -2.046 1.000 93.260 ? 176 SER A N   1 
ATOM 1352 C CA  ? SER A 1 176 ?  -0.540  -6.198  -2.937 1.000 93.260 ? 176 SER A CA  1 
ATOM 1353 C C   ? SER A 1 176 ?  -1.334  -5.160  -2.151 1.000 93.260 ? 176 SER A C   1 
ATOM 1354 C CB  ? SER A 1 176 ?  -1.486  -7.015  -3.818 1.000 93.260 ? 176 SER A CB  1 
ATOM 1355 O O   ? SER A 1 176 ?  -1.918  -5.474  -1.112 1.000 93.260 ? 176 SER A O   1 
ATOM 1356 O OG  ? SER A 1 176 ?  -0.756  -7.842  -4.708 1.000 93.260 ? 176 SER A OG  1 
ATOM 1357 N N   ? GLY A 1 177 ?  -1.181  -3.932  -2.729 1.000 94.780 ? 177 GLY A N   1 
ATOM 1358 C CA  ? GLY A 1 177 ?  -1.973  -2.909  -2.065 1.000 94.780 ? 177 GLY A CA  1 
ATOM 1359 C C   ? GLY A 1 177 ?  -1.215  -2.187  -0.967 1.000 94.780 ? 177 GLY A C   1 
ATOM 1360 O O   ? GLY A 1 177 ?  -1.601  -1.090  -0.557 1.000 94.780 ? 177 GLY A O   1 
ATOM 1361 N N   ? GLY A 1 178 ?  -0.161  -2.763  -0.502 1.000 94.720 ? 178 GLY A N   1 
ATOM 1362 C CA  ? GLY A 1 178 ?   0.705  -2.097   0.459 1.000 94.720 ? 178 GLY A CA  1 
ATOM 1363 C C   ? GLY A 1 178 ?   1.437  -0.904  -0.126 1.000 94.720 ? 178 GLY A C   1 
ATOM 1364 O O   ? GLY A 1 178 ?   1.605  -0.807  -1.343 1.000 94.720 ? 178 GLY A O   1 
ATOM 1365 N N   ? PRO A 1 179 ?   2.075  -0.053   0.801 1.000 95.400 ? 179 PRO A N   1 
ATOM 1366 C CA  ? PRO A 1 179 ?   2.652   1.207   0.327 1.000 95.400 ? 179 PRO A CA  1 
ATOM 1367 C C   ? PRO A 1 179 ?   4.127   1.078  -0.046 1.000 95.400 ? 179 PRO A C   1 
ATOM 1368 C CB  ? PRO A 1 179 ?   2.471   2.148   1.521 1.000 95.400 ? 179 PRO A CB  1 
ATOM 1369 O O   ? PRO A 1 179 ?   4.859   0.302   0.574 1.000 95.400 ? 179 PRO A O   1 
ATOM 1370 C CG  ? PRO A 1 179 ?   2.579   1.266   2.722 1.000 95.400 ? 179 PRO A CG  1 
ATOM 1371 C CD  ? PRO A 1 179 ?   1.927  -0.050   2.409 1.000 95.400 ? 179 PRO A CD  1 
ATOM 1372 N N   ? LEU A 1 180 ?   4.533   1.709  -1.099 1.000 95.340 ? 180 LEU A N   1 
ATOM 1373 C CA  ? LEU A 1 180 ?   5.911   2.127  -1.333 1.000 95.340 ? 180 LEU A CA  1 
ATOM 1374 C C   ? LEU A 1 180 ?   6.131   3.561  -0.861 1.000 95.340 ? 180 LEU A C   1 
ATOM 1375 C CB  ? LEU A 1 180 ?   6.264   2.006  -2.817 1.000 95.340 ? 180 LEU A CB  1 
ATOM 1376 O O   ? LEU A 1 180 ?   5.567   4.499  -1.429 1.000 95.340 ? 180 LEU A O   1 
ATOM 1377 C CG  ? LEU A 1 180 ?   7.751   2.079  -3.169 1.000 95.340 ? 180 LEU A CG  1 
ATOM 1378 C CD1 ? LEU A 1 180 ?   8.467   0.814  -2.707 1.000 95.340 ? 180 LEU A CD1 1 
ATOM 1379 C CD2 ? LEU A 1 180 ?   7.937   2.288  -4.668 1.000 95.340 ? 180 LEU A CD2 1 
ATOM 1380 N N   ? VAL A 1 181 ?   7.014   3.680   0.188 1.000 95.740 ? 181 VAL A N   1 
ATOM 1381 C CA  ? VAL A 1 181 ?   7.156   4.952   0.888 1.000 95.740 ? 181 VAL A CA  1 
ATOM 1382 C C   ? VAL A 1 181 ?   8.570   5.496   0.690 1.000 95.740 ? 181 VAL A C   1 
ATOM 1383 C CB  ? VAL A 1 181 ?   6.847   4.808   2.395 1.000 95.740 ? 181 VAL A CB  1 
ATOM 1384 O O   ? VAL A 1 181 ?   9.551   4.822   1.012 1.000 95.740 ? 181 VAL A O   1 
ATOM 1385 C CG1 ? VAL A 1 181 ?   6.944   6.161   3.097 1.000 95.740 ? 181 VAL A CG1 1 
ATOM 1386 C CG2 ? VAL A 1 181 ?   5.462   4.195   2.598 1.000 95.740 ? 181 VAL A CG2 1 
ATOM 1387 N N   ? CYS A 1 182 ?   8.640   6.732   0.231 1.000 94.750 ? 182 CYS A N   1 
ATOM 1388 C CA  ? CYS A 1 182 ?   9.897   7.457   0.084 1.000 94.750 ? 182 CYS A CA  1 
ATOM 1389 C C   ? CYS A 1 182 ?   9.874   8.756   0.881 1.000 94.750 ? 182 CYS A C   1 
ATOM 1390 C CB  ? CYS A 1 182 ?  10.172   7.758  -1.389 1.000 94.750 ? 182 CYS A CB  1 
ATOM 1391 O O   ? CYS A 1 182 ?   8.975   9.580   0.708 1.000 94.750 ? 182 CYS A O   1 
ATOM 1392 S SG  ? CYS A 1 182 ?  10.179   6.291  -2.443 1.000 94.750 ? 182 CYS A SG  1 
ATOM 1393 N N   ? ASP A 1 183 ?  10.859   8.885   1.851 1.000 92.030 ? 183 ASP A N   1 
ATOM 1394 C CA  ? ASP A 1 183 ?  10.970  10.085   2.674 1.000 92.030 ? 183 ASP A CA  1 
ATOM 1395 C C   ? ASP A 1 183 ?   9.663  10.369   3.411 1.000 92.030 ? 183 ASP A C   1 
ATOM 1396 C CB  ? ASP A 1 183 ?  11.363  11.290   1.817 1.000 92.030 ? 183 ASP A CB  1 
ATOM 1397 O O   ? ASP A 1 183 ?   9.206  11.513   3.457 1.000 92.030 ? 183 ASP A O   1 
ATOM 1398 C CG  ? ASP A 1 183 ?  12.728  11.138   1.169 1.000 92.030 ? 183 ASP A CG  1 
ATOM 1399 O OD1 ? ASP A 1 183 ?  13.640  10.558   1.797 1.000 92.030 ? 183 ASP A OD1 1 
ATOM 1400 O OD2 ? ASP A 1 183 ?  12.894  11.604   0.021 1.000 92.030 ? 183 ASP A OD2 1 
ATOM 1401 N N   ? GLY A 1 184 ?   8.999   9.295   3.796 1.000 92.520 ? 184 GLY A N   1 
ATOM 1402 C CA  ? GLY A 1 184 ?   7.840   9.435   4.663 1.000 92.520 ? 184 GLY A CA  1 
ATOM 1403 C C   ? GLY A 1 184 ?   6.560   9.733   3.905 1.000 92.520 ? 184 GLY A C   1 
ATOM 1404 O O   ? GLY A 1 184 ?   5.573  10.179   4.494 1.000 92.520 ? 184 GLY A O   1 
ATOM 1405 N N   ? ILE A 1 185 ?   6.578   9.579   2.557 1.000 94.070 ? 185 ILE A N   1 
ATOM 1406 C CA  ? ILE A 1 185 ?   5.423   9.855   1.710 1.000 94.070 ? 185 ILE A CA  1 
ATOM 1407 C C   ? ILE A 1 185 ?   5.114   8.636   0.845 1.000 94.070 ? 185 ILE A C   1 
ATOM 1408 C CB  ? ILE A 1 185 ?   5.659  11.097   0.821 1.000 94.070 ? 185 ILE A CB  1 
ATOM 1409 O O   ? ILE A 1 185 ?   6.024   8.002   0.306 1.000 94.070 ? 185 ILE A O   1 
ATOM 1410 C CG1 ? ILE A 1 185 ?   5.971  12.323   1.688 1.000 94.070 ? 185 ILE A CG1 1 
ATOM 1411 C CG2 ? ILE A 1 185 ?   4.446  11.356  -0.077 1.000 94.070 ? 185 ILE A CG2 1 
ATOM 1412 C CD1 ? ILE A 1 185 ?   6.395  13.551   0.893 1.000 94.070 ? 185 ILE A CD1 1 
ATOM 1413 N N   ? ALA A 1 186 ?   3.792   8.346   0.780 1.000 95.320 ? 186 ALA A N   1 
ATOM 1414 C CA  ? ALA A 1 186 ?   3.383   7.275  -0.126 1.000 95.320 ? 186 ALA A CA  1 
ATOM 1415 C C   ? ALA A 1 186 ?   3.557   7.693  -1.583 1.000 95.320 ? 186 ALA A C   1 
ATOM 1416 C CB  ? ALA A 1 186 ?   1.934   6.877   0.142 1.000 95.320 ? 186 ALA A CB  1 
ATOM 1417 O O   ? ALA A 1 186 ?   2.999   8.704  -2.016 1.000 95.320 ? 186 ALA A O   1 
ATOM 1418 N N   ? VAL A 1 187 ?   4.289   6.840  -2.361 1.000 95.640 ? 187 VAL A N   1 
ATOM 1419 C CA  ? VAL A 1 187 ?   4.584   7.225  -3.737 1.000 95.640 ? 187 VAL A CA  1 
ATOM 1420 C C   ? VAL A 1 187 ?   3.969   6.211  -4.700 1.000 95.640 ? 187 VAL A C   1 
ATOM 1421 C CB  ? VAL A 1 187 ?   6.105   7.337  -3.981 1.000 95.640 ? 187 VAL A CB  1 
ATOM 1422 O O   ? VAL A 1 187 ?   3.683   6.537  -5.854 1.000 95.640 ? 187 VAL A O   1 
ATOM 1423 C CG1 ? VAL A 1 187 ?   6.715   8.424  -3.097 1.000 95.640 ? 187 VAL A CG1 1 
ATOM 1424 C CG2 ? VAL A 1 187 ?   6.787   5.994  -3.729 1.000 95.640 ? 187 VAL A CG2 1 
ATOM 1425 N N   ? ALA A 1 188 ?   3.697   4.963  -4.293 1.000 95.510 ? 188 ALA A N   1 
ATOM 1426 C CA  ? ALA A 1 188 ?   3.117   3.916  -5.130 1.000 95.510 ? 188 ALA A CA  1 
ATOM 1427 C C   ? ALA A 1 188 ?   2.501   2.811  -4.276 1.000 95.510 ? 188 ALA A C   1 
ATOM 1428 C CB  ? ALA A 1 188 ?   4.175   3.334  -6.064 1.000 95.510 ? 188 ALA A CB  1 
ATOM 1429 O O   ? ALA A 1 188 ?   2.766   2.725  -3.075 1.000 95.510 ? 188 ALA A O   1 
ATOM 1430 N N   ? ILE A 1 189 ?   1.640   1.999  -4.931 1.000 95.730 ? 189 ILE A N   1 
ATOM 1431 C CA  ? ILE A 1 189 ?   1.029   0.846  -4.281 1.000 95.730 ? 189 ILE A CA  1 
ATOM 1432 C C   ? ILE A 1 189 ?   1.524  -0.440  -4.938 1.000 95.730 ? 189 ILE A C   1 
ATOM 1433 C CB  ? ILE A 1 189 ?  -0.514   0.916  -4.337 1.000 95.730 ? 189 ILE A CB  1 
ATOM 1434 O O   ? ILE A 1 189 ?   1.664  -0.505  -6.162 1.000 95.730 ? 189 ILE A O   1 
ATOM 1435 C CG1 ? ILE A 1 189 ?  -1.014   2.201  -3.666 1.000 95.730 ? 189 ILE A CG1 1 
ATOM 1436 C CG2 ? ILE A 1 189 ?  -1.136  -0.321  -3.684 1.000 95.730 ? 189 ILE A CG2 1 
ATOM 1437 C CD1 ? ILE A 1 189 ?  -0.728   2.271  -2.173 1.000 95.730 ? 189 ILE A CD1 1 
ATOM 1438 N N   ? VAL A 1 190 ?   1.765  -1.341  -4.052 1.000 94.650 ? 190 VAL A N   1 
ATOM 1439 C CA  ? VAL A 1 190 ?   2.218  -2.635  -4.551 1.000 94.650 ? 190 VAL A CA  1 
ATOM 1440 C C   ? VAL A 1 190 ?   1.149  -3.243  -5.456 1.000 94.650 ? 190 VAL A C   1 
ATOM 1441 C CB  ? VAL A 1 190 ?   2.551  -3.604  -3.394 1.000 94.650 ? 190 VAL A CB  1 
ATOM 1442 O O   ? VAL A 1 190 ?  -0.004  -3.397  -5.048 1.000 94.650 ? 190 VAL A O   1 
ATOM 1443 C CG1 ? VAL A 1 190 ?   3.001  -4.959  -3.938 1.000 94.650 ? 190 VAL A CG1 1 
ATOM 1444 C CG2 ? VAL A 1 190 ?   3.626  -3.005  -2.489 1.000 94.650 ? 190 VAL A CG2 1 
ATOM 1445 N N   ? GLN A 1 191 ?   1.385  -3.409  -6.707 1.000 89.350 ? 191 GLN A N   1 
ATOM 1446 C CA  ? GLN A 1 191 ?   0.510  -4.076  -7.666 1.000 89.350 ? 191 GLN A CA  1 
ATOM 1447 C C   ? GLN A 1 191 ?   0.736  -5.586  -7.658 1.000 89.350 ? 191 GLN A C   1 
ATOM 1448 C CB  ? GLN A 1 191 ?   0.732  -3.520  -9.073 1.000 89.350 ? 191 GLN A CB  1 
ATOM 1449 O O   ? GLN A 1 191 ?  -0.220  -6.361  -7.587 1.000 89.350 ? 191 GLN A O   1 
ATOM 1450 C CG  ? GLN A 1 191 ?  -0.248  -4.056 -10.108 1.000 89.350 ? 191 GLN A CG  1 
ATOM 1451 C CD  ? GLN A 1 191 ?   0.040  -3.547 -11.508 1.000 89.350 ? 191 GLN A CD  1 
ATOM 1452 N NE2 ? GLN A 1 191 ?   0.089  -4.460 -12.473 1.000 89.350 ? 191 GLN A NE2 1 
ATOM 1453 O OE1 ? GLN A 1 191 ?   0.216  -2.343 -11.721 1.000 89.350 ? 191 GLN A OE1 1 
ATOM 1454 N N   ? GLY A 1 192 ?   2.096  -5.962  -7.517 1.000 74.240 ? 192 GLY A N   1 
ATOM 1455 C CA  ? GLY A 1 192 ?   2.546  -7.336  -7.676 1.000 74.240 ? 192 GLY A CA  1 
ATOM 1456 C C   ? GLY A 1 192 ?   3.674  -7.483  -8.679 1.000 74.240 ? 192 GLY A C   1 
ATOM 1457 O O   ? GLY A 1 192 ?   4.347  -6.506  -9.011 1.000 74.240 ? 192 GLY A O   1 
ATOM 1458 N N   ? GLY A 1 193 ?   4.307  -8.446  -8.989 1.000 62.620 ? 193 GLY A N   1 
ATOM 1459 C CA  ? GLY A 1 193 ?   5.439  -8.762  -9.845 1.000 62.620 ? 193 GLY A CA  1 
ATOM 1460 C C   ? GLY A 1 193 ?   5.558 -10.242 -10.155 1.000 62.620 ? 193 GLY A C   1 
ATOM 1461 O O   ? GLY A 1 193 ?   4.591 -10.992 -10.007 1.000 62.620 ? 193 GLY A O   1 
ATOM 1462 N N   ? PHE A 1 194 ?   6.491 -10.758 -11.021 1.000 55.680 ? 194 PHE A N   1 
ATOM 1463 C CA  ? PHE A 1 194 ?   6.673 -12.129 -11.480 1.000 55.680 ? 194 PHE A CA  1 
ATOM 1464 C C   ? PHE A 1 194 ?   6.462 -13.115 -10.337 1.000 55.680 ? 194 PHE A C   1 
ATOM 1465 C CB  ? PHE A 1 194 ?   8.069 -12.316 -12.082 1.000 55.680 ? 194 PHE A CB  1 
ATOM 1466 O O   ? PHE A 1 194 ?   6.635 -12.765  -9.168 1.000 55.680 ? 194 PHE A O   1 
ATOM 1467 C CG  ? PHE A 1 194 ?   8.212 -13.565 -12.909 1.000 55.680 ? 194 PHE A CG  1 
ATOM 1468 C CD1 ? PHE A 1 194 ?   8.931 -14.653 -12.430 1.000 55.680 ? 194 PHE A CD1 1 
ATOM 1469 C CD2 ? PHE A 1 194 ?   7.628 -13.650 -14.166 1.000 55.680 ? 194 PHE A CD2 1 
ATOM 1470 C CE1 ? PHE A 1 194 ?   9.065 -15.811 -13.193 1.000 55.680 ? 194 PHE A CE1 1 
ATOM 1471 C CE2 ? PHE A 1 194 ?   7.757 -14.804 -14.934 1.000 55.680 ? 194 PHE A CE2 1 
ATOM 1472 C CZ  ? PHE A 1 194 ?   8.477 -15.883 -14.446 1.000 55.680 ? 194 PHE A CZ  1 
ATOM 1473 N N   ? ARG A 1 195 ?   5.701 -14.274 -10.531 1.000 59.460 ? 195 ARG A N   1 
ATOM 1474 C CA  ? ARG A 1 195 ?   5.273 -15.370  -9.668 1.000 59.460 ? 195 ARG A CA  1 
ATOM 1475 C C   ? ARG A 1 195 ?   6.363 -15.738  -8.667 1.000 59.460 ? 195 ARG A C   1 
ATOM 1476 C CB  ? ARG A 1 195 ?   4.893 -16.595 -10.503 1.000 59.460 ? 195 ARG A CB  1 
ATOM 1477 O O   ? ARG A 1 195 ?   6.069 -16.089  -7.523 1.000 59.460 ? 195 ARG A O   1 
ATOM 1478 C CG  ? ARG A 1 195 ?   3.561 -16.460 -11.224 1.000 59.460 ? 195 ARG A CG  1 
ATOM 1479 C CD  ? ARG A 1 195 ?   3.160 -17.757 -11.914 1.000 59.460 ? 195 ARG A CD  1 
ATOM 1480 N NE  ? ARG A 1 195 ?   1.871 -17.631 -12.589 1.000 59.460 ? 195 ARG A NE  1 
ATOM 1481 N NH1 ? ARG A 1 195 ?   1.824 -19.812 -13.350 1.000 59.460 ? 195 ARG A NH1 1 
ATOM 1482 N NH2 ? ARG A 1 195 ?   0.094 -18.388 -13.832 1.000 59.460 ? 195 ARG A NH2 1 
ATOM 1483 C CZ  ? ARG A 1 195 ?   1.266 -18.611 -13.256 1.000 59.460 ? 195 ARG A CZ  1 
ATOM 1484 N N   ? LYS A 1 196 ?   7.693 -15.221  -9.032 1.000 65.220 ? 196 LYS A N   1 
ATOM 1485 C CA  ? LYS A 1 196 ?   8.800 -15.506  -8.124 1.000 65.220 ? 196 LYS A CA  1 
ATOM 1486 C C   ? LYS A 1 196 ?   9.443 -14.217  -7.619 1.000 65.220 ? 196 LYS A C   1 
ATOM 1487 C CB  ? LYS A 1 196 ?   9.849 -16.378  -8.815 1.000 65.220 ? 196 LYS A CB  1 
ATOM 1488 O O   ? LYS A 1 196 ?  10.043 -13.470  -8.395 1.000 65.220 ? 196 LYS A O   1 
ATOM 1489 C CG  ? LYS A 1 196 ?   9.379 -17.795  -9.110 1.000 65.220 ? 196 LYS A CG  1 
ATOM 1490 C CD  ? LYS A 1 196 ?  10.483 -18.629  -9.747 1.000 65.220 ? 196 LYS A CD  1 
ATOM 1491 C CE  ? LYS A 1 196 ?   9.991 -20.022 -10.115 1.000 65.220 ? 196 LYS A CE  1 
ATOM 1492 N NZ  ? LYS A 1 196 ?  11.068 -20.841 -10.747 1.000 65.220 ? 196 LYS A NZ  1 
ATOM 1493 N N   ? CYS A 1 197 ?   9.123 -13.798  -6.412 1.000 74.770 ? 197 CYS A N   1 
ATOM 1494 C CA  ? CYS A 1 197 ?   9.741 -12.641  -5.774 1.000 74.770 ? 197 CYS A CA  1 
ATOM 1495 C C   ? CYS A 1 197 ?  11.257 -12.789  -5.726 1.000 74.770 ? 197 CYS A C   1 
ATOM 1496 C CB  ? CYS A 1 197 ?   9.193 -12.453  -4.359 1.000 74.770 ? 197 CYS A CB  1 
ATOM 1497 O O   ? CYS A 1 197 ?  11.772 -13.900  -5.589 1.000 74.770 ? 197 CYS A O   1 
ATOM 1498 S SG  ? CYS A 1 197 ?   7.424 -12.094  -4.305 1.000 74.770 ? 197 CYS A SG  1 
ATOM 1499 N N   ? GLY A 1 198 ?  11.981 -11.686  -6.014 1.000 66.690 ? 198 GLY A N   1 
ATOM 1500 C CA  ? GLY A 1 198 ?  13.416 -11.755  -5.792 1.000 66.690 ? 198 GLY A CA  1 
ATOM 1501 C C   ? GLY A 1 198 ?  14.195 -12.129  -7.039 1.000 66.690 ? 198 GLY A C   1 
ATOM 1502 O O   ? GLY A 1 198 ?  15.382 -12.452  -6.962 1.000 66.690 ? 198 GLY A O   1 
ATOM 1503 N N   ? ASN A 1 199 ?  13.450 -12.168  -8.201 1.000 73.930 ? 199 ASN A N   1 
ATOM 1504 C CA  ? ASN A 1 199 ?  14.085 -12.330  -9.505 1.000 73.930 ? 199 ASN A CA  1 
ATOM 1505 C C   ? ASN A 1 199 ?  14.793 -11.052  -9.946 1.000 73.930 ? 199 ASN A C   1 
ATOM 1506 C CB  ? ASN A 1 199 ?  13.056 -12.756 -10.554 1.000 73.930 ? 199 ASN A CB  1 
ATOM 1507 O O   ? ASN A 1 199 ?  14.155 -10.013 -10.121 1.000 73.930 ? 199 ASN A O   1 
ATOM 1508 C CG  ? ASN A 1 199 ?  13.694 -13.153 -11.871 1.000 73.930 ? 199 ASN A CG  1 
ATOM 1509 N ND2 ? ASN A 1 199 ?  13.137 -14.171 -12.516 1.000 73.930 ? 199 ASN A ND2 1 
ATOM 1510 O OD1 ? ASN A 1 199 ?  14.680 -12.551 -12.303 1.000 73.930 ? 199 ASN A OD1 1 
ATOM 1511 N N   ? PRO A 1 200 ?  16.135 -11.227 -10.016 1.000 69.960 ? 200 PRO A N   1 
ATOM 1512 C CA  ? PRO A 1 200 ?  16.931 -10.040 -10.335 1.000 69.960 ? 200 PRO A CA  1 
ATOM 1513 C C   ? PRO A 1 200 ?  16.624  -9.480 -11.722 1.000 69.960 ? 200 PRO A C   1 
ATOM 1514 C CB  ? PRO A 1 200 ?  18.372 -10.550 -10.258 1.000 69.960 ? 200 PRO A CB  1 
ATOM 1515 O O   ? PRO A 1 200 ?  16.902  -8.309 -11.995 1.000 69.960 ? 200 PRO A O   1 
ATOM 1516 C CG  ? PRO A 1 200 ?  18.258 -12.036 -10.367 1.000 69.960 ? 200 PRO A CG  1 
ATOM 1517 C CD  ? PRO A 1 200 ?  16.900 -12.447  -9.875 1.000 69.960 ? 200 PRO A CD  1 
ATOM 1518 N N   ? THR A 1 201 ?  15.917 -10.245 -12.583 1.000 76.240 ? 201 THR A N   1 
ATOM 1519 C CA  ? THR A 1 201 ?  15.590  -9.849 -13.948 1.000 76.240 ? 201 THR A CA  1 
ATOM 1520 C C   ? THR A 1 201 ?  14.130  -9.419 -14.053 1.000 76.240 ? 201 THR A C   1 
ATOM 1521 C CB  ? THR A 1 201 ?  15.864 -10.992 -14.943 1.000 76.240 ? 201 THR A CB  1 
ATOM 1522 O O   ? THR A 1 201 ?  13.696  -8.924 -15.095 1.000 76.240 ? 201 THR A O   1 
ATOM 1523 C CG2 ? THR A 1 201 ?  17.326 -11.426 -14.894 1.000 76.240 ? 201 THR A CG2 1 
ATOM 1524 O OG1 ? THR A 1 201 ?  15.034 -12.113 -14.614 1.000 76.240 ? 201 THR A OG1 1 
ATOM 1525 N N   ? LYS A 1 202 ?  13.397  -9.489 -12.897 1.000 80.100 ? 202 LYS A N   1 
ATOM 1526 C CA  ? LYS A 1 202 ?  12.001  -9.063 -12.871 1.000 80.100 ? 202 LYS A CA  1 
ATOM 1527 C C   ? LYS A 1 202 ?  11.660  -8.375 -11.552 1.000 80.100 ? 202 LYS A C   1 
ATOM 1528 C CB  ? LYS A 1 202 ?  11.071 -10.257 -13.094 1.000 80.100 ? 202 LYS A CB  1 
ATOM 1529 O O   ? LYS A 1 202 ?  11.150  -9.011 -10.628 1.000 80.100 ? 202 LYS A O   1 
ATOM 1530 C CG  ? LYS A 1 202 ?  11.261 -10.947 -14.437 1.000 80.100 ? 202 LYS A CG  1 
ATOM 1531 C CD  ? LYS A 1 202 ?  10.660 -10.130 -15.575 1.000 80.100 ? 202 LYS A CD  1 
ATOM 1532 C CE  ? LYS A 1 202 ?  10.653 -10.912 -16.881 1.000 80.100 ? 202 LYS A CE  1 
ATOM 1533 N NZ  ? LYS A 1 202 ?  10.121 -10.095 -18.013 1.000 80.100 ? 202 LYS A NZ  1 
ATOM 1534 N N   ? PRO A 1 203 ?  12.019  -7.086 -11.427 1.000 85.480 ? 203 PRO A N   1 
ATOM 1535 C CA  ? PRO A 1 203 ?  11.737  -6.328 -10.205 1.000 85.480 ? 203 PRO A CA  1 
ATOM 1536 C C   ? PRO A 1 203 ?  10.242  -6.202  -9.921 1.000 85.480 ? 203 PRO A C   1 
ATOM 1537 C CB  ? PRO A 1 203 ?  12.357  -4.958 -10.490 1.000 85.480 ? 203 PRO A CB  1 
ATOM 1538 O O   ? PRO A 1 203 ?   9.418  -6.492 -10.792 1.000 85.480 ? 203 PRO A O   1 
ATOM 1539 C CG  ? PRO A 1 203 ?  12.355  -4.840 -11.980 1.000 85.480 ? 203 PRO A CG  1 
ATOM 1540 C CD  ? PRO A 1 203 ?  12.472  -6.217 -12.568 1.000 85.480 ? 203 PRO A CD  1 
ATOM 1541 N N   ? GLY A 1 204 ?   9.914  -5.816  -8.678 1.000 89.620 ? 204 GLY A N   1 
ATOM 1542 C CA  ? GLY A 1 204 ?   8.527  -5.586  -8.305 1.000 89.620 ? 204 GLY A CA  1 
ATOM 1543 C C   ? GLY A 1 204 ?   7.878  -4.459  -9.086 1.000 89.620 ? 204 GLY A C   1 
ATOM 1544 O O   ? GLY A 1 204 ?   8.536  -3.473  -9.427 1.000 89.620 ? 204 GLY A O   1 
ATOM 1545 N N   ? ILE A 1 205 ?   6.581  -4.594  -9.344 1.000 91.790 ? 205 ILE A N   1 
ATOM 1546 C CA  ? ILE A 1 205 ?   5.800  -3.587 -10.054 1.000 91.790 ? 205 ILE A CA  1 
ATOM 1547 C C   ? ILE A 1 205 ?   4.890  -2.853  -9.072 1.000 91.790 ? 205 ILE A C   1 
ATOM 1548 C CB  ? ILE A 1 205 ?   4.965  -4.217 -11.191 1.000 91.790 ? 205 ILE A CB  1 
ATOM 1549 O O   ? ILE A 1 205 ?   4.248  -3.478  -8.225 1.000 91.790 ? 205 ILE A O   1 
ATOM 1550 C CG1 ? ILE A 1 205 ?   5.881  -4.924 -12.197 1.000 91.790 ? 205 ILE A CG1 1 
ATOM 1551 C CG2 ? ILE A 1 205 ?   4.107  -3.155 -11.883 1.000 91.790 ? 205 ILE A CG2 1 
ATOM 1552 C CD1 ? ILE A 1 205 ?   5.136  -5.748 -13.239 1.000 91.790 ? 205 ILE A CD1 1 
ATOM 1553 N N   ? TYR A 1 206 ?   4.877  -1.613  -9.206 1.000 94.090 ? 206 TYR A N   1 
ATOM 1554 C CA  ? TYR A 1 206 ?   4.084  -0.739  -8.349 1.000 94.090 ? 206 TYR A CA  1 
ATOM 1555 C C   ? TYR A 1 206 ?   3.267   0.244  -9.180 1.000 94.090 ? 206 TYR A C   1 
ATOM 1556 C CB  ? TYR A 1 206 ?   4.988   0.025  -7.376 1.000 94.090 ? 206 TYR A CB  1 
ATOM 1557 O O   ? TYR A 1 206 ?   3.689   0.649 -10.266 1.000 94.090 ? 206 TYR A O   1 
ATOM 1558 C CG  ? TYR A 1 206 ?   5.843  -0.870  -6.512 1.000 94.090 ? 206 TYR A CG  1 
ATOM 1559 C CD1 ? TYR A 1 206 ?   5.517  -1.101  -5.178 1.000 94.090 ? 206 TYR A CD1 1 
ATOM 1560 C CD2 ? TYR A 1 206 ?   6.978  -1.486  -7.028 1.000 94.090 ? 206 TYR A CD2 1 
ATOM 1561 C CE1 ? TYR A 1 206 ?   6.302  -1.924  -4.377 1.000 94.090 ? 206 TYR A CE1 1 
ATOM 1562 C CE2 ? TYR A 1 206 ?   7.771  -2.310  -6.237 1.000 94.090 ? 206 TYR A CE2 1 
ATOM 1563 O OH  ? TYR A 1 206 ?   8.207  -3.338  -4.127 1.000 94.090 ? 206 TYR A OH  1 
ATOM 1564 C CZ  ? TYR A 1 206 ?   7.426  -2.523  -4.915 1.000 94.090 ? 206 TYR A CZ  1 
ATOM 1565 N N   ? THR A 1 207 ?   2.039   0.537  -8.700 1.000 95.070 ? 207 THR A N   1 
ATOM 1566 C CA  ? THR A 1 207 ?   1.202   1.549  -9.333 1.000 95.070 ? 207 THR A CA  1 
ATOM 1567 C C   ? THR A 1 207 ?   1.453   2.922  -8.717 1.000 95.070 ? 207 THR A C   1 
ATOM 1568 C CB  ? THR A 1 207 ?  -0.292   1.195  -9.211 1.000 95.070 ? 207 THR A CB  1 
ATOM 1569 O O   ? THR A 1 207 ?   1.329   3.096  -7.503 1.000 95.070 ? 207 THR A O   1 
ATOM 1570 C CG2 ? THR A 1 207 ?  -1.162   2.228  -9.920 1.000 95.070 ? 207 THR A CG2 1 
ATOM 1571 O OG1 ? THR A 1 207 ?  -0.521  -0.092  -9.800 1.000 95.070 ? 207 THR A OG1 1 
ATOM 1572 N N   ? LEU A 1 208 ?   1.891   3.946  -9.587 1.000 94.810 ? 208 LEU A N   1 
ATOM 1573 C CA  ? LEU A 1 208 ?   2.129   5.308  -9.123 1.000 94.810 ? 208 LEU A CA  1 
ATOM 1574 C C   ? LEU A 1 208 ?   0.839   5.943  -8.615 1.000 94.810 ? 208 LEU A C   1 
ATOM 1575 C CB  ? LEU A 1 208 ?   2.722   6.161 -10.248 1.000 94.810 ? 208 LEU A CB  1 
ATOM 1576 O O   ? LEU A 1 208 ?  -0.216   5.800  -9.238 1.000 94.810 ? 208 LEU A O   1 
ATOM 1577 C CG  ? LEU A 1 208 ?   4.182   5.885 -10.610 1.000 94.810 ? 208 LEU A CG  1 
ATOM 1578 C CD1 ? LEU A 1 208 ?   4.536   6.555 -11.934 1.000 94.810 ? 208 LEU A CD1 1 
ATOM 1579 C CD2 ? LEU A 1 208 ?   5.109   6.364  -9.498 1.000 94.810 ? 208 LEU A CD2 1 
ATOM 1580 N N   ? ILE A 1 209 ?   0.951   6.728  -7.507 1.000 95.340 ? 209 ILE A N   1 
ATOM 1581 C CA  ? ILE A 1 209 ?  -0.194   7.401  -6.901 1.000 95.340 ? 209 ILE A CA  1 
ATOM 1582 C C   ? ILE A 1 209 ?  -0.400   8.763  -7.560 1.000 95.340 ? 209 ILE A C   1 
ATOM 1583 C CB  ? ILE A 1 209 ?  -0.011   7.565  -5.376 1.000 95.340 ? 209 ILE A CB  1 
ATOM 1584 O O   ? ILE A 1 209 ?  -1.535   9.163  -7.830 1.000 95.340 ? 209 ILE A O   1 
ATOM 1585 C CG1 ? ILE A 1 209 ?  -0.076   6.201  -4.680 1.000 95.340 ? 209 ILE A CG1 1 
ATOM 1586 C CG2 ? ILE A 1 209 ?  -1.062   8.522  -4.806 1.000 95.340 ? 209 ILE A CG2 1 
ATOM 1587 C CD1 ? ILE A 1 209 ?   0.329   6.235  -3.213 1.000 95.340 ? 209 ILE A CD1 1 
ATOM 1588 N N   ? GLU A 1 210 ?   0.604   9.430  -7.966 1.000 94.630 ? 210 GLU A N   1 
ATOM 1589 C CA  ? GLU A 1 210 ?   0.598  10.815  -8.429 1.000 94.630 ? 210 GLU A CA  1 
ATOM 1590 C C   ? GLU A 1 210 ?  -0.380  11.005  -9.585 1.000 94.630 ? 210 GLU A C   1 
ATOM 1591 C CB  ? GLU A 1 210 ?   2.004  11.247  -8.852 1.000 94.630 ? 210 GLU A CB  1 
ATOM 1592 O O   ? GLU A 1 210 ?  -1.191  11.933  -9.572 1.000 94.630 ? 210 GLU A O   1 
ATOM 1593 C CG  ? GLU A 1 210 ?   2.122  12.730  -9.171 1.000 94.630 ? 210 GLU A CG  1 
ATOM 1594 C CD  ? GLU A 1 210 ?   1.770  13.063 -10.612 1.000 94.630 ? 210 GLU A CD  1 
ATOM 1595 O OE1 ? GLU A 1 210 ?   1.333  14.205 -10.882 1.000 94.630 ? 210 GLU A OE1 1 
ATOM 1596 O OE2 ? GLU A 1 210 ?   1.933  12.175 -11.479 1.000 94.630 ? 210 GLU A OE2 1 
ATOM 1597 N N   ? PRO A 1 211 ?  -0.400  10.193 -10.558 1.000 94.570 ? 211 PRO A N   1 
ATOM 1598 C CA  ? PRO A 1 211 ?  -1.293  10.406 -11.699 1.000 94.570 ? 211 PRO A CA  1 
ATOM 1599 C C   ? PRO A 1 211 ?  -2.767  10.254 -11.331 1.000 94.570 ? 211 PRO A C   1 
ATOM 1600 C CB  ? PRO A 1 211 ?  -0.864   9.321 -12.690 1.000 94.570 ? 211 PRO A CB  1 
ATOM 1601 O O   ? PRO A 1 211 ?  -3.645  10.606 -12.123 1.000 94.570 ? 211 PRO A O   1 
ATOM 1602 C CG  ? PRO A 1 211 ?   0.543   8.990 -12.309 1.000 94.570 ? 211 PRO A CG  1 
ATOM 1603 C CD  ? PRO A 1 211 ?   0.683   9.145 -10.821 1.000 94.570 ? 211 PRO A CD  1 
ATOM 1604 N N   ? TYR A 1 212 ?  -3.061   9.752 -10.061 1.000 95.640 ? 212 TYR A N   1 
ATOM 1605 C CA  ? TYR A 1 212 ?  -4.435   9.426  -9.693 1.000 95.640 ? 212 TYR A CA  1 
ATOM 1606 C C   ? TYR A 1 212 ?  -4.918  10.312  -8.551 1.000 95.640 ? 212 TYR A C   1 
ATOM 1607 C CB  ? TYR A 1 212 ?  -4.549   7.952  -9.294 1.000 95.640 ? 212 TYR A CB  1 
ATOM 1608 O O   ? TYR A 1 212 ?  -5.957  10.041  -7.944 1.000 95.640 ? 212 TYR A O   1 
ATOM 1609 C CG  ? TYR A 1 212 ?  -4.160   6.994 -10.394 1.000 95.640 ? 212 TYR A CG  1 
ATOM 1610 C CD1 ? TYR A 1 212 ?  -5.085   6.595 -11.357 1.000 95.640 ? 212 TYR A CD1 1 
ATOM 1611 C CD2 ? TYR A 1 212 ?  -2.869   6.484 -10.472 1.000 95.640 ? 212 TYR A CD2 1 
ATOM 1612 C CE1 ? TYR A 1 212 ?  -4.732   5.711 -12.371 1.000 95.640 ? 212 TYR A CE1 1 
ATOM 1613 C CE2 ? TYR A 1 212 ?  -2.505   5.599 -11.481 1.000 95.640 ? 212 TYR A CE2 1 
ATOM 1614 O OH  ? TYR A 1 212 ?  -3.086   4.344 -13.426 1.000 95.640 ? 212 TYR A OH  1 
ATOM 1615 C CZ  ? TYR A 1 212 ?  -3.441   5.220 -12.425 1.000 95.640 ? 212 TYR A CZ  1 
ATOM 1616 N N   ? LYS A 1 213 ?  -4.261  11.267  -8.268 1.000 94.550 ? 213 LYS A N   1 
ATOM 1617 C CA  ? LYS A 1 213 ?  -4.578  12.128  -7.132 1.000 94.550 ? 213 LYS A CA  1 
ATOM 1618 C C   ? LYS A 1 213 ?  -5.978  12.720  -7.264 1.000 94.550 ? 213 LYS A C   1 
ATOM 1619 C CB  ? LYS A 1 213 ?  -3.546  13.250  -7.005 1.000 94.550 ? 213 LYS A CB  1 
ATOM 1620 O O   ? LYS A 1 213 ?  -6.748  12.727  -6.301 1.000 94.550 ? 213 LYS A O   1 
ATOM 1621 C CG  ? LYS A 1 213 ?  -3.762  14.156  -5.802 1.000 94.550 ? 213 LYS A CG  1 
ATOM 1622 C CD  ? LYS A 1 213 ?  -2.704  15.250  -5.729 1.000 94.550 ? 213 LYS A CD  1 
ATOM 1623 C CE  ? LYS A 1 213 ?  -2.991  16.232  -4.601 1.000 94.550 ? 213 LYS A CE  1 
ATOM 1624 N NZ  ? LYS A 1 213 ?  -1.947  17.297  -4.514 1.000 94.550 ? 213 LYS A NZ  1 
ATOM 1625 N N   ? SER A 1 214 ?  -6.211  13.271  -8.478 1.000 95.140 ? 214 SER A N   1 
ATOM 1626 C CA  ? SER A 1 214 ?  -7.523  13.869  -8.704 1.000 95.140 ? 214 SER A CA  1 
ATOM 1627 C C   ? SER A 1 214 ?  -8.640  12.858  -8.472 1.000 95.140 ? 214 SER A C   1 
ATOM 1628 C CB  ? SER A 1 214 ?  -7.618  14.430 -10.124 1.000 95.140 ? 214 SER A CB  1 
ATOM 1629 O O   ? SER A 1 214 ?  -9.643  13.170  -7.827 1.000 95.140 ? 214 SER A O   1 
ATOM 1630 O OG  ? SER A 1 214 ?  -6.739  15.529 -10.291 1.000 95.140 ? 214 SER A OG  1 
ATOM 1631 N N   ? TRP A 1 215 ?  -8.433  11.685  -8.959 1.000 96.710 ? 215 TRP A N   1 
ATOM 1632 C CA  ? TRP A 1 215 ?  -9.416  10.622  -8.779 1.000 96.710 ? 215 TRP A CA  1 
ATOM 1633 C C   ? TRP A 1 215 ?  -9.573  10.270  -7.303 1.000 96.710 ? 215 TRP A C   1 
ATOM 1634 C CB  ? TRP A 1 215 ?  -9.013   9.376  -9.573 1.000 96.710 ? 215 TRP A CB  1 
ATOM 1635 O O   ? TRP A 1 215 ? -10.694  10.120  -6.811 1.000 96.710 ? 215 TRP A O   1 
ATOM 1636 C CG  ? TRP A 1 215 ?  -9.811   8.153  -9.233 1.000 96.710 ? 215 TRP A CG  1 
ATOM 1637 C CD1 ? TRP A 1 215 ? -11.062   7.835  -9.682 1.000 96.710 ? 215 TRP A CD1 1 
ATOM 1638 C CD2 ? TRP A 1 215 ?  -9.411   7.086  -8.367 1.000 96.710 ? 215 TRP A CD2 1 
ATOM 1639 C CE2 ? TRP A 1 215 ? -10.471   6.153  -8.337 1.000 96.710 ? 215 TRP A CE2 1 
ATOM 1640 C CE3 ? TRP A 1 215 ?  -8.258   6.829  -7.614 1.000 96.710 ? 215 TRP A CE3 1 
ATOM 1641 N NE1 ? TRP A 1 215 ? -11.465   6.633  -9.147 1.000 96.710 ? 215 TRP A NE1 1 
ATOM 1642 C CH2 ? TRP A 1 215 ?  -9.272   4.752  -6.854 1.000 96.710 ? 215 TRP A CH2 1 
ATOM 1643 C CZ2 ? TRP A 1 215 ? -10.411   4.979  -7.582 1.000 96.710 ? 215 TRP A CZ2 1 
ATOM 1644 C CZ3 ? TRP A 1 215 ?  -8.201   5.660  -6.863 1.000 96.710 ? 215 TRP A CZ3 1 
ATOM 1645 N N   ? ILE A 1 216 ?  -8.490  10.170  -6.602 1.000 96.900 ? 216 ILE A N   1 
ATOM 1646 C CA  ? ILE A 1 216 ?  -8.497   9.805  -5.190 1.000 96.900 ? 216 ILE A CA  1 
ATOM 1647 C C   ? ILE A 1 216 ?  -9.281  10.844  -4.392 1.000 96.900 ? 216 ILE A C   1 
ATOM 1648 C CB  ? ILE A 1 216 ?  -7.061   9.673  -4.633 1.000 96.900 ? 216 ILE A CB  1 
ATOM 1649 O O   ? ILE A 1 216 ? -10.187  10.497  -3.630 1.000 96.900 ? 216 ILE A O   1 
ATOM 1650 C CG1 ? ILE A 1 216 ?  -6.346   8.480  -5.277 1.000 96.900 ? 216 ILE A CG1 1 
ATOM 1651 C CG2 ? ILE A 1 216 ?  -7.084   9.541  -3.108 1.000 96.900 ? 216 ILE A CG2 1 
ATOM 1652 C CD1 ? ILE A 1 216 ?  -4.844   8.451  -5.029 1.000 96.900 ? 216 ILE A CD1 1 
ATOM 1653 N N   ? MET A 1 217 ?  -9.006  12.093  -4.635 1.000 95.810 ? 217 MET A N   1 
ATOM 1654 C CA  ? MET A 1 217 ?  -9.630  13.178  -3.884 1.000 95.810 ? 217 MET A CA  1 
ATOM 1655 C C   ? MET A 1 217 ? -11.110  13.299  -4.230 1.000 95.810 ? 217 MET A C   1 
ATOM 1656 C CB  ? MET A 1 217 ?  -8.918  14.503  -4.162 1.000 95.810 ? 217 MET A CB  1 
ATOM 1657 O O   ? MET A 1 217 ? -11.948  13.466  -3.342 1.000 95.810 ? 217 MET A O   1 
ATOM 1658 C CG  ? MET A 1 217 ?  -7.478  14.540  -3.676 1.000 95.810 ? 217 MET A CG  1 
ATOM 1659 S SD  ? MET A 1 217 ?  -7.340  14.277  -1.865 1.000 95.810 ? 217 MET A SD  1 
ATOM 1660 C CE  ? MET A 1 217 ?  -8.006  15.853  -1.262 1.000 95.810 ? 217 MET A CE  1 
ATOM 1661 N N   ? GLU A 1 218 ? -11.433  13.211  -5.509 1.000 96.560 ? 218 GLU A N   1 
ATOM 1662 C CA  ? GLU A 1 218 ? -12.817  13.295  -5.965 1.000 96.560 ? 218 GLU A CA  1 
ATOM 1663 C C   ? GLU A 1 218 ? -13.646  12.133  -5.428 1.000 96.560 ? 218 GLU A C   1 
ATOM 1664 C CB  ? GLU A 1 218 ? -12.878  13.323  -7.495 1.000 96.560 ? 218 GLU A CB  1 
ATOM 1665 O O   ? GLU A 1 218 ? -14.793  12.320  -5.015 1.000 96.560 ? 218 GLU A O   1 
ATOM 1666 C CG  ? GLU A 1 218 ? -12.536  14.677  -8.099 1.000 96.560 ? 218 GLU A CG  1 
ATOM 1667 C CD  ? GLU A 1 218 ? -12.445  14.651  -9.617 1.000 96.560 ? 218 GLU A CD  1 
ATOM 1668 O OE1 ? GLU A 1 218 ? -11.991  15.652 -10.215 1.000 96.560 ? 218 GLU A OE1 1 
ATOM 1669 O OE2 ? GLU A 1 218 ? -12.833  13.621 -10.212 1.000 96.560 ? 218 GLU A OE2 1 
ATOM 1670 N N   ? SER A 1 219 ? -13.106  10.951  -5.477 1.000 96.650 ? 219 SER A N   1 
ATOM 1671 C CA  ? SER A 1 219 ? -13.801   9.772  -4.973 1.000 96.650 ? 219 SER A CA  1 
ATOM 1672 C C   ? SER A 1 219 ? -14.118   9.910  -3.487 1.000 96.650 ? 219 SER A C   1 
ATOM 1673 C CB  ? SER A 1 219 ? -12.965   8.513  -5.210 1.000 96.650 ? 219 SER A CB  1 
ATOM 1674 O O   ? SER A 1 219 ? -15.221   9.578  -3.049 1.000 96.650 ? 219 SER A O   1 
ATOM 1675 O OG  ? SER A 1 219 ? -12.813   8.265  -6.597 1.000 96.650 ? 219 SER A OG  1 
ATOM 1676 N N   ? MET A 1 220 ? -13.108  10.409  -2.703 1.000 96.360 ? 220 MET A N   1 
ATOM 1677 C CA  ? MET A 1 220 ? -13.302  10.603  -1.269 1.000 96.360 ? 220 MET A CA  1 
ATOM 1678 C C   ? MET A 1 220 ? -14.357  11.671  -1.002 1.000 96.360 ? 220 MET A C   1 
ATOM 1679 C CB  ? MET A 1 220 ? -11.984  10.989  -0.595 1.000 96.360 ? 220 MET A CB  1 
ATOM 1680 O O   ? MET A 1 220 ? -15.201  11.509  -0.118 1.000 96.360 ? 220 MET A O   1 
ATOM 1681 C CG  ? MET A 1 220 ? -10.969   9.859  -0.540 1.000 96.360 ? 220 MET A CG  1 
ATOM 1682 S SD  ? MET A 1 220 ?  -9.334  10.412   0.084 1.000 96.360 ? 220 MET A SD  1 
ATOM 1683 C CE  ? MET A 1 220 ?  -9.804  10.998   1.736 1.000 96.360 ? 220 MET A CE  1 
ATOM 1684 N N   ? TYR A 1 221 ? -14.381  12.693  -1.733 1.000 94.830 ? 221 TYR A N   1 
ATOM 1685 C CA  ? TYR A 1 221 ? -15.316  13.803  -1.587 1.000 94.830 ? 221 TYR A CA  1 
ATOM 1686 C C   ? TYR A 1 221 ? -16.736  13.369  -1.930 1.000 94.830 ? 221 TYR A C   1 
ATOM 1687 C CB  ? TYR A 1 221 ? -14.899  14.978  -2.476 1.000 94.830 ? 221 TYR A CB  1 
ATOM 1688 O O   ? TYR A 1 221 ? -17.681  13.685  -1.204 1.000 94.830 ? 221 TYR A O   1 
ATOM 1689 C CG  ? TYR A 1 221 ? -15.843  16.154  -2.410 1.000 94.830 ? 221 TYR A CG  1 
ATOM 1690 C CD1 ? TYR A 1 221 ? -16.763  16.392  -3.429 1.000 94.830 ? 221 TYR A CD1 1 
ATOM 1691 C CD2 ? TYR A 1 221 ? -15.818  17.029  -1.330 1.000 94.830 ? 221 TYR A CD2 1 
ATOM 1692 C CE1 ? TYR A 1 221 ? -17.634  17.475  -3.374 1.000 94.830 ? 221 TYR A CE1 1 
ATOM 1693 C CE2 ? TYR A 1 221 ? -16.684  18.116  -1.264 1.000 94.830 ? 221 TYR A CE2 1 
ATOM 1694 O OH  ? TYR A 1 221 ? -18.446  19.404  -2.228 1.000 94.830 ? 221 TYR A OH  1 
ATOM 1695 C CZ  ? TYR A 1 221 ? -17.587  18.330  -2.289 1.000 94.830 ? 221 TYR A CZ  1 
ATOM 1696 N N   ? ASN A 1 222 ? -16.984  12.614  -2.954 1.000 93.110 ? 222 ASN A N   1 
ATOM 1697 C CA  ? ASN A 1 222 ? -18.290  12.217  -3.470 1.000 93.110 ? 222 ASN A CA  1 
ATOM 1698 C C   ? ASN A 1 222 ? -18.902  11.091  -2.643 1.000 93.110 ? 222 ASN A C   1 
ATOM 1699 C CB  ? ASN A 1 222 ? -18.182  11.799  -4.938 1.000 93.110 ? 222 ASN A CB  1 
ATOM 1700 O O   ? ASN A 1 222 ? -20.111  10.859  -2.699 1.000 93.110 ? 222 ASN A O   1 
ATOM 1701 C CG  ? ASN A 1 222 ? -17.941  12.975  -5.864 1.000 93.110 ? 222 ASN A CG  1 
ATOM 1702 N ND2 ? ASN A 1 222 ? -17.308  12.715  -7.002 1.000 93.110 ? 222 ASN A ND2 1 
ATOM 1703 O OD1 ? ASN A 1 222 ? -18.321  14.109  -5.559 1.000 93.110 ? 222 ASN A OD1 1 
ATOM 1704 N N   ? ALA A 1 223 ? -18.159  10.351  -1.948 1.000 88.230 ? 223 ALA A N   1 
ATOM 1705 C CA  ? ALA A 1 223 ? -18.618   9.241  -1.117 1.000 88.230 ? 223 ALA A CA  1 
ATOM 1706 C C   ? ALA A 1 223 ? -19.291   9.750   0.154 1.000 88.230 ? 223 ALA A C   1 
ATOM 1707 C CB  ? ALA A 1 223 ? -17.450   8.322  -0.766 1.000 88.230 ? 223 ALA A CB  1 
ATOM 1708 O O   ? ALA A 1 223 ? -19.091  10.900   0.553 1.000 88.230 ? 223 ALA A O   1 
# 
loop_
_struct_sheet_range.sheet_id 
_struct_sheet_range.id 
_struct_sheet_range.beg_label_comp_id 
_struct_sheet_range.beg_label_asym_id 
_struct_sheet_range.beg_label_seq_id 
_struct_sheet_range.pdbx_beg_PDB_ins_code 
_struct_sheet_range.end_label_comp_id 
_struct_sheet_range.end_label_asym_id 
_struct_sheet_range.end_label_seq_id 
_struct_sheet_range.pdbx_end_PDB_ins_code 
_struct_sheet_range.beg_auth_comp_id 
_struct_sheet_range.beg_auth_asym_id 
_struct_sheet_range.beg_auth_seq_id 
_struct_sheet_range.end_auth_comp_id 
_struct_sheet_range.end_auth_asym_id 
_struct_sheet_range.end_auth_seq_id 
A A ILE A   2 ? LEU A   3 ? ILE A 2   LEU A 3   
A B ASP A 170 ? SER A 171 ? ASP A 170 SER A 171 
B C GLN A   6 ? ASP A   7 ? GLN A 6   ASP A 7   
B D PHE A 107 ? PHE A 107 ? PHE A 107 PHE A 107 
B E ARG A 117 ? GLY A 122 ? ARG A 117 GLY A 122 
B F GLN A 137 ? ILE A 144 ? GLN A 137 ILE A 144 
B G MET A 161 ? ALA A 164 ? MET A 161 ALA A 164 
B H PRO A 179 ? CYS A 182 ? PRO A 179 CYS A 182 
B I ILE A 185 ? GLY A 192 ? ILE A 185 GLY A 192 
B J GLY A 204 ? LEU A 208 ? GLY A 204 LEU A 208 
C K MET A  16 ? GLN A  21 ? MET A 16  GLN A 21  
C L ILE A  24 ? ALA A  33 ? ILE A 24  ALA A 33  
C M TRP A  36 ? SER A  39 ? TRP A 36  SER A 39  
C N ASN A  49 ? LEU A  52 ? ASN A 49  LEU A 52  
C O ILE A  65 ? PRO A  74 ? ILE A 65  PRO A 74  
C P LEU A  88 ? LEU A  92 ? LEU A 88  LEU A 92  
D Q SER A  56 ? SER A  56 ? SER A 56  SER A 56  
D R THR A 135 ? THR A 135 ? THR A 135 THR A 135 
E S ASN A  79 ? ASN A  79 ? ASN A 79  ASN A 79  
E T HIS A  84 ? HIS A  84 ? HIS A 84  HIS A 84  
F U SER A  99 ? SER A  99 ? SER A 99  SER A 99  
F V VAL A 102 ? VAL A 102 ? VAL A 102 VAL A 102 
G W GLU A 166 ? GLU A 166 ? GLU A 166 GLU A 166 
G X LYS A 169 ? LYS A 169 ? LYS A 169 LYS A 169 
# 
loop_
_struct_conf.id 
_struct_conf.conf_type_id 
_struct_conf.beg_label_comp_id 
_struct_conf.beg_label_asym_id 
_struct_conf.beg_label_seq_id 
_struct_conf.pdbx_beg_PDB_ins_code 
_struct_conf.end_label_comp_id 
_struct_conf.end_label_asym_id 
_struct_conf.end_label_seq_id 
_struct_conf.pdbx_end_PDB_ins_code 
_struct_conf.beg_auth_comp_id 
_struct_conf.beg_auth_asym_id 
_struct_conf.beg_auth_seq_id 
_struct_conf.end_auth_comp_id 
_struct_conf.end_auth_asym_id 
_struct_conf.end_auth_seq_id 
STRN1         STRN         ILE A   2 ? LEU A   3 ? ILE A 2   LEU A 3   
TURN_TY1_P1   TURN_TY1_P   GLY A   4 ? GLY A   4 ? GLY A 4   GLY A 4   
STRN2         STRN         GLN A   6 ? ASP A   7 ? GLN A 6   ASP A 7   
HELX_LH_PP_P1 HELX_LH_PP_P SER A   8 ? LYS A   9 ? SER A 8   LYS A 9   
TURN_TY1_P2   TURN_TY1_P   ALA A  10 ? GLU A  11 ? ALA A 10  GLU A 11  
BEND1         BEND         VAL A  12 ? VAL A  12 ? VAL A 12  VAL A 12  
TURN_TY1_P3   TURN_TY1_P   PRO A  14 ? TYR A  15 ? PRO A 14  TYR A 15  
STRN3         STRN         MET A  16 ? GLN A  21 ? MET A 16  GLN A 21  
TURN_TY1_P4   TURN_TY1_P   ASN A  22 ? GLY A  23 ? ASN A 22  GLY A 23  
STRN4         STRN         ILE A  24 ? ALA A  33 ? ILE A 24  ALA A 33  
TURN_TY1_P5   TURN_TY1_P   ASP A  34 ? LYS A  35 ? ASP A 34  LYS A 35  
STRN5         STRN         TRP A  36 ? SER A  39 ? TRP A 36  SER A 39  
HELX_RH_3T_P1 HELX_RH_3T_P ALA A  41 ? CYS A  43 ? ALA A 41  CYS A 43  
BEND2         BEND         SER A  46 ? SER A  47 ? SER A 46  SER A 47  
STRN6         STRN         ASN A  49 ? LEU A  52 ? ASN A 49  LEU A 52  
BEND3         BEND         GLY A  53 ? GLY A  53 ? GLY A 53  GLY A 53  
BEND4         BEND         ILE A  55 ? ILE A  55 ? ILE A 55  ILE A 55  
STRN7         STRN         SER A  56 ? SER A  56 ? SER A 56  SER A 56  
BEND5         BEND         LEU A  57 ? LYS A  59 ? LEU A 57  LYS A 59  
TURN_TY1_P6   TURN_TY1_P   LYS A  62 ? TYR A  63 ? LYS A 62  TYR A 63  
STRN8         STRN         ILE A  65 ? PRO A  74 ? ILE A 65  PRO A 74  
TURN_TY1_P7   TURN_TY1_P   PRO A  76 ? LEU A  77 ? PRO A 76  LEU A 77  
STRN9         STRN         ASN A  79 ? ASN A  79 ? ASN A 79  ASN A 79  
TURN_TY1_P8   TURN_TY1_P   SER A  80 ? LYS A  83 ? SER A 80  LYS A 83  
STRN10        STRN         HIS A  84 ? HIS A  84 ? HIS A 84  HIS A 84  
TURN_TY1_P9   TURN_TY1_P   HIS A  85 ? HIS A  85 ? HIS A 85  HIS A 85  
STRN11        STRN         LEU A  88 ? LEU A  92 ? LEU A 88  LEU A 92  
BEND6         BEND         SER A  93 ? GLU A  94 ? SER A 93  GLU A 94  
HELX_LH_PP_P2 HELX_LH_PP_P LYS A  95 ? LEU A  98 ? LYS A 95  LEU A 98  
STRN12        STRN         SER A  99 ? SER A  99 ? SER A 99  SER A 99  
TURN_TY1_P10  TURN_TY1_P   PRO A 100 ? ALA A 101 ? PRO A 100 ALA A 101 
STRN13        STRN         VAL A 102 ? VAL A 102 ? VAL A 102 VAL A 102 
HELX_LH_PP_P3 HELX_LH_PP_P PRO A 104 ? PRO A 106 ? PRO A 104 PRO A 106 
STRN14        STRN         PHE A 107 ? PHE A 107 ? PHE A 107 PHE A 107 
BEND7         BEND         ASN A 109 ? ILE A 110 ? ASN A 109 ILE A 110 
TURN_TY1_P11  TURN_TY1_P   ALA A 114 ? GLY A 115 ? ALA A 114 GLY A 115 
STRN15        STRN         ARG A 117 ? GLY A 122 ? ARG A 117 GLY A 122 
BEND8         BEND         TRP A 123 ? GLY A 124 ? TRP A 123 GLY A 124 
BEND9         BEND         MET A 126 ? ARG A 127 ? MET A 126 ARG A 127 
TURN_TY1_P12  TURN_TY1_P   LEU A 128 ? THR A 129 ? LEU A 128 THR A 129 
HELX_LH_PP_P4 HELX_LH_PP_P LYS A 131 ? PRO A 133 ? LYS A 131 PRO A 133 
BEND10        BEND         ASP A 134 ? ASP A 134 ? ASP A 134 ASP A 134 
STRN16        STRN         THR A 135 ? THR A 135 ? THR A 135 THR A 135 
STRN17        STRN         GLN A 137 ? ILE A 144 ? GLN A 137 ILE A 144 
HELX_RH_AL_P1 HELX_RH_AL_P ARG A 146 ? TYR A 152 ? ARG A 146 TYR A 152 
TURN_TY1_P13  TURN_TY1_P   TYR A 153 ? ASN A 155 ? TYR A 153 ASN A 155 
TURN_TY1_P14  TURN_TY1_P   ALA A 159 ? ASN A 160 ? ALA A 159 ASN A 160 
STRN18        STRN         MET A 161 ? ALA A 164 ? MET A 161 ALA A 164 
STRN19        STRN         GLU A 166 ? GLU A 166 ? GLU A 166 GLU A 166 
TURN_TY1_P15  TURN_TY1_P   SER A 167 ? ARG A 168 ? SER A 167 ARG A 168 
STRN20        STRN         LYS A 169 ? LYS A 169 ? LYS A 169 LYS A 169 
STRN21        STRN         ASP A 170 ? SER A 171 ? ASP A 170 SER A 171 
TURN_TY1_P16  TURN_TY1_P   GLU A 173 ? GLY A 174 ? GLU A 173 GLY A 174 
TURN_TY1_P17  TURN_TY1_P   SER A 176 ? GLY A 177 ? SER A 176 GLY A 177 
STRN22        STRN         PRO A 179 ? CYS A 182 ? PRO A 179 CYS A 182 
TURN_TY1_P18  TURN_TY1_P   ASP A 183 ? GLY A 184 ? ASP A 183 GLY A 184 
STRN23        STRN         ILE A 185 ? GLY A 192 ? ILE A 185 GLY A 192 
BEND11        BEND         PHE A 194 ? LYS A 196 ? PHE A 194 LYS A 196 
TURN_TY1_P19  TURN_TY1_P   CYS A 197 ? GLY A 198 ? CYS A 197 GLY A 198 
TURN_TY1_P20  TURN_TY1_P   PRO A 200 ? THR A 201 ? PRO A 200 THR A 201 
BEND12        BEND         LYS A 202 ? LYS A 202 ? LYS A 202 LYS A 202 
STRN24        STRN         GLY A 204 ? LEU A 208 ? GLY A 204 LEU A 208 
BEND13        BEND         ILE A 209 ? ILE A 209 ? ILE A 209 ILE A 209 
HELX_RH_3T_P2 HELX_RH_3T_P GLU A 210 ? TYR A 212 ? GLU A 210 TYR A 212 
HELX_RH_AL_P2 HELX_RH_AL_P LYS A 213 ? ASN A 222 ? LYS A 213 ASN A 222 
# 
