# Supplementary material for: FlatProt: 2D visualization eases protein structure comparison
Source: BMC Bioinformatics. 2025 Aug 13;26:210. doi: 10.1186/s12859-025-06233-x (PMC12344939; doi:10.1186/s12859-025-06233-x)
Supplement: Supplementary file 1 — Supplementary Material 1 [file 12859_2025_6233_MOESM1_ESM.zip › KLK/structures/Hosa_KLK13.cif]

data_Hosa_KLK13
# 
_entry.id   Hosa_KLK13 
# 
_entity.id                         1      
_entity.type                       polymer 
_entity.pdbx_description           polymer-1 
_entity.formula_weight             25209.9 
_entity.pdbx_number_of_molecules        1 
# 
loop_
_struct_sheet.id 
_struct_sheet.number_strands 
A 8 
B 6 
C 2 
D 2 
# 
loop_
_struct_conf_type.id 
_struct_conf_type.criteria 
TURN_TY1_P   DSSP 
STRN         DSSP 
HELX_LH_PP_P DSSP 
BEND         DSSP 
HELX_RH_3T_P DSSP 
HELX_RH_AL_P DSSP 
# 
_struct_asym.id          A 
_struct_asym.entity_id   1 
# 
_software.pdbx_ordinal     1 
_software.name             dssp 
_software.version          4.4.10 
_software.date             ? 
_software.classification   'model annotation' 
# 
_entity_poly.entity_id                      1 
_entity_poly.type                           polypeptide(L) 
_entity_poly.nstd_linkage                   n 
_entity_poly.nstd_monomer                   n 
_entity_poly.pdbx_seq_one_letter_code       
;FLPGGYTCFPHSQPWQAALLVQGRLLCGGVLVHPKWVLTAAHCLKEGLKVYLGKHALGRVEAGEQVREVVHSIPHPEYRH
LNHDHDIMLLELQSPVQLTGYIQTLPLSHNRLTPGTTCRVSGWGTTTSPQVNYPKTLQCANIQLRSDEECRQVYPGKITD
NMLCAGTKEGGKDSCEGDSGGPLVCNRTLYGIVSWGDFPCGQPDRPGVYTRVSRYVLWIRETIRKY
;
_entity_poly.pdbx_seq_one_letter_code_can   
;FLPGGYTCFPHSQPWQAALLVQGRLLCGGVLVHPKWVLTAAHCLKEGLKVYLGKHALGRVEAGEQVREVVHSIPHPEYRH
LNHDHDIMLLELQSPVQLTGYIQTLPLSHNRLTPGTTCRVSGWGTTTSPQVNYPKTLQCANIQLRSDEECRQVYPGKITD
NMLCAGTKEGGKDSCEGDSGGPLVCNRTLYGIVSWGDFPCGQPDRPGVYTRVSRYVLWIRETIRKY
;
_entity_poly.pdbx_strand_id                 A 
# 
loop_
_dssp_struct_summary.entry_id 
_dssp_struct_summary.label_comp_id 
_dssp_struct_summary.label_asym_id 
_dssp_struct_summary.label_seq_id 
_dssp_struct_summary.secondary_structure 
_dssp_struct_summary.ss_bridge 
_dssp_struct_summary.helix_3_10 
_dssp_struct_summary.helix_alpha 
_dssp_struct_summary.helix_pi 
_dssp_struct_summary.helix_pp 
_dssp_struct_summary.bend 
_dssp_struct_summary.chirality 
_dssp_struct_summary.sheet 
_dssp_struct_summary.strand 
_dssp_struct_summary.ladder_1 
_dssp_struct_summary.ladder_2 
_dssp_struct_summary.accessibility 
_dssp_struct_summary.TCO 
_dssp_struct_summary.kappa 
_dssp_struct_summary.alpha 
_dssp_struct_summary.phi 
_dssp_struct_summary.psi 
_dssp_struct_summary.x_ca 
_dssp_struct_summary.y_ca 
_dssp_struct_summary.z_ca 
Hosa_KLK13 PHE A 1   . . . . . . . . . . . . ? .      .     .      .      97.6   2.1   10.3  -9.4  
Hosa_KLK13 LEU A 2   . . > . . . . - . . . . ? 0.662  .     -111.8 42.0   114.1  4.5   9.1   -12.1 
Hosa_KLK13 PRO A 3   T . 3 . . . S + . . . . ? -0.748 120.4 30.1   -51.5  100.4  6.2   11.0  -14.9 
Hosa_KLK13 GLY A 4   T . 3 . . . S + . . . . ? 0.513  92.1  127.2  121.5  -2.9   4.0   9.1   -17.6 
Hosa_KLK13 GLY A 5   . . < . . . . - . . . . ? -0.340 43.5  -150.5 -77.3  159.1  0.8   8.6   -15.4 
Hosa_KLK13 TYR A 6   E . . . . . . - A A A . ? -0.928 30.0  -85.6  -127.4 154.6  -2.6  9.7   -16.7 
Hosa_KLK13 THR A 7   E . . . . > . - A A A . ? -0.580 53.1  -120.9 -59.5  123.1  -5.8  10.8  -15.0 
Hosa_KLK13 CYS A 8   P . . . . P . - . . . . ? -0.382 26.8  -102.5 -63.1  142.6  -7.7  7.7   -14.2 
Hosa_KLK13 PHE A 9   P . > . . P . - . . . . ? -0.492 56.0  -87.4  -60.5  134.7  -11.1 7.3   -15.6 
Hosa_KLK13 PRO A 10  T . 3 . . < S + . . . . ? -0.269 109.0 0.7    -49.9  128.2  -13.6 8.1   -12.8 
Hosa_KLK13 HIS A 11  T . 3 . . . S + . . . . ? 0.601  90.5  124.2  72.9   9.7    -14.5 5.0   -10.7 
Hosa_KLK13 SER A 12  S . < . . . S + . . . . ? 0.631  77.7  44.9   -72.1  -16.5  -12.1 2.8   -12.6 
Hosa_KLK13 GLN A 13  . . > . . . . + . . . . ? -0.564 68.1  165.3  -123.8 70.2   -10.4 2.0   -9.3  
Hosa_KLK13 PRO A 14  T . 3 . . . S + . . . . ? 0.593  73.8  57.5   -74.3  -1.9   -13.3 1.4   -7.0  
Hosa_KLK13 TRP A 15  T . 3 . . . S + . . . . ? 0.530  79.6  113.6  -98.2  -16.7  -11.1 -0.3  -4.3  
Hosa_KLK13 GLN A 16  E . < . . . . - B I I . ? -0.471 49.6  -163.5 -65.0  131.8  -8.8  2.8   -3.9  
Hosa_KLK13 ALA A 17  E . . . . . . - B I I J ? -0.936 12.4  -144.5 -120.1 138.8  -9.0  4.5   -0.5  
Hosa_KLK13 ALA A 18  E . . . . . . - B I I J ? -0.916 11.1  -154.4 -100.1 123.0  -7.9  8.0   0.5   
Hosa_KLK13 LEU A 19  E . . . . . . - B I I J ? -0.888 20.0  -174.9 -98.6  117.1  -6.5  8.3   4.0   
Hosa_KLK13 LEU A 20  E . . . . . . - B I I J ? -0.862 20.5  -165.2 -119.3 144.1  -6.9  11.7  5.4   
Hosa_KLK13 VAL A 21  E . > . . . S - B I I . ? -0.996 84.3  -18.1  -123.1 120.5  -5.8  13.5  8.5   
Hosa_KLK13 GLN A 22  T . 3 . . . S - . . . . ? 0.884  130.1 -51.5  51.2   37.4   -7.5  16.8  9.3   
Hosa_KLK13 GLY A 23  T . 3 . . . S + . . . . ? 0.433  115.4 115.6  86.5   1.5    -8.6  17.1  5.6   
Hosa_KLK13 ARG A 24  E . < . . . S - B J I . ? -0.886 72.8  -111.8 -110.5 135.5  -5.2  16.4  4.2   
Hosa_KLK13 LEU A 25  E . . . . . . + B J I . ? -0.461 39.6  167.4  -64.3  121.8  -4.2  13.4  2.1   
Hosa_KLK13 LEU A 26  E . . . . . . - B J . . ? 0.843  59.6  -30.0  -95.3  -57.9  -1.8  11.2  4.2   
Hosa_KLK13 CYS A 27  E . . . . . . - B J I . ? -0.892 58.5  -106.7 -149.1 170.4  -1.6  7.9   2.2   
Hosa_KLK13 GLY A 28  E . . . . . . - B J I . ? -0.411 32.4  -174.1 -93.7  -179.7 -3.6  5.7   -0.0  
Hosa_KLK13 GLY A 29  E . . . . . . - B J I . ? -0.960 20.2  -120.2 -164.4 173.8  -5.2  2.4   0.8   
Hosa_KLK13 VAL A 30  E . . . . . . - B J I K ? -0.998 18.6  -131.4 -132.7 126.8  -7.1  -0.6  -0.6  
Hosa_KLK13 LEU A 31  E . . . . . . + B J . K ? -0.713 36.7  159.8  -74.3  114.6  -10.5 -1.9  0.4   
Hosa_KLK13 VAL A 32  E . . . . . . + B J . . ? 0.540  69.8  18.4   -115.5 -9.9   -10.0 -5.7  0.9   
Hosa_KLK13 HIS A 33  E . > . . . S - B J . K ? -0.966 85.4  -106.2 -158.0 147.4  -13.1 -6.2  3.0   
Hosa_KLK13 PRO A 34  T . 3 . . . S + . . . . ? 0.766  125.9 28.2   -54.1  -16.3  -16.3 -4.2  3.6   
Hosa_KLK13 LYS A 35  T . 3 . . . S + . . . . ? 0.284  114.9 74.1   -122.1 3.2    -14.9 -3.3  7.0   
Hosa_KLK13 TRP A 36  E . < . . . . - B K K L ? -0.988 50.8  -170.7 -134.2 131.9  -11.2 -3.5  6.3   
Hosa_KLK13 VAL A 37  E . . . . . . - B K K L ? -0.962 16.0  -145.4 -114.6 130.7  -8.7  -1.2  4.4   
Hosa_KLK13 LEU A 38  E . . . . . . + B K K L ? -0.838 33.8  145.6  -94.0  135.2  -5.2  -2.3  3.7   
Hosa_KLK13 THR A 39  E . . . . . . - B K . L ? -0.856 50.5  -66.7  -153.9 -179.5 -2.3  0.3   3.7   
Hosa_KLK13 ALA A 40  . . > . . . . - . . . . ? -0.648 33.2  -137.3 -79.9  141.6  1.3   0.9   4.6   
Hosa_KLK13 ALA A 41  G . > . . . S + . . . . ? 0.816  102.7 65.6   -67.0  -32.0  2.4   0.7   8.2   
Hosa_KLK13 HIS A 42  G . 3 . . . S + . . . . ? 0.593  90.2  70.2   -71.3  0.8    4.6   3.8   7.9   
Hosa_KLK13 CYS A 43  G . < . . . . + . . . . ? 0.363  68.1  137.2  -95.1  3.2    1.3   5.7   7.3   
Hosa_KLK13 LEU A 44  . . < . . . . + . . . . ? -0.341 21.3  148.3  -62.0  122.6  0.2   5.3   10.8  
Hosa_KLK13 LYS A 45  . . > . . . . - . . . . ? -0.982 47.4  -101.3 -150.4 151.3  -1.3  8.5   12.2  
Hosa_KLK13 GLU A 46  T . 3 . . . S + . . . . ? -0.481 100.9 27.1   -73.0  138.9  -3.9  9.5   14.8  
Hosa_KLK13 GLY A 47  T . 3 . . . S + . . . . ? 0.760  78.2  175.5  88.0   23.1   -7.3  10.6  13.5  
Hosa_KLK13 LEU A 48  . . < . . . . - . . . . ? -0.475 9.7   -169.1 -68.4  131.5  -7.3  8.7   10.2  
Hosa_KLK13 LYS A 49  E . . . . . . - B L J M ? -0.976 13.6  -139.9 -117.8 140.2  -10.4 8.9   8.1   
Hosa_KLK13 VAL A 50  E . . . . . . - B L J M ? -0.899 12.3  -164.2 -105.0 121.4  -11.0 6.7   5.1   
Hosa_KLK13 TYR A 51  E . . . . . . - B L J M ? -0.931 11.2  -176.9 -103.6 124.7  -12.6 8.1   2.0   
Hosa_KLK13 LEU A 52  E . . . . . . + B L J M ? -0.876 60.5  33.3   -121.3 148.6  -14.0 5.7   -0.6  
Hosa_KLK13 GLY A 53  S . . . . . S + . . . . ? 0.670  83.0  145.9  85.8   17.8   -15.6 6.3   -4.0  
Hosa_KLK13 LYS A 54  . . . . . . . + . . . . ? -0.764 26.0  160.4  -97.7  135.7  -13.4 9.3   -4.7  
Hosa_KLK13 HIS A 55  S . . . . . S + . . . . ? 0.637  78.4  42.1   -105.5 -37.0  -12.1 10.4  -8.0  
Hosa_KLK13 ALA A 56  B . > . . . S - C O O . ? -0.956 74.6  -139.9 -119.7 127.0  -11.3 14.1  -7.0  
Hosa_KLK13 LEU A 57  T . 3 . . . S + . . . . ? -0.536 99.6  36.7   -83.2  54.8   -9.6  15.1  -3.5  
Hosa_KLK13 GLY A 58  T . 3 . . . S + . . . . ? 0.481  100.8 82.3   179.7  0.6    -11.9 18.2  -2.9  
Hosa_KLK13 ARG A 59  S . < . . . S - . . . . ? -0.964 72.6  -127.0 -125.7 137.2  -15.2 17.3  -4.3  
Hosa_KLK13 VAL A 60  . . . . . . . - . . . . ? -0.750 37.7  -162.0 -74.7  122.9  -18.1 15.3  -2.8  
Hosa_KLK13 GLU A 61  . . > . . . . - . . . . ? -0.768 26.3  -90.8  -110.9 152.0  -18.9 12.5  -5.3  
Hosa_KLK13 ALA A 62  T . 3 . . . S + . . . . ? -0.436 113.7 16.1   -57.8  129.4  -21.9 10.4  -5.8  
Hosa_KLK13 GLY A 63  T . 3 . . . S + . . . . ? 0.503  88.2  153.3  88.9   -2.1   -21.6 7.2   -3.8  
Hosa_KLK13 GLU A 64  . . < . . . . - . . . . ? -0.428 23.7  -167.2 -64.3  135.0  -18.7 8.5   -1.6  
Hosa_KLK13 GLN A 65  E . . . . . . - B M M . ? -1.000 7.5   -158.2 -127.3 134.6  -18.5 7.0   1.8   
Hosa_KLK13 VAL A 66  E . . . . . . - B M M . ? -0.957 12.5  -172.9 -114.4 129.4  -16.5 8.2   4.8   
Hosa_KLK13 ARG A 67  E . . . . . . - B M M . ? -0.973 19.5  -131.6 -126.1 140.1  -15.5 5.9   7.5   
Hosa_KLK13 GLU A 68  E . . . . . . - B M M . ? -0.588 26.6  -122.8 -79.9  148.2  -13.8 6.4   10.9  
Hosa_KLK13 VAL A 69  E . . . . . . + B M N . ? -0.822 30.4  174.3  -94.4  125.4  -10.9 4.2   11.8  
Hosa_KLK13 VAL A 70  E . . . . . S + B M . . ? 0.750  71.3  27.2   -100.2 -31.8  -11.5 2.3   15.1  
Hosa_KLK13 HIS A 71  E . . . . . . - B M N . ? -0.999 56.9  -166.6 -133.6 131.2  -8.3  0.1   14.9  
Hosa_KLK13 SER A 72  E . . . . . . - B M N . ? -0.977 16.1  -175.2 -108.5 109.3  -4.9  0.7   13.3  
Hosa_KLK13 ILE A 73  E . . . . . . - B M N . ? -0.820 3.9   -167.8 -113.6 89.8   -3.1  -2.6  13.2  
Hosa_KLK13 PRO A 74  E . . . . . . - B M N . ? -0.487 42.8  -89.3  -69.5  145.8  0.5   -2.5  11.9  
Hosa_KLK13 HIS A 75  . . > . . . . - . . . . ? -0.361 36.7  -127.9 -51.3  135.7  2.1   -5.8  11.1  
Hosa_KLK13 PRO A 76  T . 3 . . . S + . . . . ? 0.746  107.6 50.8   -62.6  -24.3  3.9   -6.9  14.4  
Hosa_KLK13 GLU A 77  T . 3 . . . S + . . . . ? 0.208  77.9  139.2  -100.0 12.9   7.1   -7.4  12.6  
Hosa_KLK13 TYR A 78  . . < . . . . - . . . . ? -0.435 38.4  -157.1 -58.8  127.6  7.2   -4.0  10.9  
Hosa_KLK13 ARG A 79  B . . > > . . - D Q P . ? -0.939 7.4   -160.4 -111.3 118.1  10.7  -2.5  11.0  
Hosa_KLK13 HIS A 80  T . . 4 5 . S + . . . . ? 0.825  84.2  60.7   -70.9  -29.6  10.8  1.3   10.7  
Hosa_KLK13 LEU A 81  T . . 4 5 . S + . . . . ? 0.907  124.8 14.0   -72.3  -37.6  14.4  1.5   9.6   
Hosa_KLK13 ASN A 82  T . . 4 5 . S - . . . . ? 0.365  98.1  -121.5 -124.4 9.5    14.2  -0.4  6.5   
Hosa_KLK13 HIS A 83  T . > < 5 . . + . . . . ? 0.761  52.2  164.8  55.7   23.8   10.4  -0.5  6.1   
Hosa_KLK13 ASP A 84  B . 3 . < . . + D R P . ? -0.540 68.2  15.6   -65.6  139.4  10.5  -4.3  6.2   
Hosa_KLK13 HIS A 85  T . 3 . . . S + . . . . ? 0.882  83.2  173.8  62.8   33.0   6.9   -5.8  6.8   
Hosa_KLK13 ASP A 86  . . < . . . . + . . . . ? -0.494 30.2  115.6  -75.5  72.8   5.5   -2.3  5.9   
Hosa_KLK13 ILE A 87  . . . . . . . - . . . . ? -0.996 36.7  -179.7 -145.6 140.9  1.7   -3.3  6.0   
Hosa_KLK13 MET A 88  E . . . . . . - B N L N ? -0.998 18.0  -140.7 -145.0 141.2  -1.2  -2.2  8.2   
Hosa_KLK13 LEU A 89  E . . . . . . - B N L N ? -0.873 12.0  -155.2 -101.8 134.1  -4.9  -3.0  8.5   
Hosa_KLK13 LEU A 90  E . . . . . . - B N L N ? -0.964 5.9   -150.4 -108.7 119.0  -7.5  -0.4  9.2   
Hosa_KLK13 GLU A 91  E . . . . . . - B N L N ? -0.823 18.2  -138.3 -86.1  123.0  -10.8 -1.5  10.9  
Hosa_KLK13 LEU A 92  E . . . . . . - B N . N ? -0.517 14.9  -123.6 -82.2  145.0  -13.5 0.8   9.9   
Hosa_KLK13 GLN A 93  S . . . . . S + . . . . ? 0.843  98.2  8.6    -54.5  -37.7  -16.1 2.0   12.5  
Hosa_KLK13 SER A 94  S . . . . . S - . . . . ? -0.984 91.9  -94.9  -142.6 147.6  -18.9 0.5   10.2  
Hosa_KLK13 PRO A 95  P . . . . > . - . . . . ? -0.313 41.2  -118.6 -59.9  149.3  -18.8 -1.6  7.0   
Hosa_KLK13 VAL A 96  P . . . . P . - . . . . ? -0.547 23.1  -114.8 -81.9  150.7  -19.0 0.2   3.7   
Hosa_KLK13 GLN A 97  P . . . . P . - . . . . ? -0.825 31.3  -128.8 -84.8  116.6  -21.9 -0.4  1.3   
Hosa_KLK13 LEU A 98  P . . . . < . + . . . . ? -0.513 44.0  150.8  -69.8  133.3  -20.6 -2.0  -1.8  
Hosa_KLK13 THR A 99  . . . . . . . - . . . . ? -0.751 66.0  -77.2  -142.6 -178.1 -21.7 -0.2  -5.1  
Hosa_KLK13 GLY A 100 S . . . . . S + . . . . ? 0.705  134.6 45.2   -62.4  -8.1   -20.5 0.4   -8.6  
Hosa_KLK13 TYR A 101 S . . . . . S + . . . . ? 0.638  114.5 47.3   -106.9 -23.8  -18.1 3.0   -6.9  
Hosa_KLK13 ILE A 102 . . . . . . . + . . . . ? -0.976 66.7  152.9  -130.8 117.3  -16.9 1.0   -4.0  
Hosa_KLK13 GLN A 103 . . . . . . . - . . . . ? -0.933 38.3  -112.3 -138.1 159.9  -15.6 -2.5  -4.4  
Hosa_KLK13 THR A 104 . . . . . . . - . . . . ? -0.635 24.7  -138.1 -88.5  155.5  -13.2 -4.9  -2.6  
Hosa_KLK13 LEU A 105 . . . . . . . - . . . . ? -0.952 18.8  -123.1 -113.9 126.2  -10.0 -6.2  -4.2  
Hosa_KLK13 PRO A 106 P . . . . > . - . . . . ? -0.400 24.6  -120.0 -65.8  151.6  -8.9  -9.8  -3.9  
Hosa_KLK13 LEU A 107 B . . . . P . - A B B . ? -0.705 22.9  -126.6 -92.3  138.4  -5.5  -10.7 -2.4  
Hosa_KLK13 SER A 108 P . . . . < . - . . . . ? -0.697 23.6  -179.3 -85.1  139.5  -2.9  -12.5 -4.4  
Hosa_KLK13 HIS A 109 . . . . . . . + . . . . ? 0.527  61.4  86.5   -105.6 -4.8   -1.3  -15.7 -3.1  
Hosa_KLK13 ASN A 110 S . . . . . S - . . . . ? -0.581 78.1  -117.9 -106.7 153.8  0.8   -16.1 -6.1  
Hosa_KLK13 ARG A 111 P . . . . > . - . . . . ? -0.618 31.2  -138.7 -81.1  135.8  4.2   -14.9 -7.2  
Hosa_KLK13 LEU A 112 P . . . . P . - . . . . ? -0.741 18.5  -112.8 -92.5  149.1  4.1   -12.8 -10.4 
Hosa_KLK13 THR A 113 P . > . . P . - . . . . ? -0.609 36.7  -99.5  -81.7  137.6  6.7   -13.1 -13.2 
Hosa_KLK13 PRO A 114 T . 3 . . < S + . . . . ? -0.286 109.6 37.3   -52.1  140.9  9.1   -10.2 -13.8 
Hosa_KLK13 GLY A 115 T . 3 . . . S + . . . . ? 0.273  79.9  142.0  98.4   -15.3  7.9   -8.0  -16.8 
Hosa_KLK13 THR A 116 . . < . . . . - . . . . ? -0.457 53.3  -124.6 -58.8  132.6  4.2   -8.3  -15.8 
Hosa_KLK13 THR A 117 E . . . . . . + A C C . ? -0.743 36.5  179.1  -84.9  124.9  2.4   -5.1  -16.4 
Hosa_KLK13 CYS A 118 E . . . . . . - A C C . ? -0.836 23.9  -122.1 -125.7 160.0  0.6   -3.8  -13.3 
Hosa_KLK13 ARG A 119 E . . . . . . - A C C D ? -0.894 19.9  -170.9 -108.7 136.3  -1.5  -0.8  -12.5 
Hosa_KLK13 VAL A 120 E . . . . . . - A C C D ? -0.933 8.1   -176.2 -119.4 142.4  -0.7  1.7   -9.7  
Hosa_KLK13 SER A 121 E . . . . . . + A C C . ? -0.983 17.6  114.7  -139.8 147.5  -3.1  4.4   -8.6  
Hosa_KLK13 GLY A 122 E . . . . . . - A C C . ? -0.972 60.0  -106.0 172.9  177.2  -3.1  7.3   -6.1  
Hosa_KLK13 TRP A 123 S . . . . . S + . . . . ? -0.056 71.3  127.6  -112.0 17.0   -3.2  11.0  -5.3  
Hosa_KLK13 GLY A 124 S . . . . . S - . . . . ? -0.141 74.1  -57.3  -68.7  175.0  0.5   11.3  -4.5  
Hosa_KLK13 THR A 125 . . . . . . . - . . . . ? -0.240 39.4  -159.8 -58.8  140.2  2.9   13.9  -6.1  
Hosa_KLK13 THR A 126 S . . . . . S + . . . . ? 0.454  76.5  44.8   -100.2 -8.0   3.0   13.7  -10.0 
Hosa_KLK13 THR A 127 S . . . . . S - . . . . ? -0.974 79.0  -128.8 -137.2 137.4  6.4   15.6  -10.2 
Hosa_KLK13 SER A 128 S . . . . . S + . . . . ? -0.983 87.7  7.2    -125.8 134.0  9.7   15.3  -8.2  
Hosa_KLK13 PRO A 129 S . . . . . S + . . . . ? -0.999 126.2 63.5   -88.9  -15.1  11.5  17.2  -6.8  
Hosa_KLK13 GLN A 130 S . . . . . S - . . . . ? -0.654 85.7  -140.9 -73.3  111.5  8.7   19.9  -7.4  
Hosa_KLK13 VAL A 131 . . . . . . . + . . . . ? -0.789 29.8  167.8  -87.5  107.2  5.7   18.5  -5.4  
Hosa_KLK13 ASN A 132 . . . . . . . - . . . . ? -0.986 22.7  -150.9 -116.2 120.0  2.3   18.9  -7.1  
Hosa_KLK13 TYR A 133 . . . . . . . - . . . . ? -0.831 20.4  -131.2 -88.7  114.7  -0.6  17.0  -5.6  
Hosa_KLK13 PRO A 134 . . . . . . . - . . . . ? -0.361 0.9   -143.4 -61.5  147.5  -3.1  16.2  -8.3  
Hosa_KLK13 LYS A 135 S . . . . . S + . . . . ? 0.698  84.5  52.3   -82.7  -21.2  -6.7  17.0  -7.5  
Hosa_KLK13 THR A 136 B . . . . . S - C P O . ? -0.808 101.5 -83.7  -117.6 157.9  -7.9  13.9  -9.3  
Hosa_KLK13 LEU A 137 . . . . . . . - . . . . ? -0.350 44.7  -149.6 -61.3  131.6  -6.9  10.2  -9.1  
Hosa_KLK13 GLN A 138 E . . . . . . - A D A C ? -0.825 11.9  -167.8 -107.0 148.8  -3.9  9.3   -11.1 
Hosa_KLK13 CYS A 139 E . . . . . . + A D A C ? -0.945 6.4   176.8  -133.1 154.0  -3.0  5.9   -12.8 
Hosa_KLK13 ALA A 140 E . . . . . . - A D . C ? -0.984 27.5  -127.1 -154.0 143.1  0.0   4.4   -14.4 
Hosa_KLK13 ASN A 141 E . . . . . . + A D . C ? -0.818 35.9  178.6  -88.4  130.4  1.1   1.1   -15.9 
Hosa_KLK13 ILE A 142 E . . . . . . - A D . C ? -0.957 22.3  -126.5 -136.2 154.1  4.2   -0.3  -14.4 
Hosa_KLK13 GLN A 143 E . . . . . . - A D . C ? -0.784 23.4  -119.8 -102.0 142.8  6.4   -3.4  -14.9 
Hosa_KLK13 LEU A 144 E . . . . . . - A D E . ? -0.531 26.9  -145.5 -73.1  139.6  7.5   -5.8  -12.3 
Hosa_KLK13 ARG A 145 E . . . . . . - A D E . ? -0.760 21.5  -102.3 -107.2 152.0  11.2  -6.2  -11.7 
Hosa_KLK13 SER A 146 . . . > . . . - . . . . ? -0.352 25.5  -120.3 -67.7  155.1  13.0  -9.3  -10.7 
Hosa_KLK13 ASP A 147 H . . > . . S + . . . . ? 0.871  114.1 54.6   -59.5  -40.2  14.2  -9.9  -7.1  
Hosa_KLK13 GLU A 148 H . . > . . S + . . . . ? 0.919  108.1 47.3   -60.6  -48.3  17.7  -10.1 -8.3  
Hosa_KLK13 GLU A 149 H . . > . . S + . . . . ? 0.893  110.8 52.9   -60.1  -42.3  17.6  -6.8  -10.1 
Hosa_KLK13 CYS A 150 H . . X . . S + . . . . ? 0.925  109.7 47.7   -61.4  -42.7  16.0  -5.3  -7.0  
Hosa_KLK13 ARG A 151 H . . < . . S + . . . . ? 0.813  109.9 54.0   -68.5  -32.8  18.8  -6.5  -4.7  
Hosa_KLK13 GLN A 152 H . . < . . S + . . . . ? 0.893  112.3 42.7   -69.0  -37.1  21.4  -5.3  -7.1  
Hosa_KLK13 VAL A 153 H . . < . . S + . . . . ? 0.839  125.0 34.3   -79.9  -36.2  20.0  -1.8  -7.1  
Hosa_KLK13 TYR A 154 S . > X . . S - . . . . ? -0.637 85.4  -156.4 -117.8 74.4   19.4  -1.7  -3.4  
Hosa_KLK13 PRO A 155 T . 3 4 . . S - . . . . ? -0.293 75.7  -5.4   -63.2  121.1  22.3  -3.7  -1.8  
Hosa_KLK13 GLY A 156 T . 3 4 . . S + . . . . ? 0.433  120.3 82.8   82.9   3.5    21.4  -5.1  1.7   
Hosa_KLK13 LYS A 157 T . < 4 . . . + . . . . ? 0.662  66.2  85.5   -113.5 -24.4  18.1  -3.3  1.8   
Hosa_KLK13 ILE A 158 . . . < . . . - . . . . ? -0.725 56.3  -174.5 -89.4  124.0  15.7  -5.6  -0.2  
Hosa_KLK13 THR A 159 . . > . . . . - . . . . ? -0.571 43.0  -100.3 -106.9 175.0  14.0  -8.5  1.8   
Hosa_KLK13 ASP A 160 T . 3 . . . S + . . . . ? 0.599  120.5 64.2   -69.1  -9.6   11.8  -11.4 0.7   
Hosa_KLK13 ASN A 161 T . 3 . . . S + . . . . ? 0.343  95.4  75.6   -94.0  4.4    8.8   -9.3  1.9   
Hosa_KLK13 MET A 162 E . < . . . . - A E . F ? -0.867 56.3  -168.7 -122.8 149.3  9.5   -6.7  -0.8  
Hosa_KLK13 LEU A 163 E . . . . . . - A E . F ? -0.976 15.4  -135.2 -133.0 153.1  8.9   -6.4  -4.5  
Hosa_KLK13 CYS A 164 E . . . . . . + A E E F ? -0.850 20.3  176.2  -111.3 140.7  10.1  -3.9  -7.1  
Hosa_KLK13 ALA A 165 E . . . . . . + A E E F ? -0.993 26.5  95.1   -143.1 138.5  8.2   -2.2  -9.9  
Hosa_KLK13 GLY A 166 . . . . . . . - . . . . ? -0.848 64.5  -78.5  160.3  166.3  9.2   0.4   -12.3 
Hosa_KLK13 THR A 167 . . > . . . . - . . . . ? -0.744 27.2  -135.2 -94.8  139.3  10.6  1.1   -15.8 
Hosa_KLK13 LYS A 168 T . 3 . . . S + . . . . ? 0.845  109.1 54.0   -55.3  -35.0  14.2  0.7   -16.6 
Hosa_KLK13 GLU A 169 T . 3 . . . S - . . . . ? 0.619  109.5 -133.2 -77.6  -7.2   14.0  4.1   -18.5 
Hosa_KLK13 GLY A 170 S . < . . . S + . . . . ? -0.381 71.5  104.7  75.0   171.6  12.7  5.7   -15.4 
Hosa_KLK13 GLY A 171 . . . . . . . + . . . . ? 0.287  68.9  79.7   103.3  -13.8  9.7   8.0   -15.5 
Hosa_KLK13 LYS A 172 . . . . . . . + . . . . ? -0.926 58.7  115.1  -133.4 101.2  7.2   5.6   -14.0 
Hosa_KLK13 ASP A 173 . . . . . . . - . . . . ? -0.965 63.7  -95.0  -156.9 154.0  7.3   5.2   -10.2 
Hosa_KLK13 SER A 174 . . . . . . . - . . . . ? -0.587 46.0  -168.6 -71.2  144.4  5.1   5.8   -7.0  
Hosa_KLK13 CYS A 175 . . > . . . . - . . . . ? -0.576 35.0  -41.3  -124.4 -173.9 5.8   9.1   -5.3  
Hosa_KLK13 GLU A 176 T . 3 . . . S + . . . . ? -0.241 124.2 25.4   -56.7  134.9  5.0   11.0  -2.0  
Hosa_KLK13 GLY A 177 T . 3 . . . S + . . . . ? 0.099  99.4  88.3   97.7   -16.0  1.4   10.6  -1.0  
Hosa_KLK13 ASP A 178 . . X . . . . + . . . . ? 0.442  55.2  133.0  -93.2  -4.8   0.9   7.3   -2.8  
Hosa_KLK13 SER A 179 T . 3 . . . S + . . . . ? -0.262 74.3  18.6   -47.6  131.3  2.1   5.3   0.2   
Hosa_KLK13 GLY A 180 T . 3 . . . S + . . . . ? 0.271  95.3  134.9  90.7   -14.0  -0.2  2.5   0.9   
Hosa_KLK13 GLY A 181 . . < . . . . - . . . . ? -0.236 57.6  -90.7  -68.0  167.5  -1.7  2.7   -2.5  
Hosa_KLK13 PRO A 182 E . . . . . . - A F . G ? -0.542 17.1  -158.0 -95.4  136.1  -2.4  -0.5  -4.7  
Hosa_KLK13 LEU A 183 E . . . . . . - A F D G ? -0.940 30.9  -169.6 -96.1  103.7  -0.2  -2.3  -7.2  
Hosa_KLK13 VAL A 184 E . . . . . . + A F D G ? -0.842 16.1  180.0  -109.5 130.2  -2.9  -4.2  -9.2  
Hosa_KLK13 CYS A 185 E . > . . . S - A F . G ? -0.994 76.8  -15.2  -129.4 121.5  -2.3  -6.9  -11.7 
Hosa_KLK13 ASN A 186 T . 3 . . . S - . . . . ? 0.917  128.9 -54.0  52.2   42.4   -5.2  -8.6  -13.5 
Hosa_KLK13 ARG A 187 T . 3 . . . S + . . . . ? 0.777  116.3 113.9  67.1   27.1   -7.6  -7.1  -10.9 
Hosa_KLK13 THR A 188 E . < . . . S - A G . G ? -0.994 71.1  -116.3 -130.2 143.4  -5.7  -8.6  -8.1  
Hosa_KLK13 LEU A 189 E . . . . . . + A G B G ? -0.645 41.0  157.5  -81.9  125.2  -3.7  -6.9  -5.3  
Hosa_KLK13 TYR A 190 E . . . . . . + A G . . ? 0.636  58.5  11.8   -120.1 -23.6  0.0   -7.7  -5.5  
Hosa_KLK13 GLY A 191 E . . . . . . - A G H G ? -0.993 52.8  -136.4 -155.8 159.8  1.7   -4.9  -3.6  
Hosa_KLK13 ILE A 192 E . . . . . . - A G H G ? -0.986 39.5  -109.4 -120.3 126.3  1.4   -1.9  -1.4  
Hosa_KLK13 VAL A 193 E . . . . . . + A G H . ? -0.379 53.1  155.9  -54.7  124.9  3.4   1.2   -2.1  
Hosa_KLK13 SER A 194 E . . . . . . - A G . . ? 0.763  49.8  -29.2  -120.8 -62.3  6.0   1.3   0.6   
Hosa_KLK13 TRP A 195 E . . . . . . + A G H . ? -0.951 49.9  163.1  -157.8 166.6  9.2   3.3   -0.3  
Hosa_KLK13 GLY A 196 . . . . . . . - . . . . ? -0.967 42.9  -65.2  -172.4 178.9  11.5  4.4   -3.1  
Hosa_KLK13 ASP A 197 . . . . . . . - . . . . ? -0.418 55.0  -97.4  -76.7  157.3  14.2  6.9   -4.0  
Hosa_KLK13 PHE A 198 S . . . . . S + . . . . ? -0.991 112.6 42.6   -118.7 126.7  13.8  10.8  -4.1  
Hosa_KLK13 PRO A 199 S . . . . . S - . . . . ? 0.523  103.9 -132.1 -62.6  137.3  13.3  12.1  -6.8  
Hosa_KLK13 CYS A 200 S . . . . . S + . . . . ? -0.360 82.9  38.6   -60.9  152.5  10.7  9.2   -7.7  
Hosa_KLK13 GLY A 201 S . . . . . S + . . . . ? 0.821  75.3  170.2  80.3   25.6   11.0  7.5   -11.1 
Hosa_KLK13 GLN A 202 . . > . . . . - . . . . ? -0.493 45.1  -93.4  -68.8  140.2  14.8  7.4   -11.3 
Hosa_KLK13 PRO A 203 T . 3 . . . S + . . . . ? -0.376 108.8 2.4    -53.8  133.1  16.2  5.4   -14.2 
Hosa_KLK13 ASP A 204 T . 3 . . . S + . . . . ? 0.706  109.4 105.2  67.8   11.9   17.0  1.8   -13.1 
Hosa_KLK13 ARG A 205 . . < . . . . - . . . . ? -0.798 54.7  -169.3 -123.5 88.9   15.7  2.6   -9.7  
Hosa_KLK13 PRO A 206 . . . . . . . - . . . . ? -0.312 26.5  -102.1 -72.0  158.2  12.2  1.0   -9.2  
Hosa_KLK13 GLY A 207 E . . . . . . - A H F . ? -0.461 34.2  -124.0 -69.6  157.1  9.8   1.7   -6.4  
Hosa_KLK13 VAL A 208 E . . . . . . - A H F H ? -0.917 27.0  -172.4 -111.9 131.9  9.5   -0.7  -3.5  
Hosa_KLK13 TYR A 209 E . . . . . . - A H F H ? -0.854 31.9  -107.4 -119.7 146.5  6.2   -2.3  -2.6  
Hosa_KLK13 THR A 210 E . . . . . . - A H F H ? -0.698 39.8  -121.5 -70.9  126.4  5.2   -4.5  0.3   
Hosa_KLK13 ARG A 211 E . > . . . . - A H . H ? -0.640 23.1  -165.1 -73.2  107.3  4.6   -8.1  -1.1  
Hosa_KLK13 VAL A 212 G . > . . . S + . . . . ? 0.850  81.1  68.5   -66.2  -35.2  1.0   -8.9  -0.3  
Hosa_KLK13 SER A 213 G . 3 . . . S + . . . . ? 0.780  95.4  57.5   -59.7  -22.3  1.4   -12.6 -1.0  
Hosa_KLK13 ARG A 214 G . < . . . S + . . . . ? 0.606  112.2 40.2   -82.1  -10.0  3.6   -12.9 2.1   
Hosa_KLK13 TYR A 215 S . < > . . S + . . . . ? 0.200  76.2  106.3  -128.3 13.3   0.9   -11.5 4.3   
Hosa_KLK13 VAL A 216 H . . > . . S + . . . . ? 0.936  85.7  47.2   -61.4  -47.3  -2.3  -13.1 3.2   
Hosa_KLK13 LEU A 217 H . . > . . S + . . . . ? 0.930  113.6 48.2   -60.9  -45.7  -2.5  -15.4 6.2   
Hosa_KLK13 TRP A 218 H . . > . . S + . . . . ? 0.917  110.9 51.9   -58.7  -43.9  -1.8  -12.5 8.6   
Hosa_KLK13 ILE A 219 H . . X . . S + . . . . ? 0.946  112.2 44.1   -61.0  -49.3  -4.4  -10.4 6.9   
Hosa_KLK13 ARG A 220 H . . X . . S + . . . . ? 0.903  114.4 49.2   -64.9  -44.5  -7.1  -13.0 7.2   
Hosa_KLK13 GLU A 221 H . . X . . S + . . . . ? 0.881  111.0 49.8   -64.8  -41.2  -6.3  -13.9 10.7  
Hosa_KLK13 THR A 222 H . . X . . S + . . . . ? 0.918  110.1 50.3   -64.1  -44.3  -6.2  -10.3 11.8  
Hosa_KLK13 ILE A 223 H . . < . . S + . . . . ? 0.912  113.0 47.1   -60.9  -42.3  -9.6  -9.6  10.2  
Hosa_KLK13 ARG A 224 H . . < . . S + . . . . ? 0.879  111.0 51.5   -65.7  -41.2  -11.1 -12.6 12.0  
Hosa_KLK13 LYS A 225 H . . < . . . . . . . . ? 0.870  .     .      -67.0  -38.5  -9.7  -11.7 15.3  
Hosa_KLK13 TYR A 226 . . . < . . . . . . . . ? 0.754  .     .      -103.2 .      -11.0 -8.1  15.2  
# 
loop_
_dssp_struct_ladder.id 
_dssp_struct_ladder.sheet_id 
_dssp_struct_ladder.range_id_1 
_dssp_struct_ladder.range_id_2 
_dssp_struct_ladder.type 
_dssp_struct_ladder.beg_1_label_comp_id 
_dssp_struct_ladder.beg_1_label_asym_id 
_dssp_struct_ladder.beg_1_label_seq_id 
_dssp_struct_ladder.pdbx_beg_1_PDB_ins_code 
_dssp_struct_ladder.end_1_label_comp_id 
_dssp_struct_ladder.end_1_label_asym_id 
_dssp_struct_ladder.end_1_label_seq_id 
_dssp_struct_ladder.pdbx_end_1_PDB_ins_code 
_dssp_struct_ladder.beg_1_auth_comp_id 
_dssp_struct_ladder.beg_1_auth_asym_id 
_dssp_struct_ladder.beg_1_auth_seq_id 
_dssp_struct_ladder.end_1_auth_comp_id 
_dssp_struct_ladder.end_1_auth_asym_id 
_dssp_struct_ladder.end_1_auth_seq_id 
_dssp_struct_ladder.beg_2_label_comp_id 
_dssp_struct_ladder.beg_2_label_asym_id 
_dssp_struct_ladder.beg_2_label_seq_id 
_dssp_struct_ladder.pdbx_beg_2_PDB_ins_code 
_dssp_struct_ladder.end_2_label_comp_id 
_dssp_struct_ladder.end_2_label_asym_id 
_dssp_struct_ladder.end_2_label_seq_id 
_dssp_struct_ladder.pdbx_end_2_PDB_ins_code 
_dssp_struct_ladder.beg_2_auth_comp_id 
_dssp_struct_ladder.beg_2_auth_asym_id 
_dssp_struct_ladder.beg_2_auth_seq_id 
_dssp_struct_ladder.end_2_auth_comp_id 
_dssp_struct_ladder.end_2_auth_asym_id 
_dssp_struct_ladder.end_2_auth_seq_id 
A A A D anti-parallel TYR A 6   ? THR A 7   ? TYR A 6   THR A 7   CYS A 139 ? GLN A 138 ? CYS A 139 GLN A 138 
B A B G parallel      LEU A 107 ? LEU A 107 ? LEU A 107 LEU A 107 LEU A 189 ? LEU A 189 ? LEU A 189 LEU A 189 
C A C D anti-parallel THR A 117 ? GLY A 122 ? THR A 117 GLY A 122 GLN A 143 ? GLN A 138 ? GLN A 143 GLN A 138 
D A C F anti-parallel ARG A 119 ? VAL A 120 ? ARG A 119 VAL A 120 VAL A 184 ? LEU A 183 ? VAL A 184 LEU A 183 
E A D E anti-parallel LEU A 144 ? ARG A 145 ? LEU A 144 ARG A 145 ALA A 165 ? CYS A 164 ? ALA A 165 CYS A 164 
F A E H anti-parallel MET A 162 ? ALA A 165 ? MET A 162 ALA A 165 THR A 210 ? GLY A 207 ? THR A 210 GLY A 207 
G A F G anti-parallel PRO A 182 ? CYS A 185 ? PRO A 182 CYS A 185 ILE A 192 ? THR A 188 ? ILE A 192 THR A 188 
H A G H anti-parallel GLY A 191 ? TRP A 195 ? GLY A 191 TRP A 195 ARG A 211 ? VAL A 208 ? ARG A 211 VAL A 208 
I B I J anti-parallel GLN A 16  ? VAL A 21  ? GLN A 16  VAL A 21  VAL A 30  ? ARG A 24  ? VAL A 30  ARG A 24  
J B I L anti-parallel ALA A 17  ? LEU A 20  ? ALA A 17  LEU A 20  LEU A 52  ? LYS A 49  ? LEU A 52  LYS A 49  
K B J K anti-parallel VAL A 30  ? HIS A 33  ? VAL A 30  HIS A 33  LEU A 38  ? TRP A 36  ? LEU A 38  TRP A 36  
L B K N anti-parallel TRP A 36  ? THR A 39  ? TRP A 36  THR A 39  GLU A 91  ? MET A 88  ? GLU A 91  MET A 88  
M B L M anti-parallel LYS A 49  ? LEU A 52  ? LYS A 49  LEU A 52  GLU A 68  ? GLN A 65  ? GLU A 68  GLN A 65  
N B M N anti-parallel VAL A 69  ? PRO A 74  ? VAL A 69  PRO A 74  LEU A 92  ? MET A 88  ? LEU A 92  MET A 88  
O C O P anti-parallel ALA A 56  ? ALA A 56  ? ALA A 56  ALA A 56  THR A 136 ? THR A 136 ? THR A 136 THR A 136 
P D Q R anti-parallel ARG A 79  ? ARG A 79  ? ARG A 79  ARG A 79  ASP A 84  ? ASP A 84  ? ASP A 84  ASP A 84  
# 
loop_
_dssp_struct_bridge_pairs.id 
_dssp_struct_bridge_pairs.label_comp_id 
_dssp_struct_bridge_pairs.label_seq_id 
_dssp_struct_bridge_pairs.label_asym_id 
_dssp_struct_bridge_pairs.auth_seq_id 
_dssp_struct_bridge_pairs.auth_asym_id 
_dssp_struct_bridge_pairs.pdbx_PDB_ins_code 
_dssp_struct_bridge_pairs.acceptor_1_label_comp_id 
_dssp_struct_bridge_pairs.acceptor_1_label_seq_id 
_dssp_struct_bridge_pairs.acceptor_1_label_asym_id 
_dssp_struct_bridge_pairs.acceptor_1_auth_seq_id 
_dssp_struct_bridge_pairs.acceptor_1_auth_asym_id 
_dssp_struct_bridge_pairs.acceptor_1_pdbx_PDB_ins_code 
_dssp_struct_bridge_pairs.acceptor_1_energy 
_dssp_struct_bridge_pairs.acceptor_2_label_comp_id 
_dssp_struct_bridge_pairs.acceptor_2_label_seq_id 
_dssp_struct_bridge_pairs.acceptor_2_label_asym_id 
_dssp_struct_bridge_pairs.acceptor_2_auth_seq_id 
_dssp_struct_bridge_pairs.acceptor_2_auth_asym_id 
_dssp_struct_bridge_pairs.acceptor_2_pdbx_PDB_ins_code 
_dssp_struct_bridge_pairs.acceptor_2_energy 
_dssp_struct_bridge_pairs.donor_1_label_comp_id 
_dssp_struct_bridge_pairs.donor_1_label_seq_id 
_dssp_struct_bridge_pairs.donor_1_label_asym_id 
_dssp_struct_bridge_pairs.donor_1_auth_seq_id 
_dssp_struct_bridge_pairs.donor_1_auth_asym_id 
_dssp_struct_bridge_pairs.donor_1_pdbx_PDB_ins_code 
_dssp_struct_bridge_pairs.donor_1_energy 
_dssp_struct_bridge_pairs.donor_2_label_comp_id 
_dssp_struct_bridge_pairs.donor_2_label_seq_id 
_dssp_struct_bridge_pairs.donor_2_label_asym_id 
_dssp_struct_bridge_pairs.donor_2_auth_seq_id 
_dssp_struct_bridge_pairs.donor_2_auth_asym_id 
_dssp_struct_bridge_pairs.donor_2_pdbx_PDB_ins_code 
_dssp_struct_bridge_pairs.donor_2_energy 
1   PHE 1   A 1   A ? ?   ?   ? ?   ? ? ?    ?   ?   ? ?   ? ? ?    GLY 5   A 5   A ? -0.2 GLY 4   A 4   A ? -0.2 
2   LEU 2   A 2   A ? ASP 173 A 173 A ? -0.9 PRO 3   A 3   A ? -0.2 GLY 5   A 5   A ? -1.7 GLY 4   A 4   A ? -0.6 
3   PRO 3   A 3   A ? ?   ?   ? ?   ? ? ?    ?   ?   ? ?   ? ? ?    LEU 2   A 2   A ? -0.2 ASP 173 A 173 A ? -0.1 
4   GLY 4   A 4   A ? LEU 2   A 2   A ? -0.6 GLY 5   A 5   A ? -0.3 ASN 141 A 141 A ? -0.3 LEU 2   A 2   A ? -0.1 
5   GLY 5   A 5   A ? LEU 2   A 2   A ? -1.7 PHE 1   A 1   A ? -0.2 THR 7   A 7   A ? -0.3 GLY 4   A 4   A ? -0.3 
6   TYR 6   A 6   A ? CYS 139 A 139 A ? -2.9 GLY 4   A 4   A ? -0.1 CYS 139 A 139 A ? -3.2 CYS 8   A 8   A ? -0.4 
7   THR 7   A 7   A ? GLY 5   A 5   A ? -0.3 GLN 138 A 138 A ? -0.2 GLN 138 A 138 A ? -0.2 LEU 137 A 137 A ? -0.1 
8   CYS 8   A 8   A ? LEU 137 A 137 A ? -2.3 TYR 6   A 6   A ? -0.4 LEU 137 A 137 A ? -0.1 HIS 11  A 11  A ? -0.1 
9   PHE 9   A 9   A ? PRO 10  A 10  A ? -0.1 HIS 11  A 11  A ? -0.1 SER 12  A 12  A ? -2.0 GLN 13  A 13  A ? -0.3 
10  PRO 10  A 10  A ? ?   ?   ? ?   ? ? ?    ?   ?   ? ?   ? ? ?    PHE 9   A 9   A ? -0.1 HIS 55  A 55  A ? -0.1 
11  HIS 11  A 11  A ? GLN 13  A 13  A ? -0.1 SER 12  A 12  A ? -0.1 HIS 55  A 55  A ? -0.1 PHE 9   A 9   A ? -0.1 
12  SER 12  A 12  A ? PHE 9   A 9   A ? -2.0 GLN 13  A 13  A ? -0.3 HIS 11  A 11  A ? -0.1 TRP 15  A 15  A ? -0.1 
13  GLN 13  A 13  A ? PHE 9   A 9   A ? -0.3 PRO 14  A 14  A ? -0.1 GLN 16  A 16  A ? -1.9 SER 12  A 12  A ? -0.3 
14  PRO 14  A 14  A ? ?   ?   ? ?   ? ? ?    ?   ?   ? ?   ? ? ?    GLN 103 A 103 A ? -1.6 GLY 53  A 53  A ? -0.2 
15  TRP 15  A 15  A ? ILE 102 A 102 A ? -0.2 THR 104 A 104 A ? -0.1 LEU 31  A 31  A ? -2.6 ALA 17  A 17  A ? -0.2 
16  GLN 16  A 16  A ? GLN 13  A 13  A ? -1.9 VAL 30  A 30  A ? -0.2 GLY 53  A 53  A ? -0.6 ALA 18  A 18  A ? -0.4 
17  ALA 17  A 17  A ? GLY 29  A 29  A ? -2.6 TRP 15  A 15  A ? -0.2 GLY 29  A 29  A ? -1.3 LEU 19  A 19  A ? -0.6 
18  ALA 18  A 18  A ? TYR 51  A 51  A ? -2.7 GLN 16  A 16  A ? -0.4 TYR 51  A 51  A ? -2.9 LEU 20  A 20  A ? -0.7 
19  LEU 19  A 19  A ? CYS 27  A 27  A ? -2.8 ALA 17  A 17  A ? -0.6 LEU 26  A 26  A ? -3.6 CYS 27  A 27  A ? -1.2 
20  LEU 20  A 20  A ? LYS 49  A 49  A ? -2.5 ALA 18  A 18  A ? -0.7 LYS 49  A 49  A ? -2.1 GLN 22  A 22  A ? -0.4 
21  VAL 21  A 21  A ? ARG 24  A 24  A ? -2.7 LEU 19  A 19  A ? -0.4 ARG 24  A 24  A ? -2.1 LEU 48  A 48  A ? -0.1 
22  GLN 22  A 22  A ? GLY 47  A 47  A ? -0.5 LEU 20  A 20  A ? -0.4 VAL 21  A 21  A ? -0.1 LEU 25  A 25  A ? -0.1 
23  GLY 23  A 23  A ? ARG 24  A 24  A ? -0.2 LYS 49  A 49  A ? -0.0 LEU 25  A 25  A ? -0.4 GLN 22  A 22  A ? -0.3 
24  ARG 24  A 24  A ? VAL 21  A 21  A ? -2.1 LEU 57  A 57  A ? -0.0 VAL 21  A 21  A ? -2.7 LEU 26  A 26  A ? -0.3 
25  LEU 25  A 25  A ? GLY 23  A 23  A ? -0.4 LEU 20  A 20  A ? -0.2 LEU 20  A 20  A ? -0.2 GLY 28  A 28  A ? -0.1 
26  LEU 26  A 26  A ? LEU 19  A 19  A ? -3.6 CYS 27  A 27  A ? -0.4 GLY 28  A 28  A ? -0.3 SER 179 A 179 A ? -0.2 
27  CYS 27  A 27  A ? LEU 19  A 19  A ? -1.2 ASP 178 A 178 A ? -0.1 LEU 19  A 19  A ? -2.8 LEU 26  A 26  A ? -0.4 
28  GLY 28  A 28  A ? SER 179 A 179 A ? -3.6 LEU 26  A 26  A ? -0.3 ALA 40  A 40  A ? -0.4 VAL 30  A 30  A ? -0.3 
29  GLY 29  A 29  A ? ALA 17  A 17  A ? -1.3 CYS 27  A 27  A ? -0.2 ALA 17  A 17  A ? -2.6 LEU 31  A 31  A ? -0.4 
30  VAL 30  A 30  A ? LEU 38  A 38  A ? -2.7 GLY 28  A 28  A ? -0.3 LEU 38  A 38  A ? -3.6 VAL 32  A 32  A ? -0.7 
31  LEU 31  A 31  A ? TRP 15  A 15  A ? -2.6 GLY 29  A 29  A ? -0.4 LEU 105 A 105 A ? -2.0 VAL 37  A 37  A ? -0.2 
32  VAL 32  A 32  A ? TRP 36  A 36  A ? -1.7 VAL 30  A 30  A ? -0.7 VAL 37  A 37  A ? -0.2 LEU 31  A 31  A ? -0.2 
33  HIS 33  A 33  A ? TRP 36  A 36  A ? -1.7 GLN 103 A 103 A ? -0.1 TRP 36  A 36  A ? -2.4 VAL 32  A 32  A ? -0.4 
34  PRO 34  A 34  A ? ?   ?   ? ?   ? ? ?    ?   ?   ? ?   ? ? ?    VAL 96  A 96  A ? -3.0 SER 94  A 94  A ? -0.1 
35  LYS 35  A 35  A ? PRO 95  A 95  A ? -0.2 TRP 36  A 36  A ? -0.1 LEU 92  A 92  A ? -2.4 VAL 37  A 37  A ? -0.4 
36  TRP 36  A 36  A ? HIS 33  A 33  A ? -2.4 GLU 91  A 91  A ? -0.2 VAL 32  A 32  A ? -1.7 HIS 33  A 33  A ? -1.7 
37  VAL 37  A 37  A ? LEU 90  A 90  A ? -2.1 LYS 35  A 35  A ? -0.4 LEU 90  A 90  A ? -3.0 THR 39  A 39  A ? -0.4 
38  LEU 38  A 38  A ? VAL 30  A 30  A ? -3.6 TRP 36  A 36  A ? -0.4 VAL 30  A 30  A ? -2.7 ALA 40  A 40  A ? -0.2 
39  THR 39  A 39  A ? MET 88  A 88  A ? -2.6 VAL 37  A 37  A ? -0.4 MET 88  A 88  A ? -2.7 ALA 41  A 41  A ? -0.3 
40  ALA 40  A 40  A ? GLY 28  A 28  A ? -0.4 ILE 87  A 87  A ? -0.2 CYS 43  A 43  A ? -1.5 ILE 87  A 87  A ? -0.3 
41  ALA 41  A 41  A ? THR 39  A 39  A ? -0.3 HIS 42  A 42  A ? -0.3 LEU 44  A 44  A ? -1.6 ALA 40  A 40  A ? -0.1 
42  HIS 42  A 42  A ? CYS 43  A 43  A ? -0.3 HIS 83  A 83  A ? -0.1 ALA 41  A 41  A ? -0.3 SER 179 A 179 A ? -0.0 
43  CYS 43  A 43  A ? ALA 40  A 40  A ? -1.5 GLY 28  A 28  A ? -0.1 HIS 42  A 42  A ? -0.3 ALA 41  A 41  A ? -0.2 
44  LEU 44  A 44  A ? ALA 41  A 41  A ? -1.6 LEU 48  A 48  A ? -0.0 GLU 46  A 46  A ? -0.3 ALA 41  A 41  A ? -0.0 
45  LYS 45  A 45  A ? CYS 43  A 43  A ? -0.1 ?   ?   ? ?   ? ? ?    LEU 48  A 48  A ? -0.7 GLY 47  A 47  A ? -0.1 
46  GLU 46  A 46  A ? LEU 44  A 44  A ? -0.3 GLY 47  A 47  A ? -0.2 ?   ?   ? ?   ? ? ?    ?   ?   ? ?   ? ? ?    
47  GLY 47  A 47  A ? LEU 48  A 48  A ? -0.2 VAL 69  A 69  A ? -0.2 GLN 22  A 22  A ? -0.5 GLU 46  A 46  A ? -0.2 
48  LEU 48  A 48  A ? LYS 45  A 45  A ? -0.7 VAL 21  A 21  A ? -0.1 VAL 69  A 69  A ? -1.3 VAL 50  A 50  A ? -0.4 
49  LYS 49  A 49  A ? LEU 20  A 20  A ? -2.1 GLY 47  A 47  A ? -0.2 LEU 20  A 20  A ? -2.5 TYR 51  A 51  A ? -0.6 
50  VAL 50  A 50  A ? ARG 67  A 67  A ? -3.1 LEU 48  A 48  A ? -0.4 ARG 67  A 67  A ? -2.8 LEU 52  A 52  A ? -0.5 
51  TYR 51  A 51  A ? ALA 18  A 18  A ? -2.9 LYS 49  A 49  A ? -0.6 ALA 18  A 18  A ? -2.7 GLY 53  A 53  A ? -0.3 
52  LEU 52  A 52  A ? GLN 65  A 65  A ? -2.7 VAL 50  A 50  A ? -0.5 GLN 65  A 65  A ? -1.9 ALA 17  A 17  A ? -0.1 
53  GLY 53  A 53  A ? GLN 16  A 16  A ? -0.6 TYR 101 A 101 A ? -0.3 HIS 55  A 55  A ? -0.4 LEU 52  A 52  A ? -0.1 
54  LYS 54  A 54  A ? GLN 16  A 16  A ? -0.4 TYR 51  A 51  A ? -0.2 GLY 53  A 53  A ? -0.3 LEU 57  A 57  A ? -0.1 
55  HIS 55  A 55  A ? GLY 53  A 53  A ? -0.4 ALA 56  A 56  A ? -0.3 LEU 137 A 137 A ? -2.7 LEU 57  A 57  A ? -0.4 
56  ALA 56  A 56  A ? THR 136 A 136 A ? -0.2 ARG 59  A 59  A ? -0.2 ARG 59  A 59  A ? -1.5 GLY 58  A 58  A ? -0.8 
57  LEU 57  A 57  A ? LYS 135 A 135 A ? -2.4 HIS 55  A 55  A ? -0.4 VAL 60  A 60  A ? -0.1 ARG 24  A 24  A ? -0.0 
58  GLY 58  A 58  A ? ALA 56  A 56  A ? -0.8 ARG 59  A 59  A ? -0.4 VAL 60  A 60  A ? -0.4 LEU 57  A 57  A ? -0.2 
59  ARG 59  A 59  A ? ALA 56  A 56  A ? -1.5 ?   ?   ? ?   ? ? ?    GLU 61  A 61  A ? -0.5 GLY 58  A 58  A ? -0.4 
60  VAL 60  A 60  A ? GLY 58  A 58  A ? -0.4 LEU 57  A 57  A ? -0.1 ALA 62  A 62  A ? -0.3 LEU 57  A 57  A ? -0.0 
61  GLU 61  A 61  A ? ARG 59  A 59  A ? -0.5 ALA 56  A 56  A ? -0.1 GLU 64  A 64  A ? -2.0 GLY 63  A 63  A ? -0.1 
62  ALA 62  A 62  A ? VAL 60  A 60  A ? -0.3 GLY 63  A 63  A ? -0.2 GLN 65  A 65  A ? -0.1 GLU 61  A 61  A ? -0.1 
63  GLY 63  A 63  A ? GLU 64  A 64  A ? -0.3 GLU 61  A 61  A ? -0.1 ALA 62  A 62  A ? -0.2 GLN 65  A 65  A ? -0.1 
64  GLU 64  A 64  A ? GLU 61  A 61  A ? -2.0 GLY 53  A 53  A ? -0.1 VAL 66  A 66  A ? -0.4 GLY 63  A 63  A ? -0.3 
65  GLN 65  A 65  A ? LEU 52  A 52  A ? -1.9 GLY 63  A 63  A ? -0.1 LEU 52  A 52  A ? -2.7 ARG 67  A 67  A ? -0.5 
66  VAL 66  A 66  A ? GLU 64  A 64  A ? -0.4 TYR 51  A 51  A ? -0.2 GLU 68  A 68  A ? -0.4 TYR 51  A 51  A ? -0.2 
67  ARG 67  A 67  A ? VAL 50  A 50  A ? -2.8 GLN 65  A 65  A ? -0.5 VAL 50  A 50  A ? -3.1 VAL 69  A 69  A ? -0.2 
68  GLU 68  A 68  A ? VAL 66  A 66  A ? -0.4 LYS 49  A 49  A ? -0.2 GLN 93  A 93  A ? -3.5 VAL 70  A 70  A ? -0.5 
69  VAL 69  A 69  A ? LEU 48  A 48  A ? -1.3 ARG 67  A 67  A ? -0.2 LEU 92  A 92  A ? -0.2 GLY 47  A 47  A ? -0.2 
70  VAL 70  A 70  A ? GLU 91  A 91  A ? -3.1 GLU 68  A 68  A ? -0.5 SER 72  A 72  A ? -0.4 LEU 92  A 92  A ? -0.2 
71  HIS 71  A 71  A ? GLU 91  A 91  A ? -1.2 ILE 73  A 73  A ? -0.0 GLU 91  A 91  A ? -2.8 ILE 73  A 73  A ? -0.5 
72  SER 72  A 72  A ? VAL 70  A 70  A ? -0.4 LEU 90  A 90  A ? -0.2 LEU 90  A 90  A ? -0.2 ALA 41  A 41  A ? -0.0 
73  ILE 73  A 73  A ? LEU 89  A 89  A ? -3.3 HIS 71  A 71  A ? -0.5 LEU 89  A 89  A ? -2.3 HIS 75  A 75  A ? -0.1 
74  PRO 74  A 74  A ? ?   ?   ? ?   ? ? ?    ?   ?   ? ?   ? ? ?    MET 88  A 88  A ? -0.2 ASP 86  A 86  A ? -0.1 
75  HIS 75  A 75  A ? ILE 87  A 87  A ? -2.9 HIS 85  A 85  A ? -0.3 TYR 78  A 78  A ? -2.0 ILE 87  A 87  A ? -0.1 
76  PRO 76  A 76  A ? ?   ?   ? ?   ? ? ?    ?   ?   ? ?   ? ? ?    HIS 75  A 75  A ? -0.1 HIS 85  A 85  A ? -0.0 
77  GLU 77  A 77  A ? HIS 85  A 85  A ? -0.1 ARG 79  A 79  A ? -0.1 ARG 79  A 79  A ? -0.2 HIS 75  A 75  A ? -0.1 
78  TYR 78  A 78  A ? HIS 75  A 75  A ? -2.0 ILE 87  A 87  A ? -0.1 HIS 80  A 80  A ? -0.5 HIS 85  A 85  A ? -0.2 
79  ARG 79  A 79  A ? ASP 84  A 84  A ? -2.7 GLU 77  A 77  A ? -0.2 HIS 83  A 83  A ? -1.4 ASP 84  A 84  A ? -0.8 
80  HIS 80  A 80  A ? TYR 78  A 78  A ? -0.5 LEU 81  A 81  A ? -0.2 ARG 79  A 79  A ? -0.1 TYR 78  A 78  A ? -0.0 
81  LEU 81  A 81  A ? ASN 82  A 82  A ? -0.2 HIS 83  A 83  A ? -0.1 HIS 80  A 80  A ? -0.2 ARG 79  A 79  A ? -0.0 
82  ASN 82  A 82  A ? ARG 79  A 79  A ? -0.3 ASP 84  A 84  A ? -0.1 LEU 81  A 81  A ? -0.2 HIS 80  A 80  A ? -0.2 
83  HIS 83  A 83  A ? ARG 79  A 79  A ? -1.4 ASP 84  A 84  A ? -0.2 ASP 86  A 86  A ? -0.9 HIS 80  A 80  A ? -0.2 
84  ASP 84  A 84  A ? ARG 79  A 79  A ? -0.8 HIS 85  A 85  A ? -0.2 ARG 79  A 79  A ? -2.7 HIS 83  A 83  A ? -0.2 
85  HIS 85  A 85  A ? TYR 78  A 78  A ? -0.2 ASP 86  A 86  A ? -0.2 ILE 87  A 87  A ? -1.9 HIS 75  A 75  A ? -0.3 
86  ASP 86  A 86  A ? HIS 83  A 83  A ? -0.9 ASN 161 A 161 A ? -0.1 MET 88  A 88  A ? -0.3 HIS 85  A 85  A ? -0.2 
87  ILE 87  A 87  A ? HIS 85  A 85  A ? -1.9 ALA 40  A 40  A ? -0.3 HIS 75  A 75  A ? -2.9 LEU 89  A 89  A ? -0.3 
88  MET 88  A 88  A ? THR 39  A 39  A ? -2.7 ASP 86  A 86  A ? -0.3 THR 39  A 39  A ? -2.6 LEU 90  A 90  A ? -0.4 
89  LEU 89  A 89  A ? ILE 73  A 73  A ? -2.3 ILE 87  A 87  A ? -0.3 ILE 73  A 73  A ? -3.3 GLU 91  A 91  A ? -0.5 
90  LEU 90  A 90  A ? VAL 37  A 37  A ? -3.0 MET 88  A 88  A ? -0.4 VAL 37  A 37  A ? -2.1 LEU 92  A 92  A ? -0.6 
91  GLU 91  A 91  A ? HIS 71  A 71  A ? -2.8 LEU 89  A 89  A ? -0.5 VAL 70  A 70  A ? -3.1 HIS 71  A 71  A ? -1.2 
92  LEU 92  A 92  A ? LYS 35  A 35  A ? -2.4 LEU 90  A 90  A ? -0.6 VAL 69  A 69  A ? -0.2 LYS 49  A 49  A ? -0.0 
93  GLN 93  A 93  A ? GLU 68  A 68  A ? -3.5 GLU 91  A 91  A ? -0.2 LEU 92  A 92  A ? -0.1 VAL 69  A 69  A ? -0.1 
94  SER 94  A 94  A ? GLU 68  A 68  A ? -0.3 PRO 34  A 34  A ? -0.1 GLN 93  A 93  A ? -0.2 LEU 92  A 92  A ? -0.0 
95  PRO 95  A 95  A ? ?   ?   ? ?   ? ? ?    ?   ?   ? ?   ? ? ?    LYS 35  A 35  A ? -0.2 GLN 97  A 97  A ? -0.2 
96  VAL 96  A 96  A ? PRO 34  A 34  A ? -3.0 HIS 33  A 33  A ? -0.1 LEU 98  A 98  A ? -0.7 ARG 67  A 67  A ? -0.0 
97  GLN 97  A 97  A ? PRO 95  A 95  A ? -0.2 GLN 103 A 103 A ? -0.0 THR 99  A 99  A ? -0.2 ILE 102 A 102 A ? -0.1 
98  LEU 98  A 98  A ? VAL 96  A 96  A ? -0.7 TYR 101 A 101 A ? -0.1 GLY 100 A 100 A ? -0.2 GLN 103 A 103 A ? -0.2 
99  THR 99  A 99  A ? ILE 102 A 102 A ? -1.9 GLN 97  A 97  A ? -0.2 ILE 102 A 102 A ? -0.2 GLY 53  A 53  A ? -0.0 
100 GLY 100 A 100 A ? LEU 98  A 98  A ? -0.2 TYR 101 A 101 A ? -0.2 GLN 103 A 103 A ? -0.1 LEU 98  A 98  A ? -0.1 
101 TYR 101 A 101 A ? ILE 102 A 102 A ? -0.2 GLY 63  A 63  A ? -0.1 GLN 103 A 103 A ? -0.5 GLY 53  A 53  A ? -0.3 
102 ILE 102 A 102 A ? THR 99  A 99  A ? -0.2 LEU 52  A 52  A ? -0.1 THR 99  A 99  A ? -1.9 THR 104 A 104 A ? -0.3 
103 GLN 103 A 103 A ? PRO 14  A 14  A ? -1.6 TYR 101 A 101 A ? -0.5 LEU 31  A 31  A ? -0.3 LEU 105 A 105 A ? -0.2 
104 THR 104 A 104 A ? ILE 102 A 102 A ? -0.3 VAL 32  A 32  A ? -0.1 VAL 32  A 32  A ? -0.2 TRP 15  A 15  A ? -0.1 
105 LEU 105 A 105 A ? LEU 31  A 31  A ? -2.0 GLN 103 A 103 A ? -0.2 THR 188 A 188 A ? -0.1 LEU 107 A 107 A ? -0.0 
106 PRO 106 A 106 A ? ?   ?   ? ?   ? ? ?    ?   ?   ? ?   ? ? ?    LEU 189 A 189 A ? -2.9 SER 108 A 108 A ? -0.3 
107 LEU 107 A 107 A ? THR 188 A 188 A ? -0.2 VAL 32  A 32  A ? -0.1 HIS 109 A 109 A ? -0.4 TYR 190 A 190 A ? -0.1 
108 SER 108 A 108 A ? LEU 189 A 189 A ? -1.9 PRO 106 A 106 A ? -0.3 VAL 216 A 216 A ? -0.1 LEU 107 A 107 A ? -0.0 
109 HIS 109 A 109 A ? LEU 107 A 107 A ? -0.4 ARG 111 A 111 A ? -0.1 ARG 111 A 111 A ? -0.2 SER 108 A 108 A ? -0.1 
110 ASN 110 A 110 A ? ARG 111 A 111 A ? -0.1 ?   ?   ? ?   ? ? ?    LEU 112 A 112 A ? -0.3 SER 213 A 213 A ? -0.2 
111 ARG 111 A 111 A ? HIS 109 A 109 A ? -0.2 SER 213 A 213 A ? -0.1 THR 113 A 113 A ? -0.3 HIS 109 A 109 A ? -0.1 
112 LEU 112 A 112 A ? ASN 110 A 110 A ? -0.3 TYR 190 A 190 A ? -0.1 GLY 115 A 115 A ? -0.1 ARG 111 A 111 A ? -0.0 
113 THR 113 A 113 A ? ARG 111 A 111 A ? -0.3 PRO 114 A 114 A ? -0.1 THR 116 A 116 A ? -1.7 LEU 144 A 144 A ? -0.2 
114 PRO 114 A 114 A ? ?   ?   ? ?   ? ? ?    ?   ?   ? ?   ? ? ?    ARG 145 A 145 A ? -0.2 THR 117 A 117 A ? -0.1 
115 GLY 115 A 115 A ? LEU 144 A 144 A ? -2.6 THR 116 A 116 A ? -0.4 THR 117 A 117 A ? -0.2 ARG 145 A 145 A ? -0.1 
116 THR 116 A 116 A ? THR 113 A 113 A ? -1.7 THR 117 A 117 A ? -0.1 LEU 144 A 144 A ? -2.1 CYS 118 A 118 A ? -0.5 
117 THR 117 A 117 A ? GLN 143 A 143 A ? -0.2 GLY 115 A 115 A ? -0.2 ASN 186 A 186 A ? -0.3 ARG 119 A 119 A ? -0.3 
118 CYS 118 A 118 A ? ILE 142 A 142 A ? -4.0 THR 116 A 116 A ? -0.5 ILE 142 A 142 A ? -3.9 VAL 120 A 120 A ? -0.4 
119 ARG 119 A 119 A ? VAL 184 A 184 A ? -4.3 THR 117 A 117 A ? -0.3 VAL 184 A 184 A ? -3.7 SER 121 A 121 A ? -0.4 
120 VAL 120 A 120 A ? ALA 140 A 140 A ? -2.5 CYS 118 A 118 A ? -0.4 ALA 140 A 140 A ? -1.8 GLY 122 A 122 A ? -0.3 
121 SER 121 A 121 A ? PRO 182 A 182 A ? -1.0 ARG 119 A 119 A ? -0.4 TRP 123 A 123 A ? -0.3 CYS 139 A 139 A ? -0.2 
122 GLY 122 A 122 A ? GLN 138 A 138 A ? -2.1 VAL 120 A 120 A ? -0.3 GLN 138 A 138 A ? -2.6 ASP 178 A 178 A ? -0.1 
123 TRP 123 A 123 A ? GLY 177 A 177 A ? -0.4 SER 121 A 121 A ? -0.3 THR 126 A 126 A ? -0.1 ASP 178 A 178 A ? -0.1 
124 GLY 124 A 124 A ? THR 125 A 125 A ? -0.2 GLN 138 A 138 A ? -0.1 GLY 177 A 177 A ? -0.3 GLU 176 A 176 A ? -0.1 
125 THR 125 A 125 A ? GLU 176 A 176 A ? -3.2 TYR 133 A 133 A ? -0.2 TYR 133 A 133 A ? -0.2 CYS 175 A 175 A ? -0.2 
126 THR 126 A 126 A ? ASN 132 A 132 A ? -1.8 TRP 123 A 123 A ? -0.1 SER 128 A 128 A ? -0.3 GLY 5   A 5   A ? -0.2 
127 THR 127 A 127 A ? ASN 132 A 132 A ? -0.4 GLN 130 A 130 A ? -0.2 ASN 132 A 132 A ? -0.4 THR 126 A 126 A ? -0.1 
128 SER 128 A 128 A ? THR 126 A 126 A ? -0.3 CYS 200 A 200 A ? -0.1 VAL 131 A 131 A ? -0.1 PHE 198 A 198 A ? -0.0 
129 PRO 129 A 129 A ? ?   ?   ? ?   ? ? ?    ?   ?   ? ?   ? ? ?    VAL 131 A 131 A ? -0.4 SER 128 A 128 A ? -0.1 
130 GLN 130 A 130 A ? THR 126 A 126 A ? -0.0 VAL 131 A 131 A ? -0.0 ASN 132 A 132 A ? -0.6 THR 127 A 127 A ? -0.2 
131 VAL 131 A 131 A ? PRO 129 A 129 A ? -0.4 THR 126 A 126 A ? -0.1 TYR 133 A 133 A ? -0.4 SER 128 A 128 A ? -0.1 
132 ASN 132 A 132 A ? GLN 130 A 130 A ? -0.6 THR 127 A 127 A ? -0.4 THR 126 A 126 A ? -1.8 THR 127 A 127 A ? -0.4 
133 TYR 133 A 133 A ? VAL 131 A 131 A ? -0.4 THR 125 A 125 A ? -0.2 THR 125 A 125 A ? -0.2 GLY 124 A 124 A ? -0.1 
134 PRO 134 A 134 A ? ?   ?   ? ?   ? ? ?    ?   ?   ? ?   ? ? ?    LEU 57  A 57  A ? -0.2 GLN 138 A 138 A ? -0.1 
135 LYS 135 A 135 A ? ALA 56  A 56  A ? -0.1 LEU 137 A 137 A ? -0.1 LEU 57  A 57  A ? -2.4 LEU 137 A 137 A ? -0.3 
136 THR 136 A 136 A ? ALA 56  A 56  A ? -0.3 GLY 58  A 58  A ? -0.1 ALA 56  A 56  A ? -0.2 GLN 138 A 138 A ? -0.1 
137 LEU 137 A 137 A ? HIS 55  A 55  A ? -2.7 LYS 135 A 135 A ? -0.3 CYS 8   A 8   A ? -2.3 CYS 139 A 139 A ? -0.3 
138 GLN 138 A 138 A ? GLY 122 A 122 A ? -2.6 THR 7   A 7   A ? -0.2 GLY 122 A 122 A ? -2.1 ALA 140 A 140 A ? -0.3 
139 CYS 139 A 139 A ? TYR 6   A 6   A ? -3.2 LEU 137 A 137 A ? -0.3 TYR 6   A 6   A ? -2.9 ASN 141 A 141 A ? -0.3 
140 ALA 140 A 140 A ? VAL 120 A 120 A ? -1.8 GLN 138 A 138 A ? -0.3 VAL 120 A 120 A ? -2.5 ILE 142 A 142 A ? -0.5 
141 ASN 141 A 141 A ? CYS 139 A 139 A ? -0.3 GLY 4   A 4   A ? -0.3 GLN 143 A 143 A ? -0.3 ARG 119 A 119 A ? -0.2 
142 ILE 142 A 142 A ? CYS 118 A 118 A ? -3.9 ALA 140 A 140 A ? -0.5 CYS 118 A 118 A ? -4.0 LEU 144 A 144 A ? -0.4 
143 GLN 143 A 143 A ? ASN 141 A 141 A ? -0.3 THR 117 A 117 A ? -0.2 GLY 166 A 166 A ? -2.7 ARG 145 A 145 A ? -0.2 
144 LEU 144 A 144 A ? THR 116 A 116 A ? -2.1 ILE 142 A 142 A ? -0.4 GLY 115 A 115 A ? -2.6 SER 146 A 146 A ? -0.3 
145 ARG 145 A 145 A ? CYS 164 A 164 A ? -2.8 GLN 143 A 143 A ? -0.2 CYS 164 A 164 A ? -0.5 ASP 147 A 147 A ? -0.1 
146 SER 146 A 146 A ? LEU 144 A 144 A ? -0.3 ASP 147 A 147 A ? -0.1 CYS 150 A 150 A ? -2.1 ARG 151 A 151 A ? -0.1 
147 ASP 147 A 147 A ? GLU 148 A 148 A ? -0.2 GLU 149 A 149 A ? -0.2 ARG 151 A 151 A ? -2.4 GLN 152 A 152 A ? -0.2 
148 GLU 148 A 148 A ? GLU 149 A 149 A ? -0.2 CYS 150 A 150 A ? -0.2 GLN 152 A 152 A ? -1.8 ASP 147 A 147 A ? -0.2 
149 GLU 149 A 149 A ? CYS 150 A 150 A ? -0.2 ARG 151 A 151 A ? -0.2 VAL 153 A 153 A ? -2.0 GLU 148 A 148 A ? -0.2 
150 CYS 150 A 150 A ? SER 146 A 146 A ? -2.1 ARG 151 A 151 A ? -0.2 TYR 154 A 154 A ? -2.2 GLU 148 A 148 A ? -0.2 
151 ARG 151 A 151 A ? ASP 147 A 147 A ? -2.4 GLN 152 A 152 A ? -0.2 CYS 150 A 150 A ? -0.2 GLU 149 A 149 A ? -0.2 
152 GLN 152 A 152 A ? GLU 148 A 148 A ? -1.8 ASP 147 A 147 A ? -0.2 ARG 151 A 151 A ? -0.2 CYS 150 A 150 A ? -0.2 
153 VAL 153 A 153 A ? GLU 149 A 149 A ? -2.0 TYR 154 A 154 A ? -0.3 ARG 151 A 151 A ? -0.2 GLN 152 A 152 A ? -0.2 
154 TYR 154 A 154 A ? CYS 150 A 150 A ? -2.2 GLU 149 A 149 A ? -0.2 LYS 157 A 157 A ? -1.9 ILE 158 A 158 A ? -1.0 
155 PRO 155 A 155 A ? ?   ?   ? ?   ? ? ?    ?   ?   ? ?   ? ? ?    GLN 152 A 152 A ? -0.1 ARG 151 A 151 A ? -0.1 
156 GLY 156 A 156 A ? ILE 158 A 158 A ? -0.2 ARG 151 A 151 A ? -0.2 ARG 151 A 151 A ? -0.1 GLN 152 A 152 A ? -0.1 
157 LYS 157 A 157 A ? TYR 154 A 154 A ? -1.9 ARG 151 A 151 A ? -0.2 THR 159 A 159 A ? -0.5 GLY 156 A 156 A ? -0.1 
158 ILE 158 A 158 A ? TYR 154 A 154 A ? -1.0 ARG 151 A 151 A ? -0.1 ASP 160 A 160 A ? -0.2 GLY 156 A 156 A ? -0.2 
159 THR 159 A 159 A ? LYS 157 A 157 A ? -0.5 LEU 163 A 163 A ? -0.0 MET 162 A 162 A ? -1.6 LYS 157 A 157 A ? -0.0 
160 ASP 160 A 160 A ? ASN 161 A 161 A ? -0.3 ILE 158 A 158 A ? -0.2 ARG 214 A 214 A ? -0.1 ILE 158 A 158 A ? -0.0 
161 ASN 161 A 161 A ? SER 213 A 213 A ? -0.0 THR 210 A 210 A ? -0.0 ARG 211 A 211 A ? -2.6 LEU 163 A 163 A ? -0.3 
162 MET 162 A 162 A ? THR 159 A 159 A ? -1.6 THR 210 A 210 A ? -0.2 CYS 164 A 164 A ? -0.3 THR 210 A 210 A ? -0.2 
163 LEU 163 A 163 A ? TYR 209 A 209 A ? -2.3 ASN 161 A 161 A ? -0.3 TYR 209 A 209 A ? -3.0 ALA 165 A 165 A ? -0.4 
164 CYS 164 A 164 A ? ARG 145 A 145 A ? -0.5 MET 162 A 162 A ? -0.3 ARG 145 A 145 A ? -2.8 GLY 166 A 166 A ? -0.3 
165 ALA 165 A 165 A ? GLY 207 A 207 A ? -2.0 LEU 163 A 163 A ? -0.4 GLY 207 A 207 A ? -2.3 THR 167 A 167 A ? -0.2 
166 GLY 166 A 166 A ? GLN 143 A 143 A ? -2.7 CYS 164 A 164 A ? -0.3 LYS 168 A 168 A ? -0.3 ASP 173 A 173 A ? -0.2 
167 THR 167 A 167 A ? LYS 172 A 172 A ? -1.0 ALA 165 A 165 A ? -0.2 GLY 170 A 170 A ? -1.1 ASP 204 A 204 A ? -0.5 
168 LYS 168 A 168 A ? GLY 166 A 166 A ? -0.3 GLU 169 A 169 A ? -0.2 ASP 204 A 204 A ? -1.0 THR 167 A 167 A ? -0.1 
169 GLU 169 A 169 A ? GLY 170 A 170 A ? -0.3 PRO 203 A 203 A ? -0.2 LYS 168 A 168 A ? -0.2 GLY 171 A 171 A ? -0.1 
170 GLY 170 A 170 A ? THR 167 A 167 A ? -1.1 GLN 202 A 202 A ? -0.2 GLU 169 A 169 A ? -0.3 GLN 202 A 202 A ? -0.2 
171 GLY 171 A 171 A ? GLY 201 A 201 A ? -2.8 GLU 169 A 169 A ? -0.1 ASP 173 A 173 A ? -0.4 GLY 5   A 5   A ? -0.1 
172 LYS 172 A 172 A ? THR 167 A 167 A ? -0.2 LEU 2   A 2   A ? -0.2 THR 167 A 167 A ? -1.0 SER 174 A 174 A ? -0.3 
173 ASP 173 A 173 A ? GLY 171 A 171 A ? -0.4 GLY 166 A 166 A ? -0.2 LEU 2   A 2   A ? -0.9 CYS 175 A 175 A ? -0.2 
174 SER 174 A 174 A ? LYS 172 A 172 A ? -0.3 PHE 1   A 1   A ? -0.1 GLY 201 A 201 A ? -0.2 GLU 176 A 176 A ? -0.2 
175 CYS 175 A 175 A ? ASP 173 A 173 A ? -0.2 THR 125 A 125 A ? -0.2 ASP 178 A 178 A ? -2.1 SER 179 A 179 A ? -0.2 
176 GLU 176 A 176 A ? GLY 177 A 177 A ? -0.3 SER 174 A 174 A ? -0.2 THR 125 A 125 A ? -3.2 CYS 175 A 175 A ? -0.2 
177 GLY 177 A 177 A ? GLY 124 A 124 A ? -0.3 LEU 26  A 26  A ? -0.2 TRP 123 A 123 A ? -0.4 GLU 176 A 176 A ? -0.3 
178 ASP 178 A 178 A ? CYS 175 A 175 A ? -2.1 CYS 27  A 27  A ? -0.2 GLY 181 A 181 A ? -2.8 VAL 193 A 193 A ? -0.3 
179 SER 179 A 179 A ? GLY 180 A 180 A ? -0.3 LEU 26  A 26  A ? -0.2 GLY 28  A 28  A ? -3.6 SER 194 A 194 A ? -0.2 
180 GLY 180 A 180 A ? VAL 193 A 193 A ? -3.0 GLY 181 A 181 A ? -0.3 SER 179 A 179 A ? -0.3 SER 194 A 194 A ? -0.1 
181 GLY 181 A 181 A ? ASP 178 A 178 A ? -2.8 GLY 28  A 28  A ? -0.1 VAL 193 A 193 A ? -2.6 GLY 180 A 180 A ? -0.3 
182 PRO 182 A 182 A ? ?   ?   ? ?   ? ? ?    ?   ?   ? ?   ? ? ?    SER 121 A 121 A ? -1.0 VAL 184 A 184 A ? -0.6 
183 LEU 183 A 183 A ? GLY 191 A 191 A ? -2.4 GLY 181 A 181 A ? -0.2 TYR 190 A 190 A ? -2.8 GLY 191 A 191 A ? -1.2 
184 VAL 184 A 184 A ? ARG 119 A 119 A ? -3.7 PRO 182 A 182 A ? -0.6 ARG 119 A 119 A ? -4.3 ASN 186 A 186 A ? -0.4 
185 CYS 185 A 185 A ? THR 188 A 188 A ? -2.6 LEU 183 A 183 A ? -0.4 THR 188 A 188 A ? -0.7 CYS 118 A 118 A ? -0.1 
186 ASN 186 A 186 A ? VAL 184 A 184 A ? -0.4 THR 117 A 117 A ? -0.3 CYS 185 A 185 A ? -0.1 LEU 189 A 189 A ? -0.1 
187 ARG 187 A 187 A ? THR 188 A 188 A ? -0.2 VAL 184 A 184 A ? -0.1 LEU 189 A 189 A ? -0.4 ASN 186 A 186 A ? -0.2 
188 THR 188 A 188 A ? CYS 185 A 185 A ? -0.7 LEU 105 A 105 A ? -0.1 CYS 185 A 185 A ? -2.6 TYR 190 A 190 A ? -0.5 
189 LEU 189 A 189 A ? PRO 106 A 106 A ? -2.9 ARG 187 A 187 A ? -0.4 SER 108 A 108 A ? -1.9 VAL 184 A 184 A ? -0.2 
190 TYR 190 A 190 A ? LEU 183 A 183 A ? -2.8 THR 188 A 188 A ? -0.5 VAL 212 A 212 A ? -1.5 SER 213 A 213 A ? -0.5 
191 GLY 191 A 191 A ? LEU 183 A 183 A ? -1.2 ARG 211 A 211 A ? -0.2 LEU 183 A 183 A ? -2.4 VAL 193 A 193 A ? -0.4 
192 ILE 192 A 192 A ? THR 210 A 210 A ? -1.5 TYR 190 A 190 A ? -0.3 THR 210 A 210 A ? -3.2 SER 194 A 194 A ? -0.2 
193 VAL 193 A 193 A ? GLY 181 A 181 A ? -2.6 GLY 191 A 191 A ? -0.4 GLY 180 A 180 A ? -3.0 TYR 209 A 209 A ? -0.2 
194 SER 194 A 194 A ? VAL 208 A 208 A ? -2.1 TRP 195 A 195 A ? -0.4 GLY 196 A 196 A ? -0.3 TYR 209 A 209 A ? -0.2 
195 TRP 195 A 195 A ? VAL 208 A 208 A ? -2.0 SER 179 A 179 A ? -0.0 VAL 208 A 208 A ? -3.4 SER 194 A 194 A ? -0.4 
196 GLY 196 A 196 A ? SER 194 A 194 A ? -0.3 GLY 207 A 207 A ? -0.2 GLY 207 A 207 A ? -0.1 PHE 198 A 198 A ? -0.1 
197 ASP 197 A 197 A ? TRP 195 A 195 A ? -0.3 PRO 206 A 206 A ? -0.3 GLY 201 A 201 A ? -0.1 GLN 202 A 202 A ? -0.1 
198 PHE 198 A 198 A ? GLY 196 A 196 A ? -0.1 CYS 200 A 200 A ? -0.1 CYS 200 A 200 A ? -0.2 CYS 175 A 175 A ? -0.0 
199 PRO 199 A 199 A ? ?   ?   ? ?   ? ? ?    ?   ?   ? ?   ? ? ?    GLN 202 A 202 A ? -0.4 ASP 197 A 197 A ? -0.1 
200 CYS 200 A 200 A ? GLY 201 A 201 A ? -0.2 PHE 198 A 198 A ? -0.2 SER 128 A 128 A ? -0.1 CYS 175 A 175 A ? -0.1 
201 GLY 201 A 201 A ? ARG 205 A 205 A ? -0.3 SER 174 A 174 A ? -0.2 GLY 171 A 171 A ? -2.8 CYS 200 A 200 A ? -0.2 
202 GLN 202 A 202 A ? ARG 205 A 205 A ? -0.4 PRO 199 A 199 A ? -0.4 ARG 205 A 205 A ? -2.0 GLY 170 A 170 A ? -0.2 
203 PRO 203 A 203 A ? ?   ?   ? ?   ? ? ?    ?   ?   ? ?   ? ? ?    GLU 169 A 169 A ? -0.2 LYS 168 A 168 A ? -0.2 
204 ASP 204 A 204 A ? LYS 168 A 168 A ? -1.0 THR 167 A 167 A ? -0.5 LYS 168 A 168 A ? -0.1 GLU 169 A 169 A ? -0.1 
205 ARG 205 A 205 A ? GLN 202 A 202 A ? -2.0 THR 167 A 167 A ? -0.4 GLN 202 A 202 A ? -0.4 GLY 201 A 201 A ? -0.3 
206 PRO 206 A 206 A ? ?   ?   ? ?   ? ? ?    ?   ?   ? ?   ? ? ?    ASP 197 A 197 A ? -0.3 GLY 166 A 166 A ? -0.3 
207 GLY 207 A 207 A ? ALA 165 A 165 A ? -2.3 LYS 172 A 172 A ? -0.2 ALA 165 A 165 A ? -2.0 TYR 209 A 209 A ? -0.5 
208 VAL 208 A 208 A ? TRP 195 A 195 A ? -3.4 CYS 164 A 164 A ? -0.2 SER 194 A 194 A ? -2.1 TRP 195 A 195 A ? -2.0 
209 TYR 209 A 209 A ? LEU 163 A 163 A ? -3.0 GLY 207 A 207 A ? -0.5 LEU 163 A 163 A ? -2.3 ARG 211 A 211 A ? -0.5 
210 THR 210 A 210 A ? ILE 192 A 192 A ? -3.2 VAL 208 A 208 A ? -0.3 ILE 192 A 192 A ? -1.5 VAL 212 A 212 A ? -0.8 
211 ARG 211 A 211 A ? ASN 161 A 161 A ? -2.6 TYR 209 A 209 A ? -0.5 ARG 214 A 214 A ? -1.2 GLY 191 A 191 A ? -0.2 
212 VAL 212 A 212 A ? TYR 190 A 190 A ? -1.5 THR 210 A 210 A ? -0.8 TYR 215 A 215 A ? -2.8 VAL 216 A 216 A ? -0.4 
213 SER 213 A 213 A ? TYR 190 A 190 A ? -0.5 ARG 214 A 214 A ? -0.3 VAL 216 A 216 A ? -0.5 VAL 212 A 212 A ? -0.3 
214 ARG 214 A 214 A ? ARG 211 A 211 A ? -1.2 TYR 215 A 215 A ? -0.2 SER 213 A 213 A ? -0.3 VAL 212 A 212 A ? -0.2 
215 TYR 215 A 215 A ? VAL 212 A 212 A ? -2.8 ARG 211 A 211 A ? -0.2 ILE 219 A 219 A ? -2.8 ARG 214 A 214 A ? -0.2 
216 VAL 216 A 216 A ? SER 213 A 213 A ? -0.5 VAL 212 A 212 A ? -0.4 ARG 220 A 220 A ? -2.4 GLU 221 A 221 A ? -0.2 
217 LEU 217 A 217 A ? SER 213 A 213 A ? -0.3 TRP 218 A 218 A ? -0.2 GLU 221 A 221 A ? -2.5 THR 222 A 222 A ? -0.2 
218 TRP 218 A 218 A ? ILE 219 A 219 A ? -0.2 ARG 220 A 220 A ? -0.2 THR 222 A 222 A ? -2.4 VAL 216 A 216 A ? -0.2 
219 ILE 219 A 219 A ? TYR 215 A 215 A ? -2.8 ARG 220 A 220 A ? -0.2 ILE 223 A 223 A ? -2.2 LEU 217 A 217 A ? -0.2 
220 ARG 220 A 220 A ? VAL 216 A 216 A ? -2.4 GLU 221 A 221 A ? -0.2 ARG 224 A 224 A ? -2.1 ILE 219 A 219 A ? -0.2 
221 GLU 221 A 221 A ? LEU 217 A 217 A ? -2.5 VAL 216 A 216 A ? -0.2 LYS 225 A 225 A ? -2.1 ARG 220 A 220 A ? -0.2 
222 THR 222 A 222 A ? TRP 218 A 218 A ? -2.4 LEU 217 A 217 A ? -0.2 TYR 226 A 226 A ? -2.0 ARG 220 A 220 A ? -0.2 
223 ILE 223 A 223 A ? ILE 219 A 219 A ? -2.2 ARG 224 A 224 A ? -0.2 GLU 221 A 221 A ? -0.2 THR 222 A 222 A ? -0.2 
224 ARG 224 A 224 A ? ARG 220 A 220 A ? -2.1 LYS 225 A 225 A ? -0.2 ILE 223 A 223 A ? -0.2 THR 222 A 222 A ? -0.2 
225 LYS 225 A 225 A ? GLU 221 A 221 A ? -2.1 ARG 220 A 220 A ? -0.2 ARG 224 A 224 A ? -0.2 ILE 223 A 223 A ? -0.2 
226 TYR 226 A 226 A ? THR 222 A 222 A ? -2.0 GLU 221 A 221 A ? -0.1 ARG 224 A 224 A ? -0.2 ILE 223 A 223 A ? -0.2 
# 
loop_
_dssp_statistics_histogram.entry_id 
_dssp_statistics_histogram.type 
_dssp_statistics_histogram.1 
_dssp_statistics_histogram.2 
_dssp_statistics_histogram.3 
_dssp_statistics_histogram.4 
_dssp_statistics_histogram.5 
_dssp_statistics_histogram.6 
_dssp_statistics_histogram.7 
_dssp_statistics_histogram.8 
_dssp_statistics_histogram.9 
_dssp_statistics_histogram.10 
_dssp_statistics_histogram.11 
_dssp_statistics_histogram.12 
_dssp_statistics_histogram.13 
_dssp_statistics_histogram.14 
_dssp_statistics_histogram.15 
_dssp_statistics_histogram.16 
_dssp_statistics_histogram.17 
_dssp_statistics_histogram.18 
_dssp_statistics_histogram.19 
_dssp_statistics_histogram.20 
_dssp_statistics_histogram.21 
_dssp_statistics_histogram.22 
_dssp_statistics_histogram.23 
_dssp_statistics_histogram.24 
_dssp_statistics_histogram.25 
_dssp_statistics_histogram.26 
_dssp_statistics_histogram.27 
_dssp_statistics_histogram.28 
_dssp_statistics_histogram.29 
_dssp_statistics_histogram.30 
Hosa_KLK13 residues_per_alpha_helix        0 0 0 0 0 0 1 0 0 1 0 0 0 0 0 0 0 0 0 0 0 0 0 0 0 0 0 0 0 0 
Hosa_KLK13 parallel_bridges_per_ladder     1 0 0 0 0 0 0 0 0 0 0 0 0 0 0 0 0 0 0 0 0 0 0 0 0 0 0 0 0 0 
Hosa_KLK13 antiparallel_bridges_per_ladder 2 3 1 6 1 2 0 0 0 0 0 0 0 0 0 0 0 0 0 0 0 0 0 0 0 0 0 0 0 0 
Hosa_KLK13 ladders_per_sheet               0 0 0 0 0 1 0 1 0 0 0 0 0 0 0 0 0 0 0 0 0 0 0 0 0 0 0 0 0 0 
# 
loop_
_dssp_statistics_hbond.entry_id 
_dssp_statistics_hbond.type 
_dssp_statistics_hbond.count 
_dssp_statistics_hbond.count_per_100 
Hosa_KLK13 O(I)-->H-N(J)          141 62.4 
Hosa_KLK13 'PARALLEL BRIDGES'     2   0.9  
Hosa_KLK13 'ANTIPARALLEL BRIDGES' 70  31.0 
Hosa_KLK13 O(I)-->H-N(I-5)        2   0.9  
Hosa_KLK13 O(I)-->H-N(I-4)        1   0.4  
Hosa_KLK13 O(I)-->H-N(I-3)        4   1.8  
Hosa_KLK13 O(I)-->H-N(I-2)        0   0.0  
Hosa_KLK13 O(I)-->H-N(I-1)        0   0.0  
Hosa_KLK13 O(I)-->H-N(I+0)        0   0.0  
Hosa_KLK13 O(I)-->H-N(I+1)        0   0.0  
Hosa_KLK13 O(I)-->H-N(I+2)        19  8.4  
Hosa_KLK13 O(I)-->H-N(I+3)        22  9.7  
Hosa_KLK13 O(I)-->H-N(I+4)        15  6.6  
Hosa_KLK13 O(I)-->H-N(I+5)        1   0.4  
# 
_dssp_statistics.entry_id                       Hosa_KLK13 
_dssp_statistics.nr_of_residues                 226 
_dssp_statistics.nr_of_chains                   1 
_dssp_statistics.nr_of_ss_bridges_total         0 
_dssp_statistics.nr_of_ss_bridges_intra_chain   0 
_dssp_statistics.nr_of_ss_bridges_inter_chain   0 
# 
loop_
_chem_comp.id 
_chem_comp.type 
_chem_comp.mon_nstd_flag 
_chem_comp.name 
_chem_comp.formula 
_chem_comp.formula_weight 
ALA 'L-PEPTIDE LINKING' y ALANINE         'C3 H7 N O2'     89.093 
ARG 'L-PEPTIDE LINKING' y ARGININE        'C6 H15 N4 O2'  175.209 
ASN 'L-PEPTIDE LINKING' y ASPARAGINE      'C4 H8 N2 O3'   132.118 
ASP 'L-PEPTIDE LINKING' y 'ASPARTIC ACID' 'C4 H7 N O4'    133.103 
CYS 'L-PEPTIDE LINKING' y CYSTEINE        'C3 H7 N O2 S'  121.158 
GLN 'L-PEPTIDE LINKING' y GLUTAMINE       'C5 H10 N2 O3'  146.144 
GLU 'L-PEPTIDE LINKING' y 'GLUTAMIC ACID' 'C5 H9 N O4'    147.129 
GLY 'PEPTIDE LINKING'   y GLYCINE         'C2 H5 N O2'     75.067 
HIS 'L-PEPTIDE LINKING' y HISTIDINE       'C6 H10 N3 O2'  156.162 
ILE 'L-PEPTIDE LINKING' y ISOLEUCINE      'C6 H13 N O2'   131.173 
LEU 'L-PEPTIDE LINKING' y LEUCINE         'C6 H13 N O2'   131.173 
LYS 'L-PEPTIDE LINKING' y LYSINE          'C6 H15 N2 O2'  147.195 
MET 'L-PEPTIDE LINKING' y METHIONINE      'C5 H11 N O2 S' 149.211 
PHE 'L-PEPTIDE LINKING' y PHENYLALANINE   'C9 H11 N O2'   165.189 
PRO 'L-PEPTIDE LINKING' y PROLINE         'C5 H9 N O2'     115.13 
SER 'L-PEPTIDE LINKING' y SERINE          'C3 H7 N O3'    105.093 
THR 'L-PEPTIDE LINKING' y THREONINE       'C4 H9 N O3'    119.119 
TRP 'L-PEPTIDE LINKING' y TRYPTOPHAN      'C11 H12 N2 O2' 204.225 
TYR 'L-PEPTIDE LINKING' y TYROSINE        'C9 H11 N O3'   181.189 
VAL 'L-PEPTIDE LINKING' y VALINE          'C5 H11 N O2'   117.146 
# 
loop_
_atom_type.symbol 
N 
C 
O 
S 
# 
loop_
_entity_poly_seq.entity_id 
_entity_poly_seq.num 
_entity_poly_seq.mon_id 
_entity_poly_seq.hetero 
1   1 PHE n 
1   2 LEU n 
1   3 PRO n 
1   4 GLY n 
1   5 GLY n 
1   6 TYR n 
1   7 THR n 
1   8 CYS n 
1   9 PHE n 
1  10 PRO n 
1  11 HIS n 
1  12 SER n 
1  13 GLN n 
1  14 PRO n 
1  15 TRP n 
1  16 GLN n 
1  17 ALA n 
1  18 ALA n 
1  19 LEU n 
1  20 LEU n 
1  21 VAL n 
1  22 GLN n 
1  23 GLY n 
1  24 ARG n 
1  25 LEU n 
1  26 LEU n 
1  27 CYS n 
1  28 GLY n 
1  29 GLY n 
1  30 VAL n 
1  31 LEU n 
1  32 VAL n 
1  33 HIS n 
1  34 PRO n 
1  35 LYS n 
1  36 TRP n 
1  37 VAL n 
1  38 LEU n 
1  39 THR n 
1  40 ALA n 
1  41 ALA n 
1  42 HIS n 
1  43 CYS n 
1  44 LEU n 
1  45 LYS n 
1  46 GLU n 
1  47 GLY n 
1  48 LEU n 
1  49 LYS n 
1  50 VAL n 
1  51 TYR n 
1  52 LEU n 
1  53 GLY n 
1  54 LYS n 
1  55 HIS n 
1  56 ALA n 
1  57 LEU n 
1  58 GLY n 
1  59 ARG n 
1  60 VAL n 
1  61 GLU n 
1  62 ALA n 
1  63 GLY n 
1  64 GLU n 
1  65 GLN n 
1  66 VAL n 
1  67 ARG n 
1  68 GLU n 
1  69 VAL n 
1  70 VAL n 
1  71 HIS n 
1  72 SER n 
1  73 ILE n 
1  74 PRO n 
1  75 HIS n 
1  76 PRO n 
1  77 GLU n 
1  78 TYR n 
1  79 ARG n 
1  80 HIS n 
1  81 LEU n 
1  82 ASN n 
1  83 HIS n 
1  84 ASP n 
1  85 HIS n 
1  86 ASP n 
1  87 ILE n 
1  88 MET n 
1  89 LEU n 
1  90 LEU n 
1  91 GLU n 
1  92 LEU n 
1  93 GLN n 
1  94 SER n 
1  95 PRO n 
1  96 VAL n 
1  97 GLN n 
1  98 LEU n 
1  99 THR n 
1 100 GLY n 
1 101 TYR n 
1 102 ILE n 
1 103 GLN n 
1 104 THR n 
1 105 LEU n 
1 106 PRO n 
1 107 LEU n 
1 108 SER n 
1 109 HIS n 
1 110 ASN n 
1 111 ARG n 
1 112 LEU n 
1 113 THR n 
1 114 PRO n 
1 115 GLY n 
1 116 THR n 
1 117 THR n 
1 118 CYS n 
1 119 ARG n 
1 120 VAL n 
1 121 SER n 
1 122 GLY n 
1 123 TRP n 
1 124 GLY n 
1 125 THR n 
1 126 THR n 
1 127 THR n 
1 128 SER n 
1 129 PRO n 
1 130 GLN n 
1 131 VAL n 
1 132 ASN n 
1 133 TYR n 
1 134 PRO n 
1 135 LYS n 
1 136 THR n 
1 137 LEU n 
1 138 GLN n 
1 139 CYS n 
1 140 ALA n 
1 141 ASN n 
1 142 ILE n 
1 143 GLN n 
1 144 LEU n 
1 145 ARG n 
1 146 SER n 
1 147 ASP n 
1 148 GLU n 
1 149 GLU n 
1 150 CYS n 
1 151 ARG n 
1 152 GLN n 
1 153 VAL n 
1 154 TYR n 
1 155 PRO n 
1 156 GLY n 
1 157 LYS n 
1 158 ILE n 
1 159 THR n 
1 160 ASP n 
1 161 ASN n 
1 162 MET n 
1 163 LEU n 
1 164 CYS n 
1 165 ALA n 
1 166 GLY n 
1 167 THR n 
1 168 LYS n 
1 169 GLU n 
1 170 GLY n 
1 171 GLY n 
1 172 LYS n 
1 173 ASP n 
1 174 SER n 
1 175 CYS n 
1 176 GLU n 
1 177 GLY n 
1 178 ASP n 
1 179 SER n 
1 180 GLY n 
1 181 GLY n 
1 182 PRO n 
1 183 LEU n 
1 184 VAL n 
1 185 CYS n 
1 186 ASN n 
1 187 ARG n 
1 188 THR n 
1 189 LEU n 
1 190 TYR n 
1 191 GLY n 
1 192 ILE n 
1 193 VAL n 
1 194 SER n 
1 195 TRP n 
1 196 GLY n 
1 197 ASP n 
1 198 PHE n 
1 199 PRO n 
1 200 CYS n 
1 201 GLY n 
1 202 GLN n 
1 203 PRO n 
1 204 ASP n 
1 205 ARG n 
1 206 PRO n 
1 207 GLY n 
1 208 VAL n 
1 209 TYR n 
1 210 THR n 
1 211 ARG n 
1 212 VAL n 
1 213 SER n 
1 214 ARG n 
1 215 TYR n 
1 216 VAL n 
1 217 LEU n 
1 218 TRP n 
1 219 ILE n 
1 220 ARG n 
1 221 GLU n 
1 222 THR n 
1 223 ILE n 
1 224 ARG n 
1 225 LYS n 
1 226 TYR n 
# 
loop_
_pdbx_poly_seq_scheme.asym_id 
_pdbx_poly_seq_scheme.entity_id 
_pdbx_poly_seq_scheme.seq_id 
_pdbx_poly_seq_scheme.mon_id 
_pdbx_poly_seq_scheme.ndb_seq_num 
_pdbx_poly_seq_scheme.pdb_seq_num 
_pdbx_poly_seq_scheme.auth_seq_num 
_pdbx_poly_seq_scheme.pdb_mon_id 
_pdbx_poly_seq_scheme.auth_mon_id 
_pdbx_poly_seq_scheme.pdb_strand_id 
_pdbx_poly_seq_scheme.pdb_ins_code 
_pdbx_poly_seq_scheme.hetero 
A 1   1 PHE   1 1   1   PHE PHE A ? n 
A 1   2 LEU   2 2   2   LEU LEU A ? n 
A 1   3 PRO   3 3   3   PRO PRO A ? n 
A 1   4 GLY   4 4   4   GLY GLY A ? n 
A 1   5 GLY   5 5   5   GLY GLY A ? n 
A 1   6 TYR   6 6   6   TYR TYR A ? n 
A 1   7 THR   7 7   7   THR THR A ? n 
A 1   8 CYS   8 8   8   CYS CYS A ? n 
A 1   9 PHE   9 9   9   PHE PHE A ? n 
A 1  10 PRO  10 10  10  PRO PRO A ? n 
A 1  11 HIS  11 11  11  HIS HIS A ? n 
A 1  12 SER  12 12  12  SER SER A ? n 
A 1  13 GLN  13 13  13  GLN GLN A ? n 
A 1  14 PRO  14 14  14  PRO PRO A ? n 
A 1  15 TRP  15 15  15  TRP TRP A ? n 
A 1  16 GLN  16 16  16  GLN GLN A ? n 
A 1  17 ALA  17 17  17  ALA ALA A ? n 
A 1  18 ALA  18 18  18  ALA ALA A ? n 
A 1  19 LEU  19 19  19  LEU LEU A ? n 
A 1  20 LEU  20 20  20  LEU LEU A ? n 
A 1  21 VAL  21 21  21  VAL VAL A ? n 
A 1  22 GLN  22 22  22  GLN GLN A ? n 
A 1  23 GLY  23 23  23  GLY GLY A ? n 
A 1  24 ARG  24 24  24  ARG ARG A ? n 
A 1  25 LEU  25 25  25  LEU LEU A ? n 
A 1  26 LEU  26 26  26  LEU LEU A ? n 
A 1  27 CYS  27 27  27  CYS CYS A ? n 
A 1  28 GLY  28 28  28  GLY GLY A ? n 
A 1  29 GLY  29 29  29  GLY GLY A ? n 
A 1  30 VAL  30 30  30  VAL VAL A ? n 
A 1  31 LEU  31 31  31  LEU LEU A ? n 
A 1  32 VAL  32 32  32  VAL VAL A ? n 
A 1  33 HIS  33 33  33  HIS HIS A ? n 
A 1  34 PRO  34 34  34  PRO PRO A ? n 
A 1  35 LYS  35 35  35  LYS LYS A ? n 
A 1  36 TRP  36 36  36  TRP TRP A ? n 
A 1  37 VAL  37 37  37  VAL VAL A ? n 
A 1  38 LEU  38 38  38  LEU LEU A ? n 
A 1  39 THR  39 39  39  THR THR A ? n 
A 1  40 ALA  40 40  40  ALA ALA A ? n 
A 1  41 ALA  41 41  41  ALA ALA A ? n 
A 1  42 HIS  42 42  42  HIS HIS A ? n 
A 1  43 CYS  43 43  43  CYS CYS A ? n 
A 1  44 LEU  44 44  44  LEU LEU A ? n 
A 1  45 LYS  45 45  45  LYS LYS A ? n 
A 1  46 GLU  46 46  46  GLU GLU A ? n 
A 1  47 GLY  47 47  47  GLY GLY A ? n 
A 1  48 LEU  48 48  48  LEU LEU A ? n 
A 1  49 LYS  49 49  49  LYS LYS A ? n 
A 1  50 VAL  50 50  50  VAL VAL A ? n 
A 1  51 TYR  51 51  51  TYR TYR A ? n 
A 1  52 LEU  52 52  52  LEU LEU A ? n 
A 1  53 GLY  53 53  53  GLY GLY A ? n 
A 1  54 LYS  54 54  54  LYS LYS A ? n 
A 1  55 HIS  55 55  55  HIS HIS A ? n 
A 1  56 ALA  56 56  56  ALA ALA A ? n 
A 1  57 LEU  57 57  57  LEU LEU A ? n 
A 1  58 GLY  58 58  58  GLY GLY A ? n 
A 1  59 ARG  59 59  59  ARG ARG A ? n 
A 1  60 VAL  60 60  60  VAL VAL A ? n 
A 1  61 GLU  61 61  61  GLU GLU A ? n 
A 1  62 ALA  62 62  62  ALA ALA A ? n 
A 1  63 GLY  63 63  63  GLY GLY A ? n 
A 1  64 GLU  64 64  64  GLU GLU A ? n 
A 1  65 GLN  65 65  65  GLN GLN A ? n 
A 1  66 VAL  66 66  66  VAL VAL A ? n 
A 1  67 ARG  67 67  67  ARG ARG A ? n 
A 1  68 GLU  68 68  68  GLU GLU A ? n 
A 1  69 VAL  69 69  69  VAL VAL A ? n 
A 1  70 VAL  70 70  70  VAL VAL A ? n 
A 1  71 HIS  71 71  71  HIS HIS A ? n 
A 1  72 SER  72 72  72  SER SER A ? n 
A 1  73 ILE  73 73  73  ILE ILE A ? n 
A 1  74 PRO  74 74  74  PRO PRO A ? n 
A 1  75 HIS  75 75  75  HIS HIS A ? n 
A 1  76 PRO  76 76  76  PRO PRO A ? n 
A 1  77 GLU  77 77  77  GLU GLU A ? n 
A 1  78 TYR  78 78  78  TYR TYR A ? n 
A 1  79 ARG  79 79  79  ARG ARG A ? n 
A 1  80 HIS  80 80  80  HIS HIS A ? n 
A 1  81 LEU  81 81  81  LEU LEU A ? n 
A 1  82 ASN  82 82  82  ASN ASN A ? n 
A 1  83 HIS  83 83  83  HIS HIS A ? n 
A 1  84 ASP  84 84  84  ASP ASP A ? n 
A 1  85 HIS  85 85  85  HIS HIS A ? n 
A 1  86 ASP  86 86  86  ASP ASP A ? n 
A 1  87 ILE  87 87  87  ILE ILE A ? n 
A 1  88 MET  88 88  88  MET MET A ? n 
A 1  89 LEU  89 89  89  LEU LEU A ? n 
A 1  90 LEU  90 90  90  LEU LEU A ? n 
A 1  91 GLU  91 91  91  GLU GLU A ? n 
A 1  92 LEU  92 92  92  LEU LEU A ? n 
A 1  93 GLN  93 93  93  GLN GLN A ? n 
A 1  94 SER  94 94  94  SER SER A ? n 
A 1  95 PRO  95 95  95  PRO PRO A ? n 
A 1  96 VAL  96 96  96  VAL VAL A ? n 
A 1  97 GLN  97 97  97  GLN GLN A ? n 
A 1  98 LEU  98 98  98  LEU LEU A ? n 
A 1  99 THR  99 99  99  THR THR A ? n 
A 1 100 GLY 100 100 100 GLY GLY A ? n 
A 1 101 TYR 101 101 101 TYR TYR A ? n 
A 1 102 ILE 102 102 102 ILE ILE A ? n 
A 1 103 GLN 103 103 103 GLN GLN A ? n 
A 1 104 THR 104 104 104 THR THR A ? n 
A 1 105 LEU 105 105 105 LEU LEU A ? n 
A 1 106 PRO 106 106 106 PRO PRO A ? n 
A 1 107 LEU 107 107 107 LEU LEU A ? n 
A 1 108 SER 108 108 108 SER SER A ? n 
A 1 109 HIS 109 109 109 HIS HIS A ? n 
A 1 110 ASN 110 110 110 ASN ASN A ? n 
A 1 111 ARG 111 111 111 ARG ARG A ? n 
A 1 112 LEU 112 112 112 LEU LEU A ? n 
A 1 113 THR 113 113 113 THR THR A ? n 
A 1 114 PRO 114 114 114 PRO PRO A ? n 
A 1 115 GLY 115 115 115 GLY GLY A ? n 
A 1 116 THR 116 116 116 THR THR A ? n 
A 1 117 THR 117 117 117 THR THR A ? n 
A 1 118 CYS 118 118 118 CYS CYS A ? n 
A 1 119 ARG 119 119 119 ARG ARG A ? n 
A 1 120 VAL 120 120 120 VAL VAL A ? n 
A 1 121 SER 121 121 121 SER SER A ? n 
A 1 122 GLY 122 122 122 GLY GLY A ? n 
A 1 123 TRP 123 123 123 TRP TRP A ? n 
A 1 124 GLY 124 124 124 GLY GLY A ? n 
A 1 125 THR 125 125 125 THR THR A ? n 
A 1 126 THR 126 126 126 THR THR A ? n 
A 1 127 THR 127 127 127 THR THR A ? n 
A 1 128 SER 128 128 128 SER SER A ? n 
A 1 129 PRO 129 129 129 PRO PRO A ? n 
A 1 130 GLN 130 130 130 GLN GLN A ? n 
A 1 131 VAL 131 131 131 VAL VAL A ? n 
A 1 132 ASN 132 132 132 ASN ASN A ? n 
A 1 133 TYR 133 133 133 TYR TYR A ? n 
A 1 134 PRO 134 134 134 PRO PRO A ? n 
A 1 135 LYS 135 135 135 LYS LYS A ? n 
A 1 136 THR 136 136 136 THR THR A ? n 
A 1 137 LEU 137 137 137 LEU LEU A ? n 
A 1 138 GLN 138 138 138 GLN GLN A ? n 
A 1 139 CYS 139 139 139 CYS CYS A ? n 
A 1 140 ALA 140 140 140 ALA ALA A ? n 
A 1 141 ASN 141 141 141 ASN ASN A ? n 
A 1 142 ILE 142 142 142 ILE ILE A ? n 
A 1 143 GLN 143 143 143 GLN GLN A ? n 
A 1 144 LEU 144 144 144 LEU LEU A ? n 
A 1 145 ARG 145 145 145 ARG ARG A ? n 
A 1 146 SER 146 146 146 SER SER A ? n 
A 1 147 ASP 147 147 147 ASP ASP A ? n 
A 1 148 GLU 148 148 148 GLU GLU A ? n 
A 1 149 GLU 149 149 149 GLU GLU A ? n 
A 1 150 CYS 150 150 150 CYS CYS A ? n 
A 1 151 ARG 151 151 151 ARG ARG A ? n 
A 1 152 GLN 152 152 152 GLN GLN A ? n 
A 1 153 VAL 153 153 153 VAL VAL A ? n 
A 1 154 TYR 154 154 154 TYR TYR A ? n 
A 1 155 PRO 155 155 155 PRO PRO A ? n 
A 1 156 GLY 156 156 156 GLY GLY A ? n 
A 1 157 LYS 157 157 157 LYS LYS A ? n 
A 1 158 ILE 158 158 158 ILE ILE A ? n 
A 1 159 THR 159 159 159 THR THR A ? n 
A 1 160 ASP 160 160 160 ASP ASP A ? n 
A 1 161 ASN 161 161 161 ASN ASN A ? n 
A 1 162 MET 162 162 162 MET MET A ? n 
A 1 163 LEU 163 163 163 LEU LEU A ? n 
A 1 164 CYS 164 164 164 CYS CYS A ? n 
A 1 165 ALA 165 165 165 ALA ALA A ? n 
A 1 166 GLY 166 166 166 GLY GLY A ? n 
A 1 167 THR 167 167 167 THR THR A ? n 
A 1 168 LYS 168 168 168 LYS LYS A ? n 
A 1 169 GLU 169 169 169 GLU GLU A ? n 
A 1 170 GLY 170 170 170 GLY GLY A ? n 
A 1 171 GLY 171 171 171 GLY GLY A ? n 
A 1 172 LYS 172 172 172 LYS LYS A ? n 
A 1 173 ASP 173 173 173 ASP ASP A ? n 
A 1 174 SER 174 174 174 SER SER A ? n 
A 1 175 CYS 175 175 175 CYS CYS A ? n 
A 1 176 GLU 176 176 176 GLU GLU A ? n 
A 1 177 GLY 177 177 177 GLY GLY A ? n 
A 1 178 ASP 178 178 178 ASP ASP A ? n 
A 1 179 SER 179 179 179 SER SER A ? n 
A 1 180 GLY 180 180 180 GLY GLY A ? n 
A 1 181 GLY 181 181 181 GLY GLY A ? n 
A 1 182 PRO 182 182 182 PRO PRO A ? n 
A 1 183 LEU 183 183 183 LEU LEU A ? n 
A 1 184 VAL 184 184 184 VAL VAL A ? n 
A 1 185 CYS 185 185 185 CYS CYS A ? n 
A 1 186 ASN 186 186 186 ASN ASN A ? n 
A 1 187 ARG 187 187 187 ARG ARG A ? n 
A 1 188 THR 188 188 188 THR THR A ? n 
A 1 189 LEU 189 189 189 LEU LEU A ? n 
A 1 190 TYR 190 190 190 TYR TYR A ? n 
A 1 191 GLY 191 191 191 GLY GLY A ? n 
A 1 192 ILE 192 192 192 ILE ILE A ? n 
A 1 193 VAL 193 193 193 VAL VAL A ? n 
A 1 194 SER 194 194 194 SER SER A ? n 
A 1 195 TRP 195 195 195 TRP TRP A ? n 
A 1 196 GLY 196 196 196 GLY GLY A ? n 
A 1 197 ASP 197 197 197 ASP ASP A ? n 
A 1 198 PHE 198 198 198 PHE PHE A ? n 
A 1 199 PRO 199 199 199 PRO PRO A ? n 
A 1 200 CYS 200 200 200 CYS CYS A ? n 
A 1 201 GLY 201 201 201 GLY GLY A ? n 
A 1 202 GLN 202 202 202 GLN GLN A ? n 
A 1 203 PRO 203 203 203 PRO PRO A ? n 
A 1 204 ASP 204 204 204 ASP ASP A ? n 
A 1 205 ARG 205 205 205 ARG ARG A ? n 
A 1 206 PRO 206 206 206 PRO PRO A ? n 
A 1 207 GLY 207 207 207 GLY GLY A ? n 
A 1 208 VAL 208 208 208 VAL VAL A ? n 
A 1 209 TYR 209 209 209 TYR TYR A ? n 
A 1 210 THR 210 210 210 THR THR A ? n 
A 1 211 ARG 211 211 211 ARG ARG A ? n 
A 1 212 VAL 212 212 212 VAL VAL A ? n 
A 1 213 SER 213 213 213 SER SER A ? n 
A 1 214 ARG 214 214 214 ARG ARG A ? n 
A 1 215 TYR 215 215 215 TYR TYR A ? n 
A 1 216 VAL 216 216 216 VAL VAL A ? n 
A 1 217 LEU 217 217 217 LEU LEU A ? n 
A 1 218 TRP 218 218 218 TRP TRP A ? n 
A 1 219 ILE 219 219 219 ILE ILE A ? n 
A 1 220 ARG 220 220 220 ARG ARG A ? n 
A 1 221 GLU 221 221 221 GLU GLU A ? n 
A 1 222 THR 222 222 222 THR THR A ? n 
A 1 223 ILE 223 223 223 ILE ILE A ? n 
A 1 224 ARG 224 224 224 ARG ARG A ? n 
A 1 225 LYS 225 225 225 LYS LYS A ? n 
A 1 226 TYR 226 226 226 TYR TYR A ? n 
# 
loop_
_atom_site.group_PDB 
_atom_site.id 
_atom_site.type_symbol 
_atom_site.label_atom_id 
_atom_site.label_alt_id 
_atom_site.label_comp_id 
_atom_site.label_asym_id 
_atom_site.label_entity_id 
_atom_site.label_seq_id 
_atom_site.pdbx_PDB_ins_code 
_atom_site.Cartn_x 
_atom_site.Cartn_y 
_atom_site.Cartn_z 
_atom_site.occupancy 
_atom_site.B_iso_or_equiv 
_atom_site.pdbx_formal_charge 
_atom_site.auth_seq_id 
_atom_site.auth_comp_id 
_atom_site.auth_asym_id 
_atom_site.auth_atom_id 
_atom_site.pdbx_PDB_model_num 
ATOM 1    N N   ? PHE A 1   1 ?   2.692  11.352  -8.496 1.000 51.190 ? 1   PHE A N   1 
ATOM 2    C CA  ? PHE A 1   1 ?   2.145  10.315  -9.362 1.000 51.190 ? 1   PHE A CA  1 
ATOM 3    C C   ? PHE A 1   1 ?   2.676  10.460 -10.783 1.000 51.190 ? 1   PHE A C   1 
ATOM 4    C CB  ? PHE A 1   1 ?   0.614  10.368  -9.365 1.000 51.190 ? 1   PHE A CB  1 
ATOM 5    O O   ? PHE A 1   1 ?   2.666  11.557 -11.346 1.000 51.190 ? 1   PHE A O   1 
ATOM 6    C CG  ? PHE A 1   1 ?  -0.032   9.217 -10.089 1.000 51.190 ? 1   PHE A CG  1 
ATOM 7    C CD1 ? PHE A 1   1 ?  -0.565   9.389 -11.361 1.000 51.190 ? 1   PHE A CD1 1 
ATOM 8    C CD2 ? PHE A 1   1 ?  -0.107   7.964  -9.496 1.000 51.190 ? 1   PHE A CD2 1 
ATOM 9    C CE1 ? PHE A 1   1 ?  -1.163   8.326 -12.033 1.000 51.190 ? 1   PHE A CE1 1 
ATOM 10   C CE2 ? PHE A 1   1 ?  -0.703   6.896 -10.162 1.000 51.190 ? 1   PHE A CE2 1 
ATOM 11   C CZ  ? PHE A 1   1 ?  -1.232   7.080 -11.429 1.000 51.190 ? 1   PHE A CZ  1 
ATOM 12   N N   ? LEU A 1   2 ?   3.679   9.721 -11.128 1.000 54.760 ? 2   LEU A N   1 
ATOM 13   C CA  ? LEU A 1   2 ?   4.517   9.103 -12.149 1.000 54.760 ? 2   LEU A CA  1 
ATOM 14   C C   ? LEU A 1   2 ?   4.797  10.080 -13.287 1.000 54.760 ? 2   LEU A C   1 
ATOM 15   C CB  ? LEU A 1   2 ?   3.849   7.840 -12.699 1.000 54.760 ? 2   LEU A CB  1 
ATOM 16   O O   ? LEU A 1   2 ?   3.879  10.729 -13.793 1.000 54.760 ? 2   LEU A O   1 
ATOM 17   C CG  ? LEU A 1   2 ?   3.663   6.687 -11.711 1.000 54.760 ? 2   LEU A CG  1 
ATOM 18   C CD1 ? LEU A 1   2 ?   2.678   5.665 -12.268 1.000 54.760 ? 2   LEU A CD1 1 
ATOM 19   C CD2 ? LEU A 1   2 ?   5.003   6.030 -11.396 1.000 54.760 ? 2   LEU A CD2 1 
ATOM 20   N N   ? PRO A 1   3 ?   6.026  10.549 -13.545 1.000 52.730 ? 3   PRO A N   1 
ATOM 21   C CA  ? PRO A 1   3 ?   6.232  10.986 -14.927 1.000 52.730 ? 3   PRO A CA  1 
ATOM 22   C C   ? PRO A 1   3 ?   5.818   9.929 -15.948 1.000 52.730 ? 3   PRO A C   1 
ATOM 23   C CB  ? PRO A 1   3 ?   7.739  11.248 -14.993 1.000 52.730 ? 3   PRO A CB  1 
ATOM 24   O O   ? PRO A 1   3 ?   6.128   8.747 -15.779 1.000 52.730 ? 3   PRO A O   1 
ATOM 25   C CG  ? PRO A 1   3 ?   8.198  11.198 -13.571 1.000 52.730 ? 3   PRO A CG  1 
ATOM 26   C CD  ? PRO A 1   3 ?   7.148  10.500 -12.756 1.000 52.730 ? 3   PRO A CD  1 
ATOM 27   N N   ? GLY A 1   4 ?   4.524  10.085 -16.597 1.000 61.260 ? 4   GLY A N   1 
ATOM 28   C CA  ? GLY A 1   4 ?   3.981   9.145 -17.565 1.000 61.260 ? 4   GLY A CA  1 
ATOM 29   C C   ? GLY A 1   4 ?   2.645   8.562 -17.145 1.000 61.260 ? 4   GLY A C   1 
ATOM 30   O O   ? GLY A 1   4 ?   2.115   7.668 -17.809 1.000 61.260 ? 4   GLY A O   1 
ATOM 31   N N   ? GLY A 1   5 ?   2.164   8.956 -15.879 1.000 75.910 ? 5   GLY A N   1 
ATOM 32   C CA  ? GLY A 1   5 ?   0.825   8.593 -15.441 1.000 75.910 ? 5   GLY A CA  1 
ATOM 33   C C   ? GLY A 1   5 ?  -0.260   9.446 -16.070 1.000 75.910 ? 5   GLY A C   1 
ATOM 34   O O   ? GLY A 1   5 ?   0.034  10.394 -16.802 1.000 75.910 ? 5   GLY A O   1 
ATOM 35   N N   ? TYR A 1   6 ?  -1.429   9.008 -16.100 1.000 88.060 ? 6   TYR A N   1 
ATOM 36   C CA  ? TYR A 1   6 ?  -2.586   9.697 -16.661 1.000 88.060 ? 6   TYR A CA  1 
ATOM 37   C C   ? TYR A 1   6 ?  -3.726   9.761 -15.652 1.000 88.060 ? 6   TYR A C   1 
ATOM 38   C CB  ? TYR A 1   6 ?  -3.060   8.998 -17.940 1.000 88.060 ? 6   TYR A CB  1 
ATOM 39   O O   ? TYR A 1   6 ?  -3.717   9.042 -14.649 1.000 88.060 ? 6   TYR A O   1 
ATOM 40   C CG  ? TYR A 1   6 ?  -3.467   7.560 -17.730 1.000 88.060 ? 6   TYR A CG  1 
ATOM 41   C CD1 ? TYR A 1   6 ?  -2.525   6.535 -17.781 1.000 88.060 ? 6   TYR A CD1 1 
ATOM 42   C CD2 ? TYR A 1   6 ?  -4.793   7.223 -17.481 1.000 88.060 ? 6   TYR A CD2 1 
ATOM 43   C CE1 ? TYR A 1   6 ?  -2.895   5.207 -17.591 1.000 88.060 ? 6   TYR A CE1 1 
ATOM 44   C CE2 ? TYR A 1   6 ?  -5.175   5.899 -17.290 1.000 88.060 ? 6   TYR A CE2 1 
ATOM 45   O OH  ? TYR A 1   6 ?  -4.592   3.588 -17.156 1.000 88.060 ? 6   TYR A OH  1 
ATOM 46   C CZ  ? TYR A 1   6 ?  -4.220   4.900 -17.346 1.000 88.060 ? 6   TYR A CZ  1 
ATOM 47   N N   ? THR A 1   7 ?  -4.565  10.787 -15.856 1.000 91.700 ? 7   THR A N   1 
ATOM 48   C CA  ? THR A 1   7 ?  -5.761  10.838 -15.022 1.000 91.700 ? 7   THR A CA  1 
ATOM 49   C C   ? THR A 1   7 ?  -6.608   9.583 -15.214 1.000 91.700 ? 7   THR A C   1 
ATOM 50   C CB  ? THR A 1   7 ?  -6.608  12.085 -15.336 1.000 91.700 ? 7   THR A CB  1 
ATOM 51   O O   ? THR A 1   7 ?  -6.961   9.233 -16.342 1.000 91.700 ? 7   THR A O   1 
ATOM 52   C CG2 ? THR A 1   7 ?  -7.850  12.143 -14.452 1.000 91.700 ? 7   THR A CG2 1 
ATOM 53   O OG1 ? THR A 1   7 ?  -5.819  13.260 -15.110 1.000 91.700 ? 7   THR A OG1 1 
ATOM 54   N N   ? CYS A 1   8 ?  -6.872   8.872 -14.109 1.000 93.060 ? 8   CYS A N   1 
ATOM 55   C CA  ? CYS A 1   8 ?  -7.726   7.691 -14.154 1.000 93.060 ? 8   CYS A CA  1 
ATOM 56   C C   ? CYS A 1   8 ?  -9.143   8.059 -14.579 1.000 93.060 ? 8   CYS A C   1 
ATOM 57   C CB  ? CYS A 1   8 ?  -7.756   6.998 -12.793 1.000 93.060 ? 8   CYS A CB  1 
ATOM 58   O O   ? CYS A 1   8 ?  -9.635   9.139 -14.246 1.000 93.060 ? 8   CYS A O   1 
ATOM 59   S SG  ? CYS A 1   8 ?  -6.160   6.322 -12.285 1.000 93.060 ? 8   CYS A SG  1 
ATOM 60   N N   ? PHE A 1   9 ?  -9.685   7.106 -15.377 1.000 93.530 ? 9   PHE A N   1 
ATOM 61   C CA  ? PHE A 1   9 ? -11.116   7.272 -15.603 1.000 93.530 ? 9   PHE A CA  1 
ATOM 62   C C   ? PHE A 1   9 ? -11.882   7.208 -14.287 1.000 93.530 ? 9   PHE A C   1 
ATOM 63   C CB  ? PHE A 1   9 ? -11.638   6.203 -16.567 1.000 93.530 ? 9   PHE A CB  1 
ATOM 64   O O   ? PHE A 1   9 ? -11.568   6.391 -13.419 1.000 93.530 ? 9   PHE A O   1 
ATOM 65   C CG  ? PHE A 1   9 ? -11.107   6.338 -17.968 1.000 93.530 ? 9   PHE A CG  1 
ATOM 66   C CD1 ? PHE A 1   9 ? -11.486   7.408 -18.770 1.000 93.530 ? 9   PHE A CD1 1 
ATOM 67   C CD2 ? PHE A 1   9 ? -10.228   5.394 -18.484 1.000 93.530 ? 9   PHE A CD2 1 
ATOM 68   C CE1 ? PHE A 1   9 ? -10.995   7.535 -20.068 1.000 93.530 ? 9   PHE A CE1 1 
ATOM 69   C CE2 ? PHE A 1   9 ?  -9.734   5.515 -19.780 1.000 93.530 ? 9   PHE A CE2 1 
ATOM 70   C CZ  ? PHE A 1   9 ? -10.120   6.586 -20.571 1.000 93.530 ? 9   PHE A CZ  1 
ATOM 71   N N   ? PRO A 1  10 ? -12.849   8.157 -14.078 1.000 93.170 ? 10  PRO A N   1 
ATOM 72   C CA  ? PRO A 1  10 ? -13.627   8.116 -12.838 1.000 93.170 ? 10  PRO A CA  1 
ATOM 73   C C   ? PRO A 1  10 ? -14.203   6.732 -12.548 1.000 93.170 ? 10  PRO A C   1 
ATOM 74   C CB  ? PRO A 1  10 ? -14.746   9.131 -13.090 1.000 93.170 ? 10  PRO A CB  1 
ATOM 75   O O   ? PRO A 1  10 ? -14.719   6.072 -13.453 1.000 93.170 ? 10  PRO A O   1 
ATOM 76   C CG  ? PRO A 1  10 ? -14.171  10.095 -14.076 1.000 93.170 ? 10  PRO A CG  1 
ATOM 77   C CD  ? PRO A 1  10 ? -13.294   9.337 -15.030 1.000 93.170 ? 10  PRO A CD  1 
ATOM 78   N N   ? HIS A 1  11 ? -13.894   6.259 -11.212 1.000 90.760 ? 11  HIS A N   1 
ATOM 79   C CA  ? HIS A 1  11 ? -14.472   5.041 -10.656 1.000 90.760 ? 11  HIS A CA  1 
ATOM 80   C C   ? HIS A 1  11 ? -13.862   3.798 -11.296 1.000 90.760 ? 11  HIS A C   1 
ATOM 81   C CB  ? HIS A 1  11 ? -15.991   5.035 -10.841 1.000 90.760 ? 11  HIS A CB  1 
ATOM 82   O O   ? HIS A 1  11 ? -14.419   2.703 -11.189 1.000 90.760 ? 11  HIS A O   1 
ATOM 83   C CG  ? HIS A 1  11 ? -16.662   6.269 -10.329 1.000 90.760 ? 11  HIS A CG  1 
ATOM 84   C CD2 ? HIS A 1  11 ? -17.429   7.191 -10.958 1.000 90.760 ? 11  HIS A CD2 1 
ATOM 85   N ND1 ? HIS A 1  11 ? -16.576   6.671  -9.013 1.000 90.760 ? 11  HIS A ND1 1 
ATOM 86   C CE1 ? HIS A 1  11 ? -17.264   7.790  -8.855 1.000 90.760 ? 11  HIS A CE1 1 
ATOM 87   N NE2 ? HIS A 1  11 ? -17.791   8.127 -10.020 1.000 90.760 ? 11  HIS A NE2 1 
ATOM 88   N N   ? SER A 1  12 ? -12.852   3.942 -12.043 1.000 94.730 ? 12  SER A N   1 
ATOM 89   C CA  ? SER A 1  12 ? -12.119   2.829 -12.638 1.000 94.730 ? 12  SER A CA  1 
ATOM 90   C C   ? SER A 1  12 ? -11.306   2.079 -11.588 1.000 94.730 ? 12  SER A C   1 
ATOM 91   C CB  ? SER A 1  12 ? -11.194   3.328 -13.749 1.000 94.730 ? 12  SER A CB  1 
ATOM 92   O O   ? SER A 1  12 ? -10.862   0.954 -11.826 1.000 94.730 ? 12  SER A O   1 
ATOM 93   O OG  ? SER A 1  12 ? -10.223   4.221 -13.231 1.000 94.730 ? 12  SER A OG  1 
ATOM 94   N N   ? GLN A 1  13 ? -11.065   2.604 -10.452 1.000 96.420 ? 13  GLN A N   1 
ATOM 95   C CA  ? GLN A 1  13 ? -10.382   2.015  -9.305 1.000 96.420 ? 13  GLN A CA  1 
ATOM 96   C C   ? GLN A 1  13 ? -11.261   2.058  -8.059 1.000 96.420 ? 13  GLN A C   1 
ATOM 97   C CB  ? GLN A 1  13 ?  -9.059   2.735  -9.040 1.000 96.420 ? 13  GLN A CB  1 
ATOM 98   O O   ? GLN A 1  13 ? -10.936   2.742  -7.087 1.000 96.420 ? 13  GLN A O   1 
ATOM 99   C CG  ? GLN A 1  13 ?  -8.140   2.801 -10.252 1.000 96.420 ? 13  GLN A CG  1 
ATOM 100  C CD  ? GLN A 1  13 ?  -7.922   1.445 -10.898 1.000 96.420 ? 13  GLN A CD  1 
ATOM 101  N NE2 ? GLN A 1  13 ?  -8.003   1.400 -12.223 1.000 96.420 ? 13  GLN A NE2 1 
ATOM 102  O OE1 ? GLN A 1  13 ?  -7.683   0.447 -10.211 1.000 96.420 ? 13  GLN A OE1 1 
ATOM 103  N N   ? PRO A 1  14 ? -12.322   1.272  -8.007 1.000 96.840 ? 14  PRO A N   1 
ATOM 104  C CA  ? PRO A 1  14 ? -13.340   1.367  -6.958 1.000 96.840 ? 14  PRO A CA  1 
ATOM 105  C C   ? PRO A 1  14 ? -12.863   0.806  -5.621 1.000 96.840 ? 14  PRO A C   1 
ATOM 106  C CB  ? PRO A 1  14 ? -14.500   0.538  -7.516 1.000 96.840 ? 14  PRO A CB  1 
ATOM 107  O O   ? PRO A 1  14 ? -13.529   0.986  -4.598 1.000 96.840 ? 14  PRO A O   1 
ATOM 108  C CG  ? PRO A 1  14 ? -13.854  -0.459  -8.424 1.000 96.840 ? 14  PRO A CG  1 
ATOM 109  C CD  ? PRO A 1  14 ? -12.683   0.197  -9.097 1.000 96.840 ? 14  PRO A CD  1 
ATOM 110  N N   ? TRP A 1  15 ? -11.673   0.278  -5.516 1.000 97.910 ? 15  TRP A N   1 
ATOM 111  C CA  ? TRP A 1  15 ? -11.070  -0.274  -4.307 1.000 97.910 ? 15  TRP A CA  1 
ATOM 112  C C   ? TRP A 1  15 ? -10.142   0.742  -3.650 1.000 97.910 ? 15  TRP A C   1 
ATOM 113  C CB  ? TRP A 1  15 ? -10.299  -1.557  -4.628 1.000 97.910 ? 15  TRP A CB  1 
ATOM 114  O O   ? TRP A 1  15 ?  -9.681   0.534  -2.525 1.000 97.910 ? 15  TRP A O   1 
ATOM 115  C CG  ? TRP A 1  15 ?  -9.458  -1.469  -5.866 1.000 97.910 ? 15  TRP A CG  1 
ATOM 116  C CD1 ? TRP A 1  15 ?  -8.173  -1.012  -5.959 1.000 97.910 ? 15  TRP A CD1 1 
ATOM 117  C CD2 ? TRP A 1  15 ?  -9.848  -1.843  -7.191 1.000 97.910 ? 15  TRP A CD2 1 
ATOM 118  C CE2 ? TRP A 1  15 ?  -8.748  -1.587  -8.039 1.000 97.910 ? 15  TRP A CE2 1 
ATOM 119  C CE3 ? TRP A 1  15 ? -11.022  -2.372  -7.744 1.000 97.910 ? 15  TRP A CE3 1 
ATOM 120  N NE1 ? TRP A 1  15 ?  -7.740  -1.081  -7.263 1.000 97.910 ? 15  TRP A NE1 1 
ATOM 121  C CH2 ? TRP A 1  15 ?  -9.948  -2.359  -9.927 1.000 97.910 ? 15  TRP A CH2 1 
ATOM 122  C CZ2 ? TRP A 1  15 ?  -8.788  -1.842  -9.412 1.000 97.910 ? 15  TRP A CZ2 1 
ATOM 123  C CZ3 ? TRP A 1  15 ? -11.060  -2.625  -9.111 1.000 97.910 ? 15  TRP A CZ3 1 
ATOM 124  N N   ? GLN A 1  16 ?  -9.738   1.808  -4.418 1.000 97.530 ? 16  GLN A N   1 
ATOM 125  C CA  ? GLN A 1  16 ?  -8.800   2.823  -3.949 1.000 97.530 ? 16  GLN A CA  1 
ATOM 126  C C   ? GLN A 1  16 ?  -9.388   3.622  -2.790 1.000 97.530 ? 16  GLN A C   1 
ATOM 127  C CB  ? GLN A 1  16 ?  -8.410   3.763  -5.091 1.000 97.530 ? 16  GLN A CB  1 
ATOM 128  O O   ? GLN A 1  16 ? -10.518   4.107  -2.874 1.000 97.530 ? 16  GLN A O   1 
ATOM 129  C CG  ? GLN A 1  16 ?  -7.402   4.831  -4.690 1.000 97.530 ? 16  GLN A CG  1 
ATOM 130  C CD  ? GLN A 1  16 ?  -6.001   4.278  -4.507 1.000 97.530 ? 16  GLN A CD  1 
ATOM 131  N NE2 ? GLN A 1  16 ?  -5.271   4.821  -3.539 1.000 97.530 ? 16  GLN A NE2 1 
ATOM 132  O OE1 ? GLN A 1  16 ?  -5.579   3.368  -5.228 1.000 97.530 ? 16  GLN A OE1 1 
ATOM 133  N N   ? ALA A 1  17 ?  -8.589   3.782  -1.706 1.000 97.750 ? 17  ALA A N   1 
ATOM 134  C CA  ? ALA A 1  17 ?  -8.995   4.542  -0.527 1.000 97.750 ? 17  ALA A CA  1 
ATOM 135  C C   ? ALA A 1  17 ?  -8.048   5.712  -0.275 1.000 97.750 ? 17  ALA A C   1 
ATOM 136  C CB  ? ALA A 1  17 ?  -9.051   3.634   0.699 1.000 97.750 ? 17  ALA A CB  1 
ATOM 137  O O   ? ALA A 1  17 ?  -6.832   5.581  -0.440 1.000 97.750 ? 17  ALA A O   1 
ATOM 138  N N   ? ALA A 1  18 ?  -8.653   6.824   0.084 1.000 97.230 ? 18  ALA A N   1 
ATOM 139  C CA  ? ALA A 1  18 ?  -7.875   7.978   0.527 1.000 97.230 ? 18  ALA A CA  1 
ATOM 140  C C   ? ALA A 1  18 ?  -7.860   8.078   2.050 1.000 97.230 ? 18  ALA A C   1 
ATOM 141  C CB  ? ALA A 1  18 ?  -8.434   9.262  -0.082 1.000 97.230 ? 18  ALA A CB  1 
ATOM 142  O O   ? ALA A 1  18 ?  -8.916   8.112   2.686 1.000 97.230 ? 18  ALA A O   1 
ATOM 143  N N   ? LEU A 1  19 ?  -6.663   8.080   2.559 1.000 97.240 ? 19  LEU A N   1 
ATOM 144  C CA  ? LEU A 1  19 ?  -6.495   8.259   3.997 1.000 97.240 ? 19  LEU A CA  1 
ATOM 145  C C   ? LEU A 1  19 ?  -6.145   9.707   4.326 1.000 97.240 ? 19  LEU A C   1 
ATOM 146  C CB  ? LEU A 1  19 ?  -5.406   7.325   4.530 1.000 97.240 ? 19  LEU A CB  1 
ATOM 147  O O   ? LEU A 1  19 ?  -5.067  10.186   3.969 1.000 97.240 ? 19  LEU A O   1 
ATOM 148  C CG  ? LEU A 1  19 ?  -5.821   5.875   4.782 1.000 97.240 ? 19  LEU A CG  1 
ATOM 149  C CD1 ? LEU A 1  19 ?  -6.363   5.248   3.502 1.000 97.240 ? 19  LEU A CD1 1 
ATOM 150  C CD2 ? LEU A 1  19 ?  -4.645   5.068   5.321 1.000 97.240 ? 19  LEU A CD2 1 
ATOM 151  N N   ? LEU A 1  20 ?  -7.059  10.323   5.076 1.000 95.880 ? 20  LEU A N   1 
ATOM 152  C CA  ? LEU A 1  20 ?  -6.894  11.744   5.360 1.000 95.880 ? 20  LEU A CA  1 
ATOM 153  C C   ? LEU A 1  20 ?  -6.772  11.989   6.860 1.000 95.880 ? 20  LEU A C   1 
ATOM 154  C CB  ? LEU A 1  20 ?  -8.071  12.544   4.795 1.000 95.880 ? 20  LEU A CB  1 
ATOM 155  O O   ? LEU A 1  20 ?  -7.420  11.309   7.659 1.000 95.880 ? 20  LEU A O   1 
ATOM 156  C CG  ? LEU A 1  20 ?  -8.015  12.869   3.301 1.000 95.880 ? 20  LEU A CG  1 
ATOM 157  C CD1 ? LEU A 1  20 ?  -8.053  11.586   2.478 1.000 95.880 ? 20  LEU A CD1 1 
ATOM 158  C CD2 ? LEU A 1  20 ?  -9.162  13.794   2.912 1.000 95.880 ? 20  LEU A CD2 1 
ATOM 159  N N   ? VAL A 1  21 ?  -5.926  12.975   7.146 1.000 95.330 ? 21  VAL A N   1 
ATOM 160  C CA  ? VAL A 1  21 ?  -5.810  13.529   8.491 1.000 95.330 ? 21  VAL A CA  1 
ATOM 161  C C   ? VAL A 1  21 ?  -6.073  15.032   8.456 1.000 95.330 ? 21  VAL A C   1 
ATOM 162  C CB  ? VAL A 1  21 ?  -4.421  13.244   9.104 1.000 95.330 ? 21  VAL A CB  1 
ATOM 163  O O   ? VAL A 1  21 ?  -5.391  15.771   7.742 1.000 95.330 ? 21  VAL A O   1 
ATOM 164  C CG1 ? VAL A 1  21 ?  -4.295  13.894  10.481 1.000 95.330 ? 21  VAL A CG1 1 
ATOM 165  C CG2 ? VAL A 1  21 ?  -4.177  11.739   9.196 1.000 95.330 ? 21  VAL A CG2 1 
ATOM 166  N N   ? GLN A 1  22 ?  -7.107  15.440   9.219 1.000 92.700 ? 22  GLN A N   1 
ATOM 167  C CA  ? GLN A 1  22 ?  -7.489  16.848   9.259 1.000 92.700 ? 22  GLN A CA  1 
ATOM 168  C C   ? GLN A 1  22 ?  -7.668  17.410   7.852 1.000 92.700 ? 22  GLN A C   1 
ATOM 169  C CB  ? GLN A 1  22 ?  -6.446  17.667  10.022 1.000 92.700 ? 22  GLN A CB  1 
ATOM 170  O O   ? GLN A 1  22 ?  -7.204  18.512   7.554 1.000 92.700 ? 22  GLN A O   1 
ATOM 171  C CG  ? GLN A 1  22 ?  -6.315  17.281  11.490 1.000 92.700 ? 22  GLN A CG  1 
ATOM 172  C CD  ? GLN A 1  22 ?  -5.229  18.060  12.207 1.000 92.700 ? 22  GLN A CD  1 
ATOM 173  N NE2 ? GLN A 1  22 ?  -5.452  18.350  13.484 1.000 92.700 ? 22  GLN A NE2 1 
ATOM 174  O OE1 ? GLN A 1  22 ?  -4.197  18.399  11.618 1.000 92.700 ? 22  GLN A OE1 1 
ATOM 175  N N   ? GLY A 1  23 ?  -8.231  16.576   6.912 1.000 89.890 ? 23  GLY A N   1 
ATOM 176  C CA  ? GLY A 1  23 ?  -8.625  17.060   5.598 1.000 89.890 ? 23  GLY A CA  1 
ATOM 177  C C   ? GLY A 1  23 ?  -7.493  17.035   4.589 1.000 89.890 ? 23  GLY A C   1 
ATOM 178  O O   ? GLY A 1  23 ?  -7.683  17.397   3.426 1.000 89.890 ? 23  GLY A O   1 
ATOM 179  N N   ? ARG A 1  24 ?  -6.314  16.537   5.071 1.000 91.920 ? 24  ARG A N   1 
ATOM 180  C CA  ? ARG A 1  24 ?  -5.151  16.440   4.196 1.000 91.920 ? 24  ARG A CA  1 
ATOM 181  C C   ? ARG A 1  24 ?  -4.819  14.984   3.885 1.000 91.920 ? 24  ARG A C   1 
ATOM 182  C CB  ? ARG A 1  24 ?  -3.941  17.129   4.831 1.000 91.920 ? 24  ARG A CB  1 
ATOM 183  O O   ? ARG A 1  24 ?  -4.827  14.136   4.779 1.000 91.920 ? 24  ARG A O   1 
ATOM 184  C CG  ? ARG A 1  24 ?  -4.093  18.635   4.972 1.000 91.920 ? 24  ARG A CG  1 
ATOM 185  C CD  ? ARG A 1  24 ?  -2.834  19.278   5.537 1.000 91.920 ? 24  ARG A CD  1 
ATOM 186  N NE  ? ARG A 1  24 ?  -2.991  20.721   5.696 1.000 91.920 ? 24  ARG A NE  1 
ATOM 187  N NH1 ? ARG A 1  24 ?  -0.954  21.037   6.737 1.000 91.920 ? 24  ARG A NH1 1 
ATOM 188  N NH2 ? ARG A 1  24 ?  -2.339  22.823   6.354 1.000 91.920 ? 24  ARG A NH2 1 
ATOM 189  C CZ  ? ARG A 1  24 ?  -2.094  21.524   6.262 1.000 91.920 ? 24  ARG A CZ  1 
ATOM 190  N N   ? LEU A 1  25 ?  -4.538  14.751   2.573 1.000 93.320 ? 25  LEU A N   1 
ATOM 191  C CA  ? LEU A 1  25 ?  -4.183  13.402   2.145 1.000 93.320 ? 25  LEU A CA  1 
ATOM 192  C C   ? LEU A 1  25 ?  -2.874  12.955   2.786 1.000 93.320 ? 25  LEU A C   1 
ATOM 193  C CB  ? LEU A 1  25 ?  -4.068  13.336   0.620 1.000 93.320 ? 25  LEU A CB  1 
ATOM 194  O O   ? LEU A 1  25 ?  -1.850  13.631   2.653 1.000 93.320 ? 25  LEU A O   1 
ATOM 195  C CG  ? LEU A 1  25 ?  -3.695  11.977   0.026 1.000 93.320 ? 25  LEU A CG  1 
ATOM 196  C CD1 ? LEU A 1  25 ?  -4.838  10.985   0.215 1.000 93.320 ? 25  LEU A CD1 1 
ATOM 197  C CD2 ? LEU A 1  25 ?  -3.341  12.117  -1.450 1.000 93.320 ? 25  LEU A CD2 1 
ATOM 198  N N   ? LEU A 1  26 ?  -2.939  11.797   3.548 1.000 94.160 ? 26  LEU A N   1 
ATOM 199  C CA  ? LEU A 1  26 ?  -1.750  11.202   4.150 1.000 94.160 ? 26  LEU A CA  1 
ATOM 200  C C   ? LEU A 1  26 ?  -1.181  10.104   3.257 1.000 94.160 ? 26  LEU A C   1 
ATOM 201  C CB  ? LEU A 1  26 ?  -2.076  10.633   5.533 1.000 94.160 ? 26  LEU A CB  1 
ATOM 202  O O   ? LEU A 1  26 ?  -0.009  10.153   2.876 1.000 94.160 ? 26  LEU A O   1 
ATOM 203  C CG  ? LEU A 1  26 ?  -0.953   9.866   6.233 1.000 94.160 ? 26  LEU A CG  1 
ATOM 204  C CD1 ? LEU A 1  26 ?   0.184  10.812   6.603 1.000 94.160 ? 26  LEU A CD1 1 
ATOM 205  C CD2 ? LEU A 1  26 ?  -1.485   9.150   7.470 1.000 94.160 ? 26  LEU A CD2 1 
ATOM 206  N N   ? CYS A 1  27 ?  -1.971   9.129   2.966 1.000 96.230 ? 27  CYS A N   1 
ATOM 207  C CA  ? CYS A 1  27 ?  -1.633   7.942   2.190 1.000 96.230 ? 27  CYS A CA  1 
ATOM 208  C C   ? CYS A 1  27 ?  -2.846   7.428   1.423 1.000 96.230 ? 27  CYS A C   1 
ATOM 209  C CB  ? CYS A 1  27 ?  -1.091   6.842   3.101 1.000 96.230 ? 27  CYS A CB  1 
ATOM 210  O O   ? CYS A 1  27 ?  -3.960   7.917   1.616 1.000 96.230 ? 27  CYS A O   1 
ATOM 211  S SG  ? CYS A 1  27 ?   0.567   7.174   3.737 1.000 96.230 ? 27  CYS A SG  1 
ATOM 212  N N   ? GLY A 1  28 ?  -2.550   6.537   0.606 1.000 96.730 ? 28  GLY A N   1 
ATOM 213  C CA  ? GLY A 1  28 ?  -3.611   5.748  -0.000 1.000 96.730 ? 28  GLY A CA  1 
ATOM 214  C C   ? GLY A 1  28 ?  -3.894   4.456   0.744 1.000 96.730 ? 28  GLY A C   1 
ATOM 215  O O   ? GLY A 1  28 ?  -3.276   4.180   1.775 1.000 96.730 ? 28  GLY A O   1 
ATOM 216  N N   ? GLY A 1  29 ?  -4.818   3.656   0.299 1.000 97.900 ? 29  GLY A N   1 
ATOM 217  C CA  ? GLY A 1  29 ?  -5.208   2.354   0.818 1.000 97.900 ? 29  GLY A CA  1 
ATOM 218  C C   ? GLY A 1  29 ?  -6.049   1.551  -0.156 1.000 97.900 ? 29  GLY A C   1 
ATOM 219  O O   ? GLY A 1  29 ?  -6.396   2.039  -1.233 1.000 97.900 ? 29  GLY A O   1 
ATOM 220  N N   ? VAL A 1  30 ?  -6.283   0.330   0.272 1.000 98.470 ? 30  VAL A N   1 
ATOM 221  C CA  ? VAL A 1  30 ?  -7.053  -0.572  -0.578 1.000 98.470 ? 30  VAL A CA  1 
ATOM 222  C C   ? VAL A 1  30 ?  -8.136  -1.262   0.248 1.000 98.470 ? 30  VAL A C   1 
ATOM 223  C CB  ? VAL A 1  30 ?  -6.147  -1.625  -1.255 1.000 98.470 ? 30  VAL A CB  1 
ATOM 224  O O   ? VAL A 1  30 ?  -7.861  -1.789   1.328 1.000 98.470 ? 30  VAL A O   1 
ATOM 225  C CG1 ? VAL A 1  30 ?  -6.934  -2.431  -2.287 1.000 98.470 ? 30  VAL A CG1 1 
ATOM 226  C CG2 ? VAL A 1  30 ?  -4.940  -0.951  -1.906 1.000 98.470 ? 30  VAL A CG2 1 
ATOM 227  N N   ? LEU A 1  31 ?  -9.385  -1.161  -0.237 1.000 98.540 ? 31  LEU A N   1 
ATOM 228  C CA  ? LEU A 1  31 ? -10.484  -1.878   0.401 1.000 98.540 ? 31  LEU A CA  1 
ATOM 229  C C   ? LEU A 1  31 ? -10.418  -3.368   0.081 1.000 98.540 ? 31  LEU A C   1 
ATOM 230  C CB  ? LEU A 1  31 ? -11.831  -1.307  -0.049 1.000 98.540 ? 31  LEU A CB  1 
ATOM 231  O O   ? LEU A 1  31 ? -10.629  -3.771  -1.064 1.000 98.540 ? 31  LEU A O   1 
ATOM 232  C CG  ? LEU A 1  31 ? -13.069  -1.842   0.671 1.000 98.540 ? 31  LEU A CG  1 
ATOM 233  C CD1 ? LEU A 1  31 ? -13.042  -1.441   2.142 1.000 98.540 ? 31  LEU A CD1 1 
ATOM 234  C CD2 ? LEU A 1  31 ? -14.340  -1.337  -0.003 1.000 98.540 ? 31  LEU A CD2 1 
ATOM 235  N N   ? VAL A 1  32 ? -10.179  -4.261   1.109 1.000 98.300 ? 32  VAL A N   1 
ATOM 236  C CA  ? VAL A 1  32 ?  -9.967  -5.688   0.890 1.000 98.300 ? 32  VAL A CA  1 
ATOM 237  C C   ? VAL A 1  32 ? -11.098  -6.484   1.538 1.000 98.300 ? 32  VAL A C   1 
ATOM 238  C CB  ? VAL A 1  32 ?  -8.603  -6.151   1.448 1.000 98.300 ? 32  VAL A CB  1 
ATOM 239  O O   ? VAL A 1  32 ? -11.258  -7.677   1.271 1.000 98.300 ? 32  VAL A O   1 
ATOM 240  C CG1 ? VAL A 1  32 ?  -7.456  -5.531   0.652 1.000 98.300 ? 32  VAL A CG1 1 
ATOM 241  C CG2 ? VAL A 1  32 ?  -8.484  -5.795   2.929 1.000 98.300 ? 32  VAL A CG2 1 
ATOM 242  N N   ? HIS A 1  33 ? -11.902  -5.784   2.320 1.000 98.240 ? 33  HIS A N   1 
ATOM 243  C CA  ? HIS A 1  33 ? -13.089  -6.231   3.040 1.000 98.240 ? 33  HIS A CA  1 
ATOM 244  C C   ? HIS A 1  33 ? -14.008  -5.059   3.368 1.000 98.240 ? 33  HIS A C   1 
ATOM 245  C CB  ? HIS A 1  33 ? -12.694  -6.964   4.323 1.000 98.240 ? 33  HIS A CB  1 
ATOM 246  O O   ? HIS A 1  33 ? -13.539  -3.941   3.594 1.000 98.240 ? 33  HIS A O   1 
ATOM 247  C CG  ? HIS A 1  33 ? -13.841  -7.638   5.006 1.000 98.240 ? 33  HIS A CG  1 
ATOM 248  C CD2 ? HIS A 1  33 ? -14.238  -8.932   5.008 1.000 98.240 ? 33  HIS A CD2 1 
ATOM 249  N ND1 ? HIS A 1  33 ? -14.736  -6.958   5.803 1.000 98.240 ? 33  HIS A ND1 1 
ATOM 250  C CE1 ? HIS A 1  33 ? -15.637  -7.808   6.267 1.000 98.240 ? 33  HIS A CE1 1 
ATOM 251  N NE2 ? HIS A 1  33 ? -15.357  -9.013   5.800 1.000 98.240 ? 33  HIS A NE2 1 
ATOM 252  N N   ? PRO A 1  34 ? -15.413  -5.296   3.396 1.000 97.940 ? 34  PRO A N   1 
ATOM 253  C CA  ? PRO A 1  34 ? -16.328  -4.176   3.628 1.000 97.940 ? 34  PRO A CA  1 
ATOM 254  C C   ? PRO A 1  34 ? -16.000  -3.399   4.901 1.000 97.940 ? 34  PRO A C   1 
ATOM 255  C CB  ? PRO A 1  34 ? -17.695  -4.856   3.740 1.000 97.940 ? 34  PRO A CB  1 
ATOM 256  O O   ? PRO A 1  34 ? -16.368  -2.228   5.026 1.000 97.940 ? 34  PRO A O   1 
ATOM 257  C CG  ? PRO A 1  34 ? -17.593  -6.067   2.870 1.000 97.940 ? 34  PRO A CG  1 
ATOM 258  C CD  ? PRO A 1  34 ? -16.215  -6.645   3.018 1.000 97.940 ? 34  PRO A CD  1 
ATOM 259  N N   ? LYS A 1  35 ? -15.216  -3.954   5.784 1.000 98.340 ? 35  LYS A N   1 
ATOM 260  C CA  ? LYS A 1  35 ? -14.900  -3.284   7.042 1.000 98.340 ? 35  LYS A CA  1 
ATOM 261  C C   ? LYS A 1  35 ? -13.394  -3.094   7.200 1.000 98.340 ? 35  LYS A C   1 
ATOM 262  C CB  ? LYS A 1  35 ? -15.455  -4.077   8.227 1.000 98.340 ? 35  LYS A CB  1 
ATOM 263  O O   ? LYS A 1  35 ? -12.923  -2.691   8.265 1.000 98.340 ? 35  LYS A O   1 
ATOM 264  C CG  ? LYS A 1  35 ? -15.560  -3.273   9.514 1.000 98.340 ? 35  LYS A CG  1 
ATOM 265  C CD  ? LYS A 1  35 ? -16.279  -4.057  10.605 1.000 98.340 ? 35  LYS A CD  1 
ATOM 266  C CE  ? LYS A 1  35 ? -16.440  -3.231  11.874 1.000 98.340 ? 35  LYS A CE  1 
ATOM 267  N NZ  ? LYS A 1  35 ? -17.125  -4.002  12.954 1.000 98.340 ? 35  LYS A NZ  1 
ATOM 268  N N   ? TRP A 1  36 ? -12.621  -3.506   6.137 1.000 98.640 ? 36  TRP A N   1 
ATOM 269  C CA  ? TRP A 1  36 ? -11.174  -3.478   6.325 1.000 98.640 ? 36  TRP A CA  1 
ATOM 270  C C   ? TRP A 1  36 ? -10.480  -2.851   5.121 1.000 98.640 ? 36  TRP A C   1 
ATOM 271  C CB  ? TRP A 1  36 ? -10.635  -4.891   6.562 1.000 98.640 ? 36  TRP A CB  1 
ATOM 272  O O   ? TRP A 1  36 ? -10.795  -3.180   3.974 1.000 98.640 ? 36  TRP A O   1 
ATOM 273  C CG  ? TRP A 1  36 ? -11.015  -5.473   7.891 1.000 98.640 ? 36  TRP A CG  1 
ATOM 274  C CD1 ? TRP A 1  36 ? -12.123  -6.221   8.176 1.000 98.640 ? 36  TRP A CD1 1 
ATOM 275  C CD2 ? TRP A 1  36 ? -10.287  -5.350   9.117 1.000 98.640 ? 36  TRP A CD2 1 
ATOM 276  C CE2 ? TRP A 1  36 ? -11.014  -6.050  10.106 1.000 98.640 ? 36  TRP A CE2 1 
ATOM 277  C CE3 ? TRP A 1  36 ?  -9.090  -4.716   9.475 1.000 98.640 ? 36  TRP A CE3 1 
ATOM 278  N NE1 ? TRP A 1  36 ? -12.128  -6.571   9.507 1.000 98.640 ? 36  TRP A NE1 1 
ATOM 279  C CH2 ? TRP A 1  36 ?  -9.406  -5.503  11.755 1.000 98.640 ? 36  TRP A CH2 1 
ATOM 280  C CZ2 ? TRP A 1  36 ? -10.581  -6.132  11.431 1.000 98.640 ? 36  TRP A CZ2 1 
ATOM 281  C CZ3 ? TRP A 1  36 ?  -8.661  -4.799  10.795 1.000 98.640 ? 36  TRP A CZ3 1 
ATOM 282  N N   ? VAL A 1  37 ?  -9.545  -1.892   5.421 1.000 98.710 ? 37  VAL A N   1 
ATOM 283  C CA  ? VAL A 1  37 ?  -8.683  -1.246   4.436 1.000 98.710 ? 37  VAL A CA  1 
ATOM 284  C C   ? VAL A 1  37 ?  -7.227  -1.624   4.696 1.000 98.710 ? 37  VAL A C   1 
ATOM 285  C CB  ? VAL A 1  37 ?  -8.847   0.291   4.461 1.000 98.710 ? 37  VAL A CB  1 
ATOM 286  O O   ? VAL A 1  37 ?  -6.768  -1.604   5.841 1.000 98.710 ? 37  VAL A O   1 
ATOM 287  C CG1 ? VAL A 1  37 ?  -7.819   0.958   3.549 1.000 98.710 ? 37  VAL A CG1 1 
ATOM 288  C CG2 ? VAL A 1  37 ? -10.265   0.682   4.049 1.000 98.710 ? 37  VAL A CG2 1 
ATOM 289  N N   ? LEU A 1  38 ?  -6.584  -2.034   3.647 1.000 98.600 ? 38  LEU A N   1 
ATOM 290  C CA  ? LEU A 1  38 ?  -5.159  -2.344   3.691 1.000 98.600 ? 38  LEU A CA  1 
ATOM 291  C C   ? LEU A 1  38 ?  -4.326  -1.138   3.272 1.000 98.600 ? 38  LEU A C   1 
ATOM 292  C CB  ? LEU A 1  38 ?  -4.842  -3.538   2.786 1.000 98.600 ? 38  LEU A CB  1 
ATOM 293  O O   ? LEU A 1  38 ?  -4.628  -0.488   2.268 1.000 98.600 ? 38  LEU A O   1 
ATOM 294  C CG  ? LEU A 1  38 ?  -3.470  -4.188   2.977 1.000 98.600 ? 38  LEU A CG  1 
ATOM 295  C CD1 ? LEU A 1  38 ?  -3.363  -4.799   4.370 1.000 98.600 ? 38  LEU A CD1 1 
ATOM 296  C CD2 ? LEU A 1  38 ?  -3.224  -5.243   1.904 1.000 98.600 ? 38  LEU A CD2 1 
ATOM 297  N N   ? THR A 1  39 ?  -3.196  -0.798   4.026 1.000 98.560 ? 39  THR A N   1 
ATOM 298  C CA  ? THR A 1  39 ?  -2.327   0.332   3.720 1.000 98.560 ? 39  THR A CA  1 
ATOM 299  C C   ? THR A 1  39 ?  -0.918   0.091   4.254 1.000 98.560 ? 39  THR A C   1 
ATOM 300  C CB  ? THR A 1  39 ?  -2.885   1.641   4.308 1.000 98.560 ? 39  THR A CB  1 
ATOM 301  O O   ? THR A 1  39 ?  -0.616  -0.993   4.757 1.000 98.560 ? 39  THR A O   1 
ATOM 302  C CG2 ? THR A 1  39 ?  -2.776   1.651   5.830 1.000 98.560 ? 39  THR A CG2 1 
ATOM 303  O OG1 ? THR A 1  39 ?  -2.145   2.749   3.780 1.000 98.560 ? 39  THR A OG1 1 
ATOM 304  N N   ? ALA A 1  40 ?  -0.051   1.011   4.063 1.000 98.270 ? 40  ALA A N   1 
ATOM 305  C CA  ? ALA A 1  40 ?   1.320   0.895   4.552 1.000 98.270 ? 40  ALA A CA  1 
ATOM 306  C C   ? ALA A 1  40 ?   1.403   1.235   6.038 1.000 98.270 ? 40  ALA A C   1 
ATOM 307  C CB  ? ALA A 1  40 ?   2.251   1.801   3.749 1.000 98.270 ? 40  ALA A CB  1 
ATOM 308  O O   ? ALA A 1  40 ?   0.759   2.179   6.502 1.000 98.270 ? 40  ALA A O   1 
ATOM 309  N N   ? ALA A 1  41 ?   2.240   0.494   6.785 1.000 98.110 ? 41  ALA A N   1 
ATOM 310  C CA  ? ALA A 1  41 ?   2.401   0.690   8.224 1.000 98.110 ? 41  ALA A CA  1 
ATOM 311  C C   ? ALA A 1  41 ?   3.051   2.038   8.524 1.000 98.110 ? 41  ALA A C   1 
ATOM 312  C CB  ? ALA A 1  41 ?   3.230  -0.442   8.826 1.000 98.110 ? 41  ALA A CB  1 
ATOM 313  O O   ? ALA A 1  41 ?   2.769   2.654   9.555 1.000 98.110 ? 41  ALA A O   1 
ATOM 314  N N   ? HIS A 1  42 ?   3.911   2.495   7.644 1.000 96.620 ? 42  HIS A N   1 
ATOM 315  C CA  ? HIS A 1  42 ?   4.610   3.755   7.866 1.000 96.620 ? 42  HIS A CA  1 
ATOM 316  C C   ? HIS A 1  42 ?   3.665   4.943   7.720 1.000 96.620 ? 42  HIS A C   1 
ATOM 317  C CB  ? HIS A 1  42 ?   5.783   3.895   6.894 1.000 96.620 ? 42  HIS A CB  1 
ATOM 318  O O   ? HIS A 1  42 ?   4.039   6.080   8.018 1.000 96.620 ? 42  HIS A O   1 
ATOM 319  C CG  ? HIS A 1  42 ?   5.368   4.232   5.497 1.000 96.620 ? 42  HIS A CG  1 
ATOM 320  C CD2 ? HIS A 1  42 ?   5.104   5.424   4.911 1.000 96.620 ? 42  HIS A CD2 1 
ATOM 321  N ND1 ? HIS A 1  42 ?   5.179   3.274   4.525 1.000 96.620 ? 42  HIS A ND1 1 
ATOM 322  C CE1 ? HIS A 1  42 ?   4.815   3.863   3.399 1.000 96.620 ? 42  HIS A CE1 1 
ATOM 323  N NE2 ? HIS A 1  42 ?   4.762   5.168   3.606 1.000 96.620 ? 42  HIS A NE2 1 
ATOM 324  N N   ? CYS A 1  43 ?   2.356   4.649   7.433 1.000 96.860 ? 43  CYS A N   1 
ATOM 325  C CA  ? CYS A 1  43 ?   1.345   5.688   7.276 1.000 96.860 ? 43  CYS A CA  1 
ATOM 326  C C   ? CYS A 1  43 ?   0.592   5.918   8.581 1.000 96.860 ? 43  CYS A C   1 
ATOM 327  C CB  ? CYS A 1  43 ?   0.361   5.315   6.167 1.000 96.860 ? 43  CYS A CB  1 
ATOM 328  O O   ? CYS A 1  43 ?  -0.356   6.703   8.625 1.000 96.860 ? 43  CYS A O   1 
ATOM 329  S SG  ? CYS A 1  43 ?   1.042   5.485   4.503 1.000 96.860 ? 43  CYS A SG  1 
ATOM 330  N N   ? LEU A 1  44 ?   0.946   5.283   9.577 1.000 96.710 ? 44  LEU A N   1 
ATOM 331  C CA  ? LEU A 1  44 ?   0.219   5.324  10.841 1.000 96.710 ? 44  LEU A CA  1 
ATOM 332  C C   ? LEU A 1  44 ?   0.206   6.737  11.415 1.000 96.710 ? 44  LEU A C   1 
ATOM 333  C CB  ? LEU A 1  44 ?   0.844   4.357  11.851 1.000 96.710 ? 44  LEU A CB  1 
ATOM 334  O O   ? LEU A 1  44 ?   1.262   7.342  11.612 1.000 96.710 ? 44  LEU A O   1 
ATOM 335  C CG  ? LEU A 1  44 ?   0.168   4.276  13.220 1.000 96.710 ? 44  LEU A CG  1 
ATOM 336  C CD1 ? LEU A 1  44 ?  -1.263   3.768  13.075 1.000 96.710 ? 44  LEU A CD1 1 
ATOM 337  C CD2 ? LEU A 1  44 ?   0.967   3.379  14.159 1.000 96.710 ? 44  LEU A CD2 1 
ATOM 338  N N   ? LYS A 1  45 ?  -1.007   7.214  11.621 1.000 95.900 ? 45  LYS A N   1 
ATOM 339  C CA  ? LYS A 1  45 ?  -1.252   8.512  12.242 1.000 95.900 ? 45  LYS A CA  1 
ATOM 340  C C   ? LYS A 1  45 ?  -2.577   8.519  13.000 1.000 95.900 ? 45  LYS A C   1 
ATOM 341  C CB  ? LYS A 1  45 ?  -1.246   9.621  11.188 1.000 95.900 ? 45  LYS A CB  1 
ATOM 342  O O   ? LYS A 1  45 ?  -3.522   7.827  12.614 1.000 95.900 ? 45  LYS A O   1 
ATOM 343  C CG  ? LYS A 1  45 ?  -1.219  11.027  11.769 1.000 95.900 ? 45  LYS A CG  1 
ATOM 344  C CD  ? LYS A 1  45 ?   0.181  11.416  12.226 1.000 95.900 ? 45  LYS A CD  1 
ATOM 345  C CE  ? LYS A 1  45 ?   0.228  12.853  12.727 1.000 95.900 ? 45  LYS A CE  1 
ATOM 346  N NZ  ? LYS A 1  45 ?   1.608  13.254  13.132 1.000 95.900 ? 45  LYS A NZ  1 
ATOM 347  N N   ? GLU A 1  46 ?  -2.687   9.338  14.054 1.000 94.250 ? 46  GLU A N   1 
ATOM 348  C CA  ? GLU A 1  46 ?  -3.939   9.501  14.785 1.000 94.250 ? 46  GLU A CA  1 
ATOM 349  C C   ? GLU A 1  46 ?  -4.948  10.312  13.977 1.000 94.250 ? 46  GLU A C   1 
ATOM 350  C CB  ? GLU A 1  46 ?  -3.689  10.172  16.138 1.000 94.250 ? 46  GLU A CB  1 
ATOM 351  O O   ? GLU A 1  46 ?  -4.576  11.254  13.274 1.000 94.250 ? 46  GLU A O   1 
ATOM 352  C CG  ? GLU A 1  46 ?  -2.914   9.305  17.120 1.000 94.250 ? 46  GLU A CG  1 
ATOM 353  C CD  ? GLU A 1  46 ?  -2.825   9.908  18.513 1.000 94.250 ? 46  GLU A CD  1 
ATOM 354  O OE1 ? GLU A 1  46 ?  -2.309   9.235  19.434 1.000 94.250 ? 46  GLU A OE1 1 
ATOM 355  O OE2 ? GLU A 1  46 ?  -3.274  11.063  18.684 1.000 94.250 ? 46  GLU A OE2 1 
ATOM 356  N N   ? GLY A 1  47 ?  -6.245   9.802  14.066 1.000 93.980 ? 47  GLY A N   1 
ATOM 357  C CA  ? GLY A 1  47 ?  -7.300  10.598  13.460 1.000 93.980 ? 47  GLY A CA  1 
ATOM 358  C C   ? GLY A 1  47 ?  -7.518  10.282  11.992 1.000 93.980 ? 47  GLY A C   1 
ATOM 359  O O   ? GLY A 1  47 ?  -7.993  11.130  11.234 1.000 93.980 ? 47  GLY A O   1 
ATOM 360  N N   ? LEU A 1  48 ?  -7.120   9.086  11.586 1.000 95.970 ? 48  LEU A N   1 
ATOM 361  C CA  ? LEU A 1  48 ?  -7.274   8.684  10.192 1.000 95.970 ? 48  LEU A CA  1 
ATOM 362  C C   ? LEU A 1  48 ?  -8.747   8.507   9.838 1.000 95.970 ? 48  LEU A C   1 
ATOM 363  C CB  ? LEU A 1  48 ?  -6.512   7.385   9.921 1.000 95.970 ? 48  LEU A CB  1 
ATOM 364  O O   ? LEU A 1  48 ?  -9.509   7.917  10.608 1.000 95.970 ? 48  LEU A O   1 
ATOM 365  C CG  ? LEU A 1  48 ?  -4.995   7.507   9.774 1.000 95.970 ? 48  LEU A CG  1 
ATOM 366  C CD1 ? LEU A 1  48 ?  -4.342   6.131   9.848 1.000 95.970 ? 48  LEU A CD1 1 
ATOM 367  C CD2 ? LEU A 1  48 ?  -4.638   8.204   8.465 1.000 95.970 ? 48  LEU A CD2 1 
ATOM 368  N N   ? LYS A 1  49 ?  -9.109   9.107   8.730 1.000 97.520 ? 49  LYS A N   1 
ATOM 369  C CA  ? LYS A 1  49 ? -10.397   8.858   8.088 1.000 97.520 ? 49  LYS A CA  1 
ATOM 370  C C   ? LYS A 1  49 ? -10.212   8.266   6.694 1.000 97.520 ? 49  LYS A C   1 
ATOM 371  C CB  ? LYS A 1  49 ? -11.214  10.149   8.005 1.000 97.520 ? 49  LYS A CB  1 
ATOM 372  O O   ? LYS A 1  49 ?  -9.287   8.644   5.972 1.000 97.520 ? 49  LYS A O   1 
ATOM 373  C CG  ? LYS A 1  49 ? -11.693  10.666   9.354 1.000 97.520 ? 49  LYS A CG  1 
ATOM 374  C CD  ? LYS A 1  49 ? -12.618  11.866   9.196 1.000 97.520 ? 49  LYS A CD  1 
ATOM 375  C CE  ? LYS A 1  49 ? -13.102  12.381  10.544 1.000 97.520 ? 49  LYS A CE  1 
ATOM 376  N NZ  ? LYS A 1  49 ? -14.029  13.543  10.393 1.000 97.520 ? 49  LYS A NZ  1 
ATOM 377  N N   ? VAL A 1  50 ? -11.086   7.318   6.410 1.000 98.160 ? 50  VAL A N   1 
ATOM 378  C CA  ? VAL A 1  50 ? -10.985   6.651   5.116 1.000 98.160 ? 50  VAL A CA  1 
ATOM 379  C C   ? VAL A 1  50 ? -12.091   7.150   4.189 1.000 98.160 ? 50  VAL A C   1 
ATOM 380  C CB  ? VAL A 1  50 ? -11.064   5.115   5.261 1.000 98.160 ? 50  VAL A CB  1 
ATOM 381  O O   ? VAL A 1  50 ? -13.274   7.083   4.531 1.000 98.160 ? 50  VAL A O   1 
ATOM 382  C CG1 ? VAL A 1  50 ? -11.057   4.441   3.890 1.000 98.160 ? 50  VAL A CG1 1 
ATOM 383  C CG2 ? VAL A 1  50 ?  -9.910   4.600   6.119 1.000 98.160 ? 50  VAL A CG2 1 
ATOM 384  N N   ? TYR A 1  51 ? -11.669   7.700   3.063 1.000 97.740 ? 51  TYR A N   1 
ATOM 385  C CA  ? TYR A 1  51 ? -12.588   8.130   2.015 1.000 97.740 ? 51  TYR A CA  1 
ATOM 386  C C   ? TYR A 1  51 ? -12.595   7.141   0.856 1.000 97.740 ? 51  TYR A C   1 
ATOM 387  C CB  ? TYR A 1  51 ? -12.210   9.525   1.508 1.000 97.740 ? 51  TYR A CB  1 
ATOM 388  O O   ? TYR A 1  51 ? -11.544   6.834   0.287 1.000 97.740 ? 51  TYR A O   1 
ATOM 389  C CG  ? TYR A 1  51 ? -12.450  10.623   2.516 1.000 97.740 ? 51  TYR A CG  1 
ATOM 390  C CD1 ? TYR A 1  51 ? -13.473  11.552   2.333 1.000 97.740 ? 51  TYR A CD1 1 
ATOM 391  C CD2 ? TYR A 1  51 ? -11.655  10.735   3.651 1.000 97.740 ? 51  TYR A CD2 1 
ATOM 392  C CE1 ? TYR A 1  51 ? -13.696  12.566   3.258 1.000 97.740 ? 51  TYR A CE1 1 
ATOM 393  C CE2 ? TYR A 1  51 ? -11.869  11.745   4.583 1.000 97.740 ? 51  TYR A CE2 1 
ATOM 394  O OH  ? TYR A 1  51 ? -13.108  13.657   5.297 1.000 97.740 ? 51  TYR A OH  1 
ATOM 395  C CZ  ? TYR A 1  51 ? -12.891  12.654   4.378 1.000 97.740 ? 51  TYR A CZ  1 
ATOM 396  N N   ? LEU A 1  52 ? -13.840   6.593   0.469 1.000 97.590 ? 52  LEU A N   1 
ATOM 397  C CA  ? LEU A 1  52 ? -14.021   5.660  -0.637 1.000 97.590 ? 52  LEU A CA  1 
ATOM 398  C C   ? LEU A 1  52 ? -14.990   6.223  -1.671 1.000 97.590 ? 52  LEU A C   1 
ATOM 399  C CB  ? LEU A 1  52 ? -14.532   4.311  -0.123 1.000 97.590 ? 52  LEU A CB  1 
ATOM 400  O O   ? LEU A 1  52 ? -15.838   7.056  -1.344 1.000 97.590 ? 52  LEU A O   1 
ATOM 401  C CG  ? LEU A 1  52 ? -13.536   3.468   0.674 1.000 97.590 ? 52  LEU A CG  1 
ATOM 402  C CD1 ? LEU A 1  52 ? -14.247   2.740   1.810 1.000 97.590 ? 52  LEU A CD1 1 
ATOM 403  C CD2 ? LEU A 1  52 ? -12.823   2.477  -0.240 1.000 97.590 ? 52  LEU A CD2 1 
ATOM 404  N N   ? GLY A 1  53 ? -14.724   5.822  -2.940 1.000 96.080 ? 53  GLY A N   1 
ATOM 405  C CA  ? GLY A 1  53 ? -15.605   6.272  -4.006 1.000 96.080 ? 53  GLY A CA  1 
ATOM 406  C C   ? GLY A 1  53 ? -15.222   7.630  -4.563 1.000 96.080 ? 53  GLY A C   1 
ATOM 407  O O   ? GLY A 1  53 ? -16.031   8.287  -5.222 1.000 96.080 ? 53  GLY A O   1 
ATOM 408  N N   ? LYS A 1  54 ? -13.883   7.982  -4.223 1.000 94.190 ? 54  LYS A N   1 
ATOM 409  C CA  ? LYS A 1  54 ? -13.414   9.297  -4.652 1.000 94.190 ? 54  LYS A CA  1 
ATOM 410  C C   ? LYS A 1  54 ? -12.613   9.199  -5.948 1.000 94.190 ? 54  LYS A C   1 
ATOM 411  C CB  ? LYS A 1  54 ? -12.565   9.947  -3.559 1.000 94.190 ? 54  LYS A CB  1 
ATOM 412  O O   ? LYS A 1  54 ? -11.780   8.304  -6.102 1.000 94.190 ? 54  LYS A O   1 
ATOM 413  C CG  ? LYS A 1  54 ? -13.338  10.282  -2.292 1.000 94.190 ? 54  LYS A CG  1 
ATOM 414  C CD  ? LYS A 1  54 ? -12.584  11.282  -1.425 1.000 94.190 ? 54  LYS A CD  1 
ATOM 415  C CE  ? LYS A 1  54 ? -12.549  12.663  -2.065 1.000 94.190 ? 54  LYS A CE  1 
ATOM 416  N NZ  ? LYS A 1  54 ? -13.902  13.294  -2.095 1.000 94.190 ? 54  LYS A NZ  1 
ATOM 417  N N   ? HIS A 1  55 ? -12.919  10.159  -6.885 1.000 95.050 ? 55  HIS A N   1 
ATOM 418  C CA  ? HIS A 1  55 ? -12.052  10.425  -8.027 1.000 95.050 ? 55  HIS A CA  1 
ATOM 419  C C   ? HIS A 1  55 ? -11.284  11.729  -7.844 1.000 95.050 ? 55  HIS A C   1 
ATOM 420  C CB  ? HIS A 1  55 ? -12.869  10.473  -9.320 1.000 95.050 ? 55  HIS A CB  1 
ATOM 421  O O   ? HIS A 1  55 ? -10.098  11.808  -8.174 1.000 95.050 ? 55  HIS A O   1 
ATOM 422  C CG  ? HIS A 1  55 ? -12.050  10.765 -10.537 1.000 95.050 ? 55  HIS A CG  1 
ATOM 423  C CD2 ? HIS A 1  55 ? -12.061  11.821 -11.384 1.000 95.050 ? 55  HIS A CD2 1 
ATOM 424  N ND1 ? HIS A 1  55 ? -11.078   9.906 -11.003 1.000 95.050 ? 55  HIS A ND1 1 
ATOM 425  C CE1 ? HIS A 1  55 ? -10.525  10.423 -12.087 1.000 95.050 ? 55  HIS A CE1 1 
ATOM 426  N NE2 ? HIS A 1  55 ? -11.104  11.585 -12.340 1.000 95.050 ? 55  HIS A NE2 1 
ATOM 427  N N   ? ALA A 1  56 ? -11.882  12.791  -7.247 1.000 94.490 ? 56  ALA A N   1 
ATOM 428  C CA  ? ALA A 1  56 ? -11.293  14.104  -6.994 1.000 94.490 ? 56  ALA A CA  1 
ATOM 429  C C   ? ALA A 1  56 ? -11.273  14.417  -5.501 1.000 94.490 ? 56  ALA A C   1 
ATOM 430  C CB  ? ALA A 1  56 ? -12.059  15.186  -7.751 1.000 94.490 ? 56  ALA A CB  1 
ATOM 431  O O   ? ALA A 1  56 ? -12.313  14.381  -4.838 1.000 94.490 ? 56  ALA A O   1 
ATOM 432  N N   ? LEU A 1  57 ?  -9.919  14.836  -4.866 1.000 87.720 ? 57  LEU A N   1 
ATOM 433  C CA  ? LEU A 1  57 ?  -9.626  15.064  -3.455 1.000 87.720 ? 57  LEU A CA  1 
ATOM 434  C C   ? LEU A 1  57 ? -10.029  16.475  -3.037 1.000 87.720 ? 57  LEU A C   1 
ATOM 435  C CB  ? LEU A 1  57 ?  -8.138  14.841  -3.173 1.000 87.720 ? 57  LEU A CB  1 
ATOM 436  O O   ? LEU A 1  57 ?  -9.724  17.444  -3.736 1.000 87.720 ? 57  LEU A O   1 
ATOM 437  C CG  ? LEU A 1  57 ?  -7.649  13.393  -3.222 1.000 87.720 ? 57  LEU A CG  1 
ATOM 438  C CD1 ? LEU A 1  57 ?  -6.133  13.340  -3.060 1.000 87.720 ? 57  LEU A CD1 1 
ATOM 439  C CD2 ? LEU A 1  57 ?  -8.336  12.560  -2.145 1.000 87.720 ? 57  LEU A CD2 1 
ATOM 440  N N   ? GLY A 1  58 ? -11.377  16.881  -3.282 1.000 89.040 ? 58  GLY A N   1 
ATOM 441  C CA  ? GLY A 1  58 ? -11.891  18.195  -2.928 1.000 89.040 ? 58  GLY A CA  1 
ATOM 442  C C   ? GLY A 1  58 ? -13.350  18.384  -3.297 1.000 89.040 ? 58  GLY A C   1 
ATOM 443  O O   ? GLY A 1  58 ? -13.912  19.462  -3.093 1.000 89.040 ? 58  GLY A O   1 
ATOM 444  N N   ? ARG A 1  59 ? -13.781  17.237  -3.857 1.000 90.710 ? 59  ARG A N   1 
ATOM 445  C CA  ? ARG A 1  59 ? -15.181  17.264  -4.269 1.000 90.710 ? 59  ARG A CA  1 
ATOM 446  C C   ? ARG A 1  59 ? -15.955  16.102  -3.655 1.000 90.710 ? 59  ARG A C   1 
ATOM 447  C CB  ? ARG A 1  59 ? -15.294  17.220  -5.794 1.000 90.710 ? 59  ARG A CB  1 
ATOM 448  O O   ? ARG A 1  59 ? -15.427  14.995  -3.530 1.000 90.710 ? 59  ARG A O   1 
ATOM 449  C CG  ? ARG A 1  59 ? -14.774  18.470  -6.487 1.000 90.710 ? 59  ARG A CG  1 
ATOM 450  C CD  ? ARG A 1  59 ? -14.983  18.409  -7.993 1.000 90.710 ? 59  ARG A CD  1 
ATOM 451  N NE  ? ARG A 1  59 ? -14.480  19.608  -8.657 1.000 90.710 ? 59  ARG A NE  1 
ATOM 452  N NH1 ? ARG A 1  59 ? -15.306  19.053 -10.741 1.000 90.710 ? 59  ARG A NH1 1 
ATOM 453  N NH2 ? ARG A 1  59 ? -14.144  21.007 -10.447 1.000 90.710 ? 59  ARG A NH2 1 
ATOM 454  C CZ  ? ARG A 1  59 ? -14.644  19.887  -9.947 1.000 90.710 ? 59  ARG A CZ  1 
ATOM 455  N N   ? VAL A 1  60 ? -17.171  16.388  -3.172 1.000 92.510 ? 60  VAL A N   1 
ATOM 456  C CA  ? VAL A 1  60 ? -18.069  15.313  -2.765 1.000 92.510 ? 60  VAL A CA  1 
ATOM 457  C C   ? VAL A 1  60 ? -18.647  14.626  -4.000 1.000 92.510 ? 60  VAL A C   1 
ATOM 458  C CB  ? VAL A 1  60 ? -19.210  15.837  -1.864 1.000 92.510 ? 60  VAL A CB  1 
ATOM 459  O O   ? VAL A 1  60 ? -19.225  15.282  -4.870 1.000 92.510 ? 60  VAL A O   1 
ATOM 460  C CG1 ? VAL A 1  60 ? -20.177  14.709  -1.506 1.000 92.510 ? 60  VAL A CG1 1 
ATOM 461  C CG2 ? VAL A 1  60 ? -18.640  16.477  -0.600 1.000 92.510 ? 60  VAL A CG2 1 
ATOM 462  N N   ? GLU A 1  61 ? -18.446  13.293  -4.122 1.000 93.560 ? 61  GLU A N   1 
ATOM 463  C CA  ? GLU A 1  61 ? -18.887  12.532  -5.287 1.000 93.560 ? 61  GLU A CA  1 
ATOM 464  C C   ? GLU A 1  61 ? -20.033  11.589  -4.929 1.000 93.560 ? 61  GLU A C   1 
ATOM 465  C CB  ? GLU A 1  61 ? -17.721  11.739  -5.884 1.000 93.560 ? 61  GLU A CB  1 
ATOM 466  O O   ? GLU A 1  61 ? -20.192  11.212  -3.766 1.000 93.560 ? 61  GLU A O   1 
ATOM 467  C CG  ? GLU A 1  61 ? -16.615  12.612  -6.458 1.000 93.560 ? 61  GLU A CG  1 
ATOM 468  C CD  ? GLU A 1  61 ? -15.494  11.813  -7.103 1.000 93.560 ? 61  GLU A CD  1 
ATOM 469  O OE1 ? GLU A 1  61 ? -15.345  11.869  -8.345 1.000 93.560 ? 61  GLU A OE1 1 
ATOM 470  O OE2 ? GLU A 1  61 ? -14.759  11.125  -6.360 1.000 93.560 ? 61  GLU A OE2 1 
ATOM 471  N N   ? ALA A 1  62 ? -20.811  11.354  -5.952 1.000 91.920 ? 62  ALA A N   1 
ATOM 472  C CA  ? ALA A 1  62 ? -21.883  10.382  -5.751 1.000 91.920 ? 62  ALA A CA  1 
ATOM 473  C C   ? ALA A 1  62 ? -21.323   9.031  -5.314 1.000 91.920 ? 62  ALA A C   1 
ATOM 474  C CB  ? ALA A 1  62 ? -22.705  10.225  -7.028 1.000 91.920 ? 62  ALA A CB  1 
ATOM 475  O O   ? ALA A 1  62 ? -20.383   8.515  -5.923 1.000 91.920 ? 62  ALA A O   1 
ATOM 476  N N   ? GLY A 1  63 ? -21.987   8.524  -4.139 1.000 90.530 ? 63  GLY A N   1 
ATOM 477  C CA  ? GLY A 1  63 ? -21.587   7.176  -3.768 1.000 90.530 ? 63  GLY A CA  1 
ATOM 478  C C   ? GLY A 1  63 ? -20.390   7.144  -2.837 1.000 90.530 ? 63  GLY A C   1 
ATOM 479  O O   ? GLY A 1  63 ? -19.921   6.068  -2.457 1.000 90.530 ? 63  GLY A O   1 
ATOM 480  N N   ? GLU A 1  64 ? -19.849   8.414  -2.534 1.000 95.490 ? 64  GLU A N   1 
ATOM 481  C CA  ? GLU A 1  64 ? -18.747   8.543  -1.586 1.000 95.490 ? 64  GLU A CA  1 
ATOM 482  C C   ? GLU A 1  64 ? -19.169   8.111  -0.185 1.000 95.490 ? 64  GLU A C   1 
ATOM 483  C CB  ? GLU A 1  64 ? -18.228   9.984  -1.558 1.000 95.490 ? 64  GLU A CB  1 
ATOM 484  O O   ? GLU A 1  64 ? -20.297   8.374   0.237 1.000 95.490 ? 64  GLU A O   1 
ATOM 485  C CG  ? GLU A 1  64 ? -17.121  10.219  -0.541 1.000 95.490 ? 64  GLU A CG  1 
ATOM 486  C CD  ? GLU A 1  64 ? -16.684  11.672  -0.455 1.000 95.490 ? 64  GLU A CD  1 
ATOM 487  O OE1 ? GLU A 1  64 ? -16.625  12.223   0.668 1.000 95.490 ? 64  GLU A OE1 1 
ATOM 488  O OE2 ? GLU A 1  64 ? -16.398  12.265  -1.519 1.000 95.490 ? 64  GLU A OE2 1 
ATOM 489  N N   ? GLN A 1  65 ? -18.342   7.374   0.398 1.000 97.530 ? 65  GLN A N   1 
ATOM 490  C CA  ? GLN A 1  65 ? -18.525   6.977   1.790 1.000 97.530 ? 65  GLN A CA  1 
ATOM 491  C C   ? GLN A 1  65 ? -17.282   7.289   2.619 1.000 97.530 ? 65  GLN A C   1 
ATOM 492  C CB  ? GLN A 1  65 ? -18.858   5.487   1.885 1.000 97.530 ? 65  GLN A CB  1 
ATOM 493  O O   ? GLN A 1  65 ? -16.158   7.027   2.184 1.000 97.530 ? 65  GLN A O   1 
ATOM 494  C CG  ? GLN A 1  65 ? -20.143   5.098   1.167 1.000 97.530 ? 65  GLN A CG  1 
ATOM 495  C CD  ? GLN A 1  65 ? -20.468   3.622   1.303 1.000 97.530 ? 65  GLN A CD  1 
ATOM 496  N NE2 ? GLN A 1  65 ? -20.532   2.923   0.175 1.000 97.530 ? 65  GLN A NE2 1 
ATOM 497  O OE1 ? GLN A 1  65 ? -20.659   3.115   2.412 1.000 97.530 ? 65  GLN A OE1 1 
ATOM 498  N N   ? VAL A 1  66 ? -17.544   7.887   3.831 1.000 97.520 ? 66  VAL A N   1 
ATOM 499  C CA  ? VAL A 1  66 ? -16.471   8.207   4.766 1.000 97.520 ? 66  VAL A CA  1 
ATOM 500  C C   ? VAL A 1  66 ? -16.620   7.365   6.031 1.000 97.520 ? 66  VAL A C   1 
ATOM 501  C CB  ? VAL A 1  66 ? -16.459   9.710   5.124 1.000 97.520 ? 66  VAL A CB  1 
ATOM 502  O O   ? VAL A 1  66 ? -17.703   7.301   6.617 1.000 97.520 ? 66  VAL A O   1 
ATOM 503  C CG1 ? VAL A 1  66 ? -15.281  10.038   6.040 1.000 97.520 ? 66  VAL A CG1 1 
ATOM 504  C CG2 ? VAL A 1  66 ? -16.406  10.560   3.856 1.000 97.520 ? 66  VAL A CG2 1 
ATOM 505  N N   ? ARG A 1  67 ? -15.466   6.763   6.324 1.000 97.830 ? 67  ARG A N   1 
ATOM 506  C CA  ? ARG A 1  67 ? -15.489   5.927   7.521 1.000 97.830 ? 67  ARG A CA  1 
ATOM 507  C C   ? ARG A 1  67 ? -14.380   6.327   8.488 1.000 97.830 ? 67  ARG A C   1 
ATOM 508  C CB  ? ARG A 1  67 ? -15.351   4.450   7.147 1.000 97.830 ? 67  ARG A CB  1 
ATOM 509  O O   ? ARG A 1  67 ? -13.258   6.619   8.069 1.000 97.830 ? 67  ARG A O   1 
ATOM 510  C CG  ? ARG A 1  67 ? -16.494   3.921   6.295 1.000 97.830 ? 67  ARG A CG  1 
ATOM 511  C CD  ? ARG A 1  67 ? -17.807   3.897   7.065 1.000 97.830 ? 67  ARG A CD  1 
ATOM 512  N NE  ? ARG A 1  67 ? -18.881   3.295   6.280 1.000 97.830 ? 67  ARG A NE  1 
ATOM 513  N NH1 ? ARG A 1  67 ? -19.426   5.236   5.153 1.000 97.830 ? 67  ARG A NH1 1 
ATOM 514  N NH2 ? ARG A 1  67 ? -20.577   3.299   4.731 1.000 97.830 ? 67  ARG A NH2 1 
ATOM 515  C CZ  ? ARG A 1  67 ? -19.626   3.945   5.390 1.000 97.830 ? 67  ARG A CZ  1 
ATOM 516  N N   ? GLU A 1  68 ? -14.823   6.292   9.841 1.000 97.360 ? 68  GLU A N   1 
ATOM 517  C CA  ? GLU A 1  68 ? -13.807   6.445  10.878 1.000 97.360 ? 68  GLU A CA  1 
ATOM 518  C C   ? GLU A 1  68 ? -13.062   5.135  11.118 1.000 97.360 ? 68  GLU A C   1 
ATOM 519  C CB  ? GLU A 1  68 ? -14.439   6.937  12.183 1.000 97.360 ? 68  GLU A CB  1 
ATOM 520  O O   ? GLU A 1  68 ? -13.633   4.053  10.966 1.000 97.360 ? 68  GLU A O   1 
ATOM 521  C CG  ? GLU A 1  68 ? -15.029   8.336  12.090 1.000 97.360 ? 68  GLU A CG  1 
ATOM 522  C CD  ? GLU A 1  68 ? -15.536   8.863  13.423 1.000 97.360 ? 68  GLU A CD  1 
ATOM 523  O OE1 ? GLU A 1  68 ? -15.887  10.062  13.509 1.000 97.360 ? 68  GLU A OE1 1 
ATOM 524  O OE2 ? GLU A 1  68 ? -15.583   8.070  14.391 1.000 97.360 ? 68  GLU A OE2 1 
ATOM 525  N N   ? VAL A 1  69 ? -11.767   5.371  11.487 1.000 97.900 ? 69  VAL A N   1 
ATOM 526  C CA  ? VAL A 1  69 ? -10.942   4.205  11.784 1.000 97.900 ? 69  VAL A CA  1 
ATOM 527  C C   ? VAL A 1  69 ? -10.967   3.924  13.285 1.000 97.900 ? 69  VAL A C   1 
ATOM 528  C CB  ? VAL A 1  69 ?  -9.487   4.400  11.302 1.000 97.900 ? 69  VAL A CB  1 
ATOM 529  O O   ? VAL A 1  69 ? -10.659   4.803  14.093 1.000 97.900 ? 69  VAL A O   1 
ATOM 530  C CG1 ? VAL A 1  69 ?  -8.618   3.213  11.713 1.000 97.900 ? 69  VAL A CG1 1 
ATOM 531  C CG2 ? VAL A 1  69 ?  -9.449   4.595   9.788 1.000 97.900 ? 69  VAL A CG2 1 
ATOM 532  N N   ? VAL A 1  70 ? -11.357   2.605  13.681 1.000 96.790 ? 70  VAL A N   1 
ATOM 533  C CA  ? VAL A 1  70 ? -11.469   2.258  15.094 1.000 96.790 ? 70  VAL A CA  1 
ATOM 534  C C   ? VAL A 1  70 ? -10.221   1.501  15.541 1.000 96.790 ? 70  VAL A C   1 
ATOM 535  C CB  ? VAL A 1  70 ? -12.733   1.414  15.373 1.000 96.790 ? 70  VAL A CB  1 
ATOM 536  O O   ? VAL A 1  70 ?  -9.817   1.588  16.703 1.000 96.790 ? 70  VAL A O   1 
ATOM 537  C CG1 ? VAL A 1  70 ? -13.995   2.253  15.183 1.000 96.790 ? 70  VAL A CG1 1 
ATOM 538  C CG2 ? VAL A 1  70 ? -12.764   0.185  14.466 1.000 96.790 ? 70  VAL A CG2 1 
ATOM 539  N N   ? HIS A 1  71 ?  -9.611   0.738  14.663 1.000 97.530 ? 71  HIS A N   1 
ATOM 540  C CA  ? HIS A 1  71 ?  -8.338   0.083  14.943 1.000 97.530 ? 71  HIS A CA  1 
ATOM 541  C C   ? HIS A 1  71 ?  -7.360   0.263  13.787 1.000 97.530 ? 71  HIS A C   1 
ATOM 542  C CB  ? HIS A 1  71 ?  -8.552  -1.406  15.223 1.000 97.530 ? 71  HIS A CB  1 
ATOM 543  O O   ? HIS A 1  71 ?  -7.738   0.125  12.621 1.000 97.530 ? 71  HIS A O   1 
ATOM 544  C CG  ? HIS A 1  71 ?  -9.344  -1.676  16.462 1.000 97.530 ? 71  HIS A CG  1 
ATOM 545  C CD2 ? HIS A 1  71 ?  -8.966  -1.752  17.760 1.000 97.530 ? 71  HIS A CD2 1 
ATOM 546  N ND1 ? HIS A 1  71 ? -10.702  -1.909  16.441 1.000 97.530 ? 71  HIS A ND1 1 
ATOM 547  C CE1 ? HIS A 1  71 ? -11.126  -2.116  17.677 1.000 97.530 ? 71  HIS A CE1 1 
ATOM 548  N NE2 ? HIS A 1  71 ? -10.092  -2.027  18.496 1.000 97.530 ? 71  HIS A NE2 1 
ATOM 549  N N   ? SER A 1  72 ?  -6.081   0.698  14.176 1.000 97.920 ? 72  SER A N   1 
ATOM 550  C CA  ? SER A 1  72 ?  -4.941   0.665  13.266 1.000 97.920 ? 72  SER A CA  1 
ATOM 551  C C   ? SER A 1  72 ?  -3.948  -0.423  13.662 1.000 97.920 ? 72  SER A C   1 
ATOM 552  C CB  ? SER A 1  72 ?  -4.238   2.023  13.238 1.000 97.920 ? 72  SER A CB  1 
ATOM 553  O O   ? SER A 1  72 ?  -3.334  -0.351  14.728 1.000 97.920 ? 72  SER A O   1 
ATOM 554  O OG  ? SER A 1  72 ?  -5.144   3.052  12.878 1.000 97.920 ? 72  SER A OG  1 
ATOM 555  N N   ? ILE A 1  73 ?  -3.894  -1.463  12.847 1.000 98.280 ? 73  ILE A N   1 
ATOM 556  C CA  ? ILE A 1  73 ?  -3.133  -2.644  13.237 1.000 98.280 ? 73  ILE A CA  1 
ATOM 557  C C   ? ILE A 1  73 ?  -1.932  -2.815  12.310 1.000 98.280 ? 73  ILE A C   1 
ATOM 558  C CB  ? ILE A 1  73 ?  -4.012  -3.915  13.214 1.000 98.280 ? 73  ILE A CB  1 
ATOM 559  O O   ? ILE A 1  73 ?  -2.043  -3.428  11.246 1.000 98.280 ? 73  ILE A O   1 
ATOM 560  C CG1 ? ILE A 1  73 ?  -5.282  -3.701  14.046 1.000 98.280 ? 73  ILE A CG1 1 
ATOM 561  C CG2 ? ILE A 1  73 ?  -3.223  -5.126  13.721 1.000 98.280 ? 73  ILE A CG2 1 
ATOM 562  C CD1 ? ILE A 1  73 ?  -6.317  -4.806  13.890 1.000 98.280 ? 73  ILE A CD1 1 
ATOM 563  N N   ? PRO A 1  74 ?  -0.720  -2.182  12.682 1.000 98.260 ? 74  PRO A N   1 
ATOM 564  C CA  ? PRO A 1  74 ?   0.478  -2.469  11.890 1.000 98.260 ? 74  PRO A CA  1 
ATOM 565  C C   ? PRO A 1  74 ?   0.982  -3.898  12.078 1.000 98.260 ? 74  PRO A C   1 
ATOM 566  C CB  ? PRO A 1  74 ?   1.498  -1.457  12.414 1.000 98.260 ? 74  PRO A CB  1 
ATOM 567  O O   ? PRO A 1  74 ?   0.777  -4.494  13.139 1.000 98.260 ? 74  PRO A O   1 
ATOM 568  C CG  ? PRO A 1  74 ?   1.047  -1.145  13.805 1.000 98.260 ? 74  PRO A CG  1 
ATOM 569  C CD  ? PRO A 1  74 ?  -0.444  -1.306  13.870 1.000 98.260 ? 74  PRO A CD  1 
ATOM 570  N N   ? HIS A 1  75 ?   1.526  -4.442  10.980 1.000 98.290 ? 75  HIS A N   1 
ATOM 571  C CA  ? HIS A 1  75 ?   2.124  -5.761  11.149 1.000 98.290 ? 75  HIS A CA  1 
ATOM 572  C C   ? HIS A 1  75 ?   3.100  -5.778  12.321 1.000 98.290 ? 75  HIS A C   1 
ATOM 573  C CB  ? HIS A 1  75 ?   2.837  -6.194   9.866 1.000 98.290 ? 75  HIS A CB  1 
ATOM 574  O O   ? HIS A 1  75 ?   3.907  -4.859  12.476 1.000 98.290 ? 75  HIS A O   1 
ATOM 575  C CG  ? HIS A 1  75 ?   3.153  -7.655   9.819 1.000 98.290 ? 75  HIS A CG  1 
ATOM 576  C CD2 ? HIS A 1  75 ?   2.529  -8.680   9.192 1.000 98.290 ? 75  HIS A CD2 1 
ATOM 577  N ND1 ? HIS A 1  75 ?   4.231  -8.205  10.478 1.000 98.290 ? 75  HIS A ND1 1 
ATOM 578  C CE1 ? HIS A 1  75 ?   4.256  -9.509  10.258 1.000 98.290 ? 75  HIS A CE1 1 
ATOM 579  N NE2 ? HIS A 1  75 ?   3.234  -9.822   9.480 1.000 98.290 ? 75  HIS A NE2 1 
ATOM 580  N N   ? PRO A 1  76 ?   3.067  -6.820  13.188 1.000 97.330 ? 76  PRO A N   1 
ATOM 581  C CA  ? PRO A 1  76 ?   3.867  -6.873  14.414 1.000 97.330 ? 76  PRO A CA  1 
ATOM 582  C C   ? PRO A 1  76 ?   5.369  -6.867  14.138 1.000 97.330 ? 76  PRO A C   1 
ATOM 583  C CB  ? PRO A 1  76 ?   3.437  -8.192  15.060 1.000 97.330 ? 76  PRO A CB  1 
ATOM 584  O O   ? PRO A 1  76 ?   6.157  -6.470  15.000 1.000 97.330 ? 76  PRO A O   1 
ATOM 585  C CG  ? PRO A 1  76 ?   2.835  -8.986  13.945 1.000 97.330 ? 76  PRO A CG  1 
ATOM 586  C CD  ? PRO A 1  76 ?   2.241  -8.032  12.948 1.000 97.330 ? 76  PRO A CD  1 
ATOM 587  N N   ? GLU A 1  77 ?   5.722  -7.313  12.942 1.000 97.650 ? 77  GLU A N   1 
ATOM 588  C CA  ? GLU A 1  77 ?   7.146  -7.405  12.636 1.000 97.650 ? 77  GLU A CA  1 
ATOM 589  C C   ? GLU A 1  77 ?   7.609  -6.216  11.799 1.000 97.650 ? 77  GLU A C   1 
ATOM 590  C CB  ? GLU A 1  77 ?   7.456  -8.715  11.907 1.000 97.650 ? 77  GLU A CB  1 
ATOM 591  O O   ? GLU A 1  77 ?   8.686  -6.255  11.199 1.000 97.650 ? 77  GLU A O   1 
ATOM 592  C CG  ? GLU A 1  77 ?   7.236  -9.958  12.757 1.000 97.650 ? 77  GLU A CG  1 
ATOM 593  C CD  ? GLU A 1  77 ?   7.627 -11.246  12.049 1.000 97.650 ? 77  GLU A CD  1 
ATOM 594  O OE1 ? GLU A 1  77 ?   8.671 -11.839  12.402 1.000 97.650 ? 77  GLU A OE1 1 
ATOM 595  O OE2 ? GLU A 1  77 ?   6.885 -11.663  11.132 1.000 97.650 ? 77  GLU A OE2 1 
ATOM 596  N N   ? TYR A 1  78 ?   6.788  -5.148  11.677 1.000 97.760 ? 78  TYR A N   1 
ATOM 597  C CA  ? TYR A 1  78 ?   7.185  -3.953  10.941 1.000 97.760 ? 78  TYR A CA  1 
ATOM 598  C C   ? TYR A 1  78 ?   8.449  -3.342  11.533 1.000 97.760 ? 78  TYR A C   1 
ATOM 599  C CB  ? TYR A 1  78 ?   6.054  -2.919  10.944 1.000 97.760 ? 78  TYR A CB  1 
ATOM 600  O O   ? TYR A 1  78 ?   8.514  -3.081  12.737 1.000 97.760 ? 78  TYR A O   1 
ATOM 601  C CG  ? TYR A 1  78 ?   6.445  -1.591  10.344 1.000 97.760 ? 78  TYR A CG  1 
ATOM 602  C CD1 ? TYR A 1  78 ?   6.292  -0.408  11.064 1.000 97.760 ? 78  TYR A CD1 1 
ATOM 603  C CD2 ? TYR A 1  78 ?   6.966  -1.515   9.057 1.000 97.760 ? 78  TYR A CD2 1 
ATOM 604  C CE1 ? TYR A 1  78 ?   6.648   0.820  10.515 1.000 97.760 ? 78  TYR A CE1 1 
ATOM 605  C CE2 ? TYR A 1  78 ?   7.326  -0.293   8.498 1.000 97.760 ? 78  TYR A CE2 1 
ATOM 606  O OH  ? TYR A 1  78 ?   7.519   2.079   8.685 1.000 97.760 ? 78  TYR A OH  1 
ATOM 607  C CZ  ? TYR A 1  78 ?   7.164   0.867   9.233 1.000 97.760 ? 78  TYR A CZ  1 
ATOM 608  N N   ? ARG A 1  79 ?   9.396  -3.132  10.666 1.000 95.910 ? 79  ARG A N   1 
ATOM 609  C CA  ? ARG A 1  79 ?  10.660  -2.496  11.020 1.000 95.910 ? 79  ARG A CA  1 
ATOM 610  C C   ? ARG A 1  79 ?  10.776  -1.115  10.383 1.000 95.910 ? 79  ARG A C   1 
ATOM 611  C CB  ? ARG A 1  79 ?  11.841  -3.371  10.592 1.000 95.910 ? 79  ARG A CB  1 
ATOM 612  O O   ? ARG A 1  79 ?  10.918  -0.998   9.164 1.000 95.910 ? 79  ARG A O   1 
ATOM 613  C CG  ? ARG A 1  79 ?  11.897  -4.717  11.297 1.000 95.910 ? 79  ARG A CG  1 
ATOM 614  C CD  ? ARG A 1  79 ?  13.143  -5.503  10.915 1.000 95.910 ? 79  ARG A CD  1 
ATOM 615  N NE  ? ARG A 1  79 ?  13.167  -6.818  11.548 1.000 95.910 ? 79  ARG A NE  1 
ATOM 616  N NH1 ? ARG A 1  79 ?  15.459  -7.071  11.412 1.000 95.910 ? 79  ARG A NH1 1 
ATOM 617  N NH2 ? ARG A 1  79 ?  14.173  -8.719  12.354 1.000 95.910 ? 79  ARG A NH2 1 
ATOM 618  C CZ  ? ARG A 1  79 ?  14.266  -7.533  11.770 1.000 95.910 ? 79  ARG A CZ  1 
ATOM 619  N N   ? HIS A 1  80 ?  10.875  -0.052  11.153 1.000 92.330 ? 80  HIS A N   1 
ATOM 620  C CA  ? HIS A 1  80 ?  10.791   1.336  10.712 1.000 92.330 ? 80  HIS A CA  1 
ATOM 621  C C   ? HIS A 1  80 ?  12.027   1.735   9.912 1.000 92.330 ? 80  HIS A C   1 
ATOM 622  C CB  ? HIS A 1  80 ?  10.619   2.269  11.912 1.000 92.330 ? 80  HIS A CB  1 
ATOM 623  O O   ? HIS A 1  80 ?  11.926   2.492   8.944 1.000 92.330 ? 80  HIS A O   1 
ATOM 624  C CG  ? HIS A 1  80 ?   9.273   2.174  12.557 1.000 92.330 ? 80  HIS A CG  1 
ATOM 625  C CD2 ? HIS A 1  80 ?   8.896   1.674  13.758 1.000 92.330 ? 80  HIS A CD2 1 
ATOM 626  N ND1 ? HIS A 1  80 ?   8.122   2.626  11.949 1.000 92.330 ? 80  HIS A ND1 1 
ATOM 627  C CE1 ? HIS A 1  80 ?   7.093   2.409  12.751 1.000 92.330 ? 80  HIS A CE1 1 
ATOM 628  N NE2 ? HIS A 1  80 ?   7.536   1.832  13.855 1.000 92.330 ? 80  HIS A NE2 1 
ATOM 629  N N   ? LEU A 1  81 ?  13.170   1.118  10.212 1.000 89.380 ? 81  LEU A N   1 
ATOM 630  C CA  ? LEU A 1  81 ?  14.441   1.529   9.626 1.000 89.380 ? 81  LEU A CA  1 
ATOM 631  C C   ? LEU A 1  81 ?  14.516   1.132   8.156 1.000 89.380 ? 81  LEU A C   1 
ATOM 632  C CB  ? LEU A 1  81 ?  15.611   0.908  10.395 1.000 89.380 ? 81  LEU A CB  1 
ATOM 633  O O   ? LEU A 1  81 ?  14.931   1.932   7.313 1.000 89.380 ? 81  LEU A O   1 
ATOM 634  C CG  ? LEU A 1  81 ?  15.881   1.471  11.791 1.000 89.380 ? 81  LEU A CG  1 
ATOM 635  C CD1 ? LEU A 1  81 ?  16.930   0.629  12.509 1.000 89.380 ? 81  LEU A CD1 1 
ATOM 636  C CD2 ? LEU A 1  81 ?  16.325   2.928  11.704 1.000 89.380 ? 81  LEU A CD2 1 
ATOM 637  N N   ? ASN A 1  82 ?  13.990   0.013   7.895 1.000 91.300 ? 82  ASN A N   1 
ATOM 638  C CA  ? ASN A 1  82 ?  14.156  -0.444   6.520 1.000 91.300 ? 82  ASN A CA  1 
ATOM 639  C C   ? ASN A 1  82 ?  12.812  -0.749   5.864 1.000 91.300 ? 82  ASN A C   1 
ATOM 640  C CB  ? ASN A 1  82 ?  15.063  -1.675   6.469 1.000 91.300 ? 82  ASN A CB  1 
ATOM 641  O O   ? ASN A 1  82 ?  12.764  -1.226   4.729 1.000 91.300 ? 82  ASN A O   1 
ATOM 642  C CG  ? ASN A 1  82 ?  14.517  -2.837   7.275 1.000 91.300 ? 82  ASN A CG  1 
ATOM 643  N ND2 ? ASN A 1  82 ?  15.380  -3.793   7.596 1.000 91.300 ? 82  ASN A ND2 1 
ATOM 644  O OD1 ? ASN A 1  82 ?  13.329  -2.875   7.605 1.000 91.300 ? 82  ASN A OD1 1 
ATOM 645  N N   ? HIS A 1  83 ?  11.760  -0.351   6.594 1.000 95.250 ? 83  HIS A N   1 
ATOM 646  C CA  ? HIS A 1  83 ?  10.384  -0.492   6.132 1.000 95.250 ? 83  HIS A CA  1 
ATOM 647  C C   ? HIS A 1  83 ?  10.069  -1.941   5.773 1.000 95.250 ? 83  HIS A C   1 
ATOM 648  C CB  ? HIS A 1  83 ?  10.128   0.414   4.927 1.000 95.250 ? 83  HIS A CB  1 
ATOM 649  O O   ? HIS A 1  83 ?   9.240  -2.202   4.899 1.000 95.250 ? 83  HIS A O   1 
ATOM 650  C CG  ? HIS A 1  83 ?  10.156   1.873   5.256 1.000 95.250 ? 83  HIS A CG  1 
ATOM 651  C CD2 ? HIS A 1  83 ?  10.866   2.892   4.719 1.000 95.250 ? 83  HIS A CD2 1 
ATOM 652  N ND1 ? HIS A 1  83 ?   9.384   2.425   6.256 1.000 95.250 ? 83  HIS A ND1 1 
ATOM 653  C CE1 ? HIS A 1  83 ?   9.619   3.725   6.318 1.000 95.250 ? 83  HIS A CE1 1 
ATOM 654  N NE2 ? HIS A 1  83 ?  10.514   4.034   5.396 1.000 95.250 ? 83  HIS A NE2 1 
ATOM 655  N N   ? ASP A 1  84 ?  10.809  -2.916   6.346 1.000 96.950 ? 84  ASP A N   1 
ATOM 656  C CA  ? ASP A 1  84 ?  10.456  -4.327   6.221 1.000 96.950 ? 84  ASP A CA  1 
ATOM 657  C C   ? ASP A 1  84 ?   9.135  -4.627   6.925 1.000 96.950 ? 84  ASP A C   1 
ATOM 658  C CB  ? ASP A 1  84 ?  11.568  -5.210   6.791 1.000 96.950 ? 84  ASP A CB  1 
ATOM 659  O O   ? ASP A 1  84 ?   8.838  -4.048   7.973 1.000 96.950 ? 84  ASP A O   1 
ATOM 660  C CG  ? ASP A 1  84 ?  11.529  -6.631   6.256 1.000 96.950 ? 84  ASP A CG  1 
ATOM 661  O OD1 ? ASP A 1  84 ?  10.858  -6.879   5.232 1.000 96.950 ? 84  ASP A OD1 1 
ATOM 662  O OD2 ? ASP A 1  84 ?  12.174  -7.511   6.867 1.000 96.950 ? 84  ASP A OD2 1 
ATOM 663  N N   ? HIS A 1  85 ?   8.239  -5.478   6.326 1.000 97.700 ? 85  HIS A N   1 
ATOM 664  C CA  ? HIS A 1  85 ?   6.908  -5.782   6.839 1.000 97.700 ? 85  HIS A CA  1 
ATOM 665  C C   ? HIS A 1  85 ?   6.033  -4.534   6.876 1.000 97.700 ? 85  HIS A C   1 
ATOM 666  C CB  ? HIS A 1  85 ?   7.001  -6.400   8.236 1.000 97.700 ? 85  HIS A CB  1 
ATOM 667  O O   ? HIS A 1  85 ?   5.277  -4.328   7.828 1.000 97.700 ? 85  HIS A O   1 
ATOM 668  C CG  ? HIS A 1  85 ?   7.807  -7.659   8.284 1.000 97.700 ? 85  HIS A CG  1 
ATOM 669  C CD2 ? HIS A 1  85 ?   9.036  -7.909   8.793 1.000 97.700 ? 85  HIS A CD2 1 
ATOM 670  N ND1 ? HIS A 1  85 ?   7.357  -8.850   7.758 1.000 97.700 ? 85  HIS A ND1 1 
ATOM 671  C CE1 ? HIS A 1  85 ?   8.277  -9.782   7.943 1.000 97.700 ? 85  HIS A CE1 1 
ATOM 672  N NE2 ? HIS A 1  85 ?   9.306  -9.236   8.569 1.000 97.700 ? 85  HIS A NE2 1 
ATOM 673  N N   ? ASP A 1  86 ?   6.173  -3.608   5.982 1.000 98.170 ? 86  ASP A N   1 
ATOM 674  C CA  ? ASP A 1  86 ?   5.480  -2.324   5.935 1.000 98.170 ? 86  ASP A CA  1 
ATOM 675  C C   ? ASP A 1  86 ?   4.037  -2.496   5.466 1.000 98.170 ? 86  ASP A C   1 
ATOM 676  C CB  ? ASP A 1  86 ?   6.218  -1.349   5.016 1.000 98.170 ? 86  ASP A CB  1 
ATOM 677  O O   ? ASP A 1  86 ?   3.700  -2.143   4.334 1.000 98.170 ? 86  ASP A O   1 
ATOM 678  C CG  ? ASP A 1  86 ?   5.714   0.079   5.139 1.000 98.170 ? 86  ASP A CG  1 
ATOM 679  O OD1 ? ASP A 1  86 ?   5.040   0.403   6.140 1.000 98.170 ? 86  ASP A OD1 1 
ATOM 680  O OD2 ? ASP A 1  86 ?   5.992   0.885   4.225 1.000 98.170 ? 86  ASP A OD2 1 
ATOM 681  N N   ? ILE A 1  87 ?   3.122  -3.054   6.299 1.000 98.440 ? 87  ILE A N   1 
ATOM 682  C CA  ? ILE A 1  87 ?   1.718  -3.309   5.999 1.000 98.440 ? 87  ILE A CA  1 
ATOM 683  C C   ? ILE A 1  87 ?   0.877  -3.115   7.259 1.000 98.440 ? 87  ILE A C   1 
ATOM 684  C CB  ? ILE A 1  87 ?   1.511  -4.731   5.430 1.000 98.440 ? 87  ILE A CB  1 
ATOM 685  O O   ? ILE A 1  87 ?   1.321  -3.436   8.364 1.000 98.440 ? 87  ILE A O   1 
ATOM 686  C CG1 ? ILE A 1  87 ?   0.078  -4.896   4.912 1.000 98.440 ? 87  ILE A CG1 1 
ATOM 687  C CG2 ? ILE A 1  87 ?   1.835  -5.789   6.490 1.000 98.440 ? 87  ILE A CG2 1 
ATOM 688  C CD1 ? ILE A 1  87 ?  -0.131  -6.135   4.052 1.000 98.440 ? 87  ILE A CD1 1 
ATOM 689  N N   ? MET A 1  88 ?  -0.294  -2.531   7.076 1.000 98.470 ? 88  MET A N   1 
ATOM 690  C CA  ? MET A 1  88 ?  -1.188  -2.241   8.193 1.000 98.470 ? 88  MET A CA  1 
ATOM 691  C C   ? MET A 1  88 ?  -2.647  -2.402   7.779 1.000 98.470 ? 88  MET A C   1 
ATOM 692  C CB  ? MET A 1  88 ?  -0.948  -0.826   8.721 1.000 98.470 ? 88  MET A CB  1 
ATOM 693  O O   ? MET A 1  88 ?  -3.024  -2.038   6.664 1.000 98.470 ? 88  MET A O   1 
ATOM 694  C CG  ? MET A 1  88 ?  -1.858  -0.440   9.876 1.000 98.470 ? 88  MET A CG  1 
ATOM 695  S SD  ? MET A 1  88 ?  -1.558   1.272  10.466 1.000 98.470 ? 88  MET A SD  1 
ATOM 696  C CE  ? MET A 1  88 ?  -2.256   2.215   9.082 1.000 98.470 ? 88  MET A CE  1 
ATOM 697  N N   ? LEU A 1  89 ?  -3.491  -2.950   8.669 1.000 98.650 ? 89  LEU A N   1 
ATOM 698  C CA  ? LEU A 1  89 ?  -4.936  -3.038   8.492 1.000 98.650 ? 89  LEU A CA  1 
ATOM 699  C C   ? LEU A 1  89 ?  -5.650  -1.963   9.305 1.000 98.650 ? 89  LEU A C   1 
ATOM 700  C CB  ? LEU A 1  89 ?  -5.443  -4.424   8.900 1.000 98.650 ? 89  LEU A CB  1 
ATOM 701  O O   ? LEU A 1  89 ?  -5.289  -1.708  10.456 1.000 98.650 ? 89  LEU A O   1 
ATOM 702  C CG  ? LEU A 1  89 ?  -5.205  -5.555   7.898 1.000 98.650 ? 89  LEU A CG  1 
ATOM 703  C CD1 ? LEU A 1  89 ?  -5.430  -6.908   8.564 1.000 98.650 ? 89  LEU A CD1 1 
ATOM 704  C CD2 ? LEU A 1  89 ?  -6.112  -5.394   6.683 1.000 98.650 ? 89  LEU A CD2 1 
ATOM 705  N N   ? LEU A 1  90 ?  -6.579  -1.357   8.586 1.000 98.620 ? 90  LEU A N   1 
ATOM 706  C CA  ? LEU A 1  90 ?  -7.454  -0.395   9.248 1.000 98.620 ? 90  LEU A CA  1 
ATOM 707  C C   ? LEU A 1  90 ?  -8.867  -0.952   9.388 1.000 98.620 ? 90  LEU A C   1 
ATOM 708  C CB  ? LEU A 1  90 ?  -7.488   0.923   8.470 1.000 98.620 ? 90  LEU A CB  1 
ATOM 709  O O   ? LEU A 1  90 ?  -9.496  -1.318   8.393 1.000 98.620 ? 90  LEU A O   1 
ATOM 710  C CG  ? LEU A 1  90 ?  -6.138   1.597   8.220 1.000 98.620 ? 90  LEU A CG  1 
ATOM 711  C CD1 ? LEU A 1  90 ?  -6.314   2.817   7.321 1.000 98.620 ? 90  LEU A CD1 1 
ATOM 712  C CD2 ? LEU A 1  90 ?  -5.484   1.990   9.540 1.000 98.620 ? 90  LEU A CD2 1 
ATOM 713  N N   ? GLU A 1  91 ?  -9.356  -1.097  10.667 1.000 98.450 ? 91  GLU A N   1 
ATOM 714  C CA  ? GLU A 1  91 ? -10.750  -1.466  10.896 1.000 98.450 ? 91  GLU A CA  1 
ATOM 715  C C   ? GLU A 1  91 ? -11.653  -0.236  10.905 1.000 98.450 ? 91  GLU A C   1 
ATOM 716  C CB  ? GLU A 1  91 ? -10.893  -2.234  12.213 1.000 98.450 ? 91  GLU A CB  1 
ATOM 717  O O   ? GLU A 1  91 ? -11.433   0.697  11.680 1.000 98.450 ? 91  GLU A O   1 
ATOM 718  C CG  ? GLU A 1  91 ? -12.296  -2.766  12.465 1.000 98.450 ? 91  GLU A CG  1 
ATOM 719  C CD  ? GLU A 1  91 ? -12.436  -3.482  13.799 1.000 98.450 ? 91  GLU A CD  1 
ATOM 720  O OE1 ? GLU A 1  91 ? -13.517  -4.051  14.072 1.000 98.450 ? 91  GLU A OE1 1 
ATOM 721  O OE2 ? GLU A 1  91 ? -11.456  -3.473  14.577 1.000 98.450 ? 91  GLU A OE2 1 
ATOM 722  N N   ? LEU A 1  92 ? -12.606  -0.298  10.032 1.000 98.400 ? 92  LEU A N   1 
ATOM 723  C CA  ? LEU A 1  92 ? -13.537   0.819   9.919 1.000 98.400 ? 92  LEU A CA  1 
ATOM 724  C C   ? LEU A 1  92 ? -14.630   0.725  10.978 1.000 98.400 ? 92  LEU A C   1 
ATOM 725  C CB  ? LEU A 1  92 ? -14.164   0.855   8.523 1.000 98.400 ? 92  LEU A CB  1 
ATOM 726  O O   ? LEU A 1  92 ? -15.004  -0.374  11.394 1.000 98.400 ? 92  LEU A O   1 
ATOM 727  C CG  ? LEU A 1  92 ? -13.192   0.826   7.342 1.000 98.400 ? 92  LEU A CG  1 
ATOM 728  C CD1 ? LEU A 1  92 ? -13.960   0.799   6.024 1.000 98.400 ? 92  LEU A CD1 1 
ATOM 729  C CD2 ? LEU A 1  92 ? -12.252   2.026   7.394 1.000 98.400 ? 92  LEU A CD2 1 
ATOM 730  N N   ? GLN A 1  93 ? -15.068   1.898  11.482 1.000 97.380 ? 93  GLN A N   1 
ATOM 731  C CA  ? GLN A 1  93 ? -16.089   1.963  12.523 1.000 97.380 ? 93  GLN A CA  1 
ATOM 732  C C   ? GLN A 1  93 ? -17.346   1.203  12.109 1.000 97.380 ? 93  GLN A C   1 
ATOM 733  C CB  ? GLN A 1  93 ? -16.437   3.418  12.844 1.000 97.380 ? 93  GLN A CB  1 
ATOM 734  O O   ? GLN A 1  93 ? -18.001   0.575  12.944 1.000 97.380 ? 93  GLN A O   1 
ATOM 735  C CG  ? GLN A 1  93 ? -17.483   3.572  13.940 1.000 97.380 ? 93  GLN A CG  1 
ATOM 736  C CD  ? GLN A 1  93 ? -17.764   5.023  14.283 1.000 97.380 ? 93  GLN A CD  1 
ATOM 737  N NE2 ? GLN A 1  93 ? -18.242   5.263  15.499 1.000 97.380 ? 93  GLN A NE2 1 
ATOM 738  O OE1 ? GLN A 1  93 ? -17.553   5.921  13.462 1.000 97.380 ? 93  GLN A OE1 1 
ATOM 739  N N   ? SER A 1  94 ? -17.754   1.245  10.836 1.000 97.510 ? 94  SER A N   1 
ATOM 740  C CA  ? SER A 1  94 ? -18.858   0.508  10.230 1.000 97.510 ? 94  SER A CA  1 
ATOM 741  C C   ? SER A 1  94 ? -18.515   0.066   8.811 1.000 97.510 ? 94  SER A C   1 
ATOM 742  C CB  ? SER A 1  94 ? -20.128   1.359  10.216 1.000 97.510 ? 94  SER A CB  1 
ATOM 743  O O   ? SER A 1  94 ? -17.705   0.704   8.136 1.000 97.510 ? 94  SER A O   1 
ATOM 744  O OG  ? SER A 1  94 ? -19.943   2.525   9.431 1.000 97.510 ? 94  SER A OG  1 
ATOM 745  N N   ? PRO A 1  95 ? -19.100  -1.167   8.409 1.000 97.930 ? 95  PRO A N   1 
ATOM 746  C CA  ? PRO A 1  95 ? -18.819  -1.635   7.049 1.000 97.930 ? 95  PRO A CA  1 
ATOM 747  C C   ? PRO A 1  95 ? -19.288  -0.653   5.978 1.000 97.930 ? 95  PRO A C   1 
ATOM 748  C CB  ? PRO A 1  95 ? -19.596  -2.951   6.962 1.000 97.930 ? 95  PRO A CB  1 
ATOM 749  O O   ? PRO A 1  95 ? -20.271   0.064   6.181 1.000 97.930 ? 95  PRO A O   1 
ATOM 750  C CG  ? PRO A 1  95 ? -19.879  -3.323   8.381 1.000 97.930 ? 95  PRO A CG  1 
ATOM 751  C CD  ? PRO A 1  95 ? -19.950  -2.065   9.199 1.000 97.930 ? 95  PRO A CD  1 
ATOM 752  N N   ? VAL A 1  96 ? -18.582  -0.618   4.834 1.000 97.890 ? 96  VAL A N   1 
ATOM 753  C CA  ? VAL A 1  96 ? -19.001   0.189   3.692 1.000 97.890 ? 96  VAL A CA  1 
ATOM 754  C C   ? VAL A 1  96 ? -20.065  -0.560   2.892 1.000 97.890 ? 96  VAL A C   1 
ATOM 755  C CB  ? VAL A 1  96 ? -17.806   0.550   2.783 1.000 97.890 ? 96  VAL A CB  1 
ATOM 756  O O   ? VAL A 1  96 ? -20.113  -1.792   2.913 1.000 97.890 ? 96  VAL A O   1 
ATOM 757  C CG1 ? VAL A 1  96 ? -16.793   1.409   3.537 1.000 97.890 ? 96  VAL A CG1 1 
ATOM 758  C CG2 ? VAL A 1  96 ? -17.142  -0.718   2.247 1.000 97.890 ? 96  VAL A CG2 1 
ATOM 759  N N   ? GLN A 1  97 ? -20.940   0.186   2.248 1.000 97.750 ? 97  GLN A N   1 
ATOM 760  C CA  ? GLN A 1  97 ? -21.883  -0.398   1.301 1.000 97.750 ? 97  GLN A CA  1 
ATOM 761  C C   ? GLN A 1  97 ? -21.254  -0.543  -0.082 1.000 97.750 ? 97  GLN A C   1 
ATOM 762  C CB  ? GLN A 1  97 ? -23.152   0.451   1.214 1.000 97.750 ? 97  GLN A CB  1 
ATOM 763  O O   ? GLN A 1  97 ? -20.855   0.449  -0.696 1.000 97.750 ? 97  GLN A O   1 
ATOM 764  C CG  ? GLN A 1  97 ? -24.003   0.416   2.476 1.000 97.750 ? 97  GLN A CG  1 
ATOM 765  C CD  ? GLN A 1  97 ? -25.262   1.255   2.359 1.000 97.750 ? 97  GLN A CD  1 
ATOM 766  N NE2 ? GLN A 1  97 ? -25.607   1.959   3.432 1.000 97.750 ? 97  GLN A NE2 1 
ATOM 767  O OE1 ? GLN A 1  97 ? -25.918   1.272   1.312 1.000 97.750 ? 97  GLN A OE1 1 
ATOM 768  N N   ? LEU A 1  98 ? -21.140  -1.796  -0.507 1.000 97.700 ? 98  LEU A N   1 
ATOM 769  C CA  ? LEU A 1  98 ? -20.553  -2.019  -1.824 1.000 97.700 ? 98  LEU A CA  1 
ATOM 770  C C   ? LEU A 1  98 ? -21.492  -1.539  -2.926 1.000 97.700 ? 98  LEU A C   1 
ATOM 771  C CB  ? LEU A 1  98 ? -20.232  -3.503  -2.023 1.000 97.700 ? 98  LEU A CB  1 
ATOM 772  O O   ? LEU A 1  98 ? -22.692  -1.822  -2.892 1.000 97.700 ? 98  LEU A O   1 
ATOM 773  C CG  ? LEU A 1  98 ? -19.277  -4.132  -1.006 1.000 97.700 ? 98  LEU A CG  1 
ATOM 774  C CD1 ? LEU A 1  98 ? -19.000  -5.587  -1.369 1.000 97.700 ? 98  LEU A CD1 1 
ATOM 775  C CD2 ? LEU A 1  98 ? -17.978  -3.338  -0.930 1.000 97.700 ? 98  LEU A CD2 1 
ATOM 776  N N   ? THR A 1  99 ? -20.965  -0.791  -3.906 1.000 96.650 ? 99  THR A N   1 
ATOM 777  C CA  ? THR A 1  99 ? -21.653  -0.216  -5.057 1.000 96.650 ? 99  THR A CA  1 
ATOM 778  C C   ? THR A 1  99 ? -20.767  -0.266  -6.298 1.000 96.650 ? 99  THR A C   1 
ATOM 779  C CB  ? THR A 1  99 ? -22.077   1.239  -4.783 1.000 96.650 ? 99  THR A CB  1 
ATOM 780  O O   ? THR A 1  99 ? -19.678  -0.843  -6.267 1.000 96.650 ? 99  THR A O   1 
ATOM 781  C CG2 ? THR A 1  99 ? -22.773   1.365  -3.432 1.000 96.650 ? 99  THR A CG2 1 
ATOM 782  O OG1 ? THR A 1  99 ? -20.915   2.078  -4.790 1.000 96.650 ? 99  THR A OG1 1 
ATOM 783  N N   ? GLY A 1 100 ? -21.298   0.291  -7.450 1.000 95.130 ? 100 GLY A N   1 
ATOM 784  C CA  ? GLY A 1 100 ? -20.468   0.442  -8.635 1.000 95.130 ? 100 GLY A CA  1 
ATOM 785  C C   ? GLY A 1 100 ? -19.284   1.365  -8.420 1.000 95.130 ? 100 GLY A C   1 
ATOM 786  O O   ? GLY A 1 100 ? -18.307   1.314  -9.169 1.000 95.130 ? 100 GLY A O   1 
ATOM 787  N N   ? TYR A 1 101 ? -19.195   2.080  -7.251 1.000 95.600 ? 101 TYR A N   1 
ATOM 788  C CA  ? TYR A 1 101 ? -18.148   3.044  -6.930 1.000 95.600 ? 101 TYR A CA  1 
ATOM 789  C C   ? TYR A 1 101 ? -17.187   2.479  -5.891 1.000 95.600 ? 101 TYR A C   1 
ATOM 790  C CB  ? TYR A 1 101 ? -18.759   4.352  -6.420 1.000 95.600 ? 101 TYR A CB  1 
ATOM 791  O O   ? TYR A 1 101 ? -16.061   2.962  -5.750 1.000 95.600 ? 101 TYR A O   1 
ATOM 792  C CG  ? TYR A 1 101 ? -19.739   4.980  -7.381 1.000 95.600 ? 101 TYR A CG  1 
ATOM 793  C CD1 ? TYR A 1 101 ? -19.297   5.776  -8.435 1.000 95.600 ? 101 TYR A CD1 1 
ATOM 794  C CD2 ? TYR A 1 101 ? -21.107   4.779  -7.237 1.000 95.600 ? 101 TYR A CD2 1 
ATOM 795  C CE1 ? TYR A 1 101 ? -20.197   6.359  -9.323 1.000 95.600 ? 101 TYR A CE1 1 
ATOM 796  C CE2 ? TYR A 1 101 ? -22.016   5.356  -8.118 1.000 95.600 ? 101 TYR A CE2 1 
ATOM 797  O OH  ? TYR A 1 101 ? -22.446   6.717 -10.032 1.000 95.600 ? 101 TYR A OH  1 
ATOM 798  C CZ  ? TYR A 1 101 ? -21.552   6.143  -9.156 1.000 95.600 ? 101 TYR A CZ  1 
ATOM 799  N N   ? ILE A 1 102 ? -17.677   1.546  -5.147 1.000 97.790 ? 102 ILE A N   1 
ATOM 800  C CA  ? ILE A 1 102 ? -16.908   0.973  -4.049 1.000 97.790 ? 102 ILE A CA  1 
ATOM 801  C C   ? ILE A 1 102 ? -16.949  -0.551  -4.130 1.000 97.790 ? 102 ILE A C   1 
ATOM 802  C CB  ? ILE A 1 102 ? -17.437   1.450  -2.678 1.000 97.790 ? 102 ILE A CB  1 
ATOM 803  O O   ? ILE A 1 102 ? -18.019  -1.156  -4.035 1.000 97.790 ? 102 ILE A O   1 
ATOM 804  C CG1 ? ILE A 1 102 ? -17.424   2.982  -2.604 1.000 97.790 ? 102 ILE A CG1 1 
ATOM 805  C CG2 ? ILE A 1 102 ? -16.615   0.840  -1.539 1.000 97.790 ? 102 ILE A CG2 1 
ATOM 806  C CD1 ? ILE A 1 102 ? -18.172   3.551  -1.407 1.000 97.790 ? 102 ILE A CD1 1 
ATOM 807  N N   ? GLN A 1 103 ? -15.757  -1.094  -4.317 1.000 97.840 ? 103 GLN A N   1 
ATOM 808  C CA  ? GLN A 1 103 ? -15.618  -2.545  -4.368 1.000 97.840 ? 103 GLN A CA  1 
ATOM 809  C C   ? GLN A 1 103 ? -14.383  -3.007  -3.598 1.000 97.840 ? 103 GLN A C   1 
ATOM 810  C CB  ? GLN A 1 103 ? -15.544  -3.028  -5.817 1.000 97.840 ? 103 GLN A CB  1 
ATOM 811  O O   ? GLN A 1 103 ? -13.485  -2.210  -3.321 1.000 97.840 ? 103 GLN A O   1 
ATOM 812  C CG  ? GLN A 1 103 ? -16.810  -2.761  -6.620 1.000 97.840 ? 103 GLN A CG  1 
ATOM 813  C CD  ? GLN A 1 103 ? -16.751  -3.340  -8.020 1.000 97.840 ? 103 GLN A CD  1 
ATOM 814  N NE2 ? GLN A 1 103 ? -17.464  -2.716  -8.951 1.000 97.840 ? 103 GLN A NE2 1 
ATOM 815  O OE1 ? GLN A 1 103 ? -16.069  -4.341  -8.264 1.000 97.840 ? 103 GLN A OE1 1 
ATOM 816  N N   ? THR A 1 104 ? -14.420  -4.344  -3.230 1.000 98.150 ? 104 THR A N   1 
ATOM 817  C CA  ? THR A 1 104 ? -13.231  -4.950  -2.642 1.000 98.150 ? 104 THR A CA  1 
ATOM 818  C C   ? THR A 1 104 ? -12.318  -5.513  -3.728 1.000 98.150 ? 104 THR A C   1 
ATOM 819  C CB  ? THR A 1 104 ? -13.605  -6.069  -1.652 1.000 98.150 ? 104 THR A CB  1 
ATOM 820  O O   ? THR A 1 104 ? -12.775  -5.826  -4.830 1.000 98.150 ? 104 THR A O   1 
ATOM 821  C CG2 ? THR A 1 104 ? -14.540  -5.550  -0.565 1.000 98.150 ? 104 THR A CG2 1 
ATOM 822  O OG1 ? THR A 1 104 ? -14.257  -7.129  -2.362 1.000 98.150 ? 104 THR A OG1 1 
ATOM 823  N N   ? LEU A 1 105 ? -11.021  -5.591  -3.311 1.000 97.470 ? 105 LEU A N   1 
ATOM 824  C CA  ? LEU A 1 105 ? -10.008  -6.153  -4.197 1.000 97.470 ? 105 LEU A CA  1 
ATOM 825  C C   ? LEU A 1 105 ?  -9.455  -7.458  -3.634 1.000 97.470 ? 105 LEU A C   1 
ATOM 826  C CB  ? LEU A 1 105 ?  -8.868  -5.153  -4.411 1.000 97.470 ? 105 LEU A CB  1 
ATOM 827  O O   ? LEU A 1 105 ?  -9.059  -7.517  -2.467 1.000 97.470 ? 105 LEU A O   1 
ATOM 828  C CG  ? LEU A 1 105 ?  -7.898  -5.465  -5.552 1.000 97.470 ? 105 LEU A CG  1 
ATOM 829  C CD1 ? LEU A 1 105 ?  -8.628  -5.440  -6.890 1.000 97.470 ? 105 LEU A CD1 1 
ATOM 830  C CD2 ? LEU A 1 105 ?  -6.737  -4.476  -5.552 1.000 97.470 ? 105 LEU A CD2 1 
ATOM 831  N N   ? PRO A 1 106 ?  -9.486  -8.534  -4.424 1.000 97.210 ? 106 PRO A N   1 
ATOM 832  C CA  ? PRO A 1 106 ?  -8.913  -9.785  -3.923 1.000 97.210 ? 106 PRO A CA  1 
ATOM 833  C C   ? PRO A 1 106 ?  -7.402  -9.701  -3.715 1.000 97.210 ? 106 PRO A C   1 
ATOM 834  C CB  ? PRO A 1 106 ?  -9.258 -10.795  -5.020 1.000 97.210 ? 106 PRO A CB  1 
ATOM 835  O O   ? PRO A 1 106 ?  -6.717  -8.967  -4.432 1.000 97.210 ? 106 PRO A O   1 
ATOM 836  C CG  ? PRO A 1 106 ?  -9.423  -9.974  -6.257 1.000 97.210 ? 106 PRO A CG  1 
ATOM 837  C CD  ? PRO A 1 106 ?  -9.923  -8.613  -5.864 1.000 97.210 ? 106 PRO A CD  1 
ATOM 838  N N   ? LEU A 1 107 ?  -6.925 -10.582  -2.680 1.000 96.820 ? 107 LEU A N   1 
ATOM 839  C CA  ? LEU A 1 107 ?  -5.500 -10.651  -2.376 1.000 96.820 ? 107 LEU A CA  1 
ATOM 840  C C   ? LEU A 1 107 ?  -4.825 -11.758  -3.179 1.000 96.820 ? 107 LEU A C   1 
ATOM 841  C CB  ? LEU A 1 107 ?  -5.282 -10.885  -0.879 1.000 96.820 ? 107 LEU A CB  1 
ATOM 842  O O   ? LEU A 1 107 ?  -5.383 -12.847  -3.332 1.000 96.820 ? 107 LEU A O   1 
ATOM 843  C CG  ? LEU A 1 107 ?  -5.985  -9.912   0.069 1.000 96.820 ? 107 LEU A CG  1 
ATOM 844  C CD1 ? LEU A 1 107 ?  -5.747 -10.320   1.519 1.000 96.820 ? 107 LEU A CD1 1 
ATOM 845  C CD2 ? LEU A 1 107 ?  -5.505  -8.486  -0.176 1.000 96.820 ? 107 LEU A CD2 1 
ATOM 846  N N   ? SER A 1 108 ?  -3.663 -11.475  -3.680 1.000 92.070 ? 108 SER A N   1 
ATOM 847  C CA  ? SER A 1 108 ?  -2.926 -12.494  -4.420 1.000 92.070 ? 108 SER A CA  1 
ATOM 848  C C   ? SER A 1 108 ?  -2.117 -13.383  -3.480 1.000 92.070 ? 108 SER A C   1 
ATOM 849  C CB  ? SER A 1 108 ?  -1.996 -11.844  -5.446 1.000 92.070 ? 108 SER A CB  1 
ATOM 850  O O   ? SER A 1 108 ?  -1.434 -12.886  -2.582 1.000 92.070 ? 108 SER A O   1 
ATOM 851  O OG  ? SER A 1 108 ?  -1.221 -12.825  -6.114 1.000 92.070 ? 108 SER A OG  1 
ATOM 852  N N   ? HIS A 1 109 ?  -2.133 -14.743  -3.822 1.000 90.240 ? 109 HIS A N   1 
ATOM 853  C CA  ? HIS A 1 109 ?  -1.325 -15.718  -3.098 1.000 90.240 ? 109 HIS A CA  1 
ATOM 854  C C   ? HIS A 1 109 ?  -0.121 -16.158  -3.924 1.000 90.240 ? 109 HIS A C   1 
ATOM 855  C CB  ? HIS A 1 109 ?  -2.170 -16.934  -2.713 1.000 90.240 ? 109 HIS A CB  1 
ATOM 856  O O   ? HIS A 1 109 ?   0.807 -16.774  -3.397 1.000 90.240 ? 109 HIS A O   1 
ATOM 857  C CG  ? HIS A 1 109 ?  -3.225 -16.633  -1.696 1.000 90.240 ? 109 HIS A CG  1 
ATOM 858  C CD2 ? HIS A 1 109 ?  -4.528 -16.292  -1.841 1.000 90.240 ? 109 HIS A CD2 1 
ATOM 859  N ND1 ? HIS A 1 109 ?  -2.982 -16.665  -0.340 1.000 90.240 ? 109 HIS A ND1 1 
ATOM 860  C CE1 ? HIS A 1 109 ?  -4.093 -16.356   0.307 1.000 90.240 ? 109 HIS A CE1 1 
ATOM 861  N NE2 ? HIS A 1 109 ?  -5.046 -16.126  -0.580 1.000 90.240 ? 109 HIS A NE2 1 
ATOM 862  N N   ? ASN A 1 110 ?  -0.152 -15.622  -5.157 1.000 89.660 ? 110 ASN A N   1 
ATOM 863  C CA  ? ASN A 1 110 ?   0.829 -16.129  -6.111 1.000 89.660 ? 110 ASN A CA  1 
ATOM 864  C C   ? ASN A 1 110 ?   1.939 -15.113  -6.367 1.000 89.660 ? 110 ASN A C   1 
ATOM 865  C CB  ? ASN A 1 110 ?   0.149 -16.516  -7.426 1.000 89.660 ? 110 ASN A CB  1 
ATOM 866  O O   ? ASN A 1 110 ?   1.721 -13.906  -6.246 1.000 89.660 ? 110 ASN A O   1 
ATOM 867  C CG  ? ASN A 1 110 ?  -0.883 -17.612  -7.249 1.000 89.660 ? 110 ASN A CG  1 
ATOM 868  N ND2 ? ASN A 1 110 ?  -1.993 -17.503  -7.969 1.000 89.660 ? 110 ASN A ND2 1 
ATOM 869  O OD1 ? ASN A 1 110 ?  -0.685 -18.549  -6.471 1.000 89.660 ? 110 ASN A OD1 1 
ATOM 870  N N   ? ARG A 1 111 ?   3.059 -15.755  -6.746 1.000 87.080 ? 111 ARG A N   1 
ATOM 871  C CA  ? ARG A 1 111 ?   4.159 -14.922  -7.219 1.000 87.080 ? 111 ARG A CA  1 
ATOM 872  C C   ? ARG A 1 111 ?   3.954 -14.520  -8.676 1.000 87.080 ? 111 ARG A C   1 
ATOM 873  C CB  ? ARG A 1 111 ?   5.494 -15.653  -7.060 1.000 87.080 ? 111 ARG A CB  1 
ATOM 874  O O   ? ARG A 1 111 ?   3.450 -15.309  -9.478 1.000 87.080 ? 111 ARG A O   1 
ATOM 875  C CG  ? ARG A 1 111 ?   5.962 -15.774  -5.618 1.000 87.080 ? 111 ARG A CG  1 
ATOM 876  C CD  ? ARG A 1 111 ?   7.364 -16.360  -5.528 1.000 87.080 ? 111 ARG A CD  1 
ATOM 877  N NE  ? ARG A 1 111 ?   7.786 -16.536  -4.141 1.000 87.080 ? 111 ARG A NE  1 
ATOM 878  N NH1 ? ARG A 1 111 ?  10.046 -16.584  -4.618 1.000 87.080 ? 111 ARG A NH1 1 
ATOM 879  N NH2 ? ARG A 1 111 ?   9.322 -16.796  -2.453 1.000 87.080 ? 111 ARG A NH2 1 
ATOM 880  C CZ  ? ARG A 1 111 ?   9.050 -16.638  -3.741 1.000 87.080 ? 111 ARG A CZ  1 
ATOM 881  N N   ? LEU A 1 112 ?   4.189 -13.260  -9.010 1.000 88.720 ? 112 LEU A N   1 
ATOM 882  C CA  ? LEU A 1 112 ?   4.093 -12.753 -10.375 1.000 88.720 ? 112 LEU A CA  1 
ATOM 883  C C   ? LEU A 1 112 ?   5.446 -12.819 -11.076 1.000 88.720 ? 112 LEU A C   1 
ATOM 884  C CB  ? LEU A 1 112 ?   3.574 -11.313 -10.376 1.000 88.720 ? 112 LEU A CB  1 
ATOM 885  O O   ? LEU A 1 112 ?   6.491 -12.716 -10.429 1.000 88.720 ? 112 LEU A O   1 
ATOM 886  C CG  ? LEU A 1 112 ?   2.079 -11.131 -10.109 1.000 88.720 ? 112 LEU A CG  1 
ATOM 887  C CD1 ? LEU A 1 112 ?   1.746  -9.651  -9.949 1.000 88.720 ? 112 LEU A CD1 1 
ATOM 888  C CD2 ? LEU A 1 112 ?   1.256 -11.751 -11.233 1.000 88.720 ? 112 LEU A CD2 1 
ATOM 889  N N   ? THR A 1 113 ?   5.431 -13.005 -12.361 1.000 91.270 ? 113 THR A N   1 
ATOM 890  C CA  ? THR A 1 113 ?   6.652 -13.050 -13.157 1.000 91.270 ? 113 THR A CA  1 
ATOM 891  C C   ? THR A 1 113 ?   7.138 -11.641 -13.484 1.000 91.270 ? 113 THR A C   1 
ATOM 892  C CB  ? THR A 1 113 ?   6.440 -13.839 -14.462 1.000 91.270 ? 113 THR A CB  1 
ATOM 893  O O   ? THR A 1 113 ?   6.331 -10.748 -13.754 1.000 91.270 ? 113 THR A O   1 
ATOM 894  C CG2 ? THR A 1 113 ?   6.182 -15.315 -14.177 1.000 91.270 ? 113 THR A CG2 1 
ATOM 895  O OG1 ? THR A 1 113 ?   5.315 -13.296 -15.164 1.000 91.270 ? 113 THR A OG1 1 
ATOM 896  N N   ? PRO A 1 114 ?   8.506 -11.513 -13.349 1.000 93.460 ? 114 PRO A N   1 
ATOM 897  C CA  ? PRO A 1 114 ?   9.057 -10.232 -13.798 1.000 93.460 ? 114 PRO A CA  1 
ATOM 898  C C   ? PRO A 1 114 ?   8.624  -9.868 -15.216 1.000 93.460 ? 114 PRO A C   1 
ATOM 899  C CB  ? PRO A 1 114 ?  10.570 -10.456 -13.730 1.000 93.460 ? 114 PRO A CB  1 
ATOM 900  O O   ? PRO A 1 114 ?   8.470 -10.751 -16.065 1.000 93.460 ? 114 PRO A O   1 
ATOM 901  C CG  ? PRO A 1 114 ?  10.752 -11.524 -12.700 1.000 93.460 ? 114 PRO A CG  1 
ATOM 902  C CD  ? PRO A 1 114 ?   9.594 -12.476 -12.791 1.000 93.460 ? 114 PRO A CD  1 
ATOM 903  N N   ? GLY A 1 115 ?   8.326  -8.518 -15.449 1.000 93.010 ? 115 GLY A N   1 
ATOM 904  C CA  ? GLY A 1 115 ?   7.892  -8.044 -16.754 1.000 93.010 ? 115 GLY A CA  1 
ATOM 905  C C   ? GLY A 1 115 ?   6.387  -7.888 -16.863 1.000 93.010 ? 115 GLY A C   1 
ATOM 906  O O   ? GLY A 1 115 ?   5.885  -7.331 -17.841 1.000 93.010 ? 115 GLY A O   1 
ATOM 907  N N   ? THR A 1 116 ?   5.679  -8.497 -15.898 1.000 94.480 ? 116 THR A N   1 
ATOM 908  C CA  ? THR A 1 116 ?   4.231  -8.336 -15.834 1.000 94.480 ? 116 THR A CA  1 
ATOM 909  C C   ? THR A 1 116 ?   3.856  -6.864 -15.687 1.000 94.480 ? 116 THR A C   1 
ATOM 910  C CB  ? THR A 1 116 ?   3.630  -9.141 -14.667 1.000 94.480 ? 116 THR A CB  1 
ATOM 911  O O   ? THR A 1 116 ?   4.437  -6.149 -14.869 1.000 94.480 ? 116 THR A O   1 
ATOM 912  C CG2 ? THR A 1 116 ?   2.110  -9.018 -14.638 1.000 94.480 ? 116 THR A CG2 1 
ATOM 913  O OG1 ? THR A 1 116 ?   3.984 -10.521 -14.813 1.000 94.480 ? 116 THR A OG1 1 
ATOM 914  N N   ? THR A 1 117 ?   2.905  -6.444 -16.500 1.000 93.910 ? 117 THR A N   1 
ATOM 915  C CA  ? THR A 1 117 ?   2.406  -5.075 -16.435 1.000 93.910 ? 117 THR A CA  1 
ATOM 916  C C   ? THR A 1 117 ?   1.317  -4.946 -15.374 1.000 93.910 ? 117 THR A C   1 
ATOM 917  C CB  ? THR A 1 117 ?   1.855  -4.616 -17.798 1.000 93.910 ? 117 THR A CB  1 
ATOM 918  O O   ? THR A 1 117 ?   0.316  -5.664 -15.414 1.000 93.910 ? 117 THR A O   1 
ATOM 919  C CG2 ? THR A 1 117 ?   1.350  -3.178 -17.731 1.000 93.910 ? 117 THR A CG2 1 
ATOM 920  O OG1 ? THR A 1 117 ?   2.895  -4.701 -18.780 1.000 93.910 ? 117 THR A OG1 1 
ATOM 921  N N   ? CYS A 1 118 ?   1.517  -4.028 -14.459 1.000 94.680 ? 118 CYS A N   1 
ATOM 922  C CA  ? CYS A 1 118 ?   0.605  -3.779 -13.348 1.000 94.680 ? 118 CYS A CA  1 
ATOM 923  C C   ? CYS A 1 118 ?   0.187  -2.315 -13.303 1.000 94.680 ? 118 CYS A C   1 
ATOM 924  C CB  ? CYS A 1 118 ?   1.254  -4.175 -12.023 1.000 94.680 ? 118 CYS A CB  1 
ATOM 925  O O   ? CYS A 1 118 ?   0.861  -1.454 -13.872 1.000 94.680 ? 118 CYS A O   1 
ATOM 926  S SG  ? CYS A 1 118 ?   1.806  -5.894 -11.967 1.000 94.680 ? 118 CYS A SG  1 
ATOM 927  N N   ? ARG A 1 119 ?  -0.926  -2.188 -12.603 1.000 94.510 ? 119 ARG A N   1 
ATOM 928  C CA  ? ARG A 1 119 ?  -1.453  -0.834 -12.469 1.000 94.510 ? 119 ARG A CA  1 
ATOM 929  C C   ? ARG A 1 119 ?  -1.273  -0.315 -11.047 1.000 94.510 ? 119 ARG A C   1 
ATOM 930  C CB  ? ARG A 1 119 ?  -2.932  -0.790 -12.860 1.000 94.510 ? 119 ARG A CB  1 
ATOM 931  O O   ? ARG A 1 119 ?  -1.575  -1.018 -10.081 1.000 94.510 ? 119 ARG A O   1 
ATOM 932  C CG  ? ARG A 1 119 ?  -3.548   0.597 -12.786 1.000 94.510 ? 119 ARG A CG  1 
ATOM 933  C CD  ? ARG A 1 119 ?  -4.910   0.647 -13.464 1.000 94.510 ? 119 ARG A CD  1 
ATOM 934  N NE  ? ARG A 1 119 ?  -4.798   0.476 -14.910 1.000 94.510 ? 119 ARG A NE  1 
ATOM 935  N NH1 ? ARG A 1 119 ?  -6.836  -0.586 -15.149 1.000 94.510 ? 119 ARG A NH1 1 
ATOM 936  N NH2 ? ARG A 1 119 ?  -5.512  -0.209 -16.983 1.000 94.510 ? 119 ARG A NH2 1 
ATOM 937  C CZ  ? ARG A 1 119 ?  -5.715  -0.106 -15.677 1.000 94.510 ? 119 ARG A CZ  1 
ATOM 938  N N   ? VAL A 1 120 ?  -0.823   0.987 -10.971 1.000 94.620 ? 120 VAL A N   1 
ATOM 939  C CA  ? VAL A 1 120 ?  -0.732   1.692  -9.697 1.000 94.620 ? 120 VAL A CA  1 
ATOM 940  C C   ? VAL A 1 120 ?  -1.630   2.927  -9.725 1.000 94.620 ? 120 VAL A C   1 
ATOM 941  C CB  ? VAL A 1 120 ?   0.723   2.099  -9.375 1.000 94.620 ? 120 VAL A CB  1 
ATOM 942  O O   ? VAL A 1 120 ?  -1.771   3.576 -10.764 1.000 94.620 ? 120 VAL A O   1 
ATOM 943  C CG1 ? VAL A 1 120 ?   1.251   3.084 -10.416 1.000 94.620 ? 120 VAL A CG1 1 
ATOM 944  C CG2 ? VAL A 1 120 ?   0.812   2.699  -7.973 1.000 94.620 ? 120 VAL A CG2 1 
ATOM 945  N N   ? SER A 1 121 ?  -2.252   3.218  -8.634 1.000 94.860 ? 121 SER A N   1 
ATOM 946  C CA  ? SER A 1 121 ?  -3.142   4.372  -8.565 1.000 94.860 ? 121 SER A CA  1 
ATOM 947  C C   ? SER A 1 121 ?  -2.990   5.109  -7.239 1.000 94.860 ? 121 SER A C   1 
ATOM 948  C CB  ? SER A 1 121 ?  -4.597   3.939  -8.753 1.000 94.860 ? 121 SER A CB  1 
ATOM 949  O O   ? SER A 1 121 ?  -2.627   4.507  -6.226 1.000 94.860 ? 121 SER A O   1 
ATOM 950  O OG  ? SER A 1 121 ?  -4.978   3.009  -7.753 1.000 94.860 ? 121 SER A OG  1 
ATOM 951  N N   ? GLY A 1 122 ?  -3.183   6.480  -7.295 1.000 94.590 ? 122 GLY A N   1 
ATOM 952  C CA  ? GLY A 1 122 ?  -3.092   7.275  -6.081 1.000 94.590 ? 122 GLY A CA  1 
ATOM 953  C C   ? GLY A 1 122 ?  -3.158   8.769  -6.339 1.000 94.590 ? 122 GLY A C   1 
ATOM 954  O O   ? GLY A 1 122 ?  -3.328   9.199  -7.482 1.000 94.590 ? 122 GLY A O   1 
ATOM 955  N N   ? TRP A 1 123 ?  -3.139   9.580  -5.253 1.000 92.850 ? 123 TRP A N   1 
ATOM 956  C CA  ? TRP A 1 123 ?  -3.206  11.037  -5.298 1.000 92.850 ? 123 TRP A CA  1 
ATOM 957  C C   ? TRP A 1 123 ?  -1.888  11.657  -4.848 1.000 92.850 ? 123 TRP A C   1 
ATOM 958  C CB  ? TRP A 1 123 ?  -4.352  11.551  -4.422 1.000 92.850 ? 123 TRP A CB  1 
ATOM 959  O O   ? TRP A 1 123 ?  -1.863  12.786  -4.352 1.000 92.850 ? 123 TRP A O   1 
ATOM 960  C CG  ? TRP A 1 123 ?  -5.716  11.217  -4.946 1.000 92.850 ? 123 TRP A CG  1 
ATOM 961  C CD1 ? TRP A 1 123 ?  -6.468  11.955  -5.818 1.000 92.850 ? 123 TRP A CD1 1 
ATOM 962  C CD2 ? TRP A 1 123 ?  -6.495  10.060  -4.625 1.000 92.850 ? 123 TRP A CD2 1 
ATOM 963  C CE2 ? TRP A 1 123 ?  -7.708  10.161  -5.341 1.000 92.850 ? 123 TRP A CE2 1 
ATOM 964  C CE3 ? TRP A 1 123 ?  -6.283   8.945  -3.802 1.000 92.850 ? 123 TRP A CE3 1 
ATOM 965  N NE1 ? TRP A 1 123 ?  -7.666  11.325  -6.060 1.000 92.850 ? 123 TRP A NE1 1 
ATOM 966  C CH2 ? TRP A 1 123 ?  -8.474   8.108  -4.446 1.000 92.850 ? 123 TRP A CH2 1 
ATOM 967  C CZ2 ? TRP A 1 123 ?  -8.707   9.188  -5.258 1.000 92.850 ? 123 TRP A CZ2 1 
ATOM 968  C CZ3 ? TRP A 1 123 ?  -7.278   7.978  -3.721 1.000 92.850 ? 123 TRP A CZ3 1 
ATOM 969  N N   ? GLY A 1 124 ?  -0.824  10.807  -4.848 1.000 84.380 ? 124 GLY A N   1 
ATOM 970  C CA  ? GLY A 1 124 ?   0.489  11.313  -4.481 1.000 84.380 ? 124 GLY A CA  1 
ATOM 971  C C   ? GLY A 1 124 ?   1.065  12.276  -5.503 1.000 84.380 ? 124 GLY A C   1 
ATOM 972  O O   ? GLY A 1 124 ?   0.436  12.550  -6.528 1.000 84.380 ? 124 GLY A O   1 
ATOM 973  N N   ? THR A 1 125 ?   2.248  12.903  -5.228 1.000 78.790 ? 125 THR A N   1 
ATOM 974  C CA  ? THR A 1 125 ?   2.858  13.904  -6.096 1.000 78.790 ? 125 THR A CA  1 
ATOM 975  C C   ? THR A 1 125 ?   3.125  13.327  -7.483 1.000 78.790 ? 125 THR A C   1 
ATOM 976  C CB  ? THR A 1 125 ?   4.173  14.436  -5.497 1.000 78.790 ? 125 THR A CB  1 
ATOM 977  O O   ? THR A 1 125 ?   3.412  12.136  -7.621 1.000 78.790 ? 125 THR A O   1 
ATOM 978  C CG2 ? THR A 1 125 ?   3.977  14.888  -4.054 1.000 78.790 ? 125 THR A CG2 1 
ATOM 979  O OG1 ? THR A 1 125 ?   5.161  13.398  -5.530 1.000 78.790 ? 125 THR A OG1 1 
ATOM 980  N N   ? THR A 1 126 ?   2.880  14.154  -8.580 1.000 71.370 ? 126 THR A N   1 
ATOM 981  C CA  ? THR A 1 126 ?   3.013  13.744  -9.974 1.000 71.370 ? 126 THR A CA  1 
ATOM 982  C C   ? THR A 1 126 ?   4.335  14.232 -10.558 1.000 71.370 ? 126 THR A C   1 
ATOM 983  C CB  ? THR A 1 126 ?   1.845  14.277 -10.826 1.000 71.370 ? 126 THR A CB  1 
ATOM 984  O O   ? THR A 1 126 ?   4.696  13.870 -11.679 1.000 71.370 ? 126 THR A O   1 
ATOM 985  C CG2 ? THR A 1 126 ?   0.521  13.657 -10.393 1.000 71.370 ? 126 THR A CG2 1 
ATOM 986  O OG1 ? THR A 1 126 ?   1.764  15.700 -10.678 1.000 71.370 ? 126 THR A OG1 1 
ATOM 987  N N   ? THR A 1 127 ?   5.075  15.092  -9.769 1.000 64.820 ? 127 THR A N   1 
ATOM 988  C CA  ? THR A 1 127 ?   6.386  15.588 -10.171 1.000 64.820 ? 127 THR A CA  1 
ATOM 989  C C   ? THR A 1 127 ?   7.359  15.560  -8.996 1.000 64.820 ? 127 THR A C   1 
ATOM 990  C CB  ? THR A 1 127 ?   6.294  17.019 -10.732 1.000 64.820 ? 127 THR A CB  1 
ATOM 991  O O   ? THR A 1 127 ?   6.944  15.648  -7.838 1.000 64.820 ? 127 THR A O   1 
ATOM 992  C CG2 ? THR A 1 127 ?   5.469  17.056 -12.014 1.000 64.820 ? 127 THR A CG2 1 
ATOM 993  O OG1 ? THR A 1 127 ?   5.678  17.869  -9.756 1.000 64.820 ? 127 THR A OG1 1 
ATOM 994  N N   ? SER A 1 128 ?   8.607  15.152  -9.114 1.000 68.390 ? 128 SER A N   1 
ATOM 995  C CA  ? SER A 1 128 ?   9.728  15.260  -8.186 1.000 68.390 ? 128 SER A CA  1 
ATOM 996  C C   ? SER A 1 128 ?  10.930  15.927  -8.848 1.000 68.390 ? 128 SER A C   1 
ATOM 997  C CB  ? SER A 1 128 ?  10.126  13.880  -7.662 1.000 68.390 ? 128 SER A CB  1 
ATOM 998  O O   ? SER A 1 128 ?  11.252  15.634 -10.001 1.000 68.390 ? 128 SER A O   1 
ATOM 999  O OG  ? SER A 1 128 ?  11.303  13.960  -6.876 1.000 68.390 ? 128 SER A OG  1 
ATOM 1000 N N   ? PRO A 1 129 ?  11.574  16.891  -8.172 1.000 64.390 ? 129 PRO A N   1 
ATOM 1001 C CA  ? PRO A 1 129 ?  11.491  17.235  -6.751 1.000 64.390 ? 129 PRO A CA  1 
ATOM 1002 C C   ? PRO A 1 129 ?  10.390  18.250  -6.452 1.000 64.390 ? 129 PRO A C   1 
ATOM 1003 C CB  ? PRO A 1 129 ?  12.872  17.822  -6.449 1.000 64.390 ? 129 PRO A CB  1 
ATOM 1004 O O   ? PRO A 1 129 ?  10.057  18.480  -5.287 1.000 64.390 ? 129 PRO A O   1 
ATOM 1005 C CG  ? PRO A 1 129 ?  13.325  18.419  -7.742 1.000 64.390 ? 129 PRO A CG  1 
ATOM 1006 C CD  ? PRO A 1 129 ?  12.701  17.645  -8.868 1.000 64.390 ? 129 PRO A CD  1 
ATOM 1007 N N   ? GLN A 1 130 ?   9.788  19.006  -7.536 1.000 66.120 ? 130 GLN A N   1 
ATOM 1008 C CA  ? GLN A 1 130 ?   8.668  19.931  -7.402 1.000 66.120 ? 130 GLN A CA  1 
ATOM 1009 C C   ? GLN A 1 130 ?   7.358  19.180  -7.179 1.000 66.120 ? 130 GLN A C   1 
ATOM 1010 C CB  ? GLN A 1 130 ?   8.557  20.824  -8.638 1.000 66.120 ? 130 GLN A CB  1 
ATOM 1011 O O   ? GLN A 1 130 ?   7.004  18.294  -7.959 1.000 66.120 ? 130 GLN A O   1 
ATOM 1012 C CG  ? GLN A 1 130 ?   9.684  21.840  -8.767 1.000 66.120 ? 130 GLN A CG  1 
ATOM 1013 C CD  ? GLN A 1 130 ?   9.826  22.385 -10.175 1.000 66.120 ? 130 GLN A CD  1 
ATOM 1014 N NE2 ? GLN A 1 130 ?  10.836  23.221 -10.389 1.000 66.120 ? 130 GLN A NE2 1 
ATOM 1015 O OE1 ? GLN A 1 130 ?   9.035  22.056 -11.065 1.000 66.120 ? 130 GLN A OE1 1 
ATOM 1016 N N   ? VAL A 1 131 ?   6.813  19.333  -5.937 1.000 72.360 ? 131 VAL A N   1 
ATOM 1017 C CA  ? VAL A 1 131 ?   5.695  18.549  -5.422 1.000 72.360 ? 131 VAL A CA  1 
ATOM 1018 C C   ? VAL A 1 131 ?   4.376  19.210  -5.817 1.000 72.360 ? 131 VAL A C   1 
ATOM 1019 C CB  ? VAL A 1 131 ?   5.772  18.389  -3.887 1.000 72.360 ? 131 VAL A CB  1 
ATOM 1020 O O   ? VAL A 1 131 ?   4.140  20.378  -5.500 1.000 72.360 ? 131 VAL A O   1 
ATOM 1021 C CG1 ? VAL A 1 131 ?   4.606  17.547  -3.373 1.000 72.360 ? 131 VAL A CG1 1 
ATOM 1022 C CG2 ? VAL A 1 131 ?   7.106  17.764  -3.484 1.000 72.360 ? 131 VAL A CG2 1 
ATOM 1023 N N   ? ASN A 1 132 ?   3.672  18.594  -6.772 1.000 77.250 ? 132 ASN A N   1 
ATOM 1024 C CA  ? ASN A 1 132 ?   2.286  18.933  -7.076 1.000 77.250 ? 132 ASN A CA  1 
ATOM 1025 C C   ? ASN A 1 132 ?   1.347  17.764  -6.793 1.000 77.250 ? 132 ASN A C   1 
ATOM 1026 C CB  ? ASN A 1 132 ?   2.151  19.381  -8.533 1.000 77.250 ? 132 ASN A CB  1 
ATOM 1027 O O   ? ASN A 1 132 ?   1.549  16.662  -7.306 1.000 77.250 ? 132 ASN A O   1 
ATOM 1028 C CG  ? ASN A 1 132 ?   2.800  20.727  -8.793 1.000 77.250 ? 132 ASN A CG  1 
ATOM 1029 N ND2 ? ASN A 1 132 ?   3.266  20.933 -10.019 1.000 77.250 ? 132 ASN A ND2 1 
ATOM 1030 O OD1 ? ASN A 1 132 ?   2.883  21.573  -7.899 1.000 77.250 ? 132 ASN A OD1 1 
ATOM 1031 N N   ? TYR A 1 133 ?   0.399  18.046  -5.871 1.000 83.000 ? 133 TYR A N   1 
ATOM 1032 C CA  ? TYR A 1 133 ?  -0.596  17.016  -5.594 1.000 83.000 ? 133 TYR A CA  1 
ATOM 1033 C C   ? TYR A 1 133 ?  -1.789  17.144  -6.534 1.000 83.000 ? 133 TYR A C   1 
ATOM 1034 C CB  ? TYR A 1 133 ?  -1.066  17.100  -4.139 1.000 83.000 ? 133 TYR A CB  1 
ATOM 1035 O O   ? TYR A 1 133 ?  -2.460  18.178  -6.558 1.000 83.000 ? 133 TYR A O   1 
ATOM 1036 C CG  ? TYR A 1 133 ?  -0.004  16.721  -3.135 1.000 83.000 ? 133 TYR A CG  1 
ATOM 1037 C CD1 ? TYR A 1 133 ?   0.186  15.393  -2.761 1.000 83.000 ? 133 TYR A CD1 1 
ATOM 1038 C CD2 ? TYR A 1 133 ?   0.810  17.690  -2.559 1.000 83.000 ? 133 TYR A CD2 1 
ATOM 1039 C CE1 ? TYR A 1 133 ?   1.162  15.039  -1.835 1.000 83.000 ? 133 TYR A CE1 1 
ATOM 1040 C CE2 ? TYR A 1 133 ?   1.789  17.348  -1.632 1.000 83.000 ? 133 TYR A CE2 1 
ATOM 1041 O OH  ? TYR A 1 133 ?   2.925  15.678  -0.360 1.000 83.000 ? 133 TYR A OH  1 
ATOM 1042 C CZ  ? TYR A 1 133 ?   1.958  16.022  -1.277 1.000 83.000 ? 133 TYR A CZ  1 
ATOM 1043 N N   ? PRO A 1 134 ?  -1.962  16.141  -7.373 1.000 86.550 ? 134 PRO A N   1 
ATOM 1044 C CA  ? PRO A 1 134 ?  -3.121  16.199  -8.266 1.000 86.550 ? 134 PRO A CA  1 
ATOM 1045 C C   ? PRO A 1 134 ?  -4.448  16.222  -7.510 1.000 86.550 ? 134 PRO A C   1 
ATOM 1046 C CB  ? PRO A 1 134 ?  -2.989  14.922  -9.099 1.000 86.550 ? 134 PRO A CB  1 
ATOM 1047 O O   ? PRO A 1 134 ?  -4.553  15.648  -6.423 1.000 86.550 ? 134 PRO A O   1 
ATOM 1048 C CG  ? PRO A 1 134 ?  -2.270  13.959  -8.211 1.000 86.550 ? 134 PRO A CG  1 
ATOM 1049 C CD  ? PRO A 1 134 ?  -1.295  14.727  -7.365 1.000 86.550 ? 134 PRO A CD  1 
ATOM 1050 N N   ? LYS A 1 135 ?  -5.415  16.902  -8.081 1.000 89.070 ? 135 LYS A N   1 
ATOM 1051 C CA  ? LYS A 1 135 ?  -6.742  16.987  -7.478 1.000 89.070 ? 135 LYS A CA  1 
ATOM 1052 C C   ? LYS A 1 135 ?  -7.581  15.759  -7.820 1.000 89.070 ? 135 LYS A C   1 
ATOM 1053 C CB  ? LYS A 1 135 ?  -7.460  18.257  -7.938 1.000 89.070 ? 135 LYS A CB  1 
ATOM 1054 O O   ? LYS A 1 135 ?  -8.533  15.434  -7.107 1.000 89.070 ? 135 LYS A O   1 
ATOM 1055 C CG  ? LYS A 1 135 ?  -6.832  19.544  -7.422 1.000 89.070 ? 135 LYS A CG  1 
ATOM 1056 C CD  ? LYS A 1 135 ?  -7.642  20.766  -7.836 1.000 89.070 ? 135 LYS A CD  1 
ATOM 1057 C CE  ? LYS A 1 135 ?  -6.999  22.056  -7.347 1.000 89.070 ? 135 LYS A CE  1 
ATOM 1058 N NZ  ? LYS A 1 135 ?  -7.757  23.260  -7.802 1.000 89.070 ? 135 LYS A NZ  1 
ATOM 1059 N N   ? THR A 1 136 ?  -7.194  15.075  -8.900 1.000 93.380 ? 136 THR A N   1 
ATOM 1060 C CA  ? THR A 1 136 ?  -7.904  13.873  -9.323 1.000 93.380 ? 136 THR A CA  1 
ATOM 1061 C C   ? THR A 1 136 ?  -6.985  12.655  -9.268 1.000 93.380 ? 136 THR A C   1 
ATOM 1062 C CB  ? THR A 1 136 ?  -8.468  14.030 -10.747 1.000 93.380 ? 136 THR A CB  1 
ATOM 1063 O O   ? THR A 1 136 ?  -5.761  12.793  -9.292 1.000 93.380 ? 136 THR A O   1 
ATOM 1064 C CG2 ? THR A 1 136 ?  -9.493  15.158 -10.811 1.000 93.380 ? 136 THR A CG2 1 
ATOM 1065 O OG1 ? THR A 1 136 ?  -7.395  14.322 -11.651 1.000 93.380 ? 136 THR A OG1 1 
ATOM 1066 N N   ? LEU A 1 137 ?  -7.634  11.449  -9.177 1.000 94.640 ? 137 LEU A N   1 
ATOM 1067 C CA  ? LEU A 1 137 ?  -6.918  10.181  -9.085 1.000 94.640 ? 137 LEU A CA  1 
ATOM 1068 C C   ? LEU A 1 137 ?  -6.058   9.951 -10.323 1.000 94.640 ? 137 LEU A C   1 
ATOM 1069 C CB  ? LEU A 1 137 ?  -7.902   9.022  -8.909 1.000 94.640 ? 137 LEU A CB  1 
ATOM 1070 O O   ? LEU A 1 137 ?  -6.532  10.106 -11.451 1.000 94.640 ? 137 LEU A O   1 
ATOM 1071 C CG  ? LEU A 1 137 ?  -7.290   7.653  -8.606 1.000 94.640 ? 137 LEU A CG  1 
ATOM 1072 C CD1 ? LEU A 1 137 ?  -6.563   7.683  -7.266 1.000 94.640 ? 137 LEU A CD1 1 
ATOM 1073 C CD2 ? LEU A 1 137 ?  -8.366   6.573  -8.613 1.000 94.640 ? 137 LEU A CD2 1 
ATOM 1074 N N   ? GLN A 1 138 ?  -4.805   9.587 -10.001 1.000 94.240 ? 138 GLN A N   1 
ATOM 1075 C CA  ? GLN A 1 138 ?  -3.862   9.298 -11.076 1.000 94.240 ? 138 GLN A CA  1 
ATOM 1076 C C   ? GLN A 1 138 ?  -3.595   7.799 -11.185 1.000 94.240 ? 138 GLN A C   1 
ATOM 1077 C CB  ? GLN A 1 138 ?  -2.549  10.051 -10.856 1.000 94.240 ? 138 GLN A CB  1 
ATOM 1078 O O   ? GLN A 1 138 ?  -3.581   7.091 -10.176 1.000 94.240 ? 138 GLN A O   1 
ATOM 1079 C CG  ? GLN A 1 138 ?  -2.717  11.560 -10.750 1.000 94.240 ? 138 GLN A CG  1 
ATOM 1080 C CD  ? GLN A 1 138 ?  -3.260  12.182 -12.023 1.000 94.240 ? 138 GLN A CD  1 
ATOM 1081 N NE2 ? GLN A 1 138 ?  -4.293  13.007 -11.886 1.000 94.240 ? 138 GLN A NE2 1 
ATOM 1082 O OE1 ? GLN A 1 138 ?  -2.756  11.923 -13.120 1.000 94.240 ? 138 GLN A OE1 1 
ATOM 1083 N N   ? CYS A 1 139 ?  -3.299   7.308 -12.529 1.000 93.160 ? 139 CYS A N   1 
ATOM 1084 C CA  ? CYS A 1 139 ?  -2.967   5.913 -12.796 1.000 93.160 ? 139 CYS A CA  1 
ATOM 1085 C C   ? CYS A 1 139 ?  -1.744   5.806 -13.698 1.000 93.160 ? 139 CYS A C   1 
ATOM 1086 C CB  ? CYS A 1 139 ?  -4.152   5.194 -13.440 1.000 93.160 ? 139 CYS A CB  1 
ATOM 1087 O O   ? CYS A 1 139 ?  -1.470   6.709 -14.490 1.000 93.160 ? 139 CYS A O   1 
ATOM 1088 S SG  ? CYS A 1 139 ?  -5.592   5.051 -12.359 1.000 93.160 ? 139 CYS A SG  1 
ATOM 1089 N N   ? ALA A 1 140 ?  -1.100   4.643 -13.511 1.000 90.770 ? 140 ALA A N   1 
ATOM 1090 C CA  ? ALA A 1 140 ?   0.046   4.352 -14.368 1.000 90.770 ? 140 ALA A CA  1 
ATOM 1091 C C   ? ALA A 1 140 ?   0.261   2.848 -14.504 1.000 90.770 ? 140 ALA A C   1 
ATOM 1092 C CB  ? ALA A 1 140 ?   1.304   5.019 -13.818 1.000 90.770 ? 140 ALA A CB  1 
ATOM 1093 O O   ? ALA A 1 140 ?   0.035   2.094 -13.555 1.000 90.770 ? 140 ALA A O   1 
ATOM 1094 N N   ? ASN A 1 141 ?   0.655   2.514 -15.707 1.000 90.970 ? 141 ASN A N   1 
ATOM 1095 C CA  ? ASN A 1 141 ?   1.118   1.146 -15.913 1.000 90.970 ? 141 ASN A CA  1 
ATOM 1096 C C   ? ASN A 1 141 ?   2.612   1.012 -15.632 1.000 90.970 ? 141 ASN A C   1 
ATOM 1097 C CB  ? ASN A 1 141 ?   0.802   0.681 -17.336 1.000 90.970 ? 141 ASN A CB  1 
ATOM 1098 O O   ? ASN A 1 141 ?   3.413   1.816 -16.112 1.000 90.970 ? 141 ASN A O   1 
ATOM 1099 C CG  ? ASN A 1 141 ?  -0.687   0.583 -17.601 1.000 90.970 ? 141 ASN A CG  1 
ATOM 1100 N ND2 ? ASN A 1 141 ?  -1.106   0.996 -18.791 1.000 90.970 ? 141 ASN A ND2 1 
ATOM 1101 O OD1 ? ASN A 1 141 ?  -1.455   0.141 -16.743 1.000 90.970 ? 141 ASN A OD1 1 
ATOM 1102 N N   ? ILE A 1 142 ?   2.851  -0.074 -14.775 1.000 91.290 ? 142 ILE A N   1 
ATOM 1103 C CA  ? ILE A 1 142 ?   4.249  -0.274 -14.410 1.000 91.290 ? 142 ILE A CA  1 
ATOM 1104 C C   ? ILE A 1 142 ?   4.596  -1.759 -14.490 1.000 91.290 ? 142 ILE A C   1 
ATOM 1105 C CB  ? ILE A 1 142 ?   4.547   0.270 -12.994 1.000 91.290 ? 142 ILE A CB  1 
ATOM 1106 O O   ? ILE A 1 142 ?   3.719  -2.616 -14.358 1.000 91.290 ? 142 ILE A O   1 
ATOM 1107 C CG1 ? ILE A 1 142 ?   3.721  -0.485 -11.947 1.000 91.290 ? 142 ILE A CG1 1 
ATOM 1108 C CG2 ? ILE A 1 142 ?   4.274   1.775 -12.926 1.000 91.290 ? 142 ILE A CG2 1 
ATOM 1109 C CD1 ? ILE A 1 142 ?   4.143  -0.211 -10.510 1.000 91.290 ? 142 ILE A CD1 1 
ATOM 1110 N N   ? GLN A 1 143 ?   5.983  -1.996 -14.732 1.000 92.440 ? 143 GLN A N   1 
ATOM 1111 C CA  ? GLN A 1 143 ?   6.416  -3.381 -14.885 1.000 92.440 ? 143 GLN A CA  1 
ATOM 1112 C C   ? GLN A 1 143 ?   7.083  -3.893 -13.612 1.000 92.440 ? 143 GLN A C   1 
ATOM 1113 C CB  ? GLN A 1 143 ?   7.372  -3.517 -16.071 1.000 92.440 ? 143 GLN A CB  1 
ATOM 1114 O O   ? GLN A 1 143 ?   7.823  -3.159 -12.954 1.000 92.440 ? 143 GLN A O   1 
ATOM 1115 C CG  ? GLN A 1 143 ?   6.722  -3.241 -17.420 1.000 92.440 ? 143 GLN A CG  1 
ATOM 1116 C CD  ? GLN A 1 143 ?   7.678  -3.433 -18.583 1.000 92.440 ? 143 GLN A CD  1 
ATOM 1117 N NE2 ? GLN A 1 143 ?   7.131  -3.714 -19.760 1.000 92.440 ? 143 GLN A NE2 1 
ATOM 1118 O OE1 ? GLN A 1 143 ?   8.899  -3.327 -18.424 1.000 92.440 ? 143 GLN A OE1 1 
ATOM 1119 N N   ? LEU A 1 144 ?   6.808  -5.110 -13.368 1.000 94.240 ? 144 LEU A N   1 
ATOM 1120 C CA  ? LEU A 1 144 ?   7.467  -5.797 -12.263 1.000 94.240 ? 144 LEU A CA  1 
ATOM 1121 C C   ? LEU A 1 144 ?   8.922  -6.102 -12.604 1.000 94.240 ? 144 LEU A C   1 
ATOM 1122 C CB  ? LEU A 1 144 ?   6.729  -7.094 -11.920 1.000 94.240 ? 144 LEU A CB  1 
ATOM 1123 O O   ? LEU A 1 144 ?   9.230  -6.503 -13.729 1.000 94.240 ? 144 LEU A O   1 
ATOM 1124 C CG  ? LEU A 1 144 ?   6.174  -7.203 -10.499 1.000 94.240 ? 144 LEU A CG  1 
ATOM 1125 C CD1 ? LEU A 1 144 ?   4.721  -7.664 -10.531 1.000 94.240 ? 144 LEU A CD1 1 
ATOM 1126 C CD2 ? LEU A 1 144 ?   7.024  -8.154  -9.664 1.000 94.240 ? 144 LEU A CD2 1 
ATOM 1127 N N   ? ARG A 1 145 ?   9.781  -5.900 -11.549 1.000 93.990 ? 145 ARG A N   1 
ATOM 1128 C CA  ? ARG A 1 145 ?  11.200  -6.211 -11.686 1.000 93.990 ? 145 ARG A CA  1 
ATOM 1129 C C   ? ARG A 1 145 ?  11.562  -7.470 -10.907 1.000 93.990 ? 145 ARG A C   1 
ATOM 1130 C CB  ? ARG A 1 145 ?  12.057  -5.036 -11.210 1.000 93.990 ? 145 ARG A CB  1 
ATOM 1131 O O   ? ARG A 1 145 ?  10.886  -7.824  -9.938 1.000 93.990 ? 145 ARG A O   1 
ATOM 1132 C CG  ? ARG A 1 145 ?  11.699  -3.709 -11.862 1.000 93.990 ? 145 ARG A CG  1 
ATOM 1133 C CD  ? ARG A 1 145 ?  12.057  -3.694 -13.342 1.000 93.990 ? 145 ARG A CD  1 
ATOM 1134 N NE  ? ARG A 1 145 ?  13.496  -3.826 -13.550 1.000 93.990 ? 145 ARG A NE  1 
ATOM 1135 N NH1 ? ARG A 1 145 ?  13.378  -3.761 -15.856 1.000 93.990 ? 145 ARG A NH1 1 
ATOM 1136 N NH2 ? ARG A 1 145 ?  15.408  -3.978 -14.813 1.000 93.990 ? 145 ARG A NH2 1 
ATOM 1137 C CZ  ? ARG A 1 145 ?  14.091  -3.854 -14.739 1.000 93.990 ? 145 ARG A CZ  1 
ATOM 1138 N N   ? SER A 1 146 ?  12.584  -8.106 -11.427 1.000 94.540 ? 146 SER A N   1 
ATOM 1139 C CA  ? SER A 1 146 ?  13.015  -9.322 -10.746 1.000 94.540 ? 146 SER A CA  1 
ATOM 1140 C C   ? SER A 1 146 ?  13.608  -9.009  -9.377 1.000 94.540 ? 146 SER A C   1 
ATOM 1141 C CB  ? SER A 1 146 ?  14.039 -10.078 -11.594 1.000 94.540 ? 146 SER A CB  1 
ATOM 1142 O O   ? SER A 1 146 ?  14.141  -7.918  -9.160 1.000 94.540 ? 146 SER A O   1 
ATOM 1143 O OG  ? SER A 1 146 ?  15.263  -9.366 -11.657 1.000 94.540 ? 146 SER A OG  1 
ATOM 1144 N N   ? ASP A 1 147 ?  13.559 -10.010  -8.460 1.000 93.930 ? 147 ASP A N   1 
ATOM 1145 C CA  ? ASP A 1 147 ?  14.161  -9.876  -7.138 1.000 93.930 ? 147 ASP A CA  1 
ATOM 1146 C C   ? ASP A 1 147 ?  15.661  -9.607  -7.243 1.000 93.930 ? 147 ASP A C   1 
ATOM 1147 C CB  ? ASP A 1 147 ?  13.909 -11.132  -6.302 1.000 93.930 ? 147 ASP A CB  1 
ATOM 1148 O O   ? ASP A 1 147 ?  16.210  -8.814  -6.475 1.000 93.930 ? 147 ASP A O   1 
ATOM 1149 C CG  ? ASP A 1 147 ?  12.467 -11.261  -5.845 1.000 93.930 ? 147 ASP A CG  1 
ATOM 1150 O OD1 ? ASP A 1 147 ?  11.678 -10.311  -6.040 1.000 93.930 ? 147 ASP A OD1 1 
ATOM 1151 O OD2 ? ASP A 1 147 ?  12.116 -12.320  -5.282 1.000 93.930 ? 147 ASP A OD2 1 
ATOM 1152 N N   ? GLU A 1 148 ?  16.303 -10.260  -8.141 1.000 94.400 ? 148 GLU A N   1 
ATOM 1153 C CA  ? GLU A 1 148 ?  17.740 -10.106  -8.348 1.000 94.400 ? 148 GLU A CA  1 
ATOM 1154 C C   ? GLU A 1 148 ?  18.093  -8.670  -8.724 1.000 94.400 ? 148 GLU A C   1 
ATOM 1155 C CB  ? GLU A 1 148 ?  18.234 -11.069  -9.431 1.000 94.400 ? 148 GLU A CB  1 
ATOM 1156 O O   ? GLU A 1 148 ?  19.032  -8.091  -8.174 1.000 94.400 ? 148 GLU A O   1 
ATOM 1157 C CG  ? GLU A 1 148 ?  18.172 -12.534  -9.025 1.000 94.400 ? 148 GLU A CG  1 
ATOM 1158 C CD  ? GLU A 1 148 ?  16.785 -13.140  -9.172 1.000 94.400 ? 148 GLU A CD  1 
ATOM 1159 O OE1 ? GLU A 1 148 ?  16.522 -14.206  -8.571 1.000 94.400 ? 148 GLU A OE1 1 
ATOM 1160 O OE2 ? GLU A 1 148 ?  15.956 -12.544  -9.895 1.000 94.400 ? 148 GLU A OE2 1 
ATOM 1161 N N   ? GLU A 1 149 ?  17.345  -8.193  -9.663 1.000 92.820 ? 149 GLU A N   1 
ATOM 1162 C CA  ? GLU A 1 149 ?  17.560  -6.808 -10.074 1.000 92.820 ? 149 GLU A CA  1 
ATOM 1163 C C   ? GLU A 1 149 ?  17.344  -5.847  -8.909 1.000 92.820 ? 149 GLU A C   1 
ATOM 1164 C CB  ? GLU A 1 149 ?  16.634  -6.442 -11.237 1.000 92.820 ? 149 GLU A CB  1 
ATOM 1165 O O   ? GLU A 1 149 ?  18.098  -4.886  -8.741 1.000 92.820 ? 149 GLU A O   1 
ATOM 1166 C CG  ? GLU A 1 149 ?  17.033  -7.074 -12.563 1.000 92.820 ? 149 GLU A CG  1 
ATOM 1167 C CD  ? GLU A 1 149 ?  16.039  -6.802 -13.680 1.000 92.820 ? 149 GLU A CD  1 
ATOM 1168 O OE1 ? GLU A 1 149 ?  16.389  -7.001 -14.866 1.000 92.820 ? 149 GLU A OE1 1 
ATOM 1169 O OE2 ? GLU A 1 149 ?  14.902  -6.384 -13.368 1.000 92.820 ? 149 GLU A OE2 1 
ATOM 1170 N N   ? CYS A 1 150 ?  16.317  -6.099  -8.152 1.000 93.590 ? 150 CYS A N   1 
ATOM 1171 C CA  ? CYS A 1 150 ?  15.990  -5.255  -7.008 1.000 93.590 ? 150 CYS A CA  1 
ATOM 1172 C C   ? CYS A 1 150 ?  17.120  -5.260  -5.986 1.000 93.590 ? 150 CYS A C   1 
ATOM 1173 C CB  ? CYS A 1 150 ?  14.692  -5.723  -6.350 1.000 93.590 ? 150 CYS A CB  1 
ATOM 1174 O O   ? CYS A 1 150 ?  17.530  -4.203  -5.503 1.000 93.590 ? 150 CYS A O   1 
ATOM 1175 S SG  ? CYS A 1 150 ?  13.960  -4.504  -5.236 1.000 93.590 ? 150 CYS A SG  1 
ATOM 1176 N N   ? ARG A 1 151 ?  17.709  -6.362  -5.687 1.000 95.020 ? 151 ARG A N   1 
ATOM 1177 C CA  ? ARG A 1 151 ?  18.793  -6.515  -4.722 1.000 95.020 ? 151 ARG A CA  1 
ATOM 1178 C C   ? ARG A 1 151 ?  20.070  -5.848  -5.223 1.000 95.020 ? 151 ARG A C   1 
ATOM 1179 C CB  ? ARG A 1 151 ?  19.053  -7.995  -4.435 1.000 95.020 ? 151 ARG A CB  1 
ATOM 1180 O O   ? ARG A 1 151 ?  20.872  -5.355  -4.428 1.000 95.020 ? 151 ARG A O   1 
ATOM 1181 C CG  ? ARG A 1 151 ?  17.982  -8.654  -3.580 1.000 95.020 ? 151 ARG A CG  1 
ATOM 1182 C CD  ? ARG A 1 151 ?  18.351 -10.086  -3.218 1.000 95.020 ? 151 ARG A CD  1 
ATOM 1183 N NE  ? ARG A 1 151 ?  17.238 -10.786  -2.584 1.000 95.020 ? 151 ARG A NE  1 
ATOM 1184 N NH1 ? ARG A 1 151 ?  16.612 -11.942  -4.483 1.000 95.020 ? 151 ARG A NH1 1 
ATOM 1185 N NH2 ? ARG A 1 151 ?  15.454 -12.232  -2.526 1.000 95.020 ? 151 ARG A NH2 1 
ATOM 1186 C CZ  ? ARG A 1 151 ?  16.437 -11.652  -3.199 1.000 95.020 ? 151 ARG A CZ  1 
ATOM 1187 N N   ? GLN A 1 152 ?  20.213  -5.889  -6.520 1.000 94.470 ? 152 GLN A N   1 
ATOM 1188 C CA  ? GLN A 1 152 ?  21.390  -5.272  -7.122 1.000 94.470 ? 152 GLN A CA  1 
ATOM 1189 C C   ? GLN A 1 152 ?  21.341  -3.752  -6.995 1.000 94.470 ? 152 GLN A C   1 
ATOM 1190 C CB  ? GLN A 1 152 ?  21.513  -5.672  -8.593 1.000 94.470 ? 152 GLN A CB  1 
ATOM 1191 O O   ? GLN A 1 152 ?  22.356  -3.114  -6.708 1.000 94.470 ? 152 GLN A O   1 
ATOM 1192 C CG  ? GLN A 1 152 ?  21.989  -7.103  -8.804 1.000 94.470 ? 152 GLN A CG  1 
ATOM 1193 C CD  ? GLN A 1 152 ?  22.042  -7.494 -10.269 1.000 94.470 ? 152 GLN A CD  1 
ATOM 1194 N NE2 ? GLN A 1 152 ?  22.561  -8.686 -10.546 1.000 94.470 ? 152 GLN A NE2 1 
ATOM 1195 O OE1 ? GLN A 1 152 ?  21.620  -6.732 -11.144 1.000 94.470 ? 152 GLN A OE1 1 
ATOM 1196 N N   ? VAL A 1 153 ?  20.140  -3.265  -7.131 1.000 92.430 ? 153 VAL A N   1 
ATOM 1197 C CA  ? VAL A 1 153 ?  19.956  -1.818  -7.136 1.000 92.430 ? 153 VAL A CA  1 
ATOM 1198 C C   ? VAL A 1 153 ?  19.973  -1.290  -5.703 1.000 92.430 ? 153 VAL A C   1 
ATOM 1199 C CB  ? VAL A 1 153 ?  18.639  -1.415  -7.837 1.000 92.430 ? 153 VAL A CB  1 
ATOM 1200 O O   ? VAL A 1 153 ?  20.464  -0.188  -5.446 1.000 92.430 ? 153 VAL A O   1 
ATOM 1201 C CG1 ? VAL A 1 153 ?  18.390   0.086  -7.697 1.000 92.430 ? 153 VAL A CG1 1 
ATOM 1202 C CG2 ? VAL A 1 153 ?  18.675  -1.819  -9.309 1.000 92.430 ? 153 VAL A CG2 1 
ATOM 1203 N N   ? TYR A 1 154 ?  19.440  -2.029  -4.802 1.000 93.540 ? 154 TYR A N   1 
ATOM 1204 C CA  ? TYR A 1 154 ?  19.369  -1.678  -3.388 1.000 93.540 ? 154 TYR A CA  1 
ATOM 1205 C C   ? TYR A 1 154 ?  20.140  -2.680  -2.537 1.000 93.540 ? 154 TYR A C   1 
ATOM 1206 C CB  ? TYR A 1 154 ?  17.911  -1.612  -2.923 1.000 93.540 ? 154 TYR A CB  1 
ATOM 1207 O O   ? TYR A 1 154 ?  19.543  -3.466  -1.798 1.000 93.540 ? 154 TYR A O   1 
ATOM 1208 C CG  ? TYR A 1 154 ?  17.074  -0.615  -3.687 1.000 93.540 ? 154 TYR A CG  1 
ATOM 1209 C CD1 ? TYR A 1 154 ?  17.284   0.754  -3.545 1.000 93.540 ? 154 TYR A CD1 1 
ATOM 1210 C CD2 ? TYR A 1 154 ?  16.072  -1.041  -4.552 1.000 93.540 ? 154 TYR A CD2 1 
ATOM 1211 C CE1 ? TYR A 1 154 ?  16.515   1.677  -4.246 1.000 93.540 ? 154 TYR A CE1 1 
ATOM 1212 C CE2 ? TYR A 1 154 ?  15.296  -0.127  -5.258 1.000 93.540 ? 154 TYR A CE2 1 
ATOM 1213 O OH  ? TYR A 1 154 ?  14.759   2.136  -5.796 1.000 93.540 ? 154 TYR A OH  1 
ATOM 1214 C CZ  ? TYR A 1 154 ?  15.525   1.227  -5.100 1.000 93.540 ? 154 TYR A CZ  1 
ATOM 1215 N N   ? PRO A 1 155 ?  21.511  -2.688  -2.503 1.000 93.260 ? 155 PRO A N   1 
ATOM 1216 C CA  ? PRO A 1 155 ?  22.288  -3.699  -1.781 1.000 93.260 ? 155 PRO A CA  1 
ATOM 1217 C C   ? PRO A 1 155 ?  22.042  -3.667  -0.274 1.000 93.260 ? 155 PRO A C   1 
ATOM 1218 C CB  ? PRO A 1 155 ?  23.737  -3.328  -2.106 1.000 93.260 ? 155 PRO A CB  1 
ATOM 1219 O O   ? PRO A 1 155 ?  22.188  -2.617   0.357 1.000 93.260 ? 155 PRO A O   1 
ATOM 1220 C CG  ? PRO A 1 155 ?  23.691  -1.875  -2.454 1.000 93.260 ? 155 PRO A CG  1 
ATOM 1221 C CD  ? PRO A 1 155 ?  22.320  -1.553  -2.975 1.000 93.260 ? 155 PRO A CD  1 
ATOM 1222 N N   ? GLY A 1 156 ?  21.532  -4.911   0.305 1.000 92.340 ? 156 GLY A N   1 
ATOM 1223 C CA  ? GLY A 1 156 ?  21.402  -5.066   1.745 1.000 92.340 ? 156 GLY A CA  1 
ATOM 1224 C C   ? GLY A 1 156 ?  20.120  -4.471   2.296 1.000 92.340 ? 156 GLY A C   1 
ATOM 1225 O O   ? GLY A 1 156 ?  19.869  -4.533   3.502 1.000 92.340 ? 156 GLY A O   1 
ATOM 1226 N N   ? LYS A 1 157 ?  19.266  -3.956   1.338 1.000 93.210 ? 157 LYS A N   1 
ATOM 1227 C CA  ? LYS A 1 157 ?  18.067  -3.252   1.781 1.000 93.210 ? 157 LYS A CA  1 
ATOM 1228 C C   ? LYS A 1 157 ?  16.805  -4.018   1.396 1.000 93.210 ? 157 LYS A C   1 
ATOM 1229 C CB  ? LYS A 1 157 ?  18.024  -1.841   1.191 1.000 93.210 ? 157 LYS A CB  1 
ATOM 1230 O O   ? LYS A 1 157 ?  15.755  -3.849   2.021 1.000 93.210 ? 157 LYS A O   1 
ATOM 1231 C CG  ? LYS A 1 157 ?  19.111  -0.916   1.718 1.000 93.210 ? 157 LYS A CG  1 
ATOM 1232 C CD  ? LYS A 1 157 ?  18.878   0.525   1.285 1.000 93.210 ? 157 LYS A CD  1 
ATOM 1233 C CE  ? LYS A 1 157 ?  19.905   1.468   1.897 1.000 93.210 ? 157 LYS A CE  1 
ATOM 1234 N NZ  ? LYS A 1 157 ?  19.652   2.888   1.513 1.000 93.210 ? 157 LYS A NZ  1 
ATOM 1235 N N   ? ILE A 1 158 ?  16.864  -4.892   0.323 1.000 95.690 ? 158 ILE A N   1 
ATOM 1236 C CA  ? ILE A 1 158 ?  15.717  -5.620  -0.209 1.000 95.690 ? 158 ILE A CA  1 
ATOM 1237 C C   ? ILE A 1 158 ?  15.574  -6.958   0.514 1.000 95.690 ? 158 ILE A C   1 
ATOM 1238 C CB  ? ILE A 1 158 ?  15.847  -5.846  -1.732 1.000 95.690 ? 158 ILE A CB  1 
ATOM 1239 O O   ? ILE A 1 158 ?  16.512  -7.759   0.542 1.000 95.690 ? 158 ILE A O   1 
ATOM 1240 C CG1 ? ILE A 1 158 ?  15.969  -4.503  -2.462 1.000 95.690 ? 158 ILE A CG1 1 
ATOM 1241 C CG2 ? ILE A 1 158 ?  14.657  -6.652  -2.262 1.000 95.690 ? 158 ILE A CG2 1 
ATOM 1242 C CD1 ? ILE A 1 158 ?  14.798  -3.559  -2.221 1.000 95.690 ? 158 ILE A CD1 1 
ATOM 1243 N N   ? THR A 1 159 ?  14.328  -7.224   1.140 1.000 95.690 ? 159 THR A N   1 
ATOM 1244 C CA  ? THR A 1 159 ?  14.007  -8.490   1.791 1.000 95.690 ? 159 THR A CA  1 
ATOM 1245 C C   ? THR A 1 159 ?  13.023  -9.296   0.949 1.000 95.690 ? 159 THR A C   1 
ATOM 1246 C CB  ? THR A 1 159 ?  13.419  -8.263   3.196 1.000 95.690 ? 159 THR A CB  1 
ATOM 1247 O O   ? THR A 1 159 ?  12.537  -8.816  -0.077 1.000 95.690 ? 159 THR A O   1 
ATOM 1248 C CG2 ? THR A 1 159 ?  14.264  -7.273   3.992 1.000 95.690 ? 159 THR A CG2 1 
ATOM 1249 O OG1 ? THR A 1 159 ?  12.088  -7.747   3.073 1.000 95.690 ? 159 THR A OG1 1 
ATOM 1250 N N   ? ASP A 1 160 ?  12.734 -10.562   1.424 1.000 94.980 ? 160 ASP A N   1 
ATOM 1251 C CA  ? ASP A 1 160 ?  11.796 -11.438   0.729 1.000 94.980 ? 160 ASP A CA  1 
ATOM 1252 C C   ? ASP A 1 160 ?  10.367 -10.909   0.837 1.000 94.980 ? 160 ASP A C   1 
ATOM 1253 C CB  ? ASP A 1 160 ?  11.874 -12.860   1.288 1.000 94.980 ? 160 ASP A CB  1 
ATOM 1254 O O   ? ASP A 1 160 ?   9.466 -11.394   0.149 1.000 94.980 ? 160 ASP A O   1 
ATOM 1255 C CG  ? ASP A 1 160 ?  13.138 -13.592   0.872 1.000 94.980 ? 160 ASP A CG  1 
ATOM 1256 O OD1 ? ASP A 1 160 ?  13.766 -13.200  -0.135 1.000 94.980 ? 160 ASP A OD1 1 
ATOM 1257 O OD2 ? ASP A 1 160 ?  13.506 -14.572   1.555 1.000 94.980 ? 160 ASP A OD2 1 
ATOM 1258 N N   ? ASN A 1 161 ?  10.141  -9.908   1.659 1.000 96.520 ? 161 ASN A N   1 
ATOM 1259 C CA  ? ASN A 1 161 ?   8.819  -9.334   1.886 1.000 96.520 ? 161 ASN A CA  1 
ATOM 1260 C C   ? ASN A 1 161 ?   8.567  -8.132   0.980 1.000 96.520 ? 161 ASN A C   1 
ATOM 1261 C CB  ? ASN A 1 161 ?   8.651  -8.936   3.354 1.000 96.520 ? 161 ASN A CB  1 
ATOM 1262 O O   ? ASN A 1 161 ?   7.538  -7.464   1.100 1.000 96.520 ? 161 ASN A O   1 
ATOM 1263 C CG  ? ASN A 1 161 ?   8.739 -10.122   4.294 1.000 96.520 ? 161 ASN A CG  1 
ATOM 1264 N ND2 ? ASN A 1 161 ?   9.443  -9.946   5.406 1.000 96.520 ? 161 ASN A ND2 1 
ATOM 1265 O OD1 ? ASN A 1 161 ?   8.180 -11.188   4.023 1.000 96.520 ? 161 ASN A OD1 1 
ATOM 1266 N N   ? MET A 1 162 ?   9.540  -7.896   0.109 1.000 96.420 ? 162 MET A N   1 
ATOM 1267 C CA  ? MET A 1 162 ?   9.452  -6.719  -0.750 1.000 96.420 ? 162 MET A CA  1 
ATOM 1268 C C   ? MET A 1 162 ?   9.510  -7.113  -2.222 1.000 96.420 ? 162 MET A C   1 
ATOM 1269 C CB  ? MET A 1 162 ?  10.577  -5.733  -0.429 1.000 96.420 ? 162 MET A CB  1 
ATOM 1270 O O   ? MET A 1 162 ?  10.075  -8.152  -2.569 1.000 96.420 ? 162 MET A O   1 
ATOM 1271 C CG  ? MET A 1 162 ?  10.524  -5.183   0.987 1.000 96.420 ? 162 MET A CG  1 
ATOM 1272 S SD  ? MET A 1 162 ?  11.945  -4.087   1.370 1.000 96.420 ? 162 MET A SD  1 
ATOM 1273 C CE  ? MET A 1 162 ?  11.570  -3.667   3.095 1.000 96.420 ? 162 MET A CE  1 
ATOM 1274 N N   ? LEU A 1 163 ?   8.812  -6.282  -3.060 1.000 95.100 ? 163 LEU A N   1 
ATOM 1275 C CA  ? LEU A 1 163 ?   8.904  -6.426  -4.509 1.000 95.100 ? 163 LEU A CA  1 
ATOM 1276 C C   ? LEU A 1 163 ?   9.130  -5.074  -5.177 1.000 95.100 ? 163 LEU A C   1 
ATOM 1277 C CB  ? LEU A 1 163 ?   7.634  -7.077  -5.064 1.000 95.100 ? 163 LEU A CB  1 
ATOM 1278 O O   ? LEU A 1 163 ?   8.748  -4.036  -4.633 1.000 95.100 ? 163 LEU A O   1 
ATOM 1279 C CG  ? LEU A 1 163 ?   6.343  -6.269  -4.926 1.000 95.100 ? 163 LEU A CG  1 
ATOM 1280 C CD1 ? LEU A 1 163 ?   6.050  -5.512  -6.218 1.000 95.100 ? 163 LEU A CD1 1 
ATOM 1281 C CD2 ? LEU A 1 163 ?   5.177  -7.181  -4.560 1.000 95.100 ? 163 LEU A CD2 1 
ATOM 1282 N N   ? CYS A 1 164 ?   9.763  -5.113  -6.346 1.000 94.820 ? 164 CYS A N   1 
ATOM 1283 C CA  ? CYS A 1 164 ?  10.121  -3.897  -7.068 1.000 94.820 ? 164 CYS A CA  1 
ATOM 1284 C C   ? CYS A 1 164 ?   9.300  -3.759  -8.345 1.000 94.820 ? 164 CYS A C   1 
ATOM 1285 C CB  ? CYS A 1 164 ?  11.611  -3.893  -7.406 1.000 94.820 ? 164 CYS A CB  1 
ATOM 1286 O O   ? CYS A 1 164 ?   9.021  -4.753  -9.018 1.000 94.820 ? 164 CYS A O   1 
ATOM 1287 S SG  ? CYS A 1 164 ?  12.687  -3.828  -5.956 1.000 94.820 ? 164 CYS A SG  1 
ATOM 1288 N N   ? ALA A 1 165 ?   8.900  -2.510  -8.624 1.000 93.660 ? 165 ALA A N   1 
ATOM 1289 C CA  ? ALA A 1 165 ?   8.206  -2.173  -9.864 1.000 93.660 ? 165 ALA A CA  1 
ATOM 1290 C C   ? ALA A 1 165 ?   8.635  -0.802 -10.378 1.000 93.660 ? 165 ALA A C   1 
ATOM 1291 C CB  ? ALA A 1 165 ?   6.694  -2.210  -9.654 1.000 93.660 ? 165 ALA A CB  1 
ATOM 1292 O O   ? ALA A 1 165 ?   8.892   0.111  -9.590 1.000 93.660 ? 165 ALA A O   1 
ATOM 1293 N N   ? GLY A 1 166 ?   8.800  -0.781 -11.624 1.000 89.580 ? 166 GLY A N   1 
ATOM 1294 C CA  ? GLY A 1 166 ?   9.231   0.436 -12.293 1.000 89.580 ? 166 GLY A CA  1 
ATOM 1295 C C   ? GLY A 1 166 ?   9.827   0.184 -13.665 1.000 89.580 ? 166 GLY A C   1 
ATOM 1296 O O   ? GLY A 1 166 ?  10.059  -0.965 -14.045 1.000 89.580 ? 166 GLY A O   1 
ATOM 1297 N N   ? THR A 1 167 ?   9.988   1.271 -14.471 1.000 82.640 ? 167 THR A N   1 
ATOM 1298 C CA  ? THR A 1 167 ?  10.557   1.141 -15.808 1.000 82.640 ? 167 THR A CA  1 
ATOM 1299 C C   ? THR A 1 167 ?  12.058   1.413 -15.786 1.000 82.640 ? 167 THR A C   1 
ATOM 1300 C CB  ? THR A 1 167 ?   9.873   2.098 -16.801 1.000 82.640 ? 167 THR A CB  1 
ATOM 1301 O O   ? THR A 1 167 ?  12.534   2.231 -14.996 1.000 82.640 ? 167 THR A O   1 
ATOM 1302 C CG2 ? THR A 1 167 ?   8.381   1.800 -16.914 1.000 82.640 ? 167 THR A CG2 1 
ATOM 1303 O OG1 ? THR A 1 167 ?  10.047   3.447 -16.352 1.000 82.640 ? 167 THR A OG1 1 
ATOM 1304 N N   ? LYS A 1 168 ?  12.760   0.585 -16.556 1.000 80.280 ? 168 LYS A N   1 
ATOM 1305 C CA  ? LYS A 1 168 ?  14.211   0.718 -16.648 1.000 80.280 ? 168 LYS A CA  1 
ATOM 1306 C C   ? LYS A 1 168 ?  14.608   2.129 -17.072 1.000 80.280 ? 168 LYS A C   1 
ATOM 1307 C CB  ? LYS A 1 168 ?  14.783  -0.305 -17.630 1.000 80.280 ? 168 LYS A CB  1 
ATOM 1308 O O   ? LYS A 1 168 ?  15.617   2.663 -16.606 1.000 80.280 ? 168 LYS A O   1 
ATOM 1309 C CG  ? LYS A 1 168 ?  14.804  -1.730 -17.098 1.000 80.280 ? 168 LYS A CG  1 
ATOM 1310 C CD  ? LYS A 1 168 ?  15.522  -2.674 -18.054 1.000 80.280 ? 168 LYS A CD  1 
ATOM 1311 C CE  ? LYS A 1 168 ?  15.550  -4.099 -17.519 1.000 80.280 ? 168 LYS A CE  1 
ATOM 1312 N NZ  ? LYS A 1 168 ?  16.212  -5.037 -18.474 1.000 80.280 ? 168 LYS A NZ  1 
ATOM 1313 N N   ? GLU A 1 169 ?  13.792   2.733 -17.932 1.000 78.830 ? 169 GLU A N   1 
ATOM 1314 C CA  ? GLU A 1 169 ?  14.038   4.062 -18.484 1.000 78.830 ? 169 GLU A CA  1 
ATOM 1315 C C   ? GLU A 1 169 ?  13.694   5.151 -17.472 1.000 78.830 ? 169 GLU A C   1 
ATOM 1316 C CB  ? GLU A 1 169 ?  13.234   4.267 -19.771 1.000 78.830 ? 169 GLU A CB  1 
ATOM 1317 O O   ? GLU A 1 169 ?  14.091   6.307 -17.637 1.000 78.830 ? 169 GLU A O   1 
ATOM 1318 C CG  ? GLU A 1 169 ?  13.635   3.330 -20.901 1.000 78.830 ? 169 GLU A CG  1 
ATOM 1319 C CD  ? GLU A 1 169 ?  13.029   1.941 -20.773 1.000 78.830 ? 169 GLU A CD  1 
ATOM 1320 O OE1 ? GLU A 1 169 ?  13.582   0.982 -21.358 1.000 78.830 ? 169 GLU A OE1 1 
ATOM 1321 O OE2 ? GLU A 1 169 ?  11.994   1.812 -20.083 1.000 78.830 ? 169 GLU A OE2 1 
ATOM 1322 N N   ? GLY A 1 170 ?  13.117   4.731 -16.381 1.000 76.350 ? 170 GLY A N   1 
ATOM 1323 C CA  ? GLY A 1 170 ?  12.663   5.722 -15.419 1.000 76.350 ? 170 GLY A CA  1 
ATOM 1324 C C   ? GLY A 1 170 ?  11.400   6.441 -15.853 1.000 76.350 ? 170 GLY A C   1 
ATOM 1325 O O   ? GLY A 1 170 ?  10.743   6.029 -16.812 1.000 76.350 ? 170 GLY A O   1 
ATOM 1326 N N   ? GLY A 1 171 ?  10.838   7.207 -15.006 1.000 67.950 ? 171 GLY A N   1 
ATOM 1327 C CA  ? GLY A 1 171 ?   9.715   8.002 -15.476 1.000 67.950 ? 171 GLY A CA  1 
ATOM 1328 C C   ? GLY A 1 171 ?   8.370   7.455 -15.037 1.000 67.950 ? 171 GLY A C   1 
ATOM 1329 O O   ? GLY A 1 171 ?   7.358   8.156 -15.100 1.000 67.950 ? 171 GLY A O   1 
ATOM 1330 N N   ? LYS A 1 172 ?   8.410   6.222 -14.561 1.000 69.850 ? 172 LYS A N   1 
ATOM 1331 C CA  ? LYS A 1 172 ?   7.206   5.612 -14.004 1.000 69.850 ? 172 LYS A CA  1 
ATOM 1332 C C   ? LYS A 1 172 ?   7.500   4.935 -12.669 1.000 69.850 ? 172 LYS A C   1 
ATOM 1333 C CB  ? LYS A 1 172 ?   6.612   4.601 -14.986 1.000 69.850 ? 172 LYS A CB  1 
ATOM 1334 O O   ? LYS A 1 172 ?   8.173   3.903 -12.626 1.000 69.850 ? 172 LYS A O   1 
ATOM 1335 C CG  ? LYS A 1 172 ?   6.119   5.217 -16.287 1.000 69.850 ? 172 LYS A CG  1 
ATOM 1336 C CD  ? LYS A 1 172 ?   5.542   4.161 -17.222 1.000 69.850 ? 172 LYS A CD  1 
ATOM 1337 C CE  ? LYS A 1 172 ?   5.115   4.765 -18.553 1.000 69.850 ? 172 LYS A CE  1 
ATOM 1338 N NZ  ? LYS A 1 172 ?   4.576   3.729 -19.484 1.000 69.850 ? 172 LYS A NZ  1 
ATOM 1339 N N   ? ASP A 1 173 ?   7.125   5.645 -11.529 1.000 76.160 ? 173 ASP A N   1 
ATOM 1340 C CA  ? ASP A 1 173 ?   7.287   5.181 -10.155 1.000 76.160 ? 173 ASP A CA  1 
ATOM 1341 C C   ? ASP A 1 173 ?   6.306   5.883  -9.219 1.000 76.160 ? 173 ASP A C   1 
ATOM 1342 C CB  ? ASP A 1 173 ?   8.723   5.408  -9.677 1.000 76.160 ? 173 ASP A CB  1 
ATOM 1343 O O   ? ASP A 1 173 ?   5.727   6.911  -9.576 1.000 76.160 ? 173 ASP A O   1 
ATOM 1344 C CG  ? ASP A 1 173 ?   9.074   4.591  -8.446 1.000 76.160 ? 173 ASP A CG  1 
ATOM 1345 O OD1 ? ASP A 1 173 ?   8.279   3.712  -8.050 1.000 76.160 ? 173 ASP A OD1 1 
ATOM 1346 O OD2 ? ASP A 1 173 ?  10.155   4.831  -7.866 1.000 76.160 ? 173 ASP A OD2 1 
ATOM 1347 N N   ? SER A 1 174 ?   5.932   5.194  -8.034 1.000 76.410 ? 174 SER A N   1 
ATOM 1348 C CA  ? SER A 1 174 ?   5.094   5.836  -7.026 1.000 76.410 ? 174 SER A CA  1 
ATOM 1349 C C   ? SER A 1 174 ?   5.859   6.925  -6.282 1.000 76.410 ? 174 SER A C   1 
ATOM 1350 C CB  ? SER A 1 174 ?   4.565   4.802  -6.031 1.000 76.410 ? 174 SER A CB  1 
ATOM 1351 O O   ? SER A 1 174 ?   7.069   6.810  -6.075 1.000 76.410 ? 174 SER A O   1 
ATOM 1352 O OG  ? SER A 1 174 ?   3.900   3.748  -6.707 1.000 76.410 ? 174 SER A OG  1 
ATOM 1353 N N   ? CYS A 1 175 ?   5.189   7.969  -5.938 1.000 82.750 ? 175 CYS A N   1 
ATOM 1354 C CA  ? CYS A 1 175 ?   5.809   9.103  -5.263 1.000 82.750 ? 175 CYS A CA  1 
ATOM 1355 C C   ? CYS A 1 175 ?   5.098   9.412  -3.951 1.000 82.750 ? 175 CYS A C   1 
ATOM 1356 C CB  ? CYS A 1 175 ?   5.793  10.337  -6.164 1.000 82.750 ? 175 CYS A CB  1 
ATOM 1357 O O   ? CYS A 1 175 ?   4.228   8.654  -3.518 1.000 82.750 ? 175 CYS A O   1 
ATOM 1358 S SG  ? CYS A 1 175 ?   7.109  10.352  -7.401 1.000 82.750 ? 175 CYS A SG  1 
ATOM 1359 N N   ? GLU A 1 176 ?   5.560  10.576  -3.317 1.000 81.870 ? 176 GLU A N   1 
ATOM 1360 C CA  ? GLU A 1 176 ?   5.021  10.952  -2.013 1.000 81.870 ? 176 GLU A CA  1 
ATOM 1361 C C   ? GLU A 1 176 ?   3.503  11.095  -2.063 1.000 81.870 ? 176 GLU A C   1 
ATOM 1362 C CB  ? GLU A 1 176 ?   5.656  12.257  -1.525 1.000 81.870 ? 176 GLU A CB  1 
ATOM 1363 O O   ? GLU A 1 176 ?   2.958  11.660  -3.014 1.000 81.870 ? 176 GLU A O   1 
ATOM 1364 C CG  ? GLU A 1 176 ?   7.151  12.152  -1.260 1.000 81.870 ? 176 GLU A CG  1 
ATOM 1365 C CD  ? GLU A 1 176 ?   7.491  11.240  -0.092 1.000 81.870 ? 176 GLU A CD  1 
ATOM 1366 O OE1 ? GLU A 1 176 ?   8.594  10.648  -0.085 1.000 81.870 ? 176 GLU A OE1 1 
ATOM 1367 O OE2 ? GLU A 1 176 ?   6.647  11.116   0.823 1.000 81.870 ? 176 GLU A OE2 1 
ATOM 1368 N N   ? GLY A 1 177 ?   2.890  10.495  -1.005 1.000 80.130 ? 177 GLY A N   1 
ATOM 1369 C CA  ? GLY A 1 177 ?   1.439  10.574  -0.956 1.000 80.130 ? 177 GLY A CA  1 
ATOM 1370 C C   ? GLY A 1 177 ?   0.754   9.333  -1.496 1.000 80.130 ? 177 GLY A C   1 
ATOM 1371 O O   ? GLY A 1 177 ?  -0.399   9.057  -1.158 1.000 80.130 ? 177 GLY A O   1 
ATOM 1372 N N   ? ASP A 1 178 ?   1.489   8.502  -2.224 1.000 89.550 ? 178 ASP A N   1 
ATOM 1373 C CA  ? ASP A 1 178 ?   0.929   7.270  -2.773 1.000 89.550 ? 178 ASP A CA  1 
ATOM 1374 C C   ? ASP A 1 178 ?   1.169   6.091  -1.833 1.000 89.550 ? 178 ASP A C   1 
ATOM 1375 C CB  ? ASP A 1 178 ?   1.528   6.975  -4.150 1.000 89.550 ? 178 ASP A CB  1 
ATOM 1376 O O   ? ASP A 1 178 ?   0.770   4.963  -2.129 1.000 89.550 ? 178 ASP A O   1 
ATOM 1377 C CG  ? ASP A 1 178 ?   1.000   7.896  -5.236 1.000 89.550 ? 178 ASP A CG  1 
ATOM 1378 O OD1 ? ASP A 1 178 ?  -0.179   8.307  -5.168 1.000 89.550 ? 178 ASP A OD1 1 
ATOM 1379 O OD2 ? ASP A 1 178 ?   1.769   8.211  -6.170 1.000 89.550 ? 178 ASP A OD2 1 
ATOM 1380 N N   ? SER A 1 179 ?   1.937   6.403  -0.742 1.000 94.200 ? 179 SER A N   1 
ATOM 1381 C CA  ? SER A 1 179 ?   2.134   5.344   0.243 1.000 94.200 ? 179 SER A CA  1 
ATOM 1382 C C   ? SER A 1 179 ?   0.814   4.668   0.599 1.000 94.200 ? 179 SER A C   1 
ATOM 1383 C CB  ? SER A 1 179 ?   2.788   5.902   1.507 1.000 94.200 ? 179 SER A CB  1 
ATOM 1384 O O   ? SER A 1 179 ?  -0.207   5.338   0.768 1.000 94.200 ? 179 SER A O   1 
ATOM 1385 O OG  ? SER A 1 179 ?   4.106   6.349   1.237 1.000 94.200 ? 179 SER A OG  1 
ATOM 1386 N N   ? GLY A 1 180 ?   0.963   3.264   0.530 1.000 96.410 ? 180 GLY A N   1 
ATOM 1387 C CA  ? GLY A 1 180 ?  -0.235   2.541   0.923 1.000 96.410 ? 180 GLY A CA  1 
ATOM 1388 C C   ? GLY A 1 180 ?  -1.164   2.248  -0.240 1.000 96.410 ? 180 GLY A C   1 
ATOM 1389 O O   ? GLY A 1 180 ?  -2.082   1.433  -0.118 1.000 96.410 ? 180 GLY A O   1 
ATOM 1390 N N   ? GLY A 1 181 ?  -0.949   2.884  -1.334 1.000 95.480 ? 181 GLY A N   1 
ATOM 1391 C CA  ? GLY A 1 181 ?  -1.718   2.662  -2.547 1.000 95.480 ? 181 GLY A CA  1 
ATOM 1392 C C   ? GLY A 1 181 ?  -1.479   1.297  -3.164 1.000 95.480 ? 181 GLY A C   1 
ATOM 1393 O O   ? GLY A 1 181 ?  -0.472   0.647  -2.875 1.000 95.480 ? 181 GLY A O   1 
ATOM 1394 N N   ? PRO A 1 182 ?  -2.354   0.885  -4.164 1.000 96.800 ? 182 PRO A N   1 
ATOM 1395 C CA  ? PRO A 1 182 ?  -2.366  -0.496  -4.654 1.000 96.800 ? 182 PRO A CA  1 
ATOM 1396 C C   ? PRO A 1 182 ?  -1.515  -0.685  -5.907 1.000 96.800 ? 182 PRO A C   1 
ATOM 1397 C CB  ? PRO A 1 182 ?  -3.846  -0.749  -4.955 1.000 96.800 ? 182 PRO A CB  1 
ATOM 1398 O O   ? PRO A 1 182 ?  -1.528   0.165  -6.801 1.000 96.800 ? 182 PRO A O   1 
ATOM 1399 C CG  ? PRO A 1 182 ?  -4.387   0.584  -5.359 1.000 96.800 ? 182 PRO A CG  1 
ATOM 1400 C CD  ? PRO A 1 182 ?  -3.716   1.642  -4.531 1.000 96.800 ? 182 PRO A CD  1 
ATOM 1401 N N   ? LEU A 1 183 ?  -0.729  -1.754  -5.963 1.000 96.130 ? 183 LEU A N   1 
ATOM 1402 C CA  ? LEU A 1 183 ?  -0.182  -2.348  -7.178 1.000 96.130 ? 183 LEU A CA  1 
ATOM 1403 C C   ? LEU A 1 183 ?  -1.050  -3.508  -7.654 1.000 96.130 ? 183 LEU A C   1 
ATOM 1404 C CB  ? LEU A 1 183 ?   1.251  -2.832  -6.940 1.000 96.130 ? 183 LEU A CB  1 
ATOM 1405 O O   ? LEU A 1 183 ?  -0.980  -4.609  -7.103 1.000 96.130 ? 183 LEU A O   1 
ATOM 1406 C CG  ? LEU A 1 183 ?   2.020  -3.307  -8.174 1.000 96.130 ? 183 LEU A CG  1 
ATOM 1407 C CD1 ? LEU A 1 183 ?   2.467  -2.113  -9.011 1.000 96.130 ? 183 LEU A CD1 1 
ATOM 1408 C CD2 ? LEU A 1 183 ?   3.217  -4.157  -7.763 1.000 96.130 ? 183 LEU A CD2 1 
ATOM 1409 N N   ? VAL A 1 184 ?  -1.850  -3.262  -8.713 1.000 96.840 ? 184 VAL A N   1 
ATOM 1410 C CA  ? VAL A 1 184 ?  -2.880  -4.194  -9.159 1.000 96.840 ? 184 VAL A CA  1 
ATOM 1411 C C   ? VAL A 1 184 ?  -2.468  -4.823 -10.488 1.000 96.840 ? 184 VAL A C   1 
ATOM 1412 C CB  ? VAL A 1 184 ?  -4.252  -3.499  -9.301 1.000 96.840 ? 184 VAL A CB  1 
ATOM 1413 O O   ? VAL A 1 184 ?  -2.130  -4.114 -11.439 1.000 96.840 ? 184 VAL A O   1 
ATOM 1414 C CG1 ? VAL A 1 184 ?  -5.319  -4.495  -9.750 1.000 96.840 ? 184 VAL A CG1 1 
ATOM 1415 C CG2 ? VAL A 1 184 ?  -4.654  -2.838  -7.984 1.000 96.840 ? 184 VAL A CG2 1 
ATOM 1416 N N   ? CYS A 1 185 ?  -2.554  -6.149 -10.534 1.000 95.210 ? 185 CYS A N   1 
ATOM 1417 C CA  ? CYS A 1 185 ?  -2.304  -6.943 -11.732 1.000 95.210 ? 185 CYS A CA  1 
ATOM 1418 C C   ? CYS A 1 185 ?  -3.448  -7.916 -11.990 1.000 95.210 ? 185 CYS A C   1 
ATOM 1419 C CB  ? CYS A 1 185 ?  -0.989  -7.712 -11.601 1.000 95.210 ? 185 CYS A CB  1 
ATOM 1420 O O   ? CYS A 1 185 ?  -3.790  -8.723 -11.125 1.000 95.210 ? 185 CYS A O   1 
ATOM 1421 S SG  ? CYS A 1 185 ?   0.417  -6.676 -11.141 1.000 95.210 ? 185 CYS A SG  1 
ATOM 1422 N N   ? ASN A 1 186 ?  -4.027  -7.741 -13.192 1.000 92.590 ? 186 ASN A N   1 
ATOM 1423 C CA  ? ASN A 1 186 ?  -5.157  -8.595 -13.538 1.000 92.590 ? 186 ASN A CA  1 
ATOM 1424 C C   ? ASN A 1 186 ?  -6.230  -8.574 -12.453 1.000 92.590 ? 186 ASN A C   1 
ATOM 1425 C CB  ? ASN A 1 186 ?  -4.688 -10.029 -13.792 1.000 92.590 ? 186 ASN A CB  1 
ATOM 1426 O O   ? ASN A 1 186 ?  -6.692  -9.626 -12.010 1.000 92.590 ? 186 ASN A O   1 
ATOM 1427 C CG  ? ASN A 1 186 ?  -5.707 -10.850 -14.558 1.000 92.590 ? 186 ASN A CG  1 
ATOM 1428 N ND2 ? ASN A 1 186 ?  -5.673 -12.164 -14.369 1.000 92.590 ? 186 ASN A ND2 1 
ATOM 1429 O OD1 ? ASN A 1 186 ?  -6.517 -10.308 -15.314 1.000 92.590 ? 186 ASN A OD1 1 
ATOM 1430 N N   ? ARG A 1 187 ?  -6.570  -7.380 -11.867 1.000 93.380 ? 187 ARG A N   1 
ATOM 1431 C CA  ? ARG A 1 187 ?  -7.642  -7.117 -10.912 1.000 93.380 ? 187 ARG A CA  1 
ATOM 1432 C C   ? ARG A 1 187 ?  -7.368  -7.805  -9.579 1.000 93.380 ? 187 ARG A C   1 
ATOM 1433 C CB  ? ARG A 1 187 ?  -8.988  -7.579 -11.473 1.000 93.380 ? 187 ARG A CB  1 
ATOM 1434 O O   ? ARG A 1 187 ?  -8.299  -8.227  -8.890 1.000 93.380 ? 187 ARG A O   1 
ATOM 1435 C CG  ? ARG A 1 187 ?  -9.488  -6.742 -12.640 1.000 93.380 ? 187 ARG A CG  1 
ATOM 1436 C CD  ? ARG A 1 187 ? -10.947  -7.037 -12.961 1.000 93.380 ? 187 ARG A CD  1 
ATOM 1437 N NE  ? ARG A 1 187 ? -11.462  -6.146 -13.997 1.000 93.380 ? 187 ARG A NE  1 
ATOM 1438 N NH1 ? ARG A 1 187 ? -13.629  -6.131 -13.198 1.000 93.380 ? 187 ARG A NH1 1 
ATOM 1439 N NH2 ? ARG A 1 187 ? -13.085  -4.926 -15.070 1.000 93.380 ? 187 ARG A NH2 1 
ATOM 1440 C CZ  ? ARG A 1 187 ? -12.724  -5.736 -14.086 1.000 93.380 ? 187 ARG A CZ  1 
ATOM 1441 N N   ? THR A 1 188 ?  -6.107  -7.998  -9.314 1.000 96.520 ? 188 THR A N   1 
ATOM 1442 C CA  ? THR A 1 188 ?  -5.674  -8.592  -8.054 1.000 96.520 ? 188 THR A CA  1 
ATOM 1443 C C   ? THR A 1 188 ?  -4.578  -7.750  -7.407 1.000 96.520 ? 188 THR A C   1 
ATOM 1444 C CB  ? THR A 1 188 ?  -5.165 -10.031  -8.261 1.000 96.520 ? 188 THR A CB  1 
ATOM 1445 O O   ? THR A 1 188 ?  -3.710  -7.214  -8.099 1.000 96.520 ? 188 THR A O   1 
ATOM 1446 C CG2 ? THR A 1 188 ?  -4.795 -10.680  -6.931 1.000 96.520 ? 188 THR A CG2 1 
ATOM 1447 O OG1 ? THR A 1 188 ?  -6.191 -10.808  -8.890 1.000 96.520 ? 188 THR A OG1 1 
ATOM 1448 N N   ? LEU A 1 189 ?  -4.670  -7.711  -6.056 1.000 97.590 ? 189 LEU A N   1 
ATOM 1449 C CA  ? LEU A 1 189 ?  -3.712  -6.905  -5.307 1.000 97.590 ? 189 LEU A CA  1 
ATOM 1450 C C   ? LEU A 1 189 ?  -2.403  -7.661  -5.109 1.000 97.590 ? 189 LEU A C   1 
ATOM 1451 C CB  ? LEU A 1 189 ?  -4.294  -6.505  -3.949 1.000 97.590 ? 189 LEU A CB  1 
ATOM 1452 O O   ? LEU A 1 189 ?  -2.386  -8.733  -4.501 1.000 97.590 ? 189 LEU A O   1 
ATOM 1453 C CG  ? LEU A 1 189 ?  -3.406  -5.632  -3.060 1.000 97.590 ? 189 LEU A CG  1 
ATOM 1454 C CD1 ? LEU A 1 189 ?  -3.161  -4.280  -3.721 1.000 97.590 ? 189 LEU A CD1 1 
ATOM 1455 C CD2 ? LEU A 1 189 ?  -4.036  -5.455  -1.683 1.000 97.590 ? 189 LEU A CD2 1 
ATOM 1456 N N   ? TYR A 1 190 ?  -1.284  -7.026  -5.533 1.000 96.920 ? 190 TYR A N   1 
ATOM 1457 C CA  ? TYR A 1 190 ?   0.005  -7.705  -5.471 1.000 96.920 ? 190 TYR A CA  1 
ATOM 1458 C C   ? TYR A 1 190 ?   0.983  -6.940  -4.588 1.000 96.920 ? 190 TYR A C   1 
ATOM 1459 C CB  ? TYR A 1 190 ?   0.592  -7.873  -6.876 1.000 96.920 ? 190 TYR A CB  1 
ATOM 1460 O O   ? TYR A 1 190 ?   1.927  -7.521  -4.048 1.000 96.920 ? 190 TYR A O   1 
ATOM 1461 C CG  ? TYR A 1 190 ?   0.106  -9.109  -7.593 1.000 96.920 ? 190 TYR A CG  1 
ATOM 1462 C CD1 ? TYR A 1 190 ?   0.861 -10.279  -7.595 1.000 96.920 ? 190 TYR A CD1 1 
ATOM 1463 C CD2 ? TYR A 1 190 ?  -1.109  -9.109  -8.271 1.000 96.920 ? 190 TYR A CD2 1 
ATOM 1464 C CE1 ? TYR A 1 190 ?   0.418 -11.420  -8.256 1.000 96.920 ? 190 TYR A CE1 1 
ATOM 1465 C CE2 ? TYR A 1 190 ?  -1.562 -10.244  -8.935 1.000 96.920 ? 190 TYR A CE2 1 
ATOM 1466 O OH  ? TYR A 1 190 ?  -1.236 -12.520  -9.578 1.000 96.920 ? 190 TYR A OH  1 
ATOM 1467 C CZ  ? TYR A 1 190 ?  -0.792 -11.393  -8.922 1.000 96.920 ? 190 TYR A CZ  1 
ATOM 1468 N N   ? GLY A 1 191 ?   0.777  -5.709  -4.426 1.000 96.680 ? 191 GLY A N   1 
ATOM 1469 C CA  ? GLY A 1 191 ?   1.710  -4.915  -3.642 1.000 96.680 ? 191 GLY A CA  1 
ATOM 1470 C C   ? GLY A 1 191 ?   1.081  -3.666  -3.052 1.000 96.680 ? 191 GLY A C   1 
ATOM 1471 O O   ? GLY A 1 191 ?   0.051  -3.194  -3.539 1.000 96.680 ? 191 GLY A O   1 
ATOM 1472 N N   ? ILE A 1 192 ?   1.773  -3.177  -2.012 1.000 97.630 ? 192 ILE A N   1 
ATOM 1473 C CA  ? ILE A 1 192 ?   1.431  -1.907  -1.379 1.000 97.630 ? 192 ILE A CA  1 
ATOM 1474 C C   ? ILE A 1 192 ?   2.616  -0.949  -1.472 1.000 97.630 ? 192 ILE A C   1 
ATOM 1475 C CB  ? ILE A 1 192 ?   1.016  -2.105   0.096 1.000 97.630 ? 192 ILE A CB  1 
ATOM 1476 O O   ? ILE A 1 192 ?   3.745  -1.314  -1.136 1.000 97.630 ? 192 ILE A O   1 
ATOM 1477 C CG1 ? ILE A 1 192 ?  -0.180  -3.059   0.191 1.000 97.630 ? 192 ILE A CG1 1 
ATOM 1478 C CG2 ? ILE A 1 192 ?   0.696  -0.759   0.752 1.000 97.630 ? 192 ILE A CG2 1 
ATOM 1479 C CD1 ? ILE A 1 192 ?  -1.446  -2.532  -0.470 1.000 97.630 ? 192 ILE A CD1 1 
ATOM 1480 N N   ? VAL A 1 193 ?   2.290   0.202  -2.010 1.000 96.470 ? 193 VAL A N   1 
ATOM 1481 C CA  ? VAL A 1 193 ?   3.361   1.185  -2.140 1.000 96.470 ? 193 VAL A CA  1 
ATOM 1482 C C   ? VAL A 1 193 ?   4.014   1.420  -0.780 1.000 96.470 ? 193 VAL A C   1 
ATOM 1483 C CB  ? VAL A 1 193 ?   2.839   2.519  -2.719 1.000 96.470 ? 193 VAL A CB  1 
ATOM 1484 O O   ? VAL A 1 193 ?   3.342   1.806   0.180 1.000 96.470 ? 193 VAL A O   1 
ATOM 1485 C CG1 ? VAL A 1 193 ?   3.968   3.545  -2.813 1.000 96.470 ? 193 VAL A CG1 1 
ATOM 1486 C CG2 ? VAL A 1 193 ?   2.203   2.293  -4.089 1.000 96.470 ? 193 VAL A CG2 1 
ATOM 1487 N N   ? SER A 1 194 ?   5.341   1.248  -0.687 1.000 95.850 ? 194 SER A N   1 
ATOM 1488 C CA  ? SER A 1 194 ?   6.041   1.308   0.591 1.000 95.850 ? 194 SER A CA  1 
ATOM 1489 C C   ? SER A 1 194 ?   7.104   2.401   0.590 1.000 95.850 ? 194 SER A C   1 
ATOM 1490 C CB  ? SER A 1 194 ?   6.686  -0.041   0.913 1.000 95.850 ? 194 SER A CB  1 
ATOM 1491 O O   ? SER A 1 194 ?   6.993   3.384   1.326 1.000 95.850 ? 194 SER A O   1 
ATOM 1492 O OG  ? SER A 1 194 ?   7.201  -0.051   2.233 1.000 95.850 ? 194 SER A OG  1 
ATOM 1493 N N   ? TRP A 1 195 ?   8.098   2.280  -0.281 1.000 93.820 ? 195 TRP A N   1 
ATOM 1494 C CA  ? TRP A 1 195 ?   9.164   3.277  -0.288 1.000 93.820 ? 195 TRP A CA  1 
ATOM 1495 C C   ? TRP A 1 195 ?   9.879   3.300  -1.635 1.000 93.820 ? 195 TRP A C   1 
ATOM 1496 C CB  ? TRP A 1 195 ?  10.169   2.997   0.833 1.000 93.820 ? 195 TRP A CB  1 
ATOM 1497 O O   ? TRP A 1 195 ?   9.642   2.439  -2.486 1.000 93.820 ? 195 TRP A O   1 
ATOM 1498 C CG  ? TRP A 1 195 ?  10.847   1.664   0.724 1.000 93.820 ? 195 TRP A CG  1 
ATOM 1499 C CD1 ? TRP A 1 195 ?  10.387   0.465   1.192 1.000 93.820 ? 195 TRP A CD1 1 
ATOM 1500 C CD2 ? TRP A 1 195 ?  12.112   1.397   0.111 1.000 93.820 ? 195 TRP A CD2 1 
ATOM 1501 C CE2 ? TRP A 1 195 ?  12.357   0.012   0.243 1.000 93.820 ? 195 TRP A CE2 1 
ATOM 1502 C CE3 ? TRP A 1 195 ?  13.063   2.194  -0.540 1.000 93.820 ? 195 TRP A CE3 1 
ATOM 1503 N NE1 ? TRP A 1 195 ?  11.290  -0.533   0.906 1.000 93.820 ? 195 TRP A NE1 1 
ATOM 1504 C CH2 ? TRP A 1 195 ?  14.429   0.211  -0.883 1.000 93.820 ? 195 TRP A CH2 1 
ATOM 1505 C CZ2 ? TRP A 1 195 ?  13.515  -0.593  -0.251 1.000 93.820 ? 195 TRP A CZ2 1 
ATOM 1506 C CZ3 ? TRP A 1 195 ?  14.215   1.591  -1.031 1.000 93.820 ? 195 TRP A CZ3 1 
ATOM 1507 N N   ? GLY A 1 196 ?  10.634   4.264  -1.875 1.000 88.480 ? 196 GLY A N   1 
ATOM 1508 C CA  ? GLY A 1 196 ?  11.462   4.434  -3.058 1.000 88.480 ? 196 GLY A CA  1 
ATOM 1509 C C   ? GLY A 1 196 ?  12.400   5.622  -2.964 1.000 88.480 ? 196 GLY A C   1 
ATOM 1510 O O   ? GLY A 1 196 ?  12.446   6.304  -1.937 1.000 88.480 ? 196 GLY A O   1 
ATOM 1511 N N   ? ASP A 1 197 ?  13.176   5.826  -3.953 1.000 85.380 ? 197 ASP A N   1 
ATOM 1512 C CA  ? ASP A 1 197 ?  14.168   6.896  -3.957 1.000 85.380 ? 197 ASP A CA  1 
ATOM 1513 C C   ? ASP A 1 197 ?  13.513   8.251  -4.212 1.000 85.380 ? 197 ASP A C   1 
ATOM 1514 C CB  ? ASP A 1 197 ?  15.245   6.626  -5.009 1.000 85.380 ? 197 ASP A CB  1 
ATOM 1515 O O   ? ASP A 1 197 ?  12.451   8.326  -4.834 1.000 85.380 ? 197 ASP A O   1 
ATOM 1516 C CG  ? ASP A 1 197 ?  16.262   5.589  -4.565 1.000 85.380 ? 197 ASP A CG  1 
ATOM 1517 O OD1 ? ASP A 1 197 ?  16.362   5.315  -3.349 1.000 85.380 ? 197 ASP A OD1 1 
ATOM 1518 O OD2 ? ASP A 1 197 ?  16.971   5.043  -5.438 1.000 85.380 ? 197 ASP A OD2 1 
ATOM 1519 N N   ? PHE A 1 198 ?  14.078   9.381  -3.842 1.000 79.820 ? 198 PHE A N   1 
ATOM 1520 C CA  ? PHE A 1 198 ?  13.758  10.770  -4.148 1.000 79.820 ? 198 PHE A CA  1 
ATOM 1521 C C   ? PHE A 1 198 ?  14.915  11.444  -4.876 1.000 79.820 ? 198 PHE A C   1 
ATOM 1522 C CB  ? PHE A 1 198 ?  13.422  11.541  -2.868 1.000 79.820 ? 198 PHE A CB  1 
ATOM 1523 O O   ? PHE A 1 198 ?  16.049  11.434  -4.392 1.000 79.820 ? 198 PHE A O   1 
ATOM 1524 C CG  ? PHE A 1 198 ?  12.828  12.901  -3.117 1.000 79.820 ? 198 PHE A CG  1 
ATOM 1525 C CD1 ? PHE A 1 198 ?  13.615  14.043  -3.041 1.000 79.820 ? 198 PHE A CD1 1 
ATOM 1526 C CD2 ? PHE A 1 198 ?  11.481  13.037  -3.426 1.000 79.820 ? 198 PHE A CD2 1 
ATOM 1527 C CE1 ? PHE A 1 198 ?  13.068  15.303  -3.271 1.000 79.820 ? 198 PHE A CE1 1 
ATOM 1528 C CE2 ? PHE A 1 198 ?  10.927  14.293  -3.657 1.000 79.820 ? 198 PHE A CE2 1 
ATOM 1529 C CZ  ? PHE A 1 198 ?  11.722  15.425  -3.578 1.000 79.820 ? 198 PHE A CZ  1 
ATOM 1530 N N   ? PRO A 1 199 ?  14.508  11.989  -5.979 1.000 81.020 ? 199 PRO A N   1 
ATOM 1531 C CA  ? PRO A 1 199 ?  13.276  12.102  -6.763 1.000 81.020 ? 199 PRO A CA  1 
ATOM 1532 C C   ? PRO A 1 199 ?  12.769  10.752  -7.264 1.000 81.020 ? 199 PRO A C   1 
ATOM 1533 C CB  ? PRO A 1 199 ?  13.684  13.001  -7.933 1.000 81.020 ? 199 PRO A CB  1 
ATOM 1534 O O   ? PRO A 1 199 ?  13.564   9.839  -7.501 1.000 81.020 ? 199 PRO A O   1 
ATOM 1535 C CG  ? PRO A 1 199 ?  15.161  12.814  -8.061 1.000 81.020 ? 199 PRO A CG  1 
ATOM 1536 C CD  ? PRO A 1 199 ?  15.719  12.475  -6.708 1.000 81.020 ? 199 PRO A CD  1 
ATOM 1537 N N   ? CYS A 1 200 ?  11.373  10.459  -7.194 1.000 83.870 ? 200 CYS A N   1 
ATOM 1538 C CA  ? CYS A 1 200 ?  10.741   9.236  -7.675 1.000 83.870 ? 200 CYS A CA  1 
ATOM 1539 C C   ? CYS A 1 200 ?  10.956   9.064  -9.174 1.000 83.870 ? 200 CYS A C   1 
ATOM 1540 C CB  ? CYS A 1 200 ?   9.245   9.246  -7.363 1.000 83.870 ? 200 CYS A CB  1 
ATOM 1541 O O   ? CYS A 1 200 ?  11.178  10.043  -9.890 1.000 83.870 ? 200 CYS A O   1 
ATOM 1542 S SG  ? CYS A 1 200 ?   8.798  10.317  -5.979 1.000 83.870 ? 200 CYS A SG  1 
ATOM 1543 N N   ? GLY A 1 201 ?  10.960   7.773  -9.673 1.000 79.710 ? 201 GLY A N   1 
ATOM 1544 C CA  ? GLY A 1 201 ?  10.970   7.509 -11.103 1.000 79.710 ? 201 GLY A CA  1 
ATOM 1545 C C   ? GLY A 1 201 ?  12.349   7.631 -11.724 1.000 79.710 ? 201 GLY A C   1 
ATOM 1546 O O   ? GLY A 1 201 ?  12.480   8.027 -12.883 1.000 79.710 ? 201 GLY A O   1 
ATOM 1547 N N   ? GLN A 1 202 ?  13.430   7.416 -10.863 1.000 82.930 ? 202 GLN A N   1 
ATOM 1548 C CA  ? GLN A 1 202 ?  14.807   7.418 -11.344 1.000 82.930 ? 202 GLN A CA  1 
ATOM 1549 C C   ? GLN A 1 202 ?  15.081   6.207 -12.232 1.000 82.930 ? 202 GLN A C   1 
ATOM 1550 C CB  ? GLN A 1 202 ?  15.787   7.441 -10.170 1.000 82.930 ? 202 GLN A CB  1 
ATOM 1551 O O   ? GLN A 1 202 ?  14.516   5.133 -12.017 1.000 82.930 ? 202 GLN A O   1 
ATOM 1552 C CG  ? GLN A 1 202 ?  15.681   8.690  -9.305 1.000 82.930 ? 202 GLN A CG  1 
ATOM 1553 C CD  ? GLN A 1 202 ?  16.779   8.777  -8.262 1.000 82.930 ? 202 GLN A CD  1 
ATOM 1554 N NE2 ? GLN A 1 202 ?  16.438   9.283  -7.082 1.000 82.930 ? 202 GLN A NE2 1 
ATOM 1555 O OE1 ? GLN A 1 202 ?  17.925   8.391  -8.515 1.000 82.930 ? 202 GLN A OE1 1 
ATOM 1556 N N   ? PRO A 1 203 ?  15.878   6.502 -13.342 1.000 85.470 ? 203 PRO A N   1 
ATOM 1557 C CA  ? PRO A 1 203 ?  16.246   5.353 -14.172 1.000 85.470 ? 203 PRO A CA  1 
ATOM 1558 C C   ? PRO A 1 203 ?  16.903   4.232 -13.370 1.000 85.470 ? 203 PRO A C   1 
ATOM 1559 C CB  ? PRO A 1 203 ?  17.229   5.949 -15.183 1.000 85.470 ? 203 PRO A CB  1 
ATOM 1560 O O   ? PRO A 1 203 ?  17.741   4.497 -12.503 1.000 85.470 ? 203 PRO A O   1 
ATOM 1561 C CG  ? PRO A 1 203 ?  16.884   7.402 -15.240 1.000 85.470 ? 203 PRO A CG  1 
ATOM 1562 C CD  ? PRO A 1 203 ?  16.389   7.829 -13.888 1.000 85.470 ? 203 PRO A CD  1 
ATOM 1563 N N   ? ASP A 1 204 ?  16.441   3.017 -13.608 1.000 85.850 ? 204 ASP A N   1 
ATOM 1564 C CA  ? ASP A 1 204 ?  17.039   1.804 -13.058 1.000 85.850 ? 204 ASP A CA  1 
ATOM 1565 C C   ? ASP A 1 204 ?  16.851   1.737 -11.544 1.000 85.850 ? 204 ASP A C   1 
ATOM 1566 C CB  ? ASP A 1 204 ?  18.527   1.734 -13.406 1.000 85.850 ? 204 ASP A CB  1 
ATOM 1567 O O   ? ASP A 1 204 ?  17.620   1.074 -10.846 1.000 85.850 ? 204 ASP A O   1 
ATOM 1568 C CG  ? ASP A 1 204 ?  18.780   1.482 -14.882 1.000 85.850 ? 204 ASP A CG  1 
ATOM 1569 O OD1 ? ASP A 1 204 ?  18.013   0.720 -15.511 1.000 85.850 ? 204 ASP A OD1 1 
ATOM 1570 O OD2 ? ASP A 1 204 ?  19.755   2.048 -15.421 1.000 85.850 ? 204 ASP A OD2 1 
ATOM 1571 N N   ? ARG A 1 205 ?  15.977   2.649 -11.088 1.000 89.190 ? 205 ARG A N   1 
ATOM 1572 C CA  ? ARG A 1 205 ?  15.660   2.626  -9.664 1.000 89.190 ? 205 ARG A CA  1 
ATOM 1573 C C   ? ARG A 1 205 ?  14.159   2.474  -9.440 1.000 89.190 ? 205 ARG A C   1 
ATOM 1574 C CB  ? ARG A 1 205 ?  16.165   3.898  -8.980 1.000 89.190 ? 205 ARG A CB  1 
ATOM 1575 O O   ? ARG A 1 205 ?  13.424   3.463  -9.427 1.000 89.190 ? 205 ARG A O   1 
ATOM 1576 C CG  ? ARG A 1 205 ?  17.677   4.060  -9.020 1.000 89.190 ? 205 ARG A CG  1 
ATOM 1577 C CD  ? ARG A 1 205 ?  18.349   3.381  -7.835 1.000 89.190 ? 205 ARG A CD  1 
ATOM 1578 N NE  ? ARG A 1 205 ?  19.758   3.747  -7.732 1.000 89.190 ? 205 ARG A NE  1 
ATOM 1579 N NH1 ? ARG A 1 205 ?  20.007   3.000  -5.560 1.000 89.190 ? 205 ARG A NH1 1 
ATOM 1580 N NH2 ? ARG A 1 205 ?  21.786   3.928  -6.669 1.000 89.190 ? 205 ARG A NH2 1 
ATOM 1581 C CZ  ? ARG A 1 205 ?  20.514   3.557  -6.654 1.000 89.190 ? 205 ARG A CZ  1 
ATOM 1582 N N   ? PRO A 1 206 ?  13.649   1.244  -9.362 1.000 92.220 ? 206 PRO A N   1 
ATOM 1583 C CA  ? PRO A 1 206 ?  12.211   1.022  -9.187 1.000 92.220 ? 206 PRO A CA  1 
ATOM 1584 C C   ? PRO A 1 206 ?  11.725   1.382  -7.785 1.000 92.220 ? 206 PRO A C   1 
ATOM 1585 C CB  ? PRO A 1 206 ?  12.051  -0.477  -9.452 1.000 92.220 ? 206 PRO A CB  1 
ATOM 1586 O O   ? PRO A 1 206 ?  12.530   1.488  -6.857 1.000 92.220 ? 206 PRO A O   1 
ATOM 1587 C CG  ? PRO A 1 206 ?  13.358  -1.078  -9.046 1.000 92.220 ? 206 PRO A CG  1 
ATOM 1588 C CD  ? PRO A 1 206 ?  14.453  -0.102  -9.367 1.000 92.220 ? 206 PRO A CD  1 
ATOM 1589 N N   ? GLY A 1 207 ?  10.409   1.646  -7.667 1.000 93.340 ? 207 GLY A N   1 
ATOM 1590 C CA  ? GLY A 1 207 ?   9.784   1.724  -6.356 1.000 93.340 ? 207 GLY A CA  1 
ATOM 1591 C C   ? GLY A 1 207 ?   9.695   0.380  -5.657 1.000 93.340 ? 207 GLY A C   1 
ATOM 1592 O O   ? GLY A 1 207 ?   9.713  -0.667  -6.308 1.000 93.340 ? 207 GLY A O   1 
ATOM 1593 N N   ? VAL A 1 208 ?   9.592   0.474  -4.347 1.000 95.680 ? 208 VAL A N   1 
ATOM 1594 C CA  ? VAL A 1 208 ?   9.506  -0.741  -3.544 1.000 95.680 ? 208 VAL A CA  1 
ATOM 1595 C C   ? VAL A 1 208 ?   8.117  -0.851  -2.919 1.000 95.680 ? 208 VAL A C   1 
ATOM 1596 C CB  ? VAL A 1 208 ?  10.590  -0.772  -2.443 1.000 95.680 ? 208 VAL A CB  1 
ATOM 1597 O O   ? VAL A 1 208 ?   7.608   0.118  -2.349 1.000 95.680 ? 208 VAL A O   1 
ATOM 1598 C CG1 ? VAL A 1 208 ?  10.460  -2.035  -1.592 1.000 95.680 ? 208 VAL A CG1 1 
ATOM 1599 C CG2 ? VAL A 1 208 ?  11.983  -0.682  -3.063 1.000 95.680 ? 208 VAL A CG2 1 
ATOM 1600 N N   ? TYR A 1 209 ?   7.562  -2.000  -3.056 1.000 96.830 ? 209 TYR A N   1 
ATOM 1601 C CA  ? TYR A 1 209 ?   6.230  -2.324  -2.558 1.000 96.830 ? 209 TYR A CA  1 
ATOM 1602 C C   ? TYR A 1 209 ?   6.287  -3.466  -1.550 1.000 96.830 ? 209 TYR A C   1 
ATOM 1603 C CB  ? TYR A 1 209 ?   5.299  -2.697  -3.716 1.000 96.830 ? 209 TYR A CB  1 
ATOM 1604 O O   ? TYR A 1 209 ?   7.191  -4.302  -1.601 1.000 96.830 ? 209 TYR A O   1 
ATOM 1605 C CG  ? TYR A 1 209 ?   5.157  -1.610  -4.754 1.000 96.830 ? 209 TYR A CG  1 
ATOM 1606 C CD1 ? TYR A 1 209 ?   3.984  -0.865  -4.854 1.000 96.830 ? 209 TYR A CD1 1 
ATOM 1607 C CD2 ? TYR A 1 209 ?   6.193  -1.327  -5.637 1.000 96.830 ? 209 TYR A CD2 1 
ATOM 1608 C CE1 ? TYR A 1 209 ?   3.847   0.136  -5.810 1.000 96.830 ? 209 TYR A CE1 1 
ATOM 1609 C CE2 ? TYR A 1 209 ?   6.067  -0.328  -6.597 1.000 96.830 ? 209 TYR A CE2 1 
ATOM 1610 O OH  ? TYR A 1 209 ?   4.763   1.387  -7.624 1.000 96.830 ? 209 TYR A OH  1 
ATOM 1611 C CZ  ? TYR A 1 209 ?   4.893   0.397  -6.675 1.000 96.830 ? 209 TYR A CZ  1 
ATOM 1612 N N   ? THR A 1 210 ?   5.348  -3.350  -0.570 1.000 97.450 ? 210 THR A N   1 
ATOM 1613 C CA  ? THR A 1 210 ?   5.178  -4.516   0.290 1.000 97.450 ? 210 THR A CA  1 
ATOM 1614 C C   ? THR A 1 210 ?   4.509  -5.656  -0.472 1.000 97.450 ? 210 THR A C   1 
ATOM 1615 C CB  ? THR A 1 210 ?   4.346  -4.173   1.539 1.000 97.450 ? 210 THR A CB  1 
ATOM 1616 O O   ? THR A 1 210 ?   3.484  -5.455  -1.128 1.000 97.450 ? 210 THR A O   1 
ATOM 1617 C CG2 ? THR A 1 210 ?   4.177  -5.392   2.440 1.000 97.450 ? 210 THR A CG2 1 
ATOM 1618 O OG1 ? THR A 1 210 ?   5.007  -3.137   2.276 1.000 97.450 ? 210 THR A OG1 1 
ATOM 1619 N N   ? ARG A 1 211 ?   5.140  -6.862  -0.469 1.000 96.980 ? 211 ARG A N   1 
ATOM 1620 C CA  ? ARG A 1 211 ?   4.639  -8.051  -1.150 1.000 96.980 ? 211 ARG A CA  1 
ATOM 1621 C C   ? ARG A 1 211 ?   3.440  -8.639  -0.414 1.000 96.980 ? 211 ARG A C   1 
ATOM 1622 C CB  ? ARG A 1 211 ?   5.743  -9.103  -1.278 1.000 96.980 ? 211 ARG A CB  1 
ATOM 1623 O O   ? ARG A 1 211 ?   3.597  -9.280   0.628 1.000 96.980 ? 211 ARG A O   1 
ATOM 1624 C CG  ? ARG A 1 211 ?   5.342 -10.321  -2.095 1.000 96.980 ? 211 ARG A CG  1 
ATOM 1625 C CD  ? ARG A 1 211 ?   6.443 -11.372  -2.120 1.000 96.980 ? 211 ARG A CD  1 
ATOM 1626 N NE  ? ARG A 1 211 ?   7.651 -10.872  -2.771 1.000 96.980 ? 211 ARG A NE  1 
ATOM 1627 N NH1 ? ARG A 1 211 ?   6.833 -11.094  -4.920 1.000 96.980 ? 211 ARG A NH1 1 
ATOM 1628 N NH2 ? ARG A 1 211 ?   8.950 -10.285  -4.572 1.000 96.980 ? 211 ARG A NH2 1 
ATOM 1629 C CZ  ? ARG A 1 211 ?   7.809 -10.751  -4.086 1.000 96.980 ? 211 ARG A CZ  1 
ATOM 1630 N N   ? VAL A 1 212 ?   2.247  -8.493  -0.962 1.000 97.220 ? 212 VAL A N   1 
ATOM 1631 C CA  ? VAL A 1 212 ?   0.990  -8.867  -0.321 1.000 97.220 ? 212 VAL A CA  1 
ATOM 1632 C C   ? VAL A 1 212 ?   0.929 -10.383  -0.148 1.000 97.220 ? 212 VAL A C   1 
ATOM 1633 C CB  ? VAL A 1 212 ?  -0.229  -8.374  -1.132 1.000 97.220 ? 212 VAL A CB  1 
ATOM 1634 O O   ? VAL A 1 212 ?   0.426 -10.879   0.863 1.000 97.220 ? 212 VAL A O   1 
ATOM 1635 C CG1 ? VAL A 1 212 ?  -1.514  -9.028  -0.627 1.000 97.220 ? 212 VAL A CG1 1 
ATOM 1636 C CG2 ? VAL A 1 212 ?  -0.337  -6.852  -1.061 1.000 97.220 ? 212 VAL A CG2 1 
ATOM 1637 N N   ? SER A 1 213 ?   1.461 -11.185  -1.064 1.000 96.580 ? 213 SER A N   1 
ATOM 1638 C CA  ? SER A 1 213 ?   1.386 -12.642  -1.042 1.000 96.580 ? 213 SER A CA  1 
ATOM 1639 C C   ? SER A 1 213 ?   2.026 -13.209   0.221 1.000 96.580 ? 213 SER A C   1 
ATOM 1640 C CB  ? SER A 1 213 ?   2.067 -13.233  -2.277 1.000 96.580 ? 213 SER A CB  1 
ATOM 1641 O O   ? SER A 1 213 ?   1.656 -14.292   0.678 1.000 96.580 ? 213 SER A O   1 
ATOM 1642 O OG  ? SER A 1 213 ?   3.425 -12.835  -2.343 1.000 96.580 ? 213 SER A OG  1 
ATOM 1643 N N   ? ARG A 1 214 ?   2.924 -12.442   0.857 1.000 96.530 ? 214 ARG A N   1 
ATOM 1644 C CA  ? ARG A 1 214 ?   3.623 -12.898   2.054 1.000 96.530 ? 214 ARG A CA  1 
ATOM 1645 C C   ? ARG A 1 214 ?   2.763 -12.704   3.298 1.000 96.530 ? 214 ARG A C   1 
ATOM 1646 C CB  ? ARG A 1 214 ?   4.953 -12.158   2.216 1.000 96.530 ? 214 ARG A CB  1 
ATOM 1647 O O   ? ARG A 1 214 ?   3.091 -13.214   4.372 1.000 96.530 ? 214 ARG A O   1 
ATOM 1648 C CG  ? ARG A 1 214 ?   5.954 -12.440   1.106 1.000 96.530 ? 214 ARG A CG  1 
ATOM 1649 C CD  ? ARG A 1 214 ?   6.421 -13.889   1.123 1.000 96.530 ? 214 ARG A CD  1 
ATOM 1650 N NE  ? ARG A 1 214 ?   7.303 -14.157   2.255 1.000 96.530 ? 214 ARG A NE  1 
ATOM 1651 N NH1 ? ARG A 1 214 ?   7.702 -16.361   1.687 1.000 96.530 ? 214 ARG A NH1 1 
ATOM 1652 N NH2 ? ARG A 1 214 ?   8.675 -15.460   3.557 1.000 96.530 ? 214 ARG A NH2 1 
ATOM 1653 C CZ  ? ARG A 1 214 ?   7.891 -15.326   2.497 1.000 96.530 ? 214 ARG A CZ  1 
ATOM 1654 N N   ? TYR A 1 215 ?   1.583 -11.943   3.127 1.000 97.460 ? 215 TYR A N   1 
ATOM 1655 C CA  ? TYR A 1 215 ?   0.878 -11.516   4.330 1.000 97.460 ? 215 TYR A CA  1 
ATOM 1656 C C   ? TYR A 1 215 ?  -0.597 -11.895   4.261 1.000 97.460 ? 215 TYR A C   1 
ATOM 1657 C CB  ? TYR A 1 215 ?   1.019 -10.004   4.527 1.000 97.460 ? 215 TYR A CB  1 
ATOM 1658 O O   ? TYR A 1 215 ?  -1.412 -11.387   5.035 1.000 97.460 ? 215 TYR A O   1 
ATOM 1659 C CG  ? TYR A 1 215 ?   2.445  -9.547   4.720 1.000 97.460 ? 215 TYR A CG  1 
ATOM 1660 C CD1 ? TYR A 1 215 ?   3.067  -9.648   5.962 1.000 97.460 ? 215 TYR A CD1 1 
ATOM 1661 C CD2 ? TYR A 1 215 ?   3.172  -9.014   3.661 1.000 97.460 ? 215 TYR A CD2 1 
ATOM 1662 C CE1 ? TYR A 1 215 ?   4.380  -9.226   6.144 1.000 97.460 ? 215 TYR A CE1 1 
ATOM 1663 C CE2 ? TYR A 1 215 ?   4.485  -8.590   3.832 1.000 97.460 ? 215 TYR A CE2 1 
ATOM 1664 O OH  ? TYR A 1 215 ?   6.380  -8.282   5.250 1.000 97.460 ? 215 TYR A OH  1 
ATOM 1665 C CZ  ? TYR A 1 215 ?   5.080  -8.700   5.075 1.000 97.460 ? 215 TYR A CZ  1 
ATOM 1666 N N   ? VAL A 1 216 ?  -0.930 -12.723   3.346 1.000 97.510 ? 216 VAL A N   1 
ATOM 1667 C CA  ? VAL A 1 216 ?  -2.334 -13.078   3.164 1.000 97.510 ? 216 VAL A CA  1 
ATOM 1668 C C   ? VAL A 1 216 ?  -2.868 -13.740   4.433 1.000 97.510 ? 216 VAL A C   1 
ATOM 1669 C CB  ? VAL A 1 216 ?  -2.530 -14.015   1.951 1.000 97.510 ? 216 VAL A CB  1 
ATOM 1670 O O   ? VAL A 1 216 ?  -3.956 -13.403   4.905 1.000 97.510 ? 216 VAL A O   1 
ATOM 1671 C CG1 ? VAL A 1 216 ?  -3.944 -14.593   1.939 1.000 97.510 ? 216 VAL A CG1 1 
ATOM 1672 C CG2 ? VAL A 1 216 ?  -2.243 -13.269   0.650 1.000 97.510 ? 216 VAL A CG2 1 
ATOM 1673 N N   ? LEU A 1 217 ?  -2.083 -14.707   4.949 1.000 97.240 ? 217 LEU A N   1 
ATOM 1674 C CA  ? LEU A 1 217 ?  -2.515 -15.396   6.160 1.000 97.240 ? 217 LEU A CA  1 
ATOM 1675 C C   ? LEU A 1 217 ?  -2.660 -14.417   7.321 1.000 97.240 ? 217 LEU A C   1 
ATOM 1676 C CB  ? LEU A 1 217 ?  -1.522 -16.501   6.531 1.000 97.240 ? 217 LEU A CB  1 
ATOM 1677 O O   ? LEU A 1 217 ?  -3.654 -14.453   8.049 1.000 97.240 ? 217 LEU A O   1 
ATOM 1678 C CG  ? LEU A 1 217 ?  -1.880 -17.353   7.750 1.000 97.240 ? 217 LEU A CG  1 
ATOM 1679 C CD1 ? LEU A 1 217 ?  -3.228 -18.035   7.543 1.000 97.240 ? 217 LEU A CD1 1 
ATOM 1680 C CD2 ? LEU A 1 217 ?  -0.790 -18.384   8.020 1.000 97.240 ? 217 LEU A CD2 1 
ATOM 1681 N N   ? TRP A 1 218 ?  -1.713 -13.560   7.509 1.000 98.000 ? 218 TRP A N   1 
ATOM 1682 C CA  ? TRP A 1 218 ?  -1.763 -12.546   8.556 1.000 98.000 ? 218 TRP A CA  1 
ATOM 1683 C C   ? TRP A 1 218 ?  -2.987 -11.651   8.390 1.000 98.000 ? 218 TRP A C   1 
ATOM 1684 C CB  ? TRP A 1 218 ?  -0.489 -11.697   8.544 1.000 98.000 ? 218 TRP A CB  1 
ATOM 1685 O O   ? TRP A 1 218 ?  -3.687 -11.359   9.362 1.000 98.000 ? 218 TRP A O   1 
ATOM 1686 C CG  ? TRP A 1 218 ?  -0.545 -10.501   9.447 1.000 98.000 ? 218 TRP A CG  1 
ATOM 1687 C CD1 ? TRP A 1 218 ?  -0.327 -10.477  10.796 1.000 98.000 ? 218 TRP A CD1 1 
ATOM 1688 C CD2 ? TRP A 1 218 ?  -0.843  -9.155   9.064 1.000 98.000 ? 218 TRP A CD2 1 
ATOM 1689 C CE2 ? TRP A 1 218 ?  -0.787  -8.366  10.234 1.000 98.000 ? 218 TRP A CE2 1 
ATOM 1690 C CE3 ? TRP A 1 218 ?  -1.150  -8.539   7.844 1.000 98.000 ? 218 TRP A CE3 1 
ATOM 1691 N NE1 ? TRP A 1 218 ?  -0.472  -9.196  11.276 1.000 98.000 ? 218 TRP A NE1 1 
ATOM 1692 C CH2 ? TRP A 1 218 ?  -1.328  -6.412   9.012 1.000 98.000 ? 218 TRP A CH2 1 
ATOM 1693 C CZ2 ? TRP A 1 218 ?  -1.029  -6.990  10.219 1.000 98.000 ? 218 TRP A CZ2 1 
ATOM 1694 C CZ3 ? TRP A 1 218 ?  -1.390  -7.169   7.831 1.000 98.000 ? 218 TRP A CZ3 1 
ATOM 1695 N N   ? ILE A 1 219 ?  -3.255 -11.245   7.199 1.000 98.250 ? 219 ILE A N   1 
ATOM 1696 C CA  ? ILE A 1 219 ?  -4.379 -10.367   6.892 1.000 98.250 ? 219 ILE A CA  1 
ATOM 1697 C C   ? ILE A 1 219 ?  -5.689 -11.049   7.282 1.000 98.250 ? 219 ILE A C   1 
ATOM 1698 C CB  ? ILE A 1 219 ?  -4.402  -9.979   5.397 1.000 98.250 ? 219 ILE A CB  1 
ATOM 1699 O O   ? ILE A 1 219 ?  -6.509 -10.470   7.997 1.000 98.250 ? 219 ILE A O   1 
ATOM 1700 C CG1 ? ILE A 1 219 ?  -3.185  -9.112   5.052 1.000 98.250 ? 219 ILE A CG1 1 
ATOM 1701 C CG2 ? ILE A 1 219 ?  -5.706  -9.257   5.046 1.000 98.250 ? 219 ILE A CG2 1 
ATOM 1702 C CD1 ? ILE A 1 219 ?  -2.936  -8.962   3.557 1.000 98.250 ? 219 ILE A CD1 1 
ATOM 1703 N N   ? ARG A 1 220 ?  -5.904 -12.225   6.906 1.000 97.710 ? 220 ARG A N   1 
ATOM 1704 C CA  ? ARG A 1 220 ?  -7.132 -12.972   7.160 1.000 97.710 ? 220 ARG A CA  1 
ATOM 1705 C C   ? ARG A 1 220 ?  -7.323 -13.222   8.652 1.000 97.710 ? 220 ARG A C   1 
ATOM 1706 C CB  ? ARG A 1 220 ?  -7.119 -14.302   6.403 1.000 97.710 ? 220 ARG A CB  1 
ATOM 1707 O O   ? ARG A 1 220 ?  -8.427 -13.064   9.177 1.000 97.710 ? 220 ARG A O   1 
ATOM 1708 C CG  ? ARG A 1 220 ?  -7.285 -14.156   4.899 1.000 97.710 ? 220 ARG A CG  1 
ATOM 1709 C CD  ? ARG A 1 220 ?  -7.312 -15.509   4.201 1.000 97.710 ? 220 ARG A CD  1 
ATOM 1710 N NE  ? ARG A 1 220 ?  -7.611 -15.375   2.778 1.000 97.710 ? 220 ARG A NE  1 
ATOM 1711 N NH1 ? ARG A 1 220 ?  -7.220 -17.596   2.276 1.000 97.710 ? 220 ARG A NH1 1 
ATOM 1712 N NH2 ? ARG A 1 220 ?  -7.852 -16.137   0.625 1.000 97.710 ? 220 ARG A NH2 1 
ATOM 1713 C CZ  ? ARG A 1 220 ?  -7.561 -16.370   1.896 1.000 97.710 ? 220 ARG A CZ  1 
ATOM 1714 N N   ? GLU A 1 221 ?  -6.230 -13.623   9.303 1.000 97.990 ? 221 GLU A N   1 
ATOM 1715 C CA  ? GLU A 1 221 ?  -6.284 -13.896  10.736 1.000 97.990 ? 221 GLU A CA  1 
ATOM 1716 C C   ? GLU A 1 221 ?  -6.589 -12.628  11.528 1.000 97.990 ? 221 GLU A C   1 
ATOM 1717 C CB  ? GLU A 1 221 ?  -4.967 -14.512  11.215 1.000 97.990 ? 221 GLU A CB  1 
ATOM 1718 O O   ? GLU A 1 221 ?  -7.343 -12.665  12.502 1.000 97.990 ? 221 GLU A O   1 
ATOM 1719 C CG  ? GLU A 1 221 ?  -4.770 -15.957  10.783 1.000 97.990 ? 221 GLU A CG  1 
ATOM 1720 C CD  ? GLU A 1 221 ?  -3.404 -16.513  11.152 1.000 97.990 ? 221 GLU A CD  1 
ATOM 1721 O OE1 ? GLU A 1 221 ?  -3.182 -17.735  10.990 1.000 97.990 ? 221 GLU A OE1 1 
ATOM 1722 O OE2 ? GLU A 1 221 ?  -2.549 -15.721  11.607 1.000 97.990 ? 221 GLU A OE2 1 
ATOM 1723 N N   ? THR A 1 222 ?  -5.994 -11.552  11.144 1.000 97.920 ? 222 THR A N   1 
ATOM 1724 C CA  ? THR A 1 222 ?  -6.217 -10.283  11.828 1.000 97.920 ? 222 THR A CA  1 
ATOM 1725 C C   ? THR A 1 222 ?  -7.670  -9.838  11.681 1.000 97.920 ? 222 THR A C   1 
ATOM 1726 C CB  ? THR A 1 222 ?  -5.284  -9.185  11.286 1.000 97.920 ? 222 THR A CB  1 
ATOM 1727 O O   ? THR A 1 222 ?  -8.289  -9.394  12.650 1.000 97.920 ? 222 THR A O   1 
ATOM 1728 C CG2 ? THR A 1 222 ?  -5.508  -7.864  12.014 1.000 97.920 ? 222 THR A CG2 1 
ATOM 1729 O OG1 ? THR A 1 222 ?  -3.922  -9.592  11.466 1.000 97.920 ? 222 THR A OG1 1 
ATOM 1730 N N   ? ILE A 1 223 ?  -8.230  -9.947  10.467 1.000 97.680 ? 223 ILE A N   1 
ATOM 1731 C CA  ? ILE A 1 223 ?  -9.618  -9.584  10.202 1.000 97.680 ? 223 ILE A CA  1 
ATOM 1732 C C   ? ILE A 1 223 ? -10.548 -10.448  11.050 1.000 97.680 ? 223 ILE A C   1 
ATOM 1733 C CB  ? ILE A 1 223 ?  -9.965  -9.734   8.704 1.000 97.680 ? 223 ILE A CB  1 
ATOM 1734 O O   ? ILE A 1 223 ? -11.510  -9.946  11.636 1.000 97.680 ? 223 ILE A O   1 
ATOM 1735 C CG1 ? ILE A 1 223 ?  -9.299  -8.620   7.888 1.000 97.680 ? 223 ILE A CG1 1 
ATOM 1736 C CG2 ? ILE A 1 223 ? -11.482  -9.732   8.498 1.000 97.680 ? 223 ILE A CG2 1 
ATOM 1737 C CD1 ? ILE A 1 223 ?  -9.468  -8.771   6.382 1.000 97.680 ? 223 ILE A CD1 1 
ATOM 1738 N N   ? ARG A 1 224 ? -10.319 -11.710  11.185 1.000 97.110 ? 224 ARG A N   1 
ATOM 1739 C CA  ? ARG A 1 224 ? -11.129 -12.645  11.959 1.000 97.110 ? 224 ARG A CA  1 
ATOM 1740 C C   ? ARG A 1 224 ? -11.072 -12.317  13.447 1.000 97.110 ? 224 ARG A C   1 
ATOM 1741 C CB  ? ARG A 1 224 ? -10.666 -14.083  11.721 1.000 97.110 ? 224 ARG A CB  1 
ATOM 1742 O O   ? ARG A 1 224 ? -12.082 -12.409  14.148 1.000 97.110 ? 224 ARG A O   1 
ATOM 1743 C CG  ? ARG A 1 224 ? -11.568 -15.133  12.349 1.000 97.110 ? 224 ARG A CG  1 
ATOM 1744 C CD  ? ARG A 1 224 ? -11.074 -16.545  12.065 1.000 97.110 ? 224 ARG A CD  1 
ATOM 1745 N NE  ? ARG A 1 224 ?  -9.700 -16.737  12.521 1.000 97.110 ? 224 ARG A NE  1 
ATOM 1746 N NH1 ? ARG A 1 224 ?  -9.738 -19.038  12.325 1.000 97.110 ? 224 ARG A NH1 1 
ATOM 1747 N NH2 ? ARG A 1 224 ?  -7.844 -17.977  13.059 1.000 97.110 ? 224 ARG A NH2 1 
ATOM 1748 C CZ  ? ARG A 1 224 ?  -9.097 -17.917  12.634 1.000 97.110 ? 224 ARG A CZ  1 
ATOM 1749 N N   ? LYS A 1 225 ?  -9.903 -11.992  13.860 1.000 95.820 ? 225 LYS A N   1 
ATOM 1750 C CA  ? LYS A 1 225 ?  -9.657 -11.715  15.273 1.000 95.820 ? 225 LYS A CA  1 
ATOM 1751 C C   ? LYS A 1 225 ? -10.380 -10.448  15.719 1.000 95.820 ? 225 LYS A C   1 
ATOM 1752 C CB  ? LYS A 1 225 ?  -8.157 -11.585  15.541 1.000 95.820 ? 225 LYS A CB  1 
ATOM 1753 O O   ? LYS A 1 225 ? -10.929 -10.395  16.821 1.000 95.820 ? 225 LYS A O   1 
ATOM 1754 C CG  ? LYS A 1 225 ?  -7.810 -11.306  16.996 1.000 95.820 ? 225 LYS A CG  1 
ATOM 1755 C CD  ? LYS A 1 225 ?  -6.303 -11.267  17.214 1.000 95.820 ? 225 LYS A CD  1 
ATOM 1756 C CE  ? LYS A 1 225 ?  -5.955 -10.973  18.667 1.000 95.820 ? 225 LYS A CE  1 
ATOM 1757 N NZ  ? LYS A 1 225 ?  -4.480 -11.001  18.900 1.000 95.820 ? 225 LYS A NZ  1 
ATOM 1758 N N   ? TYR A 1 226 ? -10.426  -9.417  14.872 1.000 93.310 ? 226 TYR A N   1 
ATOM 1759 C CA  ? TYR A 1 226 ? -10.994  -8.122  15.230 1.000 93.310 ? 226 TYR A CA  1 
ATOM 1760 C C   ? TYR A 1 226 ? -12.380  -7.948  14.622 1.000 93.310 ? 226 TYR A C   1 
ATOM 1761 C CB  ? TYR A 1 226 ? -10.076  -6.986  14.770 1.000 93.310 ? 226 TYR A CB  1 
ATOM 1762 O O   ? TYR A 1 226 ? -13.240  -7.280  15.201 1.000 93.310 ? 226 TYR A O   1 
ATOM 1763 C CG  ? TYR A 1 226 ?  -8.838  -6.824  15.619 1.000 93.310 ? 226 TYR A CG  1 
ATOM 1764 C CD1 ? TYR A 1 226 ?  -8.801  -5.904  16.664 1.000 93.310 ? 226 TYR A CD1 1 
ATOM 1765 C CD2 ? TYR A 1 226 ?  -7.703  -7.591  15.378 1.000 93.310 ? 226 TYR A CD2 1 
ATOM 1766 C CE1 ? TYR A 1 226 ?  -7.663  -5.750  17.447 1.000 93.310 ? 226 TYR A CE1 1 
ATOM 1767 C CE2 ? TYR A 1 226 ?  -6.558  -7.445  16.155 1.000 93.310 ? 226 TYR A CE2 1 
ATOM 1768 O OH  ? TYR A 1 226 ?  -5.418  -6.376  17.958 1.000 93.310 ? 226 TYR A OH  1 
ATOM 1769 C CZ  ? TYR A 1 226 ?  -6.548  -6.524  17.186 1.000 93.310 ? 226 TYR A CZ  1 
# 
loop_
_struct_sheet_range.sheet_id 
_struct_sheet_range.id 
_struct_sheet_range.beg_label_comp_id 
_struct_sheet_range.beg_label_asym_id 
_struct_sheet_range.beg_label_seq_id 
_struct_sheet_range.pdbx_beg_PDB_ins_code 
_struct_sheet_range.end_label_comp_id 
_struct_sheet_range.end_label_asym_id 
_struct_sheet_range.end_label_seq_id 
_struct_sheet_range.pdbx_end_PDB_ins_code 
_struct_sheet_range.beg_auth_comp_id 
_struct_sheet_range.beg_auth_asym_id 
_struct_sheet_range.beg_auth_seq_id 
_struct_sheet_range.end_auth_comp_id 
_struct_sheet_range.end_auth_asym_id 
_struct_sheet_range.end_auth_seq_id 
A A TYR A   6 ? THR A   7 ? TYR A 6   THR A 7   
A B LEU A 107 ? LEU A 107 ? LEU A 107 LEU A 107 
A C THR A 117 ? GLY A 122 ? THR A 117 GLY A 122 
A D GLN A 138 ? ARG A 145 ? GLN A 138 ARG A 145 
A E MET A 162 ? ALA A 165 ? MET A 162 ALA A 165 
A F PRO A 182 ? CYS A 185 ? PRO A 182 CYS A 185 
A G THR A 188 ? TRP A 195 ? THR A 188 TRP A 195 
A H GLY A 207 ? ARG A 211 ? GLY A 207 ARG A 211 
B I GLN A  16 ? VAL A  21 ? GLN A 16  VAL A 21  
B J ARG A  24 ? HIS A  33 ? ARG A 24  HIS A 33  
B K TRP A  36 ? THR A  39 ? TRP A 36  THR A 39  
B L LYS A  49 ? LEU A  52 ? LYS A 49  LEU A 52  
B M GLN A  65 ? PRO A  74 ? GLN A 65  PRO A 74  
B N MET A  88 ? LEU A  92 ? MET A 88  LEU A 92  
C O ALA A  56 ? ALA A  56 ? ALA A 56  ALA A 56  
C P THR A 136 ? THR A 136 ? THR A 136 THR A 136 
D Q ARG A  79 ? ARG A  79 ? ARG A 79  ARG A 79  
D R ASP A  84 ? ASP A  84 ? ASP A 84  ASP A 84  
# 
loop_
_struct_conf.id 
_struct_conf.conf_type_id 
_struct_conf.beg_label_comp_id 
_struct_conf.beg_label_asym_id 
_struct_conf.beg_label_seq_id 
_struct_conf.pdbx_beg_PDB_ins_code 
_struct_conf.end_label_comp_id 
_struct_conf.end_label_asym_id 
_struct_conf.end_label_seq_id 
_struct_conf.pdbx_end_PDB_ins_code 
_struct_conf.beg_auth_comp_id 
_struct_conf.beg_auth_asym_id 
_struct_conf.beg_auth_seq_id 
_struct_conf.end_auth_comp_id 
_struct_conf.end_auth_asym_id 
_struct_conf.end_auth_seq_id 
TURN_TY1_P1   TURN_TY1_P   PRO A   3 ? GLY A   4 ? PRO A 3   GLY A 4   
STRN1         STRN         TYR A   6 ? THR A   7 ? TYR A 6   THR A 7   
HELX_LH_PP_P1 HELX_LH_PP_P CYS A   8 ? PHE A   9 ? CYS A 8   PHE A 9   
TURN_TY1_P2   TURN_TY1_P   PRO A  10 ? HIS A  11 ? PRO A 10  HIS A 11  
BEND1         BEND         SER A  12 ? SER A  12 ? SER A 12  SER A 12  
TURN_TY1_P3   TURN_TY1_P   PRO A  14 ? TRP A  15 ? PRO A 14  TRP A 15  
STRN2         STRN         GLN A  16 ? VAL A  21 ? GLN A 16  VAL A 21  
TURN_TY1_P4   TURN_TY1_P   GLN A  22 ? GLY A  23 ? GLN A 22  GLY A 23  
STRN3         STRN         ARG A  24 ? HIS A  33 ? ARG A 24  HIS A 33  
TURN_TY1_P5   TURN_TY1_P   PRO A  34 ? LYS A  35 ? PRO A 34  LYS A 35  
STRN4         STRN         TRP A  36 ? THR A  39 ? TRP A 36  THR A 39  
HELX_RH_3T_P1 HELX_RH_3T_P ALA A  41 ? CYS A  43 ? ALA A 41  CYS A 43  
TURN_TY1_P6   TURN_TY1_P   GLU A  46 ? GLY A  47 ? GLU A 46  GLY A 47  
STRN5         STRN         LYS A  49 ? LEU A  52 ? LYS A 49  LEU A 52  
BEND2         BEND         GLY A  53 ? GLY A  53 ? GLY A 53  GLY A 53  
BEND3         BEND         HIS A  55 ? HIS A  55 ? HIS A 55  HIS A 55  
STRN6         STRN         ALA A  56 ? ALA A  56 ? ALA A 56  ALA A 56  
TURN_TY1_P7   TURN_TY1_P   LEU A  57 ? GLY A  58 ? LEU A 57  GLY A 58  
BEND4         BEND         ARG A  59 ? ARG A  59 ? ARG A 59  ARG A 59  
TURN_TY1_P8   TURN_TY1_P   ALA A  62 ? GLY A  63 ? ALA A 62  GLY A 63  
STRN7         STRN         GLN A  65 ? PRO A  74 ? GLN A 65  PRO A 74  
TURN_TY1_P9   TURN_TY1_P   PRO A  76 ? GLU A  77 ? PRO A 76  GLU A 77  
STRN8         STRN         ARG A  79 ? ARG A  79 ? ARG A 79  ARG A 79  
TURN_TY1_P10  TURN_TY1_P   HIS A  80 ? HIS A  83 ? HIS A 80  HIS A 83  
STRN9         STRN         ASP A  84 ? ASP A  84 ? ASP A 84  ASP A 84  
TURN_TY1_P11  TURN_TY1_P   HIS A  85 ? HIS A  85 ? HIS A 85  HIS A 85  
STRN10        STRN         MET A  88 ? LEU A  92 ? MET A 88  LEU A 92  
BEND5         BEND         GLN A  93 ? SER A  94 ? GLN A 93  SER A 94  
HELX_LH_PP_P2 HELX_LH_PP_P PRO A  95 ? LEU A  98 ? PRO A 95  LEU A 98  
BEND6         BEND         GLY A 100 ? TYR A 101 ? GLY A 100 TYR A 101 
HELX_LH_PP_P3 HELX_LH_PP_P PRO A 106 ? PRO A 106 ? PRO A 106 PRO A 106 
STRN11        STRN         LEU A 107 ? LEU A 107 ? LEU A 107 LEU A 107 
HELX_LH_PP_P4 HELX_LH_PP_P SER A 108 ? SER A 108 ? SER A 108 SER A 108 
BEND7         BEND         ASN A 110 ? ASN A 110 ? ASN A 110 ASN A 110 
HELX_LH_PP_P5 HELX_LH_PP_P ARG A 111 ? THR A 113 ? ARG A 111 THR A 113 
TURN_TY1_P12  TURN_TY1_P   PRO A 114 ? GLY A 115 ? PRO A 114 GLY A 115 
STRN12        STRN         THR A 117 ? GLY A 122 ? THR A 117 GLY A 122 
BEND8         BEND         TRP A 123 ? GLY A 124 ? TRP A 123 GLY A 124 
BEND9         BEND         THR A 126 ? GLN A 130 ? THR A 126 GLN A 130 
BEND10        BEND         LYS A 135 ? LYS A 135 ? LYS A 135 LYS A 135 
STRN13        STRN         THR A 136 ? THR A 136 ? THR A 136 THR A 136 
STRN14        STRN         GLN A 138 ? ARG A 145 ? GLN A 138 ARG A 145 
HELX_RH_AL_P1 HELX_RH_AL_P ASP A 147 ? VAL A 153 ? ASP A 147 VAL A 153 
BEND11        BEND         TYR A 154 ? TYR A 154 ? TYR A 154 TYR A 154 
TURN_TY1_P13  TURN_TY1_P   PRO A 155 ? LYS A 157 ? PRO A 155 LYS A 157 
TURN_TY1_P14  TURN_TY1_P   ASP A 160 ? ASN A 161 ? ASP A 160 ASN A 161 
STRN15        STRN         MET A 162 ? ALA A 165 ? MET A 162 ALA A 165 
TURN_TY1_P15  TURN_TY1_P   LYS A 168 ? GLU A 169 ? LYS A 168 GLU A 169 
BEND12        BEND         GLY A 170 ? GLY A 170 ? GLY A 170 GLY A 170 
TURN_TY1_P16  TURN_TY1_P   GLU A 176 ? GLY A 177 ? GLU A 176 GLY A 177 
TURN_TY1_P17  TURN_TY1_P   SER A 179 ? GLY A 180 ? SER A 179 GLY A 180 
STRN16        STRN         PRO A 182 ? CYS A 185 ? PRO A 182 CYS A 185 
TURN_TY1_P18  TURN_TY1_P   ASN A 186 ? ARG A 187 ? ASN A 186 ARG A 187 
STRN17        STRN         THR A 188 ? TRP A 195 ? THR A 188 TRP A 195 
BEND13        BEND         PHE A 198 ? GLY A 201 ? PHE A 198 GLY A 201 
TURN_TY1_P19  TURN_TY1_P   PRO A 203 ? ASP A 204 ? PRO A 203 ASP A 204 
STRN18        STRN         GLY A 207 ? ARG A 211 ? GLY A 207 ARG A 211 
HELX_RH_3T_P2 HELX_RH_3T_P VAL A 212 ? ARG A 214 ? VAL A 212 ARG A 214 
BEND14        BEND         TYR A 215 ? TYR A 215 ? TYR A 215 TYR A 215 
HELX_RH_AL_P2 HELX_RH_AL_P VAL A 216 ? LYS A 225 ? VAL A 216 LYS A 225 
# 
