# Supplementary material for: FlatProt: 2D visualization eases protein structure comparison
Source: BMC Bioinformatics. 2025 Aug 13;26:210. doi: 10.1186/s12859-025-06233-x (PMC12344939; doi:10.1186/s12859-025-06233-x)
Supplement: Supplementary file 1 — Supplementary Material 1 [file 12859_2025_6233_MOESM1_ESM.zip › KLK/structures/gzmh_Xenopus_tropicalis_GeneID=496758.cif]

data_gzmh_Xenopus_tropicalis_GeneID=496758
# 
_entry.id   ? 
# 
_entity.id                         1      
_entity.type                       polymer 
_entity.pdbx_description           polymer-1 
_entity.formula_weight             23537.8 
_entity.pdbx_number_of_molecules        1 
# 
loop_
_struct_sheet.id 
_struct_sheet.number_strands 
A 2 
B 7 
C 6 
D 2 
E 2 
# 
loop_
_struct_conf_type.id 
_struct_conf_type.criteria 
STRN         DSSP 
TURN_TY1_P   DSSP 
HELX_LH_PP_P DSSP 
BEND         DSSP 
HELX_RH_3T_P DSSP 
HELX_RH_AL_P DSSP 
# 
_struct_asym.id          A 
_struct_asym.entity_id   1 
# 
_software.pdbx_ordinal     1 
_software.name             dssp 
_software.version          4.4.10 
_software.date             ? 
_software.classification   'model annotation' 
# 
_entity_poly.entity_id                      1 
_entity_poly.type                           polypeptide(L) 
_entity_poly.nstd_linkage                   n 
_entity_poly.nstd_monomer                   n 
_entity_poly.pdbx_seq_one_letter_code       
;GIIGGQEAKPHSRPYMAYLKIGMGFCGGSLIAPDWVISAAHCAGDITVILGAHNVKEPESSQQVIGVQSKHLHPEYDDEE
PFNDVMLLKLTSKATINRYVQTIPLPTSDLPTGTPCSVSGWGLIDRDEVTDKLFETNVTIVSRRLCHRYFPRLSDGMICA
GSNNQIKDSSQGDSGGPLVCKEALAGIVSFGFNHPPGVYARVGRYLDWIKKTISEH
;
_entity_poly.pdbx_seq_one_letter_code_can   
;GIIGGQEAKPHSRPYMAYLKIGMGFCGGSLIAPDWVISAAHCAGDITVILGAHNVKEPESSQQVIGVQSKHLHPEYDDEE
PFNDVMLLKLTSKATINRYVQTIPLPTSDLPTGTPCSVSGWGLIDRDEVTDKLFETNVTIVSRRLCHRYFPRLSDGMICA
GSNNQIKDSSQGDSGGPLVCKEALAGIVSFGFNHPPGVYARVGRYLDWIKKTISEH
;
_entity_poly.pdbx_strand_id                 A 
# 
loop_
_dssp_struct_summary.entry_id 
_dssp_struct_summary.label_comp_id 
_dssp_struct_summary.label_asym_id 
_dssp_struct_summary.label_seq_id 
_dssp_struct_summary.secondary_structure 
_dssp_struct_summary.ss_bridge 
_dssp_struct_summary.helix_3_10 
_dssp_struct_summary.helix_alpha 
_dssp_struct_summary.helix_pi 
_dssp_struct_summary.helix_pp 
_dssp_struct_summary.bend 
_dssp_struct_summary.chirality 
_dssp_struct_summary.sheet 
_dssp_struct_summary.strand 
_dssp_struct_summary.ladder_1 
_dssp_struct_summary.ladder_2 
_dssp_struct_summary.accessibility 
_dssp_struct_summary.TCO 
_dssp_struct_summary.kappa 
_dssp_struct_summary.alpha 
_dssp_struct_summary.phi 
_dssp_struct_summary.psi 
_dssp_struct_summary.x_ca 
_dssp_struct_summary.y_ca 
_dssp_struct_summary.z_ca 
gzmh_Xenopus_tropicalis_GeneID=496758 GLY A 1   . . . . . . . . . . . . ? .      .     .      .      132.2  -5.1  1.5   -12.9 
gzmh_Xenopus_tropicalis_GeneID=496758 ILE A 2   E . > . . . . - A A A . ? -0.918 .     -163.0 -80.9  82.0   -3.7  -2.0  -13.4 
gzmh_Xenopus_tropicalis_GeneID=496758 ILE A 3   E . 3 . . . S + A A A . ? -0.737 71.5  9.6    -75.2  125.8  -3.1  -1.6  -17.2 
gzmh_Xenopus_tropicalis_GeneID=496758 GLY A 4   T . 3 . . . S + . . . . ? 0.711  103.9 130.3  80.5   13.0   -2.6  -4.9  -19.1 
gzmh_Xenopus_tropicalis_GeneID=496758 GLY A 5   . . < . . . . - . . . . ? -0.291 49.6  -133.8 -94.0  175.0  -3.6  -6.8  -16.0 
gzmh_Xenopus_tropicalis_GeneID=496758 GLN A 6   E . . . . . . - B C B . ? -0.922 36.8  -82.7  -121.6 152.7  -6.1  -9.6  -15.5 
gzmh_Xenopus_tropicalis_GeneID=496758 GLU A 7   E . . . . > . - B C B . ? -0.414 54.6  -115.1 -52.7  133.6  -8.8  -10.2 -13.0 
gzmh_Xenopus_tropicalis_GeneID=496758 ALA A 8   P . . . . P . - . . . . ? -0.440 31.7  -97.8  -69.5  140.4  -7.2  -11.7 -9.9  
gzmh_Xenopus_tropicalis_GeneID=496758 LYS A 9   P . > . . < . - . . . . ? -0.490 61.6  -88.1  -53.6  123.8  -8.1  -15.1 -8.9  
gzmh_Xenopus_tropicalis_GeneID=496758 PRO A 10  T . 3 . . . S - . . . . ? -0.208 107.2 -4.2   -43.5  123.6  -10.8 -14.4 -6.2  
gzmh_Xenopus_tropicalis_GeneID=496758 HIS A 11  T . 3 . . . S + . . . . ? 0.627  91.4  126.3  70.5   15.0   -9.1  -14.0 -2.7  
gzmh_Xenopus_tropicalis_GeneID=496758 SER A 12  S . < . . . S + . . . . ? 0.594  73.3  52.5   -77.2  -8.4   -5.7  -14.9 -4.1  
gzmh_Xenopus_tropicalis_GeneID=496758 ARG A 13  . . > . . . . + . . . . ? -0.619 65.6  167.3  -123.7 72.1   -4.4  -11.6 -2.5  
gzmh_Xenopus_tropicalis_GeneID=496758 PRO A 14  T . 3 . . . S + . . . . ? 0.602  72.5  61.1   -74.4  -4.5   -5.6  -11.9 1.1   
gzmh_Xenopus_tropicalis_GeneID=496758 TYR A 15  T . 3 . . . S + . . . . ? 0.521  77.9  117.3  -94.0  -10.3  -3.4  -8.9  2.2   
gzmh_Xenopus_tropicalis_GeneID=496758 MET A 16  E . < . . . . - C J I . ? -0.412 47.2  -163.1 -67.0  133.5  -5.2  -6.5  -0.1  
gzmh_Xenopus_tropicalis_GeneID=496758 ALA A 17  E . . . . . . - C J I J ? -0.976 12.6  -148.3 -120.4 131.7  -7.1  -3.6  1.6   
gzmh_Xenopus_tropicalis_GeneID=496758 TYR A 18  E . . . . . . - C J I J ? -0.893 14.9  -156.8 -92.7  116.5  -9.7  -1.4  0.1   
gzmh_Xenopus_tropicalis_GeneID=496758 LEU A 19  E . . . . . . - C J I J ? -0.878 2.5   -154.6 -97.6  107.4  -9.5  2.1   1.6   
gzmh_Xenopus_tropicalis_GeneID=496758 LYS A 20  E . . . . . . + C J I J ? -0.759 16.7  177.8  -80.3  115.2  -12.8 3.9   1.3   
gzmh_Xenopus_tropicalis_GeneID=496758 ILE A 21  E . > . . . . - C J I J ? -0.918 55.9  -70.0  -121.2 102.8  -12.0 7.7   1.4   
gzmh_Xenopus_tropicalis_GeneID=496758 GLY A 22  T . 3 . . . S - . . . . ? -0.305 115.7 -16.8  46.6   -121.3 -15.2 9.9   1.0   
gzmh_Xenopus_tropicalis_GeneID=496758 MET A 23  T . 3 . . . S + . . . . ? 0.427  135.9 59.8   -92.7  3.4    -16.4 9.5   -2.7  
gzmh_Xenopus_tropicalis_GeneID=496758 GLY A 24  E . < . . . . - C K I . ? -0.344 68.6  -142.3 -117.3 -168.2 -12.9 8.0   -3.6  
gzmh_Xenopus_tropicalis_GeneID=496758 PHE A 25  E . . . . . . - C K I . ? -0.988 9.3   -168.1 -156.8 161.3  -10.6 5.1   -2.8  
gzmh_Xenopus_tropicalis_GeneID=496758 CYS A 26  E . . . . . . - C K I . ? -0.903 24.6  -118.1 -137.4 163.3  -7.0  3.9   -2.2  
gzmh_Xenopus_tropicalis_GeneID=496758 GLY A 27  E . . . . . . + C K I . ? -0.483 31.5  172.3  -91.9  174.1  -5.4  0.6   -1.8  
gzmh_Xenopus_tropicalis_GeneID=496758 GLY A 28  E . . . . . . - C K I . ? -0.960 24.5  -121.8 -167.4 172.6  -3.5  -0.8  1.2   
gzmh_Xenopus_tropicalis_GeneID=496758 SER A 29  E . . . . . . - C K I K ? -0.999 18.9  -129.5 -133.8 129.4  -1.8  -3.8  2.6   
gzmh_Xenopus_tropicalis_GeneID=496758 LEU A 30  E . . . . . . + C K . K ? -0.696 33.5  165.8  -72.5  115.1  -2.4  -5.6  5.9   
gzmh_Xenopus_tropicalis_GeneID=496758 ILE A 31  E . . . . . . + C K . . ? 0.542  69.7  11.8   -113.3 -9.4   1.0   -5.9  7.5   
gzmh_Xenopus_tropicalis_GeneID=496758 ALA A 32  E . > . . . S - C K . K ? -0.948 90.6  -93.8  -157.6 160.0  -0.3  -6.8  11.1  
gzmh_Xenopus_tropicalis_GeneID=496758 PRO A 33  T . 3 . . . S + . . . . ? 0.774  128.7 23.0   -54.5  -18.1  -3.7  -7.9  12.5  
gzmh_Xenopus_tropicalis_GeneID=496758 ASP A 34  T . 3 . . . S + . . . . ? 0.158  111.8 84.2   -131.8 15.5   -4.3  -4.2  13.3  
gzmh_Xenopus_tropicalis_GeneID=496758 TRP A 35  E . < . . . . - C L K L ? -0.989 46.6  -176.4 -131.4 131.1  -2.0  -2.4  10.9  
gzmh_Xenopus_tropicalis_GeneID=496758 VAL A 36  E . . . . . . - C L K L ? -0.960 14.2  -150.1 -118.1 133.6  -2.5  -1.4  7.3   
gzmh_Xenopus_tropicalis_GeneID=496758 ILE A 37  E . . . . . . + C L K L ? -0.903 30.8  147.7  -104.4 135.5  0.2   0.3   5.2   
gzmh_Xenopus_tropicalis_GeneID=496758 SER A 38  E . . . . . . - C L . L ? -0.822 50.5  -63.8  -148.3 -177.7 -0.9  2.8   2.4   
gzmh_Xenopus_tropicalis_GeneID=496758 ALA A 39  . . > . . . . - . . . . ? -0.674 35.3  -137.2 -79.8  139.0  0.2   5.9   0.5   
gzmh_Xenopus_tropicalis_GeneID=496758 ALA A 40  G . > . . . S + . . . . ? 0.800  102.6 64.6   -64.7  -32.2  0.4   9.1   2.6   
gzmh_Xenopus_tropicalis_GeneID=496758 HIS A 41  G . 3 . . . S + . . . . ? 0.608  90.1  69.8   -71.2  -4.4   -1.2  11.1  -0.2  
gzmh_Xenopus_tropicalis_GeneID=496758 CYS A 42  G . < . . . S + . . . . ? 0.238  71.2  141.6  -92.5  12.7   -4.3  8.9   0.4   
gzmh_Xenopus_tropicalis_GeneID=496758 ALA A 43  . . < . . . . + . . . . ? -0.158 25.4  92.8   -63.6  137.7  -4.8  10.6  3.7   
gzmh_Xenopus_tropicalis_GeneID=496758 GLY A 44  S . . . . . S - . . . . ? -0.959 85.8  -30.5  167.8  -174.6 -8.6  11.3  4.6   
gzmh_Xenopus_tropicalis_GeneID=496758 ASP A 45  S . . . . . S - . . . . ? -0.702 75.7  -165.9 -65.7  110.4  -11.6 9.9   6.5   
gzmh_Xenopus_tropicalis_GeneID=496758 ILE A 46  E . . . . . . - C M J . ? -0.852 28.3  -175.7 -118.1 134.8  -10.8 6.2   6.0   
gzmh_Xenopus_tropicalis_GeneID=496758 THR A 47  E . . . . . . - C M J M ? -0.997 24.2  -139.9 -115.3 132.9  -12.7 3.0   6.3   
gzmh_Xenopus_tropicalis_GeneID=496758 VAL A 48  E . . . . . . - C M J M ? -0.812 13.5  -167.8 -100.7 126.9  -10.8 -0.3  5.7   
gzmh_Xenopus_tropicalis_GeneID=496758 ILE A 49  E . . . . . . - C M J M ? -0.965 10.9  -177.2 -111.2 119.8  -12.4 -3.2  3.8   
gzmh_Xenopus_tropicalis_GeneID=496758 LEU A 50  E . . . . . . + C M J M ? -0.788 59.4  30.8   -111.9 151.4  -10.5 -6.6  4.0   
gzmh_Xenopus_tropicalis_GeneID=496758 GLY A 51  S . . . . . S + . . . . ? 0.642  81.2  141.9  83.1   16.5   -11.3 -9.9  2.3   
gzmh_Xenopus_tropicalis_GeneID=496758 ALA A 52  . . . . . . . + . . . . ? -0.767 27.6  166.9  -97.9  128.0  -13.0 -8.3  -0.8  
gzmh_Xenopus_tropicalis_GeneID=496758 HIS A 53  S . . . . . S + . . . . ? 0.712  89.6  29.2   -91.1  -43.3  -12.6 -9.7  -4.3  
gzmh_Xenopus_tropicalis_GeneID=496758 ASN A 54  B . > . . . S - D P O . ? -0.972 71.4  -162.6 -115.3 118.0  -15.5 -7.5  -5.5  
gzmh_Xenopus_tropicalis_GeneID=496758 VAL A 55  T . 3 . . . S + . . . . ? 0.699  87.4  52.6   -82.1  -12.0  -15.9 -4.3  -3.5  
gzmh_Xenopus_tropicalis_GeneID=496758 LYS A 56  T . 3 . . . S + . . . . ? 0.751  99.3  72.7   -94.3  -20.0  -19.5 -3.5  -4.7  
gzmh_Xenopus_tropicalis_GeneID=496758 GLU A 57  S . < . . . S - . . . . ? -0.780 88.0  -118.6 -103.2 129.8  -20.9 -6.9  -3.7  
gzmh_Xenopus_tropicalis_GeneID=496758 PRO A 58  . . . . . . . - . . . . ? -0.583 37.4  -171.6 -64.0  109.6  -21.4 -7.9  -0.2  
gzmh_Xenopus_tropicalis_GeneID=496758 GLU A 59  . . > . . . . - . . . . ? -0.927 30.8  -133.8 -104.0 136.9  -19.1 -10.9 0.3   
gzmh_Xenopus_tropicalis_GeneID=496758 SER A 60  T . 3 . . . S + . . . . ? 0.719  106.9 63.3   -59.2  -18.0  -19.3 -13.1 3.5   
gzmh_Xenopus_tropicalis_GeneID=496758 SER A 61  T . 3 . . . S + . . . . ? 0.627  81.2  107.9  -80.6  -17.9  -15.4 -12.8 3.4   
gzmh_Xenopus_tropicalis_GeneID=496758 GLN A 62  . . < . . . . - . . . . ? -0.436 48.6  -165.2 -76.3  136.6  -15.4 -9.0  3.9   
gzmh_Xenopus_tropicalis_GeneID=496758 GLN A 63  E . . . . . . - C N M . ? -0.996 5.5   -158.2 -115.5 119.5  -14.3 -7.3  7.1   
gzmh_Xenopus_tropicalis_GeneID=496758 VAL A 64  E . . . . . . + C N M . ? -0.924 20.3  174.4  -100.5 116.6  -15.2 -3.6  7.6   
gzmh_Xenopus_tropicalis_GeneID=496758 ILE A 65  E . . . . . . - C N M . ? -0.974 23.7  -130.9 -128.3 132.5  -12.9 -2.0  10.1  
gzmh_Xenopus_tropicalis_GeneID=496758 GLY A 66  E . . . . . . - C N M . ? -0.278 25.7  -111.6 -72.7  166.4  -12.6 1.7   11.2  
gzmh_Xenopus_tropicalis_GeneID=496758 VAL A 67  E . . . . . . - C N N . ? -0.923 24.5  -174.4 -106.5 121.2  -9.4  3.6   11.5  
gzmh_Xenopus_tropicalis_GeneID=496758 GLN A 68  E . . . . . S - C N . . ? 0.886  70.8  -4.7   -76.5  -48.8  -8.2  4.5   15.0  
gzmh_Xenopus_tropicalis_GeneID=496758 SER A 69  E . . . . . . - C N N . ? -0.988 58.8  -141.5 -149.8 150.4  -5.2  6.6   14.0  
gzmh_Xenopus_tropicalis_GeneID=496758 LYS A 70  E . . . . . . - C N N . ? -0.970 10.0  -165.1 -115.2 134.3  -3.2  7.7   10.9  
gzmh_Xenopus_tropicalis_GeneID=496758 HIS A 71  E . . . . . . - C N N . ? -0.863 6.1   -166.9 -123.7 98.0   0.5   8.0   10.9  
gzmh_Xenopus_tropicalis_GeneID=496758 LEU A 72  E . . . . . . - C N N . ? -0.548 41.0  -93.9  -78.2  142.6  2.0   9.8   7.9   
gzmh_Xenopus_tropicalis_GeneID=496758 HIS A 73  . . > . . . . - . . . . ? -0.349 37.0  -128.6 -51.6  133.9  5.7   9.6   7.3   
gzmh_Xenopus_tropicalis_GeneID=496758 PRO A 74  T . 3 . . . S + . . . . ? 0.762  108.1 48.6   -60.6  -27.1  7.1   12.7  9.2   
gzmh_Xenopus_tropicalis_GeneID=496758 GLU A 75  T . 3 . . . S + . . . . ? 0.280  81.4  130.1  -98.9  9.3    9.1   13.8  6.1   
gzmh_Xenopus_tropicalis_GeneID=496758 TYR A 76  . . < . . . . - . . . . ? -0.501 37.5  -169.3 -65.5  128.9  6.1   13.4  3.8   
gzmh_Xenopus_tropicalis_GeneID=496758 ASP A 77  . . . . . . . - . . . . ? -0.989 21.2  -153.1 -126.4 122.9  5.7   16.5  1.6   
gzmh_Xenopus_tropicalis_GeneID=496758 ASP A 78  S . . . . . S + . . . . ? 0.765  100.7 49.8   -65.8  -23.8  2.5   17.1  -0.5  
gzmh_Xenopus_tropicalis_GeneID=496758 GLU A 79  S . . . . . S + . . . . ? 0.828  125.2 28.0   -85.1  -29.5  4.5   19.3  -2.9  
gzmh_Xenopus_tropicalis_GeneID=496758 GLU A 80  S . . . . . S - . . . . ? -0.868 81.2  -153.2 -131.0 73.6   7.3   16.7  -3.2  
gzmh_Xenopus_tropicalis_GeneID=496758 PRO A 81  . . > . . . . + . . . . ? -0.068 44.2  144.6  -51.7  42.5   5.5   13.4  -2.6  
gzmh_Xenopus_tropicalis_GeneID=496758 PHE A 82  T . 3 . . . . + . . . . ? -0.601 67.1  22.9   -75.1  140.2  8.9   11.9  -1.4  
gzmh_Xenopus_tropicalis_GeneID=496758 ASN A 83  T . 3 . . . S + . . . . ? 0.915  76.9  176.5  72.1   33.0   8.3   9.4   1.5   
gzmh_Xenopus_tropicalis_GeneID=496758 ASP A 84  . . < . . . . + . . . . ? -0.499 32.3  125.1  -69.4  64.0   4.7   8.8   0.4   
gzmh_Xenopus_tropicalis_GeneID=496758 VAL A 85  . . . . . . . + . . . . ? -0.997 34.2  179.4  -132.4 134.7  4.1   6.1   3.1   
gzmh_Xenopus_tropicalis_GeneID=496758 MET A 86  E . . . . . . - C O L N ? -0.997 16.1  -147.7 -136.7 140.9  1.3   6.0   5.8   
gzmh_Xenopus_tropicalis_GeneID=496758 LEU A 87  E . . . . . . - C O L N ? -0.929 11.1  -156.6 -107.4 134.2  0.4   3.5   8.6   
gzmh_Xenopus_tropicalis_GeneID=496758 LEU A 88  E . . . . . . - C O L N ? -0.959 4.3   -152.9 -111.2 119.8  -3.2  3.0   9.6   
gzmh_Xenopus_tropicalis_GeneID=496758 LYS A 89  E . . . . . . - C O L N ? -0.858 23.2  -135.5 -86.6  122.4  -4.0  1.6   13.1  
gzmh_Xenopus_tropicalis_GeneID=496758 LEU A 90  E . . . . . . - C O . N ? -0.430 12.0  -126.5 -79.8  149.1  -7.3  -0.2  13.0  
gzmh_Xenopus_tropicalis_GeneID=496758 THR A 91  S . . . . . S + . . . . ? 0.735  98.0  14.6   -65.1  -23.6  -10.1 0.3   15.7  
gzmh_Xenopus_tropicalis_GeneID=496758 SER A 92  S . . . . . S - . . . . ? -0.984 92.7  -93.5  -147.8 151.1  -10.1 -3.7  16.0  
gzmh_Xenopus_tropicalis_GeneID=496758 LYS A 93  . . . . . . . - . . . . ? -0.405 44.0  -115.0 -62.3  137.6  -7.8  -6.5  15.0  
gzmh_Xenopus_tropicalis_GeneID=496758 ALA A 94  . . . . . . . - . . . . ? -0.470 27.2  -114.1 -66.5  142.0  -8.6  -8.2  11.7  
gzmh_Xenopus_tropicalis_GeneID=496758 THR A 95  . . . . . . . - . . . . ? -0.774 33.2  -138.2 -76.5  112.3  -9.7  -11.8 11.9  
gzmh_Xenopus_tropicalis_GeneID=496758 ILE A 96  . . . . . . . + . . . . ? -0.621 46.2  123.2  -79.9  129.7  -7.0  -13.7 10.2  
gzmh_Xenopus_tropicalis_GeneID=496758 ASN A 97  S . . . . . S - . . . . ? -0.792 77.7  -56.9  -162.3 -165.4 -8.2  -16.6 7.8   
gzmh_Xenopus_tropicalis_GeneID=496758 ARG A 98  S . . . . . S + . . . . ? 0.721  134.3 40.5   -66.7  -13.0  -8.1  -17.8 4.3   
gzmh_Xenopus_tropicalis_GeneID=496758 TYR A 99  S . . . . . S + . . . . ? 0.669  117.1 46.4   -106.0 -26.7  -9.5  -14.4 3.0   
gzmh_Xenopus_tropicalis_GeneID=496758 VAL A 100 . . . . . . . + . . . . ? -0.972 69.8  151.7  -127.5 112.8  -7.6  -12.0 5.2   
gzmh_Xenopus_tropicalis_GeneID=496758 GLN A 101 . . . . . . . - . . . . ? -0.948 40.1  -112.0 -136.5 158.2  -3.8  -12.4 5.8   
gzmh_Xenopus_tropicalis_GeneID=496758 THR A 102 . . . . . . . - . . . . ? -0.603 23.7  -137.8 -84.9  150.8  -0.8  -10.3 6.5   
gzmh_Xenopus_tropicalis_GeneID=496758 ILE A 103 . . . . . . . - . . . . ? -0.927 25.9  -117.2 -106.2 130.9  2.0   -9.7  4.0   
gzmh_Xenopus_tropicalis_GeneID=496758 PRO A 104 P . . . . > . - . . . . ? -0.360 23.7  -115.7 -66.1  151.1  5.5   -9.8  5.3   
gzmh_Xenopus_tropicalis_GeneID=496758 LEU A 105 P . . . . P . - . . . . ? -0.531 43.4  -92.2  -78.2  148.8  7.8   -6.8  5.2   
gzmh_Xenopus_tropicalis_GeneID=496758 PRO A 106 P . . . . < . - . . . . ? -0.294 26.9  -161.6 -63.8  151.3  10.9  -7.1  3.0   
gzmh_Xenopus_tropicalis_GeneID=496758 THR A 107 S . . . . . S + . . . . ? 0.529  70.7  15.8   -109.7 -12.4  14.2  -8.4  4.5   
gzmh_Xenopus_tropicalis_GeneID=496758 SER A 108 S . . . . . S - . . . . ? -0.967 85.8  -82.8  -155.3 165.9  16.6  -7.1  1.8   
gzmh_Xenopus_tropicalis_GeneID=496758 ASP A 109 . . . . . . . - . . . . ? -0.326 45.3  -120.2 -68.6  157.0  17.0  -4.8  -1.1  
gzmh_Xenopus_tropicalis_GeneID=496758 LEU A 110 . . . . . . . - . . . . ? -0.851 20.2  -133.1 -104.3 127.0  15.7  -5.9  -4.5  
gzmh_Xenopus_tropicalis_GeneID=496758 PRO A 111 . . > . . . . - . . . . ? -0.422 38.1  -84.7  -70.3  156.1  18.0  -6.3  -7.5  
gzmh_Xenopus_tropicalis_GeneID=496758 THR A 112 T . 3 . . . S + . . . . ? -0.306 117.0 31.2   -54.2  138.3  17.1  -4.9  -11.0 
gzmh_Xenopus_tropicalis_GeneID=496758 GLY A 113 T . 3 . . . S + . . . . ? 0.403  79.9  150.9  93.3   -8.7   15.0  -7.3  -12.9 
gzmh_Xenopus_tropicalis_GeneID=496758 THR A 114 . . < . . . . - . . . . ? -0.462 48.4  -119.8 -57.9  125.9  13.4  -8.8  -9.8  
gzmh_Xenopus_tropicalis_GeneID=496758 PRO A 115 E . . . . . . + B D C . ? -0.498 42.0  168.9  -70.2  141.8  9.8   -10.1 -10.8 
gzmh_Xenopus_tropicalis_GeneID=496758 CYS A 116 E . . . . . . - B D C D ? -0.871 24.8  -137.3 -144.1 168.9  7.0   -8.5  -8.9  
gzmh_Xenopus_tropicalis_GeneID=496758 SER A 117 E . . . . . . - B D C D ? -0.983 8.7   -163.0 -132.9 147.2  3.2   -8.1  -8.9  
gzmh_Xenopus_tropicalis_GeneID=496758 VAL A 118 E . . . . . . - B D C D ? -0.966 9.7   -172.6 -125.9 143.0  0.9   -5.2  -8.3  
gzmh_Xenopus_tropicalis_GeneID=496758 SER A 119 E . . . . . . + B D C . ? -0.962 15.7  134.2  -136.7 151.3  -2.8  -5.4  -7.5  
gzmh_Xenopus_tropicalis_GeneID=496758 GLY A 120 E . . . . . . - B D C . ? -0.977 52.7  -116.8 178.7  171.6  -5.7  -3.0  -7.2  
gzmh_Xenopus_tropicalis_GeneID=496758 TRP A 121 S . . . . . S + . . . . ? 0.119  79.0  106.6  -108.7 10.8   -9.4  -2.1  -8.0  
gzmh_Xenopus_tropicalis_GeneID=496758 GLY A 122 S . . . . . S - . . . . ? 0.290  83.4  -31.2  -79.3  -161.1 -8.5  1.0   -10.1 
gzmh_Xenopus_tropicalis_GeneID=496758 LEU A 123 E . . . . . . - E R P . ? -0.419 47.0  -174.5 -57.9  124.9  -8.6  1.6   -13.9 
gzmh_Xenopus_tropicalis_GeneID=496758 ILE A 124 E . . . . . S + E R . . ? 0.632  70.3  4.9    -102.1 -10.1  -7.9  -1.7  -15.8 
gzmh_Xenopus_tropicalis_GeneID=496758 ASP A 125 E . > . . . S - E R P . ? -0.901 98.2  -70.7  -164.2 172.3  -7.9  0.1   -19.3 
gzmh_Xenopus_tropicalis_GeneID=496758 ARG A 126 T . 3 . . . S + . . . . ? 0.813  132.0 3.6    -52.6  -0.4   -8.1  3.7   -21.1 
gzmh_Xenopus_tropicalis_GeneID=496758 ASP A 127 T . 3 . . . S + . . . . ? 0.249  105.9 101.2  -168.8 13.7   -11.8 3.7   -20.0 
gzmh_Xenopus_tropicalis_GeneID=496758 GLU A 128 E . < . . . . - E S P . ? -0.962 39.0  -175.9 -121.2 122.8  -12.7 0.7   -17.9 
gzmh_Xenopus_tropicalis_GeneID=496758 VAL A 129 E . . . . . . - E S P . ? -0.876 11.6  -162.6 -104.2 137.7  -13.1 0.7   -14.1 
gzmh_Xenopus_tropicalis_GeneID=496758 THR A 130 . . . . . . . - . . . . ? -0.964 25.6  -151.2 -120.2 152.2  -13.8 -2.5  -12.4 
gzmh_Xenopus_tropicalis_GeneID=496758 ASP A 131 S . . . . . S + . . . . ? 0.414  79.2  88.2   -94.7  -0.7   -15.1 -3.3  -8.9  
gzmh_Xenopus_tropicalis_GeneID=496758 LYS A 132 B . . . . . S - D Q O . ? -0.677 90.9  -98.7  -98.1  150.4  -13.2 -6.6  -9.0  
gzmh_Xenopus_tropicalis_GeneID=496758 LEU A 133 . . . . . . . - . . . . ? -0.509 42.6  -169.6 -70.2  132.1  -9.6  -7.0  -7.9  
gzmh_Xenopus_tropicalis_GeneID=496758 PHE A 134 E . . . . . . - B E B C ? -0.833 4.9   -172.3 -119.9 160.6  -7.1  -6.9  -10.7 
gzmh_Xenopus_tropicalis_GeneID=496758 GLU A 135 E . . . . . . - B E B C ? -0.984 5.6   -176.8 -149.2 157.9  -3.4  -7.8  -10.9 
gzmh_Xenopus_tropicalis_GeneID=496758 THR A 136 E . . . . . . - B E . C ? -0.978 27.4  -110.6 -151.3 159.2  -0.3  -7.6  -13.2 
gzmh_Xenopus_tropicalis_GeneID=496758 ASN A 137 E . . . . . . + B E . C ? -0.757 36.7  170.0  -94.7  140.9  3.3   -8.6  -13.3 
gzmh_Xenopus_tropicalis_GeneID=496758 VAL A 138 E . . . . . . - B E . C ? -0.871 21.1  -136.5 -140.0 166.2  6.1   -6.0  -13.3 
gzmh_Xenopus_tropicalis_GeneID=496758 THR A 139 E . . . . . . - B E E C ? -0.967 30.4  -100.4 -126.3 151.9  9.9   -5.9  -12.9 
gzmh_Xenopus_tropicalis_GeneID=496758 ILE A 140 E . . . . > . - B E E . ? -0.479 38.1  -142.7 -67.9  131.9  12.2  -3.7  -10.9 
gzmh_Xenopus_tropicalis_GeneID=496758 VAL A 141 E . . . . P . - B E E . ? -0.772 24.2  -100.8 -98.7  140.1  13.8  -1.1  -13.1 
gzmh_Xenopus_tropicalis_GeneID=496758 SER A 142 P . . > . < . - . . . . ? -0.265 26.5  -125.0 -57.4  147.3  17.3  0.0   -12.7 
gzmh_Xenopus_tropicalis_GeneID=496758 ARG A 143 H . . > . . S + . . . . ? 0.871  109.6 55.8   -59.6  -42.8  17.7  3.3   -10.8 
gzmh_Xenopus_tropicalis_GeneID=496758 ARG A 144 H . . > . . S + . . . . ? 0.937  110.7 42.8   -57.1  -50.3  19.8  4.8   -13.6 
gzmh_Xenopus_tropicalis_GeneID=496758 LEU A 145 H . > > . . S + . . . . ? 0.882  111.0 57.3   -65.5  -35.2  17.1  4.1   -16.1 
gzmh_Xenopus_tropicalis_GeneID=496758 CYS A 146 H . > X . . S + . . . . ? 0.885  100.1 57.2   -66.4  -34.7  14.4  5.4   -13.7 
gzmh_Xenopus_tropicalis_GeneID=496758 HIS A 147 H . 3 < . . S + . . . . ? 0.758  95.0  66.3   -68.7  -24.2  16.2  8.7   -13.3 
gzmh_Xenopus_tropicalis_GeneID=496758 ARG A 148 H . < < . . S + . . . . ? 0.860  114.3 30.7   -64.9  -30.2  15.8  9.2   -17.1 
gzmh_Xenopus_tropicalis_GeneID=496758 TYR A 149 H . < < . . S + . . . . ? 0.784  134.4 30.1   -94.6  -34.9  12.1  9.4   -16.5 
gzmh_Xenopus_tropicalis_GeneID=496758 PHE A 150 . . > < . . . - . . . . ? -0.784 65.1  -179.2 -129.7 83.0   12.1  10.9  -13.0 
gzmh_Xenopus_tropicalis_GeneID=496758 PRO A 151 T . 3 . . . S + . . . . ? 0.744  84.3  50.5   -63.8  -15.6  15.2  13.1  -12.6 
gzmh_Xenopus_tropicalis_GeneID=496758 ARG A 152 T . 3 . . . S + . . . . ? 0.022  76.5  146.4  -111.3 25.7   14.3  14.0  -9.0  
gzmh_Xenopus_tropicalis_GeneID=496758 LEU A 153 . . < . . . . - . . . . ? -0.498 38.7  -143.7 -68.7  122.2  13.7  10.3  -7.8  
gzmh_Xenopus_tropicalis_GeneID=496758 SER A 154 . . > . . . . - . . . . ? -0.352 24.7  -107.2 -79.8  165.5  14.8  10.0  -4.1  
gzmh_Xenopus_tropicalis_GeneID=496758 ASP A 155 T . 3 . . . S + . . . . ? 0.633  116.4 69.8   -66.7  -14.2  16.5  6.9   -2.5  
gzmh_Xenopus_tropicalis_GeneID=496758 GLY A 156 T . 3 . . . S + . . . . ? 0.333  92.1  75.2   -85.9  11.3   13.1  6.2   -0.9  
gzmh_Xenopus_tropicalis_GeneID=496758 MET A 157 E . < . . . . - B F . F ? -0.889 57.7  -163.5 -129.0 152.1  11.5  5.3   -4.2  
gzmh_Xenopus_tropicalis_GeneID=496758 ILE A 158 E . . . . . . - B F . F ? -0.979 12.6  -140.3 -135.3 143.7  11.6  2.3   -6.6  
gzmh_Xenopus_tropicalis_GeneID=496758 CYS A 159 E . . . . . . + B F E F ? -0.863 21.9  173.4  -103.7 138.6  10.5  2.0   -10.2 
gzmh_Xenopus_tropicalis_GeneID=496758 ALA A 160 E . . . . . . + B F E F ? -0.993 16.4  119.9  -141.9 142.8  8.8   -1.0  -11.6 
gzmh_Xenopus_tropicalis_GeneID=496758 GLY A 161 E . . . . . . - B F E . ? -0.950 60.7  -83.8  175.3  166.0  7.3   -1.7  -14.9 
gzmh_Xenopus_tropicalis_GeneID=496758 SER A 162 . . . . . . . - . . . . ? -0.839 25.0  -155.3 -97.5  112.5  7.4   -3.9  -18.0 
gzmh_Xenopus_tropicalis_GeneID=496758 ASN A 163 S . . . . . S + . . . . ? 0.726  96.6  34.0   -58.9  -1.4   10.2  -2.8  -20.7 
gzmh_Xenopus_tropicalis_GeneID=496758 ASN A 164 S . . . . . S + . . . . ? 0.458  115.6 48.4   -145.5 2.5    8.0   -4.6  -23.5 
gzmh_Xenopus_tropicalis_GeneID=496758 GLN A 165 S . . . . . S - . . . . ? -0.990 81.1  -114.7 -154.1 125.7  4.3   -4.2  -22.6 
gzmh_Xenopus_tropicalis_GeneID=496758 ILE A 166 . . . . . . . + . . . . ? -0.621 66.1  143.0  -51.3  57.2   2.1   -1.2  -21.5 
gzmh_Xenopus_tropicalis_GeneID=496758 LYS A 167 . . . . . . . + . . . . ? -0.973 21.4  135.7  -106.8 108.2  1.7   -2.9  -18.1 
gzmh_Xenopus_tropicalis_GeneID=496758 ASP A 168 E . . . . . . - A B A . ? -0.972 64.5  -110.8 -146.6 149.3  1.6   -0.3  -15.3 
gzmh_Xenopus_tropicalis_GeneID=496758 SER A 169 E . . . . . . + A B A . ? -0.911 54.5  169.7  -75.0  87.1   -0.1  0.8   -12.1 
gzmh_Xenopus_tropicalis_GeneID=496758 SER A 170 . . . . . . . - . . . . ? -0.980 45.8  -17.3  -116.0 130.4  -1.7  4.0   -13.6 
gzmh_Xenopus_tropicalis_GeneID=496758 GLN A 171 S . . . . . S + . . . . ? 0.749  121.6 27.1   39.4   106.0  -4.5  6.3   -11.9 
gzmh_Xenopus_tropicalis_GeneID=496758 GLY A 172 S . . . . . S + . . . . ? 0.224  90.2  86.1   120.1  -0.4   -6.5  4.7   -8.9  
gzmh_Xenopus_tropicalis_GeneID=496758 ASP A 173 . . > . . . . + . . . . ? 0.069  54.1  153.1  -114.0 16.9   -4.3  2.0   -7.2  
gzmh_Xenopus_tropicalis_GeneID=496758 SER A 174 T . 3 . . . S + . . . . ? -0.279 70.7  20.5   -44.4  130.5  -2.6  4.5   -4.9  
gzmh_Xenopus_tropicalis_GeneID=496758 GLY A 175 T . 3 . . . S + . . . . ? 0.297  93.5  137.8  92.0   -12.9  -1.5  2.7   -1.9  
gzmh_Xenopus_tropicalis_GeneID=496758 GLY A 176 . . < . . . . - . . . . ? -0.292 56.5  -96.3  -66.2  161.5  -1.7  -0.7  -3.5  
gzmh_Xenopus_tropicalis_GeneID=496758 PRO A 177 E . . . . . . - B G . G ? -0.544 17.4  -155.3 -92.6  130.0  1.1   -3.3  -2.9  
gzmh_Xenopus_tropicalis_GeneID=496758 LEU A 178 E . . . . . . - B G D G ? -0.954 25.9  -162.8 -88.1  111.4  4.1   -4.0  -5.0  
gzmh_Xenopus_tropicalis_GeneID=496758 VAL A 179 E . . . . . . + B G D G ? -0.880 15.2  172.0  -109.4 122.5  4.9   -7.6  -4.0  
gzmh_Xenopus_tropicalis_GeneID=496758 CYS A 180 E . > . . . S - B G D G ? -0.987 71.8  -6.5   -127.5 136.5  8.3   -9.2  -4.7  
gzmh_Xenopus_tropicalis_GeneID=496758 LYS A 181 T . 3 . . . S - . . . . ? 0.884  130.3 -58.6  46.4   33.5   9.5   -12.6 -3.5  
gzmh_Xenopus_tropicalis_GeneID=496758 GLU A 182 T . 3 . . . S + . . . . ? 0.635  117.8 105.2  79.7   10.7   6.2   -12.8 -1.5  
gzmh_Xenopus_tropicalis_GeneID=496758 ALA A 183 E . < . . . S - B H G . ? -0.934 83.1  -99.5  -122.9 154.9  7.0   -9.6  0.5   
gzmh_Xenopus_tropicalis_GeneID=496758 LEU A 184 E . . . . . . + B H G . ? -0.613 46.8  165.1  -70.7  104.5  5.8   -6.0  0.4   
gzmh_Xenopus_tropicalis_GeneID=496758 ALA A 185 E . . . . . . + B H . . ? 0.756  57.5  0.3    -95.9  -29.7  8.4   -4.3  -1.7  
gzmh_Xenopus_tropicalis_GeneID=496758 GLY A 186 E . . . . . . - B H G H ? -0.966 55.1  -127.6 -155.9 166.5  6.7   -1.0  -2.5  
gzmh_Xenopus_tropicalis_GeneID=496758 ILE A 187 E . . . . . . - B H G H ? -0.994 39.7  -109.3 -122.4 124.0  3.6   1.2   -2.3  
gzmh_Xenopus_tropicalis_GeneID=496758 VAL A 188 E . . . . . . + B H . H ? -0.362 53.7  154.9  -54.4  121.2  2.0   2.6   -5.4  
gzmh_Xenopus_tropicalis_GeneID=496758 SER A 189 E . . . . . . - B H . . ? 0.752  52.0  -35.9  -115.8 -67.0  2.8   6.3   -5.2  
gzmh_Xenopus_tropicalis_GeneID=496758 PHE A 190 E . . . . . . + B H . H ? -0.921 55.8  151.1  -154.5 173.5  2.9   8.1   -8.6  
gzmh_Xenopus_tropicalis_GeneID=496758 GLY A 191 E . . . . . . - B H . H ? -0.982 40.6  -79.6  173.0  177.3  3.8   7.7   -12.2 
gzmh_Xenopus_tropicalis_GeneID=496758 PHE A 192 . . . . . . . - . . . . ? -0.428 53.9  -92.7  -89.3  173.4  3.1   8.6   -15.8 
gzmh_Xenopus_tropicalis_GeneID=496758 ASN A 193 S . . . . . S + . . . . ? 0.547  117.0 48.9   -63.2  0.7    0.3   7.3   -18.1 
gzmh_Xenopus_tropicalis_GeneID=496758 HIS A 194 S . . . . . S - . . . . ? -0.932 98.9  -51.9  -140.9 146.1  3.1   4.8   -19.1 
gzmh_Xenopus_tropicalis_GeneID=496758 PRO A 195 S . . . . > S + . . . . ? -0.298 91.8  66.2   -53.1  150.3  5.6   2.5   -17.1 
gzmh_Xenopus_tropicalis_GeneID=496758 PRO A 196 P . . . . P . - . . . . ? 0.490  65.2  -163.4 -92.2  143.3  7.5   2.6   -15.1 
gzmh_Xenopus_tropicalis_GeneID=496758 GLY A 197 E . . . . < . - B I F H ? -0.558 19.4  -120.9 -75.4  160.6  5.4   3.5   -12.1 
gzmh_Xenopus_tropicalis_GeneID=496758 VAL A 198 E . . . . . . - B I F H ? -0.927 28.0  -172.2 -110.6 135.3  6.9   4.9   -8.9  
gzmh_Xenopus_tropicalis_GeneID=496758 TYR A 199 E . . . . . . - B I F H ? -0.921 32.5  -109.9 -124.7 141.1  6.6   3.2   -5.5  
gzmh_Xenopus_tropicalis_GeneID=496758 ALA A 200 E . . . . . . - B I F H ? -0.660 41.8  -122.7 -65.8  121.7  7.5   4.1   -2.0  
gzmh_Xenopus_tropicalis_GeneID=496758 ARG A 201 E . > . . . . - B I . H ? -0.623 21.8  -162.5 -73.3  102.5  10.4  1.7   -1.2  
gzmh_Xenopus_tropicalis_GeneID=496758 VAL A 202 G . > . . . S + . . . . ? 0.859  84.8  64.1   -58.0  -38.2  9.1   -0.1  1.9   
gzmh_Xenopus_tropicalis_GeneID=496758 GLY A 203 G . > . . . S + . . . . ? 0.821  97.2  56.4   -56.6  -30.2  12.7  -1.3  2.8   
gzmh_Xenopus_tropicalis_GeneID=496758 ARG A 204 G . < . . . S + . . . . ? 0.669  110.1 45.0   -76.4  -15.4  13.8  2.3   3.3   
gzmh_Xenopus_tropicalis_GeneID=496758 TYR A 205 G . < > . . S + . . . . ? 0.151  76.2  108.9  -117.2 16.3   11.0  2.9   5.9   
gzmh_Xenopus_tropicalis_GeneID=496758 LEU A 206 H . < > . . S + . . . . ? 0.898  80.1  50.8   -63.9  -41.7  11.4  -0.3  8.0   
gzmh_Xenopus_tropicalis_GeneID=496758 ASP A 207 H . . > . . S + . . . . ? 0.933  114.1 43.9   -61.0  -46.3  12.9  1.5   10.9  
gzmh_Xenopus_tropicalis_GeneID=496758 TRP A 208 H . . > . . S + . . . . ? 0.912  113.7 51.4   -63.1  -43.5  10.1  4.0   10.9  
gzmh_Xenopus_tropicalis_GeneID=496758 ILE A 209 H . . X . . S + . . . . ? 0.946  113.1 44.4   -60.2  -49.1  7.4   1.3   10.4  
gzmh_Xenopus_tropicalis_GeneID=496758 LYS A 210 H . . X . . S + . . . . ? 0.898  114.2 49.2   -64.7  -45.3  8.7   -0.8  13.3  
gzmh_Xenopus_tropicalis_GeneID=496758 LYS A 211 H . . X . . S + . . . . ? 0.913  112.0 47.9   -61.0  -47.0  9.1   2.2   15.6  
gzmh_Xenopus_tropicalis_GeneID=496758 THR A 212 H . . X . . S + . . . . ? 0.927  112.5 48.4   -61.6  -46.7  5.6   3.5   14.9  
gzmh_Xenopus_tropicalis_GeneID=496758 ILE A 213 H . > < . . S + . . . . ? 0.910  111.7 50.3   -63.1  -41.4  3.9   0.1   15.4  
gzmh_Xenopus_tropicalis_GeneID=496758 SER A 214 H . 3 < . . S + . . . . ? 0.860  109.1 50.6   -67.1  -35.0  5.8   -0.5  18.7  
gzmh_Xenopus_tropicalis_GeneID=496758 GLU A 215 H . 3 < . . . . . . . . ? 0.705  .     .      -78.8  -19.7  4.7   3.0   20.1  
gzmh_Xenopus_tropicalis_GeneID=496758 HIS A 216 . . < < . . . . . . . . ? 0.649  .     .      -120.3 .      1.0   2.4   19.3  
# 
loop_
_dssp_struct_ladder.id 
_dssp_struct_ladder.sheet_id 
_dssp_struct_ladder.range_id_1 
_dssp_struct_ladder.range_id_2 
_dssp_struct_ladder.type 
_dssp_struct_ladder.beg_1_label_comp_id 
_dssp_struct_ladder.beg_1_label_asym_id 
_dssp_struct_ladder.beg_1_label_seq_id 
_dssp_struct_ladder.pdbx_beg_1_PDB_ins_code 
_dssp_struct_ladder.end_1_label_comp_id 
_dssp_struct_ladder.end_1_label_asym_id 
_dssp_struct_ladder.end_1_label_seq_id 
_dssp_struct_ladder.pdbx_end_1_PDB_ins_code 
_dssp_struct_ladder.beg_1_auth_comp_id 
_dssp_struct_ladder.beg_1_auth_asym_id 
_dssp_struct_ladder.beg_1_auth_seq_id 
_dssp_struct_ladder.end_1_auth_comp_id 
_dssp_struct_ladder.end_1_auth_asym_id 
_dssp_struct_ladder.end_1_auth_seq_id 
_dssp_struct_ladder.beg_2_label_comp_id 
_dssp_struct_ladder.beg_2_label_asym_id 
_dssp_struct_ladder.beg_2_label_seq_id 
_dssp_struct_ladder.pdbx_beg_2_PDB_ins_code 
_dssp_struct_ladder.end_2_label_comp_id 
_dssp_struct_ladder.end_2_label_asym_id 
_dssp_struct_ladder.end_2_label_seq_id 
_dssp_struct_ladder.pdbx_end_2_PDB_ins_code 
_dssp_struct_ladder.beg_2_auth_comp_id 
_dssp_struct_ladder.beg_2_auth_asym_id 
_dssp_struct_ladder.beg_2_auth_seq_id 
_dssp_struct_ladder.end_2_auth_comp_id 
_dssp_struct_ladder.end_2_auth_asym_id 
_dssp_struct_ladder.end_2_auth_seq_id 
A A A B anti-parallel ILE A 2   ? ILE A 3   ? ILE A 2   ILE A 3   SER A 169 ? ASP A 168 ? SER A 169 ASP A 168 
B B C E anti-parallel GLN A 6   ? GLU A 7   ? GLN A 6   GLU A 7   GLU A 135 ? PHE A 134 ? GLU A 135 PHE A 134 
C B D E anti-parallel PRO A 115 ? GLY A 120 ? PRO A 115 GLY A 120 THR A 139 ? PHE A 134 ? THR A 139 PHE A 134 
D B D G anti-parallel CYS A 116 ? VAL A 118 ? CYS A 116 VAL A 118 CYS A 180 ? LEU A 178 ? CYS A 180 LEU A 178 
E B E F anti-parallel THR A 139 ? VAL A 141 ? THR A 139 VAL A 141 GLY A 161 ? CYS A 159 ? GLY A 161 CYS A 159 
F B F I anti-parallel MET A 157 ? ALA A 160 ? MET A 157 ALA A 160 ALA A 200 ? GLY A 197 ? ALA A 200 GLY A 197 
G B G H anti-parallel PRO A 177 ? CYS A 180 ? PRO A 177 CYS A 180 ILE A 187 ? ALA A 183 ? ILE A 187 ALA A 183 
H B H I anti-parallel GLY A 186 ? GLY A 191 ? GLY A 186 GLY A 191 ARG A 201 ? GLY A 197 ? ARG A 201 GLY A 197 
I C J K anti-parallel MET A 16  ? ILE A 21  ? MET A 16  ILE A 21  SER A 29  ? GLY A 24  ? SER A 29  GLY A 24  
J C J M anti-parallel ALA A 17  ? ILE A 21  ? ALA A 17  ILE A 21  LEU A 50  ? ILE A 46  ? LEU A 50  ILE A 46  
K C K L anti-parallel SER A 29  ? ALA A 32  ? SER A 29  ALA A 32  ILE A 37  ? TRP A 35  ? ILE A 37  TRP A 35  
L C L O anti-parallel TRP A 35  ? SER A 38  ? TRP A 35  SER A 38  LYS A 89  ? MET A 86  ? LYS A 89  MET A 86  
M C M N anti-parallel THR A 47  ? LEU A 50  ? THR A 47  LEU A 50  GLY A 66  ? GLN A 63  ? GLY A 66  GLN A 63  
N C N O anti-parallel VAL A 67  ? LEU A 72  ? VAL A 67  LEU A 72  LEU A 90  ? MET A 86  ? LEU A 90  MET A 86  
O D P Q anti-parallel ASN A 54  ? ASN A 54  ? ASN A 54  ASN A 54  LYS A 132 ? LYS A 132 ? LYS A 132 LYS A 132 
P E R S anti-parallel LEU A 123 ? ASP A 125 ? LEU A 123 ASP A 125 VAL A 129 ? GLU A 128 ? VAL A 129 GLU A 128 
# 
loop_
_dssp_struct_bridge_pairs.id 
_dssp_struct_bridge_pairs.label_comp_id 
_dssp_struct_bridge_pairs.label_seq_id 
_dssp_struct_bridge_pairs.label_asym_id 
_dssp_struct_bridge_pairs.auth_seq_id 
_dssp_struct_bridge_pairs.auth_asym_id 
_dssp_struct_bridge_pairs.pdbx_PDB_ins_code 
_dssp_struct_bridge_pairs.acceptor_1_label_comp_id 
_dssp_struct_bridge_pairs.acceptor_1_label_seq_id 
_dssp_struct_bridge_pairs.acceptor_1_label_asym_id 
_dssp_struct_bridge_pairs.acceptor_1_auth_seq_id 
_dssp_struct_bridge_pairs.acceptor_1_auth_asym_id 
_dssp_struct_bridge_pairs.acceptor_1_pdbx_PDB_ins_code 
_dssp_struct_bridge_pairs.acceptor_1_energy 
_dssp_struct_bridge_pairs.acceptor_2_label_comp_id 
_dssp_struct_bridge_pairs.acceptor_2_label_seq_id 
_dssp_struct_bridge_pairs.acceptor_2_label_asym_id 
_dssp_struct_bridge_pairs.acceptor_2_auth_seq_id 
_dssp_struct_bridge_pairs.acceptor_2_auth_asym_id 
_dssp_struct_bridge_pairs.acceptor_2_pdbx_PDB_ins_code 
_dssp_struct_bridge_pairs.acceptor_2_energy 
_dssp_struct_bridge_pairs.donor_1_label_comp_id 
_dssp_struct_bridge_pairs.donor_1_label_seq_id 
_dssp_struct_bridge_pairs.donor_1_label_asym_id 
_dssp_struct_bridge_pairs.donor_1_auth_seq_id 
_dssp_struct_bridge_pairs.donor_1_auth_asym_id 
_dssp_struct_bridge_pairs.donor_1_pdbx_PDB_ins_code 
_dssp_struct_bridge_pairs.donor_1_energy 
_dssp_struct_bridge_pairs.donor_2_label_comp_id 
_dssp_struct_bridge_pairs.donor_2_label_seq_id 
_dssp_struct_bridge_pairs.donor_2_label_asym_id 
_dssp_struct_bridge_pairs.donor_2_auth_seq_id 
_dssp_struct_bridge_pairs.donor_2_auth_asym_id 
_dssp_struct_bridge_pairs.donor_2_pdbx_PDB_ins_code 
_dssp_struct_bridge_pairs.donor_2_energy 
1   GLY 1   A 1   A ? ?   ?   ? ?   ? ? ?    ?   ?   ? ?   ? ? ?    SER 170 A 170 A ? -3.0 ILE 3   A 3   A ? -0.9 
2   ILE 2   A 2   A ? LEU 123 A 123 A ? -2.1 SER 169 A 169 A ? -0.3 GLY 5   A 5   A ? -1.0 GLY 4   A 4   A ? -0.4 
3   ILE 3   A 3   A ? ASP 168 A 168 A ? -2.5 GLY 1   A 1   A ? -0.9 ASP 168 A 168 A ? -0.9 ASP 125 A 125 A ? -0.2 
4   GLY 4   A 4   A ? ILE 124 A 124 A ? -0.8 ILE 2   A 2   A ? -0.4 ILE 3   A 3   A ? -0.2 GLN 6   A 6   A ? -0.1 
5   GLY 5   A 5   A ? ILE 2   A 2   A ? -1.0 ILE 124 A 124 A ? -0.4 GLU 7   A 7   A ? -0.3 THR 136 A 136 A ? -0.2 
6   GLN 6   A 6   A ? GLU 135 A 135 A ? -2.4 GLY 4   A 4   A ? -0.1 GLU 135 A 135 A ? -2.5 ALA 8   A 8   A ? -0.1 
7   GLU 7   A 7   A ? GLY 5   A 5   A ? -0.3 PHE 134 A 134 A ? -0.2 PHE 134 A 134 A ? -0.3 LYS 9   A 9   A ? -0.1 
8   ALA 8   A 8   A ? LEU 133 A 133 A ? -2.7 HIS 53  A 53  A ? -0.1 LEU 133 A 133 A ? -0.1 HIS 11  A 11  A ? -0.1 
9   LYS 9   A 9   A ? PRO 10  A 10  A ? -0.1 GLU 7   A 7   A ? -0.1 SER 12  A 12  A ? -2.3 ARG 13  A 13  A ? -0.3 
10  PRO 10  A 10  A ? ?   ?   ? ?   ? ? ?    ?   ?   ? ?   ? ? ?    LYS 9   A 9   A ? -0.1 HIS 53  A 53  A ? -0.1 
11  HIS 11  A 11  A ? ARG 13  A 13  A ? -0.1 SER 12  A 12  A ? -0.1 HIS 53  A 53  A ? -0.1 LYS 9   A 9   A ? -0.1 
12  SER 12  A 12  A ? LYS 9   A 9   A ? -2.3 ARG 13  A 13  A ? -0.2 HIS 11  A 11  A ? -0.1 TYR 15  A 15  A ? -0.1 
13  ARG 13  A 13  A ? LYS 9   A 9   A ? -0.3 PRO 14  A 14  A ? -0.1 MET 16  A 16  A ? -1.9 SER 12  A 12  A ? -0.2 
14  PRO 14  A 14  A ? ?   ?   ? ?   ? ? ?    ?   ?   ? ?   ? ? ?    GLN 101 A 101 A ? -1.9 GLY 51  A 51  A ? -0.2 
15  TYR 15  A 15  A ? VAL 100 A 100 A ? -0.2 THR 102 A 102 A ? -0.1 LEU 30  A 30  A ? -2.3 ILE 103 A 103 A ? -0.2 
16  MET 16  A 16  A ? ARG 13  A 13  A ? -1.9 SER 29  A 29  A ? -0.2 GLY 51  A 51  A ? -0.6 TYR 18  A 18  A ? -0.4 
17  ALA 17  A 17  A ? GLY 28  A 28  A ? -2.4 LEU 50  A 50  A ? -0.1 GLY 28  A 28  A ? -1.1 LEU 19  A 19  A ? -0.6 
18  TYR 18  A 18  A ? ILE 49  A 49  A ? -2.8 MET 16  A 16  A ? -0.4 ILE 49  A 49  A ? -2.9 LYS 20  A 20  A ? -0.8 
19  LEU 19  A 19  A ? CYS 26  A 26  A ? -3.4 ALA 17  A 17  A ? -0.6 CYS 26  A 26  A ? -1.9 ILE 21  A 21  A ? -0.7 
20  LYS 20  A 20  A ? THR 47  A 47  A ? -3.0 TYR 18  A 18  A ? -0.8 THR 47  A 47  A ? -1.7 GLY 22  A 22  A ? -0.5 
21  ILE 21  A 21  A ? GLY 24  A 24  A ? -1.6 LEU 19  A 19  A ? -0.7 GLY 24  A 24  A ? -2.7 ILE 46  A 46  A ? -0.2 
22  GLY 22  A 22  A ? ASP 45  A 45  A ? -0.9 LYS 20  A 20  A ? -0.5 ILE 21  A 21  A ? -0.1 GLY 44  A 44  A ? -0.0 
23  MET 23  A 23  A ? LYS 20  A 20  A ? -0.1 PHE 25  A 25  A ? -0.0 GLY 22  A 22  A ? -0.3 PHE 25  A 25  A ? -0.1 
24  GLY 24  A 24  A ? ILE 21  A 21  A ? -2.7 ?   ?   ? ?   ? ? ?    ILE 21  A 21  A ? -1.6 CYS 26  A 26  A ? -0.3 
25  PHE 25  A 25  A ? LYS 20  A 20  A ? -0.2 MET 23  A 23  A ? -0.1 GLY 27  A 27  A ? -0.3 SER 174 A 174 A ? -0.2 
26  CYS 26  A 26  A ? LEU 19  A 19  A ? -1.9 GLY 24  A 24  A ? -0.3 LEU 19  A 19  A ? -3.4 GLY 175 A 175 A ? -0.2 
27  GLY 27  A 27  A ? SER 174 A 174 A ? -4.1 PHE 25  A 25  A ? -0.3 ALA 39  A 39  A ? -0.4 SER 29  A 29  A ? -0.3 
28  GLY 28  A 28  A ? ALA 17  A 17  A ? -1.1 CYS 26  A 26  A ? -0.2 ALA 17  A 17  A ? -2.4 LEU 30  A 30  A ? -0.4 
29  SER 29  A 29  A ? ILE 37  A 37  A ? -2.3 GLY 27  A 27  A ? -0.3 ILE 37  A 37  A ? -3.1 ILE 31  A 31  A ? -0.7 
30  LEU 30  A 30  A ? TYR 15  A 15  A ? -2.3 GLY 28  A 28  A ? -0.4 ILE 103 A 103 A ? -2.3 VAL 36  A 36  A ? -0.2 
31  ILE 31  A 31  A ? TRP 35  A 35  A ? -2.1 SER 29  A 29  A ? -0.7 VAL 36  A 36  A ? -0.2 LEU 30  A 30  A ? -0.2 
32  ALA 32  A 32  A ? TRP 35  A 35  A ? -1.5 GLN 101 A 101 A ? -0.1 TRP 35  A 35  A ? -2.2 ILE 31  A 31  A ? -0.3 
33  PRO 33  A 33  A ? ?   ?   ? ?   ? ? ?    ?   ?   ? ?   ? ? ?    ALA 94  A 94  A ? -4.0 SER 92  A 92  A ? -0.1 
34  ASP 34  A 34  A ? LYS 93  A 93  A ? -0.2 THR 91  A 91  A ? -0.0 LEU 90  A 90  A ? -2.5 VAL 36  A 36  A ? -0.4 
35  TRP 35  A 35  A ? ALA 32  A 32  A ? -2.2 LYS 89  A 89  A ? -0.2 ILE 31  A 31  A ? -2.1 ALA 32  A 32  A ? -1.5 
36  VAL 36  A 36  A ? LEU 88  A 88  A ? -2.2 ASP 34  A 34  A ? -0.4 LEU 88  A 88  A ? -3.4 SER 38  A 38  A ? -0.4 
37  ILE 37  A 37  A ? SER 29  A 29  A ? -3.1 TRP 35  A 35  A ? -0.4 SER 29  A 29  A ? -2.3 ALA 39  A 39  A ? -0.2 
38  SER 38  A 38  A ? MET 86  A 86  A ? -2.7 VAL 36  A 36  A ? -0.4 MET 86  A 86  A ? -2.6 ALA 40  A 40  A ? -0.3 
39  ALA 39  A 39  A ? GLY 27  A 27  A ? -0.4 ILE 37  A 37  A ? -0.2 CYS 42  A 42  A ? -1.5 VAL 85  A 85  A ? -0.2 
40  ALA 40  A 40  A ? SER 38  A 38  A ? -0.3 HIS 41  A 41  A ? -0.3 ALA 43  A 43  A ? -1.6 ALA 39  A 39  A ? -0.1 
41  HIS 41  A 41  A ? CYS 42  A 42  A ? -0.3 PRO 81  A 81  A ? -0.1 ALA 40  A 40  A ? -0.3 SER 174 A 174 A ? -0.0 
42  CYS 42  A 42  A ? ALA 39  A 39  A ? -1.5 GLY 27  A 27  A ? -0.1 HIS 41  A 41  A ? -0.3 ALA 40  A 40  A ? -0.2 
43  ALA 43  A 43  A ? ALA 40  A 40  A ? -1.6 SER 38  A 38  A ? -0.0 ASP 45  A 45  A ? -0.3 ALA 40  A 40  A ? -0.0 
44  GLY 44  A 44  A ? GLY 22  A 22  A ? -0.0 ILE 46  A 46  A ? -0.0 ILE 46  A 46  A ? -0.8 CYS 42  A 42  A ? -0.1 
45  ASP 45  A 45  A ? ALA 43  A 43  A ? -0.3 THR 47  A 47  A ? -0.0 GLY 22  A 22  A ? -0.9 THR 47  A 47  A ? -0.4 
46  ILE 46  A 46  A ? GLY 44  A 44  A ? -0.8 ILE 21  A 21  A ? -0.2 VAL 67  A 67  A ? -0.7 VAL 48  A 48  A ? -0.4 
47  THR 47  A 47  A ? LYS 20  A 20  A ? -1.7 ASP 45  A 45  A ? -0.4 LYS 20  A 20  A ? -3.0 ILE 49  A 49  A ? -0.5 
48  VAL 48  A 48  A ? ILE 65  A 65  A ? -2.8 ILE 46  A 46  A ? -0.4 ILE 65  A 65  A ? -3.1 LEU 50  A 50  A ? -0.5 
49  ILE 49  A 49  A ? TYR 18  A 18  A ? -2.9 THR 47  A 47  A ? -0.5 TYR 18  A 18  A ? -2.8 GLY 51  A 51  A ? -0.3 
50  LEU 50  A 50  A ? GLN 63  A 63  A ? -2.8 VAL 48  A 48  A ? -0.5 GLN 63  A 63  A ? -2.4 ALA 17  A 17  A ? -0.1 
51  GLY 51  A 51  A ? MET 16  A 16  A ? -0.6 TYR 99  A 99  A ? -0.4 HIS 53  A 53  A ? -0.4 SER 61  A 61  A ? -0.2 
52  ALA 52  A 52  A ? MET 16  A 16  A ? -0.3 ILE 49  A 49  A ? -0.2 GLY 51  A 51  A ? -0.2 VAL 55  A 55  A ? -0.2 
53  HIS 53  A 53  A ? GLY 51  A 51  A ? -0.4 ASN 54  A 54  A ? -0.3 LEU 133 A 133 A ? -2.2 VAL 55  A 55  A ? -0.5 
54  ASN 54  A 54  A ? LYS 132 A 132 A ? -0.2 GLU 57  A 57  A ? -0.2 GLU 57  A 57  A ? -0.5 HIS 53  A 53  A ? -0.3 
55  VAL 55  A 55  A ? ASP 131 A 131 A ? -2.7 HIS 53  A 53  A ? -0.5 LYS 132 A 132 A ? -0.1 ASN 54  A 54  A ? -0.1 
56  LYS 56  A 56  A ? ASP 131 A 131 A ? -0.3 PRO 58  A 58  A ? -0.1 VAL 55  A 55  A ? -0.2 LYS 132 A 132 A ? -0.1 
57  GLU 57  A 57  A ? ASN 54  A 54  A ? -0.5 ASP 131 A 131 A ? -0.2 GLU 59  A 59  A ? -0.5 ASN 54  A 54  A ? -0.2 
58  PRO 58  A 58  A ? ?   ?   ? ?   ? ? ?    ?   ?   ? ?   ? ? ?    SER 60  A 60  A ? -0.4 LYS 56  A 56  A ? -0.1 
59  GLU 59  A 59  A ? GLU 57  A 57  A ? -0.5 SER 60  A 60  A ? -0.1 GLN 62  A 62  A ? -1.6 ALA 52  A 52  A ? -0.0 
60  SER 60  A 60  A ? PRO 58  A 58  A ? -0.4 SER 61  A 61  A ? -0.3 GLU 59  A 59  A ? -0.1 ALA 52  A 52  A ? -0.1 
61  SER 61  A 61  A ? GLY 51  A 51  A ? -0.2 GLN 63  A 63  A ? -0.0 SER 60  A 60  A ? -0.3 GLN 63  A 63  A ? -0.1 
62  GLN 62  A 62  A ? GLU 59  A 59  A ? -1.6 GLY 51  A 51  A ? -0.1 VAL 64  A 64  A ? -0.4 GLY 51  A 51  A ? -0.2 
63  GLN 63  A 63  A ? LEU 50  A 50  A ? -2.4 SER 61  A 61  A ? -0.1 LEU 50  A 50  A ? -2.8 ILE 65  A 65  A ? -0.6 
64  VAL 64  A 64  A ? GLN 62  A 62  A ? -0.4 ILE 49  A 49  A ? -0.2 GLY 66  A 66  A ? -0.4 ILE 49  A 49  A ? -0.2 
65  ILE 65  A 65  A ? VAL 48  A 48  A ? -3.1 GLN 63  A 63  A ? -0.6 VAL 48  A 48  A ? -2.8 GLN 63  A 63  A ? -0.0 
66  GLY 66  A 66  A ? VAL 64  A 64  A ? -0.4 THR 47  A 47  A ? -0.2 THR 91  A 91  A ? -2.4 GLN 68  A 68  A ? -0.5 
67  VAL 67  A 67  A ? ILE 46  A 46  A ? -0.7 LEU 90  A 90  A ? -0.3 LEU 90  A 90  A ? -0.2 LYS 70  A 70  A ? -0.1 
68  GLN 68  A 68  A ? LYS 89  A 89  A ? -3.0 GLY 66  A 66  A ? -0.5 LYS 70  A 70  A ? -0.3 LEU 90  A 90  A ? -0.2 
69  SER 69  A 69  A ? LYS 89  A 89  A ? -1.3 HIS 71  A 71  A ? -0.0 LYS 89  A 89  A ? -2.8 HIS 71  A 71  A ? -0.4 
70  LYS 70  A 70  A ? GLN 68  A 68  A ? -0.3 LEU 88  A 88  A ? -0.2 LEU 72  A 72  A ? -0.6 LEU 88  A 88  A ? -0.2 
71  HIS 71  A 71  A ? LEU 87  A 87  A ? -3.0 SER 69  A 69  A ? -0.4 LEU 87  A 87  A ? -2.3 HIS 73  A 73  A ? -0.2 
72  LEU 72  A 72  A ? LYS 70  A 70  A ? -0.6 MET 86  A 86  A ? -0.2 MET 86  A 86  A ? -0.2 ASP 84  A 84  A ? -0.1 
73  HIS 73  A 73  A ? VAL 85  A 85  A ? -2.5 ASN 83  A 83  A ? -0.3 TYR 76  A 76  A ? -2.4 LEU 72  A 72  A ? -0.1 
74  PRO 74  A 74  A ? ?   ?   ? ?   ? ? ?    ?   ?   ? ?   ? ? ?    HIS 73  A 73  A ? -0.2 LEU 72  A 72  A ? -0.1 
75  GLU 75  A 75  A ? ASN 83  A 83  A ? -0.1 ASP 77  A 77  A ? -0.0 ASP 77  A 77  A ? -0.2 PHE 82  A 82  A ? -0.2 
76  TYR 76  A 76  A ? HIS 73  A 73  A ? -2.4 VAL 85  A 85  A ? -0.1 ASP 78  A 78  A ? -0.4 ASN 83  A 83  A ? -0.2 
77  ASP 77  A 77  A ? PHE 82  A 82  A ? -0.8 GLU 80  A 80  A ? -0.7 PHE 82  A 82  A ? -0.3 GLU 80  A 80  A ? -0.3 
78  ASP 78  A 78  A ? TYR 76  A 76  A ? -0.4 GLU 79  A 79  A ? -0.2 ASP 77  A 77  A ? -0.1 TYR 76  A 76  A ? -0.0 
79  GLU 79  A 79  A ? GLU 80  A 80  A ? -0.3 PHE 82  A 82  A ? -0.0 ASP 78  A 78  A ? -0.2 ?   ?   ? ?   ? ? ?    
80  GLU 80  A 80  A ? ASP 77  A 77  A ? -0.3 PHE 82  A 82  A ? -0.1 PHE 82  A 82  A ? -6.6 ASP 77  A 77  A ? -0.7 
81  PRO 81  A 81  A ? ?   ?   ? ?   ? ? ?    ?   ?   ? ?   ? ? ?    ASP 84  A 84  A ? -0.6 ASN 83  A 83  A ? -0.2 
82  PHE 82  A 82  A ? GLU 80  A 80  A ? -6.6 ASP 77  A 77  A ? -0.3 ASP 77  A 77  A ? -0.8 VAL 85  A 85  A ? -0.2 
83  ASN 83  A 83  A ? PRO 81  A 81  A ? -0.2 ASP 84  A 84  A ? -0.2 VAL 85  A 85  A ? -2.4 HIS 73  A 73  A ? -0.3 
84  ASP 84  A 84  A ? PRO 81  A 81  A ? -0.6 ILE 187 A 187 A ? -0.1 MET 86  A 86  A ? -0.4 ALA 200 A 200 A ? -0.3 
85  VAL 85  A 85  A ? ASN 83  A 83  A ? -2.4 ALA 39  A 39  A ? -0.2 HIS 73  A 73  A ? -2.5 LEU 87  A 87  A ? -0.3 
86  MET 86  A 86  A ? SER 38  A 38  A ? -2.6 ASP 84  A 84  A ? -0.4 SER 38  A 38  A ? -2.7 LEU 88  A 88  A ? -0.4 
87  LEU 87  A 87  A ? HIS 71  A 71  A ? -2.3 VAL 85  A 85  A ? -0.3 HIS 71  A 71  A ? -3.0 LYS 89  A 89  A ? -0.5 
88  LEU 88  A 88  A ? VAL 36  A 36  A ? -3.4 MET 86  A 86  A ? -0.4 VAL 36  A 36  A ? -2.2 LEU 90  A 90  A ? -0.6 
89  LYS 89  A 89  A ? SER 69  A 69  A ? -2.8 LEU 87  A 87  A ? -0.5 GLN 68  A 68  A ? -3.0 SER 69  A 69  A ? -1.3 
90  LEU 90  A 90  A ? ASP 34  A 34  A ? -2.5 LEU 88  A 88  A ? -0.6 VAL 67  A 67  A ? -0.3 LYS 93  A 93  A ? -0.1 
91  THR 91  A 91  A ? GLY 66  A 66  A ? -2.4 SER 92  A 92  A ? -0.1 LYS 93  A 93  A ? -0.3 VAL 67  A 67  A ? -0.1 
92  SER 92  A 92  A ? GLY 66  A 66  A ? -0.4 PRO 33  A 33  A ? -0.1 THR 91  A 91  A ? -0.1 ALA 94  A 94  A ? -0.1 
93  LYS 93  A 93  A ? THR 91  A 91  A ? -0.3 ALA 94  A 94  A ? -0.1 ASP 34  A 34  A ? -0.2 THR 95  A 95  A ? -0.1 
94  ALA 94  A 94  A ? PRO 33  A 33  A ? -4.0 ALA 32  A 32  A ? -0.1 ILE 96  A 96  A ? -0.8 LYS 93  A 93  A ? -0.1 
95  THR 95  A 95  A ? LYS 93  A 93  A ? -0.1 GLN 101 A 101 A ? -0.0 ASN 97  A 97  A ? -0.4 VAL 100 A 100 A ? -0.1 
96  ILE 96  A 96  A ? ALA 94  A 94  A ? -0.8 TYR 99  A 99  A ? -0.1 ARG 98  A 98  A ? -0.2 GLN 101 A 101 A ? -0.2 
97  ASN 97  A 97  A ? VAL 100 A 100 A ? -2.2 THR 95  A 95  A ? -0.4 VAL 100 A 100 A ? -0.2 ILE 96  A 96  A ? -0.0 
98  ARG 98  A 98  A ? ILE 96  A 96  A ? -0.2 TYR 99  A 99  A ? -0.2 GLN 101 A 101 A ? -0.1 ILE 96  A 96  A ? -0.1 
99  TYR 99  A 99  A ? VAL 100 A 100 A ? -0.3 SER 61  A 61  A ? -0.1 GLN 101 A 101 A ? -0.5 GLY 51  A 51  A ? -0.4 
100 VAL 100 A 100 A ? ASN 97  A 97  A ? -0.2 THR 95  A 95  A ? -0.1 ASN 97  A 97  A ? -2.2 THR 102 A 102 A ? -0.3 
101 GLN 101 A 101 A ? PRO 14  A 14  A ? -1.9 TYR 99  A 99  A ? -0.5 LEU 30  A 30  A ? -0.3 ILE 103 A 103 A ? -0.2 
102 THR 102 A 102 A ? VAL 100 A 100 A ? -0.3 ILE 31  A 31  A ? -0.1 ILE 31  A 31  A ? -0.2 TYR 15  A 15  A ? -0.1 
103 ILE 103 A 103 A ? LEU 30  A 30  A ? -2.3 GLN 101 A 101 A ? -0.2 ALA 183 A 183 A ? -0.1 SER 29  A 29  A ? -0.0 
104 PRO 104 A 104 A ? ?   ?   ? ?   ? ? ?    ?   ?   ? ?   ? ? ?    LEU 184 A 184 A ? -2.6 THR 107 A 107 A ? -0.1 
105 LEU 105 A 105 A ? ALA 183 A 183 A ? -0.2 ILE 31  A 31  A ? -0.2 ALA 185 A 185 A ? -0.1 GLY 203 A 203 A ? -0.0 
106 PRO 106 A 106 A ? ?   ?   ? ?   ? ? ?    ?   ?   ? ?   ? ? ?    LEU 105 A 105 A ? -0.1 ASP 109 A 109 A ? -0.1 
107 THR 107 A 107 A ? SER 108 A 108 A ? -0.2 PRO 104 A 104 A ? -0.1 ASP 109 A 109 A ? -0.3 LEU 105 A 105 A ? -0.0 
108 SER 108 A 108 A ? ?   ?   ? ?   ? ? ?    ?   ?   ? ?   ? ? ?    THR 107 A 107 A ? -0.2 GLY 203 A 203 A ? -0.1 
109 ASP 109 A 109 A ? THR 107 A 107 A ? -0.3 PRO 106 A 106 A ? -0.1 THR 107 A 107 A ? -0.1 ALA 185 A 185 A ? -0.0 
110 LEU 110 A 110 A ? ALA 185 A 185 A ? -0.1 SER 108 A 108 A ? -0.1 GLY 113 A 113 A ? -0.1 THR 112 A 112 A ? -0.1 
111 PRO 111 A 111 A ? ?   ?   ? ?   ? ? ?    ?   ?   ? ?   ? ? ?    THR 114 A 114 A ? -1.6 ILE 140 A 140 A ? -0.3 
112 THR 112 A 112 A ? GLY 113 A 113 A ? -0.2 THR 139 A 139 A ? -0.1 VAL 141 A 141 A ? -0.2 SER 142 A 142 A ? -0.0 
113 GLY 113 A 113 A ? ILE 140 A 140 A ? -2.5 THR 114 A 114 A ? -0.3 THR 112 A 112 A ? -0.2 VAL 141 A 141 A ? -0.1 
114 THR 114 A 114 A ? PRO 111 A 111 A ? -1.6 PRO 115 A 115 A ? -0.1 ILE 140 A 140 A ? -1.9 GLY 113 A 113 A ? -0.3 
115 PRO 115 A 115 A ? ?   ?   ? ?   ? ? ?    ?   ?   ? ?   ? ? ?    LYS 181 A 181 A ? -0.6 SER 117 A 117 A ? -0.3 
116 CYS 116 A 116 A ? VAL 138 A 138 A ? -3.5 THR 114 A 114 A ? -0.2 VAL 138 A 138 A ? -2.6 VAL 118 A 118 A ? -0.3 
117 SER 117 A 117 A ? VAL 179 A 179 A ? -2.3 PRO 115 A 115 A ? -0.3 VAL 179 A 179 A ? -3.2 SER 119 A 119 A ? -0.4 
118 VAL 118 A 118 A ? THR 136 A 136 A ? -2.5 CYS 116 A 116 A ? -0.3 THR 136 A 136 A ? -2.1 GLY 120 A 120 A ? -0.3 
119 SER 119 A 119 A ? PRO 177 A 177 A ? -0.9 SER 117 A 117 A ? -0.4 TRP 121 A 121 A ? -0.3 GLU 135 A 135 A ? -0.2 
120 GLY 120 A 120 A ? PHE 134 A 134 A ? -2.2 VAL 118 A 118 A ? -0.3 PHE 134 A 134 A ? -2.6 ASP 173 A 173 A ? -0.1 
121 TRP 121 A 121 A ? GLY 172 A 172 A ? -0.3 SER 119 A 119 A ? -0.3 THR 130 A 130 A ? -0.4 ILE 124 A 124 A ? -0.1 
122 GLY 122 A 122 A ? LEU 123 A 123 A ? -0.2 VAL 129 A 129 A ? -0.1 THR 130 A 130 A ? -0.8 GLY 172 A 172 A ? -0.2 
123 LEU 123 A 123 A ? GLN 171 A 171 A ? -1.2 SER 170 A 170 A ? -0.3 ILE 2   A 2   A ? -2.1 SER 170 A 170 A ? -0.3 
124 ILE 124 A 124 A ? GLU 128 A 128 A ? -2.7 GLY 1   A 1   A ? -0.3 GLY 4   A 4   A ? -0.8 GLY 5   A 5   A ? -0.4 
125 ASP 125 A 125 A ? GLU 128 A 128 A ? -1.2 ILE 3   A 3   A ? -0.2 GLU 128 A 128 A ? -0.9 ILE 124 A 124 A ? -0.2 
126 ARG 126 A 126 A ? ASP 127 A 127 A ? -0.2 ILE 124 A 124 A ? -0.2 LEU 123 A 123 A ? -0.0 ILE 3   A 3   A ? -0.0 
127 ASP 127 A 127 A ? GLU 128 A 128 A ? -0.0 VAL 129 A 129 A ? -0.0 VAL 129 A 129 A ? -0.5 ARG 126 A 126 A ? -0.2 
128 GLU 128 A 128 A ? ASP 125 A 125 A ? -0.9 THR 130 A 130 A ? -0.0 ILE 124 A 124 A ? -2.7 ASP 125 A 125 A ? -1.2 
129 VAL 129 A 129 A ? ASP 127 A 127 A ? -0.5 LEU 123 A 123 A ? -0.2 ASP 131 A 131 A ? -0.4 LEU 123 A 123 A ? -0.2 
130 THR 130 A 130 A ? GLY 122 A 122 A ? -0.8 GLU 128 A 128 A ? -0.4 PHE 134 A 134 A ? -0.1 GLU 128 A 128 A ? -0.0 
131 ASP 131 A 131 A ? VAL 129 A 129 A ? -0.4 LEU 133 A 133 A ? -0.1 VAL 55  A 55  A ? -2.7 LYS 56  A 56  A ? -0.3 
132 LYS 132 A 132 A ? ASN 54  A 54  A ? -0.2 VAL 55  A 55  A ? -0.1 PHE 134 A 134 A ? -0.2 ASN 54  A 54  A ? -0.2 
133 LEU 133 A 133 A ? HIS 53  A 53  A ? -2.2 ASP 131 A 131 A ? -0.3 ALA 8   A 8   A ? -2.7 GLU 135 A 135 A ? -0.3 
134 PHE 134 A 134 A ? GLY 120 A 120 A ? -2.6 GLU 7   A 7   A ? -0.3 GLY 120 A 120 A ? -2.2 THR 136 A 136 A ? -0.3 
135 GLU 135 A 135 A ? GLN 6   A 6   A ? -2.5 LEU 133 A 133 A ? -0.3 GLN 6   A 6   A ? -2.4 ASN 137 A 137 A ? -0.3 
136 THR 136 A 136 A ? VAL 118 A 118 A ? -2.1 PHE 134 A 134 A ? -0.3 VAL 118 A 118 A ? -2.5 VAL 138 A 138 A ? -0.4 
137 ASN 137 A 137 A ? GLU 135 A 135 A ? -0.3 SER 117 A 117 A ? -0.2 THR 139 A 139 A ? -0.3 SER 117 A 117 A ? -0.2 
138 VAL 138 A 138 A ? CYS 116 A 116 A ? -2.6 THR 136 A 136 A ? -0.4 CYS 116 A 116 A ? -3.5 ILE 140 A 140 A ? -0.4 
139 THR 139 A 139 A ? GLY 161 A 161 A ? -1.0 ASN 137 A 137 A ? -0.3 GLY 161 A 161 A ? -2.3 VAL 141 A 141 A ? -0.2 
140 ILE 140 A 140 A ? THR 114 A 114 A ? -1.9 VAL 138 A 138 A ? -0.4 GLY 113 A 113 A ? -2.5 SER 142 A 142 A ? -0.3 
141 VAL 141 A 141 A ? CYS 159 A 159 A ? -2.7 THR 139 A 139 A ? -0.2 CYS 159 A 159 A ? -0.5 ILE 140 A 140 A ? -0.0 
142 SER 142 A 142 A ? ILE 140 A 140 A ? -0.3 ARG 143 A 143 A ? -0.1 CYS 146 A 146 A ? -2.3 HIS 147 A 147 A ? -0.2 
143 ARG 143 A 143 A ? ARG 144 A 144 A ? -0.2 LEU 145 A 145 A ? -0.2 HIS 147 A 147 A ? -2.1 ARG 148 A 148 A ? -0.2 
144 ARG 144 A 144 A ? CYS 146 A 146 A ? -0.2 LEU 145 A 145 A ? -0.2 ARG 148 A 148 A ? -0.8 ARG 143 A 143 A ? -0.2 
145 LEU 145 A 145 A ? CYS 146 A 146 A ? -0.2 HIS 147 A 147 A ? -0.2 ARG 148 A 148 A ? -0.7 TYR 149 A 149 A ? -0.7 
146 CYS 146 A 146 A ? SER 142 A 142 A ? -2.3 HIS 147 A 147 A ? -0.2 PHE 150 A 150 A ? -2.6 TYR 149 A 149 A ? -1.1 
147 HIS 147 A 147 A ? ARG 143 A 143 A ? -2.1 ARG 148 A 148 A ? -0.3 CYS 146 A 146 A ? -0.2 LEU 145 A 145 A ? -0.2 
148 ARG 148 A 148 A ? ARG 144 A 144 A ? -0.8 LEU 145 A 145 A ? -0.7 HIS 147 A 147 A ? -0.3 CYS 146 A 146 A ? -0.2 
149 TYR 149 A 149 A ? CYS 146 A 146 A ? -1.1 LEU 145 A 145 A ? -0.7 HIS 147 A 147 A ? -0.2 ARG 148 A 148 A ? -0.2 
150 PHE 150 A 150 A ? CYS 146 A 146 A ? -2.6 LEU 145 A 145 A ? -0.1 LEU 153 A 153 A ? -1.7 TYR 149 A 149 A ? -0.2 
151 PRO 151 A 151 A ? ?   ?   ? ?   ? ? ?    ?   ?   ? ?   ? ? ?    PHE 150 A 150 A ? -0.1 HIS 147 A 147 A ? -0.1 
152 ARG 152 A 152 A ? SER 154 A 154 A ? -0.0 HIS 147 A 147 A ? -0.0 SER 154 A 154 A ? -0.3 HIS 147 A 147 A ? -0.1 
153 LEU 153 A 153 A ? PHE 150 A 150 A ? -1.7 ARG 143 A 143 A ? -0.1 ASP 155 A 155 A ? -0.1 HIS 147 A 147 A ? -0.0 
154 SER 154 A 154 A ? ARG 152 A 152 A ? -0.3 ASP 155 A 155 A ? -0.1 MET 157 A 157 A ? -1.3 LEU 153 A 153 A ? -0.0 
155 ASP 155 A 155 A ? GLY 156 A 156 A ? -0.3 LEU 153 A 153 A ? -0.1 SER 154 A 154 A ? -0.1 ARG 204 A 204 A ? -0.1 
156 GLY 156 A 156 A ? ARG 204 A 204 A ? -0.1 GLY 203 A 203 A ? -0.1 ARG 201 A 201 A ? -3.0 ILE 158 A 158 A ? -0.3 
157 MET 157 A 157 A ? SER 154 A 154 A ? -1.3 ALA 200 A 200 A ? -0.3 CYS 159 A 159 A ? -0.3 ALA 200 A 200 A ? -0.2 
158 ILE 158 A 158 A ? TYR 199 A 199 A ? -2.4 GLY 156 A 156 A ? -0.3 TYR 199 A 199 A ? -2.8 ALA 160 A 160 A ? -0.4 
159 CYS 159 A 159 A ? VAL 141 A 141 A ? -0.5 MET 157 A 157 A ? -0.3 VAL 141 A 141 A ? -2.7 GLY 161 A 161 A ? -0.4 
160 ALA 160 A 160 A ? GLY 197 A 197 A ? -1.7 ILE 158 A 158 A ? -0.4 GLY 197 A 197 A ? -2.2 SER 162 A 162 A ? -0.3 
161 GLY 161 A 161 A ? THR 139 A 139 A ? -2.3 CYS 159 A 159 A ? -0.4 THR 139 A 139 A ? -1.0 ASN 163 A 163 A ? -0.5 
162 SER 162 A 162 A ? LYS 167 A 167 A ? -1.1 GLN 165 A 165 A ? -0.4 LYS 167 A 167 A ? -0.3 GLN 165 A 165 A ? -0.1 
163 ASN 163 A 163 A ? GLY 161 A 161 A ? -0.5 ASN 164 A 164 A ? -0.1 SER 162 A 162 A ? -0.1 ILE 166 A 166 A ? -0.0 
164 ASN 164 A 164 A ? GLN 165 A 165 A ? -0.1 LYS 167 A 167 A ? -0.0 ILE 166 A 166 A ? -0.3 ASN 163 A 163 A ? -0.1 
165 GLN 165 A 165 A ? LYS 167 A 167 A ? -0.1 SER 162 A 162 A ? -0.1 LYS 167 A 167 A ? -2.7 SER 162 A 162 A ? -0.4 
166 ILE 166 A 166 A ? ASN 164 A 164 A ? -0.3 GLY 161 A 161 A ? -0.1 ASP 168 A 168 A ? -0.5 ASN 163 A 163 A ? -0.1 
167 LYS 167 A 167 A ? GLN 165 A 165 A ? -2.7 SER 162 A 162 A ? -0.3 SER 162 A 162 A ? -1.1 SER 169 A 169 A ? -0.3 
168 ASP 168 A 168 A ? ILE 3   A 3   A ? -0.9 ILE 166 A 166 A ? -0.5 ILE 3   A 3   A ? -2.5 SER 170 A 170 A ? -0.8 
169 SER 169 A 169 A ? LYS 167 A 167 A ? -0.3 ILE 2   A 2   A ? -0.2 GLN 171 A 171 A ? -0.3 ILE 2   A 2   A ? -0.3 
170 SER 170 A 170 A ? GLY 1   A 1   A ? -3.0 ASP 168 A 168 A ? -0.8 LEU 123 A 123 A ? -0.3 ASN 193 A 193 A ? -0.1 
171 GLN 171 A 171 A ? SER 169 A 169 A ? -0.3 GLY 172 A 172 A ? -0.2 LEU 123 A 123 A ? -1.2 SER 170 A 170 A ? -0.3 
172 GLY 172 A 172 A ? GLY 122 A 122 A ? -0.2 SER 169 A 169 A ? -0.1 TRP 121 A 121 A ? -0.3 GLN 171 A 171 A ? -0.2 
173 ASP 173 A 173 A ? GLY 1   A 1   A ? -0.1 GLY 120 A 120 A ? -0.1 GLY 176 A 176 A ? -2.8 VAL 188 A 188 A ? -0.3 
174 SER 174 A 174 A ? GLY 175 A 175 A ? -0.3 PHE 25  A 25  A ? -0.2 GLY 27  A 27  A ? -4.1 SER 189 A 189 A ? -0.2 
175 GLY 175 A 175 A ? VAL 188 A 188 A ? -2.7 GLY 176 A 176 A ? -0.3 SER 174 A 174 A ? -0.3 SER 189 A 189 A ? -0.1 
176 GLY 176 A 176 A ? ASP 173 A 173 A ? -2.8 GLY 27  A 27  A ? -0.2 VAL 188 A 188 A ? -2.7 LEU 178 A 178 A ? -0.3 
177 PRO 177 A 177 A ? ?   ?   ? ?   ? ? ?    ?   ?   ? ?   ? ? ?    SER 119 A 119 A ? -0.9 VAL 179 A 179 A ? -0.7 
178 LEU 178 A 178 A ? GLY 186 A 186 A ? -2.6 GLY 176 A 176 A ? -0.3 ALA 185 A 185 A ? -3.2 GLY 186 A 186 A ? -1.6 
179 VAL 179 A 179 A ? SER 117 A 117 A ? -3.2 PRO 177 A 177 A ? -0.7 SER 117 A 117 A ? -2.3 LYS 181 A 181 A ? -0.4 
180 CYS 180 A 180 A ? ALA 183 A 183 A ? -2.6 LEU 178 A 178 A ? -0.5 ALA 183 A 183 A ? -2.4 CYS 116 A 116 A ? -0.2 
181 LYS 181 A 181 A ? PRO 115 A 115 A ? -0.6 VAL 179 A 179 A ? -0.4 CYS 180 A 180 A ? -0.1 LEU 184 A 184 A ? -0.1 
182 GLU 182 A 182 A ? ALA 183 A 183 A ? -0.2 VAL 179 A 179 A ? -0.1 LEU 184 A 184 A ? -0.3 LYS 181 A 181 A ? -0.3 
183 ALA 183 A 183 A ? CYS 180 A 180 A ? -2.4 ILE 103 A 103 A ? -0.1 CYS 180 A 180 A ? -2.6 ALA 185 A 185 A ? -0.9 
184 LEU 184 A 184 A ? PRO 104 A 104 A ? -2.6 GLU 182 A 182 A ? -0.3 VAL 179 A 179 A ? -0.2 ILE 187 A 187 A ? -0.1 
185 ALA 185 A 185 A ? LEU 178 A 178 A ? -3.2 ALA 183 A 183 A ? -0.9 VAL 202 A 202 A ? -1.3 GLY 203 A 203 A ? -0.5 
186 GLY 186 A 186 A ? LEU 178 A 178 A ? -1.6 ARG 201 A 201 A ? -0.2 LEU 178 A 178 A ? -2.6 VAL 188 A 188 A ? -0.4 
187 ILE 187 A 187 A ? ALA 200 A 200 A ? -1.2 ALA 185 A 185 A ? -0.3 ALA 200 A 200 A ? -2.7 SER 189 A 189 A ? -0.2 
188 VAL 188 A 188 A ? GLY 176 A 176 A ? -2.7 GLY 186 A 186 A ? -0.4 GLY 175 A 175 A ? -2.7 TYR 199 A 199 A ? -0.2 
189 SER 189 A 189 A ? VAL 198 A 198 A ? -2.5 PHE 190 A 190 A ? -0.4 GLY 191 A 191 A ? -0.3 TYR 199 A 199 A ? -0.2 
190 PHE 190 A 190 A ? VAL 198 A 198 A ? -1.3 SER 174 A 174 A ? -0.0 VAL 198 A 198 A ? -3.4 SER 189 A 189 A ? -0.4 
191 GLY 191 A 191 A ? SER 189 A 189 A ? -0.3 GLY 197 A 197 A ? -0.2 GLY 197 A 197 A ? -0.2 ASN 193 A 193 A ? -0.1 
192 PHE 192 A 192 A ? HIS 194 A 194 A ? -0.7 PRO 196 A 196 A ? -0.6 GLN 171 A 171 A ? -0.1 VAL 198 A 198 A ? -0.1 
193 ASN 193 A 193 A ? GLY 191 A 191 A ? -0.1 SER 170 A 170 A ? -0.1 GLY 197 A 197 A ? -0.1 ASP 168 A 168 A ? -0.1 
194 HIS 194 A 194 A ? PRO 196 A 196 A ? -0.2 ILE 166 A 166 A ? -0.0 PHE 192 A 192 A ? -0.7 ILE 166 A 166 A ? -0.1 
195 PRO 195 A 195 A ? ?   ?   ? ?   ? ? ?    ?   ?   ? ?   ? ? ?    GLY 161 A 161 A ? -0.2 GLY 197 A 197 A ? -0.1 
196 PRO 196 A 196 A ? ?   ?   ? ?   ? ? ?    ?   ?   ? ?   ? ? ?    PHE 192 A 192 A ? -0.6 GLY 161 A 161 A ? -0.3 
197 GLY 197 A 197 A ? ALA 160 A 160 A ? -2.2 GLY 191 A 191 A ? -0.2 ALA 160 A 160 A ? -1.7 TYR 199 A 199 A ? -0.4 
198 VAL 198 A 198 A ? PHE 190 A 190 A ? -3.4 PRO 196 A 196 A ? -0.2 SER 189 A 189 A ? -2.5 PHE 190 A 190 A ? -1.3 
199 TYR 199 A 199 A ? ILE 158 A 158 A ? -2.8 GLY 197 A 197 A ? -0.4 ILE 158 A 158 A ? -2.4 ARG 201 A 201 A ? -0.5 
200 ALA 200 A 200 A ? ILE 187 A 187 A ? -2.7 VAL 198 A 198 A ? -0.3 ILE 187 A 187 A ? -1.2 VAL 202 A 202 A ? -0.9 
201 ARG 201 A 201 A ? GLY 156 A 156 A ? -3.0 TYR 199 A 199 A ? -0.5 ARG 204 A 204 A ? -1.4 TYR 205 A 205 A ? -0.4 
202 VAL 202 A 202 A ? ALA 185 A 185 A ? -1.3 ALA 200 A 200 A ? -0.9 TYR 205 A 205 A ? -2.1 ARG 201 A 201 A ? -0.2 
203 GLY 203 A 203 A ? ALA 185 A 185 A ? -0.5 ARG 204 A 204 A ? -0.3 LEU 206 A 206 A ? -0.9 VAL 202 A 202 A ? -0.3 
204 ARG 204 A 204 A ? ARG 201 A 201 A ? -1.4 TYR 205 A 205 A ? -0.2 GLY 203 A 203 A ? -0.3 VAL 202 A 202 A ? -0.2 
205 TYR 205 A 205 A ? VAL 202 A 202 A ? -2.1 ARG 201 A 201 A ? -0.4 ILE 209 A 209 A ? -2.9 ARG 204 A 204 A ? -0.2 
206 LEU 206 A 206 A ? GLY 203 A 203 A ? -0.9 ASP 207 A 207 A ? -0.2 LYS 210 A 210 A ? -2.9 LYS 211 A 211 A ? -0.2 
207 ASP 207 A 207 A ? GLY 203 A 203 A ? -0.3 TRP 208 A 208 A ? -0.2 LYS 211 A 211 A ? -2.4 LEU 206 A 206 A ? -0.2 
208 TRP 208 A 208 A ? LYS 210 A 210 A ? -0.2 ILE 209 A 209 A ? -0.2 THR 212 A 212 A ? -2.6 LEU 206 A 206 A ? -0.2 
209 ILE 209 A 209 A ? TYR 205 A 205 A ? -2.9 LYS 210 A 210 A ? -0.2 ILE 213 A 213 A ? -2.4 SER 214 A 214 A ? -0.2 
210 LYS 210 A 210 A ? LEU 206 A 206 A ? -2.9 LYS 211 A 211 A ? -0.2 SER 214 A 214 A ? -2.2 ILE 209 A 209 A ? -0.2 
211 LYS 211 A 211 A ? ASP 207 A 207 A ? -2.4 LEU 206 A 206 A ? -0.2 GLU 215 A 215 A ? -1.7 LYS 210 A 210 A ? -0.2 
212 THR 212 A 212 A ? TRP 208 A 208 A ? -2.6 SER 214 A 214 A ? -0.2 HIS 216 A 216 A ? -1.0 LYS 210 A 210 A ? -0.2 
213 ILE 213 A 213 A ? ILE 209 A 209 A ? -2.4 SER 214 A 214 A ? -0.2 HIS 216 A 216 A ? -0.5 THR 212 A 212 A ? -0.2 
214 SER 214 A 214 A ? LYS 210 A 210 A ? -2.2 GLU 215 A 215 A ? -0.2 ILE 213 A 213 A ? -0.2 THR 212 A 212 A ? -0.2 
215 GLU 215 A 215 A ? LYS 211 A 211 A ? -1.7 LYS 210 A 210 A ? -0.2 SER 214 A 214 A ? -0.2 ILE 213 A 213 A ? -0.2 
216 HIS 216 A 216 A ? THR 212 A 212 A ? -1.0 ILE 213 A 213 A ? -0.5 SER 214 A 214 A ? -0.2 ILE 213 A 213 A ? -0.2 
# 
loop_
_dssp_statistics_histogram.entry_id 
_dssp_statistics_histogram.type 
_dssp_statistics_histogram.1 
_dssp_statistics_histogram.2 
_dssp_statistics_histogram.3 
_dssp_statistics_histogram.4 
_dssp_statistics_histogram.5 
_dssp_statistics_histogram.6 
_dssp_statistics_histogram.7 
_dssp_statistics_histogram.8 
_dssp_statistics_histogram.9 
_dssp_statistics_histogram.10 
_dssp_statistics_histogram.11 
_dssp_statistics_histogram.12 
_dssp_statistics_histogram.13 
_dssp_statistics_histogram.14 
_dssp_statistics_histogram.15 
_dssp_statistics_histogram.16 
_dssp_statistics_histogram.17 
_dssp_statistics_histogram.18 
_dssp_statistics_histogram.19 
_dssp_statistics_histogram.20 
_dssp_statistics_histogram.21 
_dssp_statistics_histogram.22 
_dssp_statistics_histogram.23 
_dssp_statistics_histogram.24 
_dssp_statistics_histogram.25 
_dssp_statistics_histogram.26 
_dssp_statistics_histogram.27 
_dssp_statistics_histogram.28 
_dssp_statistics_histogram.29 
_dssp_statistics_histogram.30 
gzmh_Xenopus_tropicalis_GeneID=496758 residues_per_alpha_helix        0 0 0 0 0 0 1 0 0 1 0 0 0 0 0 0 0 0 0 0 0 0 0 0 0 0 0 0 0 0 
gzmh_Xenopus_tropicalis_GeneID=496758 parallel_bridges_per_ladder     0 0 0 0 0 0 0 0 0 0 0 0 0 0 0 0 0 0 0 0 0 0 0 0 0 0 0 0 0 0 
gzmh_Xenopus_tropicalis_GeneID=496758 antiparallel_bridges_per_ladder 1 3 3 4 3 2 0 0 0 0 0 0 0 0 0 0 0 0 0 0 0 0 0 0 0 0 0 0 0 0 
gzmh_Xenopus_tropicalis_GeneID=496758 ladders_per_sheet               2 0 0 0 0 1 1 0 0 0 0 0 0 0 0 0 0 0 0 0 0 0 0 0 0 0 0 0 0 0 
# 
loop_
_dssp_statistics_hbond.entry_id 
_dssp_statistics_hbond.type 
_dssp_statistics_hbond.count 
_dssp_statistics_hbond.count_per_100 
gzmh_Xenopus_tropicalis_GeneID=496758 O(I)-->H-N(J)          149 69.0 
gzmh_Xenopus_tropicalis_GeneID=496758 'PARALLEL BRIDGES'     0   0.0  
gzmh_Xenopus_tropicalis_GeneID=496758 'ANTIPARALLEL BRIDGES' 79  36.6 
gzmh_Xenopus_tropicalis_GeneID=496758 O(I)-->H-N(I-5)        2   0.9  
gzmh_Xenopus_tropicalis_GeneID=496758 O(I)-->H-N(I-4)        3   1.4  
gzmh_Xenopus_tropicalis_GeneID=496758 O(I)-->H-N(I-3)        6   2.8  
gzmh_Xenopus_tropicalis_GeneID=496758 O(I)-->H-N(I-2)        1   0.5  
gzmh_Xenopus_tropicalis_GeneID=496758 O(I)-->H-N(I-1)        0   0.0  
gzmh_Xenopus_tropicalis_GeneID=496758 O(I)-->H-N(I+0)        0   0.0  
gzmh_Xenopus_tropicalis_GeneID=496758 O(I)-->H-N(I+1)        0   0.0  
gzmh_Xenopus_tropicalis_GeneID=496758 O(I)-->H-N(I+2)        21  9.7  
gzmh_Xenopus_tropicalis_GeneID=496758 O(I)-->H-N(I+3)        23  10.6 
gzmh_Xenopus_tropicalis_GeneID=496758 O(I)-->H-N(I+4)        13  6.0  
gzmh_Xenopus_tropicalis_GeneID=496758 O(I)-->H-N(I+5)        0   0.0  
# 
_dssp_statistics.entry_id                       gzmh_Xenopus_tropicalis_GeneID=496758 
_dssp_statistics.nr_of_residues                 216 
_dssp_statistics.nr_of_chains                   1 
_dssp_statistics.nr_of_ss_bridges_total         0 
_dssp_statistics.nr_of_ss_bridges_intra_chain   0 
_dssp_statistics.nr_of_ss_bridges_inter_chain   0 
# 
loop_
_chem_comp.id 
_chem_comp.type 
_chem_comp.mon_nstd_flag 
_chem_comp.name 
_chem_comp.formula 
_chem_comp.formula_weight 
ALA 'L-PEPTIDE LINKING' y ALANINE         'C3 H7 N O2'     89.093 
ARG 'L-PEPTIDE LINKING' y ARGININE        'C6 H15 N4 O2'  175.209 
ASN 'L-PEPTIDE LINKING' y ASPARAGINE      'C4 H8 N2 O3'   132.118 
ASP 'L-PEPTIDE LINKING' y 'ASPARTIC ACID' 'C4 H7 N O4'    133.103 
CYS 'L-PEPTIDE LINKING' y CYSTEINE        'C3 H7 N O2 S'  121.158 
GLN 'L-PEPTIDE LINKING' y GLUTAMINE       'C5 H10 N2 O3'  146.144 
GLU 'L-PEPTIDE LINKING' y 'GLUTAMIC ACID' 'C5 H9 N O4'    147.129 
GLY 'PEPTIDE LINKING'   y GLYCINE         'C2 H5 N O2'     75.067 
HIS 'L-PEPTIDE LINKING' y HISTIDINE       'C6 H10 N3 O2'  156.162 
ILE 'L-PEPTIDE LINKING' y ISOLEUCINE      'C6 H13 N O2'   131.173 
LEU 'L-PEPTIDE LINKING' y LEUCINE         'C6 H13 N O2'   131.173 
LYS 'L-PEPTIDE LINKING' y LYSINE          'C6 H15 N2 O2'  147.195 
MET 'L-PEPTIDE LINKING' y METHIONINE      'C5 H11 N O2 S' 149.211 
PHE 'L-PEPTIDE LINKING' y PHENYLALANINE   'C9 H11 N O2'   165.189 
PRO 'L-PEPTIDE LINKING' y PROLINE         'C5 H9 N O2'     115.13 
SER 'L-PEPTIDE LINKING' y SERINE          'C3 H7 N O3'    105.093 
THR 'L-PEPTIDE LINKING' y THREONINE       'C4 H9 N O3'    119.119 
TRP 'L-PEPTIDE LINKING' y TRYPTOPHAN      'C11 H12 N2 O2' 204.225 
TYR 'L-PEPTIDE LINKING' y TYROSINE        'C9 H11 N O3'   181.189 
VAL 'L-PEPTIDE LINKING' y VALINE          'C5 H11 N O2'   117.146 
# 
loop_
_atom_type.symbol 
N 
C 
O 
S 
# 
loop_
_entity_poly_seq.entity_id 
_entity_poly_seq.num 
_entity_poly_seq.mon_id 
_entity_poly_seq.hetero 
1   1 GLY n 
1   2 ILE n 
1   3 ILE n 
1   4 GLY n 
1   5 GLY n 
1   6 GLN n 
1   7 GLU n 
1   8 ALA n 
1   9 LYS n 
1  10 PRO n 
1  11 HIS n 
1  12 SER n 
1  13 ARG n 
1  14 PRO n 
1  15 TYR n 
1  16 MET n 
1  17 ALA n 
1  18 TYR n 
1  19 LEU n 
1  20 LYS n 
1  21 ILE n 
1  22 GLY n 
1  23 MET n 
1  24 GLY n 
1  25 PHE n 
1  26 CYS n 
1  27 GLY n 
1  28 GLY n 
1  29 SER n 
1  30 LEU n 
1  31 ILE n 
1  32 ALA n 
1  33 PRO n 
1  34 ASP n 
1  35 TRP n 
1  36 VAL n 
1  37 ILE n 
1  38 SER n 
1  39 ALA n 
1  40 ALA n 
1  41 HIS n 
1  42 CYS n 
1  43 ALA n 
1  44 GLY n 
1  45 ASP n 
1  46 ILE n 
1  47 THR n 
1  48 VAL n 
1  49 ILE n 
1  50 LEU n 
1  51 GLY n 
1  52 ALA n 
1  53 HIS n 
1  54 ASN n 
1  55 VAL n 
1  56 LYS n 
1  57 GLU n 
1  58 PRO n 
1  59 GLU n 
1  60 SER n 
1  61 SER n 
1  62 GLN n 
1  63 GLN n 
1  64 VAL n 
1  65 ILE n 
1  66 GLY n 
1  67 VAL n 
1  68 GLN n 
1  69 SER n 
1  70 LYS n 
1  71 HIS n 
1  72 LEU n 
1  73 HIS n 
1  74 PRO n 
1  75 GLU n 
1  76 TYR n 
1  77 ASP n 
1  78 ASP n 
1  79 GLU n 
1  80 GLU n 
1  81 PRO n 
1  82 PHE n 
1  83 ASN n 
1  84 ASP n 
1  85 VAL n 
1  86 MET n 
1  87 LEU n 
1  88 LEU n 
1  89 LYS n 
1  90 LEU n 
1  91 THR n 
1  92 SER n 
1  93 LYS n 
1  94 ALA n 
1  95 THR n 
1  96 ILE n 
1  97 ASN n 
1  98 ARG n 
1  99 TYR n 
1 100 VAL n 
1 101 GLN n 
1 102 THR n 
1 103 ILE n 
1 104 PRO n 
1 105 LEU n 
1 106 PRO n 
1 107 THR n 
1 108 SER n 
1 109 ASP n 
1 110 LEU n 
1 111 PRO n 
1 112 THR n 
1 113 GLY n 
1 114 THR n 
1 115 PRO n 
1 116 CYS n 
1 117 SER n 
1 118 VAL n 
1 119 SER n 
1 120 GLY n 
1 121 TRP n 
1 122 GLY n 
1 123 LEU n 
1 124 ILE n 
1 125 ASP n 
1 126 ARG n 
1 127 ASP n 
1 128 GLU n 
1 129 VAL n 
1 130 THR n 
1 131 ASP n 
1 132 LYS n 
1 133 LEU n 
1 134 PHE n 
1 135 GLU n 
1 136 THR n 
1 137 ASN n 
1 138 VAL n 
1 139 THR n 
1 140 ILE n 
1 141 VAL n 
1 142 SER n 
1 143 ARG n 
1 144 ARG n 
1 145 LEU n 
1 146 CYS n 
1 147 HIS n 
1 148 ARG n 
1 149 TYR n 
1 150 PHE n 
1 151 PRO n 
1 152 ARG n 
1 153 LEU n 
1 154 SER n 
1 155 ASP n 
1 156 GLY n 
1 157 MET n 
1 158 ILE n 
1 159 CYS n 
1 160 ALA n 
1 161 GLY n 
1 162 SER n 
1 163 ASN n 
1 164 ASN n 
1 165 GLN n 
1 166 ILE n 
1 167 LYS n 
1 168 ASP n 
1 169 SER n 
1 170 SER n 
1 171 GLN n 
1 172 GLY n 
1 173 ASP n 
1 174 SER n 
1 175 GLY n 
1 176 GLY n 
1 177 PRO n 
1 178 LEU n 
1 179 VAL n 
1 180 CYS n 
1 181 LYS n 
1 182 GLU n 
1 183 ALA n 
1 184 LEU n 
1 185 ALA n 
1 186 GLY n 
1 187 ILE n 
1 188 VAL n 
1 189 SER n 
1 190 PHE n 
1 191 GLY n 
1 192 PHE n 
1 193 ASN n 
1 194 HIS n 
1 195 PRO n 
1 196 PRO n 
1 197 GLY n 
1 198 VAL n 
1 199 TYR n 
1 200 ALA n 
1 201 ARG n 
1 202 VAL n 
1 203 GLY n 
1 204 ARG n 
1 205 TYR n 
1 206 LEU n 
1 207 ASP n 
1 208 TRP n 
1 209 ILE n 
1 210 LYS n 
1 211 LYS n 
1 212 THR n 
1 213 ILE n 
1 214 SER n 
1 215 GLU n 
1 216 HIS n 
# 
loop_
_pdbx_poly_seq_scheme.asym_id 
_pdbx_poly_seq_scheme.entity_id 
_pdbx_poly_seq_scheme.seq_id 
_pdbx_poly_seq_scheme.mon_id 
_pdbx_poly_seq_scheme.ndb_seq_num 
_pdbx_poly_seq_scheme.pdb_seq_num 
_pdbx_poly_seq_scheme.auth_seq_num 
_pdbx_poly_seq_scheme.pdb_mon_id 
_pdbx_poly_seq_scheme.auth_mon_id 
_pdbx_poly_seq_scheme.pdb_strand_id 
_pdbx_poly_seq_scheme.pdb_ins_code 
_pdbx_poly_seq_scheme.hetero 
A 1   1 GLY   1 1   1   GLY GLY A ? n 
A 1   2 ILE   2 2   2   ILE ILE A ? n 
A 1   3 ILE   3 3   3   ILE ILE A ? n 
A 1   4 GLY   4 4   4   GLY GLY A ? n 
A 1   5 GLY   5 5   5   GLY GLY A ? n 
A 1   6 GLN   6 6   6   GLN GLN A ? n 
A 1   7 GLU   7 7   7   GLU GLU A ? n 
A 1   8 ALA   8 8   8   ALA ALA A ? n 
A 1   9 LYS   9 9   9   LYS LYS A ? n 
A 1  10 PRO  10 10  10  PRO PRO A ? n 
A 1  11 HIS  11 11  11  HIS HIS A ? n 
A 1  12 SER  12 12  12  SER SER A ? n 
A 1  13 ARG  13 13  13  ARG ARG A ? n 
A 1  14 PRO  14 14  14  PRO PRO A ? n 
A 1  15 TYR  15 15  15  TYR TYR A ? n 
A 1  16 MET  16 16  16  MET MET A ? n 
A 1  17 ALA  17 17  17  ALA ALA A ? n 
A 1  18 TYR  18 18  18  TYR TYR A ? n 
A 1  19 LEU  19 19  19  LEU LEU A ? n 
A 1  20 LYS  20 20  20  LYS LYS A ? n 
A 1  21 ILE  21 21  21  ILE ILE A ? n 
A 1  22 GLY  22 22  22  GLY GLY A ? n 
A 1  23 MET  23 23  23  MET MET A ? n 
A 1  24 GLY  24 24  24  GLY GLY A ? n 
A 1  25 PHE  25 25  25  PHE PHE A ? n 
A 1  26 CYS  26 26  26  CYS CYS A ? n 
A 1  27 GLY  27 27  27  GLY GLY A ? n 
A 1  28 GLY  28 28  28  GLY GLY A ? n 
A 1  29 SER  29 29  29  SER SER A ? n 
A 1  30 LEU  30 30  30  LEU LEU A ? n 
A 1  31 ILE  31 31  31  ILE ILE A ? n 
A 1  32 ALA  32 32  32  ALA ALA A ? n 
A 1  33 PRO  33 33  33  PRO PRO A ? n 
A 1  34 ASP  34 34  34  ASP ASP A ? n 
A 1  35 TRP  35 35  35  TRP TRP A ? n 
A 1  36 VAL  36 36  36  VAL VAL A ? n 
A 1  37 ILE  37 37  37  ILE ILE A ? n 
A 1  38 SER  38 38  38  SER SER A ? n 
A 1  39 ALA  39 39  39  ALA ALA A ? n 
A 1  40 ALA  40 40  40  ALA ALA A ? n 
A 1  41 HIS  41 41  41  HIS HIS A ? n 
A 1  42 CYS  42 42  42  CYS CYS A ? n 
A 1  43 ALA  43 43  43  ALA ALA A ? n 
A 1  44 GLY  44 44  44  GLY GLY A ? n 
A 1  45 ASP  45 45  45  ASP ASP A ? n 
A 1  46 ILE  46 46  46  ILE ILE A ? n 
A 1  47 THR  47 47  47  THR THR A ? n 
A 1  48 VAL  48 48  48  VAL VAL A ? n 
A 1  49 ILE  49 49  49  ILE ILE A ? n 
A 1  50 LEU  50 50  50  LEU LEU A ? n 
A 1  51 GLY  51 51  51  GLY GLY A ? n 
A 1  52 ALA  52 52  52  ALA ALA A ? n 
A 1  53 HIS  53 53  53  HIS HIS A ? n 
A 1  54 ASN  54 54  54  ASN ASN A ? n 
A 1  55 VAL  55 55  55  VAL VAL A ? n 
A 1  56 LYS  56 56  56  LYS LYS A ? n 
A 1  57 GLU  57 57  57  GLU GLU A ? n 
A 1  58 PRO  58 58  58  PRO PRO A ? n 
A 1  59 GLU  59 59  59  GLU GLU A ? n 
A 1  60 SER  60 60  60  SER SER A ? n 
A 1  61 SER  61 61  61  SER SER A ? n 
A 1  62 GLN  62 62  62  GLN GLN A ? n 
A 1  63 GLN  63 63  63  GLN GLN A ? n 
A 1  64 VAL  64 64  64  VAL VAL A ? n 
A 1  65 ILE  65 65  65  ILE ILE A ? n 
A 1  66 GLY  66 66  66  GLY GLY A ? n 
A 1  67 VAL  67 67  67  VAL VAL A ? n 
A 1  68 GLN  68 68  68  GLN GLN A ? n 
A 1  69 SER  69 69  69  SER SER A ? n 
A 1  70 LYS  70 70  70  LYS LYS A ? n 
A 1  71 HIS  71 71  71  HIS HIS A ? n 
A 1  72 LEU  72 72  72  LEU LEU A ? n 
A 1  73 HIS  73 73  73  HIS HIS A ? n 
A 1  74 PRO  74 74  74  PRO PRO A ? n 
A 1  75 GLU  75 75  75  GLU GLU A ? n 
A 1  76 TYR  76 76  76  TYR TYR A ? n 
A 1  77 ASP  77 77  77  ASP ASP A ? n 
A 1  78 ASP  78 78  78  ASP ASP A ? n 
A 1  79 GLU  79 79  79  GLU GLU A ? n 
A 1  80 GLU  80 80  80  GLU GLU A ? n 
A 1  81 PRO  81 81  81  PRO PRO A ? n 
A 1  82 PHE  82 82  82  PHE PHE A ? n 
A 1  83 ASN  83 83  83  ASN ASN A ? n 
A 1  84 ASP  84 84  84  ASP ASP A ? n 
A 1  85 VAL  85 85  85  VAL VAL A ? n 
A 1  86 MET  86 86  86  MET MET A ? n 
A 1  87 LEU  87 87  87  LEU LEU A ? n 
A 1  88 LEU  88 88  88  LEU LEU A ? n 
A 1  89 LYS  89 89  89  LYS LYS A ? n 
A 1  90 LEU  90 90  90  LEU LEU A ? n 
A 1  91 THR  91 91  91  THR THR A ? n 
A 1  92 SER  92 92  92  SER SER A ? n 
A 1  93 LYS  93 93  93  LYS LYS A ? n 
A 1  94 ALA  94 94  94  ALA ALA A ? n 
A 1  95 THR  95 95  95  THR THR A ? n 
A 1  96 ILE  96 96  96  ILE ILE A ? n 
A 1  97 ASN  97 97  97  ASN ASN A ? n 
A 1  98 ARG  98 98  98  ARG ARG A ? n 
A 1  99 TYR  99 99  99  TYR TYR A ? n 
A 1 100 VAL 100 100 100 VAL VAL A ? n 
A 1 101 GLN 101 101 101 GLN GLN A ? n 
A 1 102 THR 102 102 102 THR THR A ? n 
A 1 103 ILE 103 103 103 ILE ILE A ? n 
A 1 104 PRO 104 104 104 PRO PRO A ? n 
A 1 105 LEU 105 105 105 LEU LEU A ? n 
A 1 106 PRO 106 106 106 PRO PRO A ? n 
A 1 107 THR 107 107 107 THR THR A ? n 
A 1 108 SER 108 108 108 SER SER A ? n 
A 1 109 ASP 109 109 109 ASP ASP A ? n 
A 1 110 LEU 110 110 110 LEU LEU A ? n 
A 1 111 PRO 111 111 111 PRO PRO A ? n 
A 1 112 THR 112 112 112 THR THR A ? n 
A 1 113 GLY 113 113 113 GLY GLY A ? n 
A 1 114 THR 114 114 114 THR THR A ? n 
A 1 115 PRO 115 115 115 PRO PRO A ? n 
A 1 116 CYS 116 116 116 CYS CYS A ? n 
A 1 117 SER 117 117 117 SER SER A ? n 
A 1 118 VAL 118 118 118 VAL VAL A ? n 
A 1 119 SER 119 119 119 SER SER A ? n 
A 1 120 GLY 120 120 120 GLY GLY A ? n 
A 1 121 TRP 121 121 121 TRP TRP A ? n 
A 1 122 GLY 122 122 122 GLY GLY A ? n 
A 1 123 LEU 123 123 123 LEU LEU A ? n 
A 1 124 ILE 124 124 124 ILE ILE A ? n 
A 1 125 ASP 125 125 125 ASP ASP A ? n 
A 1 126 ARG 126 126 126 ARG ARG A ? n 
A 1 127 ASP 127 127 127 ASP ASP A ? n 
A 1 128 GLU 128 128 128 GLU GLU A ? n 
A 1 129 VAL 129 129 129 VAL VAL A ? n 
A 1 130 THR 130 130 130 THR THR A ? n 
A 1 131 ASP 131 131 131 ASP ASP A ? n 
A 1 132 LYS 132 132 132 LYS LYS A ? n 
A 1 133 LEU 133 133 133 LEU LEU A ? n 
A 1 134 PHE 134 134 134 PHE PHE A ? n 
A 1 135 GLU 135 135 135 GLU GLU A ? n 
A 1 136 THR 136 136 136 THR THR A ? n 
A 1 137 ASN 137 137 137 ASN ASN A ? n 
A 1 138 VAL 138 138 138 VAL VAL A ? n 
A 1 139 THR 139 139 139 THR THR A ? n 
A 1 140 ILE 140 140 140 ILE ILE A ? n 
A 1 141 VAL 141 141 141 VAL VAL A ? n 
A 1 142 SER 142 142 142 SER SER A ? n 
A 1 143 ARG 143 143 143 ARG ARG A ? n 
A 1 144 ARG 144 144 144 ARG ARG A ? n 
A 1 145 LEU 145 145 145 LEU LEU A ? n 
A 1 146 CYS 146 146 146 CYS CYS A ? n 
A 1 147 HIS 147 147 147 HIS HIS A ? n 
A 1 148 ARG 148 148 148 ARG ARG A ? n 
A 1 149 TYR 149 149 149 TYR TYR A ? n 
A 1 150 PHE 150 150 150 PHE PHE A ? n 
A 1 151 PRO 151 151 151 PRO PRO A ? n 
A 1 152 ARG 152 152 152 ARG ARG A ? n 
A 1 153 LEU 153 153 153 LEU LEU A ? n 
A 1 154 SER 154 154 154 SER SER A ? n 
A 1 155 ASP 155 155 155 ASP ASP A ? n 
A 1 156 GLY 156 156 156 GLY GLY A ? n 
A 1 157 MET 157 157 157 MET MET A ? n 
A 1 158 ILE 158 158 158 ILE ILE A ? n 
A 1 159 CYS 159 159 159 CYS CYS A ? n 
A 1 160 ALA 160 160 160 ALA ALA A ? n 
A 1 161 GLY 161 161 161 GLY GLY A ? n 
A 1 162 SER 162 162 162 SER SER A ? n 
A 1 163 ASN 163 163 163 ASN ASN A ? n 
A 1 164 ASN 164 164 164 ASN ASN A ? n 
A 1 165 GLN 165 165 165 GLN GLN A ? n 
A 1 166 ILE 166 166 166 ILE ILE A ? n 
A 1 167 LYS 167 167 167 LYS LYS A ? n 
A 1 168 ASP 168 168 168 ASP ASP A ? n 
A 1 169 SER 169 169 169 SER SER A ? n 
A 1 170 SER 170 170 170 SER SER A ? n 
A 1 171 GLN 171 171 171 GLN GLN A ? n 
A 1 172 GLY 172 172 172 GLY GLY A ? n 
A 1 173 ASP 173 173 173 ASP ASP A ? n 
A 1 174 SER 174 174 174 SER SER A ? n 
A 1 175 GLY 175 175 175 GLY GLY A ? n 
A 1 176 GLY 176 176 176 GLY GLY A ? n 
A 1 177 PRO 177 177 177 PRO PRO A ? n 
A 1 178 LEU 178 178 178 LEU LEU A ? n 
A 1 179 VAL 179 179 179 VAL VAL A ? n 
A 1 180 CYS 180 180 180 CYS CYS A ? n 
A 1 181 LYS 181 181 181 LYS LYS A ? n 
A 1 182 GLU 182 182 182 GLU GLU A ? n 
A 1 183 ALA 183 183 183 ALA ALA A ? n 
A 1 184 LEU 184 184 184 LEU LEU A ? n 
A 1 185 ALA 185 185 185 ALA ALA A ? n 
A 1 186 GLY 186 186 186 GLY GLY A ? n 
A 1 187 ILE 187 187 187 ILE ILE A ? n 
A 1 188 VAL 188 188 188 VAL VAL A ? n 
A 1 189 SER 189 189 189 SER SER A ? n 
A 1 190 PHE 190 190 190 PHE PHE A ? n 
A 1 191 GLY 191 191 191 GLY GLY A ? n 
A 1 192 PHE 192 192 192 PHE PHE A ? n 
A 1 193 ASN 193 193 193 ASN ASN A ? n 
A 1 194 HIS 194 194 194 HIS HIS A ? n 
A 1 195 PRO 195 195 195 PRO PRO A ? n 
A 1 196 PRO 196 196 196 PRO PRO A ? n 
A 1 197 GLY 197 197 197 GLY GLY A ? n 
A 1 198 VAL 198 198 198 VAL VAL A ? n 
A 1 199 TYR 199 199 199 TYR TYR A ? n 
A 1 200 ALA 200 200 200 ALA ALA A ? n 
A 1 201 ARG 201 201 201 ARG ARG A ? n 
A 1 202 VAL 202 202 202 VAL VAL A ? n 
A 1 203 GLY 203 203 203 GLY GLY A ? n 
A 1 204 ARG 204 204 204 ARG ARG A ? n 
A 1 205 TYR 205 205 205 TYR TYR A ? n 
A 1 206 LEU 206 206 206 LEU LEU A ? n 
A 1 207 ASP 207 207 207 ASP ASP A ? n 
A 1 208 TRP 208 208 208 TRP TRP A ? n 
A 1 209 ILE 209 209 209 ILE ILE A ? n 
A 1 210 LYS 210 210 210 LYS LYS A ? n 
A 1 211 LYS 211 211 211 LYS LYS A ? n 
A 1 212 THR 212 212 212 THR THR A ? n 
A 1 213 ILE 213 213 213 ILE ILE A ? n 
A 1 214 SER 214 214 214 SER SER A ? n 
A 1 215 GLU 215 215 215 GLU GLU A ? n 
A 1 216 HIS 216 216 216 HIS HIS A ? n 
# 
loop_
_atom_site.group_PDB 
_atom_site.id 
_atom_site.type_symbol 
_atom_site.label_atom_id 
_atom_site.label_alt_id 
_atom_site.label_comp_id 
_atom_site.label_asym_id 
_atom_site.label_entity_id 
_atom_site.label_seq_id 
_atom_site.pdbx_PDB_ins_code 
_atom_site.Cartn_x 
_atom_site.Cartn_y 
_atom_site.Cartn_z 
_atom_site.occupancy 
_atom_site.B_iso_or_equiv 
_atom_site.pdbx_formal_charge 
_atom_site.auth_seq_id 
_atom_site.auth_comp_id 
_atom_site.auth_asym_id 
_atom_site.auth_atom_id 
_atom_site.pdbx_PDB_model_num 
ATOM 1    N N   ? GLY A 1   1 ?  -4.606   2.554 -12.075 1.000 55.780 ? 1   GLY A N   1 
ATOM 2    C CA  ? GLY A 1   1 ?  -5.126   1.497 -12.928 1.000 55.780 ? 1   GLY A CA  1 
ATOM 3    C C   ? GLY A 1   1 ?  -4.115   0.401 -13.205 1.000 55.780 ? 1   GLY A C   1 
ATOM 4    O O   ? GLY A 1   1 ?  -2.921   0.571 -12.945 1.000 55.780 ? 1   GLY A O   1 
ATOM 5    N N   ? ILE A 1   2 ?  -4.494  -0.833 -13.062 1.000 67.820 ? 2   ILE A N   1 
ATOM 6    C CA  ? ILE A 1   2 ?  -3.698  -1.996 -13.439 1.000 67.820 ? 2   ILE A CA  1 
ATOM 7    C C   ? ILE A 1   2 ?  -3.826  -2.244 -14.940 1.000 67.820 ? 2   ILE A C   1 
ATOM 8    C CB  ? ILE A 1   2 ?  -4.127  -3.253 -12.649 1.000 67.820 ? 2   ILE A CB  1 
ATOM 9    O O   ? ILE A 1   2 ?  -4.813  -2.825 -15.398 1.000 67.820 ? 2   ILE A O   1 
ATOM 10   C CG1 ? ILE A 1   2 ?  -4.106  -2.970 -11.143 1.000 67.820 ? 2   ILE A CG1 1 
ATOM 11   C CG2 ? ILE A 1   2 ?  -3.225  -4.442 -12.996 1.000 67.820 ? 2   ILE A CG2 1 
ATOM 12   C CD1 ? ILE A 1   2 ?  -2.730  -2.605 -10.601 1.000 67.820 ? 2   ILE A CD1 1 
ATOM 13   N N   ? ILE A 1   3 ?  -3.069  -1.536 -15.771 1.000 67.960 ? 3   ILE A N   1 
ATOM 14   C CA  ? ILE A 1   3 ?  -3.083  -1.590 -17.228 1.000 67.960 ? 3   ILE A CA  1 
ATOM 15   C C   ? ILE A 1   3 ?  -2.386  -2.863 -17.704 1.000 67.960 ? 3   ILE A C   1 
ATOM 16   C CB  ? ILE A 1   3 ?  -2.408  -0.346 -17.847 1.000 67.960 ? 3   ILE A CB  1 
ATOM 17   O O   ? ILE A 1   3 ?  -1.272  -3.167 -17.270 1.000 67.960 ? 3   ILE A O   1 
ATOM 18   C CG1 ? ILE A 1   3 ?  -3.119   0.932 -17.388 1.000 67.960 ? 3   ILE A CG1 1 
ATOM 19   C CG2 ? ILE A 1   3 ?  -2.392  -0.444 -19.376 1.000 67.960 ? 3   ILE A CG2 1 
ATOM 20   C CD1 ? ILE A 1   3 ?  -2.437   2.216 -17.839 1.000 67.960 ? 3   ILE A CD1 1 
ATOM 21   N N   ? GLY A 1   4 ?  -3.140  -3.676 -18.572 1.000 70.160 ? 4   GLY A N   1 
ATOM 22   C CA  ? GLY A 1   4 ?  -2.559  -4.894 -19.114 1.000 70.160 ? 4   GLY A CA  1 
ATOM 23   C C   ? GLY A 1   4 ?  -2.604  -6.059 -18.144 1.000 70.160 ? 4   GLY A C   1 
ATOM 24   O O   ? GLY A 1   4 ?  -1.842  -7.018 -18.282 1.000 70.160 ? 4   GLY A O   1 
ATOM 25   N N   ? GLY A 1   5 ?  -3.474  -5.821 -16.997 1.000 80.650 ? 5   GLY A N   1 
ATOM 26   C CA  ? GLY A 1   5 ?  -3.618  -6.847 -15.977 1.000 80.650 ? 5   GLY A CA  1 
ATOM 27   C C   ? GLY A 1   5 ?  -4.810  -7.756 -16.211 1.000 80.650 ? 5   GLY A C   1 
ATOM 28   O O   ? GLY A 1   5 ?  -5.470  -7.670 -17.248 1.000 80.650 ? 5   GLY A O   1 
ATOM 29   N N   ? GLN A 1   6 ?  -4.996  -8.707 -15.491 1.000 89.770 ? 6   GLN A N   1 
ATOM 30   C CA  ? GLN A 1   6 ?  -6.114  -9.644 -15.495 1.000 89.770 ? 6   GLN A CA  1 
ATOM 31   C C   ? GLN A 1   6 ?  -6.825  -9.658 -14.145 1.000 89.770 ? 6   GLN A C   1 
ATOM 32   C CB  ? GLN A 1   6 ?  -5.634 -11.052 -15.850 1.000 89.770 ? 6   GLN A CB  1 
ATOM 33   O O   ? GLN A 1   6 ?  -6.248  -9.264 -13.129 1.000 89.770 ? 6   GLN A O   1 
ATOM 34   C CG  ? GLN A 1   6 ?  -4.695 -11.661 -14.817 1.000 89.770 ? 6   GLN A CG  1 
ATOM 35   C CD  ? GLN A 1   6 ?  -4.129 -12.999 -15.254 1.000 89.770 ? 6   GLN A CD  1 
ATOM 36   N NE2 ? GLN A 1   6 ?  -4.125 -13.967 -14.344 1.000 89.770 ? 6   GLN A NE2 1 
ATOM 37   O OE1 ? GLN A 1   6 ?  -3.700 -13.161 -16.400 1.000 89.770 ? 6   GLN A OE1 1 
ATOM 38   N N   ? GLU A 1   7 ?  -8.098  -9.997 -14.239 1.000 93.040 ? 7   GLU A N   1 
ATOM 39   C CA  ? GLU A 1   7 ?  -8.774 -10.182 -12.959 1.000 93.040 ? 7   GLU A CA  1 
ATOM 40   C C   ? GLU A 1   7 ?  -8.007 -11.153 -12.065 1.000 93.040 ? 7   GLU A C   1 
ATOM 41   C CB  ? GLU A 1   7 ? -10.205 -10.683 -13.173 1.000 93.040 ? 7   GLU A CB  1 
ATOM 42   O O   ? GLU A 1   7 ?  -7.572 -12.212 -12.521 1.000 93.040 ? 7   GLU A O   1 
ATOM 43   C CG  ? GLU A 1   7 ? -11.005 -10.826 -11.887 1.000 93.040 ? 7   GLU A CG  1 
ATOM 44   C CD  ? GLU A 1   7 ? -12.439 -11.276 -12.119 1.000 93.040 ? 7   GLU A CD  1 
ATOM 45   O OE1 ? GLU A 1   7 ? -13.147 -11.581 -11.133 1.000 93.040 ? 7   GLU A OE1 1 
ATOM 46   O OE2 ? GLU A 1   7 ? -12.857 -11.325 -13.298 1.000 93.040 ? 7   GLU A OE2 1 
ATOM 47   N N   ? ALA A 1   8 ?  -7.828 -10.796 -10.822 1.000 94.130 ? 8   ALA A N   1 
ATOM 48   C CA  ? ALA A 1   8 ?  -7.185 -11.684  -9.856 1.000 94.130 ? 8   ALA A CA  1 
ATOM 49   C C   ? ALA A 1   8 ?  -8.077 -12.878  -9.530 1.000 94.130 ? 8   ALA A C   1 
ATOM 50   C CB  ? ALA A 1   8 ?  -6.836 -10.920  -8.581 1.000 94.130 ? 8   ALA A CB  1 
ATOM 51   O O   ? ALA A 1   8 ?  -9.304 -12.758  -9.512 1.000 94.130 ? 8   ALA A O   1 
ATOM 52   N N   ? LYS A 1   9 ?  -7.361 -14.012  -9.419 1.000 95.580 ? 9   LYS A N   1 
ATOM 53   C CA  ? LYS A 1   9 ?  -8.138 -15.111  -8.850 1.000 95.580 ? 9   LYS A CA  1 
ATOM 54   C C   ? LYS A 1   9 ?  -8.772 -14.706  -7.523 1.000 95.580 ? 9   LYS A C   1 
ATOM 55   C CB  ? LYS A 1   9 ?  -7.258 -16.346  -8.656 1.000 95.580 ? 9   LYS A CB  1 
ATOM 56   O O   ? LYS A 1   9 ?  -8.098 -14.155  -6.650 1.000 95.580 ? 9   LYS A O   1 
ATOM 57   C CG  ? LYS A 1   9 ?  -8.019 -17.584  -8.205 1.000 95.580 ? 9   LYS A CG  1 
ATOM 58   C CD  ? LYS A 1   9 ?  -7.091 -18.779  -8.029 1.000 95.580 ? 9   LYS A CD  1 
ATOM 59   C CE  ? LYS A 1   9 ?  -7.840 -19.998  -7.510 1.000 95.580 ? 9   LYS A CE  1 
ATOM 60   N NZ  ? LYS A 1   9 ?  -6.933 -21.171  -7.331 1.000 95.580 ? 9   LYS A NZ  1 
ATOM 61   N N   ? PRO A 1  10 ? -10.128 -14.827  -7.412 1.000 95.260 ? 10  PRO A N   1 
ATOM 62   C CA  ? PRO A 1  10 ? -10.780 -14.427  -6.163 1.000 95.260 ? 10  PRO A CA  1 
ATOM 63   C C   ? PRO A 1  10 ? -10.026 -14.907  -4.924 1.000 95.260 ? 10  PRO A C   1 
ATOM 64   C CB  ? PRO A 1  10 ? -12.156 -15.090  -6.255 1.000 95.260 ? 10  PRO A CB  1 
ATOM 65   O O   ? PRO A 1  10 ?  -9.640 -16.076  -4.846 1.000 95.260 ? 10  PRO A O   1 
ATOM 66   C CG  ? PRO A 1  10 ? -12.436 -15.187  -7.720 1.000 95.260 ? 10  PRO A CG  1 
ATOM 67   C CD  ? PRO A 1  10 ? -11.153 -15.507  -8.431 1.000 95.260 ? 10  PRO A CD  1 
ATOM 68   N N   ? HIS A 1  11 ?  -9.687 -13.833  -4.068 1.000 94.590 ? 11  HIS A N   1 
ATOM 69   C CA  ? HIS A 1  11 ?  -9.131 -14.049  -2.736 1.000 94.590 ? 11  HIS A CA  1 
ATOM 70   C C   ? HIS A 1  11 ?  -7.704 -14.580  -2.814 1.000 94.590 ? 11  HIS A C   1 
ATOM 71   C CB  ? HIS A 1  11 ? -10.009 -15.016  -1.940 1.000 94.590 ? 11  HIS A CB  1 
ATOM 72   O O   ? HIS A 1  11 ?  -7.202 -15.166  -1.853 1.000 94.590 ? 11  HIS A O   1 
ATOM 73   C CG  ? HIS A 1  11 ? -11.443 -14.599  -1.862 1.000 94.590 ? 11  HIS A CG  1 
ATOM 74   C CD2 ? HIS A 1  11 ? -12.574 -15.227  -2.260 1.000 94.590 ? 11  HIS A CD2 1 
ATOM 75   N ND1 ? HIS A 1  11 ? -11.840 -13.396  -1.320 1.000 94.590 ? 11  HIS A ND1 1 
ATOM 76   C CE1 ? HIS A 1  11 ? -13.157 -13.302  -1.389 1.000 94.590 ? 11  HIS A CE1 1 
ATOM 77   N NE2 ? HIS A 1  11 ? -13.627 -14.400  -1.955 1.000 94.590 ? 11  HIS A NE2 1 
ATOM 78   N N   ? SER A 1  12 ?  -7.045 -14.509  -3.922 1.000 96.130 ? 12  SER A N   1 
ATOM 79   C CA  ? SER A 1  12 ?  -5.650 -14.891  -4.112 1.000 96.130 ? 12  SER A CA  1 
ATOM 80   C C   ? SER A 1  12 ?  -4.706 -13.827  -3.563 1.000 96.130 ? 12  SER A C   1 
ATOM 81   C CB  ? SER A 1  12 ?  -5.356 -15.130  -5.593 1.000 96.130 ? 12  SER A CB  1 
ATOM 82   O O   ? SER A 1  12 ?  -3.509 -14.076  -3.400 1.000 96.130 ? 12  SER A O   1 
ATOM 83   O OG  ? SER A 1  12 ?  -5.572 -13.949  -6.346 1.000 96.130 ? 12  SER A OG  1 
ATOM 84   N N   ? ARG A 1  13 ?  -5.146 -12.679  -3.159 1.000 96.890 ? 13  ARG A N   1 
ATOM 85   C CA  ? ARG A 1  13 ?  -4.409 -11.586  -2.533 1.000 96.890 ? 13  ARG A CA  1 
ATOM 86   C C   ? ARG A 1  13 ?  -5.020 -11.214  -1.186 1.000 96.890 ? 13  ARG A C   1 
ATOM 87   C CB  ? ARG A 1  13 ?  -4.379 -10.362  -3.451 1.000 96.890 ? 13  ARG A CB  1 
ATOM 88   O O   ? ARG A 1  13 ?  -5.603 -10.138  -1.039 1.000 96.890 ? 13  ARG A O   1 
ATOM 89   C CG  ? ARG A 1  13 ?  -3.850 -10.651  -4.847 1.000 96.890 ? 13  ARG A CG  1 
ATOM 90   C CD  ? ARG A 1  13 ?  -2.391 -11.082  -4.819 1.000 96.890 ? 13  ARG A CD  1 
ATOM 91   N NE  ? ARG A 1  13 ?  -1.868 -11.303  -6.164 1.000 96.890 ? 13  ARG A NE  1 
ATOM 92   N NH1 ? ARG A 1  13 ?  -2.355 -13.561  -6.206 1.000 96.890 ? 13  ARG A NH1 1 
ATOM 93   N NH2 ? ARG A 1  13 ?  -1.362 -12.564  -8.016 1.000 96.890 ? 13  ARG A NH2 1 
ATOM 94   C CZ  ? ARG A 1  13 ?  -1.863 -12.475  -6.792 1.000 96.890 ? 13  ARG A CZ  1 
ATOM 95   N N   ? PRO A 1  14 ?  -4.872 -12.023  -0.174 1.000 97.580 ? 14  PRO A N   1 
ATOM 96   C CA  ? PRO A 1  14 ?  -5.598 -11.899   1.092 1.000 97.580 ? 14  PRO A CA  1 
ATOM 97   C C   ? PRO A 1  14 ?  -5.083 -10.752   1.958 1.000 97.580 ? 14  PRO A C   1 
ATOM 98   C CB  ? PRO A 1  14 ?  -5.353 -13.249   1.772 1.000 97.580 ? 14  PRO A CB  1 
ATOM 99   O O   ? PRO A 1  14 ?  -5.724 -10.383   2.946 1.000 97.580 ? 14  PRO A O   1 
ATOM 100  C CG  ? PRO A 1  14 ?  -4.052 -13.727   1.214 1.000 97.580 ? 14  PRO A CG  1 
ATOM 101  C CD  ? PRO A 1  14 ?  -3.967 -13.308  -0.225 1.000 97.580 ? 14  PRO A CD  1 
ATOM 102  N N   ? TYR A 1  15 ?  -3.988 -10.073   1.507 1.000 98.200 ? 15  TYR A N   1 
ATOM 103  C CA  ? TYR A 1  15 ?  -3.420  -8.930   2.214 1.000 98.200 ? 15  TYR A CA  1 
ATOM 104  C C   ? TYR A 1  15 ?  -3.982  -7.621   1.673 1.000 98.200 ? 15  TYR A C   1 
ATOM 105  C CB  ? TYR A 1  15 ?  -1.893  -8.931   2.097 1.000 98.200 ? 15  TYR A CB  1 
ATOM 106  O O   ? TYR A 1  15 ?  -3.735  -6.552   2.237 1.000 98.200 ? 15  TYR A O   1 
ATOM 107  C CG  ? TYR A 1  15 ?  -1.392  -9.140   0.689 1.000 98.200 ? 15  TYR A CG  1 
ATOM 108  C CD1 ? TYR A 1  15 ?  -0.918 -10.383   0.275 1.000 98.200 ? 15  TYR A CD1 1 
ATOM 109  C CD2 ? TYR A 1  15 ?  -1.390  -8.096  -0.230 1.000 98.200 ? 15  TYR A CD2 1 
ATOM 110  C CE1 ? TYR A 1  15 ?  -0.454 -10.580  -1.022 1.000 98.200 ? 15  TYR A CE1 1 
ATOM 111  C CE2 ? TYR A 1  15 ?  -0.927  -8.281  -1.528 1.000 98.200 ? 15  TYR A CE2 1 
ATOM 112  O OH  ? TYR A 1  15 ?  -0.004  -9.714  -3.199 1.000 98.200 ? 15  TYR A OH  1 
ATOM 113  C CZ  ? TYR A 1  15 ?  -0.463  -9.525  -1.915 1.000 98.200 ? 15  TYR A CZ  1 
ATOM 114  N N   ? MET A 1  16 ?  -4.702  -7.658   0.553 1.000 97.570 ? 16  MET A N   1 
ATOM 115  C CA  ? MET A 1  16 ?  -5.217  -6.460  -0.105 1.000 97.570 ? 16  MET A CA  1 
ATOM 116  C C   ? MET A 1  16 ?  -6.277  -5.780   0.754 1.000 97.570 ? 16  MET A C   1 
ATOM 117  C CB  ? MET A 1  16 ?  -5.800  -6.808  -1.476 1.000 97.570 ? 16  MET A CB  1 
ATOM 118  O O   ? MET A 1  16 ?  -7.169  -6.442   1.288 1.000 97.570 ? 16  MET A O   1 
ATOM 119  C CG  ? MET A 1  16 ?  -4.756  -6.919  -2.576 1.000 97.570 ? 16  MET A CG  1 
ATOM 120  S SD  ? MET A 1  16 ?  -3.842  -5.350  -2.839 1.000 97.570 ? 16  MET A SD  1 
ATOM 121  C CE  ? MET A 1  16 ?  -5.053  -4.437  -3.835 1.000 97.570 ? 16  MET A CE  1 
ATOM 122  N N   ? ALA A 1  17 ?  -6.095  -4.429   0.852 1.000 97.550 ? 17  ALA A N   1 
ATOM 123  C CA  ? ALA A 1  17 ?  -7.062  -3.607   1.575 1.000 97.550 ? 17  ALA A CA  1 
ATOM 124  C C   ? ALA A 1  17 ?  -7.675  -2.549   0.661 1.000 97.550 ? 17  ALA A C   1 
ATOM 125  C CB  ? ALA A 1  17 ?  -6.401  -2.945   2.781 1.000 97.550 ? 17  ALA A CB  1 
ATOM 126  O O   ? ALA A 1  17 ?  -6.959  -1.868  -0.076 1.000 97.550 ? 17  ALA A O   1 
ATOM 127  N N   ? TYR A 1  18 ?  -8.993  -2.468   0.713 1.000 97.130 ? 18  TYR A N   1 
ATOM 128  C CA  ? TYR A 1  18 ?  -9.709  -1.361   0.090 1.000 97.130 ? 18  TYR A CA  1 
ATOM 129  C C   ? TYR A 1  18 ?  -9.942  -0.232   1.087 1.000 97.130 ? 18  TYR A C   1 
ATOM 130  C CB  ? TYR A 1  18 ? -11.048  -1.839  -0.480 1.000 97.130 ? 18  TYR A CB  1 
ATOM 131  O O   ? TYR A 1  18 ? -10.577  -0.434   2.125 1.000 97.130 ? 18  TYR A O   1 
ATOM 132  C CG  ? TYR A 1  18 ? -11.800  -0.773  -1.238 1.000 97.130 ? 18  TYR A CG  1 
ATOM 133  C CD1 ? TYR A 1  18 ? -12.659   0.104  -0.579 1.000 97.130 ? 18  TYR A CD1 1 
ATOM 134  C CD2 ? TYR A 1  18 ? -11.655  -0.640  -2.615 1.000 97.130 ? 18  TYR A CD2 1 
ATOM 135  C CE1 ? TYR A 1  18 ? -13.356   1.087  -1.274 1.000 97.130 ? 18  TYR A CE1 1 
ATOM 136  C CE2 ? TYR A 1  18 ? -12.347   0.339  -3.320 1.000 97.130 ? 18  TYR A CE2 1 
ATOM 137  O OH  ? TYR A 1  18 ? -13.881   2.168  -3.335 1.000 97.130 ? 18  TYR A OH  1 
ATOM 138  C CZ  ? TYR A 1  18 ? -13.193   1.197  -2.642 1.000 97.130 ? 18  TYR A CZ  1 
ATOM 139  N N   ? LEU A 1  19 ?  -9.327   0.928   0.774 1.000 97.210 ? 19  LEU A N   1 
ATOM 140  C CA  ? LEU A 1  19 ?  -9.524   2.094   1.629 1.000 97.210 ? 19  LEU A CA  1 
ATOM 141  C C   ? LEU A 1  19 ? -10.599   3.011   1.057 1.000 97.210 ? 19  LEU A C   1 
ATOM 142  C CB  ? LEU A 1  19 ?  -8.212   2.866   1.793 1.000 97.210 ? 19  LEU A CB  1 
ATOM 143  O O   ? LEU A 1  19 ? -10.394   3.644   0.019 1.000 97.210 ? 19  LEU A O   1 
ATOM 144  C CG  ? LEU A 1  19 ?  -7.053   2.105   2.440 1.000 97.210 ? 19  LEU A CG  1 
ATOM 145  C CD1 ? LEU A 1  19 ?  -6.087   1.603   1.372 1.000 97.210 ? 19  LEU A CD1 1 
ATOM 146  C CD2 ? LEU A 1  19 ?  -6.330   2.988   3.451 1.000 97.210 ? 19  LEU A CD2 1 
ATOM 147  N N   ? LYS A 1  20 ? -11.723   2.993   1.714 1.000 95.870 ? 20  LYS A N   1 
ATOM 148  C CA  ? LYS A 1  20 ? -12.791   3.918   1.346 1.000 95.870 ? 20  LYS A CA  1 
ATOM 149  C C   ? LYS A 1  20 ? -12.544   5.305   1.935 1.000 95.870 ? 20  LYS A C   1 
ATOM 150  C CB  ? LYS A 1  20 ? -14.147   3.385   1.813 1.000 95.870 ? 20  LYS A CB  1 
ATOM 151  O O   ? LYS A 1  20 ? -12.487   5.466   3.156 1.000 95.870 ? 20  LYS A O   1 
ATOM 152  C CG  ? LYS A 1  20 ? -15.334   4.201   1.323 1.000 95.870 ? 20  LYS A CG  1 
ATOM 153  C CD  ? LYS A 1  20 ? -16.656   3.562   1.727 1.000 95.870 ? 20  LYS A CD  1 
ATOM 154  C CE  ? LYS A 1  20 ? -17.846   4.367   1.222 1.000 95.870 ? 20  LYS A CE  1 
ATOM 155  N NZ  ? LYS A 1  20 ? -19.144   3.726   1.587 1.000 95.870 ? 20  LYS A NZ  1 
ATOM 156  N N   ? ILE A 1  21 ? -12.321   6.337   1.045 1.000 94.690 ? 21  ILE A N   1 
ATOM 157  C CA  ? ILE A 1  21 ? -12.033   7.717   1.422 1.000 94.690 ? 21  ILE A CA  1 
ATOM 158  C C   ? ILE A 1  21 ? -13.090   8.645   0.829 1.000 94.690 ? 21  ILE A C   1 
ATOM 159  C CB  ? ILE A 1  21 ? -10.622   8.146   0.961 1.000 94.690 ? 21  ILE A CB  1 
ATOM 160  O O   ? ILE A 1  21 ? -13.042   8.972  -0.359 1.000 94.690 ? 21  ILE A O   1 
ATOM 161  C CG1 ? ILE A 1  21 ?  -9.582   7.099   1.377 1.000 94.690 ? 21  ILE A CG1 1 
ATOM 162  C CG2 ? ILE A 1  21 ? -10.266   9.525   1.525 1.000 94.690 ? 21  ILE A CG2 1 
ATOM 163  C CD1 ? ILE A 1  21 ?  -8.200   7.329   0.782 1.000 94.690 ? 21  ILE A CD1 1 
ATOM 164  N N   ? GLY A 1  22 ? -14.133   9.184   1.595 1.000 90.290 ? 22  GLY A N   1 
ATOM 165  C CA  ? GLY A 1  22 ? -15.227   9.943   1.010 1.000 90.290 ? 22  GLY A CA  1 
ATOM 166  C C   ? GLY A 1  22 ? -15.821   9.282  -0.220 1.000 90.290 ? 22  GLY A C   1 
ATOM 167  O O   ? GLY A 1  22 ? -16.249   8.127  -0.165 1.000 90.290 ? 22  GLY A O   1 
ATOM 168  N N   ? MET A 1  23 ? -15.827   9.977  -1.460 1.000 86.390 ? 23  MET A N   1 
ATOM 169  C CA  ? MET A 1  23 ? -16.377   9.464  -2.712 1.000 86.390 ? 23  MET A CA  1 
ATOM 170  C C   ? MET A 1  23 ? -15.299   8.764  -3.533 1.000 86.390 ? 23  MET A C   1 
ATOM 171  C CB  ? MET A 1  23 ? -17.004  10.596  -3.528 1.000 86.390 ? 23  MET A CB  1 
ATOM 172  O O   ? MET A 1  23 ? -15.575   8.253  -4.619 1.000 86.390 ? 23  MET A O   1 
ATOM 173  C CG  ? MET A 1  23 ? -18.265  11.174  -2.907 1.000 86.390 ? 23  MET A CG  1 
ATOM 174  S SD  ? MET A 1  23 ? -19.141  12.324  -4.037 1.000 86.390 ? 23  MET A SD  1 
ATOM 175  C CE  ? MET A 1  23 ? -17.899  13.639  -4.181 1.000 86.390 ? 23  MET A CE  1 
ATOM 176  N N   ? GLY A 1  24 ? -14.047   8.656  -2.970 1.000 90.570 ? 24  GLY A N   1 
ATOM 177  C CA  ? GLY A 1  24 ? -12.934   8.012  -3.648 1.000 90.570 ? 24  GLY A CA  1 
ATOM 178  C C   ? GLY A 1  24 ? -12.421   6.784  -2.920 1.000 90.570 ? 24  GLY A C   1 
ATOM 179  O O   ? GLY A 1  24 ? -13.088   6.263  -2.024 1.000 90.570 ? 24  GLY A O   1 
ATOM 180  N N   ? PHE A 1  25 ? -11.175   6.305  -3.427 1.000 93.370 ? 25  PHE A N   1 
ATOM 181  C CA  ? PHE A 1  25 ? -10.598   5.134  -2.776 1.000 93.370 ? 25  PHE A CA  1 
ATOM 182  C C   ? PHE A 1  25 ?  -9.092   5.079  -2.999 1.000 93.370 ? 25  PHE A C   1 
ATOM 183  C CB  ? PHE A 1  25 ? -11.254   3.851  -3.296 1.000 93.370 ? 25  PHE A CB  1 
ATOM 184  O O   ? PHE A 1  25 ?  -8.570   5.717  -3.916 1.000 93.370 ? 25  PHE A O   1 
ATOM 185  C CG  ? PHE A 1  25 ? -10.779   3.438  -4.663 1.000 93.370 ? 25  PHE A CG  1 
ATOM 186  C CD1 ? PHE A 1  25 ? -11.398   3.926  -5.806 1.000 93.370 ? 25  PHE A CD1 1 
ATOM 187  C CD2 ? PHE A 1  25 ?  -9.711   2.560  -4.804 1.000 93.370 ? 25  PHE A CD2 1 
ATOM 188  C CE1 ? PHE A 1  25 ? -10.961   3.545  -7.073 1.000 93.370 ? 25  PHE A CE1 1 
ATOM 189  C CE2 ? PHE A 1  25 ?  -9.269   2.175  -6.066 1.000 93.370 ? 25  PHE A CE2 1 
ATOM 190  C CZ  ? PHE A 1  25 ?  -9.895   2.668  -7.199 1.000 93.370 ? 25  PHE A CZ  1 
ATOM 191  N N   ? CYS A 1  26 ?  -8.435   4.274  -2.117 1.000 95.460 ? 26  CYS A N   1 
ATOM 192  C CA  ? CYS A 1  26 ?  -7.041   3.857  -2.218 1.000 95.460 ? 26  CYS A CA  1 
ATOM 193  C C   ? CYS A 1  26 ?  -6.887   2.380  -1.875 1.000 95.460 ? 26  CYS A C   1 
ATOM 194  C CB  ? CYS A 1  26 ?  -6.161   4.698  -1.293 1.000 95.460 ? 26  CYS A CB  1 
ATOM 195  O O   ? CYS A 1  26 ?  -7.805   1.767  -1.327 1.000 95.460 ? 26  CYS A O   1 
ATOM 196  S SG  ? CYS A 1  26 ?  -5.759   6.329  -1.955 1.000 95.460 ? 26  CYS A SG  1 
ATOM 197  N N   ? GLY A 1  27 ?  -5.777   1.929  -2.279 1.000 95.770 ? 27  GLY A N   1 
ATOM 198  C CA  ? GLY A 1  27 ?  -5.411   0.594  -1.835 1.000 95.770 ? 27  GLY A CA  1 
ATOM 199  C C   ? GLY A 1  27 ?  -4.592   0.594  -0.558 1.000 95.770 ? 27  GLY A C   1 
ATOM 200  O O   ? GLY A 1  27 ?  -4.205   1.654  -0.063 1.000 95.770 ? 27  GLY A O   1 
ATOM 201  N N   ? GLY A 1  28 ?  -4.308  -0.528  -0.008 1.000 97.300 ? 28  GLY A N   1 
ATOM 202  C CA  ? GLY A 1  28 ?  -3.469  -0.778   1.153 1.000 97.300 ? 28  GLY A CA  1 
ATOM 203  C C   ? GLY A 1  28 ?  -3.119  -2.244   1.332 1.000 97.300 ? 28  GLY A C   1 
ATOM 204  O O   ? GLY A 1  28 ?  -3.576  -3.094   0.566 1.000 97.300 ? 28  GLY A O   1 
ATOM 205  N N   ? SER A 1  29 ?  -2.205  -2.451   2.325 1.000 98.320 ? 29  SER A N   1 
ATOM 206  C CA  ? SER A 1  29 ?  -1.787  -3.814   2.640 1.000 98.320 ? 29  SER A CA  1 
ATOM 207  C C   ? SER A 1  29 ?  -1.793  -4.060   4.145 1.000 98.320 ? 29  SER A C   1 
ATOM 208  C CB  ? SER A 1  29 ?  -0.394  -4.092   2.074 1.000 98.320 ? 29  SER A CB  1 
ATOM 209  O O   ? SER A 1  29 ?  -1.298  -3.235   4.916 1.000 98.320 ? 29  SER A O   1 
ATOM 210  O OG  ? SER A 1  29 ?  -0.357  -3.839   0.680 1.000 98.320 ? 29  SER A OG  1 
ATOM 211  N N   ? LEU A 1  30 ?  -2.453  -5.157   4.495 1.000 98.610 ? 30  LEU A N   1 
ATOM 212  C CA  ? LEU A 1  30 ?  -2.435  -5.586   5.890 1.000 98.610 ? 30  LEU A CA  1 
ATOM 213  C C   ? LEU A 1  30 ?  -1.071  -6.156   6.265 1.000 98.610 ? 30  LEU A C   1 
ATOM 214  C CB  ? LEU A 1  30 ?  -3.524  -6.631   6.144 1.000 98.610 ? 30  LEU A CB  1 
ATOM 215  O O   ? LEU A 1  30 ?  -0.666  -7.200   5.749 1.000 98.610 ? 30  LEU A O   1 
ATOM 216  C CG  ? LEU A 1  30 ?  -3.768  -7.015   7.604 1.000 98.610 ? 30  LEU A CG  1 
ATOM 217  C CD1 ? LEU A 1  30 ?  -4.294  -5.816   8.387 1.000 98.610 ? 30  LEU A CD1 1 
ATOM 218  C CD2 ? LEU A 1  30 ?  -4.740  -8.187   7.694 1.000 98.610 ? 30  LEU A CD2 1 
ATOM 219  N N   ? ILE A 1  31 ?  -0.322  -5.487   7.207 1.000 98.450 ? 31  ILE A N   1 
ATOM 220  C CA  ? ILE A 1  31 ?   1.050  -5.879   7.514 1.000 98.450 ? 31  ILE A CA  1 
ATOM 221  C C   ? ILE A 1  31 ?   1.125  -6.419   8.940 1.000 98.450 ? 31  ILE A C   1 
ATOM 222  C CB  ? ILE A 1  31 ?   2.028  -4.696   7.337 1.000 98.450 ? 31  ILE A CB  1 
ATOM 223  O O   ? ILE A 1  31 ?   2.133  -7.012   9.334 1.000 98.450 ? 31  ILE A O   1 
ATOM 224  C CG1 ? ILE A 1  31 ?   1.623  -3.527   8.243 1.000 98.450 ? 31  ILE A CG1 1 
ATOM 225  C CG2 ? ILE A 1  31 ?   2.086  -4.258   5.871 1.000 98.450 ? 31  ILE A CG2 1 
ATOM 226  C CD1 ? ILE A 1  31 ?   2.693  -2.453   8.383 1.000 98.450 ? 31  ILE A CD1 1 
ATOM 227  N N   ? ALA A 1  32 ?   0.040  -6.281   9.738 1.000 98.210 ? 32  ALA A N   1 
ATOM 228  C CA  ? ALA A 1  32 ?  -0.268  -6.828  11.056 1.000 98.210 ? 32  ALA A CA  1 
ATOM 229  C C   ? ALA A 1  32 ?  -1.774  -6.852  11.302 1.000 98.210 ? 32  ALA A C   1 
ATOM 230  C CB  ? ALA A 1  32 ?   0.433  -6.020  12.145 1.000 98.210 ? 32  ALA A CB  1 
ATOM 231  O O   ? ALA A 1  32 ?  -2.532  -6.162  10.616 1.000 98.210 ? 32  ALA A O   1 
ATOM 232  N N   ? PRO A 1  33 ?  -2.235  -7.709  12.289 1.000 98.040 ? 33  PRO A N   1 
ATOM 233  C CA  ? PRO A 1  33 ?  -3.677  -7.885  12.475 1.000 98.040 ? 33  PRO A CA  1 
ATOM 234  C C   ? PRO A 1  33 ?  -4.410  -6.563  12.690 1.000 98.040 ? 33  PRO A C   1 
ATOM 235  C CB  ? PRO A 1  33 ?  -3.767  -8.769  13.721 1.000 98.040 ? 33  PRO A CB  1 
ATOM 236  O O   ? PRO A 1  33 ?  -5.604  -6.460  12.395 1.000 98.040 ? 33  PRO A O   1 
ATOM 237  C CG  ? PRO A 1  33 ?  -2.526  -9.601  13.690 1.000 98.040 ? 33  PRO A CG  1 
ATOM 238  C CD  ? PRO A 1  33 ?  -1.397  -8.754  13.178 1.000 98.040 ? 33  PRO A CD  1 
ATOM 239  N N   ? ASP A 1  34 ?  -3.663  -5.514  13.052 1.000 98.380 ? 34  ASP A N   1 
ATOM 240  C CA  ? ASP A 1  34 ?  -4.333  -4.245  13.320 1.000 98.380 ? 34  ASP A CA  1 
ATOM 241  C C   ? ASP A 1  34 ?  -3.637  -3.093  12.599 1.000 98.380 ? 34  ASP A C   1 
ATOM 242  C CB  ? ASP A 1  34 ?  -4.382  -3.971  14.824 1.000 98.380 ? 34  ASP A CB  1 
ATOM 243  O O   ? ASP A 1  34 ?  -3.825  -1.928  12.952 1.000 98.380 ? 34  ASP A O   1 
ATOM 244  C CG  ? ASP A 1  34 ?  -3.010  -3.981  15.474 1.000 98.380 ? 34  ASP A CG  1 
ATOM 245  O OD1 ? ASP A 1  34 ?  -2.034  -4.425  14.831 1.000 98.380 ? 34  ASP A OD1 1 
ATOM 246  O OD2 ? ASP A 1  34 ?  -2.904  -3.543  16.640 1.000 98.380 ? 34  ASP A OD2 1 
ATOM 247  N N   ? TRP A 1  35 ?  -2.778  -3.479  11.618 1.000 98.670 ? 35  TRP A N   1 
ATOM 248  C CA  ? TRP A 1  35 ?  -2.043  -2.423  10.930 1.000 98.670 ? 35  TRP A CA  1 
ATOM 249  C C   ? TRP A 1  35 ?  -2.129  -2.596   9.417 1.000 98.670 ? 35  TRP A C   1 
ATOM 250  C CB  ? TRP A 1  35 ?  -0.577  -2.411  11.372 1.000 98.670 ? 35  TRP A CB  1 
ATOM 251  O O   ? TRP A 1  35 ?  -1.909  -3.693   8.898 1.000 98.670 ? 35  TRP A O   1 
ATOM 252  C CG  ? TRP A 1  35 ?  -0.358  -1.835  12.739 1.000 98.670 ? 35  TRP A CG  1 
ATOM 253  C CD1 ? TRP A 1  35 ?  -0.259  -2.522  13.917 1.000 98.670 ? 35  TRP A CD1 1 
ATOM 254  C CD2 ? TRP A 1  35 ?  -0.216  -0.450  13.069 1.000 98.670 ? 35  TRP A CD2 1 
ATOM 255  C CE2 ? TRP A 1  35 ?  -0.032  -0.371  14.467 1.000 98.670 ? 35  TRP A CE2 1 
ATOM 256  C CE3 ? TRP A 1  35 ?  -0.224   0.733  12.318 1.000 98.670 ? 35  TRP A CE3 1 
ATOM 257  N NE1 ? TRP A 1  35 ?  -0.063  -1.647  14.960 1.000 98.670 ? 35  TRP A NE1 1 
ATOM 258  C CH2 ? TRP A 1  35 ?   0.128   1.989  14.371 1.000 98.670 ? 35  TRP A CH2 1 
ATOM 259  C CZ2 ? TRP A 1  35 ?   0.141   0.847  15.130 1.000 98.670 ? 35  TRP A CZ2 1 
ATOM 260  C CZ3 ? TRP A 1  35 ?  -0.052   1.943  12.979 1.000 98.670 ? 35  TRP A CZ3 1 
ATOM 261  N N   ? VAL A 1  36 ?  -2.474  -1.477   8.725 1.000 98.700 ? 36  VAL A N   1 
ATOM 262  C CA  ? VAL A 1  36 ?  -2.497  -1.376   7.269 1.000 98.700 ? 36  VAL A CA  1 
ATOM 263  C C   ? VAL A 1  36 ?  -1.497  -0.318   6.809 1.000 98.700 ? 36  VAL A C   1 
ATOM 264  C CB  ? VAL A 1  36 ?  -3.911  -1.037   6.746 1.000 98.700 ? 36  VAL A CB  1 
ATOM 265  O O   ? VAL A 1  36 ?  -1.383   0.746   7.422 1.000 98.700 ? 36  VAL A O   1 
ATOM 266  C CG1 ? VAL A 1  36 ?  -3.872  -0.714   5.254 1.000 98.700 ? 36  VAL A CG1 1 
ATOM 267  C CG2 ? VAL A 1  36 ?  -4.872  -2.191   7.022 1.000 98.700 ? 36  VAL A CG2 1 
ATOM 268  N N   ? ILE A 1  37 ?  -0.726  -0.688   5.805 1.000 98.610 ? 37  ILE A N   1 
ATOM 269  C CA  ? ILE A 1  37 ?   0.188   0.281   5.210 1.000 98.610 ? 37  ILE A CA  1 
ATOM 270  C C   ? ILE A 1  37 ?  -0.365   0.757   3.869 1.000 98.610 ? 37  ILE A C   1 
ATOM 271  C CB  ? ILE A 1  37 ?   1.602  -0.314   5.025 1.000 98.610 ? 37  ILE A CB  1 
ATOM 272  O O   ? ILE A 1  37 ?  -0.924  -0.034   3.105 1.000 98.610 ? 37  ILE A O   1 
ATOM 273  C CG1 ? ILE A 1  37 ?   2.577   0.764   4.538 1.000 98.610 ? 37  ILE A CG1 1 
ATOM 274  C CG2 ? ILE A 1  37 ?   1.566  -1.499   4.055 1.000 98.610 ? 37  ILE A CG2 1 
ATOM 275  C CD1 ? ILE A 1  37 ?   4.043   0.379   4.673 1.000 98.610 ? 37  ILE A CD1 1 
ATOM 276  N N   ? SER A 1  38 ?  -0.333   2.124   3.563 1.000 97.960 ? 38  SER A N   1 
ATOM 277  C CA  ? SER A 1  38 ?  -0.854   2.750   2.352 1.000 97.960 ? 38  SER A CA  1 
ATOM 278  C C   ? SER A 1  38 ?  -0.037   3.979   1.970 1.000 97.960 ? 38  SER A C   1 
ATOM 279  C CB  ? SER A 1  38 ?  -2.321   3.139   2.539 1.000 97.960 ? 38  SER A CB  1 
ATOM 280  O O   ? SER A 1  38 ?   1.009   4.246   2.565 1.000 97.960 ? 38  SER A O   1 
ATOM 281  O OG  ? SER A 1  38 ?  -2.902   3.517   1.303 1.000 97.960 ? 38  SER A OG  1 
ATOM 282  N N   ? ALA A 1  39 ?  -0.448   4.635   0.931 1.000 96.690 ? 39  ALA A N   1 
ATOM 283  C CA  ? ALA A 1  39 ?   0.216   5.866   0.511 1.000 96.690 ? 39  ALA A CA  1 
ATOM 284  C C   ? ALA A 1  39 ?  -0.239   7.051   1.357 1.000 96.690 ? 39  ALA A C   1 
ATOM 285  C CB  ? ALA A 1  39 ?  -0.051   6.137  -0.968 1.000 96.690 ? 39  ALA A CB  1 
ATOM 286  O O   ? ALA A 1  39 ?  -1.427   7.184   1.662 1.000 96.690 ? 39  ALA A O   1 
ATOM 287  N N   ? ALA A 1  40 ?   0.709   7.897   1.711 1.000 96.420 ? 40  ALA A N   1 
ATOM 288  C CA  ? ALA A 1  40 ?   0.434   9.056   2.557 1.000 96.420 ? 40  ALA A CA  1 
ATOM 289  C C   ? ALA A 1  40 ?  -0.495  10.040   1.854 1.000 96.420 ? 40  ALA A C   1 
ATOM 290  C CB  ? ALA A 1  40 ?   1.737   9.747   2.951 1.000 96.420 ? 40  ALA A CB  1 
ATOM 291  O O   ? ALA A 1  40 ?  -1.275  10.741   2.505 1.000 96.420 ? 40  ALA A O   1 
ATOM 292  N N   ? HIS A 1  41 ?  -0.410  10.138   0.528 1.000 93.710 ? 41  HIS A N   1 
ATOM 293  C CA  ? HIS A 1  41 ?  -1.229  11.086  -0.219 1.000 93.710 ? 41  HIS A CA  1 
ATOM 294  C C   ? HIS A 1  41 ?  -2.691  10.653  -0.241 1.000 93.710 ? 41  HIS A C   1 
ATOM 295  C CB  ? HIS A 1  41 ?  -0.705  11.237  -1.649 1.000 93.710 ? 41  HIS A CB  1 
ATOM 296  O O   ? HIS A 1  41 ?  -3.561  11.411  -0.677 1.000 93.710 ? 41  HIS A O   1 
ATOM 297  C CG  ? HIS A 1  41 ?  -1.052  10.087  -2.539 1.000 93.710 ? 41  HIS A CG  1 
ATOM 298  C CD2 ? HIS A 1  41 ?  -2.179   9.810  -3.236 1.000 93.710 ? 41  HIS A CD2 1 
ATOM 299  N ND1 ? HIS A 1  41 ?  -0.179   9.050  -2.790 1.000 93.710 ? 41  HIS A ND1 1 
ATOM 300  C CE1 ? HIS A 1  41 ?  -0.756   8.184  -3.605 1.000 93.710 ? 41  HIS A CE1 1 
ATOM 301  N NE2 ? HIS A 1  41 ?  -1.970   8.622  -3.891 1.000 93.710 ? 41  HIS A NE2 1 
ATOM 302  N N   ? CYS A 1  42 ?  -2.982   9.471   0.321 1.000 94.320 ? 42  CYS A N   1 
ATOM 303  C CA  ? CYS A 1  42 ?  -4.336   8.936   0.407 1.000 94.320 ? 42  CYS A CA  1 
ATOM 304  C C   ? CYS A 1  42 ?  -4.994   9.327   1.725 1.000 94.320 ? 42  CYS A C   1 
ATOM 305  C CB  ? CYS A 1  42 ?  -4.321   7.414   0.266 1.000 94.320 ? 42  CYS A CB  1 
ATOM 306  O O   ? CYS A 1  42 ?  -6.049   8.797   2.079 1.000 94.320 ? 42  CYS A O   1 
ATOM 307  S SG  ? CYS A 1  42 ?  -3.927   6.841  -1.401 1.000 94.320 ? 42  CYS A SG  1 
ATOM 308  N N   ? ALA A 1  43 ?  -4.325  10.283   2.398 1.000 91.810 ? 43  ALA A N   1 
ATOM 309  C CA  ? ALA A 1  43 ?  -4.824  10.634   3.726 1.000 91.810 ? 43  ALA A CA  1 
ATOM 310  C C   ? ALA A 1  43 ?  -6.227  11.230   3.645 1.000 91.810 ? 43  ALA A C   1 
ATOM 311  C CB  ? ALA A 1  43 ?  -3.873  11.612   4.411 1.000 91.810 ? 43  ALA A CB  1 
ATOM 312  O O   ? ALA A 1  43 ?  -6.619  11.771   2.608 1.000 91.810 ? 43  ALA A O   1 
ATOM 313  N N   ? GLY A 1  44 ?  -7.201  10.901   4.516 1.000 92.960 ? 44  GLY A N   1 
ATOM 314  C CA  ? GLY A 1  44 ?  -8.582  11.339   4.639 1.000 92.960 ? 44  GLY A CA  1 
ATOM 315  C C   ? GLY A 1  44 ?  -9.397  10.484   5.591 1.000 92.960 ? 44  GLY A C   1 
ATOM 316  O O   ? GLY A 1  44 ?  -8.837   9.737   6.396 1.000 92.960 ? 44  GLY A O   1 
ATOM 317  N N   ? ASP A 1  45 ? -10.679  10.727   5.692 1.000 95.490 ? 45  ASP A N   1 
ATOM 318  C CA  ? ASP A 1  45 ? -11.568   9.869   6.468 1.000 95.490 ? 45  ASP A CA  1 
ATOM 319  C C   ? ASP A 1  45 ? -11.670   8.478   5.846 1.000 95.490 ? 45  ASP A C   1 
ATOM 320  C CB  ? ASP A 1  45 ? -12.959  10.498   6.579 1.000 95.490 ? 45  ASP A CB  1 
ATOM 321  O O   ? ASP A 1  45 ? -12.250   8.313   4.771 1.000 95.490 ? 45  ASP A O   1 
ATOM 322  C CG  ? ASP A 1  45 ? -12.975  11.755   7.430 1.000 95.490 ? 45  ASP A CG  1 
ATOM 323  O OD1 ? ASP A 1  45 ? -12.062  11.939   8.265 1.000 95.490 ? 45  ASP A OD1 1 
ATOM 324  O OD2 ? ASP A 1  45 ? -13.910  12.569   7.268 1.000 95.490 ? 45  ASP A OD2 1 
ATOM 325  N N   ? ILE A 1  46 ? -11.070   7.496   6.587 1.000 97.300 ? 46  ILE A N   1 
ATOM 326  C CA  ? ILE A 1  46 ? -10.821   6.207   5.951 1.000 97.300 ? 46  ILE A CA  1 
ATOM 327  C C   ? ILE A 1  46 ? -11.596   5.112   6.682 1.000 97.300 ? 46  ILE A C   1 
ATOM 328  C CB  ? ILE A 1  46 ?  -9.313   5.871   5.926 1.000 97.300 ? 46  ILE A CB  1 
ATOM 329  O O   ? ILE A 1  46 ? -11.642   5.093   7.914 1.000 97.300 ? 46  ILE A O   1 
ATOM 330  C CG1 ? ILE A 1  46 ?  -8.548   6.913   5.103 1.000 97.300 ? 46  ILE A CG1 1 
ATOM 331  C CG2 ? ILE A 1  46 ?  -9.083   4.460   5.375 1.000 97.300 ? 46  ILE A CG2 1 
ATOM 332  C CD1 ? ILE A 1  46 ?  -7.035   6.840   5.264 1.000 97.300 ? 46  ILE A CD1 1 
ATOM 333  N N   ? THR A 1  47 ? -12.226   4.275   5.934 1.000 97.680 ? 47  THR A N   1 
ATOM 334  C CA  ? THR A 1  47 ? -12.719   2.960   6.328 1.000 97.680 ? 47  THR A CA  1 
ATOM 335  C C   ? THR A 1  47 ? -11.998   1.858   5.556 1.000 97.680 ? 47  THR A C   1 
ATOM 336  C CB  ? THR A 1  47 ? -14.238   2.841   6.099 1.000 97.680 ? 47  THR A CB  1 
ATOM 337  O O   ? THR A 1  47 ? -11.876   1.929   4.331 1.000 97.680 ? 47  THR A O   1 
ATOM 338  C CG2 ? THR A 1  47 ? -14.755   1.475   6.537 1.000 97.680 ? 47  THR A CG2 1 
ATOM 339  O OG1 ? THR A 1  47 ? -14.909   3.858   6.852 1.000 97.680 ? 47  THR A OG1 1 
ATOM 340  N N   ? VAL A 1  48 ? -11.543   0.797   6.356 1.000 98.120 ? 48  VAL A N   1 
ATOM 341  C CA  ? VAL A 1  48 ? -10.770  -0.266   5.722 1.000 98.120 ? 48  VAL A CA  1 
ATOM 342  C C   ? VAL A 1  48 ? -11.667  -1.476   5.469 1.000 98.120 ? 48  VAL A C   1 
ATOM 343  C CB  ? VAL A 1  48 ?  -9.554  -0.675   6.583 1.000 98.120 ? 48  VAL A CB  1 
ATOM 344  O O   ? VAL A 1  48 ? -12.343  -1.957   6.382 1.000 98.120 ? 48  VAL A O   1 
ATOM 345  C CG1 ? VAL A 1  48 ?  -8.826  -1.865   5.959 1.000 98.120 ? 48  VAL A CG1 1 
ATOM 346  C CG2 ? VAL A 1  48 ?  -8.602   0.507   6.755 1.000 98.120 ? 48  VAL A CG2 1 
ATOM 347  N N   ? ILE A 1  49 ? -11.686  -1.951   4.216 1.000 97.900 ? 49  ILE A N   1 
ATOM 348  C CA  ? ILE A 1  49 ? -12.387  -3.175   3.846 1.000 97.900 ? 49  ILE A CA  1 
ATOM 349  C C   ? ILE A 1  49 ? -11.375  -4.257   3.474 1.000 97.900 ? 49  ILE A C   1 
ATOM 350  C CB  ? ILE A 1  49 ? -13.368  -2.934   2.677 1.000 97.900 ? 49  ILE A CB  1 
ATOM 351  O O   ? ILE A 1  49 ? -10.586  -4.084   2.543 1.000 97.900 ? 49  ILE A O   1 
ATOM 352  C CG1 ? ILE A 1  49 ? -14.317  -1.776   3.007 1.000 97.900 ? 49  ILE A CG1 1 
ATOM 353  C CG2 ? ILE A 1  49 ? -14.151  -4.211   2.357 1.000 97.900 ? 49  ILE A CG2 1 
ATOM 354  C CD1 ? ILE A 1  49 ? -15.164  -1.315   1.828 1.000 97.900 ? 49  ILE A CD1 1 
ATOM 355  N N   ? LEU A 1  50 ? -11.381  -5.415   4.219 1.000 98.170 ? 50  LEU A N   1 
ATOM 356  C CA  ? LEU A 1  50 ? -10.522  -6.571   3.984 1.000 98.170 ? 50  LEU A CA  1 
ATOM 357  C C   ? LEU A 1  50 ? -11.339  -7.766   3.503 1.000 98.170 ? 50  LEU A C   1 
ATOM 358  C CB  ? LEU A 1  50 ?  -9.759  -6.940   5.259 1.000 98.170 ? 50  LEU A CB  1 
ATOM 359  O O   ? LEU A 1  50 ? -12.544  -7.841   3.754 1.000 98.170 ? 50  LEU A O   1 
ATOM 360  C CG  ? LEU A 1  50 ?  -8.780  -5.892   5.790 1.000 98.170 ? 50  LEU A CG  1 
ATOM 361  C CD1 ? LEU A 1  50 ?  -8.471  -6.153   7.261 1.000 98.170 ? 50  LEU A CD1 1 
ATOM 362  C CD2 ? LEU A 1  50 ?  -7.500  -5.886   4.962 1.000 98.170 ? 50  LEU A CD2 1 
ATOM 363  N N   ? GLY A 1  51 ? -10.678  -8.656   2.700 1.000 97.400 ? 51  GLY A N   1 
ATOM 364  C CA  ? GLY A 1  51 ? -11.319  -9.904   2.318 1.000 97.400 ? 51  GLY A CA  1 
ATOM 365  C C   ? GLY A 1  51 ? -12.250  -9.756   1.129 1.000 97.400 ? 51  GLY A C   1 
ATOM 366  O O   ? GLY A 1  51 ? -13.062 -10.642   0.856 1.000 97.400 ? 51  GLY A O   1 
ATOM 367  N N   ? ALA A 1  52 ? -12.120  -8.622   0.360 1.000 96.420 ? 52  ALA A N   1 
ATOM 368  C CA  ? ALA A 1  52 ? -12.994  -8.342  -0.776 1.000 96.420 ? 52  ALA A CA  1 
ATOM 369  C C   ? ALA A 1  52 ? -12.334  -8.750  -2.090 1.000 96.420 ? 52  ALA A C   1 
ATOM 370  C CB  ? ALA A 1  52 ? -13.365  -6.861  -0.809 1.000 96.420 ? 52  ALA A CB  1 
ATOM 371  O O   ? ALA A 1  52 ? -11.169  -8.427  -2.334 1.000 96.420 ? 52  ALA A O   1 
ATOM 372  N N   ? HIS A 1  53 ? -12.994  -9.524  -2.911 1.000 96.420 ? 53  HIS A N   1 
ATOM 373  C CA  ? HIS A 1  53 ? -12.643  -9.682  -4.317 1.000 96.420 ? 53  HIS A CA  1 
ATOM 374  C C   ? HIS A 1  53 ? -13.386  -8.674  -5.187 1.000 96.420 ? 53  HIS A C   1 
ATOM 375  C CB  ? HIS A 1  53 ? -12.946 -11.106  -4.788 1.000 96.420 ? 53  HIS A CB  1 
ATOM 376  O O   ? HIS A 1  53 ? -12.809  -8.106  -6.118 1.000 96.420 ? 53  HIS A O   1 
ATOM 377  C CG  ? HIS A 1  53 ? -12.605 -11.349  -6.224 1.000 96.420 ? 53  HIS A CG  1 
ATOM 378  C CD2 ? HIS A 1  53 ? -13.394 -11.590  -7.297 1.000 96.420 ? 53  HIS A CD2 1 
ATOM 379  N ND1 ? HIS A 1  53 ? -11.307 -11.363  -6.688 1.000 96.420 ? 53  HIS A ND1 1 
ATOM 380  C CE1 ? HIS A 1  53 ? -11.314 -11.602  -7.989 1.000 96.420 ? 53  HIS A CE1 1 
ATOM 381  N NE2 ? HIS A 1  53 ? -12.568 -11.744  -8.383 1.000 96.420 ? 53  HIS A NE2 1 
ATOM 382  N N   ? ASN A 1  54 ? -14.663  -8.479  -4.931 1.000 95.450 ? 54  ASN A N   1 
ATOM 383  C CA  ? ASN A 1  54 ? -15.542  -7.464  -5.501 1.000 95.450 ? 54  ASN A CA  1 
ATOM 384  C C   ? ASN A 1  54 ? -16.028  -6.482  -4.438 1.000 95.450 ? 54  ASN A C   1 
ATOM 385  C CB  ? ASN A 1  54 ? -16.734  -8.118  -6.204 1.000 95.450 ? 54  ASN A CB  1 
ATOM 386  O O   ? ASN A 1  54 ? -16.808  -6.850  -3.558 1.000 95.450 ? 54  ASN A O   1 
ATOM 387  C CG  ? ASN A 1  54 ? -17.576  -7.121  -6.976 1.000 95.450 ? 54  ASN A CG  1 
ATOM 388  N ND2 ? ASN A 1  54 ? -18.125  -7.557  -8.103 1.000 95.450 ? 54  ASN A ND2 1 
ATOM 389  O OD1 ? ASN A 1  54 ? -17.730  -5.969  -6.563 1.000 95.450 ? 54  ASN A OD1 1 
ATOM 390  N N   ? VAL A 1  55 ? -15.675  -5.218  -4.608 1.000 93.640 ? 55  VAL A N   1 
ATOM 391  C CA  ? VAL A 1  55 ? -15.907  -4.261  -3.532 1.000 93.640 ? 55  VAL A CA  1 
ATOM 392  C C   ? VAL A 1  55 ? -17.355  -3.777  -3.573 1.000 93.640 ? 55  VAL A C   1 
ATOM 393  C CB  ? VAL A 1  55 ? -14.941  -3.058  -3.624 1.000 93.640 ? 55  VAL A CB  1 
ATOM 394  O O   ? VAL A 1  55 ? -17.862  -3.234  -2.589 1.000 93.640 ? 55  VAL A O   1 
ATOM 395  C CG1 ? VAL A 1  55 ? -13.509  -3.492  -3.317 1.000 93.640 ? 55  VAL A CG1 1 
ATOM 396  C CG2 ? VAL A 1  55 ? -15.022  -2.414  -5.007 1.000 93.640 ? 55  VAL A CG2 1 
ATOM 397  N N   ? LYS A 1  56 ? -18.151  -3.991  -4.551 1.000 91.540 ? 56  LYS A N   1 
ATOM 398  C CA  ? LYS A 1  56 ? -19.531  -3.535  -4.692 1.000 91.540 ? 56  LYS A CA  1 
ATOM 399  C C   ? LYS A 1  56 ? -20.514  -4.598  -4.210 1.000 91.540 ? 56  LYS A C   1 
ATOM 400  C CB  ? LYS A 1  56 ? -19.829  -3.166  -6.146 1.000 91.540 ? 56  LYS A CB  1 
ATOM 401  O O   ? LYS A 1  56 ? -21.633  -4.278  -3.804 1.000 91.540 ? 56  LYS A O   1 
ATOM 402  C CG  ? LYS A 1  56 ? -21.145  -2.427  -6.339 1.000 91.540 ? 56  LYS A CG  1 
ATOM 403  C CD  ? LYS A 1  56 ? -21.358  -2.037  -7.796 1.000 91.540 ? 56  LYS A CD  1 
ATOM 404  C CE  ? LYS A 1  56 ? -22.708  -1.364  -8.004 1.000 91.540 ? 56  LYS A CE  1 
ATOM 405  N NZ  ? LYS A 1  56 ? -22.917  -0.970  -9.430 1.000 91.540 ? 56  LYS A NZ  1 
ATOM 406  N N   ? GLU A 1  57 ? -20.027  -5.845  -4.155 1.000 92.170 ? 57  GLU A N   1 
ATOM 407  C CA  ? GLU A 1  57 ? -20.896  -6.938  -3.730 1.000 92.170 ? 57  GLU A CA  1 
ATOM 408  C C   ? GLU A 1  57 ? -20.597  -7.353  -2.292 1.000 92.170 ? 57  GLU A C   1 
ATOM 409  C CB  ? GLU A 1  57 ? -20.747  -8.140  -4.665 1.000 92.170 ? 57  GLU A CB  1 
ATOM 410  O O   ? GLU A 1  57 ? -19.433  -7.475  -1.905 1.000 92.170 ? 57  GLU A O   1 
ATOM 411  C CG  ? GLU A 1  57 ? -21.131  -7.848  -6.108 1.000 92.170 ? 57  GLU A CG  1 
ATOM 412  C CD  ? GLU A 1  57 ? -22.634  -7.750  -6.321 1.000 92.170 ? 57  GLU A CD  1 
ATOM 413  O OE1 ? GLU A 1  57 ? -23.067  -7.103  -7.302 1.000 92.170 ? 57  GLU A OE1 1 
ATOM 414  O OE2 ? GLU A 1  57 ? -23.383  -8.323  -5.499 1.000 92.170 ? 57  GLU A OE2 1 
ATOM 415  N N   ? PRO A 1  58 ? -21.658  -7.427  -1.512 1.000 89.990 ? 58  PRO A N   1 
ATOM 416  C CA  ? PRO A 1  58 ? -21.439  -7.944  -0.159 1.000 89.990 ? 58  PRO A CA  1 
ATOM 417  C C   ? PRO A 1  58 ? -20.972  -9.397  -0.151 1.000 89.990 ? 58  PRO A C   1 
ATOM 418  C CB  ? PRO A 1  58 ? -22.815  -7.809   0.498 1.000 89.990 ? 58  PRO A CB  1 
ATOM 419  O O   ? PRO A 1  58 ? -21.634 -10.265  -0.725 1.000 89.990 ? 58  PRO A O   1 
ATOM 420  C CG  ? PRO A 1  58 ? -23.573  -6.878  -0.393 1.000 89.990 ? 58  PRO A CG  1 
ATOM 421  C CD  ? PRO A 1  58 ? -22.989  -6.958  -1.774 1.000 89.990 ? 58  PRO A CD  1 
ATOM 422  N N   ? GLU A 1  59 ? -19.728  -9.613   0.205 1.000 95.170 ? 59  GLU A N   1 
ATOM 423  C CA  ? GLU A 1  59 ? -19.147 -10.947   0.332 1.000 95.170 ? 59  GLU A CA  1 
ATOM 424  C C   ? GLU A 1  59 ? -19.014 -11.354   1.796 1.000 95.170 ? 59  GLU A C   1 
ATOM 425  C CB  ? GLU A 1  59 ? -17.781 -11.005  -0.357 1.000 95.170 ? 59  GLU A CB  1 
ATOM 426  O O   ? GLU A 1  59 ? -18.727 -10.518   2.655 1.000 95.170 ? 59  GLU A O   1 
ATOM 427  C CG  ? GLU A 1  59 ? -17.826 -10.675  -1.842 1.000 95.170 ? 59  GLU A CG  1 
ATOM 428  C CD  ? GLU A 1  59 ? -16.449 -10.614  -2.485 1.000 95.170 ? 59  GLU A CD  1 
ATOM 429  O OE1 ? GLU A 1  59 ? -16.333 -10.899  -3.698 1.000 95.170 ? 59  GLU A OE1 1 
ATOM 430  O OE2 ? GLU A 1  59 ? -15.480 -10.279  -1.769 1.000 95.170 ? 59  GLU A OE2 1 
ATOM 431  N N   ? SER A 1  60 ? -19.357 -12.585   2.115 1.000 95.630 ? 60  SER A N   1 
ATOM 432  C CA  ? SER A 1  60 ? -19.252 -13.065   3.488 1.000 95.630 ? 60  SER A CA  1 
ATOM 433  C C   ? SER A 1  60 ? -17.818 -12.971   3.999 1.000 95.630 ? 60  SER A C   1 
ATOM 434  C CB  ? SER A 1  60 ? -19.745 -14.509   3.591 1.000 95.630 ? 60  SER A CB  1 
ATOM 435  O O   ? SER A 1  60 ? -17.583 -12.988   5.209 1.000 95.630 ? 60  SER A O   1 
ATOM 436  O OG  ? SER A 1  60 ? -18.993 -15.359   2.741 1.000 95.630 ? 60  SER A OG  1 
ATOM 437  N N   ? SER A 1  61 ? -16.861 -12.851   3.149 1.000 96.230 ? 61  SER A N   1 
ATOM 438  C CA  ? SER A 1  61 ? -15.433 -12.814   3.449 1.000 96.230 ? 61  SER A CA  1 
ATOM 439  C C   ? SER A 1  61 ? -15.002 -11.427   3.915 1.000 96.230 ? 61  SER A C   1 
ATOM 440  C CB  ? SER A 1  61 ? -14.616 -13.227   2.224 1.000 96.230 ? 61  SER A CB  1 
ATOM 441  O O   ? SER A 1  61 ? -13.926 -11.268   4.496 1.000 96.230 ? 61  SER A O   1 
ATOM 442  O OG  ? SER A 1  61 ? -14.871 -12.359   1.134 1.000 96.230 ? 61  SER A OG  1 
ATOM 443  N N   ? GLN A 1  62 ? -15.786 -10.340   3.671 1.000 97.070 ? 62  GLN A N   1 
ATOM 444  C CA  ? GLN A 1  62 ? -15.376  -8.962   3.920 1.000 97.070 ? 62  GLN A CA  1 
ATOM 445  C C   ? GLN A 1  62 ? -15.433  -8.632   5.409 1.000 97.070 ? 62  GLN A C   1 
ATOM 446  C CB  ? GLN A 1  62 ? -16.255  -7.990   3.132 1.000 97.070 ? 62  GLN A CB  1 
ATOM 447  O O   ? GLN A 1  62 ? -16.365  -9.038   6.105 1.000 97.070 ? 62  GLN A O   1 
ATOM 448  C CG  ? GLN A 1  62 ? -16.039  -8.047   1.626 1.000 97.070 ? 62  GLN A CG  1 
ATOM 449  C CD  ? GLN A 1  62 ? -16.958  -7.110   0.865 1.000 97.070 ? 62  GLN A CD  1 
ATOM 450  N NE2 ? GLN A 1  62 ? -16.585  -6.786  -0.368 1.000 97.070 ? 62  GLN A NE2 1 
ATOM 451  O OE1 ? GLN A 1  62 ? -17.995  -6.681   1.381 1.000 97.070 ? 62  GLN A OE1 1 
ATOM 452  N N   ? GLN A 1  63 ? -14.403  -7.960   5.838 1.000 97.810 ? 63  GLN A N   1 
ATOM 453  C CA  ? GLN A 1  63 ? -14.319  -7.305   7.139 1.000 97.810 ? 63  GLN A CA  1 
ATOM 454  C C   ? GLN A 1  63 ? -14.211  -5.791   6.987 1.000 97.810 ? 63  GLN A C   1 
ATOM 455  C CB  ? GLN A 1  63 ? -13.127  -7.840   7.934 1.000 97.810 ? 63  GLN A CB  1 
ATOM 456  O O   ? GLN A 1  63 ? -13.329  -5.294   6.283 1.000 97.810 ? 63  GLN A O   1 
ATOM 457  C CG  ? GLN A 1  63 ? -13.127  -9.354   8.099 1.000 97.810 ? 63  GLN A CG  1 
ATOM 458  C CD  ? GLN A 1  63 ? -11.906  -9.863   8.842 1.000 97.810 ? 63  GLN A CD  1 
ATOM 459  N NE2 ? GLN A 1  63 ? -11.267 -10.893   8.296 1.000 97.810 ? 63  GLN A NE2 1 
ATOM 460  O OE1 ? GLN A 1  63 ? -11.540  -9.336   9.897 1.000 97.810 ? 63  GLN A OE1 1 
ATOM 461  N N   ? VAL A 1  64 ? -15.228  -5.075   7.568 1.000 97.750 ? 64  VAL A N   1 
ATOM 462  C CA  ? VAL A 1  64 ? -15.192  -3.616   7.554 1.000 97.750 ? 64  VAL A CA  1 
ATOM 463  C C   ? VAL A 1  64 ? -14.710  -3.097   8.906 1.000 97.750 ? 64  VAL A C   1 
ATOM 464  C CB  ? VAL A 1  64 ? -16.576  -3.018   7.216 1.000 97.750 ? 64  VAL A CB  1 
ATOM 465  O O   ? VAL A 1  64 ? -15.353  -3.330   9.933 1.000 97.750 ? 64  VAL A O   1 
ATOM 466  C CG1 ? VAL A 1  64 ? -16.500  -1.495   7.130 1.000 97.750 ? 64  VAL A CG1 1 
ATOM 467  C CG2 ? VAL A 1  64 ? -17.106  -3.604   5.908 1.000 97.750 ? 64  VAL A CG2 1 
ATOM 468  N N   ? ILE A 1  65 ? -13.587  -2.444   8.861 1.000 98.240 ? 65  ILE A N   1 
ATOM 469  C CA  ? ILE A 1  65 ? -12.944  -2.023  10.100 1.000 98.240 ? 65  ILE A CA  1 
ATOM 470  C C   ? ILE A 1  65 ? -12.621  -0.532  10.034 1.000 98.240 ? 65  ILE A C   1 
ATOM 471  C CB  ? ILE A 1  65 ? -11.660  -2.837  10.376 1.000 98.240 ? 65  ILE A CB  1 
ATOM 472  O O   ? ILE A 1  65 ? -12.099  -0.048   9.027 1.000 98.240 ? 65  ILE A O   1 
ATOM 473  C CG1 ? ILE A 1  65 ? -11.966  -4.339  10.358 1.000 98.240 ? 65  ILE A CG1 1 
ATOM 474  C CG2 ? ILE A 1  65 ? -11.033  -2.422  11.710 1.000 98.240 ? 65  ILE A CG2 1 
ATOM 475  C CD1 ? ILE A 1  65 ? -10.733  -5.224  10.476 1.000 98.240 ? 65  ILE A CD1 1 
ATOM 476  N N   ? GLY A 1  66 ? -12.969   0.257  11.123 1.000 98.080 ? 66  GLY A N   1 
ATOM 477  C CA  ? GLY A 1  66 ? -12.613   1.664  11.201 1.000 98.080 ? 66  GLY A CA  1 
ATOM 478  C C   ? GLY A 1  66 ? -11.136   1.893  11.462 1.000 98.080 ? 66  GLY A C   1 
ATOM 479  O O   ? GLY A 1  66 ? -10.410   0.959  11.809 1.000 98.080 ? 66  GLY A O   1 
ATOM 480  N N   ? VAL A 1  67 ? -10.739   3.164  11.251 1.000 98.240 ? 67  VAL A N   1 
ATOM 481  C CA  ? VAL A 1  67 ?  -9.358   3.571  11.490 1.000 98.240 ? 67  VAL A CA  1 
ATOM 482  C C   ? VAL A 1  67 ?  -9.279   4.411  12.763 1.000 98.240 ? 67  VAL A C   1 
ATOM 483  C CB  ? VAL A 1  67 ?  -8.783   4.361  10.293 1.000 98.240 ? 67  VAL A CB  1 
ATOM 484  O O   ? VAL A 1  67 ?  -9.978   5.419  12.893 1.000 98.240 ? 67  VAL A O   1 
ATOM 485  C CG1 ? VAL A 1  67 ?  -7.405   4.926  10.631 1.000 98.240 ? 67  VAL A CG1 1 
ATOM 486  C CG2 ? VAL A 1  67 ?  -8.710   3.472   9.053 1.000 98.240 ? 67  VAL A CG2 1 
ATOM 487  N N   ? GLN A 1  68 ?  -8.422   3.871  13.744 1.000 97.460 ? 68  GLN A N   1 
ATOM 488  C CA  ? GLN A 1  68 ?  -8.223   4.539  15.025 1.000 97.460 ? 68  GLN A CA  1 
ATOM 489  C C   ? GLN A 1  68 ?  -7.296   5.743  14.880 1.000 97.460 ? 68  GLN A C   1 
ATOM 490  C CB  ? GLN A 1  68 ?  -7.658   3.563  16.058 1.000 97.460 ? 68  GLN A CB  1 
ATOM 491  O O   ? GLN A 1  68 ?  -7.575   6.817  15.416 1.000 97.460 ? 68  GLN A O   1 
ATOM 492  C CG  ? GLN A 1  68 ?  -7.396   4.192  17.420 1.000 97.460 ? 68  GLN A CG  1 
ATOM 493  C CD  ? GLN A 1  68 ?  -6.774   3.221  18.406 1.000 97.460 ? 68  GLN A CD  1 
ATOM 494  N NE2 ? GLN A 1  68 ?  -7.106   3.377  19.683 1.000 97.460 ? 68  GLN A NE2 1 
ATOM 495  O OE1 ? GLN A 1  68 ?  -6.002   2.336  18.022 1.000 97.460 ? 68  GLN A OE1 1 
ATOM 496  N N   ? SER A 1  69 ?  -6.188   5.568  14.244 1.000 97.880 ? 69  SER A N   1 
ATOM 497  C CA  ? SER A 1  69 ?  -5.203   6.622  14.029 1.000 97.880 ? 69  SER A CA  1 
ATOM 498  C C   ? SER A 1  69 ?  -4.438   6.406  12.728 1.000 97.880 ? 69  SER A C   1 
ATOM 499  C CB  ? SER A 1  69 ?  -4.223   6.688  15.201 1.000 97.880 ? 69  SER A CB  1 
ATOM 500  O O   ? SER A 1  69 ?  -4.339   5.279  12.239 1.000 97.880 ? 69  SER A O   1 
ATOM 501  O OG  ? SER A 1  69 ?  -3.518   5.466  15.336 1.000 97.880 ? 69  SER A OG  1 
ATOM 502  N N   ? LYS A 1  70 ?  -3.993   7.634  12.127 1.000 97.700 ? 70  LYS A N   1 
ATOM 503  C CA  ? LYS A 1  70 ?  -3.180   7.656  10.915 1.000 97.700 ? 70  LYS A CA  1 
ATOM 504  C C   ? LYS A 1  70 ?  -1.794   8.233  11.193 1.000 97.700 ? 70  LYS A C   1 
ATOM 505  C CB  ? LYS A 1  70 ?  -3.873   8.465   9.818 1.000 97.700 ? 70  LYS A CB  1 
ATOM 506  O O   ? LYS A 1  70 ?  -1.667   9.264  11.857 1.000 97.700 ? 70  LYS A O   1 
ATOM 507  C CG  ? LYS A 1  70 ?  -5.246   7.934   9.432 1.000 97.700 ? 70  LYS A CG  1 
ATOM 508  C CD  ? LYS A 1  70 ?  -5.959   8.876   8.470 1.000 97.700 ? 70  LYS A CD  1 
ATOM 509  C CE  ? LYS A 1  70 ?  -6.464  10.124   9.181 1.000 97.700 ? 70  LYS A CE  1 
ATOM 510  N NZ  ? LYS A 1  70 ?  -7.237  11.011   8.261 1.000 97.700 ? 70  LYS A NZ  1 
ATOM 511  N N   ? HIS A 1  71 ?  -0.833   7.536  10.666 1.000 97.860 ? 71  HIS A N   1 
ATOM 512  C CA  ? HIS A 1  71 ?   0.543   7.979  10.860 1.000 97.860 ? 71  HIS A CA  1 
ATOM 513  C C   ? HIS A 1  71 ?   1.250   8.182   9.524 1.000 97.860 ? 71  HIS A C   1 
ATOM 514  C CB  ? HIS A 1  71 ?   1.314   6.971  11.714 1.000 97.860 ? 71  HIS A CB  1 
ATOM 515  O O   ? HIS A 1  71 ?   1.759   7.226   8.935 1.000 97.860 ? 71  HIS A O   1 
ATOM 516  C CG  ? HIS A 1  71 ?   0.681   6.702  13.042 1.000 97.860 ? 71  HIS A CG  1 
ATOM 517  C CD2 ? HIS A 1  71 ?  -0.274   5.815  13.408 1.000 97.860 ? 71  HIS A CD2 1 
ATOM 518  N ND1 ? HIS A 1  71 ?   1.022   7.395  14.184 1.000 97.860 ? 71  HIS A ND1 1 
ATOM 519  C CE1 ? HIS A 1  71 ?   0.302   6.944  15.197 1.000 97.860 ? 71  HIS A CE1 1 
ATOM 520  N NE2 ? HIS A 1  71 ?  -0.493   5.985  14.753 1.000 97.860 ? 71  HIS A NE2 1 
ATOM 521  N N   ? LEU A 1  72 ?   1.275   9.523   9.092 1.000 97.030 ? 72  LEU A N   1 
ATOM 522  C CA  ? LEU A 1  72 ?   2.023   9.846   7.882 1.000 97.030 ? 72  LEU A CA  1 
ATOM 523  C C   ? LEU A 1  72 ?   3.519   9.912   8.169 1.000 97.030 ? 72  LEU A C   1 
ATOM 524  C CB  ? LEU A 1  72 ?   1.545  11.177   7.296 1.000 97.030 ? 72  LEU A CB  1 
ATOM 525  O O   ? LEU A 1  72 ?   3.930  10.336   9.252 1.000 97.030 ? 72  LEU A O   1 
ATOM 526  C CG  ? LEU A 1  72 ?   0.245  11.135   6.490 1.000 97.030 ? 72  LEU A CG  1 
ATOM 527  C CD1 ? LEU A 1  72 ?  -0.923  10.742   7.388 1.000 97.030 ? 72  LEU A CD1 1 
ATOM 528  C CD2 ? LEU A 1  72 ?  -0.015  12.482   5.824 1.000 97.030 ? 72  LEU A CD2 1 
ATOM 529  N N   ? HIS A 1  73 ?   4.260   9.402   7.129 1.000 96.800 ? 73  HIS A N   1 
ATOM 530  C CA  ? HIS A 1  73 ?   5.692   9.586   7.333 1.000 96.800 ? 73  HIS A CA  1 
ATOM 531  C C   ? HIS A 1  73 ?   6.019  11.039   7.661 1.000 96.800 ? 73  HIS A C   1 
ATOM 532  C CB  ? HIS A 1  73 ?   6.471   9.139   6.094 1.000 96.800 ? 73  HIS A CB  1 
ATOM 533  O O   ? HIS A 1  73 ?   5.527  11.955   6.999 1.000 96.800 ? 73  HIS A O   1 
ATOM 534  C CG  ? HIS A 1  73 ?   7.932   8.943   6.343 1.000 96.800 ? 73  HIS A CG  1 
ATOM 535  C CD2 ? HIS A 1  73 ?   8.664   7.815   6.496 1.000 96.800 ? 73  HIS A CD2 1 
ATOM 536  N ND1 ? HIS A 1  73 ?   8.815   9.995   6.463 1.000 96.800 ? 73  HIS A ND1 1 
ATOM 537  C CE1 ? HIS A 1  73 ?  10.030   9.520   6.680 1.000 96.800 ? 73  HIS A CE1 1 
ATOM 538  N NE2 ? HIS A 1  73 ?   9.966   8.200   6.705 1.000 96.800 ? 73  HIS A NE2 1 
ATOM 539  N N   ? PRO A 1  74 ?   6.850  11.345   8.676 1.000 94.400 ? 74  PRO A N   1 
ATOM 540  C CA  ? PRO A 1  74 ?   7.123  12.701   9.157 1.000 94.400 ? 74  PRO A CA  1 
ATOM 541  C C   ? PRO A 1  74 ?   7.736  13.597   8.083 1.000 94.400 ? 74  PRO A C   1 
ATOM 542  C CB  ? PRO A 1  74 ?   8.108  12.475  10.307 1.000 94.400 ? 74  PRO A CB  1 
ATOM 543  O O   ? PRO A 1  74 ?   7.587  14.820   8.136 1.000 94.400 ? 74  PRO A O   1 
ATOM 544  C CG  ? PRO A 1  74 ?   7.851  11.074  10.760 1.000 94.400 ? 74  PRO A CG  1 
ATOM 545  C CD  ? PRO A 1  74 ?   7.389  10.268   9.581 1.000 94.400 ? 74  PRO A CD  1 
ATOM 546  N N   ? GLU A 1  75 ?   8.411  12.962   7.170 1.000 93.680 ? 75  GLU A N   1 
ATOM 547  C CA  ? GLU A 1  75 ?   9.081  13.758   6.146 1.000 93.680 ? 75  GLU A CA  1 
ATOM 548  C C   ? GLU A 1  75 ?   8.260  13.808   4.861 1.000 93.680 ? 75  GLU A C   1 
ATOM 549  C CB  ? GLU A 1  75 ?  10.477  13.200   5.858 1.000 93.680 ? 75  GLU A CB  1 
ATOM 550  O O   ? GLU A 1  75 ?   8.748  14.261   3.823 1.000 93.680 ? 75  GLU A O   1 
ATOM 551  C CG  ? GLU A 1  75 ?  11.441  13.320   7.028 1.000 93.680 ? 75  GLU A CG  1 
ATOM 552  C CD  ? GLU A 1  75 ?  12.845  12.835   6.702 1.000 93.680 ? 75  GLU A CD  1 
ATOM 553  O OE1 ? GLU A 1  75 ?  13.799  13.208   7.421 1.000 93.680 ? 75  GLU A OE1 1 
ATOM 554  O OE2 ? GLU A 1  75 ?  12.991  12.076   5.718 1.000 93.680 ? 75  GLU A OE2 1 
ATOM 555  N N   ? TYR A 1  76 ?   6.961  13.290   4.914 1.000 93.670 ? 76  TYR A N   1 
ATOM 556  C CA  ? TYR A 1  76 ?   6.076  13.377   3.758 1.000 93.670 ? 76  TYR A CA  1 
ATOM 557  C C   ? TYR A 1  76 ?   5.731  14.828   3.444 1.000 93.670 ? 76  TYR A C   1 
ATOM 558  C CB  ? TYR A 1  76 ?   4.793  12.577   4.002 1.000 93.670 ? 76  TYR A CB  1 
ATOM 559  O O   ? TYR A 1  76 ?   5.362  15.593   4.338 1.000 93.670 ? 76  TYR A O   1 
ATOM 560  C CG  ? TYR A 1  76 ?   3.757  12.746   2.917 1.000 93.670 ? 76  TYR A CG  1 
ATOM 561  C CD1 ? TYR A 1  76 ?   2.556  13.404   3.170 1.000 93.670 ? 76  TYR A CD1 1 
ATOM 562  C CD2 ? TYR A 1  76 ?   3.977  12.247   1.638 1.000 93.670 ? 76  TYR A CD2 1 
ATOM 563  C CE1 ? TYR A 1  76 ?   1.597  13.560   2.174 1.000 93.670 ? 76  TYR A CE1 1 
ATOM 564  C CE2 ? TYR A 1  76 ?   3.026  12.397   0.634 1.000 93.670 ? 76  TYR A CE2 1 
ATOM 565  O OH  ? TYR A 1  76 ?   0.896  13.206  -0.079 1.000 93.670 ? 76  TYR A OH  1 
ATOM 566  C CZ  ? TYR A 1  76 ?   1.841  13.054   0.911 1.000 93.670 ? 76  TYR A CZ  1 
ATOM 567  N N   ? ASP A 1  77 ?   5.933  15.174   2.154 1.000 86.930 ? 77  ASP A N   1 
ATOM 568  C CA  ? ASP A 1  77 ?   5.651  16.506   1.628 1.000 86.930 ? 77  ASP A CA  1 
ATOM 569  C C   ? ASP A 1  77 ?   4.734  16.433   0.409 1.000 86.930 ? 77  ASP A C   1 
ATOM 570  C CB  ? ASP A 1  77 ?   6.951  17.226   1.265 1.000 86.930 ? 77  ASP A CB  1 
ATOM 571  O O   ? ASP A 1  77 ?   5.081  15.814  -0.599 1.000 86.930 ? 77  ASP A O   1 
ATOM 572  C CG  ? ASP A 1  77 ?   6.724  18.634   0.743 1.000 86.930 ? 77  ASP A CG  1 
ATOM 573  O OD1 ? ASP A 1  77 ?   5.736  18.862   0.012 1.000 86.930 ? 77  ASP A OD1 1 
ATOM 574  O OD2 ? ASP A 1  77 ?   7.542  19.523   1.063 1.000 86.930 ? 77  ASP A OD2 1 
ATOM 575  N N   ? ASP A 1  78 ?   3.567  17.142   0.506 1.000 82.660 ? 78  ASP A N   1 
ATOM 576  C CA  ? ASP A 1  78 ?   2.537  17.083  -0.527 1.000 82.660 ? 78  ASP A CA  1 
ATOM 577  C C   ? ASP A 1  78 ?   3.037  17.690  -1.836 1.000 82.660 ? 78  ASP A C   1 
ATOM 578  C CB  ? ASP A 1  78 ?   1.270  17.803  -0.063 1.000 82.660 ? 78  ASP A CB  1 
ATOM 579  O O   ? ASP A 1  78 ?   2.577  17.314  -2.916 1.000 82.660 ? 78  ASP A O   1 
ATOM 580  C CG  ? ASP A 1  78 ?   0.409  16.956   0.857 1.000 82.660 ? 78  ASP A CG  1 
ATOM 581  O OD1 ? ASP A 1  78 ?   0.555  15.714   0.857 1.000 82.660 ? 78  ASP A OD1 1 
ATOM 582  O OD2 ? ASP A 1  78 ?  -0.425  17.534   1.587 1.000 82.660 ? 78  ASP A OD2 1 
ATOM 583  N N   ? GLU A 1  79 ?   4.006  18.552  -1.757 1.000 78.480 ? 79  GLU A N   1 
ATOM 584  C CA  ? GLU A 1  79 ?   4.539  19.262  -2.916 1.000 78.480 ? 79  GLU A CA  1 
ATOM 585  C C   ? GLU A 1  79 ?   5.603  18.432  -3.630 1.000 78.480 ? 79  GLU A C   1 
ATOM 586  C CB  ? GLU A 1  79 ?   5.120  20.615  -2.497 1.000 78.480 ? 79  GLU A CB  1 
ATOM 587  O O   ? GLU A 1  79 ?   5.712  18.477  -4.857 1.000 78.480 ? 79  GLU A O   1 
ATOM 588  C CG  ? GLU A 1  79 ?   4.071  21.623  -2.052 1.000 78.480 ? 79  GLU A CG  1 
ATOM 589  C CD  ? GLU A 1  79 ?   4.643  23.007  -1.787 1.000 78.480 ? 79  GLU A CD  1 
ATOM 590  O OE1 ? GLU A 1  79 ?   3.859  23.951  -1.542 1.000 78.480 ? 79  GLU A OE1 1 
ATOM 591  O OE2 ? GLU A 1  79 ?   5.886  23.148  -1.827 1.000 78.480 ? 79  GLU A OE2 1 
ATOM 592  N N   ? GLU A 1  80 ?   6.268  17.594  -2.738 1.000 78.990 ? 80  GLU A N   1 
ATOM 593  C CA  ? GLU A 1  80 ?   7.278  16.660  -3.225 1.000 78.990 ? 80  GLU A CA  1 
ATOM 594  C C   ? GLU A 1  80 ?   7.043  15.256  -2.675 1.000 78.990 ? 80  GLU A C   1 
ATOM 595  C CB  ? GLU A 1  80 ?   8.682  17.143  -2.852 1.000 78.990 ? 80  GLU A CB  1 
ATOM 596  O O   ? GLU A 1  80 ?   7.489  14.933  -1.572 1.000 78.990 ? 80  GLU A O   1 
ATOM 597  C CG  ? GLU A 1  80 ?   9.086  18.443  -3.531 1.000 78.990 ? 80  GLU A CG  1 
ATOM 598  C CD  ? GLU A 1  80 ?  10.534  18.828  -3.277 1.000 78.990 ? 80  GLU A CD  1 
ATOM 599  O OE1 ? GLU A 1  80 ?  10.987  19.870  -3.804 1.000 78.990 ? 80  GLU A OE1 1 
ATOM 600  O OE2 ? GLU A 1  80 ?  11.223  18.082  -2.545 1.000 78.990 ? 80  GLU A OE2 1 
ATOM 601  N N   ? PRO A 1  81 ?   6.023  14.625  -3.219 1.000 72.280 ? 81  PRO A N   1 
ATOM 602  C CA  ? PRO A 1  81 ?   5.520  13.389  -2.615 1.000 72.280 ? 81  PRO A CA  1 
ATOM 603  C C   ? PRO A 1  81 ?   6.622  12.360  -2.372 1.000 72.280 ? 81  PRO A C   1 
ATOM 604  C CB  ? PRO A 1  81 ?   4.513  12.877  -3.648 1.000 72.280 ? 81  PRO A CB  1 
ATOM 605  O O   ? PRO A 1  81 ?   6.477  11.194  -2.748 1.000 72.280 ? 81  PRO A O   1 
ATOM 606  C CG  ? PRO A 1  81 ?   5.029  13.370  -4.961 1.000 72.280 ? 81  PRO A CG  1 
ATOM 607  C CD  ? PRO A 1  81 ?   5.795  14.641  -4.726 1.000 72.280 ? 81  PRO A CD  1 
ATOM 608  N N   ? PHE A 1  82 ?   7.841  12.861  -1.845 1.000 84.900 ? 82  PHE A N   1 
ATOM 609  C CA  ? PHE A 1  82 ?   8.854  11.931  -1.362 1.000 84.900 ? 82  PHE A CA  1 
ATOM 610  C C   ? PHE A 1  82 ?   8.453  11.346  -0.013 1.000 84.900 ? 82  PHE A C   1 
ATOM 611  C CB  ? PHE A 1  82 ?  10.214  12.626  -1.249 1.000 84.900 ? 82  PHE A CB  1 
ATOM 612  O O   ? PHE A 1  82 ?   7.716  11.976   0.748 1.000 84.900 ? 82  PHE A O   1 
ATOM 613  C CG  ? PHE A 1  82 ?  10.671  13.278  -2.526 1.000 84.900 ? 82  PHE A CG  1 
ATOM 614  C CD1 ? PHE A 1  82 ?  10.792  12.538  -3.696 1.000 84.900 ? 82  PHE A CD1 1 
ATOM 615  C CD2 ? PHE A 1  82 ?  10.979  14.632  -2.557 1.000 84.900 ? 82  PHE A CD2 1 
ATOM 616  C CE1 ? PHE A 1  82 ?  11.214  13.139  -4.880 1.000 84.900 ? 82  PHE A CE1 1 
ATOM 617  C CE2 ? PHE A 1  82 ?  11.402  15.239  -3.736 1.000 84.900 ? 82  PHE A CE2 1 
ATOM 618  C CZ  ? PHE A 1  82 ?  11.520  14.491  -4.896 1.000 84.900 ? 82  PHE A CZ  1 
ATOM 619  N N   ? ASN A 1  83 ?   8.658  10.080   0.289 1.000 93.480 ? 83  ASN A N   1 
ATOM 620  C CA  ? ASN A 1  83 ?   8.274   9.430   1.537 1.000 93.480 ? 83  ASN A CA  1 
ATOM 621  C C   ? ASN A 1  83 ?   6.763   9.235   1.626 1.000 93.480 ? 83  ASN A C   1 
ATOM 622  C CB  ? ASN A 1  83 ?   8.777  10.235   2.738 1.000 93.480 ? 83  ASN A CB  1 
ATOM 623  O O   ? ASN A 1  83 ?   6.163   9.469   2.677 1.000 93.480 ? 83  ASN A O   1 
ATOM 624  C CG  ? ASN A 1  83 ?  10.279  10.437   2.718 1.000 93.480 ? 83  ASN A CG  1 
ATOM 625  N ND2 ? ASN A 1  83 ?  10.713  11.677   2.906 1.000 93.480 ? 83  ASN A ND2 1 
ATOM 626  O OD1 ? ASN A 1  83 ?  11.043   9.486   2.534 1.000 93.480 ? 83  ASN A OD1 1 
ATOM 627  N N   ? ASP A 1  84 ?   6.109   9.010   0.528 1.000 95.240 ? 84  ASP A N   1 
ATOM 628  C CA  ? ASP A 1  84 ?   4.668   8.814   0.402 1.000 95.240 ? 84  ASP A CA  1 
ATOM 629  C C   ? ASP A 1  84 ?   4.239   7.487   1.022 1.000 95.240 ? 84  ASP A C   1 
ATOM 630  C CB  ? ASP A 1  84 ?   4.246   8.870  -1.068 1.000 95.240 ? 84  ASP A CB  1 
ATOM 631  O O   ? ASP A 1  84 ?   3.882   6.548   0.306 1.000 95.240 ? 84  ASP A O   1 
ATOM 632  C CG  ? ASP A 1  84 ?   2.741   8.971  -1.249 1.000 95.240 ? 84  ASP A CG  1 
ATOM 633  O OD1 ? ASP A 1  84 ?   2.031   9.299  -0.274 1.000 95.240 ? 84  ASP A OD1 1 
ATOM 634  O OD2 ? ASP A 1  84 ?   2.262   8.718  -2.375 1.000 95.240 ? 84  ASP A OD2 1 
ATOM 635  N N   ? VAL A 1  85 ?   4.418   7.351   2.348 1.000 96.980 ? 85  VAL A N   1 
ATOM 636  C CA  ? VAL A 1  85 ?   4.089   6.149   3.107 1.000 96.980 ? 85  VAL A CA  1 
ATOM 637  C C   ? VAL A 1  85 ?   3.301   6.528   4.359 1.000 96.980 ? 85  VAL A C   1 
ATOM 638  C CB  ? VAL A 1  85 ?   5.358   5.357   3.494 1.000 96.980 ? 85  VAL A CB  1 
ATOM 639  O O   ? VAL A 1  85 ?   3.613   7.522   5.018 1.000 96.980 ? 85  VAL A O   1 
ATOM 640  C CG1 ? VAL A 1  85 ?   6.241   6.178   4.433 1.000 96.980 ? 85  VAL A CG1 1 
ATOM 641  C CG2 ? VAL A 1  85 ?   4.979   4.026   4.140 1.000 96.980 ? 85  VAL A CG2 1 
ATOM 642  N N   ? MET A 1  86 ?   2.197   5.768   4.633 1.000 97.850 ? 86  MET A N   1 
ATOM 643  C CA  ? MET A 1  86 ?   1.328   5.987   5.786 1.000 97.850 ? 86  MET A CA  1 
ATOM 644  C C   ? MET A 1  86 ?   0.960   4.664   6.449 1.000 97.850 ? 86  MET A C   1 
ATOM 645  C CB  ? MET A 1  86 ?   0.059   6.733   5.369 1.000 97.850 ? 86  MET A CB  1 
ATOM 646  O O   ? MET A 1  86 ?   0.740   3.662   5.766 1.000 97.850 ? 86  MET A O   1 
ATOM 647  C CG  ? MET A 1  86 ?  -0.939   6.925   6.499 1.000 97.850 ? 86  MET A CG  1 
ATOM 648  S SD  ? MET A 1  86 ?  -2.475   7.763   5.946 1.000 97.850 ? 86  MET A SD  1 
ATOM 649  C CE  ? MET A 1  86 ?  -3.259   6.414   5.020 1.000 97.850 ? 86  MET A CE  1 
ATOM 650  N N   ? LEU A 1  87 ?   0.916   4.660   7.808 1.000 98.600 ? 87  LEU A N   1 
ATOM 651  C CA  ? LEU A 1  87 ?   0.419   3.529   8.585 1.000 98.600 ? 87  LEU A CA  1 
ATOM 652  C C   ? LEU A 1  87 ?  -0.942   3.846   9.196 1.000 98.600 ? 87  LEU A C   1 
ATOM 653  C CB  ? LEU A 1  87 ?   1.413   3.159   9.689 1.000 98.600 ? 87  LEU A CB  1 
ATOM 654  O O   ? LEU A 1  87 ?  -1.150   4.940   9.727 1.000 98.600 ? 87  LEU A O   1 
ATOM 655  C CG  ? LEU A 1  87 ?   2.740   2.552   9.231 1.000 98.600 ? 87  LEU A CG  1 
ATOM 656  C CD1 ? LEU A 1  87 ?   3.705   2.440  10.406 1.000 98.600 ? 87  LEU A CD1 1 
ATOM 657  C CD2 ? LEU A 1  87 ?   2.511   1.188   8.589 1.000 98.600 ? 87  LEU A CD2 1 
ATOM 658  N N   ? LEU A 1  88 ?  -1.852   2.853   9.050 1.000 98.590 ? 88  LEU A N   1 
ATOM 659  C CA  ? LEU A 1  88 ?  -3.179   2.955   9.647 1.000 98.590 ? 88  LEU A CA  1 
ATOM 660  C C   ? LEU A 1  88 ?  -3.343   1.953  10.784 1.000 98.590 ? 88  LEU A C   1 
ATOM 661  C CB  ? LEU A 1  88 ?  -4.262   2.726   8.589 1.000 98.590 ? 88  LEU A CB  1 
ATOM 662  O O   ? LEU A 1  88 ?  -3.163   0.749  10.587 1.000 98.590 ? 88  LEU A O   1 
ATOM 663  C CG  ? LEU A 1  88 ?  -4.195   3.616   7.347 1.000 98.590 ? 88  LEU A CG  1 
ATOM 664  C CD1 ? LEU A 1  88 ?  -5.155   3.105   6.277 1.000 98.590 ? 88  LEU A CD1 1 
ATOM 665  C CD2 ? LEU A 1  88 ?  -4.511   5.063   7.709 1.000 98.590 ? 88  LEU A CD2 1 
ATOM 666  N N   ? LYS A 1  89 ?  -3.617   2.500  12.043 1.000 98.520 ? 89  LYS A N   1 
ATOM 667  C CA  ? LYS A 1  89 ?  -4.022   1.628  13.142 1.000 98.520 ? 89  LYS A CA  1 
ATOM 668  C C   ? LYS A 1  89 ?  -5.531   1.401  13.136 1.000 98.520 ? 89  LYS A C   1 
ATOM 669  C CB  ? LYS A 1  89 ?  -3.585   2.217  14.484 1.000 98.520 ? 89  LYS A CB  1 
ATOM 670  O O   ? LYS A 1  89 ?  -6.307   2.356  13.210 1.000 98.520 ? 89  LYS A O   1 
ATOM 671  C CG  ? LYS A 1  89 ?  -3.912   1.336  15.681 1.000 98.520 ? 89  LYS A CG  1 
ATOM 672  C CD  ? LYS A 1  89 ?  -3.048   0.082  15.705 1.000 98.520 ? 89  LYS A CD  1 
ATOM 673  C CE  ? LYS A 1  89 ?  -3.270  -0.727  16.976 1.000 98.520 ? 89  LYS A CE  1 
ATOM 674  N NZ  ? LYS A 1  89 ?  -2.617  -2.068  16.900 1.000 98.520 ? 89  LYS A NZ  1 
ATOM 675  N N   ? LEU A 1  90 ?  -5.937   0.119  13.057 1.000 98.540 ? 90  LEU A N   1 
ATOM 676  C CA  ? LEU A 1  90 ?  -7.349  -0.236  12.961 1.000 98.540 ? 90  LEU A CA  1 
ATOM 677  C C   ? LEU A 1  90 ?  -8.017  -0.185  14.331 1.000 98.540 ? 90  LEU A C   1 
ATOM 678  C CB  ? LEU A 1  90 ?  -7.512  -1.631  12.352 1.000 98.540 ? 90  LEU A CB  1 
ATOM 679  O O   ? LEU A 1  90 ?  -7.366  -0.419  15.352 1.000 98.540 ? 90  LEU A O   1 
ATOM 680  C CG  ? LEU A 1  90 ?  -6.875  -1.850  10.979 1.000 98.540 ? 90  LEU A CG  1 
ATOM 681  C CD1 ? LEU A 1  90 ?  -7.104  -3.283  10.511 1.000 98.540 ? 90  LEU A CD1 1 
ATOM 682  C CD2 ? LEU A 1  90 ?  -7.432  -0.856   9.966 1.000 98.540 ? 90  LEU A CD2 1 
ATOM 683  N N   ? THR A 1  91 ?  -9.391   0.160  14.404 1.000 98.190 ? 91  THR A N   1 
ATOM 684  C CA  ? THR A 1  91 ? -10.138   0.253  15.653 1.000 98.190 ? 91  THR A CA  1 
ATOM 685  C C   ? THR A 1  91 ? -10.239  -1.113  16.325 1.000 98.190 ? 91  THR A C   1 
ATOM 686  C CB  ? THR A 1  91 ? -11.551   0.819  15.418 1.000 98.190 ? 91  THR A CB  1 
ATOM 687  O O   ? THR A 1  91 ? -10.453  -1.200  17.536 1.000 98.190 ? 91  THR A O   1 
ATOM 688  C CG2 ? THR A 1  91 ? -11.495   2.290  15.020 1.000 98.190 ? 91  THR A CG2 1 
ATOM 689  O OG1 ? THR A 1  91 ? -12.189   0.076  14.371 1.000 98.190 ? 91  THR A OG1 1 
ATOM 690  N N   ? SER A 1  92 ? -10.114  -2.274  15.544 1.000 98.100 ? 92  SER A N   1 
ATOM 691  C CA  ? SER A 1  92 ? -10.065  -3.652  16.020 1.000 98.100 ? 92  SER A CA  1 
ATOM 692  C C   ? SER A 1  92 ?  -9.190  -4.517  15.120 1.000 98.100 ? 92  SER A C   1 
ATOM 693  C CB  ? SER A 1  92 ? -11.474  -4.243  16.096 1.000 98.100 ? 92  SER A CB  1 
ATOM 694  O O   ? SER A 1  92 ?  -9.013  -4.213  13.939 1.000 98.100 ? 92  SER A O   1 
ATOM 695  O OG  ? SER A 1  92 ? -12.082  -4.260  14.816 1.000 98.100 ? 92  SER A OG  1 
ATOM 696  N N   ? LYS A 1  93 ?  -8.590  -5.573  15.771 1.000 98.330 ? 93  LYS A N   1 
ATOM 697  C CA  ? LYS A 1  93 ?  -7.777  -6.511  15.001 1.000 98.330 ? 93  LYS A CA  1 
ATOM 698  C C   ? LYS A 1  93 ?  -8.615  -7.231  13.949 1.000 98.330 ? 93  LYS A C   1 
ATOM 699  C CB  ? LYS A 1  93 ?  -7.111  -7.530  15.928 1.000 98.330 ? 93  LYS A CB  1 
ATOM 700  O O   ? LYS A 1  93 ?  -9.766  -7.591  14.205 1.000 98.330 ? 93  LYS A O   1 
ATOM 701  C CG  ? LYS A 1  93 ?  -6.065  -6.931  16.856 1.000 98.330 ? 93  LYS A CG  1 
ATOM 702  C CD  ? LYS A 1  93 ?  -5.418  -7.998  17.730 1.000 98.330 ? 93  LYS A CD  1 
ATOM 703  C CE  ? LYS A 1  93 ?  -4.352  -7.404  18.642 1.000 98.330 ? 93  LYS A CE  1 
ATOM 704  N NZ  ? LYS A 1  93 ?  -3.738  -8.440  19.525 1.000 98.330 ? 93  LYS A NZ  1 
ATOM 705  N N   ? ALA A 1  94 ?  -8.012  -7.354  12.747 1.000 98.230 ? 94  ALA A N   1 
ATOM 706  C CA  ? ALA A 1  94 ?  -8.628  -8.176  11.709 1.000 98.230 ? 94  ALA A CA  1 
ATOM 707  C C   ? ALA A 1  94 ?  -8.633  -9.650  12.106 1.000 98.230 ? 94  ALA A C   1 
ATOM 708  C CB  ? ALA A 1  94 ?  -7.899  -7.989  10.380 1.000 98.230 ? 94  ALA A CB  1 
ATOM 709  O O   ? ALA A 1  94 ?  -7.715 -10.120  12.782 1.000 98.230 ? 94  ALA A O   1 
ATOM 710  N N   ? THR A 1  95 ?  -9.710 -10.372  11.777 1.000 98.220 ? 95  THR A N   1 
ATOM 711  C CA  ? THR A 1  95 ?  -9.728 -11.823  11.926 1.000 98.220 ? 95  THR A CA  1 
ATOM 712  C C   ? THR A 1  95 ?  -8.935 -12.492  10.807 1.000 98.220 ? 95  THR A C   1 
ATOM 713  C CB  ? THR A 1  95 ? -11.169 -12.366  11.933 1.000 98.220 ? 95  THR A CB  1 
ATOM 714  O O   ? THR A 1  95 ?  -9.341 -12.456   9.644 1.000 98.220 ? 95  THR A O   1 
ATOM 715  C CG2 ? THR A 1  95 ? -11.189 -13.871  12.180 1.000 98.220 ? 95  THR A CG2 1 
ATOM 716  O OG1 ? THR A 1  95 ? -11.914 -11.713  12.968 1.000 98.220 ? 95  THR A OG1 1 
ATOM 717  N N   ? ILE A 1  96 ?  -7.816 -13.104  11.150 1.000 98.090 ? 96  ILE A N   1 
ATOM 718  C CA  ? ILE A 1  96 ?  -6.963 -13.738  10.152 1.000 98.090 ? 96  ILE A CA  1 
ATOM 719  C C   ? ILE A 1  96 ?  -7.534 -15.104   9.778 1.000 98.090 ? 96  ILE A C   1 
ATOM 720  C CB  ? ILE A 1  96 ?  -5.511 -13.885  10.659 1.000 98.090 ? 96  ILE A CB  1 
ATOM 721  O O   ? ILE A 1  96 ?  -7.781 -15.940  10.650 1.000 98.090 ? 96  ILE A O   1 
ATOM 722  C CG1 ? ILE A 1  96 ?  -4.953 -12.520  11.080 1.000 98.090 ? 96  ILE A CG1 1 
ATOM 723  C CG2 ? ILE A 1  96 ?  -4.628 -14.532   9.589 1.000 98.090 ? 96  ILE A CG2 1 
ATOM 724  C CD1 ? ILE A 1  96 ?  -4.996 -11.468   9.980 1.000 98.090 ? 96  ILE A CD1 1 
ATOM 725  N N   ? ASN A 1  97 ?  -7.670 -15.340   8.421 1.000 97.750 ? 97  ASN A N   1 
ATOM 726  C CA  ? ASN A 1  97 ?  -8.186 -16.572   7.834 1.000 97.750 ? 97  ASN A CA  1 
ATOM 727  C C   ? ASN A 1  97 ?  -7.812 -16.691   6.360 1.000 97.750 ? 97  ASN A C   1 
ATOM 728  C CB  ? ASN A 1  97 ?  -9.704 -16.654   8.005 1.000 97.750 ? 97  ASN A CB  1 
ATOM 729  O O   ? ASN A 1  97 ?  -6.897 -16.011   5.891 1.000 97.750 ? 97  ASN A O   1 
ATOM 730  C CG  ? ASN A 1  97 ? -10.429 -15.495   7.348 1.000 97.750 ? 97  ASN A CG  1 
ATOM 731  N ND2 ? ASN A 1  97 ? -11.532 -15.068   7.951 1.000 97.750 ? 97  ASN A ND2 1 
ATOM 732  O OD1 ? ASN A 1  97 ? -10.001 -14.989   6.308 1.000 97.750 ? 97  ASN A OD1 1 
ATOM 733  N N   ? ARG A 1  98 ?  -8.449 -17.576   5.682 1.000 97.210 ? 98  ARG A N   1 
ATOM 734  C CA  ? ARG A 1  98 ?  -8.054 -17.834   4.301 1.000 97.210 ? 98  ARG A CA  1 
ATOM 735  C C   ? ARG A 1  98 ?  -8.338 -16.626   3.415 1.000 97.210 ? 98  ARG A C   1 
ATOM 736  C CB  ? ARG A 1  98 ?  -8.780 -19.066   3.756 1.000 97.210 ? 98  ARG A CB  1 
ATOM 737  O O   ? ARG A 1  98 ?  -7.787 -16.512   2.318 1.000 97.210 ? 98  ARG A O   1 
ATOM 738  C CG  ? ARG A 1  98 ? -10.288 -18.900   3.659 1.000 97.210 ? 98  ARG A CG  1 
ATOM 739  C CD  ? ARG A 1  98 ? -10.959 -20.152   3.111 1.000 97.210 ? 98  ARG A CD  1 
ATOM 740  N NE  ? ARG A 1  98 ? -12.408 -19.992   3.025 1.000 97.210 ? 98  ARG A NE  1 
ATOM 741  N NH1 ? ARG A 1  98 ? -12.893 -22.146   3.706 1.000 97.210 ? 98  ARG A NH1 1 
ATOM 742  N NH2 ? ARG A 1  98 ? -14.589 -20.690   3.196 1.000 97.210 ? 98  ARG A NH2 1 
ATOM 743  C CZ  ? ARG A 1  98 ? -13.294 -20.943   3.309 1.000 97.210 ? 98  ARG A CZ  1 
ATOM 744  N N   ? TYR A 1  99 ?  -9.113 -15.578   3.808 1.000 97.730 ? 99  TYR A N   1 
ATOM 745  C CA  ? TYR A 1  99 ?  -9.504 -14.422   3.009 1.000 97.730 ? 99  TYR A CA  1 
ATOM 746  C C   ? TYR A 1  99 ?  -8.734 -13.178   3.435 1.000 97.730 ? 99  TYR A C   1 
ATOM 747  C CB  ? TYR A 1  99 ? -11.010 -14.171   3.129 1.000 97.730 ? 99  TYR A CB  1 
ATOM 748  O O   ? TYR A 1  99 ?  -8.616 -12.220   2.667 1.000 97.730 ? 99  TYR A O   1 
ATOM 749  C CG  ? TYR A 1  99 ? -11.855 -15.384   2.825 1.000 97.730 ? 99  TYR A CG  1 
ATOM 750  C CD1 ? TYR A 1  99 ? -11.900 -15.922   1.541 1.000 97.730 ? 99  TYR A CD1 1 
ATOM 751  C CD2 ? TYR A 1  99 ? -12.610 -15.995   3.821 1.000 97.730 ? 99  TYR A CD2 1 
ATOM 752  C CE1 ? TYR A 1  99 ? -12.678 -17.039   1.256 1.000 97.730 ? 99  TYR A CE1 1 
ATOM 753  C CE2 ? TYR A 1  99 ? -13.392 -17.112   3.547 1.000 97.730 ? 99  TYR A CE2 1 
ATOM 754  O OH  ? TYR A 1  99 ? -14.191 -18.733   1.987 1.000 97.730 ? 99  TYR A OH  1 
ATOM 755  C CZ  ? TYR A 1  99 ? -13.419 -17.627   2.264 1.000 97.730 ? 99  TYR A CZ  1 
ATOM 756  N N   ? VAL A 1 100 ?  -8.320 -13.160   4.670 1.000 98.430 ? 100 VAL A N   1 
ATOM 757  C CA  ? VAL A 1 100 ?  -7.595 -12.029   5.241 1.000 98.430 ? 100 VAL A CA  1 
ATOM 758  C C   ? VAL A 1 100 ?  -6.299 -12.518   5.884 1.000 98.430 ? 100 VAL A C   1 
ATOM 759  C CB  ? VAL A 1 100 ?  -8.451 -11.270   6.278 1.000 98.430 ? 100 VAL A CB  1 
ATOM 760  O O   ? VAL A 1 100 ?  -6.329 -13.281   6.852 1.000 98.430 ? 100 VAL A O   1 
ATOM 761  C CG1 ? VAL A 1 100 ?  -7.678 -10.084   6.853 1.000 98.430 ? 100 VAL A CG1 1 
ATOM 762  C CG2 ? VAL A 1 100 ?  -9.762 -10.802   5.648 1.000 98.430 ? 100 VAL A CG2 1 
ATOM 763  N N   ? GLN A 1 101 ?  -5.168 -12.087   5.240 1.000 98.370 ? 101 GLN A N   1 
ATOM 764  C CA  ? GLN A 1 101 ?  -3.844 -12.417   5.756 1.000 98.370 ? 101 GLN A CA  1 
ATOM 765  C C   ? GLN A 1 101 ?  -2.916 -11.206   5.707 1.000 98.370 ? 101 GLN A C   1 
ATOM 766  C CB  ? GLN A 1 101 ?  -3.234 -13.578   4.969 1.000 98.370 ? 101 GLN A CB  1 
ATOM 767  O O   ? GLN A 1 101 ?  -3.163 -10.259   4.958 1.000 98.370 ? 101 GLN A O   1 
ATOM 768  C CG  ? GLN A 1 101 ?  -3.994 -14.889   5.119 1.000 98.370 ? 101 GLN A CG  1 
ATOM 769  C CD  ? GLN A 1 101 ?  -3.293 -16.054   4.445 1.000 98.370 ? 101 GLN A CD  1 
ATOM 770  N NE2 ? GLN A 1 101 ?  -4.048 -16.842   3.688 1.000 98.370 ? 101 GLN A NE2 1 
ATOM 771  O OE1 ? GLN A 1 101 ?  -2.083 -16.243   4.604 1.000 98.370 ? 101 GLN A OE1 1 
ATOM 772  N N   ? THR A 1 102 ?  -1.843 -11.303   6.595 1.000 98.420 ? 102 THR A N   1 
ATOM 773  C CA  ? THR A 1 102 ?  -0.806 -10.279   6.544 1.000 98.420 ? 102 THR A CA  1 
ATOM 774  C C   ? THR A 1 102 ?   0.234 -10.614   5.479 1.000 98.420 ? 102 THR A C   1 
ATOM 775  C CB  ? THR A 1 102 ?  -0.112 -10.118   7.910 1.000 98.420 ? 102 THR A CB  1 
ATOM 776  O O   ? THR A 1 102 ?   0.440 -11.785   5.153 1.000 98.420 ? 102 THR A O   1 
ATOM 777  C CG2 ? THR A 1 102 ?  -1.129  -9.852   9.015 1.000 98.420 ? 102 THR A CG2 1 
ATOM 778  O OG1 ? THR A 1 102 ?   0.609 -11.317   8.217 1.000 98.420 ? 102 THR A OG1 1 
ATOM 779  N N   ? ILE A 1 103 ?   0.843  -9.508   4.918 1.000 98.310 ? 103 ILE A N   1 
ATOM 780  C CA  ? ILE A 1 103 ?   1.978  -9.663   4.014 1.000 98.310 ? 103 ILE A CA  1 
ATOM 781  C C   ? ILE A 1 103 ?   3.264  -9.251   4.726 1.000 98.310 ? 103 ILE A C   1 
ATOM 782  C CB  ? ILE A 1 103 ?   1.790  -8.835   2.723 1.000 98.310 ? 103 ILE A CB  1 
ATOM 783  O O   ? ILE A 1 103 ?   3.295  -8.236   5.427 1.000 98.310 ? 103 ILE A O   1 
ATOM 784  C CG1 ? ILE A 1 103 ?   2.914  -9.140   1.726 1.000 98.310 ? 103 ILE A CG1 1 
ATOM 785  C CG2 ? ILE A 1 103 ?   1.734  -7.339   3.045 1.000 98.310 ? 103 ILE A CG2 1 
ATOM 786  C CD1 ? ILE A 1 103 ?   2.617  -8.688   0.302 1.000 98.310 ? 103 ILE A CD1 1 
ATOM 787  N N   ? PRO A 1 104 ?   4.280 -10.145   4.618 1.000 97.780 ? 104 PRO A N   1 
ATOM 788  C CA  ? PRO A 1 104 ?   5.522  -9.812   5.319 1.000 97.780 ? 104 PRO A CA  1 
ATOM 789  C C   ? PRO A 1 104 ?   6.214  -8.580   4.740 1.000 97.780 ? 104 PRO A C   1 
ATOM 790  C CB  ? PRO A 1 104 ?   6.383 -11.063   5.126 1.000 97.780 ? 104 PRO A CB  1 
ATOM 791  O O   ? PRO A 1 104 ?   6.077  -8.293   3.548 1.000 97.780 ? 104 PRO A O   1 
ATOM 792  C CG  ? PRO A 1 104 ?   5.880 -11.681   3.861 1.000 97.780 ? 104 PRO A CG  1 
ATOM 793  C CD  ? PRO A 1 104 ?   4.411 -11.393   3.741 1.000 97.780 ? 104 PRO A CD  1 
ATOM 794  N N   ? LEU A 1 105 ?   6.956  -7.886   5.675 1.000 97.460 ? 105 LEU A N   1 
ATOM 795  C CA  ? LEU A 1 105 ?   7.819  -6.792   5.244 1.000 97.460 ? 105 LEU A CA  1 
ATOM 796  C C   ? LEU A 1 105 ?   9.113  -7.327   4.638 1.000 97.460 ? 105 LEU A C   1 
ATOM 797  C CB  ? LEU A 1 105 ?   8.137  -5.864   6.419 1.000 97.460 ? 105 LEU A CB  1 
ATOM 798  O O   ? LEU A 1 105 ?   9.571  -8.413   5.002 1.000 97.460 ? 105 LEU A O   1 
ATOM 799  C CG  ? LEU A 1 105 ?   6.950  -5.128   7.042 1.000 97.460 ? 105 LEU A CG  1 
ATOM 800  C CD1 ? LEU A 1 105 ?   7.390  -4.379   8.296 1.000 97.460 ? 105 LEU A CD1 1 
ATOM 801  C CD2 ? LEU A 1 105 ?   6.325  -4.171   6.033 1.000 97.460 ? 105 LEU A CD2 1 
ATOM 802  N N   ? PRO A 1 106 ?   9.689  -6.628   3.687 1.000 95.750 ? 106 PRO A N   1 
ATOM 803  C CA  ? PRO A 1 106 ?  10.907  -7.104   3.027 1.000 95.750 ? 106 PRO A CA  1 
ATOM 804  C C   ? PRO A 1 106 ?  12.094  -7.208   3.983 1.000 95.750 ? 106 PRO A C   1 
ATOM 805  C CB  ? PRO A 1 106 ?  11.163  -6.043   1.953 1.000 95.750 ? 106 PRO A CB  1 
ATOM 806  O O   ? PRO A 1 106 ?  12.191  -6.435   4.939 1.000 95.750 ? 106 PRO A O   1 
ATOM 807  C CG  ? PRO A 1 106 ?  10.595  -4.782   2.519 1.000 95.750 ? 106 PRO A CG  1 
ATOM 808  C CD  ? PRO A 1 106 ?   9.372  -5.126   3.319 1.000 95.750 ? 106 PRO A CD  1 
ATOM 809  N N   ? THR A 1 107 ?  13.038  -8.137   3.701 1.000 89.760 ? 107 THR A N   1 
ATOM 810  C CA  ? THR A 1 107 ?  14.201  -8.390   4.543 1.000 89.760 ? 107 THR A CA  1 
ATOM 811  C C   ? THR A 1 107 ?  15.478  -7.907   3.861 1.000 89.760 ? 107 THR A C   1 
ATOM 812  C CB  ? THR A 1 107 ?  14.332  -9.887   4.881 1.000 89.760 ? 107 THR A CB  1 
ATOM 813  O O   ? THR A 1 107 ?  16.524  -7.790   4.502 1.000 89.760 ? 107 THR A O   1 
ATOM 814  C CG2 ? THR A 1 107 ?  13.175 -10.356   5.757 1.000 89.760 ? 107 THR A CG2 1 
ATOM 815  O OG1 ? THR A 1 107 ?  14.334 -10.647   3.665 1.000 89.760 ? 107 THR A OG1 1 
ATOM 816  N N   ? SER A 1 108 ?  15.412  -7.578   2.545 1.000 87.140 ? 108 SER A N   1 
ATOM 817  C CA  ? SER A 1 108 ?  16.573  -7.092   1.807 1.000 87.140 ? 108 SER A CA  1 
ATOM 818  C C   ? SER A 1 108 ?  16.153  -6.251   0.606 1.000 87.140 ? 108 SER A C   1 
ATOM 819  C CB  ? SER A 1 108 ?  17.442  -8.262   1.342 1.000 87.140 ? 108 SER A CB  1 
ATOM 820  O O   ? SER A 1 108 ?  14.980  -6.245   0.226 1.000 87.140 ? 108 SER A O   1 
ATOM 821  O OG  ? SER A 1 108 ?  16.727  -9.093   0.444 1.000 87.140 ? 108 SER A OG  1 
ATOM 822  N N   ? ASP A 1 109 ?  17.182  -5.575   0.125 1.000 86.010 ? 109 ASP A N   1 
ATOM 823  C CA  ? ASP A 1 109 ?  16.957  -4.796  -1.088 1.000 86.010 ? 109 ASP A CA  1 
ATOM 824  C C   ? ASP A 1 109 ?  16.721  -5.707  -2.290 1.000 86.010 ? 109 ASP A C   1 
ATOM 825  C CB  ? ASP A 1 109 ?  18.143  -3.867  -1.357 1.000 86.010 ? 109 ASP A CB  1 
ATOM 826  O O   ? ASP A 1 109 ?  17.137  -6.868  -2.287 1.000 86.010 ? 109 ASP A O   1 
ATOM 827  C CG  ? ASP A 1 109 ?  18.151  -2.641  -0.461 1.000 86.010 ? 109 ASP A CG  1 
ATOM 828  O OD1 ? ASP A 1 109 ?  17.101  -2.313   0.133 1.000 86.010 ? 109 ASP A OD1 1 
ATOM 829  O OD2 ? ASP A 1 109 ?  19.215  -1.995  -0.350 1.000 86.010 ? 109 ASP A OD2 1 
ATOM 830  N N   ? LEU A 1 110 ?  16.051  -5.176  -3.326 1.000 90.260 ? 110 LEU A N   1 
ATOM 831  C CA  ? LEU A 1 110 ?  15.701  -5.949  -4.513 1.000 90.260 ? 110 LEU A CA  1 
ATOM 832  C C   ? LEU A 1 110 ?  16.613  -5.592  -5.682 1.000 90.260 ? 110 LEU A C   1 
ATOM 833  C CB  ? LEU A 1 110 ?  14.239  -5.707  -4.898 1.000 90.260 ? 110 LEU A CB  1 
ATOM 834  O O   ? LEU A 1 110 ?  16.793  -4.414  -5.997 1.000 90.260 ? 110 LEU A O   1 
ATOM 835  C CG  ? LEU A 1 110 ?  13.187  -6.164  -3.887 1.000 90.260 ? 110 LEU A CG  1 
ATOM 836  C CD1 ? LEU A 1 110 ?  11.817  -5.608  -4.259 1.000 90.260 ? 110 LEU A CD1 1 
ATOM 837  C CD2 ? LEU A 1 110 ?  13.148  -7.687  -3.807 1.000 90.260 ? 110 LEU A CD2 1 
ATOM 838  N N   ? PRO A 1 111 ?  17.260  -6.555  -6.334 1.000 92.020 ? 111 PRO A N   1 
ATOM 839  C CA  ? PRO A 1 111 ?  18.041  -6.259  -7.537 1.000 92.020 ? 111 PRO A CA  1 
ATOM 840  C C   ? PRO A 1 111 ?  17.165  -5.895  -8.734 1.000 92.020 ? 111 PRO A C   1 
ATOM 841  C CB  ? PRO A 1 111 ?  18.801  -7.563  -7.794 1.000 92.020 ? 111 PRO A CB  1 
ATOM 842  O O   ? PRO A 1 111 ?  15.992  -6.273  -8.783 1.000 92.020 ? 111 PRO A O   1 
ATOM 843  C CG  ? PRO A 1 111 ?  17.953  -8.628  -7.175 1.000 92.020 ? 111 PRO A CG  1 
ATOM 844  C CD  ? PRO A 1 111 ?  17.206  -8.030  -6.018 1.000 92.020 ? 111 PRO A CD  1 
ATOM 845  N N   ? THR A 1 112 ?  17.801  -5.137  -9.682 1.000 92.600 ? 112 THR A N   1 
ATOM 846  C CA  ? THR A 1 112 ?  17.144  -4.868 -10.956 1.000 92.600 ? 112 THR A CA  1 
ATOM 847  C C   ? THR A 1 112 ?  16.712  -6.169 -11.627 1.000 92.600 ? 112 THR A C   1 
ATOM 848  C CB  ? THR A 1 112 ?  18.066  -4.080 -11.904 1.000 92.600 ? 112 THR A CB  1 
ATOM 849  O O   ? THR A 1 112 ?  17.429  -7.171 -11.570 1.000 92.600 ? 112 THR A O   1 
ATOM 850  C CG2 ? THR A 1 112 ?  17.406  -3.866 -13.262 1.000 92.600 ? 112 THR A CG2 1 
ATOM 851  O OG1 ? THR A 1 112 ?  18.361  -2.804 -11.323 1.000 92.600 ? 112 THR A OG1 1 
ATOM 852  N N   ? GLY A 1 113 ?  15.495  -6.160 -12.206 1.000 92.460 ? 113 GLY A N   1 
ATOM 853  C CA  ? GLY A 1 113 ?  15.020  -7.332 -12.926 1.000 92.460 ? 113 GLY A CA  1 
ATOM 854  C C   ? GLY A 1 113 ?  14.194  -8.267 -12.064 1.000 92.460 ? 113 GLY A C   1 
ATOM 855  O O   ? GLY A 1 113 ?  13.678  -9.275 -12.551 1.000 92.460 ? 113 GLY A O   1 
ATOM 856  N N   ? THR A 1 114 ?  14.160  -8.004 -10.753 1.000 94.580 ? 114 THR A N   1 
ATOM 857  C CA  ? THR A 1 114 ?  13.352  -8.803  -9.839 1.000 94.580 ? 114 THR A CA  1 
ATOM 858  C C   ? THR A 1 114 ?  11.884  -8.781 -10.254 1.000 94.580 ? 114 THR A C   1 
ATOM 859  C CB  ? THR A 1 114 ?  13.486  -8.300  -8.390 1.000 94.580 ? 114 THR A CB  1 
ATOM 860  O O   ? THR A 1 114 ?  11.290  -7.710 -10.398 1.000 94.580 ? 114 THR A O   1 
ATOM 861  C CG2 ? THR A 1 114 ?  12.672  -9.162  -7.431 1.000 94.580 ? 114 THR A CG2 1 
ATOM 862  O OG1 ? THR A 1 114 ?  14.864  -8.343  -8.000 1.000 94.580 ? 114 THR A OG1 1 
ATOM 863  N N   ? PRO A 1 115 ?  11.276 -10.007 -10.434 1.000 93.750 ? 115 PRO A N   1 
ATOM 864  C CA  ? PRO A 1 115 ?   9.849 -10.059 -10.759 1.000 93.750 ? 115 PRO A CA  1 
ATOM 865  C C   ? PRO A 1 115 ?   8.961  -9.649  -9.586 1.000 93.750 ? 115 PRO A C   1 
ATOM 866  C CB  ? PRO A 1 115 ?   9.624 -11.528 -11.126 1.000 93.750 ? 115 PRO A CB  1 
ATOM 867  O O   ? PRO A 1 115 ?   9.194 -10.075  -8.452 1.000 93.750 ? 115 PRO A O   1 
ATOM 868  C CG  ? PRO A 1 115 ?  10.698 -12.272 -10.401 1.000 93.750 ? 115 PRO A CG  1 
ATOM 869  C CD  ? PRO A 1 115 ?  11.885 -11.364 -10.245 1.000 93.750 ? 115 PRO A CD  1 
ATOM 870  N N   ? CYS A 1 116 ?   7.936  -8.958  -9.930 1.000 94.430 ? 116 CYS A N   1 
ATOM 871  C CA  ? CYS A 1 116 ?   7.003  -8.468  -8.922 1.000 94.430 ? 116 CYS A CA  1 
ATOM 872  C C   ? CYS A 1 116 ?   5.572  -8.493  -9.445 1.000 94.430 ? 116 CYS A C   1 
ATOM 873  C CB  ? CYS A 1 116 ?   7.374  -7.049  -8.492 1.000 94.430 ? 116 CYS A CB  1 
ATOM 874  O O   ? CYS A 1 116 ?   5.347  -8.690 -10.640 1.000 94.430 ? 116 CYS A O   1 
ATOM 875  S SG  ? CYS A 1 116 ?   9.063  -6.895  -7.870 1.000 94.430 ? 116 CYS A SG  1 
ATOM 876  N N   ? SER A 1 117 ?   4.627  -8.282  -8.509 1.000 93.690 ? 117 SER A N   1 
ATOM 877  C CA  ? SER A 1 117 ?   3.221  -8.148  -8.874 1.000 93.690 ? 117 SER A CA  1 
ATOM 878  C C   ? SER A 1 117 ?   2.583  -6.945  -8.186 1.000 93.690 ? 117 SER A C   1 
ATOM 879  C CB  ? SER A 1 117 ?   2.450  -9.419  -8.516 1.000 93.690 ? 117 SER A CB  1 
ATOM 880  O O   ? SER A 1 117 ?   2.957  -6.595  -7.065 1.000 93.690 ? 117 SER A O   1 
ATOM 881  O OG  ? SER A 1 117 ?   2.393  -9.593  -7.110 1.000 93.690 ? 117 SER A OG  1 
ATOM 882  N N   ? VAL A 1 118 ?   1.651  -6.351  -8.878 1.000 93.160 ? 118 VAL A N   1 
ATOM 883  C CA  ? VAL A 1 118 ?   0.866  -5.245  -8.339 1.000 93.160 ? 118 VAL A CA  1 
ATOM 884  C C   ? VAL A 1 118 ?  -0.623  -5.560  -8.465 1.000 93.160 ? 118 VAL A C   1 
ATOM 885  C CB  ? VAL A 1 118 ?   1.192  -3.915  -9.055 1.000 93.160 ? 118 VAL A CB  1 
ATOM 886  O O   ? VAL A 1 118 ?  -1.052  -6.189  -9.435 1.000 93.160 ? 118 VAL A O   1 
ATOM 887  C CG1 ? VAL A 1 118 ?   0.407  -2.761  -8.434 1.000 93.160 ? 118 VAL A CG1 1 
ATOM 888  C CG2 ? VAL A 1 118 ?   2.692  -3.635  -9.001 1.000 93.160 ? 118 VAL A CG2 1 
ATOM 889  N N   ? SER A 1 119 ?  -1.348  -5.163  -7.499 1.000 93.140 ? 119 SER A N   1 
ATOM 890  C CA  ? SER A 1 119 ?  -2.782  -5.435  -7.493 1.000 93.140 ? 119 SER A CA  1 
ATOM 891  C C   ? SER A 1 119 ?  -3.575  -4.211  -7.048 1.000 93.140 ? 119 SER A C   1 
ATOM 892  C CB  ? SER A 1 119 ?  -3.099  -6.619  -6.578 1.000 93.140 ? 119 SER A CB  1 
ATOM 893  O O   ? SER A 1 119 ?  -3.059  -3.361  -6.320 1.000 93.140 ? 119 SER A O   1 
ATOM 894  O OG  ? SER A 1 119 ?  -2.571  -6.407  -5.280 1.000 93.140 ? 119 SER A OG  1 
ATOM 895  N N   ? GLY A 1 120 ?  -4.832  -4.085  -7.535 1.000 92.150 ? 120 GLY A N   1 
ATOM 896  C CA  ? GLY A 1 120 ?  -5.686  -2.964  -7.178 1.000 92.150 ? 120 GLY A CA  1 
ATOM 897  C C   ? GLY A 1 120 ?  -7.040  -3.005  -7.860 1.000 92.150 ? 120 GLY A C   1 
ATOM 898  O O   ? GLY A 1 120 ?  -7.306  -3.895  -8.671 1.000 92.150 ? 120 GLY A O   1 
ATOM 899  N N   ? TRP A 1 121 ?  -8.010  -2.113  -7.488 1.000 89.990 ? 121 TRP A N   1 
ATOM 900  C CA  ? TRP A 1 121 ?  -9.389  -2.057  -7.960 1.000 89.990 ? 121 TRP A CA  1 
ATOM 901  C C   ? TRP A 1 121 ?  -9.606  -0.850  -8.867 1.000 89.990 ? 121 TRP A C   1 
ATOM 902  C CB  ? TRP A 1 121 ? -10.360  -2.003  -6.777 1.000 89.990 ? 121 TRP A CB  1 
ATOM 903  O O   ? TRP A 1 121 ? -10.746  -0.466  -9.137 1.000 89.990 ? 121 TRP A O   1 
ATOM 904  C CG  ? TRP A 1 121 ? -10.443  -3.281  -5.998 1.000 89.990 ? 121 TRP A CG  1 
ATOM 905  C CD1 ? TRP A 1 121 ? -11.305  -4.321  -6.211 1.000 89.990 ? 121 TRP A CD1 1 
ATOM 906  C CD2 ? TRP A 1 121 ?  -9.635  -3.652  -4.877 1.000 89.990 ? 121 TRP A CD2 1 
ATOM 907  C CE2 ? TRP A 1 121 ? -10.062  -4.933  -4.460 1.000 89.990 ? 121 TRP A CE2 1 
ATOM 908  C CE3 ? TRP A 1 121 ?  -8.590  -3.027  -4.184 1.000 89.990 ? 121 TRP A CE3 1 
ATOM 909  N NE1 ? TRP A 1 121 ? -11.081  -5.318  -5.289 1.000 89.990 ? 121 TRP A NE1 1 
ATOM 910  C CH2 ? TRP A 1 121 ?  -8.458  -4.965  -2.720 1.000 89.990 ? 121 TRP A CH2 1 
ATOM 911  C CZ2 ? TRP A 1 121 ?  -9.479  -5.599  -3.380 1.000 89.990 ? 121 TRP A CZ2 1 
ATOM 912  C CZ3 ? TRP A 1 121 ?  -8.011  -3.691  -3.110 1.000 89.990 ? 121 TRP A CZ3 1 
ATOM 913  N N   ? GLY A 1 122 ?  -8.437  -0.201  -9.250 1.000 78.610 ? 122 GLY A N   1 
ATOM 914  C CA  ? GLY A 1 122 ?  -8.486   1.013 -10.050 1.000 78.610 ? 122 GLY A CA  1 
ATOM 915  C C   ? GLY A 1 122 ?  -8.721   0.746 -11.525 1.000 78.610 ? 122 GLY A C   1 
ATOM 916  O O   ? GLY A 1 122 ?  -9.356  -0.246 -11.889 1.000 78.610 ? 122 GLY A O   1 
ATOM 917  N N   ? LEU A 1 123 ?  -8.415   1.699 -12.435 1.000 75.100 ? 123 LEU A N   1 
ATOM 918  C CA  ? LEU A 1 123 ?  -8.594   1.635 -13.881 1.000 75.100 ? 123 LEU A CA  1 
ATOM 919  C C   ? LEU A 1 123 ?  -7.841   0.447 -14.469 1.000 75.100 ? 123 LEU A C   1 
ATOM 920  C CB  ? LEU A 1 123 ?  -8.116   2.933 -14.538 1.000 75.100 ? 123 LEU A CB  1 
ATOM 921  O O   ? LEU A 1 123 ?  -6.674   0.221 -14.141 1.000 75.100 ? 123 LEU A O   1 
ATOM 922  C CG  ? LEU A 1 123 ?  -8.971   4.176 -14.284 1.000 75.100 ? 123 LEU A CG  1 
ATOM 923  C CD1 ? LEU A 1 123 ?  -8.253   5.424 -14.785 1.000 75.100 ? 123 LEU A CD1 1 
ATOM 924  C CD2 ? LEU A 1 123 ? -10.335   4.033 -14.952 1.000 75.100 ? 123 LEU A CD2 1 
ATOM 925  N N   ? ILE A 1 124 ?  -8.513  -0.451 -15.216 1.000 71.980 ? 124 ILE A N   1 
ATOM 926  C CA  ? ILE A 1 124 ?  -7.915  -1.667 -15.758 1.000 71.980 ? 124 ILE A CA  1 
ATOM 927  C C   ? ILE A 1 124 ?  -7.606  -1.472 -17.241 1.000 71.980 ? 124 ILE A C   1 
ATOM 928  C CB  ? ILE A 1 124 ?  -8.840  -2.889 -15.559 1.000 71.980 ? 124 ILE A CB  1 
ATOM 929  O O   ? ILE A 1 124 ?  -6.761  -2.174 -17.802 1.000 71.980 ? 124 ILE A O   1 
ATOM 930  C CG1 ? ILE A 1 124 ? -10.193  -2.650 -16.239 1.000 71.980 ? 124 ILE A CG1 1 
ATOM 931  C CG2 ? ILE A 1 124 ?  -9.022  -3.192 -14.069 1.000 71.980 ? 124 ILE A CG2 1 
ATOM 932  C CD1 ? ILE A 1 124 ? -11.080  -3.886 -16.302 1.000 71.980 ? 124 ILE A CD1 1 
ATOM 933  N N   ? ASP A 1 125 ?  -8.111  -0.306 -17.927 1.000 67.430 ? 125 ASP A N   1 
ATOM 934  C CA  ? ASP A 1 125 ?  -7.874   0.141 -19.296 1.000 67.430 ? 125 ASP A CA  1 
ATOM 935  C C   ? ASP A 1 125 ?  -8.283   1.601 -19.475 1.000 67.430 ? 125 ASP A C   1 
ATOM 936  C CB  ? ASP A 1 125 ?  -8.631  -0.743 -20.289 1.000 67.430 ? 125 ASP A CB  1 
ATOM 937  O O   ? ASP A 1 125 ?  -8.743   2.243 -18.528 1.000 67.430 ? 125 ASP A O   1 
ATOM 938  C CG  ? ASP A 1 125 ?  -7.984  -0.781 -21.662 1.000 67.430 ? 125 ASP A CG  1 
ATOM 939  O OD1 ? ASP A 1 125 ?  -7.104   0.059 -21.945 1.000 67.430 ? 125 ASP A OD1 1 
ATOM 940  O OD2 ? ASP A 1 125 ?  -8.360  -1.658 -22.469 1.000 67.430 ? 125 ASP A OD2 1 
ATOM 941  N N   ? ARG A 1 126 ?  -7.929   2.254 -20.791 1.000 65.070 ? 126 ARG A N   1 
ATOM 942  C CA  ? ARG A 1 126 ?  -8.053   3.673 -21.107 1.000 65.070 ? 126 ARG A CA  1 
ATOM 943  C C   ? ARG A 1 126 ?  -9.458   4.181 -20.801 1.000 65.070 ? 126 ARG A C   1 
ATOM 944  C CB  ? ARG A 1 126 ?  -7.713   3.929 -22.577 1.000 65.070 ? 126 ARG A CB  1 
ATOM 945  O O   ? ARG A 1 126 ?  -9.629   5.315 -20.348 1.000 65.070 ? 126 ARG A O   1 
ATOM 946  C CG  ? ARG A 1 126 ?  -6.221   3.934 -22.872 1.000 65.070 ? 126 ARG A CG  1 
ATOM 947  C CD  ? ARG A 1 126 ?  -5.931   4.362 -24.303 1.000 65.070 ? 126 ARG A CD  1 
ATOM 948  N NE  ? ARG A 1 126 ?  -4.565   4.030 -24.699 1.000 65.070 ? 126 ARG A NE  1 
ATOM 949  N NH1 ? ARG A 1 126 ?  -4.799   4.759 -26.878 1.000 65.070 ? 126 ARG A NH1 1 
ATOM 950  N NH2 ? ARG A 1 126 ?  -2.803   3.887 -26.164 1.000 65.070 ? 126 ARG A NH2 1 
ATOM 951  C CZ  ? ARG A 1 126 ?  -4.059   4.226 -25.913 1.000 65.070 ? 126 ARG A CZ  1 
ATOM 952  N N   ? ASP A 1 127 ? -10.484   3.162 -20.242 1.000 66.250 ? 127 ASP A N   1 
ATOM 953  C CA  ? ASP A 1 127 ? -11.820   3.700 -20.002 1.000 66.250 ? 127 ASP A CA  1 
ATOM 954  C C   ? ASP A 1 127 ? -12.673   2.715 -19.205 1.000 66.250 ? 127 ASP A C   1 
ATOM 955  C CB  ? ASP A 1 127 ? -12.507   4.039 -21.326 1.000 66.250 ? 127 ASP A CB  1 
ATOM 956  O O   ? ASP A 1 127 ? -13.898   2.845 -19.157 1.000 66.250 ? 127 ASP A O   1 
ATOM 957  C CG  ? ASP A 1 127 ? -11.823   5.168 -22.077 1.000 66.250 ? 127 ASP A CG  1 
ATOM 958  O OD1 ? ASP A 1 127 ? -11.374   6.143 -21.436 1.000 66.250 ? 127 ASP A OD1 1 
ATOM 959  O OD2 ? ASP A 1 127 ? -11.734   5.084 -23.321 1.000 66.250 ? 127 ASP A OD2 1 
ATOM 960  N N   ? GLU A 1 128 ? -11.949   1.689 -18.627 1.000 72.880 ? 128 GLU A N   1 
ATOM 961  C CA  ? GLU A 1 128 ? -12.736   0.702 -17.894 1.000 72.880 ? 128 GLU A CA  1 
ATOM 962  C C   ? GLU A 1 128 ? -12.296   0.618 -16.435 1.000 72.880 ? 128 GLU A C   1 
ATOM 963  C CB  ? GLU A 1 128 ? -12.627  -0.673 -18.557 1.000 72.880 ? 128 GLU A CB  1 
ATOM 964  O O   ? GLU A 1 128 ? -11.101   0.522 -16.146 1.000 72.880 ? 128 GLU A O   1 
ATOM 965  C CG  ? GLU A 1 128 ? -13.627  -1.691 -18.030 1.000 72.880 ? 128 GLU A CG  1 
ATOM 966  C CD  ? GLU A 1 128 ? -13.551  -3.032 -18.742 1.000 72.880 ? 128 GLU A CD  1 
ATOM 967  O OE1 ? GLU A 1 128 ? -14.235  -3.988 -18.312 1.000 72.880 ? 128 GLU A OE1 1 
ATOM 968  O OE2 ? GLU A 1 128 ? -12.799  -3.128 -19.738 1.000 72.880 ? 128 GLU A OE2 1 
ATOM 969  N N   ? VAL A 1 129 ? -13.287   0.852 -15.535 1.000 78.720 ? 129 VAL A N   1 
ATOM 970  C CA  ? VAL A 1 129 ? -13.100   0.652 -14.101 1.000 78.720 ? 129 VAL A CA  1 
ATOM 971  C C   ? VAL A 1 129 ? -13.794  -0.635 -13.663 1.000 78.720 ? 129 VAL A C   1 
ATOM 972  C CB  ? VAL A 1 129 ? -13.636   1.851 -13.287 1.000 78.720 ? 129 VAL A CB  1 
ATOM 973  O O   ? VAL A 1 129 ? -14.798  -1.038 -14.255 1.000 78.720 ? 129 VAL A O   1 
ATOM 974  C CG1 ? VAL A 1 129 ? -12.814   3.107 -13.570 1.000 78.720 ? 129 VAL A CG1 1 
ATOM 975  C CG2 ? VAL A 1 129 ? -15.111   2.091 -13.601 1.000 78.720 ? 129 VAL A CG2 1 
ATOM 976  N N   ? THR A 1 130 ? -13.175  -1.319 -12.891 1.000 85.040 ? 130 THR A N   1 
ATOM 977  C CA  ? THR A 1 130 ? -13.792  -2.533 -12.368 1.000 85.040 ? 130 THR A CA  1 
ATOM 978  C C   ? THR A 1 130 ? -13.896  -2.474 -10.846 1.000 85.040 ? 130 THR A C   1 
ATOM 979  C CB  ? THR A 1 130 ? -12.998  -3.786 -12.782 1.000 85.040 ? 130 THR A CB  1 
ATOM 980  O O   ? THR A 1 130 ? -13.091  -1.812 -10.189 1.000 85.040 ? 130 THR A O   1 
ATOM 981  C CG2 ? THR A 1 130 ? -11.557  -3.712 -12.291 1.000 85.040 ? 130 THR A CG2 1 
ATOM 982  O OG1 ? THR A 1 130 ? -13.623  -4.947 -12.222 1.000 85.040 ? 130 THR A OG1 1 
ATOM 983  N N   ? ASP A 1 131 ? -14.951  -3.221 -10.330 1.000 89.480 ? 131 ASP A N   1 
ATOM 984  C CA  ? ASP A 1 131 ? -15.107  -3.348  -8.885 1.000 89.480 ? 131 ASP A CA  1 
ATOM 985  C C   ? ASP A 1 131 ? -14.445  -4.625  -8.371 1.000 89.480 ? 131 ASP A C   1 
ATOM 986  C CB  ? ASP A 1 131 ? -16.588  -3.333  -8.501 1.000 89.480 ? 131 ASP A CB  1 
ATOM 987  O O   ? ASP A 1 131 ? -14.435  -4.884  -7.166 1.000 89.480 ? 131 ASP A O   1 
ATOM 988  C CG  ? ASP A 1 131 ? -17.274  -2.020  -8.837 1.000 89.480 ? 131 ASP A CG  1 
ATOM 989  O OD1 ? ASP A 1 131 ? -16.741  -0.946  -8.484 1.000 89.480 ? 131 ASP A OD1 1 
ATOM 990  O OD2 ? ASP A 1 131 ? -18.358  -2.060  -9.457 1.000 89.480 ? 131 ASP A OD2 1 
ATOM 991  N N   ? LYS A 1 132 ? -13.889  -5.344  -9.335 1.000 93.610 ? 132 LYS A N   1 
ATOM 992  C CA  ? LYS A 1 132 ? -13.169  -6.571  -9.008 1.000 93.610 ? 132 LYS A CA  1 
ATOM 993  C C   ? LYS A 1 132 ? -11.664  -6.324  -8.942 1.000 93.610 ? 132 LYS A C   1 
ATOM 994  C CB  ? LYS A 1 132 ? -13.476  -7.663 -10.034 1.000 93.610 ? 132 LYS A CB  1 
ATOM 995  O O   ? LYS A 1 132 ? -11.148  -5.423  -9.606 1.000 93.610 ? 132 LYS A O   1 
ATOM 996  C CG  ? LYS A 1 132 ? -14.932  -8.105 -10.052 1.000 93.610 ? 132 LYS A CG  1 
ATOM 997  C CD  ? LYS A 1 132 ? -15.175  -9.187 -11.095 1.000 93.610 ? 132 LYS A CD  1 
ATOM 998  C CE  ? LYS A 1 132 ? -16.635  -9.619 -11.125 1.000 93.610 ? 132 LYS A CE  1 
ATOM 999  N NZ  ? LYS A 1 132 ? -16.891 -10.637 -12.187 1.000 93.610 ? 132 LYS A NZ  1 
ATOM 1000 N N   ? LEU A 1 133 ? -11.057  -7.117  -8.114 1.000 93.770 ? 133 LEU A N   1 
ATOM 1001 C CA  ? LEU A 1 133 ?  -9.615  -7.000  -7.930 1.000 93.770 ? 133 LEU A CA  1 
ATOM 1002 C C   ? LEU A 1 133 ?  -8.868  -7.478  -9.171 1.000 93.770 ? 133 LEU A C   1 
ATOM 1003 C CB  ? LEU A 1 133 ?  -9.163  -7.803  -6.707 1.000 93.770 ? 133 LEU A CB  1 
ATOM 1004 O O   ? LEU A 1 133 ?  -9.151  -8.559  -9.693 1.000 93.770 ? 133 LEU A O   1 
ATOM 1005 C CG  ? LEU A 1 133 ?  -7.709  -7.615  -6.272 1.000 93.770 ? 133 LEU A CG  1 
ATOM 1006 C CD1 ? LEU A 1 133 ?  -7.483  -6.189  -5.782 1.000 93.770 ? 133 LEU A CD1 1 
ATOM 1007 C CD2 ? LEU A 1 133 ?  -7.341  -8.623  -5.188 1.000 93.770 ? 133 LEU A CD2 1 
ATOM 1008 N N   ? PHE A 1 134 ?  -7.901  -6.628  -9.593 1.000 93.290 ? 134 PHE A N   1 
ATOM 1009 C CA  ? PHE A 1 134 ?  -7.061  -6.938 -10.744 1.000 93.290 ? 134 PHE A CA  1 
ATOM 1010 C C   ? PHE A 1 134 ?  -5.592  -6.994 -10.341 1.000 93.290 ? 134 PHE A C   1 
ATOM 1011 C CB  ? PHE A 1 134 ?  -7.262  -5.901 -11.853 1.000 93.290 ? 134 PHE A CB  1 
ATOM 1012 O O   ? PHE A 1 134 ?  -5.198  -6.416  -9.326 1.000 93.290 ? 134 PHE A O   1 
ATOM 1013 C CG  ? PHE A 1 134 ?  -8.373  -6.242 -12.809 1.000 93.290 ? 134 PHE A CG  1 
ATOM 1014 C CD1 ? PHE A 1 134 ?  -8.130  -6.333 -14.174 1.000 93.290 ? 134 PHE A CD1 1 
ATOM 1015 C CD2 ? PHE A 1 134 ?  -9.660  -6.472 -12.342 1.000 93.290 ? 134 PHE A CD2 1 
ATOM 1016 C CE1 ? PHE A 1 134 ?  -9.157  -6.648 -15.061 1.000 93.290 ? 134 PHE A CE1 1 
ATOM 1017 C CE2 ? PHE A 1 134 ? -10.691  -6.788 -13.222 1.000 93.290 ? 134 PHE A CE2 1 
ATOM 1018 C CZ  ? PHE A 1 134 ? -10.437  -6.875 -14.582 1.000 93.290 ? 134 PHE A CZ  1 
ATOM 1019 N N   ? GLU A 1 135 ?  -4.799  -7.646 -11.182 1.000 92.090 ? 135 GLU A N   1 
ATOM 1020 C CA  ? GLU A 1 135 ?  -3.367  -7.752 -10.921 1.000 92.090 ? 135 GLU A CA  1 
ATOM 1021 C C   ? GLU A 1 135 ?  -2.572  -7.821 -12.222 1.000 92.090 ? 135 GLU A C   1 
ATOM 1022 C CB  ? GLU A 1 135 ?  -3.067  -8.979 -10.056 1.000 92.090 ? 135 GLU A CB  1 
ATOM 1023 O O   ? GLU A 1 135 ?  -3.102  -8.229 -13.258 1.000 92.090 ? 135 GLU A O   1 
ATOM 1024 C CG  ? GLU A 1 135 ?  -3.299 -10.304 -10.767 1.000 92.090 ? 135 GLU A CG  1 
ATOM 1025 C CD  ? GLU A 1 135 ?  -3.001 -11.513  -9.895 1.000 92.090 ? 135 GLU A CD  1 
ATOM 1026 O OE1 ? GLU A 1 135 ?  -3.052 -12.656 -10.404 1.000 92.090 ? 135 GLU A OE1 1 
ATOM 1027 O OE2 ? GLU A 1 135 ?  -2.716 -11.316  -8.693 1.000 92.090 ? 135 GLU A OE2 1 
ATOM 1028 N N   ? THR A 1 136 ?  -1.278  -7.459 -12.129 1.000 89.270 ? 136 THR A N   1 
ATOM 1029 C CA  ? THR A 1 136 ?  -0.345  -7.583 -13.244 1.000 89.270 ? 136 THR A CA  1 
ATOM 1030 C C   ? THR A 1 136 ?   1.079  -7.795 -12.737 1.000 89.270 ? 136 THR A C   1 
ATOM 1031 C CB  ? THR A 1 136 ?  -0.390  -6.340 -14.152 1.000 89.270 ? 136 THR A CB  1 
ATOM 1032 O O   ? THR A 1 136 ?   1.389  -7.471 -11.589 1.000 89.270 ? 136 THR A O   1 
ATOM 1033 C CG2 ? THR A 1 136 ?   0.202  -5.123 -13.448 1.000 89.270 ? 136 THR A CG2 1 
ATOM 1034 O OG1 ? THR A 1 136 ?   0.359  -6.599 -15.345 1.000 89.270 ? 136 THR A OG1 1 
ATOM 1035 N N   ? ASN A 1 137 ?   1.886  -8.345 -13.656 1.000 90.470 ? 137 ASN A N   1 
ATOM 1036 C CA  ? ASN A 1 137 ?   3.293  -8.564 -13.341 1.000 90.470 ? 137 ASN A CA  1 
ATOM 1037 C C   ? ASN A 1 137 ?   4.162  -7.406 -13.822 1.000 90.470 ? 137 ASN A C   1 
ATOM 1038 C CB  ? ASN A 1 137 ?   3.780  -9.882 -13.949 1.000 90.470 ? 137 ASN A CB  1 
ATOM 1039 O O   ? ASN A 1 137 ?   3.951  -6.878 -14.916 1.000 90.470 ? 137 ASN A O   1 
ATOM 1040 C CG  ? ASN A 1 137 ?   3.110 -11.093 -13.331 1.000 90.470 ? 137 ASN A CG  1 
ATOM 1041 N ND2 ? ASN A 1 137 ?   2.933 -12.142 -14.125 1.000 90.470 ? 137 ASN A ND2 1 
ATOM 1042 O OD1 ? ASN A 1 137 ?   2.755 -11.085 -12.150 1.000 90.470 ? 137 ASN A OD1 1 
ATOM 1043 N N   ? VAL A 1 138 ?   5.175  -7.078 -12.938 1.000 90.350 ? 138 VAL A N   1 
ATOM 1044 C CA  ? VAL A 1 138 ?   6.141  -6.033 -13.265 1.000 90.350 ? 138 VAL A CA  1 
ATOM 1045 C C   ? VAL A 1 138 ?   7.535  -6.458 -12.811 1.000 90.350 ? 138 VAL A C   1 
ATOM 1046 C CB  ? VAL A 1 138 ?   5.757  -4.683 -12.618 1.000 90.350 ? 138 VAL A CB  1 
ATOM 1047 O O   ? VAL A 1 138 ?   7.689  -7.465 -12.116 1.000 90.350 ? 138 VAL A O   1 
ATOM 1048 C CG1 ? VAL A 1 138 ?   4.410  -4.194 -13.148 1.000 90.350 ? 138 VAL A CG1 1 
ATOM 1049 C CG2 ? VAL A 1 138 ?   5.722  -4.812 -11.097 1.000 90.350 ? 138 VAL A CG2 1 
ATOM 1050 N N   ? THR A 1 139 ?   8.546  -5.688 -13.336 1.000 92.170 ? 139 THR A N   1 
ATOM 1051 C CA  ? THR A 1 139 ?   9.912  -5.931 -12.886 1.000 92.170 ? 139 THR A CA  1 
ATOM 1052 C C   ? THR A 1 139 ?  10.553  -4.642 -12.382 1.000 92.170 ? 139 THR A C   1 
ATOM 1053 C CB  ? THR A 1 139 ?  10.774  -6.530 -14.013 1.000 92.170 ? 139 THR A CB  1 
ATOM 1054 O O   ? THR A 1 139 ?  10.208  -3.550 -12.841 1.000 92.170 ? 139 THR A O   1 
ATOM 1055 C CG2 ? THR A 1 139 ?  10.269  -7.911 -14.417 1.000 92.170 ? 139 THR A CG2 1 
ATOM 1056 O OG1 ? THR A 1 139 ?  10.727  -5.663 -15.153 1.000 92.170 ? 139 THR A OG1 1 
ATOM 1057 N N   ? ILE A 1 140 ?  11.474  -4.880 -11.466 1.000 93.070 ? 140 ILE A N   1 
ATOM 1058 C CA  ? ILE A 1 140 ?  12.209  -3.734 -10.943 1.000 93.070 ? 140 ILE A CA  1 
ATOM 1059 C C   ? ILE A 1 140 ?  13.099  -3.148 -12.037 1.000 93.070 ? 140 ILE A C   1 
ATOM 1060 C CB  ? ILE A 1 140 ?  13.059  -4.122  -9.712 1.000 93.070 ? 140 ILE A CB  1 
ATOM 1061 O O   ? ILE A 1 140 ?  13.808  -3.882 -12.729 1.000 93.070 ? 140 ILE A O   1 
ATOM 1062 C CG1 ? ILE A 1 140 ?  12.157  -4.602  -8.570 1.000 93.070 ? 140 ILE A CG1 1 
ATOM 1063 C CG2 ? ILE A 1 140 ?  13.929  -2.944  -9.264 1.000 93.070 ? 140 ILE A CG2 1 
ATOM 1064 C CD1 ? ILE A 1 140 ?  11.197  -3.541  -8.051 1.000 93.070 ? 140 ILE A CD1 1 
ATOM 1065 N N   ? VAL A 1 141 ?  12.998  -1.815 -12.154 1.000 91.040 ? 141 VAL A N   1 
ATOM 1066 C CA  ? VAL A 1 141 ?  13.782  -1.070 -13.133 1.000 91.040 ? 141 VAL A CA  1 
ATOM 1067 C C   ? VAL A 1 141 ?  15.007  -0.458 -12.457 1.000 91.040 ? 141 VAL A C   1 
ATOM 1068 C CB  ? VAL A 1 141 ?  12.941   0.034 -13.812 1.000 91.040 ? 141 VAL A CB  1 
ATOM 1069 O O   ? VAL A 1 141 ?  14.933  -0.012 -11.310 1.000 91.040 ? 141 VAL A O   1 
ATOM 1070 C CG1 ? VAL A 1 141 ?  13.793   0.834 -14.796 1.000 91.040 ? 141 VAL A CG1 1 
ATOM 1071 C CG2 ? VAL A 1 141 ?  11.733  -0.576 -14.520 1.000 91.040 ? 141 VAL A CG2 1 
ATOM 1072 N N   ? SER A 1 142 ?  16.114  -0.533 -13.235 1.000 91.290 ? 142 SER A N   1 
ATOM 1073 C CA  ? SER A 1 142 ?  17.332   0.033 -12.664 1.000 91.290 ? 142 SER A CA  1 
ATOM 1074 C C   ? SER A 1 142 ?  17.141   1.501 -12.297 1.000 91.290 ? 142 SER A C   1 
ATOM 1075 C CB  ? SER A 1 142 ?  18.499  -0.108 -13.643 1.000 91.290 ? 142 SER A CB  1 
ATOM 1076 O O   ? SER A 1 142 ?  16.412   2.226 -12.977 1.000 91.290 ? 142 SER A O   1 
ATOM 1077 O OG  ? SER A 1 142 ?  18.334   0.760 -14.751 1.000 91.290 ? 142 SER A OG  1 
ATOM 1078 N N   ? ARG A 1 143 ?  17.805   1.950 -11.250 1.000 89.040 ? 143 ARG A N   1 
ATOM 1079 C CA  ? ARG A 1 143 ?  17.741   3.329 -10.776 1.000 89.040 ? 143 ARG A CA  1 
ATOM 1080 C C   ? ARG A 1 143 ?  18.205   4.301 -11.856 1.000 89.040 ? 143 ARG A C   1 
ATOM 1081 C CB  ? ARG A 1 143 ?  18.589   3.504  -9.515 1.000 89.040 ? 143 ARG A CB  1 
ATOM 1082 O O   ? ARG A 1 143 ?  17.616   5.370 -12.031 1.000 89.040 ? 143 ARG A O   1 
ATOM 1083 C CG  ? ARG A 1 143 ?  18.330   4.806  -8.774 1.000 89.040 ? 143 ARG A CG  1 
ATOM 1084 C CD  ? ARG A 1 143 ?  19.064   4.853  -7.441 1.000 89.040 ? 143 ARG A CD  1 
ATOM 1085 N NE  ? ARG A 1 143 ?  18.865   6.130  -6.761 1.000 89.040 ? 143 ARG A NE  1 
ATOM 1086 N NH1 ? ARG A 1 143 ?  17.125   5.385  -5.435 1.000 89.040 ? 143 ARG A NH1 1 
ATOM 1087 N NH2 ? ARG A 1 143 ?  17.853   7.553  -5.269 1.000 89.040 ? 143 ARG A NH2 1 
ATOM 1088 C CZ  ? ARG A 1 143 ?  17.948   6.353  -5.823 1.000 89.040 ? 143 ARG A CZ  1 
ATOM 1089 N N   ? ARG A 1 144 ?  19.241   3.971 -12.519 1.000 89.250 ? 144 ARG A N   1 
ATOM 1090 C CA  ? ARG A 1 144 ?  19.774   4.804 -13.592 1.000 89.250 ? 144 ARG A CA  1 
ATOM 1091 C C   ? ARG A 1 144 ?  18.721   5.054 -14.666 1.000 89.250 ? 144 ARG A C   1 
ATOM 1092 C CB  ? ARG A 1 144 ?  21.012   4.153 -14.214 1.000 89.250 ? 144 ARG A CB  1 
ATOM 1093 O O   ? ARG A 1 144 ?  18.498   6.197 -15.070 1.000 89.250 ? 144 ARG A O   1 
ATOM 1094 C CG  ? ARG A 1 144 ?  21.686   5.003 -15.279 1.000 89.250 ? 144 ARG A CG  1 
ATOM 1095 C CD  ? ARG A 1 144 ?  22.943   4.337 -15.821 1.000 89.250 ? 144 ARG A CD  1 
ATOM 1096 N NE  ? ARG A 1 144 ?  22.627   3.140 -16.595 1.000 89.250 ? 144 ARG A NE  1 
ATOM 1097 N NH1 ? ARG A 1 144 ?  23.762   3.815 -18.490 1.000 89.250 ? 144 ARG A NH1 1 
ATOM 1098 N NH2 ? ARG A 1 144 ?  22.680   1.795 -18.456 1.000 89.250 ? 144 ARG A NH2 1 
ATOM 1099 C CZ  ? ARG A 1 144 ?  23.024   2.919 -17.845 1.000 89.250 ? 144 ARG A CZ  1 
ATOM 1100 N N   ? LEU A 1 145 ?  18.105   4.047 -15.130 1.000 88.250 ? 145 LEU A N   1 
ATOM 1101 C CA  ? LEU A 1 145 ?  17.066   4.149 -16.149 1.000 88.250 ? 145 LEU A CA  1 
ATOM 1102 C C   ? LEU A 1 145 ?  15.850   4.896 -15.613 1.000 88.250 ? 145 LEU A C   1 
ATOM 1103 C CB  ? LEU A 1 145 ?  16.652   2.757 -16.634 1.000 88.250 ? 145 LEU A CB  1 
ATOM 1104 O O   ? LEU A 1 145 ?  15.245   5.699 -16.327 1.000 88.250 ? 145 LEU A O   1 
ATOM 1105 C CG  ? LEU A 1 145 ?  15.628   2.712 -17.769 1.000 88.250 ? 145 LEU A CG  1 
ATOM 1106 C CD1 ? LEU A 1 145 ?  16.186   3.393 -19.014 1.000 88.250 ? 145 LEU A CD1 1 
ATOM 1107 C CD2 ? LEU A 1 145 ?  15.232   1.271 -18.075 1.000 88.250 ? 145 LEU A CD2 1 
ATOM 1108 N N   ? CYS A 1 146 ?  15.570   4.687 -14.326 1.000 88.990 ? 146 CYS A N   1 
ATOM 1109 C CA  ? CYS A 1 146 ?  14.439   5.355 -13.693 1.000 88.990 ? 146 CYS A CA  1 
ATOM 1110 C C   ? CYS A 1 146 ?  14.666   6.860 -13.619 1.000 88.990 ? 146 CYS A C   1 
ATOM 1111 C CB  ? CYS A 1 146 ?  14.203   4.797 -12.290 1.000 88.990 ? 146 CYS A CB  1 
ATOM 1112 O O   ? CYS A 1 146 ?  13.740   7.643 -13.837 1.000 88.990 ? 146 CYS A O   1 
ATOM 1113 S SG  ? CYS A 1 146 ?  12.576   5.194 -11.612 1.000 88.990 ? 146 CYS A SG  1 
ATOM 1114 N N   ? HIS A 1 147 ?  15.807   7.322 -13.436 1.000 90.210 ? 147 HIS A N   1 
ATOM 1115 C CA  ? HIS A 1 147 ?  16.168   8.732 -13.344 1.000 90.210 ? 147 HIS A CA  1 
ATOM 1116 C C   ? HIS A 1 147 ?  16.006   9.431 -14.691 1.000 90.210 ? 147 HIS A C   1 
ATOM 1117 C CB  ? HIS A 1 147 ?  17.604   8.886 -12.842 1.000 90.210 ? 147 HIS A CB  1 
ATOM 1118 O O   ? HIS A 1 147 ?  15.802  10.645 -14.744 1.000 90.210 ? 147 HIS A O   1 
ATOM 1119 C CG  ? HIS A 1 147 ?  17.718   8.923 -11.351 1.000 90.210 ? 147 HIS A CG  1 
ATOM 1120 C CD2 ? HIS A 1 147 ?  18.296   8.061 -10.482 1.000 90.210 ? 147 HIS A CD2 1 
ATOM 1121 N ND1 ? HIS A 1 147 ?  17.191   9.944 -10.590 1.000 90.210 ? 147 HIS A ND1 1 
ATOM 1122 C CE1 ? HIS A 1 147 ?  17.442   9.708  -9.313 1.000 90.210 ? 147 HIS A CE1 1 
ATOM 1123 N NE2 ? HIS A 1 147 ?  18.111   8.572  -9.220 1.000 90.210 ? 147 HIS A NE2 1 
ATOM 1124 N N   ? ARG A 1 148 ?  16.077   8.628 -15.778 1.000 88.900 ? 148 ARG A N   1 
ATOM 1125 C CA  ? ARG A 1 148 ?  15.844   9.203 -17.100 1.000 88.900 ? 148 ARG A CA  1 
ATOM 1126 C C   ? ARG A 1 148 ?  14.409   9.700 -17.235 1.000 88.900 ? 148 ARG A C   1 
ATOM 1127 C CB  ? ARG A 1 148 ?  16.148   8.177 -18.194 1.000 88.900 ? 148 ARG A CB  1 
ATOM 1128 O O   ? ARG A 1 148 ?  14.155  10.704 -17.904 1.000 88.900 ? 148 ARG A O   1 
ATOM 1129 C CG  ? ARG A 1 148 ?  17.627   7.861 -18.348 1.000 88.900 ? 148 ARG A CG  1 
ATOM 1130 C CD  ? ARG A 1 148 ?  17.882   6.913 -19.512 1.000 88.900 ? 148 ARG A CD  1 
ATOM 1131 N NE  ? ARG A 1 148 ?  19.296   6.566 -19.623 1.000 88.900 ? 148 ARG A NE  1 
ATOM 1132 N NH1 ? ARG A 1 148 ?  19.054   5.336 -21.564 1.000 88.900 ? 148 ARG A NH1 1 
ATOM 1133 N NH2 ? ARG A 1 148 ?  21.120   5.569 -20.600 1.000 88.900 ? 148 ARG A NH2 1 
ATOM 1134 C CZ  ? ARG A 1 148 ?  19.820   5.824 -20.595 1.000 88.900 ? 148 ARG A CZ  1 
ATOM 1135 N N   ? TYR A 1 149 ?  13.497   8.998 -16.487 1.000 83.930 ? 149 TYR A N   1 
ATOM 1136 C CA  ? TYR A 1 149 ?  12.082   9.350 -16.538 1.000 83.930 ? 149 TYR A CA  1 
ATOM 1137 C C   ? TYR A 1 149 ?  11.716  10.303 -15.406 1.000 83.930 ? 149 TYR A C   1 
ATOM 1138 C CB  ? TYR A 1 149 ?  11.212   8.092 -16.462 1.000 83.930 ? 149 TYR A CB  1 
ATOM 1139 O O   ? TYR A 1 149 ?  10.848  11.164 -15.566 1.000 83.930 ? 149 TYR A O   1 
ATOM 1140 C CG  ? TYR A 1 149 ?  11.382   7.165 -17.642 1.000 83.930 ? 149 TYR A CG  1 
ATOM 1141 C CD1 ? TYR A 1 149 ?  10.656   7.359 -18.815 1.000 83.930 ? 149 TYR A CD1 1 
ATOM 1142 C CD2 ? TYR A 1 149 ?  12.267   6.094 -17.585 1.000 83.930 ? 149 TYR A CD2 1 
ATOM 1143 C CE1 ? TYR A 1 149 ?  10.807   6.506 -19.903 1.000 83.930 ? 149 TYR A CE1 1 
ATOM 1144 C CE2 ? TYR A 1 149 ?  12.427   5.235 -18.668 1.000 83.930 ? 149 TYR A CE2 1 
ATOM 1145 O OH  ? TYR A 1 149 ?  11.848   4.602 -20.895 1.000 83.930 ? 149 TYR A OH  1 
ATOM 1146 C CZ  ? TYR A 1 149 ?  11.694   5.449 -19.821 1.000 83.930 ? 149 TYR A CZ  1 
ATOM 1147 N N   ? PHE A 1 150 ?  12.353  10.115 -14.269 1.000 87.820 ? 150 PHE A N   1 
ATOM 1148 C CA  ? PHE A 1 150 ?  12.091  10.869 -13.048 1.000 87.820 ? 150 PHE A CA  1 
ATOM 1149 C C   ? PHE A 1 150 ?  13.387  11.414 -12.460 1.000 87.820 ? 150 PHE A C   1 
ATOM 1150 C CB  ? PHE A 1 150 ?  11.374   9.992 -12.017 1.000 87.820 ? 150 PHE A CB  1 
ATOM 1151 O O   ? PHE A 1 150 ?  13.982  10.794 -11.576 1.000 87.820 ? 150 PHE A O   1 
ATOM 1152 C CG  ? PHE A 1 150 ?  10.122   9.340 -12.539 1.000 87.820 ? 150 PHE A CG  1 
ATOM 1153 C CD1 ? PHE A 1 150 ?   8.933  10.054 -12.623 1.000 87.820 ? 150 PHE A CD1 1 
ATOM 1154 C CD2 ? PHE A 1 150 ?  10.135   8.012 -12.946 1.000 87.820 ? 150 PHE A CD2 1 
ATOM 1155 C CE1 ? PHE A 1 150 ?   7.773   9.453 -13.107 1.000 87.820 ? 150 PHE A CE1 1 
ATOM 1156 C CE2 ? PHE A 1 150 ?   8.980   7.405 -13.430 1.000 87.820 ? 150 PHE A CE2 1 
ATOM 1157 C CZ  ? PHE A 1 150 ?   7.800   8.127 -13.509 1.000 87.820 ? 150 PHE A CZ  1 
ATOM 1158 N N   ? PRO A 1 151 ?  13.888  12.577 -12.957 1.000 87.260 ? 151 PRO A N   1 
ATOM 1159 C CA  ? PRO A 1 151 ?  15.199  13.132 -12.613 1.000 87.260 ? 151 PRO A CA  1 
ATOM 1160 C C   ? PRO A 1 151 ?  15.312  13.507 -11.137 1.000 87.260 ? 151 PRO A C   1 
ATOM 1161 C CB  ? PRO A 1 151 ?  15.300  14.374 -13.501 1.000 87.260 ? 151 PRO A CB  1 
ATOM 1162 O O   ? PRO A 1 151 ?  16.415  13.528 -10.585 1.000 87.260 ? 151 PRO A O   1 
ATOM 1163 C CG  ? PRO A 1 151 ?  14.404  14.087 -14.663 1.000 87.260 ? 151 PRO A CG  1 
ATOM 1164 C CD  ? PRO A 1 151 ?  13.272  13.221 -14.189 1.000 87.260 ? 151 PRO A CD  1 
ATOM 1165 N N   ? ARG A 1 152 ?  14.229  13.609 -10.410 1.000 85.420 ? 152 ARG A N   1 
ATOM 1166 C CA  ? ARG A 1 152 ?  14.254  14.000  -9.004 1.000 85.420 ? 152 ARG A CA  1 
ATOM 1167 C C   ? ARG A 1 152 ?  13.864  12.832  -8.105 1.000 85.420 ? 152 ARG A C   1 
ATOM 1168 C CB  ? ARG A 1 152 ?  13.318  15.185  -8.759 1.000 85.420 ? 152 ARG A CB  1 
ATOM 1169 O O   ? ARG A 1 152 ?  13.341  13.035  -7.007 1.000 85.420 ? 152 ARG A O   1 
ATOM 1170 C CG  ? ARG A 1 152 ?  13.737  16.460  -9.475 1.000 85.420 ? 152 ARG A CG  1 
ATOM 1171 C CD  ? ARG A 1 152 ?  12.829  17.629  -9.122 1.000 85.420 ? 152 ARG A CD  1 
ATOM 1172 N NE  ? ARG A 1 152 ?  13.196  18.231  -7.844 1.000 85.420 ? 152 ARG A NE  1 
ATOM 1173 N NH1 ? ARG A 1 152 ?  11.437  19.729  -7.808 1.000 85.420 ? 152 ARG A NH1 1 
ATOM 1174 N NH2 ? ARG A 1 152 ?  12.949  19.688  -6.085 1.000 85.420 ? 152 ARG A NH2 1 
ATOM 1175 C CZ  ? ARG A 1 152 ?  12.526  19.214  -7.249 1.000 85.420 ? 152 ARG A CZ  1 
ATOM 1176 N N   ? LEU A 1 153 ?  14.079  11.509  -8.579 1.000 86.830 ? 153 LEU A N   1 
ATOM 1177 C CA  ? LEU A 1 153 ?  13.714  10.322  -7.814 1.000 86.830 ? 153 LEU A CA  1 
ATOM 1178 C C   ? LEU A 1 153 ?  14.603  10.175  -6.583 1.000 86.830 ? 153 LEU A C   1 
ATOM 1179 C CB  ? LEU A 1 153 ?  13.820   9.068  -8.686 1.000 86.830 ? 153 LEU A CB  1 
ATOM 1180 O O   ? LEU A 1 153 ?  15.831  10.196  -6.692 1.000 86.830 ? 153 LEU A O   1 
ATOM 1181 C CG  ? LEU A 1 153 ?  13.109   7.818  -8.165 1.000 86.830 ? 153 LEU A CG  1 
ATOM 1182 C CD1 ? LEU A 1 153 ?  11.601   7.947  -8.356 1.000 86.830 ? 153 LEU A CD1 1 
ATOM 1183 C CD2 ? LEU A 1 153 ?  13.637   6.571  -8.866 1.000 86.830 ? 153 LEU A CD2 1 
ATOM 1184 N N   ? SER A 1 154 ?  14.039  10.129  -5.350 1.000 88.940 ? 154 SER A N   1 
ATOM 1185 C CA  ? SER A 1 154 ?  14.765   9.954  -4.096 1.000 88.940 ? 154 SER A CA  1 
ATOM 1186 C C   ? SER A 1 154 ?  15.121   8.489  -3.863 1.000 88.940 ? 154 SER A C   1 
ATOM 1187 C CB  ? SER A 1 154 ?  13.940  10.480  -2.921 1.000 88.940 ? 154 SER A CB  1 
ATOM 1188 O O   ? SER A 1 154 ?  14.637   7.607  -4.575 1.000 88.940 ? 154 SER A O   1 
ATOM 1189 O OG  ? SER A 1 154 ?  12.910   9.567  -2.581 1.000 88.940 ? 154 SER A OG  1 
ATOM 1190 N N   ? ASP A 1 155 ?  16.055   8.221  -2.897 1.000 89.220 ? 155 ASP A N   1 
ATOM 1191 C CA  ? ASP A 1 155 ?  16.477   6.874  -2.525 1.000 89.220 ? 155 ASP A CA  1 
ATOM 1192 C C   ? ASP A 1 155 ?  15.336   6.103  -1.865 1.000 89.220 ? 155 ASP A C   1 
ATOM 1193 C CB  ? ASP A 1 155 ?  17.685   6.930  -1.588 1.000 89.220 ? 155 ASP A CB  1 
ATOM 1194 O O   ? ASP A 1 155 ?  15.398   4.879  -1.740 1.000 89.220 ? 155 ASP A O   1 
ATOM 1195 C CG  ? ASP A 1 155 ?  18.969   7.324  -2.298 1.000 89.220 ? 155 ASP A CG  1 
ATOM 1196 O OD1 ? ASP A 1 155 ?  19.017   7.270  -3.546 1.000 89.220 ? 155 ASP A OD1 1 
ATOM 1197 O OD2 ? ASP A 1 155 ?  19.942   7.689  -1.603 1.000 89.220 ? 155 ASP A OD2 1 
ATOM 1198 N N   ? GLY A 1 156 ?  14.297   6.800  -1.471 1.000 91.950 ? 156 GLY A N   1 
ATOM 1199 C CA  ? GLY A 1 156 ?  13.133   6.185  -0.853 1.000 91.950 ? 156 GLY A CA  1 
ATOM 1200 C C   ? GLY A 1 156 ?  12.116   5.685  -1.861 1.000 91.950 ? 156 GLY A C   1 
ATOM 1201 O O   ? GLY A 1 156 ?  11.023   5.255  -1.488 1.000 91.950 ? 156 GLY A O   1 
ATOM 1202 N N   ? MET A 1 157 ?  12.461   5.643  -3.097 1.000 92.490 ? 157 MET A N   1 
ATOM 1203 C CA  ? MET A 1 157 ?  11.537   5.257  -4.160 1.000 92.490 ? 157 MET A CA  1 
ATOM 1204 C C   ? MET A 1 157 ?  12.146   4.172  -5.043 1.000 92.490 ? 157 MET A C   1 
ATOM 1205 C CB  ? MET A 1 157 ?  11.156   6.470  -5.010 1.000 92.490 ? 157 MET A CB  1 
ATOM 1206 O O   ? MET A 1 157 ?  13.368   4.089  -5.177 1.000 92.490 ? 157 MET A O   1 
ATOM 1207 C CG  ? MET A 1 157 ?  10.493   7.587  -4.220 1.000 92.490 ? 157 MET A CG  1 
ATOM 1208 S SD  ? MET A 1 157 ?   8.798   7.149  -3.670 1.000 92.490 ? 157 MET A SD  1 
ATOM 1209 C CE  ? MET A 1 157 ?   8.310   8.702  -2.869 1.000 92.490 ? 157 MET A CE  1 
ATOM 1210 N N   ? ILE A 1 158 ?  11.200   3.339  -5.642 1.000 92.570 ? 158 ILE A N   1 
ATOM 1211 C CA  ? ILE A 1 158 ?  11.592   2.291  -6.579 1.000 92.570 ? 158 ILE A CA  1 
ATOM 1212 C C   ? ILE A 1 158 ?  10.662   2.308  -7.791 1.000 92.570 ? 158 ILE A C   1 
ATOM 1213 C CB  ? ILE A 1 158 ?  11.574   0.899  -5.909 1.000 92.570 ? 158 ILE A CB  1 
ATOM 1214 O O   ? ILE A 1 158 ?   9.481   2.642  -7.670 1.000 92.570 ? 158 ILE A O   1 
ATOM 1215 C CG1 ? ILE A 1 158 ?  12.167  -0.155  -6.852 1.000 92.570 ? 158 ILE A CG1 1 
ATOM 1216 C CG2 ? ILE A 1 158 ?  10.151   0.519  -5.490 1.000 92.570 ? 158 ILE A CG2 1 
ATOM 1217 C CD1 ? ILE A 1 158 ?  12.432  -1.500  -6.189 1.000 92.570 ? 158 ILE A CD1 1 
ATOM 1218 N N   ? CYS A 1 159 ?  11.289   2.019  -8.954 1.000 92.090 ? 159 CYS A N   1 
ATOM 1219 C CA  ? CYS A 1 159 ?  10.522   1.956 -10.194 1.000 92.090 ? 159 CYS A CA  1 
ATOM 1220 C C   ? CYS A 1 159 ?  10.287   0.511 -10.617 1.000 92.090 ? 159 CYS A C   1 
ATOM 1221 C CB  ? CYS A 1 159 ?  11.244   2.712 -11.309 1.000 92.090 ? 159 CYS A CB  1 
ATOM 1222 O O   ? CYS A 1 159 ?  11.173  -0.334 -10.476 1.000 92.090 ? 159 CYS A O   1 
ATOM 1223 S SG  ? CYS A 1 159 ?  11.381   4.488 -11.013 1.000 92.090 ? 159 CYS A SG  1 
ATOM 1224 N N   ? ALA A 1 160 ?   9.117   0.292 -11.053 1.000 91.140 ? 160 ALA A N   1 
ATOM 1225 C CA  ? ALA A 1 160 ?   8.768  -1.016 -11.603 1.000 91.140 ? 160 ALA A CA  1 
ATOM 1226 C C   ? ALA A 1 160 ?   7.843  -0.875 -12.809 1.000 91.140 ? 160 ALA A C   1 
ATOM 1227 C CB  ? ALA A 1 160 ?   8.113  -1.885 -10.532 1.000 91.140 ? 160 ALA A CB  1 
ATOM 1228 O O   ? ALA A 1 160 ?   7.039   0.057 -12.876 1.000 91.140 ? 160 ALA A O   1 
ATOM 1229 N N   ? GLY A 1 161 ?   8.049  -1.681 -13.705 1.000 83.290 ? 161 GLY A N   1 
ATOM 1230 C CA  ? GLY A 1 161 ?   7.262  -1.666 -14.928 1.000 83.290 ? 161 GLY A CA  1 
ATOM 1231 C C   ? GLY A 1 161 ?   7.744  -2.668 -15.960 1.000 83.290 ? 161 GLY A C   1 
ATOM 1232 O O   ? GLY A 1 161 ?   8.780  -3.310 -15.773 1.000 83.290 ? 161 GLY A O   1 
ATOM 1233 N N   ? SER A 1 162 ?   6.996  -2.970 -16.983 1.000 70.910 ? 162 SER A N   1 
ATOM 1234 C CA  ? SER A 1 162 ?   7.382  -3.921 -18.020 1.000 70.910 ? 162 SER A CA  1 
ATOM 1235 C C   ? SER A 1 162 ?   7.956  -3.208 -19.239 1.000 70.910 ? 162 SER A C   1 
ATOM 1236 C CB  ? SER A 1 162 ?   6.184  -4.775 -18.437 1.000 70.910 ? 162 SER A CB  1 
ATOM 1237 O O   ? SER A 1 162 ?   7.447  -2.164 -19.651 1.000 70.910 ? 162 SER A O   1 
ATOM 1238 O OG  ? SER A 1 162 ?   6.559  -5.721 -19.423 1.000 70.910 ? 162 SER A OG  1 
ATOM 1239 N N   ? ASN A 1 163 ?   9.355  -3.349 -19.595 1.000 57.260 ? 163 ASN A N   1 
ATOM 1240 C CA  ? ASN A 1 163 ?  10.178  -2.792 -20.663 1.000 57.260 ? 163 ASN A CA  1 
ATOM 1241 C C   ? ASN A 1 163 ?   9.635  -3.165 -22.040 1.000 57.260 ? 163 ASN A C   1 
ATOM 1242 C CB  ? ASN A 1 163 ?  11.629  -3.256 -20.521 1.000 57.260 ? 163 ASN A CB  1 
ATOM 1243 O O   ? ASN A 1 163 ?   9.795  -2.410 -23.000 1.000 57.260 ? 163 ASN A O   1 
ATOM 1244 C CG  ? ASN A 1 163 ?  12.384  -2.491 -19.452 1.000 57.260 ? 163 ASN A CG  1 
ATOM 1245 N ND2 ? ASN A 1 163 ?  13.565  -2.982 -19.095 1.000 57.260 ? 163 ASN A ND2 1 
ATOM 1246 O OD1 ? ASN A 1 163 ?  11.910  -1.469 -18.951 1.000 57.260 ? 163 ASN A OD1 1 
ATOM 1247 N N   ? ASN A 1 164 ?   8.450  -4.008 -22.195 1.000 49.760 ? 164 ASN A N   1 
ATOM 1248 C CA  ? ASN A 1 164 ?   8.046  -4.581 -23.475 1.000 49.760 ? 164 ASN A CA  1 
ATOM 1249 C C   ? ASN A 1 164 ?   6.527  -4.655 -23.601 1.000 49.760 ? 164 ASN A C   1 
ATOM 1250 C CB  ? ASN A 1 164 ?   8.663  -5.968 -23.661 1.000 49.760 ? 164 ASN A CB  1 
ATOM 1251 O O   ? ASN A 1 164 ?   6.003  -4.980 -24.668 1.000 49.760 ? 164 ASN A O   1 
ATOM 1252 C CG  ? ASN A 1 164 ?  10.165  -5.918 -23.860 1.000 49.760 ? 164 ASN A CG  1 
ATOM 1253 N ND2 ? ASN A 1 164 ?  10.819  -7.066 -23.731 1.000 49.760 ? 164 ASN A ND2 1 
ATOM 1254 O OD1 ? ASN A 1 164 ?  10.732  -4.855 -24.127 1.000 49.760 ? 164 ASN A OD1 1 
ATOM 1255 N N   ? GLN A 1 165 ?   5.746  -4.130 -22.535 1.000 51.750 ? 165 GLN A N   1 
ATOM 1256 C CA  ? GLN A 1 165 ?   4.287  -4.171 -22.557 1.000 51.750 ? 165 GLN A CA  1 
ATOM 1257 C C   ? GLN A 1 165 ?   3.693  -3.053 -21.706 1.000 51.750 ? 165 GLN A C   1 
ATOM 1258 C CB  ? GLN A 1 165 ?   3.781  -5.529 -22.069 1.000 51.750 ? 165 GLN A CB  1 
ATOM 1259 O O   ? GLN A 1 165 ?   4.307  -2.614 -20.732 1.000 51.750 ? 165 GLN A O   1 
ATOM 1260 C CG  ? GLN A 1 165 ?   4.157  -6.690 -22.980 1.000 51.750 ? 165 GLN A CG  1 
ATOM 1261 C CD  ? GLN A 1 165 ?   3.596  -8.016 -22.503 1.000 51.750 ? 165 GLN A CD  1 
ATOM 1262 N NE2 ? GLN A 1 165 ?   3.971  -9.096 -23.180 1.000 51.750 ? 165 GLN A NE2 1 
ATOM 1263 O OE1 ? GLN A 1 165 ?   2.832  -8.070 -21.534 1.000 51.750 ? 165 GLN A OE1 1 
ATOM 1264 N N   ? ILE A 1 166 ?   2.809  -2.207 -22.233 1.000 52.210 ? 166 ILE A N   1 
ATOM 1265 C CA  ? ILE A 1 166 ?   2.108  -1.169 -21.484 1.000 52.210 ? 166 ILE A CA  1 
ATOM 1266 C C   ? ILE A 1 166 ?   1.459  -1.778 -20.243 1.000 52.210 ? 166 ILE A C   1 
ATOM 1267 C CB  ? ILE A 1 166 ?   1.043  -0.466 -22.355 1.000 52.210 ? 166 ILE A CB  1 
ATOM 1268 O O   ? ILE A 1 166 ?   0.307  -2.215 -20.288 1.000 52.210 ? 166 ILE A O   1 
ATOM 1269 C CG1 ? ILE A 1 166 ?   1.698   0.184 -23.579 1.000 52.210 ? 166 ILE A CG1 1 
ATOM 1270 C CG2 ? ILE A 1 166 ?   0.270   0.569 -21.533 1.000 52.210 ? 166 ILE A CG2 1 
ATOM 1271 C CD1 ? ILE A 1 166 ?   0.705   0.738 -24.592 1.000 52.210 ? 166 ILE A CD1 1 
ATOM 1272 N N   ? LYS A 1 167 ?   2.215  -2.447 -19.323 1.000 51.680 ? 167 LYS A N   1 
ATOM 1273 C CA  ? LYS A 1 167 ?   1.659  -2.928 -18.062 1.000 51.680 ? 167 LYS A CA  1 
ATOM 1274 C C   ? LYS A 1 167 ?   2.142  -2.079 -16.889 1.000 51.680 ? 167 LYS A C   1 
ATOM 1275 C CB  ? LYS A 1 167 ?   2.031  -4.394 -17.835 1.000 51.680 ? 167 LYS A CB  1 
ATOM 1276 O O   ? LYS A 1 167 ?   3.346  -1.890 -16.707 1.000 51.680 ? 167 LYS A O   1 
ATOM 1277 C CG  ? LYS A 1 167 ?   1.417  -5.352 -18.846 1.000 51.680 ? 167 LYS A CG  1 
ATOM 1278 C CD  ? LYS A 1 167 ?   1.755  -6.801 -18.520 1.000 51.680 ? 167 LYS A CD  1 
ATOM 1279 C CE  ? LYS A 1 167 ?   1.152  -7.759 -19.538 1.000 51.680 ? 167 LYS A CE  1 
ATOM 1280 N NZ  ? LYS A 1 167 ?   1.495  -9.180 -19.232 1.000 51.680 ? 167 LYS A NZ  1 
ATOM 1281 N N   ? ASP A 1 168 ?   1.259  -1.243 -16.286 1.000 54.180 ? 168 ASP A N   1 
ATOM 1282 C CA  ? ASP A 1 168 ?   1.640  -0.276 -15.261 1.000 54.180 ? 168 ASP A CA  1 
ATOM 1283 C C   ? ASP A 1 168 ?   0.523  -0.092 -14.237 1.000 54.180 ? 168 ASP A C   1 
ATOM 1284 C CB  ? ASP A 1 168 ?   1.997   1.069 -15.898 1.000 54.180 ? 168 ASP A CB  1 
ATOM 1285 O O   ? ASP A 1 168 ?  -0.598  -0.562 -14.442 1.000 54.180 ? 168 ASP A O   1 
ATOM 1286 C CG  ? ASP A 1 168 ?   2.866   1.936 -15.004 1.000 54.180 ? 168 ASP A CG  1 
ATOM 1287 O OD1 ? ASP A 1 168 ?   3.251   1.485 -13.904 1.000 54.180 ? 168 ASP A OD1 1 
ATOM 1288 O OD2 ? ASP A 1 168 ?   3.166   3.082 -15.402 1.000 54.180 ? 168 ASP A OD2 1 
ATOM 1289 N N   ? SER A 1 169 ?   0.819   0.198 -13.035 1.000 51.290 ? 169 SER A N   1 
ATOM 1290 C CA  ? SER A 1 169 ?  -0.134   0.777 -12.094 1.000 51.290 ? 169 SER A CA  1 
ATOM 1291 C C   ? SER A 1 169 ?  -0.381   2.252 -12.393 1.000 51.290 ? 169 SER A C   1 
ATOM 1292 C CB  ? SER A 1 169 ?   0.366   0.617 -10.657 1.000 51.290 ? 169 SER A CB  1 
ATOM 1293 O O   ? SER A 1 169 ?   0.566   3.020 -12.578 1.000 51.290 ? 169 SER A O   1 
ATOM 1294 O OG  ? SER A 1 169 ?   1.661   1.174 -10.510 1.000 51.290 ? 169 SER A OG  1 
ATOM 1295 N N   ? SER A 1 170 ?  -1.327   2.655 -13.280 1.000 53.120 ? 170 SER A N   1 
ATOM 1296 C CA  ? SER A 1 170 ?  -1.720   4.012 -13.647 1.000 53.120 ? 170 SER A CA  1 
ATOM 1297 C C   ? SER A 1 170 ?  -3.165   4.295 -13.251 1.000 53.120 ? 170 SER A C   1 
ATOM 1298 C CB  ? SER A 1 170 ?  -1.542   4.234 -15.150 1.000 53.120 ? 170 SER A CB  1 
ATOM 1299 O O   ? SER A 1 170 ?  -3.937   3.369 -12.994 1.000 53.120 ? 170 SER A O   1 
ATOM 1300 O OG  ? SER A 1 170 ?  -2.623   3.671 -15.873 1.000 53.120 ? 170 SER A OG  1 
ATOM 1301 N N   ? GLN A 1 171 ?  -3.478   5.507 -12.510 1.000 56.110 ? 171 GLN A N   1 
ATOM 1302 C CA  ? GLN A 1 171 ?  -4.545   6.263 -11.862 1.000 56.110 ? 171 GLN A CA  1 
ATOM 1303 C C   ? GLN A 1 171 ?  -5.505   5.337 -11.122 1.000 56.110 ? 171 GLN A C   1 
ATOM 1304 C CB  ? GLN A 1 171 ?  -5.310   7.100 -12.889 1.000 56.110 ? 171 GLN A CB  1 
ATOM 1305 O O   ? GLN A 1 171 ?  -5.958   4.333 -11.675 1.000 56.110 ? 171 GLN A O   1 
ATOM 1306 C CG  ? GLN A 1 171 ?  -4.486   8.224 -13.503 1.000 56.110 ? 171 GLN A CG  1 
ATOM 1307 C CD  ? GLN A 1 171 ?  -5.337   9.238 -14.244 1.000 56.110 ? 171 GLN A CD  1 
ATOM 1308 N NE2 ? GLN A 1 171 ?  -4.822   9.744 -15.359 1.000 56.110 ? 171 GLN A NE2 1 
ATOM 1309 O OE1 ? GLN A 1 171 ?  -6.449   9.564 -13.817 1.000 56.110 ? 171 GLN A OE1 1 
ATOM 1310 N N   ? GLY A 1 172 ?  -5.432   5.310  -9.707 1.000 56.580 ? 172 GLY A N   1 
ATOM 1311 C CA  ? GLY A 1 172 ?  -6.521   4.726  -8.940 1.000 56.580 ? 172 GLY A CA  1 
ATOM 1312 C C   ? GLY A 1 172 ?  -6.086   3.555  -8.080 1.000 56.580 ? 172 GLY A C   1 
ATOM 1313 O O   ? GLY A 1 172 ?  -6.844   3.088  -7.227 1.000 56.580 ? 172 GLY A O   1 
ATOM 1314 N N   ? ASP A 1 173 ?  -4.781   3.090  -8.043 1.000 78.270 ? 173 ASP A N   1 
ATOM 1315 C CA  ? ASP A 1 173 ?  -4.311   1.998  -7.196 1.000 78.270 ? 173 ASP A CA  1 
ATOM 1316 C C   ? ASP A 1 173 ?  -3.322   2.503  -6.147 1.000 78.270 ? 173 ASP A C   1 
ATOM 1317 C CB  ? ASP A 1 173 ?  -3.665   0.901  -8.043 1.000 78.270 ? 173 ASP A CB  1 
ATOM 1318 O O   ? ASP A 1 173 ?  -2.468   1.748  -5.678 1.000 78.270 ? 173 ASP A O   1 
ATOM 1319 C CG  ? ASP A 1 173 ?  -4.646   0.219  -8.980 1.000 78.270 ? 173 ASP A CG  1 
ATOM 1320 O OD1 ? ASP A 1 173 ?  -5.809  -0.012  -8.582 1.000 78.270 ? 173 ASP A OD1 1 
ATOM 1321 O OD2 ? ASP A 1 173 ?  -4.254  -0.093 -10.125 1.000 78.270 ? 173 ASP A OD2 1 
ATOM 1322 N N   ? SER A 1 174 ?  -3.388   3.974  -5.981 1.000 90.240 ? 174 SER A N   1 
ATOM 1323 C CA  ? SER A 1 174 ?  -2.574   4.535  -4.908 1.000 90.240 ? 174 SER A CA  1 
ATOM 1324 C C   ? SER A 1 174 ?  -2.698   3.710  -3.631 1.000 90.240 ? 174 SER A C   1 
ATOM 1325 C CB  ? SER A 1 174 ?  -2.978   5.984  -4.630 1.000 90.240 ? 174 SER A CB  1 
ATOM 1326 O O   ? SER A 1 174 ?  -3.788   3.253  -3.285 1.000 90.240 ? 174 SER A O   1 
ATOM 1327 O OG  ? SER A 1 174 ?  -2.660   6.815  -5.732 1.000 90.240 ? 174 SER A OG  1 
ATOM 1328 N N   ? GLY A 1 175 ?  -1.493   3.422  -3.134 1.000 94.040 ? 175 GLY A N   1 
ATOM 1329 C CA  ? GLY A 1 175 ?  -1.529   2.711  -1.866 1.000 94.040 ? 175 GLY A CA  1 
ATOM 1330 C C   ? GLY A 1 175 ?  -1.505   1.203  -2.026 1.000 94.040 ? 175 GLY A C   1 
ATOM 1331 O O   ? GLY A 1 175 ?  -1.304   0.474  -1.052 1.000 94.040 ? 175 GLY A O   1 
ATOM 1332 N N   ? GLY A 1 176 ?  -1.716   0.741  -3.220 1.000 94.430 ? 176 GLY A N   1 
ATOM 1333 C CA  ? GLY A 1 176 ?  -1.662  -0.682  -3.514 1.000 94.430 ? 176 GLY A CA  1 
ATOM 1334 C C   ? GLY A 1 176 ?  -0.273  -1.272  -3.354 1.000 94.430 ? 176 GLY A C   1 
ATOM 1335 O O   ? GLY A 1 176 ?   0.727  -0.563  -3.486 1.000 94.430 ? 176 GLY A O   1 
ATOM 1336 N N   ? PRO A 1 177 ?  -0.182  -2.624  -3.225 1.000 96.010 ? 177 PRO A N   1 
ATOM 1337 C CA  ? PRO A 1 177 ?   1.081  -3.281  -2.881 1.000 96.010 ? 177 PRO A CA  1 
ATOM 1338 C C   ? PRO A 1 177 ?   1.876  -3.712  -4.111 1.000 96.010 ? 177 PRO A C   1 
ATOM 1339 C CB  ? PRO A 1 177 ?   0.634  -4.498  -2.066 1.000 96.010 ? 177 PRO A CB  1 
ATOM 1340 O O   ? PRO A 1 177 ?   1.305  -4.251  -5.063 1.000 96.010 ? 177 PRO A O   1 
ATOM 1341 C CG  ? PRO A 1 177 ?  -0.690  -4.880  -2.644 1.000 96.010 ? 177 PRO A CG  1 
ATOM 1342 C CD  ? PRO A 1 177 ?  -1.423  -3.626  -3.027 1.000 96.010 ? 177 PRO A CD  1 
ATOM 1343 N N   ? LEU A 1 178 ?   3.145  -3.367  -4.163 1.000 95.670 ? 178 LEU A N   1 
ATOM 1344 C CA  ? LEU A 1 178 ?   4.147  -4.041  -4.981 1.000 95.670 ? 178 LEU A CA  1 
ATOM 1345 C C   ? LEU A 1 178 ?   4.772  -5.207  -4.223 1.000 95.670 ? 178 LEU A C   1 
ATOM 1346 C CB  ? LEU A 1 178 ?   5.235  -3.056  -5.415 1.000 95.670 ? 178 LEU A CB  1 
ATOM 1347 O O   ? LEU A 1 178 ?   5.519  -5.000  -3.263 1.000 95.670 ? 178 LEU A O   1 
ATOM 1348 C CG  ? LEU A 1 178 ?   6.282  -3.591  -6.394 1.000 95.670 ? 178 LEU A CG  1 
ATOM 1349 C CD1 ? LEU A 1 178 ?   5.671  -3.767  -7.780 1.000 95.670 ? 178 LEU A CD1 1 
ATOM 1350 C CD2 ? LEU A 1 178 ?   7.488  -2.659  -6.450 1.000 95.670 ? 178 LEU A CD2 1 
ATOM 1351 N N   ? VAL A 1 179 ?   4.442  -6.419  -4.727 1.000 97.020 ? 179 VAL A N   1 
ATOM 1352 C CA  ? VAL A 1 179 ?   4.865  -7.619  -4.012 1.000 97.020 ? 179 VAL A CA  1 
ATOM 1353 C C   ? VAL A 1 179 ?   5.958  -8.334  -4.803 1.000 97.020 ? 179 VAL A C   1 
ATOM 1354 C CB  ? VAL A 1 179 ?   3.678  -8.576  -3.758 1.000 97.020 ? 179 VAL A CB  1 
ATOM 1355 O O   ? VAL A 1 179 ?   5.761  -8.684  -5.969 1.000 97.020 ? 179 VAL A O   1 
ATOM 1356 C CG1 ? VAL A 1 179 ?   4.143  -9.829  -3.019 1.000 97.020 ? 179 VAL A CG1 1 
ATOM 1357 C CG2 ? VAL A 1 179 ?   2.579  -7.864  -2.972 1.000 97.020 ? 179 VAL A CG2 1 
ATOM 1358 N N   ? CYS A 1 180 ?   7.102  -8.512  -4.142 1.000 96.370 ? 180 CYS A N   1 
ATOM 1359 C CA  ? CYS A 1 180 ?   8.251  -9.208  -4.712 1.000 96.370 ? 180 CYS A CA  1 
ATOM 1360 C C   ? CYS A 1 180 ?   8.735 -10.314  -3.783 1.000 96.370 ? 180 CYS A C   1 
ATOM 1361 C CB  ? CYS A 1 180 ?   9.390  -8.226  -4.986 1.000 96.370 ? 180 CYS A CB  1 
ATOM 1362 O O   ? CYS A 1 180 ?   8.815 -10.120  -2.568 1.000 96.370 ? 180 CYS A O   1 
ATOM 1363 S SG  ? CYS A 1 180 ?   8.880  -6.760  -5.911 1.000 96.370 ? 180 CYS A SG  1 
ATOM 1364 N N   ? LYS A 1 181 ?   9.041 -11.469  -4.349 1.000 94.790 ? 181 LYS A N   1 
ATOM 1365 C CA  ? LYS A 1 181 ?   9.500 -12.593  -3.538 1.000 94.790 ? 181 LYS A CA  1 
ATOM 1366 C C   ? LYS A 1 181 ?   8.616 -12.782  -2.309 1.000 94.790 ? 181 LYS A C   1 
ATOM 1367 C CB  ? LYS A 1 181 ?  10.954 -12.388  -3.111 1.000 94.790 ? 181 LYS A CB  1 
ATOM 1368 O O   ? LYS A 1 181 ?   9.118 -12.991  -1.203 1.000 94.790 ? 181 LYS A O   1 
ATOM 1369 C CG  ? LYS A 1 181 ?  11.938 -12.329  -4.270 1.000 94.790 ? 181 LYS A CG  1 
ATOM 1370 C CD  ? LYS A 1 181 ?  13.374 -12.203  -3.779 1.000 94.790 ? 181 LYS A CD  1 
ATOM 1371 C CE  ? LYS A 1 181 ?  14.362 -12.186  -4.938 1.000 94.790 ? 181 LYS A CE  1 
ATOM 1372 N NZ  ? LYS A 1 181 ?  15.773 -12.066  -4.461 1.000 94.790 ? 181 LYS A NZ  1 
ATOM 1373 N N   ? GLU A 1 182 ?   7.254 -12.479  -2.439 1.000 94.230 ? 182 GLU A N   1 
ATOM 1374 C CA  ? GLU A 1 182 ?   6.212 -12.750  -1.453 1.000 94.230 ? 182 GLU A CA  1 
ATOM 1375 C C   ? GLU A 1 182 ?   6.214 -11.702  -0.344 1.000 94.230 ? 182 GLU A C   1 
ATOM 1376 C CB  ? GLU A 1 182 ?   6.387 -14.149  -0.856 1.000 94.230 ? 182 GLU A CB  1 
ATOM 1377 O O   ? GLU A 1 182 ?   5.663 -11.931   0.735 1.000 94.230 ? 182 GLU A O   1 
ATOM 1378 C CG  ? GLU A 1 182 ?   6.227 -15.274  -1.867 1.000 94.230 ? 182 GLU A CG  1 
ATOM 1379 C CD  ? GLU A 1 182 ?   6.321 -16.658  -1.245 1.000 94.230 ? 182 GLU A CD  1 
ATOM 1380 O OE1 ? GLU A 1 182 ?   6.072 -17.660  -1.953 1.000 94.230 ? 182 GLU A OE1 1 
ATOM 1381 O OE2 ? GLU A 1 182 ?   6.644 -16.741  -0.039 1.000 94.230 ? 182 GLU A OE2 1 
ATOM 1382 N N   ? ALA A 1 183 ?   6.959 -10.622  -0.524 1.000 97.640 ? 183 ALA A N   1 
ATOM 1383 C CA  ? ALA A 1 183 ?   7.009  -9.554   0.471 1.000 97.640 ? 183 ALA A CA  1 
ATOM 1384 C C   ? ALA A 1 183 ?   6.602  -8.216  -0.140 1.000 97.640 ? 183 ALA A C   1 
ATOM 1385 C CB  ? ALA A 1 183 ?   8.407  -9.456   1.076 1.000 97.640 ? 183 ALA A CB  1 
ATOM 1386 O O   ? ALA A 1 183 ?   6.725  -8.016  -1.351 1.000 97.640 ? 183 ALA A O   1 
ATOM 1387 N N   ? LEU A 1 184 ?   6.113  -7.334   0.753 1.000 97.660 ? 184 LEU A N   1 
ATOM 1388 C CA  ? LEU A 1 184 ?   5.750  -5.975   0.368 1.000 97.660 ? 184 LEU A CA  1 
ATOM 1389 C C   ? LEU A 1 184 ?   6.992  -5.147   0.059 1.000 97.660 ? 184 LEU A C   1 
ATOM 1390 C CB  ? LEU A 1 184 ?   4.937  -5.302   1.478 1.000 97.660 ? 184 LEU A CB  1 
ATOM 1391 O O   ? LEU A 1 184 ?   7.701  -4.718   0.972 1.000 97.660 ? 184 LEU A O   1 
ATOM 1392 C CG  ? LEU A 1 184 ?   4.475  -3.869   1.207 1.000 97.660 ? 184 LEU A CG  1 
ATOM 1393 C CD1 ? LEU A 1 184 ?   3.556  -3.830  -0.010 1.000 97.660 ? 184 LEU A CD1 1 
ATOM 1394 C CD2 ? LEU A 1 184 ?   3.774  -3.293   2.432 1.000 97.660 ? 184 LEU A CD2 1 
ATOM 1395 N N   ? ALA A 1 185 ?   7.226  -4.932  -1.216 1.000 96.960 ? 185 ALA A N   1 
ATOM 1396 C CA  ? ALA A 1 185 ?   8.446  -4.258  -1.654 1.000 96.960 ? 185 ALA A CA  1 
ATOM 1397 C C   ? ALA A 1 185 ?   8.202  -2.767  -1.868 1.000 96.960 ? 185 ALA A C   1 
ATOM 1398 C CB  ? ALA A 1 185 ?   8.975  -4.897  -2.936 1.000 96.960 ? 185 ALA A CB  1 
ATOM 1399 O O   ? ALA A 1 185 ?   9.113  -1.953  -1.699 1.000 96.960 ? 185 ALA A O   1 
ATOM 1400 N N   ? GLY A 1 186 ?   6.997  -2.382  -2.233 1.000 95.670 ? 186 GLY A N   1 
ATOM 1401 C CA  ? GLY A 1 186 ?   6.673  -0.994  -2.521 1.000 95.670 ? 186 GLY A CA  1 
ATOM 1402 C C   ? GLY A 1 186 ?   5.199  -0.678  -2.351 1.000 95.670 ? 186 GLY A C   1 
ATOM 1403 O O   ? GLY A 1 186 ?   4.375  -1.585  -2.223 1.000 95.670 ? 186 GLY A O   1 
ATOM 1404 N N   ? ILE A 1 187 ?   4.941   0.644  -2.331 1.000 96.240 ? 187 ILE A N   1 
ATOM 1405 C CA  ? ILE A 1 187 ?   3.590   1.191  -2.271 1.000 96.240 ? 187 ILE A CA  1 
ATOM 1406 C C   ? ILE A 1 187 ?   3.351   2.108  -3.469 1.000 96.240 ? 187 ILE A C   1 
ATOM 1407 C CB  ? ILE A 1 187 ?   3.349   1.959  -0.952 1.000 96.240 ? 187 ILE A CB  1 
ATOM 1408 O O   ? ILE A 1 187 ?   4.138   3.021  -3.726 1.000 96.240 ? 187 ILE A O   1 
ATOM 1409 C CG1 ? ILE A 1 187 ?   3.583   1.038   0.252 1.000 96.240 ? 187 ILE A CG1 1 
ATOM 1410 C CG2 ? ILE A 1 187 ?   1.938   2.552  -0.922 1.000 96.240 ? 187 ILE A CG2 1 
ATOM 1411 C CD1 ? ILE A 1 187 ?   3.758   1.777   1.571 1.000 96.240 ? 187 ILE A CD1 1 
ATOM 1412 N N   ? VAL A 1 188 ?   2.296   1.774  -4.204 1.000 93.700 ? 188 VAL A N   1 
ATOM 1413 C CA  ? VAL A 1 188 ?   2.008   2.595  -5.376 1.000 93.700 ? 188 VAL A CA  1 
ATOM 1414 C C   ? VAL A 1 188 ?   1.894   4.061  -4.965 1.000 93.700 ? 188 VAL A C   1 
ATOM 1415 C CB  ? VAL A 1 188 ?   0.714   2.137  -6.086 1.000 93.700 ? 188 VAL A CB  1 
ATOM 1416 O O   ? VAL A 1 188 ?   1.055   4.416  -4.134 1.000 93.700 ? 188 VAL A O   1 
ATOM 1417 C CG1 ? VAL A 1 188 ?   0.397   3.048  -7.270 1.000 93.700 ? 188 VAL A CG1 1 
ATOM 1418 C CG2 ? VAL A 1 188 ?   0.842   0.686  -6.543 1.000 93.700 ? 188 VAL A CG2 1 
ATOM 1419 N N   ? SER A 1 189 ?   2.747   4.940  -5.555 1.000 91.850 ? 189 SER A N   1 
ATOM 1420 C CA  ? SER A 1 189 ?   2.814   6.350  -5.186 1.000 91.850 ? 189 SER A CA  1 
ATOM 1421 C C   ? SER A 1 189 ?   2.394   7.246  -6.347 1.000 91.850 ? 189 SER A C   1 
ATOM 1422 C CB  ? SER A 1 189 ?   4.227   6.719  -4.732 1.000 91.850 ? 189 SER A CB  1 
ATOM 1423 O O   ? SER A 1 189 ?   1.319   7.849  -6.315 1.000 91.850 ? 189 SER A O   1 
ATOM 1424 O OG  ? SER A 1 189 ?   4.246   8.007  -4.142 1.000 91.850 ? 189 SER A OG  1 
ATOM 1425 N N   ? PHE A 1 190 ?   3.194   7.281  -7.444 1.000 87.740 ? 190 PHE A N   1 
ATOM 1426 C CA  ? PHE A 1 190 ?   2.873   8.125  -8.590 1.000 87.740 ? 190 PHE A CA  1 
ATOM 1427 C C   ? PHE A 1 190 ?   3.492   7.564  -9.865 1.000 87.740 ? 190 PHE A C   1 
ATOM 1428 C CB  ? PHE A 1 190 ?   3.360   9.558  -8.357 1.000 87.740 ? 190 PHE A CB  1 
ATOM 1429 O O   ? PHE A 1 190 ?   4.251   6.594  -9.818 1.000 87.740 ? 190 PHE A O   1 
ATOM 1430 C CG  ? PHE A 1 190 ?   4.852   9.674  -8.194 1.000 87.740 ? 190 PHE A CG  1 
ATOM 1431 C CD1 ? PHE A 1 190 ?   5.445   9.488  -6.951 1.000 87.740 ? 190 PHE A CD1 1 
ATOM 1432 C CD2 ? PHE A 1 190 ?   5.660   9.968  -9.284 1.000 87.740 ? 190 PHE A CD2 1 
ATOM 1433 C CE1 ? PHE A 1 190 ?   6.826   9.595  -6.797 1.000 87.740 ? 190 PHE A CE1 1 
ATOM 1434 C CE2 ? PHE A 1 190 ?   7.040  10.076  -9.138 1.000 87.740 ? 190 PHE A CE2 1 
ATOM 1435 C CZ  ? PHE A 1 190 ?   7.621   9.890  -7.894 1.000 87.740 ? 190 PHE A CZ  1 
ATOM 1436 N N   ? GLY A 1 191 ?   3.230   8.071 -10.934 1.000 80.480 ? 191 GLY A N   1 
ATOM 1437 C CA  ? GLY A 1 191 ?   3.800   7.681 -12.214 1.000 80.480 ? 191 GLY A CA  1 
ATOM 1438 C C   ? GLY A 1 191 ?   3.156   8.384 -13.394 1.000 80.480 ? 191 GLY A C   1 
ATOM 1439 O O   ? GLY A 1 191 ?   2.359   9.307 -13.213 1.000 80.480 ? 191 GLY A O   1 
ATOM 1440 N N   ? PHE A 1 192 ?   3.691   8.097 -14.609 1.000 73.020 ? 192 PHE A N   1 
ATOM 1441 C CA  ? PHE A 1 192 ?   3.127   8.642 -15.838 1.000 73.020 ? 192 PHE A CA  1 
ATOM 1442 C C   ? PHE A 1 192 ?   2.050   7.719 -16.395 1.000 73.020 ? 192 PHE A C   1 
ATOM 1443 C CB  ? PHE A 1 192 ?   4.224   8.860 -16.884 1.000 73.020 ? 192 PHE A CB  1 
ATOM 1444 O O   ? PHE A 1 192 ?   1.773   6.663 -15.822 1.000 73.020 ? 192 PHE A O   1 
ATOM 1445 C CG  ? PHE A 1 192 ?   5.240   9.898 -16.492 1.000 73.020 ? 192 PHE A CG  1 
ATOM 1446 C CD1 ? PHE A 1 192 ?   4.878  11.234 -16.371 1.000 73.020 ? 192 PHE A CD1 1 
ATOM 1447 C CD2 ? PHE A 1 192 ?   6.558   9.538 -16.243 1.000 73.020 ? 192 PHE A CD2 1 
ATOM 1448 C CE1 ? PHE A 1 192 ?   5.816  12.198 -16.007 1.000 73.020 ? 192 PHE A CE1 1 
ATOM 1449 C CE2 ? PHE A 1 192 ?   7.501  10.495 -15.880 1.000 73.020 ? 192 PHE A CE2 1 
ATOM 1450 C CZ  ? PHE A 1 192 ?   7.128  11.824 -15.763 1.000 73.020 ? 192 PHE A CZ  1 
ATOM 1451 N N   ? ASN A 1 193 ?   1.327   8.111 -17.440 1.000 66.440 ? 193 ASN A N   1 
ATOM 1452 C CA  ? ASN A 1 193 ?   0.322   7.316 -18.138 1.000 66.440 ? 193 ASN A CA  1 
ATOM 1453 C C   ? ASN A 1 193 ?   0.938   6.082 -18.791 1.000 66.440 ? 193 ASN A C   1 
ATOM 1454 C CB  ? ASN A 1 193 ?  -0.402   8.165 -19.185 1.000 66.440 ? 193 ASN A CB  1 
ATOM 1455 O O   ? ASN A 1 193 ?   0.219   5.214 -19.289 1.000 66.440 ? 193 ASN A O   1 
ATOM 1456 C CG  ? ASN A 1 193 ?  -1.296   9.220 -18.564 1.000 66.440 ? 193 ASN A CG  1 
ATOM 1457 N ND2 ? ASN A 1 193 ?  -1.528  10.305 -19.294 1.000 66.440 ? 193 ASN A ND2 1 
ATOM 1458 O OD1 ? ASN A 1 193 ?  -1.773   9.063 -17.437 1.000 66.440 ? 193 ASN A OD1 1 
ATOM 1459 N N   ? HIS A 1 194 ?   2.368   5.898 -18.605 1.000 66.360 ? 194 HIS A N   1 
ATOM 1460 C CA  ? HIS A 1 194 ?   3.120   4.760 -19.122 1.000 66.360 ? 194 HIS A CA  1 
ATOM 1461 C C   ? HIS A 1 194 ?   4.172   4.295 -18.121 1.000 66.360 ? 194 HIS A C   1 
ATOM 1462 C CB  ? HIS A 1 194 ?   3.783   5.116 -20.454 1.000 66.360 ? 194 HIS A CB  1 
ATOM 1463 O O   ? HIS A 1 194 ?   4.616   5.074 -17.274 1.000 66.360 ? 194 HIS A O   1 
ATOM 1464 C CG  ? HIS A 1 194 ?   2.813   5.524 -21.516 1.000 66.360 ? 194 HIS A CG  1 
ATOM 1465 C CD2 ? HIS A 1 194 ?   2.756   6.636 -22.288 1.000 66.360 ? 194 HIS A CD2 1 
ATOM 1466 N ND1 ? HIS A 1 194 ?   1.740   4.743 -21.884 1.000 66.360 ? 194 HIS A ND1 1 
ATOM 1467 C CE1 ? HIS A 1 194 ?   1.062   5.357 -22.840 1.000 66.360 ? 194 HIS A CE1 1 
ATOM 1468 N NE2 ? HIS A 1 194 ?   1.658   6.508 -23.103 1.000 66.360 ? 194 HIS A NE2 1 
ATOM 1469 N N   ? PRO A 1 195 ?   4.517   2.956 -17.995 1.000 71.330 ? 195 PRO A N   1 
ATOM 1470 C CA  ? PRO A 1 195 ?   5.601   2.481 -17.132 1.000 71.330 ? 195 PRO A CA  1 
ATOM 1471 C C   ? PRO A 1 195 ?   6.925   3.193 -17.402 1.000 71.330 ? 195 PRO A C   1 
ATOM 1472 C CB  ? PRO A 1 195 ?   5.701   0.994 -17.478 1.000 71.330 ? 195 PRO A CB  1 
ATOM 1473 O O   ? PRO A 1 195 ?   7.149   3.688 -18.510 1.000 71.330 ? 195 PRO A O   1 
ATOM 1474 C CG  ? PRO A 1 195 ?   4.424   0.680 -18.188 1.000 71.330 ? 195 PRO A CG  1 
ATOM 1475 C CD  ? PRO A 1 195 ?   3.893   1.946 -18.796 1.000 71.330 ? 195 PRO A CD  1 
ATOM 1476 N N   ? PRO A 1 196 ?   7.667   3.275 -16.384 1.000 83.050 ? 196 PRO A N   1 
ATOM 1477 C CA  ? PRO A 1 196 ?   7.506   2.622 -15.083 1.000 83.050 ? 196 PRO A CA  1 
ATOM 1478 C C   ? PRO A 1 196 ?   6.736   3.481 -14.082 1.000 83.050 ? 196 PRO A C   1 
ATOM 1479 C CB  ? PRO A 1 196 ?   8.948   2.403 -14.618 1.000 83.050 ? 196 PRO A CB  1 
ATOM 1480 O O   ? PRO A 1 196 ?   6.702   4.708 -14.214 1.000 83.050 ? 196 PRO A O   1 
ATOM 1481 C CG  ? PRO A 1 196 ?   9.710   3.560 -15.178 1.000 83.050 ? 196 PRO A CG  1 
ATOM 1482 C CD  ? PRO A 1 196 ?   9.122   3.918 -16.512 1.000 83.050 ? 196 PRO A CD  1 
ATOM 1483 N N   ? GLY A 1 197 ?   5.906   2.827 -13.249 1.000 88.050 ? 197 GLY A N   1 
ATOM 1484 C CA  ? GLY A 1 197 ?   5.351   3.499 -12.084 1.000 88.050 ? 197 GLY A CA  1 
ATOM 1485 C C   ? GLY A 1 197 ?   6.353   3.664 -10.957 1.000 88.050 ? 197 GLY A C   1 
ATOM 1486 O O   ? GLY A 1 197 ?   7.393   3.003 -10.942 1.000 88.050 ? 197 GLY A O   1 
ATOM 1487 N N   ? VAL A 1 198 ?   6.044   4.623 -10.026 1.000 91.270 ? 198 VAL A N   1 
ATOM 1488 C CA  ? VAL A 1 198 ?   6.908   4.876  -8.878 1.000 91.270 ? 198 VAL A CA  1 
ATOM 1489 C C   ? VAL A 1 198 ?   6.217   4.413  -7.598 1.000 91.270 ? 198 VAL A C   1 
ATOM 1490 C CB  ? VAL A 1 198 ?   7.285   6.370  -8.770 1.000 91.270 ? 198 VAL A CB  1 
ATOM 1491 O O   ? VAL A 1 198 ?   5.031   4.682  -7.393 1.000 91.270 ? 198 VAL A O   1 
ATOM 1492 C CG1 ? VAL A 1 198 ?   8.111   6.629  -7.511 1.000 91.270 ? 198 VAL A CG1 1 
ATOM 1493 C CG2 ? VAL A 1 198 ?   8.049   6.819 -10.015 1.000 91.270 ? 198 VAL A CG2 1 
ATOM 1494 N N   ? TYR A 1 199 ?   7.017   3.741  -6.805 1.000 93.740 ? 199 TYR A N   1 
ATOM 1495 C CA  ? TYR A 1 199 ?   6.553   3.172  -5.544 1.000 93.740 ? 199 TYR A CA  1 
ATOM 1496 C C   ? TYR A 1 199 ?   7.407   3.658  -4.379 1.000 93.740 ? 199 TYR A C   1 
ATOM 1497 C CB  ? TYR A 1 199 ?   6.575   1.642  -5.605 1.000 93.740 ? 199 TYR A CB  1 
ATOM 1498 O O   ? TYR A 1 199 ?   8.611   3.876  -4.533 1.000 93.740 ? 199 TYR A O   1 
ATOM 1499 C CG  ? TYR A 1 199 ?   5.855   1.072  -6.804 1.000 93.740 ? 199 TYR A CG  1 
ATOM 1500 C CD1 ? TYR A 1 199 ?   4.590   0.503  -6.675 1.000 93.740 ? 199 TYR A CD1 1 
ATOM 1501 C CD2 ? TYR A 1 199 ?   6.439   1.101  -8.066 1.000 93.740 ? 199 TYR A CD2 1 
ATOM 1502 C CE1 ? TYR A 1 199 ?   3.924  -0.026  -7.776 1.000 93.740 ? 199 TYR A CE1 1 
ATOM 1503 C CE2 ? TYR A 1 199 ?   5.782   0.575  -9.174 1.000 93.740 ? 199 TYR A CE2 1 
ATOM 1504 O OH  ? TYR A 1 199 ?   3.872  -0.506 -10.113 1.000 93.740 ? 199 TYR A OH  1 
ATOM 1505 C CZ  ? TYR A 1 199 ?   4.527   0.016  -9.020 1.000 93.740 ? 199 TYR A CZ  1 
ATOM 1506 N N   ? ALA A 1 200 ?   6.678   3.926  -3.217 1.000 94.840 ? 200 ALA A N   1 
ATOM 1507 C CA  ? ALA A 1 200 ?   7.468   4.121  -2.004 1.000 94.840 ? 200 ALA A CA  1 
ATOM 1508 C C   ? ALA A 1 200 ?   8.185   2.835  -1.604 1.000 94.840 ? 200 ALA A C   1 
ATOM 1509 C CB  ? ALA A 1 200 ?   6.579   4.609  -0.863 1.000 94.840 ? 200 ALA A CB  1 
ATOM 1510 O O   ? ALA A 1 200 ?   7.558   1.781  -1.477 1.000 94.840 ? 200 ALA A O   1 
ATOM 1511 N N   ? ARG A 1 201 ?   9.535   2.890  -1.514 1.000 94.960 ? 201 ARG A N   1 
ATOM 1512 C CA  ? ARG A 1 201 ?  10.377   1.740  -1.202 1.000 94.960 ? 201 ARG A CA  1 
ATOM 1513 C C   ? ARG A 1 201 ?  10.259   1.359   0.270 1.000 94.960 ? 201 ARG A C   1 
ATOM 1514 C CB  ? ARG A 1 201 ?  11.838   2.031  -1.552 1.000 94.960 ? 201 ARG A CB  1 
ATOM 1515 O O   ? ARG A 1 201 ?  10.848   2.011   1.135 1.000 94.960 ? 201 ARG A O   1 
ATOM 1516 C CG  ? ARG A 1 201 ?  12.761   0.833  -1.391 1.000 94.960 ? 201 ARG A CG  1 
ATOM 1517 C CD  ? ARG A 1 201 ?  14.215   1.203  -1.649 1.000 94.960 ? 201 ARG A CD  1 
ATOM 1518 N NE  ? ARG A 1 201 ?  14.454   1.495  -3.060 1.000 94.960 ? 201 ARG A NE  1 
ATOM 1519 N NH1 ? ARG A 1 201 ?  16.688   2.016  -2.785 1.000 94.960 ? 201 ARG A NH1 1 
ATOM 1520 N NH2 ? ARG A 1 201 ?  15.731   2.115  -4.866 1.000 94.960 ? 201 ARG A NH2 1 
ATOM 1521 C CZ  ? ARG A 1 201 ?  15.624   1.875  -3.567 1.000 94.960 ? 201 ARG A CZ  1 
ATOM 1522 N N   ? VAL A 1 202 ?   9.488   0.291   0.538 1.000 96.490 ? 202 VAL A N   1 
ATOM 1523 C CA  ? VAL A 1 202 ?   9.148  -0.102   1.901 1.000 96.490 ? 202 VAL A CA  1 
ATOM 1524 C C   ? VAL A 1 202 ?  10.425  -0.361   2.698 1.000 96.490 ? 202 VAL A C   1 
ATOM 1525 C CB  ? VAL A 1 202 ?   8.243  -1.354   1.923 1.000 96.490 ? 202 VAL A CB  1 
ATOM 1526 O O   ? VAL A 1 202 ?  10.515   0.001   3.873 1.000 96.490 ? 202 VAL A O   1 
ATOM 1527 C CG1 ? VAL A 1 202 ?   8.092  -1.887   3.347 1.000 96.490 ? 202 VAL A CG1 1 
ATOM 1528 C CG2 ? VAL A 1 202 ?   6.876  -1.035   1.320 1.000 96.490 ? 202 VAL A CG2 1 
ATOM 1529 N N   ? GLY A 1 203 ?  11.435  -0.951   2.086 1.000 95.300 ? 203 GLY A N   1 
ATOM 1530 C CA  ? GLY A 1 203 ?  12.689  -1.259   2.753 1.000 95.300 ? 203 GLY A CA  1 
ATOM 1531 C C   ? GLY A 1 203 ?  13.353  -0.042   3.369 1.000 95.300 ? 203 GLY A C   1 
ATOM 1532 O O   ? GLY A 1 203 ?  14.002  -0.143   4.412 1.000 95.300 ? 203 GLY A O   1 
ATOM 1533 N N   ? ARG A 1 204 ?  13.166   1.082   2.818 1.000 95.160 ? 204 ARG A N   1 
ATOM 1534 C CA  ? ARG A 1 204 ?  13.781   2.321   3.282 1.000 95.160 ? 204 ARG A CA  1 
ATOM 1535 C C   ? ARG A 1 204 ?  13.081   2.845   4.532 1.000 95.160 ? 204 ARG A C   1 
ATOM 1536 C CB  ? ARG A 1 204 ?  13.748   3.383   2.181 1.000 95.160 ? 204 ARG A CB  1 
ATOM 1537 O O   ? ARG A 1 204 ?  13.626   3.687   5.248 1.000 95.160 ? 204 ARG A O   1 
ATOM 1538 C CG  ? ARG A 1 204 ?  15.125   3.821   1.706 1.000 95.160 ? 204 ARG A CG  1 
ATOM 1539 C CD  ? ARG A 1 204 ?  16.234   3.028   2.385 1.000 95.160 ? 204 ARG A CD  1 
ATOM 1540 N NE  ? ARG A 1 204 ?  17.551   3.590   2.098 1.000 95.160 ? 204 ARG A NE  1 
ATOM 1541 N NH1 ? ARG A 1 204 ?  18.479   2.982   4.124 1.000 95.160 ? 204 ARG A NH1 1 
ATOM 1542 N NH2 ? ARG A 1 204 ?  19.740   4.097   2.569 1.000 95.160 ? 204 ARG A NH2 1 
ATOM 1543 C CZ  ? ARG A 1 204 ?  18.587   3.555   2.931 1.000 95.160 ? 204 ARG A CZ  1 
ATOM 1544 N N   ? TYR A 1 205 ?  11.854   2.323   4.836 1.000 95.880 ? 205 TYR A N   1 
ATOM 1545 C CA  ? TYR A 1 205 ?  11.046   2.887   5.911 1.000 95.880 ? 205 TYR A CA  1 
ATOM 1546 C C   ? TYR A 1 205 ?  10.820   1.865   7.018 1.000 95.880 ? 205 TYR A C   1 
ATOM 1547 C CB  ? TYR A 1 205 ?   9.699   3.378   5.371 1.000 95.880 ? 205 TYR A CB  1 
ATOM 1548 O O   ? TYR A 1 205 ?   9.916   2.022   7.842 1.000 95.880 ? 205 TYR A O   1 
ATOM 1549 C CG  ? TYR A 1 205 ?   9.822   4.318   4.196 1.000 95.880 ? 205 TYR A CG  1 
ATOM 1550 C CD1 ? TYR A 1 205 ?  10.313   5.611   4.362 1.000 95.880 ? 205 TYR A CD1 1 
ATOM 1551 C CD2 ? TYR A 1 205 ?   9.447   3.915   2.919 1.000 95.880 ? 205 TYR A CD2 1 
ATOM 1552 C CE1 ? TYR A 1 205 ?  10.427   6.481   3.282 1.000 95.880 ? 205 TYR A CE1 1 
ATOM 1553 C CE2 ? TYR A 1 205 ?   9.556   4.777   1.832 1.000 95.880 ? 205 TYR A CE2 1 
ATOM 1554 O OH  ? TYR A 1 205 ?  10.157   6.913   0.951 1.000 95.880 ? 205 TYR A OH  1 
ATOM 1555 C CZ  ? TYR A 1 205 ?  10.047   6.055   2.024 1.000 95.880 ? 205 TYR A CZ  1 
ATOM 1556 N N   ? LEU A 1 206 ?  11.618   0.781   7.045 1.000 96.240 ? 206 LEU A N   1 
ATOM 1557 C CA  ? LEU A 1 206 ?  11.394  -0.314   7.982 1.000 96.240 ? 206 LEU A CA  1 
ATOM 1558 C C   ? LEU A 1 206 ?  11.569   0.159   9.422 1.000 96.240 ? 206 LEU A C   1 
ATOM 1559 C CB  ? LEU A 1 206 ?  12.352  -1.473   7.693 1.000 96.240 ? 206 LEU A CB  1 
ATOM 1560 O O   ? LEU A 1 206 ?  10.796  -0.223  10.303 1.000 96.240 ? 206 LEU A O   1 
ATOM 1561 C CG  ? LEU A 1 206 ?  12.057  -2.300   6.441 1.000 96.240 ? 206 LEU A CG  1 
ATOM 1562 C CD1 ? LEU A 1 206 ?  13.144  -3.349   6.231 1.000 96.240 ? 206 LEU A CD1 1 
ATOM 1563 C CD2 ? LEU A 1 206 ?  10.685  -2.958   6.546 1.000 96.240 ? 206 LEU A CD2 1 
ATOM 1564 N N   ? ASP A 1 207 ?  12.646   1.002   9.595 1.000 96.060 ? 207 ASP A N   1 
ATOM 1565 C CA  ? ASP A 1 207 ?  12.880   1.515  10.942 1.000 96.060 ? 207 ASP A CA  1 
ATOM 1566 C C   ? ASP A 1 207 ?  11.691   2.339  11.430 1.000 96.060 ? 207 ASP A C   1 
ATOM 1567 C CB  ? ASP A 1 207 ?  14.156   2.359  10.980 1.000 96.060 ? 207 ASP A CB  1 
ATOM 1568 O O   ? ASP A 1 207 ?  11.230   2.164  12.560 1.000 96.060 ? 207 ASP A O   1 
ATOM 1569 C CG  ? ASP A 1 207 ?  15.422   1.523  10.900 1.000 96.060 ? 207 ASP A CG  1 
ATOM 1570 O OD1 ? ASP A 1 207 ?  15.350   0.288  11.079 1.000 96.060 ? 207 ASP A OD1 1 
ATOM 1571 O OD2 ? ASP A 1 207 ?  16.501   2.106  10.658 1.000 96.060 ? 207 ASP A OD2 1 
ATOM 1572 N N   ? TRP A 1 208 ?  11.222   3.200  10.591 1.000 97.250 ? 208 TRP A N   1 
ATOM 1573 C CA  ? TRP A 1 208 ?  10.074   4.040  10.921 1.000 97.250 ? 208 TRP A CA  1 
ATOM 1574 C C   ? TRP A 1 208 ?   8.828   3.191  11.154 1.000 97.250 ? 208 TRP A C   1 
ATOM 1575 C CB  ? TRP A 1 208 ?   9.813   5.056   9.805 1.000 97.250 ? 208 TRP A CB  1 
ATOM 1576 O O   ? TRP A 1 208 ?   8.087   3.417  12.114 1.000 97.250 ? 208 TRP A O   1 
ATOM 1577 C CG  ? TRP A 1 208 ?   8.524   5.807   9.956 1.000 97.250 ? 208 TRP A CG  1 
ATOM 1578 C CD1 ? TRP A 1 208 ?   8.268   6.840  10.814 1.000 97.250 ? 208 TRP A CD1 1 
ATOM 1579 C CD2 ? TRP A 1 208 ?   7.313   5.580   9.228 1.000 97.250 ? 208 TRP A CD2 1 
ATOM 1580 C CE2 ? TRP A 1 208 ?   6.363   6.513   9.698 1.000 97.250 ? 208 TRP A CE2 1 
ATOM 1581 C CE3 ? TRP A 1 208 ?   6.940   4.678   8.224 1.000 97.250 ? 208 TRP A CE3 1 
ATOM 1582 N NE1 ? TRP A 1 208 ?   6.970   7.269  10.664 1.000 97.250 ? 208 TRP A NE1 1 
ATOM 1583 C CH2 ? TRP A 1 208 ?   4.721   5.675   8.213 1.000 97.250 ? 208 TRP A CH2 1 
ATOM 1584 C CZ2 ? TRP A 1 208 ?   5.060   6.570   9.195 1.000 97.250 ? 208 TRP A CZ2 1 
ATOM 1585 C CZ3 ? TRP A 1 208 ?   5.643   4.735   7.725 1.000 97.250 ? 208 TRP A CZ3 1 
ATOM 1586 N N   ? ILE A 1 209 ?   8.581   2.198  10.317 1.000 97.770 ? 209 ILE A N   1 
ATOM 1587 C CA  ? ILE A 1 209 ?   7.424   1.315  10.412 1.000 97.770 ? 209 ILE A CA  1 
ATOM 1588 C C   ? ILE A 1 209 ?   7.442   0.582  11.751 1.000 97.770 ? 209 ILE A C   1 
ATOM 1589 C CB  ? ILE A 1 209 ?   7.389   0.302   9.246 1.000 97.770 ? 209 ILE A CB  1 
ATOM 1590 O O   ? ILE A 1 209 ?   6.449   0.586  12.482 1.000 97.770 ? 209 ILE A O   1 
ATOM 1591 C CG1 ? ILE A 1 209 ?   7.127   1.024   7.919 1.000 97.770 ? 209 ILE A CG1 1 
ATOM 1592 C CG2 ? ILE A 1 209 ?   6.332  -0.777   9.500 1.000 97.770 ? 209 ILE A CG2 1 
ATOM 1593 C CD1 ? ILE A 1 209 ?   7.373   0.163   6.687 1.000 97.770 ? 209 ILE A CD1 1 
ATOM 1594 N N   ? LYS A 1 210 ?   8.556   0.013  12.083 1.000 97.390 ? 210 LYS A N   1 
ATOM 1595 C CA  ? LYS A 1 210 ?   8.694  -0.761  13.313 1.000 97.390 ? 210 LYS A CA  1 
ATOM 1596 C C   ? LYS A 1 210 ?   8.521   0.126  14.543 1.000 97.390 ? 210 LYS A C   1 
ATOM 1597 C CB  ? LYS A 1 210 ?  10.054  -1.461  13.358 1.000 97.390 ? 210 LYS A CB  1 
ATOM 1598 O O   ? LYS A 1 210 ?   7.852  -0.260  15.504 1.000 97.390 ? 210 LYS A O   1 
ATOM 1599 C CG  ? LYS A 1 210 ?  10.191  -2.612  12.373 1.000 97.390 ? 210 LYS A CG  1 
ATOM 1600 C CD  ? LYS A 1 210 ?  11.574  -3.245  12.442 1.000 97.390 ? 210 LYS A CD  1 
ATOM 1601 C CE  ? LYS A 1 210 ?  11.730  -4.363  11.420 1.000 97.390 ? 210 LYS A CE  1 
ATOM 1602 N NZ  ? LYS A 1 210 ?  13.114  -4.925  11.420 1.000 97.390 ? 210 LYS A NZ  1 
ATOM 1603 N N   ? LYS A 1 211 ?   9.159   1.249  14.495 1.000 97.690 ? 211 LYS A N   1 
ATOM 1604 C CA  ? LYS A 1 211 ?   9.062   2.203  15.596 1.000 97.690 ? 211 LYS A CA  1 
ATOM 1605 C C   ? LYS A 1 211 ?   7.622   2.666  15.797 1.000 97.690 ? 211 LYS A C   1 
ATOM 1606 C CB  ? LYS A 1 211 ?   9.970   3.408  15.343 1.000 97.690 ? 211 LYS A CB  1 
ATOM 1607 O O   ? LYS A 1 211 ?   7.137   2.729  16.928 1.000 97.690 ? 211 LYS A O   1 
ATOM 1608 C CG  ? LYS A 1 211 ?   9.980   4.423  16.476 1.000 97.690 ? 211 LYS A CG  1 
ATOM 1609 C CD  ? LYS A 1 211 ?  10.935   5.575  16.186 1.000 97.690 ? 211 LYS A CD  1 
ATOM 1610 C CE  ? LYS A 1 211 ?  10.915   6.613  17.300 1.000 97.690 ? 211 LYS A CE  1 
ATOM 1611 N NZ  ? LYS A 1 211 ?  11.794   7.779  16.987 1.000 97.690 ? 211 LYS A NZ  1 
ATOM 1612 N N   ? THR A 1 212 ?   6.945   3.023  14.785 1.000 97.660 ? 212 THR A N   1 
ATOM 1613 C CA  ? THR A 1 212 ?   5.571   3.509  14.850 1.000 97.660 ? 212 THR A CA  1 
ATOM 1614 C C   ? THR A 1 212 ?   4.644   2.438  15.416 1.000 97.660 ? 212 THR A C   1 
ATOM 1615 C CB  ? THR A 1 212 ?   5.067   3.947  13.462 1.000 97.660 ? 212 THR A CB  1 
ATOM 1616 O O   ? THR A 1 212 ?   3.826   2.718  16.295 1.000 97.660 ? 212 THR A O   1 
ATOM 1617 C CG2 ? THR A 1 212 ?   3.629   4.450  13.533 1.000 97.660 ? 212 THR A CG2 1 
ATOM 1618 O OG1 ? THR A 1 212 ?   5.905   4.999  12.967 1.000 97.660 ? 212 THR A OG1 1 
ATOM 1619 N N   ? ILE A 1 213 ?   4.753   1.177  14.921 1.000 97.300 ? 213 ILE A N   1 
ATOM 1620 C CA  ? ILE A 1 213 ?   3.914   0.072  15.369 1.000 97.300 ? 213 ILE A CA  1 
ATOM 1621 C C   ? ILE A 1 213 ?   4.170  -0.203  16.850 1.000 97.300 ? 213 ILE A C   1 
ATOM 1622 C CB  ? ILE A 1 213 ?   4.167  -1.204  14.536 1.000 97.300 ? 213 ILE A CB  1 
ATOM 1623 O O   ? ILE A 1 213 ?   3.231  -0.421  17.618 1.000 97.300 ? 213 ILE A O   1 
ATOM 1624 C CG1 ? ILE A 1 213 ?   3.574  -1.050  13.130 1.000 97.300 ? 213 ILE A CG1 1 
ATOM 1625 C CG2 ? ILE A 1 213 ?   3.589  -2.434  15.242 1.000 97.300 ? 213 ILE A CG2 1 
ATOM 1626 C CD1 ? ILE A 1 213 ?   3.851  -2.229  12.209 1.000 97.300 ? 213 ILE A CD1 1 
ATOM 1627 N N   ? SER A 1 214 ?   5.375  -0.173  17.293 1.000 96.320 ? 214 SER A N   1 
ATOM 1628 C CA  ? SER A 1 214 ?   5.756  -0.452  18.674 1.000 96.320 ? 214 SER A CA  1 
ATOM 1629 C C   ? SER A 1 214 ?   5.231   0.622  19.620 1.000 96.320 ? 214 SER A C   1 
ATOM 1630 C CB  ? SER A 1 214 ?   7.277  -0.555  18.800 1.000 96.320 ? 214 SER A CB  1 
ATOM 1631 O O   ? SER A 1 214 ?   4.831   0.322  20.747 1.000 96.320 ? 214 SER A O   1 
ATOM 1632 O OG  ? SER A 1 214 ?   7.665  -0.619  20.162 1.000 96.320 ? 214 SER A OG  1 
ATOM 1633 N N   ? GLU A 1 215 ?   5.159   1.841  19.263 1.000 94.100 ? 215 GLU A N   1 
ATOM 1634 C CA  ? GLU A 1 215 ?   4.746   2.981  20.076 1.000 94.100 ? 215 GLU A CA  1 
ATOM 1635 C C   ? GLU A 1 215 ?   3.226   3.049  20.201 1.000 94.100 ? 215 GLU A C   1 
ATOM 1636 C CB  ? GLU A 1 215 ?   5.284   4.287  19.485 1.000 94.100 ? 215 GLU A CB  1 
ATOM 1637 O O   ? GLU A 1 215 ?   2.701   3.667  21.129 1.000 94.100 ? 215 GLU A O   1 
ATOM 1638 C CG  ? GLU A 1 215 ?   6.784   4.472  19.668 1.000 94.100 ? 215 GLU A CG  1 
ATOM 1639 C CD  ? GLU A 1 215 ?   7.323   5.713  18.975 1.000 94.100 ? 215 GLU A CD  1 
ATOM 1640 O OE1 ? GLU A 1 215 ?   8.512   6.052  19.175 1.000 94.100 ? 215 GLU A OE1 1 
ATOM 1641 O OE2 ? GLU A 1 215 ?   6.551   6.354  18.228 1.000 94.100 ? 215 GLU A OE2 1 
ATOM 1642 N N   ? HIS A 1 216 ?   2.477   2.375  19.273 1.000 91.630 ? 216 HIS A N   1 
ATOM 1643 C CA  ? HIS A 1 216 ?   1.020   2.436  19.268 1.000 91.630 ? 216 HIS A CA  1 
ATOM 1644 C C   ? HIS A 1 216 ?   0.410   1.049  19.439 1.000 91.630 ? 216 HIS A C   1 
ATOM 1645 C CB  ? HIS A 1 216 ?   0.515   3.074  17.973 1.000 91.630 ? 216 HIS A CB  1 
ATOM 1646 O O   ? HIS A 1 216 ?  -0.697   0.914  19.966 1.000 91.630 ? 216 HIS A O   1 
ATOM 1647 C CG  ? HIS A 1 216 ?   0.844   4.529  17.853 1.000 91.630 ? 216 HIS A CG  1 
ATOM 1648 C CD2 ? HIS A 1 216 ?   0.067   5.629  17.988 1.000 91.630 ? 216 HIS A CD2 1 
ATOM 1649 N ND1 ? HIS A 1 216 ?   2.111   4.983  17.557 1.000 91.630 ? 216 HIS A ND1 1 
ATOM 1650 C CE1 ? HIS A 1 216 ?   2.099   6.305  17.515 1.000 91.630 ? 216 HIS A CE1 1 
ATOM 1651 N NE2 ? HIS A 1 216 ?   0.871   6.722  17.773 1.000 91.630 ? 216 HIS A NE2 1 
# 
loop_
_struct_sheet_range.sheet_id 
_struct_sheet_range.id 
_struct_sheet_range.beg_label_comp_id 
_struct_sheet_range.beg_label_asym_id 
_struct_sheet_range.beg_label_seq_id 
_struct_sheet_range.pdbx_beg_PDB_ins_code 
_struct_sheet_range.end_label_comp_id 
_struct_sheet_range.end_label_asym_id 
_struct_sheet_range.end_label_seq_id 
_struct_sheet_range.pdbx_end_PDB_ins_code 
_struct_sheet_range.beg_auth_comp_id 
_struct_sheet_range.beg_auth_asym_id 
_struct_sheet_range.beg_auth_seq_id 
_struct_sheet_range.end_auth_comp_id 
_struct_sheet_range.end_auth_asym_id 
_struct_sheet_range.end_auth_seq_id 
A A ILE A   2 ? ILE A   3 ? ILE A 2   ILE A 3   
A B ASP A 168 ? SER A 169 ? ASP A 168 SER A 169 
B C GLN A   6 ? GLU A   7 ? GLN A 6   GLU A 7   
B D PRO A 115 ? GLY A 120 ? PRO A 115 GLY A 120 
B E PHE A 134 ? VAL A 141 ? PHE A 134 VAL A 141 
B F MET A 157 ? GLY A 161 ? MET A 157 GLY A 161 
B G PRO A 177 ? CYS A 180 ? PRO A 177 CYS A 180 
B H ALA A 183 ? GLY A 191 ? ALA A 183 GLY A 191 
B I GLY A 197 ? ARG A 201 ? GLY A 197 ARG A 201 
C J MET A  16 ? ILE A  21 ? MET A 16  ILE A 21  
C K GLY A  24 ? ALA A  32 ? GLY A 24  ALA A 32  
C L TRP A  35 ? SER A  38 ? TRP A 35  SER A 38  
C M ILE A  46 ? LEU A  50 ? ILE A 46  LEU A 50  
C N GLN A  63 ? LEU A  72 ? GLN A 63  LEU A 72  
C O MET A  86 ? LEU A  90 ? MET A 86  LEU A 90  
D P ASN A  54 ? ASN A  54 ? ASN A 54  ASN A 54  
D Q LYS A 132 ? LYS A 132 ? LYS A 132 LYS A 132 
E R LEU A 123 ? ASP A 125 ? LEU A 123 ASP A 125 
E S GLU A 128 ? VAL A 129 ? GLU A 128 VAL A 129 
# 
loop_
_struct_conf.id 
_struct_conf.conf_type_id 
_struct_conf.beg_label_comp_id 
_struct_conf.beg_label_asym_id 
_struct_conf.beg_label_seq_id 
_struct_conf.pdbx_beg_PDB_ins_code 
_struct_conf.end_label_comp_id 
_struct_conf.end_label_asym_id 
_struct_conf.end_label_seq_id 
_struct_conf.pdbx_end_PDB_ins_code 
_struct_conf.beg_auth_comp_id 
_struct_conf.beg_auth_asym_id 
_struct_conf.beg_auth_seq_id 
_struct_conf.end_auth_comp_id 
_struct_conf.end_auth_asym_id 
_struct_conf.end_auth_seq_id 
STRN1         STRN         ILE A   2 ? ILE A   3 ? ILE A 2   ILE A 3   
TURN_TY1_P1   TURN_TY1_P   GLY A   4 ? GLY A   4 ? GLY A 4   GLY A 4   
STRN2         STRN         GLN A   6 ? GLU A   7 ? GLN A 6   GLU A 7   
HELX_LH_PP_P1 HELX_LH_PP_P ALA A   8 ? LYS A   9 ? ALA A 8   LYS A 9   
TURN_TY1_P2   TURN_TY1_P   PRO A  10 ? HIS A  11 ? PRO A 10  HIS A 11  
BEND1         BEND         SER A  12 ? SER A  12 ? SER A 12  SER A 12  
TURN_TY1_P3   TURN_TY1_P   PRO A  14 ? TYR A  15 ? PRO A 14  TYR A 15  
STRN3         STRN         MET A  16 ? ILE A  21 ? MET A 16  ILE A 21  
TURN_TY1_P4   TURN_TY1_P   GLY A  22 ? MET A  23 ? GLY A 22  MET A 23  
STRN4         STRN         GLY A  24 ? ALA A  32 ? GLY A 24  ALA A 32  
TURN_TY1_P5   TURN_TY1_P   PRO A  33 ? ASP A  34 ? PRO A 33  ASP A 34  
STRN5         STRN         TRP A  35 ? SER A  38 ? TRP A 35  SER A 38  
HELX_RH_3T_P1 HELX_RH_3T_P ALA A  40 ? CYS A  42 ? ALA A 40  CYS A 42  
BEND2         BEND         GLY A  44 ? ASP A  45 ? GLY A 44  ASP A 45  
STRN6         STRN         ILE A  46 ? LEU A  50 ? ILE A 46  LEU A 50  
BEND3         BEND         GLY A  51 ? GLY A  51 ? GLY A 51  GLY A 51  
BEND4         BEND         HIS A  53 ? HIS A  53 ? HIS A 53  HIS A 53  
STRN7         STRN         ASN A  54 ? ASN A  54 ? ASN A 54  ASN A 54  
TURN_TY1_P6   TURN_TY1_P   VAL A  55 ? LYS A  56 ? VAL A 55  LYS A 56  
BEND5         BEND         GLU A  57 ? GLU A  57 ? GLU A 57  GLU A 57  
TURN_TY1_P7   TURN_TY1_P   SER A  60 ? SER A  61 ? SER A 60  SER A 61  
STRN8         STRN         GLN A  63 ? LEU A  72 ? GLN A 63  LEU A 72  
TURN_TY1_P8   TURN_TY1_P   PRO A  74 ? GLU A  75 ? PRO A 74  GLU A 75  
BEND6         BEND         ASP A  78 ? GLU A  80 ? ASP A 78  GLU A 80  
TURN_TY1_P9   TURN_TY1_P   PHE A  82 ? ASN A  83 ? PHE A 82  ASN A 83  
STRN9         STRN         MET A  86 ? LEU A  90 ? MET A 86  LEU A 90  
BEND7         BEND         THR A  91 ? SER A  92 ? THR A 91  SER A 92  
BEND8         BEND         ASN A  97 ? TYR A  99 ? ASN A 97  TYR A 99  
HELX_LH_PP_P2 HELX_LH_PP_P PRO A 104 ? PRO A 106 ? PRO A 104 PRO A 106 
BEND9         BEND         THR A 107 ? SER A 108 ? THR A 107 SER A 108 
TURN_TY1_P10  TURN_TY1_P   THR A 112 ? GLY A 113 ? THR A 112 GLY A 113 
STRN10        STRN         PRO A 115 ? GLY A 120 ? PRO A 115 GLY A 120 
BEND10        BEND         TRP A 121 ? GLY A 122 ? TRP A 121 GLY A 122 
STRN11        STRN         LEU A 123 ? ASP A 125 ? LEU A 123 ASP A 125 
TURN_TY1_P11  TURN_TY1_P   ARG A 126 ? ASP A 127 ? ARG A 126 ASP A 127 
STRN12        STRN         GLU A 128 ? VAL A 129 ? GLU A 128 VAL A 129 
BEND11        BEND         ASP A 131 ? ASP A 131 ? ASP A 131 ASP A 131 
STRN13        STRN         LYS A 132 ? LYS A 132 ? LYS A 132 LYS A 132 
STRN14        STRN         PHE A 134 ? VAL A 141 ? PHE A 134 VAL A 141 
HELX_LH_PP_P3 HELX_LH_PP_P SER A 142 ? SER A 142 ? SER A 142 SER A 142 
HELX_RH_AL_P1 HELX_RH_AL_P ARG A 143 ? TYR A 149 ? ARG A 143 TYR A 149 
TURN_TY1_P12  TURN_TY1_P   PRO A 151 ? ARG A 152 ? PRO A 151 ARG A 152 
TURN_TY1_P13  TURN_TY1_P   ASP A 155 ? GLY A 156 ? ASP A 155 GLY A 156 
STRN15        STRN         MET A 157 ? GLY A 161 ? MET A 157 GLY A 161 
BEND12        BEND         ASN A 163 ? GLN A 165 ? ASN A 163 GLN A 165 
STRN16        STRN         ASP A 168 ? SER A 169 ? ASP A 168 SER A 169 
BEND13        BEND         GLN A 171 ? GLY A 172 ? GLN A 171 GLY A 172 
TURN_TY1_P14  TURN_TY1_P   SER A 174 ? GLY A 175 ? SER A 174 GLY A 175 
STRN17        STRN         PRO A 177 ? CYS A 180 ? PRO A 177 CYS A 180 
TURN_TY1_P15  TURN_TY1_P   LYS A 181 ? GLU A 182 ? LYS A 181 GLU A 182 
STRN18        STRN         ALA A 183 ? GLY A 191 ? ALA A 183 GLY A 191 
BEND14        BEND         ASN A 193 ? PRO A 195 ? ASN A 193 PRO A 195 
HELX_LH_PP_P4 HELX_LH_PP_P PRO A 196 ? PRO A 196 ? PRO A 196 PRO A 196 
STRN19        STRN         GLY A 197 ? ARG A 201 ? GLY A 197 ARG A 201 
HELX_RH_3T_P2 HELX_RH_3T_P VAL A 202 ? TYR A 205 ? VAL A 202 TYR A 205 
HELX_RH_AL_P2 HELX_RH_AL_P LEU A 206 ? GLU A 215 ? LEU A 206 GLU A 215 
# 
