# Supplementary material for: FlatProt: 2D visualization eases protein structure comparison
Source: BMC Bioinformatics. 2025 Aug 13;26:210. doi: 10.1186/s12859-025-06233-x (PMC12344939; doi:10.1186/s12859-025-06233-x)
Supplement: Supplementary file 1 — Supplementary Material 1 [file 12859_2025_6233_MOESM1_ESM.zip › KLK/structures/SopaB3.cif]

data_SopaB3
# 
_entry.id   SopaB3 
# 
_entity.id                         1      
_entity.type                       polymer 
_entity.pdbx_description           polymer-1 
_entity.formula_weight             24675.3 
_entity.pdbx_number_of_molecules        1 
# 
loop_
_struct_sheet.id 
_struct_sheet.number_strands 
A 2 
B 8 
C 7 
D 2 
# 
loop_
_struct_conf_type.id 
_struct_conf_type.criteria 
STRN         DSSP 
TURN_TY1_P   DSSP 
HELX_LH_PP_P DSSP 
BEND         DSSP 
HELX_RH_3T_P DSSP 
HELX_RH_AL_P DSSP 
# 
_struct_asym.id          A 
_struct_asym.entity_id   1 
# 
_software.pdbx_ordinal     1 
_software.name             dssp 
_software.version          4.4.10 
_software.date             ? 
_software.classification   'model annotation' 
# 
_entity_poly.entity_id                      1 
_entity_poly.type                           polypeptide(L) 
_entity_poly.nstd_linkage                   n 
_entity_poly.nstd_monomer                   n 
_entity_poly.pdbx_seq_one_letter_code       
;RIVGGWECKKNSQPWQAALFEGTKIKCGGVLVNPQWVITAAHCVSTKYKVALGRHDVSADEDTAQFFEVTESFPHPQFNG
EDYSHDIMLLRLPKPAKITSAVRPVELPTEEAPLGTTCYTSGWGNTHTTAVSLPDVLQCMDLTLLSNNVCASTYSPKITE
FMVCAGMLQGGKATCLGDSGGPLTCNGVLQGITSWGPRLCGFPEMPGVFTRIIKYLRWIKETIEAH
;
_entity_poly.pdbx_seq_one_letter_code_can   
;RIVGGWECKKNSQPWQAALFEGTKIKCGGVLVNPQWVITAAHCVSTKYKVALGRHDVSADEDTAQFFEVTESFPHPQFNG
EDYSHDIMLLRLPKPAKITSAVRPVELPTEEAPLGTTCYTSGWGNTHTTAVSLPDVLQCMDLTLLSNNVCASTYSPKITE
FMVCAGMLQGGKATCLGDSGGPLTCNGVLQGITSWGPRLCGFPEMPGVFTRIIKYLRWIKETIEAH
;
_entity_poly.pdbx_strand_id                 A 
# 
loop_
_dssp_struct_summary.entry_id 
_dssp_struct_summary.label_comp_id 
_dssp_struct_summary.label_asym_id 
_dssp_struct_summary.label_seq_id 
_dssp_struct_summary.secondary_structure 
_dssp_struct_summary.ss_bridge 
_dssp_struct_summary.helix_3_10 
_dssp_struct_summary.helix_alpha 
_dssp_struct_summary.helix_pi 
_dssp_struct_summary.helix_pp 
_dssp_struct_summary.bend 
_dssp_struct_summary.chirality 
_dssp_struct_summary.sheet 
_dssp_struct_summary.strand 
_dssp_struct_summary.ladder_1 
_dssp_struct_summary.ladder_2 
_dssp_struct_summary.accessibility 
_dssp_struct_summary.TCO 
_dssp_struct_summary.kappa 
_dssp_struct_summary.alpha 
_dssp_struct_summary.phi 
_dssp_struct_summary.psi 
_dssp_struct_summary.x_ca 
_dssp_struct_summary.y_ca 
_dssp_struct_summary.z_ca 
SopaB3 ARG A 1   . . . . . . . . . . . . ? .      .     .      .      104.2  5.2   -7.0  -11.4 
SopaB3 ILE A 2   E . > . . . . - A A A . ? -0.931 .     -173.0 -97.5  81.3   6.8   -3.6  -12.2 
SopaB3 VAL A 3   E . 3 . . . S + A A A . ? -0.887 74.5  14.0   -75.2  120.1  7.7   -4.3  -15.9 
SopaB3 GLY A 4   T . 3 . . . S + . . . . ? 0.691  103.3 129.1  87.9   9.7    9.7   -1.4  -17.3 
SopaB3 GLY A 5   . . < . . . . - . . . . ? -0.207 48.3  -134.8 -88.3  -179.8 10.4  -0.1  -13.7 
SopaB3 TRP A 6   E . . . . . . - B C B . ? -0.931 33.0  -81.9  -133.3 153.0  13.6  0.9   -12.1 
SopaB3 GLU A 7   E . . . . > . - B C B . ? -0.510 53.5  -120.3 -54.1  128.5  15.2  0.2   -8.8  
SopaB3 CYS A 8   P . . . . P . - . . . . ? -0.460 28.0  -101.0 -68.3  141.7  13.8  2.7   -6.3  
SopaB3 LYS A 9   P . > . . P . - . . . . ? -0.470 55.9  -87.8  -59.0  135.7  16.2  5.1   -4.6  
SopaB3 LYS A 10  T . 3 . . < S - . . . . ? -0.258 109.9 -0.1   -49.5  128.5  16.8  3.8   -1.1  
SopaB3 ASN A 11  T . 3 . . . S + . . . . ? 0.558  93.3  122.8  69.3   10.4   14.1  5.1   1.4   
SopaB3 SER A 12  S . < . . . S + . . . . ? 0.660  76.3  45.4   -73.6  -17.6  12.4  7.1   -1.4  
SopaB3 GLN A 13  . . > . . . . + . . . . ? -0.559 67.7  164.0  -121.4 71.8   9.1   5.2   -0.7  
SopaB3 PRO A 14  T . 3 . . . S + . . . . ? 0.614  73.1  57.4   -74.7  -5.8   8.9   5.3   3.1   
SopaB3 TRP A 15  T . 3 . . . S + . . . . ? 0.530  79.1  113.5  -97.0  -14.5  5.2   4.3   3.2   
SopaB3 GLN A 16  E . < . . . . - C K J . ? -0.472 48.4  -165.8 -66.2  131.5  5.8   1.0   1.3   
SopaB3 ALA A 17  E . . . . . . - C K J K ? -0.926 13.7  -144.0 -119.7 140.9  5.1   -2.1  3.4   
SopaB3 ALA A 18  E . . . . . . - C K J K ? -0.927 13.6  -153.6 -101.0 125.7  5.9   -5.7  2.7   
SopaB3 LEU A 19  E . . . . . . - C K J K ? -0.914 14.0  -164.7 -103.7 122.3  3.4   -8.3  3.8   
SopaB3 PHE A 20  E . . . . . . - C K J K ? -0.805 22.6  -167.2 -108.8 139.1  4.7   -11.7 4.6   
SopaB3 GLU A 21  E . > . . . S - C K J K ? -0.953 83.8  -41.4  -111.5 104.7  3.0   -15.1 5.0   
SopaB3 GLY A 22  T . 3 . . . S - . . . . ? -0.666 123.0 -28.9  69.9   -123.0 5.8   -17.0 6.5   
SopaB3 THR A 23  T . 3 . . . S + . . . . ? 0.457  120.4 91.6   -107.5 3.2    9.1   -16.1 4.7   
SopaB3 LYS A 24  E . < . . . S - C L J . ? -0.791 78.5  -122.3 -107.9 134.3  7.4   -15.3 1.4   
SopaB3 ILE A 25  E . . . . . . + C L J . ? -0.611 32.9  171.8  -71.5  126.8  6.2   -11.9 0.4   
SopaB3 LYS A 26  E . . . . . . - C L . . ? 0.797  58.8  -11.0  -105.2 -38.4  2.4   -12.1 -0.4  
SopaB3 CYS A 27  E . . . . . . - C L J . ? -0.932 61.2  -113.9 -153.0 163.8  1.3   -8.5  -0.9  
SopaB3 GLY A 28  E . . . . . . - C L J . ? -0.468 29.8  -169.2 -91.8  176.8  2.4   -5.0  -0.5  
SopaB3 GLY A 29  E . . . . . . - C L J . ? -0.958 16.8  -127.4 -158.5 169.9  0.9   -2.3  1.8   
SopaB3 VAL A 30  E . . . . . . - C L J L ? -0.993 16.0  -134.9 -132.9 123.4  0.8   1.3   2.6   
SopaB3 LEU A 31  E . . . . . . + C L . L ? -0.681 34.1  161.6  -73.5  118.5  1.5   2.9   5.9   
SopaB3 VAL A 32  E . . . . . S + C L . . ? 0.559  70.2  16.0   -118.1 -11.7  -1.3  5.6   6.2   
SopaB3 ASN A 33  E . > . . . S - C L . L ? -0.956 89.0  -99.9  -157.3 151.7  -1.1  6.1   10.0  
SopaB3 PRO A 34  T . 3 . . . S + . . . . ? 0.756  126.7 26.9   -52.8  -16.8  1.7   5.1   12.6  
SopaB3 GLN A 35  T . 3 . . . S + . . . . ? 0.280  112.5 77.9   -123.8 3.8    -0.5  2.1   13.5  
SopaB3 TRP A 36  E . < . . . . - C M L M ? -0.982 48.7  -172.6 -132.0 131.0  -2.4  1.4   10.3  
SopaB3 VAL A 37  E . . . . . . - C M L M ? -0.958 14.1  -148.7 -115.6 130.9  -1.5  -0.2  7.0   
SopaB3 ILE A 38  E . . . . . . + C M L M ? -0.862 28.9  153.1  -97.9  137.5  -3.7  -0.2  4.0   
SopaB3 THR A 39  E . . . . . . - C M . M ? -0.832 48.6  -70.2  -146.5 178.4  -3.7  -3.2  1.5   
SopaB3 ALA A 40  . . > . . . . - . . . . ? -0.662 32.9  -135.0 -77.5  142.4  -5.9  -5.0  -1.0  
SopaB3 ALA A 41  G . > . . . S + . . . . ? 0.779  105.1 63.7   -67.7  -28.9  -8.8  -7.0  0.4   
SopaB3 HIS A 42  G . 3 . . . S + . . . . ? 0.594  89.0  72.9   -74.2  -2.0   -8.0  -9.9  -1.9  
SopaB3 CYS A 43  G . < . . . S + . . . . ? 0.160  71.0  156.2  -94.6  23.0   -4.6  -10.2 -0.1  
SopaB3 VAL A 44  . . < . . . . + . . . . ? -0.167 11.7  166.9  -63.4  133.8  -6.4  -11.8 3.0   
SopaB3 SER A 45  . . . . . . . - . . . . ? -0.981 40.3  -138.1 -144.9 154.8  -4.1  -13.9 5.3   
SopaB3 THR A 46  S . . . . . S + . . . . ? 0.679  102.3 30.9   -89.7  -8.0   -4.4  -15.5 8.9   
SopaB3 LYS A 47  S . . . . . S + . . . . ? -0.295 76.1  173.8  -146.2 48.4   -0.7  -14.6 9.9   
SopaB3 TYR A 48  E . . . . . . - C N K . ? -0.452 13.7  -162.5 -65.6  130.4  0.5   -11.4 8.1   
SopaB3 LYS A 49  E . . . . . . - C N K N ? -0.967 10.4  -151.4 -101.4 133.8  3.9   -10.1 9.1   
SopaB3 VAL A 50  E . . . . . . - C N K N ? -0.920 7.7   -164.9 -107.6 126.9  4.4   -6.5  8.1   
SopaB3 ALA A 51  E . . . . . . - C N K N ? -0.973 8.7   -174.4 -108.7 127.0  7.8   -5.1  7.3   
SopaB3 LEU A 52  E . . . . . . + C N K N ? -0.862 61.8  27.8   -114.4 147.6  8.4   -1.3  7.2   
SopaB3 GLY A 53  S . . . . . S + . . . . ? 0.704  82.1  139.6  83.1   21.3   11.5  0.7   6.2   
SopaB3 ARG A 54  . . . . . . . + . . . . ? -0.871 26.9  167.3  -106.4 133.3  13.0  -2.0  3.8   
SopaB3 HIS A 55  S . . . . . S + . . . . ? 0.720  84.2  37.6   -98.3  -41.7  14.7  -1.3  0.5   
SopaB3 ASP A 56  B . > . . . . - D R P . ? -0.952 68.9  -162.9 -113.7 111.1  16.1  -4.9  0.1   
SopaB3 VAL A 57  T . 3 . . . S + . . . . ? 0.671  90.8  52.2   -75.5  -10.1  13.7  -7.6  1.4   
SopaB3 SER A 58  T . 3 . . . S + . . . . ? 0.580  99.4  80.8   -98.3  -9.9   16.6  -10.2 1.6   
SopaB3 ALA A 59  S . < . . . S - . . . . ? -0.687 82.7  -122.8 -103.5 145.2  18.9  -7.9  3.6   
SopaB3 ASP A 60  . . . . . . . - . . . . ? -0.802 39.8  -171.5 -79.2  93.1   18.8  -7.3  7.4   
SopaB3 GLU A 61  . . > . . . . - . . . . ? -0.776 27.9  -140.9 -94.6  131.9  18.4  -3.4  7.2   
SopaB3 ASP A 62  T . 3 . . . S + . . . . ? 0.694  102.9 61.7   -65.0  -12.9  18.7  -1.4  10.5  
SopaB3 THR A 63  T . 3 . . . S + . . . . ? 0.629  83.1  109.5  -84.8  -12.7  15.8  0.8   9.2   
SopaB3 ALA A 64  . . < . . . . - . . . . ? -0.388 47.8  -168.4 -77.7  136.2  13.4  -2.2  9.1   
SopaB3 GLN A 65  E . . . . . . - C O N . ? -0.996 8.7   -153.5 -118.1 134.3  10.5  -2.6  11.6  
SopaB3 PHE A 66  E . . . . . . - C O N . ? -0.915 12.8  -178.9 -117.6 135.5  8.6   -5.9  11.9  
SopaB3 PHE A 67  E . . . . . . - C O N . ? -0.995 25.6  -140.9 -133.0 136.2  5.0   -6.3  13.1  
SopaB3 GLU A 68  E . . . . . . - C O N . ? -0.880 39.6  -118.1 -86.8  121.7  2.7   -9.2  13.6  
SopaB3 VAL A 69  . . . . . . . - . . . . ? -0.349 27.0  -169.6 -64.3  130.9  -0.7  -8.0  12.4  
SopaB3 THR A 70  . . . . . . . + . . . . ? 0.847  68.8  10.4   -87.6  -38.3  -3.2  -8.0  15.4  
SopaB3 GLU A 71  E . . . . . . - C P O . ? -0.993 58.0  -154.1 -146.4 145.9  -6.4  -7.4  13.3  
SopaB3 SER A 72  E . . . . . . - C P O . ? -0.985 6.1   -168.0 -121.6 133.4  -7.5  -7.3  9.6   
SopaB3 PHE A 73  E . . . . . . - C P O . ? -0.777 5.9   -168.9 -123.9 83.5   -10.5 -5.2  8.4   
SopaB3 PRO A 74  E . . . . . . - C P O . ? -0.468 42.9  -93.5  -67.3  141.2  -11.6 -6.1  4.8   
SopaB3 HIS A 75  . . > . . . . - . . . . ? -0.376 35.0  -130.5 -51.0  135.5  -14.1 -3.7  3.4   
SopaB3 PRO A 76  T . 3 . . . S + . . . . ? 0.743  105.3 51.5   -63.7  -25.9  -17.5 -5.1  4.2   
SopaB3 GLN A 77  T . 3 . . . S + . . . . ? 0.431  79.8  124.7  -94.5  0.0    -18.7 -4.7  0.6   
SopaB3 PHE A 78  . . < . . . . + . . . . ? -0.463 34.5  177.6  -63.6  126.5  -15.7 -6.5  -0.9  
SopaB3 ASN A 79  . . . > . . . - . . . . ? -0.978 33.2  -134.6 -130.6 133.0  -16.8 -9.4  -3.2  
SopaB3 GLY A 80  T . . 4 . . S + . . . . ? 0.554  96.0  70.2   -63.9  -1.3   -14.3 -11.5 -5.2  
SopaB3 GLU A 81  T . . 4 . . S + . . . . ? 0.934  115.5 12.7   -88.4  -45.9  -16.5 -11.4 -8.3  
SopaB3 ASP A 82  T . . 4 . . S - . . . . ? 0.519  88.2  -133.6 -115.0 -0.3   -16.1 -7.7  -9.4  
SopaB3 TYR A 83  . . > < . . . + . . . . ? 0.624  53.4  151.3  59.7   6.8    -13.2 -6.7  -7.2  
SopaB3 SER A 84  T . 3 . . . . + . . . . ? -0.517 65.9  19.4   -61.6  141.8  -15.2 -3.6  -6.3  
SopaB3 HIS A 85  T . 3 . . . S + . . . . ? 0.863  78.4  166.6  70.3   26.0   -14.3 -2.3  -2.8  
SopaB3 ASP A 86  . . < . . . . + . . . . ? -0.536 31.0  118.9  -73.5  69.2   -11.0 -4.3  -2.8  
SopaB3 ILE A 87  . . . . . . . - . . . . ? -0.997 37.0  -179.3 -142.6 138.8  -9.5  -2.5  0.2   
SopaB3 MET A 88  E . . . . . . - C Q M O ? -0.999 16.4  -143.6 -141.5 140.2  -8.4  -3.8  3.7   
SopaB3 LEU A 89  E . . . . . . - C Q M O ? -0.884 12.0  -158.1 -103.3 133.9  -6.9  -2.1  6.8   
SopaB3 LEU A 90  E . . . . . . - C Q M O ? -0.951 7.9   -145.1 -109.7 133.4  -4.3  -3.8  8.9   
SopaB3 ARG A 91  E . . . . . . - C Q M O ? -0.874 8.7   -146.5 -100.0 125.6  -3.8  -2.9  12.6  
SopaB3 LEU A 92  . . . . . . . - . . . . ? -0.609 20.3  -125.8 -81.6  145.1  -0.3  -3.0  14.0  
SopaB3 PRO A 93  S . . . . . S + . . . . ? 0.794  94.9  14.7   -62.2  -29.2  -0.0  -4.0  17.7  
SopaB3 LYS A 94  S . . . . . S - . . . . ? -0.975 95.9  -87.0  -142.3 154.3  2.0   -0.7  18.3  
SopaB3 PRO A 95  P . . . . > . - . . . . ? -0.342 47.2  -113.5 -62.4  139.8  2.6   2.5   16.4  
SopaB3 ALA A 96  P . . . . P . - . . . . ? -0.409 31.3  -107.9 -63.5  144.4  5.6   2.4   13.9  
SopaB3 LYS A 97  P . . . . P . - . . . . ? -0.727 34.8  -129.3 -74.7  119.7  8.6   4.6   14.7  
SopaB3 ILE A 98  P . . . . < . + . . . . ? -0.612 46.1  145.3  -80.7  123.8  8.5   7.4   12.2  
SopaB3 THR A 99  . . . . . . . - . . . . ? -0.707 67.6  -82.6  -138.7 -178.1 11.9  7.9   10.5  
SopaB3 SER A 100 S . . . . . S + . . . . ? 0.762  133.0 42.3   -64.6  -19.5  13.3  8.9   7.2   
SopaB3 ALA A 101 S . . . . . S + . . . . ? 0.585  117.2 48.3   -102.9 -13.9  12.7  5.3   6.1   
SopaB3 VAL A 102 . . . . . . . + . . . . ? -0.934 68.2  137.9  -136.0 109.9  9.2   4.9   7.7   
SopaB3 ARG A 103 . . . . . . . - . . . . ? -0.989 49.0  -109.0 -150.9 143.4  6.5   7.5   7.2   
SopaB3 PRO A 104 P . . . . > . - . . . . ? -0.430 32.0  -126.7 -68.9  149.9  2.8   7.5   6.6   
SopaB3 VAL A 105 P . . . . P . - . . . . ? -0.698 30.3  -103.8 -91.6  147.6  1.6   8.7   3.1   
SopaB3 GLU A 106 B . . . . P . - B D C . ? -0.453 28.5  -127.7 -71.7  137.5  -1.0  11.4  2.9   
SopaB3 LEU A 107 P . . . . P . - . . . . ? -0.646 35.8  -101.9 -80.6  142.0  -4.6  10.4  2.1   
SopaB3 PRO A 108 P . . . . < . - . . . . ? -0.381 29.1  -174.6 -69.4  139.5  -6.2  12.3  -0.8  
SopaB3 THR A 109 S . . . . . S + . . . . ? 0.591  79.5  19.6   -98.1  -22.5  -8.6  15.2  -0.2  
SopaB3 GLU A 110 S . . . . . S - . . . . ? -0.963 89.2  -94.2  -141.1 163.1  -9.2  15.5  -4.0  
SopaB3 GLU A 111 P . . . . > . - . . . . ? -0.503 39.8  -118.2 -77.1  138.9  -8.8  13.5  -7.1  
SopaB3 ALA A 112 P . . . . P . - . . . . ? -0.532 40.0  -101.8 -68.0  138.1  -5.6  13.9  -9.2  
SopaB3 PRO A 113 P . > . . P . - . . . . ? -0.350 41.9  -93.8  -60.3  146.7  -6.4  15.2  -12.6 
SopaB3 LEU A 114 T . 3 . . < S + . . . . ? -0.283 113.2 34.8   -55.8  140.9  -6.4  12.7  -15.5 
SopaB3 GLY A 115 T . 3 . . . S + . . . . ? 0.336  83.7  141.8  95.2   -13.1  -2.9  12.6  -17.2 
SopaB3 THR A 116 . . < . . . . - . . . . ? -0.414 58.0  -116.1 -60.5  137.5  -1.1  13.2  -14.0 
SopaB3 THR A 117 E . . . . . . - B E D . ? -0.733 40.3  -173.4 -77.3  123.4  2.1   11.2  -13.6 
SopaB3 CYS A 118 E . . . . . . - B E D E ? -0.787 14.4  -134.5 -118.1 158.0  1.8   8.8   -10.7 
SopaB3 TYR A 119 E . . . . . . - B E D E ? -0.917 15.7  -175.9 -116.2 140.4  4.2   6.4   -9.0  
SopaB3 THR A 120 E . . . . . . - B E D E ? -0.962 5.7   -173.3 -127.2 150.5  3.9   2.9   -7.9  
SopaB3 SER A 121 E . . . . . . + B E D . ? -0.966 17.5  124.7  -139.6 153.2  6.4   0.7   -6.0  
SopaB3 GLY A 122 E . . . . . . - B E D . ? -0.970 58.0  -106.3 171.5  174.0  6.6   -3.0  -5.0  
SopaB3 TRP A 123 S . . . . . S + . . . . ? -0.098 71.1  129.3  -109.6 22.1   8.5   -6.3  -4.9  
SopaB3 GLY A 124 S . . . . . S - . . . . ? -0.073 71.3  -51.6  -71.9  176.2  6.3   -7.9  -7.4  
SopaB3 ASN A 125 . . . . . . . - . . . . ? -0.258 42.3  -167.4 -53.2  134.4  7.5   -9.8  -10.6 
SopaB3 THR A 126 . . . . . . . + . . . . ? 0.400  64.0  73.2   -106.6 -1.0   10.0  -7.8  -12.9 
SopaB3 HIS A 127 . . . . . . . - . . . . ? -0.911 66.3  -145.1 -124.4 151.4  9.8   -10.2 -15.9 
SopaB3 THR A 128 S . . . . . S + . . . . ? 0.746  101.0 22.8   -82.1  -22.5  7.2   -10.9 -18.6 
SopaB3 THR A 129 S . . . . . S + . . . . ? 0.626  120.6 48.9   -129.3 -15.3  7.8   -14.7 -19.1 
SopaB3 ALA A 130 S . . . . . S - . . . . ? -0.941 79.8  -117.2 -137.3 134.9  9.5   -15.9 -15.7 
SopaB3 VAL A 131 . . . . . . . + . . . . ? -0.767 46.6  161.4  -68.7  96.2   8.6   -15.3 -12.0 
SopaB3 SER A 132 . . . . . . . - . . . . ? -0.920 24.0  -159.1 -116.4 104.5  11.7  -13.3 -10.8 
SopaB3 LEU A 133 . . . . . . . - . . . . ? -0.805 20.1  -130.0 -82.2  112.5  10.9  -11.4 -7.5  
SopaB3 PRO A 134 . . . . . . . - . . . . ? -0.350 3.6   -146.9 -59.6  144.4  13.5  -8.6  -7.1  
SopaB3 ASP A 135 S . . . . . S + . . . . ? 0.733  84.8  63.7   -78.1  -22.8  15.2  -8.4  -3.8  
SopaB3 VAL A 136 B . . . . . S - D S P . ? -0.777 100.0 -95.3  -108.5 143.5  15.3  -4.6  -4.1  
SopaB3 LEU A 137 . . . . . . . - . . . . ? -0.320 39.9  -148.9 -57.7  132.3  12.2  -2.3  -4.3  
SopaB3 GLN A 138 E . . . . . . - B F B D ? -0.825 9.8   -161.2 -108.6 146.6  11.1  -1.4  -7.7  
SopaB3 CYS A 139 E . . . . . . - B F B D ? -0.911 6.8   -176.2 -125.2 156.0  9.4   1.8   -8.9  
SopaB3 MET A 140 E . . . . . . - B F . D ? -0.995 21.8  -129.0 -152.0 147.6  7.4   2.8   -11.9 
SopaB3 ASP A 141 E . . . . . . - B F . D ? -0.793 28.2  -177.0 -94.5  137.2  5.8   5.8   -13.5 
SopaB3 LEU A 142 E . . . . . . - B F . D ? -0.945 22.0  -132.7 -130.8 149.1  2.1   5.6   -14.6 
SopaB3 THR A 143 E . . . . . . - B F F D ? -0.901 28.5  -119.8 -99.6  130.1  -0.2  7.9   -16.3 
SopaB3 LEU A 144 E . . . . . . - B F F . ? -0.520 36.5  -167.5 -68.7  132.7  -3.6  8.4   -14.8 
SopaB3 LEU A 145 E . . . . . . - B F F . ? -0.793 23.1  -102.3 -120.8 158.8  -6.3  7.4   -17.2 
SopaB3 SER A 146 . . > > . . . - . . . . ? -0.430 31.6  -117.7 -72.3  155.1  -10.1 7.8   -17.5 
SopaB3 ASN A 147 H . 3 > . . S + . . . . ? 0.788  114.4 63.1   -61.8  -29.4  -12.3 4.8   -16.6 
SopaB3 ASN A 148 H . 3 > . . S + . . . . ? 0.890  99.8  52.4   -61.7  -39.9  -13.6 4.9   -20.2 
SopaB3 VAL A 149 H . < > . . S + . . . . ? 0.924  112.9 44.0   -63.2  -42.6  -10.1 4.1   -21.4 
SopaB3 CYS A 150 H . > X . . S + . . . . ? 0.889  110.5 54.9   -68.7  -39.6  -9.9  1.1   -19.0 
SopaB3 ALA A 151 H . 3 X . . S + . . . . ? 0.806  101.5 57.7   -65.0  -34.1  -13.5 -0.1  -19.9 
SopaB3 SER A 152 H . 3 < . . S + . . . . ? 0.759  118.1 34.6   -67.0  -20.9  -12.5 -0.1  -23.6 
SopaB3 THR A 153 H . < < . . S + . . . . ? 0.830  129.0 29.7   -98.4  -45.5  -9.8  -2.6  -22.6 
SopaB3 TYR A 154 H . . < . . S - . . . . ? 0.333  108.9 -110.8 -108.6 15.2   -11.3 -4.7  -19.7 
SopaB3 SER A 155 . . > < . . . - . . . . ? -0.352 60.0  -49.0  69.5   170.5  -15.0 -4.6  -20.7 
SopaB3 PRO A 156 T . 3 . . . S + . . . . ? 0.215  109.8 105.5  -63.3  22.6   -17.8 -2.5  -18.6 
SopaB3 LYS A 157 T . 3 . . . . + . . . . ? 0.715  51.0  101.8  -76.0  -13.0  -16.3 -4.3  -15.5 
SopaB3 ILE A 158 . . < . . . . - . . . . ? -0.545 59.2  -168.7 -75.4  119.1  -14.6 -0.9  -14.6 
SopaB3 THR A 159 . . > . . . . - . . . . ? -0.542 39.6  -101.5 -105.1 172.9  -16.6 0.8   -11.8 
SopaB3 GLU A 160 T . 3 . . . S + . . . . ? 0.593  118.2 67.1   -68.8  -8.0   -16.6 4.2   -10.2 
SopaB3 PHE A 161 T . 3 . . . S + . . . . ? 0.293  92.5  80.4   -94.5  8.7    -14.6 2.7   -7.3  
SopaB3 MET A 162 E . < . . . . - B G . G ? -0.883 61.5  -156.8 -123.7 147.7  -11.7 2.0   -9.5  
SopaB3 VAL A 163 E . . . . . . - B G . G ? -0.979 12.3  -145.7 -122.2 140.4  -8.8  4.1   -10.9 
SopaB3 CYS A 164 E . . . . . . + B G F G ? -0.866 21.8  165.7  -109.2 139.1  -6.8  3.3   -14.0 
SopaB3 ALA A 165 E . . . . . . + B G F G ? -0.992 20.6  98.3   -149.1 136.5  -3.1  4.0   -14.5 
SopaB3 GLY A 166 E . . . . . . - B G F . ? -0.961 66.8  -79.4  169.1  175.2  -0.7  2.9   -17.1 
SopaB3 MET A 167 . . > . . . . - . . . . ? -0.956 26.6  -160.1 -103.9 110.4  1.2   3.6   -20.3 
SopaB3 LEU A 168 T . 3 . . . S + . . . . ? 0.706  91.0  65.6   -63.9  -19.0  -1.1  3.0   -23.3 
SopaB3 GLN A 169 T . 3 . . . S - . . . . ? 0.561  109.3 -127.1 -83.2  1.9    2.1   2.8   -25.5 
SopaB3 GLY A 170 S . < . . . S + . . . . ? -0.329 74.8  105.9  77.2   164.2  3.1   -0.3  -23.5 
SopaB3 GLY A 171 S . . . . . S + . . . . ? 0.272  76.3  62.4   108.5  -3.9   6.4   -1.0  -21.8 
SopaB3 LYS A 172 . . . . . . . + . . . . ? -0.966 55.3  145.6  -153.5 126.4  5.2   -0.6  -18.1 
SopaB3 ALA A 173 E . . . . . . - A B A . ? -0.990 43.7  -114.7 -156.5 150.1  2.6   -2.5  -16.0 
SopaB3 THR A 174 E . . . . . . + A B A . ? -0.820 43.1  175.3  -86.5  135.3  1.9   -3.8  -12.4 
SopaB3 CYS A 175 . . > . . . . - . . . . ? -0.594 38.6  -30.2  -131.4 -173.4 1.9   -7.7  -12.1 
SopaB3 LEU A 176 T . 3 . . . S + . . . . ? -0.151 120.1 28.8   -46.1  124.0  1.6   -10.6 -9.4  
SopaB3 GLY A 177 T . 3 . . . S + . . . . ? 0.259  95.4  85.2   108.2  -0.2   2.9   -9.6  -6.0  
SopaB3 ASP A 178 . . X . . . . + . . . . ? 0.331  56.0  135.8  -107.8 -1.0   2.3   -5.8  -6.0  
SopaB3 SER A 179 T . 3 . . . S + . . . . ? -0.289 73.9  20.4   -48.1  129.1  -1.2  -6.3  -4.8  
SopaB3 GLY A 180 T . 3 . . . S + . . . . ? 0.295  94.5  134.0  94.9   -10.5  -1.8  -3.8  -2.1  
SopaB3 GLY A 181 . . < . . . . - . . . . ? -0.253 57.4  -90.0  -72.4  167.3  1.0   -1.5  -3.2  
SopaB3 PRO A 182 E . . . . . . - B H . H ? -0.499 20.3  -162.0 -92.3  138.9  0.6   2.3   -3.5  
SopaB3 LEU A 183 E . . . . . . - B H E H ? -0.974 26.2  -176.2 -104.0 108.5  -0.3  4.5   -6.4  
SopaB3 THR A 184 E . . . . . . - B H E H ? -0.903 16.7  -168.5 -114.1 134.4  0.9   7.9   -5.5  
SopaB3 CYS A 185 E . > . . . S - B H E H ? -0.991 80.6  -16.0  -119.5 117.4  0.4   11.2  -7.4  
SopaB3 ASN A 186 T . 3 . . . S - . . . . ? 0.901  131.1 -51.7  57.0   33.1   2.4   14.2  -6.3  
SopaB3 GLY A 187 T . 3 . . . S + . . . . ? 0.565  115.8 113.8  86.4   7.9    3.1   12.4  -3.0  
SopaB3 VAL A 188 E . < . . . S - B I C H ? -0.924 72.9  -111.2 -116.4 143.4  -0.5  11.6  -2.2  
SopaB3 LEU A 189 E . . . . . . + B I . H ? -0.579 43.5  160.6  -76.6  114.3  -2.1  8.2   -2.1  
SopaB3 GLN A 190 E . . . . . . - B I . . ? 0.651  58.8  -1.4   -108.9 -19.4  -4.5  7.9   -5.0  
SopaB3 GLY A 191 E . . . . . . - B I I H ? -0.993 53.0  -126.2 -164.9 164.3  -4.9  4.1   -5.3  
SopaB3 ILE A 192 E . . . . . . - B I I H ? -0.981 42.6  -105.5 -120.9 128.8  -4.2  0.6   -4.1  
SopaB3 THR A 193 E . . . . . . + B I I . ? -0.361 55.4  155.5  -53.6  124.0  -3.0  -2.0  -6.5  
SopaB3 SER A 194 E . . . . . . - B I . . ? 0.761  50.6  -29.4  -118.9 -70.1  -6.0  -4.3  -7.0  
SopaB3 TRP A 195 E . . . . . . + B I I . ? -0.921 53.6  155.0  -151.6 168.2  -6.2  -6.2  -10.3 
SopaB3 GLY A 196 . . . . . . . - . . . . ? -0.964 53.3  -28.7  -178.2 -175.9 -5.1  -6.1  -13.9 
SopaB3 PRO A 197 . . . . . . . - . . . . ? -0.251 50.9  -124.9 -58.5  144.3  -4.3  -8.3  -16.9 
SopaB3 ARG A 198 S . . . . . S + . . . . ? 0.845  106.1 55.3   -55.6  -29.7  -2.9  -11.8 -16.1 
SopaB3 LEU A 199 S . > . . . S - . . . . ? -0.891 83.1  -152.5 -111.3 108.3  0.1   -10.8 -18.4 
SopaB3 CYS A 200 T . 3 . . . S + . . . . ? -0.603 72.4  35.9   -76.7  135.6  1.8   -7.6  -17.3 
SopaB3 GLY A 201 T . 3 . . . S + . . . . ? 0.556  75.9  133.0  104.7  2.7    3.7   -5.4  -19.9 
SopaB3 PHE A 202 . . X . . . . - . . . . ? -0.697 66.6  -97.8  -86.8  131.7  1.4   -5.8  -23.0 
SopaB3 PRO A 203 T . 3 . . . S + . . . . ? -0.231 104.2 19.9   -44.9  133.6  0.4   -2.6  -24.7 
SopaB3 GLU A 204 T . 3 . . . S + . . . . ? 0.757  87.8  119.0  82.9   25.0   -2.9  -1.1  -23.8 
SopaB3 MET A 205 . . < . . . . - . . . . ? -0.720 44.4  -168.2 -126.0 76.9   -3.4  -2.8  -20.4 
SopaB3 PRO A 206 . . . . . . . - . . . . ? -0.314 25.8  -109.5 -58.1  147.4  -3.6  -0.3  -17.7 
SopaB3 GLY A 207 E . . . . . . - B J G . ? -0.561 27.6  -133.7 -70.7  147.4  -3.4  -1.4  -14.0 
SopaB3 VAL A 208 E . . . . . . - B J G I ? -0.935 24.7  -174.3 -108.8 126.9  -6.5  -1.2  -11.9 
SopaB3 PHE A 209 E . . . . . . - B J G I ? -0.851 33.0  -106.3 -116.5 147.8  -6.3  0.3   -8.5  
SopaB3 THR A 210 E . . . . . . - B J G I ? -0.701 42.3  -119.5 -69.7  125.1  -8.8  0.7   -5.7  
SopaB3 ARG A 211 E . > . . . . - B J . I ? -0.612 24.7  -163.6 -72.5  112.2  -9.8  4.4   -5.6  
SopaB3 ILE A 212 G . > . . . S + . . . . ? 0.879  81.1  62.9   -70.3  -38.2  -8.8  5.7   -2.2  
SopaB3 ILE A 213 G . > . . . S + . . . . ? 0.826  96.7  59.3   -63.7  -28.1  -10.9 8.8   -2.2  
SopaB3 LYS A 214 G . < . . . S + . . . . ? 0.661  110.3 44.0   -72.6  -12.2  -14.1 6.8   -2.4  
SopaB3 TYR A 215 G . < > . . S + . . . . ? 0.146  76.4  107.9  -121.8 17.0   -13.2 5.1   0.9   
SopaB3 LEU A 216 H . < > . . S + . . . . ? 0.911  81.8  50.6   -63.2  -43.6  -11.9 8.0   3.1   
SopaB3 ARG A 217 H . . > . . S + . . . . ? 0.944  113.7 44.2   -60.5  -47.6  -15.0 7.9   5.3   
SopaB3 TRP A 218 H . . > . . S + . . . . ? 0.914  113.5 51.8   -61.5  -44.4  -14.7 4.1   5.9   
SopaB3 ILE A 219 H . . X . . S + . . . . ? 0.949  113.3 43.6   -59.3  -48.9  -10.9 4.4   6.4   
SopaB3 LYS A 220 H . . X . . S + . . . . ? 0.904  114.3 49.1   -66.2  -44.6  -11.3 7.1   9.0   
SopaB3 GLU A 221 H . . X . . S + . . . . ? 0.880  111.8 48.9   -64.2  -41.6  -14.2 5.5   10.8  
SopaB3 THR A 222 H . . X . . S + . . . . ? 0.928  112.4 47.7   -64.3  -45.8  -12.4 2.1   11.0  
SopaB3 ILE A 223 H . . < . . S + . . . . ? 0.921  115.0 46.2   -62.2  -43.6  -9.2  3.8   12.4  
SopaB3 GLU A 224 H . . < . . S + . . . . ? 0.872  110.7 51.9   -67.5  -39.1  -11.2 5.8   15.0  
SopaB3 ALA A 225 H . . < . . . . . . . . ? 0.782  .     .      -71.7  -24.8  -13.3 2.9   16.1  
SopaB3 HIS A 226 . . . < . . . . . . . . ? 0.627  .     .      -127.0 .      -10.2 0.6   16.7  
# 
loop_
_dssp_struct_ladder.id 
_dssp_struct_ladder.sheet_id 
_dssp_struct_ladder.range_id_1 
_dssp_struct_ladder.range_id_2 
_dssp_struct_ladder.type 
_dssp_struct_ladder.beg_1_label_comp_id 
_dssp_struct_ladder.beg_1_label_asym_id 
_dssp_struct_ladder.beg_1_label_seq_id 
_dssp_struct_ladder.pdbx_beg_1_PDB_ins_code 
_dssp_struct_ladder.end_1_label_comp_id 
_dssp_struct_ladder.end_1_label_asym_id 
_dssp_struct_ladder.end_1_label_seq_id 
_dssp_struct_ladder.pdbx_end_1_PDB_ins_code 
_dssp_struct_ladder.beg_1_auth_comp_id 
_dssp_struct_ladder.beg_1_auth_asym_id 
_dssp_struct_ladder.beg_1_auth_seq_id 
_dssp_struct_ladder.end_1_auth_comp_id 
_dssp_struct_ladder.end_1_auth_asym_id 
_dssp_struct_ladder.end_1_auth_seq_id 
_dssp_struct_ladder.beg_2_label_comp_id 
_dssp_struct_ladder.beg_2_label_asym_id 
_dssp_struct_ladder.beg_2_label_seq_id 
_dssp_struct_ladder.pdbx_beg_2_PDB_ins_code 
_dssp_struct_ladder.end_2_label_comp_id 
_dssp_struct_ladder.end_2_label_asym_id 
_dssp_struct_ladder.end_2_label_seq_id 
_dssp_struct_ladder.pdbx_end_2_PDB_ins_code 
_dssp_struct_ladder.beg_2_auth_comp_id 
_dssp_struct_ladder.beg_2_auth_asym_id 
_dssp_struct_ladder.beg_2_auth_seq_id 
_dssp_struct_ladder.end_2_auth_comp_id 
_dssp_struct_ladder.end_2_auth_asym_id 
_dssp_struct_ladder.end_2_auth_seq_id 
A A A B anti-parallel ILE A 2   ? VAL A 3   ? ILE A 2   VAL A 3   THR A 174 ? ALA A 173 ? THR A 174 ALA A 173 
B B C F anti-parallel TRP A 6   ? GLU A 7   ? TRP A 6   GLU A 7   CYS A 139 ? GLN A 138 ? CYS A 139 GLN A 138 
C B D I parallel      GLU A 106 ? GLU A 106 ? GLU A 106 GLU A 106 VAL A 188 ? VAL A 188 ? VAL A 188 VAL A 188 
D B E F anti-parallel THR A 117 ? GLY A 122 ? THR A 117 GLY A 122 THR A 143 ? GLN A 138 ? THR A 143 GLN A 138 
E B E H anti-parallel CYS A 118 ? THR A 120 ? CYS A 118 THR A 120 CYS A 185 ? LEU A 183 ? CYS A 185 LEU A 183 
F B F G anti-parallel THR A 143 ? LEU A 145 ? THR A 143 LEU A 145 GLY A 166 ? CYS A 164 ? GLY A 166 CYS A 164 
G B G J anti-parallel MET A 162 ? ALA A 165 ? MET A 162 ALA A 165 THR A 210 ? GLY A 207 ? THR A 210 GLY A 207 
H B H I anti-parallel PRO A 182 ? CYS A 185 ? PRO A 182 CYS A 185 ILE A 192 ? VAL A 188 ? ILE A 192 VAL A 188 
I B I J anti-parallel GLY A 191 ? TRP A 195 ? GLY A 191 TRP A 195 ARG A 211 ? VAL A 208 ? ARG A 211 VAL A 208 
J C K L anti-parallel GLN A 16  ? GLU A 21  ? GLN A 16  GLU A 21  VAL A 30  ? LYS A 24  ? VAL A 30  LYS A 24  
K C K N anti-parallel ALA A 17  ? GLU A 21  ? ALA A 17  GLU A 21  LEU A 52  ? TYR A 48  ? LEU A 52  TYR A 48  
L C L M anti-parallel VAL A 30  ? ASN A 33  ? VAL A 30  ASN A 33  ILE A 38  ? TRP A 36  ? ILE A 38  TRP A 36  
M C M Q anti-parallel TRP A 36  ? THR A 39  ? TRP A 36  THR A 39  ARG A 91  ? MET A 88  ? ARG A 91  MET A 88  
N C N O anti-parallel LYS A 49  ? LEU A 52  ? LYS A 49  LEU A 52  GLU A 68  ? GLN A 65  ? GLU A 68  GLN A 65  
O C P Q anti-parallel GLU A 71  ? PRO A 74  ? GLU A 71  PRO A 74  ARG A 91  ? MET A 88  ? ARG A 91  MET A 88  
P D R S anti-parallel ASP A 56  ? ASP A 56  ? ASP A 56  ASP A 56  VAL A 136 ? VAL A 136 ? VAL A 136 VAL A 136 
# 
loop_
_dssp_struct_bridge_pairs.id 
_dssp_struct_bridge_pairs.label_comp_id 
_dssp_struct_bridge_pairs.label_seq_id 
_dssp_struct_bridge_pairs.label_asym_id 
_dssp_struct_bridge_pairs.auth_seq_id 
_dssp_struct_bridge_pairs.auth_asym_id 
_dssp_struct_bridge_pairs.pdbx_PDB_ins_code 
_dssp_struct_bridge_pairs.acceptor_1_label_comp_id 
_dssp_struct_bridge_pairs.acceptor_1_label_seq_id 
_dssp_struct_bridge_pairs.acceptor_1_label_asym_id 
_dssp_struct_bridge_pairs.acceptor_1_auth_seq_id 
_dssp_struct_bridge_pairs.acceptor_1_auth_asym_id 
_dssp_struct_bridge_pairs.acceptor_1_pdbx_PDB_ins_code 
_dssp_struct_bridge_pairs.acceptor_1_energy 
_dssp_struct_bridge_pairs.acceptor_2_label_comp_id 
_dssp_struct_bridge_pairs.acceptor_2_label_seq_id 
_dssp_struct_bridge_pairs.acceptor_2_label_asym_id 
_dssp_struct_bridge_pairs.acceptor_2_auth_seq_id 
_dssp_struct_bridge_pairs.acceptor_2_auth_asym_id 
_dssp_struct_bridge_pairs.acceptor_2_pdbx_PDB_ins_code 
_dssp_struct_bridge_pairs.acceptor_2_energy 
_dssp_struct_bridge_pairs.donor_1_label_comp_id 
_dssp_struct_bridge_pairs.donor_1_label_seq_id 
_dssp_struct_bridge_pairs.donor_1_label_asym_id 
_dssp_struct_bridge_pairs.donor_1_auth_seq_id 
_dssp_struct_bridge_pairs.donor_1_auth_asym_id 
_dssp_struct_bridge_pairs.donor_1_pdbx_PDB_ins_code 
_dssp_struct_bridge_pairs.donor_1_energy 
_dssp_struct_bridge_pairs.donor_2_label_comp_id 
_dssp_struct_bridge_pairs.donor_2_label_seq_id 
_dssp_struct_bridge_pairs.donor_2_label_asym_id 
_dssp_struct_bridge_pairs.donor_2_auth_seq_id 
_dssp_struct_bridge_pairs.donor_2_auth_asym_id 
_dssp_struct_bridge_pairs.donor_2_pdbx_PDB_ins_code 
_dssp_struct_bridge_pairs.donor_2_energy 
1   ARG 1   A 1   A ? ?   ?   ? ?   ? ? ?    ?   ?   ? ?   ? ? ?    CYS 175 A 175 A ? -1.1 VAL 3   A 3   A ? -0.6 
2   ILE 2   A 2   A ? ASN 125 A 125 A ? -1.1 GLY 124 A 124 A ? -0.3 GLY 5   A 5   A ? -0.8 GLY 4   A 4   A ? -0.5 
3   VAL 3   A 3   A ? ALA 173 A 173 A ? -2.1 ARG 1   A 1   A ? -0.6 ALA 173 A 173 A ? -1.2 GLY 201 A 201 A ? -0.1 
4   GLY 4   A 4   A ? ILE 2   A 2   A ? -0.5 THR 126 A 126 A ? -0.3 VAL 3   A 3   A ? -0.2 TRP 6   A 6   A ? -0.1 
5   GLY 5   A 5   A ? ILE 2   A 2   A ? -0.8 MET 140 A 140 A ? -0.1 GLU 7   A 7   A ? -0.3 MET 140 A 140 A ? -0.2 
6   TRP 6   A 6   A ? CYS 139 A 139 A ? -2.6 GLY 4   A 4   A ? -0.1 CYS 139 A 139 A ? -3.5 CYS 8   A 8   A ? -0.2 
7   GLU 7   A 7   A ? GLY 5   A 5   A ? -0.3 GLN 138 A 138 A ? -0.2 GLN 138 A 138 A ? -0.2 LYS 9   A 9   A ? -0.1 
8   CYS 8   A 8   A ? LEU 137 A 137 A ? -2.7 TRP 6   A 6   A ? -0.2 LYS 10  A 10  A ? -0.1 LEU 137 A 137 A ? -0.1 
9   LYS 9   A 9   A ? LYS 10  A 10  A ? -0.1 GLU 7   A 7   A ? -0.1 SER 12  A 12  A ? -2.2 GLN 13  A 13  A ? -0.3 
10  LYS 10  A 10  A ? ASN 11  A 11  A ? -0.3 CYS 8   A 8   A ? -0.1 LYS 9   A 9   A ? -0.1 HIS 55  A 55  A ? -0.0 
11  ASN 11  A 11  A ? GLN 13  A 13  A ? -0.1 SER 12  A 12  A ? -0.1 LYS 10  A 10  A ? -0.3 LYS 9   A 9   A ? -0.1 
12  SER 12  A 12  A ? LYS 9   A 9   A ? -2.2 GLN 13  A 13  A ? -0.3 LYS 10  A 10  A ? -0.1 ASN 11  A 11  A ? -0.1 
13  GLN 13  A 13  A ? LYS 9   A 9   A ? -0.3 PRO 14  A 14  A ? -0.1 GLN 16  A 16  A ? -1.8 SER 12  A 12  A ? -0.3 
14  PRO 14  A 14  A ? ?   ?   ? ?   ? ? ?    ?   ?   ? ?   ? ? ?    ARG 103 A 103 A ? -1.4 GLY 53  A 53  A ? -0.2 
15  TRP 15  A 15  A ? VAL 102 A 102 A ? -0.2 SER 12  A 12  A ? -0.1 LEU 31  A 31  A ? -2.7 ALA 17  A 17  A ? -0.2 
16  GLN 16  A 16  A ? GLN 13  A 13  A ? -1.8 VAL 30  A 30  A ? -0.2 GLY 53  A 53  A ? -0.6 ALA 18  A 18  A ? -0.4 
17  ALA 17  A 17  A ? GLY 29  A 29  A ? -2.9 TRP 15  A 15  A ? -0.2 GLY 29  A 29  A ? -1.6 LEU 19  A 19  A ? -0.5 
18  ALA 18  A 18  A ? ALA 51  A 51  A ? -2.4 GLN 16  A 16  A ? -0.4 ALA 51  A 51  A ? -2.6 PHE 20  A 20  A ? -0.6 
19  LEU 19  A 19  A ? CYS 27  A 27  A ? -3.0 ALA 17  A 17  A ? -0.5 LYS 26  A 26  A ? -3.4 CYS 27  A 27  A ? -1.4 
20  PHE 20  A 20  A ? LYS 49  A 49  A ? -3.5 ALA 18  A 18  A ? -0.6 LYS 49  A 49  A ? -2.3 GLY 22  A 22  A ? -0.5 
21  GLU 21  A 21  A ? LYS 24  A 24  A ? -2.3 LEU 19  A 19  A ? -0.4 LYS 24  A 24  A ? -1.2 THR 23  A 23  A ? -0.5 
22  GLY 22  A 22  A ? LYS 47  A 47  A ? -0.5 PHE 20  A 20  A ? -0.5 LYS 49  A 49  A ? -0.1 PHE 20  A 20  A ? -0.1 
23  THR 23  A 23  A ? GLU 21  A 21  A ? -0.5 PHE 20  A 20  A ? -0.1 ILE 25  A 25  A ? -0.4 GLY 22  A 22  A ? -0.2 
24  LYS 24  A 24  A ? GLU 21  A 21  A ? -1.2 ILE 25  A 25  A ? -0.0 GLU 21  A 21  A ? -2.3 LYS 26  A 26  A ? -0.4 
25  ILE 25  A 25  A ? THR 23  A 23  A ? -0.4 PHE 20  A 20  A ? -0.2 PHE 20  A 20  A ? -0.2 GLY 28  A 28  A ? -0.1 
26  LYS 26  A 26  A ? LEU 19  A 19  A ? -3.4 LYS 24  A 24  A ? -0.4 GLY 28  A 28  A ? -0.3 SER 179 A 179 A ? -0.2 
27  CYS 27  A 27  A ? LEU 19  A 19  A ? -1.4 ASP 178 A 178 A ? -0.1 LEU 19  A 19  A ? -3.0 LYS 26  A 26  A ? -0.4 
28  GLY 28  A 28  A ? SER 179 A 179 A ? -3.9 LYS 26  A 26  A ? -0.3 ALA 40  A 40  A ? -0.4 VAL 30  A 30  A ? -0.3 
29  GLY 29  A 29  A ? ALA 17  A 17  A ? -1.6 CYS 27  A 27  A ? -0.2 ALA 17  A 17  A ? -2.9 LEU 31  A 31  A ? -0.4 
30  VAL 30  A 30  A ? ILE 38  A 38  A ? -2.4 GLY 28  A 28  A ? -0.3 ILE 38  A 38  A ? -3.3 VAL 32  A 32  A ? -0.6 
31  LEU 31  A 31  A ? TRP 15  A 15  A ? -2.7 GLY 29  A 29  A ? -0.4 VAL 105 A 105 A ? -2.5 VAL 37  A 37  A ? -0.2 
32  VAL 32  A 32  A ? TRP 36  A 36  A ? -2.2 VAL 30  A 30  A ? -0.6 LEU 107 A 107 A ? -0.2 VAL 37  A 37  A ? -0.2 
33  ASN 33  A 33  A ? TRP 36  A 36  A ? -1.5 GLU 106 A 106 A ? -0.1 TRP 36  A 36  A ? -2.4 VAL 32  A 32  A ? -0.4 
34  PRO 34  A 34  A ? ?   ?   ? ?   ? ? ?    ?   ?   ? ?   ? ? ?    ALA 96  A 96  A ? -4.0 LYS 94  A 94  A ? -0.1 
35  GLN 35  A 35  A ? PRO 95  A 95  A ? -0.3 TRP 36  A 36  A ? -0.1 LEU 92  A 92  A ? -2.3 VAL 37  A 37  A ? -0.4 
36  TRP 36  A 36  A ? ASN 33  A 33  A ? -2.4 ARG 91  A 91  A ? -0.2 VAL 32  A 32  A ? -2.2 ASN 33  A 33  A ? -1.5 
37  VAL 37  A 37  A ? LEU 90  A 90  A ? -2.3 GLN 35  A 35  A ? -0.4 LEU 90  A 90  A ? -3.5 THR 39  A 39  A ? -0.4 
38  ILE 38  A 38  A ? VAL 30  A 30  A ? -3.3 TRP 36  A 36  A ? -0.4 VAL 30  A 30  A ? -2.4 ALA 40  A 40  A ? -0.2 
39  THR 39  A 39  A ? MET 88  A 88  A ? -2.8 VAL 37  A 37  A ? -0.4 MET 88  A 88  A ? -2.7 ALA 41  A 41  A ? -0.3 
40  ALA 40  A 40  A ? GLY 28  A 28  A ? -0.4 ILE 38  A 38  A ? -0.2 CYS 43  A 43  A ? -1.6 ILE 87  A 87  A ? -0.3 
41  ALA 41  A 41  A ? THR 39  A 39  A ? -0.3 HIS 42  A 42  A ? -0.3 VAL 44  A 44  A ? -1.0 ALA 40  A 40  A ? -0.1 
42  HIS 42  A 42  A ? CYS 43  A 43  A ? -0.3 TYR 83  A 83  A ? -0.1 ALA 41  A 41  A ? -0.3 SER 179 A 179 A ? -0.0 
43  CYS 43  A 43  A ? ALA 40  A 40  A ? -1.6 GLY 28  A 28  A ? -0.1 HIS 42  A 42  A ? -0.3 ALA 41  A 41  A ? -0.1 
44  VAL 44  A 44  A ? ALA 41  A 41  A ? -1.0 THR 46  A 46  A ? -0.0 THR 46  A 46  A ? -0.3 ALA 41  A 41  A ? -0.0 
45  SER 45  A 45  A ? THR 46  A 46  A ? -0.1 TYR 48  A 48  A ? -0.0 TYR 48  A 48  A ? -0.4 CYS 43  A 43  A ? -0.0 
46  THR 46  A 46  A ? VAL 44  A 44  A ? -0.3 LYS 47  A 47  A ? -0.2 SER 45  A 45  A ? -0.1 VAL 44  A 44  A ? -0.0 
47  LYS 47  A 47  A ? LYS 49  A 49  A ? -0.1 GLU 68  A 68  A ? -0.0 GLY 22  A 22  A ? -0.5 THR 46  A 46  A ? -0.2 
48  TYR 48  A 48  A ? SER 45  A 45  A ? -0.4 GLU 21  A 21  A ? -0.1 VAL 69  A 69  A ? -2.2 VAL 50  A 50  A ? -0.4 
49  LYS 49  A 49  A ? PHE 20  A 20  A ? -2.3 GLU 68  A 68  A ? -0.2 PHE 20  A 20  A ? -3.5 ALA 51  A 51  A ? -0.5 
50  VAL 50  A 50  A ? PHE 67  A 67  A ? -3.4 TYR 48  A 48  A ? -0.4 PHE 67  A 67  A ? -2.6 LEU 52  A 52  A ? -0.5 
51  ALA 51  A 51  A ? ALA 18  A 18  A ? -2.6 LYS 49  A 49  A ? -0.5 ALA 18  A 18  A ? -2.4 GLY 53  A 53  A ? -0.3 
52  LEU 52  A 52  A ? GLN 65  A 65  A ? -2.6 VAL 50  A 50  A ? -0.5 GLN 65  A 65  A ? -2.4 ALA 17  A 17  A ? -0.1 
53  GLY 53  A 53  A ? GLN 16  A 16  A ? -0.6 ALA 101 A 101 A ? -0.4 HIS 55  A 55  A ? -0.4 THR 63  A 63  A ? -0.2 
54  ARG 54  A 54  A ? GLN 16  A 16  A ? -0.3 ALA 51  A 51  A ? -0.2 GLY 53  A 53  A ? -0.2 VAL 57  A 57  A ? -0.2 
55  HIS 55  A 55  A ? GLY 53  A 53  A ? -0.4 ASP 56  A 56  A ? -0.3 LEU 137 A 137 A ? -2.5 VAL 57  A 57  A ? -0.5 
56  ASP 56  A 56  A ? VAL 136 A 136 A ? -0.2 VAL 57  A 57  A ? -0.1 ALA 59  A 59  A ? -1.5 HIS 55  A 55  A ? -0.3 
57  VAL 57  A 57  A ? ASP 135 A 135 A ? -2.3 HIS 55  A 55  A ? -0.5 VAL 136 A 136 A ? -0.1 ASP 56  A 56  A ? -0.1 
58  SER 58  A 58  A ? ASP 135 A 135 A ? -0.5 ASP 60  A 60  A ? -0.0 ASP 60  A 60  A ? -0.3 VAL 57  A 57  A ? -0.3 
59  ALA 59  A 59  A ? ASP 56  A 56  A ? -1.5 ASP 135 A 135 A ? -0.2 GLU 61  A 61  A ? -1.1 ASP 56  A 56  A ? -0.1 
60  ASP 60  A 60  A ? SER 58  A 58  A ? -0.3 ARG 54  A 54  A ? -0.0 ASP 62  A 62  A ? -0.4 VAL 57  A 57  A ? -0.1 
61  GLU 61  A 61  A ? ALA 59  A 59  A ? -1.1 ASP 56  A 56  A ? -0.2 ALA 64  A 64  A ? -1.6 ARG 54  A 54  A ? -0.0 
62  ASP 62  A 62  A ? ASP 60  A 60  A ? -0.4 THR 63  A 63  A ? -0.3 GLU 61  A 61  A ? -0.1 ARG 54  A 54  A ? -0.1 
63  THR 63  A 63  A ? GLY 53  A 53  A ? -0.2 GLN 65  A 65  A ? -0.0 ASP 62  A 62  A ? -0.3 GLN 65  A 65  A ? -0.1 
64  ALA 64  A 64  A ? GLU 61  A 61  A ? -1.6 ALA 51  A 51  A ? -0.1 PHE 66  A 66  A ? -0.4 GLY 53  A 53  A ? -0.2 
65  GLN 65  A 65  A ? LEU 52  A 52  A ? -2.4 THR 63  A 63  A ? -0.1 LEU 52  A 52  A ? -2.6 PHE 67  A 67  A ? -0.4 
66  PHE 66  A 66  A ? ALA 64  A 64  A ? -0.4 ALA 51  A 51  A ? -0.2 GLU 68  A 68  A ? -0.4 ALA 51  A 51  A ? -0.2 
67  PHE 67  A 67  A ? VAL 50  A 50  A ? -2.6 GLN 65  A 65  A ? -0.4 VAL 50  A 50  A ? -3.4 VAL 69  A 69  A ? -0.6 
68  GLU 68  A 68  A ? PHE 66  A 66  A ? -0.4 LYS 49  A 49  A ? -0.2 LYS 49  A 49  A ? -0.2 THR 70  A 70  A ? -0.1 
69  VAL 69  A 69  A ? TYR 48  A 48  A ? -2.2 PHE 67  A 67  A ? -0.6 LEU 92  A 92  A ? -0.2 SER 72  A 72  A ? -0.1 
70  THR 70  A 70  A ? ARG 91  A 91  A ? -2.3 GLU 71  A 71  A ? -0.3 SER 72  A 72  A ? -0.3 VAL 69  A 69  A ? -0.1 
71  GLU 71  A 71  A ? ARG 91  A 91  A ? -1.0 PHE 73  A 73  A ? -0.0 ARG 91  A 91  A ? -2.7 PHE 73  A 73  A ? -0.4 
72  SER 72  A 72  A ? THR 70  A 70  A ? -0.3 LEU 90  A 90  A ? -0.2 LEU 90  A 90  A ? -0.2 VAL 44  A 44  A ? -0.0 
73  PHE 73  A 73  A ? LEU 89  A 89  A ? -3.1 GLU 71  A 71  A ? -0.4 LEU 89  A 89  A ? -1.9 HIS 75  A 75  A ? -0.1 
74  PRO 74  A 74  A ? ?   ?   ? ?   ? ? ?    ?   ?   ? ?   ? ? ?    MET 88  A 88  A ? -0.2 ASP 86  A 86  A ? -0.1 
75  HIS 75  A 75  A ? ILE 87  A 87  A ? -2.9 HIS 85  A 85  A ? -0.3 PHE 78  A 78  A ? -1.9 ILE 87  A 87  A ? -0.1 
76  PRO 76  A 76  A ? ?   ?   ? ?   ? ? ?    ?   ?   ? ?   ? ? ?    HIS 75  A 75  A ? -0.1 HIS 85  A 85  A ? -0.0 
77  GLN 77  A 77  A ? HIS 85  A 85  A ? -0.1 ASN 79  A 79  A ? -0.0 ASN 79  A 79  A ? -0.1 SER 84  A 84  A ? -0.1 
78  PHE 78  A 78  A ? HIS 75  A 75  A ? -1.9 HIS 85  A 85  A ? -0.2 GLY 80  A 80  A ? -0.3 HIS 85  A 85  A ? -0.2 
79  ASN 79  A 79  A ? SER 84  A 84  A ? -0.8 GLN 77  A 77  A ? -0.1 TYR 83  A 83  A ? -1.3 ASP 82  A 82  A ? -0.4 
80  GLY 80  A 80  A ? PHE 78  A 78  A ? -0.3 GLU 81  A 81  A ? -0.2 PHE 78  A 78  A ? -0.0 ASP 86  A 86  A ? -0.0 
81  GLU 81  A 81  A ? ASP 82  A 82  A ? -0.1 SER 84  A 84  A ? -0.1 GLY 80  A 80  A ? -0.2 PHE 78  A 78  A ? -0.0 
82  ASP 82  A 82  A ? ASN 79  A 79  A ? -0.4 SER 84  A 84  A ? -0.2 GLY 80  A 80  A ? -0.2 THR 159 A 159 A ? -0.1 
83  TYR 83  A 83  A ? ASN 79  A 79  A ? -1.3 SER 84  A 84  A ? -0.2 ASP 86  A 86  A ? -0.9 HIS 85  A 85  A ? -0.2 
84  SER 84  A 84  A ? HIS 85  A 85  A ? -0.2 ASN 79  A 79  A ? -0.2 ASN 79  A 79  A ? -0.8 TYR 83  A 83  A ? -0.2 
85  HIS 85  A 85  A ? ASP 86  A 86  A ? -0.2 PHE 161 A 161 A ? -0.2 ILE 87  A 87  A ? -1.9 HIS 75  A 75  A ? -0.3 
86  ASP 86  A 86  A ? TYR 83  A 83  A ? -0.9 PHE 78  A 78  A ? -0.1 MET 88  A 88  A ? -0.3 THR 210 A 210 A ? -0.2 
87  ILE 87  A 87  A ? HIS 85  A 85  A ? -1.9 ALA 40  A 40  A ? -0.3 HIS 75  A 75  A ? -2.9 LEU 89  A 89  A ? -0.3 
88  MET 88  A 88  A ? THR 39  A 39  A ? -2.7 ASP 86  A 86  A ? -0.3 THR 39  A 39  A ? -2.8 LEU 90  A 90  A ? -0.4 
89  LEU 89  A 89  A ? PHE 73  A 73  A ? -1.9 ILE 87  A 87  A ? -0.3 PHE 73  A 73  A ? -3.1 ARG 91  A 91  A ? -0.4 
90  LEU 90  A 90  A ? VAL 37  A 37  A ? -3.5 MET 88  A 88  A ? -0.4 VAL 37  A 37  A ? -2.3 LEU 92  A 92  A ? -0.5 
91  ARG 91  A 91  A ? GLU 71  A 71  A ? -2.7 LEU 89  A 89  A ? -0.4 THR 70  A 70  A ? -2.3 GLU 71  A 71  A ? -1.0 
92  LEU 92  A 92  A ? GLN 35  A 35  A ? -2.3 LEU 90  A 90  A ? -0.5 VAL 69  A 69  A ? -0.1 PHE 67  A 67  A ? -0.0 
93  PRO 93  A 93  A ? ?   ?   ? ?   ? ? ?    ?   ?   ? ?   ? ? ?    LEU 92  A 92  A ? -0.1 VAL 69  A 69  A ? -0.1 
94  LYS 94  A 94  A ? PRO 34  A 34  A ? -0.1 GLN 35  A 35  A ? -0.0 ALA 96  A 96  A ? -0.0 LEU 92  A 92  A ? -0.0 
95  PRO 95  A 95  A ? ?   ?   ? ?   ? ? ?    ?   ?   ? ?   ? ? ?    GLN 35  A 35  A ? -0.3 LYS 97  A 97  A ? -0.1 
96  ALA 96  A 96  A ? PRO 34  A 34  A ? -4.0 ASN 33  A 33  A ? -0.1 ILE 98  A 98  A ? -0.6 TRP 36  A 36  A ? -0.0 
97  LYS 97  A 97  A ? PRO 95  A 95  A ? -0.1 ARG 103 A 103 A ? -0.0 THR 99  A 99  A ? -0.5 ALA 96  A 96  A ? -0.1 
98  ILE 98  A 98  A ? ALA 96  A 96  A ? -0.6 ALA 101 A 101 A ? -0.1 SER 100 A 100 A ? -0.2 ARG 103 A 103 A ? -0.2 
99  THR 99  A 99  A ? VAL 102 A 102 A ? -2.1 LYS 97  A 97  A ? -0.5 VAL 102 A 102 A ? -0.3 GLY 53  A 53  A ? -0.1 
100 SER 100 A 100 A ? ILE 98  A 98  A ? -0.2 ALA 101 A 101 A ? -0.2 ARG 103 A 103 A ? -0.1 GLY 53  A 53  A ? -0.1 
101 ALA 101 A 101 A ? VAL 102 A 102 A ? -0.2 THR 63  A 63  A ? -0.1 ARG 103 A 103 A ? -0.4 GLY 53  A 53  A ? -0.4 
102 VAL 102 A 102 A ? THR 99  A 99  A ? -0.3 LEU 52  A 52  A ? -0.1 THR 99  A 99  A ? -2.1 ALA 101 A 101 A ? -0.2 
103 ARG 103 A 103 A ? PRO 14  A 14  A ? -1.4 ALA 101 A 101 A ? -0.4 LEU 31  A 31  A ? -0.2 VAL 105 A 105 A ? -0.1 
104 PRO 104 A 104 A ? ?   ?   ? ?   ? ? ?    ?   ?   ? ?   ? ? ?    GLU 106 A 106 A ? -0.3 VAL 32  A 32  A ? -0.3 
105 VAL 105 A 105 A ? LEU 31  A 31  A ? -2.5 TRP 15  A 15  A ? -0.2 LEU 107 A 107 A ? -0.1 VAL 188 A 188 A ? -0.1 
106 GLU 106 A 106 A ? GLY 187 A 187 A ? -0.7 PRO 104 A 104 A ? -0.3 LEU 189 A 189 A ? -2.7 VAL 105 A 105 A ? -0.1 
107 LEU 107 A 107 A ? VAL 188 A 188 A ? -0.2 VAL 32  A 32  A ? -0.2 GLN 190 A 190 A ? -0.1 THR 109 A 109 A ? -0.1 
108 PRO 108 A 108 A ? ?   ?   ? ?   ? ? ?    ?   ?   ? ?   ? ? ?    GLU 111 A 111 A ? -0.1 LEU 107 A 107 A ? -0.1 
109 THR 109 A 109 A ? GLU 110 A 110 A ? -0.3 LEU 107 A 107 A ? -0.1 GLU 111 A 111 A ? -0.3 LEU 107 A 107 A ? -0.0 
110 GLU 110 A 110 A ? ?   ?   ? ?   ? ? ?    ?   ?   ? ?   ? ? ?    THR 109 A 109 A ? -0.3 ALA 112 A 112 A ? -0.2 
111 GLU 111 A 111 A ? THR 109 A 109 A ? -0.3 PRO 108 A 108 A ? -0.1 LEU 114 A 114 A ? -0.1 GLN 190 A 190 A ? -0.0 
112 ALA 112 A 112 A ? GLU 110 A 110 A ? -0.2 PRO 113 A 113 A ? -0.1 GLY 115 A 115 A ? -0.1 GLU 111 A 111 A ? -0.1 
113 PRO 113 A 113 A ? ?   ?   ? ?   ? ? ?    ?   ?   ? ?   ? ? ?    THR 116 A 116 A ? -1.7 LEU 144 A 144 A ? -0.2 
114 LEU 114 A 114 A ? GLY 115 A 115 A ? -0.2 THR 143 A 143 A ? -0.1 LEU 145 A 145 A ? -0.2 THR 117 A 117 A ? -0.1 
115 GLY 115 A 115 A ? LEU 144 A 144 A ? -2.2 THR 116 A 116 A ? -0.3 LEU 114 A 114 A ? -0.2 LEU 145 A 145 A ? -0.1 
116 THR 116 A 116 A ? PRO 113 A 113 A ? -1.7 THR 117 A 117 A ? -0.1 LEU 144 A 144 A ? -2.4 CYS 118 A 118 A ? -0.5 
117 THR 117 A 117 A ? THR 143 A 143 A ? -0.2 LEU 114 A 114 A ? -0.1 ASN 186 A 186 A ? -0.5 TYR 119 A 119 A ? -0.3 
118 CYS 118 A 118 A ? LEU 142 A 142 A ? -3.8 THR 116 A 116 A ? -0.5 LEU 142 A 142 A ? -3.5 THR 120 A 120 A ? -0.4 
119 TYR 119 A 119 A ? THR 184 A 184 A ? -3.8 THR 117 A 117 A ? -0.3 THR 184 A 184 A ? -3.2 SER 121 A 121 A ? -0.3 
120 THR 120 A 120 A ? MET 140 A 140 A ? -2.6 CYS 118 A 118 A ? -0.4 MET 140 A 140 A ? -2.4 GLY 122 A 122 A ? -0.3 
121 SER 121 A 121 A ? PRO 182 A 182 A ? -0.8 TYR 119 A 119 A ? -0.3 TRP 123 A 123 A ? -0.3 CYS 139 A 139 A ? -0.2 
122 GLY 122 A 122 A ? GLN 138 A 138 A ? -2.1 THR 120 A 120 A ? -0.3 GLN 138 A 138 A ? -2.4 ASP 178 A 178 A ? -0.1 
123 TRP 123 A 123 A ? GLY 177 A 177 A ? -0.5 SER 121 A 121 A ? -0.3 THR 126 A 126 A ? -0.1 ASP 178 A 178 A ? -0.1 
124 GLY 124 A 124 A ? ASN 125 A 125 A ? -0.2 LEU 133 A 133 A ? -0.1 ILE 2   A 2   A ? -0.3 GLY 177 A 177 A ? -0.2 
125 ASN 125 A 125 A ? LEU 176 A 176 A ? -1.9 ARG 1   A 1   A ? -0.2 ILE 2   A 2   A ? -1.1 CYS 175 A 175 A ? -0.2 
126 THR 126 A 126 A ? SER 132 A 132 A ? -1.8 ARG 1   A 1   A ? -0.3 GLY 4   A 4   A ? -0.3 THR 128 A 128 A ? -0.3 
127 HIS 127 A 127 A ? ALA 130 A 130 A ? -0.4 SER 132 A 132 A ? -0.3 SER 132 A 132 A ? -0.2 CYS 200 A 200 A ? -0.1 
128 THR 128 A 128 A ? THR 126 A 126 A ? -0.3 THR 129 A 129 A ? -0.1 CYS 200 A 200 A ? -0.1 HIS 127 A 127 A ? -0.1 
129 THR 129 A 129 A ? ALA 130 A 130 A ? -0.2 LEU 199 A 199 A ? -0.1 VAL 131 A 131 A ? -0.3 THR 128 A 128 A ? -0.1 
130 ALA 130 A 130 A ? SER 132 A 132 A ? -0.1 ?   ?   ? ?   ? ? ?    SER 132 A 132 A ? -0.9 HIS 127 A 127 A ? -0.4 
131 VAL 131 A 131 A ? THR 129 A 129 A ? -0.3 ASN 125 A 125 A ? -0.1 LEU 133 A 133 A ? -0.4 THR 128 A 128 A ? -0.1 
132 SER 132 A 132 A ? ALA 130 A 130 A ? -0.9 HIS 127 A 127 A ? -0.2 THR 126 A 126 A ? -1.8 HIS 127 A 127 A ? -0.3 
133 LEU 133 A 133 A ? VAL 131 A 131 A ? -0.4 ASN 125 A 125 A ? -0.2 ASN 125 A 125 A ? -0.2 GLY 124 A 124 A ? -0.1 
134 PRO 134 A 134 A ? ?   ?   ? ?   ? ? ?    ?   ?   ? ?   ? ? ?    VAL 57  A 57  A ? -0.1 GLN 138 A 138 A ? -0.1 
135 ASP 135 A 135 A ? ASP 56  A 56  A ? -0.1 LEU 137 A 137 A ? -0.1 VAL 57  A 57  A ? -2.3 SER 58  A 58  A ? -0.5 
136 VAL 136 A 136 A ? ASP 56  A 56  A ? -0.2 VAL 57  A 57  A ? -0.1 ASP 56  A 56  A ? -0.2 HIS 55  A 55  A ? -0.1 
137 LEU 137 A 137 A ? HIS 55  A 55  A ? -2.5 ASP 135 A 135 A ? -0.3 CYS 8   A 8   A ? -2.7 CYS 139 A 139 A ? -0.3 
138 GLN 138 A 138 A ? GLY 122 A 122 A ? -2.4 GLU 7   A 7   A ? -0.2 GLY 122 A 122 A ? -2.1 MET 140 A 140 A ? -0.3 
139 CYS 139 A 139 A ? TRP 6   A 6   A ? -3.5 LEU 137 A 137 A ? -0.3 TRP 6   A 6   A ? -2.6 ASP 141 A 141 A ? -0.3 
140 MET 140 A 140 A ? THR 120 A 120 A ? -2.4 GLN 138 A 138 A ? -0.3 THR 120 A 120 A ? -2.6 LEU 142 A 142 A ? -0.4 
141 ASP 141 A 141 A ? CYS 139 A 139 A ? -0.3 TYR 119 A 119 A ? -0.2 THR 143 A 143 A ? -0.3 TYR 119 A 119 A ? -0.2 
142 LEU 142 A 142 A ? CYS 118 A 118 A ? -3.5 MET 140 A 140 A ? -0.4 CYS 118 A 118 A ? -3.8 LEU 144 A 144 A ? -0.5 
143 THR 143 A 143 A ? GLY 166 A 166 A ? -0.7 ASP 141 A 141 A ? -0.3 GLY 166 A 166 A ? -2.3 LEU 145 A 145 A ? -0.3 
144 LEU 144 A 144 A ? THR 116 A 116 A ? -2.4 LEU 142 A 142 A ? -0.5 GLY 115 A 115 A ? -2.2 SER 146 A 146 A ? -0.3 
145 LEU 145 A 145 A ? CYS 164 A 164 A ? -2.9 THR 143 A 143 A ? -0.3 CYS 164 A 164 A ? -0.8 ASN 147 A 147 A ? -0.1 
146 SER 146 A 146 A ? LEU 144 A 144 A ? -0.3 ASN 147 A 147 A ? -0.1 CYS 150 A 150 A ? -1.4 VAL 149 A 149 A ? -0.5 
147 ASN 147 A 147 A ? ASN 148 A 148 A ? -0.2 VAL 149 A 149 A ? -0.2 ALA 151 A 151 A ? -2.6 SER 152 A 152 A ? -0.2 
148 ASN 148 A 148 A ? CYS 150 A 150 A ? -0.2 VAL 149 A 149 A ? -0.2 SER 152 A 152 A ? -1.7 ASN 147 A 147 A ? -0.2 
149 VAL 149 A 149 A ? SER 146 A 146 A ? -0.5 ALA 151 A 151 A ? -0.2 THR 153 A 153 A ? -0.6 ASN 147 A 147 A ? -0.2 
150 CYS 150 A 150 A ? SER 146 A 146 A ? -1.4 ALA 151 A 151 A ? -0.2 TYR 154 A 154 A ? -3.1 THR 153 A 153 A ? -0.9 
151 ALA 151 A 151 A ? ASN 147 A 147 A ? -2.6 SER 152 A 152 A ? -0.3 SER 155 A 155 A ? -1.2 CYS 150 A 150 A ? -0.2 
152 SER 152 A 152 A ? ASN 148 A 148 A ? -1.7 ASN 147 A 147 A ? -0.2 ALA 151 A 151 A ? -0.3 CYS 150 A 150 A ? -0.2 
153 THR 153 A 153 A ? CYS 150 A 150 A ? -0.9 VAL 149 A 149 A ? -0.6 ALA 151 A 151 A ? -0.2 SER 152 A 152 A ? -0.2 
154 TYR 154 A 154 A ? CYS 150 A 150 A ? -3.1 SER 155 A 155 A ? -0.4 LYS 157 A 157 A ? -0.3 ALA 151 A 151 A ? -0.2 
155 SER 155 A 155 A ? ALA 151 A 151 A ? -1.2 CYS 150 A 150 A ? -0.3 ILE 158 A 158 A ? -1.0 TYR 154 A 154 A ? -0.4 
156 PRO 156 A 156 A ? ?   ?   ? ?   ? ? ?    ?   ?   ? ?   ? ? ?    SER 155 A 155 A ? -0.2 ALA 151 A 151 A ? -0.1 
157 LYS 157 A 157 A ? TYR 154 A 154 A ? -0.3 ALA 151 A 151 A ? -0.2 THR 159 A 159 A ? -0.4 SER 155 A 155 A ? -0.1 
158 ILE 158 A 158 A ? SER 155 A 155 A ? -1.0 ASN 147 A 147 A ? -0.1 GLU 160 A 160 A ? -0.2 ALA 151 A 151 A ? -0.0 
159 THR 159 A 159 A ? LYS 157 A 157 A ? -0.4 ASP 82  A 82  A ? -0.1 MET 162 A 162 A ? -1.4 LYS 157 A 157 A ? -0.1 
160 GLU 160 A 160 A ? PHE 161 A 161 A ? -0.3 ILE 158 A 158 A ? -0.2 LYS 214 A 214 A ? -0.1 ILE 158 A 158 A ? -0.1 
161 PHE 161 A 161 A ? ILE 213 A 213 A ? -0.0 THR 210 A 210 A ? -0.0 ARG 211 A 211 A ? -2.3 VAL 163 A 163 A ? -0.3 
162 MET 162 A 162 A ? THR 159 A 159 A ? -1.4 THR 210 A 210 A ? -0.2 CYS 164 A 164 A ? -0.4 THR 210 A 210 A ? -0.2 
163 VAL 163 A 163 A ? PHE 209 A 209 A ? -2.6 PHE 161 A 161 A ? -0.3 PHE 209 A 209 A ? -3.1 ALA 165 A 165 A ? -0.4 
164 CYS 164 A 164 A ? LEU 145 A 145 A ? -0.8 MET 162 A 162 A ? -0.4 LEU 145 A 145 A ? -2.9 GLY 166 A 166 A ? -0.3 
165 ALA 165 A 165 A ? GLY 207 A 207 A ? -2.0 VAL 163 A 163 A ? -0.4 GLY 207 A 207 A ? -2.5 MET 167 A 167 A ? -0.3 
166 GLY 166 A 166 A ? THR 143 A 143 A ? -2.3 CYS 164 A 164 A ? -0.3 THR 143 A 143 A ? -0.7 LEU 168 A 168 A ? -0.6 
167 MET 167 A 167 A ? LYS 172 A 172 A ? -0.7 ALA 165 A 165 A ? -0.3 GLY 170 A 170 A ? -1.6 GLU 204 A 204 A ? -0.5 
168 LEU 168 A 168 A ? GLY 166 A 166 A ? -0.6 GLN 169 A 169 A ? -0.2 GLU 204 A 204 A ? -0.5 MET 167 A 167 A ? -0.1 
169 GLN 169 A 169 A ? GLY 170 A 170 A ? -0.3 PRO 203 A 203 A ? -0.2 LEU 168 A 168 A ? -0.2 GLY 171 A 171 A ? -0.1 
170 GLY 170 A 170 A ? MET 167 A 167 A ? -1.6 PHE 202 A 202 A ? -0.2 GLN 169 A 169 A ? -0.3 PHE 202 A 202 A ? -0.1 
171 GLY 171 A 171 A ? GLY 201 A 201 A ? -0.7 GLN 169 A 169 A ? -0.1 ALA 173 A 173 A ? -0.3 LEU 168 A 168 A ? -0.1 
172 LYS 172 A 172 A ? MET 167 A 167 A ? -0.3 PHE 202 A 202 A ? -0.1 MET 167 A 167 A ? -0.7 THR 174 A 174 A ? -0.3 
173 ALA 173 A 173 A ? VAL 3   A 3   A ? -1.2 GLY 171 A 171 A ? -0.3 VAL 3   A 3   A ? -2.1 CYS 175 A 175 A ? -0.4 
174 THR 174 A 174 A ? LYS 172 A 172 A ? -0.3 ILE 2   A 2   A ? -0.2 ILE 2   A 2   A ? -0.2 LEU 176 A 176 A ? -0.2 
175 CYS 175 A 175 A ? ARG 1   A 1   A ? -1.1 ALA 173 A 173 A ? -0.4 ASP 178 A 178 A ? -1.4 SER 179 A 179 A ? -0.1 
176 LEU 176 A 176 A ? GLY 177 A 177 A ? -0.2 ARG 198 A 198 A ? -0.2 ASN 125 A 125 A ? -1.9 CYS 175 A 175 A ? -0.2 
177 GLY 177 A 177 A ? GLY 124 A 124 A ? -0.2 LYS 26  A 26  A ? -0.2 TRP 123 A 123 A ? -0.5 LEU 176 A 176 A ? -0.2 
178 ASP 178 A 178 A ? CYS 175 A 175 A ? -1.4 GLY 122 A 122 A ? -0.1 GLY 181 A 181 A ? -2.9 THR 193 A 193 A ? -0.3 
179 SER 179 A 179 A ? GLY 180 A 180 A ? -0.3 LYS 26  A 26  A ? -0.2 GLY 28  A 28  A ? -3.9 SER 194 A 194 A ? -0.2 
180 GLY 180 A 180 A ? THR 193 A 193 A ? -2.8 GLY 181 A 181 A ? -0.3 SER 179 A 179 A ? -0.3 ALA 17  A 17  A ? -0.1 
181 GLY 181 A 181 A ? ASP 178 A 178 A ? -2.9 GLY 28  A 28  A ? -0.1 THR 193 A 193 A ? -3.0 GLY 180 A 180 A ? -0.3 
182 PRO 182 A 182 A ? ?   ?   ? ?   ? ? ?    ?   ?   ? ?   ? ? ?    SER 121 A 121 A ? -0.8 THR 184 A 184 A ? -0.5 
183 LEU 183 A 183 A ? GLY 191 A 191 A ? -2.4 GLY 181 A 181 A ? -0.2 GLN 190 A 190 A ? -3.5 GLY 191 A 191 A ? -1.6 
184 THR 184 A 184 A ? TYR 119 A 119 A ? -3.2 PRO 182 A 182 A ? -0.5 TYR 119 A 119 A ? -3.8 ASN 186 A 186 A ? -0.5 
185 CYS 185 A 185 A ? VAL 188 A 188 A ? -2.5 LEU 183 A 183 A ? -0.4 VAL 188 A 188 A ? -1.4 CYS 118 A 118 A ? -0.2 
186 ASN 186 A 186 A ? THR 117 A 117 A ? -0.5 THR 184 A 184 A ? -0.5 CYS 185 A 185 A ? -0.1 LEU 189 A 189 A ? -0.1 
187 GLY 187 A 187 A ? VAL 188 A 188 A ? -0.2 THR 184 A 184 A ? -0.1 GLU 106 A 106 A ? -0.7 LEU 189 A 189 A ? -0.4 
188 VAL 188 A 188 A ? CYS 185 A 185 A ? -1.4 VAL 105 A 105 A ? -0.1 CYS 185 A 185 A ? -2.5 GLN 190 A 190 A ? -0.6 
189 LEU 189 A 189 A ? GLU 106 A 106 A ? -2.7 GLY 187 A 187 A ? -0.4 THR 184 A 184 A ? -0.2 ILE 192 A 192 A ? -0.1 
190 GLN 190 A 190 A ? LEU 183 A 183 A ? -3.5 VAL 188 A 188 A ? -0.6 ILE 212 A 212 A ? -1.3 ILE 213 A 213 A ? -0.4 
191 GLY 191 A 191 A ? LEU 183 A 183 A ? -1.6 ARG 211 A 211 A ? -0.2 LEU 183 A 183 A ? -2.4 THR 193 A 193 A ? -0.4 
192 ILE 192 A 192 A ? THR 210 A 210 A ? -1.4 GLN 190 A 190 A ? -0.3 THR 210 A 210 A ? -3.1 SER 194 A 194 A ? -0.2 
193 THR 193 A 193 A ? GLY 181 A 181 A ? -3.0 GLY 191 A 191 A ? -0.4 GLY 180 A 180 A ? -2.8 PHE 209 A 209 A ? -0.2 
194 SER 194 A 194 A ? VAL 208 A 208 A ? -2.1 TRP 195 A 195 A ? -0.4 GLY 196 A 196 A ? -0.3 PHE 209 A 209 A ? -0.2 
195 TRP 195 A 195 A ? VAL 208 A 208 A ? -1.5 SER 179 A 179 A ? -0.0 VAL 208 A 208 A ? -2.3 SER 194 A 194 A ? -0.4 
196 GLY 196 A 196 A ? SER 194 A 194 A ? -0.3 GLY 207 A 207 A ? -0.2 GLY 207 A 207 A ? -0.1 CYS 200 A 200 A ? -0.1 
197 PRO 197 A 197 A ? ?   ?   ? ?   ? ? ?    ?   ?   ? ?   ? ? ?    VAL 208 A 208 A ? -0.1 MET 205 A 205 A ? -0.0 
198 ARG 198 A 198 A ? LEU 199 A 199 A ? -0.1 CYS 175 A 175 A ? -0.1 CYS 200 A 200 A ? -0.5 LEU 176 A 176 A ? -0.2 
199 LEU 199 A 199 A ? CYS 175 A 175 A ? -0.1 THR 129 A 129 A ? -0.0 PHE 202 A 202 A ? -0.5 GLY 201 A 201 A ? -0.2 
200 CYS 200 A 200 A ? ARG 198 A 198 A ? -0.5 GLY 201 A 201 A ? -0.2 CYS 175 A 175 A ? -0.1 ALA 173 A 173 A ? -0.1 
201 GLY 201 A 201 A ? PHE 202 A 202 A ? -0.3 MET 205 A 205 A ? -0.3 GLY 171 A 171 A ? -0.7 CYS 200 A 200 A ? -0.2 
202 PHE 202 A 202 A ? LEU 199 A 199 A ? -0.5 GLY 170 A 170 A ? -0.1 MET 205 A 205 A ? -0.8 GLY 201 A 201 A ? -0.3 
203 PRO 203 A 203 A ? ?   ?   ? ?   ? ? ?    ?   ?   ? ?   ? ? ?    GLN 169 A 169 A ? -0.2 LEU 168 A 168 A ? -0.1 
204 GLU 204 A 204 A ? LEU 168 A 168 A ? -0.5 MET 167 A 167 A ? -0.5 LEU 168 A 168 A ? -0.1 GLN 169 A 169 A ? -0.1 
205 MET 205 A 205 A ? PHE 202 A 202 A ? -0.8 MET 167 A 167 A ? -0.4 GLY 201 A 201 A ? -0.3 MET 167 A 167 A ? -0.2 
206 PRO 206 A 206 A ? ?   ?   ? ?   ? ? ?    ?   ?   ? ?   ? ? ?    GLY 166 A 166 A ? -0.3 VAL 208 A 208 A ? -0.2 
207 GLY 207 A 207 A ? ALA 165 A 165 A ? -2.5 GLY 196 A 196 A ? -0.1 ALA 165 A 165 A ? -2.0 PHE 209 A 209 A ? -0.5 
208 VAL 208 A 208 A ? TRP 195 A 195 A ? -2.3 PRO 206 A 206 A ? -0.2 SER 194 A 194 A ? -2.1 TRP 195 A 195 A ? -1.5 
209 PHE 209 A 209 A ? VAL 163 A 163 A ? -3.1 GLY 207 A 207 A ? -0.5 VAL 163 A 163 A ? -2.6 ARG 211 A 211 A ? -0.5 
210 THR 210 A 210 A ? ILE 192 A 192 A ? -3.1 VAL 208 A 208 A ? -0.3 ILE 192 A 192 A ? -1.4 ILE 212 A 212 A ? -0.7 
211 ARG 211 A 211 A ? PHE 161 A 161 A ? -2.3 PHE 209 A 209 A ? -0.5 LYS 214 A 214 A ? -0.6 TYR 215 A 215 A ? -0.3 
212 ILE 212 A 212 A ? GLN 190 A 190 A ? -1.3 THR 210 A 210 A ? -0.7 TYR 215 A 215 A ? -2.6 LEU 216 A 216 A ? -0.2 
213 ILE 213 A 213 A ? GLN 190 A 190 A ? -0.4 LYS 214 A 214 A ? -0.3 LEU 216 A 216 A ? -1.0 ARG 217 A 217 A ? -0.3 
214 LYS 214 A 214 A ? ARG 211 A 211 A ? -0.6 TYR 215 A 215 A ? -0.2 ILE 213 A 213 A ? -0.3 ILE 212 A 212 A ? -0.2 
215 TYR 215 A 215 A ? ILE 212 A 212 A ? -2.6 ARG 211 A 211 A ? -0.3 ILE 219 A 219 A ? -2.8 LYS 214 A 214 A ? -0.2 
216 LEU 216 A 216 A ? ILE 213 A 213 A ? -1.0 ARG 217 A 217 A ? -0.2 LYS 220 A 220 A ? -2.7 GLU 221 A 221 A ? -0.2 
217 ARG 217 A 217 A ? ILE 213 A 213 A ? -0.3 ILE 219 A 219 A ? -0.2 GLU 221 A 221 A ? -2.4 THR 222 A 222 A ? -0.2 
218 TRP 218 A 218 A ? LYS 220 A 220 A ? -0.2 ILE 219 A 219 A ? -0.2 THR 222 A 222 A ? -2.4 ILE 223 A 223 A ? -0.2 
219 ILE 219 A 219 A ? TYR 215 A 215 A ? -2.8 LYS 220 A 220 A ? -0.2 ILE 223 A 223 A ? -2.3 GLU 224 A 224 A ? -0.2 
220 LYS 220 A 220 A ? LEU 216 A 216 A ? -2.7 GLU 221 A 221 A ? -0.2 GLU 224 A 224 A ? -2.3 ALA 225 A 225 A ? -0.2 
221 GLU 221 A 221 A ? ARG 217 A 217 A ? -2.4 LEU 216 A 216 A ? -0.2 ALA 225 A 225 A ? -2.0 LYS 220 A 220 A ? -0.2 
222 THR 222 A 222 A ? TRP 218 A 218 A ? -2.4 ARG 217 A 217 A ? -0.2 HIS 226 A 226 A ? -1.3 LYS 220 A 220 A ? -0.2 
223 ILE 223 A 223 A ? ILE 219 A 219 A ? -2.3 TRP 218 A 218 A ? -0.2 HIS 226 A 226 A ? -0.3 GLU 221 A 221 A ? -0.2 
224 GLU 224 A 224 A ? LYS 220 A 220 A ? -2.3 ALA 225 A 225 A ? -0.2 ILE 223 A 223 A ? -0.2 THR 222 A 222 A ? -0.2 
225 ALA 225 A 225 A ? GLU 221 A 221 A ? -2.0 LYS 220 A 220 A ? -0.2 GLU 224 A 224 A ? -0.2 ILE 223 A 223 A ? -0.2 
226 HIS 226 A 226 A ? THR 222 A 222 A ? -1.3 ILE 223 A 223 A ? -0.3 GLU 224 A 224 A ? -0.2 ILE 223 A 223 A ? -0.2 
# 
loop_
_dssp_statistics_histogram.entry_id 
_dssp_statistics_histogram.type 
_dssp_statistics_histogram.1 
_dssp_statistics_histogram.2 
_dssp_statistics_histogram.3 
_dssp_statistics_histogram.4 
_dssp_statistics_histogram.5 
_dssp_statistics_histogram.6 
_dssp_statistics_histogram.7 
_dssp_statistics_histogram.8 
_dssp_statistics_histogram.9 
_dssp_statistics_histogram.10 
_dssp_statistics_histogram.11 
_dssp_statistics_histogram.12 
_dssp_statistics_histogram.13 
_dssp_statistics_histogram.14 
_dssp_statistics_histogram.15 
_dssp_statistics_histogram.16 
_dssp_statistics_histogram.17 
_dssp_statistics_histogram.18 
_dssp_statistics_histogram.19 
_dssp_statistics_histogram.20 
_dssp_statistics_histogram.21 
_dssp_statistics_histogram.22 
_dssp_statistics_histogram.23 
_dssp_statistics_histogram.24 
_dssp_statistics_histogram.25 
_dssp_statistics_histogram.26 
_dssp_statistics_histogram.27 
_dssp_statistics_histogram.28 
_dssp_statistics_histogram.29 
_dssp_statistics_histogram.30 
SopaB3 residues_per_alpha_helix        0 0 0 0 0 0 0 1 0 1 0 0 0 0 0 0 0 0 0 0 0 0 0 0 0 0 0 0 0 0 
SopaB3 parallel_bridges_per_ladder     1 0 0 0 0 0 0 0 0 0 0 0 0 0 0 0 0 0 0 0 0 0 0 0 0 0 0 0 0 0 
SopaB3 antiparallel_bridges_per_ladder 1 2 3 6 1 2 0 0 0 0 0 0 0 0 0 0 0 0 0 0 0 0 0 0 0 0 0 0 0 0 
SopaB3 ladders_per_sheet               1 0 0 0 0 1 0 1 0 0 0 0 0 0 0 0 0 0 0 0 0 0 0 0 0 0 0 0 0 0 
# 
loop_
_dssp_statistics_hbond.entry_id 
_dssp_statistics_hbond.type 
_dssp_statistics_hbond.count 
_dssp_statistics_hbond.count_per_100 
SopaB3 O(I)-->H-N(J)          148 65.5 
SopaB3 'PARALLEL BRIDGES'     2   0.9  
SopaB3 'ANTIPARALLEL BRIDGES' 72  31.9 
SopaB3 O(I)-->H-N(I-5)        2   0.9  
SopaB3 O(I)-->H-N(I-4)        1   0.4  
SopaB3 O(I)-->H-N(I-3)        4   1.8  
SopaB3 O(I)-->H-N(I-2)        0   0.0  
SopaB3 O(I)-->H-N(I-1)        0   0.0  
SopaB3 O(I)-->H-N(I+0)        0   0.0  
SopaB3 O(I)-->H-N(I+1)        0   0.0  
SopaB3 O(I)-->H-N(I+2)        21  9.3  
SopaB3 O(I)-->H-N(I+3)        25  11.1 
SopaB3 O(I)-->H-N(I+4)        15  6.6  
SopaB3 O(I)-->H-N(I+5)        0   0.0  
# 
_dssp_statistics.entry_id                       SopaB3 
_dssp_statistics.nr_of_residues                 226 
_dssp_statistics.nr_of_chains                   1 
_dssp_statistics.nr_of_ss_bridges_total         0 
_dssp_statistics.nr_of_ss_bridges_intra_chain   0 
_dssp_statistics.nr_of_ss_bridges_inter_chain   0 
# 
loop_
_chem_comp.id 
_chem_comp.type 
_chem_comp.mon_nstd_flag 
_chem_comp.name 
_chem_comp.formula 
_chem_comp.formula_weight 
ALA 'L-PEPTIDE LINKING' y ALANINE         'C3 H7 N O2'     89.093 
ARG 'L-PEPTIDE LINKING' y ARGININE        'C6 H15 N4 O2'  175.209 
ASN 'L-PEPTIDE LINKING' y ASPARAGINE      'C4 H8 N2 O3'   132.118 
ASP 'L-PEPTIDE LINKING' y 'ASPARTIC ACID' 'C4 H7 N O4'    133.103 
CYS 'L-PEPTIDE LINKING' y CYSTEINE        'C3 H7 N O2 S'  121.158 
GLN 'L-PEPTIDE LINKING' y GLUTAMINE       'C5 H10 N2 O3'  146.144 
GLU 'L-PEPTIDE LINKING' y 'GLUTAMIC ACID' 'C5 H9 N O4'    147.129 
GLY 'PEPTIDE LINKING'   y GLYCINE         'C2 H5 N O2'     75.067 
HIS 'L-PEPTIDE LINKING' y HISTIDINE       'C6 H10 N3 O2'  156.162 
ILE 'L-PEPTIDE LINKING' y ISOLEUCINE      'C6 H13 N O2'   131.173 
LEU 'L-PEPTIDE LINKING' y LEUCINE         'C6 H13 N O2'   131.173 
LYS 'L-PEPTIDE LINKING' y LYSINE          'C6 H15 N2 O2'  147.195 
MET 'L-PEPTIDE LINKING' y METHIONINE      'C5 H11 N O2 S' 149.211 
PHE 'L-PEPTIDE LINKING' y PHENYLALANINE   'C9 H11 N O2'   165.189 
PRO 'L-PEPTIDE LINKING' y PROLINE         'C5 H9 N O2'     115.13 
SER 'L-PEPTIDE LINKING' y SERINE          'C3 H7 N O3'    105.093 
THR 'L-PEPTIDE LINKING' y THREONINE       'C4 H9 N O3'    119.119 
TRP 'L-PEPTIDE LINKING' y TRYPTOPHAN      'C11 H12 N2 O2' 204.225 
TYR 'L-PEPTIDE LINKING' y TYROSINE        'C9 H11 N O3'   181.189 
VAL 'L-PEPTIDE LINKING' y VALINE          'C5 H11 N O2'   117.146 
# 
loop_
_atom_type.symbol 
N 
C 
O 
S 
# 
loop_
_entity_poly_seq.entity_id 
_entity_poly_seq.num 
_entity_poly_seq.mon_id 
_entity_poly_seq.hetero 
1   1 ARG n 
1   2 ILE n 
1   3 VAL n 
1   4 GLY n 
1   5 GLY n 
1   6 TRP n 
1   7 GLU n 
1   8 CYS n 
1   9 LYS n 
1  10 LYS n 
1  11 ASN n 
1  12 SER n 
1  13 GLN n 
1  14 PRO n 
1  15 TRP n 
1  16 GLN n 
1  17 ALA n 
1  18 ALA n 
1  19 LEU n 
1  20 PHE n 
1  21 GLU n 
1  22 GLY n 
1  23 THR n 
1  24 LYS n 
1  25 ILE n 
1  26 LYS n 
1  27 CYS n 
1  28 GLY n 
1  29 GLY n 
1  30 VAL n 
1  31 LEU n 
1  32 VAL n 
1  33 ASN n 
1  34 PRO n 
1  35 GLN n 
1  36 TRP n 
1  37 VAL n 
1  38 ILE n 
1  39 THR n 
1  40 ALA n 
1  41 ALA n 
1  42 HIS n 
1  43 CYS n 
1  44 VAL n 
1  45 SER n 
1  46 THR n 
1  47 LYS n 
1  48 TYR n 
1  49 LYS n 
1  50 VAL n 
1  51 ALA n 
1  52 LEU n 
1  53 GLY n 
1  54 ARG n 
1  55 HIS n 
1  56 ASP n 
1  57 VAL n 
1  58 SER n 
1  59 ALA n 
1  60 ASP n 
1  61 GLU n 
1  62 ASP n 
1  63 THR n 
1  64 ALA n 
1  65 GLN n 
1  66 PHE n 
1  67 PHE n 
1  68 GLU n 
1  69 VAL n 
1  70 THR n 
1  71 GLU n 
1  72 SER n 
1  73 PHE n 
1  74 PRO n 
1  75 HIS n 
1  76 PRO n 
1  77 GLN n 
1  78 PHE n 
1  79 ASN n 
1  80 GLY n 
1  81 GLU n 
1  82 ASP n 
1  83 TYR n 
1  84 SER n 
1  85 HIS n 
1  86 ASP n 
1  87 ILE n 
1  88 MET n 
1  89 LEU n 
1  90 LEU n 
1  91 ARG n 
1  92 LEU n 
1  93 PRO n 
1  94 LYS n 
1  95 PRO n 
1  96 ALA n 
1  97 LYS n 
1  98 ILE n 
1  99 THR n 
1 100 SER n 
1 101 ALA n 
1 102 VAL n 
1 103 ARG n 
1 104 PRO n 
1 105 VAL n 
1 106 GLU n 
1 107 LEU n 
1 108 PRO n 
1 109 THR n 
1 110 GLU n 
1 111 GLU n 
1 112 ALA n 
1 113 PRO n 
1 114 LEU n 
1 115 GLY n 
1 116 THR n 
1 117 THR n 
1 118 CYS n 
1 119 TYR n 
1 120 THR n 
1 121 SER n 
1 122 GLY n 
1 123 TRP n 
1 124 GLY n 
1 125 ASN n 
1 126 THR n 
1 127 HIS n 
1 128 THR n 
1 129 THR n 
1 130 ALA n 
1 131 VAL n 
1 132 SER n 
1 133 LEU n 
1 134 PRO n 
1 135 ASP n 
1 136 VAL n 
1 137 LEU n 
1 138 GLN n 
1 139 CYS n 
1 140 MET n 
1 141 ASP n 
1 142 LEU n 
1 143 THR n 
1 144 LEU n 
1 145 LEU n 
1 146 SER n 
1 147 ASN n 
1 148 ASN n 
1 149 VAL n 
1 150 CYS n 
1 151 ALA n 
1 152 SER n 
1 153 THR n 
1 154 TYR n 
1 155 SER n 
1 156 PRO n 
1 157 LYS n 
1 158 ILE n 
1 159 THR n 
1 160 GLU n 
1 161 PHE n 
1 162 MET n 
1 163 VAL n 
1 164 CYS n 
1 165 ALA n 
1 166 GLY n 
1 167 MET n 
1 168 LEU n 
1 169 GLN n 
1 170 GLY n 
1 171 GLY n 
1 172 LYS n 
1 173 ALA n 
1 174 THR n 
1 175 CYS n 
1 176 LEU n 
1 177 GLY n 
1 178 ASP n 
1 179 SER n 
1 180 GLY n 
1 181 GLY n 
1 182 PRO n 
1 183 LEU n 
1 184 THR n 
1 185 CYS n 
1 186 ASN n 
1 187 GLY n 
1 188 VAL n 
1 189 LEU n 
1 190 GLN n 
1 191 GLY n 
1 192 ILE n 
1 193 THR n 
1 194 SER n 
1 195 TRP n 
1 196 GLY n 
1 197 PRO n 
1 198 ARG n 
1 199 LEU n 
1 200 CYS n 
1 201 GLY n 
1 202 PHE n 
1 203 PRO n 
1 204 GLU n 
1 205 MET n 
1 206 PRO n 
1 207 GLY n 
1 208 VAL n 
1 209 PHE n 
1 210 THR n 
1 211 ARG n 
1 212 ILE n 
1 213 ILE n 
1 214 LYS n 
1 215 TYR n 
1 216 LEU n 
1 217 ARG n 
1 218 TRP n 
1 219 ILE n 
1 220 LYS n 
1 221 GLU n 
1 222 THR n 
1 223 ILE n 
1 224 GLU n 
1 225 ALA n 
1 226 HIS n 
# 
loop_
_pdbx_poly_seq_scheme.asym_id 
_pdbx_poly_seq_scheme.entity_id 
_pdbx_poly_seq_scheme.seq_id 
_pdbx_poly_seq_scheme.mon_id 
_pdbx_poly_seq_scheme.ndb_seq_num 
_pdbx_poly_seq_scheme.pdb_seq_num 
_pdbx_poly_seq_scheme.auth_seq_num 
_pdbx_poly_seq_scheme.pdb_mon_id 
_pdbx_poly_seq_scheme.auth_mon_id 
_pdbx_poly_seq_scheme.pdb_strand_id 
_pdbx_poly_seq_scheme.pdb_ins_code 
_pdbx_poly_seq_scheme.hetero 
A 1   1 ARG   1 1   1   ARG ARG A ? n 
A 1   2 ILE   2 2   2   ILE ILE A ? n 
A 1   3 VAL   3 3   3   VAL VAL A ? n 
A 1   4 GLY   4 4   4   GLY GLY A ? n 
A 1   5 GLY   5 5   5   GLY GLY A ? n 
A 1   6 TRP   6 6   6   TRP TRP A ? n 
A 1   7 GLU   7 7   7   GLU GLU A ? n 
A 1   8 CYS   8 8   8   CYS CYS A ? n 
A 1   9 LYS   9 9   9   LYS LYS A ? n 
A 1  10 LYS  10 10  10  LYS LYS A ? n 
A 1  11 ASN  11 11  11  ASN ASN A ? n 
A 1  12 SER  12 12  12  SER SER A ? n 
A 1  13 GLN  13 13  13  GLN GLN A ? n 
A 1  14 PRO  14 14  14  PRO PRO A ? n 
A 1  15 TRP  15 15  15  TRP TRP A ? n 
A 1  16 GLN  16 16  16  GLN GLN A ? n 
A 1  17 ALA  17 17  17  ALA ALA A ? n 
A 1  18 ALA  18 18  18  ALA ALA A ? n 
A 1  19 LEU  19 19  19  LEU LEU A ? n 
A 1  20 PHE  20 20  20  PHE PHE A ? n 
A 1  21 GLU  21 21  21  GLU GLU A ? n 
A 1  22 GLY  22 22  22  GLY GLY A ? n 
A 1  23 THR  23 23  23  THR THR A ? n 
A 1  24 LYS  24 24  24  LYS LYS A ? n 
A 1  25 ILE  25 25  25  ILE ILE A ? n 
A 1  26 LYS  26 26  26  LYS LYS A ? n 
A 1  27 CYS  27 27  27  CYS CYS A ? n 
A 1  28 GLY  28 28  28  GLY GLY A ? n 
A 1  29 GLY  29 29  29  GLY GLY A ? n 
A 1  30 VAL  30 30  30  VAL VAL A ? n 
A 1  31 LEU  31 31  31  LEU LEU A ? n 
A 1  32 VAL  32 32  32  VAL VAL A ? n 
A 1  33 ASN  33 33  33  ASN ASN A ? n 
A 1  34 PRO  34 34  34  PRO PRO A ? n 
A 1  35 GLN  35 35  35  GLN GLN A ? n 
A 1  36 TRP  36 36  36  TRP TRP A ? n 
A 1  37 VAL  37 37  37  VAL VAL A ? n 
A 1  38 ILE  38 38  38  ILE ILE A ? n 
A 1  39 THR  39 39  39  THR THR A ? n 
A 1  40 ALA  40 40  40  ALA ALA A ? n 
A 1  41 ALA  41 41  41  ALA ALA A ? n 
A 1  42 HIS  42 42  42  HIS HIS A ? n 
A 1  43 CYS  43 43  43  CYS CYS A ? n 
A 1  44 VAL  44 44  44  VAL VAL A ? n 
A 1  45 SER  45 45  45  SER SER A ? n 
A 1  46 THR  46 46  46  THR THR A ? n 
A 1  47 LYS  47 47  47  LYS LYS A ? n 
A 1  48 TYR  48 48  48  TYR TYR A ? n 
A 1  49 LYS  49 49  49  LYS LYS A ? n 
A 1  50 VAL  50 50  50  VAL VAL A ? n 
A 1  51 ALA  51 51  51  ALA ALA A ? n 
A 1  52 LEU  52 52  52  LEU LEU A ? n 
A 1  53 GLY  53 53  53  GLY GLY A ? n 
A 1  54 ARG  54 54  54  ARG ARG A ? n 
A 1  55 HIS  55 55  55  HIS HIS A ? n 
A 1  56 ASP  56 56  56  ASP ASP A ? n 
A 1  57 VAL  57 57  57  VAL VAL A ? n 
A 1  58 SER  58 58  58  SER SER A ? n 
A 1  59 ALA  59 59  59  ALA ALA A ? n 
A 1  60 ASP  60 60  60  ASP ASP A ? n 
A 1  61 GLU  61 61  61  GLU GLU A ? n 
A 1  62 ASP  62 62  62  ASP ASP A ? n 
A 1  63 THR  63 63  63  THR THR A ? n 
A 1  64 ALA  64 64  64  ALA ALA A ? n 
A 1  65 GLN  65 65  65  GLN GLN A ? n 
A 1  66 PHE  66 66  66  PHE PHE A ? n 
A 1  67 PHE  67 67  67  PHE PHE A ? n 
A 1  68 GLU  68 68  68  GLU GLU A ? n 
A 1  69 VAL  69 69  69  VAL VAL A ? n 
A 1  70 THR  70 70  70  THR THR A ? n 
A 1  71 GLU  71 71  71  GLU GLU A ? n 
A 1  72 SER  72 72  72  SER SER A ? n 
A 1  73 PHE  73 73  73  PHE PHE A ? n 
A 1  74 PRO  74 74  74  PRO PRO A ? n 
A 1  75 HIS  75 75  75  HIS HIS A ? n 
A 1  76 PRO  76 76  76  PRO PRO A ? n 
A 1  77 GLN  77 77  77  GLN GLN A ? n 
A 1  78 PHE  78 78  78  PHE PHE A ? n 
A 1  79 ASN  79 79  79  ASN ASN A ? n 
A 1  80 GLY  80 80  80  GLY GLY A ? n 
A 1  81 GLU  81 81  81  GLU GLU A ? n 
A 1  82 ASP  82 82  82  ASP ASP A ? n 
A 1  83 TYR  83 83  83  TYR TYR A ? n 
A 1  84 SER  84 84  84  SER SER A ? n 
A 1  85 HIS  85 85  85  HIS HIS A ? n 
A 1  86 ASP  86 86  86  ASP ASP A ? n 
A 1  87 ILE  87 87  87  ILE ILE A ? n 
A 1  88 MET  88 88  88  MET MET A ? n 
A 1  89 LEU  89 89  89  LEU LEU A ? n 
A 1  90 LEU  90 90  90  LEU LEU A ? n 
A 1  91 ARG  91 91  91  ARG ARG A ? n 
A 1  92 LEU  92 92  92  LEU LEU A ? n 
A 1  93 PRO  93 93  93  PRO PRO A ? n 
A 1  94 LYS  94 94  94  LYS LYS A ? n 
A 1  95 PRO  95 95  95  PRO PRO A ? n 
A 1  96 ALA  96 96  96  ALA ALA A ? n 
A 1  97 LYS  97 97  97  LYS LYS A ? n 
A 1  98 ILE  98 98  98  ILE ILE A ? n 
A 1  99 THR  99 99  99  THR THR A ? n 
A 1 100 SER 100 100 100 SER SER A ? n 
A 1 101 ALA 101 101 101 ALA ALA A ? n 
A 1 102 VAL 102 102 102 VAL VAL A ? n 
A 1 103 ARG 103 103 103 ARG ARG A ? n 
A 1 104 PRO 104 104 104 PRO PRO A ? n 
A 1 105 VAL 105 105 105 VAL VAL A ? n 
A 1 106 GLU 106 106 106 GLU GLU A ? n 
A 1 107 LEU 107 107 107 LEU LEU A ? n 
A 1 108 PRO 108 108 108 PRO PRO A ? n 
A 1 109 THR 109 109 109 THR THR A ? n 
A 1 110 GLU 110 110 110 GLU GLU A ? n 
A 1 111 GLU 111 111 111 GLU GLU A ? n 
A 1 112 ALA 112 112 112 ALA ALA A ? n 
A 1 113 PRO 113 113 113 PRO PRO A ? n 
A 1 114 LEU 114 114 114 LEU LEU A ? n 
A 1 115 GLY 115 115 115 GLY GLY A ? n 
A 1 116 THR 116 116 116 THR THR A ? n 
A 1 117 THR 117 117 117 THR THR A ? n 
A 1 118 CYS 118 118 118 CYS CYS A ? n 
A 1 119 TYR 119 119 119 TYR TYR A ? n 
A 1 120 THR 120 120 120 THR THR A ? n 
A 1 121 SER 121 121 121 SER SER A ? n 
A 1 122 GLY 122 122 122 GLY GLY A ? n 
A 1 123 TRP 123 123 123 TRP TRP A ? n 
A 1 124 GLY 124 124 124 GLY GLY A ? n 
A 1 125 ASN 125 125 125 ASN ASN A ? n 
A 1 126 THR 126 126 126 THR THR A ? n 
A 1 127 HIS 127 127 127 HIS HIS A ? n 
A 1 128 THR 128 128 128 THR THR A ? n 
A 1 129 THR 129 129 129 THR THR A ? n 
A 1 130 ALA 130 130 130 ALA ALA A ? n 
A 1 131 VAL 131 131 131 VAL VAL A ? n 
A 1 132 SER 132 132 132 SER SER A ? n 
A 1 133 LEU 133 133 133 LEU LEU A ? n 
A 1 134 PRO 134 134 134 PRO PRO A ? n 
A 1 135 ASP 135 135 135 ASP ASP A ? n 
A 1 136 VAL 136 136 136 VAL VAL A ? n 
A 1 137 LEU 137 137 137 LEU LEU A ? n 
A 1 138 GLN 138 138 138 GLN GLN A ? n 
A 1 139 CYS 139 139 139 CYS CYS A ? n 
A 1 140 MET 140 140 140 MET MET A ? n 
A 1 141 ASP 141 141 141 ASP ASP A ? n 
A 1 142 LEU 142 142 142 LEU LEU A ? n 
A 1 143 THR 143 143 143 THR THR A ? n 
A 1 144 LEU 144 144 144 LEU LEU A ? n 
A 1 145 LEU 145 145 145 LEU LEU A ? n 
A 1 146 SER 146 146 146 SER SER A ? n 
A 1 147 ASN 147 147 147 ASN ASN A ? n 
A 1 148 ASN 148 148 148 ASN ASN A ? n 
A 1 149 VAL 149 149 149 VAL VAL A ? n 
A 1 150 CYS 150 150 150 CYS CYS A ? n 
A 1 151 ALA 151 151 151 ALA ALA A ? n 
A 1 152 SER 152 152 152 SER SER A ? n 
A 1 153 THR 153 153 153 THR THR A ? n 
A 1 154 TYR 154 154 154 TYR TYR A ? n 
A 1 155 SER 155 155 155 SER SER A ? n 
A 1 156 PRO 156 156 156 PRO PRO A ? n 
A 1 157 LYS 157 157 157 LYS LYS A ? n 
A 1 158 ILE 158 158 158 ILE ILE A ? n 
A 1 159 THR 159 159 159 THR THR A ? n 
A 1 160 GLU 160 160 160 GLU GLU A ? n 
A 1 161 PHE 161 161 161 PHE PHE A ? n 
A 1 162 MET 162 162 162 MET MET A ? n 
A 1 163 VAL 163 163 163 VAL VAL A ? n 
A 1 164 CYS 164 164 164 CYS CYS A ? n 
A 1 165 ALA 165 165 165 ALA ALA A ? n 
A 1 166 GLY 166 166 166 GLY GLY A ? n 
A 1 167 MET 167 167 167 MET MET A ? n 
A 1 168 LEU 168 168 168 LEU LEU A ? n 
A 1 169 GLN 169 169 169 GLN GLN A ? n 
A 1 170 GLY 170 170 170 GLY GLY A ? n 
A 1 171 GLY 171 171 171 GLY GLY A ? n 
A 1 172 LYS 172 172 172 LYS LYS A ? n 
A 1 173 ALA 173 173 173 ALA ALA A ? n 
A 1 174 THR 174 174 174 THR THR A ? n 
A 1 175 CYS 175 175 175 CYS CYS A ? n 
A 1 176 LEU 176 176 176 LEU LEU A ? n 
A 1 177 GLY 177 177 177 GLY GLY A ? n 
A 1 178 ASP 178 178 178 ASP ASP A ? n 
A 1 179 SER 179 179 179 SER SER A ? n 
A 1 180 GLY 180 180 180 GLY GLY A ? n 
A 1 181 GLY 181 181 181 GLY GLY A ? n 
A 1 182 PRO 182 182 182 PRO PRO A ? n 
A 1 183 LEU 183 183 183 LEU LEU A ? n 
A 1 184 THR 184 184 184 THR THR A ? n 
A 1 185 CYS 185 185 185 CYS CYS A ? n 
A 1 186 ASN 186 186 186 ASN ASN A ? n 
A 1 187 GLY 187 187 187 GLY GLY A ? n 
A 1 188 VAL 188 188 188 VAL VAL A ? n 
A 1 189 LEU 189 189 189 LEU LEU A ? n 
A 1 190 GLN 190 190 190 GLN GLN A ? n 
A 1 191 GLY 191 191 191 GLY GLY A ? n 
A 1 192 ILE 192 192 192 ILE ILE A ? n 
A 1 193 THR 193 193 193 THR THR A ? n 
A 1 194 SER 194 194 194 SER SER A ? n 
A 1 195 TRP 195 195 195 TRP TRP A ? n 
A 1 196 GLY 196 196 196 GLY GLY A ? n 
A 1 197 PRO 197 197 197 PRO PRO A ? n 
A 1 198 ARG 198 198 198 ARG ARG A ? n 
A 1 199 LEU 199 199 199 LEU LEU A ? n 
A 1 200 CYS 200 200 200 CYS CYS A ? n 
A 1 201 GLY 201 201 201 GLY GLY A ? n 
A 1 202 PHE 202 202 202 PHE PHE A ? n 
A 1 203 PRO 203 203 203 PRO PRO A ? n 
A 1 204 GLU 204 204 204 GLU GLU A ? n 
A 1 205 MET 205 205 205 MET MET A ? n 
A 1 206 PRO 206 206 206 PRO PRO A ? n 
A 1 207 GLY 207 207 207 GLY GLY A ? n 
A 1 208 VAL 208 208 208 VAL VAL A ? n 
A 1 209 PHE 209 209 209 PHE PHE A ? n 
A 1 210 THR 210 210 210 THR THR A ? n 
A 1 211 ARG 211 211 211 ARG ARG A ? n 
A 1 212 ILE 212 212 212 ILE ILE A ? n 
A 1 213 ILE 213 213 213 ILE ILE A ? n 
A 1 214 LYS 214 214 214 LYS LYS A ? n 
A 1 215 TYR 215 215 215 TYR TYR A ? n 
A 1 216 LEU 216 216 216 LEU LEU A ? n 
A 1 217 ARG 217 217 217 ARG ARG A ? n 
A 1 218 TRP 218 218 218 TRP TRP A ? n 
A 1 219 ILE 219 219 219 ILE ILE A ? n 
A 1 220 LYS 220 220 220 LYS LYS A ? n 
A 1 221 GLU 221 221 221 GLU GLU A ? n 
A 1 222 THR 222 222 222 THR THR A ? n 
A 1 223 ILE 223 223 223 ILE ILE A ? n 
A 1 224 GLU 224 224 224 GLU GLU A ? n 
A 1 225 ALA 225 225 225 ALA ALA A ? n 
A 1 226 HIS 226 226 226 HIS HIS A ? n 
# 
loop_
_atom_site.group_PDB 
_atom_site.id 
_atom_site.type_symbol 
_atom_site.label_atom_id 
_atom_site.label_alt_id 
_atom_site.label_comp_id 
_atom_site.label_asym_id 
_atom_site.label_entity_id 
_atom_site.label_seq_id 
_atom_site.pdbx_PDB_ins_code 
_atom_site.Cartn_x 
_atom_site.Cartn_y 
_atom_site.Cartn_z 
_atom_site.occupancy 
_atom_site.B_iso_or_equiv 
_atom_site.pdbx_formal_charge 
_atom_site.auth_seq_id 
_atom_site.auth_comp_id 
_atom_site.auth_asym_id 
_atom_site.auth_atom_id 
_atom_site.pdbx_PDB_model_num 
ATOM 1    N N   ? ARG A 1   1 ?   4.451  -7.184 -10.130 1.000 57.260 ? 1   ARG A N   1 
ATOM 2    C CA  ? ARG A 1   1 ?   5.169  -7.010 -11.388 1.000 57.260 ? 1   ARG A CA  1 
ATOM 3    C C   ? ARG A 1   1 ?   5.361  -5.532 -11.710 1.000 57.260 ? 1   ARG A C   1 
ATOM 4    C CB  ? ARG A 1   1 ?   4.426  -7.703 -12.532 1.000 57.260 ? 1   ARG A CB  1 
ATOM 5    O O   ? ARG A 1   1 ?   4.391  -4.773 -11.766 1.000 57.260 ? 1   ARG A O   1 
ATOM 6    C CG  ? ARG A 1   1 ?   5.231  -7.805 -13.818 1.000 57.260 ? 1   ARG A CG  1 
ATOM 7    C CD  ? ARG A 1   1 ?   4.496  -8.609 -14.882 1.000 57.260 ? 1   ARG A CD  1 
ATOM 8    N NE  ? ARG A 1   1 ?   5.188  -8.561 -16.167 1.000 57.260 ? 1   ARG A NE  1 
ATOM 9    N NH1 ? ARG A 1   1 ?   3.858 -10.159 -17.175 1.000 57.260 ? 1   ARG A NH1 1 
ATOM 10   N NH2 ? ARG A 1   1 ?   5.565  -9.175 -18.347 1.000 57.260 ? 1   ARG A NH2 1 
ATOM 11   C CZ  ? ARG A 1   1 ?   4.869  -9.299 -17.227 1.000 57.260 ? 1   ARG A CZ  1 
ATOM 12   N N   ? ILE A 1   2 ?   6.520  -4.834 -11.577 1.000 56.180 ? 2   ILE A N   1 
ATOM 13   C CA  ? ILE A 1   2 ?   6.811  -3.556 -12.217 1.000 56.180 ? 2   ILE A CA  1 
ATOM 14   C C   ? ILE A 1   2 ?   7.627  -3.790 -13.487 1.000 56.180 ? 2   ILE A C   1 
ATOM 15   C CB  ? ILE A 1   2 ?   7.566  -2.605 -11.262 1.000 56.180 ? 2   ILE A CB  1 
ATOM 16   O O   ? ILE A 1   2 ?   8.807  -4.142 -13.418 1.000 56.180 ? 2   ILE A O   1 
ATOM 17   C CG1 ? ILE A 1   2 ?   6.728  -2.331 -10.008 1.000 56.180 ? 2   ILE A CG1 1 
ATOM 18   C CG2 ? ILE A 1   2 ?   7.927  -1.298 -11.976 1.000 56.180 ? 2   ILE A CG2 1 
ATOM 19   C CD1 ? ILE A 1   2 ?   7.376  -1.361  -9.030 1.000 56.180 ? 2   ILE A CD1 1 
ATOM 20   N N   ? VAL A 1   3 ?   7.030  -4.133 -14.569 1.000 63.380 ? 3   VAL A N   1 
ATOM 21   C CA  ? VAL A 1   3 ?   7.661  -4.278 -15.877 1.000 63.380 ? 3   VAL A CA  1 
ATOM 22   C C   ? VAL A 1   3 ?   7.942  -2.900 -16.471 1.000 63.380 ? 3   VAL A C   1 
ATOM 23   C CB  ? VAL A 1   3 ?   6.783  -5.106 -16.842 1.000 63.380 ? 3   VAL A CB  1 
ATOM 24   O O   ? VAL A 1   3 ?   7.056  -2.042 -16.513 1.000 63.380 ? 3   VAL A O   1 
ATOM 25   C CG1 ? VAL A 1   3 ?   7.451  -5.225 -18.211 1.000 63.380 ? 3   VAL A CG1 1 
ATOM 26   C CG2 ? VAL A 1   3 ?   6.506  -6.489 -16.257 1.000 63.380 ? 3   VAL A CG2 1 
ATOM 27   N N   ? GLY A 1   4 ?   9.343  -2.705 -16.719 1.000 66.110 ? 4   GLY A N   1 
ATOM 28   C CA  ? GLY A 1   4 ?   9.730  -1.408 -17.252 1.000 66.110 ? 4   GLY A CA  1 
ATOM 29   C C   ? GLY A 1   4 ?  10.002  -0.376 -16.174 1.000 66.110 ? 4   GLY A C   1 
ATOM 30   O O   ? GLY A 1   4 ?   9.994   0.827 -16.443 1.000 66.110 ? 4   GLY A O   1 
ATOM 31   N N   ? GLY A 1   5 ?  10.045  -0.910 -14.846 1.000 77.720 ? 5   GLY A N   1 
ATOM 32   C CA  ? GLY A 1   5 ?  10.371  -0.072 -13.703 1.000 77.720 ? 5   GLY A CA  1 
ATOM 33   C C   ? GLY A 1   5 ?  11.860   0.004 -13.424 1.000 77.720 ? 5   GLY A C   1 
ATOM 34   O O   ? GLY A 1   5 ?  12.673  -0.435 -14.241 1.000 77.720 ? 5   GLY A O   1 
ATOM 35   N N   ? TRP A 1   6 ?  12.248   0.673 -12.491 1.000 87.190 ? 6   TRP A N   1 
ATOM 36   C CA  ? TRP A 1   6 ?  13.633   0.855 -12.070 1.000 87.190 ? 6   TRP A CA  1 
ATOM 37   C C   ? TRP A 1   6 ?  13.772   0.681 -10.562 1.000 87.190 ? 6   TRP A C   1 
ATOM 38   C CB  ? TRP A 1   6 ?  14.145   2.237 -12.487 1.000 87.190 ? 6   TRP A CB  1 
ATOM 39   O O   ? TRP A 1   6 ?  12.777   0.707  -9.833 1.000 87.190 ? 6   TRP A O   1 
ATOM 40   C CG  ? TRP A 1   6 ?  13.386   3.377 -11.876 1.000 87.190 ? 6   TRP A CG  1 
ATOM 41   C CD1 ? TRP A 1   6 ?  13.676   4.029 -10.710 1.000 87.190 ? 6   TRP A CD1 1 
ATOM 42   C CD2 ? TRP A 1   6 ?  12.206   3.994 -12.399 1.000 87.190 ? 6   TRP A CD2 1 
ATOM 43   C CE2 ? TRP A 1   6 ?  11.835   5.017 -11.498 1.000 87.190 ? 6   TRP A CE2 1 
ATOM 44   C CE3 ? TRP A 1   6 ?  11.426   3.783 -13.544 1.000 87.190 ? 6   TRP A CE3 1 
ATOM 45   N NE1 ? TRP A 1   6 ?  12.747   5.017 -10.478 1.000 87.190 ? 6   TRP A NE1 1 
ATOM 46   C CH2 ? TRP A 1   6 ?   9.971   5.599 -12.835 1.000 87.190 ? 6   TRP A CH2 1 
ATOM 47   C CZ2 ? TRP A 1   6 ?  10.716   5.827 -11.708 1.000 87.190 ? 6   TRP A CZ2 1 
ATOM 48   C CZ3 ? TRP A 1   6 ?  10.313   4.590 -13.751 1.000 87.190 ? 6   TRP A CZ3 1 
ATOM 49   N N   ? GLU A 1   7 ?  14.986   0.270 -10.192 1.000 91.840 ? 7   GLU A N   1 
ATOM 50   C CA  ? GLU A 1   7 ?  15.228   0.230  -8.753 1.000 91.840 ? 7   GLU A CA  1 
ATOM 51   C C   ? GLU A 1   7 ?  14.923   1.578  -8.105 1.000 91.840 ? 7   GLU A C   1 
ATOM 52   C CB  ? GLU A 1   7 ?  16.674  -0.179  -8.462 1.000 91.840 ? 7   GLU A CB  1 
ATOM 53   O O   ? GLU A 1   7 ?  15.383   2.619  -8.579 1.000 91.840 ? 7   GLU A O   1 
ATOM 54   C CG  ? GLU A 1   7 ?  17.006  -0.248  -6.978 1.000 91.840 ? 7   GLU A CG  1 
ATOM 55   C CD  ? GLU A 1   7 ?  18.454  -0.622  -6.704 1.000 91.840 ? 7   GLU A CD  1 
ATOM 56   O OE1 ? GLU A 1   7 ?  19.014  -0.172  -5.679 1.000 91.840 ? 7   GLU A OE1 1 
ATOM 57   O OE2 ? GLU A 1   7 ?  19.033  -1.371  -7.522 1.000 91.840 ? 7   GLU A OE2 1 
ATOM 58   N N   ? CYS A 1   8 ?  14.137   1.529  -7.089 1.000 92.900 ? 8   CYS A N   1 
ATOM 59   C CA  ? CYS A 1   8 ?  13.847   2.730  -6.313 1.000 92.900 ? 8   CYS A CA  1 
ATOM 60   C C   ? CYS A 1   8 ?  15.082   3.200  -5.554 1.000 92.900 ? 8   CYS A C   1 
ATOM 61   C CB  ? CYS A 1   8 ?  12.702   2.472  -5.334 1.000 92.900 ? 8   CYS A CB  1 
ATOM 62   O O   ? CYS A 1   8 ?  15.883   2.383  -5.097 1.000 92.900 ? 8   CYS A O   1 
ATOM 63   S SG  ? CYS A 1   8 ?  11.134   2.073  -6.135 1.000 92.900 ? 8   CYS A SG  1 
ATOM 64   N N   ? LYS A 1   9 ?  15.186   4.569  -5.534 1.000 94.110 ? 9   LYS A N   1 
ATOM 65   C CA  ? LYS A 1   9 ?  16.194   5.080  -4.609 1.000 94.110 ? 9   LYS A CA  1 
ATOM 66   C C   ? LYS A 1   9 ?  15.902   4.637  -3.179 1.000 94.110 ? 9   LYS A C   1 
ATOM 67   C CB  ? LYS A 1   9 ?  16.264   6.606  -4.681 1.000 94.110 ? 9   LYS A CB  1 
ATOM 68   O O   ? LYS A 1   9 ?  14.745   4.614  -2.754 1.000 94.110 ? 9   LYS A O   1 
ATOM 69   C CG  ? LYS A 1   9 ?  17.408   7.212  -3.881 1.000 94.110 ? 9   LYS A CG  1 
ATOM 70   C CD  ? LYS A 1   9 ?  17.445   8.728  -4.019 1.000 94.110 ? 9   LYS A CD  1 
ATOM 71   C CE  ? LYS A 1   9 ?  18.548   9.341  -3.166 1.000 94.110 ? 9   LYS A CE  1 
ATOM 72   N NZ  ? LYS A 1   9 ?  18.585  10.829  -3.294 1.000 94.110 ? 9   LYS A NZ  1 
ATOM 73   N N   ? LYS A 1  10 ?  16.973   4.197  -2.498 1.000 93.730 ? 10  LYS A N   1 
ATOM 74   C CA  ? LYS A 1  10 ?  16.813   3.758  -1.115 1.000 93.730 ? 10  LYS A CA  1 
ATOM 75   C C   ? LYS A 1  10 ?  16.045   4.791  -0.296 1.000 93.730 ? 10  LYS A C   1 
ATOM 76   C CB  ? LYS A 1  10 ?  18.176   3.491  -0.476 1.000 93.730 ? 10  LYS A CB  1 
ATOM 77   O O   ? LYS A 1  10 ?  16.335   5.987  -0.365 1.000 93.730 ? 10  LYS A O   1 
ATOM 78   C CG  ? LYS A 1  10 ?  18.101   2.787   0.872 1.000 93.730 ? 10  LYS A CG  1 
ATOM 79   C CD  ? LYS A 1  10 ?  19.486   2.427   1.393 1.000 93.730 ? 10  LYS A CD  1 
ATOM 80   C CE  ? LYS A 1  10 ?  19.411   1.708   2.733 1.000 93.730 ? 10  LYS A CE  1 
ATOM 81   N NZ  ? LYS A 1  10 ?  20.763   1.305   3.222 1.000 93.730 ? 10  LYS A NZ  1 
ATOM 82   N N   ? ASN A 1  11 ?  14.942   4.345   0.443 1.000 92.860 ? 11  ASN A N   1 
ATOM 83   C CA  ? ASN A 1  11 ?  14.116   5.101   1.379 1.000 92.860 ? 11  ASN A CA  1 
ATOM 84   C C   ? ASN A 1  11 ?  13.271   6.149   0.660 1.000 92.860 ? 11  ASN A C   1 
ATOM 85   C CB  ? ASN A 1  11 ?  14.987   5.764   2.448 1.000 92.860 ? 11  ASN A CB  1 
ATOM 86   O O   ? ASN A 1  11 ?  12.697   7.034   1.298 1.000 92.860 ? 11  ASN A O   1 
ATOM 87   C CG  ? ASN A 1  11 ?  15.726   4.756   3.306 1.000 92.860 ? 11  ASN A CG  1 
ATOM 88   N ND2 ? ASN A 1  11 ?  16.885   5.151   3.819 1.000 92.860 ? 11  ASN A ND2 1 
ATOM 89   O OD1 ? ASN A 1  11 ?  15.260   3.631   3.505 1.000 92.860 ? 11  ASN A OD1 1 
ATOM 90   N N   ? SER A 1  12 ?  13.191   6.143  -0.665 1.000 94.640 ? 12  SER A N   1 
ATOM 91   C CA  ? SER A 1  12 ?  12.388   7.076  -1.449 1.000 94.640 ? 12  SER A CA  1 
ATOM 92   C C   ? SER A 1  12 ?  10.901   6.754  -1.340 1.000 94.640 ? 12  SER A C   1 
ATOM 93   C CB  ? SER A 1  12 ?  12.817   7.052  -2.916 1.000 94.640 ? 12  SER A CB  1 
ATOM 94   O O   ? SER A 1  12 ?  10.054   7.583  -1.679 1.000 94.640 ? 12  SER A O   1 
ATOM 95   O OG  ? SER A 1  12 ?  12.618   5.765  -3.477 1.000 94.640 ? 12  SER A OG  1 
ATOM 96   N N   ? GLN A 1  13 ?  10.493   5.614  -0.925 1.000 95.990 ? 13  GLN A N   1 
ATOM 97   C CA  ? GLN A 1  13 ?   9.125   5.170  -0.683 1.000 95.990 ? 13  GLN A CA  1 
ATOM 98   C C   ? GLN A 1  13 ?   8.938   4.729   0.766 1.000 95.990 ? 13  GLN A C   1 
ATOM 99   C CB  ? GLN A 1  13 ?   8.756   4.028  -1.631 1.000 95.990 ? 13  GLN A CB  1 
ATOM 100  O O   ? GLN A 1  13 ?   8.683   3.553   1.035 1.000 95.990 ? 13  GLN A O   1 
ATOM 101  C CG  ? GLN A 1  13 ?   8.974   4.355  -3.102 1.000 95.990 ? 13  GLN A CG  1 
ATOM 102  C CD  ? GLN A 1  13 ?   8.349   5.676  -3.509 1.000 95.990 ? 13  GLN A CD  1 
ATOM 103  N NE2 ? GLN A 1  13 ?   8.991   6.374  -4.439 1.000 95.990 ? 13  GLN A NE2 1 
ATOM 104  O OE1 ? GLN A 1  13 ?   7.297   6.065  -2.992 1.000 95.990 ? 13  GLN A OE1 1 
ATOM 105  N N   ? PRO A 1  14 ?   8.923   5.657   1.721 1.000 96.950 ? 14  PRO A N   1 
ATOM 106  C CA  ? PRO A 1  14 ?   8.949   5.333   3.149 1.000 96.950 ? 14  PRO A CA  1 
ATOM 107  C C   ? PRO A 1  14 ?   7.611   4.801   3.658 1.000 96.950 ? 14  PRO A C   1 
ATOM 108  C CB  ? PRO A 1  14 ?   9.290   6.672   3.808 1.000 96.950 ? 14  PRO A CB  1 
ATOM 109  O O   ? PRO A 1  14 ?   7.534   4.279   4.773 1.000 96.950 ? 14  PRO A O   1 
ATOM 110  C CG  ? PRO A 1  14 ?   8.779   7.707   2.859 1.000 96.950 ? 14  PRO A CG  1 
ATOM 111  C CD  ? PRO A 1  14 ?   8.986   7.211   1.456 1.000 96.950 ? 14  PRO A CD  1 
ATOM 112  N N   ? TRP A 1  15 ?   6.584   4.807   2.817 1.000 97.890 ? 15  TRP A N   1 
ATOM 113  C CA  ? TRP A 1  15 ?   5.247   4.346   3.177 1.000 97.890 ? 15  TRP A CA  1 
ATOM 114  C C   ? TRP A 1  15 ?   5.029   2.904   2.729 1.000 97.890 ? 15  TRP A C   1 
ATOM 115  C CB  ? TRP A 1  15 ?   4.180   5.253   2.556 1.000 97.890 ? 15  TRP A CB  1 
ATOM 116  O O   ? TRP A 1  15 ?   4.029   2.280   3.090 1.000 97.890 ? 15  TRP A O   1 
ATOM 117  C CG  ? TRP A 1  15 ?   4.435   5.597   1.120 1.000 97.890 ? 15  TRP A CG  1 
ATOM 118  C CD1 ? TRP A 1  15 ?   4.057   4.877   0.020 1.000 97.890 ? 15  TRP A CD1 1 
ATOM 119  C CD2 ? TRP A 1  15 ?   5.128   6.748   0.627 1.000 97.890 ? 15  TRP A CD2 1 
ATOM 120  C CE2 ? TRP A 1  15 ?   5.133   6.662  -0.783 1.000 97.890 ? 15  TRP A CE2 1 
ATOM 121  C CE3 ? TRP A 1  15 ?   5.745   7.846   1.242 1.000 97.890 ? 15  TRP A CE3 1 
ATOM 122  N NE1 ? TRP A 1  15 ?   4.474   5.512  -1.127 1.000 97.890 ? 15  TRP A NE1 1 
ATOM 123  C CH2 ? TRP A 1  15 ?   6.329   8.696  -0.962 1.000 97.890 ? 15  TRP A CH2 1 
ATOM 124  C CZ2 ? TRP A 1  15 ?   5.732   7.633  -1.588 1.000 97.890 ? 15  TRP A CZ2 1 
ATOM 125  C CZ3 ? TRP A 1  15 ?   6.341   8.811   0.438 1.000 97.890 ? 15  TRP A CZ3 1 
ATOM 126  N N   ? GLN A 1  16 ?   5.906   2.387   1.850 1.000 96.920 ? 16  GLN A N   1 
ATOM 127  C CA  ? GLN A 1  16 ?   5.768   1.046   1.293 1.000 96.920 ? 16  GLN A CA  1 
ATOM 128  C C   ? GLN A 1  16 ?   5.939  -0.019   2.373 1.000 96.920 ? 16  GLN A C   1 
ATOM 129  C CB  ? GLN A 1  16 ?   6.782   0.823   0.170 1.000 96.920 ? 16  GLN A CB  1 
ATOM 130  O O   ? GLN A 1  16 ?   6.913   0.007   3.129 1.000 96.920 ? 16  GLN A O   1 
ATOM 131  C CG  ? GLN A 1  16 ?   6.714  -0.565  -0.453 1.000 96.920 ? 16  GLN A CG  1 
ATOM 132  C CD  ? GLN A 1  16 ?   5.492  -0.755  -1.332 1.000 96.920 ? 16  GLN A CD  1 
ATOM 133  N NE2 ? GLN A 1  16 ?   4.900  -1.943  -1.275 1.000 96.920 ? 16  GLN A NE2 1 
ATOM 134  O OE1 ? GLN A 1  16 ?   5.083   0.159  -2.055 1.000 96.920 ? 16  GLN A OE1 1 
ATOM 135  N N   ? ALA A 1  17 ?   4.999  -0.990   2.416 1.000 96.500 ? 17  ALA A N   1 
ATOM 136  C CA  ? ALA A 1  17 ?   5.050  -2.111   3.351 1.000 96.500 ? 17  ALA A CA  1 
ATOM 137  C C   ? ALA A 1  17 ?   5.111  -3.443   2.608 1.000 96.500 ? 17  ALA A C   1 
ATOM 138  C CB  ? ALA A 1  17 ?   3.842  -2.081   4.285 1.000 96.500 ? 17  ALA A CB  1 
ATOM 139  O O   ? ALA A 1  17 ?   4.483  -3.604   1.559 1.000 96.500 ? 17  ALA A O   1 
ATOM 140  N N   ? ALA A 1  18 ?   5.908  -4.334   3.157 1.000 94.880 ? 18  ALA A N   1 
ATOM 141  C CA  ? ALA A 1  18 ?   5.920  -5.715   2.682 1.000 94.880 ? 18  ALA A CA  1 
ATOM 142  C C   ? ALA A 1  18 ?   5.115  -6.621   3.610 1.000 94.880 ? 18  ALA A C   1 
ATOM 143  C CB  ? ALA A 1  18 ?   7.354  -6.223   2.558 1.000 94.880 ? 18  ALA A CB  1 
ATOM 144  O O   ? ALA A 1  18 ?   5.334  -6.627   4.824 1.000 94.880 ? 18  ALA A O   1 
ATOM 145  N N   ? LEU A 1  19 ?   4.170  -7.323   3.002 1.000 94.800 ? 19  LEU A N   1 
ATOM 146  C CA  ? LEU A 1  19 ?   3.362  -8.266   3.768 1.000 94.800 ? 19  LEU A CA  1 
ATOM 147  C C   ? LEU A 1  19 ?   3.807  -9.701   3.505 1.000 94.800 ? 19  LEU A C   1 
ATOM 148  C CB  ? LEU A 1  19 ?   1.880  -8.107   3.420 1.000 94.800 ? 19  LEU A CB  1 
ATOM 149  O O   ? LEU A 1  19 ?   3.767 -10.169   2.365 1.000 94.800 ? 19  LEU A O   1 
ATOM 150  C CG  ? LEU A 1  19 ?   1.140  -6.961   4.113 1.000 94.800 ? 19  LEU A CG  1 
ATOM 151  C CD1 ? LEU A 1  19 ?   1.793  -5.626   3.770 1.000 94.800 ? 19  LEU A CD1 1 
ATOM 152  C CD2 ? LEU A 1  19 ?  -0.333  -6.959   3.718 1.000 94.800 ? 19  LEU A CD2 1 
ATOM 153  N N   ? PHE A 1  20 ?   4.172 -10.337   4.649 1.000 92.350 ? 20  PHE A N   1 
ATOM 154  C CA  ? PHE A 1  20 ?   4.692 -11.696   4.562 1.000 92.350 ? 20  PHE A CA  1 
ATOM 155  C C   ? PHE A 1  20 ?   3.686 -12.698   5.115 1.000 92.350 ? 20  PHE A C   1 
ATOM 156  C CB  ? PHE A 1  20 ?   6.020 -11.814   5.316 1.000 92.350 ? 20  PHE A CB  1 
ATOM 157  O O   ? PHE A 1  20 ?   2.995 -12.415   6.096 1.000 92.350 ? 20  PHE A O   1 
ATOM 158  C CG  ? PHE A 1  20 ?   7.133 -10.998   4.718 1.000 92.350 ? 20  PHE A CG  1 
ATOM 159  C CD1 ? PHE A 1  20 ?   8.041 -11.574   3.837 1.000 92.350 ? 20  PHE A CD1 1 
ATOM 160  C CD2 ? PHE A 1  20 ?   7.272  -9.653   5.036 1.000 92.350 ? 20  PHE A CD2 1 
ATOM 161  C CE1 ? PHE A 1  20 ?   9.072 -10.820   3.282 1.000 92.350 ? 20  PHE A CE1 1 
ATOM 162  C CE2 ? PHE A 1  20 ?   8.300  -8.893   4.484 1.000 92.350 ? 20  PHE A CE2 1 
ATOM 163  C CZ  ? PHE A 1  20 ?   9.200  -9.479   3.608 1.000 92.350 ? 20  PHE A CZ  1 
ATOM 164  N N   ? GLU A 1  21 ?   3.569 -13.812   4.432 1.000 89.350 ? 21  GLU A N   1 
ATOM 165  C CA  ? GLU A 1  21 ?   3.036 -15.053   4.987 1.000 89.350 ? 21  GLU A CA  1 
ATOM 166  C C   ? GLU A 1  21 ?   4.125 -16.114   5.110 1.000 89.350 ? 21  GLU A C   1 
ATOM 167  C CB  ? GLU A 1  21 ?   1.885 -15.577   4.124 1.000 89.350 ? 21  GLU A CB  1 
ATOM 168  O O   ? GLU A 1  21 ?   4.565 -16.680   4.107 1.000 89.350 ? 21  GLU A O   1 
ATOM 169  C CG  ? GLU A 1  21 ?   1.109 -16.719   4.763 1.000 89.350 ? 21  GLU A CG  1 
ATOM 170  C CD  ? GLU A 1  21 ?  -0.099 -17.154   3.948 1.000 89.350 ? 21  GLU A CD  1 
ATOM 171  O OE1 ? GLU A 1  21 ?  -1.138 -17.512   4.547 1.000 89.350 ? 21  GLU A OE1 1 
ATOM 172  O OE2 ? GLU A 1  21 ?  -0.005 -17.136   2.700 1.000 89.350 ? 21  GLU A OE2 1 
ATOM 173  N N   ? GLY A 1  22 ?   4.583 -16.337   6.365 1.000 87.940 ? 22  GLY A N   1 
ATOM 174  C CA  ? GLY A 1  22 ?   5.841 -17.048   6.529 1.000 87.940 ? 22  GLY A CA  1 
ATOM 175  C C   ? GLY A 1  22 ?   7.046 -16.240   6.086 1.000 87.940 ? 22  GLY A C   1 
ATOM 176  O O   ? GLY A 1  22 ?   7.253 -15.118   6.552 1.000 87.940 ? 22  GLY A O   1 
ATOM 177  N N   ? THR A 1  23 ?   7.886 -16.746   5.124 1.000 84.700 ? 23  THR A N   1 
ATOM 178  C CA  ? THR A 1  23 ?   9.102 -16.079   4.671 1.000 84.700 ? 23  THR A CA  1 
ATOM 179  C C   ? THR A 1  23 ?   8.916 -15.509   3.268 1.000 84.700 ? 23  THR A C   1 
ATOM 180  C CB  ? THR A 1  23 ?  10.304 -17.041   4.682 1.000 84.700 ? 23  THR A CB  1 
ATOM 181  O O   ? THR A 1  23 ?   9.805 -14.836   2.743 1.000 84.700 ? 23  THR A O   1 
ATOM 182  C CG2 ? THR A 1  23 ?  10.573 -17.571   6.087 1.000 84.700 ? 23  THR A CG2 1 
ATOM 183  O OG1 ? THR A 1  23 ?  10.033 -18.145   3.811 1.000 84.700 ? 23  THR A OG1 1 
ATOM 184  N N   ? LYS A 1  24 ?   7.689 -15.682   2.804 1.000 84.440 ? 24  LYS A N   1 
ATOM 185  C CA  ? LYS A 1  24 ?   7.417 -15.254   1.435 1.000 84.440 ? 24  LYS A CA  1 
ATOM 186  C C   ? LYS A 1  24 ?   6.555 -13.995   1.414 1.000 84.440 ? 24  LYS A C   1 
ATOM 187  C CB  ? LYS A 1  24 ?   6.732 -16.372   0.648 1.000 84.440 ? 24  LYS A CB  1 
ATOM 188  O O   ? LYS A 1  24 ?   5.562 -13.904   2.139 1.000 84.440 ? 24  LYS A O   1 
ATOM 189  C CG  ? LYS A 1  24 ?   7.618 -17.582   0.392 1.000 84.440 ? 24  LYS A CG  1 
ATOM 190  C CD  ? LYS A 1  24 ?   6.918 -18.613  -0.484 1.000 84.440 ? 24  LYS A CD  1 
ATOM 191  C CE  ? LYS A 1  24 ?   7.784 -19.847  -0.698 1.000 84.440 ? 24  LYS A CE  1 
ATOM 192  N NZ  ? LYS A 1  24 ?   7.121 -20.840  -1.595 1.000 84.440 ? 24  LYS A NZ  1 
ATOM 193  N N   ? ILE A 1  25 ?   6.968 -13.066   0.583 1.000 87.950 ? 25  ILE A N   1 
ATOM 194  C CA  ? ILE A 1  25 ?   6.158 -11.868   0.391 1.000 87.950 ? 25  ILE A CA  1 
ATOM 195  C C   ? ILE A 1  25 ?   4.898 -12.217  -0.398 1.000 87.950 ? 25  ILE A C   1 
ATOM 196  C CB  ? ILE A 1  25 ?   6.953 -10.758  -0.332 1.000 87.950 ? 25  ILE A CB  1 
ATOM 197  O O   ? ILE A 1  25 ?   4.981 -12.772  -1.497 1.000 87.950 ? 25  ILE A O   1 
ATOM 198  C CG1 ? ILE A 1  25 ?   8.173 -10.347   0.500 1.000 87.950 ? 25  ILE A CG1 1 
ATOM 199  C CG2 ? ILE A 1  25 ?   6.056  -9.552  -0.622 1.000 87.950 ? 25  ILE A CG2 1 
ATOM 200  C CD1 ? ILE A 1  25 ?   9.055  -9.302  -0.169 1.000 87.950 ? 25  ILE A CD1 1 
ATOM 201  N N   ? LYS A 1  26 ?   3.705 -11.800   0.235 1.000 87.320 ? 26  LYS A N   1 
ATOM 202  C CA  ? LYS A 1  26 ?   2.422 -12.144  -0.371 1.000 87.320 ? 26  LYS A CA  1 
ATOM 203  C C   ? LYS A 1  26 ?   1.787 -10.930  -1.043 1.000 87.320 ? 26  LYS A C   1 
ATOM 204  C CB  ? LYS A 1  26 ?   1.469 -12.720   0.678 1.000 87.320 ? 26  LYS A CB  1 
ATOM 205  O O   ? LYS A 1  26 ?   1.220 -11.042  -2.132 1.000 87.320 ? 26  LYS A O   1 
ATOM 206  C CG  ? LYS A 1  26 ?   0.141 -13.199   0.112 1.000 87.320 ? 26  LYS A CG  1 
ATOM 207  C CD  ? LYS A 1  26 ?   0.320 -14.430  -0.767 1.000 87.320 ? 26  LYS A CD  1 
ATOM 208  C CE  ? LYS A 1  26 ?  -1.019 -14.974  -1.249 1.000 87.320 ? 26  LYS A CE  1 
ATOM 209  N NZ  ? LYS A 1  26 ?  -0.845 -16.091  -2.225 1.000 87.320 ? 26  LYS A NZ  1 
ATOM 210  N N   ? CYS A 1  27 ?   1.929  -9.767  -0.411 1.000 93.050 ? 27  CYS A N   1 
ATOM 211  C CA  ? CYS A 1  27 ?   1.341  -8.516  -0.878 1.000 93.050 ? 27  CYS A CA  1 
ATOM 212  C C   ? CYS A 1  27 ?   2.157  -7.320  -0.404 1.000 93.050 ? 27  CYS A C   1 
ATOM 213  C CB  ? CYS A 1  27 ?  -0.102  -8.387  -0.391 1.000 93.050 ? 27  CYS A CB  1 
ATOM 214  O O   ? CYS A 1  27 ?   3.028  -7.459   0.457 1.000 93.050 ? 27  CYS A O   1 
ATOM 215  S SG  ? CYS A 1  27 ?  -1.272  -9.419  -1.301 1.000 93.050 ? 27  CYS A SG  1 
ATOM 216  N N   ? GLY A 1  28 ?   1.886  -6.253  -1.042 1.000 94.190 ? 28  GLY A N   1 
ATOM 217  C CA  ? GLY A 1  28 ?   2.360  -4.981  -0.520 1.000 94.190 ? 28  GLY A CA  1 
ATOM 218  C C   ? GLY A 1  28 ?   1.358  -4.300   0.393 1.000 94.190 ? 28  GLY A C   1 
ATOM 219  O O   ? GLY A 1  28 ?   0.254  -4.808   0.601 1.000 94.190 ? 28  GLY A O   1 
ATOM 220  N N   ? GLY A 1  29 ?   1.689  -3.203   0.962 1.000 96.310 ? 29  GLY A N   1 
ATOM 221  C CA  ? GLY A 1  29 ?   0.874  -2.347   1.809 1.000 96.310 ? 29  GLY A CA  1 
ATOM 222  C C   ? GLY A 1  29 ?   1.385  -0.921   1.885 1.000 96.310 ? 29  GLY A C   1 
ATOM 223  O O   ? GLY A 1  29 ?   2.470  -0.618   1.385 1.000 96.310 ? 29  GLY A O   1 
ATOM 224  N N   ? VAL A 1  30 ?   0.501  -0.115   2.488 1.000 98.290 ? 30  VAL A N   1 
ATOM 225  C CA  ? VAL A 1  30 ?   0.838   1.301   2.594 1.000 98.290 ? 30  VAL A CA  1 
ATOM 226  C C   ? VAL A 1  30 ?   0.578   1.788   4.018 1.000 98.290 ? 30  VAL A C   1 
ATOM 227  C CB  ? VAL A 1  30 ?   0.037   2.152   1.584 1.000 98.290 ? 30  VAL A CB  1 
ATOM 228  O O   ? VAL A 1  30 ?  -0.525   1.624   4.545 1.000 98.290 ? 30  VAL A O   1 
ATOM 229  C CG1 ? VAL A 1  30 ?   0.529   3.598   1.587 1.000 98.290 ? 30  VAL A CG1 1 
ATOM 230  C CG2 ? VAL A 1  30 ?   0.137   1.552   0.183 1.000 98.290 ? 30  VAL A CG2 1 
ATOM 231  N N   ? LEU A 1  31 ?   1.626   2.321   4.600 1.000 98.530 ? 31  LEU A N   1 
ATOM 232  C CA  ? LEU A 1  31 ?   1.451   2.938   5.911 1.000 98.530 ? 31  LEU A CA  1 
ATOM 233  C C   ? LEU A 1  31 ?   0.716   4.269   5.791 1.000 98.530 ? 31  LEU A C   1 
ATOM 234  C CB  ? LEU A 1  31 ?   2.807   3.150   6.589 1.000 98.530 ? 31  LEU A CB  1 
ATOM 235  O O   ? LEU A 1  31 ?   1.217   5.206   5.165 1.000 98.530 ? 31  LEU A O   1 
ATOM 236  C CG  ? LEU A 1  31 ?   2.771   3.663   8.030 1.000 98.530 ? 31  LEU A CG  1 
ATOM 237  C CD1 ? LEU A 1  31 ?   2.187   2.601   8.956 1.000 98.530 ? 31  LEU A CD1 1 
ATOM 238  C CD2 ? LEU A 1  31 ?   4.168   4.069   8.488 1.000 98.530 ? 31  LEU A CD2 1 
ATOM 239  N N   ? VAL A 1  32 ?  -0.506   4.423   6.422 1.000 98.160 ? 32  VAL A N   1 
ATOM 240  C CA  ? VAL A 1  32 ?  -1.341   5.606   6.242 1.000 98.160 ? 32  VAL A CA  1 
ATOM 241  C C   ? VAL A 1  32 ?  -1.522   6.319   7.580 1.000 98.160 ? 32  VAL A C   1 
ATOM 242  C CB  ? VAL A 1  32 ?  -2.717   5.243   5.641 1.000 98.160 ? 32  VAL A CB  1 
ATOM 243  O O   ? VAL A 1  32 ?  -1.941   7.478   7.621 1.000 98.160 ? 32  VAL A O   1 
ATOM 244  C CG1 ? VAL A 1  32 ?  -2.568   4.777   4.194 1.000 98.160 ? 32  VAL A CG1 1 
ATOM 245  C CG2 ? VAL A 1  32 ?  -3.401   4.169   6.484 1.000 98.160 ? 32  VAL A CG2 1 
ATOM 246  N N   ? ASN A 1  33 ?  -1.132   5.648   8.620 1.000 97.380 ? 33  ASN A N   1 
ATOM 247  C CA  ? ASN A 1  33 ?  -1.057   6.055  10.019 1.000 97.380 ? 33  ASN A CA  1 
ATOM 248  C C   ? ASN A 1  33 ?  -0.060   5.203  10.798 1.000 97.380 ? 33  ASN A C   1 
ATOM 249  C CB  ? ASN A 1  33 ?  -2.439   5.987  10.672 1.000 97.380 ? 33  ASN A CB  1 
ATOM 250  O O   ? ASN A 1  33 ?   0.215   4.062  10.423 1.000 97.380 ? 33  ASN A O   1 
ATOM 251  C CG  ? ASN A 1  33 ?  -2.427   6.456  12.114 1.000 97.380 ? 33  ASN A CG  1 
ATOM 252  N ND2 ? ASN A 1  33 ?  -2.998   7.629  12.360 1.000 97.380 ? 33  ASN A ND2 1 
ATOM 253  O OD1 ? ASN A 1  33 ?  -1.909   5.770  12.999 1.000 97.380 ? 33  ASN A OD1 1 
ATOM 254  N N   ? PRO A 1  34 ?   0.588   5.816  11.939 1.000 97.700 ? 34  PRO A N   1 
ATOM 255  C CA  ? PRO A 1  34 ?   1.662   5.087  12.618 1.000 97.700 ? 34  PRO A CA  1 
ATOM 256  C C   ? PRO A 1  34 ?   1.249   3.674  13.026 1.000 97.700 ? 34  PRO A C   1 
ATOM 257  C CB  ? PRO A 1  34 ?   1.949   5.949  13.850 1.000 97.700 ? 34  PRO A CB  1 
ATOM 258  O O   ? PRO A 1  34 ?   2.106   2.809  13.223 1.000 97.700 ? 34  PRO A O   1 
ATOM 259  C CG  ? PRO A 1  34 ?   1.634   7.345  13.421 1.000 97.700 ? 34  PRO A CG  1 
ATOM 260  C CD  ? PRO A 1  34 ?   0.438   7.307  12.512 1.000 97.700 ? 34  PRO A CD  1 
ATOM 261  N N   ? GLN A 1  35 ?  -0.009   3.385  13.054 1.000 98.020 ? 35  GLN A N   1 
ATOM 262  C CA  ? GLN A 1  35 ?  -0.457   2.079  13.526 1.000 98.020 ? 35  GLN A CA  1 
ATOM 263  C C   ? GLN A 1  35 ?  -1.306   1.374  12.471 1.000 98.020 ? 35  GLN A C   1 
ATOM 264  C CB  ? GLN A 1  35 ?  -1.247   2.219  14.827 1.000 98.020 ? 35  GLN A CB  1 
ATOM 265  O O   ? GLN A 1  35 ?  -1.917   0.340  12.748 1.000 98.020 ? 35  GLN A O   1 
ATOM 266  C CG  ? GLN A 1  35 ?  -1.476   0.901  15.553 1.000 98.020 ? 35  GLN A CG  1 
ATOM 267  C CD  ? GLN A 1  35 ?  -2.165   1.080  16.893 1.000 98.020 ? 35  GLN A CD  1 
ATOM 268  N NE2 ? GLN A 1  35 ?  -1.845   0.211  17.846 1.000 98.020 ? 35  GLN A NE2 1 
ATOM 269  O OE1 ? GLN A 1  35 ?  -2.977   1.993  17.071 1.000 98.020 ? 35  GLN A OE1 1 
ATOM 270  N N   ? TRP A 1  36 ?  -1.457   1.990  11.255 1.000 98.400 ? 36  TRP A N   1 
ATOM 271  C CA  ? TRP A 1  36 ?  -2.397   1.417  10.297 1.000 98.400 ? 36  TRP A CA  1 
ATOM 272  C C   ? TRP A 1  36 ?  -1.759   1.292   8.917 1.000 98.400 ? 36  TRP A C   1 
ATOM 273  C CB  ? TRP A 1  36 ?  -3.665   2.270  10.212 1.000 98.400 ? 36  TRP A CB  1 
ATOM 274  O O   ? TRP A 1  36 ?  -1.133   2.235   8.428 1.000 98.400 ? 36  TRP A O   1 
ATOM 275  C CG  ? TRP A 1  36 ?  -4.525   2.208  11.439 1.000 98.400 ? 36  TRP A CG  1 
ATOM 276  C CD1 ? TRP A 1  36 ?  -4.470   3.036  12.526 1.000 98.400 ? 36  TRP A CD1 1 
ATOM 277  C CD2 ? TRP A 1  36 ?  -5.565   1.263  11.706 1.000 98.400 ? 36  TRP A CD2 1 
ATOM 278  C CE2 ? TRP A 1  36 ?  -6.100   1.578  12.974 1.000 98.400 ? 36  TRP A CE2 1 
ATOM 279  C CE3 ? TRP A 1  36 ?  -6.098   0.180  10.994 1.000 98.400 ? 36  TRP A CE3 1 
ATOM 280  N NE1 ? TRP A 1  36 ?  -5.415   2.662  13.453 1.000 98.400 ? 36  TRP A NE1 1 
ATOM 281  C CH2 ? TRP A 1  36 ?  -7.647  -0.207  12.829 1.000 98.400 ? 36  TRP A CH2 1 
ATOM 282  C CZ2 ? TRP A 1  36 ?  -7.144   0.847  13.547 1.000 98.400 ? 36  TRP A CZ2 1 
ATOM 283  C CZ3 ? TRP A 1  36 ?  -7.137  -0.546  11.565 1.000 98.400 ? 36  TRP A CZ3 1 
ATOM 284  N N   ? VAL A 1  37 ?  -1.910   0.077   8.336 1.000 98.440 ? 37  VAL A N   1 
ATOM 285  C CA  ? VAL A 1  37 ?  -1.465  -0.241   6.983 1.000 98.440 ? 37  VAL A CA  1 
ATOM 286  C C   ? VAL A 1  37 ?  -2.671  -0.567   6.106 1.000 98.440 ? 37  VAL A C   1 
ATOM 287  C CB  ? VAL A 1  37 ?  -0.466  -1.420   6.977 1.000 98.440 ? 37  VAL A CB  1 
ATOM 288  O O   ? VAL A 1  37 ?  -3.573  -1.297   6.525 1.000 98.440 ? 37  VAL A O   1 
ATOM 289  C CG1 ? VAL A 1  37 ?  -0.142  -1.845   5.546 1.000 98.440 ? 37  VAL A CG1 1 
ATOM 290  C CG2 ? VAL A 1  37 ?   0.809  -1.042   7.728 1.000 98.440 ? 37  VAL A CG2 1 
ATOM 291  N N   ? ILE A 1  38 ?  -2.693   0.067   4.958 1.000 98.210 ? 38  ILE A N   1 
ATOM 292  C CA  ? ILE A 1  38 ?  -3.733  -0.240   3.982 1.000 98.210 ? 38  ILE A CA  1 
ATOM 293  C C   ? ILE A 1  38 ?  -3.193  -1.218   2.942 1.000 98.210 ? 38  ILE A C   1 
ATOM 294  C CB  ? ILE A 1  38 ?  -4.256   1.041   3.293 1.000 98.210 ? 38  ILE A CB  1 
ATOM 295  O O   ? ILE A 1  38 ?  -2.051  -1.089   2.493 1.000 98.210 ? 38  ILE A O   1 
ATOM 296  C CG1 ? ILE A 1  38 ?  -4.879   1.987   4.326 1.000 98.210 ? 38  ILE A CG1 1 
ATOM 297  C CG2 ? ILE A 1  38 ?  -5.264   0.689   2.195 1.000 98.210 ? 38  ILE A CG2 1 
ATOM 298  C CD1 ? ILE A 1  38 ?  -5.290   3.339   3.759 1.000 98.210 ? 38  ILE A CD1 1 
ATOM 299  N N   ? THR A 1  39 ?  -3.990  -2.278   2.522 1.000 97.610 ? 39  THR A N   1 
ATOM 300  C CA  ? THR A 1  39 ?  -3.652  -3.249   1.487 1.000 97.610 ? 39  THR A CA  1 
ATOM 301  C C   ? THR A 1  39 ?  -4.903  -3.690   0.731 1.000 97.610 ? 39  THR A C   1 
ATOM 302  C CB  ? THR A 1  39 ?  -2.948  -4.481   2.084 1.000 97.610 ? 39  THR A CB  1 
ATOM 303  O O   ? THR A 1  39 ?  -5.988  -3.146   0.945 1.000 97.610 ? 39  THR A O   1 
ATOM 304  C CG2 ? THR A 1  39 ?  -3.920  -5.328   2.899 1.000 97.610 ? 39  THR A CG2 1 
ATOM 305  O OG1 ? THR A 1  39 ?  -2.411  -5.279   1.022 1.000 97.610 ? 39  THR A OG1 1 
ATOM 306  N N   ? ALA A 1  40 ?  -4.765  -4.490  -0.197 1.000 96.610 ? 40  ALA A N   1 
ATOM 307  C CA  ? ALA A 1  40 ?  -5.906  -4.999  -0.951 1.000 96.610 ? 40  ALA A CA  1 
ATOM 308  C C   ? ALA A 1  40 ?  -6.644  -6.080  -0.167 1.000 96.610 ? 40  ALA A C   1 
ATOM 309  C CB  ? ALA A 1  40 ?  -5.451  -5.545  -2.303 1.000 96.610 ? 40  ALA A CB  1 
ATOM 310  O O   ? ALA A 1  40 ?  -6.018  -6.931   0.469 1.000 96.610 ? 40  ALA A O   1 
ATOM 311  N N   ? ALA A 1  41 ?  -7.988  -6.079  -0.280 1.000 96.310 ? 41  ALA A N   1 
ATOM 312  C CA  ? ALA A 1  41 ?  -8.816  -7.046   0.436 1.000 96.310 ? 41  ALA A CA  1 
ATOM 313  C C   ? ALA A 1  41 ?  -8.598  -8.458  -0.099 1.000 96.310 ? 41  ALA A C   1 
ATOM 314  C CB  ? ALA A 1  41 ? -10.290  -6.663   0.332 1.000 96.310 ? 41  ALA A CB  1 
ATOM 315  O O   ? ALA A 1  41 ?  -8.777  -9.439   0.627 1.000 96.310 ? 41  ALA A O   1 
ATOM 316  N N   ? HIS A 1  42 ?  -8.250  -8.603  -1.350 1.000 93.610 ? 42  HIS A N   1 
ATOM 317  C CA  ? HIS A 1  42 ?  -8.034  -9.918  -1.942 1.000 93.610 ? 42  HIS A CA  1 
ATOM 318  C C   ? HIS A 1  42 ?  -6.719 -10.527  -1.467 1.000 93.610 ? 42  HIS A C   1 
ATOM 319  C CB  ? HIS A 1  42 ?  -8.048  -9.827  -3.469 1.000 93.610 ? 42  HIS A CB  1 
ATOM 320  O O   ? HIS A 1  42 ?  -6.439 -11.698  -1.735 1.000 93.610 ? 42  HIS A O   1 
ATOM 321  C CG  ? HIS A 1  42 ?  -6.801  -9.237  -4.047 1.000 93.610 ? 42  HIS A CG  1 
ATOM 322  C CD2 ? HIS A 1  42 ?  -5.610  -9.802  -4.354 1.000 93.610 ? 42  HIS A CD2 1 
ATOM 323  N ND1 ? HIS A 1  42 ?  -6.692  -7.903  -4.374 1.000 93.610 ? 42  HIS A ND1 1 
ATOM 324  C CE1 ? HIS A 1  42 ?  -5.483  -7.673  -4.858 1.000 93.610 ? 42  HIS A CE1 1 
ATOM 325  N NE2 ? HIS A 1  42 ?  -4.807  -8.809  -4.857 1.000 93.610 ? 42  HIS A NE2 1 
ATOM 326  N N   ? CYS A 1  43 ?  -5.904  -9.777  -0.607 1.000 92.680 ? 43  CYS A N   1 
ATOM 327  C CA  ? CYS A 1  43 ?  -4.635 -10.236  -0.052 1.000 92.680 ? 43  CYS A CA  1 
ATOM 328  C C   ? CYS A 1  43 ?  -4.834 -10.847   1.330 1.000 92.680 ? 43  CYS A C   1 
ATOM 329  C CB  ? CYS A 1  43 ?  -3.637  -9.082   0.030 1.000 92.680 ? 43  CYS A CB  1 
ATOM 330  O O   ? CYS A 1  43 ?  -3.875 -10.999   2.090 1.000 92.680 ? 43  CYS A O   1 
ATOM 331  S SG  ? CYS A 1  43 ?  -2.977  -8.575  -1.573 1.000 92.680 ? 43  CYS A SG  1 
ATOM 332  N N   ? VAL A 1  44 ?  -6.016 -11.316   1.669 1.000 89.040 ? 44  VAL A N   1 
ATOM 333  C CA  ? VAL A 1  44 ?  -6.364 -11.750   3.018 1.000 89.040 ? 44  VAL A CA  1 
ATOM 334  C C   ? VAL A 1  44 ?  -5.502 -12.946   3.414 1.000 89.040 ? 44  VAL A C   1 
ATOM 335  C CB  ? VAL A 1  44 ?  -7.862 -12.113   3.129 1.000 89.040 ? 44  VAL A CB  1 
ATOM 336  O O   ? VAL A 1  44 ?  -5.267 -13.846   2.604 1.000 89.040 ? 44  VAL A O   1 
ATOM 337  C CG1 ? VAL A 1  44 ?  -8.151 -12.815   4.455 1.000 89.040 ? 44  VAL A CG1 1 
ATOM 338  C CG2 ? VAL A 1  44 ?  -8.726 -10.861   2.985 1.000 89.040 ? 44  VAL A CG2 1 
ATOM 339  N N   ? SER A 1  45 ?  -4.942 -12.869   4.688 1.000 88.360 ? 45  SER A N   1 
ATOM 340  C CA  ? SER A 1  45 ?  -4.138 -13.922   5.300 1.000 88.360 ? 45  SER A CA  1 
ATOM 341  C C   ? SER A 1  45 ?  -4.382 -14.000   6.804 1.000 88.360 ? 45  SER A C   1 
ATOM 342  C CB  ? SER A 1  45 ?  -2.651 -13.689   5.028 1.000 88.360 ? 45  SER A CB  1 
ATOM 343  O O   ? SER A 1  45 ?  -4.746 -13.004   7.432 1.000 88.360 ? 45  SER A O   1 
ATOM 344  O OG  ? SER A 1  45 ?  -1.861 -14.668   5.679 1.000 88.360 ? 45  SER A OG  1 
ATOM 345  N N   ? THR A 1  46 ?  -4.141 -15.258   7.472 1.000 80.220 ? 46  THR A N   1 
ATOM 346  C CA  ? THR A 1  46 ?  -4.389 -15.471   8.893 1.000 80.220 ? 46  THR A CA  1 
ATOM 347  C C   ? THR A 1  46 ?  -3.150 -15.132   9.716 1.000 80.220 ? 46  THR A C   1 
ATOM 348  C CB  ? THR A 1  46 ?  -4.813 -16.925   9.174 1.000 80.220 ? 46  THR A CB  1 
ATOM 349  O O   ? THR A 1  46 ?  -3.245 -14.891  10.921 1.000 80.220 ? 46  THR A O   1 
ATOM 350  C CG2 ? THR A 1  46 ?  -6.159 -17.240   8.530 1.000 80.220 ? 46  THR A CG2 1 
ATOM 351  O OG1 ? THR A 1  46 ?  -3.823 -17.816   8.646 1.000 80.220 ? 46  THR A OG1 1 
ATOM 352  N N   ? LYS A 1  47 ?  -1.899 -14.834   9.134 1.000 85.590 ? 47  LYS A N   1 
ATOM 353  C CA  ? LYS A 1  47 ?  -0.668 -14.611   9.887 1.000 85.590 ? 47  LYS A CA  1 
ATOM 354  C C   ? LYS A 1  47 ?   0.216 -13.574   9.199 1.000 85.590 ? 47  LYS A C   1 
ATOM 355  C CB  ? LYS A 1  47 ?   0.100 -15.922  10.061 1.000 85.590 ? 47  LYS A CB  1 
ATOM 356  O O   ? LYS A 1  47 ?   1.402 -13.818   8.969 1.000 85.590 ? 47  LYS A O   1 
ATOM 357  C CG  ? LYS A 1  47 ?  -0.629 -16.959  10.903 1.000 85.590 ? 47  LYS A CG  1 
ATOM 358  C CD  ? LYS A 1  47 ?   0.214 -18.213  11.098 1.000 85.590 ? 47  LYS A CD  1 
ATOM 359  C CE  ? LYS A 1  47 ?  -0.522 -19.259  11.925 1.000 85.590 ? 47  LYS A CE  1 
ATOM 360  N NZ  ? LYS A 1  47 ?   0.305 -20.486  12.128 1.000 85.590 ? 47  LYS A NZ  1 
ATOM 361  N N   ? TYR A 1  48 ?  -0.370 -12.410   8.802 1.000 91.150 ? 48  TYR A N   1 
ATOM 362  C CA  ? TYR A 1  48 ?   0.492 -11.438   8.140 1.000 91.150 ? 48  TYR A CA  1 
ATOM 363  C C   ? TYR A 1  48 ?   1.552 -10.907   9.097 1.000 91.150 ? 48  TYR A C   1 
ATOM 364  C CB  ? TYR A 1  48 ?  -0.336 -10.276   7.582 1.000 91.150 ? 48  TYR A CB  1 
ATOM 365  O O   ? TYR A 1  48 ?   1.258 -10.612  10.258 1.000 91.150 ? 48  TYR A O   1 
ATOM 366  C CG  ? TYR A 1  48 ?  -0.925 -10.550   6.220 1.000 91.150 ? 48  TYR A CG  1 
ATOM 367  C CD1 ? TYR A 1  48 ?  -0.115 -10.941   5.155 1.000 91.150 ? 48  TYR A CD1 1 
ATOM 368  C CD2 ? TYR A 1  48 ?  -2.290 -10.417   5.993 1.000 91.150 ? 48  TYR A CD2 1 
ATOM 369  C CE1 ? TYR A 1  48 ?  -0.653 -11.192   3.897 1.000 91.150 ? 48  TYR A CE1 1 
ATOM 370  C CE2 ? TYR A 1  48 ?  -2.839 -10.666   4.739 1.000 91.150 ? 48  TYR A CE2 1 
ATOM 371  O OH  ? TYR A 1  48 ?  -2.551 -11.300   2.456 1.000 91.150 ? 48  TYR A OH  1 
ATOM 372  C CZ  ? TYR A 1  48 ?  -2.014 -11.053   3.699 1.000 91.150 ? 48  TYR A CZ  1 
ATOM 373  N N   ? LYS A 1  49 ?   2.809 -10.956   8.568 1.000 95.100 ? 49  LYS A N   1 
ATOM 374  C CA  ? LYS A 1  49 ?   3.856 -10.089   9.100 1.000 95.100 ? 49  LYS A CA  1 
ATOM 375  C C   ? LYS A 1  49 ?   4.085  -8.883   8.194 1.000 95.100 ? 49  LYS A C   1 
ATOM 376  C CB  ? LYS A 1  49 ?   5.160 -10.868   9.276 1.000 95.100 ? 49  LYS A CB  1 
ATOM 377  O O   ? LYS A 1  49 ?   4.113  -9.017   6.968 1.000 95.100 ? 49  LYS A O   1 
ATOM 378  C CG  ? LYS A 1  49 ?   5.091 -11.961  10.333 1.000 95.100 ? 49  LYS A CG  1 
ATOM 379  C CD  ? LYS A 1  49 ?   6.434 -12.657  10.505 1.000 95.100 ? 49  LYS A CD  1 
ATOM 380  C CE  ? LYS A 1  49 ?   6.359 -13.770  11.542 1.000 95.100 ? 49  LYS A CE  1 
ATOM 381  N NZ  ? LYS A 1  49 ?   7.659 -14.494  11.673 1.000 95.100 ? 49  LYS A NZ  1 
ATOM 382  N N   ? VAL A 1  50 ?   4.159  -7.740   8.862 1.000 96.390 ? 50  VAL A N   1 
ATOM 383  C CA  ? VAL A 1  50 ?   4.387  -6.512   8.107 1.000 96.390 ? 50  VAL A CA  1 
ATOM 384  C C   ? VAL A 1  50 ?   5.812  -6.017   8.345 1.000 96.390 ? 50  VAL A C   1 
ATOM 385  C CB  ? VAL A 1  50 ?   3.370  -5.414   8.490 1.000 96.390 ? 50  VAL A CB  1 
ATOM 386  O O   ? VAL A 1  50 ?   6.268  -5.945   9.489 1.000 96.390 ? 50  VAL A O   1 
ATOM 387  C CG1 ? VAL A 1  50 ?   3.707  -4.098   7.790 1.000 96.390 ? 50  VAL A CG1 1 
ATOM 388  C CG2 ? VAL A 1  50 ?   1.950  -5.858   8.143 1.000 96.390 ? 50  VAL A CG2 1 
ATOM 389  N N   ? ALA A 1  51 ?   6.541  -5.783   7.263 1.000 96.520 ? 51  ALA A N   1 
ATOM 390  C CA  ? ALA A 1  51 ?   7.850  -5.139   7.340 1.000 96.520 ? 51  ALA A CA  1 
ATOM 391  C C   ? ALA A 1  51 ?   7.796  -3.719   6.782 1.000 96.520 ? 51  ALA A C   1 
ATOM 392  C CB  ? ALA A 1  51 ?   8.893  -5.963   6.590 1.000 96.520 ? 51  ALA A CB  1 
ATOM 393  O O   ? ALA A 1  51 ?   7.330  -3.504   5.661 1.000 96.520 ? 51  ALA A O   1 
ATOM 394  N N   ? LEU A 1  52 ?   8.267  -2.723   7.584 1.000 97.410 ? 52  LEU A N   1 
ATOM 395  C CA  ? LEU A 1  52 ?   8.408  -1.326   7.190 1.000 97.410 ? 52  LEU A CA  1 
ATOM 396  C C   ? LEU A 1  52 ?   9.876  -0.913   7.164 1.000 97.410 ? 52  LEU A C   1 
ATOM 397  C CB  ? LEU A 1  52 ?   7.628  -0.418   8.144 1.000 97.410 ? 52  LEU A CB  1 
ATOM 398  O O   ? LEU A 1  52 ?  10.699  -1.488   7.880 1.000 97.410 ? 52  LEU A O   1 
ATOM 399  C CG  ? LEU A 1  52 ?   6.113  -0.624   8.189 1.000 97.410 ? 52  LEU A CG  1 
ATOM 400  C CD1 ? LEU A 1  52 ?   5.532  -0.013   9.460 1.000 97.410 ? 52  LEU A CD1 1 
ATOM 401  C CD2 ? LEU A 1  52 ?   5.454  -0.024   6.951 1.000 97.410 ? 52  LEU A CD2 1 
ATOM 402  N N   ? GLY A 1  53 ?  10.212   0.063   6.184 1.000 96.090 ? 53  GLY A N   1 
ATOM 403  C CA  ? GLY A 1  53 ?  11.541   0.653   6.194 1.000 96.090 ? 53  GLY A CA  1 
ATOM 404  C C   ? GLY A 1  53 ?  12.578  -0.200   5.489 1.000 96.090 ? 53  GLY A C   1 
ATOM 405  O O   ? GLY A 1  53 ?  13.779  -0.048   5.725 1.000 96.090 ? 53  GLY A O   1 
ATOM 406  N N   ? ARG A 1  54 ?  12.093  -1.153   4.548 1.000 93.350 ? 54  ARG A N   1 
ATOM 407  C CA  ? ARG A 1  54 ?  13.008  -2.020   3.812 1.000 93.350 ? 54  ARG A CA  1 
ATOM 408  C C   ? ARG A 1  54 ?  13.127  -1.581   2.356 1.000 93.350 ? 54  ARG A C   1 
ATOM 409  C CB  ? ARG A 1  54 ?  12.544  -3.476   3.883 1.000 93.350 ? 54  ARG A CB  1 
ATOM 410  O O   ? ARG A 1  54 ?  12.119  -1.312   1.699 1.000 93.350 ? 54  ARG A O   1 
ATOM 411  C CG  ? ARG A 1  54 ?  12.659  -4.092   5.269 1.000 93.350 ? 54  ARG A CG  1 
ATOM 412  C CD  ? ARG A 1  54 ?  12.494  -5.605   5.229 1.000 93.350 ? 54  ARG A CD  1 
ATOM 413  N NE  ? ARG A 1  54 ?  13.704  -6.267   4.749 1.000 93.350 ? 54  ARG A NE  1 
ATOM 414  N NH1 ? ARG A 1  54 ?  12.899  -8.411   5.052 1.000 93.350 ? 54  ARG A NH1 1 
ATOM 415  N NH2 ? ARG A 1  54 ?  15.011  -8.081   4.224 1.000 93.350 ? 54  ARG A NH2 1 
ATOM 416  C CZ  ? ARG A 1  54 ?  13.869  -7.585   4.676 1.000 93.350 ? 54  ARG A CZ  1 
ATOM 417  N N   ? HIS A 1  55 ?  14.367  -1.517   1.909 1.000 94.060 ? 55  HIS A N   1 
ATOM 418  C CA  ? HIS A 1  55 ?  14.666  -1.343   0.492 1.000 94.060 ? 55  HIS A CA  1 
ATOM 419  C C   ? HIS A 1  55 ?  14.991  -2.678  -0.170 1.000 94.060 ? 55  HIS A C   1 
ATOM 420  C CB  ? HIS A 1  55 ?  15.830  -0.367   0.306 1.000 94.060 ? 55  HIS A CB  1 
ATOM 421  O O   ? HIS A 1  55 ?  14.578  -2.929  -1.305 1.000 94.060 ? 55  HIS A O   1 
ATOM 422  C CG  ? HIS A 1  55 ?  16.211  -0.155  -1.124 1.000 94.060 ? 55  HIS A CG  1 
ATOM 423  C CD2 ? HIS A 1  55 ?  17.348  -0.457  -1.795 1.000 94.060 ? 55  HIS A CD2 1 
ATOM 424  N ND1 ? HIS A 1  55 ?  15.370   0.441  -2.038 1.000 94.060 ? 55  HIS A ND1 1 
ATOM 425  C CE1 ? HIS A 1  55 ?  15.974   0.495  -3.214 1.000 94.060 ? 55  HIS A CE1 1 
ATOM 426  N NE2 ? HIS A 1  55 ?  17.175  -0.043  -3.093 1.000 94.060 ? 55  HIS A NE2 1 
ATOM 427  N N   ? ASP A 1  56 ?  15.761  -3.532   0.501 1.000 92.950 ? 56  ASP A N   1 
ATOM 428  C CA  ? ASP A 1  56 ?  16.127  -4.889   0.108 1.000 92.950 ? 56  ASP A CA  1 
ATOM 429  C C   ? ASP A 1  56 ?  15.521  -5.919   1.059 1.000 92.950 ? 56  ASP A C   1 
ATOM 430  C CB  ? ASP A 1  56 ?  17.649  -5.043   0.067 1.000 92.950 ? 56  ASP A CB  1 
ATOM 431  O O   ? ASP A 1  56 ?  15.961  -6.050   2.203 1.000 92.950 ? 56  ASP A O   1 
ATOM 432  C CG  ? ASP A 1  56 ?  18.095  -6.378  -0.505 1.000 92.950 ? 56  ASP A CG  1 
ATOM 433  O OD1 ? ASP A 1  56 ?  17.301  -7.343  -0.490 1.000 92.950 ? 56  ASP A OD1 1 
ATOM 434  O OD2 ? ASP A 1  56 ?  19.251  -6.466  -0.971 1.000 92.950 ? 56  ASP A OD2 1 
ATOM 435  N N   ? VAL A 1  57 ?  14.543  -6.704   0.541 1.000 88.970 ? 57  VAL A N   1 
ATOM 436  C CA  ? VAL A 1  57 ?  13.734  -7.571   1.391 1.000 88.970 ? 57  VAL A CA  1 
ATOM 437  C C   ? VAL A 1  57 ?  14.548  -8.795   1.806 1.000 88.970 ? 57  VAL A C   1 
ATOM 438  C CB  ? VAL A 1  57 ?  12.435  -8.012   0.679 1.000 88.970 ? 57  VAL A CB  1 
ATOM 439  O O   ? VAL A 1  57 ?  14.189  -9.495   2.755 1.000 88.970 ? 57  VAL A O   1 
ATOM 440  C CG1 ? VAL A 1  57 ?  11.454  -6.846   0.576 1.000 88.970 ? 57  VAL A CG1 1 
ATOM 441  C CG2 ? VAL A 1  57 ?  12.751  -8.573  -0.707 1.000 88.970 ? 57  VAL A CG2 1 
ATOM 442  N N   ? SER A 1  58 ?  15.718  -9.064   1.254 1.000 87.700 ? 58  SER A N   1 
ATOM 443  C CA  ? SER A 1  58 ?  16.572 -10.205   1.569 1.000 87.700 ? 58  SER A CA  1 
ATOM 444  C C   ? SER A 1  58 ?  17.677  -9.815   2.545 1.000 87.700 ? 58  SER A C   1 
ATOM 445  C CB  ? SER A 1  58 ?  17.187 -10.782   0.293 1.000 87.700 ? 58  SER A CB  1 
ATOM 446  O O   ? SER A 1  58 ?  18.362 -10.681   3.094 1.000 87.700 ? 58  SER A O   1 
ATOM 447  O OG  ? SER A 1  58 ?  18.072  -9.850  -0.305 1.000 87.700 ? 58  SER A OG  1 
ATOM 448  N N   ? ALA A 1  59 ?  17.798  -8.430   2.775 1.000 90.290 ? 59  ALA A N   1 
ATOM 449  C CA  ? ALA A 1  59 ?  18.862  -7.935   3.643 1.000 90.290 ? 59  ALA A CA  1 
ATOM 450  C C   ? ALA A 1  59 ?  18.316  -7.546   5.014 1.000 90.290 ? 59  ALA A C   1 
ATOM 451  C CB  ? ALA A 1  59 ?  19.565  -6.743   2.997 1.000 90.290 ? 59  ALA A CB  1 
ATOM 452  O O   ? ALA A 1  59 ?  17.144  -7.185   5.142 1.000 90.290 ? 59  ALA A O   1 
ATOM 453  N N   ? ASP A 1  60 ?  19.114  -7.769   6.037 1.000 89.430 ? 60  ASP A N   1 
ATOM 454  C CA  ? ASP A 1  60 ?  18.812  -7.258   7.370 1.000 89.430 ? 60  ASP A CA  1 
ATOM 455  C C   ? ASP A 1  60 ?  19.176  -5.779   7.488 1.000 89.430 ? 60  ASP A C   1 
ATOM 456  C CB  ? ASP A 1  60 ?  19.554  -8.068   8.436 1.000 89.430 ? 60  ASP A CB  1 
ATOM 457  O O   ? ASP A 1  60 ?  20.344  -5.435   7.683 1.000 89.430 ? 60  ASP A O   1 
ATOM 458  C CG  ? ASP A 1  60 ?  19.085  -7.762   9.847 1.000 89.430 ? 60  ASP A CG  1 
ATOM 459  O OD1 ? ASP A 1  60 ?  18.056  -7.072  10.012 1.000 89.430 ? 60  ASP A OD1 1 
ATOM 460  O OD2 ? ASP A 1  60 ?  19.752  -8.213  10.803 1.000 89.430 ? 60  ASP A OD2 1 
ATOM 461  N N   ? GLU A 1  61 ?  18.182  -4.868   7.228 1.000 93.280 ? 61  GLU A N   1 
ATOM 462  C CA  ? GLU A 1  61 ?  18.407  -3.426   7.245 1.000 93.280 ? 61  GLU A CA  1 
ATOM 463  C C   ? GLU A 1  61 ?  18.053  -2.828   8.604 1.000 93.280 ? 61  GLU A C   1 
ATOM 464  C CB  ? GLU A 1  61 ?  17.596  -2.742   6.142 1.000 93.280 ? 61  GLU A CB  1 
ATOM 465  O O   ? GLU A 1  61 ?  17.054  -3.212   9.216 1.000 93.280 ? 61  GLU A O   1 
ATOM 466  C CG  ? GLU A 1  61 ?  18.028  -3.124   4.734 1.000 93.280 ? 61  GLU A CG  1 
ATOM 467  C CD  ? GLU A 1  61 ?  17.230  -2.419   3.649 1.000 93.280 ? 61  GLU A CD  1 
ATOM 468  O OE1 ? GLU A 1  61 ?  17.822  -2.030   2.616 1.000 93.280 ? 61  GLU A OE1 1 
ATOM 469  O OE2 ? GLU A 1  61 ?  16.004  -2.253   3.833 1.000 93.280 ? 61  GLU A OE2 1 
ATOM 470  N N   ? ASP A 1  62 ?  18.920  -2.025   9.140 1.000 93.910 ? 62  ASP A N   1 
ATOM 471  C CA  ? ASP A 1  62 ?  18.710  -1.437  10.459 1.000 93.910 ? 62  ASP A CA  1 
ATOM 472  C C   ? ASP A 1  62 ?  17.507  -0.496  10.456 1.000 93.910 ? 62  ASP A C   1 
ATOM 473  C CB  ? ASP A 1  62 ?  19.962  -0.688  10.918 1.000 93.910 ? 62  ASP A CB  1 
ATOM 474  O O   ? ASP A 1  62 ?  16.971  -0.162  11.514 1.000 93.910 ? 62  ASP A O   1 
ATOM 475  C CG  ? ASP A 1  62 ?  20.387   0.405   9.953 1.000 93.910 ? 62  ASP A CG  1 
ATOM 476  O OD1 ? ASP A 1  62 ?  19.815   0.496   8.845 1.000 93.910 ? 62  ASP A OD1 1 
ATOM 477  O OD2 ? ASP A 1  62 ?  21.304   1.180  10.302 1.000 93.910 ? 62  ASP A OD2 1 
ATOM 478  N N   ? THR A 1  63 ?  16.970  -0.107   9.332 1.000 94.730 ? 63  THR A N   1 
ATOM 479  C CA  ? THR A 1  63 ?  15.818   0.777   9.200 1.000 94.730 ? 63  THR A CA  1 
ATOM 480  C C   ? THR A 1  63 ?  14.516  -0.012   9.303 1.000 94.730 ? 63  THR A C   1 
ATOM 481  C CB  ? THR A 1  63 ?  15.852   1.544   7.865 1.000 94.730 ? 63  THR A CB  1 
ATOM 482  O O   ? THR A 1  63 ?  13.443   0.570   9.479 1.000 94.730 ? 63  THR A O   1 
ATOM 483  C CG2 ? THR A 1  63 ?  17.049   2.488   7.804 1.000 94.730 ? 63  THR A CG2 1 
ATOM 484  O OG1 ? THR A 1  63 ?  15.941   0.607   6.785 1.000 94.730 ? 63  THR A OG1 1 
ATOM 485  N N   ? ALA A 1  64 ?  14.591  -1.371   9.228 1.000 95.080 ? 64  ALA A N   1 
ATOM 486  C CA  ? ALA A 1  64 ?  13.408  -2.222   9.126 1.000 95.080 ? 64  ALA A CA  1 
ATOM 487  C C   ? ALA A 1  64 ?  12.725  -2.376  10.482 1.000 95.080 ? 64  ALA A C   1 
ATOM 488  C CB  ? ALA A 1  64 ?  13.783  -3.591   8.564 1.000 95.080 ? 64  ALA A CB  1 
ATOM 489  O O   ? ALA A 1  64 ?  13.394  -2.470  11.514 1.000 95.080 ? 64  ALA A O   1 
ATOM 490  N N   ? GLN A 1  65 ?  11.420  -2.278  10.498 1.000 97.210 ? 65  GLN A N   1 
ATOM 491  C CA  ? GLN A 1  65 ?  10.532  -2.580  11.615 1.000 97.210 ? 65  GLN A CA  1 
ATOM 492  C C   ? GLN A 1  65 ?   9.574  -3.715  11.265 1.000 97.210 ? 65  GLN A C   1 
ATOM 493  C CB  ? GLN A 1  65 ?   9.743  -1.336  12.027 1.000 97.210 ? 65  GLN A CB  1 
ATOM 494  O O   ? GLN A 1  65 ?   8.961  -3.710  10.195 1.000 97.210 ? 65  GLN A O   1 
ATOM 495  C CG  ? GLN A 1  65 ?  10.619  -0.137  12.365 1.000 97.210 ? 65  GLN A CG  1 
ATOM 496  C CD  ? GLN A 1  65 ?   9.812   1.101  12.708 1.000 97.210 ? 65  GLN A CD  1 
ATOM 497  N NE2 ? GLN A 1  65 ?  10.096   2.203  12.021 1.000 97.210 ? 65  GLN A NE2 1 
ATOM 498  O OE1 ? GLN A 1  65 ?   8.940   1.068  13.581 1.000 97.210 ? 65  GLN A OE1 1 
ATOM 499  N N   ? PHE A 1  66 ?   9.412  -4.705  12.202 1.000 96.220 ? 66  PHE A N   1 
ATOM 500  C CA  ? PHE A 1  66 ?   8.574  -5.868  11.934 1.000 96.220 ? 66  PHE A CA  1 
ATOM 501  C C   ? PHE A 1  66 ?   7.402  -5.926  12.907 1.000 96.220 ? 66  PHE A C   1 
ATOM 502  C CB  ? PHE A 1  66 ?   9.396  -7.158  12.024 1.000 96.220 ? 66  PHE A CB  1 
ATOM 503  O O   ? PHE A 1  66 ?   7.575  -5.715  14.109 1.000 96.220 ? 66  PHE A O   1 
ATOM 504  C CG  ? PHE A 1  66 ?  10.454  -7.279  10.961 1.000 96.220 ? 66  PHE A CG  1 
ATOM 505  C CD1 ? PHE A 1  66 ?  10.162  -7.862   9.734 1.000 96.220 ? 66  PHE A CD1 1 
ATOM 506  C CD2 ? PHE A 1  66 ?  11.741  -6.809  11.189 1.000 96.220 ? 66  PHE A CD2 1 
ATOM 507  C CE1 ? PHE A 1  66 ?  11.140  -7.975   8.748 1.000 96.220 ? 66  PHE A CE1 1 
ATOM 508  C CE2 ? PHE A 1  66 ?  12.723  -6.919  10.208 1.000 96.220 ? 66  PHE A CE2 1 
ATOM 509  C CZ  ? PHE A 1  66 ?  12.420  -7.503   8.989 1.000 96.220 ? 66  PHE A CZ  1 
ATOM 510  N N   ? PHE A 1  67 ?   6.255  -6.214  12.293 1.000 96.960 ? 67  PHE A N   1 
ATOM 511  C CA  ? PHE A 1  67 ?   5.038  -6.308  13.091 1.000 96.960 ? 67  PHE A CA  1 
ATOM 512  C C   ? PHE A 1  67 ?   4.252  -7.564  12.734 1.000 96.960 ? 67  PHE A C   1 
ATOM 513  C CB  ? PHE A 1  67 ?   4.163  -5.067  12.889 1.000 96.960 ? 67  PHE A CB  1 
ATOM 514  O O   ? PHE A 1  67 ?   4.103  -7.896  11.556 1.000 96.960 ? 67  PHE A O   1 
ATOM 515  C CG  ? PHE A 1  67 ?   4.839  -3.779  13.274 1.000 96.960 ? 67  PHE A CG  1 
ATOM 516  C CD1 ? PHE A 1  67 ?   4.667  -3.240  14.544 1.000 96.960 ? 67  PHE A CD1 1 
ATOM 517  C CD2 ? PHE A 1  67 ?   5.646  -3.106  12.366 1.000 96.960 ? 67  PHE A CD2 1 
ATOM 518  C CE1 ? PHE A 1  67 ?   5.292  -2.048  14.903 1.000 96.960 ? 67  PHE A CE1 1 
ATOM 519  C CE2 ? PHE A 1  67 ?   6.273  -1.914  12.718 1.000 96.960 ? 67  PHE A CE2 1 
ATOM 520  C CZ  ? PHE A 1  67 ?   6.094  -1.386  13.987 1.000 96.960 ? 67  PHE A CZ  1 
ATOM 521  N N   ? GLU A 1  68 ?   3.771  -8.237  13.844 1.000 95.960 ? 68  GLU A N   1 
ATOM 522  C CA  ? GLU A 1  68 ?   2.696  -9.202  13.636 1.000 95.960 ? 68  GLU A CA  1 
ATOM 523  C C   ? GLU A 1  68 ?   1.329  -8.526  13.686 1.000 95.960 ? 68  GLU A C   1 
ATOM 524  C CB  ? GLU A 1  68 ?   2.768 -10.321  14.678 1.000 95.960 ? 68  GLU A CB  1 
ATOM 525  O O   ? GLU A 1  68 ?   0.970  -7.915  14.695 1.000 95.960 ? 68  GLU A O   1 
ATOM 526  C CG  ? GLU A 1  68 ?   3.986 -11.222  14.531 1.000 95.960 ? 68  GLU A CG  1 
ATOM 527  C CD  ? GLU A 1  68 ?   3.963 -12.420  15.466 1.000 95.960 ? 68  GLU A CD  1 
ATOM 528  O OE1 ? GLU A 1  68 ?   4.843 -13.302  15.345 1.000 95.960 ? 68  GLU A OE1 1 
ATOM 529  O OE2 ? GLU A 1  68 ?   3.057 -12.478  16.327 1.000 95.960 ? 68  GLU A OE2 1 
ATOM 530  N N   ? VAL A 1  69 ?   0.605  -8.691  12.555 1.000 95.120 ? 69  VAL A N   1 
ATOM 531  C CA  ? VAL A 1  69 ?  -0.679  -8.007  12.448 1.000 95.120 ? 69  VAL A CA  1 
ATOM 532  C C   ? VAL A 1  69 ?  -1.641  -8.546  13.505 1.000 95.120 ? 69  VAL A C   1 
ATOM 533  C CB  ? VAL A 1  69 ?  -1.292  -8.167  11.039 1.000 95.120 ? 69  VAL A CB  1 
ATOM 534  O O   ? VAL A 1  69 ?  -1.777  -9.761  13.667 1.000 95.120 ? 69  VAL A O   1 
ATOM 535  C CG1 ? VAL A 1  69 ?  -2.708  -7.597  10.998 1.000 95.120 ? 69  VAL A CG1 1 
ATOM 536  C CG2 ? VAL A 1  69 ?  -0.409  -7.488   9.994 1.000 95.120 ? 69  VAL A CG2 1 
ATOM 537  N N   ? THR A 1  70 ?  -2.325  -7.605  14.288 1.000 94.290 ? 70  THR A N   1 
ATOM 538  C CA  ? THR A 1  70 ?  -3.237  -8.002  15.355 1.000 94.290 ? 70  THR A CA  1 
ATOM 539  C C   ? THR A 1  70 ?  -4.646  -8.219  14.810 1.000 94.290 ? 70  THR A C   1 
ATOM 540  C CB  ? THR A 1  70 ?  -3.275  -6.949  16.477 1.000 94.290 ? 70  THR A CB  1 
ATOM 541  O O   ? THR A 1  70 ?  -5.344  -9.144  15.230 1.000 94.290 ? 70  THR A O   1 
ATOM 542  C CG2 ? THR A 1  70 ?  -1.946  -6.891  17.223 1.000 94.290 ? 70  THR A CG2 1 
ATOM 543  O OG1 ? THR A 1  70 ?  -3.547  -5.662  15.908 1.000 94.290 ? 70  THR A OG1 1 
ATOM 544  N N   ? GLU A 1  71 ?  -5.014  -7.334  13.857 1.000 94.890 ? 71  GLU A N   1 
ATOM 545  C CA  ? GLU A 1  71 ?  -6.357  -7.387  13.289 1.000 94.890 ? 71  GLU A CA  1 
ATOM 546  C C   ? GLU A 1  71 ?  -6.352  -6.979  11.818 1.000 94.890 ? 71  GLU A C   1 
ATOM 547  C CB  ? GLU A 1  71 ?  -7.312  -6.489  14.080 1.000 94.890 ? 71  GLU A CB  1 
ATOM 548  O O   ? GLU A 1  71 ?  -5.540  -6.149  11.402 1.000 94.890 ? 71  GLU A O   1 
ATOM 549  C CG  ? GLU A 1  71 ?  -7.562  -6.963  15.505 1.000 94.890 ? 71  GLU A CG  1 
ATOM 550  C CD  ? GLU A 1  71 ?  -8.475  -6.037  16.293 1.000 94.890 ? 71  GLU A CD  1 
ATOM 551  O OE1 ? GLU A 1  71 ?  -8.783  -6.344  17.467 1.000 94.890 ? 71  GLU A OE1 1 
ATOM 552  O OE2 ? GLU A 1  71 ?  -8.888  -4.998  15.731 1.000 94.890 ? 71  GLU A OE2 1 
ATOM 553  N N   ? SER A 1  72 ?  -7.263  -7.633  11.029 1.000 95.850 ? 72  SER A N   1 
ATOM 554  C CA  ? SER A 1  72 ?  -7.501  -7.294   9.630 1.000 95.850 ? 72  SER A CA  1 
ATOM 555  C C   ? SER A 1  72 ?  -8.960  -6.918   9.393 1.000 95.850 ? 72  SER A C   1 
ATOM 556  C CB  ? SER A 1  72 ?  -7.113  -8.462   8.722 1.000 95.850 ? 72  SER A CB  1 
ATOM 557  O O   ? SER A 1  72 ?  -9.867  -7.579   9.902 1.000 95.850 ? 72  SER A O   1 
ATOM 558  O OG  ? SER A 1  72 ?  -5.763  -8.837   8.934 1.000 95.850 ? 72  SER A OG  1 
ATOM 559  N N   ? PHE A 1  73 ?  -9.140  -5.771   8.647 1.000 96.820 ? 73  PHE A N   1 
ATOM 560  C CA  ? PHE A 1  73 ? -10.477  -5.246   8.399 1.000 96.820 ? 73  PHE A CA  1 
ATOM 561  C C   ? PHE A 1  73 ? -10.735  -5.104   6.903 1.000 96.820 ? 73  PHE A C   1 
ATOM 562  C CB  ? PHE A 1  73 ? -10.663  -3.894   9.094 1.000 96.820 ? 73  PHE A CB  1 
ATOM 563  O O   ? PHE A 1  73 ? -10.537  -4.029   6.333 1.000 96.820 ? 73  PHE A O   1 
ATOM 564  C CG  ? PHE A 1  73 ? -10.430  -3.939  10.580 1.000 96.820 ? 73  PHE A CG  1 
ATOM 565  C CD1 ? PHE A 1  73 ? -11.488  -4.144  11.458 1.000 96.820 ? 73  PHE A CD1 1 
ATOM 566  C CD2 ? PHE A 1  73 ?  -9.153  -3.776  11.100 1.000 96.820 ? 73  PHE A CD2 1 
ATOM 567  C CE1 ? PHE A 1  73 ? -11.275  -4.185  12.834 1.000 96.820 ? 73  PHE A CE1 1 
ATOM 568  C CE2 ? PHE A 1  73 ?  -8.932  -3.817  12.474 1.000 96.820 ? 73  PHE A CE2 1 
ATOM 569  C CZ  ? PHE A 1  73 ?  -9.995  -4.021  13.339 1.000 96.820 ? 73  PHE A CZ  1 
ATOM 570  N N   ? PRO A 1  74 ? -11.175  -6.296   6.213 1.000 96.880 ? 74  PRO A N   1 
ATOM 571  C CA  ? PRO A 1  74 ? -11.578  -6.112   4.817 1.000 96.880 ? 74  PRO A CA  1 
ATOM 572  C C   ? PRO A 1  74 ? -12.849  -5.277   4.676 1.000 96.880 ? 74  PRO A C   1 
ATOM 573  C CB  ? PRO A 1  74 ? -11.807  -7.543   4.325 1.000 96.880 ? 74  PRO A CB  1 
ATOM 574  O O   ? PRO A 1  74 ? -13.718  -5.315   5.551 1.000 96.880 ? 74  PRO A O   1 
ATOM 575  C CG  ? PRO A 1  74 ? -12.107  -8.329   5.561 1.000 96.880 ? 74  PRO A CG  1 
ATOM 576  C CD  ? PRO A 1  74 ? -11.427  -7.666   6.724 1.000 96.880 ? 74  PRO A CD  1 
ATOM 577  N N   ? HIS A 1  75 ? -12.822  -4.398   3.595 1.000 97.490 ? 75  HIS A N   1 
ATOM 578  C CA  ? HIS A 1  75 ? -14.059  -3.652   3.389 1.000 97.490 ? 75  HIS A CA  1 
ATOM 579  C C   ? HIS A 1  75 ? -15.265  -4.585   3.356 1.000 97.490 ? 75  HIS A C   1 
ATOM 580  C CB  ? HIS A 1  75 ? -13.986  -2.841   2.095 1.000 97.490 ? 75  HIS A CB  1 
ATOM 581  O O   ? HIS A 1  75 ? -15.236  -5.620   2.686 1.000 97.490 ? 75  HIS A O   1 
ATOM 582  C CG  ? HIS A 1  75 ? -15.016  -1.760   2.005 1.000 97.490 ? 75  HIS A CG  1 
ATOM 583  C CD2 ? HIS A 1  75 ? -14.915  -0.420   2.173 1.000 97.490 ? 75  HIS A CD2 1 
ATOM 584  N ND1 ? HIS A 1  75 ? -16.338  -2.014   1.713 1.000 97.490 ? 75  HIS A ND1 1 
ATOM 585  C CE1 ? HIS A 1  75 ? -17.008  -0.874   1.704 1.000 97.490 ? 75  HIS A CE1 1 
ATOM 586  N NE2 ? HIS A 1  75 ? -16.168   0.108   1.980 1.000 97.490 ? 75  HIS A NE2 1 
ATOM 587  N N   ? PRO A 1  76 ? -16.379  -4.268   4.025 1.000 95.990 ? 76  PRO A N   1 
ATOM 588  C CA  ? PRO A 1  76 ? -17.541  -5.149   4.167 1.000 95.990 ? 76  PRO A CA  1 
ATOM 589  C C   ? PRO A 1  76 ? -18.215  -5.457   2.832 1.000 95.990 ? 76  PRO A C   1 
ATOM 590  C CB  ? PRO A 1  76 ? -18.477  -4.352   5.080 1.000 95.990 ? 76  PRO A CB  1 
ATOM 591  O O   ? PRO A 1  76 ? -18.890  -6.481   2.698 1.000 95.990 ? 76  PRO A O   1 
ATOM 592  C CG  ? PRO A 1  76 ? -17.588  -3.380   5.785 1.000 95.990 ? 76  PRO A CG  1 
ATOM 593  C CD  ? PRO A 1  76 ? -16.403  -3.095   4.907 1.000 95.990 ? 76  PRO A CD  1 
ATOM 594  N N   ? GLN A 1  77 ? -18.044  -4.543   1.897 1.000 96.150 ? 77  GLN A N   1 
ATOM 595  C CA  ? GLN A 1  77 ? -18.745  -4.726   0.630 1.000 96.150 ? 77  GLN A CA  1 
ATOM 596  C C   ? GLN A 1  77 ? -17.856  -5.427  -0.393 1.000 96.150 ? 77  GLN A C   1 
ATOM 597  C CB  ? GLN A 1  77 ? -19.219  -3.380   0.080 1.000 96.150 ? 77  GLN A CB  1 
ATOM 598  O O   ? GLN A 1  77 ? -18.268  -5.646  -1.534 1.000 96.150 ? 77  GLN A O   1 
ATOM 599  C CG  ? GLN A 1  77 ? -20.305  -2.720   0.919 1.000 96.150 ? 77  GLN A CG  1 
ATOM 600  C CD  ? GLN A 1  77 ? -20.795  -1.414   0.323 1.000 96.150 ? 77  GLN A CD  1 
ATOM 601  N NE2 ? GLN A 1  77 ? -22.058  -1.388  -0.089 1.000 96.150 ? 77  GLN A NE2 1 
ATOM 602  O OE1 ? GLN A 1  77 ? -20.046  -0.437   0.234 1.000 96.150 ? 77  GLN A OE1 1 
ATOM 603  N N   ? PHE A 1  78 ? -16.574  -5.773   0.008 1.000 95.270 ? 78  PHE A N   1 
ATOM 604  C CA  ? PHE A 1  78 ? -15.708  -6.489  -0.922 1.000 95.270 ? 78  PHE A CA  1 
ATOM 605  C C   ? PHE A 1  78 ? -16.287  -7.859  -1.255 1.000 95.270 ? 78  PHE A C   1 
ATOM 606  C CB  ? PHE A 1  78 ? -14.300  -6.642  -0.338 1.000 95.270 ? 78  PHE A CB  1 
ATOM 607  O O   ? PHE A 1  78 ? -16.665  -8.614  -0.356 1.000 95.270 ? 78  PHE A O   1 
ATOM 608  C CG  ? PHE A 1  78 ? -13.390  -7.508  -1.166 1.000 95.270 ? 78  PHE A CG  1 
ATOM 609  C CD1 ? PHE A 1  78 ? -12.937  -8.728  -0.680 1.000 95.270 ? 78  PHE A CD1 1 
ATOM 610  C CD2 ? PHE A 1  78 ? -12.988  -7.102  -2.432 1.000 95.270 ? 78  PHE A CD2 1 
ATOM 611  C CE1 ? PHE A 1  78 ? -12.095  -9.532  -1.445 1.000 95.270 ? 78  PHE A CE1 1 
ATOM 612  C CE2 ? PHE A 1  78 ? -12.147  -7.899  -3.202 1.000 95.270 ? 78  PHE A CE2 1 
ATOM 613  C CZ  ? PHE A 1  78 ? -11.700  -9.114  -2.706 1.000 95.270 ? 78  PHE A CZ  1 
ATOM 614  N N   ? ASN A 1  79 ? -16.421  -8.091  -2.694 1.000 87.970 ? 79  ASN A N   1 
ATOM 615  C CA  ? ASN A 1  79 ? -16.761  -9.422  -3.186 1.000 87.970 ? 79  ASN A CA  1 
ATOM 616  C C   ? ASN A 1  79 ? -15.818  -9.865  -4.300 1.000 87.970 ? 79  ASN A C   1 
ATOM 617  C CB  ? ASN A 1  79 ? -18.212  -9.460  -3.672 1.000 87.970 ? 79  ASN A CB  1 
ATOM 618  O O   ? ASN A 1  79 ? -15.267  -9.032  -5.022 1.000 87.970 ? 79  ASN A O   1 
ATOM 619  C CG  ? ASN A 1  79 ? -18.439  -8.602  -4.901 1.000 87.970 ? 79  ASN A CG  1 
ATOM 620  N ND2 ? ASN A 1  79 ? -19.425  -7.715  -4.831 1.000 87.970 ? 79  ASN A ND2 1 
ATOM 621  O OD1 ? ASN A 1  79 ? -17.734  -8.735  -5.905 1.000 87.970 ? 79  ASN A OD1 1 
ATOM 622  N N   ? GLY A 1  80 ? -15.297 -10.985  -4.314 1.000 85.880 ? 80  GLY A N   1 
ATOM 623  C CA  ? GLY A 1  80 ? -14.258 -11.544  -5.165 1.000 85.880 ? 80  GLY A CA  1 
ATOM 624  C C   ? GLY A 1  80 ? -14.667 -11.637  -6.622 1.000 85.880 ? 80  GLY A C   1 
ATOM 625  O O   ? GLY A 1  80 ? -13.837 -11.926  -7.488 1.000 85.880 ? 80  GLY A O   1 
ATOM 626  N N   ? GLU A 1  81 ? -15.945 -11.220  -6.953 1.000 83.850 ? 81  GLU A N   1 
ATOM 627  C CA  ? GLU A 1  81 ? -16.458 -11.352  -8.314 1.000 83.850 ? 81  GLU A CA  1 
ATOM 628  C C   ? GLU A 1  81 ? -16.114 -10.126  -9.155 1.000 83.850 ? 81  GLU A C   1 
ATOM 629  C CB  ? GLU A 1  81 ? -17.973 -11.572  -8.299 1.000 83.850 ? 81  GLU A CB  1 
ATOM 630  O O   ? GLU A 1  81 ? -15.618 -10.256 -10.276 1.000 83.850 ? 81  GLU A O   1 
ATOM 631  C CG  ? GLU A 1  81 ? -18.391 -12.941  -7.783 1.000 83.850 ? 81  GLU A CG  1 
ATOM 632  C CD  ? GLU A 1  81 ? -19.889 -13.185  -7.875 1.000 83.850 ? 81  GLU A CD  1 
ATOM 633  O OE1 ? GLU A 1  81 ? -20.339 -14.315  -7.577 1.000 83.850 ? 81  GLU A OE1 1 
ATOM 634  O OE2 ? GLU A 1  81 ? -20.618 -12.240  -8.250 1.000 83.850 ? 81  GLU A OE2 1 
ATOM 635  N N   ? ASP A 1  82 ? -16.332  -8.838  -8.580 1.000 86.080 ? 82  ASP A N   1 
ATOM 636  C CA  ? ASP A 1  82 ? -16.120  -7.660  -9.416 1.000 86.080 ? 82  ASP A CA  1 
ATOM 637  C C   ? ASP A 1  82 ? -14.957  -6.819  -8.894 1.000 86.080 ? 82  ASP A C   1 
ATOM 638  C CB  ? ASP A 1  82 ? -17.392  -6.813  -9.483 1.000 86.080 ? 82  ASP A CB  1 
ATOM 639  O O   ? ASP A 1  82 ? -14.554  -5.844  -9.532 1.000 86.080 ? 82  ASP A O   1 
ATOM 640  C CG  ? ASP A 1  82 ? -17.805  -6.254  -8.133 1.000 86.080 ? 82  ASP A CG  1 
ATOM 641  O OD1 ? ASP A 1  82 ? -17.001  -6.312  -7.178 1.000 86.080 ? 82  ASP A OD1 1 
ATOM 642  O OD2 ? ASP A 1  82 ? -18.945  -5.753  -8.023 1.000 86.080 ? 82  ASP A OD2 1 
ATOM 643  N N   ? TYR A 1  83 ? -14.377  -7.296  -7.809 1.000 90.630 ? 83  TYR A N   1 
ATOM 644  C CA  ? TYR A 1  83 ? -13.195  -6.692  -7.205 1.000 90.630 ? 83  TYR A CA  1 
ATOM 645  C C   ? TYR A 1  83 ? -13.469  -5.251  -6.793 1.000 90.630 ? 83  TYR A C   1 
ATOM 646  C CB  ? TYR A 1  83 ? -12.011  -6.742  -8.176 1.000 90.630 ? 83  TYR A CB  1 
ATOM 647  O O   ? TYR A 1  83 ? -12.538  -4.487  -6.526 1.000 90.630 ? 83  TYR A O   1 
ATOM 648  C CG  ? TYR A 1  83 ? -11.380  -8.108  -8.294 1.000 90.630 ? 83  TYR A CG  1 
ATOM 649  C CD1 ? TYR A 1  83 ? -10.415  -8.532  -7.384 1.000 90.630 ? 83  TYR A CD1 1 
ATOM 650  C CD2 ? TYR A 1  83 ? -11.746  -8.976  -9.317 1.000 90.630 ? 83  TYR A CD2 1 
ATOM 651  C CE1 ? TYR A 1  83 ?  -9.829  -9.789  -7.490 1.000 90.630 ? 83  TYR A CE1 1 
ATOM 652  C CE2 ? TYR A 1  83 ? -11.167 -10.235  -9.433 1.000 90.630 ? 83  TYR A CE2 1 
ATOM 653  O OH  ? TYR A 1  83 ?  -9.635 -11.878  -8.627 1.000 90.630 ? 83  TYR A OH  1 
ATOM 654  C CZ  ? TYR A 1  83 ? -10.211 -10.633  -8.516 1.000 90.630 ? 83  TYR A CZ  1 
ATOM 655  N N   ? SER A 1  84 ? -14.804  -4.848  -6.930 1.000 92.220 ? 84  SER A N   1 
ATOM 656  C CA  ? SER A 1  84 ? -15.169  -3.571  -6.324 1.000 92.220 ? 84  SER A CA  1 
ATOM 657  C C   ? SER A 1  84 ? -14.958  -3.597  -4.813 1.000 92.220 ? 84  SER A C   1 
ATOM 658  C CB  ? SER A 1  84 ? -16.625  -3.225  -6.638 1.000 92.220 ? 84  SER A CB  1 
ATOM 659  O O   ? SER A 1  84 ? -15.133  -4.636  -4.174 1.000 92.220 ? 84  SER A O   1 
ATOM 660  O OG  ? SER A 1  84 ? -16.801  -3.003  -8.026 1.000 92.220 ? 84  SER A OG  1 
ATOM 661  N N   ? HIS A 1  85 ? -14.474  -2.454  -4.235 1.000 95.870 ? 85  HIS A N   1 
ATOM 662  C CA  ? HIS A 1  85 ? -14.274  -2.312  -2.797 1.000 95.870 ? 85  HIS A CA  1 
ATOM 663  C C   ? HIS A 1  85 ? -13.108  -3.169  -2.315 1.000 95.870 ? 85  HIS A C   1 
ATOM 664  C CB  ? HIS A 1  85 ? -15.549  -2.688  -2.039 1.000 95.870 ? 85  HIS A CB  1 
ATOM 665  O O   ? HIS A 1  85 ? -13.168  -3.755  -1.232 1.000 95.870 ? 85  HIS A O   1 
ATOM 666  C CG  ? HIS A 1  85 ? -16.768  -1.969  -2.523 1.000 95.870 ? 85  HIS A CG  1 
ATOM 667  C CD2 ? HIS A 1  85 ? -17.855  -2.415  -3.196 1.000 95.870 ? 85  HIS A CD2 1 
ATOM 668  N ND1 ? HIS A 1  85 ? -16.962  -0.619  -2.327 1.000 95.870 ? 85  HIS A ND1 1 
ATOM 669  C CE1 ? HIS A 1  85 ? -18.119  -0.265  -2.861 1.000 95.870 ? 85  HIS A CE1 1 
ATOM 670  N NE2 ? HIS A 1  85 ? -18.681  -1.336  -3.394 1.000 95.870 ? 85  HIS A NE2 1 
ATOM 671  N N   ? ASP A 1  86 ? -12.131  -3.500  -3.120 1.000 96.910 ? 86  ASP A N   1 
ATOM 672  C CA  ? ASP A 1  86 ? -10.954  -4.313  -2.827 1.000 96.910 ? 86  ASP A CA  1 
ATOM 673  C C   ? ASP A 1  86 ?  -9.955  -3.541  -1.968 1.000 96.910 ? 86  ASP A C   1 
ATOM 674  C CB  ? ASP A 1  86 ? -10.286  -4.777  -4.122 1.000 96.910 ? 86  ASP A CB  1 
ATOM 675  O O   ? ASP A 1  86 ?  -8.890  -3.147  -2.448 1.000 96.910 ? 86  ASP A O   1 
ATOM 676  C CG  ? ASP A 1  86 ?  -9.225  -5.839  -3.895 1.000 96.910 ? 86  ASP A CG  1 
ATOM 677  O OD1 ? ASP A 1  86 ?  -9.200  -6.453  -2.806 1.000 96.910 ? 86  ASP A OD1 1 
ATOM 678  O OD2 ? ASP A 1  86 ?  -8.404  -6.062  -4.811 1.000 96.910 ? 86  ASP A OD2 1 
ATOM 679  N N   ? ILE A 1  87 ? -10.300  -3.286  -0.731 1.000 97.810 ? 87  ILE A N   1 
ATOM 680  C CA  ? ILE A 1  87 ?  -9.486  -2.522   0.209 1.000 97.810 ? 87  ILE A CA  1 
ATOM 681  C C   ? ILE A 1  87 ?  -9.606  -3.127   1.606 1.000 97.810 ? 87  ILE A C   1 
ATOM 682  C CB  ? ILE A 1  87 ?  -9.898  -1.033   0.232 1.000 97.810 ? 87  ILE A CB  1 
ATOM 683  O O   ? ILE A 1  87 ? -10.685  -3.571   2.006 1.000 97.810 ? 87  ILE A O   1 
ATOM 684  C CG1 ? ILE A 1  87 ?  -8.962  -0.235   1.146 1.000 97.810 ? 87  ILE A CG1 1 
ATOM 685  C CG2 ? ILE A 1  87 ? -11.356  -0.883   0.675 1.000 97.810 ? 87  ILE A CG2 1 
ATOM 686  C CD1 ? ILE A 1  87 ?  -9.121   1.275   1.029 1.000 97.810 ? 87  ILE A CD1 1 
ATOM 687  N N   ? MET A 1  88 ?  -8.441  -3.194   2.314 1.000 97.660 ? 88  MET A N   1 
ATOM 688  C CA  ? MET A 1  88 ?  -8.372  -3.762   3.657 1.000 97.660 ? 88  MET A CA  1 
ATOM 689  C C   ? MET A 1  88 ?  -7.416  -2.963   4.537 1.000 97.660 ? 88  MET A C   1 
ATOM 690  C CB  ? MET A 1  88 ?  -7.932  -5.226   3.601 1.000 97.660 ? 88  MET A CB  1 
ATOM 691  O O   ? MET A 1  88 ?  -6.360  -2.526   4.076 1.000 97.660 ? 88  MET A O   1 
ATOM 692  C CG  ? MET A 1  88 ?  -7.783  -5.874   4.967 1.000 97.660 ? 88  MET A CG  1 
ATOM 693  S SD  ? MET A 1  88 ?  -7.310  -7.644   4.858 1.000 97.660 ? 88  MET A SD  1 
ATOM 694  C CE  ? MET A 1  88 ?  -5.603  -7.483   4.267 1.000 97.660 ? 88  MET A CE  1 
ATOM 695  N N   ? LEU A 1  89 ?  -7.776  -2.751   5.825 1.000 98.040 ? 89  LEU A N   1 
ATOM 696  C CA  ? LEU A 1  89 ?  -6.914  -2.126   6.822 1.000 98.040 ? 89  LEU A CA  1 
ATOM 697  C C   ? LEU A 1  89 ?  -6.326  -3.170   7.765 1.000 98.040 ? 89  LEU A C   1 
ATOM 698  C CB  ? LEU A 1  89 ?  -7.693  -1.079   7.624 1.000 98.040 ? 89  LEU A CB  1 
ATOM 699  O O   ? LEU A 1  89 ?  -7.029  -4.085   8.200 1.000 98.040 ? 89  LEU A O   1 
ATOM 700  C CG  ? LEU A 1  89 ?  -7.984   0.242   6.911 1.000 98.040 ? 89  LEU A CG  1 
ATOM 701  C CD1 ? LEU A 1  89 ?  -9.032   1.040   7.680 1.000 98.040 ? 89  LEU A CD1 1 
ATOM 702  C CD2 ? LEU A 1  89 ?  -6.704   1.053   6.744 1.000 98.040 ? 89  LEU A CD2 1 
ATOM 703  N N   ? LEU A 1  90 ?  -5.040  -3.008   7.963 1.000 97.820 ? 90  LEU A N   1 
ATOM 704  C CA  ? LEU A 1  90 ?  -4.343  -3.831   8.946 1.000 97.820 ? 90  LEU A CA  1 
ATOM 705  C C   ? LEU A 1  90 ?  -3.934  -3.000  10.158 1.000 97.820 ? 90  LEU A C   1 
ATOM 706  C CB  ? LEU A 1  90 ?  -3.109  -4.484   8.319 1.000 97.820 ? 90  LEU A CB  1 
ATOM 707  O O   ? LEU A 1  90 ?  -3.405  -1.896  10.009 1.000 97.820 ? 90  LEU A O   1 
ATOM 708  C CG  ? LEU A 1  90 ?  -3.342  -5.284   7.037 1.000 97.820 ? 90  LEU A CG  1 
ATOM 709  C CD1 ? LEU A 1  90 ?  -2.016  -5.792   6.480 1.000 97.820 ? 90  LEU A CD1 1 
ATOM 710  C CD2 ? LEU A 1  90 ?  -4.298  -6.444   7.297 1.000 97.820 ? 90  LEU A CD2 1 
ATOM 711  N N   ? ARG A 1  91 ?  -4.208  -3.551  11.376 1.000 97.410 ? 91  ARG A N   1 
ATOM 712  C CA  ? ARG A 1  91 ?  -3.794  -2.874  12.601 1.000 97.410 ? 91  ARG A CA  1 
ATOM 713  C C   ? ARG A 1  91 ?  -2.514  -3.487  13.160 1.000 97.410 ? 91  ARG A C   1 
ATOM 714  C CB  ? ARG A 1  91 ?  -4.906  -2.935  13.651 1.000 97.410 ? 91  ARG A CB  1 
ATOM 715  O O   ? ARG A 1  91 ?  -2.436  -4.701  13.359 1.000 97.410 ? 91  ARG A O   1 
ATOM 716  C CG  ? ARG A 1  91 ?  -4.634  -2.090  14.886 1.000 97.410 ? 91  ARG A CG  1 
ATOM 717  C CD  ? ARG A 1  91 ?  -5.800  -2.128  15.863 1.000 97.410 ? 91  ARG A CD  1 
ATOM 718  N NE  ? ARG A 1  91 ?  -5.529  -1.332  17.057 1.000 97.410 ? 91  ARG A NE  1 
ATOM 719  N NH1 ? ARG A 1  91 ?  -7.510  -1.870  18.117 1.000 97.410 ? 91  ARG A NH1 1 
ATOM 720  N NH2 ? ARG A 1  91 ?  -6.002  -0.474  19.134 1.000 97.410 ? 91  ARG A NH2 1 
ATOM 721  C CZ  ? ARG A 1  91 ?  -6.348  -1.227  18.100 1.000 97.410 ? 91  ARG A CZ  1 
ATOM 722  N N   ? LEU A 1  92 ?  -1.523  -2.598  13.365 1.000 97.630 ? 92  LEU A N   1 
ATOM 723  C CA  ? LEU A 1  92 ?  -0.293  -3.006  14.035 1.000 97.630 ? 92  LEU A CA  1 
ATOM 724  C C   ? LEU A 1  92 ?  -0.474  -3.008  15.549 1.000 97.630 ? 92  LEU A C   1 
ATOM 725  C CB  ? LEU A 1  92 ?   0.862  -2.079  13.649 1.000 97.630 ? 92  LEU A CB  1 
ATOM 726  O O   ? LEU A 1  92 ?  -1.242  -2.206  16.088 1.000 97.630 ? 92  LEU A O   1 
ATOM 727  C CG  ? LEU A 1  92 ?   1.107  -1.889  12.151 1.000 97.630 ? 92  LEU A CG  1 
ATOM 728  C CD1 ? LEU A 1  92 ?   2.260  -0.918  11.921 1.000 97.630 ? 92  LEU A CD1 1 
ATOM 729  C CD2 ? LEU A 1  92 ?   1.389  -3.230  11.481 1.000 97.630 ? 92  LEU A CD2 1 
ATOM 730  N N   ? PRO A 1  93 ?   0.141  -3.910  16.272 1.000 96.690 ? 93  PRO A N   1 
ATOM 731  C CA  ? PRO A 1  93 ?  -0.015  -3.993  17.726 1.000 96.690 ? 93  PRO A CA  1 
ATOM 732  C C   ? PRO A 1  93 ?   0.476  -2.738  18.444 1.000 96.690 ? 93  PRO A C   1 
ATOM 733  C CB  ? PRO A 1  93 ?   0.838  -5.207  18.103 1.000 96.690 ? 93  PRO A CB  1 
ATOM 734  O O   ? PRO A 1  93 ?  -0.001  -2.421  19.537 1.000 96.690 ? 93  PRO A O   1 
ATOM 735  C CG  ? PRO A 1  93 ?   1.825  -5.341  16.989 1.000 96.690 ? 93  PRO A CG  1 
ATOM 736  C CD  ? PRO A 1  93 ?   1.165  -4.908  15.712 1.000 96.690 ? 93  PRO A CD  1 
ATOM 737  N N   ? LYS A 1  94 ?   1.479  -2.019  17.868 1.000 97.210 ? 94  LYS A N   1 
ATOM 738  C CA  ? LYS A 1  94 ?   2.011  -0.739  18.324 1.000 97.210 ? 94  LYS A CA  1 
ATOM 739  C C   ? LYS A 1  94 ?   2.358   0.164  17.144 1.000 97.210 ? 94  LYS A C   1 
ATOM 740  C CB  ? LYS A 1  94 ?   3.246  -0.952  19.201 1.000 97.210 ? 94  LYS A CB  1 
ATOM 741  O O   ? LYS A 1  94 ?   2.613  -0.320  16.039 1.000 97.210 ? 94  LYS A O   1 
ATOM 742  C CG  ? LYS A 1  94 ?   4.399  -1.645  18.489 1.000 97.210 ? 94  LYS A CG  1 
ATOM 743  C CD  ? LYS A 1  94 ?   5.571  -1.889  19.430 1.000 97.210 ? 94  LYS A CD  1 
ATOM 744  C CE  ? LYS A 1  94 ?   6.743  -2.541  18.708 1.000 97.210 ? 94  LYS A CE  1 
ATOM 745  N NZ  ? LYS A 1  94 ?   7.895  -2.783  19.627 1.000 97.210 ? 94  LYS A NZ  1 
ATOM 746  N N   ? PRO A 1  95 ?   2.310   1.565  17.500 1.000 97.940 ? 95  PRO A N   1 
ATOM 747  C CA  ? PRO A 1  95 ?   2.648   2.481  16.408 1.000 97.940 ? 95  PRO A CA  1 
ATOM 748  C C   ? PRO A 1  95 ?   4.078   2.298  15.905 1.000 97.940 ? 95  PRO A C   1 
ATOM 749  C CB  ? PRO A 1  95 ?   2.463   3.864  17.038 1.000 97.940 ? 95  PRO A CB  1 
ATOM 750  O O   ? PRO A 1  95 ?   4.987   2.040  16.698 1.000 97.940 ? 95  PRO A O   1 
ATOM 751  C CG  ? PRO A 1  95 ?   1.546   3.637  18.196 1.000 97.940 ? 95  PRO A CG  1 
ATOM 752  C CD  ? PRO A 1  95 ?   1.797   2.260  18.741 1.000 97.940 ? 95  PRO A CD  1 
ATOM 753  N N   ? ALA A 1  96 ?   4.260   2.375  14.532 1.000 98.060 ? 96  ALA A N   1 
ATOM 754  C CA  ? ALA A 1  96 ?   5.590   2.374  13.928 1.000 98.060 ? 96  ALA A CA  1 
ATOM 755  C C   ? ALA A 1  96 ?   6.387   3.604  14.354 1.000 98.060 ? 96  ALA A C   1 
ATOM 756  C CB  ? ALA A 1  96 ?   5.484   2.313  12.406 1.000 98.060 ? 96  ALA A CB  1 
ATOM 757  O O   ? ALA A 1  96 ?   5.817   4.676  14.571 1.000 98.060 ? 96  ALA A O   1 
ATOM 758  N N   ? LYS A 1  97 ?   7.673   3.421  14.525 1.000 98.010 ? 97  LYS A N   1 
ATOM 759  C CA  ? LYS A 1  97 ?   8.562   4.559  14.742 1.000 98.010 ? 97  LYS A CA  1 
ATOM 760  C C   ? LYS A 1  97 ?   8.798   5.327  13.445 1.000 98.010 ? 97  LYS A C   1 
ATOM 761  C CB  ? LYS A 1  97 ?   9.897   4.093  15.325 1.000 98.010 ? 97  LYS A CB  1 
ATOM 762  O O   ? LYS A 1  97 ?   9.353   4.784  12.487 1.000 98.010 ? 97  LYS A O   1 
ATOM 763  C CG  ? LYS A 1  97 ?  10.823   5.229  15.736 1.000 98.010 ? 97  LYS A CG  1 
ATOM 764  C CD  ? LYS A 1  97 ?  12.126   4.703  16.324 1.000 98.010 ? 97  LYS A CD  1 
ATOM 765  C CE  ? LYS A 1  97 ?  13.081   5.837  16.672 1.000 98.010 ? 97  LYS A CE  1 
ATOM 766  N NZ  ? LYS A 1  97 ?  14.372   5.325  17.222 1.000 98.010 ? 97  LYS A NZ  1 
ATOM 767  N N   ? ILE A 1  98 ?   8.397   6.650  13.463 1.000 97.750 ? 98  ILE A N   1 
ATOM 768  C CA  ? ILE A 1  98 ?   8.526   7.449  12.250 1.000 97.750 ? 98  ILE A CA  1 
ATOM 769  C C   ? ILE A 1  98 ?   9.965   7.938  12.104 1.000 97.750 ? 98  ILE A C   1 
ATOM 770  C CB  ? ILE A 1  98 ?   7.550   8.647  12.256 1.000 97.750 ? 98  ILE A CB  1 
ATOM 771  O O   ? ILE A 1  98 ?  10.483   8.633  12.982 1.000 97.750 ? 98  ILE A O   1 
ATOM 772  C CG1 ? ILE A 1  98 ?   6.110   8.162  12.460 1.000 97.750 ? 98  ILE A CG1 1 
ATOM 773  C CG2 ? ILE A 1  98 ?   7.678   9.454  10.961 1.000 97.750 ? 98  ILE A CG2 1 
ATOM 774  C CD1 ? ILE A 1  98 ?   5.666   7.103  11.460 1.000 97.750 ? 98  ILE A CD1 1 
ATOM 775  N N   ? THR A 1  99 ?  10.537   7.584  10.934 1.000 97.180 ? 99  THR A N   1 
ATOM 776  C CA  ? THR A 1  99 ?  11.901   7.916  10.539 1.000 97.180 ? 99  THR A CA  1 
ATOM 777  C C   ? THR A 1  99 ?  11.955   8.325   9.070 1.000 97.180 ? 99  THR A C   1 
ATOM 778  C CB  ? THR A 1  99 ?  12.856   6.732  10.780 1.000 97.180 ? 99  THR A CB  1 
ATOM 779  O O   ? THR A 1  99 ?  10.921   8.393   8.401 1.000 97.180 ? 99  THR A O   1 
ATOM 780  C CG2 ? THR A 1  99 ?  12.700   6.178  12.192 1.000 97.180 ? 99  THR A CG2 1 
ATOM 781  O OG1 ? THR A 1  99 ?  12.567   5.693   9.836 1.000 97.180 ? 99  THR A OG1 1 
ATOM 782  N N   ? SER A 1 100 ?  13.171   8.601   8.635 1.000 95.380 ? 100 SER A N   1 
ATOM 783  C CA  ? SER A 1 100 ?  13.339   8.926   7.222 1.000 95.380 ? 100 SER A CA  1 
ATOM 784  C C   ? SER A 1 100 ?  12.992   7.735   6.336 1.000 95.380 ? 100 SER A C   1 
ATOM 785  C CB  ? SER A 1 100 ?  14.773   9.379   6.943 1.000 95.380 ? 100 SER A CB  1 
ATOM 786  O O   ? SER A 1 100 ?  12.638   7.907   5.167 1.000 95.380 ? 100 SER A O   1 
ATOM 787  O OG  ? SER A 1 100 ?  15.698   8.361   7.285 1.000 95.380 ? 100 SER A OG  1 
ATOM 788  N N   ? ALA A 1 101 ?  12.973   6.510   6.833 1.000 96.600 ? 101 ALA A N   1 
ATOM 789  C CA  ? ALA A 1 101 ?  12.723   5.282   6.082 1.000 96.600 ? 101 ALA A CA  1 
ATOM 790  C C   ? ALA A 1 101 ?  11.304   4.774   6.317 1.000 96.600 ? 101 ALA A C   1 
ATOM 791  C CB  ? ALA A 1 101 ?  13.740   4.209   6.464 1.000 96.600 ? 101 ALA A CB  1 
ATOM 792  O O   ? ALA A 1 101 ?  10.814   3.917   5.578 1.000 96.600 ? 101 ALA A O   1 
ATOM 793  N N   ? VAL A 1 102 ?  10.594   5.296   7.341 1.000 98.120 ? 102 VAL A N   1 
ATOM 794  C CA  ? VAL A 1 102 ?   9.233   4.892   7.677 1.000 98.120 ? 102 VAL A CA  1 
ATOM 795  C C   ? VAL A 1 102 ?   8.386   6.127   7.972 1.000 98.120 ? 102 VAL A C   1 
ATOM 796  C CB  ? VAL A 1 102 ?   9.210   3.928   8.885 1.000 98.120 ? 102 VAL A CB  1 
ATOM 797  O O   ? VAL A 1 102 ?   8.583   6.794   8.991 1.000 98.120 ? 102 VAL A O   1 
ATOM 798  C CG1 ? VAL A 1 102 ?   7.781   3.482   9.192 1.000 98.120 ? 102 VAL A CG1 1 
ATOM 799  C CG2 ? VAL A 1 102 ?  10.106   2.720   8.620 1.000 98.120 ? 102 VAL A CG2 1 
ATOM 800  N N   ? ARG A 1 103 ?   7.450   6.400   7.039 1.000 97.810 ? 103 ARG A N   1 
ATOM 801  C CA  ? ARG A 1 103 ?   6.520   7.510   7.217 1.000 97.810 ? 103 ARG A CA  1 
ATOM 802  C C   ? ARG A 1 103 ?   5.195   7.232   6.514 1.000 97.810 ? 103 ARG A C   1 
ATOM 803  C CB  ? ARG A 1 103 ?   7.128   8.812   6.693 1.000 97.810 ? 103 ARG A CB  1 
ATOM 804  O O   ? ARG A 1 103 ?   5.170   6.610   5.450 1.000 97.810 ? 103 ARG A O   1 
ATOM 805  C CG  ? ARG A 1 103 ?   8.318   9.305   7.501 1.000 97.810 ? 103 ARG A CG  1 
ATOM 806  C CD  ? ARG A 1 103 ?   8.777  10.684   7.046 1.000 97.810 ? 103 ARG A CD  1 
ATOM 807  N NE  ? ARG A 1 103 ?   9.495  10.621   5.777 1.000 97.810 ? 103 ARG A NE  1 
ATOM 808  N NH1 ? ARG A 1 103 ?  10.516  12.679   6.016 1.000 97.810 ? 103 ARG A NH1 1 
ATOM 809  N NH2 ? ARG A 1 103 ?  10.908  11.411   4.148 1.000 97.810 ? 103 ARG A NH2 1 
ATOM 810  C CZ  ? ARG A 1 103 ?  10.305  11.570   5.316 1.000 97.810 ? 103 ARG A CZ  1 
ATOM 811  N N   ? PRO A 1 104 ?   4.134   7.716   7.223 1.000 98.180 ? 104 PRO A N   1 
ATOM 812  C CA  ? PRO A 1 104 ?   2.845   7.544   6.550 1.000 98.180 ? 104 PRO A CA  1 
ATOM 813  C C   ? PRO A 1 104 ?   2.705   8.422   5.309 1.000 98.180 ? 104 PRO A C   1 
ATOM 814  C CB  ? PRO A 1 104 ?   1.830   7.949   7.623 1.000 98.180 ? 104 PRO A CB  1 
ATOM 815  O O   ? PRO A 1 104 ?   3.251   9.527   5.265 1.000 98.180 ? 104 PRO A O   1 
ATOM 816  C CG  ? PRO A 1 104 ?   2.583   7.864   8.912 1.000 98.180 ? 104 PRO A CG  1 
ATOM 817  C CD  ? PRO A 1 104 ?   4.034   8.133   8.635 1.000 98.180 ? 104 PRO A CD  1 
ATOM 818  N N   ? VAL A 1 105 ?   1.898   7.898   4.301 1.000 98.040 ? 105 VAL A N   1 
ATOM 819  C CA  ? VAL A 1 105 ?   1.578   8.687   3.117 1.000 98.040 ? 105 VAL A CA  1 
ATOM 820  C C   ? VAL A 1 105 ?   0.278   9.456   3.344 1.000 98.040 ? 105 VAL A C   1 
ATOM 821  C CB  ? VAL A 1 105 ?   1.458   7.799   1.858 1.000 98.040 ? 105 VAL A CB  1 
ATOM 822  O O   ? VAL A 1 105 ?  -0.627   8.970   4.027 1.000 98.040 ? 105 VAL A O   1 
ATOM 823  C CG1 ? VAL A 1 105 ?   0.288   6.826   1.992 1.000 98.040 ? 105 VAL A CG1 1 
ATOM 824  C CG2 ? VAL A 1 105 ?   1.298   8.664   0.609 1.000 98.040 ? 105 VAL A CG2 1 
ATOM 825  N N   ? GLU A 1 106 ?   0.204  10.591   2.762 1.000 97.550 ? 106 GLU A N   1 
ATOM 826  C CA  ? GLU A 1 106 ?  -1.005  11.395   2.911 1.000 97.550 ? 106 GLU A CA  1 
ATOM 827  C C   ? GLU A 1 106 ?  -2.171  10.788   2.136 1.000 97.550 ? 106 GLU A C   1 
ATOM 828  C CB  ? GLU A 1 106 ?  -0.756  12.832   2.448 1.000 97.550 ? 106 GLU A CB  1 
ATOM 829  O O   ? GLU A 1 106 ?  -1.993  10.302   1.017 1.000 97.550 ? 106 GLU A O   1 
ATOM 830  C CG  ? GLU A 1 106 ?   0.202  13.608   3.338 1.000 97.550 ? 106 GLU A CG  1 
ATOM 831  C CD  ? GLU A 1 106 ?   0.401  15.049   2.894 1.000 97.550 ? 106 GLU A CD  1 
ATOM 832  O OE1 ? GLU A 1 106 ?   1.177  15.784   3.546 1.000 97.550 ? 106 GLU A OE1 1 
ATOM 833  O OE2 ? GLU A 1 106 ?  -0.226  15.447   1.887 1.000 97.550 ? 106 GLU A OE2 1 
ATOM 834  N N   ? LEU A 1 107 ?  -3.380  10.795   2.811 1.000 97.850 ? 107 LEU A N   1 
ATOM 835  C CA  ? LEU A 1 107 ?  -4.611  10.401   2.135 1.000 97.850 ? 107 LEU A CA  1 
ATOM 836  C C   ? LEU A 1 107 ?  -5.161  11.548   1.295 1.000 97.850 ? 107 LEU A C   1 
ATOM 837  C CB  ? LEU A 1 107 ?  -5.661   9.949   3.154 1.000 97.850 ? 107 LEU A CB  1 
ATOM 838  O O   ? LEU A 1 107 ?  -5.056  12.714   1.683 1.000 97.850 ? 107 LEU A O   1 
ATOM 839  C CG  ? LEU A 1 107 ?  -5.342   8.675   3.937 1.000 97.850 ? 107 LEU A CG  1 
ATOM 840  C CD1 ? LEU A 1 107 ?  -6.386   8.446   5.025 1.000 97.850 ? 107 LEU A CD1 1 
ATOM 841  C CD2 ? LEU A 1 107 ?  -5.269   7.475   2.999 1.000 97.850 ? 107 LEU A CD2 1 
ATOM 842  N N   ? PRO A 1 108 ?  -5.707  11.285   0.134 1.000 97.240 ? 108 PRO A N   1 
ATOM 843  C CA  ? PRO A 1 108 ?  -6.154  12.332  -0.788 1.000 97.240 ? 108 PRO A CA  1 
ATOM 844  C C   ? PRO A 1 108 ?  -7.377  13.087  -0.275 1.000 97.240 ? 108 PRO A C   1 
ATOM 845  C CB  ? PRO A 1 108 ?  -6.487  11.557  -2.066 1.000 97.240 ? 108 PRO A CB  1 
ATOM 846  O O   ? PRO A 1 108 ?  -8.286  12.481   0.298 1.000 97.240 ? 108 PRO A O   1 
ATOM 847  C CG  ? PRO A 1 108 ?  -6.914  10.206  -1.593 1.000 97.240 ? 108 PRO A CG  1 
ATOM 848  C CD  ? PRO A 1 108 ?  -6.094   9.840  -0.389 1.000 97.240 ? 108 PRO A CD  1 
ATOM 849  N N   ? THR A 1 109 ?  -7.407  14.397  -0.455 1.000 96.640 ? 109 THR A N   1 
ATOM 850  C CA  ? THR A 1 109 ?  -8.581  15.223  -0.201 1.000 96.640 ? 109 THR A CA  1 
ATOM 851  C C   ? THR A 1 109 ?  -9.339  15.500  -1.496 1.000 96.640 ? 109 THR A C   1 
ATOM 852  C CB  ? THR A 1 109 ?  -8.193  16.557   0.464 1.000 96.640 ? 109 THR A CB  1 
ATOM 853  O O   ? THR A 1 109 ? -10.528  15.825  -1.469 1.000 96.640 ? 109 THR A O   1 
ATOM 854  C CG2 ? THR A 1 109 ?  -7.579  16.326   1.841 1.000 96.640 ? 109 THR A CG2 1 
ATOM 855  O OG1 ? THR A 1 109 ?  -7.241  17.237  -0.363 1.000 96.640 ? 109 THR A OG1 1 
ATOM 856  N N   ? GLU A 1 110 ?  -8.635  15.390  -2.615 1.000 96.690 ? 110 GLU A N   1 
ATOM 857  C CA  ? GLU A 1 110 ?  -9.202  15.511  -3.955 1.000 96.690 ? 110 GLU A CA  1 
ATOM 858  C C   ? GLU A 1 110 ?  -8.574  14.504  -4.914 1.000 96.690 ? 110 GLU A C   1 
ATOM 859  C CB  ? GLU A 1 110 ?  -9.017  16.933  -4.491 1.000 96.690 ? 110 GLU A CB  1 
ATOM 860  O O   ? GLU A 1 110 ?  -7.474  14.006  -4.667 1.000 96.690 ? 110 GLU A O   1 
ATOM 861  C CG  ? GLU A 1 110 ?  -7.562  17.360  -4.612 1.000 96.690 ? 110 GLU A CG  1 
ATOM 862  C CD  ? GLU A 1 110 ?  -7.395  18.813  -5.028 1.000 96.690 ? 110 GLU A CD  1 
ATOM 863  O OE1 ? GLU A 1 110 ?  -6.248  19.244  -5.283 1.000 96.690 ? 110 GLU A OE1 1 
ATOM 864  O OE2 ? GLU A 1 110 ?  -8.421  19.527  -5.097 1.000 96.690 ? 110 GLU A OE2 1 
ATOM 865  N N   ? GLU A 1 111 ?  -9.366  14.341  -6.090 1.000 95.580 ? 111 GLU A N   1 
ATOM 866  C CA  ? GLU A 1 111 ?  -8.836  13.458  -7.126 1.000 95.580 ? 111 GLU A CA  1 
ATOM 867  C C   ? GLU A 1 111 ?  -7.731  14.145  -7.924 1.000 95.580 ? 111 GLU A C   1 
ATOM 868  C CB  ? GLU A 1 111 ?  -9.954  12.998  -8.064 1.000 95.580 ? 111 GLU A CB  1 
ATOM 869  O O   ? GLU A 1 111 ?  -7.820  15.339  -8.216 1.000 95.580 ? 111 GLU A O   1 
ATOM 870  C CG  ? GLU A 1 111 ? -10.977  12.086  -7.402 1.000 95.580 ? 111 GLU A CG  1 
ATOM 871  C CD  ? GLU A 1 111 ? -11.970  11.485  -8.384 1.000 95.580 ? 111 GLU A CD  1 
ATOM 872  O OE1 ? GLU A 1 111 ? -12.746  10.586  -7.988 1.000 95.580 ? 111 GLU A OE1 1 
ATOM 873  O OE2 ? GLU A 1 111 ? -11.970  11.915  -9.559 1.000 95.580 ? 111 GLU A OE2 1 
ATOM 874  N N   ? ALA A 1 112 ?  -6.644  13.383  -8.237 1.000 96.340 ? 112 ALA A N   1 
ATOM 875  C CA  ? ALA A 1 112 ?  -5.641  13.886  -9.172 1.000 96.340 ? 112 ALA A CA  1 
ATOM 876  C C   ? ALA A 1 112 ?  -6.210  13.988 -10.584 1.000 96.340 ? 112 ALA A C   1 
ATOM 877  C CB  ? ALA A 1 112 ?  -4.406  12.989  -9.162 1.000 96.340 ? 112 ALA A CB  1 
ATOM 878  O O   ? ALA A 1 112 ?  -7.013  13.149 -10.999 1.000 96.340 ? 112 ALA A O   1 
ATOM 879  N N   ? PRO A 1 113 ?  -5.887  15.062 -11.260 1.000 95.930 ? 113 PRO A N   1 
ATOM 880  C CA  ? PRO A 1 113 ?  -6.384  15.195 -12.632 1.000 95.930 ? 113 PRO A CA  1 
ATOM 881  C C   ? PRO A 1 113 ?  -5.906  14.068 -13.545 1.000 95.930 ? 113 PRO A C   1 
ATOM 882  C CB  ? PRO A 1 113 ?  -5.815  16.542 -13.084 1.000 95.930 ? 113 PRO A CB  1 
ATOM 883  O O   ? PRO A 1 113 ?  -4.798  13.555 -13.369 1.000 95.930 ? 113 PRO A O   1 
ATOM 884  C CG  ? PRO A 1 113 ?  -5.477  17.258 -11.816 1.000 95.930 ? 113 PRO A CG  1 
ATOM 885  C CD  ? PRO A 1 113 ?  -5.100  16.240 -10.779 1.000 95.930 ? 113 PRO A CD  1 
ATOM 886  N N   ? LEU A 1 114 ?  -6.778  13.706 -14.502 1.000 95.010 ? 114 LEU A N   1 
ATOM 887  C CA  ? LEU A 1 114 ?  -6.360  12.743 -15.516 1.000 95.010 ? 114 LEU A CA  1 
ATOM 888  C C   ? LEU A 1 114 ?  -5.101  13.220 -16.232 1.000 95.010 ? 114 LEU A C   1 
ATOM 889  C CB  ? LEU A 1 114 ?  -7.482  12.514 -16.532 1.000 95.010 ? 114 LEU A CB  1 
ATOM 890  O O   ? LEU A 1 114 ?  -4.903  14.423 -16.414 1.000 95.010 ? 114 LEU A O   1 
ATOM 891  C CG  ? LEU A 1 114 ?  -8.776  11.906 -15.988 1.000 95.010 ? 114 LEU A CG  1 
ATOM 892  C CD1 ? LEU A 1 114 ?  -9.791  11.726 -17.112 1.000 95.010 ? 114 LEU A CD1 1 
ATOM 893  C CD2 ? LEU A 1 114 ?  -8.493  10.576 -15.297 1.000 95.010 ? 114 LEU A CD2 1 
ATOM 894  N N   ? GLY A 1 115 ?  -4.160  12.312 -16.544 1.000 93.770 ? 115 GLY A N   1 
ATOM 895  C CA  ? GLY A 1 115 ?  -2.927  12.650 -17.236 1.000 93.770 ? 115 GLY A CA  1 
ATOM 896  C C   ? GLY A 1 115 ?  -1.762  12.894 -16.296 1.000 93.770 ? 115 GLY A C   1 
ATOM 897  O O   ? GLY A 1 115 ?  -0.624  13.064 -16.739 1.000 93.770 ? 115 GLY A O   1 
ATOM 898  N N   ? THR A 1 116 ?  -2.119  13.033 -15.003 1.000 95.330 ? 116 THR A N   1 
ATOM 899  C CA  ? THR A 1 116 ?  -1.094  13.202 -13.979 1.000 95.330 ? 116 THR A CA  1 
ATOM 900  C C   ? THR A 1 116 ?  -0.160  11.996 -13.944 1.000 95.330 ? 116 THR A C   1 
ATOM 901  C CB  ? THR A 1 116 ?  -1.723  13.408 -12.588 1.000 95.330 ? 116 THR A CB  1 
ATOM 902  O O   ? THR A 1 116 ?  -0.603  10.856 -14.098 1.000 95.330 ? 116 THR A O   1 
ATOM 903  C CG2 ? THR A 1 116 ?  -0.649  13.561 -11.516 1.000 95.330 ? 116 THR A CG2 1 
ATOM 904  O OG1 ? THR A 1 116 ?  -2.536  14.588 -12.607 1.000 95.330 ? 116 THR A OG1 1 
ATOM 905  N N   ? THR A 1 117 ?   1.157  12.316 -13.813 1.000 93.810 ? 117 THR A N   1 
ATOM 906  C CA  ? THR A 1 117 ?   2.131  11.248 -13.616 1.000 93.810 ? 117 THR A CA  1 
ATOM 907  C C   ? THR A 1 117 ?   2.098  10.746 -12.175 1.000 93.810 ? 117 THR A C   1 
ATOM 908  C CB  ? THR A 1 117 ?   3.554  11.718 -13.966 1.000 93.810 ? 117 THR A CB  1 
ATOM 909  O O   ? THR A 1 117 ?   2.286  11.523 -11.237 1.000 93.810 ? 117 THR A O   1 
ATOM 910  C CG2 ? THR A 1 117 ?   4.568  10.596 -13.771 1.000 93.810 ? 117 THR A CG2 1 
ATOM 911  O OG1 ? THR A 1 117 ?   3.587  12.144 -15.334 1.000 93.810 ? 117 THR A OG1 1 
ATOM 912  N N   ? CYS A 1 118 ?   1.867   9.428 -12.005 1.000 94.300 ? 118 CYS A N   1 
ATOM 913  C CA  ? CYS A 1 118 ?   1.789   8.764 -10.708 1.000 94.300 ? 118 CYS A CA  1 
ATOM 914  C C   ? CYS A 1 118 ?   2.880   7.709 -10.569 1.000 94.300 ? 118 CYS A C   1 
ATOM 915  C CB  ? CYS A 1 118 ?   0.417   8.119 -10.518 1.000 94.300 ? 118 CYS A CB  1 
ATOM 916  O O   ? CYS A 1 118 ?   3.431   7.243 -11.569 1.000 94.300 ? 118 CYS A O   1 
ATOM 917  S SG  ? CYS A 1 118 ?  -0.954   9.293 -10.581 1.000 94.300 ? 118 CYS A SG  1 
ATOM 918  N N   ? TYR A 1 119 ?   3.171   7.398  -9.255 1.000 92.340 ? 119 TYR A N   1 
ATOM 919  C CA  ? TYR A 1 119 ?   4.213   6.416  -8.974 1.000 92.340 ? 119 TYR A CA  1 
ATOM 920  C C   ? TYR A 1 119 ?   3.633   5.189  -8.280 1.000 92.340 ? 119 TYR A C   1 
ATOM 921  C CB  ? TYR A 1 119 ?   5.314   7.034  -8.107 1.000 92.340 ? 119 TYR A CB  1 
ATOM 922  O O   ? TYR A 1 119 ?   2.747   5.310  -7.430 1.000 92.340 ? 119 TYR A O   1 
ATOM 923  C CG  ? TYR A 1 119 ?   6.044   8.174  -8.775 1.000 92.340 ? 119 TYR A CG  1 
ATOM 924  C CD1 ? TYR A 1 119 ?   7.210   7.949  -9.504 1.000 92.340 ? 119 TYR A CD1 1 
ATOM 925  C CD2 ? TYR A 1 119 ?   5.570   9.478  -8.678 1.000 92.340 ? 119 TYR A CD2 1 
ATOM 926  C CE1 ? TYR A 1 119 ?   7.887   8.997 -10.119 1.000 92.340 ? 119 TYR A CE1 1 
ATOM 927  C CE2 ? TYR A 1 119 ?   6.239  10.533  -9.290 1.000 92.340 ? 119 TYR A CE2 1 
ATOM 928  O OH  ? TYR A 1 119 ?   8.060  11.325 -10.614 1.000 92.340 ? 119 TYR A OH  1 
ATOM 929  C CZ  ? TYR A 1 119 ?   7.394  10.284 -10.007 1.000 92.340 ? 119 TYR A CZ  1 
ATOM 930  N N   ? THR A 1 120 ?   4.147   4.076  -8.691 1.000 92.440 ? 120 THR A N   1 
ATOM 931  C CA  ? THR A 1 120 ?   3.867   2.853  -7.947 1.000 92.440 ? 120 THR A CA  1 
ATOM 932  C C   ? THR A 1 120 ?   5.161   2.134  -7.581 1.000 92.440 ? 120 THR A C   1 
ATOM 933  C CB  ? THR A 1 120 ?   2.959   1.905  -8.753 1.000 92.440 ? 120 THR A CB  1 
ATOM 934  O O   ? THR A 1 120 ?   6.176   2.283  -8.265 1.000 92.440 ? 120 THR A O   1 
ATOM 935  C CG2 ? THR A 1 120 ?   3.702   1.318  -9.948 1.000 92.440 ? 120 THR A CG2 1 
ATOM 936  O OG1 ? THR A 1 120 ?   2.521   0.837  -7.904 1.000 92.440 ? 120 THR A OG1 1 
ATOM 937  N N   ? SER A 1 121 ?   5.188   1.407  -6.486 1.000 92.590 ? 121 SER A N   1 
ATOM 938  C CA  ? SER A 1 121 ?   6.352   0.673  -6.002 1.000 92.590 ? 121 SER A CA  1 
ATOM 939  C C   ? SER A 1 121 ?   5.956  -0.694  -5.454 1.000 92.590 ? 121 SER A C   1 
ATOM 940  C CB  ? SER A 1 121 ?   7.080   1.473  -4.921 1.000 92.590 ? 121 SER A CB  1 
ATOM 941  O O   ? SER A 1 121 ?   4.807  -0.900  -5.057 1.000 92.590 ? 121 SER A O   1 
ATOM 942  O OG  ? SER A 1 121 ?   6.232   1.706  -3.810 1.000 92.590 ? 121 SER A OG  1 
ATOM 943  N N   ? GLY A 1 122 ?   6.922  -1.626  -5.516 1.000 90.940 ? 122 GLY A N   1 
ATOM 944  C CA  ? GLY A 1 122 ?   6.642  -2.953  -4.992 1.000 90.940 ? 122 GLY A CA  1 
ATOM 945  C C   ? GLY A 1 122 ?   7.732  -3.960  -5.305 1.000 90.940 ? 122 GLY A C   1 
ATOM 946  O O   ? GLY A 1 122 ?   8.737  -3.620  -5.933 1.000 90.940 ? 122 GLY A O   1 
ATOM 947  N N   ? TRP A 1 123 ?   7.584  -5.177  -4.733 1.000 87.710 ? 123 TRP A N   1 
ATOM 948  C CA  ? TRP A 1 123 ?   8.543  -6.264  -4.897 1.000 87.710 ? 123 TRP A CA  1 
ATOM 949  C C   ? TRP A 1 123 ?   7.962  -7.376  -5.763 1.000 87.710 ? 123 TRP A C   1 
ATOM 950  C CB  ? TRP A 1 123 ?   8.959  -6.825  -3.534 1.000 87.710 ? 123 TRP A CB  1 
ATOM 951  O O   ? TRP A 1 123 ?   8.313  -8.547  -5.598 1.000 87.710 ? 123 TRP A O   1 
ATOM 952  C CG  ? TRP A 1 123 ?   9.795  -5.886  -2.718 1.000 87.710 ? 123 TRP A CG  1 
ATOM 953  C CD1 ? TRP A 1 123 ?  11.157  -5.763  -2.743 1.000 87.710 ? 123 TRP A CD1 1 
ATOM 954  C CD2 ? TRP A 1 123 ?   9.324  -4.942  -1.752 1.000 87.710 ? 123 TRP A CD2 1 
ATOM 955  C CE2 ? TRP A 1 123 ?  10.456  -4.278  -1.230 1.000 87.710 ? 123 TRP A CE2 1 
ATOM 956  C CE3 ? TRP A 1 123 ?   8.053  -4.591  -1.278 1.000 87.710 ? 123 TRP A CE3 1 
ATOM 957  N NE1 ? TRP A 1 123 ?  11.560  -4.797  -1.850 1.000 87.710 ? 123 TRP A NE1 1 
ATOM 958  C CH2 ? TRP A 1 123 ?   9.099  -2.959   0.192 1.000 87.710 ? 123 TRP A CH2 1 
ATOM 959  C CZ2 ? TRP A 1 123 ?  10.354  -3.283  -0.255 1.000 87.710 ? 123 TRP A CZ2 1 
ATOM 960  C CZ3 ? TRP A 1 123 ?   7.953  -3.601  -0.308 1.000 87.710 ? 123 TRP A CZ3 1 
ATOM 961  N N   ? GLY A 1 124 ?   6.970  -6.978  -6.549 1.000 73.910 ? 124 GLY A N   1 
ATOM 962  C CA  ? GLY A 1 124 ?   6.334  -7.935  -7.440 1.000 73.910 ? 124 GLY A CA  1 
ATOM 963  C C   ? GLY A 1 124 ?   7.212  -8.336  -8.610 1.000 73.910 ? 124 GLY A C   1 
ATOM 964  O O   ? GLY A 1 124 ?   8.365  -7.909  -8.702 1.000 73.910 ? 124 GLY A O   1 
ATOM 965  N N   ? ASN A 1 125 ?   6.829  -9.262  -9.493 1.000 67.370 ? 125 ASN A N   1 
ATOM 966  C CA  ? ASN A 1 125 ?   7.544  -9.838 -10.627 1.000 67.370 ? 125 ASN A CA  1 
ATOM 967  C C   ? ASN A 1 125 ?   8.078  -8.755 -11.560 1.000 67.370 ? 125 ASN A C   1 
ATOM 968  C CB  ? ASN A 1 125 ?   6.640 -10.804 -11.397 1.000 67.370 ? 125 ASN A CB  1 
ATOM 969  O O   ? ASN A 1 125 ?   7.362  -7.811 -11.898 1.000 67.370 ? 125 ASN A O   1 
ATOM 970  C CG  ? ASN A 1 125 ?   7.420 -11.738 -12.301 1.000 67.370 ? 125 ASN A CG  1 
ATOM 971  N ND2 ? ASN A 1 125 ?   6.713 -12.634 -12.979 1.000 67.370 ? 125 ASN A ND2 1 
ATOM 972  O OD1 ? ASN A 1 125 ?   8.648 -11.656 -12.388 1.000 67.370 ? 125 ASN A OD1 1 
ATOM 973  N N   ? THR A 1 126 ?   9.380  -8.842 -12.028 1.000 62.830 ? 126 THR A N   1 
ATOM 974  C CA  ? THR A 1 126 ?  10.021  -7.839 -12.872 1.000 62.830 ? 126 THR A CA  1 
ATOM 975  C C   ? THR A 1 126 ?  10.154  -8.345 -14.306 1.000 62.830 ? 126 THR A C   1 
ATOM 976  C CB  ? THR A 1 126 ?  11.411  -7.457 -12.329 1.000 62.830 ? 126 THR A CB  1 
ATOM 977  O O   ? THR A 1 126 ?  10.656  -7.632 -15.177 1.000 62.830 ? 126 THR A O   1 
ATOM 978  C CG2 ? THR A 1 126 ?  11.300  -6.765 -10.974 1.000 62.830 ? 126 THR A CG2 1 
ATOM 979  O OG1 ? THR A 1 126 ?  12.203  -8.642 -12.185 1.000 62.830 ? 126 THR A OG1 1 
ATOM 980  N N   ? HIS A 1 127 ?   9.710  -9.581 -14.586 1.000 58.960 ? 127 HIS A N   1 
ATOM 981  C CA  ? HIS A 1 127 ?   9.847 -10.170 -15.913 1.000 58.960 ? 127 HIS A CA  1 
ATOM 982  C C   ? HIS A 1 127 ?   8.495 -10.618 -16.459 1.000 58.960 ? 127 HIS A C   1 
ATOM 983  C CB  ? HIS A 1 127 ?  10.817 -11.352 -15.877 1.000 58.960 ? 127 HIS A CB  1 
ATOM 984  O O   ? HIS A 1 127 ?   7.607 -11.000 -15.693 1.000 58.960 ? 127 HIS A O   1 
ATOM 985  C CG  ? HIS A 1 127 ?  12.234 -10.958 -15.610 1.000 58.960 ? 127 HIS A CG  1 
ATOM 986  C CD2 ? HIS A 1 127 ?  12.946 -10.926 -14.458 1.000 58.960 ? 127 HIS A CD2 1 
ATOM 987  N ND1 ? HIS A 1 127 ?  13.087 -10.528 -16.603 1.000 58.960 ? 127 HIS A ND1 1 
ATOM 988  C CE1 ? HIS A 1 127 ?  14.266 -10.249 -16.073 1.000 58.960 ? 127 HIS A CE1 1 
ATOM 989  N NE2 ? HIS A 1 127 ?  14.207 -10.482 -14.773 1.000 58.960 ? 127 HIS A NE2 1 
ATOM 990  N N   ? THR A 1 128 ?   8.377 -10.601 -17.884 1.000 57.910 ? 128 THR A N   1 
ATOM 991  C CA  ? THR A 1 128 ?   7.152 -10.852 -18.637 1.000 57.910 ? 128 THR A CA  1 
ATOM 992  C C   ? THR A 1 128 ?   6.909 -12.351 -18.790 1.000 57.910 ? 128 THR A C   1 
ATOM 993  C CB  ? THR A 1 128 ?   7.207 -10.193 -20.028 1.000 57.910 ? 128 THR A CB  1 
ATOM 994  O O   ? THR A 1 128 ?   5.761 -12.794 -18.862 1.000 57.910 ? 128 THR A O   1 
ATOM 995  C CG2 ? THR A 1 128 ?   7.227  -8.672 -19.915 1.000 57.910 ? 128 THR A CG2 1 
ATOM 996  O OG1 ? THR A 1 128 ?   8.390 -10.627 -20.709 1.000 57.910 ? 128 THR A OG1 1 
ATOM 997  N N   ? THR A 1 129 ?   7.920 -13.272 -18.691 1.000 55.540 ? 129 THR A N   1 
ATOM 998  C CA  ? THR A 1 129 ?   7.799 -14.664 -19.110 1.000 55.540 ? 129 THR A CA  1 
ATOM 999  C C   ? THR A 1 129 ?   8.261 -15.605 -18.000 1.000 55.540 ? 129 THR A C   1 
ATOM 1000 C CB  ? THR A 1 129 ?   8.613 -14.935 -20.388 1.000 55.540 ? 129 THR A CB  1 
ATOM 1001 O O   ? THR A 1 129 ?   7.884 -16.778 -17.977 1.000 55.540 ? 129 THR A O   1 
ATOM 1002 C CG2 ? THR A 1 129 ?   8.039 -14.173 -21.578 1.000 55.540 ? 129 THR A CG2 1 
ATOM 1003 O OG1 ? THR A 1 129 ?   9.970 -14.523 -20.181 1.000 55.540 ? 129 THR A OG1 1 
ATOM 1004 N N   ? ALA A 1 130 ?   9.046 -15.071 -16.877 1.000 58.490 ? 130 ALA A N   1 
ATOM 1005 C CA  ? ALA A 1 130 ?   9.530 -15.853 -15.743 1.000 58.490 ? 130 ALA A CA  1 
ATOM 1006 C C   ? ALA A 1 130 ?   9.334 -15.097 -14.432 1.000 58.490 ? 130 ALA A C   1 
ATOM 1007 C CB  ? ALA A 1 130 ?  11.003 -16.210 -15.932 1.000 58.490 ? 130 ALA A CB  1 
ATOM 1008 O O   ? ALA A 1 130 ?   9.293 -13.865 -14.419 1.000 58.490 ? 130 ALA A O   1 
ATOM 1009 N N   ? VAL A 1 131 ?   8.781 -15.906 -13.344 1.000 64.000 ? 131 VAL A N   1 
ATOM 1010 C CA  ? VAL A 1 131 ?   8.607 -15.298 -12.029 1.000 64.000 ? 131 VAL A CA  1 
ATOM 1011 C C   ? VAL A 1 131 ?   9.972 -15.018 -11.404 1.000 64.000 ? 131 VAL A C   1 
ATOM 1012 C CB  ? VAL A 1 131 ?   7.768 -16.198 -11.094 1.000 64.000 ? 131 VAL A CB  1 
ATOM 1013 O O   ? VAL A 1 131 ?  10.757 -15.941 -11.172 1.000 64.000 ? 131 VAL A O   1 
ATOM 1014 C CG1 ? VAL A 1 131 ?   7.645 -15.570  -9.707 1.000 64.000 ? 131 VAL A CG1 1 
ATOM 1015 C CG2 ? VAL A 1 131 ?   6.386 -16.448 -11.695 1.000 64.000 ? 131 VAL A CG2 1 
ATOM 1016 N N   ? SER A 1 132 ?  10.522 -13.735 -11.532 1.000 67.830 ? 132 SER A N   1 
ATOM 1017 C CA  ? SER A 1 132 ?  11.691 -13.284 -10.785 1.000 67.830 ? 132 SER A CA  1 
ATOM 1018 C C   ? SER A 1 132 ?  11.340 -12.131  -9.851 1.000 67.830 ? 132 SER A C   1 
ATOM 1019 C CB  ? SER A 1 132 ?  12.806 -12.856 -11.740 1.000 67.830 ? 132 SER A CB  1 
ATOM 1020 O O   ? SER A 1 132 ?  10.964 -11.049 -10.306 1.000 67.830 ? 132 SER A O   1 
ATOM 1021 O OG  ? SER A 1 132 ?  13.922 -12.360 -11.020 1.000 67.830 ? 132 SER A OG  1 
ATOM 1022 N N   ? LEU A 1 133 ?  11.247 -12.470  -8.525 1.000 74.020 ? 133 LEU A N   1 
ATOM 1023 C CA  ? LEU A 1 133 ?  10.948 -11.443  -7.533 1.000 74.020 ? 133 LEU A CA  1 
ATOM 1024 C C   ? LEU A 1 133 ?  12.209 -10.679  -7.144 1.000 74.020 ? 133 LEU A C   1 
ATOM 1025 C CB  ? LEU A 1 133 ?  10.313 -12.069  -6.288 1.000 74.020 ? 133 LEU A CB  1 
ATOM 1026 O O   ? LEU A 1 133 ?  13.180 -11.273  -6.670 1.000 74.020 ? 133 LEU A O   1 
ATOM 1027 C CG  ? LEU A 1 133 ?   8.991 -12.807  -6.500 1.000 74.020 ? 133 LEU A CG  1 
ATOM 1028 C CD1 ? LEU A 1 133 ?   8.583 -13.540  -5.226 1.000 74.020 ? 133 LEU A CD1 1 
ATOM 1029 C CD2 ? LEU A 1 133 ?   7.900 -11.835  -6.936 1.000 74.020 ? 133 LEU A CD2 1 
ATOM 1030 N N   ? PRO A 1 134 ?  12.282  -9.337  -7.525 1.000 81.230 ? 134 PRO A N   1 
ATOM 1031 C CA  ? PRO A 1 134 ?  13.472  -8.571  -7.143 1.000 81.230 ? 134 PRO A CA  1 
ATOM 1032 C C   ? PRO A 1 134 ?  13.677  -8.515  -5.631 1.000 81.230 ? 134 PRO A C   1 
ATOM 1033 C CB  ? PRO A 1 134 ?  13.190  -7.177  -7.709 1.000 81.230 ? 134 PRO A CB  1 
ATOM 1034 O O   ? PRO A 1 134 ?  12.709  -8.593  -4.870 1.000 81.230 ? 134 PRO A O   1 
ATOM 1035 C CG  ? PRO A 1 134 ?  11.702  -7.040  -7.665 1.000 81.230 ? 134 PRO A CG  1 
ATOM 1036 C CD  ? PRO A 1 134 ?  11.092  -8.386  -7.934 1.000 81.230 ? 134 PRO A CD  1 
ATOM 1037 N N   ? ASP A 1 135 ?  14.926  -8.539  -5.225 1.000 86.290 ? 135 ASP A N   1 
ATOM 1038 C CA  ? ASP A 1 135 ?  15.243  -8.369  -3.810 1.000 86.290 ? 135 ASP A CA  1 
ATOM 1039 C C   ? ASP A 1 135 ?  15.162  -6.899  -3.402 1.000 86.290 ? 135 ASP A C   1 
ATOM 1040 C CB  ? ASP A 1 135 ?  16.634  -8.925  -3.500 1.000 86.290 ? 135 ASP A CB  1 
ATOM 1041 O O   ? ASP A 1 135 ?  14.900  -6.586  -2.239 1.000 86.290 ? 135 ASP A O   1 
ATOM 1042 C CG  ? ASP A 1 135 ?  16.695 -10.441  -3.565 1.000 86.290 ? 135 ASP A CG  1 
ATOM 1043 O OD1 ? ASP A 1 135 ?  15.658 -11.103  -3.342 1.000 86.290 ? 135 ASP A OD1 1 
ATOM 1044 O OD2 ? ASP A 1 135 ?  17.790 -10.978  -3.839 1.000 86.290 ? 135 ASP A OD2 1 
ATOM 1045 N N   ? VAL A 1 136 ?  15.303  -6.062  -4.403 1.000 91.690 ? 136 VAL A N   1 
ATOM 1046 C CA  ? VAL A 1 136 ?  15.302  -4.626  -4.144 1.000 91.690 ? 136 VAL A CA  1 
ATOM 1047 C C   ? VAL A 1 136 ?  14.005  -4.008  -4.663 1.000 91.690 ? 136 VAL A C   1 
ATOM 1048 C CB  ? VAL A 1 136 ?  16.520  -3.931  -4.792 1.000 91.690 ? 136 VAL A CB  1 
ATOM 1049 O O   ? VAL A 1 136 ?  13.466  -4.447  -5.681 1.000 91.690 ? 136 VAL A O   1 
ATOM 1050 C CG1 ? VAL A 1 136 ?  16.507  -2.432  -4.497 1.000 91.690 ? 136 VAL A CG1 1 
ATOM 1051 C CG2 ? VAL A 1 136 ?  17.820  -4.565  -4.299 1.000 91.690 ? 136 VAL A CG2 1 
ATOM 1052 N N   ? LEU A 1 137 ?  13.468  -3.001  -3.935 1.000 92.460 ? 137 LEU A N   1 
ATOM 1053 C CA  ? LEU A 1 137 ?  12.228  -2.305  -4.262 1.000 92.460 ? 137 LEU A CA  1 
ATOM 1054 C C   ? LEU A 1 137 ?  12.305  -1.682  -5.652 1.000 92.460 ? 137 LEU A C   1 
ATOM 1055 C CB  ? LEU A 1 137 ?  11.929  -1.224  -3.221 1.000 92.460 ? 137 LEU A CB  1 
ATOM 1056 O O   ? LEU A 1 137 ?  13.285  -1.011  -5.982 1.000 92.460 ? 137 LEU A O   1 
ATOM 1057 C CG  ? LEU A 1 137 ?  10.548  -0.570  -3.300 1.000 92.460 ? 137 LEU A CG  1 
ATOM 1058 C CD1 ? LEU A 1 137 ?   9.457  -1.603  -3.040 1.000 92.460 ? 137 LEU A CD1 1 
ATOM 1059 C CD2 ? LEU A 1 137 ?  10.446   0.585  -2.309 1.000 92.460 ? 137 LEU A CD2 1 
ATOM 1060 N N   ? GLN A 1 138 ?  11.201  -1.969  -6.364 1.000 92.310 ? 138 GLN A N   1 
ATOM 1061 C CA  ? GLN A 1 138 ?  11.103  -1.436  -7.719 1.000 92.310 ? 138 GLN A CA  1 
ATOM 1062 C C   ? GLN A 1 138 ?  10.062  -0.324  -7.799 1.000 92.310 ? 138 GLN A C   1 
ATOM 1063 C CB  ? GLN A 1 138 ?  10.759  -2.549  -8.710 1.000 92.310 ? 138 GLN A CB  1 
ATOM 1064 O O   ? GLN A 1 138 ?   9.045  -0.366  -7.103 1.000 92.310 ? 138 GLN A O   1 
ATOM 1065 C CG  ? GLN A 1 138 ?  11.756  -3.700  -8.712 1.000 92.310 ? 138 GLN A CG  1 
ATOM 1066 C CD  ? GLN A 1 138 ?  13.131  -3.285  -9.201 1.000 92.310 ? 138 GLN A CD  1 
ATOM 1067 N NE2 ? GLN A 1 138 ?  14.158  -3.596  -8.417 1.000 92.310 ? 138 GLN A NE2 1 
ATOM 1068 O OE1 ? GLN A 1 138 ?  13.269  -2.691 -10.275 1.000 92.310 ? 138 GLN A OE1 1 
ATOM 1069 N N   ? CYS A 1 139 ?  10.326   0.717  -8.710 1.000 91.200 ? 139 CYS A N   1 
ATOM 1070 C CA  ? CYS A 1 139 ?   9.403   1.822  -8.939 1.000 91.200 ? 139 CYS A CA  1 
ATOM 1071 C C   ? CYS A 1 139 ?   9.058   1.947 -10.418 1.000 91.200 ? 139 CYS A C   1 
ATOM 1072 C CB  ? CYS A 1 139 ?  10.002   3.134  -8.433 1.000 91.200 ? 139 CYS A CB  1 
ATOM 1073 O O   ? CYS A 1 139 ?   9.847   1.553 -11.279 1.000 91.200 ? 139 CYS A O   1 
ATOM 1074 S SG  ? CYS A 1 139 ?  10.176   3.211  -6.637 1.000 91.200 ? 139 CYS A SG  1 
ATOM 1075 N N   ? MET A 1 140 ?   7.857   2.578 -10.509 1.000 87.540 ? 140 MET A N   1 
ATOM 1076 C CA  ? MET A 1 140 ?   7.413   2.794 -11.883 1.000 87.540 ? 140 MET A CA  1 
ATOM 1077 C C   ? MET A 1 140 ?   6.514   4.023 -11.978 1.000 87.540 ? 140 MET A C   1 
ATOM 1078 C CB  ? MET A 1 140 ?   6.674   1.564 -12.411 1.000 87.540 ? 140 MET A CB  1 
ATOM 1079 O O   ? MET A 1 140 ?   5.746   4.307 -11.058 1.000 87.540 ? 140 MET A O   1 
ATOM 1080 C CG  ? MET A 1 140 ?   6.119   1.737 -13.815 1.000 87.540 ? 140 MET A CG  1 
ATOM 1081 S SD  ? MET A 1 140 ?   5.317   0.212 -14.447 1.000 87.540 ? 140 MET A SD  1 
ATOM 1082 C CE  ? MET A 1 140 ?   3.796   0.217 -13.458 1.000 87.540 ? 140 MET A CE  1 
ATOM 1083 N N   ? ASP A 1 141 ?   6.656   4.664 -13.187 1.000 89.070 ? 141 ASP A N   1 
ATOM 1084 C CA  ? ASP A 1 141 ?   5.760   5.776 -13.489 1.000 89.070 ? 141 ASP A CA  1 
ATOM 1085 C C   ? ASP A 1 141 ?   4.548   5.303 -14.289 1.000 89.070 ? 141 ASP A C   1 
ATOM 1086 C CB  ? ASP A 1 141 ?   6.504   6.870 -14.258 1.000 89.070 ? 141 ASP A CB  1 
ATOM 1087 O O   ? ASP A 1 141 ?   4.689   4.535 -15.243 1.000 89.070 ? 141 ASP A O   1 
ATOM 1088 C CG  ? ASP A 1 141 ?   7.628   7.500 -13.455 1.000 89.070 ? 141 ASP A CG  1 
ATOM 1089 O OD1 ? ASP A 1 141 ?   7.503   7.613 -12.216 1.000 89.070 ? 141 ASP A OD1 1 
ATOM 1090 O OD2 ? ASP A 1 141 ?   8.646   7.890 -14.066 1.000 89.070 ? 141 ASP A OD2 1 
ATOM 1091 N N   ? LEU A 1 142 ?   3.386   5.867 -13.847 1.000 89.560 ? 142 LEU A N   1 
ATOM 1092 C CA  ? LEU A 1 142 ?   2.144   5.599 -14.563 1.000 89.560 ? 142 LEU A CA  1 
ATOM 1093 C C   ? LEU A 1 142 ?   1.395   6.895 -14.855 1.000 89.560 ? 142 LEU A C   1 
ATOM 1094 C CB  ? LEU A 1 142 ?   1.253   4.651 -13.756 1.000 89.560 ? 142 LEU A CB  1 
ATOM 1095 O O   ? LEU A 1 142 ?   1.530   7.875 -14.119 1.000 89.560 ? 142 LEU A O   1 
ATOM 1096 C CG  ? LEU A 1 142 ?   1.850   3.284 -13.417 1.000 89.560 ? 142 LEU A CG  1 
ATOM 1097 C CD1 ? LEU A 1 142 ?   0.952   2.544 -12.431 1.000 89.560 ? 142 LEU A CD1 1 
ATOM 1098 C CD2 ? LEU A 1 142 ?   2.054   2.461 -14.684 1.000 89.560 ? 142 LEU A CD2 1 
ATOM 1099 N N   ? THR A 1 143 ?   0.690   6.819 -15.983 1.000 92.000 ? 143 THR A N   1 
ATOM 1100 C CA  ? THR A 1 143 ?  -0.197   7.932 -16.301 1.000 92.000 ? 143 THR A CA  1 
ATOM 1101 C C   ? THR A 1 143 ?  -1.638   7.601 -15.923 1.000 92.000 ? 143 THR A C   1 
ATOM 1102 C CB  ? THR A 1 143 ?  -0.126   8.294 -17.797 1.000 92.000 ? 143 THR A CB  1 
ATOM 1103 O O   ? THR A 1 143 ?  -2.146   6.532 -16.268 1.000 92.000 ? 143 THR A O   1 
ATOM 1104 C CG2 ? THR A 1 143 ?  -1.045   9.466 -18.123 1.000 92.000 ? 143 THR A CG2 1 
ATOM 1105 O OG1 ? THR A 1 143 ?   1.221   8.648 -18.133 1.000 92.000 ? 143 THR A OG1 1 
ATOM 1106 N N   ? LEU A 1 144 ?  -2.217   8.574 -15.188 1.000 94.030 ? 144 LEU A N   1 
ATOM 1107 C CA  ? LEU A 1 144 ?  -3.616   8.395 -14.812 1.000 94.030 ? 144 LEU A CA  1 
ATOM 1108 C C   ? LEU A 1 144 ?  -4.524   8.491 -16.033 1.000 94.030 ? 144 LEU A C   1 
ATOM 1109 C CB  ? LEU A 1 144 ?  -4.029   9.439 -13.771 1.000 94.030 ? 144 LEU A CB  1 
ATOM 1110 O O   ? LEU A 1 144 ?  -4.414   9.433 -16.821 1.000 94.030 ? 144 LEU A O   1 
ATOM 1111 C CG  ? LEU A 1 144 ?  -3.568   9.184 -12.335 1.000 94.030 ? 144 LEU A CG  1 
ATOM 1112 C CD1 ? LEU A 1 144 ?  -4.102  10.269 -11.406 1.000 94.030 ? 144 LEU A CD1 1 
ATOM 1113 C CD2 ? LEU A 1 144 ?  -4.016   7.804 -11.866 1.000 94.030 ? 144 LEU A CD2 1 
ATOM 1114 N N   ? LEU A 1 145 ?  -5.436   7.480 -16.090 1.000 93.410 ? 145 LEU A N   1 
ATOM 1115 C CA  ? LEU A 1 145 ?  -6.338   7.375 -17.232 1.000 93.410 ? 145 LEU A CA  1 
ATOM 1116 C C   ? LEU A 1 145 ?  -7.794   7.446 -16.783 1.000 93.410 ? 145 LEU A C   1 
ATOM 1117 C CB  ? LEU A 1 145 ?  -6.090   6.070 -17.994 1.000 93.410 ? 145 LEU A CB  1 
ATOM 1118 O O   ? LEU A 1 145 ?  -8.103   7.175 -15.621 1.000 93.410 ? 145 LEU A O   1 
ATOM 1119 C CG  ? LEU A 1 145 ?  -4.646   5.798 -18.419 1.000 93.410 ? 145 LEU A CG  1 
ATOM 1120 C CD1 ? LEU A 1 145 ?  -4.497   4.356 -18.893 1.000 93.410 ? 145 LEU A CD1 1 
ATOM 1121 C CD2 ? LEU A 1 145 ?  -4.218   6.771 -19.512 1.000 93.410 ? 145 LEU A CD2 1 
ATOM 1122 N N   ? SER A 1 146 ?  -8.629   7.799 -17.747 1.000 93.240 ? 146 SER A N   1 
ATOM 1123 C CA  ? SER A 1 146 ? -10.060   7.764 -17.462 1.000 93.240 ? 146 SER A CA  1 
ATOM 1124 C C   ? SER A 1 146 ? -10.572   6.331 -17.376 1.000 93.240 ? 146 SER A C   1 
ATOM 1125 C CB  ? SER A 1 146 ? -10.838   8.529 -18.534 1.000 93.240 ? 146 SER A CB  1 
ATOM 1126 O O   ? SER A 1 146 ? -10.012   5.427 -18.000 1.000 93.240 ? 146 SER A O   1 
ATOM 1127 O OG  ? SER A 1 146 ? -10.828   7.824 -19.763 1.000 93.240 ? 146 SER A OG  1 
ATOM 1128 N N   ? ASN A 1 147 ? -11.656   6.118 -16.661 1.000 91.470 ? 147 ASN A N   1 
ATOM 1129 C CA  ? ASN A 1 147 ? -12.289   4.806 -16.571 1.000 91.470 ? 147 ASN A CA  1 
ATOM 1130 C C   ? ASN A 1 147 ? -12.772   4.322 -17.935 1.000 91.470 ? 147 ASN A C   1 
ATOM 1131 C CB  ? ASN A 1 147 ? -13.452   4.839 -15.577 1.000 91.470 ? 147 ASN A CB  1 
ATOM 1132 O O   ? ASN A 1 147 ? -12.852   3.117 -18.178 1.000 91.470 ? 147 ASN A O   1 
ATOM 1133 C CG  ? ASN A 1 147 ? -12.989   4.782 -14.134 1.000 91.470 ? 147 ASN A CG  1 
ATOM 1134 N ND2 ? ASN A 1 147 ? -13.701   4.020 -13.312 1.000 91.470 ? 147 ASN A ND2 1 
ATOM 1135 O OD1 ? ASN A 1 147 ? -12.000   5.419 -13.761 1.000 91.470 ? 147 ASN A OD1 1 
ATOM 1136 N N   ? ASN A 1 148 ? -13.137   5.215 -18.852 1.000 90.480 ? 148 ASN A N   1 
ATOM 1137 C CA  ? ASN A 1 148 ? -13.555   4.864 -20.205 1.000 90.480 ? 148 ASN A CA  1 
ATOM 1138 C C   ? ASN A 1 148 ? -12.438   4.164 -20.973 1.000 90.480 ? 148 ASN A C   1 
ATOM 1139 C CB  ? ASN A 1 148 ? -14.021   6.109 -20.963 1.000 90.480 ? 148 ASN A CB  1 
ATOM 1140 O O   ? ASN A 1 148 ? -12.690   3.207 -21.708 1.000 90.480 ? 148 ASN A O   1 
ATOM 1141 C CG  ? ASN A 1 148 ? -15.342   6.646 -20.447 1.000 90.480 ? 148 ASN A CG  1 
ATOM 1142 N ND2 ? ASN A 1 148 ? -15.616   7.915 -20.728 1.000 90.480 ? 148 ASN A ND2 1 
ATOM 1143 O OD1 ? ASN A 1 148 ? -16.108   5.928 -19.801 1.000 90.480 ? 148 ASN A OD1 1 
ATOM 1144 N N   ? VAL A 1 149 ? -11.259   4.679 -20.754 1.000 88.280 ? 149 VAL A N   1 
ATOM 1145 C CA  ? VAL A 1 149 ? -10.093   4.078 -21.391 1.000 88.280 ? 149 VAL A CA  1 
ATOM 1146 C C   ? VAL A 1 149 ?  -9.910   2.647 -20.889 1.000 88.280 ? 149 VAL A C   1 
ATOM 1147 C CB  ? VAL A 1 149 ?  -8.813   4.902 -21.126 1.000 88.280 ? 149 VAL A CB  1 
ATOM 1148 O O   ? VAL A 1 149 ?  -9.687   1.729 -21.682 1.000 88.280 ? 149 VAL A O   1 
ATOM 1149 C CG1 ? VAL A 1 149 ?  -7.575   4.147 -21.606 1.000 88.280 ? 149 VAL A CG1 1 
ATOM 1150 C CG2 ? VAL A 1 149 ?  -8.908   6.267 -21.807 1.000 88.280 ? 149 VAL A CG2 1 
ATOM 1151 N N   ? CYS A 1 150 ? -10.063   2.380 -19.611 1.000 87.370 ? 150 CYS A N   1 
ATOM 1152 C CA  ? CYS A 1 150 ?  -9.945   1.059 -19.004 1.000 87.370 ? 150 CYS A CA  1 
ATOM 1153 C C   ? CYS A 1 150 ? -11.092   0.154 -19.439 1.000 87.370 ? 150 CYS A C   1 
ATOM 1154 C CB  ? CYS A 1 150 ?  -9.921   1.170 -17.480 1.000 87.370 ? 150 CYS A CB  1 
ATOM 1155 O O   ? CYS A 1 150 ? -10.884  -1.029 -19.716 1.000 87.370 ? 150 CYS A O   1 
ATOM 1156 S SG  ? CYS A 1 150 ?  -8.365   1.807 -16.821 1.000 87.370 ? 150 CYS A SG  1 
ATOM 1157 N N   ? ALA A 1 151 ? -12.263   0.683 -19.527 1.000 88.520 ? 151 ALA A N   1 
ATOM 1158 C CA  ? ALA A 1 151 ? -13.458  -0.068 -19.904 1.000 88.520 ? 151 ALA A CA  1 
ATOM 1159 C C   ? ALA A 1 151 ? -13.356  -0.573 -21.341 1.000 88.520 ? 151 ALA A C   1 
ATOM 1160 C CB  ? ALA A 1 151 ? -14.706   0.795 -19.734 1.000 88.520 ? 151 ALA A CB  1 
ATOM 1161 O O   ? ALA A 1 151 ? -13.903  -1.627 -21.675 1.000 88.520 ? 151 ALA A O   1 
ATOM 1162 N N   ? SER A 1 152 ? -12.702   0.237 -22.192 1.000 86.810 ? 152 SER A N   1 
ATOM 1163 C CA  ? SER A 1 152 ? -12.509  -0.149 -23.586 1.000 86.810 ? 152 SER A CA  1 
ATOM 1164 C C   ? SER A 1 152 ? -11.578  -1.350 -23.704 1.000 86.810 ? 152 SER A C   1 
ATOM 1165 C CB  ? SER A 1 152 ? -11.949   1.023 -24.394 1.000 86.810 ? 152 SER A CB  1 
ATOM 1166 O O   ? SER A 1 152 ? -11.646  -2.102 -24.680 1.000 86.810 ? 152 SER A O   1 
ATOM 1167 O OG  ? SER A 1 152 ? -10.607   1.291 -24.027 1.000 86.810 ? 152 SER A OG  1 
ATOM 1168 N N   ? THR A 1 153 ? -10.754  -1.555 -22.597 1.000 81.930 ? 153 THR A N   1 
ATOM 1169 C CA  ? THR A 1 153 ?  -9.766  -2.628 -22.565 1.000 81.930 ? 153 THR A CA  1 
ATOM 1170 C C   ? THR A 1 153 ? -10.305  -3.837 -21.806 1.000 81.930 ? 153 THR A C   1 
ATOM 1171 C CB  ? THR A 1 153 ?  -8.451  -2.156 -21.917 1.000 81.930 ? 153 THR A CB  1 
ATOM 1172 O O   ? THR A 1 153 ? -10.118  -4.978 -22.233 1.000 81.930 ? 153 THR A O   1 
ATOM 1173 C CG2 ? THR A 1 153 ?  -7.384  -3.244 -21.983 1.000 81.930 ? 153 THR A CG2 1 
ATOM 1174 O OG1 ? THR A 1 153 ?  -7.975  -0.994 -22.607 1.000 81.930 ? 153 THR A OG1 1 
ATOM 1175 N N   ? TYR A 1 154 ? -10.924  -3.665 -20.645 1.000 80.240 ? 154 TYR A N   1 
ATOM 1176 C CA  ? TYR A 1 154 ? -11.266  -4.706 -19.682 1.000 80.240 ? 154 TYR A CA  1 
ATOM 1177 C C   ? TYR A 1 154 ? -12.769  -4.955 -19.659 1.000 80.240 ? 154 TYR A C   1 
ATOM 1178 C CB  ? TYR A 1 154 ? -10.779  -4.324 -18.281 1.000 80.240 ? 154 TYR A CB  1 
ATOM 1179 O O   ? TYR A 1 154 ? -13.257  -5.772 -18.875 1.000 80.240 ? 154 TYR A O   1 
ATOM 1180 C CG  ? TYR A 1 154 ?  -9.276  -4.322 -18.141 1.000 80.240 ? 154 TYR A CG  1 
ATOM 1181 C CD1 ? TYR A 1 154 ?  -8.539  -5.491 -18.314 1.000 80.240 ? 154 TYR A CD1 1 
ATOM 1182 C CD2 ? TYR A 1 154 ?  -8.590  -3.152 -17.834 1.000 80.240 ? 154 TYR A CD2 1 
ATOM 1183 C CE1 ? TYR A 1 154 ?  -7.154  -5.495 -18.184 1.000 80.240 ? 154 TYR A CE1 1 
ATOM 1184 C CE2 ? TYR A 1 154 ?  -7.205  -3.144 -17.701 1.000 80.240 ? 154 TYR A CE2 1 
ATOM 1185 O OH  ? TYR A 1 154 ?  -5.127  -4.316 -17.748 1.000 80.240 ? 154 TYR A OH  1 
ATOM 1186 C CZ  ? TYR A 1 154 ?  -6.497  -4.318 -17.878 1.000 80.240 ? 154 TYR A CZ  1 
ATOM 1187 N N   ? SER A 1 155 ? -13.570  -4.469 -20.693 1.000 77.420 ? 155 SER A N   1 
ATOM 1188 C CA  ? SER A 1 155 ? -15.026  -4.568 -20.695 1.000 77.420 ? 155 SER A CA  1 
ATOM 1189 C C   ? SER A 1 155 ? -15.643  -3.658 -19.638 1.000 77.420 ? 155 SER A C   1 
ATOM 1190 C CB  ? SER A 1 155 ? -15.465  -6.013 -20.456 1.000 77.420 ? 155 SER A CB  1 
ATOM 1191 O O   ? SER A 1 155 ? -14.948  -2.839 -19.034 1.000 77.420 ? 155 SER A O   1 
ATOM 1192 O OG  ? SER A 1 155 ? -16.863  -6.151 -20.646 1.000 77.420 ? 155 SER A OG  1 
ATOM 1193 N N   ? PRO A 1 156 ? -17.123  -3.399 -19.552 1.000 78.660 ? 156 PRO A N   1 
ATOM 1194 C CA  ? PRO A 1 156 ? -17.752  -2.509 -18.573 1.000 78.660 ? 156 PRO A CA  1 
ATOM 1195 C C   ? PRO A 1 156 ? -17.560  -2.983 -17.135 1.000 78.660 ? 156 PRO A C   1 
ATOM 1196 C CB  ? PRO A 1 156 ? -19.231  -2.542 -18.966 1.000 78.660 ? 156 PRO A CB  1 
ATOM 1197 O O   ? PRO A 1 156 ? -18.321  -2.594 -16.245 1.000 78.660 ? 156 PRO A O   1 
ATOM 1198 C CG  ? PRO A 1 156 ? -19.391  -3.807 -19.746 1.000 78.660 ? 156 PRO A CG  1 
ATOM 1199 C CD  ? PRO A 1 156 ? -18.040  -4.234 -20.244 1.000 78.660 ? 156 PRO A CD  1 
ATOM 1200 N N   ? LYS A 1 157 ? -16.565  -3.788 -16.817 1.000 85.060 ? 157 LYS A N   1 
ATOM 1201 C CA  ? LYS A 1 157 ? -16.299  -4.281 -15.469 1.000 85.060 ? 157 LYS A CA  1 
ATOM 1202 C C   ? LYS A 1 157 ? -15.663  -3.198 -14.603 1.000 85.060 ? 157 LYS A C   1 
ATOM 1203 C CB  ? LYS A 1 157 ? -15.393  -5.513 -15.517 1.000 85.060 ? 157 LYS A CB  1 
ATOM 1204 O O   ? LYS A 1 157 ? -15.696  -3.279 -13.373 1.000 85.060 ? 157 LYS A O   1 
ATOM 1205 C CG  ? LYS A 1 157 ? -15.201  -6.193 -14.169 1.000 85.060 ? 157 LYS A CG  1 
ATOM 1206 C CD  ? LYS A 1 157 ? -14.307  -7.421 -14.285 1.000 85.060 ? 157 LYS A CD  1 
ATOM 1207 C CE  ? LYS A 1 157 ? -14.044  -8.052 -12.924 1.000 85.060 ? 157 LYS A CE  1 
ATOM 1208 N NZ  ? LYS A 1 157 ? -13.171  -9.259 -13.033 1.000 85.060 ? 157 LYS A NZ  1 
ATOM 1209 N N   ? ILE A 1 158 ? -15.196  -2.084 -15.246 1.000 90.210 ? 158 ILE A N   1 
ATOM 1210 C CA  ? ILE A 1 158 ? -14.604  -0.941 -14.560 1.000 90.210 ? 158 ILE A CA  1 
ATOM 1211 C C   ? ILE A 1 158 ? -15.702  -0.114 -13.894 1.000 90.210 ? 158 ILE A C   1 
ATOM 1212 C CB  ? ILE A 1 158 ? -13.785  -0.061 -15.531 1.000 90.210 ? 158 ILE A CB  1 
ATOM 1213 O O   ? ILE A 1 158 ? -16.628   0.353 -14.562 1.000 90.210 ? 158 ILE A O   1 
ATOM 1214 C CG1 ? ILE A 1 158 ? -12.701  -0.896 -16.222 1.000 90.210 ? 158 ILE A CG1 1 
ATOM 1215 C CG2 ? ILE A 1 158 ? -13.171   1.131 -14.792 1.000 90.210 ? 158 ILE A CG2 1 
ATOM 1216 C CD1 ? ILE A 1 158 ? -11.701  -1.527 -15.263 1.000 90.210 ? 158 ILE A CD1 1 
ATOM 1217 N N   ? THR A 1 159 ? -15.642   0.018 -12.536 1.000 91.730 ? 159 THR A N   1 
ATOM 1218 C CA  ? THR A 1 159 ? -16.646   0.752 -11.775 1.000 91.730 ? 159 THR A CA  1 
ATOM 1219 C C   ? THR A 1 159 ? -16.100   2.104 -11.322 1.000 91.730 ? 159 THR A C   1 
ATOM 1220 C CB  ? THR A 1 159 ? -17.115  -0.052 -10.548 1.000 91.730 ? 159 THR A CB  1 
ATOM 1221 O O   ? THR A 1 159 ? -14.920   2.399 -11.518 1.000 91.730 ? 159 THR A O   1 
ATOM 1222 C CG2 ? THR A 1 159 ? -17.499  -1.475 -10.937 1.000 91.730 ? 159 THR A CG2 1 
ATOM 1223 O OG1 ? THR A 1 159 ? -16.056  -0.101  -9.583 1.000 91.730 ? 159 THR A OG1 1 
ATOM 1224 N N   ? GLU A 1 160 ? -16.967   2.924 -10.746 1.000 93.430 ? 160 GLU A N   1 
ATOM 1225 C CA  ? GLU A 1 160 ? -16.579   4.241 -10.250 1.000 93.430 ? 160 GLU A CA  1 
ATOM 1226 C C   ? GLU A 1 160 ? -15.665   4.125  -9.034 1.000 93.430 ? 160 GLU A C   1 
ATOM 1227 C CB  ? GLU A 1 160 ? -17.817   5.070  -9.901 1.000 93.430 ? 160 GLU A CB  1 
ATOM 1228 O O   ? GLU A 1 160 ? -15.076   5.116  -8.596 1.000 93.430 ? 160 GLU A O   1 
ATOM 1229 C CG  ? GLU A 1 160 ? -18.639   4.496  -8.756 1.000 93.430 ? 160 GLU A CG  1 
ATOM 1230 C CD  ? GLU A 1 160 ? -19.919   5.272  -8.489 1.000 93.430 ? 160 GLU A CD  1 
ATOM 1231 O OE1 ? GLU A 1 160 ? -20.911   4.664  -8.026 1.000 93.430 ? 160 GLU A OE1 1 
ATOM 1232 O OE2 ? GLU A 1 160 ? -19.930   6.496  -8.744 1.000 93.430 ? 160 GLU A OE2 1 
ATOM 1233 N N   ? PHE A 1 161 ? -15.428   2.916  -8.430 1.000 94.930 ? 161 PHE A N   1 
ATOM 1234 C CA  ? PHE A 1 161 ? -14.600   2.662  -7.257 1.000 94.930 ? 161 PHE A CA  1 
ATOM 1235 C C   ? PHE A 1 161 ? -13.189   2.260  -7.667 1.000 94.930 ? 161 PHE A C   1 
ATOM 1236 C CB  ? PHE A 1 161 ? -15.225   1.570  -6.383 1.000 94.930 ? 161 PHE A CB  1 
ATOM 1237 O O   ? PHE A 1 161 ? -12.383   1.858  -6.825 1.000 94.930 ? 161 PHE A O   1 
ATOM 1238 C CG  ? PHE A 1 161 ? -16.597   1.914  -5.869 1.000 94.930 ? 161 PHE A CG  1 
ATOM 1239 C CD1 ? PHE A 1 161 ? -16.754   2.773  -4.788 1.000 94.930 ? 161 PHE A CD1 1 
ATOM 1240 C CD2 ? PHE A 1 161 ? -17.730   1.379  -6.468 1.000 94.930 ? 161 PHE A CD2 1 
ATOM 1241 C CE1 ? PHE A 1 161 ? -18.023   3.093  -4.310 1.000 94.930 ? 161 PHE A CE1 1 
ATOM 1242 C CE2 ? PHE A 1 161 ? -19.001   1.694  -5.996 1.000 94.930 ? 161 PHE A CE2 1 
ATOM 1243 C CZ  ? PHE A 1 161 ? -19.145   2.551  -4.917 1.000 94.930 ? 161 PHE A CZ  1 
ATOM 1244 N N   ? MET A 1 162 ? -12.957   2.401  -8.958 1.000 94.920 ? 162 MET A N   1 
ATOM 1245 C CA  ? MET A 1 162 ? -11.663   1.990  -9.493 1.000 94.920 ? 162 MET A CA  1 
ATOM 1246 C C   ? MET A 1 162 ? -10.982   3.145 -10.220 1.000 94.920 ? 162 MET A C   1 
ATOM 1247 C CB  ? MET A 1 162 ? -11.825   0.799 -10.440 1.000 94.920 ? 162 MET A CB  1 
ATOM 1248 O O   ? MET A 1 162 ? -11.653   4.034 -10.747 1.000 94.920 ? 162 MET A O   1 
ATOM 1249 C CG  ? MET A 1 162 ? -12.359  -0.453  -9.764 1.000 94.920 ? 162 MET A CG  1 
ATOM 1250 S SD  ? MET A 1 162 ? -12.697  -1.806 -10.958 1.000 94.920 ? 162 MET A SD  1 
ATOM 1251 C CE  ? MET A 1 162 ? -13.300  -3.088  -9.825 1.000 94.920 ? 162 MET A CE  1 
ATOM 1252 N N   ? VAL A 1 163 ?  -9.608   3.125 -10.136 1.000 94.210 ? 163 VAL A N   1 
ATOM 1253 C CA  ? VAL A 1 163 ?  -8.768   4.076 -10.855 1.000 94.210 ? 163 VAL A CA  1 
ATOM 1254 C C   ? VAL A 1 163 ?  -7.797   3.325 -11.764 1.000 94.210 ? 163 VAL A C   1 
ATOM 1255 C CB  ? VAL A 1 163 ?  -7.988   4.992  -9.884 1.000 94.210 ? 163 VAL A CB  1 
ATOM 1256 O O   ? VAL A 1 163 ?  -7.263   2.280 -11.384 1.000 94.210 ? 163 VAL A O   1 
ATOM 1257 C CG1 ? VAL A 1 163 ?  -7.072   4.167  -8.982 1.000 94.210 ? 163 VAL A CG1 1 
ATOM 1258 C CG2 ? VAL A 1 163 ?  -7.184   6.031 -10.662 1.000 94.210 ? 163 VAL A CG2 1 
ATOM 1259 N N   ? CYS A 1 164 ?  -7.631   3.952 -12.989 1.000 92.270 ? 164 CYS A N   1 
ATOM 1260 C CA  ? CYS A 1 164 ?  -6.764   3.331 -13.984 1.000 92.270 ? 164 CYS A CA  1 
ATOM 1261 C C   ? CYS A 1 164 ?  -5.478   4.129 -14.162 1.000 92.270 ? 164 CYS A C   1 
ATOM 1262 C CB  ? CYS A 1 164 ?  -7.489   3.208 -15.324 1.000 92.270 ? 164 CYS A CB  1 
ATOM 1263 O O   ? CYS A 1 164 ?  -5.507   5.361 -14.197 1.000 92.270 ? 164 CYS A O   1 
ATOM 1264 S SG  ? CYS A 1 164 ?  -8.915   2.100 -15.282 1.000 92.270 ? 164 CYS A SG  1 
ATOM 1265 N N   ? ALA A 1 165 ?  -4.401   3.366 -14.281 1.000 90.880 ? 165 ALA A N   1 
ATOM 1266 C CA  ? ALA A 1 165 ?  -3.112   4.005 -14.530 1.000 90.880 ? 165 ALA A CA  1 
ATOM 1267 C C   ? ALA A 1 165 ?  -2.201   3.100 -15.354 1.000 90.880 ? 165 ALA A C   1 
ATOM 1268 C CB  ? ALA A 1 165 ?  -2.438   4.375 -13.211 1.000 90.880 ? 165 ALA A CB  1 
ATOM 1269 O O   ? ALA A 1 165 ?  -2.188   1.882 -15.162 1.000 90.880 ? 165 ALA A O   1 
ATOM 1270 N N   ? GLY A 1 166 ?  -1.584   3.607 -16.248 1.000 84.500 ? 166 GLY A N   1 
ATOM 1271 C CA  ? GLY A 1 166 ?  -0.664   2.854 -17.086 1.000 84.500 ? 166 GLY A CA  1 
ATOM 1272 C C   ? GLY A 1 166 ?  -0.198   3.628 -18.305 1.000 84.500 ? 166 GLY A C   1 
ATOM 1273 O O   ? GLY A 1 166 ?  -0.553   4.796 -18.479 1.000 84.500 ? 166 GLY A O   1 
ATOM 1274 N N   ? MET A 1 167 ?   0.708   3.061 -19.063 1.000 74.350 ? 167 MET A N   1 
ATOM 1275 C CA  ? MET A 1 167 ?   1.183   3.625 -20.323 1.000 74.350 ? 167 MET A CA  1 
ATOM 1276 C C   ? MET A 1 167 ?   0.576   2.889 -21.513 1.000 74.350 ? 167 MET A C   1 
ATOM 1277 C CB  ? MET A 1 167 ?   2.710   3.569 -20.397 1.000 74.350 ? 167 MET A CB  1 
ATOM 1278 O O   ? MET A 1 167 ?   0.712   1.669 -21.628 1.000 74.350 ? 167 MET A O   1 
ATOM 1279 C CG  ? MET A 1 167 ?   3.406   4.423 -19.350 1.000 74.350 ? 167 MET A CG  1 
ATOM 1280 S SD  ? MET A 1 167 ?   5.164   4.748 -19.762 1.000 74.350 ? 167 MET A SD  1 
ATOM 1281 C CE  ? MET A 1 167 ?   5.919   3.202 -19.184 1.000 74.350 ? 167 MET A CE  1 
ATOM 1282 N N   ? LEU A 1 168 ?  -0.283   3.589 -22.191 1.000 66.940 ? 168 LEU A N   1 
ATOM 1283 C CA  ? LEU A 1 168 ?  -1.056   3.020 -23.290 1.000 66.940 ? 168 LEU A CA  1 
ATOM 1284 C C   ? LEU A 1 168 ?  -0.141   2.589 -24.431 1.000 66.940 ? 168 LEU A C   1 
ATOM 1285 C CB  ? LEU A 1 168 ?  -2.086   4.032 -23.801 1.000 66.940 ? 168 LEU A CB  1 
ATOM 1286 O O   ? LEU A 1 168 ?  -0.516   1.744 -25.247 1.000 66.940 ? 168 LEU A O   1 
ATOM 1287 C CG  ? LEU A 1 168 ?  -3.193   4.425 -22.822 1.000 66.940 ? 168 LEU A CG  1 
ATOM 1288 C CD1 ? LEU A 1 168 ?  -4.132   5.440 -23.465 1.000 66.940 ? 168 LEU A CD1 1 
ATOM 1289 C CD2 ? LEU A 1 168 ?  -3.963   3.192 -22.362 1.000 66.940 ? 168 LEU A CD2 1 
ATOM 1290 N N   ? GLN A 1 169 ?   1.144   3.138 -24.464 1.000 59.810 ? 169 GLN A N   1 
ATOM 1291 C CA  ? GLN A 1 169 ?   2.137   2.797 -25.477 1.000 59.810 ? 169 GLN A CA  1 
ATOM 1292 C C   ? GLN A 1 169 ?   2.873   1.510 -25.115 1.000 59.810 ? 169 GLN A C   1 
ATOM 1293 C CB  ? GLN A 1 169 ?   3.137   3.941 -25.656 1.000 59.810 ? 169 GLN A CB  1 
ATOM 1294 O O   ? GLN A 1 169 ?   3.615   0.962 -25.933 1.000 59.810 ? 169 GLN A O   1 
ATOM 1295 C CG  ? GLN A 1 169 ?   2.531   5.198 -26.266 1.000 59.810 ? 169 GLN A CG  1 
ATOM 1296 C CD  ? GLN A 1 169 ?   3.534   6.329 -26.397 1.000 59.810 ? 169 GLN A CD  1 
ATOM 1297 N NE2 ? GLN A 1 169 ?   3.048   7.514 -26.751 1.000 59.810 ? 169 GLN A NE2 1 
ATOM 1298 O OE1 ? GLN A 1 169 ?   4.735   6.139 -26.181 1.000 59.810 ? 169 GLN A OE1 1 
ATOM 1299 N N   ? GLY A 1 170 ?   2.439   0.910 -23.952 1.000 60.110 ? 170 GLY A N   1 
ATOM 1300 C CA  ? GLY A 1 170 ?   3.060  -0.342 -23.548 1.000 60.110 ? 170 GLY A CA  1 
ATOM 1301 C C   ? GLY A 1 170 ?   4.431  -0.154 -22.926 1.000 60.110 ? 170 GLY A C   1 
ATOM 1302 O O   ? GLY A 1 170 ?   4.859   0.976 -22.683 1.000 60.110 ? 170 GLY A O   1 
ATOM 1303 N N   ? GLY A 1 171 ?   4.985  -1.121 -22.240 1.000 52.230 ? 171 GLY A N   1 
ATOM 1304 C CA  ? GLY A 1 171 ?   6.360  -1.006 -21.780 1.000 52.230 ? 171 GLY A CA  1 
ATOM 1305 C C   ? GLY A 1 171 ?   6.473  -0.804 -20.281 1.000 52.230 ? 171 GLY A C   1 
ATOM 1306 O O   ? GLY A 1 171 ?   7.550  -0.970 -19.706 1.000 52.230 ? 171 GLY A O   1 
ATOM 1307 N N   ? LYS A 1 172 ?   5.216  -0.669 -19.567 1.000 53.560 ? 172 LYS A N   1 
ATOM 1308 C CA  ? LYS A 1 172 ?   5.210  -0.560 -18.111 1.000 53.560 ? 172 LYS A CA  1 
ATOM 1309 C C   ? LYS A 1 172 ?   3.896  -1.069 -17.527 1.000 53.560 ? 172 LYS A C   1 
ATOM 1310 C CB  ? LYS A 1 172 ?   5.449   0.888 -17.680 1.000 53.560 ? 172 LYS A CB  1 
ATOM 1311 O O   ? LYS A 1 172 ?   2.818  -0.628 -17.932 1.000 53.560 ? 172 LYS A O   1 
ATOM 1312 C CG  ? LYS A 1 172 ?   6.817   1.431 -18.065 1.000 53.560 ? 172 LYS A CG  1 
ATOM 1313 C CD  ? LYS A 1 172 ?   7.019   2.851 -17.553 1.000 53.560 ? 172 LYS A CD  1 
ATOM 1314 C CE  ? LYS A 1 172 ?   8.380   3.404 -17.956 1.000 53.560 ? 172 LYS A CE  1 
ATOM 1315 N NZ  ? LYS A 1 172 ?   8.590   4.789 -17.440 1.000 53.560 ? 172 LYS A NZ  1 
ATOM 1316 N N   ? ALA A 1 173 ?   3.837  -1.992 -16.583 1.000 54.110 ? 173 ALA A N   1 
ATOM 1317 C CA  ? ALA A 1 173 ?   2.613  -2.538 -16.002 1.000 54.110 ? 173 ALA A CA  1 
ATOM 1318 C C   ? ALA A 1 173 ?   2.874  -3.109 -14.611 1.000 54.110 ? 173 ALA A C   1 
ATOM 1319 C CB  ? ALA A 1 173 ?   2.024  -3.612 -16.913 1.000 54.110 ? 173 ALA A CB  1 
ATOM 1320 O O   ? ALA A 1 173 ?   4.019  -3.402 -14.258 1.000 54.110 ? 173 ALA A O   1 
ATOM 1321 N N   ? THR A 1 174 ?   1.837  -3.074 -13.713 1.000 53.320 ? 174 THR A N   1 
ATOM 1322 C CA  ? THR A 1 174 ?   1.880  -3.776 -12.435 1.000 53.320 ? 174 THR A CA  1 
ATOM 1323 C C   ? THR A 1 174 ?   1.405  -5.218 -12.594 1.000 53.320 ? 174 THR A C   1 
ATOM 1324 C CB  ? THR A 1 174 ?   1.018  -3.063 -11.377 1.000 53.320 ? 174 THR A CB  1 
ATOM 1325 O O   ? THR A 1 174 ?   0.483  -5.492 -13.365 1.000 53.320 ? 174 THR A O   1 
ATOM 1326 C CG2 ? THR A 1 174 ?   1.577  -1.681 -11.054 1.000 53.320 ? 174 THR A CG2 1 
ATOM 1327 O OG1 ? THR A 1 174 ?  -0.318  -2.922 -11.873 1.000 53.320 ? 174 THR A OG1 1 
ATOM 1328 N N   ? CYS A 1 175 ?   2.174  -6.244 -11.951 1.000 57.220 ? 175 CYS A N   1 
ATOM 1329 C CA  ? CYS A 1 175 ?   1.898  -7.670 -12.091 1.000 57.220 ? 175 CYS A CA  1 
ATOM 1330 C C   ? CYS A 1 175 ?   1.870  -8.356 -10.730 1.000 57.220 ? 175 CYS A C   1 
ATOM 1331 C CB  ? CYS A 1 175 ?   2.945  -8.333 -12.985 1.000 57.220 ? 175 CYS A CB  1 
ATOM 1332 O O   ? CYS A 1 175 ?   1.787  -7.690  -9.696 1.000 57.220 ? 175 CYS A O   1 
ATOM 1333 S SG  ? CYS A 1 175 ?   2.380  -9.869 -13.751 1.000 57.220 ? 175 CYS A SG  1 
ATOM 1334 N N   ? LEU A 1 176 ?   1.758  -9.764 -10.645 1.000 55.800 ? 176 LEU A N   1 
ATOM 1335 C CA  ? LEU A 1 176 ?   1.603 -10.587  -9.450 1.000 55.800 ? 176 LEU A CA  1 
ATOM 1336 C C   ? LEU A 1 176 ?   2.583 -10.158  -8.363 1.000 55.800 ? 176 LEU A C   1 
ATOM 1337 C CB  ? LEU A 1 176 ?   1.812 -12.066  -9.787 1.000 55.800 ? 176 LEU A CB  1 
ATOM 1338 O O   ? LEU A 1 176 ?   3.761  -9.924  -8.641 1.000 55.800 ? 176 LEU A O   1 
ATOM 1339 C CG  ? LEU A 1 176 ?   0.763 -12.709 -10.695 1.000 55.800 ? 176 LEU A CG  1 
ATOM 1340 C CD1 ? LEU A 1 176 ?   1.240 -14.078 -11.169 1.000 55.800 ? 176 LEU A CD1 1 
ATOM 1341 C CD2 ? LEU A 1 176 ?  -0.574 -12.824  -9.970 1.000 55.800 ? 176 LEU A CD2 1 
ATOM 1342 N N   ? GLY A 1 177 ?   2.076  -9.801  -7.104 1.000 54.720 ? 177 GLY A N   1 
ATOM 1343 C CA  ? GLY A 1 177 ?   2.947  -9.578  -5.961 1.000 54.720 ? 177 GLY A CA  1 
ATOM 1344 C C   ? GLY A 1 177 ?   3.055  -8.117  -5.568 1.000 54.720 ? 177 GLY A C   1 
ATOM 1345 O O   ? GLY A 1 177 ?   3.577  -7.793  -4.499 1.000 54.720 ? 177 GLY A O   1 
ATOM 1346 N N   ? ASP A 1 178 ?   2.358  -7.246  -6.305 1.000 76.590 ? 178 ASP A N   1 
ATOM 1347 C CA  ? ASP A 1 178 ?   2.316  -5.829  -5.959 1.000 76.590 ? 178 ASP A CA  1 
ATOM 1348 C C   ? ASP A 1 178 ?   0.950  -5.440  -5.400 1.000 76.590 ? 178 ASP A C   1 
ATOM 1349 C CB  ? ASP A 1 178 ?   2.649  -4.968  -7.180 1.000 76.590 ? 178 ASP A CB  1 
ATOM 1350 O O   ? ASP A 1 178 ?   0.685  -4.261  -5.158 1.000 76.590 ? 178 ASP A O   1 
ATOM 1351 C CG  ? ASP A 1 178 ?   4.118  -5.021  -7.560 1.000 76.590 ? 178 ASP A CG  1 
ATOM 1352 O OD1 ? ASP A 1 178 ?   4.975  -5.179  -6.664 1.000 76.590 ? 178 ASP A OD1 1 
ATOM 1353 O OD2 ? ASP A 1 178 ?   4.422  -4.901  -8.767 1.000 76.590 ? 178 ASP A OD2 1 
ATOM 1354 N N   ? SER A 1 179 ?   0.071  -6.579  -5.390 1.000 89.000 ? 179 SER A N   1 
ATOM 1355 C CA  ? SER A 1 179 ?  -1.225  -6.310  -4.775 1.000 89.000 ? 179 SER A CA  1 
ATOM 1356 C C   ? SER A 1 179 ?  -1.065  -5.603  -3.433 1.000 89.000 ? 179 SER A C   1 
ATOM 1357 C CB  ? SER A 1 179 ?  -2.008  -7.610  -4.586 1.000 89.000 ? 179 SER A CB  1 
ATOM 1358 O O   ? SER A 1 179 ?  -0.167  -5.933  -2.655 1.000 89.000 ? 179 SER A O   1 
ATOM 1359 O OG  ? SER A 1 179 ?  -2.370  -8.166  -5.838 1.000 89.000 ? 179 SER A OG  1 
ATOM 1360 N N   ? GLY A 1 180 ?  -1.856  -4.512  -3.427 1.000 92.630 ? 180 GLY A N   1 
ATOM 1361 C CA  ? GLY A 1 180 ?  -1.827  -3.833  -2.142 1.000 92.630 ? 180 GLY A CA  1 
ATOM 1362 C C   ? GLY A 1 180 ?  -0.823  -2.697  -2.090 1.000 92.630 ? 180 GLY A C   1 
ATOM 1363 O O   ? GLY A 1 180 ?  -0.836  -1.892  -1.156 1.000 92.630 ? 180 GLY A O   1 
ATOM 1364 N N   ? GLY A 1 181 ?  -0.001  -2.601  -3.057 1.000 93.200 ? 181 GLY A N   1 
ATOM 1365 C CA  ? GLY A 1 181 ?   0.986  -1.540  -3.173 1.000 93.200 ? 181 GLY A CA  1 
ATOM 1366 C C   ? GLY A 1 181 ?   0.378  -0.196  -3.529 1.000 93.200 ? 181 GLY A C   1 
ATOM 1367 O O   ? GLY A 1 181 ?  -0.753  -0.129  -4.014 1.000 93.200 ? 181 GLY A O   1 
ATOM 1368 N N   ? PRO A 1 182 ?   1.176   0.920  -3.403 1.000 95.910 ? 182 PRO A N   1 
ATOM 1369 C CA  ? PRO A 1 182 ?   0.638   2.279  -3.498 1.000 95.910 ? 182 PRO A CA  1 
ATOM 1370 C C   ? PRO A 1 182 ?   0.702   2.841  -4.917 1.000 95.910 ? 182 PRO A C   1 
ATOM 1371 C CB  ? PRO A 1 182 ?   1.535   3.081  -2.552 1.000 95.910 ? 182 PRO A CB  1 
ATOM 1372 O O   ? PRO A 1 182 ?   1.669   2.589  -5.641 1.000 95.910 ? 182 PRO A O   1 
ATOM 1373 C CG  ? PRO A 1 182 ?   2.870   2.413  -2.634 1.000 95.910 ? 182 PRO A CG  1 
ATOM 1374 C CD  ? PRO A 1 182 ?   2.655   0.932  -2.766 1.000 95.910 ? 182 PRO A CD  1 
ATOM 1375 N N   ? LEU A 1 183 ?  -0.340   3.523  -5.331 1.000 96.060 ? 183 LEU A N   1 
ATOM 1376 C CA  ? LEU A 1 183 ?  -0.339   4.495  -6.419 1.000 96.060 ? 183 LEU A CA  1 
ATOM 1377 C C   ? LEU A 1 183 ?  -0.373   5.919  -5.876 1.000 96.060 ? 183 LEU A C   1 
ATOM 1378 C CB  ? LEU A 1 183 ?  -1.534   4.261  -7.347 1.000 96.060 ? 183 LEU A CB  1 
ATOM 1379 O O   ? LEU A 1 183 ?  -1.395   6.362  -5.348 1.000 96.060 ? 183 LEU A O   1 
ATOM 1380 C CG  ? LEU A 1 183 ?  -1.565   5.088  -8.634 1.000 96.060 ? 183 LEU A CG  1 
ATOM 1381 C CD1 ? LEU A 1 183 ?  -0.509   4.585  -9.612 1.000 96.060 ? 183 LEU A CD1 1 
ATOM 1382 C CD2 ? LEU A 1 183 ?  -2.952   5.041  -9.266 1.000 96.060 ? 183 LEU A CD2 1 
ATOM 1383 N N   ? THR A 1 184 ?   0.773   6.597  -6.019 1.000 96.980 ? 184 THR A N   1 
ATOM 1384 C CA  ? THR A 1 184 ?   0.873   7.950  -5.482 1.000 96.980 ? 184 THR A CA  1 
ATOM 1385 C C   ? THR A 1 184 ?   1.032   8.968  -6.608 1.000 96.980 ? 184 THR A C   1 
ATOM 1386 C CB  ? THR A 1 184 ?   2.055   8.076  -4.502 1.000 96.980 ? 184 THR A CB  1 
ATOM 1387 O O   ? THR A 1 184 ?   1.785   8.739  -7.557 1.000 96.980 ? 184 THR A O   1 
ATOM 1388 C CG2 ? THR A 1 184 ?   1.922   7.085  -3.350 1.000 96.980 ? 184 THR A CG2 1 
ATOM 1389 O OG1 ? THR A 1 184 ?   3.278   7.816  -5.202 1.000 96.980 ? 184 THR A OG1 1 
ATOM 1390 N N   ? CYS A 1 185 ?   0.295  10.003  -6.507 1.000 96.830 ? 185 CYS A N   1 
ATOM 1391 C CA  ? CYS A 1 185 ?   0.388  11.160  -7.391 1.000 96.830 ? 185 CYS A CA  1 
ATOM 1392 C C   ? CYS A 1 185 ?   0.733  12.420  -6.607 1.000 96.830 ? 185 CYS A C   1 
ATOM 1393 C CB  ? CYS A 1 185 ?  -0.925  11.362  -8.147 1.000 96.830 ? 185 CYS A CB  1 
ATOM 1394 O O   ? CYS A 1 185 ?   0.001  12.809  -5.695 1.000 96.830 ? 185 CYS A O   1 
ATOM 1395 S SG  ? CYS A 1 185 ?  -1.505   9.885  -9.009 1.000 96.830 ? 185 CYS A SG  1 
ATOM 1396 N N   ? ASN A 1 186 ?   1.959  12.994  -6.970 1.000 94.210 ? 186 ASN A N   1 
ATOM 1397 C CA  ? ASN A 1 186 ?   2.421  14.181  -6.259 1.000 94.210 ? 186 ASN A CA  1 
ATOM 1398 C C   ? ASN A 1 186 ?   2.520  13.932  -4.757 1.000 94.210 ? 186 ASN A C   1 
ATOM 1399 C CB  ? ASN A 1 186 ?   1.499  15.369  -6.541 1.000 94.210 ? 186 ASN A CB  1 
ATOM 1400 O O   ? ASN A 1 186 ?   2.092  14.765  -3.956 1.000 94.210 ? 186 ASN A O   1 
ATOM 1401 C CG  ? ASN A 1 186 ?   1.474  15.754  -8.007 1.000 94.210 ? 186 ASN A CG  1 
ATOM 1402 N ND2 ? ASN A 1 186 ?   0.309  16.166  -8.493 1.000 94.210 ? 186 ASN A ND2 1 
ATOM 1403 O OD1 ? ASN A 1 186 ?   2.493  15.681  -8.698 1.000 94.210 ? 186 ASN A OD1 1 
ATOM 1404 N N   ? GLY A 1 187 ?   2.860  12.703  -4.383 1.000 93.990 ? 187 GLY A N   1 
ATOM 1405 C CA  ? GLY A 1 187 ?   3.140  12.389  -2.991 1.000 93.990 ? 187 GLY A CA  1 
ATOM 1406 C C   ? GLY A 1 187 ?   1.897  12.034  -2.197 1.000 93.990 ? 187 GLY A C   1 
ATOM 1407 O O   ? GLY A 1 187 ?   1.950  11.913  -0.972 1.000 93.990 ? 187 GLY A O   1 
ATOM 1408 N N   ? VAL A 1 188 ?   0.755  11.892  -2.879 1.000 97.650 ? 188 VAL A N   1 
ATOM 1409 C CA  ? VAL A 1 188 ?  -0.516  11.581  -2.232 1.000 97.650 ? 188 VAL A CA  1 
ATOM 1410 C C   ? VAL A 1 188 ?  -1.019  10.220  -2.709 1.000 97.650 ? 188 VAL A C   1 
ATOM 1411 C CB  ? VAL A 1 188 ?  -1.576  12.669  -2.512 1.000 97.650 ? 188 VAL A CB  1 
ATOM 1412 O O   ? VAL A 1 188 ?  -0.907   9.890  -3.892 1.000 97.650 ? 188 VAL A O   1 
ATOM 1413 C CG1 ? VAL A 1 188 ?  -2.916  12.292  -1.883 1.000 97.650 ? 188 VAL A CG1 1 
ATOM 1414 C CG2 ? VAL A 1 188 ?  -1.100  14.024  -1.991 1.000 97.650 ? 188 VAL A CG2 1 
ATOM 1415 N N   ? LEU A 1 189 ?  -1.631   9.483  -1.800 1.000 98.050 ? 189 LEU A N   1 
ATOM 1416 C CA  ? LEU A 1 189 ?  -2.145   8.152  -2.103 1.000 98.050 ? 189 LEU A CA  1 
ATOM 1417 C C   ? LEU A 1 189 ?  -3.445   8.238  -2.896 1.000 98.050 ? 189 LEU A C   1 
ATOM 1418 C CB  ? LEU A 1 189 ?  -2.372   7.359  -0.813 1.000 98.050 ? 189 LEU A CB  1 
ATOM 1419 O O   ? LEU A 1 189 ?  -4.466   8.693  -2.375 1.000 98.050 ? 189 LEU A O   1 
ATOM 1420 C CG  ? LEU A 1 189 ?  -2.847   5.915  -0.979 1.000 98.050 ? 189 LEU A CG  1 
ATOM 1421 C CD1 ? LEU A 1 189 ?  -1.788   5.088  -1.700 1.000 98.050 ? 189 LEU A CD1 1 
ATOM 1422 C CD2 ? LEU A 1 189 ?  -3.180   5.302   0.377 1.000 98.050 ? 189 LEU A CD2 1 
ATOM 1423 N N   ? GLN A 1 190 ?  -3.342   7.755  -4.145 1.000 97.930 ? 190 GLN A N   1 
ATOM 1424 C CA  ? GLN A 1 190 ?  -4.503   7.863  -5.021 1.000 97.930 ? 190 GLN A CA  1 
ATOM 1425 C C   ? GLN A 1 190 ?  -5.141   6.498  -5.261 1.000 97.930 ? 190 GLN A C   1 
ATOM 1426 C CB  ? GLN A 1 190 ?  -4.112   8.501  -6.355 1.000 97.930 ? 190 GLN A CB  1 
ATOM 1427 O O   ? GLN A 1 190 ?  -6.323   6.409  -5.600 1.000 97.930 ? 190 GLN A O   1 
ATOM 1428 C CG  ? GLN A 1 190 ?  -3.692   9.960  -6.239 1.000 97.930 ? 190 GLN A CG  1 
ATOM 1429 C CD  ? GLN A 1 190 ?  -4.840  10.872  -5.849 1.000 97.930 ? 190 GLN A CD  1 
ATOM 1430 N NE2 ? GLN A 1 190 ?  -4.527  11.946  -5.131 1.000 97.930 ? 190 GLN A NE2 1 
ATOM 1431 O OE1 ? GLN A 1 190 ?  -5.999  10.615  -6.190 1.000 97.930 ? 190 GLN A OE1 1 
ATOM 1432 N N   ? GLY A 1 191 ?  -4.409   5.433  -5.025 1.000 96.950 ? 191 GLY A N   1 
ATOM 1433 C CA  ? GLY A 1 191 ?  -4.937   4.105  -5.295 1.000 96.950 ? 191 GLY A CA  1 
ATOM 1434 C C   ? GLY A 1 191 ?  -4.131   2.999  -4.641 1.000 96.950 ? 191 GLY A C   1 
ATOM 1435 O O   ? GLY A 1 191 ?  -2.986   3.212  -4.238 1.000 96.950 ? 191 GLY A O   1 
ATOM 1436 N N   ? ILE A 1 192 ?  -4.787   1.810  -4.597 1.000 96.310 ? 192 ILE A N   1 
ATOM 1437 C CA  ? ILE A 1 192 ?  -4.159   0.574  -4.145 1.000 96.310 ? 192 ILE A CA  1 
ATOM 1438 C C   ? ILE A 1 192 ?  -4.210  -0.469  -5.260 1.000 96.310 ? 192 ILE A C   1 
ATOM 1439 C CB  ? ILE A 1 192 ?  -4.839   0.028  -2.869 1.000 96.310 ? 192 ILE A CB  1 
ATOM 1440 O O   ? ILE A 1 192 ?  -5.257  -0.673  -5.879 1.000 96.310 ? 192 ILE A O   1 
ATOM 1441 C CG1 ? ILE A 1 192 ?  -4.749   1.055  -1.735 1.000 96.310 ? 192 ILE A CG1 1 
ATOM 1442 C CG2 ? ILE A 1 192 ?  -4.213  -1.306  -2.452 1.000 96.310 ? 192 ILE A CG2 1 
ATOM 1443 C CD1 ? ILE A 1 192 ?  -3.326   1.357  -1.285 1.000 96.310 ? 192 ILE A CD1 1 
ATOM 1444 N N   ? THR A 1 193 ?  -3.002  -0.972  -5.456 1.000 93.490 ? 193 THR A N   1 
ATOM 1445 C CA  ? THR A 1 193 ?  -2.963  -1.984  -6.506 1.000 93.490 ? 193 THR A CA  1 
ATOM 1446 C C   ? THR A 1 193 ?  -3.994  -3.078  -6.242 1.000 93.490 ? 193 THR A C   1 
ATOM 1447 C CB  ? THR A 1 193 ?  -1.562  -2.613  -6.623 1.000 93.490 ? 193 THR A CB  1 
ATOM 1448 O O   ? THR A 1 193 ?  -3.961  -3.730  -5.196 1.000 93.490 ? 193 THR A O   1 
ATOM 1449 C CG2 ? THR A 1 193 ?  -1.502  -3.612  -7.774 1.000 93.490 ? 193 THR A CG2 1 
ATOM 1450 O OG1 ? THR A 1 193 ?  -0.598  -1.578  -6.853 1.000 93.490 ? 193 THR A OG1 1 
ATOM 1451 N N   ? SER A 1 194 ?  -4.899  -3.336  -7.198 1.000 91.870 ? 194 SER A N   1 
ATOM 1452 C CA  ? SER A 1 194 ?  -6.020  -4.254  -7.028 1.000 91.870 ? 194 SER A CA  1 
ATOM 1453 C C   ? SER A 1 194 ?  -5.945  -5.410  -8.020 1.000 91.870 ? 194 SER A C   1 
ATOM 1454 C CB  ? SER A 1 194 ?  -7.349  -3.515  -7.195 1.000 91.870 ? 194 SER A CB  1 
ATOM 1455 O O   ? SER A 1 194 ?  -5.681  -6.550  -7.633 1.000 91.870 ? 194 SER A O   1 
ATOM 1456 O OG  ? SER A 1 194 ?  -8.437  -4.348  -6.836 1.000 91.870 ? 194 SER A OG  1 
ATOM 1457 N N   ? TRP A 1 195 ?  -6.163  -5.162  -9.292 1.000 87.060 ? 195 TRP A N   1 
ATOM 1458 C CA  ? TRP A 1 195 ?  -6.156  -6.227 -10.290 1.000 87.060 ? 195 TRP A CA  1 
ATOM 1459 C C   ? TRP A 1 195 ?  -5.738  -5.691 -11.655 1.000 87.060 ? 195 TRP A C   1 
ATOM 1460 C CB  ? TRP A 1 195 ?  -7.536  -6.883 -10.386 1.000 87.060 ? 195 TRP A CB  1 
ATOM 1461 O O   ? TRP A 1 195 ?  -5.568  -4.481 -11.828 1.000 87.060 ? 195 TRP A O   1 
ATOM 1462 C CG  ? TRP A 1 195 ?  -8.627  -5.948 -10.815 1.000 87.060 ? 195 TRP A CG  1 
ATOM 1463 C CD1 ? TRP A 1 195 ?  -9.277  -5.029 -10.039 1.000 87.060 ? 195 TRP A CD1 1 
ATOM 1464 C CD2 ? TRP A 1 195 ?  -9.198  -5.845 -12.123 1.000 87.060 ? 195 TRP A CD2 1 
ATOM 1465 C CE2 ? TRP A 1 195 ? -10.190  -4.841 -12.068 1.000 87.060 ? 195 TRP A CE2 1 
ATOM 1466 C CE3 ? TRP A 1 195 ?  -8.966  -6.504 -13.338 1.000 87.060 ? 195 TRP A CE3 1 
ATOM 1467 N NE1 ? TRP A 1 195 ? -10.219  -4.360 -10.787 1.000 87.060 ? 195 TRP A NE1 1 
ATOM 1468 C CH2 ? TRP A 1 195 ? -10.703  -5.141 -14.359 1.000 87.060 ? 195 TRP A CH2 1 
ATOM 1469 C CZ2 ? TRP A 1 195 ? -10.950  -4.481 -13.183 1.000 87.060 ? 195 TRP A CZ2 1 
ATOM 1470 C CZ3 ? TRP A 1 195 ?  -9.723  -6.143 -14.447 1.000 87.060 ? 195 TRP A CZ3 1 
ATOM 1471 N N   ? GLY A 1 196 ?  -5.464  -6.436 -12.568 1.000 77.180 ? 196 GLY A N   1 
ATOM 1472 C CA  ? GLY A 1 196 ?  -5.058  -6.120 -13.929 1.000 77.180 ? 196 GLY A CA  1 
ATOM 1473 C C   ? GLY A 1 196 ?  -4.844  -7.352 -14.788 1.000 77.180 ? 196 GLY A C   1 
ATOM 1474 O O   ? GLY A 1 196 ?  -5.254  -8.454 -14.417 1.000 77.180 ? 196 GLY A O   1 
ATOM 1475 N N   ? PRO A 1 197 ?  -4.407  -7.134 -15.970 1.000 68.210 ? 197 PRO A N   1 
ATOM 1476 C CA  ? PRO A 1 197 ?  -4.279  -8.295 -16.854 1.000 68.210 ? 197 PRO A CA  1 
ATOM 1477 C C   ? PRO A 1 197 ?  -3.351  -9.368 -16.288 1.000 68.210 ? 197 PRO A C   1 
ATOM 1478 C CB  ? PRO A 1 197 ?  -3.702  -7.697 -18.139 1.000 68.210 ? 197 PRO A CB  1 
ATOM 1479 O O   ? PRO A 1 197 ?  -2.484  -9.067 -15.464 1.000 68.210 ? 197 PRO A O   1 
ATOM 1480 C CG  ? PRO A 1 197 ?  -2.934  -6.496 -17.691 1.000 68.210 ? 197 PRO A CG  1 
ATOM 1481 C CD  ? PRO A 1 197 ?  -3.605  -5.928 -16.474 1.000 68.210 ? 197 PRO A CD  1 
ATOM 1482 N N   ? ARG A 1 198 ?  -3.700 -10.651 -16.545 1.000 59.980 ? 198 ARG A N   1 
ATOM 1483 C CA  ? ARG A 1 198 ?  -2.946 -11.831 -16.133 1.000 59.980 ? 198 ARG A CA  1 
ATOM 1484 C C   ? ARG A 1 198 ?  -1.508 -11.765 -16.634 1.000 59.980 ? 198 ARG A C   1 
ATOM 1485 C CB  ? ARG A 1 198 ?  -3.622 -13.105 -16.644 1.000 59.980 ? 198 ARG A CB  1 
ATOM 1486 O O   ? ARG A 1 198 ?  -0.577 -12.139 -15.917 1.000 59.980 ? 198 ARG A O   1 
ATOM 1487 C CG  ? ARG A 1 198 ?  -3.241 -14.357 -15.870 1.000 59.980 ? 198 ARG A CG  1 
ATOM 1488 C CD  ? ARG A 1 198 ?  -3.932 -15.595 -16.424 1.000 59.980 ? 198 ARG A CD  1 
ATOM 1489 N NE  ? ARG A 1 198 ?  -3.389 -16.821 -15.844 1.000 59.980 ? 198 ARG A NE  1 
ATOM 1490 N NH1 ? ARG A 1 198 ?  -5.306 -18.069 -16.168 1.000 59.980 ? 198 ARG A NH1 1 
ATOM 1491 N NH2 ? ARG A 1 198 ?  -3.464 -19.021 -15.191 1.000 59.980 ? 198 ARG A NH2 1 
ATOM 1492 C CZ  ? ARG A 1 198 ?  -4.054 -17.967 -15.736 1.000 59.980 ? 198 ARG A CZ  1 
ATOM 1493 N N   ? LEU A 1 199 ?  -1.259 -11.050 -17.865 1.000 56.580 ? 199 LEU A N   1 
ATOM 1494 C CA  ? LEU A 1 199 ?   0.070 -10.827 -18.423 1.000 56.580 ? 199 LEU A CA  1 
ATOM 1495 C C   ? LEU A 1 199 ?   0.450  -9.351 -18.350 1.000 56.580 ? 199 LEU A C   1 
ATOM 1496 C CB  ? LEU A 1 199 ?   0.130 -11.310 -19.875 1.000 56.580 ? 199 LEU A CB  1 
ATOM 1497 O O   ? LEU A 1 199 ?  -0.299  -8.490 -18.817 1.000 56.580 ? 199 LEU A O   1 
ATOM 1498 C CG  ? LEU A 1 199 ?  -0.080 -12.808 -20.100 1.000 56.580 ? 199 LEU A CG  1 
ATOM 1499 C CD1 ? LEU A 1 199 ?  -0.211 -13.106 -21.590 1.000 56.580 ? 199 LEU A CD1 1 
ATOM 1500 C CD2 ? LEU A 1 199 ?   1.066 -13.607 -19.488 1.000 56.580 ? 199 LEU A CD2 1 
ATOM 1501 N N   ? CYS A 1 200 ?   1.383  -8.951 -17.476 1.000 60.390 ? 200 CYS A N   1 
ATOM 1502 C CA  ? CYS A 1 200 ?   1.848  -7.586 -17.255 1.000 60.390 ? 200 CYS A CA  1 
ATOM 1503 C C   ? CYS A 1 200 ?   2.794  -7.145 -18.366 1.000 60.390 ? 200 CYS A C   1 
ATOM 1504 C CB  ? CYS A 1 200 ?   2.547  -7.470 -15.901 1.000 60.390 ? 200 CYS A CB  1 
ATOM 1505 O O   ? CYS A 1 200 ?   3.451  -7.978 -18.994 1.000 60.390 ? 200 CYS A O   1 
ATOM 1506 S SG  ? CYS A 1 200 ?   1.496  -7.908 -14.499 1.000 60.390 ? 200 CYS A SG  1 
ATOM 1507 N N   ? GLY A 1 201 ?   2.678  -5.834 -18.978 1.000 52.980 ? 201 GLY A N   1 
ATOM 1508 C CA  ? GLY A 1 201 ?   3.702  -5.353 -19.892 1.000 52.980 ? 201 GLY A CA  1 
ATOM 1509 C C   ? GLY A 1 201 ?   3.272  -5.396 -21.346 1.000 52.980 ? 201 GLY A C   1 
ATOM 1510 O O   ? GLY A 1 201 ?   4.067  -5.107 -22.243 1.000 52.980 ? 201 GLY A O   1 
ATOM 1511 N N   ? PHE A 1 202 ?   1.949  -5.828 -21.629 1.000 53.620 ? 202 PHE A N   1 
ATOM 1512 C CA  ? PHE A 1 202 ?   1.356  -5.760 -22.959 1.000 53.620 ? 202 PHE A CA  1 
ATOM 1513 C C   ? PHE A 1 202 ?   0.716  -4.397 -23.197 1.000 53.620 ? 202 PHE A C   1 
ATOM 1514 C CB  ? PHE A 1 202 ?   0.314  -6.868 -23.142 1.000 53.620 ? 202 PHE A CB  1 
ATOM 1515 O O   ? PHE A 1 202 ?   0.209  -3.772 -22.264 1.000 53.620 ? 202 PHE A O   1 
ATOM 1516 C CG  ? PHE A 1 202 ?   0.909  -8.218 -23.438 1.000 53.620 ? 202 PHE A CG  1 
ATOM 1517 C CD1 ? PHE A 1 202 ?   1.213  -8.588 -24.742 1.000 53.620 ? 202 PHE A CD1 1 
ATOM 1518 C CD2 ? PHE A 1 202 ?   1.164  -9.117 -22.411 1.000 53.620 ? 202 PHE A CD2 1 
ATOM 1519 C CE1 ? PHE A 1 202 ?   1.764  -9.837 -25.019 1.000 53.620 ? 202 PHE A CE1 1 
ATOM 1520 C CE2 ? PHE A 1 202 ?   1.714 -10.367 -22.680 1.000 53.620 ? 202 PHE A CE2 1 
ATOM 1521 C CZ  ? PHE A 1 202 ?   2.013 -10.725 -23.985 1.000 53.620 ? 202 PHE A CZ  1 
ATOM 1522 N N   ? PRO A 1 203 ?   1.047  -3.840 -24.348 1.000 57.460 ? 203 PRO A N   1 
ATOM 1523 C CA  ? PRO A 1 203 ?   0.449  -2.557 -24.728 1.000 57.460 ? 203 PRO A CA  1 
ATOM 1524 C C   ? PRO A 1 203 ?  -1.056  -2.511 -24.476 1.000 57.460 ? 203 PRO A C   1 
ATOM 1525 C CB  ? PRO A 1 203 ?   0.756  -2.455 -26.224 1.000 57.460 ? 203 PRO A CB  1 
ATOM 1526 O O   ? PRO A 1 203 ?  -1.726  -3.547 -24.522 1.000 57.460 ? 203 PRO A O   1 
ATOM 1527 C CG  ? PRO A 1 203 ?   1.905  -3.385 -26.443 1.000 57.460 ? 203 PRO A CG  1 
ATOM 1528 C CD  ? PRO A 1 203 ?   1.846  -4.468 -25.404 1.000 57.460 ? 203 PRO A CD  1 
ATOM 1529 N N   ? GLU A 1 204 ?  -1.513  -1.358 -23.841 1.000 62.870 ? 204 GLU A N   1 
ATOM 1530 C CA  ? GLU A 1 204 ?  -2.938  -1.051 -23.765 1.000 62.870 ? 204 GLU A CA  1 
ATOM 1531 C C   ? GLU A 1 204 ?  -3.601  -1.788 -22.605 1.000 62.870 ? 204 GLU A C   1 
ATOM 1532 C CB  ? GLU A 1 204 ?  -3.635  -1.407 -25.081 1.000 62.870 ? 204 GLU A CB  1 
ATOM 1533 O O   ? GLU A 1 204 ?  -4.782  -2.133 -22.675 1.000 62.870 ? 204 GLU A O   1 
ATOM 1534 C CG  ? GLU A 1 204 ?  -3.185  -0.562 -26.264 1.000 62.870 ? 204 GLU A CG  1 
ATOM 1535 C CD  ? GLU A 1 204 ?  -3.957  -0.857 -27.540 1.000 62.870 ? 204 GLU A CD  1 
ATOM 1536 O OE1 ? GLU A 1 204 ?  -3.747  -0.151 -28.553 1.000 62.870 ? 204 GLU A OE1 1 
ATOM 1537 O OE2 ? GLU A 1 204 ?  -4.779  -1.800 -27.527 1.000 62.870 ? 204 GLU A OE2 1 
ATOM 1538 N N   ? MET A 1 205 ?  -2.778  -2.146 -21.549 1.000 73.400 ? 205 MET A N   1 
ATOM 1539 C CA  ? MET A 1 205 ?  -3.389  -2.842 -20.421 1.000 73.400 ? 205 MET A CA  1 
ATOM 1540 C C   ? MET A 1 205 ?  -3.086  -2.124 -19.110 1.000 73.400 ? 205 MET A C   1 
ATOM 1541 C CB  ? MET A 1 205 ?  -2.898  -4.289 -20.350 1.000 73.400 ? 205 MET A CB  1 
ATOM 1542 O O   ? MET A 1 205 ?  -2.107  -2.444 -18.434 1.000 73.400 ? 205 MET A O   1 
ATOM 1543 C CG  ? MET A 1 205 ?  -3.396  -5.161 -21.491 1.000 73.400 ? 205 MET A CG  1 
ATOM 1544 S SD  ? MET A 1 205 ?  -3.156  -6.951 -21.163 1.000 73.400 ? 205 MET A SD  1 
ATOM 1545 C CE  ? MET A 1 205 ?  -3.827  -7.650 -22.698 1.000 73.400 ? 205 MET A CE  1 
ATOM 1546 N N   ? PRO A 1 206 ?  -3.818  -1.032 -18.921 1.000 83.010 ? 206 PRO A N   1 
ATOM 1547 C CA  ? PRO A 1 206 ?  -3.592  -0.284 -17.682 1.000 83.010 ? 206 PRO A CA  1 
ATOM 1548 C C   ? PRO A 1 206 ?  -3.819  -1.132 -16.432 1.000 83.010 ? 206 PRO A C   1 
ATOM 1549 C CB  ? PRO A 1 206 ?  -4.614   0.852 -17.764 1.000 83.010 ? 206 PRO A CB  1 
ATOM 1550 O O   ? PRO A 1 206 ?  -4.598  -2.087 -16.462 1.000 83.010 ? 206 PRO A O   1 
ATOM 1551 C CG  ? PRO A 1 206 ?  -5.701   0.325 -18.644 1.000 83.010 ? 206 PRO A CG  1 
ATOM 1552 C CD  ? PRO A 1 206 ?  -5.098  -0.649 -19.615 1.000 83.010 ? 206 PRO A CD  1 
ATOM 1553 N N   ? GLY A 1 207 ?  -3.044  -0.850 -15.337 1.000 87.010 ? 207 GLY A N   1 
ATOM 1554 C CA  ? GLY A 1 207 ?  -3.363  -1.407 -14.031 1.000 87.010 ? 207 GLY A CA  1 
ATOM 1555 C C   ? GLY A 1 207 ?  -4.611  -0.805 -13.415 1.000 87.010 ? 207 GLY A C   1 
ATOM 1556 O O   ? GLY A 1 207 ?  -4.934   0.359 -13.664 1.000 87.010 ? 207 GLY A O   1 
ATOM 1557 N N   ? VAL A 1 208 ?  -5.318  -1.660 -12.649 1.000 91.640 ? 208 VAL A N   1 
ATOM 1558 C CA  ? VAL A 1 208 ?  -6.512  -1.199 -11.948 1.000 91.640 ? 208 VAL A CA  1 
ATOM 1559 C C   ? VAL A 1 208 ?  -6.235  -1.125 -10.448 1.000 91.640 ? 208 VAL A C   1 
ATOM 1560 C CB  ? VAL A 1 208 ?  -7.722  -2.120 -12.222 1.000 91.640 ? 208 VAL A CB  1 
ATOM 1561 O O   ? VAL A 1 208 ?  -5.721  -2.078  -9.858 1.000 91.640 ? 208 VAL A O   1 
ATOM 1562 C CG1 ? VAL A 1 208 ?  -8.951  -1.642 -11.451 1.000 91.640 ? 208 VAL A CG1 1 
ATOM 1563 C CG2 ? VAL A 1 208 ?  -8.018  -2.181 -13.720 1.000 91.640 ? 208 VAL A CG2 1 
ATOM 1564 N N   ? PHE A 1 209 ?  -6.517   0.022  -9.922 1.000 94.580 ? 209 PHE A N   1 
ATOM 1565 C CA  ? PHE A 1 209 ?  -6.313   0.306  -8.506 1.000 94.580 ? 209 PHE A CA  1 
ATOM 1566 C C   ? PHE A 1 209 ?  -7.640   0.596  -7.815 1.000 94.580 ? 209 PHE A C   1 
ATOM 1567 C CB  ? PHE A 1 209 ?  -5.358   1.491  -8.327 1.000 94.580 ? 209 PHE A CB  1 
ATOM 1568 O O   ? PHE A 1 209 ?  -8.594   1.043  -8.455 1.000 94.580 ? 209 PHE A O   1 
ATOM 1569 C CG  ? PHE A 1 209 ?  -4.031   1.310  -9.014 1.000 94.580 ? 209 PHE A CG  1 
ATOM 1570 C CD1 ? PHE A 1 209 ?  -2.894   0.986  -8.284 1.000 94.580 ? 209 PHE A CD1 1 
ATOM 1571 C CD2 ? PHE A 1 209 ?  -3.921   1.464 -10.390 1.000 94.580 ? 209 PHE A CD2 1 
ATOM 1572 C CE1 ? PHE A 1 209 ?  -1.664   0.818  -8.917 1.000 94.580 ? 209 PHE A CE1 1 
ATOM 1573 C CE2 ? PHE A 1 209 ?  -2.696   1.298 -11.029 1.000 94.580 ? 209 PHE A CE2 1 
ATOM 1574 C CZ  ? PHE A 1 209 ?  -1.568   0.976 -10.291 1.000 94.580 ? 209 PHE A CZ  1 
ATOM 1575 N N   ? THR A 1 210 ?  -7.677   0.195  -6.506 1.000 96.750 ? 210 THR A N   1 
ATOM 1576 C CA  ? THR A 1 210 ?  -8.799   0.662  -5.699 1.000 96.750 ? 210 THR A CA  1 
ATOM 1577 C C   ? THR A 1 210 ?  -8.690   2.162  -5.440 1.000 96.750 ? 210 THR A C   1 
ATOM 1578 C CB  ? THR A 1 210 ?  -8.873  -0.089  -4.357 1.000 96.750 ? 210 THR A CB  1 
ATOM 1579 O O   ? THR A 1 210 ?  -7.649   2.646  -4.990 1.000 96.750 ? 210 THR A O   1 
ATOM 1580 C CG2 ? THR A 1 210 ? -10.053   0.394  -3.520 1.000 96.750 ? 210 THR A CG2 1 
ATOM 1581 O OG1 ? THR A 1 210 ?  -9.024  -1.492  -4.609 1.000 96.750 ? 210 THR A OG1 1 
ATOM 1582 N N   ? ARG A 1 211 ?  -9.744   2.926  -5.788 1.000 97.000 ? 211 ARG A N   1 
ATOM 1583 C CA  ? ARG A 1 211 ?  -9.810   4.377  -5.642 1.000 97.000 ? 211 ARG A CA  1 
ATOM 1584 C C   ? ARG A 1 211 ?  -9.959   4.773  -4.177 1.000 97.000 ? 211 ARG A C   1 
ATOM 1585 C CB  ? ARG A 1 211 ? -10.970   4.948  -6.460 1.000 97.000 ? 211 ARG A CB  1 
ATOM 1586 O O   ? ARG A 1 211 ? -11.021   4.581  -3.581 1.000 97.000 ? 211 ARG A O   1 
ATOM 1587 C CG  ? ARG A 1 211 ? -11.029   6.467  -6.467 1.000 97.000 ? 211 ARG A CG  1 
ATOM 1588 C CD  ? ARG A 1 211 ? -12.162   6.983  -7.343 1.000 97.000 ? 211 ARG A CD  1 
ATOM 1589 N NE  ? ARG A 1 211 ? -11.906   6.734  -8.759 1.000 97.000 ? 211 ARG A NE  1 
ATOM 1590 N NH1 ? ARG A 1 211 ? -12.025   8.955  -9.383 1.000 97.000 ? 211 ARG A NH1 1 
ATOM 1591 N NH2 ? ARG A 1 211 ? -11.607   7.338 -10.954 1.000 97.000 ? 211 ARG A NH2 1 
ATOM 1592 C CZ  ? ARG A 1 211 ? -11.847   7.676  -9.695 1.000 97.000 ? 211 ARG A CZ  1 
ATOM 1593 N N   ? ILE A 1 212 ?  -8.908   5.406  -3.628 1.000 97.770 ? 212 ILE A N   1 
ATOM 1594 C CA  ? ILE A 1 212 ?  -8.796   5.654  -2.195 1.000 97.770 ? 212 ILE A CA  1 
ATOM 1595 C C   ? ILE A 1 212 ?  -9.815   6.709  -1.772 1.000 97.770 ? 212 ILE A C   1 
ATOM 1596 C CB  ? ILE A 1 212 ?  -7.369   6.102  -1.809 1.000 97.770 ? 212 ILE A CB  1 
ATOM 1597 O O   ? ILE A 1 212 ? -10.466   6.572  -0.733 1.000 97.770 ? 212 ILE A O   1 
ATOM 1598 C CG1 ? ILE A 1 212 ?  -6.372   4.958  -2.029 1.000 97.770 ? 212 ILE A CG1 1 
ATOM 1599 C CG2 ? ILE A 1 212 ?  -7.330   6.589  -0.357 1.000 97.770 ? 212 ILE A CG2 1 
ATOM 1600 C CD1 ? ILE A 1 212 ?  -6.690   3.698  -1.236 1.000 97.770 ? 212 ILE A CD1 1 
ATOM 1601 N N   ? ILE A 1 213 ? -10.034   7.696  -2.575 1.000 97.500 ? 213 ILE A N   1 
ATOM 1602 C CA  ? ILE A 1 213 ? -10.855   8.838  -2.189 1.000 97.500 ? 213 ILE A CA  1 
ATOM 1603 C C   ? ILE A 1 213 ? -12.289   8.379  -1.933 1.000 97.500 ? 213 ILE A C   1 
ATOM 1604 C CB  ? ILE A 1 213 ? -10.830   9.943  -3.269 1.000 97.500 ? 213 ILE A CB  1 
ATOM 1605 O O   ? ILE A 1 213 ? -12.985   8.942  -1.085 1.000 97.500 ? 213 ILE A O   1 
ATOM 1606 C CG1 ? ILE A 1 213 ? -11.412  11.247  -2.713 1.000 97.500 ? 213 ILE A CG1 1 
ATOM 1607 C CG2 ? ILE A 1 213 ? -11.591   9.493  -4.520 1.000 97.500 ? 213 ILE A CG2 1 
ATOM 1608 C CD1 ? ILE A 1 213 ? -10.512  11.946  -1.703 1.000 97.500 ? 213 ILE A CD1 1 
ATOM 1609 N N   ? LYS A 1 214 ? -12.761   7.326  -2.562 1.000 97.430 ? 214 LYS A N   1 
ATOM 1610 C CA  ? LYS A 1 214 ? -14.121   6.822  -2.390 1.000 97.430 ? 214 LYS A CA  1 
ATOM 1611 C C   ? LYS A 1 214 ? -14.290   6.147  -1.032 1.000 97.430 ? 214 LYS A C   1 
ATOM 1612 C CB  ? LYS A 1 214 ? -14.475   5.842  -3.510 1.000 97.430 ? 214 LYS A CB  1 
ATOM 1613 O O   ? LYS A 1 214 ? -15.414   5.887  -0.598 1.000 97.430 ? 214 LYS A O   1 
ATOM 1614 C CG  ? LYS A 1 214 ? -14.547   6.478  -4.890 1.000 97.430 ? 214 LYS A CG  1 
ATOM 1615 C CD  ? LYS A 1 214 ? -15.692   7.478  -4.986 1.000 97.430 ? 214 LYS A CD  1 
ATOM 1616 C CE  ? LYS A 1 214 ? -15.845   8.021  -6.400 1.000 97.430 ? 214 LYS A CE  1 
ATOM 1617 N NZ  ? LYS A 1 214 ? -16.951   9.019  -6.493 1.000 97.430 ? 214 LYS A NZ  1 
ATOM 1618 N N   ? TYR A 1 215 ? -13.122   5.873  -0.297 1.000 97.990 ? 215 TYR A N   1 
ATOM 1619 C CA  ? TYR A 1 215 ? -13.187   5.073   0.921 1.000 97.990 ? 215 TYR A CA  1 
ATOM 1620 C C   ? TYR A 1 215 ? -12.645   5.850   2.114 1.000 97.990 ? 215 TYR A C   1 
ATOM 1621 C CB  ? TYR A 1 215 ? -12.403   3.768   0.749 1.000 97.990 ? 215 TYR A CB  1 
ATOM 1622 O O   ? TYR A 1 215 ? -12.309   5.263   3.145 1.000 97.990 ? 215 TYR A O   1 
ATOM 1623 C CG  ? TYR A 1 215 ? -12.968   2.856  -0.314 1.000 97.990 ? 215 TYR A CG  1 
ATOM 1624 C CD1 ? TYR A 1 215 ? -14.054   2.028  -0.043 1.000 97.990 ? 215 TYR A CD1 1 
ATOM 1625 C CD2 ? TYR A 1 215 ? -12.415   2.821  -1.590 1.000 97.990 ? 215 TYR A CD2 1 
ATOM 1626 C CE1 ? TYR A 1 215 ? -14.577   1.185  -1.019 1.000 97.990 ? 215 TYR A CE1 1 
ATOM 1627 C CE2 ? TYR A 1 215 ? -12.930   1.982  -2.573 1.000 97.990 ? 215 TYR A CE2 1 
ATOM 1628 O OH  ? TYR A 1 215 ? -14.522   0.337  -3.248 1.000 97.990 ? 215 TYR A OH  1 
ATOM 1629 C CZ  ? TYR A 1 215 ? -14.009   1.170  -2.279 1.000 97.990 ? 215 TYR A CZ  1 
ATOM 1630 N N   ? LEU A 1 216 ? -12.520   7.179   2.027 1.000 97.770 ? 216 LEU A N   1 
ATOM 1631 C CA  ? LEU A 1 216 ? -11.931   7.982   3.093 1.000 97.770 ? 216 LEU A CA  1 
ATOM 1632 C C   ? LEU A 1 216 ? -12.766   7.892   4.366 1.000 97.770 ? 216 LEU A C   1 
ATOM 1633 C CB  ? LEU A 1 216 ? -11.801   9.443   2.655 1.000 97.770 ? 216 LEU A CB  1 
ATOM 1634 O O   ? LEU A 1 216 ? -12.220   7.776   5.465 1.000 97.770 ? 216 LEU A O   1 
ATOM 1635 C CG  ? LEU A 1 216 ? -10.718   9.747   1.619 1.000 97.770 ? 216 LEU A CG  1 
ATOM 1636 C CD1 ? LEU A 1 216 ? -10.706  11.235   1.286 1.000 97.770 ? 216 LEU A CD1 1 
ATOM 1637 C CD2 ? LEU A 1 216 ?  -9.352   9.296   2.125 1.000 97.770 ? 216 LEU A CD2 1 
ATOM 1638 N N   ? ARG A 1 217 ? -14.091   7.989   4.106 1.000 97.570 ? 217 ARG A N   1 
ATOM 1639 C CA  ? ARG A 1 217 ? -14.976   7.909   5.264 1.000 97.570 ? 217 ARG A CA  1 
ATOM 1640 C C   ? ARG A 1 217 ? -14.816   6.575   5.985 1.000 97.570 ? 217 ARG A C   1 
ATOM 1641 C CB  ? ARG A 1 217 ? -16.434   8.105   4.841 1.000 97.570 ? 217 ARG A CB  1 
ATOM 1642 O O   ? ARG A 1 217 ? -14.656   6.539   7.206 1.000 97.570 ? 217 ARG A O   1 
ATOM 1643 C CG  ? ARG A 1 217 ? -17.420   8.076   5.998 1.000 97.570 ? 217 ARG A CG  1 
ATOM 1644 C CD  ? ARG A 1 217 ? -18.847   8.320   5.528 1.000 97.570 ? 217 ARG A CD  1 
ATOM 1645 N NE  ? ARG A 1 217 ? -19.808   8.151   6.615 1.000 97.570 ? 217 ARG A NE  1 
ATOM 1646 N NH1 ? ARG A 1 217 ? -21.633   8.860   5.388 1.000 97.570 ? 217 ARG A NH1 1 
ATOM 1647 N NH2 ? ARG A 1 217 ? -21.894   8.223   7.574 1.000 97.570 ? 217 ARG A NH2 1 
ATOM 1648 C CZ  ? ARG A 1 217 ? -21.109   8.412   6.523 1.000 97.570 ? 217 ARG A CZ  1 
ATOM 1649 N N   ? TRP A 1 218 ? -14.821   5.465   5.285 1.000 98.130 ? 218 TRP A N   1 
ATOM 1650 C CA  ? TRP A 1 218 ? -14.660   4.131   5.855 1.000 98.130 ? 218 TRP A CA  1 
ATOM 1651 C C   ? TRP A 1 218 ? -13.306   3.993   6.542 1.000 98.130 ? 218 TRP A C   1 
ATOM 1652 C CB  ? TRP A 1 218 ? -14.808   3.061   4.770 1.000 98.130 ? 218 TRP A CB  1 
ATOM 1653 O O   ? TRP A 1 218 ? -13.217   3.463   7.653 1.000 98.130 ? 218 TRP A O   1 
ATOM 1654 C CG  ? TRP A 1 218 ? -14.505   1.670   5.241 1.000 98.130 ? 218 TRP A CG  1 
ATOM 1655 C CD1 ? TRP A 1 218 ? -15.327   0.846   5.958 1.000 98.130 ? 218 TRP A CD1 1 
ATOM 1656 C CD2 ? TRP A 1 218 ? -13.291   0.943   5.031 1.000 98.130 ? 218 TRP A CD2 1 
ATOM 1657 C CE2 ? TRP A 1 218 ? -13.447  -0.318   5.649 1.000 98.130 ? 218 TRP A CE2 1 
ATOM 1658 C CE3 ? TRP A 1 218 ? -12.085   1.235   4.380 1.000 98.130 ? 218 TRP A CE3 1 
ATOM 1659 N NE1 ? TRP A 1 218 ? -14.697  -0.351   6.206 1.000 98.130 ? 218 TRP A NE1 1 
ATOM 1660 C CH2 ? TRP A 1 218 ? -11.271  -0.975   4.990 1.000 98.130 ? 218 TRP A CH2 1 
ATOM 1661 C CZ2 ? TRP A 1 218 ? -12.440  -1.286   5.634 1.000 98.130 ? 218 TRP A CZ2 1 
ATOM 1662 C CZ3 ? TRP A 1 218 ? -11.084   0.270   4.366 1.000 98.130 ? 218 TRP A CZ3 1 
ATOM 1663 N N   ? ILE A 1 219 ? -12.235   4.470   5.904 1.000 98.230 ? 219 ILE A N   1 
ATOM 1664 C CA  ? ILE A 1 219 ? -10.882   4.398   6.445 1.000 98.230 ? 219 ILE A CA  1 
ATOM 1665 C C   ? ILE A 1 219 ? -10.822   5.130   7.783 1.000 98.230 ? 219 ILE A C   1 
ATOM 1666 C CB  ? ILE A 1 219 ?  -9.848   4.991   5.462 1.000 98.230 ? 219 ILE A CB  1 
ATOM 1667 O O   ? ILE A 1 219 ? -10.355   4.576   8.781 1.000 98.230 ? 219 ILE A O   1 
ATOM 1668 C CG1 ? ILE A 1 219 ?  -9.734   4.111   4.212 1.000 98.230 ? 219 ILE A CG1 1 
ATOM 1669 C CG2 ? ILE A 1 219 ?  -8.486   5.153   6.144 1.000 98.230 ? 219 ILE A CG2 1 
ATOM 1670 C CD1 ? ILE A 1 219 ?  -8.977   4.764   3.063 1.000 98.230 ? 219 ILE A CD1 1 
ATOM 1671 N N   ? LYS A 1 220 ? -11.320   6.303   7.839 1.000 97.870 ? 220 LYS A N   1 
ATOM 1672 C CA  ? LYS A 1 220 ? -11.268   7.140   9.034 1.000 97.870 ? 220 LYS A CA  1 
ATOM 1673 C C   ? LYS A 1 220 ? -12.101   6.540  10.163 1.000 97.870 ? 220 LYS A C   1 
ATOM 1674 C CB  ? LYS A 1 220 ? -11.754   8.556   8.719 1.000 97.870 ? 220 LYS A CB  1 
ATOM 1675 O O   ? LYS A 1 220 ? -11.661   6.503  11.314 1.000 97.870 ? 220 LYS A O   1 
ATOM 1676 C CG  ? LYS A 1 220 ? -10.790   9.366   7.866 1.000 97.870 ? 220 LYS A CG  1 
ATOM 1677 C CD  ? LYS A 1 220 ? -11.326  10.766   7.593 1.000 97.870 ? 220 LYS A CD  1 
ATOM 1678 C CE  ? LYS A 1 220 ? -10.376  11.567   6.712 1.000 97.870 ? 220 LYS A CE  1 
ATOM 1679 N NZ  ? LYS A 1 220 ? -10.925  12.919   6.393 1.000 97.870 ? 220 LYS A NZ  1 
ATOM 1680 N N   ? GLU A 1 221 ? -13.298   6.084   9.832 1.000 97.960 ? 221 GLU A N   1 
ATOM 1681 C CA  ? GLU A 1 221 ? -14.190   5.490  10.823 1.000 97.960 ? 221 GLU A CA  1 
ATOM 1682 C C   ? GLU A 1 221 ? -13.597   4.208  11.401 1.000 97.960 ? 221 GLU A C   1 
ATOM 1683 C CB  ? GLU A 1 221 ? -15.563   5.204  10.209 1.000 97.960 ? 221 GLU A CB  1 
ATOM 1684 O O   ? GLU A 1 221 ? -13.717   3.948  12.600 1.000 97.960 ? 221 GLU A O   1 
ATOM 1685 C CG  ? GLU A 1 221 ? -16.395   6.453   9.957 1.000 97.960 ? 221 GLU A CG  1 
ATOM 1686 C CD  ? GLU A 1 221 ? -17.719   6.163   9.267 1.000 97.960 ? 221 GLU A CD  1 
ATOM 1687 O OE1 ? GLU A 1 221 ? -18.546   7.092   9.125 1.000 97.960 ? 221 GLU A OE1 1 
ATOM 1688 O OE2 ? GLU A 1 221 ? -17.931   4.996   8.867 1.000 97.960 ? 221 GLU A OE2 1 
ATOM 1689 N N   ? THR A 1 222 ? -13.010   3.392  10.577 1.000 97.850 ? 222 THR A N   1 
ATOM 1690 C CA  ? THR A 1 222 ? -12.399   2.148  11.030 1.000 97.850 ? 222 THR A CA  1 
ATOM 1691 C C   ? THR A 1 222 ? -11.227   2.430  11.965 1.000 97.850 ? 222 THR A C   1 
ATOM 1692 C CB  ? THR A 1 222 ? -11.917   1.297   9.841 1.000 97.850 ? 222 THR A CB  1 
ATOM 1693 O O   ? THR A 1 222 ? -11.100   1.801  13.018 1.000 97.850 ? 222 THR A O   1 
ATOM 1694 C CG2 ? THR A 1 222 ? -11.297  -0.013  10.317 1.000 97.850 ? 222 THR A CG2 1 
ATOM 1695 O OG1 ? THR A 1 222 ? -13.031   1.003   8.988 1.000 97.850 ? 222 THR A OG1 1 
ATOM 1696 N N   ? ILE A 1 223 ? -10.332   3.385  11.601 1.000 97.310 ? 223 ILE A N   1 
ATOM 1697 C CA  ? ILE A 1 223 ?  -9.177   3.751  12.414 1.000 97.310 ? 223 ILE A CA  1 
ATOM 1698 C C   ? ILE A 1 223 ?  -9.646   4.308  13.756 1.000 97.310 ? 223 ILE A C   1 
ATOM 1699 C CB  ? ILE A 1 223 ?  -8.280   4.780  11.690 1.000 97.310 ? 223 ILE A CB  1 
ATOM 1700 O O   ? ILE A 1 223 ?  -9.108   3.948  14.806 1.000 97.310 ? 223 ILE A O   1 
ATOM 1701 C CG1 ? ILE A 1 223 ?  -7.512   4.107  10.547 1.000 97.310 ? 223 ILE A CG1 1 
ATOM 1702 C CG2 ? ILE A 1 223 ?  -7.318   5.446  12.678 1.000 97.310 ? 223 ILE A CG2 1 
ATOM 1703 C CD1 ? ILE A 1 223 ?  -6.675   5.069   9.714 1.000 97.310 ? 223 ILE A CD1 1 
ATOM 1704 N N   ? GLU A 1 224 ? -10.629   5.146  13.809 1.000 96.960 ? 224 GLU A N   1 
ATOM 1705 C CA  ? GLU A 1 224 ? -11.153   5.779  15.015 1.000 96.960 ? 224 GLU A CA  1 
ATOM 1706 C C   ? GLU A 1 224 ? -11.824   4.756  15.928 1.000 96.960 ? 224 GLU A C   1 
ATOM 1707 C CB  ? GLU A 1 224 ? -12.142   6.890  14.654 1.000 96.960 ? 224 GLU A CB  1 
ATOM 1708 O O   ? GLU A 1 224 ? -11.697   4.831  17.152 1.000 96.960 ? 224 GLU A O   1 
ATOM 1709 C CG  ? GLU A 1 224 ? -11.479   8.159  14.138 1.000 96.960 ? 224 GLU A CG  1 
ATOM 1710 C CD  ? GLU A 1 224 ? -12.475   9.202  13.657 1.000 96.960 ? 224 GLU A CD  1 
ATOM 1711 O OE1 ? GLU A 1 224 ? -12.044  10.273  13.171 1.000 96.960 ? 224 GLU A OE1 1 
ATOM 1712 O OE2 ? GLU A 1 224 ? -13.695   8.948  13.768 1.000 96.960 ? 224 GLU A OE2 1 
ATOM 1713 N N   ? ALA A 1 225 ? -12.512   3.847  15.354 1.000 96.420 ? 225 ALA A N   1 
ATOM 1714 C CA  ? ALA A 1 225 ? -13.274   2.859  16.113 1.000 96.420 ? 225 ALA A CA  1 
ATOM 1715 C C   ? ALA A 1 225 ? -12.348   1.855  16.792 1.000 96.420 ? 225 ALA A C   1 
ATOM 1716 C CB  ? ALA A 1 225 ? -14.262   2.134  15.202 1.000 96.420 ? 225 ALA A CB  1 
ATOM 1717 O O   ? ALA A 1 225 ? -12.690   1.290  17.834 1.000 96.420 ? 225 ALA A O   1 
ATOM 1718 N N   ? HIS A 1 226 ? -11.091   1.658  16.225 1.000 93.310 ? 226 HIS A N   1 
ATOM 1719 C CA  ? HIS A 1 226 ? -10.225   0.598  16.728 1.000 93.310 ? 226 HIS A CA  1 
ATOM 1720 C C   ? HIS A 1 226 ?  -8.847   1.139  17.096 1.000 93.310 ? 226 HIS A C   1 
ATOM 1721 C CB  ? HIS A 1 226 ? -10.090  -0.520  15.691 1.000 93.310 ? 226 HIS A CB  1 
ATOM 1722 O O   ? HIS A 1 226 ?  -8.146   0.552  17.923 1.000 93.310 ? 226 HIS A O   1 
ATOM 1723 C CG  ? HIS A 1 226 ? -11.372  -1.237  15.413 1.000 93.310 ? 226 HIS A CG  1 
ATOM 1724 C CD2 ? HIS A 1 226 ? -11.840  -2.427  15.858 1.000 93.310 ? 226 HIS A CD2 1 
ATOM 1725 N ND1 ? HIS A 1 226 ? -12.343  -0.728  14.577 1.000 93.310 ? 226 HIS A ND1 1 
ATOM 1726 C CE1 ? HIS A 1 226 ? -13.356  -1.577  14.522 1.000 93.310 ? 226 HIS A CE1 1 
ATOM 1727 N NE2 ? HIS A 1 226 ? -13.076  -2.616  15.289 1.000 93.310 ? 226 HIS A NE2 1 
# 
loop_
_struct_sheet_range.sheet_id 
_struct_sheet_range.id 
_struct_sheet_range.beg_label_comp_id 
_struct_sheet_range.beg_label_asym_id 
_struct_sheet_range.beg_label_seq_id 
_struct_sheet_range.pdbx_beg_PDB_ins_code 
_struct_sheet_range.end_label_comp_id 
_struct_sheet_range.end_label_asym_id 
_struct_sheet_range.end_label_seq_id 
_struct_sheet_range.pdbx_end_PDB_ins_code 
_struct_sheet_range.beg_auth_comp_id 
_struct_sheet_range.beg_auth_asym_id 
_struct_sheet_range.beg_auth_seq_id 
_struct_sheet_range.end_auth_comp_id 
_struct_sheet_range.end_auth_asym_id 
_struct_sheet_range.end_auth_seq_id 
A A ILE A   2 ? VAL A   3 ? ILE A 2   VAL A 3   
A B ALA A 173 ? THR A 174 ? ALA A 173 THR A 174 
B C TRP A   6 ? GLU A   7 ? TRP A 6   GLU A 7   
B D GLU A 106 ? GLU A 106 ? GLU A 106 GLU A 106 
B E THR A 117 ? GLY A 122 ? THR A 117 GLY A 122 
B F GLN A 138 ? LEU A 145 ? GLN A 138 LEU A 145 
B G MET A 162 ? GLY A 166 ? MET A 162 GLY A 166 
B H PRO A 182 ? CYS A 185 ? PRO A 182 CYS A 185 
B I VAL A 188 ? TRP A 195 ? VAL A 188 TRP A 195 
B J GLY A 207 ? ARG A 211 ? GLY A 207 ARG A 211 
C K GLN A  16 ? GLU A  21 ? GLN A 16  GLU A 21  
C L LYS A  24 ? ASN A  33 ? LYS A 24  ASN A 33  
C M TRP A  36 ? THR A  39 ? TRP A 36  THR A 39  
C N TYR A  48 ? LEU A  52 ? TYR A 48  LEU A 52  
C O GLN A  65 ? GLU A  68 ? GLN A 65  GLU A 68  
C P GLU A  71 ? PRO A  74 ? GLU A 71  PRO A 74  
C Q MET A  88 ? ARG A  91 ? MET A 88  ARG A 91  
D R ASP A  56 ? ASP A  56 ? ASP A 56  ASP A 56  
D S VAL A 136 ? VAL A 136 ? VAL A 136 VAL A 136 
# 
loop_
_struct_conf.id 
_struct_conf.conf_type_id 
_struct_conf.beg_label_comp_id 
_struct_conf.beg_label_asym_id 
_struct_conf.beg_label_seq_id 
_struct_conf.pdbx_beg_PDB_ins_code 
_struct_conf.end_label_comp_id 
_struct_conf.end_label_asym_id 
_struct_conf.end_label_seq_id 
_struct_conf.pdbx_end_PDB_ins_code 
_struct_conf.beg_auth_comp_id 
_struct_conf.beg_auth_asym_id 
_struct_conf.beg_auth_seq_id 
_struct_conf.end_auth_comp_id 
_struct_conf.end_auth_asym_id 
_struct_conf.end_auth_seq_id 
STRN1         STRN         ILE A   2 ? VAL A   3 ? ILE A 2   VAL A 3   
TURN_TY1_P1   TURN_TY1_P   GLY A   4 ? GLY A   4 ? GLY A 4   GLY A 4   
STRN2         STRN         TRP A   6 ? GLU A   7 ? TRP A 6   GLU A 7   
HELX_LH_PP_P1 HELX_LH_PP_P CYS A   8 ? LYS A   9 ? CYS A 8   LYS A 9   
TURN_TY1_P2   TURN_TY1_P   LYS A  10 ? ASN A  11 ? LYS A 10  ASN A 11  
BEND1         BEND         SER A  12 ? SER A  12 ? SER A 12  SER A 12  
TURN_TY1_P3   TURN_TY1_P   PRO A  14 ? TRP A  15 ? PRO A 14  TRP A 15  
STRN3         STRN         GLN A  16 ? GLU A  21 ? GLN A 16  GLU A 21  
TURN_TY1_P4   TURN_TY1_P   GLY A  22 ? THR A  23 ? GLY A 22  THR A 23  
STRN4         STRN         LYS A  24 ? ASN A  33 ? LYS A 24  ASN A 33  
TURN_TY1_P5   TURN_TY1_P   PRO A  34 ? GLN A  35 ? PRO A 34  GLN A 35  
STRN5         STRN         TRP A  36 ? THR A  39 ? TRP A 36  THR A 39  
HELX_RH_3T_P1 HELX_RH_3T_P ALA A  41 ? CYS A  43 ? ALA A 41  CYS A 43  
BEND2         BEND         THR A  46 ? LYS A  47 ? THR A 46  LYS A 47  
STRN6         STRN         TYR A  48 ? LEU A  52 ? TYR A 48  LEU A 52  
BEND3         BEND         GLY A  53 ? GLY A  53 ? GLY A 53  GLY A 53  
BEND4         BEND         HIS A  55 ? HIS A  55 ? HIS A 55  HIS A 55  
STRN7         STRN         ASP A  56 ? ASP A  56 ? ASP A 56  ASP A 56  
TURN_TY1_P6   TURN_TY1_P   VAL A  57 ? SER A  58 ? VAL A 57  SER A 58  
BEND5         BEND         ALA A  59 ? ALA A  59 ? ALA A 59  ALA A 59  
TURN_TY1_P7   TURN_TY1_P   ASP A  62 ? THR A  63 ? ASP A 62  THR A 63  
STRN8         STRN         GLN A  65 ? GLU A  68 ? GLN A 65  GLU A 68  
STRN9         STRN         GLU A  71 ? PRO A  74 ? GLU A 71  PRO A 74  
TURN_TY1_P8   TURN_TY1_P   PRO A  76 ? GLN A  77 ? PRO A 76  GLN A 77  
TURN_TY1_P9   TURN_TY1_P   GLY A  80 ? ASP A  82 ? GLY A 80  ASP A 82  
TURN_TY1_P10  TURN_TY1_P   SER A  84 ? HIS A  85 ? SER A 84  HIS A 85  
STRN10        STRN         MET A  88 ? ARG A  91 ? MET A 88  ARG A 91  
BEND6         BEND         PRO A  93 ? LYS A  94 ? PRO A 93  LYS A 94  
HELX_LH_PP_P2 HELX_LH_PP_P PRO A  95 ? ILE A  98 ? PRO A 95  ILE A 98  
BEND7         BEND         SER A 100 ? ALA A 101 ? SER A 100 ALA A 101 
HELX_LH_PP_P3 HELX_LH_PP_P PRO A 104 ? VAL A 105 ? PRO A 104 VAL A 105 
STRN11        STRN         GLU A 106 ? GLU A 106 ? GLU A 106 GLU A 106 
HELX_LH_PP_P4 HELX_LH_PP_P LEU A 107 ? PRO A 108 ? LEU A 107 PRO A 108 
BEND8         BEND         THR A 109 ? GLU A 110 ? THR A 109 GLU A 110 
HELX_LH_PP_P5 HELX_LH_PP_P GLU A 111 ? PRO A 113 ? GLU A 111 PRO A 113 
TURN_TY1_P11  TURN_TY1_P   LEU A 114 ? GLY A 115 ? LEU A 114 GLY A 115 
STRN12        STRN         THR A 117 ? GLY A 122 ? THR A 117 GLY A 122 
BEND9         BEND         TRP A 123 ? GLY A 124 ? TRP A 123 GLY A 124 
BEND10        BEND         THR A 128 ? ALA A 130 ? THR A 128 ALA A 130 
BEND11        BEND         ASP A 135 ? ASP A 135 ? ASP A 135 ASP A 135 
STRN13        STRN         VAL A 136 ? VAL A 136 ? VAL A 136 VAL A 136 
STRN14        STRN         GLN A 138 ? LEU A 145 ? GLN A 138 LEU A 145 
HELX_RH_AL_P1 HELX_RH_AL_P ASN A 147 ? TYR A 154 ? ASN A 147 TYR A 154 
TURN_TY1_P12  TURN_TY1_P   PRO A 156 ? LYS A 157 ? PRO A 156 LYS A 157 
TURN_TY1_P13  TURN_TY1_P   GLU A 160 ? PHE A 161 ? GLU A 160 PHE A 161 
STRN15        STRN         MET A 162 ? GLY A 166 ? MET A 162 GLY A 166 
TURN_TY1_P14  TURN_TY1_P   LEU A 168 ? GLN A 169 ? LEU A 168 GLN A 169 
BEND12        BEND         GLY A 170 ? GLY A 171 ? GLY A 170 GLY A 171 
STRN16        STRN         ALA A 173 ? THR A 174 ? ALA A 173 THR A 174 
TURN_TY1_P15  TURN_TY1_P   LEU A 176 ? GLY A 177 ? LEU A 176 GLY A 177 
TURN_TY1_P16  TURN_TY1_P   SER A 179 ? GLY A 180 ? SER A 179 GLY A 180 
STRN17        STRN         PRO A 182 ? CYS A 185 ? PRO A 182 CYS A 185 
TURN_TY1_P17  TURN_TY1_P   ASN A 186 ? GLY A 187 ? ASN A 186 GLY A 187 
STRN18        STRN         VAL A 188 ? TRP A 195 ? VAL A 188 TRP A 195 
BEND13        BEND         ARG A 198 ? LEU A 199 ? ARG A 198 LEU A 199 
TURN_TY1_P18  TURN_TY1_P   CYS A 200 ? GLY A 201 ? CYS A 200 GLY A 201 
TURN_TY1_P19  TURN_TY1_P   PRO A 203 ? GLU A 204 ? PRO A 203 GLU A 204 
STRN19        STRN         GLY A 207 ? ARG A 211 ? GLY A 207 ARG A 211 
HELX_RH_3T_P2 HELX_RH_3T_P ILE A 212 ? TYR A 215 ? ILE A 212 TYR A 215 
HELX_RH_AL_P2 HELX_RH_AL_P LEU A 216 ? ALA A 225 ? LEU A 216 ALA A 225 
# 
