# Supplementary material for: FlatProt: 2D visualization eases protein structure comparison
Source: BMC Bioinformatics. 2025 Aug 13;26:210. doi: 10.1186/s12859-025-06233-x (PMC12344939; doi:10.1186/s12859-025-06233-x)
Supplement: Supplementary file 1 — Supplementary Material 1 [file 12859_2025_6233_MOESM1_ESM.zip › KLK/structures/Cma1_Mus_musculus_GeneID=17228.cif]

data_Cma1_Mus_musculus_GeneID=17228
# 
_entry.id   ? 
# 
_entity.id                         1      
_entity.type                       polymer 
_entity.pdbx_description           polymer-1 
_entity.formula_weight             24847.9 
_entity.pdbx_number_of_molecules        1 
# 
loop_
_struct_sheet.id 
_struct_sheet.number_strands 
A 2 
B 8 
C 6 
D 2 
E 2 
F 2 
G 2 
# 
loop_
_struct_conf_type.id 
_struct_conf_type.criteria 
STRN         DSSP 
TURN_TY1_P   DSSP 
HELX_LH_PP_P DSSP 
BEND         DSSP 
HELX_RH_3T_P DSSP 
HELX_RH_AL_P DSSP 
# 
_struct_asym.id          A 
_struct_asym.entity_id   1 
# 
_software.pdbx_ordinal     1 
_software.name             dssp 
_software.version          4.4.10 
_software.date             ? 
_software.classification   'model annotation' 
# 
_entity_poly.entity_id                      1 
_entity_poly.type                           polypeptide(L) 
_entity_poly.nstd_linkage                   n 
_entity_poly.nstd_monomer                   n 
_entity_poly.pdbx_seq_one_letter_code       
;EIIGGTECIPHSRPYMAYLEIEYLSACSGFLIRRNFVLTAAHCAGRSITVLLGAHNKTSKEDTWQKLEVEKQFLHPKYDE
NLVVHDIMLLKLKEKAKLTLGVGTLPLSANFIPPGRMCRAVGWGRTNVNEPASDTLQEVKMRLQEPQACKHFTSFRHNSQ
LCVGNPKKMQNVYKGDSGGPLLCAGIAQGIASYVHRNAKPPAVFTRISHYRPWINKILREN
;
_entity_poly.pdbx_seq_one_letter_code_can   
;EIIGGTECIPHSRPYMAYLEIEYLSACSGFLIRRNFVLTAAHCAGRSITVLLGAHNKTSKEDTWQKLEVEKQFLHPKYDE
NLVVHDIMLLKLKEKAKLTLGVGTLPLSANFIPPGRMCRAVGWGRTNVNEPASDTLQEVKMRLQEPQACKHFTSFRHNSQ
LCVGNPKKMQNVYKGDSGGPLLCAGIAQGIASYVHRNAKPPAVFTRISHYRPWINKILREN
;
_entity_poly.pdbx_strand_id                 A 
# 
loop_
_dssp_struct_summary.entry_id 
_dssp_struct_summary.label_comp_id 
_dssp_struct_summary.label_asym_id 
_dssp_struct_summary.label_seq_id 
_dssp_struct_summary.secondary_structure 
_dssp_struct_summary.ss_bridge 
_dssp_struct_summary.helix_3_10 
_dssp_struct_summary.helix_alpha 
_dssp_struct_summary.helix_pi 
_dssp_struct_summary.helix_pp 
_dssp_struct_summary.bend 
_dssp_struct_summary.chirality 
_dssp_struct_summary.sheet 
_dssp_struct_summary.strand 
_dssp_struct_summary.ladder_1 
_dssp_struct_summary.ladder_2 
_dssp_struct_summary.accessibility 
_dssp_struct_summary.TCO 
_dssp_struct_summary.kappa 
_dssp_struct_summary.alpha 
_dssp_struct_summary.phi 
_dssp_struct_summary.psi 
_dssp_struct_summary.x_ca 
_dssp_struct_summary.y_ca 
_dssp_struct_summary.z_ca 
Cma1_Mus_musculus_GeneID=17228 GLU A 1   . . . . . . . . . . . . ? .      .     .      .      127.0  10.5  -2.2  -3.8  
Cma1_Mus_musculus_GeneID=17228 ILE A 2   E . > . . . . - A A A . ? -0.861 .     -159.8 -114.4 85.4   10.7  1.5   -4.4  
Cma1_Mus_musculus_GeneID=17228 ILE A 3   E . 3 . . . S + A A A . ? -0.628 78.1  4.9    -70.7  126.1  13.5  1.7   -7.1  
Cma1_Mus_musculus_GeneID=17228 GLY A 4   T . 3 . . . S + . . . . ? 0.688  103.7 142.6  76.2   11.5   15.1  5.1   -7.4  
Cma1_Mus_musculus_GeneID=17228 GLY A 5   . . < . . . . - . . . . ? -0.313 43.7  -132.8 -82.4  171.2  12.9  6.2   -4.3  
Cma1_Mus_musculus_GeneID=17228 THR A 6   E . . . . . . - B C B . ? -0.914 30.3  -93.9  -122.8 146.6  13.9  8.5   -1.5  
Cma1_Mus_musculus_GeneID=17228 GLU A 7   E . . . . > . - B C B . ? -0.395 44.8  -121.2 -58.3  136.5  13.4  8.1   2.2   
Cma1_Mus_musculus_GeneID=17228 CYS A 8   P . . . . P . - . . . . ? -0.446 28.0  -97.7  -72.8  151.8  10.1  9.6   3.5   
Cma1_Mus_musculus_GeneID=17228 ILE A 9   P . > . . P . - . . . . ? -0.556 60.7  -89.8  -65.4  126.7  10.0  12.3  6.1   
Cma1_Mus_musculus_GeneID=17228 PRO A 10  T . 3 . . < S - . . . . ? -0.224 106.9 -1.5   -46.1  127.3  9.2   10.3  9.3   
Cma1_Mus_musculus_GeneID=17228 HIS A 11  T . 3 . . . S + . . . . ? 0.589  92.2  122.1  69.4   13.9   5.5   10.0  9.9   
Cma1_Mus_musculus_GeneID=17228 SER A 12  S . < . . . S + . . . . ? 0.619  77.8  48.1   -75.1  -13.1  4.6   12.1  6.8   
Cma1_Mus_musculus_GeneID=17228 ARG A 13  . . > . . . . + . . . . ? -0.622 66.8  167.2  -123.9 73.7   2.7   9.0   5.6   
Cma1_Mus_musculus_GeneID=17228 PRO A 14  T . 3 . . . S + . . . . ? 0.606  72.1  61.1   -75.1  -2.1   0.5   8.0   8.7   
Cma1_Mus_musculus_GeneID=17228 TYR A 15  T . 3 . . . S + . . . . ? 0.532  76.3  117.8  -98.2  -13.0  -1.7  5.6   6.6   
Cma1_Mus_musculus_GeneID=17228 MET A 16  E . < . . . . - C K J . ? -0.363 45.5  -164.7 -66.5  140.4  1.2   3.3   5.5   
Cma1_Mus_musculus_GeneID=17228 ALA A 17  E . . . . . . - C K J K ? -0.987 12.9  -151.3 -128.5 132.0  1.0   -0.3  6.7   
Cma1_Mus_musculus_GeneID=17228 TYR A 18  E . . . . . . - C K J K ? -0.904 18.1  -152.0 -97.5  123.7  3.7   -3.0  6.7   
Cma1_Mus_musculus_GeneID=17228 LEU A 19  E . . . . . . - C K J K ? -0.884 7.6   -162.1 -103.5 119.0  2.3   -6.4  6.4   
Cma1_Mus_musculus_GeneID=17228 GLU A 20  E . . . . . . - C K J K ? -0.901 12.4  -166.4 -95.5  109.7  4.1   -9.3  7.9   
Cma1_Mus_musculus_GeneID=17228 ILE A 21  E . > > . . . - C K J K ? -0.884 31.0  -105.4 -104.7 114.9  2.8   -12.5 6.1   
Cma1_Mus_musculus_GeneID=17228 GLU A 22  T . 3 4 . . S + . . . . ? -0.175 100.3 39.3   -42.5  125.8  3.7   -15.9 7.9   
Cma1_Mus_musculus_GeneID=17228 TYR A 23  T . 3 4 . . S - . . . . ? 0.418  129.2 -58.0  94.4   41.3   6.6   -17.9 5.8   
Cma1_Mus_musculus_GeneID=17228 LEU A 24  T . < 4 . . S + . . . . ? 0.492  98.1  115.9  98.5   16.2   9.0   -15.1 4.7   
Cma1_Mus_musculus_GeneID=17228 SER A 25  E . . < . . . - C L J . ? -0.712 38.1  -168.4 -117.1 145.5  7.0   -12.6 2.6   
Cma1_Mus_musculus_GeneID=17228 ALA A 26  E . . . . . . + C L J . ? -0.983 7.3   176.9  -120.9 144.4  6.2   -9.0  3.3   
Cma1_Mus_musculus_GeneID=17228 CYS A 27  E . . . . . . - C L J . ? -0.817 22.2  -119.3 -132.9 174.0  3.7   -6.6  1.6   
Cma1_Mus_musculus_GeneID=17228 SER A 28  E . . . . . . + C L J . ? -0.753 29.8  161.6  -112.8 165.5  2.5   -3.2  2.0   
Cma1_Mus_musculus_GeneID=17228 GLY A 29  E . . . . . . - C L J L ? -0.929 25.4  -125.4 -161.6 178.7  -1.0  -1.7  2.6   
Cma1_Mus_musculus_GeneID=17228 PHE A 30  E . . . . . . - C L J L ? -0.993 23.3  -114.2 -146.2 140.7  -2.7  1.4   3.8   
Cma1_Mus_musculus_GeneID=17228 LEU A 31  E . . . . . . + C L . L ? -0.590 33.4  166.3  -72.7  124.2  -5.2  2.2   6.5   
Cma1_Mus_musculus_GeneID=17228 ILE A 32  E . . . . . S + C L . . ? 0.572  74.6  12.3   -115.4 -14.0  -8.6  3.4   5.0   
Cma1_Mus_musculus_GeneID=17228 ARG A 33  E . > . . . S - C L . L ? -0.928 89.6  -96.0  -148.5 166.1  -10.5 3.0   8.4   
Cma1_Mus_musculus_GeneID=17228 ARG A 34  T . 3 . . . S + . . . . ? 0.753  128.1 26.2   -61.9  -14.4  -9.5  2.4   12.1  
Cma1_Mus_musculus_GeneID=17228 ASN A 35  T . 3 . . . S + . . . . ? 0.189  110.8 79.2   -133.3 11.7   -10.0 -1.2  11.5  
Cma1_Mus_musculus_GeneID=17228 PHE A 36  E . < . . . . - C M L M ? -0.993 48.8  -170.5 -131.5 133.0  -9.5  -1.7  7.7   
Cma1_Mus_musculus_GeneID=17228 VAL A 37  E . . . . . . - C M L M ? -0.957 15.0  -145.4 -115.6 129.3  -6.4  -2.0  5.6   
Cma1_Mus_musculus_GeneID=17228 LEU A 38  E . . . . . . + C M L M ? -0.860 36.3  143.1  -93.5  133.4  -6.5  -1.9  1.9   
Cma1_Mus_musculus_GeneID=17228 THR A 39  E . . . . . . - C M L M ? -0.847 50.3  -67.4  -154.8 -179.7 -3.8  -4.2  0.1   
Cma1_Mus_musculus_GeneID=17228 ALA A 40  . . > . . . . - . . . . ? -0.645 32.4  -134.7 -82.4  143.8  -3.2  -6.4  -2.9  
Cma1_Mus_musculus_GeneID=17228 ALA A 41  G . > . . . S + . . . . ? 0.817  104.8 64.3   -64.5  -34.0  -5.0  -9.7  -3.2  
Cma1_Mus_musculus_GeneID=17228 HIS A 42  G . 3 . . . S + . . . . ? 0.618  89.9  70.3   -70.0  -3.9   -1.9  -11.5 -4.2  
Cma1_Mus_musculus_GeneID=17228 CYS A 43  G . < . . . S + . . . . ? 0.397  72.0  132.1  -89.4  1.3    -0.5  -10.6 -0.7  
Cma1_Mus_musculus_GeneID=17228 ALA A 44  . . < . . . . + . . . . ? -0.237 28.7  162.9  -60.7  139.1  -2.9  -13.1 0.9   
Cma1_Mus_musculus_GeneID=17228 GLY A 45  . . . . . . . - . . . . ? -0.913 52.7  -98.1  -149.3 173.9  -1.4  -15.4 3.4   
Cma1_Mus_musculus_GeneID=17228 ARG A 46  S . . . . . S + . . . . ? 0.873  110.4 12.2   -63.5  -43.3  -2.3  -17.9 6.3   
Cma1_Mus_musculus_GeneID=17228 SER A 47  . . . . . . . - . . . . ? -0.996 68.8  -168.9 -140.4 135.3  -1.5  -15.2 8.9   
Cma1_Mus_musculus_GeneID=17228 ILE A 48  E . . . . . . - C N K . ? -0.996 4.4   -166.3 -129.2 127.8  -1.0  -11.4 8.6   
Cma1_Mus_musculus_GeneID=17228 THR A 49  E . . . . . . - C N K N ? -0.968 15.1  -146.8 -108.5 131.6  0.3   -8.9  11.1  
Cma1_Mus_musculus_GeneID=17228 VAL A 50  E . . . . . . - C N K N ? -0.863 5.8   -160.1 -102.3 123.3  -0.1  -5.2  10.4  
Cma1_Mus_musculus_GeneID=17228 LEU A 51  E . . . . . . - C N K N ? -0.928 16.6  -179.8 -99.1  118.1  2.5   -2.7  11.6  
Cma1_Mus_musculus_GeneID=17228 LEU A 52  E . . . . . . + C N K N ? -0.829 57.8  27.6   -114.8 150.0  1.2   0.9   11.8  
Cma1_Mus_musculus_GeneID=17228 GLY A 53  S . . . . . S + . . . . ? 0.592  84.2  134.0  82.4   12.1   3.0   4.2   12.8  
Cma1_Mus_musculus_GeneID=17228 ALA A 54  . . . . . . . + . . . . ? -0.828 30.9  171.5  -101.1 125.6  6.5   2.9   11.8  
Cma1_Mus_musculus_GeneID=17228 HIS A 55  S . . . . . S + . . . . ? 0.761  89.5  34.4   -84.5  -43.2  8.9   5.0   9.8   
Cma1_Mus_musculus_GeneID=17228 ASN A 56  B . > . . . S - D Q P . ? -0.979 73.8  -159.7 -110.9 120.7  11.6  2.3   10.4  
Cma1_Mus_musculus_GeneID=17228 LYS A 57  T . 3 . . . S + . . . . ? 0.649  89.6  47.8   -83.2  -6.5   10.2  -1.2  10.5  
Cma1_Mus_musculus_GeneID=17228 THR A 58  T . 3 . . . S + . . . . ? 0.634  102.6 68.4   -106.2 -15.1  13.2  -2.7  12.4  
Cma1_Mus_musculus_GeneID=17228 SER A 59  S . < . . . S - . . . . ? -0.936 86.2  -128.4 -114.4 108.7  13.4  -0.0  15.1  
Cma1_Mus_musculus_GeneID=17228 LYS A 60  . . . . . . . - . . . . ? -0.433 30.3  -167.5 -57.1  123.4  10.5  0.0   17.5  
Cma1_Mus_musculus_GeneID=17228 GLU A 61  . . > . . . . - . . . . ? -0.737 34.9  -112.8 -105.8 159.7  9.1   3.6   17.7  
Cma1_Mus_musculus_GeneID=17228 ASP A 62  T . 3 . . . S + . . . . ? 0.753  118.3 56.5   -63.6  -18.2  6.6   5.1   20.2  
Cma1_Mus_musculus_GeneID=17228 THR A 63  T . 3 . . . S + . . . . ? 0.518  80.8  121.0  -92.9  -10.8  4.0   5.4   17.4  
Cma1_Mus_musculus_GeneID=17228 TRP A 64  . . < . . . . - . . . . ? -0.316 37.9  -175.0 -60.2  137.1  4.2   1.6   16.4  
Cma1_Mus_musculus_GeneID=17228 GLN A 65  E . . . . . . - C O N . ? -0.979 8.8   -161.6 -128.4 116.5  1.0   -0.4  16.5  
Cma1_Mus_musculus_GeneID=17228 LYS A 66  E . . . . . . + C O N . ? -0.923 19.9  176.9  -98.8  113.2  1.2   -4.1  15.9  
Cma1_Mus_musculus_GeneID=17228 LEU A 67  E . . . . . . - C O N . ? -0.941 23.6  -131.2 -122.2 139.9  -2.3  -5.5  15.0  
Cma1_Mus_musculus_GeneID=17228 GLU A 68  E . . . . . . - C O N . ? -0.607 24.5  -117.3 -87.4  148.8  -3.5  -8.9  14.0  
Cma1_Mus_musculus_GeneID=17228 VAL A 69  E . . . . . . - C O O . ? -0.755 25.3  -175.9 -88.5  127.7  -5.7  -9.5  11.1  
Cma1_Mus_musculus_GeneID=17228 GLU A 70  E . . . . . . + C O . . ? 0.844  69.3  9.4    -85.2  -45.2  -9.1  -11.0 11.9  
Cma1_Mus_musculus_GeneID=17228 LYS A 71  E . . . . . . - C O O . ? -0.996 59.6  -148.6 -143.3 140.1  -10.5 -11.5 8.4   
Cma1_Mus_musculus_GeneID=17228 GLN A 72  E . . . . . . - C O O . ? -0.961 8.6   -161.7 -109.8 127.5  -9.2  -11.3 4.8   
Cma1_Mus_musculus_GeneID=17228 PHE A 73  E . . . . . . - C O O . ? -0.836 11.4  -171.9 -111.0 96.5   -11.6 -10.2 2.0   
Cma1_Mus_musculus_GeneID=17228 LEU A 74  E . . . . . . - C O O . ? -0.631 37.7  -101.7 -84.5  136.5  -10.2 -11.2 -1.4  
Cma1_Mus_musculus_GeneID=17228 HIS A 75  . . > . . . . - . . . . ? -0.385 31.1  -132.1 -54.5  133.8  -12.0 -10.0 -4.4  
Cma1_Mus_musculus_GeneID=17228 PRO A 76  T . 3 . . . S + . . . . ? 0.748  105.3 49.9   -62.9  -23.8  -14.1 -13.0 -5.6  
Cma1_Mus_musculus_GeneID=17228 LYS A 77  T . 3 . . . S + . . . . ? 0.249  78.7  136.9  -100.4 9.6    -12.9 -12.6 -9.1  
Cma1_Mus_musculus_GeneID=17228 TYR A 78  . . < . . . . - . . . . ? -0.437 37.8  -161.3 -59.6  126.9  -9.2  -12.5 -8.2  
Cma1_Mus_musculus_GeneID=17228 ASP A 79  B . . > > . . - E S Q . ? -0.946 8.4   -164.7 -112.3 111.9  -7.2  -14.6 -10.7 
Cma1_Mus_musculus_GeneID=17228 GLU A 80  T . . 4 5 . S + . . . . ? 0.818  88.6  51.7   -68.4  -30.3  -3.7  -15.5 -9.3  
Cma1_Mus_musculus_GeneID=17228 ASN A 81  T . . 4 5 . S + . . . . ? 0.922  122.5 28.6   -75.1  -36.9  -2.4  -16.5 -12.7 
Cma1_Mus_musculus_GeneID=17228 LEU A 82  T . . 4 5 . S - . . . . ? 0.564  97.2  -136.1 -101.5 -7.7   -3.4  -13.4 -14.5 
Cma1_Mus_musculus_GeneID=17228 VAL A 83  T . . < 5 . . + . . . . ? 0.921  52.6  150.1  47.3   45.1   -3.1  -11.1 -11.4 
Cma1_Mus_musculus_GeneID=17228 VAL A 84  B . . . < . . + E T Q . ? -0.825 57.8  21.9   -103.1 149.7  -6.5  -9.5  -12.4 
Cma1_Mus_musculus_GeneID=17228 HIS A 85  S . . . . . S + . . . . ? 0.903  80.0  175.3  58.8   35.1   -8.9  -8.1  -9.7  
Cma1_Mus_musculus_GeneID=17228 ASP A 86  . . . . . . . + . . . . ? -0.548 28.7  118.5  -74.5  71.3   -5.8  -7.8  -7.4  
Cma1_Mus_musculus_GeneID=17228 ILE A 87  . . . . . . . + . . . . ? -0.997 33.6  173.4  -142.6 137.3  -7.6  -6.1  -4.5  
Cma1_Mus_musculus_GeneID=17228 MET A 88  E . . . . . . - C P M O ? -0.995 19.3  -146.6 -147.4 140.7  -8.1  -7.2  -0.9  
Cma1_Mus_musculus_GeneID=17228 LEU A 89  E . . . . . . - C P M O ? -0.921 12.3  -153.9 -106.7 135.1  -9.4  -5.7  2.4   
Cma1_Mus_musculus_GeneID=17228 LEU A 90  E . . . . . . - C P M O ? -0.954 3.7   -151.8 -108.2 123.0  -8.0  -6.7  5.8   
Cma1_Mus_musculus_GeneID=17228 LYS A 91  E . . . . . . - C P M O ? -0.868 19.8  -136.4 -90.8  122.0  -10.2 -6.4  8.9   
Cma1_Mus_musculus_GeneID=17228 LEU A 92  E . . . . . . - C P . O ? -0.491 9.8   -132.1 -78.5  144.3  -8.0  -5.8  12.0  
Cma1_Mus_musculus_GeneID=17228 LYS A 93  S . . . . . S + . . . . ? 0.829  97.3  26.5   -60.8  -32.5  -8.7  -7.7  15.3  
Cma1_Mus_musculus_GeneID=17228 GLU A 94  S . . . . . S - . . . . ? -0.975 93.9  -102.7 -131.5 147.1  -8.5  -4.3  17.1  
Cma1_Mus_musculus_GeneID=17228 LYS A 95  . . . . . . . - . . . . ? -0.412 42.2  -111.5 -66.2  140.2  -9.2  -0.7  15.9  
Cma1_Mus_musculus_GeneID=17228 ALA A 96  . . . . . . . - . . . . ? -0.463 24.6  -122.7 -68.2  139.7  -6.0  1.3   15.2  
Cma1_Mus_musculus_GeneID=17228 LYS A 97  . . . . . . . - . . . . ? -0.798 27.5  -133.0 -82.6  111.4  -5.3  4.2   17.6  
Cma1_Mus_musculus_GeneID=17228 LEU A 98  . . . . . . . + . . . . ? -0.550 42.5  149.5  -71.7  128.6  -5.1  7.3   15.5  
Cma1_Mus_musculus_GeneID=17228 THR A 99  B . > . . . . - F U R . ? -0.712 65.8  -78.2  -137.2 -174.6 -2.0  9.4   16.3  
Cma1_Mus_musculus_GeneID=17228 LEU A 100 T . 3 . . . S + . . . . ? 0.796  135.9 40.5   -63.5  -22.2  0.3   11.8  14.6  
Cma1_Mus_musculus_GeneID=17228 GLY A 101 T . 3 . . . S + . . . . ? 0.465  113.0 59.1   -106.7 -4.2   2.0   8.7   13.1  
Cma1_Mus_musculus_GeneID=17228 VAL A 102 B . < . . . . + F V R . ? -0.966 65.8  136.9  -133.7 116.9  -1.2  6.7   12.4  
Cma1_Mus_musculus_GeneID=17228 GLY A 103 . . . . . . . - . . . . ? -0.868 44.5  -99.1  -147.1 176.6  -3.9  8.0   10.1  
Cma1_Mus_musculus_GeneID=17228 THR A 104 . . . . . . . - . . . . ? -0.718 23.6  -137.4 -104.1 157.8  -6.3  7.0   7.3   
Cma1_Mus_musculus_GeneID=17228 LEU A 105 . . . . . . . - . . . . ? -0.954 20.0  -126.2 -115.4 123.5  -6.0  7.6   3.5   
Cma1_Mus_musculus_GeneID=17228 PRO A 106 P . . . . > . - . . . . ? -0.373 23.2  -130.1 -66.8  150.2  -9.0  8.7   1.4   
Cma1_Mus_musculus_GeneID=17228 LEU A 107 B . . . . P . - B D C . ? -0.796 15.0  -124.5 -103.4 141.2  -10.0 6.7   -1.6  
Cma1_Mus_musculus_GeneID=17228 SER A 108 P . . . . < . - . . . . ? -0.619 19.9  -175.9 -81.9  142.6  -10.6 8.1   -5.1  
Cma1_Mus_musculus_GeneID=17228 ALA A 109 . . . . . . . + . . . . ? 0.384  61.5  87.6   -109.6 3.0    -13.9 7.5   -6.9  
Cma1_Mus_musculus_GeneID=17228 ASN A 110 S . . . . . S - . . . . ? -0.738 77.8  -119.4 -111.2 148.9  -12.7 9.1   -10.0 
Cma1_Mus_musculus_GeneID=17228 PHE A 111 . . . . . . . - . . . . ? -0.657 31.0  -148.5 -74.9  133.5  -10.9 8.1   -13.1 
Cma1_Mus_musculus_GeneID=17228 ILE A 112 . . . . . . . - . . . . ? -0.904 11.9  -125.5 -110.4 131.9  -7.7  10.0  -13.4 
Cma1_Mus_musculus_GeneID=17228 PRO A 113 . . > . . . . - . . . . ? -0.314 33.7  -90.3  -72.2  157.8  -6.3  10.9  -16.8 
Cma1_Mus_musculus_GeneID=17228 PRO A 114 T . 3 . . . S + . . . . ? -0.272 103.9 49.8   -60.9  152.6  -2.8  10.0  -18.0 
Cma1_Mus_musculus_GeneID=17228 GLY A 115 T . 3 . . . S + . . . . ? 0.167  74.5  129.5  106.4  -15.0  0.0   12.6  -17.4 
Cma1_Mus_musculus_GeneID=17228 ARG A 116 . . < . . . . - . . . . ? -0.506 59.0  -124.3 -74.8  139.0  -0.6  13.2  -13.7 
Cma1_Mus_musculus_GeneID=17228 MET A 117 E . . . . . . + B E D . ? -0.731 37.3  176.2  -84.0  129.8  2.3   12.9  -11.3 
Cma1_Mus_musculus_GeneID=17228 CYS A 118 E . . . . . . - B E D . ? -0.835 22.7  -129.5 -130.5 164.9  1.7   10.4  -8.5  
Cma1_Mus_musculus_GeneID=17228 ARG A 119 E . . . . . . - B E D E ? -0.961 9.9   -159.6 -121.4 136.1  3.6   9.0   -5.6  
Cma1_Mus_musculus_GeneID=17228 ALA A 120 E . . . . . . - B E D E ? -0.927 12.7  -163.1 -109.4 139.9  4.1   5.4   -4.6  
Cma1_Mus_musculus_GeneID=17228 VAL A 121 E . . . . . . + B E D . ? -0.956 24.5  119.0  -126.1 141.7  5.1   4.6   -1.1  
Cma1_Mus_musculus_GeneID=17228 GLY A 122 E . . . . . . - B E D . ? -0.989 60.9  -107.8 177.8  176.5  6.5   1.4   0.4   
Cma1_Mus_musculus_GeneID=17228 TRP A 123 S . . . . . S + . . . . ? -0.101 73.3  123.2  -110.5 20.9   9.4   -0.5  2.3   
Cma1_Mus_musculus_GeneID=17228 GLY A 124 S . . . . . S - . . . . ? 0.057  71.1  -55.5  -73.5  -171.3 10.6  -2.4  -0.8  
Cma1_Mus_musculus_GeneID=17228 ARG A 125 B . . . . . . - G W S . ? -0.407 30.6  -151.9 -65.1  146.8  14.2  -2.5  -2.4  
Cma1_Mus_musculus_GeneID=17228 THR A 126 S . . . . . S + . . . . ? 0.474  85.8  20.2   -99.5  -4.7   15.9  0.8   -3.4  
Cma1_Mus_musculus_GeneID=17228 ASN A 127 S . > . . . S - . . . . ? -0.953 85.5  -106.4 -156.2 160.6  17.8  -1.2  -6.0  
Cma1_Mus_musculus_GeneID=17228 VAL A 128 T . 3 . . . S + . . . . ? 0.867  120.9 31.0   -61.0  -31.1  17.5  -4.5  -7.9  
Cma1_Mus_musculus_GeneID=17228 ASN A 129 T . 3 . . . S + . . . . ? 0.391  101.8 97.4   -113.5 3.1    20.4  -6.1  -5.9  
Cma1_Mus_musculus_GeneID=17228 GLU A 130 S . < . . > S - . . . . ? -0.600 77.5  -104.8 -94.8  149.9  20.0  -4.3  -2.6  
Cma1_Mus_musculus_GeneID=17228 PRO A 131 P . . . . P . - . . . . ? -0.252 52.2  -78.4  -63.5  160.9  18.1  -5.6  0.5   
Cma1_Mus_musculus_GeneID=17228 ALA A 132 B . . . . P . - G X S . ? -0.338 54.9  -105.3 -57.1  143.9  14.8  -4.2  1.3   
Cma1_Mus_musculus_GeneID=17228 SER A 133 P . . . . < . - . . . . ? -0.456 14.9  -151.4 -72.2  141.9  14.9  -0.8  3.0   
Cma1_Mus_musculus_GeneID=17228 ASP A 134 S . . . . . S + . . . . ? 0.688  81.5  64.3   -82.3  -20.6  14.2  -0.6  6.7   
Cma1_Mus_musculus_GeneID=17228 THR A 135 B . . . . . S - D R P . ? -0.737 98.9  -93.5  -106.8 151.0  12.8  2.9   6.3   
Cma1_Mus_musculus_GeneID=17228 LEU A 136 . . . . . . . - . . . . ? -0.465 45.3  -164.5 -63.9  129.3  9.8   4.0   4.3   
Cma1_Mus_musculus_GeneID=17228 GLN A 137 E . . . . . . - B F B D ? -0.792 8.0   -162.6 -114.5 161.2  10.5  5.1   0.8   
Cma1_Mus_musculus_GeneID=17228 GLU A 138 E . . . . . . - B F B D ? -0.988 1.8   -167.5 -141.5 152.3  8.7   7.0   -1.9  
Cma1_Mus_musculus_GeneID=17228 VAL A 139 E . . . . . . - B F . D ? -0.998 19.2  -130.5 -142.2 140.6  8.9   7.5   -5.6  
Cma1_Mus_musculus_GeneID=17228 LYS A 140 E . . . . . . + B F . D ? -0.782 33.6  173.1  -89.8  129.6  7.4   9.9   -8.0  
Cma1_Mus_musculus_GeneID=17228 MET A 141 E . . . . . . - B F . D ? -0.980 25.9  -127.3 -139.0 151.9  5.8   8.3   -11.1 
Cma1_Mus_musculus_GeneID=17228 ARG A 142 E . . . . . . - B F . D ? -0.807 24.4  -118.6 -100.9 135.3  3.8   9.5   -14.0 
Cma1_Mus_musculus_GeneID=17228 LEU A 143 B . . . . . . - B F F . ? -0.576 39.1  -154.0 -67.4  130.5  0.5   8.0   -15.1 
Cma1_Mus_musculus_GeneID=17228 GLN A 144 . . . . . . . - . . . . ? -0.611 21.5  -91.1  -106.7 163.4  0.9   6.6   -18.6 
Cma1_Mus_musculus_GeneID=17228 GLU A 145 . . > . . . . - . . . . ? -0.450 40.9  -113.9 -65.5  145.2  -1.3  6.0   -21.5 
Cma1_Mus_musculus_GeneID=17228 PRO A 146 G . > . . . S + . . . . ? 0.799  113.5 68.7   -52.3  -30.1  -2.8  2.4   -21.5 
Cma1_Mus_musculus_GeneID=17228 GLN A 147 G . > . . . S + . . . . ? 0.794  87.7  66.0   -60.8  -28.6  -0.8  1.7   -24.7 
Cma1_Mus_musculus_GeneID=17228 ALA A 148 G . < . . . S + . . . . ? 0.715  105.2 43.0   -66.7  -21.4  2.4   1.9   -22.7 
Cma1_Mus_musculus_GeneID=17228 CYS A 149 G . X . . . S + . . . . ? 0.162  78.6  110.6  -109.5 14.2   1.3   -1.3  -20.7 
Cma1_Mus_musculus_GeneID=17228 LYS A 150 T . < . . . . + . . . . ? 0.717  67.2  68.6   -65.8  -20.0  0.1   -3.2  -23.8 
Cma1_Mus_musculus_GeneID=17228 HIS A 151 T . 3 . . . S + . . . . ? 0.669  79.3  87.2   -75.3  -19.2  3.0   -5.7  -23.5 
Cma1_Mus_musculus_GeneID=17228 PHE A 152 S . X . . . S - . . . . ? -0.786 72.7  -156.8 -76.9  106.2  1.3   -6.9  -20.3 
Cma1_Mus_musculus_GeneID=17228 THR A 153 T . 3 . . . S + . . . . ? 0.805  90.2  45.9   -62.1  -22.9  -1.0  -9.6  -21.7 
Cma1_Mus_musculus_GeneID=17228 SER A 154 T . 3 . . . S + . . . . ? 0.355  82.8  128.4  -104.6 5.1    -3.3  -9.4  -18.7 
Cma1_Mus_musculus_GeneID=17228 PHE A 155 . . < . . . . - . . . . ? -0.480 35.6  -173.1 -69.5  127.1  -3.5  -5.6  -18.5 
Cma1_Mus_musculus_GeneID=17228 ARG A 156 . . > > . . . - . . . . ? -0.962 14.7  -158.7 -123.6 115.9  -7.0  -4.2  -18.4 
Cma1_Mus_musculus_GeneID=17228 HIS A 157 T . 3 4 . . S + . . . . ? 0.803  90.8  59.0   -65.8  -29.9  -7.2  -0.3  -18.6 
Cma1_Mus_musculus_GeneID=17228 ASN A 158 T . 3 4 . . S + . . . . ? 0.834  122.0 23.0   -66.9  -31.0  -10.7 -0.3  -17.0 
Cma1_Mus_musculus_GeneID=17228 SER A 159 T . < 4 . . S + . . . . ? 0.442  121.4 57.0   -118.6 0.5    -9.5  -2.0  -13.8 
Cma1_Mus_musculus_GeneID=17228 GLN A 160 E . . < . . . - B G . G ? -0.946 63.6  -138.5 -139.6 153.0  -5.7  -1.1  -13.9 
Cma1_Mus_musculus_GeneID=17228 LEU A 161 E . . . . . . - B G . G ? -0.895 11.5  -144.2 -109.4 138.8  -3.4  1.9   -14.0 
Cma1_Mus_musculus_GeneID=17228 CYS A 162 E . . . . . . + B G . G ? -0.930 28.7  173.8  -102.5 119.5  -0.2  2.1   -16.0 
Cma1_Mus_musculus_GeneID=17228 VAL A 163 E . . . . . . + B G F G ? -0.963 17.7  84.7   -132.5 144.3  2.5   4.0   -14.2 
Cma1_Mus_musculus_GeneID=17228 GLY A 164 . . . . . . . - . . . . ? -0.743 57.8  -108.3 147.7  160.5  6.1   4.8   -14.9 
Cma1_Mus_musculus_GeneID=17228 ASN A 165 . . > . . . . - . . . . ? -0.958 15.3  -161.0 -118.8 106.1  8.6   7.1   -16.6 
Cma1_Mus_musculus_GeneID=17228 PRO A 166 T . 3 . . . S + . . . . ? 0.694  94.7  55.2   -61.5  -10.1  10.4  5.4   -19.5 
Cma1_Mus_musculus_GeneID=17228 LYS A 167 T . 3 . . . S + . . . . ? 0.528  107.6 52.2   -98.1  -10.9  13.1  8.1   -19.1 
Cma1_Mus_musculus_GeneID=17228 LYS A 168 S . < . . . S - . . . . ? -0.978 78.3  -130.7 -131.5 130.3  13.8  7.4   -15.4 
Cma1_Mus_musculus_GeneID=17228 MET A 169 . . . . . . . + . . . . ? -0.543 63.4  132.0  -77.3  65.5   14.6  4.1   -13.7 
Cma1_Mus_musculus_GeneID=17228 GLN A 170 . . . . . . . + . . . . ? -0.991 26.4  138.8  -118.6 129.0  11.9  4.7   -10.9 
Cma1_Mus_musculus_GeneID=17228 ASN A 171 E . . . . . . - A B A . ? -0.989 51.9  -105.9 -165.4 157.5  9.5   1.9   -10.1 
Cma1_Mus_musculus_GeneID=17228 VAL A 172 E . . . . . . + A B A . ? -0.721 50.9  157.4  -83.7  145.3  7.5   -0.2  -7.5  
Cma1_Mus_musculus_GeneID=17228 TYR A 173 . . > . . . . - . . . . ? -0.612 40.0  -9.6   -145.5 -156.5 9.0   -3.7  -7.0  
Cma1_Mus_musculus_GeneID=17228 LYS A 174 T . 3 . . . S + . . . . ? -0.250 123.5 18.7   -58.5  126.6  9.2   -6.7  -4.6  
Cma1_Mus_musculus_GeneID=17228 GLY A 175 T . 3 . . . S + . . . . ? 0.160  103.8 82.6   103.6  -14.4  7.8   -6.0  -1.2  
Cma1_Mus_musculus_GeneID=17228 ASP A 176 . . X . . . . + . . . . ? 0.318  57.7  135.6  -102.8 -1.2   5.7   -2.9  -2.0  
Cma1_Mus_musculus_GeneID=17228 SER A 177 T . 3 . . . S + . . . . ? -0.321 72.1  21.9   -48.1  131.3  2.8   -5.0  -3.3  
Cma1_Mus_musculus_GeneID=17228 GLY A 178 T . 3 . . . S + . . . . ? 0.249  92.8  131.0  95.5   -14.3  -0.4  -3.6  -1.9  
Cma1_Mus_musculus_GeneID=17228 GLY A 179 P . < . . > . - . . . . ? -0.335 59.7  -96.3  -71.2  162.8  1.0   -0.1  -1.3  
Cma1_Mus_musculus_GeneID=17228 PRO A 180 E . . . . P . - B H . H ? -0.458 14.7  -146.0 -89.1  142.2  -0.9  3.0   -2.5  
Cma1_Mus_musculus_GeneID=17228 LEU A 181 E . . . . < . - B H E H ? -0.959 30.1  -157.6 -90.0  117.4  -0.4  5.1   -5.6  
Cma1_Mus_musculus_GeneID=17228 LEU A 182 E . . . . . . - B H E H ? -0.851 19.9  -177.8 -110.1 129.0  -1.2  8.7   -4.5  
Cma1_Mus_musculus_GeneID=17228 CYS A 183 E . > . . . S - B H . H ? -0.983 81.5  -18.6  -121.3 117.8  -2.2  11.6  -6.6  
Cma1_Mus_musculus_GeneID=17228 ALA A 184 T . 3 . . . S - . . . . ? 0.883  129.6 -51.9  54.4   36.0   -2.7  15.0  -4.8  
Cma1_Mus_musculus_GeneID=17228 GLY A 185 T . 3 . . . S + . . . . ? 0.609  116.3 111.2  84.2   12.8   -2.9  13.1  -1.5  
Cma1_Mus_musculus_GeneID=17228 ILE A 186 E . < . . . S - B I . H ? -0.969 71.9  -113.5 -122.7 137.5  -5.6  10.6  -2.6  
Cma1_Mus_musculus_GeneID=17228 ALA A 187 E . . . . . . + B I C H ? -0.545 38.9  164.5  -74.0  124.8  -5.2  6.9   -3.2  
Cma1_Mus_musculus_GeneID=17228 GLN A 188 E . . . . . . + B I . . ? 0.622  58.5  7.3    -111.2 -23.3  -5.6  6.0   -6.9  
Cma1_Mus_musculus_GeneID=17228 GLY A 189 E . . . . . . - B I I H ? -0.969 56.7  -122.2 -157.7 166.3  -4.2  2.5   -7.0  
Cma1_Mus_musculus_GeneID=17228 ILE A 190 E . . . . . . - B I I H ? -0.981 41.3  -110.0 -117.7 122.8  -2.8  -0.5  -5.4  
Cma1_Mus_musculus_GeneID=17228 ALA A 191 E . . . . . . + B I I . ? -0.359 51.3  160.0  -53.3  124.7  0.6   -1.7  -6.3  
Cma1_Mus_musculus_GeneID=17228 SER A 192 E . . . . . . - B I . . ? 0.781  47.6  -22.1  -116.4 -70.0  -0.0  -5.0  -8.2  
Cma1_Mus_musculus_GeneID=17228 TYR A 193 E . . . . . . - B I I . ? -0.960 48.6  -178.8 -152.4 161.0  2.7   -6.2  -10.5 
Cma1_Mus_musculus_GeneID=17228 VAL A 194 . . . . . . . - . . . . ? -0.857 41.9  -67.1  -141.1 -178.2 5.9   -5.1  -12.5 
Cma1_Mus_musculus_GeneID=17228 HIS A 195 . . > . . . . - . . . . ? -0.486 44.1  -120.2 -73.2  149.6  8.6   -6.4  -14.8 
Cma1_Mus_musculus_GeneID=17228 ARG A 196 T . 3 . . . S + . . . . ? 0.775  116.7 51.3   -64.8  -20.8  11.1  -8.8  -13.3 
Cma1_Mus_musculus_GeneID=17228 ASN A 197 T . 3 . . . S - . . . . ? 0.279  115.3 -116.6 -101.7 10.1   13.9  -6.3  -14.1 
Cma1_Mus_musculus_GeneID=17228 ALA A 198 . . < . . . . + . . . . ? 0.700  61.7  155.5  66.7   19.4   12.0  -3.4  -12.4 
Cma1_Mus_musculus_GeneID=17228 LYS A 199 P . . . . > . - . . . . ? -0.634 43.2  -78.3  -78.4  127.4  11.7  -1.6  -15.8 
Cma1_Mus_musculus_GeneID=17228 PRO A 200 S . . . . P S + . . . . ? -0.356 94.2  69.0   -55.1  151.6  8.8   0.8   -16.1 
Cma1_Mus_musculus_GeneID=17228 PRO A 201 P . . . . P . - . . . . ? 0.525  60.5  -170.0 -89.8  159.3  5.9   0.8   -16.5 
Cma1_Mus_musculus_GeneID=17228 ALA A 202 E . . . . < . - B J G . ? -0.794 18.4  -125.8 -103.6 157.9  4.3   -0.8  -13.3 
Cma1_Mus_musculus_GeneID=17228 VAL A 203 E . . . . . . - B J G I ? -0.928 22.3  -171.8 -113.0 127.4  0.7   -1.9  -13.0 
Cma1_Mus_musculus_GeneID=17228 PHE A 204 E . . . . . . - B J G I ? -0.918 30.0  -114.0 -111.6 141.9  -1.6  -0.7  -10.2 
Cma1_Mus_musculus_GeneID=17228 THR A 205 E . . . . . . - B J G I ? -0.663 37.6  -121.2 -70.1  126.6  -5.1  -2.0  -9.4  
Cma1_Mus_musculus_GeneID=17228 ARG A 206 E . > > . . . - B J . I ? -0.665 20.0  -161.6 -76.2  118.1  -7.5  0.9   -10.0 
Cma1_Mus_musculus_GeneID=17228 ILE A 207 G . > 4 . . S + . . . . ? 0.889  85.9  61.4   -68.9  -41.6  -9.4  1.7   -6.8  
Cma1_Mus_musculus_GeneID=17228 SER A 208 G . > 4 . . S + . . . . ? 0.847  99.8  56.7   -56.9  -34.9  -12.2 3.7   -8.6  
Cma1_Mus_musculus_GeneID=17228 HIS A 209 G . < 4 . . S + . . . . ? 0.830  112.3 41.0   -66.3  -25.9  -13.1 0.5   -10.4 
Cma1_Mus_musculus_GeneID=17228 TYR A 210 G . < X . . S + . . . . ? 0.215  79.0  109.7  -113.8 17.3   -13.6 -1.4  -7.2  
Cma1_Mus_musculus_GeneID=17228 ARG A 211 H . < > . . S + . . . . ? 0.907  77.4  53.0   -62.4  -45.8  -15.4 1.2   -5.0  
Cma1_Mus_musculus_GeneID=17228 PRO A 212 H . . > . . S + . . . . ? 0.926  112.2 44.8   -57.0  -45.4  -18.7 -0.6  -5.1  
Cma1_Mus_musculus_GeneID=17228 TRP A 213 H . . > . . S + . . . . ? 0.921  113.2 50.9   -63.2  -44.8  -17.1 -3.8  -3.8  
Cma1_Mus_musculus_GeneID=17228 ILE A 214 H . . X . . S + . . . . ? 0.941  111.7 47.9   -58.4  -45.9  -15.0 -1.9  -1.2  
Cma1_Mus_musculus_GeneID=17228 ASN A 215 H . . X . . S + . . . . ? 0.865  107.7 55.4   -65.3  -40.9  -18.1 -0.1  0.1   
Cma1_Mus_musculus_GeneID=17228 LYS A 216 H . . X . . S + . . . . ? 0.930  111.1 43.2   -58.4  -48.2  -20.1 -3.3  0.3   
Cma1_Mus_musculus_GeneID=17228 ILE A 217 H . . X . . S + . . . . ? 0.925  113.4 51.9   -64.1  -46.8  -17.5 -5.0  2.5   
Cma1_Mus_musculus_GeneID=17228 LEU A 218 H . > < . . S + . . . . ? 0.892  110.6 48.8   -60.0  -40.0  -17.1 -1.9  4.7   
Cma1_Mus_musculus_GeneID=17228 ARG A 219 H . 3 < . . S + . . . . ? 0.885  110.9 49.5   -66.9  -37.3  -20.9 -1.7  5.3   
Cma1_Mus_musculus_GeneID=17228 GLU A 220 H . 3 < . . . . . . . . ? 0.620  .     .      -82.3  -9.7   -21.3 -5.4  6.2   
Cma1_Mus_musculus_GeneID=17228 ASN A 221 . . < < . . . . . . . . ? 0.600  .     .      -131.7 .      -18.4 -5.2  8.8   
# 
loop_
_dssp_struct_ladder.id 
_dssp_struct_ladder.sheet_id 
_dssp_struct_ladder.range_id_1 
_dssp_struct_ladder.range_id_2 
_dssp_struct_ladder.type 
_dssp_struct_ladder.beg_1_label_comp_id 
_dssp_struct_ladder.beg_1_label_asym_id 
_dssp_struct_ladder.beg_1_label_seq_id 
_dssp_struct_ladder.pdbx_beg_1_PDB_ins_code 
_dssp_struct_ladder.end_1_label_comp_id 
_dssp_struct_ladder.end_1_label_asym_id 
_dssp_struct_ladder.end_1_label_seq_id 
_dssp_struct_ladder.pdbx_end_1_PDB_ins_code 
_dssp_struct_ladder.beg_1_auth_comp_id 
_dssp_struct_ladder.beg_1_auth_asym_id 
_dssp_struct_ladder.beg_1_auth_seq_id 
_dssp_struct_ladder.end_1_auth_comp_id 
_dssp_struct_ladder.end_1_auth_asym_id 
_dssp_struct_ladder.end_1_auth_seq_id 
_dssp_struct_ladder.beg_2_label_comp_id 
_dssp_struct_ladder.beg_2_label_asym_id 
_dssp_struct_ladder.beg_2_label_seq_id 
_dssp_struct_ladder.pdbx_beg_2_PDB_ins_code 
_dssp_struct_ladder.end_2_label_comp_id 
_dssp_struct_ladder.end_2_label_asym_id 
_dssp_struct_ladder.end_2_label_seq_id 
_dssp_struct_ladder.pdbx_end_2_PDB_ins_code 
_dssp_struct_ladder.beg_2_auth_comp_id 
_dssp_struct_ladder.beg_2_auth_asym_id 
_dssp_struct_ladder.beg_2_auth_seq_id 
_dssp_struct_ladder.end_2_auth_comp_id 
_dssp_struct_ladder.end_2_auth_asym_id 
_dssp_struct_ladder.end_2_auth_seq_id 
A A A B anti-parallel ILE A 2   ? ILE A 3   ? ILE A 2   ILE A 3   VAL A 172 ? ASN A 171 ? VAL A 172 ASN A 171 
B B C F anti-parallel THR A 6   ? GLU A 7   ? THR A 6   GLU A 7   GLU A 138 ? GLN A 137 ? GLU A 138 GLN A 137 
C B D I parallel      LEU A 107 ? LEU A 107 ? LEU A 107 LEU A 107 ALA A 187 ? ALA A 187 ? ALA A 187 ALA A 187 
D B E F anti-parallel MET A 117 ? GLY A 122 ? MET A 117 GLY A 122 ARG A 142 ? GLN A 137 ? ARG A 142 GLN A 137 
E B E H anti-parallel ARG A 119 ? ALA A 120 ? ARG A 119 ALA A 120 LEU A 182 ? LEU A 181 ? LEU A 182 LEU A 181 
F B F G anti-parallel LEU A 143 ? LEU A 143 ? LEU A 143 LEU A 143 VAL A 163 ? VAL A 163 ? VAL A 163 VAL A 163 
G B G J anti-parallel GLN A 160 ? VAL A 163 ? GLN A 160 VAL A 163 THR A 205 ? ALA A 202 ? THR A 205 ALA A 202 
H B H I anti-parallel PRO A 180 ? CYS A 183 ? PRO A 180 CYS A 183 ILE A 190 ? ILE A 186 ? ILE A 190 ILE A 186 
I B I J anti-parallel GLY A 189 ? TYR A 193 ? GLY A 189 TYR A 193 ARG A 206 ? VAL A 203 ? ARG A 206 VAL A 203 
J C K L anti-parallel MET A 16  ? ILE A 21  ? MET A 16  ILE A 21  PHE A 30  ? SER A 25  ? PHE A 30  SER A 25  
K C K N anti-parallel ALA A 17  ? ILE A 21  ? ALA A 17  ILE A 21  LEU A 52  ? ILE A 48  ? LEU A 52  ILE A 48  
L C L M anti-parallel GLY A 29  ? ARG A 33  ? GLY A 29  ARG A 33  THR A 39  ? PHE A 36  ? THR A 39  PHE A 36  
M C M P anti-parallel PHE A 36  ? THR A 39  ? PHE A 36  THR A 39  LYS A 91  ? MET A 88  ? LYS A 91  MET A 88  
N C N O anti-parallel THR A 49  ? LEU A 52  ? THR A 49  LEU A 52  GLU A 68  ? GLN A 65  ? GLU A 68  GLN A 65  
O C O P anti-parallel VAL A 69  ? LEU A 74  ? VAL A 69  LEU A 74  LEU A 92  ? MET A 88  ? LEU A 92  MET A 88  
P D Q R anti-parallel ASN A 56  ? ASN A 56  ? ASN A 56  ASN A 56  THR A 135 ? THR A 135 ? THR A 135 THR A 135 
Q E S T anti-parallel ASP A 79  ? ASP A 79  ? ASP A 79  ASP A 79  VAL A 84  ? VAL A 84  ? VAL A 84  VAL A 84  
R F U V anti-parallel THR A 99  ? THR A 99  ? THR A 99  THR A 99  VAL A 102 ? VAL A 102 ? VAL A 102 VAL A 102 
S G W X anti-parallel ARG A 125 ? ARG A 125 ? ARG A 125 ARG A 125 ALA A 132 ? ALA A 132 ? ALA A 132 ALA A 132 
# 
loop_
_dssp_struct_bridge_pairs.id 
_dssp_struct_bridge_pairs.label_comp_id 
_dssp_struct_bridge_pairs.label_seq_id 
_dssp_struct_bridge_pairs.label_asym_id 
_dssp_struct_bridge_pairs.auth_seq_id 
_dssp_struct_bridge_pairs.auth_asym_id 
_dssp_struct_bridge_pairs.pdbx_PDB_ins_code 
_dssp_struct_bridge_pairs.acceptor_1_label_comp_id 
_dssp_struct_bridge_pairs.acceptor_1_label_seq_id 
_dssp_struct_bridge_pairs.acceptor_1_label_asym_id 
_dssp_struct_bridge_pairs.acceptor_1_auth_seq_id 
_dssp_struct_bridge_pairs.acceptor_1_auth_asym_id 
_dssp_struct_bridge_pairs.acceptor_1_pdbx_PDB_ins_code 
_dssp_struct_bridge_pairs.acceptor_1_energy 
_dssp_struct_bridge_pairs.acceptor_2_label_comp_id 
_dssp_struct_bridge_pairs.acceptor_2_label_seq_id 
_dssp_struct_bridge_pairs.acceptor_2_label_asym_id 
_dssp_struct_bridge_pairs.acceptor_2_auth_seq_id 
_dssp_struct_bridge_pairs.acceptor_2_auth_asym_id 
_dssp_struct_bridge_pairs.acceptor_2_pdbx_PDB_ins_code 
_dssp_struct_bridge_pairs.acceptor_2_energy 
_dssp_struct_bridge_pairs.donor_1_label_comp_id 
_dssp_struct_bridge_pairs.donor_1_label_seq_id 
_dssp_struct_bridge_pairs.donor_1_label_asym_id 
_dssp_struct_bridge_pairs.donor_1_auth_seq_id 
_dssp_struct_bridge_pairs.donor_1_auth_asym_id 
_dssp_struct_bridge_pairs.donor_1_pdbx_PDB_ins_code 
_dssp_struct_bridge_pairs.donor_1_energy 
_dssp_struct_bridge_pairs.donor_2_label_comp_id 
_dssp_struct_bridge_pairs.donor_2_label_seq_id 
_dssp_struct_bridge_pairs.donor_2_label_asym_id 
_dssp_struct_bridge_pairs.donor_2_auth_seq_id 
_dssp_struct_bridge_pairs.donor_2_auth_asym_id 
_dssp_struct_bridge_pairs.donor_2_pdbx_PDB_ins_code 
_dssp_struct_bridge_pairs.donor_2_energy 
1   GLU 1   A 1   A ? ?   ?   ? ?   ? ? ?    ?   ?   ? ?   ? ? ?    TYR 173 A 173 A ? -2.3 ILE 3   A 3   A ? -0.5 
2   ILE 2   A 2   A ? ARG 125 A 125 A ? -2.0 VAL 172 A 172 A ? -0.2 GLY 5   A 5   A ? -1.5 GLY 4   A 4   A ? -0.3 
3   ILE 3   A 3   A ? ASN 171 A 171 A ? -3.1 GLU 1   A 1   A ? -0.5 ASN 171 A 171 A ? -1.6 ASN 127 A 127 A ? -0.2 
4   GLY 4   A 4   A ? THR 126 A 126 A ? -1.5 ILE 2   A 2   A ? -0.3 ILE 3   A 3   A ? -0.3 THR 6   A 6   A ? -0.1 
5   GLY 5   A 5   A ? ILE 2   A 2   A ? -1.5 ARG 125 A 125 A ? -0.2 GLU 7   A 7   A ? -0.3 VAL 139 A 139 A ? -0.2 
6   THR 6   A 6   A ? GLU 138 A 138 A ? -2.7 GLY 4   A 4   A ? -0.1 GLU 138 A 138 A ? -2.4 CYS 8   A 8   A ? -0.1 
7   GLU 7   A 7   A ? GLY 5   A 5   A ? -0.3 GLN 137 A 137 A ? -0.2 GLN 137 A 137 A ? -0.3 ILE 9   A 9   A ? -0.1 
8   CYS 8   A 8   A ? LEU 136 A 136 A ? -2.9 HIS 55  A 55  A ? -0.1 LEU 136 A 136 A ? -0.1 GLU 7   A 7   A ? -0.1 
9   ILE 9   A 9   A ? PRO 10  A 10  A ? -0.1 GLU 7   A 7   A ? -0.1 SER 12  A 12  A ? -2.3 ARG 13  A 13  A ? -0.3 
10  PRO 10  A 10  A ? ?   ?   ? ?   ? ? ?    ?   ?   ? ?   ? ? ?    ILE 9   A 9   A ? -0.1 HIS 55  A 55  A ? -0.1 
11  HIS 11  A 11  A ? ARG 13  A 13  A ? -0.2 SER 12  A 12  A ? -0.1 ILE 9   A 9   A ? -0.0 HIS 55  A 55  A ? -0.0 
12  SER 12  A 12  A ? ILE 9   A 9   A ? -2.3 ARG 13  A 13  A ? -0.2 HIS 11  A 11  A ? -0.1 GLY 101 A 101 A ? -0.0 
13  ARG 13  A 13  A ? ILE 9   A 9   A ? -0.3 PRO 14  A 14  A ? -0.1 MET 16  A 16  A ? -1.7 SER 12  A 12  A ? -0.2 
14  PRO 14  A 14  A ? ?   ?   ? ?   ? ? ?    ?   ?   ? ?   ? ? ?    GLY 103 A 103 A ? -2.7 GLY 53  A 53  A ? -0.3 
15  TYR 15  A 15  A ? VAL 102 A 102 A ? -0.2 THR 104 A 104 A ? -0.1 LEU 31  A 31  A ? -2.6 LEU 105 A 105 A ? -0.2 
16  MET 16  A 16  A ? ARG 13  A 13  A ? -1.7 PHE 30  A 30  A ? -0.2 GLY 53  A 53  A ? -0.6 TYR 18  A 18  A ? -0.4 
17  ALA 17  A 17  A ? GLY 29  A 29  A ? -2.9 LEU 52  A 52  A ? -0.1 GLY 29  A 29  A ? -1.8 LEU 19  A 19  A ? -0.5 
18  TYR 18  A 18  A ? LEU 51  A 51  A ? -2.2 MET 16  A 16  A ? -0.4 LEU 51  A 51  A ? -2.9 GLU 20  A 20  A ? -0.6 
19  LEU 19  A 19  A ? CYS 27  A 27  A ? -3.1 ALA 17  A 17  A ? -0.5 CYS 27  A 27  A ? -1.8 ILE 21  A 21  A ? -0.7 
20  GLU 20  A 20  A ? THR 49  A 49  A ? -3.1 TYR 18  A 18  A ? -0.6 THR 49  A 49  A ? -2.4 GLU 22  A 22  A ? -0.5 
21  ILE 21  A 21  A ? SER 25  A 25  A ? -1.8 LEU 19  A 19  A ? -0.7 SER 25  A 25  A ? -1.1 LEU 24  A 24  A ? -0.8 
22  GLU 22  A 22  A ? SER 47  A 47  A ? -2.4 GLU 20  A 20  A ? -0.5 ARG 46  A 46  A ? -0.3 SER 47  A 47  A ? -0.2 
23  TYR 23  A 23  A ? LEU 24  A 24  A ? -0.1 GLY 45  A 45  A ? -0.1 GLU 22  A 22  A ? -0.2 GLY 45  A 45  A ? -0.0 
24  LEU 24  A 24  A ? ILE 21  A 21  A ? -0.8 SER 25  A 25  A ? -0.3 ALA 26  A 26  A ? -0.3 GLU 22  A 22  A ? -0.1 
25  SER 25  A 25  A ? ILE 21  A 21  A ? -1.1 GLU 22  A 22  A ? -0.1 ILE 21  A 21  A ? -1.8 CYS 27  A 27  A ? -0.4 
26  ALA 26  A 26  A ? LEU 24  A 24  A ? -0.3 GLU 20  A 20  A ? -0.2 SER 28  A 28  A ? -0.3 SER 177 A 177 A ? -0.3 
27  CYS 27  A 27  A ? LEU 19  A 19  A ? -1.8 SER 25  A 25  A ? -0.4 LEU 19  A 19  A ? -3.1 GLY 29  A 29  A ? -0.3 
28  SER 28  A 28  A ? SER 177 A 177 A ? -3.8 ALA 26  A 26  A ? -0.3 ALA 40  A 40  A ? -0.5 PHE 30  A 30  A ? -0.3 
29  GLY 29  A 29  A ? ALA 17  A 17  A ? -1.8 CYS 27  A 27  A ? -0.3 ALA 17  A 17  A ? -2.9 LEU 31  A 31  A ? -0.4 
30  PHE 30  A 30  A ? LEU 38  A 38  A ? -1.9 SER 28  A 28  A ? -0.3 LEU 38  A 38  A ? -3.1 ILE 32  A 32  A ? -0.4 
31  LEU 31  A 31  A ? TYR 15  A 15  A ? -2.6 GLY 29  A 29  A ? -0.4 LEU 105 A 105 A ? -2.4 VAL 37  A 37  A ? -0.2 
32  ILE 32  A 32  A ? PHE 36  A 36  A ? -2.3 PHE 30  A 30  A ? -0.4 ARG 34  A 34  A ? -0.2 VAL 37  A 37  A ? -0.2 
33  ARG 33  A 33  A ? PHE 36  A 36  A ? -1.5 GLY 103 A 103 A ? -0.1 PHE 36  A 36  A ? -1.4 ILE 32  A 32  A ? -0.3 
34  ARG 34  A 34  A ? ASN 35  A 35  A ? -0.3 ILE 32  A 32  A ? -0.2 ALA 96  A 96  A ? -4.5 GLU 94  A 94  A ? -0.1 
35  ASN 35  A 35  A ? LYS 95  A 95  A ? -0.2 PHE 36  A 36  A ? -0.1 LEU 92  A 92  A ? -2.4 VAL 37  A 37  A ? -0.4 
36  PHE 36  A 36  A ? ARG 33  A 33  A ? -1.4 LYS 91  A 91  A ? -0.2 ILE 32  A 32  A ? -2.3 ARG 33  A 33  A ? -1.5 
37  VAL 37  A 37  A ? LEU 90  A 90  A ? -2.3 ASN 35  A 35  A ? -0.4 LEU 90  A 90  A ? -3.1 THR 39  A 39  A ? -0.5 
38  LEU 38  A 38  A ? PHE 30  A 30  A ? -3.1 PHE 36  A 36  A ? -0.4 PHE 30  A 30  A ? -1.9 ALA 40  A 40  A ? -0.2 
39  THR 39  A 39  A ? MET 88  A 88  A ? -2.8 VAL 37  A 37  A ? -0.5 MET 88  A 88  A ? -2.4 ALA 41  A 41  A ? -0.3 
40  ALA 40  A 40  A ? SER 28  A 28  A ? -0.5 LEU 38  A 38  A ? -0.2 CYS 43  A 43  A ? -1.5 ILE 87  A 87  A ? -0.2 
41  ALA 41  A 41  A ? THR 39  A 39  A ? -0.3 HIS 42  A 42  A ? -0.3 ALA 44  A 44  A ? -1.8 ALA 40  A 40  A ? -0.1 
42  HIS 42  A 42  A ? CYS 43  A 43  A ? -0.3 ASP 79  A 79  A ? -0.1 ALA 41  A 41  A ? -0.3 SER 177 A 177 A ? -0.0 
43  CYS 43  A 43  A ? ALA 40  A 40  A ? -1.5 SER 28  A 28  A ? -0.1 HIS 42  A 42  A ? -0.3 ALA 41  A 41  A ? -0.2 
44  ALA 44  A 44  A ? ALA 41  A 41  A ? -1.8 ILE 21  A 21  A ? -0.0 ARG 46  A 46  A ? -0.3 ILE 21  A 21  A ? -0.1 
45  GLY 45  A 45  A ? ARG 46  A 46  A ? -0.1 SER 25  A 25  A ? -0.0 ILE 48  A 48  A ? -0.1 TYR 23  A 23  A ? -0.1 
46  ARG 46  A 46  A ? GLU 22  A 22  A ? -0.3 ALA 44  A 44  A ? -0.3 ILE 48  A 48  A ? -0.3 GLY 45  A 45  A ? -0.1 
47  SER 47  A 47  A ? GLU 22  A 22  A ? -0.2 THR 49  A 49  A ? -0.0 GLU 22  A 22  A ? -2.4 THR 49  A 49  A ? -0.4 
48  ILE 48  A 48  A ? ARG 46  A 46  A ? -0.3 VAL 69  A 69  A ? -0.2 VAL 69  A 69  A ? -1.9 VAL 50  A 50  A ? -0.4 
49  THR 49  A 49  A ? GLU 20  A 20  A ? -2.4 SER 47  A 47  A ? -0.4 GLU 20  A 20  A ? -3.1 LEU 51  A 51  A ? -0.5 
50  VAL 50  A 50  A ? LEU 67  A 67  A ? -3.8 ILE 48  A 48  A ? -0.4 LEU 67  A 67  A ? -3.0 LEU 52  A 52  A ? -0.6 
51  LEU 51  A 51  A ? TYR 18  A 18  A ? -2.9 THR 49  A 49  A ? -0.5 TYR 18  A 18  A ? -2.2 GLY 53  A 53  A ? -0.3 
52  LEU 52  A 52  A ? GLN 65  A 65  A ? -2.7 VAL 50  A 50  A ? -0.6 GLN 65  A 65  A ? -2.2 ALA 17  A 17  A ? -0.1 
53  GLY 53  A 53  A ? MET 16  A 16  A ? -0.6 GLY 101 A 101 A ? -0.4 HIS 55  A 55  A ? -0.5 THR 63  A 63  A ? -0.3 
54  ALA 54  A 54  A ? MET 16  A 16  A ? -0.3 LEU 51  A 51  A ? -0.2 GLY 53  A 53  A ? -0.2 LYS 57  A 57  A ? -0.2 
55  HIS 55  A 55  A ? GLY 53  A 53  A ? -0.5 ASN 56  A 56  A ? -0.3 LEU 136 A 136 A ? -2.0 LYS 57  A 57  A ? -0.5 
56  ASN 56  A 56  A ? SER 59  A 59  A ? -0.3 THR 135 A 135 A ? -0.2 SER 59  A 59  A ? -0.5 HIS 55  A 55  A ? -0.3 
57  LYS 57  A 57  A ? ASP 134 A 134 A ? -2.6 HIS 55  A 55  A ? -0.5 THR 135 A 135 A ? -0.1 ASN 56  A 56  A ? -0.1 
58  THR 58  A 58  A ? ASP 134 A 134 A ? -0.3 SER 59  A 59  A ? -0.1 LYS 60  A 60  A ? -0.6 LYS 57  A 57  A ? -0.2 
59  SER 59  A 59  A ? ASN 56  A 56  A ? -0.5 ASP 134 A 134 A ? -0.2 ASN 56  A 56  A ? -0.3 HIS 55  A 55  A ? -0.2 
60  LYS 60  A 60  A ? THR 58  A 58  A ? -0.6 ALA 54  A 54  A ? -0.1 ASP 62  A 62  A ? -0.2 LYS 57  A 57  A ? -0.1 
61  GLU 61  A 61  A ? SER 59  A 59  A ? -0.2 ASN 56  A 56  A ? -0.1 TRP 64  A 64  A ? -1.6 LYS 60  A 60  A ? -0.0 
62  ASP 62  A 62  A ? THR 63  A 63  A ? -0.3 LYS 60  A 60  A ? -0.2 ALA 54  A 54  A ? -0.1 LYS 60  A 60  A ? -0.0 
63  THR 63  A 63  A ? GLY 53  A 53  A ? -0.3 GLN 65  A 65  A ? -0.0 ASP 62  A 62  A ? -0.3 ALA 54  A 54  A ? -0.1 
64  TRP 64  A 64  A ? GLU 61  A 61  A ? -1.6 GLY 53  A 53  A ? -0.1 LYS 66  A 66  A ? -0.4 GLY 53  A 53  A ? -0.2 
65  GLN 65  A 65  A ? LEU 52  A 52  A ? -2.2 LEU 67  A 67  A ? -0.1 LEU 52  A 52  A ? -2.7 LEU 67  A 67  A ? -0.7 
66  LYS 66  A 66  A ? TRP 64  A 64  A ? -0.4 LEU 51  A 51  A ? -0.2 GLU 68  A 68  A ? -0.4 LEU 51  A 51  A ? -0.2 
67  LEU 67  A 67  A ? VAL 50  A 50  A ? -3.0 GLN 65  A 65  A ? -0.7 VAL 50  A 50  A ? -3.8 VAL 69  A 69  A ? -0.2 
68  GLU 68  A 68  A ? LYS 66  A 66  A ? -0.4 THR 49  A 49  A ? -0.2 LYS 93  A 93  A ? -3.4 GLU 70  A 70  A ? -0.4 
69  VAL 69  A 69  A ? ILE 48  A 48  A ? -1.9 LEU 92  A 92  A ? -0.2 LEU 92  A 92  A ? -0.2 ILE 48  A 48  A ? -0.2 
70  GLU 70  A 70  A ? LYS 91  A 91  A ? -3.3 GLU 68  A 68  A ? -0.4 GLN 72  A 72  A ? -0.4 LEU 92  A 92  A ? -0.2 
71  LYS 71  A 71  A ? LYS 91  A 91  A ? -1.5 PHE 73  A 73  A ? -0.0 LYS 91  A 91  A ? -3.0 PHE 73  A 73  A ? -0.4 
72  GLN 72  A 72  A ? GLU 70  A 70  A ? -0.4 LEU 90  A 90  A ? -0.2 LEU 74  A 74  A ? -0.6 LEU 90  A 90  A ? -0.2 
73  PHE 73  A 73  A ? LEU 89  A 89  A ? -3.2 LYS 71  A 71  A ? -0.4 LEU 89  A 89  A ? -2.0 HIS 75  A 75  A ? -0.3 
74  LEU 74  A 74  A ? GLN 72  A 72  A ? -0.6 MET 88  A 88  A ? -0.2 MET 88  A 88  A ? -0.2 ASP 86  A 86  A ? -0.1 
75  HIS 75  A 75  A ? ILE 87  A 87  A ? -2.0 PHE 73  A 73  A ? -0.3 TYR 78  A 78  A ? -2.2 LEU 74  A 74  A ? -0.1 
76  PRO 76  A 76  A ? ?   ?   ? ?   ? ? ?    ?   ?   ? ?   ? ? ?    HIS 75  A 75  A ? -0.2 LEU 74  A 74  A ? -0.0 
77  LYS 77  A 77  A ? HIS 85  A 85  A ? -0.1 ASP 79  A 79  A ? -0.1 ASP 79  A 79  A ? -0.2 VAL 84  A 84  A ? -0.1 
78  TYR 78  A 78  A ? HIS 75  A 75  A ? -2.2 ILE 87  A 87  A ? -0.1 GLU 80  A 80  A ? -0.5 HIS 85  A 85  A ? -0.2 
79  ASP 79  A 79  A ? VAL 84  A 84  A ? -2.0 LYS 77  A 77  A ? -0.2 VAL 83  A 83  A ? -2.0 VAL 84  A 84  A ? -1.1 
80  GLU 80  A 80  A ? TYR 78  A 78  A ? -0.5 ASN 81  A 81  A ? -0.2 ASP 79  A 79  A ? -0.1 TYR 78  A 78  A ? -0.0 
81  ASN 81  A 81  A ? LEU 82  A 82  A ? -0.2 VAL 83  A 83  A ? -0.0 GLU 80  A 80  A ? -0.2 ASP 79  A 79  A ? -0.0 
82  LEU 82  A 82  A ? VAL 84  A 84  A ? -0.1 THR 153 A 153 A ? -0.0 GLU 80  A 80  A ? -0.2 ASN 81  A 81  A ? -0.2 
83  VAL 83  A 83  A ? ASP 79  A 79  A ? -2.0 VAL 84  A 84  A ? -0.2 ASP 86  A 86  A ? -0.3 HIS 85  A 85  A ? -0.3 
84  VAL 84  A 84  A ? ASP 79  A 79  A ? -1.1 HIS 85  A 85  A ? -0.2 ASP 79  A 79  A ? -2.0 VAL 83  A 83  A ? -0.2 
85  HIS 85  A 85  A ? VAL 83  A 83  A ? -0.3 TYR 78  A 78  A ? -0.2 ILE 87  A 87  A ? -1.8 HIS 75  A 75  A ? -0.3 
86  ASP 86  A 86  A ? VAL 83  A 83  A ? -0.3 TYR 78  A 78  A ? -0.1 MET 88  A 88  A ? -0.3 THR 205 A 205 A ? -0.2 
87  ILE 87  A 87  A ? HIS 85  A 85  A ? -1.8 ALA 40  A 40  A ? -0.2 HIS 75  A 75  A ? -2.0 LEU 89  A 89  A ? -0.3 
88  MET 88  A 88  A ? THR 39  A 39  A ? -2.4 ASP 86  A 86  A ? -0.3 THR 39  A 39  A ? -2.8 LEU 90  A 90  A ? -0.4 
89  LEU 89  A 89  A ? PHE 73  A 73  A ? -2.0 ILE 87  A 87  A ? -0.3 PHE 73  A 73  A ? -3.2 LYS 91  A 91  A ? -0.5 
90  LEU 90  A 90  A ? VAL 37  A 37  A ? -3.1 MET 88  A 88  A ? -0.4 VAL 37  A 37  A ? -2.3 LEU 92  A 92  A ? -0.6 
91  LYS 91  A 91  A ? LYS 71  A 71  A ? -3.0 LEU 89  A 89  A ? -0.5 GLU 70  A 70  A ? -3.3 LYS 71  A 71  A ? -1.5 
92  LEU 92  A 92  A ? ASN 35  A 35  A ? -2.4 LEU 90  A 90  A ? -0.6 VAL 69  A 69  A ? -0.2 LYS 95  A 95  A ? -0.0 
93  LYS 93  A 93  A ? GLU 68  A 68  A ? -3.4 LYS 91  A 91  A ? -0.2 LYS 95  A 95  A ? -0.3 VAL 69  A 69  A ? -0.1 
94  GLU 94  A 94  A ? GLU 68  A 68  A ? -0.4 ARG 34  A 34  A ? -0.1 LYS 93  A 93  A ? -0.1 ALA 96  A 96  A ? -0.1 
95  LYS 95  A 95  A ? LYS 93  A 93  A ? -0.3 ALA 96  A 96  A ? -0.1 ASN 35  A 35  A ? -0.2 LYS 97  A 97  A ? -0.2 
96  ALA 96  A 96  A ? ARG 34  A 34  A ? -4.5 ARG 33  A 33  A ? -0.1 LEU 98  A 98  A ? -0.8 LYS 95  A 95  A ? -0.1 
97  LYS 97  A 97  A ? LYS 95  A 95  A ? -0.2 GLY 103 A 103 A ? -0.0 THR 99  A 99  A ? -0.3 ALA 96  A 96  A ? -0.1 
98  LEU 98  A 98  A ? ALA 96  A 96  A ? -0.8 GLY 101 A 101 A ? -0.1 LEU 100 A 100 A ? -0.2 GLY 103 A 103 A ? -0.2 
99  THR 99  A 99  A ? VAL 102 A 102 A ? -1.6 LYS 97  A 97  A ? -0.3 VAL 102 A 102 A ? -0.5 GLY 53  A 53  A ? -0.1 
100 LEU 100 A 100 A ? GLY 101 A 101 A ? -0.2 LEU 98  A 98  A ? -0.2 GLY 103 A 103 A ? -0.1 GLY 53  A 53  A ? -0.1 
101 GLY 101 A 101 A ? VAL 102 A 102 A ? -0.2 PRO 14  A 14  A ? -0.1 GLY 53  A 53  A ? -0.4 GLY 103 A 103 A ? -0.4 
102 VAL 102 A 102 A ? THR 99  A 99  A ? -0.5 LEU 52  A 52  A ? -0.1 THR 99  A 99  A ? -1.6 THR 104 A 104 A ? -0.2 
103 GLY 103 A 103 A ? PRO 14  A 14  A ? -2.7 GLY 101 A 101 A ? -0.4 LEU 31  A 31  A ? -0.3 LEU 105 A 105 A ? -0.3 
104 THR 104 A 104 A ? VAL 102 A 102 A ? -0.2 ILE 32  A 32  A ? -0.1 ILE 32  A 32  A ? -0.2 TYR 15  A 15  A ? -0.1 
105 LEU 105 A 105 A ? LEU 31  A 31  A ? -2.4 GLY 103 A 103 A ? -0.3 ILE 186 A 186 A ? -0.1 PHE 30  A 30  A ? -0.0 
106 PRO 106 A 106 A ? ?   ?   ? ?   ? ? ?    ?   ?   ? ?   ? ? ?    ALA 187 A 187 A ? -2.3 SER 108 A 108 A ? -0.4 
107 LEU 107 A 107 A ? ILE 186 A 186 A ? -0.2 ILE 32  A 32  A ? -0.1 ALA 109 A 109 A ? -0.3 GLN 188 A 188 A ? -0.1 
108 SER 108 A 108 A ? ALA 187 A 187 A ? -2.2 PRO 106 A 106 A ? -0.4 ARG 211 A 211 A ? -0.1 LEU 107 A 107 A ? -0.0 
109 ALA 109 A 109 A ? LEU 107 A 107 A ? -0.3 PHE 111 A 111 A ? -0.1 PHE 111 A 111 A ? -0.3 SER 108 A 108 A ? -0.1 
110 ASN 110 A 110 A ? PHE 111 A 111 A ? -0.0 HIS 209 A 209 A ? -0.0 ILE 112 A 112 A ? -0.4 SER 208 A 208 A ? -0.3 
111 PHE 111 A 111 A ? ALA 109 A 109 A ? -0.3 SER 208 A 208 A ? -0.1 ALA 109 A 109 A ? -0.1 GLN 188 A 188 A ? -0.0 
112 ILE 112 A 112 A ? ASN 110 A 110 A ? -0.4 GLN 188 A 188 A ? -0.1 ARG 116 A 116 A ? -0.0 PHE 111 A 111 A ? -0.0 
113 PRO 113 A 113 A ? ?   ?   ? ?   ? ? ?    ?   ?   ? ?   ? ? ?    ARG 116 A 116 A ? -0.9 LEU 143 A 143 A ? -0.2 
114 PRO 114 A 114 A ? ?   ?   ? ?   ? ? ?    ?   ?   ? ?   ? ? ?    GLN 144 A 144 A ? -0.2 MET 117 A 117 A ? -0.1 
115 GLY 115 A 115 A ? LEU 143 A 143 A ? -2.6 ARG 116 A 116 A ? -0.4 MET 117 A 117 A ? -0.2 GLN 144 A 144 A ? -0.1 
116 ARG 116 A 116 A ? PRO 113 A 113 A ? -0.9 MET 117 A 117 A ? -0.1 LEU 143 A 143 A ? -2.5 CYS 118 A 118 A ? -0.5 
117 MET 117 A 117 A ? ARG 142 A 142 A ? -0.2 GLY 115 A 115 A ? -0.2 ALA 184 A 184 A ? -0.4 ARG 119 A 119 A ? -0.3 
118 CYS 118 A 118 A ? MET 141 A 141 A ? -3.3 ARG 116 A 116 A ? -0.5 MET 141 A 141 A ? -3.3 ALA 120 A 120 A ? -0.4 
119 ARG 119 A 119 A ? LEU 182 A 182 A ? -3.3 MET 117 A 117 A ? -0.3 LEU 182 A 182 A ? -4.0 VAL 121 A 121 A ? -0.4 
120 ALA 120 A 120 A ? VAL 139 A 139 A ? -2.8 CYS 118 A 118 A ? -0.4 VAL 139 A 139 A ? -2.3 GLY 122 A 122 A ? -0.4 
121 VAL 121 A 121 A ? PRO 180 A 180 A ? -1.3 ARG 119 A 119 A ? -0.4 TRP 123 A 123 A ? -0.3 GLU 138 A 138 A ? -0.2 
122 GLY 122 A 122 A ? GLN 137 A 137 A ? -2.3 ALA 120 A 120 A ? -0.4 GLN 137 A 137 A ? -3.2 ASP 176 A 176 A ? -0.1 
123 TRP 123 A 123 A ? GLY 175 A 175 A ? -0.4 VAL 121 A 121 A ? -0.3 THR 126 A 126 A ? -0.1 SER 133 A 133 A ? -0.1 
124 GLY 124 A 124 A ? ARG 125 A 125 A ? -0.2 ALA 132 A 132 A ? -0.2 SER 133 A 133 A ? -1.8 GLY 175 A 175 A ? -0.2 
125 ARG 125 A 125 A ? LYS 174 A 174 A ? -0.8 ALA 132 A 132 A ? -0.3 ILE 2   A 2   A ? -2.0 GLY 124 A 124 A ? -0.2 
126 THR 126 A 126 A ? PRO 131 A 131 A ? -0.6 GLU 1   A 1   A ? -0.2 GLY 4   A 4   A ? -1.5 VAL 128 A 128 A ? -0.3 
127 ASN 127 A 127 A ? GLU 130 A 130 A ? -0.2 PRO 131 A 131 A ? -0.2 GLU 130 A 130 A ? -0.7 THR 126 A 126 A ? -0.2 
128 VAL 128 A 128 A ? THR 126 A 126 A ? -0.3 ASN 129 A 129 A ? -0.2 ARG 125 A 125 A ? -0.1 ASN 127 A 127 A ? -0.1 
129 ASN 129 A 129 A ? PRO 131 A 131 A ? -0.1 THR 126 A 126 A ? -0.0 VAL 128 A 128 A ? -0.2 ?   ?   ? ?   ? ? ?    
130 GLU 130 A 130 A ? ASN 127 A 127 A ? -0.7 PRO 131 A 131 A ? -0.1 ASN 127 A 127 A ? -0.2 SER 133 A 133 A ? -0.1 
131 PRO 131 A 131 A ? ?   ?   ? ?   ? ? ?    ?   ?   ? ?   ? ? ?    THR 126 A 126 A ? -0.6 ASN 127 A 127 A ? -0.2 
132 ALA 132 A 132 A ? ARG 125 A 125 A ? -0.2 SER 133 A 133 A ? -0.1 ARG 125 A 125 A ? -0.3 GLY 124 A 124 A ? -0.2 
133 SER 133 A 133 A ? GLY 124 A 124 A ? -1.8 ASP 134 A 134 A ? -0.1 LYS 57  A 57  A ? -0.1 ALA 132 A 132 A ? -0.1 
134 ASP 134 A 134 A ? ALA 132 A 132 A ? -0.2 ASN 56  A 56  A ? -0.1 LYS 57  A 57  A ? -2.6 THR 58  A 58  A ? -0.3 
135 THR 135 A 135 A ? ASN 56  A 56  A ? -0.2 LYS 57  A 57  A ? -0.1 ASN 56  A 56  A ? -0.2 GLN 137 A 137 A ? -0.2 
136 LEU 136 A 136 A ? HIS 55  A 55  A ? -2.0 ASP 134 A 134 A ? -0.3 CYS 8   A 8   A ? -2.9 GLU 138 A 138 A ? -0.3 
137 GLN 137 A 137 A ? GLY 122 A 122 A ? -3.2 GLU 7   A 7   A ? -0.3 GLY 122 A 122 A ? -2.3 VAL 139 A 139 A ? -0.3 
138 GLU 138 A 138 A ? THR 6   A 6   A ? -2.4 LEU 136 A 136 A ? -0.3 THR 6   A 6   A ? -2.7 LYS 140 A 140 A ? -0.4 
139 VAL 139 A 139 A ? ALA 120 A 120 A ? -2.3 GLN 137 A 137 A ? -0.3 ALA 120 A 120 A ? -2.8 MET 141 A 141 A ? -0.5 
140 LYS 140 A 140 A ? GLU 138 A 138 A ? -0.4 ARG 119 A 119 A ? -0.2 ARG 142 A 142 A ? -0.3 ARG 119 A 119 A ? -0.2 
141 MET 141 A 141 A ? CYS 118 A 118 A ? -3.3 VAL 139 A 139 A ? -0.5 CYS 118 A 118 A ? -3.3 LEU 143 A 143 A ? -0.4 
142 ARG 142 A 142 A ? LYS 140 A 140 A ? -0.3 MET 117 A 117 A ? -0.2 GLY 164 A 164 A ? -2.8 GLN 144 A 144 A ? -0.3 
143 LEU 143 A 143 A ? ARG 116 A 116 A ? -2.5 MET 141 A 141 A ? -0.4 GLY 115 A 115 A ? -2.6 VAL 163 A 163 A ? -0.2 
144 GLN 144 A 144 A ? CYS 162 A 162 A ? -3.7 ARG 142 A 142 A ? -0.3 CYS 162 A 162 A ? -0.5 ARG 116 A 116 A ? -0.1 
145 GLU 145 A 145 A ? LEU 143 A 143 A ? -0.2 PRO 146 A 146 A ? -0.1 ALA 148 A 148 A ? -2.2 CYS 149 A 149 A ? -0.4 
146 PRO 146 A 146 A ? ?   ?   ? ?   ? ? ?    ?   ?   ? ?   ? ? ?    CYS 149 A 149 A ? -1.8 GLU 145 A 145 A ? -0.1 
147 GLN 147 A 147 A ? ALA 148 A 148 A ? -0.3 CYS 149 A 149 A ? -0.2 LYS 150 A 150 A ? -1.4 HIS 151 A 151 A ? -0.2 
148 ALA 148 A 148 A ? GLU 145 A 145 A ? -2.2 CYS 149 A 149 A ? -0.3 GLN 147 A 147 A ? -0.3 HIS 151 A 151 A ? -0.3 
149 CYS 149 A 149 A ? PRO 146 A 146 A ? -1.8 GLU 145 A 145 A ? -0.4 PHE 152 A 152 A ? -1.7 ALA 148 A 148 A ? -0.3 
150 LYS 150 A 150 A ? GLN 147 A 147 A ? -1.4 HIS 151 A 151 A ? -0.3 CYS 149 A 149 A ? -0.1 ALA 148 A 148 A ? -0.1 
151 HIS 151 A 151 A ? ALA 148 A 148 A ? -0.3 GLN 147 A 147 A ? -0.2 THR 153 A 153 A ? -0.8 LYS 150 A 150 A ? -0.3 
152 PHE 152 A 152 A ? CYS 149 A 149 A ? -1.7 THR 153 A 153 A ? -0.2 PHE 155 A 155 A ? -1.7 CYS 149 A 149 A ? -0.1 
153 THR 153 A 153 A ? HIS 151 A 151 A ? -0.8 SER 154 A 154 A ? -0.3 PHE 152 A 152 A ? -0.2 LEU 82  A 82  A ? -0.0 
154 SER 154 A 154 A ? HIS 151 A 151 A ? -0.1 LEU 82  A 82  A ? -0.1 THR 153 A 153 A ? -0.3 ARG 156 A 156 A ? -0.2 
155 PHE 155 A 155 A ? PHE 152 A 152 A ? -1.7 CYS 149 A 149 A ? -0.2 HIS 157 A 157 A ? -0.4 VAL 84  A 84  A ? -0.1 
156 ARG 156 A 156 A ? SER 154 A 154 A ? -0.2 HIS 157 A 157 A ? -0.1 GLN 160 A 160 A ? -1.7 SER 159 A 159 A ? -1.0 
157 HIS 157 A 157 A ? PHE 155 A 155 A ? -0.4 ASN 158 A 158 A ? -0.3 ARG 156 A 156 A ? -0.1 CYS 162 A 162 A ? -0.1 
158 ASN 158 A 158 A ? SER 159 A 159 A ? -0.2 LEU 161 A 161 A ? -0.0 HIS 157 A 157 A ? -0.3 HIS 209 A 209 A ? -0.1 
159 SER 159 A 159 A ? ARG 156 A 156 A ? -1.0 HIS 209 A 209 A ? -0.1 ARG 206 A 206 A ? -2.6 LEU 161 A 161 A ? -0.3 
160 GLN 160 A 160 A ? ARG 156 A 156 A ? -1.7 THR 205 A 205 A ? -0.3 CYS 162 A 162 A ? -0.4 THR 205 A 205 A ? -0.2 
161 LEU 161 A 161 A ? PHE 204 A 204 A ? -3.3 SER 159 A 159 A ? -0.3 PHE 204 A 204 A ? -2.4 VAL 163 A 163 A ? -0.6 
162 CYS 162 A 162 A ? GLN 144 A 144 A ? -0.5 GLN 160 A 160 A ? -0.4 GLN 144 A 144 A ? -3.7 GLY 164 A 164 A ? -0.4 
163 VAL 163 A 163 A ? ALA 202 A 202 A ? -2.8 LEU 161 A 161 A ? -0.6 ALA 202 A 202 A ? -3.3 ASN 165 A 165 A ? -0.2 
164 GLY 164 A 164 A ? ARG 142 A 142 A ? -2.8 CYS 162 A 162 A ? -0.4 ASN 171 A 171 A ? -0.1 MET 141 A 141 A ? -0.1 
165 ASN 165 A 165 A ? GLN 170 A 170 A ? -0.5 LYS 168 A 168 A ? -0.4 LYS 168 A 168 A ? -1.9 GLN 170 A 170 A ? -0.4 
166 PRO 166 A 166 A ? ?   ?   ? ?   ? ? ?    ?   ?   ? ?   ? ? ?    ASN 165 A 165 A ? -0.1 MET 169 A 169 A ? -0.0 
167 LYS 167 A 167 A ? LYS 168 A 168 A ? -0.1 GLY 164 A 164 A ? -0.0 MET 169 A 169 A ? -0.4 GLY 164 A 164 A ? -0.0 
168 LYS 168 A 168 A ? ASN 165 A 165 A ? -1.9 GLN 170 A 170 A ? -0.1 GLN 170 A 170 A ? -1.6 ASN 165 A 165 A ? -0.4 
169 MET 169 A 169 A ? LYS 167 A 167 A ? -0.4 LYS 199 A 199 A ? -0.1 ASN 171 A 171 A ? -0.4 LYS 199 A 199 A ? -0.1 
170 GLN 170 A 170 A ? LYS 168 A 168 A ? -1.6 ASN 165 A 165 A ? -0.4 ASN 165 A 165 A ? -0.5 VAL 172 A 172 A ? -0.3 
171 ASN 171 A 171 A ? ILE 3   A 3   A ? -1.6 MET 169 A 169 A ? -0.4 ILE 3   A 3   A ? -3.1 TYR 173 A 173 A ? -0.3 
172 VAL 172 A 172 A ? GLN 170 A 170 A ? -0.3 ILE 2   A 2   A ? -0.2 ILE 2   A 2   A ? -0.2 LYS 174 A 174 A ? -0.2 
173 TYR 173 A 173 A ? GLU 1   A 1   A ? -2.3 ASN 171 A 171 A ? -0.3 ASP 176 A 176 A ? -1.8 SER 177 A 177 A ? -0.2 
174 LYS 174 A 174 A ? GLY 175 A 175 A ? -0.2 VAL 172 A 172 A ? -0.2 ARG 125 A 125 A ? -0.8 TYR 173 A 173 A ? -0.2 
175 GLY 175 A 175 A ? ALA 26  A 26  A ? -0.2 GLY 124 A 124 A ? -0.2 TRP 123 A 123 A ? -0.4 LYS 174 A 174 A ? -0.2 
176 ASP 176 A 176 A ? TYR 173 A 173 A ? -1.8 CYS 27  A 27  A ? -0.1 GLY 179 A 179 A ? -2.5 ALA 191 A 191 A ? -0.3 
177 SER 177 A 177 A ? ALA 26  A 26  A ? -0.3 GLY 178 A 178 A ? -0.3 SER 28  A 28  A ? -3.8 SER 192 A 192 A ? -0.2 
178 GLY 178 A 178 A ? ALA 191 A 191 A ? -2.7 GLY 179 A 179 A ? -0.3 SER 177 A 177 A ? -0.3 PHE 30  A 30  A ? -0.1 
179 GLY 179 A 179 A ? ASP 176 A 176 A ? -2.5 GLY 29  A 29  A ? -0.1 ALA 191 A 191 A ? -3.1 GLY 178 A 178 A ? -0.3 
180 PRO 180 A 180 A ? ?   ?   ? ?   ? ? ?    ?   ?   ? ?   ? ? ?    VAL 121 A 121 A ? -1.3 LEU 182 A 182 A ? -0.6 
181 LEU 181 A 181 A ? GLY 189 A 189 A ? -2.1 ALA 120 A 120 A ? -0.2 GLN 188 A 188 A ? -3.7 GLY 189 A 189 A ? -1.0 
182 LEU 182 A 182 A ? ARG 119 A 119 A ? -4.0 PRO 180 A 180 A ? -0.6 ARG 119 A 119 A ? -3.3 ALA 184 A 184 A ? -0.5 
183 CYS 183 A 183 A ? ILE 186 A 186 A ? -2.5 LEU 181 A 181 A ? -0.5 ILE 186 A 186 A ? -1.1 CYS 118 A 118 A ? -0.1 
184 ALA 184 A 184 A ? LEU 182 A 182 A ? -0.5 MET 117 A 117 A ? -0.4 CYS 183 A 183 A ? -0.1 ALA 187 A 187 A ? -0.1 
185 GLY 185 A 185 A ? ILE 186 A 186 A ? -0.2 ARG 119 A 119 A ? -0.0 ALA 187 A 187 A ? -0.4 ALA 184 A 184 A ? -0.2 
186 ILE 186 A 186 A ? CYS 183 A 183 A ? -1.1 LEU 105 A 105 A ? -0.1 CYS 183 A 183 A ? -2.5 GLN 188 A 188 A ? -0.4 
187 ALA 187 A 187 A ? PRO 106 A 106 A ? -2.3 GLY 185 A 185 A ? -0.4 SER 108 A 108 A ? -2.2 LEU 182 A 182 A ? -0.2 
188 GLN 188 A 188 A ? LEU 181 A 181 A ? -3.7 ILE 186 A 186 A ? -0.4 ILE 207 A 207 A ? -1.6 SER 208 A 208 A ? -0.5 
189 GLY 189 A 189 A ? LEU 181 A 181 A ? -1.0 ARG 206 A 206 A ? -0.2 LEU 181 A 181 A ? -2.1 ALA 191 A 191 A ? -0.5 
190 ILE 190 A 190 A ? THR 205 A 205 A ? -1.7 GLN 188 A 188 A ? -0.3 THR 205 A 205 A ? -3.0 LEU 161 A 161 A ? -0.2 
191 ALA 191 A 191 A ? GLY 179 A 179 A ? -3.1 GLY 189 A 189 A ? -0.5 GLY 178 A 178 A ? -2.7 PHE 204 A 204 A ? -0.2 
192 SER 192 A 192 A ? VAL 203 A 203 A ? -2.1 TYR 193 A 193 A ? -0.3 VAL 194 A 194 A ? -0.3 PHE 204 A 204 A ? -0.2 
193 TYR 193 A 193 A ? VAL 203 A 203 A ? -1.5 VAL 83  A 83  A ? -0.0 VAL 203 A 203 A ? -2.8 SER 192 A 192 A ? -0.3 
194 VAL 194 A 194 A ? SER 192 A 192 A ? -0.3 ALA 202 A 202 A ? -0.2 ARG 196 A 196 A ? -0.2 ALA 202 A 202 A ? -0.1 
195 HIS 195 A 195 A ? LYS 199 A 199 A ? -0.6 PRO 201 A 201 A ? -0.4 ALA 198 A 198 A ? -2.1 ALA 202 A 202 A ? -0.0 
196 ARG 196 A 196 A ? ASN 197 A 197 A ? -0.3 VAL 194 A 194 A ? -0.2 HIS 195 A 195 A ? -0.1 TYR 173 A 173 A ? -0.0 
197 ASN 197 A 197 A ? LYS 199 A 199 A ? -0.1 ?   ?   ? ?   ? ? ?    ARG 196 A 196 A ? -0.3 VAL 128 A 128 A ? -0.1 
198 ALA 198 A 198 A ? HIS 195 A 195 A ? -2.1 LYS 199 A 199 A ? -0.2 ARG 196 A 196 A ? -0.1 ILE 3   A 3   A ? -0.1 
199 LYS 199 A 199 A ? PRO 201 A 201 A ? -0.1 PRO 200 A 200 A ? -0.1 HIS 195 A 195 A ? -0.6 ALA 198 A 198 A ? -0.2 
200 PRO 200 A 200 A ? ?   ?   ? ?   ? ? ?    ?   ?   ? ?   ? ? ?    GLY 164 A 164 A ? -0.2 ALA 202 A 202 A ? -0.1 
201 PRO 201 A 201 A ? ?   ?   ? ?   ? ? ?    ?   ?   ? ?   ? ? ?    HIS 195 A 195 A ? -0.4 VAL 203 A 203 A ? -0.3 
202 ALA 202 A 202 A ? VAL 163 A 163 A ? -3.3 VAL 194 A 194 A ? -0.1 VAL 163 A 163 A ? -2.8 PHE 204 A 204 A ? -0.5 
203 VAL 203 A 203 A ? TYR 193 A 193 A ? -2.8 PRO 201 A 201 A ? -0.3 SER 192 A 192 A ? -2.1 TYR 193 A 193 A ? -1.5 
204 PHE 204 A 204 A ? LEU 161 A 161 A ? -2.4 ALA 202 A 202 A ? -0.5 LEU 161 A 161 A ? -3.3 ARG 206 A 206 A ? -0.4 
205 THR 205 A 205 A ? ILE 190 A 190 A ? -3.0 VAL 203 A 203 A ? -0.4 ILE 190 A 190 A ? -1.7 ILE 207 A 207 A ? -0.7 
206 ARG 206 A 206 A ? SER 159 A 159 A ? -2.6 PHE 204 A 204 A ? -0.4 TYR 210 A 210 A ? -0.7 HIS 209 A 209 A ? -0.5 
207 ILE 207 A 207 A ? GLN 188 A 188 A ? -1.6 THR 205 A 205 A ? -0.7 TYR 210 A 210 A ? -1.4 ARG 211 A 211 A ? -0.4 
208 SER 208 A 208 A ? GLN 188 A 188 A ? -0.5 HIS 209 A 209 A ? -0.3 ARG 211 A 211 A ? -0.9 ILE 207 A 207 A ? -0.2 
209 HIS 209 A 209 A ? ARG 206 A 206 A ? -0.5 TYR 210 A 210 A ? -0.2 SER 208 A 208 A ? -0.3 ILE 207 A 207 A ? -0.2 
210 TYR 210 A 210 A ? ILE 207 A 207 A ? -1.4 ARG 206 A 206 A ? -0.7 ILE 214 A 214 A ? -2.6 HIS 209 A 209 A ? -0.2 
211 ARG 211 A 211 A ? SER 208 A 208 A ? -0.9 ILE 207 A 207 A ? -0.4 ASN 215 A 215 A ? -2.8 LYS 216 A 216 A ? -0.3 
212 PRO 212 A 212 A ? ?   ?   ? ?   ? ? ?    ?   ?   ? ?   ? ? ?    LYS 216 A 216 A ? -2.0 ARG 211 A 211 A ? -0.2 
213 TRP 213 A 213 A ? ASN 215 A 215 A ? -0.2 ILE 214 A 214 A ? -0.2 ILE 217 A 217 A ? -1.9 ARG 211 A 211 A ? -0.2 
214 ILE 214 A 214 A ? TYR 210 A 210 A ? -2.6 ASN 215 A 215 A ? -0.2 LEU 218 A 218 A ? -2.5 ARG 219 A 219 A ? -0.2 
215 ASN 215 A 215 A ? ARG 211 A 211 A ? -2.8 LYS 216 A 216 A ? -0.2 ARG 219 A 219 A ? -2.4 ILE 214 A 214 A ? -0.2 
216 LYS 216 A 216 A ? PRO 212 A 212 A ? -2.0 ARG 211 A 211 A ? -0.3 GLU 220 A 220 A ? -1.7 ASN 215 A 215 A ? -0.2 
217 ILE 217 A 217 A ? TRP 213 A 213 A ? -1.9 LEU 218 A 218 A ? -0.2 ASN 221 A 221 A ? -0.9 ASN 215 A 215 A ? -0.2 
218 LEU 218 A 218 A ? ILE 214 A 214 A ? -2.5 ARG 219 A 219 A ? -0.2 ASN 221 A 221 A ? -0.6 ILE 217 A 217 A ? -0.2 
219 ARG 219 A 219 A ? ASN 215 A 215 A ? -2.4 GLU 220 A 220 A ? -0.2 LEU 218 A 218 A ? -0.2 ILE 217 A 217 A ? -0.2 
220 GLU 220 A 220 A ? LYS 216 A 216 A ? -1.7 ASN 215 A 215 A ? -0.2 ARG 219 A 219 A ? -0.2 LEU 218 A 218 A ? -0.2 
221 ASN 221 A 221 A ? ILE 217 A 217 A ? -0.9 LEU 218 A 218 A ? -0.6 ARG 219 A 219 A ? -0.2 LEU 218 A 218 A ? -0.2 
# 
loop_
_dssp_statistics_histogram.entry_id 
_dssp_statistics_histogram.type 
_dssp_statistics_histogram.1 
_dssp_statistics_histogram.2 
_dssp_statistics_histogram.3 
_dssp_statistics_histogram.4 
_dssp_statistics_histogram.5 
_dssp_statistics_histogram.6 
_dssp_statistics_histogram.7 
_dssp_statistics_histogram.8 
_dssp_statistics_histogram.9 
_dssp_statistics_histogram.10 
_dssp_statistics_histogram.11 
_dssp_statistics_histogram.12 
_dssp_statistics_histogram.13 
_dssp_statistics_histogram.14 
_dssp_statistics_histogram.15 
_dssp_statistics_histogram.16 
_dssp_statistics_histogram.17 
_dssp_statistics_histogram.18 
_dssp_statistics_histogram.19 
_dssp_statistics_histogram.20 
_dssp_statistics_histogram.21 
_dssp_statistics_histogram.22 
_dssp_statistics_histogram.23 
_dssp_statistics_histogram.24 
_dssp_statistics_histogram.25 
_dssp_statistics_histogram.26 
_dssp_statistics_histogram.27 
_dssp_statistics_histogram.28 
_dssp_statistics_histogram.29 
_dssp_statistics_histogram.30 
Cma1_Mus_musculus_GeneID=17228 residues_per_alpha_helix        0 0 0 0 0 0 0 0 0 1 0 0 0 0 0 0 0 0 0 0 0 0 0 0 0 0 0 0 0 0 
Cma1_Mus_musculus_GeneID=17228 parallel_bridges_per_ladder     1 0 0 0 0 0 0 0 0 0 0 0 0 0 0 0 0 0 0 0 0 0 0 0 0 0 0 0 0 0 
Cma1_Mus_musculus_GeneID=17228 antiparallel_bridges_per_ladder 5 3 0 6 2 2 0 0 0 0 0 0 0 0 0 0 0 0 0 0 0 0 0 0 0 0 0 0 0 0 
Cma1_Mus_musculus_GeneID=17228 ladders_per_sheet               1 0 0 0 0 1 0 1 0 0 0 0 0 0 0 0 0 0 0 0 0 0 0 0 0 0 0 0 0 0 
# 
loop_
_dssp_statistics_hbond.entry_id 
_dssp_statistics_hbond.type 
_dssp_statistics_hbond.count 
_dssp_statistics_hbond.count_per_100 
Cma1_Mus_musculus_GeneID=17228 O(I)-->H-N(J)          146 66.1 
Cma1_Mus_musculus_GeneID=17228 'PARALLEL BRIDGES'     2   0.9  
Cma1_Mus_musculus_GeneID=17228 'ANTIPARALLEL BRIDGES' 78  35.3 
Cma1_Mus_musculus_GeneID=17228 O(I)-->H-N(I-5)        2   0.9  
Cma1_Mus_musculus_GeneID=17228 O(I)-->H-N(I-4)        3   1.4  
Cma1_Mus_musculus_GeneID=17228 O(I)-->H-N(I-3)        3   1.4  
Cma1_Mus_musculus_GeneID=17228 O(I)-->H-N(I-2)        0   0.0  
Cma1_Mus_musculus_GeneID=17228 O(I)-->H-N(I-1)        0   0.0  
Cma1_Mus_musculus_GeneID=17228 O(I)-->H-N(I+0)        0   0.0  
Cma1_Mus_musculus_GeneID=17228 O(I)-->H-N(I+1)        0   0.0  
Cma1_Mus_musculus_GeneID=17228 O(I)-->H-N(I+2)        19  8.6  
Cma1_Mus_musculus_GeneID=17228 O(I)-->H-N(I+3)        28  12.7 
Cma1_Mus_musculus_GeneID=17228 O(I)-->H-N(I+4)        12  5.4  
Cma1_Mus_musculus_GeneID=17228 O(I)-->H-N(I+5)        1   0.5  
# 
_dssp_statistics.entry_id                       Cma1_Mus_musculus_GeneID=17228 
_dssp_statistics.nr_of_residues                 221 
_dssp_statistics.nr_of_chains                   1 
_dssp_statistics.nr_of_ss_bridges_total         0 
_dssp_statistics.nr_of_ss_bridges_intra_chain   0 
_dssp_statistics.nr_of_ss_bridges_inter_chain   0 
# 
loop_
_chem_comp.id 
_chem_comp.type 
_chem_comp.mon_nstd_flag 
_chem_comp.name 
_chem_comp.formula 
_chem_comp.formula_weight 
ALA 'L-PEPTIDE LINKING' y ALANINE         'C3 H7 N O2'     89.093 
ARG 'L-PEPTIDE LINKING' y ARGININE        'C6 H15 N4 O2'  175.209 
ASN 'L-PEPTIDE LINKING' y ASPARAGINE      'C4 H8 N2 O3'   132.118 
ASP 'L-PEPTIDE LINKING' y 'ASPARTIC ACID' 'C4 H7 N O4'    133.103 
CYS 'L-PEPTIDE LINKING' y CYSTEINE        'C3 H7 N O2 S'  121.158 
GLN 'L-PEPTIDE LINKING' y GLUTAMINE       'C5 H10 N2 O3'  146.144 
GLU 'L-PEPTIDE LINKING' y 'GLUTAMIC ACID' 'C5 H9 N O4'    147.129 
GLY 'PEPTIDE LINKING'   y GLYCINE         'C2 H5 N O2'     75.067 
HIS 'L-PEPTIDE LINKING' y HISTIDINE       'C6 H10 N3 O2'  156.162 
ILE 'L-PEPTIDE LINKING' y ISOLEUCINE      'C6 H13 N O2'   131.173 
LEU 'L-PEPTIDE LINKING' y LEUCINE         'C6 H13 N O2'   131.173 
LYS 'L-PEPTIDE LINKING' y LYSINE          'C6 H15 N2 O2'  147.195 
MET 'L-PEPTIDE LINKING' y METHIONINE      'C5 H11 N O2 S' 149.211 
PHE 'L-PEPTIDE LINKING' y PHENYLALANINE   'C9 H11 N O2'   165.189 
PRO 'L-PEPTIDE LINKING' y PROLINE         'C5 H9 N O2'     115.13 
SER 'L-PEPTIDE LINKING' y SERINE          'C3 H7 N O3'    105.093 
THR 'L-PEPTIDE LINKING' y THREONINE       'C4 H9 N O3'    119.119 
TRP 'L-PEPTIDE LINKING' y TRYPTOPHAN      'C11 H12 N2 O2' 204.225 
TYR 'L-PEPTIDE LINKING' y TYROSINE        'C9 H11 N O3'   181.189 
VAL 'L-PEPTIDE LINKING' y VALINE          'C5 H11 N O2'   117.146 
# 
loop_
_atom_type.symbol 
N 
C 
O 
S 
# 
loop_
_entity_poly_seq.entity_id 
_entity_poly_seq.num 
_entity_poly_seq.mon_id 
_entity_poly_seq.hetero 
1   1 GLU n 
1   2 ILE n 
1   3 ILE n 
1   4 GLY n 
1   5 GLY n 
1   6 THR n 
1   7 GLU n 
1   8 CYS n 
1   9 ILE n 
1  10 PRO n 
1  11 HIS n 
1  12 SER n 
1  13 ARG n 
1  14 PRO n 
1  15 TYR n 
1  16 MET n 
1  17 ALA n 
1  18 TYR n 
1  19 LEU n 
1  20 GLU n 
1  21 ILE n 
1  22 GLU n 
1  23 TYR n 
1  24 LEU n 
1  25 SER n 
1  26 ALA n 
1  27 CYS n 
1  28 SER n 
1  29 GLY n 
1  30 PHE n 
1  31 LEU n 
1  32 ILE n 
1  33 ARG n 
1  34 ARG n 
1  35 ASN n 
1  36 PHE n 
1  37 VAL n 
1  38 LEU n 
1  39 THR n 
1  40 ALA n 
1  41 ALA n 
1  42 HIS n 
1  43 CYS n 
1  44 ALA n 
1  45 GLY n 
1  46 ARG n 
1  47 SER n 
1  48 ILE n 
1  49 THR n 
1  50 VAL n 
1  51 LEU n 
1  52 LEU n 
1  53 GLY n 
1  54 ALA n 
1  55 HIS n 
1  56 ASN n 
1  57 LYS n 
1  58 THR n 
1  59 SER n 
1  60 LYS n 
1  61 GLU n 
1  62 ASP n 
1  63 THR n 
1  64 TRP n 
1  65 GLN n 
1  66 LYS n 
1  67 LEU n 
1  68 GLU n 
1  69 VAL n 
1  70 GLU n 
1  71 LYS n 
1  72 GLN n 
1  73 PHE n 
1  74 LEU n 
1  75 HIS n 
1  76 PRO n 
1  77 LYS n 
1  78 TYR n 
1  79 ASP n 
1  80 GLU n 
1  81 ASN n 
1  82 LEU n 
1  83 VAL n 
1  84 VAL n 
1  85 HIS n 
1  86 ASP n 
1  87 ILE n 
1  88 MET n 
1  89 LEU n 
1  90 LEU n 
1  91 LYS n 
1  92 LEU n 
1  93 LYS n 
1  94 GLU n 
1  95 LYS n 
1  96 ALA n 
1  97 LYS n 
1  98 LEU n 
1  99 THR n 
1 100 LEU n 
1 101 GLY n 
1 102 VAL n 
1 103 GLY n 
1 104 THR n 
1 105 LEU n 
1 106 PRO n 
1 107 LEU n 
1 108 SER n 
1 109 ALA n 
1 110 ASN n 
1 111 PHE n 
1 112 ILE n 
1 113 PRO n 
1 114 PRO n 
1 115 GLY n 
1 116 ARG n 
1 117 MET n 
1 118 CYS n 
1 119 ARG n 
1 120 ALA n 
1 121 VAL n 
1 122 GLY n 
1 123 TRP n 
1 124 GLY n 
1 125 ARG n 
1 126 THR n 
1 127 ASN n 
1 128 VAL n 
1 129 ASN n 
1 130 GLU n 
1 131 PRO n 
1 132 ALA n 
1 133 SER n 
1 134 ASP n 
1 135 THR n 
1 136 LEU n 
1 137 GLN n 
1 138 GLU n 
1 139 VAL n 
1 140 LYS n 
1 141 MET n 
1 142 ARG n 
1 143 LEU n 
1 144 GLN n 
1 145 GLU n 
1 146 PRO n 
1 147 GLN n 
1 148 ALA n 
1 149 CYS n 
1 150 LYS n 
1 151 HIS n 
1 152 PHE n 
1 153 THR n 
1 154 SER n 
1 155 PHE n 
1 156 ARG n 
1 157 HIS n 
1 158 ASN n 
1 159 SER n 
1 160 GLN n 
1 161 LEU n 
1 162 CYS n 
1 163 VAL n 
1 164 GLY n 
1 165 ASN n 
1 166 PRO n 
1 167 LYS n 
1 168 LYS n 
1 169 MET n 
1 170 GLN n 
1 171 ASN n 
1 172 VAL n 
1 173 TYR n 
1 174 LYS n 
1 175 GLY n 
1 176 ASP n 
1 177 SER n 
1 178 GLY n 
1 179 GLY n 
1 180 PRO n 
1 181 LEU n 
1 182 LEU n 
1 183 CYS n 
1 184 ALA n 
1 185 GLY n 
1 186 ILE n 
1 187 ALA n 
1 188 GLN n 
1 189 GLY n 
1 190 ILE n 
1 191 ALA n 
1 192 SER n 
1 193 TYR n 
1 194 VAL n 
1 195 HIS n 
1 196 ARG n 
1 197 ASN n 
1 198 ALA n 
1 199 LYS n 
1 200 PRO n 
1 201 PRO n 
1 202 ALA n 
1 203 VAL n 
1 204 PHE n 
1 205 THR n 
1 206 ARG n 
1 207 ILE n 
1 208 SER n 
1 209 HIS n 
1 210 TYR n 
1 211 ARG n 
1 212 PRO n 
1 213 TRP n 
1 214 ILE n 
1 215 ASN n 
1 216 LYS n 
1 217 ILE n 
1 218 LEU n 
1 219 ARG n 
1 220 GLU n 
1 221 ASN n 
# 
loop_
_pdbx_poly_seq_scheme.asym_id 
_pdbx_poly_seq_scheme.entity_id 
_pdbx_poly_seq_scheme.seq_id 
_pdbx_poly_seq_scheme.mon_id 
_pdbx_poly_seq_scheme.ndb_seq_num 
_pdbx_poly_seq_scheme.pdb_seq_num 
_pdbx_poly_seq_scheme.auth_seq_num 
_pdbx_poly_seq_scheme.pdb_mon_id 
_pdbx_poly_seq_scheme.auth_mon_id 
_pdbx_poly_seq_scheme.pdb_strand_id 
_pdbx_poly_seq_scheme.pdb_ins_code 
_pdbx_poly_seq_scheme.hetero 
A 1   1 GLU   1 1   1   GLU GLU A ? n 
A 1   2 ILE   2 2   2   ILE ILE A ? n 
A 1   3 ILE   3 3   3   ILE ILE A ? n 
A 1   4 GLY   4 4   4   GLY GLY A ? n 
A 1   5 GLY   5 5   5   GLY GLY A ? n 
A 1   6 THR   6 6   6   THR THR A ? n 
A 1   7 GLU   7 7   7   GLU GLU A ? n 
A 1   8 CYS   8 8   8   CYS CYS A ? n 
A 1   9 ILE   9 9   9   ILE ILE A ? n 
A 1  10 PRO  10 10  10  PRO PRO A ? n 
A 1  11 HIS  11 11  11  HIS HIS A ? n 
A 1  12 SER  12 12  12  SER SER A ? n 
A 1  13 ARG  13 13  13  ARG ARG A ? n 
A 1  14 PRO  14 14  14  PRO PRO A ? n 
A 1  15 TYR  15 15  15  TYR TYR A ? n 
A 1  16 MET  16 16  16  MET MET A ? n 
A 1  17 ALA  17 17  17  ALA ALA A ? n 
A 1  18 TYR  18 18  18  TYR TYR A ? n 
A 1  19 LEU  19 19  19  LEU LEU A ? n 
A 1  20 GLU  20 20  20  GLU GLU A ? n 
A 1  21 ILE  21 21  21  ILE ILE A ? n 
A 1  22 GLU  22 22  22  GLU GLU A ? n 
A 1  23 TYR  23 23  23  TYR TYR A ? n 
A 1  24 LEU  24 24  24  LEU LEU A ? n 
A 1  25 SER  25 25  25  SER SER A ? n 
A 1  26 ALA  26 26  26  ALA ALA A ? n 
A 1  27 CYS  27 27  27  CYS CYS A ? n 
A 1  28 SER  28 28  28  SER SER A ? n 
A 1  29 GLY  29 29  29  GLY GLY A ? n 
A 1  30 PHE  30 30  30  PHE PHE A ? n 
A 1  31 LEU  31 31  31  LEU LEU A ? n 
A 1  32 ILE  32 32  32  ILE ILE A ? n 
A 1  33 ARG  33 33  33  ARG ARG A ? n 
A 1  34 ARG  34 34  34  ARG ARG A ? n 
A 1  35 ASN  35 35  35  ASN ASN A ? n 
A 1  36 PHE  36 36  36  PHE PHE A ? n 
A 1  37 VAL  37 37  37  VAL VAL A ? n 
A 1  38 LEU  38 38  38  LEU LEU A ? n 
A 1  39 THR  39 39  39  THR THR A ? n 
A 1  40 ALA  40 40  40  ALA ALA A ? n 
A 1  41 ALA  41 41  41  ALA ALA A ? n 
A 1  42 HIS  42 42  42  HIS HIS A ? n 
A 1  43 CYS  43 43  43  CYS CYS A ? n 
A 1  44 ALA  44 44  44  ALA ALA A ? n 
A 1  45 GLY  45 45  45  GLY GLY A ? n 
A 1  46 ARG  46 46  46  ARG ARG A ? n 
A 1  47 SER  47 47  47  SER SER A ? n 
A 1  48 ILE  48 48  48  ILE ILE A ? n 
A 1  49 THR  49 49  49  THR THR A ? n 
A 1  50 VAL  50 50  50  VAL VAL A ? n 
A 1  51 LEU  51 51  51  LEU LEU A ? n 
A 1  52 LEU  52 52  52  LEU LEU A ? n 
A 1  53 GLY  53 53  53  GLY GLY A ? n 
A 1  54 ALA  54 54  54  ALA ALA A ? n 
A 1  55 HIS  55 55  55  HIS HIS A ? n 
A 1  56 ASN  56 56  56  ASN ASN A ? n 
A 1  57 LYS  57 57  57  LYS LYS A ? n 
A 1  58 THR  58 58  58  THR THR A ? n 
A 1  59 SER  59 59  59  SER SER A ? n 
A 1  60 LYS  60 60  60  LYS LYS A ? n 
A 1  61 GLU  61 61  61  GLU GLU A ? n 
A 1  62 ASP  62 62  62  ASP ASP A ? n 
A 1  63 THR  63 63  63  THR THR A ? n 
A 1  64 TRP  64 64  64  TRP TRP A ? n 
A 1  65 GLN  65 65  65  GLN GLN A ? n 
A 1  66 LYS  66 66  66  LYS LYS A ? n 
A 1  67 LEU  67 67  67  LEU LEU A ? n 
A 1  68 GLU  68 68  68  GLU GLU A ? n 
A 1  69 VAL  69 69  69  VAL VAL A ? n 
A 1  70 GLU  70 70  70  GLU GLU A ? n 
A 1  71 LYS  71 71  71  LYS LYS A ? n 
A 1  72 GLN  72 72  72  GLN GLN A ? n 
A 1  73 PHE  73 73  73  PHE PHE A ? n 
A 1  74 LEU  74 74  74  LEU LEU A ? n 
A 1  75 HIS  75 75  75  HIS HIS A ? n 
A 1  76 PRO  76 76  76  PRO PRO A ? n 
A 1  77 LYS  77 77  77  LYS LYS A ? n 
A 1  78 TYR  78 78  78  TYR TYR A ? n 
A 1  79 ASP  79 79  79  ASP ASP A ? n 
A 1  80 GLU  80 80  80  GLU GLU A ? n 
A 1  81 ASN  81 81  81  ASN ASN A ? n 
A 1  82 LEU  82 82  82  LEU LEU A ? n 
A 1  83 VAL  83 83  83  VAL VAL A ? n 
A 1  84 VAL  84 84  84  VAL VAL A ? n 
A 1  85 HIS  85 85  85  HIS HIS A ? n 
A 1  86 ASP  86 86  86  ASP ASP A ? n 
A 1  87 ILE  87 87  87  ILE ILE A ? n 
A 1  88 MET  88 88  88  MET MET A ? n 
A 1  89 LEU  89 89  89  LEU LEU A ? n 
A 1  90 LEU  90 90  90  LEU LEU A ? n 
A 1  91 LYS  91 91  91  LYS LYS A ? n 
A 1  92 LEU  92 92  92  LEU LEU A ? n 
A 1  93 LYS  93 93  93  LYS LYS A ? n 
A 1  94 GLU  94 94  94  GLU GLU A ? n 
A 1  95 LYS  95 95  95  LYS LYS A ? n 
A 1  96 ALA  96 96  96  ALA ALA A ? n 
A 1  97 LYS  97 97  97  LYS LYS A ? n 
A 1  98 LEU  98 98  98  LEU LEU A ? n 
A 1  99 THR  99 99  99  THR THR A ? n 
A 1 100 LEU 100 100 100 LEU LEU A ? n 
A 1 101 GLY 101 101 101 GLY GLY A ? n 
A 1 102 VAL 102 102 102 VAL VAL A ? n 
A 1 103 GLY 103 103 103 GLY GLY A ? n 
A 1 104 THR 104 104 104 THR THR A ? n 
A 1 105 LEU 105 105 105 LEU LEU A ? n 
A 1 106 PRO 106 106 106 PRO PRO A ? n 
A 1 107 LEU 107 107 107 LEU LEU A ? n 
A 1 108 SER 108 108 108 SER SER A ? n 
A 1 109 ALA 109 109 109 ALA ALA A ? n 
A 1 110 ASN 110 110 110 ASN ASN A ? n 
A 1 111 PHE 111 111 111 PHE PHE A ? n 
A 1 112 ILE 112 112 112 ILE ILE A ? n 
A 1 113 PRO 113 113 113 PRO PRO A ? n 
A 1 114 PRO 114 114 114 PRO PRO A ? n 
A 1 115 GLY 115 115 115 GLY GLY A ? n 
A 1 116 ARG 116 116 116 ARG ARG A ? n 
A 1 117 MET 117 117 117 MET MET A ? n 
A 1 118 CYS 118 118 118 CYS CYS A ? n 
A 1 119 ARG 119 119 119 ARG ARG A ? n 
A 1 120 ALA 120 120 120 ALA ALA A ? n 
A 1 121 VAL 121 121 121 VAL VAL A ? n 
A 1 122 GLY 122 122 122 GLY GLY A ? n 
A 1 123 TRP 123 123 123 TRP TRP A ? n 
A 1 124 GLY 124 124 124 GLY GLY A ? n 
A 1 125 ARG 125 125 125 ARG ARG A ? n 
A 1 126 THR 126 126 126 THR THR A ? n 
A 1 127 ASN 127 127 127 ASN ASN A ? n 
A 1 128 VAL 128 128 128 VAL VAL A ? n 
A 1 129 ASN 129 129 129 ASN ASN A ? n 
A 1 130 GLU 130 130 130 GLU GLU A ? n 
A 1 131 PRO 131 131 131 PRO PRO A ? n 
A 1 132 ALA 132 132 132 ALA ALA A ? n 
A 1 133 SER 133 133 133 SER SER A ? n 
A 1 134 ASP 134 134 134 ASP ASP A ? n 
A 1 135 THR 135 135 135 THR THR A ? n 
A 1 136 LEU 136 136 136 LEU LEU A ? n 
A 1 137 GLN 137 137 137 GLN GLN A ? n 
A 1 138 GLU 138 138 138 GLU GLU A ? n 
A 1 139 VAL 139 139 139 VAL VAL A ? n 
A 1 140 LYS 140 140 140 LYS LYS A ? n 
A 1 141 MET 141 141 141 MET MET A ? n 
A 1 142 ARG 142 142 142 ARG ARG A ? n 
A 1 143 LEU 143 143 143 LEU LEU A ? n 
A 1 144 GLN 144 144 144 GLN GLN A ? n 
A 1 145 GLU 145 145 145 GLU GLU A ? n 
A 1 146 PRO 146 146 146 PRO PRO A ? n 
A 1 147 GLN 147 147 147 GLN GLN A ? n 
A 1 148 ALA 148 148 148 ALA ALA A ? n 
A 1 149 CYS 149 149 149 CYS CYS A ? n 
A 1 150 LYS 150 150 150 LYS LYS A ? n 
A 1 151 HIS 151 151 151 HIS HIS A ? n 
A 1 152 PHE 152 152 152 PHE PHE A ? n 
A 1 153 THR 153 153 153 THR THR A ? n 
A 1 154 SER 154 154 154 SER SER A ? n 
A 1 155 PHE 155 155 155 PHE PHE A ? n 
A 1 156 ARG 156 156 156 ARG ARG A ? n 
A 1 157 HIS 157 157 157 HIS HIS A ? n 
A 1 158 ASN 158 158 158 ASN ASN A ? n 
A 1 159 SER 159 159 159 SER SER A ? n 
A 1 160 GLN 160 160 160 GLN GLN A ? n 
A 1 161 LEU 161 161 161 LEU LEU A ? n 
A 1 162 CYS 162 162 162 CYS CYS A ? n 
A 1 163 VAL 163 163 163 VAL VAL A ? n 
A 1 164 GLY 164 164 164 GLY GLY A ? n 
A 1 165 ASN 165 165 165 ASN ASN A ? n 
A 1 166 PRO 166 166 166 PRO PRO A ? n 
A 1 167 LYS 167 167 167 LYS LYS A ? n 
A 1 168 LYS 168 168 168 LYS LYS A ? n 
A 1 169 MET 169 169 169 MET MET A ? n 
A 1 170 GLN 170 170 170 GLN GLN A ? n 
A 1 171 ASN 171 171 171 ASN ASN A ? n 
A 1 172 VAL 172 172 172 VAL VAL A ? n 
A 1 173 TYR 173 173 173 TYR TYR A ? n 
A 1 174 LYS 174 174 174 LYS LYS A ? n 
A 1 175 GLY 175 175 175 GLY GLY A ? n 
A 1 176 ASP 176 176 176 ASP ASP A ? n 
A 1 177 SER 177 177 177 SER SER A ? n 
A 1 178 GLY 178 178 178 GLY GLY A ? n 
A 1 179 GLY 179 179 179 GLY GLY A ? n 
A 1 180 PRO 180 180 180 PRO PRO A ? n 
A 1 181 LEU 181 181 181 LEU LEU A ? n 
A 1 182 LEU 182 182 182 LEU LEU A ? n 
A 1 183 CYS 183 183 183 CYS CYS A ? n 
A 1 184 ALA 184 184 184 ALA ALA A ? n 
A 1 185 GLY 185 185 185 GLY GLY A ? n 
A 1 186 ILE 186 186 186 ILE ILE A ? n 
A 1 187 ALA 187 187 187 ALA ALA A ? n 
A 1 188 GLN 188 188 188 GLN GLN A ? n 
A 1 189 GLY 189 189 189 GLY GLY A ? n 
A 1 190 ILE 190 190 190 ILE ILE A ? n 
A 1 191 ALA 191 191 191 ALA ALA A ? n 
A 1 192 SER 192 192 192 SER SER A ? n 
A 1 193 TYR 193 193 193 TYR TYR A ? n 
A 1 194 VAL 194 194 194 VAL VAL A ? n 
A 1 195 HIS 195 195 195 HIS HIS A ? n 
A 1 196 ARG 196 196 196 ARG ARG A ? n 
A 1 197 ASN 197 197 197 ASN ASN A ? n 
A 1 198 ALA 198 198 198 ALA ALA A ? n 
A 1 199 LYS 199 199 199 LYS LYS A ? n 
A 1 200 PRO 200 200 200 PRO PRO A ? n 
A 1 201 PRO 201 201 201 PRO PRO A ? n 
A 1 202 ALA 202 202 202 ALA ALA A ? n 
A 1 203 VAL 203 203 203 VAL VAL A ? n 
A 1 204 PHE 204 204 204 PHE PHE A ? n 
A 1 205 THR 205 205 205 THR THR A ? n 
A 1 206 ARG 206 206 206 ARG ARG A ? n 
A 1 207 ILE 207 207 207 ILE ILE A ? n 
A 1 208 SER 208 208 208 SER SER A ? n 
A 1 209 HIS 209 209 209 HIS HIS A ? n 
A 1 210 TYR 210 210 210 TYR TYR A ? n 
A 1 211 ARG 211 211 211 ARG ARG A ? n 
A 1 212 PRO 212 212 212 PRO PRO A ? n 
A 1 213 TRP 213 213 213 TRP TRP A ? n 
A 1 214 ILE 214 214 214 ILE ILE A ? n 
A 1 215 ASN 215 215 215 ASN ASN A ? n 
A 1 216 LYS 216 216 216 LYS LYS A ? n 
A 1 217 ILE 217 217 217 ILE ILE A ? n 
A 1 218 LEU 218 218 218 LEU LEU A ? n 
A 1 219 ARG 219 219 219 ARG ARG A ? n 
A 1 220 GLU 220 220 220 GLU GLU A ? n 
A 1 221 ASN 221 221 221 ASN ASN A ? n 
# 
loop_
_atom_site.group_PDB 
_atom_site.id 
_atom_site.type_symbol 
_atom_site.label_atom_id 
_atom_site.label_alt_id 
_atom_site.label_comp_id 
_atom_site.label_asym_id 
_atom_site.label_entity_id 
_atom_site.label_seq_id 
_atom_site.pdbx_PDB_ins_code 
_atom_site.Cartn_x 
_atom_site.Cartn_y 
_atom_site.Cartn_z 
_atom_site.occupancy 
_atom_site.B_iso_or_equiv 
_atom_site.pdbx_formal_charge 
_atom_site.auth_seq_id 
_atom_site.auth_comp_id 
_atom_site.auth_asym_id 
_atom_site.auth_atom_id 
_atom_site.pdbx_PDB_model_num 
ATOM 1    N N   ? GLU A 1   1 ?   9.389  -2.897  -3.165 1.000 71.810 ? 1   GLU A N   1 
ATOM 2    C CA  ? GLU A 1   1 ?  10.525  -2.211  -3.771 1.000 71.810 ? 1   GLU A CA  1 
ATOM 3    C C   ? GLU A 1   1 ?  10.141  -0.807  -4.232 1.000 71.810 ? 1   GLU A C   1 
ATOM 4    C CB  ? GLU A 1   1 ?  11.076  -3.019  -4.949 1.000 71.810 ? 1   GLU A CB  1 
ATOM 5    O O   ? GLU A 1   1 ?   9.110  -0.622  -4.881 1.000 71.810 ? 1   GLU A O   1 
ATOM 6    C CG  ? GLU A 1   1 ?  11.597  -4.395  -4.560 1.000 71.810 ? 1   GLU A CG  1 
ATOM 7    C CD  ? GLU A 1   1 ?  12.107  -5.200  -5.745 1.000 71.810 ? 1   GLU A CD  1 
ATOM 8    O OE1 ? GLU A 1   1 ?  12.617  -6.325  -5.540 1.000 71.810 ? 1   GLU A OE1 1 
ATOM 9    O OE2 ? GLU A 1   1 ?  11.998  -4.701  -6.887 1.000 71.810 ? 1   GLU A OE2 1 
ATOM 10   N N   ? ILE A 1   2 ?  10.843   0.184  -3.841 1.000 80.350 ? 2   ILE A N   1 
ATOM 11   C CA  ? ILE A 1   2 ?  10.747   1.508  -4.446 1.000 80.350 ? 2   ILE A CA  1 
ATOM 12   C C   ? ILE A 1   2 ?  12.062   1.854  -5.142 1.000 80.350 ? 2   ILE A C   1 
ATOM 13   C CB  ? ILE A 1   2 ?  10.396   2.586  -3.396 1.000 80.350 ? 2   ILE A CB  1 
ATOM 14   O O   ? ILE A 1   2 ?  13.009   2.313  -4.499 1.000 80.350 ? 2   ILE A O   1 
ATOM 15   C CG1 ? ILE A 1   2 ?   9.110   2.209  -2.653 1.000 80.350 ? 2   ILE A CG1 1 
ATOM 16   C CG2 ? ILE A 1   2 ?  10.263   3.961  -4.057 1.000 80.350 ? 2   ILE A CG2 1 
ATOM 17   C CD1 ? ILE A 1   2 ?   7.862   2.231  -3.524 1.000 80.350 ? 2   ILE A CD1 1 
ATOM 18   N N   ? ILE A 1   3 ?  12.295   1.461  -6.382 1.000 85.330 ? 3   ILE A N   1 
ATOM 19   C CA  ? ILE A 1   3 ?  13.529   1.677  -7.130 1.000 85.330 ? 3   ILE A CA  1 
ATOM 20   C C   ? ILE A 1   3 ?  13.664   3.156  -7.485 1.000 85.330 ? 3   ILE A C   1 
ATOM 21   C CB  ? ILE A 1   3 ?  13.572   0.813  -8.410 1.000 85.330 ? 3   ILE A CB  1 
ATOM 22   O O   ? ILE A 1   3 ?  12.737   3.757  -8.033 1.000 85.330 ? 3   ILE A O   1 
ATOM 23   C CG1 ? ILE A 1   3 ?  13.399  -0.670  -8.060 1.000 85.330 ? 3   ILE A CG1 1 
ATOM 24   C CG2 ? ILE A 1   3 ?  14.879   1.045  -9.175 1.000 85.330 ? 3   ILE A CG2 1 
ATOM 25   C CD1 ? ILE A 1   3 ?  14.542  -1.249  -7.237 1.000 85.330 ? 3   ILE A CD1 1 
ATOM 26   N N   ? GLY A 1   4 ?  14.872   3.692  -7.070 1.000 84.940 ? 4   GLY A N   1 
ATOM 27   C CA  ? GLY A 1   4 ?  15.100   5.092  -7.392 1.000 84.940 ? 4   GLY A CA  1 
ATOM 28   C C   ? GLY A 1   4 ?  14.332   6.044  -6.495 1.000 84.940 ? 4   GLY A C   1 
ATOM 29   O O   ? GLY A 1   4 ?  14.162   7.218  -6.829 1.000 84.940 ? 4   GLY A O   1 
ATOM 30   N N   ? GLY A 1   5 ?  13.705   5.431  -5.296 1.000 88.270 ? 5   GLY A N   1 
ATOM 31   C CA  ? GLY A 1   5 ?  12.941   6.225  -4.348 1.000 88.270 ? 5   GLY A CA  1 
ATOM 32   C C   ? GLY A 1   5 ?  13.810   6.945  -3.334 1.000 88.270 ? 5   GLY A C   1 
ATOM 33   O O   ? GLY A 1   5 ?  15.023   6.730  -3.285 1.000 88.270 ? 5   GLY A O   1 
ATOM 34   N N   ? THR A 1   6 ?  13.217   7.783  -2.597 1.000 92.860 ? 6   THR A N   1 
ATOM 35   C CA  ? THR A 1   6 ?  13.859   8.520  -1.514 1.000 92.860 ? 6   THR A CA  1 
ATOM 36   C C   ? THR A 1   6 ?  13.141   8.271  -0.191 1.000 92.860 ? 6   THR A C   1 
ATOM 37   C CB  ? THR A 1   6 ?  13.890  10.031  -1.808 1.000 92.860 ? 6   THR A CB  1 
ATOM 38   O O   ? THR A 1   6 ?  11.943   7.980  -0.173 1.000 92.860 ? 6   THR A O   1 
ATOM 39   C CG2 ? THR A 1   6 ?  14.730  10.334  -3.045 1.000 92.860 ? 6   THR A CG2 1 
ATOM 40   O OG1 ? THR A 1   6 ?  12.553  10.497  -2.027 1.000 92.860 ? 6   THR A OG1 1 
ATOM 41   N N   ? GLU A 1   7 ?  13.937   8.272   0.849 1.000 95.040 ? 7   GLU A N   1 
ATOM 42   C CA  ? GLU A 1   7 ?  13.351   8.074   2.172 1.000 95.040 ? 7   GLU A CA  1 
ATOM 43   C C   ? GLU A 1   7 ?  12.301   9.139   2.476 1.000 95.040 ? 7   GLU A C   1 
ATOM 44   C CB  ? GLU A 1   7 ?  14.439   8.085   3.249 1.000 95.040 ? 7   GLU A CB  1 
ATOM 45   O O   ? GLU A 1   7 ?  12.511  10.322   2.198 1.000 95.040 ? 7   GLU A O   1 
ATOM 46   C CG  ? GLU A 1   7 ?  13.914   7.840   4.656 1.000 95.040 ? 7   GLU A CG  1 
ATOM 47   C CD  ? GLU A 1   7 ?  15.015   7.753   5.701 1.000 95.040 ? 7   GLU A CD  1 
ATOM 48   O OE1 ? GLU A 1   7 ?  14.711   7.841   6.912 1.000 95.040 ? 7   GLU A OE1 1 
ATOM 49   O OE2 ? GLU A 1   7 ?  16.191   7.596   5.305 1.000 95.040 ? 7   GLU A OE2 1 
ATOM 50   N N   ? CYS A 1   8 ?  11.195   8.741   3.024 1.000 95.070 ? 8   CYS A N   1 
ATOM 51   C CA  ? CYS A 1   8 ?  10.139   9.642   3.470 1.000 95.070 ? 8   CYS A CA  1 
ATOM 52   C C   ? CYS A 1   8 ?  10.553  10.384   4.735 1.000 95.070 ? 8   CYS A C   1 
ATOM 53   C CB  ? CYS A 1   8 ?   8.845   8.868   3.722 1.000 95.070 ? 8   CYS A CB  1 
ATOM 54   O O   ? CYS A 1   8 ?  11.326   9.864   5.540 1.000 95.070 ? 8   CYS A O   1 
ATOM 55   S SG  ? CYS A 1   8 ?   8.144   8.118   2.237 1.000 95.070 ? 8   CYS A SG  1 
ATOM 56   N N   ? ILE A 1   9 ?   9.924  11.605   4.811 1.000 94.990 ? 9   ILE A N   1 
ATOM 57   C CA  ? ILE A 1   9 ?  10.007  12.265   6.109 1.000 94.990 ? 9   ILE A CA  1 
ATOM 58   C C   ? ILE A 1   9 ?   9.251  11.447   7.153 1.000 94.990 ? 9   ILE A C   1 
ATOM 59   C CB  ? ILE A 1   9 ?   9.446  13.704   6.048 1.000 94.990 ? 9   ILE A CB  1 
ATOM 60   O O   ? ILE A 1   9 ?   8.119  11.019   6.915 1.000 94.990 ? 9   ILE A O   1 
ATOM 61   C CG1 ? ILE A 1   9 ?  10.230  14.540   5.030 1.000 94.990 ? 9   ILE A CG1 1 
ATOM 62   C CG2 ? ILE A 1   9 ?   9.480  14.356   7.434 1.000 94.990 ? 9   ILE A CG2 1 
ATOM 63   C CD1 ? ILE A 1   9 ?   9.572  15.868   4.681 1.000 94.990 ? 9   ILE A CD1 1 
ATOM 64   N N   ? PRO A 1  10 ?   9.941  11.110   8.288 1.000 95.170 ? 10  PRO A N   1 
ATOM 65   C CA  ? PRO A 1  10 ?   9.249  10.316   9.307 1.000 95.170 ? 10  PRO A CA  1 
ATOM 66   C C   ? PRO A 1  10 ?   7.847  10.840   9.611 1.000 95.170 ? 10  PRO A C   1 
ATOM 67   C CB  ? PRO A 1  10 ?  10.158  10.444  10.532 1.000 95.170 ? 10  PRO A CB  1 
ATOM 68   O O   ? PRO A 1  10 ?   7.657  12.048   9.775 1.000 95.170 ? 10  PRO A O   1 
ATOM 69   C CG  ? PRO A 1  10 ?  11.529  10.641   9.971 1.000 95.170 ? 10  PRO A CG  1 
ATOM 70   C CD  ? PRO A 1  10 ?  11.422  11.488   8.735 1.000 95.170 ? 10  PRO A CD  1 
ATOM 71   N N   ? HIS A 1  11 ?   6.849   9.821   9.506 1.000 93.850 ? 11  HIS A N   1 
ATOM 72   C CA  ? HIS A 1  11 ?   5.457   9.993   9.908 1.000 93.850 ? 11  HIS A CA  1 
ATOM 73   C C   ? HIS A 1  11 ?   4.728  10.950   8.971 1.000 93.850 ? 11  HIS A C   1 
ATOM 74   C CB  ? HIS A 1  11 ?   5.374  10.502  11.348 1.000 93.850 ? 11  HIS A CB  1 
ATOM 75   O O   ? HIS A 1  11 ?   3.669  11.479   9.318 1.000 93.850 ? 11  HIS A O   1 
ATOM 76   C CG  ? HIS A 1  11 ?   6.067   9.620  12.337 1.000 93.850 ? 11  HIS A CG  1 
ATOM 77   C CD2 ? HIS A 1  11 ?   6.298   9.780  13.661 1.000 93.850 ? 11  HIS A CD2 1 
ATOM 78   N ND1 ? HIS A 1  11 ?   6.619   8.406  11.992 1.000 93.850 ? 11  HIS A ND1 1 
ATOM 79   C CE1 ? HIS A 1  11 ?   7.161   7.855  13.066 1.000 93.850 ? 11  HIS A CE1 1 
ATOM 80   N NE2 ? HIS A 1  11 ?   6.980   8.669  14.092 1.000 93.850 ? 11  HIS A NE2 1 
ATOM 81   N N   ? SER A 1  12 ?   5.286  11.275   7.809 1.000 95.440 ? 12  SER A N   1 
ATOM 82   C CA  ? SER A 1  12 ?   4.629  12.050   6.762 1.000 95.440 ? 12  SER A CA  1 
ATOM 83   C C   ? SER A 1  12 ?   3.598  11.209   6.017 1.000 95.440 ? 12  SER A C   1 
ATOM 84   C CB  ? SER A 1  12 ?   5.659  12.601   5.776 1.000 95.440 ? 12  SER A CB  1 
ATOM 85   O O   ? SER A 1  12 ?   2.746  11.747   5.307 1.000 95.440 ? 12  SER A O   1 
ATOM 86   O OG  ? SER A 1  12 ?   6.364  11.547   5.143 1.000 95.440 ? 12  SER A OG  1 
ATOM 87   N N   ? ARG A 1  13 ?   3.605   9.934   6.189 1.000 96.480 ? 13  ARG A N   1 
ATOM 88   C CA  ? ARG A 1  13 ?   2.661   8.981   5.615 1.000 96.480 ? 13  ARG A CA  1 
ATOM 89   C C   ? ARG A 1  13 ?   1.990   8.151   6.704 1.000 96.480 ? 13  ARG A C   1 
ATOM 90   C CB  ? ARG A 1  13 ?   3.366   8.062   4.615 1.000 96.480 ? 13  ARG A CB  1 
ATOM 91   O O   ? ARG A 1  13 ?   2.243   6.951   6.822 1.000 96.480 ? 13  ARG A O   1 
ATOM 92   C CG  ? ARG A 1  13 ?   4.108   8.803   3.514 1.000 96.480 ? 13  ARG A CG  1 
ATOM 93   C CD  ? ARG A 1  13 ?   3.153   9.551   2.595 1.000 96.480 ? 13  ARG A CD  1 
ATOM 94   N NE  ? ARG A 1  13 ?   3.862  10.208   1.501 1.000 96.480 ? 13  ARG A NE  1 
ATOM 95   N NH1 ? ARG A 1  13 ?   4.312  12.144   2.680 1.000 96.480 ? 13  ARG A NH1 1 
ATOM 96   N NH2 ? ARG A 1  13 ?   5.020  11.927   0.510 1.000 96.480 ? 13  ARG A NH2 1 
ATOM 97   C CZ  ? ARG A 1  13 ?   4.396  11.425   1.566 1.000 96.480 ? 13  ARG A CZ  1 
ATOM 98   N N   ? PRO A 1  14 ?   1.099   8.647   7.461 1.000 96.990 ? 14  PRO A N   1 
ATOM 99   C CA  ? PRO A 1  14 ?   0.540   8.026   8.664 1.000 96.990 ? 14  PRO A CA  1 
ATOM 100  C C   ? PRO A 1  14 ?  -0.439   6.899   8.346 1.000 96.990 ? 14  PRO A C   1 
ATOM 101  C CB  ? PRO A 1  14 ?  -0.172   9.187   9.362 1.000 96.990 ? 14  PRO A CB  1 
ATOM 102  O O   ? PRO A 1  14 ?  -0.823   6.138   9.239 1.000 96.990 ? 14  PRO A O   1 
ATOM 103  C CG  ? PRO A 1  14 ?  -0.542  10.126   8.259 1.000 96.990 ? 14  PRO A CG  1 
ATOM 104  C CD  ? PRO A 1  14 ?   0.545  10.099   7.224 1.000 96.990 ? 14  PRO A CD  1 
ATOM 105  N N   ? TYR A 1  15 ?  -0.729   6.611   7.028 1.000 97.920 ? 15  TYR A N   1 
ATOM 106  C CA  ? TYR A 1  15 ?  -1.662   5.592   6.558 1.000 97.920 ? 15  TYR A CA  1 
ATOM 107  C C   ? TYR A 1  15 ?  -0.925   4.317   6.167 1.000 97.920 ? 15  TYR A C   1 
ATOM 108  C CB  ? TYR A 1  15 ?  -2.472   6.113   5.367 1.000 97.920 ? 15  TYR A CB  1 
ATOM 109  O O   ? TYR A 1  15 ?  -1.549   3.282   5.924 1.000 97.920 ? 15  TYR A O   1 
ATOM 110  C CG  ? TYR A 1  15 ?  -1.636   6.820   4.327 1.000 97.920 ? 15  TYR A CG  1 
ATOM 111  C CD1 ? TYR A 1  15 ?  -1.576   8.211   4.281 1.000 97.920 ? 15  TYR A CD1 1 
ATOM 112  C CD2 ? TYR A 1  15 ?  -0.906   6.099   3.389 1.000 97.920 ? 15  TYR A CD2 1 
ATOM 113  C CE1 ? TYR A 1  15 ?  -0.809   8.867   3.324 1.000 97.920 ? 15  TYR A CE1 1 
ATOM 114  C CE2 ? TYR A 1  15 ?  -0.135   6.744   2.427 1.000 97.920 ? 15  TYR A CE2 1 
ATOM 115  O OH  ? TYR A 1  15 ?   0.668   8.770   1.453 1.000 97.920 ? 15  TYR A OH  1 
ATOM 116  C CZ  ? TYR A 1  15 ?  -0.093   8.126   2.403 1.000 97.920 ? 15  TYR A CZ  1 
ATOM 117  N N   ? MET A 1  16 ?   0.364   4.427   6.058 1.000 97.690 ? 16  MET A N   1 
ATOM 118  C CA  ? MET A 1  16 ?   1.151   3.309   5.547 1.000 97.690 ? 16  MET A CA  1 
ATOM 119  C C   ? MET A 1  16 ?   1.112   2.130   6.513 1.000 97.690 ? 16  MET A C   1 
ATOM 120  C CB  ? MET A 1  16 ?   2.599   3.737   5.303 1.000 97.690 ? 16  MET A CB  1 
ATOM 121  O O   ? MET A 1  16 ?   1.221   2.312   7.727 1.000 97.690 ? 16  MET A O   1 
ATOM 122  C CG  ? MET A 1  16 ?   2.811   4.459   3.982 1.000 97.690 ? 16  MET A CG  1 
ATOM 123  S SD  ? MET A 1  16 ?   2.274   3.458   2.541 1.000 97.690 ? 16  MET A SD  1 
ATOM 124  C CE  ? MET A 1  16 ?   3.574   2.192   2.528 1.000 97.690 ? 16  MET A CE  1 
ATOM 125  N N   ? ALA A 1  17 ?   1.021   0.948   5.905 1.000 97.460 ? 17  ALA A N   1 
ATOM 126  C CA  ? ALA A 1  17 ?   1.004  -0.298   6.667 1.000 97.460 ? 17  ALA A CA  1 
ATOM 127  C C   ? ALA A 1  17 ?   2.044  -1.280   6.136 1.000 97.460 ? 17  ALA A C   1 
ATOM 128  C CB  ? ALA A 1  17 ?  -0.386  -0.926   6.628 1.000 97.460 ? 17  ALA A CB  1 
ATOM 129  O O   ? ALA A 1  17 ?   2.131  -1.508   4.927 1.000 97.460 ? 17  ALA A O   1 
ATOM 130  N N   ? TYR A 1  18 ?   2.806  -1.837   7.051 1.000 96.800 ? 18  TYR A N   1 
ATOM 131  C CA  ? TYR A 1  18 ?   3.688  -2.958   6.746 1.000 96.800 ? 18  TYR A CA  1 
ATOM 132  C C   ? TYR A 1  18 ?   3.037  -4.283   7.124 1.000 96.800 ? 18  TYR A C   1 
ATOM 133  C CB  ? TYR A 1  18 ?   5.024  -2.806   7.479 1.000 96.800 ? 18  TYR A CB  1 
ATOM 134  O O   ? TYR A 1  18 ?   2.605  -4.467   8.265 1.000 96.800 ? 18  TYR A O   1 
ATOM 135  C CG  ? TYR A 1  18 ?   6.009  -3.911   7.183 1.000 96.800 ? 18  TYR A CG  1 
ATOM 136  C CD1 ? TYR A 1  18 ?   6.158  -4.989   8.052 1.000 96.800 ? 18  TYR A CD1 1 
ATOM 137  C CD2 ? TYR A 1  18 ?   6.792  -3.879   6.034 1.000 96.800 ? 18  TYR A CD2 1 
ATOM 138  C CE1 ? TYR A 1  18 ?   7.066  -6.009   7.784 1.000 96.800 ? 18  TYR A CE1 1 
ATOM 139  C CE2 ? TYR A 1  18 ?   7.703  -4.893   5.756 1.000 96.800 ? 18  TYR A CE2 1 
ATOM 140  O OH  ? TYR A 1  18 ?   8.732  -6.959   6.365 1.000 96.800 ? 18  TYR A OH  1 
ATOM 141  C CZ  ? TYR A 1  18 ?   7.832  -5.952   6.635 1.000 96.800 ? 18  TYR A CZ  1 
ATOM 142  N N   ? LEU A 1  19 ?   2.949  -5.145   6.130 1.000 96.150 ? 19  LEU A N   1 
ATOM 143  C CA  ? LEU A 1  19 ?   2.304  -6.432   6.362 1.000 96.150 ? 19  LEU A CA  1 
ATOM 144  C C   ? LEU A 1  19 ?   3.340  -7.543   6.498 1.000 96.150 ? 19  LEU A C   1 
ATOM 145  C CB  ? LEU A 1  19 ?   1.335  -6.760   5.222 1.000 96.150 ? 19  LEU A CB  1 
ATOM 146  O O   ? LEU A 1  19 ?   4.128  -7.779   5.579 1.000 96.150 ? 19  LEU A O   1 
ATOM 147  C CG  ? LEU A 1  19 ?   0.268  -5.708   4.917 1.000 96.150 ? 19  LEU A CG  1 
ATOM 148  C CD1 ? LEU A 1  19 ?  -0.630  -6.179   3.778 1.000 96.150 ? 19  LEU A CD1 1 
ATOM 149  C CD2 ? LEU A 1  19 ?  -0.556  -5.404   6.163 1.000 96.150 ? 19  LEU A CD2 1 
ATOM 150  N N   ? GLU A 1  20 ?   3.316  -8.139   7.638 1.000 94.670 ? 20  GLU A N   1 
ATOM 151  C CA  ? GLU A 1  20 ?   4.100  -9.349   7.864 1.000 94.670 ? 20  GLU A CA  1 
ATOM 152  C C   ? GLU A 1  20 ?   3.259 -10.603   7.643 1.000 94.670 ? 20  GLU A C   1 
ATOM 153  C CB  ? GLU A 1  20 ?   4.687  -9.353   9.278 1.000 94.670 ? 20  GLU A CB  1 
ATOM 154  O O   ? GLU A 1  20 ?   2.322 -10.869   8.398 1.000 94.670 ? 20  GLU A O   1 
ATOM 155  C CG  ? GLU A 1  20 ?   5.721  -8.262   9.518 1.000 94.670 ? 20  GLU A CG  1 
ATOM 156  C CD  ? GLU A 1  20 ?   6.252  -8.241  10.943 1.000 94.670 ? 20  GLU A CD  1 
ATOM 157  O OE1 ? GLU A 1  20 ?   7.253  -7.538  11.207 1.000 94.670 ? 20  GLU A OE1 1 
ATOM 158  O OE2 ? GLU A 1  20 ?   5.662  -8.935  11.801 1.000 94.670 ? 20  GLU A OE2 1 
ATOM 159  N N   ? ILE A 1  21 ?   3.540 -11.338   6.565 1.000 92.980 ? 21  ILE A N   1 
ATOM 160  C CA  ? ILE A 1  21 ?   2.775 -12.506   6.143 1.000 92.980 ? 21  ILE A CA  1 
ATOM 161  C C   ? ILE A 1  21 ?   3.548 -13.779   6.480 1.000 92.980 ? 21  ILE A C   1 
ATOM 162  C CB  ? ILE A 1  21 ?   2.455 -12.457   4.632 1.000 92.980 ? 21  ILE A CB  1 
ATOM 163  O O   ? ILE A 1  21 ?   4.706 -13.933   6.082 1.000 92.980 ? 21  ILE A O   1 
ATOM 164  C CG1 ? ILE A 1  21 ?   1.757 -11.139   4.277 1.000 92.980 ? 21  ILE A CG1 1 
ATOM 165  C CG2 ? ILE A 1  21 ?   1.598 -13.658   4.222 1.000 92.980 ? 21  ILE A CG2 1 
ATOM 166  C CD1 ? ILE A 1  21 ?   1.662 -10.873   2.781 1.000 92.980 ? 21  ILE A CD1 1 
ATOM 167  N N   ? GLU A 1  22 ?   3.032 -14.647   7.403 1.000 87.610 ? 22  GLU A N   1 
ATOM 168  C CA  ? GLU A 1  22 ?   3.676 -15.877   7.854 1.000 87.610 ? 22  GLU A CA  1 
ATOM 169  C C   ? GLU A 1  22 ?   4.293 -16.638   6.684 1.000 87.610 ? 22  GLU A C   1 
ATOM 170  C CB  ? GLU A 1  22 ?   2.675 -16.769   8.593 1.000 87.610 ? 22  GLU A CB  1 
ATOM 171  O O   ? GLU A 1  22 ?   3.682 -16.752   5.619 1.000 87.610 ? 22  GLU A O   1 
ATOM 172  C CG  ? GLU A 1  22 ?   3.324 -17.886   9.398 1.000 87.610 ? 22  GLU A CG  1 
ATOM 173  C CD  ? GLU A 1  22 ?   2.316 -18.814  10.057 1.000 87.610 ? 22  GLU A CD  1 
ATOM 174  O OE1 ? GLU A 1  22 ?   2.731 -19.820  10.675 1.000 87.610 ? 22  GLU A OE1 1 
ATOM 175  O OE2 ? GLU A 1  22 ?   1.101 -18.533   9.953 1.000 87.610 ? 22  GLU A OE2 1 
ATOM 176  N N   ? TYR A 1  23 ?   5.780 -17.080   6.640 1.000 64.030 ? 23  TYR A N   1 
ATOM 177  C CA  ? TYR A 1  23 ?   6.617 -17.910   5.781 1.000 64.030 ? 23  TYR A CA  1 
ATOM 178  C C   ? TYR A 1  23 ?   7.330 -17.065   4.732 1.000 64.030 ? 23  TYR A C   1 
ATOM 179  C CB  ? TYR A 1  23 ?   5.777 -18.993   5.097 1.000 64.030 ? 23  TYR A CB  1 
ATOM 180  O O   ? TYR A 1  23 ?   7.970 -17.601   3.825 1.000 64.030 ? 23  TYR A O   1 
ATOM 181  C CG  ? TYR A 1  23 ?   5.195 -20.004   6.054 1.000 64.030 ? 23  TYR A CG  1 
ATOM 182  C CD1 ? TYR A 1  23 ?   5.998 -20.978   6.643 1.000 64.030 ? 23  TYR A CD1 1 
ATOM 183  C CD2 ? TYR A 1  23 ?   3.840 -19.989   6.370 1.000 64.030 ? 23  TYR A CD2 1 
ATOM 184  C CE1 ? TYR A 1  23 ?   5.465 -21.914   7.523 1.000 64.030 ? 23  TYR A CE1 1 
ATOM 185  C CE2 ? TYR A 1  23 ?   3.297 -20.919   7.249 1.000 64.030 ? 23  TYR A CE2 1 
ATOM 186  O OH  ? TYR A 1  23 ?   3.583 -22.800   8.692 1.000 64.030 ? 23  TYR A OH  1 
ATOM 187  C CZ  ? TYR A 1  23 ?   4.116 -21.876   7.821 1.000 64.030 ? 23  TYR A CZ  1 
ATOM 188  N N   ? LEU A 1  24 ?   7.851 -15.872   5.096 1.000 62.220 ? 24  LEU A N   1 
ATOM 189  C CA  ? LEU A 1  24 ?   9.013 -15.101   4.669 1.000 62.220 ? 24  LEU A CA  1 
ATOM 190  C C   ? LEU A 1  24 ?   8.612 -14.021   3.669 1.000 62.220 ? 24  LEU A C   1 
ATOM 191  C CB  ? LEU A 1  24 ?  10.068 -16.020   4.048 1.000 62.220 ? 24  LEU A CB  1 
ATOM 192  O O   ? LEU A 1  24 ?   9.473 -13.373   3.069 1.000 62.220 ? 24  LEU A O   1 
ATOM 193  C CG  ? LEU A 1  24 ?  10.766 -16.992   5.001 1.000 62.220 ? 24  LEU A CG  1 
ATOM 194  C CD1 ? LEU A 1  24 ?  11.595 -18.002   4.214 1.000 62.220 ? 24  LEU A CD1 1 
ATOM 195  C CD2 ? LEU A 1  24 ?  11.641 -16.232   5.993 1.000 62.220 ? 24  LEU A CD2 1 
ATOM 196  N N   ? SER A 1  25 ?   7.268 -13.698   3.583 1.000 82.810 ? 25  SER A N   1 
ATOM 197  C CA  ? SER A 1  25 ?   6.996 -12.649   2.605 1.000 82.810 ? 25  SER A CA  1 
ATOM 198  C C   ? SER A 1  25 ?   6.415 -11.408   3.273 1.000 82.810 ? 25  SER A C   1 
ATOM 199  C CB  ? SER A 1  25 ?   6.036 -13.156   1.528 1.000 82.810 ? 25  SER A CB  1 
ATOM 200  O O   ? SER A 1  25 ?   6.003 -11.457   4.434 1.000 82.810 ? 25  SER A O   1 
ATOM 201  O OG  ? SER A 1  25 ?   4.760 -13.429   2.080 1.000 82.810 ? 25  SER A OG  1 
ATOM 202  N N   ? ALA A 1  26 ?   6.676 -10.292   2.863 1.000 90.560 ? 26  ALA A N   1 
ATOM 203  C CA  ? ALA A 1  26 ?   6.166  -8.994   3.296 1.000 90.560 ? 26  ALA A CA  1 
ATOM 204  C C   ? ALA A 1  26 ?   5.483  -8.261   2.145 1.000 90.560 ? 26  ALA A C   1 
ATOM 205  C CB  ? ALA A 1  26 ?   7.296  -8.142   3.869 1.000 90.560 ? 26  ALA A CB  1 
ATOM 206  O O   ? ALA A 1  26 ?   5.856  -8.434   0.982 1.000 90.560 ? 26  ALA A O   1 
ATOM 207  N N   ? CYS A 1  27 ?   4.426  -7.542   2.503 1.000 94.740 ? 27  CYS A N   1 
ATOM 208  C CA  ? CYS A 1  27 ?   3.713  -6.623   1.623 1.000 94.740 ? 27  CYS A CA  1 
ATOM 209  C C   ? CYS A 1  27 ?   3.465  -5.288   2.314 1.000 94.740 ? 27  CYS A C   1 
ATOM 210  C CB  ? CYS A 1  27 ?   2.384  -7.232   1.177 1.000 94.740 ? 27  CYS A CB  1 
ATOM 211  O O   ? CYS A 1  27 ?   3.838  -5.106   3.474 1.000 94.740 ? 27  CYS A O   1 
ATOM 212  S SG  ? CYS A 1  27 ?   2.555  -8.507  -0.090 1.000 94.740 ? 27  CYS A SG  1 
ATOM 213  N N   ? SER A 1  28 ?   2.952  -4.489   1.450 1.000 95.730 ? 28  SER A N   1 
ATOM 214  C CA  ? SER A 1  28 ?   2.491  -3.209   1.976 1.000 95.730 ? 28  SER A CA  1 
ATOM 215  C C   ? SER A 1  28 ?   0.973  -3.091   1.893 1.000 95.730 ? 28  SER A C   1 
ATOM 216  C CB  ? SER A 1  28 ?   3.143  -2.051   1.219 1.000 95.730 ? 28  SER A CB  1 
ATOM 217  O O   ? SER A 1  28 ?   0.316  -3.909   1.247 1.000 95.730 ? 28  SER A O   1 
ATOM 218  O OG  ? SER A 1  28 ?   4.554  -2.104   1.337 1.000 95.730 ? 28  SER A OG  1 
ATOM 219  N N   ? GLY A 1  29 ?   0.430  -2.091   2.624 1.000 97.560 ? 29  GLY A N   1 
ATOM 220  C CA  ? GLY A 1  29 ?  -0.965  -1.682   2.630 1.000 97.560 ? 29  GLY A CA  1 
ATOM 221  C C   ? GLY A 1  29 ?  -1.176  -0.289   3.193 1.000 97.560 ? 29  GLY A C   1 
ATOM 222  O O   ? GLY A 1  29 ?  -0.212   0.410   3.511 1.000 97.560 ? 29  GLY A O   1 
ATOM 223  N N   ? PHE A 1  30 ?  -2.421   0.127   3.190 1.000 98.540 ? 30  PHE A N   1 
ATOM 224  C CA  ? PHE A 1  30 ?  -2.695   1.433   3.778 1.000 98.540 ? 30  PHE A CA  1 
ATOM 225  C C   ? PHE A 1  30 ?  -4.062   1.447   4.451 1.000 98.540 ? 30  PHE A C   1 
ATOM 226  C CB  ? PHE A 1  30 ?  -2.623   2.530   2.712 1.000 98.540 ? 30  PHE A CB  1 
ATOM 227  O O   ? PHE A 1  30 ?  -4.993   0.783   3.991 1.000 98.540 ? 30  PHE A O   1 
ATOM 228  C CG  ? PHE A 1  30 ?  -3.500   2.273   1.516 1.000 98.540 ? 30  PHE A CG  1 
ATOM 229  C CD1 ? PHE A 1  30 ?  -3.055   1.476   0.468 1.000 98.540 ? 30  PHE A CD1 1 
ATOM 230  C CD2 ? PHE A 1  30 ?  -4.771   2.828   1.440 1.000 98.540 ? 30  PHE A CD2 1 
ATOM 231  C CE1 ? PHE A 1  30 ?  -3.864   1.236  -0.639 1.000 98.540 ? 30  PHE A CE1 1 
ATOM 232  C CE2 ? PHE A 1  30 ?  -5.586   2.593   0.336 1.000 98.540 ? 30  PHE A CE2 1 
ATOM 233  C CZ  ? PHE A 1  30 ?  -5.130   1.797  -0.703 1.000 98.540 ? 30  PHE A CZ  1 
ATOM 234  N N   ? LEU A 1  31 ?  -4.048   2.132   5.597 1.000 98.530 ? 31  LEU A N   1 
ATOM 235  C CA  ? LEU A 1  31 ?  -5.222   2.220   6.459 1.000 98.530 ? 31  LEU A CA  1 
ATOM 236  C C   ? LEU A 1  31 ?  -6.280   3.130   5.844 1.000 98.530 ? 31  LEU A C   1 
ATOM 237  C CB  ? LEU A 1  31 ?  -4.831   2.736   7.846 1.000 98.530 ? 31  LEU A CB  1 
ATOM 238  O O   ? LEU A 1  31 ?  -6.011   4.299   5.560 1.000 98.530 ? 31  LEU A O   1 
ATOM 239  C CG  ? LEU A 1  31 ?  -5.902   2.636   8.933 1.000 98.530 ? 31  LEU A CG  1 
ATOM 240  C CD1 ? LEU A 1  31 ?  -6.198   1.174   9.251 1.000 98.530 ? 31  LEU A CD1 1 
ATOM 241  C CD2 ? LEU A 1  31 ?  -5.463   3.383  10.188 1.000 98.530 ? 31  LEU A CD2 1 
ATOM 242  N N   ? ILE A 1  32 ?  -7.541   2.584   5.660 1.000 98.230 ? 32  ILE A N   1 
ATOM 243  C CA  ? ILE A 1  32 ?  -8.598   3.367   5.031 1.000 98.230 ? 32  ILE A CA  1 
ATOM 244  C C   ? ILE A 1  32 ?  -9.723   3.615   6.033 1.000 98.230 ? 32  ILE A C   1 
ATOM 245  C CB  ? ILE A 1  32 ?  -9.149   2.664   3.770 1.000 98.230 ? 32  ILE A CB  1 
ATOM 246  O O   ? ILE A 1  32 ? -10.556   4.503   5.834 1.000 98.230 ? 32  ILE A O   1 
ATOM 247  C CG1 ? ILE A 1  32 ?  -9.727   1.291   4.134 1.000 98.230 ? 32  ILE A CG1 1 
ATOM 248  C CG2 ? ILE A 1  32 ?  -8.057   2.533   2.704 1.000 98.230 ? 32  ILE A CG2 1 
ATOM 249  C CD1 ? ILE A 1  32 ? -10.557   0.656   3.027 1.000 98.230 ? 32  ILE A CD1 1 
ATOM 250  N N   ? ARG A 1  33 ?  -9.738   2.862   7.204 1.000 97.760 ? 33  ARG A N   1 
ATOM 251  C CA  ? ARG A 1  33 ? -10.525   2.965   8.428 1.000 97.760 ? 33  ARG A CA  1 
ATOM 252  C C   ? ARG A 1  33 ?  -9.726   2.485   9.635 1.000 97.760 ? 33  ARG A C   1 
ATOM 253  C CB  ? ARG A 1  33 ? -11.821   2.161   8.304 1.000 97.760 ? 33  ARG A CB  1 
ATOM 254  O O   ? ARG A 1  33 ?  -8.693   1.831   9.482 1.000 97.760 ? 33  ARG A O   1 
ATOM 255  C CG  ? ARG A 1  33 ? -12.822   2.755   7.326 1.000 97.760 ? 33  ARG A CG  1 
ATOM 256  C CD  ? ARG A 1  33 ? -14.147   2.006   7.351 1.000 97.760 ? 33  ARG A CD  1 
ATOM 257  N NE  ? ARG A 1  33 ? -15.116   2.592   6.430 1.000 97.760 ? 33  ARG A NE  1 
ATOM 258  N NH1 ? ARG A 1  33 ? -16.866   1.230   7.076 1.000 97.760 ? 33  ARG A NH1 1 
ATOM 259  N NH2 ? ARG A 1  33 ? -17.181   2.813   5.448 1.000 97.760 ? 33  ARG A NH2 1 
ATOM 260  C CZ  ? ARG A 1  33 ? -16.386   2.210   6.320 1.000 97.760 ? 33  ARG A CZ  1 
ATOM 261  N N   ? ARG A 1  34 ? -10.196   2.777  10.853 1.000 98.060 ? 34  ARG A N   1 
ATOM 262  C CA  ? ARG A 1  34 ?  -9.457   2.419  12.060 1.000 98.060 ? 34  ARG A CA  1 
ATOM 263  C C   ? ARG A 1  34 ?  -9.290   0.907  12.172 1.000 98.060 ? 34  ARG A C   1 
ATOM 264  C CB  ? ARG A 1  34 ? -10.164   2.962  13.304 1.000 98.060 ? 34  ARG A CB  1 
ATOM 265  O O   ? ARG A 1  34 ?  -8.386   0.426  12.858 1.000 98.060 ? 34  ARG A O   1 
ATOM 266  C CG  ? ARG A 1  34 ? -10.107   4.476  13.433 1.000 98.060 ? 34  ARG A CG  1 
ATOM 267  C CD  ? ARG A 1  34 ? -10.748   4.956  14.728 1.000 98.060 ? 34  ARG A CD  1 
ATOM 268  N NE  ? ARG A 1  34 ? -10.613   6.400  14.893 1.000 98.060 ? 34  ARG A NE  1 
ATOM 269  N NH1 ? ARG A 1  34 ? -11.520   6.451  17.017 1.000 98.060 ? 34  ARG A NH1 1 
ATOM 270  N NH2 ? ARG A 1  34 ? -10.814   8.391  16.020 1.000 98.060 ? 34  ARG A NH2 1 
ATOM 271  C CZ  ? ARG A 1  34 ? -10.983   7.077  15.976 1.000 98.060 ? 34  ARG A CZ  1 
ATOM 272  N N   ? ASN A 1  35 ? -10.089   0.207  11.345 1.000 98.160 ? 35  ASN A N   1 
ATOM 273  C CA  ? ASN A 1  35 ? -10.024  -1.245  11.482 1.000 98.160 ? 35  ASN A CA  1 
ATOM 274  C C   ? ASN A 1  35 ?  -9.904  -1.931  10.124 1.000 98.160 ? 35  ASN A C   1 
ATOM 275  C CB  ? ASN A 1  35 ? -11.247  -1.769  12.236 1.000 98.160 ? 35  ASN A CB  1 
ATOM 276  O O   ? ASN A 1  35 ? -10.140  -3.135  10.010 1.000 98.160 ? 35  ASN A O   1 
ATOM 277  C CG  ? ASN A 1  35 ? -12.549  -1.457  11.525 1.000 98.160 ? 35  ASN A CG  1 
ATOM 278  N ND2 ? ASN A 1  35 ? -13.594  -2.213  11.842 1.000 98.160 ? 35  ASN A ND2 1 
ATOM 279  O OD1 ? ASN A 1  35 ? -12.616  -0.545  10.697 1.000 98.160 ? 35  ASN A OD1 1 
ATOM 280  N N   ? PHE A 1  36 ?  -9.630  -1.123   9.068 1.000 98.610 ? 36  PHE A N   1 
ATOM 281  C CA  ? PHE A 1  36 ?  -9.522  -1.718   7.741 1.000 98.610 ? 36  PHE A CA  1 
ATOM 282  C C   ? PHE A 1  36 ?  -8.259  -1.240   7.035 1.000 98.610 ? 36  PHE A C   1 
ATOM 283  C CB  ? PHE A 1  36 ? -10.755  -1.382   6.897 1.000 98.610 ? 36  PHE A CB  1 
ATOM 284  O O   ? PHE A 1  36 ?  -7.971  -0.041   7.011 1.000 98.610 ? 36  PHE A O   1 
ATOM 285  C CG  ? PHE A 1  36 ? -11.865  -2.390   7.016 1.000 98.610 ? 36  PHE A CG  1 
ATOM 286  C CD1 ? PHE A 1  36 ? -11.942  -3.466   6.140 1.000 98.610 ? 36  PHE A CD1 1 
ATOM 287  C CD2 ? PHE A 1  36 ? -12.833  -2.262   8.004 1.000 98.610 ? 36  PHE A CD2 1 
ATOM 288  C CE1 ? PHE A 1  36 ? -12.969  -4.401   6.248 1.000 98.610 ? 36  PHE A CE1 1 
ATOM 289  C CE2 ? PHE A 1  36 ? -13.862  -3.192   8.117 1.000 98.610 ? 36  PHE A CE2 1 
ATOM 290  C CZ  ? PHE A 1  36 ? -13.929  -4.261   7.238 1.000 98.610 ? 36  PHE A CZ  1 
ATOM 291  N N   ? VAL A 1  37 ?  -7.550  -2.220   6.463 1.000 98.700 ? 37  VAL A N   1 
ATOM 292  C CA  ? VAL A 1  37 ?  -6.373  -2.002   5.628 1.000 98.700 ? 37  VAL A CA  1 
ATOM 293  C C   ? VAL A 1  37 ?  -6.654  -2.473   4.203 1.000 98.700 ? 37  VAL A C   1 
ATOM 294  C CB  ? VAL A 1  37 ?  -5.133  -2.729   6.195 1.000 98.700 ? 37  VAL A CB  1 
ATOM 295  O O   ? VAL A 1  37 ?  -7.199  -3.560   3.999 1.000 98.700 ? 37  VAL A O   1 
ATOM 296  C CG1 ? VAL A 1  37 ?  -3.954  -2.620   5.229 1.000 98.700 ? 37  VAL A CG1 1 
ATOM 297  C CG2 ? VAL A 1  37 ?  -4.760  -2.161   7.563 1.000 98.700 ? 37  VAL A CG2 1 
ATOM 298  N N   ? LEU A 1  38 ?  -6.361  -1.584   3.271 1.000 98.580 ? 38  LEU A N   1 
ATOM 299  C CA  ? LEU A 1  38 ?  -6.452  -1.946   1.861 1.000 98.580 ? 38  LEU A CA  1 
ATOM 300  C C   ? LEU A 1  38 ?  -5.103  -2.425   1.335 1.000 98.580 ? 38  LEU A C   1 
ATOM 301  C CB  ? LEU A 1  38 ?  -6.943  -0.756   1.032 1.000 98.580 ? 38  LEU A CB  1 
ATOM 302  O O   ? LEU A 1  38 ?  -4.078  -1.780   1.565 1.000 98.580 ? 38  LEU A O   1 
ATOM 303  C CG  ? LEU A 1  38 ?  -7.426  -1.070  -0.385 1.000 98.580 ? 38  LEU A CG  1 
ATOM 304  C CD1 ? LEU A 1  38 ?  -8.619  -2.020  -0.340 1.000 98.580 ? 38  LEU A CD1 1 
ATOM 305  C CD2 ? LEU A 1  38 ?  -7.786   0.214  -1.124 1.000 98.580 ? 38  LEU A CD2 1 
ATOM 306  N N   ? THR A 1  39 ?  -5.085  -3.573   0.590 1.000 98.290 ? 39  THR A N   1 
ATOM 307  C CA  ? THR A 1  39 ?  -3.849  -4.152   0.075 1.000 98.290 ? 39  THR A CA  1 
ATOM 308  C C   ? THR A 1  39 ?  -4.124  -4.996  -1.166 1.000 98.290 ? 39  THR A C   1 
ATOM 309  C CB  ? THR A 1  39 ?  -3.150  -5.015   1.141 1.000 98.290 ? 39  THR A CB  1 
ATOM 310  O O   ? THR A 1  39 ?  -5.250  -5.024  -1.667 1.000 98.290 ? 39  THR A O   1 
ATOM 311  C CG2 ? THR A 1  39 ?  -3.928  -6.300   1.406 1.000 98.290 ? 39  THR A CG2 1 
ATOM 312  O OG1 ? THR A 1  39 ?  -1.834  -5.353   0.686 1.000 98.290 ? 39  THR A OG1 1 
ATOM 313  N N   ? ALA A 1  40 ?  -3.099  -5.572  -1.717 1.000 97.680 ? 40  ALA A N   1 
ATOM 314  C CA  ? ALA A 1  40 ?  -3.247  -6.400  -2.911 1.000 97.680 ? 40  ALA A CA  1 
ATOM 315  C C   ? ALA A 1  40 ?  -3.689  -7.814  -2.547 1.000 97.680 ? 40  ALA A C   1 
ATOM 316  C CB  ? ALA A 1  40 ?  -1.937  -6.440  -3.696 1.000 97.680 ? 40  ALA A CB  1 
ATOM 317  O O   ? ALA A 1  40 ?  -3.256  -8.365  -1.532 1.000 97.680 ? 40  ALA A O   1 
ATOM 318  N N   ? ALA A 1  41 ?  -4.532  -8.384  -3.409 1.000 97.390 ? 41  ALA A N   1 
ATOM 319  C CA  ? ALA A 1  41 ?  -5.041  -9.736  -3.199 1.000 97.390 ? 41  ALA A CA  1 
ATOM 320  C C   ? ALA A 1  41 ?  -3.913 -10.763  -3.258 1.000 97.390 ? 41  ALA A C   1 
ATOM 321  C CB  ? ALA A 1  41 ?  -6.113 -10.068  -4.234 1.000 97.390 ? 41  ALA A CB  1 
ATOM 322  O O   ? ALA A 1  41 ?  -3.958 -11.784  -2.569 1.000 97.390 ? 41  ALA A O   1 
ATOM 323  N N   ? HIS A 1  42 ?  -2.952 -10.530  -4.065 1.000 95.270 ? 42  HIS A N   1 
ATOM 324  C CA  ? HIS A 1  42 ?  -1.854 -11.480  -4.211 1.000 95.270 ? 42  HIS A CA  1 
ATOM 325  C C   ? HIS A 1  42 ?  -0.980 -11.508  -2.961 1.000 95.270 ? 42  HIS A C   1 
ATOM 326  C CB  ? HIS A 1  42 ?  -1.006 -11.134  -5.436 1.000 95.270 ? 42  HIS A CB  1 
ATOM 327  O O   ? HIS A 1  42 ?  -0.113 -12.374  -2.825 1.000 95.270 ? 42  HIS A O   1 
ATOM 328  C CG  ? HIS A 1  42 ?  -0.113  -9.952  -5.234 1.000 95.270 ? 42  HIS A CG  1 
ATOM 329  C CD2 ? HIS A 1  42 ?   1.123  -9.854  -4.690 1.000 95.270 ? 42  HIS A CD2 1 
ATOM 330  N ND1 ? HIS A 1  42 ?  -0.471  -8.676  -5.611 1.000 95.270 ? 42  HIS A ND1 1 
ATOM 331  C CE1 ? HIS A 1  42 ?   0.510  -7.842  -5.308 1.000 95.270 ? 42  HIS A CE1 1 
ATOM 332  N NE2 ? HIS A 1  42 ?   1.489  -8.532  -4.748 1.000 95.270 ? 42  HIS A NE2 1 
ATOM 333  N N   ? CYS A 1  43 ?  -1.270 -10.638  -1.971 1.000 95.290 ? 43  CYS A N   1 
ATOM 334  C CA  ? CYS A 1  43 ?  -0.540 -10.588  -0.709 1.000 95.290 ? 43  CYS A CA  1 
ATOM 335  C C   ? CYS A 1  43 ?  -1.166 -11.523   0.320 1.000 95.290 ? 43  CYS A C   1 
ATOM 336  C CB  ? CYS A 1  43 ?  -0.510  -9.161  -0.162 1.000 95.290 ? 43  CYS A CB  1 
ATOM 337  O O   ? CYS A 1  43 ?  -0.713 -11.586   1.464 1.000 95.290 ? 43  CYS A O   1 
ATOM 338  S SG  ? CYS A 1  43 ?   0.557  -8.045  -1.101 1.000 95.290 ? 43  CYS A SG  1 
ATOM 339  N N   ? ALA A 1  44 ?  -2.187 -12.223  -0.038 1.000 94.740 ? 44  ALA A N   1 
ATOM 340  C CA  ? ALA A 1  44 ?  -2.919 -13.089   0.882 1.000 94.740 ? 44  ALA A CA  1 
ATOM 341  C C   ? ALA A 1  44 ?  -2.012 -14.176   1.452 1.000 94.740 ? 44  ALA A C   1 
ATOM 342  C CB  ? ALA A 1  44 ?  -4.121 -13.717   0.180 1.000 94.740 ? 44  ALA A CB  1 
ATOM 343  O O   ? ALA A 1  44 ?  -1.125 -14.678   0.758 1.000 94.740 ? 44  ALA A O   1 
ATOM 344  N N   ? GLY A 1  45 ?  -2.187 -14.421   2.728 1.000 93.870 ? 45  GLY A N   1 
ATOM 345  C CA  ? GLY A 1  45 ?  -1.441 -15.444   3.442 1.000 93.870 ? 45  GLY A CA  1 
ATOM 346  C C   ? GLY A 1  45 ?  -2.223 -16.066   4.584 1.000 93.870 ? 45  GLY A C   1 
ATOM 347  O O   ? GLY A 1  45 ?  -3.363 -15.676   4.846 1.000 93.870 ? 45  GLY A O   1 
ATOM 348  N N   ? ARG A 1  46 ?  -1.645 -17.118   5.220 1.000 93.170 ? 46  ARG A N   1 
ATOM 349  C CA  ? ARG A 1  46 ?  -2.293 -17.854   6.301 1.000 93.170 ? 46  ARG A CA  1 
ATOM 350  C C   ? ARG A 1  46 ?  -2.530 -16.956   7.510 1.000 93.170 ? 46  ARG A C   1 
ATOM 351  C CB  ? ARG A 1  46 ?  -1.452 -19.067   6.705 1.000 93.170 ? 46  ARG A CB  1 
ATOM 352  O O   ? ARG A 1  46 ?  -3.575 -17.042   8.159 1.000 93.170 ? 46  ARG A O   1 
ATOM 353  C CG  ? ARG A 1  46 ?  -1.507 -20.215   5.710 1.000 93.170 ? 46  ARG A CG  1 
ATOM 354  C CD  ? ARG A 1  46 ?  -0.754 -21.437   6.216 1.000 93.170 ? 46  ARG A CD  1 
ATOM 355  N NE  ? ARG A 1  46 ?  -0.779 -22.526   5.244 1.000 93.170 ? 46  ARG A NE  1 
ATOM 356  N NH1 ? ARG A 1  46 ?   0.581 -23.931   6.473 1.000 93.170 ? 46  ARG A NH1 1 
ATOM 357  N NH2 ? ARG A 1  46 ?  -0.236 -24.608   4.441 1.000 93.170 ? 46  ARG A NH2 1 
ATOM 358  C CZ  ? ARG A 1  46 ?  -0.145 -23.686   5.388 1.000 93.170 ? 46  ARG A CZ  1 
ATOM 359  N N   ? SER A 1  47 ?  -1.482 -16.131   7.847 1.000 94.430 ? 47  SER A N   1 
ATOM 360  C CA  ? SER A 1  47 ?  -1.536 -15.160   8.935 1.000 94.430 ? 47  SER A CA  1 
ATOM 361  C C   ? SER A 1  47 ?  -0.836 -13.860   8.552 1.000 94.430 ? 47  SER A C   1 
ATOM 362  C CB  ? SER A 1  47 ?  -0.900 -15.737  10.200 1.000 94.430 ? 47  SER A CB  1 
ATOM 363  O O   ? SER A 1  47 ?   0.226 -13.882   7.926 1.000 94.430 ? 47  SER A O   1 
ATOM 364  O OG  ? SER A 1  47 ?  -0.920 -14.786  11.251 1.000 94.430 ? 47  SER A OG  1 
ATOM 365  N N   ? ILE A 1  48 ?  -1.543 -12.751   8.899 1.000 96.850 ? 48  ILE A N   1 
ATOM 366  C CA  ? ILE A 1  48 ?  -0.993 -11.440   8.571 1.000 96.850 ? 48  ILE A CA  1 
ATOM 367  C C   ? ILE A 1  48 ?  -1.001 -10.552   9.813 1.000 96.850 ? 48  ILE A C   1 
ATOM 368  C CB  ? ILE A 1  48 ?  -1.781 -10.766   7.426 1.000 96.850 ? 48  ILE A CB  1 
ATOM 369  O O   ? ILE A 1  48 ?  -2.013 -10.460  10.512 1.000 96.850 ? 48  ILE A O   1 
ATOM 370  C CG1 ? ILE A 1  48 ?  -1.794 -11.666   6.185 1.000 96.850 ? 48  ILE A CG1 1 
ATOM 371  C CG2 ? ILE A 1  48 ?  -1.191  -9.391   7.100 1.000 96.850 ? 48  ILE A CG2 1 
ATOM 372  C CD1 ? ILE A 1  48 ?  -2.679 -11.153   5.057 1.000 96.850 ? 48  ILE A CD1 1 
ATOM 373  N N   ? THR A 1  49 ?   0.195  -9.957  10.127 1.000 96.990 ? 49  THR A N   1 
ATOM 374  C CA  ? THR A 1  49 ?   0.314  -8.913  11.139 1.000 96.990 ? 49  THR A CA  1 
ATOM 375  C C   ? THR A 1  49 ?   0.582  -7.558  10.490 1.000 96.990 ? 49  THR A C   1 
ATOM 376  C CB  ? THR A 1  49 ?   1.437  -9.234  12.143 1.000 96.990 ? 49  THR A CB  1 
ATOM 377  O O   ? THR A 1  49 ?   1.441  -7.442   9.614 1.000 96.990 ? 49  THR A O   1 
ATOM 378  C CG2 ? THR A 1  49 ?   1.536  -8.160  13.221 1.000 96.990 ? 49  THR A CG2 1 
ATOM 379  O OG1 ? THR A 1  49 ?   1.167 -10.496  12.765 1.000 96.990 ? 49  THR A OG1 1 
ATOM 380  N N   ? VAL A 1  50 ?  -0.247  -6.552  10.972 1.000 97.640 ? 50  VAL A N   1 
ATOM 381  C CA  ? VAL A 1  50 ?  -0.120  -5.216  10.399 1.000 97.640 ? 50  VAL A CA  1 
ATOM 382  C C   ? VAL A 1  50 ?   0.662  -4.316  11.353 1.000 97.640 ? 50  VAL A C   1 
ATOM 383  C CB  ? VAL A 1  50 ?  -1.501  -4.596  10.094 1.000 97.640 ? 50  VAL A CB  1 
ATOM 384  O O   ? VAL A 1  50 ?   0.326  -4.213  12.535 1.000 97.640 ? 50  VAL A O   1 
ATOM 385  C CG1 ? VAL A 1  50 ?  -1.351  -3.156   9.605 1.000 97.640 ? 50  VAL A CG1 1 
ATOM 386  C CG2 ? VAL A 1  50 ?  -2.247  -5.438   9.061 1.000 97.640 ? 50  VAL A CG2 1 
ATOM 387  N N   ? LEU A 1  51 ?   1.747  -3.749  10.851 1.000 97.270 ? 51  LEU A N   1 
ATOM 388  C CA  ? LEU A 1  51 ?   2.509  -2.745  11.586 1.000 97.270 ? 51  LEU A CA  1 
ATOM 389  C C   ? LEU A 1  51 ?   2.145  -1.339  11.122 1.000 97.270 ? 51  LEU A C   1 
ATOM 390  C CB  ? LEU A 1  51 ?   4.012  -2.980  11.413 1.000 97.270 ? 51  LEU A CB  1 
ATOM 391  O O   ? LEU A 1  51 ?   2.347  -0.995   9.955 1.000 97.270 ? 51  LEU A O   1 
ATOM 392  C CG  ? LEU A 1  51 ?   4.938  -2.029  12.173 1.000 97.270 ? 51  LEU A CG  1 
ATOM 393  C CD1 ? LEU A 1  51 ?   4.751  -2.196  13.677 1.000 97.270 ? 51  LEU A CD1 1 
ATOM 394  C CD2 ? LEU A 1  51 ?   6.392  -2.271  11.780 1.000 97.270 ? 51  LEU A CD2 1 
ATOM 395  N N   ? LEU A 1  52 ?   1.592  -0.474  12.029 1.000 97.920 ? 52  LEU A N   1 
ATOM 396  C CA  ? LEU A 1  52 ?   1.225   0.913  11.766 1.000 97.920 ? 52  LEU A CA  1 
ATOM 397  C C   ? LEU A 1  52 ?   2.082   1.868  12.591 1.000 97.920 ? 52  LEU A C   1 
ATOM 398  C CB  ? LEU A 1  52 ?  -0.257   1.144  12.074 1.000 97.920 ? 52  LEU A CB  1 
ATOM 399  O O   ? LEU A 1  52 ?   2.593   1.493  13.649 1.000 97.920 ? 52  LEU A O   1 
ATOM 400  C CG  ? LEU A 1  52 ?  -1.256   0.358  11.223 1.000 97.920 ? 52  LEU A CG  1 
ATOM 401  C CD1 ? LEU A 1  52 ?  -2.625   0.340  11.895 1.000 97.920 ? 52  LEU A CD1 1 
ATOM 402  C CD2 ? LEU A 1  52 ?  -1.350   0.953   9.822 1.000 97.920 ? 52  LEU A CD2 1 
ATOM 403  N N   ? GLY A 1  53 ?   2.321   3.115  12.029 1.000 96.840 ? 53  GLY A N   1 
ATOM 404  C CA  ? GLY A 1  53 ?   2.989   4.152  12.799 1.000 96.840 ? 53  GLY A CA  1 
ATOM 405  C C   ? GLY A 1  53 ?   4.500   4.020  12.795 1.000 96.840 ? 53  GLY A C   1 
ATOM 406  O O   ? GLY A 1  53 ?   5.190   4.702  13.554 1.000 96.840 ? 53  GLY A O   1 
ATOM 407  N N   ? ALA A 1  54 ?   5.032   3.122  11.871 1.000 95.770 ? 54  ALA A N   1 
ATOM 408  C CA  ? ALA A 1  54 ?   6.472   2.894  11.775 1.000 95.770 ? 54  ALA A CA  1 
ATOM 409  C C   ? ALA A 1  54 ?   7.070   3.656  10.595 1.000 95.770 ? 54  ALA A C   1 
ATOM 410  C CB  ? ALA A 1  54 ?   6.767   1.402  11.645 1.000 95.770 ? 54  ALA A CB  1 
ATOM 411  O O   ? ALA A 1  54 ?   6.565   3.572   9.474 1.000 95.770 ? 54  ALA A O   1 
ATOM 412  N N   ? HIS A 1  55 ?   8.064   4.454  10.824 1.000 95.870 ? 55  HIS A N   1 
ATOM 413  C CA  ? HIS A 1  55 ?   8.922   4.967   9.761 1.000 95.870 ? 55  HIS A CA  1 
ATOM 414  C C   ? HIS A 1  55 ?  10.032   3.978   9.424 1.000 95.870 ? 55  HIS A C   1 
ATOM 415  C CB  ? HIS A 1  55 ?   9.523   6.315  10.162 1.000 95.870 ? 55  HIS A CB  1 
ATOM 416  O O   ? HIS A 1  55 ?  10.373   3.796   8.253 1.000 95.870 ? 55  HIS A O   1 
ATOM 417  C CG  ? HIS A 1  55 ?  10.504   6.853   9.169 1.000 95.870 ? 55  HIS A CG  1 
ATOM 418  C CD2 ? HIS A 1  55 ?  11.851   6.975   9.226 1.000 95.870 ? 55  HIS A CD2 1 
ATOM 419  N ND1 ? HIS A 1  55 ?  10.123   7.349   7.941 1.000 95.870 ? 55  HIS A ND1 1 
ATOM 420  C CE1 ? HIS A 1  55 ?  11.197   7.753   7.283 1.000 95.870 ? 55  HIS A CE1 1 
ATOM 421  N NE2 ? HIS A 1  55 ?  12.259   7.537   8.041 1.000 95.870 ? 55  HIS A NE2 1 
ATOM 422  N N   ? ASN A 1  56 ?  10.629   3.411  10.436 1.000 95.040 ? 56  ASN A N   1 
ATOM 423  C CA  ? ASN A 1  56 ?  11.589   2.314  10.380 1.000 95.040 ? 56  ASN A CA  1 
ATOM 424  C C   ? ASN A 1  56 ?  11.006   1.028  10.959 1.000 95.040 ? 56  ASN A C   1 
ATOM 425  C CB  ? ASN A 1  56 ?  12.877   2.690  11.115 1.000 95.040 ? 56  ASN A CB  1 
ATOM 426  O O   ? ASN A 1  56 ?  10.702   0.961  12.151 1.000 95.040 ? 56  ASN A O   1 
ATOM 427  C CG  ? ASN A 1  56 ?  13.982   1.670  10.917 1.000 95.040 ? 56  ASN A CG  1 
ATOM 428  N ND2 ? ASN A 1  56 ?  15.206   2.150  10.735 1.000 95.040 ? 56  ASN A ND2 1 
ATOM 429  O OD1 ? ASN A 1  56 ?  13.736   0.461  10.926 1.000 95.040 ? 56  ASN A OD1 1 
ATOM 430  N N   ? LYS A 1  57 ?  10.959  -0.023  10.112 1.000 92.950 ? 57  LYS A N   1 
ATOM 431  C CA  ? LYS A 1  57 ?  10.217  -1.217  10.507 1.000 92.950 ? 57  LYS A CA  1 
ATOM 432  C C   ? LYS A 1  57 ?  11.064  -2.124  11.394 1.000 92.950 ? 57  LYS A C   1 
ATOM 433  C CB  ? LYS A 1  57 ?   9.742  -1.986   9.273 1.000 92.950 ? 57  LYS A CB  1 
ATOM 434  O O   ? LYS A 1  57 ?  10.542  -3.037  12.037 1.000 92.950 ? 57  LYS A O   1 
ATOM 435  C CG  ? LYS A 1  57 ?  10.870  -2.511   8.398 1.000 92.950 ? 57  LYS A CG  1 
ATOM 436  C CD  ? LYS A 1  57 ?  10.335  -3.242   7.174 1.000 92.950 ? 57  LYS A CD  1 
ATOM 437  C CE  ? LYS A 1  57 ?  11.463  -3.716   6.267 1.000 92.950 ? 57  LYS A CE  1 
ATOM 438  N NZ  ? LYS A 1  57 ?  10.980  -4.694   5.247 1.000 92.950 ? 57  LYS A NZ  1 
ATOM 439  N N   ? THR A 1  58 ?  12.344  -1.890  11.632 1.000 91.680 ? 58  THR A N   1 
ATOM 440  C CA  ? THR A 1  58 ?  13.228  -2.734  12.429 1.000 91.680 ? 58  THR A CA  1 
ATOM 441  C C   ? THR A 1  58 ?  13.518  -2.088  13.780 1.000 91.680 ? 58  THR A C   1 
ATOM 442  C CB  ? THR A 1  58 ?  14.552  -3.007  11.692 1.000 91.680 ? 58  THR A CB  1 
ATOM 443  O O   ? THR A 1  58 ?  13.982  -2.756  14.707 1.000 91.680 ? 58  THR A O   1 
ATOM 444  C CG2 ? THR A 1  58 ?  14.313  -3.777  10.398 1.000 91.680 ? 58  THR A CG2 1 
ATOM 445  O OG1 ? THR A 1  58 ?  15.187  -1.760  11.383 1.000 91.680 ? 58  THR A OG1 1 
ATOM 446  N N   ? SER A 1  59 ?  13.193  -0.766  13.858 1.000 92.560 ? 59  SER A N   1 
ATOM 447  C CA  ? SER A 1  59 ?  13.405  -0.037  15.104 1.000 92.560 ? 59  SER A CA  1 
ATOM 448  C C   ? SER A 1  59 ?  12.082   0.411  15.714 1.000 92.560 ? 59  SER A C   1 
ATOM 449  C CB  ? SER A 1  59 ?  14.305   1.177  14.868 1.000 92.560 ? 59  SER A CB  1 
ATOM 450  O O   ? SER A 1  59 ?  11.354   1.206  15.116 1.000 92.560 ? 59  SER A O   1 
ATOM 451  O OG  ? SER A 1  59 ?  14.583   1.841  16.089 1.000 92.560 ? 59  SER A OG  1 
ATOM 452  N N   ? LYS A 1  60 ?  11.764  -0.306  16.859 1.000 92.630 ? 60  LYS A N   1 
ATOM 453  C CA  ? LYS A 1  60 ?  10.504   0.026  17.518 1.000 92.630 ? 60  LYS A CA  1 
ATOM 454  C C   ? LYS A 1  60 ?  10.455   1.504  17.895 1.000 92.630 ? 60  LYS A C   1 
ATOM 455  C CB  ? LYS A 1  60 ?  10.304  -0.839  18.762 1.000 92.630 ? 60  LYS A CB  1 
ATOM 456  O O   ? LYS A 1  60 ?  11.354   2.008  18.571 1.000 92.630 ? 60  LYS A O   1 
ATOM 457  C CG  ? LYS A 1  60 ?   8.930  -0.699  19.399 1.000 92.630 ? 60  LYS A CG  1 
ATOM 458  C CD  ? LYS A 1  60 ?   8.733  -1.700  20.531 1.000 92.630 ? 60  LYS A CD  1 
ATOM 459  C CE  ? LYS A 1  60 ?   7.348  -1.580  21.151 1.000 92.630 ? 60  LYS A CE  1 
ATOM 460  N NZ  ? LYS A 1  60 ?   7.149  -2.563  22.258 1.000 92.630 ? 60  LYS A NZ  1 
ATOM 461  N N   ? GLU A 1  61 ?   9.377   2.253  17.390 1.000 93.250 ? 61  GLU A N   1 
ATOM 462  C CA  ? GLU A 1  61 ?   9.054   3.646  17.688 1.000 93.250 ? 61  GLU A CA  1 
ATOM 463  C C   ? GLU A 1  61 ?   7.849   3.745  18.619 1.000 93.250 ? 61  GLU A C   1 
ATOM 464  C CB  ? GLU A 1  61 ?   8.786   4.424  16.397 1.000 93.250 ? 61  GLU A CB  1 
ATOM 465  O O   ? GLU A 1  61 ?   7.054   2.808  18.718 1.000 93.250 ? 61  GLU A O   1 
ATOM 466  C CG  ? GLU A 1  61 ?   9.956   4.419  15.423 1.000 93.250 ? 61  GLU A CG  1 
ATOM 467  C CD  ? GLU A 1  61 ?   9.604   4.994  14.061 1.000 93.250 ? 61  GLU A CD  1 
ATOM 468  O OE1 ? GLU A 1  61 ?  10.528   5.325  13.284 1.000 93.250 ? 61  GLU A OE1 1 
ATOM 469  O OE2 ? GLU A 1  61 ?   8.393   5.116  13.767 1.000 93.250 ? 61  GLU A OE2 1 
ATOM 470  N N   ? ASP A 1  62 ?   7.692   4.877  19.296 1.000 94.250 ? 62  ASP A N   1 
ATOM 471  C CA  ? ASP A 1  62 ?   6.577   5.085  20.215 1.000 94.250 ? 62  ASP A CA  1 
ATOM 472  C C   ? ASP A 1  62 ?   5.242   5.057  19.473 1.000 94.250 ? 62  ASP A C   1 
ATOM 473  C CB  ? ASP A 1  62 ?   6.736   6.412  20.961 1.000 94.250 ? 62  ASP A CB  1 
ATOM 474  O O   ? ASP A 1  62 ?   4.199   4.784  20.071 1.000 94.250 ? 62  ASP A O   1 
ATOM 475  C CG  ? ASP A 1  62 ?   7.849   6.381  21.993 1.000 94.250 ? 62  ASP A CG  1 
ATOM 476  O OD1 ? ASP A 1  62 ?   8.303   5.279  22.368 1.000 94.250 ? 62  ASP A OD1 1 
ATOM 477  O OD2 ? ASP A 1  62 ?   8.273   7.470  22.438 1.000 94.250 ? 62  ASP A OD2 1 
ATOM 478  N N   ? THR A 1  63 ?   5.250   5.226  18.168 1.000 94.370 ? 63  THR A N   1 
ATOM 479  C CA  ? THR A 1  63 ?   4.048   5.360  17.353 1.000 94.370 ? 63  THR A CA  1 
ATOM 480  C C   ? THR A 1  63 ?   3.609   4.004  16.808 1.000 94.370 ? 63  THR A C   1 
ATOM 481  C CB  ? THR A 1  63 ?   4.271   6.338  16.185 1.000 94.370 ? 63  THR A CB  1 
ATOM 482  O O   ? THR A 1  63 ?   2.540   3.887  16.206 1.000 94.370 ? 63  THR A O   1 
ATOM 483  C CG2 ? THR A 1  63 ?   4.497   7.759  16.692 1.000 94.370 ? 63  THR A CG2 1 
ATOM 484  O OG1 ? THR A 1  63 ?   5.418   5.923  15.434 1.000 94.370 ? 63  THR A OG1 1 
ATOM 485  N N   ? TRP A 1  64 ?   4.507   2.883  16.945 1.000 95.020 ? 64  TRP A N   1 
ATOM 486  C CA  ? TRP A 1  64 ?   4.204   1.568  16.391 1.000 95.020 ? 64  TRP A CA  1 
ATOM 487  C C   ? TRP A 1  64 ?   2.920   1.007  16.991 1.000 95.020 ? 64  TRP A C   1 
ATOM 488  C CB  ? TRP A 1  64 ?   5.364   0.600  16.638 1.000 95.020 ? 64  TRP A CB  1 
ATOM 489  O O   ? TRP A 1  64 ?   2.678   1.142  18.193 1.000 95.020 ? 64  TRP A O   1 
ATOM 490  C CG  ? TRP A 1  64 ?   6.535   0.806  15.725 1.000 95.020 ? 64  TRP A CG  1 
ATOM 491  C CD1 ? TRP A 1  64 ?   6.813   1.918  14.979 1.000 95.020 ? 64  TRP A CD1 1 
ATOM 492  C CD2 ? TRP A 1  64 ?   7.585  -0.128  15.457 1.000 95.020 ? 64  TRP A CD2 1 
ATOM 493  C CE2 ? TRP A 1  64 ?   8.466   0.484  14.540 1.000 95.020 ? 64  TRP A CE2 1 
ATOM 494  C CE3 ? TRP A 1  64 ?   7.866  -1.426  15.906 1.000 95.020 ? 64  TRP A CE3 1 
ATOM 495  N NE1 ? TRP A 1  64 ?   7.973   1.731  14.264 1.000 95.020 ? 64  TRP A NE1 1 
ATOM 496  C CH2 ? TRP A 1  64 ?   9.864  -1.426  14.517 1.000 95.020 ? 64  TRP A CH2 1 
ATOM 497  C CZ2 ? TRP A 1  64 ?   9.612  -0.158  14.062 1.000 95.020 ? 64  TRP A CZ2 1 
ATOM 498  C CZ3 ? TRP A 1  64 ?   9.006  -2.063  15.429 1.000 95.020 ? 64  TRP A CZ3 1 
ATOM 499  N N   ? GLN A 1  65 ?   2.105   0.434  16.161 1.000 97.210 ? 65  GLN A N   1 
ATOM 500  C CA  ? GLN A 1  65 ?   1.000  -0.446  16.529 1.000 97.210 ? 65  GLN A CA  1 
ATOM 501  C C   ? GLN A 1  65 ?   1.060  -1.758  15.752 1.000 97.210 ? 65  GLN A C   1 
ATOM 502  C CB  ? GLN A 1  65 ?  -0.342   0.246  16.287 1.000 97.210 ? 65  GLN A CB  1 
ATOM 503  O O   ? GLN A 1  65 ?   1.095  -1.755  14.520 1.000 97.210 ? 65  GLN A O   1 
ATOM 504  C CG  ? GLN A 1  65 ?  -0.459   1.610  16.954 1.000 97.210 ? 65  GLN A CG  1 
ATOM 505  C CD  ? GLN A 1  65 ?  -1.797   2.277  16.695 1.000 97.210 ? 65  GLN A CD  1 
ATOM 506  N NE2 ? GLN A 1  65 ?  -1.763   3.559  16.346 1.000 97.210 ? 65  GLN A NE2 1 
ATOM 507  O OE1 ? GLN A 1  65 ?  -2.853   1.646  16.808 1.000 97.210 ? 65  GLN A OE1 1 
ATOM 508  N N   ? LYS A 1  66 ?   1.242  -2.818  16.517 1.000 97.050 ? 66  LYS A N   1 
ATOM 509  C CA  ? LYS A 1  66 ?   1.203  -4.133  15.885 1.000 97.050 ? 66  LYS A CA  1 
ATOM 510  C C   ? LYS A 1  66 ?  -0.160  -4.793  16.072 1.000 97.050 ? 66  LYS A C   1 
ATOM 511  C CB  ? LYS A 1  66 ?   2.304  -5.033  16.449 1.000 97.050 ? 66  LYS A CB  1 
ATOM 512  O O   ? LYS A 1  66 ?  -0.561  -5.092  17.198 1.000 97.050 ? 66  LYS A O   1 
ATOM 513  C CG  ? LYS A 1  66 ?   2.536  -6.305  15.646 1.000 97.050 ? 66  LYS A CG  1 
ATOM 514  C CD  ? LYS A 1  66 ?   3.754  -7.069  16.149 1.000 97.050 ? 66  LYS A CD  1 
ATOM 515  C CE  ? LYS A 1  66 ?   4.017  -8.315  15.314 1.000 97.050 ? 66  LYS A CE  1 
ATOM 516  N NZ  ? LYS A 1  66 ?   5.246  -9.035  15.766 1.000 97.050 ? 66  LYS A NZ  1 
ATOM 517  N N   ? LEU A 1  67 ?  -0.890  -4.967  14.979 1.000 97.910 ? 67  LEU A N   1 
ATOM 518  C CA  ? LEU A 1  67 ?  -2.259  -5.469  15.012 1.000 97.910 ? 67  LEU A CA  1 
ATOM 519  C C   ? LEU A 1  67 ?  -2.394  -6.735  14.172 1.000 97.910 ? 67  LEU A C   1 
ATOM 520  C CB  ? LEU A 1  67 ?  -3.234  -4.402  14.508 1.000 97.910 ? 67  LEU A CB  1 
ATOM 521  O O   ? LEU A 1  67 ?  -1.828  -6.824  13.080 1.000 97.910 ? 67  LEU A O   1 
ATOM 522  C CG  ? LEU A 1  67 ?  -3.186  -3.049  15.219 1.000 97.910 ? 67  LEU A CG  1 
ATOM 523  C CD1 ? LEU A 1  67 ?  -3.995  -2.014  14.445 1.000 97.910 ? 67  LEU A CD1 1 
ATOM 524  C CD2 ? LEU A 1  67 ?  -3.701  -3.178  16.649 1.000 97.910 ? 67  LEU A CD2 1 
ATOM 525  N N   ? GLU A 1  68 ?  -3.180  -7.668  14.737 1.000 97.500 ? 68  GLU A N   1 
ATOM 526  C CA  ? GLU A 1  68 ?  -3.464  -8.898  14.003 1.000 97.500 ? 68  GLU A CA  1 
ATOM 527  C C   ? GLU A 1  68 ?  -4.678  -8.730  13.094 1.000 97.500 ? 68  GLU A C   1 
ATOM 528  C CB  ? GLU A 1  68 ?  -3.688 -10.062  14.971 1.000 97.500 ? 68  GLU A CB  1 
ATOM 529  O O   ? GLU A 1  68 ?  -5.590  -7.961  13.403 1.000 97.500 ? 68  GLU A O   1 
ATOM 530  C CG  ? GLU A 1  68 ?  -2.455 -10.435  15.781 1.000 97.500 ? 68  GLU A CG  1 
ATOM 531  C CD  ? GLU A 1  68 ?  -2.672 -11.637  16.686 1.000 97.500 ? 68  GLU A CD  1 
ATOM 532  O OE1 ? GLU A 1  68 ?  -1.677 -12.203  17.193 1.000 97.500 ? 68  GLU A OE1 1 
ATOM 533  O OE2 ? GLU A 1  68 ?  -3.847 -12.017  16.888 1.000 97.500 ? 68  GLU A OE2 1 
ATOM 534  N N   ? VAL A 1  69 ?  -4.577  -9.482  12.003 1.000 97.980 ? 69  VAL A N   1 
ATOM 535  C CA  ? VAL A 1  69 ?  -5.684  -9.488  11.052 1.000 97.980 ? 69  VAL A CA  1 
ATOM 536  C C   ? VAL A 1  69 ?  -6.693 -10.566  11.441 1.000 97.980 ? 69  VAL A C   1 
ATOM 537  C CB  ? VAL A 1  69 ?  -5.190  -9.717   9.606 1.000 97.980 ? 69  VAL A CB  1 
ATOM 538  O O   ? VAL A 1  69 ?  -6.319 -11.715  11.690 1.000 97.980 ? 69  VAL A O   1 
ATOM 539  C CG1 ? VAL A 1  69 ?  -6.369  -9.940   8.661 1.000 97.980 ? 69  VAL A CG1 1 
ATOM 540  C CG2 ? VAL A 1  69 ?  -4.342  -8.535   9.140 1.000 97.980 ? 69  VAL A CG2 1 
ATOM 541  N N   ? GLU A 1  70 ?  -8.036 -10.088  11.547 1.000 97.250 ? 70  GLU A N   1 
ATOM 542  C CA  ? GLU A 1  70 ?  -9.142 -10.976  11.895 1.000 97.250 ? 70  GLU A CA  1 
ATOM 543  C C   ? GLU A 1  70 ?  -9.692 -11.683  10.660 1.000 97.250 ? 70  GLU A C   1 
ATOM 544  C CB  ? GLU A 1  70 ? -10.258 -10.196  12.595 1.000 97.250 ? 70  GLU A CB  1 
ATOM 545  O O   ? GLU A 1  70 ?  -9.972 -12.883  10.698 1.000 97.250 ? 70  GLU A O   1 
ATOM 546  C CG  ? GLU A 1  70 ? -11.473 -11.042  12.945 1.000 97.250 ? 70  GLU A CG  1 
ATOM 547  C CD  ? GLU A 1  70 ? -12.608 -10.237  13.557 1.000 97.250 ? 70  GLU A CD  1 
ATOM 548  O OE1 ? GLU A 1  70 ? -13.586 -10.844  14.051 1.000 97.250 ? 70  GLU A OE1 1 
ATOM 549  O OE2 ? GLU A 1  70 ? -12.520  -8.989  13.542 1.000 97.250 ? 70  GLU A OE2 1 
ATOM 550  N N   ? LYS A 1  71 ?  -9.866 -10.948   9.665 1.000 97.940 ? 71  LYS A N   1 
ATOM 551  C CA  ? LYS A 1  71 ? -10.499 -11.451   8.449 1.000 97.940 ? 71  LYS A CA  1 
ATOM 552  C C   ? LYS A 1  71 ?  -9.859 -10.843   7.205 1.000 97.940 ? 71  LYS A C   1 
ATOM 553  C CB  ? LYS A 1  71 ? -12.000 -11.156   8.464 1.000 97.940 ? 71  LYS A CB  1 
ATOM 554  O O   ? LYS A 1  71 ?  -9.485  -9.668   7.203 1.000 97.940 ? 71  LYS A O   1 
ATOM 555  C CG  ? LYS A 1  71 ? -12.786 -11.893   7.390 1.000 97.940 ? 71  LYS A CG  1 
ATOM 556  C CD  ? LYS A 1  71 ? -14.287 -11.692   7.559 1.000 97.940 ? 71  LYS A CD  1 
ATOM 557  C CE  ? LYS A 1  71 ? -15.077 -12.474   6.518 1.000 97.940 ? 71  LYS A CE  1 
ATOM 558  N NZ  ? LYS A 1  71 ? -16.550 -12.319   6.709 1.000 97.940 ? 71  LYS A NZ  1 
ATOM 559  N N   ? GLN A 1  72 ?  -9.688 -11.702   6.159 1.000 97.770 ? 72  GLN A N   1 
ATOM 560  C CA  ? GLN A 1  72 ?  -9.229 -11.263   4.846 1.000 97.770 ? 72  GLN A CA  1 
ATOM 561  C C   ? GLN A 1  72 ? -10.351 -11.348   3.815 1.000 97.770 ? 72  GLN A C   1 
ATOM 562  C CB  ? GLN A 1  72 ?  -8.032 -12.097   4.388 1.000 97.770 ? 72  GLN A CB  1 
ATOM 563  O O   ? GLN A 1  72 ? -11.012 -12.382   3.693 1.000 97.770 ? 72  GLN A O   1 
ATOM 564  C CG  ? GLN A 1  72 ?  -6.848 -12.050   5.345 1.000 97.770 ? 72  GLN A CG  1 
ATOM 565  C CD  ? GLN A 1  72 ?  -5.703 -12.942   4.906 1.000 97.770 ? 72  GLN A CD  1 
ATOM 566  N NE2 ? GLN A 1  72 ?  -5.252 -13.813   5.803 1.000 97.770 ? 72  GLN A NE2 1 
ATOM 567  O OE1 ? GLN A 1  72 ?  -5.227 -12.851   3.770 1.000 97.770 ? 72  GLN A OE1 1 
ATOM 568  N N   ? PHE A 1  73 ? -10.606 -10.226   3.090 1.000 98.380 ? 73  PHE A N   1 
ATOM 569  C CA  ? PHE A 1  73 ? -11.603 -10.186   2.027 1.000 98.380 ? 73  PHE A CA  1 
ATOM 570  C C   ? PHE A 1  73 ? -10.937 -10.041   0.664 1.000 98.380 ? 73  PHE A C   1 
ATOM 571  C CB  ? PHE A 1  73 ? -12.588  -9.035   2.255 1.000 98.380 ? 73  PHE A CB  1 
ATOM 572  O O   ? PHE A 1  73 ? -10.676  -8.925   0.210 1.000 98.380 ? 73  PHE A O   1 
ATOM 573  C CG  ? PHE A 1  73 ? -13.259  -9.068   3.602 1.000 98.380 ? 73  PHE A CG  1 
ATOM 574  C CD1 ? PHE A 1  73 ? -14.446  -9.767   3.786 1.000 98.380 ? 73  PHE A CD1 1 
ATOM 575  C CD2 ? PHE A 1  73 ? -12.703  -8.399   4.685 1.000 98.380 ? 73  PHE A CD2 1 
ATOM 576  C CE1 ? PHE A 1  73 ? -15.069  -9.799   5.031 1.000 98.380 ? 73  PHE A CE1 1 
ATOM 577  C CE2 ? PHE A 1  73 ? -13.320  -8.427   5.932 1.000 98.380 ? 73  PHE A CE2 1 
ATOM 578  C CZ  ? PHE A 1  73 ? -14.503  -9.126   6.103 1.000 98.380 ? 73  PHE A CZ  1 
ATOM 579  N N   ? LEU A 1  74 ? -10.745 -11.254  -0.038 1.000 97.650 ? 74  LEU A N   1 
ATOM 580  C CA  ? LEU A 1  74 ? -10.212 -11.244  -1.396 1.000 97.650 ? 74  LEU A CA  1 
ATOM 581  C C   ? LEU A 1  74 ? -11.324 -11.013  -2.414 1.000 97.650 ? 74  LEU A C   1 
ATOM 582  C CB  ? LEU A 1  74 ?  -9.492 -12.560  -1.700 1.000 97.650 ? 74  LEU A CB  1 
ATOM 583  O O   ? LEU A 1  74 ? -12.420 -11.561  -2.277 1.000 97.650 ? 74  LEU A O   1 
ATOM 584  C CG  ? LEU A 1  74 ?  -8.137 -12.764  -1.019 1.000 97.650 ? 74  LEU A CG  1 
ATOM 585  C CD1 ? LEU A 1  74 ?  -8.332 -13.199   0.430 1.000 97.650 ? 74  LEU A CD1 1 
ATOM 586  C CD2 ? LEU A 1  74 ?  -7.304 -13.788  -1.783 1.000 97.650 ? 74  LEU A CD2 1 
ATOM 587  N N   ? HIS A 1  75 ? -10.929 -10.134  -3.348 1.000 98.280 ? 75  HIS A N   1 
ATOM 588  C CA  ? HIS A 1  75 ? -11.953 -10.003  -4.378 1.000 98.280 ? 75  HIS A CA  1 
ATOM 589  C C   ? HIS A 1  75 ? -12.318 -11.362  -4.968 1.000 98.280 ? 75  HIS A C   1 
ATOM 590  C CB  ? HIS A 1  75 ? -11.482  -9.060  -5.486 1.000 98.280 ? 75  HIS A CB  1 
ATOM 591  O O   ? HIS A 1  75 ? -11.435 -12.147  -5.322 1.000 98.280 ? 75  HIS A O   1 
ATOM 592  C CG  ? HIS A 1  75 ? -12.590  -8.552  -6.353 1.000 98.280 ? 75  HIS A CG  1 
ATOM 593  C CD2 ? HIS A 1  75 ? -13.202  -7.345  -6.398 1.000 98.280 ? 75  HIS A CD2 1 
ATOM 594  N ND1 ? HIS A 1  75 ? -13.197  -9.328  -7.317 1.000 98.280 ? 75  HIS A ND1 1 
ATOM 595  C CE1 ? HIS A 1  75 ? -14.136  -8.618  -7.919 1.000 98.280 ? 75  HIS A CE1 1 
ATOM 596  N NE2 ? HIS A 1  75 ? -14.160  -7.411  -7.380 1.000 98.280 ? 75  HIS A NE2 1 
ATOM 597  N N   ? PRO A 1  76 ? -13.633 -11.701  -5.136 1.000 97.350 ? 76  PRO A N   1 
ATOM 598  C CA  ? PRO A 1  76 ? -14.089 -13.023  -5.573 1.000 97.350 ? 76  PRO A CA  1 
ATOM 599  C C   ? PRO A 1  76 ? -13.609 -13.378  -6.978 1.000 97.350 ? 76  PRO A C   1 
ATOM 600  C CB  ? PRO A 1  76 ? -15.614 -12.901  -5.531 1.000 97.350 ? 76  PRO A CB  1 
ATOM 601  O O   ? PRO A 1  76 ? -13.507 -14.559  -7.319 1.000 97.350 ? 76  PRO A O   1 
ATOM 602  C CG  ? PRO A 1  76 ? -15.881 -11.762  -4.601 1.000 97.350 ? 76  PRO A CG  1 
ATOM 603  C CD  ? PRO A 1  76 ? -14.700 -10.835  -4.631 1.000 97.350 ? 76  PRO A CD  1 
ATOM 604  N N   ? LYS A 1  77 ? -13.320 -12.358  -7.743 1.000 97.560 ? 77  LYS A N   1 
ATOM 605  C CA  ? LYS A 1  77 ? -12.935 -12.621  -9.126 1.000 97.560 ? 77  LYS A CA  1 
ATOM 606  C C   ? LYS A 1  77 ? -11.420 -12.556  -9.297 1.000 97.560 ? 77  LYS A C   1 
ATOM 607  C CB  ? LYS A 1  77 ? -13.612 -11.626 -10.071 1.000 97.560 ? 77  LYS A CB  1 
ATOM 608  O O   ? LYS A 1  77 ? -10.919 -12.509 -10.422 1.000 97.560 ? 77  LYS A O   1 
ATOM 609  C CG  ? LYS A 1  77 ? -15.124 -11.776 -10.148 1.000 97.560 ? 77  LYS A CG  1 
ATOM 610  C CD  ? LYS A 1  77 ? -15.725 -10.851 -11.198 1.000 97.560 ? 77  LYS A CD  1 
ATOM 611  C CE  ? LYS A 1  77 ? -17.232 -11.037 -11.312 1.000 97.560 ? 77  LYS A CE  1 
ATOM 612  N NZ  ? LYS A 1  77 ? -17.832 -10.103 -12.311 1.000 97.560 ? 77  LYS A NZ  1 
ATOM 613  N N   ? TYR A 1  78 ? -10.680 -12.475  -8.136 1.000 97.420 ? 78  TYR A N   1 
ATOM 614  C CA  ? TYR A 1  78 ?  -9.224 -12.458  -8.225 1.000 97.420 ? 78  TYR A CA  1 
ATOM 615  C C   ? TYR A 1  78 ?  -8.704 -13.721  -8.902 1.000 97.420 ? 78  TYR A C   1 
ATOM 616  C CB  ? TYR A 1  78 ?  -8.601 -12.317  -6.833 1.000 97.420 ? 78  TYR A CB  1 
ATOM 617  O O   ? TYR A 1  78 ?  -9.082 -14.833  -8.527 1.000 97.420 ? 78  TYR A O   1 
ATOM 618  C CG  ? TYR A 1  78 ?  -7.096 -12.430  -6.828 1.000 97.420 ? 78  TYR A CG  1 
ATOM 619  C CD1 ? TYR A 1  78 ?  -6.456 -13.419  -6.084 1.000 97.420 ? 78  TYR A CD1 1 
ATOM 620  C CD2 ? TYR A 1  78 ?  -6.311 -11.550  -7.564 1.000 97.420 ? 78  TYR A CD2 1 
ATOM 621  C CE1 ? TYR A 1  78 ?  -5.069 -13.527  -6.074 1.000 97.420 ? 78  TYR A CE1 1 
ATOM 622  C CE2 ? TYR A 1  78 ?  -4.924 -11.648  -7.562 1.000 97.420 ? 78  TYR A CE2 1 
ATOM 623  O OH  ? TYR A 1  78 ?  -2.939 -12.740  -6.809 1.000 97.420 ? 78  TYR A OH  1 
ATOM 624  C CZ  ? TYR A 1  78 ?  -4.313 -12.638  -6.815 1.000 97.420 ? 78  TYR A CZ  1 
ATOM 625  N N   ? ASP A 1  79 ?  -7.894 -13.496  -9.930 1.000 95.620 ? 79  ASP A N   1 
ATOM 626  C CA  ? ASP A 1  79 ?  -7.204 -14.554 -10.662 1.000 95.620 ? 79  ASP A CA  1 
ATOM 627  C C   ? ASP A 1  79 ?  -5.696 -14.487 -10.433 1.000 95.620 ? 79  ASP A C   1 
ATOM 628  C CB  ? ASP A 1  79 ?  -7.514 -14.462 -12.157 1.000 95.620 ? 79  ASP A CB  1 
ATOM 629  O O   ? ASP A 1  79 ?  -5.021 -13.601 -10.961 1.000 95.620 ? 79  ASP A O   1 
ATOM 630  C CG  ? ASP A 1  79 ?  -6.984 -15.646 -12.947 1.000 95.620 ? 79  ASP A CG  1 
ATOM 631  O OD1 ? ASP A 1  79 ?  -5.802 -16.013 -12.777 1.000 95.620 ? 79  ASP A OD1 1 
ATOM 632  O OD2 ? ASP A 1  79 ?  -7.756 -16.216 -13.749 1.000 95.620 ? 79  ASP A OD2 1 
ATOM 633  N N   ? GLU A 1  80 ?  -5.100 -15.459  -9.740 1.000 92.510 ? 80  GLU A N   1 
ATOM 634  C CA  ? GLU A 1  80 ?  -3.703 -15.460  -9.315 1.000 92.510 ? 80  GLU A CA  1 
ATOM 635  C C   ? GLU A 1  80 ?  -2.763 -15.589 -10.510 1.000 92.510 ? 80  GLU A C   1 
ATOM 636  C CB  ? GLU A 1  80 ?  -3.446 -16.594  -8.319 1.000 92.510 ? 80  GLU A CB  1 
ATOM 637  O O   ? GLU A 1  80 ?  -1.670 -15.019 -10.511 1.000 92.510 ? 80  GLU A O   1 
ATOM 638  C CG  ? GLU A 1  80 ?  -2.050 -16.574  -7.713 1.000 92.510 ? 80  GLU A CG  1 
ATOM 639  C CD  ? GLU A 1  80 ?  -1.853 -17.618  -6.625 1.000 92.510 ? 80  GLU A CD  1 
ATOM 640  O OE1 ? GLU A 1  80 ?  -0.796 -17.604  -5.954 1.000 92.510 ? 80  GLU A OE1 1 
ATOM 641  O OE2 ? GLU A 1  80 ?  -2.762 -18.458  -6.444 1.000 92.510 ? 80  GLU A OE2 1 
ATOM 642  N N   ? ASN A 1  81 ?  -3.257 -16.288 -11.563 1.000 91.870 ? 81  ASN A N   1 
ATOM 643  C CA  ? ASN A 1  81 ?  -2.423 -16.506 -12.740 1.000 91.870 ? 81  ASN A CA  1 
ATOM 644  C C   ? ASN A 1  81 ?  -2.304 -15.241 -13.584 1.000 91.870 ? 81  ASN A C   1 
ATOM 645  C CB  ? ASN A 1  81 ?  -2.976 -17.657 -13.584 1.000 91.870 ? 81  ASN A CB  1 
ATOM 646  O O   ? ASN A 1  81 ?  -1.210 -14.882 -14.022 1.000 91.870 ? 81  ASN A O   1 
ATOM 647  C CG  ? ASN A 1  81 ?  -2.869 -18.998 -12.884 1.000 91.870 ? 81  ASN A CG  1 
ATOM 648  N ND2 ? ASN A 1  81 ?  -3.860 -19.856 -13.092 1.000 91.870 ? 81  ASN A ND2 1 
ATOM 649  O OD1 ? ASN A 1  81 ?  -1.904 -19.259 -12.161 1.000 91.870 ? 81  ASN A OD1 1 
ATOM 650  N N   ? LEU A 1  82 ?  -3.387 -14.557 -13.621 1.000 92.080 ? 82  LEU A N   1 
ATOM 651  C CA  ? LEU A 1  82 ?  -3.440 -13.394 -14.500 1.000 92.080 ? 82  LEU A CA  1 
ATOM 652  C C   ? LEU A 1  82 ?  -3.253 -12.105 -13.707 1.000 92.080 ? 82  LEU A C   1 
ATOM 653  C CB  ? LEU A 1  82 ?  -4.770 -13.354 -15.257 1.000 92.080 ? 82  LEU A CB  1 
ATOM 654  O O   ? LEU A 1  82 ?  -3.054 -11.036 -14.290 1.000 92.080 ? 82  LEU A O   1 
ATOM 655  C CG  ? LEU A 1  82 ?  -5.049 -14.525 -16.200 1.000 92.080 ? 82  LEU A CG  1 
ATOM 656  C CD1 ? LEU A 1  82 ?  -6.430 -14.380 -16.830 1.000 92.080 ? 82  LEU A CD1 1 
ATOM 657  C CD2 ? LEU A 1  82 ?  -3.972 -14.614 -17.276 1.000 92.080 ? 82  LEU A CD2 1 
ATOM 658  N N   ? VAL A 1  83 ?  -3.241 -12.254 -12.331 1.000 92.980 ? 83  VAL A N   1 
ATOM 659  C CA  ? VAL A 1  83 ?  -3.133 -11.148 -11.385 1.000 92.980 ? 83  VAL A CA  1 
ATOM 660  C C   ? VAL A 1  83 ?  -4.108 -10.039 -11.773 1.000 92.980 ? 83  VAL A C   1 
ATOM 661  C CB  ? VAL A 1  83 ?  -1.692 -10.594 -11.322 1.000 92.980 ? 83  VAL A CB  1 
ATOM 662  O O   ? VAL A 1  83 ?  -3.713  -8.879 -11.917 1.000 92.980 ? 83  VAL A O   1 
ATOM 663  C CG1 ? VAL A 1  83 ?  -1.545  -9.602 -10.170 1.000 92.980 ? 83  VAL A CG1 1 
ATOM 664  C CG2 ? VAL A 1  83 ?  -0.688 -11.736 -11.179 1.000 92.980 ? 83  VAL A CG2 1 
ATOM 665  N N   ? VAL A 1  84 ?  -5.364 -10.420 -12.104 1.000 94.920 ? 84  VAL A N   1 
ATOM 666  C CA  ? VAL A 1  84 ?  -6.476  -9.516 -12.380 1.000 94.920 ? 84  VAL A CA  1 
ATOM 667  C C   ? VAL A 1  84 ?  -7.416  -9.470 -11.178 1.000 94.920 ? 84  VAL A C   1 
ATOM 668  C CB  ? VAL A 1  84 ?  -7.251  -9.939 -13.648 1.000 94.920 ? 84  VAL A CB  1 
ATOM 669  O O   ? VAL A 1  84 ?  -7.496 -10.430 -10.408 1.000 94.920 ? 84  VAL A O   1 
ATOM 670  C CG1 ? VAL A 1  84 ?  -6.370  -9.805 -14.889 1.000 94.920 ? 84  VAL A CG1 1 
ATOM 671  C CG2 ? VAL A 1  84 ?  -7.765 -11.370 -13.505 1.000 94.920 ? 84  VAL A CG2 1 
ATOM 672  N N   ? HIS A 1  85 ?  -8.128  -8.298 -10.922 1.000 97.160 ? 85  HIS A N   1 
ATOM 673  C CA  ? HIS A 1  85 ?  -8.943  -8.052  -9.738 1.000 97.160 ? 85  HIS A CA  1 
ATOM 674  C C   ? HIS A 1  85 ?  -8.112  -8.165  -8.464 1.000 97.160 ? 85  HIS A C   1 
ATOM 675  C CB  ? HIS A 1  85 ? -10.120  -9.029  -9.685 1.000 97.160 ? 85  HIS A CB  1 
ATOM 676  O O   ? HIS A 1  85 ?  -8.550  -8.773  -7.484 1.000 97.160 ? 85  HIS A O   1 
ATOM 677  C CG  ? HIS A 1  85 ? -10.950  -9.034 -10.929 1.000 97.160 ? 85  HIS A CG  1 
ATOM 678  C CD2 ? HIS A 1  85 ? -11.187 -10.011 -11.836 1.000 97.160 ? 85  HIS A CD2 1 
ATOM 679  N ND1 ? HIS A 1  85 ? -11.653  -7.929 -11.359 1.000 97.160 ? 85  HIS A ND1 1 
ATOM 680  C CE1 ? HIS A 1  85 ? -12.288  -8.228 -12.480 1.000 97.160 ? 85  HIS A CE1 1 
ATOM 681  N NE2 ? HIS A 1  85 ? -12.022  -9.486 -12.791 1.000 97.160 ? 85  HIS A NE2 1 
ATOM 682  N N   ? ASP A 1  86 ?  -6.831  -7.752  -8.498 1.000 97.690 ? 86  ASP A N   1 
ATOM 683  C CA  ? ASP A 1  86 ?  -5.838  -7.838  -7.431 1.000 97.690 ? 86  ASP A CA  1 
ATOM 684  C C   ? ASP A 1  86 ?  -6.109  -6.801  -6.344 1.000 97.690 ? 86  ASP A C   1 
ATOM 685  C CB  ? ASP A 1  86 ?  -4.428  -7.653  -7.995 1.000 97.690 ? 86  ASP A CB  1 
ATOM 686  O O   ? ASP A 1  86 ?  -5.410  -5.790  -6.255 1.000 97.690 ? 86  ASP A O   1 
ATOM 687  C CG  ? ASP A 1  86 ?  -3.339  -7.997  -6.993 1.000 97.690 ? 86  ASP A CG  1 
ATOM 688  O OD1 ? ASP A 1  86 ?  -3.615  -8.732  -6.021 1.000 97.690 ? 86  ASP A OD1 1 
ATOM 689  O OD2 ? ASP A 1  86 ?  -2.196  -7.526  -7.177 1.000 97.690 ? 86  ASP A OD2 1 
ATOM 690  N N   ? ILE A 1  87 ?  -7.158  -6.960  -5.535 1.000 98.400 ? 87  ILE A N   1 
ATOM 691  C CA  ? ILE A 1  87 ?  -7.567  -6.063  -4.459 1.000 98.400 ? 87  ILE A CA  1 
ATOM 692  C C   ? ILE A 1  87 ?  -8.092  -6.877  -3.280 1.000 98.400 ? 87  ILE A C   1 
ATOM 693  C CB  ? ILE A 1  87 ?  -8.639  -5.059  -4.938 1.000 98.400 ? 87  ILE A CB  1 
ATOM 694  O O   ? ILE A 1  87 ?  -8.781  -7.883  -3.469 1.000 98.400 ? 87  ILE A O   1 
ATOM 695  C CG1 ? ILE A 1  87 ?  -8.940  -4.033  -3.839 1.000 98.400 ? 87  ILE A CG1 1 
ATOM 696  C CG2 ? ILE A 1  87 ?  -9.914  -5.793  -5.365 1.000 98.400 ? 87  ILE A CG2 1 
ATOM 697  C CD1 ? ILE A 1  87 ?  -9.718  -2.818  -4.323 1.000 98.400 ? 87  ILE A CD1 1 
ATOM 698  N N   ? MET A 1  88 ?  -7.695  -6.474  -2.084 1.000 98.380 ? 88  MET A N   1 
ATOM 699  C CA  ? MET A 1  88 ?  -8.070  -7.184  -0.865 1.000 98.380 ? 88  MET A CA  1 
ATOM 700  C C   ? MET A 1  88 ?  -8.222  -6.216   0.304 1.000 98.380 ? 88  MET A C   1 
ATOM 701  C CB  ? MET A 1  88 ?  -7.032  -8.255  -0.525 1.000 98.380 ? 88  MET A CB  1 
ATOM 702  O O   ? MET A 1  88 ?  -7.449  -5.265   0.432 1.000 98.380 ? 88  MET A O   1 
ATOM 703  C CG  ? MET A 1  88 ?  -7.364  -9.055   0.724 1.000 98.380 ? 88  MET A CG  1 
ATOM 704  S SD  ? MET A 1  88 ?  -6.114 -10.350   1.082 1.000 98.380 ? 88  MET A SD  1 
ATOM 705  C CE  ? MET A 1  88 ?  -4.732  -9.315   1.640 1.000 98.380 ? 88  MET A CE  1 
ATOM 706  N N   ? LEU A 1  89 ?  -9.233  -6.422   1.178 1.000 98.680 ? 89  LEU A N   1 
ATOM 707  C CA  ? LEU A 1  89 ?  -9.412  -5.704   2.435 1.000 98.680 ? 89  LEU A CA  1 
ATOM 708  C C   ? LEU A 1  89 ?  -9.069  -6.595   3.624 1.000 98.680 ? 89  LEU A C   1 
ATOM 709  C CB  ? LEU A 1  89 ? -10.851  -5.195   2.562 1.000 98.680 ? 89  LEU A CB  1 
ATOM 710  O O   ? LEU A 1  89 ?  -9.434  -7.773   3.648 1.000 98.680 ? 89  LEU A O   1 
ATOM 711  C CG  ? LEU A 1  89 ? -11.240  -4.028   1.653 1.000 98.680 ? 89  LEU A CG  1 
ATOM 712  C CD1 ? LEU A 1  89 ? -12.756  -3.869   1.614 1.000 98.680 ? 89  LEU A CD1 1 
ATOM 713  C CD2 ? LEU A 1  89 ? -10.574  -2.739   2.124 1.000 98.680 ? 89  LEU A CD2 1 
ATOM 714  N N   ? LEU A 1  90 ?  -8.322  -5.993   4.540 1.000 98.600 ? 90  LEU A N   1 
ATOM 715  C CA  ? LEU A 1  90 ?  -8.007  -6.665   5.795 1.000 98.600 ? 90  LEU A CA  1 
ATOM 716  C C   ? LEU A 1  90 ?  -8.768  -6.034   6.956 1.000 98.600 ? 90  LEU A C   1 
ATOM 717  C CB  ? LEU A 1  90 ?  -6.501  -6.613   6.068 1.000 98.600 ? 90  LEU A CB  1 
ATOM 718  O O   ? LEU A 1  90 ?  -8.689  -4.822   7.170 1.000 98.600 ? 90  LEU A O   1 
ATOM 719  C CG  ? LEU A 1  90 ?  -5.594  -7.170   4.971 1.000 98.600 ? 90  LEU A CG  1 
ATOM 720  C CD1 ? LEU A 1  90 ?  -4.130  -6.916   5.314 1.000 98.600 ? 90  LEU A CD1 1 
ATOM 721  C CD2 ? LEU A 1  90 ?  -5.850  -8.660   4.770 1.000 98.600 ? 90  LEU A CD2 1 
ATOM 722  N N   ? LYS A 1  91 ?  -9.555  -6.867   7.671 1.000 98.560 ? 91  LYS A N   1 
ATOM 723  C CA  ? LYS A 1  91 ? -10.169  -6.413   8.916 1.000 98.560 ? 91  LYS A CA  1 
ATOM 724  C C   ? LYS A 1  91 ?  -9.270  -6.712  10.112 1.000 98.560 ? 91  LYS A C   1 
ATOM 725  C CB  ? LYS A 1  91 ? -11.536  -7.070   9.111 1.000 98.560 ? 91  LYS A CB  1 
ATOM 726  O O   ? LYS A 1  91 ?  -8.911  -7.866  10.353 1.000 98.560 ? 91  LYS A O   1 
ATOM 727  C CG  ? LYS A 1  91 ? -12.299  -6.562  10.325 1.000 98.560 ? 91  LYS A CG  1 
ATOM 728  C CD  ? LYS A 1  91 ? -13.696  -7.164  10.400 1.000 98.560 ? 91  LYS A CD  1 
ATOM 729  C CE  ? LYS A 1  91 ? -14.479  -6.619  11.587 1.000 98.560 ? 91  LYS A CE  1 
ATOM 730  N NZ  ? LYS A 1  91 ? -15.859  -7.186  11.649 1.000 98.560 ? 91  LYS A NZ  1 
ATOM 731  N N   ? LEU A 1  92 ?  -8.919  -5.650  10.836 1.000 98.540 ? 92  LEU A N   1 
ATOM 732  C CA  ? LEU A 1  92 ?  -8.037  -5.790  11.989 1.000 98.540 ? 92  LEU A CA  1 
ATOM 733  C C   ? LEU A 1  92 ?  -8.802  -6.317  13.198 1.000 98.540 ? 92  LEU A C   1 
ATOM 734  C CB  ? LEU A 1  92 ?  -7.383  -4.448  12.329 1.000 98.540 ? 92  LEU A CB  1 
ATOM 735  O O   ? LEU A 1  92 ?  -9.979  -5.998  13.381 1.000 98.540 ? 92  LEU A O   1 
ATOM 736  C CG  ? LEU A 1  92 ?  -6.570  -3.788  11.215 1.000 98.540 ? 92  LEU A CG  1 
ATOM 737  C CD1 ? LEU A 1  92 ?  -6.090  -2.409  11.655 1.000 98.540 ? 92  LEU A CD1 1 
ATOM 738  C CD2 ? LEU A 1  92 ?  -5.390  -4.670  10.820 1.000 98.540 ? 92  LEU A CD2 1 
ATOM 739  N N   ? LYS A 1  93 ?  -8.133  -7.206  14.086 1.000 97.890 ? 93  LYS A N   1 
ATOM 740  C CA  ? LYS A 1  93 ?  -8.736  -7.739  15.304 1.000 97.890 ? 93  LYS A CA  1 
ATOM 741  C C   ? LYS A 1  93 ?  -9.108  -6.618  16.271 1.000 97.890 ? 93  LYS A C   1 
ATOM 742  C CB  ? LYS A 1  93 ?  -7.787  -8.726  15.986 1.000 97.890 ? 93  LYS A CB  1 
ATOM 743  O O   ? LYS A 1  93 ? -10.094  -6.724  17.003 1.000 97.890 ? 93  LYS A O   1 
ATOM 744  C CG  ? LYS A 1  93 ?  -7.716 -10.086  15.307 1.000 97.890 ? 93  LYS A CG  1 
ATOM 745  C CD  ? LYS A 1  93 ?  -6.941 -11.091  16.150 1.000 97.890 ? 93  LYS A CD  1 
ATOM 746  C CE  ? LYS A 1  93 ?  -6.919 -12.468  15.500 1.000 97.890 ? 93  LYS A CE  1 
ATOM 747  N NZ  ? LYS A 1  93 ?  -6.179 -13.462  16.333 1.000 97.890 ? 93  LYS A NZ  1 
ATOM 748  N N   ? GLU A 1  94 ?  -8.306  -5.505  16.272 1.000 97.600 ? 94  GLU A N   1 
ATOM 749  C CA  ? GLU A 1  94 ?  -8.533  -4.298  17.062 1.000 97.600 ? 94  GLU A CA  1 
ATOM 750  C C   ? GLU A 1  94 ?  -8.412  -3.044  16.201 1.000 97.600 ? 94  GLU A C   1 
ATOM 751  C CB  ? GLU A 1  94 ?  -7.548  -4.229  18.232 1.000 97.600 ? 94  GLU A CB  1 
ATOM 752  O O   ? GLU A 1  94 ?  -7.608  -3.000  15.268 1.000 97.600 ? 94  GLU A O   1 
ATOM 753  C CG  ? GLU A 1  94 ?  -7.654  -5.404  19.194 1.000 97.600 ? 94  GLU A CG  1 
ATOM 754  C CD  ? GLU A 1  94 ?  -6.579  -5.397  20.270 1.000 97.600 ? 94  GLU A CD  1 
ATOM 755  O OE1 ? GLU A 1  94 ?  -6.435  -6.410  20.991 1.000 97.600 ? 94  GLU A OE1 1 
ATOM 756  O OE2 ? GLU A 1  94 ?  -5.875  -4.369  20.393 1.000 97.600 ? 94  GLU A OE2 1 
ATOM 757  N N   ? LYS A 1  95 ?  -9.266  -2.027  16.619 1.000 98.090 ? 95  LYS A N   1 
ATOM 758  C CA  ? LYS A 1  95 ?  -9.170  -0.748  15.920 1.000 98.090 ? 95  LYS A CA  1 
ATOM 759  C C   ? LYS A 1  95 ?  -7.822  -0.081  16.178 1.000 98.090 ? 95  LYS A C   1 
ATOM 760  C CB  ? LYS A 1  95 ? -10.306   0.183  16.346 1.000 98.090 ? 95  LYS A CB  1 
ATOM 761  O O   ? LYS A 1  95 ?  -7.302  -0.131  17.294 1.000 98.090 ? 95  LYS A O   1 
ATOM 762  C CG  ? LYS A 1  95 ? -11.690  -0.303  15.942 1.000 98.090 ? 95  LYS A CG  1 
ATOM 763  C CD  ? LYS A 1  95 ? -12.776   0.669  16.386 1.000 98.090 ? 95  LYS A CD  1 
ATOM 764  C CE  ? LYS A 1  95 ? -14.160   0.189  15.971 1.000 98.090 ? 95  LYS A CE  1 
ATOM 765  N NZ  ? LYS A 1  95 ? -15.233   1.108  16.456 1.000 98.090 ? 95  LYS A NZ  1 
ATOM 766  N N   ? ALA A 1  96 ?  -7.276   0.535  15.076 1.000 98.120 ? 96  ALA A N   1 
ATOM 767  C CA  ? ALA A 1  96 ?  -6.037   1.296  15.207 1.000 98.120 ? 96  ALA A CA  1 
ATOM 768  C C   ? ALA A 1  96 ?  -6.254   2.559  16.036 1.000 98.120 ? 96  ALA A C   1 
ATOM 769  C CB  ? ALA A 1  96 ?  -5.484   1.655  13.830 1.000 98.120 ? 96  ALA A CB  1 
ATOM 770  O O   ? ALA A 1  96 ?  -7.293   3.214  15.919 1.000 98.120 ? 96  ALA A O   1 
ATOM 771  N N   ? LYS A 1  97 ?  -5.304   2.884  16.892 1.000 97.980 ? 97  LYS A N   1 
ATOM 772  C CA  ? LYS A 1  97 ?  -5.306   4.162  17.597 1.000 97.980 ? 97  LYS A CA  1 
ATOM 773  C C   ? LYS A 1  97 ?  -4.715   5.269  16.729 1.000 97.980 ? 97  LYS A C   1 
ATOM 774  C CB  ? LYS A 1  97 ?  -4.526   4.052  18.909 1.000 97.980 ? 97  LYS A CB  1 
ATOM 775  O O   ? LYS A 1  97 ?  -3.527   5.242  16.402 1.000 97.980 ? 97  LYS A O   1 
ATOM 776  C CG  ? LYS A 1  97 ?  -4.612   5.293  19.785 1.000 97.980 ? 97  LYS A CG  1 
ATOM 777  C CD  ? LYS A 1  97 ?  -3.841   5.113  21.087 1.000 97.980 ? 97  LYS A CD  1 
ATOM 778  C CE  ? LYS A 1  97 ?  -3.867   6.378  21.933 1.000 97.980 ? 97  LYS A CE  1 
ATOM 779  N NZ  ? LYS A 1  97 ?  -3.086   6.216  23.196 1.000 97.980 ? 97  LYS A NZ  1 
ATOM 780  N N   ? LEU A 1  98 ?  -5.610   6.204  16.321 1.000 97.660 ? 98  LEU A N   1 
ATOM 781  C CA  ? LEU A 1  98 ?  -5.120   7.283  15.471 1.000 97.660 ? 98  LEU A CA  1 
ATOM 782  C C   ? LEU A 1  98 ?  -4.252   8.252  16.267 1.000 97.660 ? 98  LEU A C   1 
ATOM 783  C CB  ? LEU A 1  98 ?  -6.290   8.035  14.831 1.000 97.660 ? 98  LEU A CB  1 
ATOM 784  O O   ? LEU A 1  98 ?  -4.649   8.707  17.343 1.000 97.660 ? 98  LEU A O   1 
ATOM 785  C CG  ? LEU A 1  98 ?  -7.245   7.201  13.976 1.000 97.660 ? 98  LEU A CG  1 
ATOM 786  C CD1 ? LEU A 1  98 ?  -8.257   8.104  13.279 1.000 97.660 ? 98  LEU A CD1 1 
ATOM 787  C CD2 ? LEU A 1  98 ?  -6.468   6.374  12.957 1.000 97.660 ? 98  LEU A CD2 1 
ATOM 788  N N   ? THR A 1  99 ?  -3.049   8.541  15.767 1.000 96.740 ? 99  THR A N   1 
ATOM 789  C CA  ? THR A 1  99 ?  -2.034   9.440  16.306 1.000 96.740 ? 99  THR A CA  1 
ATOM 790  C C   ? THR A 1  99 ?  -1.417  10.286  15.195 1.000 96.740 ? 99  THR A C   1 
ATOM 791  C CB  ? THR A 1  99 ?  -0.926   8.659  17.036 1.000 96.740 ? 99  THR A CB  1 
ATOM 792  O O   ? THR A 1  99 ?  -1.862  10.232  14.047 1.000 96.740 ? 99  THR A O   1 
ATOM 793  C CG2 ? THR A 1  99 ?  -1.516   7.698  18.063 1.000 96.740 ? 99  THR A CG2 1 
ATOM 794  O OG1 ? THR A 1  99 ?  -0.168   7.910  16.078 1.000 96.740 ? 99  THR A OG1 1 
ATOM 795  N N   ? LEU A 1 100 ?  -0.398  11.061  15.572 1.000 94.820 ? 100 LEU A N   1 
ATOM 796  C CA  ? LEU A 1 100 ?   0.327  11.825  14.563 1.000 94.820 ? 100 LEU A CA  1 
ATOM 797  C C   ? LEU A 1 100 ?   1.022  10.896  13.573 1.000 94.820 ? 100 LEU A C   1 
ATOM 798  C CB  ? LEU A 1 100 ?   1.356  12.746  15.225 1.000 94.820 ? 100 LEU A CB  1 
ATOM 799  O O   ? LEU A 1 100 ?   1.241  11.266  12.418 1.000 94.820 ? 100 LEU A O   1 
ATOM 800  C CG  ? LEU A 1 100 ?   0.798  13.955  15.977 1.000 94.820 ? 100 LEU A CG  1 
ATOM 801  C CD1 ? LEU A 1 100 ?   1.913  14.670  16.732 1.000 94.820 ? 100 LEU A CD1 1 
ATOM 802  C CD2 ? LEU A 1 100 ?   0.101  14.909  15.014 1.000 94.820 ? 100 LEU A CD2 1 
ATOM 803  N N   ? GLY A 1 101 ?   1.267   9.680  13.963 1.000 95.760 ? 101 GLY A N   1 
ATOM 804  C CA  ? GLY A 1 101 ?   1.993   8.717  13.149 1.000 95.760 ? 101 GLY A CA  1 
ATOM 805  C C   ? GLY A 1 101 ?   1.101   7.641  12.560 1.000 95.760 ? 101 GLY A C   1 
ATOM 806  O O   ? GLY A 1 101 ?   1.559   6.813  11.770 1.000 95.760 ? 101 GLY A O   1 
ATOM 807  N N   ? VAL A 1 102 ?  -0.207   7.661  12.930 1.000 98.090 ? 102 VAL A N   1 
ATOM 808  C CA  ? VAL A 1 102 ?  -1.185   6.707  12.419 1.000 98.090 ? 102 VAL A CA  1 
ATOM 809  C C   ? VAL A 1 102 ?  -2.453   7.444  11.994 1.000 98.090 ? 102 VAL A C   1 
ATOM 810  C CB  ? VAL A 1 102 ?  -1.524   5.624  13.468 1.000 98.090 ? 102 VAL A CB  1 
ATOM 811  O O   ? VAL A 1 102 ?  -3.136   8.048  12.825 1.000 98.090 ? 102 VAL A O   1 
ATOM 812  C CG1 ? VAL A 1 102 ?  -2.523   4.617  12.902 1.000 98.090 ? 102 VAL A CG1 1 
ATOM 813  C CG2 ? VAL A 1 102 ?  -0.253   4.917  13.934 1.000 98.090 ? 102 VAL A CG2 1 
ATOM 814  N N   ? GLY A 1 103 ?  -2.732   7.342  10.644 1.000 97.930 ? 103 GLY A N   1 
ATOM 815  C CA  ? GLY A 1 103 ?  -3.918   7.964  10.076 1.000 97.930 ? 103 GLY A CA  1 
ATOM 816  C C   ? GLY A 1 103 ?  -4.501   7.184   8.913 1.000 97.930 ? 103 GLY A C   1 
ATOM 817  O O   ? GLY A 1 103 ?  -3.962   6.147   8.521 1.000 97.930 ? 103 GLY A O   1 
ATOM 818  N N   ? THR A 1 104 ?  -5.666   7.691   8.388 1.000 98.110 ? 104 THR A N   1 
ATOM 819  C CA  ? THR A 1 104 ?  -6.325   7.027   7.269 1.000 98.110 ? 104 THR A CA  1 
ATOM 820  C C   ? THR A 1 104 ?  -6.084   7.790   5.970 1.000 98.110 ? 104 THR A C   1 
ATOM 821  C CB  ? THR A 1 104 ?  -7.839   6.890   7.514 1.000 98.110 ? 104 THR A CB  1 
ATOM 822  O O   ? THR A 1 104 ?  -5.790   8.987   5.992 1.000 98.110 ? 104 THR A O   1 
ATOM 823  C CG2 ? THR A 1 104 ?  -8.121   6.153   8.819 1.000 98.110 ? 104 THR A CG2 1 
ATOM 824  O OG1 ? THR A 1 104 ?  -8.427   8.196   7.580 1.000 98.110 ? 104 THR A OG1 1 
ATOM 825  N N   ? LEU A 1 105 ?  -6.241   7.008   4.860 1.000 97.770 ? 105 LEU A N   1 
ATOM 826  C CA  ? LEU A 1 105 ?  -6.048   7.558   3.522 1.000 97.770 ? 105 LEU A CA  1 
ATOM 827  C C   ? LEU A 1 105 ?  -7.352   7.537   2.732 1.000 97.770 ? 105 LEU A C   1 
ATOM 828  C CB  ? LEU A 1 105 ?  -4.970   6.774   2.771 1.000 97.770 ? 105 LEU A CB  1 
ATOM 829  O O   ? LEU A 1 105 ?  -7.961   6.479   2.559 1.000 97.770 ? 105 LEU A O   1 
ATOM 830  C CG  ? LEU A 1 105 ?  -4.582   7.307   1.390 1.000 97.770 ? 105 LEU A CG  1 
ATOM 831  C CD1 ? LEU A 1 105 ?  -4.027   8.723   1.505 1.000 97.770 ? 105 LEU A CD1 1 
ATOM 832  C CD2 ? LEU A 1 105 ?  -3.567   6.382   0.726 1.000 97.770 ? 105 LEU A CD2 1 
ATOM 833  N N   ? PRO A 1 106 ?  -7.779   8.732   2.242 1.000 97.100 ? 106 PRO A N   1 
ATOM 834  C CA  ? PRO A 1 106 ?  -8.994   8.731   1.425 1.000 97.100 ? 106 PRO A CA  1 
ATOM 835  C C   ? PRO A 1 106 ?  -8.811   8.001   0.096 1.000 97.100 ? 106 PRO A C   1 
ATOM 836  C CB  ? PRO A 1 106 ?  -9.267  10.220   1.197 1.000 97.100 ? 106 PRO A CB  1 
ATOM 837  O O   ? PRO A 1 106 ?  -7.712   7.996  -0.463 1.000 97.100 ? 106 PRO A O   1 
ATOM 838  C CG  ? PRO A 1 106 ?  -7.927  10.874   1.305 1.000 97.100 ? 106 PRO A CG  1 
ATOM 839  C CD  ? PRO A 1 106 ?  -7.094  10.096   2.283 1.000 97.100 ? 106 PRO A CD  1 
ATOM 840  N N   ? LEU A 1 107 ? -10.006   7.413  -0.372 1.000 96.760 ? 107 LEU A N   1 
ATOM 841  C CA  ? LEU A 1 107 ? -10.004   6.663  -1.623 1.000 96.760 ? 107 LEU A CA  1 
ATOM 842  C C   ? LEU A 1 107 ? -10.624   7.483  -2.749 1.000 96.760 ? 107 LEU A C   1 
ATOM 843  C CB  ? LEU A 1 107 ? -10.763   5.344  -1.458 1.000 96.760 ? 107 LEU A CB  1 
ATOM 844  O O   ? LEU A 1 107 ? -11.614   8.186  -2.538 1.000 96.760 ? 107 LEU A O   1 
ATOM 845  C CG  ? LEU A 1 107 ? -10.334   4.456  -0.289 1.000 96.760 ? 107 LEU A CG  1 
ATOM 846  C CD1 ? LEU A 1 107 ? -11.176   3.185  -0.252 1.000 96.760 ? 107 LEU A CD1 1 
ATOM 847  C CD2 ? LEU A 1 107 ?  -8.851   4.118  -0.390 1.000 96.760 ? 107 LEU A CD2 1 
ATOM 848  N N   ? SER A 1 108 ? -10.028   7.353  -3.910 1.000 92.220 ? 108 SER A N   1 
ATOM 849  C CA  ? SER A 1 108 ? -10.575   8.058  -5.064 1.000 92.220 ? 108 SER A CA  1 
ATOM 850  C C   ? SER A 1 108 ? -11.741   7.291  -5.680 1.000 92.220 ? 108 SER A C   1 
ATOM 851  C CB  ? SER A 1 108 ?  -9.490   8.284  -6.118 1.000 92.220 ? 108 SER A CB  1 
ATOM 852  O O   ? SER A 1 108 ? -11.687   6.066  -5.805 1.000 92.220 ? 108 SER A O   1 
ATOM 853  O OG  ? SER A 1 108 ? -10.027   8.924  -7.263 1.000 92.220 ? 108 SER A OG  1 
ATOM 854  N N   ? ALA A 1 109 ? -12.752   8.061  -6.138 1.000 90.330 ? 109 ALA A N   1 
ATOM 855  C CA  ? ALA A 1 109 ? -13.869   7.477  -6.876 1.000 90.330 ? 109 ALA A CA  1 
ATOM 856  C C   ? ALA A 1 109 ? -13.822   7.876  -8.348 1.000 90.330 ? 109 ALA A C   1 
ATOM 857  C CB  ? ALA A 1 109 ? -15.197   7.903  -6.255 1.000 90.330 ? 109 ALA A CB  1 
ATOM 858  O O   ? ALA A 1 109 ? -14.661   7.443  -9.142 1.000 90.330 ? 109 ALA A O   1 
ATOM 859  N N   ? ASN A 1 110 ? -12.787   8.581  -8.627 1.000 91.510 ? 110 ASN A N   1 
ATOM 860  C CA  ? ASN A 1 110 ? -12.723   9.145  -9.971 1.000 91.510 ? 110 ASN A CA  1 
ATOM 861  C C   ? ASN A 1 110 ? -11.622   8.492 -10.801 1.000 91.510 ? 110 ASN A C   1 
ATOM 862  C CB  ? ASN A 1 110 ? -12.513  10.660  -9.907 1.000 91.510 ? 110 ASN A CB  1 
ATOM 863  O O   ? ASN A 1 110 ? -10.587   8.093 -10.264 1.000 91.510 ? 110 ASN A O   1 
ATOM 864  C CG  ? ASN A 1 110 ? -13.645  11.377  -9.200 1.000 91.510 ? 110 ASN A CG  1 
ATOM 865  N ND2 ? ASN A 1 110 ? -13.304  12.385  -8.405 1.000 91.510 ? 110 ASN A ND2 1 
ATOM 866  O OD1 ? ASN A 1 110 ? -14.817  11.029  -9.365 1.000 91.510 ? 110 ASN A OD1 1 
ATOM 867  N N   ? PHE A 1 111 ? -11.933   8.460 -12.088 1.000 90.870 ? 111 PHE A N   1 
ATOM 868  C CA  ? PHE A 1 111 ? -10.905   8.123 -13.067 1.000 90.870 ? 111 PHE A CA  1 
ATOM 869  C C   ? PHE A 1 111 ?  -9.947   9.291 -13.270 1.000 90.870 ? 111 PHE A C   1 
ATOM 870  C CB  ? PHE A 1 111 ? -11.543   7.729 -14.403 1.000 90.870 ? 111 PHE A CB  1 
ATOM 871  O O   ? PHE A 1 111 ? -10.380  10.432 -13.448 1.000 90.870 ? 111 PHE A O   1 
ATOM 872  C CG  ? PHE A 1 111 ? -11.925   6.276 -14.488 1.000 90.870 ? 111 PHE A CG  1 
ATOM 873  C CD1 ? PHE A 1 111 ? -11.057   5.346 -15.047 1.000 90.870 ? 111 PHE A CD1 1 
ATOM 874  C CD2 ? PHE A 1 111 ? -13.153   5.839 -14.007 1.000 90.870 ? 111 PHE A CD2 1 
ATOM 875  C CE1 ? PHE A 1 111 ? -11.408   4.000 -15.127 1.000 90.870 ? 111 PHE A CE1 1 
ATOM 876  C CE2 ? PHE A 1 111 ? -13.510   4.496 -14.083 1.000 90.870 ? 111 PHE A CE2 1 
ATOM 877  C CZ  ? PHE A 1 111 ? -12.637   3.578 -14.645 1.000 90.870 ? 111 PHE A CZ  1 
ATOM 878  N N   ? ILE A 1 112 ?  -8.699   8.975 -13.258 1.000 91.110 ? 112 ILE A N   1 
ATOM 879  C CA  ? ILE A 1 112 ?  -7.699  10.023 -13.432 1.000 91.110 ? 112 ILE A CA  1 
ATOM 880  C C   ? ILE A 1 112 ?  -7.015   9.864 -14.788 1.000 91.110 ? 112 ILE A C   1 
ATOM 881  C CB  ? ILE A 1 112 ?  -6.651   9.997 -12.297 1.000 91.110 ? 112 ILE A CB  1 
ATOM 882  O O   ? ILE A 1 112 ?  -6.588   8.765 -15.150 1.000 91.110 ? 112 ILE A O   1 
ATOM 883  C CG1 ? ILE A 1 112 ?  -7.342  10.067 -10.930 1.000 91.110 ? 112 ILE A CG1 1 
ATOM 884  C CG2 ? ILE A 1 112 ?  -5.647  11.142 -12.462 1.000 91.110 ? 112 ILE A CG2 1 
ATOM 885  C CD1 ? ILE A 1 112 ?  -6.389   9.953  -9.748 1.000 91.110 ? 112 ILE A CD1 1 
ATOM 886  N N   ? PRO A 1 113 ?  -6.921  10.959 -15.510 1.000 90.160 ? 113 PRO A N   1 
ATOM 887  C CA  ? PRO A 1 113 ?  -6.300  10.872 -16.833 1.000 90.160 ? 113 PRO A CA  1 
ATOM 888  C C   ? PRO A 1 113 ?  -4.788  10.671 -16.763 1.000 90.160 ? 113 PRO A C   1 
ATOM 889  C CB  ? PRO A 1 113 ?  -6.643  12.219 -17.474 1.000 90.160 ? 113 PRO A CB  1 
ATOM 890  O O   ? PRO A 1 113 ?  -4.161  11.019 -15.760 1.000 90.160 ? 113 PRO A O   1 
ATOM 891  C CG  ? PRO A 1 113 ?  -6.783  13.164 -16.324 1.000 90.160 ? 113 PRO A CG  1 
ATOM 892  C CD  ? PRO A 1 113 ?  -7.318  12.404 -15.144 1.000 90.160 ? 113 PRO A CD  1 
ATOM 893  N N   ? PRO A 1 114 ?  -4.252  10.103 -17.932 1.000 94.100 ? 114 PRO A N   1 
ATOM 894  C CA  ? PRO A 1 114 ?  -2.793  10.000 -18.010 1.000 94.100 ? 114 PRO A CA  1 
ATOM 895  C C   ? PRO A 1 114 ?  -2.101  11.359 -17.940 1.000 94.100 ? 114 PRO A C   1 
ATOM 896  C CB  ? PRO A 1 114 ?  -2.559   9.336 -19.369 1.000 94.100 ? 114 PRO A CB  1 
ATOM 897  O O   ? PRO A 1 114 ?  -2.680  12.372 -18.342 1.000 94.100 ? 114 PRO A O   1 
ATOM 898  C CG  ? PRO A 1 114 ?  -3.826   8.598 -19.657 1.000 94.100 ? 114 PRO A CG  1 
ATOM 899  C CD  ? PRO A 1 114 ?  -4.972   9.367 -19.066 1.000 94.100 ? 114 PRO A CD  1 
ATOM 900  N N   ? GLY A 1 115 ?  -0.759  11.368 -17.405 1.000 94.030 ? 115 GLY A N   1 
ATOM 901  C CA  ? GLY A 1 115 ?   0.048  12.577 -17.371 1.000 94.030 ? 115 GLY A CA  1 
ATOM 902  C C   ? GLY A 1 115 ?   0.188  13.162 -15.979 1.000 94.030 ? 115 GLY A C   1 
ATOM 903  O O   ? GLY A 1 115 ?   1.056  14.004 -15.739 1.000 94.030 ? 115 GLY A O   1 
ATOM 904  N N   ? ARG A 1 116 ?  -0.675  12.702 -15.043 1.000 94.070 ? 116 ARG A N   1 
ATOM 905  C CA  ? ARG A 1 116 ?  -0.633  13.177 -13.664 1.000 94.070 ? 116 ARG A CA  1 
ATOM 906  C C   ? ARG A 1 116 ?   0.550  12.574 -12.914 1.000 94.070 ? 116 ARG A C   1 
ATOM 907  C CB  ? ARG A 1 116 ?  -1.938  12.842 -12.939 1.000 94.070 ? 116 ARG A CB  1 
ATOM 908  O O   ? ARG A 1 116 ?   0.856  11.391 -13.074 1.000 94.070 ? 116 ARG A O   1 
ATOM 909  C CG  ? ARG A 1 116 ?  -3.107  13.730 -13.333 1.000 94.070 ? 116 ARG A CG  1 
ATOM 910  C CD  ? ARG A 1 116 ?  -3.399  14.782 -12.271 1.000 94.070 ? 116 ARG A CD  1 
ATOM 911  N NE  ? ARG A 1 116 ?  -4.585  15.567 -12.602 1.000 94.070 ? 116 ARG A NE  1 
ATOM 912  N NH1 ? ARG A 1 116 ?  -4.714  16.619 -10.549 1.000 94.070 ? 116 ARG A NH1 1 
ATOM 913  N NH2 ? ARG A 1 116 ?  -6.256  17.084 -12.180 1.000 94.070 ? 116 ARG A NH2 1 
ATOM 914  C CZ  ? ARG A 1 116 ?  -5.182  16.422 -11.776 1.000 94.070 ? 116 ARG A CZ  1 
ATOM 915  N N   ? MET A 1 117 ?   1.189  13.384 -12.129 1.000 94.720 ? 117 MET A N   1 
ATOM 916  C CA  ? MET A 1 117 ?   2.275  12.907 -11.277 1.000 94.720 ? 117 MET A CA  1 
ATOM 917  C C   ? MET A 1 117 ?   1.730  12.323  -9.977 1.000 94.720 ? 117 MET A C   1 
ATOM 918  C CB  ? MET A 1 117 ?   3.256  14.040 -10.970 1.000 94.720 ? 117 MET A CB  1 
ATOM 919  O O   ? MET A 1 117 ?   0.928  12.961  -9.293 1.000 94.720 ? 117 MET A O   1 
ATOM 920  C CG  ? MET A 1 117 ?   4.012  14.543 -12.189 1.000 94.720 ? 117 MET A CG  1 
ATOM 921  S SD  ? MET A 1 117 ?   4.962  13.213 -13.024 1.000 94.720 ? 117 MET A SD  1 
ATOM 922  C CE  ? MET A 1 117 ?   6.087  12.734 -11.684 1.000 94.720 ? 117 MET A CE  1 
ATOM 923  N N   ? CYS A 1 118 ?   2.166  11.163  -9.662 1.000 95.710 ? 118 CYS A N   1 
ATOM 924  C CA  ? CYS A 1 118 ?   1.716  10.436  -8.480 1.000 95.710 ? 118 CYS A CA  1 
ATOM 925  C C   ? CYS A 1 118 ?   2.901   9.918  -7.674 1.000 95.710 ? 118 CYS A C   1 
ATOM 926  C CB  ? CYS A 1 118 ?   0.810   9.272  -8.879 1.000 95.710 ? 118 CYS A CB  1 
ATOM 927  O O   ? CYS A 1 118 ?   4.027   9.881  -8.172 1.000 95.710 ? 118 CYS A O   1 
ATOM 928  S SG  ? CYS A 1 118 ?  -0.633   9.769  -9.845 1.000 95.710 ? 118 CYS A SG  1 
ATOM 929  N N   ? ARG A 1 119 ?   2.573   9.547  -6.480 1.000 95.510 ? 119 ARG A N   1 
ATOM 930  C CA  ? ARG A 1 119 ?   3.598   8.998  -5.599 1.000 95.510 ? 119 ARG A CA  1 
ATOM 931  C C   ? ARG A 1 119 ?   3.234   7.588  -5.148 1.000 95.510 ? 119 ARG A C   1 
ATOM 932  C CB  ? ARG A 1 119 ?   3.801   9.902  -4.381 1.000 95.510 ? 119 ARG A CB  1 
ATOM 933  O O   ? ARG A 1 119 ?   2.081   7.318  -4.804 1.000 95.510 ? 119 ARG A O   1 
ATOM 934  C CG  ? ARG A 1 119 ?   4.368  11.272  -4.718 1.000 95.510 ? 119 ARG A CG  1 
ATOM 935  C CD  ? ARG A 1 119 ?   4.521  12.140  -3.477 1.000 95.510 ? 119 ARG A CD  1 
ATOM 936  N NE  ? ARG A 1 119 ?   5.010  13.475  -3.810 1.000 95.510 ? 119 ARG A NE  1 
ATOM 937  N NH1 ? ARG A 1 119 ?   7.165  13.096  -3.069 1.000 95.510 ? 119 ARG A NH1 1 
ATOM 938  N NH2 ? ARG A 1 119 ?   6.592  15.134  -3.949 1.000 95.510 ? 119 ARG A NH2 1 
ATOM 939  C CZ  ? ARG A 1 119 ?   6.254  13.899  -3.608 1.000 95.510 ? 119 ARG A CZ  1 
ATOM 940  N N   ? ALA A 1 120 ?   4.223   6.733  -5.184 1.000 95.580 ? 120 ALA A N   1 
ATOM 941  C CA  ? ALA A 1 120 ?   4.101   5.407  -4.583 1.000 95.580 ? 120 ALA A CA  1 
ATOM 942  C C   ? ALA A 1 120 ?   4.960   5.294  -3.327 1.000 95.580 ? 120 ALA A C   1 
ATOM 943  C CB  ? ALA A 1 120 ?   4.492   4.328  -5.590 1.000 95.580 ? 120 ALA A CB  1 
ATOM 944  O O   ? ALA A 1 120 ?   6.073   5.823  -3.278 1.000 95.580 ? 120 ALA A O   1 
ATOM 945  N N   ? VAL A 1 121 ?   4.417   4.665  -2.382 1.000 94.780 ? 121 VAL A N   1 
ATOM 946  C CA  ? VAL A 1 121 ?   5.077   4.581  -1.083 1.000 94.780 ? 121 VAL A CA  1 
ATOM 947  C C   ? VAL A 1 121 ?   5.206   3.119  -0.663 1.000 94.780 ? 121 VAL A C   1 
ATOM 948  C CB  ? VAL A 1 121 ?   4.312   5.380  -0.005 1.000 94.780 ? 121 VAL A CB  1 
ATOM 949  O O   ? VAL A 1 121 ?   4.287   2.323  -0.871 1.000 94.780 ? 121 VAL A O   1 
ATOM 950  C CG1 ? VAL A 1 121 ?   5.093   5.402   1.307 1.000 94.780 ? 121 VAL A CG1 1 
ATOM 951  C CG2 ? VAL A 1 121 ?   4.037   6.802  -0.490 1.000 94.780 ? 121 VAL A CG2 1 
ATOM 952  N N   ? GLY A 1 122 ?   6.367   2.777  -0.029 1.000 94.180 ? 122 GLY A N   1 
ATOM 953  C CA  ? GLY A 1 122 ?   6.545   1.407   0.426 1.000 94.180 ? 122 GLY A CA  1 
ATOM 954  C C   ? GLY A 1 122 ?   7.899   1.162   1.064 1.000 94.180 ? 122 GLY A C   1 
ATOM 955  O O   ? GLY A 1 122 ?   8.698   2.088   1.213 1.000 94.180 ? 122 GLY A O   1 
ATOM 956  N N   ? TRP A 1 123 ?   8.168  -0.069   1.601 1.000 91.350 ? 123 TRP A N   1 
ATOM 957  C CA  ? TRP A 1 123 ?   9.380  -0.474   2.305 1.000 91.350 ? 123 TRP A CA  1 
ATOM 958  C C   ? TRP A 1 123 ?  10.186  -1.468   1.476 1.000 91.350 ? 123 TRP A C   1 
ATOM 959  C CB  ? TRP A 1 123 ?   9.033  -1.086   3.665 1.000 91.350 ? 123 TRP A CB  1 
ATOM 960  O O   ? TRP A 1 123 ?  10.883  -2.323   2.027 1.000 91.350 ? 123 TRP A O   1 
ATOM 961  C CG  ? TRP A 1 123 ?   8.625  -0.081   4.700 1.000 91.350 ? 123 TRP A CG  1 
ATOM 962  C CD1 ? TRP A 1 123 ?   9.442   0.579   5.575 1.000 91.350 ? 123 TRP A CD1 1 
ATOM 963  C CD2 ? TRP A 1 123 ?   7.295   0.375   4.970 1.000 91.350 ? 123 TRP A CD2 1 
ATOM 964  C CE2 ? TRP A 1 123 ?   7.381   1.313   6.022 1.000 91.350 ? 123 TRP A CE2 1 
ATOM 965  C CE3 ? TRP A 1 123 ?   6.039   0.082   4.422 1.000 91.350 ? 123 TRP A CE3 1 
ATOM 966  N NE1 ? TRP A 1 123 ?   8.700   1.418   6.373 1.000 91.350 ? 123 TRP A NE1 1 
ATOM 967  C CH2 ? TRP A 1 123 ?   5.039   1.655   5.985 1.000 91.350 ? 123 TRP A CH2 1 
ATOM 968  C CZ2 ? TRP A 1 123 ?   6.256   1.960   6.539 1.000 91.350 ? 123 TRP A CZ2 1 
ATOM 969  C CZ3 ? TRP A 1 123 ?   4.921   0.727   4.938 1.000 91.350 ? 123 TRP A CZ3 1 
ATOM 970  N N   ? GLY A 1 124 ?   9.930  -1.479   0.081 1.000 80.960 ? 124 GLY A N   1 
ATOM 971  C CA  ? GLY A 1 124 ?  10.609  -2.411  -0.805 1.000 80.960 ? 124 GLY A CA  1 
ATOM 972  C C   ? GLY A 1 124 ?  12.063  -2.053  -1.046 1.000 80.960 ? 124 GLY A C   1 
ATOM 973  O O   ? GLY A 1 124 ?  12.632  -1.228  -0.328 1.000 80.960 ? 124 GLY A O   1 
ATOM 974  N N   ? ARG A 1 125 ?  12.839  -2.693  -1.980 1.000 81.960 ? 125 ARG A N   1 
ATOM 975  C CA  ? ARG A 1 125 ?  14.224  -2.453  -2.375 1.000 81.960 ? 125 ARG A CA  1 
ATOM 976  C C   ? ARG A 1 125 ?  14.377  -1.084  -3.030 1.000 81.960 ? 125 ARG A C   1 
ATOM 977  C CB  ? ARG A 1 125 ?  14.708  -3.548  -3.329 1.000 81.960 ? 125 ARG A CB  1 
ATOM 978  O O   ? ARG A 1 125 ?  13.467  -0.611  -3.713 1.000 81.960 ? 125 ARG A O   1 
ATOM 979  C CG  ? ARG A 1 125 ?  14.779  -4.928  -2.696 1.000 81.960 ? 125 ARG A CG  1 
ATOM 980  C CD  ? ARG A 1 125 ?  15.315  -5.968  -3.671 1.000 81.960 ? 125 ARG A CD  1 
ATOM 981  N NE  ? ARG A 1 125 ?  15.513  -7.262  -3.024 1.000 81.960 ? 125 ARG A NE  1 
ATOM 982  N NH1 ? ARG A 1 125 ?  16.178  -8.354  -4.948 1.000 81.960 ? 125 ARG A NH1 1 
ATOM 983  N NH2 ? ARG A 1 125 ?  16.066  -9.490  -2.960 1.000 81.960 ? 125 ARG A NH2 1 
ATOM 984  C CZ  ? ARG A 1 125 ?  15.919  -8.366  -3.645 1.000 81.960 ? 125 ARG A CZ  1 
ATOM 985  N N   ? THR A 1 126 ?  15.589  -0.514  -2.768 1.000 82.940 ? 126 THR A N   1 
ATOM 986  C CA  ? THR A 1 126 ?  15.870   0.786  -3.367 1.000 82.940 ? 126 THR A CA  1 
ATOM 987  C C   ? THR A 1 126 ?  16.732   0.631  -4.617 1.000 82.940 ? 126 THR A C   1 
ATOM 988  C CB  ? THR A 1 126 ?  16.574   1.721  -2.367 1.000 82.940 ? 126 THR A CB  1 
ATOM 989  O O   ? THR A 1 126 ?  16.982   1.605  -5.330 1.000 82.940 ? 126 THR A O   1 
ATOM 990  C CG2 ? THR A 1 126 ?  15.648   2.091  -1.214 1.000 82.940 ? 126 THR A CG2 1 
ATOM 991  O OG1 ? THR A 1 126 ?  17.734   1.064  -1.842 1.000 82.940 ? 126 THR A OG1 1 
ATOM 992  N N   ? ASN A 1 127 ?  17.142  -0.687  -4.846 1.000 82.380 ? 127 ASN A N   1 
ATOM 993  C CA  ? ASN A 1 127 ?  17.840  -1.152  -6.040 1.000 82.380 ? 127 ASN A CA  1 
ATOM 994  C C   ? ASN A 1 127 ?  17.633  -2.648  -6.263 1.000 82.380 ? 127 ASN A C   1 
ATOM 995  C CB  ? ASN A 1 127 ?  19.333  -0.830  -5.948 1.000 82.380 ? 127 ASN A CB  1 
ATOM 996  O O   ? ASN A 1 127 ?  17.186  -3.358  -5.361 1.000 82.380 ? 127 ASN A O   1 
ATOM 997  C CG  ? ASN A 1 127 ?  19.963  -0.593  -7.306 1.000 82.380 ? 127 ASN A CG  1 
ATOM 998  N ND2 ? ASN A 1 127 ?  20.849   0.393  -7.385 1.000 82.380 ? 127 ASN A ND2 1 
ATOM 999  O OD1 ? ASN A 1 127 ?  19.656  -1.289  -8.277 1.000 82.380 ? 127 ASN A OD1 1 
ATOM 1000 N N   ? VAL A 1 128 ?  17.859  -3.168  -7.497 1.000 78.160 ? 128 VAL A N   1 
ATOM 1001 C CA  ? VAL A 1 128 ?  17.539  -4.522  -7.935 1.000 78.160 ? 128 VAL A CA  1 
ATOM 1002 C C   ? VAL A 1 128 ?  18.306  -5.534  -7.087 1.000 78.160 ? 128 VAL A C   1 
ATOM 1003 C CB  ? VAL A 1 128 ?  17.862  -4.727  -9.432 1.000 78.160 ? 128 VAL A CB  1 
ATOM 1004 O O   ? VAL A 1 128 ?  17.766  -6.579  -6.716 1.000 78.160 ? 128 VAL A O   1 
ATOM 1005 C CG1 ? VAL A 1 128 ?  17.661  -6.187  -9.833 1.000 78.160 ? 128 VAL A CG1 1 
ATOM 1006 C CG2 ? VAL A 1 128 ?  16.997  -3.809 -10.294 1.000 78.160 ? 128 VAL A CG2 1 
ATOM 1007 N N   ? ASN A 1 129 ?  19.513  -5.178  -6.603 1.000 81.620 ? 129 ASN A N   1 
ATOM 1008 C CA  ? ASN A 1 129 ?  20.389  -6.124  -5.920 1.000 81.620 ? 129 ASN A CA  1 
ATOM 1009 C C   ? ASN A 1 129 ?  20.561  -5.766  -4.446 1.000 81.620 ? 129 ASN A C   1 
ATOM 1010 C CB  ? ASN A 1 129 ?  21.752  -6.190  -6.612 1.000 81.620 ? 129 ASN A CB  1 
ATOM 1011 O O   ? ASN A 1 129 ?  21.282  -6.449  -3.717 1.000 81.620 ? 129 ASN A O   1 
ATOM 1012 C CG  ? ASN A 1 129 ?  21.663  -6.722  -8.029 1.000 81.620 ? 129 ASN A CG  1 
ATOM 1013 N ND2 ? ASN A 1 129 ?  22.425  -6.123  -8.937 1.000 81.620 ? 129 ASN A ND2 1 
ATOM 1014 O OD1 ? ASN A 1 129 ?  20.914  -7.663  -8.305 1.000 81.620 ? 129 ASN A OD1 1 
ATOM 1015 N N   ? GLU A 1 130 ?  19.865  -4.707  -3.953 1.000 81.630 ? 130 GLU A N   1 
ATOM 1016 C CA  ? GLU A 1 130 ?  19.966  -4.271  -2.563 1.000 81.630 ? 130 GLU A CA  1 
ATOM 1017 C C   ? GLU A 1 130 ?  18.859  -4.884  -1.711 1.000 81.630 ? 130 GLU A C   1 
ATOM 1018 C CB  ? GLU A 1 130 ?  19.914  -2.743  -2.474 1.000 81.630 ? 130 GLU A CB  1 
ATOM 1019 O O   ? GLU A 1 130 ?  17.790  -5.225  -2.223 1.000 81.630 ? 130 GLU A O   1 
ATOM 1020 C CG  ? GLU A 1 130 ?  21.104  -2.049  -3.119 1.000 81.630 ? 130 GLU A CG  1 
ATOM 1021 C CD  ? GLU A 1 130 ?  22.396  -2.221  -2.337 1.000 81.630 ? 130 GLU A CD  1 
ATOM 1022 O OE1 ? GLU A 1 130 ?  23.488  -2.149  -2.945 1.000 81.630 ? 130 GLU A OE1 1 
ATOM 1023 O OE2 ? GLU A 1 130 ?  22.316  -2.431  -1.106 1.000 81.630 ? 130 GLU A OE2 1 
ATOM 1024 N N   ? PRO A 1 131 ?  19.215  -5.079  -0.410 1.000 83.460 ? 131 PRO A N   1 
ATOM 1025 C CA  ? PRO A 1 131 ?  18.145  -5.553   0.471 1.000 83.460 ? 131 PRO A CA  1 
ATOM 1026 C C   ? PRO A 1 131 ?  17.002  -4.548   0.604 1.000 83.460 ? 131 PRO A C   1 
ATOM 1027 C CB  ? PRO A 1 131 ?  18.854  -5.754   1.812 1.000 83.460 ? 131 PRO A CB  1 
ATOM 1028 O O   ? PRO A 1 131 ?  17.159  -3.378   0.247 1.000 83.460 ? 131 PRO A O   1 
ATOM 1029 C CG  ? PRO A 1 131 ?  20.015  -4.813   1.775 1.000 83.460 ? 131 PRO A CG  1 
ATOM 1030 C CD  ? PRO A 1 131 ?  20.460  -4.660   0.349 1.000 83.460 ? 131 PRO A CD  1 
ATOM 1031 N N   ? ALA A 1 132 ?  15.890  -5.077   1.040 1.000 85.740 ? 132 ALA A N   1 
ATOM 1032 C CA  ? ALA A 1 132 ?  14.768  -4.185   1.321 1.000 85.740 ? 132 ALA A CA  1 
ATOM 1033 C C   ? ALA A 1 132 ?  15.157  -3.117   2.339 1.000 85.740 ? 132 ALA A C   1 
ATOM 1034 C CB  ? ALA A 1 132 ?  13.568  -4.983   1.824 1.000 85.740 ? 132 ALA A CB  1 
ATOM 1035 O O   ? ALA A 1 132 ?  15.938  -3.381   3.257 1.000 85.740 ? 132 ALA A O   1 
ATOM 1036 N N   ? SER A 1 133 ?  14.598  -1.904   2.127 1.000 89.950 ? 133 SER A N   1 
ATOM 1037 C CA  ? SER A 1 133 ?  14.859  -0.775   3.014 1.000 89.950 ? 133 SER A CA  1 
ATOM 1038 C C   ? SER A 1 133 ?  14.158  -0.953   4.356 1.000 89.950 ? 133 SER A C   1 
ATOM 1039 C CB  ? SER A 1 133 ?  14.409   0.534   2.364 1.000 89.950 ? 133 SER A CB  1 
ATOM 1040 O O   ? SER A 1 133 ?  13.033  -1.454   4.413 1.000 89.950 ? 133 SER A O   1 
ATOM 1041 O OG  ? SER A 1 133 ?  14.608   1.627   3.243 1.000 89.950 ? 133 SER A OG  1 
ATOM 1042 N N   ? ASP A 1 134 ?  14.794  -0.564   5.388 1.000 92.500 ? 134 ASP A N   1 
ATOM 1043 C CA  ? ASP A 1 134 ?  14.175  -0.574   6.710 1.000 92.500 ? 134 ASP A CA  1 
ATOM 1044 C C   ? ASP A 1 134 ?  13.316   0.670   6.922 1.000 92.500 ? 134 ASP A C   1 
ATOM 1045 C CB  ? ASP A 1 134 ?  15.243  -0.668   7.802 1.000 92.500 ? 134 ASP A CB  1 
ATOM 1046 O O   ? ASP A 1 134 ?  12.426   0.678   7.776 1.000 92.500 ? 134 ASP A O   1 
ATOM 1047 C CG  ? ASP A 1 134 ?  15.950  -2.012   7.825 1.000 92.500 ? 134 ASP A CG  1 
ATOM 1048 O OD1 ? ASP A 1 134 ?  15.341  -3.029   7.427 1.000 92.500 ? 134 ASP A OD1 1 
ATOM 1049 O OD2 ? ASP A 1 134 ?  17.126  -2.055   8.247 1.000 92.500 ? 134 ASP A OD2 1 
ATOM 1050 N N   ? THR A 1 135 ?  13.580   1.677   6.157 1.000 94.900 ? 135 THR A N   1 
ATOM 1051 C CA  ? THR A 1 135 ?  12.830   2.922   6.280 1.000 94.900 ? 135 THR A CA  1 
ATOM 1052 C C   ? THR A 1 135 ?  11.868   3.092   5.108 1.000 94.900 ? 135 THR A C   1 
ATOM 1053 C CB  ? THR A 1 135 ?  13.773   4.137   6.354 1.000 94.900 ? 135 THR A CB  1 
ATOM 1054 O O   ? THR A 1 135 ?  12.089   2.534   4.031 1.000 94.900 ? 135 THR A O   1 
ATOM 1055 C CG2 ? THR A 1 135 ?  14.663   4.068   7.591 1.000 94.900 ? 135 THR A CG2 1 
ATOM 1056 O OG1 ? THR A 1 135 ?  14.601   4.164   5.185 1.000 94.900 ? 135 THR A OG1 1 
ATOM 1057 N N   ? LEU A 1 136 ?  10.788   3.769   5.340 1.000 95.250 ? 136 LEU A N   1 
ATOM 1058 C CA  ? LEU A 1 136 ?   9.763   4.045   4.340 1.000 95.250 ? 136 LEU A CA  1 
ATOM 1059 C C   ? LEU A 1 136 ?  10.320   4.911   3.215 1.000 95.250 ? 136 LEU A C   1 
ATOM 1060 C CB  ? LEU A 1 136 ?   8.559   4.738   4.983 1.000 95.250 ? 136 LEU A CB  1 
ATOM 1061 O O   ? LEU A 1 136 ?  10.957   5.936   3.472 1.000 95.250 ? 136 LEU A O   1 
ATOM 1062 C CG  ? LEU A 1 136 ?   7.271   4.766   4.158 1.000 95.250 ? 136 LEU A CG  1 
ATOM 1063 C CD1 ? LEU A 1 136 ?   6.785   3.346   3.887 1.000 95.250 ? 136 LEU A CD1 1 
ATOM 1064 C CD2 ? LEU A 1 136 ?   6.196   5.578   4.871 1.000 95.250 ? 136 LEU A CD2 1 
ATOM 1065 N N   ? GLN A 1 137 ?  10.053   4.384   2.029 1.000 95.530 ? 137 GLN A N   1 
ATOM 1066 C CA  ? GLN A 1 137 ?  10.540   5.068   0.835 1.000 95.530 ? 137 GLN A CA  1 
ATOM 1067 C C   ? GLN A 1 137 ?   9.381   5.592  -0.009 1.000 95.530 ? 137 GLN A C   1 
ATOM 1068 C CB  ? GLN A 1 137 ?  11.417   4.133   0.001 1.000 95.530 ? 137 GLN A CB  1 
ATOM 1069 O O   ? GLN A 1 137 ?   8.259   5.090   0.088 1.000 95.530 ? 137 GLN A O   1 
ATOM 1070 C CG  ? GLN A 1 137 ?  12.567   3.511   0.781 1.000 95.530 ? 137 GLN A CG  1 
ATOM 1071 C CD  ? GLN A 1 137 ?  13.592   4.535   1.231 1.000 95.530 ? 137 GLN A CD  1 
ATOM 1072 N NE2 ? GLN A 1 137 ?  13.956   4.487   2.509 1.000 95.530 ? 137 GLN A NE2 1 
ATOM 1073 O OE1 ? GLN A 1 137 ?  14.054   5.361   0.438 1.000 95.530 ? 137 GLN A OE1 1 
ATOM 1074 N N   ? GLU A 1 138 ?   9.633   6.540  -0.899 1.000 94.710 ? 138 GLU A N   1 
ATOM 1075 C CA  ? GLU A 1 138 ?   8.651   7.031  -1.861 1.000 94.710 ? 138 GLU A CA  1 
ATOM 1076 C C   ? GLU A 1 138 ?   9.296   7.311  -3.215 1.000 94.710 ? 138 GLU A C   1 
ATOM 1077 C CB  ? GLU A 1 138 ?   7.966   8.294  -1.333 1.000 94.710 ? 138 GLU A CB  1 
ATOM 1078 O O   ? GLU A 1 138 ?  10.482   7.639  -3.287 1.000 94.710 ? 138 GLU A O   1 
ATOM 1079 C CG  ? GLU A 1 138 ?   8.890   9.499  -1.234 1.000 94.710 ? 138 GLU A CG  1 
ATOM 1080 C CD  ? GLU A 1 138 ?   8.197  10.746  -0.710 1.000 94.710 ? 138 GLU A CD  1 
ATOM 1081 O OE1 ? GLU A 1 138 ?   8.852  11.808  -0.608 1.000 94.710 ? 138 GLU A OE1 1 
ATOM 1082 O OE2 ? GLU A 1 138 ?   6.988  10.660  -0.398 1.000 94.710 ? 138 GLU A OE2 1 
ATOM 1083 N N   ? VAL A 1 139 ?   8.442   7.183  -4.214 1.000 93.630 ? 139 VAL A N   1 
ATOM 1084 C CA  ? VAL A 1 139 ?   8.912   7.468  -5.566 1.000 93.630 ? 139 VAL A CA  1 
ATOM 1085 C C   ? VAL A 1 139 ?   7.811   8.168  -6.359 1.000 93.630 ? 139 VAL A C   1 
ATOM 1086 C CB  ? VAL A 1 139 ?   9.357   6.180  -6.294 1.000 93.630 ? 139 VAL A CB  1 
ATOM 1087 O O   ? VAL A 1 139 ?   6.629   7.853  -6.203 1.000 93.630 ? 139 VAL A O   1 
ATOM 1088 C CG1 ? VAL A 1 139 ?   8.175   5.231  -6.485 1.000 93.630 ? 139 VAL A CG1 1 
ATOM 1089 C CG2 ? VAL A 1 139 ?   9.994   6.522  -7.640 1.000 93.630 ? 139 VAL A CG2 1 
ATOM 1090 N N   ? LYS A 1 140 ?   8.287   9.157  -7.161 1.000 93.310 ? 140 LYS A N   1 
ATOM 1091 C CA  ? LYS A 1 140 ?   7.371   9.874  -8.044 1.000 93.310 ? 140 LYS A CA  1 
ATOM 1092 C C   ? LYS A 1 140 ?   7.269   9.187  -9.403 1.000 93.310 ? 140 LYS A C   1 
ATOM 1093 C CB  ? LYS A 1 140 ?   7.822  11.324  -8.223 1.000 93.310 ? 140 LYS A CB  1 
ATOM 1094 O O   ? LYS A 1 140 ?   8.286   8.845 -10.010 1.000 93.310 ? 140 LYS A O   1 
ATOM 1095 C CG  ? LYS A 1 140 ?   7.669  12.178  -6.973 1.000 93.310 ? 140 LYS A CG  1 
ATOM 1096 C CD  ? LYS A 1 140 ?   8.059  13.627  -7.234 1.000 93.310 ? 140 LYS A CD  1 
ATOM 1097 C CE  ? LYS A 1 140 ?   7.977  14.467  -5.966 1.000 93.310 ? 140 LYS A CE  1 
ATOM 1098 N NZ  ? LYS A 1 140 ?   8.412  15.875  -6.206 1.000 93.310 ? 140 LYS A NZ  1 
ATOM 1099 N N   ? MET A 1 141 ?   6.021   8.967  -9.802 1.000 93.700 ? 141 MET A N   1 
ATOM 1100 C CA  ? MET A 1 141 ?   5.798   8.310 -11.086 1.000 93.700 ? 141 MET A CA  1 
ATOM 1101 C C   ? MET A 1 141 ?   4.641   8.961 -11.837 1.000 93.700 ? 141 MET A C   1 
ATOM 1102 C CB  ? MET A 1 141 ?   5.520   6.819 -10.888 1.000 93.700 ? 141 MET A CB  1 
ATOM 1103 O O   ? MET A 1 141 ?   3.733   9.522 -11.220 1.000 93.700 ? 141 MET A O   1 
ATOM 1104 C CG  ? MET A 1 141 ?   6.611   6.089 -10.121 1.000 93.700 ? 141 MET A CG  1 
ATOM 1105 S SD  ? MET A 1 141 ?   6.208   4.321  -9.838 1.000 93.700 ? 141 MET A SD  1 
ATOM 1106 C CE  ? MET A 1 141 ?   6.191   3.720 -11.550 1.000 93.700 ? 141 MET A CE  1 
ATOM 1107 N N   ? ARG A 1 142 ?   4.757   8.849 -13.137 1.000 94.680 ? 142 ARG A N   1 
ATOM 1108 C CA  ? ARG A 1 142 ?   3.752   9.457 -14.002 1.000 94.680 ? 142 ARG A CA  1 
ATOM 1109 C C   ? ARG A 1 142 ?   2.761   8.413 -14.508 1.000 94.680 ? 142 ARG A C   1 
ATOM 1110 C CB  ? ARG A 1 142 ?   4.417  10.164 -15.185 1.000 94.680 ? 142 ARG A CB  1 
ATOM 1111 O O   ? ARG A 1 142 ?   3.158   7.320 -14.918 1.000 94.680 ? 142 ARG A O   1 
ATOM 1112 C CG  ? ARG A 1 142 ?   3.449  10.944 -16.060 1.000 94.680 ? 142 ARG A CG  1 
ATOM 1113 C CD  ? ARG A 1 142 ?   4.168  11.669 -17.189 1.000 94.680 ? 142 ARG A CD  1 
ATOM 1114 N NE  ? ARG A 1 142 ?   5.062  12.706 -16.680 1.000 94.680 ? 142 ARG A NE  1 
ATOM 1115 N NH1 ? ARG A 1 142 ?   3.434  14.340 -16.557 1.000 94.680 ? 142 ARG A NH1 1 
ATOM 1116 N NH2 ? ARG A 1 142 ?   5.589  14.813 -15.934 1.000 94.680 ? 142 ARG A NH2 1 
ATOM 1117 C CZ  ? ARG A 1 142 ?   4.693  13.950 -16.391 1.000 94.680 ? 142 ARG A CZ  1 
ATOM 1118 N N   ? LEU A 1 143 ?   1.492   8.810 -14.442 1.000 95.570 ? 143 LEU A N   1 
ATOM 1119 C CA  ? LEU A 1 143 ?   0.480   7.972 -15.076 1.000 95.570 ? 143 LEU A CA  1 
ATOM 1120 C C   ? LEU A 1 143 ?   0.643   7.976 -16.592 1.000 95.570 ? 143 LEU A C   1 
ATOM 1121 C CB  ? LEU A 1 143 ?  -0.925   8.453 -14.700 1.000 95.570 ? 143 LEU A CB  1 
ATOM 1122 O O   ? LEU A 1 143 ?   0.730   9.040 -17.209 1.000 95.570 ? 143 LEU A O   1 
ATOM 1123 C CG  ? LEU A 1 143 ?  -1.365   8.199 -13.258 1.000 95.570 ? 143 LEU A CG  1 
ATOM 1124 C CD1 ? LEU A 1 143 ?  -2.760   8.768 -13.022 1.000 95.570 ? 143 LEU A CD1 1 
ATOM 1125 C CD2 ? LEU A 1 143 ?  -1.330   6.708 -12.942 1.000 95.570 ? 143 LEU A CD2 1 
ATOM 1126 N N   ? GLN A 1 144 ?   0.651   6.737 -17.169 1.000 95.590 ? 144 GLN A N   1 
ATOM 1127 C CA  ? GLN A 1 144 ?   0.889   6.601 -18.602 1.000 95.590 ? 144 GLN A CA  1 
ATOM 1128 C C   ? GLN A 1 144 ?  -0.397   6.242 -19.342 1.000 95.590 ? 144 GLN A C   1 
ATOM 1129 C CB  ? GLN A 1 144 ?   1.961   5.544 -18.871 1.000 95.590 ? 144 GLN A CB  1 
ATOM 1130 O O   ? GLN A 1 144 ?  -1.372   5.805 -18.727 1.000 95.590 ? 144 GLN A O   1 
ATOM 1131 C CG  ? GLN A 1 144 ?   3.300   5.845 -18.212 1.000 95.590 ? 144 GLN A CG  1 
ATOM 1132 C CD  ? GLN A 1 144 ?   4.106   6.884 -18.969 1.000 95.590 ? 144 GLN A CD  1 
ATOM 1133 N NE2 ? GLN A 1 144 ?   4.705   7.818 -18.238 1.000 95.590 ? 144 GLN A NE2 1 
ATOM 1134 O OE1 ? GLN A 1 144 ?   4.191   6.847 -20.201 1.000 95.590 ? 144 GLN A OE1 1 
ATOM 1135 N N   ? GLU A 1 145 ?  -0.276   6.459 -20.617 1.000 95.400 ? 145 GLU A N   1 
ATOM 1136 C CA  ? GLU A 1 145 ?  -1.347   5.954 -21.471 1.000 95.400 ? 145 GLU A CA  1 
ATOM 1137 C C   ? GLU A 1 145 ?  -1.397   4.429 -21.450 1.000 95.400 ? 145 GLU A C   1 
ATOM 1138 C CB  ? GLU A 1 145 ?  -1.170   6.455 -22.907 1.000 95.400 ? 145 GLU A CB  1 
ATOM 1139 O O   ? GLU A 1 145 ?  -0.358   3.769 -21.384 1.000 95.400 ? 145 GLU A O   1 
ATOM 1140 C CG  ? GLU A 1 145 ?  -1.285   7.965 -23.050 1.000 95.400 ? 145 GLU A CG  1 
ATOM 1141 C CD  ? GLU A 1 145 ?  -2.700   8.482 -22.845 1.000 95.400 ? 145 GLU A CD  1 
ATOM 1142 O OE1 ? GLU A 1 145 ?  -2.865   9.657 -22.447 1.000 95.400 ? 145 GLU A OE1 1 
ATOM 1143 O OE2 ? GLU A 1 145 ?  -3.651   7.704 -23.082 1.000 95.400 ? 145 GLU A OE2 1 
ATOM 1144 N N   ? PRO A 1 146 ?  -2.653   3.879 -21.538 1.000 94.400 ? 146 PRO A N   1 
ATOM 1145 C CA  ? PRO A 1 146 ?  -2.802   2.422 -21.493 1.000 94.400 ? 146 PRO A CA  1 
ATOM 1146 C C   ? PRO A 1 146 ?  -1.912   1.707 -22.506 1.000 94.400 ? 146 PRO A C   1 
ATOM 1147 C CB  ? PRO A 1 146 ?  -4.282   2.210 -21.820 1.000 94.400 ? 146 PRO A CB  1 
ATOM 1148 O O   ? PRO A 1 146 ?  -1.474   0.579 -22.261 1.000 94.400 ? 146 PRO A O   1 
ATOM 1149 C CG  ? PRO A 1 146 ?  -4.967   3.437 -21.309 1.000 94.400 ? 146 PRO A CG  1 
ATOM 1150 C CD  ? PRO A 1 146 ?  -4.079   4.620 -21.567 1.000 94.400 ? 146 PRO A CD  1 
ATOM 1151 N N   ? GLN A 1 147 ?  -1.597   2.298 -23.637 1.000 94.210 ? 147 GLN A N   1 
ATOM 1152 C CA  ? GLN A 1 147 ?  -0.799   1.692 -24.697 1.000 94.210 ? 147 GLN A CA  1 
ATOM 1153 C C   ? GLN A 1 147 ?   0.597   1.332 -24.198 1.000 94.210 ? 147 GLN A C   1 
ATOM 1154 C CB  ? GLN A 1 147 ?  -0.701   2.631 -25.900 1.000 94.210 ? 147 GLN A CB  1 
ATOM 1155 O O   ? GLN A 1 147 ?   1.219   0.394 -24.700 1.000 94.210 ? 147 GLN A O   1 
ATOM 1156 C CG  ? GLN A 1 147 ?  -1.977   2.705 -26.729 1.000 94.210 ? 147 GLN A CG  1 
ATOM 1157 C CD  ? GLN A 1 147 ?  -3.060   3.533 -26.065 1.000 94.210 ? 147 GLN A CD  1 
ATOM 1158 N NE2 ? GLN A 1 147 ?  -4.135   3.802 -26.799 1.000 94.210 ? 147 GLN A NE2 1 
ATOM 1159 O OE1 ? GLN A 1 147 ?  -2.934   3.928 -24.902 1.000 94.210 ? 147 GLN A OE1 1 
ATOM 1160 N N   ? ALA A 1 148 ?   1.080   2.072 -23.219 1.000 94.070 ? 148 ALA A N   1 
ATOM 1161 C CA  ? ALA A 1 148 ?   2.414   1.852 -22.668 1.000 94.070 ? 148 ALA A CA  1 
ATOM 1162 C C   ? ALA A 1 148 ?   2.495   0.510 -21.946 1.000 94.070 ? 148 ALA A C   1 
ATOM 1163 C CB  ? ALA A 1 148 ?   2.792   2.986 -21.719 1.000 94.070 ? 148 ALA A CB  1 
ATOM 1164 O O   ? ALA A 1 148 ?   3.586  -0.031 -21.748 1.000 94.070 ? 148 ALA A O   1 
ATOM 1165 N N   ? CYS A 1 149 ?   1.366  -0.058 -21.520 1.000 94.990 ? 149 CYS A N   1 
ATOM 1166 C CA  ? CYS A 1 149 ?   1.336  -1.296 -20.749 1.000 94.990 ? 149 CYS A CA  1 
ATOM 1167 C C   ? CYS A 1 149 ?   0.776  -2.444 -21.581 1.000 94.990 ? 149 CYS A C   1 
ATOM 1168 C CB  ? CYS A 1 149 ?   0.499  -1.118 -19.482 1.000 94.990 ? 149 CYS A CB  1 
ATOM 1169 O O   ? CYS A 1 149 ?   0.389  -3.479 -21.037 1.000 94.990 ? 149 CYS A O   1 
ATOM 1170 S SG  ? CYS A 1 149 ?   1.315  -0.140 -18.202 1.000 94.990 ? 149 CYS A SG  1 
ATOM 1171 N N   ? LYS A 1 150 ?   0.678  -2.266 -22.898 1.000 90.490 ? 150 LYS A N   1 
ATOM 1172 C CA  ? LYS A 1 150 ?   0.056  -3.230 -23.801 1.000 90.490 ? 150 LYS A CA  1 
ATOM 1173 C C   ? LYS A 1 150 ?   0.855  -4.529 -23.854 1.000 90.490 ? 150 LYS A C   1 
ATOM 1174 C CB  ? LYS A 1 150 ?  -0.079  -2.641 -25.206 1.000 90.490 ? 150 LYS A CB  1 
ATOM 1175 O O   ? LYS A 1 150 ?   0.322  -5.577 -24.226 1.000 90.490 ? 150 LYS A O   1 
ATOM 1176 C CG  ? LYS A 1 150 ?   1.250  -2.399 -25.906 1.000 90.490 ? 150 LYS A CG  1 
ATOM 1177 C CD  ? LYS A 1 150 ?   1.049  -1.820 -27.301 1.000 90.490 ? 150 LYS A CD  1 
ATOM 1178 C CE  ? LYS A 1 150 ?   2.379  -1.578 -28.003 1.000 90.490 ? 150 LYS A CE  1 
ATOM 1179 N NZ  ? LYS A 1 150 ?   2.187  -1.021 -29.375 1.000 90.490 ? 150 LYS A NZ  1 
ATOM 1180 N N   ? HIS A 1 151 ?   2.128  -4.473 -23.458 1.000 90.810 ? 151 HIS A N   1 
ATOM 1181 C CA  ? HIS A 1 151 ?   2.971  -5.663 -23.482 1.000 90.810 ? 151 HIS A CA  1 
ATOM 1182 C C   ? HIS A 1 151 ?   2.626  -6.606 -22.335 1.000 90.810 ? 151 HIS A C   1 
ATOM 1183 C CB  ? HIS A 1 151 ?   4.449  -5.274 -23.416 1.000 90.810 ? 151 HIS A CB  1 
ATOM 1184 O O   ? HIS A 1 151 ?   3.021  -7.774 -22.345 1.000 90.810 ? 151 HIS A O   1 
ATOM 1185 C CG  ? HIS A 1 151 ?   4.804  -4.471 -22.206 1.000 90.810 ? 151 HIS A CG  1 
ATOM 1186 C CD2 ? HIS A 1 151 ?   5.308  -4.846 -21.006 1.000 90.810 ? 151 HIS A CD2 1 
ATOM 1187 N ND1 ? HIS A 1 151 ?   4.646  -3.103 -22.148 1.000 90.810 ? 151 HIS A ND1 1 
ATOM 1188 C CE1 ? HIS A 1 151 ?   5.039  -2.670 -20.962 1.000 90.810 ? 151 HIS A CE1 1 
ATOM 1189 N NE2 ? HIS A 1 151 ?   5.445  -3.708 -20.250 1.000 90.810 ? 151 HIS A NE2 1 
ATOM 1190 N N   ? PHE A 1 152 ?   1.940  -6.067 -21.282 1.000 92.430 ? 152 PHE A N   1 
ATOM 1191 C CA  ? PHE A 1 152 ?   1.349  -6.916 -20.255 1.000 92.430 ? 152 PHE A CA  1 
ATOM 1192 C C   ? PHE A 1 152 ?   0.064  -7.561 -20.758 1.000 92.430 ? 152 PHE A C   1 
ATOM 1193 C CB  ? PHE A 1 152 ?   1.068  -6.108 -18.984 1.000 92.430 ? 152 PHE A CB  1 
ATOM 1194 O O   ? PHE A 1 152 ?  -0.936  -6.875 -20.978 1.000 92.430 ? 152 PHE A O   1 
ATOM 1195 C CG  ? PHE A 1 152 ?   2.310  -5.623 -18.286 1.000 92.430 ? 152 PHE A CG  1 
ATOM 1196 C CD1 ? PHE A 1 152 ?   3.184  -6.521 -17.686 1.000 92.430 ? 152 PHE A CD1 1 
ATOM 1197 C CD2 ? PHE A 1 152 ?   2.604  -4.266 -18.230 1.000 92.430 ? 152 PHE A CD2 1 
ATOM 1198 C CE1 ? PHE A 1 152 ?   4.334  -6.075 -17.040 1.000 92.430 ? 152 PHE A CE1 1 
ATOM 1199 C CE2 ? PHE A 1 152 ?   3.751  -3.813 -17.585 1.000 92.430 ? 152 PHE A CE2 1 
ATOM 1200 C CZ  ? PHE A 1 152 ?   4.614  -4.719 -16.990 1.000 92.430 ? 152 PHE A CZ  1 
ATOM 1201 N N   ? THR A 1 153 ?   0.086  -8.845 -21.060 1.000 89.930 ? 153 THR A N   1 
ATOM 1202 C CA  ? THR A 1 153 ?  -0.983  -9.570 -21.738 1.000 89.930 ? 153 THR A CA  1 
ATOM 1203 C C   ? THR A 1 153 ?  -2.262  -9.549 -20.907 1.000 89.930 ? 153 THR A C   1 
ATOM 1204 C CB  ? THR A 1 153 ?  -0.576 -11.028 -22.023 1.000 89.930 ? 153 THR A CB  1 
ATOM 1205 O O   ? THR A 1 153 ?  -3.366  -9.552 -21.456 1.000 89.930 ? 153 THR A O   1 
ATOM 1206 C CG2 ? THR A 1 153 ?   0.526 -11.096 -23.074 1.000 89.930 ? 153 THR A CG2 1 
ATOM 1207 O OG1 ? THR A 1 153 ?  -0.104 -11.631 -20.812 1.000 89.930 ? 153 THR A OG1 1 
ATOM 1208 N N   ? SER A 1 154 ?  -2.185  -9.347 -19.590 1.000 92.460 ? 154 SER A N   1 
ATOM 1209 C CA  ? SER A 1 154 ?  -3.330  -9.404 -18.688 1.000 92.460 ? 154 SER A CA  1 
ATOM 1210 C C   ? SER A 1 154 ?  -3.769  -8.007 -18.262 1.000 92.460 ? 154 SER A C   1 
ATOM 1211 C CB  ? SER A 1 154 ?  -2.998 -10.242 -17.452 1.000 92.460 ? 154 SER A CB  1 
ATOM 1212 O O   ? SER A 1 154 ?  -4.670  -7.859 -17.434 1.000 92.460 ? 154 SER A O   1 
ATOM 1213 O OG  ? SER A 1 154 ?  -1.863  -9.721 -16.782 1.000 92.460 ? 154 SER A OG  1 
ATOM 1214 N N   ? PHE A 1 155 ?  -3.143  -6.966 -18.834 1.000 95.450 ? 155 PHE A N   1 
ATOM 1215 C CA  ? PHE A 1 155 ?  -3.466  -5.584 -18.501 1.000 95.450 ? 155 PHE A CA  1 
ATOM 1216 C C   ? PHE A 1 155 ?  -4.848  -5.210 -19.024 1.000 95.450 ? 155 PHE A C   1 
ATOM 1217 C CB  ? PHE A 1 155 ?  -2.412  -4.631 -19.073 1.000 95.450 ? 155 PHE A CB  1 
ATOM 1218 O O   ? PHE A 1 155 ?  -5.153  -5.431 -20.198 1.000 95.450 ? 155 PHE A O   1 
ATOM 1219 C CG  ? PHE A 1 155 ?  -2.715  -3.176 -18.833 1.000 95.450 ? 155 PHE A CG  1 
ATOM 1220 C CD1 ? PHE A 1 155 ?  -3.253  -2.388 -19.842 1.000 95.450 ? 155 PHE A CD1 1 
ATOM 1221 C CD2 ? PHE A 1 155 ?  -2.460  -2.597 -17.596 1.000 95.450 ? 155 PHE A CD2 1 
ATOM 1222 C CE1 ? PHE A 1 155 ?  -3.535  -1.042 -19.623 1.000 95.450 ? 155 PHE A CE1 1 
ATOM 1223 C CE2 ? PHE A 1 155 ?  -2.738  -1.252 -17.369 1.000 95.450 ? 155 PHE A CE2 1 
ATOM 1224 C CZ  ? PHE A 1 155 ?  -3.275  -0.476 -18.384 1.000 95.450 ? 155 PHE A CZ  1 
ATOM 1225 N N   ? ARG A 1 156 ?  -5.648  -4.687 -18.052 1.000 95.110 ? 156 ARG A N   1 
ATOM 1226 C CA  ? ARG A 1 156 ?  -6.968  -4.154 -18.376 1.000 95.110 ? 156 ARG A CA  1 
ATOM 1227 C C   ? ARG A 1 156 ?  -7.099  -2.704 -17.922 1.000 95.110 ? 156 ARG A C   1 
ATOM 1228 C CB  ? ARG A 1 156 ?  -8.065  -5.006 -17.734 1.000 95.110 ? 156 ARG A CB  1 
ATOM 1229 O O   ? ARG A 1 156 ?  -7.129  -2.425 -16.721 1.000 95.110 ? 156 ARG A O   1 
ATOM 1230 C CG  ? ARG A 1 156 ?  -7.963  -6.488 -18.058 1.000 95.110 ? 156 ARG A CG  1 
ATOM 1231 C CD  ? ARG A 1 156 ?  -8.497  -6.798 -19.449 1.000 95.110 ? 156 ARG A CD  1 
ATOM 1232 N NE  ? ARG A 1 156 ?  -8.594  -8.236 -19.681 1.000 95.110 ? 156 ARG A NE  1 
ATOM 1233 N NH1 ? ARG A 1 156 ?  -7.621  -8.173 -21.776 1.000 95.110 ? 156 ARG A NH1 1 
ATOM 1234 N NH2 ? ARG A 1 156 ?  -8.312 -10.171 -20.887 1.000 95.110 ? 156 ARG A NH2 1 
ATOM 1235 C CZ  ? ARG A 1 156 ?  -8.176  -8.857 -20.781 1.000 95.110 ? 156 ARG A CZ  1 
ATOM 1236 N N   ? HIS A 1 157 ?  -7.274  -1.768 -18.894 1.000 93.240 ? 157 HIS A N   1 
ATOM 1237 C CA  ? HIS A 1 157 ?  -7.212  -0.340 -18.601 1.000 93.240 ? 157 HIS A CA  1 
ATOM 1238 C C   ? HIS A 1 157 ?  -8.360   0.087 -17.693 1.000 93.240 ? 157 HIS A C   1 
ATOM 1239 C CB  ? HIS A 1 157 ?  -7.235   0.474 -19.896 1.000 93.240 ? 157 HIS A CB  1 
ATOM 1240 O O   ? HIS A 1 157 ?  -8.209   1.007 -16.886 1.000 93.240 ? 157 HIS A O   1 
ATOM 1241 C CG  ? HIS A 1 157 ?  -7.363   1.948 -19.676 1.000 93.240 ? 157 HIS A CG  1 
ATOM 1242 C CD2 ? HIS A 1 157 ?  -8.339   2.818 -20.027 1.000 93.240 ? 157 HIS A CD2 1 
ATOM 1243 N ND1 ? HIS A 1 157 ?  -6.402   2.688 -19.022 1.000 93.240 ? 157 HIS A ND1 1 
ATOM 1244 C CE1 ? HIS A 1 157 ?  -6.784   3.954 -18.980 1.000 93.240 ? 157 HIS A CE1 1 
ATOM 1245 N NE2 ? HIS A 1 157 ?  -7.956   4.059 -19.582 1.000 93.240 ? 157 HIS A NE2 1 
ATOM 1246 N N   ? ASN A 1 158 ?  -9.526  -0.641 -17.817 1.000 93.870 ? 158 ASN A N   1 
ATOM 1247 C CA  ? ASN A 1 158 ? -10.680  -0.287 -16.998 1.000 93.870 ? 158 ASN A CA  1 
ATOM 1248 C C   ? ASN A 1 158 ? -10.420  -0.555 -15.518 1.000 93.870 ? 158 ASN A C   1 
ATOM 1249 C CB  ? ASN A 1 158 ? -11.923  -1.047 -17.465 1.000 93.870 ? 158 ASN A CB  1 
ATOM 1250 O O   ? ASN A 1 158 ? -10.944   0.151 -14.654 1.000 93.870 ? 158 ASN A O   1 
ATOM 1251 C CG  ? ASN A 1 158 ? -12.448  -0.548 -18.797 1.000 93.870 ? 158 ASN A CG  1 
ATOM 1252 N ND2 ? ASN A 1 158 ? -13.308  -1.337 -19.429 1.000 93.870 ? 158 ASN A ND2 1 
ATOM 1253 O OD1 ? ASN A 1 158 ? -12.082   0.538 -19.254 1.000 93.870 ? 158 ASN A OD1 1 
ATOM 1254 N N   ? SER A 1 159 ?  -9.636  -1.521 -15.218 1.000 95.670 ? 159 SER A N   1 
ATOM 1255 C CA  ? SER A 1 159 ?  -9.475  -1.962 -13.836 1.000 95.670 ? 159 SER A CA  1 
ATOM 1256 C C   ? SER A 1 159 ?  -8.033  -1.797 -13.367 1.000 95.670 ? 159 SER A C   1 
ATOM 1257 C CB  ? SER A 1 159 ?  -9.905  -3.421 -13.686 1.000 95.670 ? 159 SER A CB  1 
ATOM 1258 O O   ? SER A 1 159 ?  -7.722  -2.043 -12.200 1.000 95.670 ? 159 SER A O   1 
ATOM 1259 O OG  ? SER A 1 159 ?  -9.111  -4.266 -14.501 1.000 95.670 ? 159 SER A OG  1 
ATOM 1260 N N   ? GLN A 1 160 ?  -7.141  -1.279 -14.249 1.000 97.070 ? 160 GLN A N   1 
ATOM 1261 C CA  ? GLN A 1 160 ?  -5.738  -1.141 -13.872 1.000 97.070 ? 160 GLN A CA  1 
ATOM 1262 C C   ? GLN A 1 160 ?  -5.159   0.176 -14.379 1.000 97.070 ? 160 GLN A C   1 
ATOM 1263 C CB  ? GLN A 1 160 ?  -4.920  -2.316 -14.409 1.000 97.070 ? 160 GLN A CB  1 
ATOM 1264 O O   ? GLN A 1 160 ?  -5.647   0.738 -15.361 1.000 97.070 ? 160 GLN A O   1 
ATOM 1265 C CG  ? GLN A 1 160 ?  -5.311  -3.662 -13.813 1.000 97.070 ? 160 GLN A CG  1 
ATOM 1266 C CD  ? GLN A 1 160 ?  -4.591  -4.826 -14.468 1.000 97.070 ? 160 GLN A CD  1 
ATOM 1267 N NE2 ? GLN A 1 160 ?  -3.985  -5.683 -13.653 1.000 97.070 ? 160 GLN A NE2 1 
ATOM 1268 O OE1 ? GLN A 1 160 ?  -4.580  -4.954 -15.696 1.000 97.070 ? 160 GLN A OE1 1 
ATOM 1269 N N   ? LEU A 1 161 ?  -4.126   0.653 -13.638 1.000 96.940 ? 161 LEU A N   1 
ATOM 1270 C CA  ? LEU A 1 161 ?  -3.380   1.857 -13.988 1.000 96.940 ? 161 LEU A CA  1 
ATOM 1271 C C   ? LEU A 1 161 ?  -1.972   1.507 -14.456 1.000 96.940 ? 161 LEU A C   1 
ATOM 1272 C CB  ? LEU A 1 161 ?  -3.311   2.812 -12.793 1.000 96.940 ? 161 LEU A CB  1 
ATOM 1273 O O   ? LEU A 1 161 ?  -1.335   0.607 -13.903 1.000 96.940 ? 161 LEU A O   1 
ATOM 1274 C CG  ? LEU A 1 161 ?  -4.649   3.319 -12.252 1.000 96.940 ? 161 LEU A CG  1 
ATOM 1275 C CD1 ? LEU A 1 161 ?  -4.461   3.937 -10.870 1.000 96.940 ? 161 LEU A CD1 1 
ATOM 1276 C CD2 ? LEU A 1 161 ?  -5.268   4.326 -13.215 1.000 96.940 ? 161 LEU A CD2 1 
ATOM 1277 N N   ? CYS A 1 162 ?  -1.596   2.216 -15.481 1.000 96.400 ? 162 CYS A N   1 
ATOM 1278 C CA  ? CYS A 1 162 ?  -0.237   2.122 -16.003 1.000 96.400 ? 162 CYS A CA  1 
ATOM 1279 C C   ? CYS A 1 162 ?   0.601   3.317 -15.562 1.000 96.400 ? 162 CYS A C   1 
ATOM 1280 C CB  ? CYS A 1 162 ?  -0.253   2.035 -17.528 1.000 96.400 ? 162 CYS A CB  1 
ATOM 1281 O O   ? CYS A 1 162 ?   0.263   4.463 -15.865 1.000 96.400 ? 162 CYS A O   1 
ATOM 1282 S SG  ? CYS A 1 162 ?   1.341   1.583 -18.249 1.000 96.400 ? 162 CYS A SG  1 
ATOM 1283 N N   ? VAL A 1 163 ?   1.692   2.949 -14.814 1.000 95.590 ? 163 VAL A N   1 
ATOM 1284 C CA  ? VAL A 1 163 ?   2.450   4.047 -14.223 1.000 95.590 ? 163 VAL A CA  1 
ATOM 1285 C C   ? VAL A 1 163 ?   3.941   3.844 -14.480 1.000 95.590 ? 163 VAL A C   1 
ATOM 1286 C CB  ? VAL A 1 163 ?   2.182   4.170 -12.706 1.000 95.590 ? 163 VAL A CB  1 
ATOM 1287 O O   ? VAL A 1 163 ?   4.429   2.711 -14.477 1.000 95.590 ? 163 VAL A O   1 
ATOM 1288 C CG1 ? VAL A 1 163 ?   2.864   5.412 -12.136 1.000 95.590 ? 163 VAL A CG1 1 
ATOM 1289 C CG2 ? VAL A 1 163 ?   0.680   4.209 -12.432 1.000 95.590 ? 163 VAL A CG2 1 
ATOM 1290 N N   ? GLY A 1 164 ?   4.619   4.877 -14.687 1.000 93.170 ? 164 GLY A N   1 
ATOM 1291 C CA  ? GLY A 1 164 ?   6.059   4.823 -14.878 1.000 93.170 ? 164 GLY A CA  1 
ATOM 1292 C C   ? GLY A 1 164 ?   6.577   5.891 -15.823 1.000 93.170 ? 164 GLY A C   1 
ATOM 1293 O O   ? GLY A 1 164 ?   5.794   6.549 -16.512 1.000 93.170 ? 164 GLY A O   1 
ATOM 1294 N N   ? ASN A 1 165 ?   7.864   6.140 -15.718 1.000 87.750 ? 165 ASN A N   1 
ATOM 1295 C CA  ? ASN A 1 165 ?   8.597   7.054 -16.587 1.000 87.750 ? 165 ASN A CA  1 
ATOM 1296 C C   ? ASN A 1 165 ?   9.699   6.333 -17.358 1.000 87.750 ? 165 ASN A C   1 
ATOM 1297 C CB  ? ASN A 1 165 ?   9.186   8.210 -15.776 1.000 87.750 ? 165 ASN A CB  1 
ATOM 1298 O O   ? ASN A 1 165 ?  10.707   5.929 -16.776 1.000 87.750 ? 165 ASN A O   1 
ATOM 1299 C CG  ? ASN A 1 165 ?   9.761   9.305 -16.653 1.000 87.750 ? 165 ASN A CG  1 
ATOM 1300 N ND2 ? ASN A 1 165 ?   9.851  10.514 -16.110 1.000 87.750 ? 165 ASN A ND2 1 
ATOM 1301 O OD1 ? ASN A 1 165 ?  10.121   9.067 -17.808 1.000 87.750 ? 165 ASN A OD1 1 
ATOM 1302 N N   ? PRO A 1 166 ?   9.400   6.147 -18.693 1.000 82.730 ? 166 PRO A N   1 
ATOM 1303 C CA  ? PRO A 1 166 ?  10.364   5.394 -19.499 1.000 82.730 ? 166 PRO A CA  1 
ATOM 1304 C C   ? PRO A 1 166 ?  11.734   6.066 -19.561 1.000 82.730 ? 166 PRO A C   1 
ATOM 1305 C CB  ? PRO A 1 166 ?   9.712   5.356 -20.884 1.000 82.730 ? 166 PRO A CB  1 
ATOM 1306 O O   ? PRO A 1 166 ?  12.726   5.422 -19.914 1.000 82.730 ? 166 PRO A O   1 
ATOM 1307 C CG  ? PRO A 1 166 ?   8.746   6.497 -20.882 1.000 82.730 ? 166 PRO A CG  1 
ATOM 1308 C CD  ? PRO A 1 166 ?   8.298   6.741 -19.470 1.000 82.730 ? 166 PRO A CD  1 
ATOM 1309 N N   ? LYS A 1 167 ?  11.837   7.329 -19.070 1.000 84.860 ? 167 LYS A N   1 
ATOM 1310 C CA  ? LYS A 1 167 ?  13.072   8.106 -19.127 1.000 84.860 ? 167 LYS A CA  1 
ATOM 1311 C C   ? LYS A 1 167 ?  13.830   8.033 -17.804 1.000 84.860 ? 167 LYS A C   1 
ATOM 1312 C CB  ? LYS A 1 167 ?  12.772   9.564 -19.478 1.000 84.860 ? 167 LYS A CB  1 
ATOM 1313 O O   ? LYS A 1 167 ?  14.970   8.491 -17.710 1.000 84.860 ? 167 LYS A O   1 
ATOM 1314 C CG  ? LYS A 1 167 ?  12.190   9.758 -20.871 1.000 84.860 ? 167 LYS A CG  1 
ATOM 1315 C CD  ? LYS A 1 167 ?  11.972  11.233 -21.185 1.000 84.860 ? 167 LYS A CD  1 
ATOM 1316 C CE  ? LYS A 1 167 ?  11.350  11.426 -22.561 1.000 84.860 ? 167 LYS A CE  1 
ATOM 1317 N NZ  ? LYS A 1 167 ?  11.083  12.866 -22.852 1.000 84.860 ? 167 LYS A NZ  1 
ATOM 1318 N N   ? LYS A 1 168 ?  13.215   7.504 -16.750 1.000 84.670 ? 168 LYS A N   1 
ATOM 1319 C CA  ? LYS A 1 168 ?  13.796   7.393 -15.415 1.000 84.670 ? 168 LYS A CA  1 
ATOM 1320 C C   ? LYS A 1 168 ?  13.616   5.986 -14.853 1.000 84.670 ? 168 LYS A C   1 
ATOM 1321 C CB  ? LYS A 1 168 ?  13.169   8.419 -14.470 1.000 84.670 ? 168 LYS A CB  1 
ATOM 1322 O O   ? LYS A 1 168 ?  12.589   5.345 -15.087 1.000 84.670 ? 168 LYS A O   1 
ATOM 1323 C CG  ? LYS A 1 168 ?  13.417   9.865 -14.873 1.000 84.670 ? 168 LYS A CG  1 
ATOM 1324 C CD  ? LYS A 1 168 ?  12.824  10.837 -13.860 1.000 84.670 ? 168 LYS A CD  1 
ATOM 1325 C CE  ? LYS A 1 168 ?  13.063  12.285 -14.268 1.000 84.670 ? 168 LYS A CE  1 
ATOM 1326 N NZ  ? LYS A 1 168 ?  12.494  13.242 -13.273 1.000 84.670 ? 168 LYS A NZ  1 
ATOM 1327 N N   ? MET A 1 169 ?  14.693   5.399 -14.355 1.000 80.970 ? 169 MET A N   1 
ATOM 1328 C CA  ? MET A 1 169 ?  14.637   4.085 -13.721 1.000 80.970 ? 169 MET A CA  1 
ATOM 1329 C C   ? MET A 1 169 ?  14.067   4.187 -12.310 1.000 80.970 ? 169 MET A C   1 
ATOM 1330 C CB  ? MET A 1 169 ?  16.027   3.448 -13.679 1.000 80.970 ? 169 MET A CB  1 
ATOM 1331 O O   ? MET A 1 169 ?  14.782   3.970 -11.330 1.000 80.970 ? 169 MET A O   1 
ATOM 1332 C CG  ? MET A 1 169 ?  16.520   2.963 -15.033 1.000 80.970 ? 169 MET A CG  1 
ATOM 1333 S SD  ? MET A 1 169 ?  15.491   1.603 -15.710 1.000 80.970 ? 169 MET A SD  1 
ATOM 1334 C CE  ? MET A 1 169 ?  15.805   0.316 -14.470 1.000 80.970 ? 169 MET A CE  1 
ATOM 1335 N N   ? GLN A 1 170 ?  12.745   4.582 -12.163 1.000 84.090 ? 170 GLN A N   1 
ATOM 1336 C CA  ? GLN A 1 170 ?  11.947   4.652 -10.943 1.000 84.090 ? 170 GLN A CA  1 
ATOM 1337 C C   ? GLN A 1 170 ?  10.741   3.720 -11.020 1.000 84.090 ? 170 GLN A C   1 
ATOM 1338 C CB  ? GLN A 1 170 ?  11.485   6.087 -10.685 1.000 84.090 ? 170 GLN A CB  1 
ATOM 1339 O O   ? GLN A 1 170 ?   9.941   3.807 -11.954 1.000 84.090 ? 170 GLN A O   1 
ATOM 1340 C CG  ? GLN A 1 170 ?  12.625   7.065 -10.434 1.000 84.090 ? 170 GLN A CG  1 
ATOM 1341 C CD  ? GLN A 1 170 ?  12.156   8.505 -10.349 1.000 84.090 ? 170 GLN A CD  1 
ATOM 1342 N NE2 ? GLN A 1 170 ?  12.881   9.322  -9.593 1.000 84.090 ? 170 GLN A NE2 1 
ATOM 1343 O OE1 ? GLN A 1 170 ?  11.150   8.881 -10.960 1.000 84.090 ? 170 GLN A OE1 1 
ATOM 1344 N N   ? ASN A 1 171 ?  10.598   2.888  -9.952 1.000 89.100 ? 171 ASN A N   1 
ATOM 1345 C CA  ? ASN A 1 171 ?   9.527   1.903 -10.050 1.000 89.100 ? 171 ASN A CA  1 
ATOM 1346 C C   ? ASN A 1 171 ?   9.218   1.273  -8.695 1.000 89.100 ? 171 ASN A C   1 
ATOM 1347 C CB  ? ASN A 1 171 ?   9.886   0.819 -11.069 1.000 89.100 ? 171 ASN A CB  1 
ATOM 1348 O O   ? ASN A 1 171 ?  10.021   1.367  -7.765 1.000 89.100 ? 171 ASN A O   1 
ATOM 1349 C CG  ? ASN A 1 171 ?   8.671   0.267 -11.787 1.000 89.100 ? 171 ASN A CG  1 
ATOM 1350 N ND2 ? ASN A 1 171 ?   8.902  -0.432 -12.893 1.000 89.100 ? 171 ASN A ND2 1 
ATOM 1351 O OD1 ? ASN A 1 171 ?   7.534   0.467 -11.353 1.000 89.100 ? 171 ASN A OD1 1 
ATOM 1352 N N   ? VAL A 1 172 ?   7.857   0.690  -8.598 1.000 90.100 ? 172 VAL A N   1 
ATOM 1353 C CA  ? VAL A 1 172 ?   7.521  -0.187  -7.481 1.000 90.100 ? 172 VAL A CA  1 
ATOM 1354 C C   ? VAL A 1 172 ?   7.979  -1.612  -7.787 1.000 90.100 ? 172 VAL A C   1 
ATOM 1355 C CB  ? VAL A 1 172 ?   6.006  -0.167  -7.180 1.000 90.100 ? 172 VAL A CB  1 
ATOM 1356 O O   ? VAL A 1 172 ?   8.009  -2.025  -8.948 1.000 90.100 ? 172 VAL A O   1 
ATOM 1357 C CG1 ? VAL A 1 172 ?   5.566   1.220  -6.715 1.000 90.100 ? 172 VAL A CG1 1 
ATOM 1358 C CG2 ? VAL A 1 172 ?   5.212  -0.597  -8.412 1.000 90.100 ? 172 VAL A CG2 1 
ATOM 1359 N N   ? TYR A 1 173 ?   8.415  -2.366  -6.812 1.000 85.210 ? 173 TYR A N   1 
ATOM 1360 C CA  ? TYR A 1 173 ?   8.957  -3.709  -6.990 1.000 85.210 ? 173 TYR A CA  1 
ATOM 1361 C C   ? TYR A 1 173 ?   8.597  -4.603  -5.810 1.000 85.210 ? 173 TYR A C   1 
ATOM 1362 C CB  ? TYR A 1 173 ?  10.478  -3.657  -7.160 1.000 85.210 ? 173 TYR A CB  1 
ATOM 1363 O O   ? TYR A 1 173 ?   7.603  -4.362  -5.120 1.000 85.210 ? 173 TYR A O   1 
ATOM 1364 C CG  ? TYR A 1 173 ?  11.049  -4.854  -7.880 1.000 85.210 ? 173 TYR A CG  1 
ATOM 1365 C CD1 ? TYR A 1 173 ?  12.042  -5.636  -7.293 1.000 85.210 ? 173 TYR A CD1 1 
ATOM 1366 C CD2 ? TYR A 1 173 ?  10.599  -5.207  -9.147 1.000 85.210 ? 173 TYR A CD2 1 
ATOM 1367 C CE1 ? TYR A 1 173 ?  12.574  -6.739  -7.953 1.000 85.210 ? 173 TYR A CE1 1 
ATOM 1368 C CE2 ? TYR A 1 173 ?  11.123  -6.308  -9.817 1.000 85.210 ? 173 TYR A CE2 1 
ATOM 1369 O OH  ? TYR A 1 173 ?  12.630  -8.158  -9.870 1.000 85.210 ? 173 TYR A OH  1 
ATOM 1370 C CZ  ? TYR A 1 173 ?  12.108  -7.067  -9.212 1.000 85.210 ? 173 TYR A CZ  1 
ATOM 1371 N N   ? LYS A 1 174 ?   9.452  -5.696  -5.613 1.000 80.040 ? 174 LYS A N   1 
ATOM 1372 C CA  ? LYS A 1 174 ?   9.168  -6.715  -4.606 1.000 80.040 ? 174 LYS A CA  1 
ATOM 1373 C C   ? LYS A 1 174 ?   9.065  -6.099  -3.214 1.000 80.040 ? 174 LYS A C   1 
ATOM 1374 C CB  ? LYS A 1 174 ?  10.246  -7.800  -4.622 1.000 80.040 ? 174 LYS A CB  1 
ATOM 1375 O O   ? LYS A 1 174 ?   9.916  -5.299  -2.819 1.000 80.040 ? 174 LYS A O   1 
ATOM 1376 C CG  ? LYS A 1 174 ?  10.247  -8.654  -5.881 1.000 80.040 ? 174 LYS A CG  1 
ATOM 1377 C CD  ? LYS A 1 174 ?  11.242  -9.803  -5.776 1.000 80.040 ? 174 LYS A CD  1 
ATOM 1378 C CE  ? LYS A 1 174 ?  11.250 -10.653  -7.039 1.000 80.040 ? 174 LYS A CE  1 
ATOM 1379 N NZ  ? LYS A 1 174 ?  12.235 -11.772  -6.947 1.000 80.040 ? 174 LYS A NZ  1 
ATOM 1380 N N   ? GLY A 1 175 ?   7.892  -6.421  -2.564 1.000 79.260 ? 175 GLY A N   1 
ATOM 1381 C CA  ? GLY A 1 175 ?   7.760  -5.979  -1.185 1.000 79.260 ? 175 GLY A CA  1 
ATOM 1382 C C   ? GLY A 1 175 ?   6.854  -4.772  -1.029 1.000 79.260 ? 175 GLY A C   1 
ATOM 1383 O O   ? GLY A 1 175 ?   6.367  -4.492   0.068 1.000 79.260 ? 175 GLY A O   1 
ATOM 1384 N N   ? ASP A 1 176 ?   6.512  -4.066  -2.098 1.000 89.150 ? 176 ASP A N   1 
ATOM 1385 C CA  ? ASP A 1 176 ?   5.653  -2.887  -2.044 1.000 89.150 ? 176 ASP A CA  1 
ATOM 1386 C C   ? ASP A 1 176 ?   4.237  -3.218  -2.512 1.000 89.150 ? 176 ASP A C   1 
ATOM 1387 C CB  ? ASP A 1 176 ?   6.237  -1.758  -2.896 1.000 89.150 ? 176 ASP A CB  1 
ATOM 1388 O O   ? ASP A 1 176 ?   3.405  -2.323  -2.670 1.000 89.150 ? 176 ASP A O   1 
ATOM 1389 C CG  ? ASP A 1 176 ?   7.493  -1.151  -2.295 1.000 89.150 ? 176 ASP A CG  1 
ATOM 1390 O OD1 ? ASP A 1 176 ?   7.614  -1.105  -1.051 1.000 89.150 ? 176 ASP A OD1 1 
ATOM 1391 O OD2 ? ASP A 1 176 ?   8.369  -0.713  -3.072 1.000 89.150 ? 176 ASP A OD2 1 
ATOM 1392 N N   ? SER A 1 177 ?   4.130  -4.610  -2.912 1.000 93.860 ? 177 SER A N   1 
ATOM 1393 C CA  ? SER A 1 177 ?   2.779  -5.026  -3.275 1.000 93.860 ? 177 SER A CA  1 
ATOM 1394 C C   ? SER A 1 177 ?   1.763  -4.582  -2.228 1.000 93.860 ? 177 SER A C   1 
ATOM 1395 C CB  ? SER A 1 177 ?   2.714  -6.544  -3.448 1.000 93.860 ? 177 SER A CB  1 
ATOM 1396 O O   ? SER A 1 177 ?   2.022  -4.674  -1.026 1.000 93.860 ? 177 SER A O   1 
ATOM 1397 O OG  ? SER A 1 177 ?   3.524  -6.961  -4.534 1.000 93.860 ? 177 SER A OG  1 
ATOM 1398 N N   ? GLY A 1 178 ?   0.673  -3.957  -2.834 1.000 96.000 ? 178 GLY A N   1 
ATOM 1399 C CA  ? GLY A 1 178 ?  -0.385  -3.608  -1.899 1.000 96.000 ? 178 GLY A CA  1 
ATOM 1400 C C   ? GLY A 1 178 ?  -0.299  -2.176  -1.407 1.000 96.000 ? 178 GLY A C   1 
ATOM 1401 O O   ? GLY A 1 178 ?  -1.261  -1.649  -0.844 1.000 96.000 ? 178 GLY A O   1 
ATOM 1402 N N   ? GLY A 1 179 ?   0.811  -1.547  -1.627 1.000 96.270 ? 179 GLY A N   1 
ATOM 1403 C CA  ? GLY A 1 179 ?   0.990  -0.146  -1.280 1.000 96.270 ? 179 GLY A CA  1 
ATOM 1404 C C   ? GLY A 1 179 ?   0.206   0.795  -2.175 1.000 96.270 ? 179 GLY A C   1 
ATOM 1405 O O   ? GLY A 1 179 ?  -0.119   0.451  -3.313 1.000 96.270 ? 179 GLY A O   1 
ATOM 1406 N N   ? PRO A 1 180 ?   0.005   2.095  -1.730 1.000 97.240 ? 180 PRO A N   1 
ATOM 1407 C CA  ? PRO A 1 180 ?  -0.865   3.020  -2.461 1.000 97.240 ? 180 PRO A CA  1 
ATOM 1408 C C   ? PRO A 1 180 ?  -0.118   3.809  -3.534 1.000 97.240 ? 180 PRO A C   1 
ATOM 1409 C CB  ? PRO A 1 180 ?  -1.389   3.951  -1.364 1.000 97.240 ? 180 PRO A CB  1 
ATOM 1410 O O   ? PRO A 1 180 ?   1.058   4.138  -3.357 1.000 97.240 ? 180 PRO A O   1 
ATOM 1411 C CG  ? PRO A 1 180 ?  -0.283   4.020  -0.361 1.000 97.240 ? 180 PRO A CG  1 
ATOM 1412 C CD  ? PRO A 1 180 ?   0.367   2.669  -0.274 1.000 97.240 ? 180 PRO A CD  1 
ATOM 1413 N N   ? LEU A 1 181 ?  -0.725   4.058  -4.679 1.000 97.240 ? 181 LEU A N   1 
ATOM 1414 C CA  ? LEU A 1 181 ?  -0.405   5.125  -5.620 1.000 97.240 ? 181 LEU A CA  1 
ATOM 1415 C C   ? LEU A 1 181 ?  -1.197   6.388  -5.299 1.000 97.240 ? 181 LEU A C   1 
ATOM 1416 C CB  ? LEU A 1 181 ?  -0.694   4.679  -7.055 1.000 97.240 ? 181 LEU A CB  1 
ATOM 1417 O O   ? LEU A 1 181 ?  -2.425   6.402  -5.413 1.000 97.240 ? 181 LEU A O   1 
ATOM 1418 C CG  ? LEU A 1 181 ?  -0.266   5.641  -8.164 1.000 97.240 ? 181 LEU A CG  1 
ATOM 1419 C CD1 ? LEU A 1 181 ?   1.254   5.661  -8.290 1.000 97.240 ? 181 LEU A CD1 1 
ATOM 1420 C CD2 ? LEU A 1 181 ?  -0.912   5.252  -9.490 1.000 97.240 ? 181 LEU A CD2 1 
ATOM 1421 N N   ? LEU A 1 182 ?  -0.511   7.524  -4.945 1.000 96.780 ? 182 LEU A N   1 
ATOM 1422 C CA  ? LEU A 1 182 ?  -1.162   8.749  -4.495 1.000 96.780 ? 182 LEU A CA  1 
ATOM 1423 C C   ? LEU A 1 182 ?  -1.028   9.851  -5.541 1.000 96.780 ? 182 LEU A C   1 
ATOM 1424 C CB  ? LEU A 1 182 ?  -0.565   9.216  -3.165 1.000 96.780 ? 182 LEU A CB  1 
ATOM 1425 O O   ? LEU A 1 182 ?   0.074  10.127  -6.020 1.000 96.780 ? 182 LEU A O   1 
ATOM 1426 C CG  ? LEU A 1 182 ?  -0.584   8.203  -2.020 1.000 96.780 ? 182 LEU A CG  1 
ATOM 1427 C CD1 ? LEU A 1 182 ?   0.711   8.283  -1.219 1.000 96.780 ? 182 LEU A CD1 1 
ATOM 1428 C CD2 ? LEU A 1 182 ?  -1.792   8.436  -1.119 1.000 96.780 ? 182 LEU A CD2 1 
ATOM 1429 N N   ? CYS A 1 183 ?  -2.172  10.416  -5.841 1.000 95.850 ? 183 CYS A N   1 
ATOM 1430 C CA  ? CYS A 1 183 ?  -2.218  11.648  -6.620 1.000 95.850 ? 183 CYS A CA  1 
ATOM 1431 C C   ? CYS A 1 183 ?  -2.922  12.756  -5.845 1.000 95.850 ? 183 CYS A C   1 
ATOM 1432 C CB  ? CYS A 1 183 ?  -2.929  11.414  -7.952 1.000 95.850 ? 183 CYS A CB  1 
ATOM 1433 O O   ? CYS A 1 183 ?  -4.101  12.633  -5.511 1.000 95.850 ? 183 CYS A O   1 
ATOM 1434 S SG  ? CYS A 1 183 ?  -2.176  10.120  -8.962 1.000 95.850 ? 183 CYS A SG  1 
ATOM 1435 N N   ? ALA A 1 184 ?  -2.143  13.855  -5.560 1.000 92.830 ? 184 ALA A N   1 
ATOM 1436 C CA  ? ALA A 1 184 ?  -2.656  14.978  -4.779 1.000 92.830 ? 184 ALA A CA  1 
ATOM 1437 C C   ? ALA A 1 184 ?  -3.215  14.505  -3.440 1.000 92.830 ? 184 ALA A C   1 
ATOM 1438 C CB  ? ALA A 1 184 ?  -3.728  15.728  -5.565 1.000 92.830 ? 184 ALA A CB  1 
ATOM 1439 O O   ? ALA A 1 184 ?  -4.277  14.959  -3.009 1.000 92.830 ? 184 ALA A O   1 
ATOM 1440 N N   ? GLY A 1 185 ?  -2.568  13.487  -2.850 1.000 93.410 ? 185 GLY A N   1 
ATOM 1441 C CA  ? GLY A 1 185 ?  -2.886  13.083  -1.489 1.000 93.410 ? 185 GLY A CA  1 
ATOM 1442 C C   ? GLY A 1 185 ?  -4.066  12.133  -1.408 1.000 93.410 ? 185 GLY A C   1 
ATOM 1443 O O   ? GLY A 1 185 ?  -4.601  11.890  -0.325 1.000 93.410 ? 185 GLY A O   1 
ATOM 1444 N N   ? ILE A 1 186 ?  -4.504  11.569  -2.560 1.000 96.510 ? 186 ILE A N   1 
ATOM 1445 C CA  ? ILE A 1 186 ?  -5.625  10.640  -2.646 1.000 96.510 ? 186 ILE A CA  1 
ATOM 1446 C C   ? ILE A 1 186 ?  -5.161   9.329  -3.277 1.000 96.510 ? 186 ILE A C   1 
ATOM 1447 C CB  ? ILE A 1 186 ?  -6.795  11.240  -3.457 1.000 96.510 ? 186 ILE A CB  1 
ATOM 1448 O O   ? ILE A 1 186 ?  -4.445   9.335  -4.281 1.000 96.510 ? 186 ILE A O   1 
ATOM 1449 C CG1 ? ILE A 1 186 ?  -7.294  12.532  -2.799 1.000 96.510 ? 186 ILE A CG1 1 
ATOM 1450 C CG2 ? ILE A 1 186 ?  -7.932  10.223  -3.600 1.000 96.510 ? 186 ILE A CG2 1 
ATOM 1451 C CD1 ? ILE A 1 186 ?  -8.341  13.278  -3.615 1.000 96.510 ? 186 ILE A CD1 1 
ATOM 1452 N N   ? ALA A 1 187 ?  -5.609   8.225  -2.722 1.000 97.360 ? 187 ALA A N   1 
ATOM 1453 C CA  ? ALA A 1 187 ?  -5.229   6.912  -3.239 1.000 97.360 ? 187 ALA A CA  1 
ATOM 1454 C C   ? ALA A 1 187 ?  -5.951   6.609  -4.548 1.000 97.360 ? 187 ALA A C   1 
ATOM 1455 C CB  ? ALA A 1 187 ?  -5.526   5.828  -2.207 1.000 97.360 ? 187 ALA A CB  1 
ATOM 1456 O O   ? ALA A 1 187 ?  -7.183   6.615  -4.601 1.000 97.360 ? 187 ALA A O   1 
ATOM 1457 N N   ? GLN A 1 188 ?  -5.104   6.308  -5.537 1.000 97.610 ? 188 GLN A N   1 
ATOM 1458 C CA  ? GLN A 1 188 ?  -5.643   6.041  -6.867 1.000 97.610 ? 188 GLN A CA  1 
ATOM 1459 C C   ? GLN A 1 188 ?  -5.475   4.572  -7.243 1.000 97.610 ? 188 GLN A C   1 
ATOM 1460 C CB  ? GLN A 1 188 ?  -4.966   6.931  -7.910 1.000 97.610 ? 188 GLN A CB  1 
ATOM 1461 O O   ? GLN A 1 188 ?  -6.209   4.054  -8.088 1.000 97.610 ? 188 GLN A O   1 
ATOM 1462 C CG  ? GLN A 1 188 ?  -5.175   8.421  -7.676 1.000 97.610 ? 188 GLN A CG  1 
ATOM 1463 C CD  ? GLN A 1 188 ?  -6.597   8.866  -7.965 1.000 97.610 ? 188 GLN A CD  1 
ATOM 1464 N NE2 ? GLN A 1 188 ?  -6.985  10.008  -7.408 1.000 97.610 ? 188 GLN A NE2 1 
ATOM 1465 O OE1 ? GLN A 1 188 ?  -7.339   8.190  -8.684 1.000 97.610 ? 188 GLN A OE1 1 
ATOM 1466 N N   ? GLY A 1 189 ?  -4.514   3.894  -6.621 1.000 97.270 ? 189 GLY A N   1 
ATOM 1467 C CA  ? GLY A 1 189 ?  -4.201   2.534  -7.029 1.000 97.270 ? 189 GLY A CA  1 
ATOM 1468 C C   ? GLY A 1 189 ?  -3.512   1.729  -5.944 1.000 97.270 ? 189 GLY A C   1 
ATOM 1469 O O   ? GLY A 1 189 ?  -3.045   2.289  -4.950 1.000 97.270 ? 189 GLY A O   1 
ATOM 1470 N N   ? ILE A 1 190 ?  -3.490   0.428  -6.207 1.000 97.820 ? 190 ILE A N   1 
ATOM 1471 C CA  ? ILE A 1 190 ?  -2.800  -0.545  -5.366 1.000 97.820 ? 190 ILE A CA  1 
ATOM 1472 C C   ? ILE A 1 190 ?  -1.691  -1.223  -6.166 1.000 97.820 ? 190 ILE A C   1 
ATOM 1473 C CB  ? ILE A 1 190 ?  -3.779  -1.600  -4.805 1.000 97.820 ? 190 ILE A CB  1 
ATOM 1474 O O   ? ILE A 1 190 ?  -1.935  -1.754  -7.252 1.000 97.820 ? 190 ILE A O   1 
ATOM 1475 C CG1 ? ILE A 1 190 ?  -4.916  -0.918  -4.034 1.000 97.820 ? 190 ILE A CG1 1 
ATOM 1476 C CG2 ? ILE A 1 190 ?  -3.039  -2.603  -3.915 1.000 97.820 ? 190 ILE A CG2 1 
ATOM 1477 C CD1 ? ILE A 1 190 ?  -6.119  -1.817  -3.783 1.000 97.820 ? 190 ILE A CD1 1 
ATOM 1478 N N   ? ALA A 1 191 ?  -0.493  -1.087  -5.603 1.000 96.690 ? 191 ALA A N   1 
ATOM 1479 C CA  ? ALA A 1 191 ?   0.613  -1.735  -6.305 1.000 96.690 ? 191 ALA A CA  1 
ATOM 1480 C C   ? ALA A 1 191 ?   0.312  -3.209  -6.560 1.000 96.690 ? 191 ALA A C   1 
ATOM 1481 C CB  ? ALA A 1 191 ?   1.907  -1.589  -5.508 1.000 96.690 ? 191 ALA A CB  1 
ATOM 1482 O O   ? ALA A 1 191 ?   0.031  -3.963  -5.625 1.000 96.690 ? 191 ALA A O   1 
ATOM 1483 N N   ? SER A 1 192 ?   0.386  -3.627  -7.832 1.000 95.490 ? 192 SER A N   1 
ATOM 1484 C CA  ? SER A 1 192 ?  -0.030  -4.970  -8.220 1.000 95.490 ? 192 SER A CA  1 
ATOM 1485 C C   ? SER A 1 192 ?   1.146  -5.779  -8.759 1.000 95.490 ? 192 SER A C   1 
ATOM 1486 C CB  ? SER A 1 192 ?  -1.139  -4.906  -9.271 1.000 95.490 ? 192 SER A CB  1 
ATOM 1487 O O   ? SER A 1 192 ?   1.602  -6.726  -8.115 1.000 95.490 ? 192 SER A O   1 
ATOM 1488 O OG  ? SER A 1 192 ?  -1.733  -6.179  -9.454 1.000 95.490 ? 192 SER A OG  1 
ATOM 1489 N N   ? TYR A 1 193 ?   1.629  -5.404  -9.948 1.000 93.640 ? 193 TYR A N   1 
ATOM 1490 C CA  ? TYR A 1 193 ?   2.723  -6.205 -10.486 1.000 93.640 ? 193 TYR A CA  1 
ATOM 1491 C C   ? TYR A 1 193 ?   3.607  -5.373 -11.408 1.000 93.640 ? 193 TYR A C   1 
ATOM 1492 C CB  ? TYR A 1 193 ?   2.177  -7.420 -11.243 1.000 93.640 ? 193 TYR A CB  1 
ATOM 1493 O O   ? TYR A 1 193 ?   3.253  -4.248 -11.769 1.000 93.640 ? 193 TYR A O   1 
ATOM 1494 C CG  ? TYR A 1 193 ?   1.242  -7.061 -12.373 1.000 93.640 ? 193 TYR A CG  1 
ATOM 1495 C CD1 ? TYR A 1 193 ?  -0.127  -6.928 -12.154 1.000 93.640 ? 193 TYR A CD1 1 
ATOM 1496 C CD2 ? TYR A 1 193 ?   1.726  -6.857 -13.661 1.000 93.640 ? 193 TYR A CD2 1 
ATOM 1497 C CE1 ? TYR A 1 193 ?  -0.993  -6.599 -13.192 1.000 93.640 ? 193 TYR A CE1 1 
ATOM 1498 C CE2 ? TYR A 1 193 ?   0.869  -6.528 -14.707 1.000 93.640 ? 193 TYR A CE2 1 
ATOM 1499 O OH  ? TYR A 1 193 ?  -1.338  -6.076 -15.495 1.000 93.640 ? 193 TYR A OH  1 
ATOM 1500 C CZ  ? TYR A 1 193 ?  -0.486  -6.401 -14.463 1.000 93.640 ? 193 TYR A CZ  1 
ATOM 1501 N N   ? VAL A 1 194 ?   4.853  -5.831 -11.671 1.000 91.690 ? 194 VAL A N   1 
ATOM 1502 C CA  ? VAL A 1 194 ?   5.853  -5.129 -12.467 1.000 91.690 ? 194 VAL A CA  1 
ATOM 1503 C C   ? VAL A 1 194 ?   6.620  -6.127 -13.332 1.000 91.690 ? 194 VAL A C   1 
ATOM 1504 C CB  ? VAL A 1 194 ?   6.833  -4.333 -11.575 1.000 91.690 ? 194 VAL A CB  1 
ATOM 1505 O O   ? VAL A 1 194 ?   6.383  -7.335 -13.254 1.000 91.690 ? 194 VAL A O   1 
ATOM 1506 C CG1 ? VAL A 1 194 ?   6.076  -3.348 -10.687 1.000 91.690 ? 194 VAL A CG1 1 
ATOM 1507 C CG2 ? VAL A 1 194 ?   7.674  -5.285 -10.727 1.000 91.690 ? 194 VAL A CG2 1 
ATOM 1508 N N   ? HIS A 1 195 ?   7.641  -5.567 -14.116 1.000 88.370 ? 195 HIS A N   1 
ATOM 1509 C CA  ? HIS A 1 195 ?   8.629  -6.382 -14.813 1.000 88.370 ? 195 HIS A CA  1 
ATOM 1510 C C   ? HIS A 1 195 ?   9.637  -6.981 -13.837 1.000 88.370 ? 195 HIS A C   1 
ATOM 1511 C CB  ? HIS A 1 195 ?   9.355  -5.553 -15.874 1.000 88.370 ? 195 HIS A CB  1 
ATOM 1512 O O   ? HIS A 1 195 ?   9.960  -6.367 -12.818 1.000 88.370 ? 195 HIS A O   1 
ATOM 1513 C CG  ? HIS A 1 195 ?   8.499  -5.196 -17.047 1.000 88.370 ? 195 HIS A CG  1 
ATOM 1514 C CD2 ? HIS A 1 195 ?   7.875  -4.039 -17.373 1.000 88.370 ? 195 HIS A CD2 1 
ATOM 1515 N ND1 ? HIS A 1 195 ?   8.199  -6.093 -18.049 1.000 88.370 ? 195 HIS A ND1 1 
ATOM 1516 C CE1 ? HIS A 1 195 ?   7.427  -5.501 -18.945 1.000 88.370 ? 195 HIS A CE1 1 
ATOM 1517 N NE2 ? HIS A 1 195 ?   7.216  -4.254 -18.558 1.000 88.370 ? 195 HIS A NE2 1 
ATOM 1518 N N   ? ARG A 1 196 ?  10.170  -8.130 -14.128 1.000 82.760 ? 196 ARG A N   1 
ATOM 1519 C CA  ? ARG A 1 196 ?  11.132  -8.826 -13.280 1.000 82.760 ? 196 ARG A CA  1 
ATOM 1520 C C   ? ARG A 1 196 ?  12.431  -8.036 -13.161 1.000 82.760 ? 196 ARG A C   1 
ATOM 1521 C CB  ? ARG A 1 196 ?  11.419 -10.226 -13.828 1.000 82.760 ? 196 ARG A CB  1 
ATOM 1522 O O   ? ARG A 1 196 ?  13.144  -8.150 -12.163 1.000 82.760 ? 196 ARG A O   1 
ATOM 1523 C CG  ? ARG A 1 196 ?  10.270 -11.205 -13.649 1.000 82.760 ? 196 ARG A CG  1 
ATOM 1524 C CD  ? ARG A 1 196 ?  10.648 -12.608 -14.104 1.000 82.760 ? 196 ARG A CD  1 
ATOM 1525 N NE  ? ARG A 1 196 ?   9.519 -13.529 -14.007 1.000 82.760 ? 196 ARG A NE  1 
ATOM 1526 N NH1 ? ARG A 1 196 ?  10.790 -15.441 -14.263 1.000 82.760 ? 196 ARG A NH1 1 
ATOM 1527 N NH2 ? ARG A 1 196 ?   8.520 -15.597 -13.984 1.000 82.760 ? 196 ARG A NH2 1 
ATOM 1528 C CZ  ? ARG A 1 196 ?   9.612 -14.853 -14.085 1.000 82.760 ? 196 ARG A CZ  1 
ATOM 1529 N N   ? ASN A 1 197 ?  12.680  -7.115 -14.134 1.000 85.520 ? 197 ASN A N   1 
ATOM 1530 C CA  ? ASN A 1 197 ?  13.900  -6.317 -14.091 1.000 85.520 ? 197 ASN A CA  1 
ATOM 1531 C C   ? ASN A 1 197 ?  13.630  -4.909 -13.569 1.000 85.520 ? 197 ASN A C   1 
ATOM 1532 C CB  ? ASN A 1 197 ?  14.551  -6.255 -15.474 1.000 85.520 ? 197 ASN A CB  1 
ATOM 1533 O O   ? ASN A 1 197 ?  14.492  -4.033 -13.660 1.000 85.520 ? 197 ASN A O   1 
ATOM 1534 C CG  ? ASN A 1 197 ?  13.657  -5.607 -16.512 1.000 85.520 ? 197 ASN A CG  1 
ATOM 1535 N ND2 ? ASN A 1 197 ?  14.134  -5.543 -17.749 1.000 85.520 ? 197 ASN A ND2 1 
ATOM 1536 O OD1 ? ASN A 1 197 ?  12.546  -5.166 -16.204 1.000 85.520 ? 197 ASN A OD1 1 
ATOM 1537 N N   ? ALA A 1 198 ?  12.370  -4.686 -13.029 1.000 85.300 ? 198 ALA A N   1 
ATOM 1538 C CA  ? ALA A 1 198 ?  11.983  -3.436 -12.380 1.000 85.300 ? 198 ALA A CA  1 
ATOM 1539 C C   ? ALA A 1 198 ?  11.943  -2.287 -13.383 1.000 85.300 ? 198 ALA A C   1 
ATOM 1540 C CB  ? ALA A 1 198 ?  12.944  -3.109 -11.239 1.000 85.300 ? 198 ALA A CB  1 
ATOM 1541 O O   ? ALA A 1 198 ?  12.030  -1.118 -13.000 1.000 85.300 ? 198 ALA A O   1 
ATOM 1542 N N   ? LYS A 1 199 ?  11.850  -2.658 -14.746 1.000 88.710 ? 199 LYS A N   1 
ATOM 1543 C CA  ? LYS A 1 199 ?  11.732  -1.632 -15.778 1.000 88.710 ? 199 LYS A CA  1 
ATOM 1544 C C   ? LYS A 1 199 ?  10.307  -1.093 -15.858 1.000 88.710 ? 199 LYS A C   1 
ATOM 1545 C CB  ? LYS A 1 199 ?  12.160  -2.186 -17.137 1.000 88.710 ? 199 LYS A CB  1 
ATOM 1546 O O   ? LYS A 1 199 ?   9.344  -1.861 -15.811 1.000 88.710 ? 199 LYS A O   1 
ATOM 1547 C CG  ? LYS A 1 199 ?  13.662  -2.381 -17.281 1.000 88.710 ? 199 LYS A CG  1 
ATOM 1548 C CD  ? LYS A 1 199 ?  14.035  -2.830 -18.688 1.000 88.710 ? 199 LYS A CD  1 
ATOM 1549 C CE  ? LYS A 1 199 ?  15.532  -3.074 -18.820 1.000 88.710 ? 199 LYS A CE  1 
ATOM 1550 N NZ  ? LYS A 1 199 ?  15.899  -3.543 -20.190 1.000 88.710 ? 199 LYS A NZ  1 
ATOM 1551 N N   ? PRO A 1 200 ?  10.117   0.290 -15.786 1.000 90.990 ? 200 PRO A N   1 
ATOM 1552 C CA  ? PRO A 1 200 ?   8.782   0.831 -16.055 1.000 90.990 ? 200 PRO A CA  1 
ATOM 1553 C C   ? PRO A 1 200 ?   8.233   0.396 -17.412 1.000 90.990 ? 200 PRO A C   1 
ATOM 1554 C CB  ? PRO A 1 200 ?   9.000   2.345 -16.014 1.000 90.990 ? 200 PRO A CB  1 
ATOM 1555 O O   ? PRO A 1 200 ?   9.003   0.080 -18.322 1.000 90.990 ? 200 PRO A O   1 
ATOM 1556 C CG  ? PRO A 1 200 ?  10.303   2.524 -15.304 1.000 90.990 ? 200 PRO A CG  1 
ATOM 1557 C CD  ? PRO A 1 200 ?  11.147   1.305 -15.541 1.000 90.990 ? 200 PRO A CD  1 
ATOM 1558 N N   ? PRO A 1 201 ?   6.923   0.338 -17.444 1.000 94.160 ? 201 PRO A N   1 
ATOM 1559 C CA  ? PRO A 1 201 ?   5.894   0.782 -16.502 1.000 94.160 ? 201 PRO A CA  1 
ATOM 1560 C C   ? PRO A 1 201 ?   5.523  -0.293 -15.483 1.000 94.160 ? 201 PRO A C   1 
ATOM 1561 C CB  ? PRO A 1 201 ?   4.704   1.110 -17.408 1.000 94.160 ? 201 PRO A CB  1 
ATOM 1562 O O   ? PRO A 1 201 ?   5.870  -1.463 -15.661 1.000 94.160 ? 201 PRO A O   1 
ATOM 1563 C CG  ? PRO A 1 201 ?   4.808   0.140 -18.541 1.000 94.160 ? 201 PRO A CG  1 
ATOM 1564 C CD  ? PRO A 1 201 ?   6.262  -0.107 -18.825 1.000 94.160 ? 201 PRO A CD  1 
ATOM 1565 N N   ? ALA A 1 202 ?   4.943   0.057 -14.347 1.000 94.650 ? 202 ALA A N   1 
ATOM 1566 C CA  ? ALA A 1 202 ?   4.313  -0.803 -13.348 1.000 94.650 ? 202 ALA A CA  1 
ATOM 1567 C C   ? ALA A 1 202 ?   2.792  -0.734 -13.444 1.000 94.650 ? 202 ALA A C   1 
ATOM 1568 C CB  ? ALA A 1 202 ?   4.773  -0.414 -11.945 1.000 94.650 ? 202 ALA A CB  1 
ATOM 1569 O O   ? ALA A 1 202 ?   2.242   0.220 -14.001 1.000 94.650 ? 202 ALA A O   1 
ATOM 1570 N N   ? VAL A 1 203 ?   2.171  -1.789 -12.921 1.000 96.220 ? 203 VAL A N   1 
ATOM 1571 C CA  ? VAL A 1 203 ?   0.715  -1.875 -12.983 1.000 96.220 ? 203 VAL A CA  1 
ATOM 1572 C C   ? VAL A 1 203 ?   0.132  -1.771 -11.575 1.000 96.220 ? 203 VAL A C   1 
ATOM 1573 C CB  ? VAL A 1 203 ?   0.252  -3.186 -13.657 1.000 96.220 ? 203 VAL A CB  1 
ATOM 1574 O O   ? VAL A 1 203 ?   0.596  -2.445 -10.653 1.000 96.220 ? 203 VAL A O   1 
ATOM 1575 C CG1 ? VAL A 1 203 ?  -1.264  -3.339 -13.555 1.000 96.220 ? 203 VAL A CG1 1 
ATOM 1576 C CG2 ? VAL A 1 203 ?   0.699  -3.221 -15.117 1.000 96.220 ? 203 VAL A CG2 1 
ATOM 1577 N N   ? PHE A 1 204 ?  -0.784  -0.876 -11.417 1.000 97.250 ? 204 PHE A N   1 
ATOM 1578 C CA  ? PHE A 1 204 ?  -1.569  -0.713 -10.199 1.000 97.250 ? 204 PHE A CA  1 
ATOM 1579 C C   ? PHE A 1 204 ?  -3.025  -1.096 -10.438 1.000 97.250 ? 204 PHE A C   1 
ATOM 1580 C CB  ? PHE A 1 204 ?  -1.483   0.730  -9.691 1.000 97.250 ? 204 PHE A CB  1 
ATOM 1581 O O   ? PHE A 1 204 ?  -3.556  -0.885 -11.530 1.000 97.250 ? 204 PHE A O   1 
ATOM 1582 C CG  ? PHE A 1 204 ?  -0.165   1.070  -9.050 1.000 97.250 ? 204 PHE A CG  1 
ATOM 1583 C CD1 ? PHE A 1 204 ?  -0.078   1.289  -7.681 1.000 97.250 ? 204 PHE A CD1 1 
ATOM 1584 C CD2 ? PHE A 1 204 ?   0.989   1.170  -9.817 1.000 97.250 ? 204 PHE A CD2 1 
ATOM 1585 C CE1 ? PHE A 1 204 ?   1.141   1.604  -7.084 1.000 97.250 ? 204 PHE A CE1 1 
ATOM 1586 C CE2 ? PHE A 1 204 ?   2.211   1.484  -9.228 1.000 97.250 ? 204 PHE A CE2 1 
ATOM 1587 C CZ  ? PHE A 1 204 ?   2.284   1.701  -7.862 1.000 97.250 ? 204 PHE A CZ  1 
ATOM 1588 N N   ? THR A 1 205 ?  -3.633  -1.773  -9.363 1.000 97.540 ? 205 THR A N   1 
ATOM 1589 C CA  ? THR A 1 205 ?  -5.077  -1.976  -9.374 1.000 97.540 ? 205 THR A CA  1 
ATOM 1590 C C   ? THR A 1 205 ?  -5.811  -0.655  -9.165 1.000 97.540 ? 205 THR A C   1 
ATOM 1591 C CB  ? THR A 1 205 ?  -5.508  -2.982  -8.290 1.000 97.540 ? 205 THR A CB  1 
ATOM 1592 O O   ? THR A 1 205 ?  -5.478   0.110  -8.257 1.000 97.540 ? 205 THR A O   1 
ATOM 1593 C CG2 ? THR A 1 205 ?  -7.021  -3.175  -8.289 1.000 97.540 ? 205 THR A CG2 1 
ATOM 1594 O OG1 ? THR A 1 205 ?  -4.876  -4.244  -8.540 1.000 97.540 ? 205 THR A OG1 1 
ATOM 1595 N N   ? ARG A 1 206 ?  -6.727  -0.341 -10.070 1.000 97.390 ? 206 ARG A N   1 
ATOM 1596 C CA  ? ARG A 1 206 ?  -7.478   0.910 -10.035 1.000 97.390 ? 206 ARG A CA  1 
ATOM 1597 C C   ? ARG A 1 206 ?  -8.565   0.866  -8.966 1.000 97.390 ? 206 ARG A C   1 
ATOM 1598 C CB  ? ARG A 1 206 ?  -8.098   1.204 -11.402 1.000 97.390 ? 206 ARG A CB  1 
ATOM 1599 O O   ? ARG A 1 206 ?  -9.548   0.134  -9.103 1.000 97.390 ? 206 ARG A O   1 
ATOM 1600 C CG  ? ARG A 1 206 ?  -8.794   2.554 -11.485 1.000 97.390 ? 206 ARG A CG  1 
ATOM 1601 C CD  ? ARG A 1 206 ?  -9.466   2.759 -12.835 1.000 97.390 ? 206 ARG A CD  1 
ATOM 1602 N NE  ? ARG A 1 206 ?  -8.491   2.821 -13.920 1.000 97.390 ? 206 ARG A NE  1 
ATOM 1603 N NH1 ? ARG A 1 206 ?  -7.895   5.020 -13.535 1.000 97.390 ? 206 ARG A NH1 1 
ATOM 1604 N NH2 ? ARG A 1 206 ?  -6.907   3.841 -15.235 1.000 97.390 ? 206 ARG A NH2 1 
ATOM 1605 C CZ  ? ARG A 1 206 ?  -7.767   3.894 -14.227 1.000 97.390 ? 206 ARG A CZ  1 
ATOM 1606 N N   ? ILE A 1 207 ?  -8.483   1.734  -7.993 1.000 97.470 ? 207 ILE A N   1 
ATOM 1607 C CA  ? ILE A 1 207 ?  -9.367   1.748  -6.833 1.000 97.470 ? 207 ILE A CA  1 
ATOM 1608 C C   ? ILE A 1 207 ? -10.776   2.152  -7.262 1.000 97.470 ? 207 ILE A C   1 
ATOM 1609 C CB  ? ILE A 1 207 ?  -8.847   2.704  -5.736 1.000 97.470 ? 207 ILE A CB  1 
ATOM 1610 O O   ? ILE A 1 207 ? -11.761   1.547  -6.831 1.000 97.470 ? 207 ILE A O   1 
ATOM 1611 C CG1 ? ILE A 1 207 ?  -7.585   2.129  -5.082 1.000 97.470 ? 207 ILE A CG1 1 
ATOM 1612 C CG2 ? ILE A 1 207 ?  -9.934   2.969  -4.691 1.000 97.470 ? 207 ILE A CG2 1 
ATOM 1613 C CD1 ? ILE A 1 207 ?  -6.847   3.117  -4.188 1.000 97.470 ? 207 ILE A CD1 1 
ATOM 1614 N N   ? SER A 1 208 ? -10.884   3.150  -8.149 1.000 97.000 ? 208 SER A N   1 
ATOM 1615 C CA  ? SER A 1 208 ? -12.183   3.665  -8.568 1.000 97.000 ? 208 SER A CA  1 
ATOM 1616 C C   ? SER A 1 208 ? -13.057   2.558  -9.148 1.000 97.000 ? 208 SER A C   1 
ATOM 1617 C CB  ? SER A 1 208 ? -12.009   4.781  -9.600 1.000 97.000 ? 208 SER A CB  1 
ATOM 1618 O O   ? SER A 1 208 ? -14.273   2.551  -8.949 1.000 97.000 ? 208 SER A O   1 
ATOM 1619 O OG  ? SER A 1 208 ? -11.282   4.318 -10.724 1.000 97.000 ? 208 SER A OG  1 
ATOM 1620 N N   ? HIS A 1 209 ? -12.413   1.641  -9.820 1.000 97.150 ? 209 HIS A N   1 
ATOM 1621 C CA  ? HIS A 1 209 ? -13.124   0.533 -10.447 1.000 97.150 ? 209 HIS A CA  1 
ATOM 1622 C C   ? HIS A 1 209 ? -13.753  -0.382  -9.401 1.000 97.150 ? 209 HIS A C   1 
ATOM 1623 C CB  ? HIS A 1 209 ? -12.181  -0.269 -11.346 1.000 97.150 ? 209 HIS A CB  1 
ATOM 1624 O O   ? HIS A 1 209 ? -14.824  -0.948  -9.629 1.000 97.150 ? 209 HIS A O   1 
ATOM 1625 C CG  ? HIS A 1 209 ? -12.848  -1.404 -12.056 1.000 97.150 ? 209 HIS A CG  1 
ATOM 1626 C CD2 ? HIS A 1 209 ? -12.836  -2.735 -11.811 1.000 97.150 ? 209 HIS A CD2 1 
ATOM 1627 N ND1 ? HIS A 1 209 ? -13.641  -1.223 -13.168 1.000 97.150 ? 209 HIS A ND1 1 
ATOM 1628 C CE1 ? HIS A 1 209 ? -14.091  -2.397 -13.577 1.000 97.150 ? 209 HIS A CE1 1 
ATOM 1629 N NE2 ? HIS A 1 209 ? -13.617  -3.332 -12.771 1.000 97.150 ? 209 HIS A NE2 1 
ATOM 1630 N N   ? TYR A 1 210 ? -13.201  -0.441  -8.151 1.000 97.590 ? 210 TYR A N   1 
ATOM 1631 C CA  ? TYR A 1 210 ? -13.606  -1.430  -7.158 1.000 97.590 ? 210 TYR A CA  1 
ATOM 1632 C C   ? TYR A 1 210 ? -14.293  -0.763  -5.972 1.000 97.590 ? 210 TYR A C   1 
ATOM 1633 C CB  ? TYR A 1 210 ? -12.395  -2.234  -6.675 1.000 97.590 ? 210 TYR A CB  1 
ATOM 1634 O O   ? TYR A 1 210 ? -14.489  -1.389  -4.928 1.000 97.590 ? 210 TYR A O   1 
ATOM 1635 C CG  ? TYR A 1 210 ? -11.776  -3.100  -7.745 1.000 97.590 ? 210 TYR A CG  1 
ATOM 1636 C CD1 ? TYR A 1 210 ? -12.289  -4.364  -8.030 1.000 97.590 ? 210 TYR A CD1 1 
ATOM 1637 C CD2 ? TYR A 1 210 ? -10.676  -2.657  -8.473 1.000 97.590 ? 210 TYR A CD2 1 
ATOM 1638 C CE1 ? TYR A 1 210 ? -11.720  -5.166  -9.013 1.000 97.590 ? 210 TYR A CE1 1 
ATOM 1639 C CE2 ? TYR A 1 210 ? -10.099  -3.451  -9.459 1.000 97.590 ? 210 TYR A CE2 1 
ATOM 1640 O OH  ? TYR A 1 210 ? -10.061  -5.492 -10.697 1.000 97.590 ? 210 TYR A OH  1 
ATOM 1641 C CZ  ? TYR A 1 210 ? -10.628  -4.702  -9.722 1.000 97.590 ? 210 TYR A CZ  1 
ATOM 1642 N N   ? ARG A 1 211 ? -14.741   0.458  -6.111 1.000 96.600 ? 211 ARG A N   1 
ATOM 1643 C CA  ? ARG A 1 211 ? -15.364   1.212  -5.028 1.000 96.600 ? 211 ARG A CA  1 
ATOM 1644 C C   ? ARG A 1 211 ? -16.642   0.531  -4.550 1.000 96.600 ? 211 ARG A C   1 
ATOM 1645 C CB  ? ARG A 1 211 ? -15.670   2.643  -5.477 1.000 96.600 ? 211 ARG A CB  1 
ATOM 1646 O O   ? ARG A 1 211 ? -16.874   0.410  -3.345 1.000 96.600 ? 211 ARG A O   1 
ATOM 1647 C CG  ? ARG A 1 211 ? -14.451   3.550  -5.515 1.000 96.600 ? 211 ARG A CG  1 
ATOM 1648 C CD  ? ARG A 1 211 ? -13.864   3.767  -4.127 1.000 96.600 ? 211 ARG A CD  1 
ATOM 1649 N NE  ? ARG A 1 211 ? -14.796   4.474  -3.253 1.000 96.600 ? 211 ARG A NE  1 
ATOM 1650 N NH1 ? ARG A 1 211 ? -13.315   4.671  -1.491 1.000 96.600 ? 211 ARG A NH1 1 
ATOM 1651 N NH2 ? ARG A 1 211 ? -15.436   5.523  -1.312 1.000 96.600 ? 211 ARG A NH2 1 
ATOM 1652 C CZ  ? ARG A 1 211 ? -14.513   4.888  -2.021 1.000 96.600 ? 211 ARG A CZ  1 
ATOM 1653 N N   ? PRO A 1 212 ? -17.466   0.116  -5.494 1.000 97.070 ? 212 PRO A N   1 
ATOM 1654 C CA  ? PRO A 1 212 ? -18.686  -0.565  -5.053 1.000 97.070 ? 212 PRO A CA  1 
ATOM 1655 C C   ? PRO A 1 212 ? -18.398  -1.786  -4.182 1.000 97.070 ? 212 PRO A C   1 
ATOM 1656 C CB  ? PRO A 1 212 ? -19.354  -0.977  -6.367 1.000 97.070 ? 212 PRO A CB  1 
ATOM 1657 O O   ? PRO A 1 212 ? -19.060  -1.990  -3.161 1.000 97.070 ? 212 PRO A O   1 
ATOM 1658 C CG  ? PRO A 1 212 ? -18.942   0.070  -7.350 1.000 97.070 ? 212 PRO A CG  1 
ATOM 1659 C CD  ? PRO A 1 212 ? -17.516   0.451  -7.072 1.000 97.070 ? 212 PRO A CD  1 
ATOM 1660 N N   ? TRP A 1 213 ? -17.457  -2.621  -4.578 1.000 98.020 ? 213 TRP A N   1 
ATOM 1661 C CA  ? TRP A 1 213 ? -17.078  -3.805  -3.813 1.000 98.020 ? 213 TRP A CA  1 
ATOM 1662 C C   ? TRP A 1 213 ? -16.505  -3.415  -2.455 1.000 98.020 ? 213 TRP A C   1 
ATOM 1663 C CB  ? TRP A 1 213 ? -16.059  -4.643  -4.590 1.000 98.020 ? 213 TRP A CB  1 
ATOM 1664 O O   ? TRP A 1 213 ? -16.862  -4.003  -1.432 1.000 98.020 ? 213 TRP A O   1 
ATOM 1665 C CG  ? TRP A 1 213 ? -15.538  -5.826  -3.830 1.000 98.020 ? 213 TRP A CG  1 
ATOM 1666 C CD1 ? TRP A 1 213 ? -16.154  -7.036  -3.666 1.000 98.020 ? 213 TRP A CD1 1 
ATOM 1667 C CD2 ? TRP A 1 213 ? -14.295  -5.910  -3.127 1.000 98.020 ? 213 TRP A CD2 1 
ATOM 1668 C CE2 ? TRP A 1 213 ? -14.222  -7.201  -2.559 1.000 98.020 ? 213 TRP A CE2 1 
ATOM 1669 C CE3 ? TRP A 1 213 ? -13.234  -5.017  -2.921 1.000 98.020 ? 213 TRP A CE3 1 
ATOM 1670 N NE1 ? TRP A 1 213 ? -15.367  -7.867  -2.903 1.000 98.020 ? 213 TRP A NE1 1 
ATOM 1671 C CH2 ? TRP A 1 213 ? -12.104  -6.730  -1.614 1.000 98.020 ? 213 TRP A CH2 1 
ATOM 1672 C CZ2 ? TRP A 1 213 ? -13.128  -7.622  -1.799 1.000 98.020 ? 213 TRP A CZ2 1 
ATOM 1673 C CZ3 ? TRP A 1 213 ? -12.147  -5.438  -2.165 1.000 98.020 ? 213 TRP A CZ3 1 
ATOM 1674 N N   ? ILE A 1 214 ? -15.612  -2.412  -2.386 1.000 98.130 ? 214 ILE A N   1 
ATOM 1675 C CA  ? ILE A 1 214 ? -15.008  -1.919  -1.152 1.000 98.130 ? 214 ILE A CA  1 
ATOM 1676 C C   ? ILE A 1 214 ? -16.100  -1.447  -0.195 1.000 98.130 ? 214 ILE A C   1 
ATOM 1677 C CB  ? ILE A 1 214 ? -14.008  -0.774  -1.431 1.000 98.130 ? 214 ILE A CB  1 
ATOM 1678 O O   ? ILE A 1 214 ? -16.117  -1.833   0.976 1.000 98.130 ? 214 ILE A O   1 
ATOM 1679 C CG1 ? ILE A 1 214 ? -12.802  -1.299  -2.218 1.000 98.130 ? 214 ILE A CG1 1 
ATOM 1680 C CG2 ? ILE A 1 214 ? -13.563  -0.115  -0.122 1.000 98.130 ? 214 ILE A CG2 1 
ATOM 1681 C CD1 ? ILE A 1 214 ? -11.914  -0.203  -2.792 1.000 98.130 ? 214 ILE A CD1 1 
ATOM 1682 N N   ? ASN A 1 215 ? -17.063  -0.690  -0.672 1.000 97.870 ? 215 ASN A N   1 
ATOM 1683 C CA  ? ASN A 1 215 ? -18.141  -0.138   0.141 1.000 97.870 ? 215 ASN A CA  1 
ATOM 1684 C C   ? ASN A 1 215 ? -19.037  -1.237   0.705 1.000 97.870 ? 215 ASN A C   1 
ATOM 1685 C CB  ? ASN A 1 215 ? -18.971   0.858  -0.671 1.000 97.870 ? 215 ASN A CB  1 
ATOM 1686 O O   ? ASN A 1 215 ? -19.486  -1.152   1.849 1.000 97.870 ? 215 ASN A O   1 
ATOM 1687 C CG  ? ASN A 1 215 ? -18.237   2.160  -0.924 1.000 97.870 ? 215 ASN A CG  1 
ATOM 1688 N ND2 ? ASN A 1 215 ? -18.671   2.899  -1.939 1.000 97.870 ? 215 ASN A ND2 1 
ATOM 1689 O OD1 ? ASN A 1 215 ? -17.286   2.500  -0.214 1.000 97.870 ? 215 ASN A OD1 1 
ATOM 1690 N N   ? LYS A 1 216 ? -19.288  -2.182  -0.139 1.000 98.050 ? 216 LYS A N   1 
ATOM 1691 C CA  ? LYS A 1 216 ? -20.103  -3.313   0.293 1.000 98.050 ? 216 LYS A CA  1 
ATOM 1692 C C   ? LYS A 1 216 ? -19.473  -4.020   1.490 1.000 98.050 ? 216 LYS A C   1 
ATOM 1693 C CB  ? LYS A 1 216 ? -20.299  -4.303  -0.856 1.000 98.050 ? 216 LYS A CB  1 
ATOM 1694 O O   ? LYS A 1 216 ? -20.153  -4.304   2.478 1.000 98.050 ? 216 LYS A O   1 
ATOM 1695 C CG  ? LYS A 1 216 ? -21.151  -5.511  -0.494 1.000 98.050 ? 216 LYS A CG  1 
ATOM 1696 C CD  ? LYS A 1 216 ? -21.286  -6.472  -1.668 1.000 98.050 ? 216 LYS A CD  1 
ATOM 1697 C CE  ? LYS A 1 216 ? -22.050  -7.730  -1.278 1.000 98.050 ? 216 LYS A CE  1 
ATOM 1698 N NZ  ? LYS A 1 216 ? -22.163  -8.687  -2.419 1.000 98.050 ? 216 LYS A NZ  1 
ATOM 1699 N N   ? ILE A 1 217 ? -18.219  -4.329   1.455 1.000 98.030 ? 217 ILE A N   1 
ATOM 1700 C CA  ? ILE A 1 217 ? -17.513  -5.018   2.530 1.000 98.030 ? 217 ILE A CA  1 
ATOM 1701 C C   ? ILE A 1 217 ? -17.499  -4.143   3.782 1.000 98.030 ? 217 ILE A C   1 
ATOM 1702 C CB  ? ILE A 1 217 ? -16.070  -5.383   2.116 1.000 98.030 ? 217 ILE A CB  1 
ATOM 1703 O O   ? ILE A 1 217 ? -17.760  -4.625   4.886 1.000 98.030 ? 217 ILE A O   1 
ATOM 1704 C CG1 ? ILE A 1 217 ? -16.085  -6.373   0.945 1.000 98.030 ? 217 ILE A CG1 1 
ATOM 1705 C CG2 ? ILE A 1 217 ? -15.294  -5.954   3.306 1.000 98.030 ? 217 ILE A CG2 1 
ATOM 1706 C CD1 ? ILE A 1 217 ? -16.783  -7.690   1.258 1.000 98.030 ? 217 ILE A CD1 1 
ATOM 1707 N N   ? LEU A 1 218 ? -17.152  -2.824   3.599 1.000 97.480 ? 218 LEU A N   1 
ATOM 1708 C CA  ? LEU A 1 218 ? -17.084  -1.907   4.732 1.000 97.480 ? 218 LEU A CA  1 
ATOM 1709 C C   ? LEU A 1 218 ? -18.436  -1.804   5.430 1.000 97.480 ? 218 LEU A C   1 
ATOM 1710 C CB  ? LEU A 1 218 ? -16.628  -0.520   4.271 1.000 97.480 ? 218 LEU A CB  1 
ATOM 1711 O O   ? LEU A 1 218 ? -18.503  -1.762   6.660 1.000 97.480 ? 218 LEU A O   1 
ATOM 1712 C CG  ? LEU A 1 218 ? -15.197  -0.418   3.741 1.000 97.480 ? 218 LEU A CG  1 
ATOM 1713 C CD1 ? LEU A 1 218 ? -14.869   1.025   3.374 1.000 97.480 ? 218 LEU A CD1 1 
ATOM 1714 C CD2 ? LEU A 1 218 ? -14.206  -0.951   4.771 1.000 97.480 ? 218 LEU A CD2 1 
ATOM 1715 N N   ? ARG A 1 219 ? -19.563  -1.765   4.749 1.000 97.170 ? 219 ARG A N   1 
ATOM 1716 C CA  ? ARG A 1 219 ? -20.919  -1.658   5.279 1.000 97.170 ? 219 ARG A CA  1 
ATOM 1717 C C   ? ARG A 1 219 ? -21.304  -2.913   6.056 1.000 97.170 ? 219 ARG A C   1 
ATOM 1718 C CB  ? ARG A 1 219 ? -21.921  -1.413   4.149 1.000 97.170 ? 219 ARG A CB  1 
ATOM 1719 O O   ? ARG A 1 219 ? -21.935  -2.827   7.111 1.000 97.170 ? 219 ARG A O   1 
ATOM 1720 C CG  ? ARG A 1 219 ? -21.935   0.019   3.638 1.000 97.170 ? 219 ARG A CG  1 
ATOM 1721 C CD  ? ARG A 1 219 ? -23.137   0.286   2.743 1.000 97.170 ? 219 ARG A CD  1 
ATOM 1722 N NE  ? ARG A 1 219 ? -23.168  -0.618   1.597 1.000 97.170 ? 219 ARG A NE  1 
ATOM 1723 N NH1 ? ARG A 1 219 ? -22.716   1.020   0.031 1.000 97.170 ? 219 ARG A NH1 1 
ATOM 1724 N NH2 ? ARG A 1 219 ? -23.017  -1.154  -0.632 1.000 97.170 ? 219 ARG A NH2 1 
ATOM 1725 C CZ  ? ARG A 1 219 ? -22.967  -0.249   0.335 1.000 97.170 ? 219 ARG A CZ  1 
ATOM 1726 N N   ? GLU A 1 220 ? -20.895  -4.070   5.618 1.000 95.940 ? 220 GLU A N   1 
ATOM 1727 C CA  ? GLU A 1 220 ? -21.268  -5.355   6.201 1.000 95.940 ? 220 GLU A CA  1 
ATOM 1728 C C   ? GLU A 1 220 ? -20.401  -5.684   7.414 1.000 95.940 ? 220 GLU A C   1 
ATOM 1729 C CB  ? GLU A 1 220 ? -21.158  -6.471   5.159 1.000 95.940 ? 220 GLU A CB  1 
ATOM 1730 O O   ? GLU A 1 220 ? -20.723  -6.587   8.188 1.000 95.940 ? 220 GLU A O   1 
ATOM 1731 C CG  ? GLU A 1 220 ? -22.210  -6.393   4.061 1.000 95.940 ? 220 GLU A CG  1 
ATOM 1732 C CD  ? GLU A 1 220 ? -22.017  -7.433   2.970 1.000 95.940 ? 220 GLU A CD  1 
ATOM 1733 O OE1 ? GLU A 1 220 ? -22.840  -7.486   2.029 1.000 95.940 ? 220 GLU A OE1 1 
ATOM 1734 O OE2 ? GLU A 1 220 ? -21.034  -8.203   3.058 1.000 95.940 ? 220 GLU A OE2 1 
ATOM 1735 N N   ? ASN A 1 221 ? -19.292  -4.888   7.677 1.000 93.790 ? 221 ASN A N   1 
ATOM 1736 C CA  ? ASN A 1 221 ? -18.356  -5.169   8.760 1.000 93.790 ? 221 ASN A CA  1 
ATOM 1737 C C   ? ASN A 1 221 ? -18.072  -3.922   9.593 1.000 93.790 ? 221 ASN A C   1 
ATOM 1738 C CB  ? ASN A 1 221 ? -17.052  -5.746   8.206 1.000 93.790 ? 221 ASN A CB  1 
ATOM 1739 O O   ? ASN A 1 221 ? -17.764  -4.022  10.782 1.000 93.790 ? 221 ASN A O   1 
ATOM 1740 C CG  ? ASN A 1 221 ? -17.193  -7.189   7.763 1.000 93.790 ? 221 ASN A CG  1 
ATOM 1741 N ND2 ? ASN A 1 221 ? -17.449  -7.392   6.476 1.000 93.790 ? 221 ASN A ND2 1 
ATOM 1742 O OD1 ? ASN A 1 221 ? -17.074  -8.113   8.572 1.000 93.790 ? 221 ASN A OD1 1 
# 
loop_
_struct_sheet_range.sheet_id 
_struct_sheet_range.id 
_struct_sheet_range.beg_label_comp_id 
_struct_sheet_range.beg_label_asym_id 
_struct_sheet_range.beg_label_seq_id 
_struct_sheet_range.pdbx_beg_PDB_ins_code 
_struct_sheet_range.end_label_comp_id 
_struct_sheet_range.end_label_asym_id 
_struct_sheet_range.end_label_seq_id 
_struct_sheet_range.pdbx_end_PDB_ins_code 
_struct_sheet_range.beg_auth_comp_id 
_struct_sheet_range.beg_auth_asym_id 
_struct_sheet_range.beg_auth_seq_id 
_struct_sheet_range.end_auth_comp_id 
_struct_sheet_range.end_auth_asym_id 
_struct_sheet_range.end_auth_seq_id 
A A ILE A   2 ? ILE A   3 ? ILE A 2   ILE A 3   
A B ASN A 171 ? VAL A 172 ? ASN A 171 VAL A 172 
B C THR A   6 ? GLU A   7 ? THR A 6   GLU A 7   
B D LEU A 107 ? LEU A 107 ? LEU A 107 LEU A 107 
B E MET A 117 ? GLY A 122 ? MET A 117 GLY A 122 
B F GLN A 137 ? LEU A 143 ? GLN A 137 LEU A 143 
B G GLN A 160 ? VAL A 163 ? GLN A 160 VAL A 163 
B H PRO A 180 ? CYS A 183 ? PRO A 180 CYS A 183 
B I ILE A 186 ? TYR A 193 ? ILE A 186 TYR A 193 
B J ALA A 202 ? ARG A 206 ? ALA A 202 ARG A 206 
C K MET A  16 ? ILE A  21 ? MET A 16  ILE A 21  
C L SER A  25 ? ARG A  33 ? SER A 25  ARG A 33  
C M PHE A  36 ? THR A  39 ? PHE A 36  THR A 39  
C N ILE A  48 ? LEU A  52 ? ILE A 48  LEU A 52  
C O GLN A  65 ? LEU A  74 ? GLN A 65  LEU A 74  
C P MET A  88 ? LEU A  92 ? MET A 88  LEU A 92  
D Q ASN A  56 ? ASN A  56 ? ASN A 56  ASN A 56  
D R THR A 135 ? THR A 135 ? THR A 135 THR A 135 
E S ASP A  79 ? ASP A  79 ? ASP A 79  ASP A 79  
E T VAL A  84 ? VAL A  84 ? VAL A 84  VAL A 84  
F U THR A  99 ? THR A  99 ? THR A 99  THR A 99  
F V VAL A 102 ? VAL A 102 ? VAL A 102 VAL A 102 
G W ARG A 125 ? ARG A 125 ? ARG A 125 ARG A 125 
G X ALA A 132 ? ALA A 132 ? ALA A 132 ALA A 132 
# 
loop_
_struct_conf.id 
_struct_conf.conf_type_id 
_struct_conf.beg_label_comp_id 
_struct_conf.beg_label_asym_id 
_struct_conf.beg_label_seq_id 
_struct_conf.pdbx_beg_PDB_ins_code 
_struct_conf.end_label_comp_id 
_struct_conf.end_label_asym_id 
_struct_conf.end_label_seq_id 
_struct_conf.pdbx_end_PDB_ins_code 
_struct_conf.beg_auth_comp_id 
_struct_conf.beg_auth_asym_id 
_struct_conf.beg_auth_seq_id 
_struct_conf.end_auth_comp_id 
_struct_conf.end_auth_asym_id 
_struct_conf.end_auth_seq_id 
STRN1         STRN         ILE A   2 ? ILE A   3 ? ILE A 2   ILE A 3   
TURN_TY1_P1   TURN_TY1_P   GLY A   4 ? GLY A   4 ? GLY A 4   GLY A 4   
STRN2         STRN         THR A   6 ? GLU A   7 ? THR A 6   GLU A 7   
HELX_LH_PP_P1 HELX_LH_PP_P CYS A   8 ? ILE A   9 ? CYS A 8   ILE A 9   
TURN_TY1_P2   TURN_TY1_P   PRO A  10 ? HIS A  11 ? PRO A 10  HIS A 11  
BEND1         BEND         SER A  12 ? SER A  12 ? SER A 12  SER A 12  
TURN_TY1_P3   TURN_TY1_P   PRO A  14 ? TYR A  15 ? PRO A 14  TYR A 15  
STRN3         STRN         MET A  16 ? ILE A  21 ? MET A 16  ILE A 21  
TURN_TY1_P4   TURN_TY1_P   GLU A  22 ? LEU A  24 ? GLU A 22  LEU A 24  
STRN4         STRN         SER A  25 ? ARG A  33 ? SER A 25  ARG A 33  
TURN_TY1_P5   TURN_TY1_P   ARG A  34 ? ASN A  35 ? ARG A 34  ASN A 35  
STRN5         STRN         PHE A  36 ? THR A  39 ? PHE A 36  THR A 39  
HELX_RH_3T_P1 HELX_RH_3T_P ALA A  41 ? CYS A  43 ? ALA A 41  CYS A 43  
BEND2         BEND         ARG A  46 ? ARG A  46 ? ARG A 46  ARG A 46  
STRN6         STRN         ILE A  48 ? LEU A  52 ? ILE A 48  LEU A 52  
BEND3         BEND         GLY A  53 ? GLY A  53 ? GLY A 53  GLY A 53  
BEND4         BEND         HIS A  55 ? HIS A  55 ? HIS A 55  HIS A 55  
STRN7         STRN         ASN A  56 ? ASN A  56 ? ASN A 56  ASN A 56  
TURN_TY1_P6   TURN_TY1_P   LYS A  57 ? THR A  58 ? LYS A 57  THR A 58  
BEND5         BEND         SER A  59 ? SER A  59 ? SER A 59  SER A 59  
TURN_TY1_P7   TURN_TY1_P   ASP A  62 ? THR A  63 ? ASP A 62  THR A 63  
STRN8         STRN         GLN A  65 ? LEU A  74 ? GLN A 65  LEU A 74  
TURN_TY1_P8   TURN_TY1_P   PRO A  76 ? LYS A  77 ? PRO A 76  LYS A 77  
STRN9         STRN         ASP A  79 ? ASP A  79 ? ASP A 79  ASP A 79  
TURN_TY1_P9   TURN_TY1_P   GLU A  80 ? VAL A  83 ? GLU A 80  VAL A 83  
STRN10        STRN         VAL A  84 ? VAL A  84 ? VAL A 84  VAL A 84  
BEND6         BEND         HIS A  85 ? HIS A  85 ? HIS A 85  HIS A 85  
STRN11        STRN         MET A  88 ? LEU A  92 ? MET A 88  LEU A 92  
BEND7         BEND         LYS A  93 ? GLU A  94 ? LYS A 93  GLU A 94  
STRN12        STRN         THR A  99 ? THR A  99 ? THR A 99  THR A 99  
TURN_TY1_P10  TURN_TY1_P   LEU A 100 ? GLY A 101 ? LEU A 100 GLY A 101 
STRN13        STRN         VAL A 102 ? VAL A 102 ? VAL A 102 VAL A 102 
HELX_LH_PP_P2 HELX_LH_PP_P PRO A 106 ? PRO A 106 ? PRO A 106 PRO A 106 
STRN14        STRN         LEU A 107 ? LEU A 107 ? LEU A 107 LEU A 107 
HELX_LH_PP_P3 HELX_LH_PP_P SER A 108 ? SER A 108 ? SER A 108 SER A 108 
BEND8         BEND         ASN A 110 ? ASN A 110 ? ASN A 110 ASN A 110 
TURN_TY1_P11  TURN_TY1_P   PRO A 114 ? GLY A 115 ? PRO A 114 GLY A 115 
STRN15        STRN         MET A 117 ? GLY A 122 ? MET A 117 GLY A 122 
BEND9         BEND         TRP A 123 ? GLY A 124 ? TRP A 123 GLY A 124 
STRN16        STRN         ARG A 125 ? ARG A 125 ? ARG A 125 ARG A 125 
BEND10        BEND         THR A 126 ? ASN A 127 ? THR A 126 ASN A 127 
TURN_TY1_P12  TURN_TY1_P   VAL A 128 ? ASN A 129 ? VAL A 128 ASN A 129 
BEND11        BEND         GLU A 130 ? GLU A 130 ? GLU A 130 GLU A 130 
HELX_LH_PP_P4 HELX_LH_PP_P PRO A 131 ? PRO A 131 ? PRO A 131 PRO A 131 
STRN17        STRN         ALA A 132 ? ALA A 132 ? ALA A 132 ALA A 132 
HELX_LH_PP_P5 HELX_LH_PP_P SER A 133 ? SER A 133 ? SER A 133 SER A 133 
BEND12        BEND         ASP A 134 ? ASP A 134 ? ASP A 134 ASP A 134 
STRN18        STRN         THR A 135 ? THR A 135 ? THR A 135 THR A 135 
STRN19        STRN         GLN A 137 ? ARG A 142 ? GLN A 137 ARG A 142 
STRN20        STRN         LEU A 143 ? LEU A 143 ? LEU A 143 LEU A 143 
HELX_RH_3T_P2 HELX_RH_3T_P PRO A 146 ? CYS A 149 ? PRO A 146 CYS A 149 
TURN_TY1_P13  TURN_TY1_P   LYS A 150 ? HIS A 151 ? LYS A 150 HIS A 151 
BEND13        BEND         PHE A 152 ? PHE A 152 ? PHE A 152 PHE A 152 
TURN_TY1_P14  TURN_TY1_P   THR A 153 ? SER A 154 ? THR A 153 SER A 154 
TURN_TY1_P15  TURN_TY1_P   HIS A 157 ? SER A 159 ? HIS A 157 SER A 159 
STRN21        STRN         GLN A 160 ? VAL A 163 ? GLN A 160 VAL A 163 
TURN_TY1_P16  TURN_TY1_P   PRO A 166 ? LYS A 167 ? PRO A 166 LYS A 167 
BEND14        BEND         LYS A 168 ? LYS A 168 ? LYS A 168 LYS A 168 
STRN22        STRN         ASN A 171 ? VAL A 172 ? ASN A 171 VAL A 172 
TURN_TY1_P17  TURN_TY1_P   LYS A 174 ? GLY A 175 ? LYS A 174 GLY A 175 
TURN_TY1_P18  TURN_TY1_P   SER A 177 ? GLY A 178 ? SER A 177 GLY A 178 
HELX_LH_PP_P6 HELX_LH_PP_P GLY A 179 ? GLY A 179 ? GLY A 179 GLY A 179 
STRN23        STRN         PRO A 180 ? CYS A 183 ? PRO A 180 CYS A 183 
TURN_TY1_P19  TURN_TY1_P   ALA A 184 ? GLY A 185 ? ALA A 184 GLY A 185 
STRN24        STRN         ILE A 186 ? TYR A 193 ? ILE A 186 TYR A 193 
TURN_TY1_P20  TURN_TY1_P   ARG A 196 ? ASN A 197 ? ARG A 196 ASN A 197 
HELX_LH_PP_P7 HELX_LH_PP_P LYS A 199 ? LYS A 199 ? LYS A 199 LYS A 199 
BEND15        BEND         PRO A 200 ? PRO A 200 ? PRO A 200 PRO A 200 
HELX_LH_PP_P8 HELX_LH_PP_P PRO A 201 ? PRO A 201 ? PRO A 201 PRO A 201 
STRN25        STRN         ALA A 202 ? ARG A 206 ? ALA A 202 ARG A 206 
HELX_RH_3T_P3 HELX_RH_3T_P ILE A 207 ? TYR A 210 ? ILE A 207 TYR A 210 
HELX_RH_AL_P1 HELX_RH_AL_P ARG A 211 ? GLU A 220 ? ARG A 211 GLU A 220 
# 
