# Supplementary material for: FlatProt: 2D visualization eases protein structure comparison
Source: BMC Bioinformatics. 2025 Aug 13;26:210. doi: 10.1186/s12859-025-06233-x (PMC12344939; doi:10.1186/s12859-025-06233-x)
Supplement: Supplementary file 1 — Supplementary Material 1 [file 12859_2025_6233_MOESM1_ESM.zip › KLK/structures/Calu_KLK8.cif]

data_Calu_KLK8
# 
_entry.id   Calu_KLK8 
# 
_entity.id                         1      
_entity.type                       polymer 
_entity.pdbx_description           polymer-1 
_entity.formula_weight             24524.8 
_entity.pdbx_number_of_molecules        1 
# 
loop_
_struct_sheet.id 
_struct_sheet.number_strands 
A 2 
B 8 
C 6 
D 2 
E 2 
F 2 
# 
loop_
_struct_conf_type.id 
_struct_conf_type.criteria 
STRN         DSSP 
TURN_TY1_P   DSSP 
HELX_LH_PP_P DSSP 
BEND         DSSP 
HELX_RH_3T_P DSSP 
HELX_RH_AL_P DSSP 
# 
_struct_asym.id          A 
_struct_asym.entity_id   1 
# 
_software.pdbx_ordinal     1 
_software.name             dssp 
_software.version          4.4.10 
_software.date             ? 
_software.classification   'model annotation' 
# 
_entity_poly.entity_id                      1 
_entity_poly.type                           polypeptide(L) 
_entity_poly.nstd_linkage                   n 
_entity_poly.nstd_monomer                   n 
_entity_poly.pdbx_seq_one_letter_code       
;KVLGGQECEAHSQPWQTALFQGVRLLCGGVLIEDNWVLTAAHCKKRKYTVRLGDHSLKNKDSSEQEMAVAQSIPHPCYNN
EDHSHDLMLIRLRGRASLGPQVKPINLADHCPEVGQKCTISGWGTVTSPRENFPDTLNCAEVEIFPQKKCKDVYPGEVTD
GMICAGDSNGADSCQGDSGGPLVCGGVLQGITSWGSDPCGRPERPGVYTNICRYLDWIKKTIGGR
;
_entity_poly.pdbx_seq_one_letter_code_can   
;KVLGGQECEAHSQPWQTALFQGVRLLCGGVLIEDNWVLTAAHCKKRKYTVRLGDHSLKNKDSSEQEMAVAQSIPHPCYNN
EDHSHDLMLIRLRGRASLGPQVKPINLADHCPEVGQKCTISGWGTVTSPRENFPDTLNCAEVEIFPQKKCKDVYPGEVTD
GMICAGDSNGADSCQGDSGGPLVCGGVLQGITSWGSDPCGRPERPGVYTNICRYLDWIKKTIGGR
;
_entity_poly.pdbx_strand_id                 A 
# 
loop_
_dssp_struct_summary.entry_id 
_dssp_struct_summary.label_comp_id 
_dssp_struct_summary.label_asym_id 
_dssp_struct_summary.label_seq_id 
_dssp_struct_summary.secondary_structure 
_dssp_struct_summary.ss_bridge 
_dssp_struct_summary.helix_3_10 
_dssp_struct_summary.helix_alpha 
_dssp_struct_summary.helix_pi 
_dssp_struct_summary.helix_pp 
_dssp_struct_summary.bend 
_dssp_struct_summary.chirality 
_dssp_struct_summary.sheet 
_dssp_struct_summary.strand 
_dssp_struct_summary.ladder_1 
_dssp_struct_summary.ladder_2 
_dssp_struct_summary.accessibility 
_dssp_struct_summary.TCO 
_dssp_struct_summary.kappa 
_dssp_struct_summary.alpha 
_dssp_struct_summary.phi 
_dssp_struct_summary.psi 
_dssp_struct_summary.x_ca 
_dssp_struct_summary.y_ca 
_dssp_struct_summary.z_ca 
Calu_KLK8 LYS A 1   . . . . . . . . . . . . ? .      .     .      .      127.1  -2.7  -1.5  -12.5 
Calu_KLK8 VAL A 2   . . > . . . . - . . . . ? -0.946 .     -147.1 -77.6  71.6   -0.9  -4.3  -11.3 
Calu_KLK8 LEU A 3   B . 3 . . . S + A A A . ? -0.616 81.2  15.4   -46.0  118.9  0.2   -4.2  -14.9 
Calu_KLK8 GLY A 4   T . 3 . . . S + . . . . ? 0.622  104.9 129.4  88.2   6.2    0.7   -7.7  -16.0 
Calu_KLK8 GLY A 5   . . < . . . . - . . . . ? -0.370 47.1  -141.3 -92.7  161.6  -1.2  -9.0  -12.9 
Calu_KLK8 GLN A 6   E . . . . . . - B C B . ? -0.887 41.4  -72.2  -116.2 153.5  -4.1  -11.5 -12.7 
Calu_KLK8 GLU A 7   E . . . . . . - B C B . ? -0.323 58.3  -119.6 -44.6  130.3  -7.1  -11.5 -10.6 
Calu_KLK8 CYS A 8   P . . . . > . - . . . . ? -0.461 32.7  -92.4  -68.7  145.5  -6.1  -12.4 -7.0  
Calu_KLK8 GLU A 9   P . > . . P . - . . . . ? -0.463 63.0  -86.5  -54.6  131.7  -7.4  -15.4 -5.4  
Calu_KLK8 ALA A 10  T . 3 . . < S - . . . . ? -0.251 108.3 -4.1   -49.2  125.3  -10.5 -14.2 -3.5  
Calu_KLK8 HIS A 11  T . 3 . . . S + . . . . ? 0.656  90.7  128.7  68.9   15.0   -9.6  -12.8 -0.1  
Calu_KLK8 SER A 12  S . < . . . S + . . . . ? 0.624  73.7  49.7   -72.8  -16.0  -5.9  -13.8 -0.5  
Calu_KLK8 GLN A 13  . . > . . . . + . . . . ? -0.583 67.0  166.5  -119.3 72.7   -5.0  -10.2 0.5   
Calu_KLK8 PRO A 14  T . 3 . . . S + . . . . ? 0.628  74.1  58.3   -72.7  -9.1   -7.0  -9.7  3.7   
Calu_KLK8 TRP A 15  T . 3 . . . S + . . . . ? 0.565  80.0  110.3  -92.4  -17.9  -5.1  -6.5  4.7   
Calu_KLK8 GLN A 16  E . < . . . . - C K J . ? -0.476 48.6  -173.0 -64.9  131.5  -6.0  -4.7  1.4   
Calu_KLK8 THR A 17  E . . . . . . - C K J K ? -0.889 16.6  -139.7 -125.1 156.3  -8.4  -1.8  1.8   
Calu_KLK8 ALA A 18  E . . . . . . - C K J K ? -0.970 9.0   -148.6 -116.9 131.2  -10.3 0.6   -0.5  
Calu_KLK8 LEU A 19  E . . . . . . - C K J K ? -0.884 21.6  -169.9 -98.6  128.2  -10.7 4.2   0.1   
Calu_KLK8 PHE A 20  E . . . . . . - C K J K ? -0.889 28.2  -164.7 -122.2 140.8  -13.9 5.7   -1.2  
Calu_KLK8 GLN A 21  E . > . . . S - C K J . ? -0.935 83.7  -50.7  -109.0 101.6  -15.4 9.1   -1.8  
Calu_KLK8 GLY A 22  T . 3 . . . S - . . . . ? -0.603 120.9 -24.7  64.5   -119.5 -19.0 8.2   -2.2  
Calu_KLK8 VAL A 23  T . 3 . . . S + . . . . ? 0.487  116.6 103.3  -103.5 -3.1   -19.0 5.4   -4.9  
Calu_KLK8 ARG A 24  E . < . . . S - C L J . ? -0.664 73.0  -128.8 -89.7  127.8  -15.8 6.5   -6.4  
Calu_KLK8 LEU A 25  E . . . . . . + C L J . ? -0.656 30.2  173.8  -71.9  122.3  -12.6 4.6   -5.7  
Calu_KLK8 LEU A 26  E . . . . . . - C L . . ? 0.892  55.1  -36.9  -93.8  -56.2  -9.9  7.0   -4.5  
Calu_KLK8 CYS A 27  E . . . . . . - C L J . ? -0.936 56.3  -101.5 -156.2 169.4  -6.9  4.9   -3.4  
Calu_KLK8 GLY A 28  E . . . . . . - C L J . ? -0.409 34.5  -173.0 -89.6  178.3  -6.0  1.7   -1.8  
Calu_KLK8 GLY A 29  E . . . . . . - C L J . ? -0.946 19.7  -120.4 -161.5 175.0  -4.8  1.2   1.7   
Calu_KLK8 VAL A 30  E . . . . . . - C L J L ? -0.989 17.1  -134.3 -134.1 122.2  -3.4  -1.4  4.2   
Calu_KLK8 LEU A 31  E . . . . . . + C L . L ? -0.661 32.8  163.8  -71.6  119.3  -4.9  -2.5  7.4   
Calu_KLK8 ILE A 32  E . . . . . . + C L . . ? 0.559  69.3  13.6   -118.6 -12.1  -1.9  -2.5  9.9   
Calu_KLK8 GLU A 33  E . > . . . S - C L . L ? -0.927 90.8  -95.2  -150.2 165.3  -4.1  -2.6  13.2  
Calu_KLK8 ASP A 34  T . 3 . . . S + . . . . ? 0.669  128.6 23.1   -66.5  -4.2   -7.8  -3.3  13.9  
Calu_KLK8 ASN A 35  T . 3 . . . S + . . . . ? 0.209  111.0 83.6   -139.5 10.4   -8.4  0.5   13.8  
Calu_KLK8 TRP A 36  E . < . . . . - C M L M ? -0.987 49.4  -172.3 -127.3 129.9  -5.4  1.8   11.7  
Calu_KLK8 VAL A 37  E . . . . . . - C M L M ? -0.949 12.8  -148.7 -115.8 132.8  -5.0  1.9   7.9   
Calu_KLK8 LEU A 38  E . . . . . . + C M L M ? -0.895 32.4  146.1  -98.7  134.2  -1.9  2.9   6.2   
Calu_KLK8 THR A 39  E . . . . . . - C M . M ? -0.851 50.6  -69.5  -152.1 179.0  -2.1  4.7   2.7   
Calu_KLK8 ALA A 40  . . > . . . . - . . . . ? -0.659 33.4  -136.1 -78.8  141.8  -0.4  7.3   0.6   
Calu_KLK8 ALA A 41  G . > . . . S + . . . . ? 0.797  103.6 65.6   -66.8  -29.7  -0.6  11.0  1.7   
Calu_KLK8 HIS A 42  G . 3 . . . S + . . . . ? 0.602  90.4  68.8   -72.7  0.2    -1.4  12.1  -1.8  
Calu_KLK8 CYS A 43  G . < . . . S + . . . . ? 0.460  72.3  130.8  -92.8  -3.8   -4.7  10.2  -1.4  
Calu_KLK8 LYS A 44  . . < . . . . + . . . . ? -0.281 27.9  167.7  -63.8  131.9  -6.0  12.6  1.3   
Calu_KLK8 LYS A 45  . . . . . . . - . . . . ? -0.895 46.2  -108.7 -133.9 170.5  -9.6  14.0  0.8   
Calu_KLK8 ARG A 46  S . . . . . S + . . . . ? 0.908  102.0 12.6   -67.9  -45.9  -12.1 15.9  3.0   
Calu_KLK8 LYS A 47  S . . . . . S + . . . . ? -1.000 74.8  143.9  -136.6 130.3  -14.5 12.9  3.5   
Calu_KLK8 TYR A 48  . . . . . . . - . . . . ? -0.981 31.7  -133.8 -160.1 163.6  -14.1 9.2   2.7   
Calu_KLK8 THR A 49  E . . . . . . - C N K N ? -0.843 17.7  -134.7 -112.9 151.2  -14.9 5.7   3.9   
Calu_KLK8 VAL A 50  E . . . . . . - C N K N ? -0.949 13.9  -156.5 -106.0 126.9  -12.7 2.7   4.1   
Calu_KLK8 ARG A 51  E . . . . . . - C N K N ? -0.948 12.4  -171.6 -105.7 125.7  -13.9 -0.6  2.8   
Calu_KLK8 LEU A 52  E . . . . . . + C N K N ? -0.814 62.6  23.7   -112.7 148.0  -12.4 -3.8  4.3   
Calu_KLK8 GLY A 53  S . . . . . S + . . . . ? 0.658  81.4  149.0  80.1   15.3   -12.7 -7.5  3.2   
Calu_KLK8 ASP A 54  . . . . . . . + . . . . ? -0.722 22.1  163.3  -90.3  127.7  -13.6 -6.6  -0.4  
Calu_KLK8 HIS A 55  S . . . . . S + . . . . ? 0.691  78.8  33.0   -99.5  -39.4  -12.7 -8.9  -3.3  
Calu_KLK8 SER A 56  B . . . . . . - D Q P . ? -0.986 66.0  -153.1 -121.4 127.9  -15.1 -7.3  -5.9  
Calu_KLK8 LEU A 57  S . . . . . S + . . . . ? 0.744  99.4  39.8   -73.4  -13.3  -16.0 -3.5  -5.8  
Calu_KLK8 LYS A 58  S . . . . . S + . . . . ? 0.793  105.4 68.9   -103.6 -31.2  -19.4 -4.2  -7.4  
Calu_KLK8 ASN A 59  S . . . . . S - . . . . ? -0.830 76.1  -142.1 -101.8 110.6  -20.4 -7.5  -5.6  
Calu_KLK8 LYS A 60  . . . . . . . - . . . . ? -0.572 19.6  -167.3 -74.6  119.5  -21.2 -7.1  -1.9  
Calu_KLK8 ASP A 61  . . > . . . . - . . . . ? -0.761 33.2  -113.7 -102.7 156.0  -19.9 -10.0 0.2   
Calu_KLK8 SER A 62  T . 3 . . . S + . . . . ? 0.705  114.7 60.6   -62.0  -17.3  -20.9 -10.8 3.8   
Calu_KLK8 SER A 63  T . 3 . . . S + . . . . ? 0.579  79.0  114.4  -90.8  -9.7   -17.3 -10.1 4.9   
Calu_KLK8 GLU A 64  . . < . . . . - . . . . ? -0.421 45.1  -169.0 -73.3  129.5  -17.3 -6.4  3.6   
Calu_KLK8 GLN A 65  E . . . . . . - C O N . ? -0.998 9.5   -160.4 -120.8 118.8  -17.0 -3.7  6.3   
Calu_KLK8 GLU A 66  E . . . . . . - C O N . ? -0.934 19.6  -172.9 -96.7  121.2  -17.6 -0.1  5.5   
Calu_KLK8 MET A 67  E . . . . . . - C O N . ? -0.937 20.7  -126.9 -122.2 137.3  -16.0 2.1   8.1   
Calu_KLK8 ALA A 68  E . . . . . . - C O N . ? -0.478 29.3  -117.6 -75.2  150.9  -16.1 5.8   8.8   
Calu_KLK8 VAL A 69  E . . . . . . - C O O . ? -0.796 26.3  -178.0 -95.5  125.6  -12.8 7.7   9.2   
Calu_KLK8 ALA A 70  E . . . . . S - C O . . ? 0.849  71.0  -0.0   -82.4  -42.3  -12.1 9.4   12.5  
Calu_KLK8 GLN A 71  E . . . . . . - C O O . ? -0.993 52.0  -155.0 -155.8 138.8  -8.8  10.9  11.6  
Calu_KLK8 SER A 72  E . . . . . . - C O O . ? -0.988 14.9  -173.1 -114.9 126.4  -6.3  11.2  8.7   
Calu_KLK8 ILE A 73  E . . . . . . - C O O . ? -0.854 5.5   -162.8 -124.5 93.6   -2.7  11.9  9.6   
Calu_KLK8 PRO A 74  E . . . . . . - C O O . ? -0.447 41.7  -89.2  -70.3  146.0  -0.3  12.7  6.7   
Calu_KLK8 HIS A 75  . . > . . . . - . . . . ? -0.356 37.3  -128.9 -48.9  134.2  3.3   12.4  7.4   
Calu_KLK8 PRO A 76  T . 3 . . . S + . . . . ? 0.768  107.1 49.0   -62.7  -25.3  4.4   15.9  8.7   
Calu_KLK8 CYS A 77  T . 3 . . . S + . . . . ? 0.227  77.8  140.9  -100.8 11.4   7.2   16.0  6.2   
Calu_KLK8 TYR A 78  . . < . . . . - . . . . ? -0.409 36.9  -158.1 -56.6  128.6  5.1   15.0  3.2   
Calu_KLK8 ASN A 79  B . . > > . . - E S Q . ? -0.948 11.9  -162.9 -114.0 117.2  6.3   17.0  0.2   
Calu_KLK8 ASN A 80  T . . 4 5 . S + . . . . ? 0.722  87.0  58.4   -74.9  -17.2  3.7   17.3  -2.6  
Calu_KLK8 GLU A 81  T . . 4 5 . S + . . . . ? 0.951  125.9 13.4   -79.5  -44.5  6.4   18.4  -5.1  
Calu_KLK8 ASP A 82  T . . 4 5 . S - . . . . ? 0.415  96.8  -124.8 -116.4 4.6    8.6   15.4  -4.9  
Calu_KLK8 HIS A 83  T . > < 5 . . + . . . . ? 0.721  50.6  164.3  60.1   20.0   6.3   13.1  -3.1  
Calu_KLK8 SER A 84  B . 3 . < . . + E T Q . ? -0.491 66.8  13.3   -64.3  138.9  8.9   12.6  -0.4  
Calu_KLK8 HIS A 85  T . 3 . . . S + . . . . ? 0.876  79.7  175.2  65.1   32.1   7.4   11.0  2.8   
Calu_KLK8 ASP A 86  . . < . . . . + . . . . ? -0.466 32.1  121.9  -70.8  66.4   4.2   10.2  0.9   
Calu_KLK8 LEU A 87  . . . . . . . - . . . . ? -0.997 35.9  -179.5 -136.6 137.0  2.6   8.3   3.9   
Calu_KLK8 MET A 88  E . . . . . . - C P M O ? -0.999 16.9  -144.5 -141.1 136.6  -0.6  8.8   5.8   
Calu_KLK8 LEU A 89  E . . . . . . - C P M O ? -0.875 12.7  -157.9 -99.1  134.4  -2.2  7.0   8.7   
Calu_KLK8 ILE A 90  E . . . . . . - C P M O ? -0.972 3.1   -154.1 -116.0 119.0  -6.0  6.7   8.9   
Calu_KLK8 ARG A 91  E . . . . . . - C P M O ? -0.850 16.3  -138.8 -89.6  124.1  -7.8  6.1   12.2  
Calu_KLK8 LEU A 92  E . . . . . . - C P . O ? -0.511 16.8  -123.8 -79.2  144.5  -11.1 4.3   11.9  
Calu_KLK8 ARG A 93  S . . . . . S + . . . . ? 0.737  95.1  9.0    -63.2  -8.2   -14.1 5.5   14.1  
Calu_KLK8 GLY A 94  S . . . . . S - . . . . ? -0.849 93.6  -75.9  -155.0 179.0  -14.2 1.8   15.4  
Calu_KLK8 ARG A 95  . . . . . . . - . . . . ? -0.712 43.5  -120.4 -91.8  136.0  -12.4 -1.5  15.4  
Calu_KLK8 ALA A 96  . . . . . . . - . . . . ? -0.427 27.3  -113.9 -66.4  141.2  -12.5 -3.8  12.3  
Calu_KLK8 SER A 97  . . . . . . . - . . . . ? -0.762 38.5  -142.0 -74.8  111.4  -13.9 -7.3  12.8  
Calu_KLK8 LEU A 98  . . . . . . . + . . . . ? -0.560 41.5  117.6  -87.4  144.4  -11.0 -9.5  12.3  
Calu_KLK8 GLY A 99  S . . . . . S - . . . . ? -0.919 78.4  -53.0  -174.5 -168.3 -11.1 -13.0 10.4  
Calu_KLK8 PRO A 100 S . . . . . S + . . . . ? 0.778  135.4 41.6   -60.8  -19.0  -9.9  -14.8 7.4   
Calu_KLK8 GLN A 101 S . . . . . S + . . . . ? 0.614  118.8 43.1   -108.4 -14.7  -11.1 -12.0 5.1   
Calu_KLK8 VAL A 102 S . . . . . S + . . . . ? -0.920 72.3  141.3  -137.1 107.0  -10.0 -9.0  7.3   
Calu_KLK8 LYS A 103 . . . . . . . - . . . . ? -0.992 45.5  -115.9 -148.0 142.1  -6.5  -9.1  8.9   
Calu_KLK8 PRO A 104 . . . . . . . - . . . . ? -0.400 27.2  -135.5 -72.8  155.0  -3.8  -6.7  9.6   
Calu_KLK8 ILE A 105 . . . . . . . - . . . . ? -0.861 22.1  -109.6 -108.2 145.0  -0.3  -7.2  8.1   
Calu_KLK8 ASN A 106 P . . . . > . - . . . . ? -0.425 30.6  -118.1 -70.5  147.7  3.0   -6.9  9.9   
Calu_KLK8 LEU A 107 B . . . . P . - B D C . ? -0.617 29.9  -109.0 -85.5  141.7  5.3   -3.9  9.2   
Calu_KLK8 ALA A 108 P . . . . < . - . . . . ? -0.497 24.1  -167.7 -66.7  128.5  8.7   -4.6  7.8   
Calu_KLK8 ASP A 109 S . . . . . S + . . . . ? 0.413  75.3  44.0   -96.4  -2.4   11.4  -3.9  10.5  
Calu_KLK8 HIS A 110 S . . . . . S - . . . . ? -0.974 92.6  -100.1 -137.4 156.5  14.1  -4.1  7.8   
Calu_KLK8 CYS A 111 P . . . . > . - . . . . ? -0.413 45.8  -99.7  -76.8  146.5  14.5  -2.8  4.3   
Calu_KLK8 PRO A 112 P . . . . P . - . . . . ? -0.284 36.6  -118.5 -62.0  153.7  13.8  -5.1  1.3   
Calu_KLK8 GLU A 113 P . > . . P . - . . . . ? -0.684 32.6  -94.8  -94.6  144.6  16.8  -6.7  -0.5  
Calu_KLK8 VAL A 114 T . 3 . . < S + . . . . ? -0.336 113.8 19.3   -54.6  133.9  17.6  -6.1  -4.1  
Calu_KLK8 GLY A 115 T . 3 . . . S + . . . . ? 0.321  88.2  145.5  88.2   -14.0  16.0  -8.9  -6.2  
Calu_KLK8 GLN A 116 . . < . . . . - . . . . ? -0.406 50.7  -121.6 -56.3  134.1  13.5  -9.8  -3.5  
Calu_KLK8 LYS A 117 E . . . . . . - B E D . ? -0.658 35.5  -178.2 -82.5  136.6  10.1  -10.9 -4.9  
Calu_KLK8 CYS A 118 E . . . . . . - B E D E ? -0.902 22.6  -131.6 -136.2 155.5  7.1   -8.9  -3.8  
Calu_KLK8 THR A 119 E . . . . . . - B E D E ? -0.939 17.2  -167.0 -110.0 129.5  3.4   -9.0  -4.4  
Calu_KLK8 ILE A 120 E . . . . . . - B E D E ? -0.898 9.3   -176.5 -107.9 148.3  1.4   -5.8  -5.3  
Calu_KLK8 SER A 121 E . . . . . . + B E D . ? -0.986 16.0  117.1  -144.2 148.1  -2.3  -5.7  -5.1  
Calu_KLK8 GLY A 122 E . . . . . . - B E D . ? -0.956 59.6  -107.2 171.9  173.4  -5.1  -3.2  -5.9  
Calu_KLK8 TRP A 123 S . . . . . S + . . . . ? -0.052 73.7  124.0  -108.3 18.0   -8.2  -2.1  -7.9  
Calu_KLK8 GLY A 124 S . . . . . S - . . . . ? -0.100 75.2  -56.6  -70.4  -179.8 -6.2  0.5   -10.0 
Calu_KLK8 THR A 125 . . . . . . . - . . . . ? -0.297 37.6  -162.2 -61.7  140.7  -6.1  0.5   -13.9 
Calu_KLK8 VAL A 126 S . . . . . S + . . . . ? 0.369  74.8  59.3   -102.3 -5.5   -4.9  -2.8  -15.6 
Calu_KLK8 THR A 127 S . . . . . S - . . . . ? -0.922 77.8  -129.2 -122.7 150.6  -4.2  -1.0  -18.9 
Calu_KLK8 SER A 128 S . . . . . S + . . . . ? -0.969 85.6  1.2    -141.0 129.6  -1.8  2.0   -19.8 
Calu_KLK8 PRO A 129 S . . . . . S + . . . . ? -0.999 129.1 61.8   -86.9  -16.2  -2.2  4.6   -21.3 
Calu_KLK8 ARG A 130 S . . . . . S - . . . . ? -0.599 89.1  -127.1 -71.6  125.4  -5.9  3.6   -21.7 
Calu_KLK8 GLU A 131 . . . . . . . + . . . . ? -0.692 32.5  172.5  -85.4  120.7  -7.5  3.3   -18.3 
Calu_KLK8 ASN A 132 . . . . . . . - . . . . ? -0.969 15.5  -158.1 -124.7 115.4  -9.3  0.0   -17.5 
Calu_KLK8 PHE A 133 . . . . . . . - . . . . ? -0.837 12.3  -142.3 -99.7  113.3  -10.5 -0.4  -13.9 
Calu_KLK8 PRO A 134 . . . . . . . - . . . . ? -0.429 6.7   -146.0 -69.8  149.7  -11.1 -4.0  -12.8 
Calu_KLK8 ASP A 135 S . . . . . S + . . . . ? 0.763  83.6  60.6   -82.5  -25.8  -14.0 -4.8  -10.6 
Calu_KLK8 THR A 136 B . . . . . S - D R P . ? -0.682 99.5  -91.3  -103.7 152.2  -12.0 -7.6  -8.8  
Calu_KLK8 LEU A 137 . . . . . . . - . . . . ? -0.407 43.7  -153.2 -61.5  132.5  -8.8  -7.3  -6.8  
Calu_KLK8 ASN A 138 E . . . . . . - B F B D ? -0.861 10.0  -167.2 -113.6 148.8  -5.7  -7.8  -9.0  
Calu_KLK8 CYS A 139 E . . . . . . + B F B D ? -0.961 6.9   175.9  -134.1 149.6  -2.2  -9.1  -8.1  
Calu_KLK8 ALA A 140 E . . . . . . - B F . D ? -0.991 28.0  -119.7 -148.8 150.7  1.2   -9.1  -9.6  
Calu_KLK8 GLU A 141 E . . . . . . + B F . D ? -0.763 35.4  172.9  -91.6  135.2  4.7   -10.2 -8.8  
Calu_KLK8 VAL A 142 E . . . . . . - B F . D ? -0.868 21.2  -131.6 -134.2 165.1  7.5   -7.6  -8.8  
Calu_KLK8 GLU A 143 E . . . . . . - B F F D ? -0.946 24.1  -110.1 -120.1 150.8  11.2  -7.4  -7.8  
Calu_KLK8 ILE A 144 E . . . . > . - B F F . ? -0.548 34.0  -149.0 -76.4  130.7  13.1  -4.9  -5.9  
Calu_KLK8 PHE A 145 P . . . . P . - . . . . ? -0.669 26.1  -92.9  -96.4  154.7  15.5  -2.8  -7.9  
Calu_KLK8 PRO A 146 P . . > . < . - . . . . ? -0.390 31.9  -123.2 -62.9  144.9  18.8  -1.3  -6.8  
Calu_KLK8 GLN A 147 H . . > . . S + . . . . ? 0.850  110.8 57.4   -56.3  -39.7  18.6  2.2   -5.5  
Calu_KLK8 LYS A 148 H . . > . . S + . . . . ? 0.896  104.1 51.1   -58.2  -48.1  21.2  3.4   -8.1  
Calu_KLK8 LYS A 149 H . . > . . S + . . . . ? 0.907  109.6 51.1   -56.5  -44.3  19.0  2.1   -10.9 
Calu_KLK8 CYS A 150 H . . X . . S + . . . . ? 0.929  111.5 46.8   -60.4  -44.1  16.0  4.0   -9.5  
Calu_KLK8 LYS A 151 H . . < . . S + . . . . ? 0.832  109.9 54.0   -68.3  -35.5  18.0  7.3   -9.3  
Calu_KLK8 ASP A 152 H . . < . . S + . . . . ? 0.890  113.0 42.7   -66.7  -35.0  19.4  6.8   -12.8 
Calu_KLK8 VAL A 153 H . . < . . S + . . . . ? 0.816  126.7 31.9   -82.4  -33.7  15.9  6.5   -14.2 
Calu_KLK8 TYR A 154 S . > X . . S - . . . . ? -0.605 85.0  -159.1 -120.7 72.5   14.5  9.3   -12.1 
Calu_KLK8 PRO A 155 T . 3 4 . . S - . . . . ? -0.293 74.6  -4.0   -64.5  121.8  17.3  11.9  -11.6 
Calu_KLK8 GLY A 156 T . 3 4 . . S + . . . . ? 0.432  120.9 80.7   83.9   2.5    16.8  14.2  -8.6  
Calu_KLK8 GLU A 157 T . < 4 . . . + . . . . ? 0.713  69.9  77.6   -112.7 -33.5  13.4  12.8  -7.8  
Calu_KLK8 VAL A 158 . . . < . . . - . . . . ? -0.740 61.5  -168.1 -89.0  124.0  14.1  9.5   -5.9  
Calu_KLK8 THR A 159 . . > . . . . - . . . . ? -0.523 38.9  -98.7  -101.8 175.5  15.0  9.9   -2.1  
Calu_KLK8 ASP A 160 T . 3 . . . S + . . . . ? 0.652  120.2 64.5   -68.3  -15.7  16.4  7.4   0.5   
Calu_KLK8 GLY A 161 T . 3 . . . S + . . . . ? 0.331  93.6  81.3   -88.7  9.5    12.8  6.9   1.7   
Calu_KLK8 MET A 162 E . < . . . . - B G . G ? -0.850 58.3  -159.5 -122.7 150.3  11.7  5.4   -1.5  
Calu_KLK8 ILE A 163 E . . . . . . - B G . G ? -0.974 10.9  -142.8 -127.5 142.4  11.9  1.9   -3.1  
Calu_KLK8 CYS A 164 E . . . . . . + B G . G ? -0.889 22.9  172.0  -104.3 138.0  11.7  0.9   -6.8  
Calu_KLK8 ALA A 165 E . . . . . . + B G F G ? -0.994 12.1  124.4  -144.5 143.9  10.0  -2.2  -7.9  
Calu_KLK8 GLY A 166 E . . . . . . - B G F . ? -0.963 41.9  -110.8 -174.5 179.5  9.0   -3.7  -11.2 
Calu_KLK8 ASP A 167 . . > . . . . - . . . . ? -0.972 25.4  -120.6 -133.0 152.4  9.3   -6.6  -13.5 
Calu_KLK8 SER A 168 T . 3 . . . S + . . . . ? 0.685  112.8 61.3   -65.2  -10.5  11.0  -7.1  -16.8 
Calu_KLK8 ASN A 169 T . 3 . . . S - . . . . ? 0.275  124.5 -98.5  -101.9 6.6    7.5   -8.0  -18.3 
Calu_KLK8 GLY A 170 . . < . . . . + . . . . ? 0.615  67.1  158.1  92.4   5.5    6.1   -4.5  -17.5 
Calu_KLK8 ALA A 171 . . . . . . . + . . . . ? -0.598 19.3  137.7  -66.2  130.9  4.3   -5.5  -14.2 
Calu_KLK8 ASP A 172 B . . . . . . - A B A . ? -0.959 56.1  -90.4  -164.6 159.2  3.8   -2.3  -12.1 
Calu_KLK8 SER A 173 . . . . . . . - . . . . ? -0.655 49.9  -179.9 -74.3  147.3  1.3   -0.4  -9.9  
Calu_KLK8 CYS A 174 . . > . . . . - . . . . ? -0.674 36.2  -32.0  -135.1 -168.4 -0.8  2.1   -11.8 
Calu_KLK8 GLN A 175 T . 3 . . . S + . . . . ? -0.274 125.5 22.2   -57.8  132.7  -3.6  4.7   -11.4 
Calu_KLK8 GLY A 176 T . 3 . . . S + . . . . ? 0.061  100.6 89.0   98.2   -17.1  -5.9  3.9   -8.6  
Calu_KLK8 ASP A 177 . . X . . . . + . . . . ? 0.471  54.3  133.4  -91.5  -6.5   -3.4  1.6   -6.7  
Calu_KLK8 SER A 178 T . 3 . . . S + . . . . ? -0.239 75.3  18.4   -46.3  129.9  -2.1  4.6   -4.9  
Calu_KLK8 GLY A 179 T . 3 . . . S + . . . . ? 0.281  97.0  132.5  91.7   -12.3  -1.8  3.6   -1.3  
Calu_KLK8 GLY A 180 . . < . . . . - . . . . ? -0.237 59.1  -86.3  -72.6  169.3  -1.9  -0.1  -2.0  
Calu_KLK8 PRO A 181 E . . . . . . - B H . H ? -0.491 20.3  -162.6 -92.9  137.5  0.5   -2.7  -0.6  
Calu_KLK8 LEU A 182 E . . . . . . - B H E H ? -0.968 27.1  -171.7 -101.0 107.2  4.0   -3.9  -1.7  
Calu_KLK8 VAL A 183 E . . . . . . - B H E H ? -0.898 12.2  -177.6 -115.8 123.9  4.4   -7.2  0.3   
Calu_KLK8 CYS A 184 E . > . . . S - B H E H ? -0.980 74.3  -13.5  -120.3 123.3  7.6   -9.3  0.4   
Calu_KLK8 GLY A 185 T . 3 . . . S - . . . . ? 0.871  128.7 -55.1  59.7   22.4   7.8   -12.6 2.2   
Calu_KLK8 GLY A 186 T . 3 . . . S + . . . . ? 0.561  116.5 102.2  91.9   6.5    4.5   -11.8 3.9   
Calu_KLK8 VAL A 187 E . < . . . S - B I . H ? -0.936 78.8  -102.8 -123.0 152.4  5.4   -8.4  5.4   
Calu_KLK8 LEU A 188 E . . . . . . + B I C H ? -0.597 43.2  163.6  -76.8  118.0  4.6   -4.9  4.3   
Calu_KLK8 GLN A 189 E . . . . . . + B I . . ? 0.692  57.8  3.2    -107.2 -27.0  7.6   -3.3  2.6   
Calu_KLK8 GLY A 190 E . . . . . . - B I I H ? -0.987 53.3  -127.7 -158.2 163.2  6.1   -0.3  0.8   
Calu_KLK8 ILE A 191 E . . . . . . - B I I H ? -0.979 41.4  -109.0 -118.2 126.2  3.1   1.9   -0.1  
Calu_KLK8 THR A 192 E . . . . . . + B I I . ? -0.399 53.3  155.7  -54.4  124.5  2.3   2.6   -3.7  
Calu_KLK8 SER A 193 E . . . . . . - B I . . ? 0.784  50.3  -34.0  -118.6 -69.0  3.3   6.3   -4.2  
Calu_KLK8 TRP A 194 E . . . . . . + B I I . ? -0.903 51.6  162.1  -154.9 170.6  4.1   7.3   -7.8  
Calu_KLK8 GLY A 195 . . . . . . . - . . . . ? -0.974 45.1  -44.4  -175.0 -173.9 5.6   6.1   -11.0 
Calu_KLK8 SER A 196 . . . . . . . - . . . . ? -0.366 56.1  -111.1 -69.0  149.3  5.9   6.7   -14.7 
Calu_KLK8 ASP A 197 S . . . . . S + . . . . ? -0.988 110.7 42.5   -120.4 116.6  2.9   7.5   -17.0 
Calu_KLK8 PRO A 198 S . . . . . S - . . . . ? 0.508  103.3 -138.9 -67.4  141.4  2.3   5.3   -18.9 
Calu_KLK8 CYS A 199 S . . . . . S + . . . . ? -0.331 74.8  50.2   -70.2  160.5  2.8   2.6   -16.1 
Calu_KLK8 GLY A 200 . . . . . . . + . . . . ? 0.758  62.2  154.1  89.2   19.4   4.6   -0.8  -16.8 
Calu_KLK8 ARG A 201 B . > . . . . - F U R . ? -0.828 40.6  -147.0 -84.0  111.7  7.8   0.5   -18.5 
Calu_KLK8 PRO A 202 T . 3 . . . S + . . . . ? 0.805  101.8 48.8   -48.2  -25.4  10.4  -2.1  -17.8 
Calu_KLK8 GLU A 203 T . 3 . . . S + . . . . ? 0.553  113.1 50.0   -93.6  -4.9   13.0  0.8   -17.8 
Calu_KLK8 ARG A 204 B . < . . . S - F V R . ? -0.780 78.3  -165.9 -137.0 87.6   10.8  2.9   -15.4 
Calu_KLK8 PRO A 205 . . . . . . . - . . . . ? -0.178 29.1  -92.6  -70.1  162.1  9.7   1.0   -12.3 
Calu_KLK8 GLY A 206 E . . . . . . - B J G . ? -0.422 37.4  -130.3 -68.7  153.1  7.0   2.0   -9.8  
Calu_KLK8 VAL A 207 E . . . . . . - B J G I ? -0.929 23.8  -173.2 -113.8 133.8  8.0   4.0   -6.7  
Calu_KLK8 TYR A 208 E . . . . . . - B J G I ? -0.889 32.2  -108.5 -124.7 145.4  6.9   3.1   -3.2  
Calu_KLK8 THR A 209 E . . . . . . - B J G I ? -0.695 40.9  -121.3 -72.4  125.6  7.2   4.7   0.2   
Calu_KLK8 ASN A 210 E . > . . . . - B J . I ? -0.617 23.3  -166.1 -76.0  105.8  9.9   2.6   2.2   
Calu_KLK8 ILE A 211 G . > . . . S + . . . . ? 0.846  82.3  63.6   -64.0  -42.0  8.1   1.4   5.3   
Calu_KLK8 CYS A 212 G . > . . . S + . . . . ? 0.808  101.8 53.7   -56.7  -21.5  11.2  0.3   7.2   
Calu_KLK8 ARG A 213 G . < . . . S + . . . . ? 0.602  111.8 42.8   -89.6  -11.2  12.4  3.9   7.1   
Calu_KLK8 TYR A 214 G . < > . . S + . . . . ? 0.106  75.9  111.0  -123.1 18.7   9.2   5.2   8.7   
Calu_KLK8 LEU A 215 H . < > . . S + . . . . ? 0.896  77.9  52.8   -62.9  -42.3  8.6   2.7   11.5  
Calu_KLK8 ASP A 216 H . . > . . S + . . . . ? 0.922  111.6 45.3   -60.3  -46.6  9.3   5.1   14.2  
Calu_KLK8 TRP A 217 H . . > . . S + . . . . ? 0.919  113.1 50.7   -62.4  -44.0  6.9   7.6   12.9  
Calu_KLK8 ILE A 218 H . . X . . S + . . . . ? 0.941  113.9 43.6   -61.8  -47.4  4.2   4.9   12.4  
Calu_KLK8 LYS A 219 H . . X > . S + . . . . ? 0.893  114.4 49.8   -65.9  -44.1  4.6   3.5   15.9  
Calu_KLK8 LYS A 220 H . . < 5 . S + . . . . ? 0.892  112.5 47.3   -61.7  -42.9  4.7   6.9   17.5  
Calu_KLK8 THR A 221 H . . < 5 . S + . . . . ? 0.889  111.2 49.6   -69.9  -36.9  1.6   8.1   15.7  
Calu_KLK8 ILE A 222 H . . < 5 . S - . . . . ? 0.623  109.0 -122.0 -88.1  -2.6   -0.5  4.9   16.4  
Calu_KLK8 GLY A 223 T . . < 5 . . + . . . . ? 0.756  61.1  146.5  76.0   21.1   0.4   5.2   20.2  
Calu_KLK8 GLY A 224 . . . . < . . . . . . . ? -0.757 .     .      -96.2  79.1   2.0   1.6   20.3  
Calu_KLK8 ARG A 225 . . . . . . . . . . . . ? -0.889 .     .      -30.9  .      5.0   1.6   22.9  
# 
loop_
_dssp_struct_ladder.id 
_dssp_struct_ladder.sheet_id 
_dssp_struct_ladder.range_id_1 
_dssp_struct_ladder.range_id_2 
_dssp_struct_ladder.type 
_dssp_struct_ladder.beg_1_label_comp_id 
_dssp_struct_ladder.beg_1_label_asym_id 
_dssp_struct_ladder.beg_1_label_seq_id 
_dssp_struct_ladder.pdbx_beg_1_PDB_ins_code 
_dssp_struct_ladder.end_1_label_comp_id 
_dssp_struct_ladder.end_1_label_asym_id 
_dssp_struct_ladder.end_1_label_seq_id 
_dssp_struct_ladder.pdbx_end_1_PDB_ins_code 
_dssp_struct_ladder.beg_1_auth_comp_id 
_dssp_struct_ladder.beg_1_auth_asym_id 
_dssp_struct_ladder.beg_1_auth_seq_id 
_dssp_struct_ladder.end_1_auth_comp_id 
_dssp_struct_ladder.end_1_auth_asym_id 
_dssp_struct_ladder.end_1_auth_seq_id 
_dssp_struct_ladder.beg_2_label_comp_id 
_dssp_struct_ladder.beg_2_label_asym_id 
_dssp_struct_ladder.beg_2_label_seq_id 
_dssp_struct_ladder.pdbx_beg_2_PDB_ins_code 
_dssp_struct_ladder.end_2_label_comp_id 
_dssp_struct_ladder.end_2_label_asym_id 
_dssp_struct_ladder.end_2_label_seq_id 
_dssp_struct_ladder.pdbx_end_2_PDB_ins_code 
_dssp_struct_ladder.beg_2_auth_comp_id 
_dssp_struct_ladder.beg_2_auth_asym_id 
_dssp_struct_ladder.beg_2_auth_seq_id 
_dssp_struct_ladder.end_2_auth_comp_id 
_dssp_struct_ladder.end_2_auth_asym_id 
_dssp_struct_ladder.end_2_auth_seq_id 
A A A B anti-parallel LEU A 3   ? LEU A 3   ? LEU A 3   LEU A 3   ASP A 172 ? ASP A 172 ? ASP A 172 ASP A 172 
B B C F anti-parallel GLN A 6   ? GLU A 7   ? GLN A 6   GLU A 7   CYS A 139 ? ASN A 138 ? CYS A 139 ASN A 138 
C B D I parallel      LEU A 107 ? LEU A 107 ? LEU A 107 LEU A 107 LEU A 188 ? LEU A 188 ? LEU A 188 LEU A 188 
D B E F anti-parallel LYS A 117 ? GLY A 122 ? LYS A 117 GLY A 122 GLU A 143 ? ASN A 138 ? GLU A 143 ASN A 138 
E B E H anti-parallel CYS A 118 ? ILE A 120 ? CYS A 118 ILE A 120 CYS A 184 ? LEU A 182 ? CYS A 184 LEU A 182 
F B F G anti-parallel GLU A 143 ? ILE A 144 ? GLU A 143 ILE A 144 GLY A 166 ? ALA A 165 ? GLY A 166 ALA A 165 
G B G J anti-parallel MET A 162 ? ALA A 165 ? MET A 162 ALA A 165 THR A 209 ? GLY A 206 ? THR A 209 GLY A 206 
H B H I anti-parallel PRO A 181 ? CYS A 184 ? PRO A 181 CYS A 184 ILE A 191 ? VAL A 187 ? ILE A 191 VAL A 187 
I B I J anti-parallel GLY A 190 ? TRP A 194 ? GLY A 190 TRP A 194 ASN A 210 ? VAL A 207 ? ASN A 210 VAL A 207 
J C K L anti-parallel GLN A 16  ? GLN A 21  ? GLN A 16  GLN A 21  VAL A 30  ? ARG A 24  ? VAL A 30  ARG A 24  
K C K N anti-parallel THR A 17  ? PHE A 20  ? THR A 17  PHE A 20  LEU A 52  ? THR A 49  ? LEU A 52  THR A 49  
L C L M anti-parallel VAL A 30  ? GLU A 33  ? VAL A 30  GLU A 33  LEU A 38  ? TRP A 36  ? LEU A 38  TRP A 36  
M C M P anti-parallel TRP A 36  ? THR A 39  ? TRP A 36  THR A 39  ARG A 91  ? MET A 88  ? ARG A 91  MET A 88  
N C N O anti-parallel THR A 49  ? LEU A 52  ? THR A 49  LEU A 52  ALA A 68  ? GLN A 65  ? ALA A 68  GLN A 65  
O C O P anti-parallel VAL A 69  ? PRO A 74  ? VAL A 69  PRO A 74  LEU A 92  ? MET A 88  ? LEU A 92  MET A 88  
P D Q R anti-parallel SER A 56  ? SER A 56  ? SER A 56  SER A 56  THR A 136 ? THR A 136 ? THR A 136 THR A 136 
Q E S T anti-parallel ASN A 79  ? ASN A 79  ? ASN A 79  ASN A 79  SER A 84  ? SER A 84  ? SER A 84  SER A 84  
R F U V anti-parallel ARG A 201 ? ARG A 201 ? ARG A 201 ARG A 201 ARG A 204 ? ARG A 204 ? ARG A 204 ARG A 204 
# 
loop_
_dssp_struct_bridge_pairs.id 
_dssp_struct_bridge_pairs.label_comp_id 
_dssp_struct_bridge_pairs.label_seq_id 
_dssp_struct_bridge_pairs.label_asym_id 
_dssp_struct_bridge_pairs.auth_seq_id 
_dssp_struct_bridge_pairs.auth_asym_id 
_dssp_struct_bridge_pairs.pdbx_PDB_ins_code 
_dssp_struct_bridge_pairs.acceptor_1_label_comp_id 
_dssp_struct_bridge_pairs.acceptor_1_label_seq_id 
_dssp_struct_bridge_pairs.acceptor_1_label_asym_id 
_dssp_struct_bridge_pairs.acceptor_1_auth_seq_id 
_dssp_struct_bridge_pairs.acceptor_1_auth_asym_id 
_dssp_struct_bridge_pairs.acceptor_1_pdbx_PDB_ins_code 
_dssp_struct_bridge_pairs.acceptor_1_energy 
_dssp_struct_bridge_pairs.acceptor_2_label_comp_id 
_dssp_struct_bridge_pairs.acceptor_2_label_seq_id 
_dssp_struct_bridge_pairs.acceptor_2_label_asym_id 
_dssp_struct_bridge_pairs.acceptor_2_auth_seq_id 
_dssp_struct_bridge_pairs.acceptor_2_auth_asym_id 
_dssp_struct_bridge_pairs.acceptor_2_pdbx_PDB_ins_code 
_dssp_struct_bridge_pairs.acceptor_2_energy 
_dssp_struct_bridge_pairs.donor_1_label_comp_id 
_dssp_struct_bridge_pairs.donor_1_label_seq_id 
_dssp_struct_bridge_pairs.donor_1_label_asym_id 
_dssp_struct_bridge_pairs.donor_1_auth_seq_id 
_dssp_struct_bridge_pairs.donor_1_auth_asym_id 
_dssp_struct_bridge_pairs.donor_1_pdbx_PDB_ins_code 
_dssp_struct_bridge_pairs.donor_1_energy 
_dssp_struct_bridge_pairs.donor_2_label_comp_id 
_dssp_struct_bridge_pairs.donor_2_label_seq_id 
_dssp_struct_bridge_pairs.donor_2_label_asym_id 
_dssp_struct_bridge_pairs.donor_2_auth_seq_id 
_dssp_struct_bridge_pairs.donor_2_auth_asym_id 
_dssp_struct_bridge_pairs.donor_2_pdbx_PDB_ins_code 
_dssp_struct_bridge_pairs.donor_2_energy 
1   LYS 1   A 1   A ? ?   ?   ? ?   ? ? ?    ?   ?   ? ?   ? ? ?    LEU 3   A 3   A ? -1.3 CYS 174 A 174 A ? -0.2 
2   VAL 2   A 2   A ? GLY 124 A 124 A ? -0.3 SER 173 A 173 A ? -0.2 GLY 5   A 5   A ? -2.6 SER 173 A 173 A ? -0.2 
3   LEU 3   A 3   A ? ASP 172 A 172 A ? -3.1 LYS 1   A 1   A ? -1.3 ASP 172 A 172 A ? -0.6 THR 127 A 127 A ? -0.1 
4   GLY 4   A 4   A ? VAL 126 A 126 A ? -0.4 GLY 5   A 5   A ? -0.3 LEU 3   A 3   A ? -0.3 GLU 141 A 141 A ? -0.2 
5   GLY 5   A 5   A ? VAL 2   A 2   A ? -2.6 ALA 140 A 140 A ? -0.1 GLU 7   A 7   A ? -0.3 ALA 140 A 140 A ? -0.3 
6   GLN 6   A 6   A ? CYS 139 A 139 A ? -2.4 GLY 4   A 4   A ? -0.1 CYS 139 A 139 A ? -3.0 GLU 9   A 9   A ? -0.1 
7   GLU 7   A 7   A ? GLY 5   A 5   A ? -0.3 ASN 138 A 138 A ? -0.2 ASN 138 A 138 A ? -0.3 GLU 9   A 9   A ? -0.1 
8   CYS 8   A 8   A ? LEU 137 A 137 A ? -2.8 HIS 55  A 55  A ? -0.1 ALA 10  A 10  A ? -0.1 LEU 137 A 137 A ? -0.1 
9   GLU 9   A 9   A ? ALA 10  A 10  A ? -0.1 GLU 7   A 7   A ? -0.1 SER 12  A 12  A ? -2.2 GLN 13  A 13  A ? -0.3 
10  ALA 10  A 10  A ? HIS 11  A 11  A ? -0.3 SER 12  A 12  A ? -0.1 GLU 9   A 9   A ? -0.1 HIS 55  A 55  A ? -0.1 
11  HIS 11  A 11  A ? GLN 13  A 13  A ? -0.1 SER 12  A 12  A ? -0.1 ALA 10  A 10  A ? -0.3 GLU 9   A 9   A ? -0.1 
12  SER 12  A 12  A ? GLU 9   A 9   A ? -2.2 GLN 13  A 13  A ? -0.2 ALA 10  A 10  A ? -0.1 HIS 11  A 11  A ? -0.1 
13  GLN 13  A 13  A ? GLU 9   A 9   A ? -0.3 PRO 14  A 14  A ? -0.1 GLN 16  A 16  A ? -1.9 SER 12  A 12  A ? -0.2 
14  PRO 14  A 14  A ? ?   ?   ? ?   ? ? ?    ?   ?   ? ?   ? ? ?    LYS 103 A 103 A ? -1.1 GLY 53  A 53  A ? -0.3 
15  TRP 15  A 15  A ? VAL 102 A 102 A ? -0.2 SER 12  A 12  A ? -0.1 LEU 31  A 31  A ? -2.9 THR 17  A 17  A ? -0.2 
16  GLN 16  A 16  A ? GLN 13  A 13  A ? -1.9 VAL 30  A 30  A ? -0.2 GLY 53  A 53  A ? -0.6 ASP 54  A 54  A ? -0.3 
17  THR 17  A 17  A ? GLY 29  A 29  A ? -2.5 TRP 15  A 15  A ? -0.2 GLY 29  A 29  A ? -1.6 LEU 19  A 19  A ? -0.5 
18  ALA 18  A 18  A ? ARG 51  A 51  A ? -2.3 GLN 16  A 16  A ? -0.3 ARG 51  A 51  A ? -3.0 PHE 20  A 20  A ? -0.5 
19  LEU 19  A 19  A ? CYS 27  A 27  A ? -3.2 THR 17  A 17  A ? -0.5 LEU 26  A 26  A ? -3.4 CYS 27  A 27  A ? -1.0 
20  PHE 20  A 20  A ? THR 49  A 49  A ? -3.0 ALA 18  A 18  A ? -0.5 THR 49  A 49  A ? -2.1 GLY 22  A 22  A ? -0.5 
21  GLN 21  A 21  A ? ARG 24  A 24  A ? -2.2 LEU 19  A 19  A ? -0.4 ARG 24  A 24  A ? -1.6 VAL 23  A 23  A ? -0.4 
22  GLY 22  A 22  A ? PHE 20  A 20  A ? -0.5 VAL 23  A 23  A ? -0.2 THR 49  A 49  A ? -0.1 PHE 20  A 20  A ? -0.0 
23  VAL 23  A 23  A ? GLN 21  A 21  A ? -0.4 PHE 20  A 20  A ? -0.1 LEU 25  A 25  A ? -0.4 GLY 22  A 22  A ? -0.2 
24  ARG 24  A 24  A ? GLN 21  A 21  A ? -1.6 LEU 25  A 25  A ? -0.0 GLN 21  A 21  A ? -2.2 LEU 26  A 26  A ? -0.5 
25  LEU 25  A 25  A ? VAL 23  A 23  A ? -0.4 PHE 20  A 20  A ? -0.2 PHE 20  A 20  A ? -0.2 GLY 28  A 28  A ? -0.1 
26  LEU 26  A 26  A ? LEU 19  A 19  A ? -3.4 ARG 24  A 24  A ? -0.5 GLY 28  A 28  A ? -0.3 SER 178 A 178 A ? -0.2 
27  CYS 27  A 27  A ? LEU 19  A 19  A ? -1.0 ASP 177 A 177 A ? -0.1 LEU 19  A 19  A ? -3.2 LEU 26  A 26  A ? -0.4 
28  GLY 28  A 28  A ? SER 178 A 178 A ? -3.5 LEU 26  A 26  A ? -0.3 ALA 40  A 40  A ? -0.4 VAL 30  A 30  A ? -0.3 
29  GLY 29  A 29  A ? THR 17  A 17  A ? -1.6 CYS 27  A 27  A ? -0.2 THR 17  A 17  A ? -2.5 LEU 31  A 31  A ? -0.4 
30  VAL 30  A 30  A ? LEU 38  A 38  A ? -2.4 GLY 28  A 28  A ? -0.3 LEU 38  A 38  A ? -3.5 ILE 32  A 32  A ? -0.6 
31  LEU 31  A 31  A ? TRP 15  A 15  A ? -2.9 GLY 29  A 29  A ? -0.4 ILE 105 A 105 A ? -2.0 VAL 37  A 37  A ? -0.2 
32  ILE 32  A 32  A ? TRP 36  A 36  A ? -2.5 VAL 30  A 30  A ? -0.6 ASP 34  A 34  A ? -0.3 VAL 37  A 37  A ? -0.2 
33  GLU 33  A 33  A ? TRP 36  A 36  A ? -1.6 ASN 106 A 106 A ? -0.1 TRP 36  A 36  A ? -1.2 ILE 32  A 32  A ? -0.3 
34  ASP 34  A 34  A ? ASN 35  A 35  A ? -0.3 ILE 32  A 32  A ? -0.3 ALA 96  A 96  A ? -4.4 GLY 94  A 94  A ? -0.1 
35  ASN 35  A 35  A ? ARG 95  A 95  A ? -0.2 TRP 36  A 36  A ? -0.1 LEU 92  A 92  A ? -2.5 VAL 37  A 37  A ? -0.4 
36  TRP 36  A 36  A ? GLU 33  A 33  A ? -1.2 ARG 91  A 91  A ? -0.2 ILE 32  A 32  A ? -2.5 GLU 33  A 33  A ? -1.6 
37  VAL 37  A 37  A ? ILE 90  A 90  A ? -2.6 ASN 35  A 35  A ? -0.4 ILE 90  A 90  A ? -3.2 THR 39  A 39  A ? -0.4 
38  LEU 38  A 38  A ? VAL 30  A 30  A ? -3.5 TRP 36  A 36  A ? -0.4 VAL 30  A 30  A ? -2.4 ALA 40  A 40  A ? -0.2 
39  THR 39  A 39  A ? MET 88  A 88  A ? -2.5 VAL 37  A 37  A ? -0.4 MET 88  A 88  A ? -2.6 ALA 41  A 41  A ? -0.3 
40  ALA 40  A 40  A ? GLY 28  A 28  A ? -0.4 LEU 38  A 38  A ? -0.2 CYS 43  A 43  A ? -1.5 LEU 87  A 87  A ? -0.3 
41  ALA 41  A 41  A ? THR 39  A 39  A ? -0.3 HIS 42  A 42  A ? -0.3 LYS 44  A 44  A ? -1.6 ALA 40  A 40  A ? -0.1 
42  HIS 42  A 42  A ? CYS 43  A 43  A ? -0.3 HIS 83  A 83  A ? -0.1 ALA 41  A 41  A ? -0.3 SER 178 A 178 A ? -0.0 
43  CYS 43  A 43  A ? ALA 40  A 40  A ? -1.5 GLY 28  A 28  A ? -0.1 HIS 42  A 42  A ? -0.3 ALA 41  A 41  A ? -0.2 
44  LYS 44  A 44  A ? ALA 41  A 41  A ? -1.6 ALA 40  A 40  A ? -0.1 ARG 46  A 46  A ? -0.3 LYS 47  A 47  A ? -0.0 
45  LYS 45  A 45  A ? ARG 46  A 46  A ? -0.1 TYR 48  A 48  A ? -0.0 TYR 48  A 48  A ? -0.1 CYS 43  A 43  A ? -0.0 
46  ARG 46  A 46  A ? LYS 44  A 44  A ? -0.3 LYS 47  A 47  A ? -0.2 TYR 48  A 48  A ? -0.4 LYS 45  A 45  A ? -0.1 
47  LYS 47  A 47  A ? LYS 44  A 44  A ? -0.0 THR 49  A 49  A ? -0.0 THR 49  A 49  A ? -0.3 ARG 46  A 46  A ? -0.2 
48  TYR 48  A 48  A ? ARG 46  A 46  A ? -0.4 LYS 45  A 45  A ? -0.1 VAL 69  A 69  A ? -0.8 VAL 50  A 50  A ? -0.3 
49  THR 49  A 49  A ? PHE 20  A 20  A ? -2.1 LYS 47  A 47  A ? -0.3 PHE 20  A 20  A ? -3.0 ARG 51  A 51  A ? -0.5 
50  VAL 50  A 50  A ? MET 67  A 67  A ? -2.6 TYR 48  A 48  A ? -0.3 MET 67  A 67  A ? -3.1 LEU 52  A 52  A ? -0.5 
51  ARG 51  A 51  A ? ALA 18  A 18  A ? -3.0 THR 49  A 49  A ? -0.5 ALA 18  A 18  A ? -2.3 GLY 53  A 53  A ? -0.3 
52  LEU 52  A 52  A ? GLN 65  A 65  A ? -2.7 VAL 50  A 50  A ? -0.5 GLN 65  A 65  A ? -2.1 THR 17  A 17  A ? -0.1 
53  GLY 53  A 53  A ? GLN 16  A 16  A ? -0.6 PRO 14  A 14  A ? -0.3 HIS 55  A 55  A ? -0.4 SER 63  A 63  A ? -0.2 
54  ASP 54  A 54  A ? GLN 16  A 16  A ? -0.3 ARG 51  A 51  A ? -0.2 GLY 53  A 53  A ? -0.2 LEU 57  A 57  A ? -0.1 
55  HIS 55  A 55  A ? GLY 53  A 53  A ? -0.4 SER 56  A 56  A ? -0.3 LEU 137 A 137 A ? -2.2 LEU 57  A 57  A ? -0.4 
56  SER 56  A 56  A ? ASN 59  A 59  A ? -0.5 THR 136 A 136 A ? -0.2 HIS 55  A 55  A ? -0.3 THR 136 A 136 A ? -0.2 
57  LEU 57  A 57  A ? ASP 135 A 135 A ? -2.9 HIS 55  A 55  A ? -0.4 THR 136 A 136 A ? -0.1 SER 56  A 56  A ? -0.1 
58  LYS 58  A 58  A ? ASP 135 A 135 A ? -0.3 ASN 59  A 59  A ? -0.1 LYS 60  A 60  A ? -0.7 LEU 57  A 57  A ? -0.2 
59  ASN 59  A 59  A ? ASP 135 A 135 A ? -0.2 ?   ?   ? ?   ? ? ?    SER 56  A 56  A ? -0.5 ASP 61  A 61  A ? -0.3 
60  LYS 60  A 60  A ? LYS 58  A 58  A ? -0.7 HIS 55  A 55  A ? -0.1 SER 62  A 62  A ? -0.3 LEU 57  A 57  A ? -0.1 
61  ASP 61  A 61  A ? ASN 59  A 59  A ? -0.3 SER 56  A 56  A ? -0.1 GLU 64  A 64  A ? -1.5 LYS 60  A 60  A ? -0.0 
62  SER 62  A 62  A ? LYS 60  A 60  A ? -0.3 SER 63  A 63  A ? -0.2 LYS 60  A 60  A ? -0.0 ASP 61  A 61  A ? -0.0 
63  SER 63  A 63  A ? GLY 53  A 53  A ? -0.2 GLN 65  A 65  A ? -0.0 SER 62  A 62  A ? -0.2 GLN 65  A 65  A ? -0.1 
64  GLU 64  A 64  A ? ASP 61  A 61  A ? -1.5 GLY 53  A 53  A ? -0.1 GLU 66  A 66  A ? -0.5 GLY 53  A 53  A ? -0.2 
65  GLN 65  A 65  A ? LEU 52  A 52  A ? -2.1 SER 63  A 63  A ? -0.1 LEU 52  A 52  A ? -2.7 MET 67  A 67  A ? -0.6 
66  GLU 66  A 66  A ? GLU 64  A 64  A ? -0.5 ARG 51  A 51  A ? -0.2 ALA 68  A 68  A ? -0.4 ARG 51  A 51  A ? -0.2 
67  MET 67  A 67  A ? VAL 50  A 50  A ? -3.1 GLN 65  A 65  A ? -0.6 VAL 50  A 50  A ? -2.6 VAL 69  A 69  A ? -0.1 
68  ALA 68  A 68  A ? GLU 66  A 66  A ? -0.4 THR 49  A 49  A ? -0.2 ARG 93  A 93  A ? -2.5 ALA 70  A 70  A ? -0.5 
69  VAL 69  A 69  A ? TYR 48  A 48  A ? -0.8 LEU 92  A 92  A ? -0.2 LEU 92  A 92  A ? -0.2 SER 72  A 72  A ? -0.1 
70  ALA 70  A 70  A ? ARG 91  A 91  A ? -3.0 ALA 68  A 68  A ? -0.5 SER 72  A 72  A ? -0.3 LEU 92  A 92  A ? -0.2 
71  GLN 71  A 71  A ? ARG 91  A 91  A ? -1.7 ILE 73  A 73  A ? -0.0 ARG 91  A 91  A ? -3.3 ILE 73  A 73  A ? -0.5 
72  SER 72  A 72  A ? ALA 70  A 70  A ? -0.3 ILE 90  A 90  A ? -0.2 ILE 90  A 90  A ? -0.2 VAL 69  A 69  A ? -0.0 
73  ILE 73  A 73  A ? LEU 89  A 89  A ? -3.8 GLN 71  A 71  A ? -0.5 LEU 89  A 89  A ? -2.6 HIS 75  A 75  A ? -0.1 
74  PRO 74  A 74  A ? ?   ?   ? ?   ? ? ?    ?   ?   ? ?   ? ? ?    MET 88  A 88  A ? -0.3 ASP 86  A 86  A ? -0.1 
75  HIS 75  A 75  A ? LEU 87  A 87  A ? -3.6 HIS 85  A 85  A ? -0.3 TYR 78  A 78  A ? -2.2 LEU 87  A 87  A ? -0.1 
76  PRO 76  A 76  A ? ?   ?   ? ?   ? ? ?    ?   ?   ? ?   ? ? ?    HIS 75  A 75  A ? -0.1 HIS 85  A 85  A ? -0.0 
77  CYS 77  A 77  A ? HIS 85  A 85  A ? -0.1 ASN 79  A 79  A ? -0.1 ASN 79  A 79  A ? -0.1 HIS 75  A 75  A ? -0.1 
78  TYR 78  A 78  A ? HIS 75  A 75  A ? -2.2 LEU 87  A 87  A ? -0.1 ASN 80  A 80  A ? -0.5 HIS 85  A 85  A ? -0.2 
79  ASN 79  A 79  A ? SER 84  A 84  A ? -2.4 ASN 80  A 80  A ? -0.1 HIS 83  A 83  A ? -2.1 SER 84  A 84  A ? -0.5 
80  ASN 80  A 80  A ? TYR 78  A 78  A ? -0.5 GLU 81  A 81  A ? -0.2 ASN 79  A 79  A ? -0.1 TYR 78  A 78  A ? -0.0 
81  GLU 81  A 81  A ? ASP 82  A 82  A ? -0.1 SER 84  A 84  A ? -0.1 ASN 80  A 80  A ? -0.2 ASN 79  A 79  A ? -0.0 
82  ASP 82  A 82  A ? SER 84  A 84  A ? -0.1 ASN 79  A 79  A ? -0.1 ASN 80  A 80  A ? -0.2 GLU 81  A 81  A ? -0.1 
83  HIS 83  A 83  A ? ASN 79  A 79  A ? -2.1 SER 84  A 84  A ? -0.2 ASP 86  A 86  A ? -0.9 ASN 80  A 80  A ? -0.2 
84  SER 84  A 84  A ? ASN 79  A 79  A ? -0.5 HIS 85  A 85  A ? -0.2 ASN 79  A 79  A ? -2.4 HIS 83  A 83  A ? -0.2 
85  HIS 85  A 85  A ? TYR 78  A 78  A ? -0.2 ASP 86  A 86  A ? -0.2 LEU 87  A 87  A ? -2.3 HIS 75  A 75  A ? -0.3 
86  ASP 86  A 86  A ? HIS 83  A 83  A ? -0.9 TYR 78  A 78  A ? -0.1 MET 88  A 88  A ? -0.3 HIS 85  A 85  A ? -0.2 
87  LEU 87  A 87  A ? HIS 85  A 85  A ? -2.3 ALA 40  A 40  A ? -0.3 HIS 75  A 75  A ? -3.6 LEU 89  A 89  A ? -0.4 
88  MET 88  A 88  A ? THR 39  A 39  A ? -2.6 ASP 86  A 86  A ? -0.3 THR 39  A 39  A ? -2.5 ILE 90  A 90  A ? -0.4 
89  LEU 89  A 89  A ? ILE 73  A 73  A ? -2.6 LEU 87  A 87  A ? -0.4 ILE 73  A 73  A ? -3.8 ARG 91  A 91  A ? -0.5 
90  ILE 90  A 90  A ? VAL 37  A 37  A ? -3.2 MET 88  A 88  A ? -0.4 VAL 37  A 37  A ? -2.6 LEU 92  A 92  A ? -0.6 
91  ARG 91  A 91  A ? GLN 71  A 71  A ? -3.3 LEU 89  A 89  A ? -0.5 ALA 70  A 70  A ? -3.0 GLN 71  A 71  A ? -1.7 
92  LEU 92  A 92  A ? ASN 35  A 35  A ? -2.5 ILE 90  A 90  A ? -0.6 VAL 69  A 69  A ? -0.2 ALA 96  A 96  A ? -0.0 
93  ARG 93  A 93  A ? ALA 68  A 68  A ? -2.5 ARG 91  A 91  A ? -0.2 ARG 95  A 95  A ? -0.2 VAL 69  A 69  A ? -0.1 
94  GLY 94  A 94  A ? ALA 68  A 68  A ? -0.4 ASP 34  A 34  A ? -0.1 ALA 96  A 96  A ? -0.4 LEU 92  A 92  A ? -0.1 
95  ARG 95  A 95  A ? ARG 93  A 93  A ? -0.2 ALA 96  A 96  A ? -0.1 ASN 35  A 35  A ? -0.2 SER 97  A 97  A ? -0.1 
96  ALA 96  A 96  A ? ASP 34  A 34  A ? -4.4 GLY 94  A 94  A ? -0.4 LEU 98  A 98  A ? -0.7 ARG 95  A 95  A ? -0.1 
97  SER 97  A 97  A ? ARG 95  A 95  A ? -0.1 LYS 103 A 103 A ? -0.0 GLY 99  A 99  A ? -0.2 ALA 96  A 96  A ? -0.1 
98  LEU 98  A 98  A ? ALA 96  A 96  A ? -0.7 GLN 101 A 101 A ? -0.1 LYS 103 A 103 A ? -0.2 ASP 34  A 34  A ? -0.0 
99  GLY 99  A 99  A ? VAL 102 A 102 A ? -2.3 SER 97  A 97  A ? -0.2 VAL 102 A 102 A ? -0.5 SER 63  A 63  A ? -0.0 
100 PRO 100 A 100 A ? ?   ?   ? ?   ? ? ?    ?   ?   ? ?   ? ? ?    LYS 103 A 103 A ? -0.1 LEU 98  A 98  A ? -0.0 
101 GLN 101 A 101 A ? VAL 102 A 102 A ? -0.3 GLN 13  A 13  A ? -0.1 LYS 103 A 103 A ? -0.4 GLY 53  A 53  A ? -0.3 
102 VAL 102 A 102 A ? GLY 99  A 99  A ? -0.5 LEU 52  A 52  A ? -0.1 GLY 99  A 99  A ? -2.3 GLN 101 A 101 A ? -0.3 
103 LYS 103 A 103 A ? PRO 14  A 14  A ? -1.1 GLN 101 A 101 A ? -0.4 LEU 31  A 31  A ? -0.2 ILE 105 A 105 A ? -0.1 
104 PRO 104 A 104 A ? ?   ?   ? ?   ? ? ?    ?   ?   ? ?   ? ? ?    ASN 106 A 106 A ? -0.4 ILE 32  A 32  A ? -0.2 
105 ILE 105 A 105 A ? LEU 31  A 31  A ? -2.0 TRP 15  A 15  A ? -0.1 VAL 187 A 187 A ? -0.1 LEU 107 A 107 A ? -0.1 
106 ASN 106 A 106 A ? GLY 186 A 186 A ? -0.4 PRO 104 A 104 A ? -0.4 LEU 188 A 188 A ? -2.9 ALA 108 A 108 A ? -0.3 
107 LEU 107 A 107 A ? VAL 187 A 187 A ? -0.2 ILE 32  A 32  A ? -0.1 ASP 109 A 109 A ? -0.2 GLN 189 A 189 A ? -0.1 
108 ALA 108 A 108 A ? LEU 188 A 188 A ? -2.0 ASN 106 A 106 A ? -0.3 LEU 215 A 215 A ? -0.1 LEU 107 A 107 A ? -0.1 
109 ASP 109 A 109 A ? LEU 107 A 107 A ? -0.2 CYS 111 A 111 A ? -0.1 CYS 111 A 111 A ? -0.3 ALA 108 A 108 A ? -0.1 
110 HIS 110 A 110 A ? ?   ?   ? ?   ? ? ?    ?   ?   ? ?   ? ? ?    CYS 212 A 212 A ? -0.2 ARG 213 A 213 A ? -0.1 
111 CYS 111 A 111 A ? ASP 109 A 109 A ? -0.3 PRO 112 A 112 A ? -0.1 ASP 109 A 109 A ? -0.1 GLN 189 A 189 A ? -0.0 
112 PRO 112 A 112 A ? ?   ?   ? ?   ? ? ?    ?   ?   ? ?   ? ? ?    VAL 114 A 114 A ? -0.3 CYS 111 A 111 A ? -0.1 
113 GLU 113 A 113 A ? VAL 114 A 114 A ? -0.1 LYS 117 A 117 A ? -0.1 GLN 116 A 116 A ? -2.3 ILE 144 A 144 A ? -0.3 
114 VAL 114 A 114 A ? PRO 112 A 112 A ? -0.3 GLY 115 A 115 A ? -0.3 PHE 145 A 145 A ? -0.2 LYS 117 A 117 A ? -0.1 
115 GLY 115 A 115 A ? ILE 144 A 144 A ? -2.7 GLN 116 A 116 A ? -0.3 VAL 114 A 114 A ? -0.3 LYS 117 A 117 A ? -0.1 
116 GLN 116 A 116 A ? GLU 113 A 113 A ? -2.3 LYS 117 A 117 A ? -0.1 ILE 144 A 144 A ? -1.8 CYS 118 A 118 A ? -0.3 
117 LYS 117 A 117 A ? GLU 143 A 143 A ? -0.2 VAL 114 A 114 A ? -0.1 GLY 185 A 185 A ? -0.5 THR 119 A 119 A ? -0.3 
118 CYS 118 A 118 A ? VAL 142 A 142 A ? -3.5 GLN 116 A 116 A ? -0.3 VAL 142 A 142 A ? -3.0 ILE 120 A 120 A ? -0.5 
119 THR 119 A 119 A ? VAL 183 A 183 A ? -3.6 LYS 117 A 117 A ? -0.3 VAL 183 A 183 A ? -3.1 SER 121 A 121 A ? -0.4 
120 ILE 120 A 120 A ? ALA 140 A 140 A ? -2.7 CYS 118 A 118 A ? -0.5 ALA 140 A 140 A ? -1.9 GLY 122 A 122 A ? -0.3 
121 SER 121 A 121 A ? PRO 181 A 181 A ? -1.1 THR 119 A 119 A ? -0.4 TRP 123 A 123 A ? -0.3 CYS 139 A 139 A ? -0.2 
122 GLY 122 A 122 A ? ASN 138 A 138 A ? -2.0 ILE 120 A 120 A ? -0.3 ASN 138 A 138 A ? -2.1 VAL 2   A 2   A ? -0.2 
123 TRP 123 A 123 A ? GLY 176 A 176 A ? -0.4 SER 121 A 121 A ? -0.3 VAL 126 A 126 A ? -0.1 ASP 177 A 177 A ? -0.1 
124 GLY 124 A 124 A ? THR 125 A 125 A ? -0.2 ASN 138 A 138 A ? -0.1 VAL 2   A 2   A ? -0.3 GLY 176 A 176 A ? -0.3 
125 THR 125 A 125 A ? GLN 175 A 175 A ? -3.3 LYS 1   A 1   A ? -0.2 PHE 133 A 133 A ? -0.2 GLY 124 A 124 A ? -0.2 
126 VAL 126 A 126 A ? ASN 132 A 132 A ? -2.8 LYS 1   A 1   A ? -0.2 GLY 4   A 4   A ? -0.4 SER 128 A 128 A ? -0.3 
127 THR 127 A 127 A ? ASN 132 A 132 A ? -0.4 ARG 130 A 130 A ? -0.1 ASN 132 A 132 A ? -0.4 CYS 199 A 199 A ? -0.1 
128 SER 128 A 128 A ? VAL 126 A 126 A ? -0.3 GLU 131 A 131 A ? -0.1 GLU 131 A 131 A ? -0.1 ASP 197 A 197 A ? -0.0 
129 PRO 129 A 129 A ? ?   ?   ? ?   ? ? ?    ?   ?   ? ?   ? ? ?    GLU 131 A 131 A ? -0.3 THR 127 A 127 A ? -0.1 
130 ARG 130 A 130 A ? GLU 131 A 131 A ? -0.1 VAL 126 A 126 A ? -0.1 ASN 132 A 132 A ? -0.5 THR 127 A 127 A ? -0.1 
131 GLU 131 A 131 A ? PRO 129 A 129 A ? -0.3 VAL 126 A 126 A ? -0.1 PHE 133 A 133 A ? -0.4 SER 128 A 128 A ? -0.1 
132 ASN 132 A 132 A ? ARG 130 A 130 A ? -0.5 THR 127 A 127 A ? -0.4 VAL 126 A 126 A ? -2.8 THR 127 A 127 A ? -0.4 
133 PHE 133 A 133 A ? GLU 131 A 131 A ? -0.4 THR 125 A 125 A ? -0.2 THR 125 A 125 A ? -0.2 GLY 124 A 124 A ? -0.1 
134 PRO 134 A 134 A ? ?   ?   ? ?   ? ? ?    ?   ?   ? ?   ? ? ?    ASN 138 A 138 A ? -0.1 LEU 57  A 57  A ? -0.1 
135 ASP 135 A 135 A ? PHE 133 A 133 A ? -0.1 SER 56  A 56  A ? -0.1 LEU 57  A 57  A ? -2.9 LYS 58  A 58  A ? -0.3 
136 THR 136 A 136 A ? SER 56  A 56  A ? -0.2 LEU 57  A 57  A ? -0.1 SER 56  A 56  A ? -0.2 ASN 138 A 138 A ? -0.1 
137 LEU 137 A 137 A ? HIS 55  A 55  A ? -2.2 ASP 135 A 135 A ? -0.2 CYS 8   A 8   A ? -2.8 CYS 139 A 139 A ? -0.3 
138 ASN 138 A 138 A ? GLY 122 A 122 A ? -2.1 GLU 7   A 7   A ? -0.3 GLY 122 A 122 A ? -2.0 ALA 140 A 140 A ? -0.3 
139 CYS 139 A 139 A ? GLN 6   A 6   A ? -3.0 LEU 137 A 137 A ? -0.3 GLN 6   A 6   A ? -2.4 GLU 141 A 141 A ? -0.3 
140 ALA 140 A 140 A ? ILE 120 A 120 A ? -1.9 ASN 138 A 138 A ? -0.3 ILE 120 A 120 A ? -2.7 VAL 142 A 142 A ? -0.4 
141 GLU 141 A 141 A ? CYS 139 A 139 A ? -0.3 GLY 4   A 4   A ? -0.2 GLU 143 A 143 A ? -0.3 THR 119 A 119 A ? -0.2 
142 VAL 142 A 142 A ? CYS 118 A 118 A ? -3.0 ALA 140 A 140 A ? -0.4 CYS 118 A 118 A ? -3.5 ILE 144 A 144 A ? -0.4 
143 GLU 143 A 143 A ? GLY 166 A 166 A ? -2.9 GLU 141 A 141 A ? -0.3 GLY 166 A 166 A ? -2.0 PHE 145 A 145 A ? -0.3 
144 ILE 144 A 144 A ? GLN 116 A 116 A ? -1.8 VAL 142 A 142 A ? -0.4 GLY 115 A 115 A ? -2.7 ALA 165 A 165 A ? -0.2 
145 PHE 145 A 145 A ? CYS 164 A 164 A ? -2.6 GLU 143 A 143 A ? -0.3 CYS 164 A 164 A ? -0.5 GLN 147 A 147 A ? -0.1 
146 PRO 146 A 146 A ? ?   ?   ? ?   ? ? ?    ?   ?   ? ?   ? ? ?    CYS 150 A 150 A ? -1.7 LYS 149 A 149 A ? -0.4 
147 GLN 147 A 147 A ? LYS 148 A 148 A ? -0.2 LYS 149 A 149 A ? -0.2 LYS 151 A 151 A ? -2.4 ASP 152 A 152 A ? -0.2 
148 LYS 148 A 148 A ? LYS 149 A 149 A ? -0.2 CYS 150 A 150 A ? -0.2 ASP 152 A 152 A ? -2.2 GLN 147 A 147 A ? -0.2 
149 LYS 149 A 149 A ? PRO 146 A 146 A ? -0.4 LYS 151 A 151 A ? -0.2 VAL 153 A 153 A ? -2.0 LYS 148 A 148 A ? -0.2 
150 CYS 150 A 150 A ? PRO 146 A 146 A ? -1.7 LYS 151 A 151 A ? -0.2 TYR 154 A 154 A ? -2.2 LYS 148 A 148 A ? -0.2 
151 LYS 151 A 151 A ? GLN 147 A 147 A ? -2.4 ASP 152 A 152 A ? -0.2 CYS 150 A 150 A ? -0.2 LYS 149 A 149 A ? -0.2 
152 ASP 152 A 152 A ? LYS 148 A 148 A ? -2.2 GLN 147 A 147 A ? -0.2 LYS 151 A 151 A ? -0.2 CYS 150 A 150 A ? -0.2 
153 VAL 153 A 153 A ? LYS 149 A 149 A ? -2.0 TYR 154 A 154 A ? -0.3 LYS 151 A 151 A ? -0.2 ASP 152 A 152 A ? -0.2 
154 TYR 154 A 154 A ? CYS 150 A 150 A ? -2.2 LYS 149 A 149 A ? -0.2 GLU 157 A 157 A ? -1.9 VAL 158 A 158 A ? -1.2 
155 PRO 155 A 155 A ? ?   ?   ? ?   ? ? ?    ?   ?   ? ?   ? ? ?    ASP 152 A 152 A ? -0.1 LYS 151 A 151 A ? -0.1 
156 GLY 156 A 156 A ? VAL 158 A 158 A ? -0.2 LYS 151 A 151 A ? -0.1 LYS 151 A 151 A ? -0.1 ASP 152 A 152 A ? -0.1 
157 GLU 157 A 157 A ? TYR 154 A 154 A ? -1.9 LYS 151 A 151 A ? -0.2 THR 159 A 159 A ? -0.4 GLY 156 A 156 A ? -0.1 
158 VAL 158 A 158 A ? TYR 154 A 154 A ? -1.2 LYS 151 A 151 A ? -0.1 GLY 156 A 156 A ? -0.2 ASP 160 A 160 A ? -0.2 
159 THR 159 A 159 A ? GLU 157 A 157 A ? -0.4 ASP 82  A 82  A ? -0.1 MET 162 A 162 A ? -1.5 GLU 157 A 157 A ? -0.0 
160 ASP 160 A 160 A ? GLY 161 A 161 A ? -0.3 VAL 158 A 158 A ? -0.2 ARG 213 A 213 A ? -0.1 VAL 158 A 158 A ? -0.0 
161 GLY 161 A 161 A ? ARG 213 A 213 A ? -0.0 THR 209 A 209 A ? -0.0 ASN 210 A 210 A ? -3.0 ILE 163 A 163 A ? -0.3 
162 MET 162 A 162 A ? THR 159 A 159 A ? -1.5 THR 209 A 209 A ? -0.2 CYS 164 A 164 A ? -0.4 THR 209 A 209 A ? -0.2 
163 ILE 163 A 163 A ? TYR 208 A 208 A ? -2.4 GLY 161 A 161 A ? -0.3 TYR 208 A 208 A ? -2.9 ALA 165 A 165 A ? -0.4 
164 CYS 164 A 164 A ? PHE 145 A 145 A ? -0.5 MET 162 A 162 A ? -0.4 PHE 145 A 145 A ? -2.6 GLY 166 A 166 A ? -0.4 
165 ALA 165 A 165 A ? GLY 206 A 206 A ? -2.1 ILE 163 A 163 A ? -0.4 GLY 206 A 206 A ? -1.8 ASP 167 A 167 A ? -0.3 
166 GLY 166 A 166 A ? GLU 143 A 143 A ? -2.0 CYS 164 A 164 A ? -0.4 GLU 143 A 143 A ? -2.9 SER 168 A 168 A ? -0.3 
167 ASP 167 A 167 A ? ALA 171 A 171 A ? -0.9 ALA 165 A 165 A ? -0.3 GLY 170 A 170 A ? -2.0 VAL 142 A 142 A ? -0.1 
168 SER 168 A 168 A ? GLY 166 A 166 A ? -0.3 ASN 169 A 169 A ? -0.3 GLU 203 A 203 A ? -0.1 ASP 167 A 167 A ? -0.0 
169 ASN 169 A 169 A ? LEU 3   A 3   A ? -0.1 ARG 201 A 201 A ? -0.1 SER 168 A 168 A ? -0.3 ARG 201 A 201 A ? -0.0 
170 GLY 170 A 170 A ? ASP 167 A 167 A ? -2.0 ALA 171 A 171 A ? -0.3 ASP 172 A 172 A ? -0.3 SER 168 A 168 A ? -0.1 
171 ALA 171 A 171 A ? GLY 4   A 4   A ? -0.2 GLU 141 A 141 A ? -0.1 ASP 167 A 167 A ? -0.9 GLY 170 A 170 A ? -0.3 
172 ASP 172 A 172 A ? LEU 3   A 3   A ? -0.6 GLY 170 A 170 A ? -0.3 LEU 3   A 3   A ? -3.1 CYS 174 A 174 A ? -0.3 
173 SER 173 A 173 A ? ALA 171 A 171 A ? -0.3 VAL 2   A 2   A ? -0.2 GLY 200 A 200 A ? -0.3 VAL 2   A 2   A ? -0.2 
174 CYS 174 A 174 A ? ASP 172 A 172 A ? -0.3 LYS 1   A 1   A ? -0.2 ASP 177 A 177 A ? -2.2 SER 178 A 178 A ? -0.2 
175 GLN 175 A 175 A ? GLY 176 A 176 A ? -0.3 SER 173 A 173 A ? -0.2 THR 125 A 125 A ? -3.3 CYS 174 A 174 A ? -0.1 
176 GLY 176 A 176 A ? GLY 124 A 124 A ? -0.3 LEU 26  A 26  A ? -0.2 TRP 123 A 123 A ? -0.4 GLN 175 A 175 A ? -0.3 
177 ASP 177 A 177 A ? CYS 174 A 174 A ? -2.2 CYS 27  A 27  A ? -0.1 GLY 180 A 180 A ? -3.2 THR 192 A 192 A ? -0.3 
178 SER 178 A 178 A ? GLY 179 A 179 A ? -0.3 CYS 174 A 174 A ? -0.2 GLY 28  A 28  A ? -3.5 SER 193 A 193 A ? -0.2 
179 GLY 179 A 179 A ? THR 192 A 192 A ? -3.0 GLY 180 A 180 A ? -0.3 SER 178 A 178 A ? -0.3 SER 193 A 193 A ? -0.1 
180 GLY 180 A 180 A ? ASP 177 A 177 A ? -3.2 GLY 28  A 28  A ? -0.1 THR 192 A 192 A ? -2.8 GLY 179 A 179 A ? -0.3 
181 PRO 181 A 181 A ? ?   ?   ? ?   ? ? ?    ?   ?   ? ?   ? ? ?    SER 121 A 121 A ? -1.1 VAL 183 A 183 A ? -0.5 
182 LEU 182 A 182 A ? GLY 190 A 190 A ? -2.0 GLY 180 A 180 A ? -0.2 GLN 189 A 189 A ? -2.8 GLY 190 A 190 A ? -1.4 
183 VAL 183 A 183 A ? THR 119 A 119 A ? -3.1 PRO 181 A 181 A ? -0.5 THR 119 A 119 A ? -3.6 GLY 185 A 185 A ? -0.5 
184 CYS 184 A 184 A ? VAL 187 A 187 A ? -2.1 LEU 182 A 182 A ? -0.5 VAL 187 A 187 A ? -1.6 CYS 118 A 118 A ? -0.2 
185 GLY 185 A 185 A ? LYS 117 A 117 A ? -0.5 VAL 183 A 183 A ? -0.5 CYS 184 A 184 A ? -0.2 LEU 188 A 188 A ? -0.1 
186 GLY 186 A 186 A ? VAL 187 A 187 A ? -0.2 VAL 183 A 183 A ? -0.1 ASN 106 A 106 A ? -0.4 LEU 188 A 188 A ? -0.3 
187 VAL 187 A 187 A ? CYS 184 A 184 A ? -1.6 ILE 105 A 105 A ? -0.1 CYS 184 A 184 A ? -2.1 GLN 189 A 189 A ? -0.5 
188 LEU 188 A 188 A ? ASN 106 A 106 A ? -2.9 GLY 186 A 186 A ? -0.3 ALA 108 A 108 A ? -2.0 VAL 183 A 183 A ? -0.2 
189 GLN 189 A 189 A ? LEU 182 A 182 A ? -2.8 VAL 187 A 187 A ? -0.5 ILE 211 A 211 A ? -1.7 CYS 212 A 212 A ? -0.5 
190 GLY 190 A 190 A ? LEU 182 A 182 A ? -1.4 ASN 210 A 210 A ? -0.2 LEU 182 A 182 A ? -2.0 THR 192 A 192 A ? -0.4 
191 ILE 191 A 191 A ? THR 209 A 209 A ? -1.3 GLN 189 A 189 A ? -0.3 THR 209 A 209 A ? -2.8 SER 193 A 193 A ? -0.2 
192 THR 192 A 192 A ? GLY 180 A 180 A ? -2.8 GLY 190 A 190 A ? -0.4 GLY 179 A 179 A ? -3.0 TYR 208 A 208 A ? -0.2 
193 SER 193 A 193 A ? VAL 207 A 207 A ? -2.1 TRP 194 A 194 A ? -0.4 GLY 195 A 195 A ? -0.3 TYR 208 A 208 A ? -0.2 
194 TRP 194 A 194 A ? VAL 207 A 207 A ? -1.5 SER 178 A 178 A ? -0.0 VAL 207 A 207 A ? -3.3 SER 193 A 193 A ? -0.4 
195 GLY 195 A 195 A ? SER 193 A 193 A ? -0.3 GLY 206 A 206 A ? -0.2 GLY 206 A 206 A ? -0.2 CYS 199 A 199 A ? -0.1 
196 SER 196 A 196 A ? ARG 204 A 204 A ? -0.4 PRO 205 A 205 A ? -0.3 GLY 200 A 200 A ? -0.1 ARG 201 A 201 A ? -0.1 
197 ASP 197 A 197 A ? PRO 198 A 198 A ? -0.1 CYS 199 A 199 A ? -0.1 CYS 199 A 199 A ? -0.1 SER 128 A 128 A ? -0.0 
198 PRO 198 A 198 A ? ?   ?   ? ?   ? ? ?    ?   ?   ? ?   ? ? ?    ARG 201 A 201 A ? -0.3 ASP 197 A 197 A ? -0.1 
199 CYS 199 A 199 A ? GLY 200 A 200 A ? -0.2 ASP 197 A 197 A ? -0.1 CYS 174 A 174 A ? -0.1 ASP 197 A 197 A ? -0.1 
200 GLY 200 A 200 A ? ARG 201 A 201 A ? -0.3 ARG 204 A 204 A ? -0.3 CYS 199 A 199 A ? -0.2 ASP 172 A 172 A ? -0.1 
201 ARG 201 A 201 A ? ARG 204 A 204 A ? -0.7 PRO 198 A 198 A ? -0.3 ARG 204 A 204 A ? -2.5 GLY 200 A 200 A ? -0.3 
202 PRO 202 A 202 A ? ?   ?   ? ?   ? ? ?    ?   ?   ? ?   ? ? ?    ARG 201 A 201 A ? -0.2 ASN 169 A 169 A ? -0.1 
203 GLU 203 A 203 A ? ARG 204 A 204 A ? -0.2 SER 168 A 168 A ? -0.1 SER 168 A 168 A ? -0.0 ARG 201 A 201 A ? -0.0 
204 ARG 204 A 204 A ? ARG 201 A 201 A ? -2.5 SER 196 A 196 A ? -0.0 ARG 201 A 201 A ? -0.7 SER 196 A 196 A ? -0.4 
205 PRO 205 A 205 A ? ?   ?   ? ?   ? ? ?    ?   ?   ? ?   ? ? ?    SER 196 A 196 A ? -0.3 GLY 166 A 166 A ? -0.2 
206 GLY 206 A 206 A ? ALA 165 A 165 A ? -1.8 GLY 195 A 195 A ? -0.2 ALA 165 A 165 A ? -2.1 TYR 208 A 208 A ? -0.4 
207 VAL 207 A 207 A ? TRP 194 A 194 A ? -3.3 CYS 164 A 164 A ? -0.2 SER 193 A 193 A ? -2.1 TRP 194 A 194 A ? -1.5 
208 TYR 208 A 208 A ? ILE 163 A 163 A ? -2.9 GLY 206 A 206 A ? -0.4 ILE 163 A 163 A ? -2.4 ASN 210 A 210 A ? -0.4 
209 THR 209 A 209 A ? ILE 191 A 191 A ? -2.8 VAL 207 A 207 A ? -0.3 ILE 191 A 191 A ? -1.3 ILE 211 A 211 A ? -0.8 
210 ASN 210 A 210 A ? GLY 161 A 161 A ? -3.0 TYR 208 A 208 A ? -0.4 ARG 213 A 213 A ? -1.3 TYR 214 A 214 A ? -0.3 
211 ILE 211 A 211 A ? GLN 189 A 189 A ? -1.7 THR 209 A 209 A ? -0.8 TYR 214 A 214 A ? -2.2 LEU 215 A 215 A ? -0.2 
212 CYS 212 A 212 A ? GLN 189 A 189 A ? -0.5 ARG 213 A 213 A ? -0.3 LEU 215 A 215 A ? -0.6 ILE 211 A 211 A ? -0.3 
213 ARG 213 A 213 A ? ASN 210 A 210 A ? -1.3 TYR 214 A 214 A ? -0.2 CYS 212 A 212 A ? -0.3 ILE 211 A 211 A ? -0.2 
214 TYR 214 A 214 A ? ILE 211 A 211 A ? -2.2 ASN 210 A 210 A ? -0.3 ILE 218 A 218 A ? -2.5 ARG 213 A 213 A ? -0.2 
215 LEU 215 A 215 A ? CYS 212 A 212 A ? -0.6 ILE 211 A 211 A ? -0.2 LYS 219 A 219 A ? -2.8 LYS 220 A 220 A ? -0.3 
216 ASP 216 A 216 A ? TRP 217 A 217 A ? -0.2 ILE 218 A 218 A ? -0.2 LYS 220 A 220 A ? -2.6 LEU 215 A 215 A ? -0.2 
217 TRP 217 A 217 A ? LYS 219 A 219 A ? -0.2 ILE 218 A 218 A ? -0.2 THR 221 A 221 A ? -2.5 ASP 216 A 216 A ? -0.2 
218 ILE 218 A 218 A ? TYR 214 A 214 A ? -2.5 LYS 219 A 219 A ? -0.2 ILE 222 A 222 A ? -2.1 ASP 216 A 216 A ? -0.2 
219 LYS 219 A 219 A ? LEU 215 A 215 A ? -2.8 LYS 220 A 220 A ? -0.2 GLY 224 A 224 A ? -1.6 GLY 223 A 223 A ? -0.9 
220 LYS 220 A 220 A ? ASP 216 A 216 A ? -2.6 LEU 215 A 215 A ? -0.3 GLY 223 A 223 A ? -0.3 LYS 219 A 219 A ? -0.2 
221 THR 221 A 221 A ? TRP 217 A 217 A ? -2.5 ILE 222 A 222 A ? -0.2 LYS 219 A 219 A ? -0.2 LYS 220 A 220 A ? -0.2 
222 ILE 222 A 222 A ? ILE 218 A 218 A ? -2.1 TRP 217 A 217 A ? -0.2 THR 221 A 221 A ? -0.2 LYS 220 A 220 A ? -0.2 
223 GLY 223 A 223 A ? LYS 219 A 219 A ? -0.9 LYS 220 A 220 A ? -0.3 ARG 225 A 225 A ? -0.6 LYS 220 A 220 A ? -0.2 
224 GLY 224 A 224 A ? LYS 219 A 219 A ? -1.6 ILE 218 A 218 A ? -0.2 GLY 223 A 223 A ? -0.2 ILE 222 A 222 A ? -0.1 
225 ARG 225 A 225 A ? GLY 223 A 223 A ? -0.6 LYS 220 A 220 A ? -0.0 LYS 220 A 220 A ? -0.0 ?   ?   ? ?   ? ? ?    
# 
loop_
_dssp_statistics_histogram.entry_id 
_dssp_statistics_histogram.type 
_dssp_statistics_histogram.1 
_dssp_statistics_histogram.2 
_dssp_statistics_histogram.3 
_dssp_statistics_histogram.4 
_dssp_statistics_histogram.5 
_dssp_statistics_histogram.6 
_dssp_statistics_histogram.7 
_dssp_statistics_histogram.8 
_dssp_statistics_histogram.9 
_dssp_statistics_histogram.10 
_dssp_statistics_histogram.11 
_dssp_statistics_histogram.12 
_dssp_statistics_histogram.13 
_dssp_statistics_histogram.14 
_dssp_statistics_histogram.15 
_dssp_statistics_histogram.16 
_dssp_statistics_histogram.17 
_dssp_statistics_histogram.18 
_dssp_statistics_histogram.19 
_dssp_statistics_histogram.20 
_dssp_statistics_histogram.21 
_dssp_statistics_histogram.22 
_dssp_statistics_histogram.23 
_dssp_statistics_histogram.24 
_dssp_statistics_histogram.25 
_dssp_statistics_histogram.26 
_dssp_statistics_histogram.27 
_dssp_statistics_histogram.28 
_dssp_statistics_histogram.29 
_dssp_statistics_histogram.30 
Calu_KLK8 residues_per_alpha_helix        0 0 0 0 0 0 1 1 0 0 0 0 0 0 0 0 0 0 0 0 0 0 0 0 0 0 0 0 0 0 
Calu_KLK8 parallel_bridges_per_ladder     1 0 0 0 0 0 0 0 0 0 0 0 0 0 0 0 0 0 0 0 0 0 0 0 0 0 0 0 0 0 
Calu_KLK8 antiparallel_bridges_per_ladder 4 2 2 6 1 2 0 0 0 0 0 0 0 0 0 0 0 0 0 0 0 0 0 0 0 0 0 0 0 0 
Calu_KLK8 ladders_per_sheet               0 0 0 0 0 1 0 1 0 0 0 0 0 0 0 0 0 0 0 0 0 0 0 0 0 0 0 0 0 0 
# 
loop_
_dssp_statistics_hbond.entry_id 
_dssp_statistics_hbond.type 
_dssp_statistics_hbond.count 
_dssp_statistics_hbond.count_per_100 
Calu_KLK8 O(I)-->H-N(J)          137 60.9 
Calu_KLK8 'PARALLEL BRIDGES'     2   0.9  
Calu_KLK8 'ANTIPARALLEL BRIDGES' 75  33.3 
Calu_KLK8 O(I)-->H-N(I-5)        1   0.4  
Calu_KLK8 O(I)-->H-N(I-4)        2   0.9  
Calu_KLK8 O(I)-->H-N(I-3)        5   2.2  
Calu_KLK8 O(I)-->H-N(I-2)        0   0.0  
Calu_KLK8 O(I)-->H-N(I-1)        0   0.0  
Calu_KLK8 O(I)-->H-N(I+0)        0   0.0  
Calu_KLK8 O(I)-->H-N(I+1)        0   0.0  
Calu_KLK8 O(I)-->H-N(I+2)        17  7.6  
Calu_KLK8 O(I)-->H-N(I+3)        21  9.3  
Calu_KLK8 O(I)-->H-N(I+4)        13  5.8  
Calu_KLK8 O(I)-->H-N(I+5)        2   0.9  
# 
_dssp_statistics.entry_id                       Calu_KLK8 
_dssp_statistics.nr_of_residues                 225 
_dssp_statistics.nr_of_chains                   1 
_dssp_statistics.nr_of_ss_bridges_total         0 
_dssp_statistics.nr_of_ss_bridges_intra_chain   0 
_dssp_statistics.nr_of_ss_bridges_inter_chain   0 
# 
loop_
_chem_comp.id 
_chem_comp.type 
_chem_comp.mon_nstd_flag 
_chem_comp.name 
_chem_comp.formula 
_chem_comp.formula_weight 
ALA 'L-PEPTIDE LINKING' y ALANINE         'C3 H7 N O2'     89.093 
ARG 'L-PEPTIDE LINKING' y ARGININE        'C6 H15 N4 O2'  175.209 
ASN 'L-PEPTIDE LINKING' y ASPARAGINE      'C4 H8 N2 O3'   132.118 
ASP 'L-PEPTIDE LINKING' y 'ASPARTIC ACID' 'C4 H7 N O4'    133.103 
CYS 'L-PEPTIDE LINKING' y CYSTEINE        'C3 H7 N O2 S'  121.158 
GLN 'L-PEPTIDE LINKING' y GLUTAMINE       'C5 H10 N2 O3'  146.144 
GLU 'L-PEPTIDE LINKING' y 'GLUTAMIC ACID' 'C5 H9 N O4'    147.129 
GLY 'PEPTIDE LINKING'   y GLYCINE         'C2 H5 N O2'     75.067 
HIS 'L-PEPTIDE LINKING' y HISTIDINE       'C6 H10 N3 O2'  156.162 
ILE 'L-PEPTIDE LINKING' y ISOLEUCINE      'C6 H13 N O2'   131.173 
LEU 'L-PEPTIDE LINKING' y LEUCINE         'C6 H13 N O2'   131.173 
LYS 'L-PEPTIDE LINKING' y LYSINE          'C6 H15 N2 O2'  147.195 
MET 'L-PEPTIDE LINKING' y METHIONINE      'C5 H11 N O2 S' 149.211 
PHE 'L-PEPTIDE LINKING' y PHENYLALANINE   'C9 H11 N O2'   165.189 
PRO 'L-PEPTIDE LINKING' y PROLINE         'C5 H9 N O2'     115.13 
SER 'L-PEPTIDE LINKING' y SERINE          'C3 H7 N O3'    105.093 
THR 'L-PEPTIDE LINKING' y THREONINE       'C4 H9 N O3'    119.119 
TRP 'L-PEPTIDE LINKING' y TRYPTOPHAN      'C11 H12 N2 O2' 204.225 
TYR 'L-PEPTIDE LINKING' y TYROSINE        'C9 H11 N O3'   181.189 
VAL 'L-PEPTIDE LINKING' y VALINE          'C5 H11 N O2'   117.146 
# 
loop_
_atom_type.symbol 
N 
C 
O 
S 
# 
loop_
_entity_poly_seq.entity_id 
_entity_poly_seq.num 
_entity_poly_seq.mon_id 
_entity_poly_seq.hetero 
1   1 LYS n 
1   2 VAL n 
1   3 LEU n 
1   4 GLY n 
1   5 GLY n 
1   6 GLN n 
1   7 GLU n 
1   8 CYS n 
1   9 GLU n 
1  10 ALA n 
1  11 HIS n 
1  12 SER n 
1  13 GLN n 
1  14 PRO n 
1  15 TRP n 
1  16 GLN n 
1  17 THR n 
1  18 ALA n 
1  19 LEU n 
1  20 PHE n 
1  21 GLN n 
1  22 GLY n 
1  23 VAL n 
1  24 ARG n 
1  25 LEU n 
1  26 LEU n 
1  27 CYS n 
1  28 GLY n 
1  29 GLY n 
1  30 VAL n 
1  31 LEU n 
1  32 ILE n 
1  33 GLU n 
1  34 ASP n 
1  35 ASN n 
1  36 TRP n 
1  37 VAL n 
1  38 LEU n 
1  39 THR n 
1  40 ALA n 
1  41 ALA n 
1  42 HIS n 
1  43 CYS n 
1  44 LYS n 
1  45 LYS n 
1  46 ARG n 
1  47 LYS n 
1  48 TYR n 
1  49 THR n 
1  50 VAL n 
1  51 ARG n 
1  52 LEU n 
1  53 GLY n 
1  54 ASP n 
1  55 HIS n 
1  56 SER n 
1  57 LEU n 
1  58 LYS n 
1  59 ASN n 
1  60 LYS n 
1  61 ASP n 
1  62 SER n 
1  63 SER n 
1  64 GLU n 
1  65 GLN n 
1  66 GLU n 
1  67 MET n 
1  68 ALA n 
1  69 VAL n 
1  70 ALA n 
1  71 GLN n 
1  72 SER n 
1  73 ILE n 
1  74 PRO n 
1  75 HIS n 
1  76 PRO n 
1  77 CYS n 
1  78 TYR n 
1  79 ASN n 
1  80 ASN n 
1  81 GLU n 
1  82 ASP n 
1  83 HIS n 
1  84 SER n 
1  85 HIS n 
1  86 ASP n 
1  87 LEU n 
1  88 MET n 
1  89 LEU n 
1  90 ILE n 
1  91 ARG n 
1  92 LEU n 
1  93 ARG n 
1  94 GLY n 
1  95 ARG n 
1  96 ALA n 
1  97 SER n 
1  98 LEU n 
1  99 GLY n 
1 100 PRO n 
1 101 GLN n 
1 102 VAL n 
1 103 LYS n 
1 104 PRO n 
1 105 ILE n 
1 106 ASN n 
1 107 LEU n 
1 108 ALA n 
1 109 ASP n 
1 110 HIS n 
1 111 CYS n 
1 112 PRO n 
1 113 GLU n 
1 114 VAL n 
1 115 GLY n 
1 116 GLN n 
1 117 LYS n 
1 118 CYS n 
1 119 THR n 
1 120 ILE n 
1 121 SER n 
1 122 GLY n 
1 123 TRP n 
1 124 GLY n 
1 125 THR n 
1 126 VAL n 
1 127 THR n 
1 128 SER n 
1 129 PRO n 
1 130 ARG n 
1 131 GLU n 
1 132 ASN n 
1 133 PHE n 
1 134 PRO n 
1 135 ASP n 
1 136 THR n 
1 137 LEU n 
1 138 ASN n 
1 139 CYS n 
1 140 ALA n 
1 141 GLU n 
1 142 VAL n 
1 143 GLU n 
1 144 ILE n 
1 145 PHE n 
1 146 PRO n 
1 147 GLN n 
1 148 LYS n 
1 149 LYS n 
1 150 CYS n 
1 151 LYS n 
1 152 ASP n 
1 153 VAL n 
1 154 TYR n 
1 155 PRO n 
1 156 GLY n 
1 157 GLU n 
1 158 VAL n 
1 159 THR n 
1 160 ASP n 
1 161 GLY n 
1 162 MET n 
1 163 ILE n 
1 164 CYS n 
1 165 ALA n 
1 166 GLY n 
1 167 ASP n 
1 168 SER n 
1 169 ASN n 
1 170 GLY n 
1 171 ALA n 
1 172 ASP n 
1 173 SER n 
1 174 CYS n 
1 175 GLN n 
1 176 GLY n 
1 177 ASP n 
1 178 SER n 
1 179 GLY n 
1 180 GLY n 
1 181 PRO n 
1 182 LEU n 
1 183 VAL n 
1 184 CYS n 
1 185 GLY n 
1 186 GLY n 
1 187 VAL n 
1 188 LEU n 
1 189 GLN n 
1 190 GLY n 
1 191 ILE n 
1 192 THR n 
1 193 SER n 
1 194 TRP n 
1 195 GLY n 
1 196 SER n 
1 197 ASP n 
1 198 PRO n 
1 199 CYS n 
1 200 GLY n 
1 201 ARG n 
1 202 PRO n 
1 203 GLU n 
1 204 ARG n 
1 205 PRO n 
1 206 GLY n 
1 207 VAL n 
1 208 TYR n 
1 209 THR n 
1 210 ASN n 
1 211 ILE n 
1 212 CYS n 
1 213 ARG n 
1 214 TYR n 
1 215 LEU n 
1 216 ASP n 
1 217 TRP n 
1 218 ILE n 
1 219 LYS n 
1 220 LYS n 
1 221 THR n 
1 222 ILE n 
1 223 GLY n 
1 224 GLY n 
1 225 ARG n 
# 
loop_
_pdbx_poly_seq_scheme.asym_id 
_pdbx_poly_seq_scheme.entity_id 
_pdbx_poly_seq_scheme.seq_id 
_pdbx_poly_seq_scheme.mon_id 
_pdbx_poly_seq_scheme.ndb_seq_num 
_pdbx_poly_seq_scheme.pdb_seq_num 
_pdbx_poly_seq_scheme.auth_seq_num 
_pdbx_poly_seq_scheme.pdb_mon_id 
_pdbx_poly_seq_scheme.auth_mon_id 
_pdbx_poly_seq_scheme.pdb_strand_id 
_pdbx_poly_seq_scheme.pdb_ins_code 
_pdbx_poly_seq_scheme.hetero 
A 1   1 LYS   1 1   1   LYS LYS A ? n 
A 1   2 VAL   2 2   2   VAL VAL A ? n 
A 1   3 LEU   3 3   3   LEU LEU A ? n 
A 1   4 GLY   4 4   4   GLY GLY A ? n 
A 1   5 GLY   5 5   5   GLY GLY A ? n 
A 1   6 GLN   6 6   6   GLN GLN A ? n 
A 1   7 GLU   7 7   7   GLU GLU A ? n 
A 1   8 CYS   8 8   8   CYS CYS A ? n 
A 1   9 GLU   9 9   9   GLU GLU A ? n 
A 1  10 ALA  10 10  10  ALA ALA A ? n 
A 1  11 HIS  11 11  11  HIS HIS A ? n 
A 1  12 SER  12 12  12  SER SER A ? n 
A 1  13 GLN  13 13  13  GLN GLN A ? n 
A 1  14 PRO  14 14  14  PRO PRO A ? n 
A 1  15 TRP  15 15  15  TRP TRP A ? n 
A 1  16 GLN  16 16  16  GLN GLN A ? n 
A 1  17 THR  17 17  17  THR THR A ? n 
A 1  18 ALA  18 18  18  ALA ALA A ? n 
A 1  19 LEU  19 19  19  LEU LEU A ? n 
A 1  20 PHE  20 20  20  PHE PHE A ? n 
A 1  21 GLN  21 21  21  GLN GLN A ? n 
A 1  22 GLY  22 22  22  GLY GLY A ? n 
A 1  23 VAL  23 23  23  VAL VAL A ? n 
A 1  24 ARG  24 24  24  ARG ARG A ? n 
A 1  25 LEU  25 25  25  LEU LEU A ? n 
A 1  26 LEU  26 26  26  LEU LEU A ? n 
A 1  27 CYS  27 27  27  CYS CYS A ? n 
A 1  28 GLY  28 28  28  GLY GLY A ? n 
A 1  29 GLY  29 29  29  GLY GLY A ? n 
A 1  30 VAL  30 30  30  VAL VAL A ? n 
A 1  31 LEU  31 31  31  LEU LEU A ? n 
A 1  32 ILE  32 32  32  ILE ILE A ? n 
A 1  33 GLU  33 33  33  GLU GLU A ? n 
A 1  34 ASP  34 34  34  ASP ASP A ? n 
A 1  35 ASN  35 35  35  ASN ASN A ? n 
A 1  36 TRP  36 36  36  TRP TRP A ? n 
A 1  37 VAL  37 37  37  VAL VAL A ? n 
A 1  38 LEU  38 38  38  LEU LEU A ? n 
A 1  39 THR  39 39  39  THR THR A ? n 
A 1  40 ALA  40 40  40  ALA ALA A ? n 
A 1  41 ALA  41 41  41  ALA ALA A ? n 
A 1  42 HIS  42 42  42  HIS HIS A ? n 
A 1  43 CYS  43 43  43  CYS CYS A ? n 
A 1  44 LYS  44 44  44  LYS LYS A ? n 
A 1  45 LYS  45 45  45  LYS LYS A ? n 
A 1  46 ARG  46 46  46  ARG ARG A ? n 
A 1  47 LYS  47 47  47  LYS LYS A ? n 
A 1  48 TYR  48 48  48  TYR TYR A ? n 
A 1  49 THR  49 49  49  THR THR A ? n 
A 1  50 VAL  50 50  50  VAL VAL A ? n 
A 1  51 ARG  51 51  51  ARG ARG A ? n 
A 1  52 LEU  52 52  52  LEU LEU A ? n 
A 1  53 GLY  53 53  53  GLY GLY A ? n 
A 1  54 ASP  54 54  54  ASP ASP A ? n 
A 1  55 HIS  55 55  55  HIS HIS A ? n 
A 1  56 SER  56 56  56  SER SER A ? n 
A 1  57 LEU  57 57  57  LEU LEU A ? n 
A 1  58 LYS  58 58  58  LYS LYS A ? n 
A 1  59 ASN  59 59  59  ASN ASN A ? n 
A 1  60 LYS  60 60  60  LYS LYS A ? n 
A 1  61 ASP  61 61  61  ASP ASP A ? n 
A 1  62 SER  62 62  62  SER SER A ? n 
A 1  63 SER  63 63  63  SER SER A ? n 
A 1  64 GLU  64 64  64  GLU GLU A ? n 
A 1  65 GLN  65 65  65  GLN GLN A ? n 
A 1  66 GLU  66 66  66  GLU GLU A ? n 
A 1  67 MET  67 67  67  MET MET A ? n 
A 1  68 ALA  68 68  68  ALA ALA A ? n 
A 1  69 VAL  69 69  69  VAL VAL A ? n 
A 1  70 ALA  70 70  70  ALA ALA A ? n 
A 1  71 GLN  71 71  71  GLN GLN A ? n 
A 1  72 SER  72 72  72  SER SER A ? n 
A 1  73 ILE  73 73  73  ILE ILE A ? n 
A 1  74 PRO  74 74  74  PRO PRO A ? n 
A 1  75 HIS  75 75  75  HIS HIS A ? n 
A 1  76 PRO  76 76  76  PRO PRO A ? n 
A 1  77 CYS  77 77  77  CYS CYS A ? n 
A 1  78 TYR  78 78  78  TYR TYR A ? n 
A 1  79 ASN  79 79  79  ASN ASN A ? n 
A 1  80 ASN  80 80  80  ASN ASN A ? n 
A 1  81 GLU  81 81  81  GLU GLU A ? n 
A 1  82 ASP  82 82  82  ASP ASP A ? n 
A 1  83 HIS  83 83  83  HIS HIS A ? n 
A 1  84 SER  84 84  84  SER SER A ? n 
A 1  85 HIS  85 85  85  HIS HIS A ? n 
A 1  86 ASP  86 86  86  ASP ASP A ? n 
A 1  87 LEU  87 87  87  LEU LEU A ? n 
A 1  88 MET  88 88  88  MET MET A ? n 
A 1  89 LEU  89 89  89  LEU LEU A ? n 
A 1  90 ILE  90 90  90  ILE ILE A ? n 
A 1  91 ARG  91 91  91  ARG ARG A ? n 
A 1  92 LEU  92 92  92  LEU LEU A ? n 
A 1  93 ARG  93 93  93  ARG ARG A ? n 
A 1  94 GLY  94 94  94  GLY GLY A ? n 
A 1  95 ARG  95 95  95  ARG ARG A ? n 
A 1  96 ALA  96 96  96  ALA ALA A ? n 
A 1  97 SER  97 97  97  SER SER A ? n 
A 1  98 LEU  98 98  98  LEU LEU A ? n 
A 1  99 GLY  99 99  99  GLY GLY A ? n 
A 1 100 PRO 100 100 100 PRO PRO A ? n 
A 1 101 GLN 101 101 101 GLN GLN A ? n 
A 1 102 VAL 102 102 102 VAL VAL A ? n 
A 1 103 LYS 103 103 103 LYS LYS A ? n 
A 1 104 PRO 104 104 104 PRO PRO A ? n 
A 1 105 ILE 105 105 105 ILE ILE A ? n 
A 1 106 ASN 106 106 106 ASN ASN A ? n 
A 1 107 LEU 107 107 107 LEU LEU A ? n 
A 1 108 ALA 108 108 108 ALA ALA A ? n 
A 1 109 ASP 109 109 109 ASP ASP A ? n 
A 1 110 HIS 110 110 110 HIS HIS A ? n 
A 1 111 CYS 111 111 111 CYS CYS A ? n 
A 1 112 PRO 112 112 112 PRO PRO A ? n 
A 1 113 GLU 113 113 113 GLU GLU A ? n 
A 1 114 VAL 114 114 114 VAL VAL A ? n 
A 1 115 GLY 115 115 115 GLY GLY A ? n 
A 1 116 GLN 116 116 116 GLN GLN A ? n 
A 1 117 LYS 117 117 117 LYS LYS A ? n 
A 1 118 CYS 118 118 118 CYS CYS A ? n 
A 1 119 THR 119 119 119 THR THR A ? n 
A 1 120 ILE 120 120 120 ILE ILE A ? n 
A 1 121 SER 121 121 121 SER SER A ? n 
A 1 122 GLY 122 122 122 GLY GLY A ? n 
A 1 123 TRP 123 123 123 TRP TRP A ? n 
A 1 124 GLY 124 124 124 GLY GLY A ? n 
A 1 125 THR 125 125 125 THR THR A ? n 
A 1 126 VAL 126 126 126 VAL VAL A ? n 
A 1 127 THR 127 127 127 THR THR A ? n 
A 1 128 SER 128 128 128 SER SER A ? n 
A 1 129 PRO 129 129 129 PRO PRO A ? n 
A 1 130 ARG 130 130 130 ARG ARG A ? n 
A 1 131 GLU 131 131 131 GLU GLU A ? n 
A 1 132 ASN 132 132 132 ASN ASN A ? n 
A 1 133 PHE 133 133 133 PHE PHE A ? n 
A 1 134 PRO 134 134 134 PRO PRO A ? n 
A 1 135 ASP 135 135 135 ASP ASP A ? n 
A 1 136 THR 136 136 136 THR THR A ? n 
A 1 137 LEU 137 137 137 LEU LEU A ? n 
A 1 138 ASN 138 138 138 ASN ASN A ? n 
A 1 139 CYS 139 139 139 CYS CYS A ? n 
A 1 140 ALA 140 140 140 ALA ALA A ? n 
A 1 141 GLU 141 141 141 GLU GLU A ? n 
A 1 142 VAL 142 142 142 VAL VAL A ? n 
A 1 143 GLU 143 143 143 GLU GLU A ? n 
A 1 144 ILE 144 144 144 ILE ILE A ? n 
A 1 145 PHE 145 145 145 PHE PHE A ? n 
A 1 146 PRO 146 146 146 PRO PRO A ? n 
A 1 147 GLN 147 147 147 GLN GLN A ? n 
A 1 148 LYS 148 148 148 LYS LYS A ? n 
A 1 149 LYS 149 149 149 LYS LYS A ? n 
A 1 150 CYS 150 150 150 CYS CYS A ? n 
A 1 151 LYS 151 151 151 LYS LYS A ? n 
A 1 152 ASP 152 152 152 ASP ASP A ? n 
A 1 153 VAL 153 153 153 VAL VAL A ? n 
A 1 154 TYR 154 154 154 TYR TYR A ? n 
A 1 155 PRO 155 155 155 PRO PRO A ? n 
A 1 156 GLY 156 156 156 GLY GLY A ? n 
A 1 157 GLU 157 157 157 GLU GLU A ? n 
A 1 158 VAL 158 158 158 VAL VAL A ? n 
A 1 159 THR 159 159 159 THR THR A ? n 
A 1 160 ASP 160 160 160 ASP ASP A ? n 
A 1 161 GLY 161 161 161 GLY GLY A ? n 
A 1 162 MET 162 162 162 MET MET A ? n 
A 1 163 ILE 163 163 163 ILE ILE A ? n 
A 1 164 CYS 164 164 164 CYS CYS A ? n 
A 1 165 ALA 165 165 165 ALA ALA A ? n 
A 1 166 GLY 166 166 166 GLY GLY A ? n 
A 1 167 ASP 167 167 167 ASP ASP A ? n 
A 1 168 SER 168 168 168 SER SER A ? n 
A 1 169 ASN 169 169 169 ASN ASN A ? n 
A 1 170 GLY 170 170 170 GLY GLY A ? n 
A 1 171 ALA 171 171 171 ALA ALA A ? n 
A 1 172 ASP 172 172 172 ASP ASP A ? n 
A 1 173 SER 173 173 173 SER SER A ? n 
A 1 174 CYS 174 174 174 CYS CYS A ? n 
A 1 175 GLN 175 175 175 GLN GLN A ? n 
A 1 176 GLY 176 176 176 GLY GLY A ? n 
A 1 177 ASP 177 177 177 ASP ASP A ? n 
A 1 178 SER 178 178 178 SER SER A ? n 
A 1 179 GLY 179 179 179 GLY GLY A ? n 
A 1 180 GLY 180 180 180 GLY GLY A ? n 
A 1 181 PRO 181 181 181 PRO PRO A ? n 
A 1 182 LEU 182 182 182 LEU LEU A ? n 
A 1 183 VAL 183 183 183 VAL VAL A ? n 
A 1 184 CYS 184 184 184 CYS CYS A ? n 
A 1 185 GLY 185 185 185 GLY GLY A ? n 
A 1 186 GLY 186 186 186 GLY GLY A ? n 
A 1 187 VAL 187 187 187 VAL VAL A ? n 
A 1 188 LEU 188 188 188 LEU LEU A ? n 
A 1 189 GLN 189 189 189 GLN GLN A ? n 
A 1 190 GLY 190 190 190 GLY GLY A ? n 
A 1 191 ILE 191 191 191 ILE ILE A ? n 
A 1 192 THR 192 192 192 THR THR A ? n 
A 1 193 SER 193 193 193 SER SER A ? n 
A 1 194 TRP 194 194 194 TRP TRP A ? n 
A 1 195 GLY 195 195 195 GLY GLY A ? n 
A 1 196 SER 196 196 196 SER SER A ? n 
A 1 197 ASP 197 197 197 ASP ASP A ? n 
A 1 198 PRO 198 198 198 PRO PRO A ? n 
A 1 199 CYS 199 199 199 CYS CYS A ? n 
A 1 200 GLY 200 200 200 GLY GLY A ? n 
A 1 201 ARG 201 201 201 ARG ARG A ? n 
A 1 202 PRO 202 202 202 PRO PRO A ? n 
A 1 203 GLU 203 203 203 GLU GLU A ? n 
A 1 204 ARG 204 204 204 ARG ARG A ? n 
A 1 205 PRO 205 205 205 PRO PRO A ? n 
A 1 206 GLY 206 206 206 GLY GLY A ? n 
A 1 207 VAL 207 207 207 VAL VAL A ? n 
A 1 208 TYR 208 208 208 TYR TYR A ? n 
A 1 209 THR 209 209 209 THR THR A ? n 
A 1 210 ASN 210 210 210 ASN ASN A ? n 
A 1 211 ILE 211 211 211 ILE ILE A ? n 
A 1 212 CYS 212 212 212 CYS CYS A ? n 
A 1 213 ARG 213 213 213 ARG ARG A ? n 
A 1 214 TYR 214 214 214 TYR TYR A ? n 
A 1 215 LEU 215 215 215 LEU LEU A ? n 
A 1 216 ASP 216 216 216 ASP ASP A ? n 
A 1 217 TRP 217 217 217 TRP TRP A ? n 
A 1 218 ILE 218 218 218 ILE ILE A ? n 
A 1 219 LYS 219 219 219 LYS LYS A ? n 
A 1 220 LYS 220 220 220 LYS LYS A ? n 
A 1 221 THR 221 221 221 THR THR A ? n 
A 1 222 ILE 222 222 222 ILE ILE A ? n 
A 1 223 GLY 223 223 223 GLY GLY A ? n 
A 1 224 GLY 224 224 224 GLY GLY A ? n 
A 1 225 ARG 225 225 225 ARG ARG A ? n 
# 
loop_
_atom_site.group_PDB 
_atom_site.id 
_atom_site.type_symbol 
_atom_site.label_atom_id 
_atom_site.label_alt_id 
_atom_site.label_comp_id 
_atom_site.label_asym_id 
_atom_site.label_entity_id 
_atom_site.label_seq_id 
_atom_site.pdbx_PDB_ins_code 
_atom_site.Cartn_x 
_atom_site.Cartn_y 
_atom_site.Cartn_z 
_atom_site.occupancy 
_atom_site.B_iso_or_equiv 
_atom_site.pdbx_formal_charge 
_atom_site.auth_seq_id 
_atom_site.auth_comp_id 
_atom_site.auth_asym_id 
_atom_site.auth_atom_id 
_atom_site.pdbx_PDB_model_num 
ATOM 1    N N   ? LYS A 1   1 ?  -2.945  -0.158 -11.921 1.000 41.410 ? 1   LYS A N   1 
ATOM 2    C CA  ? LYS A 1   1 ?  -2.744  -1.495 -12.473 1.000 41.410 ? 1   LYS A CA  1 
ATOM 3    C C   ? LYS A 1   1 ?  -1.731  -2.283 -11.649 1.000 41.410 ? 1   LYS A C   1 
ATOM 4    C CB  ? LYS A 1   1 ?  -2.283  -1.411 -13.929 1.000 41.410 ? 1   LYS A CB  1 
ATOM 5    O O   ? LYS A 1   1 ?  -0.701  -1.743 -11.239 1.000 41.410 ? 1   LYS A O   1 
ATOM 6    C CG  ? LYS A 1   1 ?  -2.226  -2.756 -14.639 1.000 41.410 ? 1   LYS A CG  1 
ATOM 7    C CD  ? LYS A 1   1 ?  -1.817  -2.601 -16.098 1.000 41.410 ? 1   LYS A CD  1 
ATOM 8    C CE  ? LYS A 1   1 ?  -1.706  -3.950 -16.795 1.000 41.410 ? 1   LYS A CE  1 
ATOM 9    N NZ  ? LYS A 1   1 ?  -1.298  -3.804 -18.224 1.000 41.410 ? 1   LYS A NZ  1 
ATOM 10   N N   ? VAL A 1   2 ?  -2.068  -3.398 -11.242 1.000 54.130 ? 2   VAL A N   1 
ATOM 11   C CA  ? VAL A 1   2 ?  -0.937  -4.320 -11.265 1.000 54.130 ? 2   VAL A CA  1 
ATOM 12   C C   ? VAL A 1   2 ?  -0.689  -4.799 -12.693 1.000 54.130 ? 2   VAL A C   1 
ATOM 13   C CB  ? VAL A 1   2 ?  -1.172  -5.528 -10.331 1.000 54.130 ? 2   VAL A CB  1 
ATOM 14   O O   ? VAL A 1   2 ?  -1.447  -5.617 -13.221 1.000 54.130 ? 2   VAL A O   1 
ATOM 15   C CG1 ? VAL A 1   2 ?   0.027  -6.474 -10.360 1.000 54.130 ? 2   VAL A CG1 1 
ATOM 16   C CG2 ? VAL A 1   2 ?  -1.448  -5.054  -8.905 1.000 54.130 ? 2   VAL A CG2 1 
ATOM 17   N N   ? LEU A 1   3 ?  -0.170  -3.867 -13.513 1.000 61.680 ? 3   LEU A N   1 
ATOM 18   C CA  ? LEU A 1   3 ?   0.151  -4.152 -14.907 1.000 61.680 ? 3   LEU A CA  1 
ATOM 19   C C   ? LEU A 1   3 ?   0.903  -5.473 -15.032 1.000 61.680 ? 3   LEU A C   1 
ATOM 20   C CB  ? LEU A 1   3 ?   0.986  -3.018 -15.508 1.000 61.680 ? 3   LEU A CB  1 
ATOM 21   O O   ? LEU A 1   3 ?   1.894  -5.697 -14.333 1.000 61.680 ? 3   LEU A O   1 
ATOM 22   C CG  ? LEU A 1   3 ?   0.245  -1.713 -15.802 1.000 61.680 ? 3   LEU A CG  1 
ATOM 23   C CD1 ? LEU A 1   3 ?   1.233  -0.619 -16.193 1.000 61.680 ? 3   LEU A CD1 1 
ATOM 24   C CD2 ? LEU A 1   3 ?  -0.791  -1.923 -16.901 1.000 61.680 ? 3   LEU A CD2 1 
ATOM 25   N N   ? GLY A 1   4 ?   0.133  -6.379 -15.841 1.000 62.280 ? 4   GLY A N   1 
ATOM 26   C CA  ? GLY A 1   4 ?   0.720  -7.701 -15.986 1.000 62.280 ? 4   GLY A CA  1 
ATOM 27   C C   ? GLY A 1   4 ?   0.308  -8.661 -14.886 1.000 62.280 ? 4   GLY A C   1 
ATOM 28   O O   ? GLY A 1   4 ?   0.909  -9.726 -14.727 1.000 62.280 ? 4   GLY A O   1 
ATOM 29   N N   ? GLY A 1   5 ?  -0.688  -8.178 -13.964 1.000 71.480 ? 5   GLY A N   1 
ATOM 30   C CA  ? GLY A 1   5 ?  -1.218  -8.962 -12.860 1.000 71.480 ? 5   GLY A CA  1 
ATOM 31   C C   ? GLY A 1   5 ?  -2.480  -9.722 -13.219 1.000 71.480 ? 5   GLY A C   1 
ATOM 32   O O   ? GLY A 1   5 ?  -2.964  -9.635 -14.350 1.000 71.480 ? 5   GLY A O   1 
ATOM 33   N N   ? GLN A 1   6 ?  -2.892 -10.676 -12.560 1.000 86.370 ? 6   GLN A N   1 
ATOM 34   C CA  ? GLN A 1   6 ?  -4.099 -11.487 -12.675 1.000 86.370 ? 6   GLN A CA  1 
ATOM 35   C C   ? GLN A 1   6 ?  -4.987 -11.331 -11.443 1.000 86.370 ? 6   GLN A C   1 
ATOM 36   C CB  ? GLN A 1   6 ?  -3.739 -12.960 -12.879 1.000 86.370 ? 6   GLN A CB  1 
ATOM 37   O O   ? GLN A 1   6 ?  -4.537 -10.840 -10.406 1.000 86.370 ? 6   GLN A O   1 
ATOM 38   C CG  ? GLN A 1   6 ?  -2.939 -13.562 -11.732 1.000 86.370 ? 6   GLN A CG  1 
ATOM 39   C CD  ? GLN A 1   6 ?  -2.375 -14.930 -12.064 1.000 86.370 ? 6   GLN A CD  1 
ATOM 40   N NE2 ? GLN A 1   6 ?  -1.710 -15.549 -11.095 1.000 86.370 ? 6   GLN A NE2 1 
ATOM 41   O OE1 ? GLN A 1   6 ?  -2.537 -15.428 -13.183 1.000 86.370 ? 6   GLN A OE1 1 
ATOM 42   N N   ? GLU A 1   7 ?  -6.229 -11.566 -11.764 1.000 91.470 ? 7   GLU A N   1 
ATOM 43   C CA  ? GLU A 1   7 ?  -7.121 -11.549 -10.608 1.000 91.470 ? 7   GLU A CA  1 
ATOM 44   C C   ? GLU A 1   7 ?  -6.521 -12.319  -9.436 1.000 91.470 ? 7   GLU A C   1 
ATOM 45   C CB  ? GLU A 1   7 ?  -8.489 -12.131 -10.976 1.000 91.470 ? 7   GLU A CB  1 
ATOM 46   O O   ? GLU A 1   7 ?  -6.002 -13.423  -9.612 1.000 91.470 ? 7   GLU A O   1 
ATOM 47   C CG  ? GLU A 1   7 ?  -9.490 -12.120  -9.830 1.000 91.470 ? 7   GLU A CG  1 
ATOM 48   C CD  ? GLU A 1   7 ? -10.848 -12.684 -10.214 1.000 91.470 ? 7   GLU A CD  1 
ATOM 49   O OE1 ? GLU A 1   7 ? -11.551 -13.229  -9.333 1.000 91.470 ? 7   GLU A OE1 1 
ATOM 50   O OE2 ? GLU A 1   7 ? -11.213 -12.579 -11.407 1.000 91.470 ? 7   GLU A OE2 1 
ATOM 51   N N   ? CYS A 1   8 ?  -6.506 -11.715  -8.267 1.000 92.100 ? 8   CYS A N   1 
ATOM 52   C CA  ? CYS A 1   8 ?  -6.082 -12.375  -7.037 1.000 92.100 ? 8   CYS A CA  1 
ATOM 53   C C   ? CYS A 1   8 ?  -7.081 -13.450  -6.623 1.000 92.100 ? 8   CYS A C   1 
ATOM 54   C CB  ? CYS A 1   8 ?  -5.919 -11.356  -5.910 1.000 92.100 ? 8   CYS A CB  1 
ATOM 55   O O   ? CYS A 1   8 ?  -8.275 -13.333  -6.901 1.000 92.100 ? 8   CYS A O   1 
ATOM 56   S SG  ? CYS A 1   8 ?  -4.681 -10.086  -6.250 1.000 92.100 ? 8   CYS A SG  1 
ATOM 57   N N   ? GLU A 1   9 ?  -6.462 -14.501  -6.043 1.000 92.540 ? 9   GLU A N   1 
ATOM 58   C CA  ? GLU A 1   9 ?  -7.392 -15.401  -5.369 1.000 92.540 ? 9   GLU A CA  1 
ATOM 59   C C   ? GLU A 1   9 ?  -8.255 -14.648  -4.360 1.000 92.540 ? 9   GLU A C   1 
ATOM 60   C CB  ? GLU A 1   9 ?  -6.634 -16.533  -4.671 1.000 92.540 ? 9   GLU A CB  1 
ATOM 61   O O   ? GLU A 1   9 ?  -7.755 -13.797  -3.621 1.000 92.540 ? 9   GLU A O   1 
ATOM 62   C CG  ? GLU A 1   9 ?  -5.965 -17.507  -5.630 1.000 92.540 ? 9   GLU A CG  1 
ATOM 63   C CD  ? GLU A 1   9 ?  -5.285 -18.671  -4.926 1.000 92.540 ? 9   GLU A CD  1 
ATOM 64   O OE1 ? GLU A 1   9 ?  -5.020 -19.705  -5.581 1.000 92.540 ? 9   GLU A OE1 1 
ATOM 65   O OE2 ? GLU A 1   9 ?  -5.017 -18.548  -3.711 1.000 92.540 ? 9   GLU A OE2 1 
ATOM 66   N N   ? ALA A 1  10 ?  -9.568 -14.905  -4.440 1.000 90.690 ? 10  ALA A N   1 
ATOM 67   C CA  ? ALA A 1  10 ? -10.487 -14.215  -3.539 1.000 90.690 ? 10  ALA A CA  1 
ATOM 68   C C   ? ALA A 1  10 ? -10.005 -14.298  -2.093 1.000 90.690 ? 10  ALA A C   1 
ATOM 69   C CB  ? ALA A 1  10 ? -11.893 -14.799  -3.662 1.000 90.690 ? 10  ALA A CB  1 
ATOM 70   O O   ? ALA A 1  10 ?  -9.642 -15.375  -1.615 1.000 90.690 ? 10  ALA A O   1 
ATOM 71   N N   ? HIS A 1  11 ?  -9.880 -13.019  -1.471 1.000 90.050 ? 11  HIS A N   1 
ATOM 72   C CA  ? HIS A 1  11 ?  -9.593 -12.843  -0.052 1.000 90.050 ? 11  HIS A CA  1 
ATOM 73   C C   ? HIS A 1  11 ?  -8.172 -13.284   0.282 1.000 90.050 ? 11  HIS A C   1 
ATOM 74   C CB  ? HIS A 1  11 ? -10.598 -13.622   0.798 1.000 90.050 ? 11  HIS A CB  1 
ATOM 75   O O   ? HIS A 1  11 ?  -7.869 -13.596   1.436 1.000 90.050 ? 11  HIS A O   1 
ATOM 76   C CG  ? HIS A 1  11 ? -12.023 -13.252   0.533 1.000 90.050 ? 11  HIS A CG  1 
ATOM 77   C CD2 ? HIS A 1  11 ? -13.056 -13.982   0.051 1.000 90.050 ? 11  HIS A CD2 1 
ATOM 78   N ND1 ? HIS A 1  11 ? -12.519 -11.988   0.765 1.000 90.050 ? 11  HIS A ND1 1 
ATOM 79   C CE1 ? HIS A 1  11 ? -13.800 -11.956   0.438 1.000 90.050 ? 11  HIS A CE1 1 
ATOM 80   N NE2 ? HIS A 1  11 ? -14.150 -13.154   0.001 1.000 90.050 ? 11  HIS A NE2 1 
ATOM 81   N N   ? SER A 1  12 ?  -7.290 -13.470  -0.665 1.000 94.240 ? 12  SER A N   1 
ATOM 82   C CA  ? SER A 1  12 ?  -5.883 -13.810  -0.480 1.000 94.240 ? 12  SER A CA  1 
ATOM 83   C C   ? SER A 1  12 ?  -5.089 -12.616   0.040 1.000 94.240 ? 12  SER A C   1 
ATOM 84   C CB  ? SER A 1  12 ?  -5.274 -14.305  -1.793 1.000 94.240 ? 12  SER A CB  1 
ATOM 85   O O   ? SER A 1  12 ?  -3.967 -12.773   0.525 1.000 94.240 ? 12  SER A O   1 
ATOM 86   O OG  ? SER A 1  12 ?  -5.310 -13.287  -2.779 1.000 94.240 ? 12  SER A OG  1 
ATOM 87   N N   ? GLN A 1  13 ?  -5.528 -11.447  -0.008 1.000 96.360 ? 13  GLN A N   1 
ATOM 88   C CA  ? GLN A 1  13 ?  -4.961 -10.210   0.518 1.000 96.360 ? 13  GLN A CA  1 
ATOM 89   C C   ? GLN A 1  13 ?  -5.893  -9.570   1.543 1.000 96.360 ? 13  GLN A C   1 
ATOM 90   C CB  ? GLN A 1  13 ?  -4.672  -9.226  -0.616 1.000 96.360 ? 13  GLN A CB  1 
ATOM 91   O O   ? GLN A 1  13 ?  -6.429  -8.485   1.309 1.000 96.360 ? 13  GLN A O   1 
ATOM 92   C CG  ? GLN A 1  13 ?  -3.779  -9.794  -1.711 1.000 96.360 ? 13  GLN A CG  1 
ATOM 93   C CD  ? GLN A 1  13 ?  -2.943 -10.968  -1.236 1.000 96.360 ? 13  GLN A CD  1 
ATOM 94   N NE2 ? GLN A 1  13 ?  -2.292 -11.650  -2.173 1.000 96.360 ? 13  GLN A NE2 1 
ATOM 95   O OE1 ? GLN A 1  13 ?  -2.882 -11.260  -0.038 1.000 96.360 ? 13  GLN A OE1 1 
ATOM 96   N N   ? PRO A 1  14 ?  -6.028 -10.117   2.752 1.000 96.600 ? 14  PRO A N   1 
ATOM 97   C CA  ? PRO A 1  14 ?  -7.025  -9.711   3.746 1.000 96.600 ? 14  PRO A CA  1 
ATOM 98   C C   ? PRO A 1  14 ?  -6.705  -8.362   4.384 1.000 96.600 ? 14  PRO A C   1 
ATOM 99   C CB  ? PRO A 1  14 ?  -6.966 -10.834   4.784 1.000 96.600 ? 14  PRO A CB  1 
ATOM 100  O O   ? PRO A 1  14 ?  -7.565  -7.765   5.038 1.000 96.600 ? 14  PRO A O   1 
ATOM 101  C CG  ? PRO A 1  14 ?  -5.585 -11.393   4.665 1.000 96.600 ? 14  PRO A CG  1 
ATOM 102  C CD  ? PRO A 1  14 ?  -5.176 -11.350   3.220 1.000 96.600 ? 14  PRO A CD  1 
ATOM 103  N N   ? TRP A 1  15 ?  -5.502  -7.816   4.120 1.000 97.960 ? 15  TRP A N   1 
ATOM 104  C CA  ? TRP A 1  15 ?  -5.059  -6.535   4.659 1.000 97.960 ? 15  TRP A CA  1 
ATOM 105  C C   ? TRP A 1  15 ?  -5.393  -5.396   3.701 1.000 97.960 ? 15  TRP A C   1 
ATOM 106  C CB  ? TRP A 1  15 ?  -3.554  -6.559   4.938 1.000 97.960 ? 15  TRP A CB  1 
ATOM 107  O O   ? TRP A 1  15 ?  -5.300  -4.222   4.066 1.000 97.960 ? 15  TRP A O   1 
ATOM 108  C CG  ? TRP A 1  15 ?  -2.736  -7.126   3.816 1.000 97.960 ? 15  TRP A CG  1 
ATOM 109  C CD1 ? TRP A 1  15 ?  -2.238  -6.451   2.737 1.000 97.960 ? 15  TRP A CD1 1 
ATOM 110  C CD2 ? TRP A 1  15 ?  -2.327  -8.489   3.662 1.000 97.960 ? 15  TRP A CD2 1 
ATOM 111  C CE2 ? TRP A 1  15 ?  -1.581  -8.568   2.465 1.000 97.960 ? 15  TRP A CE2 1 
ATOM 112  C CE3 ? TRP A 1  15 ?  -2.517  -9.651   4.421 1.000 97.960 ? 15  TRP A CE3 1 
ATOM 113  N NE1 ? TRP A 1  15 ?  -1.542  -7.313   1.920 1.000 97.960 ? 15  TRP A NE1 1 
ATOM 114  C CH2 ? TRP A 1  15 ?  -1.226 -10.888   2.771 1.000 97.960 ? 15  TRP A CH2 1 
ATOM 115  C CZ2 ? TRP A 1  15 ?  -1.025  -9.766   2.009 1.000 97.960 ? 15  TRP A CZ2 1 
ATOM 116  C CZ3 ? TRP A 1  15 ?  -1.963 -10.842   3.966 1.000 97.960 ? 15  TRP A CZ3 1 
ATOM 117  N N   ? GLN A 1  16 ?  -5.681  -5.706   2.377 1.000 97.430 ? 16  GLN A N   1 
ATOM 118  C CA  ? GLN A 1  16 ?  -5.980  -4.700   1.362 1.000 97.430 ? 16  GLN A CA  1 
ATOM 119  C C   ? GLN A 1  16 ?  -7.277  -3.963   1.683 1.000 97.430 ? 16  GLN A C   1 
ATOM 120  C CB  ? GLN A 1  16 ?  -6.069  -5.343  -0.022 1.000 97.430 ? 16  GLN A CB  1 
ATOM 121  O O   ? GLN A 1  16 ?  -8.296  -4.591   1.981 1.000 97.430 ? 16  GLN A O   1 
ATOM 122  C CG  ? GLN A 1  16 ?  -6.402  -4.360  -1.137 1.000 97.430 ? 16  GLN A CG  1 
ATOM 123  C CD  ? GLN A 1  16 ?  -5.219  -3.496  -1.530 1.000 97.430 ? 16  GLN A CD  1 
ATOM 124  N NE2 ? GLN A 1  16 ?  -5.494  -2.258  -1.925 1.000 97.430 ? 16  GLN A NE2 1 
ATOM 125  O OE1 ? GLN A 1  16 ?  -4.066  -3.938  -1.478 1.000 97.430 ? 16  GLN A OE1 1 
ATOM 126  N N   ? THR A 1  17 ?  -7.198  -2.602   1.610 1.000 97.060 ? 17  THR A N   1 
ATOM 127  C CA  ? THR A 1  17 ?  -8.372  -1.768   1.843 1.000 97.060 ? 17  THR A CA  1 
ATOM 128  C C   ? THR A 1  17 ?  -8.613  -0.832   0.663 1.000 97.060 ? 17  THR A C   1 
ATOM 129  C CB  ? THR A 1  17 ?  -8.223  -0.943   3.134 1.000 97.060 ? 17  THR A CB  1 
ATOM 130  O O   ? THR A 1  17 ?  -7.691  -0.536  -0.101 1.000 97.060 ? 17  THR A O   1 
ATOM 131  C CG2 ? THR A 1  17 ?  -7.793  -1.823   4.303 1.000 97.060 ? 17  THR A CG2 1 
ATOM 132  O OG1 ? THR A 1  17 ?  -7.238   0.078   2.931 1.000 97.060 ? 17  THR A OG1 1 
ATOM 133  N N   ? ALA A 1  18 ?  -9.876  -0.417   0.552 1.000 96.400 ? 18  ALA A N   1 
ATOM 134  C CA  ? ALA A 1  18 ? -10.257   0.557  -0.468 1.000 96.400 ? 18  ALA A CA  1 
ATOM 135  C C   ? ALA A 1  18 ? -10.771   1.846   0.168 1.000 96.400 ? 18  ALA A C   1 
ATOM 136  C CB  ? ALA A 1  18 ? -11.316  -0.033  -1.397 1.000 96.400 ? 18  ALA A CB  1 
ATOM 137  O O   ? ALA A 1  18 ? -11.613   1.808   1.068 1.000 96.400 ? 18  ALA A O   1 
ATOM 138  N N   ? LEU A 1  19 ? -10.217   2.916  -0.339 1.000 96.700 ? 19  LEU A N   1 
ATOM 139  C CA  ? LEU A 1  19 ? -10.689   4.229   0.087 1.000 96.700 ? 19  LEU A CA  1 
ATOM 140  C C   ? LEU A 1  19 ? -11.671   4.808  -0.925 1.000 96.700 ? 19  LEU A C   1 
ATOM 141  C CB  ? LEU A 1  19 ?  -9.510   5.187   0.278 1.000 96.700 ? 19  LEU A CB  1 
ATOM 142  O O   ? LEU A 1  19 ? -11.343   4.946  -2.106 1.000 96.700 ? 19  LEU A O   1 
ATOM 143  C CG  ? LEU A 1  19 ?  -8.729   5.049   1.586 1.000 96.700 ? 19  LEU A CG  1 
ATOM 144  C CD1 ? LEU A 1  19 ?  -8.093   3.666   1.680 1.000 96.700 ? 19  LEU A CD1 1 
ATOM 145  C CD2 ? LEU A 1  19 ?  -7.668   6.139   1.693 1.000 96.700 ? 19  LEU A CD2 1 
ATOM 146  N N   ? PHE A 1  20 ? -12.860   5.228  -0.354 1.000 95.520 ? 20  PHE A N   1 
ATOM 147  C CA  ? PHE A 1  20 ? -13.913   5.720  -1.234 1.000 95.520 ? 20  PHE A CA  1 
ATOM 148  C C   ? PHE A 1  20 ? -14.308   7.144  -0.862 1.000 95.520 ? 20  PHE A C   1 
ATOM 149  C CB  ? PHE A 1  20 ? -15.138   4.802  -1.175 1.000 95.520 ? 20  PHE A CB  1 
ATOM 150  O O   ? PHE A 1  20 ? -14.330   7.499   0.318 1.000 95.520 ? 20  PHE A O   1 
ATOM 151  C CG  ? PHE A 1  20 ? -14.982   3.530  -1.963 1.000 95.520 ? 20  PHE A CG  1 
ATOM 152  C CD1 ? PHE A 1  20 ? -15.386   3.464  -3.291 1.000 95.520 ? 20  PHE A CD1 1 
ATOM 153  C CD2 ? PHE A 1  20 ? -14.431   2.398  -1.375 1.000 95.520 ? 20  PHE A CD2 1 
ATOM 154  C CE1 ? PHE A 1  20 ? -15.242   2.287  -4.023 1.000 95.520 ? 20  PHE A CE1 1 
ATOM 155  C CE2 ? PHE A 1  20 ? -14.284   1.219  -2.100 1.000 95.520 ? 20  PHE A CE2 1 
ATOM 156  C CZ  ? PHE A 1  20 ? -14.692   1.165  -3.423 1.000 95.520 ? 20  PHE A CZ  1 
ATOM 157  N N   ? GLN A 1  21 ? -14.550   7.930  -1.842 1.000 93.810 ? 21  GLN A N   1 
ATOM 158  C CA  ? GLN A 1  21 ? -15.360   9.140  -1.756 1.000 93.810 ? 21  GLN A CA  1 
ATOM 159  C C   ? GLN A 1  21 ? -16.693   8.961  -2.477 1.000 93.810 ? 21  GLN A C   1 
ATOM 160  C CB  ? GLN A 1  21 ? -14.605  10.336  -2.338 1.000 93.810 ? 21  GLN A CB  1 
ATOM 161  O O   ? GLN A 1  21 ? -16.755   9.038  -3.706 1.000 93.810 ? 21  GLN A O   1 
ATOM 162  C CG  ? GLN A 1  21 ? -15.281  11.676  -2.080 1.000 93.810 ? 21  GLN A CG  1 
ATOM 163  C CD  ? GLN A 1  21 ? -14.482  12.849  -2.616 1.000 93.810 ? 21  GLN A CD  1 
ATOM 164  N NE2 ? GLN A 1  21 ? -14.300  13.871  -1.786 1.000 93.810 ? 21  GLN A NE2 1 
ATOM 165  O OE1 ? GLN A 1  21 ? -14.032  12.837  -3.765 1.000 93.810 ? 21  GLN A OE1 1 
ATOM 166  N N   ? GLY A 1  22 ? -17.747   8.719  -1.634 1.000 91.540 ? 22  GLY A N   1 
ATOM 167  C CA  ? GLY A 1  22 ? -18.972   8.222  -2.240 1.000 91.540 ? 22  GLY A CA  1 
ATOM 168  C C   ? GLY A 1  22 ? -18.814   6.851  -2.869 1.000 91.540 ? 22  GLY A C   1 
ATOM 169  O O   ? GLY A 1  22 ? -18.395   5.901  -2.203 1.000 91.540 ? 22  GLY A O   1 
ATOM 170  N N   ? VAL A 1  23 ? -19.054   6.727  -4.234 1.000 88.800 ? 23  VAL A N   1 
ATOM 171  C CA  ? VAL A 1  23 ? -19.001   5.445  -4.930 1.000 88.800 ? 23  VAL A CA  1 
ATOM 172  C C   ? VAL A 1  23 ? -17.700   5.339  -5.721 1.000 88.800 ? 23  VAL A C   1 
ATOM 173  C CB  ? VAL A 1  23 ? -20.214   5.259  -5.870 1.000 88.800 ? 23  VAL A CB  1 
ATOM 174  O O   ? VAL A 1  23 ? -17.398   4.290  -6.295 1.000 88.800 ? 23  VAL A O   1 
ATOM 175  C CG1 ? VAL A 1  23 ? -21.515   5.214  -5.071 1.000 88.800 ? 23  VAL A CG1 1 
ATOM 176  C CG2 ? VAL A 1  23 ? -20.259   6.378  -6.908 1.000 88.800 ? 23  VAL A CG2 1 
ATOM 177  N N   ? ARG A 1  24 ? -16.981   6.450  -5.634 1.000 90.740 ? 24  ARG A N   1 
ATOM 178  C CA  ? ARG A 1  24 ? -15.754   6.536  -6.418 1.000 90.740 ? 24  ARG A CA  1 
ATOM 179  C C   ? ARG A 1  24 ? -14.562   6.002  -5.630 1.000 90.740 ? 24  ARG A C   1 
ATOM 180  C CB  ? ARG A 1  24 ? -15.492   7.980  -6.851 1.000 90.740 ? 24  ARG A CB  1 
ATOM 181  O O   ? ARG A 1  24 ? -14.337   6.404  -4.487 1.000 90.740 ? 24  ARG A O   1 
ATOM 182  C CG  ? ARG A 1  24 ? -14.242   8.152  -7.699 1.000 90.740 ? 24  ARG A CG  1 
ATOM 183  C CD  ? ARG A 1  24 ? -13.979   9.616  -8.025 1.000 90.740 ? 24  ARG A CD  1 
ATOM 184  N NE  ? ARG A 1  24 ? -12.687   9.798  -8.681 1.000 90.740 ? 24  ARG A NE  1 
ATOM 185  N NH1 ? ARG A 1  24 ? -12.800  12.105  -8.721 1.000 90.740 ? 24  ARG A NH1 1 
ATOM 186  N NH2 ? ARG A 1  24 ? -10.974  11.026  -9.592 1.000 90.740 ? 24  ARG A NH2 1 
ATOM 187  C CZ  ? ARG A 1  24 ? -12.157  10.976  -8.997 1.000 90.740 ? 24  ARG A CZ  1 
ATOM 188  N N   ? LEU A 1  25 ? -13.807   5.050  -6.265 1.000 93.010 ? 25  LEU A N   1 
ATOM 189  C CA  ? LEU A 1  25 ? -12.557   4.569  -5.686 1.000 93.010 ? 25  LEU A CA  1 
ATOM 190  C C   ? LEU A 1  25 ? -11.470   5.635  -5.778 1.000 93.010 ? 25  LEU A C   1 
ATOM 191  C CB  ? LEU A 1  25 ? -12.095   3.291  -6.392 1.000 93.010 ? 25  LEU A CB  1 
ATOM 192  O O   ? LEU A 1  25 ? -11.116   6.074  -6.874 1.000 93.010 ? 25  LEU A O   1 
ATOM 193  C CG  ? LEU A 1  25 ? -10.753   2.715  -5.939 1.000 93.010 ? 25  LEU A CG  1 
ATOM 194  C CD1 ? LEU A 1  25 ? -10.849   2.211  -4.503 1.000 93.010 ? 25  LEU A CD1 1 
ATOM 195  C CD2 ? LEU A 1  25 ? -10.309   1.595  -6.875 1.000 93.010 ? 25  LEU A CD2 1 
ATOM 196  N N   ? LEU A 1  26 ? -10.916   6.005  -4.566 1.000 93.390 ? 26  LEU A N   1 
ATOM 197  C CA  ? LEU A 1  26 ?  -9.881   7.031  -4.496 1.000 93.390 ? 26  LEU A CA  1 
ATOM 198  C C   ? LEU A 1  26 ?  -8.491   6.404  -4.528 1.000 93.390 ? 26  LEU A C   1 
ATOM 199  C CB  ? LEU A 1  26 ? -10.045   7.871  -3.227 1.000 93.390 ? 26  LEU A CB  1 
ATOM 200  O O   ? LEU A 1  26 ?  -7.645   6.803  -5.332 1.000 93.390 ? 26  LEU A O   1 
ATOM 201  C CG  ? LEU A 1  26 ? -11.319   8.712  -3.131 1.000 93.390 ? 26  LEU A CG  1 
ATOM 202  C CD1 ? LEU A 1  26 ? -11.371   9.445  -1.794 1.000 93.390 ? 26  LEU A CD1 1 
ATOM 203  C CD2 ? LEU A 1  26 ? -11.398   9.699  -4.291 1.000 93.390 ? 26  LEU A CD2 1 
ATOM 204  N N   ? CYS A 1  27 ?  -8.203   5.528  -3.644 1.000 96.160 ? 27  CYS A N   1 
ATOM 205  C CA  ? CYS A 1  27 ?  -6.923   4.859  -3.444 1.000 96.160 ? 27  CYS A CA  1 
ATOM 206  C C   ? CYS A 1  27 ?  -7.110   3.525  -2.731 1.000 96.160 ? 27  CYS A C   1 
ATOM 207  C CB  ? CYS A 1  27 ?  -5.974   5.748  -2.640 1.000 96.160 ? 27  CYS A CB  1 
ATOM 208  O O   ? CYS A 1  27 ?  -8.211   3.208  -2.277 1.000 96.160 ? 27  CYS A O   1 
ATOM 209  S SG  ? CYS A 1  27 ?  -5.373   7.185  -3.555 1.000 96.160 ? 27  CYS A SG  1 
ATOM 210  N N   ? GLY A 1  28 ?  -6.080   2.840  -2.732 1.000 96.630 ? 28  GLY A N   1 
ATOM 211  C CA  ? GLY A 1  28 ?  -5.998   1.688  -1.848 1.000 96.630 ? 28  GLY A CA  1 
ATOM 212  C C   ? GLY A 1  28 ?  -5.436   2.024  -0.480 1.000 96.630 ? 28  GLY A C   1 
ATOM 213  O O   ? GLY A 1  28 ?  -5.092   3.177  -0.210 1.000 96.630 ? 28  GLY A O   1 
ATOM 214  N N   ? GLY A 1  29 ?  -5.347   1.089   0.402 1.000 97.680 ? 29  GLY A N   1 
ATOM 215  C CA  ? GLY A 1  29 ?  -4.777   1.157   1.738 1.000 97.680 ? 29  GLY A CA  1 
ATOM 216  C C   ? GLY A 1  29 ?  -4.443  -0.206   2.315 1.000 97.680 ? 29  GLY A C   1 
ATOM 217  O O   ? GLY A 1  29 ?  -4.685  -1.232   1.676 1.000 97.680 ? 29  GLY A O   1 
ATOM 218  N N   ? VAL A 1  30 ?  -3.815  -0.133   3.513 1.000 98.460 ? 30  VAL A N   1 
ATOM 219  C CA  ? VAL A 1  30 ?  -3.389  -1.370   4.160 1.000 98.460 ? 30  VAL A CA  1 
ATOM 220  C C   ? VAL A 1  30 ?  -3.779  -1.343   5.636 1.000 98.460 ? 30  VAL A C   1 
ATOM 221  C CB  ? VAL A 1  30 ?  -1.867  -1.592   4.014 1.000 98.460 ? 30  VAL A CB  1 
ATOM 222  O O   ? VAL A 1  30 ?  -3.416  -0.415   6.363 1.000 98.460 ? 30  VAL A O   1 
ATOM 223  C CG1 ? VAL A 1  30 ?  -1.471  -2.974   4.529 1.000 98.460 ? 30  VAL A CG1 1 
ATOM 224  C CG2 ? VAL A 1  30 ?  -1.439  -1.418   2.558 1.000 98.460 ? 30  VAL A CG2 1 
ATOM 225  N N   ? LEU A 1  31 ?  -4.555  -2.341   6.018 1.000 98.420 ? 31  LEU A N   1 
ATOM 226  C CA  ? LEU A 1  31 ?  -4.873  -2.484   7.434 1.000 98.420 ? 31  LEU A CA  1 
ATOM 227  C C   ? LEU A 1  31 ?  -3.655  -2.957   8.220 1.000 98.420 ? 31  LEU A C   1 
ATOM 228  C CB  ? LEU A 1  31 ?  -6.033  -3.465   7.627 1.000 98.420 ? 31  LEU A CB  1 
ATOM 229  O O   ? LEU A 1  31 ?  -3.141  -4.051   7.977 1.000 98.420 ? 31  LEU A O   1 
ATOM 230  C CG  ? LEU A 1  31 ?  -6.582  -3.595   9.049 1.000 98.420 ? 31  LEU A CG  1 
ATOM 231  C CD1 ? LEU A 1  31 ?  -7.254  -2.295   9.478 1.000 98.420 ? 31  LEU A CD1 1 
ATOM 232  C CD2 ? LEU A 1  31 ?  -7.557  -4.764   9.141 1.000 98.420 ? 31  LEU A CD2 1 
ATOM 233  N N   ? ILE A 1  32 ?  -3.162  -2.134   9.237 1.000 97.870 ? 32  ILE A N   1 
ATOM 234  C CA  ? ILE A 1  32 ?  -1.927  -2.458   9.943 1.000 97.870 ? 32  ILE A CA  1 
ATOM 235  C C   ? ILE A 1  32 ?  -2.219  -2.664  11.427 1.000 97.870 ? 32  ILE A C   1 
ATOM 236  C CB  ? ILE A 1  32 ?  -0.862  -1.354   9.754 1.000 97.870 ? 32  ILE A CB  1 
ATOM 237  O O   ? ILE A 1  32 ?  -1.393  -3.216  12.158 1.000 97.870 ? 32  ILE A O   1 
ATOM 238  C CG1 ? ILE A 1  32 ?  -1.404  -0.002  10.233 1.000 97.870 ? 32  ILE A CG1 1 
ATOM 239  C CG2 ? ILE A 1  32 ?  -0.417  -1.278   8.291 1.000 97.870 ? 32  ILE A CG2 1 
ATOM 240  C CD1 ? ILE A 1  32 ?  -0.343   1.083  10.351 1.000 97.870 ? 32  ILE A CD1 1 
ATOM 241  N N   ? GLU A 1  33 ?  -3.411  -2.303  11.932 1.000 97.030 ? 33  GLU A N   1 
ATOM 242  C CA  ? GLU A 1  33 ?  -4.079  -2.574  13.202 1.000 97.030 ? 33  GLU A CA  1 
ATOM 243  C C   ? GLU A 1  33 ?  -5.596  -2.589  13.036 1.000 97.030 ? 33  GLU A C   1 
ATOM 244  C CB  ? GLU A 1  33 ?  -3.675  -1.537  14.253 1.000 97.030 ? 33  GLU A CB  1 
ATOM 245  O O   ? GLU A 1  33 ?  -6.115  -2.199  11.988 1.000 97.030 ? 33  GLU A O   1 
ATOM 246  C CG  ? GLU A 1  33 ?  -2.209  -1.607  14.655 1.000 97.030 ? 33  GLU A CG  1 
ATOM 247  C CD  ? GLU A 1  33 ?  -1.888  -2.793  15.550 1.000 97.030 ? 33  GLU A CD  1 
ATOM 248  O OE1 ? GLU A 1  33 ?  -0.690  -3.066  15.789 1.000 97.030 ? 33  GLU A OE1 1 
ATOM 249  O OE2 ? GLU A 1  33 ?  -2.842  -3.454  16.016 1.000 97.030 ? 33  GLU A OE2 1 
ATOM 250  N N   ? ASP A 1  34 ?  -6.331  -3.123  14.045 1.000 96.560 ? 34  ASP A N   1 
ATOM 251  C CA  ? ASP A 1  34 ?  -7.765  -3.337  13.884 1.000 96.560 ? 34  ASP A CA  1 
ATOM 252  C C   ? ASP A 1  34 ?  -8.509  -2.009  13.763 1.000 96.560 ? 34  ASP A C   1 
ATOM 253  C CB  ? ASP A 1  34 ?  -8.322  -4.148  15.056 1.000 96.560 ? 34  ASP A CB  1 
ATOM 254  O O   ? ASP A 1  34 ?  -9.682  -1.980  13.384 1.000 96.560 ? 34  ASP A O   1 
ATOM 255  C CG  ? ASP A 1  34 ?  -8.072  -3.491  16.402 1.000 96.560 ? 34  ASP A CG  1 
ATOM 256  O OD1 ? ASP A 1  34 ?  -7.610  -2.330  16.438 1.000 96.560 ? 34  ASP A OD1 1 
ATOM 257  O OD2 ? ASP A 1  34 ?  -8.338  -4.140  17.437 1.000 96.560 ? 34  ASP A OD2 1 
ATOM 258  N N   ? ASN A 1  35 ?  -7.718  -0.829  13.918 1.000 97.470 ? 35  ASN A N   1 
ATOM 259  C CA  ? ASN A 1  35 ?  -8.363   0.470  13.763 1.000 97.470 ? 35  ASN A CA  1 
ATOM 260  C C   ? ASN A 1  35 ?  -7.476   1.448  12.998 1.000 97.470 ? 35  ASN A C   1 
ATOM 261  C CB  ? ASN A 1  35 ?  -8.738   1.050  15.128 1.000 97.470 ? 35  ASN A CB  1 
ATOM 262  O O   ? ASN A 1  35 ?  -7.721   2.656  13.011 1.000 97.470 ? 35  ASN A O   1 
ATOM 263  C CG  ? ASN A 1  35 ?  -7.532   1.279  16.017 1.000 97.470 ? 35  ASN A CG  1 
ATOM 264  N ND2 ? ASN A 1  35 ?  -7.665   2.190  16.974 1.000 97.470 ? 35  ASN A ND2 1 
ATOM 265  O OD1 ? ASN A 1  35 ?  -6.488   0.644  15.844 1.000 97.470 ? 35  ASN A OD1 1 
ATOM 266  N N   ? TRP A 1  36 ?  -6.365   0.880  12.411 1.000 98.090 ? 36  TRP A N   1 
ATOM 267  C CA  ? TRP A 1  36 ?  -5.437   1.760  11.707 1.000 98.090 ? 36  TRP A CA  1 
ATOM 268  C C   ? TRP A 1  36 ?  -5.179   1.257  10.291 1.000 98.090 ? 36  TRP A C   1 
ATOM 269  C CB  ? TRP A 1  36 ?  -4.116   1.871  12.472 1.000 98.090 ? 36  TRP A CB  1 
ATOM 270  O O   ? TRP A 1  36 ?  -4.878   0.078  10.090 1.000 98.090 ? 36  TRP A O   1 
ATOM 271  C CG  ? TRP A 1  36 ?  -4.193   2.729  13.700 1.000 98.090 ? 36  TRP A CG  1 
ATOM 272  C CD1 ? TRP A 1  36 ?  -4.296   2.306  14.996 1.000 98.090 ? 36  TRP A CD1 1 
ATOM 273  C CD2 ? TRP A 1  36 ?  -4.177   4.159  13.744 1.000 98.090 ? 36  TRP A CD2 1 
ATOM 274  C CE2 ? TRP A 1  36 ?  -4.274   4.536  15.102 1.000 98.090 ? 36  TRP A CE2 1 
ATOM 275  C CE3 ? TRP A 1  36 ?  -4.090   5.159  12.767 1.000 98.090 ? 36  TRP A CE3 1 
ATOM 276  N NE1 ? TRP A 1  36 ?  -4.345   3.388  15.844 1.000 98.090 ? 36  TRP A NE1 1 
ATOM 277  C CH2 ? TRP A 1  36 ?  -4.199   6.831  14.531 1.000 98.090 ? 36  TRP A CH2 1 
ATOM 278  C CZ2 ? TRP A 1  36 ?  -4.285   5.873  15.507 1.000 98.090 ? 36  TRP A CZ2 1 
ATOM 279  C CZ3 ? TRP A 1  36 ?  -4.102   6.489  13.172 1.000 98.090 ? 36  TRP A CZ3 1 
ATOM 280  N N   ? VAL A 1  37 ?  -5.323   2.196   9.317 1.000 98.430 ? 37  VAL A N   1 
ATOM 281  C CA  ? VAL A 1  37 ?  -5.035   1.949   7.908 1.000 98.430 ? 37  VAL A CA  1 
ATOM 282  C C   ? VAL A 1  37 ?  -3.871   2.828   7.457 1.000 98.430 ? 37  VAL A C   1 
ATOM 283  C CB  ? VAL A 1  37 ?  -6.273   2.208   7.022 1.000 98.430 ? 37  VAL A CB  1 
ATOM 284  O O   ? VAL A 1  37 ?  -3.805   4.009   7.805 1.000 98.430 ? 37  VAL A O   1 
ATOM 285  C CG1 ? VAL A 1  37 ?  -5.901   2.144   5.542 1.000 98.430 ? 37  VAL A CG1 1 
ATOM 286  C CG2 ? VAL A 1  37 ?  -7.378   1.202   7.342 1.000 98.430 ? 37  VAL A CG2 1 
ATOM 287  N N   ? LEU A 1  38 ?  -2.961   2.181   6.781 1.000 98.440 ? 38  LEU A N   1 
ATOM 288  C CA  ? LEU A 1  38 ?  -1.854   2.896   6.155 1.000 98.440 ? 38  LEU A CA  1 
ATOM 289  C C   ? LEU A 1  38 ?  -2.126   3.130   4.673 1.000 98.440 ? 38  LEU A C   1 
ATOM 290  C CB  ? LEU A 1  38 ?  -0.547   2.117   6.329 1.000 98.440 ? 38  LEU A CB  1 
ATOM 291  O O   ? LEU A 1  38 ?  -2.537   2.211   3.960 1.000 98.440 ? 38  LEU A O   1 
ATOM 292  C CG  ? LEU A 1  38 ?   0.737   2.853   5.941 1.000 98.440 ? 38  LEU A CG  1 
ATOM 293  C CD1 ? LEU A 1  38 ?   0.912   4.101   6.799 1.000 98.440 ? 38  LEU A CD1 1 
ATOM 294  C CD2 ? LEU A 1  38 ?   1.944   1.930   6.077 1.000 98.440 ? 38  LEU A CD2 1 
ATOM 295  N N   ? THR A 1  39 ?  -1.874   4.405   4.149 1.000 98.420 ? 39  THR A N   1 
ATOM 296  C CA  ? THR A 1  39 ?  -2.088   4.740   2.745 1.000 98.420 ? 39  THR A CA  1 
ATOM 297  C C   ? THR A 1  39 ?  -1.151   5.862   2.307 1.000 98.420 ? 39  THR A C   1 
ATOM 298  C CB  ? THR A 1  39 ?  -3.548   5.156   2.487 1.000 98.420 ? 39  THR A CB  1 
ATOM 299  O O   ? THR A 1  39 ?  -0.285   6.288   3.073 1.000 98.420 ? 39  THR A O   1 
ATOM 300  C CG2 ? THR A 1  39 ?  -3.850   6.516   3.108 1.000 98.420 ? 39  THR A CG2 1 
ATOM 301  O OG1 ? THR A 1  39 ?  -3.775   5.228   1.074 1.000 98.420 ? 39  THR A OG1 1 
ATOM 302  N N   ? ALA A 1  40 ?  -1.236   6.230   1.080 1.000 98.070 ? 40  ALA A N   1 
ATOM 303  C CA  ? ALA A 1  40 ?  -0.420   7.332   0.574 1.000 98.070 ? 40  ALA A CA  1 
ATOM 304  C C   ? ALA A 1  40 ?  -1.011   8.680   0.975 1.000 98.070 ? 40  ALA A C   1 
ATOM 305  C CB  ? ALA A 1  40 ?  -0.288   7.242  -0.944 1.000 98.070 ? 40  ALA A CB  1 
ATOM 306  O O   ? ALA A 1  40 ?  -2.229   8.866   0.941 1.000 98.070 ? 40  ALA A O   1 
ATOM 307  N N   ? ALA A 1  41 ?  -0.142   9.636   1.311 1.000 97.700 ? 41  ALA A N   1 
ATOM 308  C CA  ? ALA A 1  41 ?  -0.575  10.964   1.738 1.000 97.700 ? 41  ALA A CA  1 
ATOM 309  C C   ? ALA A 1  41 ?  -1.244  11.718   0.593 1.000 97.700 ? 41  ALA A C   1 
ATOM 310  C CB  ? ALA A 1  41 ?   0.611  11.763   2.276 1.000 97.700 ? 41  ALA A CB  1 
ATOM 311  O O   ? ALA A 1  41 ?  -2.116  12.560   0.821 1.000 97.700 ? 41  ALA A O   1 
ATOM 312  N N   ? HIS A 1  42 ?  -0.834  11.428  -0.620 1.000 95.950 ? 42  HIS A N   1 
ATOM 313  C CA  ? HIS A 1  42 ?  -1.400  12.124  -1.770 1.000 95.950 ? 42  HIS A CA  1 
ATOM 314  C C   ? HIS A 1  42 ?  -2.827  11.664  -2.046 1.000 95.950 ? 42  HIS A C   1 
ATOM 315  C CB  ? HIS A 1  42 ?  -0.529  11.906  -3.009 1.000 95.950 ? 42  HIS A CB  1 
ATOM 316  O O   ? HIS A 1  42 ?  -3.525  12.253  -2.874 1.000 95.950 ? 42  HIS A O   1 
ATOM 317  C CG  ? HIS A 1  42 ?  -0.667  10.542  -3.606 1.000 95.950 ? 42  HIS A CG  1 
ATOM 318  C CD2 ? HIS A 1  42 ?  -1.569  10.042  -4.483 1.000 95.950 ? 42  HIS A CD2 1 
ATOM 319  N ND1 ? HIS A 1  42 ?   0.195   9.509  -3.308 1.000 95.950 ? 42  HIS A ND1 1 
ATOM 320  C CE1 ? HIS A 1  42 ?  -0.172   8.429  -3.978 1.000 95.950 ? 42  HIS A CE1 1 
ATOM 321  N NE2 ? HIS A 1  42 ?  -1.240   8.726  -4.699 1.000 95.950 ? 42  HIS A NE2 1 
ATOM 322  N N   ? CYS A 1  43 ?  -3.334  10.730  -1.226 1.000 96.050 ? 43  CYS A N   1 
ATOM 323  C CA  ? CYS A 1  43 ?  -4.680  10.188  -1.366 1.000 96.050 ? 43  CYS A CA  1 
ATOM 324  C C   ? CYS A 1  43 ?  -5.673  10.965  -0.510 1.000 96.050 ? 43  CYS A C   1 
ATOM 325  C CB  ? CYS A 1  43 ?  -4.706   8.710  -0.977 1.000 96.050 ? 43  CYS A CB  1 
ATOM 326  O O   ? CYS A 1  43 ?  -6.874  10.689  -0.538 1.000 96.050 ? 43  CYS A O   1 
ATOM 327  S SG  ? CYS A 1  43 ?  -3.928   7.624  -2.193 1.000 96.050 ? 43  CYS A SG  1 
ATOM 328  N N   ? LYS A 1  44 ?  -5.233  11.912   0.261 1.000 95.200 ? 44  LYS A N   1 
ATOM 329  C CA  ? LYS A 1  44 ?  -6.038  12.611   1.259 1.000 95.200 ? 44  LYS A CA  1 
ATOM 330  C C   ? LYS A 1  44 ?  -7.171  13.393   0.601 1.000 95.200 ? 44  LYS A C   1 
ATOM 331  C CB  ? LYS A 1  44 ?  -5.164  13.553   2.089 1.000 95.200 ? 44  LYS A CB  1 
ATOM 332  O O   ? LYS A 1  44 ?  -6.955  14.098  -0.387 1.000 95.200 ? 44  LYS A O   1 
ATOM 333  C CG  ? LYS A 1  44 ?  -5.901  14.234   3.233 1.000 95.200 ? 44  LYS A CG  1 
ATOM 334  C CD  ? LYS A 1  44 ?  -4.963  15.093   4.070 1.000 95.200 ? 44  LYS A CD  1 
ATOM 335  C CE  ? LYS A 1  44 ?  -5.694  15.752   5.231 1.000 95.200 ? 44  LYS A CE  1 
ATOM 336  N NZ  ? LYS A 1  44 ?  -4.769  16.564   6.079 1.000 95.200 ? 44  LYS A NZ  1 
ATOM 337  N N   ? LYS A 1  45 ?  -8.354  13.216   1.151 1.000 93.520 ? 45  LYS A N   1 
ATOM 338  C CA  ? LYS A 1  45 ?  -9.558  13.968   0.810 1.000 93.520 ? 45  LYS A CA  1 
ATOM 339  C C   ? LYS A 1  45 ? -10.293  14.428   2.066 1.000 93.520 ? 45  LYS A C   1 
ATOM 340  C CB  ? LYS A 1  45 ? -10.489  13.125  -0.063 1.000 93.520 ? 45  LYS A CB  1 
ATOM 341  O O   ? LYS A 1  45 ? -10.007  13.954   3.167 1.000 93.520 ? 45  LYS A O   1 
ATOM 342  C CG  ? LYS A 1  45 ?  -9.874  12.693  -1.386 1.000 93.520 ? 45  LYS A CG  1 
ATOM 343  C CD  ? LYS A 1  45 ?  -9.644  13.881  -2.311 1.000 93.520 ? 45  LYS A CD  1 
ATOM 344  C CE  ? LYS A 1  45 ?  -9.060  13.445  -3.648 1.000 93.520 ? 45  LYS A CE  1 
ATOM 345  N NZ  ? LYS A 1  45 ?  -8.710  14.616  -4.507 1.000 93.520 ? 45  LYS A NZ  1 
ATOM 346  N N   ? ARG A 1  46 ? -11.362  15.343   1.878 1.000 89.690 ? 46  ARG A N   1 
ATOM 347  C CA  ? ARG A 1  46 ? -12.104  15.911   2.999 1.000 89.690 ? 46  ARG A CA  1 
ATOM 348  C C   ? ARG A 1  46 ? -12.929  14.841   3.707 1.000 89.690 ? 46  ARG A C   1 
ATOM 349  C CB  ? ARG A 1  46 ? -13.015  17.044   2.522 1.000 89.690 ? 46  ARG A CB  1 
ATOM 350  O O   ? ARG A 1  46 ? -12.947  14.778   4.938 1.000 89.690 ? 46  ARG A O   1 
ATOM 351  C CG  ? ARG A 1  46 ? -13.629  17.857   3.650 1.000 89.690 ? 46  ARG A CG  1 
ATOM 352  C CD  ? ARG A 1  46 ? -14.476  19.006   3.122 1.000 89.690 ? 46  ARG A CD  1 
ATOM 353  N NE  ? ARG A 1  46 ? -15.786  18.546   2.668 1.000 89.690 ? 46  ARG A NE  1 
ATOM 354  N NH1 ? ARG A 1  46 ? -16.644  20.665   2.335 1.000 89.690 ? 46  ARG A NH1 1 
ATOM 355  N NH2 ? ARG A 1  46 ? -17.935  18.820   1.907 1.000 89.690 ? 46  ARG A NH2 1 
ATOM 356  C CZ  ? ARG A 1  46 ? -16.785  19.345   2.304 1.000 89.690 ? 46  ARG A CZ  1 
ATOM 357  N N   ? LYS A 1  47 ? -13.659  13.984   2.932 1.000 90.820 ? 47  LYS A N   1 
ATOM 358  C CA  ? LYS A 1  47 ? -14.494  12.907   3.456 1.000 90.820 ? 47  LYS A CA  1 
ATOM 359  C C   ? LYS A 1  47 ? -14.312  11.627   2.647 1.000 90.820 ? 47  LYS A C   1 
ATOM 360  C CB  ? LYS A 1  47 ? -15.966  13.322   3.459 1.000 90.820 ? 47  LYS A CB  1 
ATOM 361  O O   ? LYS A 1  47 ? -14.300  11.661   1.415 1.000 90.820 ? 47  LYS A O   1 
ATOM 362  C CG  ? LYS A 1  47 ? -16.303  14.403   4.475 1.000 90.820 ? 47  LYS A CG  1 
ATOM 363  C CD  ? LYS A 1  47 ? -17.801  14.677   4.523 1.000 90.820 ? 47  LYS A CD  1 
ATOM 364  C CE  ? LYS A 1  47 ? -18.138  15.769   5.529 1.000 90.820 ? 47  LYS A CE  1 
ATOM 365  N NZ  ? LYS A 1  47 ? -19.607  16.027   5.595 1.000 90.820 ? 47  LYS A NZ  1 
ATOM 366  N N   ? TYR A 1  48 ? -14.070  10.527   3.440 1.000 94.130 ? 48  TYR A N   1 
ATOM 367  C CA  ? TYR A 1  48 ? -14.108   9.244   2.746 1.000 94.130 ? 48  TYR A CA  1 
ATOM 368  C C   ? TYR A 1  48 ? -14.320   8.098   3.728 1.000 94.130 ? 48  TYR A C   1 
ATOM 369  C CB  ? TYR A 1  48 ? -12.815   9.022   1.956 1.000 94.130 ? 48  TYR A CB  1 
ATOM 370  O O   ? TYR A 1  48 ? -14.312   8.305   4.944 1.000 94.130 ? 48  TYR A O   1 
ATOM 371  C CG  ? TYR A 1  48 ? -11.562   9.233   2.771 1.000 94.130 ? 48  TYR A CG  1 
ATOM 372  C CD1 ? TYR A 1  48 ? -10.943  10.480   2.823 1.000 94.130 ? 48  TYR A CD1 1 
ATOM 373  C CD2 ? TYR A 1  48 ? -10.994   8.187   3.490 1.000 94.130 ? 48  TYR A CD2 1 
ATOM 374  C CE1 ? TYR A 1  48 ?  -9.787  10.679   3.571 1.000 94.130 ? 48  TYR A CE1 1 
ATOM 375  C CE2 ? TYR A 1  48 ?  -9.839   8.374   4.242 1.000 94.130 ? 48  TYR A CE2 1 
ATOM 376  O OH  ? TYR A 1  48 ?  -8.100   9.813   5.018 1.000 94.130 ? 48  TYR A OH  1 
ATOM 377  C CZ  ? TYR A 1  48 ?  -9.244   9.622   4.276 1.000 94.130 ? 48  TYR A CZ  1 
ATOM 378  N N   ? THR A 1  49 ? -14.721   6.918   3.132 1.000 96.260 ? 49  THR A N   1 
ATOM 379  C CA  ? THR A 1  49 ? -14.923   5.669   3.858 1.000 96.260 ? 49  THR A CA  1 
ATOM 380  C C   ? THR A 1  49 ? -13.883   4.630   3.449 1.000 96.260 ? 49  THR A C   1 
ATOM 381  C CB  ? THR A 1  49 ? -16.336   5.107   3.619 1.000 96.260 ? 49  THR A CB  1 
ATOM 382  O O   ? THR A 1  49 ? -13.289   4.730   2.373 1.000 96.260 ? 49  THR A O   1 
ATOM 383  C CG2 ? THR A 1  49 ? -17.404   6.059   4.148 1.000 96.260 ? 49  THR A CG2 1 
ATOM 384  O OG1 ? THR A 1  49 ? -16.537   4.915   2.213 1.000 96.260 ? 49  THR A OG1 1 
ATOM 385  N N   ? VAL A 1  50 ? -13.615   3.781   4.401 1.000 97.270 ? 50  VAL A N   1 
ATOM 386  C CA  ? VAL A 1  50 ? -12.709   2.666   4.149 1.000 97.270 ? 50  VAL A CA  1 
ATOM 387  C C   ? VAL A 1  50 ? -13.505   1.367   4.039 1.000 97.270 ? 50  VAL A C   1 
ATOM 388  C CB  ? VAL A 1  50 ? -11.638   2.543   5.256 1.000 97.270 ? 50  VAL A CB  1 
ATOM 389  O O   ? VAL A 1  50 ? -14.357   1.081   4.884 1.000 97.270 ? 50  VAL A O   1 
ATOM 390  C CG1 ? VAL A 1  50 ? -10.779   1.299   5.041 1.000 97.270 ? 50  VAL A CG1 1 
ATOM 391  C CG2 ? VAL A 1  50 ? -10.767   3.797   5.296 1.000 97.270 ? 50  VAL A CG2 1 
ATOM 392  N N   ? ARG A 1  51 ? -13.286   0.688   2.977 1.000 96.500 ? 51  ARG A N   1 
ATOM 393  C CA  ? ARG A 1  51 ? -13.901  -0.626   2.814 1.000 96.500 ? 51  ARG A CA  1 
ATOM 394  C C   ? ARG A 1  51 ? -12.875  -1.737   3.007 1.000 96.500 ? 51  ARG A C   1 
ATOM 395  C CB  ? ARG A 1  51 ? -14.553  -0.747   1.435 1.000 96.500 ? 51  ARG A CB  1 
ATOM 396  O O   ? ARG A 1  51 ? -11.832  -1.748   2.349 1.000 96.500 ? 51  ARG A O   1 
ATOM 397  C CG  ? ARG A 1  51 ? -15.438  -1.974   1.279 1.000 96.500 ? 51  ARG A CG  1 
ATOM 398  C CD  ? ARG A 1  51 ? -16.045  -2.057  -0.115 1.000 96.500 ? 51  ARG A CD  1 
ATOM 399  N NE  ? ARG A 1  51 ? -16.974  -0.959  -0.364 1.000 96.500 ? 51  ARG A NE  1 
ATOM 400  N NH1 ? ARG A 1  51 ? -17.452  -1.583  -2.537 1.000 96.500 ? 51  ARG A NH1 1 
ATOM 401  N NH2 ? ARG A 1  51 ? -18.444   0.273  -1.628 1.000 96.500 ? 51  ARG A NH2 1 
ATOM 402  C CZ  ? ARG A 1  51 ? -17.621  -0.759  -1.509 1.000 96.500 ? 51  ARG A CZ  1 
ATOM 403  N N   ? LEU A 1  52 ? -13.192  -2.688   3.940 1.000 96.510 ? 52  LEU A N   1 
ATOM 404  C CA  ? LEU A 1  52 ? -12.361  -3.841   4.266 1.000 96.510 ? 52  LEU A CA  1 
ATOM 405  C C   ? LEU A 1  52 ? -13.037  -5.138   3.833 1.000 96.510 ? 52  LEU A C   1 
ATOM 406  C CB  ? LEU A 1  52 ? -12.066  -3.883   5.767 1.000 96.510 ? 52  LEU A CB  1 
ATOM 407  O O   ? LEU A 1  52 ? -14.267  -5.210   3.768 1.000 96.510 ? 52  LEU A O   1 
ATOM 408  C CG  ? LEU A 1  52 ? -11.414  -2.635   6.365 1.000 96.510 ? 52  LEU A CG  1 
ATOM 409  C CD1 ? LEU A 1  52 ? -11.833  -2.464   7.821 1.000 96.510 ? 52  LEU A CD1 1 
ATOM 410  C CD2 ? LEU A 1  52 ?  -9.895  -2.716   6.246 1.000 96.510 ? 52  LEU A CD2 1 
ATOM 411  N N   ? GLY A 1  53 ? -12.171  -6.159   3.437 1.000 94.270 ? 53  GLY A N   1 
ATOM 412  C CA  ? GLY A 1  53 ? -12.696  -7.493   3.193 1.000 94.270 ? 53  GLY A CA  1 
ATOM 413  C C   ? GLY A 1  53 ? -13.350  -7.638   1.833 1.000 94.270 ? 53  GLY A C   1 
ATOM 414  O O   ? GLY A 1  53 ? -14.096  -8.591   1.594 1.000 94.270 ? 53  GLY A O   1 
ATOM 415  N N   ? ASP A 1  54 ? -13.033  -6.578   0.921 1.000 92.320 ? 54  ASP A N   1 
ATOM 416  C CA  ? ASP A 1  54 ? -13.628  -6.553  -0.412 1.000 92.320 ? 54  ASP A CA  1 
ATOM 417  C C   ? ASP A 1  54 ? -12.753  -7.297  -1.418 1.000 92.320 ? 54  ASP A C   1 
ATOM 418  C CB  ? ASP A 1  54 ? -13.851  -5.111  -0.873 1.000 92.320 ? 54  ASP A CB  1 
ATOM 419  O O   ? ASP A 1  54 ? -11.541  -7.081  -1.473 1.000 92.320 ? 54  ASP A O   1 
ATOM 420  C CG  ? ASP A 1  54 ? -15.065  -4.957  -1.772 1.000 92.320 ? 54  ASP A CG  1 
ATOM 421  O OD1 ? ASP A 1  54 ? -15.653  -5.980  -2.183 1.000 92.320 ? 54  ASP A OD1 1 
ATOM 422  O OD2 ? ASP A 1  54 ? -15.434  -3.802  -2.075 1.000 92.320 ? 54  ASP A OD2 1 
ATOM 423  N N   ? HIS A 1  55 ? -13.311  -8.244  -2.168 1.000 92.330 ? 55  HIS A N   1 
ATOM 424  C CA  ? HIS A 1  55 ? -12.660  -8.855  -3.321 1.000 92.330 ? 55  HIS A CA  1 
ATOM 425  C C   ? HIS A 1  55 ? -13.153  -8.237  -4.625 1.000 92.330 ? 55  HIS A C   1 
ATOM 426  C CB  ? HIS A 1  55 ? -12.900 -10.366  -3.333 1.000 92.330 ? 55  HIS A CB  1 
ATOM 427  O O   ? HIS A 1  55 ? -12.368  -8.020  -5.550 1.000 92.330 ? 55  HIS A O   1 
ATOM 428  C CG  ? HIS A 1  55 ? -12.296 -11.061  -4.512 1.000 92.330 ? 55  HIS A CG  1 
ATOM 429  C CD2 ? HIS A 1  55 ? -12.870 -11.727  -5.541 1.000 92.330 ? 55  HIS A CD2 1 
ATOM 430  N ND1 ? HIS A 1  55 ? -10.936 -11.121  -4.723 1.000 92.330 ? 55  HIS A ND1 1 
ATOM 431  C CE1 ? HIS A 1  55 ? -10.699 -11.796  -5.836 1.000 92.330 ? 55  HIS A CE1 1 
ATOM 432  N NE2 ? HIS A 1  55 ? -11.856 -12.175  -6.351 1.000 92.330 ? 55  HIS A NE2 1 
ATOM 433  N N   ? SER A 1  56 ? -14.486  -7.928  -4.743 1.000 92.910 ? 56  SER A N   1 
ATOM 434  C CA  ? SER A 1  56 ? -15.129  -7.259  -5.869 1.000 92.910 ? 56  SER A CA  1 
ATOM 435  C C   ? SER A 1  56 ? -15.822  -5.974  -5.426 1.000 92.910 ? 56  SER A C   1 
ATOM 436  C CB  ? SER A 1  56 ? -16.141  -8.189  -6.539 1.000 92.910 ? 56  SER A CB  1 
ATOM 437  O O   ? SER A 1  56 ? -16.621  -5.986  -4.487 1.000 92.910 ? 56  SER A O   1 
ATOM 438  O OG  ? SER A 1  56 ? -16.895  -7.491  -7.516 1.000 92.910 ? 56  SER A OG  1 
ATOM 439  N N   ? LEU A 1  57 ? -15.472  -4.841  -6.171 1.000 90.570 ? 57  LEU A N   1 
ATOM 440  C CA  ? LEU A 1  57 ? -16.019  -3.544  -5.787 1.000 90.570 ? 57  LEU A CA  1 
ATOM 441  C C   ? LEU A 1  57 ? -17.494  -3.444  -6.158 1.000 90.570 ? 57  LEU A C   1 
ATOM 442  C CB  ? LEU A 1  57 ? -15.235  -2.412  -6.456 1.000 90.570 ? 57  LEU A CB  1 
ATOM 443  O O   ? LEU A 1  57 ? -18.234  -2.650  -5.573 1.000 90.570 ? 57  LEU A O   1 
ATOM 444  C CG  ? LEU A 1  57 ? -13.770  -2.263  -6.040 1.000 90.570 ? 57  LEU A CG  1 
ATOM 445  C CD1 ? LEU A 1  57 ? -13.122  -1.102  -6.787 1.000 90.570 ? 57  LEU A CD1 1 
ATOM 446  C CD2 ? LEU A 1  57 ? -13.660  -2.064  -4.532 1.000 90.570 ? 57  LEU A CD2 1 
ATOM 447  N N   ? LYS A 1  58 ? -18.038  -4.279  -6.933 1.000 88.420 ? 58  LYS A N   1 
ATOM 448  C CA  ? LYS A 1  58 ? -19.418  -4.230  -7.406 1.000 88.420 ? 58  LYS A CA  1 
ATOM 449  C C   ? LYS A 1  58 ? -20.288  -5.245  -6.669 1.000 88.420 ? 58  LYS A C   1 
ATOM 450  C CB  ? LYS A 1  58 ? -19.478  -4.485  -8.913 1.000 88.420 ? 58  LYS A CB  1 
ATOM 451  O O   ? LYS A 1  58 ? -21.474  -5.002  -6.440 1.000 88.420 ? 58  LYS A O   1 
ATOM 452  C CG  ? LYS A 1  58 ? -18.956  -3.332  -9.757 1.000 88.420 ? 58  LYS A CG  1 
ATOM 453  C CD  ? LYS A 1  58 ? -19.174  -3.583 -11.244 1.000 88.420 ? 58  LYS A CD  1 
ATOM 454  C CE  ? LYS A 1  58 ? -18.658  -2.427 -12.089 1.000 88.420 ? 58  LYS A CE  1 
ATOM 455  N NZ  ? LYS A 1  58 ? -18.880  -2.664 -13.547 1.000 88.420 ? 58  LYS A NZ  1 
ATOM 456  N N   ? ASN A 1  59 ? -19.675  -6.386  -6.257 1.000 86.920 ? 59  ASN A N   1 
ATOM 457  C CA  ? ASN A 1  59 ? -20.412  -7.468  -5.612 1.000 86.920 ? 59  ASN A CA  1 
ATOM 458  C C   ? ASN A 1  59 ? -20.210  -7.459  -4.099 1.000 86.920 ? 59  ASN A C   1 
ATOM 459  C CB  ? ASN A 1  59 ? -19.998  -8.821  -6.195 1.000 86.920 ? 59  ASN A CB  1 
ATOM 460  O O   ? ASN A 1  59 ? -19.106  -7.711  -3.614 1.000 86.920 ? 59  ASN A O   1 
ATOM 461  C CG  ? ASN A 1  59 ? -20.313  -8.941  -7.673 1.000 86.920 ? 59  ASN A CG  1 
ATOM 462  N ND2 ? ASN A 1  59 ? -19.413  -9.566  -8.422 1.000 86.920 ? 59  ASN A ND2 1 
ATOM 463  O OD1 ? ASN A 1  59 ? -21.357  -8.475  -8.137 1.000 86.920 ? 59  ASN A OD1 1 
ATOM 464  N N   ? LYS A 1  60 ? -21.292  -7.113  -3.366 1.000 81.340 ? 60  LYS A N   1 
ATOM 465  C CA  ? LYS A 1  60 ? -21.210  -7.056  -1.909 1.000 81.340 ? 60  LYS A CA  1 
ATOM 466  C C   ? LYS A 1  60 ? -21.188  -8.457  -1.304 1.000 81.340 ? 60  LYS A C   1 
ATOM 467  C CB  ? LYS A 1  60 ? -22.380  -6.256  -1.336 1.000 81.340 ? 60  LYS A CB  1 
ATOM 468  O O   ? LYS A 1  60 ? -22.015  -9.302  -1.653 1.000 81.340 ? 60  LYS A O   1 
ATOM 469  C CG  ? LYS A 1  60 ? -22.247  -4.750  -1.515 1.000 81.340 ? 60  LYS A CG  1 
ATOM 470  C CD  ? LYS A 1  60 ? -23.320  -3.998  -0.737 1.000 81.340 ? 60  LYS A CD  1 
ATOM 471  C CE  ? LYS A 1  60 ? -23.211  -2.494  -0.944 1.000 81.340 ? 60  LYS A CE  1 
ATOM 472  N NZ  ? LYS A 1  60 ? -24.289  -1.755  -0.221 1.000 81.340 ? 60  LYS A NZ  1 
ATOM 473  N N   ? ASP A 1  61 ? -20.077  -8.770  -0.574 1.000 81.660 ? 61  ASP A N   1 
ATOM 474  C CA  ? ASP A 1  61 ? -19.939 -10.027   0.155 1.000 81.660 ? 61  ASP A CA  1 
ATOM 475  C C   ? ASP A 1  61 ? -20.176  -9.824   1.650 1.000 81.660 ? 61  ASP A C   1 
ATOM 476  C CB  ? ASP A 1  61 ? -18.555 -10.636  -0.081 1.000 81.660 ? 61  ASP A CB  1 
ATOM 477  O O   ? ASP A 1  61 ? -20.139  -8.695   2.142 1.000 81.660 ? 61  ASP A O   1 
ATOM 478  C CG  ? ASP A 1  61 ? -18.356 -11.955   0.644 1.000 81.660 ? 61  ASP A CG  1 
ATOM 479  O OD1 ? ASP A 1  61 ? -19.279 -12.405   1.357 1.000 81.660 ? 61  ASP A OD1 1 
ATOM 480  O OD2 ? ASP A 1  61 ? -17.265 -12.549   0.504 1.000 81.660 ? 61  ASP A OD2 1 
ATOM 481  N N   ? SER A 1  62 ? -20.557 -10.821   2.388 1.000 83.780 ? 62  SER A N   1 
ATOM 482  C CA  ? SER A 1  62 ? -20.900 -10.768   3.806 1.000 83.780 ? 62  SER A CA  1 
ATOM 483  C C   ? SER A 1  62 ? -19.706 -10.329   4.647 1.000 83.780 ? 62  SER A C   1 
ATOM 484  C CB  ? SER A 1  62 ? -21.401 -12.130   4.288 1.000 83.780 ? 62  SER A CB  1 
ATOM 485  O O   ? SER A 1  62 ? -19.872  -9.869   5.778 1.000 83.780 ? 62  SER A O   1 
ATOM 486  O OG  ? SER A 1  62 ? -20.427 -13.134   4.059 1.000 83.780 ? 62  SER A OG  1 
ATOM 487  N N   ? SER A 1  63 ? -18.519 -10.372   4.182 1.000 85.240 ? 63  SER A N   1 
ATOM 488  C CA  ? SER A 1  63 ? -17.283 -10.088   4.905 1.000 85.240 ? 63  SER A CA  1 
ATOM 489  C C   ? SER A 1  63 ? -16.901  -8.616   4.790 1.000 85.240 ? 63  SER A C   1 
ATOM 490  C CB  ? SER A 1  63 ? -16.142 -10.962   4.382 1.000 85.240 ? 63  SER A CB  1 
ATOM 491  O O   ? SER A 1  63 ? -16.016  -8.142   5.504 1.000 85.240 ? 63  SER A O   1 
ATOM 492  O OG  ? SER A 1  63 ? -15.877 -10.679   3.019 1.000 85.240 ? 63  SER A OG  1 
ATOM 493  N N   ? GLU A 1  64 ? -17.593  -7.774   3.890 1.000 92.020 ? 64  GLU A N   1 
ATOM 494  C CA  ? GLU A 1  64 ? -17.293  -6.369   3.633 1.000 92.020 ? 64  GLU A CA  1 
ATOM 495  C C   ? GLU A 1  64 ? -17.726  -5.490   4.803 1.000 92.020 ? 64  GLU A C   1 
ATOM 496  C CB  ? GLU A 1  64 ? -17.974  -5.901   2.344 1.000 92.020 ? 64  GLU A CB  1 
ATOM 497  O O   ? GLU A 1  64 ? -18.801  -5.689   5.372 1.000 92.020 ? 64  GLU A O   1 
ATOM 498  C CG  ? GLU A 1  64 ? -17.481  -6.617   1.094 1.000 92.020 ? 64  GLU A CG  1 
ATOM 499  C CD  ? GLU A 1  64 ? -18.171  -6.147  -0.177 1.000 92.020 ? 64  GLU A CD  1 
ATOM 500  O OE1 ? GLU A 1  64 ? -17.854  -6.672  -1.268 1.000 92.020 ? 64  GLU A OE1 1 
ATOM 501  O OE2 ? GLU A 1  64 ? -19.035  -5.247  -0.080 1.000 92.020 ? 64  GLU A OE2 1 
ATOM 502  N N   ? GLN A 1  65 ? -16.759  -4.661   5.227 1.000 94.830 ? 65  GLN A N   1 
ATOM 503  C CA  ? GLN A 1  65 ? -16.992  -3.659   6.261 1.000 94.830 ? 65  GLN A CA  1 
ATOM 504  C C   ? GLN A 1  65 ? -16.704  -2.254   5.740 1.000 94.830 ? 65  GLN A C   1 
ATOM 505  C CB  ? GLN A 1  65 ? -16.134  -3.949   7.493 1.000 94.830 ? 65  GLN A CB  1 
ATOM 506  O O   ? GLN A 1  65 ? -15.624  -1.994   5.205 1.000 94.830 ? 65  GLN A O   1 
ATOM 507  C CG  ? GLN A 1  65 ? -16.256  -5.378   8.005 1.000 94.830 ? 65  GLN A CG  1 
ATOM 508  C CD  ? GLN A 1  65 ? -15.315  -5.670   9.159 1.000 94.830 ? 65  GLN A CD  1 
ATOM 509  N NE2 ? GLN A 1  65 ? -14.580  -6.772   9.061 1.000 94.830 ? 65  GLN A NE2 1 
ATOM 510  O OE1 ? GLN A 1  65 ? -15.250  -4.910  10.131 1.000 94.830 ? 65  GLN A OE1 1 
ATOM 511  N N   ? GLU A 1  66 ? -17.765  -1.505   5.784 1.000 95.520 ? 66  GLU A N   1 
ATOM 512  C CA  ? GLU A 1  66 ? -17.558  -0.090   5.492 1.000 95.520 ? 66  GLU A CA  1 
ATOM 513  C C   ? GLU A 1  66 ? -17.408   0.723   6.775 1.000 95.520 ? 66  GLU A C   1 
ATOM 514  C CB  ? GLU A 1  66 ? -18.713   0.461   4.652 1.000 95.520 ? 66  GLU A CB  1 
ATOM 515  O O   ? GLU A 1  66 ? -18.291   0.703   7.635 1.000 95.520 ? 66  GLU A O   1 
ATOM 516  C CG  ? GLU A 1  66 ? -18.475   1.869   4.127 1.000 95.520 ? 66  GLU A CG  1 
ATOM 517  C CD  ? GLU A 1  66 ? -19.524   2.320   3.123 1.000 95.520 ? 66  GLU A CD  1 
ATOM 518  O OE1 ? GLU A 1  66 ? -20.303   3.249   3.436 1.000 95.520 ? 66  GLU A OE1 1 
ATOM 519  O OE2 ? GLU A 1  66 ? -19.569   1.740   2.016 1.000 95.520 ? 66  GLU A OE2 1 
ATOM 520  N N   ? MET A 1  67 ? -16.270   1.383   6.884 1.000 96.670 ? 67  MET A N   1 
ATOM 521  C CA  ? MET A 1  67 ? -15.965   2.067   8.138 1.000 96.670 ? 67  MET A CA  1 
ATOM 522  C C   ? MET A 1  67 ? -15.729   3.555   7.903 1.000 96.670 ? 67  MET A C   1 
ATOM 523  C CB  ? MET A 1  67 ? -14.740   1.442   8.807 1.000 96.670 ? 67  MET A CB  1 
ATOM 524  O O   ? MET A 1  67 ? -15.065   3.938   6.939 1.000 96.670 ? 67  MET A O   1 
ATOM 525  C CG  ? MET A 1  67 ? -14.900  -0.037   9.120 1.000 96.670 ? 67  MET A CG  1 
ATOM 526  S SD  ? MET A 1  67 ? -13.478  -0.714  10.063 1.000 96.670 ? 67  MET A SD  1 
ATOM 527  C CE  ? MET A 1  67 ? -13.862  -0.079  11.719 1.000 96.670 ? 67  MET A CE  1 
ATOM 528  N N   ? ALA A 1  68 ? -16.317   4.380   8.834 1.000 96.540 ? 68  ALA A N   1 
ATOM 529  C CA  ? ALA A 1  68 ? -16.051   5.816   8.808 1.000 96.540 ? 68  ALA A CA  1 
ATOM 530  C C   ? ALA A 1  68 ? -14.659   6.126   9.351 1.000 96.540 ? 68  ALA A C   1 
ATOM 531  C CB  ? ALA A 1  68 ? -17.110   6.568   9.609 1.000 96.540 ? 68  ALA A CB  1 
ATOM 532  O O   ? ALA A 1  68 ? -14.126   5.377  10.174 1.000 96.540 ? 68  ALA A O   1 
ATOM 533  N N   ? VAL A 1  69 ? -14.135   7.254   8.793 1.000 96.900 ? 69  VAL A N   1 
ATOM 534  C CA  ? VAL A 1  69 ? -12.792   7.689   9.159 1.000 96.900 ? 69  VAL A CA  1 
ATOM 535  C C   ? VAL A 1  69 ? -12.871   8.731  10.272 1.000 96.900 ? 69  VAL A C   1 
ATOM 536  C CB  ? VAL A 1  69 ? -12.031   8.266   7.943 1.000 96.900 ? 69  VAL A CB  1 
ATOM 537  O O   ? VAL A 1  69 ? -13.628   9.700  10.172 1.000 96.900 ? 69  VAL A O   1 
ATOM 538  C CG1 ? VAL A 1  69 ? -10.716   8.906   8.383 1.000 96.900 ? 69  VAL A CG1 1 
ATOM 539  C CG2 ? VAL A 1  69 ? -11.776   7.172   6.907 1.000 96.900 ? 69  VAL A CG2 1 
ATOM 540  N N   ? ALA A 1  70 ? -12.130   8.464  11.417 1.000 96.230 ? 70  ALA A N   1 
ATOM 541  C CA  ? ALA A 1  70 ? -12.071   9.389  12.546 1.000 96.230 ? 70  ALA A CA  1 
ATOM 542  C C   ? ALA A 1  70 ? -11.043  10.489  12.301 1.000 96.230 ? 70  ALA A C   1 
ATOM 543  C CB  ? ALA A 1  70 ? -11.745   8.636  13.833 1.000 96.230 ? 70  ALA A CB  1 
ATOM 544  O O   ? ALA A 1  70 ? -11.292  11.658  12.602 1.000 96.230 ? 70  ALA A O   1 
ATOM 545  N N   ? GLN A 1  71 ?  -9.935   9.991  11.763 1.000 95.840 ? 71  GLN A N   1 
ATOM 546  C CA  ? GLN A 1  71 ?  -8.814  10.912  11.610 1.000 95.840 ? 71  GLN A CA  1 
ATOM 547  C C   ? GLN A 1  71 ?  -7.871  10.453  10.501 1.000 95.840 ? 71  GLN A C   1 
ATOM 548  C CB  ? GLN A 1  71 ?  -8.048  11.049  12.927 1.000 95.840 ? 71  GLN A CB  1 
ATOM 549  O O   ? GLN A 1  71 ?  -7.625   9.255  10.345 1.000 95.840 ? 71  GLN A O   1 
ATOM 550  C CG  ? GLN A 1  71 ?  -6.962  12.116  12.898 1.000 95.840 ? 71  GLN A CG  1 
ATOM 551  C CD  ? GLN A 1  71 ?  -6.210  12.224  14.212 1.000 95.840 ? 71  GLN A CD  1 
ATOM 552  N NE2 ? GLN A 1  71 ?  -5.637  13.394  14.473 1.000 95.840 ? 71  GLN A NE2 1 
ATOM 553  O OE1 ? GLN A 1  71 ?  -6.146  11.264  14.986 1.000 95.840 ? 71  GLN A OE1 1 
ATOM 554  N N   ? SER A 1  72 ?  -7.400  11.469   9.695 1.000 96.910 ? 72  SER A N   1 
ATOM 555  C CA  ? SER A 1  72 ?  -6.335  11.246   8.723 1.000 96.910 ? 72  SER A CA  1 
ATOM 556  C C   ? SER A 1  72 ?  -5.082  12.037   9.084 1.000 96.910 ? 72  SER A C   1 
ATOM 557  C CB  ? SER A 1  72 ?  -6.802  11.629   7.318 1.000 96.910 ? 72  SER A CB  1 
ATOM 558  O O   ? SER A 1  72 ?  -5.143  13.254   9.275 1.000 96.910 ? 72  SER A O   1 
ATOM 559  O OG  ? SER A 1  72 ?  -7.952  10.886   6.951 1.000 96.910 ? 72  SER A OG  1 
ATOM 560  N N   ? ILE A 1  73 ?  -3.975  11.308   9.161 1.000 97.470 ? 73  ILE A N   1 
ATOM 561  C CA  ? ILE A 1  73 ?  -2.743  11.934   9.627 1.000 97.470 ? 73  ILE A CA  1 
ATOM 562  C C   ? ILE A 1  73 ?  -1.642  11.744   8.586 1.000 97.470 ? 73  ILE A C   1 
ATOM 563  C CB  ? ILE A 1  73 ?  -2.297  11.359  10.990 1.000 97.470 ? 73  ILE A CB  1 
ATOM 564  O O   ? ILE A 1  73 ?  -0.965  10.713   8.570 1.000 97.470 ? 73  ILE A O   1 
ATOM 565  C CG1 ? ILE A 1  73 ?  -3.459  11.391  11.989 1.000 97.470 ? 73  ILE A CG1 1 
ATOM 566  C CG2 ? ILE A 1  73 ?  -1.088  12.128  11.531 1.000 97.470 ? 73  ILE A CG2 1 
ATOM 567  C CD1 ? ILE A 1  73 ?  -3.187  10.631  13.280 1.000 97.470 ? 73  ILE A CD1 1 
ATOM 568  N N   ? PRO A 1  74 ?  -1.477  12.787   7.649 1.000 97.780 ? 74  PRO A N   1 
ATOM 569  C CA  ? PRO A 1  74 ?  -0.349  12.671   6.722 1.000 97.780 ? 74  PRO A CA  1 
ATOM 570  C C   ? PRO A 1  74 ?   1.001  12.861   7.410 1.000 97.780 ? 74  PRO A C   1 
ATOM 571  C CB  ? PRO A 1  74 ?  -0.608  13.788   5.709 1.000 97.780 ? 74  PRO A CB  1 
ATOM 572  O O   ? PRO A 1  74 ?   1.090  13.564   8.420 1.000 97.780 ? 74  PRO A O   1 
ATOM 573  C CG  ? PRO A 1  74 ?  -1.446  14.784   6.444 1.000 97.780 ? 74  PRO A CG  1 
ATOM 574  C CD  ? PRO A 1  74 ?  -2.244  14.057   7.489 1.000 97.780 ? 74  PRO A CD  1 
ATOM 575  N N   ? HIS A 1  75 ?   1.979  12.127   6.900 1.000 97.930 ? 75  HIS A N   1 
ATOM 576  C CA  ? HIS A 1  75 ?   3.317  12.380   7.422 1.000 97.930 ? 75  HIS A CA  1 
ATOM 577  C C   ? HIS A 1  75 ?   3.634  13.872   7.424 1.000 97.930 ? 75  HIS A C   1 
ATOM 578  C CB  ? HIS A 1  75 ?   4.363  11.622   6.604 1.000 97.930 ? 75  HIS A CB  1 
ATOM 579  O O   ? HIS A 1  75 ?   3.405  14.561   6.428 1.000 97.930 ? 75  HIS A O   1 
ATOM 580  C CG  ? HIS A 1  75 ?   5.692  11.512   7.282 1.000 97.930 ? 75  HIS A CG  1 
ATOM 581  C CD2 ? HIS A 1  75 ?   6.301  10.462   7.880 1.000 97.930 ? 75  HIS A CD2 1 
ATOM 582  N ND1 ? HIS A 1  75 ?   6.557  12.579   7.401 1.000 97.930 ? 75  HIS A ND1 1 
ATOM 583  C CE1 ? HIS A 1  75 ?   7.644  12.187   8.044 1.000 97.930 ? 75  HIS A CE1 1 
ATOM 584  N NE2 ? HIS A 1  75 ?   7.513  10.906   8.346 1.000 97.930 ? 75  HIS A NE2 1 
ATOM 585  N N   ? PRO A 1  76 ?   4.193  14.423   8.516 1.000 96.630 ? 76  PRO A N   1 
ATOM 586  C CA  ? PRO A 1  76 ?   4.423  15.863   8.652 1.000 96.630 ? 76  PRO A CA  1 
ATOM 587  C C   ? PRO A 1  76 ?   5.395  16.407   7.607 1.000 96.630 ? 76  PRO A C   1 
ATOM 588  C CB  ? PRO A 1  76 ?   5.007  15.995  10.061 1.000 96.630 ? 76  PRO A CB  1 
ATOM 589  O O   ? PRO A 1  76 ?   5.341  17.591   7.266 1.000 96.630 ? 76  PRO A O   1 
ATOM 590  C CG  ? PRO A 1  76 ?   4.556  14.764  10.778 1.000 96.630 ? 76  PRO A CG  1 
ATOM 591  C CD  ? PRO A 1  76 ?   4.383  13.662   9.772 1.000 96.630 ? 76  PRO A CD  1 
ATOM 592  N N   ? CYS A 1  77 ?   6.233  15.513   7.137 1.000 96.430 ? 77  CYS A N   1 
ATOM 593  C CA  ? CYS A 1  77 ?   7.248  15.978   6.199 1.000 96.430 ? 77  CYS A CA  1 
ATOM 594  C C   ? CYS A 1  77 ?   6.855  15.649   4.763 1.000 96.430 ? 77  CYS A C   1 
ATOM 595  C CB  ? CYS A 1  77 ?   8.604  15.352   6.522 1.000 96.430 ? 77  CYS A CB  1 
ATOM 596  O O   ? CYS A 1  77 ?   7.687  15.717   3.856 1.000 96.430 ? 77  CYS A O   1 
ATOM 597  S SG  ? CYS A 1  77 ?   9.296  15.887   8.102 1.000 96.430 ? 77  CYS A SG  1 
ATOM 598  N N   ? TYR A 1  78 ?   5.590  15.231   4.588 1.000 96.690 ? 78  TYR A N   1 
ATOM 599  C CA  ? TYR A 1  78 ?   5.144  14.978   3.223 1.000 96.690 ? 78  TYR A CA  1 
ATOM 600  C C   ? TYR A 1  78 ?   5.323  16.215   2.352 1.000 96.690 ? 78  TYR A C   1 
ATOM 601  C CB  ? TYR A 1  78 ?   3.676  14.539   3.209 1.000 96.690 ? 78  TYR A CB  1 
ATOM 602  O O   ? TYR A 1  78 ?   4.881  17.308   2.715 1.000 96.690 ? 78  TYR A O   1 
ATOM 603  C CG  ? TYR A 1  78 ?   3.075  14.473   1.826 1.000 96.690 ? 78  TYR A CG  1 
ATOM 604  C CD1 ? TYR A 1  78 ?   1.948  15.223   1.499 1.000 96.690 ? 78  TYR A CD1 1 
ATOM 605  C CD2 ? TYR A 1  78 ?   3.632  13.660   0.845 1.000 96.690 ? 78  TYR A CD2 1 
ATOM 606  C CE1 ? TYR A 1  78 ?   1.389  15.164   0.227 1.000 96.690 ? 78  TYR A CE1 1 
ATOM 607  C CE2 ? TYR A 1  78 ?   3.081  13.593  -0.431 1.000 96.690 ? 78  TYR A CE2 1 
ATOM 608  O OH  ? TYR A 1  78 ?   1.413  14.286  -1.991 1.000 96.690 ? 78  TYR A OH  1 
ATOM 609  C CZ  ? TYR A 1  78 ?   1.962  14.348  -0.730 1.000 96.690 ? 78  TYR A CZ  1 
ATOM 610  N N   ? ASN A 1  79 ?   6.003  15.970   1.176 1.000 93.320 ? 79  ASN A N   1 
ATOM 611  C CA  ? ASN A 1  79 ?   6.256  16.995   0.169 1.000 93.320 ? 79  ASN A CA  1 
ATOM 612  C C   ? ASN A 1  79 ?   5.510  16.703  -1.129 1.000 93.320 ? 79  ASN A C   1 
ATOM 613  C CB  ? ASN A 1  79 ?   7.757  17.125  -0.098 1.000 93.320 ? 79  ASN A CB  1 
ATOM 614  O O   ? ASN A 1  79 ?   5.847  15.759  -1.845 1.000 93.320 ? 79  ASN A O   1 
ATOM 615  C CG  ? ASN A 1  79 ?   8.086  18.269  -1.037 1.000 93.320 ? 79  ASN A CG  1 
ATOM 616  N ND2 ? ASN A 1  79 ?   9.088  19.063  -0.676 1.000 93.320 ? 79  ASN A ND2 1 
ATOM 617  O OD1 ? ASN A 1  79 ?   7.445  18.439  -2.077 1.000 93.320 ? 79  ASN A OD1 1 
ATOM 618  N N   ? ASN A 1  80 ?   4.618  17.552  -1.510 1.000 91.610 ? 80  ASN A N   1 
ATOM 619  C CA  ? ASN A 1  80 ?   3.728  17.331  -2.645 1.000 91.610 ? 80  ASN A CA  1 
ATOM 620  C C   ? ASN A 1  80 ?   4.458  17.504  -3.973 1.000 91.610 ? 80  ASN A C   1 
ATOM 621  C CB  ? ASN A 1  80 ?   2.524  18.273  -2.574 1.000 91.610 ? 80  ASN A CB  1 
ATOM 622  O O   ? ASN A 1  80 ?   4.030  16.967  -4.997 1.000 91.610 ? 80  ASN A O   1 
ATOM 623  C CG  ? ASN A 1  80 ?   1.415  17.876  -3.528 1.000 91.610 ? 80  ASN A CG  1 
ATOM 624  N ND2 ? ASN A 1  80 ?   0.693  18.864  -4.042 1.000 91.610 ? 80  ASN A ND2 1 
ATOM 625  O OD1 ? ASN A 1  80 ?   1.208  16.690  -3.800 1.000 91.610 ? 80  ASN A OD1 1 
ATOM 626  N N   ? GLU A 1  81 ?   5.635  18.162  -3.914 1.000 87.280 ? 81  GLU A N   1 
ATOM 627  C CA  ? GLU A 1  81 ?   6.403  18.391  -5.134 1.000 87.280 ? 81  GLU A CA  1 
ATOM 628  C C   ? GLU A 1  81 ?   7.179  17.142  -5.541 1.000 87.280 ? 81  GLU A C   1 
ATOM 629  C CB  ? GLU A 1  81 ?   7.362  19.571  -4.952 1.000 87.280 ? 81  GLU A CB  1 
ATOM 630  O O   ? GLU A 1  81 ?   7.101  16.704  -6.690 1.000 87.280 ? 81  GLU A O   1 
ATOM 631  C CG  ? GLU A 1  81 ?   6.664  20.917  -4.821 1.000 87.280 ? 81  GLU A CG  1 
ATOM 632  C CD  ? GLU A 1  81 ?   7.630  22.082  -4.673 1.000 87.280 ? 81  GLU A CD  1 
ATOM 633  O OE1 ? GLU A 1  81 ?   7.170  23.241  -4.568 1.000 87.280 ? 81  GLU A OE1 1 
ATOM 634  O OE2 ? GLU A 1  81 ?   8.856  21.832  -4.664 1.000 87.280 ? 81  GLU A OE2 1 
ATOM 635  N N   ? ASP A 1  82 ?   7.789  16.544  -4.564 1.000 87.530 ? 82  ASP A N   1 
ATOM 636  C CA  ? ASP A 1  82 ?   8.641  15.418  -4.934 1.000 87.530 ? 82  ASP A CA  1 
ATOM 637  C C   ? ASP A 1  82 ?   8.121  14.115  -4.332 1.000 87.530 ? 82  ASP A C   1 
ATOM 638  C CB  ? ASP A 1  82 ?  10.083  15.666  -4.487 1.000 87.530 ? 82  ASP A CB  1 
ATOM 639  O O   ? ASP A 1  82 ?   8.723  13.055  -4.518 1.000 87.530 ? 82  ASP A O   1 
ATOM 640  C CG  ? ASP A 1  82 ?  10.229  15.749  -2.977 1.000 87.530 ? 82  ASP A CG  1 
ATOM 641  O OD1 ? ASP A 1  82 ?   9.270  15.410  -2.252 1.000 87.530 ? 82  ASP A OD1 1 
ATOM 642  O OD2 ? ASP A 1  82 ?  11.313  16.159  -2.510 1.000 87.530 ? 82  ASP A OD2 1 
ATOM 643  N N   ? HIS A 1  83 ?   6.974  14.238  -3.688 1.000 92.130 ? 83  HIS A N   1 
ATOM 644  C CA  ? HIS A 1  83 ?   6.264  13.110  -3.096 1.000 92.130 ? 83  HIS A CA  1 
ATOM 645  C C   ? HIS A 1  83 ?   7.117  12.415  -2.040 1.000 92.130 ? 83  HIS A C   1 
ATOM 646  C CB  ? HIS A 1  83 ?   5.849  12.111  -4.177 1.000 92.130 ? 83  HIS A CB  1 
ATOM 647  O O   ? HIS A 1  83 ?   6.930  11.226  -1.769 1.000 92.130 ? 83  HIS A O   1 
ATOM 648  C CG  ? HIS A 1  83 ?   4.802  12.635  -5.108 1.000 92.130 ? 83  HIS A CG  1 
ATOM 649  C CD2 ? HIS A 1  83 ?   4.861  12.961  -6.420 1.000 92.130 ? 83  HIS A CD2 1 
ATOM 650  N ND1 ? HIS A 1  83 ?   3.507  12.882  -4.707 1.000 92.130 ? 83  HIS A ND1 1 
ATOM 651  C CE1 ? HIS A 1  83 ?   2.813  13.337  -5.737 1.000 92.130 ? 83  HIS A CE1 1 
ATOM 652  N NE2 ? HIS A 1  83 ?   3.612  13.395  -6.788 1.000 92.130 ? 83  HIS A NE2 1 
ATOM 653  N N   ? SER A 1  84 ?   8.140  13.126  -1.518 1.000 93.380 ? 84  SER A N   1 
ATOM 654  C CA  ? SER A 1  84 ?   8.902  12.580  -0.400 1.000 93.380 ? 84  SER A CA  1 
ATOM 655  C C   ? SER A 1  84 ?   8.030  12.427   0.841 1.000 93.380 ? 84  SER A C   1 
ATOM 656  C CB  ? SER A 1  84 ?  10.103  13.473  -0.083 1.000 93.380 ? 84  SER A CB  1 
ATOM 657  O O   ? SER A 1  84 ?   7.148  13.251   1.092 1.000 93.380 ? 84  SER A O   1 
ATOM 658  O OG  ? SER A 1  84 ?   9.680  14.781   0.262 1.000 93.380 ? 84  SER A OG  1 
ATOM 659  N N   ? HIS A 1  85 ?   8.159  11.320   1.607 1.000 96.220 ? 85  HIS A N   1 
ATOM 660  C CA  ? HIS A 1  85 ?   7.412  11.024   2.824 1.000 96.220 ? 85  HIS A CA  1 
ATOM 661  C C   ? HIS A 1  85 ?   5.927  10.839   2.528 1.000 96.220 ? 85  HIS A C   1 
ATOM 662  C CB  ? HIS A 1  85 ?   7.606  12.136   3.856 1.000 96.220 ? 85  HIS A CB  1 
ATOM 663  O O   ? HIS A 1  85 ?   5.075  11.313   3.283 1.000 96.220 ? 85  HIS A O   1 
ATOM 664  C CG  ? HIS A 1  85 ?   9.041  12.481   4.103 1.000 96.220 ? 85  HIS A CG  1 
ATOM 665  C CD2 ? HIS A 1  85 ?   9.761  13.579   3.773 1.000 96.220 ? 85  HIS A CD2 1 
ATOM 666  N ND1 ? HIS A 1  85 ?   9.905  11.637   4.765 1.000 96.220 ? 85  HIS A ND1 1 
ATOM 667  C CE1 ? HIS A 1  85 ?  11.099  12.203   4.832 1.000 96.220 ? 85  HIS A CE1 1 
ATOM 668  N NE2 ? HIS A 1  85 ?  11.038  13.382   4.237 1.000 96.220 ? 85  HIS A NE2 1 
ATOM 669  N N   ? ASP A 1  86 ?   5.536  10.337   1.387 1.000 97.620 ? 86  ASP A N   1 
ATOM 670  C CA  ? ASP A 1  86 ?   4.170  10.156   0.906 1.000 97.620 ? 86  ASP A CA  1 
ATOM 671  C C   ? ASP A 1  86 ?   3.461   9.043   1.674 1.000 97.620 ? 86  ASP A C   1 
ATOM 672  C CB  ? ASP A 1  86 ?   4.165   9.847  -0.593 1.000 97.620 ? 86  ASP A CB  1 
ATOM 673  O O   ? ASP A 1  86 ?   3.210   7.966   1.127 1.000 97.620 ? 86  ASP A O   1 
ATOM 674  C CG  ? ASP A 1  86 ?   2.784   9.954  -1.216 1.000 97.620 ? 86  ASP A CG  1 
ATOM 675  O OD1 ? ASP A 1  86 ?   1.874  10.535  -0.586 1.000 97.620 ? 86  ASP A OD1 1 
ATOM 676  O OD2 ? ASP A 1  86 ?   2.604   9.450  -2.346 1.000 97.620 ? 86  ASP A OD2 1 
ATOM 677  N N   ? LEU A 1  87 ?   3.215   9.240   2.945 1.000 97.730 ? 87  LEU A N   1 
ATOM 678  C CA  ? LEU A 1  87 ?   2.620   8.287   3.876 1.000 97.730 ? 87  LEU A CA  1 
ATOM 679  C C   ? LEU A 1  87 ?   1.579   8.968   4.759 1.000 97.730 ? 87  LEU A C   1 
ATOM 680  C CB  ? LEU A 1  87 ?   3.701   7.642   4.747 1.000 97.730 ? 87  LEU A CB  1 
ATOM 681  O O   ? LEU A 1  87 ?   1.794  10.086   5.231 1.000 97.730 ? 87  LEU A O   1 
ATOM 682  C CG  ? LEU A 1  87 ?   3.270   6.431   5.576 1.000 97.730 ? 87  LEU A CG  1 
ATOM 683  C CD1 ? LEU A 1  87 ?   3.112   5.206   4.681 1.000 97.730 ? 87  LEU A CD1 1 
ATOM 684  C CD2 ? LEU A 1  87 ?   4.276   6.159   6.689 1.000 97.730 ? 87  LEU A CD2 1 
ATOM 685  N N   ? MET A 1  88 ?   0.435   8.281   4.953 1.000 98.050 ? 88  MET A N   1 
ATOM 686  C CA  ? MET A 1  88 ?  -0.634   8.800   5.802 1.000 98.050 ? 88  MET A CA  1 
ATOM 687  C C   ? MET A 1  88 ?  -1.273   7.681   6.617 1.000 98.050 ? 88  MET A C   1 
ATOM 688  C CB  ? MET A 1  88 ?  -1.697   9.505   4.957 1.000 98.050 ? 88  MET A CB  1 
ATOM 689  O O   ? MET A 1  88 ?  -1.490   6.581   6.106 1.000 98.050 ? 88  MET A O   1 
ATOM 690  C CG  ? MET A 1  88 ?  -2.837  10.093   5.773 1.000 98.050 ? 88  MET A CG  1 
ATOM 691  S SD  ? MET A 1  88 ?  -4.077  10.953   4.730 1.000 98.050 ? 88  MET A SD  1 
ATOM 692  C CE  ? MET A 1  88 ?  -4.862   9.529   3.925 1.000 98.050 ? 88  MET A CE  1 
ATOM 693  N N   ? LEU A 1  89 ?  -1.511   7.947   7.863 1.000 98.210 ? 89  LEU A N   1 
ATOM 694  C CA  ? LEU A 1  89 ?  -2.246   7.046   8.744 1.000 98.210 ? 89  LEU A CA  1 
ATOM 695  C C   ? LEU A 1  89 ?  -3.701   7.484   8.878 1.000 98.210 ? 89  LEU A C   1 
ATOM 696  C CB  ? LEU A 1  89 ?  -1.588   6.991  10.125 1.000 98.210 ? 89  LEU A CB  1 
ATOM 697  O O   ? LEU A 1  89 ?  -3.983   8.674   9.039 1.000 98.210 ? 89  LEU A O   1 
ATOM 698  C CG  ? LEU A 1  89 ?  -0.298   6.177  10.229 1.000 98.210 ? 89  LEU A CG  1 
ATOM 699  C CD1 ? LEU A 1  89 ?   0.460   6.545  11.500 1.000 98.210 ? 89  LEU A CD1 1 
ATOM 700  C CD2 ? LEU A 1  89 ?  -0.604   4.683  10.197 1.000 98.210 ? 89  LEU A CD2 1 
ATOM 701  N N   ? ILE A 1  90 ?  -4.562   6.442   8.757 1.000 98.020 ? 90  ILE A N   1 
ATOM 702  C CA  ? ILE A 1  90 ?  -5.996   6.673   8.895 1.000 98.020 ? 90  ILE A CA  1 
ATOM 703  C C   ? ILE A 1  90 ?  -6.524   5.923  10.116 1.000 98.020 ? 90  ILE A C   1 
ATOM 704  C CB  ? ILE A 1  90 ?  -6.763   6.240   7.626 1.000 98.020 ? 90  ILE A CB  1 
ATOM 705  O O   ? ILE A 1  90 ?  -6.373   4.703  10.216 1.000 98.020 ? 90  ILE A O   1 
ATOM 706  C CG1 ? ILE A 1  90 ?  -6.330   7.089   6.425 1.000 98.020 ? 90  ILE A CG1 1 
ATOM 707  C CG2 ? ILE A 1  90 ?  -8.275   6.338   7.850 1.000 98.020 ? 90  ILE A CG2 1 
ATOM 708  C CD1 ? ILE A 1  90 ?  -6.899   6.614   5.095 1.000 98.020 ? 90  ILE A CD1 1 
ATOM 709  N N   ? ARG A 1  91 ?  -7.080   6.722  11.087 1.000 97.610 ? 91  ARG A N   1 
ATOM 710  C CA  ? ARG A 1  91 ?  -7.751   6.105  12.227 1.000 97.610 ? 91  ARG A CA  1 
ATOM 711  C C   ? ARG A 1  91 ?  -9.231   5.880  11.935 1.000 97.610 ? 91  ARG A C   1 
ATOM 712  C CB  ? ARG A 1  91 ?  -7.589   6.969  13.479 1.000 97.610 ? 91  ARG A CB  1 
ATOM 713  O O   ? ARG A 1  91 ?  -9.953   6.822  11.603 1.000 97.610 ? 91  ARG A O   1 
ATOM 714  C CG  ? ARG A 1  91 ?  -8.053   6.293  14.759 1.000 97.610 ? 91  ARG A CG  1 
ATOM 715  C CD  ? ARG A 1  91 ?  -7.811   7.169  15.980 1.000 97.610 ? 91  ARG A CD  1 
ATOM 716  N NE  ? ARG A 1  91 ?  -8.149   6.473  17.218 1.000 97.610 ? 91  ARG A NE  1 
ATOM 717  N NH1 ? ARG A 1  91 ?  -7.642   8.254  18.600 1.000 97.610 ? 91  ARG A NH1 1 
ATOM 718  N NH2 ? ARG A 1  91 ?  -8.394   6.282  19.494 1.000 97.610 ? 91  ARG A NH2 1 
ATOM 719  C CZ  ? ARG A 1  91 ?  -8.061   7.005  18.435 1.000 97.610 ? 91  ARG A CZ  1 
ATOM 720  N N   ? LEU A 1  92 ?  -9.647   4.631  12.076 1.000 97.700 ? 92  LEU A N   1 
ATOM 721  C CA  ? LEU A 1  92 ? -11.054   4.298  11.881 1.000 97.700 ? 92  LEU A CA  1 
ATOM 722  C C   ? LEU A 1  92 ? -11.875   4.664  13.113 1.000 97.700 ? 92  LEU A C   1 
ATOM 723  C CB  ? LEU A 1  92 ? -11.214   2.807  11.571 1.000 97.700 ? 92  LEU A CB  1 
ATOM 724  O O   ? LEU A 1  92 ? -11.369   4.623  14.236 1.000 97.700 ? 92  LEU A O   1 
ATOM 725  C CG  ? LEU A 1  92 ? -10.410   2.271  10.386 1.000 97.700 ? 92  LEU A CG  1 
ATOM 726  C CD1 ? LEU A 1  92 ? -10.567   0.757  10.280 1.000 97.700 ? 92  LEU A CD1 1 
ATOM 727  C CD2 ? LEU A 1  92 ? -10.846   2.950   9.092 1.000 97.700 ? 92  LEU A CD2 1 
ATOM 728  N N   ? ARG A 1  93 ? -13.190   5.146  12.981 1.000 96.150 ? 93  ARG A N   1 
ATOM 729  C CA  ? ARG A 1  93 ? -14.082   5.524  14.073 1.000 96.150 ? 93  ARG A CA  1 
ATOM 730  C C   ? ARG A 1  93 ? -14.402   4.325  14.959 1.000 96.150 ? 93  ARG A C   1 
ATOM 731  C CB  ? ARG A 1  93 ? -15.376   6.131  13.525 1.000 96.150 ? 93  ARG A CB  1 
ATOM 732  O O   ? ARG A 1  93 ? -14.765   4.488  16.126 1.000 96.150 ? 93  ARG A O   1 
ATOM 733  C CG  ? ARG A 1  93 ? -15.234   7.575  13.070 1.000 96.150 ? 93  ARG A CG  1 
ATOM 734  C CD  ? ARG A 1  93 ? -16.589   8.232  12.849 1.000 96.150 ? 93  ARG A CD  1 
ATOM 735  N NE  ? ARG A 1  93 ? -16.455   9.647  12.515 1.000 96.150 ? 93  ARG A NE  1 
ATOM 736  N NH1 ? ARG A 1  93 ? -18.689   9.955  12.016 1.000 96.150 ? 93  ARG A NH1 1 
ATOM 737  N NH2 ? ARG A 1  93 ? -17.220  11.707  11.848 1.000 96.150 ? 93  ARG A NH2 1 
ATOM 738  C CZ  ? ARG A 1  93 ? -17.455  10.433  12.127 1.000 96.150 ? 93  ARG A CZ  1 
ATOM 739  N N   ? GLY A 1  94 ? -14.051   3.075  14.662 1.000 96.410 ? 94  GLY A N   1 
ATOM 740  C CA  ? GLY A 1  94 ? -14.199   1.813  15.369 1.000 96.410 ? 94  GLY A CA  1 
ATOM 741  C C   ? GLY A 1  94 ? -13.166   0.778  14.967 1.000 96.410 ? 94  GLY A C   1 
ATOM 742  O O   ? GLY A 1  94 ? -12.343   1.025  14.083 1.000 96.410 ? 94  GLY A O   1 
ATOM 743  N N   ? ARG A 1  95 ? -13.290  -0.431  15.660 1.000 96.830 ? 95  ARG A N   1 
ATOM 744  C CA  ? ARG A 1  95 ? -12.379  -1.531  15.360 1.000 96.830 ? 95  ARG A CA  1 
ATOM 745  C C   ? ARG A 1  95 ? -12.960  -2.445  14.286 1.000 96.830 ? 95  ARG A C   1 
ATOM 746  C CB  ? ARG A 1  95 ? -12.074  -2.337  16.624 1.000 96.830 ? 95  ARG A CB  1 
ATOM 747  O O   ? ARG A 1  95 ? -14.150  -2.766  14.313 1.000 96.830 ? 95  ARG A O   1 
ATOM 748  C CG  ? ARG A 1  95 ? -11.361  -1.540  17.705 1.000 96.830 ? 95  ARG A CG  1 
ATOM 749  C CD  ? ARG A 1  95 ? -11.085  -2.386  18.940 1.000 96.830 ? 95  ARG A CD  1 
ATOM 750  N NE  ? ARG A 1  95 ? -10.245  -1.677  19.902 1.000 96.830 ? 95  ARG A NE  1 
ATOM 751  N NH1 ? ARG A 1  95 ? -10.209  -3.394  21.448 1.000 96.830 ? 95  ARG A NH1 1 
ATOM 752  N NH2 ? ARG A 1  95 ?  -9.085  -1.441  21.870 1.000 96.830 ? 95  ARG A NH2 1 
ATOM 753  C CZ  ? ARG A 1  95 ?  -9.848  -2.172  21.071 1.000 96.830 ? 95  ARG A CZ  1 
ATOM 754  N N   ? ALA A 1  96 ? -12.067  -2.812  13.334 1.000 96.970 ? 96  ALA A N   1 
ATOM 755  C CA  ? ALA A 1  96 ? -12.466  -3.778  12.314 1.000 96.970 ? 96  ALA A CA  1 
ATOM 756  C C   ? ALA A 1  96 ? -12.722  -5.151  12.929 1.000 96.970 ? 96  ALA A C   1 
ATOM 757  C CB  ? ALA A 1  96 ? -11.399  -3.876  11.227 1.000 96.970 ? 96  ALA A CB  1 
ATOM 758  O O   ? ALA A 1  96 ? -12.048  -5.545  13.884 1.000 96.970 ? 96  ALA A O   1 
ATOM 759  N N   ? SER A 1  97 ? -13.739  -5.879  12.470 1.000 96.380 ? 97  SER A N   1 
ATOM 760  C CA  ? SER A 1  97 ? -13.949  -7.281  12.819 1.000 96.380 ? 97  SER A CA  1 
ATOM 761  C C   ? SER A 1  97 ? -12.964  -8.186  12.087 1.000 96.380 ? 97  SER A C   1 
ATOM 762  C CB  ? SER A 1  97 ? -15.382  -7.705  12.494 1.000 96.380 ? 97  SER A CB  1 
ATOM 763  O O   ? SER A 1  97 ? -13.007  -8.295  10.860 1.000 96.380 ? 97  SER A O   1 
ATOM 764  O OG  ? SER A 1  97 ? -16.314  -6.951  13.251 1.000 96.380 ? 97  SER A OG  1 
ATOM 765  N N   ? LEU A 1  98 ? -12.036  -8.778  12.888 1.000 96.570 ? 98  LEU A N   1 
ATOM 766  C CA  ? LEU A 1  98 ? -10.957  -9.544  12.273 1.000 96.570 ? 98  LEU A CA  1 
ATOM 767  C C   ? LEU A 1  98 ? -11.378 -10.991  12.045 1.000 96.570 ? 98  LEU A C   1 
ATOM 768  C CB  ? LEU A 1  98 ?  -9.701  -9.497  13.147 1.000 96.570 ? 98  LEU A CB  1 
ATOM 769  O O   ? LEU A 1  98 ? -12.169 -11.541  12.816 1.000 96.570 ? 98  LEU A O   1 
ATOM 770  C CG  ? LEU A 1  98 ?  -9.186  -8.106  13.520 1.000 96.570 ? 98  LEU A CG  1 
ATOM 771  C CD1 ? LEU A 1  98 ?  -7.906  -8.217  14.342 1.000 96.570 ? 98  LEU A CD1 1 
ATOM 772  C CD2 ? LEU A 1  98 ?  -8.952  -7.268  12.268 1.000 96.570 ? 98  LEU A CD2 1 
ATOM 773  N N   ? GLY A 1  99 ? -10.912 -11.624  10.920 1.000 95.130 ? 99  GLY A N   1 
ATOM 774  C CA  ? GLY A 1  99 ? -11.135 -12.979  10.443 1.000 95.130 ? 99  GLY A CA  1 
ATOM 775  C C   ? GLY A 1  99 ? -10.321 -13.319   9.208 1.000 95.130 ? 99  GLY A C   1 
ATOM 776  O O   ? GLY A 1  99 ?  -9.361 -12.619   8.880 1.000 95.130 ? 99  GLY A O   1 
ATOM 777  N N   ? PRO A 1 100 ? -10.634 -14.394   8.608 1.000 93.960 ? 100 PRO A N   1 
ATOM 778  C CA  ? PRO A 1 100 ?  -9.874 -14.843   7.439 1.000 93.960 ? 100 PRO A CA  1 
ATOM 779  C C   ? PRO A 1 100 ?  -9.918 -13.843   6.287 1.000 93.960 ? 100 PRO A C   1 
ATOM 780  C CB  ? PRO A 1 100 ? -10.567 -16.153   7.052 1.000 93.960 ? 100 PRO A CB  1 
ATOM 781  O O   ? PRO A 1 100 ?  -8.997 -13.800   5.467 1.000 93.960 ? 100 PRO A O   1 
ATOM 782  C CG  ? PRO A 1 100 ? -11.256 -16.604   8.299 1.000 93.960 ? 100 PRO A CG  1 
ATOM 783  C CD  ? PRO A 1 100 ? -11.624 -15.392   9.106 1.000 93.960 ? 100 PRO A CD  1 
ATOM 784  N N   ? GLN A 1 101 ? -10.852 -12.926   6.241 1.000 94.680 ? 101 GLN A N   1 
ATOM 785  C CA  ? GLN A 1 101 ? -11.055 -12.014   5.120 1.000 94.680 ? 101 GLN A CA  1 
ATOM 786  C C   ? GLN A 1 101 ? -10.632 -10.594   5.484 1.000 94.680 ? 101 GLN A C   1 
ATOM 787  C CB  ? GLN A 1 101 ? -12.517 -12.029   4.672 1.000 94.680 ? 101 GLN A CB  1 
ATOM 788  O O   ? GLN A 1 101 ? -10.441  -9.753   4.603 1.000 94.680 ? 101 GLN A O   1 
ATOM 789  C CG  ? GLN A 1 101 ? -12.970 -13.363   4.094 1.000 94.680 ? 101 GLN A CG  1 
ATOM 790  C CD  ? GLN A 1 101 ? -14.465 -13.417   3.844 1.000 94.680 ? 101 GLN A CD  1 
ATOM 791  N NE2 ? GLN A 1 101 ? -14.850 -13.818   2.637 1.000 94.680 ? 101 GLN A NE2 1 
ATOM 792  O OE1 ? GLN A 1 101 ? -15.268 -13.101   4.728 1.000 94.680 ? 101 GLN A OE1 1 
ATOM 793  N N   ? VAL A 1 102 ? -10.441 -10.302   6.772 1.000 97.190 ? 102 VAL A N   1 
ATOM 794  C CA  ? VAL A 1 102 ?  -9.952  -9.019   7.265 1.000 97.190 ? 102 VAL A CA  1 
ATOM 795  C C   ? VAL A 1 102 ?  -8.918  -9.248   8.365 1.000 97.190 ? 102 VAL A C   1 
ATOM 796  C CB  ? VAL A 1 102 ? -11.105  -8.137   7.793 1.000 97.190 ? 102 VAL A CB  1 
ATOM 797  O O   ? VAL A 1 102 ?  -9.263  -9.676   9.470 1.000 97.190 ? 102 VAL A O   1 
ATOM 798  C CG1 ? VAL A 1 102 ? -10.580  -6.776   8.247 1.000 97.190 ? 102 VAL A CG1 1 
ATOM 799  C CG2 ? VAL A 1 102 ? -12.180  -7.967   6.720 1.000 97.190 ? 102 VAL A CG2 1 
ATOM 800  N N   ? LYS A 1 103 ?  -7.640  -8.985   7.976 1.000 97.100 ? 103 LYS A N   1 
ATOM 801  C CA  ? LYS A 1 103 ?  -6.545  -9.133   8.930 1.000 97.100 ? 103 LYS A CA  1 
ATOM 802  C C   ? LYS A 1 103 ?  -5.430  -8.130   8.648 1.000 97.100 ? 103 LYS A C   1 
ATOM 803  C CB  ? LYS A 1 103 ?  -5.989 -10.558   8.892 1.000 97.100 ? 103 LYS A CB  1 
ATOM 804  O O   ? LYS A 1 103 ?  -5.119  -7.849   7.489 1.000 97.100 ? 103 LYS A O   1 
ATOM 805  C CG  ? LYS A 1 103 ?  -5.378 -10.948   7.554 1.000 97.100 ? 103 LYS A CG  1 
ATOM 806  C CD  ? LYS A 1 103 ?  -4.904 -12.396   7.557 1.000 97.100 ? 103 LYS A CD  1 
ATOM 807  C CE  ? LYS A 1 103 ?  -4.236 -12.769   6.241 1.000 97.100 ? 103 LYS A CE  1 
ATOM 808  N NZ  ? LYS A 1 103 ?  -3.774 -14.189   6.238 1.000 97.100 ? 103 LYS A NZ  1 
ATOM 809  N N   ? PRO A 1 104 ?  -4.886  -7.649   9.839 1.000 97.990 ? 104 PRO A N   1 
ATOM 810  C CA  ? PRO A 1 104 ?  -3.759  -6.737   9.634 1.000 97.990 ? 104 PRO A CA  1 
ATOM 811  C C   ? PRO A 1 104 ?  -2.493  -7.457   9.173 1.000 97.990 ? 104 PRO A C   1 
ATOM 812  C CB  ? PRO A 1 104 ?  -3.557  -6.109  11.015 1.000 97.990 ? 104 PRO A CB  1 
ATOM 813  O O   ? PRO A 1 104 ?  -2.316  -8.644   9.458 1.000 97.990 ? 104 PRO A O   1 
ATOM 814  C CG  ? PRO A 1 104 ?  -4.807  -6.433  11.768 1.000 97.990 ? 104 PRO A CG  1 
ATOM 815  C CD  ? PRO A 1 104 ?  -5.412  -7.674  11.176 1.000 97.990 ? 104 PRO A CD  1 
ATOM 816  N N   ? ILE A 1 105 ?  -1.613  -6.679   8.470 1.000 98.200 ? 105 ILE A N   1 
ATOM 817  C CA  ? ILE A 1 105 ?  -0.321  -7.212   8.051 1.000 98.200 ? 105 ILE A CA  1 
ATOM 818  C C   ? ILE A 1 105 ?   0.793  -6.578   8.882 1.000 98.200 ? 105 ILE A C   1 
ATOM 819  C CB  ? ILE A 1 105 ?  -0.071  -6.968   6.546 1.000 98.200 ? 105 ILE A CB  1 
ATOM 820  O O   ? ILE A 1 105 ?   0.715  -5.400   9.240 1.000 98.200 ? 105 ILE A O   1 
ATOM 821  C CG1 ? ILE A 1 105 ?   1.143  -7.774   6.069 1.000 98.200 ? 105 ILE A CG1 1 
ATOM 822  C CG2 ? ILE A 1 105 ?   0.118  -5.475   6.264 1.000 98.200 ? 105 ILE A CG2 1 
ATOM 823  C CD1 ? ILE A 1 105 ?   1.284  -7.843   4.555 1.000 98.200 ? 105 ILE A CD1 1 
ATOM 824  N N   ? ASN A 1 106 ?   1.816  -7.385   9.160 1.000 97.630 ? 106 ASN A N   1 
ATOM 825  C CA  ? ASN A 1 106 ?   2.964  -6.872   9.900 1.000 97.630 ? 106 ASN A CA  1 
ATOM 826  C C   ? ASN A 1 106 ?   3.786  -5.902   9.056 1.000 97.630 ? 106 ASN A C   1 
ATOM 827  C CB  ? ASN A 1 106 ?   3.843  -8.023  10.393 1.000 97.630 ? 106 ASN A CB  1 
ATOM 828  O O   ? ASN A 1 106 ?   3.901  -6.073   7.841 1.000 97.630 ? 106 ASN A O   1 
ATOM 829  C CG  ? ASN A 1 106 ?   3.164  -8.860  11.459 1.000 97.630 ? 106 ASN A CG  1 
ATOM 830  N ND2 ? ASN A 1 106 ?   3.462 -10.154  11.476 1.000 97.630 ? 106 ASN A ND2 1 
ATOM 831  O OD1 ? ASN A 1 106 ?   2.377  -8.349  12.260 1.000 97.630 ? 106 ASN A OD1 1 
ATOM 832  N N   ? LEU A 1 107 ?   4.401  -4.866   9.850 1.000 97.500 ? 107 LEU A N   1 
ATOM 833  C CA  ? LEU A 1 107 ?   5.284  -3.905   9.198 1.000 97.500 ? 107 LEU A CA  1 
ATOM 834  C C   ? LEU A 1 107 ?   6.706  -4.448   9.106 1.000 97.500 ? 107 LEU A C   1 
ATOM 835  C CB  ? LEU A 1 107 ?   5.281  -2.574   9.954 1.000 97.500 ? 107 LEU A CB  1 
ATOM 836  O O   ? LEU A 1 107 ?   7.172  -5.135  10.018 1.000 97.500 ? 107 LEU A O   1 
ATOM 837  C CG  ? LEU A 1 107 ?   3.916  -1.916  10.162 1.000 97.500 ? 107 LEU A CG  1 
ATOM 838  C CD1 ? LEU A 1 107 ?   4.065  -0.631  10.970 1.000 97.500 ? 107 LEU A CD1 1 
ATOM 839  C CD2 ? LEU A 1 107 ?   3.247  -1.636   8.821 1.000 97.500 ? 107 LEU A CD2 1 
ATOM 840  N N   ? ALA A 1 108 ?   7.323  -4.166   8.015 1.000 95.670 ? 108 ALA A N   1 
ATOM 841  C CA  ? ALA A 1 108 ?   8.712  -4.578   7.836 1.000 95.670 ? 108 ALA A CA  1 
ATOM 842  C C   ? ALA A 1 108 ?   9.633  -3.837   8.801 1.000 95.670 ? 108 ALA A C   1 
ATOM 843  C CB  ? ALA A 1 108 ?   9.156  -4.343   6.394 1.000 95.670 ? 108 ALA A CB  1 
ATOM 844  O O   ? ALA A 1 108 ?   9.543  -2.615   8.939 1.000 95.670 ? 108 ALA A O   1 
ATOM 845  N N   ? ASP A 1 109 ?  10.474  -4.515   9.553 1.000 93.950 ? 109 ASP A N   1 
ATOM 846  C CA  ? ASP A 1 109 ?  11.434  -3.890  10.457 1.000 93.950 ? 109 ASP A CA  1 
ATOM 847  C C   ? ASP A 1 109 ?  12.806  -3.763   9.800 1.000 93.950 ? 109 ASP A C   1 
ATOM 848  C CB  ? ASP A 1 109 ?  11.545  -4.689  11.757 1.000 93.950 ? 109 ASP A CB  1 
ATOM 849  O O   ? ASP A 1 109 ?  13.747  -3.249  10.408 1.000 93.950 ? 109 ASP A O   1 
ATOM 850  C CG  ? ASP A 1 109 ?  11.993  -6.123  11.535 1.000 93.950 ? 109 ASP A CG  1 
ATOM 851  O OD1 ? ASP A 1 109 ?  12.254  -6.508  10.375 1.000 93.950 ? 109 ASP A OD1 1 
ATOM 852  O OD2 ? ASP A 1 109 ?  12.082  -6.876  12.529 1.000 93.950 ? 109 ASP A OD2 1 
ATOM 853  N N   ? HIS A 1 110 ?  12.948  -4.250   8.597 1.000 95.590 ? 110 HIS A N   1 
ATOM 854  C CA  ? HIS A 1 110 ?  14.135  -4.098   7.763 1.000 95.590 ? 110 HIS A CA  1 
ATOM 855  C C   ? HIS A 1 110 ?  13.757  -3.785   6.319 1.000 95.590 ? 110 HIS A C   1 
ATOM 856  C CB  ? HIS A 1 110 ?  14.994  -5.363   7.818 1.000 95.590 ? 110 HIS A CB  1 
ATOM 857  O O   ? HIS A 1 110 ?  12.660  -4.127   5.871 1.000 95.590 ? 110 HIS A O   1 
ATOM 858  C CG  ? HIS A 1 110 ?  14.292  -6.587   7.325 1.000 95.590 ? 110 HIS A CG  1 
ATOM 859  C CD2 ? HIS A 1 110 ?  14.348  -7.225   6.132 1.000 95.590 ? 110 HIS A CD2 1 
ATOM 860  N ND1 ? HIS A 1 110 ?  13.401  -7.298   8.100 1.000 95.590 ? 110 HIS A ND1 1 
ATOM 861  C CE1 ? HIS A 1 110 ?  12.940  -8.323   7.403 1.000 95.590 ? 110 HIS A CE1 1 
ATOM 862  N NE2 ? HIS A 1 110 ?  13.499  -8.301   6.205 1.000 95.590 ? 110 HIS A NE2 1 
ATOM 863  N N   ? CYS A 1 111 ?  14.745  -3.156   5.650 1.000 95.760 ? 111 CYS A N   1 
ATOM 864  C CA  ? CYS A 1 111 ?  14.509  -2.770   4.263 1.000 95.760 ? 111 CYS A CA  1 
ATOM 865  C C   ? CYS A 1 111 ?  14.613  -3.976   3.336 1.000 95.760 ? 111 CYS A C   1 
ATOM 866  C CB  ? CYS A 1 111 ?  15.504  -1.695   3.829 1.000 95.760 ? 111 CYS A CB  1 
ATOM 867  O O   ? CYS A 1 111 ?  15.365  -4.913   3.612 1.000 95.760 ? 111 CYS A O   1 
ATOM 868  S SG  ? CYS A 1 111 ?  15.313  -0.129   4.709 1.000 95.760 ? 111 CYS A SG  1 
ATOM 869  N N   ? PRO A 1 112 ?  13.793  -3.955   2.266 1.000 95.380 ? 112 PRO A N   1 
ATOM 870  C CA  ? PRO A 1 112 ?  13.840  -5.063   1.310 1.000 95.380 ? 112 PRO A CA  1 
ATOM 871  C C   ? PRO A 1 112 ?  15.201  -5.198   0.629 1.000 95.380 ? 112 PRO A C   1 
ATOM 872  C CB  ? PRO A 1 112 ?  12.755  -4.699   0.293 1.000 95.380 ? 112 PRO A CB  1 
ATOM 873  O O   ? PRO A 1 112 ?  15.919  -4.207   0.475 1.000 95.380 ? 112 PRO A O   1 
ATOM 874  C CG  ? PRO A 1 112 ?  12.696  -3.206   0.316 1.000 95.380 ? 112 PRO A CG  1 
ATOM 875  C CD  ? PRO A 1 112 ?  12.978  -2.739   1.715 1.000 95.380 ? 112 PRO A CD  1 
ATOM 876  N N   ? GLU A 1 113 ?  15.515  -6.398   0.202 1.000 95.510 ? 113 GLU A N   1 
ATOM 877  C CA  ? GLU A 1 113 ?  16.758  -6.683  -0.510 1.000 95.510 ? 113 GLU A CA  1 
ATOM 878  C C   ? GLU A 1 113 ?  16.553  -6.630  -2.021 1.000 95.510 ? 113 GLU A C   1 
ATOM 879  C CB  ? GLU A 1 113 ?  17.310  -8.051  -0.102 1.000 95.510 ? 113 GLU A CB  1 
ATOM 880  O O   ? GLU A 1 113 ?  15.483  -6.982  -2.521 1.000 95.510 ? 113 GLU A O   1 
ATOM 881  C CG  ? GLU A 1 113 ?  17.649  -8.161   1.378 1.000 95.510 ? 113 GLU A CG  1 
ATOM 882  C CD  ? GLU A 1 113 ?  18.200  -9.523   1.768 1.000 95.510 ? 113 GLU A CD  1 
ATOM 883  O OE1 ? GLU A 1 113 ?  18.622  -9.696   2.934 1.000 95.510 ? 113 GLU A OE1 1 
ATOM 884  O OE2 ? GLU A 1 113 ?  18.210 -10.425   0.900 1.000 95.510 ? 113 GLU A OE2 1 
ATOM 885  N N   ? VAL A 1 114 ?  17.618  -6.137  -2.681 1.000 95.660 ? 114 VAL A N   1 
ATOM 886  C CA  ? VAL A 1 114 ?  17.575  -6.120  -4.139 1.000 95.660 ? 114 VAL A CA  1 
ATOM 887  C C   ? VAL A 1 114 ?  17.279  -7.524  -4.664 1.000 95.660 ? 114 VAL A C   1 
ATOM 888  C CB  ? VAL A 1 114 ?  18.898  -5.594  -4.740 1.000 95.660 ? 114 VAL A CB  1 
ATOM 889  O O   ? VAL A 1 114 ?  17.857  -8.505  -4.190 1.000 95.660 ? 114 VAL A O   1 
ATOM 890  C CG1 ? VAL A 1 114 ?  18.909  -5.771  -6.258 1.000 95.660 ? 114 VAL A CG1 1 
ATOM 891  C CG2 ? VAL A 1 114 ?  19.106  -4.128  -4.368 1.000 95.660 ? 114 VAL A CG2 1 
ATOM 892  N N   ? GLY A 1 115 ?  16.339  -7.618  -5.632 1.000 94.960 ? 115 GLY A N   1 
ATOM 893  C CA  ? GLY A 1 115 ?  15.987  -8.889  -6.246 1.000 94.960 ? 115 GLY A CA  1 
ATOM 894  C C   ? GLY A 1 115 ?  14.892  -9.628  -5.501 1.000 94.960 ? 115 GLY A C   1 
ATOM 895  O O   ? GLY A 1 115 ?  14.391 -10.650  -5.976 1.000 94.960 ? 115 GLY A O   1 
ATOM 896  N N   ? GLN A 1 116 ?  14.609  -9.189  -4.266 1.000 96.170 ? 116 GLN A N   1 
ATOM 897  C CA  ? GLN A 1 116 ?  13.535  -9.787  -3.479 1.000 96.170 ? 116 GLN A CA  1 
ATOM 898  C C   ? GLN A 1 116 ?  12.207  -9.731  -4.228 1.000 96.170 ? 116 GLN A C   1 
ATOM 899  C CB  ? GLN A 1 116 ?  13.405  -9.085  -2.127 1.000 96.170 ? 116 GLN A CB  1 
ATOM 900  O O   ? GLN A 1 116 ?  11.845  -8.691  -4.784 1.000 96.170 ? 116 GLN A O   1 
ATOM 901  C CG  ? GLN A 1 116 ?  12.420  -9.754  -1.178 1.000 96.170 ? 116 GLN A CG  1 
ATOM 902  C CD  ? GLN A 1 116 ?  12.463  -9.170   0.221 1.000 96.170 ? 116 GLN A CD  1 
ATOM 903  N NE2 ? GLN A 1 116 ?  11.522  -9.581   1.064 1.000 96.170 ? 116 GLN A NE2 1 
ATOM 904  O OE1 ? GLN A 1 116 ?  13.336  -8.357   0.542 1.000 96.170 ? 116 GLN A OE1 1 
ATOM 905  N N   ? LYS A 1 117 ?  11.457 -10.820  -4.257 1.000 95.640 ? 117 LYS A N   1 
ATOM 906  C CA  ? LYS A 1 117 ?  10.150 -10.893  -4.904 1.000 95.640 ? 117 LYS A CA  1 
ATOM 907  C C   ? LYS A 1 117 ?   9.055 -10.349  -3.992 1.000 95.640 ? 117 LYS A C   1 
ATOM 908  C CB  ? LYS A 1 117 ?   9.830 -12.333  -5.307 1.000 95.640 ? 117 LYS A CB  1 
ATOM 909  O O   ? LYS A 1 117 ?   8.986 -10.706  -2.814 1.000 95.640 ? 117 LYS A O   1 
ATOM 910  C CG  ? LYS A 1 117 ?  10.807 -12.927  -6.311 1.000 95.640 ? 117 LYS A CG  1 
ATOM 911  C CD  ? LYS A 1 117 ?  10.688 -12.253  -7.672 1.000 95.640 ? 117 LYS A CD  1 
ATOM 912  C CE  ? LYS A 1 117 ?  11.572 -12.931  -8.711 1.000 95.640 ? 117 LYS A CE  1 
ATOM 913  N NZ  ? LYS A 1 117 ?  11.534 -12.215 -10.021 1.000 95.640 ? 117 LYS A NZ  1 
ATOM 914  N N   ? CYS A 1 118 ?   8.216  -9.591  -4.600 1.000 96.470 ? 118 CYS A N   1 
ATOM 915  C CA  ? CYS A 1 118 ?   7.146  -8.944  -3.849 1.000 96.470 ? 118 CYS A CA  1 
ATOM 916  C C   ? CYS A 1 118 ?   5.820  -9.042  -4.595 1.000 96.470 ? 118 CYS A C   1 
ATOM 917  C CB  ? CYS A 1 118 ?   7.487  -7.477  -3.587 1.000 96.470 ? 118 CYS A CB  1 
ATOM 918  O O   ? CYS A 1 118 ?   5.801  -9.221  -5.814 1.000 96.470 ? 118 CYS A O   1 
ATOM 919  S SG  ? CYS A 1 118 ?   9.076  -7.234  -2.763 1.000 96.470 ? 118 CYS A SG  1 
ATOM 920  N N   ? THR A 1 119 ?   4.774  -8.957  -3.792 1.000 95.670 ? 119 THR A N   1 
ATOM 921  C CA  ? THR A 1 119 ?   3.429  -8.952  -4.358 1.000 95.670 ? 119 THR A CA  1 
ATOM 922  C C   ? THR A 1 119 ?   2.784  -7.577  -4.207 1.000 95.670 ? 119 THR A C   1 
ATOM 923  C CB  ? THR A 1 119 ?   2.538 -10.016  -3.692 1.000 95.670 ? 119 THR A CB  1 
ATOM 924  O O   ? THR A 1 119 ?   2.811  -6.989  -3.124 1.000 95.670 ? 119 THR A O   1 
ATOM 925  C CG2 ? THR A 1 119 ?   1.127  -9.992  -4.270 1.000 95.670 ? 119 THR A CG2 1 
ATOM 926  O OG1 ? THR A 1 119 ?   3.109 -11.313  -3.908 1.000 95.670 ? 119 THR A OG1 1 
ATOM 927  N N   ? ILE A 1 120 ?   2.244  -7.044  -5.334 1.000 95.640 ? 120 ILE A N   1 
ATOM 928  C CA  ? ILE A 1 120 ?   1.420  -5.842  -5.288 1.000 95.640 ? 120 ILE A CA  1 
ATOM 929  C C   ? ILE A 1 120 ?  -0.041  -6.208  -5.539 1.000 95.640 ? 120 ILE A C   1 
ATOM 930  C CB  ? ILE A 1 120 ?   1.894  -4.792  -6.318 1.000 95.640 ? 120 ILE A CB  1 
ATOM 931  O O   ? ILE A 1 120 ?  -0.333  -7.149  -6.281 1.000 95.640 ? 120 ILE A O   1 
ATOM 932  C CG1 ? ILE A 1 120 ?   1.802  -5.359  -7.740 1.000 95.640 ? 120 ILE A CG1 1 
ATOM 933  C CG2 ? ILE A 1 120 ?   3.320  -4.332  -6.003 1.000 95.640 ? 120 ILE A CG2 1 
ATOM 934  C CD1 ? ILE A 1 120 ?   2.052  -4.330  -8.834 1.000 95.640 ? 120 ILE A CD1 1 
ATOM 935  N N   ? SER A 1 121 ?  -0.906  -5.449  -4.924 1.000 95.510 ? 121 SER A N   1 
ATOM 936  C CA  ? SER A 1 121 ?  -2.334  -5.690  -5.103 1.000 95.510 ? 121 SER A CA  1 
ATOM 937  C C   ? SER A 1 121 ?  -3.118  -4.382  -5.114 1.000 95.510 ? 121 SER A C   1 
ATOM 938  C CB  ? SER A 1 121 ?  -2.866  -6.604  -3.999 1.000 95.510 ? 121 SER A CB  1 
ATOM 939  O O   ? SER A 1 121 ?  -2.690  -3.390  -4.520 1.000 95.510 ? 121 SER A O   1 
ATOM 940  O OG  ? SER A 1 121 ?  -2.665  -6.021  -2.723 1.000 95.510 ? 121 SER A OG  1 
ATOM 941  N N   ? GLY A 1 122 ?  -4.246  -4.394  -5.915 1.000 94.870 ? 122 GLY A N   1 
ATOM 942  C CA  ? GLY A 1 122 ?  -5.059  -3.189  -5.950 1.000 94.870 ? 122 GLY A CA  1 
ATOM 943  C C   ? GLY A 1 122 ?  -6.153  -3.238  -7.000 1.000 94.870 ? 122 GLY A C   1 
ATOM 944  O O   ? GLY A 1 122 ?  -6.253  -4.207  -7.755 1.000 94.870 ? 122 GLY A O   1 
ATOM 945  N N   ? TRP A 1 123 ?  -7.050  -2.189  -6.993 1.000 93.130 ? 123 TRP A N   1 
ATOM 946  C CA  ? TRP A 1 123 ?  -8.170  -2.061  -7.920 1.000 93.130 ? 123 TRP A CA  1 
ATOM 947  C C   ? TRP A 1 123 ?  -7.915  -0.948  -8.931 1.000 93.130 ? 123 TRP A C   1 
ATOM 948  C CB  ? TRP A 1 123 ?  -9.470  -1.787  -7.158 1.000 93.130 ? 123 TRP A CB  1 
ATOM 949  O O   ? TRP A 1 123 ?  -8.857  -0.356  -9.462 1.000 93.130 ? 123 TRP A O   1 
ATOM 950  C CG  ? TRP A 1 123 ?  -9.954  -2.949  -6.343 1.000 93.130 ? 123 TRP A CG  1 
ATOM 951  C CD1 ? TRP A 1 123 ? -10.721  -3.995  -6.774 1.000 93.130 ? 123 TRP A CD1 1 
ATOM 952  C CD2 ? TRP A 1 123 ?  -9.706  -3.179  -4.952 1.000 93.130 ? 123 TRP A CD2 1 
ATOM 953  C CE2 ? TRP A 1 123 ? -10.354  -4.385  -4.607 1.000 93.130 ? 123 TRP A CE2 1 
ATOM 954  C CE3 ? TRP A 1 123 ?  -8.998  -2.481  -3.965 1.000 93.130 ? 123 TRP A CE3 1 
ATOM 955  N NE1 ? TRP A 1 123 ? -10.965  -4.863  -5.735 1.000 93.130 ? 123 TRP A NE1 1 
ATOM 956  C CH2 ? TRP A 1 123 ?  -9.615  -4.208  -2.365 1.000 93.130 ? 123 TRP A CH2 1 
ATOM 957  C CZ2 ? TRP A 1 123 ? -10.314  -4.910  -3.312 1.000 93.130 ? 123 TRP A CZ2 1 
ATOM 958  C CZ3 ? TRP A 1 123 ?  -8.960  -3.005  -2.677 1.000 93.130 ? 123 TRP A CZ3 1 
ATOM 959  N N   ? GLY A 1 124 ?  -6.581  -0.559  -9.043 1.000 85.750 ? 124 GLY A N   1 
ATOM 960  C CA  ? GLY A 1 124 ?  -6.223   0.457 -10.021 1.000 85.750 ? 124 GLY A CA  1 
ATOM 961  C C   ? GLY A 1 124 ?  -6.327  -0.031 -11.453 1.000 85.750 ? 124 GLY A C   1 
ATOM 962  O O   ? GLY A 1 124 ?  -6.739  -1.166 -11.700 1.000 85.750 ? 124 GLY A O   1 
ATOM 963  N N   ? THR A 1 125 ?  -6.000   0.863 -12.527 1.000 83.100 ? 125 THR A N   1 
ATOM 964  C CA  ? THR A 1 125 ?  -6.108   0.523 -13.942 1.000 83.100 ? 125 THR A CA  1 
ATOM 965  C C   ? THR A 1 125 ?  -5.184  -0.640 -14.290 1.000 83.100 ? 125 THR A C   1 
ATOM 966  C CB  ? THR A 1 125 ?  -5.774   1.732 -14.834 1.000 83.100 ? 125 THR A CB  1 
ATOM 967  O O   ? THR A 1 125 ?  -4.090  -0.760 -13.733 1.000 83.100 ? 125 THR A O   1 
ATOM 968  C CG2 ? THR A 1 125 ?  -6.533   2.976 -14.382 1.000 83.100 ? 125 THR A CG2 1 
ATOM 969  O OG1 ? THR A 1 125 ?  -4.367   1.994 -14.767 1.000 83.100 ? 125 THR A OG1 1 
ATOM 970  N N   ? VAL A 1 126 ?  -5.658  -1.581 -15.167 1.000 82.270 ? 126 VAL A N   1 
ATOM 971  C CA  ? VAL A 1 126 ?  -4.897  -2.756 -15.576 1.000 82.270 ? 126 VAL A CA  1 
ATOM 972  C C   ? VAL A 1 126 ?  -4.316  -2.536 -16.971 1.000 82.270 ? 126 VAL A C   1 
ATOM 973  C CB  ? VAL A 1 126 ?  -5.768  -4.032 -15.557 1.000 82.270 ? 126 VAL A CB  1 
ATOM 974  O O   ? VAL A 1 126 ?  -3.625  -3.405 -17.507 1.000 82.270 ? 126 VAL A O   1 
ATOM 975  C CG1 ? VAL A 1 126 ?  -6.179  -4.385 -14.129 1.000 82.270 ? 126 VAL A CG1 1 
ATOM 976  C CG2 ? VAL A 1 126 ?  -7.001  -3.848 -16.441 1.000 82.270 ? 126 VAL A CG2 1 
ATOM 977  N N   ? THR A 1 127 ?  -4.714  -1.345 -17.615 1.000 78.400 ? 127 THR A N   1 
ATOM 978  C CA  ? THR A 1 127 ?  -4.163  -0.952 -18.907 1.000 78.400 ? 127 THR A CA  1 
ATOM 979  C C   ? THR A 1 127 ?  -3.512   0.425 -18.821 1.000 78.400 ? 127 THR A C   1 
ATOM 980  C CB  ? THR A 1 127 ?  -5.249  -0.943 -19.999 1.000 78.400 ? 127 THR A CB  1 
ATOM 981  O O   ? THR A 1 127 ?  -3.856   1.227 -17.950 1.000 78.400 ? 127 THR A O   1 
ATOM 982  C CG2 ? THR A 1 127 ?  -5.789  -2.347 -20.250 1.000 78.400 ? 127 THR A CG2 1 
ATOM 983  O OG1 ? THR A 1 127 ?  -6.328  -0.095 -19.584 1.000 78.400 ? 127 THR A OG1 1 
ATOM 984  N N   ? SER A 1 128 ?  -2.451   0.763 -19.642 1.000 79.880 ? 128 SER A N   1 
ATOM 985  C CA  ? SER A 1 128 ?  -1.782   2.048 -19.813 1.000 79.880 ? 128 SER A CA  1 
ATOM 986  C C   ? SER A 1 128 ?  -1.421   2.293 -21.275 1.000 79.880 ? 128 SER A C   1 
ATOM 987  C CB  ? SER A 1 128 ?  -0.521   2.116 -18.951 1.000 79.880 ? 128 SER A CB  1 
ATOM 988  O O   ? SER A 1 128 ?  -0.863   1.416 -21.937 1.000 79.880 ? 128 SER A O   1 
ATOM 989  O OG  ? SER A 1 128 ?   0.155   3.347 -19.143 1.000 79.880 ? 128 SER A OG  1 
ATOM 990  N N   ? PRO A 1 129 ?  -1.718   3.402 -21.925 1.000 77.380 ? 129 PRO A N   1 
ATOM 991  C CA  ? PRO A 1 129 ?  -2.190   4.637 -21.295 1.000 77.380 ? 129 PRO A CA  1 
ATOM 992  C C   ? PRO A 1 129 ?  -3.706   4.664 -21.111 1.000 77.380 ? 129 PRO A C   1 
ATOM 993  C CB  ? PRO A 1 129 ?  -1.739   5.725 -22.272 1.000 77.380 ? 129 PRO A CB  1 
ATOM 994  O O   ? PRO A 1 129 ?  -4.229   5.524 -20.397 1.000 77.380 ? 129 PRO A O   1 
ATOM 995  C CG  ? PRO A 1 129 ?  -1.761   5.067 -23.614 1.000 77.380 ? 129 PRO A CG  1 
ATOM 996  C CD  ? PRO A 1 129 ?  -1.433   3.613 -23.438 1.000 77.380 ? 129 PRO A CD  1 
ATOM 997  N N   ? ARG A 1 130 ?  -4.470   3.740 -21.841 1.000 80.300 ? 130 ARG A N   1 
ATOM 998  C CA  ? ARG A 1 130 ?  -5.917   3.605 -21.713 1.000 80.300 ? 130 ARG A CA  1 
ATOM 999  C C   ? ARG A 1 130 ?  -6.292   2.966 -20.380 1.000 80.300 ? 130 ARG A C   1 
ATOM 1000 C CB  ? ARG A 1 130 ?  -6.484   2.777 -22.868 1.000 80.300 ? 130 ARG A CB  1 
ATOM 1001 O O   ? ARG A 1 130 ?  -5.738   1.931 -20.004 1.000 80.300 ? 130 ARG A O   1 
ATOM 1002 C CG  ? ARG A 1 130 ?  -6.431   3.482 -24.215 1.000 80.300 ? 130 ARG A CG  1 
ATOM 1003 C CD  ? ARG A 1 130 ?  -7.042   2.632 -25.320 1.000 80.300 ? 130 ARG A CD  1 
ATOM 1004 N NE  ? ARG A 1 130 ?  -6.807   3.213 -26.639 1.000 80.300 ? 130 ARG A NE  1 
ATOM 1005 N NH1 ? ARG A 1 130 ?  -8.556   2.107 -27.666 1.000 80.300 ? 130 ARG A NH1 1 
ATOM 1006 N NH2 ? ARG A 1 130 ?  -7.231   3.536 -28.873 1.000 80.300 ? 130 ARG A NH2 1 
ATOM 1007 C CZ  ? ARG A 1 130 ?  -7.532   2.951 -27.723 1.000 80.300 ? 130 ARG A CZ  1 
ATOM 1008 N N   ? GLU A 1 131 ?  -7.188   3.701 -19.621 1.000 82.640 ? 131 GLU A N   1 
ATOM 1009 C CA  ? GLU A 1 131 ?  -7.533   3.278 -18.267 1.000 82.640 ? 131 GLU A CA  1 
ATOM 1010 C C   ? GLU A 1 131 ?  -8.664   2.254 -18.281 1.000 82.640 ? 131 GLU A C   1 
ATOM 1011 C CB  ? GLU A 1 131 ?  -7.927   4.485 -17.411 1.000 82.640 ? 131 GLU A CB  1 
ATOM 1012 O O   ? GLU A 1 131 ?  -9.716   2.490 -18.879 1.000 82.640 ? 131 GLU A O   1 
ATOM 1013 C CG  ? GLU A 1 131 ?  -6.800   5.486 -17.204 1.000 82.640 ? 131 GLU A CG  1 
ATOM 1014 C CD  ? GLU A 1 131 ?  -7.214   6.693 -16.377 1.000 82.640 ? 131 GLU A CD  1 
ATOM 1015 O OE1 ? GLU A 1 131 ?  -6.357   7.564 -16.104 1.000 82.640 ? 131 GLU A OE1 1 
ATOM 1016 O OE2 ? GLU A 1 131 ?  -8.404   6.767 -15.999 1.000 82.640 ? 131 GLU A OE2 1 
ATOM 1017 N N   ? ASN A 1 132 ?  -8.372   1.100 -17.744 1.000 84.250 ? 132 ASN A N   1 
ATOM 1018 C CA  ? ASN A 1 132 ?  -9.330   0.035 -17.466 1.000 84.250 ? 132 ASN A CA  1 
ATOM 1019 C C   ? ASN A 1 132 ?  -9.290  -0.385 -15.999 1.000 84.250 ? 132 ASN A C   1 
ATOM 1020 C CB  ? ASN A 1 132 ?  -9.070  -1.171 -18.371 1.000 84.250 ? 132 ASN A CB  1 
ATOM 1021 O O   ? ASN A 1 132 ?  -8.276  -0.898 -15.523 1.000 84.250 ? 132 ASN A O   1 
ATOM 1022 C CG  ? ASN A 1 132 ? -10.172  -2.209 -18.292 1.000 84.250 ? 132 ASN A CG  1 
ATOM 1023 N ND2 ? ASN A 1 132 ?  -9.850  -3.445 -18.657 1.000 84.250 ? 132 ASN A ND2 1 
ATOM 1024 O OD1 ? ASN A 1 132 ? -11.303  -1.903 -17.907 1.000 84.250 ? 132 ASN A OD1 1 
ATOM 1025 N N   ? PHE A 1 133 ? -10.475  -0.123 -15.296 1.000 85.420 ? 133 PHE A N   1 
ATOM 1026 C CA  ? PHE A 1 133 ? -10.540  -0.412 -13.868 1.000 85.420 ? 133 PHE A CA  1 
ATOM 1027 C C   ? PHE A 1 133 ? -11.247  -1.739 -13.616 1.000 85.420 ? 133 PHE A C   1 
ATOM 1028 C CB  ? PHE A 1 133 ? -11.260   0.716 -13.123 1.000 85.420 ? 133 PHE A CB  1 
ATOM 1029 O O   ? PHE A 1 133 ? -12.423  -1.896 -13.952 1.000 85.420 ? 133 PHE A O   1 
ATOM 1030 C CG  ? PHE A 1 133 ? -10.494   2.011 -13.096 1.000 85.420 ? 133 PHE A CG  1 
ATOM 1031 C CD1 ? PHE A 1 133 ?  -9.553   2.258 -12.105 1.000 85.420 ? 133 PHE A CD1 1 
ATOM 1032 C CD2 ? PHE A 1 133 ? -10.717   2.982 -14.064 1.000 85.420 ? 133 PHE A CD2 1 
ATOM 1033 C CE1 ? PHE A 1 133 ?  -8.843   3.456 -12.078 1.000 85.420 ? 133 PHE A CE1 1 
ATOM 1034 C CE2 ? PHE A 1 133 ? -10.011   4.182 -14.043 1.000 85.420 ? 133 PHE A CE2 1 
ATOM 1035 C CZ  ? PHE A 1 133 ?  -9.075   4.417 -13.049 1.000 85.420 ? 133 PHE A CZ  1 
ATOM 1036 N N   ? PRO A 1 134 ? -10.475  -2.695 -13.118 1.000 87.290 ? 134 PRO A N   1 
ATOM 1037 C CA  ? PRO A 1 134 ? -11.111  -3.978 -12.809 1.000 87.290 ? 134 PRO A CA  1 
ATOM 1038 C C   ? PRO A 1 134 ? -12.058  -3.894 -11.614 1.000 87.290 ? 134 PRO A C   1 
ATOM 1039 C CB  ? PRO A 1 134 ?  -9.925  -4.895 -12.503 1.000 87.290 ? 134 PRO A CB  1 
ATOM 1040 O O   ? PRO A 1 134 ? -11.868  -3.056 -10.729 1.000 87.290 ? 134 PRO A O   1 
ATOM 1041 C CG  ? PRO A 1 134 ?  -8.879  -3.991 -11.936 1.000 87.290 ? 134 PRO A CG  1 
ATOM 1042 C CD  ? PRO A 1 134 ?  -8.967  -2.663 -12.633 1.000 87.290 ? 134 PRO A CD  1 
ATOM 1043 N N   ? ASP A 1 135 ? -13.097  -4.764 -11.678 1.000 89.160 ? 135 ASP A N   1 
ATOM 1044 C CA  ? ASP A 1 135 ? -14.020  -4.839 -10.550 1.000 89.160 ? 135 ASP A CA  1 
ATOM 1045 C C   ? ASP A 1 135 ? -13.467  -5.737  -9.447 1.000 89.160 ? 135 ASP A C   1 
ATOM 1046 C CB  ? ASP A 1 135 ? -15.388  -5.349 -11.008 1.000 89.160 ? 135 ASP A CB  1 
ATOM 1047 O O   ? ASP A 1 135 ? -13.760  -5.532  -8.267 1.000 89.160 ? 135 ASP A O   1 
ATOM 1048 C CG  ? ASP A 1 135 ? -16.403  -5.418  -9.881 1.000 89.160 ? 135 ASP A CG  1 
ATOM 1049 O OD1 ? ASP A 1 135 ? -16.711  -4.371  -9.273 1.000 89.160 ? 135 ASP A OD1 1 
ATOM 1050 O OD2 ? ASP A 1 135 ? -16.898  -6.531  -9.597 1.000 89.160 ? 135 ASP A OD2 1 
ATOM 1051 N N   ? THR A 1 136 ? -12.617  -6.679  -9.780 1.000 92.930 ? 136 THR A N   1 
ATOM 1052 C CA  ? THR A 1 136 ? -12.021  -7.606  -8.824 1.000 92.930 ? 136 THR A CA  1 
ATOM 1053 C C   ? THR A 1 136 ? -10.576  -7.219  -8.523 1.000 92.930 ? 136 THR A C   1 
ATOM 1054 C CB  ? THR A 1 136 ? -12.069  -9.054  -9.347 1.000 92.930 ? 136 THR A CB  1 
ATOM 1055 O O   ? THR A 1 136 ?  -9.914  -6.585  -9.347 1.000 92.930 ? 136 THR A O   1 
ATOM 1056 C CG2 ? THR A 1 136 ? -13.508  -9.528  -9.523 1.000 92.930 ? 136 THR A CG2 1 
ATOM 1057 O OG1 ? THR A 1 136 ? -11.397  -9.122 -10.611 1.000 92.930 ? 136 THR A OG1 1 
ATOM 1058 N N   ? LEU A 1 137 ? -10.139  -7.594  -7.290 1.000 93.780 ? 137 LEU A N   1 
ATOM 1059 C CA  ? LEU A 1 137 ?  -8.775  -7.325  -6.847 1.000 93.780 ? 137 LEU A CA  1 
ATOM 1060 C C   ? LEU A 1 137 ?  -7.763  -8.030  -7.744 1.000 93.780 ? 137 LEU A C   1 
ATOM 1061 C CB  ? LEU A 1 137 ?  -8.585  -7.772  -5.395 1.000 93.780 ? 137 LEU A CB  1 
ATOM 1062 O O   ? LEU A 1 137 ?  -7.898  -9.224  -8.020 1.000 93.780 ? 137 LEU A O   1 
ATOM 1063 C CG  ? LEU A 1 137 ?  -7.288  -7.332  -4.714 1.000 93.780 ? 137 LEU A CG  1 
ATOM 1064 C CD1 ? LEU A 1 137 ?  -7.249  -5.814  -4.577 1.000 93.780 ? 137 LEU A CD1 1 
ATOM 1065 C CD2 ? LEU A 1 137 ?  -7.145  -8.001  -3.351 1.000 93.780 ? 137 LEU A CD2 1 
ATOM 1066 N N   ? ASN A 1 138 ?  -6.760  -7.260  -8.146 1.000 94.130 ? 138 ASN A N   1 
ATOM 1067 C CA  ? ASN A 1 138 ?  -5.696  -7.799  -8.986 1.000 94.130 ? 138 ASN A CA  1 
ATOM 1068 C C   ? ASN A 1 138 ?  -4.359  -7.822  -8.252 1.000 94.130 ? 138 ASN A C   1 
ATOM 1069 C CB  ? ASN A 1 138 ?  -5.576  -6.995 -10.282 1.000 94.130 ? 138 ASN A CB  1 
ATOM 1070 O O   ? ASN A 1 138 ?  -4.083  -6.948  -7.428 1.000 94.130 ? 138 ASN A O   1 
ATOM 1071 C CG  ? ASN A 1 138 ?  -6.610  -7.395 -11.316 1.000 94.130 ? 138 ASN A CG  1 
ATOM 1072 N ND2 ? ASN A 1 138 ?  -7.804  -6.821 -11.214 1.000 94.130 ? 138 ASN A ND2 1 
ATOM 1073 O OD1 ? ASN A 1 138 ?  -6.340  -8.214 -12.198 1.000 94.130 ? 138 ASN A OD1 1 
ATOM 1074 N N   ? CYS A 1 139 ?  -3.494  -8.899  -8.654 1.000 93.910 ? 139 CYS A N   1 
ATOM 1075 C CA  ? CYS A 1 139 ?  -2.176  -9.062  -8.050 1.000 93.910 ? 139 CYS A CA  1 
ATOM 1076 C C   ? CYS A 1 139 ?  -1.118  -9.324  -9.115 1.000 93.910 ? 139 CYS A C   1 
ATOM 1077 C CB  ? CYS A 1 139 ?  -2.188 -10.206  -7.037 1.000 93.910 ? 139 CYS A CB  1 
ATOM 1078 O O   ? CYS A 1 139 ?  -1.408  -9.925 -10.151 1.000 93.910 ? 139 CYS A O   1 
ATOM 1079 S SG  ? CYS A 1 139 ?  -3.332  -9.950  -5.663 1.000 93.910 ? 139 CYS A SG  1 
ATOM 1080 N N   ? ALA A 1 140 ?   0.062  -8.870  -8.787 1.000 92.490 ? 140 ALA A N   1 
ATOM 1081 C CA  ? ALA A 1 140 ?   1.216  -9.141  -9.640 1.000 92.490 ? 140 ALA A CA  1 
ATOM 1082 C C   ? ALA A 1 140 ?   2.496  -9.241  -8.816 1.000 92.490 ? 140 ALA A C   1 
ATOM 1083 C CB  ? ALA A 1 140 ?   1.356  -8.057 -10.706 1.000 92.490 ? 140 ALA A CB  1 
ATOM 1084 O O   ? ALA A 1 140 ?   2.622  -8.597  -7.772 1.000 92.490 ? 140 ALA A O   1 
ATOM 1085 N N   ? GLU A 1 141 ?   3.411 -10.069  -9.383 1.000 92.770 ? 141 GLU A N   1 
ATOM 1086 C CA  ? GLU A 1 141 ?   4.724 -10.178  -8.755 1.000 92.770 ? 141 GLU A CA  1 
ATOM 1087 C C   ? GLU A 1 141 ?   5.705  -9.172  -9.350 1.000 92.770 ? 141 GLU A C   1 
ATOM 1088 C CB  ? GLU A 1 141 ?   5.275 -11.599  -8.901 1.000 92.770 ? 141 GLU A CB  1 
ATOM 1089 O O   ? GLU A 1 141 ?   5.772  -9.009 -10.570 1.000 92.770 ? 141 GLU A O   1 
ATOM 1090 C CG  ? GLU A 1 141 ?   4.539 -12.632  -8.060 1.000 92.770 ? 141 GLU A CG  1 
ATOM 1091 C CD  ? GLU A 1 141 ?   5.235 -13.983  -8.026 1.000 92.770 ? 141 GLU A CD  1 
ATOM 1092 O OE1 ? GLU A 1 141 ?   5.664 -14.417  -6.932 1.000 92.770 ? 141 GLU A OE1 1 
ATOM 1093 O OE2 ? GLU A 1 141 ?   5.354 -14.613  -9.100 1.000 92.770 ? 141 GLU A OE2 1 
ATOM 1094 N N   ? VAL A 1 142 ?   6.452  -8.518  -8.398 1.000 94.390 ? 142 VAL A N   1 
ATOM 1095 C CA  ? VAL A 1 142 ?   7.486  -7.575  -8.812 1.000 94.390 ? 142 VAL A CA  1 
ATOM 1096 C C   ? VAL A 1 142 ?   8.764  -7.826  -8.016 1.000 94.390 ? 142 VAL A C   1 
ATOM 1097 C CB  ? VAL A 1 142 ?   7.024  -6.111  -8.632 1.000 94.390 ? 142 VAL A CB  1 
ATOM 1098 O O   ? VAL A 1 142 ?   8.755  -8.573  -7.035 1.000 94.390 ? 142 VAL A O   1 
ATOM 1099 C CG1 ? VAL A 1 142 ?   5.816  -5.813  -9.519 1.000 94.390 ? 142 VAL A CG1 1 
ATOM 1100 C CG2 ? VAL A 1 142 ?   6.697  -5.832  -7.166 1.000 94.390 ? 142 VAL A CG2 1 
ATOM 1101 N N   ? GLU A 1 143 ?   9.877  -7.227  -8.535 1.000 95.050 ? 143 GLU A N   1 
ATOM 1102 C CA  ? GLU A 1 143 ?  11.156  -7.355  -7.842 1.000 95.050 ? 143 GLU A CA  1 
ATOM 1103 C C   ? GLU A 1 143 ?  11.704  -5.990  -7.439 1.000 95.050 ? 143 GLU A C   1 
ATOM 1104 C CB  ? GLU A 1 143 ?  12.171  -8.092  -8.720 1.000 95.050 ? 143 GLU A CB  1 
ATOM 1105 O O   ? GLU A 1 143 ?  11.520  -5.004  -8.157 1.000 95.050 ? 143 GLU A O   1 
ATOM 1106 C CG  ? GLU A 1 143 ?  11.800  -9.540  -9.006 1.000 95.050 ? 143 GLU A CG  1 
ATOM 1107 C CD  ? GLU A 1 143 ?  12.815 -10.258  -9.881 1.000 95.050 ? 143 GLU A CD  1 
ATOM 1108 O OE1 ? GLU A 1 143 ?  12.669 -11.481 -10.103 1.000 95.050 ? 143 GLU A OE1 1 
ATOM 1109 O OE2 ? GLU A 1 143 ?  13.765  -9.591 -10.349 1.000 95.050 ? 143 GLU A OE2 1 
ATOM 1110 N N   ? ILE A 1 144 ?  12.442  -6.073  -6.358 1.000 96.110 ? 144 ILE A N   1 
ATOM 1111 C CA  ? ILE A 1 144 ?  13.092  -4.864  -5.866 1.000 96.110 ? 144 ILE A CA  1 
ATOM 1112 C C   ? ILE A 1 144 ?  14.308  -4.542  -6.733 1.000 96.110 ? 144 ILE A C   1 
ATOM 1113 C CB  ? ILE A 1 144 ?  13.513  -5.010  -4.386 1.000 96.110 ? 144 ILE A CB  1 
ATOM 1114 O O   ? ILE A 1 144 ?  15.149  -5.410  -6.980 1.000 96.110 ? 144 ILE A O   1 
ATOM 1115 C CG1 ? ILE A 1 144 ?  12.294  -5.330  -3.514 1.000 96.110 ? 144 ILE A CG1 1 
ATOM 1116 C CG2 ? ILE A 1 144 ?  14.218  -3.741  -3.897 1.000 96.110 ? 144 ILE A CG2 1 
ATOM 1117 C CD1 ? ILE A 1 144 ?  11.205  -4.267  -3.557 1.000 96.110 ? 144 ILE A CD1 1 
ATOM 1118 N N   ? PHE A 1 145 ?  14.389  -3.253  -7.177 1.000 94.190 ? 145 PHE A N   1 
ATOM 1119 C CA  ? PHE A 1 145 ?  15.529  -2.774  -7.949 1.000 94.190 ? 145 PHE A CA  1 
ATOM 1120 C C   ? PHE A 1 145 ?  16.543  -2.081  -7.046 1.000 94.190 ? 145 PHE A C   1 
ATOM 1121 C CB  ? PHE A 1 145 ?  15.069  -1.816  -9.053 1.000 94.190 ? 145 PHE A CB  1 
ATOM 1122 O O   ? PHE A 1 145 ?  16.184  -1.557  -5.989 1.000 94.190 ? 145 PHE A O   1 
ATOM 1123 C CG  ? PHE A 1 145 ?  14.371  -2.500 -10.197 1.000 94.190 ? 145 PHE A CG  1 
ATOM 1124 C CD1 ? PHE A 1 145 ?  14.395  -3.884 -10.318 1.000 94.190 ? 145 PHE A CD1 1 
ATOM 1125 C CD2 ? PHE A 1 145 ?  13.689  -1.757 -11.153 1.000 94.190 ? 145 PHE A CD2 1 
ATOM 1126 C CE1 ? PHE A 1 145 ?  13.750  -4.519 -11.376 1.000 94.190 ? 145 PHE A CE1 1 
ATOM 1127 C CE2 ? PHE A 1 145 ?  13.042  -2.385 -12.213 1.000 94.190 ? 145 PHE A CE2 1 
ATOM 1128 C CZ  ? PHE A 1 145 ?  13.074  -3.766 -12.324 1.000 94.190 ? 145 PHE A CZ  1 
ATOM 1129 N N   ? PRO A 1 146 ?  17.844  -2.106  -7.566 1.000 93.730 ? 146 PRO A N   1 
ATOM 1130 C CA  ? PRO A 1 146 ?  18.836  -1.312  -6.836 1.000 93.730 ? 146 PRO A CA  1 
ATOM 1131 C C   ? PRO A 1 146 ?  18.515   0.181  -6.841 1.000 93.730 ? 146 PRO A C   1 
ATOM 1132 C CB  ? PRO A 1 146 ?  20.137  -1.593  -7.590 1.000 93.730 ? 146 PRO A CB  1 
ATOM 1133 O O   ? PRO A 1 146 ?  18.003   0.703  -7.836 1.000 93.730 ? 146 PRO A O   1 
ATOM 1134 C CG  ? PRO A 1 146 ?  19.880  -2.862  -8.337 1.000 93.730 ? 146 PRO A CG  1 
ATOM 1135 C CD  ? PRO A 1 146 ?  18.411  -2.949  -8.636 1.000 93.730 ? 146 PRO A CD  1 
ATOM 1136 N N   ? GLN A 1 147 ?  18.859   0.814  -5.691 1.000 91.940 ? 147 GLN A N   1 
ATOM 1137 C CA  ? GLN A 1 147 ?  18.609   2.242  -5.528 1.000 91.940 ? 147 GLN A CA  1 
ATOM 1138 C C   ? GLN A 1 147 ?  19.271   3.047  -6.643 1.000 91.940 ? 147 GLN A C   1 
ATOM 1139 C CB  ? GLN A 1 147 ?  19.110   2.723  -4.165 1.000 91.940 ? 147 GLN A CB  1 
ATOM 1140 O O   ? GLN A 1 147 ?  18.697   4.019  -7.139 1.000 91.940 ? 147 GLN A O   1 
ATOM 1141 C CG  ? GLN A 1 147 ?  18.669   4.137  -3.812 1.000 91.940 ? 147 GLN A CG  1 
ATOM 1142 C CD  ? GLN A 1 147 ?  17.176   4.242  -3.566 1.000 91.940 ? 147 GLN A CD  1 
ATOM 1143 N NE2 ? GLN A 1 147 ?  16.740   5.383  -3.043 1.000 91.940 ? 147 GLN A NE2 1 
ATOM 1144 O OE1 ? GLN A 1 147 ?  16.420   3.305  -3.843 1.000 91.940 ? 147 GLN A OE1 1 
ATOM 1145 N N   ? LYS A 1 148 ?  20.427   2.704  -7.042 1.000 92.800 ? 148 LYS A N   1 
ATOM 1146 C CA  ? LYS A 1 148 ?  21.154   3.387  -8.108 1.000 92.800 ? 148 LYS A CA  1 
ATOM 1147 C C   ? LYS A 1 148 ?  20.355   3.384  -9.408 1.000 92.800 ? 148 LYS A C   1 
ATOM 1148 C CB  ? LYS A 1 148 ?  22.519   2.733  -8.331 1.000 92.800 ? 148 LYS A CB  1 
ATOM 1149 O O   ? LYS A 1 148 ?  20.302   4.395 -10.112 1.000 92.800 ? 148 LYS A O   1 
ATOM 1150 C CG  ? LYS A 1 148 ?  23.389   3.448  -9.354 1.000 92.800 ? 148 LYS A CG  1 
ATOM 1151 C CD  ? LYS A 1 148 ?  24.740   2.764  -9.516 1.000 92.800 ? 148 LYS A CD  1 
ATOM 1152 C CE  ? LYS A 1 148 ?  25.595   3.454 -10.570 1.000 92.800 ? 148 LYS A CE  1 
ATOM 1153 N NZ  ? LYS A 1 148 ?  26.894   2.748 -10.778 1.000 92.800 ? 148 LYS A NZ  1 
ATOM 1154 N N   ? LYS A 1 149 ?  19.875   2.239  -9.735 1.000 91.410 ? 149 LYS A N   1 
ATOM 1155 C CA  ? LYS A 1 149 ?  19.044   2.142 -10.931 1.000 91.410 ? 149 LYS A CA  1 
ATOM 1156 C C   ? LYS A 1 149 ?  17.854   3.094 -10.852 1.000 91.410 ? 149 LYS A C   1 
ATOM 1157 C CB  ? LYS A 1 149 ?  18.554   0.707 -11.131 1.000 91.410 ? 149 LYS A CB  1 
ATOM 1158 O O   ? LYS A 1 149 ?  17.515   3.756 -11.836 1.000 91.410 ? 149 LYS A O   1 
ATOM 1159 C CG  ? LYS A 1 149 ?  17.732   0.504 -12.395 1.000 91.410 ? 149 LYS A CG  1 
ATOM 1160 C CD  ? LYS A 1 149 ?  17.410  -0.968 -12.621 1.000 91.410 ? 149 LYS A CD  1 
ATOM 1161 C CE  ? LYS A 1 149 ?  16.562  -1.169 -13.870 1.000 91.410 ? 149 LYS A CE  1 
ATOM 1162 N NZ  ? LYS A 1 149 ?  16.302  -2.616 -14.136 1.000 91.410 ? 149 LYS A NZ  1 
ATOM 1163 N N   ? CYS A 1 150 ?  17.192   3.161  -9.733 1.000 91.540 ? 150 CYS A N   1 
ATOM 1164 C CA  ? CYS A 1 150 ?  16.044   4.036  -9.518 1.000 91.540 ? 150 CYS A CA  1 
ATOM 1165 C C   ? CYS A 1 150 ?  16.431   5.498  -9.702 1.000 91.540 ? 150 CYS A C   1 
ATOM 1166 C CB  ? CYS A 1 150 ?  15.464   3.825  -8.120 1.000 91.540 ? 150 CYS A CB  1 
ATOM 1167 O O   ? CYS A 1 150 ?  15.739   6.245 -10.397 1.000 91.540 ? 150 CYS A O   1 
ATOM 1168 S SG  ? CYS A 1 150 ?  13.813   4.524  -7.903 1.000 91.540 ? 150 CYS A SG  1 
ATOM 1169 N N   ? LYS A 1 151 ?  17.519   5.884  -9.176 1.000 93.620 ? 151 LYS A N   1 
ATOM 1170 C CA  ? LYS A 1 151 ?  18.009   7.256  -9.265 1.000 93.620 ? 151 LYS A CA  1 
ATOM 1171 C C   ? LYS A 1 151 ?  18.416   7.603 -10.695 1.000 93.620 ? 151 LYS A C   1 
ATOM 1172 C CB  ? LYS A 1 151 ?  19.191   7.467  -8.318 1.000 93.620 ? 151 LYS A CB  1 
ATOM 1173 O O   ? LYS A 1 151 ?  18.259   8.745 -11.131 1.000 93.620 ? 151 LYS A O   1 
ATOM 1174 C CG  ? LYS A 1 151 ?  18.803   7.532  -6.848 1.000 93.620 ? 151 LYS A CG  1 
ATOM 1175 C CD  ? LYS A 1 151 ?  20.018   7.759  -5.958 1.000 93.620 ? 151 LYS A CD  1 
ATOM 1176 C CE  ? LYS A 1 151 ?  19.627   7.855  -4.490 1.000 93.620 ? 151 LYS A CE  1 
ATOM 1177 N NZ  ? LYS A 1 151 ?  20.821   8.017  -3.608 1.000 93.620 ? 151 LYS A NZ  1 
ATOM 1178 N N   ? ASP A 1 152 ?  18.962   6.622 -11.388 1.000 93.450 ? 152 ASP A N   1 
ATOM 1179 C CA  ? ASP A 1 152 ?  19.381   6.829 -12.771 1.000 93.450 ? 152 ASP A CA  1 
ATOM 1180 C C   ? ASP A 1 152 ?  18.178   7.074 -13.679 1.000 93.450 ? 152 ASP A C   1 
ATOM 1181 C CB  ? ASP A 1 152 ?  20.183   5.627 -13.275 1.000 93.450 ? 152 ASP A CB  1 
ATOM 1182 O O   ? ASP A 1 152 ?  18.229   7.925 -14.570 1.000 93.450 ? 152 ASP A O   1 
ATOM 1183 C CG  ? ASP A 1 152 ?  21.577   5.551 -12.676 1.000 93.450 ? 152 ASP A CG  1 
ATOM 1184 O OD1 ? ASP A 1 152 ?  22.028   6.537 -12.054 1.000 93.450 ? 152 ASP A OD1 1 
ATOM 1185 O OD2 ? ASP A 1 152 ?  22.231   4.497 -12.831 1.000 93.450 ? 152 ASP A OD2 1 
ATOM 1186 N N   ? VAL A 1 153 ?  17.121   6.394 -13.333 1.000 91.440 ? 153 VAL A N   1 
ATOM 1187 C CA  ? VAL A 1 153 ?  15.927   6.469 -14.170 1.000 91.440 ? 153 VAL A CA  1 
ATOM 1188 C C   ? VAL A 1 153 ?  15.130   7.724 -13.821 1.000 91.440 ? 153 VAL A C   1 
ATOM 1189 C CB  ? VAL A 1 153 ?  15.042   5.213 -14.009 1.000 91.440 ? 153 VAL A CB  1 
ATOM 1190 O O   ? VAL A 1 153 ?  14.481   8.315 -14.687 1.000 91.440 ? 153 VAL A O   1 
ATOM 1191 C CG1 ? VAL A 1 153 ?  13.707   5.399 -14.729 1.000 91.440 ? 153 VAL A CG1 1 
ATOM 1192 C CG2 ? VAL A 1 153 ?  15.769   3.977 -14.535 1.000 91.440 ? 153 VAL A CG2 1 
ATOM 1193 N N   ? TYR A 1 154 ?  15.145   8.112 -12.584 1.000 92.330 ? 154 TYR A N   1 
ATOM 1194 C CA  ? TYR A 1 154 ?  14.455   9.295 -12.082 1.000 92.330 ? 154 TYR A CA  1 
ATOM 1195 C C   ? TYR A 1 154 ?  15.439  10.272 -11.448 1.000 92.330 ? 154 TYR A C   1 
ATOM 1196 C CB  ? TYR A 1 154 ?  13.382   8.901 -11.063 1.000 92.330 ? 154 TYR A CB  1 
ATOM 1197 O O   ? TYR A 1 154 ?  15.422  10.478 -10.232 1.000 92.330 ? 154 TYR A O   1 
ATOM 1198 C CG  ? TYR A 1 154 ?  12.367   7.920 -11.599 1.000 92.330 ? 154 TYR A CG  1 
ATOM 1199 C CD1 ? TYR A 1 154 ?  11.468   8.294 -12.595 1.000 92.330 ? 154 TYR A CD1 1 
ATOM 1200 C CD2 ? TYR A 1 154 ?  12.305   6.620 -11.111 1.000 92.330 ? 154 TYR A CD2 1 
ATOM 1201 C CE1 ? TYR A 1 154 ?  10.529   7.395 -13.091 1.000 92.330 ? 154 TYR A CE1 1 
ATOM 1202 C CE2 ? TYR A 1 154 ?  11.371   5.712 -11.599 1.000 92.330 ? 154 TYR A CE2 1 
ATOM 1203 O OH  ? TYR A 1 154 ?   9.562   5.214 -13.075 1.000 92.330 ? 154 TYR A OH  1 
ATOM 1204 C CZ  ? TYR A 1 154 ?  10.489   6.108 -12.588 1.000 92.330 ? 154 TYR A CZ  1 
ATOM 1205 N N   ? PRO A 1 155 ?  16.287  10.998 -12.180 1.000 91.940 ? 155 PRO A N   1 
ATOM 1206 C CA  ? PRO A 1 155 ?  17.318  11.862 -11.601 1.000 91.940 ? 155 PRO A CA  1 
ATOM 1207 C C   ? PRO A 1 155 ?  16.734  13.022 -10.799 1.000 91.940 ? 155 PRO A C   1 
ATOM 1208 C CB  ? PRO A 1 155 ?  18.078  12.373 -12.828 1.000 91.940 ? 155 PRO A CB  1 
ATOM 1209 O O   ? PRO A 1 155 ?  15.879  13.756 -11.302 1.000 91.940 ? 155 PRO A O   1 
ATOM 1210 C CG  ? PRO A 1 155 ?  17.686  11.448 -13.934 1.000 91.940 ? 155 PRO A CG  1 
ATOM 1211 C CD  ? PRO A 1 155 ?  16.345  10.856 -13.608 1.000 91.940 ? 155 PRO A CD  1 
ATOM 1212 N N   ? GLY A 1 156 ?  17.147  13.089  -9.399 1.000 90.130 ? 156 GLY A N   1 
ATOM 1213 C CA  ? GLY A 1 156 ?  16.779  14.227  -8.571 1.000 90.130 ? 156 GLY A CA  1 
ATOM 1214 C C   ? GLY A 1 156 ?  15.391  14.104  -7.971 1.000 90.130 ? 156 GLY A C   1 
ATOM 1215 O O   ? GLY A 1 156 ?  14.947  14.987  -7.234 1.000 90.130 ? 156 GLY A O   1 
ATOM 1216 N N   ? GLU A 1 157 ?  14.748  12.933  -8.261 1.000 90.830 ? 157 GLU A N   1 
ATOM 1217 C CA  ? GLU A 1 157 ?  13.361  12.760  -7.840 1.000 90.830 ? 157 GLU A CA  1 
ATOM 1218 C C   ? GLU A 1 157 ?  13.240  11.685  -6.764 1.000 90.830 ? 157 GLU A C   1 
ATOM 1219 C CB  ? GLU A 1 157 ?  12.475  12.407  -9.038 1.000 90.830 ? 157 GLU A CB  1 
ATOM 1220 O O   ? GLU A 1 157 ?  12.357  11.753  -5.906 1.000 90.830 ? 157 GLU A O   1 
ATOM 1221 C CG  ? GLU A 1 157 ?  12.363  13.520 -10.069 1.000 90.830 ? 157 GLU A CG  1 
ATOM 1222 C CD  ? GLU A 1 157 ?  11.416  13.187 -11.211 1.000 90.830 ? 157 GLU A CD  1 
ATOM 1223 O OE1 ? GLU A 1 157 ?  11.865  13.142 -12.379 1.000 90.830 ? 157 GLU A OE1 1 
ATOM 1224 O OE2 ? GLU A 1 157 ?  10.215  12.970 -10.936 1.000 90.830 ? 157 GLU A OE2 1 
ATOM 1225 N N   ? VAL A 1 158 ?  14.102  10.588  -6.792 1.000 92.870 ? 158 VAL A N   1 
ATOM 1226 C CA  ? VAL A 1 158 ?  14.050   9.460  -5.868 1.000 92.870 ? 158 VAL A CA  1 
ATOM 1227 C C   ? VAL A 1 158 ?  14.913   9.755  -4.643 1.000 92.870 ? 158 VAL A C   1 
ATOM 1228 C CB  ? VAL A 1 158 ?  14.515   8.151  -6.544 1.000 92.870 ? 158 VAL A CB  1 
ATOM 1229 O O   ? VAL A 1 158 ?  16.087  10.110  -4.774 1.000 92.870 ? 158 VAL A O   1 
ATOM 1230 C CG1 ? VAL A 1 158 ?  14.570   7.009  -5.530 1.000 92.870 ? 158 VAL A CG1 1 
ATOM 1231 C CG2 ? VAL A 1 158 ?  13.589   7.793  -7.705 1.000 92.870 ? 158 VAL A CG2 1 
ATOM 1232 N N   ? THR A 1 159 ?  14.271   9.675  -3.415 1.000 92.440 ? 159 THR A N   1 
ATOM 1233 C CA  ? THR A 1 159 ?  14.963   9.877  -2.147 1.000 92.440 ? 159 THR A CA  1 
ATOM 1234 C C   ? THR A 1 159 ?  15.257   8.540  -1.473 1.000 92.440 ? 159 THR A C   1 
ATOM 1235 C CB  ? THR A 1 159 ?  14.139  10.765  -1.196 1.000 92.440 ? 159 THR A CB  1 
ATOM 1236 O O   ? THR A 1 159 ?  14.843   7.487  -1.963 1.000 92.440 ? 159 THR A O   1 
ATOM 1237 C CG2 ? THR A 1 159 ?  13.723  12.063  -1.878 1.000 92.440 ? 159 THR A CG2 1 
ATOM 1238 O OG1 ? THR A 1 159 ?  12.964  10.054  -0.787 1.000 92.440 ? 159 THR A OG1 1 
ATOM 1239 N N   ? ASP A 1 160 ?  16.006   8.587  -0.292 1.000 90.880 ? 160 ASP A N   1 
ATOM 1240 C CA  ? ASP A 1 160 ?  16.377   7.396   0.465 1.000 90.880 ? 160 ASP A CA  1 
ATOM 1241 C C   ? ASP A 1 160 ?  15.150   6.745   1.101 1.000 90.880 ? 160 ASP A C   1 
ATOM 1242 C CB  ? ASP A 1 160 ?  17.406   7.743   1.543 1.000 90.880 ? 160 ASP A CB  1 
ATOM 1243 O O   ? ASP A 1 160 ?  15.203   5.587   1.521 1.000 90.880 ? 160 ASP A O   1 
ATOM 1244 C CG  ? ASP A 1 160 ?  18.778   8.057   0.973 1.000 90.880 ? 160 ASP A CG  1 
ATOM 1245 O OD1 ? ASP A 1 160 ?  19.072   7.648  -0.172 1.000 90.880 ? 160 ASP A OD1 1 
ATOM 1246 O OD2 ? ASP A 1 160 ?  19.574   8.717   1.676 1.000 90.880 ? 160 ASP A OD2 1 
ATOM 1247 N N   ? GLY A 1 161 ?  14.070   7.439   1.171 1.000 94.150 ? 161 GLY A N   1 
ATOM 1248 C CA  ? GLY A 1 161 ?  12.838   6.919   1.744 1.000 94.150 ? 161 GLY A CA  1 
ATOM 1249 C C   ? GLY A 1 161 ?  11.963   6.206   0.731 1.000 94.150 ? 161 GLY A C   1 
ATOM 1250 O O   ? GLY A 1 161 ?  10.829   5.831   1.037 1.000 94.150 ? 161 GLY A O   1 
ATOM 1251 N N   ? MET A 1 162 ?  12.499   5.979  -0.454 1.000 95.690 ? 162 MET A N   1 
ATOM 1252 C CA  ? MET A 1 162 ?  11.722   5.381  -1.536 1.000 95.690 ? 162 MET A CA  1 
ATOM 1253 C C   ? MET A 1 162 ?  12.384   4.103  -2.040 1.000 95.690 ? 162 MET A C   1 
ATOM 1254 C CB  ? MET A 1 162 ?  11.554   6.373  -2.689 1.000 95.690 ? 162 MET A CB  1 
ATOM 1255 O O   ? MET A 1 162 ?  13.602   3.948  -1.935 1.000 95.690 ? 162 MET A O   1 
ATOM 1256 C CG  ? MET A 1 162 ?  10.757   7.613  -2.319 1.000 95.690 ? 162 MET A CG  1 
ATOM 1257 S SD  ? MET A 1 162 ?  10.660   8.823  -3.696 1.000 95.690 ? 162 MET A SD  1 
ATOM 1258 C CE  ? MET A 1 162 ?   9.691  10.135  -2.901 1.000 95.690 ? 162 MET A CE  1 
ATOM 1259 N N   ? ILE A 1 163 ?  11.484   3.173  -2.539 1.000 95.150 ? 163 ILE A N   1 
ATOM 1260 C CA  ? ILE A 1 163 ?  11.941   1.927  -3.144 1.000 95.150 ? 163 ILE A CA  1 
ATOM 1261 C C   ? ILE A 1 163 ?  11.311   1.763  -4.526 1.000 95.150 ? 163 ILE A C   1 
ATOM 1262 C CB  ? ILE A 1 163 ?  11.605   0.709  -2.254 1.000 95.150 ? 163 ILE A CB  1 
ATOM 1263 O O   ? ILE A 1 163 ?  10.167   2.166  -4.745 1.000 95.150 ? 163 ILE A O   1 
ATOM 1264 C CG1 ? ILE A 1 163 ?  10.096   0.636  -1.996 1.000 95.150 ? 163 ILE A CG1 1 
ATOM 1265 C CG2 ? ILE A 1 163 ?  12.383   0.772  -0.937 1.000 95.150 ? 163 ILE A CG2 1 
ATOM 1266 C CD1 ? ILE A 1 163 ?   9.663  -0.581  -1.190 1.000 95.150 ? 163 ILE A CD1 1 
ATOM 1267 N N   ? CYS A 1 164 ?  12.145   1.219  -5.432 1.000 94.870 ? 164 CYS A N   1 
ATOM 1268 C CA  ? CYS A 1 164 ?  11.663   0.930  -6.779 1.000 94.870 ? 164 CYS A CA  1 
ATOM 1269 C C   ? CYS A 1 164 ?  11.420  -0.563  -6.963 1.000 94.870 ? 164 CYS A C   1 
ATOM 1270 C CB  ? CYS A 1 164 ?  12.663   1.426  -7.823 1.000 94.870 ? 164 CYS A CB  1 
ATOM 1271 O O   ? CYS A 1 164 ?  12.227  -1.386  -6.528 1.000 94.870 ? 164 CYS A O   1 
ATOM 1272 S SG  ? CYS A 1 164 ?  12.744   3.225  -7.957 1.000 94.870 ? 164 CYS A SG  1 
ATOM 1273 N N   ? ALA A 1 165 ?  10.307  -0.830  -7.621 1.000 94.580 ? 165 ALA A N   1 
ATOM 1274 C CA  ? ALA A 1 165 ?   9.972  -2.222  -7.910 1.000 94.580 ? 165 ALA A CA  1 
ATOM 1275 C C   ? ALA A 1 165 ?   9.288  -2.351  -9.268 1.000 94.580 ? 165 ALA A C   1 
ATOM 1276 C CB  ? ALA A 1 165 ?   9.079  -2.794  -6.811 1.000 94.580 ? 165 ALA A CB  1 
ATOM 1277 O O   ? ALA A 1 165 ?   8.581  -1.438  -9.703 1.000 94.580 ? 165 ALA A O   1 
ATOM 1278 N N   ? GLY A 1 166 ?   9.569  -3.350  -9.890 1.000 90.790 ? 166 GLY A N   1 
ATOM 1279 C CA  ? GLY A 1 166 ?   8.998  -3.656 -11.192 1.000 90.790 ? 166 GLY A CA  1 
ATOM 1280 C C   ? GLY A 1 166 ?   9.400  -5.023 -11.713 1.000 90.790 ? 166 GLY A C   1 
ATOM 1281 O O   ? GLY A 1 166 ?   9.989  -5.823 -10.983 1.000 90.790 ? 166 GLY A O   1 
ATOM 1282 N N   ? ASP A 1 167 ?   8.908  -5.331 -12.852 1.000 85.070 ? 167 ASP A N   1 
ATOM 1283 C CA  ? ASP A 1 167 ?   9.274  -6.587 -13.500 1.000 85.070 ? 167 ASP A CA  1 
ATOM 1284 C C   ? ASP A 1 167 ?   9.631  -6.364 -14.968 1.000 85.070 ? 167 ASP A C   1 
ATOM 1285 C CB  ? ASP A 1 167 ?   8.136  -7.603 -13.384 1.000 85.070 ? 167 ASP A CB  1 
ATOM 1286 O O   ? ASP A 1 167 ?   9.218  -5.370 -15.569 1.000 85.070 ? 167 ASP A O   1 
ATOM 1287 C CG  ? ASP A 1 167 ?   8.475  -8.946 -14.006 1.000 85.070 ? 167 ASP A CG  1 
ATOM 1288 O OD1 ? ASP A 1 167 ?   9.601  -9.448 -13.800 1.000 85.070 ? 167 ASP A OD1 1 
ATOM 1289 O OD2 ? ASP A 1 167 ?   7.609  -9.507 -14.711 1.000 85.070 ? 167 ASP A OD2 1 
ATOM 1290 N N   ? SER A 1 168 ?  10.471  -7.229 -15.469 1.000 71.800 ? 168 SER A N   1 
ATOM 1291 C CA  ? SER A 1 168 ?  10.987  -7.120 -16.829 1.000 71.800 ? 168 SER A CA  1 
ATOM 1292 C C   ? SER A 1 168 ?   9.874  -7.292 -17.858 1.000 71.800 ? 168 SER A C   1 
ATOM 1293 C CB  ? SER A 1 168 ?  12.082  -8.159 -17.072 1.000 71.800 ? 168 SER A CB  1 
ATOM 1294 O O   ? SER A 1 168 ?  10.019  -6.881 -19.011 1.000 71.800 ? 168 SER A O   1 
ATOM 1295 O OG  ? SER A 1 168 ?  11.607  -9.465 -16.795 1.000 71.800 ? 168 SER A OG  1 
ATOM 1296 N N   ? ASN A 1 169 ?   8.660  -7.728 -17.416 1.000 71.290 ? 169 ASN A N   1 
ATOM 1297 C CA  ? ASN A 1 169 ?   7.512  -7.969 -18.283 1.000 71.290 ? 169 ASN A CA  1 
ATOM 1298 C C   ? ASN A 1 169 ?   6.504  -6.826 -18.209 1.000 71.290 ? 169 ASN A C   1 
ATOM 1299 C CB  ? ASN A 1 169 ?   6.838  -9.295 -17.925 1.000 71.290 ? 169 ASN A CB  1 
ATOM 1300 O O   ? ASN A 1 169 ?   5.400  -6.930 -18.747 1.000 71.290 ? 169 ASN A O   1 
ATOM 1301 C CG  ? ASN A 1 169 ?   7.700 -10.497 -18.257 1.000 71.290 ? 169 ASN A CG  1 
ATOM 1302 N ND2 ? ASN A 1 169 ?   7.632 -11.526 -17.421 1.000 71.290 ? 169 ASN A ND2 1 
ATOM 1303 O OD1 ? ASN A 1 169 ?   8.423 -10.500 -19.258 1.000 71.290 ? 169 ASN A OD1 1 
ATOM 1304 N N   ? GLY A 1 170 ?   6.928  -5.733 -17.464 1.000 71.880 ? 170 GLY A N   1 
ATOM 1305 C CA  ? GLY A 1 170 ?   6.091  -4.545 -17.492 1.000 71.880 ? 170 GLY A CA  1 
ATOM 1306 C C   ? GLY A 1 170 ?   5.074  -4.504 -16.367 1.000 71.880 ? 170 GLY A C   1 
ATOM 1307 O O   ? GLY A 1 170 ?   4.157  -3.680 -16.381 1.000 71.880 ? 170 GLY A O   1 
ATOM 1308 N N   ? ALA A 1 171 ?   5.144  -5.532 -15.389 1.000 76.170 ? 171 ALA A N   1 
ATOM 1309 C CA  ? ALA A 1 171 ?   4.287  -5.490 -14.207 1.000 76.170 ? 171 ALA A CA  1 
ATOM 1310 C C   ? ALA A 1 171 ?   4.648  -4.311 -13.309 1.000 76.170 ? 171 ALA A C   1 
ATOM 1311 C CB  ? ALA A 1 171 ?   4.389  -6.799 -13.429 1.000 76.170 ? 171 ALA A CB  1 
ATOM 1312 O O   ? ALA A 1 171 ?   5.821  -4.103 -12.989 1.000 76.170 ? 171 ALA A O   1 
ATOM 1313 N N   ? ASP A 1 172 ?   3.586  -3.536 -12.907 1.000 81.720 ? 172 ASP A N   1 
ATOM 1314 C CA  ? ASP A 1 172 ?   3.759  -2.319 -12.120 1.000 81.720 ? 172 ASP A CA  1 
ATOM 1315 C C   ? ASP A 1 172 ?   2.437  -1.873 -11.500 1.000 81.720 ? 172 ASP A C   1 
ATOM 1316 C CB  ? ASP A 1 172 ?   4.339  -1.199 -12.985 1.000 81.720 ? 172 ASP A CB  1 
ATOM 1317 O O   ? ASP A 1 172 ?   1.379  -2.415 -11.824 1.000 81.720 ? 172 ASP A O   1 
ATOM 1318 C CG  ? ASP A 1 172 ?   5.047  -0.128 -12.173 1.000 81.720 ? 172 ASP A CG  1 
ATOM 1319 O OD1 ? ASP A 1 172 ?   5.088  -0.234 -10.928 1.000 81.720 ? 172 ASP A OD1 1 
ATOM 1320 O OD2 ? ASP A 1 172 ?   5.565   0.832 -12.783 1.000 81.720 ? 172 ASP A OD2 1 
ATOM 1321 N N   ? SER A 1 173 ?   2.533  -1.031 -10.405 1.000 81.090 ? 173 SER A N   1 
ATOM 1322 C CA  ? SER A 1 173 ?   1.338  -0.356  -9.909 1.000 81.090 ? 173 SER A CA  1 
ATOM 1323 C C   ? SER A 1 173 ?   0.926   0.787 -10.831 1.000 81.090 ? 173 SER A C   1 
ATOM 1324 C CB  ? SER A 1 173 ?   1.572   0.178  -8.495 1.000 81.090 ? 173 SER A CB  1 
ATOM 1325 O O   ? SER A 1 173 ?   1.769   1.382 -11.506 1.000 81.090 ? 173 SER A O   1 
ATOM 1326 O OG  ? SER A 1 173 ?   2.657   1.090  -8.474 1.000 81.090 ? 173 SER A OG  1 
ATOM 1327 N N   ? CYS A 1 174 ?  -0.324   1.017 -10.918 1.000 85.890 ? 174 CYS A N   1 
ATOM 1328 C CA  ? CYS A 1 174 ?  -0.829   2.070 -11.793 1.000 85.890 ? 174 CYS A CA  1 
ATOM 1329 C C   ? CYS A 1 174 ?  -1.892   2.902 -11.086 1.000 85.890 ? 174 CYS A C   1 
ATOM 1330 C CB  ? CYS A 1 174 ?  -1.406   1.470 -13.075 1.000 85.890 ? 174 CYS A CB  1 
ATOM 1331 O O   ? CYS A 1 174 ?  -2.060   2.799  -9.870 1.000 85.890 ? 174 CYS A O   1 
ATOM 1332 S SG  ? CYS A 1 174 ?  -1.333   2.583 -14.496 1.000 85.890 ? 174 CYS A SG  1 
ATOM 1333 N N   ? GLN A 1 175 ?  -2.600   3.769 -11.977 1.000 83.510 ? 175 GLN A N   1 
ATOM 1334 C CA  ? GLN A 1 175 ?  -3.587   4.683 -11.412 1.000 83.510 ? 175 GLN A CA  1 
ATOM 1335 C C   ? GLN A 1 175 ?  -4.664   3.924 -10.642 1.000 83.510 ? 175 GLN A C   1 
ATOM 1336 C CB  ? GLN A 1 175 ?  -4.228   5.529 -12.514 1.000 83.510 ? 175 GLN A CB  1 
ATOM 1337 O O   ? GLN A 1 175 ?  -5.219   2.944 -11.144 1.000 83.510 ? 175 GLN A O   1 
ATOM 1338 C CG  ? GLN A 1 175 ?  -3.318   6.622 -13.058 1.000 83.510 ? 175 GLN A CG  1 
ATOM 1339 C CD  ? GLN A 1 175 ?  -2.202   6.077 -13.929 1.000 83.510 ? 175 GLN A CD  1 
ATOM 1340 N NE2 ? GLN A 1 175 ?  -1.039   6.718 -13.874 1.000 83.510 ? 175 GLN A NE2 1 
ATOM 1341 O OE1 ? GLN A 1 175 ?  -2.383   5.088 -14.646 1.000 83.510 ? 175 GLN A OE1 1 
ATOM 1342 N N   ? GLY A 1 176 ?  -4.900   4.503  -9.393 1.000 80.490 ? 176 GLY A N   1 
ATOM 1343 C CA  ? GLY A 1 176 ?  -5.906   3.851  -8.569 1.000 80.490 ? 176 GLY A CA  1 
ATOM 1344 C C   ? GLY A 1 176 ?  -5.313   2.915  -7.532 1.000 80.490 ? 176 GLY A C   1 
ATOM 1345 O O   ? GLY A 1 176 ?  -5.936   2.646  -6.503 1.000 80.490 ? 176 GLY A O   1 
ATOM 1346 N N   ? ASP A 1 177 ?  -4.066   2.523  -7.693 1.000 89.920 ? 177 ASP A N   1 
ATOM 1347 C CA  ? ASP A 1 177 ?  -3.401   1.630  -6.749 1.000 89.920 ? 177 ASP A CA  1 
ATOM 1348 C C   ? ASP A 1 177 ?  -2.670   2.421  -5.666 1.000 89.920 ? 177 ASP A C   1 
ATOM 1349 C CB  ? ASP A 1 177 ?  -2.421   0.710  -7.480 1.000 89.920 ? 177 ASP A CB  1 
ATOM 1350 O O   ? ASP A 1 177 ?  -2.072   1.837  -4.761 1.000 89.920 ? 177 ASP A O   1 
ATOM 1351 C CG  ? ASP A 1 177 ?  -3.113  -0.389  -8.266 1.000 89.920 ? 177 ASP A CG  1 
ATOM 1352 O OD1 ? ASP A 1 177 ?  -4.239  -0.787  -7.896 1.000 89.920 ? 177 ASP A OD1 1 
ATOM 1353 O OD2 ? ASP A 1 177 ?  -2.526  -0.864  -9.262 1.000 89.920 ? 177 ASP A OD2 1 
ATOM 1354 N N   ? SER A 1 178 ?  -2.678   3.793  -5.898 1.000 94.190 ? 178 SER A N   1 
ATOM 1355 C CA  ? SER A 1 178 ?  -2.055   4.605  -4.857 1.000 94.190 ? 178 SER A CA  1 
ATOM 1356 C C   ? SER A 1 178 ?  -2.519   4.175  -3.469 1.000 94.190 ? 178 SER A C   1 
ATOM 1357 C CB  ? SER A 1 178 ?  -2.368   6.086  -5.073 1.000 94.190 ? 178 SER A CB  1 
ATOM 1358 O O   ? SER A 1 178 ?  -3.704   3.903  -3.262 1.000 94.190 ? 178 SER A O   1 
ATOM 1359 O OG  ? SER A 1 178 ?  -1.741   6.566  -6.250 1.000 94.190 ? 178 SER A OG  1 
ATOM 1360 N N   ? GLY A 1 179 ?  -1.424   3.985  -2.653 1.000 96.550 ? 179 GLY A N   1 
ATOM 1361 C CA  ? GLY A 1 179 ?  -1.788   3.639  -1.289 1.000 96.550 ? 179 GLY A CA  1 
ATOM 1362 C C   ? GLY A 1 179 ?  -1.879   2.142  -1.057 1.000 96.550 ? 179 GLY A C   1 
ATOM 1363 O O   ? GLY A 1 179 ?  -1.936   1.688   0.088 1.000 96.550 ? 179 GLY A O   1 
ATOM 1364 N N   ? GLY A 1 180 ?  -1.875   1.386  -2.096 1.000 96.120 ? 180 GLY A N   1 
ATOM 1365 C CA  ? GLY A 1 180 ?  -1.918  -0.066  -2.039 1.000 96.120 ? 180 GLY A CA  1 
ATOM 1366 C C   ? GLY A 1 180 ?  -0.615  -0.683  -1.567 1.000 96.120 ? 180 GLY A C   1 
ATOM 1367 O O   ? GLY A 1 180 ?   0.427  -0.024  -1.569 1.000 96.120 ? 180 GLY A O   1 
ATOM 1368 N N   ? PRO A 1 181 ?  -0.600  -2.034  -1.255 1.000 97.460 ? 181 PRO A N   1 
ATOM 1369 C CA  ? PRO A 1 181 ?   0.511  -2.680  -0.553 1.000 97.460 ? 181 PRO A CA  1 
ATOM 1370 C C   ? PRO A 1 181 ?   1.542  -3.281  -1.507 1.000 97.460 ? 181 PRO A C   1 
ATOM 1371 C CB  ? PRO A 1 181 ?  -0.178  -3.775   0.266 1.000 97.460 ? 181 PRO A CB  1 
ATOM 1372 O O   ? PRO A 1 181 ?   1.176  -3.839  -2.545 1.000 97.460 ? 181 PRO A O   1 
ATOM 1373 C CG  ? PRO A 1 181 ?  -1.372  -4.164  -0.545 1.000 97.460 ? 181 PRO A CG  1 
ATOM 1374 C CD  ? PRO A 1 181 ?  -1.919  -2.934  -1.209 1.000 97.460 ? 181 PRO A CD  1 
ATOM 1375 N N   ? LEU A 1 182 ?   2.830  -3.113  -1.221 1.000 97.570 ? 182 LEU A N   1 
ATOM 1376 C CA  ? LEU A 1 182 ?   3.972  -3.901  -1.673 1.000 97.570 ? 182 LEU A CA  1 
ATOM 1377 C C   ? LEU A 1 182 ?   4.426  -4.871  -0.587 1.000 97.570 ? 182 LEU A C   1 
ATOM 1378 C CB  ? LEU A 1 182 ?   5.131  -2.985  -2.073 1.000 97.570 ? 182 LEU A CB  1 
ATOM 1379 O O   ? LEU A 1 182 ?   5.058  -4.464   0.390 1.000 97.570 ? 182 LEU A O   1 
ATOM 1380 C CG  ? LEU A 1 182 ?   6.358  -3.670  -2.679 1.000 97.570 ? 182 LEU A CG  1 
ATOM 1381 C CD1 ? LEU A 1 182 ?   6.071  -4.095  -4.116 1.000 97.570 ? 182 LEU A CD1 1 
ATOM 1382 C CD2 ? LEU A 1 182 ?   7.569  -2.746  -2.621 1.000 97.570 ? 182 LEU A CD2 1 
ATOM 1383 N N   ? VAL A 1 183 ?   4.153  -6.207  -0.769 1.000 97.860 ? 183 VAL A N   1 
ATOM 1384 C CA  ? VAL A 1 183 ?   4.363  -7.215   0.265 1.000 97.860 ? 183 VAL A CA  1 
ATOM 1385 C C   ? VAL A 1 183 ?   5.436  -8.203  -0.187 1.000 97.860 ? 183 VAL A C   1 
ATOM 1386 C CB  ? VAL A 1 183 ?   3.054  -7.965   0.599 1.000 97.860 ? 183 VAL A CB  1 
ATOM 1387 O O   ? VAL A 1 183 ?   5.313  -8.820  -1.248 1.000 97.860 ? 183 VAL A O   1 
ATOM 1388 C CG1 ? VAL A 1 183 ?   3.310  -9.065   1.628 1.000 97.860 ? 183 VAL A CG1 1 
ATOM 1389 C CG2 ? VAL A 1 183 ?   1.995  -6.989   1.109 1.000 97.860 ? 183 VAL A CG2 1 
ATOM 1390 N N   ? CYS A 1 184 ?   6.473  -8.332   0.641 1.000 97.350 ? 184 CYS A N   1 
ATOM 1391 C CA  ? CYS A 1 184 ?   7.575  -9.260   0.414 1.000 97.350 ? 184 CYS A CA  1 
ATOM 1392 C C   ? CYS A 1 184 ?   7.693 -10.257   1.561 1.000 97.350 ? 184 CYS A C   1 
ATOM 1393 C CB  ? CYS A 1 184 ?   8.891  -8.500   0.249 1.000 97.350 ? 184 CYS A CB  1 
ATOM 1394 O O   ? CYS A 1 184 ?   7.808  -9.862   2.723 1.000 97.350 ? 184 CYS A O   1 
ATOM 1395 S SG  ? CYS A 1 184 ?   8.801  -7.138  -0.933 1.000 97.350 ? 184 CYS A SG  1 
ATOM 1396 N N   ? GLY A 1 185 ?   7.626 -11.568   1.201 1.000 95.070 ? 185 GLY A N   1 
ATOM 1397 C CA  ? GLY A 1 185 ?   7.779 -12.565   2.249 1.000 95.070 ? 185 GLY A CA  1 
ATOM 1398 C C   ? GLY A 1 185 ?   6.729 -12.452   3.339 1.000 95.070 ? 185 GLY A C   1 
ATOM 1399 O O   ? GLY A 1 185 ?   7.026 -12.657   4.518 1.000 95.070 ? 185 GLY A O   1 
ATOM 1400 N N   ? GLY A 1 186 ?   5.604 -11.843   3.025 1.000 95.830 ? 186 GLY A N   1 
ATOM 1401 C CA  ? GLY A 1 186 ?   4.469 -11.809   3.933 1.000 95.830 ? 186 GLY A CA  1 
ATOM 1402 C C   ? GLY A 1 186 ?   4.461 -10.589   4.834 1.000 95.830 ? 186 GLY A C   1 
ATOM 1403 O O   ? GLY A 1 186 ?   3.665 -10.509   5.772 1.000 95.830 ? 186 GLY A O   1 
ATOM 1404 N N   ? VAL A 1 187 ?   5.363  -9.636   4.640 1.000 97.700 ? 187 VAL A N   1 
ATOM 1405 C CA  ? VAL A 1 187 ?   5.409  -8.421   5.448 1.000 97.700 ? 187 VAL A CA  1 
ATOM 1406 C C   ? VAL A 1 187 ?   5.298  -7.195   4.544 1.000 97.700 ? 187 VAL A C   1 
ATOM 1407 C CB  ? VAL A 1 187 ?   6.704  -8.348   6.289 1.000 97.700 ? 187 VAL A CB  1 
ATOM 1408 O O   ? VAL A 1 187 ?   5.715  -7.232   3.384 1.000 97.700 ? 187 VAL A O   1 
ATOM 1409 C CG1 ? VAL A 1 187 ?   6.758  -9.494   7.297 1.000 97.700 ? 187 VAL A CG1 1 
ATOM 1410 C CG2 ? VAL A 1 187 ?   7.931  -8.371   5.380 1.000 97.700 ? 187 VAL A CG2 1 
ATOM 1411 N N   ? LEU A 1 188 ?   4.773  -6.115   5.086 1.000 98.260 ? 188 LEU A N   1 
ATOM 1412 C CA  ? LEU A 1 188 ?   4.572  -4.876   4.342 1.000 98.260 ? 188 LEU A CA  1 
ATOM 1413 C C   ? LEU A 1 188 ?   5.888  -4.125   4.172 1.000 98.260 ? 188 LEU A C   1 
ATOM 1414 C CB  ? LEU A 1 188 ?   3.550  -3.984   5.052 1.000 98.260 ? 188 LEU A CB  1 
ATOM 1415 O O   ? LEU A 1 188 ?   6.480  -3.671   5.153 1.000 98.260 ? 188 LEU A O   1 
ATOM 1416 C CG  ? LEU A 1 188 ?   3.191  -2.674   4.351 1.000 98.260 ? 188 LEU A CG  1 
ATOM 1417 C CD1 ? LEU A 1 188 ?   2.486  -2.956   3.028 1.000 98.260 ? 188 LEU A CD1 1 
ATOM 1418 C CD2 ? LEU A 1 188 ?   2.319  -1.805   5.252 1.000 98.260 ? 188 LEU A CD2 1 
ATOM 1419 N N   ? GLN A 1 189 ?   6.310  -3.942   2.908 1.000 98.140 ? 189 GLN A N   1 
ATOM 1420 C CA  ? GLN A 1 189 ?   7.594  -3.311   2.622 1.000 98.140 ? 189 GLN A CA  1 
ATOM 1421 C C   ? GLN A 1 189 ?   7.404  -1.899   2.077 1.000 98.140 ? 189 GLN A C   1 
ATOM 1422 C CB  ? GLN A 1 189 ?   8.397  -4.153   1.629 1.000 98.140 ? 189 GLN A CB  1 
ATOM 1423 O O   ? GLN A 1 189 ?   8.283  -1.047   2.225 1.000 98.140 ? 189 GLN A O   1 
ATOM 1424 C CG  ? GLN A 1 189 ?   8.884  -5.479   2.198 1.000 98.140 ? 189 GLN A CG  1 
ATOM 1425 C CD  ? GLN A 1 189 ?  10.101  -5.322   3.091 1.000 98.140 ? 189 GLN A CD  1 
ATOM 1426 N NE2 ? GLN A 1 189 ?  10.542  -6.423   3.690 1.000 98.140 ? 189 GLN A NE2 1 
ATOM 1427 O OE1 ? GLN A 1 189 ?  10.641  -4.221   3.239 1.000 98.140 ? 189 GLN A OE1 1 
ATOM 1428 N N   ? GLY A 1 190 ?   6.290  -1.628   1.443 1.000 97.650 ? 190 GLY A N   1 
ATOM 1429 C CA  ? GLY A 1 190 ?   6.102  -0.339   0.798 1.000 97.650 ? 190 GLY A CA  1 
ATOM 1430 C C   ? GLY A 1 190 ?   4.642   0.013   0.583 1.000 97.650 ? 190 GLY A C   1 
ATOM 1431 O O   ? GLY A 1 190 ?   3.773  -0.860   0.632 1.000 97.650 ? 190 GLY A O   1 
ATOM 1432 N N   ? ILE A 1 191 ?   4.432   1.337   0.323 1.000 98.080 ? 191 ILE A N   1 
ATOM 1433 C CA  ? ILE A 1 191 ?   3.138   1.885  -0.068 1.000 98.080 ? 191 ILE A CA  1 
ATOM 1434 C C   ? ILE A 1 191 ?   3.241   2.506  -1.460 1.000 98.080 ? 191 ILE A C   1 
ATOM 1435 C CB  ? ILE A 1 191 ?   2.637   2.933   0.951 1.000 98.080 ? 191 ILE A CB  1 
ATOM 1436 O O   ? ILE A 1 191 ?   4.161   3.280  -1.735 1.000 98.080 ? 191 ILE A O   1 
ATOM 1437 C CG1 ? ILE A 1 191 ?   2.452   2.291   2.330 1.000 98.080 ? 191 ILE A CG1 1 
ATOM 1438 C CG2 ? ILE A 1 191 ?   1.334   3.576   0.467 1.000 98.080 ? 191 ILE A CG2 1 
ATOM 1439 C CD1 ? ILE A 1 191 ?   1.388   1.202   2.368 1.000 98.080 ? 191 ILE A CD1 1 
ATOM 1440 N N   ? THR A 1 192 ?   2.326   2.025  -2.304 1.000 96.950 ? 192 THR A N   1 
ATOM 1441 C CA  ? THR A 1 192 ?   2.332   2.570  -3.656 1.000 96.950 ? 192 THR A CA  1 
ATOM 1442 C C   ? THR A 1 192 ?   2.233   4.092  -3.626 1.000 96.950 ? 192 THR A C   1 
ATOM 1443 C CB  ? THR A 1 192 ?   1.176   1.994  -4.496 1.000 96.950 ? 192 THR A CB  1 
ATOM 1444 O O   ? THR A 1 192 ?   1.263   4.647  -3.106 1.000 96.950 ? 192 THR A O   1 
ATOM 1445 C CG2 ? THR A 1 192 ?   1.216   2.527  -5.924 1.000 96.950 ? 192 THR A CG2 1 
ATOM 1446 O OG1 ? THR A 1 192 ?   1.281   0.566  -4.527 1.000 96.950 ? 192 THR A OG1 1 
ATOM 1447 N N   ? SER A 1 193 ?   3.186   4.809  -4.256 1.000 95.750 ? 193 SER A N   1 
ATOM 1448 C CA  ? SER A 1 193 ?   3.286   6.263  -4.186 1.000 95.750 ? 193 SER A CA  1 
ATOM 1449 C C   ? SER A 1 193 ?   3.133   6.895  -5.566 1.000 95.750 ? 193 SER A C   1 
ATOM 1450 C CB  ? SER A 1 193 ?   4.623   6.680  -3.571 1.000 95.750 ? 193 SER A CB  1 
ATOM 1451 O O   ? SER A 1 193 ?   2.124   7.543  -5.849 1.000 95.750 ? 193 SER A O   1 
ATOM 1452 O OG  ? SER A 1 193 ?   4.646   8.073  -3.314 1.000 95.750 ? 193 SER A OG  1 
ATOM 1453 N N   ? TRP A 1 194 ?   4.139   6.676  -6.428 1.000 93.510 ? 194 TRP A N   1 
ATOM 1454 C CA  ? TRP A 1 194 ?   4.105   7.283  -7.754 1.000 93.510 ? 194 TRP A CA  1 
ATOM 1455 C C   ? TRP A 1 194 ?   4.935   6.473  -8.745 1.000 93.510 ? 194 TRP A C   1 
ATOM 1456 C CB  ? TRP A 1 194 ?   4.617   8.725  -7.700 1.000 93.510 ? 194 TRP A CB  1 
ATOM 1457 O O   ? TRP A 1 194 ?   5.546   5.468  -8.376 1.000 93.510 ? 194 TRP A O   1 
ATOM 1458 C CG  ? TRP A 1 194 ?   6.032   8.851  -7.222 1.000 93.510 ? 194 TRP A CG  1 
ATOM 1459 C CD1 ? TRP A 1 194 ?   6.465   8.884  -5.926 1.000 93.510 ? 194 TRP A CD1 1 
ATOM 1460 C CD2 ? TRP A 1 194 ?   7.202   8.967  -8.039 1.000 93.510 ? 194 TRP A CD2 1 
ATOM 1461 C CE2 ? TRP A 1 194 ?   8.310   9.065  -7.169 1.000 93.510 ? 194 TRP A CE2 1 
ATOM 1462 C CE3 ? TRP A 1 194 ?   7.420   8.996  -9.423 1.000 93.510 ? 194 TRP A CE3 1 
ATOM 1463 N NE1 ? TRP A 1 194 ?   7.834   9.012  -5.887 1.000 93.510 ? 194 TRP A NE1 1 
ATOM 1464 C CH2 ? TRP A 1 194 ?   9.805   9.217  -8.998 1.000 93.510 ? 194 TRP A CH2 1 
ATOM 1465 C CZ2 ? TRP A 1 194 ?   9.620   9.191  -7.640 1.000 93.510 ? 194 TRP A CZ2 1 
ATOM 1466 C CZ3 ? TRP A 1 194 ?   8.724   9.121  -9.889 1.000 93.510 ? 194 TRP A CZ3 1 
ATOM 1467 N N   ? GLY A 1 195 ?   4.877   6.744  -9.956 1.000 87.860 ? 195 GLY A N   1 
ATOM 1468 C CA  ? GLY A 1 195 ?   5.649   6.104 -11.009 1.000 87.860 ? 195 GLY A CA  1 
ATOM 1469 C C   ? GLY A 1 195 ?   5.440   6.739 -12.371 1.000 87.860 ? 195 GLY A C   1 
ATOM 1470 O O   ? GLY A 1 195 ?   4.875   7.829 -12.474 1.000 87.860 ? 195 GLY A O   1 
ATOM 1471 N N   ? SER A 1 196 ?   5.998   6.153 -13.400 1.000 84.540 ? 196 SER A N   1 
ATOM 1472 C CA  ? SER A 1 196 ?   5.946   6.710 -14.748 1.000 84.540 ? 196 SER A CA  1 
ATOM 1473 C C   ? SER A 1 196 ?   4.532   6.653 -15.316 1.000 84.540 ? 196 SER A C   1 
ATOM 1474 C CB  ? SER A 1 196 ?   6.907   5.963 -15.674 1.000 84.540 ? 196 SER A CB  1 
ATOM 1475 O O   ? SER A 1 196 ?   3.749   5.771 -14.958 1.000 84.540 ? 196 SER A O   1 
ATOM 1476 O OG  ? SER A 1 196 ?   6.562   4.591 -15.757 1.000 84.540 ? 196 SER A OG  1 
ATOM 1477 N N   ? ASP A 1 197 ?   4.124   7.528 -16.139 1.000 81.860 ? 197 ASP A N   1 
ATOM 1478 C CA  ? ASP A 1 197 ?   2.945   7.523 -17.000 1.000 81.860 ? 197 ASP A CA  1 
ATOM 1479 C C   ? ASP A 1 197 ?   3.338   7.635 -18.471 1.000 81.860 ? 197 ASP A C   1 
ATOM 1480 C CB  ? ASP A 1 197 ?   1.998   8.663 -16.620 1.000 81.860 ? 197 ASP A CB  1 
ATOM 1481 O O   ? ASP A 1 197 ?   3.965   8.615 -18.878 1.000 81.860 ? 197 ASP A O   1 
ATOM 1482 C CG  ? ASP A 1 197 ?   0.639   8.552 -17.288 1.000 81.860 ? 197 ASP A CG  1 
ATOM 1483 O OD1 ? ASP A 1 197 ?   0.240   7.433 -17.677 1.000 81.860 ? 197 ASP A OD1 1 
ATOM 1484 O OD2 ? ASP A 1 197 ?  -0.039   9.593 -17.428 1.000 81.860 ? 197 ASP A OD2 1 
ATOM 1485 N N   ? PRO A 1 198 ?   2.985   6.563 -19.135 1.000 82.730 ? 198 PRO A N   1 
ATOM 1486 C CA  ? PRO A 1 198 ?   2.272   5.301 -18.922 1.000 82.730 ? 198 PRO A CA  1 
ATOM 1487 C C   ? PRO A 1 198 ?   3.017   4.353 -17.985 1.000 82.730 ? 198 PRO A C   1 
ATOM 1488 C CB  ? PRO A 1 198 ?   2.172   4.710 -20.330 1.000 82.730 ? 198 PRO A CB  1 
ATOM 1489 O O   ? PRO A 1 198 ?   4.250   4.375 -17.931 1.000 82.730 ? 198 PRO A O   1 
ATOM 1490 C CG  ? PRO A 1 198 ?   3.304   5.330 -21.085 1.000 82.730 ? 198 PRO A CG  1 
ATOM 1491 C CD  ? PRO A 1 198 ?   3.616   6.663 -20.468 1.000 82.730 ? 198 PRO A CD  1 
ATOM 1492 N N   ? CYS A 1 199 ?   2.228   3.582 -17.047 1.000 85.820 ? 199 CYS A N   1 
ATOM 1493 C CA  ? CYS A 1 199 ?   2.804   2.611 -16.123 1.000 85.820 ? 199 CYS A CA  1 
ATOM 1494 C C   ? CYS A 1 199 ?   3.309   1.381 -16.869 1.000 85.820 ? 199 CYS A C   1 
ATOM 1495 C CB  ? CYS A 1 199 ?   1.775   2.195 -15.073 1.000 85.820 ? 199 CYS A CB  1 
ATOM 1496 O O   ? CYS A 1 199 ?   2.955   1.165 -18.029 1.000 85.820 ? 199 CYS A O   1 
ATOM 1497 S SG  ? CYS A 1 199 ?   0.914   3.586 -14.307 1.000 85.820 ? 199 CYS A SG  1 
ATOM 1498 N N   ? GLY A 1 200 ?   4.251   0.534 -16.239 1.000 79.950 ? 200 GLY A N   1 
ATOM 1499 C CA  ? GLY A 1 200 ?   4.602  -0.781 -16.753 1.000 79.950 ? 200 GLY A CA  1 
ATOM 1500 C C   ? GLY A 1 200 ?   5.754  -0.748 -17.740 1.000 79.950 ? 200 GLY A C   1 
ATOM 1501 O O   ? GLY A 1 200 ?   5.863  -1.621 -18.603 1.000 79.950 ? 200 GLY A O   1 
ATOM 1502 N N   ? ARG A 1 201 ?   6.532   0.390 -17.671 1.000 82.240 ? 201 ARG A N   1 
ATOM 1503 C CA  ? ARG A 1 201 ?   7.750   0.487 -18.469 1.000 82.240 ? 201 ARG A CA  1 
ATOM 1504 C C   ? ARG A 1 201 ?   8.923  -0.184 -17.761 1.000 82.240 ? 201 ARG A C   1 
ATOM 1505 C CB  ? ARG A 1 201 ?   8.084   1.950 -18.765 1.000 82.240 ? 201 ARG A CB  1 
ATOM 1506 O O   ? ARG A 1 201 ?   9.288   0.204 -16.650 1.000 82.240 ? 201 ARG A O   1 
ATOM 1507 C CG  ? ARG A 1 201 ?   7.015   2.677 -19.564 1.000 82.240 ? 201 ARG A CG  1 
ATOM 1508 C CD  ? ARG A 1 201 ?   7.449   4.088 -19.936 1.000 82.240 ? 201 ARG A CD  1 
ATOM 1509 N NE  ? ARG A 1 201 ?   6.435   4.772 -20.734 1.000 82.240 ? 201 ARG A NE  1 
ATOM 1510 N NH1 ? ARG A 1 201 ?   7.641   6.729 -20.965 1.000 82.240 ? 201 ARG A NH1 1 
ATOM 1511 N NH2 ? ARG A 1 201 ?   5.565   6.536 -21.919 1.000 82.240 ? 201 ARG A NH2 1 
ATOM 1512 C CZ  ? ARG A 1 201 ?   6.549   6.011 -21.204 1.000 82.240 ? 201 ARG A CZ  1 
ATOM 1513 N N   ? PRO A 1 202 ?   9.341  -1.345 -18.429 1.000 77.420 ? 202 PRO A N   1 
ATOM 1514 C CA  ? PRO A 1 202 ?  10.420  -2.125 -17.818 1.000 77.420 ? 202 PRO A CA  1 
ATOM 1515 C C   ? PRO A 1 202 ?  11.607  -1.261 -17.397 1.000 77.420 ? 202 PRO A C   1 
ATOM 1516 C CB  ? PRO A 1 202 ?  10.820  -3.101 -18.927 1.000 77.420 ? 202 PRO A CB  1 
ATOM 1517 O O   ? PRO A 1 202 ?  12.279  -1.569 -16.410 1.000 77.420 ? 202 PRO A O   1 
ATOM 1518 C CG  ? PRO A 1 202 ?   9.598  -3.238 -19.776 1.000 77.420 ? 202 PRO A CG  1 
ATOM 1519 C CD  ? PRO A 1 202 ?   8.855  -1.933 -19.756 1.000 77.420 ? 202 PRO A CD  1 
ATOM 1520 N N   ? GLU A 1 203 ?  11.816  -0.080 -18.044 1.000 82.320 ? 203 GLU A N   1 
ATOM 1521 C CA  ? GLU A 1 203 ?  12.951   0.799 -17.777 1.000 82.320 ? 203 GLU A CA  1 
ATOM 1522 C C   ? GLU A 1 203 ?  12.591   1.866 -16.747 1.000 82.320 ? 203 GLU A C   1 
ATOM 1523 C CB  ? GLU A 1 203 ?  13.436   1.459 -19.070 1.000 82.320 ? 203 GLU A CB  1 
ATOM 1524 O O   ? GLU A 1 203 ?  13.464   2.590 -16.264 1.000 82.320 ? 203 GLU A O   1 
ATOM 1525 C CG  ? GLU A 1 203 ?  12.448   2.454 -19.662 1.000 82.320 ? 203 GLU A CG  1 
ATOM 1526 C CD  ? GLU A 1 203 ?  11.341   1.792 -20.467 1.000 82.320 ? 203 GLU A CD  1 
ATOM 1527 O OE1 ? GLU A 1 203 ?  10.535   2.513 -21.098 1.000 82.320 ? 203 GLU A OE1 1 
ATOM 1528 O OE2 ? GLU A 1 203 ?  11.279   0.542 -20.466 1.000 82.320 ? 203 GLU A OE2 1 
ATOM 1529 N N   ? ARG A 1 204 ?  11.305   1.877 -16.357 1.000 87.770 ? 204 ARG A N   1 
ATOM 1530 C CA  ? ARG A 1 204 ?  10.831   2.865 -15.393 1.000 87.770 ? 204 ARG A CA  1 
ATOM 1531 C C   ? ARG A 1 204 ?   9.912   2.223 -14.359 1.000 87.770 ? 204 ARG A C   1 
ATOM 1532 C CB  ? ARG A 1 204 ?  10.102   4.006 -16.106 1.000 87.770 ? 204 ARG A CB  1 
ATOM 1533 O O   ? ARG A 1 204 ?   8.694   2.178 -14.545 1.000 87.770 ? 204 ARG A O   1 
ATOM 1534 C CG  ? ARG A 1 204 ?  10.996   4.837 -17.012 1.000 87.770 ? 204 ARG A CG  1 
ATOM 1535 C CD  ? ARG A 1 204 ?  10.437   6.237 -17.225 1.000 87.770 ? 204 ARG A CD  1 
ATOM 1536 N NE  ? ARG A 1 204 ?  11.416   7.118 -17.854 1.000 87.770 ? 204 ARG A NE  1 
ATOM 1537 N NH1 ? ARG A 1 204 ?  10.019   8.956 -17.934 1.000 87.770 ? 204 ARG A NH1 1 
ATOM 1538 N NH2 ? ARG A 1 204 ?  12.158   9.101 -18.745 1.000 87.770 ? 204 ARG A NH2 1 
ATOM 1539 C CZ  ? ARG A 1 204 ?  11.195   8.390 -18.176 1.000 87.770 ? 204 ARG A CZ  1 
ATOM 1540 N N   ? PRO A 1 205 ?  10.436   1.697 -13.287 1.000 91.480 ? 205 PRO A N   1 
ATOM 1541 C CA  ? PRO A 1 205 ?   9.661   0.984 -12.269 1.000 91.480 ? 205 PRO A CA  1 
ATOM 1542 C C   ? PRO A 1 205 ?   8.757   1.910 -11.459 1.000 91.480 ? 205 PRO A C   1 
ATOM 1543 C CB  ? PRO A 1 205 ?  10.739   0.359 -11.380 1.000 91.480 ? 205 PRO A CB  1 
ATOM 1544 O O   ? PRO A 1 205 ?   8.938   3.131 -11.483 1.000 91.480 ? 205 PRO A O   1 
ATOM 1545 C CG  ? PRO A 1 205 ?  11.913   1.276 -11.500 1.000 91.480 ? 205 PRO A CG  1 
ATOM 1546 C CD  ? PRO A 1 205 ?  11.938   1.840 -12.891 1.000 91.480 ? 205 PRO A CD  1 
ATOM 1547 N N   ? GLY A 1 206 ?   7.780   1.291 -10.798 1.000 93.550 ? 206 GLY A N   1 
ATOM 1548 C CA  ? GLY A 1 206 ?   6.987   2.017  -9.819 1.000 93.550 ? 206 GLY A CA  1 
ATOM 1549 C C   ? GLY A 1 206 ?   7.774   2.399  -8.579 1.000 93.550 ? 206 GLY A C   1 
ATOM 1550 O O   ? GLY A 1 206 ?   8.752   1.735  -8.230 1.000 93.550 ? 206 GLY A O   1 
ATOM 1551 N N   ? VAL A 1 207 ?   7.333   3.485  -7.935 1.000 95.700 ? 207 VAL A N   1 
ATOM 1552 C CA  ? VAL A 1 207 ?   7.995   3.987  -6.736 1.000 95.700 ? 207 VAL A CA  1 
ATOM 1553 C C   ? VAL A 1 207 ?   7.068   3.838  -5.532 1.000 95.700 ? 207 VAL A C   1 
ATOM 1554 C CB  ? VAL A 1 207 ?   8.423   5.463  -6.899 1.000 95.700 ? 207 VAL A CB  1 
ATOM 1555 O O   ? VAL A 1 207 ?   5.888   4.188  -5.602 1.000 95.700 ? 207 VAL A O   1 
ATOM 1556 C CG1 ? VAL A 1 207 ?   9.088   5.977  -5.624 1.000 95.700 ? 207 VAL A CG1 1 
ATOM 1557 C CG2 ? VAL A 1 207 ?   9.361   5.617  -8.095 1.000 95.700 ? 207 VAL A CG2 1 
ATOM 1558 N N   ? TYR A 1 208 ?   7.624   3.338  -4.470 1.000 97.330 ? 208 TYR A N   1 
ATOM 1559 C CA  ? TYR A 1 208 ?   6.905   3.059  -3.231 1.000 97.330 ? 208 TYR A CA  1 
ATOM 1560 C C   ? TYR A 1 208 ?   7.561   3.763  -2.049 1.000 97.330 ? 208 TYR A C   1 
ATOM 1561 C CB  ? TYR A 1 208 ?   6.846   1.550  -2.973 1.000 97.330 ? 208 TYR A CB  1 
ATOM 1562 O O   ? TYR A 1 208 ?   8.773   3.990  -2.049 1.000 97.330 ? 208 TYR A O   1 
ATOM 1563 C CG  ? TYR A 1 208 ?   6.260   0.760  -4.118 1.000 97.330 ? 208 TYR A CG  1 
ATOM 1564 C CD1 ? TYR A 1 208 ?   4.952   0.283  -4.063 1.000 97.330 ? 208 TYR A CD1 1 
ATOM 1565 C CD2 ? TYR A 1 208 ?   7.012   0.490  -5.256 1.000 97.330 ? 208 TYR A CD2 1 
ATOM 1566 C CE1 ? TYR A 1 208 ?   4.408  -0.447  -5.115 1.000 97.330 ? 208 TYR A CE1 1 
ATOM 1567 C CE2 ? TYR A 1 208 ?   6.478  -0.239  -6.314 1.000 97.330 ? 208 TYR A CE2 1 
ATOM 1568 O OH  ? TYR A 1 208 ?   4.645  -1.424  -7.279 1.000 97.330 ? 208 TYR A OH  1 
ATOM 1569 C CZ  ? TYR A 1 208 ?   5.178  -0.702  -6.235 1.000 97.330 ? 208 TYR A CZ  1 
ATOM 1570 N N   ? THR A 1 209 ?   6.693   4.197  -1.097 1.000 97.450 ? 209 THR A N   1 
ATOM 1571 C CA  ? THR A 1 209 ?   7.249   4.699   0.155 1.000 97.450 ? 209 THR A CA  1 
ATOM 1572 C C   ? THR A 1 209 ?   7.803   3.555   0.999 1.000 97.450 ? 209 THR A C   1 
ATOM 1573 C CB  ? THR A 1 209 ?   6.193   5.474   0.964 1.000 97.450 ? 209 THR A CB  1 
ATOM 1574 O O   ? THR A 1 209 ?   7.119   2.554   1.223 1.000 97.450 ? 209 THR A O   1 
ATOM 1575 C CG2 ? THR A 1 209 ?   6.790   6.037   2.250 1.000 97.450 ? 209 THR A CG2 1 
ATOM 1576 O OG1 ? THR A 1 209 ?   5.689   6.555   0.170 1.000 97.450 ? 209 THR A OG1 1 
ATOM 1577 N N   ? ASN A 1 210 ?   9.122   3.606   1.447 1.000 96.960 ? 210 ASN A N   1 
ATOM 1578 C CA  ? ASN A 1 210 ?   9.857   2.579   2.177 1.000 96.960 ? 210 ASN A CA  1 
ATOM 1579 C C   ? ASN A 1 210 ?   9.436   2.523   3.643 1.000 96.960 ? 210 ASN A C   1 
ATOM 1580 C CB  ? ASN A 1 210 ?  11.365   2.816   2.066 1.000 96.960 ? 210 ASN A CB  1 
ATOM 1581 O O   ? ASN A 1 210 ?   9.896   3.326   4.456 1.000 96.960 ? 210 ASN A O   1 
ATOM 1582 C CG  ? ASN A 1 210 ?  12.180   1.640   2.567 1.000 96.960 ? 210 ASN A CG  1 
ATOM 1583 N ND2 ? ASN A 1 210 ?  13.474   1.646   2.270 1.000 96.960 ? 210 ASN A ND2 1 
ATOM 1584 O OD1 ? ASN A 1 210 ?  11.650   0.733   3.214 1.000 96.960 ? 210 ASN A OD1 1 
ATOM 1585 N N   ? ILE A 1 211 ?   8.669   1.487   4.001 1.000 97.350 ? 211 ILE A N   1 
ATOM 1586 C CA  ? ILE A 1 211 ?   8.051   1.378   5.317 1.000 97.350 ? 211 ILE A CA  1 
ATOM 1587 C C   ? ILE A 1 211 ?   9.134   1.268   6.388 1.000 97.350 ? 211 ILE A C   1 
ATOM 1588 C CB  ? ILE A 1 211 ?   7.095   0.167   5.394 1.000 97.350 ? 211 ILE A CB  1 
ATOM 1589 O O   ? ILE A 1 211 ?   9.007   1.846   7.470 1.000 97.350 ? 211 ILE A O   1 
ATOM 1590 C CG1 ? ILE A 1 211 ?   5.893   0.375   4.465 1.000 97.350 ? 211 ILE A CG1 1 
ATOM 1591 C CG2 ? ILE A 1 211 ?   6.638  -0.070   6.837 1.000 97.350 ? 211 ILE A CG2 1 
ATOM 1592 C CD1 ? ILE A 1 211 ?   5.141   1.676   4.708 1.000 97.350 ? 211 ILE A CD1 1 
ATOM 1593 N N   ? CYS A 1 212 ?  10.202   0.493   6.176 1.000 96.380 ? 212 CYS A N   1 
ATOM 1594 C CA  ? CYS A 1 212 ?  11.244   0.268   7.171 1.000 96.380 ? 212 CYS A CA  1 
ATOM 1595 C C   ? CYS A 1 212 ?  11.855   1.587   7.629 1.000 96.380 ? 212 CYS A C   1 
ATOM 1596 C CB  ? CYS A 1 212 ?  12.335  -0.642   6.608 1.000 96.380 ? 212 CYS A CB  1 
ATOM 1597 O O   ? CYS A 1 212 ?  12.328   1.696   8.761 1.000 96.380 ? 212 CYS A O   1 
ATOM 1598 S SG  ? CYS A 1 212 ?  13.381   0.156   5.370 1.000 96.380 ? 212 CYS A SG  1 
ATOM 1599 N N   ? ARG A 1 213 ?  11.734   2.634   6.843 1.000 96.150 ? 213 ARG A N   1 
ATOM 1600 C CA  ? ARG A 1 213 ?  12.357   3.919   7.142 1.000 96.150 ? 213 ARG A CA  1 
ATOM 1601 C C   ? ARG A 1 213 ?  11.428   4.797   7.974 1.000 96.150 ? 213 ARG A C   1 
ATOM 1602 C CB  ? ARG A 1 213 ?  12.746   4.643   5.851 1.000 96.150 ? 213 ARG A CB  1 
ATOM 1603 O O   ? ARG A 1 213 ?  11.850   5.826   8.506 1.000 96.150 ? 213 ARG A O   1 
ATOM 1604 C CG  ? ARG A 1 213 ?  13.786   3.906   5.022 1.000 96.150 ? 213 ARG A CG  1 
ATOM 1605 C CD  ? ARG A 1 213 ?  15.193   4.123   5.560 1.000 96.150 ? 213 ARG A CD  1 
ATOM 1606 N NE  ? ARG A 1 213 ?  16.206   3.604   4.646 1.000 96.150 ? 213 ARG A NE  1 
ATOM 1607 N NH1 ? ARG A 1 213 ?  18.005   4.389   5.864 1.000 96.150 ? 213 ARG A NH1 1 
ATOM 1608 N NH2 ? ARG A 1 213 ?  18.351   3.230   3.917 1.000 96.150 ? 213 ARG A NH2 1 
ATOM 1609 C CZ  ? ARG A 1 213 ?  17.518   3.742   4.811 1.000 96.150 ? 213 ARG A CZ  1 
ATOM 1610 N N   ? TYR A 1 214 ?  10.146   4.376   8.094 1.000 96.920 ? 214 TYR A N   1 
ATOM 1611 C CA  ? TYR A 1 214 ?   9.162   5.236   8.743 1.000 96.920 ? 214 TYR A CA  1 
ATOM 1612 C C   ? TYR A 1 214 ?   8.507   4.523   9.920 1.000 96.920 ? 214 TYR A C   1 
ATOM 1613 C CB  ? TYR A 1 214 ?   8.093   5.682   7.742 1.000 96.920 ? 214 TYR A CB  1 
ATOM 1614 O O   ? TYR A 1 214 ?   7.417   4.902  10.355 1.000 96.920 ? 214 TYR A O   1 
ATOM 1615 C CG  ? TYR A 1 214 ?   8.630   6.541   6.622 1.000 96.920 ? 214 TYR A CG  1 
ATOM 1616 C CD1 ? TYR A 1 214 ?   8.752   7.920   6.773 1.000 96.920 ? 214 TYR A CD1 1 
ATOM 1617 C CD2 ? TYR A 1 214 ?   9.017   5.975   5.412 1.000 96.920 ? 214 TYR A CD2 1 
ATOM 1618 C CE1 ? TYR A 1 214 ?   9.245   8.716   5.744 1.000 96.920 ? 214 TYR A CE1 1 
ATOM 1619 C CE2 ? TYR A 1 214 ?   9.511   6.760   4.376 1.000 96.920 ? 214 TYR A CE2 1 
ATOM 1620 O OH  ? TYR A 1 214 ?  10.110   8.910   3.529 1.000 96.920 ? 214 TYR A OH  1 
ATOM 1621 C CZ  ? TYR A 1 214 ?   9.621   8.128   4.551 1.000 96.920 ? 214 TYR A CZ  1 
ATOM 1622 N N   ? LEU A 1 215 ?   9.143   3.489  10.392 1.000 95.860 ? 215 LEU A N   1 
ATOM 1623 C CA  ? LEU A 1 215 ?   8.579   2.665  11.456 1.000 95.860 ? 215 LEU A CA  1 
ATOM 1624 C C   ? LEU A 1 215 ?   8.400   3.476  12.735 1.000 95.860 ? 215 LEU A C   1 
ATOM 1625 C CB  ? LEU A 1 215 ?   9.474   1.453  11.727 1.000 95.860 ? 215 LEU A CB  1 
ATOM 1626 O O   ? LEU A 1 215 ?   7.379   3.352  13.415 1.000 95.860 ? 215 LEU A O   1 
ATOM 1627 C CG  ? LEU A 1 215 ?   9.412   0.321  10.701 1.000 95.860 ? 215 LEU A CG  1 
ATOM 1628 C CD1 ? LEU A 1 215 ?  10.439  -0.756  11.036 1.000 95.860 ? 215 LEU A CD1 1 
ATOM 1629 C CD2 ? LEU A 1 215 ?   8.008  -0.272  10.643 1.000 95.860 ? 215 LEU A CD2 1 
ATOM 1630 N N   ? ASP A 1 216 ?   9.401   4.270  13.014 1.000 95.550 ? 216 ASP A N   1 
ATOM 1631 C CA  ? ASP A 1 216 ?   9.339   5.081  14.227 1.000 95.550 ? 216 ASP A CA  1 
ATOM 1632 C C   ? ASP A 1 216 ?   8.138   6.023  14.197 1.000 95.550 ? 216 ASP A C   1 
ATOM 1633 C CB  ? ASP A 1 216 ?  10.632   5.881  14.403 1.000 95.550 ? 216 ASP A CB  1 
ATOM 1634 O O   ? ASP A 1 216 ?   7.409   6.139  15.185 1.000 95.550 ? 216 ASP A O   1 
ATOM 1635 C CG  ? ASP A 1 216 ?  11.803   5.025  14.851 1.000 95.550 ? 216 ASP A CG  1 
ATOM 1636 O OD1 ? ASP A 1 216 ?  11.586   3.871  15.279 1.000 95.550 ? 216 ASP A OD1 1 
ATOM 1637 O OD2 ? ASP A 1 216 ?  12.953   5.510  14.779 1.000 95.550 ? 216 ASP A OD2 1 
ATOM 1638 N N   ? TRP A 1 217 ?   7.979   6.669  13.088 1.000 96.700 ? 217 TRP A N   1 
ATOM 1639 C CA  ? TRP A 1 217 ?   6.862   7.594  12.933 1.000 96.700 ? 217 TRP A CA  1 
ATOM 1640 C C   ? TRP A 1 217 ?   5.529   6.862  13.043 1.000 96.700 ? 217 TRP A C   1 
ATOM 1641 C CB  ? TRP A 1 217 ?   6.949   8.322  11.588 1.000 96.700 ? 217 TRP A CB  1 
ATOM 1642 O O   ? TRP A 1 217 ?   4.614   7.326  13.728 1.000 96.700 ? 217 TRP A O   1 
ATOM 1643 C CG  ? TRP A 1 217 ?   5.737   9.141  11.259 1.000 96.700 ? 217 TRP A CG  1 
ATOM 1644 C CD1 ? TRP A 1 217 ?   5.415  10.372  11.759 1.000 96.700 ? 217 TRP A CD1 1 
ATOM 1645 C CD2 ? TRP A 1 217 ?   4.683   8.783  10.361 1.000 96.700 ? 217 TRP A CD2 1 
ATOM 1646 C CE2 ? TRP A 1 217 ?   3.753   9.847  10.363 1.000 96.700 ? 217 TRP A CE2 1 
ATOM 1647 C CE3 ? TRP A 1 217 ?   4.434   7.666   9.552 1.000 96.700 ? 217 TRP A CE3 1 
ATOM 1648 N NE1 ? TRP A 1 217 ?   4.223  10.802  11.223 1.000 96.700 ? 217 TRP A NE1 1 
ATOM 1649 C CH2 ? TRP A 1 217 ?   2.373   8.721   8.804 1.000 96.700 ? 217 TRP A CH2 1 
ATOM 1650 C CZ2 ? TRP A 1 217 ?   2.592   9.825   9.586 1.000 96.700 ? 217 TRP A CZ2 1 
ATOM 1651 C CZ3 ? TRP A 1 217 ?   3.278   7.647   8.780 1.000 96.700 ? 217 TRP A CZ3 1 
ATOM 1652 N N   ? ILE A 1 218 ?   5.461   5.725  12.389 1.000 97.120 ? 218 ILE A N   1 
ATOM 1653 C CA  ? ILE A 1 218 ?   4.233   4.937  12.388 1.000 97.120 ? 218 ILE A CA  1 
ATOM 1654 C C   ? ILE A 1 218 ?   3.895   4.508  13.814 1.000 97.120 ? 218 ILE A C   1 
ATOM 1655 C CB  ? ILE A 1 218 ?   4.355   3.700  11.471 1.000 97.120 ? 218 ILE A CB  1 
ATOM 1656 O O   ? ILE A 1 218 ?   2.764   4.689  14.272 1.000 97.120 ? 218 ILE A O   1 
ATOM 1657 C CG1 ? ILE A 1 218 ?   4.481   4.133  10.005 1.000 97.120 ? 218 ILE A CG1 1 
ATOM 1658 C CG2 ? ILE A 1 218 ?   3.159   2.764  11.664 1.000 97.120 ? 218 ILE A CG2 1 
ATOM 1659 C CD1 ? ILE A 1 218 ?   4.878   3.008   9.060 1.000 97.120 ? 218 ILE A CD1 1 
ATOM 1660 N N   ? LYS A 1 219 ?   4.802   4.010  14.537 1.000 95.820 ? 219 LYS A N   1 
ATOM 1661 C CA  ? LYS A 1 219 ?   4.601   3.531  15.901 1.000 95.820 ? 219 LYS A CA  1 
ATOM 1662 C C   ? LYS A 1 219 ?   4.249   4.681  16.841 1.000 95.820 ? 219 LYS A C   1 
ATOM 1663 C CB  ? LYS A 1 219 ?   5.850   2.806  16.406 1.000 95.820 ? 219 LYS A CB  1 
ATOM 1664 O O   ? LYS A 1 219 ?   3.373   4.543  17.698 1.000 95.820 ? 219 LYS A O   1 
ATOM 1665 C CG  ? LYS A 1 219 ?   6.082   1.450  15.757 1.000 95.820 ? 219 LYS A CG  1 
ATOM 1666 C CD  ? LYS A 1 219 ?   7.320   0.765  16.323 1.000 95.820 ? 219 LYS A CD  1 
ATOM 1667 C CE  ? LYS A 1 219 ?   7.521  -0.618  15.716 1.000 95.820 ? 219 LYS A CE  1 
ATOM 1668 N NZ  ? LYS A 1 219 ?   8.776  -1.261  16.207 1.000 95.820 ? 219 LYS A NZ  1 
ATOM 1669 N N   ? LYS A 1 220 ?   4.966   5.758  16.694 1.000 95.700 ? 220 LYS A N   1 
ATOM 1670 C CA  ? LYS A 1 220 ?   4.711   6.943  17.509 1.000 95.700 ? 220 LYS A CA  1 
ATOM 1671 C C   ? LYS A 1 220 ?   3.305   7.484  17.266 1.000 95.700 ? 220 LYS A C   1 
ATOM 1672 C CB  ? LYS A 1 220 ?   5.748   8.028  17.217 1.000 95.700 ? 220 LYS A CB  1 
ATOM 1673 O O   ? LYS A 1 220 ?   2.616   7.882  18.208 1.000 95.700 ? 220 LYS A O   1 
ATOM 1674 C CG  ? LYS A 1 220 ?   5.623   9.258  18.104 1.000 95.700 ? 220 LYS A CG  1 
ATOM 1675 C CD  ? LYS A 1 220 ?   6.705  10.284  17.793 1.000 95.700 ? 220 LYS A CD  1 
ATOM 1676 C CE  ? LYS A 1 220 ?   6.536  11.546  18.627 1.000 95.700 ? 220 LYS A CE  1 
ATOM 1677 N NZ  ? LYS A 1 220 ?   7.606  12.548  18.339 1.000 95.700 ? 220 LYS A NZ  1 
ATOM 1678 N N   ? THR A 1 221 ?   2.886   7.535  16.052 1.000 95.580 ? 221 THR A N   1 
ATOM 1679 C CA  ? THR A 1 221 ?   1.597   8.099  15.666 1.000 95.580 ? 221 THR A CA  1 
ATOM 1680 C C   ? THR A 1 221 ?   0.453   7.206  16.139 1.000 95.580 ? 221 THR A C   1 
ATOM 1681 C CB  ? THR A 1 221 ?   1.505   8.290  14.140 1.000 95.580 ? 221 THR A CB  1 
ATOM 1682 O O   ? THR A 1 221 ?  -0.571   7.701  16.615 1.000 95.580 ? 221 THR A O   1 
ATOM 1683 C CG2 ? THR A 1 221 ?   0.176   8.925  13.745 1.000 95.580 ? 221 THR A CG2 1 
ATOM 1684 O OG1 ? THR A 1 221 ?   2.576   9.137  13.706 1.000 95.580 ? 221 THR A OG1 1 
ATOM 1685 N N   ? ILE A 1 222 ?   0.594   5.856  16.116 1.000 94.190 ? 222 ILE A N   1 
ATOM 1686 C CA  ? ILE A 1 222 ?  -0.488   4.933  16.443 1.000 94.190 ? 222 ILE A CA  1 
ATOM 1687 C C   ? ILE A 1 222 ?  -0.499   4.663  17.945 1.000 94.190 ? 222 ILE A C   1 
ATOM 1688 C CB  ? ILE A 1 222 ?  -0.356   3.608  15.660 1.000 94.190 ? 222 ILE A CB  1 
ATOM 1689 O O   ? ILE A 1 222 ?  -1.456   4.090  18.472 1.000 94.190 ? 222 ILE A O   1 
ATOM 1690 C CG1 ? ILE A 1 222 ?   0.941   2.887  16.045 1.000 94.190 ? 222 ILE A CG1 1 
ATOM 1691 C CG2 ? ILE A 1 222 ?  -0.414   3.863  14.151 1.000 94.190 ? 222 ILE A CG2 1 
ATOM 1692 C CD1 ? ILE A 1 222 ?   1.076   1.493  15.448 1.000 94.190 ? 222 ILE A CD1 1 
ATOM 1693 N N   ? GLY A 1 223 ?   0.451   5.222  18.710 1.000 82.940 ? 223 GLY A N   1 
ATOM 1694 C CA  ? GLY A 1 223 ?   0.409   5.171  20.162 1.000 82.940 ? 223 GLY A CA  1 
ATOM 1695 C C   ? GLY A 1 223 ?   0.802   3.818  20.724 1.000 82.940 ? 223 GLY A C   1 
ATOM 1696 O O   ? GLY A 1 223 ?   0.426   3.473  21.846 1.000 82.940 ? 223 GLY A O   1 
ATOM 1697 N N   ? GLY A 1 224 ?   1.590   2.932  19.884 1.000 61.920 ? 224 GLY A N   1 
ATOM 1698 C CA  ? GLY A 1 224 ?   2.023   1.607  20.299 1.000 61.920 ? 224 GLY A CA  1 
ATOM 1699 C C   ? GLY A 1 224 ?   3.434   1.588  20.856 1.000 61.920 ? 224 GLY A C   1 
ATOM 1700 O O   ? GLY A 1 224 ?   4.320   2.271  20.338 1.000 61.920 ? 224 GLY A O   1 
ATOM 1701 N N   ? ARG A 1 225 ?   3.792   2.005  22.214 1.000 39.040 ? 225 ARG A N   1 
ATOM 1702 C CA  ? ARG A 1 225 ?   5.035   1.615  22.871 1.000 39.040 ? 225 ARG A CA  1 
ATOM 1703 C C   ? ARG A 1 225 ?   5.500   0.243  22.394 1.000 39.040 ? 225 ARG A C   1 
ATOM 1704 C CB  ? ARG A 1 225 ?   4.863   1.611  24.391 1.000 39.040 ? 225 ARG A CB  1 
ATOM 1705 O O   ? ARG A 1 225 ?   4.731  -0.720  22.416 1.000 39.040 ? 225 ARG A O   1 
ATOM 1706 C CG  ? ARG A 1 225 ?   4.774   2.999  25.005 1.000 39.040 ? 225 ARG A CG  1 
ATOM 1707 C CD  ? ARG A 1 225 ?   4.761   2.944  26.526 1.000 39.040 ? 225 ARG A CD  1 
ATOM 1708 N NE  ? ARG A 1 225 ?   4.500   4.256  27.111 1.000 39.040 ? 225 ARG A NE  1 
ATOM 1709 N NH1 ? ARG A 1 225 ?   4.494   3.509  29.297 1.000 39.040 ? 225 ARG A NH1 1 
ATOM 1710 N NH2 ? ARG A 1 225 ?   4.142   5.727  28.838 1.000 39.040 ? 225 ARG A NH2 1 
ATOM 1711 C CZ  ? ARG A 1 225 ?   4.379   4.494  28.414 1.000 39.040 ? 225 ARG A CZ  1 
# 
loop_
_struct_sheet_range.sheet_id 
_struct_sheet_range.id 
_struct_sheet_range.beg_label_comp_id 
_struct_sheet_range.beg_label_asym_id 
_struct_sheet_range.beg_label_seq_id 
_struct_sheet_range.pdbx_beg_PDB_ins_code 
_struct_sheet_range.end_label_comp_id 
_struct_sheet_range.end_label_asym_id 
_struct_sheet_range.end_label_seq_id 
_struct_sheet_range.pdbx_end_PDB_ins_code 
_struct_sheet_range.beg_auth_comp_id 
_struct_sheet_range.beg_auth_asym_id 
_struct_sheet_range.beg_auth_seq_id 
_struct_sheet_range.end_auth_comp_id 
_struct_sheet_range.end_auth_asym_id 
_struct_sheet_range.end_auth_seq_id 
A A LEU A   3 ? LEU A   3 ? LEU A 3   LEU A 3   
A B ASP A 172 ? ASP A 172 ? ASP A 172 ASP A 172 
B C GLN A   6 ? GLU A   7 ? GLN A 6   GLU A 7   
B D LEU A 107 ? LEU A 107 ? LEU A 107 LEU A 107 
B E LYS A 117 ? GLY A 122 ? LYS A 117 GLY A 122 
B F ASN A 138 ? ILE A 144 ? ASN A 138 ILE A 144 
B G MET A 162 ? GLY A 166 ? MET A 162 GLY A 166 
B H PRO A 181 ? CYS A 184 ? PRO A 181 CYS A 184 
B I VAL A 187 ? TRP A 194 ? VAL A 187 TRP A 194 
B J GLY A 206 ? ASN A 210 ? GLY A 206 ASN A 210 
C K GLN A  16 ? GLN A  21 ? GLN A 16  GLN A 21  
C L ARG A  24 ? GLU A  33 ? ARG A 24  GLU A 33  
C M TRP A  36 ? THR A  39 ? TRP A 36  THR A 39  
C N THR A  49 ? LEU A  52 ? THR A 49  LEU A 52  
C O GLN A  65 ? PRO A  74 ? GLN A 65  PRO A 74  
C P MET A  88 ? LEU A  92 ? MET A 88  LEU A 92  
D Q SER A  56 ? SER A  56 ? SER A 56  SER A 56  
D R THR A 136 ? THR A 136 ? THR A 136 THR A 136 
E S ASN A  79 ? ASN A  79 ? ASN A 79  ASN A 79  
E T SER A  84 ? SER A  84 ? SER A 84  SER A 84  
F U ARG A 201 ? ARG A 201 ? ARG A 201 ARG A 201 
F V ARG A 204 ? ARG A 204 ? ARG A 204 ARG A 204 
# 
loop_
_struct_conf.id 
_struct_conf.conf_type_id 
_struct_conf.beg_label_comp_id 
_struct_conf.beg_label_asym_id 
_struct_conf.beg_label_seq_id 
_struct_conf.pdbx_beg_PDB_ins_code 
_struct_conf.end_label_comp_id 
_struct_conf.end_label_asym_id 
_struct_conf.end_label_seq_id 
_struct_conf.pdbx_end_PDB_ins_code 
_struct_conf.beg_auth_comp_id 
_struct_conf.beg_auth_asym_id 
_struct_conf.beg_auth_seq_id 
_struct_conf.end_auth_comp_id 
_struct_conf.end_auth_asym_id 
_struct_conf.end_auth_seq_id 
STRN1         STRN         LEU A   3 ? LEU A   3 ? LEU A 3   LEU A 3   
TURN_TY1_P1   TURN_TY1_P   GLY A   4 ? GLY A   4 ? GLY A 4   GLY A 4   
STRN2         STRN         GLN A   6 ? GLU A   7 ? GLN A 6   GLU A 7   
HELX_LH_PP_P1 HELX_LH_PP_P CYS A   8 ? GLU A   9 ? CYS A 8   GLU A 9   
TURN_TY1_P2   TURN_TY1_P   ALA A  10 ? HIS A  11 ? ALA A 10  HIS A 11  
BEND1         BEND         SER A  12 ? SER A  12 ? SER A 12  SER A 12  
TURN_TY1_P3   TURN_TY1_P   PRO A  14 ? TRP A  15 ? PRO A 14  TRP A 15  
STRN3         STRN         GLN A  16 ? GLN A  21 ? GLN A 16  GLN A 21  
TURN_TY1_P4   TURN_TY1_P   GLY A  22 ? VAL A  23 ? GLY A 22  VAL A 23  
STRN4         STRN         ARG A  24 ? GLU A  33 ? ARG A 24  GLU A 33  
TURN_TY1_P5   TURN_TY1_P   ASP A  34 ? ASN A  35 ? ASP A 34  ASN A 35  
STRN5         STRN         TRP A  36 ? THR A  39 ? TRP A 36  THR A 39  
HELX_RH_3T_P1 HELX_RH_3T_P ALA A  41 ? CYS A  43 ? ALA A 41  CYS A 43  
BEND2         BEND         ARG A  46 ? LYS A  47 ? ARG A 46  LYS A 47  
STRN6         STRN         THR A  49 ? LEU A  52 ? THR A 49  LEU A 52  
BEND3         BEND         GLY A  53 ? GLY A  53 ? GLY A 53  GLY A 53  
BEND4         BEND         HIS A  55 ? HIS A  55 ? HIS A 55  HIS A 55  
STRN7         STRN         SER A  56 ? SER A  56 ? SER A 56  SER A 56  
BEND5         BEND         LEU A  57 ? ASN A  59 ? LEU A 57  ASN A 59  
TURN_TY1_P6   TURN_TY1_P   SER A  62 ? SER A  63 ? SER A 62  SER A 63  
STRN8         STRN         GLN A  65 ? PRO A  74 ? GLN A 65  PRO A 74  
TURN_TY1_P7   TURN_TY1_P   PRO A  76 ? CYS A  77 ? PRO A 76  CYS A 77  
STRN9         STRN         ASN A  79 ? ASN A  79 ? ASN A 79  ASN A 79  
TURN_TY1_P8   TURN_TY1_P   ASN A  80 ? HIS A  83 ? ASN A 80  HIS A 83  
STRN10        STRN         SER A  84 ? SER A  84 ? SER A 84  SER A 84  
TURN_TY1_P9   TURN_TY1_P   HIS A  85 ? HIS A  85 ? HIS A 85  HIS A 85  
STRN11        STRN         MET A  88 ? LEU A  92 ? MET A 88  LEU A 92  
BEND6         BEND         ARG A  93 ? GLY A  94 ? ARG A 93  GLY A 94  
BEND7         BEND         GLY A  99 ? VAL A 102 ? GLY A 99  VAL A 102 
HELX_LH_PP_P2 HELX_LH_PP_P ASN A 106 ? ASN A 106 ? ASN A 106 ASN A 106 
STRN12        STRN         LEU A 107 ? LEU A 107 ? LEU A 107 LEU A 107 
HELX_LH_PP_P3 HELX_LH_PP_P ALA A 108 ? ALA A 108 ? ALA A 108 ALA A 108 
BEND8         BEND         ASP A 109 ? HIS A 110 ? ASP A 109 HIS A 110 
HELX_LH_PP_P4 HELX_LH_PP_P CYS A 111 ? GLU A 113 ? CYS A 111 GLU A 113 
TURN_TY1_P10  TURN_TY1_P   VAL A 114 ? GLY A 115 ? VAL A 114 GLY A 115 
STRN13        STRN         LYS A 117 ? GLY A 122 ? LYS A 117 GLY A 122 
BEND9         BEND         TRP A 123 ? GLY A 124 ? TRP A 123 GLY A 124 
BEND10        BEND         VAL A 126 ? ARG A 130 ? VAL A 126 ARG A 130 
BEND11        BEND         ASP A 135 ? ASP A 135 ? ASP A 135 ASP A 135 
STRN14        STRN         THR A 136 ? THR A 136 ? THR A 136 THR A 136 
STRN15        STRN         ASN A 138 ? ILE A 144 ? ASN A 138 ILE A 144 
HELX_LH_PP_P5 HELX_LH_PP_P PHE A 145 ? PRO A 146 ? PHE A 145 PRO A 146 
HELX_RH_AL_P1 HELX_RH_AL_P GLN A 147 ? VAL A 153 ? GLN A 147 VAL A 153 
BEND12        BEND         TYR A 154 ? TYR A 154 ? TYR A 154 TYR A 154 
TURN_TY1_P11  TURN_TY1_P   PRO A 155 ? GLU A 157 ? PRO A 155 GLU A 157 
TURN_TY1_P12  TURN_TY1_P   ASP A 160 ? GLY A 161 ? ASP A 160 GLY A 161 
STRN16        STRN         MET A 162 ? GLY A 166 ? MET A 162 GLY A 166 
TURN_TY1_P13  TURN_TY1_P   SER A 168 ? ASN A 169 ? SER A 168 ASN A 169 
STRN17        STRN         ASP A 172 ? ASP A 172 ? ASP A 172 ASP A 172 
TURN_TY1_P14  TURN_TY1_P   GLN A 175 ? GLY A 176 ? GLN A 175 GLY A 176 
TURN_TY1_P15  TURN_TY1_P   SER A 178 ? GLY A 179 ? SER A 178 GLY A 179 
STRN18        STRN         PRO A 181 ? CYS A 184 ? PRO A 181 CYS A 184 
TURN_TY1_P16  TURN_TY1_P   GLY A 185 ? GLY A 186 ? GLY A 185 GLY A 186 
STRN19        STRN         VAL A 187 ? TRP A 194 ? VAL A 187 TRP A 194 
BEND13        BEND         ASP A 197 ? CYS A 199 ? ASP A 197 CYS A 199 
STRN20        STRN         ARG A 201 ? ARG A 201 ? ARG A 201 ARG A 201 
TURN_TY1_P17  TURN_TY1_P   PRO A 202 ? GLU A 203 ? PRO A 202 GLU A 203 
STRN21        STRN         ARG A 204 ? ARG A 204 ? ARG A 204 ARG A 204 
STRN22        STRN         GLY A 206 ? ASN A 210 ? GLY A 206 ASN A 210 
HELX_RH_3T_P2 HELX_RH_3T_P ILE A 211 ? TYR A 214 ? ILE A 211 TYR A 214 
HELX_RH_AL_P2 HELX_RH_AL_P LEU A 215 ? ILE A 222 ? LEU A 215 ILE A 222 
TURN_TY1_P18  TURN_TY1_P   GLY A 223 ? GLY A 223 ? GLY A 223 GLY A 223 
# 
