# Supplementary material for: FlatProt: 2D visualization eases protein structure comparison
Source: BMC Bioinformatics. 2025 Aug 13;26:210. doi: 10.1186/s12859-025-06233-x (PMC12344939; doi:10.1186/s12859-025-06233-x)
Supplement: Supplementary file 1 — Supplementary Material 1 [file 12859_2025_6233_MOESM1_ESM.zip › KLK/structures/CTSG_Canis_lupus.cif]

data_CTSG_Canis_lupus
# 
_entry.id   CTSG_Canis_lupus 
# 
_entity.id                         1      
_entity.type                       polymer 
_entity.pdbx_description           polymer-1 
_entity.formula_weight             24709.4 
_entity.pdbx_number_of_molecules        1 
# 
loop_
_struct_sheet.id 
_struct_sheet.number_strands 
A 2 
B 7 
C 6 
D 2 
E 2 
F 2 
# 
loop_
_struct_conf_type.id 
_struct_conf_type.criteria 
STRN         DSSP 
TURN_TY1_P   DSSP 
HELX_LH_PP_P DSSP 
HELX_RH_3T_P DSSP 
BEND         DSSP 
HELX_RH_AL_P DSSP 
# 
_struct_asym.id          A 
_struct_asym.entity_id   1 
# 
_software.pdbx_ordinal     1 
_software.name             dssp 
_software.version          4.4.10 
_software.date             ? 
_software.classification   'model annotation' 
# 
_entity_poly.entity_id                      1 
_entity_poly.type                           polypeptide(L) 
_entity_poly.nstd_linkage                   n 
_entity_poly.nstd_monomer                   n 
_entity_poly.pdbx_seq_one_letter_code       
;DIIGGREARPHSRPYMAYLQINGSSACGGFLVREDFVLTAAHCWGSRIAVTLGAHDVGRRERVQQRTTARRAIRHPRYNP
QTTANDIMLLQLADRMRRTRQVRPVPLPRAGVRPGATCTVAGWGRLGLNRRTNKLHEVQLTVQNNSRCSRRFNFFNGQTQ
ICVGNPRAGKSAFLGDSGGPLVCNGVAQGIVSYGDRRGTPPAVFTRISAFMPWVRRTMRRF
;
_entity_poly.pdbx_seq_one_letter_code_can   
;DIIGGREARPHSRPYMAYLQINGSSACGGFLVREDFVLTAAHCWGSRIAVTLGAHDVGRRERVQQRTTARRAIRHPRYNP
QTTANDIMLLQLADRMRRTRQVRPVPLPRAGVRPGATCTVAGWGRLGLNRRTNKLHEVQLTVQNNSRCSRRFNFFNGQTQ
ICVGNPRAGKSAFLGDSGGPLVCNGVAQGIVSYGDRRGTPPAVFTRISAFMPWVRRTMRRF
;
_entity_poly.pdbx_strand_id                 A 
# 
loop_
_dssp_struct_summary.entry_id 
_dssp_struct_summary.label_comp_id 
_dssp_struct_summary.label_asym_id 
_dssp_struct_summary.label_seq_id 
_dssp_struct_summary.secondary_structure 
_dssp_struct_summary.ss_bridge 
_dssp_struct_summary.helix_3_10 
_dssp_struct_summary.helix_alpha 
_dssp_struct_summary.helix_pi 
_dssp_struct_summary.helix_pp 
_dssp_struct_summary.bend 
_dssp_struct_summary.chirality 
_dssp_struct_summary.sheet 
_dssp_struct_summary.strand 
_dssp_struct_summary.ladder_1 
_dssp_struct_summary.ladder_2 
_dssp_struct_summary.accessibility 
_dssp_struct_summary.TCO 
_dssp_struct_summary.kappa 
_dssp_struct_summary.alpha 
_dssp_struct_summary.phi 
_dssp_struct_summary.psi 
_dssp_struct_summary.x_ca 
_dssp_struct_summary.y_ca 
_dssp_struct_summary.z_ca 
CTSG_Canis_lupus ASP A 1   . . . . . . . . . . . . ? .      .     .      .      127.2  11.0  -2.5  1.1   
CTSG_Canis_lupus ILE A 2   E . > . . . . - A A A . ? -0.860 .     -156.6 -106.0 76.3   11.2  -0.1  -1.8  
CTSG_Canis_lupus ILE A 3   E . 3 . . . S + A A A . ? -0.552 78.8  6.0    -60.4  125.4  14.4  -1.5  -3.5  
CTSG_Canis_lupus GLY A 4   T . 3 . . . S + . . . . ? 0.664  104.9 137.2  77.9   9.6    16.1  1.2   -5.5  
CTSG_Canis_lupus GLY A 5   . . < . . . . - . . . . ? -0.337 45.8  -135.2 -87.9  167.9  13.6  3.8   -4.1  
CTSG_Canis_lupus ARG A 6   E . . . . . . - B C B . ? -0.881 35.9  -83.9  -118.4 150.8  14.2  7.3   -2.9  
CTSG_Canis_lupus GLU A 7   E . . . . > . - B C B . ? -0.395 52.0  -120.1 -52.5  132.7  13.0  9.1   0.1   
CTSG_Canis_lupus ALA A 8   P . . . . P . - . . . . ? -0.431 31.2  -94.8  -71.7  145.4  9.5   10.5  -0.6  
CTSG_Canis_lupus ARG A 9   P . > . . < . - . . . . ? -0.498 61.7  -89.5  -56.3  124.6  8.9   14.2  -0.3  
CTSG_Canis_lupus PRO A 10  T . 3 . . . S - . . . . ? -0.238 106.8 -3.6   -44.7  124.3  7.5   14.6  3.2   
CTSG_Canis_lupus HIS A 11  T . 3 . . . S + . . . . ? 0.636  91.5  127.4  70.5   15.4   3.7   14.2  3.3   
CTSG_Canis_lupus SER A 12  . . < . . . . + . . . . ? 0.601  69.8  56.0   -78.5  -8.1   3.5   13.8  -0.5  
CTSG_Canis_lupus ARG A 13  . . > . . . . + . . . . ? -0.685 64.2  171.5  -122.3 77.9   1.5   10.6  -0.0  
CTSG_Canis_lupus PRO A 14  T . 3 . . . S + . . . . ? 0.599  74.5  57.5   -74.1  -5.1   -1.4  11.7  2.2   
CTSG_Canis_lupus TYR A 15  T . 3 . . . S + . . . . ? 0.524  78.0  119.9  -99.2  -10.3  -3.2  8.3   1.8   
CTSG_Canis_lupus MET A 16  E . < . . . . - C J I . ? -0.339 44.3  -164.2 -67.0  137.8  -0.3  6.2   3.2   
CTSG_Canis_lupus ALA A 17  E . . . . . . - C J I J ? -0.985 12.0  -149.9 -124.8 131.1  -1.1  4.1   6.3   
CTSG_Canis_lupus TYR A 18  E . . . . . . - C J I J ? -0.900 17.2  -159.0 -96.1  121.4  1.4   2.5   8.6   
CTSG_Canis_lupus LEU A 19  E . . . . . . - C J I J ? -0.914 9.6   -166.0 -107.6 120.5  0.0   -0.7  10.2  
CTSG_Canis_lupus GLN A 20  E . . . . . . - C J I J ? -0.948 15.1  -158.9 -99.9  117.2  1.4   -2.0  13.4  
CTSG_Canis_lupus ILE A 21  E . > > . . . - C J I J ? -0.857 66.7  -27.0  -108.2 118.2  0.1   -5.6  13.8  
CTSG_Canis_lupus ASN A 22  T . 3 4 . . S - . . . . ? 0.777  110.0 -76.0  52.8   20.0   0.1   -7.2  17.3  
CTSG_Canis_lupus GLY A 23  T . 3 4 . . S + . . . . ? 0.411  129.2 63.5   85.2   0.3    3.1   -4.9  18.3  
CTSG_Canis_lupus SER A 24  T . < 4 . . S + . . . . ? 0.685  90.2  55.7   -128.0 -33.1  5.7   -6.9  16.3  
CTSG_Canis_lupus SER A 25  E . . < . . . - C K I . ? -0.755 60.9  -151.8 -111.6 152.8  4.9   -6.8  12.6  
CTSG_Canis_lupus ALA A 26  E . . . . . . + C K I . ? -0.977 15.8  168.8  -125.6 142.2  4.4   -4.0  10.2  
CTSG_Canis_lupus CYS A 27  E . . . . . . - C K I . ? -0.899 27.4  -119.7 -134.2 163.1  2.4   -3.6  7.0   
CTSG_Canis_lupus GLY A 28  E . . . . . . + C K I . ? -0.525 31.7  163.3  -94.3  173.8  1.3   -0.8  4.8   
CTSG_Canis_lupus GLY A 29  E . . . . . . - C K I . ? -0.946 24.0  -128.1 -170.2 175.0  -2.2  0.3   3.8   
CTSG_Canis_lupus PHE A 30  E . . . . . . - C K I K ? -0.993 21.7  -113.0 -149.5 140.1  -3.9  3.3   2.3   
CTSG_Canis_lupus LEU A 31  E . . . . . . + C K . K ? -0.552 35.5  164.2  -69.0  123.5  -6.8  5.4   3.2   
CTSG_Canis_lupus VAL A 32  E . . . . . S + C K . . ? 0.582  75.2  9.1    -115.6 -15.6  -9.8  4.9   0.8   
CTSG_Canis_lupus ARG A 33  E . > . . . S - C K . K ? -0.959 88.3  -97.8  -157.6 154.3  -12.4 6.6   3.1   
CTSG_Canis_lupus GLU A 34  T . 3 . . . S + . . . . ? 0.742  127.7 29.7   -57.7  -8.7   -12.2 8.6   6.4   
CTSG_Canis_lupus ASP A 35  T . 3 . . . S + . . . . ? 0.273  112.5 74.0   -134.2 6.3    -13.0 5.4   8.2   
CTSG_Canis_lupus PHE A 36  E . < . . . . - C L K L ? -0.996 49.3  -172.1 -133.2 135.0  -11.6 2.7   5.9   
CTSG_Canis_lupus VAL A 37  E . . . . . . - C L K L ? -0.967 16.1  -145.2 -116.3 131.7  -8.1  1.5   5.1   
CTSG_Canis_lupus LEU A 38  E . . . . . . + C L K L ? -0.854 33.8  146.7  -93.9  139.1  -7.3  -0.9  2.4   
CTSG_Canis_lupus THR A 39  E . . . . . . - C L . L ? -0.863 49.8  -67.3  -155.7 178.6  -4.5  -3.4  2.9   
CTSG_Canis_lupus ALA A 40  . . > . . . . - . . . . ? -0.633 33.2  -133.9 -80.0  141.7  -3.4  -7.0  2.1   
CTSG_Canis_lupus ALA A 41  G . > . . . S + . . . . ? 0.804  106.2 63.6   -62.4  -30.2  -5.3  -9.9  3.6   
CTSG_Canis_lupus HIS A 42  G . 3 . . . S + . . . . ? 0.638  85.2  76.1   -74.9  -7.5   -2.1  -11.6 4.6   
CTSG_Canis_lupus CYS A 43  G . < . . . S + . . . . ? 0.094  73.8  148.4  -87.4  36.4   -1.4  -8.6  6.9   
CTSG_Canis_lupus TRP A 44  . . < . . . . + . . . . ? -0.315 13.6  150.6  -83.1  141.2  -4.0  -10.1 9.4   
CTSG_Canis_lupus GLY A 45  . . . . . . . - . . . . ? -0.976 53.7  -115.5 -163.4 162.7  -3.8  -9.7  13.2  
CTSG_Canis_lupus SER A 46  S . . . . . S + . . . . ? 0.803  107.5 32.0   -71.5  -31.2  -5.8  -9.5  16.5  
CTSG_Canis_lupus ARG A 47  . . . . . . . - . . . . ? -0.993 69.0  -177.9 -130.6 123.7  -4.7  -5.9  17.1  
CTSG_Canis_lupus ILE A 48  E . . . . . . - C M J . ? -0.952 8.8   -162.5 -130.0 112.0  -3.9  -3.4  14.4  
CTSG_Canis_lupus ALA A 49  E . . . . . . - C M J M ? -0.784 12.6  -154.5 -88.9  132.5  -2.7  0.2   15.1  
CTSG_Canis_lupus VAL A 50  E . . . . . . - C M J M ? -0.938 9.5   -170.9 -113.9 126.7  -3.1  2.6   12.2  
CTSG_Canis_lupus THR A 51  E . . . . . . - C M J M ? -0.978 7.1   -178.2 -116.7 122.8  -0.9  5.7   11.7  
CTSG_Canis_lupus LEU A 52  E . . . . . . + C M J M ? -0.864 62.0  30.7   -115.4 149.5  -1.8  8.3   9.0   
CTSG_Canis_lupus GLY A 53  S . . . . . S + . . . . ? 0.596  81.8  139.8  86.7   13.3   0.1   11.5  8.0   
CTSG_Canis_lupus ALA A 54  . . . . . . . + . . . . ? -0.765 27.7  168.1  -98.1  128.2  3.5   10.1  8.9   
CTSG_Canis_lupus HIS A 55  S . . . . . S + . . . . ? 0.734  88.2  32.2   -89.8  -43.5  6.6   10.8  6.8   
CTSG_Canis_lupus ASP A 56  B . > . . . . - D P O . ? -0.952 67.5  -170.5 -116.0 110.4  8.9   9.4   9.6   
CTSG_Canis_lupus VAL A 57  T . 3 . . . S + . . . . ? 0.661  84.8  63.2   -81.2  -8.4   7.2   6.6   11.6  
CTSG_Canis_lupus GLY A 58  T . 3 . . . S + . . . . ? 0.572  101.8 60.3   -86.8  -10.0  10.0  6.7   14.2  
CTSG_Canis_lupus ARG A 59  S . < . . . S - . . . . ? -0.935 86.5  -117.7 -124.1 139.8  9.1   10.3  15.2  
CTSG_Canis_lupus ARG A 60  . . . . . . . - . . . . ? -0.718 36.7  -165.6 -72.7  112.0  6.0   11.8  16.5  
CTSG_Canis_lupus GLU A 61  . . > . . . . - . . . . ? -0.819 25.2  -130.2 -101.4 143.3  4.9   14.3  13.9  
CTSG_Canis_lupus ARG A 62  T . 3 . . . S + . . . . ? 0.819  109.3 51.2   -61.2  -25.7  2.2   17.0  14.6  
CTSG_Canis_lupus VAL A 63  T . 3 . . . S + . . . . ? 0.541  86.4  111.7  -93.7  -10.5  0.3   16.0  11.5  
CTSG_Canis_lupus GLN A 64  . . < . . . . - . . . . ? -0.419 50.1  -160.6 -68.0  139.2  0.2   12.2  12.4  
CTSG_Canis_lupus GLN A 65  E . . . . . . - C N M . ? -0.996 6.1   -163.5 -120.0 127.5  -3.1  10.7  13.3  
CTSG_Canis_lupus ARG A 66  E . . . . . . + C N M . ? -0.926 20.1  145.4  -117.3 135.9  -3.3  7.5   15.2  
CTSG_Canis_lupus THR A 67  E . . . . . . - C N M . ? -0.905 37.4  -115.0 -148.7 171.7  -6.2  5.1   15.6  
CTSG_Canis_lupus THR A 68  E . . . . . . - C N M . ? -0.817 35.0  -99.2  -108.4 156.2  -6.8  1.3   15.9  
CTSG_Canis_lupus ALA A 69  E . . . . . . - C N N . ? -0.699 24.9  -166.1 -73.7  121.5  -8.7  -1.0  13.6  
CTSG_Canis_lupus ARG A 70  E . . . . . S + C N . . ? 0.895  78.2  7.5    -67.0  -42.8  -12.1 -1.5  15.0  
CTSG_Canis_lupus ARG A 71  E . . . . . . - C N N . ? -0.987 59.0  -151.1 -142.1 140.3  -12.5 -4.4  12.5  
CTSG_Canis_lupus ALA A 72  E . . . . . . - C N N . ? -0.982 18.1  -168.2 -109.6 112.8  -10.3 -6.3  10.2  
CTSG_Canis_lupus ILE A 73  E . . . . . . - C N N . ? -0.858 5.3   -164.7 -108.6 100.8  -12.4 -7.7  7.3   
CTSG_Canis_lupus ARG A 74  E . . . . . . - C N N . ? -0.515 37.2  -95.5  -82.5  141.6  -10.5 -10.3 5.2   
CTSG_Canis_lupus HIS A 75  . . > . . . . - . . . . ? -0.438 36.8  -132.5 -51.2  127.2  -11.8 -11.3 1.8   
CTSG_Canis_lupus PRO A 76  T . 3 . . . S + . . . . ? 0.747  104.3 49.1   -60.7  -22.0  -13.7 -14.5 2.7   
CTSG_Canis_lupus ARG A 77  T . 3 . . . S + . . . . ? 0.126  77.4  141.3  -106.6 14.7   -12.1 -16.4 -0.1  
CTSG_Canis_lupus TYR A 78  . . < . . . . - . . . . ? -0.452 37.8  -155.7 -55.2  131.0  -8.5  -15.4 0.7   
CTSG_Canis_lupus ASN A 79  B . . > > . . - E R P . ? -0.934 10.7  -164.7 -114.1 111.0  -6.2  -18.3 0.2   
CTSG_Canis_lupus PRO A 80  T . . 4 5 . S + . . . . ? 0.737  88.2  56.4   -71.3  -17.6  -3.0  -18.2 2.2   
CTSG_Canis_lupus GLN A 81  T . . 4 5 . S + . . . . ? 0.914  124.8 18.6   -79.6  -39.0  -1.4  -20.9 0.0   
CTSG_Canis_lupus THR A 82  T . . 4 5 . S - . . . . ? 0.546  95.9  -127.6 -108.8 -9.8   -1.8  -19.1 -3.2  
CTSG_Canis_lupus THR A 83  T . > < 5 . . + . . . . ? 0.715  51.8  163.0  61.3   21.3   -2.3  -15.6 -1.9  
CTSG_Canis_lupus ALA A 84  B . 3 . < . . + E S P . ? -0.481 63.7  13.0   -65.4  139.3  -5.4  -15.6 -4.1  
CTSG_Canis_lupus ASN A 85  T . 3 . . . S + . . . . ? 0.884  79.4  175.7  62.9   35.3   -7.9  -12.8 -3.1  
CTSG_Canis_lupus ASP A 86  . . < . . . . + . . . . ? -0.500 33.0  117.2  -72.2  70.0   -5.2  -11.0 -0.9  
CTSG_Canis_lupus ILE A 87  . . . . . . . + . . . . ? -0.997 35.4  175.9  -144.1 133.5  -7.3  -7.9  0.0   
CTSG_Canis_lupus MET A 88  E . . . . . . - C O L N ? -0.998 18.7  -143.1 -141.0 140.0  -8.6  -6.7  3.4   
CTSG_Canis_lupus LEU A 89  E . . . . . . - C O L N ? -0.887 9.4   -153.5 -102.0 134.2  -10.5 -3.7  4.7   
CTSG_Canis_lupus LEU A 90  E . . . . . . - C O L N ? -0.964 5.5   -152.1 -105.4 113.5  -9.8  -2.1  8.0   
CTSG_Canis_lupus GLN A 91  E . . . . . . - C O L N ? -0.818 24.7  -132.3 -78.6  120.8  -12.7 -0.2  9.7   
CTSG_Canis_lupus LEU A 92  E . . . . . . - C O . N ? -0.441 5.0   -136.9 -79.4  142.4  -11.1 2.4   11.8  
CTSG_Canis_lupus ALA A 93  S . . . . . S + . . . . ? 0.829  95.4  34.5   -63.1  -31.6  -12.2 3.0   15.4  
CTSG_Canis_lupus ASP A 94  S . . . . . S - . . . . ? -0.989 90.4  -115.0 -129.4 131.8  -12.1 6.7   14.7  
CTSG_Canis_lupus ARG A 95  P . . . . > . - . . . . ? -0.466 38.7  -121.9 -59.8  133.2  -12.9 8.6   11.6  
CTSG_Canis_lupus MET A 96  P . . . . P . - . . . . ? -0.636 20.0  -120.0 -81.8  135.9  -9.8  10.3  10.3  
CTSG_Canis_lupus ARG A 97  P . . . . P . - . . . . ? -0.604 28.6  -120.9 -74.3  124.3  -9.8  14.1  9.9   
CTSG_Canis_lupus ARG A 98  P . . . . < . + . . . . ? -0.552 48.0  153.0  -69.4  123.5  -9.1  15.1  6.3   
CTSG_Canis_lupus THR A 99  . . . . . . . - . . . . ? -0.819 63.2  -90.5  -135.3 174.7  -6.0  17.3  6.1   
CTSG_Canis_lupus ARG A 100 S . . . . . S + . . . . ? 0.811  131.2 41.3   -57.5  -25.5  -3.4  18.2  3.5   
CTSG_Canis_lupus GLN A 101 S . . . . . S + . . . . ? 0.538  116.2 51.4   -105.9 -8.0   -1.3  15.2  5.0   
CTSG_Canis_lupus VAL A 102 S . . . . . S + . . . . ? -0.902 70.9  133.4  -136.2 100.0  -4.3  12.8  5.4   
CTSG_Canis_lupus ARG A 103 . . . . . . . - . . . . ? -0.991 51.6  -106.0 -145.2 146.6  -6.5  12.2  2.4   
CTSG_Canis_lupus PRO A 104 P . . . . > . - . . . . ? -0.382 26.5  -130.8 -70.7  152.9  -8.0  9.2   0.7   
CTSG_Canis_lupus VAL A 105 P . . . . P . - . . . . ? -0.835 32.7  -106.9 -98.8  132.8  -6.7  7.9   -2.7  
CTSG_Canis_lupus PRO A 106 P . . . . P . - . . . . ? -0.360 28.9  -125.5 -60.5  144.8  -9.4  7.2   -5.3  
CTSG_Canis_lupus LEU A 107 P . . . . P . - . . . . ? -0.682 31.5  -105.3 -89.9  142.5  -10.3 3.6   -6.2  
CTSG_Canis_lupus PRO A 108 P . . . . < . - . . . . ? -0.324 17.2  -160.9 -69.4  147.5  -10.0 2.5   -9.8  
CTSG_Canis_lupus ARG A 109 S . . . . . S + . . . . ? 0.644  82.9  19.2   -92.4  -23.4  -13.1 1.9   -12.1 
CTSG_Canis_lupus ALA A 110 S . . . . . S - . . . . ? -0.913 90.4  -90.6  -142.2 164.8  -11.0 -0.2  -14.5 
CTSG_Canis_lupus GLY A 111 P . . . . > . - . . . . ? -0.142 42.4  -106.7 -69.3  168.5  -7.8  -2.1  -14.5 
CTSG_Canis_lupus VAL A 112 P . . . . P . - . . . . ? -0.776 30.5  -123.9 -102.2 141.0  -4.4  -0.6  -15.6 
CTSG_Canis_lupus ARG A 113 P . > . . P . - . . . . ? -0.611 32.7  -91.9  -85.8  152.4  -2.6  -1.5  -18.9 
CTSG_Canis_lupus PRO A 114 T . 3 . . < S + . . . . ? -0.313 113.4 36.6   -57.5  136.8  0.8   -2.9  -19.4 
CTSG_Canis_lupus GLY A 115 T . 3 . . . S + . . . . ? 0.177  82.2  135.7  104.0  -18.5  3.4   -0.1  -19.8 
CTSG_Canis_lupus ALA A 116 . . < . . . . - . . . . ? -0.421 54.3  -129.5 -62.0  135.8  1.7   2.3   -17.3 
CTSG_Canis_lupus THR A 117 E . . . . . . + B D C . ? -0.838 34.3  177.1  -89.7  127.3  4.1   4.0   -14.9 
CTSG_Canis_lupus CYS A 118 E . . . . . . - B D C . ? -0.856 21.5  -135.7 -129.9 157.7  3.0   3.6   -11.2 
CTSG_Canis_lupus THR A 119 E . . . . . . - B D C D ? -0.927 12.9  -170.5 -115.6 142.6  4.3   4.6   -7.8  
CTSG_Canis_lupus VAL A 120 E . . . . . . - B D C D ? -0.985 7.4   -166.1 -126.3 136.6  4.5   2.5   -4.7  
CTSG_Canis_lupus ALA A 121 E . . . . . . + B D C . ? -0.947 16.6  147.2  -124.1 149.0  5.4   3.9   -1.3  
CTSG_Canis_lupus GLY A 122 E . . . . . . - B D C . ? -0.982 48.6  -127.1 -171.7 164.9  6.4   2.3   2.0   
CTSG_Canis_lupus TRP A 123 S . . . . . S + . . . . ? -0.007 74.9  110.7  -106.7 20.8   8.5   2.4   5.3   
CTSG_Canis_lupus GLY A 124 S . . . . . S - . . . . ? 0.364  78.9  -40.5  -79.7  -153.8 10.1  -1.1  4.7   
CTSG_Canis_lupus ARG A 125 B . . . . . . - F T Q . ? -0.564 34.4  -154.3 -76.3  137.4  13.7  -2.0  3.9   
CTSG_Canis_lupus LEU A 126 S . . . . . S - . . . . ? 0.468  82.9  -17.3  -87.6  -1.7   15.7  0.2   1.3   
CTSG_Canis_lupus GLY A 127 S . . . . . S - . . . . ? -0.896 97.4  -59.3  179.5  -171.2 17.9  -3.0  0.6   
CTSG_Canis_lupus LEU A 128 S . . . . . S + . . . . ? 0.853  134.1 14.2   -67.6  -19.0  18.7  -6.5  2.1   
CTSG_Canis_lupus ASN A 129 S . . . . . S + . . . . ? 0.338  107.0 91.6   -140.3 4.1    20.1  -4.9  5.3   
CTSG_Canis_lupus ARG A 130 . . . . . . . - . . . . ? -0.942 46.8  -177.7 -116.8 120.5  18.9  -1.3  5.4   
CTSG_Canis_lupus ARG A 131 B . . . . . . - F U Q . ? -0.756 6.8   -160.6 -107.2 151.7  15.7  -0.2  7.0   
CTSG_Canis_lupus THR A 132 . . . . . . . - . . . . ? -0.988 23.9  -158.1 -133.1 146.7  14.3  3.2   7.1   
CTSG_Canis_lupus ASN A 133 S . . . . . S + . . . . ? 0.463  77.9  87.4   -92.8  -4.5   11.7  5.0   9.3   
CTSG_Canis_lupus LYS A 134 B . . . . . S - D Q O . ? -0.689 90.6  -101.9 -97.6  144.7  11.2  7.5   6.5   
CTSG_Canis_lupus LEU A 135 . . . . . . . - . . . . ? -0.501 41.6  -172.2 -66.6  127.2  8.7   7.0   3.7   
CTSG_Canis_lupus HIS A 136 E . . . . . . - B E B C ? -0.852 3.6   -163.0 -118.3 156.7  10.3  5.9   0.5   
CTSG_Canis_lupus GLU A 137 E . . . . . . - B E B C ? -0.975 5.0   -168.1 -139.3 156.0  8.9   5.5   -3.0  
CTSG_Canis_lupus VAL A 138 E . . . . . . - B E . C ? -0.995 21.8  -126.4 -144.5 143.7  9.7   3.9   -6.3  
CTSG_Canis_lupus GLN A 139 E . . . . . . - B E . C ? -0.785 32.3  -177.5 -89.5  130.4  8.4   4.0   -9.8  
CTSG_Canis_lupus LEU A 140 E . . . . . . - B E . C ? -0.924 20.1  -130.9 -127.9 153.6  7.4   0.7   -11.4 
CTSG_Canis_lupus THR A 141 E . . . . . . - B E . C ? -0.886 22.8  -120.7 -107.3 133.5  6.1   -0.3  -14.8 
CTSG_Canis_lupus VAL A 142 B . . . . . . - B E E . ? -0.560 37.0  -157.1 -69.8  132.2  3.1   -2.6  -15.3 
CTSG_Canis_lupus GLN A 143 . . . . . . . - . . . . ? -0.582 22.9  -87.1  -108.0 169.5  4.1   -5.7  -17.2 
CTSG_Canis_lupus ASN A 144 . . > > . . . - . . . . ? -0.476 39.5  -117.6 -68.8  149.7  2.5   -8.3  -19.3 
CTSG_Canis_lupus ASN A 145 H . > > . . S + . . . . ? 0.779  108.6 70.6   -60.2  -30.3  0.9   -11.2 -17.4 
CTSG_Canis_lupus SER A 146 H . 3 > . . S + . . . . ? 0.813  90.7  60.5   -60.6  -30.3  3.3   -13.7 -19.2 
CTSG_Canis_lupus ARG A 147 H . < > . . S + . . . . ? 0.922  111.7 37.1   -64.2  -43.5  6.3   -12.3 -17.2 
CTSG_Canis_lupus CYS A 148 H . < X . . S + . . . . ? 0.837  110.8 60.6   -79.2  -30.5  4.7   -13.3 -13.8 
CTSG_Canis_lupus SER A 149 H . . < . . S + . . . . ? 0.828  105.3 49.2   -66.5  -30.4  3.2   -16.5 -15.1 
CTSG_Canis_lupus ARG A 150 H . . < . . S + . . . . ? 0.779  122.1 34.0   -76.3  -24.2  6.7   -17.8 -15.9 
CTSG_Canis_lupus ARG A 151 H . . < . . S + . . . . ? 0.796  116.3 50.1   -103.2 -36.6  8.0   -16.8 -12.5 
CTSG_Canis_lupus PHE A 152 . . > < . . . - . . . . ? -0.942 61.9  -155.4 -118.3 118.0  5.0   -17.4 -10.2 
CTSG_Canis_lupus ASN A 153 T . 3 . . . S + . . . . ? 0.808  95.5  40.5   -62.5  -21.8  3.1   -20.8 -10.3 
CTSG_Canis_lupus PHE A 154 T . 3 . . . S + . . . . ? 0.198  80.9  136.8  -119.1 13.4   -0.1  -19.3 -8.8  
CTSG_Canis_lupus PHE A 155 . . < . . . . - . . . . ? -0.482 32.0  -169.9 -66.9  133.1  -0.2  -16.0 -10.7 
CTSG_Canis_lupus ASN A 156 . . > > . . . - . . . . ? -0.954 14.5  -160.0 -127.2 109.2  -3.6  -15.0 -12.0 
CTSG_Canis_lupus GLY A 157 T . 3 4 . . S + . . . . ? 0.642  89.6  63.1   -67.2  -8.1   -3.7  -12.0 -14.4 
CTSG_Canis_lupus GLN A 158 T . 3 4 . . S + . . . . ? 0.791  120.6 18.9   -82.5  -32.6  -7.5  -11.6 -13.7 
CTSG_Canis_lupus THR A 159 T . < 4 . . S + . . . . ? 0.396  122.5 64.0   -119.8 0.2    -7.1  -10.8 -10.1 
CTSG_Canis_lupus GLN A 160 E . . < . . . - B F . F ? -0.929 62.3  -143.0 -135.6 152.8  -3.3  -9.8  -10.0 
CTSG_Canis_lupus ILE A 161 E . . . . . . - B F . F ? -0.959 12.4  -146.0 -114.1 130.7  -1.0  -7.1  -11.4 
CTSG_Canis_lupus CYS A 162 E . . . . . . + B F . F ? -0.853 27.6  174.7  -95.8  119.8  2.5   -7.9  -12.6 
CTSG_Canis_lupus VAL A 163 E . . . . . . + B F E F ? -0.964 22.3  64.6   -133.0 142.7  4.9   -4.9  -11.9 
CTSG_Canis_lupus GLY A 164 . . . . . . . - . . . . ? -0.313 54.7  -119.7 126.4  148.5  8.6   -4.3  -12.3 
CTSG_Canis_lupus ASN A 165 . . > > > . . - . . . . ? -0.981 12.0  -154.0 -118.8 109.4  11.5  -4.0  -14.8 
CTSG_Canis_lupus PRO A 166 T . 3 4 5 . S + . . . . ? 0.762  99.0  55.3   -55.7  -18.2  14.3  -6.6  -14.3 
CTSG_Canis_lupus ARG A 167 T . 3 4 5 . S + . . . . ? 0.699  102.6 55.4   -86.5  -14.9  16.7  -4.0  -16.0 
CTSG_Canis_lupus ALA A 168 T . < 4 5 . S - . . . . ? 0.670  91.9  -143.1 -98.6  -10.9  15.7  -1.2  -13.5 
CTSG_Canis_lupus GLY A 169 T . . < 5 . . + . . . . ? 0.846  58.2  128.5  50.1   32.2   16.7  -3.3  -10.3 
CTSG_Canis_lupus LYS A 170 . . . . < . . + . . . . ? -0.958 26.1  145.9  -119.0 142.2  13.6  -1.6  -8.5  
CTSG_Canis_lupus SER A 171 E . . . . . . - A B A . ? -0.993 47.0  -108.6 -167.1 153.8  10.8  -3.4  -6.6  
CTSG_Canis_lupus ALA A 172 E . . . . . . + A B A . ? -0.847 52.4  154.8  -82.9  137.3  8.3   -3.3  -3.6  
CTSG_Canis_lupus PHE A 173 . . > . . . . - . . . . ? -0.376 38.2  -2.5   -139.6 -152.6 9.3   -5.8  -0.9  
CTSG_Canis_lupus LEU A 174 T . 3 . . . S + . . . . ? -0.273 122.1 21.6   -55.4  125.9  9.1   -6.7  2.9   
CTSG_Canis_lupus GLY A 175 T . 3 . . . S + . . . . ? 0.130  103.9 80.7   103.6  -13.5  7.2   -4.2  4.9   
CTSG_Canis_lupus ASP A 176 . . X . . . . + . . . . ? 0.257  59.0  138.0  -104.3 1.2    5.2   -2.6  2.1   
CTSG_Canis_lupus SER A 177 T . 3 . . . S + . . . . ? -0.331 75.0  18.5   -47.9  128.1  2.7   -5.4  2.2   
CTSG_Canis_lupus GLY A 178 T . 3 . . . S + . . . . ? 0.277  94.5  133.1  94.5   -14.5  -0.6  -3.8  1.8   
CTSG_Canis_lupus GLY A 179 . . < . . . . - . . . . ? -0.352 59.0  -99.3  -69.0  160.0  0.7   -0.6  0.4   
CTSG_Canis_lupus PRO A 180 E . . . . . . - B G . G ? -0.559 13.1  -145.0 -91.9  133.4  -0.9  1.0   -2.8  
CTSG_Canis_lupus LEU A 181 E . . . . . . - B G D G ? -0.907 30.1  -162.9 -80.7  109.9  0.2   0.8   -6.4  
CTSG_Canis_lupus VAL A 182 E . . . . . . - B G D G ? -0.893 14.3  -179.4 -110.1 120.9  -0.8  4.3   -7.6  
CTSG_Canis_lupus CYS A 183 E . > . . . S - B G . G ? -0.980 74.5  -15.2  -118.9 122.7  -1.1  5.1   -11.3 
CTSG_Canis_lupus ASN A 184 T . 3 . . . S - . . . . ? 0.889  131.3 -50.9  52.6   36.0   -2.1  8.6   -12.5 
CTSG_Canis_lupus GLY A 185 T . 3 . . . S + . . . . ? 0.556  118.0 108.4  85.0   9.8    -3.3  9.3   -9.0  
CTSG_Canis_lupus VAL A 186 E . < . . . S - B H G . ? -0.956 73.2  -116.5 -124.0 140.6  -5.5  6.2   -8.6  
CTSG_Canis_lupus ALA A 187 E . . . . . . + B H G . ? -0.637 39.3  164.5  -76.3  117.5  -4.9  3.1   -6.5  
CTSG_Canis_lupus GLN A 188 E . . . . . . + B H . . ? 0.650  56.8  9.2    -108.7 -20.5  -4.6  0.2   -8.9  
CTSG_Canis_lupus GLY A 189 E . . . . . . - B H G H ? -0.965 56.1  -126.9 -157.6 165.5  -3.1  -2.5  -6.7  
CTSG_Canis_lupus ILE A 190 E . . . . . . - B H G H ? -0.988 41.8  -107.8 -120.2 121.9  -2.1  -3.8  -3.2  
CTSG_Canis_lupus VAL A 191 E . . . . . . + B H . H ? -0.366 54.3  158.7  -48.3  119.7  1.4   -5.0  -2.6  
CTSG_Canis_lupus SER A 192 E . . . . . . - B H . . ? 0.763  48.8  -35.6  -113.9 -68.7  0.8   -8.8  -2.3  
CTSG_Canis_lupus TYR A 193 E . . . . . . + B H . H ? -0.951 52.5  160.1  -156.4 166.0  3.9   -10.9 -2.9  
CTSG_Canis_lupus GLY A 194 E . . . . . . - B H . H ? -0.916 51.3  -31.2  -164.3 -165.6 7.1   -11.2 -5.0  
CTSG_Canis_lupus ASP A 195 . . > . . . . - . . . . ? -0.383 52.1  -125.5 -66.1  144.4  10.5  -12.7 -5.2  
CTSG_Canis_lupus ARG A 196 T . 3 . . . S + . . . . ? 0.693  111.3 54.6   -68.4  -12.9  12.2  -13.5 -1.8  
CTSG_Canis_lupus ARG A 197 T . 3 . . . S - . . . . ? 0.360  117.1 -111.6 -104.6 2.8    15.3  -11.4 -3.0  
CTSG_Canis_lupus GLY A 198 . . < . . . . + . . . . ? 0.800  68.2  147.9  74.1   22.5   13.2  -8.3  -3.8  
CTSG_Canis_lupus THR A 199 P . . . . > . - . . . . ? -0.801 46.2  -75.2  -95.0  128.8  13.9  -8.8  -7.5  
CTSG_Canis_lupus PRO A 200 S . . . . P S + . . . . ? -0.308 96.0  69.2   -52.0  154.5  11.2  -7.7  -10.0 
CTSG_Canis_lupus PRO A 201 P . . . . P . - . . . . ? 0.518  62.8  -173.1 -83.1  151.6  8.6   -8.6  -11.0 
CTSG_Canis_lupus ALA A 202 E . . . . < . - B I F H ? -0.822 19.2  -128.9 -99.5  152.5  6.4   -8.0  -7.9  
CTSG_Canis_lupus VAL A 203 E . . . . . . - B I F H ? -0.925 22.2  -169.8 -109.6 126.5  2.7   -9.1  -7.7  
CTSG_Canis_lupus PHE A 204 E . . . . . . - B I F H ? -0.868 30.1  -110.6 -109.9 143.0  -0.0  -6.8  -6.6  
CTSG_Canis_lupus THR A 205 E . . . . . . - B I F H ? -0.655 37.0  -123.1 -66.5  126.7  -3.6  -7.6  -5.8  
CTSG_Canis_lupus ARG A 206 E . > . . . . - B I . H ? -0.690 21.3  -163.4 -75.8  108.8  -5.8  -6.0  -8.6  
CTSG_Canis_lupus ILE A 207 G . > . . . S + . . . . ? 0.899  85.3  60.6   -63.9  -39.6  -8.2  -3.6  -6.8  
CTSG_Canis_lupus SER A 208 G . > . . . S + . . . . ? 0.834  98.1  58.9   -59.7  -31.2  -10.6 -3.4  -9.9  
CTSG_Canis_lupus ALA A 209 G . < . . . S + . . . . ? 0.711  113.1 39.0   -69.7  -16.6  -11.2 -7.1  -9.7  
CTSG_Canis_lupus PHE A 210 G . < > . . S + . . . . ? 0.190  79.3  109.5  -122.1 15.8   -12.5 -6.8  -6.1  
CTSG_Canis_lupus MET A 211 H . < > . . S + . . . . ? 0.882  76.8  55.7   -64.7  -41.8  -14.4 -3.5  -6.4  
CTSG_Canis_lupus PRO A 212 H . . > . . S + . . . . ? 0.934  113.1 42.4   -55.3  -43.8  -17.8 -5.3  -6.0  
CTSG_Canis_lupus TRP A 213 H . . > . . S + . . . . ? 0.920  113.4 52.0   -65.7  -46.5  -16.6 -6.8  -2.8  
CTSG_Canis_lupus VAL A 214 H . . X . . S + . . . . ? 0.938  113.4 44.3   -58.7  -45.3  -15.0 -3.6  -1.5  
CTSG_Canis_lupus ARG A 215 H . . X . . S + . . . . ? 0.916  114.1 48.8   -66.9  -47.3  -18.2 -1.5  -2.2  
CTSG_Canis_lupus ARG A 216 H . . X . . S + . . . . ? 0.900  113.3 47.0   -60.9  -44.0  -20.5 -4.1  -0.6  
CTSG_Canis_lupus THR A 217 H . > < . . S + . . . . ? 0.923  111.7 48.6   -66.4  -47.8  -18.4 -4.5  2.5   
CTSG_Canis_lupus MET A 218 H . > < . . S + . . . . ? 0.858  106.4 58.9   -63.2  -34.2  -17.9 -0.7  3.1   
CTSG_Canis_lupus ARG A 219 H . 3 < . . S + . . . . ? 0.807  94.4  65.3   -65.5  -29.3  -21.8 -0.2  2.7   
CTSG_Canis_lupus ARG A 220 T . < < . . . . . . . . ? 0.744  .     .      -68.9  -16.0  -22.5 -2.6  5.5   
CTSG_Canis_lupus PHE A 221 . . < . . . . . . . . . ? 0.623  .     .      -128.1 .      -20.8 -0.1  8.0   
# 
loop_
_dssp_struct_ladder.id 
_dssp_struct_ladder.sheet_id 
_dssp_struct_ladder.range_id_1 
_dssp_struct_ladder.range_id_2 
_dssp_struct_ladder.type 
_dssp_struct_ladder.beg_1_label_comp_id 
_dssp_struct_ladder.beg_1_label_asym_id 
_dssp_struct_ladder.beg_1_label_seq_id 
_dssp_struct_ladder.pdbx_beg_1_PDB_ins_code 
_dssp_struct_ladder.end_1_label_comp_id 
_dssp_struct_ladder.end_1_label_asym_id 
_dssp_struct_ladder.end_1_label_seq_id 
_dssp_struct_ladder.pdbx_end_1_PDB_ins_code 
_dssp_struct_ladder.beg_1_auth_comp_id 
_dssp_struct_ladder.beg_1_auth_asym_id 
_dssp_struct_ladder.beg_1_auth_seq_id 
_dssp_struct_ladder.end_1_auth_comp_id 
_dssp_struct_ladder.end_1_auth_asym_id 
_dssp_struct_ladder.end_1_auth_seq_id 
_dssp_struct_ladder.beg_2_label_comp_id 
_dssp_struct_ladder.beg_2_label_asym_id 
_dssp_struct_ladder.beg_2_label_seq_id 
_dssp_struct_ladder.pdbx_beg_2_PDB_ins_code 
_dssp_struct_ladder.end_2_label_comp_id 
_dssp_struct_ladder.end_2_label_asym_id 
_dssp_struct_ladder.end_2_label_seq_id 
_dssp_struct_ladder.pdbx_end_2_PDB_ins_code 
_dssp_struct_ladder.beg_2_auth_comp_id 
_dssp_struct_ladder.beg_2_auth_asym_id 
_dssp_struct_ladder.beg_2_auth_seq_id 
_dssp_struct_ladder.end_2_auth_comp_id 
_dssp_struct_ladder.end_2_auth_asym_id 
_dssp_struct_ladder.end_2_auth_seq_id 
A A A B anti-parallel ILE A 2   ? ILE A 3   ? ILE A 2   ILE A 3   ALA A 172 ? SER A 171 ? ALA A 172 SER A 171 
B B C E anti-parallel ARG A 6   ? GLU A 7   ? ARG A 6   GLU A 7   GLU A 137 ? HIS A 136 ? GLU A 137 HIS A 136 
C B D E anti-parallel THR A 117 ? GLY A 122 ? THR A 117 GLY A 122 THR A 141 ? HIS A 136 ? THR A 141 HIS A 136 
D B D G anti-parallel THR A 119 ? VAL A 120 ? THR A 119 VAL A 120 VAL A 182 ? LEU A 181 ? VAL A 182 LEU A 181 
E B E F anti-parallel VAL A 142 ? VAL A 142 ? VAL A 142 VAL A 142 VAL A 163 ? VAL A 163 ? VAL A 163 VAL A 163 
F B F I anti-parallel GLN A 160 ? VAL A 163 ? GLN A 160 VAL A 163 THR A 205 ? ALA A 202 ? THR A 205 ALA A 202 
G B G H anti-parallel PRO A 180 ? CYS A 183 ? PRO A 180 CYS A 183 ILE A 190 ? VAL A 186 ? ILE A 190 VAL A 186 
H B H I anti-parallel GLY A 189 ? GLY A 194 ? GLY A 189 GLY A 194 ARG A 206 ? ALA A 202 ? ARG A 206 ALA A 202 
I C J K anti-parallel MET A 16  ? ILE A 21  ? MET A 16  ILE A 21  PHE A 30  ? SER A 25  ? PHE A 30  SER A 25  
J C J M anti-parallel ALA A 17  ? ILE A 21  ? ALA A 17  ILE A 21  LEU A 52  ? ILE A 48  ? LEU A 52  ILE A 48  
K C K L anti-parallel PHE A 30  ? ARG A 33  ? PHE A 30  ARG A 33  LEU A 38  ? PHE A 36  ? LEU A 38  PHE A 36  
L C L O anti-parallel PHE A 36  ? THR A 39  ? PHE A 36  THR A 39  GLN A 91  ? MET A 88  ? GLN A 91  MET A 88  
M C M N anti-parallel ALA A 49  ? LEU A 52  ? ALA A 49  LEU A 52  THR A 68  ? GLN A 65  ? THR A 68  GLN A 65  
N C N O anti-parallel ALA A 69  ? ARG A 74  ? ALA A 69  ARG A 74  LEU A 92  ? MET A 88  ? LEU A 92  MET A 88  
O D P Q anti-parallel ASP A 56  ? ASP A 56  ? ASP A 56  ASP A 56  LYS A 134 ? LYS A 134 ? LYS A 134 LYS A 134 
P E R S anti-parallel ASN A 79  ? ASN A 79  ? ASN A 79  ASN A 79  ALA A 84  ? ALA A 84  ? ALA A 84  ALA A 84  
Q F T U anti-parallel ARG A 125 ? ARG A 125 ? ARG A 125 ARG A 125 ARG A 131 ? ARG A 131 ? ARG A 131 ARG A 131 
# 
loop_
_dssp_struct_bridge_pairs.id 
_dssp_struct_bridge_pairs.label_comp_id 
_dssp_struct_bridge_pairs.label_seq_id 
_dssp_struct_bridge_pairs.label_asym_id 
_dssp_struct_bridge_pairs.auth_seq_id 
_dssp_struct_bridge_pairs.auth_asym_id 
_dssp_struct_bridge_pairs.pdbx_PDB_ins_code 
_dssp_struct_bridge_pairs.acceptor_1_label_comp_id 
_dssp_struct_bridge_pairs.acceptor_1_label_seq_id 
_dssp_struct_bridge_pairs.acceptor_1_label_asym_id 
_dssp_struct_bridge_pairs.acceptor_1_auth_seq_id 
_dssp_struct_bridge_pairs.acceptor_1_auth_asym_id 
_dssp_struct_bridge_pairs.acceptor_1_pdbx_PDB_ins_code 
_dssp_struct_bridge_pairs.acceptor_1_energy 
_dssp_struct_bridge_pairs.acceptor_2_label_comp_id 
_dssp_struct_bridge_pairs.acceptor_2_label_seq_id 
_dssp_struct_bridge_pairs.acceptor_2_label_asym_id 
_dssp_struct_bridge_pairs.acceptor_2_auth_seq_id 
_dssp_struct_bridge_pairs.acceptor_2_auth_asym_id 
_dssp_struct_bridge_pairs.acceptor_2_pdbx_PDB_ins_code 
_dssp_struct_bridge_pairs.acceptor_2_energy 
_dssp_struct_bridge_pairs.donor_1_label_comp_id 
_dssp_struct_bridge_pairs.donor_1_label_seq_id 
_dssp_struct_bridge_pairs.donor_1_label_asym_id 
_dssp_struct_bridge_pairs.donor_1_auth_seq_id 
_dssp_struct_bridge_pairs.donor_1_auth_asym_id 
_dssp_struct_bridge_pairs.donor_1_pdbx_PDB_ins_code 
_dssp_struct_bridge_pairs.donor_1_energy 
_dssp_struct_bridge_pairs.donor_2_label_comp_id 
_dssp_struct_bridge_pairs.donor_2_label_seq_id 
_dssp_struct_bridge_pairs.donor_2_label_asym_id 
_dssp_struct_bridge_pairs.donor_2_auth_seq_id 
_dssp_struct_bridge_pairs.donor_2_auth_asym_id 
_dssp_struct_bridge_pairs.donor_2_pdbx_PDB_ins_code 
_dssp_struct_bridge_pairs.donor_2_energy 
1   ASP 1   A 1   A ? ?   ?   ? ?   ? ? ?    ?   ?   ? ?   ? ? ?    PHE 173 A 173 A ? -2.9 ILE 3   A 3   A ? -0.6 
2   ILE 2   A 2   A ? ARG 125 A 125 A ? -1.5 ALA 172 A 172 A ? -0.2 GLY 5   A 5   A ? -2.0 GLY 4   A 4   A ? -0.3 
3   ILE 3   A 3   A ? SER 171 A 171 A ? -2.2 ASP 1   A 1   A ? -0.6 SER 171 A 171 A ? -1.5 GLY 127 A 127 A ? -0.1 
4   GLY 4   A 4   A ? LEU 126 A 126 A ? -0.8 ILE 2   A 2   A ? -0.3 ILE 3   A 3   A ? -0.3 ARG 6   A 6   A ? -0.1 
5   GLY 5   A 5   A ? ILE 2   A 2   A ? -2.0 LEU 126 A 126 A ? -0.2 GLU 7   A 7   A ? -0.3 VAL 138 A 138 A ? -0.2 
6   ARG 6   A 6   A ? GLU 137 A 137 A ? -2.3 GLY 4   A 4   A ? -0.1 GLU 137 A 137 A ? -2.7 ALA 8   A 8   A ? -0.1 
7   GLU 7   A 7   A ? GLY 5   A 5   A ? -0.3 HIS 136 A 136 A ? -0.2 HIS 136 A 136 A ? -0.3 ARG 9   A 9   A ? -0.1 
8   ALA 8   A 8   A ? LEU 135 A 135 A ? -2.7 HIS 55  A 55  A ? -0.1 LEU 135 A 135 A ? -0.1 HIS 11  A 11  A ? -0.1 
9   ARG 9   A 9   A ? PRO 10  A 10  A ? -0.1 GLU 7   A 7   A ? -0.1 SER 12  A 12  A ? -2.2 ARG 13  A 13  A ? -0.3 
10  PRO 10  A 10  A ? ?   ?   ? ?   ? ? ?    ?   ?   ? ?   ? ? ?    ARG 9   A 9   A ? -0.1 HIS 55  A 55  A ? -0.1 
11  HIS 11  A 11  A ? ARG 13  A 13  A ? -0.1 SER 12  A 12  A ? -0.1 HIS 55  A 55  A ? -0.1 ARG 9   A 9   A ? -0.1 
12  SER 12  A 12  A ? ARG 9   A 9   A ? -2.2 ARG 13  A 13  A ? -0.2 HIS 11  A 11  A ? -0.1 HIS 55  A 55  A ? -0.0 
13  ARG 13  A 13  A ? ARG 9   A 9   A ? -0.3 PRO 14  A 14  A ? -0.1 MET 16  A 16  A ? -1.7 GLY 53  A 53  A ? -0.2 
14  PRO 14  A 14  A ? ?   ?   ? ?   ? ? ?    ?   ?   ? ?   ? ? ?    ARG 103 A 103 A ? -1.6 GLY 53  A 53  A ? -0.1 
15  TYR 15  A 15  A ? VAL 102 A 102 A ? -0.2 PRO 104 A 104 A ? -0.1 LEU 31  A 31  A ? -2.6 VAL 105 A 105 A ? -0.2 
16  MET 16  A 16  A ? ARG 13  A 13  A ? -1.7 PHE 30  A 30  A ? -0.2 GLY 53  A 53  A ? -0.7 TYR 18  A 18  A ? -0.4 
17  ALA 17  A 17  A ? GLY 29  A 29  A ? -2.9 LEU 52  A 52  A ? -0.1 GLY 29  A 29  A ? -1.2 LEU 19  A 19  A ? -0.6 
18  TYR 18  A 18  A ? THR 51  A 51  A ? -2.8 MET 16  A 16  A ? -0.4 THR 51  A 51  A ? -2.4 GLN 20  A 20  A ? -0.6 
19  LEU 19  A 19  A ? CYS 27  A 27  A ? -3.2 ALA 17  A 17  A ? -0.6 CYS 27  A 27  A ? -2.0 ILE 21  A 21  A ? -0.6 
20  GLN 20  A 20  A ? ALA 49  A 49  A ? -2.7 TYR 18  A 18  A ? -0.6 ALA 49  A 49  A ? -2.8 ASN 22  A 22  A ? -0.5 
21  ILE 21  A 21  A ? SER 25  A 25  A ? -3.2 LEU 19  A 19  A ? -0.6 SER 25  A 25  A ? -2.2 SER 24  A 24  A ? -2.0 
22  ASN 22  A 22  A ? ARG 47  A 47  A ? -3.0 GLN 20  A 20  A ? -0.5 ILE 21  A 21  A ? -0.2 ILE 48  A 48  A ? -0.1 
23  GLY 23  A 23  A ? ARG 47  A 47  A ? -0.3 SER 25  A 25  A ? -0.2 ASN 22  A 22  A ? -0.3 ALA 26  A 26  A ? -0.1 
24  SER 24  A 24  A ? ILE 21  A 21  A ? -2.0 SER 25  A 25  A ? -0.1 ALA 26  A 26  A ? -0.3 ASN 22  A 22  A ? -0.2 
25  SER 25  A 25  A ? ILE 21  A 21  A ? -2.2 CYS 43  A 43  A ? -0.0 ILE 21  A 21  A ? -3.2 CYS 27  A 27  A ? -0.4 
26  ALA 26  A 26  A ? SER 24  A 24  A ? -0.3 GLN 20  A 20  A ? -0.2 GLY 28  A 28  A ? -0.3 SER 177 A 177 A ? -0.2 
27  CYS 27  A 27  A ? LEU 19  A 19  A ? -2.0 SER 25  A 25  A ? -0.4 LEU 19  A 19  A ? -3.2 GLY 29  A 29  A ? -0.2 
28  GLY 28  A 28  A ? SER 177 A 177 A ? -4.2 ALA 26  A 26  A ? -0.3 ALA 40  A 40  A ? -0.4 PHE 30  A 30  A ? -0.3 
29  GLY 29  A 29  A ? ALA 17  A 17  A ? -1.2 CYS 27  A 27  A ? -0.2 ALA 17  A 17  A ? -2.9 LEU 31  A 31  A ? -0.4 
30  PHE 30  A 30  A ? LEU 38  A 38  A ? -2.0 GLY 28  A 28  A ? -0.3 LEU 38  A 38  A ? -3.0 VAL 32  A 32  A ? -0.3 
31  LEU 31  A 31  A ? TYR 15  A 15  A ? -2.6 GLY 29  A 29  A ? -0.4 VAL 105 A 105 A ? -2.3 VAL 37  A 37  A ? -0.2 
32  VAL 32  A 32  A ? PHE 36  A 36  A ? -2.2 ARG 33  A 33  A ? -0.5 GLU 34  A 34  A ? -0.2 VAL 37  A 37  A ? -0.2 
33  ARG 33  A 33  A ? PHE 36  A 36  A ? -1.6 PRO 106 A 106 A ? -0.1 PHE 36  A 36  A ? -2.3 VAL 32  A 32  A ? -0.5 
34  GLU 34  A 34  A ? ASP 35  A 35  A ? -0.3 VAL 32  A 32  A ? -0.2 MET 96  A 96  A ? -3.7 ASP 94  A 94  A ? -0.1 
35  ASP 35  A 35  A ? ARG 95  A 95  A ? -0.2 PHE 36  A 36  A ? -0.1 LEU 92  A 92  A ? -2.6 VAL 37  A 37  A ? -0.4 
36  PHE 36  A 36  A ? ARG 33  A 33  A ? -2.3 GLN 91  A 91  A ? -0.2 VAL 32  A 32  A ? -2.2 ARG 33  A 33  A ? -1.6 
37  VAL 37  A 37  A ? LEU 90  A 90  A ? -2.1 ASP 35  A 35  A ? -0.4 LEU 90  A 90  A ? -3.3 THR 39  A 39  A ? -0.4 
38  LEU 38  A 38  A ? PHE 30  A 30  A ? -3.0 PHE 36  A 36  A ? -0.4 PHE 30  A 30  A ? -2.0 ALA 40  A 40  A ? -0.3 
39  THR 39  A 39  A ? MET 88  A 88  A ? -2.5 VAL 37  A 37  A ? -0.4 MET 88  A 88  A ? -2.6 ALA 41  A 41  A ? -0.3 
40  ALA 40  A 40  A ? GLY 28  A 28  A ? -0.4 LEU 38  A 38  A ? -0.3 CYS 43  A 43  A ? -1.6 ILE 87  A 87  A ? -0.2 
41  ALA 41  A 41  A ? THR 39  A 39  A ? -0.3 HIS 42  A 42  A ? -0.3 TRP 44  A 44  A ? -0.8 ALA 40  A 40  A ? -0.1 
42  HIS 42  A 42  A ? CYS 43  A 43  A ? -0.3 THR 83  A 83  A ? -0.1 ALA 41  A 41  A ? -0.3 SER 177 A 177 A ? -0.0 
43  CYS 43  A 43  A ? ALA 40  A 40  A ? -1.6 GLY 28  A 28  A ? -0.1 HIS 42  A 42  A ? -0.3 ALA 41  A 41  A ? -0.1 
44  TRP 44  A 44  A ? ALA 41  A 41  A ? -0.8 ILE 21  A 21  A ? -0.1 SER 46  A 46  A ? -0.3 ILE 21  A 21  A ? -0.1 
45  GLY 45  A 45  A ? SER 46  A 46  A ? -0.1 CYS 43  A 43  A ? -0.1 ILE 48  A 48  A ? -0.1 ALA 72  A 72  A ? -0.1 
46  SER 46  A 46  A ? TRP 44  A 44  A ? -0.3 ARG 47  A 47  A ? -0.2 ILE 48  A 48  A ? -0.4 GLY 45  A 45  A ? -0.1 
47  ARG 47  A 47  A ? TRP 44  A 44  A ? -0.0 ALA 49  A 49  A ? -0.0 ASN 22  A 22  A ? -3.0 ALA 49  A 49  A ? -0.5 
48  ILE 48  A 48  A ? SER 46  A 46  A ? -0.4 ALA 69  A 69  A ? -0.3 ALA 69  A 69  A ? -3.0 VAL 50  A 50  A ? -0.4 
49  ALA 49  A 49  A ? GLN 20  A 20  A ? -2.8 ARG 47  A 47  A ? -0.5 GLN 20  A 20  A ? -2.7 THR 51  A 51  A ? -0.5 
50  VAL 50  A 50  A ? THR 67  A 67  A ? -3.6 ILE 48  A 48  A ? -0.4 THR 67  A 67  A ? -2.4 LEU 52  A 52  A ? -0.5 
51  THR 51  A 51  A ? TYR 18  A 18  A ? -2.4 ALA 49  A 49  A ? -0.5 TYR 18  A 18  A ? -2.8 GLY 53  A 53  A ? -0.3 
52  LEU 52  A 52  A ? GLN 65  A 65  A ? -3.0 VAL 50  A 50  A ? -0.5 GLN 65  A 65  A ? -3.0 ALA 17  A 17  A ? -0.1 
53  GLY 53  A 53  A ? MET 16  A 16  A ? -0.7 GLN 101 A 101 A ? -0.3 HIS 55  A 55  A ? -0.4 VAL 63  A 63  A ? -0.2 
54  ALA 54  A 54  A ? MET 16  A 16  A ? -0.3 THR 51  A 51  A ? -0.2 GLY 53  A 53  A ? -0.3 VAL 57  A 57  A ? -0.2 
55  HIS 55  A 55  A ? GLY 53  A 53  A ? -0.4 ASP 56  A 56  A ? -0.3 LEU 135 A 135 A ? -2.6 VAL 57  A 57  A ? -0.5 
56  ASP 56  A 56  A ? LYS 134 A 134 A ? -0.2 ARG 59  A 59  A ? -0.2 ARG 59  A 59  A ? -1.4 HIS 55  A 55  A ? -0.3 
57  VAL 57  A 57  A ? ASN 133 A 133 A ? -2.7 HIS 55  A 55  A ? -0.5 LYS 134 A 134 A ? -0.1 ASP 56  A 56  A ? -0.1 
58  GLY 58  A 58  A ? ASN 133 A 133 A ? -0.4 ARG 60  A 60  A ? -0.0 ARG 60  A 60  A ? -0.4 VAL 57  A 57  A ? -0.3 
59  ARG 59  A 59  A ? ASP 56  A 56  A ? -1.4 ASN 133 A 133 A ? -0.2 GLU 61  A 61  A ? -0.8 ASP 56  A 56  A ? -0.2 
60  ARG 60  A 60  A ? GLY 58  A 58  A ? -0.4 ALA 54  A 54  A ? -0.1 ARG 62  A 62  A ? -0.4 VAL 57  A 57  A ? -0.1 
61  GLU 61  A 61  A ? ARG 59  A 59  A ? -0.8 ARG 62  A 62  A ? -0.1 GLN 64  A 64  A ? -1.5 ALA 54  A 54  A ? -0.0 
62  ARG 62  A 62  A ? ARG 60  A 60  A ? -0.4 VAL 63  A 63  A ? -0.3 GLU 61  A 61  A ? -0.1 ARG 60  A 60  A ? -0.0 
63  VAL 63  A 63  A ? GLY 53  A 53  A ? -0.2 GLN 65  A 65  A ? -0.1 ARG 62  A 62  A ? -0.3 GLN 65  A 65  A ? -0.1 
64  GLN 64  A 64  A ? GLU 61  A 61  A ? -1.5 GLY 53  A 53  A ? -0.1 ARG 66  A 66  A ? -0.5 GLY 53  A 53  A ? -0.2 
65  GLN 65  A 65  A ? LEU 52  A 52  A ? -3.0 VAL 63  A 63  A ? -0.1 LEU 52  A 52  A ? -3.0 THR 67  A 67  A ? -0.4 
66  ARG 66  A 66  A ? GLN 64  A 64  A ? -0.5 THR 51  A 51  A ? -0.2 THR 68  A 68  A ? -0.3 THR 51  A 51  A ? -0.2 
67  THR 67  A 67  A ? VAL 50  A 50  A ? -2.4 GLN 65  A 65  A ? -0.4 VAL 50  A 50  A ? -3.6 ALA 69  A 69  A ? -0.3 
68  THR 68  A 68  A ? ARG 66  A 66  A ? -0.3 ALA 49  A 49  A ? -0.3 ALA 93  A 93  A ? -2.9 ARG 70  A 70  A ? -0.5 
69  ALA 69  A 69  A ? ILE 48  A 48  A ? -3.0 THR 67  A 67  A ? -0.3 ILE 48  A 48  A ? -0.3 LEU 92  A 92  A ? -0.3 
70  ARG 70  A 70  A ? GLN 91  A 91  A ? -3.3 THR 68  A 68  A ? -0.5 ALA 72  A 72  A ? -0.3 LEU 92  A 92  A ? -0.2 
71  ARG 71  A 71  A ? GLN 91  A 91  A ? -1.6 THR 68  A 68  A ? -0.1 GLN 91  A 91  A ? -2.1 ILE 73  A 73  A ? -0.6 
72  ALA 72  A 72  A ? ARG 70  A 70  A ? -0.3 LEU 90  A 90  A ? -0.2 ARG 74  A 74  A ? -0.7 LEU 90  A 90  A ? -0.2 
73  ILE 73  A 73  A ? LEU 89  A 89  A ? -3.3 ARG 71  A 71  A ? -0.6 LEU 89  A 89  A ? -2.3 HIS 75  A 75  A ? -0.2 
74  ARG 74  A 74  A ? ALA 72  A 72  A ? -0.7 MET 88  A 88  A ? -0.2 MET 88  A 88  A ? -0.2 ASP 86  A 86  A ? -0.1 
75  HIS 75  A 75  A ? ILE 87  A 87  A ? -2.1 ASN 85  A 85  A ? -0.3 TYR 78  A 78  A ? -2.2 ARG 74  A 74  A ? -0.1 
76  PRO 76  A 76  A ? ?   ?   ? ?   ? ? ?    ?   ?   ? ?   ? ? ?    HIS 75  A 75  A ? -0.2 ARG 74  A 74  A ? -0.1 
77  ARG 77  A 77  A ? ASN 85  A 85  A ? -0.1 ASN 79  A 79  A ? -0.1 ASN 79  A 79  A ? -0.2 HIS 75  A 75  A ? -0.1 
78  TYR 78  A 78  A ? HIS 75  A 75  A ? -2.2 ILE 87  A 87  A ? -0.1 ASN 85  A 85  A ? -0.2 ASP 86  A 86  A ? -0.1 
79  ASN 79  A 79  A ? ALA 84  A 84  A ? -2.3 ARG 77  A 77  A ? -0.2 THR 83  A 83  A ? -2.5 ALA 84  A 84  A ? -0.6 
80  PRO 80  A 80  A ? ?   ?   ? ?   ? ? ?    ?   ?   ? ?   ? ? ?    ASN 79  A 79  A ? -0.1 TYR 78  A 78  A ? -0.0 
81  GLN 81  A 81  A ? THR 82  A 82  A ? -0.1 ALA 84  A 84  A ? -0.1 ASN 79  A 79  A ? -0.0 ?   ?   ? ?   ? ? ?    
82  THR 82  A 82  A ? ASN 79  A 79  A ? -0.2 ALA 84  A 84  A ? -0.1 GLN 81  A 81  A ? -0.1 ASN 85  A 85  A ? -0.1 
83  THR 83  A 83  A ? ASN 79  A 79  A ? -2.5 ALA 84  A 84  A ? -0.2 ASP 86  A 86  A ? -0.9 ASN 85  A 85  A ? -0.2 
84  ALA 84  A 84  A ? ASN 79  A 79  A ? -0.6 ASN 85  A 85  A ? -0.2 ASN 79  A 79  A ? -2.3 THR 83  A 83  A ? -0.2 
85  ASN 85  A 85  A ? TYR 78  A 78  A ? -0.2 ASP 86  A 86  A ? -0.2 ILE 87  A 87  A ? -1.9 HIS 75  A 75  A ? -0.3 
86  ASP 86  A 86  A ? THR 83  A 83  A ? -0.9 TYR 78  A 78  A ? -0.1 MET 88  A 88  A ? -0.3 ASN 85  A 85  A ? -0.2 
87  ILE 87  A 87  A ? ASN 85  A 85  A ? -1.9 ALA 40  A 40  A ? -0.2 HIS 75  A 75  A ? -2.1 LEU 89  A 89  A ? -0.3 
88  MET 88  A 88  A ? THR 39  A 39  A ? -2.6 ASP 86  A 86  A ? -0.3 THR 39  A 39  A ? -2.5 LEU 90  A 90  A ? -0.4 
89  LEU 89  A 89  A ? ILE 73  A 73  A ? -2.3 ILE 87  A 87  A ? -0.3 ILE 73  A 73  A ? -3.3 GLN 91  A 91  A ? -0.6 
90  LEU 90  A 90  A ? VAL 37  A 37  A ? -3.3 MET 88  A 88  A ? -0.4 VAL 37  A 37  A ? -2.1 LEU 92  A 92  A ? -0.7 
91  GLN 91  A 91  A ? ARG 71  A 71  A ? -2.1 LEU 89  A 89  A ? -0.6 ARG 70  A 70  A ? -3.3 ARG 71  A 71  A ? -1.6 
92  LEU 92  A 92  A ? ASP 35  A 35  A ? -2.6 LEU 90  A 90  A ? -0.7 ALA 69  A 69  A ? -0.2 ARG 95  A 95  A ? -0.1 
93  ALA 93  A 93  A ? THR 68  A 68  A ? -2.9 ASP 94  A 94  A ? -0.2 ARG 95  A 95  A ? -0.4 LEU 92  A 92  A ? -0.1 
94  ASP 94  A 94  A ? THR 68  A 68  A ? -0.4 GLU 34  A 34  A ? -0.1 ALA 93  A 93  A ? -0.2 MET 96  A 96  A ? -0.2 
95  ARG 95  A 95  A ? ALA 93  A 93  A ? -0.4 MET 96  A 96  A ? -0.1 ARG 97  A 97  A ? -0.3 ASP 35  A 35  A ? -0.2 
96  MET 96  A 96  A ? GLU 34  A 34  A ? -3.7 ASP 94  A 94  A ? -0.2 ARG 98  A 98  A ? -0.4 ARG 95  A 95  A ? -0.1 
97  ARG 97  A 97  A ? ARG 95  A 95  A ? -0.3 ARG 98  A 98  A ? -0.1 THR 99  A 99  A ? -0.4 MET 96  A 96  A ? -0.1 
98  ARG 98  A 98  A ? MET 96  A 96  A ? -0.4 GLN 101 A 101 A ? -0.1 ARG 100 A 100 A ? -0.3 ARG 103 A 103 A ? -0.2 
99  THR 99  A 99  A ? VAL 102 A 102 A ? -2.1 ARG 97  A 97  A ? -0.4 VAL 102 A 102 A ? -0.5 GLY 53  A 53  A ? -0.0 
100 ARG 100 A 100 A ? ARG 98  A 98  A ? -0.3 GLN 101 A 101 A ? -0.2 ARG 103 A 103 A ? -0.1 GLY 53  A 53  A ? -0.1 
101 GLN 101 A 101 A ? VAL 102 A 102 A ? -0.2 VAL 63  A 63  A ? -0.1 ARG 103 A 103 A ? -0.4 GLY 53  A 53  A ? -0.3 
102 VAL 102 A 102 A ? THR 99  A 99  A ? -0.5 LEU 52  A 52  A ? -0.1 THR 99  A 99  A ? -2.1 GLN 101 A 101 A ? -0.2 
103 ARG 103 A 103 A ? PRO 14  A 14  A ? -1.6 GLN 101 A 101 A ? -0.4 LEU 31  A 31  A ? -0.2 GLY 53  A 53  A ? -0.1 
104 PRO 104 A 104 A ? ?   ?   ? ?   ? ? ?    ?   ?   ? ?   ? ? ?    VAL 32  A 32  A ? -0.2 TYR 15  A 15  A ? -0.1 
105 VAL 105 A 105 A ? LEU 31  A 31  A ? -2.3 TYR 15  A 15  A ? -0.2 VAL 186 A 186 A ? -0.1 PHE 30  A 30  A ? -0.0 
106 PRO 106 A 106 A ? ?   ?   ? ?   ? ? ?    ?   ?   ? ?   ? ? ?    ALA 187 A 187 A ? -2.6 ARG 33  A 33  A ? -0.1 
107 LEU 107 A 107 A ? VAL 186 A 186 A ? -0.2 VAL 32  A 32  A ? -0.2 GLN 188 A 188 A ? -0.1 ARG 109 A 109 A ? -0.0 
108 PRO 108 A 108 A ? ?   ?   ? ?   ? ? ?    ?   ?   ? ?   ? ? ?    GLY 111 A 111 A ? -0.1 LEU 107 A 107 A ? -0.1 
109 ARG 109 A 109 A ? ALA 110 A 110 A ? -0.2 GLY 111 A 111 A ? -0.1 GLY 111 A 111 A ? -0.3 MET 211 A 211 A ? -0.0 
110 ALA 110 A 110 A ? GLY 111 A 111 A ? -0.1 ALA 209 A 209 A ? -0.0 ARG 109 A 109 A ? -0.2 SER 208 A 208 A ? -0.1 
111 GLY 111 A 111 A ? ARG 109 A 109 A ? -0.3 PRO 108 A 108 A ? -0.1 ARG 113 A 113 A ? -0.3 ARG 109 A 109 A ? -0.1 
112 VAL 112 A 112 A ? GLN 188 A 188 A ? -0.2 PRO 108 A 108 A ? -0.0 GLY 111 A 111 A ? -0.1 GLY 115 A 115 A ? -0.1 
113 ARG 113 A 113 A ? GLY 111 A 111 A ? -0.3 PRO 114 A 114 A ? -0.1 ALA 116 A 116 A ? -1.8 VAL 142 A 142 A ? -0.2 
114 PRO 114 A 114 A ? ?   ?   ? ?   ? ? ?    ?   ?   ? ?   ? ? ?    GLN 143 A 143 A ? -0.2 ARG 113 A 113 A ? -0.1 
115 GLY 115 A 115 A ? VAL 142 A 142 A ? -3.0 ALA 116 A 116 A ? -0.4 GLN 143 A 143 A ? -0.1 THR 117 A 117 A ? -0.1 
116 ALA 116 A 116 A ? ARG 113 A 113 A ? -1.8 THR 117 A 117 A ? -0.1 VAL 142 A 142 A ? -2.4 CYS 118 A 118 A ? -0.5 
117 THR 117 A 117 A ? THR 141 A 141 A ? -0.2 GLY 115 A 115 A ? -0.1 ASN 184 A 184 A ? -0.5 THR 119 A 119 A ? -0.3 
118 CYS 118 A 118 A ? LEU 140 A 140 A ? -3.1 ALA 116 A 116 A ? -0.5 LEU 140 A 140 A ? -3.2 VAL 120 A 120 A ? -0.4 
119 THR 119 A 119 A ? VAL 182 A 182 A ? -2.9 THR 117 A 117 A ? -0.3 VAL 182 A 182 A ? -3.1 ALA 121 A 121 A ? -0.4 
120 VAL 120 A 120 A ? VAL 138 A 138 A ? -2.1 CYS 118 A 118 A ? -0.4 VAL 138 A 138 A ? -2.1 GLY 122 A 122 A ? -0.4 
121 ALA 121 A 121 A ? PRO 180 A 180 A ? -0.6 THR 119 A 119 A ? -0.4 TRP 123 A 123 A ? -0.3 GLU 137 A 137 A ? -0.2 
122 GLY 122 A 122 A ? HIS 136 A 136 A ? -2.4 VAL 120 A 120 A ? -0.4 HIS 136 A 136 A ? -2.7 ASP 176 A 176 A ? -0.1 
123 TRP 123 A 123 A ? GLY 175 A 175 A ? -0.4 ALA 121 A 121 A ? -0.3 THR 132 A 132 A ? -0.3 LEU 126 A 126 A ? -0.1 
124 GLY 124 A 124 A ? ARG 125 A 125 A ? -0.2 HIS 136 A 136 A ? -0.1 THR 132 A 132 A ? -1.2 GLY 175 A 175 A ? -0.2 
125 ARG 125 A 125 A ? LEU 174 A 174 A ? -1.2 ARG 131 A 131 A ? -0.2 ILE 2   A 2   A ? -1.5 ARG 131 A 131 A ? -0.3 
126 LEU 126 A 126 A ? ARG 130 A 130 A ? -3.2 ASP 1   A 1   A ? -0.2 GLY 4   A 4   A ? -0.8 LEU 128 A 128 A ? -0.2 
127 GLY 127 A 127 A ? ARG 130 A 130 A ? -1.0 ILE 3   A 3   A ? -0.1 LEU 126 A 126 A ? -0.1 ILE 2   A 2   A ? -0.0 
128 LEU 128 A 128 A ? LEU 126 A 126 A ? -0.2 ASN 129 A 129 A ? -0.2 ARG 125 A 125 A ? -0.0 GLY 198 A 198 A ? -0.0 
129 ASN 129 A 129 A ? ARG 130 A 130 A ? -0.1 ARG 131 A 131 A ? -0.0 ARG 131 A 131 A ? -0.5 LEU 128 A 128 A ? -0.2 
130 ARG 130 A 130 A ? THR 132 A 132 A ? -0.0 ?   ?   ? ?   ? ? ?    LEU 126 A 126 A ? -3.2 GLY 127 A 127 A ? -1.0 
131 ARG 131 A 131 A ? ASN 129 A 129 A ? -0.5 ARG 125 A 125 A ? -0.3 ASN 133 A 133 A ? -0.4 ARG 125 A 125 A ? -0.2 
132 THR 132 A 132 A ? GLY 124 A 124 A ? -1.2 TRP 123 A 123 A ? -0.3 HIS 136 A 136 A ? -0.1 ARG 130 A 130 A ? -0.0 
133 ASN 133 A 133 A ? ARG 131 A 131 A ? -0.4 LEU 135 A 135 A ? -0.1 VAL 57  A 57  A ? -2.7 GLY 58  A 58  A ? -0.4 
134 LYS 134 A 134 A ? ASP 56  A 56  A ? -0.2 VAL 57  A 57  A ? -0.1 ASP 56  A 56  A ? -0.2 HIS 136 A 136 A ? -0.2 
135 LEU 135 A 135 A ? HIS 55  A 55  A ? -2.6 ASN 133 A 133 A ? -0.3 ALA 8   A 8   A ? -2.7 GLU 137 A 137 A ? -0.3 
136 HIS 136 A 136 A ? GLY 122 A 122 A ? -2.7 GLU 7   A 7   A ? -0.3 GLY 122 A 122 A ? -2.4 VAL 138 A 138 A ? -0.3 
137 GLU 137 A 137 A ? ARG 6   A 6   A ? -2.7 LEU 135 A 135 A ? -0.3 ARG 6   A 6   A ? -2.3 GLN 139 A 139 A ? -0.3 
138 VAL 138 A 138 A ? VAL 120 A 120 A ? -2.1 HIS 136 A 136 A ? -0.3 VAL 120 A 120 A ? -2.1 LEU 140 A 140 A ? -0.5 
139 GLN 139 A 139 A ? GLU 137 A 137 A ? -0.3 THR 119 A 119 A ? -0.2 THR 141 A 141 A ? -0.3 THR 119 A 119 A ? -0.2 
140 LEU 140 A 140 A ? CYS 118 A 118 A ? -3.2 VAL 138 A 138 A ? -0.5 CYS 118 A 118 A ? -3.1 VAL 142 A 142 A ? -0.5 
141 THR 141 A 141 A ? GLN 139 A 139 A ? -0.3 THR 117 A 117 A ? -0.2 GLY 164 A 164 A ? -2.6 GLN 143 A 143 A ? -0.3 
142 VAL 142 A 142 A ? ALA 116 A 116 A ? -2.4 LEU 140 A 140 A ? -0.5 GLY 115 A 115 A ? -3.0 VAL 163 A 163 A ? -0.2 
143 GLN 143 A 143 A ? CYS 162 A 162 A ? -3.8 THR 141 A 141 A ? -0.3 CYS 162 A 162 A ? -0.4 ASN 145 A 145 A ? -0.2 
144 ASN 144 A 144 A ? VAL 142 A 142 A ? -0.2 ASN 145 A 145 A ? -0.1 ARG 147 A 147 A ? -1.6 CYS 148 A 148 A ? -0.6 
145 ASN 145 A 145 A ? SER 146 A 146 A ? -0.3 ARG 147 A 147 A ? -0.2 SER 149 A 149 A ? -2.3 CYS 148 A 148 A ? -0.5 
146 SER 146 A 146 A ? ARG 147 A 147 A ? -0.2 CYS 148 A 148 A ? -0.2 ARG 150 A 150 A ? -1.4 ASN 145 A 145 A ? -0.3 
147 ARG 147 A 147 A ? ASN 144 A 144 A ? -1.6 CYS 148 A 148 A ? -0.2 ARG 151 A 151 A ? -0.7 SER 146 A 146 A ? -0.2 
148 CYS 148 A 148 A ? ASN 144 A 144 A ? -0.6 ASN 145 A 145 A ? -0.5 PHE 152 A 152 A ? -3.8 ARG 151 A 151 A ? -0.3 
149 SER 149 A 149 A ? ASN 145 A 145 A ? -2.3 ARG 150 A 150 A ? -0.2 CYS 148 A 148 A ? -0.2 ARG 147 A 147 A ? -0.2 
150 ARG 150 A 150 A ? SER 146 A 146 A ? -1.4 ASN 145 A 145 A ? -0.2 SER 149 A 149 A ? -0.2 CYS 148 A 148 A ? -0.2 
151 ARG 151 A 151 A ? ARG 147 A 147 A ? -0.7 CYS 148 A 148 A ? -0.3 ASN 153 A 153 A ? -0.5 SER 149 A 149 A ? -0.2 
152 PHE 152 A 152 A ? CYS 148 A 148 A ? -3.8 ASN 153 A 153 A ? -0.1 PHE 155 A 155 A ? -1.4 ARG 151 A 151 A ? -0.2 
153 ASN 153 A 153 A ? ARG 151 A 151 A ? -0.5 PHE 154 A 154 A ? -0.2 PHE 152 A 152 A ? -0.1 THR 82  A 82  A ? -0.0 
154 PHE 154 A 154 A ? THR 82  A 82  A ? -0.1 ASN 156 A 156 A ? -0.0 ASN 153 A 153 A ? -0.2 ASN 156 A 156 A ? -0.2 
155 PHE 155 A 155 A ? PHE 152 A 152 A ? -1.4 CYS 148 A 148 A ? -0.2 GLY 157 A 157 A ? -0.4 THR 83  A 83  A ? -0.0 
156 ASN 156 A 156 A ? PHE 154 A 154 A ? -0.2 GLY 157 A 157 A ? -0.1 GLN 160 A 160 A ? -1.6 THR 159 A 159 A ? -1.2 
157 GLY 157 A 157 A ? PHE 155 A 155 A ? -0.4 GLN 158 A 158 A ? -0.3 CYS 162 A 162 A ? -0.1 ASN 156 A 156 A ? -0.1 
158 GLN 158 A 158 A ? THR 159 A 159 A ? -0.1 ILE 161 A 161 A ? -0.0 GLY 157 A 157 A ? -0.3 ILE 161 A 161 A ? -0.0 
159 THR 159 A 159 A ? ASN 156 A 156 A ? -1.2 SER 208 A 208 A ? -0.1 ARG 206 A 206 A ? -2.6 ILE 161 A 161 A ? -0.3 
160 GLN 160 A 160 A ? ASN 156 A 156 A ? -1.6 THR 205 A 205 A ? -0.2 CYS 162 A 162 A ? -0.4 THR 205 A 205 A ? -0.2 
161 ILE 161 A 161 A ? PHE 204 A 204 A ? -2.9 THR 159 A 159 A ? -0.3 PHE 204 A 204 A ? -2.6 VAL 163 A 163 A ? -0.6 
162 CYS 162 A 162 A ? GLN 143 A 143 A ? -0.4 GLN 160 A 160 A ? -0.4 GLN 143 A 143 A ? -3.8 GLY 164 A 164 A ? -0.4 
163 VAL 163 A 163 A ? ALA 202 A 202 A ? -2.8 ILE 161 A 161 A ? -0.6 ALA 202 A 202 A ? -3.2 VAL 142 A 142 A ? -0.2 
164 GLY 164 A 164 A ? THR 141 A 141 A ? -2.6 CYS 162 A 162 A ? -0.4 SER 171 A 171 A ? -0.1 LEU 140 A 140 A ? -0.1 
165 ASN 165 A 165 A ? LYS 170 A 170 A ? -0.4 VAL 163 A 163 A ? -0.1 ALA 168 A 168 A ? -2.0 GLY 169 A 169 A ? -0.9 
166 PRO 166 A 166 A ? ?   ?   ? ?   ? ? ?    ?   ?   ? ?   ? ? ?    GLY 169 A 169 A ? -0.2 ASN 165 A 165 A ? -0.1 
167 ARG 167 A 167 A ? ALA 168 A 168 A ? -0.2 GLY 169 A 169 A ? -0.1 GLY 164 A 164 A ? -0.0 ?   ?   ? ?   ? ? ?    
168 ALA 168 A 168 A ? ASN 165 A 165 A ? -2.0 LYS 170 A 170 A ? -0.1 ARG 167 A 167 A ? -0.2 SER 171 A 171 A ? -0.1 
169 GLY 169 A 169 A ? ASN 165 A 165 A ? -0.9 PRO 166 A 166 A ? -0.2 SER 171 A 171 A ? -0.3 ARG 167 A 167 A ? -0.1 
170 LYS 170 A 170 A ? ASN 165 A 165 A ? -0.6 GLY 4   A 4   A ? -0.1 ASN 165 A 165 A ? -0.4 ALA 172 A 172 A ? -0.3 
171 SER 171 A 171 A ? ILE 3   A 3   A ? -1.5 GLY 169 A 169 A ? -0.3 ILE 3   A 3   A ? -2.2 PHE 173 A 173 A ? -0.4 
172 ALA 172 A 172 A ? LYS 170 A 170 A ? -0.3 ILE 2   A 2   A ? -0.2 ILE 2   A 2   A ? -0.2 LEU 174 A 174 A ? -0.1 
173 PHE 173 A 173 A ? ASP 1   A 1   A ? -2.9 SER 171 A 171 A ? -0.4 ASP 176 A 176 A ? -1.6 GLY 124 A 124 A ? -0.1 
174 LEU 174 A 174 A ? GLY 175 A 175 A ? -0.2 ASP 176 A 176 A ? -0.1 ARG 125 A 125 A ? -1.2 PHE 173 A 173 A ? -0.2 
175 GLY 175 A 175 A ? ALA 26  A 26  A ? -0.2 GLY 124 A 124 A ? -0.2 TRP 123 A 123 A ? -0.4 LEU 174 A 174 A ? -0.2 
176 ASP 176 A 176 A ? PHE 173 A 173 A ? -1.6 GLY 122 A 122 A ? -0.1 GLY 179 A 179 A ? -2.9 VAL 191 A 191 A ? -0.3 
177 SER 177 A 177 A ? GLY 178 A 178 A ? -0.3 ALA 26  A 26  A ? -0.2 GLY 28  A 28  A ? -4.2 SER 192 A 192 A ? -0.2 
178 GLY 178 A 178 A ? VAL 191 A 191 A ? -2.4 GLY 179 A 179 A ? -0.3 SER 177 A 177 A ? -0.3 PHE 30  A 30  A ? -0.1 
179 GLY 179 A 179 A ? ASP 176 A 176 A ? -2.9 GLY 28  A 28  A ? -0.1 VAL 191 A 191 A ? -2.9 GLY 178 A 178 A ? -0.3 
180 PRO 180 A 180 A ? ?   ?   ? ?   ? ? ?    ?   ?   ? ?   ? ? ?    VAL 182 A 182 A ? -0.7 ALA 121 A 121 A ? -0.6 
181 LEU 181 A 181 A ? GLY 189 A 189 A ? -2.5 GLY 179 A 179 A ? -0.3 GLN 188 A 188 A ? -4.0 GLY 189 A 189 A ? -1.2 
182 VAL 182 A 182 A ? THR 119 A 119 A ? -3.1 PRO 180 A 180 A ? -0.7 THR 119 A 119 A ? -2.9 ASN 184 A 184 A ? -0.4 
183 CYS 183 A 183 A ? VAL 186 A 186 A ? -2.6 LEU 181 A 181 A ? -0.6 VAL 186 A 186 A ? -1.6 CYS 118 A 118 A ? -0.2 
184 ASN 184 A 184 A ? THR 117 A 117 A ? -0.5 VAL 182 A 182 A ? -0.4 CYS 183 A 183 A ? -0.2 ALA 187 A 187 A ? -0.1 
185 GLY 185 A 185 A ? VAL 186 A 186 A ? -0.2 VAL 182 A 182 A ? -0.1 ALA 187 A 187 A ? -0.4 ASN 184 A 184 A ? -0.3 
186 VAL 186 A 186 A ? CYS 183 A 183 A ? -1.6 VAL 105 A 105 A ? -0.1 CYS 183 A 183 A ? -2.6 GLN 188 A 188 A ? -0.6 
187 ALA 187 A 187 A ? PRO 106 A 106 A ? -2.6 GLY 185 A 185 A ? -0.4 VAL 182 A 182 A ? -0.2 ILE 190 A 190 A ? -0.1 
188 GLN 188 A 188 A ? LEU 181 A 181 A ? -4.0 VAL 186 A 186 A ? -0.6 ILE 207 A 207 A ? -1.5 SER 208 A 208 A ? -0.4 
189 GLY 189 A 189 A ? LEU 181 A 181 A ? -1.2 ARG 206 A 206 A ? -0.2 LEU 181 A 181 A ? -2.5 VAL 191 A 191 A ? -0.4 
190 ILE 190 A 190 A ? THR 205 A 205 A ? -1.4 GLN 188 A 188 A ? -0.3 THR 205 A 205 A ? -2.8 ILE 161 A 161 A ? -0.2 
191 VAL 191 A 191 A ? GLY 179 A 179 A ? -2.9 GLY 189 A 189 A ? -0.4 GLY 178 A 178 A ? -2.4 PHE 204 A 204 A ? -0.2 
192 SER 192 A 192 A ? VAL 203 A 203 A ? -2.0 TYR 193 A 193 A ? -0.4 GLY 194 A 194 A ? -0.3 PHE 204 A 204 A ? -0.2 
193 TYR 193 A 193 A ? VAL 203 A 203 A ? -1.8 SER 177 A 177 A ? -0.0 VAL 203 A 203 A ? -3.6 SER 192 A 192 A ? -0.4 
194 GLY 194 A 194 A ? SER 192 A 192 A ? -0.3 ALA 202 A 202 A ? -0.3 ALA 202 A 202 A ? -0.2 ARG 196 A 196 A ? -0.1 
195 ASP 195 A 195 A ? THR 199 A 199 A ? -0.7 PRO 201 A 201 A ? -0.6 GLY 198 A 198 A ? -2.2 PHE 152 A 152 A ? -0.0 
196 ARG 196 A 196 A ? ARG 197 A 197 A ? -0.3 GLY 198 A 198 A ? -0.1 ASP 195 A 195 A ? -0.1 LEU 174 A 174 A ? -0.1 
197 ARG 197 A 197 A ? THR 199 A 199 A ? -0.1 PHE 173 A 173 A ? -0.0 ARG 196 A 196 A ? -0.3 LEU 128 A 128 A ? -0.1 
198 GLY 198 A 198 A ? ASP 195 A 195 A ? -2.2 THR 199 A 199 A ? -0.3 ARG 196 A 196 A ? -0.1 ILE 3   A 3   A ? -0.1 
199 THR 199 A 199 A ? PRO 201 A 201 A ? -0.1 PRO 200 A 200 A ? -0.1 ASP 195 A 195 A ? -0.7 GLY 198 A 198 A ? -0.3 
200 PRO 200 A 200 A ? ?   ?   ? ?   ? ? ?    ?   ?   ? ?   ? ? ?    GLY 164 A 164 A ? -0.2 ALA 202 A 202 A ? -0.1 
201 PRO 201 A 201 A ? ?   ?   ? ?   ? ? ?    ?   ?   ? ?   ? ? ?    ASP 195 A 195 A ? -0.6 VAL 203 A 203 A ? -0.3 
202 ALA 202 A 202 A ? VAL 163 A 163 A ? -3.2 GLY 194 A 194 A ? -0.2 VAL 163 A 163 A ? -2.8 PHE 204 A 204 A ? -0.5 
203 VAL 203 A 203 A ? TYR 193 A 193 A ? -3.6 PRO 201 A 201 A ? -0.3 SER 192 A 192 A ? -2.0 TYR 193 A 193 A ? -1.8 
204 PHE 204 A 204 A ? ILE 161 A 161 A ? -2.6 ALA 202 A 202 A ? -0.5 ILE 161 A 161 A ? -2.9 ARG 206 A 206 A ? -0.4 
205 THR 205 A 205 A ? ILE 190 A 190 A ? -2.8 VAL 203 A 203 A ? -0.3 ILE 190 A 190 A ? -1.4 ILE 207 A 207 A ? -0.7 
206 ARG 206 A 206 A ? THR 159 A 159 A ? -2.6 PHE 204 A 204 A ? -0.4 ALA 209 A 209 A ? -0.6 PHE 210 A 210 A ? -0.4 
207 ILE 207 A 207 A ? GLN 188 A 188 A ? -1.5 THR 205 A 205 A ? -0.7 PHE 210 A 210 A ? -2.2 MET 211 A 211 A ? -0.3 
208 SER 208 A 208 A ? GLN 188 A 188 A ? -0.4 ALA 209 A 209 A ? -0.3 MET 211 A 211 A ? -1.0 ILE 207 A 207 A ? -0.2 
209 ALA 209 A 209 A ? ARG 206 A 206 A ? -0.6 PHE 210 A 210 A ? -0.2 SER 208 A 208 A ? -0.3 ILE 207 A 207 A ? -0.2 
210 PHE 210 A 210 A ? ILE 207 A 207 A ? -2.2 ARG 206 A 206 A ? -0.4 VAL 214 A 214 A ? -2.7 ALA 209 A 209 A ? -0.2 
211 MET 211 A 211 A ? SER 208 A 208 A ? -1.0 ILE 207 A 207 A ? -0.3 ARG 215 A 215 A ? -2.7 ARG 216 A 216 A ? -0.3 
212 PRO 212 A 212 A ? ?   ?   ? ?   ? ? ?    ?   ?   ? ?   ? ? ?    ARG 216 A 216 A ? -2.0 MET 211 A 211 A ? -0.2 
213 TRP 213 A 213 A ? ARG 215 A 215 A ? -0.2 VAL 214 A 214 A ? -0.2 THR 217 A 217 A ? -2.4 MET 211 A 211 A ? -0.2 
214 VAL 214 A 214 A ? PHE 210 A 210 A ? -2.7 ARG 215 A 215 A ? -0.2 MET 218 A 218 A ? -2.2 ARG 219 A 219 A ? -0.2 
215 ARG 215 A 215 A ? MET 211 A 211 A ? -2.7 ARG 216 A 216 A ? -0.2 ARG 219 A 219 A ? -1.9 VAL 214 A 214 A ? -0.2 
216 ARG 216 A 216 A ? PRO 212 A 212 A ? -2.0 MET 211 A 211 A ? -0.3 ARG 220 A 220 A ? -1.0 ARG 215 A 215 A ? -0.2 
217 THR 217 A 217 A ? TRP 213 A 213 A ? -2.4 MET 218 A 218 A ? -0.2 ARG 220 A 220 A ? -0.5 PHE 221 A 221 A ? -0.4 
218 MET 218 A 218 A ? VAL 214 A 214 A ? -2.2 ARG 219 A 219 A ? -0.2 PHE 221 A 221 A ? -1.2 THR 217 A 217 A ? -0.2 
219 ARG 219 A 219 A ? ARG 215 A 215 A ? -1.9 ARG 220 A 220 A ? -0.2 MET 218 A 218 A ? -0.2 THR 217 A 217 A ? -0.2 
220 ARG 220 A 220 A ? ARG 216 A 216 A ? -1.0 THR 217 A 217 A ? -0.5 ARG 219 A 219 A ? -0.2 MET 218 A 218 A ? -0.2 
221 PHE 221 A 221 A ? MET 218 A 218 A ? -1.2 THR 217 A 217 A ? -0.4 ARG 219 A 219 A ? -0.2 ARG 220 A 220 A ? -0.2 
# 
loop_
_dssp_statistics_histogram.entry_id 
_dssp_statistics_histogram.type 
_dssp_statistics_histogram.1 
_dssp_statistics_histogram.2 
_dssp_statistics_histogram.3 
_dssp_statistics_histogram.4 
_dssp_statistics_histogram.5 
_dssp_statistics_histogram.6 
_dssp_statistics_histogram.7 
_dssp_statistics_histogram.8 
_dssp_statistics_histogram.9 
_dssp_statistics_histogram.10 
_dssp_statistics_histogram.11 
_dssp_statistics_histogram.12 
_dssp_statistics_histogram.13 
_dssp_statistics_histogram.14 
_dssp_statistics_histogram.15 
_dssp_statistics_histogram.16 
_dssp_statistics_histogram.17 
_dssp_statistics_histogram.18 
_dssp_statistics_histogram.19 
_dssp_statistics_histogram.20 
_dssp_statistics_histogram.21 
_dssp_statistics_histogram.22 
_dssp_statistics_histogram.23 
_dssp_statistics_histogram.24 
_dssp_statistics_histogram.25 
_dssp_statistics_histogram.26 
_dssp_statistics_histogram.27 
_dssp_statistics_histogram.28 
_dssp_statistics_histogram.29 
_dssp_statistics_histogram.30 
CTSG_Canis_lupus residues_per_alpha_helix        0 0 0 0 0 0 1 0 1 0 0 0 0 0 0 0 0 0 0 0 0 0 0 0 0 0 0 0 0 0 
CTSG_Canis_lupus parallel_bridges_per_ladder     0 0 0 0 0 0 0 0 0 0 0 0 0 0 0 0 0 0 0 0 0 0 0 0 0 0 0 0 0 0 
CTSG_Canis_lupus antiparallel_bridges_per_ladder 4 3 1 4 3 2 0 0 0 0 0 0 0 0 0 0 0 0 0 0 0 0 0 0 0 0 0 0 0 0 
CTSG_Canis_lupus ladders_per_sheet               1 0 0 0 0 1 1 0 0 0 0 0 0 0 0 0 0 0 0 0 0 0 0 0 0 0 0 0 0 0 
# 
loop_
_dssp_statistics_hbond.entry_id 
_dssp_statistics_hbond.type 
_dssp_statistics_hbond.count 
_dssp_statistics_hbond.count_per_100 
CTSG_Canis_lupus O(I)-->H-N(J)          148 67.0 
CTSG_Canis_lupus 'PARALLEL BRIDGES'     0   0.0  
CTSG_Canis_lupus 'ANTIPARALLEL BRIDGES' 76  34.4 
CTSG_Canis_lupus O(I)-->H-N(I-5)        1   0.5  
CTSG_Canis_lupus O(I)-->H-N(I-4)        4   1.8  
CTSG_Canis_lupus O(I)-->H-N(I-3)        4   1.8  
CTSG_Canis_lupus O(I)-->H-N(I-2)        0   0.0  
CTSG_Canis_lupus O(I)-->H-N(I-1)        0   0.0  
CTSG_Canis_lupus O(I)-->H-N(I+0)        0   0.0  
CTSG_Canis_lupus O(I)-->H-N(I+1)        0   0.0  
CTSG_Canis_lupus O(I)-->H-N(I+2)        19  8.6  
CTSG_Canis_lupus O(I)-->H-N(I+3)        26  11.8 
CTSG_Canis_lupus O(I)-->H-N(I+4)        16  7.2  
CTSG_Canis_lupus O(I)-->H-N(I+5)        1   0.5  
# 
_dssp_statistics.entry_id                       CTSG_Canis_lupus 
_dssp_statistics.nr_of_residues                 221 
_dssp_statistics.nr_of_chains                   1 
_dssp_statistics.nr_of_ss_bridges_total         0 
_dssp_statistics.nr_of_ss_bridges_intra_chain   0 
_dssp_statistics.nr_of_ss_bridges_inter_chain   0 
# 
loop_
_chem_comp.id 
_chem_comp.type 
_chem_comp.mon_nstd_flag 
_chem_comp.name 
_chem_comp.formula 
_chem_comp.formula_weight 
ALA 'L-PEPTIDE LINKING' y ALANINE         'C3 H7 N O2'     89.093 
ARG 'L-PEPTIDE LINKING' y ARGININE        'C6 H15 N4 O2'  175.209 
ASN 'L-PEPTIDE LINKING' y ASPARAGINE      'C4 H8 N2 O3'   132.118 
ASP 'L-PEPTIDE LINKING' y 'ASPARTIC ACID' 'C4 H7 N O4'    133.103 
CYS 'L-PEPTIDE LINKING' y CYSTEINE        'C3 H7 N O2 S'  121.158 
GLN 'L-PEPTIDE LINKING' y GLUTAMINE       'C5 H10 N2 O3'  146.144 
GLU 'L-PEPTIDE LINKING' y 'GLUTAMIC ACID' 'C5 H9 N O4'    147.129 
GLY 'PEPTIDE LINKING'   y GLYCINE         'C2 H5 N O2'     75.067 
HIS 'L-PEPTIDE LINKING' y HISTIDINE       'C6 H10 N3 O2'  156.162 
ILE 'L-PEPTIDE LINKING' y ISOLEUCINE      'C6 H13 N O2'   131.173 
LEU 'L-PEPTIDE LINKING' y LEUCINE         'C6 H13 N O2'   131.173 
LYS 'L-PEPTIDE LINKING' y LYSINE          'C6 H15 N2 O2'  147.195 
MET 'L-PEPTIDE LINKING' y METHIONINE      'C5 H11 N O2 S' 149.211 
PHE 'L-PEPTIDE LINKING' y PHENYLALANINE   'C9 H11 N O2'   165.189 
PRO 'L-PEPTIDE LINKING' y PROLINE         'C5 H9 N O2'     115.13 
SER 'L-PEPTIDE LINKING' y SERINE          'C3 H7 N O3'    105.093 
THR 'L-PEPTIDE LINKING' y THREONINE       'C4 H9 N O3'    119.119 
TRP 'L-PEPTIDE LINKING' y TRYPTOPHAN      'C11 H12 N2 O2' 204.225 
TYR 'L-PEPTIDE LINKING' y TYROSINE        'C9 H11 N O3'   181.189 
VAL 'L-PEPTIDE LINKING' y VALINE          'C5 H11 N O2'   117.146 
# 
loop_
_atom_type.symbol 
N 
C 
O 
S 
# 
loop_
_entity_poly_seq.entity_id 
_entity_poly_seq.num 
_entity_poly_seq.mon_id 
_entity_poly_seq.hetero 
1   1 ASP n 
1   2 ILE n 
1   3 ILE n 
1   4 GLY n 
1   5 GLY n 
1   6 ARG n 
1   7 GLU n 
1   8 ALA n 
1   9 ARG n 
1  10 PRO n 
1  11 HIS n 
1  12 SER n 
1  13 ARG n 
1  14 PRO n 
1  15 TYR n 
1  16 MET n 
1  17 ALA n 
1  18 TYR n 
1  19 LEU n 
1  20 GLN n 
1  21 ILE n 
1  22 ASN n 
1  23 GLY n 
1  24 SER n 
1  25 SER n 
1  26 ALA n 
1  27 CYS n 
1  28 GLY n 
1  29 GLY n 
1  30 PHE n 
1  31 LEU n 
1  32 VAL n 
1  33 ARG n 
1  34 GLU n 
1  35 ASP n 
1  36 PHE n 
1  37 VAL n 
1  38 LEU n 
1  39 THR n 
1  40 ALA n 
1  41 ALA n 
1  42 HIS n 
1  43 CYS n 
1  44 TRP n 
1  45 GLY n 
1  46 SER n 
1  47 ARG n 
1  48 ILE n 
1  49 ALA n 
1  50 VAL n 
1  51 THR n 
1  52 LEU n 
1  53 GLY n 
1  54 ALA n 
1  55 HIS n 
1  56 ASP n 
1  57 VAL n 
1  58 GLY n 
1  59 ARG n 
1  60 ARG n 
1  61 GLU n 
1  62 ARG n 
1  63 VAL n 
1  64 GLN n 
1  65 GLN n 
1  66 ARG n 
1  67 THR n 
1  68 THR n 
1  69 ALA n 
1  70 ARG n 
1  71 ARG n 
1  72 ALA n 
1  73 ILE n 
1  74 ARG n 
1  75 HIS n 
1  76 PRO n 
1  77 ARG n 
1  78 TYR n 
1  79 ASN n 
1  80 PRO n 
1  81 GLN n 
1  82 THR n 
1  83 THR n 
1  84 ALA n 
1  85 ASN n 
1  86 ASP n 
1  87 ILE n 
1  88 MET n 
1  89 LEU n 
1  90 LEU n 
1  91 GLN n 
1  92 LEU n 
1  93 ALA n 
1  94 ASP n 
1  95 ARG n 
1  96 MET n 
1  97 ARG n 
1  98 ARG n 
1  99 THR n 
1 100 ARG n 
1 101 GLN n 
1 102 VAL n 
1 103 ARG n 
1 104 PRO n 
1 105 VAL n 
1 106 PRO n 
1 107 LEU n 
1 108 PRO n 
1 109 ARG n 
1 110 ALA n 
1 111 GLY n 
1 112 VAL n 
1 113 ARG n 
1 114 PRO n 
1 115 GLY n 
1 116 ALA n 
1 117 THR n 
1 118 CYS n 
1 119 THR n 
1 120 VAL n 
1 121 ALA n 
1 122 GLY n 
1 123 TRP n 
1 124 GLY n 
1 125 ARG n 
1 126 LEU n 
1 127 GLY n 
1 128 LEU n 
1 129 ASN n 
1 130 ARG n 
1 131 ARG n 
1 132 THR n 
1 133 ASN n 
1 134 LYS n 
1 135 LEU n 
1 136 HIS n 
1 137 GLU n 
1 138 VAL n 
1 139 GLN n 
1 140 LEU n 
1 141 THR n 
1 142 VAL n 
1 143 GLN n 
1 144 ASN n 
1 145 ASN n 
1 146 SER n 
1 147 ARG n 
1 148 CYS n 
1 149 SER n 
1 150 ARG n 
1 151 ARG n 
1 152 PHE n 
1 153 ASN n 
1 154 PHE n 
1 155 PHE n 
1 156 ASN n 
1 157 GLY n 
1 158 GLN n 
1 159 THR n 
1 160 GLN n 
1 161 ILE n 
1 162 CYS n 
1 163 VAL n 
1 164 GLY n 
1 165 ASN n 
1 166 PRO n 
1 167 ARG n 
1 168 ALA n 
1 169 GLY n 
1 170 LYS n 
1 171 SER n 
1 172 ALA n 
1 173 PHE n 
1 174 LEU n 
1 175 GLY n 
1 176 ASP n 
1 177 SER n 
1 178 GLY n 
1 179 GLY n 
1 180 PRO n 
1 181 LEU n 
1 182 VAL n 
1 183 CYS n 
1 184 ASN n 
1 185 GLY n 
1 186 VAL n 
1 187 ALA n 
1 188 GLN n 
1 189 GLY n 
1 190 ILE n 
1 191 VAL n 
1 192 SER n 
1 193 TYR n 
1 194 GLY n 
1 195 ASP n 
1 196 ARG n 
1 197 ARG n 
1 198 GLY n 
1 199 THR n 
1 200 PRO n 
1 201 PRO n 
1 202 ALA n 
1 203 VAL n 
1 204 PHE n 
1 205 THR n 
1 206 ARG n 
1 207 ILE n 
1 208 SER n 
1 209 ALA n 
1 210 PHE n 
1 211 MET n 
1 212 PRO n 
1 213 TRP n 
1 214 VAL n 
1 215 ARG n 
1 216 ARG n 
1 217 THR n 
1 218 MET n 
1 219 ARG n 
1 220 ARG n 
1 221 PHE n 
# 
loop_
_pdbx_poly_seq_scheme.asym_id 
_pdbx_poly_seq_scheme.entity_id 
_pdbx_poly_seq_scheme.seq_id 
_pdbx_poly_seq_scheme.mon_id 
_pdbx_poly_seq_scheme.ndb_seq_num 
_pdbx_poly_seq_scheme.pdb_seq_num 
_pdbx_poly_seq_scheme.auth_seq_num 
_pdbx_poly_seq_scheme.pdb_mon_id 
_pdbx_poly_seq_scheme.auth_mon_id 
_pdbx_poly_seq_scheme.pdb_strand_id 
_pdbx_poly_seq_scheme.pdb_ins_code 
_pdbx_poly_seq_scheme.hetero 
A 1   1 ASP   1 1   1   ASP ASP A ? n 
A 1   2 ILE   2 2   2   ILE ILE A ? n 
A 1   3 ILE   3 3   3   ILE ILE A ? n 
A 1   4 GLY   4 4   4   GLY GLY A ? n 
A 1   5 GLY   5 5   5   GLY GLY A ? n 
A 1   6 ARG   6 6   6   ARG ARG A ? n 
A 1   7 GLU   7 7   7   GLU GLU A ? n 
A 1   8 ALA   8 8   8   ALA ALA A ? n 
A 1   9 ARG   9 9   9   ARG ARG A ? n 
A 1  10 PRO  10 10  10  PRO PRO A ? n 
A 1  11 HIS  11 11  11  HIS HIS A ? n 
A 1  12 SER  12 12  12  SER SER A ? n 
A 1  13 ARG  13 13  13  ARG ARG A ? n 
A 1  14 PRO  14 14  14  PRO PRO A ? n 
A 1  15 TYR  15 15  15  TYR TYR A ? n 
A 1  16 MET  16 16  16  MET MET A ? n 
A 1  17 ALA  17 17  17  ALA ALA A ? n 
A 1  18 TYR  18 18  18  TYR TYR A ? n 
A 1  19 LEU  19 19  19  LEU LEU A ? n 
A 1  20 GLN  20 20  20  GLN GLN A ? n 
A 1  21 ILE  21 21  21  ILE ILE A ? n 
A 1  22 ASN  22 22  22  ASN ASN A ? n 
A 1  23 GLY  23 23  23  GLY GLY A ? n 
A 1  24 SER  24 24  24  SER SER A ? n 
A 1  25 SER  25 25  25  SER SER A ? n 
A 1  26 ALA  26 26  26  ALA ALA A ? n 
A 1  27 CYS  27 27  27  CYS CYS A ? n 
A 1  28 GLY  28 28  28  GLY GLY A ? n 
A 1  29 GLY  29 29  29  GLY GLY A ? n 
A 1  30 PHE  30 30  30  PHE PHE A ? n 
A 1  31 LEU  31 31  31  LEU LEU A ? n 
A 1  32 VAL  32 32  32  VAL VAL A ? n 
A 1  33 ARG  33 33  33  ARG ARG A ? n 
A 1  34 GLU  34 34  34  GLU GLU A ? n 
A 1  35 ASP  35 35  35  ASP ASP A ? n 
A 1  36 PHE  36 36  36  PHE PHE A ? n 
A 1  37 VAL  37 37  37  VAL VAL A ? n 
A 1  38 LEU  38 38  38  LEU LEU A ? n 
A 1  39 THR  39 39  39  THR THR A ? n 
A 1  40 ALA  40 40  40  ALA ALA A ? n 
A 1  41 ALA  41 41  41  ALA ALA A ? n 
A 1  42 HIS  42 42  42  HIS HIS A ? n 
A 1  43 CYS  43 43  43  CYS CYS A ? n 
A 1  44 TRP  44 44  44  TRP TRP A ? n 
A 1  45 GLY  45 45  45  GLY GLY A ? n 
A 1  46 SER  46 46  46  SER SER A ? n 
A 1  47 ARG  47 47  47  ARG ARG A ? n 
A 1  48 ILE  48 48  48  ILE ILE A ? n 
A 1  49 ALA  49 49  49  ALA ALA A ? n 
A 1  50 VAL  50 50  50  VAL VAL A ? n 
A 1  51 THR  51 51  51  THR THR A ? n 
A 1  52 LEU  52 52  52  LEU LEU A ? n 
A 1  53 GLY  53 53  53  GLY GLY A ? n 
A 1  54 ALA  54 54  54  ALA ALA A ? n 
A 1  55 HIS  55 55  55  HIS HIS A ? n 
A 1  56 ASP  56 56  56  ASP ASP A ? n 
A 1  57 VAL  57 57  57  VAL VAL A ? n 
A 1  58 GLY  58 58  58  GLY GLY A ? n 
A 1  59 ARG  59 59  59  ARG ARG A ? n 
A 1  60 ARG  60 60  60  ARG ARG A ? n 
A 1  61 GLU  61 61  61  GLU GLU A ? n 
A 1  62 ARG  62 62  62  ARG ARG A ? n 
A 1  63 VAL  63 63  63  VAL VAL A ? n 
A 1  64 GLN  64 64  64  GLN GLN A ? n 
A 1  65 GLN  65 65  65  GLN GLN A ? n 
A 1  66 ARG  66 66  66  ARG ARG A ? n 
A 1  67 THR  67 67  67  THR THR A ? n 
A 1  68 THR  68 68  68  THR THR A ? n 
A 1  69 ALA  69 69  69  ALA ALA A ? n 
A 1  70 ARG  70 70  70  ARG ARG A ? n 
A 1  71 ARG  71 71  71  ARG ARG A ? n 
A 1  72 ALA  72 72  72  ALA ALA A ? n 
A 1  73 ILE  73 73  73  ILE ILE A ? n 
A 1  74 ARG  74 74  74  ARG ARG A ? n 
A 1  75 HIS  75 75  75  HIS HIS A ? n 
A 1  76 PRO  76 76  76  PRO PRO A ? n 
A 1  77 ARG  77 77  77  ARG ARG A ? n 
A 1  78 TYR  78 78  78  TYR TYR A ? n 
A 1  79 ASN  79 79  79  ASN ASN A ? n 
A 1  80 PRO  80 80  80  PRO PRO A ? n 
A 1  81 GLN  81 81  81  GLN GLN A ? n 
A 1  82 THR  82 82  82  THR THR A ? n 
A 1  83 THR  83 83  83  THR THR A ? n 
A 1  84 ALA  84 84  84  ALA ALA A ? n 
A 1  85 ASN  85 85  85  ASN ASN A ? n 
A 1  86 ASP  86 86  86  ASP ASP A ? n 
A 1  87 ILE  87 87  87  ILE ILE A ? n 
A 1  88 MET  88 88  88  MET MET A ? n 
A 1  89 LEU  89 89  89  LEU LEU A ? n 
A 1  90 LEU  90 90  90  LEU LEU A ? n 
A 1  91 GLN  91 91  91  GLN GLN A ? n 
A 1  92 LEU  92 92  92  LEU LEU A ? n 
A 1  93 ALA  93 93  93  ALA ALA A ? n 
A 1  94 ASP  94 94  94  ASP ASP A ? n 
A 1  95 ARG  95 95  95  ARG ARG A ? n 
A 1  96 MET  96 96  96  MET MET A ? n 
A 1  97 ARG  97 97  97  ARG ARG A ? n 
A 1  98 ARG  98 98  98  ARG ARG A ? n 
A 1  99 THR  99 99  99  THR THR A ? n 
A 1 100 ARG 100 100 100 ARG ARG A ? n 
A 1 101 GLN 101 101 101 GLN GLN A ? n 
A 1 102 VAL 102 102 102 VAL VAL A ? n 
A 1 103 ARG 103 103 103 ARG ARG A ? n 
A 1 104 PRO 104 104 104 PRO PRO A ? n 
A 1 105 VAL 105 105 105 VAL VAL A ? n 
A 1 106 PRO 106 106 106 PRO PRO A ? n 
A 1 107 LEU 107 107 107 LEU LEU A ? n 
A 1 108 PRO 108 108 108 PRO PRO A ? n 
A 1 109 ARG 109 109 109 ARG ARG A ? n 
A 1 110 ALA 110 110 110 ALA ALA A ? n 
A 1 111 GLY 111 111 111 GLY GLY A ? n 
A 1 112 VAL 112 112 112 VAL VAL A ? n 
A 1 113 ARG 113 113 113 ARG ARG A ? n 
A 1 114 PRO 114 114 114 PRO PRO A ? n 
A 1 115 GLY 115 115 115 GLY GLY A ? n 
A 1 116 ALA 116 116 116 ALA ALA A ? n 
A 1 117 THR 117 117 117 THR THR A ? n 
A 1 118 CYS 118 118 118 CYS CYS A ? n 
A 1 119 THR 119 119 119 THR THR A ? n 
A 1 120 VAL 120 120 120 VAL VAL A ? n 
A 1 121 ALA 121 121 121 ALA ALA A ? n 
A 1 122 GLY 122 122 122 GLY GLY A ? n 
A 1 123 TRP 123 123 123 TRP TRP A ? n 
A 1 124 GLY 124 124 124 GLY GLY A ? n 
A 1 125 ARG 125 125 125 ARG ARG A ? n 
A 1 126 LEU 126 126 126 LEU LEU A ? n 
A 1 127 GLY 127 127 127 GLY GLY A ? n 
A 1 128 LEU 128 128 128 LEU LEU A ? n 
A 1 129 ASN 129 129 129 ASN ASN A ? n 
A 1 130 ARG 130 130 130 ARG ARG A ? n 
A 1 131 ARG 131 131 131 ARG ARG A ? n 
A 1 132 THR 132 132 132 THR THR A ? n 
A 1 133 ASN 133 133 133 ASN ASN A ? n 
A 1 134 LYS 134 134 134 LYS LYS A ? n 
A 1 135 LEU 135 135 135 LEU LEU A ? n 
A 1 136 HIS 136 136 136 HIS HIS A ? n 
A 1 137 GLU 137 137 137 GLU GLU A ? n 
A 1 138 VAL 138 138 138 VAL VAL A ? n 
A 1 139 GLN 139 139 139 GLN GLN A ? n 
A 1 140 LEU 140 140 140 LEU LEU A ? n 
A 1 141 THR 141 141 141 THR THR A ? n 
A 1 142 VAL 142 142 142 VAL VAL A ? n 
A 1 143 GLN 143 143 143 GLN GLN A ? n 
A 1 144 ASN 144 144 144 ASN ASN A ? n 
A 1 145 ASN 145 145 145 ASN ASN A ? n 
A 1 146 SER 146 146 146 SER SER A ? n 
A 1 147 ARG 147 147 147 ARG ARG A ? n 
A 1 148 CYS 148 148 148 CYS CYS A ? n 
A 1 149 SER 149 149 149 SER SER A ? n 
A 1 150 ARG 150 150 150 ARG ARG A ? n 
A 1 151 ARG 151 151 151 ARG ARG A ? n 
A 1 152 PHE 152 152 152 PHE PHE A ? n 
A 1 153 ASN 153 153 153 ASN ASN A ? n 
A 1 154 PHE 154 154 154 PHE PHE A ? n 
A 1 155 PHE 155 155 155 PHE PHE A ? n 
A 1 156 ASN 156 156 156 ASN ASN A ? n 
A 1 157 GLY 157 157 157 GLY GLY A ? n 
A 1 158 GLN 158 158 158 GLN GLN A ? n 
A 1 159 THR 159 159 159 THR THR A ? n 
A 1 160 GLN 160 160 160 GLN GLN A ? n 
A 1 161 ILE 161 161 161 ILE ILE A ? n 
A 1 162 CYS 162 162 162 CYS CYS A ? n 
A 1 163 VAL 163 163 163 VAL VAL A ? n 
A 1 164 GLY 164 164 164 GLY GLY A ? n 
A 1 165 ASN 165 165 165 ASN ASN A ? n 
A 1 166 PRO 166 166 166 PRO PRO A ? n 
A 1 167 ARG 167 167 167 ARG ARG A ? n 
A 1 168 ALA 168 168 168 ALA ALA A ? n 
A 1 169 GLY 169 169 169 GLY GLY A ? n 
A 1 170 LYS 170 170 170 LYS LYS A ? n 
A 1 171 SER 171 171 171 SER SER A ? n 
A 1 172 ALA 172 172 172 ALA ALA A ? n 
A 1 173 PHE 173 173 173 PHE PHE A ? n 
A 1 174 LEU 174 174 174 LEU LEU A ? n 
A 1 175 GLY 175 175 175 GLY GLY A ? n 
A 1 176 ASP 176 176 176 ASP ASP A ? n 
A 1 177 SER 177 177 177 SER SER A ? n 
A 1 178 GLY 178 178 178 GLY GLY A ? n 
A 1 179 GLY 179 179 179 GLY GLY A ? n 
A 1 180 PRO 180 180 180 PRO PRO A ? n 
A 1 181 LEU 181 181 181 LEU LEU A ? n 
A 1 182 VAL 182 182 182 VAL VAL A ? n 
A 1 183 CYS 183 183 183 CYS CYS A ? n 
A 1 184 ASN 184 184 184 ASN ASN A ? n 
A 1 185 GLY 185 185 185 GLY GLY A ? n 
A 1 186 VAL 186 186 186 VAL VAL A ? n 
A 1 187 ALA 187 187 187 ALA ALA A ? n 
A 1 188 GLN 188 188 188 GLN GLN A ? n 
A 1 189 GLY 189 189 189 GLY GLY A ? n 
A 1 190 ILE 190 190 190 ILE ILE A ? n 
A 1 191 VAL 191 191 191 VAL VAL A ? n 
A 1 192 SER 192 192 192 SER SER A ? n 
A 1 193 TYR 193 193 193 TYR TYR A ? n 
A 1 194 GLY 194 194 194 GLY GLY A ? n 
A 1 195 ASP 195 195 195 ASP ASP A ? n 
A 1 196 ARG 196 196 196 ARG ARG A ? n 
A 1 197 ARG 197 197 197 ARG ARG A ? n 
A 1 198 GLY 198 198 198 GLY GLY A ? n 
A 1 199 THR 199 199 199 THR THR A ? n 
A 1 200 PRO 200 200 200 PRO PRO A ? n 
A 1 201 PRO 201 201 201 PRO PRO A ? n 
A 1 202 ALA 202 202 202 ALA ALA A ? n 
A 1 203 VAL 203 203 203 VAL VAL A ? n 
A 1 204 PHE 204 204 204 PHE PHE A ? n 
A 1 205 THR 205 205 205 THR THR A ? n 
A 1 206 ARG 206 206 206 ARG ARG A ? n 
A 1 207 ILE 207 207 207 ILE ILE A ? n 
A 1 208 SER 208 208 208 SER SER A ? n 
A 1 209 ALA 209 209 209 ALA ALA A ? n 
A 1 210 PHE 210 210 210 PHE PHE A ? n 
A 1 211 MET 211 211 211 MET MET A ? n 
A 1 212 PRO 212 212 212 PRO PRO A ? n 
A 1 213 TRP 213 213 213 TRP TRP A ? n 
A 1 214 VAL 214 214 214 VAL VAL A ? n 
A 1 215 ARG 215 215 215 ARG ARG A ? n 
A 1 216 ARG 216 216 216 ARG ARG A ? n 
A 1 217 THR 217 217 217 THR THR A ? n 
A 1 218 MET 218 218 218 MET MET A ? n 
A 1 219 ARG 219 219 219 ARG ARG A ? n 
A 1 220 ARG 220 220 220 ARG ARG A ? n 
A 1 221 PHE 221 221 221 PHE PHE A ? n 
# 
loop_
_atom_site.group_PDB 
_atom_site.id 
_atom_site.type_symbol 
_atom_site.label_atom_id 
_atom_site.label_alt_id 
_atom_site.label_comp_id 
_atom_site.label_asym_id 
_atom_site.label_entity_id 
_atom_site.label_seq_id 
_atom_site.pdbx_PDB_ins_code 
_atom_site.Cartn_x 
_atom_site.Cartn_y 
_atom_site.Cartn_z 
_atom_site.occupancy 
_atom_site.B_iso_or_equiv 
_atom_site.pdbx_formal_charge 
_atom_site.auth_seq_id 
_atom_site.auth_comp_id 
_atom_site.auth_asym_id 
_atom_site.auth_atom_id 
_atom_site.pdbx_PDB_model_num 
ATOM 1    N N   ? ASP A 1   1 ?   9.747  -2.922   1.718 1.000 67.100 ? 1   ASP A N   1 
ATOM 2    C CA  ? ASP A 1   1 ?  10.994  -2.528   1.068 1.000 67.100 ? 1   ASP A CA  1 
ATOM 3    C C   ? ASP A 1   1 ?  10.724  -1.853  -0.274 1.000 67.100 ? 1   ASP A C   1 
ATOM 4    C CB  ? ASP A 1   1 ?  11.903  -3.743   0.872 1.000 67.100 ? 1   ASP A CB  1 
ATOM 5    O O   ? ASP A 1   1 ?   9.875  -2.307  -1.044 1.000 67.100 ? 1   ASP A O   1 
ATOM 6    C CG  ? ASP A 1   1 ?  12.402  -4.328   2.182 1.000 67.100 ? 1   ASP A CG  1 
ATOM 7    O OD1 ? ASP A 1   1 ?  12.246  -3.678   3.239 1.000 67.100 ? 1   ASP A OD1 1 
ATOM 8    O OD2 ? ASP A 1   1 ?  12.958  -5.447   2.157 1.000 67.100 ? 1   ASP A OD2 1 
ATOM 9    N N   ? ILE A 1   2 ?  11.235  -0.737  -0.483 1.000 77.630 ? 2   ILE A N   1 
ATOM 10   C CA  ? ILE A 1   2 ?  11.239  -0.059  -1.774 1.000 77.630 ? 2   ILE A CA  1 
ATOM 11   C C   ? ILE A 1   2 ?  12.637  -0.122  -2.386 1.000 77.630 ? 2   ILE A C   1 
ATOM 12   C CB  ? ILE A 1   2 ?  10.777   1.410  -1.643 1.000 77.630 ? 2   ILE A CB  1 
ATOM 13   O O   ? ILE A 1   2 ?  13.476   0.742  -2.122 1.000 77.630 ? 2   ILE A O   1 
ATOM 14   C CG1 ? ILE A 1   2 ?   9.407   1.479  -0.959 1.000 77.630 ? 2   ILE A CG1 1 
ATOM 15   C CG2 ? ILE A 1   2 ?  10.739   2.088  -3.016 1.000 77.630 ? 2   ILE A CG2 1 
ATOM 16   C CD1 ? ILE A 1   2 ?   8.291   0.798  -1.738 1.000 77.630 ? 2   ILE A CD1 1 
ATOM 17   N N   ? ILE A 1   3 ?  13.019  -1.249  -2.920 1.000 79.330 ? 3   ILE A N   1 
ATOM 18   C CA  ? ILE A 1   3 ?  14.350  -1.462  -3.478 1.000 79.330 ? 3   ILE A CA  1 
ATOM 19   C C   ? ILE A 1   3 ?  14.593  -0.480  -4.622 1.000 79.330 ? 3   ILE A C   1 
ATOM 20   C CB  ? ILE A 1   3 ?  14.530  -2.915  -3.971 1.000 79.330 ? 3   ILE A CB  1 
ATOM 21   O O   ? ILE A 1   3 ?  13.786  -0.385  -5.549 1.000 79.330 ? 3   ILE A O   1 
ATOM 22   C CG1 ? ILE A 1   3 ?  14.347  -3.899  -2.811 1.000 79.330 ? 3   ILE A CG1 1 
ATOM 23   C CG2 ? ILE A 1   3 ?  15.900  -3.095  -4.631 1.000 79.330 ? 3   ILE A CG2 1 
ATOM 24   C CD1 ? ILE A 1   3 ?  14.379  -5.363  -3.230 1.000 79.330 ? 3   ILE A CD1 1 
ATOM 25   N N   ? GLY A 1   4 ?  15.728   0.277  -4.483 1.000 80.710 ? 4   GLY A N   1 
ATOM 26   C CA  ? GLY A 1   4 ?  16.066   1.213  -5.543 1.000 80.710 ? 4   GLY A CA  1 
ATOM 27   C C   ? GLY A 1   4 ?  15.242   2.486  -5.501 1.000 80.710 ? 4   GLY A C   1 
ATOM 28   O O   ? GLY A 1   4 ?  15.201   3.238  -6.477 1.000 80.710 ? 4   GLY A O   1 
ATOM 29   N N   ? GLY A 1   5 ?  14.434   2.639  -4.303 1.000 85.680 ? 5   GLY A N   1 
ATOM 30   C CA  ? GLY A 1   5 ?  13.571   3.798  -4.142 1.000 85.680 ? 5   GLY A CA  1 
ATOM 31   C C   ? GLY A 1   5 ?  14.275   4.982  -3.506 1.000 85.680 ? 5   GLY A C   1 
ATOM 32   O O   ? GLY A 1   5 ?  15.438   4.879  -3.109 1.000 85.680 ? 5   GLY A O   1 
ATOM 33   N N   ? ARG A 1   6 ?  13.707   6.099  -3.526 1.000 91.880 ? 6   ARG A N   1 
ATOM 34   C CA  ? ARG A 1   6 ?  14.198   7.329  -2.913 1.000 91.880 ? 6   ARG A CA  1 
ATOM 35   C C   ? ARG A 1   6 ?  13.232   7.833  -1.846 1.000 91.880 ? 6   ARG A C   1 
ATOM 36   C CB  ? ARG A 1   6 ?  14.415   8.409  -3.975 1.000 91.880 ? 6   ARG A CB  1 
ATOM 37   O O   ? ARG A 1   6 ?  12.052   7.478  -1.852 1.000 91.880 ? 6   ARG A O   1 
ATOM 38   C CG  ? ARG A 1   6 ?  13.135   8.876  -4.650 1.000 91.880 ? 6   ARG A CG  1 
ATOM 39   C CD  ? ARG A 1   6 ?  13.413   9.908  -5.734 1.000 91.880 ? 6   ARG A CD  1 
ATOM 40   N NE  ? ARG A 1   6 ?  12.179  10.396  -6.343 1.000 91.880 ? 6   ARG A NE  1 
ATOM 41   N NH1 ? ARG A 1   6 ?  13.014  10.435  -8.497 1.000 91.880 ? 6   ARG A NH1 1 
ATOM 42   N NH2 ? ARG A 1   6 ?  10.851  11.077  -8.089 1.000 91.880 ? 6   ARG A NH2 1 
ATOM 43   C CZ  ? ARG A 1   6 ?  12.017  10.635  -7.641 1.000 91.880 ? 6   ARG A CZ  1 
ATOM 44   N N   ? GLU A 1   7 ?  13.848   8.503  -0.897 1.000 94.660 ? 7   GLU A N   1 
ATOM 45   C CA  ? GLU A 1   7 ?  12.966   9.088   0.109 1.000 94.660 ? 7   GLU A CA  1 
ATOM 46   C C   ? GLU A 1   7 ?  11.868   9.925  -0.539 1.000 94.660 ? 7   GLU A C   1 
ATOM 47   C CB  ? GLU A 1   7 ?  13.767   9.942   1.095 1.000 94.660 ? 7   GLU A CB  1 
ATOM 48   O O   ? GLU A 1   7 ?  12.139  10.729  -1.434 1.000 94.660 ? 7   GLU A O   1 
ATOM 49   C CG  ? GLU A 1   7 ?  12.933  10.513   2.232 1.000 94.660 ? 7   GLU A CG  1 
ATOM 50   C CD  ? GLU A 1   7 ?  13.757  11.280   3.254 1.000 94.660 ? 7   GLU A CD  1 
ATOM 51   O OE1 ? GLU A 1   7 ?  13.167  11.992   4.099 1.000 94.660 ? 7   GLU A OE1 1 
ATOM 52   O OE2 ? GLU A 1   7 ?  15.002  11.169   3.209 1.000 94.660 ? 7   GLU A OE2 1 
ATOM 53   N N   ? ALA A 1   8 ?  10.618   9.734  -0.115 1.000 95.130 ? 8   ALA A N   1 
ATOM 54   C CA  ? ALA A 1   8 ?   9.483  10.524  -0.587 1.000 95.130 ? 8   ALA A CA  1 
ATOM 55   C C   ? ALA A 1   8 ?   9.533  11.944  -0.029 1.000 95.130 ? 8   ALA A C   1 
ATOM 56   C CB  ? ALA A 1   8 ?   8.169   9.850  -0.202 1.000 95.130 ? 8   ALA A CB  1 
ATOM 57   O O   ? ALA A 1   8 ?  10.056  12.169   1.064 1.000 95.130 ? 8   ALA A O   1 
ATOM 58   N N   ? ARG A 1   9 ?   9.055  12.858  -0.915 1.000 95.870 ? 9   ARG A N   1 
ATOM 59   C CA  ? ARG A 1   9 ?   8.850  14.185  -0.342 1.000 95.870 ? 9   ARG A CA  1 
ATOM 60   C C   ? ARG A 1   9 ?   7.920  14.122   0.864 1.000 95.870 ? 9   ARG A C   1 
ATOM 61   C CB  ? ARG A 1   9 ?   8.284  15.143  -1.392 1.000 95.870 ? 9   ARG A CB  1 
ATOM 62   O O   ? ARG A 1   9 ?   6.862  13.491   0.807 1.000 95.870 ? 9   ARG A O   1 
ATOM 63   C CG  ? ARG A 1   9 ?   8.180  16.584  -0.919 1.000 95.870 ? 9   ARG A CG  1 
ATOM 64   C CD  ? ARG A 1   9 ?   7.613  17.493  -2.000 1.000 95.870 ? 9   ARG A CD  1 
ATOM 65   N NE  ? ARG A 1   9 ?   7.206  18.786  -1.458 1.000 95.870 ? 9   ARG A NE  1 
ATOM 66   N NH1 ? ARG A 1   9 ?   5.739  19.276  -3.174 1.000 95.870 ? 9   ARG A NH1 1 
ATOM 67   N NH2 ? ARG A 1   9 ?   6.028  20.757  -1.449 1.000 95.870 ? 9   ARG A NH2 1 
ATOM 68   C CZ  ? ARG A 1   9 ?   6.325  19.604  -2.028 1.000 95.870 ? 9   ARG A CZ  1 
ATOM 69   N N   ? PRO A 1  10 ?   8.388  14.640   2.030 1.000 95.600 ? 10  PRO A N   1 
ATOM 70   C CA  ? PRO A 1  10 ?   7.531  14.596   3.217 1.000 95.600 ? 10  PRO A CA  1 
ATOM 71   C C   ? PRO A 1  10 ?   6.091  15.010   2.921 1.000 95.600 ? 10  PRO A C   1 
ATOM 72   C CB  ? PRO A 1  10 ?   8.199  15.588   4.172 1.000 95.600 ? 10  PRO A CB  1 
ATOM 73   O O   ? PRO A 1  10 ?   5.861  16.028   2.263 1.000 95.600 ? 10  PRO A O   1 
ATOM 74   C CG  ? PRO A 1  10 ?   9.646  15.565   3.796 1.000 95.600 ? 10  PRO A CG  1 
ATOM 75   C CD  ? PRO A 1  10 ?   9.748  15.413   2.305 1.000 95.600 ? 10  PRO A CD  1 
ATOM 76   N N   ? HIS A 1  11 ?   5.159  13.977   3.326 1.000 94.410 ? 11  HIS A N   1 
ATOM 77   C CA  ? HIS A 1  11 ?   3.720  14.214   3.311 1.000 94.410 ? 11  HIS A CA  1 
ATOM 78   C C   ? HIS A 1  11 ?   3.190  14.303   1.884 1.000 94.410 ? 11  HIS A C   1 
ATOM 79   C CB  ? HIS A 1  11 ?   3.379  15.492   4.079 1.000 94.410 ? 11  HIS A CB  1 
ATOM 80   O O   ? HIS A 1  11 ?   2.115  14.859   1.650 1.000 94.410 ? 11  HIS A O   1 
ATOM 81   C CG  ? HIS A 1  11 ?   3.916  15.515   5.475 1.000 94.410 ? 11  HIS A CG  1 
ATOM 82   C CD2 ? HIS A 1  11 ?   4.764  16.374   6.087 1.000 94.410 ? 11  HIS A CD2 1 
ATOM 83   N ND1 ? HIS A 1  11 ?   3.584  14.564   6.415 1.000 94.410 ? 11  HIS A ND1 1 
ATOM 84   C CE1 ? HIS A 1  11 ?   4.206  14.838   7.549 1.000 94.410 ? 11  HIS A CE1 1 
ATOM 85   N NE2 ? HIS A 1  11 ?   4.929  15.932   7.377 1.000 94.410 ? 11  HIS A NE2 1 
ATOM 86   N N   ? SER A 1  12 ?   3.921  13.878   0.884 1.000 95.870 ? 12  SER A N   1 
ATOM 87   C CA  ? SER A 1  12 ?   3.521  13.848  -0.519 1.000 95.870 ? 12  SER A CA  1 
ATOM 88   C C   ? SER A 1  12 ?   2.607  12.662  -0.808 1.000 95.870 ? 12  SER A C   1 
ATOM 89   C CB  ? SER A 1  12 ?   4.750  13.788  -1.427 1.000 95.870 ? 12  SER A CB  1 
ATOM 90   O O   ? SER A 1  12 ?   1.959  12.611  -1.855 1.000 95.870 ? 12  SER A O   1 
ATOM 91   O OG  ? SER A 1  12 ?   5.502  12.613  -1.178 1.000 95.870 ? 12  SER A OG  1 
ATOM 92   N N   ? ARG A 1  13 ?   2.400  11.748   0.083 1.000 96.810 ? 13  ARG A N   1 
ATOM 93   C CA  ? ARG A 1  13 ?   1.507  10.597  -0.006 1.000 96.810 ? 13  ARG A CA  1 
ATOM 94   C C   ? ARG A 1  13 ?   0.485  10.608   1.127 1.000 96.810 ? 13  ARG A C   1 
ATOM 95   C CB  ? ARG A 1  13 ?   2.307   9.293   0.023 1.000 96.810 ? 13  ARG A CB  1 
ATOM 96   O O   ? ARG A 1  13 ?   0.604   9.841   2.084 1.000 96.810 ? 13  ARG A O   1 
ATOM 97   C CG  ? ARG A 1  13 ?   3.426   9.234  -1.005 1.000 96.810 ? 13  ARG A CG  1 
ATOM 98   C CD  ? ARG A 1  13 ?   2.891   9.324  -2.427 1.000 96.810 ? 13  ARG A CD  1 
ATOM 99   N NE  ? ARG A 1  13 ?   3.960   9.199  -3.414 1.000 96.810 ? 13  ARG A NE  1 
ATOM 100  N NH1 ? ARG A 1  13 ?   4.298  11.473  -3.641 1.000 96.810 ? 13  ARG A NH1 1 
ATOM 101  N NH2 ? ARG A 1  13 ?   5.561   9.995  -4.855 1.000 96.810 ? 13  ARG A NH2 1 
ATOM 102  C CZ  ? ARG A 1  13 ?   4.604  10.222  -3.968 1.000 96.810 ? 13  ARG A CZ  1 
ATOM 103  N N   ? PRO A 1  14 ?  -0.530  11.394   1.049 1.000 97.140 ? 14  PRO A N   1 
ATOM 104  C CA  ? PRO A 1  14 ?  -1.448  11.685   2.152 1.000 97.140 ? 14  PRO A CA  1 
ATOM 105  C C   ? PRO A 1  14 ?  -2.394  10.524   2.454 1.000 97.140 ? 14  PRO A C   1 
ATOM 106  C CB  ? PRO A 1  14 ?  -2.225  12.906   1.654 1.000 97.140 ? 14  PRO A CB  1 
ATOM 107  O O   ? PRO A 1  14 ?  -3.066  10.524   3.489 1.000 97.140 ? 14  PRO A O   1 
ATOM 108  C CG  ? PRO A 1  14 ?  -2.192  12.797   0.163 1.000 97.140 ? 14  PRO A CG  1 
ATOM 109  C CD  ? PRO A 1  14 ?  -0.863  12.228  -0.244 1.000 97.140 ? 14  PRO A CD  1 
ATOM 110  N N   ? TYR A 1  15 ?  -2.357   9.422   1.619 1.000 98.090 ? 15  TYR A N   1 
ATOM 111  C CA  ? TYR A 1  15 ?  -3.218   8.254   1.772 1.000 98.090 ? 15  TYR A CA  1 
ATOM 112  C C   ? TYR A 1  15 ?  -2.482   7.123   2.480 1.000 98.090 ? 15  TYR A C   1 
ATOM 113  C CB  ? TYR A 1  15 ?  -3.722   7.775   0.407 1.000 98.090 ? 15  TYR A CB  1 
ATOM 114  O O   ? TYR A 1  15 ?  -3.090   6.118   2.855 1.000 98.090 ? 15  TYR A O   1 
ATOM 115  C CG  ? TYR A 1  15 ?  -2.636   7.662  -0.636 1.000 98.090 ? 15  TYR A CG  1 
ATOM 116  C CD1 ? TYR A 1  15 ?  -2.472   8.647  -1.607 1.000 98.090 ? 15  TYR A CD1 1 
ATOM 117  C CD2 ? TYR A 1  15 ?  -1.774   6.571  -0.652 1.000 98.090 ? 15  TYR A CD2 1 
ATOM 118  C CE1 ? TYR A 1  15 ?  -1.474   8.546  -2.571 1.000 98.090 ? 15  TYR A CE1 1 
ATOM 119  C CE2 ? TYR A 1  15 ?  -0.773   6.460  -1.611 1.000 98.090 ? 15  TYR A CE2 1 
ATOM 120  O OH  ? TYR A 1  15 ?   0.359   7.346  -3.517 1.000 98.090 ? 15  TYR A OH  1 
ATOM 121  C CZ  ? TYR A 1  15 ?  -0.631   7.451  -2.565 1.000 98.090 ? 15  TYR A CZ  1 
ATOM 122  N N   ? MET A 1  16 ?  -1.154   7.257   2.659 1.000 97.600 ? 16  MET A N   1 
ATOM 123  C CA  ? MET A 1  16 ?  -0.345   6.161   3.186 1.000 97.600 ? 16  MET A CA  1 
ATOM 124  C C   ? MET A 1  16 ?  -0.707   5.868   4.638 1.000 97.600 ? 16  MET A C   1 
ATOM 125  C CB  ? MET A 1  16 ?   1.145   6.489   3.074 1.000 97.600 ? 16  MET A CB  1 
ATOM 126  O O   ? MET A 1  16 ?  -0.892   6.789   5.435 1.000 97.600 ? 16  MET A O   1 
ATOM 127  C CG  ? MET A 1  16 ?   1.723   6.247   1.690 1.000 97.600 ? 16  MET A CG  1 
ATOM 128  S SD  ? MET A 1  16 ?   1.511   4.512   1.132 1.000 97.600 ? 16  MET A SD  1 
ATOM 129  C CE  ? MET A 1  16 ?   2.635   3.667   2.278 1.000 97.600 ? 16  MET A CE  1 
ATOM 130  N N   ? ALA A 1  17 ?  -0.781   4.572   4.910 1.000 97.400 ? 17  ALA A N   1 
ATOM 131  C CA  ? ALA A 1  17 ?  -1.061   4.103   6.264 1.000 97.400 ? 17  ALA A CA  1 
ATOM 132  C C   ? ALA A 1  17 ?   0.021   3.140   6.745 1.000 97.400 ? 17  ALA A C   1 
ATOM 133  C CB  ? ALA A 1  17 ?  -2.431   3.432   6.322 1.000 97.400 ? 17  ALA A CB  1 
ATOM 134  O O   ? ALA A 1  17 ?   0.406   2.218   6.022 1.000 97.400 ? 17  ALA A O   1 
ATOM 135  N N   ? TYR A 1  18 ?   0.490   3.413   7.927 1.000 97.010 ? 18  TYR A N   1 
ATOM 136  C CA  ? TYR A 1  18 ?   1.385   2.495   8.623 1.000 97.010 ? 18  TYR A CA  1 
ATOM 137  C C   ? TYR A 1  18 ?   0.610   1.608   9.591 1.000 97.010 ? 18  TYR A C   1 
ATOM 138  C CB  ? TYR A 1  18 ?   2.469   3.270   9.379 1.000 97.010 ? 18  TYR A CB  1 
ATOM 139  O O   ? TYR A 1  18 ?  -0.089   2.107  10.476 1.000 97.010 ? 18  TYR A O   1 
ATOM 140  C CG  ? TYR A 1  18 ?   3.449   2.385  10.110 1.000 97.010 ? 18  TYR A CG  1 
ATOM 141  C CD1 ? TYR A 1  18 ?   3.296   2.117  11.468 1.000 97.010 ? 18  TYR A CD1 1 
ATOM 142  C CD2 ? TYR A 1  18 ?   4.530   1.817   9.445 1.000 97.010 ? 18  TYR A CD2 1 
ATOM 143  C CE1 ? TYR A 1  18 ?   4.197   1.304  12.147 1.000 97.010 ? 18  TYR A CE1 1 
ATOM 144  C CE2 ? TYR A 1  18 ?   5.438   1.003  10.114 1.000 97.010 ? 18  TYR A CE2 1 
ATOM 145  O OH  ? TYR A 1  18 ?   6.159  -0.054  12.130 1.000 97.010 ? 18  TYR A OH  1 
ATOM 146  C CZ  ? TYR A 1  18 ?   5.264   0.752  11.463 1.000 97.010 ? 18  TYR A CZ  1 
ATOM 147  N N   ? LEU A 1  19 ?   0.738   0.289   9.352 1.000 96.750 ? 19  LEU A N   1 
ATOM 148  C CA  ? LEU A 1  19 ?   0.031  -0.659  10.206 1.000 96.750 ? 19  LEU A CA  1 
ATOM 149  C C   ? LEU A 1  19 ?   1.001  -1.387  11.130 1.000 96.750 ? 19  LEU A C   1 
ATOM 150  C CB  ? LEU A 1  19 ?  -0.741  -1.673   9.358 1.000 96.750 ? 19  LEU A CB  1 
ATOM 151  O O   ? LEU A 1  19 ?   1.965  -2.001  10.666 1.000 96.750 ? 19  LEU A O   1 
ATOM 152  C CG  ? LEU A 1  19 ?  -1.570  -1.102   8.206 1.000 96.750 ? 19  LEU A CG  1 
ATOM 153  C CD1 ? LEU A 1  19 ?  -2.373  -2.209   7.531 1.000 96.750 ? 19  LEU A CD1 1 
ATOM 154  C CD2 ? LEU A 1  19 ?  -2.491   0.005   8.706 1.000 96.750 ? 19  LEU A CD2 1 
ATOM 155  N N   ? GLN A 1  20 ?   0.759  -1.224  12.384 1.000 96.050 ? 20  GLN A N   1 
ATOM 156  C CA  ? GLN A 1  20 ?   1.431  -2.041  13.390 1.000 96.050 ? 20  GLN A CA  1 
ATOM 157  C C   ? GLN A 1  20 ?   0.529  -3.175  13.870 1.000 96.050 ? 20  GLN A C   1 
ATOM 158  C CB  ? GLN A 1  20 ?   1.869  -1.181  14.576 1.000 96.050 ? 20  GLN A CB  1 
ATOM 159  O O   ? GLN A 1  20 ?  -0.529  -2.929  14.452 1.000 96.050 ? 20  GLN A O   1 
ATOM 160  C CG  ? GLN A 1  20 ?   2.799  -1.898  15.546 1.000 96.050 ? 20  GLN A CG  1 
ATOM 161  C CD  ? GLN A 1  20 ?   3.365  -0.974  16.608 1.000 96.050 ? 20  GLN A CD  1 
ATOM 162  N NE2 ? GLN A 1  20 ?   4.107  -1.541  17.553 1.000 96.050 ? 20  GLN A NE2 1 
ATOM 163  O OE1 ? GLN A 1  20 ?   3.138   0.240  16.579 1.000 96.050 ? 20  GLN A OE1 1 
ATOM 164  N N   ? ILE A 1  21 ?   0.982  -4.446  13.613 1.000 95.740 ? 21  ILE A N   1 
ATOM 165  C CA  ? ILE A 1  21 ?   0.145  -5.622  13.826 1.000 95.740 ? 21  ILE A CA  1 
ATOM 166  C C   ? ILE A 1  21 ?   0.643  -6.397  15.044 1.000 95.740 ? 21  ILE A C   1 
ATOM 167  C CB  ? ILE A 1  21 ?   0.126  -6.536  12.580 1.000 95.740 ? 21  ILE A CB  1 
ATOM 168  O O   ? ILE A 1  21 ?   1.804  -6.813  15.090 1.000 95.740 ? 21  ILE A O   1 
ATOM 169  C CG1 ? ILE A 1  21 ?  -0.373  -5.759  11.356 1.000 95.740 ? 21  ILE A CG1 1 
ATOM 170  C CG2 ? ILE A 1  21 ?  -0.738  -7.775  12.832 1.000 95.740 ? 21  ILE A CG2 1 
ATOM 171  C CD1 ? ILE A 1  21 ?  -0.134  -6.471  10.032 1.000 95.740 ? 21  ILE A CD1 1 
ATOM 172  N N   ? ASN A 1  22 ?  -0.130  -6.542  16.050 1.000 94.890 ? 22  ASN A N   1 
ATOM 173  C CA  ? ASN A 1  22 ?   0.120  -7.248  17.302 1.000 94.890 ? 22  ASN A CA  1 
ATOM 174  C C   ? ASN A 1  22 ?   1.414  -6.779  17.961 1.000 94.890 ? 22  ASN A C   1 
ATOM 175  C CB  ? ASN A 1  22 ?   0.162  -8.759  17.067 1.000 94.890 ? 22  ASN A CB  1 
ATOM 176  O O   ? ASN A 1  22 ?   2.122  -7.572  18.583 1.000 94.890 ? 22  ASN A O   1 
ATOM 177  C CG  ? ASN A 1  22 ?  -1.167  -9.313  16.590 1.000 94.890 ? 22  ASN A CG  1 
ATOM 178  N ND2 ? ASN A 1  22 ?  -1.114 -10.336  15.746 1.000 94.890 ? 22  ASN A ND2 1 
ATOM 179  O OD1 ? ASN A 1  22 ?  -2.232  -8.824  16.977 1.000 94.890 ? 22  ASN A OD1 1 
ATOM 180  N N   ? GLY A 1  23 ?   1.928  -5.579  17.607 1.000 89.110 ? 23  GLY A N   1 
ATOM 181  C CA  ? GLY A 1  23 ?   3.055  -4.938  18.267 1.000 89.110 ? 23  GLY A CA  1 
ATOM 182  C C   ? GLY A 1  23 ?   4.398  -5.398  17.733 1.000 89.110 ? 23  GLY A C   1 
ATOM 183  O O   ? GLY A 1  23 ?   5.444  -4.911  18.167 1.000 89.110 ? 23  GLY A O   1 
ATOM 184  N N   ? SER A 1  24 ?   4.387  -6.304  16.746 1.000 87.600 ? 24  SER A N   1 
ATOM 185  C CA  ? SER A 1  24 ?   5.657  -6.902  16.346 1.000 87.600 ? 24  SER A CA  1 
ATOM 186  C C   ? SER A 1  24 ?   5.870  -6.790  14.840 1.000 87.600 ? 24  SER A C   1 
ATOM 187  C CB  ? SER A 1  24 ?   5.715  -8.370  16.770 1.000 87.600 ? 24  SER A CB  1 
ATOM 188  O O   ? SER A 1  24 ?   7.007  -6.682  14.376 1.000 87.600 ? 24  SER A O   1 
ATOM 189  O OG  ? SER A 1  24 ?   4.619  -9.092  16.236 1.000 87.600 ? 24  SER A OG  1 
ATOM 190  N N   ? SER A 1  25 ?   4.781  -6.851  14.065 1.000 90.980 ? 25  SER A N   1 
ATOM 191  C CA  ? SER A 1  25 ?   4.885  -6.824  12.610 1.000 90.980 ? 25  SER A CA  1 
ATOM 192  C C   ? SER A 1  25 ?   4.316  -5.530  12.039 1.000 90.980 ? 25  SER A C   1 
ATOM 193  C CB  ? SER A 1  25 ?   4.159  -8.024  11.999 1.000 90.980 ? 25  SER A CB  1 
ATOM 194  O O   ? SER A 1  25 ?   3.508  -4.862  12.687 1.000 90.980 ? 25  SER A O   1 
ATOM 195  O OG  ? SER A 1  25 ?   4.721  -9.240  12.460 1.000 90.980 ? 25  SER A OG  1 
ATOM 196  N N   ? ALA A 1  26 ?   4.866  -5.164  10.857 1.000 92.580 ? 26  ALA A N   1 
ATOM 197  C CA  ? ALA A 1  26 ?   4.381  -3.953  10.200 1.000 92.580 ? 26  ALA A CA  1 
ATOM 198  C C   ? ALA A 1  26 ?   3.939  -4.246   8.769 1.000 92.580 ? 26  ALA A C   1 
ATOM 199  C CB  ? ALA A 1  26 ?   5.461  -2.874  10.210 1.000 92.580 ? 26  ALA A CB  1 
ATOM 200  O O   ? ALA A 1  26 ?   4.541  -5.076   8.083 1.000 92.580 ? 26  ALA A O   1 
ATOM 201  N N   ? CYS A 1  27 ?   2.876  -3.605   8.341 1.000 95.610 ? 27  CYS A N   1 
ATOM 202  C CA  ? CYS A 1  27 ?   2.369  -3.574   6.974 1.000 95.610 ? 27  CYS A CA  1 
ATOM 203  C C   ? CYS A 1  27 ?   2.008  -2.153   6.558 1.000 95.610 ? 27  CYS A C   1 
ATOM 204  C CB  ? CYS A 1  27 ?   1.147  -4.482   6.835 1.000 95.610 ? 27  CYS A CB  1 
ATOM 205  O O   ? CYS A 1  27 ?   1.934  -1.255   7.399 1.000 95.610 ? 27  CYS A O   1 
ATOM 206  S SG  ? CYS A 1  27 ?   1.553  -6.239   6.745 1.000 95.610 ? 27  CYS A SG  1 
ATOM 207  N N   ? GLY A 1  28 ?   1.904  -2.077   5.296 1.000 95.850 ? 28  GLY A N   1 
ATOM 208  C CA  ? GLY A 1  28 ?   1.343  -0.838   4.782 1.000 95.850 ? 28  GLY A CA  1 
ATOM 209  C C   ? GLY A 1  28 ?  -0.154  -0.915   4.545 1.000 95.850 ? 28  GLY A C   1 
ATOM 210  O O   ? GLY A 1  28 ?  -0.756  -1.981   4.683 1.000 95.850 ? 28  GLY A O   1 
ATOM 211  N N   ? GLY A 1  29 ?  -0.785   0.118   4.214 1.000 97.370 ? 29  GLY A N   1 
ATOM 212  C CA  ? GLY A 1  29 ?  -2.166   0.338   3.815 1.000 97.370 ? 29  GLY A CA  1 
ATOM 213  C C   ? GLY A 1  29 ?  -2.417   1.735   3.278 1.000 97.370 ? 29  GLY A C   1 
ATOM 214  O O   ? GLY A 1  29 ?  -1.503   2.560   3.230 1.000 97.370 ? 29  GLY A O   1 
ATOM 215  N N   ? PHE A 1  30 ?  -3.630   1.910   2.821 1.000 98.510 ? 30  PHE A N   1 
ATOM 216  C CA  ? PHE A 1  30 ?  -3.918   3.253   2.334 1.000 98.510 ? 30  PHE A CA  1 
ATOM 217  C C   ? PHE A 1  30 ?  -5.390   3.597   2.532 1.000 98.510 ? 30  PHE A C   1 
ATOM 218  C CB  ? PHE A 1  30 ?  -3.544   3.382   0.854 1.000 98.510 ? 30  PHE A CB  1 
ATOM 219  O O   ? PHE A 1  30 ?  -6.253   2.722   2.451 1.000 98.510 ? 30  PHE A O   1 
ATOM 220  C CG  ? PHE A 1  30 ?  -4.195   2.351  -0.029 1.000 98.510 ? 30  PHE A CG  1 
ATOM 221  C CD1 ? PHE A 1  30 ?  -3.644   1.083  -0.162 1.000 98.510 ? 30  PHE A CD1 1 
ATOM 222  C CD2 ? PHE A 1  30 ?  -5.359   2.652  -0.725 1.000 98.510 ? 30  PHE A CD2 1 
ATOM 223  C CE1 ? PHE A 1  30 ?  -4.245   0.127  -0.978 1.000 98.510 ? 30  PHE A CE1 1 
ATOM 224  C CE2 ? PHE A 1  30 ?  -5.965   1.702  -1.542 1.000 98.510 ? 30  PHE A CE2 1 
ATOM 225  C CZ  ? PHE A 1  30 ?  -5.406   0.440  -1.668 1.000 98.510 ? 30  PHE A CZ  1 
ATOM 226  N N   ? LEU A 1  31 ?  -5.533   4.876   2.932 1.000 98.530 ? 31  LEU A N   1 
ATOM 227  C CA  ? LEU A 1  31 ?  -6.846   5.427   3.250 1.000 98.530 ? 31  LEU A CA  1 
ATOM 228  C C   ? LEU A 1  31 ?  -7.698   5.562   1.993 1.000 98.530 ? 31  LEU A C   1 
ATOM 229  C CB  ? LEU A 1  31 ?  -6.704   6.790   3.934 1.000 98.530 ? 31  LEU A CB  1 
ATOM 230  O O   ? LEU A 1  31 ?  -7.285   6.202   1.023 1.000 98.530 ? 31  LEU A O   1 
ATOM 231  C CG  ? LEU A 1  31 ?  -7.990   7.408   4.485 1.000 98.530 ? 31  LEU A CG  1 
ATOM 232  C CD1 ? LEU A 1  31 ?  -8.520   6.579   5.649 1.000 98.530 ? 31  LEU A CD1 1 
ATOM 233  C CD2 ? LEU A 1  31 ?  -7.747   8.851   4.916 1.000 98.530 ? 31  LEU A CD2 1 
ATOM 234  N N   ? VAL A 1  32 ?  -8.938   4.924   1.965 1.000 98.010 ? 32  VAL A N   1 
ATOM 235  C CA  ? VAL A 1  32 ?  -9.800   4.945   0.788 1.000 98.010 ? 32  VAL A CA  1 
ATOM 236  C C   ? VAL A 1  32 ? -11.093   5.693   1.109 1.000 98.010 ? 32  VAL A C   1 
ATOM 237  C CB  ? VAL A 1  32 ? -10.120   3.517   0.292 1.000 98.010 ? 32  VAL A CB  1 
ATOM 238  O O   ? VAL A 1  32 ? -11.792   6.153   0.203 1.000 98.010 ? 32  VAL A O   1 
ATOM 239  C CG1 ? VAL A 1  32 ?  -8.862   2.838  -0.246 1.000 98.010 ? 32  VAL A CG1 1 
ATOM 240  C CG2 ? VAL A 1  32 ? -10.738   2.688   1.417 1.000 98.010 ? 32  VAL A CG2 1 
ATOM 241  N N   ? ARG A 1  33 ? -11.334   5.880   2.415 1.000 96.200 ? 33  ARG A N   1 
ATOM 242  C CA  ? ARG A 1  33 ? -12.423   6.611   3.055 1.000 96.200 ? 33  ARG A CA  1 
ATOM 243  C C   ? ARG A 1  33 ? -12.039   7.038   4.468 1.000 96.200 ? 33  ARG A C   1 
ATOM 244  C CB  ? ARG A 1  33 ? -13.694   5.760   3.092 1.000 96.200 ? 33  ARG A CB  1 
ATOM 245  O O   ? ARG A 1  33 ? -11.188   6.412   5.102 1.000 96.200 ? 33  ARG A O   1 
ATOM 246  C CG  ? ARG A 1  33 ? -14.929   6.516   3.555 1.000 96.200 ? 33  ARG A CG  1 
ATOM 247  C CD  ? ARG A 1  33 ? -16.196   5.694   3.370 1.000 96.200 ? 33  ARG A CD  1 
ATOM 248  N NE  ? ARG A 1  33 ? -16.196   4.505   4.218 1.000 96.200 ? 33  ARG A NE  1 
ATOM 249  N NH1 ? ARG A 1  33 ? -18.228   3.710   3.460 1.000 96.200 ? 33  ARG A NH1 1 
ATOM 250  N NH2 ? ARG A 1  33 ? -17.059   2.546   5.051 1.000 96.200 ? 33  ARG A NH2 1 
ATOM 251  C CZ  ? ARG A 1  33 ? -17.161   3.590   4.241 1.000 96.200 ? 33  ARG A CZ  1 
ATOM 252  N N   ? GLU A 1  34 ? -12.568   8.096   5.120 1.000 96.920 ? 34  GLU A N   1 
ATOM 253  C CA  ? GLU A 1  34 ? -12.167   8.646   6.411 1.000 96.920 ? 34  GLU A CA  1 
ATOM 254  C C   ? GLU A 1  34 ? -12.253   7.592   7.511 1.000 96.920 ? 34  GLU A C   1 
ATOM 255  C CB  ? GLU A 1  34 ? -13.033   9.855   6.773 1.000 96.920 ? 34  GLU A CB  1 
ATOM 256  O O   ? GLU A 1  34 ? -11.611   7.722   8.555 1.000 96.920 ? 34  GLU A O   1 
ATOM 257  C CG  ? GLU A 1  34 ? -12.804  11.065   5.879 1.000 96.920 ? 34  GLU A CG  1 
ATOM 258  C CD  ? GLU A 1  34 ? -13.707  12.241   6.217 1.000 96.920 ? 34  GLU A CD  1 
ATOM 259  O OE1 ? GLU A 1  34 ? -13.577  13.310   5.578 1.000 96.920 ? 34  GLU A OE1 1 
ATOM 260  O OE2 ? GLU A 1  34 ? -14.550  12.092   7.129 1.000 96.920 ? 34  GLU A OE2 1 
ATOM 261  N N   ? ASP A 1  35 ? -12.841   6.420   7.170 1.000 97.680 ? 35  ASP A N   1 
ATOM 262  C CA  ? ASP A 1  35 ? -13.020   5.415   8.214 1.000 97.680 ? 35  ASP A CA  1 
ATOM 263  C C   ? ASP A 1  35 ? -12.596   4.032   7.723 1.000 97.680 ? 35  ASP A C   1 
ATOM 264  C CB  ? ASP A 1  35 ? -14.475   5.382   8.684 1.000 97.680 ? 35  ASP A CB  1 
ATOM 265  O O   ? ASP A 1  35 ? -12.839   3.028   8.395 1.000 97.680 ? 35  ASP A O   1 
ATOM 266  C CG  ? ASP A 1  35 ? -15.458   5.122   7.556 1.000 97.680 ? 35  ASP A CG  1 
ATOM 267  O OD1 ? ASP A 1  35 ? -15.055   5.170   6.373 1.000 97.680 ? 35  ASP A OD1 1 
ATOM 268  O OD2 ? ASP A 1  35 ? -16.646   4.869   7.851 1.000 97.680 ? 35  ASP A OD2 1 
ATOM 269  N N   ? PHE A 1  36 ? -12.008   4.039   6.461 1.000 98.350 ? 36  PHE A N   1 
ATOM 270  C CA  ? PHE A 1  36 ? -11.604   2.748   5.916 1.000 98.350 ? 36  PHE A CA  1 
ATOM 271  C C   ? PHE A 1  36 ? -10.193   2.819   5.344 1.000 98.350 ? 36  PHE A C   1 
ATOM 272  C CB  ? PHE A 1  36 ? -12.586   2.288   4.834 1.000 98.350 ? 36  PHE A CB  1 
ATOM 273  O O   ? PHE A 1  36 ?  -9.850   3.772   4.642 1.000 98.350 ? 36  PHE A O   1 
ATOM 274  C CG  ? PHE A 1  36 ? -13.768   1.527   5.372 1.000 98.350 ? 36  PHE A CG  1 
ATOM 275  C CD1 ? PHE A 1  36 ? -13.705   0.150   5.546 1.000 98.350 ? 36  PHE A CD1 1 
ATOM 276  C CD2 ? PHE A 1  36 ? -14.943   2.189   5.702 1.000 98.350 ? 36  PHE A CD2 1 
ATOM 277  C CE1 ? PHE A 1  36 ? -14.797  -0.557   6.043 1.000 98.350 ? 36  PHE A CE1 1 
ATOM 278  C CE2 ? PHE A 1  36 ? -16.039   1.489   6.199 1.000 98.350 ? 36  PHE A CE2 1 
ATOM 279  C CZ  ? PHE A 1  36 ? -15.964   0.116   6.368 1.000 98.350 ? 36  PHE A CZ  1 
ATOM 280  N N   ? VAL A 1  37 ?  -9.409   1.788   5.685 1.000 98.640 ? 37  VAL A N   1 
ATOM 281  C CA  ? VAL A 1  37 ?  -8.086   1.534   5.125 1.000 98.640 ? 37  VAL A CA  1 
ATOM 282  C C   ? VAL A 1  37 ?  -8.093   0.212   4.360 1.000 98.640 ? 37  VAL A C   1 
ATOM 283  C CB  ? VAL A 1  37 ?  -7.000   1.507   6.224 1.000 98.640 ? 37  VAL A CB  1 
ATOM 284  O O   ? VAL A 1  37 ?  -8.650  -0.782   4.831 1.000 98.640 ? 37  VAL A O   1 
ATOM 285  C CG1 ? VAL A 1  37 ?  -5.695   0.929   5.680 1.000 98.640 ? 37  VAL A CG1 1 
ATOM 286  C CG2 ? VAL A 1  37 ?  -6.775   2.910   6.785 1.000 98.640 ? 37  VAL A CG2 1 
ATOM 287  N N   ? LEU A 1  38 ?  -7.547   0.296   3.145 1.000 98.540 ? 38  LEU A N   1 
ATOM 288  C CA  ? LEU A 1  38 ?  -7.337  -0.924   2.373 1.000 98.540 ? 38  LEU A CA  1 
ATOM 289  C C   ? LEU A 1  38 ?  -5.927  -1.466   2.585 1.000 98.540 ? 38  LEU A C   1 
ATOM 290  C CB  ? LEU A 1  38 ?  -7.579  -0.665   0.884 1.000 98.540 ? 38  LEU A CB  1 
ATOM 291  O O   ? LEU A 1  38 ?  -4.958  -0.704   2.584 1.000 98.540 ? 38  LEU A O   1 
ATOM 292  C CG  ? LEU A 1  38 ?  -9.039  -0.557   0.443 1.000 98.540 ? 38  LEU A CG  1 
ATOM 293  C CD1 ? LEU A 1  38 ?  -9.124  -0.013  -0.979 1.000 98.540 ? 38  LEU A CD1 1 
ATOM 294  C CD2 ? LEU A 1  38 ?  -9.731  -1.912   0.544 1.000 98.540 ? 38  LEU A CD2 1 
ATOM 295  N N   ? THR A 1  39 ?  -5.783  -2.794   2.716 1.000 98.430 ? 39  THR A N   1 
ATOM 296  C CA  ? THR A 1  39 ?  -4.495  -3.448   2.920 1.000 98.430 ? 39  THR A CA  1 
ATOM 297  C C   ? THR A 1  39 ?  -4.545  -4.898   2.447 1.000 98.430 ? 39  THR A C   1 
ATOM 298  C CB  ? THR A 1  39 ?  -4.073  -3.402   4.400 1.000 98.430 ? 39  THR A CB  1 
ATOM 299  O O   ? THR A 1  39 ?  -5.551  -5.341   1.889 1.000 98.430 ? 39  THR A O   1 
ATOM 300  C CG2 ? THR A 1  39 ?  -4.952  -4.313   5.251 1.000 98.430 ? 39  THR A CG2 1 
ATOM 301  O OG1 ? THR A 1  39 ?  -2.710  -3.829   4.516 1.000 98.430 ? 39  THR A OG1 1 
ATOM 302  N N   ? ALA A 1  40 ?  -3.480  -5.572   2.544 1.000 98.110 ? 40  ALA A N   1 
ATOM 303  C CA  ? ALA A 1  40 ?  -3.421  -6.967   2.117 1.000 98.110 ? 40  ALA A CA  1 
ATOM 304  C C   ? ALA A 1  40 ?  -4.014  -7.891   3.177 1.000 98.110 ? 40  ALA A C   1 
ATOM 305  C CB  ? ALA A 1  40 ?  -1.981  -7.370   1.810 1.000 98.110 ? 40  ALA A CB  1 
ATOM 306  O O   ? ALA A 1  40 ?  -3.815  -7.680   4.375 1.000 98.110 ? 40  ALA A O   1 
ATOM 307  N N   ? ALA A 1  41 ?  -4.727  -8.919   2.711 1.000 97.990 ? 41  ALA A N   1 
ATOM 308  C CA  ? ALA A 1  41 ?  -5.347  -9.897   3.601 1.000 97.990 ? 41  ALA A CA  1 
ATOM 309  C C   ? ALA A 1  41 ?  -4.294 -10.647   4.412 1.000 97.990 ? 41  ALA A C   1 
ATOM 310  C CB  ? ALA A 1  41 ?  -6.198 -10.881   2.800 1.000 97.990 ? 41  ALA A CB  1 
ATOM 311  O O   ? ALA A 1  41 ?  -4.551 -11.056   5.546 1.000 97.990 ? 41  ALA A O   1 
ATOM 312  N N   ? HIS A 1  42 ?  -3.134 -10.811   3.859 1.000 96.230 ? 42  HIS A N   1 
ATOM 313  C CA  ? HIS A 1  42 ?  -2.091 -11.560   4.550 1.000 96.230 ? 42  HIS A CA  1 
ATOM 314  C C   ? HIS A 1  42 ?  -1.482 -10.740   5.683 1.000 96.230 ? 42  HIS A C   1 
ATOM 315  C CB  ? HIS A 1  42 ?  -0.999 -11.989   3.567 1.000 96.230 ? 42  HIS A CB  1 
ATOM 316  O O   ? HIS A 1  42 ?  -0.743 -11.274   6.513 1.000 96.230 ? 42  HIS A O   1 
ATOM 317  C CG  ? HIS A 1  42 ?  -0.119 -10.865   3.121 1.000 96.230 ? 42  HIS A CG  1 
ATOM 318  C CD2 ? HIS A 1  42 ?   0.963 -10.298   3.704 1.000 96.230 ? 42  HIS A CD2 1 
ATOM 319  N ND1 ? HIS A 1  42 ?  -0.318 -10.190   1.936 1.000 96.230 ? 42  HIS A ND1 1 
ATOM 320  C CE1 ? HIS A 1  42 ?   0.607  -9.253   1.810 1.000 96.230 ? 42  HIS A CE1 1 
ATOM 321  N NE2 ? HIS A 1  42 ?   1.397  -9.298   2.869 1.000 96.230 ? 42  HIS A NE2 1 
ATOM 322  N N   ? CYS A 1  43 ?  -1.833  -9.441   5.813 1.000 95.960 ? 43  CYS A N   1 
ATOM 323  C CA  ? CYS A 1  43 ?  -1.422  -8.569   6.908 1.000 95.960 ? 43  CYS A CA  1 
ATOM 324  C C   ? CYS A 1  43 ?  -2.387  -8.677   8.082 1.000 95.960 ? 43  CYS A C   1 
ATOM 325  C CB  ? CYS A 1  43 ?  -1.339  -7.118   6.436 1.000 95.960 ? 43  CYS A CB  1 
ATOM 326  O O   ? CYS A 1  43 ?  -2.467  -7.768   8.911 1.000 95.960 ? 43  CYS A O   1 
ATOM 327  S SG  ? CYS A 1  43 ?   0.013  -6.806   5.279 1.000 95.960 ? 43  CYS A SG  1 
ATOM 328  N N   ? TRP A 1  44 ?  -2.927  -9.841   8.377 1.000 95.000 ? 44  TRP A N   1 
ATOM 329  C CA  ? TRP A 1  44 ?  -3.972 -10.073   9.369 1.000 95.000 ? 44  TRP A CA  1 
ATOM 330  C C   ? TRP A 1  44 ?  -3.376 -10.200  10.767 1.000 95.000 ? 44  TRP A C   1 
ATOM 331  C CB  ? TRP A 1  44 ?  -4.771 -11.333   9.025 1.000 95.000 ? 44  TRP A CB  1 
ATOM 332  O O   ? TRP A 1  44 ?  -2.309 -10.793  10.943 1.000 95.000 ? 44  TRP A O   1 
ATOM 333  C CG  ? TRP A 1  44 ?  -5.734 -11.755  10.093 1.000 95.000 ? 44  TRP A CG  1 
ATOM 334  C CD1 ? TRP A 1  44 ?  -5.540 -12.719  11.043 1.000 95.000 ? 44  TRP A CD1 1 
ATOM 335  C CD2 ? TRP A 1  44 ?  -7.045 -11.228  10.318 1.000 95.000 ? 44  TRP A CD2 1 
ATOM 336  C CE2 ? TRP A 1  44 ?  -7.590 -11.920  11.422 1.000 95.000 ? 44  TRP A CE2 1 
ATOM 337  C CE3 ? TRP A 1  44 ?  -7.812 -10.236   9.692 1.000 95.000 ? 44  TRP A CE3 1 
ATOM 338  N NE1 ? TRP A 1  44 ?  -6.653 -12.823  11.846 1.000 95.000 ? 44  TRP A NE1 1 
ATOM 339  C CH2 ? TRP A 1  44 ?  -9.599 -10.676  11.284 1.000 95.000 ? 44  TRP A CH2 1 
ATOM 340  C CZ2 ? TRP A 1  44 ?  -8.869 -11.650  11.914 1.000 95.000 ? 44  TRP A CZ2 1 
ATOM 341  C CZ3 ? TRP A 1  44 ?  -9.085  -9.970  10.184 1.000 95.000 ? 44  TRP A CZ3 1 
ATOM 342  N N   ? GLY A 1  45 ?  -4.118  -9.606  11.782 1.000 94.560 ? 45  GLY A N   1 
ATOM 343  C CA  ? GLY A 1  45 ?  -3.759  -9.709  13.188 1.000 94.560 ? 45  GLY A CA  1 
ATOM 344  C C   ? GLY A 1  45 ?  -4.895  -9.339  14.122 1.000 94.560 ? 45  GLY A C   1 
ATOM 345  O O   ? GLY A 1  45 ?  -5.917  -8.806  13.685 1.000 94.560 ? 45  GLY A O   1 
ATOM 346  N N   ? SER A 1  46 ?  -4.777  -9.758  15.456 1.000 92.990 ? 46  SER A N   1 
ATOM 347  C CA  ? SER A 1  46 ?  -5.804  -9.532  16.468 1.000 92.990 ? 46  SER A CA  1 
ATOM 348  C C   ? SER A 1  46 ?  -5.876  -8.061  16.864 1.000 92.990 ? 46  SER A C   1 
ATOM 349  C CB  ? SER A 1  46 ?  -5.533 -10.388  17.706 1.000 92.990 ? 46  SER A CB  1 
ATOM 350  O O   ? SER A 1  46 ?  -6.950  -7.555  17.198 1.000 92.990 ? 46  SER A O   1 
ATOM 351  O OG  ? SER A 1  46 ?  -4.264 -10.086  18.259 1.000 92.990 ? 46  SER A OG  1 
ATOM 352  N N   ? ARG A 1  47 ?  -4.777  -7.295  16.837 1.000 96.330 ? 47  ARG A N   1 
ATOM 353  C CA  ? ARG A 1  47 ?  -4.660  -5.869  17.123 1.000 96.330 ? 47  ARG A CA  1 
ATOM 354  C C   ? ARG A 1  47 ?  -3.887  -5.151  16.022 1.000 96.330 ? 47  ARG A C   1 
ATOM 355  C CB  ? ARG A 1  47 ?  -3.976  -5.646  18.474 1.000 96.330 ? 47  ARG A CB  1 
ATOM 356  O O   ? ARG A 1  47 ?  -2.755  -5.523  15.707 1.000 96.330 ? 47  ARG A O   1 
ATOM 357  C CG  ? ARG A 1  47 ?  -3.992  -4.200  18.942 1.000 96.330 ? 47  ARG A CG  1 
ATOM 358  C CD  ? ARG A 1  47 ?  -3.399  -4.051  20.336 1.000 96.330 ? 47  ARG A CD  1 
ATOM 359  N NE  ? ARG A 1  47 ?  -3.469  -2.671  20.807 1.000 96.330 ? 47  ARG A NE  1 
ATOM 360  N NH1 ? ARG A 1  47 ?  -2.852  -3.163  22.978 1.000 96.330 ? 47  ARG A NH1 1 
ATOM 361  N NH2 ? ARG A 1  47 ?  -3.303  -0.998  22.372 1.000 96.330 ? 47  ARG A NH2 1 
ATOM 362  C CZ  ? ARG A 1  47 ?  -3.208  -2.280  22.051 1.000 96.330 ? 47  ARG A CZ  1 
ATOM 363  N N   ? ILE A 1  48 ?  -4.574  -4.116  15.453 1.000 97.860 ? 48  ILE A N   1 
ATOM 364  C CA  ? ILE A 1  48 ?  -3.926  -3.374  14.377 1.000 97.860 ? 48  ILE A CA  1 
ATOM 365  C C   ? ILE A 1  48 ?  -4.008  -1.876  14.661 1.000 97.860 ? 48  ILE A C   1 
ATOM 366  C CB  ? ILE A 1  48 ?  -4.561  -3.696  13.006 1.000 97.860 ? 48  ILE A CB  1 
ATOM 367  O O   ? ILE A 1  48 ?  -5.097  -1.296  14.657 1.000 97.860 ? 48  ILE A O   1 
ATOM 368  C CG1 ? ILE A 1  48 ?  -4.512  -5.204  12.736 1.000 97.860 ? 48  ILE A CG1 1 
ATOM 369  C CG2 ? ILE A 1  48 ?  -3.860  -2.916  11.890 1.000 97.860 ? 48  ILE A CG2 1 
ATOM 370  C CD1 ? ILE A 1  48 ?  -5.270  -5.634  11.487 1.000 97.860 ? 48  ILE A CD1 1 
ATOM 371  N N   ? ALA A 1  49 ?  -2.797  -1.285  14.939 1.000 97.640 ? 49  ALA A N   1 
ATOM 372  C CA  ? ALA A 1  49 ?  -2.694   0.166  15.075 1.000 97.640 ? 49  ALA A CA  1 
ATOM 373  C C   ? ALA A 1  49 ?  -2.417   0.825  13.727 1.000 97.640 ? 49  ALA A C   1 
ATOM 374  C CB  ? ALA A 1  49 ?  -1.600   0.529  16.076 1.000 97.640 ? 49  ALA A CB  1 
ATOM 375  O O   ? ALA A 1  49 ?  -1.567   0.360  12.964 1.000 97.640 ? 49  ALA A O   1 
ATOM 376  N N   ? VAL A 1  50 ?  -3.219   1.910  13.450 1.000 97.850 ? 50  VAL A N   1 
ATOM 377  C CA  ? VAL A 1  50 ?  -3.096   2.585  12.162 1.000 97.850 ? 50  VAL A CA  1 
ATOM 378  C C   ? VAL A 1  50 ?  -2.560   4.000  12.369 1.000 97.850 ? 50  VAL A C   1 
ATOM 379  C CB  ? VAL A 1  50 ?  -4.448   2.631  11.414 1.000 97.850 ? 50  VAL A CB  1 
ATOM 380  O O   ? VAL A 1  50 ?  -3.096   4.761  13.178 1.000 97.850 ? 50  VAL A O   1 
ATOM 381  C CG1 ? VAL A 1  50 ?  -4.290   3.310  10.055 1.000 97.850 ? 50  VAL A CG1 1 
ATOM 382  C CG2 ? VAL A 1  50 ?  -5.014   1.222  11.249 1.000 97.850 ? 50  VAL A CG2 1 
ATOM 383  N N   ? THR A 1  51 ?  -1.494   4.325  11.663 1.000 97.620 ? 51  THR A N   1 
ATOM 384  C CA  ? THR A 1  51 ?  -0.925   5.667  11.673 1.000 97.620 ? 51  THR A CA  1 
ATOM 385  C C   ? THR A 1  51 ?  -1.006   6.301  10.287 1.000 97.620 ? 51  THR A C   1 
ATOM 386  C CB  ? THR A 1  51 ?   0.541   5.649  12.147 1.000 97.620 ? 51  THR A CB  1 
ATOM 387  O O   ? THR A 1  51 ?  -0.509   5.736   9.311 1.000 97.620 ? 51  THR A O   1 
ATOM 388  C CG2 ? THR A 1  51 ?   1.116   7.060  12.210 1.000 97.620 ? 51  THR A CG2 1 
ATOM 389  O OG1 ? THR A 1  51 ?   0.608   5.059  13.451 1.000 97.620 ? 51  THR A OG1 1 
ATOM 390  N N   ? LEU A 1  52 ?  -1.688   7.524  10.189 1.000 97.830 ? 52  LEU A N   1 
ATOM 391  C CA  ? LEU A 1  52 ?  -1.772   8.317   8.967 1.000 97.830 ? 52  LEU A CA  1 
ATOM 392  C C   ? LEU A 1  52 ?  -1.063   9.656   9.138 1.000 97.830 ? 52  LEU A C   1 
ATOM 393  C CB  ? LEU A 1  52 ?  -3.235   8.546   8.577 1.000 97.830 ? 52  LEU A CB  1 
ATOM 394  O O   ? LEU A 1  52 ?  -0.936  10.157  10.258 1.000 97.830 ? 52  LEU A O   1 
ATOM 395  C CG  ? LEU A 1  52 ?  -4.014   7.315   8.113 1.000 97.830 ? 52  LEU A CG  1 
ATOM 396  C CD1 ? LEU A 1  52 ?  -5.504   7.500   8.378 1.000 97.830 ? 52  LEU A CD1 1 
ATOM 397  C CD2 ? LEU A 1  52 ?  -3.758   7.046   6.634 1.000 97.830 ? 52  LEU A CD2 1 
ATOM 398  N N   ? GLY A 1  53 ?  -0.521  10.147   7.973 1.000 96.510 ? 53  GLY A N   1 
ATOM 399  C CA  ? GLY A 1  53 ?   0.065  11.477   8.004 1.000 96.510 ? 53  GLY A CA  1 
ATOM 400  C C   ? GLY A 1  53 ?   1.520  11.479   8.435 1.000 96.510 ? 53  GLY A C   1 
ATOM 401  O O   ? GLY A 1  53 ?   2.092  12.537   8.706 1.000 96.510 ? 53  GLY A O   1 
ATOM 402  N N   ? ALA A 1  54 ?   2.125  10.247   8.447 1.000 96.000 ? 54  ALA A N   1 
ATOM 403  C CA  ? ALA A 1  54 ?   3.510  10.120   8.893 1.000 96.000 ? 54  ALA A CA  1 
ATOM 404  C C   ? ALA A 1  54 ?   4.467  10.080   7.705 1.000 96.000 ? 54  ALA A C   1 
ATOM 405  C CB  ? ALA A 1  54 ?   3.680   8.869   9.751 1.000 96.000 ? 54  ALA A CB  1 
ATOM 406  O O   ? ALA A 1  54 ?   4.233   9.355   6.735 1.000 96.000 ? 54  ALA A O   1 
ATOM 407  N N   ? HIS A 1  55 ?   5.460  10.901   7.713 1.000 96.480 ? 55  HIS A N   1 
ATOM 408  C CA  ? HIS A 1  55 ?   6.609  10.760   6.826 1.000 96.480 ? 55  HIS A CA  1 
ATOM 409  C C   ? HIS A 1  55 ?   7.696   9.902   7.465 1.000 96.480 ? 55  HIS A C   1 
ATOM 410  C CB  ? HIS A 1  55 ?   7.173  12.133   6.458 1.000 96.480 ? 55  HIS A CB  1 
ATOM 411  O O   ? HIS A 1  55 ?   8.302   9.062   6.796 1.000 96.480 ? 55  HIS A O   1 
ATOM 412  C CG  ? HIS A 1  55 ?   8.406  12.069   5.614 1.000 96.480 ? 55  HIS A CG  1 
ATOM 413  C CD2 ? HIS A 1  55 ?   9.698  12.349   5.904 1.000 96.480 ? 55  HIS A CD2 1 
ATOM 414  N ND1 ? HIS A 1  55 ?   8.383  11.679   4.292 1.000 96.480 ? 55  HIS A ND1 1 
ATOM 415  C CE1 ? HIS A 1  55 ?   9.612  11.721   3.805 1.000 96.480 ? 55  HIS A CE1 1 
ATOM 416  N NE2 ? HIS A 1  55 ?  10.429  12.124   4.763 1.000 96.480 ? 55  HIS A NE2 1 
ATOM 417  N N   ? ASP A 1  56 ?   7.961  10.152   8.767 1.000 95.740 ? 56  ASP A N   1 
ATOM 418  C CA  ? ASP A 1  56 ?   8.876   9.397   9.617 1.000 95.740 ? 56  ASP A CA  1 
ATOM 419  C C   ? ASP A 1  56 ?   8.128   8.715  10.760 1.000 95.740 ? 56  ASP A C   1 
ATOM 420  C CB  ? ASP A 1  56 ?   9.969  10.311  10.176 1.000 95.740 ? 56  ASP A CB  1 
ATOM 421  O O   ? ASP A 1  56 ?   7.704   9.373  11.712 1.000 95.740 ? 56  ASP A O   1 
ATOM 422  C CG  ? ASP A 1  56 ?  11.066   9.550  10.900 1.000 95.740 ? 56  ASP A CG  1 
ATOM 423  O OD1 ? ASP A 1  56 ?  10.806   8.434  11.400 1.000 95.740 ? 56  ASP A OD1 1 
ATOM 424  O OD2 ? ASP A 1  56 ?  12.198  10.073  10.975 1.000 95.740 ? 56  ASP A OD2 1 
ATOM 425  N N   ? VAL A 1  57 ?   8.058   7.350  10.674 1.000 93.980 ? 57  VAL A N   1 
ATOM 426  C CA  ? VAL A 1  57 ?   7.223   6.635  11.633 1.000 93.980 ? 57  VAL A CA  1 
ATOM 427  C C   ? VAL A 1  57 ?   7.979   6.461  12.948 1.000 93.980 ? 57  VAL A C   1 
ATOM 428  C CB  ? VAL A 1  57 ?   6.781   5.259  11.087 1.000 93.980 ? 57  VAL A CB  1 
ATOM 429  O O   ? VAL A 1  57 ?   7.384   6.121  13.974 1.000 93.980 ? 57  VAL A O   1 
ATOM 430  C CG1 ? VAL A 1  57 ?   5.779   5.427   9.946 1.000 93.980 ? 57  VAL A CG1 1 
ATOM 431  C CG2 ? VAL A 1  57 ?   7.995   4.456  10.622 1.000 93.980 ? 57  VAL A CG2 1 
ATOM 432  N N   ? GLY A 1  58 ?   9.188   6.770  13.006 1.000 92.660 ? 58  GLY A N   1 
ATOM 433  C CA  ? GLY A 1  58 ?  10.013   6.679  14.200 1.000 92.660 ? 58  GLY A CA  1 
ATOM 434  C C   ? GLY A 1  58 ?   9.942   7.919  15.071 1.000 92.660 ? 58  GLY A C   1 
ATOM 435  O O   ? GLY A 1  58 ?  10.432   7.918  16.202 1.000 92.660 ? 58  GLY A O   1 
ATOM 436  N N   ? ARG A 1  59 ?   9.277   9.006  14.462 1.000 93.690 ? 59  ARG A N   1 
ATOM 437  C CA  ? ARG A 1  59 ?   9.132  10.278  15.163 1.000 93.690 ? 59  ARG A CA  1 
ATOM 438  C C   ? ARG A 1  59 ?   7.666  10.687  15.255 1.000 93.690 ? 59  ARG A C   1 
ATOM 439  C CB  ? ARG A 1  59 ?   9.939  11.373  14.463 1.000 93.690 ? 59  ARG A CB  1 
ATOM 440  O O   ? ARG A 1  59 ?   6.884  10.428  14.338 1.000 93.690 ? 59  ARG A O   1 
ATOM 441  C CG  ? ARG A 1  59 ?  11.440  11.131  14.468 1.000 93.690 ? 59  ARG A CG  1 
ATOM 442  C CD  ? ARG A 1  59 ?  12.203  12.309  13.879 1.000 93.690 ? 59  ARG A CD  1 
ATOM 443  N NE  ? ARG A 1  59 ?  13.648  12.113  13.966 1.000 93.690 ? 59  ARG A NE  1 
ATOM 444  N NH1 ? ARG A 1  59 ?  14.189  14.172  13.069 1.000 93.690 ? 59  ARG A NH1 1 
ATOM 445  N NH2 ? ARG A 1  59 ?  15.847  12.721  13.703 1.000 93.690 ? 59  ARG A NH2 1 
ATOM 446  C CZ  ? ARG A 1  59 ?  14.558  13.002  13.579 1.000 93.690 ? 59  ARG A CZ  1 
ATOM 447  N N   ? ARG A 1  60 ?   7.322  11.222  16.426 1.000 93.170 ? 60  ARG A N   1 
ATOM 448  C CA  ? ARG A 1  60 ?   5.988  11.800  16.548 1.000 93.170 ? 60  ARG A CA  1 
ATOM 449  C C   ? ARG A 1  60 ?   5.889  13.116  15.784 1.000 93.170 ? 60  ARG A C   1 
ATOM 450  C CB  ? ARG A 1  60 ?   5.630  12.020  18.020 1.000 93.170 ? 60  ARG A CB  1 
ATOM 451  O O   ? ARG A 1  60 ?   6.579  14.084  16.113 1.000 93.170 ? 60  ARG A O   1 
ATOM 452  C CG  ? ARG A 1  60 ?   4.184  12.431  18.247 1.000 93.170 ? 60  ARG A CG  1 
ATOM 453  C CD  ? ARG A 1  60 ?   3.838  12.481  19.729 1.000 93.170 ? 60  ARG A CD  1 
ATOM 454  N NE  ? ARG A 1  60 ?   2.470  12.941  19.948 1.000 93.170 ? 60  ARG A NE  1 
ATOM 455  N NH1 ? ARG A 1  60 ?   2.536  12.699  22.245 1.000 93.170 ? 60  ARG A NH1 1 
ATOM 456  N NH2 ? ARG A 1  60 ?   0.633  13.465  21.223 1.000 93.170 ? 60  ARG A NH2 1 
ATOM 457  C CZ  ? ARG A 1  60 ?   1.883  13.034  21.138 1.000 93.170 ? 60  ARG A CZ  1 
ATOM 458  N N   ? GLU A 1  61 ?   5.096  13.074  14.721 1.000 95.170 ? 61  GLU A N   1 
ATOM 459  C CA  ? GLU A 1  61 ?   4.863  14.267  13.911 1.000 95.170 ? 61  GLU A CA  1 
ATOM 460  C C   ? GLU A 1  61 ?   3.513  14.900  14.237 1.000 95.170 ? 61  GLU A C   1 
ATOM 461  C CB  ? GLU A 1  61 ?   4.939  13.928  12.420 1.000 95.170 ? 61  GLU A CB  1 
ATOM 462  O O   ? GLU A 1  61 ?   2.549  14.195  14.545 1.000 95.170 ? 61  GLU A O   1 
ATOM 463  C CG  ? GLU A 1  61 ?   6.293  13.391  11.980 1.000 95.170 ? 61  GLU A CG  1 
ATOM 464  C CD  ? GLU A 1  61 ?   6.329  12.983  10.516 1.000 95.170 ? 61  GLU A CD  1 
ATOM 465  O OE1 ? GLU A 1  61 ?   7.300  13.338   9.810 1.000 95.170 ? 61  GLU A OE1 1 
ATOM 466  O OE2 ? GLU A 1  61 ?   5.377  12.303  10.070 1.000 95.170 ? 61  GLU A OE2 1 
ATOM 467  N N   ? ARG A 1  62 ?   3.424  16.222  14.228 1.000 94.780 ? 62  ARG A N   1 
ATOM 468  C CA  ? ARG A 1  62 ?   2.222  16.953  14.614 1.000 94.780 ? 62  ARG A CA  1 
ATOM 469  C C   ? ARG A 1  62 ?   1.050  16.600  13.705 1.000 94.780 ? 62  ARG A C   1 
ATOM 470  C CB  ? ARG A 1  62 ?   2.475  18.462  14.579 1.000 94.780 ? 62  ARG A CB  1 
ATOM 471  O O   ? ARG A 1  62 ?  -0.104  16.601  14.140 1.000 94.780 ? 62  ARG A O   1 
ATOM 472  C CG  ? ARG A 1  62 ?   3.356  18.965  15.711 1.000 94.780 ? 62  ARG A CG  1 
ATOM 473  C CD  ? ARG A 1  62 ?   3.483  20.482  15.696 1.000 94.780 ? 62  ARG A CD  1 
ATOM 474  N NE  ? ARG A 1  62 ?   4.246  20.971  16.841 1.000 94.780 ? 62  ARG A NE  1 
ATOM 475  N NH1 ? ARG A 1  62 ?   3.788  23.202  16.457 1.000 94.780 ? 62  ARG A NH1 1 
ATOM 476  N NH2 ? ARG A 1  62 ?   5.092  22.585  18.238 1.000 94.780 ? 62  ARG A NH2 1 
ATOM 477  C CZ  ? ARG A 1  62 ?   4.374  22.251  17.176 1.000 94.780 ? 62  ARG A CZ  1 
ATOM 478  N N   ? VAL A 1  63 ?   1.285  16.196  12.548 1.000 95.010 ? 63  VAL A N   1 
ATOM 479  C CA  ? VAL A 1  63 ?   0.271  16.003  11.516 1.000 95.010 ? 63  VAL A CA  1 
ATOM 480  C C   ? VAL A 1  63 ?  -0.207  14.553  11.527 1.000 95.010 ? 63  VAL A C   1 
ATOM 481  C CB  ? VAL A 1  63 ?   0.808  16.377  10.116 1.000 95.010 ? 63  VAL A CB  1 
ATOM 482  O O   ? VAL A 1  63 ?  -1.177  14.207  10.848 1.000 95.010 ? 63  VAL A O   1 
ATOM 483  C CG1 ? VAL A 1  63 ?   1.124  17.869  10.040 1.000 95.010 ? 63  VAL A CG1 1 
ATOM 484  C CG2 ? VAL A 1  63 ?   2.046  15.547   9.781 1.000 95.010 ? 63  VAL A CG2 1 
ATOM 485  N N   ? GLN A 1  64 ?   0.536  13.619  12.324 1.000 95.880 ? 64  GLN A N   1 
ATOM 486  C CA  ? GLN A 1  64 ?   0.166  12.209  12.395 1.000 95.880 ? 64  GLN A CA  1 
ATOM 487  C C   ? GLN A 1  64 ?  -1.164  12.026  13.122 1.000 95.880 ? 64  GLN A C   1 
ATOM 488  C CB  ? GLN A 1  64 ?   1.261  11.400  13.092 1.000 95.880 ? 64  GLN A CB  1 
ATOM 489  O O   ? GLN A 1  64 ?  -1.441  12.718  14.104 1.000 95.880 ? 64  GLN A O   1 
ATOM 490  C CG  ? GLN A 1  64 ?   2.551  11.293  12.290 1.000 95.880 ? 64  GLN A CG  1 
ATOM 491  C CD  ? GLN A 1  64 ?   3.651  10.569  13.043 1.000 95.880 ? 64  GLN A CD  1 
ATOM 492  N NE2 ? GLN A 1  64 ?   4.760  10.304  12.361 1.000 95.880 ? 64  GLN A NE2 1 
ATOM 493  O OE1 ? GLN A 1  64 ?   3.507  10.252  14.227 1.000 95.880 ? 64  GLN A OE1 1 
ATOM 494  N N   ? GLN A 1  65 ?  -1.906  11.199  12.627 1.000 97.460 ? 65  GLN A N   1 
ATOM 495  C CA  ? GLN A 1  65 ?  -3.123  10.733  13.283 1.000 97.460 ? 65  GLN A CA  1 
ATOM 496  C C   ? GLN A 1  65 ?  -3.076   9.227  13.525 1.000 97.460 ? 65  GLN A C   1 
ATOM 497  C CB  ? GLN A 1  65 ?  -4.354  11.093  12.450 1.000 97.460 ? 65  GLN A CB  1 
ATOM 498  O O   ? GLN A 1  65 ?  -2.764   8.457  12.614 1.000 97.460 ? 65  GLN A O   1 
ATOM 499  C CG  ? GLN A 1  65 ?  -4.491  12.583  12.168 1.000 97.460 ? 65  GLN A CG  1 
ATOM 500  C CD  ? GLN A 1  65 ?  -5.733  12.916  11.363 1.000 97.460 ? 65  GLN A CD  1 
ATOM 501  N NE2 ? GLN A 1  65 ?  -5.584  13.797  10.379 1.000 97.460 ? 65  GLN A NE2 1 
ATOM 502  O OE1 ? GLN A 1  65 ?  -6.818  12.386  11.622 1.000 97.460 ? 65  GLN A OE1 1 
ATOM 503  N N   ? ARG A 1  66 ?  -3.329   8.875  14.811 1.000 97.060 ? 66  ARG A N   1 
ATOM 504  C CA  ? ARG A 1  66 ?  -3.252   7.465  15.180 1.000 97.060 ? 66  ARG A CA  1 
ATOM 505  C C   ? ARG A 1  66 ?  -4.607   6.948  15.654 1.000 97.060 ? 66  ARG A C   1 
ATOM 506  C CB  ? ARG A 1  66 ?  -2.200   7.251  16.270 1.000 97.060 ? 66  ARG A CB  1 
ATOM 507  O O   ? ARG A 1  66 ?  -5.338   7.656  16.349 1.000 97.060 ? 66  ARG A O   1 
ATOM 508  C CG  ? ARG A 1  66 ?  -0.780   7.563  15.824 1.000 97.060 ? 66  ARG A CG  1 
ATOM 509  C CD  ? ARG A 1  66 ?   0.230   7.295  16.931 1.000 97.060 ? 66  ARG A CD  1 
ATOM 510  N NE  ? ARG A 1  66 ?   1.603   7.404  16.446 1.000 97.060 ? 66  ARG A NE  1 
ATOM 511  N NH1 ? ARG A 1  66 ?   2.580   6.897  18.477 1.000 97.060 ? 66  ARG A NH1 1 
ATOM 512  N NH2 ? ARG A 1  66 ?   3.890   7.337  16.648 1.000 97.060 ? 66  ARG A NH2 1 
ATOM 513  C CZ  ? ARG A 1  66 ?   2.688   7.212  17.192 1.000 97.060 ? 66  ARG A CZ  1 
ATOM 514  N N   ? THR A 1  67 ?  -4.975   5.780  15.196 1.000 97.210 ? 67  THR A N   1 
ATOM 515  C CA  ? THR A 1  67 ?  -6.170   5.066  15.632 1.000 97.210 ? 67  THR A CA  1 
ATOM 516  C C   ? THR A 1  67 ?  -5.954   3.557  15.562 1.000 97.210 ? 67  THR A C   1 
ATOM 517  C CB  ? THR A 1  67 ?  -7.393   5.452  14.780 1.000 97.210 ? 67  THR A CB  1 
ATOM 518  O O   ? THR A 1  67 ?  -4.873   3.096  15.189 1.000 97.210 ? 67  THR A O   1 
ATOM 519  C CG2 ? THR A 1  67 ?  -7.292   4.867  13.375 1.000 97.210 ? 67  THR A CG2 1 
ATOM 520  O OG1 ? THR A 1  67 ?  -8.581   4.956  15.409 1.000 97.210 ? 67  THR A OG1 1 
ATOM 521  N N   ? THR A 1  68 ?  -6.839   2.796  16.057 1.000 97.530 ? 68  THR A N   1 
ATOM 522  C CA  ? THR A 1  68 ?  -6.813   1.343  15.934 1.000 97.530 ? 68  THR A CA  1 
ATOM 523  C C   ? THR A 1  68 ?  -7.900   0.862  14.977 1.000 97.530 ? 68  THR A C   1 
ATOM 524  C CB  ? THR A 1  68 ?  -6.994   0.663  17.304 1.000 97.530 ? 68  THR A CB  1 
ATOM 525  O O   ? THR A 1  68 ?  -8.839   1.601  14.673 1.000 97.530 ? 68  THR A O   1 
ATOM 526  C CG2 ? THR A 1  68 ?  -5.881   1.062  18.267 1.000 97.530 ? 68  THR A CG2 1 
ATOM 527  O OG1 ? THR A 1  68 ?  -8.255   1.051  17.861 1.000 97.530 ? 68  THR A OG1 1 
ATOM 528  N N   ? ALA A 1  69 ?  -7.623  -0.334  14.438 1.000 97.590 ? 69  ALA A N   1 
ATOM 529  C CA  ? ALA A 1  69 ?  -8.680  -0.953  13.642 1.000 97.590 ? 69  ALA A CA  1 
ATOM 530  C C   ? ALA A 1  69 ?  -9.796  -1.488  14.533 1.000 97.590 ? 69  ALA A C   1 
ATOM 531  C CB  ? ALA A 1  69 ?  -8.108  -2.075  12.779 1.000 97.590 ? 69  ALA A CB  1 
ATOM 532  O O   ? ALA A 1  69 ?  -9.535  -2.193  15.511 1.000 97.590 ? 69  ALA A O   1 
ATOM 533  N N   ? ARG A 1  70 ? -10.987  -0.952  14.254 1.000 97.150 ? 70  ARG A N   1 
ATOM 534  C CA  ? ARG A 1  70 ? -12.139  -1.508  14.957 1.000 97.150 ? 70  ARG A CA  1 
ATOM 535  C C   ? ARG A 1  70 ? -12.404  -2.946  14.522 1.000 97.150 ? 70  ARG A C   1 
ATOM 536  C CB  ? ARG A 1  70 ? -13.382  -0.650  14.715 1.000 97.150 ? 70  ARG A CB  1 
ATOM 537  O O   ? ARG A 1  70 ? -12.664  -3.814  15.358 1.000 97.150 ? 70  ARG A O   1 
ATOM 538  C CG  ? ARG A 1  70 ? -14.639  -1.183  15.385 1.000 97.150 ? 70  ARG A CG  1 
ATOM 539  C CD  ? ARG A 1  70 ? -15.825  -0.250  15.183 1.000 97.150 ? 70  ARG A CD  1 
ATOM 540  N NE  ? ARG A 1  70 ? -17.043  -0.791  15.778 1.000 97.150 ? 70  ARG A NE  1 
ATOM 541  N NH1 ? ARG A 1  70 ? -18.357   1.035  15.252 1.000 97.150 ? 70  ARG A NH1 1 
ATOM 542  N NH2 ? ARG A 1  70 ? -19.263  -0.752  16.366 1.000 97.150 ? 70  ARG A NH2 1 
ATOM 543  C CZ  ? ARG A 1  70 ? -18.218  -0.168  15.797 1.000 97.150 ? 70  ARG A CZ  1 
ATOM 544  N N   ? ARG A 1  71 ? -12.295  -3.122  13.186 1.000 96.570 ? 71  ARG A N   1 
ATOM 545  C CA  ? ARG A 1  71 ? -12.503  -4.418  12.548 1.000 96.570 ? 71  ARG A CA  1 
ATOM 546  C C   ? ARG A 1  71 ? -11.521  -4.626  11.400 1.000 96.570 ? 71  ARG A C   1 
ATOM 547  C CB  ? ARG A 1  71 ? -13.940  -4.541  12.037 1.000 96.570 ? 71  ARG A CB  1 
ATOM 548  O O   ? ARG A 1  71 ? -11.157  -3.674  10.707 1.000 96.570 ? 71  ARG A O   1 
ATOM 549  C CG  ? ARG A 1  71 ? -14.991  -4.484  13.134 1.000 96.570 ? 71  ARG A CG  1 
ATOM 550  C CD  ? ARG A 1  71 ? -16.399  -4.632  12.575 1.000 96.570 ? 71  ARG A CD  1 
ATOM 551  N NE  ? ARG A 1  71 ? -17.413  -4.354  13.588 1.000 96.570 ? 71  ARG A NE  1 
ATOM 552  N NH1 ? ARG A 1  71 ? -17.847  -6.573  14.060 1.000 96.570 ? 71  ARG A NH1 1 
ATOM 553  N NH2 ? ARG A 1  71 ? -18.980  -4.918  15.169 1.000 96.570 ? 71  ARG A NH2 1 
ATOM 554  C CZ  ? ARG A 1  71 ? -18.078  -5.282  14.270 1.000 96.570 ? 71  ARG A CZ  1 
ATOM 555  N N   ? ALA A 1  72 ? -11.081  -5.862  11.366 1.000 97.450 ? 72  ALA A N   1 
ATOM 556  C CA  ? ALA A 1  72 ? -10.337  -6.313  10.193 1.000 97.450 ? 72  ALA A CA  1 
ATOM 557  C C   ? ALA A 1  72 ? -11.155  -7.308   9.373 1.000 97.450 ? 72  ALA A C   1 
ATOM 558  C CB  ? ALA A 1  72 ?  -9.010  -6.940  10.614 1.000 97.450 ? 72  ALA A CB  1 
ATOM 559  O O   ? ALA A 1  72 ? -11.520  -8.377   9.867 1.000 97.450 ? 72  ALA A O   1 
ATOM 560  N N   ? ILE A 1  73 ? -11.538  -6.890   8.171 1.000 97.890 ? 73  ILE A N   1 
ATOM 561  C CA  ? ILE A 1  73 ? -12.428  -7.681   7.328 1.000 97.890 ? 73  ILE A CA  1 
ATOM 562  C C   ? ILE A 1  73 ? -11.647  -8.255   6.149 1.000 97.890 ? 73  ILE A C   1 
ATOM 563  C CB  ? ILE A 1  73 ? -13.622  -6.840   6.822 1.000 97.890 ? 73  ILE A CB  1 
ATOM 564  O O   ? ILE A 1  73 ? -11.434  -7.571   5.145 1.000 97.890 ? 73  ILE A O   1 
ATOM 565  C CG1 ? ILE A 1  73 ? -14.327  -6.152   7.997 1.000 97.890 ? 73  ILE A CG1 1 
ATOM 566  C CG2 ? ILE A 1  73 ? -14.601  -7.714   6.032 1.000 97.890 ? 73  ILE A CG2 1 
ATOM 567  C CD1 ? ILE A 1  73 ? -15.175  -4.954   7.593 1.000 97.890 ? 73  ILE A CD1 1 
ATOM 568  N N   ? ARG A 1  74 ? -11.254  -9.584   6.234 1.000 97.660 ? 74  ARG A N   1 
ATOM 569  C CA  ? ARG A 1  74 ? -10.532 -10.269   5.167 1.000 97.660 ? 74  ARG A CA  1 
ATOM 570  C C   ? ARG A 1  74 ? -11.490 -10.771   4.092 1.000 97.660 ? 74  ARG A C   1 
ATOM 571  C CB  ? ARG A 1  74 ?  -9.719 -11.437   5.730 1.000 97.660 ? 74  ARG A CB  1 
ATOM 572  O O   ? ARG A 1  74 ? -12.633 -11.126   4.388 1.000 97.660 ? 74  ARG A O   1 
ATOM 573  C CG  ? ARG A 1  74 ?  -8.545 -11.009   6.597 1.000 97.660 ? 74  ARG A CG  1 
ATOM 574  C CD  ? ARG A 1  74 ?  -7.717 -12.201   7.053 1.000 97.660 ? 74  ARG A CD  1 
ATOM 575  N NE  ? ARG A 1  74 ?  -8.539 -13.395   7.226 1.000 97.660 ? 74  ARG A NE  1 
ATOM 576  N NH1 ? ARG A 1  74 ?  -6.881 -14.643   8.241 1.000 97.660 ? 74  ARG A NH1 1 
ATOM 577  N NH2 ? ARG A 1  74 ?  -8.956 -15.553   7.892 1.000 97.660 ? 74  ARG A NH2 1 
ATOM 578  C CZ  ? ARG A 1  74 ?  -8.124 -14.527   7.786 1.000 97.660 ? 74  ARG A CZ  1 
ATOM 579  N N   ? HIS A 1  75 ? -10.949 -10.621   2.872 1.000 98.160 ? 75  HIS A N   1 
ATOM 580  C CA  ? HIS A 1  75 ? -11.751 -11.275   1.844 1.000 98.160 ? 75  HIS A CA  1 
ATOM 581  C C   ? HIS A 1  75 ? -12.054 -12.722   2.219 1.000 98.160 ? 75  HIS A C   1 
ATOM 582  C CB  ? HIS A 1  75 ? -11.037 -11.221   0.493 1.000 98.160 ? 75  HIS A CB  1 
ATOM 583  O O   ? HIS A 1  75 ? -11.146 -13.481   2.566 1.000 98.160 ? 75  HIS A O   1 
ATOM 584  C CG  ? HIS A 1  75 ? -11.932 -11.507  -0.671 1.000 98.160 ? 75  HIS A CG  1 
ATOM 585  C CD2 ? HIS A 1  75 ? -12.436 -10.691  -1.626 1.000 98.160 ? 75  HIS A CD2 1 
ATOM 586  N ND1 ? HIS A 1  75 ? -12.411 -12.769  -0.948 1.000 98.160 ? 75  HIS A ND1 1 
ATOM 587  C CE1 ? HIS A 1  75 ? -13.174 -12.716  -2.028 1.000 98.160 ? 75  HIS A CE1 1 
ATOM 588  N NE2 ? HIS A 1  75 ? -13.205 -11.466  -2.459 1.000 98.160 ? 75  HIS A NE2 1 
ATOM 589  N N   ? PRO A 1  76 ? -13.309 -13.170   2.218 1.000 97.270 ? 76  PRO A N   1 
ATOM 590  C CA  ? PRO A 1  76 ? -13.726 -14.494   2.685 1.000 97.270 ? 76  PRO A CA  1 
ATOM 591  C C   ? PRO A 1  76 ? -13.078 -15.630   1.897 1.000 97.270 ? 76  PRO A C   1 
ATOM 592  C CB  ? PRO A 1  76 ? -15.243 -14.480   2.476 1.000 97.270 ? 76  PRO A CB  1 
ATOM 593  O O   ? PRO A 1  76 ? -12.955 -16.747   2.406 1.000 97.270 ? 76  PRO A O   1 
ATOM 594  C CG  ? PRO A 1  76 ? -15.482 -13.378   1.495 1.000 97.270 ? 76  PRO A CG  1 
ATOM 595  C CD  ? PRO A 1  76 ? -14.429 -12.326   1.692 1.000 97.270 ? 76  PRO A CD  1 
ATOM 596  N N   ? ARG A 1  77 ? -12.647 -15.309   0.712 1.000 97.700 ? 77  ARG A N   1 
ATOM 597  C CA  ? ARG A 1  77 ? -12.087 -16.366  -0.123 1.000 97.700 ? 77  ARG A CA  1 
ATOM 598  C C   ? ARG A 1  77 ? -10.570 -16.245  -0.215 1.000 97.700 ? 77  ARG A C   1 
ATOM 599  C CB  ? ARG A 1  77 ? -12.702 -16.328  -1.524 1.000 97.700 ? 77  ARG A CB  1 
ATOM 600  O O   ? ARG A 1  77 ?  -9.955 -16.773  -1.145 1.000 97.700 ? 77  ARG A O   1 
ATOM 601  C CG  ? ARG A 1  77 ? -14.185 -16.663  -1.555 1.000 97.700 ? 77  ARG A CG  1 
ATOM 602  C CD  ? ARG A 1  77 ? -14.722 -16.711  -2.978 1.000 97.700 ? 77  ARG A CD  1 
ATOM 603  N NE  ? ARG A 1  77 ? -16.151 -17.013  -3.005 1.000 97.700 ? 77  ARG A NE  1 
ATOM 604  N NH1 ? ARG A 1  77 ? -16.350 -16.861  -5.302 1.000 97.700 ? 77  ARG A NH1 1 
ATOM 605  N NH2 ? ARG A 1  77 ? -18.183 -17.360  -4.018 1.000 97.700 ? 77  ARG A NH2 1 
ATOM 606  C CZ  ? ARG A 1  77 ? -16.891 -17.077  -4.108 1.000 97.700 ? 77  ARG A CZ  1 
ATOM 607  N N   ? TYR A 1  78 ?  -9.978 -15.424   0.697 1.000 97.910 ? 78  TYR A N   1 
ATOM 608  C CA  ? TYR A 1  78 ?  -8.521 -15.363   0.746 1.000 97.910 ? 78  TYR A CA  1 
ATOM 609  C C   ? TYR A 1  78 ?  -7.923 -16.752   0.936 1.000 97.910 ? 78  TYR A C   1 
ATOM 610  C CB  ? TYR A 1  78 ?  -8.060 -14.437   1.875 1.000 97.910 ? 78  TYR A CB  1 
ATOM 611  O O   ? TYR A 1  78 ?  -8.345 -17.500   1.820 1.000 97.910 ? 78  TYR A O   1 
ATOM 612  C CG  ? TYR A 1  78 ?  -6.570 -14.473   2.119 1.000 97.910 ? 78  TYR A CG  1 
ATOM 613  C CD1 ? TYR A 1  78 ?  -6.055 -14.895   3.343 1.000 97.910 ? 78  TYR A CD1 1 
ATOM 614  C CD2 ? TYR A 1  78 ?  -5.676 -14.084   1.128 1.000 97.910 ? 78  TYR A CD2 1 
ATOM 615  C CE1 ? TYR A 1  78 ?  -4.684 -14.928   3.573 1.000 97.910 ? 78  TYR A CE1 1 
ATOM 616  C CE2 ? TYR A 1  78 ?  -4.303 -14.113   1.347 1.000 97.910 ? 78  TYR A CE2 1 
ATOM 617  O OH  ? TYR A 1  78 ?  -2.458 -14.566   2.793 1.000 97.910 ? 78  TYR A OH  1 
ATOM 618  C CZ  ? TYR A 1  78 ?  -3.817 -14.536   2.570 1.000 97.910 ? 78  TYR A CZ  1 
ATOM 619  N N   ? ASN A 1  79 ?  -6.958 -17.063   0.114 1.000 97.040 ? 79  ASN A N   1 
ATOM 620  C CA  ? ASN A 1  79 ?  -6.218 -18.319   0.168 1.000 97.040 ? 79  ASN A CA  1 
ATOM 621  C C   ? ASN A 1  79 ?  -4.755 -18.093   0.539 1.000 97.040 ? 79  ASN A C   1 
ATOM 622  C CB  ? ASN A 1  79 ?  -6.319 -19.059  -1.168 1.000 97.040 ? 79  ASN A CB  1 
ATOM 623  O O   ? ASN A 1  79 ?  -3.972 -17.603  -0.277 1.000 97.040 ? 79  ASN A O   1 
ATOM 624  C CG  ? ASN A 1  79 ?  -5.709 -20.446  -1.114 1.000 97.040 ? 79  ASN A CG  1 
ATOM 625  N ND2 ? ASN A 1  79 ?  -6.265 -21.369  -1.891 1.000 97.040 ? 79  ASN A ND2 1 
ATOM 626  O OD1 ? ASN A 1  79 ?  -4.747 -20.687  -0.380 1.000 97.040 ? 79  ASN A OD1 1 
ATOM 627  N N   ? PRO A 1  80 ?  -4.330 -18.518   1.732 1.000 94.780 ? 80  PRO A N   1 
ATOM 628  C CA  ? PRO A 1  80 ?  -2.978 -18.231   2.218 1.000 94.780 ? 80  PRO A CA  1 
ATOM 629  C C   ? PRO A 1  80 ?  -1.903 -19.020   1.473 1.000 94.780 ? 80  PRO A C   1 
ATOM 630  C CB  ? PRO A 1  80 ?  -3.037 -18.645   3.691 1.000 94.780 ? 80  PRO A CB  1 
ATOM 631  O O   ? PRO A 1  80 ?  -0.736 -18.620   1.460 1.000 94.780 ? 80  PRO A O   1 
ATOM 632  C CG  ? PRO A 1  80 ?  -4.167 -19.619   3.769 1.000 94.780 ? 80  PRO A CG  1 
ATOM 633  C CD  ? PRO A 1  80 ?  -5.218 -19.211   2.777 1.000 94.780 ? 80  PRO A CD  1 
ATOM 634  N N   ? GLN A 1  81 ?  -2.354 -20.091   0.781 1.000 93.340 ? 81  GLN A N   1 
ATOM 635  C CA  ? GLN A 1  81 ?  -1.404 -20.903   0.027 1.000 93.340 ? 81  GLN A CA  1 
ATOM 636  C C   ? GLN A 1  81 ?  -1.054 -20.246  -1.305 1.000 93.340 ? 81  GLN A C   1 
ATOM 637  C CB  ? GLN A 1  81 ?  -1.966 -22.306  -0.210 1.000 93.340 ? 81  GLN A CB  1 
ATOM 638  O O   ? GLN A 1  81 ?   0.116 -20.196  -1.689 1.000 93.340 ? 81  GLN A O   1 
ATOM 639  C CG  ? GLN A 1  81 ?  -2.075 -23.147   1.054 1.000 93.340 ? 81  GLN A CG  1 
ATOM 640  C CD  ? GLN A 1  81 ?  -2.624 -24.536   0.790 1.000 93.340 ? 81  GLN A CD  1 
ATOM 641  N NE2 ? GLN A 1  81 ?  -2.318 -25.474   1.680 1.000 93.340 ? 81  GLN A NE2 1 
ATOM 642  O OE1 ? GLN A 1  81 ?  -3.318 -24.765  -0.206 1.000 93.340 ? 81  GLN A OE1 1 
ATOM 643  N N   ? THR A 1  82 ?  -1.998 -19.686  -1.903 1.000 94.070 ? 82  THR A N   1 
ATOM 644  C CA  ? THR A 1  82 ?  -1.794 -19.142  -3.241 1.000 94.070 ? 82  THR A CA  1 
ATOM 645  C C   ? THR A 1  82 ?  -1.793 -17.617  -3.210 1.000 94.070 ? 82  THR A C   1 
ATOM 646  C CB  ? THR A 1  82 ?  -2.876 -19.639  -4.217 1.000 94.070 ? 82  THR A CB  1 
ATOM 647  O O   ? THR A 1  82 ?  -1.435 -16.971  -4.197 1.000 94.070 ? 82  THR A O   1 
ATOM 648  C CG2 ? THR A 1  82 ?  -2.941 -21.162  -4.238 1.000 94.070 ? 82  THR A CG2 1 
ATOM 649  O OG1 ? THR A 1  82 ?  -4.150 -19.123  -3.811 1.000 94.070 ? 82  THR A OG1 1 
ATOM 650  N N   ? THR A 1  83 ?  -2.153 -17.042  -2.114 1.000 94.550 ? 83  THR A N   1 
ATOM 651  C CA  ? THR A 1  83 ?  -2.321 -15.606  -1.923 1.000 94.550 ? 83  THR A CA  1 
ATOM 652  C C   ? THR A 1  83 ?  -3.405 -15.061  -2.849 1.000 94.550 ? 83  THR A C   1 
ATOM 653  C CB  ? THR A 1  83 ?  -1.002 -14.851  -2.172 1.000 94.550 ? 83  THR A CB  1 
ATOM 654  O O   ? THR A 1  83 ?  -3.411 -13.871  -3.173 1.000 94.550 ? 83  THR A O   1 
ATOM 655  C CG2 ? THR A 1  83 ?   0.037 -15.196  -1.110 1.000 94.550 ? 83  THR A CG2 1 
ATOM 656  O OG1 ? THR A 1  83 ?  -0.489 -15.209  -3.461 1.000 94.550 ? 83  THR A OG1 1 
ATOM 657  N N   ? ALA A 1  84 ?  -4.279 -15.968  -3.305 1.000 96.440 ? 84  ALA A N   1 
ATOM 658  C CA  ? ALA A 1  84 ?  -5.442 -15.550  -4.082 1.000 96.440 ? 84  ALA A CA  1 
ATOM 659  C C   ? ALA A 1  84 ?  -6.396 -14.712  -3.234 1.000 96.440 ? 84  ALA A C   1 
ATOM 660  C CB  ? ALA A 1  84 ?  -6.169 -16.767  -4.650 1.000 96.440 ? 84  ALA A CB  1 
ATOM 661  O O   ? ALA A 1  84 ?  -6.610 -15.007  -2.056 1.000 96.440 ? 84  ALA A O   1 
ATOM 662  N N   ? ASN A 1  85 ?  -6.966 -13.649  -3.788 1.000 97.620 ? 85  ASN A N   1 
ATOM 663  C CA  ? ASN A 1  85 ?  -7.908 -12.755  -3.123 1.000 97.620 ? 85  ASN A CA  1 
ATOM 664  C C   ? ASN A 1  85 ?  -7.265 -12.046  -1.935 1.000 97.620 ? 85  ASN A C   1 
ATOM 665  C CB  ? ASN A 1  85 ?  -9.152 -13.524  -2.673 1.000 97.620 ? 85  ASN A CB  1 
ATOM 666  O O   ? ASN A 1  85 ?  -7.881 -11.920  -0.875 1.000 97.620 ? 85  ASN A O   1 
ATOM 667  C CG  ? ASN A 1  85 ?  -9.818 -14.273  -3.810 1.000 97.620 ? 85  ASN A CG  1 
ATOM 668  N ND2 ? ASN A 1  85 ?  -9.973 -15.582  -3.648 1.000 97.620 ? 85  ASN A ND2 1 
ATOM 669  O OD1 ? ASN A 1  85 ? -10.191 -13.681  -4.827 1.000 97.620 ? 85  ASN A OD1 1 
ATOM 670  N N   ? ASP A 1  86 ?  -6.001 -11.674  -1.948 1.000 98.020 ? 86  ASP A N   1 
ATOM 671  C CA  ? ASP A 1  86 ?  -5.209 -11.026  -0.907 1.000 98.020 ? 86  ASP A CA  1 
ATOM 672  C C   ? ASP A 1  86 ?  -5.620  -9.566  -0.733 1.000 98.020 ? 86  ASP A C   1 
ATOM 673  C CB  ? ASP A 1  86 ?  -3.717 -11.117  -1.233 1.000 98.020 ? 86  ASP A CB  1 
ATOM 674  O O   ? ASP A 1  86 ?  -4.888  -8.657  -1.132 1.000 98.020 ? 86  ASP A O   1 
ATOM 675  C CG  ? ASP A 1  86 ?  -2.829 -10.751  -0.057 1.000 98.020 ? 86  ASP A CG  1 
ATOM 676  O OD1 ? ASP A 1  86 ?  -3.296 -10.808   1.101 1.000 98.020 ? 86  ASP A OD1 1 
ATOM 677  O OD2 ? ASP A 1  86 ?  -1.652 -10.399  -0.290 1.000 98.020 ? 86  ASP A OD2 1 
ATOM 678  N N   ? ILE A 1  87 ?  -6.801  -9.272  -0.200 1.000 98.450 ? 87  ILE A N   1 
ATOM 679  C CA  ? ILE A 1  87 ?  -7.341  -7.934   0.013 1.000 98.450 ? 87  ILE A CA  1 
ATOM 680  C C   ? ILE A 1  87 ?  -8.148  -7.904   1.309 1.000 98.450 ? 87  ILE A C   1 
ATOM 681  C CB  ? ILE A 1  87 ?  -8.219  -7.483  -1.176 1.000 98.450 ? 87  ILE A CB  1 
ATOM 682  O O   ? ILE A 1  87 ?  -8.875  -8.852   1.617 1.000 98.450 ? 87  ILE A O   1 
ATOM 683  C CG1 ? ILE A 1  87 ?  -8.701  -6.042  -0.967 1.000 98.450 ? 87  ILE A CG1 1 
ATOM 684  C CG2 ? ILE A 1  87 ?  -9.404  -8.435  -1.364 1.000 98.450 ? 87  ILE A CG2 1 
ATOM 685  C CD1 ? ILE A 1  87 ?  -9.294  -5.401  -2.214 1.000 98.450 ? 87  ILE A CD1 1 
ATOM 686  N N   ? MET A 1  88 ?  -7.938  -6.900   2.140 1.000 98.430 ? 88  MET A N   1 
ATOM 687  C CA  ? MET A 1  88 ?  -8.594  -6.747   3.435 1.000 98.430 ? 88  MET A CA  1 
ATOM 688  C C   ? MET A 1  88 ?  -8.946  -5.287   3.698 1.000 98.430 ? 88  MET A C   1 
ATOM 689  C CB  ? MET A 1  88 ?  -7.701  -7.280   4.557 1.000 98.430 ? 88  MET A CB  1 
ATOM 690  O O   ? MET A 1  88 ?  -8.180  -4.387   3.350 1.000 98.430 ? 88  MET A O   1 
ATOM 691  C CG  ? MET A 1  88 ?  -8.331  -7.189   5.937 1.000 98.430 ? 88  MET A CG  1 
ATOM 692  S SD  ? MET A 1  88 ?  -7.239  -7.853   7.254 1.000 98.430 ? 88  MET A SD  1 
ATOM 693  C CE  ? MET A 1  88 ?  -5.996  -6.533   7.334 1.000 98.430 ? 88  MET A CE  1 
ATOM 694  N N   ? LEU A 1  89 ? -10.104  -5.015   4.267 1.000 98.490 ? 89  LEU A N   1 
ATOM 695  C CA  ? LEU A 1  89 ? -10.522  -3.694   4.722 1.000 98.490 ? 89  LEU A CA  1 
ATOM 696  C C   ? LEU A 1  89 ? -10.381  -3.571   6.236 1.000 98.490 ? 89  LEU A C   1 
ATOM 697  C CB  ? LEU A 1  89 ? -11.970  -3.417   4.308 1.000 98.490 ? 89  LEU A CB  1 
ATOM 698  O O   ? LEU A 1  89 ? -10.707  -4.506   6.971 1.000 98.490 ? 89  LEU A O   1 
ATOM 699  C CG  ? LEU A 1  89 ? -12.210  -3.151   2.821 1.000 98.490 ? 89  LEU A CG  1 
ATOM 700  C CD1 ? LEU A 1  89 ? -13.696  -3.261   2.497 1.000 98.490 ? 89  LEU A CD1 1 
ATOM 701  C CD2 ? LEU A 1  89 ? -11.672  -1.779   2.429 1.000 98.490 ? 89  LEU A CD2 1 
ATOM 702  N N   ? LEU A 1  90 ?  -9.807  -2.440   6.625 1.000 98.450 ? 90  LEU A N   1 
ATOM 703  C CA  ? LEU A 1  90 ?  -9.793  -2.084   8.040 1.000 98.450 ? 90  LEU A CA  1 
ATOM 704  C C   ? LEU A 1  90 ? -10.797  -0.974   8.331 1.000 98.450 ? 90  LEU A C   1 
ATOM 705  C CB  ? LEU A 1  90 ?  -8.391  -1.645   8.470 1.000 98.450 ? 90  LEU A CB  1 
ATOM 706  O O   ? LEU A 1  90 ? -10.686   0.128   7.787 1.000 98.450 ? 90  LEU A O   1 
ATOM 707  C CG  ? LEU A 1  90 ?  -7.259  -2.639   8.204 1.000 98.450 ? 90  LEU A CG  1 
ATOM 708  C CD1 ? LEU A 1  90 ?  -5.921  -2.045   8.631 1.000 98.450 ? 90  LEU A CD1 1 
ATOM 709  C CD2 ? LEU A 1  90 ?  -7.521  -3.955   8.929 1.000 98.450 ? 90  LEU A CD2 1 
ATOM 710  N N   ? GLN A 1  91 ? -11.852  -1.303   9.112 1.000 98.160 ? 91  GLN A N   1 
ATOM 711  C CA  ? GLN A 1  91 ? -12.695  -0.243   9.655 1.000 98.160 ? 91  GLN A CA  1 
ATOM 712  C C   ? GLN A 1  91 ? -12.038   0.419  10.863 1.000 98.160 ? 91  GLN A C   1 
ATOM 713  C CB  ? GLN A 1  91 ? -14.069  -0.793  10.041 1.000 98.160 ? 91  GLN A CB  1 
ATOM 714  O O   ? GLN A 1  91 ? -11.770  -0.240  11.869 1.000 98.160 ? 91  GLN A O   1 
ATOM 715  C CG  ? GLN A 1  91 ? -15.059   0.277  10.481 1.000 98.160 ? 91  GLN A CG  1 
ATOM 716  C CD  ? GLN A 1  91 ? -16.383  -0.302  10.941 1.000 98.160 ? 91  GLN A CD  1 
ATOM 717  N NE2 ? GLN A 1  91 ? -17.439   0.502  10.870 1.000 98.160 ? 91  GLN A NE2 1 
ATOM 718  O OE1 ? GLN A 1  91 ? -16.458  -1.463  11.356 1.000 98.160 ? 91  GLN A OE1 1 
ATOM 719  N N   ? LEU A 1  92 ? -11.835   1.700  10.720 1.000 98.150 ? 92  LEU A N   1 
ATOM 720  C CA  ? LEU A 1  92 ? -11.098   2.420  11.753 1.000 98.150 ? 92  LEU A CA  1 
ATOM 721  C C   ? LEU A 1  92 ? -11.997   2.731  12.945 1.000 98.150 ? 92  LEU A C   1 
ATOM 722  C CB  ? LEU A 1  92 ? -10.513   3.717  11.189 1.000 98.150 ? 92  LEU A CB  1 
ATOM 723  O O   ? LEU A 1  92 ? -13.188   3.005  12.776 1.000 98.150 ? 92  LEU A O   1 
ATOM 724  C CG  ? LEU A 1  92 ?  -9.597   3.574   9.973 1.000 98.150 ? 92  LEU A CG  1 
ATOM 725  C CD1 ? LEU A 1  92 ?  -9.060   4.938   9.551 1.000 98.150 ? 92  LEU A CD1 1 
ATOM 726  C CD2 ? LEU A 1  92 ?  -8.452   2.613  10.275 1.000 98.150 ? 92  LEU A CD2 1 
ATOM 727  N N   ? ALA A 1  93 ? -11.476   2.659  14.212 1.000 97.660 ? 93  ALA A N   1 
ATOM 728  C CA  ? ALA A 1  93 ? -12.215   2.969  15.433 1.000 97.660 ? 93  ALA A CA  1 
ATOM 729  C C   ? ALA A 1  93 ? -12.645   4.432  15.457 1.000 97.660 ? 93  ALA A C   1 
ATOM 730  C CB  ? ALA A 1  93 ? -11.370   2.645  16.663 1.000 97.660 ? 93  ALA A CB  1 
ATOM 731  O O   ? ALA A 1  93 ? -13.704   4.766  15.995 1.000 97.660 ? 93  ALA A O   1 
ATOM 732  N N   ? ASP A 1  94 ? -11.841   5.309  14.847 1.000 96.780 ? 94  ASP A N   1 
ATOM 733  C CA  ? ASP A 1  94 ? -12.116   6.739  14.744 1.000 96.780 ? 94  ASP A CA  1 
ATOM 734  C C   ? ASP A 1  94 ? -11.980   7.221  13.301 1.000 96.780 ? 94  ASP A C   1 
ATOM 735  C CB  ? ASP A 1  94 ? -11.177   7.533  15.654 1.000 96.780 ? 94  ASP A CB  1 
ATOM 736  O O   ? ASP A 1  94 ? -11.018   6.874  12.613 1.000 96.780 ? 94  ASP A O   1 
ATOM 737  C CG  ? ASP A 1  94 ? -11.297   7.141  17.117 1.000 96.780 ? 94  ASP A CG  1 
ATOM 738  O OD1 ? ASP A 1  94 ? -12.403   7.252  17.689 1.000 96.780 ? 94  ASP A OD1 1 
ATOM 739  O OD2 ? ASP A 1  94 ? -10.276   6.722  17.703 1.000 96.780 ? 94  ASP A OD2 1 
ATOM 740  N N   ? ARG A 1  95 ? -13.072   7.998  12.899 1.000 96.390 ? 95  ARG A N   1 
ATOM 741  C CA  ? ARG A 1  95 ? -12.938   8.641  11.596 1.000 96.390 ? 95  ARG A CA  1 
ATOM 742  C C   ? ARG A 1  95 ? -11.734   9.577  11.568 1.000 96.390 ? 95  ARG A C   1 
ATOM 743  C CB  ? ARG A 1  95 ? -14.211   9.414  11.244 1.000 96.390 ? 95  ARG A CB  1 
ATOM 744  O O   ? ARG A 1  95 ? -11.522  10.352  12.503 1.000 96.390 ? 95  ARG A O   1 
ATOM 745  C CG  ? ARG A 1  95 ? -15.425   8.528  11.011 1.000 96.390 ? 95  ARG A CG  1 
ATOM 746  C CD  ? ARG A 1  95 ? -16.635   9.336  10.565 1.000 96.390 ? 95  ARG A CD  1 
ATOM 747  N NE  ? ARG A 1  95 ? -17.784   8.479  10.290 1.000 96.390 ? 95  ARG A NE  1 
ATOM 748  N NH1 ? ARG A 1  95 ? -19.225  10.216   9.797 1.000 96.390 ? 95  ARG A NH1 1 
ATOM 749  N NH2 ? ARG A 1  95 ? -19.963   8.048   9.705 1.000 96.390 ? 95  ARG A NH2 1 
ATOM 750  C CZ  ? ARG A 1  95 ? -18.988   8.916   9.931 1.000 96.390 ? 95  ARG A CZ  1 
ATOM 751  N N   ? MET A 1  96 ? -10.941   9.441  10.466 1.000 95.190 ? 96  MET A N   1 
ATOM 752  C CA  ? MET A 1  96 ?  -9.759  10.290  10.341 1.000 95.190 ? 96  MET A CA  1 
ATOM 753  C C   ? MET A 1  96 ? -10.132  11.666   9.799 1.000 95.190 ? 96  MET A C   1 
ATOM 754  C CB  ? MET A 1  96 ?  -8.720   9.634   9.431 1.000 95.190 ? 96  MET A CB  1 
ATOM 755  O O   ? MET A 1  96 ? -10.914  11.774   8.853 1.000 95.190 ? 96  MET A O   1 
ATOM 756  C CG  ? MET A 1  96 ?  -8.223   8.289   9.937 1.000 95.190 ? 96  MET A CG  1 
ATOM 757  S SD  ? MET A 1  96 ?  -7.413   8.412  11.579 1.000 95.190 ? 96  MET A SD  1 
ATOM 758  C CE  ? MET A 1  96 ?  -8.697   7.672  12.625 1.000 95.190 ? 96  MET A CE  1 
ATOM 759  N N   ? ARG A 1  97 ?  -9.563  12.722  10.408 1.000 96.510 ? 97  ARG A N   1 
ATOM 760  C CA  ? ARG A 1  97 ?  -9.788  14.088   9.946 1.000 96.510 ? 97  ARG A CA  1 
ATOM 761  C C   ? ARG A 1  97 ?  -9.017  14.364   8.660 1.000 96.510 ? 97  ARG A C   1 
ATOM 762  C CB  ? ARG A 1  97 ?  -9.385  15.094  11.026 1.000 96.510 ? 97  ARG A CB  1 
ATOM 763  O O   ? ARG A 1  97 ?  -7.802  14.160   8.602 1.000 96.510 ? 97  ARG A O   1 
ATOM 764  C CG  ? ARG A 1  97 ?  -9.691  16.539  10.666 1.000 96.510 ? 97  ARG A CG  1 
ATOM 765  C CD  ? ARG A 1  97 ?  -9.295  17.495  11.783 1.000 96.510 ? 97  ARG A CD  1 
ATOM 766  N NE  ? ARG A 1  97 ?  -7.844  17.584  11.926 1.000 96.510 ? 97  ARG A NE  1 
ATOM 767  N NH1 ? ARG A 1  97 ?  -7.900  18.394  14.089 1.000 96.510 ? 97  ARG A NH1 1 
ATOM 768  N NH2 ? ARG A 1  97 ?  -5.891  18.050  13.040 1.000 96.510 ? 97  ARG A NH2 1 
ATOM 769  C CZ  ? ARG A 1  97 ?  -7.215  18.009  13.018 1.000 96.510 ? 97  ARG A CZ  1 
ATOM 770  N N   ? ARG A 1  98 ?  -9.745  14.803   7.594 1.000 96.220 ? 98  ARG A N   1 
ATOM 771  C CA  ? ARG A 1  98 ?  -9.096  15.136   6.331 1.000 96.220 ? 98  ARG A CA  1 
ATOM 772  C C   ? ARG A 1  98 ?  -8.251  16.399   6.465 1.000 96.220 ? 98  ARG A C   1 
ATOM 773  C CB  ? ARG A 1  98 ? -10.136  15.317   5.223 1.000 96.220 ? 98  ARG A CB  1 
ATOM 774  O O   ? ARG A 1  98 ?  -8.746  17.438   6.907 1.000 96.220 ? 98  ARG A O   1 
ATOM 775  C CG  ? ARG A 1  98 ? -10.811  14.024   4.795 1.000 96.220 ? 98  ARG A CG  1 
ATOM 776  C CD  ? ARG A 1  98 ? -11.695  14.226   3.572 1.000 96.220 ? 98  ARG A CD  1 
ATOM 777  N NE  ? ARG A 1  98 ? -12.315  12.976   3.143 1.000 96.220 ? 98  ARG A NE  1 
ATOM 778  N NH1 ? ARG A 1  98 ? -13.042  13.796   1.109 1.000 96.220 ? 98  ARG A NH1 1 
ATOM 779  N NH2 ? ARG A 1  98 ? -13.470  11.621   1.692 1.000 96.220 ? 98  ARG A NH2 1 
ATOM 780  C CZ  ? ARG A 1  98 ? -12.941  12.801   1.982 1.000 96.220 ? 98  ARG A CZ  1 
ATOM 781  N N   ? THR A 1  99 ?  -7.003  16.269   6.146 1.000 96.810 ? 99  THR A N   1 
ATOM 782  C CA  ? THR A 1  99 ?  -6.022  17.347   6.084 1.000 96.810 ? 99  THR A CA  1 
ATOM 783  C C   ? THR A 1  99 ?  -5.175  17.235   4.819 1.000 96.810 ? 99  THR A C   1 
ATOM 784  C CB  ? THR A 1  99 ?  -5.105  17.339   7.321 1.000 96.810 ? 99  THR A CB  1 
ATOM 785  O O   ? THR A 1  99 ?  -5.335  16.292   4.041 1.000 96.810 ? 99  THR A O   1 
ATOM 786  C CG2 ? THR A 1  99 ?  -5.918  17.248   8.608 1.000 96.810 ? 99  THR A CG2 1 
ATOM 787  O OG1 ? THR A 1  99 ?  -4.221  16.213   7.247 1.000 96.810 ? 99  THR A OG1 1 
ATOM 788  N N   ? ARG A 1 100 ?  -4.322  18.235   4.613 1.000 96.260 ? 100 ARG A N   1 
ATOM 789  C CA  ? ARG A 1 100 ?  -3.391  18.168   3.492 1.000 96.260 ? 100 ARG A CA  1 
ATOM 790  C C   ? ARG A 1 100 ?  -2.521  16.918   3.576 1.000 96.260 ? 100 ARG A C   1 
ATOM 791  C CB  ? ARG A 1 100 ?  -2.509  19.418   3.449 1.000 96.260 ? 100 ARG A CB  1 
ATOM 792  O O   ? ARG A 1 100 ?  -2.093  16.383   2.551 1.000 96.260 ? 100 ARG A O   1 
ATOM 793  C CG  ? ARG A 1 100 ?  -3.253  20.683   3.052 1.000 96.260 ? 100 ARG A CG  1 
ATOM 794  C CD  ? ARG A 1 100 ?  -2.315  21.876   2.937 1.000 96.260 ? 100 ARG A CD  1 
ATOM 795  N NE  ? ARG A 1 100 ?  -3.031  23.091   2.558 1.000 96.260 ? 100 ARG A NE  1 
ATOM 796  N NH1 ? ARG A 1 100 ?  -1.129  24.365   2.251 1.000 96.260 ? 100 ARG A NH1 1 
ATOM 797  N NH2 ? ARG A 1 100 ?  -3.199  25.288   1.910 1.000 96.260 ? 100 ARG A NH2 1 
ATOM 798  C CZ  ? ARG A 1 100 ?  -2.452  24.245   2.241 1.000 96.260 ? 100 ARG A CZ  1 
ATOM 799  N N   ? GLN A 1 101 ?  -2.259  16.309   4.738 1.000 96.030 ? 101 GLN A N   1 
ATOM 800  C CA  ? GLN A 1 101 ?  -1.325  15.216   4.986 1.000 96.030 ? 101 GLN A CA  1 
ATOM 801  C C   ? GLN A 1 101 ?  -2.065  13.899   5.205 1.000 96.030 ? 101 GLN A C   1 
ATOM 802  C CB  ? GLN A 1 101 ?  -0.441  15.528   6.194 1.000 96.030 ? 101 GLN A CB  1 
ATOM 803  O O   ? GLN A 1 101 ?  -1.450  12.831   5.222 1.000 96.030 ? 101 GLN A O   1 
ATOM 804  C CG  ? GLN A 1 101 ?   0.568  16.641   5.946 1.000 96.030 ? 101 GLN A CG  1 
ATOM 805  C CD  ? GLN A 1 101 ?  -0.062  18.022   5.975 1.000 96.030 ? 101 GLN A CD  1 
ATOM 806  N NE2 ? GLN A 1 101 ?   0.504  18.948   5.209 1.000 96.030 ? 101 GLN A NE2 1 
ATOM 807  O OE1 ? GLN A 1 101 ?  -1.049  18.253   6.680 1.000 96.030 ? 101 GLN A OE1 1 
ATOM 808  N N   ? VAL A 1 102 ?  -3.448  13.996   5.304 1.000 97.880 ? 102 VAL A N   1 
ATOM 809  C CA  ? VAL A 1 102 ?  -4.273  12.800   5.439 1.000 97.880 ? 102 VAL A CA  1 
ATOM 810  C C   ? VAL A 1 102 ?  -5.492  12.907   4.525 1.000 97.880 ? 102 VAL A C   1 
ATOM 811  C CB  ? VAL A 1 102 ?  -4.721  12.582   6.902 1.000 97.880 ? 102 VAL A CB  1 
ATOM 812  O O   ? VAL A 1 102 ?  -6.428  13.657   4.813 1.000 97.880 ? 102 VAL A O   1 
ATOM 813  C CG1 ? VAL A 1 102 ?  -5.568  11.317   7.025 1.000 97.880 ? 102 VAL A CG1 1 
ATOM 814  C CG2 ? VAL A 1 102 ?  -3.507  12.508   7.826 1.000 97.880 ? 102 VAL A CG2 1 
ATOM 815  N N   ? ARG A 1 103 ?  -5.429  12.256   3.379 1.000 97.790 ? 103 ARG A N   1 
ATOM 816  C CA  ? ARG A 1 103 ?  -6.521  12.216   2.411 1.000 97.790 ? 103 ARG A CA  1 
ATOM 817  C C   ? ARG A 1 103 ?  -6.578  10.865   1.706 1.000 97.790 ? 103 ARG A C   1 
ATOM 818  C CB  ? ARG A 1 103 ?  -6.370  13.338   1.383 1.000 97.790 ? 103 ARG A CB  1 
ATOM 819  O O   ? ARG A 1 103 ?  -5.546  10.224   1.498 1.000 97.790 ? 103 ARG A O   1 
ATOM 820  C CG  ? ARG A 1 103 ?  -6.478  14.735   1.974 1.000 97.790 ? 103 ARG A CG  1 
ATOM 821  C CD  ? ARG A 1 103 ?  -6.390  15.811   0.900 1.000 97.790 ? 103 ARG A CD  1 
ATOM 822  N NE  ? ARG A 1 103 ?  -5.081  15.820   0.254 1.000 97.790 ? 103 ARG A NE  1 
ATOM 823  N NH1 ? ARG A 1 103 ?  -4.643  18.043   0.708 1.000 97.790 ? 103 ARG A NH1 1 
ATOM 824  N NH2 ? ARG A 1 103 ?  -3.110  16.778  -0.435 1.000 97.790 ? 103 ARG A NH2 1 
ATOM 825  C CZ  ? ARG A 1 103 ?  -4.281  16.880   0.177 1.000 97.790 ? 103 ARG A CZ  1 
ATOM 826  N N   ? PRO A 1 104 ?  -7.875  10.500   1.399 1.000 98.100 ? 104 PRO A N   1 
ATOM 827  C CA  ? PRO A 1 104 ?  -8.011   9.220   0.701 1.000 98.100 ? 104 PRO A CA  1 
ATOM 828  C C   ? PRO A 1 104 ?  -7.503   9.275  -0.738 1.000 98.100 ? 104 PRO A C   1 
ATOM 829  C CB  ? PRO A 1 104 ?  -9.519   8.957   0.737 1.000 98.100 ? 104 PRO A CB  1 
ATOM 830  O O   ? PRO A 1 104 ?  -7.533  10.336  -1.367 1.000 98.100 ? 104 PRO A O   1 
ATOM 831  C CG  ? PRO A 1 104 ? -10.029   9.814   1.851 1.000 98.100 ? 104 PRO A CG  1 
ATOM 832  C CD  ? PRO A 1 104 ?  -9.163  11.037   1.947 1.000 98.100 ? 104 PRO A CD  1 
ATOM 833  N N   ? VAL A 1 105 ?  -7.054   8.074  -1.257 1.000 97.990 ? 105 VAL A N   1 
ATOM 834  C CA  ? VAL A 1 105 ?  -6.712   7.896  -2.665 1.000 97.990 ? 105 VAL A CA  1 
ATOM 835  C C   ? VAL A 1 105 ?  -7.879   7.243  -3.402 1.000 97.990 ? 105 VAL A C   1 
ATOM 836  C CB  ? VAL A 1 105 ?  -5.432   7.048  -2.835 1.000 97.990 ? 105 VAL A CB  1 
ATOM 837  O O   ? VAL A 1 105 ?  -8.532   6.343  -2.869 1.000 97.990 ? 105 VAL A O   1 
ATOM 838  C CG1 ? VAL A 1 105 ?  -5.628   5.651  -2.250 1.000 97.990 ? 105 VAL A CG1 1 
ATOM 839  C CG2 ? VAL A 1 105 ?  -5.041   6.963  -4.310 1.000 97.990 ? 105 VAL A CG2 1 
ATOM 840  N N   ? PRO A 1 106 ?  -8.249   7.811  -4.589 1.000 97.890 ? 106 PRO A N   1 
ATOM 841  C CA  ? PRO A 1 106 ?  -9.379   7.243  -5.329 1.000 97.890 ? 106 PRO A CA  1 
ATOM 842  C C   ? PRO A 1 106 ?  -9.149   5.787  -5.730 1.000 97.890 ? 106 PRO A C   1 
ATOM 843  C CB  ? PRO A 1 106 ?  -9.479   8.141  -6.564 1.000 97.890 ? 106 PRO A CB  1 
ATOM 844  O O   ? PRO A 1 106 ?  -8.018   5.397  -6.029 1.000 97.890 ? 106 PRO A O   1 
ATOM 845  C CG  ? PRO A 1 106 ?  -8.785   9.405  -6.175 1.000 97.890 ? 106 PRO A CG  1 
ATOM 846  C CD  ? PRO A 1 106 ?  -7.698   9.070  -5.194 1.000 97.890 ? 106 PRO A CD  1 
ATOM 847  N N   ? LEU A 1 107 ? -10.299   4.980  -5.709 1.000 97.890 ? 107 LEU A N   1 
ATOM 848  C CA  ? LEU A 1 107 ? -10.276   3.592  -6.155 1.000 97.890 ? 107 LEU A CA  1 
ATOM 849  C C   ? LEU A 1 107 ? -10.584   3.494  -7.645 1.000 97.890 ? 107 LEU A C   1 
ATOM 850  C CB  ? LEU A 1 107 ? -11.281   2.756  -5.358 1.000 97.890 ? 107 LEU A CB  1 
ATOM 851  O O   ? LEU A 1 107 ? -11.369   4.285  -8.174 1.000 97.890 ? 107 LEU A O   1 
ATOM 852  C CG  ? LEU A 1 107 ? -11.013   2.621  -3.859 1.000 97.890 ? 107 LEU A CG  1 
ATOM 853  C CD1 ? LEU A 1 107 ? -12.155   1.870  -3.181 1.000 97.890 ? 107 LEU A CD1 1 
ATOM 854  C CD2 ? LEU A 1 107 ?  -9.683   1.917  -3.614 1.000 97.890 ? 107 LEU A CD2 1 
ATOM 855  N N   ? PRO A 1 108 ?  -9.924   2.584  -8.360 1.000 96.840 ? 108 PRO A N   1 
ATOM 856  C CA  ? PRO A 1 108 ? -10.046   2.482  -9.816 1.000 96.840 ? 108 PRO A CA  1 
ATOM 857  C C   ? PRO A 1 108 ? -11.418   1.980 -10.259 1.000 96.840 ? 108 PRO A C   1 
ATOM 858  C CB  ? PRO A 1 108 ?  -8.951   1.482 -10.193 1.000 96.840 ? 108 PRO A CB  1 
ATOM 859  O O   ? PRO A 1 108 ? -12.055   1.201  -9.545 1.000 96.840 ? 108 PRO A O   1 
ATOM 860  C CG  ? PRO A 1 108 ?  -8.852   0.563  -9.018 1.000 96.840 ? 108 PRO A CG  1 
ATOM 861  C CD  ? PRO A 1 108 ?  -9.059   1.366  -7.766 1.000 96.840 ? 108 PRO A CD  1 
ATOM 862  N N   ? ARG A 1 109 ? -11.933   2.410 -11.401 1.000 93.280 ? 109 ARG A N   1 
ATOM 863  C CA  ? ARG A 1 109 ? -13.141   1.916 -12.053 1.000 93.280 ? 109 ARG A CA  1 
ATOM 864  C C   ? ARG A 1 109 ? -12.811   0.811 -13.052 1.000 93.280 ? 109 ARG A C   1 
ATOM 865  C CB  ? ARG A 1 109 ? -13.878   3.057 -12.758 1.000 93.280 ? 109 ARG A CB  1 
ATOM 866  O O   ? ARG A 1 109 ? -13.658  -0.032 -13.355 1.000 93.280 ? 109 ARG A O   1 
ATOM 867  C CG  ? ARG A 1 109 ? -14.478   4.081 -11.809 1.000 93.280 ? 109 ARG A CG  1 
ATOM 868  C CD  ? ARG A 1 109 ? -15.266   5.149 -12.556 1.000 93.280 ? 109 ARG A CD  1 
ATOM 869  N NE  ? ARG A 1 109 ? -15.860   6.120 -11.641 1.000 93.280 ? 109 ARG A NE  1 
ATOM 870  N NH1 ? ARG A 1 109 ? -16.948   7.317 -13.290 1.000 93.280 ? 109 ARG A NH1 1 
ATOM 871  N NH2 ? ARG A 1 109 ? -17.132   7.952 -11.095 1.000 93.280 ? 109 ARG A NH2 1 
ATOM 872  C CZ  ? ARG A 1 109 ? -16.645   7.127 -12.011 1.000 93.280 ? 109 ARG A CZ  1 
ATOM 873  N N   ? ALA A 1 110 ? -11.518   0.816 -13.537 1.000 94.010 ? 110 ALA A N   1 
ATOM 874  C CA  ? ALA A 1 110 ? -11.023  -0.197 -14.465 1.000 94.010 ? 110 ALA A CA  1 
ATOM 875  C C   ? ALA A 1 110 ?  -9.577  -0.568 -14.153 1.000 94.010 ? 110 ALA A C   1 
ATOM 876  C CB  ? ALA A 1 110 ? -11.144   0.296 -15.905 1.000 94.010 ? 110 ALA A CB  1 
ATOM 877  O O   ? ALA A 1 110 ?  -8.902   0.127 -13.390 1.000 94.010 ? 110 ALA A O   1 
ATOM 878  N N   ? GLY A 1 111 ?  -9.133  -1.657 -14.702 1.000 92.110 ? 111 GLY A N   1 
ATOM 879  C CA  ? GLY A 1 111 ?  -7.763  -2.113 -14.533 1.000 92.110 ? 111 GLY A CA  1 
ATOM 880  C C   ? GLY A 1 111 ?  -6.749  -1.230 -15.237 1.000 92.110 ? 111 GLY A C   1 
ATOM 881  O O   ? GLY A 1 111 ?  -7.121  -0.338 -16.003 1.000 92.110 ? 111 GLY A O   1 
ATOM 882  N N   ? VAL A 1 112 ?  -5.490  -1.388 -14.986 1.000 94.680 ? 112 VAL A N   1 
ATOM 883  C CA  ? VAL A 1 112 ?  -4.370  -0.642 -15.553 1.000 94.680 ? 112 VAL A CA  1 
ATOM 884  C C   ? VAL A 1 112 ?  -3.688  -1.477 -16.635 1.000 94.680 ? 112 VAL A C   1 
ATOM 885  C CB  ? VAL A 1 112 ?  -3.348  -0.239 -14.467 1.000 94.680 ? 112 VAL A CB  1 
ATOM 886  O O   ? VAL A 1 112 ?  -3.647  -2.706 -16.545 1.000 94.680 ? 112 VAL A O   1 
ATOM 887  C CG1 ? VAL A 1 112 ?  -2.736  -1.478 -13.815 1.000 94.680 ? 112 VAL A CG1 1 
ATOM 888  C CG2 ? VAL A 1 112 ?  -2.258   0.648 -15.064 1.000 94.680 ? 112 VAL A CG2 1 
ATOM 889  N N   ? ARG A 1 113 ?  -3.258  -0.779 -17.768 1.000 92.720 ? 113 ARG A N   1 
ATOM 890  C CA  ? ARG A 1 113 ?  -2.645  -1.464 -18.902 1.000 92.720 ? 113 ARG A CA  1 
ATOM 891  C C   ? ARG A 1 113 ?  -1.146  -1.643 -18.688 1.000 92.720 ? 113 ARG A C   1 
ATOM 892  C CB  ? ARG A 1 113 ?  -2.901  -0.692 -20.198 1.000 92.720 ? 113 ARG A CB  1 
ATOM 893  O O   ? ARG A 1 113 ?  -0.504  -0.818 -18.034 1.000 92.720 ? 113 ARG A O   1 
ATOM 894  C CG  ? ARG A 1 113 ?  -4.364  -0.651 -20.612 1.000 92.720 ? 113 ARG A CG  1 
ATOM 895  C CD  ? ARG A 1 113 ?  -4.563   0.131 -21.903 1.000 92.720 ? 113 ARG A CD  1 
ATOM 896  N NE  ? ARG A 1 113 ?  -5.979   0.292 -22.222 1.000 92.720 ? 113 ARG A NE  1 
ATOM 897  N NH1 ? ARG A 1 113 ?  -5.625   1.704 -24.016 1.000 92.720 ? 113 ARG A NH1 1 
ATOM 898  N NH2 ? ARG A 1 113 ?  -7.758   1.112 -23.421 1.000 92.720 ? 113 ARG A NH2 1 
ATOM 899  C CZ  ? ARG A 1 113 ?  -6.451   1.036 -23.219 1.000 92.720 ? 113 ARG A CZ  1 
ATOM 900  N N   ? PRO A 1 114 ?  -0.622  -2.759 -19.360 1.000 95.790 ? 114 PRO A N   1 
ATOM 901  C CA  ? PRO A 1 114 ?   0.836  -2.892 -19.367 1.000 95.790 ? 114 PRO A CA  1 
ATOM 902  C C   ? PRO A 1 114 ?   1.537  -1.678 -19.971 1.000 95.790 ? 114 PRO A C   1 
ATOM 903  C CB  ? PRO A 1 114 ?   1.072  -4.140 -20.222 1.000 95.790 ? 114 PRO A CB  1 
ATOM 904  O O   ? PRO A 1 114 ?   1.050  -1.102 -20.948 1.000 95.790 ? 114 PRO A O   1 
ATOM 905  C CG  ? PRO A 1 114 ?  -0.165  -4.960 -20.051 1.000 95.790 ? 114 PRO A CG  1 
ATOM 906  C CD  ? PRO A 1 114 ?  -1.343  -4.033 -19.960 1.000 95.790 ? 114 PRO A CD  1 
ATOM 907  N N   ? GLY A 1 115 ?   2.638  -1.217 -19.323 1.000 95.130 ? 115 GLY A N   1 
ATOM 908  C CA  ? GLY A 1 115 ?   3.391  -0.056 -19.770 1.000 95.130 ? 115 GLY A CA  1 
ATOM 909  C C   ? GLY A 1 115 ?   3.130   1.183 -18.933 1.000 95.130 ? 115 GLY A C   1 
ATOM 910  O O   ? GLY A 1 115 ?   3.880   2.158 -19.008 1.000 95.130 ? 115 GLY A O   1 
ATOM 911  N N   ? ALA A 1 116 ?   1.986   1.164 -18.172 1.000 96.150 ? 116 ALA A N   1 
ATOM 912  C CA  ? ALA A 1 116 ?   1.671   2.268 -17.269 1.000 96.150 ? 116 ALA A CA  1 
ATOM 913  C C   ? ALA A 1 116 ?   2.739   2.416 -16.189 1.000 96.150 ? 116 ALA A C   1 
ATOM 914  C CB  ? ALA A 1 116 ?   0.300   2.057 -16.631 1.000 96.150 ? 116 ALA A CB  1 
ATOM 915  O O   ? ALA A 1 116 ?   3.233   1.420 -15.655 1.000 96.150 ? 116 ALA A O   1 
ATOM 916  N N   ? THR A 1 117 ?   3.129   3.665 -15.947 1.000 95.420 ? 117 THR A N   1 
ATOM 917  C CA  ? THR A 1 117 ?   4.053   3.976 -14.862 1.000 95.420 ? 117 THR A CA  1 
ATOM 918  C C   ? THR A 1 117 ?   3.293   4.256 -13.569 1.000 95.420 ? 117 THR A C   1 
ATOM 919  C CB  ? THR A 1 117 ?   4.940   5.185 -15.212 1.000 95.420 ? 117 THR A CB  1 
ATOM 920  O O   ? THR A 1 117 ?   2.412   5.117 -13.534 1.000 95.420 ? 117 THR A O   1 
ATOM 921  C CG2 ? THR A 1 117 ?   5.930   5.484 -14.091 1.000 95.420 ? 117 THR A CG2 1 
ATOM 922  O OG1 ? THR A 1 117 ?   5.667   4.904 -16.415 1.000 95.420 ? 117 THR A OG1 1 
ATOM 923  N N   ? CYS A 1 118 ?   3.688   3.547 -12.521 1.000 96.770 ? 118 CYS A N   1 
ATOM 924  C CA  ? CYS A 1 118 ?   3.017   3.630 -11.228 1.000 96.770 ? 118 CYS A CA  1 
ATOM 925  C C   ? CYS A 1 118 ?   4.022   3.862 -10.106 1.000 96.770 ? 118 CYS A C   1 
ATOM 926  C CB  ? CYS A 1 118 ?   2.219   2.355 -10.955 1.000 96.770 ? 118 CYS A CB  1 
ATOM 927  O O   ? CYS A 1 118 ?   5.210   3.574 -10.262 1.000 96.770 ? 118 CYS A O   1 
ATOM 928  S SG  ? CYS A 1 118 ?   1.025   1.953 -12.249 1.000 96.770 ? 118 CYS A SG  1 
ATOM 929  N N   ? THR A 1 119 ?   3.510   4.404  -8.999 1.000 95.910 ? 119 THR A N   1 
ATOM 930  C CA  ? THR A 1 119 ?   4.350   4.610  -7.825 1.000 95.910 ? 119 THR A CA  1 
ATOM 931  C C   ? THR A 1 119 ?   3.869   3.753  -6.658 1.000 95.910 ? 119 THR A C   1 
ATOM 932  C CB  ? THR A 1 119 ?   4.368   6.091  -7.404 1.000 95.910 ? 119 THR A CB  1 
ATOM 933  O O   ? THR A 1 119 ?   2.664   3.573  -6.468 1.000 95.910 ? 119 THR A O   1 
ATOM 934  C CG2 ? THR A 1 119 ?   5.280   6.310  -6.201 1.000 95.910 ? 119 THR A CG2 1 
ATOM 935  O OG1 ? THR A 1 119 ?   4.839   6.888  -8.498 1.000 95.910 ? 119 THR A OG1 1 
ATOM 936  N N   ? VAL A 1 120 ?   4.775   3.246  -5.907 1.000 95.190 ? 120 VAL A N   1 
ATOM 937  C CA  ? VAL A 1 120 ?   4.520   2.548  -4.651 1.000 95.190 ? 120 VAL A CA  1 
ATOM 938  C C   ? VAL A 1 120 ?   5.350   3.176  -3.534 1.000 95.190 ? 120 VAL A C   1 
ATOM 939  C CB  ? VAL A 1 120 ?   4.835   1.040  -4.766 1.000 95.190 ? 120 VAL A CB  1 
ATOM 940  O O   ? VAL A 1 120 ?   6.501   3.563  -3.749 1.000 95.190 ? 120 VAL A O   1 
ATOM 941  C CG1 ? VAL A 1 120 ?   6.311   0.820  -5.090 1.000 95.190 ? 120 VAL A CG1 1 
ATOM 942  C CG2 ? VAL A 1 120 ?   4.454   0.316  -3.476 1.000 95.190 ? 120 VAL A CG2 1 
ATOM 943  N N   ? ALA A 1 121 ?   4.747   3.358  -2.427 1.000 94.010 ? 121 ALA A N   1 
ATOM 944  C CA  ? ALA A 1 121 ?   5.426   3.937  -1.271 1.000 94.010 ? 121 ALA A CA  1 
ATOM 945  C C   ? ALA A 1 121 ?   5.328   3.015  -0.059 1.000 94.010 ? 121 ALA A C   1 
ATOM 946  C CB  ? ALA A 1 121 ?   4.841   5.308  -0.942 1.000 94.010 ? 121 ALA A CB  1 
ATOM 947  O O   ? ALA A 1 121 ?   4.354   2.273   0.088 1.000 94.010 ? 121 ALA A O   1 
ATOM 948  N N   ? GLY A 1 122 ?   6.368   3.076   0.786 1.000 93.350 ? 122 GLY A N   1 
ATOM 949  C CA  ? GLY A 1 122 ?   6.390   2.268   1.995 1.000 93.350 ? 122 GLY A CA  1 
ATOM 950  C C   ? GLY A 1 122 ?   7.539   2.613   2.923 1.000 93.350 ? 122 GLY A C   1 
ATOM 951  O O   ? GLY A 1 122 ?   8.433   3.378   2.555 1.000 93.350 ? 122 GLY A O   1 
ATOM 952  N N   ? TRP A 1 123 ?   7.486   2.145   4.235 1.000 91.450 ? 123 TRP A N   1 
ATOM 953  C CA  ? TRP A 1 123 ?   8.470   2.406   5.281 1.000 91.450 ? 123 TRP A CA  1 
ATOM 954  C C   ? TRP A 1 123 ?   9.307   1.163   5.563 1.000 91.450 ? 123 TRP A C   1 
ATOM 955  C CB  ? TRP A 1 123 ?   7.780   2.874   6.565 1.000 91.450 ? 123 TRP A CB  1 
ATOM 956  O O   ? TRP A 1 123 ?   9.868   1.018   6.652 1.000 91.450 ? 123 TRP A O   1 
ATOM 957  C CG  ? TRP A 1 123 ?   7.152   4.232   6.459 1.000 91.450 ? 123 TRP A CG  1 
ATOM 958  C CD1 ? TRP A 1 123 ?   7.747   5.437   6.710 1.000 91.450 ? 123 TRP A CD1 1 
ATOM 959  C CD2 ? TRP A 1 123 ?   5.804   4.522   6.077 1.000 91.450 ? 123 TRP A CD2 1 
ATOM 960  C CE2 ? TRP A 1 123 ?   5.651   5.925   6.118 1.000 91.450 ? 123 TRP A CE2 1 
ATOM 961  C CE3 ? TRP A 1 123 ?   4.710   3.730   5.702 1.000 91.450 ? 123 TRP A CE3 1 
ATOM 962  N NE1 ? TRP A 1 123 ?   6.850   6.459   6.507 1.000 91.450 ? 123 TRP A NE1 1 
ATOM 963  C CH2 ? TRP A 1 123 ?   3.391   5.757   5.435 1.000 91.450 ? 123 TRP A CH2 1 
ATOM 964  C CZ2 ? TRP A 1 123 ?   4.445   6.554   5.798 1.000 91.450 ? 123 TRP A CZ2 1 
ATOM 965  C CZ3 ? TRP A 1 123 ?   3.511   4.358   5.384 1.000 91.450 ? 123 TRP A CZ3 1 
ATOM 966  N N   ? GLY A 1 124 ?   9.346   0.186   4.548 1.000 78.900 ? 124 GLY A N   1 
ATOM 967  C CA  ? GLY A 1 124 ?  10.061  -1.070   4.710 1.000 78.900 ? 124 GLY A CA  1 
ATOM 968  C C   ? GLY A 1 124 ?  11.557  -0.936   4.493 1.000 78.900 ? 124 GLY A C   1 
ATOM 969  O O   ? GLY A 1 124 ?  12.149   0.090   4.832 1.000 78.900 ? 124 GLY A O   1 
ATOM 970  N N   ? ARG A 1 125 ?  12.251  -1.917   4.112 1.000 74.120 ? 125 ARG A N   1 
ATOM 971  C CA  ? ARG A 1 125 ?  13.690  -1.970   3.873 1.000 74.120 ? 125 ARG A CA  1 
ATOM 972  C C   ? ARG A 1 125 ?  14.051  -1.299   2.552 1.000 74.120 ? 125 ARG A C   1 
ATOM 973  C CB  ? ARG A 1 125 ?  14.182  -3.419   3.876 1.000 74.120 ? 125 ARG A CB  1 
ATOM 974  O O   ? ARG A 1 125 ?  13.293  -1.377   1.582 1.000 74.120 ? 125 ARG A O   1 
ATOM 975  C CG  ? ARG A 1 125 ?  14.029  -4.119   5.217 1.000 74.120 ? 125 ARG A CG  1 
ATOM 976  C CD  ? ARG A 1 125 ?  14.574  -5.540   5.178 1.000 74.120 ? 125 ARG A CD  1 
ATOM 977  N NE  ? ARG A 1 125 ?  14.416  -6.213   6.464 1.000 74.120 ? 125 ARG A NE  1 
ATOM 978  N NH1 ? ARG A 1 125 ?  15.774  -8.003   5.926 1.000 74.120 ? 125 ARG A NH1 1 
ATOM 979  N NH2 ? ARG A 1 125 ?  14.778  -7.892   7.988 1.000 74.120 ? 125 ARG A NH2 1 
ATOM 980  C CZ  ? ARG A 1 125 ?  14.990  -7.368   6.790 1.000 74.120 ? 125 ARG A CZ  1 
ATOM 981  N N   ? LEU A 1 126 ?  15.178  -0.469   2.524 1.000 70.870 ? 126 LEU A N   1 
ATOM 982  C CA  ? LEU A 1 126 ?  15.695   0.206   1.338 1.000 70.870 ? 126 LEU A CA  1 
ATOM 983  C C   ? LEU A 1 126 ?  16.667  -0.694   0.581 1.000 70.870 ? 126 LEU A C   1 
ATOM 984  C CB  ? LEU A 1 126 ?  16.388   1.514   1.726 1.000 70.870 ? 126 LEU A CB  1 
ATOM 985  O O   ? LEU A 1 126 ?  17.103  -0.355  -0.521 1.000 70.870 ? 126 LEU A O   1 
ATOM 986  C CG  ? LEU A 1 126 ?  15.508   2.581   2.378 1.000 70.870 ? 126 LEU A CG  1 
ATOM 987  C CD1 ? LEU A 1 126 ?  16.345   3.794   2.768 1.000 70.870 ? 126 LEU A CD1 1 
ATOM 988  C CD2 ? LEU A 1 126 ?  14.375   2.986   1.440 1.000 70.870 ? 126 LEU A CD2 1 
ATOM 989  N N   ? GLY A 1 127 ?  16.975  -1.948   1.066 1.000 71.830 ? 127 GLY A N   1 
ATOM 990  C CA  ? GLY A 1 127 ?  17.870  -3.011   0.636 1.000 71.830 ? 127 GLY A CA  1 
ATOM 991  C C   ? GLY A 1 127 ?  17.844  -4.220   1.552 1.000 71.830 ? 127 GLY A C   1 
ATOM 992  O O   ? GLY A 1 127 ?  16.955  -4.347   2.397 1.000 71.830 ? 127 GLY A O   1 
ATOM 993  N N   ? LEU A 1 128 ?  18.740  -5.194   1.381 1.000 68.280 ? 128 LEU A N   1 
ATOM 994  C CA  ? LEU A 1 128 ?  18.745  -6.457   2.111 1.000 68.280 ? 128 LEU A CA  1 
ATOM 995  C C   ? LEU A 1 128 ?  19.068  -6.233   3.584 1.000 68.280 ? 128 LEU A C   1 
ATOM 996  C CB  ? LEU A 1 128 ?  19.757  -7.427   1.496 1.000 68.280 ? 128 LEU A CB  1 
ATOM 997  O O   ? LEU A 1 128 ?  18.535  -6.925   4.454 1.000 68.280 ? 128 LEU A O   1 
ATOM 998  C CG  ? LEU A 1 128 ?  19.383  -8.027   0.140 1.000 68.280 ? 128 LEU A CG  1 
ATOM 999  C CD1 ? LEU A 1 128 ?  20.548  -8.836  -0.421 1.000 68.280 ? 128 LEU A CD1 1 
ATOM 1000 C CD2 ? LEU A 1 128 ?  18.134  -8.893   0.264 1.000 68.280 ? 128 LEU A CD2 1 
ATOM 1001 N N   ? ASN A 1 129 ?  19.668  -5.076   3.944 1.000 70.460 ? 129 ASN A N   1 
ATOM 1002 C CA  ? ASN A 1 129 ?  20.114  -4.913   5.324 1.000 70.460 ? 129 ASN A CA  1 
ATOM 1003 C C   ? ASN A 1 129 ?  19.848  -3.500   5.836 1.000 70.460 ? 129 ASN A C   1 
ATOM 1004 C CB  ? ASN A 1 129 ?  21.601  -5.252   5.450 1.000 70.460 ? 129 ASN A CB  1 
ATOM 1005 O O   ? ASN A 1 129 ?  20.249  -3.153   6.948 1.000 70.460 ? 129 ASN A O   1 
ATOM 1006 C CG  ? ASN A 1 129 ?  21.894  -6.712   5.162 1.000 70.460 ? 129 ASN A CG  1 
ATOM 1007 N ND2 ? ASN A 1 129 ?  23.014  -6.972   4.498 1.000 70.460 ? 129 ASN A ND2 1 
ATOM 1008 O OD1 ? ASN A 1 129 ?  21.119  -7.597   5.532 1.000 70.460 ? 129 ASN A OD1 1 
ATOM 1009 N N   ? ARG A 1 130 ?  19.176  -2.656   4.989 1.000 78.040 ? 130 ARG A N   1 
ATOM 1010 C CA  ? ARG A 1 130 ?  18.931  -1.272   5.380 1.000 78.040 ? 130 ARG A CA  1 
ATOM 1011 C C   ? ARG A 1 130 ?  17.437  -0.993   5.501 1.000 78.040 ? 130 ARG A C   1 
ATOM 1012 C CB  ? ARG A 1 130 ?  19.564  -0.309   4.373 1.000 78.040 ? 130 ARG A CB  1 
ATOM 1013 O O   ? ARG A 1 130 ?  16.691  -1.148   4.532 1.000 78.040 ? 130 ARG A O   1 
ATOM 1014 C CG  ? ARG A 1 130 ?  19.548   1.145   4.818 1.000 78.040 ? 130 ARG A CG  1 
ATOM 1015 C CD  ? ARG A 1 130 ?  20.273   2.046   3.827 1.000 78.040 ? 130 ARG A CD  1 
ATOM 1016 N NE  ? ARG A 1 130 ?  19.402   2.447   2.726 1.000 78.040 ? 130 ARG A NE  1 
ATOM 1017 N NH1 ? ARG A 1 130 ?  21.094   3.365   1.449 1.000 78.040 ? 130 ARG A NH1 1 
ATOM 1018 N NH2 ? ARG A 1 130 ?  18.934   3.384   0.682 1.000 78.040 ? 130 ARG A NH2 1 
ATOM 1019 C CZ  ? ARG A 1 130 ?  19.812   3.065   1.622 1.000 78.040 ? 130 ARG A CZ  1 
ATOM 1020 N N   ? ARG A 1 131 ?  17.058  -0.580   6.747 1.000 81.250 ? 131 ARG A N   1 
ATOM 1021 C CA  ? ARG A 1 131 ?  15.685  -0.186   7.046 1.000 81.250 ? 131 ARG A CA  1 
ATOM 1022 C C   ? ARG A 1 131 ?  15.575   1.325   7.221 1.000 81.250 ? 131 ARG A C   1 
ATOM 1023 C CB  ? ARG A 1 131 ?  15.183  -0.897   8.305 1.000 81.250 ? 131 ARG A CB  1 
ATOM 1024 O O   ? ARG A 1 131 ?  16.562   1.992   7.541 1.000 81.250 ? 131 ARG A O   1 
ATOM 1025 C CG  ? ARG A 1 131 ?  15.030  -2.401   8.143 1.000 81.250 ? 131 ARG A CG  1 
ATOM 1026 C CD  ? ARG A 1 131 ?  14.382  -3.036   9.366 1.000 81.250 ? 131 ARG A CD  1 
ATOM 1027 N NE  ? ARG A 1 131 ?  14.136  -4.461   9.165 1.000 81.250 ? 131 ARG A NE  1 
ATOM 1028 N NH1 ? ARG A 1 131 ?  13.075  -4.774  11.193 1.000 81.250 ? 131 ARG A NH1 1 
ATOM 1029 N NH2 ? ARG A 1 131 ?  13.349  -6.537   9.754 1.000 81.250 ? 131 ARG A NH2 1 
ATOM 1030 C CZ  ? ARG A 1 131 ?  13.520  -5.254  10.038 1.000 81.250 ? 131 ARG A CZ  1 
ATOM 1031 N N   ? THR A 1 132 ?  14.474   1.790   6.934 1.000 86.320 ? 132 THR A N   1 
ATOM 1032 C CA  ? THR A 1 132 ?  14.259   3.217   7.143 1.000 86.320 ? 132 THR A CA  1 
ATOM 1033 C C   ? THR A 1 132 ?  12.933   3.466   7.857 1.000 86.320 ? 132 THR A C   1 
ATOM 1034 C CB  ? THR A 1 132 ?  14.279   3.986   5.809 1.000 86.320 ? 132 THR A CB  1 
ATOM 1035 O O   ? THR A 1 132 ?  11.983   2.697   7.698 1.000 86.320 ? 132 THR A O   1 
ATOM 1036 C CG2 ? THR A 1 132 ?  13.167   3.508   4.882 1.000 86.320 ? 132 THR A CG2 1 
ATOM 1037 O OG1 ? THR A 1 132 ?  14.102   5.385   6.068 1.000 86.320 ? 132 THR A OG1 1 
ATOM 1038 N N   ? ASN A 1 133 ?  12.945   4.515   8.677 1.000 91.170 ? 133 ASN A N   1 
ATOM 1039 C CA  ? ASN A 1 133 ?  11.709   4.970   9.305 1.000 91.170 ? 133 ASN A CA  1 
ATOM 1040 C C   ? ASN A 1 133 ?  11.028   6.057   8.479 1.000 91.170 ? 133 ASN A C   1 
ATOM 1041 C CB  ? ASN A 1 133 ?  11.981   5.473  10.724 1.000 91.170 ? 133 ASN A CB  1 
ATOM 1042 O O   ? ASN A 1 133 ?   9.906   6.465   8.786 1.000 91.170 ? 133 ASN A O   1 
ATOM 1043 C CG  ? ASN A 1 133 ?  12.354   4.355  11.678 1.000 91.170 ? 133 ASN A CG  1 
ATOM 1044 N ND2 ? ASN A 1 133 ?  13.180   4.672  12.668 1.000 91.170 ? 133 ASN A ND2 1 
ATOM 1045 O OD1 ? ASN A 1 133 ?  11.904   3.217  11.526 1.000 91.170 ? 133 ASN A OD1 1 
ATOM 1046 N N   ? LYS A 1 134 ?  11.714   6.432   7.440 1.000 94.390 ? 134 LYS A N   1 
ATOM 1047 C CA  ? LYS A 1 134 ?  11.173   7.454   6.548 1.000 94.390 ? 134 LYS A CA  1 
ATOM 1048 C C   ? LYS A 1 134 ?  10.501   6.823   5.332 1.000 94.390 ? 134 LYS A C   1 
ATOM 1049 C CB  ? LYS A 1 134 ?  12.277   8.413   6.098 1.000 94.390 ? 134 LYS A CB  1 
ATOM 1050 O O   ? LYS A 1 134 ?  10.921   5.762   4.865 1.000 94.390 ? 134 LYS A O   1 
ATOM 1051 C CG  ? LYS A 1 134 ?  12.876   9.240   7.226 1.000 94.390 ? 134 LYS A CG  1 
ATOM 1052 C CD  ? LYS A 1 134 ?  13.914  10.226   6.706 1.000 94.390 ? 134 LYS A CD  1 
ATOM 1053 C CE  ? LYS A 1 134 ?  14.493  11.075   7.830 1.000 94.390 ? 134 LYS A CE  1 
ATOM 1054 N NZ  ? LYS A 1 134 ?  15.531  12.025   7.329 1.000 94.390 ? 134 LYS A NZ  1 
ATOM 1055 N N   ? LEU A 1 135 ?   9.447   7.441   4.884 1.000 94.670 ? 135 LEU A N   1 
ATOM 1056 C CA  ? LEU A 1 135 ?   8.706   6.972   3.718 1.000 94.670 ? 135 LEU A CA  1 
ATOM 1057 C C   ? LEU A 1 135 ?   9.548   7.096   2.452 1.000 94.670 ? 135 LEU A C   1 
ATOM 1058 C CB  ? LEU A 1 135 ?   7.403   7.760   3.558 1.000 94.670 ? 135 LEU A CB  1 
ATOM 1059 O O   ? LEU A 1 135 ?  10.113   8.158   2.179 1.000 94.670 ? 135 LEU A O   1 
ATOM 1060 C CG  ? LEU A 1 135 ?   6.367   7.169   2.600 1.000 94.670 ? 135 LEU A CG  1 
ATOM 1061 C CD1 ? LEU A 1 135 ?   5.814   5.862   3.159 1.000 94.670 ? 135 LEU A CD1 1 
ATOM 1062 C CD2 ? LEU A 1 135 ?   5.242   8.167   2.347 1.000 94.670 ? 135 LEU A CD2 1 
ATOM 1063 N N   ? HIS A 1 136 ?   9.624   5.946   1.756 1.000 94.830 ? 136 HIS A N   1 
ATOM 1064 C CA  ? HIS A 1 136 ?  10.309   5.887   0.469 1.000 94.830 ? 136 HIS A CA  1 
ATOM 1065 C C   ? HIS A 1 136 ?   9.349   5.491  -0.648 1.000 94.830 ? 136 HIS A C   1 
ATOM 1066 C CB  ? HIS A 1 136 ?  11.479   4.903   0.530 1.000 94.830 ? 136 HIS A CB  1 
ATOM 1067 O O   ? HIS A 1 136 ?   8.301   4.894  -0.390 1.000 94.830 ? 136 HIS A O   1 
ATOM 1068 C CG  ? HIS A 1 136 ?  12.692   5.455   1.209 1.000 94.830 ? 136 HIS A CG  1 
ATOM 1069 C CD2 ? HIS A 1 136 ?  13.873   5.886   0.706 1.000 94.830 ? 136 HIS A CD2 1 
ATOM 1070 N ND1 ? HIS A 1 136 ?  12.774   5.610   2.575 1.000 94.830 ? 136 HIS A ND1 1 
ATOM 1071 C CE1 ? HIS A 1 136 ?  13.957   6.115   2.885 1.000 94.830 ? 136 HIS A CE1 1 
ATOM 1072 N NE2 ? HIS A 1 136 ?  14.643   6.292   1.768 1.000 94.830 ? 136 HIS A NE2 1 
ATOM 1073 N N   ? GLU A 1 137 ?   9.689   5.852  -1.878 1.000 94.460 ? 137 GLU A N   1 
ATOM 1074 C CA  ? GLU A 1 137 ?   8.853   5.511  -3.025 1.000 94.460 ? 137 GLU A CA  1 
ATOM 1075 C C   ? GLU A 1 137 ?   9.701   5.083  -4.219 1.000 94.460 ? 137 GLU A C   1 
ATOM 1076 C CB  ? GLU A 1 137 ?   7.961   6.694  -3.411 1.000 94.460 ? 137 GLU A CB  1 
ATOM 1077 O O   ? GLU A 1 137 ?  10.864   5.476  -4.333 1.000 94.460 ? 137 GLU A O   1 
ATOM 1078 C CG  ? GLU A 1 137 ?   8.729   7.900  -3.931 1.000 94.460 ? 137 GLU A CG  1 
ATOM 1079 C CD  ? GLU A 1 137 ?   7.838   9.092  -4.242 1.000 94.460 ? 137 GLU A CD  1 
ATOM 1080 O OE1 ? GLU A 1 137 ?   8.312  10.052  -4.890 1.000 94.460 ? 137 GLU A OE1 1 
ATOM 1081 O OE2 ? GLU A 1 137 ?   6.656   9.065  -3.833 1.000 94.460 ? 137 GLU A OE2 1 
ATOM 1082 N N   ? VAL A 1 138 ?   9.034   4.303  -5.075 1.000 93.080 ? 138 VAL A N   1 
ATOM 1083 C CA  ? VAL A 1 138 ?   9.694   3.855  -6.297 1.000 93.080 ? 138 VAL A CA  1 
ATOM 1084 C C   ? VAL A 1 138 ?   8.681   3.792  -7.438 1.000 93.080 ? 138 VAL A C   1 
ATOM 1085 C CB  ? VAL A 1 138 ?  10.368   2.477  -6.106 1.000 93.080 ? 138 VAL A CB  1 
ATOM 1086 O O   ? VAL A 1 138 ?   7.511   3.469  -7.220 1.000 93.080 ? 138 VAL A O   1 
ATOM 1087 C CG1 ? VAL A 1 138 ?   9.321   1.396  -5.840 1.000 93.080 ? 138 VAL A CG1 1 
ATOM 1088 C CG2 ? VAL A 1 138 ?  11.209   2.121  -7.330 1.000 93.080 ? 138 VAL A CG2 1 
ATOM 1089 N N   ? GLN A 1 139 ?   9.208   4.153  -8.598 1.000 93.870 ? 139 GLN A N   1 
ATOM 1090 C CA  ? GLN A 1 139 ?   8.391   4.038  -9.802 1.000 93.870 ? 139 GLN A CA  1 
ATOM 1091 C C   ? GLN A 1 139 ?   8.550   2.663 -10.445 1.000 93.870 ? 139 GLN A C   1 
ATOM 1092 C CB  ? GLN A 1 139 ?   8.757   5.133 -10.806 1.000 93.870 ? 139 GLN A CB  1 
ATOM 1093 O O   ? GLN A 1 139 ?   9.670   2.181 -10.622 1.000 93.870 ? 139 GLN A O   1 
ATOM 1094 C CG  ? GLN A 1 139 ?   8.339   6.531 -10.372 1.000 93.870 ? 139 GLN A CG  1 
ATOM 1095 C CD  ? GLN A 1 139 ?   8.661   7.589 -11.410 1.000 93.870 ? 139 GLN A CD  1 
ATOM 1096 N NE2 ? GLN A 1 139 ?   8.701   8.846 -10.983 1.000 93.870 ? 139 GLN A NE2 1 
ATOM 1097 O OE1 ? GLN A 1 139 ?   8.874   7.279 -12.587 1.000 93.870 ? 139 GLN A OE1 1 
ATOM 1098 N N   ? LEU A 1 140 ?   7.413   2.037 -10.746 1.000 94.670 ? 140 LEU A N   1 
ATOM 1099 C CA  ? LEU A 1 140 ?   7.404   0.713 -11.357 1.000 94.670 ? 140 LEU A CA  1 
ATOM 1100 C C   ? LEU A 1 140 ?   6.536   0.699 -12.611 1.000 94.670 ? 140 LEU A C   1 
ATOM 1101 C CB  ? LEU A 1 140 ?   6.898  -0.334 -10.361 1.000 94.670 ? 140 LEU A CB  1 
ATOM 1102 O O   ? LEU A 1 140 ?   5.608   1.501 -12.738 1.000 94.670 ? 140 LEU A O   1 
ATOM 1103 C CG  ? LEU A 1 140 ?   7.665  -0.440  -9.042 1.000 94.670 ? 140 LEU A CG  1 
ATOM 1104 C CD1 ? LEU A 1 140 ?   6.930  -1.362  -8.074 1.000 94.670 ? 140 LEU A CD1 1 
ATOM 1105 C CD2 ? LEU A 1 140 ?   9.085  -0.937  -9.287 1.000 94.670 ? 140 LEU A CD2 1 
ATOM 1106 N N   ? THR A 1 141 ?   6.868  -0.210 -13.506 1.000 95.670 ? 141 THR A N   1 
ATOM 1107 C CA  ? THR A 1 141 ?   6.120  -0.338 -14.752 1.000 95.670 ? 141 THR A CA  1 
ATOM 1108 C C   ? THR A 1 141 ?   5.258  -1.597 -14.739 1.000 95.670 ? 141 THR A C   1 
ATOM 1109 C CB  ? THR A 1 141 ?   7.063  -0.371 -15.969 1.000 95.670 ? 141 THR A CB  1 
ATOM 1110 O O   ? THR A 1 141 ?   5.728  -2.674 -14.365 1.000 95.670 ? 141 THR A O   1 
ATOM 1111 C CG2 ? THR A 1 141 ?   6.276  -0.446 -17.273 1.000 95.670 ? 141 THR A CG2 1 
ATOM 1112 O OG1 ? THR A 1 141 ?   7.867   0.815 -15.976 1.000 95.670 ? 141 THR A OG1 1 
ATOM 1113 N N   ? VAL A 1 142 ?   4.026  -1.418 -15.141 1.000 96.880 ? 142 VAL A N   1 
ATOM 1114 C CA  ? VAL A 1 142 ?   3.124  -2.557 -15.275 1.000 96.880 ? 142 VAL A CA  1 
ATOM 1115 C C   ? VAL A 1 142 ?   3.561  -3.427 -16.452 1.000 96.880 ? 142 VAL A C   1 
ATOM 1116 C CB  ? VAL A 1 142 ?   1.660  -2.103 -15.463 1.000 96.880 ? 142 VAL A CB  1 
ATOM 1117 O O   ? VAL A 1 142 ?   3.783  -2.923 -17.555 1.000 96.880 ? 142 VAL A O   1 
ATOM 1118 C CG1 ? VAL A 1 142 ?   0.750  -3.304 -15.715 1.000 96.880 ? 142 VAL A CG1 1 
ATOM 1119 C CG2 ? VAL A 1 142 ?   1.185  -1.316 -14.242 1.000 96.880 ? 142 VAL A CG2 1 
ATOM 1120 N N   ? GLN A 1 143 ?   3.627  -4.781 -16.176 1.000 95.730 ? 143 GLN A N   1 
ATOM 1121 C CA  ? GLN A 1 143 ?   4.109  -5.713 -17.190 1.000 95.730 ? 143 GLN A CA  1 
ATOM 1122 C C   ? GLN A 1 143 ?   2.967  -6.554 -17.753 1.000 95.730 ? 143 GLN A C   1 
ATOM 1123 C CB  ? GLN A 1 143 ?   5.194  -6.623 -16.611 1.000 95.730 ? 143 GLN A CB  1 
ATOM 1124 O O   ? GLN A 1 143 ?   1.873  -6.583 -17.185 1.000 95.730 ? 143 GLN A O   1 
ATOM 1125 C CG  ? GLN A 1 143 ?   6.345  -5.869 -15.959 1.000 95.730 ? 143 GLN A CG  1 
ATOM 1126 C CD  ? GLN A 1 143 ?   7.190  -5.106 -16.962 1.000 95.730 ? 143 GLN A CD  1 
ATOM 1127 N NE2 ? GLN A 1 143 ?   7.516  -3.859 -16.636 1.000 95.730 ? 143 GLN A NE2 1 
ATOM 1128 O OE1 ? GLN A 1 143 ?   7.547  -5.632 -18.021 1.000 95.730 ? 143 GLN A OE1 1 
ATOM 1129 N N   ? ASN A 1 144 ?   3.346  -7.242 -18.825 1.000 95.110 ? 144 ASN A N   1 
ATOM 1130 C CA  ? ASN A 1 144 ?   2.452  -8.282 -19.325 1.000 95.110 ? 144 ASN A CA  1 
ATOM 1131 C C   ? ASN A 1 144 ?   2.371  -9.462 -18.361 1.000 95.110 ? 144 ASN A C   1 
ATOM 1132 C CB  ? ASN A 1 144 ?   2.901  -8.756 -20.708 1.000 95.110 ? 144 ASN A CB  1 
ATOM 1133 O O   ? ASN A 1 144 ?   3.368  -9.826 -17.734 1.000 95.110 ? 144 ASN A O   1 
ATOM 1134 C CG  ? ASN A 1 144 ?   2.618  -7.738 -21.795 1.000 95.110 ? 144 ASN A CG  1 
ATOM 1135 N ND2 ? ASN A 1 144 ?   3.628  -7.434 -22.601 1.000 95.110 ? 144 ASN A ND2 1 
ATOM 1136 O OD1 ? ASN A 1 144 ?   1.500  -7.227 -21.909 1.000 95.110 ? 144 ASN A OD1 1 
ATOM 1137 N N   ? ASN A 1 145 ?   1.162 -10.147 -18.356 1.000 95.300 ? 145 ASN A N   1 
ATOM 1138 C CA  ? ASN A 1 145 ?   0.912 -11.238 -17.420 1.000 95.300 ? 145 ASN A CA  1 
ATOM 1139 C C   ? ASN A 1 145 ?   1.913 -12.375 -17.605 1.000 95.300 ? 145 ASN A C   1 
ATOM 1140 C CB  ? ASN A 1 145 ?  -0.518 -11.759 -17.572 1.000 95.300 ? 145 ASN A CB  1 
ATOM 1141 O O   ? ASN A 1 145 ?   2.241 -13.081 -16.649 1.000 95.300 ? 145 ASN A O   1 
ATOM 1142 C CG  ? ASN A 1 145 ?  -1.557 -10.757 -17.108 1.000 95.300 ? 145 ASN A CG  1 
ATOM 1143 N ND2 ? ASN A 1 145 ?  -2.812 -10.990 -17.476 1.000 95.300 ? 145 ASN A ND2 1 
ATOM 1144 O OD1 ? ASN A 1 145 ?  -1.235  -9.781 -16.425 1.000 95.300 ? 145 ASN A OD1 1 
ATOM 1145 N N   ? SER A 1 146 ?   2.421 -12.585 -18.840 1.000 94.210 ? 146 SER A N   1 
ATOM 1146 C CA  ? SER A 1 146 ?   3.283 -13.716 -19.166 1.000 94.210 ? 146 SER A CA  1 
ATOM 1147 C C   ? SER A 1 146 ?   4.561 -13.695 -18.335 1.000 94.210 ? 146 SER A C   1 
ATOM 1148 C CB  ? SER A 1 146 ?   3.633 -13.713 -20.655 1.000 94.210 ? 146 SER A CB  1 
ATOM 1149 O O   ? SER A 1 146 ?   5.114 -14.747 -18.009 1.000 94.210 ? 146 SER A O   1 
ATOM 1150 O OG  ? SER A 1 146 ?   4.338 -12.535 -21.003 1.000 94.210 ? 146 SER A OG  1 
ATOM 1151 N N   ? ARG A 1 147 ?   5.029 -12.459 -17.958 1.000 93.190 ? 147 ARG A N   1 
ATOM 1152 C CA  ? ARG A 1 147 ?   6.252 -12.326 -17.172 1.000 93.190 ? 147 ARG A CA  1 
ATOM 1153 C C   ? ARG A 1 147 ?   6.089 -12.961 -15.795 1.000 93.190 ? 147 ARG A C   1 
ATOM 1154 C CB  ? ARG A 1 147 ?   6.641 -10.854 -17.028 1.000 93.190 ? 147 ARG A CB  1 
ATOM 1155 O O   ? ARG A 1 147 ?   6.972 -13.685 -15.331 1.000 93.190 ? 147 ARG A O   1 
ATOM 1156 C CG  ? ARG A 1 147 ?   7.064 -10.198 -18.333 1.000 93.190 ? 147 ARG A CG  1 
ATOM 1157 C CD  ? ARG A 1 147 ?   8.415 -10.712 -18.810 1.000 93.190 ? 147 ARG A CD  1 
ATOM 1158 N NE  ? ARG A 1 147 ?   8.867 -10.009 -20.007 1.000 93.190 ? 147 ARG A NE  1 
ATOM 1159 N NH1 ? ARG A 1 147 ?  10.697 -11.372 -20.368 1.000 93.190 ? 147 ARG A NH1 1 
ATOM 1160 N NH2 ? ARG A 1 147 ?  10.261  -9.629 -21.792 1.000 93.190 ? 147 ARG A NH2 1 
ATOM 1161 C CZ  ? ARG A 1 147 ?   9.941 -10.338 -20.720 1.000 93.190 ? 147 ARG A CZ  1 
ATOM 1162 N N   ? CYS A 1 148 ?   4.959 -12.735 -15.135 1.000 94.660 ? 148 CYS A N   1 
ATOM 1163 C CA  ? CYS A 1 148 ?   4.682 -13.276 -13.808 1.000 94.660 ? 148 CYS A CA  1 
ATOM 1164 C C   ? CYS A 1 148 ?   4.250 -14.734 -13.894 1.000 94.660 ? 148 CYS A C   1 
ATOM 1165 C CB  ? CYS A 1 148 ?   3.600 -12.454 -13.109 1.000 94.660 ? 148 CYS A CB  1 
ATOM 1166 O O   ? CYS A 1 148 ?   4.572 -15.534 -13.014 1.000 94.660 ? 148 CYS A O   1 
ATOM 1167 S SG  ? CYS A 1 148 ?   4.178 -10.853 -12.505 1.000 94.660 ? 148 CYS A SG  1 
ATOM 1168 N N   ? SER A 1 149 ?   3.617 -15.143 -14.945 1.000 94.890 ? 149 SER A N   1 
ATOM 1169 C CA  ? SER A 1 149 ?   3.181 -16.527 -15.101 1.000 94.890 ? 149 SER A CA  1 
ATOM 1170 C C   ? SER A 1 149 ?   4.372 -17.471 -15.224 1.000 94.890 ? 149 SER A C   1 
ATOM 1171 C CB  ? SER A 1 149 ?   2.278 -16.670 -16.327 1.000 94.890 ? 149 SER A CB  1 
ATOM 1172 O O   ? SER A 1 149 ?   4.293 -18.635 -14.824 1.000 94.890 ? 149 SER A O   1 
ATOM 1173 O OG  ? SER A 1 149 ?   1.074 -15.943 -16.152 1.000 94.890 ? 149 SER A OG  1 
ATOM 1174 N N   ? ARG A 1 150 ?   5.485 -16.985 -15.786 1.000 93.090 ? 150 ARG A N   1 
ATOM 1175 C CA  ? ARG A 1 150 ?   6.699 -17.778 -15.949 1.000 93.090 ? 150 ARG A CA  1 
ATOM 1176 C C   ? ARG A 1 150 ?   7.444 -17.918 -14.626 1.000 93.090 ? 150 ARG A C   1 
ATOM 1177 C CB  ? ARG A 1 150 ?   7.615 -17.148 -17.002 1.000 93.090 ? 150 ARG A CB  1 
ATOM 1178 O O   ? ARG A 1 150 ?   8.145 -18.907 -14.404 1.000 93.090 ? 150 ARG A O   1 
ATOM 1179 C CG  ? ARG A 1 150 ?   7.110 -17.300 -18.428 1.000 93.090 ? 150 ARG A CG  1 
ATOM 1180 C CD  ? ARG A 1 150 ?   8.166 -16.895 -19.446 1.000 93.090 ? 150 ARG A CD  1 
ATOM 1181 N NE  ? ARG A 1 150 ?   8.482 -15.472 -19.357 1.000 93.090 ? 150 ARG A NE  1 
ATOM 1182 N NH1 ? ARG A 1 150 ?   7.000 -14.827 -21.008 1.000 93.090 ? 150 ARG A NH1 1 
ATOM 1183 N NH2 ? ARG A 1 150 ?   8.283 -13.259 -19.937 1.000 93.090 ? 150 ARG A NH2 1 
ATOM 1184 C CZ  ? ARG A 1 150 ?   7.921 -14.523 -20.101 1.000 93.090 ? 150 ARG A CZ  1 
ATOM 1185 N N   ? ARG A 1 151 ?   7.168 -16.927 -13.764 1.000 91.420 ? 151 ARG A N   1 
ATOM 1186 C CA  ? ARG A 1 151 ?   7.961 -16.846 -12.541 1.000 91.420 ? 151 ARG A CA  1 
ATOM 1187 C C   ? ARG A 1 151 ?   7.176 -17.370 -11.343 1.000 91.420 ? 151 ARG A C   1 
ATOM 1188 C CB  ? ARG A 1 151 ?   8.409 -15.406 -12.285 1.000 91.420 ? 151 ARG A CB  1 
ATOM 1189 O O   ? ARG A 1 151 ?   7.747 -17.985 -10.441 1.000 91.420 ? 151 ARG A O   1 
ATOM 1190 C CG  ? ARG A 1 151 ?   9.359 -15.256 -11.108 1.000 91.420 ? 151 ARG A CG  1 
ATOM 1191 C CD  ? ARG A 1 151 ?   9.955 -13.857 -11.038 1.000 91.420 ? 151 ARG A CD  1 
ATOM 1192 N NE  ? ARG A 1 151 ?  10.793 -13.686  -9.855 1.000 91.420 ? 151 ARG A NE  1 
ATOM 1193 N NH1 ? ARG A 1 151 ?  12.490 -12.578 -10.963 1.000 91.420 ? 151 ARG A NH1 1 
ATOM 1194 N NH2 ? ARG A 1 151 ?  12.657 -12.982  -8.712 1.000 91.420 ? 151 ARG A NH2 1 
ATOM 1195 C CZ  ? ARG A 1 151 ?  11.978 -13.082  -9.846 1.000 91.420 ? 151 ARG A CZ  1 
ATOM 1196 N N   ? PHE A 1 152 ?   5.859 -17.107 -11.315 1.000 93.650 ? 152 PHE A N   1 
ATOM 1197 C CA  ? PHE A 1 152 ?   5.024 -17.448 -10.169 1.000 93.650 ? 152 PHE A CA  1 
ATOM 1198 C C   ? PHE A 1 152 ?   3.940 -18.442 -10.566 1.000 93.650 ? 152 PHE A C   1 
ATOM 1199 C CB  ? PHE A 1 152 ?   4.389 -16.189  -9.571 1.000 93.650 ? 152 PHE A CB  1 
ATOM 1200 O O   ? PHE A 1 152 ?   3.108 -18.151 -11.428 1.000 93.650 ? 152 PHE A O   1 
ATOM 1201 C CG  ? PHE A 1 152 ?   5.387 -15.132  -9.182 1.000 93.650 ? 152 PHE A CG  1 
ATOM 1202 C CD1 ? PHE A 1 152 ?   6.288 -15.353  -8.148 1.000 93.650 ? 152 PHE A CD1 1 
ATOM 1203 C CD2 ? PHE A 1 152 ?   5.423 -13.915  -9.851 1.000 93.650 ? 152 PHE A CD2 1 
ATOM 1204 C CE1 ? PHE A 1 152 ?   7.213 -14.376  -7.787 1.000 93.650 ? 152 PHE A CE1 1 
ATOM 1205 C CE2 ? PHE A 1 152 ?   6.344 -12.934  -9.496 1.000 93.650 ? 152 PHE A CE2 1 
ATOM 1206 C CZ  ? PHE A 1 152 ?   7.238 -13.166  -8.462 1.000 93.650 ? 152 PHE A CZ  1 
ATOM 1207 N N   ? ASN A 1 153 ?   3.992 -19.660  -9.930 1.000 92.600 ? 153 ASN A N   1 
ATOM 1208 C CA  ? ASN A 1 153 ?   3.135 -20.795 -10.256 1.000 92.600 ? 153 ASN A CA  1 
ATOM 1209 C C   ? ASN A 1 153 ?   1.663 -20.474 -10.011 1.000 92.600 ? 153 ASN A C   1 
ATOM 1210 C CB  ? ASN A 1 153 ?   3.550 -22.029  -9.452 1.000 92.600 ? 153 ASN A CB  1 
ATOM 1211 O O   ? ASN A 1 153 ?   0.792 -20.935 -10.750 1.000 92.600 ? 153 ASN A O   1 
ATOM 1212 C CG  ? ASN A 1 153 ?   4.860 -22.624  -9.930 1.000 92.600 ? 153 ASN A CG  1 
ATOM 1213 N ND2 ? ASN A 1 153 ?   5.530 -23.364  -9.054 1.000 92.600 ? 153 ASN A ND2 1 
ATOM 1214 O OD1 ? ASN A 1 153 ?   5.266 -22.420 -11.077 1.000 92.600 ? 153 ASN A OD1 1 
ATOM 1215 N N   ? PHE A 1 154 ?   1.229 -19.519  -9.201 1.000 93.550 ? 154 PHE A N   1 
ATOM 1216 C CA  ? PHE A 1 154 ?  -0.149 -19.288  -8.785 1.000 93.550 ? 154 PHE A CA  1 
ATOM 1217 C C   ? PHE A 1 154 ?  -0.624 -17.910  -9.228 1.000 93.550 ? 154 PHE A C   1 
ATOM 1218 C CB  ? PHE A 1 154 ?  -0.283 -19.425  -7.265 1.000 93.550 ? 154 PHE A CB  1 
ATOM 1219 O O   ? PHE A 1 154 ?  -1.643 -17.413  -8.744 1.000 93.550 ? 154 PHE A O   1 
ATOM 1220 C CG  ? PHE A 1 154 ?   0.107 -20.781  -6.741 1.000 93.550 ? 154 PHE A CG  1 
ATOM 1221 C CD1 ? PHE A 1 154 ?  -0.638 -21.908  -7.068 1.000 93.550 ? 154 PHE A CD1 1 
ATOM 1222 C CD2 ? PHE A 1 154 ?   1.218 -20.928  -5.921 1.000 93.550 ? 154 PHE A CD2 1 
ATOM 1223 C CE1 ? PHE A 1 154 ?  -0.279 -23.164  -6.585 1.000 93.550 ? 154 PHE A CE1 1 
ATOM 1224 C CE2 ? PHE A 1 154 ?   1.582 -22.181  -5.434 1.000 93.550 ? 154 PHE A CE2 1 
ATOM 1225 C CZ  ? PHE A 1 154 ?   0.832 -23.297  -5.766 1.000 93.550 ? 154 PHE A CZ  1 
ATOM 1226 N N   ? PHE A 1 155 ?   0.166 -17.298 -10.130 1.000 96.430 ? 155 PHE A N   1 
ATOM 1227 C CA  ? PHE A 1 155 ?  -0.211 -15.992 -10.659 1.000 96.430 ? 155 PHE A CA  1 
ATOM 1228 C C   ? PHE A 1 155 ?  -1.470 -16.096 -11.511 1.000 96.430 ? 155 PHE A C   1 
ATOM 1229 C CB  ? PHE A 1 155 ?   0.933 -15.394 -11.483 1.000 96.430 ? 155 PHE A CB  1 
ATOM 1230 O O   ? PHE A 1 155 ?  -1.586 -16.992 -12.350 1.000 96.430 ? 155 PHE A O   1 
ATOM 1231 C CG  ? PHE A 1 155 ?   0.596 -14.073 -12.120 1.000 96.430 ? 155 PHE A CG  1 
ATOM 1232 C CD1 ? PHE A 1 155 ?   0.194 -14.009 -13.448 1.000 96.430 ? 155 PHE A CD1 1 
ATOM 1233 C CD2 ? PHE A 1 155 ?   0.682 -12.894 -11.390 1.000 96.430 ? 155 PHE A CD2 1 
ATOM 1234 C CE1 ? PHE A 1 155 ?  -0.119 -12.788 -14.041 1.000 96.430 ? 155 PHE A CE1 1 
ATOM 1235 C CE2 ? PHE A 1 155 ?   0.371 -11.670 -11.975 1.000 96.430 ? 155 PHE A CE2 1 
ATOM 1236 C CZ  ? PHE A 1 155 ?  -0.028 -11.619 -13.301 1.000 96.430 ? 155 PHE A CZ  1 
ATOM 1237 N N   ? ASN A 1 156 ?  -2.416 -15.162 -11.253 1.000 96.510 ? 156 ASN A N   1 
ATOM 1238 C CA  ? ASN A 1 156 ?  -3.647 -15.001 -12.019 1.000 96.510 ? 156 ASN A CA  1 
ATOM 1239 C C   ? ASN A 1 156 ?  -3.826 -13.563 -12.498 1.000 96.510 ? 156 ASN A C   1 
ATOM 1240 C CB  ? ASN A 1 156 ?  -4.856 -15.438 -11.189 1.000 96.510 ? 156 ASN A CB  1 
ATOM 1241 O O   ? ASN A 1 156 ?  -4.083 -12.664 -11.696 1.000 96.510 ? 156 ASN A O   1 
ATOM 1242 C CG  ? ASN A 1 156 ?  -6.151 -15.396 -11.976 1.000 96.510 ? 156 ASN A CG  1 
ATOM 1243 N ND2 ? ASN A 1 156 ?  -7.153 -16.131 -11.509 1.000 96.510 ? 156 ASN A ND2 1 
ATOM 1244 O OD1 ? ASN A 1 156 ?  -6.250 -14.709 -12.996 1.000 96.510 ? 156 ASN A OD1 1 
ATOM 1245 N N   ? GLY A 1 157 ?  -3.673 -13.348 -13.833 1.000 95.520 ? 157 GLY A N   1 
ATOM 1246 C CA  ? GLY A 1 157 ?  -3.702 -12.018 -14.420 1.000 95.520 ? 157 GLY A CA  1 
ATOM 1247 C C   ? GLY A 1 157 ?  -5.064 -11.356 -14.332 1.000 95.520 ? 157 GLY A C   1 
ATOM 1248 O O   ? GLY A 1 157 ?  -5.183 -10.143 -14.515 1.000 95.520 ? 157 GLY A O   1 
ATOM 1249 N N   ? GLN A 1 158 ?  -6.122 -12.097 -13.892 1.000 95.840 ? 158 GLN A N   1 
ATOM 1250 C CA  ? GLN A 1 158 ?  -7.463 -11.551 -13.709 1.000 95.840 ? 158 GLN A CA  1 
ATOM 1251 C C   ? GLN A 1 158 ?  -7.589 -10.842 -12.364 1.000 95.840 ? 158 GLN A C   1 
ATOM 1252 C CB  ? GLN A 1 158 ?  -8.513 -12.657 -13.820 1.000 95.840 ? 158 GLN A CB  1 
ATOM 1253 O O   ? GLN A 1 158 ?  -8.380  -9.908 -12.220 1.000 95.840 ? 158 GLN A O   1 
ATOM 1254 C CG  ? GLN A 1 158 ?  -8.649 -13.238 -15.222 1.000 95.840 ? 158 GLN A CG  1 
ATOM 1255 C CD  ? GLN A 1 158 ?  -9.731 -14.297 -15.316 1.000 95.840 ? 158 GLN A CD  1 
ATOM 1256 N NE2 ? GLN A 1 158 ?  -9.988 -14.776 -16.528 1.000 95.840 ? 158 GLN A NE2 1 
ATOM 1257 O OE1 ? GLN A 1 158 ? -10.330 -14.683 -14.307 1.000 95.840 ? 158 GLN A OE1 1 
ATOM 1258 N N   ? THR A 1 159 ?  -6.909 -11.310 -11.417 1.000 96.820 ? 159 THR A N   1 
ATOM 1259 C CA  ? THR A 1 159 ?  -7.061 -10.780 -10.066 1.000 96.820 ? 159 THR A CA  1 
ATOM 1260 C C   ? THR A 1 159 ?  -5.740 -10.208  -9.558 1.000 96.820 ? 159 THR A C   1 
ATOM 1261 C CB  ? THR A 1 159 ?  -7.561 -11.864  -9.093 1.000 96.820 ? 159 THR A CB  1 
ATOM 1262 O O   ? THR A 1 159 ?  -5.673  -9.679  -8.447 1.000 96.820 ? 159 THR A O   1 
ATOM 1263 C CG2 ? THR A 1 159 ?  -8.934 -12.384  -9.509 1.000 96.820 ? 159 THR A CG2 1 
ATOM 1264 O OG1 ? THR A 1 159 ?  -6.632 -12.955  -9.084 1.000 96.820 ? 159 THR A OG1 1 
ATOM 1265 N N   ? GLN A 1 160 ?  -4.656 -10.288 -10.453 1.000 97.690 ? 160 GLN A N   1 
ATOM 1266 C CA  ? GLN A 1 160 ?  -3.348  -9.816 -10.013 1.000 97.690 ? 160 GLN A CA  1 
ATOM 1267 C C   ? GLN A 1 160 ?  -2.675  -8.974 -11.093 1.000 97.690 ? 160 GLN A C   1 
ATOM 1268 C CB  ? GLN A 1 160 ?  -2.451 -10.995  -9.632 1.000 97.690 ? 160 GLN A CB  1 
ATOM 1269 O O   ? GLN A 1 160 ?  -2.984  -9.113 -12.279 1.000 97.690 ? 160 GLN A O   1 
ATOM 1270 C CG  ? GLN A 1 160 ?  -2.957 -11.792  -8.438 1.000 97.690 ? 160 GLN A CG  1 
ATOM 1271 C CD  ? GLN A 1 160 ?  -2.157 -13.057  -8.194 1.000 97.690 ? 160 GLN A CD  1 
ATOM 1272 N NE2 ? GLN A 1 160 ?  -1.924 -13.377  -6.926 1.000 97.690 ? 160 GLN A NE2 1 
ATOM 1273 O OE1 ? GLN A 1 160 ?  -1.751 -13.743  -9.139 1.000 97.690 ? 160 GLN A OE1 1 
ATOM 1274 N N   ? ILE A 1 161 ?  -1.762  -8.018 -10.568 1.000 97.390 ? 161 ILE A N   1 
ATOM 1275 C CA  ? ILE A 1 161 ?  -0.998  -7.129 -11.436 1.000 97.390 ? 161 ILE A CA  1 
ATOM 1276 C C   ? ILE A 1 161 ?   0.489  -7.459 -11.333 1.000 97.390 ? 161 ILE A C   1 
ATOM 1277 C CB  ? ILE A 1 161 ?  -1.244  -5.645 -11.083 1.000 97.390 ? 161 ILE A CB  1 
ATOM 1278 O O   ? ILE A 1 161 ?   1.033  -7.567 -10.232 1.000 97.390 ? 161 ILE A O   1 
ATOM 1279 C CG1 ? ILE A 1 161 ?  -2.744  -5.332 -11.104 1.000 97.390 ? 161 ILE A CG1 1 
ATOM 1280 C CG2 ? ILE A 1 161 ?  -0.480  -4.728 -12.042 1.000 97.390 ? 161 ILE A CG2 1 
ATOM 1281 C CD1 ? ILE A 1 161 ?  -3.099  -3.962 -10.544 1.000 97.390 ? 161 ILE A CD1 1 
ATOM 1282 N N   ? CYS A 1 162 ?   1.113  -7.607 -12.501 1.000 96.400 ? 162 CYS A N   1 
ATOM 1283 C CA  ? CYS A 1 162 ?   2.548  -7.851 -12.596 1.000 96.400 ? 162 CYS A CA  1 
ATOM 1284 C C   ? CYS A 1 162 ?   3.308  -6.550 -12.826 1.000 96.400 ? 162 CYS A C   1 
ATOM 1285 C CB  ? CYS A 1 162 ?   2.851  -8.836 -13.725 1.000 96.400 ? 162 CYS A CB  1 
ATOM 1286 O O   ? CYS A 1 162 ?   3.092  -5.869 -13.830 1.000 96.400 ? 162 CYS A O   1 
ATOM 1287 S SG  ? CYS A 1 162 ?   4.568  -9.395 -13.761 1.000 96.400 ? 162 CYS A SG  1 
ATOM 1288 N N   ? VAL A 1 163 ?   4.230  -6.243 -11.836 1.000 95.270 ? 163 VAL A N   1 
ATOM 1289 C CA  ? VAL A 1 163 ?   4.881  -4.940 -11.925 1.000 95.270 ? 163 VAL A CA  1 
ATOM 1290 C C   ? VAL A 1 163 ?   6.386  -5.100 -11.726 1.000 95.270 ? 163 VAL A C   1 
ATOM 1291 C CB  ? VAL A 1 163 ?   4.308  -3.947 -10.889 1.000 95.270 ? 163 VAL A CB  1 
ATOM 1292 O O   ? VAL A 1 163 ?   6.828  -5.921 -10.919 1.000 95.270 ? 163 VAL A O   1 
ATOM 1293 C CG1 ? VAL A 1 163 ?   4.953  -2.571 -11.046 1.000 95.270 ? 163 VAL A CG1 1 
ATOM 1294 C CG2 ? VAL A 1 163 ?   2.790  -3.849 -11.027 1.000 95.270 ? 163 VAL A CG2 1 
ATOM 1295 N N   ? GLY A 1 164 ?   7.152  -4.346 -12.439 1.000 92.140 ? 164 GLY A N   1 
ATOM 1296 C CA  ? GLY A 1 164 ?   8.598  -4.334 -12.289 1.000 92.140 ? 164 GLY A CA  1 
ATOM 1297 C C   ? GLY A 1 164 ?   9.335  -4.574 -13.593 1.000 92.140 ? 164 GLY A C   1 
ATOM 1298 O O   ? GLY A 1 164 ?   8.794  -5.190 -14.514 1.000 92.140 ? 164 GLY A O   1 
ATOM 1299 N N   ? ASN A 1 165 ?  10.553  -3.929 -13.671 1.000 87.360 ? 165 ASN A N   1 
ATOM 1300 C CA  ? ASN A 1 165 ?  11.505  -4.049 -14.770 1.000 87.360 ? 165 ASN A CA  1 
ATOM 1301 C C   ? ASN A 1 165 ?  12.838  -4.621 -14.297 1.000 87.360 ? 165 ASN A C   1 
ATOM 1302 C CB  ? ASN A 1 165 ?  11.718  -2.694 -15.447 1.000 87.360 ? 165 ASN A CB  1 
ATOM 1303 O O   ? ASN A 1 165 ?  13.560  -3.975 -13.535 1.000 87.360 ? 165 ASN A O   1 
ATOM 1304 C CG  ? ASN A 1 165 ?  12.621  -2.783 -16.661 1.000 87.360 ? 165 ASN A CG  1 
ATOM 1305 N ND2 ? ASN A 1 165 ?  12.809  -1.660 -17.345 1.000 87.360 ? 165 ASN A ND2 1 
ATOM 1306 O OD1 ? ASN A 1 165 ?  13.144  -3.852 -16.984 1.000 87.360 ? 165 ASN A OD1 1 
ATOM 1307 N N   ? PRO A 1 166 ?  13.096  -5.925 -14.735 1.000 81.150 ? 166 PRO A N   1 
ATOM 1308 C CA  ? PRO A 1 166 ?  14.323  -6.578 -14.273 1.000 81.150 ? 166 PRO A CA  1 
ATOM 1309 C C   ? PRO A 1 166 ?  15.578  -5.768 -14.592 1.000 81.150 ? 166 PRO A C   1 
ATOM 1310 C CB  ? PRO A 1 166 ?  14.323  -7.907 -15.033 1.000 81.150 ? 166 PRO A CB  1 
ATOM 1311 O O   ? PRO A 1 166 ?  16.599  -5.914 -13.915 1.000 81.150 ? 166 PRO A O   1 
ATOM 1312 C CG  ? PRO A 1 166 ?  12.888  -8.154 -15.371 1.000 81.150 ? 166 PRO A CG  1 
ATOM 1313 C CD  ? PRO A 1 166 ?  12.207  -6.828 -15.556 1.000 81.150 ? 166 PRO A CD  1 
ATOM 1314 N N   ? ARG A 1 167 ?  15.526  -4.799 -15.534 1.000 83.240 ? 167 ARG A N   1 
ATOM 1315 C CA  ? ARG A 1 167 ?  16.654  -3.976 -15.958 1.000 83.240 ? 167 ARG A CA  1 
ATOM 1316 C C   ? ARG A 1 167 ?  16.809  -2.753 -15.060 1.000 83.240 ? 167 ARG A C   1 
ATOM 1317 C CB  ? ARG A 1 167 ?  16.483  -3.538 -17.414 1.000 83.240 ? 167 ARG A CB  1 
ATOM 1318 O O   ? ARG A 1 167 ?  17.887  -2.161 -14.989 1.000 83.240 ? 167 ARG A O   1 
ATOM 1319 C CG  ? ARG A 1 167 ?  16.549  -4.682 -18.413 1.000 83.240 ? 167 ARG A CG  1 
ATOM 1320 C CD  ? ARG A 1 167 ?  16.411  -4.188 -19.847 1.000 83.240 ? 167 ARG A CD  1 
ATOM 1321 N NE  ? ARG A 1 167 ?  16.395  -5.295 -20.799 1.000 83.240 ? 167 ARG A NE  1 
ATOM 1322 N NH1 ? ARG A 1 167 ?  16.150  -3.957 -22.666 1.000 83.240 ? 167 ARG A NH1 1 
ATOM 1323 N NH2 ? ARG A 1 167 ?  16.269  -6.235 -22.891 1.000 83.240 ? 167 ARG A NH2 1 
ATOM 1324 C CZ  ? ARG A 1 167 ?  16.271  -5.160 -22.116 1.000 83.240 ? 167 ARG A CZ  1 
ATOM 1325 N N   ? ALA A 1 168 ?  15.794  -2.423 -14.258 1.000 81.660 ? 168 ALA A N   1 
ATOM 1326 C CA  ? ALA A 1 168 ?  15.718  -1.207 -13.452 1.000 81.660 ? 168 ALA A CA  1 
ATOM 1327 C C   ? ALA A 1 168 ?  16.127  -1.480 -12.007 1.000 81.660 ? 168 ALA A C   1 
ATOM 1328 C CB  ? ALA A 1 168 ?  14.309  -0.623 -13.501 1.000 81.660 ? 168 ALA A CB  1 
ATOM 1329 O O   ? ALA A 1 168 ?  16.520  -0.562 -11.283 1.000 81.660 ? 168 ALA A O   1 
ATOM 1330 N N   ? GLY A 1 169 ?  16.272  -2.856 -11.616 1.000 80.280 ? 169 GLY A N   1 
ATOM 1331 C CA  ? GLY A 1 169 ?  16.670  -3.255 -10.275 1.000 80.280 ? 169 GLY A CA  1 
ATOM 1332 C C   ? GLY A 1 169 ?  15.856  -2.582  -9.186 1.000 80.280 ? 169 GLY A C   1 
ATOM 1333 O O   ? GLY A 1 169 ?  16.386  -2.245  -8.126 1.000 80.280 ? 169 GLY A O   1 
ATOM 1334 N N   ? LYS A 1 170 ?  14.538  -2.255  -9.393 1.000 81.970 ? 170 LYS A N   1 
ATOM 1335 C CA  ? LYS A 1 170 ?  13.610  -1.610  -8.469 1.000 81.970 ? 170 LYS A CA  1 
ATOM 1336 C C   ? LYS A 1 170 ?  12.418  -2.514  -8.167 1.000 81.970 ? 170 LYS A C   1 
ATOM 1337 C CB  ? LYS A 1 170 ?  13.125  -0.276  -9.038 1.000 81.970 ? 170 LYS A CB  1 
ATOM 1338 O O   ? LYS A 1 170 ?  11.886  -3.169  -9.066 1.000 81.970 ? 170 LYS A O   1 
ATOM 1339 C CG  ? LYS A 1 170 ?  14.242   0.714  -9.332 1.000 81.970 ? 170 LYS A CG  1 
ATOM 1340 C CD  ? LYS A 1 170 ?  13.700   2.008  -9.926 1.000 81.970 ? 170 LYS A CD  1 
ATOM 1341 C CE  ? LYS A 1 170 ?  14.816   3.005 -10.210 1.000 81.970 ? 170 LYS A CE  1 
ATOM 1342 N NZ  ? LYS A 1 170 ?  14.288   4.280 -10.781 1.000 81.970 ? 170 LYS A NZ  1 
ATOM 1343 N N   ? SER A 1 171 ?  11.925  -2.513  -6.890 1.000 85.070 ? 171 SER A N   1 
ATOM 1344 C CA  ? SER A 1 171 ?  10.807  -3.389  -6.554 1.000 85.070 ? 171 SER A CA  1 
ATOM 1345 C C   ? SER A 1 171 ?  10.204  -3.021  -5.202 1.000 85.070 ? 171 SER A C   1 
ATOM 1346 C CB  ? SER A 1 171 ?  11.256  -4.850  -6.540 1.000 85.070 ? 171 SER A CB  1 
ATOM 1347 O O   ? SER A 1 171 ?  10.828  -2.313  -4.410 1.000 85.070 ? 171 SER A O   1 
ATOM 1348 O OG  ? SER A 1 171 ?  10.140  -5.719  -6.447 1.000 85.070 ? 171 SER A OG  1 
ATOM 1349 N N   ? ALA A 1 172 ?   8.918  -3.316  -4.966 1.000 82.000 ? 172 ALA A N   1 
ATOM 1350 C CA  ? ALA A 1 172 ?   8.317  -3.342  -3.636 1.000 82.000 ? 172 ALA A CA  1 
ATOM 1351 C C   ? ALA A 1 172 ?   8.583  -4.674  -2.939 1.000 82.000 ? 172 ALA A C   1 
ATOM 1352 C CB  ? ALA A 1 172 ?   6.815  -3.083  -3.725 1.000 82.000 ? 172 ALA A CB  1 
ATOM 1353 O O   ? ALA A 1 172 ?   8.520  -5.733  -3.567 1.000 82.000 ? 172 ALA A O   1 
ATOM 1354 N N   ? PHE A 1 173 ?   8.921  -4.659  -1.669 1.000 77.430 ? 173 PHE A N   1 
ATOM 1355 C CA  ? PHE A 1 173 ?   9.339  -5.835  -0.915 1.000 77.430 ? 173 PHE A CA  1 
ATOM 1356 C C   ? PHE A 1 173 ?   8.741  -5.820   0.486 1.000 77.430 ? 173 PHE A C   1 
ATOM 1357 C CB  ? PHE A 1 173 ?  10.867  -5.909  -0.834 1.000 77.430 ? 173 PHE A CB  1 
ATOM 1358 O O   ? PHE A 1 173 ?   7.626  -5.333   0.686 1.000 77.430 ? 173 PHE A O   1 
ATOM 1359 C CG  ? PHE A 1 173 ?  11.394  -7.292  -0.563 1.000 77.430 ? 173 PHE A CG  1 
ATOM 1360 C CD1 ? PHE A 1 173 ?  12.257  -7.526   0.501 1.000 77.430 ? 173 PHE A CD1 1 
ATOM 1361 C CD2 ? PHE A 1 173 ?  11.027  -8.358  -1.373 1.000 77.430 ? 173 PHE A CD2 1 
ATOM 1362 C CE1 ? PHE A 1 173 ?  12.747  -8.806   0.753 1.000 77.430 ? 173 PHE A CE1 1 
ATOM 1363 C CE2 ? PHE A 1 173 ?  11.513  -9.640  -1.127 1.000 77.430 ? 173 PHE A CE2 1 
ATOM 1364 C CZ  ? PHE A 1 173 ?  12.373  -9.861  -0.064 1.000 77.430 ? 173 PHE A CZ  1 
ATOM 1365 N N   ? LEU A 1 174 ?   9.509  -6.525   1.511 1.000 71.870 ? 174 LEU A N   1 
ATOM 1366 C CA  ? LEU A 1 174 ?   9.103  -6.726   2.898 1.000 71.870 ? 174 LEU A CA  1 
ATOM 1367 C C   ? LEU A 1 174 ?   8.787  -5.394   3.570 1.000 71.870 ? 174 LEU A C   1 
ATOM 1368 C CB  ? LEU A 1 174 ?  10.200  -7.456   3.677 1.000 71.870 ? 174 LEU A CB  1 
ATOM 1369 O O   ? LEU A 1 174 ?   9.556  -4.437   3.454 1.000 71.870 ? 174 LEU A O   1 
ATOM 1370 C CG  ? LEU A 1 174 ?  10.476  -8.903   3.264 1.000 71.870 ? 174 LEU A CG  1 
ATOM 1371 C CD1 ? LEU A 1 174 ?  11.709  -9.435   3.988 1.000 71.870 ? 174 LEU A CD1 1 
ATOM 1372 C CD2 ? LEU A 1 174 ?   9.262  -9.781   3.549 1.000 71.870 ? 174 LEU A CD2 1 
ATOM 1373 N N   ? GLY A 1 175 ?   7.565  -5.354   4.130 1.000 68.840 ? 175 GLY A N   1 
ATOM 1374 C CA  ? GLY A 1 175 ?   7.222  -4.172   4.904 1.000 68.840 ? 175 GLY A CA  1 
ATOM 1375 C C   ? GLY A 1 175 ?   6.293  -3.225   4.167 1.000 68.840 ? 175 GLY A C   1 
ATOM 1376 O O   ? GLY A 1 175 ?   5.619  -2.401   4.788 1.000 68.840 ? 175 GLY A O   1 
ATOM 1377 N N   ? ASP A 1 176 ?   6.124  -3.409   2.868 1.000 83.110 ? 176 ASP A N   1 
ATOM 1378 C CA  ? ASP A 1 176 ?   5.230  -2.587   2.059 1.000 83.110 ? 176 ASP A CA  1 
ATOM 1379 C C   ? ASP A 1 176 ?   3.942  -3.338   1.727 1.000 83.110 ? 176 ASP A C   1 
ATOM 1380 C CB  ? ASP A 1 176 ?   5.927  -2.144   0.770 1.000 83.110 ? 176 ASP A CB  1 
ATOM 1381 O O   ? ASP A 1 176 ?   3.150  -2.887   0.897 1.000 83.110 ? 176 ASP A O   1 
ATOM 1382 C CG  ? ASP A 1 176 ?   7.164  -1.302   1.025 1.000 83.110 ? 176 ASP A CG  1 
ATOM 1383 O OD1 ? ASP A 1 176 ?   7.123  -0.405   1.894 1.000 83.110 ? 176 ASP A OD1 1 
ATOM 1384 O OD2 ? ASP A 1 176 ?   8.189  -1.536   0.348 1.000 83.110 ? 176 ASP A OD2 1 
ATOM 1385 N N   ? SER A 1 177 ?   3.953  -4.698   2.353 1.000 92.610 ? 177 SER A N   1 
ATOM 1386 C CA  ? SER A 1 177 ?   2.702  -5.429   2.179 1.000 92.610 ? 177 SER A CA  1 
ATOM 1387 C C   ? SER A 1 177 ?   1.500  -4.558   2.528 1.000 92.610 ? 177 SER A C   1 
ATOM 1388 C CB  ? SER A 1 177 ?   2.695  -6.692   3.041 1.000 92.610 ? 177 SER A CB  1 
ATOM 1389 O O   ? SER A 1 177 ?   1.531  -3.812   3.509 1.000 92.610 ? 177 SER A O   1 
ATOM 1390 O OG  ? SER A 1 177 ?   3.699  -7.597   2.617 1.000 92.610 ? 177 SER A OG  1 
ATOM 1391 N N   ? GLY A 1 178 ?   0.593  -4.580   1.501 1.000 95.690 ? 178 GLY A N   1 
ATOM 1392 C CA  ? GLY A 1 178 ?  -0.619  -3.843   1.822 1.000 95.690 ? 178 GLY A CA  1 
ATOM 1393 C C   ? GLY A 1 178 ?  -0.593  -2.408   1.333 1.000 95.690 ? 178 GLY A C   1 
ATOM 1394 O O   ? GLY A 1 178 ?  -1.629  -1.742   1.289 1.000 95.690 ? 178 GLY A O   1 
ATOM 1395 N N   ? GLY A 1 179 ?   0.579  -1.904   0.957 1.000 95.990 ? 179 GLY A N   1 
ATOM 1396 C CA  ? GLY A 1 179 ?   0.711  -0.577   0.378 1.000 95.990 ? 179 GLY A CA  1 
ATOM 1397 C C   ? GLY A 1 179 ?   0.107  -0.468  -1.009 1.000 95.990 ? 179 GLY A C   1 
ATOM 1398 O O   ? GLY A 1 179 ?   0.015  -1.462  -1.732 1.000 95.990 ? 179 GLY A O   1 
ATOM 1399 N N   ? PRO A 1 180 ?  -0.214   0.793  -1.493 1.000 97.100 ? 180 PRO A N   1 
ATOM 1400 C CA  ? PRO A 1 180 ?  -0.935   0.985  -2.754 1.000 97.100 ? 180 PRO A CA  1 
ATOM 1401 C C   ? PRO A 1 180 ?  -0.000   1.154  -3.949 1.000 97.100 ? 180 PRO A C   1 
ATOM 1402 C CB  ? PRO A 1 180 ?  -1.741   2.263  -2.507 1.000 97.100 ? 180 PRO A CB  1 
ATOM 1403 O O   ? PRO A 1 180 ?   1.019   1.842  -3.848 1.000 97.100 ? 180 PRO A O   1 
ATOM 1404 C CG  ? PRO A 1 180 ?  -0.898   3.073  -1.576 1.000 97.100 ? 180 PRO A CG  1 
ATOM 1405 C CD  ? PRO A 1 180 ?  -0.209   2.140  -0.622 1.000 97.100 ? 180 PRO A CD  1 
ATOM 1406 N N   ? LEU A 1 181 ?  -0.265   0.449  -5.062 1.000 97.410 ? 181 LEU A N   1 
ATOM 1407 C CA  ? LEU A 1 181 ?   0.225   0.792  -6.393 1.000 97.410 ? 181 LEU A CA  1 
ATOM 1408 C C   ? LEU A 1 181 ?  -0.633   1.885  -7.023 1.000 97.410 ? 181 LEU A C   1 
ATOM 1409 C CB  ? LEU A 1 181 ?   0.239  -0.445  -7.295 1.000 97.410 ? 181 LEU A CB  1 
ATOM 1410 O O   ? LEU A 1 181 ?  -1.793   1.648  -7.368 1.000 97.410 ? 181 LEU A O   1 
ATOM 1411 C CG  ? LEU A 1 181 ?   0.909  -0.281  -8.660 1.000 97.410 ? 181 LEU A CG  1 
ATOM 1412 C CD1 ? LEU A 1 181 ?   2.423  -0.197  -8.501 1.000 97.410 ? 181 LEU A CD1 1 
ATOM 1413 C CD2 ? LEU A 1 181 ?   0.526  -1.431  -9.585 1.000 97.410 ? 181 LEU A CD2 1 
ATOM 1414 N N   ? VAL A 1 182 ?  -0.043   3.111  -7.152 1.000 97.900 ? 182 VAL A N   1 
ATOM 1415 C CA  ? VAL A 1 182 ?  -0.818   4.262  -7.603 1.000 97.900 ? 182 VAL A CA  1 
ATOM 1416 C C   ? VAL A 1 182 ?  -0.373   4.667  -9.007 1.000 97.900 ? 182 VAL A C   1 
ATOM 1417 C CB  ? VAL A 1 182 ?  -0.677   5.457  -6.634 1.000 97.900 ? 182 VAL A CB  1 
ATOM 1418 O O   ? VAL A 1 182 ?   0.797   4.988  -9.225 1.000 97.900 ? 182 VAL A O   1 
ATOM 1419 C CG1 ? VAL A 1 182 ?  -1.461   6.664  -7.146 1.000 97.900 ? 182 VAL A CG1 1 
ATOM 1420 C CG2 ? VAL A 1 182 ?  -1.146   5.066  -5.234 1.000 97.900 ? 182 VAL A CG2 1 
ATOM 1421 N N   ? CYS A 1 183 ?  -1.295   4.651  -9.942 1.000 97.370 ? 183 CYS A N   1 
ATOM 1422 C CA  ? CYS A 1 183 ?  -1.106   5.065 -11.328 1.000 97.370 ? 183 CYS A CA  1 
ATOM 1423 C C   ? CYS A 1 183 ?  -2.021   6.233 -11.677 1.000 97.370 ? 183 CYS A C   1 
ATOM 1424 C CB  ? CYS A 1 183 ?  -1.369   3.897 -12.277 1.000 97.370 ? 183 CYS A CB  1 
ATOM 1425 O O   ? CYS A 1 183 ?  -3.238   6.149 -11.498 1.000 97.370 ? 183 CYS A O   1 
ATOM 1426 S SG  ? CYS A 1 183 ?  -0.517   2.374 -11.812 1.000 97.370 ? 183 CYS A SG  1 
ATOM 1427 N N   ? ASN A 1 184 ?  -1.351   7.371 -12.139 1.000 95.000 ? 184 ASN A N   1 
ATOM 1428 C CA  ? ASN A 1 184 ?  -2.118   8.555 -12.510 1.000 95.000 ? 184 ASN A CA  1 
ATOM 1429 C C   ? ASN A 1 184 ?  -3.065   8.983 -11.392 1.000 95.000 ? 184 ASN A C   1 
ATOM 1430 C CB  ? ASN A 1 184 ?  -2.899   8.306 -13.802 1.000 95.000 ? 184 ASN A CB  1 
ATOM 1431 O O   ? ASN A 1 184 ?  -4.233   9.284 -11.644 1.000 95.000 ? 184 ASN A O   1 
ATOM 1432 C CG  ? ASN A 1 184 ?  -1.996   8.029 -14.987 1.000 95.000 ? 184 ASN A CG  1 
ATOM 1433 N ND2 ? ASN A 1 184 ?  -2.406   7.100 -15.842 1.000 95.000 ? 184 ASN A ND2 1 
ATOM 1434 O OD1 ? ASN A 1 184 ?  -0.937   8.646 -15.133 1.000 95.000 ? 184 ASN A OD1 1 
ATOM 1435 N N   ? GLY A 1 185 ?  -2.608   8.818 -10.119 1.000 95.820 ? 185 GLY A N   1 
ATOM 1436 C CA  ? GLY A 1 185 ?  -3.325   9.339  -8.965 1.000 95.820 ? 185 GLY A CA  1 
ATOM 1437 C C   ? GLY A 1 185 ?  -4.411   8.406  -8.466 1.000 95.820 ? 185 GLY A C   1 
ATOM 1438 O O   ? GLY A 1 185 ?  -5.220   8.784  -7.616 1.000 95.820 ? 185 GLY A O   1 
ATOM 1439 N N   ? VAL A 1 186 ?  -4.456   7.155  -8.988 1.000 97.830 ? 186 VAL A N   1 
ATOM 1440 C CA  ? VAL A 1 186 ?  -5.485   6.187  -8.622 1.000 97.830 ? 186 VAL A CA  1 
ATOM 1441 C C   ? VAL A 1 186 ?  -4.832   4.910  -8.099 1.000 97.830 ? 186 VAL A C   1 
ATOM 1442 C CB  ? VAL A 1 186 ?  -6.409   5.862  -9.818 1.000 97.830 ? 186 VAL A CB  1 
ATOM 1443 O O   ? VAL A 1 186 ?  -3.829   4.449  -8.648 1.000 97.830 ? 186 VAL A O   1 
ATOM 1444 C CG1 ? VAL A 1 186 ?  -7.421   4.782  -9.440 1.000 97.830 ? 186 VAL A CG1 1 
ATOM 1445 C CG2 ? VAL A 1 186 ?  -7.123   7.124 -10.299 1.000 97.830 ? 186 VAL A CG2 1 
ATOM 1446 N N   ? ALA A 1 187 ?  -5.433   4.345  -7.073 1.000 97.980 ? 187 ALA A N   1 
ATOM 1447 C CA  ? ALA A 1 187 ?  -4.946   3.081  -6.527 1.000 97.980 ? 187 ALA A CA  1 
ATOM 1448 C C   ? ALA A 1 187 ?  -5.344   1.908  -7.418 1.000 97.980 ? 187 ALA A C   1 
ATOM 1449 C CB  ? ALA A 1 187 ?  -5.477   2.873  -5.111 1.000 97.980 ? 187 ALA A CB  1 
ATOM 1450 O O   ? ALA A 1 187 ?  -6.531   1.619  -7.581 1.000 97.980 ? 187 ALA A O   1 
ATOM 1451 N N   ? GLN A 1 188 ?  -4.311   1.252  -7.939 1.000 98.250 ? 188 GLN A N   1 
ATOM 1452 C CA  ? GLN A 1 188 ?  -4.556   0.189  -8.907 1.000 98.250 ? 188 GLN A CA  1 
ATOM 1453 C C   ? GLN A 1 188 ?  -4.265  -1.182  -8.304 1.000 98.250 ? 188 GLN A C   1 
ATOM 1454 C CB  ? GLN A 1 188 ?  -3.708   0.400 -10.163 1.000 98.250 ? 188 GLN A CB  1 
ATOM 1455 O O   ? GLN A 1 188 ?  -4.785  -2.196  -8.774 1.000 98.250 ? 188 GLN A O   1 
ATOM 1456 C CG  ? GLN A 1 188 ?  -4.072   1.654 -10.947 1.000 98.250 ? 188 GLN A CG  1 
ATOM 1457 C CD  ? GLN A 1 188 ?  -5.391   1.523 -11.685 1.000 98.250 ? 188 GLN A CD  1 
ATOM 1458 N NE2 ? GLN A 1 188 ?  -5.934   2.649 -12.133 1.000 98.250 ? 188 GLN A NE2 1 
ATOM 1459 O OE1 ? GLN A 1 188 ?  -5.916   0.418 -11.853 1.000 98.250 ? 188 GLN A OE1 1 
ATOM 1460 N N   ? GLY A 1 189 ?  -3.490  -1.228  -7.253 1.000 97.710 ? 189 GLY A N   1 
ATOM 1461 C CA  ? GLY A 1 189 ?  -3.077  -2.503  -6.691 1.000 97.710 ? 189 GLY A CA  1 
ATOM 1462 C C   ? GLY A 1 189 ?  -2.663  -2.408  -5.234 1.000 97.710 ? 189 GLY A C   1 
ATOM 1463 O O   ? GLY A 1 189 ?  -2.456  -1.310  -4.713 1.000 97.710 ? 189 GLY A O   1 
ATOM 1464 N N   ? ILE A 1 190 ?  -2.572  -3.608  -4.595 1.000 98.090 ? 190 ILE A N   1 
ATOM 1465 C CA  ? ILE A 1 190 ?  -2.100  -3.773  -3.225 1.000 98.090 ? 190 ILE A CA  1 
ATOM 1466 C C   ? ILE A 1 190 ?  -0.870  -4.679  -3.208 1.000 98.090 ? 190 ILE A C   1 
ATOM 1467 C CB  ? ILE A 1 190 ?  -3.204  -4.352  -2.313 1.000 98.090 ? 190 ILE A CB  1 
ATOM 1468 O O   ? ILE A 1 190 ?  -0.890  -5.773  -3.776 1.000 98.090 ? 190 ILE A O   1 
ATOM 1469 C CG1 ? ILE A 1 190 ?  -4.443  -3.449  -2.335 1.000 98.090 ? 190 ILE A CG1 1 
ATOM 1470 C CG2 ? ILE A 1 190 ?  -2.685  -4.533  -0.884 1.000 98.090 ? 190 ILE A CG2 1 
ATOM 1471 C CD1 ? ILE A 1 190 ?  -5.696  -4.104  -1.771 1.000 98.090 ? 190 ILE A CD1 1 
ATOM 1472 N N   ? VAL A 1 191 ?   0.202  -4.137  -2.685 1.000 96.480 ? 191 VAL A N   1 
ATOM 1473 C CA  ? VAL A 1 191 ?   1.389  -4.981  -2.598 1.000 96.480 ? 191 VAL A CA  1 
ATOM 1474 C C   ? VAL A 1 191 ?   1.019  -6.333  -1.993 1.000 96.480 ? 191 VAL A C   1 
ATOM 1475 C CB  ? VAL A 1 191 ?   2.502  -4.310  -1.762 1.000 96.480 ? 191 VAL A CB  1 
ATOM 1476 O O   ? VAL A 1 191 ?   0.525  -6.401  -0.865 1.000 96.480 ? 191 VAL A O   1 
ATOM 1477 C CG1 ? VAL A 1 191 ?   3.727  -5.218  -1.666 1.000 96.480 ? 191 VAL A CG1 1 
ATOM 1478 C CG2 ? VAL A 1 191 ?   2.881  -2.959  -2.366 1.000 96.480 ? 191 VAL A CG2 1 
ATOM 1479 N N   ? SER A 1 192 ?   1.236  -7.443  -2.742 1.000 95.480 ? 192 SER A N   1 
ATOM 1480 C CA  ? SER A 1 192 ?   0.827  -8.779  -2.319 1.000 95.480 ? 192 SER A CA  1 
ATOM 1481 C C   ? SER A 1 192 ?   2.036  -9.673  -2.065 1.000 95.480 ? 192 SER A C   1 
ATOM 1482 C CB  ? SER A 1 192 ?  -0.080  -9.420  -3.370 1.000 95.480 ? 192 SER A CB  1 
ATOM 1483 O O   ? SER A 1 192 ?   2.357  -9.981  -0.915 1.000 95.480 ? 192 SER A O   1 
ATOM 1484 O OG  ? SER A 1 192 ?  -0.685 -10.597  -2.861 1.000 95.480 ? 192 SER A OG  1 
ATOM 1485 N N   ? TYR A 1 193 ?   2.774 -10.043  -3.118 1.000 93.860 ? 193 TYR A N   1 
ATOM 1486 C CA  ? TYR A 1 193 ?   3.929 -10.914  -2.935 1.000 93.860 ? 193 TYR A CA  1 
ATOM 1487 C C   ? TYR A 1 193 ?   4.925 -10.746  -4.076 1.000 93.860 ? 193 TYR A C   1 
ATOM 1488 C CB  ? TYR A 1 193 ?   3.489 -12.378  -2.838 1.000 93.860 ? 193 TYR A CB  1 
ATOM 1489 O O   ? TYR A 1 193 ?   4.629 -10.085  -5.075 1.000 93.860 ? 193 TYR A O   1 
ATOM 1490 C CG  ? TYR A 1 193 ?   2.810 -12.892  -4.084 1.000 93.860 ? 193 TYR A CG  1 
ATOM 1491 C CD1 ? TYR A 1 193 ?   1.448 -12.684  -4.295 1.000 93.860 ? 193 TYR A CD1 1 
ATOM 1492 C CD2 ? TYR A 1 193 ?   3.527 -13.586  -5.053 1.000 93.860 ? 193 TYR A CD2 1 
ATOM 1493 C CE1 ? TYR A 1 193 ?   0.817 -13.157  -5.441 1.000 93.860 ? 193 TYR A CE1 1 
ATOM 1494 C CE2 ? TYR A 1 193 ?   2.906 -14.063  -6.203 1.000 93.860 ? 193 TYR A CE2 1 
ATOM 1495 O OH  ? TYR A 1 193 ?   0.934 -14.315  -7.524 1.000 93.860 ? 193 TYR A OH  1 
ATOM 1496 C CZ  ? TYR A 1 193 ?   1.554 -13.844  -6.388 1.000 93.860 ? 193 TYR A CZ  1 
ATOM 1497 N N   ? GLY A 1 194 ?   6.085 -11.194  -3.992 1.000 90.990 ? 194 GLY A N   1 
ATOM 1498 C CA  ? GLY A 1 194 ?   7.138 -11.181  -4.995 1.000 90.990 ? 194 GLY A CA  1 
ATOM 1499 C C   ? GLY A 1 194 ?   8.274 -12.136  -4.680 1.000 90.990 ? 194 GLY A C   1 
ATOM 1500 O O   ? GLY A 1 194 ?   8.136 -13.013  -3.825 1.000 90.990 ? 194 GLY A O   1 
ATOM 1501 N N   ? ASP A 1 195 ?   9.357 -11.928  -5.398 1.000 85.520 ? 195 ASP A N   1 
ATOM 1502 C CA  ? ASP A 1 195 ?  10.548 -12.747  -5.200 1.000 85.520 ? 195 ASP A CA  1 
ATOM 1503 C C   ? ASP A 1 195 ?  11.155 -12.509  -3.819 1.000 85.520 ? 195 ASP A C   1 
ATOM 1504 C CB  ? ASP A 1 195 ?  11.585 -12.458  -6.287 1.000 85.520 ? 195 ASP A CB  1 
ATOM 1505 O O   ? ASP A 1 195 ?  11.180 -11.376  -3.333 1.000 85.520 ? 195 ASP A O   1 
ATOM 1506 C CG  ? ASP A 1 195 ?  12.812 -13.347  -6.188 1.000 85.520 ? 195 ASP A CG  1 
ATOM 1507 O OD1 ? ASP A 1 195 ?  13.853 -12.896  -5.664 1.000 85.520 ? 195 ASP A OD1 1 
ATOM 1508 O OD2 ? ASP A 1 195 ?  12.738 -14.510  -6.642 1.000 85.520 ? 195 ASP A OD2 1 
ATOM 1509 N N   ? ARG A 1 196 ?  11.701 -13.489  -3.172 1.000 79.220 ? 196 ARG A N   1 
ATOM 1510 C CA  ? ARG A 1 196 ?  12.241 -13.453  -1.817 1.000 79.220 ? 196 ARG A CA  1 
ATOM 1511 C C   ? ARG A 1 196 ?  13.498 -12.592  -1.750 1.000 79.220 ? 196 ARG A C   1 
ATOM 1512 C CB  ? ARG A 1 196 ?  12.549 -14.868  -1.322 1.000 79.220 ? 196 ARG A CB  1 
ATOM 1513 O O   ? ARG A 1 196 ?  13.886 -12.132  -0.674 1.000 79.220 ? 196 ARG A O   1 
ATOM 1514 C CG  ? ARG A 1 196 ?  11.315 -15.731  -1.114 1.000 79.220 ? 196 ARG A CG  1 
ATOM 1515 C CD  ? ARG A 1 196 ?  11.665 -17.077  -0.497 1.000 79.220 ? 196 ARG A CD  1 
ATOM 1516 N NE  ? ARG A 1 196 ?  10.476 -17.897  -0.280 1.000 79.220 ? 196 ARG A NE  1 
ATOM 1517 N NH1 ? ARG A 1 196 ?  11.615 -19.663   0.679 1.000 79.220 ? 196 ARG A NH1 1 
ATOM 1518 N NH2 ? ARG A 1 196 ?   9.339 -19.764   0.423 1.000 79.220 ? 196 ARG A NH2 1 
ATOM 1519 C CZ  ? ARG A 1 196 ?  10.480 -19.106   0.274 1.000 79.220 ? 196 ARG A CZ  1 
ATOM 1520 N N   ? ARG A 1 197 ?  14.050 -12.245  -2.910 1.000 80.270 ? 197 ARG A N   1 
ATOM 1521 C CA  ? ARG A 1 197 ?  15.272 -11.450  -2.981 1.000 80.270 ? 197 ARG A CA  1 
ATOM 1522 C C   ? ARG A 1 197 ?  14.967 -10.010  -3.378 1.000 80.270 ? 197 ARG A C   1 
ATOM 1523 C CB  ? ARG A 1 197 ?  16.260 -12.069  -3.973 1.000 80.270 ? 197 ARG A CB  1 
ATOM 1524 O O   ? ARG A 1 197 ?  15.881  -9.200  -3.545 1.000 80.270 ? 197 ARG A O   1 
ATOM 1525 C CG  ? ARG A 1 197 ?  16.801 -13.422  -3.540 1.000 80.270 ? 197 ARG A CG  1 
ATOM 1526 C CD  ? ARG A 1 197 ?  17.834 -13.957  -4.522 1.000 80.270 ? 197 ARG A CD  1 
ATOM 1527 N NE  ? ARG A 1 197 ?  18.317 -15.278  -4.130 1.000 80.270 ? 197 ARG A NE  1 
ATOM 1528 N NH1 ? ARG A 1 197 ?  19.973 -15.377  -5.738 1.000 80.270 ? 197 ARG A NH1 1 
ATOM 1529 N NH2 ? ARG A 1 197 ?  19.680 -17.121  -4.279 1.000 80.270 ? 197 ARG A NH2 1 
ATOM 1530 C CZ  ? ARG A 1 197 ?  19.323 -15.922  -4.716 1.000 80.270 ? 197 ARG A CZ  1 
ATOM 1531 N N   ? GLY A 1 198 ?  13.590  -9.707  -3.536 1.000 79.460 ? 198 GLY A N   1 
ATOM 1532 C CA  ? GLY A 1 198 ?  13.213  -8.332  -3.820 1.000 79.460 ? 198 GLY A CA  1 
ATOM 1533 C C   ? GLY A 1 198 ?  13.523  -7.910  -5.244 1.000 79.460 ? 198 GLY A C   1 
ATOM 1534 O O   ? GLY A 1 198 ?  13.758  -6.729  -5.510 1.000 79.460 ? 198 GLY A O   1 
ATOM 1535 N N   ? THR A 1 199 ?  13.623  -9.034  -6.118 1.000 86.120 ? 199 THR A N   1 
ATOM 1536 C CA  ? THR A 1 199 ?  13.862  -8.808  -7.539 1.000 86.120 ? 199 THR A CA  1 
ATOM 1537 C C   ? THR A 1 199 ?  12.548  -8.794  -8.314 1.000 86.120 ? 199 THR A C   1 
ATOM 1538 C CB  ? THR A 1 199 ?  14.795  -9.883  -8.126 1.000 86.120 ? 199 THR A CB  1 
ATOM 1539 O O   ? THR A 1 199 ?  11.643  -9.581  -8.026 1.000 86.120 ? 199 THR A O   1 
ATOM 1540 C CG2 ? THR A 1 199 ?  16.165  -9.848  -7.457 1.000 86.120 ? 199 THR A CG2 1 
ATOM 1541 O OG1 ? THR A 1 199 ?  14.211 -11.176  -7.926 1.000 86.120 ? 199 THR A OG1 1 
ATOM 1542 N N   ? PRO A 1 200 ?  12.343  -7.717  -9.138 1.000 88.670 ? 200 PRO A N   1 
ATOM 1543 C CA  ? PRO A 1 200 ?  11.154  -7.709  -9.994 1.000 88.670 ? 200 PRO A CA  1 
ATOM 1544 C C   ? PRO A 1 200 ?  11.017  -8.983 -10.825 1.000 88.670 ? 200 PRO A C   1 
ATOM 1545 C CB  ? PRO A 1 200 ?  11.375  -6.491 -10.894 1.000 88.670 ? 200 PRO A CB  1 
ATOM 1546 O O   ? PRO A 1 200 ?  12.016  -9.644 -11.118 1.000 88.670 ? 200 PRO A O   1 
ATOM 1547 C CG  ? PRO A 1 200 ?  12.369  -5.649 -10.160 1.000 88.670 ? 200 PRO A CG  1 
ATOM 1548 C CD  ? PRO A 1 200 ?  13.253  -6.552  -9.350 1.000 88.670 ? 200 PRO A CD  1 
ATOM 1549 N N   ? PRO A 1 201 ?   9.824  -9.303 -11.197 1.000 92.860 ? 201 PRO A N   1 
ATOM 1550 C CA  ? PRO A 1 201 ?   8.584  -8.554 -10.977 1.000 92.860 ? 201 PRO A CA  1 
ATOM 1551 C C   ? PRO A 1 201 ?   7.976  -8.810  -9.600 1.000 92.860 ? 201 PRO A C   1 
ATOM 1552 C CB  ? PRO A 1 201 ?   7.661  -9.068 -12.085 1.000 92.860 ? 201 PRO A CB  1 
ATOM 1553 O O   ? PRO A 1 201 ?   8.282  -9.822  -8.964 1.000 92.860 ? 201 PRO A O   1 
ATOM 1554 C CG  ? PRO A 1 201 ?   8.065 -10.492 -12.289 1.000 92.860 ? 201 PRO A CG  1 
ATOM 1555 C CD  ? PRO A 1 201 ?   9.552 -10.597 -12.110 1.000 92.860 ? 201 PRO A CD  1 
ATOM 1556 N N   ? ALA A 1 202 ?   7.241  -7.864  -9.023 1.000 93.590 ? 202 ALA A N   1 
ATOM 1557 C CA  ? ALA A 1 202 ?   6.379  -8.015  -7.854 1.000 93.590 ? 202 ALA A CA  1 
ATOM 1558 C C   ? ALA A 1 202 ?   4.918  -8.172  -8.267 1.000 93.590 ? 202 ALA A C   1 
ATOM 1559 C CB  ? ALA A 1 202 ?   6.539  -6.820  -6.918 1.000 93.590 ? 202 ALA A CB  1 
ATOM 1560 O O   ? ALA A 1 202 ?   4.523  -7.737  -9.351 1.000 93.590 ? 202 ALA A O   1 
ATOM 1561 N N   ? VAL A 1 203 ?   4.145  -8.869  -7.404 1.000 96.080 ? 203 VAL A N   1 
ATOM 1562 C CA  ? VAL A 1 203 ?   2.737  -9.126  -7.686 1.000 96.080 ? 203 VAL A CA  1 
ATOM 1563 C C   ? VAL A 1 203 ?   1.862  -8.306  -6.740 1.000 96.080 ? 203 VAL A C   1 
ATOM 1564 C CB  ? VAL A 1 203 ?   2.397 -10.628  -7.558 1.000 96.080 ? 203 VAL A CB  1 
ATOM 1565 O O   ? VAL A 1 203 ?   2.065  -8.324  -5.524 1.000 96.080 ? 203 VAL A O   1 
ATOM 1566 C CG1 ? VAL A 1 203 ?   0.900 -10.861  -7.753 1.000 96.080 ? 203 VAL A CG1 1 
ATOM 1567 C CG2 ? VAL A 1 203 ?   3.204 -11.444  -8.566 1.000 96.080 ? 203 VAL A CG2 1 
ATOM 1568 N N   ? PHE A 1 204 ?   0.972  -7.568  -7.333 1.000 97.440 ? 204 PHE A N   1 
ATOM 1569 C CA  ? PHE A 1 204 ?  -0.017  -6.777  -6.609 1.000 97.440 ? 204 PHE A CA  1 
ATOM 1570 C C   ? PHE A 1 204 ?  -1.412  -7.364  -6.783 1.000 97.440 ? 204 PHE A C   1 
ATOM 1571 C CB  ? PHE A 1 204 ?   0.004  -5.321  -7.085 1.000 97.440 ? 204 PHE A CB  1 
ATOM 1572 O O   ? PHE A 1 204 ?  -1.721  -7.947  -7.825 1.000 97.440 ? 204 PHE A O   1 
ATOM 1573 C CG  ? PHE A 1 204 ?   1.252  -4.574  -6.699 1.000 97.440 ? 204 PHE A CG  1 
ATOM 1574 C CD1 ? PHE A 1 204 ?   1.191  -3.497  -5.822 1.000 97.440 ? 204 PHE A CD1 1 
ATOM 1575 C CD2 ? PHE A 1 204 ?   2.487  -4.949  -7.212 1.000 97.440 ? 204 PHE A CD2 1 
ATOM 1576 C CE1 ? PHE A 1 204 ?   2.344  -2.804  -5.463 1.000 97.440 ? 204 PHE A CE1 1 
ATOM 1577 C CE2 ? PHE A 1 204 ?   3.644  -4.261  -6.858 1.000 97.440 ? 204 PHE A CE2 1 
ATOM 1578 C CZ  ? PHE A 1 204 ?   3.570  -3.188  -5.984 1.000 97.440 ? 204 PHE A CZ  1 
ATOM 1579 N N   ? THR A 1 205 ?  -2.223  -7.285  -5.646 1.000 97.900 ? 205 THR A N   1 
ATOM 1580 C CA  ? THR A 1 205 ?  -3.648  -7.562  -5.795 1.000 97.900 ? 205 THR A CA  1 
ATOM 1581 C C   ? THR A 1 205 ?  -4.320  -6.493  -6.651 1.000 97.900 ? 205 THR A C   1 
ATOM 1582 C CB  ? THR A 1 205 ?  -4.347  -7.643  -4.426 1.000 97.900 ? 205 THR A CB  1 
ATOM 1583 O O   ? THR A 1 205 ?  -4.132  -5.297  -6.420 1.000 97.900 ? 205 THR A O   1 
ATOM 1584 C CG2 ? THR A 1 205 ?  -5.841  -7.910  -4.586 1.000 97.900 ? 205 THR A CG2 1 
ATOM 1585 O OG1 ? THR A 1 205 ?  -3.764  -8.704  -3.659 1.000 97.900 ? 205 THR A OG1 1 
ATOM 1586 N N   ? ARG A 1 206 ?  -5.054  -6.912  -7.735 1.000 97.930 ? 206 ARG A N   1 
ATOM 1587 C CA  ? ARG A 1 206 ?  -5.778  -6.011  -8.626 1.000 97.930 ? 206 ARG A CA  1 
ATOM 1588 C C   ? ARG A 1 206 ?  -7.060  -5.508  -7.972 1.000 97.930 ? 206 ARG A C   1 
ATOM 1589 C CB  ? ARG A 1 206 ?  -6.103  -6.708  -9.948 1.000 97.930 ? 206 ARG A CB  1 
ATOM 1590 O O   ? ARG A 1 206 ?  -8.012  -6.270  -7.791 1.000 97.930 ? 206 ARG A O   1 
ATOM 1591 C CG  ? ARG A 1 206 ?  -6.793  -5.812 -10.964 1.000 97.930 ? 206 ARG A CG  1 
ATOM 1592 C CD  ? ARG A 1 206 ?  -7.137  -6.566 -12.241 1.000 97.930 ? 206 ARG A CD  1 
ATOM 1593 N NE  ? ARG A 1 206 ?  -5.937  -7.002 -12.949 1.000 97.930 ? 206 ARG A NE  1 
ATOM 1594 N NH1 ? ARG A 1 206 ?  -5.539  -4.962 -13.957 1.000 97.930 ? 206 ARG A NH1 1 
ATOM 1595 N NH2 ? ARG A 1 206 ?  -4.132  -6.729 -14.343 1.000 97.930 ? 206 ARG A NH2 1 
ATOM 1596 C CZ  ? ARG A 1 206 ?  -5.205  -6.230 -13.748 1.000 97.930 ? 206 ARG A CZ  1 
ATOM 1597 N N   ? ILE A 1 207 ?  -7.105  -4.211  -7.585 1.000 98.170 ? 207 ILE A N   1 
ATOM 1598 C CA  ? ILE A 1 207 ?  -8.214  -3.645  -6.826 1.000 98.170 ? 207 ILE A CA  1 
ATOM 1599 C C   ? ILE A 1 207 ?  -9.492  -3.700  -7.660 1.000 98.170 ? 207 ILE A C   1 
ATOM 1600 C CB  ? ILE A 1 207 ?  -7.919  -2.192  -6.392 1.000 98.170 ? 207 ILE A CB  1 
ATOM 1601 O O   ? ILE A 1 207 ? -10.562  -4.034  -7.147 1.000 98.170 ? 207 ILE A O   1 
ATOM 1602 C CG1 ? ILE A 1 207 ?  -6.752  -2.158  -5.398 1.000 98.170 ? 207 ILE A CG1 1 
ATOM 1603 C CG2 ? ILE A 1 207 ?  -9.170  -1.543  -5.790 1.000 98.170 ? 207 ILE A CG2 1 
ATOM 1604 C CD1 ? ILE A 1 207 ?  -6.261  -0.755  -5.069 1.000 98.170 ? 207 ILE A CD1 1 
ATOM 1605 N N   ? SER A 1 208 ?  -9.401  -3.427  -8.979 1.000 97.750 ? 208 SER A N   1 
ATOM 1606 C CA  ? SER A 1 208 ? -10.570  -3.389  -9.852 1.000 97.750 ? 208 SER A CA  1 
ATOM 1607 C C   ? SER A 1 208 ? -11.295  -4.731  -9.863 1.000 97.750 ? 208 SER A C   1 
ATOM 1608 C CB  ? SER A 1 208 ? -10.163  -3.009 -11.277 1.000 97.750 ? 208 SER A CB  1 
ATOM 1609 O O   ? SER A 1 208 ? -12.521  -4.779  -9.980 1.000 97.750 ? 208 SER A O   1 
ATOM 1610 O OG  ? SER A 1 208 ?  -9.204  -3.920 -11.786 1.000 97.750 ? 208 SER A OG  1 
ATOM 1611 N N   ? ALA A 1 209 ? -10.580  -5.806  -9.696 1.000 97.530 ? 209 ALA A N   1 
ATOM 1612 C CA  ? ALA A 1 209 ? -11.162  -7.145  -9.700 1.000 97.530 ? 209 ALA A CA  1 
ATOM 1613 C C   ? ALA A 1 209 ? -12.019  -7.375  -8.458 1.000 97.530 ? 209 ALA A C   1 
ATOM 1614 C CB  ? ALA A 1 209 ? -10.064  -8.203  -9.789 1.000 97.530 ? 209 ALA A CB  1 
ATOM 1615 O O   ? ALA A 1 209 ? -12.867  -8.270  -8.438 1.000 97.530 ? 209 ALA A O   1 
ATOM 1616 N N   ? PHE A 1 210 ? -11.834  -6.502  -7.415 1.000 97.920 ? 210 PHE A N   1 
ATOM 1617 C CA  ? PHE A 1 210 ? -12.477  -6.756  -6.132 1.000 97.920 ? 210 PHE A CA  1 
ATOM 1618 C C   ? PHE A 1 210 ? -13.370  -5.587  -5.733 1.000 97.920 ? 210 PHE A C   1 
ATOM 1619 C CB  ? PHE A 1 210 ? -11.429  -7.012  -5.045 1.000 97.920 ? 210 PHE A CB  1 
ATOM 1620 O O   ? PHE A 1 210 ? -13.790  -5.486  -4.579 1.000 97.920 ? 210 PHE A O   1 
ATOM 1621 C CG  ? PHE A 1 210 ? -10.620  -8.261  -5.263 1.000 97.920 ? 210 PHE A CG  1 
ATOM 1622 C CD1 ? PHE A 1 210 ? -11.082  -9.493  -4.815 1.000 97.920 ? 210 PHE A CD1 1 
ATOM 1623 C CD2 ? PHE A 1 210 ?  -9.396  -8.204  -5.918 1.000 97.920 ? 210 PHE A CD2 1 
ATOM 1624 C CE1 ? PHE A 1 210 ? -10.334 -10.651  -5.016 1.000 97.920 ? 210 PHE A CE1 1 
ATOM 1625 C CE2 ? PHE A 1 210 ?  -8.644  -9.358  -6.123 1.000 97.920 ? 210 PHE A CE2 1 
ATOM 1626 C CZ  ? PHE A 1 210 ?  -9.114 -10.580  -5.670 1.000 97.920 ? 210 PHE A CZ  1 
ATOM 1627 N N   ? MET A 1 211 ? -13.675  -4.741  -6.674 1.000 97.740 ? 211 MET A N   1 
ATOM 1628 C CA  ? MET A 1 211 ? -14.442  -3.534  -6.377 1.000 97.740 ? 211 MET A CA  1 
ATOM 1629 C C   ? MET A 1 211 ? -15.848  -3.887  -5.902 1.000 97.740 ? 211 MET A C   1 
ATOM 1630 C CB  ? MET A 1 211 ? -14.518  -2.628  -7.607 1.000 97.740 ? 211 MET A CB  1 
ATOM 1631 O O   ? MET A 1 211 ? -16.377  -3.250  -4.989 1.000 97.740 ? 211 MET A O   1 
ATOM 1632 C CG  ? MET A 1 211 ? -13.254  -1.819  -7.851 1.000 97.740 ? 211 MET A CG  1 
ATOM 1633 S SD  ? MET A 1 211 ? -12.751  -0.841  -6.381 1.000 97.740 ? 211 MET A SD  1 
ATOM 1634 C CE  ? MET A 1 211 ? -14.253   0.143  -6.122 1.000 97.740 ? 211 MET A CE  1 
ATOM 1635 N N   ? PRO A 1 212 ? -16.486  -4.892  -6.568 1.000 97.270 ? 212 PRO A N   1 
ATOM 1636 C CA  ? PRO A 1 212 ? -17.799  -5.283  -6.048 1.000 97.270 ? 212 PRO A CA  1 
ATOM 1637 C C   ? PRO A 1 212 ? -17.758  -5.666  -4.570 1.000 97.270 ? 212 PRO A C   1 
ATOM 1638 C CB  ? PRO A 1 212 ? -18.177  -6.488  -6.914 1.000 97.270 ? 212 PRO A CB  1 
ATOM 1639 O O   ? PRO A 1 212 ? -18.636  -5.268  -3.801 1.000 97.270 ? 212 PRO A O   1 
ATOM 1640 C CG  ? PRO A 1 212 ? -17.528  -6.227  -8.235 1.000 97.270 ? 212 PRO A CG  1 
ATOM 1641 C CD  ? PRO A 1 212 ? -16.186  -5.598  -7.991 1.000 97.270 ? 212 PRO A CD  1 
ATOM 1642 N N   ? TRP A 1 213 ? -16.779  -6.421  -4.172 1.000 97.940 ? 213 TRP A N   1 
ATOM 1643 C CA  ? TRP A 1 213 ? -16.620  -6.828  -2.779 1.000 97.940 ? 213 TRP A CA  1 
ATOM 1644 C C   ? TRP A 1 213 ? -16.323  -5.624  -1.891 1.000 97.940 ? 213 TRP A C   1 
ATOM 1645 C CB  ? TRP A 1 213 ? -15.501  -7.865  -2.646 1.000 97.940 ? 213 TRP A CB  1 
ATOM 1646 O O   ? TRP A 1 213 ? -16.908  -5.479  -0.815 1.000 97.940 ? 213 TRP A O   1 
ATOM 1647 C CG  ? TRP A 1 213 ? -15.195  -8.251  -1.230 1.000 97.940 ? 213 TRP A CG  1 
ATOM 1648 C CD1 ? TRP A 1 213 ? -15.871  -9.153  -0.456 1.000 97.940 ? 213 TRP A CD1 1 
ATOM 1649 C CD2 ? TRP A 1 213 ? -14.134  -7.740  -0.416 1.000 97.940 ? 213 TRP A CD2 1 
ATOM 1650 C CE2 ? TRP A 1 213 ? -14.227  -8.379   0.840 1.000 97.940 ? 213 TRP A CE2 1 
ATOM 1651 C CE3 ? TRP A 1 213 ? -13.112  -6.805  -0.628 1.000 97.940 ? 213 TRP A CE3 1 
ATOM 1652 N NE1 ? TRP A 1 213 ? -15.294  -9.235   0.790 1.000 97.940 ? 213 TRP A NE1 1 
ATOM 1653 C CH2 ? TRP A 1 213 ? -12.345  -7.192   1.648 1.000 97.940 ? 213 TRP A CH2 1 
ATOM 1654 C CZ2 ? TRP A 1 213 ? -13.335  -8.111   1.882 1.000 97.940 ? 213 TRP A CZ2 1 
ATOM 1655 C CZ3 ? TRP A 1 213 ? -12.226  -6.540   0.409 1.000 97.940 ? 213 TRP A CZ3 1 
ATOM 1656 N N   ? VAL A 1 214 ? -15.389  -4.741  -2.300 1.000 97.890 ? 214 VAL A N   1 
ATOM 1657 C CA  ? VAL A 1 214 ? -14.980  -3.561  -1.545 1.000 97.890 ? 214 VAL A CA  1 
ATOM 1658 C C   ? VAL A 1 214 ? -16.189  -2.660  -1.299 1.000 97.890 ? 214 VAL A C   1 
ATOM 1659 C CB  ? VAL A 1 214 ? -13.870  -2.775  -2.277 1.000 97.890 ? 214 VAL A CB  1 
ATOM 1660 O O   ? VAL A 1 214 ? -16.439  -2.242  -0.166 1.000 97.890 ? 214 VAL A O   1 
ATOM 1661 C CG1 ? VAL A 1 214 ? -13.612  -1.436  -1.589 1.000 97.890 ? 214 VAL A CG1 1 
ATOM 1662 C CG2 ? VAL A 1 214 ? -12.587  -3.601  -2.343 1.000 97.890 ? 214 VAL A CG2 1 
ATOM 1663 N N   ? ARG A 1 215 ? -17.027  -2.391  -2.259 1.000 97.180 ? 215 ARG A N   1 
ATOM 1664 C CA  ? ARG A 1 215 ? -18.195  -1.520  -2.164 1.000 97.180 ? 215 ARG A CA  1 
ATOM 1665 C C   ? ARG A 1 215 ? -19.249  -2.116  -1.238 1.000 97.180 ? 215 ARG A C   1 
ATOM 1666 C CB  ? ARG A 1 215 ? -18.794  -1.271  -3.550 1.000 97.180 ? 215 ARG A CB  1 
ATOM 1667 O O   ? ARG A 1 215 ? -19.807  -1.416  -0.391 1.000 97.180 ? 215 ARG A O   1 
ATOM 1668 C CG  ? ARG A 1 215 ? -17.972  -0.331  -4.417 1.000 97.180 ? 215 ARG A CG  1 
ATOM 1669 C CD  ? ARG A 1 215 ? -18.628  -0.092  -5.769 1.000 97.180 ? 215 ARG A CD  1 
ATOM 1670 N NE  ? ARG A 1 215 ? -17.772   0.694  -6.653 1.000 97.180 ? 215 ARG A NE  1 
ATOM 1671 N NH1 ? ARG A 1 215 ? -19.018   0.295  -8.556 1.000 97.180 ? 215 ARG A NH1 1 
ATOM 1672 N NH2 ? ARG A 1 215 ? -17.134   1.596  -8.666 1.000 97.180 ? 215 ARG A NH2 1 
ATOM 1673 C CZ  ? ARG A 1 215 ? -17.976   0.860  -7.957 1.000 97.180 ? 215 ARG A CZ  1 
ATOM 1674 N N   ? ARG A 1 216 ? -19.508  -3.395  -1.466 1.000 97.400 ? 216 ARG A N   1 
ATOM 1675 C CA  ? ARG A 1 216 ? -20.495  -4.094  -0.649 1.000 97.400 ? 216 ARG A CA  1 
ATOM 1676 C C   ? ARG A 1 216 ? -20.085  -4.100   0.820 1.000 97.400 ? 216 ARG A C   1 
ATOM 1677 C CB  ? ARG A 1 216 ? -20.686  -5.528  -1.145 1.000 97.400 ? 216 ARG A CB  1 
ATOM 1678 O O   ? ARG A 1 216 ? -20.915  -3.877   1.703 1.000 97.400 ? 216 ARG A O   1 
ATOM 1679 C CG  ? ARG A 1 216 ? -21.781  -6.291  -0.418 1.000 97.400 ? 216 ARG A CG  1 
ATOM 1680 C CD  ? ARG A 1 216 ? -21.890  -7.728  -0.910 1.000 97.400 ? 216 ARG A CD  1 
ATOM 1681 N NE  ? ARG A 1 216 ? -21.535  -7.843  -2.321 1.000 97.400 ? 216 ARG A NE  1 
ATOM 1682 N NH1 ? ARG A 1 216 ? -23.570  -8.718  -2.975 1.000 97.400 ? 216 ARG A NH1 1 
ATOM 1683 N NH2 ? ARG A 1 216 ? -21.916  -8.371  -4.523 1.000 97.400 ? 216 ARG A NH2 1 
ATOM 1684 C CZ  ? ARG A 1 216 ? -22.341  -8.310  -3.270 1.000 97.400 ? 216 ARG A CZ  1 
ATOM 1685 N N   ? THR A 1 217 ? -18.867  -4.361   1.101 1.000 97.160 ? 217 THR A N   1 
ATOM 1686 C CA  ? THR A 1 217 ? -18.361  -4.459   2.466 1.000 97.160 ? 217 THR A CA  1 
ATOM 1687 C C   ? THR A 1 217 ? -18.419  -3.103   3.163 1.000 97.160 ? 217 THR A C   1 
ATOM 1688 C CB  ? THR A 1 217 ? -16.915  -4.989   2.488 1.000 97.160 ? 217 THR A CB  1 
ATOM 1689 O O   ? THR A 1 217 ? -18.864  -3.008   4.309 1.000 97.160 ? 217 THR A O   1 
ATOM 1690 C CG2 ? THR A 1 217 ? -16.392  -5.101   3.916 1.000 97.160 ? 217 THR A CG2 1 
ATOM 1691 O OG1 ? THR A 1 217 ? -16.877  -6.283   1.874 1.000 97.160 ? 217 THR A OG1 1 
ATOM 1692 N N   ? MET A 1 218 ? -17.946  -2.039   2.515 1.000 96.430 ? 218 MET A N   1 
ATOM 1693 C CA  ? MET A 1 218 ? -17.938  -0.696   3.088 1.000 96.430 ? 218 MET A CA  1 
ATOM 1694 C C   ? MET A 1 218 ? -19.359  -0.208   3.349 1.000 96.430 ? 218 MET A C   1 
ATOM 1695 C CB  ? MET A 1 218 ? -17.212   0.280   2.161 1.000 96.430 ? 218 MET A CB  1 
ATOM 1696 O O   ? MET A 1 218 ? -19.608   0.493   4.332 1.000 96.430 ? 218 MET A O   1 
ATOM 1697 C CG  ? MET A 1 218 ? -15.697   0.156   2.204 1.000 96.430 ? 218 MET A CG  1 
ATOM 1698 S SD  ? MET A 1 218 ? -14.853   1.540   1.346 1.000 96.430 ? 218 MET A SD  1 
ATOM 1699 C CE  ? MET A 1 218 ? -15.330   1.192  -0.370 1.000 96.430 ? 218 MET A CE  1 
ATOM 1700 N N   ? ARG A 1 219 ? -20.370  -0.562   2.523 1.000 95.450 ? 219 ARG A N   1 
ATOM 1701 C CA  ? ARG A 1 219 ? -21.766  -0.161   2.663 1.000 95.450 ? 219 ARG A CA  1 
ATOM 1702 C C   ? ARG A 1 219 ? -22.381  -0.750   3.928 1.000 95.450 ? 219 ARG A C   1 
ATOM 1703 C CB  ? ARG A 1 219 ? -22.575  -0.591   1.437 1.000 95.450 ? 219 ARG A CB  1 
ATOM 1704 O O   ? ARG A 1 219 ? -23.281  -0.153   4.522 1.000 95.450 ? 219 ARG A O   1 
ATOM 1705 C CG  ? ARG A 1 219 ? -22.411   0.328   0.237 1.000 95.450 ? 219 ARG A CG  1 
ATOM 1706 C CD  ? ARG A 1 219 ? -23.436   0.027  -0.848 1.000 95.450 ? 219 ARG A CD  1 
ATOM 1707 N NE  ? ARG A 1 219 ? -23.268  -1.318  -1.389 1.000 95.450 ? 219 ARG A NE  1 
ATOM 1708 N NH1 ? ARG A 1 219 ? -24.002  -0.779  -3.513 1.000 95.450 ? 219 ARG A NH1 1 
ATOM 1709 N NH2 ? ARG A 1 219 ? -23.352  -2.923  -3.030 1.000 95.450 ? 219 ARG A NH2 1 
ATOM 1710 C CZ  ? ARG A 1 219 ? -23.541  -1.670  -2.643 1.000 95.450 ? 219 ARG A CZ  1 
ATOM 1711 N N   ? ARG A 1 220 ? -21.944  -1.862   4.378 1.000 92.810 ? 220 ARG A N   1 
ATOM 1712 C CA  ? ARG A 1 220 ? -22.468  -2.570   5.541 1.000 92.810 ? 220 ARG A CA  1 
ATOM 1713 C C   ? ARG A 1 220 ? -22.157  -1.813   6.828 1.000 92.810 ? 220 ARG A C   1 
ATOM 1714 C CB  ? ARG A 1 220 ? -21.893  -3.986   5.614 1.000 92.810 ? 220 ARG A CB  1 
ATOM 1715 O O   ? ARG A 1 220 ? -22.855  -1.971   7.832 1.000 92.810 ? 220 ARG A O   1 
ATOM 1716 C CG  ? ARG A 1 220 ? -22.430  -4.924   4.544 1.000 92.810 ? 220 ARG A CG  1 
ATOM 1717 C CD  ? ARG A 1 220 ? -21.855  -6.327   4.684 1.000 92.810 ? 220 ARG A CD  1 
ATOM 1718 N NE  ? ARG A 1 220 ? -22.309  -7.205   3.609 1.000 92.810 ? 220 ARG A NE  1 
ATOM 1719 N NH1 ? ARG A 1 220 ? -21.168  -9.065   4.368 1.000 92.810 ? 220 ARG A NH1 1 
ATOM 1720 N NH2 ? ARG A 1 220 ? -22.444  -9.193   2.467 1.000 92.810 ? 220 ARG A NH2 1 
ATOM 1721 C CZ  ? ARG A 1 220 ? -21.973  -8.486   3.484 1.000 92.810 ? 220 ARG A CZ  1 
ATOM 1722 N N   ? PHE A 1 221 ? -21.207  -0.848   6.763 1.000 89.510 ? 221 PHE A N   1 
ATOM 1723 C CA  ? PHE A 1 221 ? -20.776  -0.147   7.967 1.000 89.510 ? 221 PHE A CA  1 
ATOM 1724 C C   ? PHE A 1 221 ? -20.850   1.363   7.770 1.000 89.510 ? 221 PHE A C   1 
ATOM 1725 C CB  ? PHE A 1 221 ? -19.350  -0.557   8.347 1.000 89.510 ? 221 PHE A CB  1 
ATOM 1726 O O   ? PHE A 1 221 ? -20.984   2.114   8.738 1.000 89.510 ? 221 PHE A O   1 
ATOM 1727 C CG  ? PHE A 1 221 ? -19.189  -2.032   8.598 1.000 89.510 ? 221 PHE A CG  1 
ATOM 1728 C CD1 ? PHE A 1 221 ? -19.615  -2.599   9.792 1.000 89.510 ? 221 PHE A CD1 1 
ATOM 1729 C CD2 ? PHE A 1 221 ? -18.611  -2.852   7.637 1.000 89.510 ? 221 PHE A CD2 1 
ATOM 1730 C CE1 ? PHE A 1 221 ? -19.467  -3.964  10.027 1.000 89.510 ? 221 PHE A CE1 1 
ATOM 1731 C CE2 ? PHE A 1 221 ? -18.460  -4.217   7.864 1.000 89.510 ? 221 PHE A CE2 1 
ATOM 1732 C CZ  ? PHE A 1 221 ? -18.887  -4.771   9.060 1.000 89.510 ? 221 PHE A CZ  1 
# 
loop_
_struct_sheet_range.sheet_id 
_struct_sheet_range.id 
_struct_sheet_range.beg_label_comp_id 
_struct_sheet_range.beg_label_asym_id 
_struct_sheet_range.beg_label_seq_id 
_struct_sheet_range.pdbx_beg_PDB_ins_code 
_struct_sheet_range.end_label_comp_id 
_struct_sheet_range.end_label_asym_id 
_struct_sheet_range.end_label_seq_id 
_struct_sheet_range.pdbx_end_PDB_ins_code 
_struct_sheet_range.beg_auth_comp_id 
_struct_sheet_range.beg_auth_asym_id 
_struct_sheet_range.beg_auth_seq_id 
_struct_sheet_range.end_auth_comp_id 
_struct_sheet_range.end_auth_asym_id 
_struct_sheet_range.end_auth_seq_id 
A A ILE A   2 ? ILE A   3 ? ILE A 2   ILE A 3   
A B SER A 171 ? ALA A 172 ? SER A 171 ALA A 172 
B C ARG A   6 ? GLU A   7 ? ARG A 6   GLU A 7   
B D THR A 117 ? GLY A 122 ? THR A 117 GLY A 122 
B E HIS A 136 ? VAL A 142 ? HIS A 136 VAL A 142 
B F GLN A 160 ? VAL A 163 ? GLN A 160 VAL A 163 
B G PRO A 180 ? CYS A 183 ? PRO A 180 CYS A 183 
B H VAL A 186 ? GLY A 194 ? VAL A 186 GLY A 194 
B I ALA A 202 ? ARG A 206 ? ALA A 202 ARG A 206 
C J MET A  16 ? ILE A  21 ? MET A 16  ILE A 21  
C K SER A  25 ? ARG A  33 ? SER A 25  ARG A 33  
C L PHE A  36 ? THR A  39 ? PHE A 36  THR A 39  
C M ILE A  48 ? LEU A  52 ? ILE A 48  LEU A 52  
C N GLN A  65 ? ARG A  74 ? GLN A 65  ARG A 74  
C O MET A  88 ? LEU A  92 ? MET A 88  LEU A 92  
D P ASP A  56 ? ASP A  56 ? ASP A 56  ASP A 56  
D Q LYS A 134 ? LYS A 134 ? LYS A 134 LYS A 134 
E R ASN A  79 ? ASN A  79 ? ASN A 79  ASN A 79  
E S ALA A  84 ? ALA A  84 ? ALA A 84  ALA A 84  
F T ARG A 125 ? ARG A 125 ? ARG A 125 ARG A 125 
F U ARG A 131 ? ARG A 131 ? ARG A 131 ARG A 131 
# 
loop_
_struct_conf.id 
_struct_conf.conf_type_id 
_struct_conf.beg_label_comp_id 
_struct_conf.beg_label_asym_id 
_struct_conf.beg_label_seq_id 
_struct_conf.pdbx_beg_PDB_ins_code 
_struct_conf.end_label_comp_id 
_struct_conf.end_label_asym_id 
_struct_conf.end_label_seq_id 
_struct_conf.pdbx_end_PDB_ins_code 
_struct_conf.beg_auth_comp_id 
_struct_conf.beg_auth_asym_id 
_struct_conf.beg_auth_seq_id 
_struct_conf.end_auth_comp_id 
_struct_conf.end_auth_asym_id 
_struct_conf.end_auth_seq_id 
STRN1         STRN         ILE A   2 ? ILE A   3 ? ILE A 2   ILE A 3   
TURN_TY1_P1   TURN_TY1_P   GLY A   4 ? GLY A   4 ? GLY A 4   GLY A 4   
STRN2         STRN         ARG A   6 ? GLU A   7 ? ARG A 6   GLU A 7   
HELX_LH_PP_P1 HELX_LH_PP_P ALA A   8 ? ARG A   9 ? ALA A 8   ARG A 9   
TURN_TY1_P2   TURN_TY1_P   PRO A  10 ? HIS A  11 ? PRO A 10  HIS A 11  
TURN_TY1_P3   TURN_TY1_P   PRO A  14 ? TYR A  15 ? PRO A 14  TYR A 15  
STRN3         STRN         MET A  16 ? ILE A  21 ? MET A 16  ILE A 21  
TURN_TY1_P4   TURN_TY1_P   ASN A  22 ? SER A  24 ? ASN A 22  SER A 24  
STRN4         STRN         SER A  25 ? ARG A  33 ? SER A 25  ARG A 33  
TURN_TY1_P5   TURN_TY1_P   GLU A  34 ? ASP A  35 ? GLU A 34  ASP A 35  
STRN5         STRN         PHE A  36 ? THR A  39 ? PHE A 36  THR A 39  
HELX_RH_3T_P1 HELX_RH_3T_P ALA A  41 ? CYS A  43 ? ALA A 41  CYS A 43  
BEND1         BEND         SER A  46 ? SER A  46 ? SER A 46  SER A 46  
STRN6         STRN         ILE A  48 ? LEU A  52 ? ILE A 48  LEU A 52  
BEND2         BEND         GLY A  53 ? GLY A  53 ? GLY A 53  GLY A 53  
BEND3         BEND         HIS A  55 ? HIS A  55 ? HIS A 55  HIS A 55  
STRN7         STRN         ASP A  56 ? ASP A  56 ? ASP A 56  ASP A 56  
TURN_TY1_P6   TURN_TY1_P   VAL A  57 ? GLY A  58 ? VAL A 57  GLY A 58  
BEND4         BEND         ARG A  59 ? ARG A  59 ? ARG A 59  ARG A 59  
TURN_TY1_P7   TURN_TY1_P   ARG A  62 ? VAL A  63 ? ARG A 62  VAL A 63  
STRN8         STRN         GLN A  65 ? ARG A  74 ? GLN A 65  ARG A 74  
TURN_TY1_P8   TURN_TY1_P   PRO A  76 ? ARG A  77 ? PRO A 76  ARG A 77  
STRN9         STRN         ASN A  79 ? ASN A  79 ? ASN A 79  ASN A 79  
TURN_TY1_P9   TURN_TY1_P   PRO A  80 ? THR A  83 ? PRO A 80  THR A 83  
STRN10        STRN         ALA A  84 ? ALA A  84 ? ALA A 84  ALA A 84  
TURN_TY1_P10  TURN_TY1_P   ASN A  85 ? ASN A  85 ? ASN A 85  ASN A 85  
STRN11        STRN         MET A  88 ? LEU A  92 ? MET A 88  LEU A 92  
BEND5         BEND         ALA A  93 ? ASP A  94 ? ALA A 93  ASP A 94  
HELX_LH_PP_P2 HELX_LH_PP_P ARG A  95 ? ARG A  98 ? ARG A 95  ARG A 98  
BEND6         BEND         ARG A 100 ? VAL A 102 ? ARG A 100 VAL A 102 
HELX_LH_PP_P3 HELX_LH_PP_P PRO A 104 ? PRO A 108 ? PRO A 104 PRO A 108 
BEND7         BEND         ARG A 109 ? ALA A 110 ? ARG A 109 ALA A 110 
HELX_LH_PP_P4 HELX_LH_PP_P GLY A 111 ? ARG A 113 ? GLY A 111 ARG A 113 
TURN_TY1_P11  TURN_TY1_P   PRO A 114 ? GLY A 115 ? PRO A 114 GLY A 115 
STRN12        STRN         THR A 117 ? GLY A 122 ? THR A 117 GLY A 122 
BEND8         BEND         TRP A 123 ? GLY A 124 ? TRP A 123 GLY A 124 
STRN13        STRN         ARG A 125 ? ARG A 125 ? ARG A 125 ARG A 125 
BEND9         BEND         LEU A 126 ? ASN A 129 ? LEU A 126 ASN A 129 
STRN14        STRN         ARG A 131 ? ARG A 131 ? ARG A 131 ARG A 131 
BEND10        BEND         ASN A 133 ? ASN A 133 ? ASN A 133 ASN A 133 
STRN15        STRN         LYS A 134 ? LYS A 134 ? LYS A 134 LYS A 134 
STRN16        STRN         HIS A 136 ? THR A 141 ? HIS A 136 THR A 141 
STRN17        STRN         VAL A 142 ? VAL A 142 ? VAL A 142 VAL A 142 
HELX_RH_AL_P1 HELX_RH_AL_P ASN A 145 ? ARG A 151 ? ASN A 145 ARG A 151 
TURN_TY1_P12  TURN_TY1_P   ASN A 153 ? PHE A 154 ? ASN A 153 PHE A 154 
TURN_TY1_P13  TURN_TY1_P   GLY A 157 ? THR A 159 ? GLY A 157 THR A 159 
STRN18        STRN         GLN A 160 ? VAL A 163 ? GLN A 160 VAL A 163 
TURN_TY1_P14  TURN_TY1_P   PRO A 166 ? GLY A 169 ? PRO A 166 GLY A 169 
STRN19        STRN         SER A 171 ? ALA A 172 ? SER A 171 ALA A 172 
TURN_TY1_P15  TURN_TY1_P   LEU A 174 ? GLY A 175 ? LEU A 174 GLY A 175 
TURN_TY1_P16  TURN_TY1_P   SER A 177 ? GLY A 178 ? SER A 177 GLY A 178 
STRN20        STRN         PRO A 180 ? CYS A 183 ? PRO A 180 CYS A 183 
TURN_TY1_P17  TURN_TY1_P   ASN A 184 ? GLY A 185 ? ASN A 184 GLY A 185 
STRN21        STRN         VAL A 186 ? GLY A 194 ? VAL A 186 GLY A 194 
TURN_TY1_P18  TURN_TY1_P   ARG A 196 ? ARG A 197 ? ARG A 196 ARG A 197 
HELX_LH_PP_P5 HELX_LH_PP_P THR A 199 ? THR A 199 ? THR A 199 THR A 199 
BEND11        BEND         PRO A 200 ? PRO A 200 ? PRO A 200 PRO A 200 
HELX_LH_PP_P6 HELX_LH_PP_P PRO A 201 ? PRO A 201 ? PRO A 201 PRO A 201 
STRN22        STRN         ALA A 202 ? ARG A 206 ? ALA A 202 ARG A 206 
HELX_RH_3T_P2 HELX_RH_3T_P ILE A 207 ? PHE A 210 ? ILE A 207 PHE A 210 
HELX_RH_AL_P2 HELX_RH_AL_P MET A 211 ? ARG A 219 ? MET A 211 ARG A 219 
TURN_TY1_P19  TURN_TY1_P   ARG A 220 ? ARG A 220 ? ARG A 220 ARG A 220 
# 
