# Supplementary material for: FlatProt: 2D visualization eases protein structure comparison
Source: BMC Bioinformatics. 2025 Aug 13;26:210. doi: 10.1186/s12859-025-06233-x (PMC12344939; doi:10.1186/s12859-025-06233-x)
Supplement: Supplementary file 1 — Supplementary Material 1 [file 12859_2025_6233_MOESM1_ESM.zip › KLK/structures/PRSS2_Homo_sapiens_GeneID=5645_isoform=1.cif]

data_PRSS2_Homo_sapiens_GeneID=5645_isoform=1
# 
_entry.id   ? 
# 
_entity.id                         1    
_entity.type                       polymer 
_entity.pdbx_description           polymer-1 
_entity.formula_weight             24103 
_entity.pdbx_number_of_molecules      1 
# 
loop_
_struct_sheet.id 
_struct_sheet.number_strands 
A 2 
B 8 
C 6 
D 2 
E 2 
F 2 
# 
loop_
_struct_conf_type.id 
_struct_conf_type.criteria 
STRN         DSSP 
TURN_TY1_P   DSSP 
HELX_LH_PP_P DSSP 
BEND         DSSP 
HELX_RH_3T_P DSSP 
HELX_RH_AL_P DSSP 
# 
_struct_asym.id          A 
_struct_asym.entity_id   1 
# 
_software.pdbx_ordinal     1 
_software.name             dssp 
_software.version          4.4.10 
_software.date             ? 
_software.classification   'model annotation' 
# 
_entity_poly.entity_id                      1 
_entity_poly.type                           polypeptide(L) 
_entity_poly.nstd_linkage                   n 
_entity_poly.nstd_monomer                   n 
_entity_poly.pdbx_seq_one_letter_code       
;KIVGGYICEENSVPYQVSLNSGYHFCGGSLISEQWVVSAGHCYKSRIQVRLGEHNIEVLEGNEQFINAAKIIRHPKYNSR
TLDNDILLIKLSSPAVINSRVSAISLPTAPPAAGTESLISGWGNTLSSGADYPDELQCLDAPVLSQAECEASYPGKITNN
MFCVGFLEGGKDSCQGDSGGPVVSNGELQGIVSWGYGCAQKNRPGVYTKVYNYVDWIKDTIAAN
;
_entity_poly.pdbx_seq_one_letter_code_can   
;KIVGGYICEENSVPYQVSLNSGYHFCGGSLISEQWVVSAGHCYKSRIQVRLGEHNIEVLEGNEQFINAAKIIRHPKYNSR
TLDNDILLIKLSSPAVINSRVSAISLPTAPPAAGTESLISGWGNTLSSGADYPDELQCLDAPVLSQAECEASYPGKITNN
MFCVGFLEGGKDSCQGDSGGPVVSNGELQGIVSWGYGCAQKNRPGVYTKVYNYVDWIKDTIAAN
;
_entity_poly.pdbx_strand_id                 A 
# 
loop_
_dssp_struct_summary.entry_id 
_dssp_struct_summary.label_comp_id 
_dssp_struct_summary.label_asym_id 
_dssp_struct_summary.label_seq_id 
_dssp_struct_summary.secondary_structure 
_dssp_struct_summary.ss_bridge 
_dssp_struct_summary.helix_3_10 
_dssp_struct_summary.helix_alpha 
_dssp_struct_summary.helix_pi 
_dssp_struct_summary.helix_pp 
_dssp_struct_summary.bend 
_dssp_struct_summary.chirality 
_dssp_struct_summary.sheet 
_dssp_struct_summary.strand 
_dssp_struct_summary.ladder_1 
_dssp_struct_summary.ladder_2 
_dssp_struct_summary.accessibility 
_dssp_struct_summary.TCO 
_dssp_struct_summary.kappa 
_dssp_struct_summary.alpha 
_dssp_struct_summary.phi 
_dssp_struct_summary.psi 
_dssp_struct_summary.x_ca 
_dssp_struct_summary.y_ca 
_dssp_struct_summary.z_ca 
PRSS2_Homo_sapiens_GeneID=5645_isoform=1 LYS A 1   . . . . . . . . . . . . ? .      .     .      .      107.7  2.8   9.1   -8.1  
PRSS2_Homo_sapiens_GeneID=5645_isoform=1 ILE A 2   E . > . . . . - A A A . ? -0.949 .     -167.5 -108.1 101.4  2.0   7.1   -11.1 
PRSS2_Homo_sapiens_GeneID=5645_isoform=1 VAL A 3   E . 3 . . . S + A A A . ? -0.867 75.0  7.9    -86.9  129.1  4.3   8.2   -13.9 
PRSS2_Homo_sapiens_GeneID=5645_isoform=1 GLY A 4   T . 3 . . . S + . . . . ? 0.713  105.7 123.4  75.7   14.6   3.4   7.0   -17.4 
PRSS2_Homo_sapiens_GeneID=5645_isoform=1 GLY A 5   . . < . . . . - . . . . ? -0.033 53.5  -122.0 -92.9  -163.6 0.1   5.5   -16.1 
PRSS2_Homo_sapiens_GeneID=5645_isoform=1 TYR A 6   E . . . . . . - B C B . ? -0.932 31.7  -85.8  -138.5 158.6  -3.5  6.0   -17.0 
PRSS2_Homo_sapiens_GeneID=5645_isoform=1 ILE A 7   E . . . . > . - B C B . ? -0.623 53.0  -119.5 -65.8  124.5  -6.8  7.2   -15.4 
PRSS2_Homo_sapiens_GeneID=5645_isoform=1 CYS A 8   P . . . . P . - . . . . ? -0.365 29.5  -100.8 -62.6  140.9  -8.3  4.1   -13.8 
PRSS2_Homo_sapiens_GeneID=5645_isoform=1 GLU A 9   P . > . . P . - . . . . ? -0.426 54.2  -87.6  -58.7  138.4  -11.7 3.1   -15.0 
PRSS2_Homo_sapiens_GeneID=5645_isoform=1 GLU A 10  T . 3 . . < S + . . . . ? -0.234 110.2 0.9    -50.6  128.6  -14.4 4.3   -12.5 
PRSS2_Homo_sapiens_GeneID=5645_isoform=1 ASN A 11  T . 3 . . . S + . . . . ? 0.572  94.3  120.6  71.8   9.4    -15.0 1.7   -9.7  
PRSS2_Homo_sapiens_GeneID=5645_isoform=1 SER A 12  S . < . . . S + . . . . ? 0.649  78.5  40.9   -78.3  -11.8  -12.3 -0.6  -11.2 
PRSS2_Homo_sapiens_GeneID=5645_isoform=1 VAL A 13  . . > . . . . + . . . . ? -0.580 66.3  161.5  -133.5 68.5   -10.3 -0.4  -7.9  
PRSS2_Homo_sapiens_GeneID=5645_isoform=1 PRO A 14  T . 3 . . . S + . . . . ? 0.600  73.2  59.3   -74.7  -6.7   -13.0 -0.6  -5.1  
PRSS2_Homo_sapiens_GeneID=5645_isoform=1 TYR A 15  T . 3 . . . S + . . . . ? 0.506  77.9  113.0  -94.4  -15.3  -10.3 -1.6  -2.5  
PRSS2_Homo_sapiens_GeneID=5645_isoform=1 GLN A 16  E . < . . . . - C K J . ? -0.496 51.1  -161.9 -63.7  133.6  -8.2  1.6   -2.9  
PRSS2_Homo_sapiens_GeneID=5645_isoform=1 VAL A 17  E . . . . . . - C K J . ? -0.929 14.9  -144.3 -124.0 136.1  -8.2  3.8   0.1   
PRSS2_Homo_sapiens_GeneID=5645_isoform=1 SER A 18  E . . . . . . - C K J K ? -0.911 14.9  -148.8 -95.3  118.8  -7.3  7.5   0.6   
PRSS2_Homo_sapiens_GeneID=5645_isoform=1 LEU A 19  E . . . . . . - C K J K ? -0.825 22.0  -170.3 -86.8  126.8  -5.7  8.2   3.9   
PRSS2_Homo_sapiens_GeneID=5645_isoform=1 ASN A 20  E . . . . . . + C K J K ? -0.950 33.1  161.4  -129.3 127.7  -6.6  11.7  4.9   
PRSS2_Homo_sapiens_GeneID=5645_isoform=1 SER A 21  S . . . . . S - . . . . ? -0.423 99.2  -44.3  -125.5 40.1   -5.3  14.1  7.8   
PRSS2_Homo_sapiens_GeneID=5645_isoform=1 GLY A 22  S . . . . . S + . . . . ? 0.091  139.1 27.3   112.1  -20.8  -6.6  17.3  6.3   
PRSS2_Homo_sapiens_GeneID=5645_isoform=1 TYR A 23  S . . . . . S - . . . . ? -0.955 100.5 -82.8  -155.9 157.4  -5.3  16.3  2.9   
PRSS2_Homo_sapiens_GeneID=5645_isoform=1 HIS A 24  E . . . . . . + C L J . ? -0.564 54.4  154.9  -61.8  126.7  -4.6  13.1  1.0   
PRSS2_Homo_sapiens_GeneID=5645_isoform=1 PHE A 25  E . . . . . . + C L . . ? 0.573  57.9  7.5    -132.4 -18.6  -1.2  12.0  2.1   
PRSS2_Homo_sapiens_GeneID=5645_isoform=1 CYS A 26  E . . . . . . - C L J . ? -0.976 61.6  -125.9 -155.3 163.5  -1.1  8.2   1.6   
PRSS2_Homo_sapiens_GeneID=5645_isoform=1 GLY A 27  E . . . . . . + C L J . ? -0.522 24.5  176.1  -103.5 176.6  -3.0  5.3   0.1   
PRSS2_Homo_sapiens_GeneID=5645_isoform=1 GLY A 28  E . . . . . . - C L J . ? -0.928 25.2  -111.3 -161.9 -179.6 -4.2  2.0   1.5   
PRSS2_Homo_sapiens_GeneID=5645_isoform=1 SER A 29  E . . . . . . - C L J L ? -0.998 19.2  -132.7 -132.1 126.5  -6.1  -1.2  0.9   
PRSS2_Homo_sapiens_GeneID=5645_isoform=1 LEU A 30  E . . . . . . + C L . L ? -0.696 29.0  170.3  -72.0  121.3  -9.3  -2.3  2.4   
PRSS2_Homo_sapiens_GeneID=5645_isoform=1 ILE A 31  . . . . . . . - . . . . ? 0.524  68.2  -1.2   -114.4 -8.1   -8.7  -6.0  3.4   
PRSS2_Homo_sapiens_GeneID=5645_isoform=1 SER A 32  S . . . . . S - . . . . ? -0.926 86.7  -86.1  -160.5 176.9  -12.1 -6.4  5.4   
PRSS2_Homo_sapiens_GeneID=5645_isoform=1 GLU A 33  S . . . . . S + . . . . ? 0.737  129.6 29.7   -63.4  -12.9  -15.1 -4.3  6.4   
PRSS2_Homo_sapiens_GeneID=5645_isoform=1 GLN A 34  S . . . . . S + . . . . ? 0.461  110.5 68.9   -125.2 -5.8   -13.1 -3.1  9.4   
PRSS2_Homo_sapiens_GeneID=5645_isoform=1 TRP A 35  E . . . . . . - C M . M ? -0.963 47.0  -171.2 -134.0 138.8  -9.4  -3.1  8.4   
PRSS2_Homo_sapiens_GeneID=5645_isoform=1 VAL A 36  E . . . . . . - C M L M ? -0.950 13.4  -149.4 -118.7 136.7  -7.1  -1.2  6.1   
PRSS2_Homo_sapiens_GeneID=5645_isoform=1 VAL A 37  E . . . . . . + C M L M ? -0.922 30.7  146.7  -106.6 137.4  -3.6  -2.0  5.2   
PRSS2_Homo_sapiens_GeneID=5645_isoform=1 SER A 38  E . . . . . . - C M . M ? -0.766 49.9  -62.5  -148.3 -173.2 -1.0  0.8   4.4   
PRSS2_Homo_sapiens_GeneID=5645_isoform=1 ALA A 39  . . > . . . . - . . . . ? -0.699 34.9  -133.7 -84.4  141.2  2.7   1.6   4.7   
PRSS2_Homo_sapiens_GeneID=5645_isoform=1 GLY A 40  G . > . . . S + . . . . ? 0.838  106.4 60.9   -59.5  -34.9  4.2   2.1   8.2   
PRSS2_Homo_sapiens_GeneID=5645_isoform=1 HIS A 41  G . 3 . . . S + . . . . ? 0.572  91.4  71.4   -74.7  -1.6   5.9   5.3   7.1   
PRSS2_Homo_sapiens_GeneID=5645_isoform=1 CYS A 42  G . < . . . S + . . . . ? 0.324  72.1  141.3  -94.1  14.5   2.4   6.7   6.5   
PRSS2_Homo_sapiens_GeneID=5645_isoform=1 TYR A 43  . . < . . . . + . . . . ? -0.268 21.6  169.6  -69.7  133.6  1.6   6.9   10.2  
PRSS2_Homo_sapiens_GeneID=5645_isoform=1 LYS A 44  . . . . . . . - . . . . ? -0.969 42.4  -124.4 -138.0 149.3  -0.4  9.8   11.6  
PRSS2_Homo_sapiens_GeneID=5645_isoform=1 SER A 45  S . . . . . S + . . . . ? 0.800  105.5 32.0   -63.1  -27.6  -2.0  10.3  15.1  
PRSS2_Homo_sapiens_GeneID=5645_isoform=1 ARG A 46  S . . . . . S + . . . . ? -0.987 73.1  176.6  -131.9 122.5  -5.4  11.0  13.3  
PRSS2_Homo_sapiens_GeneID=5645_isoform=1 ILE A 47  . . . . . . . - . . . . ? -0.992 15.3  -160.6 -131.6 122.1  -6.4  9.3   10.1  
PRSS2_Homo_sapiens_GeneID=5645_isoform=1 GLN A 48  E . . . . > . - C N K N ? -0.924 18.3  -144.1 -93.7  128.2  -9.7  9.6   8.2   
PRSS2_Homo_sapiens_GeneID=5645_isoform=1 VAL A 49  E . . . . P . - C N K N ? -0.858 9.9   -160.4 -98.0  120.0  -10.2 6.8   5.7   
PRSS2_Homo_sapiens_GeneID=5645_isoform=1 ARG A 50  E . . . . < . - C N K N ? -0.927 13.1  -176.4 -103.3 120.1  -12.0 7.7   2.5   
PRSS2_Homo_sapiens_GeneID=5645_isoform=1 LEU A 51  E . . . . . . + C N . N ? -0.837 59.2  30.7   -114.2 149.6  -13.5 4.8   0.5   
PRSS2_Homo_sapiens_GeneID=5645_isoform=1 GLY A 52  S . . . . . S + . . . . ? 0.669  79.7  149.6  83.8   16.8   -15.3 4.6   -2.8  
PRSS2_Homo_sapiens_GeneID=5645_isoform=1 GLU A 53  . . . . . . . + . . . . ? -0.682 20.2  154.7  -89.5  130.9  -13.3 7.5   -4.3  
PRSS2_Homo_sapiens_GeneID=5645_isoform=1 HIS A 54  S . . . . . S + . . . . ? 0.560  87.0  28.8   -107.3 -40.6  -12.5 7.8   -8.1  
PRSS2_Homo_sapiens_GeneID=5645_isoform=1 ASN A 55  B . > . . . S - D Q P . ? -0.967 71.3  -161.2 -119.0 114.3  -12.1 11.6  -8.0  
PRSS2_Homo_sapiens_GeneID=5645_isoform=1 ILE A 56  T . 3 . . . S + . . . . ? 0.664  88.7  55.3   -77.9  -5.4   -10.9 12.8  -4.6  
PRSS2_Homo_sapiens_GeneID=5645_isoform=1 GLU A 57  T . 3 . . . S + . . . . ? 0.685  105.4 55.7   -98.5  -17.4  -12.1 16.4  -5.3  
PRSS2_Homo_sapiens_GeneID=5645_isoform=1 VAL A 58  S . < . . . S - . . . . ? -0.920 80.4  -125.2 -123.8 138.0  -15.7 15.5  -6.1  
PRSS2_Homo_sapiens_GeneID=5645_isoform=1 LEU A 59  . . . . . . . + . . . . ? -0.784 31.6  178.5  -75.1  101.5  -18.4 13.6  -4.1  
PRSS2_Homo_sapiens_GeneID=5645_isoform=1 GLU A 60  . . . . . . . - . . . . ? 0.435  49.5  -91.7  -91.0  0.3    -19.2 11.0  -6.7  
PRSS2_Homo_sapiens_GeneID=5645_isoform=1 GLY A 61  S . . . . . S + . . . . ? 0.139  102.2 39.8   95.3   129.8  -21.7 9.3   -4.5  
PRSS2_Homo_sapiens_GeneID=5645_isoform=1 ASN A 62  S . . . . . S + . . . . ? 0.641  74.3  151.7  77.0   5.3    -21.5 6.3   -2.0  
PRSS2_Homo_sapiens_GeneID=5645_isoform=1 GLU A 63  . . . . . . . - . . . . ? -0.564 33.9  -148.6 -59.3  141.5  -18.1 7.6   -0.6  
PRSS2_Homo_sapiens_GeneID=5645_isoform=1 GLN A 64  E . . . . . . - C O N . ? -0.973 10.8  -163.1 -117.3 126.6  -17.5 6.7   2.9   
PRSS2_Homo_sapiens_GeneID=5645_isoform=1 PHE A 65  E . . . . . . + C O N . ? -0.960 20.4  170.9  -109.8 107.3  -15.6 8.8   5.3   
PRSS2_Homo_sapiens_GeneID=5645_isoform=1 ILE A 66  E . . . . . . - C O N . ? -0.980 25.3  -134.7 -125.4 125.3  -14.6 6.8   8.3   
PRSS2_Homo_sapiens_GeneID=5645_isoform=1 ASN A 67  E . . . . . . - C O N . ? -0.429 31.3  -102.4 -71.7  156.1  -12.2 7.8   11.1  
PRSS2_Homo_sapiens_GeneID=5645_isoform=1 ALA A 68  E . . . . . . - C O O . ? -0.614 26.9  -171.6 -77.4  130.4  -9.5  5.4   12.4  
PRSS2_Homo_sapiens_GeneID=5645_isoform=1 ALA A 69  E . . . . . S + C O . . ? 0.790  77.9  5.0    -81.6  -35.8  -10.3 3.8   15.7  
PRSS2_Homo_sapiens_GeneID=5645_isoform=1 LYS A 70  E . . . . . . - C O O . ? -0.990 59.6  -157.8 -151.5 141.7  -6.9  2.4   16.0  
PRSS2_Homo_sapiens_GeneID=5645_isoform=1 ILE A 71  E . . . . . . - C O O . ? -0.986 13.2  -170.9 -124.9 120.2  -3.6  2.6   14.1  
PRSS2_Homo_sapiens_GeneID=5645_isoform=1 ILE A 72  E . . . . . . - C O O . ? -0.935 4.5   -162.3 -119.8 110.4  -1.1  -0.2  14.5  
PRSS2_Homo_sapiens_GeneID=5645_isoform=1 ARG A 73  E . . . . . . - C O O . ? -0.705 40.6  -93.6  -87.0  138.5  2.5   0.1   13.1  
PRSS2_Homo_sapiens_GeneID=5645_isoform=1 HIS A 74  . . > . . . . - . . . . ? -0.278 33.7  -134.3 -49.2  132.1  4.5   -3.0  12.7  
PRSS2_Homo_sapiens_GeneID=5645_isoform=1 PRO A 75  T . 3 . . . S + . . . . ? 0.747  104.2 50.1   -63.4  -26.2  6.5   -3.3  15.9  
PRSS2_Homo_sapiens_GeneID=5645_isoform=1 LYS A 76  T . 3 . . . S + . . . . ? 0.163  78.4  141.0  -99.8  14.5   9.7   -4.2  14.0  
PRSS2_Homo_sapiens_GeneID=5645_isoform=1 TYR A 77  . . < . . . . - . . . . ? -0.415 38.2  -156.2 -55.6  128.7  9.3   -1.2  11.6  
PRSS2_Homo_sapiens_GeneID=5645_isoform=1 ASN A 78  B . . > > . . - E S Q . ? -0.937 10.0  -165.7 -112.3 114.9  12.7  0.3   10.9  
PRSS2_Homo_sapiens_GeneID=5645_isoform=1 SER A 79  T . . 4 5 . S + . . . . ? 0.697  87.2  55.5   -79.1  -15.8  12.6  4.0   9.8   
PRSS2_Homo_sapiens_GeneID=5645_isoform=1 ARG A 80  T . . 4 5 . S + . . . . ? 0.924  124.7 19.7   -81.2  -42.2  16.2  3.9   8.6   
PRSS2_Homo_sapiens_GeneID=5645_isoform=1 THR A 81  T . . 4 5 . S - . . . . ? 0.550  95.0  -130.3 -104.9 -7.4   15.9  1.0   6.3   
PRSS2_Homo_sapiens_GeneID=5645_isoform=1 LEU A 82  T . > < 5 . . + . . . . ? 0.714  53.4  157.6  57.1   19.5   12.1  1.2   5.8   
PRSS2_Homo_sapiens_GeneID=5645_isoform=1 ASP A 83  B . 3 . < . . + E T Q . ? -0.530 63.2  19.1   -68.4  141.8  12.2  -2.6  6.6   
PRSS2_Homo_sapiens_GeneID=5645_isoform=1 ASN A 84  T . 3 . . . S + . . . . ? 0.864  80.9  172.3  64.9   29.4   8.9   -4.0  7.9   
PRSS2_Homo_sapiens_GeneID=5645_isoform=1 ASP A 85  . . < . . . . + . . . . ? -0.510 27.0  124.6  -69.8  71.1   7.1   -0.9  6.4   
PRSS2_Homo_sapiens_GeneID=5645_isoform=1 ILE A 86  . . . . . . . - . . . . ? -0.998 36.5  -171.4 -141.9 140.4  3.5   -2.1  7.1   
PRSS2_Homo_sapiens_GeneID=5645_isoform=1 LEU A 87  E . . . . . . - C P M O ? -0.994 10.5  -152.4 -137.1 132.6  0.6   -0.5  8.9   
PRSS2_Homo_sapiens_GeneID=5645_isoform=1 LEU A 88  E . . . . . . - C P M O ? -0.938 9.8   -164.4 -105.9 134.9  -3.0  -1.7  10.0  
PRSS2_Homo_sapiens_GeneID=5645_isoform=1 ILE A 89  E . . . . . . - C P M O ? -0.975 7.1   -152.5 -119.5 114.2  -5.8  0.8   10.4  
PRSS2_Homo_sapiens_GeneID=5645_isoform=1 LYS A 90  E . . . . . . - C P M O ? -0.779 21.6  -129.5 -82.6  127.5  -9.0  -0.3  12.3  
PRSS2_Homo_sapiens_GeneID=5645_isoform=1 LEU A 91  E . . . . . . - C P . O ? -0.500 6.9   -133.1 -79.0  141.2  -12.0 1.7   11.2  
PRSS2_Homo_sapiens_GeneID=5645_isoform=1 SER A 92  S . . . . . S + . . . . ? 0.738  97.5  18.2   -64.9  -23.6  -14.3 3.4   13.9  
PRSS2_Homo_sapiens_GeneID=5645_isoform=1 SER A 93  S . . . . . S - . . . . ? -0.981 98.7  -93.4  -143.1 146.4  -17.3 1.8   12.0  
PRSS2_Homo_sapiens_GeneID=5645_isoform=1 PRO A 94  . . . . . . . - . . . . ? -0.358 42.9  -114.0 -60.9  141.1  -17.4 -1.1  9.5   
PRSS2_Homo_sapiens_GeneID=5645_isoform=1 ALA A 95  . . . . . . . - . . . . ? -0.447 26.0  -120.9 -66.1  141.8  -17.3 -0.0  5.8   
PRSS2_Homo_sapiens_GeneID=5645_isoform=1 VAL A 96  . . . . . . . - . . . . ? -0.830 27.6  -136.6 -85.8  115.7  -20.4 -0.7  3.8   
PRSS2_Homo_sapiens_GeneID=5645_isoform=1 ILE A 97  . . . . . . . + . . . . ? -0.625 44.1  130.6  -78.3  132.4  -19.6 -3.0  0.9   
PRSS2_Homo_sapiens_GeneID=5645_isoform=1 ASN A 98  S . . . . . S - . . . . ? -0.774 74.0  -58.2  -159.1 -165.6 -21.0 -2.2  -2.5  
PRSS2_Homo_sapiens_GeneID=5645_isoform=1 SER A 99  S . . . . . S + . . . . ? 0.729  135.5 36.2   -64.9  -13.8  -20.2 -1.7  -6.2  
PRSS2_Homo_sapiens_GeneID=5645_isoform=1 ARG A 100 S . . . . . S + . . . . ? 0.589  115.6 54.4   -115.9 -14.9  -17.6 1.1   -5.2  
PRSS2_Homo_sapiens_GeneID=5645_isoform=1 VAL A 101 . . . . . . . + . . . . ? -0.979 65.1  147.5  -128.9 115.5  -16.2 -0.3  -1.9  
PRSS2_Homo_sapiens_GeneID=5645_isoform=1 SER A 102 . . . . . . . - . . . . ? -0.991 41.6  -115.4 -146.8 151.4  -14.8 -3.8  -1.7  
PRSS2_Homo_sapiens_GeneID=5645_isoform=1 ALA A 103 P . . . . > . - . . . . ? -0.604 24.9  -138.6 -82.8  147.6  -12.1 -5.7  0.2   
PRSS2_Homo_sapiens_GeneID=5645_isoform=1 ILE A 104 P . . . . P . - . . . . ? -0.814 24.6  -112.0 -102.4 144.8  -9.1  -7.2  -1.5  
PRSS2_Homo_sapiens_GeneID=5645_isoform=1 SER A 105 B . . . . P . - B D C . ? -0.441 26.0  -114.2 -75.1  149.9  -7.8  -10.7 -0.6  
PRSS2_Homo_sapiens_GeneID=5645_isoform=1 LEU A 106 P . . . . P . - . . . . ? -0.560 40.0  -104.0 -78.1  142.8  -4.5  -11.3 1.1   
PRSS2_Homo_sapiens_GeneID=5645_isoform=1 PRO A 107 P . . . . < . - . . . . ? -0.359 21.2  -162.2 -69.8  151.6  -1.9  -13.1 -0.9  
PRSS2_Homo_sapiens_GeneID=5645_isoform=1 THR A 108 S . . . . . S + . . . . ? 0.515  78.3  24.2   -107.3 -13.6  -1.2  -16.9 -0.3  
PRSS2_Homo_sapiens_GeneID=5645_isoform=1 ALA A 109 S . . . . . S - . . . . ? -0.976 90.3  -92.7  -146.8 156.5  2.2   -16.8 -2.2  
PRSS2_Homo_sapiens_GeneID=5645_isoform=1 PRO A 110 P . . . . > . - . . . . ? -0.344 54.1  -93.6  -64.8  154.7  4.8   -14.3 -3.2  
PRSS2_Homo_sapiens_GeneID=5645_isoform=1 PRO A 111 P . . . . P . - . . . . ? -0.450 39.7  -122.8 -68.8  135.3  4.4   -12.7 -6.6  
PRSS2_Homo_sapiens_GeneID=5645_isoform=1 ALA A 112 P . > . . P . - . . . . ? -0.558 34.1  -96.5  -70.8  144.5  6.3   -14.5 -9.5  
PRSS2_Homo_sapiens_GeneID=5645_isoform=1 ALA A 113 T . 3 . . < S + . . . . ? -0.366 112.0 25.8   -57.3  136.1  8.8   -12.4 -11.5 
PRSS2_Homo_sapiens_GeneID=5645_isoform=1 GLY A 114 T . 3 . . . S + . . . . ? 0.272  85.2  141.0  93.9   -16.5  7.3   -11.1 -14.6 
PRSS2_Homo_sapiens_GeneID=5645_isoform=1 THR A 115 . . < . . . . - . . . . ? -0.465 58.1  -117.1 -59.7  131.0  3.7   -11.2 -13.2 
PRSS2_Homo_sapiens_GeneID=5645_isoform=1 GLU A 116 E . . . . . . - B E D . ? -0.642 37.0  -166.1 -73.2  127.7  1.8   -8.1  -14.4 
PRSS2_Homo_sapiens_GeneID=5645_isoform=1 SER A 117 E . . . . . . - B E D . ? -0.890 16.4  -135.5 -121.6 140.6  0.8   -6.0  -11.4 
PRSS2_Homo_sapiens_GeneID=5645_isoform=1 LEU A 118 E . . . . . . - B E D E ? -0.875 18.1  -169.3 -95.5  125.0  -1.7  -3.2  -11.0 
PRSS2_Homo_sapiens_GeneID=5645_isoform=1 ILE A 119 E . . . . . . - B E D E ? -0.924 10.6  -179.6 -108.4 133.3  -0.5  -0.1  -9.0  
PRSS2_Homo_sapiens_GeneID=5645_isoform=1 SER A 120 E . . . . . . + B E D . ? -0.974 14.8  114.3  -136.8 149.2  -3.1  2.5   -8.1  
PRSS2_Homo_sapiens_GeneID=5645_isoform=1 GLY A 121 E . . . . . . - B E D . ? -0.965 58.3  -109.4 170.8  174.4  -3.1  5.8   -6.2  
PRSS2_Homo_sapiens_GeneID=5645_isoform=1 TRP A 122 S . . . . . S + . . . . ? -0.066 72.0  122.9  -113.3 21.7   -3.6  9.6   -6.2  
PRSS2_Homo_sapiens_GeneID=5645_isoform=1 GLY A 123 S . . . . . S - . . . . ? 0.019  73.7  -48.7  -74.2  -176.1 -0.0  10.5  -5.7  
PRSS2_Homo_sapiens_GeneID=5645_isoform=1 ASN A 124 . . . . . . . - . . . . ? -0.378 42.4  -162.8 -57.4  137.1  2.3   12.7  -7.9  
PRSS2_Homo_sapiens_GeneID=5645_isoform=1 THR A 125 . . . . . . . + . . . . ? 0.373  62.5  84.7   -106.3 -0.9   2.1   12.0  -11.7 
PRSS2_Homo_sapiens_GeneID=5645_isoform=1 LEU A 126 S . . . . . S - . . . . ? -0.812 70.2  -141.7 -104.1 144.8  5.3   13.7  -12.8 
PRSS2_Homo_sapiens_GeneID=5645_isoform=1 SER A 127 S . . . . . S + . . . . ? 0.785  100.1 18.3   -69.0  -29.0  8.9   12.4  -12.7 
PRSS2_Homo_sapiens_GeneID=5645_isoform=1 SER A 128 S . . . . . S + . . . . ? -0.988 118.0 18.0   -140.6 136.7  9.9   15.9  -11.5 
PRSS2_Homo_sapiens_GeneID=5645_isoform=1 GLY A 129 S . . . . . S - . . . . ? -0.524 92.6  -59.4  98.3   -171.9 7.6   18.7  -10.1 
PRSS2_Homo_sapiens_GeneID=5645_isoform=1 ALA A 130 . . . . . . . + . . . . ? -0.980 53.2  150.8  -124.6 111.1  4.1   18.5  -8.5  
PRSS2_Homo_sapiens_GeneID=5645_isoform=1 ASP A 131 . . . . . . . - . . . . ? -0.743 16.9  -176.8 -133.0 96.1   1.1   17.2  -10.4 
PRSS2_Homo_sapiens_GeneID=5645_isoform=1 TYR A 132 . . . . . . . - . . . . ? -0.824 18.9  -145.7 -96.6  99.9   -1.5  15.6  -8.0  
PRSS2_Homo_sapiens_GeneID=5645_isoform=1 PRO A 133 . . . . . . . - . . . . ? -0.337 10.2  -150.2 -65.0  146.3  -4.3  14.2  -10.0 
PRSS2_Homo_sapiens_GeneID=5645_isoform=1 ASP A 134 S . . . . . S + . . . . ? 0.750  81.8  71.9   -80.6  -28.0  -7.8  14.4  -8.6  
PRSS2_Homo_sapiens_GeneID=5645_isoform=1 GLU A 135 B . . . . . S - D R P . ? -0.664 99.3  -95.5  -92.6  144.4  -8.7  11.2  -10.5 
PRSS2_Homo_sapiens_GeneID=5645_isoform=1 LEU A 136 . . . . . . . - . . . . ? -0.364 39.9  -147.1 -60.0  130.8  -7.3  7.8   -9.6  
PRSS2_Homo_sapiens_GeneID=5645_isoform=1 GLN A 137 E . . . . . . - B F B D ? -0.796 12.4  -165.3 -104.6 147.5  -4.3  6.8   -11.5 
PRSS2_Homo_sapiens_GeneID=5645_isoform=1 CYS A 138 E . . . . . . - B F B D ? -0.939 6.6   -173.1 -132.2 153.3  -3.2  3.2   -12.5 
PRSS2_Homo_sapiens_GeneID=5645_isoform=1 LEU A 139 E . . . . . . - B F . D ? -0.970 13.6  -150.8 -146.4 129.0  -0.1  1.5   -13.8 
PRSS2_Homo_sapiens_GeneID=5645_isoform=1 ASP A 140 E . . . . . . + B F . D ? -0.880 32.2  158.7  -96.6  125.5  0.5   -1.9  -15.0 
PRSS2_Homo_sapiens_GeneID=5645_isoform=1 ALA A 141 E . . . . . . - B F . D ? -0.993 37.6  -107.8 -148.1 151.0  4.0   -3.1  -14.4 
PRSS2_Homo_sapiens_GeneID=5645_isoform=1 PRO A 142 E . . . . > . - B F . D ? -0.504 31.5  -115.8 -78.8  147.1  6.0   -6.4  -14.1 
PRSS2_Homo_sapiens_GeneID=5645_isoform=1 VAL A 143 B . . . . P . - B F F . ? -0.646 35.2  -135.8 -73.1  130.2  7.3   -7.8  -10.9 
PRSS2_Homo_sapiens_GeneID=5645_isoform=1 LEU A 144 P . . . . P . - . . . . ? -0.573 19.9  -102.6 -87.3  152.8  11.1  -7.8  -11.1 
PRSS2_Homo_sapiens_GeneID=5645_isoform=1 SER A 145 P . . > . < . - . . . . ? -0.321 32.0  -112.0 -64.5  158.1  13.3  -10.7 -9.9  
PRSS2_Homo_sapiens_GeneID=5645_isoform=1 GLN A 146 H . . > . . S + . . . . ? 0.892  119.2 52.6   -56.3  -42.9  15.0  -10.4 -6.6  
PRSS2_Homo_sapiens_GeneID=5645_isoform=1 ALA A 147 H . . > . . S + . . . . ? 0.907  109.6 47.8   -59.7  -46.4  18.3  -10.2 -8.3  
PRSS2_Homo_sapiens_GeneID=5645_isoform=1 GLU A 148 H . . > . . S + . . . . ? 0.898  111.1 51.1   -62.3  -44.2  17.2  -7.4  -10.5 
PRSS2_Homo_sapiens_GeneID=5645_isoform=1 CYS A 149 H . . X . . S + . . . . ? 0.942  113.0 45.2   -60.2  -43.4  15.7  -5.5  -7.6  
PRSS2_Homo_sapiens_GeneID=5645_isoform=1 GLU A 150 H . . < . . S + . . . . ? 0.848  107.8 57.4   -68.0  -40.2  19.0  -5.9  -5.7  
PRSS2_Homo_sapiens_GeneID=5645_isoform=1 ALA A 151 H . . < . . S + . . . . ? 0.843  106.7 50.3   -60.6  -31.7  21.0  -4.9  -8.7  
PRSS2_Homo_sapiens_GeneID=5645_isoform=1 SER A 152 H . . < . . S + . . . . ? 0.808  127.0 23.5   -76.4  -29.0  19.0  -1.7  -8.8  
PRSS2_Homo_sapiens_GeneID=5645_isoform=1 TYR A 153 S . > X . . S - . . . . ? -0.592 83.8  -154.4 -136.5 74.9   19.6  -1.0  -5.1  
PRSS2_Homo_sapiens_GeneID=5645_isoform=1 PRO A 154 T . 3 4 . . S - . . . . ? -0.257 78.7  -2.6   -62.3  121.9  22.8  -2.8  -3.9  
PRSS2_Homo_sapiens_GeneID=5645_isoform=1 GLY A 155 T . 3 4 . . S + . . . . ? 0.449  118.9 82.5   84.2   4.3    22.8  -3.5  -0.0  
PRSS2_Homo_sapiens_GeneID=5645_isoform=1 LYS A 156 T . < 4 . . . + . . . . ? 0.623  64.1  89.2   -114.8 -23.4  19.4  -1.8  0.4   
PRSS2_Homo_sapiens_GeneID=5645_isoform=1 ILE A 157 . . . < . . . - . . . . ? -0.733 58.7  -166.5 -85.1  120.0  16.8  -4.5  -0.6  
PRSS2_Homo_sapiens_GeneID=5645_isoform=1 THR A 158 . . > . . . . - . . . . ? -0.416 38.6  -99.6  -94.8  177.4  15.7  -6.8  2.3   
PRSS2_Homo_sapiens_GeneID=5645_isoform=1 ASN A 159 T . 3 . . . S + . . . . ? 0.554  122.5 61.0   -72.5  -6.0   13.8  -10.1 2.2   
PRSS2_Homo_sapiens_GeneID=5645_isoform=1 ASN A 160 T . 3 . . . S + . . . . ? 0.272  98.8  73.3   -100.7 7.0    10.7  -8.1  3.1   
PRSS2_Homo_sapiens_GeneID=5645_isoform=1 MET A 161 E . < . . . . + B G . G ? -0.911 51.0  176.7  -127.0 153.5  10.9  -6.1  -0.1  
PRSS2_Homo_sapiens_GeneID=5645_isoform=1 PHE A 162 E . . . . . . - B G . G ? -0.953 23.5  -120.6 -147.8 163.9  10.3  -6.5  -3.8  
PRSS2_Homo_sapiens_GeneID=5645_isoform=1 CYS A 163 E . . . . . . - B G . G ? -0.885 17.9  -174.6 -113.9 139.4  10.4  -4.3  -7.0  
PRSS2_Homo_sapiens_GeneID=5645_isoform=1 VAL A 164 E . . . . . . + B G F G ? -0.999 44.7  55.8   -125.2 127.0  7.7   -3.5  -9.5  
PRSS2_Homo_sapiens_GeneID=5645_isoform=1 GLY A 165 S . . . . . S - . . . . ? -0.942 80.4  -53.3  151.0  -170.7 8.5   -1.5  -12.6 
PRSS2_Homo_sapiens_GeneID=5645_isoform=1 PHE A 166 . . > . . . . - . . . . ? -0.939 26.6  -152.0 -109.6 125.1  10.5  -1.1  -15.8 
PRSS2_Homo_sapiens_GeneID=5645_isoform=1 LEU A 167 T . 3 . . . S + . . . . ? 0.784  98.6  61.8   -66.0  -28.7  14.3  -1.1  -15.7 
PRSS2_Homo_sapiens_GeneID=5645_isoform=1 GLU A 168 T . 3 . . . S - . . . . ? 0.670  105.8 -139.7 -69.6  -14.9  14.3  1.1   -18.8 
PRSS2_Homo_sapiens_GeneID=5645_isoform=1 GLY A 169 . . < . . . . + . . . . ? -0.387 66.1  113.7  82.8   -177.7 12.4  3.8   -16.7 
PRSS2_Homo_sapiens_GeneID=5645_isoform=1 GLY A 170 S . . . . . S + . . . . ? 0.138  77.5  61.6   99.7   -15.9  9.6   6.0   -17.9 
PRSS2_Homo_sapiens_GeneID=5645_isoform=1 LYS A 171 . . . . . . . + . . . . ? -0.991 60.5  120.2  -146.7 137.0  7.0   4.4   -15.6 
PRSS2_Homo_sapiens_GeneID=5645_isoform=1 ASP A 172 E . . . . . . - A B A . ? -0.984 56.9  -90.9  -177.9 158.8  6.7   4.2   -11.8 
PRSS2_Homo_sapiens_GeneID=5645_isoform=1 SER A 173 E . . . . . . - A B A . ? -0.733 51.3  -175.5 -78.9  143.1  4.8   4.9   -8.5  
PRSS2_Homo_sapiens_GeneID=5645_isoform=1 CYS A 174 . . > . . . . - . . . . ? -0.602 32.8  -33.6  -130.9 -172.4 5.8   8.2   -7.0  
PRSS2_Homo_sapiens_GeneID=5645_isoform=1 GLN A 175 T . 3 . . . S + . . . . ? -0.174 120.2 30.1   -50.4  135.9  5.4   10.5  -4.0  
PRSS2_Homo_sapiens_GeneID=5645_isoform=1 GLY A 176 T . 3 . . . S + . . . . ? 0.199  99.0  83.3   96.6   -7.5   1.9   10.5  -2.5  
PRSS2_Homo_sapiens_GeneID=5645_isoform=1 ASP A 177 . . X . . . . + . . . . ? 0.343  58.5  136.6  -104.3 -0.6   1.1   6.9   -3.5  
PRSS2_Homo_sapiens_GeneID=5645_isoform=1 SER A 178 T . 3 . . . S + . . . . ? -0.238 72.5  18.9   -48.9  135.8  2.9   5.5   -0.4  
PRSS2_Homo_sapiens_GeneID=5645_isoform=1 GLY A 179 T . 3 . . . S + . . . . ? 0.215  94.6  133.1  90.4   -18.2  0.8   2.9   1.1   
PRSS2_Homo_sapiens_GeneID=5645_isoform=1 GLY A 180 . . < . . . . - . . . . ? -0.193 59.6  -87.1  -65.3  166.3  -1.2  2.3   -2.0  
PRSS2_Homo_sapiens_GeneID=5645_isoform=1 PRO A 181 E . . . . . . - B H . H ? -0.464 21.8  -161.7 -89.4  139.0  -1.9  -1.3  -3.4  
PRSS2_Homo_sapiens_GeneID=5645_isoform=1 VAL A 182 E . . . . . . - B H E H ? -0.992 25.7  -166.6 -103.9 115.1  0.2   -3.5  -5.7  
PRSS2_Homo_sapiens_GeneID=5645_isoform=1 VAL A 183 E . . . . . . + B H E H ? -0.898 15.3  173.4  -114.7 130.2  -2.3  -6.1  -7.0  
PRSS2_Homo_sapiens_GeneID=5645_isoform=1 SER A 184 E . > . . . S - B H . H ? -0.999 72.7  -8.0   -133.7 130.1  -1.5  -9.3  -8.8  
PRSS2_Homo_sapiens_GeneID=5645_isoform=1 ASN A 185 T . 3 . . . S - . . . . ? 0.879  129.7 -56.4  54.6   31.4   -4.0  -12.1 -9.8  
PRSS2_Homo_sapiens_GeneID=5645_isoform=1 GLY A 186 T . 3 . . . S + . . . . ? 0.609  116.5 107.4  83.4   9.8    -6.6  -10.3 -7.7  
PRSS2_Homo_sapiens_GeneID=5645_isoform=1 GLU A 187 E . < . . . S - B I C H ? -0.930 78.7  -106.3 -122.5 151.7  -4.6  -10.3 -4.5  
PRSS2_Homo_sapiens_GeneID=5645_isoform=1 LEU A 188 E . . . . . . + B I . H ? -0.625 45.5  164.2  -73.4  102.4  -2.7  -7.6  -2.5  
PRSS2_Homo_sapiens_GeneID=5645_isoform=1 GLN A 189 E . . . . . . + B I . . ? 0.754  56.0  8.2    -96.6  -26.6  0.9   -8.4  -3.3  
PRSS2_Homo_sapiens_GeneID=5645_isoform=1 GLY A 190 E . . . . . . - B I I H ? -0.979 53.3  -134.4 -154.6 162.2  2.6   -5.2  -2.2  
PRSS2_Homo_sapiens_GeneID=5645_isoform=1 ILE A 191 E . . . . . . - B I I H ? -0.986 40.7  -110.2 -119.3 122.1  2.5   -1.8  -0.4  
PRSS2_Homo_sapiens_GeneID=5645_isoform=1 VAL A 192 E . . . . . . + B I I . ? -0.405 53.9  157.0  -51.8  124.0  4.1   1.1   -2.1  
PRSS2_Homo_sapiens_GeneID=5645_isoform=1 SER A 193 E . . . . . . - B I . . ? 0.770  44.5  -39.1  -120.7 -66.3  7.1   1.8   0.1   
PRSS2_Homo_sapiens_GeneID=5645_isoform=1 TRP A 194 E . . . . . . + B I I . ? -0.935 42.4  170.3  -159.2 175.0  10.0  3.7   -1.4  
PRSS2_Homo_sapiens_GeneID=5645_isoform=1 GLY A 195 . . . . . . . - . . . . ? -0.917 40.2  -102.0 177.3  158.9  12.4  4.3   -4.3  
PRSS2_Homo_sapiens_GeneID=5645_isoform=1 TYR A 196 S . . . . . S - . . . . ? -0.919 90.0  -25.2  -96.8  105.5  15.1  6.7   -5.5  
PRSS2_Homo_sapiens_GeneID=5645_isoform=1 GLY A 197 S . . . . . S - . . . . ? 0.175  82.9  -86.1  75.4   157.4  13.5  9.0   -8.0  
PRSS2_Homo_sapiens_GeneID=5645_isoform=1 CYS A 198 S . . . . . S - . . . . ? -0.938 97.3  -10.3  -111.4 128.9  10.4  8.3   -10.1 
PRSS2_Homo_sapiens_GeneID=5645_isoform=1 ALA A 199 S . . . . . S + . . . . ? 0.766  92.1  152.6  67.9   19.3   10.4  6.5   -13.5 
PRSS2_Homo_sapiens_GeneID=5645_isoform=1 GLN A 200 B . > . . . . - F U R . ? -0.677 55.8  -90.4  -82.7  148.2  14.3  6.7   -13.6 
PRSS2_Homo_sapiens_GeneID=5645_isoform=1 LYS A 201 T . 3 . . . S + . . . . ? -0.318 110.8 3.3    -56.5  131.3  16.3  4.2   -15.5 
PRSS2_Homo_sapiens_GeneID=5645_isoform=1 ASN A 202 T . 3 . . . S + . . . . ? 0.701  108.8 103.6  66.7   19.4   17.3  1.2   -13.2 
PRSS2_Homo_sapiens_GeneID=5645_isoform=1 ARG A 203 B . < . . . . + F V R . ? -0.611 47.9  171.4  -129.3 67.9   15.3  2.7   -10.4 
PRSS2_Homo_sapiens_GeneID=5645_isoform=1 PRO A 204 . . . . . . . - . . . . ? -0.281 41.8  -85.2  -67.2  167.9  12.0  0.8   -10.0 
PRSS2_Homo_sapiens_GeneID=5645_isoform=1 GLY A 205 E . . . . . . - B J G . ? -0.493 38.0  -137.6 -72.8  147.2  9.6   1.2   -7.2  
PRSS2_Homo_sapiens_GeneID=5645_isoform=1 VAL A 206 E . . . . . . - B J G I ? -0.901 21.8  -169.0 -109.1 135.4  10.1  -0.8  -4.0  
PRSS2_Homo_sapiens_GeneID=5645_isoform=1 TYR A 207 E . . . . . . - B J G I ? -0.895 29.0  -110.9 -128.1 142.1  7.2   -2.4  -2.2  
PRSS2_Homo_sapiens_GeneID=5645_isoform=1 THR A 208 E . . . . . . - B J G I ? -0.672 38.0  -124.6 -67.8  123.1  6.6   -4.0  1.1   
PRSS2_Homo_sapiens_GeneID=5645_isoform=1 LYS A 209 E . > . . . . - B J . I ? -0.661 24.2  -166.9 -72.7  99.1   6.0   -7.8  0.4   
PRSS2_Homo_sapiens_GeneID=5645_isoform=1 VAL A 210 G . > . . . S + . . . . ? 0.844  79.8  69.6   -61.6  -36.6  2.6   -8.3  2.0   
PRSS2_Homo_sapiens_GeneID=5645_isoform=1 TYR A 211 G . > . . . S + . . . . ? 0.866  93.2  57.3   -50.7  -38.4  2.9   -12.1 1.8   
PRSS2_Homo_sapiens_GeneID=5645_isoform=1 ASN A 212 G . < . . . S + . . . . ? 0.592  111.0 44.3   -71.3  -7.4   5.6   -12.0 4.5   
PRSS2_Homo_sapiens_GeneID=5645_isoform=1 TYR A 213 G . < > . . S + . . . . ? 0.249  75.7  104.8  -123.6 8.6    3.2   -10.3 6.9   
PRSS2_Homo_sapiens_GeneID=5645_isoform=1 VAL A 214 H . < > . . S + . . . . ? 0.928  85.2  48.5   -59.5  -44.5  -0.0  -12.3 6.4   
PRSS2_Homo_sapiens_GeneID=5645_isoform=1 ASP A 215 H . . > . . S + . . . . ? 0.931  113.0 47.7   -60.8  -45.2  0.5   -14.0 9.8   
PRSS2_Homo_sapiens_GeneID=5645_isoform=1 TRP A 216 H . . > . . S + . . . . ? 0.916  111.3 51.2   -61.0  -44.5  1.2   -10.7 11.5  
PRSS2_Homo_sapiens_GeneID=5645_isoform=1 ILE A 217 H . . X . . S + . . . . ? 0.951  113.4 44.1   -58.4  -50.1  -1.9  -9.2  9.9   
PRSS2_Homo_sapiens_GeneID=5645_isoform=1 LYS A 218 H . . X . . S + . . . . ? 0.907  114.8 48.2   -64.2  -46.3  -4.2  -12.0 11.0  
PRSS2_Homo_sapiens_GeneID=5645_isoform=1 ASP A 219 H . . X . . S + . . . . ? 0.890  112.8 48.3   -62.1  -43.8  -2.8  -12.1 14.5  
PRSS2_Homo_sapiens_GeneID=5645_isoform=1 THR A 220 H . . < . . S + . . . . ? 0.915  112.1 48.6   -64.5  -44.6  -3.0  -8.4  15.0  
PRSS2_Homo_sapiens_GeneID=5645_isoform=1 ILE A 221 H . > < . . S + . . . . ? 0.927  111.1 50.9   -61.7  -45.6  -6.6  -8.3  13.7  
PRSS2_Homo_sapiens_GeneID=5645_isoform=1 ALA A 222 H . 3 < . . S + . . . . ? 0.864  107.8 53.1   -61.4  -34.6  -7.6  -11.2 16.0  
PRSS2_Homo_sapiens_GeneID=5645_isoform=1 ALA A 223 T . 3 < . . . . . . . . ? 0.588  .     .      -78.8  -10.6  -6.1  -9.5  19.0  
PRSS2_Homo_sapiens_GeneID=5645_isoform=1 ASN A 224 . . < . . . . . . . . . ? 0.603  .     .      -128.4 .      -8.1  -6.2  18.3  
# 
loop_
_dssp_struct_ladder.id 
_dssp_struct_ladder.sheet_id 
_dssp_struct_ladder.range_id_1 
_dssp_struct_ladder.range_id_2 
_dssp_struct_ladder.type 
_dssp_struct_ladder.beg_1_label_comp_id 
_dssp_struct_ladder.beg_1_label_asym_id 
_dssp_struct_ladder.beg_1_label_seq_id 
_dssp_struct_ladder.pdbx_beg_1_PDB_ins_code 
_dssp_struct_ladder.end_1_label_comp_id 
_dssp_struct_ladder.end_1_label_asym_id 
_dssp_struct_ladder.end_1_label_seq_id 
_dssp_struct_ladder.pdbx_end_1_PDB_ins_code 
_dssp_struct_ladder.beg_1_auth_comp_id 
_dssp_struct_ladder.beg_1_auth_asym_id 
_dssp_struct_ladder.beg_1_auth_seq_id 
_dssp_struct_ladder.end_1_auth_comp_id 
_dssp_struct_ladder.end_1_auth_asym_id 
_dssp_struct_ladder.end_1_auth_seq_id 
_dssp_struct_ladder.beg_2_label_comp_id 
_dssp_struct_ladder.beg_2_label_asym_id 
_dssp_struct_ladder.beg_2_label_seq_id 
_dssp_struct_ladder.pdbx_beg_2_PDB_ins_code 
_dssp_struct_ladder.end_2_label_comp_id 
_dssp_struct_ladder.end_2_label_asym_id 
_dssp_struct_ladder.end_2_label_seq_id 
_dssp_struct_ladder.pdbx_end_2_PDB_ins_code 
_dssp_struct_ladder.beg_2_auth_comp_id 
_dssp_struct_ladder.beg_2_auth_asym_id 
_dssp_struct_ladder.beg_2_auth_seq_id 
_dssp_struct_ladder.end_2_auth_comp_id 
_dssp_struct_ladder.end_2_auth_asym_id 
_dssp_struct_ladder.end_2_auth_seq_id 
A A A B anti-parallel ILE A 2   ? VAL A 3   ? ILE A 2   VAL A 3   SER A 173 ? ASP A 172 ? SER A 173 ASP A 172 
B B C F anti-parallel TYR A 6   ? ILE A 7   ? TYR A 6   ILE A 7   CYS A 138 ? GLN A 137 ? CYS A 138 GLN A 137 
C B D I parallel      SER A 105 ? SER A 105 ? SER A 105 SER A 105 GLU A 187 ? GLU A 187 ? GLU A 187 GLU A 187 
D B E F anti-parallel GLU A 116 ? GLY A 121 ? GLU A 116 GLY A 121 PRO A 142 ? GLN A 137 ? PRO A 142 GLN A 137 
E B E H anti-parallel LEU A 118 ? ILE A 119 ? LEU A 118 ILE A 119 VAL A 183 ? VAL A 182 ? VAL A 183 VAL A 182 
F B F G anti-parallel VAL A 143 ? VAL A 143 ? VAL A 143 VAL A 143 VAL A 164 ? VAL A 164 ? VAL A 164 VAL A 164 
G B G J anti-parallel MET A 161 ? VAL A 164 ? MET A 161 VAL A 164 THR A 208 ? GLY A 205 ? THR A 208 GLY A 205 
H B H I anti-parallel PRO A 181 ? SER A 184 ? PRO A 181 SER A 184 ILE A 191 ? GLU A 187 ? ILE A 191 GLU A 187 
I B I J anti-parallel GLY A 190 ? TRP A 194 ? GLY A 190 TRP A 194 LYS A 209 ? VAL A 206 ? LYS A 209 VAL A 206 
J C K L anti-parallel GLN A 16  ? ASN A 20  ? GLN A 16  ASN A 20  SER A 29  ? HIS A 24  ? SER A 29  HIS A 24  
K C K N anti-parallel SER A 18  ? ASN A 20  ? SER A 18  ASN A 20  ARG A 50  ? GLN A 48  ? ARG A 50  GLN A 48  
L C L M anti-parallel SER A 29  ? LEU A 30  ? SER A 29  LEU A 30  VAL A 37  ? VAL A 36  ? VAL A 37  VAL A 36  
M C M P anti-parallel TRP A 35  ? SER A 38  ? TRP A 35  SER A 38  LYS A 90  ? LEU A 87  ? LYS A 90  LEU A 87  
N C N O anti-parallel GLN A 48  ? LEU A 51  ? GLN A 48  LEU A 51  ASN A 67  ? GLN A 64  ? ASN A 67  GLN A 64  
O C O P anti-parallel ALA A 68  ? ARG A 73  ? ALA A 68  ARG A 73  LEU A 91  ? LEU A 87  ? LEU A 91  LEU A 87  
P D Q R anti-parallel ASN A 55  ? ASN A 55  ? ASN A 55  ASN A 55  GLU A 135 ? GLU A 135 ? GLU A 135 GLU A 135 
Q E S T anti-parallel ASN A 78  ? ASN A 78  ? ASN A 78  ASN A 78  ASP A 83  ? ASP A 83  ? ASP A 83  ASP A 83  
R F U V anti-parallel GLN A 200 ? GLN A 200 ? GLN A 200 GLN A 200 ARG A 203 ? ARG A 203 ? ARG A 203 ARG A 203 
# 
loop_
_dssp_struct_bridge_pairs.id 
_dssp_struct_bridge_pairs.label_comp_id 
_dssp_struct_bridge_pairs.label_seq_id 
_dssp_struct_bridge_pairs.label_asym_id 
_dssp_struct_bridge_pairs.auth_seq_id 
_dssp_struct_bridge_pairs.auth_asym_id 
_dssp_struct_bridge_pairs.pdbx_PDB_ins_code 
_dssp_struct_bridge_pairs.acceptor_1_label_comp_id 
_dssp_struct_bridge_pairs.acceptor_1_label_seq_id 
_dssp_struct_bridge_pairs.acceptor_1_label_asym_id 
_dssp_struct_bridge_pairs.acceptor_1_auth_seq_id 
_dssp_struct_bridge_pairs.acceptor_1_auth_asym_id 
_dssp_struct_bridge_pairs.acceptor_1_pdbx_PDB_ins_code 
_dssp_struct_bridge_pairs.acceptor_1_energy 
_dssp_struct_bridge_pairs.acceptor_2_label_comp_id 
_dssp_struct_bridge_pairs.acceptor_2_label_seq_id 
_dssp_struct_bridge_pairs.acceptor_2_label_asym_id 
_dssp_struct_bridge_pairs.acceptor_2_auth_seq_id 
_dssp_struct_bridge_pairs.acceptor_2_auth_asym_id 
_dssp_struct_bridge_pairs.acceptor_2_pdbx_PDB_ins_code 
_dssp_struct_bridge_pairs.acceptor_2_energy 
_dssp_struct_bridge_pairs.donor_1_label_comp_id 
_dssp_struct_bridge_pairs.donor_1_label_seq_id 
_dssp_struct_bridge_pairs.donor_1_label_asym_id 
_dssp_struct_bridge_pairs.donor_1_auth_seq_id 
_dssp_struct_bridge_pairs.donor_1_auth_asym_id 
_dssp_struct_bridge_pairs.donor_1_pdbx_PDB_ins_code 
_dssp_struct_bridge_pairs.donor_1_energy 
_dssp_struct_bridge_pairs.donor_2_label_comp_id 
_dssp_struct_bridge_pairs.donor_2_label_seq_id 
_dssp_struct_bridge_pairs.donor_2_label_asym_id 
_dssp_struct_bridge_pairs.donor_2_auth_seq_id 
_dssp_struct_bridge_pairs.donor_2_auth_asym_id 
_dssp_struct_bridge_pairs.donor_2_pdbx_PDB_ins_code 
_dssp_struct_bridge_pairs.donor_2_energy 
1   LYS 1   A 1   A ? ?   ?   ? ?   ? ? ?    ?   ?   ? ?   ? ? ?    CYS 174 A 174 A ? -2.4 VAL 3   A 3   A ? -0.6 
2   ILE 2   A 2   A ? GLY 123 A 123 A ? -0.4 SER 173 A 173 A ? -0.3 GLY 5   A 5   A ? -0.6 GLY 4   A 4   A ? -0.5 
3   VAL 3   A 3   A ? ASP 172 A 172 A ? -3.2 LYS 1   A 1   A ? -0.6 ASP 172 A 172 A ? -1.4 LEU 126 A 126 A ? -0.1 
4   GLY 4   A 4   A ? ILE 2   A 2   A ? -0.5 THR 125 A 125 A ? -0.4 VAL 3   A 3   A ? -0.2 TYR 6   A 6   A ? -0.1 
5   GLY 5   A 5   A ? ILE 2   A 2   A ? -0.6 THR 125 A 125 A ? -0.1 ILE 7   A 7   A ? -0.3 LEU 139 A 139 A ? -0.2 
6   TYR 6   A 6   A ? CYS 138 A 138 A ? -2.7 VAL 3   A 3   A ? -0.1 CYS 138 A 138 A ? -3.3 CYS 8   A 8   A ? -0.4 
7   ILE 7   A 7   A ? GLY 5   A 5   A ? -0.3 GLN 137 A 137 A ? -0.2 GLN 137 A 137 A ? -0.2 GLU 10  A 10  A ? -0.1 
8   CYS 8   A 8   A ? LEU 136 A 136 A ? -2.3 TYR 6   A 6   A ? -0.4 LEU 136 A 136 A ? -0.1 GLU 10  A 10  A ? -0.1 
9   GLU 9   A 9   A ? GLU 10  A 10  A ? -0.1 ASN 11  A 11  A ? -0.1 SER 12  A 12  A ? -2.1 VAL 13  A 13  A ? -0.3 
10  GLU 10  A 10  A ? ASN 11  A 11  A ? -0.3 SER 12  A 12  A ? -0.1 GLU 9   A 9   A ? -0.1 HIS 54  A 54  A ? -0.1 
11  ASN 11  A 11  A ? VAL 13  A 13  A ? -0.1 SER 12  A 12  A ? -0.1 GLU 10  A 10  A ? -0.3 GLU 9   A 9   A ? -0.1 
12  SER 12  A 12  A ? GLU 9   A 9   A ? -2.1 VAL 13  A 13  A ? -0.3 GLU 10  A 10  A ? -0.1 ASN 11  A 11  A ? -0.1 
13  VAL 13  A 13  A ? GLU 9   A 9   A ? -0.3 PRO 14  A 14  A ? -0.1 GLN 16  A 16  A ? -1.5 SER 12  A 12  A ? -0.3 
14  PRO 14  A 14  A ? ?   ?   ? ?   ? ? ?    ?   ?   ? ?   ? ? ?    SER 102 A 102 A ? -1.7 GLY 52  A 52  A ? -0.3 
15  TYR 15  A 15  A ? VAL 101 A 101 A ? -0.2 ALA 103 A 103 A ? -0.1 LEU 30  A 30  A ? -2.4 VAL 17  A 17  A ? -0.2 
16  GLN 16  A 16  A ? VAL 13  A 13  A ? -1.5 SER 29  A 29  A ? -0.2 GLY 52  A 52  A ? -0.5 SER 18  A 18  A ? -0.4 
17  VAL 17  A 17  A ? GLY 28  A 28  A ? -2.2 TYR 15  A 15  A ? -0.2 GLY 28  A 28  A ? -1.3 LEU 19  A 19  A ? -0.6 
18  SER 18  A 18  A ? ARG 50  A 50  A ? -2.2 GLN 16  A 16  A ? -0.4 ARG 50  A 50  A ? -2.6 ASN 20  A 20  A ? -0.6 
19  LEU 19  A 19  A ? CYS 26  A 26  A ? -3.1 VAL 17  A 17  A ? -0.6 PHE 25  A 25  A ? -2.5 CYS 26  A 26  A ? -1.2 
20  ASN 20  A 20  A ? GLN 48  A 48  A ? -2.9 SER 18  A 18  A ? -0.6 GLN 48  A 48  A ? -3.3 HIS 24  A 24  A ? -0.2 
21  SER 21  A 21  A ? TYR 23  A 23  A ? -1.7 LEU 19  A 19  A ? -0.4 HIS 24  A 24  A ? -0.1 ILE 47  A 47  A ? -0.1 
22  GLY 22  A 22  A ? GLN 48  A 48  A ? -0.1 TYR 23  A 23  A ? -0.0 HIS 24  A 24  A ? -0.3 ASN 20  A 20  A ? -0.1 
23  TYR 23  A 23  A ? LEU 19  A 19  A ? -0.1 ?   ?   ? ?   ? ? ?    SER 21  A 21  A ? -1.7 PHE 25  A 25  A ? -0.4 
24  HIS 24  A 24  A ? GLY 22  A 22  A ? -0.3 ASN 20  A 20  A ? -0.2 ASN 20  A 20  A ? -0.2 GLY 27  A 27  A ? -0.1 
25  PHE 25  A 25  A ? LEU 19  A 19  A ? -2.5 CYS 26  A 26  A ? -0.4 GLY 27  A 27  A ? -0.3 SER 178 A 178 A ? -0.2 
26  CYS 26  A 26  A ? LEU 19  A 19  A ? -1.2 ASP 177 A 177 A ? -0.1 LEU 19  A 19  A ? -3.1 PHE 25  A 25  A ? -0.4 
27  GLY 27  A 27  A ? SER 178 A 178 A ? -3.6 PHE 25  A 25  A ? -0.3 ALA 39  A 39  A ? -0.5 SER 29  A 29  A ? -0.3 
28  GLY 28  A 28  A ? VAL 17  A 17  A ? -1.3 CYS 26  A 26  A ? -0.2 VAL 17  A 17  A ? -2.2 LEU 30  A 30  A ? -0.4 
29  SER 29  A 29  A ? VAL 37  A 37  A ? -2.5 GLY 27  A 27  A ? -0.3 VAL 37  A 37  A ? -3.1 ILE 31  A 31  A ? -0.6 
30  LEU 30  A 30  A ? TYR 15  A 15  A ? -2.4 GLY 28  A 28  A ? -0.4 ILE 104 A 104 A ? -2.8 VAL 36  A 36  A ? -0.2 
31  ILE 31  A 31  A ? TRP 35  A 35  A ? -2.3 SER 29  A 29  A ? -0.6 GLU 33  A 33  A ? -0.2 VAL 36  A 36  A ? -0.2 
32  SER 32  A 32  A ? TRP 35  A 35  A ? -1.3 SER 102 A 102 A ? -0.1 TRP 35  A 35  A ? -0.3 ILE 31  A 31  A ? -0.2 
33  GLU 33  A 33  A ? ILE 31  A 31  A ? -0.2 GLN 34  A 34  A ? -0.2 ALA 95  A 95  A ? -3.7 SER 93  A 93  A ? -0.1 
34  GLN 34  A 34  A ? PRO 94  A 94  A ? -0.2 TRP 35  A 35  A ? -0.1 LEU 91  A 91  A ? -2.4 VAL 36  A 36  A ? -0.4 
35  TRP 35  A 35  A ? SER 32  A 32  A ? -0.3 LYS 90  A 90  A ? -0.2 ILE 31  A 31  A ? -2.3 SER 32  A 32  A ? -1.3 
36  VAL 36  A 36  A ? ILE 89  A 89  A ? -2.1 GLN 34  A 34  A ? -0.4 ILE 89  A 89  A ? -2.8 SER 38  A 38  A ? -0.4 
37  VAL 37  A 37  A ? SER 29  A 29  A ? -3.1 TRP 35  A 35  A ? -0.4 SER 29  A 29  A ? -2.5 ALA 39  A 39  A ? -0.2 
38  SER 38  A 38  A ? LEU 87  A 87  A ? -2.6 VAL 36  A 36  A ? -0.4 LEU 87  A 87  A ? -2.5 GLY 40  A 40  A ? -0.3 
39  ALA 39  A 39  A ? GLY 27  A 27  A ? -0.5 ILE 86  A 86  A ? -0.3 CYS 42  A 42  A ? -1.6 ILE 86  A 86  A ? -0.3 
40  GLY 40  A 40  A ? SER 38  A 38  A ? -0.3 HIS 41  A 41  A ? -0.3 TYR 43  A 43  A ? -1.3 ALA 39  A 39  A ? -0.1 
41  HIS 41  A 41  A ? CYS 42  A 42  A ? -0.3 LEU 82  A 82  A ? -0.1 GLY 40  A 40  A ? -0.3 SER 178 A 178 A ? -0.1 
42  CYS 42  A 42  A ? ALA 39  A 39  A ? -1.6 GLY 27  A 27  A ? -0.1 HIS 41  A 41  A ? -0.3 GLY 40  A 40  A ? -0.2 
43  TYR 43  A 43  A ? GLY 40  A 40  A ? -1.3 SER 45  A 45  A ? -0.0 SER 45  A 45  A ? -0.3 GLY 40  A 40  A ? -0.0 
44  LYS 44  A 44  A ? SER 45  A 45  A ? -0.0 ILE 47  A 47  A ? -0.0 ILE 47  A 47  A ? -0.1 CYS 42  A 42  A ? -0.0 
45  SER 45  A 45  A ? TYR 43  A 43  A ? -0.3 ARG 46  A 46  A ? -0.2 ILE 47  A 47  A ? -0.4 ILE 71  A 71  A ? -0.1 
46  ARG 46  A 46  A ? GLN 48  A 48  A ? -0.0 SER 21  A 21  A ? -0.0 GLN 48  A 48  A ? -0.4 SER 45  A 45  A ? -0.2 
47  ILE 47  A 47  A ? SER 45  A 45  A ? -0.4 ALA 68  A 68  A ? -0.1 ALA 68  A 68  A ? -2.4 VAL 49  A 49  A ? -0.5 
48  GLN 48  A 48  A ? ASN 20  A 20  A ? -3.3 ARG 46  A 46  A ? -0.4 ASN 20  A 20  A ? -2.9 ARG 50  A 50  A ? -0.6 
49  VAL 49  A 49  A ? ILE 66  A 66  A ? -3.8 ILE 47  A 47  A ? -0.5 ILE 66  A 66  A ? -3.0 LEU 51  A 51  A ? -0.5 
50  ARG 50  A 50  A ? SER 18  A 18  A ? -2.6 GLN 48  A 48  A ? -0.6 SER 18  A 18  A ? -2.2 GLY 52  A 52  A ? -0.3 
51  LEU 51  A 51  A ? GLN 64  A 64  A ? -2.5 VAL 49  A 49  A ? -0.5 GLN 64  A 64  A ? -2.1 VAL 101 A 101 A ? -0.1 
52  GLY 52  A 52  A ? GLN 16  A 16  A ? -0.5 ARG 100 A 100 A ? -0.4 HIS 54  A 54  A ? -0.4 LEU 51  A 51  A ? -0.2 
53  GLU 53  A 53  A ? GLN 16  A 16  A ? -0.4 ARG 50  A 50  A ? -0.2 GLY 52  A 52  A ? -0.3 ILE 56  A 56  A ? -0.1 
54  HIS 54  A 54  A ? GLY 52  A 52  A ? -0.4 ASN 55  A 55  A ? -0.3 LEU 136 A 136 A ? -2.7 ILE 56  A 56  A ? -0.4 
55  ASN 55  A 55  A ? VAL 58  A 58  A ? -0.3 GLU 135 A 135 A ? -0.2 VAL 58  A 58  A ? -1.1 HIS 54  A 54  A ? -0.3 
56  ILE 56  A 56  A ? ASP 134 A 134 A ? -2.6 HIS 54  A 54  A ? -0.4 GLU 135 A 135 A ? -0.1 ASN 55  A 55  A ? -0.1 
57  GLU 57  A 57  A ? ASP 134 A 134 A ? -0.3 VAL 58  A 58  A ? -0.1 LEU 59  A 59  A ? -0.4 ILE 56  A 56  A ? -0.3 
58  VAL 58  A 58  A ? ASN 55  A 55  A ? -1.1 ASP 134 A 134 A ? -0.2 GLU 60  A 60  A ? -0.9 ASN 55  A 55  A ? -0.3 
59  LEU 59  A 59  A ? GLU 57  A 57  A ? -0.4 GLU 60  A 60  A ? -0.2 ASN 62  A 62  A ? -0.1 ILE 56  A 56  A ? -0.1 
60  GLU 60  A 60  A ? VAL 58  A 58  A ? -0.9 GLY 61  A 61  A ? -0.2 LEU 59  A 59  A ? -0.2 ASN 62  A 62  A ? -0.0 
61  GLY 61  A 61  A ? VAL 58  A 58  A ? -0.0 GLU 63  A 63  A ? -0.0 GLU 60  A 60  A ? -0.2 GLN 64  A 64  A ? -0.1 
62  ASN 62  A 62  A ? GLU 63  A 63  A ? -0.2 LEU 59  A 59  A ? -0.1 GLN 64  A 64  A ? -0.2 ARG 100 A 100 A ? -0.1 
63  GLU 63  A 63  A ? ARG 50  A 50  A ? -0.0 GLY 52  A 52  A ? -0.0 PHE 65  A 65  A ? -0.5 ASN 62  A 62  A ? -0.2 
64  GLN 64  A 64  A ? LEU 51  A 51  A ? -2.1 ASN 62  A 62  A ? -0.2 LEU 51  A 51  A ? -2.5 ILE 66  A 66  A ? -0.6 
65  PHE 65  A 65  A ? GLU 63  A 63  A ? -0.5 ARG 50  A 50  A ? -0.2 ASN 67  A 67  A ? -0.4 ARG 50  A 50  A ? -0.2 
66  ILE 66  A 66  A ? VAL 49  A 49  A ? -3.0 GLN 64  A 64  A ? -0.6 VAL 49  A 49  A ? -3.8 ALA 68  A 68  A ? -0.1 
67  ASN 67  A 67  A ? PHE 65  A 65  A ? -0.4 GLN 48  A 48  A ? -0.3 SER 92  A 92  A ? -3.0 ALA 69  A 69  A ? -0.3 
68  ALA 68  A 68  A ? ILE 47  A 47  A ? -2.4 LEU 91  A 91  A ? -0.2 LEU 91  A 91  A ? -0.2 ILE 71  A 71  A ? -0.1 
69  ALA 69  A 69  A ? LYS 90  A 90  A ? -3.5 LYS 70  A 70  A ? -0.4 ILE 71  A 71  A ? -0.3 LEU 91  A 91  A ? -0.2 
70  LYS 70  A 70  A ? LYS 90  A 90  A ? -1.5 ASN 67  A 67  A ? -0.1 LYS 90  A 90  A ? -2.7 ILE 72  A 72  A ? -0.5 
71  ILE 71  A 71  A ? ALA 69  A 69  A ? -0.3 ILE 89  A 89  A ? -0.2 ARG 73  A 73  A ? -0.6 ILE 89  A 89  A ? -0.2 
72  ILE 72  A 72  A ? LEU 88  A 88  A ? -3.5 LYS 70  A 70  A ? -0.5 LEU 88  A 88  A ? -3.0 HIS 74  A 74  A ? -0.3 
73  ARG 73  A 73  A ? ILE 71  A 71  A ? -0.6 LEU 87  A 87  A ? -0.2 LEU 87  A 87  A ? -0.2 ASP 85  A 85  A ? -0.1 
74  HIS 74  A 74  A ? ILE 86  A 86  A ? -2.4 ILE 72  A 72  A ? -0.3 TYR 77  A 77  A ? -1.9 ARG 73  A 73  A ? -0.1 
75  PRO 75  A 75  A ? ?   ?   ? ?   ? ? ?    ?   ?   ? ?   ? ? ?    HIS 74  A 74  A ? -0.2 ARG 73  A 73  A ? -0.0 
76  LYS 76  A 76  A ? ASN 84  A 84  A ? -0.1 ASN 78  A 78  A ? -0.1 ASN 78  A 78  A ? -0.1 HIS 74  A 74  A ? -0.1 
77  TYR 77  A 77  A ? HIS 74  A 74  A ? -1.9 ILE 86  A 86  A ? -0.1 SER 79  A 79  A ? -0.5 ASN 84  A 84  A ? -0.2 
78  ASN 78  A 78  A ? ASP 83  A 83  A ? -2.5 LYS 76  A 76  A ? -0.1 LEU 82  A 82  A ? -2.2 ASP 83  A 83  A ? -0.6 
79  SER 79  A 79  A ? TYR 77  A 77  A ? -0.5 ARG 80  A 80  A ? -0.2 ASN 78  A 78  A ? -0.1 TYR 77  A 77  A ? -0.0 
80  ARG 80  A 80  A ? THR 81  A 81  A ? -0.1 ASP 83  A 83  A ? -0.1 SER 79  A 79  A ? -0.2 ASN 78  A 78  A ? -0.0 
81  THR 81  A 81  A ? ASP 83  A 83  A ? -0.1 ASN 78  A 78  A ? -0.1 SER 79  A 79  A ? -0.2 THR 158 A 158 A ? -0.1 
82  LEU 82  A 82  A ? ASN 78  A 78  A ? -2.2 ASP 83  A 83  A ? -0.2 ASP 85  A 85  A ? -0.8 SER 79  A 79  A ? -0.2 
83  ASP 83  A 83  A ? ASN 78  A 78  A ? -0.6 ASN 84  A 84  A ? -0.2 ASN 78  A 78  A ? -2.5 LEU 82  A 82  A ? -0.2 
84  ASN 84  A 84  A ? TYR 77  A 77  A ? -0.2 ASP 85  A 85  A ? -0.2 ILE 86  A 86  A ? -1.9 ASP 83  A 83  A ? -0.2 
85  ASP 85  A 85  A ? LEU 82  A 82  A ? -0.8 ASN 160 A 160 A ? -0.1 LEU 87  A 87  A ? -0.3 ASN 84  A 84  A ? -0.2 
86  ILE 86  A 86  A ? ASN 84  A 84  A ? -1.9 ALA 39  A 39  A ? -0.3 HIS 74  A 74  A ? -2.4 LEU 88  A 88  A ? -0.3 
87  LEU 87  A 87  A ? SER 38  A 38  A ? -2.5 ASP 85  A 85  A ? -0.3 SER 38  A 38  A ? -2.6 ILE 89  A 89  A ? -0.4 
88  LEU 88  A 88  A ? ILE 72  A 72  A ? -3.0 ILE 86  A 86  A ? -0.3 ILE 72  A 72  A ? -3.5 LYS 90  A 90  A ? -0.5 
89  ILE 89  A 89  A ? VAL 36  A 36  A ? -2.8 LEU 87  A 87  A ? -0.4 VAL 36  A 36  A ? -2.1 LEU 91  A 91  A ? -0.5 
90  LYS 90  A 90  A ? LYS 70  A 70  A ? -2.7 LEU 88  A 88  A ? -0.5 ALA 69  A 69  A ? -3.5 LYS 70  A 70  A ? -1.5 
91  LEU 91  A 91  A ? GLN 34  A 34  A ? -2.4 ILE 89  A 89  A ? -0.5 ALA 68  A 68  A ? -0.2 ASN 67  A 67  A ? -0.1 
92  SER 92  A 92  A ? ASN 67  A 67  A ? -3.0 LYS 90  A 90  A ? -0.2 LEU 91  A 91  A ? -0.1 ALA 68  A 68  A ? -0.1 
93  SER 93  A 93  A ? ASN 67  A 67  A ? -0.3 GLU 33  A 33  A ? -0.1 SER 92  A 92  A ? -0.2 ALA 69  A 69  A ? -0.1 
94  PRO 94  A 94  A ? ?   ?   ? ?   ? ? ?    ?   ?   ? ?   ? ? ?    GLN 34  A 34  A ? -0.2 VAL 96  A 96  A ? -0.1 
95  ALA 95  A 95  A ? GLU 33  A 33  A ? -3.7 SER 32  A 32  A ? -0.1 ILE 97  A 97  A ? -0.7 TRP 35  A 35  A ? -0.0 
96  VAL 96  A 96  A ? PRO 94  A 94  A ? -0.1 SER 102 A 102 A ? -0.0 ASN 98  A 98  A ? -0.4 VAL 101 A 101 A ? -0.1 
97  ILE 97  A 97  A ? ALA 95  A 95  A ? -0.7 ARG 100 A 100 A ? -0.1 SER 99  A 99  A ? -0.2 SER 102 A 102 A ? -0.2 
98  ASN 98  A 98  A ? VAL 101 A 101 A ? -2.1 VAL 96  A 96  A ? -0.4 VAL 101 A 101 A ? -0.3 GLY 52  A 52  A ? -0.1 
99  SER 99  A 99  A ? ILE 97  A 97  A ? -0.2 ARG 100 A 100 A ? -0.2 SER 102 A 102 A ? -0.1 ILE 97  A 97  A ? -0.1 
100 ARG 100 A 100 A ? VAL 101 A 101 A ? -0.2 ASN 62  A 62  A ? -0.1 SER 102 A 102 A ? -0.5 GLY 52  A 52  A ? -0.4 
101 VAL 101 A 101 A ? ASN 98  A 98  A ? -0.3 LEU 51  A 51  A ? -0.1 ASN 98  A 98  A ? -2.1 ALA 103 A 103 A ? -0.3 
102 SER 102 A 102 A ? PRO 14  A 14  A ? -1.7 ARG 100 A 100 A ? -0.5 LEU 30  A 30  A ? -0.3 ILE 104 A 104 A ? -0.2 
103 ALA 103 A 103 A ? VAL 101 A 101 A ? -0.3 ILE 31  A 31  A ? -0.1 SER 105 A 105 A ? -0.3 ILE 31  A 31  A ? -0.3 
104 ILE 104 A 104 A ? LEU 30  A 30  A ? -2.8 SER 102 A 102 A ? -0.2 GLU 187 A 187 A ? -0.1 LEU 106 A 106 A ? -0.1 
105 SER 105 A 105 A ? GLY 186 A 186 A ? -0.7 ALA 103 A 103 A ? -0.3 LEU 188 A 188 A ? -2.6 SER 32  A 32  A ? -0.1 
106 LEU 106 A 106 A ? GLU 187 A 187 A ? -0.2 ILE 31  A 31  A ? -0.2 GLN 189 A 189 A ? -0.1 SER 105 A 105 A ? -0.1 
107 PRO 107 A 107 A ? ?   ?   ? ?   ? ? ?    ?   ?   ? ?   ? ? ?    LEU 106 A 106 A ? -0.1 VAL 214 A 214 A ? -0.1 
108 THR 108 A 108 A ? ALA 109 A 109 A ? -0.2 LEU 106 A 106 A ? -0.1 LEU 106 A 106 A ? -0.0 VAL 214 A 214 A ? -0.0 
109 ALA 109 A 109 A ? ALA 112 A 112 A ? -0.0 ?   ?   ? ?   ? ? ?    THR 108 A 108 A ? -0.2 TYR 211 A 211 A ? -0.1 
110 PRO 110 A 110 A ? ?   ?   ? ?   ? ? ?    ?   ?   ? ?   ? ? ?    ALA 112 A 112 A ? -0.1 THR 108 A 108 A ? -0.1 
111 PRO 111 A 111 A ? ?   ?   ? ?   ? ? ?    ?   ?   ? ?   ? ? ?    ALA 113 A 113 A ? -0.2 GLY 114 A 114 A ? -0.1 
112 ALA 112 A 112 A ? PRO 110 A 110 A ? -0.1 ALA 113 A 113 A ? -0.1 THR 115 A 115 A ? -1.9 VAL 143 A 143 A ? -0.3 
113 ALA 113 A 113 A ? GLY 114 A 114 A ? -0.2 PRO 111 A 111 A ? -0.2 LEU 144 A 144 A ? -0.2 GLU 116 A 116 A ? -0.1 
114 GLY 114 A 114 A ? VAL 143 A 143 A ? -3.5 THR 115 A 115 A ? -0.3 ALA 113 A 113 A ? -0.2 GLU 116 A 116 A ? -0.1 
115 THR 115 A 115 A ? ALA 112 A 112 A ? -1.9 VAL 143 A 143 A ? -0.1 VAL 143 A 143 A ? -2.0 SER 117 A 117 A ? -0.4 
116 GLU 116 A 116 A ? PRO 142 A 142 A ? -0.2 GLY 114 A 114 A ? -0.1 ASN 185 A 185 A ? -0.4 LEU 118 A 118 A ? -0.4 
117 SER 117 A 117 A ? ALA 141 A 141 A ? -3.0 THR 115 A 115 A ? -0.4 ALA 141 A 141 A ? -2.6 ILE 119 A 119 A ? -0.5 
118 LEU 118 A 118 A ? VAL 183 A 183 A ? -3.4 GLU 116 A 116 A ? -0.4 VAL 183 A 183 A ? -3.1 SER 120 A 120 A ? -0.4 
119 ILE 119 A 119 A ? LEU 139 A 139 A ? -2.8 SER 117 A 117 A ? -0.5 LEU 139 A 139 A ? -1.9 GLY 121 A 121 A ? -0.3 
120 SER 120 A 120 A ? PRO 181 A 181 A ? -1.4 LEU 118 A 118 A ? -0.4 TRP 122 A 122 A ? -0.3 CYS 138 A 138 A ? -0.2 
121 GLY 121 A 121 A ? GLN 137 A 137 A ? -2.0 ILE 119 A 119 A ? -0.3 GLN 137 A 137 A ? -2.7 ASP 177 A 177 A ? -0.1 
122 TRP 122 A 122 A ? GLY 176 A 176 A ? -0.4 SER 120 A 120 A ? -0.3 ASP 177 A 177 A ? -0.1 THR 125 A 125 A ? -0.1 
123 GLY 123 A 123 A ? ASN 124 A 124 A ? -0.2 GLN 137 A 137 A ? -0.1 ILE 2   A 2   A ? -0.4 GLY 176 A 176 A ? -0.3 
124 ASN 124 A 124 A ? GLN 175 A 175 A ? -3.5 LYS 1   A 1   A ? -0.2 CYS 174 A 174 A ? -0.3 ILE 2   A 2   A ? -0.3 
125 THR 125 A 125 A ? ASP 131 A 131 A ? -2.5 LYS 1   A 1   A ? -0.3 GLY 4   A 4   A ? -0.4 SER 127 A 127 A ? -0.3 
126 LEU 126 A 126 A ? ASP 131 A 131 A ? -0.2 GLY 129 A 129 A ? -0.2 ASP 131 A 131 A ? -0.1 GLY 129 A 129 A ? -0.1 
127 SER 127 A 127 A ? THR 125 A 125 A ? -0.3 SER 128 A 128 A ? -0.2 CYS 198 A 198 A ? -0.6 GLY 129 A 129 A ? -0.3 
128 SER 128 A 128 A ? GLY 197 A 197 A ? -0.1 THR 125 A 125 A ? -0.0 SER 127 A 127 A ? -0.2 ALA 130 A 130 A ? -0.1 
129 GLY 129 A 129 A ? SER 127 A 127 A ? -0.3 LEU 126 A 126 A ? -0.1 ASP 131 A 131 A ? -0.5 LEU 126 A 126 A ? -0.2 
130 ALA 130 A 130 A ? SER 128 A 128 A ? -0.1 THR 125 A 125 A ? -0.1 TYR 132 A 132 A ? -0.2 SER 127 A 127 A ? -0.1 
131 ASP 131 A 131 A ? GLY 129 A 129 A ? -0.5 LEU 126 A 126 A ? -0.1 THR 125 A 125 A ? -2.5 LEU 126 A 126 A ? -0.2 
132 TYR 132 A 132 A ? ALA 130 A 130 A ? -0.2 ASN 124 A 124 A ? -0.2 ASN 124 A 124 A ? -0.2 GLY 123 A 123 A ? -0.1 
133 PRO 133 A 133 A ? ?   ?   ? ?   ? ? ?    ?   ?   ? ?   ? ? ?    ILE 56  A 56  A ? -0.1 GLN 137 A 137 A ? -0.1 
134 ASP 134 A 134 A ? ASN 55  A 55  A ? -0.1 LEU 136 A 136 A ? -0.1 ILE 56  A 56  A ? -2.6 LEU 136 A 136 A ? -0.3 
135 GLU 135 A 135 A ? ASN 55  A 55  A ? -0.2 ILE 56  A 56  A ? -0.1 ASN 55  A 55  A ? -0.2 GLN 137 A 137 A ? -0.1 
136 LEU 136 A 136 A ? HIS 54  A 54  A ? -2.7 ASP 134 A 134 A ? -0.3 CYS 8   A 8   A ? -2.3 CYS 138 A 138 A ? -0.3 
137 GLN 137 A 137 A ? GLY 121 A 121 A ? -2.7 ILE 7   A 7   A ? -0.2 GLY 121 A 121 A ? -2.0 LEU 139 A 139 A ? -0.3 
138 CYS 138 A 138 A ? TYR 6   A 6   A ? -3.3 LEU 136 A 136 A ? -0.3 TYR 6   A 6   A ? -2.7 ASP 140 A 140 A ? -0.3 
139 LEU 139 A 139 A ? ILE 119 A 119 A ? -1.9 GLN 137 A 137 A ? -0.3 ILE 119 A 119 A ? -2.8 ALA 141 A 141 A ? -0.6 
140 ASP 140 A 140 A ? CYS 138 A 138 A ? -0.3 LEU 118 A 118 A ? -0.2 LEU 118 A 118 A ? -0.2 GLU 116 A 116 A ? -0.1 
141 ALA 141 A 141 A ? SER 117 A 117 A ? -2.6 LEU 139 A 139 A ? -0.6 SER 117 A 117 A ? -3.0 VAL 143 A 143 A ? -0.2 
142 PRO 142 A 142 A ? ?   ?   ? ?   ? ? ?    ?   ?   ? ?   ? ? ?    GLY 165 A 165 A ? -2.4 LEU 144 A 144 A ? -0.4 
143 VAL 143 A 143 A ? THR 115 A 115 A ? -2.0 ALA 112 A 112 A ? -0.3 GLY 114 A 114 A ? -3.5 VAL 164 A 164 A ? -0.2 
144 LEU 144 A 144 A ? CYS 163 A 163 A ? -2.8 PRO 142 A 142 A ? -0.4 CYS 163 A 163 A ? -0.4 THR 115 A 115 A ? -0.0 
145 SER 145 A 145 A ? VAL 143 A 143 A ? -0.2 GLN 146 A 146 A ? -0.1 CYS 149 A 149 A ? -2.5 GLU 150 A 150 A ? -0.2 
146 GLN 146 A 146 A ? ALA 147 A 147 A ? -0.2 GLU 148 A 148 A ? -0.2 GLU 150 A 150 A ? -2.5 ALA 151 A 151 A ? -0.2 
147 ALA 147 A 147 A ? GLU 148 A 148 A ? -0.2 CYS 149 A 149 A ? -0.2 ALA 151 A 151 A ? -2.3 GLN 146 A 146 A ? -0.2 
148 GLU 148 A 148 A ? GLU 150 A 150 A ? -0.2 CYS 149 A 149 A ? -0.2 SER 152 A 152 A ? -1.6 ALA 147 A 147 A ? -0.2 
149 CYS 149 A 149 A ? SER 145 A 145 A ? -2.5 GLU 150 A 150 A ? -0.2 TYR 153 A 153 A ? -1.3 SER 152 A 152 A ? -0.3 
150 GLU 150 A 150 A ? GLN 146 A 146 A ? -2.5 ALA 151 A 151 A ? -0.2 LYS 156 A 156 A ? -0.2 CYS 149 A 149 A ? -0.2 
151 ALA 151 A 151 A ? ALA 147 A 147 A ? -2.3 SER 152 A 152 A ? -0.2 GLU 150 A 150 A ? -0.2 CYS 149 A 149 A ? -0.2 
152 SER 152 A 152 A ? GLU 148 A 148 A ? -1.6 CYS 149 A 149 A ? -0.3 ALA 151 A 151 A ? -0.2 GLU 150 A 150 A ? -0.2 
153 TYR 153 A 153 A ? CYS 149 A 149 A ? -1.3 GLU 148 A 148 A ? -0.1 LYS 156 A 156 A ? -2.0 ILE 157 A 157 A ? -0.9 
154 PRO 154 A 154 A ? ?   ?   ? ?   ? ? ?    ?   ?   ? ?   ? ? ?    ALA 151 A 151 A ? -0.1 GLU 150 A 150 A ? -0.1 
155 GLY 155 A 155 A ? ILE 157 A 157 A ? -0.2 LYS 156 A 156 A ? -0.1 ALA 151 A 151 A ? -0.1 GLU 150 A 150 A ? -0.1 
156 LYS 156 A 156 A ? TYR 153 A 153 A ? -2.0 GLU 150 A 150 A ? -0.2 THR 158 A 158 A ? -0.5 GLY 155 A 155 A ? -0.1 
157 ILE 157 A 157 A ? TYR 153 A 153 A ? -0.9 GLU 150 A 150 A ? -0.1 GLY 155 A 155 A ? -0.2 ASN 159 A 159 A ? -0.1 
158 THR 158 A 158 A ? LYS 156 A 156 A ? -0.5 THR 81  A 81  A ? -0.1 MET 161 A 161 A ? -1.5 LYS 156 A 156 A ? -0.1 
159 ASN 159 A 159 A ? ASN 160 A 160 A ? -0.3 ILE 157 A 157 A ? -0.1 ASN 212 A 212 A ? -0.1 THR 158 A 158 A ? -0.1 
160 ASN 160 A 160 A ? TYR 211 A 211 A ? -0.0 THR 208 A 208 A ? -0.0 LYS 209 A 209 A ? -2.6 PHE 162 A 162 A ? -0.3 
161 MET 161 A 161 A ? THR 158 A 158 A ? -1.5 THR 208 A 208 A ? -0.2 CYS 163 A 163 A ? -0.3 THR 208 A 208 A ? -0.2 
162 PHE 162 A 162 A ? TYR 207 A 207 A ? -2.0 ASN 160 A 160 A ? -0.3 TYR 207 A 207 A ? -3.1 VAL 164 A 164 A ? -0.4 
163 CYS 163 A 163 A ? LEU 144 A 144 A ? -0.4 MET 161 A 161 A ? -0.3 LEU 144 A 144 A ? -2.8 GLY 165 A 165 A ? -0.4 
164 VAL 164 A 164 A ? GLY 205 A 205 A ? -1.7 PHE 162 A 162 A ? -0.4 GLY 205 A 205 A ? -1.5 PHE 166 A 166 A ? -0.3 
165 GLY 165 A 165 A ? PRO 142 A 142 A ? -2.4 CYS 163 A 163 A ? -0.4 LEU 167 A 167 A ? -0.5 ASP 172 A 172 A ? -0.1 
166 PHE 166 A 166 A ? LYS 171 A 171 A ? -0.7 VAL 164 A 164 A ? -0.3 GLY 169 A 169 A ? -1.5 ARG 203 A 203 A ? -0.3 
167 LEU 167 A 167 A ? GLY 165 A 165 A ? -0.5 GLU 168 A 168 A ? -0.3 ASN 202 A 202 A ? -2.7 ARG 203 A 203 A ? -0.1 
168 GLU 168 A 168 A ? GLY 169 A 169 A ? -0.2 LYS 201 A 201 A ? -0.2 LEU 167 A 167 A ? -0.3 LYS 201 A 201 A ? -0.2 
169 GLY 169 A 169 A ? PHE 166 A 166 A ? -1.5 GLN 200 A 200 A ? -0.2 GLU 168 A 168 A ? -0.2 GLN 200 A 200 A ? -0.2 
170 GLY 170 A 170 A ? ALA 199 A 199 A ? -3.0 GLU 168 A 168 A ? -0.1 ASP 172 A 172 A ? -0.3 GLN 200 A 200 A ? -0.1 
171 LYS 171 A 171 A ? PHE 166 A 166 A ? -0.2 GLN 200 A 200 A ? -0.1 PHE 166 A 166 A ? -0.7 SER 173 A 173 A ? -0.3 
172 ASP 172 A 172 A ? VAL 3   A 3   A ? -1.4 GLY 170 A 170 A ? -0.3 VAL 3   A 3   A ? -3.2 CYS 174 A 174 A ? -0.3 
173 SER 173 A 173 A ? LYS 171 A 171 A ? -0.3 VAL 164 A 164 A ? -0.3 ILE 2   A 2   A ? -0.3 ALA 199 A 199 A ? -0.2 
174 CYS 174 A 174 A ? LYS 1   A 1   A ? -2.4 ASP 172 A 172 A ? -0.3 ASP 177 A 177 A ? -1.7 GLY 123 A 123 A ? -0.1 
175 GLN 175 A 175 A ? GLY 176 A 176 A ? -0.3 SER 173 A 173 A ? -0.2 ASN 124 A 124 A ? -3.5 CYS 174 A 174 A ? -0.2 
176 GLY 176 A 176 A ? GLY 123 A 123 A ? -0.3 PHE 25  A 25  A ? -0.2 TRP 122 A 122 A ? -0.4 GLN 175 A 175 A ? -0.3 
177 ASP 177 A 177 A ? CYS 174 A 174 A ? -1.7 GLY 121 A 121 A ? -0.1 GLY 180 A 180 A ? -2.5 VAL 192 A 192 A ? -0.3 
178 SER 178 A 178 A ? GLY 179 A 179 A ? -0.3 PHE 25  A 25  A ? -0.2 GLY 27  A 27  A ? -3.6 SER 193 A 193 A ? -0.2 
179 GLY 179 A 179 A ? VAL 192 A 192 A ? -2.9 GLY 180 A 180 A ? -0.3 SER 178 A 178 A ? -0.3 SER 193 A 193 A ? -0.1 
180 GLY 180 A 180 A ? ASP 177 A 177 A ? -2.5 PRO 181 A 181 A ? -0.1 VAL 192 A 192 A ? -2.5 GLY 179 A 179 A ? -0.3 
181 PRO 181 A 181 A ? ?   ?   ? ?   ? ? ?    ?   ?   ? ?   ? ? ?    SER 120 A 120 A ? -1.4 VAL 183 A 183 A ? -0.5 
182 VAL 182 A 182 A ? GLY 190 A 190 A ? -2.3 ILE 119 A 119 A ? -0.2 GLN 189 A 189 A ? -2.6 GLY 190 A 190 A ? -1.8 
183 VAL 183 A 183 A ? LEU 118 A 118 A ? -3.1 PRO 181 A 181 A ? -0.5 LEU 118 A 118 A ? -3.4 ASN 185 A 185 A ? -0.4 
184 SER 184 A 184 A ? GLU 187 A 187 A ? -2.2 VAL 182 A 182 A ? -0.5 GLU 187 A 187 A ? -1.8 SER 117 A 117 A ? -0.1 
185 ASN 185 A 185 A ? GLU 116 A 116 A ? -0.4 VAL 183 A 183 A ? -0.4 SER 184 A 184 A ? -0.1 LEU 188 A 188 A ? -0.1 
186 GLY 186 A 186 A ? GLU 187 A 187 A ? -0.2 PRO 107 A 107 A ? -0.0 SER 105 A 105 A ? -0.7 LEU 188 A 188 A ? -0.3 
187 GLU 187 A 187 A ? SER 184 A 184 A ? -1.8 ILE 104 A 104 A ? -0.1 SER 184 A 184 A ? -2.2 GLN 189 A 189 A ? -1.0 
188 LEU 188 A 188 A ? SER 105 A 105 A ? -2.6 GLY 186 A 186 A ? -0.3 VAL 183 A 183 A ? -0.2 ILE 191 A 191 A ? -0.1 
189 GLN 189 A 189 A ? VAL 182 A 182 A ? -2.6 GLU 187 A 187 A ? -1.0 VAL 210 A 210 A ? -1.3 TYR 211 A 211 A ? -0.5 
190 GLY 190 A 190 A ? VAL 182 A 182 A ? -1.8 LYS 209 A 209 A ? -0.2 VAL 182 A 182 A ? -2.3 VAL 192 A 192 A ? -0.4 
191 ILE 191 A 191 A ? THR 208 A 208 A ? -1.4 GLN 189 A 189 A ? -0.3 THR 208 A 208 A ? -2.6 SER 193 A 193 A ? -0.2 
192 VAL 192 A 192 A ? GLY 180 A 180 A ? -2.5 GLY 190 A 190 A ? -0.4 GLY 179 A 179 A ? -2.9 TYR 207 A 207 A ? -0.2 
193 SER 193 A 193 A ? VAL 206 A 206 A ? -2.2 TRP 194 A 194 A ? -0.4 GLY 195 A 195 A ? -0.3 TYR 207 A 207 A ? -0.2 
194 TRP 194 A 194 A ? VAL 206 A 206 A ? -1.7 SER 178 A 178 A ? -0.0 VAL 206 A 206 A ? -3.2 SER 193 A 193 A ? -0.4 
195 GLY 195 A 195 A ? SER 193 A 193 A ? -0.3 GLY 205 A 205 A ? -0.2 GLY 197 A 197 A ? -0.8 GLY 205 A 205 A ? -0.1 
196 TYR 196 A 196 A ? PRO 204 A 204 A ? -0.4 TRP 194 A 194 A ? -0.3 GLN 200 A 200 A ? -0.2 TRP 194 A 194 A ? -0.0 
197 GLY 197 A 197 A ? GLY 195 A 195 A ? -0.8 ALA 199 A 199 A ? -0.1 ALA 199 A 199 A ? -0.5 GLN 200 A 200 A ? -0.2 
198 CYS 198 A 198 A ? SER 127 A 127 A ? -0.6 ALA 199 A 199 A ? -0.2 LYS 201 A 201 A ? -0.1 CYS 174 A 174 A ? -0.1 
199 ALA 199 A 199 A ? GLY 197 A 197 A ? -0.5 ARG 203 A 203 A ? -0.3 GLY 170 A 170 A ? -3.0 LYS 201 A 201 A ? -0.3 
200 GLN 200 A 200 A ? ARG 203 A 203 A ? -0.6 TYR 196 A 196 A ? -0.2 ARG 203 A 203 A ? -1.9 GLY 169 A 169 A ? -0.2 
201 LYS 201 A 201 A ? ALA 199 A 199 A ? -0.3 ASN 202 A 202 A ? -0.3 GLU 168 A 168 A ? -0.2 LEU 167 A 167 A ? -0.1 
202 ASN 202 A 202 A ? LEU 167 A 167 A ? -2.7 PHE 166 A 166 A ? -0.2 LYS 201 A 201 A ? -0.3 LEU 167 A 167 A ? -0.1 
203 ARG 203 A 203 A ? GLN 200 A 200 A ? -1.9 PHE 166 A 166 A ? -0.3 GLN 200 A 200 A ? -0.6 ALA 199 A 199 A ? -0.3 
204 PRO 204 A 204 A ? ?   ?   ? ?   ? ? ?    ?   ?   ? ?   ? ? ?    TYR 196 A 196 A ? -0.4 GLY 165 A 165 A ? -0.2 
205 GLY 205 A 205 A ? VAL 164 A 164 A ? -1.5 GLY 195 A 195 A ? -0.1 VAL 164 A 164 A ? -1.7 TYR 207 A 207 A ? -0.4 
206 VAL 206 A 206 A ? TRP 194 A 194 A ? -3.2 CYS 163 A 163 A ? -0.2 SER 193 A 193 A ? -2.2 TRP 194 A 194 A ? -1.7 
207 TYR 207 A 207 A ? PHE 162 A 162 A ? -3.1 GLY 205 A 205 A ? -0.4 PHE 162 A 162 A ? -2.0 LYS 209 A 209 A ? -0.5 
208 THR 208 A 208 A ? ILE 191 A 191 A ? -2.6 VAL 206 A 206 A ? -0.3 ILE 191 A 191 A ? -1.4 VAL 210 A 210 A ? -1.0 
209 LYS 209 A 209 A ? ASN 160 A 160 A ? -2.6 TYR 207 A 207 A ? -0.5 ASN 212 A 212 A ? -1.2 GLY 190 A 190 A ? -0.2 
210 VAL 210 A 210 A ? GLN 189 A 189 A ? -1.3 THR 208 A 208 A ? -1.0 TYR 213 A 213 A ? -2.9 VAL 214 A 214 A ? -0.4 
211 TYR 211 A 211 A ? GLN 189 A 189 A ? -0.5 ASN 212 A 212 A ? -0.3 VAL 214 A 214 A ? -1.1 ASP 215 A 215 A ? -0.3 
212 ASN 212 A 212 A ? LYS 209 A 209 A ? -1.2 TYR 213 A 213 A ? -0.2 TYR 211 A 211 A ? -0.3 VAL 210 A 210 A ? -0.2 
213 TYR 213 A 213 A ? VAL 210 A 210 A ? -2.9 LYS 209 A 209 A ? -0.2 ILE 217 A 217 A ? -2.9 ASN 212 A 212 A ? -0.2 
214 VAL 214 A 214 A ? TYR 211 A 211 A ? -1.1 VAL 210 A 210 A ? -0.4 LYS 218 A 218 A ? -2.5 ASP 219 A 219 A ? -0.2 
215 ASP 215 A 215 A ? TYR 211 A 211 A ? -0.3 TRP 216 A 216 A ? -0.2 ASP 219 A 219 A ? -2.6 THR 220 A 220 A ? -0.2 
216 TRP 216 A 216 A ? LYS 218 A 218 A ? -0.2 ILE 217 A 217 A ? -0.2 THR 220 A 220 A ? -2.5 ILE 221 A 221 A ? -0.2 
217 ILE 217 A 217 A ? TYR 213 A 213 A ? -2.9 LYS 218 A 218 A ? -0.2 ILE 221 A 221 A ? -2.5 ALA 222 A 222 A ? -0.2 
218 LYS 218 A 218 A ? VAL 214 A 214 A ? -2.5 ASP 219 A 219 A ? -0.2 ALA 222 A 222 A ? -2.3 ILE 217 A 217 A ? -0.2 
219 ASP 219 A 219 A ? ASP 215 A 215 A ? -2.6 VAL 214 A 214 A ? -0.2 ALA 223 A 223 A ? -1.7 LYS 218 A 218 A ? -0.2 
220 THR 220 A 220 A ? TRP 216 A 216 A ? -2.5 ASP 215 A 215 A ? -0.2 ASN 224 A 224 A ? -0.5 LYS 218 A 218 A ? -0.2 
221 ILE 221 A 221 A ? ILE 217 A 217 A ? -2.5 TRP 216 A 216 A ? -0.2 ASN 224 A 224 A ? -1.3 ASP 219 A 219 A ? -0.2 
222 ALA 222 A 222 A ? LYS 218 A 218 A ? -2.3 ALA 223 A 223 A ? -0.3 ILE 221 A 221 A ? -0.2 THR 220 A 220 A ? -0.2 
223 ALA 223 A 223 A ? ASP 219 A 219 A ? -1.7 LYS 218 A 218 A ? -0.2 ALA 222 A 222 A ? -0.3 ILE 221 A 221 A ? -0.2 
224 ASN 224 A 224 A ? ILE 221 A 221 A ? -1.3 THR 220 A 220 A ? -0.5 ALA 222 A 222 A ? -0.2 ALA 223 A 223 A ? -0.2 
# 
loop_
_dssp_statistics_histogram.entry_id 
_dssp_statistics_histogram.type 
_dssp_statistics_histogram.1 
_dssp_statistics_histogram.2 
_dssp_statistics_histogram.3 
_dssp_statistics_histogram.4 
_dssp_statistics_histogram.5 
_dssp_statistics_histogram.6 
_dssp_statistics_histogram.7 
_dssp_statistics_histogram.8 
_dssp_statistics_histogram.9 
_dssp_statistics_histogram.10 
_dssp_statistics_histogram.11 
_dssp_statistics_histogram.12 
_dssp_statistics_histogram.13 
_dssp_statistics_histogram.14 
_dssp_statistics_histogram.15 
_dssp_statistics_histogram.16 
_dssp_statistics_histogram.17 
_dssp_statistics_histogram.18 
_dssp_statistics_histogram.19 
_dssp_statistics_histogram.20 
_dssp_statistics_histogram.21 
_dssp_statistics_histogram.22 
_dssp_statistics_histogram.23 
_dssp_statistics_histogram.24 
_dssp_statistics_histogram.25 
_dssp_statistics_histogram.26 
_dssp_statistics_histogram.27 
_dssp_statistics_histogram.28 
_dssp_statistics_histogram.29 
_dssp_statistics_histogram.30 
PRSS2_Homo_sapiens_GeneID=5645_isoform=1 residues_per_alpha_helix        0 0 0 0 0 0 1 0 1 0 0 0 0 0 0 0 0 0 0 0 0 0 0 0 0 0 0 0 0 
0 
PRSS2_Homo_sapiens_GeneID=5645_isoform=1 parallel_bridges_per_ladder     1 0 0 0 0 0 0 0 0 0 0 0 0 0 0 0 0 0 0 0 0 0 0 0 0 0 0 0 0 
0 
PRSS2_Homo_sapiens_GeneID=5645_isoform=1 antiparallel_bridges_per_ladder 4 4 1 5 2 1 0 0 0 0 0 0 0 0 0 0 0 0 0 0 0 0 0 0 0 0 0 0 0 
0 
PRSS2_Homo_sapiens_GeneID=5645_isoform=1 ladders_per_sheet               1 0 0 0 0 1 0 1 0 0 0 0 0 0 0 0 0 0 0 0 0 0 0 0 0 0 0 0 0 
0 
# 
loop_
_dssp_statistics_hbond.entry_id 
_dssp_statistics_hbond.type 
_dssp_statistics_hbond.count 
_dssp_statistics_hbond.count_per_100 
PRSS2_Homo_sapiens_GeneID=5645_isoform=1 O(I)-->H-N(J)          140 62.5 
PRSS2_Homo_sapiens_GeneID=5645_isoform=1 'PARALLEL BRIDGES'     2   0.9  
PRSS2_Homo_sapiens_GeneID=5645_isoform=1 'ANTIPARALLEL BRIDGES' 70  31.2 
PRSS2_Homo_sapiens_GeneID=5645_isoform=1 O(I)-->H-N(I-5)        2   0.9  
PRSS2_Homo_sapiens_GeneID=5645_isoform=1 O(I)-->H-N(I-4)        1   0.4  
PRSS2_Homo_sapiens_GeneID=5645_isoform=1 O(I)-->H-N(I-3)        4   1.8  
PRSS2_Homo_sapiens_GeneID=5645_isoform=1 O(I)-->H-N(I-2)        1   0.4  
PRSS2_Homo_sapiens_GeneID=5645_isoform=1 O(I)-->H-N(I-1)        0   0.0  
PRSS2_Homo_sapiens_GeneID=5645_isoform=1 O(I)-->H-N(I+0)        0   0.0  
PRSS2_Homo_sapiens_GeneID=5645_isoform=1 O(I)-->H-N(I+1)        0   0.0  
PRSS2_Homo_sapiens_GeneID=5645_isoform=1 O(I)-->H-N(I+2)        19  8.5  
PRSS2_Homo_sapiens_GeneID=5645_isoform=1 O(I)-->H-N(I+3)        20  8.9  
PRSS2_Homo_sapiens_GeneID=5645_isoform=1 O(I)-->H-N(I+4)        14  6.2  
PRSS2_Homo_sapiens_GeneID=5645_isoform=1 O(I)-->H-N(I+5)        1   0.4  
# 
_dssp_statistics.entry_id                       PRSS2_Homo_sapiens_GeneID=5645_isoform=1 
_dssp_statistics.nr_of_residues                 224 
_dssp_statistics.nr_of_chains                   1 
_dssp_statistics.nr_of_ss_bridges_total         0 
_dssp_statistics.nr_of_ss_bridges_intra_chain   0 
_dssp_statistics.nr_of_ss_bridges_inter_chain   0 
# 
loop_
_chem_comp.id 
_chem_comp.type 
_chem_comp.mon_nstd_flag 
_chem_comp.name 
_chem_comp.formula 
_chem_comp.formula_weight 
ALA 'L-PEPTIDE LINKING' y ALANINE         'C3 H7 N O2'     89.093 
ARG 'L-PEPTIDE LINKING' y ARGININE        'C6 H15 N4 O2'  175.209 
ASN 'L-PEPTIDE LINKING' y ASPARAGINE      'C4 H8 N2 O3'   132.118 
ASP 'L-PEPTIDE LINKING' y 'ASPARTIC ACID' 'C4 H7 N O4'    133.103 
CYS 'L-PEPTIDE LINKING' y CYSTEINE        'C3 H7 N O2 S'  121.158 
GLN 'L-PEPTIDE LINKING' y GLUTAMINE       'C5 H10 N2 O3'  146.144 
GLU 'L-PEPTIDE LINKING' y 'GLUTAMIC ACID' 'C5 H9 N O4'    147.129 
GLY 'PEPTIDE LINKING'   y GLYCINE         'C2 H5 N O2'     75.067 
HIS 'L-PEPTIDE LINKING' y HISTIDINE       'C6 H10 N3 O2'  156.162 
ILE 'L-PEPTIDE LINKING' y ISOLEUCINE      'C6 H13 N O2'   131.173 
LEU 'L-PEPTIDE LINKING' y LEUCINE         'C6 H13 N O2'   131.173 
LYS 'L-PEPTIDE LINKING' y LYSINE          'C6 H15 N2 O2'  147.195 
MET 'L-PEPTIDE LINKING' y METHIONINE      'C5 H11 N O2 S' 149.211 
PHE 'L-PEPTIDE LINKING' y PHENYLALANINE   'C9 H11 N O2'   165.189 
PRO 'L-PEPTIDE LINKING' y PROLINE         'C5 H9 N O2'     115.13 
SER 'L-PEPTIDE LINKING' y SERINE          'C3 H7 N O3'    105.093 
THR 'L-PEPTIDE LINKING' y THREONINE       'C4 H9 N O3'    119.119 
TRP 'L-PEPTIDE LINKING' y TRYPTOPHAN      'C11 H12 N2 O2' 204.225 
TYR 'L-PEPTIDE LINKING' y TYROSINE        'C9 H11 N O3'   181.189 
VAL 'L-PEPTIDE LINKING' y VALINE          'C5 H11 N O2'   117.146 
# 
loop_
_atom_type.symbol 
N 
C 
O 
S 
# 
loop_
_entity_poly_seq.entity_id 
_entity_poly_seq.num 
_entity_poly_seq.mon_id 
_entity_poly_seq.hetero 
1   1 LYS n 
1   2 ILE n 
1   3 VAL n 
1   4 GLY n 
1   5 GLY n 
1   6 TYR n 
1   7 ILE n 
1   8 CYS n 
1   9 GLU n 
1  10 GLU n 
1  11 ASN n 
1  12 SER n 
1  13 VAL n 
1  14 PRO n 
1  15 TYR n 
1  16 GLN n 
1  17 VAL n 
1  18 SER n 
1  19 LEU n 
1  20 ASN n 
1  21 SER n 
1  22 GLY n 
1  23 TYR n 
1  24 HIS n 
1  25 PHE n 
1  26 CYS n 
1  27 GLY n 
1  28 GLY n 
1  29 SER n 
1  30 LEU n 
1  31 ILE n 
1  32 SER n 
1  33 GLU n 
1  34 GLN n 
1  35 TRP n 
1  36 VAL n 
1  37 VAL n 
1  38 SER n 
1  39 ALA n 
1  40 GLY n 
1  41 HIS n 
1  42 CYS n 
1  43 TYR n 
1  44 LYS n 
1  45 SER n 
1  46 ARG n 
1  47 ILE n 
1  48 GLN n 
1  49 VAL n 
1  50 ARG n 
1  51 LEU n 
1  52 GLY n 
1  53 GLU n 
1  54 HIS n 
1  55 ASN n 
1  56 ILE n 
1  57 GLU n 
1  58 VAL n 
1  59 LEU n 
1  60 GLU n 
1  61 GLY n 
1  62 ASN n 
1  63 GLU n 
1  64 GLN n 
1  65 PHE n 
1  66 ILE n 
1  67 ASN n 
1  68 ALA n 
1  69 ALA n 
1  70 LYS n 
1  71 ILE n 
1  72 ILE n 
1  73 ARG n 
1  74 HIS n 
1  75 PRO n 
1  76 LYS n 
1  77 TYR n 
1  78 ASN n 
1  79 SER n 
1  80 ARG n 
1  81 THR n 
1  82 LEU n 
1  83 ASP n 
1  84 ASN n 
1  85 ASP n 
1  86 ILE n 
1  87 LEU n 
1  88 LEU n 
1  89 ILE n 
1  90 LYS n 
1  91 LEU n 
1  92 SER n 
1  93 SER n 
1  94 PRO n 
1  95 ALA n 
1  96 VAL n 
1  97 ILE n 
1  98 ASN n 
1  99 SER n 
1 100 ARG n 
1 101 VAL n 
1 102 SER n 
1 103 ALA n 
1 104 ILE n 
1 105 SER n 
1 106 LEU n 
1 107 PRO n 
1 108 THR n 
1 109 ALA n 
1 110 PRO n 
1 111 PRO n 
1 112 ALA n 
1 113 ALA n 
1 114 GLY n 
1 115 THR n 
1 116 GLU n 
1 117 SER n 
1 118 LEU n 
1 119 ILE n 
1 120 SER n 
1 121 GLY n 
1 122 TRP n 
1 123 GLY n 
1 124 ASN n 
1 125 THR n 
1 126 LEU n 
1 127 SER n 
1 128 SER n 
1 129 GLY n 
1 130 ALA n 
1 131 ASP n 
1 132 TYR n 
1 133 PRO n 
1 134 ASP n 
1 135 GLU n 
1 136 LEU n 
1 137 GLN n 
1 138 CYS n 
1 139 LEU n 
1 140 ASP n 
1 141 ALA n 
1 142 PRO n 
1 143 VAL n 
1 144 LEU n 
1 145 SER n 
1 146 GLN n 
1 147 ALA n 
1 148 GLU n 
1 149 CYS n 
1 150 GLU n 
1 151 ALA n 
1 152 SER n 
1 153 TYR n 
1 154 PRO n 
1 155 GLY n 
1 156 LYS n 
1 157 ILE n 
1 158 THR n 
1 159 ASN n 
1 160 ASN n 
1 161 MET n 
1 162 PHE n 
1 163 CYS n 
1 164 VAL n 
1 165 GLY n 
1 166 PHE n 
1 167 LEU n 
1 168 GLU n 
1 169 GLY n 
1 170 GLY n 
1 171 LYS n 
1 172 ASP n 
1 173 SER n 
1 174 CYS n 
1 175 GLN n 
1 176 GLY n 
1 177 ASP n 
1 178 SER n 
1 179 GLY n 
1 180 GLY n 
1 181 PRO n 
1 182 VAL n 
1 183 VAL n 
1 184 SER n 
1 185 ASN n 
1 186 GLY n 
1 187 GLU n 
1 188 LEU n 
1 189 GLN n 
1 190 GLY n 
1 191 ILE n 
1 192 VAL n 
1 193 SER n 
1 194 TRP n 
1 195 GLY n 
1 196 TYR n 
1 197 GLY n 
1 198 CYS n 
1 199 ALA n 
1 200 GLN n 
1 201 LYS n 
1 202 ASN n 
1 203 ARG n 
1 204 PRO n 
1 205 GLY n 
1 206 VAL n 
1 207 TYR n 
1 208 THR n 
1 209 LYS n 
1 210 VAL n 
1 211 TYR n 
1 212 ASN n 
1 213 TYR n 
1 214 VAL n 
1 215 ASP n 
1 216 TRP n 
1 217 ILE n 
1 218 LYS n 
1 219 ASP n 
1 220 THR n 
1 221 ILE n 
1 222 ALA n 
1 223 ALA n 
1 224 ASN n 
# 
loop_
_pdbx_poly_seq_scheme.asym_id 
_pdbx_poly_seq_scheme.entity_id 
_pdbx_poly_seq_scheme.seq_id 
_pdbx_poly_seq_scheme.mon_id 
_pdbx_poly_seq_scheme.ndb_seq_num 
_pdbx_poly_seq_scheme.pdb_seq_num 
_pdbx_poly_seq_scheme.auth_seq_num 
_pdbx_poly_seq_scheme.pdb_mon_id 
_pdbx_poly_seq_scheme.auth_mon_id 
_pdbx_poly_seq_scheme.pdb_strand_id 
_pdbx_poly_seq_scheme.pdb_ins_code 
_pdbx_poly_seq_scheme.hetero 
A 1   1 LYS   1 1   1   LYS LYS A ? n 
A 1   2 ILE   2 2   2   ILE ILE A ? n 
A 1   3 VAL   3 3   3   VAL VAL A ? n 
A 1   4 GLY   4 4   4   GLY GLY A ? n 
A 1   5 GLY   5 5   5   GLY GLY A ? n 
A 1   6 TYR   6 6   6   TYR TYR A ? n 
A 1   7 ILE   7 7   7   ILE ILE A ? n 
A 1   8 CYS   8 8   8   CYS CYS A ? n 
A 1   9 GLU   9 9   9   GLU GLU A ? n 
A 1  10 GLU  10 10  10  GLU GLU A ? n 
A 1  11 ASN  11 11  11  ASN ASN A ? n 
A 1  12 SER  12 12  12  SER SER A ? n 
A 1  13 VAL  13 13  13  VAL VAL A ? n 
A 1  14 PRO  14 14  14  PRO PRO A ? n 
A 1  15 TYR  15 15  15  TYR TYR A ? n 
A 1  16 GLN  16 16  16  GLN GLN A ? n 
A 1  17 VAL  17 17  17  VAL VAL A ? n 
A 1  18 SER  18 18  18  SER SER A ? n 
A 1  19 LEU  19 19  19  LEU LEU A ? n 
A 1  20 ASN  20 20  20  ASN ASN A ? n 
A 1  21 SER  21 21  21  SER SER A ? n 
A 1  22 GLY  22 22  22  GLY GLY A ? n 
A 1  23 TYR  23 23  23  TYR TYR A ? n 
A 1  24 HIS  24 24  24  HIS HIS A ? n 
A 1  25 PHE  25 25  25  PHE PHE A ? n 
A 1  26 CYS  26 26  26  CYS CYS A ? n 
A 1  27 GLY  27 27  27  GLY GLY A ? n 
A 1  28 GLY  28 28  28  GLY GLY A ? n 
A 1  29 SER  29 29  29  SER SER A ? n 
A 1  30 LEU  30 30  30  LEU LEU A ? n 
A 1  31 ILE  31 31  31  ILE ILE A ? n 
A 1  32 SER  32 32  32  SER SER A ? n 
A 1  33 GLU  33 33  33  GLU GLU A ? n 
A 1  34 GLN  34 34  34  GLN GLN A ? n 
A 1  35 TRP  35 35  35  TRP TRP A ? n 
A 1  36 VAL  36 36  36  VAL VAL A ? n 
A 1  37 VAL  37 37  37  VAL VAL A ? n 
A 1  38 SER  38 38  38  SER SER A ? n 
A 1  39 ALA  39 39  39  ALA ALA A ? n 
A 1  40 GLY  40 40  40  GLY GLY A ? n 
A 1  41 HIS  41 41  41  HIS HIS A ? n 
A 1  42 CYS  42 42  42  CYS CYS A ? n 
A 1  43 TYR  43 43  43  TYR TYR A ? n 
A 1  44 LYS  44 44  44  LYS LYS A ? n 
A 1  45 SER  45 45  45  SER SER A ? n 
A 1  46 ARG  46 46  46  ARG ARG A ? n 
A 1  47 ILE  47 47  47  ILE ILE A ? n 
A 1  48 GLN  48 48  48  GLN GLN A ? n 
A 1  49 VAL  49 49  49  VAL VAL A ? n 
A 1  50 ARG  50 50  50  ARG ARG A ? n 
A 1  51 LEU  51 51  51  LEU LEU A ? n 
A 1  52 GLY  52 52  52  GLY GLY A ? n 
A 1  53 GLU  53 53  53  GLU GLU A ? n 
A 1  54 HIS  54 54  54  HIS HIS A ? n 
A 1  55 ASN  55 55  55  ASN ASN A ? n 
A 1  56 ILE  56 56  56  ILE ILE A ? n 
A 1  57 GLU  57 57  57  GLU GLU A ? n 
A 1  58 VAL  58 58  58  VAL VAL A ? n 
A 1  59 LEU  59 59  59  LEU LEU A ? n 
A 1  60 GLU  60 60  60  GLU GLU A ? n 
A 1  61 GLY  61 61  61  GLY GLY A ? n 
A 1  62 ASN  62 62  62  ASN ASN A ? n 
A 1  63 GLU  63 63  63  GLU GLU A ? n 
A 1  64 GLN  64 64  64  GLN GLN A ? n 
A 1  65 PHE  65 65  65  PHE PHE A ? n 
A 1  66 ILE  66 66  66  ILE ILE A ? n 
A 1  67 ASN  67 67  67  ASN ASN A ? n 
A 1  68 ALA  68 68  68  ALA ALA A ? n 
A 1  69 ALA  69 69  69  ALA ALA A ? n 
A 1  70 LYS  70 70  70  LYS LYS A ? n 
A 1  71 ILE  71 71  71  ILE ILE A ? n 
A 1  72 ILE  72 72  72  ILE ILE A ? n 
A 1  73 ARG  73 73  73  ARG ARG A ? n 
A 1  74 HIS  74 74  74  HIS HIS A ? n 
A 1  75 PRO  75 75  75  PRO PRO A ? n 
A 1  76 LYS  76 76  76  LYS LYS A ? n 
A 1  77 TYR  77 77  77  TYR TYR A ? n 
A 1  78 ASN  78 78  78  ASN ASN A ? n 
A 1  79 SER  79 79  79  SER SER A ? n 
A 1  80 ARG  80 80  80  ARG ARG A ? n 
A 1  81 THR  81 81  81  THR THR A ? n 
A 1  82 LEU  82 82  82  LEU LEU A ? n 
A 1  83 ASP  83 83  83  ASP ASP A ? n 
A 1  84 ASN  84 84  84  ASN ASN A ? n 
A 1  85 ASP  85 85  85  ASP ASP A ? n 
A 1  86 ILE  86 86  86  ILE ILE A ? n 
A 1  87 LEU  87 87  87  LEU LEU A ? n 
A 1  88 LEU  88 88  88  LEU LEU A ? n 
A 1  89 ILE  89 89  89  ILE ILE A ? n 
A 1  90 LYS  90 90  90  LYS LYS A ? n 
A 1  91 LEU  91 91  91  LEU LEU A ? n 
A 1  92 SER  92 92  92  SER SER A ? n 
A 1  93 SER  93 93  93  SER SER A ? n 
A 1  94 PRO  94 94  94  PRO PRO A ? n 
A 1  95 ALA  95 95  95  ALA ALA A ? n 
A 1  96 VAL  96 96  96  VAL VAL A ? n 
A 1  97 ILE  97 97  97  ILE ILE A ? n 
A 1  98 ASN  98 98  98  ASN ASN A ? n 
A 1  99 SER  99 99  99  SER SER A ? n 
A 1 100 ARG 100 100 100 ARG ARG A ? n 
A 1 101 VAL 101 101 101 VAL VAL A ? n 
A 1 102 SER 102 102 102 SER SER A ? n 
A 1 103 ALA 103 103 103 ALA ALA A ? n 
A 1 104 ILE 104 104 104 ILE ILE A ? n 
A 1 105 SER 105 105 105 SER SER A ? n 
A 1 106 LEU 106 106 106 LEU LEU A ? n 
A 1 107 PRO 107 107 107 PRO PRO A ? n 
A 1 108 THR 108 108 108 THR THR A ? n 
A 1 109 ALA 109 109 109 ALA ALA A ? n 
A 1 110 PRO 110 110 110 PRO PRO A ? n 
A 1 111 PRO 111 111 111 PRO PRO A ? n 
A 1 112 ALA 112 112 112 ALA ALA A ? n 
A 1 113 ALA 113 113 113 ALA ALA A ? n 
A 1 114 GLY 114 114 114 GLY GLY A ? n 
A 1 115 THR 115 115 115 THR THR A ? n 
A 1 116 GLU 116 116 116 GLU GLU A ? n 
A 1 117 SER 117 117 117 SER SER A ? n 
A 1 118 LEU 118 118 118 LEU LEU A ? n 
A 1 119 ILE 119 119 119 ILE ILE A ? n 
A 1 120 SER 120 120 120 SER SER A ? n 
A 1 121 GLY 121 121 121 GLY GLY A ? n 
A 1 122 TRP 122 122 122 TRP TRP A ? n 
A 1 123 GLY 123 123 123 GLY GLY A ? n 
A 1 124 ASN 124 124 124 ASN ASN A ? n 
A 1 125 THR 125 125 125 THR THR A ? n 
A 1 126 LEU 126 126 126 LEU LEU A ? n 
A 1 127 SER 127 127 127 SER SER A ? n 
A 1 128 SER 128 128 128 SER SER A ? n 
A 1 129 GLY 129 129 129 GLY GLY A ? n 
A 1 130 ALA 130 130 130 ALA ALA A ? n 
A 1 131 ASP 131 131 131 ASP ASP A ? n 
A 1 132 TYR 132 132 132 TYR TYR A ? n 
A 1 133 PRO 133 133 133 PRO PRO A ? n 
A 1 134 ASP 134 134 134 ASP ASP A ? n 
A 1 135 GLU 135 135 135 GLU GLU A ? n 
A 1 136 LEU 136 136 136 LEU LEU A ? n 
A 1 137 GLN 137 137 137 GLN GLN A ? n 
A 1 138 CYS 138 138 138 CYS CYS A ? n 
A 1 139 LEU 139 139 139 LEU LEU A ? n 
A 1 140 ASP 140 140 140 ASP ASP A ? n 
A 1 141 ALA 141 141 141 ALA ALA A ? n 
A 1 142 PRO 142 142 142 PRO PRO A ? n 
A 1 143 VAL 143 143 143 VAL VAL A ? n 
A 1 144 LEU 144 144 144 LEU LEU A ? n 
A 1 145 SER 145 145 145 SER SER A ? n 
A 1 146 GLN 146 146 146 GLN GLN A ? n 
A 1 147 ALA 147 147 147 ALA ALA A ? n 
A 1 148 GLU 148 148 148 GLU GLU A ? n 
A 1 149 CYS 149 149 149 CYS CYS A ? n 
A 1 150 GLU 150 150 150 GLU GLU A ? n 
A 1 151 ALA 151 151 151 ALA ALA A ? n 
A 1 152 SER 152 152 152 SER SER A ? n 
A 1 153 TYR 153 153 153 TYR TYR A ? n 
A 1 154 PRO 154 154 154 PRO PRO A ? n 
A 1 155 GLY 155 155 155 GLY GLY A ? n 
A 1 156 LYS 156 156 156 LYS LYS A ? n 
A 1 157 ILE 157 157 157 ILE ILE A ? n 
A 1 158 THR 158 158 158 THR THR A ? n 
A 1 159 ASN 159 159 159 ASN ASN A ? n 
A 1 160 ASN 160 160 160 ASN ASN A ? n 
A 1 161 MET 161 161 161 MET MET A ? n 
A 1 162 PHE 162 162 162 PHE PHE A ? n 
A 1 163 CYS 163 163 163 CYS CYS A ? n 
A 1 164 VAL 164 164 164 VAL VAL A ? n 
A 1 165 GLY 165 165 165 GLY GLY A ? n 
A 1 166 PHE 166 166 166 PHE PHE A ? n 
A 1 167 LEU 167 167 167 LEU LEU A ? n 
A 1 168 GLU 168 168 168 GLU GLU A ? n 
A 1 169 GLY 169 169 169 GLY GLY A ? n 
A 1 170 GLY 170 170 170 GLY GLY A ? n 
A 1 171 LYS 171 171 171 LYS LYS A ? n 
A 1 172 ASP 172 172 172 ASP ASP A ? n 
A 1 173 SER 173 173 173 SER SER A ? n 
A 1 174 CYS 174 174 174 CYS CYS A ? n 
A 1 175 GLN 175 175 175 GLN GLN A ? n 
A 1 176 GLY 176 176 176 GLY GLY A ? n 
A 1 177 ASP 177 177 177 ASP ASP A ? n 
A 1 178 SER 178 178 178 SER SER A ? n 
A 1 179 GLY 179 179 179 GLY GLY A ? n 
A 1 180 GLY 180 180 180 GLY GLY A ? n 
A 1 181 PRO 181 181 181 PRO PRO A ? n 
A 1 182 VAL 182 182 182 VAL VAL A ? n 
A 1 183 VAL 183 183 183 VAL VAL A ? n 
A 1 184 SER 184 184 184 SER SER A ? n 
A 1 185 ASN 185 185 185 ASN ASN A ? n 
A 1 186 GLY 186 186 186 GLY GLY A ? n 
A 1 187 GLU 187 187 187 GLU GLU A ? n 
A 1 188 LEU 188 188 188 LEU LEU A ? n 
A 1 189 GLN 189 189 189 GLN GLN A ? n 
A 1 190 GLY 190 190 190 GLY GLY A ? n 
A 1 191 ILE 191 191 191 ILE ILE A ? n 
A 1 192 VAL 192 192 192 VAL VAL A ? n 
A 1 193 SER 193 193 193 SER SER A ? n 
A 1 194 TRP 194 194 194 TRP TRP A ? n 
A 1 195 GLY 195 195 195 GLY GLY A ? n 
A 1 196 TYR 196 196 196 TYR TYR A ? n 
A 1 197 GLY 197 197 197 GLY GLY A ? n 
A 1 198 CYS 198 198 198 CYS CYS A ? n 
A 1 199 ALA 199 199 199 ALA ALA A ? n 
A 1 200 GLN 200 200 200 GLN GLN A ? n 
A 1 201 LYS 201 201 201 LYS LYS A ? n 
A 1 202 ASN 202 202 202 ASN ASN A ? n 
A 1 203 ARG 203 203 203 ARG ARG A ? n 
A 1 204 PRO 204 204 204 PRO PRO A ? n 
A 1 205 GLY 205 205 205 GLY GLY A ? n 
A 1 206 VAL 206 206 206 VAL VAL A ? n 
A 1 207 TYR 207 207 207 TYR TYR A ? n 
A 1 208 THR 208 208 208 THR THR A ? n 
A 1 209 LYS 209 209 209 LYS LYS A ? n 
A 1 210 VAL 210 210 210 VAL VAL A ? n 
A 1 211 TYR 211 211 211 TYR TYR A ? n 
A 1 212 ASN 212 212 212 ASN ASN A ? n 
A 1 213 TYR 213 213 213 TYR TYR A ? n 
A 1 214 VAL 214 214 214 VAL VAL A ? n 
A 1 215 ASP 215 215 215 ASP ASP A ? n 
A 1 216 TRP 216 216 216 TRP TRP A ? n 
A 1 217 ILE 217 217 217 ILE ILE A ? n 
A 1 218 LYS 218 218 218 LYS LYS A ? n 
A 1 219 ASP 219 219 219 ASP ASP A ? n 
A 1 220 THR 220 220 220 THR THR A ? n 
A 1 221 ILE 221 221 221 ILE ILE A ? n 
A 1 222 ALA 222 222 222 ALA ALA A ? n 
A 1 223 ALA 223 223 223 ALA ALA A ? n 
A 1 224 ASN 224 224 224 ASN ASN A ? n 
# 
loop_
_atom_site.group_PDB 
_atom_site.id 
_atom_site.type_symbol 
_atom_site.label_atom_id 
_atom_site.label_alt_id 
_atom_site.label_comp_id 
_atom_site.label_asym_id 
_atom_site.label_entity_id 
_atom_site.label_seq_id 
_atom_site.pdbx_PDB_ins_code 
_atom_site.Cartn_x 
_atom_site.Cartn_y 
_atom_site.Cartn_z 
_atom_site.occupancy 
_atom_site.B_iso_or_equiv 
_atom_site.pdbx_formal_charge 
_atom_site.auth_seq_id 
_atom_site.auth_comp_id 
_atom_site.auth_asym_id 
_atom_site.auth_atom_id 
_atom_site.pdbx_PDB_model_num 
ATOM 1    N N   ? LYS A 1   1 ?   2.273   8.772  -6.787 1.000 66.330 ? 1   LYS A N   1 
ATOM 2    C CA  ? LYS A 1   1 ?   2.819   9.146  -8.089 1.000 66.330 ? 1   LYS A CA  1 
ATOM 3    C C   ? LYS A 1   1 ?   2.726   7.987  -9.077 1.000 66.330 ? 1   LYS A C   1 
ATOM 4    C CB  ? LYS A 1   1 ?   4.272   9.602  -7.951 1.000 66.330 ? 1   LYS A CB  1 
ATOM 5    O O   ? LYS A 1   1 ?   3.295   6.918  -8.845 1.000 66.330 ? 1   LYS A O   1 
ATOM 6    C CG  ? LYS A 1   1 ?   4.889  10.103  -9.248 1.000 66.330 ? 1   LYS A CG  1 
ATOM 7    C CD  ? LYS A 1   1 ?   6.337  10.533  -9.050 1.000 66.330 ? 1   LYS A CD  1 
ATOM 8    C CE  ? LYS A 1   1 ?   7.016  10.843 -10.377 1.000 66.330 ? 1   LYS A CE  1 
ATOM 9    N NZ  ? LYS A 1   1 ?   8.439  11.257 -10.187 1.000 66.330 ? 1   LYS A NZ  1 
ATOM 10   N N   ? ILE A 1   2 ?   1.911   8.027  -9.993 1.000 78.950 ? 2   ILE A N   1 
ATOM 11   C CA  ? ILE A 1   2 ?   1.999   7.072 -11.093 1.000 78.950 ? 2   ILE A CA  1 
ATOM 12   C C   ? ILE A 1   2 ?   2.481   7.783 -12.355 1.000 78.950 ? 2   ILE A C   1 
ATOM 13   C CB  ? ILE A 1   2 ?   0.642   6.381 -11.351 1.000 78.950 ? 2   ILE A CB  1 
ATOM 14   O O   ? ILE A 1   2 ?   1.783   8.645 -12.895 1.000 78.950 ? 2   ILE A O   1 
ATOM 15   C CG1 ? ILE A 1   2 ?   0.150   5.677 -10.082 1.000 78.950 ? 2   ILE A CG1 1 
ATOM 16   C CG2 ? ILE A 1   2 ?   0.752   5.394 -12.517 1.000 78.950 ? 2   ILE A CG2 1 
ATOM 17   C CD1 ? ILE A 1   2 ?   1.007   4.492  -9.660 1.000 78.950 ? 2   ILE A CD1 1 
ATOM 18   N N   ? VAL A 1   3 ?   3.720   7.673 -12.728 1.000 84.600 ? 3   VAL A N   1 
ATOM 19   C CA  ? VAL A 1   3 ?   4.319   8.210 -13.946 1.000 84.600 ? 3   VAL A CA  1 
ATOM 20   C C   ? VAL A 1   3 ?   4.146   7.213 -15.089 1.000 84.600 ? 3   VAL A C   1 
ATOM 21   C CB  ? VAL A 1   3 ?   5.816   8.537 -13.746 1.000 84.600 ? 3   VAL A CB  1 
ATOM 22   O O   ? VAL A 1   3 ?   4.461   6.030 -14.943 1.000 84.600 ? 3   VAL A O   1 
ATOM 23   C CG1 ? VAL A 1   3 ?   6.424   9.091 -15.033 1.000 84.600 ? 3   VAL A CG1 1 
ATOM 24   C CG2 ? VAL A 1   3 ?   5.996   9.527 -12.596 1.000 84.600 ? 3   VAL A CG2 1 
ATOM 25   N N   ? GLY A 1   4 ?   3.585   7.827 -16.256 1.000 84.180 ? 4   GLY A N   1 
ATOM 26   C CA  ? GLY A 1   4 ?   3.435   6.963 -17.415 1.000 84.180 ? 4   GLY A CA  1 
ATOM 27   C C   ? GLY A 1   4 ?   2.266   6.003 -17.296 1.000 84.180 ? 4   GLY A C   1 
ATOM 28   O O   ? GLY A 1   4 ?   2.216   4.988 -17.994 1.000 84.180 ? 4   GLY A O   1 
ATOM 29   N N   ? GLY A 1   5 ?   1.297   6.283 -16.257 1.000 89.760 ? 5   GLY A N   1 
ATOM 30   C CA  ? GLY A 1   5 ?   0.091   5.491 -16.070 1.000 89.760 ? 5   GLY A CA  1 
ATOM 31   C C   ? GLY A 1   5 ?  -1.111   6.050 -16.808 1.000 89.760 ? 5   GLY A C   1 
ATOM 32   O O   ? GLY A 1   5 ?  -0.959   6.771 -17.796 1.000 89.760 ? 5   GLY A O   1 
ATOM 33   N N   ? TYR A 1   6 ?  -2.252   5.611 -16.441 1.000 93.350 ? 6   TYR A N   1 
ATOM 34   C CA  ? TYR A 1   6 ?  -3.519   6.025 -17.032 1.000 93.350 ? 6   TYR A CA  1 
ATOM 35   C C   ? TYR A 1   6 ?  -4.581   6.228 -15.958 1.000 93.350 ? 6   TYR A C   1 
ATOM 36   C CB  ? TYR A 1   6 ?  -4.001   4.990 -18.053 1.000 93.350 ? 6   TYR A CB  1 
ATOM 37   O O   ? TYR A 1   6 ?  -4.412   5.789 -14.818 1.000 93.350 ? 6   TYR A O   1 
ATOM 38   C CG  ? TYR A 1   6 ?  -4.204   3.612 -17.471 1.000 93.350 ? 6   TYR A CG  1 
ATOM 39   C CD1 ? TYR A 1   6 ?  -3.158   2.694 -17.423 1.000 93.350 ? 6   TYR A CD1 1 
ATOM 40   C CD2 ? TYR A 1   6 ?  -5.442   3.226 -16.970 1.000 93.350 ? 6   TYR A CD2 1 
ATOM 41   C CE1 ? TYR A 1   6 ?  -3.341   1.422 -16.889 1.000 93.350 ? 6   TYR A CE1 1 
ATOM 42   C CE2 ? TYR A 1   6 ?  -5.637   1.957 -16.434 1.000 93.350 ? 6   TYR A CE2 1 
ATOM 43   O OH  ? TYR A 1   6 ?  -4.769  -0.194 -15.868 1.000 93.350 ? 6   TYR A OH  1 
ATOM 44   C CZ  ? TYR A 1   6 ?  -4.582   1.064 -16.398 1.000 93.350 ? 6   TYR A CZ  1 
ATOM 45   N N   ? ILE A 1   7 ?  -5.630   7.031 -16.321 1.000 94.520 ? 7   ILE A N   1 
ATOM 46   C CA  ? ILE A 1   7 ?  -6.759   7.165 -15.406 1.000 94.520 ? 7   ILE A CA  1 
ATOM 47   C C   ? ILE A 1   7 ?  -7.479   5.824 -15.275 1.000 94.520 ? 7   ILE A C   1 
ATOM 48   C CB  ? ILE A 1   7 ?  -7.743   8.258 -15.879 1.000 94.520 ? 7   ILE A CB  1 
ATOM 49   O O   ? ILE A 1   7 ?  -7.879   5.227 -16.277 1.000 94.520 ? 7   ILE A O   1 
ATOM 50   C CG1 ? ILE A 1   7 ?  -7.045   9.622 -15.924 1.000 94.520 ? 7   ILE A CG1 1 
ATOM 51   C CG2 ? ILE A 1   7 ?  -8.976   8.303 -14.972 1.000 94.520 ? 7   ILE A CG2 1 
ATOM 52   C CD1 ? ILE A 1   7 ?  -7.879  10.724 -16.563 1.000 94.520 ? 7   ILE A CD1 1 
ATOM 53   N N   ? CYS A 1   8 ?  -7.613   5.351 -14.053 1.000 94.440 ? 8   CYS A N   1 
ATOM 54   C CA  ? CYS A 1   8 ?  -8.336   4.112 -13.790 1.000 94.440 ? 8   CYS A CA  1 
ATOM 55   C C   ? CYS A 1   8 ?  -9.799   4.238 -14.196 1.000 94.440 ? 8   CYS A C   1 
ATOM 56   C CB  ? CYS A 1   8 ?  -8.238   3.738 -12.311 1.000 94.440 ? 8   CYS A CB  1 
ATOM 57   O O   ? CYS A 1   8 ? -10.404   5.299 -14.033 1.000 94.440 ? 8   CYS A O   1 
ATOM 58   S SG  ? CYS A 1   8 ?  -6.554   3.395 -11.756 1.000 94.440 ? 8   CYS A SG  1 
ATOM 59   N N   ? GLU A 1   9 ? -10.259   3.120 -14.763 1.000 94.370 ? 9   GLU A N   1 
ATOM 60   C CA  ? GLU A 1   9 ? -11.702   3.103 -14.988 1.000 94.370 ? 9   GLU A CA  1 
ATOM 61   C C   ? GLU A 1   9 ? -12.466   3.283 -13.680 1.000 94.370 ? 9   GLU A C   1 
ATOM 62   C CB  ? GLU A 1   9 ? -12.125   1.800 -15.670 1.000 94.370 ? 9   GLU A CB  1 
ATOM 63   O O   ? GLU A 1   9 ? -12.075   2.737 -12.646 1.000 94.370 ? 9   GLU A O   1 
ATOM 64   C CG  ? GLU A 1   9 ? -13.583   1.778 -16.104 1.000 94.370 ? 9   GLU A CG  1 
ATOM 65   C CD  ? GLU A 1   9 ? -13.995   0.470 -16.762 1.000 94.370 ? 9   GLU A CD  1 
ATOM 66   O OE1 ? GLU A 1   9 ? -15.187   0.315 -17.112 1.000 94.370 ? 9   GLU A OE1 1 
ATOM 67   O OE2 ? GLU A 1   9 ? -13.118  -0.407 -16.927 1.000 94.370 ? 9   GLU A OE2 1 
ATOM 68   N N   ? GLU A 1  10 ? -13.542   4.089 -13.697 1.000 92.210 ? 10  GLU A N   1 
ATOM 69   C CA  ? GLU A 1  10 ? -14.361   4.312 -12.509 1.000 92.210 ? 10  GLU A CA  1 
ATOM 70   C C   ? GLU A 1  10 ? -14.769   2.991 -11.864 1.000 92.210 ? 10  GLU A C   1 
ATOM 71   C CB  ? GLU A 1  10 ? -15.605   5.133 -12.859 1.000 92.210 ? 10  GLU A CB  1 
ATOM 72   O O   ? GLU A 1  10 ? -15.158   2.049 -12.558 1.000 92.210 ? 10  GLU A O   1 
ATOM 73   C CG  ? GLU A 1  10 ? -16.357   5.659 -11.645 1.000 92.210 ? 10  GLU A CG  1 
ATOM 74   C CD  ? GLU A 1  10 ? -17.471   6.629 -12.003 1.000 92.210 ? 10  GLU A CD  1 
ATOM 75   O OE1 ? GLU A 1  10 ? -18.154   7.135 -11.084 1.000 92.210 ? 10  GLU A OE1 1 
ATOM 76   O OE2 ? GLU A 1  10 ? -17.664   6.883 -13.213 1.000 92.210 ? 10  GLU A OE2 1 
ATOM 77   N N   ? ASN A 1  11 ? -14.533   2.842 -10.529 1.000 91.240 ? 11  ASN A N   1 
ATOM 78   C CA  ? ASN A 1  11 ? -14.960   1.727  -9.691 1.000 91.240 ? 11  ASN A CA  1 
ATOM 79   C C   ? ASN A 1  11 ? -14.166   0.460  -9.997 1.000 91.240 ? 11  ASN A C   1 
ATOM 80   C CB  ? ASN A 1  11 ? -16.458   1.469  -9.862 1.000 91.240 ? 11  ASN A CB  1 
ATOM 81   O O   ? ASN A 1  11 ? -14.537  -0.631  -9.561 1.000 91.240 ? 11  ASN A O   1 
ATOM 82   C CG  ? ASN A 1  11 ? -17.307   2.644  -9.420 1.000 91.240 ? 11  ASN A CG  1 
ATOM 83   N ND2 ? ASN A 1  11 ? -18.416   2.869 -10.114 1.000 91.240 ? 11  ASN A ND2 1 
ATOM 84   O OD1 ? ASN A 1  11 ? -16.969   3.344  -8.462 1.000 91.240 ? 11  ASN A OD1 1 
ATOM 85   N N   ? SER A 1  12 ? -13.115   0.523 -10.785 1.000 94.590 ? 12  SER A N   1 
ATOM 86   C CA  ? SER A 1  12 ? -12.294  -0.622 -11.162 1.000 94.590 ? 12  SER A CA  1 
ATOM 87   C C   ? SER A 1  12 ? -11.334  -1.007 -10.041 1.000 94.590 ? 12  SER A C   1 
ATOM 88   C CB  ? SER A 1  12 ? -11.507  -0.321 -12.438 1.000 94.590 ? 12  SER A CB  1 
ATOM 89   O O   ? SER A 1  12 ? -10.772  -2.104 -10.047 1.000 94.590 ? 12  SER A O   1 
ATOM 90   O OG  ? SER A 1  12 ? -10.605   0.752 -12.231 1.000 94.590 ? 12  SER A OG  1 
ATOM 91   N N   ? VAL A 1  13 ? -11.153  -0.203  -9.009 1.000 96.620 ? 13  VAL A N   1 
ATOM 92   C CA  ? VAL A 1  13 ? -10.279  -0.443  -7.865 1.000 96.620 ? 13  VAL A CA  1 
ATOM 93   C C   ? VAL A 1  13 ? -11.024  -0.126  -6.571 1.000 96.620 ? 13  VAL A C   1 
ATOM 94   C CB  ? VAL A 1  13 ?  -8.984   0.396  -7.955 1.000 96.620 ? 13  VAL A CB  1 
ATOM 95   O O   ? VAL A 1  13 ? -10.697   0.842  -5.880 1.000 96.620 ? 13  VAL A O   1 
ATOM 96   C CG1 ? VAL A 1  13 ?  -7.941  -0.114  -6.962 1.000 96.620 ? 13  VAL A CG1 1 
ATOM 97   C CG2 ? VAL A 1  13 ?  -8.430   0.370  -9.378 1.000 96.620 ? 13  VAL A CG2 1 
ATOM 98   N N   ? PRO A 1  14 ? -12.035  -0.915  -6.200 1.000 96.810 ? 14  PRO A N   1 
ATOM 99   C CA  ? PRO A 1  14 ? -12.953  -0.607  -5.102 1.000 96.810 ? 14  PRO A CA  1 
ATOM 100  C C   ? PRO A 1  14 ? -12.319  -0.810  -3.728 1.000 96.810 ? 14  PRO A C   1 
ATOM 101  C CB  ? PRO A 1  14 ? -14.107  -1.589  -5.321 1.000 96.810 ? 14  PRO A CB  1 
ATOM 102  O O   ? PRO A 1  14 ? -12.889  -0.398  -2.714 1.000 96.810 ? 14  PRO A O   1 
ATOM 103  C CG  ? PRO A 1  14 ? -13.487  -2.757  -6.018 1.000 96.810 ? 14  PRO A CG  1 
ATOM 104  C CD  ? PRO A 1  14 ? -12.429  -2.248  -6.953 1.000 96.810 ? 14  PRO A CD  1 
ATOM 105  N N   ? TYR A 1  15 ? -11.059  -1.379  -3.716 1.000 98.070 ? 15  TYR A N   1 
ATOM 106  C CA  ? TYR A 1  15 ? -10.337  -1.617  -2.471 1.000 98.070 ? 15  TYR A CA  1 
ATOM 107  C C   ? TYR A 1  15 ?  -9.400  -0.458  -2.153 1.000 98.070 ? 15  TYR A C   1 
ATOM 108  C CB  ? TYR A 1  15 ?  -9.542  -2.924  -2.552 1.000 98.070 ? 15  TYR A CB  1 
ATOM 109  O O   ? TYR A 1  15 ?  -8.802  -0.413  -1.076 1.000 98.070 ? 15  TYR A O   1 
ATOM 110  C CG  ? TYR A 1  15 ?  -8.760  -3.080  -3.833 1.000 98.070 ? 15  TYR A CG  1 
ATOM 111  C CD1 ? TYR A 1  15 ?  -9.223  -3.900  -4.860 1.000 98.070 ? 15  TYR A CD1 1 
ATOM 112  C CD2 ? TYR A 1  15 ?  -7.556  -2.410  -4.019 1.000 98.070 ? 15  TYR A CD2 1 
ATOM 113  C CE1 ? TYR A 1  15 ?  -8.505  -4.049  -6.041 1.000 98.070 ? 15  TYR A CE1 1 
ATOM 114  C CE2 ? TYR A 1  15 ?  -6.829  -2.551  -5.197 1.000 98.070 ? 15  TYR A CE2 1 
ATOM 115  O OH  ? TYR A 1  15 ?  -6.595  -3.515  -7.368 1.000 98.070 ? 15  TYR A OH  1 
ATOM 116  C CZ  ? TYR A 1  15 ?  -7.311  -3.371  -6.201 1.000 98.070 ? 15  TYR A CZ  1 
ATOM 117  N N   ? GLN A 1  16 ?  -9.091   0.446  -3.115 1.000 97.520 ? 16  GLN A N   1 
ATOM 118  C CA  ? GLN A 1  16 ?  -8.184   1.575  -2.936 1.000 97.520 ? 16  GLN A CA  1 
ATOM 119  C C   ? GLN A 1  16 ?  -8.725   2.556  -1.900 1.000 97.520 ? 16  GLN A C   1 
ATOM 120  C CB  ? GLN A 1  16 ?  -7.951   2.293  -4.267 1.000 97.520 ? 16  GLN A CB  1 
ATOM 121  O O   ? GLN A 1  16 ?  -9.885   2.968  -1.973 1.000 97.520 ? 16  GLN A O   1 
ATOM 122  C CG  ? GLN A 1  16 ?  -7.018   3.492  -4.163 1.000 97.520 ? 16  GLN A CG  1 
ATOM 123  C CD  ? GLN A 1  16 ?  -5.588   3.097  -3.845 1.000 97.520 ? 16  GLN A CD  1 
ATOM 124  N NE2 ? GLN A 1  16 ?  -4.667   4.045  -3.982 1.000 97.520 ? 16  GLN A NE2 1 
ATOM 125  O OE1 ? GLN A 1  16 ?  -5.314   1.950  -3.479 1.000 97.520 ? 16  GLN A OE1 1 
ATOM 126  N N   ? VAL A 1  17 ?  -7.832   2.960  -0.999 1.000 97.510 ? 17  VAL A N   1 
ATOM 127  C CA  ? VAL A 1  17 ?  -8.209   3.831   0.110 1.000 97.510 ? 17  VAL A CA  1 
ATOM 128  C C   ? VAL A 1  17 ?  -7.341   5.087   0.099 1.000 97.510 ? 17  VAL A C   1 
ATOM 129  C CB  ? VAL A 1  17 ?  -8.081   3.107   1.469 1.000 97.510 ? 17  VAL A CB  1 
ATOM 130  O O   ? VAL A 1  17 ?  -6.134   5.014  -0.143 1.000 97.510 ? 17  VAL A O   1 
ATOM 131  C CG1 ? VAL A 1  17 ?  -8.295   4.084   2.623 1.000 97.510 ? 17  VAL A CG1 1 
ATOM 132  C CG2 ? VAL A 1  17 ?  -9.076   1.951   1.552 1.000 97.510 ? 17  VAL A CG2 1 
ATOM 133  N N   ? SER A 1  18 ?  -8.026   6.206   0.312 1.000 97.030 ? 18  SER A N   1 
ATOM 134  C CA  ? SER A 1  18 ?  -7.308   7.452   0.563 1.000 97.030 ? 18  SER A CA  1 
ATOM 135  C C   ? SER A 1  18 ?  -7.164   7.714   2.059 1.000 97.030 ? 18  SER A C   1 
ATOM 136  C CB  ? SER A 1  18 ?  -8.023   8.628  -0.103 1.000 97.030 ? 18  SER A CB  1 
ATOM 137  O O   ? SER A 1  18 ?  -8.162   7.805   2.777 1.000 97.030 ? 18  SER A O   1 
ATOM 138  O OG  ? SER A 1  18 ?  -7.397   9.854   0.234 1.000 97.030 ? 18  SER A OG  1 
ATOM 139  N N   ? LEU A 1  19 ?  -5.923   7.776   2.498 1.000 97.230 ? 19  LEU A N   1 
ATOM 140  C CA  ? LEU A 1  19 ?  -5.672   8.202   3.870 1.000 97.230 ? 19  LEU A CA  1 
ATOM 141  C C   ? LEU A 1  19 ?  -5.569   9.721   3.958 1.000 97.230 ? 19  LEU A C   1 
ATOM 142  C CB  ? LEU A 1  19 ?  -4.388   7.560   4.404 1.000 97.230 ? 19  LEU A CB  1 
ATOM 143  O O   ? LEU A 1  19 ?  -4.761  10.334   3.258 1.000 97.230 ? 19  LEU A O   1 
ATOM 144  C CG  ? LEU A 1  19 ?  -4.302   6.036   4.311 1.000 97.230 ? 19  LEU A CG  1 
ATOM 145  C CD1 ? LEU A 1  19 ?  -3.063   5.530   5.041 1.000 97.230 ? 19  LEU A CD1 1 
ATOM 146  C CD2 ? LEU A 1  19 ?  -5.563   5.394   4.879 1.000 97.230 ? 19  LEU A CD2 1 
ATOM 147  N N   ? ASN A 1  20 ?  -6.390  10.252   4.877 1.000 95.590 ? 20  ASN A N   1 
ATOM 148  C CA  ? ASN A 1  20 ?  -6.579  11.698   4.923 1.000 95.590 ? 20  ASN A CA  1 
ATOM 149  C C   ? ASN A 1  20 ?  -6.376  12.245   6.333 1.000 95.590 ? 20  ASN A C   1 
ATOM 150  C CB  ? ASN A 1  20 ?  -7.967  12.075   4.402 1.000 95.590 ? 20  ASN A CB  1 
ATOM 151  O O   ? ASN A 1  20 ?  -6.908  11.696   7.299 1.000 95.590 ? 20  ASN A O   1 
ATOM 152  C CG  ? ASN A 1  20 ?  -8.135  13.571   4.218 1.000 95.590 ? 20  ASN A CG  1 
ATOM 153  N ND2 ? ASN A 1  20 ?  -8.270  14.004   2.970 1.000 95.590 ? 20  ASN A ND2 1 
ATOM 154  O OD1 ? ASN A 1  20 ?  -8.143  14.331   5.190 1.000 95.590 ? 20  ASN A OD1 1 
ATOM 155  N N   ? SER A 1  21 ?  -5.503  13.294   6.543 1.000 94.610 ? 21  SER A N   1 
ATOM 156  C CA  ? SER A 1  21 ?  -5.321  14.055   7.774 1.000 94.610 ? 21  SER A CA  1 
ATOM 157  C C   ? SER A 1  21 ?  -5.491  15.551   7.529 1.000 94.610 ? 21  SER A C   1 
ATOM 158  C CB  ? SER A 1  21 ?  -3.940  13.783   8.373 1.000 94.610 ? 21  SER A CB  1 
ATOM 159  O O   ? SER A 1  21 ?  -4.585  16.338   7.810 1.000 94.610 ? 21  SER A O   1 
ATOM 160  O OG  ? SER A 1  21 ?  -3.810  14.404   9.641 1.000 94.610 ? 21  SER A OG  1 
ATOM 161  N N   ? GLY A 1  22 ?  -6.407  15.941   6.749 1.000 92.650 ? 22  GLY A N   1 
ATOM 162  C CA  ? GLY A 1  22 ?  -6.615  17.293   6.256 1.000 92.650 ? 22  GLY A CA  1 
ATOM 163  C C   ? GLY A 1  22 ?  -6.363  17.430   4.767 1.000 92.650 ? 22  GLY A C   1 
ATOM 164  O O   ? GLY A 1  22 ?  -6.837  18.377   4.136 1.000 92.650 ? 22  GLY A O   1 
ATOM 165  N N   ? TYR A 1  23 ?  -5.628  16.490   4.298 1.000 91.960 ? 23  TYR A N   1 
ATOM 166  C CA  ? TYR A 1  23 ?  -5.339  16.285   2.883 1.000 91.960 ? 23  TYR A CA  1 
ATOM 167  C C   ? TYR A 1  23 ?  -4.969  14.833   2.607 1.000 91.960 ? 23  TYR A C   1 
ATOM 168  C CB  ? TYR A 1  23 ?  -4.206  17.208   2.427 1.000 91.960 ? 23  TYR A CB  1 
ATOM 169  O O   ? TYR A 1  23 ?  -4.610  14.091   3.524 1.000 91.960 ? 23  TYR A O   1 
ATOM 170  C CG  ? TYR A 1  23 ?  -2.874  16.895   3.064 1.000 91.960 ? 23  TYR A CG  1 
ATOM 171  C CD1 ? TYR A 1  23 ?  -2.525  17.440   4.298 1.000 91.960 ? 23  TYR A CD1 1 
ATOM 172  C CD2 ? TYR A 1  23 ?  -1.962  16.055   2.434 1.000 91.960 ? 23  TYR A CD2 1 
ATOM 173  C CE1 ? TYR A 1  23 ?  -1.298  17.156   4.888 1.000 91.960 ? 23  TYR A CE1 1 
ATOM 174  C CE2 ? TYR A 1  23 ?  -0.732  15.764   3.015 1.000 91.960 ? 23  TYR A CE2 1 
ATOM 175  O OH  ? TYR A 1  23 ?   0.807  16.033   4.821 1.000 91.960 ? 23  TYR A OH  1 
ATOM 176  C CZ  ? TYR A 1  23 ?  -0.409  16.318   4.241 1.000 91.960 ? 23  TYR A CZ  1 
ATOM 177  N N   ? HIS A 1  24 ?  -5.135  14.453   1.414 1.000 92.590 ? 24  HIS A N   1 
ATOM 178  C CA  ? HIS A 1  24 ?  -4.632  13.140   1.026 1.000 92.590 ? 24  HIS A CA  1 
ATOM 179  C C   ? HIS A 1  24 ?  -3.118  13.060   1.188 1.000 92.590 ? 24  HIS A C   1 
ATOM 180  C CB  ? HIS A 1  24 ?  -5.023  12.823  -0.419 1.000 92.590 ? 24  HIS A CB  1 
ATOM 181  O O   ? HIS A 1  24 ?  -2.385  13.881   0.630 1.000 92.590 ? 24  HIS A O   1 
ATOM 182  C CG  ? HIS A 1  24 ?  -4.383  11.581  -0.954 1.000 92.590 ? 24  HIS A CG  1 
ATOM 183  C CD2 ? HIS A 1  24 ?  -3.261  11.407  -1.692 1.000 92.590 ? 24  HIS A CD2 1 
ATOM 184  N ND1 ? HIS A 1  24 ?  -4.909  10.325  -0.748 1.000 92.590 ? 24  HIS A ND1 1 
ATOM 185  C CE1 ? HIS A 1  24 ?  -4.135   9.428  -1.336 1.000 92.590 ? 24  HIS A CE1 1 
ATOM 186  N NE2 ? HIS A 1  24 ?  -3.128  10.059  -1.916 1.000 92.590 ? 24  HIS A NE2 1 
ATOM 187  N N   ? PHE A 1  25 ?  -2.667  12.026   1.930 1.000 92.670 ? 25  PHE A N   1 
ATOM 188  C CA  ? PHE A 1  25 ?  -1.221  11.995   2.111 1.000 92.670 ? 25  PHE A CA  1 
ATOM 189  C C   ? PHE A 1  25 ?  -0.670  10.602   1.833 1.000 92.670 ? 25  PHE A C   1 
ATOM 190  C CB  ? PHE A 1  25 ?  -0.845  12.435   3.529 1.000 92.670 ? 25  PHE A CB  1 
ATOM 191  O O   ? PHE A 1  25 ?   0.530  10.437   1.603 1.000 92.670 ? 25  PHE A O   1 
ATOM 192  C CG  ? PHE A 1  25 ?  -1.217  11.436   4.592 1.000 92.670 ? 25  PHE A CG  1 
ATOM 193  C CD1 ? PHE A 1  25 ?  -2.488  11.438   5.154 1.000 92.670 ? 25  PHE A CD1 1 
ATOM 194  C CD2 ? PHE A 1  25 ?  -0.294  10.495   5.030 1.000 92.670 ? 25  PHE A CD2 1 
ATOM 195  C CE1 ? PHE A 1  25 ?  -2.834  10.515   6.138 1.000 92.670 ? 25  PHE A CE1 1 
ATOM 196  C CE2 ? PHE A 1  25 ?  -0.633   9.570   6.013 1.000 92.670 ? 25  PHE A CE2 1 
ATOM 197  C CZ  ? PHE A 1  25 ?  -1.903   9.582   6.567 1.000 92.670 ? 25  PHE A CZ  1 
ATOM 198  N N   ? CYS A 1  26 ?  -1.515   9.596   1.856 1.000 95.660 ? 26  CYS A N   1 
ATOM 199  C CA  ? CYS A 1  26 ?  -1.120   8.223   1.562 1.000 95.660 ? 26  CYS A CA  1 
ATOM 200  C C   ? CYS A 1  26 ?  -2.310   7.406   1.072 1.000 95.660 ? 26  CYS A C   1 
ATOM 201  C CB  ? CYS A 1  26 ?  -0.511   7.563   2.799 1.000 95.660 ? 26  CYS A CB  1 
ATOM 202  O O   ? CYS A 1  26 ?  -3.459   7.824   1.223 1.000 95.660 ? 26  CYS A O   1 
ATOM 203  S SG  ? CYS A 1  26 ?   1.262   7.853   2.980 1.000 95.660 ? 26  CYS A SG  1 
ATOM 204  N N   ? GLY A 1  27 ?  -1.961   6.319   0.491 1.000 96.440 ? 27  GLY A N   1 
ATOM 205  C CA  ? GLY A 1  27 ?  -2.978   5.350   0.119 1.000 96.440 ? 27  GLY A CA  1 
ATOM 206  C C   ? GLY A 1  27 ?  -3.033   4.154   1.051 1.000 96.440 ? 27  GLY A C   1 
ATOM 207  O O   ? GLY A 1  27 ?  -2.251   4.064   1.999 1.000 96.440 ? 27  GLY A O   1 
ATOM 208  N N   ? GLY A 1  28 ?  -3.965   3.243   0.850 1.000 97.830 ? 28  GLY A N   1 
ATOM 209  C CA  ? GLY A 1  28 ?  -4.156   1.976   1.537 1.000 97.830 ? 28  GLY A CA  1 
ATOM 210  C C   ? GLY A 1  28 ?  -5.040   1.009   0.772 1.000 97.830 ? 28  GLY A C   1 
ATOM 211  O O   ? GLY A 1  28 ?  -5.438   1.287  -0.362 1.000 97.830 ? 28  GLY A O   1 
ATOM 212  N N   ? SER A 1  29 ?  -5.210  -0.167   1.440 1.000 98.520 ? 29  SER A N   1 
ATOM 213  C CA  ? SER A 1  29 ?  -6.074  -1.200   0.878 1.000 98.520 ? 29  SER A CA  1 
ATOM 214  C C   ? SER A 1  29 ?  -7.041  -1.742   1.925 1.000 98.520 ? 29  SER A C   1 
ATOM 215  C CB  ? SER A 1  29 ?  -5.237  -2.344   0.304 1.000 98.520 ? 29  SER A CB  1 
ATOM 216  O O   ? SER A 1  29 ?  -6.632  -2.084   3.037 1.000 98.520 ? 29  SER A O   1 
ATOM 217  O OG  ? SER A 1  29 ?  -4.268  -1.852  -0.605 1.000 98.520 ? 29  SER A OG  1 
ATOM 218  N N   ? LEU A 1  30 ?  -8.305  -1.679   1.508 1.000 98.670 ? 30  LEU A N   1 
ATOM 219  C CA  ? LEU A 1  30 ?  -9.297  -2.324   2.362 1.000 98.670 ? 30  LEU A CA  1 
ATOM 220  C C   ? LEU A 1  30 ?  -9.182  -3.842   2.279 1.000 98.670 ? 30  LEU A C   1 
ATOM 221  C CB  ? LEU A 1  30 ? -10.710  -1.885   1.967 1.000 98.670 ? 30  LEU A CB  1 
ATOM 222  O O   ? LEU A 1  30 ?  -9.315  -4.421   1.198 1.000 98.670 ? 30  LEU A O   1 
ATOM 223  C CG  ? LEU A 1  30 ? -11.845  -2.357   2.876 1.000 98.670 ? 30  LEU A CG  1 
ATOM 224  C CD1 ? LEU A 1  30 ? -11.738  -1.694   4.245 1.000 98.670 ? 30  LEU A CD1 1 
ATOM 225  C CD2 ? LEU A 1  30 ? -13.199  -2.063   2.239 1.000 98.670 ? 30  LEU A CD2 1 
ATOM 226  N N   ? ILE A 1  31 ?  -8.935  -4.548   3.440 1.000 98.520 ? 31  ILE A N   1 
ATOM 227  C CA  ? ILE A 1  31 ?  -8.692  -5.986   3.406 1.000 98.520 ? 31  ILE A CA  1 
ATOM 228  C C   ? ILE A 1  31 ?  -9.824  -6.718   4.124 1.000 98.520 ? 31  ILE A C   1 
ATOM 229  C CB  ? ILE A 1  31 ?  -7.332  -6.345   4.046 1.000 98.520 ? 31  ILE A CB  1 
ATOM 230  O O   ? ILE A 1  31 ?  -9.920  -7.945   4.056 1.000 98.520 ? 31  ILE A O   1 
ATOM 231  C CG1 ? ILE A 1  31 ?  -7.264  -5.821   5.485 1.000 98.520 ? 31  ILE A CG1 1 
ATOM 232  C CG2 ? ILE A 1  31 ?  -6.178  -5.791   3.205 1.000 98.520 ? 31  ILE A CG2 1 
ATOM 233  C CD1 ? ILE A 1  31 ?  -6.088  -6.364   6.286 1.000 98.520 ? 31  ILE A CD1 1 
ATOM 234  N N   ? SER A 1  32 ? -10.774  -5.983   4.822 1.000 98.180 ? 32  SER A N   1 
ATOM 235  C CA  ? SER A 1  32 ? -12.052  -6.365   5.412 1.000 98.180 ? 32  SER A CA  1 
ATOM 236  C C   ? SER A 1  32 ? -12.939  -5.147   5.647 1.000 98.180 ? 32  SER A C   1 
ATOM 237  C CB  ? SER A 1  32 ? -11.834  -7.108   6.730 1.000 98.180 ? 32  SER A CB  1 
ATOM 238  O O   ? SER A 1  32 ? -12.535  -4.015   5.369 1.000 98.180 ? 32  SER A O   1 
ATOM 239  O OG  ? SER A 1  32 ? -11.514  -6.202   7.772 1.000 98.180 ? 32  SER A OG  1 
ATOM 240  N N   ? GLU A 1  33 ? -14.235  -5.414   6.156 1.000 98.040 ? 33  GLU A N   1 
ATOM 241  C CA  ? GLU A 1  33 ? -15.128  -4.286   6.399 1.000 98.040 ? 33  GLU A CA  1 
ATOM 242  C C   ? GLU A 1  33 ? -14.568  -3.361   7.476 1.000 98.040 ? 33  GLU A C   1 
ATOM 243  C CB  ? GLU A 1  33 ? -16.520  -4.779   6.802 1.000 98.040 ? 33  GLU A CB  1 
ATOM 244  O O   ? GLU A 1  33 ? -14.973  -2.201   7.578 1.000 98.040 ? 33  GLU A O   1 
ATOM 245  C CG  ? GLU A 1  33 ? -17.256  -5.517   5.692 1.000 98.040 ? 33  GLU A CG  1 
ATOM 246  C CD  ? GLU A 1  33 ? -18.612  -6.052   6.124 1.000 98.040 ? 33  GLU A CD  1 
ATOM 247  O OE1 ? GLU A 1  33 ? -19.370  -6.552   5.262 1.000 98.040 ? 33  GLU A OE1 1 
ATOM 248  O OE2 ? GLU A 1  33 ? -18.919  -5.970   7.335 1.000 98.040 ? 33  GLU A OE2 1 
ATOM 249  N N   ? GLN A 1  34 ? -13.514  -3.846   8.217 1.000 98.350 ? 34  GLN A N   1 
ATOM 250  C CA  ? GLN A 1  34 ? -13.084  -3.090   9.389 1.000 98.350 ? 34  GLN A CA  1 
ATOM 251  C C   ? GLN A 1  34 ? -11.596  -2.761   9.315 1.000 98.350 ? 34  GLN A C   1 
ATOM 252  C CB  ? GLN A 1  34 ? -13.387  -3.867  10.671 1.000 98.350 ? 34  GLN A CB  1 
ATOM 253  O O   ? GLN A 1  34 ? -11.069  -2.048  10.172 1.000 98.350 ? 34  GLN A O   1 
ATOM 254  C CG  ? GLN A 1  34 ? -14.864  -3.888  11.042 1.000 98.350 ? 34  GLN A CG  1 
ATOM 255  C CD  ? GLN A 1  34 ? -15.105  -4.373  12.459 1.000 98.350 ? 34  GLN A CD  1 
ATOM 256  N NE2 ? GLN A 1  34 ? -15.656  -3.503  13.298 1.000 98.350 ? 34  GLN A NE2 1 
ATOM 257  O OE1 ? GLN A 1  34 ? -14.800  -5.522  12.797 1.000 98.350 ? 34  GLN A OE1 1 
ATOM 258  N N   ? TRP A 1  35 ? -10.868  -3.263   8.328 1.000 98.710 ? 35  TRP A N   1 
ATOM 259  C CA  ? TRP A 1  35 ?  -9.420  -3.103   8.408 1.000 98.710 ? 35  TRP A CA  1 
ATOM 260  C C   ? TRP A 1  35 ?  -8.850  -2.634   7.073 1.000 98.710 ? 35  TRP A C   1 
ATOM 261  C CB  ? TRP A 1  35 ?  -8.755  -4.418   8.826 1.000 98.710 ? 35  TRP A CB  1 
ATOM 262  O O   ? TRP A 1  35 ?  -9.271  -3.101   6.012 1.000 98.710 ? 35  TRP A O   1 
ATOM 263  C CG  ? TRP A 1  35 ?  -9.004  -4.797  10.255 1.000 98.710 ? 35  TRP A CG  1 
ATOM 264  C CD1 ? TRP A 1  35 ?  -9.990  -5.615  10.731 1.000 98.710 ? 35  TRP A CD1 1 
ATOM 265  C CD2 ? TRP A 1  35 ?  -8.253  -4.369  11.396 1.000 98.710 ? 35  TRP A CD2 1 
ATOM 266  C CE2 ? TRP A 1  35 ?  -8.841  -4.967  12.532 1.000 98.710 ? 35  TRP A CE2 1 
ATOM 267  C CE3 ? TRP A 1  35 ?  -7.139  -3.537  11.567 1.000 98.710 ? 35  TRP A CE3 1 
ATOM 268  N NE1 ? TRP A 1  35 ?  -9.898  -5.722  12.100 1.000 98.710 ? 35  TRP A NE1 1 
ATOM 269  C CH2 ? TRP A 1  35 ?  -7.260  -3.940  13.963 1.000 98.710 ? 35  TRP A CH2 1 
ATOM 270  C CZ2 ? TRP A 1  35 ?  -8.351  -4.758  13.824 1.000 98.710 ? 35  TRP A CZ2 1 
ATOM 271  C CZ3 ? TRP A 1  35 ?  -6.652  -3.331  12.853 1.000 98.710 ? 35  TRP A CZ3 1 
ATOM 272  N N   ? VAL A 1  36 ?  -7.895  -1.697   7.174 1.000 98.780 ? 36  VAL A N   1 
ATOM 273  C CA  ? VAL A 1  36 ?  -7.114  -1.160   6.066 1.000 98.780 ? 36  VAL A CA  1 
ATOM 274  C C   ? VAL A 1  36 ?  -5.632  -1.458   6.285 1.000 98.780 ? 36  VAL A C   1 
ATOM 275  C CB  ? VAL A 1  36 ?  -7.333   0.361   5.901 1.000 98.780 ? 36  VAL A CB  1 
ATOM 276  O O   ? VAL A 1  36 ?  -5.134  -1.367   7.410 1.000 98.780 ? 36  VAL A O   1 
ATOM 277  C CG1 ? VAL A 1  36 ?  -6.404   0.927   4.829 1.000 98.780 ? 36  VAL A CG1 1 
ATOM 278  C CG2 ? VAL A 1  36 ?  -8.792   0.655   5.558 1.000 98.780 ? 36  VAL A CG2 1 
ATOM 279  N N   ? VAL A 1  37 ?  -5.001  -1.872   5.210 1.000 98.640 ? 37  VAL A N   1 
ATOM 280  C CA  ? VAL A 1  37 ?  -3.553  -2.045   5.247 1.000 98.640 ? 37  VAL A CA  1 
ATOM 281  C C   ? VAL A 1  37 ?  -2.878  -0.921   4.463 1.000 98.640 ? 37  VAL A C   1 
ATOM 282  C CB  ? VAL A 1  37 ?  -3.130  -3.419   4.679 1.000 98.640 ? 37  VAL A CB  1 
ATOM 283  O O   ? VAL A 1  37 ?  -3.353  -0.530   3.394 1.000 98.640 ? 37  VAL A O   1 
ATOM 284  C CG1 ? VAL A 1  37 ?  -1.638  -3.433   4.353 1.000 98.640 ? 37  VAL A CG1 1 
ATOM 285  C CG2 ? VAL A 1  37 ?  -3.475  -4.532   5.667 1.000 98.640 ? 37  VAL A CG2 1 
ATOM 286  N N   ? SER A 1  38 ?  -1.739  -0.323   4.997 1.000 98.470 ? 38  SER A N   1 
ATOM 287  C CA  ? SER A 1  38 ?  -0.958   0.755   4.397 1.000 98.470 ? 38  SER A CA  1 
ATOM 288  C C   ? SER A 1  38 ?   0.517   0.642   4.769 1.000 98.470 ? 38  SER A C   1 
ATOM 289  C CB  ? SER A 1  38 ?  -1.500   2.117   4.834 1.000 98.470 ? 38  SER A CB  1 
ATOM 290  O O   ? SER A 1  38 ?   0.955  -0.387   5.288 1.000 98.470 ? 38  SER A O   1 
ATOM 291  O OG  ? SER A 1  38 ?  -0.931   3.157   4.057 1.000 98.470 ? 38  SER A OG  1 
ATOM 292  N N   ? ALA A 1  39 ?   1.265   1.623   4.400 1.000 98.230 ? 39  ALA A N   1 
ATOM 293  C CA  ? ALA A 1  39 ?   2.687   1.639   4.734 1.000 98.230 ? 39  ALA A CA  1 
ATOM 294  C C   ? ALA A 1  39 ?   2.915   2.201   6.134 1.000 98.230 ? 39  ALA A C   1 
ATOM 295  C CB  ? ALA A 1  39 ?   3.466   2.452   3.703 1.000 98.230 ? 39  ALA A CB  1 
ATOM 296  O O   ? ALA A 1  39 ?   2.250   3.156   6.542 1.000 98.230 ? 39  ALA A O   1 
ATOM 297  N N   ? GLY A 1  40 ?   3.847   1.606   6.832 1.000 97.730 ? 40  GLY A N   1 
ATOM 298  C CA  ? GLY A 1  40 ?   4.208   2.052   8.168 1.000 97.730 ? 40  GLY A CA  1 
ATOM 299  C C   ? GLY A 1  40 ?   4.695   3.488   8.206 1.000 97.730 ? 40  GLY A C   1 
ATOM 300  O O   ? GLY A 1  40 ?   4.415   4.220   9.158 1.000 97.730 ? 40  GLY A O   1 
ATOM 301  N N   ? HIS A 1  41 ?   5.376   3.906   7.192 1.000 96.650 ? 41  HIS A N   1 
ATOM 302  C CA  ? HIS A 1  41 ?   5.918   5.259   7.143 1.000 96.650 ? 41  HIS A CA  1 
ATOM 303  C C   ? HIS A 1  41 ?   4.821   6.282   6.869 1.000 96.650 ? 41  HIS A C   1 
ATOM 304  C CB  ? HIS A 1  41 ?   7.009   5.361   6.075 1.000 96.650 ? 41  HIS A CB  1 
ATOM 305  O O   ? HIS A 1  41 ?   5.064   7.490   6.925 1.000 96.650 ? 41  HIS A O   1 
ATOM 306  C CG  ? HIS A 1  41 ?   6.482   5.350   4.676 1.000 96.650 ? 41  HIS A CG  1 
ATOM 307  C CD2 ? HIS A 1  41 ?   6.037   6.355   3.886 1.000 96.650 ? 41  HIS A CD2 1 
ATOM 308  N ND1 ? HIS A 1  41 ?   6.367   4.195   3.933 1.000 96.650 ? 41  HIS A ND1 1 
ATOM 309  C CE1 ? HIS A 1  41 ?   5.873   4.492   2.743 1.000 96.650 ? 41  HIS A CE1 1 
ATOM 310  N NE2 ? HIS A 1  41 ?   5.664   5.796   2.688 1.000 96.650 ? 41  HIS A NE2 1 
ATOM 311  N N   ? CYS A 1  42 ?   3.562   5.857   6.680 1.000 96.740 ? 42  CYS A N   1 
ATOM 312  C CA  ? CYS A 1  42 ?   2.404   6.715   6.456 1.000 96.740 ? 42  CYS A CA  1 
ATOM 313  C C   ? CYS A 1  42 ?   1.682   7.010   7.765 1.000 96.740 ? 42  CYS A C   1 
ATOM 314  C CB  ? CYS A 1  42 ?   1.439   6.064   5.466 1.000 96.740 ? 42  CYS A CB  1 
ATOM 315  O O   ? CYS A 1  42 ?   0.618   7.632   7.766 1.000 96.740 ? 42  CYS A O   1 
ATOM 316  S SG  ? CYS A 1  42 ?   2.009   6.116   3.753 1.000 96.740 ? 42  CYS A SG  1 
ATOM 317  N N   ? TYR A 1  43 ?   2.235   6.771   8.884 1.000 97.110 ? 43  TYR A N   1 
ATOM 318  C CA  ? TYR A 1  43 ?   1.579   6.904  10.180 1.000 97.110 ? 43  TYR A CA  1 
ATOM 319  C C   ? TYR A 1  43 ?   1.321   8.368  10.513 1.000 97.110 ? 43  TYR A C   1 
ATOM 320  C CB  ? TYR A 1  43 ?   2.426   6.259  11.281 1.000 97.110 ? 43  TYR A CB  1 
ATOM 321  O O   ? TYR A 1  43 ?   2.199   9.216  10.334 1.000 97.110 ? 43  TYR A O   1 
ATOM 322  C CG  ? TYR A 1  43 ?   1.858   6.437  12.667 1.000 97.110 ? 43  TYR A CG  1 
ATOM 323  C CD1 ? TYR A 1  43 ?   2.170   7.560  13.430 1.000 97.110 ? 43  TYR A CD1 1 
ATOM 324  C CD2 ? TYR A 1  43 ?   1.008   5.483  13.218 1.000 97.110 ? 43  TYR A CD2 1 
ATOM 325  C CE1 ? TYR A 1  43 ?   1.650   7.728  14.709 1.000 97.110 ? 43  TYR A CE1 1 
ATOM 326  C CE2 ? TYR A 1  43 ?   0.483   5.641  14.496 1.000 97.110 ? 43  TYR A CE2 1 
ATOM 327  O OH  ? TYR A 1  43 ?   0.291   6.926  16.499 1.000 97.110 ? 43  TYR A OH  1 
ATOM 328  C CZ  ? TYR A 1  43 ?   0.808   6.765  15.233 1.000 97.110 ? 43  TYR A CZ  1 
ATOM 329  N N   ? LYS A 1  44 ?   0.079   8.599  10.969 1.000 96.830 ? 44  LYS A N   1 
ATOM 330  C CA  ? LYS A 1  44 ?  -0.368   9.840  11.596 1.000 96.830 ? 44  LYS A CA  1 
ATOM 331  C C   ? LYS A 1  44 ?  -1.254   9.556  12.805 1.000 96.830 ? 44  LYS A C   1 
ATOM 332  C CB  ? LYS A 1  44 ?  -1.119  10.710  10.588 1.000 96.830 ? 44  LYS A CB  1 
ATOM 333  O O   ? LYS A 1  44 ?  -1.919   8.520  12.865 1.000 96.830 ? 44  LYS A O   1 
ATOM 334  C CG  ? LYS A 1  44 ?  -0.313  11.054   9.345 1.000 96.830 ? 44  LYS A CG  1 
ATOM 335  C CD  ? LYS A 1  44 ?   0.650  12.206   9.604 1.000 96.830 ? 44  LYS A CD  1 
ATOM 336  C CE  ? LYS A 1  44 ?   1.299  12.694   8.316 1.000 96.830 ? 44  LYS A CE  1 
ATOM 337  N NZ  ? LYS A 1  44 ?   2.297  13.776   8.573 1.000 96.830 ? 44  LYS A NZ  1 
ATOM 338  N N   ? SER A 1  45 ?  -1.201  10.531  13.866 1.000 94.260 ? 45  SER A N   1 
ATOM 339  C CA  ? SER A 1  45 ?  -1.954  10.349  15.102 1.000 94.260 ? 45  SER A CA  1 
ATOM 340  C C   ? SER A 1  45 ?  -3.456  10.332  14.838 1.000 94.260 ? 45  SER A C   1 
ATOM 341  C CB  ? SER A 1  45 ?  -1.617  11.455  16.104 1.000 94.260 ? 45  SER A CB  1 
ATOM 342  O O   ? SER A 1  45 ?  -4.213   9.687  15.567 1.000 94.260 ? 45  SER A O   1 
ATOM 343  O OG  ? SER A 1  45 ?  -1.919  12.730  15.565 1.000 94.260 ? 45  SER A OG  1 
ATOM 344  N N   ? ARG A 1  46 ?  -3.969  10.982  13.797 1.000 95.890 ? 46  ARG A N   1 
ATOM 345  C CA  ? ARG A 1  46 ?  -5.358  11.008  13.348 1.000 95.890 ? 46  ARG A CA  1 
ATOM 346  C C   ? ARG A 1  46 ?  -5.453  10.752  11.848 1.000 95.890 ? 46  ARG A C   1 
ATOM 347  C CB  ? ARG A 1  46 ?  -6.009  12.349  13.694 1.000 95.890 ? 46  ARG A CB  1 
ATOM 348  O O   ? ARG A 1  46 ?  -4.862  11.483  11.049 1.000 95.890 ? 46  ARG A O   1 
ATOM 349  C CG  ? ARG A 1  46 ?  -6.128  12.609  15.187 1.000 95.890 ? 46  ARG A CG  1 
ATOM 350  C CD  ? ARG A 1  46 ?  -6.805  13.942  15.475 1.000 95.890 ? 46  ARG A CD  1 
ATOM 351  N NE  ? ARG A 1  46 ?  -6.803  14.250  16.902 1.000 95.890 ? 46  ARG A NE  1 
ATOM 352  N NH1 ? ARG A 1  46 ?  -8.868  15.287  16.892 1.000 95.890 ? 46  ARG A NH1 1 
ATOM 353  N NH2 ? ARG A 1  46 ?  -7.678  15.111  18.843 1.000 95.890 ? 46  ARG A NH2 1 
ATOM 354  C CZ  ? ARG A 1  46 ?  -7.783  14.882  17.543 1.000 95.890 ? 46  ARG A CZ  1 
ATOM 355  N N   ? ILE A 1  47 ?  -6.216   9.701  11.494 1.000 98.010 ? 47  ILE A N   1 
ATOM 356  C CA  ? ILE A 1  47 ?  -6.365   9.346  10.087 1.000 98.010 ? 47  ILE A CA  1 
ATOM 357  C C   ? ILE A 1  47 ?  -7.843   9.141   9.761 1.000 98.010 ? 47  ILE A C   1 
ATOM 358  C CB  ? ILE A 1  47 ?  -5.558   8.076   9.736 1.000 98.010 ? 47  ILE A CB  1 
ATOM 359  O O   ? ILE A 1  47 ?  -8.538   8.387  10.446 1.000 98.010 ? 47  ILE A O   1 
ATOM 360  C CG1 ? ILE A 1  47 ?  -4.059   8.324   9.935 1.000 98.010 ? 47  ILE A CG1 1 
ATOM 361  C CG2 ? ILE A 1  47 ?  -5.853   7.628   8.301 1.000 98.010 ? 47  ILE A CG2 1 
ATOM 362  C CD1 ? ILE A 1  47 ?  -3.200   7.075   9.793 1.000 98.010 ? 47  ILE A CD1 1 
ATOM 363  N N   ? GLN A 1  48 ?  -8.389   9.894   8.793 1.000 97.960 ? 48  GLN A N   1 
ATOM 364  C CA  ? GLN A 1  48 ?  -9.679   9.611   8.171 1.000 97.960 ? 48  GLN A CA  1 
ATOM 365  C C   ? GLN A 1  48 ?  -9.508   8.785   6.900 1.000 97.960 ? 48  GLN A C   1 
ATOM 366  C CB  ? GLN A 1  48 ? -10.420  10.911   7.857 1.000 97.960 ? 48  GLN A CB  1 
ATOM 367  O O   ? GLN A 1  48 ?  -8.677   9.110   6.049 1.000 97.960 ? 48  GLN A O   1 
ATOM 368  C CG  ? GLN A 1  48 ? -11.811  10.701   7.273 1.000 97.960 ? 48  GLN A CG  1 
ATOM 369  C CD  ? GLN A 1  48 ? -12.442  11.989   6.781 1.000 97.960 ? 48  GLN A CD  1 
ATOM 370  N NE2 ? GLN A 1  48 ? -13.290  12.589   7.610 1.000 97.960 ? 48  GLN A NE2 1 
ATOM 371  O OE1 ? GLN A 1  48 ? -12.170  12.443   5.664 1.000 97.960 ? 48  GLN A OE1 1 
ATOM 372  N N   ? VAL A 1  49 ? -10.264   7.695   6.866 1.000 98.140 ? 49  VAL A N   1 
ATOM 373  C CA  ? VAL A 1  49 ? -10.197   6.786   5.727 1.000 98.140 ? 49  VAL A CA  1 
ATOM 374  C C   ? VAL A 1  49 ? -11.342   7.082   4.761 1.000 98.140 ? 49  VAL A C   1 
ATOM 375  C CB  ? VAL A 1  49 ? -10.248   5.308   6.176 1.000 98.140 ? 49  VAL A CB  1 
ATOM 376  O O   ? VAL A 1  49 ? -12.510   7.094   5.158 1.000 98.140 ? 49  VAL A O   1 
ATOM 377  C CG1 ? VAL A 1  49 ? -10.255   4.376   4.966 1.000 98.140 ? 49  VAL A CG1 1 
ATOM 378  C CG2 ? VAL A 1  49 ?  -9.069   4.990   7.094 1.000 98.140 ? 49  VAL A CG2 1 
ATOM 379  N N   ? ARG A 1  50 ? -10.965   7.440   3.501 1.000 97.370 ? 50  ARG A N   1 
ATOM 380  C CA  ? ARG A 1  50 ? -11.960   7.701   2.465 1.000 97.370 ? 50  ARG A CA  1 
ATOM 381  C C   ? ARG A 1  50 ? -12.060   6.529   1.494 1.000 97.370 ? 50  ARG A C   1 
ATOM 382  C CB  ? ARG A 1  50 ? -11.620   8.984   1.704 1.000 97.370 ? 50  ARG A CB  1 
ATOM 383  O O   ? ARG A 1  50 ? -11.063   6.133   0.886 1.000 97.370 ? 50  ARG A O   1 
ATOM 384  C CG  ? ARG A 1  50 ? -11.513  10.215   2.589 1.000 97.370 ? 50  ARG A CG  1 
ATOM 385  C CD  ? ARG A 1  50 ? -11.314  11.483   1.771 1.000 97.370 ? 50  ARG A CD  1 
ATOM 386  N NE  ? ARG A 1  50 ? -11.193  12.662   2.623 1.000 97.370 ? 50  ARG A NE  1 
ATOM 387  N NH1 ? ARG A 1  50 ? -11.338  14.184   0.892 1.000 97.370 ? 50  ARG A NH1 1 
ATOM 388  N NH2 ? ARG A 1  50 ? -11.090  14.916   3.050 1.000 97.370 ? 50  ARG A NH2 1 
ATOM 389  C CZ  ? ARG A 1  50 ? -11.207  13.918   2.186 1.000 97.370 ? 50  ARG A CZ  1 
ATOM 390  N N   ? LEU A 1  51 ? -13.271   5.895   1.372 1.000 97.540 ? 51  LEU A N   1 
ATOM 391  C CA  ? LEU A 1  51 ? -13.541   4.753   0.505 1.000 97.540 ? 51  LEU A CA  1 
ATOM 392  C C   ? LEU A 1  51 ? -14.523   5.130  -0.600 1.000 97.540 ? 51  LEU A C   1 
ATOM 393  C CB  ? LEU A 1  51 ? -14.096   3.582   1.319 1.000 97.540 ? 51  LEU A CB  1 
ATOM 394  O O   ? LEU A 1  51 ? -15.334   6.043  -0.431 1.000 97.540 ? 51  LEU A O   1 
ATOM 395  C CG  ? LEU A 1  51 ? -13.173   3.006   2.394 1.000 97.540 ? 51  LEU A CG  1 
ATOM 396  C CD1 ? LEU A 1  51 ? -13.993   2.439   3.548 1.000 97.540 ? 51  LEU A CD1 1 
ATOM 397  C CD2 ? LEU A 1  51 ? -12.262   1.936   1.802 1.000 97.540 ? 51  LEU A CD2 1 
ATOM 398  N N   ? GLY A 1  52 ? -14.355   4.439  -1.764 1.000 95.890 ? 52  GLY A N   1 
ATOM 399  C CA  ? GLY A 1  52 ? -15.306   4.629  -2.848 1.000 95.890 ? 52  GLY A CA  1 
ATOM 400  C C   ? GLY A 1  52 ? -14.994   5.839  -3.709 1.000 95.890 ? 52  GLY A C   1 
ATOM 401  O O   ? GLY A 1  52 ? -15.857   6.322  -4.444 1.000 95.890 ? 52  GLY A O   1 
ATOM 402  N N   ? GLU A 1  53 ? -13.683   6.336  -3.564 1.000 94.200 ? 53  GLU A N   1 
ATOM 403  C CA  ? GLU A 1  53 ? -13.279   7.532  -4.298 1.000 94.200 ? 53  GLU A CA  1 
ATOM 404  C C   ? GLU A 1  53 ? -12.710   7.173  -5.668 1.000 94.200 ? 53  GLU A C   1 
ATOM 405  C CB  ? GLU A 1  53 ? -12.251   8.333  -3.495 1.000 94.200 ? 53  GLU A CB  1 
ATOM 406  O O   ? GLU A 1  53 ? -11.934   6.224  -5.794 1.000 94.200 ? 53  GLU A O   1 
ATOM 407  C CG  ? GLU A 1  53 ? -12.776   8.846  -2.162 1.000 94.200 ? 53  GLU A CG  1 
ATOM 408  C CD  ? GLU A 1  53 ? -13.664  10.072  -2.298 1.000 94.200 ? 53  GLU A CD  1 
ATOM 409  O OE1 ? GLU A 1  53 ? -14.300  10.475  -1.298 1.000 94.200 ? 53  GLU A OE1 1 
ATOM 410  O OE2 ? GLU A 1  53 ? -13.725  10.635  -3.414 1.000 94.200 ? 53  GLU A OE2 1 
ATOM 411  N N   ? HIS A 1  54 ? -13.132   7.793  -6.763 1.000 94.530 ? 54  HIS A N   1 
ATOM 412  C CA  ? HIS A 1  54 ? -12.465   7.804  -8.060 1.000 94.530 ? 54  HIS A CA  1 
ATOM 413  C C   ? HIS A 1  54 ? -11.832   9.162  -8.342 1.000 94.530 ? 54  HIS A C   1 
ATOM 414  C CB  ? HIS A 1  54 ? -13.452   7.443  -9.173 1.000 94.530 ? 54  HIS A CB  1 
ATOM 415  O O   ? HIS A 1  54 ? -10.736   9.236  -8.903 1.000 94.530 ? 54  HIS A O   1 
ATOM 416  C CG  ? HIS A 1  54 ? -12.829   7.389 -10.532 1.000 94.530 ? 54  HIS A CG  1 
ATOM 417  C CD2 ? HIS A 1  54 ? -12.993   8.182 -11.617 1.000 94.530 ? 54  HIS A CD2 1 
ATOM 418  N ND1 ? HIS A 1  54 ? -11.916   6.423 -10.894 1.000 94.530 ? 54  HIS A ND1 1 
ATOM 419  C CE1 ? HIS A 1  54 ? -11.543   6.625 -12.146 1.000 94.530 ? 54  HIS A CE1 1 
ATOM 420  N NE2 ? HIS A 1  54 ? -12.183   7.687 -12.608 1.000 94.530 ? 54  HIS A NE2 1 
ATOM 421  N N   ? ASN A 1  55 ? -12.544  10.218  -7.990 1.000 93.990 ? 55  ASN A N   1 
ATOM 422  C CA  ? ASN A 1  55 ? -12.084  11.603  -7.963 1.000 93.990 ? 55  ASN A CA  1 
ATOM 423  C C   ? ASN A 1  55 ? -12.160  12.192  -6.557 1.000 93.990 ? 55  ASN A C   1 
ATOM 424  C CB  ? ASN A 1  55 ? -12.893  12.457  -8.941 1.000 93.990 ? 55  ASN A CB  1 
ATOM 425  O O   ? ASN A 1  55 ? -13.251  12.433  -6.039 1.000 93.990 ? 55  ASN A O   1 
ATOM 426  C CG  ? ASN A 1  55 ? -12.329  13.855  -9.101 1.000 93.990 ? 55  ASN A CG  1 
ATOM 427  N ND2 ? ASN A 1  55 ? -12.427  14.399 -10.308 1.000 93.990 ? 55  ASN A ND2 1 
ATOM 428  O OD1 ? ASN A 1  55 ? -11.808  14.440  -8.148 1.000 93.990 ? 55  ASN A OD1 1 
ATOM 429  N N   ? ILE A 1  56 ? -10.990  12.504  -5.988 1.000 91.810 ? 56  ILE A N   1 
ATOM 430  C CA  ? ILE A 1  56 ? -10.925  12.849  -4.572 1.000 91.810 ? 56  ILE A CA  1 
ATOM 431  C C   ? ILE A 1  56 ? -11.404  14.285  -4.368 1.000 91.810 ? 56  ILE A C   1 
ATOM 432  C CB  ? ILE A 1  56 ?  -9.494  12.678  -4.014 1.000 91.810 ? 56  ILE A CB  1 
ATOM 433  O O   ? ILE A 1  56 ? -11.704  14.692  -3.243 1.000 91.810 ? 56  ILE A O   1 
ATOM 434  C CG1 ? ILE A 1  56 ?  -8.504  13.537  -4.809 1.000 91.810 ? 56  ILE A CG1 1 
ATOM 435  C CG2 ? ILE A 1  56 ?  -9.079  11.204  -4.034 1.000 91.810 ? 56  ILE A CG2 1 
ATOM 436  C CD1 ? ILE A 1  56 ?  -7.106  13.588  -4.207 1.000 91.810 ? 56  ILE A CD1 1 
ATOM 437  N N   ? GLU A 1  57 ? -11.696  15.051  -5.397 1.000 90.350 ? 57  GLU A N   1 
ATOM 438  C CA  ? GLU A 1  57 ? -12.122  16.444  -5.302 1.000 90.350 ? 57  GLU A CA  1 
ATOM 439  C C   ? GLU A 1  57 ? -13.640  16.566  -5.405 1.000 90.350 ? 57  GLU A C   1 
ATOM 440  C CB  ? GLU A 1  57 ? -11.452  17.287  -6.391 1.000 90.350 ? 57  GLU A CB  1 
ATOM 441  O O   ? GLU A 1  57 ? -14.216  17.577  -4.999 1.000 90.350 ? 57  GLU A O   1 
ATOM 442  C CG  ? GLU A 1  57 ?  -9.996  17.621  -6.101 1.000 90.350 ? 57  GLU A CG  1 
ATOM 443  C CD  ? GLU A 1  57 ?  -9.824  18.623  -4.970 1.000 90.350 ? 57  GLU A CD  1 
ATOM 444  O OE1 ? GLU A 1  57 ?  -8.809  18.547  -4.241 1.000 90.350 ? 57  GLU A OE1 1 
ATOM 445  O OE2 ? GLU A 1  57 ? -10.712  19.490  -4.812 1.000 90.350 ? 57  GLU A OE2 1 
ATOM 446  N N   ? VAL A 1  58 ? -14.262  15.463  -5.928 1.000 91.560 ? 58  VAL A N   1 
ATOM 447  C CA  ? VAL A 1  58 ? -15.706  15.543  -6.120 1.000 91.560 ? 58  VAL A CA  1 
ATOM 448  C C   ? VAL A 1  58 ? -16.391  14.399  -5.375 1.000 91.560 ? 58  VAL A C   1 
ATOM 449  C CB  ? VAL A 1  58 ? -16.083  15.504  -7.618 1.000 91.560 ? 58  VAL A CB  1 
ATOM 450  O O   ? VAL A 1  58 ? -15.855  13.290  -5.299 1.000 91.560 ? 58  VAL A O   1 
ATOM 451  C CG1 ? VAL A 1  58 ? -17.595  15.621  -7.798 1.000 91.560 ? 58  VAL A CG1 1 
ATOM 452  C CG2 ? VAL A 1  58 ? -15.364  16.617  -8.377 1.000 91.560 ? 58  VAL A CG2 1 
ATOM 453  N N   ? LEU A 1  59 ? -17.536  14.675  -4.690 1.000 91.120 ? 59  LEU A N   1 
ATOM 454  C CA  ? LEU A 1  59 ? -18.394  13.638  -4.129 1.000 91.120 ? 59  LEU A CA  1 
ATOM 455  C C   ? LEU A 1  59 ? -19.201  12.949  -5.224 1.000 91.120 ? 59  LEU A C   1 
ATOM 456  C CB  ? LEU A 1  59 ? -19.339  14.232  -3.081 1.000 91.120 ? 59  LEU A CB  1 
ATOM 457  O O   ? LEU A 1  59 ? -20.130  13.538  -5.781 1.000 91.120 ? 59  LEU A O   1 
ATOM 458  C CG  ? LEU A 1  59 ? -18.683  14.802  -1.822 1.000 91.120 ? 59  LEU A CG  1 
ATOM 459  C CD1 ? LEU A 1  59 ? -19.743  15.354  -0.875 1.000 91.120 ? 59  LEU A CD1 1 
ATOM 460  C CD2 ? LEU A 1  59 ? -17.841  13.737  -1.129 1.000 91.120 ? 59  LEU A CD2 1 
ATOM 461  N N   ? GLU A 1  60 ? -18.686  11.741  -5.575 1.000 88.170 ? 60  GLU A N   1 
ATOM 462  C CA  ? GLU A 1  60 ? -19.182  11.029  -6.749 1.000 88.170 ? 60  GLU A CA  1 
ATOM 463  C C   ? GLU A 1  60 ? -20.329  10.091  -6.382 1.000 88.170 ? 60  GLU A C   1 
ATOM 464  C CB  ? GLU A 1  60 ? -18.053  10.242  -7.418 1.000 88.170 ? 60  GLU A CB  1 
ATOM 465  O O   ? GLU A 1  60 ? -20.920   9.454  -7.255 1.000 88.170 ? 60  GLU A O   1 
ATOM 466  C CG  ? GLU A 1  60 ? -16.940  11.117  -7.977 1.000 88.170 ? 60  GLU A CG  1 
ATOM 467  C CD  ? GLU A 1  60 ? -15.742  10.322  -8.470 1.000 88.170 ? 60  GLU A CD  1 
ATOM 468  O OE1 ? GLU A 1  60 ? -15.461  10.341  -9.690 1.000 88.170 ? 60  GLU A OE1 1 
ATOM 469  O OE2 ? GLU A 1  60 ? -15.078   9.674  -7.630 1.000 88.170 ? 60  GLU A OE2 1 
ATOM 470  N N   ? GLY A 1  61 ? -20.658  10.129  -4.976 1.000 87.100 ? 61  GLY A N   1 
ATOM 471  C CA  ? GLY A 1  61 ? -21.735   9.259  -4.531 1.000 87.100 ? 61  GLY A CA  1 
ATOM 472  C C   ? GLY A 1  61 ? -21.243   7.932  -3.985 1.000 87.100 ? 61  GLY A C   1 
ATOM 473  O O   ? GLY A 1  61 ? -20.263   7.375  -4.483 1.000 87.100 ? 61  GLY A O   1 
ATOM 474  N N   ? ASN A 1  62 ? -21.767   7.542  -2.690 1.000 86.500 ? 62  ASN A N   1 
ATOM 475  C CA  ? ASN A 1  62 ? -21.523   6.291  -1.980 1.000 86.500 ? 62  ASN A CA  1 
ATOM 476  C C   ? ASN A 1  62 ? -20.141   6.276  -1.332 1.000 86.500 ? 62  ASN A C   1 
ATOM 477  C CB  ? ASN A 1  62 ? -21.679   5.098  -2.924 1.000 86.500 ? 62  ASN A CB  1 
ATOM 478  O O   ? ASN A 1  62 ? -19.603   5.208  -1.033 1.000 86.500 ? 62  ASN A O   1 
ATOM 479  C CG  ? ASN A 1  62 ? -23.119   4.866  -3.339 1.000 86.500 ? 62  ASN A CG  1 
ATOM 480  N ND2 ? ASN A 1  62 ? -23.344   4.703  -4.637 1.000 86.500 ? 62  ASN A ND2 1 
ATOM 481  O OD1 ? ASN A 1  62 ? -24.022   4.834  -2.498 1.000 86.500 ? 62  ASN A OD1 1 
ATOM 482  N N   ? GLU A 1  63 ? -19.348   7.481  -1.398 1.000 94.800 ? 63  GLU A N   1 
ATOM 483  C CA  ? GLU A 1  63 ? -18.105   7.618  -0.644 1.000 94.800 ? 63  GLU A CA  1 
ATOM 484  C C   ? GLU A 1  63 ? -18.349   7.464   0.854 1.000 94.800 ? 63  GLU A C   1 
ATOM 485  C CB  ? GLU A 1  63 ? -17.447   8.969  -0.934 1.000 94.800 ? 63  GLU A CB  1 
ATOM 486  O O   ? GLU A 1  63 ? -19.387   7.887   1.367 1.000 94.800 ? 63  GLU A O   1 
ATOM 487  C CG  ? GLU A 1  63 ? -17.010   9.143  -2.381 1.000 94.800 ? 63  GLU A CG  1 
ATOM 488  C CD  ? GLU A 1  63 ? -18.097   9.726  -3.270 1.000 94.800 ? 63  GLU A CD  1 
ATOM 489  O OE1 ? GLU A 1  63 ? -17.792  10.132  -4.415 1.000 94.800 ? 63  GLU A OE1 1 
ATOM 490  O OE2 ? GLU A 1  63 ? -19.263   9.778  -2.818 1.000 94.800 ? 63  GLU A OE2 1 
ATOM 491  N N   ? GLN A 1  64 ? -17.495   6.858   1.483 1.000 97.450 ? 64  GLN A N   1 
ATOM 492  C CA  ? GLN A 1  64 ? -17.518   6.682   2.931 1.000 97.450 ? 64  GLN A CA  1 
ATOM 493  C C   ? GLN A 1  64 ? -16.313   7.350   3.586 1.000 97.450 ? 64  GLN A C   1 
ATOM 494  C CB  ? GLN A 1  64 ? -17.554   5.195   3.291 1.000 97.450 ? 64  GLN A CB  1 
ATOM 495  O O   ? GLN A 1  64 ? -15.182   7.196   3.120 1.000 97.450 ? 64  GLN A O   1 
ATOM 496  C CG  ? GLN A 1  64 ? -18.701   4.433   2.641 1.000 97.450 ? 64  GLN A CG  1 
ATOM 497  C CD  ? GLN A 1  64 ? -18.674   2.950   2.958 1.000 97.450 ? 64  GLN A CD  1 
ATOM 498  N NE2 ? GLN A 1  64 ? -18.779   2.120   1.925 1.000 97.450 ? 64  GLN A NE2 1 
ATOM 499  O OE1 ? GLN A 1  64 ? -18.558   2.552   4.122 1.000 97.450 ? 64  GLN A OE1 1 
ATOM 500  N N   ? PHE A 1  65 ? -16.587   8.168   4.524 1.000 97.550 ? 65  PHE A N   1 
ATOM 501  C CA  ? PHE A 1  65 ? -15.558   8.805   5.337 1.000 97.550 ? 65  PHE A CA  1 
ATOM 502  C C   ? PHE A 1  65 ? -15.575   8.257   6.759 1.000 97.550 ? 65  PHE A C   1 
ATOM 503  C CB  ? PHE A 1  65 ? -15.752  10.325   5.357 1.000 97.550 ? 65  PHE A CB  1 
ATOM 504  O O   ? PHE A 1  65 ? -16.523   8.494   7.510 1.000 97.550 ? 65  PHE A O   1 
ATOM 505  C CG  ? PHE A 1  65 ? -15.844  10.943   3.989 1.000 97.550 ? 65  PHE A CG  1 
ATOM 506  C CD1 ? PHE A 1  65 ? -14.712  11.454   3.364 1.000 97.550 ? 65  PHE A CD1 1 
ATOM 507  C CD2 ? PHE A 1  65 ? -17.062  11.014   3.326 1.000 97.550 ? 65  PHE A CD2 1 
ATOM 508  C CE1 ? PHE A 1  65 ? -14.794  12.028   2.097 1.000 97.550 ? 65  PHE A CE1 1 
ATOM 509  C CE2 ? PHE A 1  65 ? -17.152  11.586   2.060 1.000 97.550 ? 65  PHE A CE2 1 
ATOM 510  C CZ  ? PHE A 1  65 ? -16.017  12.093   1.448 1.000 97.550 ? 65  PHE A CZ  1 
ATOM 511  N N   ? ILE A 1  66 ? -14.591   7.475   7.062 1.000 98.390 ? 66  ILE A N   1 
ATOM 512  C CA  ? ILE A 1  66 ? -14.557   6.760   8.333 1.000 98.390 ? 66  ILE A CA  1 
ATOM 513  C C   ? ILE A 1  66 ? -13.252   7.066   9.063 1.000 98.390 ? 66  ILE A C   1 
ATOM 514  C CB  ? ILE A 1  66 ? -14.711   5.236   8.128 1.000 98.390 ? 66  ILE A CB  1 
ATOM 515  O O   ? ILE A 1  66 ? -12.166   6.905   8.501 1.000 98.390 ? 66  ILE A O   1 
ATOM 516  C CG1 ? ILE A 1  66 ? -15.980   4.931   7.323 1.000 98.390 ? 66  ILE A CG1 1 
ATOM 517  C CG2 ? ILE A 1  66 ? -14.730   4.509   9.475 1.000 98.390 ? 66  ILE A CG2 1 
ATOM 518  C CD1 ? ILE A 1  66 ? -16.113   3.473   6.906 1.000 98.390 ? 66  ILE A CD1 1 
ATOM 519  N N   ? ASN A 1  67 ? -13.357   7.552  10.348 1.000 98.390 ? 67  ASN A N   1 
ATOM 520  C CA  ? ASN A 1  67 ? -12.154   7.768  11.145 1.000 98.390 ? 67  ASN A CA  1 
ATOM 521  C C   ? ASN A 1  67 ? -11.525   6.447  11.581 1.000 98.390 ? 67  ASN A C   1 
ATOM 522  C CB  ? ASN A 1  67 ? -12.467   8.635  12.366 1.000 98.390 ? 67  ASN A CB  1 
ATOM 523  O O   ? ASN A 1  67 ? -12.217   5.434  11.695 1.000 98.390 ? 67  ASN A O   1 
ATOM 524  C CG  ? ASN A 1  67 ? -12.852  10.053  11.992 1.000 98.390 ? 67  ASN A CG  1 
ATOM 525  N ND2 ? ASN A 1  67 ? -13.737  10.654  12.778 1.000 98.390 ? 67  ASN A ND2 1 
ATOM 526  O OD1 ? ASN A 1  67 ? -12.360  10.603  11.003 1.000 98.390 ? 67  ASN A OD1 1 
ATOM 527  N N   ? ALA A 1  68 ? -10.206   6.594  11.843 1.000 98.360 ? 68  ALA A N   1 
ATOM 528  C CA  ? ALA A 1  68 ?  -9.508   5.447  12.418 1.000 98.360 ? 68  ALA A CA  1 
ATOM 529  C C   ? ALA A 1  68 ?  -9.814   5.308  13.907 1.000 98.360 ? 68  ALA A C   1 
ATOM 530  C CB  ? ALA A 1  68 ?  -8.003   5.576  12.197 1.000 98.360 ? 68  ALA A CB  1 
ATOM 531  O O   ? ALA A 1  68 ?  -9.789   6.295  14.646 1.000 98.360 ? 68  ALA A O   1 
ATOM 532  N N   ? ALA A 1  69 ? -10.191   4.065  14.293 1.000 98.110 ? 69  ALA A N   1 
ATOM 533  C CA  ? ALA A 1  69 ? -10.341   3.779  15.718 1.000 98.110 ? 69  ALA A CA  1 
ATOM 534  C C   ? ALA A 1  69 ?  -8.991   3.476  16.362 1.000 98.110 ? 69  ALA A C   1 
ATOM 535  C CB  ? ALA A 1  69 ? -11.302   2.611  15.928 1.000 98.110 ? 69  ALA A CB  1 
ATOM 536  O O   ? ALA A 1  69 ?  -8.760   3.817  17.524 1.000 98.110 ? 69  ALA A O   1 
ATOM 537  N N   ? LYS A 1  70 ?  -8.207   2.819  15.541 1.000 97.880 ? 70  LYS A N   1 
ATOM 538  C CA  ? LYS A 1  70 ?  -6.885   2.380  15.979 1.000 97.880 ? 70  LYS A CA  1 
ATOM 539  C C   ? LYS A 1  70 ?  -5.916   2.296  14.804 1.000 97.880 ? 70  LYS A C   1 
ATOM 540  C CB  ? LYS A 1  70 ?  -6.975   1.024  16.682 1.000 97.880 ? 70  LYS A CB  1 
ATOM 541  O O   ? LYS A 1  70 ?  -6.301   1.901  13.702 1.000 97.880 ? 70  LYS A O   1 
ATOM 542  C CG  ? LYS A 1  70 ?  -5.706   0.623  17.419 1.000 97.880 ? 70  LYS A CG  1 
ATOM 543  C CD  ? LYS A 1  70 ?  -5.914  -0.641  18.243 1.000 97.880 ? 70  LYS A CD  1 
ATOM 544  C CE  ? LYS A 1  70 ?  -4.685  -0.973  19.078 1.000 97.880 ? 70  LYS A CE  1 
ATOM 545  N NZ  ? LYS A 1  70 ?  -4.910  -2.168  19.945 1.000 97.880 ? 70  LYS A NZ  1 
ATOM 546  N N   ? ILE A 1  71 ?  -4.620   2.704  15.067 1.000 98.310 ? 71  ILE A N   1 
ATOM 547  C CA  ? ILE A 1  71 ?  -3.565   2.602  14.064 1.000 98.310 ? 71  ILE A CA  1 
ATOM 548  C C   ? ILE A 1  71 ?  -2.391   1.805  14.628 1.000 98.310 ? 71  ILE A C   1 
ATOM 549  C CB  ? ILE A 1  71 ?  -3.091   3.998  13.599 1.000 98.310 ? 71  ILE A CB  1 
ATOM 550  O O   ? ILE A 1  71 ?  -1.814   2.179  15.652 1.000 98.310 ? 71  ILE A O   1 
ATOM 551  C CG1 ? ILE A 1  71 ?  -4.285   4.842  13.140 1.000 98.310 ? 71  ILE A CG1 1 
ATOM 552  C CG2 ? ILE A 1  71 ?  -2.049   3.870  12.484 1.000 98.310 ? 71  ILE A CG2 1 
ATOM 553  C CD1 ? ILE A 1  71 ?  -3.990   6.333  13.047 1.000 98.310 ? 71  ILE A CD1 1 
ATOM 554  N N   ? ILE A 1  72 ?  -2.094   0.720  13.964 1.000 98.410 ? 72  ILE A N   1 
ATOM 555  C CA  ? ILE A 1  72 ?  -1.070  -0.181  14.482 1.000 98.410 ? 72  ILE A CA  1 
ATOM 556  C C   ? ILE A 1  72 ?   0.067  -0.305  13.470 1.000 98.410 ? 72  ILE A C   1 
ATOM 557  C CB  ? ILE A 1  72 ?  -1.654  -1.574  14.806 1.000 98.410 ? 72  ILE A CB  1 
ATOM 558  O O   ? ILE A 1  72 ?  -0.114  -0.874  12.391 1.000 98.410 ? 72  ILE A O   1 
ATOM 559  C CG1 ? ILE A 1  72 ?  -2.837  -1.446  15.773 1.000 98.410 ? 72  ILE A CG1 1 
ATOM 560  C CG2 ? ILE A 1  72 ?  -0.572  -2.492  15.384 1.000 98.410 ? 72  ILE A CG2 1 
ATOM 561  C CD1 ? ILE A 1  72 ?  -3.655  -2.721  15.924 1.000 98.410 ? 72  ILE A CD1 1 
ATOM 562  N N   ? ARG A 1  73 ?   1.238   0.286  13.873 1.000 98.140 ? 73  ARG A N   1 
ATOM 563  C CA  ? ARG A 1  73 ?   2.451   0.131  13.076 1.000 98.140 ? 73  ARG A CA  1 
ATOM 564  C C   ? ARG A 1  73 ?   3.203  -1.137  13.465 1.000 98.140 ? 73  ARG A C   1 
ATOM 565  C CB  ? ARG A 1  73 ?   3.360   1.351  13.237 1.000 98.140 ? 73  ARG A CB  1 
ATOM 566  O O   ? ARG A 1  73 ?   3.251  -1.500  14.642 1.000 98.140 ? 73  ARG A O   1 
ATOM 567  C CG  ? ARG A 1  73 ?   4.486   1.418  12.218 1.000 98.140 ? 73  ARG A CG  1 
ATOM 568  C CD  ? ARG A 1  73 ?   5.177   2.775  12.229 1.000 98.140 ? 73  ARG A CD  1 
ATOM 569  N NE  ? ARG A 1  73 ?   5.810   3.046  13.517 1.000 98.140 ? 73  ARG A NE  1 
ATOM 570  N NH1 ? ARG A 1  73 ?   6.545   5.160  12.943 1.000 98.140 ? 73  ARG A NH1 1 
ATOM 571  N NH2 ? ARG A 1  73 ?   6.985   4.315  15.028 1.000 98.140 ? 73  ARG A NH2 1 
ATOM 572  C CZ  ? ARG A 1  73 ?   6.445   4.173  13.827 1.000 98.140 ? 73  ARG A CZ  1 
ATOM 573  N N   ? HIS A 1  74 ?   3.709  -1.832  12.344 1.000 98.400 ? 74  HIS A N   1 
ATOM 574  C CA  ? HIS A 1  74 ?   4.468  -3.035  12.668 1.000 98.400 ? 74  HIS A CA  1 
ATOM 575  C C   ? HIS A 1  74 ?   5.513  -2.754  13.742 1.000 98.400 ? 74  HIS A C   1 
ATOM 576  C CB  ? HIS A 1  74 ?   5.142  -3.596  11.414 1.000 98.400 ? 74  HIS A CB  1 
ATOM 577  O O   ? HIS A 1  74 ?   6.247  -1.766  13.658 1.000 98.400 ? 74  HIS A O   1 
ATOM 578  C CG  ? HIS A 1  74 ?   5.600  -5.012  11.563 1.000 98.400 ? 74  HIS A CG  1 
ATOM 579  C CD2 ? HIS A 1  74 ?   5.077  -6.169  11.092 1.000 98.400 ? 74  HIS A CD2 1 
ATOM 580  N ND1 ? HIS A 1  74 ?   6.728  -5.359  12.274 1.000 98.400 ? 74  HIS A ND1 1 
ATOM 581  C CE1 ? HIS A 1  74 ?   6.880  -6.672  12.234 1.000 98.400 ? 74  HIS A CE1 1 
ATOM 582  N NE2 ? HIS A 1  74 ?   5.892  -7.188  11.523 1.000 98.400 ? 74  HIS A NE2 1 
ATOM 583  N N   ? PRO A 1  75 ?   5.612  -3.572  14.778 1.000 97.750 ? 75  PRO A N   1 
ATOM 584  C CA  ? PRO A 1  75 ?   6.509  -3.329  15.910 1.000 97.750 ? 75  PRO A CA  1 
ATOM 585  C C   ? PRO A 1  75 ?   7.981  -3.330  15.508 1.000 97.750 ? 75  PRO A C   1 
ATOM 586  C CB  ? PRO A 1  75 ?   6.201  -4.489  16.860 1.000 97.750 ? 75  PRO A CB  1 
ATOM 587  O O   ? PRO A 1  75 ?   8.815  -2.739  16.200 1.000 97.750 ? 75  PRO A O   1 
ATOM 588  C CG  ? PRO A 1  75 ?   4.856  -4.983  16.437 1.000 97.750 ? 75  PRO A CG  1 
ATOM 589  C CD  ? PRO A 1  75 ?   4.665  -4.661  14.982 1.000 97.750 ? 75  PRO A CD  1 
ATOM 590  N N   ? LYS A 1  76 ?   8.271  -4.059  14.410 1.000 98.070 ? 76  LYS A N   1 
ATOM 591  C CA  ? LYS A 1  76 ?   9.667  -4.153  13.992 1.000 98.070 ? 76  LYS A CA  1 
ATOM 592  C C   ? LYS A 1  76 ?   9.965  -3.188  12.848 1.000 98.070 ? 76  LYS A C   1 
ATOM 593  C CB  ? LYS A 1  76 ?  10.005  -5.584  13.571 1.000 98.070 ? 76  LYS A CB  1 
ATOM 594  O O   ? LYS A 1  76 ?  10.961  -3.345  12.140 1.000 98.070 ? 76  LYS A O   1 
ATOM 595  C CG  ? LYS A 1  76 ?   9.949  -6.594  14.708 1.000 98.070 ? 76  LYS A CG  1 
ATOM 596  C CD  ? LYS A 1  76 ?  10.340  -7.989  14.237 1.000 98.070 ? 76  LYS A CD  1 
ATOM 597  C CE  ? LYS A 1  76 ?  10.290  -8.999  15.375 1.000 98.070 ? 76  LYS A CE  1 
ATOM 598  N NZ  ? LYS A 1  76 ?  10.669 -10.369  14.918 1.000 98.070 ? 76  LYS A NZ  1 
ATOM 599  N N   ? TYR A 1  77 ?   9.052  -2.214  12.601 1.000 98.070 ? 77  TYR A N   1 
ATOM 600  C CA  ? TYR A 1  77 ?   9.308  -1.189  11.595 1.000 98.070 ? 77  TYR A CA  1 
ATOM 601  C C   ? TYR A 1  77 ?  10.619  -0.464  11.876 1.000 98.070 ? 77  TYR A C   1 
ATOM 602  C CB  ? TYR A 1  77 ?   8.155  -0.183  11.547 1.000 98.070 ? 77  TYR A CB  1 
ATOM 603  O O   ? TYR A 1  77 ?  10.855  -0.007  12.997 1.000 98.070 ? 77  TYR A O   1 
ATOM 604  C CG  ? TYR A 1  77 ?   8.432   1.016  10.673 1.000 98.070 ? 77  TYR A CG  1 
ATOM 605  C CD1 ? TYR A 1  77 ?   8.479   2.300  11.212 1.000 98.070 ? 77  TYR A CD1 1 
ATOM 606  C CD2 ? TYR A 1  77 ?   8.646   0.869   9.307 1.000 98.070 ? 77  TYR A CD2 1 
ATOM 607  C CE1 ? TYR A 1  77 ?   8.732   3.408  10.410 1.000 98.070 ? 77  TYR A CE1 1 
ATOM 608  C CE2 ? TYR A 1  77 ?   8.900   1.970   8.495 1.000 98.070 ? 77  TYR A CE2 1 
ATOM 609  O OH  ? TYR A 1  77 ?   9.192   4.327   8.257 1.000 98.070 ? 77  TYR A OH  1 
ATOM 610  C CZ  ? TYR A 1  77 ?   8.941   3.233   9.055 1.000 98.070 ? 77  TYR A CZ  1 
ATOM 611  N N   ? ASN A 1  78 ?  11.452  -0.389  10.875 1.000 97.580 ? 78  ASN A N   1 
ATOM 612  C CA  ? ASN A 1  78 ?  12.727   0.319  10.924 1.000 97.580 ? 78  ASN A CA  1 
ATOM 613  C C   ? ASN A 1  78 ?  12.720   1.549  10.020 1.000 97.580 ? 78  ASN A C   1 
ATOM 614  C CB  ? ASN A 1  78 ?  13.876  -0.616  10.540 1.000 97.580 ? 78  ASN A CB  1 
ATOM 615  O O   ? ASN A 1  78 ?  12.751   1.424   8.794 1.000 97.580 ? 78  ASN A O   1 
ATOM 616  C CG  ? ASN A 1  78 ?  15.238   0.020  10.738 1.000 97.580 ? 78  ASN A CG  1 
ATOM 617  N ND2 ? ASN A 1  78 ?  16.203  -0.773  11.188 1.000 97.580 ? 78  ASN A ND2 1 
ATOM 618  O OD1 ? ASN A 1  78 ?  15.421   1.215  10.490 1.000 97.580 ? 78  ASN A OD1 1 
ATOM 619  N N   ? SER A 1  79 ?  12.821   2.753  10.562 1.000 95.760 ? 79  SER A N   1 
ATOM 620  C CA  ? SER A 1  79 ?  12.633   3.996   9.821 1.000 95.760 ? 79  SER A CA  1 
ATOM 621  C C   ? SER A 1  79 ?  13.876   4.350   9.011 1.000 95.760 ? 79  SER A C   1 
ATOM 622  C CB  ? SER A 1  79 ?  12.290   5.143  10.773 1.000 95.760 ? 79  SER A CB  1 
ATOM 623  O O   ? SER A 1  79 ?  13.803   5.137   8.065 1.000 95.760 ? 79  SER A O   1 
ATOM 624  O OG  ? SER A 1  79 ?  13.316   5.321  11.734 1.000 95.760 ? 79  SER A OG  1 
ATOM 625  N N   ? ARG A 1  80 ?  14.975   3.681   9.377 1.000 94.300 ? 80  ARG A N   1 
ATOM 626  C CA  ? ARG A 1  80 ?  16.211   3.923   8.641 1.000 94.300 ? 80  ARG A CA  1 
ATOM 627  C C   ? ARG A 1  80 ?  16.241   3.124   7.342 1.000 94.300 ? 80  ARG A C   1 
ATOM 628  C CB  ? ARG A 1  80 ?  17.427   3.571   9.501 1.000 94.300 ? 80  ARG A CB  1 
ATOM 629  O O   ? ARG A 1  80 ?  16.565   3.664   6.282 1.000 94.300 ? 80  ARG A O   1 
ATOM 630  C CG  ? ARG A 1  80 ?  18.759   3.927   8.859 1.000 94.300 ? 80  ARG A CG  1 
ATOM 631  C CD  ? ARG A 1  80 ?  19.931   3.594   9.771 1.000 94.300 ? 80  ARG A CD  1 
ATOM 632  N NE  ? ARG A 1  80 ?  21.212   3.827   9.110 1.000 94.300 ? 80  ARG A NE  1 
ATOM 633  N NH1 ? ARG A 1  80 ?  22.498   3.187  10.919 1.000 94.300 ? 80  ARG A NH1 1 
ATOM 634  N NH2 ? ARG A 1  80 ?  23.504   3.872   8.977 1.000 94.300 ? 80  ARG A NH2 1 
ATOM 635  C CZ  ? ARG A 1  80 ?  22.402   3.628   9.670 1.000 94.300 ? 80  ARG A CZ  1 
ATOM 636  N N   ? THR A 1  81 ?  15.818   1.909   7.410 1.000 95.230 ? 81  THR A N   1 
ATOM 637  C CA  ? THR A 1  81 ?  15.914   1.021   6.257 1.000 95.230 ? 81  THR A CA  1 
ATOM 638  C C   ? THR A 1  81 ?  14.548   0.833   5.604 1.000 95.230 ? 81  THR A C   1 
ATOM 639  C CB  ? THR A 1  81 ?  16.489  -0.351   6.656 1.000 95.230 ? 81  THR A CB  1 
ATOM 640  O O   ? THR A 1  81 ?  14.451   0.283   4.505 1.000 95.230 ? 81  THR A O   1 
ATOM 641  C CG2 ? THR A 1  81 ?  17.848  -0.203   7.331 1.000 95.230 ? 81  THR A CG2 1 
ATOM 642  O OG1 ? THR A 1  81 ?  15.585  -0.996   7.562 1.000 95.230 ? 81  THR A OG1 1 
ATOM 643  N N   ? LEU A 1  82 ?  13.521   1.337   6.223 1.000 96.570 ? 82  LEU A N   1 
ATOM 644  C CA  ? LEU A 1  82 ?  12.124   1.166   5.838 1.000 96.570 ? 82  LEU A CA  1 
ATOM 645  C C   ? LEU A 1  82 ?  11.755  -0.313   5.776 1.000 96.570 ? 82  LEU A C   1 
ATOM 646  C CB  ? LEU A 1  82 ?  11.856   1.828   4.484 1.000 96.570 ? 82  LEU A CB  1 
ATOM 647  O O   ? LEU A 1  82 ?  10.825  -0.695   5.062 1.000 96.570 ? 82  LEU A O   1 
ATOM 648  C CG  ? LEU A 1  82 ?  11.936   3.355   4.449 1.000 96.570 ? 82  LEU A CG  1 
ATOM 649  C CD1 ? LEU A 1  82 ?  11.620   3.870   3.048 1.000 96.570 ? 82  LEU A CD1 1 
ATOM 650  C CD2 ? LEU A 1  82 ?  10.986   3.964   5.474 1.000 96.570 ? 82  LEU A CD2 1 
ATOM 651  N N   ? ASP A 1  83 ?  12.537  -1.179   6.429 1.000 97.750 ? 83  ASP A N   1 
ATOM 652  C CA  ? ASP A 1  83 ?  12.207  -2.593   6.585 1.000 97.750 ? 83  ASP A CA  1 
ATOM 653  C C   ? ASP A 1  83 ?  11.000  -2.777   7.502 1.000 97.750 ? 83  ASP A C   1 
ATOM 654  C CB  ? ASP A 1  83 ?  13.408  -3.366   7.135 1.000 97.750 ? 83  ASP A CB  1 
ATOM 655  O O   ? ASP A 1  83 ?  10.821  -2.023   8.461 1.000 97.750 ? 83  ASP A O   1 
ATOM 656  C CG  ? ASP A 1  83 ?  13.350  -4.851   6.823 1.000 97.750 ? 83  ASP A CG  1 
ATOM 657  O OD1 ? ASP A 1  83 ?  12.681  -5.243   5.842 1.000 97.750 ? 83  ASP A OD1 1 
ATOM 658  O OD2 ? ASP A 1  83 ?  13.976  -5.637   7.566 1.000 97.750 ? 83  ASP A OD2 1 
ATOM 659  N N   ? ASN A 1  84 ?  10.113  -3.753   7.170 1.000 98.150 ? 84  ASN A N   1 
ATOM 660  C CA  ? ASN A 1  84 ?   8.868  -3.999   7.890 1.000 98.150 ? 84  ASN A CA  1 
ATOM 661  C C   ? ASN A 1  84 ?   7.906  -2.821   7.764 1.000 98.150 ? 84  ASN A C   1 
ATOM 662  C CB  ? ASN A 1  84 ?   9.151  -4.298   9.364 1.000 98.150 ? 84  ASN A CB  1 
ATOM 663  O O   ? ASN A 1  84 ?   7.223  -2.465   8.726 1.000 98.150 ? 84  ASN A O   1 
ATOM 664  C CG  ? ASN A 1  84 ?  10.018  -5.526   9.554 1.000 98.150 ? 84  ASN A CG  1 
ATOM 665  N ND2 ? ASN A 1  84 ?  11.087  -5.383  10.329 1.000 98.150 ? 84  ASN A ND2 1 
ATOM 666  O OD1 ? ASN A 1  84 ?   9.731  -6.595   9.009 1.000 98.150 ? 84  ASN A OD1 1 
ATOM 667  N N   ? ASP A 1  85 ?   7.911  -2.056   6.720 1.000 98.340 ? 85  ASP A N   1 
ATOM 668  C CA  ? ASP A 1  85 ?   7.114  -0.869   6.430 1.000 98.340 ? 85  ASP A CA  1 
ATOM 669  C C   ? ASP A 1  85 ?   5.651  -1.236   6.189 1.000 98.340 ? 85  ASP A C   1 
ATOM 670  C CB  ? ASP A 1  85 ?   7.677  -0.128   5.215 1.000 98.340 ? 85  ASP A CB  1 
ATOM 671  O O   ? ASP A 1  85 ?   5.183  -1.229   5.048 1.000 98.340 ? 85  ASP A O   1 
ATOM 672  C CG  ? ASP A 1  85 ?   7.066   1.250   5.026 1.000 98.340 ? 85  ASP A CG  1 
ATOM 673  O OD1 ? ASP A 1  85 ?   6.461   1.785   5.979 1.000 98.340 ? 85  ASP A OD1 1 
ATOM 674  O OD2 ? ASP A 1  85 ?   7.190   1.803   3.912 1.000 98.340 ? 85  ASP A OD2 1 
ATOM 675  N N   ? ILE A 1  86 ?   4.852  -1.639   7.171 1.000 98.540 ? 86  ILE A N   1 
ATOM 676  C CA  ? ILE A 1  86 ?   3.459  -2.057   7.063 1.000 98.540 ? 86  ILE A CA  1 
ATOM 677  C C   ? ILE A 1  86 ?   2.674  -1.551   8.271 1.000 98.540 ? 86  ILE A C   1 
ATOM 678  C CB  ? ILE A 1  86 ?   3.337  -3.593   6.950 1.000 98.540 ? 86  ILE A CB  1 
ATOM 679  O O   ? ILE A 1  86 ?   3.194  -1.519   9.389 1.000 98.540 ? 86  ILE A O   1 
ATOM 680  C CG1 ? ILE A 1  86 ?   1.893  -3.991   6.626 1.000 98.540 ? 86  ILE A CG1 1 
ATOM 681  C CG2 ? ILE A 1  86 ?   3.816  -4.269   8.238 1.000 98.540 ? 86  ILE A CG2 1 
ATOM 682  C CD1 ? ILE A 1  86 ?   1.738  -5.431   6.157 1.000 98.540 ? 86  ILE A CD1 1 
ATOM 683  N N   ? LEU A 1  87 ?   1.449  -1.115   7.967 1.000 98.460 ? 87  LEU A N   1 
ATOM 684  C CA  ? LEU A 1  87 ?   0.578  -0.458   8.935 1.000 98.460 ? 87  LEU A CA  1 
ATOM 685  C C   ? LEU A 1  87 ?  -0.853  -0.972   8.816 1.000 98.460 ? 87  LEU A C   1 
ATOM 686  C CB  ? LEU A 1  87 ?   0.606   1.060   8.738 1.000 98.460 ? 87  LEU A CB  1 
ATOM 687  O O   ? LEU A 1  87 ?  -1.368  -1.134   7.707 1.000 98.460 ? 87  LEU A O   1 
ATOM 688  C CG  ? LEU A 1  87 ?  -0.348   1.875   9.612 1.000 98.460 ? 87  LEU A CG  1 
ATOM 689  C CD1 ? LEU A 1  87 ?   0.142   1.894  11.056 1.000 98.460 ? 87  LEU A CD1 1 
ATOM 690  C CD2 ? LEU A 1  87 ?  -0.490   3.294   9.071 1.000 98.460 ? 87  LEU A CD2 1 
ATOM 691  N N   ? LEU A 1  88 ?  -1.551  -1.345   9.991 1.000 98.740 ? 88  LEU A N   1 
ATOM 692  C CA  ? LEU A 1  88 ?  -2.971  -1.680  10.013 1.000 98.740 ? 88  LEU A CA  1 
ATOM 693  C C   ? LEU A 1  88 ?  -3.785  -0.554  10.641 1.000 98.740 ? 88  LEU A C   1 
ATOM 694  C CB  ? LEU A 1  88 ?  -3.202  -2.983  10.784 1.000 98.740 ? 88  LEU A CB  1 
ATOM 695  O O   ? LEU A 1  88 ?  -3.385   0.015  11.659 1.000 98.740 ? 88  LEU A O   1 
ATOM 696  C CG  ? LEU A 1  88 ?  -2.706  -4.264  10.113 1.000 98.740 ? 88  LEU A CG  1 
ATOM 697  C CD1 ? LEU A 1  88 ?  -2.893  -5.457  11.044 1.000 98.740 ? 88  LEU A CD1 1 
ATOM 698  C CD2 ? LEU A 1  88 ?  -3.433  -4.492   8.791 1.000 98.740 ? 88  LEU A CD2 1 
ATOM 699  N N   ? ILE A 1  89 ?  -4.869  -0.256   9.976 1.000 98.770 ? 89  ILE A N   1 
ATOM 700  C CA  ? ILE A 1  89 ?  -5.789   0.773  10.449 1.000 98.770 ? 89  ILE A CA  1 
ATOM 701  C C   ? ILE A 1  89 ?  -7.164   0.159  10.702 1.000 98.770 ? 89  ILE A C   1 
ATOM 702  C CB  ? ILE A 1  89 ?  -5.899   1.939   9.441 1.000 98.770 ? 89  ILE A CB  1 
ATOM 703  O O   ? ILE A 1  89 ?  -7.811  -0.333   9.774 1.000 98.770 ? 89  ILE A O   1 
ATOM 704  C CG1 ? ILE A 1  89 ?  -4.514   2.528   9.152 1.000 98.770 ? 89  ILE A CG1 1 
ATOM 705  C CG2 ? ILE A 1  89 ?  -6.855   3.016   9.963 1.000 98.770 ? 89  ILE A CG2 1 
ATOM 706  C CD1 ? ILE A 1  89 ?  -4.463   3.411   7.912 1.000 98.770 ? 89  ILE A CD1 1 
ATOM 707  N N   ? LYS A 1  90 ?  -7.616   0.129  11.994 1.000 98.640 ? 90  LYS A N   1 
ATOM 708  C CA  ? LYS A 1  90 ?  -8.973  -0.280  12.346 1.000 98.640 ? 90  LYS A CA  1 
ATOM 709  C C   ? LYS A 1  90 ?  -9.956   0.877  12.181 1.000 98.640 ? 90  LYS A C   1 
ATOM 710  C CB  ? LYS A 1  90 ?  -9.020  -0.807  13.781 1.000 98.640 ? 90  LYS A CB  1 
ATOM 711  O O   ? LYS A 1  90 ?  -9.755   1.954  12.746 1.000 98.640 ? 90  LYS A O   1 
ATOM 712  C CG  ? LYS A 1  90 ? -10.358  -1.418  14.172 1.000 98.640 ? 90  LYS A CG  1 
ATOM 713  C CD  ? LYS A 1  90 ? -10.314  -2.005  15.577 1.000 98.640 ? 90  LYS A CD  1 
ATOM 714  C CE  ? LYS A 1  90 ? -11.611  -2.725  15.924 1.000 98.640 ? 90  LYS A CE  1 
ATOM 715  N NZ  ? LYS A 1  90 ? -11.549  -3.358  17.275 1.000 98.640 ? 90  LYS A NZ  1 
ATOM 716  N N   ? LEU A 1  91 ? -11.035   0.625  11.433 1.000 98.670 ? 91  LEU A N   1 
ATOM 717  C CA  ? LEU A 1  91 ? -12.035   1.659  11.187 1.000 98.670 ? 91  LEU A CA  1 
ATOM 718  C C   ? LEU A 1  91 ? -12.962   1.815  12.388 1.000 98.670 ? 91  LEU A C   1 
ATOM 719  C CB  ? LEU A 1  91 ? -12.852   1.327   9.936 1.000 98.670 ? 91  LEU A CB  1 
ATOM 720  O O   ? LEU A 1  91 ? -13.307   0.830  13.044 1.000 98.670 ? 91  LEU A O   1 
ATOM 721  C CG  ? LEU A 1  91 ? -12.060   1.112   8.646 1.000 98.670 ? 91  LEU A CG  1 
ATOM 722  C CD1 ? LEU A 1  91 ? -13.006   0.814   7.487 1.000 98.670 ? 91  LEU A CD1 1 
ATOM 723  C CD2 ? LEU A 1  91 ? -11.197   2.331   8.338 1.000 98.670 ? 91  LEU A CD2 1 
ATOM 724  N N   ? SER A 1  92 ? -13.381   3.089  12.762 1.000 98.360 ? 92  SER A N   1 
ATOM 725  C CA  ? SER A 1  92 ? -14.263   3.351  13.894 1.000 98.360 ? 92  SER A CA  1 
ATOM 726  C C   ? SER A 1  92 ? -15.647   2.750  13.668 1.000 98.360 ? 92  SER A C   1 
ATOM 727  C CB  ? SER A 1  92 ? -14.386   4.855  14.143 1.000 98.360 ? 92  SER A CB  1 
ATOM 728  O O   ? SER A 1  92 ? -16.388   2.507  14.623 1.000 98.360 ? 92  SER A O   1 
ATOM 729  O OG  ? SER A 1  92 ? -14.872   5.517  12.988 1.000 98.360 ? 92  SER A OG  1 
ATOM 730  N N   ? SER A 1  93 ? -16.068   2.520  12.442 1.000 98.310 ? 93  SER A N   1 
ATOM 731  C CA  ? SER A 1  93 ? -17.252   1.795  11.993 1.000 98.310 ? 93  SER A CA  1 
ATOM 732  C C   ? SER A 1  93 ? -16.966   1.000  10.723 1.000 98.310 ? 93  SER A C   1 
ATOM 733  C CB  ? SER A 1  93 ? -18.412   2.761  11.748 1.000 98.310 ? 93  SER A CB  1 
ATOM 734  O O   ? SER A 1  93 ? -16.103   1.379   9.928 1.000 98.310 ? 93  SER A O   1 
ATOM 735  O OG  ? SER A 1  93 ? -18.070   3.716  10.758 1.000 98.310 ? 93  SER A OG  1 
ATOM 736  N N   ? PRO A 1  94 ? -17.705  -0.243  10.650 1.000 98.260 ? 94  PRO A N   1 
ATOM 737  C CA  ? PRO A 1  94 ? -17.446  -1.056   9.460 1.000 98.260 ? 94  PRO A CA  1 
ATOM 738  C C   ? PRO A 1  94 ? -17.809  -0.336   8.163 1.000 98.260 ? 94  PRO A C   1 
ATOM 739  C CB  ? PRO A 1  94 ? -18.336  -2.284   9.670 1.000 98.260 ? 94  PRO A CB  1 
ATOM 740  O O   ? PRO A 1  94 ? -18.804   0.393   8.115 1.000 98.260 ? 94  PRO A O   1 
ATOM 741  C CG  ? PRO A 1  94 ? -18.599  -2.317  11.141 1.000 98.260 ? 94  PRO A CG  1 
ATOM 742  C CD  ? PRO A 1  94 ? -18.590  -0.908  11.660 1.000 98.260 ? 94  PRO A CD  1 
ATOM 743  N N   ? ALA A 1  95 ? -16.957  -0.531   7.109 1.000 98.140 ? 95  ALA A N   1 
ATOM 744  C CA  ? ALA A 1  95 ? -17.271  -0.047   5.767 1.000 98.140 ? 95  ALA A CA  1 
ATOM 745  C C   ? ALA A 1  95 ? -18.479  -0.779   5.189 1.000 98.140 ? 95  ALA A C   1 
ATOM 746  C CB  ? ALA A 1  95 ? -16.064  -0.210   4.847 1.000 98.140 ? 95  ALA A CB  1 
ATOM 747  O O   ? ALA A 1  95 ? -18.678  -1.967   5.452 1.000 98.140 ? 95  ALA A O   1 
ATOM 748  N N   ? VAL A 1  96 ? -19.329  -0.071   4.471 1.000 97.680 ? 96  VAL A N   1 
ATOM 749  C CA  ? VAL A 1  96 ? -20.440  -0.684   3.751 1.000 97.680 ? 96  VAL A CA  1 
ATOM 750  C C   ? VAL A 1  96 ? -19.968  -1.159   2.379 1.000 97.680 ? 96  VAL A C   1 
ATOM 751  C CB  ? VAL A 1  96 ? -21.626   0.294   3.597 1.000 97.680 ? 96  VAL A CB  1 
ATOM 752  O O   ? VAL A 1  96 ? -19.556  -0.350   1.543 1.000 97.680 ? 96  VAL A O   1 
ATOM 753  C CG1 ? VAL A 1  96 ? -22.770  -0.361   2.825 1.000 97.680 ? 96  VAL A CG1 1 
ATOM 754  C CG2 ? VAL A 1  96 ? -22.106   0.770   4.967 1.000 97.680 ? 96  VAL A CG2 1 
ATOM 755  N N   ? ILE A 1  97 ? -19.997  -2.459   2.141 1.000 96.850 ? 97  ILE A N   1 
ATOM 756  C CA  ? ILE A 1  97 ? -19.554  -3.040   0.878 1.000 96.850 ? 97  ILE A CA  1 
ATOM 757  C C   ? ILE A 1  97 ? -20.637  -2.857  -0.182 1.000 96.850 ? 97  ILE A C   1 
ATOM 758  C CB  ? ILE A 1  97 ? -19.205  -4.536   1.036 1.000 96.850 ? 97  ILE A CB  1 
ATOM 759  O O   ? ILE A 1  97 ? -21.797  -3.213   0.039 1.000 96.850 ? 97  ILE A O   1 
ATOM 760  C CG1 ? ILE A 1  97 ? -18.146  -4.726   2.128 1.000 96.850 ? 97  ILE A CG1 1 
ATOM 761  C CG2 ? ILE A 1  97 ? -18.729  -5.123  -0.297 1.000 96.850 ? 97  ILE A CG2 1 
ATOM 762  C CD1 ? ILE A 1  97 ? -16.853  -3.962   1.875 1.000 96.850 ? 97  ILE A CD1 1 
ATOM 763  N N   ? ASN A 1  98 ? -20.190  -2.382  -1.362 1.000 94.960 ? 98  ASN A N   1 
ATOM 764  C CA  ? ASN A 1  98 ? -21.031  -2.172  -2.536 1.000 94.960 ? 98  ASN A CA  1 
ATOM 765  C C   ? ASN A 1  98 ? -20.205  -2.128  -3.818 1.000 94.960 ? 98  ASN A C   1 
ATOM 766  C CB  ? ASN A 1  98 ? -21.849  -0.887  -2.388 1.000 94.960 ? 98  ASN A CB  1 
ATOM 767  O O   ? ASN A 1  98 ? -19.056  -2.575  -3.836 1.000 94.960 ? 98  ASN A O   1 
ATOM 768  C CG  ? ASN A 1  98 ? -20.979   0.345  -2.235 1.000 94.960 ? 98  ASN A CG  1 
ATOM 769  N ND2 ? ASN A 1  98 ? -21.412   1.276  -1.394 1.000 94.960 ? 98  ASN A ND2 1 
ATOM 770  O OD1 ? ASN A 1  98 ? -19.927   0.459  -2.869 1.000 94.960 ? 98  ASN A OD1 1 
ATOM 771  N N   ? SER A 1  99 ? -20.814  -1.665  -4.850 1.000 93.280 ? 99  SER A N   1 
ATOM 772  C CA  ? SER A 1  99 ? -20.166  -1.711  -6.157 1.000 93.280 ? 99  SER A CA  1 
ATOM 773  C C   ? SER A 1  99 ? -18.921  -0.831  -6.188 1.000 93.280 ? 99  SER A C   1 
ATOM 774  C CB  ? SER A 1  99 ? -21.138  -1.272  -7.253 1.000 93.280 ? 99  SER A CB  1 
ATOM 775  O O   ? SER A 1  99 ? -18.043  -1.018  -7.033 1.000 93.280 ? 99  SER A O   1 
ATOM 776  O OG  ? SER A 1  99 ? -21.599   0.047  -7.018 1.000 93.280 ? 99  SER A OG  1 
ATOM 777  N N   ? ARG A 1 100 ? -18.675   0.116  -5.171 1.000 94.300 ? 100 ARG A N   1 
ATOM 778  C CA  ? ARG A 1 100 ? -17.578   1.077  -5.177 1.000 94.300 ? 100 ARG A CA  1 
ATOM 779  C C   ? ARG A 1 100 ? -16.614   0.815  -4.024 1.000 94.300 ? 100 ARG A C   1 
ATOM 780  C CB  ? ARG A 1 100 ? -18.115   2.508  -5.095 1.000 94.300 ? 100 ARG A CB  1 
ATOM 781  O O   ? ARG A 1 100 ? -15.488   1.317  -4.024 1.000 94.300 ? 100 ARG A O   1 
ATOM 782  C CG  ? ARG A 1 100 ? -18.930   2.930  -6.307 1.000 94.300 ? 100 ARG A CG  1 
ATOM 783  C CD  ? ARG A 1 100 ? -19.417   4.367  -6.187 1.000 94.300 ? 100 ARG A CD  1 
ATOM 784  N NE  ? ARG A 1 100 ? -20.168   4.782  -7.368 1.000 94.300 ? 100 ARG A NE  1 
ATOM 785  N NH1 ? ARG A 1 100 ? -18.727   6.496  -7.937 1.000 94.300 ? 100 ARG A NH1 1 
ATOM 786  N NH2 ? ARG A 1 100 ? -20.579   6.077  -9.220 1.000 94.300 ? 100 ARG A NH2 1 
ATOM 787  C CZ  ? ARG A 1 100 ? -19.823   5.784  -8.172 1.000 94.300 ? 100 ARG A CZ  1 
ATOM 788  N N   ? VAL A 1 101 ? -17.044   0.017  -3.061 1.000 97.450 ? 101 VAL A N   1 
ATOM 789  C CA  ? VAL A 1 101 ? -16.234  -0.336  -1.899 1.000 97.450 ? 101 VAL A CA  1 
ATOM 790  C C   ? VAL A 1 101 ? -16.216  -1.853  -1.723 1.000 97.450 ? 101 VAL A C   1 
ATOM 791  C CB  ? VAL A 1 101 ? -16.759   0.343  -0.614 1.000 97.450 ? 101 VAL A CB  1 
ATOM 792  O O   ? VAL A 1 101 ? -17.262  -2.473  -1.518 1.000 97.450 ? 101 VAL A O   1 
ATOM 793  C CG1 ? VAL A 1 101 ? -15.876  -0.009   0.582 1.000 97.450 ? 101 VAL A CG1 1 
ATOM 794  C CG2 ? VAL A 1 101 ? -16.830   1.858  -0.803 1.000 97.450 ? 101 VAL A CG2 1 
ATOM 795  N N   ? SER A 1 102 ? -14.967  -2.398  -1.889 1.000 97.400 ? 102 SER A N   1 
ATOM 796  C CA  ? SER A 1 102 ? -14.791  -3.829  -1.667 1.000 97.400 ? 102 SER A CA  1 
ATOM 797  C C   ? SER A 1 102 ? -13.410  -4.134  -1.096 1.000 97.400 ? 102 SER A C   1 
ATOM 798  C CB  ? SER A 1 102 ? -14.995  -4.603  -2.971 1.000 97.400 ? 102 SER A CB  1 
ATOM 799  O O   ? SER A 1 102 ? -12.461  -3.379  -1.316 1.000 97.400 ? 102 SER A O   1 
ATOM 800  O OG  ? SER A 1 102 ? -14.829  -5.995  -2.761 1.000 97.400 ? 102 SER A OG  1 
ATOM 801  N N   ? ALA A 1 103 ? -13.413  -5.273  -0.314 1.000 98.190 ? 103 ALA A N   1 
ATOM 802  C CA  ? ALA A 1 103 ? -12.135  -5.717   0.238 1.000 98.190 ? 103 ALA A CA  1 
ATOM 803  C C   ? ALA A 1 103 ? -11.352  -6.537  -0.784 1.000 98.190 ? 103 ALA A C   1 
ATOM 804  C CB  ? ALA A 1 103 ? -12.358  -6.531   1.510 1.000 98.190 ? 103 ALA A CB  1 
ATOM 805  O O   ? ALA A 1 103 ? -11.941  -7.251  -1.599 1.000 98.190 ? 103 ALA A O   1 
ATOM 806  N N   ? ILE A 1 104 ?  -9.949  -6.415  -0.702 1.000 98.450 ? 104 ILE A N   1 
ATOM 807  C CA  ? ILE A 1 104 ?  -9.058  -7.226  -1.524 1.000 98.450 ? 104 ILE A CA  1 
ATOM 808  C C   ? ILE A 1 104 ?  -8.471  -8.359  -0.685 1.000 98.450 ? 104 ILE A C   1 
ATOM 809  C CB  ? ILE A 1 104 ?  -7.926  -6.375  -2.142 1.000 98.450 ? 104 ILE A CB  1 
ATOM 810  O O   ? ILE A 1 104 ?  -8.229  -8.192   0.512 1.000 98.450 ? 104 ILE A O   1 
ATOM 811  C CG1 ? ILE A 1 104 ?  -7.164  -7.184  -3.197 1.000 98.450 ? 104 ILE A CG1 1 
ATOM 812  C CG2 ? ILE A 1 104 ?  -6.978  -5.865  -1.052 1.000 98.450 ? 104 ILE A CG2 1 
ATOM 813  C CD1 ? ILE A 1 104 ?  -7.920  -7.359  -4.507 1.000 98.450 ? 104 ILE A CD1 1 
ATOM 814  N N   ? SER A 1 105 ?  -8.273  -9.509  -1.300 1.000 98.020 ? 105 SER A N   1 
ATOM 815  C CA  ? SER A 1 105 ?  -7.767 -10.676  -0.584 1.000 98.020 ? 105 SER A CA  1 
ATOM 816  C C   ? SER A 1 105 ?  -6.275 -10.545  -0.298 1.000 98.020 ? 105 SER A C   1 
ATOM 817  C CB  ? SER A 1 105 ?  -8.031 -11.952  -1.384 1.000 98.020 ? 105 SER A CB  1 
ATOM 818  O O   ? SER A 1 105 ?  -5.535  -9.957  -1.089 1.000 98.020 ? 105 SER A O   1 
ATOM 819  O OG  ? SER A 1 105 ?  -9.422 -12.149  -1.573 1.000 98.020 ? 105 SER A OG  1 
ATOM 820  N N   ? LEU A 1 106 ?  -5.874 -11.171   0.825 1.000 98.340 ? 106 LEU A N   1 
ATOM 821  C CA  ? LEU A 1 106 ?  -4.455 -11.281   1.145 1.000 98.340 ? 106 LEU A CA  1 
ATOM 822  C C   ? LEU A 1 106 ?  -3.796 -12.384   0.323 1.000 98.340 ? 106 LEU A C   1 
ATOM 823  C CB  ? LEU A 1 106 ?  -4.261 -11.557   2.638 1.000 98.340 ? 106 LEU A CB  1 
ATOM 824  O O   ? LEU A 1 106 ?  -4.415 -13.417   0.053 1.000 98.340 ? 106 LEU A O   1 
ATOM 825  C CG  ? LEU A 1 106 ?  -4.692 -10.444   3.594 1.000 98.340 ? 106 LEU A CG  1 
ATOM 826  C CD1 ? LEU A 1 106 ?  -4.625 -10.930   5.038 1.000 98.340 ? 106 LEU A CD1 1 
ATOM 827  C CD2 ? LEU A 1 106 ?  -3.824  -9.205   3.401 1.000 98.340 ? 106 LEU A CD2 1 
ATOM 828  N N   ? PRO A 1 107 ?  -2.593 -12.157  -0.082 1.000 97.660 ? 107 PRO A N   1 
ATOM 829  C CA  ? PRO A 1 107 ?  -1.917 -13.144  -0.927 1.000 97.660 ? 107 PRO A CA  1 
ATOM 830  C C   ? PRO A 1 107 ?  -1.562 -14.423  -0.173 1.000 97.660 ? 107 PRO A C   1 
ATOM 831  C CB  ? PRO A 1 107 ?  -0.653 -12.410  -1.383 1.000 97.660 ? 107 PRO A CB  1 
ATOM 832  O O   ? PRO A 1 107 ?  -1.278 -14.378   1.027 1.000 97.660 ? 107 PRO A O   1 
ATOM 833  C CG  ? PRO A 1 107 ?  -0.346 -11.454  -0.275 1.000 97.660 ? 107 PRO A CG  1 
ATOM 834  C CD  ? PRO A 1 107 ?  -1.642 -10.956   0.298 1.000 97.660 ? 107 PRO A CD  1 
ATOM 835  N N   ? THR A 1 108 ?  -1.493 -15.569  -0.868 1.000 96.240 ? 108 THR A N   1 
ATOM 836  C CA  ? THR A 1 108 ?  -1.156 -16.862  -0.283 1.000 96.240 ? 108 THR A CA  1 
ATOM 837  C C   ? THR A 1 108 ?   0.249 -17.293  -0.696 1.000 96.240 ? 108 THR A C   1 
ATOM 838  C CB  ? THR A 1 108 ?  -2.170 -17.944  -0.698 1.000 96.240 ? 108 THR A CB  1 
ATOM 839  O O   ? THR A 1 108 ?   0.801 -18.243  -0.139 1.000 96.240 ? 108 THR A O   1 
ATOM 840  C CG2 ? THR A 1 108 ?  -3.557 -17.639  -0.142 1.000 96.240 ? 108 THR A CG2 1 
ATOM 841  O OG1 ? THR A 1 108 ?  -2.242 -18.001  -2.128 1.000 96.240 ? 108 THR A OG1 1 
ATOM 842  N N   ? ALA A 1 109 ?   0.786 -16.585  -1.714 1.000 95.960 ? 109 ALA A N   1 
ATOM 843  C CA  ? ALA A 1 109 ?   2.153 -16.796  -2.184 1.000 95.960 ? 109 ALA A CA  1 
ATOM 844  C C   ? ALA A 1 109 ?   2.772 -15.490  -2.675 1.000 95.960 ? 109 ALA A C   1 
ATOM 845  C CB  ? ALA A 1 109 ?   2.178 -17.843  -3.294 1.000 95.960 ? 109 ALA A CB  1 
ATOM 846  O O   ? ALA A 1 109 ?   2.056 -14.546  -3.017 1.000 95.960 ? 109 ALA A O   1 
ATOM 847  N N   ? PRO A 1 110 ?   4.159 -15.508  -2.636 1.000 94.180 ? 110 PRO A N   1 
ATOM 848  C CA  ? PRO A 1 110 ?   4.790 -14.314  -3.203 1.000 94.180 ? 110 PRO A CA  1 
ATOM 849  C C   ? PRO A 1 110 ?   4.529 -14.163  -4.700 1.000 94.180 ? 110 PRO A C   1 
ATOM 850  C CB  ? PRO A 1 110 ?   6.279 -14.539  -2.928 1.000 94.180 ? 110 PRO A CB  1 
ATOM 851  O O   ? PRO A 1 110 ?   4.281 -15.155  -5.390 1.000 94.180 ? 110 PRO A O   1 
ATOM 852  C CG  ? PRO A 1 110 ?   6.441 -16.024  -2.887 1.000 94.180 ? 110 PRO A CG  1 
ATOM 853  C CD  ? PRO A 1 110 ?   5.175 -16.627  -2.348 1.000 94.180 ? 110 PRO A CD  1 
ATOM 854  N N   ? PRO A 1 111 ?   4.594 -12.885  -5.186 1.000 93.120 ? 111 PRO A N   1 
ATOM 855  C CA  ? PRO A 1 111 ?   4.402 -12.708  -6.628 1.000 93.120 ? 111 PRO A CA  1 
ATOM 856  C C   ? PRO A 1 111 ?   5.556 -13.276  -7.451 1.000 93.120 ? 111 PRO A C   1 
ATOM 857  C CB  ? PRO A 1 111 ?   4.312 -11.189  -6.788 1.000 93.120 ? 111 PRO A CB  1 
ATOM 858  O O   ? PRO A 1 111 ?   6.719 -13.149  -7.060 1.000 93.120 ? 111 PRO A O   1 
ATOM 859  C CG  ? PRO A 1 111 ?   5.129 -10.637  -5.664 1.000 93.120 ? 111 PRO A CG  1 
ATOM 860  C CD  ? PRO A 1 111 ?   4.985 -11.548  -4.478 1.000 93.120 ? 111 PRO A CD  1 
ATOM 861  N N   ? ALA A 1 112 ?   5.259 -14.010  -8.545 1.000 94.300 ? 112 ALA A N   1 
ATOM 862  C CA  ? ALA A 1 112 ?   6.292 -14.483  -9.463 1.000 94.300 ? 112 ALA A CA  1 
ATOM 863  C C   ? ALA A 1 112 ?   6.883 -13.328 -10.266 1.000 94.300 ? 112 ALA A C   1 
ATOM 864  C CB  ? ALA A 1 112 ?   5.724 -15.544 -10.402 1.000 94.300 ? 112 ALA A CB  1 
ATOM 865  O O   ? ALA A 1 112 ?   6.172 -12.387 -10.628 1.000 94.300 ? 112 ALA A O   1 
ATOM 866  N N   ? ALA A 1 113 ?   8.198 -13.414 -10.542 1.000 96.760 ? 113 ALA A N   1 
ATOM 867  C CA  ? ALA A 1 113 ?   8.806 -12.447 -11.451 1.000 96.760 ? 113 ALA A CA  1 
ATOM 868  C C   ? ALA A 1 113 ?   8.111 -12.457 -12.810 1.000 96.760 ? 113 ALA A C   1 
ATOM 869  C CB  ? ALA A 1 113 ?  10.296 -12.736 -11.617 1.000 96.760 ? 113 ALA A CB  1 
ATOM 870  O O   ? ALA A 1 113 ?   7.747 -13.520 -13.319 1.000 96.760 ? 113 ALA A O   1 
ATOM 871  N N   ? GLY A 1 114 ?   7.868 -11.243 -13.313 1.000 96.570 ? 114 GLY A N   1 
ATOM 872  C CA  ? GLY A 1 114 ?   7.267 -11.130 -14.633 1.000 96.570 ? 114 GLY A CA  1 
ATOM 873  C C   ? GLY A 1 114 ?   5.756 -11.005 -14.592 1.000 96.570 ? 114 GLY A C   1 
ATOM 874  O O   ? GLY A 1 114 ?   5.126 -10.694 -15.605 1.000 96.570 ? 114 GLY A O   1 
ATOM 875  N N   ? THR A 1 115 ?   5.174 -11.370 -13.396 1.000 96.200 ? 115 THR A N   1 
ATOM 876  C CA  ? THR A 1 115 ?   3.738 -11.190 -13.214 1.000 96.200 ? 115 THR A CA  1 
ATOM 877  C C   ? THR A 1 115 ?   3.352  -9.722 -13.370 1.000 96.200 ? 115 THR A C   1 
ATOM 878  C CB  ? THR A 1 115 ?   3.281 -11.700 -11.835 1.000 96.200 ? 115 THR A CB  1 
ATOM 879  O O   ? THR A 1 115 ?   4.005  -8.840 -12.808 1.000 96.200 ? 115 THR A O   1 
ATOM 880  C CG2 ? THR A 1 115 ?   1.780 -11.505 -11.646 1.000 96.200 ? 115 THR A CG2 1 
ATOM 881  O OG1 ? THR A 1 115 ?   3.588 -13.095 -11.721 1.000 96.200 ? 115 THR A OG1 1 
ATOM 882  N N   ? GLU A 1 116 ?   2.284  -9.502 -14.217 1.000 95.950 ? 116 GLU A N   1 
ATOM 883  C CA  ? GLU A 1 116 ?   1.772  -8.143 -14.366 1.000 95.950 ? 116 GLU A CA  1 
ATOM 884  C C   ? GLU A 1 116 ?   0.999  -7.704 -13.125 1.000 95.950 ? 116 GLU A C   1 
ATOM 885  C CB  ? GLU A 1 116 ?   0.879  -8.038 -15.606 1.000 95.950 ? 116 GLU A CB  1 
ATOM 886  O O   ? GLU A 1 116 ?   0.051  -8.373 -12.710 1.000 95.950 ? 116 GLU A O   1 
ATOM 887  C CG  ? GLU A 1 116 ?   0.526  -6.608 -15.990 1.000 95.950 ? 116 GLU A CG  1 
ATOM 888  C CD  ? GLU A 1 116 ?  -0.326  -6.517 -17.245 1.000 95.950 ? 116 GLU A CD  1 
ATOM 889  O OE1 ? GLU A 1 116 ?  -0.227  -5.504 -17.974 1.000 95.950 ? 116 GLU A OE1 1 
ATOM 890  O OE2 ? GLU A 1 116 ?  -1.100  -7.467 -17.502 1.000 95.950 ? 116 GLU A OE2 1 
ATOM 891  N N   ? SER A 1 117 ?   1.400  -6.533 -12.607 1.000 96.780 ? 117 SER A N   1 
ATOM 892  C CA  ? SER A 1 117 ?   0.809  -6.017 -11.376 1.000 96.780 ? 117 SER A CA  1 
ATOM 893  C C   ? SER A 1 117 ?   0.179  -4.646 -11.599 1.000 96.780 ? 117 SER A C   1 
ATOM 894  C CB  ? SER A 1 117 ?   1.862  -5.929 -10.271 1.000 96.780 ? 117 SER A CB  1 
ATOM 895  O O   ? SER A 1 117 ?   0.696  -3.837 -12.372 1.000 96.780 ? 117 SER A O   1 
ATOM 896  O OG  ? SER A 1 117 ?   2.335  -7.220  -9.924 1.000 96.780 ? 117 SER A OG  1 
ATOM 897  N N   ? LEU A 1 118 ?  -0.980  -4.474 -10.947 1.000 97.030 ? 118 LEU A N   1 
ATOM 898  C CA  ? LEU A 1 118 ?  -1.656  -3.182 -10.986 1.000 97.030 ? 118 LEU A CA  1 
ATOM 899  C C   ? LEU A 1 118 ?  -1.297  -2.343  -9.764 1.000 97.030 ? 118 LEU A C   1 
ATOM 900  C CB  ? LEU A 1 118 ?  -3.174  -3.372 -11.060 1.000 97.030 ? 118 LEU A CB  1 
ATOM 901  O O   ? LEU A 1 118 ?  -1.475  -2.786  -8.627 1.000 97.030 ? 118 LEU A O   1 
ATOM 902  C CG  ? LEU A 1 118 ?  -4.016  -2.097 -11.106 1.000 97.030 ? 118 LEU A CG  1 
ATOM 903  C CD1 ? LEU A 1 118 ?  -3.889  -1.427 -12.471 1.000 97.030 ? 118 LEU A CD1 1 
ATOM 904  C CD2 ? LEU A 1 118 ?  -5.475  -2.407 -10.791 1.000 97.030 ? 118 LEU A CD2 1 
ATOM 905  N N   ? ILE A 1 119 ?  -0.795  -1.117 -10.053 1.000 96.010 ? 119 ILE A N   1 
ATOM 906  C CA  ? ILE A 1 119 ?  -0.524  -0.110  -9.032 1.000 96.010 ? 119 ILE A CA  1 
ATOM 907  C C   ? ILE A 1 119 ?  -1.550   1.017  -9.135 1.000 96.010 ? 119 ILE A C   1 
ATOM 908  C CB  ? ILE A 1 119 ?   0.908   0.456  -9.162 1.000 96.010 ? 119 ILE A CB  1 
ATOM 909  O O   ? ILE A 1 119 ?  -1.851   1.493 -10.232 1.000 96.010 ? 119 ILE A O   1 
ATOM 910  C CG1 ? ILE A 1 119 ?   1.933  -0.684  -9.180 1.000 96.010 ? 119 ILE A CG1 1 
ATOM 911  C CG2 ? ILE A 1 119 ?   1.204   1.441  -8.027 1.000 96.010 ? 119 ILE A CG2 1 
ATOM 912  C CD1 ? ILE A 1 119 ?   3.243  -0.327  -9.867 1.000 96.010 ? 119 ILE A CD1 1 
ATOM 913  N N   ? SER A 1 120 ?  -2.108   1.421  -8.032 1.000 95.680 ? 120 SER A N   1 
ATOM 914  C CA  ? SER A 1 120 ?  -3.108   2.484  -8.080 1.000 95.680 ? 120 SER A CA  1 
ATOM 915  C C   ? SER A 1 120 ?  -2.894   3.495  -6.959 1.000 95.680 ? 120 SER A C   1 
ATOM 916  C CB  ? SER A 1 120 ?  -4.517   1.898  -7.988 1.000 95.680 ? 120 SER A CB  1 
ATOM 917  O O   ? SER A 1 120 ?  -2.352   3.156  -5.905 1.000 95.680 ? 120 SER A O   1 
ATOM 918  O OG  ? SER A 1 120 ?  -4.685   1.179  -6.779 1.000 95.680 ? 120 SER A OG  1 
ATOM 919  N N   ? GLY A 1 121 ?  -3.273   4.769  -7.254 1.000 94.630 ? 121 GLY A N   1 
ATOM 920  C CA  ? GLY A 1 121 ?  -3.142   5.800  -6.238 1.000 94.630 ? 121 GLY A CA  1 
ATOM 921  C C   ? GLY A 1 121 ?  -3.391   7.198  -6.771 1.000 94.630 ? 121 GLY A C   1 
ATOM 922  O O   ? GLY A 1 121 ?  -3.684   7.374  -7.955 1.000 94.630 ? 121 GLY A O   1 
ATOM 923  N N   ? TRP A 1 122 ?  -3.402   8.204  -5.847 1.000 92.330 ? 122 TRP A N   1 
ATOM 924  C CA  ? TRP A 1 122 ?  -3.644   9.607  -6.169 1.000 92.330 ? 122 TRP A CA  1 
ATOM 925  C C   ? TRP A 1 122 ?  -2.393  10.444  -5.926 1.000 92.330 ? 122 TRP A C   1 
ATOM 926  C CB  ? TRP A 1 122 ?  -4.809  10.156  -5.341 1.000 92.330 ? 122 TRP A CB  1 
ATOM 927  O O   ? TRP A 1 122 ?  -2.485  11.641  -5.640 1.000 92.330 ? 122 TRP A O   1 
ATOM 928  C CG  ? TRP A 1 122 ?  -6.145   9.588  -5.719 1.000 92.330 ? 122 TRP A CG  1 
ATOM 929  C CD1 ? TRP A 1 122 ?  -6.989  10.046  -6.692 1.000 92.330 ? 122 TRP A CD1 1 
ATOM 930  C CD2 ? TRP A 1 122 ?  -6.792   8.459  -5.125 1.000 92.330 ? 122 TRP A CD2 1 
ATOM 931  C CE2 ? TRP A 1 122 ?  -8.026   8.288  -5.789 1.000 92.330 ? 122 TRP A CE2 1 
ATOM 932  C CE3 ? TRP A 1 122 ?  -6.446   7.573  -4.095 1.000 92.330 ? 122 TRP A CE3 1 
ATOM 933  N NE1 ? TRP A 1 122 ?  -8.122   9.268  -6.740 1.000 92.330 ? 122 TRP A NE1 1 
ATOM 934  C CH2 ? TRP A 1 122 ?  -8.556   6.413  -4.444 1.000 92.330 ? 122 TRP A CH2 1 
ATOM 935  C CZ2 ? TRP A 1 122 ?  -8.918   7.265  -5.455 1.000 92.330 ? 122 TRP A CZ2 1 
ATOM 936  C CZ3 ? TRP A 1 122 ?  -7.335   6.557  -3.765 1.000 92.330 ? 122 TRP A CZ3 1 
ATOM 937  N N   ? GLY A 1 123 ?  -1.264   9.799  -5.919 1.000 80.960 ? 123 GLY A N   1 
ATOM 938  C CA  ? GLY A 1 123 ?  -0.003  10.495  -5.718 1.000 80.960 ? 123 GLY A CA  1 
ATOM 939  C C   ? GLY A 1 123 ?   0.439  11.291  -6.931 1.000 80.960 ? 123 GLY A C   1 
ATOM 940  O O   ? GLY A 1 123 ?  -0.335  11.480  -7.872 1.000 80.960 ? 123 GLY A O   1 
ATOM 941  N N   ? ASN A 1 124 ?   1.651  11.918  -6.881 1.000 76.180 ? 124 ASN A N   1 
ATOM 942  C CA  ? ASN A 1 124 ?   2.268  12.738  -7.919 1.000 76.180 ? 124 ASN A CA  1 
ATOM 943  C C   ? ASN A 1 124 ?   2.420  11.966  -9.227 1.000 76.180 ? 124 ASN A C   1 
ATOM 944  C CB  ? ASN A 1 124 ?   3.627  13.262  -7.451 1.000 76.180 ? 124 ASN A CB  1 
ATOM 945  O O   ? ASN A 1 124 ?   2.886  10.826  -9.229 1.000 76.180 ? 124 ASN A O   1 
ATOM 946  C CG  ? ASN A 1 124 ?   4.126  14.422  -8.290 1.000 76.180 ? 124 ASN A CG  1 
ATOM 947  N ND2 ? ASN A 1 124 ?   5.135  15.125  -7.790 1.000 76.180 ? 124 ASN A ND2 1 
ATOM 948  O OD1 ? ASN A 1 124 ?   3.607  14.686  -9.378 1.000 76.180 ? 124 ASN A OD1 1 
ATOM 949  N N   ? THR A 1 125 ?   2.090  12.650 -10.444 1.000 79.150 ? 125 THR A N   1 
ATOM 950  C CA  ? THR A 1 125 ?   2.126  11.956 -11.727 1.000 79.150 ? 125 THR A CA  1 
ATOM 951  C C   ? THR A 1 125 ?   3.339  12.391 -12.543 1.000 79.150 ? 125 THR A C   1 
ATOM 952  C CB  ? THR A 1 125 ?   0.841  12.212 -12.536 1.000 79.150 ? 125 THR A CB  1 
ATOM 953  O O   ? THR A 1 125 ?   3.509  11.966 -13.688 1.000 79.150 ? 125 THR A O   1 
ATOM 954  C CG2 ? THR A 1 125 ?  -0.383  11.657 -11.815 1.000 79.150 ? 125 THR A CG2 1 
ATOM 955  O OG1 ? THR A 1 125 ?   0.673  13.623 -12.722 1.000 79.150 ? 125 THR A OG1 1 
ATOM 956  N N   ? LEU A 1 126 ?   4.137  13.272 -12.062 1.000 73.450 ? 126 LEU A N   1 
ATOM 957  C CA  ? LEU A 1 126 ?   5.322  13.747 -12.767 1.000 73.450 ? 126 LEU A CA  1 
ATOM 958  C C   ? LEU A 1 126 ?   6.588  13.135 -12.176 1.000 73.450 ? 126 LEU A C   1 
ATOM 959  C CB  ? LEU A 1 126 ?   5.404  15.274 -12.710 1.000 73.450 ? 126 LEU A CB  1 
ATOM 960  O O   ? LEU A 1 126 ?   6.640  12.840 -10.980 1.000 73.450 ? 126 LEU A O   1 
ATOM 961  C CG  ? LEU A 1 126 ?   4.296  16.040 -13.433 1.000 73.450 ? 126 LEU A CG  1 
ATOM 962  C CD1 ? LEU A 1 126 ?   4.448  17.540 -13.199 1.000 73.450 ? 126 LEU A CD1 1 
ATOM 963  C CD2 ? LEU A 1 126 ?   4.312  15.723 -14.925 1.000 73.450 ? 126 LEU A CD2 1 
ATOM 964  N N   ? SER A 1 127 ?   7.564  12.867 -13.074 1.000 67.120 ? 127 SER A N   1 
ATOM 965  C CA  ? SER A 1 127 ?   8.875  12.368 -12.669 1.000 67.120 ? 127 SER A CA  1 
ATOM 966  C C   ? SER A 1 127 ?   9.665  13.437 -11.920 1.000 67.120 ? 127 SER A C   1 
ATOM 967  C CB  ? SER A 1 127 ?   9.669  11.895 -13.887 1.000 67.120 ? 127 SER A CB  1 
ATOM 968  O O   ? SER A 1 127 ?  10.462  13.120 -11.035 1.000 67.120 ? 127 SER A O   1 
ATOM 969  O OG  ? SER A 1 127 ?   9.892  12.965 -14.789 1.000 67.120 ? 127 SER A OG  1 
ATOM 970  N N   ? SER A 1 128 ?   9.452  14.735 -12.191 1.000 74.120 ? 128 SER A N   1 
ATOM 971  C CA  ? SER A 1 128 ?   9.945  15.943 -11.536 1.000 74.120 ? 128 SER A CA  1 
ATOM 972  C C   ? SER A 1 128 ?   8.861  17.013 -11.462 1.000 74.120 ? 128 SER A C   1 
ATOM 973  C CB  ? SER A 1 128 ?  11.166  16.492 -12.274 1.000 74.120 ? 128 SER A CB  1 
ATOM 974  O O   ? SER A 1 128 ?   8.044  17.141 -12.377 1.000 74.120 ? 128 SER A O   1 
ATOM 975  O OG  ? SER A 1 128 ?  10.816  16.918 -13.579 1.000 74.120 ? 128 SER A OG  1 
ATOM 976  N N   ? GLY A 1 129 ?   8.698  17.750 -10.248 1.000 75.970 ? 129 GLY A N   1 
ATOM 977  C CA  ? GLY A 1 129 ?   7.621  18.707 -10.053 1.000 75.970 ? 129 GLY A CA  1 
ATOM 978  C C   ? GLY A 1 129 ?   6.446  18.133  -9.284 1.000 75.970 ? 129 GLY A C   1 
ATOM 979  O O   ? GLY A 1 129 ?   6.561  17.073  -8.664 1.000 75.970 ? 129 GLY A O   1 
ATOM 980  N N   ? ALA A 1 130 ?   5.317  18.974  -9.233 1.000 76.050 ? 130 ALA A N   1 
ATOM 981  C CA  ? ALA A 1 130 ?   4.138  18.529  -8.494 1.000 76.050 ? 130 ALA A CA  1 
ATOM 982  C C   ? ALA A 1 130 ?   2.896  18.545  -9.381 1.000 76.050 ? 130 ALA A C   1 
ATOM 983  C CB  ? ALA A 1 130 ?   3.920  19.404  -7.262 1.000 76.050 ? 130 ALA A CB  1 
ATOM 984  O O   ? ALA A 1 130 ?   2.541  19.584  -9.943 1.000 76.050 ? 130 ALA A O   1 
ATOM 985  N N   ? ASP A 1 131 ?   2.366  17.378  -9.713 1.000 80.280 ? 131 ASP A N   1 
ATOM 986  C CA  ? ASP A 1 131 ?   1.068  17.201 -10.358 1.000 80.280 ? 131 ASP A CA  1 
ATOM 987  C C   ? ASP A 1 131 ?   0.253  16.113  -9.661 1.000 80.280 ? 131 ASP A C   1 
ATOM 988  C CB  ? ASP A 1 131 ?   1.246  16.857 -11.838 1.000 80.280 ? 131 ASP A CB  1 
ATOM 989  O O   ? ASP A 1 131 ?   0.418  14.926  -9.950 1.000 80.280 ? 131 ASP A O   1 
ATOM 990  C CG  ? ASP A 1 131 ?  -0.054  16.911 -12.620 1.000 80.280 ? 131 ASP A CG  1 
ATOM 991  O OD1 ? ASP A 1 131 ?  -1.060  17.437 -12.096 1.000 80.280 ? 131 ASP A OD1 1 
ATOM 992  O OD2 ? ASP A 1 131 ?  -0.075  16.420 -13.770 1.000 80.280 ? 131 ASP A OD2 1 
ATOM 993  N N   ? TYR A 1 132 ?  -0.644  16.534  -8.735 1.000 83.430 ? 132 TYR A N   1 
ATOM 994  C CA  ? TYR A 1 132 ?  -1.498  15.636  -7.966 1.000 83.430 ? 132 TYR A CA  1 
ATOM 995  C C   ? TYR A 1 132 ?  -2.876  15.515  -8.604 1.000 83.430 ? 132 TYR A C   1 
ATOM 996  C CB  ? TYR A 1 132 ?  -1.633  16.127  -6.522 1.000 83.430 ? 132 TYR A CB  1 
ATOM 997  O O   ? TYR A 1 132 ?  -3.693  16.434  -8.511 1.000 83.430 ? 132 TYR A O   1 
ATOM 998  C CG  ? TYR A 1 132 ?  -0.337  16.100  -5.747 1.000 83.430 ? 132 TYR A CG  1 
ATOM 999  C CD1 ? TYR A 1 132 ?   0.104  14.931  -5.131 1.000 83.430 ? 132 TYR A CD1 1 
ATOM 1000 C CD2 ? TYR A 1 132 ?   0.448  17.242  -5.630 1.000 83.430 ? 132 TYR A CD2 1 
ATOM 1001 C CE1 ? TYR A 1 132 ?   1.296  14.901  -4.415 1.000 83.430 ? 132 TYR A CE1 1 
ATOM 1002 C CE2 ? TYR A 1 132 ?   1.642  17.224  -4.917 1.000 83.430 ? 132 TYR A CE2 1 
ATOM 1003 O OH  ? TYR A 1 132 ?   3.238  16.027  -3.606 1.000 83.430 ? 132 TYR A OH  1 
ATOM 1004 C CZ  ? TYR A 1 132 ?   2.057  16.051  -4.314 1.000 83.430 ? 132 TYR A CZ  1 
ATOM 1005 N N   ? PRO A 1 133 ?  -3.032  14.390  -9.346 1.000 86.530 ? 133 PRO A N   1 
ATOM 1006 C CA  ? PRO A 1 133 ?  -4.318  14.229 -10.029 1.000 86.530 ? 133 PRO A CA  1 
ATOM 1007 C C   ? PRO A 1 133 ?  -5.487  14.074  -9.058 1.000 86.530 ? 133 PRO A C   1 
ATOM 1008 C CB  ? PRO A 1 133 ?  -4.121  12.954 -10.854 1.000 86.530 ? 133 PRO A CB  1 
ATOM 1009 O O   ? PRO A 1 133 ?  -5.309  13.562  -7.949 1.000 86.530 ? 133 PRO A O   1 
ATOM 1010 C CG  ? PRO A 1 133 ?  -3.156  12.132 -10.063 1.000 86.530 ? 133 PRO A CG  1 
ATOM 1011 C CD  ? PRO A 1 133 ?  -2.170  13.055  -9.406 1.000 86.530 ? 133 PRO A CD  1 
ATOM 1012 N N   ? ASP A 1 134 ?  -6.607  14.572  -9.422 1.000 90.730 ? 134 ASP A N   1 
ATOM 1013 C CA  ? ASP A 1 134 ?  -7.811  14.354  -8.626 1.000 90.730 ? 134 ASP A CA  1 
ATOM 1014 C C   ? ASP A 1 134 ?  -8.419  12.983  -8.913 1.000 90.730 ? 134 ASP A C   1 
ATOM 1015 C CB  ? ASP A 1 134 ?  -8.840  15.453  -8.898 1.000 90.730 ? 134 ASP A CB  1 
ATOM 1016 O O   ? ASP A 1 134 ?  -9.074  12.396  -8.050 1.000 90.730 ? 134 ASP A O   1 
ATOM 1017 C CG  ? ASP A 1 134 ?  -8.351  16.835  -8.502 1.000 90.730 ? 134 ASP A CG  1 
ATOM 1018 O OD1 ? ASP A 1 134 ?  -7.694  16.971  -7.447 1.000 90.730 ? 134 ASP A OD1 1 
ATOM 1019 O OD2 ? ASP A 1 134 ?  -8.628  17.798  -9.250 1.000 90.730 ? 134 ASP A OD2 1 
ATOM 1020 N N   ? GLU A 1 135 ?  -8.166  12.523 -10.139 1.000 94.160 ? 135 GLU A N   1 
ATOM 1021 C CA  ? GLU A 1 135 ?  -8.689  11.220 -10.539 1.000 94.160 ? 135 GLU A CA  1 
ATOM 1022 C C   ? GLU A 1 135 ?  -7.674  10.112 -10.271 1.000 94.160 ? 135 GLU A C   1 
ATOM 1023 C CB  ? GLU A 1 135 ?  -9.079  11.229 -12.019 1.000 94.160 ? 135 GLU A CB  1 
ATOM 1024 O O   ? GLU A 1 135 ?  -6.466  10.332 -10.372 1.000 94.160 ? 135 GLU A O   1 
ATOM 1025 C CG  ? GLU A 1 135 ? -10.247  12.150 -12.341 1.000 94.160 ? 135 GLU A CG  1 
ATOM 1026 C CD  ? GLU A 1 135 ? -10.547  12.241 -13.829 1.000 94.160 ? 135 GLU A CD  1 
ATOM 1027 O OE1 ? GLU A 1 135 ? -11.656  11.842 -14.251 1.000 94.160 ? 135 GLU A OE1 1 
ATOM 1028 O OE2 ? GLU A 1 135 ?  -9.664  12.714 -14.580 1.000 94.160 ? 135 GLU A OE2 1 
ATOM 1029 N N   ? LEU A 1 136 ?  -8.167   8.976  -9.895 1.000 94.870 ? 136 LEU A N   1 
ATOM 1030 C CA  ? LEU A 1 136 ?  -7.350   7.811  -9.574 1.000 94.870 ? 136 LEU A CA  1 
ATOM 1031 C C   ? LEU A 1 136 ?  -6.514   7.385 -10.776 1.000 94.870 ? 136 LEU A C   1 
ATOM 1032 C CB  ? LEU A 1 136 ?  -8.233   6.647  -9.114 1.000 94.870 ? 136 LEU A CB  1 
ATOM 1033 O O   ? LEU A 1 136 ?  -7.038   7.242 -11.883 1.000 94.870 ? 136 LEU A O   1 
ATOM 1034 C CG  ? LEU A 1 136 ?  -7.504   5.411  -8.585 1.000 94.870 ? 136 LEU A CG  1 
ATOM 1035 C CD1 ? LEU A 1 136 ?  -6.689   5.766  -7.347 1.000 94.870 ? 136 LEU A CD1 1 
ATOM 1036 C CD2 ? LEU A 1 136 ?  -8.498   4.296  -8.276 1.000 94.870 ? 136 LEU A CD2 1 
ATOM 1037 N N   ? GLN A 1 137 ?  -5.218   7.205 -10.439 1.000 95.780 ? 137 GLN A N   1 
ATOM 1038 C CA  ? GLN A 1 137 ?  -4.272   6.778 -11.464 1.000 95.780 ? 137 GLN A CA  1 
ATOM 1039 C C   ? GLN A 1 137 ?  -3.913   5.304 -11.302 1.000 95.780 ? 137 GLN A C   1 
ATOM 1040 C CB  ? GLN A 1 137 ?  -3.006   7.635 -11.417 1.000 95.780 ? 137 GLN A CB  1 
ATOM 1041 O O   ? GLN A 1 137 ?  -3.834   4.798 -10.181 1.000 95.780 ? 137 GLN A O   1 
ATOM 1042 C CG  ? GLN A 1 137 ?  -3.266   9.126 -11.589 1.000 95.780 ? 137 GLN A CG  1 
ATOM 1043 C CD  ? GLN A 1 137 ?  -3.800   9.474 -12.966 1.000 95.780 ? 137 GLN A CD  1 
ATOM 1044 N NE2 ? GLN A 1 137 ?  -4.862  10.270 -13.006 1.000 95.780 ? 137 GLN A NE2 1 
ATOM 1045 O OE1 ? GLN A 1 137 ?  -3.262   9.031 -13.986 1.000 95.780 ? 137 GLN A OE1 1 
ATOM 1046 N N   ? CYS A 1 138 ?  -3.639   4.606 -12.515 1.000 95.300 ? 138 CYS A N   1 
ATOM 1047 C CA  ? CYS A 1 138 ?  -3.230   3.206 -12.526 1.000 95.300 ? 138 CYS A CA  1 
ATOM 1048 C C   ? CYS A 1 138 ?  -2.017   2.999 -13.425 1.000 95.300 ? 138 CYS A C   1 
ATOM 1049 C CB  ? CYS A 1 138 ?  -4.380   2.315 -12.993 1.000 95.300 ? 138 CYS A CB  1 
ATOM 1050 O O   ? CYS A 1 138 ?  -1.800   3.763 -14.367 1.000 95.300 ? 138 CYS A O   1 
ATOM 1051 S SG  ? CYS A 1 138 ?  -5.768   2.252 -11.838 1.000 95.300 ? 138 CYS A SG  1 
ATOM 1052 N N   ? LEU A 1 139 ?  -1.306   1.899 -12.981 1.000 94.460 ? 139 LEU A N   1 
ATOM 1053 C CA  ? LEU A 1 139 ?  -0.140   1.503 -13.762 1.000 94.460 ? 139 LEU A CA  1 
ATOM 1054 C C   ? LEU A 1 139 ?   0.040  -0.011 -13.741 1.000 94.460 ? 139 LEU A C   1 
ATOM 1055 C CB  ? LEU A 1 139 ?   1.121   2.186 -13.226 1.000 94.460 ? 139 LEU A CB  1 
ATOM 1056 O O   ? LEU A 1 139 ?   0.050  -0.625 -12.671 1.000 94.460 ? 139 LEU A O   1 
ATOM 1057 C CG  ? LEU A 1 139 ?   2.453   1.693 -13.795 1.000 94.460 ? 139 LEU A CG  1 
ATOM 1058 C CD1 ? LEU A 1 139 ?   2.549   2.024 -15.281 1.000 94.460 ? 139 LEU A CD1 1 
ATOM 1059 C CD2 ? LEU A 1 139 ?   3.621   2.305 -13.029 1.000 94.460 ? 139 LEU A CD2 1 
ATOM 1060 N N   ? ASP A 1 140 ?   0.178  -0.536 -14.921 1.000 95.170 ? 140 ASP A N   1 
ATOM 1061 C CA  ? ASP A 1 140 ?   0.535  -1.946 -15.043 1.000 95.170 ? 140 ASP A CA  1 
ATOM 1062 C C   ? ASP A 1 140 ?   2.039  -2.116 -15.245 1.000 95.170 ? 140 ASP A C   1 
ATOM 1063 C CB  ? ASP A 1 140 ?  -0.228  -2.595 -16.199 1.000 95.170 ? 140 ASP A CB  1 
ATOM 1064 O O   ? ASP A 1 140 ?   2.615  -1.543 -16.172 1.000 95.170 ? 140 ASP A O   1 
ATOM 1065 C CG  ? ASP A 1 140 ?  -1.731  -2.613 -15.983 1.000 95.170 ? 140 ASP A CG  1 
ATOM 1066 O OD1 ? ASP A 1 140 ?  -2.206  -3.308 -15.059 1.000 95.170 ? 140 ASP A OD1 1 
ATOM 1067 O OD2 ? ASP A 1 140 ?  -2.447  -1.927 -16.744 1.000 95.170 ? 140 ASP A OD2 1 
ATOM 1068 N N   ? ALA A 1 141 ?   2.582  -2.941 -14.339 1.000 95.760 ? 141 ALA A N   1 
ATOM 1069 C CA  ? ALA A 1 141 ?   4.028  -3.141 -14.401 1.000 95.760 ? 141 ALA A CA  1 
ATOM 1070 C C   ? ALA A 1 141 ?   4.407  -4.548 -13.949 1.000 95.760 ? 141 ALA A C   1 
ATOM 1071 C CB  ? ALA A 1 141 ?   4.747  -2.100 -13.547 1.000 95.760 ? 141 ALA A CB  1 
ATOM 1072 O O   ? ALA A 1 141 ?   3.720  -5.146 -13.117 1.000 95.760 ? 141 ALA A O   1 
ATOM 1073 N N   ? PRO A 1 142 ?   5.561  -5.036 -14.536 1.000 96.900 ? 142 PRO A N   1 
ATOM 1074 C CA  ? PRO A 1 142 ?   5.996  -6.379 -14.148 1.000 96.900 ? 142 PRO A CA  1 
ATOM 1075 C C   ? PRO A 1 142 ?   6.708  -6.402 -12.797 1.000 96.900 ? 142 PRO A C   1 
ATOM 1076 C CB  ? PRO A 1 142 ?   6.952  -6.780 -15.275 1.000 96.900 ? 142 PRO A CB  1 
ATOM 1077 O O   ? PRO A 1 142 ?   7.414  -5.451 -12.452 1.000 96.900 ? 142 PRO A O   1 
ATOM 1078 C CG  ? PRO A 1 142 ?   7.565  -5.495 -15.731 1.000 96.900 ? 142 PRO A CG  1 
ATOM 1079 C CD  ? PRO A 1 142 ?   6.517  -4.421 -15.679 1.000 96.900 ? 142 PRO A CD  1 
ATOM 1080 N N   ? VAL A 1 143 ?   6.492  -7.521 -12.133 1.000 97.610 ? 143 VAL A N   1 
ATOM 1081 C CA  ? VAL A 1 143 ?   7.300  -7.801 -10.950 1.000 97.610 ? 143 VAL A CA  1 
ATOM 1082 C C   ? VAL A 1 143 ?   8.717  -8.185 -11.371 1.000 97.610 ? 143 VAL A C   1 
ATOM 1083 C CB  ? VAL A 1 143 ?   6.677  -8.922 -10.089 1.000 97.610 ? 143 VAL A CB  1 
ATOM 1084 O O   ? VAL A 1 143 ?   8.903  -9.043 -12.237 1.000 97.610 ? 143 VAL A O   1 
ATOM 1085 C CG1 ? VAL A 1 143 ?   7.577  -9.253  -8.900 1.000 97.610 ? 143 VAL A CG1 1 
ATOM 1086 C CG2 ? VAL A 1 143 ?   5.284  -8.517  -9.613 1.000 97.610 ? 143 VAL A CG2 1 
ATOM 1087 N N   ? LEU A 1 144 ?   9.742  -7.533 -10.746 1.000 97.440 ? 144 LEU A N   1 
ATOM 1088 C CA  ? LEU A 1 144 ?  11.134  -7.844 -11.050 1.000 97.440 ? 144 LEU A CA  1 
ATOM 1089 C C   ? LEU A 1 144 ?  11.636  -8.994 -10.183 1.000 97.440 ? 144 LEU A C   1 
ATOM 1090 C CB  ? LEU A 1 144 ?  12.017  -6.611 -10.843 1.000 97.440 ? 144 LEU A CB  1 
ATOM 1091 O O   ? LEU A 1 144 ?  11.137  -9.205  -9.075 1.000 97.440 ? 144 LEU A O   1 
ATOM 1092 C CG  ? LEU A 1 144 ?  11.646  -5.368 -11.654 1.000 97.440 ? 144 LEU A CG  1 
ATOM 1093 C CD1 ? LEU A 1 144 ?  12.641  -4.244 -11.386 1.000 97.440 ? 144 LEU A CD1 1 
ATOM 1094 C CD2 ? LEU A 1 144 ?  11.590  -5.696 -13.142 1.000 97.440 ? 144 LEU A CD2 1 
ATOM 1095 N N   ? SER A 1 145 ?  12.638  -9.698 -10.775 1.000 97.260 ? 145 SER A N   1 
ATOM 1096 C CA  ? SER A 1 145 ?  13.285 -10.707  -9.942 1.000 97.260 ? 145 SER A CA  1 
ATOM 1097 C C   ? SER A 1 145 ?  14.011 -10.068  -8.763 1.000 97.260 ? 145 SER A C   1 
ATOM 1098 C CB  ? SER A 1 145 ?  14.269 -11.534 -10.770 1.000 97.260 ? 145 SER A CB  1 
ATOM 1099 O O   ? SER A 1 145 ?  14.375  -8.891  -8.815 1.000 97.260 ? 145 SER A O   1 
ATOM 1100 O OG  ? SER A 1 145 ?  15.395 -10.757 -11.138 1.000 97.260 ? 145 SER A OG  1 
ATOM 1101 N N   ? GLN A 1 146 ?  14.219 -10.908  -7.734 1.000 95.420 ? 146 GLN A N   1 
ATOM 1102 C CA  ? GLN A 1 146 ?  14.975 -10.426  -6.583 1.000 95.420 ? 146 GLN A CA  1 
ATOM 1103 C C   ? GLN A 1 146 ?  16.349  -9.912  -7.004 1.000 95.420 ? 146 GLN A C   1 
ATOM 1104 C CB  ? GLN A 1 146 ?  15.126 -11.532  -5.538 1.000 95.420 ? 146 GLN A CB  1 
ATOM 1105 O O   ? GLN A 1 146 ?  16.809  -8.880  -6.510 1.000 95.420 ? 146 GLN A O   1 
ATOM 1106 C CG  ? GLN A 1 146 ?  15.866 -11.094  -4.281 1.000 95.420 ? 146 GLN A CG  1 
ATOM 1107 C CD  ? GLN A 1 146 ?  15.064 -10.119  -3.438 1.000 95.420 ? 146 GLN A CD  1 
ATOM 1108 N NE2 ? GLN A 1 146 ?  15.748  -9.396  -2.558 1.000 95.420 ? 146 GLN A NE2 1 
ATOM 1109 O OE1 ? GLN A 1 146 ?  13.842 -10.016  -3.578 1.000 95.420 ? 146 GLN A OE1 1 
ATOM 1110 N N   ? ALA A 1 147 ?  17.019 -10.581  -7.847 1.000 96.640 ? 147 ALA A N   1 
ATOM 1111 C CA  ? ALA A 1 147 ?  18.343 -10.204  -8.334 1.000 96.640 ? 147 ALA A CA  1 
ATOM 1112 C C   ? ALA A 1 147 ?  18.308  -8.840  -9.017 1.000 96.640 ? 147 ALA A C   1 
ATOM 1113 C CB  ? ALA A 1 147 ?  18.878 -11.264  -9.295 1.000 96.640 ? 147 ALA A CB  1 
ATOM 1114 O O   ? ALA A 1 147 ?  19.185  -8.003  -8.791 1.000 96.640 ? 147 ALA A O   1 
ATOM 1115 N N   ? GLU A 1 148 ?  17.316  -8.675  -9.869 1.000 96.890 ? 148 GLU A N   1 
ATOM 1116 C CA  ? GLU A 1 148 ?  17.171  -7.390 -10.545 1.000 96.890 ? 148 GLU A CA  1 
ATOM 1117 C C   ? GLU A 1 148 ?  16.913  -6.266  -9.546 1.000 96.890 ? 148 GLU A C   1 
ATOM 1118 C CB  ? GLU A 1 148 ?  16.040  -7.449 -11.575 1.000 96.890 ? 148 GLU A CB  1 
ATOM 1119 O O   ? GLU A 1 148 ?  17.459  -5.169  -9.683 1.000 96.890 ? 148 GLU A O   1 
ATOM 1120 C CG  ? GLU A 1 148 ?  16.376  -8.268 -12.812 1.000 96.890 ? 148 GLU A CG  1 
ATOM 1121 C CD  ? GLU A 1 148 ?  15.169  -8.545 -13.695 1.000 96.890 ? 148 GLU A CD  1 
ATOM 1122 O OE1 ? GLU A 1 148 ?  15.313  -8.542 -14.938 1.000 96.890 ? 148 GLU A OE1 1 
ATOM 1123 O OE2 ? GLU A 1 148 ?  14.070  -8.765 -13.138 1.000 96.890 ? 148 GLU A OE2 1 
ATOM 1124 N N   ? CYS A 1 149 ?  16.057  -6.520  -8.617 1.000 96.520 ? 149 CYS A N   1 
ATOM 1125 C CA  ? CYS A 1 149 ?  15.733  -5.539  -7.588 1.000 96.520 ? 149 CYS A CA  1 
ATOM 1126 C C   ? CYS A 1 149 ?  16.971  -5.163  -6.783 1.000 96.520 ? 149 CYS A C   1 
ATOM 1127 C CB  ? CYS A 1 149 ?  14.651  -6.080  -6.653 1.000 96.520 ? 149 CYS A CB  1 
ATOM 1128 O O   ? CYS A 1 149 ?  17.262  -3.980  -6.599 1.000 96.520 ? 149 CYS A O   1 
ATOM 1129 S SG  ? CYS A 1 149 ?  13.885  -4.815  -5.617 1.000 96.520 ? 149 CYS A SG  1 
ATOM 1130 N N   ? GLU A 1 150 ?  17.757  -6.065  -6.416 1.000 96.280 ? 150 GLU A N   1 
ATOM 1131 C CA  ? GLU A 1 150 ?  18.990  -5.854  -5.664 1.000 96.280 ? 150 GLU A CA  1 
ATOM 1132 C C   ? GLU A 1 150 ?  20.034  -5.127  -6.508 1.000 96.280 ? 150 GLU A C   1 
ATOM 1133 C CB  ? GLU A 1 150 ?  19.552  -7.188  -5.167 1.000 96.280 ? 150 GLU A CB  1 
ATOM 1134 O O   ? GLU A 1 150 ?  20.794  -4.306  -5.992 1.000 96.280 ? 150 GLU A O   1 
ATOM 1135 C CG  ? GLU A 1 150 ?  18.773  -7.790  -4.007 1.000 96.280 ? 150 GLU A CG  1 
ATOM 1136 C CD  ? GLU A 1 150 ?  19.300  -9.147  -3.570 1.000 96.280 ? 150 GLU A CD  1 
ATOM 1137 O OE1 ? GLU A 1 150 ?  18.689  -9.776  -2.676 1.000 96.280 ? 150 GLU A OE1 1 
ATOM 1138 O OE2 ? GLU A 1 150 ?  20.332  -9.585  -4.125 1.000 96.280 ? 150 GLU A OE2 1 
ATOM 1139 N N   ? ALA A 1 151 ?  20.087  -5.517  -7.749 1.000 96.710 ? 151 ALA A N   1 
ATOM 1140 C CA  ? ALA A 1 151 ?  21.030  -4.866  -8.655 1.000 96.710 ? 151 ALA A CA  1 
ATOM 1141 C C   ? ALA A 1 151 ?  20.735  -3.374  -8.774 1.000 96.710 ? 151 ALA A C   1 
ATOM 1142 C CB  ? ALA A 1 151 ?  20.987  -5.525 -10.031 1.000 96.710 ? 151 ALA A CB  1 
ATOM 1143 O O   ? ALA A 1 151 ?  21.651  -2.564  -8.930 1.000 96.710 ? 151 ALA A O   1 
ATOM 1144 N N   ? SER A 1 152 ?  19.457  -3.067  -8.653 1.000 95.370 ? 152 SER A N   1 
ATOM 1145 C CA  ? SER A 1 152 ?  19.044  -1.672  -8.777 1.000 95.370 ? 152 SER A CA  1 
ATOM 1146 C C   ? SER A 1 152 ?  19.376  -0.883  -7.515 1.000 95.370 ? 152 SER A C   1 
ATOM 1147 C CB  ? SER A 1 152 ?  17.545  -1.581  -9.066 1.000 95.370 ? 152 SER A CB  1 
ATOM 1148 O O   ? SER A 1 152 ?  19.643   0.319  -7.581 1.000 95.370 ? 152 SER A O   1 
ATOM 1149 O OG  ? SER A 1 152 ?  17.252  -2.074 -10.362 1.000 95.370 ? 152 SER A OG  1 
ATOM 1150 N N   ? TYR A 1 153 ?  19.387  -1.583  -6.398 1.000 95.170 ? 153 TYR A N   1 
ATOM 1151 C CA  ? TYR A 1 153 ?  19.650  -0.986  -5.094 1.000 95.170 ? 153 TYR A CA  1 
ATOM 1152 C C   ? TYR A 1 153 ?  20.597  -1.856  -4.276 1.000 95.170 ? 153 TYR A C   1 
ATOM 1153 C CB  ? TYR A 1 153 ?  18.341  -0.774  -4.326 1.000 95.170 ? 153 TYR A CB  1 
ATOM 1154 O O   ? TYR A 1 153 ?  20.191  -2.460  -3.280 1.000 95.170 ? 153 TYR A O   1 
ATOM 1155 C CG  ? TYR A 1 153 ?  17.314   0.029  -5.087 1.000 95.170 ? 153 TYR A CG  1 
ATOM 1156 C CD1 ? TYR A 1 153 ?  17.460   1.405  -5.251 1.000 95.170 ? 153 TYR A CD1 1 
ATOM 1157 C CD2 ? TYR A 1 153 ?  16.197  -0.585  -5.642 1.000 95.170 ? 153 TYR A CD2 1 
ATOM 1158 C CE1 ? TYR A 1 153 ?  16.515   2.149  -5.950 1.000 95.170 ? 153 TYR A CE1 1 
ATOM 1159 C CE2 ? TYR A 1 153 ?  15.246   0.149  -6.343 1.000 95.170 ? 153 TYR A CE2 1 
ATOM 1160 O OH  ? TYR A 1 153 ?  14.475   2.246  -7.184 1.000 95.170 ? 153 TYR A OH  1 
ATOM 1161 C CZ  ? TYR A 1 153 ?  15.414   1.514  -6.492 1.000 95.170 ? 153 TYR A CZ  1 
ATOM 1162 N N   ? PRO A 1 154 ?  21.919  -1.903  -4.556 1.000 95.090 ? 154 PRO A N   1 
ATOM 1163 C CA  ? PRO A 1 154 ?  22.844  -2.801  -3.860 1.000 95.090 ? 154 PRO A CA  1 
ATOM 1164 C C   ? PRO A 1 154 ?  22.933  -2.512  -2.363 1.000 95.090 ? 154 PRO A C   1 
ATOM 1165 C CB  ? PRO A 1 154 ?  24.183  -2.530  -4.549 1.000 95.090 ? 154 PRO A CB  1 
ATOM 1166 O O   ? PRO A 1 154 ?  23.174  -1.369  -1.965 1.000 95.090 ? 154 PRO A O   1 
ATOM 1167 C CG  ? PRO A 1 154 ?  23.819  -1.960  -5.882 1.000 95.090 ? 154 PRO A CG  1 
ATOM 1168 C CD  ? PRO A 1 154 ?  22.538  -1.190  -5.738 1.000 95.090 ? 154 PRO A CD  1 
ATOM 1169 N N   ? GLY A 1 155 ?  22.592  -3.625  -1.486 1.000 94.530 ? 155 GLY A N   1 
ATOM 1170 C CA  ? GLY A 1 155 ?  22.760  -3.540  -0.044 1.000 94.530 ? 155 GLY A CA  1 
ATOM 1171 C C   ? GLY A 1 155 ?  21.586  -2.881   0.656 1.000 94.530 ? 155 GLY A C   1 
ATOM 1172 O O   ? GLY A 1 155 ?  21.601  -2.711   1.877 1.000 94.530 ? 155 GLY A O   1 
ATOM 1173 N N   ? LYS A 1 156 ?  20.531  -2.558  -0.145 1.000 95.550 ? 156 LYS A N   1 
ATOM 1174 C CA  ? LYS A 1 156 ?  19.415  -1.806   0.421 1.000 95.550 ? 156 LYS A CA  1 
ATOM 1175 C C   ? LYS A 1 156 ?  18.137  -2.640   0.425 1.000 95.550 ? 156 LYS A C   1 
ATOM 1176 C CB  ? LYS A 1 156 ?  19.192  -0.509  -0.358 1.000 95.550 ? 156 LYS A CB  1 
ATOM 1177 O O   ? LYS A 1 156 ?  17.200  -2.346   1.171 1.000 95.550 ? 156 LYS A O   1 
ATOM 1178 C CG  ? LYS A 1 156 ?  20.386   0.433  -0.346 1.000 95.550 ? 156 LYS A CG  1 
ATOM 1179 C CD  ? LYS A 1 156 ?  20.579   1.075   1.022 1.000 95.550 ? 156 LYS A CD  1 
ATOM 1180 C CE  ? LYS A 1 156 ?  21.673   2.133   0.996 1.000 95.550 ? 156 LYS A CE  1 
ATOM 1181 N NZ  ? LYS A 1 156 ?  22.018   2.608   2.369 1.000 95.550 ? 156 LYS A NZ  1 
ATOM 1182 N N   ? ILE A 1 157 ?  18.027  -3.673  -0.463 1.000 96.640 ? 157 ILE A N   1 
ATOM 1183 C CA  ? ILE A 1 157 ?  16.846  -4.516  -0.612 1.000 96.640 ? 157 ILE A CA  1 
ATOM 1184 C C   ? ILE A 1 157 ?  16.891  -5.652   0.408 1.000 96.640 ? 157 ILE A C   1 
ATOM 1185 C CB  ? ILE A 1 157 ?  16.734  -5.086  -2.044 1.000 96.640 ? 157 ILE A CB  1 
ATOM 1186 O O   ? ILE A 1 157 ?  17.818  -6.466   0.399 1.000 96.640 ? 157 ILE A O   1 
ATOM 1187 C CG1 ? ILE A 1 157 ?  16.725  -3.949  -3.072 1.000 96.640 ? 157 ILE A CG1 1 
ATOM 1188 C CG2 ? ILE A 1 157 ?  15.483  -5.959  -2.182 1.000 96.640 ? 157 ILE A CG2 1 
ATOM 1189 C CD1 ? ILE A 1 157 ?  15.607  -2.937  -2.866 1.000 96.640 ? 157 ILE A CD1 1 
ATOM 1190 N N   ? THR A 1 158 ?  15.830  -5.724   1.332 1.000 96.470 ? 158 THR A N   1 
ATOM 1191 C CA  ? THR A 1 158 ?  15.712  -6.799   2.310 1.000 96.470 ? 158 THR A CA  1 
ATOM 1192 C C   ? THR A 1 158 ?  14.810  -7.912   1.784 1.000 96.470 ? 158 THR A C   1 
ATOM 1193 C CB  ? THR A 1 158 ?  15.159  -6.277   3.649 1.000 96.470 ? 158 THR A CB  1 
ATOM 1194 O O   ? THR A 1 158 ?  14.227  -7.788   0.706 1.000 96.470 ? 158 THR A O   1 
ATOM 1195 C CG2 ? THR A 1 158 ?  15.880  -5.006   4.084 1.000 96.470 ? 158 THR A CG2 1 
ATOM 1196 O OG1 ? THR A 1 158 ?  13.761  -5.994   3.505 1.000 96.470 ? 158 THR A OG1 1 
ATOM 1197 N N   ? ASN A 1 159 ?  14.659  -9.028   2.602 1.000 96.520 ? 159 ASN A N   1 
ATOM 1198 C CA  ? ASN A 1 159 ?  13.790 -10.143   2.239 1.000 96.520 ? 159 ASN A CA  1 
ATOM 1199 C C   ? ASN A 1 159 ?  12.316  -9.769   2.368 1.000 96.520 ? 159 ASN A C   1 
ATOM 1200 C CB  ? ASN A 1 159 ?  14.104 -11.370   3.097 1.000 96.520 ? 159 ASN A CB  1 
ATOM 1201 O O   ? ASN A 1 159 ?  11.439 -10.540   1.973 1.000 96.520 ? 159 ASN A O   1 
ATOM 1202 C CG  ? ASN A 1 159 ?  15.413 -12.031   2.714 1.000 96.520 ? 159 ASN A CG  1 
ATOM 1203 N ND2 ? ASN A 1 159 ?  16.048 -12.691   3.676 1.000 96.520 ? 159 ASN A ND2 1 
ATOM 1204 O OD1 ? ASN A 1 159 ?  15.851 -11.949   1.564 1.000 96.520 ? 159 ASN A OD1 1 
ATOM 1205 N N   ? ASN A 1 160 ?  12.024  -8.605   2.879 1.000 97.640 ? 160 ASN A N   1 
ATOM 1206 C CA  ? ASN A 1 160 ?  10.656  -8.136   3.072 1.000 97.640 ? 160 ASN A CA  1 
ATOM 1207 C C   ? ASN A 1 160 ?  10.235  -7.166   1.972 1.000 97.640 ? 160 ASN A C   1 
ATOM 1208 C CB  ? ASN A 1 160 ?  10.503  -7.480   4.446 1.000 97.640 ? 160 ASN A CB  1 
ATOM 1209 O O   ? ASN A 1 160 ?   9.176  -6.542   2.061 1.000 97.640 ? 160 ASN A O   1 
ATOM 1210 C CG  ? ASN A 1 160 ?  10.641  -8.471   5.585 1.000 97.640 ? 160 ASN A CG  1 
ATOM 1211 N ND2 ? ASN A 1 160 ?  11.316  -8.059   6.652 1.000 97.640 ? 160 ASN A ND2 1 
ATOM 1212 O OD1 ? ASN A 1 160 ?  10.146  -9.599   5.507 1.000 97.640 ? 160 ASN A OD1 1 
ATOM 1213 N N   ? MET A 1 161 ?  11.135  -7.027   0.939 1.000 97.830 ? 161 MET A N   1 
ATOM 1214 C CA  ? MET A 1 161 ?  10.886  -6.056  -0.122 1.000 97.830 ? 161 MET A CA  1 
ATOM 1215 C C   ? MET A 1 161 ?  10.966  -6.717  -1.494 1.000 97.830 ? 161 MET A C   1 
ATOM 1216 C CB  ? MET A 1 161 ?  11.884  -4.900  -0.039 1.000 97.830 ? 161 MET A CB  1 
ATOM 1217 O O   ? MET A 1 161 ?  11.671  -7.712  -1.668 1.000 97.830 ? 161 MET A O   1 
ATOM 1218 C CG  ? MET A 1 161 ?  11.809  -4.117   1.261 1.000 97.830 ? 161 MET A CG  1 
ATOM 1219 S SD  ? MET A 1 161 ?  13.139  -2.861   1.404 1.000 97.830 ? 161 MET A SD  1 
ATOM 1220 C CE  ? MET A 1 161 ?  12.849  -2.279   3.098 1.000 97.830 ? 161 MET A CE  1 
ATOM 1221 N N   ? PHE A 1 162 ?  10.215  -6.075  -2.444 1.000 97.670 ? 162 PHE A N   1 
ATOM 1222 C CA  ? PHE A 1 162 ?  10.314  -6.461  -3.847 1.000 97.670 ? 162 PHE A CA  1 
ATOM 1223 C C   ? PHE A 1 162 ?  10.094  -5.257  -4.756 1.000 97.670 ? 162 PHE A C   1 
ATOM 1224 C CB  ? PHE A 1 162 ?   9.299  -7.560  -4.176 1.000 97.670 ? 162 PHE A CB  1 
ATOM 1225 O O   ? PHE A 1 162 ?   9.635  -4.206  -4.303 1.000 97.670 ? 162 PHE A O   1 
ATOM 1226 C CG  ? PHE A 1 162 ?   7.872  -7.082  -4.197 1.000 97.670 ? 162 PHE A CG  1 
ATOM 1227 C CD1 ? PHE A 1 162 ?   7.202  -6.797  -3.013 1.000 97.670 ? 162 PHE A CD1 1 
ATOM 1228 C CD2 ? PHE A 1 162 ?   7.200  -6.918  -5.401 1.000 97.670 ? 162 PHE A CD2 1 
ATOM 1229 C CE1 ? PHE A 1 162 ?   5.881  -6.355  -3.030 1.000 97.670 ? 162 PHE A CE1 1 
ATOM 1230 C CE2 ? PHE A 1 162 ?   5.880  -6.477  -5.425 1.000 97.670 ? 162 PHE A CE2 1 
ATOM 1231 C CZ  ? PHE A 1 162 ?   5.222  -6.197  -4.239 1.000 97.670 ? 162 PHE A CZ  1 
ATOM 1232 N N   ? CYS A 1 163 ?  10.501  -5.403  -6.095 1.000 97.020 ? 163 CYS A N   1 
ATOM 1233 C CA  ? CYS A 1 163 ?  10.424  -4.277  -7.020 1.000 97.020 ? 163 CYS A CA  1 
ATOM 1234 C C   ? CYS A 1 163 ?   9.399  -4.541  -8.116 1.000 97.020 ? 163 CYS A C   1 
ATOM 1235 C CB  ? CYS A 1 163 ?  11.792  -4.001  -7.643 1.000 97.020 ? 163 CYS A CB  1 
ATOM 1236 O O   ? CYS A 1 163 ?   9.272  -5.670  -8.594 1.000 97.020 ? 163 CYS A O   1 
ATOM 1237 S SG  ? CYS A 1 163 ?  13.040  -3.465  -6.452 1.000 97.020 ? 163 CYS A SG  1 
ATOM 1238 N N   ? VAL A 1 164 ?   8.666  -3.503  -8.429 1.000 95.810 ? 164 VAL A N   1 
ATOM 1239 C CA  ? VAL A 1 164 ?   7.730  -3.478  -9.548 1.000 95.810 ? 164 VAL A CA  1 
ATOM 1240 C C   ? VAL A 1 164 ?   8.050  -2.298 -10.463 1.000 95.810 ? 164 VAL A C   1 
ATOM 1241 C CB  ? VAL A 1 164 ?   6.266  -3.395  -9.062 1.000 95.810 ? 164 VAL A CB  1 
ATOM 1242 O O   ? VAL A 1 164 ?   8.234  -1.173  -9.994 1.000 95.810 ? 164 VAL A O   1 
ATOM 1243 C CG1 ? VAL A 1 164 ?   5.305  -3.353 -10.249 1.000 95.810 ? 164 VAL A CG1 1 
ATOM 1244 C CG2 ? VAL A 1 164 ?   5.940  -4.574  -8.147 1.000 95.810 ? 164 VAL A CG2 1 
ATOM 1245 N N   ? GLY A 1 165 ?   8.209  -2.620 -11.722 1.000 94.420 ? 165 GLY A N   1 
ATOM 1246 C CA  ? GLY A 1 165 ?   8.464  -1.515 -12.632 1.000 94.420 ? 165 GLY A CA  1 
ATOM 1247 C C   ? GLY A 1 165 ?   9.294  -1.913 -13.838 1.000 94.420 ? 165 GLY A C   1 
ATOM 1248 O O   ? GLY A 1 165 ?   9.475  -3.102 -14.107 1.000 94.420 ? 165 GLY A O   1 
ATOM 1249 N N   ? PHE A 1 166 ?   9.710  -0.920 -14.585 1.000 93.560 ? 166 PHE A N   1 
ATOM 1250 C CA  ? PHE A 1 166 ?  10.485  -1.075 -15.810 1.000 93.560 ? 166 PHE A CA  1 
ATOM 1251 C C   ? PHE A 1 166 ?  11.918  -0.598 -15.608 1.000 93.560 ? 166 PHE A C   1 
ATOM 1252 C CB  ? PHE A 1 166 ?   9.833  -0.305 -16.963 1.000 93.560 ? 166 PHE A CB  1 
ATOM 1253 O O   ? PHE A 1 166 ?  12.147   0.547 -15.213 1.000 93.560 ? 166 PHE A O   1 
ATOM 1254 C CG  ? PHE A 1 166 ?   8.412  -0.716 -17.240 1.000 93.560 ? 166 PHE A CG  1 
ATOM 1255 C CD1 ? PHE A 1 166 ?   8.133  -1.760 -18.113 1.000 93.560 ? 166 PHE A CD1 1 
ATOM 1256 C CD2 ? PHE A 1 166 ?   7.354  -0.058 -16.626 1.000 93.560 ? 166 PHE A CD2 1 
ATOM 1257 C CE1 ? PHE A 1 166 ?   6.819  -2.142 -18.372 1.000 93.560 ? 166 PHE A CE1 1 
ATOM 1258 C CE2 ? PHE A 1 166 ?   6.038  -0.434 -16.879 1.000 93.560 ? 166 PHE A CE2 1 
ATOM 1259 C CZ  ? PHE A 1 166 ?   5.773  -1.476 -17.753 1.000 93.560 ? 166 PHE A CZ  1 
ATOM 1260 N N   ? LEU A 1 167 ?  12.854  -1.439 -15.892 1.000 93.190 ? 167 LEU A N   1 
ATOM 1261 C CA  ? LEU A 1 167 ?  14.253  -1.066 -15.714 1.000 93.190 ? 167 LEU A CA  1 
ATOM 1262 C C   ? LEU A 1 167 ?  14.645   0.047 -16.680 1.000 93.190 ? 167 LEU A C   1 
ATOM 1263 C CB  ? LEU A 1 167 ?  15.162  -2.280 -15.919 1.000 93.190 ? 167 LEU A CB  1 
ATOM 1264 O O   ? LEU A 1 167 ?  15.577   0.809 -16.410 1.000 93.190 ? 167 LEU A O   1 
ATOM 1265 C CG  ? LEU A 1 167 ?  15.074  -3.380 -14.860 1.000 93.190 ? 167 LEU A CG  1 
ATOM 1266 C CD1 ? LEU A 1 167 ?  15.999  -4.538 -15.220 1.000 93.190 ? 167 LEU A CD1 1 
ATOM 1267 C CD2 ? LEU A 1 167 ?  15.418  -2.823 -13.482 1.000 93.190 ? 167 LEU A CD2 1 
ATOM 1268 N N   ? GLU A 1 168 ?  14.019   0.115 -17.803 1.000 92.990 ? 168 GLU A N   1 
ATOM 1269 C CA  ? GLU A 1 168 ?  14.300   1.148 -18.796 1.000 92.990 ? 168 GLU A CA  1 
ATOM 1270 C C   ? GLU A 1 168 ?  13.835   2.519 -18.313 1.000 92.990 ? 168 GLU A C   1 
ATOM 1271 C CB  ? GLU A 1 168 ?  13.633   0.806 -20.131 1.000 92.990 ? 168 GLU A CB  1 
ATOM 1272 O O   ? GLU A 1 168 ?  14.246   3.546 -18.856 1.000 92.990 ? 168 GLU A O   1 
ATOM 1273 C CG  ? GLU A 1 168 ?  12.114   0.751 -20.063 1.000 92.990 ? 168 GLU A CG  1 
ATOM 1274 C CD  ? GLU A 1 168 ?  11.578  -0.634 -19.739 1.000 92.990 ? 168 GLU A CD  1 
ATOM 1275 O OE1 ? GLU A 1 168 ?  10.390  -0.908 -20.025 1.000 92.990 ? 168 GLU A OE1 1 
ATOM 1276 O OE2 ? GLU A 1 168 ?  12.351  -1.453 -19.193 1.000 92.990 ? 168 GLU A OE2 1 
ATOM 1277 N N   ? GLY A 1 169 ?  12.989   2.532 -17.250 1.000 90.030 ? 169 GLY A N   1 
ATOM 1278 C CA  ? GLY A 1 169 ?  12.435   3.773 -16.734 1.000 90.030 ? 169 GLY A CA  1 
ATOM 1279 C C   ? GLY A 1 169 ?  11.215   4.247 -17.501 1.000 90.030 ? 169 GLY A C   1 
ATOM 1280 O O   ? GLY A 1 169 ?  10.636   3.491 -18.285 1.000 90.030 ? 169 GLY A O   1 
ATOM 1281 N N   ? GLY A 1 170 ?  10.689   5.433 -17.084 1.000 84.230 ? 170 GLY A N   1 
ATOM 1282 C CA  ? GLY A 1 170 ?   9.601   6.005 -17.860 1.000 84.230 ? 170 GLY A CA  1 
ATOM 1283 C C   ? GLY A 1 170 ?   8.235   5.745 -17.254 1.000 84.230 ? 170 GLY A C   1 
ATOM 1284 O O   ? GLY A 1 170 ?   7.281   6.477 -17.523 1.000 84.230 ? 170 GLY A O   1 
ATOM 1285 N N   ? LYS A 1 171 ?   8.211   4.757 -16.304 1.000 84.400 ? 171 LYS A N   1 
ATOM 1286 C CA  ? LYS A 1 171 ?   6.979   4.436 -15.590 1.000 84.400 ? 171 LYS A CA  1 
ATOM 1287 C C   ? LYS A 1 171 ?   7.271   3.998 -14.158 1.000 84.400 ? 171 LYS A C   1 
ATOM 1288 C CB  ? LYS A 1 171 ?   6.201   3.343 -16.325 1.000 84.400 ? 171 LYS A CB  1 
ATOM 1289 O O   ? LYS A 1 171 ?   8.125   3.138 -13.929 1.000 84.400 ? 171 LYS A O   1 
ATOM 1290 C CG  ? LYS A 1 171 ?   5.811   3.712 -17.749 1.000 84.400 ? 171 LYS A CG  1 
ATOM 1291 C CD  ? LYS A 1 171 ?   5.040   2.586 -18.427 1.000 84.400 ? 171 LYS A CD  1 
ATOM 1292 C CE  ? LYS A 1 171 ?   4.654   2.952 -19.854 1.000 84.400 ? 171 LYS A CE  1 
ATOM 1293 N NZ  ? LYS A 1 171 ?   3.868   1.865 -20.510 1.000 84.400 ? 171 LYS A NZ  1 
ATOM 1294 N N   ? ASP A 1 172 ?   6.457   4.496 -13.154 1.000 80.490 ? 172 ASP A N   1 
ATOM 1295 C CA  ? ASP A 1 172 ?   6.700   4.151 -11.757 1.000 80.490 ? 172 ASP A CA  1 
ATOM 1296 C C   ? ASP A 1 172 ?   5.646   4.776 -10.845 1.000 80.490 ? 172 ASP A C   1 
ATOM 1297 C CB  ? ASP A 1 172 ?   8.099   4.599 -11.329 1.000 80.490 ? 172 ASP A CB  1 
ATOM 1298 O O   ? ASP A 1 172 ?   4.895   5.657 -11.269 1.000 80.490 ? 172 ASP A O   1 
ATOM 1299 C CG  ? ASP A 1 172 ?   8.621   3.841 -10.121 1.000 80.490 ? 172 ASP A CG  1 
ATOM 1300 O OD1 ? ASP A 1 172 ?   7.917   2.939  -9.616 1.000 80.490 ? 172 ASP A OD1 1 
ATOM 1301 O OD2 ? ASP A 1 172 ?   9.744   4.149  -9.669 1.000 80.490 ? 172 ASP A OD2 1 
ATOM 1302 N N   ? SER A 1 173 ?   5.480   4.184  -9.599 1.000 78.120 ? 173 SER A N   1 
ATOM 1303 C CA  ? SER A 1 173 ?   4.767   4.900  -8.546 1.000 78.120 ? 173 SER A CA  1 
ATOM 1304 C C   ? SER A 1 173 ?   5.659   5.948  -7.889 1.000 78.120 ? 173 SER A C   1 
ATOM 1305 C CB  ? SER A 1 173 ?   4.250   3.923  -7.489 1.000 78.120 ? 173 SER A CB  1 
ATOM 1306 O O   ? SER A 1 173 ?   6.874   5.765  -7.794 1.000 78.120 ? 173 SER A O   1 
ATOM 1307 O OG  ? SER A 1 173 ?   5.325   3.238  -6.870 1.000 78.120 ? 173 SER A OG  1 
ATOM 1308 N N   ? CYS A 1 174 ?   5.079   7.084  -7.533 1.000 75.810 ? 174 CYS A N   1 
ATOM 1309 C CA  ? CYS A 1 174 ?   5.849   8.186  -6.968 1.000 75.810 ? 174 CYS A CA  1 
ATOM 1310 C C   ? CYS A 1 174 ?   5.196   8.712  -5.696 1.000 75.810 ? 174 CYS A C   1 
ATOM 1311 C CB  ? CYS A 1 174 ?   5.990   9.319  -7.985 1.000 75.810 ? 174 CYS A CB  1 
ATOM 1312 O O   ? CYS A 1 174 ?   4.303   8.070  -5.140 1.000 75.810 ? 174 CYS A O   1 
ATOM 1313 S SG  ? CYS A 1 174 ?   7.501  10.289  -7.788 1.000 75.810 ? 174 CYS A SG  1 
ATOM 1314 N N   ? GLN A 1 175 ?   5.802   9.867  -5.217 1.000 74.620 ? 175 GLN A N   1 
ATOM 1315 C CA  ? GLN A 1 175 ?   5.387  10.471  -3.956 1.000 74.620 ? 175 GLN A CA  1 
ATOM 1316 C C   ? GLN A 1 175 ?   3.873  10.654  -3.906 1.000 74.620 ? 175 GLN A C   1 
ATOM 1317 C CB  ? GLN A 1 175 ?   6.085  11.815  -3.748 1.000 74.620 ? 175 GLN A CB  1 
ATOM 1318 O O   ? GLN A 1 175 ?   3.259  11.067  -4.892 1.000 74.620 ? 175 GLN A O   1 
ATOM 1319 C CG  ? GLN A 1 175 ?   7.576  11.696  -3.462 1.000 74.620 ? 175 GLN A CG  1 
ATOM 1320 C CD  ? GLN A 1 175 ?   8.390  11.392  -4.706 1.000 74.620 ? 175 GLN A CD  1 
ATOM 1321 N NE2 ? GLN A 1 175 ?   9.608  10.900  -4.513 1.000 74.620 ? 175 GLN A NE2 1 
ATOM 1322 O OE1 ? GLN A 1 175 ?   7.926  11.598  -5.833 1.000 74.620 ? 175 GLN A OE1 1 
ATOM 1323 N N   ? GLY A 1 176 ?   3.342  10.271  -2.684 1.000 70.090 ? 176 GLY A N   1 
ATOM 1324 C CA  ? GLY A 1 176 ?   1.909  10.451  -2.515 1.000 70.090 ? 176 GLY A CA  1 
ATOM 1325 C C   ? GLY A 1 176 ?   1.113   9.190  -2.792 1.000 70.090 ? 176 GLY A C   1 
ATOM 1326 O O   ? GLY A 1 176 ?  -0.056   9.091  -2.413 1.000 70.090 ? 176 GLY A O   1 
ATOM 1327 N N   ? ASP A 1 177 ?   1.752   8.192  -3.271 1.000 84.720 ? 177 ASP A N   1 
ATOM 1328 C CA  ? ASP A 1 177 ?   1.113   6.896  -3.479 1.000 84.720 ? 177 ASP A CA  1 
ATOM 1329 C C   ? ASP A 1 177 ?   1.536   5.897  -2.405 1.000 84.720 ? 177 ASP A C   1 
ATOM 1330 C CB  ? ASP A 1 177 ?   1.448   6.349  -4.868 1.000 84.720 ? 177 ASP A CB  1 
ATOM 1331 O O   ? ASP A 1 177 ?   1.170   4.721  -2.465 1.000 84.720 ? 177 ASP A O   1 
ATOM 1332 C CG  ? ASP A 1 177 ?   0.734   7.090  -5.985 1.000 84.720 ? 177 ASP A CG  1 
ATOM 1333 O OD1 ? ASP A 1 177 ?  -0.358   7.649  -5.746 1.000 84.720 ? 177 ASP A OD1 1 
ATOM 1334 O OD2 ? ASP A 1 177 ?   1.266   7.111  -7.116 1.000 84.720 ? 177 ASP A OD2 1 
ATOM 1335 N N   ? SER A 1 178 ?   2.449   6.443  -1.473 1.000 93.120 ? 178 SER A N   1 
ATOM 1336 C CA  ? SER A 1 178 ?   2.856   5.543  -0.399 1.000 93.120 ? 178 SER A CA  1 
ATOM 1337 C C   ? SER A 1 178 ?   1.647   4.877   0.250 1.000 93.120 ? 178 SER A C   1 
ATOM 1338 C CB  ? SER A 1 178 ?   3.662   6.298   0.658 1.000 93.120 ? 178 SER A CB  1 
ATOM 1339 O O   ? SER A 1 178 ?   0.597   5.503   0.408 1.000 93.120 ? 178 SER A O   1 
ATOM 1340 O OG  ? SER A 1 178 ?   4.908   6.722   0.132 1.000 93.120 ? 178 SER A OG  1 
ATOM 1341 N N   ? GLY A 1 179 ?   1.873   3.553   0.444 1.000 95.830 ? 179 GLY A N   1 
ATOM 1342 C CA  ? GLY A 1 179 ?   0.809   2.852   1.146 1.000 95.830 ? 179 GLY A CA  1 
ATOM 1343 C C   ? GLY A 1 179 ?  -0.239   2.273   0.215 1.000 95.830 ? 179 GLY A C   1 
ATOM 1344 O O   ? GLY A 1 179 ?  -1.013   1.398   0.610 1.000 95.830 ? 179 GLY A O   1 
ATOM 1345 N N   ? GLY A 1 180 ?  -0.272   2.755  -0.966 1.000 95.380 ? 180 GLY A N   1 
ATOM 1346 C CA  ? GLY A 1 180 ?  -1.200   2.269  -1.974 1.000 95.380 ? 180 GLY A CA  1 
ATOM 1347 C C   ? GLY A 1 180 ?  -0.942   0.830  -2.378 1.000 95.380 ? 180 GLY A C   1 
ATOM 1348 O O   ? GLY A 1 180 ?   0.149   0.302  -2.151 1.000 95.380 ? 180 GLY A O   1 
ATOM 1349 N N   ? PRO A 1 181 ?  -1.909   0.162  -3.100 1.000 97.200 ? 181 PRO A N   1 
ATOM 1350 C CA  ? PRO A 1 181 ?  -1.870  -1.279  -3.360 1.000 97.200 ? 181 PRO A CA  1 
ATOM 1351 C C   ? PRO A 1 181 ?  -1.118  -1.627  -4.643 1.000 97.200 ? 181 PRO A C   1 
ATOM 1352 C CB  ? PRO A 1 181 ?  -3.349  -1.657  -3.475 1.000 97.200 ? 181 PRO A CB  1 
ATOM 1353 O O   ? PRO A 1 181 ?  -1.204  -0.895  -5.631 1.000 97.200 ? 181 PRO A O   1 
ATOM 1354 C CG  ? PRO A 1 181 ?  -4.015  -0.432  -4.014 1.000 97.200 ? 181 PRO A CG  1 
ATOM 1355 C CD  ? PRO A 1 181 ?  -3.344   0.775  -3.424 1.000 97.200 ? 181 PRO A CD  1 
ATOM 1356 N N   ? VAL A 1 182 ?  -0.291  -2.728  -4.588 1.000 97.430 ? 182 VAL A N   1 
ATOM 1357 C CA  ? VAL A 1 182 ?   0.152  -3.514  -5.734 1.000 97.430 ? 182 VAL A CA  1 
ATOM 1358 C C   ? VAL A 1 182 ?  -0.624  -4.828  -5.790 1.000 97.430 ? 182 VAL A C   1 
ATOM 1359 C CB  ? VAL A 1 182 ?   1.671  -3.794  -5.678 1.000 97.430 ? 182 VAL A CB  1 
ATOM 1360 O O   ? VAL A 1 182 ?  -0.495  -5.671  -4.899 1.000 97.430 ? 182 VAL A O   1 
ATOM 1361 C CG1 ? VAL A 1 182 ?   2.112  -4.624  -6.882 1.000 97.430 ? 182 VAL A CG1 1 
ATOM 1362 C CG2 ? VAL A 1 182 ?   2.452  -2.482  -5.614 1.000 97.430 ? 182 VAL A CG2 1 
ATOM 1363 N N   ? VAL A 1 183 ?  -1.419  -4.941  -6.884 1.000 97.900 ? 183 VAL A N   1 
ATOM 1364 C CA  ? VAL A 1 183 ?  -2.321  -6.084  -6.985 1.000 97.900 ? 183 VAL A CA  1 
ATOM 1365 C C   ? VAL A 1 183 ?  -1.904  -6.968  -8.158 1.000 97.900 ? 183 VAL A C   1 
ATOM 1366 C CB  ? VAL A 1 183 ?  -3.790  -5.636  -7.151 1.000 97.900 ? 183 VAL A CB  1 
ATOM 1367 O O   ? VAL A 1 183 ?  -1.652  -6.472  -9.259 1.000 97.900 ? 183 VAL A O   1 
ATOM 1368 C CG1 ? VAL A 1 183 ?  -4.703  -6.843  -7.354 1.000 97.900 ? 183 VAL A CG1 1 
ATOM 1369 C CG2 ? VAL A 1 183 ?  -4.238  -4.820  -5.940 1.000 97.900 ? 183 VAL A CG2 1 
ATOM 1370 N N   ? SER A 1 184 ?  -1.792  -8.269  -7.855 1.000 96.600 ? 184 SER A N   1 
ATOM 1371 C CA  ? SER A 1 184 ?  -1.508  -9.311  -8.837 1.000 96.600 ? 184 SER A CA  1 
ATOM 1372 C C   ? SER A 1 184 ?  -2.438 -10.507  -8.658 1.000 96.600 ? 184 SER A C   1 
ATOM 1373 C CB  ? SER A 1 184 ?  -0.052  -9.767  -8.730 1.000 96.600 ? 184 SER A CB  1 
ATOM 1374 O O   ? SER A 1 184 ?  -2.642 -10.979  -7.538 1.000 96.600 ? 184 SER A O   1 
ATOM 1375 O OG  ? SER A 1 184 ?   0.831  -8.673  -8.906 1.000 96.600 ? 184 SER A OG  1 
ATOM 1376 N N   ? ASN A 1 185 ?  -3.063 -10.938  -9.813 1.000 93.620 ? 185 ASN A N   1 
ATOM 1377 C CA  ? ASN A 1 185 ?  -3.980 -12.073  -9.792 1.000 93.620 ? 185 ASN A CA  1 
ATOM 1378 C C   ? ASN A 1 185 ?  -5.092 -11.877  -8.767 1.000 93.620 ? 185 ASN A C   1 
ATOM 1379 C CB  ? ASN A 1 185 ?  -3.220 -13.371  -9.510 1.000 93.620 ? 185 ASN A CB  1 
ATOM 1380 O O   ? ASN A 1 185 ?  -5.431 -12.802  -8.027 1.000 93.620 ? 185 ASN A O   1 
ATOM 1381 C CG  ? ASN A 1 185 ?  -2.204 -13.699 -10.586 1.000 93.620 ? 185 ASN A CG  1 
ATOM 1382 N ND2 ? ASN A 1 185 ?  -1.042 -14.191 -10.174 1.000 93.620 ? 185 ASN A ND2 1 
ATOM 1383 O OD1 ? ASN A 1 185 ?  -2.462 -13.512 -11.778 1.000 93.620 ? 185 ASN A OD1 1 
ATOM 1384 N N   ? GLY A 1 186 ?  -5.469 -10.609  -8.558 1.000 94.730 ? 186 GLY A N   1 
ATOM 1385 C CA  ? GLY A 1 186 ?  -6.622 -10.296  -7.730 1.000 94.730 ? 186 GLY A CA  1 
ATOM 1386 C C   ? GLY A 1 186 ?  -6.301 -10.264  -6.247 1.000 94.730 ? 186 GLY A C   1 
ATOM 1387 O O   ? GLY A 1 186 ?  -7.206 -10.262  -5.410 1.000 94.730 ? 186 GLY A O   1 
ATOM 1388 N N   ? GLU A 1 187 ?  -5.002 -10.319  -5.891 1.000 98.000 ? 187 GLU A N   1 
ATOM 1389 C CA  ? GLU A 1 187 ?  -4.584 -10.304  -4.492 1.000 98.000 ? 187 GLU A CA  1 
ATOM 1390 C C   ? GLU A 1 187 ?  -3.636  -9.141  -4.212 1.000 98.000 ? 187 GLU A C   1 
ATOM 1391 C CB  ? GLU A 1 187 ?  -3.916 -11.629  -4.116 1.000 98.000 ? 187 GLU A CB  1 
ATOM 1392 O O   ? GLU A 1 187 ?  -2.892  -8.712  -5.097 1.000 98.000 ? 187 GLU A O   1 
ATOM 1393 C CG  ? GLU A 1 187 ?  -4.827 -12.839  -4.261 1.000 98.000 ? 187 GLU A CG  1 
ATOM 1394 C CD  ? GLU A 1 187 ?  -4.137 -14.153  -3.930 1.000 98.000 ? 187 GLU A CD  1 
ATOM 1395 O OE1 ? GLU A 1 187 ?  -4.797 -15.063  -3.377 1.000 98.000 ? 187 GLU A OE1 1 
ATOM 1396 O OE2 ? GLU A 1 187 ?  -2.927 -14.273  -4.224 1.000 98.000 ? 187 GLU A OE2 1 
ATOM 1397 N N   ? LEU A 1 188 ?  -3.636  -8.655  -2.973 1.000 98.420 ? 188 LEU A N   1 
ATOM 1398 C CA  ? LEU A 1 188 ?  -2.731  -7.612  -2.503 1.000 98.420 ? 188 LEU A CA  1 
ATOM 1399 C C   ? LEU A 1 188 ?  -1.319  -8.159  -2.322 1.000 98.420 ? 188 LEU A C   1 
ATOM 1400 C CB  ? LEU A 1 188 ?  -3.235  -7.020  -1.184 1.000 98.420 ? 188 LEU A CB  1 
ATOM 1401 O O   ? LEU A 1 188 ?  -1.026  -8.812  -1.318 1.000 98.420 ? 188 LEU A O   1 
ATOM 1402 C CG  ? LEU A 1 188 ?  -2.383  -5.907  -0.571 1.000 98.420 ? 188 LEU A CG  1 
ATOM 1403 C CD1 ? LEU A 1 188 ?  -2.310  -4.713  -1.518 1.000 98.420 ? 188 LEU A CD1 1 
ATOM 1404 C CD2 ? LEU A 1 188 ?  -2.943  -5.488   0.783 1.000 98.420 ? 188 LEU A CD2 1 
ATOM 1405 N N   ? GLN A 1 189 ?  -0.451  -7.868  -3.260 1.000 98.290 ? 189 GLN A N   1 
ATOM 1406 C CA  ? GLN A 1 189 ?   0.890  -8.442  -3.263 1.000 98.290 ? 189 GLN A CA  1 
ATOM 1407 C C   ? GLN A 1 189 ?   1.898  -7.486  -2.631 1.000 98.290 ? 189 GLN A C   1 
ATOM 1408 C CB  ? GLN A 1 189 ?   1.322  -8.793  -4.687 1.000 98.290 ? 189 GLN A CB  1 
ATOM 1409 O O   ? GLN A 1 189 ?   2.903  -7.921  -2.065 1.000 98.290 ? 189 GLN A O   1 
ATOM 1410 C CG  ? GLN A 1 189 ?   0.535  -9.943  -5.302 1.000 98.290 ? 189 GLN A CG  1 
ATOM 1411 C CD  ? GLN A 1 189 ?   0.848 -11.280  -4.657 1.000 98.290 ? 189 GLN A CD  1 
ATOM 1412 N NE2 ? GLN A 1 189 ?  -0.063 -12.236  -4.802 1.000 98.290 ? 189 GLN A NE2 1 
ATOM 1413 O OE1 ? GLN A 1 189 ?   1.900 -11.452  -4.035 1.000 98.290 ? 189 GLN A OE1 1 
ATOM 1414 N N   ? GLY A 1 190 ?   1.650  -6.200  -2.667 1.000 97.590 ? 190 GLY A N   1 
ATOM 1415 C CA  ? GLY A 1 190 ?   2.618  -5.239  -2.162 1.000 97.590 ? 190 GLY A CA  1 
ATOM 1416 C C   ? GLY A 1 190 ?   1.986  -3.935  -1.714 1.000 97.590 ? 190 GLY A C   1 
ATOM 1417 O O   ? GLY A 1 190 ?   0.856  -3.623  -2.096 1.000 97.590 ? 190 GLY A O   1 
ATOM 1418 N N   ? ILE A 1 191 ?   2.763  -3.164  -0.898 1.000 97.950 ? 191 ILE A N   1 
ATOM 1419 C CA  ? ILE A 1 191 ?   2.457  -1.810  -0.449 1.000 97.950 ? 191 ILE A CA  1 
ATOM 1420 C C   ? ILE A 1 191 ?   3.542  -0.849  -0.929 1.000 97.950 ? 191 ILE A C   1 
ATOM 1421 C CB  ? ILE A 1 191 ?   2.324  -1.742   1.089 1.000 97.950 ? 191 ILE A CB  1 
ATOM 1422 O O   ? ILE A 1 191 ?   4.734  -1.099  -0.733 1.000 97.950 ? 191 ILE A O   1 
ATOM 1423 C CG1 ? ILE A 1 191 ?   1.202  -2.670   1.569 1.000 97.950 ? 191 ILE A CG1 1 
ATOM 1424 C CG2 ? ILE A 1 191 ?   2.076  -0.301   1.546 1.000 97.950 ? 191 ILE A CG2 1 
ATOM 1425 C CD1 ? ILE A 1 191 ?   1.249  -2.978   3.060 1.000 97.950 ? 191 ILE A CD1 1 
ATOM 1426 N N   ? VAL A 1 192 ?   3.088   0.128  -1.667 1.000 96.370 ? 192 VAL A N   1 
ATOM 1427 C CA  ? VAL A 1 192 ?   4.065   1.106  -2.134 1.000 96.370 ? 192 VAL A CA  1 
ATOM 1428 C C   ? VAL A 1 192 ?   4.880   1.627  -0.953 1.000 96.370 ? 192 VAL A C   1 
ATOM 1429 C CB  ? VAL A 1 192 ?   3.384   2.280  -2.872 1.000 96.370 ? 192 VAL A CB  1 
ATOM 1430 O O   ? VAL A 1 192 ?   4.323   2.181  -0.002 1.000 96.370 ? 192 VAL A O   1 
ATOM 1431 C CG1 ? VAL A 1 192 ?   4.425   3.279  -3.374 1.000 96.370 ? 192 VAL A CG1 1 
ATOM 1432 C CG2 ? VAL A 1 192 ?   2.535   1.761  -4.031 1.000 96.370 ? 192 VAL A CG2 1 
ATOM 1433 N N   ? SER A 1 193 ?   6.204   1.509  -1.022 1.000 95.580 ? 193 SER A N   1 
ATOM 1434 C CA  ? SER A 1 193 ?   7.050   1.824   0.124 1.000 95.580 ? 193 SER A CA  1 
ATOM 1435 C C   ? SER A 1 193 ?   8.044   2.931  -0.209 1.000 95.580 ? 193 SER A C   1 
ATOM 1436 C CB  ? SER A 1 193 ?   7.802   0.577   0.594 1.000 95.580 ? 193 SER A CB  1 
ATOM 1437 O O   ? SER A 1 193 ?   7.945   4.041   0.318 1.000 95.580 ? 193 SER A O   1 
ATOM 1438 O OG  ? SER A 1 193 ?   8.443   0.815   1.836 1.000 95.580 ? 193 SER A OG  1 
ATOM 1439 N N   ? TRP A 1 194 ?   8.988   2.681  -1.100 1.000 93.870 ? 194 TRP A N   1 
ATOM 1440 C CA  ? TRP A 1 194 ?  10.009   3.688  -1.371 1.000 93.870 ? 194 TRP A CA  1 
ATOM 1441 C C   ? TRP A 1 194 ?  10.663   3.451  -2.727 1.000 93.870 ? 194 TRP A C   1 
ATOM 1442 C CB  ? TRP A 1 194 ?  11.073   3.686  -0.269 1.000 93.870 ? 194 TRP A CB  1 
ATOM 1443 O O   ? TRP A 1 194 ?  10.363   2.464  -3.404 1.000 93.870 ? 194 TRP A O   1 
ATOM 1444 C CG  ? TRP A 1 194 ?  11.827   2.395  -0.154 1.000 93.870 ? 194 TRP A CG  1 
ATOM 1445 C CD1 ? TRP A 1 194 ?  11.453   1.282   0.546 1.000 93.870 ? 194 TRP A CD1 1 
ATOM 1446 C CD2 ? TRP A 1 194 ?  13.088   2.086  -0.755 1.000 93.870 ? 194 TRP A CD2 1 
ATOM 1447 C CE2 ? TRP A 1 194 ?  13.419   0.766  -0.376 1.000 93.870 ? 194 TRP A CE2 1 
ATOM 1448 C CE3 ? TRP A 1 194 ?  13.971   2.798  -1.578 1.000 93.870 ? 194 TRP A CE3 1 
ATOM 1449 N NE1 ? TRP A 1 194 ?  12.406   0.299   0.417 1.000 93.870 ? 194 TRP A NE1 1 
ATOM 1450 C CH2 ? TRP A 1 194 ?  15.444   0.862  -1.598 1.000 93.870 ? 194 TRP A CH2 1 
ATOM 1451 C CZ2 ? TRP A 1 194 ?  14.598   0.143  -0.794 1.000 93.870 ? 194 TRP A CZ2 1 
ATOM 1452 C CZ3 ? TRP A 1 194 ?  15.143   2.176  -1.992 1.000 93.870 ? 194 TRP A CZ3 1 
ATOM 1453 N N   ? GLY A 1 195 ?  11.515   4.322  -3.139 1.000 87.490 ? 195 GLY A N   1 
ATOM 1454 C CA  ? GLY A 1 195 ?  12.363   4.305  -4.320 1.000 87.490 ? 195 GLY A CA  1 
ATOM 1455 C C   ? GLY A 1 195 ?  13.188   5.568  -4.480 1.000 87.490 ? 195 GLY A C   1 
ATOM 1456 O O   ? GLY A 1 195 ?  12.989   6.543  -3.752 1.000 87.490 ? 195 GLY A O   1 
ATOM 1457 N N   ? TYR A 1 196 ?  14.289   5.475  -5.255 1.000 84.350 ? 196 TYR A N   1 
ATOM 1458 C CA  ? TYR A 1 196 ?  15.087   6.666  -5.526 1.000 84.350 ? 196 TYR A CA  1 
ATOM 1459 C C   ? TYR A 1 196 ?  14.707   7.284  -6.866 1.000 84.350 ? 196 TYR A C   1 
ATOM 1460 C CB  ? TYR A 1 196 ?  16.581   6.327  -5.512 1.000 84.350 ? 196 TYR A CB  1 
ATOM 1461 O O   ? TYR A 1 196 ?  14.926   6.682  -7.919 1.000 84.350 ? 196 TYR A O   1 
ATOM 1462 C CG  ? TYR A 1 196 ?  17.090   5.883  -4.163 1.000 84.350 ? 196 TYR A CG  1 
ATOM 1463 C CD1 ? TYR A 1 196 ?  16.453   6.283  -2.990 1.000 84.350 ? 196 TYR A CD1 1 
ATOM 1464 C CD2 ? TYR A 1 196 ?  18.209   5.064  -4.057 1.000 84.350 ? 196 TYR A CD2 1 
ATOM 1465 C CE1 ? TYR A 1 196 ?  16.921   5.878  -1.744 1.000 84.350 ? 196 TYR A CE1 1 
ATOM 1466 C CE2 ? TYR A 1 196 ?  18.685   4.653  -2.816 1.000 84.350 ? 196 TYR A CE2 1 
ATOM 1467 O OH  ? TYR A 1 196 ?  18.502   4.660  -0.436 1.000 84.350 ? 196 TYR A OH  1 
ATOM 1468 C CZ  ? TYR A 1 196 ?  18.035   5.064  -1.667 1.000 84.350 ? 196 TYR A CZ  1 
ATOM 1469 N N   ? GLY A 1 197 ?  13.981   8.407  -6.755 1.000 79.780 ? 197 GLY A N   1 
ATOM 1470 C CA  ? GLY A 1 197 ?  13.500   8.969  -8.007 1.000 79.780 ? 197 GLY A CA  1 
ATOM 1471 C C   ? GLY A 1 197 ?  12.332   8.201  -8.596 1.000 79.780 ? 197 GLY A C   1 
ATOM 1472 O O   ? GLY A 1 197 ?  12.097   7.045  -8.237 1.000 79.780 ? 197 GLY A O   1 
ATOM 1473 N N   ? CYS A 1 198 ?  11.540   8.915  -9.468 1.000 81.960 ? 198 CYS A N   1 
ATOM 1474 C CA  ? CYS A 1 198 ?  10.404   8.265 -10.112 1.000 81.960 ? 198 CYS A CA  1 
ATOM 1475 C C   ? CYS A 1 198 ?  10.645   8.100 -11.607 1.000 81.960 ? 198 CYS A C   1 
ATOM 1476 C CB  ? CYS A 1 198 ?   9.124   9.068  -9.878 1.000 81.960 ? 198 CYS A CB  1 
ATOM 1477 O O   ? CYS A 1 198 ?  11.092   9.034 -12.275 1.000 81.960 ? 198 CYS A O   1 
ATOM 1478 S SG  ? CYS A 1 198 ?   8.621   9.148  -8.145 1.000 81.960 ? 198 CYS A SG  1 
ATOM 1479 N N   ? ALA A 1 199 ?  10.418   6.786 -12.022 1.000 81.220 ? 199 ALA A N   1 
ATOM 1480 C CA  ? ALA A 1 199 ?  10.423   6.499 -13.454 1.000 81.220 ? 199 ALA A CA  1 
ATOM 1481 C C   ? ALA A 1 199 ?  11.821   6.666 -14.042 1.000 81.220 ? 199 ALA A C   1 
ATOM 1482 C CB  ? ALA A 1 199 ?   9.432   7.403 -14.183 1.000 81.220 ? 199 ALA A CB  1 
ATOM 1483 O O   ? ALA A 1 199 ?  11.971   6.997 -15.221 1.000 81.220 ? 199 ALA A O   1 
ATOM 1484 N N   ? GLN A 1 200 ?  12.879   6.635 -13.134 1.000 87.850 ? 200 GLN A N   1 
ATOM 1485 C CA  ? GLN A 1 200 ?  14.266   6.711 -13.580 1.000 87.850 ? 200 GLN A CA  1 
ATOM 1486 C C   ? GLN A 1 200 ?  14.778   5.342 -14.020 1.000 87.850 ? 200 GLN A C   1 
ATOM 1487 C CB  ? GLN A 1 200 ?  15.157   7.274 -12.472 1.000 87.850 ? 200 GLN A CB  1 
ATOM 1488 O O   ? GLN A 1 200 ?  14.350   4.314 -13.490 1.000 87.850 ? 200 GLN A O   1 
ATOM 1489 C CG  ? GLN A 1 200 ?  14.862   8.726 -12.124 1.000 87.850 ? 200 GLN A CG  1 
ATOM 1490 C CD  ? GLN A 1 200 ?  15.824   9.291 -11.096 1.000 87.850 ? 200 GLN A CD  1 
ATOM 1491 N NE2 ? GLN A 1 200 ?  15.849  10.613 -10.970 1.000 87.850 ? 200 GLN A NE2 1 
ATOM 1492 O OE1 ? GLN A 1 200 ?  16.539   8.544 -10.419 1.000 87.850 ? 200 GLN A OE1 1 
ATOM 1493 N N   ? LYS A 1 201 ?  15.687   5.443 -15.008 1.000 91.390 ? 201 LYS A N   1 
ATOM 1494 C CA  ? LYS A 1 201 ?  16.329   4.210 -15.455 1.000 91.390 ? 201 LYS A CA  1 
ATOM 1495 C C   ? LYS A 1 201 ?  17.010   3.493 -14.293 1.000 91.390 ? 201 LYS A C   1 
ATOM 1496 C CB  ? LYS A 1 201 ?  17.347   4.504 -16.558 1.000 91.390 ? 201 LYS A CB  1 
ATOM 1497 O O   ? LYS A 1 201 ?  17.651   4.129 -13.454 1.000 91.390 ? 201 LYS A O   1 
ATOM 1498 C CG  ? LYS A 1 201 ?  17.926   3.260 -17.214 1.000 91.390 ? 201 LYS A CG  1 
ATOM 1499 C CD  ? LYS A 1 201 ?  18.881   3.617 -18.346 1.000 91.390 ? 201 LYS A CD  1 
ATOM 1500 C CE  ? LYS A 1 201 ?  19.493   2.373 -18.976 1.000 91.390 ? 201 LYS A CE  1 
ATOM 1501 N NZ  ? LYS A 1 201 ?  20.381   2.715 -20.127 1.000 91.390 ? 201 LYS A NZ  1 
ATOM 1502 N N   ? ASN A 1 202 ?  16.727   2.137 -14.186 1.000 92.120 ? 202 ASN A N   1 
ATOM 1503 C CA  ? ASN A 1 202 ?  17.346   1.235 -13.220 1.000 92.120 ? 202 ASN A CA  1 
ATOM 1504 C C   ? ASN A 1 202 ?  16.940   1.580 -11.790 1.000 92.120 ? 202 ASN A C   1 
ATOM 1505 C CB  ? ASN A 1 202 ?  18.870   1.263 -13.360 1.000 92.120 ? 202 ASN A CB  1 
ATOM 1506 O O   ? ASN A 1 202 ?  17.666   1.273 -10.843 1.000 92.120 ? 202 ASN A O   1 
ATOM 1507 C CG  ? ASN A 1 202 ?  19.347   0.658 -14.666 1.000 92.120 ? 202 ASN A CG  1 
ATOM 1508 N ND2 ? ASN A 1 202 ?  20.342   1.287 -15.282 1.000 92.120 ? 202 ASN A ND2 1 
ATOM 1509 O OD1 ? ASN A 1 202 ?  18.826  -0.364 -15.118 1.000 92.120 ? 202 ASN A OD1 1 
ATOM 1510 N N   ? ARG A 1 203 ?  15.811   2.335 -11.701 1.000 92.020 ? 203 ARG A N   1 
ATOM 1511 C CA  ? ARG A 1 203 ?  15.311   2.706 -10.381 1.000 92.020 ? 203 ARG A CA  1 
ATOM 1512 C C   ? ARG A 1 203 ?  13.829   2.373 -10.244 1.000 92.020 ? 203 ARG A C   1 
ATOM 1513 C CB  ? ARG A 1 203 ?  15.539   4.197 -10.119 1.000 92.020 ? 203 ARG A CB  1 
ATOM 1514 O O   ? ARG A 1 203 ?  12.980   3.265 -10.284 1.000 92.020 ? 203 ARG A O   1 
ATOM 1515 C CG  ? ARG A 1 203 ?  17.002   4.609 -10.141 1.000 92.020 ? 203 ARG A CG  1 
ATOM 1516 C CD  ? ARG A 1 203 ?  17.728   4.179  -8.875 1.000 92.020 ? 203 ARG A CD  1 
ATOM 1517 N NE  ? ARG A 1 203 ?  19.070   4.751  -8.802 1.000 92.020 ? 203 ARG A NE  1 
ATOM 1518 N NH1 ? ARG A 1 203 ?  19.616   3.741  -6.797 1.000 92.020 ? 203 ARG A NH1 1 
ATOM 1519 N NH2 ? ARG A 1 203 ?  21.131   5.101  -7.851 1.000 92.020 ? 203 ARG A NH2 1 
ATOM 1520 C CZ  ? ARG A 1 203 ?  19.936   4.529  -7.817 1.000 92.020 ? 203 ARG A CZ  1 
ATOM 1521 N N   ? PRO A 1 204 ?  13.452   1.127 -10.223 1.000 94.100 ? 204 PRO A N   1 
ATOM 1522 C CA  ? PRO A 1 204 ?  12.047   0.758 -10.037 1.000 94.100 ? 204 PRO A CA  1 
ATOM 1523 C C   ? PRO A 1 204 ?  11.525   1.106  -8.644 1.000 94.100 ? 204 PRO A C   1 
ATOM 1524 C CB  ? PRO A 1 204 ?  12.048  -0.757 -10.256 1.000 94.100 ? 204 PRO A CB  1 
ATOM 1525 O O   ? PRO A 1 204 ?  12.311   1.416  -7.746 1.000 94.100 ? 204 PRO A O   1 
ATOM 1526 C CG  ? PRO A 1 204 ?  13.382  -1.213  -9.761 1.000 94.100 ? 204 PRO A CG  1 
ATOM 1527 C CD  ? PRO A 1 204 ?  14.408  -0.181 -10.132 1.000 94.100 ? 204 PRO A CD  1 
ATOM 1528 N N   ? GLY A 1 205 ?  10.148   1.027  -8.488 1.000 94.390 ? 205 GLY A N   1 
ATOM 1529 C CA  ? GLY A 1 205 ?   9.563   1.192  -7.167 1.000 94.390 ? 205 GLY A CA  1 
ATOM 1530 C C   ? GLY A 1 205 ?   9.798   0.002  -6.256 1.000 94.390 ? 205 GLY A C   1 
ATOM 1531 O O   ? GLY A 1 205 ?   9.821  -1.142  -6.715 1.000 94.390 ? 205 GLY A O   1 
ATOM 1532 N N   ? VAL A 1 206 ?   9.931   0.286  -4.961 1.000 96.380 ? 206 VAL A N   1 
ATOM 1533 C CA  ? VAL A 1 206 ?  10.116  -0.754  -3.954 1.000 96.380 ? 206 VAL A CA  1 
ATOM 1534 C C   ? VAL A 1 206 ?   8.854  -0.881  -3.104 1.000 96.380 ? 206 VAL A C   1 
ATOM 1535 C CB  ? VAL A 1 206 ?  11.337  -0.461  -3.053 1.000 96.380 ? 206 VAL A CB  1 
ATOM 1536 O O   ? VAL A 1 206 ?   8.300   0.123  -2.649 1.000 96.380 ? 206 VAL A O   1 
ATOM 1537 C CG1 ? VAL A 1 206 ?  11.492  -1.543  -1.986 1.000 96.380 ? 206 VAL A CG1 1 
ATOM 1538 C CG2 ? VAL A 1 206 ?  12.607  -0.352  -3.895 1.000 96.380 ? 206 VAL A CG2 1 
ATOM 1539 N N   ? TYR A 1 207 ?   8.470  -2.080  -2.881 1.000 97.510 ? 207 TYR A N   1 
ATOM 1540 C CA  ? TYR A 1 207 ?   7.208  -2.379  -2.212 1.000 97.510 ? 207 TYR A CA  1 
ATOM 1541 C C   ? TYR A 1 207 ?   7.423  -3.333  -1.043 1.000 97.510 ? 207 TYR A C   1 
ATOM 1542 C CB  ? TYR A 1 207 ?   6.205  -2.981  -3.200 1.000 97.510 ? 207 TYR A CB  1 
ATOM 1543 O O   ? TYR A 1 207 ?   8.321  -4.177  -1.080 1.000 97.510 ? 207 TYR A O   1 
ATOM 1544 C CG  ? TYR A 1 207 ?   5.973  -2.130  -4.425 1.000 97.510 ? 207 TYR A CG  1 
ATOM 1545 C CD1 ? TYR A 1 207 ?   4.828  -1.346  -4.546 1.000 97.510 ? 207 TYR A CD1 1 
ATOM 1546 C CD2 ? TYR A 1 207 ?   6.898  -2.109  -5.464 1.000 97.510 ? 207 TYR A CD2 1 
ATOM 1547 C CE1 ? TYR A 1 207 ?   4.609  -0.562  -5.674 1.000 97.510 ? 207 TYR A CE1 1 
ATOM 1548 C CE2 ? TYR A 1 207 ?   6.689  -1.328  -6.596 1.000 97.510 ? 207 TYR A CE2 1 
ATOM 1549 O OH  ? TYR A 1 207 ?   5.333   0.216  -7.810 1.000 97.510 ? 207 TYR A OH  1 
ATOM 1550 C CZ  ? TYR A 1 207 ?   5.544  -0.559  -6.691 1.000 97.510 ? 207 TYR A CZ  1 
ATOM 1551 N N   ? THR A 1 208 ?   6.620  -3.036   0.043 1.000 98.050 ? 208 THR A N   1 
ATOM 1552 C CA  ? THR A 1 208 ?   6.561  -4.024   1.115 1.000 98.050 ? 208 THR A CA  1 
ATOM 1553 C C   ? THR A 1 208 ?   5.858  -5.293   0.644 1.000 98.050 ? 208 THR A C   1 
ATOM 1554 C CB  ? THR A 1 208 ?   5.837  -3.462   2.353 1.000 98.050 ? 208 THR A CB  1 
ATOM 1555 O O   ? THR A 1 208 ?   4.756  -5.231   0.094 1.000 98.050 ? 208 THR A O   1 
ATOM 1556 C CG2 ? THR A 1 208 ?   5.760  -4.503   3.465 1.000 98.050 ? 208 THR A CG2 1 
ATOM 1557 O OG1 ? THR A 1 208 ?   6.548  -2.315   2.836 1.000 98.050 ? 208 THR A OG1 1 
ATOM 1558 N N   ? LYS A 1 209 ?   6.561  -6.443   0.754 1.000 97.720 ? 209 LYS A N   1 
ATOM 1559 C CA  ? LYS A 1 209 ?   6.034  -7.753   0.381 1.000 97.720 ? 209 LYS A CA  1 
ATOM 1560 C C   ? LYS A 1 209 ?   4.996  -8.235   1.390 1.000 97.720 ? 209 LYS A C   1 
ATOM 1561 C CB  ? LYS A 1 209 ?   7.167  -8.774   0.264 1.000 97.720 ? 209 LYS A CB  1 
ATOM 1562 O O   ? LYS A 1 209 ?   5.349  -8.756   2.450 1.000 97.720 ? 209 LYS A O   1 
ATOM 1563 C CG  ? LYS A 1 209 ?   6.742 -10.103  -0.343 1.000 97.720 ? 209 LYS A CG  1 
ATOM 1564 C CD  ? LYS A 1 209 ?   7.891 -11.103  -0.359 1.000 97.720 ? 209 LYS A CD  1 
ATOM 1565 C CE  ? LYS A 1 209 ?   8.949 -10.724  -1.386 1.000 97.720 ? 209 LYS A CE  1 
ATOM 1566 N NZ  ? LYS A 1 209 ?  10.092 -11.686  -1.384 1.000 97.720 ? 209 LYS A NZ  1 
ATOM 1567 N N   ? VAL A 1 210 ?   3.662  -8.075   1.087 1.000 98.310 ? 210 VAL A N   1 
ATOM 1568 C CA  ? VAL A 1 210 ?   2.554  -8.337   1.999 1.000 98.310 ? 210 VAL A CA  1 
ATOM 1569 C C   ? VAL A 1 210 ?   2.555  -9.810   2.403 1.000 98.310 ? 210 VAL A C   1 
ATOM 1570 C CB  ? VAL A 1 210 ?   1.196  -7.959   1.366 1.000 98.310 ? 210 VAL A CB  1 
ATOM 1571 O O   ? VAL A 1 210 ?   2.250 -10.146   3.550 1.000 98.310 ? 210 VAL A O   1 
ATOM 1572 C CG1 ? VAL A 1 210 ?   0.040  -8.421   2.252 1.000 98.310 ? 210 VAL A CG1 1 
ATOM 1573 C CG2 ? VAL A 1 210 ?   1.121  -6.452   1.128 1.000 98.310 ? 210 VAL A CG2 1 
ATOM 1574 N N   ? TYR A 1 211 ?   2.889 -10.684   1.528 1.000 97.810 ? 211 TYR A N   1 
ATOM 1575 C CA  ? TYR A 1 211 ?   2.915 -12.119   1.790 1.000 97.810 ? 211 TYR A CA  1 
ATOM 1576 C C   ? TYR A 1 211 ?   3.703 -12.429   3.057 1.000 97.810 ? 211 TYR A C   1 
ATOM 1577 C CB  ? TYR A 1 211 ?   3.519 -12.872   0.601 1.000 97.810 ? 211 TYR A CB  1 
ATOM 1578 O O   ? TYR A 1 211 ?   3.306 -13.287   3.848 1.000 97.810 ? 211 TYR A O   1 
ATOM 1579 C CG  ? TYR A 1 211 ?   3.688 -14.352   0.842 1.000 97.810 ? 211 TYR A CG  1 
ATOM 1580 C CD1 ? TYR A 1 211 ?   4.940 -14.894   1.124 1.000 97.810 ? 211 TYR A CD1 1 
ATOM 1581 C CD2 ? TYR A 1 211 ?   2.597 -15.212   0.788 1.000 97.810 ? 211 TYR A CD2 1 
ATOM 1582 C CE1 ? TYR A 1 211 ?   5.101 -16.258   1.346 1.000 97.810 ? 211 TYR A CE1 1 
ATOM 1583 C CE2 ? TYR A 1 211 ?   2.745 -16.578   1.008 1.000 97.810 ? 211 TYR A CE2 1 
ATOM 1584 O OH  ? TYR A 1 211 ?   4.152 -18.441   1.504 1.000 97.810 ? 211 TYR A OH  1 
ATOM 1585 C CZ  ? TYR A 1 211 ?   3.999 -17.090   1.286 1.000 97.810 ? 211 TYR A CZ  1 
ATOM 1586 N N   ? ASN A 1 212 ?   4.776 -11.754   3.317 1.000 98.010 ? 212 ASN A N   1 
ATOM 1587 C CA  ? ASN A 1 212 ?   5.627 -12.002   4.477 1.000 98.010 ? 212 ASN A CA  1 
ATOM 1588 C C   ? ASN A 1 212 ?   4.951 -11.559   5.772 1.000 98.010 ? 212 ASN A C   1 
ATOM 1589 C CB  ? ASN A 1 212 ?   6.975 -11.298   4.314 1.000 98.010 ? 212 ASN A CB  1 
ATOM 1590 O O   ? ASN A 1 212 ?   5.453 -11.834   6.863 1.000 98.010 ? 212 ASN A O   1 
ATOM 1591 C CG  ? ASN A 1 212 ?   7.919 -12.049   3.395 1.000 98.010 ? 212 ASN A CG  1 
ATOM 1592 N ND2 ? ASN A 1 212 ?   9.023 -11.409   3.027 1.000 98.010 ? 212 ASN A ND2 1 
ATOM 1593 O OD1 ? ASN A 1 212 ?   7.658 -13.194   3.019 1.000 98.010 ? 212 ASN A OD1 1 
ATOM 1594 N N   ? TYR A 1 213 ?   3.767 -10.874   5.677 1.000 98.420 ? 213 TYR A N   1 
ATOM 1595 C CA  ? TYR A 1 213 ?   3.173 -10.282   6.870 1.000 98.420 ? 213 TYR A CA  1 
ATOM 1596 C C   ? TYR A 1 213 ?   1.754 -10.795   7.085 1.000 98.420 ? 213 TYR A C   1 
ATOM 1597 C CB  ? TYR A 1 213 ?   3.166  -8.754   6.766 1.000 98.420 ? 213 TYR A CB  1 
ATOM 1598 O O   ? TYR A 1 213 ?   1.011 -10.256   7.909 1.000 98.420 ? 213 TYR A O   1 
ATOM 1599 C CG  ? TYR A 1 213 ?   4.545  -8.142   6.713 1.000 98.420 ? 213 TYR A CG  1 
ATOM 1600 C CD1 ? TYR A 1 213 ?   5.251  -7.866   7.882 1.000 98.420 ? 213 TYR A CD1 1 
ATOM 1601 C CD2 ? TYR A 1 213 ?   5.144  -7.839   5.496 1.000 98.420 ? 213 TYR A CD2 1 
ATOM 1602 C CE1 ? TYR A 1 213 ?   6.521  -7.301   7.838 1.000 98.420 ? 213 TYR A CE1 1 
ATOM 1603 C CE2 ? TYR A 1 213 ?   6.414  -7.273   5.440 1.000 98.420 ? 213 TYR A CE2 1 
ATOM 1604 O OH  ? TYR A 1 213 ?   8.351  -6.449   6.565 1.000 98.420 ? 213 TYR A OH  1 
ATOM 1605 C CZ  ? TYR A 1 213 ?   7.093  -7.009   6.615 1.000 98.420 ? 213 TYR A CZ  1 
ATOM 1606 N N   ? VAL A 1 214 ?   1.340 -11.775   6.327 1.000 98.450 ? 214 VAL A N   1 
ATOM 1607 C CA  ? VAL A 1 214 ?  -0.028 -12.273   6.433 1.000 98.450 ? 214 VAL A CA  1 
ATOM 1608 C C   ? VAL A 1 214 ?  -0.286 -12.776   7.851 1.000 98.450 ? 214 VAL A C   1 
ATOM 1609 C CB  ? VAL A 1 214 ?  -0.302 -13.398   5.410 1.000 98.450 ? 214 VAL A CB  1 
ATOM 1610 O O   ? VAL A 1 214 ?  -1.336 -12.496   8.434 1.000 98.450 ? 214 VAL A O   1 
ATOM 1611 C CG1 ? VAL A 1 214 ?  -1.595 -14.137   5.753 1.000 98.450 ? 214 VAL A CG1 1 
ATOM 1612 C CG2 ? VAL A 1 214 ?  -0.370 -12.827   3.995 1.000 98.450 ? 214 VAL A CG2 1 
ATOM 1613 N N   ? ASP A 1 215 ?   0.664 -13.540   8.434 1.000 98.180 ? 215 ASP A N   1 
ATOM 1614 C CA  ? ASP A 1 215 ?   0.498 -14.034   9.798 1.000 98.180 ? 215 ASP A CA  1 
ATOM 1615 C C   ? ASP A 1 215 ?   0.372 -12.878  10.789 1.000 98.180 ? 215 ASP A C   1 
ATOM 1616 C CB  ? ASP A 1 215 ?   1.670 -14.936  10.188 1.000 98.180 ? 215 ASP A CB  1 
ATOM 1617 O O   ? ASP A 1 215 ?  -0.493 -12.898  11.666 1.000 98.180 ? 215 ASP A O   1 
ATOM 1618 C CG  ? ASP A 1 215 ?   1.632 -16.289   9.499 1.000 98.180 ? 215 ASP A CG  1 
ATOM 1619 O OD1 ? ASP A 1 215 ?   0.553 -16.700   9.021 1.000 98.180 ? 215 ASP A OD1 1 
ATOM 1620 O OD2 ? ASP A 1 215 ?   2.691 -16.951   9.435 1.000 98.180 ? 215 ASP A OD2 1 
ATOM 1621 N N   ? TRP A 1 216 ?   1.226 -11.917  10.630 1.000 98.460 ? 216 TRP A N   1 
ATOM 1622 C CA  ? TRP A 1 216 ?   1.174 -10.744  11.496 1.000 98.460 ? 216 TRP A CA  1 
ATOM 1623 C C   ? TRP A 1 216 ?  -0.161 -10.021  11.354 1.000 98.460 ? 216 TRP A C   1 
ATOM 1624 C CB  ? TRP A 1 216 ?   2.324  -9.786  11.175 1.000 98.460 ? 216 TRP A CB  1 
ATOM 1625 O O   ? TRP A 1 216 ?  -0.768  -9.623  12.351 1.000 98.460 ? 216 TRP A O   1 
ATOM 1626 C CG  ? TRP A 1 216 ?   2.248  -8.477  11.901 1.000 98.460 ? 216 TRP A CG  1 
ATOM 1627 C CD1 ? TRP A 1 216 ?   2.605  -8.232  13.198 1.000 98.460 ? 216 TRP A CD1 1 
ATOM 1628 C CD2 ? TRP A 1 216 ?   1.779  -7.233  11.373 1.000 98.460 ? 216 TRP A CD2 1 
ATOM 1629 C CE2 ? TRP A 1 216 ?   1.881  -6.275  12.405 1.000 98.460 ? 216 TRP A CE2 1 
ATOM 1630 C CE3 ? TRP A 1 216 ?   1.284  -6.834  10.124 1.000 98.460 ? 216 TRP A CE3 1 
ATOM 1631 N NE1 ? TRP A 1 216 ?   2.387  -6.910  13.508 1.000 98.460 ? 216 TRP A NE1 1 
ATOM 1632 C CH2 ? TRP A 1 216 ?   1.023  -4.578  10.996 1.000 98.460 ? 216 TRP A CH2 1 
ATOM 1633 C CZ2 ? TRP A 1 216 ?   1.505  -4.941  12.227 1.000 98.460 ? 216 TRP A CZ2 1 
ATOM 1634 C CZ3 ? TRP A 1 216 ?   0.910  -5.507   9.948 1.000 98.460 ? 216 TRP A CZ3 1 
ATOM 1635 N N   ? ILE A 1 217 ?  -0.643  -9.831  10.147 1.000 98.570 ? 217 ILE A N   1 
ATOM 1636 C CA  ? ILE A 1 217 ?  -1.912  -9.165   9.876 1.000 98.570 ? 217 ILE A CA  1 
ATOM 1637 C C   ? ILE A 1 217 ?  -3.046  -9.907  10.580 1.000 98.570 ? 217 ILE A C   1 
ATOM 1638 C CB  ? ILE A 1 217 ?  -2.190  -9.076   8.358 1.000 98.570 ? 217 ILE A CB  1 
ATOM 1639 O O   ? ILE A 1 217 ?  -3.835  -9.300  11.308 1.000 98.570 ? 217 ILE A O   1 
ATOM 1640 C CG1 ? ILE A 1 217 ?  -1.211  -8.102   7.692 1.000 98.570 ? 217 ILE A CG1 1 
ATOM 1641 C CG2 ? ILE A 1 217 ?  -3.641  -8.658   8.099 1.000 98.570 ? 217 ILE A CG2 1 
ATOM 1642 C CD1 ? ILE A 1 217 ?  -1.223  -8.158   6.170 1.000 98.570 ? 217 ILE A CD1 1 
ATOM 1643 N N   ? LYS A 1 218 ?  -3.124 -11.163  10.419 1.000 98.370 ? 218 LYS A N   1 
ATOM 1644 C CA  ? LYS A 1 218 ?  -4.196 -11.976  10.987 1.000 98.370 ? 218 LYS A CA  1 
ATOM 1645 C C   ? LYS A 1 218 ?  -4.153 -11.953  12.512 1.000 98.370 ? 218 LYS A C   1 
ATOM 1646 C CB  ? LYS A 1 218 ?  -4.102 -13.416  10.481 1.000 98.370 ? 218 LYS A CB  1 
ATOM 1647 O O   ? LYS A 1 218 ?  -5.188 -11.810  13.165 1.000 98.370 ? 218 LYS A O   1 
ATOM 1648 C CG  ? LYS A 1 218 ?  -4.471 -13.582   9.014 1.000 98.370 ? 218 LYS A CG  1 
ATOM 1649 C CD  ? LYS A 1 218 ?  -4.380 -15.038   8.576 1.000 98.370 ? 218 LYS A CD  1 
ATOM 1650 C CE  ? LYS A 1 218 ?  -4.874 -15.226   7.148 1.000 98.370 ? 218 LYS A CE  1 
ATOM 1651 N NZ  ? LYS A 1 218 ?  -4.739 -16.643   6.697 1.000 98.370 ? 218 LYS A NZ  1 
ATOM 1652 N N   ? ASP A 1 219 ?  -2.955 -12.137  13.055 1.000 98.400 ? 219 ASP A N   1 
ATOM 1653 C CA  ? ASP A 1 219 ?  -2.780 -12.136  14.504 1.000 98.400 ? 219 ASP A CA  1 
ATOM 1654 C C   ? ASP A 1 219 ?  -3.164 -10.785  15.103 1.000 98.400 ? 219 ASP A C   1 
ATOM 1655 C CB  ? ASP A 1 219 ?  -1.335 -12.482  14.870 1.000 98.400 ? 219 ASP A CB  1 
ATOM 1656 O O   ? ASP A 1 219 ?  -3.795 -10.726  16.161 1.000 98.400 ? 219 ASP A O   1 
ATOM 1657 C CG  ? ASP A 1 219 ?  -0.998 -13.944  14.637 1.000 98.400 ? 219 ASP A CG  1 
ATOM 1658 O OD1 ? ASP A 1 219 ?  -1.926 -14.763  14.459 1.000 98.400 ? 219 ASP A OD1 1 
ATOM 1659 O OD2 ? ASP A 1 219 ?   0.206 -14.281  14.633 1.000 98.400 ? 219 ASP A OD2 1 
ATOM 1660 N N   ? THR A 1 220 ?  -2.748  -9.727  14.481 1.000 98.220 ? 220 THR A N   1 
ATOM 1661 C CA  ? THR A 1 220 ?  -3.028  -8.379  14.963 1.000 98.220 ? 220 THR A CA  1 
ATOM 1662 C C   ? THR A 1 220 ?  -4.527  -8.093  14.928 1.000 98.220 ? 220 THR A C   1 
ATOM 1663 C CB  ? THR A 1 220 ?  -2.281  -7.321  14.131 1.000 98.220 ? 220 THR A CB  1 
ATOM 1664 O O   ? THR A 1 220 ?  -5.082  -7.542  15.881 1.000 98.220 ? 220 THR A O   1 
ATOM 1665 C CG2 ? THR A 1 220 ?  -2.560  -5.915  14.651 1.000 98.220 ? 220 THR A CG2 1 
ATOM 1666 O OG1 ? THR A 1 220 ?  -0.872  -7.574  14.202 1.000 98.220 ? 220 THR A OG1 1 
ATOM 1667 N N   ? ILE A 1 221 ?  -5.195  -8.464  13.823 1.000 97.930 ? 221 ILE A N   1 
ATOM 1668 C CA  ? ILE A 1 221 ?  -6.636  -8.275  13.690 1.000 97.930 ? 221 ILE A CA  1 
ATOM 1669 C C   ? ILE A 1 221 ?  -7.363  -9.075  14.768 1.000 97.930 ? 221 ILE A C   1 
ATOM 1670 C CB  ? ILE A 1 221 ?  -7.132  -8.691  12.287 1.000 97.930 ? 221 ILE A CB  1 
ATOM 1671 O O   ? ILE A 1 221 ?  -8.278  -8.564  15.418 1.000 97.930 ? 221 ILE A O   1 
ATOM 1672 C CG1 ? ILE A 1 221 ?  -6.682  -7.670  11.236 1.000 97.930 ? 221 ILE A CG1 1 
ATOM 1673 C CG2 ? ILE A 1 221 ?  -8.655  -8.850  12.278 1.000 97.930 ? 221 ILE A CG2 1 
ATOM 1674 C CD1 ? ILE A 1 221 ?  -6.999  -8.074   9.803 1.000 97.930 ? 221 ILE A CD1 1 
ATOM 1675 N N   ? ALA A 1 222 ?  -7.023 -10.316  15.017 1.000 97.690 ? 222 ALA A N   1 
ATOM 1676 C CA  ? ALA A 1 222 ?  -7.642 -11.193  16.007 1.000 97.690 ? 222 ALA A CA  1 
ATOM 1677 C C   ? ALA A 1 222 ?  -7.488 -10.626  17.415 1.000 97.690 ? 222 ALA A C   1 
ATOM 1678 C CB  ? ALA A 1 222 ?  -7.036 -12.593  15.931 1.000 97.690 ? 222 ALA A CB  1 
ATOM 1679 O O   ? ALA A 1 222 ?  -8.401 -10.734  18.237 1.000 97.690 ? 222 ALA A O   1 
ATOM 1680 N N   ? ALA A 1 223 ?  -6.415  -9.992  17.678 1.000 97.070 ? 223 ALA A N   1 
ATOM 1681 C CA  ? ALA A 1 223 ?  -6.118  -9.452  19.002 1.000 97.070 ? 223 ALA A CA  1 
ATOM 1682 C C   ? ALA A 1 223 ?  -6.870  -8.146  19.244 1.000 97.070 ? 223 ALA A C   1 
ATOM 1683 C CB  ? ALA A 1 223 ?  -4.615  -9.234  19.163 1.000 97.070 ? 223 ALA A CB  1 
ATOM 1684 O O   ? ALA A 1 223 ?  -6.899  -7.637  20.367 1.000 97.070 ? 223 ALA A O   1 
ATOM 1685 N N   ? ASN A 1 224 ?  -7.502  -7.541  18.220 1.000 94.060 ? 224 ASN A N   1 
ATOM 1686 C CA  ? ASN A 1 224 ?  -8.136  -6.232  18.333 1.000 94.060 ? 224 ASN A CA  1 
ATOM 1687 C C   ? ASN A 1 224 ?  -9.577  -6.261  17.832 1.000 94.060 ? 224 ASN A C   1 
ATOM 1688 C CB  ? ASN A 1 224 ?  -7.330  -5.177  17.572 1.000 94.060 ? 224 ASN A CB  1 
ATOM 1689 O O   ? ASN A 1 224 ? -10.405  -5.455  18.261 1.000 94.060 ? 224 ASN A O   1 
ATOM 1690 C CG  ? ASN A 1 224 ?  -6.006  -4.861  18.238 1.000 94.060 ? 224 ASN A CG  1 
ATOM 1691 N ND2 ? ASN A 1 224 ?  -4.938  -5.493  17.766 1.000 94.060 ? 224 ASN A ND2 1 
ATOM 1692 O OD1 ? ASN A 1 224 ?  -5.943  -4.055  19.170 1.000 94.060 ? 224 ASN A OD1 1 
# 
loop_
_struct_sheet_range.sheet_id 
_struct_sheet_range.id 
_struct_sheet_range.beg_label_comp_id 
_struct_sheet_range.beg_label_asym_id 
_struct_sheet_range.beg_label_seq_id 
_struct_sheet_range.pdbx_beg_PDB_ins_code 
_struct_sheet_range.end_label_comp_id 
_struct_sheet_range.end_label_asym_id 
_struct_sheet_range.end_label_seq_id 
_struct_sheet_range.pdbx_end_PDB_ins_code 
_struct_sheet_range.beg_auth_comp_id 
_struct_sheet_range.beg_auth_asym_id 
_struct_sheet_range.beg_auth_seq_id 
_struct_sheet_range.end_auth_comp_id 
_struct_sheet_range.end_auth_asym_id 
_struct_sheet_range.end_auth_seq_id 
A A ILE A   2 ? VAL A   3 ? ILE A 2   VAL A 3   
A B ASP A 172 ? SER A 173 ? ASP A 172 SER A 173 
B C TYR A   6 ? ILE A   7 ? TYR A 6   ILE A 7   
B D SER A 105 ? SER A 105 ? SER A 105 SER A 105 
B E GLU A 116 ? GLY A 121 ? GLU A 116 GLY A 121 
B F GLN A 137 ? VAL A 143 ? GLN A 137 VAL A 143 
B G MET A 161 ? VAL A 164 ? MET A 161 VAL A 164 
B H PRO A 181 ? SER A 184 ? PRO A 181 SER A 184 
B I GLU A 187 ? TRP A 194 ? GLU A 187 TRP A 194 
B J GLY A 205 ? LYS A 209 ? GLY A 205 LYS A 209 
C K GLN A  16 ? ASN A  20 ? GLN A 16  ASN A 20  
C L HIS A  24 ? LEU A  30 ? HIS A 24  LEU A 30  
C M TRP A  35 ? SER A  38 ? TRP A 35  SER A 38  
C N GLN A  48 ? LEU A  51 ? GLN A 48  LEU A 51  
C O GLN A  64 ? ARG A  73 ? GLN A 64  ARG A 73  
C P LEU A  87 ? LEU A  91 ? LEU A 87  LEU A 91  
D Q ASN A  55 ? ASN A  55 ? ASN A 55  ASN A 55  
D R GLU A 135 ? GLU A 135 ? GLU A 135 GLU A 135 
E S ASN A  78 ? ASN A  78 ? ASN A 78  ASN A 78  
E T ASP A  83 ? ASP A  83 ? ASP A 83  ASP A 83  
F U GLN A 200 ? GLN A 200 ? GLN A 200 GLN A 200 
F V ARG A 203 ? ARG A 203 ? ARG A 203 ARG A 203 
# 
loop_
_struct_conf.id 
_struct_conf.conf_type_id 
_struct_conf.beg_label_comp_id 
_struct_conf.beg_label_asym_id 
_struct_conf.beg_label_seq_id 
_struct_conf.pdbx_beg_PDB_ins_code 
_struct_conf.end_label_comp_id 
_struct_conf.end_label_asym_id 
_struct_conf.end_label_seq_id 
_struct_conf.pdbx_end_PDB_ins_code 
_struct_conf.beg_auth_comp_id 
_struct_conf.beg_auth_asym_id 
_struct_conf.beg_auth_seq_id 
_struct_conf.end_auth_comp_id 
_struct_conf.end_auth_asym_id 
_struct_conf.end_auth_seq_id 
STRN1         STRN         ILE A   2 ? VAL A   3 ? ILE A 2   VAL A 3   
TURN_TY1_P1   TURN_TY1_P   GLY A   4 ? GLY A   4 ? GLY A 4   GLY A 4   
STRN2         STRN         TYR A   6 ? ILE A   7 ? TYR A 6   ILE A 7   
HELX_LH_PP_P1 HELX_LH_PP_P CYS A   8 ? GLU A   9 ? CYS A 8   GLU A 9   
TURN_TY1_P2   TURN_TY1_P   GLU A  10 ? ASN A  11 ? GLU A 10  ASN A 11  
BEND1         BEND         SER A  12 ? SER A  12 ? SER A 12  SER A 12  
TURN_TY1_P3   TURN_TY1_P   PRO A  14 ? TYR A  15 ? PRO A 14  TYR A 15  
STRN3         STRN         GLN A  16 ? ASN A  20 ? GLN A 16  ASN A 20  
BEND2         BEND         SER A  21 ? TYR A  23 ? SER A 21  TYR A 23  
STRN4         STRN         HIS A  24 ? LEU A  30 ? HIS A 24  LEU A 30  
BEND3         BEND         SER A  32 ? GLN A  34 ? SER A 32  GLN A 34  
STRN5         STRN         TRP A  35 ? SER A  38 ? TRP A 35  SER A 38  
HELX_RH_3T_P1 HELX_RH_3T_P GLY A  40 ? CYS A  42 ? GLY A 40  CYS A 42  
BEND4         BEND         SER A  45 ? ARG A  46 ? SER A 45  ARG A 46  
STRN6         STRN         GLN A  48 ? LEU A  51 ? GLN A 48  LEU A 51  
BEND5         BEND         GLY A  52 ? GLY A  52 ? GLY A 52  GLY A 52  
BEND6         BEND         HIS A  54 ? HIS A  54 ? HIS A 54  HIS A 54  
STRN7         STRN         ASN A  55 ? ASN A  55 ? ASN A 55  ASN A 55  
TURN_TY1_P4   TURN_TY1_P   ILE A  56 ? GLU A  57 ? ILE A 56  GLU A 57  
BEND7         BEND         VAL A  58 ? VAL A  58 ? VAL A 58  VAL A 58  
BEND8         BEND         GLY A  61 ? ASN A  62 ? GLY A 61  ASN A 62  
STRN8         STRN         GLN A  64 ? ARG A  73 ? GLN A 64  ARG A 73  
TURN_TY1_P5   TURN_TY1_P   PRO A  75 ? LYS A  76 ? PRO A 75  LYS A 76  
STRN9         STRN         ASN A  78 ? ASN A  78 ? ASN A 78  ASN A 78  
TURN_TY1_P6   TURN_TY1_P   SER A  79 ? LEU A  82 ? SER A 79  LEU A 82  
STRN10        STRN         ASP A  83 ? ASP A  83 ? ASP A 83  ASP A 83  
TURN_TY1_P7   TURN_TY1_P   ASN A  84 ? ASN A  84 ? ASN A 84  ASN A 84  
STRN11        STRN         LEU A  87 ? LEU A  91 ? LEU A 87  LEU A 91  
BEND9         BEND         SER A  92 ? SER A  93 ? SER A 92  SER A 93  
BEND10        BEND         ASN A  98 ? ARG A 100 ? ASN A 98  ARG A 100 
HELX_LH_PP_P2 HELX_LH_PP_P ALA A 103 ? ILE A 104 ? ALA A 103 ILE A 104 
STRN12        STRN         SER A 105 ? SER A 105 ? SER A 105 SER A 105 
HELX_LH_PP_P3 HELX_LH_PP_P LEU A 106 ? PRO A 107 ? LEU A 106 PRO A 107 
BEND11        BEND         THR A 108 ? ALA A 109 ? THR A 108 ALA A 109 
HELX_LH_PP_P4 HELX_LH_PP_P PRO A 110 ? ALA A 112 ? PRO A 110 ALA A 112 
TURN_TY1_P8   TURN_TY1_P   ALA A 113 ? GLY A 114 ? ALA A 113 GLY A 114 
STRN13        STRN         GLU A 116 ? GLY A 121 ? GLU A 116 GLY A 121 
BEND12        BEND         TRP A 122 ? GLY A 123 ? TRP A 122 GLY A 123 
BEND13        BEND         LEU A 126 ? GLY A 129 ? LEU A 126 GLY A 129 
BEND14        BEND         ASP A 134 ? ASP A 134 ? ASP A 134 ASP A 134 
STRN14        STRN         GLU A 135 ? GLU A 135 ? GLU A 135 GLU A 135 
STRN15        STRN         GLN A 137 ? PRO A 142 ? GLN A 137 PRO A 142 
STRN16        STRN         VAL A 143 ? VAL A 143 ? VAL A 143 VAL A 143 
HELX_LH_PP_P5 HELX_LH_PP_P LEU A 144 ? SER A 145 ? LEU A 144 SER A 145 
HELX_RH_AL_P1 HELX_RH_AL_P GLN A 146 ? SER A 152 ? GLN A 146 SER A 152 
BEND15        BEND         TYR A 153 ? TYR A 153 ? TYR A 153 TYR A 153 
TURN_TY1_P9   TURN_TY1_P   PRO A 154 ? LYS A 156 ? PRO A 154 LYS A 156 
TURN_TY1_P10  TURN_TY1_P   ASN A 159 ? ASN A 160 ? ASN A 159 ASN A 160 
STRN17        STRN         MET A 161 ? VAL A 164 ? MET A 161 VAL A 164 
BEND16        BEND         GLY A 165 ? GLY A 165 ? GLY A 165 GLY A 165 
TURN_TY1_P11  TURN_TY1_P   LEU A 167 ? GLU A 168 ? LEU A 167 GLU A 168 
BEND17        BEND         GLY A 170 ? GLY A 170 ? GLY A 170 GLY A 170 
STRN18        STRN         ASP A 172 ? SER A 173 ? ASP A 172 SER A 173 
TURN_TY1_P12  TURN_TY1_P   GLN A 175 ? GLY A 176 ? GLN A 175 GLY A 176 
TURN_TY1_P13  TURN_TY1_P   SER A 178 ? GLY A 179 ? SER A 178 GLY A 179 
STRN19        STRN         PRO A 181 ? SER A 184 ? PRO A 181 SER A 184 
TURN_TY1_P14  TURN_TY1_P   ASN A 185 ? GLY A 186 ? ASN A 185 GLY A 186 
STRN20        STRN         GLU A 187 ? TRP A 194 ? GLU A 187 TRP A 194 
BEND18        BEND         TYR A 196 ? ALA A 199 ? TYR A 196 ALA A 199 
STRN21        STRN         GLN A 200 ? GLN A 200 ? GLN A 200 GLN A 200 
TURN_TY1_P15  TURN_TY1_P   LYS A 201 ? ASN A 202 ? LYS A 201 ASN A 202 
STRN22        STRN         ARG A 203 ? ARG A 203 ? ARG A 203 ARG A 203 
STRN23        STRN         GLY A 205 ? LYS A 209 ? GLY A 205 LYS A 209 
HELX_RH_3T_P2 HELX_RH_3T_P VAL A 210 ? TYR A 213 ? VAL A 210 TYR A 213 
HELX_RH_AL_P2 HELX_RH_AL_P VAL A 214 ? ALA A 222 ? VAL A 214 ALA A 222 
TURN_TY1_P16  TURN_TY1_P   ALA A 223 ? ALA A 223 ? ALA A 223 ALA A 223 
# 
