# Supplementary material for: FlatProt: 2D visualization eases protein structure comparison
Source: BMC Bioinformatics. 2025 Aug 13;26:210. doi: 10.1186/s12859-025-06233-x (PMC12344939; doi:10.1186/s12859-025-06233-x)
Supplement: Supplementary file 1 — Supplementary Material 1 [file 12859_2025_6233_MOESM1_ESM.zip › KLK/structures/Pesi_A_01.cif]

data_Pesi_A_01
# 
_entry.id   Pesi_A_01 
# 
_entity.id                         1      
_entity.type                       polymer 
_entity.pdbx_description           polymer-1 
_entity.formula_weight             24846.2 
_entity.pdbx_number_of_molecules        1 
# 
loop_
_struct_sheet.id 
_struct_sheet.number_strands 
A 8 
B 6 
C 2 
D 2 
# 
loop_
_struct_conf_type.id 
_struct_conf_type.criteria 
TURN_TY1_P   DSSP 
STRN         DSSP 
HELX_LH_PP_P DSSP 
BEND         DSSP 
HELX_RH_3T_P DSSP 
HELX_RH_AL_P DSSP 
# 
_struct_asym.id          A 
_struct_asym.entity_id   1 
# 
_software.pdbx_ordinal     1 
_software.name             dssp 
_software.version          4.4.10 
_software.date             ? 
_software.classification   'model annotation' 
# 
_entity_poly.entity_id                      1 
_entity_poly.type                           polypeptide(L) 
_entity_poly.nstd_linkage                   n 
_entity_poly.nstd_monomer                   n 
_entity_poly.pdbx_seq_one_letter_code       
;IVPGGKPCIPGSRPYQVALVKDGHIHCGGSLVEKKWVLTAAHCNKDSVRVHLGDYNLRTNEGTEQFRRVKNVIVHPEYNR
RPRDNDFMLLELDEPAELNNDVKTISLATQCPAPGTKCIMSGWGSITSPQLTFPNELQCVELYSVSQDSCKERYRGLITE
NMLCAGVEEGGRDSCEGDSGGPLVCDGILQGVVSWGTDVCALPKRPGVYANVCKAVQWVTDTIRDR
;
_entity_poly.pdbx_seq_one_letter_code_can   
;IVPGGKPCIPGSRPYQVALVKDGHIHCGGSLVEKKWVLTAAHCNKDSVRVHLGDYNLRTNEGTEQFRRVKNVIVHPEYNR
RPRDNDFMLLELDEPAELNNDVKTISLATQCPAPGTKCIMSGWGSITSPQLTFPNELQCVELYSVSQDSCKERYRGLITE
NMLCAGVEEGGRDSCEGDSGGPLVCDGILQGVVSWGTDVCALPKRPGVYANVCKAVQWVTDTIRDR
;
_entity_poly.pdbx_strand_id                 A 
# 
loop_
_dssp_struct_summary.entry_id 
_dssp_struct_summary.label_comp_id 
_dssp_struct_summary.label_asym_id 
_dssp_struct_summary.label_seq_id 
_dssp_struct_summary.secondary_structure 
_dssp_struct_summary.ss_bridge 
_dssp_struct_summary.helix_3_10 
_dssp_struct_summary.helix_alpha 
_dssp_struct_summary.helix_pi 
_dssp_struct_summary.helix_pp 
_dssp_struct_summary.bend 
_dssp_struct_summary.chirality 
_dssp_struct_summary.sheet 
_dssp_struct_summary.strand 
_dssp_struct_summary.ladder_1 
_dssp_struct_summary.ladder_2 
_dssp_struct_summary.accessibility 
_dssp_struct_summary.TCO 
_dssp_struct_summary.kappa 
_dssp_struct_summary.alpha 
_dssp_struct_summary.phi 
_dssp_struct_summary.psi 
_dssp_struct_summary.x_ca 
_dssp_struct_summary.y_ca 
_dssp_struct_summary.z_ca 
Pesi_A_01 ILE A 1   . . . . . . . . . . . . ? .      .     .      .      109.0  10.9  3.1   -0.6  
Pesi_A_01 VAL A 2   . . > . . . . - . . . . ? 0.270  .     -99.2  6.7    127.2  13.3  2.5   2.3   
Pesi_A_01 PRO A 3   T . 3 . . . S + . . . . ? -0.634 120.6 29.9   -53.0  103.7  17.0  2.8   3.0   
Pesi_A_01 GLY A 4   T . 3 . . . S + . . . . ? 0.436  90.0  125.7  120.1  -6.6   17.8  -0.9  2.5   
Pesi_A_01 GLY A 5   . . < . . . . - . . . . ? -0.430 44.8  -151.1 -73.8  151.4  15.1  -1.8  -0.0  
Pesi_A_01 LYS A 6   E . . . . . . - A A A . ? -0.912 31.9  -79.6  -121.1 151.8  16.1  -3.5  -3.3  
Pesi_A_01 PRO A 7   E . . . . > . - A A A . ? -0.328 54.9  -115.8 -47.3  135.8  14.7  -3.5  -6.7  
Pesi_A_01 CYS A 8   P . . . . P . - . . . . ? -0.378 33.5  -93.0  -66.4  156.2  11.8  -5.9  -6.9  
Pesi_A_01 ILE A 9   P . > . . P . - . . . . ? -0.595 55.2  -99.4  -66.9  127.0  11.9  -8.9  -9.1  
Pesi_A_01 PRO A 10  T . 3 . . < S + . . . . ? -0.254 108.2 10.4   -50.2  128.2  10.2  -7.9  -12.4 
Pesi_A_01 GLY A 11  T . 3 . . . S + . . . . ? 0.436  95.2  113.6  86.5   -4.2   6.6   -9.1  -12.5 
Pesi_A_01 SER A 12  S . < . . . S + . . . . ? 0.705  80.4  39.8   -76.6  -17.8  6.7   -10.1 -8.8  
Pesi_A_01 ARG A 13  . . > . . . . + . . . . ? -0.504 62.8  157.4  -129.7 66.6   4.1   -7.4  -7.8  
Pesi_A_01 PRO A 14  T . 3 . . . S + . . . . ? 0.599  74.2  58.7   -75.3  -2.5   1.5   -7.4  -10.6 
Pesi_A_01 TYR A 15  T . 3 . . . S + . . . . ? 0.539  79.2  109.1  -97.2  -17.3  -1.1  -5.9  -8.2  
Pesi_A_01 GLN A 16  E . < . . . . - B I I . ? -0.517 52.0  -164.8 -66.5  132.6  1.0   -2.7  -7.4  
Pesi_A_01 VAL A 17  E . . . . . . - B I I . ? -0.908 13.0  -142.6 -122.3 143.3  -0.3  0.5   -8.9  
Pesi_A_01 ALA A 18  E . . . . . . - B I I J ? -0.924 7.3   -151.5 -102.6 124.0  1.2   3.9   -9.5  
Pesi_A_01 LEU A 19  E . . . . . . - B I I J ? -0.907 23.5  -164.9 -90.8  115.3  -0.9  6.9   -9.0  
Pesi_A_01 VAL A 20  E . . . . . . - B I I J ? -0.854 15.8  -179.4 -112.9 135.3  0.5   9.5   -11.3 
Pesi_A_01 LYS A 21  E . > . . . S - B I I . ? -0.996 73.5  -12.9  -133.2 125.9  -0.0  13.2  -11.4 
Pesi_A_01 ASP A 22  T . 3 . . . S - . . . . ? 0.872  129.9 -52.7  53.7   32.8   1.6   15.7  -13.9 
Pesi_A_01 GLY A 23  T . 3 . . . S + . . . . ? 0.505  120.7 103.3  88.0   3.5    4.0   13.0  -14.9 
Pesi_A_01 HIS A 24  E . < . . . S - B J I . ? -0.927 80.7  -100.0 -123.3 150.3  5.1   12.2  -11.4 
Pesi_A_01 ILE A 25  E . . . . . . + B J I . ? -0.489 39.3  173.3  -68.1  121.6  4.3   9.4   -8.9  
Pesi_A_01 HIS A 26  E . . . . . . - B J . . ? 0.838  59.7  -30.2  -92.2  -51.9  1.7   10.7  -6.4  
Pesi_A_01 CYS A 27  E . . . . . . - B J I . ? -0.930 59.4  -111.0 -154.0 170.6  0.9   7.6   -4.4  
Pesi_A_01 GLY A 28  E . . . . . . + B J I . ? -0.524 30.6  175.3  -102.6 178.1  0.7   4.0   -4.7  
Pesi_A_01 GLY A 29  E . . . . . . - B J I . ? -0.955 25.2  -113.2 -165.7 177.8  -2.3  1.5   -4.7  
Pesi_A_01 SER A 30  E . . . . . . - B J I K ? -0.999 20.2  -131.0 -130.2 127.9  -3.4  -2.0  -5.0  
Pesi_A_01 LEU A 31  E . . . . . . + B J . K ? -0.728 34.8  165.3  -73.3  112.2  -5.6  -3.5  -7.7  
Pesi_A_01 VAL A 32  E . . . . . . + B J . . ? 0.638  68.3  9.2    -109.1 -16.0  -8.2  -5.4  -5.6  
Pesi_A_01 GLU A 33  E . > . . . S - B J . K ? -0.943 88.8  -93.9  -152.9 163.8  -10.7 -6.0  -8.5  
Pesi_A_01 LYS A 34  T . 3 . . . S + . . . . ? 0.795  128.3 24.5   -54.0  -25.5  -10.6 -5.5  -12.4 
Pesi_A_01 LYS A 35  T . 3 . . . S + . . . . ? 0.278  112.3 81.8   -119.7 5.1    -12.1 -2.1  -11.9 
Pesi_A_01 TRP A 36  E . < . . . . - B K K L ? -0.967 47.4  -173.2 -129.8 129.1  -11.1 -1.2  -8.3  
Pesi_A_01 VAL A 37  E . . . . . . - B K K L ? -0.959 14.9  -149.4 -113.0 126.9  -7.9  0.2   -6.8  
Pesi_A_01 LEU A 38  E . . . . . . + B K K L ? -0.881 32.5  149.4  -94.7  127.4  -7.4  0.4   -3.1  
Pesi_A_01 THR A 39  E . . . . . . - B K . L ? -0.799 49.4  -70.9  -145.7 177.6  -5.2  3.3   -1.8  
Pesi_A_01 ALA A 40  . . > . . . . - . . . . ? -0.665 31.2  -138.2 -80.0  140.8  -4.8  5.7   1.1   
Pesi_A_01 ALA A 41  G . > . . . S + . . . . ? 0.821  103.0 64.1   -64.2  -33.8  -7.4  8.4   1.7   
Pesi_A_01 HIS A 42  G . 3 . . . S + . . . . ? 0.602  87.4  73.7   -71.1  -4.2   -4.7  11.0  2.5   
Pesi_A_01 CYS A 43  G . < . . . S + . . . . ? 0.694  71.2  108.6  -77.4  -16.2  -3.5  10.5  -1.1  
Pesi_A_01 ASN A 44  . . < . . . . + . . . . ? -0.524 24.5  120.9  -79.5  95.9   -6.6  12.5  -2.3  
Pesi_A_01 LYS A 45  S . . . . . S - . . . . ? 0.035  76.3  -43.8  -142.9 49.4   -5.5  15.9  -3.6  
Pesi_A_01 ASP A 46  S . . . . . S - . . . . ? -0.503 90.9  -15.8  114.6  141.1  -6.7  16.0  -7.5  
Pesi_A_01 SER A 47  . . . . . . . + . . . . ? 0.138  63.8  179.6  -2.8   68.7   -7.0  14.1  -11.1 
Pesi_A_01 VAL A 48  P . . . . > . - . . . . ? -0.687 21.6  -137.3 -83.4  147.3  -4.6  11.1  -10.8 
Pesi_A_01 ARG A 49  E . . . . P . - B L J M ? -0.887 16.2  -130.6 -95.5  140.1  -4.0  8.6   -13.5 
Pesi_A_01 VAL A 50  E . . . . P . - B L J M ? -0.877 20.4  -164.3 -96.0  116.3  -3.7  4.9   -12.6 
Pesi_A_01 HIS A 51  E . . . . < . - B L J M ? -0.937 10.5  -178.1 -100.8 122.6  -0.7  3.2   -14.1 
Pesi_A_01 LEU A 52  E . . . . . . + B L . M ? -0.823 58.7  27.4   -115.1 150.9  -0.7  -0.7  -14.0 
Pesi_A_01 GLY A 53  S . . . . . S + . . . . ? 0.619  80.5  143.7  82.3   11.7   1.9   -3.2  -15.2 
Pesi_A_01 ASP A 54  . . . . . . . + . . . . ? -0.734 21.5  161.4  -91.5  131.5  4.9   -0.9  -14.6 
Pesi_A_01 TYR A 55  S . . . . . S + . . . . ? 0.649  82.9  29.2   -100.2 -43.9  8.3   -2.2  -13.3 
Pesi_A_01 ASN A 56  B . > . . . . - C O O . ? -0.981 67.9  -156.4 -120.2 119.5  10.3  0.9   -14.5 
Pesi_A_01 LEU A 57  T . 3 . . . S + . . . . ? 0.642  94.1  50.4   -75.7  -4.9   8.5   4.2   -14.7 
Pesi_A_01 ARG A 58  T . 3 . . . S + . . . . ? 0.643  102.7 69.6   -106.2 -12.1  11.0  5.6   -17.3 
Pesi_A_01 THR A 59  S . < . . . S - . . . . ? -0.884 75.5  -134.4 -118.0 128.4  10.8  2.7   -19.7 
Pesi_A_01 ASN A 60  . . . . . . . + . . . . ? -0.777 27.9  176.4  -72.2  104.6  7.9   1.6   -21.9 
Pesi_A_01 GLU A 61  . . . . . . . - . . . . ? 0.435  44.5  -118.8 -94.1  -1.7   8.0   -2.1  -21.2 
Pesi_A_01 GLY A 62  S . . . . . S + . . . . ? 0.417  99.9  86.0   81.2   -1.3   4.9   -2.8  -23.3 
Pesi_A_01 THR A 63  . . . . . . . + . . . . ? 0.477  60.2  118.9  -106.4 -7.6   2.9   -4.1  -20.2 
Pesi_A_01 GLU A 64  . . . . . . . - . . . . ? -0.334 41.8  -167.9 -73.6  133.3  1.6   -0.7  -19.0 
Pesi_A_01 GLN A 65  E . . . . . . - B M M . ? -1.000 7.6   -153.9 -117.8 127.8  -2.1  0.0   -18.8 
Pesi_A_01 PHE A 66  E . . . . . . - B M M . ? -0.928 16.4  -179.1 -107.5 122.8  -3.3  3.6   -18.3 
Pesi_A_01 ARG A 67  E . . . . . . - B M M . ? -0.968 20.5  -135.2 -122.5 142.3  -6.7  4.1   -16.6 
Pesi_A_01 ARG A 68  E . . . . . . - B M M . ? -0.631 28.7  -114.4 -84.3  152.1  -8.7  7.2   -15.7 
Pesi_A_01 VAL A 69  E . . . . . . + B M N . ? -0.818 32.5  178.1  -90.6  118.0  -10.3 7.5   -12.4 
Pesi_A_01 LYS A 70  E . . . . . . + B M . . ? 0.848  68.5  11.3   -81.4  -46.0  -14.2 7.4   -12.8 
Pesi_A_01 ASN A 71  E . . . . . . - B M N . ? -0.992 58.7  -152.4 -140.2 144.1  -15.1 7.6   -9.1  
Pesi_A_01 VAL A 72  E . . . . . . - B M N . ? -0.986 13.3  -172.8 -117.3 123.0  -13.4 8.3   -5.8  
Pesi_A_01 ILE A 73  E . . . . . . - B M N . ? -0.943 6.1   -161.0 -121.2 113.1  -14.8 6.7   -2.6  
Pesi_A_01 VAL A 74  E . . . . . . - B M N . ? -0.694 35.6  -98.1  -92.8  137.2  -13.3 7.7   0.8   
Pesi_A_01 HIS A 75  . . > . . . . - . . . . ? -0.352 32.9  -134.3 -49.1  129.1  -13.9 5.6   3.8   
Pesi_A_01 PRO A 76  T . 3 . . . S + . . . . ? 0.743  103.5 48.9   -63.6  -25.9  -16.8 7.3   5.6   
Pesi_A_01 GLU A 77  T . 3 . . . S + . . . . ? 0.124  79.2  142.9  -101.4 16.2   -15.1 7.0   9.0   
Pesi_A_01 TYR A 78  . . < . . . . - . . . . ? -0.439 34.3  -160.2 -58.5  126.9  -11.8 8.5   7.7   
Pesi_A_01 ASN A 79  B . . > > . . - D Q P . ? -0.976 10.9  -154.9 -112.1 125.8  -10.2 10.6  10.4  
Pesi_A_01 ARG A 80  T . . 4 5 . S + . . . . ? 0.796  78.9  65.8   -74.7  -31.5  -7.5  13.2  9.2   
Pesi_A_01 ARG A 81  T . . 4 5 . S + . . . . ? -0.924 123.5 5.8    -134.2 97.1   -5.7  13.4  12.5  
Pesi_A_01 PRO A 82  T . . 4 5 . S - . . . . ? -0.856 105.4 -117.4 -106.1 23.4   -4.4  10.6  13.4  
Pesi_A_01 ARG A 83  T . > < 5 . . + . . . . ? 0.865  47.5  177.8  69.1   42.2   -5.3  9.3   9.8   
Pesi_A_01 ASP A 84  B . 3 . < . . + D R P . ? -0.500 65.9  13.1   -72.1  138.6  -7.6  6.6   11.2  
Pesi_A_01 ASN A 85  T . 3 . . . S - . . . . ? 0.880  80.8  -178.9 58.8   38.3   -9.5  4.4   8.5   
Pesi_A_01 ASP A 86  . . < . . . . + . . . . ? -0.453 28.0  132.5  -70.8  68.6   -7.2  5.9   5.9   
Pesi_A_01 PHE A 87  . . . . . . . + . . . . ? -0.977 29.2  176.3  -127.6 140.3  -8.8  4.1   2.9   
Pesi_A_01 MET A 88  E . . . . . . - B N L N ? -0.992 16.4  -147.9 -142.0 134.0  -9.9  5.2   -0.5  
Pesi_A_01 LEU A 89  E . . . . . . - B N L N ? -0.905 8.2   -157.0 -102.5 131.8  -11.4 3.3   -3.4  
Pesi_A_01 LEU A 90  E . . . . . . - B N L N ? -0.960 5.6   -151.0 -106.9 122.2  -10.7 4.3   -7.0  
Pesi_A_01 GLU A 91  E . . . . . . - B N L N ? -0.867 18.4  -135.7 -90.6  122.2  -13.2 3.2   -9.7  
Pesi_A_01 LEU A 92  E . . . . . . - B N . N ? -0.464 10.5  -131.3 -76.1  145.4  -11.5 2.8   -13.0 
Pesi_A_01 ASP A 93  S . . . . . S + . . . . ? 0.790  98.3  21.0   -66.1  -26.4  -13.3 4.2   -16.1 
Pesi_A_01 GLU A 94  S . . . . . S - . . . . ? -0.992 95.1  -99.9  -139.4 145.1  -12.4 0.8   -17.8 
Pesi_A_01 PRO A 95  . . . . . . . - . . . . ? -0.269 43.2  -106.9 -62.6  147.4  -11.6 -2.7  -16.2 
Pesi_A_01 ALA A 96  . . . . . . . - . . . . ? -0.426 27.0  -121.1 -66.1  139.5  -7.9  -3.6  -16.1 
Pesi_A_01 GLU A 97  . . . . . . . - . . . . ? -0.821 32.0  -137.2 -81.5  107.2  -6.8  -6.3  -18.6 
Pesi_A_01 LEU A 98  . . . . . . . + . . . . ? -0.524 43.6  130.0  -74.0  136.5  -5.4  -9.1  -16.4 
Pesi_A_01 ASN A 99  S . . . . . S - . . . . ? -0.801 73.8  -58.1  -158.3 -163.0 -2.1  -10.8 -17.5 
Pesi_A_01 ASN A 100 S . . . . . S + . . . . ? 0.759  136.3 37.9   -66.8  -14.0  1.3   -11.8 -16.2 
Pesi_A_01 ASP A 101 S . . . . . S + . . . . ? 0.539  115.4 52.9   -117.4 -9.2   2.1   -8.1  -15.3 
Pesi_A_01 VAL A 102 . . . . . . . + . . . . ? -0.939 68.1  147.9  -134.6 109.4  -1.4  -7.0  -14.1 
Pesi_A_01 LYS A 103 . . . . . . . - . . . . ? -0.930 40.7  -114.8 -136.4 160.1  -3.1  -9.0  -11.3 
Pesi_A_01 THR A 104 . . . . . . . - . . . . ? -0.604 24.0  -141.8 -88.3  156.5  -5.5  -8.5  -8.4  
Pesi_A_01 ILE A 105 . . . . . . . - . . . . ? -0.949 19.2  -116.1 -118.5 143.1  -4.6  -9.1  -4.8  
Pesi_A_01 SER A 106 P . . . . > . - . . . . ? -0.479 26.2  -119.7 -77.2  146.5  -6.8  -10.6 -2.1  
Pesi_A_01 LEU A 107 B . . . . P . - A B B . ? -0.593 29.8  -110.9 -82.2  141.0  -8.0  -8.6  0.9   
Pesi_A_01 ALA A 108 P . . . . < . - . . . . ? -0.568 27.8  -175.2 -71.0  124.8  -7.0  -9.9  4.4   
Pesi_A_01 THR A 109 S . . . . . S + . . . . ? 0.559  76.1  46.1   -95.6  -11.3  -10.1 -11.2 6.3   
Pesi_A_01 GLN A 110 S . . . . . S - . . . . ? -0.991 90.1  -113.1 -132.0 146.5  -7.9  -11.8 9.3   
Pesi_A_01 CYS A 111 P . . . . > . - . . . . ? -0.397 39.9  -105.1 -75.5  145.6  -5.3  -9.6  10.9  
Pesi_A_01 PRO A 112 P . . . . P . - . . . . ? -0.387 31.9  -114.3 -68.3  142.3  -1.7  -10.8 10.7  
Pesi_A_01 ALA A 113 P . > . . P . - . . . . ? -0.498 46.3  -86.6  -66.3  147.6  -0.0  -12.3 13.8  
Pesi_A_01 PRO A 114 T . 3 . . < S + . . . . ? -0.321 116.2 28.6   -54.9  137.1  2.8   -10.3 15.2  
Pesi_A_01 GLY A 115 T . 3 . . . S + . . . . ? 0.411  82.0  151.2  92.5   -3.8   6.2   -11.2 13.5  
Pesi_A_01 THR A 116 . . < . . . . - . . . . ? -0.450 51.3  -115.2 -61.5  130.7  4.5   -12.2 10.3  
Pesi_A_01 LYS A 117 E . . . . . . - A C C . ? -0.584 42.3  -179.4 -70.3  131.7  6.9   -11.6 7.4   
Pesi_A_01 CYS A 118 E . . . . . . - A C C D ? -0.905 21.4  -142.1 -134.6 154.0  5.5   -8.9  5.0   
Pesi_A_01 ILE A 119 E . . . . . . - A C C D ? -0.983 11.2  -164.9 -119.9 131.4  6.6   -7.3  1.8   
Pesi_A_01 MET A 120 E . . . . . . - A C C D ? -0.928 9.1   -172.8 -111.0 136.7  6.1   -3.7  0.9   
Pesi_A_01 SER A 121 E . . . . . . + A C C . ? -0.945 19.3  118.0  -130.2 147.3  6.4   -2.4  -2.6  
Pesi_A_01 GLY A 122 E . . . . . . - A C C . ? -0.976 58.4  -111.6 175.5  176.6  6.4   1.1   -4.1  
Pesi_A_01 TRP A 123 S . . . . . S + . . . . ? -0.027 70.4  125.3  -114.2 14.6   8.1   3.9   -6.1  
Pesi_A_01 GLY A 124 S . . . . . S - . . . . ? -0.062 74.1  -57.1  -67.9  -180.0 8.4   6.3   -3.1  
Pesi_A_01 SER A 125 . . . . . . . - . . . . ? -0.348 37.1  -161.6 -62.6  138.1  11.7  7.9   -1.9  
Pesi_A_01 ILE A 126 S . . . . . S + . . . . ? 0.394  76.8  55.4   -100.0 -4.8   14.5  5.5   -1.0  
Pesi_A_01 THR A 127 S . . . . . S - . . . . ? -0.954 79.2  -131.3 -126.5 141.8  16.3  8.2   1.1   
Pesi_A_01 SER A 128 S . . . . . S + . . . . ? -0.965 86.9  0.9    -135.1 131.5  15.1  10.4  4.0   
Pesi_A_01 PRO A 129 S . . . . . S + . . . . ? -0.999 128.4 66.8   -84.0  -14.6  15.3  13.3  4.5   
Pesi_A_01 GLN A 130 S . . . . . S - . . . . ? -0.558 87.0  -139.3 -67.6  109.9  17.1  13.4  1.1   
Pesi_A_01 LEU A 131 . . . . . . . + . . . . ? -0.831 29.7  170.7  -83.5  99.0   14.2  12.5  -1.4  
Pesi_A_01 THR A 132 . . . . . . . - . . . . ? -0.995 17.2  -156.8 -106.5 123.0  15.5  10.1  -4.1  
Pesi_A_01 PHE A 133 . . . . . . . - . . . . ? -0.885 10.8  -141.6 -104.0 116.2  12.9  8.5   -6.3  
Pesi_A_01 PRO A 134 . . . . . . . - . . . . ? -0.403 7.0   -147.1 -71.3  150.1  13.8  5.3   -8.0  
Pesi_A_01 ASN A 135 S . . . . . S + . . . . ? 0.776  83.4  67.7   -81.6  -31.8  12.7  4.5   -11.5 
Pesi_A_01 GLU A 136 B . . . . . S - C P O . ? -0.674 99.6  -95.8  -92.4  144.5  12.4  0.8   -10.7 
Pesi_A_01 LEU A 137 . . . . . . . - . . . . ? -0.364 43.3  -145.4 -55.9  132.3  9.8   -0.7  -8.4  
Pesi_A_01 GLN A 138 E . . . . . . - A D A C ? -0.803 12.3  -162.5 -107.3 146.7  11.3  -1.2  -4.9  
Pesi_A_01 CYS A 139 E . . . . . . - A D A C ? -0.983 5.6   -175.8 -129.1 141.9  10.6  -4.0  -2.3  
Pesi_A_01 VAL A 140 E . . . . . . - A D . C ? -0.997 21.2  -132.6 -138.6 138.1  11.3  -4.1  1.3   
Pesi_A_01 GLU A 141 E . . . . . . + A D . C ? -0.785 34.2  167.2  -89.2  132.2  10.8  -6.9  3.8   
Pesi_A_01 LEU A 142 E . . . . . . - A D . C ? -0.814 27.1  -128.1 -131.7 173.4  9.1   -6.0  7.1   
Pesi_A_01 TYR A 143 E . . . . . . - A D E C ? -0.992 26.5  -113.2 -130.6 135.5  7.5   -7.6  10.1  
Pesi_A_01 SER A 144 E . . . . . . - A D E . ? -0.362 32.5  -145.1 -61.7  142.3  4.1   -7.1  11.6  
Pesi_A_01 VAL A 145 E . . . . . . - A D E . ? -0.877 21.1  -101.9 -112.8 142.9  4.2   -5.5  15.1  
Pesi_A_01 SER A 146 . . . > . . . - . . . . ? -0.277 26.8  -122.2 -62.2  150.2  1.8   -6.2  17.9  
Pesi_A_01 GLN A 147 H . . > . . S + . . . . ? 0.884  111.3 50.0   -59.1  -43.7  -0.9  -3.7  18.6  
Pesi_A_01 ASP A 148 H . . > . . S + . . . . ? 0.915  111.7 47.3   -62.0  -47.9  0.2   -3.1  22.2  
Pesi_A_01 SER A 149 H . . > . . S + . . . . ? 0.898  111.5 51.5   -60.8  -43.2  3.8   -2.5  21.2  
Pesi_A_01 CYS A 150 H . . X . . S + . . . . ? 0.920  110.4 48.4   -61.0  -43.1  2.6   -0.2  18.4  
Pesi_A_01 LYS A 151 H . . < > . S + . . . . ? 0.872  108.5 54.2   -63.5  -43.1  0.5   1.9   20.9  
Pesi_A_01 GLU A 152 H . > < 5 . S + . . . . ? 0.892  109.9 47.7   -60.9  -35.0  3.4   2.1   23.3  
Pesi_A_01 ARG A 153 H . 3 < 5 . S + . . . . ? 0.780  116.3 41.6   -79.5  -28.7  5.6   3.5   20.6  
Pesi_A_01 TYR A 154 T . > < 5 . S - . . . . ? 0.062  104.7 -123.9 -115.2 28.8   3.2   6.1   19.4  
Pesi_A_01 ARG A 155 T . < . 5 . S - . . . . ? 0.787  78.8  -39.3  38.6   43.6   1.8   7.3   22.9  
Pesi_A_01 GLY A 156 T . 3 . < . S + . . . . ? 0.520  111.7 110.0  98.4   6.3    -1.9  6.6   22.1  
Pesi_A_01 LEU A 157 . . < . . . . + . . . . ? 0.644  57.7  91.7   -86.0  -11.5  -2.0  7.7   18.5  
Pesi_A_01 ILE A 158 . . . . . . . - . . . . ? -0.695 59.5  -169.0 -91.0  124.0  -2.4  4.1   17.3  
Pesi_A_01 THR A 159 . . > . . . . - . . . . ? -0.531 40.3  -101.2 -101.7 172.8  -6.1  2.8   16.9  
Pesi_A_01 GLU A 160 T . 3 . . . S + . . . . ? 0.632  121.1 63.8   -66.0  -16.1  -7.4  -0.7  16.3  
Pesi_A_01 ASN A 161 T . 3 . . . S + . . . . ? 0.221  92.9  83.3   -92.2  10.0   -7.8  0.3   12.6  
Pesi_A_01 MET A 162 E . < . . . . - A E . F ? -0.902 60.2  -160.3 -119.5 145.8  -4.1  0.7   12.3  
Pesi_A_01 LEU A 163 E . . . . . . - A E . F ? -0.981 8.0   -150.3 -122.7 134.9  -1.3  -1.8  11.7  
Pesi_A_01 CYS A 164 E . . . . . . + A E E F ? -0.896 18.6  170.0  -107.9 140.4  2.5   -1.4  12.4  
Pesi_A_01 ALA A 165 E . . . . . . + A E E F ? -0.993 18.8  104.9  -147.4 139.2  5.3   -3.0  10.5  
Pesi_A_01 GLY A 166 E . . . . . . - A E E . ? -0.975 63.9  -76.0  175.1  -179.9 8.9   -2.5  10.6  
Pesi_A_01 VAL A 167 . . > . . . . - . . . . ? -0.945 34.2  -137.6 -104.8 123.8  12.4  -3.8  11.6  
Pesi_A_01 GLU A 168 T . 3 . . . S + . . . . ? 0.852  104.7 51.4   -48.3  -41.9  13.1  -3.4  15.3  
Pesi_A_01 GLU A 169 T . 3 . . . S - . . . . ? 0.574  109.8 -132.8 -75.9  -5.6   16.7  -2.3  14.6  
Pesi_A_01 GLY A 170 . . < . . . . + . . . . ? -0.388 68.8  113.8  77.6   179.3  15.4  0.2   12.1  
Pesi_A_01 GLY A 171 S . . . . . S + . . . . ? 0.270  71.6  70.9   103.0  -14.1  16.8  0.7   8.6   
Pesi_A_01 ARG A 172 . . . . . . . + . . . . ? -0.985 57.6  112.8  -141.0 130.7  13.7  -0.5  6.8   
Pesi_A_01 ASP A 173 . . . . . . . - . . . . ? -0.944 62.1  -75.4  -173.2 170.0  10.3  1.3   6.4   
Pesi_A_01 SER A 174 . . . . . . . - . . . . ? -0.675 49.9  -172.2 -78.0  150.6  7.9   3.0   4.0   
Pesi_A_01 CYS A 175 . . > . . . . - . . . . ? -0.731 35.5  -38.7  -132.9 -171.2 8.8   6.5   2.9   
Pesi_A_01 GLU A 176 T . 3 . . . S + . . . . ? -0.209 122.3 22.8   -60.1  134.8  7.4   9.5   0.9   
Pesi_A_01 GLY A 177 T . 3 . . . S + . . . . ? 0.202  98.5  91.8   96.1   -11.1  5.5   8.6   -2.2  
Pesi_A_01 ASP A 178 . . X . . . . + . . . . ? 0.430  52.1  132.5  -94.9  -6.5   4.6   5.1   -1.0  
Pesi_A_01 SER A 179 T . 3 . . . S + . . . . ? -0.254 74.5  18.1   -47.3  131.1  1.4   6.3   0.5   
Pesi_A_01 GLY A 180 T . 3 . . . S + . . . . ? 0.247  95.4  132.3  91.6   -15.8  -1.3  4.0   -0.5  
Pesi_A_01 GLY A 181 . . < . . . . - . . . . ? -0.245 60.0  -88.9  -68.8  167.2  1.0   1.3   -1.5  
Pesi_A_01 PRO A 182 E . . . . . . - A F . G ? -0.533 21.5  -162.4 -92.9  133.2  0.5   -2.4  -0.4  
Pesi_A_01 LEU A 183 E . . . . . . - A F D G ? -0.970 24.9  -168.3 -98.9  112.5  1.8   -4.2  2.7   
Pesi_A_01 VAL A 184 E . . . . . . - A F D G ? -0.901 12.6  -175.1 -116.0 124.1  1.5   -7.9  1.7   
Pesi_A_01 CYS A 185 E . > . . . S - A F D G ? -0.978 75.2  -13.6  -118.9 124.6  1.8   -10.8 4.2   
Pesi_A_01 ASP A 186 T . 3 . . . S - . . . . ? 0.879  129.9 -54.2  55.0   30.7   1.8   -14.5 3.0   
Pesi_A_01 GLY A 187 T . 3 . . . S + . . . . ? 0.571  117.3 106.2  88.1   8.4    0.5   -13.3 -0.4  
Pesi_A_01 ILE A 188 E . < . . . S - A G . G ? -0.952 77.2  -107.4 -124.7 142.6  -2.5  -11.3 1.0   
Pesi_A_01 LEU A 189 E . . . . . . + A G B G ? -0.557 44.7  161.6  -70.3  116.0  -3.0  -7.5  1.4   
Pesi_A_01 GLN A 190 E . . . . . . + A G . . ? 0.680  57.0  12.7   -108.8 -27.5  -2.8  -6.7  5.0   
Pesi_A_01 GLY A 191 E . . . . . . - A G H G ? -0.986 52.8  -137.9 -153.0 157.9  -2.1  -3.0  5.0   
Pesi_A_01 VAL A 192 E . . . . . . - A G H G ? -0.987 42.8  -106.1 -117.4 126.3  -2.1  0.3   3.1   
Pesi_A_01 VAL A 193 E . . . . . . + A G H . ? -0.348 55.5  154.8  -54.5  125.1  0.8   2.6   3.6   
Pesi_A_01 SER A 194 E . . . . . . - A G . . ? 0.749  47.7  -34.7  -123.0 -67.8  -0.7  5.5   5.8   
Pesi_A_01 TRP A 195 E . . . . . . + A G H . ? -0.944 48.3  156.2  -157.0 169.6  1.7   7.5   8.0   
Pesi_A_01 GLY A 196 . . . . . . . - . . . . ? -0.937 54.3  -39.1  -175.3 -169.0 4.8   7.4   10.1  
Pesi_A_01 THR A 197 . . . . . . . - . . . . ? -0.334 56.5  -110.0 -69.0  154.5  7.5   9.7   11.4  
Pesi_A_01 ASP A 198 S . . . . . S + . . . . ? 0.811  111.7 61.3   -56.5  -28.2  9.0   12.5  9.1   
Pesi_A_01 VAL A 199 S . > . . . S - . . . . ? -0.903 89.0  -139.3 -104.9 116.4  12.2  10.3  9.1   
Pesi_A_01 CYS A 200 T . 3 . . . S + . . . . ? -0.400 75.3  20.4   -72.3  147.5  11.7  6.9   7.7   
Pesi_A_01 ALA A 201 T . 3 . . . S + . . . . ? 0.812  75.1  168.0  76.3   28.8   13.2  3.7   9.2   
Pesi_A_01 LEU A 202 . . X . . . . - . . . . ? -0.595 45.9  -95.7  -69.7  138.2  13.9  5.0   12.7  
Pesi_A_01 PRO A 203 T . 3 . . . S + . . . . ? -0.351 107.8 5.4    -54.2  138.3  14.8  2.4   15.2  
Pesi_A_01 LYS A 204 T . 3 . . . S + . . . . ? 0.703  108.4 104.8  65.3   12.4   11.9  1.1   17.3  
Pesi_A_01 ARG A 205 . . < . . . . - . . . . ? -0.729 55.1  -169.9 -124.7 81.2   9.6   3.3   15.1  
Pesi_A_01 PRO A 206 . . . . . . . - . . . . ? -0.259 28.5  -98.8  -66.3  157.5  7.7   1.1   12.7  
Pesi_A_01 GLY A 207 E . . . . . . - A H F . ? -0.429 34.7  -125.5 -67.2  153.3  5.6   2.5   9.8   
Pesi_A_01 VAL A 208 E . . . . . . - A H F H ? -0.916 27.7  -174.3 -108.7 131.4  1.9   2.8   10.2  
Pesi_A_01 TYR A 209 E . . . . . . - A H F H ? -0.881 33.9  -106.6 -120.4 143.7  -0.5  1.2   7.8   
Pesi_A_01 ALA A 210 E . . . . . . - A H F H ? -0.663 44.9  -118.5 -66.9  127.0  -4.3  1.3   7.4   
Pesi_A_01 ASN A 211 E . > . . . . - A H . H ? -0.623 26.3  -168.2 -78.4  107.3  -5.4  -2.2  8.6   
Pesi_A_01 VAL A 212 G . > > . . S + . . . . ? 0.847  83.4  61.5   -67.5  -39.2  -7.1  -3.9  5.7   
Pesi_A_01 CYS A 213 G . 3 4 . . S + . . . . ? 0.812  104.9 51.5   -60.2  -23.9  -8.6  -6.8  7.9   
Pesi_A_01 LYS A 214 G . < 4 . . S + . . . . ? 0.614  116.7 38.0   -85.2  -13.3  -10.6 -4.1  9.8   
Pesi_A_01 ALA A 215 T . < > . . S + . . . . ? 0.293  81.9  105.5  -121.1 8.3    -12.0 -2.5  6.5   
Pesi_A_01 VAL A 216 H . . X . . S + . . . . ? 0.897  81.4  50.4   -62.1  -42.2  -12.7 -5.6  4.5   
Pesi_A_01 GLN A 217 H . . > . . S + . . . . ? 0.911  111.0 48.7   -62.5  -44.0  -16.4 -5.4  5.0   
Pesi_A_01 TRP A 218 H . . > . . S + . . . . ? 0.935  112.3 48.5   -59.9  -46.7  -16.4 -1.8  3.9   
Pesi_A_01 VAL A 219 H . . X . . S + . . . . ? 0.945  113.9 45.6   -62.1  -47.1  -14.4 -2.4  0.9   
Pesi_A_01 THR A 220 H . . X . . S + . . . . ? 0.908  114.2 47.8   -66.1  -44.5  -16.5 -5.4  -0.2  
Pesi_A_01 ASP A 221 H . . X . . S + . . . . ? 0.882  111.4 51.1   -63.3  -41.9  -19.9 -3.6  0.4   
Pesi_A_01 THR A 222 H . . < . . S + . . . . ? 0.919  111.7 45.9   -64.5  -45.5  -18.7 -0.5  -1.4  
Pesi_A_01 ILE A 223 H . > < . . S + . . . . ? 0.914  112.7 51.0   -64.9  -43.9  -17.6 -2.5  -4.5  
Pesi_A_01 ARG A 224 H . 3 < . . S + . . . . ? 0.870  105.5 55.2   -62.8  -39.7  -20.9 -4.6  -4.6  
Pesi_A_01 ASP A 225 T . 3 < . . . . . . . . ? 0.565  .     .      -75.3  -4.0   -23.1 -1.5  -4.4  
Pesi_A_01 ARG A 226 . . < . . . . . . . . . ? 0.674  .     .      -123.8 .      -21.5 0.0   -7.5  
# 
loop_
_dssp_struct_ladder.id 
_dssp_struct_ladder.sheet_id 
_dssp_struct_ladder.range_id_1 
_dssp_struct_ladder.range_id_2 
_dssp_struct_ladder.type 
_dssp_struct_ladder.beg_1_label_comp_id 
_dssp_struct_ladder.beg_1_label_asym_id 
_dssp_struct_ladder.beg_1_label_seq_id 
_dssp_struct_ladder.pdbx_beg_1_PDB_ins_code 
_dssp_struct_ladder.end_1_label_comp_id 
_dssp_struct_ladder.end_1_label_asym_id 
_dssp_struct_ladder.end_1_label_seq_id 
_dssp_struct_ladder.pdbx_end_1_PDB_ins_code 
_dssp_struct_ladder.beg_1_auth_comp_id 
_dssp_struct_ladder.beg_1_auth_asym_id 
_dssp_struct_ladder.beg_1_auth_seq_id 
_dssp_struct_ladder.end_1_auth_comp_id 
_dssp_struct_ladder.end_1_auth_asym_id 
_dssp_struct_ladder.end_1_auth_seq_id 
_dssp_struct_ladder.beg_2_label_comp_id 
_dssp_struct_ladder.beg_2_label_asym_id 
_dssp_struct_ladder.beg_2_label_seq_id 
_dssp_struct_ladder.pdbx_beg_2_PDB_ins_code 
_dssp_struct_ladder.end_2_label_comp_id 
_dssp_struct_ladder.end_2_label_asym_id 
_dssp_struct_ladder.end_2_label_seq_id 
_dssp_struct_ladder.pdbx_end_2_PDB_ins_code 
_dssp_struct_ladder.beg_2_auth_comp_id 
_dssp_struct_ladder.beg_2_auth_asym_id 
_dssp_struct_ladder.beg_2_auth_seq_id 
_dssp_struct_ladder.end_2_auth_comp_id 
_dssp_struct_ladder.end_2_auth_asym_id 
_dssp_struct_ladder.end_2_auth_seq_id 
A A A D anti-parallel LYS A 6   ? PRO A 7   ? LYS A 6   PRO A 7   CYS A 139 ? GLN A 138 ? CYS A 139 GLN A 138 
B A B G parallel      LEU A 107 ? LEU A 107 ? LEU A 107 LEU A 107 LEU A 189 ? LEU A 189 ? LEU A 189 LEU A 189 
C A C D anti-parallel LYS A 117 ? GLY A 122 ? LYS A 117 GLY A 122 TYR A 143 ? GLN A 138 ? TYR A 143 GLN A 138 
D A C F anti-parallel CYS A 118 ? MET A 120 ? CYS A 118 MET A 120 CYS A 185 ? LEU A 183 ? CYS A 185 LEU A 183 
E A D E anti-parallel TYR A 143 ? VAL A 145 ? TYR A 143 VAL A 145 GLY A 166 ? CYS A 164 ? GLY A 166 CYS A 164 
F A E H anti-parallel MET A 162 ? ALA A 165 ? MET A 162 ALA A 165 ALA A 210 ? GLY A 207 ? ALA A 210 GLY A 207 
G A F G anti-parallel PRO A 182 ? CYS A 185 ? PRO A 182 CYS A 185 VAL A 192 ? ILE A 188 ? VAL A 192 ILE A 188 
H A G H anti-parallel GLY A 191 ? TRP A 195 ? GLY A 191 TRP A 195 ASN A 211 ? VAL A 208 ? ASN A 211 VAL A 208 
I B I J anti-parallel GLN A 16  ? LYS A 21  ? GLN A 16  LYS A 21  SER A 30  ? HIS A 24  ? SER A 30  HIS A 24  
J B I L anti-parallel ALA A 18  ? VAL A 20  ? ALA A 18  VAL A 20  HIS A 51  ? ARG A 49  ? HIS A 51  ARG A 49  
K B J K anti-parallel SER A 30  ? GLU A 33  ? SER A 30  GLU A 33  LEU A 38  ? TRP A 36  ? LEU A 38  TRP A 36  
L B K N anti-parallel TRP A 36  ? THR A 39  ? TRP A 36  THR A 39  GLU A 91  ? MET A 88  ? GLU A 91  MET A 88  
M B L M anti-parallel ARG A 49  ? LEU A 52  ? ARG A 49  LEU A 52  ARG A 68  ? GLN A 65  ? ARG A 68  GLN A 65  
N B M N anti-parallel VAL A 69  ? VAL A 74  ? VAL A 69  VAL A 74  LEU A 92  ? MET A 88  ? LEU A 92  MET A 88  
O C O P anti-parallel ASN A 56  ? ASN A 56  ? ASN A 56  ASN A 56  GLU A 136 ? GLU A 136 ? GLU A 136 GLU A 136 
P D Q R anti-parallel ASN A 79  ? ASN A 79  ? ASN A 79  ASN A 79  ASP A 84  ? ASP A 84  ? ASP A 84  ASP A 84  
# 
loop_
_dssp_struct_bridge_pairs.id 
_dssp_struct_bridge_pairs.label_comp_id 
_dssp_struct_bridge_pairs.label_seq_id 
_dssp_struct_bridge_pairs.label_asym_id 
_dssp_struct_bridge_pairs.auth_seq_id 
_dssp_struct_bridge_pairs.auth_asym_id 
_dssp_struct_bridge_pairs.pdbx_PDB_ins_code 
_dssp_struct_bridge_pairs.acceptor_1_label_comp_id 
_dssp_struct_bridge_pairs.acceptor_1_label_seq_id 
_dssp_struct_bridge_pairs.acceptor_1_label_asym_id 
_dssp_struct_bridge_pairs.acceptor_1_auth_seq_id 
_dssp_struct_bridge_pairs.acceptor_1_auth_asym_id 
_dssp_struct_bridge_pairs.acceptor_1_pdbx_PDB_ins_code 
_dssp_struct_bridge_pairs.acceptor_1_energy 
_dssp_struct_bridge_pairs.acceptor_2_label_comp_id 
_dssp_struct_bridge_pairs.acceptor_2_label_seq_id 
_dssp_struct_bridge_pairs.acceptor_2_label_asym_id 
_dssp_struct_bridge_pairs.acceptor_2_auth_seq_id 
_dssp_struct_bridge_pairs.acceptor_2_auth_asym_id 
_dssp_struct_bridge_pairs.acceptor_2_pdbx_PDB_ins_code 
_dssp_struct_bridge_pairs.acceptor_2_energy 
_dssp_struct_bridge_pairs.donor_1_label_comp_id 
_dssp_struct_bridge_pairs.donor_1_label_seq_id 
_dssp_struct_bridge_pairs.donor_1_label_asym_id 
_dssp_struct_bridge_pairs.donor_1_auth_seq_id 
_dssp_struct_bridge_pairs.donor_1_auth_asym_id 
_dssp_struct_bridge_pairs.donor_1_pdbx_PDB_ins_code 
_dssp_struct_bridge_pairs.donor_1_energy 
_dssp_struct_bridge_pairs.donor_2_label_comp_id 
_dssp_struct_bridge_pairs.donor_2_label_seq_id 
_dssp_struct_bridge_pairs.donor_2_label_asym_id 
_dssp_struct_bridge_pairs.donor_2_auth_seq_id 
_dssp_struct_bridge_pairs.donor_2_auth_asym_id 
_dssp_struct_bridge_pairs.donor_2_pdbx_PDB_ins_code 
_dssp_struct_bridge_pairs.donor_2_energy 
1   ILE 1   A 1   A ? ?   ?   ? ?   ? ? ?    ?   ?   ? ?   ? ? ?    SER 174 A 174 A ? -0.1 GLY 4   A 4   A ? -0.1 
2   VAL 2   A 2   A ? ASP 173 A 173 A ? -0.9 PRO 3   A 3   A ? -0.2 GLY 5   A 5   A ? -1.7 GLY 4   A 4   A ? -0.5 
3   PRO 3   A 3   A ? ?   ?   ? ?   ? ? ?    ?   ?   ? ?   ? ? ?    VAL 2   A 2   A ? -0.2 ASP 173 A 173 A ? -0.1 
4   GLY 4   A 4   A ? VAL 2   A 2   A ? -0.5 GLY 5   A 5   A ? -0.3 LYS 6   A 6   A ? -0.1 ARG 172 A 172 A ? -0.1 
5   GLY 5   A 5   A ? VAL 2   A 2   A ? -1.7 ILE 126 A 126 A ? -0.2 GLY 4   A 4   A ? -0.3 VAL 140 A 140 A ? -0.2 
6   LYS 6   A 6   A ? CYS 139 A 139 A ? -2.1 GLY 4   A 4   A ? -0.1 CYS 139 A 139 A ? -2.9 VAL 2   A 2   A ? -0.0 
7   PRO 7   A 7   A ? ?   ?   ? ?   ? ? ?    ?   ?   ? ?   ? ? ?    GLN 138 A 138 A ? -0.3 LEU 137 A 137 A ? -0.1 
8   CYS 8   A 8   A ? LEU 137 A 137 A ? -2.7 TYR 55  A 55  A ? -0.1 LEU 137 A 137 A ? -0.1 GLY 11  A 11  A ? -0.1 
9   ILE 9   A 9   A ? PRO 10  A 10  A ? -0.1 PRO 7   A 7   A ? -0.1 SER 12  A 12  A ? -2.6 ARG 13  A 13  A ? -0.3 
10  PRO 10  A 10  A ? ?   ?   ? ?   ? ? ?    ?   ?   ? ?   ? ? ?    ILE 9   A 9   A ? -0.1 TYR 55  A 55  A ? -0.1 
11  GLY 11  A 11  A ? ARG 13  A 13  A ? -0.1 ASP 101 A 101 A ? -0.1 ILE 9   A 9   A ? -0.1 TYR 55  A 55  A ? -0.0 
12  SER 12  A 12  A ? ILE 9   A 9   A ? -2.6 ARG 13  A 13  A ? -0.2 TYR 15  A 15  A ? -0.1 GLY 11  A 11  A ? -0.1 
13  ARG 13  A 13  A ? ILE 9   A 9   A ? -0.3 PRO 14  A 14  A ? -0.1 GLN 16  A 16  A ? -1.5 SER 12  A 12  A ? -0.2 
14  PRO 14  A 14  A ? ?   ?   ? ?   ? ? ?    ?   ?   ? ?   ? ? ?    LYS 103 A 103 A ? -1.7 GLY 53  A 53  A ? -0.3 
15  TYR 15  A 15  A ? VAL 102 A 102 A ? -0.2 SER 12  A 12  A ? -0.1 LEU 31  A 31  A ? -2.4 VAL 17  A 17  A ? -0.2 
16  GLN 16  A 16  A ? ARG 13  A 13  A ? -1.5 SER 30  A 30  A ? -0.2 GLY 53  A 53  A ? -0.5 ALA 18  A 18  A ? -0.4 
17  VAL 17  A 17  A ? GLY 29  A 29  A ? -2.4 TYR 15  A 15  A ? -0.2 GLY 29  A 29  A ? -1.4 LEU 19  A 19  A ? -0.5 
18  ALA 18  A 18  A ? HIS 51  A 51  A ? -2.5 GLN 16  A 16  A ? -0.4 HIS 51  A 51  A ? -3.1 VAL 20  A 20  A ? -0.7 
19  LEU 19  A 19  A ? CYS 27  A 27  A ? -3.4 VAL 17  A 17  A ? -0.5 HIS 26  A 26  A ? -4.4 CYS 27  A 27  A ? -1.3 
20  VAL 20  A 20  A ? ARG 49  A 49  A ? -3.0 ALA 18  A 18  A ? -0.7 ARG 49  A 49  A ? -2.7 ASP 22  A 22  A ? -0.4 
21  LYS 21  A 21  A ? HIS 24  A 24  A ? -3.3 LEU 19  A 19  A ? -0.4 HIS 24  A 24  A ? -2.1 VAL 48  A 48  A ? -0.1 
22  ASP 22  A 22  A ? VAL 20  A 20  A ? -0.4 GLY 23  A 23  A ? -0.3 LYS 21  A 21  A ? -0.1 ILE 25  A 25  A ? -0.1 
23  GLY 23  A 23  A ? HIS 24  A 24  A ? -0.2 VAL 20  A 20  A ? -0.0 ILE 25  A 25  A ? -0.3 ASP 22  A 22  A ? -0.3 
24  HIS 24  A 24  A ? LYS 21  A 21  A ? -2.1 ?   ?   ? ?   ? ? ?    LYS 21  A 21  A ? -3.3 HIS 26  A 26  A ? -0.3 
25  ILE 25  A 25  A ? GLY 23  A 23  A ? -0.3 VAL 20  A 20  A ? -0.2 VAL 20  A 20  A ? -0.2 GLY 28  A 28  A ? -0.1 
26  HIS 26  A 26  A ? LEU 19  A 19  A ? -4.4 CYS 27  A 27  A ? -0.4 GLY 28  A 28  A ? -0.3 SER 179 A 179 A ? -0.2 
27  CYS 27  A 27  A ? LEU 19  A 19  A ? -1.3 ASP 178 A 178 A ? -0.1 LEU 19  A 19  A ? -3.4 HIS 26  A 26  A ? -0.4 
28  GLY 28  A 28  A ? SER 179 A 179 A ? -3.7 HIS 26  A 26  A ? -0.3 ALA 40  A 40  A ? -0.4 SER 30  A 30  A ? -0.3 
29  GLY 29  A 29  A ? VAL 17  A 17  A ? -1.4 CYS 27  A 27  A ? -0.2 VAL 17  A 17  A ? -2.4 LEU 31  A 31  A ? -0.4 
30  SER 30  A 30  A ? LEU 38  A 38  A ? -2.1 GLY 28  A 28  A ? -0.3 LEU 38  A 38  A ? -3.2 VAL 32  A 32  A ? -0.8 
31  LEU 31  A 31  A ? TYR 15  A 15  A ? -2.4 GLY 29  A 29  A ? -0.4 ILE 105 A 105 A ? -1.9 VAL 37  A 37  A ? -0.2 
32  VAL 32  A 32  A ? TRP 36  A 36  A ? -2.1 SER 30  A 30  A ? -0.8 LYS 34  A 34  A ? -0.3 VAL 37  A 37  A ? -0.2 
33  GLU 33  A 33  A ? TRP 36  A 36  A ? -1.7 SER 30  A 30  A ? -0.1 TRP 36  A 36  A ? -1.7 VAL 32  A 32  A ? -0.3 
34  LYS 34  A 34  A ? LYS 35  A 35  A ? -0.3 VAL 32  A 32  A ? -0.3 ALA 96  A 96  A ? -3.5 GLU 94  A 94  A ? -0.1 
35  LYS 35  A 35  A ? PRO 95  A 95  A ? -0.2 TRP 36  A 36  A ? -0.1 LEU 92  A 92  A ? -2.4 VAL 37  A 37  A ? -0.5 
36  TRP 36  A 36  A ? GLU 33  A 33  A ? -1.7 GLU 91  A 91  A ? -0.2 VAL 32  A 32  A ? -2.1 GLU 33  A 33  A ? -1.7 
37  VAL 37  A 37  A ? LEU 90  A 90  A ? -2.3 LYS 35  A 35  A ? -0.5 LEU 90  A 90  A ? -2.9 THR 39  A 39  A ? -0.5 
38  LEU 38  A 38  A ? SER 30  A 30  A ? -3.2 TRP 36  A 36  A ? -0.4 SER 30  A 30  A ? -2.1 ALA 40  A 40  A ? -0.2 
39  THR 39  A 39  A ? MET 88  A 88  A ? -2.8 VAL 37  A 37  A ? -0.5 MET 88  A 88  A ? -2.4 ALA 41  A 41  A ? -0.3 
40  ALA 40  A 40  A ? GLY 28  A 28  A ? -0.4 LEU 38  A 38  A ? -0.2 CYS 43  A 43  A ? -1.4 PHE 87  A 87  A ? -0.3 
41  ALA 41  A 41  A ? THR 39  A 39  A ? -0.3 HIS 42  A 42  A ? -0.3 ASN 44  A 44  A ? -1.8 ALA 40  A 40  A ? -0.1 
42  HIS 42  A 42  A ? CYS 43  A 43  A ? -0.3 ARG 83  A 83  A ? -0.1 ALA 41  A 41  A ? -0.3 SER 179 A 179 A ? -0.1 
43  CYS 43  A 43  A ? ALA 40  A 40  A ? -1.4 GLY 28  A 28  A ? -0.1 LYS 45  A 45  A ? -1.0 HIS 42  A 42  A ? -0.3 
44  ASN 44  A 44  A ? ALA 41  A 41  A ? -1.8 ALA 40  A 40  A ? -0.2 SER 47  A 47  A ? -0.1 CYS 43  A 43  A ? -0.1 
45  LYS 45  A 45  A ? CYS 43  A 43  A ? -1.0 ASP 46  A 46  A ? -0.4 ASN 44  A 44  A ? -0.2 SER 47  A 47  A ? -0.1 
46  ASP 46  A 46  A ? VAL 48  A 48  A ? -0.0 LYS 21  A 21  A ? -0.0 LYS 45  A 45  A ? -0.4 ?   ?   ? ?   ? ? ?    
47  SER 47  A 47  A ? LYS 45  A 45  A ? -0.1 VAL 48  A 48  A ? -0.1 ARG 49  A 49  A ? -0.3 ASN 44  A 44  A ? -0.0 
48  VAL 48  A 48  A ? LYS 21  A 21  A ? -0.1 ASP 22  A 22  A ? -0.0 VAL 69  A 69  A ? -0.6 VAL 50  A 50  A ? -0.4 
49  ARG 49  A 49  A ? VAL 20  A 20  A ? -2.7 SER 47  A 47  A ? -0.3 VAL 20  A 20  A ? -3.0 HIS 51  A 51  A ? -0.6 
50  VAL 50  A 50  A ? ARG 67  A 67  A ? -2.9 VAL 48  A 48  A ? -0.4 ARG 67  A 67  A ? -2.7 LEU 52  A 52  A ? -0.5 
51  HIS 51  A 51  A ? ALA 18  A 18  A ? -3.1 ARG 49  A 49  A ? -0.6 ALA 18  A 18  A ? -2.5 GLY 53  A 53  A ? -0.3 
52  LEU 52  A 52  A ? GLN 65  A 65  A ? -2.7 VAL 50  A 50  A ? -0.5 GLN 65  A 65  A ? -2.0 VAL 102 A 102 A ? -0.1 
53  GLY 53  A 53  A ? GLN 16  A 16  A ? -0.5 ASP 101 A 101 A ? -0.4 TYR 55  A 55  A ? -0.4 THR 63  A 63  A ? -0.2 
54  ASP 54  A 54  A ? GLN 16  A 16  A ? -0.3 HIS 51  A 51  A ? -0.2 GLY 53  A 53  A ? -0.3 LEU 57  A 57  A ? -0.1 
55  TYR 55  A 55  A ? GLY 53  A 53  A ? -0.4 ASN 56  A 56  A ? -0.3 LEU 137 A 137 A ? -2.5 LEU 57  A 57  A ? -0.4 
56  ASN 56  A 56  A ? THR 59  A 59  A ? -0.3 GLU 136 A 136 A ? -0.2 THR 59  A 59  A ? -1.0 TYR 55  A 55  A ? -0.3 
57  LEU 57  A 57  A ? ASN 135 A 135 A ? -2.7 TYR 55  A 55  A ? -0.4 GLU 136 A 136 A ? -0.1 ASN 56  A 56  A ? -0.1 
58  ARG 58  A 58  A ? ASN 135 A 135 A ? -0.2 THR 59  A 59  A ? -0.0 ASN 60  A 60  A ? -0.4 LEU 57  A 57  A ? -0.2 
59  THR 59  A 59  A ? ASN 56  A 56  A ? -1.0 ASN 135 A 135 A ? -0.2 GLU 61  A 61  A ? -1.0 ASN 56  A 56  A ? -0.3 
60  ASN 60  A 60  A ? ARG 58  A 58  A ? -0.4 GLU 61  A 61  A ? -0.2 LEU 57  A 57  A ? -0.1 ASP 54  A 54  A ? -0.0 
61  GLU 61  A 61  A ? THR 59  A 59  A ? -1.0 ASN 56  A 56  A ? -0.2 ASN 60  A 60  A ? -0.2 GLY 53  A 53  A ? -0.0 
62  GLY 62  A 62  A ? THR 63  A 63  A ? -0.1 THR 59  A 59  A ? -0.0 ASN 60  A 60  A ? -0.1 ASP 54  A 54  A ? -0.1 
63  THR 63  A 63  A ? GLY 53  A 53  A ? -0.2 ASP 101 A 101 A ? -0.1 ASP 54  A 54  A ? -0.1 ASP 101 A 101 A ? -0.1 
64  GLU 64  A 64  A ? GLY 53  A 53  A ? -0.1 HIS 51  A 51  A ? -0.0 PHE 66  A 66  A ? -0.4 GLY 53  A 53  A ? -0.2 
65  GLN 65  A 65  A ? LEU 52  A 52  A ? -2.0 THR 63  A 63  A ? -0.0 LEU 52  A 52  A ? -2.7 ARG 67  A 67  A ? -0.5 
66  PHE 66  A 66  A ? GLU 64  A 64  A ? -0.4 HIS 51  A 51  A ? -0.2 ARG 68  A 68  A ? -0.4 HIS 51  A 51  A ? -0.2 
67  ARG 67  A 67  A ? VAL 50  A 50  A ? -2.7 GLN 65  A 65  A ? -0.5 VAL 50  A 50  A ? -2.9 VAL 69  A 69  A ? -0.2 
68  ARG 68  A 68  A ? PHE 66  A 66  A ? -0.4 ARG 49  A 49  A ? -0.2 ASP 93  A 93  A ? -2.6 LYS 70  A 70  A ? -0.6 
69  VAL 69  A 69  A ? VAL 48  A 48  A ? -0.6 ARG 67  A 67  A ? -0.2 LEU 92  A 92  A ? -0.2 VAL 72  A 72  A ? -0.1 
70  LYS 70  A 70  A ? GLU 91  A 91  A ? -3.5 ARG 68  A 68  A ? -0.6 VAL 72  A 72  A ? -0.3 LEU 92  A 92  A ? -0.2 
71  ASN 71  A 71  A ? GLU 91  A 91  A ? -1.3 ILE 73  A 73  A ? -0.0 GLU 91  A 91  A ? -3.1 ILE 73  A 73  A ? -0.5 
72  VAL 72  A 72  A ? LYS 70  A 70  A ? -0.3 LEU 90  A 90  A ? -0.2 VAL 74  A 74  A ? -0.5 LEU 90  A 90  A ? -0.2 
73  ILE 73  A 73  A ? LEU 89  A 89  A ? -3.1 ASN 71  A 71  A ? -0.5 LEU 89  A 89  A ? -3.2 HIS 75  A 75  A ? -0.3 
74  VAL 74  A 74  A ? VAL 72  A 72  A ? -0.5 MET 88  A 88  A ? -0.2 MET 88  A 88  A ? -0.2 ASP 86  A 86  A ? -0.1 
75  HIS 75  A 75  A ? PHE 87  A 87  A ? -2.8 ILE 73  A 73  A ? -0.3 TYR 78  A 78  A ? -2.0 VAL 74  A 74  A ? -0.1 
76  PRO 76  A 76  A ? ?   ?   ? ?   ? ? ?    ?   ?   ? ?   ? ? ?    HIS 75  A 75  A ? -0.2 VAL 74  A 74  A ? -0.0 
77  GLU 77  A 77  A ? ASN 85  A 85  A ? -0.1 ASN 79  A 79  A ? -0.1 ASN 79  A 79  A ? -0.2 HIS 75  A 75  A ? -0.1 
78  TYR 78  A 78  A ? HIS 75  A 75  A ? -2.0 PHE 87  A 87  A ? -0.1 ARG 80  A 80  A ? -0.5 ASN 85  A 85  A ? -0.2 
79  ASN 79  A 79  A ? ASP 84  A 84  A ? -2.9 GLU 77  A 77  A ? -0.2 ASP 84  A 84  A ? -0.6 ARG 83  A 83  A ? -0.6 
80  ARG 80  A 80  A ? TYR 78  A 78  A ? -0.5 ARG 81  A 81  A ? -0.3 ASN 79  A 79  A ? -0.1 TYR 78  A 78  A ? -0.0 
81  ARG 81  A 81  A ? PRO 82  A 82  A ? -0.3 ARG 83  A 83  A ? -0.1 ARG 80  A 80  A ? -0.3 ?   ?   ? ?   ? ? ?    
82  PRO 82  A 82  A ? ?   ?   ? ?   ? ? ?    ?   ?   ? ?   ? ? ?    ARG 81  A 81  A ? -0.3 ARG 80  A 80  A ? -0.2 
83  ARG 83  A 83  A ? ASN 79  A 79  A ? -0.6 ASP 84  A 84  A ? -0.2 ASP 86  A 86  A ? -0.8 ARG 80  A 80  A ? -0.2 
84  ASP 84  A 84  A ? ASN 79  A 79  A ? -0.6 ASN 85  A 85  A ? -0.2 ASN 79  A 79  A ? -2.9 ARG 83  A 83  A ? -0.2 
85  ASN 85  A 85  A ? ASN 161 A 161 A ? -0.3 TYR 78  A 78  A ? -0.2 PHE 87  A 87  A ? -2.3 ASP 84  A 84  A ? -0.2 
86  ASP 86  A 86  A ? ARG 83  A 83  A ? -0.8 ASN 161 A 161 A ? -0.2 MET 88  A 88  A ? -0.4 ALA 210 A 210 A ? -0.2 
87  PHE 87  A 87  A ? ASN 85  A 85  A ? -2.3 ALA 40  A 40  A ? -0.3 HIS 75  A 75  A ? -2.8 LEU 89  A 89  A ? -0.3 
88  MET 88  A 88  A ? THR 39  A 39  A ? -2.4 ASP 86  A 86  A ? -0.4 THR 39  A 39  A ? -2.8 LEU 90  A 90  A ? -0.5 
89  LEU 89  A 89  A ? ILE 73  A 73  A ? -3.2 PHE 87  A 87  A ? -0.3 ILE 73  A 73  A ? -3.1 GLU 91  A 91  A ? -0.5 
90  LEU 90  A 90  A ? VAL 37  A 37  A ? -2.9 MET 88  A 88  A ? -0.5 VAL 37  A 37  A ? -2.3 LEU 92  A 92  A ? -0.6 
91  GLU 91  A 91  A ? ASN 71  A 71  A ? -3.1 LEU 89  A 89  A ? -0.5 LYS 70  A 70  A ? -3.5 ASN 71  A 71  A ? -1.3 
92  LEU 92  A 92  A ? LYS 35  A 35  A ? -2.4 LEU 90  A 90  A ? -0.6 VAL 69  A 69  A ? -0.2 ALA 96  A 96  A ? -0.0 
93  ASP 93  A 93  A ? ARG 68  A 68  A ? -2.6 GLU 94  A 94  A ? -0.2 LEU 92  A 92  A ? -0.1 VAL 69  A 69  A ? -0.1 
94  GLU 94  A 94  A ? ARG 68  A 68  A ? -0.3 LYS 34  A 34  A ? -0.1 ASP 93  A 93  A ? -0.2 LYS 70  A 70  A ? -0.0 
95  PRO 95  A 95  A ? ?   ?   ? ?   ? ? ?    ?   ?   ? ?   ? ? ?    LYS 35  A 35  A ? -0.2 LYS 34  A 34  A ? -0.1 
96  ALA 96  A 96  A ? LYS 34  A 34  A ? -3.5 GLU 33  A 33  A ? -0.1 LEU 98  A 98  A ? -0.9 TRP 36  A 36  A ? -0.0 
97  GLU 97  A 97  A ? PRO 95  A 95  A ? -0.1 LYS 103 A 103 A ? -0.0 ASN 99  A 99  A ? -0.2 ALA 96  A 96  A ? -0.1 
98  LEU 98  A 98  A ? ALA 96  A 96  A ? -0.9 ASP 101 A 101 A ? -0.1 ASN 100 A 100 A ? -0.2 LYS 103 A 103 A ? -0.2 
99  ASN 99  A 99  A ? VAL 102 A 102 A ? -2.0 GLU 97  A 97  A ? -0.2 VAL 102 A 102 A ? -0.5 GLY 53  A 53  A ? -0.1 
100 ASN 100 A 100 A ? ASP 101 A 101 A ? -0.2 LEU 98  A 98  A ? -0.2 LYS 103 A 103 A ? -0.1 LEU 98  A 98  A ? -0.1 
101 ASP 101 A 101 A ? VAL 102 A 102 A ? -0.2 THR 63  A 63  A ? -0.1 LYS 103 A 103 A ? -0.4 GLY 53  A 53  A ? -0.4 
102 VAL 102 A 102 A ? ASN 99  A 99  A ? -0.5 LEU 52  A 52  A ? -0.1 ASN 99  A 99  A ? -2.0 THR 104 A 104 A ? -0.3 
103 LYS 103 A 103 A ? PRO 14  A 14  A ? -1.7 ASP 101 A 101 A ? -0.4 LEU 31  A 31  A ? -0.3 ILE 105 A 105 A ? -0.2 
104 THR 104 A 104 A ? VAL 102 A 102 A ? -0.3 VAL 32  A 32  A ? -0.1 SER 106 A 106 A ? -0.4 VAL 32  A 32  A ? -0.2 
105 ILE 105 A 105 A ? LEU 31  A 31  A ? -1.9 LYS 103 A 103 A ? -0.2 LEU 107 A 107 A ? -0.2 ILE 188 A 188 A ? -0.1 
106 SER 106 A 106 A ? GLY 187 A 187 A ? -0.5 THR 104 A 104 A ? -0.4 LEU 189 A 189 A ? -2.8 ALA 108 A 108 A ? -0.3 
107 LEU 107 A 107 A ? ILE 188 A 188 A ? -0.2 ILE 105 A 105 A ? -0.2 THR 109 A 109 A ? -0.4 GLN 190 A 190 A ? -0.1 
108 ALA 108 A 108 A ? LEU 189 A 189 A ? -1.8 SER 106 A 106 A ? -0.3 VAL 216 A 216 A ? -0.2 CYS 111 A 111 A ? -0.1 
109 THR 109 A 109 A ? LEU 107 A 107 A ? -0.4 GLN 110 A 110 A ? -0.2 CYS 111 A 111 A ? -0.3 ALA 108 A 108 A ? -0.2 
110 GLN 110 A 110 A ? LEU 107 A 107 A ? -0.0 LYS 214 A 214 A ? -0.0 THR 109 A 109 A ? -0.2 CYS 213 A 213 A ? -0.1 
111 CYS 111 A 111 A ? THR 109 A 109 A ? -0.3 PRO 112 A 112 A ? -0.1 ALA 113 A 113 A ? -0.1 THR 109 A 109 A ? -0.0 
112 PRO 112 A 112 A ? ?   ?   ? ?   ? ? ?    ?   ?   ? ?   ? ? ?    CYS 111 A 111 A ? -0.1 GLY 115 A 115 A ? -0.1 
113 ALA 113 A 113 A ? PRO 114 A 114 A ? -0.1 CYS 111 A 111 A ? -0.1 THR 116 A 116 A ? -1.7 SER 144 A 144 A ? -0.2 
114 PRO 114 A 114 A ? ?   ?   ? ?   ? ? ?    ?   ?   ? ?   ? ? ?    VAL 145 A 145 A ? -0.2 ALA 113 A 113 A ? -0.1 
115 GLY 115 A 115 A ? SER 144 A 144 A ? -3.1 THR 116 A 116 A ? -0.3 LYS 117 A 117 A ? -0.1 VAL 145 A 145 A ? -0.1 
116 THR 116 A 116 A ? ALA 113 A 113 A ? -1.7 LYS 117 A 117 A ? -0.1 SER 144 A 144 A ? -2.3 CYS 118 A 118 A ? -0.4 
117 LYS 117 A 117 A ? TYR 143 A 143 A ? -0.2 GLY 115 A 115 A ? -0.1 ASP 186 A 186 A ? -0.7 ILE 119 A 119 A ? -0.3 
118 CYS 118 A 118 A ? LEU 142 A 142 A ? -3.2 THR 116 A 116 A ? -0.4 LEU 142 A 142 A ? -2.8 MET 120 A 120 A ? -0.5 
119 ILE 119 A 119 A ? VAL 184 A 184 A ? -3.4 LYS 117 A 117 A ? -0.3 VAL 184 A 184 A ? -3.1 SER 121 A 121 A ? -0.4 
120 MET 120 A 120 A ? VAL 140 A 140 A ? -3.1 CYS 118 A 118 A ? -0.5 VAL 140 A 140 A ? -2.5 GLY 122 A 122 A ? -0.3 
121 SER 121 A 121 A ? PRO 182 A 182 A ? -1.4 ILE 119 A 119 A ? -0.4 TRP 123 A 123 A ? -0.3 CYS 139 A 139 A ? -0.2 
122 GLY 122 A 122 A ? GLN 138 A 138 A ? -2.0 MET 120 A 120 A ? -0.3 GLN 138 A 138 A ? -2.4 ASP 178 A 178 A ? -0.1 
123 TRP 123 A 123 A ? GLY 177 A 177 A ? -0.4 SER 121 A 121 A ? -0.3 ILE 25  A 25  A ? -0.1 ILE 126 A 126 A ? -0.1 
124 GLY 124 A 124 A ? SER 125 A 125 A ? -0.2 GLN 138 A 138 A ? -0.1 GLY 177 A 177 A ? -0.3 GLU 176 A 176 A ? -0.1 
125 SER 125 A 125 A ? GLU 176 A 176 A ? -3.7 PHE 133 A 133 A ? -0.2 PHE 133 A 133 A ? -0.2 GLY 124 A 124 A ? -0.2 
126 ILE 126 A 126 A ? THR 132 A 132 A ? -2.9 TRP 123 A 123 A ? -0.1 SER 128 A 128 A ? -0.3 GLY 4   A 4   A ? -0.2 
127 THR 127 A 127 A ? THR 132 A 132 A ? -0.5 GLN 130 A 130 A ? -0.2 THR 132 A 132 A ? -0.4 SER 125 A 125 A ? -0.0 
128 SER 128 A 128 A ? ILE 126 A 126 A ? -0.3 LEU 131 A 131 A ? -0.1 LEU 131 A 131 A ? -0.1 VAL 199 A 199 A ? -0.1 
129 PRO 129 A 129 A ? ?   ?   ? ?   ? ? ?    ?   ?   ? ?   ? ? ?    LEU 131 A 131 A ? -0.3 THR 127 A 127 A ? -0.1 
130 GLN 130 A 130 A ? ILE 126 A 126 A ? -0.1 LEU 131 A 131 A ? -0.1 THR 132 A 132 A ? -0.8 THR 127 A 127 A ? -0.2 
131 LEU 131 A 131 A ? PRO 129 A 129 A ? -0.3 SER 128 A 128 A ? -0.1 PHE 133 A 133 A ? -0.5 SER 128 A 128 A ? -0.1 
132 THR 132 A 132 A ? GLN 130 A 130 A ? -0.8 THR 127 A 127 A ? -0.4 ILE 126 A 126 A ? -2.9 THR 127 A 127 A ? -0.5 
133 PHE 133 A 133 A ? LEU 131 A 131 A ? -0.5 SER 125 A 125 A ? -0.2 SER 125 A 125 A ? -0.2 GLY 124 A 124 A ? -0.1 
134 PRO 134 A 134 A ? ?   ?   ? ?   ? ? ?    ?   ?   ? ?   ? ? ?    LEU 57  A 57  A ? -0.1 GLN 138 A 138 A ? -0.1 
135 ASN 135 A 135 A ? PHE 133 A 133 A ? -0.1 ASN 56  A 56  A ? -0.1 LEU 57  A 57  A ? -2.7 LEU 137 A 137 A ? -0.3 
136 GLU 136 A 136 A ? ASN 56  A 56  A ? -0.2 LEU 57  A 57  A ? -0.1 ASN 56  A 56  A ? -0.2 GLN 138 A 138 A ? -0.1 
137 LEU 137 A 137 A ? TYR 55  A 55  A ? -2.5 ASN 135 A 135 A ? -0.3 CYS 8   A 8   A ? -2.7 CYS 139 A 139 A ? -0.3 
138 GLN 138 A 138 A ? GLY 122 A 122 A ? -2.4 PRO 7   A 7   A ? -0.3 GLY 122 A 122 A ? -2.0 VAL 140 A 140 A ? -0.4 
139 CYS 139 A 139 A ? LYS 6   A 6   A ? -2.9 LEU 137 A 137 A ? -0.3 LYS 6   A 6   A ? -2.1 GLU 141 A 141 A ? -0.4 
140 VAL 140 A 140 A ? MET 120 A 120 A ? -2.5 GLN 138 A 138 A ? -0.4 MET 120 A 120 A ? -3.1 LEU 142 A 142 A ? -0.5 
141 GLU 141 A 141 A ? CYS 139 A 139 A ? -0.4 ILE 119 A 119 A ? -0.2 TYR 143 A 143 A ? -0.2 ILE 119 A 119 A ? -0.2 
142 LEU 142 A 142 A ? CYS 118 A 118 A ? -2.8 VAL 140 A 140 A ? -0.5 CYS 118 A 118 A ? -3.2 SER 144 A 144 A ? -0.4 
143 TYR 143 A 143 A ? GLY 166 A 166 A ? -0.8 GLU 141 A 141 A ? -0.2 GLY 166 A 166 A ? -2.1 LYS 117 A 117 A ? -0.2 
144 SER 144 A 144 A ? THR 116 A 116 A ? -2.3 LEU 142 A 142 A ? -0.4 GLY 115 A 115 A ? -3.1 SER 146 A 146 A ? -0.4 
145 VAL 145 A 145 A ? CYS 164 A 164 A ? -3.0 PRO 114 A 114 A ? -0.2 CYS 164 A 164 A ? -0.6 SER 144 A 144 A ? -0.1 
146 SER 146 A 146 A ? SER 144 A 144 A ? -0.4 GLN 147 A 147 A ? -0.1 CYS 150 A 150 A ? -2.5 LYS 151 A 151 A ? -0.2 
147 GLN 147 A 147 A ? ASP 148 A 148 A ? -0.2 SER 149 A 149 A ? -0.2 LYS 151 A 151 A ? -2.4 GLU 152 A 152 A ? -0.2 
148 ASP 148 A 148 A ? CYS 150 A 150 A ? -0.2 SER 149 A 149 A ? -0.2 GLU 152 A 152 A ? -2.2 GLN 147 A 147 A ? -0.2 
149 SER 149 A 149 A ? LYS 151 A 151 A ? -0.2 CYS 150 A 150 A ? -0.2 ARG 153 A 153 A ? -1.7 ASP 148 A 148 A ? -0.2 
150 CYS 150 A 150 A ? SER 146 A 146 A ? -2.5 LYS 151 A 151 A ? -0.2 TYR 154 A 154 A ? -1.5 ASP 148 A 148 A ? -0.2 
151 LYS 151 A 151 A ? GLN 147 A 147 A ? -2.4 GLU 152 A 152 A ? -0.2 GLY 156 A 156 A ? -1.4 LEU 157 A 157 A ? -0.3 
152 GLU 152 A 152 A ? ASP 148 A 148 A ? -2.2 ARG 153 A 153 A ? -0.2 ARG 155 A 155 A ? -0.8 LYS 151 A 151 A ? -0.2 
153 ARG 153 A 153 A ? SER 149 A 149 A ? -1.7 TYR 154 A 154 A ? -0.2 LYS 151 A 151 A ? -0.2 GLU 152 A 152 A ? -0.2 
154 TYR 154 A 154 A ? CYS 150 A 150 A ? -1.5 SER 149 A 149 A ? -0.1 LEU 157 A 157 A ? -2.1 ARG 153 A 153 A ? -0.2 
155 ARG 155 A 155 A ? GLU 152 A 152 A ? -0.8 GLY 156 A 156 A ? -0.3 GLU 152 A 152 A ? -0.2 LYS 151 A 151 A ? -0.1 
156 GLY 156 A 156 A ? LYS 151 A 151 A ? -1.4 CYS 150 A 150 A ? -0.1 ARG 155 A 155 A ? -0.3 LYS 151 A 151 A ? -0.1 
157 LEU 157 A 157 A ? TYR 154 A 154 A ? -2.1 LYS 151 A 151 A ? -0.3 THR 159 A 159 A ? -0.4 ARG 155 A 155 A ? -0.1 
158 ILE 158 A 158 A ? LYS 151 A 151 A ? -0.2 CYS 150 A 150 A ? -0.1 GLU 160 A 160 A ? -0.2 LYS 151 A 151 A ? -0.0 
159 THR 159 A 159 A ? LEU 157 A 157 A ? -0.4 PRO 82  A 82  A ? -0.1 MET 162 A 162 A ? -1.5 LEU 157 A 157 A ? -0.1 
160 GLU 160 A 160 A ? ASN 161 A 161 A ? -0.3 ILE 158 A 158 A ? -0.2 LYS 214 A 214 A ? -0.1 ILE 158 A 158 A ? -0.0 
161 ASN 161 A 161 A ? LYS 214 A 214 A ? -0.0 CYS 213 A 213 A ? -0.0 ASN 211 A 211 A ? -2.3 LEU 163 A 163 A ? -0.3 
162 MET 162 A 162 A ? THR 159 A 159 A ? -1.5 ALA 210 A 210 A ? -0.2 CYS 164 A 164 A ? -0.4 ALA 210 A 210 A ? -0.2 
163 LEU 163 A 163 A ? TYR 209 A 209 A ? -2.8 ASN 161 A 161 A ? -0.3 TYR 209 A 209 A ? -3.4 ALA 165 A 165 A ? -0.4 
164 CYS 164 A 164 A ? VAL 145 A 145 A ? -0.6 MET 162 A 162 A ? -0.4 VAL 145 A 145 A ? -3.0 GLY 166 A 166 A ? -0.3 
165 ALA 165 A 165 A ? GLY 207 A 207 A ? -1.9 LEU 163 A 163 A ? -0.4 GLY 207 A 207 A ? -2.0 VAL 167 A 167 A ? -0.3 
166 GLY 166 A 166 A ? TYR 143 A 143 A ? -2.1 CYS 164 A 164 A ? -0.3 TYR 143 A 143 A ? -0.8 GLU 168 A 168 A ? -0.5 
167 VAL 167 A 167 A ? ARG 172 A 172 A ? -0.9 ALA 165 A 165 A ? -0.3 GLY 170 A 170 A ? -2.6 LYS 204 A 204 A ? -0.4 
168 GLU 168 A 168 A ? GLY 166 A 166 A ? -0.5 GLU 169 A 169 A ? -0.3 LYS 204 A 204 A ? -1.7 VAL 167 A 167 A ? -0.1 
169 GLU 169 A 169 A ? GLY 170 A 170 A ? -0.3 PRO 203 A 203 A ? -0.2 GLU 168 A 168 A ? -0.3 GLY 171 A 171 A ? -0.1 
170 GLY 170 A 170 A ? VAL 167 A 167 A ? -2.6 LEU 202 A 202 A ? -0.2 GLU 169 A 169 A ? -0.3 LEU 202 A 202 A ? -0.2 
171 GLY 171 A 171 A ? ALA 201 A 201 A ? -2.2 GLU 169 A 169 A ? -0.1 ASP 173 A 173 A ? -0.3 LEU 202 A 202 A ? -0.1 
172 ARG 172 A 172 A ? VAL 167 A 167 A ? -0.3 LEU 202 A 202 A ? -0.1 VAL 167 A 167 A ? -0.9 SER 174 A 174 A ? -0.2 
173 ASP 173 A 173 A ? GLY 171 A 171 A ? -0.3 PRO 3   A 3   A ? -0.1 VAL 2   A 2   A ? -0.9 CYS 175 A 175 A ? -0.3 
174 SER 174 A 174 A ? ARG 172 A 172 A ? -0.2 ILE 1   A 1   A ? -0.1 ALA 201 A 201 A ? -0.3 GLU 176 A 176 A ? -0.2 
175 CYS 175 A 175 A ? ASP 173 A 173 A ? -0.3 GLU 176 A 176 A ? -0.1 ASP 178 A 178 A ? -1.9 SER 179 A 179 A ? -0.2 
176 GLU 176 A 176 A ? GLY 177 A 177 A ? -0.3 SER 174 A 174 A ? -0.2 SER 125 A 125 A ? -3.7 CYS 175 A 175 A ? -0.1 
177 GLY 177 A 177 A ? GLY 124 A 124 A ? -0.3 HIS 26  A 26  A ? -0.2 TRP 123 A 123 A ? -0.4 GLU 176 A 176 A ? -0.3 
178 ASP 178 A 178 A ? CYS 175 A 175 A ? -1.9 CYS 27  A 27  A ? -0.1 GLY 181 A 181 A ? -2.7 VAL 193 A 193 A ? -0.3 
179 SER 179 A 179 A ? GLY 180 A 180 A ? -0.3 HIS 26  A 26  A ? -0.2 GLY 28  A 28  A ? -3.7 SER 194 A 194 A ? -0.2 
180 GLY 180 A 180 A ? VAL 193 A 193 A ? -2.7 GLY 181 A 181 A ? -0.3 SER 179 A 179 A ? -0.3 SER 194 A 194 A ? -0.1 
181 GLY 181 A 181 A ? ASP 178 A 178 A ? -2.7 GLY 28  A 28  A ? -0.1 VAL 193 A 193 A ? -2.6 GLY 180 A 180 A ? -0.3 
182 PRO 182 A 182 A ? ?   ?   ? ?   ? ? ?    ?   ?   ? ?   ? ? ?    SER 121 A 121 A ? -1.4 VAL 184 A 184 A ? -0.6 
183 LEU 183 A 183 A ? GLY 191 A 191 A ? -2.5 GLY 181 A 181 A ? -0.3 GLN 190 A 190 A ? -2.8 GLY 191 A 191 A ? -1.7 
184 VAL 184 A 184 A ? ILE 119 A 119 A ? -3.1 PRO 182 A 182 A ? -0.6 ILE 119 A 119 A ? -3.4 ASP 186 A 186 A ? -0.4 
185 CYS 185 A 185 A ? ILE 188 A 188 A ? -2.3 LEU 183 A 183 A ? -0.5 ILE 188 A 188 A ? -1.7 CYS 118 A 118 A ? -0.2 
186 ASP 186 A 186 A ? LYS 117 A 117 A ? -0.7 VAL 184 A 184 A ? -0.4 CYS 185 A 185 A ? -0.2 LEU 189 A 189 A ? -0.1 
187 GLY 187 A 187 A ? ILE 188 A 188 A ? -0.2 VAL 184 A 184 A ? -0.1 SER 106 A 106 A ? -0.5 LEU 189 A 189 A ? -0.4 
188 ILE 188 A 188 A ? CYS 185 A 185 A ? -1.7 ILE 105 A 105 A ? -0.1 CYS 185 A 185 A ? -2.3 GLN 190 A 190 A ? -0.6 
189 LEU 189 A 189 A ? SER 106 A 106 A ? -2.8 GLY 187 A 187 A ? -0.4 ALA 108 A 108 A ? -1.8 VAL 184 A 184 A ? -0.2 
190 GLN 190 A 190 A ? LEU 183 A 183 A ? -2.8 ILE 188 A 188 A ? -0.6 VAL 212 A 212 A ? -1.7 CYS 213 A 213 A ? -0.5 
191 GLY 191 A 191 A ? LEU 183 A 183 A ? -1.7 ASN 211 A 211 A ? -0.2 LEU 183 A 183 A ? -2.5 VAL 193 A 193 A ? -0.4 
192 VAL 192 A 192 A ? ALA 210 A 210 A ? -1.5 GLN 190 A 190 A ? -0.3 ALA 210 A 210 A ? -3.1 LEU 163 A 163 A ? -0.2 
193 VAL 193 A 193 A ? GLY 181 A 181 A ? -2.6 GLY 191 A 191 A ? -0.4 GLY 180 A 180 A ? -2.7 TYR 209 A 209 A ? -0.2 
194 SER 194 A 194 A ? VAL 208 A 208 A ? -2.0 TRP 195 A 195 A ? -0.4 GLY 196 A 196 A ? -0.3 TYR 209 A 209 A ? -0.2 
195 TRP 195 A 195 A ? VAL 208 A 208 A ? -1.6 ARG 83  A 83  A ? -0.0 VAL 208 A 208 A ? -2.6 SER 194 A 194 A ? -0.4 
196 GLY 196 A 196 A ? SER 194 A 194 A ? -0.3 GLY 207 A 207 A ? -0.2 GLY 207 A 207 A ? -0.1 CYS 200 A 200 A ? -0.1 
197 THR 197 A 197 A ? TRP 195 A 195 A ? -0.3 VAL 199 A 199 A ? -0.2 ALA 201 A 201 A ? -0.1 LEU 202 A 202 A ? -0.0 
198 ASP 198 A 198 A ? VAL 199 A 199 A ? -0.1 CYS 200 A 200 A ? -0.1 CYS 200 A 200 A ? -0.6 GLU 176 A 176 A ? -0.1 
199 VAL 199 A 199 A ? SER 128 A 128 A ? -0.1 CYS 175 A 175 A ? -0.1 LEU 202 A 202 A ? -0.5 THR 197 A 197 A ? -0.2 
200 CYS 200 A 200 A ? ASP 198 A 198 A ? -0.6 ALA 201 A 201 A ? -0.2 CYS 175 A 175 A ? -0.1 SER 128 A 128 A ? -0.1 
201 ALA 201 A 201 A ? SER 174 A 174 A ? -0.3 ARG 205 A 205 A ? -0.2 GLY 171 A 171 A ? -2.2 CYS 200 A 200 A ? -0.2 
202 LEU 202 A 202 A ? VAL 199 A 199 A ? -0.5 ARG 205 A 205 A ? -0.5 ARG 205 A 205 A ? -1.9 GLY 170 A 170 A ? -0.2 
203 PRO 203 A 203 A ? ?   ?   ? ?   ? ? ?    ?   ?   ? ?   ? ? ?    GLU 169 A 169 A ? -0.2 GLU 168 A 168 A ? -0.1 
204 LYS 204 A 204 A ? GLU 168 A 168 A ? -1.7 VAL 167 A 167 A ? -0.4 GLU 168 A 168 A ? -0.1 GLU 169 A 169 A ? -0.1 
205 ARG 205 A 205 A ? LEU 202 A 202 A ? -1.9 VAL 167 A 167 A ? -0.3 LEU 202 A 202 A ? -0.5 ALA 201 A 201 A ? -0.2 
206 PRO 206 A 206 A ? ?   ?   ? ?   ? ? ?    ?   ?   ? ?   ? ? ?    GLY 166 A 166 A ? -0.2 THR 197 A 197 A ? -0.2 
207 GLY 207 A 207 A ? ALA 165 A 165 A ? -2.0 GLY 196 A 196 A ? -0.1 ALA 165 A 165 A ? -1.9 TYR 209 A 209 A ? -0.5 
208 VAL 208 A 208 A ? TRP 195 A 195 A ? -2.6 CYS 164 A 164 A ? -0.2 SER 194 A 194 A ? -2.0 TRP 195 A 195 A ? -1.6 
209 TYR 209 A 209 A ? LEU 163 A 163 A ? -3.4 GLY 207 A 207 A ? -0.5 LEU 163 A 163 A ? -2.8 ASN 211 A 211 A ? -0.4 
210 ALA 210 A 210 A ? VAL 192 A 192 A ? -3.1 VAL 208 A 208 A ? -0.3 VAL 192 A 192 A ? -1.5 VAL 212 A 212 A ? -0.9 
211 ASN 211 A 211 A ? ASN 161 A 161 A ? -2.3 TYR 209 A 209 A ? -0.4 LYS 214 A 214 A ? -1.1 ALA 215 A 215 A ? -0.4 
212 VAL 212 A 212 A ? GLN 190 A 190 A ? -1.7 ALA 210 A 210 A ? -0.9 ALA 215 A 215 A ? -1.7 VAL 216 A 216 A ? -0.8 
213 CYS 213 A 213 A ? GLN 190 A 190 A ? -0.5 LYS 214 A 214 A ? -0.3 VAL 212 A 212 A ? -0.3 GLN 217 A 217 A ? -0.3 
214 LYS 214 A 214 A ? ASN 211 A 211 A ? -1.1 ALA 215 A 215 A ? -0.2 CYS 213 A 213 A ? -0.3 VAL 212 A 212 A ? -0.2 
215 ALA 215 A 215 A ? VAL 212 A 212 A ? -1.7 ASN 211 A 211 A ? -0.4 VAL 219 A 219 A ? -2.7 CYS 213 A 213 A ? -0.2 
216 VAL 216 A 216 A ? VAL 212 A 212 A ? -0.8 CYS 213 A 213 A ? -0.2 THR 220 A 220 A ? -2.8 ASP 221 A 221 A ? -0.2 
217 GLN 217 A 217 A ? CYS 213 A 213 A ? -0.3 TRP 218 A 218 A ? -0.2 ASP 221 A 221 A ? -2.5 THR 222 A 222 A ? -0.3 
218 TRP 218 A 218 A ? THR 220 A 220 A ? -0.2 VAL 219 A 219 A ? -0.2 THR 222 A 222 A ? -2.3 VAL 216 A 216 A ? -0.2 
219 VAL 219 A 219 A ? ALA 215 A 215 A ? -2.7 THR 220 A 220 A ? -0.2 ILE 223 A 223 A ? -2.1 GLN 217 A 217 A ? -0.2 
220 THR 220 A 220 A ? VAL 216 A 216 A ? -2.8 ASP 221 A 221 A ? -0.2 ARG 224 A 224 A ? -2.1 VAL 219 A 219 A ? -0.2 
221 ASP 221 A 221 A ? GLN 217 A 217 A ? -2.5 VAL 216 A 216 A ? -0.2 ASP 225 A 225 A ? -1.7 THR 220 A 220 A ? -0.2 
222 THR 222 A 222 A ? TRP 218 A 218 A ? -2.3 GLN 217 A 217 A ? -0.3 ARG 226 A 226 A ? -0.3 THR 220 A 220 A ? -0.2 
223 ILE 223 A 223 A ? VAL 219 A 219 A ? -2.1 TRP 218 A 218 A ? -0.2 ARG 226 A 226 A ? -1.2 ASP 221 A 221 A ? -0.2 
224 ARG 224 A 224 A ? THR 220 A 220 A ? -2.1 ASP 225 A 225 A ? -0.3 ILE 223 A 223 A ? -0.2 THR 222 A 222 A ? -0.2 
225 ASP 225 A 225 A ? ASP 221 A 221 A ? -1.7 THR 220 A 220 A ? -0.2 ARG 224 A 224 A ? -0.3 ILE 223 A 223 A ? -0.2 
226 ARG 226 A 226 A ? ILE 223 A 223 A ? -1.2 THR 222 A 222 A ? -0.3 ARG 224 A 224 A ? -0.2 ASP 225 A 225 A ? -0.2 
# 
loop_
_dssp_statistics_histogram.entry_id 
_dssp_statistics_histogram.type 
_dssp_statistics_histogram.1 
_dssp_statistics_histogram.2 
_dssp_statistics_histogram.3 
_dssp_statistics_histogram.4 
_dssp_statistics_histogram.5 
_dssp_statistics_histogram.6 
_dssp_statistics_histogram.7 
_dssp_statistics_histogram.8 
_dssp_statistics_histogram.9 
_dssp_statistics_histogram.10 
_dssp_statistics_histogram.11 
_dssp_statistics_histogram.12 
_dssp_statistics_histogram.13 
_dssp_statistics_histogram.14 
_dssp_statistics_histogram.15 
_dssp_statistics_histogram.16 
_dssp_statistics_histogram.17 
_dssp_statistics_histogram.18 
_dssp_statistics_histogram.19 
_dssp_statistics_histogram.20 
_dssp_statistics_histogram.21 
_dssp_statistics_histogram.22 
_dssp_statistics_histogram.23 
_dssp_statistics_histogram.24 
_dssp_statistics_histogram.25 
_dssp_statistics_histogram.26 
_dssp_statistics_histogram.27 
_dssp_statistics_histogram.28 
_dssp_statistics_histogram.29 
_dssp_statistics_histogram.30 
Pesi_A_01 residues_per_alpha_helix        0 0 0 0 0 0 1 0 1 0 0 0 0 0 0 0 0 0 0 0 0 0 0 0 0 0 0 0 0 0 
Pesi_A_01 parallel_bridges_per_ladder     1 0 0 0 0 0 0 0 0 0 0 0 0 0 0 0 0 0 0 0 0 0 0 0 0 0 0 0 0 0 
Pesi_A_01 antiparallel_bridges_per_ladder 2 1 4 5 1 2 0 0 0 0 0 0 0 0 0 0 0 0 0 0 0 0 0 0 0 0 0 0 0 0 
Pesi_A_01 ladders_per_sheet               0 0 0 0 0 1 0 1 0 0 0 0 0 0 0 0 0 0 0 0 0 0 0 0 0 0 0 0 0 0 
# 
loop_
_dssp_statistics_hbond.entry_id 
_dssp_statistics_hbond.type 
_dssp_statistics_hbond.count 
_dssp_statistics_hbond.count_per_100 
Pesi_A_01 O(I)-->H-N(J)          144 63.7 
Pesi_A_01 'PARALLEL BRIDGES'     2   0.9  
Pesi_A_01 'ANTIPARALLEL BRIDGES' 71  31.4 
Pesi_A_01 O(I)-->H-N(I-5)        2   0.9  
Pesi_A_01 O(I)-->H-N(I-4)        1   0.4  
Pesi_A_01 O(I)-->H-N(I-3)        4   1.8  
Pesi_A_01 O(I)-->H-N(I-2)        0   0.0  
Pesi_A_01 O(I)-->H-N(I-1)        0   0.0  
Pesi_A_01 O(I)-->H-N(I+0)        0   0.0  
Pesi_A_01 O(I)-->H-N(I+1)        0   0.0  
Pesi_A_01 O(I)-->H-N(I+2)        20  8.8  
Pesi_A_01 O(I)-->H-N(I+3)        23  10.2 
Pesi_A_01 O(I)-->H-N(I+4)        14  6.2  
Pesi_A_01 O(I)-->H-N(I+5)        2   0.9  
# 
_dssp_statistics.entry_id                       Pesi_A_01 
_dssp_statistics.nr_of_residues                 226 
_dssp_statistics.nr_of_chains                   1 
_dssp_statistics.nr_of_ss_bridges_total         0 
_dssp_statistics.nr_of_ss_bridges_intra_chain   0 
_dssp_statistics.nr_of_ss_bridges_inter_chain   0 
# 
loop_
_chem_comp.id 
_chem_comp.type 
_chem_comp.mon_nstd_flag 
_chem_comp.name 
_chem_comp.formula 
_chem_comp.formula_weight 
ALA 'L-PEPTIDE LINKING' y ALANINE         'C3 H7 N O2'     89.093 
ARG 'L-PEPTIDE LINKING' y ARGININE        'C6 H15 N4 O2'  175.209 
ASN 'L-PEPTIDE LINKING' y ASPARAGINE      'C4 H8 N2 O3'   132.118 
ASP 'L-PEPTIDE LINKING' y 'ASPARTIC ACID' 'C4 H7 N O4'    133.103 
CYS 'L-PEPTIDE LINKING' y CYSTEINE        'C3 H7 N O2 S'  121.158 
GLN 'L-PEPTIDE LINKING' y GLUTAMINE       'C5 H10 N2 O3'  146.144 
GLU 'L-PEPTIDE LINKING' y 'GLUTAMIC ACID' 'C5 H9 N O4'    147.129 
GLY 'PEPTIDE LINKING'   y GLYCINE         'C2 H5 N O2'     75.067 
HIS 'L-PEPTIDE LINKING' y HISTIDINE       'C6 H10 N3 O2'  156.162 
ILE 'L-PEPTIDE LINKING' y ISOLEUCINE      'C6 H13 N O2'   131.173 
LEU 'L-PEPTIDE LINKING' y LEUCINE         'C6 H13 N O2'   131.173 
LYS 'L-PEPTIDE LINKING' y LYSINE          'C6 H15 N2 O2'  147.195 
MET 'L-PEPTIDE LINKING' y METHIONINE      'C5 H11 N O2 S' 149.211 
PHE 'L-PEPTIDE LINKING' y PHENYLALANINE   'C9 H11 N O2'   165.189 
PRO 'L-PEPTIDE LINKING' y PROLINE         'C5 H9 N O2'     115.13 
SER 'L-PEPTIDE LINKING' y SERINE          'C3 H7 N O3'    105.093 
THR 'L-PEPTIDE LINKING' y THREONINE       'C4 H9 N O3'    119.119 
TRP 'L-PEPTIDE LINKING' y TRYPTOPHAN      'C11 H12 N2 O2' 204.225 
TYR 'L-PEPTIDE LINKING' y TYROSINE        'C9 H11 N O3'   181.189 
VAL 'L-PEPTIDE LINKING' y VALINE          'C5 H11 N O2'   117.146 
# 
loop_
_atom_type.symbol 
N 
C 
O 
S 
# 
loop_
_entity_poly_seq.entity_id 
_entity_poly_seq.num 
_entity_poly_seq.mon_id 
_entity_poly_seq.hetero 
1   1 ILE n 
1   2 VAL n 
1   3 PRO n 
1   4 GLY n 
1   5 GLY n 
1   6 LYS n 
1   7 PRO n 
1   8 CYS n 
1   9 ILE n 
1  10 PRO n 
1  11 GLY n 
1  12 SER n 
1  13 ARG n 
1  14 PRO n 
1  15 TYR n 
1  16 GLN n 
1  17 VAL n 
1  18 ALA n 
1  19 LEU n 
1  20 VAL n 
1  21 LYS n 
1  22 ASP n 
1  23 GLY n 
1  24 HIS n 
1  25 ILE n 
1  26 HIS n 
1  27 CYS n 
1  28 GLY n 
1  29 GLY n 
1  30 SER n 
1  31 LEU n 
1  32 VAL n 
1  33 GLU n 
1  34 LYS n 
1  35 LYS n 
1  36 TRP n 
1  37 VAL n 
1  38 LEU n 
1  39 THR n 
1  40 ALA n 
1  41 ALA n 
1  42 HIS n 
1  43 CYS n 
1  44 ASN n 
1  45 LYS n 
1  46 ASP n 
1  47 SER n 
1  48 VAL n 
1  49 ARG n 
1  50 VAL n 
1  51 HIS n 
1  52 LEU n 
1  53 GLY n 
1  54 ASP n 
1  55 TYR n 
1  56 ASN n 
1  57 LEU n 
1  58 ARG n 
1  59 THR n 
1  60 ASN n 
1  61 GLU n 
1  62 GLY n 
1  63 THR n 
1  64 GLU n 
1  65 GLN n 
1  66 PHE n 
1  67 ARG n 
1  68 ARG n 
1  69 VAL n 
1  70 LYS n 
1  71 ASN n 
1  72 VAL n 
1  73 ILE n 
1  74 VAL n 
1  75 HIS n 
1  76 PRO n 
1  77 GLU n 
1  78 TYR n 
1  79 ASN n 
1  80 ARG n 
1  81 ARG n 
1  82 PRO n 
1  83 ARG n 
1  84 ASP n 
1  85 ASN n 
1  86 ASP n 
1  87 PHE n 
1  88 MET n 
1  89 LEU n 
1  90 LEU n 
1  91 GLU n 
1  92 LEU n 
1  93 ASP n 
1  94 GLU n 
1  95 PRO n 
1  96 ALA n 
1  97 GLU n 
1  98 LEU n 
1  99 ASN n 
1 100 ASN n 
1 101 ASP n 
1 102 VAL n 
1 103 LYS n 
1 104 THR n 
1 105 ILE n 
1 106 SER n 
1 107 LEU n 
1 108 ALA n 
1 109 THR n 
1 110 GLN n 
1 111 CYS n 
1 112 PRO n 
1 113 ALA n 
1 114 PRO n 
1 115 GLY n 
1 116 THR n 
1 117 LYS n 
1 118 CYS n 
1 119 ILE n 
1 120 MET n 
1 121 SER n 
1 122 GLY n 
1 123 TRP n 
1 124 GLY n 
1 125 SER n 
1 126 ILE n 
1 127 THR n 
1 128 SER n 
1 129 PRO n 
1 130 GLN n 
1 131 LEU n 
1 132 THR n 
1 133 PHE n 
1 134 PRO n 
1 135 ASN n 
1 136 GLU n 
1 137 LEU n 
1 138 GLN n 
1 139 CYS n 
1 140 VAL n 
1 141 GLU n 
1 142 LEU n 
1 143 TYR n 
1 144 SER n 
1 145 VAL n 
1 146 SER n 
1 147 GLN n 
1 148 ASP n 
1 149 SER n 
1 150 CYS n 
1 151 LYS n 
1 152 GLU n 
1 153 ARG n 
1 154 TYR n 
1 155 ARG n 
1 156 GLY n 
1 157 LEU n 
1 158 ILE n 
1 159 THR n 
1 160 GLU n 
1 161 ASN n 
1 162 MET n 
1 163 LEU n 
1 164 CYS n 
1 165 ALA n 
1 166 GLY n 
1 167 VAL n 
1 168 GLU n 
1 169 GLU n 
1 170 GLY n 
1 171 GLY n 
1 172 ARG n 
1 173 ASP n 
1 174 SER n 
1 175 CYS n 
1 176 GLU n 
1 177 GLY n 
1 178 ASP n 
1 179 SER n 
1 180 GLY n 
1 181 GLY n 
1 182 PRO n 
1 183 LEU n 
1 184 VAL n 
1 185 CYS n 
1 186 ASP n 
1 187 GLY n 
1 188 ILE n 
1 189 LEU n 
1 190 GLN n 
1 191 GLY n 
1 192 VAL n 
1 193 VAL n 
1 194 SER n 
1 195 TRP n 
1 196 GLY n 
1 197 THR n 
1 198 ASP n 
1 199 VAL n 
1 200 CYS n 
1 201 ALA n 
1 202 LEU n 
1 203 PRO n 
1 204 LYS n 
1 205 ARG n 
1 206 PRO n 
1 207 GLY n 
1 208 VAL n 
1 209 TYR n 
1 210 ALA n 
1 211 ASN n 
1 212 VAL n 
1 213 CYS n 
1 214 LYS n 
1 215 ALA n 
1 216 VAL n 
1 217 GLN n 
1 218 TRP n 
1 219 VAL n 
1 220 THR n 
1 221 ASP n 
1 222 THR n 
1 223 ILE n 
1 224 ARG n 
1 225 ASP n 
1 226 ARG n 
# 
loop_
_pdbx_poly_seq_scheme.asym_id 
_pdbx_poly_seq_scheme.entity_id 
_pdbx_poly_seq_scheme.seq_id 
_pdbx_poly_seq_scheme.mon_id 
_pdbx_poly_seq_scheme.ndb_seq_num 
_pdbx_poly_seq_scheme.pdb_seq_num 
_pdbx_poly_seq_scheme.auth_seq_num 
_pdbx_poly_seq_scheme.pdb_mon_id 
_pdbx_poly_seq_scheme.auth_mon_id 
_pdbx_poly_seq_scheme.pdb_strand_id 
_pdbx_poly_seq_scheme.pdb_ins_code 
_pdbx_poly_seq_scheme.hetero 
A 1   1 ILE   1 1   1   ILE ILE A ? n 
A 1   2 VAL   2 2   2   VAL VAL A ? n 
A 1   3 PRO   3 3   3   PRO PRO A ? n 
A 1   4 GLY   4 4   4   GLY GLY A ? n 
A 1   5 GLY   5 5   5   GLY GLY A ? n 
A 1   6 LYS   6 6   6   LYS LYS A ? n 
A 1   7 PRO   7 7   7   PRO PRO A ? n 
A 1   8 CYS   8 8   8   CYS CYS A ? n 
A 1   9 ILE   9 9   9   ILE ILE A ? n 
A 1  10 PRO  10 10  10  PRO PRO A ? n 
A 1  11 GLY  11 11  11  GLY GLY A ? n 
A 1  12 SER  12 12  12  SER SER A ? n 
A 1  13 ARG  13 13  13  ARG ARG A ? n 
A 1  14 PRO  14 14  14  PRO PRO A ? n 
A 1  15 TYR  15 15  15  TYR TYR A ? n 
A 1  16 GLN  16 16  16  GLN GLN A ? n 
A 1  17 VAL  17 17  17  VAL VAL A ? n 
A 1  18 ALA  18 18  18  ALA ALA A ? n 
A 1  19 LEU  19 19  19  LEU LEU A ? n 
A 1  20 VAL  20 20  20  VAL VAL A ? n 
A 1  21 LYS  21 21  21  LYS LYS A ? n 
A 1  22 ASP  22 22  22  ASP ASP A ? n 
A 1  23 GLY  23 23  23  GLY GLY A ? n 
A 1  24 HIS  24 24  24  HIS HIS A ? n 
A 1  25 ILE  25 25  25  ILE ILE A ? n 
A 1  26 HIS  26 26  26  HIS HIS A ? n 
A 1  27 CYS  27 27  27  CYS CYS A ? n 
A 1  28 GLY  28 28  28  GLY GLY A ? n 
A 1  29 GLY  29 29  29  GLY GLY A ? n 
A 1  30 SER  30 30  30  SER SER A ? n 
A 1  31 LEU  31 31  31  LEU LEU A ? n 
A 1  32 VAL  32 32  32  VAL VAL A ? n 
A 1  33 GLU  33 33  33  GLU GLU A ? n 
A 1  34 LYS  34 34  34  LYS LYS A ? n 
A 1  35 LYS  35 35  35  LYS LYS A ? n 
A 1  36 TRP  36 36  36  TRP TRP A ? n 
A 1  37 VAL  37 37  37  VAL VAL A ? n 
A 1  38 LEU  38 38  38  LEU LEU A ? n 
A 1  39 THR  39 39  39  THR THR A ? n 
A 1  40 ALA  40 40  40  ALA ALA A ? n 
A 1  41 ALA  41 41  41  ALA ALA A ? n 
A 1  42 HIS  42 42  42  HIS HIS A ? n 
A 1  43 CYS  43 43  43  CYS CYS A ? n 
A 1  44 ASN  44 44  44  ASN ASN A ? n 
A 1  45 LYS  45 45  45  LYS LYS A ? n 
A 1  46 ASP  46 46  46  ASP ASP A ? n 
A 1  47 SER  47 47  47  SER SER A ? n 
A 1  48 VAL  48 48  48  VAL VAL A ? n 
A 1  49 ARG  49 49  49  ARG ARG A ? n 
A 1  50 VAL  50 50  50  VAL VAL A ? n 
A 1  51 HIS  51 51  51  HIS HIS A ? n 
A 1  52 LEU  52 52  52  LEU LEU A ? n 
A 1  53 GLY  53 53  53  GLY GLY A ? n 
A 1  54 ASP  54 54  54  ASP ASP A ? n 
A 1  55 TYR  55 55  55  TYR TYR A ? n 
A 1  56 ASN  56 56  56  ASN ASN A ? n 
A 1  57 LEU  57 57  57  LEU LEU A ? n 
A 1  58 ARG  58 58  58  ARG ARG A ? n 
A 1  59 THR  59 59  59  THR THR A ? n 
A 1  60 ASN  60 60  60  ASN ASN A ? n 
A 1  61 GLU  61 61  61  GLU GLU A ? n 
A 1  62 GLY  62 62  62  GLY GLY A ? n 
A 1  63 THR  63 63  63  THR THR A ? n 
A 1  64 GLU  64 64  64  GLU GLU A ? n 
A 1  65 GLN  65 65  65  GLN GLN A ? n 
A 1  66 PHE  66 66  66  PHE PHE A ? n 
A 1  67 ARG  67 67  67  ARG ARG A ? n 
A 1  68 ARG  68 68  68  ARG ARG A ? n 
A 1  69 VAL  69 69  69  VAL VAL A ? n 
A 1  70 LYS  70 70  70  LYS LYS A ? n 
A 1  71 ASN  71 71  71  ASN ASN A ? n 
A 1  72 VAL  72 72  72  VAL VAL A ? n 
A 1  73 ILE  73 73  73  ILE ILE A ? n 
A 1  74 VAL  74 74  74  VAL VAL A ? n 
A 1  75 HIS  75 75  75  HIS HIS A ? n 
A 1  76 PRO  76 76  76  PRO PRO A ? n 
A 1  77 GLU  77 77  77  GLU GLU A ? n 
A 1  78 TYR  78 78  78  TYR TYR A ? n 
A 1  79 ASN  79 79  79  ASN ASN A ? n 
A 1  80 ARG  80 80  80  ARG ARG A ? n 
A 1  81 ARG  81 81  81  ARG ARG A ? n 
A 1  82 PRO  82 82  82  PRO PRO A ? n 
A 1  83 ARG  83 83  83  ARG ARG A ? n 
A 1  84 ASP  84 84  84  ASP ASP A ? n 
A 1  85 ASN  85 85  85  ASN ASN A ? n 
A 1  86 ASP  86 86  86  ASP ASP A ? n 
A 1  87 PHE  87 87  87  PHE PHE A ? n 
A 1  88 MET  88 88  88  MET MET A ? n 
A 1  89 LEU  89 89  89  LEU LEU A ? n 
A 1  90 LEU  90 90  90  LEU LEU A ? n 
A 1  91 GLU  91 91  91  GLU GLU A ? n 
A 1  92 LEU  92 92  92  LEU LEU A ? n 
A 1  93 ASP  93 93  93  ASP ASP A ? n 
A 1  94 GLU  94 94  94  GLU GLU A ? n 
A 1  95 PRO  95 95  95  PRO PRO A ? n 
A 1  96 ALA  96 96  96  ALA ALA A ? n 
A 1  97 GLU  97 97  97  GLU GLU A ? n 
A 1  98 LEU  98 98  98  LEU LEU A ? n 
A 1  99 ASN  99 99  99  ASN ASN A ? n 
A 1 100 ASN 100 100 100 ASN ASN A ? n 
A 1 101 ASP 101 101 101 ASP ASP A ? n 
A 1 102 VAL 102 102 102 VAL VAL A ? n 
A 1 103 LYS 103 103 103 LYS LYS A ? n 
A 1 104 THR 104 104 104 THR THR A ? n 
A 1 105 ILE 105 105 105 ILE ILE A ? n 
A 1 106 SER 106 106 106 SER SER A ? n 
A 1 107 LEU 107 107 107 LEU LEU A ? n 
A 1 108 ALA 108 108 108 ALA ALA A ? n 
A 1 109 THR 109 109 109 THR THR A ? n 
A 1 110 GLN 110 110 110 GLN GLN A ? n 
A 1 111 CYS 111 111 111 CYS CYS A ? n 
A 1 112 PRO 112 112 112 PRO PRO A ? n 
A 1 113 ALA 113 113 113 ALA ALA A ? n 
A 1 114 PRO 114 114 114 PRO PRO A ? n 
A 1 115 GLY 115 115 115 GLY GLY A ? n 
A 1 116 THR 116 116 116 THR THR A ? n 
A 1 117 LYS 117 117 117 LYS LYS A ? n 
A 1 118 CYS 118 118 118 CYS CYS A ? n 
A 1 119 ILE 119 119 119 ILE ILE A ? n 
A 1 120 MET 120 120 120 MET MET A ? n 
A 1 121 SER 121 121 121 SER SER A ? n 
A 1 122 GLY 122 122 122 GLY GLY A ? n 
A 1 123 TRP 123 123 123 TRP TRP A ? n 
A 1 124 GLY 124 124 124 GLY GLY A ? n 
A 1 125 SER 125 125 125 SER SER A ? n 
A 1 126 ILE 126 126 126 ILE ILE A ? n 
A 1 127 THR 127 127 127 THR THR A ? n 
A 1 128 SER 128 128 128 SER SER A ? n 
A 1 129 PRO 129 129 129 PRO PRO A ? n 
A 1 130 GLN 130 130 130 GLN GLN A ? n 
A 1 131 LEU 131 131 131 LEU LEU A ? n 
A 1 132 THR 132 132 132 THR THR A ? n 
A 1 133 PHE 133 133 133 PHE PHE A ? n 
A 1 134 PRO 134 134 134 PRO PRO A ? n 
A 1 135 ASN 135 135 135 ASN ASN A ? n 
A 1 136 GLU 136 136 136 GLU GLU A ? n 
A 1 137 LEU 137 137 137 LEU LEU A ? n 
A 1 138 GLN 138 138 138 GLN GLN A ? n 
A 1 139 CYS 139 139 139 CYS CYS A ? n 
A 1 140 VAL 140 140 140 VAL VAL A ? n 
A 1 141 GLU 141 141 141 GLU GLU A ? n 
A 1 142 LEU 142 142 142 LEU LEU A ? n 
A 1 143 TYR 143 143 143 TYR TYR A ? n 
A 1 144 SER 144 144 144 SER SER A ? n 
A 1 145 VAL 145 145 145 VAL VAL A ? n 
A 1 146 SER 146 146 146 SER SER A ? n 
A 1 147 GLN 147 147 147 GLN GLN A ? n 
A 1 148 ASP 148 148 148 ASP ASP A ? n 
A 1 149 SER 149 149 149 SER SER A ? n 
A 1 150 CYS 150 150 150 CYS CYS A ? n 
A 1 151 LYS 151 151 151 LYS LYS A ? n 
A 1 152 GLU 152 152 152 GLU GLU A ? n 
A 1 153 ARG 153 153 153 ARG ARG A ? n 
A 1 154 TYR 154 154 154 TYR TYR A ? n 
A 1 155 ARG 155 155 155 ARG ARG A ? n 
A 1 156 GLY 156 156 156 GLY GLY A ? n 
A 1 157 LEU 157 157 157 LEU LEU A ? n 
A 1 158 ILE 158 158 158 ILE ILE A ? n 
A 1 159 THR 159 159 159 THR THR A ? n 
A 1 160 GLU 160 160 160 GLU GLU A ? n 
A 1 161 ASN 161 161 161 ASN ASN A ? n 
A 1 162 MET 162 162 162 MET MET A ? n 
A 1 163 LEU 163 163 163 LEU LEU A ? n 
A 1 164 CYS 164 164 164 CYS CYS A ? n 
A 1 165 ALA 165 165 165 ALA ALA A ? n 
A 1 166 GLY 166 166 166 GLY GLY A ? n 
A 1 167 VAL 167 167 167 VAL VAL A ? n 
A 1 168 GLU 168 168 168 GLU GLU A ? n 
A 1 169 GLU 169 169 169 GLU GLU A ? n 
A 1 170 GLY 170 170 170 GLY GLY A ? n 
A 1 171 GLY 171 171 171 GLY GLY A ? n 
A 1 172 ARG 172 172 172 ARG ARG A ? n 
A 1 173 ASP 173 173 173 ASP ASP A ? n 
A 1 174 SER 174 174 174 SER SER A ? n 
A 1 175 CYS 175 175 175 CYS CYS A ? n 
A 1 176 GLU 176 176 176 GLU GLU A ? n 
A 1 177 GLY 177 177 177 GLY GLY A ? n 
A 1 178 ASP 178 178 178 ASP ASP A ? n 
A 1 179 SER 179 179 179 SER SER A ? n 
A 1 180 GLY 180 180 180 GLY GLY A ? n 
A 1 181 GLY 181 181 181 GLY GLY A ? n 
A 1 182 PRO 182 182 182 PRO PRO A ? n 
A 1 183 LEU 183 183 183 LEU LEU A ? n 
A 1 184 VAL 184 184 184 VAL VAL A ? n 
A 1 185 CYS 185 185 185 CYS CYS A ? n 
A 1 186 ASP 186 186 186 ASP ASP A ? n 
A 1 187 GLY 187 187 187 GLY GLY A ? n 
A 1 188 ILE 188 188 188 ILE ILE A ? n 
A 1 189 LEU 189 189 189 LEU LEU A ? n 
A 1 190 GLN 190 190 190 GLN GLN A ? n 
A 1 191 GLY 191 191 191 GLY GLY A ? n 
A 1 192 VAL 192 192 192 VAL VAL A ? n 
A 1 193 VAL 193 193 193 VAL VAL A ? n 
A 1 194 SER 194 194 194 SER SER A ? n 
A 1 195 TRP 195 195 195 TRP TRP A ? n 
A 1 196 GLY 196 196 196 GLY GLY A ? n 
A 1 197 THR 197 197 197 THR THR A ? n 
A 1 198 ASP 198 198 198 ASP ASP A ? n 
A 1 199 VAL 199 199 199 VAL VAL A ? n 
A 1 200 CYS 200 200 200 CYS CYS A ? n 
A 1 201 ALA 201 201 201 ALA ALA A ? n 
A 1 202 LEU 202 202 202 LEU LEU A ? n 
A 1 203 PRO 203 203 203 PRO PRO A ? n 
A 1 204 LYS 204 204 204 LYS LYS A ? n 
A 1 205 ARG 205 205 205 ARG ARG A ? n 
A 1 206 PRO 206 206 206 PRO PRO A ? n 
A 1 207 GLY 207 207 207 GLY GLY A ? n 
A 1 208 VAL 208 208 208 VAL VAL A ? n 
A 1 209 TYR 209 209 209 TYR TYR A ? n 
A 1 210 ALA 210 210 210 ALA ALA A ? n 
A 1 211 ASN 211 211 211 ASN ASN A ? n 
A 1 212 VAL 212 212 212 VAL VAL A ? n 
A 1 213 CYS 213 213 213 CYS CYS A ? n 
A 1 214 LYS 214 214 214 LYS LYS A ? n 
A 1 215 ALA 215 215 215 ALA ALA A ? n 
A 1 216 VAL 216 216 216 VAL VAL A ? n 
A 1 217 GLN 217 217 217 GLN GLN A ? n 
A 1 218 TRP 218 218 218 TRP TRP A ? n 
A 1 219 VAL 219 219 219 VAL VAL A ? n 
A 1 220 THR 220 220 220 THR THR A ? n 
A 1 221 ASP 221 221 221 ASP ASP A ? n 
A 1 222 THR 222 222 222 THR THR A ? n 
A 1 223 ILE 223 223 223 ILE ILE A ? n 
A 1 224 ARG 224 224 224 ARG ARG A ? n 
A 1 225 ASP 225 225 225 ASP ASP A ? n 
A 1 226 ARG 226 226 226 ARG ARG A ? n 
# 
loop_
_atom_site.group_PDB 
_atom_site.id 
_atom_site.type_symbol 
_atom_site.label_atom_id 
_atom_site.label_alt_id 
_atom_site.label_comp_id 
_atom_site.label_asym_id 
_atom_site.label_entity_id 
_atom_site.label_seq_id 
_atom_site.pdbx_PDB_ins_code 
_atom_site.Cartn_x 
_atom_site.Cartn_y 
_atom_site.Cartn_z 
_atom_site.occupancy 
_atom_site.B_iso_or_equiv 
_atom_site.pdbx_formal_charge 
_atom_site.auth_seq_id 
_atom_site.auth_comp_id 
_atom_site.auth_asym_id 
_atom_site.auth_atom_id 
_atom_site.pdbx_PDB_model_num 
ATOM 1    N N   ? ILE A 1   1 ?  10.183   4.353  -0.746 1.000 55.870 ? 1   ILE A N   1 
ATOM 2    C CA  ? ILE A 1   1 ?  10.858   3.064  -0.632 1.000 55.870 ? 1   ILE A CA  1 
ATOM 3    C C   ? ILE A 1   1 ?  12.298   3.275  -0.170 1.000 55.870 ? 1   ILE A C   1 
ATOM 4    C CB  ? ILE A 1   1 ?  10.832   2.293  -1.971 1.000 55.870 ? 1   ILE A CB  1 
ATOM 5    O O   ? ILE A 1   1 ?  12.988   4.174  -0.656 1.000 55.870 ? 1   ILE A O   1 
ATOM 6    C CG1 ? ILE A 1   1 ?   9.408   1.824  -2.290 1.000 55.870 ? 1   ILE A CG1 1 
ATOM 7    C CG2 ? ILE A 1   1 ?  11.803   1.110  -1.932 1.000 55.870 ? 1   ILE A CG2 1 
ATOM 8    C CD1 ? ILE A 1   1 ?   9.261   1.178  -3.661 1.000 55.870 ? 1   ILE A CD1 1 
ATOM 9    N N   ? VAL A 1   2 ?  12.636   2.891   1.117 1.000 56.080 ? 2   VAL A N   1 
ATOM 10   C CA  ? VAL A 1   2 ?  13.336   2.484   2.331 1.000 56.080 ? 2   VAL A CA  1 
ATOM 11   C C   ? VAL A 1   2 ?  14.844   2.542   2.102 1.000 56.080 ? 2   VAL A C   1 
ATOM 12   C CB  ? VAL A 1   2 ?  12.919   1.064   2.777 1.000 56.080 ? 2   VAL A CB  1 
ATOM 13   O O   ? VAL A 1   2 ?  15.343   2.063   1.081 1.000 56.080 ? 2   VAL A O   1 
ATOM 14   C CG1 ? VAL A 1   2 ?  13.616   0.681   4.081 1.000 56.080 ? 2   VAL A CG1 1 
ATOM 15   C CG2 ? VAL A 1   2 ?  11.402   0.978   2.933 1.000 56.080 ? 2   VAL A CG2 1 
ATOM 16   N N   ? PRO A 1   3 ?  15.553   3.167   2.872 1.000 58.080 ? 3   PRO A N   1 
ATOM 17   C CA  ? PRO A 1   3 ?  16.964   2.793   2.995 1.000 58.080 ? 3   PRO A CA  1 
ATOM 18   C C   ? PRO A 1   3 ?  17.158   1.309   3.298 1.000 58.080 ? 3   PRO A C   1 
ATOM 19   C CB  ? PRO A 1   3 ?  17.457   3.657   4.159 1.000 58.080 ? 3   PRO A CB  1 
ATOM 20   O O   ? PRO A 1   3 ?  16.477   0.759   4.168 1.000 58.080 ? 3   PRO A O   1 
ATOM 21   C CG  ? PRO A 1   3 ?  16.419   4.723   4.310 1.000 58.080 ? 3   PRO A CG  1 
ATOM 22   C CD  ? PRO A 1   3 ?  15.110   4.188   3.805 1.000 58.080 ? 3   PRO A CD  1 
ATOM 23   N N   ? GLY A 1   4 ?  17.533   0.522   2.378 1.000 62.550 ? 4   GLY A N   1 
ATOM 24   C CA  ? GLY A 1   4 ?  17.821  -0.895   2.530 1.000 62.550 ? 4   GLY A CA  1 
ATOM 25   C C   ? GLY A 1   4 ?  16.942  -1.779   1.666 1.000 62.550 ? 4   GLY A C   1 
ATOM 26   O O   ? GLY A 1   4 ?  17.037  -3.007   1.726 1.000 62.550 ? 4   GLY A O   1 
ATOM 27   N N   ? GLY A 1   5 ?  15.883  -1.124   0.958 1.000 73.060 ? 5   GLY A N   1 
ATOM 28   C CA  ? GLY A 1   5 ?  15.097  -1.838  -0.036 1.000 73.060 ? 5   GLY A CA  1 
ATOM 29   C C   ? GLY A 1   5 ?  15.850  -2.080  -1.330 1.000 73.060 ? 5   GLY A C   1 
ATOM 30   O O   ? GLY A 1   5 ?  16.900  -1.478  -1.566 1.000 73.060 ? 5   GLY A O   1 
ATOM 31   N N   ? LYS A 1   6 ?  15.542  -3.108  -2.031 1.000 87.240 ? 6   LYS A N   1 
ATOM 32   C CA  ? LYS A 1   6 ?  16.144  -3.469  -3.311 1.000 87.240 ? 6   LYS A CA  1 
ATOM 33   C C   ? LYS A 1   6 ?  15.089  -3.547  -4.411 1.000 87.240 ? 6   LYS A C   1 
ATOM 34   C CB  ? LYS A 1   6 ?  16.885  -4.802  -3.199 1.000 87.240 ? 6   LYS A CB  1 
ATOM 35   O O   ? LYS A 1   6 ?  13.894  -3.655  -4.127 1.000 87.240 ? 6   LYS A O   1 
ATOM 36   C CG  ? LYS A 1   6 ?  17.935  -4.836  -2.099 1.000 87.240 ? 6   LYS A CG  1 
ATOM 37   C CD  ? LYS A 1   6 ?  18.634  -6.188  -2.036 1.000 87.240 ? 6   LYS A CD  1 
ATOM 38   C CE  ? LYS A 1   6 ?  19.693  -6.220  -0.942 1.000 87.240 ? 6   LYS A CE  1 
ATOM 39   N NZ  ? LYS A 1   6 ?  20.424  -7.522  -0.916 1.000 87.240 ? 6   LYS A NZ  1 
ATOM 40   N N   ? PRO A 1   7 ?  15.636  -3.265  -5.621 1.000 91.470 ? 7   PRO A N   1 
ATOM 41   C CA  ? PRO A 1   7 ?  14.668  -3.459  -6.703 1.000 91.470 ? 7   PRO A CA  1 
ATOM 42   C C   ? PRO A 1   7 ?  13.919  -4.786  -6.593 1.000 91.470 ? 7   PRO A C   1 
ATOM 43   C CB  ? PRO A 1   7 ?  15.535  -3.425  -7.963 1.000 91.470 ? 7   PRO A CB  1 
ATOM 44   O O   ? PRO A 1   7 ?  14.514  -5.807  -6.236 1.000 91.470 ? 7   PRO A O   1 
ATOM 45   C CG  ? PRO A 1   7 ?  16.737  -2.624  -7.578 1.000 91.470 ? 7   PRO A CG  1 
ATOM 46   C CD  ? PRO A 1   7 ?  17.053  -2.902  -6.137 1.000 91.470 ? 7   PRO A CD  1 
ATOM 47   N N   ? CYS A 1   8 ?  12.568  -4.721  -6.812 1.000 93.500 ? 8   CYS A N   1 
ATOM 48   C CA  ? CYS A 1   8 ?  11.765  -5.937  -6.879 1.000 93.500 ? 8   CYS A CA  1 
ATOM 49   C C   ? CYS A 1   8 ?  12.137  -6.770  -8.100 1.000 93.500 ? 8   CYS A C   1 
ATOM 50   C CB  ? CYS A 1   8 ?  10.276  -5.594  -6.918 1.000 93.500 ? 8   CYS A CB  1 
ATOM 51   O O   ? CYS A 1   8 ?  12.665  -6.241  -9.080 1.000 93.500 ? 8   CYS A O   1 
ATOM 52   S SG  ? CYS A 1   8 ?   9.696  -4.702  -5.459 1.000 93.500 ? 8   CYS A SG  1 
ATOM 53   N N   ? ILE A 1   9 ?  11.812  -8.108  -7.917 1.000 93.600 ? 9   ILE A N   1 
ATOM 54   C CA  ? ILE A 1   9 ?  11.903  -8.948  -9.106 1.000 93.600 ? 9   ILE A CA  1 
ATOM 55   C C   ? ILE A 1   9 ?  10.836  -8.531 -10.116 1.000 93.600 ? 9   ILE A C   1 
ATOM 56   C CB  ? ILE A 1   9 ?  11.752 -10.445  -8.754 1.000 93.600 ? 9   ILE A CB  1 
ATOM 57   O O   ? ILE A 1   9 ?   9.656  -8.427  -9.773 1.000 93.600 ? 9   ILE A O   1 
ATOM 58   C CG1 ? ILE A 1   9 ?  12.867 -10.883  -7.798 1.000 93.600 ? 9   ILE A CG1 1 
ATOM 59   C CG2 ? ILE A 1   9 ?  11.752 -11.301 -10.025 1.000 93.600 ? 9   ILE A CG2 1 
ATOM 60   C CD1 ? ILE A 1   9 ?  12.647 -12.257  -7.179 1.000 93.600 ? 9   ILE A CD1 1 
ATOM 61   N N   ? PRO A 1  10 ?  11.247  -8.234 -11.440 1.000 93.330 ? 10  PRO A N   1 
ATOM 62   C CA  ? PRO A 1  10 ?  10.243  -7.872 -12.443 1.000 93.330 ? 10  PRO A CA  1 
ATOM 63   C C   ? PRO A 1  10 ?   9.080  -8.860 -12.498 1.000 93.330 ? 10  PRO A C   1 
ATOM 64   C CB  ? PRO A 1  10 ?  11.034  -7.886 -13.754 1.000 93.330 ? 10  PRO A CB  1 
ATOM 65   O O   ? PRO A 1  10 ?   9.298 -10.075 -12.508 1.000 93.330 ? 10  PRO A O   1 
ATOM 66   C CG  ? PRO A 1  10 ?  12.442  -7.585 -13.353 1.000 93.330 ? 10  PRO A CG  1 
ATOM 67   C CD  ? PRO A 1  10 ?  12.710  -8.236 -12.026 1.000 93.330 ? 10  PRO A CD  1 
ATOM 68   N N   ? GLY A 1  11 ?   7.836  -8.283 -12.409 1.000 92.420 ? 11  GLY A N   1 
ATOM 69   C CA  ? GLY A 1  11 ?   6.647  -9.113 -12.519 1.000 92.420 ? 11  GLY A CA  1 
ATOM 70   C C   ? GLY A 1  11 ?   6.217  -9.717 -11.195 1.000 92.420 ? 11  GLY A C   1 
ATOM 71   O O   ? GLY A 1  11 ?   5.222 -10.443 -11.132 1.000 92.420 ? 11  GLY A O   1 
ATOM 72   N N   ? SER A 1  12 ?   7.009  -9.495 -10.124 1.000 94.630 ? 12  SER A N   1 
ATOM 73   C CA  ? SER A 1  12 ?   6.741 -10.113  -8.829 1.000 94.630 ? 12  SER A CA  1 
ATOM 74   C C   ? SER A 1  12 ?   5.593  -9.414  -8.110 1.000 94.630 ? 12  SER A C   1 
ATOM 75   C CB  ? SER A 1  12 ?   7.995 -10.086  -7.953 1.000 94.630 ? 12  SER A CB  1 
ATOM 76   O O   ? SER A 1  12 ?   4.987  -9.981  -7.199 1.000 94.630 ? 12  SER A O   1 
ATOM 77   O OG  ? SER A 1  12 ?   8.386  -8.752  -7.676 1.000 94.630 ? 12  SER A OG  1 
ATOM 78   N N   ? ARG A 1  13 ?   5.203  -8.200  -8.470 1.000 96.250 ? 13  ARG A N   1 
ATOM 79   C CA  ? ARG A 1  13 ?   4.148  -7.421  -7.829 1.000 96.250 ? 13  ARG A CA  1 
ATOM 80   C C   ? ARG A 1  13 ?   3.156  -6.891  -8.859 1.000 96.250 ? 13  ARG A C   1 
ATOM 81   C CB  ? ARG A 1  13 ?   4.747  -6.260  -7.032 1.000 96.250 ? 13  ARG A CB  1 
ATOM 82   O O   ? ARG A 1  13 ?   3.024  -5.677  -9.033 1.000 96.250 ? 13  ARG A O   1 
ATOM 83   C CG  ? ARG A 1  13 ?   5.814  -6.683  -6.034 1.000 96.250 ? 13  ARG A CG  1 
ATOM 84   C CD  ? ARG A 1  13 ?   5.250  -7.607  -4.964 1.000 96.250 ? 13  ARG A CD  1 
ATOM 85   N NE  ? ARG A 1  13 ?   6.264  -7.968  -3.976 1.000 96.250 ? 13  ARG A NE  1 
ATOM 86   N NH1 ? ARG A 1  13 ?   6.736 -10.028  -4.909 1.000 96.250 ? 13  ARG A NH1 1 
ATOM 87   N NH2 ? ARG A 1  13 ?   7.845  -9.335  -3.026 1.000 96.250 ? 13  ARG A NH2 1 
ATOM 88   C CZ  ? ARG A 1  13 ?   6.946  -9.109  -3.972 1.000 96.250 ? 13  ARG A CZ  1 
ATOM 89   N N   ? PRO A 1  14 ?   2.406  -7.784  -9.506 1.000 96.970 ? 14  PRO A N   1 
ATOM 90   C CA  ? PRO A 1  14 ?   1.542  -7.398 -10.625 1.000 96.970 ? 14  PRO A CA  1 
ATOM 91   C C   ? PRO A 1  14 ?   0.277  -6.674 -10.171 1.000 96.970 ? 14  PRO A C   1 
ATOM 92   C CB  ? PRO A 1  14 ?   1.198  -8.737 -11.282 1.000 96.970 ? 14  PRO A CB  1 
ATOM 93   O O   ? PRO A 1  14 ?  -0.453  -6.121 -10.998 1.000 96.970 ? 14  PRO A O   1 
ATOM 94   C CG  ? PRO A 1  14 ?   1.274  -9.738 -10.174 1.000 96.970 ? 14  PRO A CG  1 
ATOM 95   C CD  ? PRO A 1  14 ?   2.382  -9.335  -9.244 1.000 96.970 ? 14  PRO A CD  1 
ATOM 96   N N   ? TYR A 1  15 ?   0.096  -6.532  -8.789 1.000 98.000 ? 15  TYR A N   1 
ATOM 97   C CA  ? TYR A 1  15 ?  -1.057  -5.852  -8.210 1.000 98.000 ? 15  TYR A CA  1 
ATOM 98   C C   ? TYR A 1  15 ?  -0.721  -4.406  -7.864 1.000 98.000 ? 15  TYR A C   1 
ATOM 99   C CB  ? TYR A 1  15 ?  -1.544  -6.589  -6.958 1.000 98.000 ? 15  TYR A CB  1 
ATOM 100  O O   ? TYR A 1  15 ?  -1.611  -3.616  -7.542 1.000 98.000 ? 15  TYR A O   1 
ATOM 101  C CG  ? TYR A 1  15 ?  -0.436  -6.956  -6.001 1.000 98.000 ? 15  TYR A CG  1 
ATOM 102  C CD1 ? TYR A 1  15 ?   0.073  -8.252  -5.957 1.000 98.000 ? 15  TYR A CD1 1 
ATOM 103  C CD2 ? TYR A 1  15 ?   0.104  -6.008  -5.138 1.000 98.000 ? 15  TYR A CD2 1 
ATOM 104  C CE1 ? TYR A 1  15 ?   1.092  -8.595  -5.075 1.000 98.000 ? 15  TYR A CE1 1 
ATOM 105  C CE2 ? TYR A 1  15 ?   1.123  -6.340  -4.252 1.000 98.000 ? 15  TYR A CE2 1 
ATOM 106  O OH  ? TYR A 1  15 ?   2.620  -7.968  -3.353 1.000 98.000 ? 15  TYR A OH  1 
ATOM 107  C CZ  ? TYR A 1  15 ?   1.611  -7.633  -4.228 1.000 98.000 ? 15  TYR A CZ  1 
ATOM 108  N N   ? GLN A 1  16 ?   0.600  -4.061  -7.782 1.000 97.410 ? 16  GLN A N   1 
ATOM 109  C CA  ? GLN A 1  16 ?   1.048  -2.720  -7.422 1.000 97.410 ? 16  GLN A CA  1 
ATOM 110  C C   ? GLN A 1  16 ?   0.666  -1.706  -8.497 1.000 97.410 ? 16  GLN A C   1 
ATOM 111  C CB  ? GLN A 1  16 ?   2.560  -2.701  -7.196 1.000 97.410 ? 16  GLN A CB  1 
ATOM 112  O O   ? GLN A 1  16 ?   0.931  -1.920  -9.682 1.000 97.410 ? 16  GLN A O   1 
ATOM 113  C CG  ? GLN A 1  16 ?   3.111  -1.329  -6.831 1.000 97.410 ? 16  GLN A CG  1 
ATOM 114  C CD  ? GLN A 1  16 ?   2.689  -0.877  -5.446 1.000 97.410 ? 16  GLN A CD  1 
ATOM 115  N NE2 ? GLN A 1  16 ?   3.467   0.022  -4.853 1.000 97.410 ? 16  GLN A NE2 1 
ATOM 116  O OE1 ? GLN A 1  16 ?   1.671  -1.330  -4.914 1.000 97.410 ? 16  GLN A OE1 1 
ATOM 117  N N   ? VAL A 1  17 ?   0.089  -0.570  -8.022 1.000 96.830 ? 17  VAL A N   1 
ATOM 118  C CA  ? VAL A 1  17 ?  -0.350   0.472  -8.944 1.000 96.830 ? 17  VAL A CA  1 
ATOM 119  C C   ? VAL A 1  17 ?   0.345   1.789  -8.605 1.000 96.830 ? 17  VAL A C   1 
ATOM 120  C CB  ? VAL A 1  17 ?  -1.884   0.653  -8.907 1.000 96.830 ? 17  VAL A CB  1 
ATOM 121  O O   ? VAL A 1  17 ?   0.604   2.077  -7.434 1.000 96.830 ? 17  VAL A O   1 
ATOM 122  C CG1 ? VAL A 1  17 ?  -2.591  -0.655  -9.256 1.000 96.830 ? 17  VAL A CG1 1 
ATOM 123  C CG2 ? VAL A 1  17 ?  -2.328   1.155  -7.534 1.000 96.830 ? 17  VAL A CG2 1 
ATOM 124  N N   ? ALA A 1  18 ?   0.667   2.528  -9.664 1.000 95.640 ? 18  ALA A N   1 
ATOM 125  C CA  ? ALA A 1  18 ?   1.177   3.885  -9.485 1.000 95.640 ? 18  ALA A CA  1 
ATOM 126  C C   ? ALA A 1  18 ?   0.094   4.920  -9.775 1.000 95.640 ? 18  ALA A C   1 
ATOM 127  C CB  ? ALA A 1  18 ?   2.389   4.121 -10.382 1.000 95.640 ? 18  ALA A CB  1 
ATOM 128  O O   ? ALA A 1  18 ?  -0.569   4.859 -10.813 1.000 95.640 ? 18  ALA A O   1 
ATOM 129  N N   ? LEU A 1  19 ?  -0.111   5.728  -8.795 1.000 95.290 ? 19  LEU A N   1 
ATOM 130  C CA  ? LEU A 1  19 ?  -0.941   6.906  -9.023 1.000 95.290 ? 19  LEU A CA  1 
ATOM 131  C C   ? LEU A 1  19 ?  -0.090   8.094  -9.460 1.000 95.290 ? 19  LEU A C   1 
ATOM 132  C CB  ? LEU A 1  19 ?  -1.724   7.262  -7.756 1.000 95.290 ? 19  LEU A CB  1 
ATOM 133  O O   ? LEU A 1  19 ?   0.747   8.578  -8.695 1.000 95.290 ? 19  LEU A O   1 
ATOM 134  C CG  ? LEU A 1  19 ?  -2.580   6.148  -7.152 1.000 95.290 ? 19  LEU A CG  1 
ATOM 135  C CD1 ? LEU A 1  19 ?  -3.420   6.690  -6.001 1.000 95.290 ? 19  LEU A CD1 1 
ATOM 136  C CD2 ? LEU A 1  19 ?  -3.469   5.519  -8.219 1.000 95.290 ? 19  LEU A CD2 1 
ATOM 137  N N   ? VAL A 1  20 ?  -0.340   8.521 -10.696 1.000 92.300 ? 20  VAL A N   1 
ATOM 138  C CA  ? VAL A 1  20 ?   0.537   9.506 -11.321 1.000 92.300 ? 20  VAL A CA  1 
ATOM 139  C C   ? VAL A 1  20 ?  -0.217  10.820 -11.515 1.000 92.300 ? 20  VAL A C   1 
ATOM 140  C CB  ? VAL A 1  20 ?   1.083   9.000 -12.676 1.000 92.300 ? 20  VAL A CB  1 
ATOM 141  O O   ? VAL A 1  20 ?  -1.369  10.823 -11.954 1.000 92.300 ? 20  VAL A O   1 
ATOM 142  C CG1 ? VAL A 1  20 ?   1.948  10.069 -13.342 1.000 92.300 ? 20  VAL A CG1 1 
ATOM 143  C CG2 ? VAL A 1  20 ?   1.877   7.710 -12.482 1.000 92.300 ? 20  VAL A CG2 1 
ATOM 144  N N   ? LYS A 1  21 ?   0.445  11.863 -11.180 1.000 89.980 ? 21  LYS A N   1 
ATOM 145  C CA  ? LYS A 1  21 ?  -0.043  13.225 -11.375 1.000 89.980 ? 21  LYS A CA  1 
ATOM 146  C C   ? LYS A 1  21 ?   1.033  14.111 -11.996 1.000 89.980 ? 21  LYS A C   1 
ATOM 147  C CB  ? LYS A 1  21 ?  -0.513  13.822 -10.048 1.000 89.980 ? 21  LYS A CB  1 
ATOM 148  O O   ? LYS A 1  21 ?   2.151  14.189 -11.484 1.000 89.980 ? 21  LYS A O   1 
ATOM 149  C CG  ? LYS A 1  21 ?  -1.125  15.209 -10.176 1.000 89.980 ? 21  LYS A CG  1 
ATOM 150  C CD  ? LYS A 1  21 ?  -1.643  15.717  -8.836 1.000 89.980 ? 21  LYS A CD  1 
ATOM 151  C CE  ? LYS A 1  21 ?  -2.252  17.107  -8.961 1.000 89.980 ? 21  LYS A CE  1 
ATOM 152  N NZ  ? LYS A 1  21 ?  -2.773  17.604  -7.653 1.000 89.980 ? 21  LYS A NZ  1 
ATOM 153  N N   ? ASP A 1  22 ?   0.685  14.803 -13.178 1.000 87.440 ? 22  ASP A N   1 
ATOM 154  C CA  ? ASP A 1  22 ?   1.594  15.695 -13.890 1.000 87.440 ? 22  ASP A CA  1 
ATOM 155  C C   ? ASP A 1  22 ?   2.911  14.993 -14.213 1.000 87.440 ? 22  ASP A C   1 
ATOM 156  C CB  ? ASP A 1  22 ?   1.859  16.958 -13.069 1.000 87.440 ? 22  ASP A CB  1 
ATOM 157  O O   ? ASP A 1  22 ?   3.986  15.578 -14.063 1.000 87.440 ? 22  ASP A O   1 
ATOM 158  C CG  ? ASP A 1  22 ?   0.605  17.776 -12.817 1.000 87.440 ? 22  ASP A CG  1 
ATOM 159  O OD1 ? ASP A 1  22 ?  -0.260  17.860 -13.716 1.000 87.440 ? 22  ASP A OD1 1 
ATOM 160  O OD2 ? ASP A 1  22 ?   0.481  18.344 -11.710 1.000 87.440 ? 22  ASP A OD2 1 
ATOM 161  N N   ? GLY A 1  23 ?   2.836  13.698 -14.457 1.000 84.730 ? 23  GLY A N   1 
ATOM 162  C CA  ? GLY A 1  23 ?   4.004  12.978 -14.939 1.000 84.730 ? 23  GLY A CA  1 
ATOM 163  C C   ? GLY A 1  23 ?   4.885  12.454 -13.821 1.000 84.730 ? 23  GLY A C   1 
ATOM 164  O O   ? GLY A 1  23 ?   5.947  11.881 -14.077 1.000 84.730 ? 23  GLY A O   1 
ATOM 165  N N   ? HIS A 1  24 ?   4.378  12.690 -12.534 1.000 86.770 ? 24  HIS A N   1 
ATOM 166  C CA  ? HIS A 1  24 ?   5.130  12.234 -11.371 1.000 86.770 ? 24  HIS A CA  1 
ATOM 167  C C   ? HIS A 1  24 ?   4.287  11.310 -10.497 1.000 86.770 ? 24  HIS A C   1 
ATOM 168  C CB  ? HIS A 1  24 ?   5.623  13.427 -10.550 1.000 86.770 ? 24  HIS A CB  1 
ATOM 169  O O   ? HIS A 1  24 ?   3.068  11.473 -10.410 1.000 86.770 ? 24  HIS A O   1 
ATOM 170  C CG  ? HIS A 1  24 ?   6.486  14.372 -11.324 1.000 86.770 ? 24  HIS A CG  1 
ATOM 171  C CD2 ? HIS A 1  24 ?   6.207  15.568 -11.894 1.000 86.770 ? 24  HIS A CD2 1 
ATOM 172  N ND1 ? HIS A 1  24 ?   7.815  14.120 -11.588 1.000 86.770 ? 24  HIS A ND1 1 
ATOM 173  C CE1 ? HIS A 1  24 ?   8.317  15.123 -12.287 1.000 86.770 ? 24  HIS A CE1 1 
ATOM 174  N NE2 ? HIS A 1  24 ?   7.362  16.015 -12.486 1.000 86.770 ? 24  HIS A NE2 1 
ATOM 175  N N   ? ILE A 1  25 ?   5.023  10.333  -9.778 1.000 88.740 ? 25  ILE A N   1 
ATOM 176  C CA  ? ILE A 1  25 ?   4.333   9.420  -8.873 1.000 88.740 ? 25  ILE A CA  1 
ATOM 177  C C   ? ILE A 1  25 ?   3.790  10.195  -7.674 1.000 88.740 ? 25  ILE A C   1 
ATOM 178  C CB  ? ILE A 1  25 ?   5.265   8.283  -8.398 1.000 88.740 ? 25  ILE A CB  1 
ATOM 179  O O   ? ILE A 1  25 ?   4.542  10.882  -6.978 1.000 88.740 ? 25  ILE A O   1 
ATOM 180  C CG1 ? ILE A 1  25 ?   4.503   7.315  -7.485 1.000 88.740 ? 25  ILE A CG1 1 
ATOM 181  C CG2 ? ILE A 1  25 ?   6.495   8.854  -7.686 1.000 88.740 ? 25  ILE A CG2 1 
ATOM 182  C CD1 ? ILE A 1  25 ?   3.436   6.499  -8.201 1.000 88.740 ? 25  ILE A CD1 1 
ATOM 183  N N   ? HIS A 1  26 ?   2.393  10.086  -7.514 1.000 90.700 ? 26  HIS A N   1 
ATOM 184  C CA  ? HIS A 1  26 ?   1.704  10.738  -6.406 1.000 90.700 ? 26  HIS A CA  1 
ATOM 185  C C   ? HIS A 1  26 ?   1.578   9.802  -5.209 1.000 90.700 ? 26  HIS A C   1 
ATOM 186  C CB  ? HIS A 1  26 ?   0.320  11.221  -6.844 1.000 90.700 ? 26  HIS A CB  1 
ATOM 187  O O   ? HIS A 1  26 ?   1.867  10.194  -4.076 1.000 90.700 ? 26  HIS A O   1 
ATOM 188  C CG  ? HIS A 1  26 ?  -0.494  11.799  -5.731 1.000 90.700 ? 26  HIS A CG  1 
ATOM 189  C CD2 ? HIS A 1  26 ?  -1.607  11.340  -5.112 1.000 90.700 ? 26  HIS A CD2 1 
ATOM 190  N ND1 ? HIS A 1  26 ?  -0.185  13.000  -5.130 1.000 90.700 ? 26  HIS A ND1 1 
ATOM 191  C CE1 ? HIS A 1  26 ?  -1.076  13.255  -4.186 1.000 90.700 ? 26  HIS A CE1 1 
ATOM 192  N NE2 ? HIS A 1  26 ?  -1.950  12.263  -4.155 1.000 90.700 ? 26  HIS A NE2 1 
ATOM 193  N N   ? CYS A 1  27 ?   1.103   8.697  -5.405 1.000 94.470 ? 27  CYS A N   1 
ATOM 194  C CA  ? CYS A 1  27 ?   0.877   7.638  -4.428 1.000 94.470 ? 27  CYS A CA  1 
ATOM 195  C C   ? CYS A 1  27 ?   0.886   6.268  -5.096 1.000 94.470 ? 27  CYS A C   1 
ATOM 196  C CB  ? CYS A 1  27 ?  -0.451   7.852  -3.702 1.000 94.470 ? 27  CYS A CB  1 
ATOM 197  O O   ? CYS A 1  27 ?   0.940   6.171  -6.324 1.000 94.470 ? 27  CYS A O   1 
ATOM 198  S SG  ? CYS A 1  27 ?  -0.389   9.140  -2.437 1.000 94.470 ? 27  CYS A SG  1 
ATOM 199  N N   ? GLY A 1  28 ?   0.882   5.315  -4.219 1.000 95.240 ? 28  GLY A N   1 
ATOM 200  C CA  ? GLY A 1  28 ?   0.686   3.953  -4.690 1.000 95.240 ? 28  GLY A CA  1 
ATOM 201  C C   ? GLY A 1  28 ?  -0.719   3.434  -4.450 1.000 95.240 ? 28  GLY A C   1 
ATOM 202  O O   ? GLY A 1  28 ?  -1.561   4.143  -3.895 1.000 95.240 ? 28  GLY A O   1 
ATOM 203  N N   ? GLY A 1  29 ?  -0.999   2.248  -4.868 1.000 97.120 ? 29  GLY A N   1 
ATOM 204  C CA  ? GLY A 1  29 ?  -2.252   1.538  -4.667 1.000 97.120 ? 29  GLY A CA  1 
ATOM 205  C C   ? GLY A 1  29 ?  -2.154   0.055  -4.973 1.000 97.120 ? 29  GLY A C   1 
ATOM 206  O O   ? GLY A 1  29 ?  -1.084  -0.440  -5.330 1.000 97.120 ? 29  GLY A O   1 
ATOM 207  N N   ? SER A 1  30 ?  -3.318  -0.615  -4.737 1.000 98.300 ? 30  SER A N   1 
ATOM 208  C CA  ? SER A 1  30 ?  -3.426  -2.042  -5.024 1.000 98.300 ? 30  SER A CA  1 
ATOM 209  C C   ? SER A 1  30 ?  -4.672  -2.347  -5.849 1.000 98.300 ? 30  SER A C   1 
ATOM 210  C CB  ? SER A 1  30 ?  -3.454  -2.849  -3.725 1.000 98.300 ? 30  SER A CB  1 
ATOM 211  O O   ? SER A 1  30 ?  -5.762  -1.863  -5.539 1.000 98.300 ? 30  SER A O   1 
ATOM 212  O OG  ? SER A 1  30 ?  -2.347  -2.520  -2.904 1.000 98.300 ? 30  SER A OG  1 
ATOM 213  N N   ? LEU A 1  31 ?  -4.414  -3.050  -6.932 1.000 98.440 ? 31  LEU A N   1 
ATOM 214  C CA  ? LEU A 1  31 ?  -5.555  -3.539  -7.697 1.000 98.440 ? 31  LEU A CA  1 
ATOM 215  C C   ? LEU A 1  31 ?  -6.243  -4.691  -6.972 1.000 98.440 ? 31  LEU A C   1 
ATOM 216  C CB  ? LEU A 1  31 ?  -5.111  -3.992  -9.091 1.000 98.440 ? 31  LEU A CB  1 
ATOM 217  O O   ? LEU A 1  31 ?  -5.682  -5.783  -6.860 1.000 98.440 ? 31  LEU A O   1 
ATOM 218  C CG  ? LEU A 1  31 ?  -6.227  -4.325 -10.083 1.000 98.440 ? 31  LEU A CG  1 
ATOM 219  C CD1 ? LEU A 1  31 ?  -7.063  -3.085 -10.378 1.000 98.440 ? 31  LEU A CD1 1 
ATOM 220  C CD2 ? LEU A 1  31 ?  -5.644  -4.902 -11.369 1.000 98.440 ? 31  LEU A CD2 1 
ATOM 221  N N   ? VAL A 1  32 ?  -7.517  -4.449  -6.484 1.000 98.210 ? 32  VAL A N   1 
ATOM 222  C CA  ? VAL A 1  32 ?  -8.169  -5.430  -5.622 1.000 98.210 ? 32  VAL A CA  1 
ATOM 223  C C   ? VAL A 1  32 ?  -9.312  -6.104  -6.379 1.000 98.210 ? 32  VAL A C   1 
ATOM 224  C CB  ? VAL A 1  32 ?  -8.700  -4.781  -4.324 1.000 98.210 ? 32  VAL A CB  1 
ATOM 225  O O   ? VAL A 1  32 ?  -9.764  -7.186  -5.996 1.000 98.210 ? 32  VAL A O   1 
ATOM 226  C CG1 ? VAL A 1  32 ?  -7.543  -4.339  -3.430 1.000 98.210 ? 32  VAL A CG1 1 
ATOM 227  C CG2 ? VAL A 1  32 ?  -9.608  -3.598  -4.652 1.000 98.210 ? 32  VAL A CG2 1 
ATOM 228  N N   ? GLU A 1  33 ?  -9.738  -5.502  -7.499 1.000 97.830 ? 33  GLU A N   1 
ATOM 229  C CA  ? GLU A 1  33 ? -10.654  -5.983  -8.529 1.000 97.830 ? 33  GLU A CA  1 
ATOM 230  C C   ? GLU A 1  33 ? -10.361  -5.329  -9.877 1.000 97.830 ? 33  GLU A C   1 
ATOM 231  C CB  ? GLU A 1  33 ? -12.106  -5.723  -8.122 1.000 97.830 ? 33  GLU A CB  1 
ATOM 232  O O   ? GLU A 1  33 ?  -9.649  -4.325  -9.943 1.000 97.830 ? 33  GLU A O   1 
ATOM 233  C CG  ? GLU A 1  33 ? -12.589  -6.597  -6.974 1.000 97.830 ? 33  GLU A CG  1 
ATOM 234  C CD  ? GLU A 1  33 ? -12.782  -8.053  -7.369 1.000 97.830 ? 33  GLU A CD  1 
ATOM 235  O OE1 ? GLU A 1  33 ? -13.056  -8.892  -6.481 1.000 97.830 ? 33  GLU A OE1 1 
ATOM 236  O OE2 ? GLU A 1  33 ? -12.657  -8.357  -8.576 1.000 97.830 ? 33  GLU A OE2 1 
ATOM 237  N N   ? LYS A 1  34 ? -10.905  -5.924 -11.027 1.000 97.420 ? 34  LYS A N   1 
ATOM 238  C CA  ? LYS A 1  34 ? -10.570  -5.461 -12.370 1.000 97.420 ? 34  LYS A CA  1 
ATOM 239  C C   ? LYS A 1  34 ? -10.823  -3.963 -12.514 1.000 97.420 ? 34  LYS A C   1 
ATOM 240  C CB  ? LYS A 1  34 ? -11.374  -6.230 -13.420 1.000 97.420 ? 34  LYS A CB  1 
ATOM 241  O O   ? LYS A 1  34 ? -10.151  -3.287 -13.296 1.000 97.420 ? 34  LYS A O   1 
ATOM 242  C CG  ? LYS A 1  34 ? -10.933  -7.675 -13.600 1.000 97.420 ? 34  LYS A CG  1 
ATOM 243  C CD  ? LYS A 1  34 ? -11.698  -8.356 -14.728 1.000 97.420 ? 34  LYS A CD  1 
ATOM 244  C CE  ? LYS A 1  34 ? -11.217  -9.785 -14.948 1.000 97.420 ? 34  LYS A CE  1 
ATOM 245  N NZ  ? LYS A 1  34 ? -11.977 -10.463 -16.040 1.000 97.420 ? 34  LYS A NZ  1 
ATOM 246  N N   ? LYS A 1  35 ? -11.739  -3.463 -11.689 1.000 97.690 ? 35  LYS A N   1 
ATOM 247  C CA  ? LYS A 1  35 ? -12.112  -2.061 -11.852 1.000 97.690 ? 35  LYS A CA  1 
ATOM 248  C C   ? LYS A 1  35 ? -11.816  -1.262 -10.586 1.000 97.690 ? 35  LYS A C   1 
ATOM 249  C CB  ? LYS A 1  35 ? -13.593  -1.938 -12.214 1.000 97.690 ? 35  LYS A CB  1 
ATOM 250  O O   ? LYS A 1  35 ? -12.218  -0.103 -10.469 1.000 97.690 ? 35  LYS A O   1 
ATOM 251  C CG  ? LYS A 1  35 ? -13.919  -2.364 -13.638 1.000 97.690 ? 35  LYS A CG  1 
ATOM 252  C CD  ? LYS A 1  35 ? -15.364  -2.046 -14.000 1.000 97.690 ? 35  LYS A CD  1 
ATOM 253  C CE  ? LYS A 1  35 ? -15.654  -2.349 -15.464 1.000 97.690 ? 35  LYS A CE  1 
ATOM 254  N NZ  ? LYS A 1  35 ? -17.064  -2.015 -15.829 1.000 97.690 ? 35  LYS A NZ  1 
ATOM 255  N N   ? TRP A 1  36 ? -11.190  -1.927  -9.618 1.000 98.280 ? 36  TRP A N   1 
ATOM 256  C CA  ? TRP A 1  36 ? -11.104  -1.233  -8.337 1.000 98.280 ? 36  TRP A CA  1 
ATOM 257  C C   ? TRP A 1  36 ?  -9.672  -1.235  -7.812 1.000 98.280 ? 36  TRP A C   1 
ATOM 258  C CB  ? TRP A 1  36 ? -12.039  -1.879  -7.311 1.000 98.280 ? 36  TRP A CB  1 
ATOM 259  O O   ? TRP A 1  36 ?  -9.025  -2.284  -7.761 1.000 98.280 ? 36  TRP A O   1 
ATOM 260  C CG  ? TRP A 1  36 ? -13.496  -1.703  -7.619 1.000 98.280 ? 36  TRP A CG  1 
ATOM 261  C CD1 ? TRP A 1  36 ? -14.313  -2.586  -8.268 1.000 98.280 ? 36  TRP A CD1 1 
ATOM 262  C CD2 ? TRP A 1  36 ? -14.307  -0.570  -7.293 1.000 98.280 ? 36  TRP A CD2 1 
ATOM 263  C CE2 ? TRP A 1  36 ? -15.608  -0.835  -7.775 1.000 98.280 ? 36  TRP A CE2 1 
ATOM 264  C CE3 ? TRP A 1  36 ? -14.059   0.644  -6.639 1.000 98.280 ? 36  TRP A CE3 1 
ATOM 265  N NE1 ? TRP A 1  36 ? -15.585  -2.070  -8.365 1.000 98.280 ? 36  TRP A NE1 1 
ATOM 266  C CH2 ? TRP A 1  36 ? -16.390   1.252  -6.979 1.000 98.280 ? 36  TRP A CH2 1 
ATOM 267  C CZ2 ? TRP A 1  36 ? -16.659   0.072  -7.623 1.000 98.280 ? 36  TRP A CZ2 1 
ATOM 268  C CZ3 ? TRP A 1  36 ? -15.107   1.546  -6.488 1.000 98.280 ? 36  TRP A CZ3 1 
ATOM 269  N N   ? VAL A 1  37 ?  -9.189  -0.032  -7.445 1.000 98.280 ? 37  VAL A N   1 
ATOM 270  C CA  ? VAL A 1  37 ?  -7.892   0.189  -6.816 1.000 98.280 ? 37  VAL A CA  1 
ATOM 271  C C   ? VAL A 1  37 ?  -8.088   0.677  -5.382 1.000 98.280 ? 37  VAL A C   1 
ATOM 272  C CB  ? VAL A 1  37 ?  -7.040   1.204  -7.612 1.000 98.280 ? 37  VAL A CB  1 
ATOM 273  O O   ? VAL A 1  37 ?  -8.872   1.597  -5.135 1.000 98.280 ? 37  VAL A O   1 
ATOM 274  C CG1 ? VAL A 1  37 ?  -5.749   1.530  -6.864 1.000 98.280 ? 37  VAL A CG1 1 
ATOM 275  C CG2 ? VAL A 1  37 ?  -6.731   0.661  -9.006 1.000 98.280 ? 37  VAL A CG2 1 
ATOM 276  N N   ? LEU A 1  38 ?  -7.460   0.007  -4.455 1.000 98.290 ? 38  LEU A N   1 
ATOM 277  C CA  ? LEU A 1  38 ?  -7.448   0.416  -3.055 1.000 98.290 ? 38  LEU A CA  1 
ATOM 278  C C   ? LEU A 1  38 ?  -6.208   1.246  -2.742 1.000 98.290 ? 38  LEU A C   1 
ATOM 279  C CB  ? LEU A 1  38 ?  -7.500  -0.810  -2.138 1.000 98.290 ? 38  LEU A CB  1 
ATOM 280  O O   ? LEU A 1  38 ?  -5.084   0.821  -3.019 1.000 98.290 ? 38  LEU A O   1 
ATOM 281  C CG  ? LEU A 1  38 ?  -7.587  -0.530  -0.637 1.000 98.290 ? 38  LEU A CG  1 
ATOM 282  C CD1 ? LEU A 1  38 ?  -8.895   0.182  -0.306 1.000 98.290 ? 38  LEU A CD1 1 
ATOM 283  C CD2 ? LEU A 1  38 ?  -7.462  -1.826   0.156 1.000 98.290 ? 38  LEU A CD2 1 
ATOM 284  N N   ? THR A 1  39 ?  -6.337   2.436  -2.160 1.000 97.850 ? 39  THR A N   1 
ATOM 285  C CA  ? THR A 1  39 ?  -5.237   3.334  -1.826 1.000 97.850 ? 39  THR A CA  1 
ATOM 286  C C   ? THR A 1  39 ?  -5.534   4.098  -0.539 1.000 97.850 ? 39  THR A C   1 
ATOM 287  C CB  ? THR A 1  39 ?  -4.963   4.332  -2.967 1.000 97.850 ? 39  THR A CB  1 
ATOM 288  O O   ? THR A 1  39 ?  -6.548   3.849   0.117 1.000 97.850 ? 39  THR A O   1 
ATOM 289  C CG2 ? THR A 1  39 ?  -6.094   5.347  -3.092 1.000 97.850 ? 39  THR A CG2 1 
ATOM 290  O OG1 ? THR A 1  39 ?  -3.739   5.027  -2.702 1.000 97.850 ? 39  THR A OG1 1 
ATOM 291  N N   ? ALA A 1  40 ?  -4.604   4.903  -0.104 1.000 97.080 ? 40  ALA A N   1 
ATOM 292  C CA  ? ALA A 1  40 ?  -4.801   5.683   1.115 1.000 97.080 ? 40  ALA A CA  1 
ATOM 293  C C   ? ALA A 1  40 ?  -5.650   6.921   0.842 1.000 97.080 ? 40  ALA A C   1 
ATOM 294  C CB  ? ALA A 1  40 ?  -3.455   6.085   1.713 1.000 97.080 ? 40  ALA A CB  1 
ATOM 295  O O   ? ALA A 1  40 ?  -5.479   7.585  -0.183 1.000 97.080 ? 40  ALA A O   1 
ATOM 296  N N   ? ALA A 1  41 ?  -6.548   7.258   1.779 1.000 96.160 ? 41  ALA A N   1 
ATOM 297  C CA  ? ALA A 1  41 ?  -7.432   8.414   1.665 1.000 96.160 ? 41  ALA A CA  1 
ATOM 298  C C   ? ALA A 1  41 ?  -6.636   9.715   1.652 1.000 96.160 ? 41  ALA A C   1 
ATOM 299  C CB  ? ALA A 1  41 ?  -8.445   8.424   2.807 1.000 96.160 ? 41  ALA A CB  1 
ATOM 300  O O   ? ALA A 1  41 ?  -7.027  10.684   0.997 1.000 96.160 ? 41  ALA A O   1 
ATOM 301  N N   ? HIS A 1  42 ?  -5.536   9.735   2.382 1.000 93.710 ? 42  HIS A N   1 
ATOM 302  C CA  ? HIS A 1  42 ?  -4.739  10.951   2.489 1.000 93.710 ? 42  HIS A CA  1 
ATOM 303  C C   ? HIS A 1  42 ?  -4.016  11.254   1.181 1.000 93.710 ? 42  HIS A C   1 
ATOM 304  C CB  ? HIS A 1  42 ?  -3.728  10.831   3.632 1.000 93.710 ? 42  HIS A CB  1 
ATOM 305  O O   ? HIS A 1  42 ?  -3.432  12.329   1.024 1.000 93.710 ? 42  HIS A O   1 
ATOM 306  C CG  ? HIS A 1  42 ?  -2.543   9.982   3.297 1.000 93.710 ? 42  HIS A CG  1 
ATOM 307  C CD2 ? HIS A 1  42 ?  -1.374  10.288   2.687 1.000 93.710 ? 42  HIS A CD2 1 
ATOM 308  N ND1 ? HIS A 1  42 ?  -2.483   8.638   3.595 1.000 93.710 ? 42  HIS A ND1 1 
ATOM 309  C CE1 ? HIS A 1  42 ?  -1.324   8.153   3.183 1.000 93.710 ? 42  HIS A CE1 1 
ATOM 310  N NE2 ? HIS A 1  42 ?  -0.633   9.134   2.628 1.000 93.710 ? 42  HIS A NE2 1 
ATOM 311  N N   ? CYS A 1  43 ?  -4.164  10.318   0.208 1.000 92.250 ? 43  CYS A N   1 
ATOM 312  C CA  ? CYS A 1  43 ?  -3.549  10.484  -1.105 1.000 92.250 ? 43  CYS A CA  1 
ATOM 313  C C   ? CYS A 1  43 ?  -4.341  11.468  -1.958 1.000 92.250 ? 43  CYS A C   1 
ATOM 314  C CB  ? CYS A 1  43 ?  -3.449   9.138  -1.823 1.000 92.250 ? 43  CYS A CB  1 
ATOM 315  O O   ? CYS A 1  43 ?  -3.814  12.022  -2.924 1.000 92.250 ? 43  CYS A O   1 
ATOM 316  S SG  ? CYS A 1  43 ?  -2.144   8.067  -1.182 1.000 92.250 ? 43  CYS A SG  1 
ATOM 317  N N   ? ASN A 1  44 ?  -5.557  11.735  -1.551 1.000 81.180 ? 44  ASN A N   1 
ATOM 318  C CA  ? ASN A 1  44 ?  -6.554  12.480  -2.313 1.000 81.180 ? 44  ASN A CA  1 
ATOM 319  C C   ? ASN A 1  44 ?  -6.314  13.985  -2.228 1.000 81.180 ? 44  ASN A C   1 
ATOM 320  C CB  ? ASN A 1  44 ?  -7.965  12.139  -1.828 1.000 81.180 ? 44  ASN A CB  1 
ATOM 321  O O   ? ASN A 1  44 ?  -6.706  14.626  -1.251 1.000 81.180 ? 44  ASN A O   1 
ATOM 322  C CG  ? ASN A 1  44 ?  -9.045  12.711  -2.725 1.000 81.180 ? 44  ASN A CG  1 
ATOM 323  N ND2 ? ASN A 1  44 ? -10.266  12.788  -2.209 1.000 81.180 ? 44  ASN A ND2 1 
ATOM 324  O OD1 ? ASN A 1  44 ?  -8.784  13.079  -3.874 1.000 81.180 ? 44  ASN A OD1 1 
ATOM 325  N N   ? LYS A 1  45 ?  -5.610  14.485  -3.270 1.000 61.920 ? 45  LYS A N   1 
ATOM 326  C CA  ? LYS A 1  45 ?  -5.507  15.905  -3.594 1.000 61.920 ? 45  LYS A CA  1 
ATOM 327  C C   ? LYS A 1  45 ?  -5.502  16.125  -5.104 1.000 61.920 ? 45  LYS A C   1 
ATOM 328  C CB  ? LYS A 1  45 ?  -4.247  16.508  -2.972 1.000 61.920 ? 45  LYS A CB  1 
ATOM 329  O O   ? LYS A 1  45 ?  -5.092  17.186  -5.581 1.000 61.920 ? 45  LYS A O   1 
ATOM 330  C CG  ? LYS A 1  45 ?  -4.265  16.547  -1.451 1.000 61.920 ? 45  LYS A CG  1 
ATOM 331  C CD  ? LYS A 1  45 ?  -3.183  17.469  -0.903 1.000 61.920 ? 45  LYS A CD  1 
ATOM 332  C CE  ? LYS A 1  45 ?  -3.171  17.475   0.619 1.000 61.920 ? 45  LYS A CE  1 
ATOM 333  N NZ  ? LYS A 1  45 ?  -2.073  18.330   1.161 1.000 61.920 ? 45  LYS A NZ  1 
ATOM 334  N N   ? ASP A 1  46 ?  -6.560  15.482  -6.108 1.000 65.770 ? 46  ASP A N   1 
ATOM 335  C CA  ? ASP A 1  46 ?  -6.734  16.019  -7.454 1.000 65.770 ? 46  ASP A CA  1 
ATOM 336  C C   ? ASP A 1  46 ?  -6.305  15.003  -8.510 1.000 65.770 ? 46  ASP A C   1 
ATOM 337  C CB  ? ASP A 1  46 ?  -5.942  17.317  -7.621 1.000 65.770 ? 46  ASP A CB  1 
ATOM 338  O O   ? ASP A 1  46 ?  -5.511  14.103  -8.227 1.000 65.770 ? 46  ASP A O   1 
ATOM 339  C CG  ? ASP A 1  46 ?  -6.470  18.449  -6.756 1.000 65.770 ? 46  ASP A CG  1 
ATOM 340  O OD1 ? ASP A 1  46 ?  -7.692  18.500  -6.498 1.000 65.770 ? 46  ASP A OD1 1 
ATOM 341  O OD2 ? ASP A 1  46 ?  -5.658  19.299  -6.332 1.000 65.770 ? 46  ASP A OD2 1 
ATOM 342  N N   ? SER A 1  47 ?  -7.001  14.736  -9.861 1.000 77.390 ? 47  SER A N   1 
ATOM 343  C CA  ? SER A 1  47 ?  -7.047  14.051 -11.148 1.000 77.390 ? 47  SER A CA  1 
ATOM 344  C C   ? SER A 1  47 ?  -5.816  13.173 -11.351 1.000 77.390 ? 47  SER A C   1 
ATOM 345  C CB  ? SER A 1  47 ?  -7.157  15.062 -12.291 1.000 77.390 ? 47  SER A CB  1 
ATOM 346  O O   ? SER A 1  47 ?  -4.850  13.590 -11.993 1.000 77.390 ? 47  SER A O   1 
ATOM 347  O OG  ? SER A 1  47 ?  -8.355  15.811 -12.186 1.000 77.390 ? 47  SER A OG  1 
ATOM 348  N N   ? VAL A 1  48 ?  -5.681  12.068 -10.572 1.000 90.740 ? 48  VAL A N   1 
ATOM 349  C CA  ? VAL A 1  48 ?  -4.579  11.134 -10.776 1.000 90.740 ? 48  VAL A CA  1 
ATOM 350  C C   ? VAL A 1  48 ?  -4.933  10.152 -11.890 1.000 90.740 ? 48  VAL A C   1 
ATOM 351  C CB  ? VAL A 1  48 ?  -4.237  10.368  -9.478 1.000 90.740 ? 48  VAL A CB  1 
ATOM 352  O O   ? VAL A 1  48 ?  -6.111   9.931 -12.180 1.000 90.740 ? 48  VAL A O   1 
ATOM 353  C CG1 ? VAL A 1  48 ?  -3.722  11.326  -8.406 1.000 90.740 ? 48  VAL A CG1 1 
ATOM 354  C CG2 ? VAL A 1  48 ?  -5.458   9.602  -8.974 1.000 90.740 ? 48  VAL A CG2 1 
ATOM 355  N N   ? ARG A 1  49 ?  -3.929   9.726 -12.634 1.000 93.330 ? 49  ARG A N   1 
ATOM 356  C CA  ? ARG A 1  49 ?  -3.993   8.578 -13.532 1.000 93.330 ? 49  ARG A CA  1 
ATOM 357  C C   ? ARG A 1  49 ?  -3.465   7.319 -12.851 1.000 93.330 ? 49  ARG A C   1 
ATOM 358  C CB  ? ARG A 1  49 ?  -3.200   8.852 -14.812 1.000 93.330 ? 49  ARG A CB  1 
ATOM 359  O O   ? ARG A 1  49 ?  -2.531   7.386 -12.050 1.000 93.330 ? 49  ARG A O   1 
ATOM 360  C CG  ? ARG A 1  49 ?  -3.839   9.890 -15.722 1.000 93.330 ? 49  ARG A CG  1 
ATOM 361  C CD  ? ARG A 1  49 ?  -3.111   9.996 -17.055 1.000 93.330 ? 49  ARG A CD  1 
ATOM 362  N NE  ? ARG A 1  49 ?  -1.767  10.543 -16.893 1.000 93.330 ? 49  ARG A NE  1 
ATOM 363  N NH1 ? ARG A 1  49 ?  -1.017   9.866 -18.970 1.000 93.330 ? 49  ARG A NH1 1 
ATOM 364  N NH2 ? ARG A 1  49 ?   0.383  11.002 -17.555 1.000 93.330 ? 49  ARG A NH2 1 
ATOM 365  C CZ  ? ARG A 1  49 ?  -0.804  10.469 -17.806 1.000 93.330 ? 49  ARG A CZ  1 
ATOM 366  N N   ? VAL A 1  50 ?  -4.166   6.203 -13.126 1.000 95.810 ? 50  VAL A N   1 
ATOM 367  C CA  ? VAL A 1  50 ?  -3.737   4.923 -12.572 1.000 95.810 ? 50  VAL A CA  1 
ATOM 368  C C   ? VAL A 1  50 ?  -2.888   4.175 -13.598 1.000 95.810 ? 50  VAL A C   1 
ATOM 369  C CB  ? VAL A 1  50 ?  -4.943   4.056 -12.145 1.000 95.810 ? 50  VAL A CB  1 
ATOM 370  O O   ? VAL A 1  50 ?  -3.333   3.931 -14.722 1.000 95.810 ? 50  VAL A O   1 
ATOM 371  C CG1 ? VAL A 1  50 ?  -4.483   2.663 -11.721 1.000 95.810 ? 50  VAL A CG1 1 
ATOM 372  C CG2 ? VAL A 1  50 ?  -5.714   4.735 -11.015 1.000 95.810 ? 50  VAL A CG2 1 
ATOM 373  N N   ? HIS A 1  51 ?  -1.607   3.959 -13.239 1.000 96.000 ? 51  HIS A N   1 
ATOM 374  C CA  ? HIS A 1  51 ?  -0.692   3.179 -14.064 1.000 96.000 ? 51  HIS A CA  1 
ATOM 375  C C   ? HIS A 1  51 ?  -0.536   1.761 -13.525 1.000 96.000 ? 51  HIS A C   1 
ATOM 376  C CB  ? HIS A 1  51 ?   0.674   3.864 -14.144 1.000 96.000 ? 51  HIS A CB  1 
ATOM 377  O O   ? HIS A 1  51 ?  -0.132   1.571 -12.375 1.000 96.000 ? 51  HIS A O   1 
ATOM 378  C CG  ? HIS A 1  51 ?   0.658   5.147 -14.912 1.000 96.000 ? 51  HIS A CG  1 
ATOM 379  C CD2 ? HIS A 1  51 ?  -0.331   6.049 -15.116 1.000 96.000 ? 51  HIS A CD2 1 
ATOM 380  N ND1 ? HIS A 1  51 ?   1.762   5.624 -15.585 1.000 96.000 ? 51  HIS A ND1 1 
ATOM 381  C CE1 ? HIS A 1  51 ?   1.452   6.769 -16.171 1.000 96.000 ? 51  HIS A CE1 1 
ATOM 382  N NE2 ? HIS A 1  51 ?   0.188   7.049 -15.902 1.000 96.000 ? 51  HIS A NE2 1 
ATOM 383  N N   ? LEU A 1  52 ?  -0.837   0.734 -14.357 1.000 96.880 ? 52  LEU A N   1 
ATOM 384  C CA  ? LEU A 1  52 ?  -0.692  -0.680 -14.028 1.000 96.880 ? 52  LEU A CA  1 
ATOM 385  C C   ? LEU A 1  52 ?   0.362  -1.339 -14.912 1.000 96.880 ? 52  LEU A C   1 
ATOM 386  C CB  ? LEU A 1  52 ?  -2.031  -1.406 -14.183 1.000 96.880 ? 52  LEU A CB  1 
ATOM 387  O O   ? LEU A 1  52 ?   0.633  -0.867 -16.018 1.000 96.880 ? 52  LEU A O   1 
ATOM 388  C CG  ? LEU A 1  52 ?  -3.224  -0.792 -13.450 1.000 96.880 ? 52  LEU A CG  1 
ATOM 389  C CD1 ? LEU A 1  52 ?  -4.084   0.014 -14.417 1.000 96.880 ? 52  LEU A CD1 1 
ATOM 390  C CD2 ? LEU A 1  52 ?  -4.051  -1.879 -12.770 1.000 96.880 ? 52  LEU A CD2 1 
ATOM 391  N N   ? GLY A 1  53 ?   1.008  -2.395 -14.329 1.000 95.890 ? 53  GLY A N   1 
ATOM 392  C CA  ? GLY A 1  53 ?   1.860  -3.227 -15.165 1.000 95.890 ? 53  GLY A CA  1 
ATOM 393  C C   ? GLY A 1  53 ?   3.245  -2.646 -15.371 1.000 95.890 ? 53  GLY A C   1 
ATOM 394  O O   ? GLY A 1  53 ?   3.996  -3.106 -16.234 1.000 95.890 ? 53  GLY A O   1 
ATOM 395  N N   ? ASP A 1  54 ?   3.561  -1.541 -14.511 1.000 94.150 ? 54  ASP A N   1 
ATOM 396  C CA  ? ASP A 1  54 ?   4.866  -0.897 -14.620 1.000 94.150 ? 54  ASP A CA  1 
ATOM 397  C C   ? ASP A 1  54 ?   5.875  -1.534 -13.668 1.000 94.150 ? 54  ASP A C   1 
ATOM 398  C CB  ? ASP A 1  54 ?   4.750   0.603 -14.337 1.000 94.150 ? 54  ASP A CB  1 
ATOM 399  O O   ? ASP A 1  54 ?   5.557  -1.805 -12.508 1.000 94.150 ? 54  ASP A O   1 
ATOM 400  C CG  ? ASP A 1  54 ?   4.224   1.391 -15.524 1.000 94.150 ? 54  ASP A CG  1 
ATOM 401  O OD1 ? ASP A 1  54 ?   4.912   1.457 -16.565 1.000 94.150 ? 54  ASP A OD1 1 
ATOM 402  O OD2 ? ASP A 1  54 ?   3.114   1.955 -15.415 1.000 94.150 ? 54  ASP A OD2 1 
ATOM 403  N N   ? TYR A 1  55 ?   7.096  -1.886 -14.154 1.000 94.580 ? 55  TYR A N   1 
ATOM 404  C CA  ? TYR A 1  55 ?   8.261  -2.204 -13.335 1.000 94.580 ? 55  TYR A CA  1 
ATOM 405  C C   ? TYR A 1  55 ?   9.213  -1.016 -13.257 1.000 94.580 ? 55  TYR A C   1 
ATOM 406  C CB  ? TYR A 1  55 ?   8.995  -3.425 -13.896 1.000 94.580 ? 55  TYR A CB  1 
ATOM 407  O O   ? TYR A 1  55 ?   9.746  -0.709 -12.188 1.000 94.580 ? 55  TYR A O   1 
ATOM 408  C CG  ? TYR A 1  55 ?  10.287  -3.738 -13.181 1.000 94.580 ? 55  TYR A CG  1 
ATOM 409  C CD1 ? TYR A 1  55 ?  11.517  -3.435 -13.760 1.000 94.580 ? 55  TYR A CD1 1 
ATOM 410  C CD2 ? TYR A 1  55 ?  10.280  -4.338 -11.926 1.000 94.580 ? 55  TYR A CD2 1 
ATOM 411  C CE1 ? TYR A 1  55 ?  12.710  -3.723 -13.106 1.000 94.580 ? 55  TYR A CE1 1 
ATOM 412  C CE2 ? TYR A 1  55 ?  11.468  -4.630 -11.263 1.000 94.580 ? 55  TYR A CE2 1 
ATOM 413  O OH  ? TYR A 1  55 ?  13.854  -4.607 -11.207 1.000 94.580 ? 55  TYR A OH  1 
ATOM 414  C CZ  ? TYR A 1  55 ?  12.675  -4.319 -11.859 1.000 94.580 ? 55  TYR A CZ  1 
ATOM 415  N N   ? ASN A 1  56 ?   9.489  -0.331 -14.374 1.000 94.070 ? 56  ASN A N   1 
ATOM 416  C CA  ? ASN A 1  56 ?  10.290   0.878 -14.531 1.000 94.070 ? 56  ASN A CA  1 
ATOM 417  C C   ? ASN A 1  56 ?   9.470   2.022 -15.120 1.000 94.070 ? 56  ASN A C   1 
ATOM 418  C CB  ? ASN A 1  56 ?  11.516   0.600 -15.403 1.000 94.070 ? 56  ASN A CB  1 
ATOM 419  O O   ? ASN A 1  56 ?   9.000   1.934 -16.256 1.000 94.070 ? 56  ASN A O   1 
ATOM 420  C CG  ? ASN A 1  56 ?  12.486   1.766 -15.436 1.000 94.070 ? 56  ASN A CG  1 
ATOM 421  N ND2 ? ASN A 1  56 ?  13.778   1.463 -15.407 1.000 94.070 ? 56  ASN A ND2 1 
ATOM 422  O OD1 ? ASN A 1  56 ?  12.076   2.928 -15.486 1.000 94.070 ? 56  ASN A OD1 1 
ATOM 423  N N   ? LEU A 1  57 ?   9.364   3.155 -14.319 1.000 91.710 ? 57  LEU A N   1 
ATOM 424  C CA  ? LEU A 1  57 ?   8.471   4.247 -14.691 1.000 91.710 ? 57  LEU A CA  1 
ATOM 425  C C   ? LEU A 1  57 ?   9.066   5.074 -15.825 1.000 91.710 ? 57  LEU A C   1 
ATOM 426  C CB  ? LEU A 1  57 ?   8.188   5.144 -13.483 1.000 91.710 ? 57  LEU A CB  1 
ATOM 427  O O   ? LEU A 1  57 ?   8.364   5.869 -16.455 1.000 91.710 ? 57  LEU A O   1 
ATOM 428  C CG  ? LEU A 1  57 ?   7.370   4.519 -12.352 1.000 91.710 ? 57  LEU A CG  1 
ATOM 429  C CD1 ? LEU A 1  57 ?   7.216   5.508 -11.201 1.000 91.710 ? 57  LEU A CD1 1 
ATOM 430  C CD2 ? LEU A 1  57 ?   6.006   4.069 -12.863 1.000 91.710 ? 57  LEU A CD2 1 
ATOM 431  N N   ? ARG A 1  58 ?  10.303   4.836 -16.297 1.000 90.470 ? 58  ARG A N   1 
ATOM 432  C CA  ? ARG A 1  58 ?  10.975   5.626 -17.323 1.000 90.470 ? 58  ARG A CA  1 
ATOM 433  C C   ? ARG A 1  58 ?  11.019   4.876 -18.650 1.000 90.470 ? 58  ARG A C   1 
ATOM 434  C CB  ? ARG A 1  58 ?  12.393   5.990 -16.879 1.000 90.470 ? 58  ARG A CB  1 
ATOM 435  O O   ? ARG A 1  58 ?  11.250   5.477 -19.701 1.000 90.470 ? 58  ARG A O   1 
ATOM 436  C CG  ? ARG A 1  58 ?  12.450   7.112 -15.855 1.000 90.470 ? 58  ARG A CG  1 
ATOM 437  C CD  ? ARG A 1  58 ?  13.869   7.629 -15.662 1.000 90.470 ? 58  ARG A CD  1 
ATOM 438  N NE  ? ARG A 1  58 ?  13.888   9.064 -15.395 1.000 90.470 ? 58  ARG A NE  1 
ATOM 439  N NH1 ? ARG A 1  58 ?  16.099   9.120 -14.728 1.000 90.470 ? 58  ARG A NH1 1 
ATOM 440  N NH2 ? ARG A 1  58 ?  14.853  11.045 -14.747 1.000 90.470 ? 58  ARG A NH2 1 
ATOM 441  C CZ  ? ARG A 1  58 ?  14.946   9.740 -14.957 1.000 90.470 ? 58  ARG A CZ  1 
ATOM 442  N N   ? THR A 1  59 ?  10.664   3.543 -18.507 1.000 92.100 ? 59  THR A N   1 
ATOM 443  C CA  ? THR A 1  59 ?  10.771   2.706 -19.697 1.000 92.100 ? 59  THR A CA  1 
ATOM 444  C C   ? THR A 1  59 ?   9.406   2.152 -20.094 1.000 92.100 ? 59  THR A C   1 
ATOM 445  C CB  ? THR A 1  59 ?  11.755   1.543 -19.474 1.000 92.100 ? 59  THR A CB  1 
ATOM 446  O O   ? THR A 1  59 ?   8.637   1.709 -19.238 1.000 92.100 ? 59  THR A O   1 
ATOM 447  C CG2 ? THR A 1  59 ?  11.942   0.728 -20.749 1.000 92.100 ? 59  THR A CG2 1 
ATOM 448  O OG1 ? THR A 1  59 ?  13.024   2.069 -19.066 1.000 92.100 ? 59  THR A OG1 1 
ATOM 449  N N   ? ASN A 1  60 ?   9.047   2.340 -21.370 1.000 91.980 ? 60  ASN A N   1 
ATOM 450  C CA  ? ASN A 1  60 ?   7.897   1.624 -21.912 1.000 91.980 ? 60  ASN A CA  1 
ATOM 451  C C   ? ASN A 1  60 ?   8.202   0.143 -22.113 1.000 91.980 ? 60  ASN A C   1 
ATOM 452  C CB  ? ASN A 1  60 ?   7.442   2.256 -23.229 1.000 91.980 ? 60  ASN A CB  1 
ATOM 453  O O   ? ASN A 1  60 ?   8.894  -0.229 -23.062 1.000 91.980 ? 60  ASN A O   1 
ATOM 454  C CG  ? ASN A 1  60 ?   6.134   1.679 -23.733 1.000 91.980 ? 60  ASN A CG  1 
ATOM 455  N ND2 ? ASN A 1  60 ?   5.620   2.239 -24.822 1.000 91.980 ? 60  ASN A ND2 1 
ATOM 456  O OD1 ? ASN A 1  60 ?   5.590   0.739 -23.148 1.000 91.980 ? 60  ASN A OD1 1 
ATOM 457  N N   ? GLU A 1  61 ?   7.636  -0.653 -21.176 1.000 91.730 ? 61  GLU A N   1 
ATOM 458  C CA  ? GLU A 1  61 ?   7.959  -2.076 -21.153 1.000 91.730 ? 61  GLU A CA  1 
ATOM 459  C C   ? GLU A 1  61 ?   6.935  -2.888 -21.941 1.000 91.730 ? 61  GLU A C   1 
ATOM 460  C CB  ? GLU A 1  61 ?   8.038  -2.587 -19.712 1.000 91.730 ? 61  GLU A CB  1 
ATOM 461  O O   ? GLU A 1  61 ?   7.064  -4.108 -22.065 1.000 91.730 ? 61  GLU A O   1 
ATOM 462  C CG  ? GLU A 1  61 ?   9.155  -1.953 -18.895 1.000 91.730 ? 61  GLU A CG  1 
ATOM 463  C CD  ? GLU A 1  61 ?   9.052  -2.248 -17.407 1.000 91.730 ? 61  GLU A CD  1 
ATOM 464  O OE1 ? GLU A 1  61 ?  10.036  -2.752 -16.819 1.000 91.730 ? 61  GLU A OE1 1 
ATOM 465  O OE2 ? GLU A 1  61 ?   7.978  -1.975 -16.825 1.000 91.730 ? 61  GLU A OE2 1 
ATOM 466  N N   ? GLY A 1  62 ?   5.871  -2.142 -22.500 1.000 93.340 ? 62  GLY A N   1 
ATOM 467  C CA  ? GLY A 1  62 ?   4.860  -2.813 -23.302 1.000 93.340 ? 62  GLY A CA  1 
ATOM 468  C C   ? GLY A 1  62 ?   3.794  -3.497 -22.468 1.000 93.340 ? 62  GLY A C   1 
ATOM 469  O O   ? GLY A 1  62 ?   2.842  -4.062 -23.010 1.000 93.340 ? 62  GLY A O   1 
ATOM 470  N N   ? THR A 1  63 ?   3.882  -3.453 -21.130 1.000 93.450 ? 63  THR A N   1 
ATOM 471  C CA  ? THR A 1  63 ?   2.947  -4.106 -20.220 1.000 93.450 ? 63  THR A CA  1 
ATOM 472  C C   ? THR A 1  63 ?   2.035  -3.079 -19.554 1.000 93.450 ? 63  THR A C   1 
ATOM 473  C CB  ? THR A 1  63 ?   3.689  -4.914 -19.140 1.000 93.450 ? 63  THR A CB  1 
ATOM 474  O O   ? THR A 1  63 ?   1.090  -3.444 -18.852 1.000 93.450 ? 63  THR A O   1 
ATOM 475  C CG2 ? THR A 1  63 ?   4.527  -6.025 -19.764 1.000 93.450 ? 63  THR A CG2 1 
ATOM 476  O OG1 ? THR A 1  63 ?   4.551  -4.038 -18.404 1.000 93.450 ? 63  THR A OG1 1 
ATOM 477  N N   ? GLU A 1  64 ?   2.273  -1.786 -19.732 1.000 94.450 ? 64  GLU A N   1 
ATOM 478  C CA  ? GLU A 1  64 ?   1.622  -0.692 -19.017 1.000 94.450 ? 64  GLU A CA  1 
ATOM 479  C C   ? GLU A 1  64 ?   0.186  -0.498 -19.495 1.000 94.450 ? 64  GLU A C   1 
ATOM 480  C CB  ? GLU A 1  64 ?   2.413   0.608 -19.186 1.000 94.450 ? 64  GLU A CB  1 
ATOM 481  O O   ? GLU A 1  64 ?  -0.103  -0.645 -20.684 1.000 94.450 ? 64  GLU A O   1 
ATOM 482  C CG  ? GLU A 1  64 ?   3.803   0.567 -18.568 1.000 94.450 ? 64  GLU A CG  1 
ATOM 483  C CD  ? GLU A 1  64 ?   4.850  -0.043 -19.486 1.000 94.450 ? 64  GLU A CD  1 
ATOM 484  O OE1 ? GLU A 1  64 ?   6.046  -0.059 -19.117 1.000 94.450 ? 64  GLU A OE1 1 
ATOM 485  O OE2 ? GLU A 1  64 ?   4.472  -0.508 -20.585 1.000 94.450 ? 64  GLU A OE2 1 
ATOM 486  N N   ? GLN A 1  65 ?  -0.716  -0.369 -18.576 1.000 96.170 ? 65  GLN A N   1 
ATOM 487  C CA  ? GLN A 1  65 ?  -2.103   0.038 -18.779 1.000 96.170 ? 65  GLN A CA  1 
ATOM 488  C C   ? GLN A 1  65 ?  -2.405   1.343 -18.048 1.000 96.170 ? 65  GLN A C   1 
ATOM 489  C CB  ? GLN A 1  65 ?  -3.059  -1.060 -18.311 1.000 96.170 ? 65  GLN A CB  1 
ATOM 490  O O   ? GLN A 1  65 ?  -2.084   1.489 -16.867 1.000 96.170 ? 65  GLN A O   1 
ATOM 491  C CG  ? GLN A 1  65 ?  -2.795  -2.418 -18.947 1.000 96.170 ? 65  GLN A CG  1 
ATOM 492  C CD  ? GLN A 1  65 ?  -3.750  -3.490 -18.459 1.000 96.170 ? 65  GLN A CD  1 
ATOM 493  N NE2 ? GLN A 1  65 ?  -3.226  -4.688 -18.223 1.000 96.170 ? 65  GLN A NE2 1 
ATOM 494  O OE1 ? GLN A 1  65 ?  -4.949  -3.244 -18.295 1.000 96.170 ? 65  GLN A OE1 1 
ATOM 495  N N   ? PHE A 1  66 ?  -2.970   2.306 -18.837 1.000 95.580 ? 66  PHE A N   1 
ATOM 496  C CA  ? PHE A 1  66 ?  -3.341   3.590 -18.252 1.000 95.580 ? 66  PHE A CA  1 
ATOM 497  C C   ? PHE A 1  66 ?  -4.855   3.710 -18.129 1.000 95.580 ? 66  PHE A C   1 
ATOM 498  C CB  ? PHE A 1  66 ?  -2.789   4.745 -19.094 1.000 95.580 ? 66  PHE A CB  1 
ATOM 499  O O   ? PHE A 1  66 ?  -5.583   3.478 -19.096 1.000 95.580 ? 66  PHE A O   1 
ATOM 500  C CG  ? PHE A 1  66 ?  -1.300   4.685 -19.304 1.000 95.580 ? 66  PHE A CG  1 
ATOM 501  C CD1 ? PHE A 1  66 ?  -0.428   5.201 -18.353 1.000 95.580 ? 66  PHE A CD1 1 
ATOM 502  C CD2 ? PHE A 1  66 ?  -0.772   4.112 -20.454 1.000 95.580 ? 66  PHE A CD2 1 
ATOM 503  C CE1 ? PHE A 1  66 ?   0.950   5.147 -18.546 1.000 95.580 ? 66  PHE A CE1 1 
ATOM 504  C CE2 ? PHE A 1  66 ?   0.604   4.055 -20.653 1.000 95.580 ? 66  PHE A CE2 1 
ATOM 505  C CZ  ? PHE A 1  66 ?   1.464   4.574 -19.698 1.000 95.580 ? 66  PHE A CZ  1 
ATOM 506  N N   ? ARG A 1  67 ?  -5.236   3.945 -16.842 1.000 95.760 ? 67  ARG A N   1 
ATOM 507  C CA  ? ARG A 1  67 ?  -6.668   4.081 -16.594 1.000 95.760 ? 67  ARG A CA  1 
ATOM 508  C C   ? ARG A 1  67 ?  -6.986   5.426 -15.950 1.000 95.760 ? 67  ARG A C   1 
ATOM 509  C CB  ? ARG A 1  67 ?  -7.170   2.942 -15.705 1.000 95.760 ? 67  ARG A CB  1 
ATOM 510  O O   ? ARG A 1  67 ?  -6.210   5.929 -15.134 1.000 95.760 ? 67  ARG A O   1 
ATOM 511  C CG  ? ARG A 1  67 ?  -7.013   1.562 -16.324 1.000 95.760 ? 67  ARG A CG  1 
ATOM 512  C CD  ? ARG A 1  67 ?  -7.891   1.393 -17.556 1.000 95.760 ? 67  ARG A CD  1 
ATOM 513  N NE  ? ARG A 1  67 ?  -7.829   0.031 -18.078 1.000 95.760 ? 67  ARG A NE  1 
ATOM 514  N NH1 ? ARG A 1  67 ?  -6.078   0.445 -19.527 1.000 95.760 ? 67  ARG A NH1 1 
ATOM 515  N NH2 ? ARG A 1  67 ?  -7.001  -1.650 -19.407 1.000 95.760 ? 67  ARG A NH2 1 
ATOM 516  C CZ  ? ARG A 1  67 ?  -6.969  -0.388 -19.003 1.000 95.760 ? 67  ARG A CZ  1 
ATOM 517  N N   ? ARG A 1  68 ?  -8.189   6.011 -16.400 1.000 95.100 ? 68  ARG A N   1 
ATOM 518  C CA  ? ARG A 1  68 ?  -8.721   7.172 -15.694 1.000 95.100 ? 68  ARG A CA  1 
ATOM 519  C C   ? ARG A 1  68 ?  -9.548   6.747 -14.485 1.000 95.100 ? 68  ARG A C   1 
ATOM 520  C CB  ? ARG A 1  68 ?  -9.570   8.031 -16.634 1.000 95.100 ? 68  ARG A CB  1 
ATOM 521  O O   ? ARG A 1  68 ? -10.096   5.643 -14.459 1.000 95.100 ? 68  ARG A O   1 
ATOM 522  C CG  ? ARG A 1  68 ?  -8.787   8.644 -17.784 1.000 95.100 ? 68  ARG A CG  1 
ATOM 523  C CD  ? ARG A 1  68 ?  -9.679   9.479 -18.691 1.000 95.100 ? 68  ARG A CD  1 
ATOM 524  N NE  ? ARG A 1  68 ?  -8.919  10.099 -19.773 1.000 95.100 ? 68  ARG A NE  1 
ATOM 525  N NH1 ? ARG A 1  68 ? -10.712  11.266 -20.643 1.000 95.100 ? 68  ARG A NH1 1 
ATOM 526  N NH2 ? ARG A 1  68 ?  -8.644  11.440 -21.617 1.000 95.100 ? 68  ARG A NH2 1 
ATOM 527  C CZ  ? ARG A 1  68 ?  -9.427  10.934 -20.675 1.000 95.100 ? 68  ARG A CZ  1 
ATOM 528  N N   ? VAL A 1  69 ?  -9.504   7.705 -13.571 1.000 95.170 ? 69  VAL A N   1 
ATOM 529  C CA  ? VAL A 1  69 ? -10.325   7.454 -12.392 1.000 95.170 ? 69  VAL A CA  1 
ATOM 530  C C   ? VAL A 1  69 ? -11.723   8.033 -12.602 1.000 95.170 ? 69  VAL A C   1 
ATOM 531  C CB  ? VAL A 1  69 ?  -9.687   8.053 -11.118 1.000 95.170 ? 69  VAL A CB  1 
ATOM 532  O O   ? VAL A 1  69 ? -11.873   9.228 -12.870 1.000 95.170 ? 69  VAL A O   1 
ATOM 533  C CG1 ? VAL A 1  69 ? -10.623   7.898  -9.921 1.000 95.170 ? 69  VAL A CG1 1 
ATOM 534  C CG2 ? VAL A 1  69 ?  -8.339   7.391 -10.836 1.000 95.170 ? 69  VAL A CG2 1 
ATOM 535  N N   ? LYS A 1  70 ? -12.795   7.078 -12.585 1.000 93.790 ? 70  LYS A N   1 
ATOM 536  C CA  ? LYS A 1  70 ? -14.196   7.438 -12.782 1.000 93.790 ? 70  LYS A CA  1 
ATOM 537  C C   ? LYS A 1  70 ? -14.814   7.967 -11.491 1.000 93.790 ? 70  LYS A C   1 
ATOM 538  C CB  ? LYS A 1  70 ? -14.993   6.236 -13.291 1.000 93.790 ? 70  LYS A CB  1 
ATOM 539  O O   ? LYS A 1  70 ? -15.559   8.949 -11.511 1.000 93.790 ? 70  LYS A O   1 
ATOM 540  C CG  ? LYS A 1  70 ? -16.468   6.525 -13.524 1.000 93.790 ? 70  LYS A CG  1 
ATOM 541  C CD  ? LYS A 1  70 ? -17.202   5.298 -14.050 1.000 93.790 ? 70  LYS A CD  1 
ATOM 542  C CE  ? LYS A 1  70 ? -18.684   5.579 -14.259 1.000 93.790 ? 70  LYS A CE  1 
ATOM 543  N NZ  ? LYS A 1  70 ? -19.403   4.386 -14.797 1.000 93.790 ? 70  LYS A NZ  1 
ATOM 544  N N   ? ASN A 1  71 ? -14.572   7.279 -10.389 1.000 94.480 ? 71  ASN A N   1 
ATOM 545  C CA  ? ASN A 1  71 ? -15.129   7.627  -9.086 1.000 94.480 ? 71  ASN A CA  1 
ATOM 546  C C   ? ASN A 1  71 ? -14.108   7.433  -7.969 1.000 94.480 ? 71  ASN A C   1 
ATOM 547  C CB  ? ASN A 1  71 ? -16.388   6.805  -8.804 1.000 94.480 ? 71  ASN A CB  1 
ATOM 548  O O   ? ASN A 1  71 ? -13.268   6.534  -8.040 1.000 94.480 ? 71  ASN A O   1 
ATOM 549  C CG  ? ASN A 1  71 ? -17.419   7.572  -7.999 1.000 94.480 ? 71  ASN A CG  1 
ATOM 550  N ND2 ? ASN A 1  71 ? -18.527   6.916  -7.676 1.000 94.480 ? 71  ASN A ND2 1 
ATOM 551  O OD1 ? ASN A 1  71 ? -17.221   8.745  -7.672 1.000 94.480 ? 71  ASN A OD1 1 
ATOM 552  N N   ? VAL A 1  72 ? -14.210   8.376  -6.978 1.000 95.280 ? 72  VAL A N   1 
ATOM 553  C CA  ? VAL A 1  72 ? -13.386   8.296  -5.776 1.000 95.280 ? 72  VAL A CA  1 
ATOM 554  C C   ? VAL A 1  72 ? -14.278   8.118  -4.550 1.000 95.280 ? 72  VAL A C   1 
ATOM 555  C CB  ? VAL A 1  72 ? -12.497   9.549  -5.612 1.000 95.280 ? 72  VAL A CB  1 
ATOM 556  O O   ? VAL A 1  72 ? -15.154   8.946  -4.286 1.000 95.280 ? 72  VAL A O   1 
ATOM 557  C CG1 ? VAL A 1  72 ? -11.662   9.455  -4.337 1.000 95.280 ? 72  VAL A CG1 1 
ATOM 558  C CG2 ? VAL A 1  72 ? -11.596   9.727  -6.833 1.000 95.280 ? 72  VAL A CG2 1 
ATOM 559  N N   ? ILE A 1  73 ? -14.024   7.029  -3.803 1.000 96.120 ? 73  ILE A N   1 
ATOM 560  C CA  ? ILE A 1  73 ? -14.827   6.747  -2.618 1.000 96.120 ? 73  ILE A CA  1 
ATOM 561  C C   ? ILE A 1  73 ? -13.927   6.686  -1.387 1.000 96.120 ? 73  ILE A C   1 
ATOM 562  C CB  ? ILE A 1  73 ? -15.615   5.427  -2.772 1.000 96.120 ? 73  ILE A CB  1 
ATOM 563  O O   ? ILE A 1  73 ? -13.114   5.769  -1.248 1.000 96.120 ? 73  ILE A O   1 
ATOM 564  C CG1 ? ILE A 1  73 ? -16.430   5.439  -4.070 1.000 96.120 ? 73  ILE A CG1 1 
ATOM 565  C CG2 ? ILE A 1  73 ? -16.521   5.194  -1.559 1.000 96.120 ? 73  ILE A CG2 1 
ATOM 566  C CD1 ? ILE A 1  73 ? -17.039   4.091  -4.432 1.000 96.120 ? 73  ILE A CD1 1 
ATOM 567  N N   ? VAL A 1  74 ? -14.120   7.686  -0.474 1.000 96.670 ? 74  VAL A N   1 
ATOM 568  C CA  ? VAL A 1  74 ? -13.343   7.740   0.760 1.000 96.670 ? 74  VAL A CA  1 
ATOM 569  C C   ? VAL A 1  74 ? -14.096   7.021   1.877 1.000 96.670 ? 74  VAL A C   1 
ATOM 570  C CB  ? VAL A 1  74 ? -13.039   9.197   1.176 1.000 96.670 ? 74  VAL A CB  1 
ATOM 571  O O   ? VAL A 1  74 ? -15.325   7.094   1.953 1.000 96.670 ? 74  VAL A O   1 
ATOM 572  C CG1 ? VAL A 1  74 ? -12.359   9.238   2.543 1.000 96.670 ? 74  VAL A CG1 1 
ATOM 573  C CG2 ? VAL A 1  74 ? -12.169   9.881   0.122 1.000 96.670 ? 74  VAL A CG2 1 
ATOM 574  N N   ? HIS A 1  75 ? -13.273   6.227   2.641 1.000 97.290 ? 75  HIS A N   1 
ATOM 575  C CA  ? HIS A 1  75 ? -13.885   5.583   3.799 1.000 97.290 ? 75  HIS A CA  1 
ATOM 576  C C   ? HIS A 1  75 ? -14.677   6.585   4.632 1.000 97.290 ? 75  HIS A C   1 
ATOM 577  C CB  ? HIS A 1  75 ? -12.818   4.909   4.663 1.000 97.290 ? 75  HIS A CB  1 
ATOM 578  O O   ? HIS A 1  75 ? -14.155   7.638   5.006 1.000 97.290 ? 75  HIS A O   1 
ATOM 579  C CG  ? HIS A 1  75 ? -13.375   3.937   5.654 1.000 97.290 ? 75  HIS A CG  1 
ATOM 580  C CD2 ? HIS A 1  75 ? -13.275   2.589   5.729 1.000 97.290 ? 75  HIS A CD2 1 
ATOM 581  N ND1 ? HIS A 1  75 ? -14.143   4.328   6.729 1.000 97.290 ? 75  HIS A ND1 1 
ATOM 582  C CE1 ? HIS A 1  75 ? -14.493   3.259   7.425 1.000 97.290 ? 75  HIS A CE1 1 
ATOM 583  N NE2 ? HIS A 1  75 ? -13.979   2.191   6.839 1.000 97.290 ? 75  HIS A NE2 1 
ATOM 584  N N   ? PRO A 1  76 ? -15.924   6.314   4.970 1.000 96.280 ? 76  PRO A N   1 
ATOM 585  C CA  ? PRO A 1  76 ? -16.808   7.267   5.645 1.000 96.280 ? 76  PRO A CA  1 
ATOM 586  C C   ? PRO A 1  76 ? -16.308   7.652   7.036 1.000 96.280 ? 76  PRO A C   1 
ATOM 587  C CB  ? PRO A 1  76 ? -18.138   6.514   5.732 1.000 96.280 ? 76  PRO A CB  1 
ATOM 588  O O   ? PRO A 1  76 ? -16.660   8.718   7.549 1.000 96.280 ? 76  PRO A O   1 
ATOM 589  C CG  ? PRO A 1  76 ? -17.776   5.077   5.540 1.000 96.280 ? 76  PRO A CG  1 
ATOM 590  C CD  ? PRO A 1  76 ? -16.553   5.004   4.672 1.000 96.280 ? 76  PRO A CD  1 
ATOM 591  N N   ? GLU A 1  77 ? -15.541   6.743   7.622 1.000 96.850 ? 77  GLU A N   1 
ATOM 592  C CA  ? GLU A 1  77 ? -15.079   7.010   8.981 1.000 96.850 ? 77  GLU A CA  1 
ATOM 593  C C   ? GLU A 1  77 ? -13.632   7.494   8.987 1.000 96.850 ? 77  GLU A C   1 
ATOM 594  C CB  ? GLU A 1  77 ? -15.219   5.758   9.852 1.000 96.850 ? 77  GLU A CB  1 
ATOM 595  O O   ? GLU A 1  77 ? -12.947   7.406  10.009 1.000 96.850 ? 77  GLU A O   1 
ATOM 596  C CG  ? GLU A 1  77 ? -16.660   5.327  10.082 1.000 96.850 ? 77  GLU A CG  1 
ATOM 597  C CD  ? GLU A 1  77 ? -16.790   4.162  11.050 1.000 96.850 ? 77  GLU A CD  1 
ATOM 598  O OE1 ? GLU A 1  77 ? -17.524   4.289  12.057 1.000 96.850 ? 77  GLU A OE1 1 
ATOM 599  O OE2 ? GLU A 1  77 ? -16.153   3.115  10.801 1.000 96.850 ? 77  GLU A OE2 1 
ATOM 600  N N   ? TYR A 1  78 ? -13.110   7.925   7.812 1.000 96.580 ? 78  TYR A N   1 
ATOM 601  C CA  ? TYR A 1  78 ? -11.752   8.451   7.739 1.000 96.580 ? 78  TYR A CA  1 
ATOM 602  C C   ? TYR A 1  78 ? -11.581   9.650   8.664 1.000 96.580 ? 78  TYR A C   1 
ATOM 603  C CB  ? TYR A 1  78 ? -11.405   8.847   6.301 1.000 96.580 ? 78  TYR A CB  1 
ATOM 604  O O   ? TYR A 1  78 ? -12.382  10.588   8.628 1.000 96.580 ? 78  TYR A O   1 
ATOM 605  C CG  ? TYR A 1  78 ? -10.077   9.553   6.169 1.000 96.580 ? 78  TYR A CG  1 
ATOM 606  C CD1 ? TYR A 1  78 ?  -9.990  10.808   5.572 1.000 96.580 ? 78  TYR A CD1 1 
ATOM 607  C CD2 ? TYR A 1  78 ?  -8.908   8.967   6.642 1.000 96.580 ? 78  TYR A CD2 1 
ATOM 608  C CE1 ? TYR A 1  78 ?  -8.769  11.463   5.446 1.000 96.580 ? 78  TYR A CE1 1 
ATOM 609  C CE2 ? TYR A 1  78 ?  -7.681   9.612   6.522 1.000 96.580 ? 78  TYR A CE2 1 
ATOM 610  O OH  ? TYR A 1  78 ?  -6.410  11.501   5.803 1.000 96.580 ? 78  TYR A OH  1 
ATOM 611  C CZ  ? TYR A 1  78 ?  -7.622  10.858   5.924 1.000 96.580 ? 78  TYR A CZ  1 
ATOM 612  N N   ? ASN A 1  79 ? -10.613   9.565   9.468 1.000 94.590 ? 79  ASN A N   1 
ATOM 613  C CA  ? ASN A 1  79 ? -10.169  10.626  10.366 1.000 94.590 ? 79  ASN A CA  1 
ATOM 614  C C   ? ASN A 1  79 ?  -8.798  11.162   9.964 1.000 94.590 ? 79  ASN A C   1 
ATOM 615  C CB  ? ASN A 1  79 ? -10.141  10.128  11.813 1.000 94.590 ? 79  ASN A CB  1 
ATOM 616  O O   ? ASN A 1  79 ?  -7.816  10.419   9.949 1.000 94.590 ? 79  ASN A O   1 
ATOM 617  C CG  ? ASN A 1  79 ?  -9.858  11.238  12.807 1.000 94.590 ? 79  ASN A CG  1 
ATOM 618  N ND2 ? ASN A 1  79 ? -10.142  10.981  14.078 1.000 94.590 ? 79  ASN A ND2 1 
ATOM 619  O OD1 ? ASN A 1  79 ?  -9.389  12.316  12.434 1.000 94.590 ? 79  ASN A OD1 1 
ATOM 620  N N   ? ARG A 1  80 ?  -8.670  12.551   9.756 1.000 91.230 ? 80  ARG A N   1 
ATOM 621  C CA  ? ARG A 1  80 ?  -7.476  13.192   9.212 1.000 91.230 ? 80  ARG A CA  1 
ATOM 622  C C   ? ARG A 1  80 ?  -6.360  13.241  10.249 1.000 91.230 ? 80  ARG A C   1 
ATOM 623  C CB  ? ARG A 1  80 ?  -7.800  14.606   8.723 1.000 91.230 ? 80  ARG A CB  1 
ATOM 624  O O   ? ARG A 1  80 ?  -5.179  13.183   9.901 1.000 91.230 ? 80  ARG A O   1 
ATOM 625  C CG  ? ARG A 1  80 ?  -8.593  14.643   7.427 1.000 91.230 ? 80  ARG A CG  1 
ATOM 626  C CD  ? ARG A 1  80 ?  -8.773  16.066   6.916 1.000 91.230 ? 80  ARG A CD  1 
ATOM 627  N NE  ? ARG A 1  80 ?  -9.429  16.091   5.612 1.000 91.230 ? 80  ARG A NE  1 
ATOM 628  N NH1 ? ARG A 1  80 ?  -9.209  18.372   5.316 1.000 91.230 ? 80  ARG A NH1 1 
ATOM 629  N NH2 ? ARG A 1  80 ? -10.229  17.096   3.708 1.000 91.230 ? 80  ARG A NH2 1 
ATOM 630  C CZ  ? ARG A 1  80 ?  -9.621  17.186   4.882 1.000 91.230 ? 80  ARG A CZ  1 
ATOM 631  N N   ? ARG A 1  81 ?  -6.703  13.341  11.454 1.000 89.130 ? 81  ARG A N   1 
ATOM 632  C CA  ? ARG A 1  81 ?  -5.736  13.355  12.547 1.000 89.130 ? 81  ARG A CA  1 
ATOM 633  C C   ? ARG A 1  81 ?  -6.175  12.432  13.679 1.000 89.130 ? 81  ARG A C   1 
ATOM 634  C CB  ? ARG A 1  81 ?  -5.543  14.778  13.077 1.000 89.130 ? 81  ARG A CB  1 
ATOM 635  O O   ? ARG A 1  81 ?  -7.140  12.725  14.387 1.000 89.130 ? 81  ARG A O   1 
ATOM 636  C CG  ? ARG A 1  81 ?  -4.897  15.725  12.078 1.000 89.130 ? 81  ARG A CG  1 
ATOM 637  C CD  ? ARG A 1  81 ?  -4.644  17.098  12.684 1.000 89.130 ? 81  ARG A CD  1 
ATOM 638  N NE  ? ARG A 1  81 ?  -4.046  18.013  11.716 1.000 89.130 ? 81  ARG A NE  1 
ATOM 639  N NH1 ? ARG A 1  81 ?  -3.896  19.793  13.181 1.000 89.130 ? 81  ARG A NH1 1 
ATOM 640  N NH2 ? ARG A 1  81 ?  -3.167  20.017  11.019 1.000 89.130 ? 81  ARG A NH2 1 
ATOM 641  C CZ  ? ARG A 1  81 ?  -3.705  19.272  11.975 1.000 89.130 ? 81  ARG A CZ  1 
ATOM 642  N N   ? PRO A 1  82 ?  -5.645  11.243  13.676 1.000 89.160 ? 82  PRO A N   1 
ATOM 643  C CA  ? PRO A 1  82 ?  -4.355  10.625  13.359 1.000 89.160 ? 82  PRO A CA  1 
ATOM 644  C C   ? PRO A 1  82 ?  -4.380   9.852  12.042 1.000 89.160 ? 82  PRO A C   1 
ATOM 645  C CB  ? PRO A 1  82 ?  -4.116   9.683  14.541 1.000 89.160 ? 82  PRO A CB  1 
ATOM 646  O O   ? PRO A 1  82 ?  -3.471   9.064  11.768 1.000 89.160 ? 82  PRO A O   1 
ATOM 647  C CG  ? PRO A 1  82 ?  -5.479   9.228  14.950 1.000 89.160 ? 82  PRO A CG  1 
ATOM 648  C CD  ? PRO A 1  82 ?  -6.446  10.354  14.719 1.000 89.160 ? 82  PRO A CD  1 
ATOM 649  N N   ? ARG A 1  83 ?  -5.158  10.029  11.099 1.000 93.640 ? 83  ARG A N   1 
ATOM 650  C CA  ? ARG A 1  83 ?  -5.348   9.337   9.828 1.000 93.640 ? 83  ARG A CA  1 
ATOM 651  C C   ? ARG A 1  83 ?  -5.927   7.943  10.046 1.000 93.640 ? 83  ARG A C   1 
ATOM 652  C CB  ? ARG A 1  83 ?  -4.026   9.241   9.064 1.000 93.640 ? 83  ARG A CB  1 
ATOM 653  O O   ? ARG A 1  83 ?  -5.508   6.982   9.396 1.000 93.640 ? 83  ARG A O   1 
ATOM 654  C CG  ? ARG A 1  83 ?  -3.468  10.587   8.628 1.000 93.640 ? 83  ARG A CG  1 
ATOM 655  C CD  ? ARG A 1  83 ?  -2.175  10.433   7.839 1.000 93.640 ? 83  ARG A CD  1 
ATOM 656  N NE  ? ARG A 1  83 ?  -1.595  11.728   7.496 1.000 93.640 ? 83  ARG A NE  1 
ATOM 657  N NH1 ? ARG A 1  83 ?   0.389  10.859   6.693 1.000 93.640 ? 83  ARG A NH1 1 
ATOM 658  N NH2 ? ARG A 1  83 ?   0.039  13.125   6.687 1.000 93.640 ? 83  ARG A NH2 1 
ATOM 659  C CZ  ? ARG A 1  83 ?  -0.391  11.901   6.959 1.000 93.640 ? 83  ARG A CZ  1 
ATOM 660  N N   ? ASP A 1  84 ?  -6.900   7.780  10.937 1.000 95.750 ? 84  ASP A N   1 
ATOM 661  C CA  ? ASP A 1  84 ?  -7.642   6.553  11.214 1.000 95.750 ? 84  ASP A CA  1 
ATOM 662  C C   ? ASP A 1  84 ?  -8.604   6.224  10.074 1.000 95.750 ? 84  ASP A C   1 
ATOM 663  C CB  ? ASP A 1  84 ?  -8.411   6.677  12.531 1.000 95.750 ? 84  ASP A CB  1 
ATOM 664  O O   ? ASP A 1  84 ?  -9.239   7.119   9.512 1.000 95.750 ? 84  ASP A O   1 
ATOM 665  C CG  ? ASP A 1  84 ?  -8.793   5.332  13.124 1.000 95.750 ? 84  ASP A CG  1 
ATOM 666  O OD1 ? ASP A 1  84 ?  -8.148   4.314  12.792 1.000 95.750 ? 84  ASP A OD1 1 
ATOM 667  O OD2 ? ASP A 1  84 ?  -9.749   5.289  13.928 1.000 95.750 ? 84  ASP A OD2 1 
ATOM 668  N N   ? ASN A 1  85 ?  -8.703   4.885   9.680 1.000 96.970 ? 85  ASN A N   1 
ATOM 669  C CA  ? ASN A 1  85 ?  -9.505   4.432   8.549 1.000 96.970 ? 85  ASN A CA  1 
ATOM 670  C C   ? ASN A 1  85 ?  -9.065   5.097   7.247 1.000 96.970 ? 85  ASN A C   1 
ATOM 671  C CB  ? ASN A 1  85 ? -10.990   4.695   8.804 1.000 96.970 ? 85  ASN A CB  1 
ATOM 672  O O   ? ASN A 1  85 ?  -9.902   5.484   6.430 1.000 96.970 ? 85  ASN A O   1 
ATOM 673  C CG  ? ASN A 1  85 ? -11.577   3.767   9.850 1.000 96.970 ? 85  ASN A CG  1 
ATOM 674  N ND2 ? ASN A 1  85 ? -12.419   4.311  10.720 1.000 96.970 ? 85  ASN A ND2 1 
ATOM 675  O OD1 ? ASN A 1  85 ? -11.274   2.571   9.876 1.000 96.970 ? 85  ASN A OD1 1 
ATOM 676  N N   ? ASP A 1  86 ?  -7.823   5.288   7.058 1.000 97.450 ? 86  ASP A N   1 
ATOM 677  C CA  ? ASP A 1  86 ?  -7.190   5.942   5.917 1.000 97.450 ? 86  ASP A CA  1 
ATOM 678  C C   ? ASP A 1  86 ?  -7.286   5.074   4.664 1.000 97.450 ? 86  ASP A C   1 
ATOM 679  C CB  ? ASP A 1  86 ?  -5.726   6.261   6.225 1.000 97.450 ? 86  ASP A CB  1 
ATOM 680  O O   ? ASP A 1  86 ?  -6.285   4.511   4.215 1.000 97.450 ? 86  ASP A O   1 
ATOM 681  C CG  ? ASP A 1  86 ?  -5.096   7.195   5.208 1.000 97.450 ? 86  ASP A CG  1 
ATOM 682  O OD1 ? ASP A 1  86 ?  -5.832   7.816   4.412 1.000 97.450 ? 86  ASP A OD1 1 
ATOM 683  O OD2 ? ASP A 1  86 ?  -3.851   7.310   5.201 1.000 97.450 ? 86  ASP A OD2 1 
ATOM 684  N N   ? PHE A 1  87 ?  -8.512   4.889   4.105 1.000 97.890 ? 87  PHE A N   1 
ATOM 685  C CA  ? PHE A 1  87 ?  -8.795   4.078   2.926 1.000 97.890 ? 87  PHE A CA  1 
ATOM 686  C C   ? PHE A 1  87 ?  -9.578   4.878   1.893 1.000 97.890 ? 87  PHE A C   1 
ATOM 687  C CB  ? PHE A 1  87 ?  -9.574   2.817   3.314 1.000 97.890 ? 87  PHE A CB  1 
ATOM 688  O O   ? PHE A 1  87 ? -10.466   5.657   2.245 1.000 97.890 ? 87  PHE A O   1 
ATOM 689  C CG  ? PHE A 1  87 ?  -8.766   1.824   4.106 1.000 97.890 ? 87  PHE A CG  1 
ATOM 690  C CD1 ? PHE A 1  87 ?  -7.809   1.032   3.483 1.000 97.890 ? 87  PHE A CD1 1 
ATOM 691  C CD2 ? PHE A 1  87 ?  -8.964   1.682   5.473 1.000 97.890 ? 87  PHE A CD2 1 
ATOM 692  C CE1 ? PHE A 1  87 ?  -7.061   0.111   4.213 1.000 97.890 ? 87  PHE A CE1 1 
ATOM 693  C CE2 ? PHE A 1  87 ?  -8.220   0.765   6.209 1.000 97.890 ? 87  PHE A CE2 1 
ATOM 694  C CZ  ? PHE A 1  87 ?  -7.269  -0.020   5.577 1.000 97.890 ? 87  PHE A CZ  1 
ATOM 695  N N   ? MET A 1  88 ?  -9.234   4.680   0.672 1.000 97.280 ? 88  MET A N   1 
ATOM 696  C CA  ? MET A 1  88 ?  -9.944   5.242  -0.473 1.000 97.280 ? 88  MET A CA  1 
ATOM 697  C C   ? MET A 1  88 ?  -9.995   4.244  -1.625 1.000 97.280 ? 88  MET A C   1 
ATOM 698  C CB  ? MET A 1  88 ?  -9.280   6.540  -0.935 1.000 97.280 ? 88  MET A CB  1 
ATOM 699  O O   ? MET A 1  88 ?  -9.005   3.566  -1.908 1.000 97.280 ? 88  MET A O   1 
ATOM 700  C CG  ? MET A 1  88 ?  -9.971   7.194  -2.120 1.000 97.280 ? 88  MET A CG  1 
ATOM 701  S SD  ? MET A 1  88 ?  -9.167   8.765  -2.623 1.000 97.280 ? 88  MET A SD  1 
ATOM 702  C CE  ? MET A 1  88 ?  -7.616   8.124  -3.313 1.000 97.280 ? 88  MET A CE  1 
ATOM 703  N N   ? LEU A 1  89 ? -11.184   4.088  -2.231 1.000 97.610 ? 89  LEU A N   1 
ATOM 704  C CA  ? LEU A 1  89 ? -11.351   3.258  -3.419 1.000 97.610 ? 89  LEU A CA  1 
ATOM 705  C C   ? LEU A 1  89 ? -11.448   4.119  -4.674 1.000 97.610 ? 89  LEU A C   1 
ATOM 706  C CB  ? LEU A 1  89 ? -12.599   2.381  -3.290 1.000 97.610 ? 89  LEU A CB  1 
ATOM 707  O O   ? LEU A 1  89 ? -12.140   5.140  -4.680 1.000 97.610 ? 89  LEU A O   1 
ATOM 708  C CG  ? LEU A 1  89 ? -12.495   1.190  -2.336 1.000 97.610 ? 89  LEU A CG  1 
ATOM 709  C CD1 ? LEU A 1  89 ? -13.878   0.610  -2.060 1.000 97.610 ? 89  LEU A CD1 1 
ATOM 710  C CD2 ? LEU A 1  89 ? -11.567   0.125  -2.910 1.000 97.610 ? 89  LEU A CD2 1 
ATOM 711  N N   ? LEU A 1  90 ? -10.659   3.695  -5.641 1.000 97.200 ? 90  LEU A N   1 
ATOM 712  C CA  ? LEU A 1  90 ? -10.738   4.312  -6.960 1.000 97.200 ? 90  LEU A CA  1 
ATOM 713  C C   ? LEU A 1  90 ? -11.414   3.377  -7.958 1.000 97.200 ? 90  LEU A C   1 
ATOM 714  C CB  ? LEU A 1  90 ?  -9.340   4.687  -7.461 1.000 97.200 ? 90  LEU A CB  1 
ATOM 715  O O   ? LEU A 1  90 ? -11.003   2.225  -8.113 1.000 97.200 ? 90  LEU A O   1 
ATOM 716  C CG  ? LEU A 1  90 ?  -8.494   5.552  -6.526 1.000 97.200 ? 90  LEU A CG  1 
ATOM 717  C CD1 ? LEU A 1  90 ?  -7.103   5.763  -7.113 1.000 97.200 ? 90  LEU A CD1 1 
ATOM 718  C CD2 ? LEU A 1  90 ?  -9.180   6.889  -6.268 1.000 97.200 ? 90  LEU A CD2 1 
ATOM 719  N N   ? GLU A 1  91 ? -12.534   3.889  -8.566 1.000 97.180 ? 91  GLU A N   1 
ATOM 720  C CA  ? GLU A 1  91 ? -13.163   3.150  -9.657 1.000 97.180 ? 91  GLU A CA  1 
ATOM 721  C C   ? GLU A 1  91 ? -12.589   3.567 -11.009 1.000 97.180 ? 91  GLU A C   1 
ATOM 722  C CB  ? GLU A 1  91 ? -14.679   3.357  -9.643 1.000 97.180 ? 91  GLU A CB  1 
ATOM 723  O O   ? GLU A 1  91 ? -12.624   4.746 -11.367 1.000 97.180 ? 91  GLU A O   1 
ATOM 724  C CG  ? GLU A 1  91 ? -15.428   2.488 -10.644 1.000 97.180 ? 91  GLU A CG  1 
ATOM 725  C CD  ? GLU A 1  91 ? -16.934   2.695 -10.609 1.000 97.180 ? 91  GLU A CD  1 
ATOM 726  O OE1 ? GLU A 1  91 ? -17.665   1.945 -11.295 1.000 97.180 ? 91  GLU A OE1 1 
ATOM 727  O OE2 ? GLU A 1  91 ? -17.386   3.615  -9.891 1.000 97.180 ? 91  GLU A OE2 1 
ATOM 728  N N   ? LEU A 1  92 ? -12.056   2.561 -11.710 1.000 97.090 ? 92  LEU A N   1 
ATOM 729  C CA  ? LEU A 1  92 ? -11.464   2.831 -13.015 1.000 97.090 ? 92  LEU A CA  1 
ATOM 730  C C   ? LEU A 1  92 ? -12.546   3.035 -14.071 1.000 97.090 ? 92  LEU A C   1 
ATOM 731  C CB  ? LEU A 1  92 ? -10.539   1.684 -13.432 1.000 97.090 ? 92  LEU A CB  1 
ATOM 732  O O   ? LEU A 1  92 ? -13.617   2.429 -13.994 1.000 97.090 ? 92  LEU A O   1 
ATOM 733  C CG  ? LEU A 1  92 ?  -9.441   1.304 -12.437 1.000 97.090 ? 92  LEU A CG  1 
ATOM 734  C CD1 ? LEU A 1  92 ?  -8.625   0.132 -12.971 1.000 97.090 ? 92  LEU A CD1 1 
ATOM 735  C CD2 ? LEU A 1  92 ?  -8.541   2.502 -12.151 1.000 97.090 ? 92  LEU A CD2 1 
ATOM 736  N N   ? ASP A 1  93 ? -12.303   3.935 -15.062 1.000 96.030 ? 93  ASP A N   1 
ATOM 737  C CA  ? ASP A 1  93 ? -13.267   4.210 -16.123 1.000 96.030 ? 93  ASP A CA  1 
ATOM 738  C C   ? ASP A 1  93 ? -13.464   2.988 -17.017 1.000 96.030 ? 93  ASP A C   1 
ATOM 739  C CB  ? ASP A 1  93 ? -12.815   5.408 -16.961 1.000 96.030 ? 93  ASP A CB  1 
ATOM 740  O O   ? ASP A 1  93 ? -14.529   2.813 -17.612 1.000 96.030 ? 93  ASP A O   1 
ATOM 741  C CG  ? ASP A 1  93 ? -11.460   5.197 -17.614 1.000 96.030 ? 93  ASP A CG  1 
ATOM 742  O OD1 ? ASP A 1  93 ? -10.703   4.306 -17.173 1.000 96.030 ? 93  ASP A OD1 1 
ATOM 743  O OD2 ? ASP A 1  93 ? -11.146   5.931 -18.576 1.000 96.030 ? 93  ASP A OD2 1 
ATOM 744  N N   ? GLU A 1  94 ? -12.434   2.072 -17.123 1.000 97.020 ? 94  GLU A N   1 
ATOM 745  C CA  ? GLU A 1  94 ? -12.448   0.762 -17.767 1.000 97.020 ? 94  GLU A CA  1 
ATOM 746  C C   ? GLU A 1  94 ? -11.682  -0.267 -16.940 1.000 97.020 ? 94  GLU A C   1 
ATOM 747  C CB  ? GLU A 1  94 ? -11.856   0.850 -19.176 1.000 97.020 ? 94  GLU A CB  1 
ATOM 748  O O   ? GLU A 1  94 ? -10.661   0.055 -16.330 1.000 97.020 ? 94  GLU A O   1 
ATOM 749  C CG  ? GLU A 1  94 ? -12.633   1.763 -20.114 1.000 97.020 ? 94  GLU A CG  1 
ATOM 750  C CD  ? GLU A 1  94 ? -13.977   1.190 -20.532 1.000 97.020 ? 94  GLU A CD  1 
ATOM 751  O OE1 ? GLU A 1  94 ? -14.919   1.975 -20.786 1.000 97.020 ? 94  GLU A OE1 1 
ATOM 752  O OE2 ? GLU A 1  94 ? -14.091  -0.054 -20.605 1.000 97.020 ? 94  GLU A OE2 1 
ATOM 753  N N   ? PRO A 1  95 ? -12.288  -1.633 -17.015 1.000 97.630 ? 95  PRO A N   1 
ATOM 754  C CA  ? PRO A 1  95 ? -11.586  -2.663 -16.245 1.000 97.630 ? 95  PRO A CA  1 
ATOM 755  C C   ? PRO A 1  95 ? -10.159  -2.897 -16.738 1.000 97.630 ? 95  PRO A C   1 
ATOM 756  C CB  ? PRO A 1  95 ? -12.448  -3.910 -16.455 1.000 97.630 ? 95  PRO A CB  1 
ATOM 757  O O   ? PRO A 1  95 ?  -9.886  -2.765 -17.934 1.000 97.630 ? 95  PRO A O   1 
ATOM 758  C CG  ? PRO A 1  95 ? -13.767  -3.388 -16.925 1.000 97.630 ? 95  PRO A CG  1 
ATOM 759  C CD  ? PRO A 1  95 ? -13.539  -2.086 -17.637 1.000 97.630 ? 95  PRO A CD  1 
ATOM 760  N N   ? ALA A 1  96 ?  -9.239  -3.248 -15.795 1.000 97.740 ? 96  ALA A N   1 
ATOM 761  C CA  ? ALA A 1  96 ?  -7.878  -3.647 -16.144 1.000 97.740 ? 96  ALA A CA  1 
ATOM 762  C C   ? ALA A 1  96 ?  -7.874  -4.962 -16.919 1.000 97.740 ? 96  ALA A C   1 
ATOM 763  C CB  ? ALA A 1  96 ?  -7.021  -3.771 -14.887 1.000 97.740 ? 96  ALA A CB  1 
ATOM 764  O O   ? ALA A 1  96 ?  -8.697  -5.844 -16.662 1.000 97.740 ? 96  ALA A O   1 
ATOM 765  N N   ? GLU A 1  97 ?  -7.027  -5.034 -17.931 1.000 97.610 ? 97  GLU A N   1 
ATOM 766  C CA  ? GLU A 1  97 ?  -6.790  -6.306 -18.608 1.000 97.610 ? 97  GLU A CA  1 
ATOM 767  C C   ? GLU A 1  97 ?  -5.789  -7.163 -17.839 1.000 97.610 ? 97  GLU A C   1 
ATOM 768  C CB  ? GLU A 1  97 ?  -6.292  -6.070 -20.037 1.000 97.610 ? 97  GLU A CB  1 
ATOM 769  O O   ? GLU A 1  97 ?  -4.602  -6.838 -17.780 1.000 97.610 ? 97  GLU A O   1 
ATOM 770  C CG  ? GLU A 1  97 ?  -7.301  -5.363 -20.931 1.000 97.610 ? 97  GLU A CG  1 
ATOM 771  C CD  ? GLU A 1  97 ?  -6.779  -5.104 -22.335 1.000 97.610 ? 97  GLU A CD  1 
ATOM 772  O OE1 ? GLU A 1  97 ?  -7.487  -4.451 -23.135 1.000 97.610 ? 97  GLU A OE1 1 
ATOM 773  O OE2 ? GLU A 1  97 ?  -5.654  -5.560 -22.639 1.000 97.610 ? 97  GLU A OE2 1 
ATOM 774  N N   ? LEU A 1  98 ?  -6.283  -8.224 -17.196 1.000 97.650 ? 98  LEU A N   1 
ATOM 775  C CA  ? LEU A 1  98 ?  -5.404  -9.055 -16.380 1.000 97.650 ? 98  LEU A CA  1 
ATOM 776  C C   ? LEU A 1  98 ?  -4.504  -9.919 -17.257 1.000 97.650 ? 98  LEU A C   1 
ATOM 777  C CB  ? LEU A 1  98 ?  -6.225  -9.942 -15.440 1.000 97.650 ? 98  LEU A CB  1 
ATOM 778  O O   ? LEU A 1  98 ?  -4.965 -10.506 -18.238 1.000 97.650 ? 98  LEU A O   1 
ATOM 779  C CG  ? LEU A 1  98 ?  -7.215  -9.224 -14.523 1.000 97.650 ? 98  LEU A CG  1 
ATOM 780  C CD1 ? LEU A 1  98 ?  -7.878 -10.218 -13.575 1.000 97.650 ? 98  LEU A CD1 1 
ATOM 781  C CD2 ? LEU A 1  98 ?  -6.515  -8.118 -13.741 1.000 97.650 ? 98  LEU A CD2 1 
ATOM 782  N N   ? ASN A 1  99 ?  -3.134 -10.000 -16.859 1.000 95.760 ? 99  ASN A N   1 
ATOM 783  C CA  ? ASN A 1  99 ?  -2.074 -10.796 -17.468 1.000 95.760 ? 99  ASN A CA  1 
ATOM 784  C C   ? ASN A 1  99 ?  -0.926 -11.040 -16.493 1.000 95.760 ? 99  ASN A C   1 
ATOM 785  C CB  ? ASN A 1  99 ?  -1.556 -10.118 -18.739 1.000 95.760 ? 99  ASN A CB  1 
ATOM 786  O O   ? ASN A 1  99 ?  -1.085 -10.863 -15.283 1.000 95.760 ? 99  ASN A O   1 
ATOM 787  C CG  ? ASN A 1  99 ?  -1.034  -8.718 -18.483 1.000 95.760 ? 99  ASN A CG  1 
ATOM 788  N ND2 ? ASN A 1  99 ?  -1.414  -7.778 -19.339 1.000 95.760 ? 99  ASN A ND2 1 
ATOM 789  O OD1 ? ASN A 1  99 ?  -0.294  -8.484 -17.523 1.000 95.760 ? 99  ASN A OD1 1 
ATOM 790  N N   ? ASN A 1 100 ?   0.214 -11.436 -17.024 1.000 95.610 ? 100 ASN A N   1 
ATOM 791  C CA  ? ASN A 1 100 ?   1.335 -11.776 -16.155 1.000 95.610 ? 100 ASN A CA  1 
ATOM 792  C C   ? ASN A 1 100 ?   1.864 -10.551 -15.415 1.000 95.610 ? 100 ASN A C   1 
ATOM 793  C CB  ? ASN A 1 100 ?   2.457 -12.436 -16.959 1.000 95.610 ? 100 ASN A CB  1 
ATOM 794  O O   ? ASN A 1 100 ?   2.489 -10.678 -14.361 1.000 95.610 ? 100 ASN A O   1 
ATOM 795  C CG  ? ASN A 1 100 ?   2.110 -13.845 -17.399 1.000 95.610 ? 100 ASN A CG  1 
ATOM 796  N ND2 ? ASN A 1 100 ?   2.701 -14.284 -18.504 1.000 95.610 ? 100 ASN A ND2 1 
ATOM 797  O OD1 ? ASN A 1 100 ?   1.318 -14.533 -16.750 1.000 95.610 ? 100 ASN A OD1 1 
ATOM 798  N N   ? ASP A 1 101 ?   1.470  -9.337 -15.844 1.000 95.770 ? 101 ASP A N   1 
ATOM 799  C CA  ? ASP A 1 101 ?   2.058  -8.115 -15.304 1.000 95.770 ? 101 ASP A CA  1 
ATOM 800  C C   ? ASP A 1 101 ?   1.006  -7.267 -14.592 1.000 95.770 ? 101 ASP A C   1 
ATOM 801  C CB  ? ASP A 1 101 ?   2.723  -7.302 -16.417 1.000 95.770 ? 101 ASP A CB  1 
ATOM 802  O O   ? ASP A 1 101 ?   1.342  -6.305 -13.899 1.000 95.770 ? 101 ASP A O   1 
ATOM 803  C CG  ? ASP A 1 101 ?   3.879  -8.034 -17.076 1.000 95.770 ? 101 ASP A CG  1 
ATOM 804  O OD1 ? ASP A 1 101 ?   4.916  -8.255 -16.415 1.000 95.770 ? 101 ASP A OD1 1 
ATOM 805  O OD2 ? ASP A 1 101 ?   3.753  -8.389 -18.268 1.000 95.770 ? 101 ASP A OD2 1 
ATOM 806  N N   ? VAL A 1 102 ?  -0.274  -7.663 -14.742 1.000 97.940 ? 102 VAL A N   1 
ATOM 807  C CA  ? VAL A 1 102 ?  -1.388  -7.000 -14.073 1.000 97.940 ? 102 VAL A CA  1 
ATOM 808  C C   ? VAL A 1 102 ?  -2.324  -8.045 -13.469 1.000 97.940 ? 102 VAL A C   1 
ATOM 809  C CB  ? VAL A 1 102 ?  -2.168  -6.082 -15.041 1.000 97.940 ? 102 VAL A CB  1 
ATOM 810  O O   ? VAL A 1 102 ?  -3.014  -8.763 -14.196 1.000 97.940 ? 102 VAL A O   1 
ATOM 811  C CG1 ? VAL A 1 102 ?  -3.282  -5.342 -14.304 1.000 97.940 ? 102 VAL A CG1 1 
ATOM 812  C CG2 ? VAL A 1 102 ?  -1.220  -5.093 -15.717 1.000 97.940 ? 102 VAL A CG2 1 
ATOM 813  N N   ? LYS A 1 103 ?  -2.285  -8.093 -12.047 1.000 97.790 ? 103 LYS A N   1 
ATOM 814  C CA  ? LYS A 1 103 ?  -3.148  -9.017 -11.316 1.000 97.790 ? 103 LYS A CA  1 
ATOM 815  C C   ? LYS A 1 103 ?  -3.784  -8.336 -10.108 1.000 97.790 ? 103 LYS A C   1 
ATOM 816  C CB  ? LYS A 1 103 ?  -2.359 -10.248 -10.869 1.000 97.790 ? 103 LYS A CB  1 
ATOM 817  O O   ? LYS A 1 103 ?  -3.299  -7.301  -9.646 1.000 97.790 ? 103 LYS A O   1 
ATOM 818  C CG  ? LYS A 1 103 ?  -1.875 -11.124 -12.016 1.000 97.790 ? 103 LYS A CG  1 
ATOM 819  C CD  ? LYS A 1 103 ?  -1.213 -12.397 -11.506 1.000 97.790 ? 103 LYS A CD  1 
ATOM 820  C CE  ? LYS A 1 103 ?  -0.765 -13.293 -12.652 1.000 97.790 ? 103 LYS A CE  1 
ATOM 821  N NZ  ? LYS A 1 103 ?  -0.108 -14.540 -12.157 1.000 97.790 ? 103 LYS A NZ  1 
ATOM 822  N N   ? THR A 1 104 ?  -4.905  -8.981  -9.644 1.000 98.250 ? 104 THR A N   1 
ATOM 823  C CA  ? THR A 1 104 ?  -5.515  -8.523  -8.401 1.000 98.250 ? 104 THR A CA  1 
ATOM 824  C C   ? THR A 1 104 ?  -4.888  -9.226  -7.200 1.000 98.250 ? 104 THR A C   1 
ATOM 825  C CB  ? THR A 1 104 ?  -7.036  -8.763  -8.403 1.000 98.250 ? 104 THR A CB  1 
ATOM 826  O O   ? THR A 1 104 ?  -4.327 -10.315  -7.335 1.000 98.250 ? 104 THR A O   1 
ATOM 827  C CG2 ? THR A 1 104 ?  -7.691  -8.130  -9.626 1.000 98.250 ? 104 THR A CG2 1 
ATOM 828  O OG1 ? THR A 1 104 ?  -7.292 -10.173  -8.414 1.000 98.250 ? 104 THR A OG1 1 
ATOM 829  N N   ? ILE A 1 105 ?  -5.017  -8.516  -6.017 1.000 98.390 ? 105 ILE A N   1 
ATOM 830  C CA  ? ILE A 1 105 ?  -4.579  -9.110  -4.759 1.000 98.390 ? 105 ILE A CA  1 
ATOM 831  C C   ? ILE A 1 105 ?  -5.767  -9.244  -3.810 1.000 98.390 ? 105 ILE A C   1 
ATOM 832  C CB  ? ILE A 1 105 ?  -3.458  -8.276  -4.100 1.000 98.390 ? 105 ILE A CB  1 
ATOM 833  O O   ? ILE A 1 105 ?  -6.641  -8.374  -3.773 1.000 98.390 ? 105 ILE A O   1 
ATOM 834  C CG1 ? ILE A 1 105 ?  -2.839  -9.045  -2.927 1.000 98.390 ? 105 ILE A CG1 1 
ATOM 835  C CG2 ? ILE A 1 105 ?  -3.994  -6.917  -3.642 1.000 98.390 ? 105 ILE A CG2 1 
ATOM 836  C CD1 ? ILE A 1 105 ?  -1.918 -10.181  -3.348 1.000 98.390 ? 105 ILE A CD1 1 
ATOM 837  N N   ? SER A 1 106 ?  -5.750 -10.367  -3.047 1.000 98.050 ? 106 SER A N   1 
ATOM 838  C CA  ? SER A 1 106 ?  -6.843 -10.630  -2.117 1.000 98.050 ? 106 SER A CA  1 
ATOM 839  C C   ? SER A 1 106 ?  -6.716  -9.777  -0.859 1.000 98.050 ? 106 SER A C   1 
ATOM 840  C CB  ? SER A 1 106 ?  -6.879 -12.111  -1.737 1.000 98.050 ? 106 SER A CB  1 
ATOM 841  O O   ? SER A 1 106 ?  -5.607  -9.520  -0.386 1.000 98.050 ? 106 SER A O   1 
ATOM 842  O OG  ? SER A 1 106 ?  -7.120 -12.917  -2.877 1.000 98.050 ? 106 SER A OG  1 
ATOM 843  N N   ? LEU A 1 107 ?  -7.944  -9.386  -0.304 1.000 98.230 ? 107 LEU A N   1 
ATOM 844  C CA  ? LEU A 1 107 ?  -7.993  -8.632   0.943 1.000 98.230 ? 107 LEU A CA  1 
ATOM 845  C C   ? LEU A 1 107 ?  -7.874  -9.562   2.146 1.000 98.230 ? 107 LEU A C   1 
ATOM 846  C CB  ? LEU A 1 107 ?  -9.292  -7.826   1.032 1.000 98.230 ? 107 LEU A CB  1 
ATOM 847  O O   ? LEU A 1 107 ?  -8.431 -10.663   2.142 1.000 98.230 ? 107 LEU A O   1 
ATOM 848  C CG  ? LEU A 1 107 ?  -9.533  -6.804  -0.080 1.000 98.230 ? 107 LEU A CG  1 
ATOM 849  C CD1 ? LEU A 1 107 ? -10.920  -6.185   0.062 1.000 98.230 ? 107 LEU A CD1 1 
ATOM 850  C CD2 ? LEU A 1 107 ?  -8.456  -5.725  -0.058 1.000 98.230 ? 107 LEU A CD2 1 
ATOM 851  N N   ? ALA A 1 108 ?  -7.177  -9.163   3.139 1.000 97.540 ? 108 ALA A N   1 
ATOM 852  C CA  ? ALA A 1 108 ?  -7.043  -9.941   4.369 1.000 97.540 ? 108 ALA A CA  1 
ATOM 853  C C   ? ALA A 1 108 ?  -8.346  -9.944   5.162 1.000 97.540 ? 108 ALA A C   1 
ATOM 854  C CB  ? ALA A 1 108 ?  -5.904  -9.391   5.224 1.000 97.540 ? 108 ALA A CB  1 
ATOM 855  O O   ? ALA A 1 108 ?  -8.892  -8.883   5.475 1.000 97.540 ? 108 ALA A O   1 
ATOM 856  N N   ? THR A 1 109 ?  -8.895 -11.108   5.498 1.000 97.100 ? 109 THR A N   1 
ATOM 857  C CA  ? THR A 1 109 ? -10.107 -11.229   6.301 1.000 97.100 ? 109 THR A CA  1 
ATOM 858  C C   ? THR A 1 109 ?  -9.763 -11.443   7.772 1.000 97.100 ? 109 THR A C   1 
ATOM 859  C CB  ? THR A 1 109 ? -10.993 -12.387   5.804 1.000 97.100 ? 109 THR A CB  1 
ATOM 860  O O   ? THR A 1 109 ? -10.633 -11.346   8.639 1.000 97.100 ? 109 THR A O   1 
ATOM 861  C CG2 ? THR A 1 109 ? -11.491 -12.129   4.386 1.000 97.100 ? 109 THR A CG2 1 
ATOM 862  O OG1 ? THR A 1 109 ? -10.233 -13.602   5.817 1.000 97.100 ? 109 THR A OG1 1 
ATOM 863  N N   ? GLN A 1 110 ?  -8.453 -11.713   7.952 1.000 97.060 ? 110 GLN A N   1 
ATOM 864  C CA  ? GLN A 1 110 ?  -7.898 -11.818   9.298 1.000 97.060 ? 110 GLN A CA  1 
ATOM 865  C C   ? GLN A 1 110 ?  -6.615 -11.003   9.429 1.000 97.060 ? 110 GLN A C   1 
ATOM 866  C CB  ? GLN A 1 110 ?  -7.630 -13.281   9.655 1.000 97.060 ? 110 GLN A CB  1 
ATOM 867  O O   ? GLN A 1 110 ?  -5.803 -10.960   8.503 1.000 97.060 ? 110 GLN A O   1 
ATOM 868  C CG  ? GLN A 1 110 ?  -8.887 -14.139   9.719 1.000 97.060 ? 110 GLN A CG  1 
ATOM 869  C CD  ? GLN A 1 110 ?  -8.593 -15.584  10.072 1.000 97.060 ? 110 GLN A CD  1 
ATOM 870  N NE2 ? GLN A 1 110 ?  -9.506 -16.480   9.712 1.000 97.060 ? 110 GLN A NE2 1 
ATOM 871  O OE1 ? GLN A 1 110 ?  -7.554 -15.894  10.663 1.000 97.060 ? 110 GLN A OE1 1 
ATOM 872  N N   ? CYS A 1 111 ?  -6.455 -10.457  10.694 1.000 96.760 ? 111 CYS A N   1 
ATOM 873  C CA  ? CYS A 1 111 ?  -5.265  -9.648  10.928 1.000 96.760 ? 111 CYS A CA  1 
ATOM 874  C C   ? CYS A 1 111 ?  -4.029 -10.527  11.079 1.000 96.760 ? 111 CYS A C   1 
ATOM 875  C CB  ? CYS A 1 111 ?  -5.441  -8.782  12.175 1.000 96.760 ? 111 CYS A CB  1 
ATOM 876  O O   ? CYS A 1 111 ?  -4.113 -11.638  11.605 1.000 96.760 ? 111 CYS A O   1 
ATOM 877  S SG  ? CYS A 1 111 ?  -6.761  -7.558  12.030 1.000 96.760 ? 111 CYS A SG  1 
ATOM 878  N N   ? PRO A 1 112 ?  -2.879 -10.037  10.605 1.000 96.410 ? 112 PRO A N   1 
ATOM 879  C CA  ? PRO A 1 112 ?  -1.657 -10.832  10.743 1.000 96.410 ? 112 PRO A CA  1 
ATOM 880  C C   ? PRO A 1 112 ?  -1.199 -10.964  12.193 1.000 96.410 ? 112 PRO A C   1 
ATOM 881  C CB  ? PRO A 1 112 ?  -0.633 -10.050   9.916 1.000 96.410 ? 112 PRO A CB  1 
ATOM 882  O O   ? PRO A 1 112 ?  -1.390 -10.043  12.991 1.000 96.410 ? 112 PRO A O   1 
ATOM 883  C CG  ? PRO A 1 112 ?  -1.061  -8.623  10.028 1.000 96.410 ? 112 PRO A CG  1 
ATOM 884  C CD  ? PRO A 1 112 ?  -2.562  -8.576  10.064 1.000 96.410 ? 112 PRO A CD  1 
ATOM 885  N N   ? ALA A 1 113 ?  -0.682 -12.167  12.535 1.000 96.220 ? 113 ALA A N   1 
ATOM 886  C CA  ? ALA A 1 113 ?  -0.021 -12.308  13.830 1.000 96.220 ? 113 ALA A CA  1 
ATOM 887  C C   ? ALA A 1 113 ?   1.257 -11.476  13.887 1.000 96.220 ? 113 ALA A C   1 
ATOM 888  C CB  ? ALA A 1 113 ?   0.290 -13.776  14.112 1.000 96.220 ? 113 ALA A CB  1 
ATOM 889  O O   ? ALA A 1 113 ?   1.922 -11.278  12.868 1.000 96.220 ? 113 ALA A O   1 
ATOM 890  N N   ? PRO A 1 114 ?   1.568 -10.968  15.127 1.000 95.650 ? 114 PRO A N   1 
ATOM 891  C CA  ? PRO A 1 114 ?   2.848 -10.266  15.246 1.000 95.650 ? 114 PRO A CA  1 
ATOM 892  C C   ? PRO A 1 114 ?   4.032 -11.114  14.787 1.000 95.650 ? 114 PRO A C   1 
ATOM 893  C CB  ? PRO A 1 114 ?   2.945  -9.959  16.743 1.000 95.650 ? 114 PRO A CB  1 
ATOM 894  O O   ? PRO A 1 114 ?   4.079 -12.316  15.064 1.000 95.650 ? 114 PRO A O   1 
ATOM 895  C CG  ? PRO A 1 114 ?   1.529  -9.950  17.223 1.000 95.650 ? 114 PRO A CG  1 
ATOM 896  C CD  ? PRO A 1 114 ?   0.753 -10.970  16.440 1.000 95.650 ? 114 PRO A CD  1 
ATOM 897  N N   ? GLY A 1 115 ?   4.979 -10.468  14.014 1.000 95.610 ? 115 GLY A N   1 
ATOM 898  C CA  ? GLY A 1 115 ?   6.171 -11.157  13.545 1.000 95.610 ? 115 GLY A CA  1 
ATOM 899  C C   ? GLY A 1 115 ?   6.000 -11.777  12.171 1.000 95.610 ? 115 GLY A C   1 
ATOM 900  O O   ? GLY A 1 115 ?   6.931 -12.384  11.638 1.000 95.610 ? 115 GLY A O   1 
ATOM 901  N N   ? THR A 1 116 ?   4.800 -11.671  11.650 1.000 96.690 ? 116 THR A N   1 
ATOM 902  C CA  ? THR A 1 116 ?   4.541 -12.155  10.298 1.000 96.690 ? 116 THR A CA  1 
ATOM 903  C C   ? THR A 1 116 ?   5.395 -11.404   9.281 1.000 96.690 ? 116 THR A C   1 
ATOM 904  C CB  ? THR A 1 116 ?   3.053 -12.010   9.929 1.000 96.690 ? 116 THR A CB  1 
ATOM 905  O O   ? THR A 1 116 ?   5.488 -10.175   9.327 1.000 96.690 ? 116 THR A O   1 
ATOM 906  C CG2 ? THR A 1 116 ?   2.773 -12.570   8.539 1.000 96.690 ? 116 THR A CG2 1 
ATOM 907  O OG1 ? THR A 1 116 ?   2.257 -12.720  10.887 1.000 96.690 ? 116 THR A OG1 1 
ATOM 908  N N   ? LYS A 1 117 ?   6.045 -12.179   8.436 1.000 96.040 ? 117 LYS A N   1 
ATOM 909  C CA  ? LYS A 1 117 ?   6.852 -11.590   7.372 1.000 96.040 ? 117 LYS A CA  1 
ATOM 910  C C   ? LYS A 1 117 ?   5.970 -10.936   6.312 1.000 96.040 ? 117 LYS A C   1 
ATOM 911  C CB  ? LYS A 1 117 ?   7.747 -12.649   6.728 1.000 96.040 ? 117 LYS A CB  1 
ATOM 912  O O   ? LYS A 1 117 ?   5.056 -11.570   5.780 1.000 96.040 ? 117 LYS A O   1 
ATOM 913  C CG  ? LYS A 1 117 ?   8.748 -12.089   5.727 1.000 96.040 ? 117 LYS A CG  1 
ATOM 914  C CD  ? LYS A 1 117 ?   9.638 -13.184   5.153 1.000 96.040 ? 117 LYS A CD  1 
ATOM 915  C CE  ? LYS A 1 117 ?  10.587 -12.637   4.095 1.000 96.040 ? 117 LYS A CE  1 
ATOM 916  N NZ  ? LYS A 1 117 ?  11.486 -13.700   3.556 1.000 96.040 ? 117 LYS A NZ  1 
ATOM 917  N N   ? CYS A 1 118 ?   6.305  -9.719   5.952 1.000 96.370 ? 118 CYS A N   1 
ATOM 918  C CA  ? CYS A 1 118 ?   5.530  -8.936   4.996 1.000 96.370 ? 118 CYS A CA  1 
ATOM 919  C C   ? CYS A 1 118 ?   6.442  -8.265   3.975 1.000 96.370 ? 118 CYS A C   1 
ATOM 920  C CB  ? CYS A 1 118 ?   4.694  -7.881   5.719 1.000 96.370 ? 118 CYS A CB  1 
ATOM 921  O O   ? CYS A 1 118 ?   7.619  -8.024   4.251 1.000 96.370 ? 118 CYS A O   1 
ATOM 922  S SG  ? CYS A 1 118 ?   3.601  -8.560   6.986 1.000 96.370 ? 118 CYS A SG  1 
ATOM 923  N N   ? ILE A 1 119 ?   5.836  -8.024   2.830 1.000 95.460 ? 119 ILE A N   1 
ATOM 924  C CA  ? ILE A 1 119 ?   6.556  -7.313   1.779 1.000 95.460 ? 119 ILE A CA  1 
ATOM 925  C C   ? ILE A 1 119 ?   5.818  -6.022   1.432 1.000 95.460 ? 119 ILE A C   1 
ATOM 926  C CB  ? ILE A 1 119 ?   6.725  -8.189   0.517 1.000 95.460 ? 119 ILE A CB  1 
ATOM 927  O O   ? ILE A 1 119 ?   4.610  -6.037   1.183 1.000 95.460 ? 119 ILE A O   1 
ATOM 928  C CG1 ? ILE A 1 119 ?   7.489  -9.474   0.858 1.000 95.460 ? 119 ILE A CG1 1 
ATOM 929  C CG2 ? ILE A 1 119 ?   7.433  -7.407  -0.592 1.000 95.460 ? 119 ILE A CG2 1 
ATOM 930  C CD1 ? ILE A 1 119 ?   8.926  -9.239   1.304 1.000 95.460 ? 119 ILE A CD1 1 
ATOM 931  N N   ? MET A 1 120 ?   6.589  -4.957   1.391 1.000 94.850 ? 120 MET A N   1 
ATOM 932  C CA  ? MET A 1 120 ?   6.072  -3.670   0.932 1.000 94.850 ? 120 MET A CA  1 
ATOM 933  C C   ? MET A 1 120 ?   6.691  -3.282  -0.407 1.000 94.850 ? 120 MET A C   1 
ATOM 934  C CB  ? MET A 1 120 ?   6.344  -2.580   1.970 1.000 94.850 ? 120 MET A CB  1 
ATOM 935  O O   ? MET A 1 120 ?   7.900  -3.422  -0.600 1.000 94.850 ? 120 MET A O   1 
ATOM 936  C CG  ? MET A 1 120 ?   5.727  -1.235   1.622 1.000 94.850 ? 120 MET A CG  1 
ATOM 937  S SD  ? MET A 1 120 ?   6.546   0.159   2.490 1.000 94.850 ? 120 MET A SD  1 
ATOM 938  C CE  ? MET A 1 120 ?   8.046   0.326   1.483 1.000 94.850 ? 120 MET A CE  1 
ATOM 939  N N   ? SER A 1 121 ?   5.887  -2.810  -1.257 1.000 95.140 ? 121 SER A N   1 
ATOM 940  C CA  ? SER A 1 121 ?   6.383  -2.395  -2.566 1.000 95.140 ? 121 SER A CA  1 
ATOM 941  C C   ? SER A 1 121 ?   5.900  -0.992  -2.920 1.000 95.140 ? 121 SER A C   1 
ATOM 942  C CB  ? SER A 1 121 ?   5.941  -3.383  -3.645 1.000 95.140 ? 121 SER A CB  1 
ATOM 943  O O   ? SER A 1 121 ?   4.834  -0.565  -2.472 1.000 95.140 ? 121 SER A O   1 
ATOM 944  O OG  ? SER A 1 121 ?   4.528  -3.494  -3.678 1.000 95.140 ? 121 SER A OG  1 
ATOM 945  N N   ? GLY A 1 122 ?   6.782  -0.241  -3.686 1.000 94.240 ? 122 GLY A N   1 
ATOM 946  C CA  ? GLY A 1 122 ?   6.383   1.097  -4.093 1.000 94.240 ? 122 GLY A CA  1 
ATOM 947  C C   ? GLY A 1 122 ?   7.477   1.847  -4.829 1.000 94.240 ? 122 GLY A C   1 
ATOM 948  O O   ? GLY A 1 122 ?   8.574   1.320  -5.027 1.000 94.240 ? 122 GLY A O   1 
ATOM 949  N N   ? TRP A 1 123 ?   7.185   3.080  -5.314 1.000 92.270 ? 123 TRP A N   1 
ATOM 950  C CA  ? TRP A 1 123 ?   8.097   3.935  -6.067 1.000 92.270 ? 123 TRP A CA  1 
ATOM 951  C C   ? TRP A 1 123 ?   8.436   5.196  -5.280 1.000 92.270 ? 123 TRP A C   1 
ATOM 952  C CB  ? TRP A 1 123 ?   7.486   4.311  -7.420 1.000 92.270 ? 123 TRP A CB  1 
ATOM 953  O O   ? TRP A 1 123 ?   8.787   6.224  -5.864 1.000 92.270 ? 123 TRP A O   1 
ATOM 954  C CG  ? TRP A 1 123 ?   7.390   3.167  -8.384 1.000 92.270 ? 123 TRP A CG  1 
ATOM 955  C CD1 ? TRP A 1 123 ?   8.348   2.749  -9.265 1.000 92.270 ? 123 TRP A CD1 1 
ATOM 956  C CD2 ? TRP A 1 123 ?   6.269   2.298  -8.568 1.000 92.270 ? 123 TRP A CD2 1 
ATOM 957  C CE2 ? TRP A 1 123 ?   6.618   1.373  -9.577 1.000 92.270 ? 123 TRP A CE2 1 
ATOM 958  C CE3 ? TRP A 1 123 ?   5.002   2.210  -7.976 1.000 92.270 ? 123 TRP A CE3 1 
ATOM 959  N NE1 ? TRP A 1 123 ?   7.890   1.670  -9.985 1.000 92.270 ? 123 TRP A NE1 1 
ATOM 960  C CH2 ? TRP A 1 123 ?   4.511   0.308  -9.412 1.000 92.270 ? 123 TRP A CH2 1 
ATOM 961  C CZ2 ? TRP A 1 123 ?   5.744   0.372 -10.007 1.000 92.270 ? 123 TRP A CZ2 1 
ATOM 962  C CZ3 ? TRP A 1 123 ?   4.133   1.212  -8.405 1.000 92.270 ? 123 TRP A CZ3 1 
ATOM 963  N N   ? GLY A 1 124 ?   8.111   5.154  -3.971 1.000 86.300 ? 124 GLY A N   1 
ATOM 964  C CA  ? GLY A 1 124 ?   8.410   6.302  -3.130 1.000 86.300 ? 124 GLY A CA  1 
ATOM 965  C C   ? GLY A 1 124 ?   9.897   6.522  -2.926 1.000 86.300 ? 124 GLY A C   1 
ATOM 966  O O   ? GLY A 1 124 ?  10.720   5.816  -3.512 1.000 86.300 ? 124 GLY A O   1 
ATOM 967  N N   ? SER A 1 125 ?  10.302   7.583  -2.144 1.000 82.320 ? 125 SER A N   1 
ATOM 968  C CA  ? SER A 1 125 ?  11.696   7.942  -1.904 1.000 82.320 ? 125 SER A CA  1 
ATOM 969  C C   ? SER A 1 125 ?  12.437   6.825  -1.176 1.000 82.320 ? 125 SER A C   1 
ATOM 970  C CB  ? SER A 1 125 ?  11.784   9.236  -1.093 1.000 82.320 ? 125 SER A CB  1 
ATOM 971  O O   ? SER A 1 125 ?  11.881   6.184  -0.282 1.000 82.320 ? 125 SER A O   1 
ATOM 972  O OG  ? SER A 1 125 ?  13.113   9.465  -0.655 1.000 82.320 ? 125 SER A OG  1 
ATOM 973  N N   ? ILE A 1 126 ?  13.683   6.530  -1.580 1.000 81.640 ? 126 ILE A N   1 
ATOM 974  C CA  ? ILE A 1 126 ?  14.493   5.473  -0.984 1.000 81.640 ? 126 ILE A CA  1 
ATOM 975  C C   ? ILE A 1 126 ?  15.488   6.081   0.002 1.000 81.640 ? 126 ILE A C   1 
ATOM 976  C CB  ? ILE A 1 126 ?  15.237   4.654  -2.062 1.000 81.640 ? 126 ILE A CB  1 
ATOM 977  O O   ? ILE A 1 126 ?  16.262   5.360   0.636 1.000 81.640 ? 126 ILE A O   1 
ATOM 978  C CG1 ? ILE A 1 126 ?  16.101   5.576  -2.930 1.000 81.640 ? 126 ILE A CG1 1 
ATOM 979  C CG2 ? ILE A 1 126 ?  14.246   3.864  -2.920 1.000 81.640 ? 126 ILE A CG2 1 
ATOM 980  C CD1 ? ILE A 1 126 ?  17.041   4.837  -3.873 1.000 81.640 ? 126 ILE A CD1 1 
ATOM 981  N N   ? THR A 1 127 ?  15.529   7.451   0.083 1.000 74.040 ? 127 THR A N   1 
ATOM 982  C CA  ? THR A 1 127 ?  16.346   8.169   1.055 1.000 74.040 ? 127 THR A CA  1 
ATOM 983  C C   ? THR A 1 127 ?  15.497   9.156   1.851 1.000 74.040 ? 127 THR A C   1 
ATOM 984  C CB  ? THR A 1 127 ?  17.501   8.920   0.367 1.000 74.040 ? 127 THR A CB  1 
ATOM 985  O O   ? THR A 1 127 ?  14.474   9.639   1.361 1.000 74.040 ? 127 THR A O   1 
ATOM 986  C CG2 ? THR A 1 127 ?  18.473   7.947  -0.293 1.000 74.040 ? 127 THR A CG2 1 
ATOM 987  O OG1 ? THR A 1 127 ?  16.966   9.796  -0.633 1.000 74.040 ? 127 THR A OG1 1 
ATOM 988  N N   ? SER A 1 128 ?  15.699   9.348   3.107 1.000 76.020 ? 128 SER A N   1 
ATOM 989  C CA  ? SER A 1 128 ?  15.122  10.366   3.978 1.000 76.020 ? 128 SER A CA  1 
ATOM 990  C C   ? SER A 1 128 ?  16.186  10.999   4.868 1.000 76.020 ? 128 SER A C   1 
ATOM 991  C CB  ? SER A 1 128 ?  14.013   9.765   4.843 1.000 76.020 ? 128 SER A CB  1 
ATOM 992  O O   ? SER A 1 128 ?  16.997  10.295   5.473 1.000 76.020 ? 128 SER A O   1 
ATOM 993  O OG  ? SER A 1 128 ?  13.510  10.727   5.755 1.000 76.020 ? 128 SER A OG  1 
ATOM 994  N N   ? PRO A 1 129 ?  16.278  12.363   4.979 1.000 70.140 ? 129 PRO A N   1 
ATOM 995  C CA  ? PRO A 1 129 ?  15.321  13.347   4.467 1.000 70.140 ? 129 PRO A CA  1 
ATOM 996  C C   ? PRO A 1 129 ?  15.552  13.685   2.996 1.000 70.140 ? 129 PRO A C   1 
ATOM 997  C CB  ? PRO A 1 129 ?  15.565  14.570   5.354 1.000 70.140 ? 129 PRO A CB  1 
ATOM 998  O O   ? PRO A 1 129 ?  14.715  14.341   2.371 1.000 70.140 ? 129 PRO A O   1 
ATOM 999  C CG  ? PRO A 1 129 ?  17.009  14.488   5.729 1.000 70.140 ? 129 PRO A CG  1 
ATOM 1000 C CD  ? PRO A 1 129 ?  17.405  13.041   5.787 1.000 70.140 ? 129 PRO A CD  1 
ATOM 1001 N N   ? GLN A 1 130 ?  16.777  13.282   2.466 1.000 75.470 ? 130 GLN A N   1 
ATOM 1002 C CA  ? GLN A 1 130 ?  17.094  13.448   1.051 1.000 75.470 ? 130 GLN A CA  1 
ATOM 1003 C C   ? GLN A 1 130 ?  16.225  12.543   0.182 1.000 75.470 ? 130 GLN A C   1 
ATOM 1004 C CB  ? GLN A 1 130 ?  18.574  13.158   0.795 1.000 75.470 ? 130 GLN A CB  1 
ATOM 1005 O O   ? GLN A 1 130 ?  16.098  11.348   0.455 1.000 75.470 ? 130 GLN A O   1 
ATOM 1006 C CG  ? GLN A 1 130 ?  19.517  14.176   1.421 1.000 75.470 ? 130 GLN A CG  1 
ATOM 1007 C CD  ? GLN A 1 130 ?  19.722  13.951   2.908 1.000 75.470 ? 130 GLN A CD  1 
ATOM 1008 N NE2 ? GLN A 1 130 ?  20.058  15.016   3.628 1.000 75.470 ? 130 GLN A NE2 1 
ATOM 1009 O OE1 ? GLN A 1 130 ?  19.577  12.830   3.405 1.000 75.470 ? 130 GLN A OE1 1 
ATOM 1010 N N   ? LEU A 1 131 ?  15.251  13.166  -0.608 1.000 80.220 ? 131 LEU A N   1 
ATOM 1011 C CA  ? LEU A 1 131 ?  14.232  12.455  -1.372 1.000 80.220 ? 131 LEU A CA  1 
ATOM 1012 C C   ? LEU A 1 131 ?  14.782  11.998  -2.719 1.000 80.220 ? 131 LEU A C   1 
ATOM 1013 C CB  ? LEU A 1 131 ?  13.004  13.344  -1.585 1.000 80.220 ? 131 LEU A CB  1 
ATOM 1014 O O   ? LEU A 1 131 ?  15.135  12.825  -3.563 1.000 80.220 ? 131 LEU A O   1 
ATOM 1015 C CG  ? LEU A 1 131 ?  12.295  13.835  -0.322 1.000 80.220 ? 131 LEU A CG  1 
ATOM 1016 C CD1 ? LEU A 1 131 ?  11.138  14.759  -0.688 1.000 80.220 ? 131 LEU A CD1 1 
ATOM 1017 C CD2 ? LEU A 1 131 ?  11.801  12.655   0.508 1.000 80.220 ? 131 LEU A CD2 1 
ATOM 1018 N N   ? THR A 1 132 ?  15.176  10.747  -2.817 1.000 83.650 ? 132 THR A N   1 
ATOM 1019 C CA  ? THR A 1 132 ?  15.526  10.085  -4.069 1.000 83.650 ? 132 THR A CA  1 
ATOM 1020 C C   ? THR A 1 132 ?  14.437   9.100  -4.484 1.000 83.650 ? 132 THR A C   1 
ATOM 1021 C CB  ? THR A 1 132 ?  16.872   9.346  -3.952 1.000 83.650 ? 132 THR A CB  1 
ATOM 1022 O O   ? THR A 1 132 ?  14.092   8.192  -3.725 1.000 83.650 ? 132 THR A O   1 
ATOM 1023 C CG2 ? THR A 1 132 ?  17.299   8.764  -5.296 1.000 83.650 ? 132 THR A CG2 1 
ATOM 1024 O OG1 ? THR A 1 132 ?  17.876  10.263  -3.500 1.000 83.650 ? 132 THR A OG1 1 
ATOM 1025 N N   ? PHE A 1 133 ?  13.918   9.350  -5.742 1.000 86.710 ? 133 PHE A N   1 
ATOM 1026 C CA  ? PHE A 1 133 ?  12.852   8.503  -6.263 1.000 86.710 ? 133 PHE A CA  1 
ATOM 1027 C C   ? PHE A 1 133 ?  13.394   7.529  -7.303 1.000 86.710 ? 133 PHE A C   1 
ATOM 1028 C CB  ? PHE A 1 133 ?  11.736   9.355  -6.874 1.000 86.710 ? 133 PHE A CB  1 
ATOM 1029 O O   ? PHE A 1 133 ?  13.920   7.946  -8.337 1.000 86.710 ? 133 PHE A O   1 
ATOM 1030 C CG  ? PHE A 1 133 ?  10.991  10.192  -5.868 1.000 86.710 ? 133 PHE A CG  1 
ATOM 1031 C CD1 ? PHE A 1 133 ?   9.863   9.693  -5.228 1.000 86.710 ? 133 PHE A CD1 1 
ATOM 1032 C CD2 ? PHE A 1 133 ?  11.420  11.477  -5.563 1.000 86.710 ? 133 PHE A CD2 1 
ATOM 1033 C CE1 ? PHE A 1 133 ?   9.172  10.465  -4.297 1.000 86.710 ? 133 PHE A CE1 1 
ATOM 1034 C CE2 ? PHE A 1 133 ?  10.735  12.254  -4.633 1.000 86.710 ? 133 PHE A CE2 1 
ATOM 1035 C CZ  ? PHE A 1 133 ?   9.610  11.747  -4.002 1.000 86.710 ? 133 PHE A CZ  1 
ATOM 1036 N N   ? PRO A 1 134 ?  13.311   6.279  -6.998 1.000 89.520 ? 134 PRO A N   1 
ATOM 1037 C CA  ? PRO A 1 134 ?  13.780   5.272  -7.953 1.000 89.520 ? 134 PRO A CA  1 
ATOM 1038 C C   ? PRO A 1 134 ?  12.867   5.143  -9.170 1.000 89.520 ? 134 PRO A C   1 
ATOM 1039 C CB  ? PRO A 1 134 ?  13.780   3.980  -7.131 1.000 89.520 ? 134 PRO A CB  1 
ATOM 1040 O O   ? PRO A 1 134 ?  11.667   5.414  -9.078 1.000 89.520 ? 134 PRO A O   1 
ATOM 1041 C CG  ? PRO A 1 134 ?  12.679   4.160  -6.137 1.000 89.520 ? 134 PRO A CG  1 
ATOM 1042 C CD  ? PRO A 1 134 ?  12.643   5.602  -5.719 1.000 89.520 ? 134 PRO A CD  1 
ATOM 1043 N N   ? ASN A 1 135 ?  13.463   4.774 -10.299 1.000 91.120 ? 135 ASN A N   1 
ATOM 1044 C CA  ? ASN A 1 135 ?  12.663   4.499 -11.488 1.000 91.120 ? 135 ASN A CA  1 
ATOM 1045 C C   ? ASN A 1 135 ?  12.076   3.091 -11.456 1.000 91.120 ? 135 ASN A C   1 
ATOM 1046 C CB  ? ASN A 1 135 ?  13.499   4.697 -12.755 1.000 91.120 ? 135 ASN A CB  1 
ATOM 1047 O O   ? ASN A 1 135 ?  10.997   2.851 -12.001 1.000 91.120 ? 135 ASN A O   1 
ATOM 1048 C CG  ? ASN A 1 135 ?  13.893   6.144 -12.975 1.000 91.120 ? 135 ASN A CG  1 
ATOM 1049 N ND2 ? ASN A 1 135 ?  15.117   6.361 -13.442 1.000 91.120 ? 135 ASN A ND2 1 
ATOM 1050 O OD1 ? ASN A 1 135 ?  13.104   7.060 -12.726 1.000 91.120 ? 135 ASN A OD1 1 
ATOM 1051 N N   ? GLU A 1 136 ?  12.846   2.199 -10.825 1.000 93.950 ? 136 GLU A N   1 
ATOM 1052 C CA  ? GLU A 1 136 ?  12.413   0.809 -10.714 1.000 93.950 ? 136 GLU A CA  1 
ATOM 1053 C C   ? GLU A 1 136 ?  11.644   0.572  -9.417 1.000 93.950 ? 136 GLU A C   1 
ATOM 1054 C CB  ? GLU A 1 136 ?  13.614  -0.137 -10.794 1.000 93.950 ? 136 GLU A CB  1 
ATOM 1055 O O   ? GLU A 1 136 ?  11.938   1.193  -8.393 1.000 93.950 ? 136 GLU A O   1 
ATOM 1056 C CG  ? GLU A 1 136 ?  14.341  -0.096 -12.131 1.000 93.950 ? 136 GLU A CG  1 
ATOM 1057 C CD  ? GLU A 1 136 ?  15.625  -0.910 -12.140 1.000 93.950 ? 136 GLU A CD  1 
ATOM 1058 O OE1 ? GLU A 1 136 ?  16.144  -1.213 -13.239 1.000 93.950 ? 136 GLU A OE1 1 
ATOM 1059 O OE2 ? GLU A 1 136 ?  16.116  -1.248 -11.040 1.000 93.950 ? 136 GLU A OE2 1 
ATOM 1060 N N   ? LEU A 1 137 ?  10.619  -0.321  -9.523 1.000 94.750 ? 137 LEU A N   1 
ATOM 1061 C CA  ? LEU A 1 137 ?   9.842  -0.719  -8.354 1.000 94.750 ? 137 LEU A CA  1 
ATOM 1062 C C   ? LEU A 1 137 ?  10.749  -1.275  -7.262 1.000 94.750 ? 137 LEU A C   1 
ATOM 1063 C CB  ? LEU A 1 137 ?   8.789  -1.762  -8.740 1.000 94.750 ? 137 LEU A CB  1 
ATOM 1064 O O   ? LEU A 1 137 ?  11.598  -2.129  -7.529 1.000 94.750 ? 137 LEU A O   1 
ATOM 1065 C CG  ? LEU A 1 137 ?   7.792  -2.154  -7.648 1.000 94.750 ? 137 LEU A CG  1 
ATOM 1066 C CD1 ? LEU A 1 137 ?   6.967  -0.943  -7.224 1.000 94.750 ? 137 LEU A CD1 1 
ATOM 1067 C CD2 ? LEU A 1 137 ?   6.886  -3.281  -8.132 1.000 94.750 ? 137 LEU A CD2 1 
ATOM 1068 N N   ? GLN A 1 138 ?  10.479  -0.752  -6.096 1.000 94.730 ? 138 GLN A N   1 
ATOM 1069 C CA  ? GLN A 1 138 ?  11.284  -1.158  -4.949 1.000 94.730 ? 138 GLN A CA  1 
ATOM 1070 C C   ? GLN A 1 138 ?  10.491  -2.066  -4.014 1.000 94.730 ? 138 GLN A C   1 
ATOM 1071 C CB  ? GLN A 1 138 ?  11.789   0.068  -4.186 1.000 94.730 ? 138 GLN A CB  1 
ATOM 1072 O O   ? GLN A 1 138 ?   9.282  -1.890  -3.846 1.000 94.730 ? 138 GLN A O   1 
ATOM 1073 C CG  ? GLN A 1 138 ?  12.633   1.013  -5.030 1.000 94.730 ? 138 GLN A CG  1 
ATOM 1074 C CD  ? GLN A 1 138 ?  13.947   0.393  -5.469 1.000 94.730 ? 138 GLN A CD  1 
ATOM 1075 N NE2 ? GLN A 1 138 ?  14.234   0.467  -6.764 1.000 94.730 ? 138 GLN A NE2 1 
ATOM 1076 O OE1 ? GLN A 1 138 ?  14.697  -0.148  -4.650 1.000 94.730 ? 138 GLN A OE1 1 
ATOM 1077 N N   ? CYS A 1 139 ?  11.220  -3.087  -3.324 1.000 93.650 ? 139 CYS A N   1 
ATOM 1078 C CA  ? CYS A 1 139 ?  10.622  -3.975  -2.333 1.000 93.650 ? 139 CYS A CA  1 
ATOM 1079 C C   ? CYS A 1 139 ?  11.444  -3.993  -1.050 1.000 93.650 ? 139 CYS A C   1 
ATOM 1080 C CB  ? CYS A 1 139 ?  10.496  -5.393  -2.889 1.000 93.650 ? 139 CYS A CB  1 
ATOM 1081 O O   ? CYS A 1 139 ?  12.676  -3.974  -1.097 1.000 93.650 ? 139 CYS A O   1 
ATOM 1082 S SG  ? CYS A 1 139 ?   9.321  -5.538  -4.254 1.000 93.650 ? 139 CYS A SG  1 
ATOM 1083 N N   ? VAL A 1 140 ?  10.603  -4.048  -0.015 1.000 91.610 ? 140 VAL A N   1 
ATOM 1084 C CA  ? VAL A 1 140 ?  11.262  -4.144   1.284 1.000 91.610 ? 140 VAL A CA  1 
ATOM 1085 C C   ? VAL A 1 140 ?  10.518  -5.142   2.168 1.000 91.610 ? 140 VAL A C   1 
ATOM 1086 C CB  ? VAL A 1 140 ?  11.341  -2.769   1.983 1.000 91.610 ? 140 VAL A CB  1 
ATOM 1087 O O   ? VAL A 1 140 ?   9.287  -5.209   2.140 1.000 91.610 ? 140 VAL A O   1 
ATOM 1088 C CG1 ? VAL A 1 140 ?   9.942  -2.239   2.294 1.000 91.610 ? 140 VAL A CG1 1 
ATOM 1089 C CG2 ? VAL A 1 140 ?  12.175  -2.867   3.260 1.000 91.610 ? 140 VAL A CG2 1 
ATOM 1090 N N   ? GLU A 1 141 ?  11.396  -5.896   2.822 1.000 92.380 ? 141 GLU A N   1 
ATOM 1091 C CA  ? GLU A 1 141 ?  10.834  -6.861   3.763 1.000 92.380 ? 141 GLU A CA  1 
ATOM 1092 C C   ? GLU A 1 141 ?  10.668  -6.247   5.150 1.000 92.380 ? 141 GLU A C   1 
ATOM 1093 C CB  ? GLU A 1 141 ?  11.715  -8.110   3.843 1.000 92.380 ? 141 GLU A CB  1 
ATOM 1094 O O   ? GLU A 1 141 ?  11.591  -5.617   5.670 1.000 92.380 ? 141 GLU A O   1 
ATOM 1095 C CG  ? GLU A 1 141 ?  11.716  -8.944   2.570 1.000 92.380 ? 141 GLU A CG  1 
ATOM 1096 C CD  ? GLU A 1 141 ?  12.508 -10.235   2.699 1.000 92.380 ? 141 GLU A CD  1 
ATOM 1097 O OE1 ? GLU A 1 141 ?  12.328 -11.145   1.858 1.000 92.380 ? 141 GLU A OE1 1 
ATOM 1098 O OE2 ? GLU A 1 141 ?  13.315 -10.339   3.650 1.000 92.380 ? 141 GLU A OE2 1 
ATOM 1099 N N   ? LEU A 1 142 ?   9.418  -6.464   5.752 1.000 93.310 ? 142 LEU A N   1 
ATOM 1100 C CA  ? LEU A 1 142 ?   9.063  -5.984   7.083 1.000 93.310 ? 142 LEU A CA  1 
ATOM 1101 C C   ? LEU A 1 142 ?   8.430  -7.096   7.912 1.000 93.310 ? 142 LEU A C   1 
ATOM 1102 C CB  ? LEU A 1 142 ?   8.103  -4.795   6.985 1.000 93.310 ? 142 LEU A CB  1 
ATOM 1103 O O   ? LEU A 1 142 ?   8.116  -8.166   7.385 1.000 93.310 ? 142 LEU A O   1 
ATOM 1104 C CG  ? LEU A 1 142 ?   8.549  -3.634   6.095 1.000 93.310 ? 142 LEU A CG  1 
ATOM 1105 C CD1 ? LEU A 1 142 ?   7.421  -2.620   5.941 1.000 93.310 ? 142 LEU A CD1 1 
ATOM 1106 C CD2 ? LEU A 1 142 ?   9.798  -2.971   6.667 1.000 93.310 ? 142 LEU A CD2 1 
ATOM 1107 N N   ? TYR A 1 143 ?   8.220  -6.723   9.201 1.000 94.560 ? 143 TYR A N   1 
ATOM 1108 C CA  ? TYR A 1 143 ?   7.514  -7.641  10.088 1.000 94.560 ? 143 TYR A CA  1 
ATOM 1109 C C   ? TYR A 1 143 ?   6.391  -6.928  10.831 1.000 94.560 ? 143 TYR A C   1 
ATOM 1110 C CB  ? TYR A 1 143 ?   8.485  -8.273  11.091 1.000 94.560 ? 143 TYR A CB  1 
ATOM 1111 O O   ? TYR A 1 143 ?   6.570  -5.805  11.308 1.000 94.560 ? 143 TYR A O   1 
ATOM 1112 C CG  ? TYR A 1 143 ?   9.564  -9.108  10.447 1.000 94.560 ? 143 TYR A CG  1 
ATOM 1113 C CD1 ? TYR A 1 143 ?   9.384 -10.474  10.238 1.000 94.560 ? 143 TYR A CD1 1 
ATOM 1114 C CD2 ? TYR A 1 143 ?  10.767  -8.535  10.047 1.000 94.560 ? 143 TYR A CD2 1 
ATOM 1115 C CE1 ? TYR A 1 143 ?  10.377 -11.248   9.647 1.000 94.560 ? 143 TYR A CE1 1 
ATOM 1116 C CE2 ? TYR A 1 143 ?  11.766  -9.299   9.455 1.000 94.560 ? 143 TYR A CE2 1 
ATOM 1117 O OH  ? TYR A 1 143 ?  12.549 -11.415   8.674 1.000 94.560 ? 143 TYR A OH  1 
ATOM 1118 C CZ  ? TYR A 1 143 ?  11.563 -10.653   9.259 1.000 94.560 ? 143 TYR A CZ  1 
ATOM 1119 N N   ? SER A 1 144 ?   5.239  -7.662  10.842 1.000 95.460 ? 144 SER A N   1 
ATOM 1120 C CA  ? SER A 1 144 ?   4.115  -7.106  11.588 1.000 95.460 ? 144 SER A CA  1 
ATOM 1121 C C   ? SER A 1 144 ?   4.452  -6.957  13.067 1.000 95.460 ? 144 SER A C   1 
ATOM 1122 C CB  ? SER A 1 144 ?   2.875  -7.987  11.425 1.000 95.460 ? 144 SER A CB  1 
ATOM 1123 O O   ? SER A 1 144 ?   5.146  -7.800  13.639 1.000 95.460 ? 144 SER A O   1 
ATOM 1124 O OG  ? SER A 1 144 ?   3.072  -9.250  12.036 1.000 95.460 ? 144 SER A OG  1 
ATOM 1125 N N   ? VAL A 1 145 ?   3.954  -5.852  13.666 1.000 95.010 ? 145 VAL A N   1 
ATOM 1126 C CA  ? VAL A 1 145 ?   4.185  -5.513  15.067 1.000 95.010 ? 145 VAL A CA  1 
ATOM 1127 C C   ? VAL A 1 145 ?   2.874  -5.608  15.844 1.000 95.010 ? 145 VAL A C   1 
ATOM 1128 C CB  ? VAL A 1 145 ?   4.791  -4.099  15.216 1.000 95.010 ? 145 VAL A CB  1 
ATOM 1129 O O   ? VAL A 1 145 ?   1.812  -5.249  15.330 1.000 95.010 ? 145 VAL A O   1 
ATOM 1130 C CG1 ? VAL A 1 145 ?   5.020  -3.763  16.688 1.000 95.010 ? 145 VAL A CG1 1 
ATOM 1131 C CG2 ? VAL A 1 145 ?   6.097  -3.994  14.430 1.000 95.010 ? 145 VAL A CG2 1 
ATOM 1132 N N   ? SER A 1 146 ?   3.035  -6.090  17.078 1.000 94.610 ? 146 SER A N   1 
ATOM 1133 C CA  ? SER A 1 146 ?   1.833  -6.217  17.896 1.000 94.610 ? 146 SER A CA  1 
ATOM 1134 C C   ? SER A 1 146 ?   1.184  -4.858  18.140 1.000 94.610 ? 146 SER A C   1 
ATOM 1135 C CB  ? SER A 1 146 ?   2.163  -6.881  19.234 1.000 94.610 ? 146 SER A CB  1 
ATOM 1136 O O   ? SER A 1 146 ?   1.876  -3.843  18.238 1.000 94.610 ? 146 SER A O   1 
ATOM 1137 O OG  ? SER A 1 146 ?   2.907  -6.004  20.061 1.000 94.610 ? 146 SER A OG  1 
ATOM 1138 N N   ? GLN A 1 147 ?  -0.161  -4.875  18.303 1.000 93.600 ? 147 GLN A N   1 
ATOM 1139 C CA  ? GLN A 1 147 ?  -0.936  -3.666  18.558 1.000 93.600 ? 147 GLN A CA  1 
ATOM 1140 C C   ? GLN A 1 147 ?  -0.467  -2.971  19.833 1.000 93.600 ? 147 GLN A C   1 
ATOM 1141 C CB  ? GLN A 1 147 ?  -2.427  -3.993  18.657 1.000 93.600 ? 147 GLN A CB  1 
ATOM 1142 O O   ? GLN A 1 147 ?  -0.325  -1.746  19.863 1.000 93.600 ? 147 GLN A O   1 
ATOM 1143 C CG  ? GLN A 1 147 ?  -3.141  -4.021  17.313 1.000 93.600 ? 147 GLN A CG  1 
ATOM 1144 C CD  ? GLN A 1 147 ?  -3.231  -2.651  16.668 1.000 93.600 ? 147 GLN A CD  1 
ATOM 1145 N NE2 ? GLN A 1 147 ?  -3.625  -2.617  15.399 1.000 93.600 ? 147 GLN A NE2 1 
ATOM 1146 O OE1 ? GLN A 1 147 ?  -2.950  -1.631  17.305 1.000 93.600 ? 147 GLN A OE1 1 
ATOM 1147 N N   ? ASP A 1 148 ?  -0.212  -3.634  20.907 1.000 92.830 ? 148 ASP A N   1 
ATOM 1148 C CA  ? ASP A 1 148 ?   0.225  -3.083  22.186 1.000 92.830 ? 148 ASP A CA  1 
ATOM 1149 C C   ? ASP A 1 148 ?   1.573  -2.380  22.049 1.000 92.830 ? 148 ASP A C   1 
ATOM 1150 C CB  ? ASP A 1 148 ?   0.310  -4.184  23.244 1.000 92.830 ? 148 ASP A CB  1 
ATOM 1151 O O   ? ASP A 1 148 ?   1.761  -1.278  22.570 1.000 92.830 ? 148 ASP A O   1 
ATOM 1152 C CG  ? ASP A 1 148 ?  -1.052  -4.648  23.729 1.000 92.830 ? 148 ASP A CG  1 
ATOM 1153 O OD1 ? ASP A 1 148 ?  -2.054  -3.933  23.509 1.000 92.830 ? 148 ASP A OD1 1 
ATOM 1154 O OD2 ? ASP A 1 148 ?  -1.124  -5.736  24.340 1.000 92.830 ? 148 ASP A OD2 1 
ATOM 1155 N N   ? SER A 1 149 ?   2.449  -3.123  21.395 1.000 92.260 ? 149 SER A N   1 
ATOM 1156 C CA  ? SER A 1 149 ?   3.766  -2.539  21.165 1.000 92.260 ? 149 SER A CA  1 
ATOM 1157 C C   ? SER A 1 149 ?   3.668  -1.265  20.332 1.000 92.260 ? 149 SER A C   1 
ATOM 1158 C CB  ? SER A 1 149 ?   4.685  -3.543  20.468 1.000 92.260 ? 149 SER A CB  1 
ATOM 1159 O O   ? SER A 1 149 ?   4.347  -0.276  20.617 1.000 92.260 ? 149 SER A O   1 
ATOM 1160 O OG  ? SER A 1 149 ?   5.965  -2.980  20.240 1.000 92.260 ? 149 SER A OG  1 
ATOM 1161 N N   ? CYS A 1 150 ?   2.845  -1.322  19.303 1.000 92.160 ? 150 CYS A N   1 
ATOM 1162 C CA  ? CYS A 1 150 ?   2.638  -0.179  18.421 1.000 92.160 ? 150 CYS A CA  1 
ATOM 1163 C C   ? CYS A 1 150 ?   2.072   1.009  19.191 1.000 92.160 ? 150 CYS A C   1 
ATOM 1164 C CB  ? CYS A 1 150 ?   1.699  -0.550  17.274 1.000 92.160 ? 150 CYS A CB  1 
ATOM 1165 O O   ? CYS A 1 150 ?   2.554   2.134  19.046 1.000 92.160 ? 150 CYS A O   1 
ATOM 1166 S SG  ? CYS A 1 150 ?   1.738   0.616  15.895 1.000 92.160 ? 150 CYS A SG  1 
ATOM 1167 N N   ? LYS A 1 151 ?   1.146   0.846  20.045 1.000 92.880 ? 151 LYS A N   1 
ATOM 1168 C CA  ? LYS A 1 151 ?   0.519   1.876  20.868 1.000 92.880 ? 151 LYS A CA  1 
ATOM 1169 C C   ? LYS A 1 151 ?   1.530   2.509  21.821 1.000 92.880 ? 151 LYS A C   1 
ATOM 1170 C CB  ? LYS A 1 151 ?  -0.652   1.293  21.659 1.000 92.880 ? 151 LYS A CB  1 
ATOM 1171 O O   ? LYS A 1 151 ?   1.512   3.722  22.037 1.000 92.880 ? 151 LYS A O   1 
ATOM 1172 C CG  ? LYS A 1 151 ?  -1.891   1.018  20.819 1.000 92.880 ? 151 LYS A CG  1 
ATOM 1173 C CD  ? LYS A 1 151 ?  -3.027   0.458  21.664 1.000 92.880 ? 151 LYS A CD  1 
ATOM 1174 C CE  ? LYS A 1 151 ?  -4.253   0.143  20.817 1.000 92.880 ? 151 LYS A CE  1 
ATOM 1175 N NZ  ? LYS A 1 151 ?  -5.347  -0.466  21.631 1.000 92.880 ? 151 LYS A NZ  1 
ATOM 1176 N N   ? GLU A 1 152 ?   2.325   1.630  22.398 1.000 91.120 ? 152 GLU A N   1 
ATOM 1177 C CA  ? GLU A 1 152 ?   3.351   2.096  23.326 1.000 91.120 ? 152 GLU A CA  1 
ATOM 1178 C C   ? GLU A 1 152 ?   4.337   3.033  22.634 1.000 91.120 ? 152 GLU A C   1 
ATOM 1179 C CB  ? GLU A 1 152 ?   4.096   0.911  23.944 1.000 91.120 ? 152 GLU A CB  1 
ATOM 1180 O O   ? GLU A 1 152 ?   4.731   4.056  23.199 1.000 91.120 ? 152 GLU A O   1 
ATOM 1181 C CG  ? GLU A 1 152 ?   5.110   1.308  25.007 1.000 91.120 ? 152 GLU A CG  1 
ATOM 1182 C CD  ? GLU A 1 152 ?   5.863   0.124  25.591 1.000 91.120 ? 152 GLU A CD  1 
ATOM 1183 O OE1 ? GLU A 1 152 ?   6.785   0.335  26.412 1.000 91.120 ? 152 GLU A OE1 1 
ATOM 1184 O OE2 ? GLU A 1 152 ?   5.529  -1.025  25.224 1.000 91.120 ? 152 GLU A OE2 1 
ATOM 1185 N N   ? ARG A 1 153 ?   4.626   2.777  21.386 1.000 89.260 ? 153 ARG A N   1 
ATOM 1186 C CA  ? ARG A 1 153 ?   5.643   3.511  20.640 1.000 89.260 ? 153 ARG A CA  1 
ATOM 1187 C C   ? ARG A 1 153 ?   5.104   4.853  20.156 1.000 89.260 ? 153 ARG A C   1 
ATOM 1188 C CB  ? ARG A 1 153 ?   6.139   2.686  19.451 1.000 89.260 ? 153 ARG A CB  1 
ATOM 1189 O O   ? ARG A 1 153 ?   5.863   5.810  19.992 1.000 89.260 ? 153 ARG A O   1 
ATOM 1190 C CG  ? ARG A 1 153 ?   7.119   1.587  19.830 1.000 89.260 ? 153 ARG A CG  1 
ATOM 1191 C CD  ? ARG A 1 153 ?   7.370   0.631  18.672 1.000 89.260 ? 153 ARG A CD  1 
ATOM 1192 N NE  ? ARG A 1 153 ?   8.506  -0.247  18.935 1.000 89.260 ? 153 ARG A NE  1 
ATOM 1193 N NH1 ? ARG A 1 153 ?   7.311  -1.753  20.216 1.000 89.260 ? 153 ARG A NH1 1 
ATOM 1194 N NH2 ? ARG A 1 153 ?   9.547  -2.085  19.838 1.000 89.260 ? 153 ARG A NH2 1 
ATOM 1195 C CZ  ? ARG A 1 153 ?   8.452  -1.360  19.662 1.000 89.260 ? 153 ARG A CZ  1 
ATOM 1196 N N   ? TYR A 1 154 ?   3.796   4.891  19.936 1.000 89.730 ? 154 TYR A N   1 
ATOM 1197 C CA  ? TYR A 1 154 ?   3.202   6.095  19.366 1.000 89.730 ? 154 TYR A CA  1 
ATOM 1198 C C   ? TYR A 1 154 ?   2.248   6.753  20.356 1.000 89.730 ? 154 TYR A C   1 
ATOM 1199 C CB  ? TYR A 1 154 ?   2.461   5.767  18.067 1.000 89.730 ? 154 TYR A CB  1 
ATOM 1200 O O   ? TYR A 1 154 ?   1.348   7.497  19.960 1.000 89.730 ? 154 TYR A O   1 
ATOM 1201 C CG  ? TYR A 1 154 ?   3.376   5.425  16.916 1.000 89.730 ? 154 TYR A CG  1 
ATOM 1202 C CD1 ? TYR A 1 154 ?   4.142   6.409  16.294 1.000 89.730 ? 154 TYR A CD1 1 
ATOM 1203 C CD2 ? TYR A 1 154 ?   3.475   4.120  16.447 1.000 89.730 ? 154 TYR A CD2 1 
ATOM 1204 C CE1 ? TYR A 1 154 ?   4.985   6.099  15.232 1.000 89.730 ? 154 TYR A CE1 1 
ATOM 1205 C CE2 ? TYR A 1 154 ?   4.315   3.799  15.385 1.000 89.730 ? 154 TYR A CE2 1 
ATOM 1206 O OH  ? TYR A 1 154 ?   5.898   4.481  13.734 1.000 89.730 ? 154 TYR A OH  1 
ATOM 1207 C CZ  ? TYR A 1 154 ?   5.065   4.794  14.786 1.000 89.730 ? 154 TYR A CZ  1 
ATOM 1208 N N   ? ARG A 1 155 ?   2.444   6.620  21.728 1.000 88.170 ? 155 ARG A N   1 
ATOM 1209 C CA  ? ARG A 1 155 ?   1.842   7.273  22.886 1.000 88.170 ? 155 ARG A CA  1 
ATOM 1210 C C   ? ARG A 1 155 ?   0.349   7.498  22.673 1.000 88.170 ? 155 ARG A C   1 
ATOM 1211 C CB  ? ARG A 1 155 ?   2.536   8.606  23.173 1.000 88.170 ? 155 ARG A CB  1 
ATOM 1212 O O   ? ARG A 1 155 ?  -0.152   8.606  22.872 1.000 88.170 ? 155 ARG A O   1 
ATOM 1213 C CG  ? ARG A 1 155 ?   4.006   8.469  23.538 1.000 88.170 ? 155 ARG A CG  1 
ATOM 1214 C CD  ? ARG A 1 155 ?   4.629   9.815  23.885 1.000 88.170 ? 155 ARG A CD  1 
ATOM 1215 N NE  ? ARG A 1 155 ?   6.045   9.684  24.216 1.000 88.170 ? 155 ARG A NE  1 
ATOM 1216 N NH1 ? ARG A 1 155 ?   6.340  11.914  24.743 1.000 88.170 ? 155 ARG A NH1 1 
ATOM 1217 N NH2 ? ARG A 1 155 ?   8.100  10.453  24.892 1.000 88.170 ? 155 ARG A NH2 1 
ATOM 1218 C CZ  ? ARG A 1 155 ?   6.825  10.684  24.616 1.000 88.170 ? 155 ARG A CZ  1 
ATOM 1219 N N   ? GLY A 1 156 ?  -0.453   6.534  22.138 1.000 83.060 ? 156 GLY A N   1 
ATOM 1220 C CA  ? GLY A 1 156 ?  -1.907   6.561  22.131 1.000 83.060 ? 156 GLY A CA  1 
ATOM 1221 C C   ? GLY A 1 156 ?  -2.488   7.050  20.818 1.000 83.060 ? 156 GLY A C   1 
ATOM 1222 O O   ? GLY A 1 156 ?  -3.701   7.235  20.701 1.000 83.060 ? 156 GLY A O   1 
ATOM 1223 N N   ? LEU A 1 157 ?  -1.598   7.254  19.831 1.000 90.050 ? 157 LEU A N   1 
ATOM 1224 C CA  ? LEU A 1 157 ?  -2.018   7.735  18.520 1.000 90.050 ? 157 LEU A CA  1 
ATOM 1225 C C   ? LEU A 1 157 ?  -2.444   6.575  17.626 1.000 90.050 ? 157 LEU A C   1 
ATOM 1226 C CB  ? LEU A 1 157 ?  -0.888   8.522  17.850 1.000 90.050 ? 157 LEU A CB  1 
ATOM 1227 O O   ? LEU A 1 157 ?  -3.122   6.779  16.617 1.000 90.050 ? 157 LEU A O   1 
ATOM 1228 C CG  ? LEU A 1 157 ?  -0.563   9.889  18.455 1.000 90.050 ? 157 LEU A CG  1 
ATOM 1229 C CD1 ? LEU A 1 157 ?   0.669  10.486  17.783 1.000 90.050 ? 157 LEU A CD1 1 
ATOM 1230 C CD2 ? LEU A 1 157 ?  -1.758  10.828  18.325 1.000 90.050 ? 157 LEU A CD2 1 
ATOM 1231 N N   ? ILE A 1 158 ?  -2.137   5.305  18.083 1.000 94.280 ? 158 ILE A N   1 
ATOM 1232 C CA  ? ILE A 1 158 ?  -2.443   4.099  17.321 1.000 94.280 ? 158 ILE A CA  1 
ATOM 1233 C C   ? ILE A 1 158 ?  -3.824   3.579  17.712 1.000 94.280 ? 158 ILE A C   1 
ATOM 1234 C CB  ? ILE A 1 158 ?  -1.375   3.004  17.543 1.000 94.280 ? 158 ILE A CB  1 
ATOM 1235 O O   ? ILE A 1 158 ?  -4.093   3.336  18.891 1.000 94.280 ? 158 ILE A O   1 
ATOM 1236 C CG1 ? ILE A 1 158 ?   0.011   3.520  17.138 1.000 94.280 ? 158 ILE A CG1 1 
ATOM 1237 C CG2 ? ILE A 1 158 ?  -1.735   1.734  16.767 1.000 94.280 ? 158 ILE A CG2 1 
ATOM 1238 C CD1 ? ILE A 1 158 ?   0.102   3.975  15.688 1.000 94.280 ? 158 ILE A CD1 1 
ATOM 1239 N N   ? THR A 1 159 ?  -4.756   3.410  16.696 1.000 95.070 ? 159 THR A N   1 
ATOM 1240 C CA  ? THR A 1 159 ?  -6.084   2.846  16.907 1.000 95.070 ? 159 THR A CA  1 
ATOM 1241 C C   ? THR A 1 159 ?  -6.131   1.389  16.454 1.000 95.070 ? 159 THR A C   1 
ATOM 1242 C CB  ? THR A 1 159 ?  -7.160   3.654  16.158 1.000 95.070 ? 159 THR A CB  1 
ATOM 1243 O O   ? THR A 1 159 ?  -5.164   0.879  15.884 1.000 95.070 ? 159 THR A O   1 
ATOM 1244 C CG2 ? THR A 1 159 ?  -6.998   5.149  16.408 1.000 95.070 ? 159 THR A CG2 1 
ATOM 1245 O OG1 ? THR A 1 159 ?  -7.048   3.401  14.752 1.000 95.070 ? 159 THR A OG1 1 
ATOM 1246 N N   ? GLU A 1 160 ?  -7.248   0.688  16.721 1.000 95.290 ? 160 GLU A N   1 
ATOM 1247 C CA  ? GLU A 1 160 ?  -7.433  -0.705  16.326 1.000 95.290 ? 160 GLU A CA  1 
ATOM 1248 C C   ? GLU A 1 160 ?  -7.489  -0.845  14.807 1.000 95.290 ? 160 GLU A C   1 
ATOM 1249 C CB  ? GLU A 1 160 ?  -8.707  -1.278  16.954 1.000 95.290 ? 160 GLU A CB  1 
ATOM 1250 O O   ? GLU A 1 160 ?  -7.393  -1.954  14.277 1.000 95.290 ? 160 GLU A O   1 
ATOM 1251 C CG  ? GLU A 1 160 ?  -9.985  -0.604  16.476 1.000 95.290 ? 160 GLU A CG  1 
ATOM 1252 C CD  ? GLU A 1 160 ? -11.236  -1.147  17.146 1.000 95.290 ? 160 GLU A CD  1 
ATOM 1253 O OE1 ? GLU A 1 160 ? -12.320  -0.539  16.993 1.000 95.290 ? 160 GLU A OE1 1 
ATOM 1254 O OE2 ? GLU A 1 160 ? -11.132  -2.189  17.832 1.000 95.290 ? 160 GLU A OE2 1 
ATOM 1255 N N   ? ASN A 1 161 ?  -7.703   0.288  14.071 1.000 96.790 ? 161 ASN A N   1 
ATOM 1256 C CA  ? ASN A 1 161 ?  -7.805   0.284  12.616 1.000 96.790 ? 161 ASN A CA  1 
ATOM 1257 C C   ? ASN A 1 161 ?  -6.451   0.538  11.959 1.000 96.790 ? 161 ASN A C   1 
ATOM 1258 C CB  ? ASN A 1 161 ?  -8.826   1.321  12.146 1.000 96.790 ? 161 ASN A CB  1 
ATOM 1259 O O   ? ASN A 1 161 ?  -6.380   0.815  10.760 1.000 96.790 ? 161 ASN A O   1 
ATOM 1260 C CG  ? ASN A 1 161 ? -10.228   1.028  12.644 1.000 96.790 ? 161 ASN A CG  1 
ATOM 1261 N ND2 ? ASN A 1 161 ? -10.918   2.060  13.116 1.000 96.790 ? 161 ASN A ND2 1 
ATOM 1262 O OD1 ? ASN A 1 161 ? -10.687  -0.117  12.606 1.000 96.790 ? 161 ASN A OD1 1 
ATOM 1263 N N   ? MET A 1 162 ?  -5.439   0.501  12.805 1.000 96.930 ? 162 MET A N   1 
ATOM 1264 C CA  ? MET A 1 162 ?  -4.078   0.711  12.320 1.000 96.930 ? 162 MET A CA  1 
ATOM 1265 C C   ? MET A 1 162 ?  -3.207  -0.510  12.596 1.000 96.930 ? 162 MET A C   1 
ATOM 1266 C CB  ? MET A 1 162 ?  -3.460   1.951  12.969 1.000 96.930 ? 162 MET A CB  1 
ATOM 1267 O O   ? MET A 1 162 ?  -3.450  -1.247  13.554 1.000 96.930 ? 162 MET A O   1 
ATOM 1268 C CG  ? MET A 1 162 ?  -4.160   3.249  12.598 1.000 96.930 ? 162 MET A CG  1 
ATOM 1269 S SD  ? MET A 1 162 ?  -3.444   4.703  13.458 1.000 96.930 ? 162 MET A SD  1 
ATOM 1270 C CE  ? MET A 1 162 ?  -4.495   6.021  12.787 1.000 96.930 ? 162 MET A CE  1 
ATOM 1271 N N   ? LEU A 1 163 ?  -2.280  -0.744  11.648 1.000 95.880 ? 163 LEU A N   1 
ATOM 1272 C CA  ? LEU A 1 163 ?  -1.299  -1.823  11.688 1.000 95.880 ? 163 LEU A CA  1 
ATOM 1273 C C   ? LEU A 1 163 ?   0.120  -1.272  11.600 1.000 95.880 ? 163 LEU A C   1 
ATOM 1274 C CB  ? LEU A 1 163 ?  -1.546  -2.814  10.547 1.000 95.880 ? 163 LEU A CB  1 
ATOM 1275 O O   ? LEU A 1 163 ?   0.391  -0.366  10.808 1.000 95.880 ? 163 LEU A O   1 
ATOM 1276 C CG  ? LEU A 1 163 ?  -0.440  -3.836  10.285 1.000 95.880 ? 163 LEU A CG  1 
ATOM 1277 C CD1 ? LEU A 1 163 ?  -0.414  -4.885  11.392 1.000 95.880 ? 163 LEU A CD1 1 
ATOM 1278 C CD2 ? LEU A 1 163 ?  -0.631  -4.495   8.923 1.000 95.880 ? 163 LEU A CD2 1 
ATOM 1279 N N   ? CYS A 1 164 ?   1.053  -1.794  12.479 1.000 95.160 ? 164 CYS A N   1 
ATOM 1280 C CA  ? CYS A 1 164 ?   2.452  -1.382  12.447 1.000 95.160 ? 164 CYS A CA  1 
ATOM 1281 C C   ? CYS A 1 164 ?   3.335  -2.491  11.890 1.000 95.160 ? 164 CYS A C   1 
ATOM 1282 C CB  ? CYS A 1 164 ?   2.928  -0.992  13.846 1.000 95.160 ? 164 CYS A CB  1 
ATOM 1283 O O   ? CYS A 1 164 ?   3.126  -3.668  12.192 1.000 95.160 ? 164 CYS A O   1 
ATOM 1284 S SG  ? CYS A 1 164 ?   2.152   0.507  14.488 1.000 95.160 ? 164 CYS A SG  1 
ATOM 1285 N N   ? ALA A 1 165 ?   4.288  -2.067  11.098 1.000 94.320 ? 165 ALA A N   1 
ATOM 1286 C CA  ? ALA A 1 165 ?   5.272  -2.993  10.543 1.000 94.320 ? 165 ALA A CA  1 
ATOM 1287 C C   ? ALA A 1 165 ?   6.628  -2.313  10.371 1.000 94.320 ? 165 ALA A C   1 
ATOM 1288 C CB  ? ALA A 1 165 ?   4.786  -3.550   9.208 1.000 94.320 ? 165 ALA A CB  1 
ATOM 1289 O O   ? ALA A 1 165 ?   6.697  -1.127  10.038 1.000 94.320 ? 165 ALA A O   1 
ATOM 1290 N N   ? GLY A 1 166 ?   7.585  -3.022  10.685 1.000 91.250 ? 166 GLY A N   1 
ATOM 1291 C CA  ? GLY A 1 166 ?   8.946  -2.519  10.578 1.000 91.250 ? 166 GLY A CA  1 
ATOM 1292 C C   ? GLY A 1 166 ?   9.983  -3.485  11.118 1.000 91.250 ? 166 GLY A C   1 
ATOM 1293 O O   ? GLY A 1 166 ?   9.651  -4.608  11.506 1.000 91.250 ? 166 GLY A O   1 
ATOM 1294 N N   ? VAL A 1 167 ?  11.251  -3.102  11.060 1.000 87.470 ? 167 VAL A N   1 
ATOM 1295 C CA  ? VAL A 1 167 ?  12.358  -3.850  11.647 1.000 87.470 ? 167 VAL A CA  1 
ATOM 1296 C C   ? VAL A 1 167 ?  12.828  -3.160  12.925 1.000 87.470 ? 167 VAL A C   1 
ATOM 1297 C CB  ? VAL A 1 167 ?  13.535  -3.992  10.655 1.000 87.470 ? 167 VAL A CB  1 
ATOM 1298 O O   ? VAL A 1 167 ?  13.083  -1.953  12.929 1.000 87.470 ? 167 VAL A O   1 
ATOM 1299 C CG1 ? VAL A 1 167 ?  14.664  -4.815  11.272 1.000 87.470 ? 167 VAL A CG1 1 
ATOM 1300 C CG2 ? VAL A 1 167 ?  13.058  -4.628   9.350 1.000 87.470 ? 167 VAL A CG2 1 
ATOM 1301 N N   ? GLU A 1 168 ?  12.818  -3.888  13.967 1.000 81.820 ? 168 GLU A N   1 
ATOM 1302 C CA  ? GLU A 1 168 ?  13.107  -3.360  15.297 1.000 81.820 ? 168 GLU A CA  1 
ATOM 1303 C C   ? GLU A 1 168 ?  14.376  -2.513  15.292 1.000 81.820 ? 168 GLU A C   1 
ATOM 1304 C CB  ? GLU A 1 168 ?  13.239  -4.499  16.311 1.000 81.820 ? 168 GLU A CB  1 
ATOM 1305 O O   ? GLU A 1 168 ?  14.424  -1.453  15.918 1.000 81.820 ? 168 GLU A O   1 
ATOM 1306 C CG  ? GLU A 1 168 ?  13.291  -4.031  17.759 1.000 81.820 ? 168 GLU A CG  1 
ATOM 1307 C CD  ? GLU A 1 168 ?  13.187  -5.169  18.761 1.000 81.820 ? 168 GLU A CD  1 
ATOM 1308 O OE1 ? GLU A 1 168 ?  13.157  -4.900  19.984 1.000 81.820 ? 168 GLU A OE1 1 
ATOM 1309 O OE2 ? GLU A 1 168 ?  13.137  -6.339  18.321 1.000 81.820 ? 168 GLU A OE2 1 
ATOM 1310 N N   ? GLU A 1 169 ?  15.377  -2.965  14.605 1.000 82.340 ? 169 GLU A N   1 
ATOM 1311 C CA  ? GLU A 1 169 ?  16.675  -2.298  14.559 1.000 82.340 ? 169 GLU A CA  1 
ATOM 1312 C C   ? GLU A 1 169 ?  16.630  -1.063  13.664 1.000 82.340 ? 169 GLU A C   1 
ATOM 1313 C CB  ? GLU A 1 169 ?  17.758  -3.263  14.070 1.000 82.340 ? 169 GLU A CB  1 
ATOM 1314 O O   ? GLU A 1 169 ?  17.574  -0.271  13.643 1.000 82.340 ? 169 GLU A O   1 
ATOM 1315 C CG  ? GLU A 1 169 ?  18.015  -4.429  15.014 1.000 82.340 ? 169 GLU A CG  1 
ATOM 1316 C CD  ? GLU A 1 169 ?  17.034  -5.576  14.831 1.000 82.340 ? 169 GLU A CD  1 
ATOM 1317 O OE1 ? GLU A 1 169 ?  17.018  -6.501  15.675 1.000 82.340 ? 169 GLU A OE1 1 
ATOM 1318 O OE2 ? GLU A 1 169 ?  16.276  -5.550  13.836 1.000 82.340 ? 169 GLU A OE2 1 
ATOM 1319 N N   ? GLY A 1 170 ?  15.512  -0.900  13.033 1.000 81.060 ? 170 GLY A N   1 
ATOM 1320 C CA  ? GLY A 1 170 ?  15.410   0.199  12.086 1.000 81.060 ? 170 GLY A CA  1 
ATOM 1321 C C   ? GLY A 1 170 ?  16.094  -0.087  10.763 1.000 81.060 ? 170 GLY A C   1 
ATOM 1322 O O   ? GLY A 1 170 ?  16.427  -1.236  10.467 1.000 81.060 ? 170 GLY A O   1 
ATOM 1323 N N   ? GLY A 1 171 ?  16.030   0.857   9.855 1.000 73.150 ? 171 GLY A N   1 
ATOM 1324 C CA  ? GLY A 1 171 ?  16.783   0.658   8.627 1.000 73.150 ? 171 GLY A CA  1 
ATOM 1325 C C   ? GLY A 1 171 ?  15.914   0.242   7.456 1.000 73.150 ? 171 GLY A C   1 
ATOM 1326 O O   ? GLY A 1 171 ?  16.344   0.307   6.302 1.000 73.150 ? 171 GLY A O   1 
ATOM 1327 N N   ? ARG A 1 172 ?  14.727  -0.140   7.814 1.000 76.580 ? 172 ARG A N   1 
ATOM 1328 C CA  ? ARG A 1 172 ?  13.749  -0.483   6.787 1.000 76.580 ? 172 ARG A CA  1 
ATOM 1329 C C   ? ARG A 1 172 ?  12.358   0.012   7.168 1.000 76.580 ? 172 ARG A C   1 
ATOM 1330 C CB  ? ARG A 1 172 ?  13.721  -1.995   6.554 1.000 76.580 ? 172 ARG A CB  1 
ATOM 1331 O O   ? ARG A 1 172 ?  11.880  -0.252   8.273 1.000 76.580 ? 172 ARG A O   1 
ATOM 1332 C CG  ? ARG A 1 172 ?  15.020  -2.556   5.998 1.000 76.580 ? 172 ARG A CG  1 
ATOM 1333 C CD  ? ARG A 1 172 ?  14.951  -4.067   5.820 1.000 76.580 ? 172 ARG A CD  1 
ATOM 1334 N NE  ? ARG A 1 172 ?  15.042  -4.766   7.098 1.000 76.580 ? 172 ARG A NE  1 
ATOM 1335 N NH1 ? ARG A 1 172 ?  14.978  -6.884   6.180 1.000 76.580 ? 172 ARG A NH1 1 
ATOM 1336 N NH2 ? ARG A 1 172 ?  15.138  -6.619   8.451 1.000 76.580 ? 172 ARG A NH2 1 
ATOM 1337 C CZ  ? ARG A 1 172 ?  15.052  -6.088   7.240 1.000 76.580 ? 172 ARG A CZ  1 
ATOM 1338 N N   ? ASP A 1 173 ?  11.579   0.764   6.201 1.000 76.430 ? 173 ASP A N   1 
ATOM 1339 C CA  ? ASP A 1 173 ?  10.254   1.341   6.410 1.000 76.430 ? 173 ASP A CA  1 
ATOM 1340 C C   ? ASP A 1 173 ?   9.692   1.912   5.111 1.000 76.430 ? 173 ASP A C   1 
ATOM 1341 C CB  ? ASP A 1 173 ?  10.306   2.429   7.485 1.000 76.430 ? 173 ASP A CB  1 
ATOM 1342 O O   ? ASP A 1 173 ?  10.315   1.794   4.054 1.000 76.430 ? 173 ASP A O   1 
ATOM 1343 C CG  ? ASP A 1 173 ?   8.961   2.674   8.146 1.000 76.430 ? 173 ASP A CG  1 
ATOM 1344 O OD1 ? ASP A 1 173 ?   7.957   2.054   7.735 1.000 76.430 ? 173 ASP A OD1 1 
ATOM 1345 O OD2 ? ASP A 1 173 ?   8.904   3.498   9.084 1.000 76.430 ? 173 ASP A OD2 1 
ATOM 1346 N N   ? SER A 1 174 ?   8.453   2.277   5.099 1.000 77.480 ? 174 SER A N   1 
ATOM 1347 C CA  ? SER A 1 174 ?   7.901   3.044   3.987 1.000 77.480 ? 174 SER A CA  1 
ATOM 1348 C C   ? SER A 1 174 ?   8.297   4.514   4.078 1.000 77.480 ? 174 SER A C   1 
ATOM 1349 C CB  ? SER A 1 174 ?   6.377   2.919   3.954 1.000 77.480 ? 174 SER A CB  1 
ATOM 1350 O O   ? SER A 1 174 ?   8.590   5.017   5.165 1.000 77.480 ? 174 SER A O   1 
ATOM 1351 O OG  ? SER A 1 174 ?   5.801   3.477   5.123 1.000 77.480 ? 174 SER A OG  1 
ATOM 1352 N N   ? CYS A 1 175 ?   8.394   5.128   2.923 1.000 81.290 ? 175 CYS A N   1 
ATOM 1353 C CA  ? CYS A 1 175 ?   8.791   6.531   2.878 1.000 81.290 ? 175 CYS A CA  1 
ATOM 1354 C C   ? CYS A 1 175 ?   7.870   7.329   1.962 1.000 81.290 ? 175 CYS A C   1 
ATOM 1355 C CB  ? CYS A 1 175 ?  10.238   6.664   2.403 1.000 81.290 ? 175 CYS A CB  1 
ATOM 1356 O O   ? CYS A 1 175 ?   6.882   6.798   1.452 1.000 81.290 ? 175 CYS A O   1 
ATOM 1357 S SG  ? CYS A 1 175 ?  11.047   8.182   2.952 1.000 81.290 ? 175 CYS A SG  1 
ATOM 1358 N N   ? GLU A 1 176 ?   8.278   8.639   1.699 1.000 78.640 ? 176 GLU A N   1 
ATOM 1359 C CA  ? GLU A 1 176 ?   7.439   9.533   0.908 1.000 78.640 ? 176 GLU A CA  1 
ATOM 1360 C C   ? GLU A 1 176 ?   7.202   8.974  -0.492 1.000 78.640 ? 176 GLU A C   1 
ATOM 1361 C CB  ? GLU A 1 176 ?   8.070  10.925   0.819 1.000 78.640 ? 176 GLU A CB  1 
ATOM 1362 O O   ? GLU A 1 176 ?   8.126   8.460  -1.125 1.000 78.640 ? 176 GLU A O   1 
ATOM 1363 C CG  ? GLU A 1 176 ?   8.127  11.662   2.149 1.000 78.640 ? 176 GLU A CG  1 
ATOM 1364 C CD  ? GLU A 1 176 ?   6.759  12.084   2.660 1.000 78.640 ? 176 GLU A CD  1 
ATOM 1365 O OE1 ? GLU A 1 176 ?   6.587  12.224   3.892 1.000 78.640 ? 176 GLU A OE1 1 
ATOM 1366 O OE2 ? GLU A 1 176 ?   5.850  12.275   1.821 1.000 78.640 ? 176 GLU A OE2 1 
ATOM 1367 N N   ? GLY A 1 177 ?   5.818   9.096  -0.846 1.000 79.420 ? 177 GLY A N   1 
ATOM 1368 C CA  ? GLY A 1 177 ?   5.489   8.625  -2.182 1.000 79.420 ? 177 GLY A CA  1 
ATOM 1369 C C   ? GLY A 1 177 ?   4.970   7.199  -2.201 1.000 79.420 ? 177 GLY A C   1 
ATOM 1370 O O   ? GLY A 1 177 ?   4.380   6.761  -3.191 1.000 79.420 ? 177 GLY A O   1 
ATOM 1371 N N   ? ASP A 1 178 ?   5.097   6.518  -1.088 1.000 89.030 ? 178 ASP A N   1 
ATOM 1372 C CA  ? ASP A 1 178 ?   4.624   5.141  -0.989 1.000 89.030 ? 178 ASP A CA  1 
ATOM 1373 C C   ? ASP A 1 178 ?   3.214   5.084  -0.406 1.000 89.030 ? 178 ASP A C   1 
ATOM 1374 C CB  ? ASP A 1 178 ?   5.581   4.305  -0.136 1.000 89.030 ? 178 ASP A CB  1 
ATOM 1375 O O   ? ASP A 1 178 ?   2.645   4.001  -0.248 1.000 89.030 ? 178 ASP A O   1 
ATOM 1376 C CG  ? ASP A 1 178 ?   6.895   4.007  -0.837 1.000 89.030 ? 178 ASP A CG  1 
ATOM 1377 O OD1 ? ASP A 1 178 ?   6.890   3.765  -2.063 1.000 89.030 ? 178 ASP A OD1 1 
ATOM 1378 O OD2 ? ASP A 1 178 ?   7.943   4.012  -0.157 1.000 89.030 ? 178 ASP A OD2 1 
ATOM 1379 N N   ? SER A 1 179 ?   2.783   6.291   0.012 1.000 93.230 ? 179 SER A N   1 
ATOM 1380 C CA  ? SER A 1 179 ?   1.420   6.325   0.532 1.000 93.230 ? 179 SER A CA  1 
ATOM 1381 C C   ? SER A 1 179 ?   0.454   5.597  -0.396 1.000 93.230 ? 179 SER A C   1 
ATOM 1382 C CB  ? SER A 1 179 ?   0.958   7.769   0.731 1.000 93.230 ? 179 SER A CB  1 
ATOM 1383 O O   ? SER A 1 179 ?   0.543   5.728  -1.619 1.000 93.230 ? 179 SER A O   1 
ATOM 1384 O OG  ? SER A 1 179 ?   1.689   8.393   1.773 1.000 93.230 ? 179 SER A OG  1 
ATOM 1385 N N   ? GLY A 1 180 ?  -0.326   4.723   0.299 1.000 95.550 ? 180 GLY A N   1 
ATOM 1386 C CA  ? GLY A 1 180 ?  -1.324   4.027  -0.497 1.000 95.550 ? 180 GLY A CA  1 
ATOM 1387 C C   ? GLY A 1 180 ?  -0.831   2.702  -1.047 1.000 95.550 ? 180 GLY A C   1 
ATOM 1388 O O   ? GLY A 1 180 ?  -1.627   1.877  -1.501 1.000 95.550 ? 180 GLY A O   1 
ATOM 1389 N N   ? GLY A 1 181 ?   0.380   2.490  -1.039 1.000 95.560 ? 181 GLY A N   1 
ATOM 1390 C CA  ? GLY A 1 181 ?   0.987   1.253  -1.505 1.000 95.560 ? 181 GLY A CA  1 
ATOM 1391 C C   ? GLY A 1 181 ?   0.684   0.066  -0.611 1.000 95.560 ? 181 GLY A C   1 
ATOM 1392 O O   ? GLY A 1 181 ?   0.312   0.236   0.552 1.000 95.560 ? 181 GLY A O   1 
ATOM 1393 N N   ? PRO A 1 182 ?   0.977  -1.173  -1.100 1.000 97.250 ? 182 PRO A N   1 
ATOM 1394 C CA  ? PRO A 1 182 ?   0.522  -2.400  -0.441 1.000 97.250 ? 182 PRO A CA  1 
ATOM 1395 C C   ? PRO A 1 182 ?   1.549  -2.957   0.542 1.000 97.250 ? 182 PRO A C   1 
ATOM 1396 C CB  ? PRO A 1 182 ?   0.303  -3.366  -1.609 1.000 97.250 ? 182 PRO A CB  1 
ATOM 1397 O O   ? PRO A 1 182 ?   2.742  -3.003   0.234 1.000 97.250 ? 182 PRO A O   1 
ATOM 1398 C CG  ? PRO A 1 182 ?   1.310  -2.959  -2.635 1.000 97.250 ? 182 PRO A CG  1 
ATOM 1399 C CD  ? PRO A 1 182 ?   1.445  -1.463  -2.605 1.000 97.250 ? 182 PRO A CD  1 
ATOM 1400 N N   ? LEU A 1 183 ?   1.124  -3.322   1.739 1.000 97.450 ? 183 LEU A N   1 
ATOM 1401 C CA  ? LEU A 1 183 ?   1.799  -4.239   2.651 1.000 97.450 ? 183 LEU A CA  1 
ATOM 1402 C C   ? LEU A 1 183 ?   1.197  -5.637   2.562 1.000 97.450 ? 183 LEU A C   1 
ATOM 1403 C CB  ? LEU A 1 183 ?   1.712  -3.723   4.090 1.000 97.450 ? 183 LEU A CB  1 
ATOM 1404 O O   ? LEU A 1 183 ?   0.063  -5.858   2.995 1.000 97.450 ? 183 LEU A O   1 
ATOM 1405 C CG  ? LEU A 1 183 ?   2.509  -4.501   5.139 1.000 97.450 ? 183 LEU A CG  1 
ATOM 1406 C CD1 ? LEU A 1 183 ?   3.996  -4.186   5.015 1.000 97.450 ? 183 LEU A CD1 1 
ATOM 1407 C CD2 ? LEU A 1 183 ?   2.003  -4.181   6.541 1.000 97.450 ? 183 LEU A CD2 1 
ATOM 1408 N N   ? VAL A 1 184 ?   2.000  -6.599   2.039 1.000 97.920 ? 184 VAL A N   1 
ATOM 1409 C CA  ? VAL A 1 184 ?   1.494  -7.931   1.728 1.000 97.920 ? 184 VAL A CA  1 
ATOM 1410 C C   ? VAL A 1 184 ?   2.190  -8.967   2.608 1.000 97.920 ? 184 VAL A C   1 
ATOM 1411 C CB  ? VAL A 1 184 ?   1.694  -8.280   0.236 1.000 97.920 ? 184 VAL A CB  1 
ATOM 1412 O O   ? VAL A 1 184 ?   3.420  -9.058   2.617 1.000 97.920 ? 184 VAL A O   1 
ATOM 1413 C CG1 ? VAL A 1 184 ?   1.208  -9.698  -0.058 1.000 97.920 ? 184 VAL A CG1 1 
ATOM 1414 C CG2 ? VAL A 1 184 ?   0.968  -7.269  -0.650 1.000 97.920 ? 184 VAL A CG2 1 
ATOM 1415 N N   ? CYS A 1 185 ?   1.383  -9.717   3.318 1.000 97.250 ? 185 CYS A N   1 
ATOM 1416 C CA  ? CYS A 1 185 ?   1.846 -10.811   4.164 1.000 97.250 ? 185 CYS A CA  1 
ATOM 1417 C C   ? CYS A 1 185 ?   1.258 -12.141   3.706 1.000 97.250 ? 185 CYS A C   1 
ATOM 1418 C CB  ? CYS A 1 185 ?   1.475 -10.554   5.624 1.000 97.250 ? 185 CYS A CB  1 
ATOM 1419 O O   ? CYS A 1 185 ?   0.041 -12.270   3.564 1.000 97.250 ? 185 CYS A O   1 
ATOM 1420 S SG  ? CYS A 1 185 ?   1.983  -8.930   6.229 1.000 97.250 ? 185 CYS A SG  1 
ATOM 1421 N N   ? ASP A 1 186 ?   2.198 -13.141   3.424 1.000 93.710 ? 186 ASP A N   1 
ATOM 1422 C CA  ? ASP A 1 186 ?   1.776 -14.464   2.975 1.000 93.710 ? 186 ASP A CA  1 
ATOM 1423 C C   ? ASP A 1 186 ?   0.886 -14.366   1.738 1.000 93.710 ? 186 ASP A C   1 
ATOM 1424 C CB  ? ASP A 1 186 ?   1.039 -15.201   4.096 1.000 93.710 ? 186 ASP A CB  1 
ATOM 1425 O O   ? ASP A 1 186 ?  -0.125 -15.064   1.637 1.000 93.710 ? 186 ASP A O   1 
ATOM 1426 C CG  ? ASP A 1 186 ?   1.929 -15.512   5.286 1.000 93.710 ? 186 ASP A CG  1 
ATOM 1427 O OD1 ? ASP A 1 186 ?   3.139 -15.760   5.095 1.000 93.710 ? 186 ASP A OD1 1 
ATOM 1428 O OD2 ? ASP A 1 186 ?   1.415 -15.513   6.426 1.000 93.710 ? 186 ASP A OD2 1 
ATOM 1429 N N   ? GLY A 1 187 ?   1.104 -13.374   0.935 1.000 95.340 ? 187 GLY A N   1 
ATOM 1430 C CA  ? GLY A 1 187 ?   0.454 -13.264  -0.361 1.000 95.340 ? 187 GLY A CA  1 
ATOM 1431 C C   ? GLY A 1 187 ?  -0.885 -12.554  -0.298 1.000 95.340 ? 187 GLY A C   1 
ATOM 1432 O O   ? GLY A 1 187 ?  -1.642 -12.559  -1.271 1.000 95.340 ? 187 GLY A O   1 
ATOM 1433 N N   ? ILE A 1 188 ?  -1.238 -11.970   0.849 1.000 97.720 ? 188 ILE A N   1 
ATOM 1434 C CA  ? ILE A 1 188 ?  -2.528 -11.314   1.033 1.000 97.720 ? 188 ILE A CA  1 
ATOM 1435 C C   ? ILE A 1 188 ?  -2.313  -9.873   1.491 1.000 97.720 ? 188 ILE A C   1 
ATOM 1436 C CB  ? ILE A 1 188 ?  -3.409 -12.073   2.050 1.000 97.720 ? 188 ILE A CB  1 
ATOM 1437 O O   ? ILE A 1 188 ?  -1.393  -9.590   2.262 1.000 97.720 ? 188 ILE A O   1 
ATOM 1438 C CG1 ? ILE A 1 188 ?  -3.637 -13.516   1.586 1.000 97.720 ? 188 ILE A CG1 1 
ATOM 1439 C CG2 ? ILE A 1 188 ?  -4.741 -11.348   2.260 1.000 97.720 ? 188 ILE A CG2 1 
ATOM 1440 C CD1 ? ILE A 1 188 ?  -4.334 -14.395   2.615 1.000 97.720 ? 188 ILE A CD1 1 
ATOM 1441 N N   ? LEU A 1 189 ?  -3.143  -8.957   1.013 1.000 98.340 ? 189 LEU A N   1 
ATOM 1442 C CA  ? LEU A 1 189 ?  -3.047  -7.544   1.360 1.000 98.340 ? 189 LEU A CA  1 
ATOM 1443 C C   ? LEU A 1 189 ?  -3.454  -7.311   2.811 1.000 98.340 ? 189 LEU A C   1 
ATOM 1444 C CB  ? LEU A 1 189 ?  -3.927  -6.703   0.430 1.000 98.340 ? 189 LEU A CB  1 
ATOM 1445 O O   ? LEU A 1 189 ?  -4.622  -7.481   3.168 1.000 98.340 ? 189 LEU A O   1 
ATOM 1446 C CG  ? LEU A 1 189 ?  -3.882  -5.189   0.641 1.000 98.340 ? 189 LEU A CG  1 
ATOM 1447 C CD1 ? LEU A 1 189 ?  -2.472  -4.662   0.398 1.000 98.340 ? 189 LEU A CD1 1 
ATOM 1448 C CD2 ? LEU A 1 189 ?  -4.884  -4.492  -0.274 1.000 98.340 ? 189 LEU A CD2 1 
ATOM 1449 N N   ? GLN A 1 190 ?  -2.522  -6.859   3.618 1.000 98.290 ? 190 GLN A N   1 
ATOM 1450 C CA  ? GLN A 1 190 ?  -2.751  -6.692   5.049 1.000 98.290 ? 190 GLN A CA  1 
ATOM 1451 C C   ? GLN A 1 190 ?  -2.832  -5.215   5.425 1.000 98.290 ? 190 GLN A C   1 
ATOM 1452 C CB  ? GLN A 1 190 ?  -1.646  -7.379   5.854 1.000 98.290 ? 190 GLN A CB  1 
ATOM 1453 O O   ? GLN A 1 190 ?  -3.465  -4.857   6.420 1.000 98.290 ? 190 GLN A O   1 
ATOM 1454 C CG  ? GLN A 1 190 ?  -1.678  -8.899   5.769 1.000 98.290 ? 190 GLN A CG  1 
ATOM 1455 C CD  ? GLN A 1 190 ?  -2.736  -9.515   6.665 1.000 98.290 ? 190 GLN A CD  1 
ATOM 1456 N NE2 ? GLN A 1 190 ?  -2.739 -10.841   6.754 1.000 98.290 ? 190 GLN A NE2 1 
ATOM 1457 O OE1 ? GLN A 1 190 ?  -3.543  -8.805   7.273 1.000 98.290 ? 190 GLN A OE1 1 
ATOM 1458 N N   ? GLY A 1 191 ?  -2.186  -4.386   4.674 1.000 97.590 ? 191 GLY A N   1 
ATOM 1459 C CA  ? GLY A 1 191 ?  -2.122  -2.978   5.033 1.000 97.590 ? 191 GLY A CA  1 
ATOM 1460 C C   ? GLY A 1 191 ?  -1.938  -2.065   3.836 1.000 97.590 ? 191 GLY A C   1 
ATOM 1461 O O   ? GLY A 1 191 ?  -1.483  -2.504   2.778 1.000 97.590 ? 191 GLY A O   1 
ATOM 1462 N N   ? VAL A 1 192 ?  -2.322  -0.827   4.035 1.000 97.790 ? 192 VAL A N   1 
ATOM 1463 C CA  ? VAL A 1 192 ?  -2.092   0.272   3.103 1.000 97.790 ? 192 VAL A CA  1 
ATOM 1464 C C   ? VAL A 1 192 ?  -1.207   1.329   3.759 1.000 97.790 ? 192 VAL A C   1 
ATOM 1465 C CB  ? VAL A 1 192 ?  -3.421   0.906   2.634 1.000 97.790 ? 192 VAL A CB  1 
ATOM 1466 O O   ? VAL A 1 192 ?  -1.474   1.762   4.882 1.000 97.790 ? 192 VAL A O   1 
ATOM 1467 C CG1 ? VAL A 1 192 ?  -3.156   2.147   1.784 1.000 97.790 ? 192 VAL A CG1 1 
ATOM 1468 C CG2 ? VAL A 1 192 ?  -4.252  -0.112   1.856 1.000 97.790 ? 192 VAL A CG2 1 
ATOM 1469 N N   ? VAL A 1 193 ?  -0.123   1.666   3.081 1.000 95.880 ? 193 VAL A N   1 
ATOM 1470 C CA  ? VAL A 1 193 ?   0.807   2.638   3.646 1.000 95.880 ? 193 VAL A CA  1 
ATOM 1471 C C   ? VAL A 1 193 ?   0.061   3.920   4.005 1.000 95.880 ? 193 VAL A C   1 
ATOM 1472 C CB  ? VAL A 1 193 ?   1.964   2.949   2.670 1.000 95.880 ? 193 VAL A CB  1 
ATOM 1473 O O   ? VAL A 1 193 ?  -0.567   4.542   3.145 1.000 95.880 ? 193 VAL A O   1 
ATOM 1474 C CG1 ? VAL A 1 193 ?   2.892   4.013   3.254 1.000 95.880 ? 193 VAL A CG1 1 
ATOM 1475 C CG2 ? VAL A 1 193 ?   2.744   1.677   2.344 1.000 95.880 ? 193 VAL A CG2 1 
ATOM 1476 N N   ? SER A 1 194 ?   0.151   4.398   5.281 1.000 93.910 ? 194 SER A N   1 
ATOM 1477 C CA  ? SER A 1 194 ?  -0.651   5.515   5.768 1.000 93.910 ? 194 SER A CA  1 
ATOM 1478 C C   ? SER A 1 194 ?   0.232   6.638   6.302 1.000 93.910 ? 194 SER A C   1 
ATOM 1479 C CB  ? SER A 1 194 ?  -1.613   5.048   6.862 1.000 93.910 ? 194 SER A CB  1 
ATOM 1480 O O   ? SER A 1 194 ?   0.295   7.719   5.713 1.000 93.910 ? 194 SER A O   1 
ATOM 1481 O OG  ? SER A 1 194 ?  -2.529   6.077   7.198 1.000 93.910 ? 194 SER A OG  1 
ATOM 1482 N N   ? TRP A 1 195 ?   0.929   6.454   7.384 1.000 91.030 ? 195 TRP A N   1 
ATOM 1483 C CA  ? TRP A 1 195 ?   1.740   7.521   7.962 1.000 91.030 ? 195 TRP A CA  1 
ATOM 1484 C C   ? TRP A 1 195 ?   2.854   6.948   8.832 1.000 91.030 ? 195 TRP A C   1 
ATOM 1485 C CB  ? TRP A 1 195 ?   0.869   8.472   8.787 1.000 91.030 ? 195 TRP A CB  1 
ATOM 1486 O O   ? TRP A 1 195 ?   2.919   5.736   9.050 1.000 91.030 ? 195 TRP A O   1 
ATOM 1487 C CG  ? TRP A 1 195 ?   0.189   7.819   9.953 1.000 91.030 ? 195 TRP A CG  1 
ATOM 1488 C CD1 ? TRP A 1 195 ?  -0.992   7.131   9.938 1.000 91.030 ? 195 TRP A CD1 1 
ATOM 1489 C CD2 ? TRP A 1 195 ?   0.650   7.798  11.307 1.000 91.030 ? 195 TRP A CD2 1 
ATOM 1490 C CE2 ? TRP A 1 195 ?  -0.302   7.078  12.061 1.000 91.030 ? 195 TRP A CE2 1 
ATOM 1491 C CE3 ? TRP A 1 195 ?   1.777   8.318  11.957 1.000 91.030 ? 195 TRP A CE3 1 
ATOM 1492 N NE1 ? TRP A 1 195 ?  -1.293   6.682  11.204 1.000 91.030 ? 195 TRP A NE1 1 
ATOM 1493 C CH2 ? TRP A 1 195 ?   0.951   7.384  14.046 1.000 91.030 ? 195 TRP A CH2 1 
ATOM 1494 C CZ2 ? TRP A 1 195 ?  -0.161   6.864  13.435 1.000 91.030 ? 195 TRP A CZ2 1 
ATOM 1495 C CZ3 ? TRP A 1 195 ?   1.916   8.105  13.324 1.000 91.030 ? 195 TRP A CZ3 1 
ATOM 1496 N N   ? GLY A 1 196 ?   3.744   7.716   9.233 1.000 82.130 ? 196 GLY A N   1 
ATOM 1497 C CA  ? GLY A 1 196 ?   4.850   7.450  10.139 1.000 82.130 ? 196 GLY A CA  1 
ATOM 1498 C C   ? GLY A 1 196 ?   5.660   8.689  10.472 1.000 82.130 ? 196 GLY A C   1 
ATOM 1499 O O   ? GLY A 1 196 ?   5.174   9.812  10.327 1.000 82.130 ? 196 GLY A O   1 
ATOM 1500 N N   ? THR A 1 197 ?   6.705   8.590  11.041 1.000 72.950 ? 197 THR A N   1 
ATOM 1501 C CA  ? THR A 1 197 ?   7.529   9.738  11.400 1.000 72.950 ? 197 THR A CA  1 
ATOM 1502 C C   ? THR A 1 197 ?   8.120  10.392  10.154 1.000 72.950 ? 197 THR A C   1 
ATOM 1503 C CB  ? THR A 1 197 ?   8.665   9.333  12.357 1.000 72.950 ? 197 THR A CB  1 
ATOM 1504 O O   ? THR A 1 197 ?   8.114   9.798   9.074 1.000 72.950 ? 197 THR A O   1 
ATOM 1505 C CG2 ? THR A 1 197 ?   8.112   8.712  13.636 1.000 72.950 ? 197 THR A CG2 1 
ATOM 1506 O OG1 ? THR A 1 197 ?   9.514   8.380  11.705 1.000 72.950 ? 197 THR A OG1 1 
ATOM 1507 N N   ? ASP A 1 198 ?   8.451  11.669  10.182 1.000 67.390 ? 198 ASP A N   1 
ATOM 1508 C CA  ? ASP A 1 198 ?   9.014  12.465   9.096 1.000 67.390 ? 198 ASP A CA  1 
ATOM 1509 C C   ? ASP A 1 198 ?  10.306  11.842   8.571 1.000 67.390 ? 198 ASP A C   1 
ATOM 1510 C CB  ? ASP A 1 198 ?   9.272  13.900   9.559 1.000 67.390 ? 198 ASP A CB  1 
ATOM 1511 O O   ? ASP A 1 198 ?  10.605  11.933   7.379 1.000 67.390 ? 198 ASP A O   1 
ATOM 1512 C CG  ? ASP A 1 198 ?   7.994  14.671   9.838 1.000 67.390 ? 198 ASP A CG  1 
ATOM 1513 O OD1 ? ASP A 1 198 ?   6.953  14.373   9.214 1.000 67.390 ? 198 ASP A OD1 1 
ATOM 1514 O OD2 ? ASP A 1 198 ?   8.028  15.587  10.689 1.000 67.390 ? 198 ASP A OD2 1 
ATOM 1515 N N   ? VAL A 1 199 ?  11.022  11.102   9.475 1.000 72.620 ? 199 VAL A N   1 
ATOM 1516 C CA  ? VAL A 1 199 ?  12.206  10.330   9.112 1.000 72.620 ? 199 VAL A CA  1 
ATOM 1517 C C   ? VAL A 1 199 ?  11.860   8.844   9.066 1.000 72.620 ? 199 VAL A C   1 
ATOM 1518 C CB  ? VAL A 1 199 ?  13.369  10.577  10.099 1.000 72.620 ? 199 VAL A CB  1 
ATOM 1519 O O   ? VAL A 1 199 ?  11.394   8.278  10.058 1.000 72.620 ? 199 VAL A O   1 
ATOM 1520 C CG1 ? VAL A 1 199 ?  14.613   9.799   9.673 1.000 72.620 ? 199 VAL A CG1 1 
ATOM 1521 C CG2 ? VAL A 1 199 ?  13.677  12.070  10.198 1.000 72.620 ? 199 VAL A CG2 1 
ATOM 1522 N N   ? CYS A 1 200 ?  11.988   8.296   7.846 1.000 78.630 ? 200 CYS A N   1 
ATOM 1523 C CA  ? CYS A 1 200 ?  11.655   6.888   7.666 1.000 78.630 ? 200 CYS A CA  1 
ATOM 1524 C C   ? CYS A 1 200 ?  12.710   5.992   8.306 1.000 78.630 ? 200 CYS A C   1 
ATOM 1525 C CB  ? CYS A 1 200 ?  11.523   6.554   6.181 1.000 78.630 ? 200 CYS A CB  1 
ATOM 1526 O O   ? CYS A 1 200 ?  13.862   6.400   8.467 1.000 78.630 ? 200 CYS A O   1 
ATOM 1527 S SG  ? CYS A 1 200 ?  10.247   7.509   5.331 1.000 78.630 ? 200 CYS A SG  1 
ATOM 1528 N N   ? ALA A 1 201 ?  12.323   4.845   8.814 1.000 74.480 ? 201 ALA A N   1 
ATOM 1529 C CA  ? ALA A 1 201 ?  13.192   3.722   9.156 1.000 74.480 ? 201 ALA A CA  1 
ATOM 1530 C C   ? ALA A 1 201 ?  13.945   3.987  10.457 1.000 74.480 ? 201 ALA A C   1 
ATOM 1531 C CB  ? ALA A 1 201 ?  14.176   3.446   8.022 1.000 74.480 ? 201 ALA A CB  1 
ATOM 1532 O O   ? ALA A 1 201 ?  15.122   3.640  10.582 1.000 74.480 ? 201 ALA A O   1 
ATOM 1533 N N   ? LEU A 1 202 ?  13.356   4.781  11.358 1.000 77.430 ? 202 LEU A N   1 
ATOM 1534 C CA  ? LEU A 1 202 ?  13.931   4.998  12.681 1.000 77.430 ? 202 LEU A CA  1 
ATOM 1535 C C   ? LEU A 1 202 ?  13.833   3.736  13.531 1.000 77.430 ? 202 LEU A C   1 
ATOM 1536 C CB  ? LEU A 1 202 ?  13.226   6.159  13.388 1.000 77.430 ? 202 LEU A CB  1 
ATOM 1537 O O   ? LEU A 1 202 ?  12.855   2.991  13.433 1.000 77.430 ? 202 LEU A O   1 
ATOM 1538 C CG  ? LEU A 1 202 ?  13.475   7.554  12.813 1.000 77.430 ? 202 LEU A CG  1 
ATOM 1539 C CD1 ? LEU A 1 202 ?  12.604   8.584  13.524 1.000 77.430 ? 202 LEU A CD1 1 
ATOM 1540 C CD2 ? LEU A 1 202 ?  14.950   7.925  12.926 1.000 77.430 ? 202 LEU A CD2 1 
ATOM 1541 N N   ? PRO A 1 203 ?  14.951   3.496  14.245 1.000 82.200 ? 203 PRO A N   1 
ATOM 1542 C CA  ? PRO A 1 203 ?  14.844   2.355  15.157 1.000 82.200 ? 203 PRO A CA  1 
ATOM 1543 C C   ? PRO A 1 203 ?  13.649   2.463  16.101 1.000 82.200 ? 203 PRO A C   1 
ATOM 1544 C CB  ? PRO A 1 203 ?  16.161   2.401  15.936 1.000 82.200 ? 203 PRO A CB  1 
ATOM 1545 O O   ? PRO A 1 203 ?  13.314   3.560  16.555 1.000 82.200 ? 203 PRO A O   1 
ATOM 1546 C CG  ? PRO A 1 203 ?  17.090   3.188  15.068 1.000 82.200 ? 203 PRO A CG  1 
ATOM 1547 C CD  ? PRO A 1 203 ?  16.281   4.167  14.268 1.000 82.200 ? 203 PRO A CD  1 
ATOM 1548 N N   ? LYS A 1 204 ?  12.968   1.260  16.275 1.000 82.100 ? 204 LYS A N   1 
ATOM 1549 C CA  ? LYS A 1 204 ?  11.893   1.142  17.257 1.000 82.100 ? 204 LYS A CA  1 
ATOM 1550 C C   ? LYS A 1 204 ?  10.706   2.024  16.881 1.000 82.100 ? 204 LYS A C   1 
ATOM 1551 C CB  ? LYS A 1 204 ?  12.399   1.511  18.652 1.000 82.100 ? 204 LYS A CB  1 
ATOM 1552 O O   ? LYS A 1 204 ?   9.907   2.398  17.742 1.000 82.100 ? 204 LYS A O   1 
ATOM 1553 C CG  ? LYS A 1 204 ?  13.449   0.558  19.202 1.000 82.100 ? 204 LYS A CG  1 
ATOM 1554 C CD  ? LYS A 1 204 ?  13.872   0.946  20.613 1.000 82.100 ? 204 LYS A CD  1 
ATOM 1555 C CE  ? LYS A 1 204 ?  14.955   0.018  21.148 1.000 82.100 ? 204 LYS A CE  1 
ATOM 1556 N NZ  ? LYS A 1 204 ?  15.328   0.355  22.555 1.000 82.100 ? 204 LYS A NZ  1 
ATOM 1557 N N   ? ARG A 1 205 ?  10.741   2.542  15.591 1.000 85.230 ? 205 ARG A N   1 
ATOM 1558 C CA  ? ARG A 1 205 ?   9.632   3.349  15.091 1.000 85.230 ? 205 ARG A CA  1 
ATOM 1559 C C   ? ARG A 1 205 ?   9.078   2.772  13.793 1.000 85.230 ? 205 ARG A C   1 
ATOM 1560 C CB  ? ARG A 1 205 ?  10.075   4.797  14.875 1.000 85.230 ? 205 ARG A CB  1 
ATOM 1561 O O   ? ARG A 1 205 ?   9.482   3.182  12.703 1.000 85.230 ? 205 ARG A O   1 
ATOM 1562 C CG  ? ARG A 1 205 ?  10.483   5.514  16.152 1.000 85.230 ? 205 ARG A CG  1 
ATOM 1563 C CD  ? ARG A 1 205 ?   9.273   6.027  16.921 1.000 85.230 ? 205 ARG A CD  1 
ATOM 1564 N NE  ? ARG A 1 205 ?   9.665   6.919  18.008 1.000 85.230 ? 205 ARG A NE  1 
ATOM 1565 N NH1 ? ARG A 1 205 ?   7.505   7.370  18.693 1.000 85.230 ? 205 ARG A NH1 1 
ATOM 1566 N NH2 ? ARG A 1 205 ?   9.281   8.327  19.782 1.000 85.230 ? 205 ARG A NH2 1 
ATOM 1567 C CZ  ? ARG A 1 205 ?   8.816   7.537  18.825 1.000 85.230 ? 205 ARG A CZ  1 
ATOM 1568 N N   ? PRO A 1 206 ?   8.230   1.757  13.898 1.000 90.890 ? 206 PRO A N   1 
ATOM 1569 C CA  ? PRO A 1 206 ?   7.696   1.139  12.682 1.000 90.890 ? 206 PRO A CA  1 
ATOM 1570 C C   ? PRO A 1 206 ?   6.791   2.080  11.891 1.000 90.890 ? 206 PRO A C   1 
ATOM 1571 C CB  ? PRO A 1 206 ?   6.907  -0.060  13.213 1.000 90.890 ? 206 PRO A CB  1 
ATOM 1572 O O   ? PRO A 1 206 ?   6.292   3.067  12.438 1.000 90.890 ? 206 PRO A O   1 
ATOM 1573 C CG  ? PRO A 1 206 ?   6.476   0.344  14.587 1.000 90.890 ? 206 PRO A CG  1 
ATOM 1574 C CD  ? PRO A 1 206 ?   7.551   1.203  15.190 1.000 90.890 ? 206 PRO A CD  1 
ATOM 1575 N N   ? GLY A 1 207 ?   6.637   1.805  10.579 1.000 91.950 ? 207 GLY A N   1 
ATOM 1576 C CA  ? GLY A 1 207 ?   5.623   2.476   9.782 1.000 91.950 ? 207 GLY A CA  1 
ATOM 1577 C C   ? GLY A 1 207 ?   4.207   2.106  10.182 1.000 91.950 ? 207 GLY A C   1 
ATOM 1578 O O   ? GLY A 1 207 ?   3.973   1.024  10.726 1.000 91.950 ? 207 GLY A O   1 
ATOM 1579 N N   ? VAL A 1 208 ?   3.277   3.049   9.915 1.000 94.950 ? 208 VAL A N   1 
ATOM 1580 C CA  ? VAL A 1 208 ?   1.872   2.809  10.228 1.000 94.950 ? 208 VAL A CA  1 
ATOM 1581 C C   ? VAL A 1 208 ?   1.082   2.607   8.936 1.000 94.950 ? 208 VAL A C   1 
ATOM 1582 C CB  ? VAL A 1 208 ?   1.267   3.970  11.047 1.000 94.950 ? 208 VAL A CB  1 
ATOM 1583 O O   ? VAL A 1 208 ?   1.207   3.395   7.996 1.000 94.950 ? 208 VAL A O   1 
ATOM 1584 C CG1 ? VAL A 1 208 ?  -0.206   3.704  11.356 1.000 94.950 ? 208 VAL A CG1 1 
ATOM 1585 C CG2 ? VAL A 1 208 ?   2.057   4.181  12.338 1.000 94.950 ? 208 VAL A CG2 1 
ATOM 1586 N N   ? TYR A 1 209 ?   0.307   1.575   8.921 1.000 96.870 ? 209 TYR A N   1 
ATOM 1587 C CA  ? TYR A 1 209 ?  -0.519   1.172   7.788 1.000 96.870 ? 209 TYR A CA  1 
ATOM 1588 C C   ? TYR A 1 209 ?  -1.994   1.146   8.170 1.000 96.870 ? 209 TYR A C   1 
ATOM 1589 C CB  ? TYR A 1 209 ?  -0.089  -0.205   7.273 1.000 96.870 ? 209 TYR A CB  1 
ATOM 1590 O O   ? TYR A 1 209 ?  -2.339   0.876   9.322 1.000 96.870 ? 209 TYR A O   1 
ATOM 1591 C CG  ? TYR A 1 209 ?   1.378  -0.294   6.929 1.000 96.870 ? 209 TYR A CG  1 
ATOM 1592 C CD1 ? TYR A 1 209 ?   1.806  -0.255   5.604 1.000 96.870 ? 209 TYR A CD1 1 
ATOM 1593 C CD2 ? TYR A 1 209 ?   2.338  -0.418   7.927 1.000 96.870 ? 209 TYR A CD2 1 
ATOM 1594 C CE1 ? TYR A 1 209 ?   3.157  -0.338   5.282 1.000 96.870 ? 209 TYR A CE1 1 
ATOM 1595 C CE2 ? TYR A 1 209 ?   3.691  -0.503   7.617 1.000 96.870 ? 209 TYR A CE2 1 
ATOM 1596 O OH  ? TYR A 1 209 ?   5.429  -0.544   5.981 1.000 96.870 ? 209 TYR A OH  1 
ATOM 1597 C CZ  ? TYR A 1 209 ?   4.090  -0.461   6.294 1.000 96.870 ? 209 TYR A CZ  1 
ATOM 1598 N N   ? ALA A 1 210 ?  -2.854   1.548   7.191 1.000 97.510 ? 210 ALA A N   1 
ATOM 1599 C CA  ? ALA A 1 210 ?  -4.272   1.274   7.405 1.000 97.510 ? 210 ALA A CA  1 
ATOM 1600 C C   ? ALA A 1 210 ?  -4.550  -0.227   7.381 1.000 97.510 ? 210 ALA A C   1 
ATOM 1601 C CB  ? ALA A 1 210 ?  -5.117   1.985   6.351 1.000 97.510 ? 210 ALA A CB  1 
ATOM 1602 O O   ? ALA A 1 210 ?  -4.100  -0.933   6.476 1.000 97.510 ? 210 ALA A O   1 
ATOM 1603 N N   ? ASN A 1 211 ?  -5.202  -0.726   8.424 1.000 97.720 ? 211 ASN A N   1 
ATOM 1604 C CA  ? ASN A 1 211 ?  -5.414  -2.152   8.649 1.000 97.720 ? 211 ASN A CA  1 
ATOM 1605 C C   ? ASN A 1 211 ?  -6.545  -2.695   7.780 1.000 97.720 ? 211 ASN A C   1 
ATOM 1606 C CB  ? ASN A 1 211 ?  -5.701  -2.426  10.126 1.000 97.720 ? 211 ASN A CB  1 
ATOM 1607 O O   ? ASN A 1 211 ?  -7.721  -2.515   8.101 1.000 97.720 ? 211 ASN A O   1 
ATOM 1608 C CG  ? ASN A 1 211 ?  -5.622  -3.899  10.474 1.000 97.720 ? 211 ASN A CG  1 
ATOM 1609 N ND2 ? ASN A 1 211 ?  -5.513  -4.200  11.762 1.000 97.720 ? 211 ASN A ND2 1 
ATOM 1610 O OD1 ? ASN A 1 211 ?  -5.658  -4.760   9.591 1.000 97.720 ? 211 ASN A OD1 1 
ATOM 1611 N N   ? VAL A 1 212 ?  -6.206  -3.468   6.758 1.000 98.210 ? 212 VAL A N   1 
ATOM 1612 C CA  ? VAL A 1 212 ?  -7.143  -3.936   5.742 1.000 98.210 ? 212 VAL A CA  1 
ATOM 1613 C C   ? VAL A 1 212 ?  -8.138  -4.912   6.366 1.000 98.210 ? 212 VAL A C   1 
ATOM 1614 C CB  ? VAL A 1 212 ?  -6.409  -4.606   4.559 1.000 98.210 ? 212 VAL A CB  1 
ATOM 1615 O O   ? VAL A 1 212 ?  -9.324  -4.901   6.027 1.000 98.210 ? 212 VAL A O   1 
ATOM 1616 C CG1 ? VAL A 1 212 ?  -7.396  -5.364   3.672 1.000 98.210 ? 212 VAL A CG1 1 
ATOM 1617 C CG2 ? VAL A 1 212 ?  -5.646  -3.562   3.745 1.000 98.210 ? 212 VAL A CG2 1 
ATOM 1618 N N   ? CYS A 1 213 ?  -7.732  -5.816   7.293 1.000 97.700 ? 213 CYS A N   1 
ATOM 1619 C CA  ? CYS A 1 213 ?  -8.642  -6.791   7.884 1.000 97.700 ? 213 CYS A CA  1 
ATOM 1620 C C   ? CYS A 1 213 ?  -9.785  -6.098   8.615 1.000 97.700 ? 213 CYS A C   1 
ATOM 1621 C CB  ? CYS A 1 213 ?  -7.890  -7.709   8.848 1.000 97.700 ? 213 CYS A CB  1 
ATOM 1622 O O   ? CYS A 1 213 ? -10.871  -6.662   8.755 1.000 97.700 ? 213 CYS A O   1 
ATOM 1623 S SG  ? CYS A 1 213 ?  -7.371  -6.894  10.374 1.000 97.700 ? 213 CYS A SG  1 
ATOM 1624 N N   ? LYS A 1 214 ?  -9.543  -4.818   9.044 1.000 97.570 ? 214 LYS A N   1 
ATOM 1625 C CA  ? LYS A 1 214 ? -10.559  -4.059   9.767 1.000 97.570 ? 214 LYS A CA  1 
ATOM 1626 C C   ? LYS A 1 214 ? -11.513  -3.359   8.803 1.000 97.570 ? 214 LYS A C   1 
ATOM 1627 C CB  ? LYS A 1 214 ?  -9.905  -3.032  10.693 1.000 97.570 ? 214 LYS A CB  1 
ATOM 1628 O O   ? LYS A 1 214 ? -12.570  -2.874   9.210 1.000 97.570 ? 214 LYS A O   1 
ATOM 1629 C CG  ? LYS A 1 214 ?  -9.040  -3.646  11.785 1.000 97.570 ? 214 LYS A CG  1 
ATOM 1630 C CD  ? LYS A 1 214 ?  -9.868  -4.490  12.745 1.000 97.570 ? 214 LYS A CD  1 
ATOM 1631 C CE  ? LYS A 1 214 ?  -9.020  -5.034  13.887 1.000 97.570 ? 214 LYS A CE  1 
ATOM 1632 N NZ  ? LYS A 1 214 ?  -9.822  -5.886  14.815 1.000 97.570 ? 214 LYS A NZ  1 
ATOM 1633 N N   ? ALA A 1 215 ? -11.184  -3.273   7.480 1.000 97.170 ? 215 ALA A N   1 
ATOM 1634 C CA  ? ALA A 1 215 ? -11.965  -2.479   6.534 1.000 97.170 ? 215 ALA A CA  1 
ATOM 1635 C C   ? ALA A 1 215 ? -12.501  -3.348   5.401 1.000 97.170 ? 215 ALA A C   1 
ATOM 1636 C CB  ? ALA A 1 215 ? -11.119  -1.339   5.972 1.000 97.170 ? 215 ALA A CB  1 
ATOM 1637 O O   ? ALA A 1 215 ? -13.061  -2.835   4.429 1.000 97.170 ? 215 ALA A O   1 
ATOM 1638 N N   ? VAL A 1 216 ? -12.329  -4.671   5.544 1.000 97.120 ? 216 VAL A N   1 
ATOM 1639 C CA  ? VAL A 1 216 ? -12.657  -5.589   4.458 1.000 97.120 ? 216 VAL A CA  1 
ATOM 1640 C C   ? VAL A 1 216 ? -14.148  -5.500   4.140 1.000 97.120 ? 216 VAL A C   1 
ATOM 1641 C CB  ? VAL A 1 216 ? -12.272  -7.044   4.809 1.000 97.120 ? 216 VAL A CB  1 
ATOM 1642 O O   ? VAL A 1 216 ? -14.540  -5.484   2.970 1.000 97.120 ? 216 VAL A O   1 
ATOM 1643 C CG1 ? VAL A 1 216 ? -12.913  -8.023   3.827 1.000 97.120 ? 216 VAL A CG1 1 
ATOM 1644 C CG2 ? VAL A 1 216 ? -10.754  -7.206   4.816 1.000 97.120 ? 216 VAL A CG2 1 
ATOM 1645 N N   ? GLN A 1 217 ? -14.928  -5.439   5.172 1.000 97.160 ? 217 GLN A N   1 
ATOM 1646 C CA  ? GLN A 1 217 ? -16.370  -5.356   4.966 1.000 97.160 ? 217 GLN A CA  1 
ATOM 1647 C C   ? GLN A 1 217 ? -16.746  -4.079   4.221 1.000 97.160 ? 217 GLN A C   1 
ATOM 1648 C CB  ? GLN A 1 217 ? -17.109  -5.420   6.304 1.000 97.160 ? 217 GLN A CB  1 
ATOM 1649 O O   ? GLN A 1 217 ? -17.583  -4.105   3.316 1.000 97.160 ? 217 GLN A O   1 
ATOM 1650 C CG  ? GLN A 1 217 ? -18.624  -5.488   6.167 1.000 97.160 ? 217 GLN A CG  1 
ATOM 1651 C CD  ? GLN A 1 217 ? -19.089  -6.708   5.395 1.000 97.160 ? 217 GLN A CD  1 
ATOM 1652 N NE2 ? GLN A 1 217 ? -19.939  -6.490   4.397 1.000 97.160 ? 217 GLN A NE2 1 
ATOM 1653 O OE1 ? GLN A 1 217 ? -18.688  -7.838   5.693 1.000 97.160 ? 217 GLN A OE1 1 
ATOM 1654 N N   ? TRP A 1 218 ? -16.169  -3.025   4.610 1.000 97.790 ? 218 TRP A N   1 
ATOM 1655 C CA  ? TRP A 1 218 ? -16.421  -1.753   3.940 1.000 97.790 ? 218 TRP A CA  1 
ATOM 1656 C C   ? TRP A 1 218 ? -16.035  -1.828   2.466 1.000 97.790 ? 218 TRP A C   1 
ATOM 1657 C CB  ? TRP A 1 218 ? -15.651  -0.622   4.626 1.000 97.790 ? 218 TRP A CB  1 
ATOM 1658 O O   ? TRP A 1 218 ? -16.804  -1.417   1.595 1.000 97.790 ? 218 TRP A O   1 
ATOM 1659 C CG  ? TRP A 1 218 ? -15.607   0.652   3.836 1.000 97.790 ? 218 TRP A CG  1 
ATOM 1660 C CD1 ? TRP A 1 218 ? -16.607   1.576   3.707 1.000 97.790 ? 218 TRP A CD1 1 
ATOM 1661 C CD2 ? TRP A 1 218 ? -14.508   1.139   3.060 1.000 97.790 ? 218 TRP A CD2 1 
ATOM 1662 C CE2 ? TRP A 1 218 ? -14.911   2.366   2.488 1.000 97.790 ? 218 TRP A CE2 1 
ATOM 1663 C CE3 ? TRP A 1 218 ? -13.220   0.657   2.794 1.000 97.790 ? 218 TRP A CE3 1 
ATOM 1664 N NE1 ? TRP A 1 218 ? -16.194   2.610   2.898 1.000 97.790 ? 218 TRP A NE1 1 
ATOM 1665 C CH2 ? TRP A 1 218 ? -12.815   2.623   1.420 1.000 97.790 ? 218 TRP A CH2 1 
ATOM 1666 C CZ2 ? TRP A 1 218 ? -14.070   3.118   1.665 1.000 97.790 ? 218 TRP A CZ2 1 
ATOM 1667 C CZ3 ? TRP A 1 218 ? -12.384   1.406   1.974 1.000 97.790 ? 218 TRP A CZ3 1 
ATOM 1668 N N   ? VAL A 1 219 ? -14.894  -2.354   2.223 1.000 97.580 ? 219 VAL A N   1 
ATOM 1669 C CA  ? VAL A 1 219 ? -14.388  -2.444   0.857 1.000 97.580 ? 219 VAL A CA  1 
ATOM 1670 C C   ? VAL A 1 219 ? -15.319  -3.316   0.017 1.000 97.580 ? 219 VAL A C   1 
ATOM 1671 C CB  ? VAL A 1 219 ? -12.951  -3.009   0.821 1.000 97.580 ? 219 VAL A CB  1 
ATOM 1672 O O   ? VAL A 1 219 ? -15.742  -2.915  -1.070 1.000 97.580 ? 219 VAL A O   1 
ATOM 1673 C CG1 ? VAL A 1 219 ? -12.491  -3.223  -0.620 1.000 97.580 ? 219 VAL A CG1 1 
ATOM 1674 C CG2 ? VAL A 1 219 ? -11.992  -2.076   1.558 1.000 97.580 ? 219 VAL A CG2 1 
ATOM 1675 N N   ? THR A 1 220 ? -15.702  -4.439   0.502 1.000 97.330 ? 220 THR A N   1 
ATOM 1676 C CA  ? THR A 1 220 ? -16.540  -5.385  -0.226 1.000 97.330 ? 220 THR A CA  1 
ATOM 1677 C C   ? THR A 1 220 ? -17.931  -4.804  -0.464 1.000 97.330 ? 220 THR A C   1 
ATOM 1678 C CB  ? THR A 1 220 ? -16.661  -6.721   0.529 1.000 97.330 ? 220 THR A CB  1 
ATOM 1679 O O   ? THR A 1 220 ? -18.476  -4.917  -1.564 1.000 97.330 ? 220 THR A O   1 
ATOM 1680 C CG2 ? THR A 1 220 ? -17.514  -7.718  -0.248 1.000 97.330 ? 220 THR A CG2 1 
ATOM 1681 O OG1 ? THR A 1 220 ? -15.353  -7.275   0.721 1.000 97.330 ? 220 THR A OG1 1 
ATOM 1682 N N   ? ASP A 1 221 ? -18.548  -4.191   0.508 1.000 97.270 ? 221 ASP A N   1 
ATOM 1683 C CA  ? ASP A 1 221 ? -19.870  -3.581   0.404 1.000 97.270 ? 221 ASP A CA  1 
ATOM 1684 C C   ? ASP A 1 221 ? -19.867  -2.432  -0.602 1.000 97.270 ? 221 ASP A C   1 
ATOM 1685 C CB  ? ASP A 1 221 ? -20.339  -3.081   1.772 1.000 97.270 ? 221 ASP A CB  1 
ATOM 1686 O O   ? ASP A 1 221 ? -20.820  -2.266  -1.366 1.000 97.270 ? 221 ASP A O   1 
ATOM 1687 C CG  ? ASP A 1 221 ? -20.701  -4.208   2.723 1.000 97.270 ? 221 ASP A CG  1 
ATOM 1688 O OD1 ? ASP A 1 221 ? -20.842  -5.365   2.272 1.000 97.270 ? 221 ASP A OD1 1 
ATOM 1689 O OD2 ? ASP A 1 221 ? -20.850  -3.936   3.934 1.000 97.270 ? 221 ASP A OD2 1 
ATOM 1690 N N   ? THR A 1 222 ? -18.833  -1.652  -0.549 1.000 97.060 ? 222 THR A N   1 
ATOM 1691 C CA  ? THR A 1 222 ? -18.726  -0.500  -1.439 1.000 97.060 ? 222 THR A CA  1 
ATOM 1692 C C   ? THR A 1 222 ? -18.631  -0.948  -2.894 1.000 97.060 ? 222 THR A C   1 
ATOM 1693 C CB  ? THR A 1 222 ? -17.504   0.367  -1.084 1.000 97.060 ? 222 THR A CB  1 
ATOM 1694 O O   ? THR A 1 222 ? -19.299  -0.389  -3.766 1.000 97.060 ? 222 THR A O   1 
ATOM 1695 C CG2 ? THR A 1 222 ? -17.415   1.589  -1.993 1.000 97.060 ? 222 THR A CG2 1 
ATOM 1696 O OG1 ? THR A 1 222 ? -17.614   0.804   0.276 1.000 97.060 ? 222 THR A OG1 1 
ATOM 1697 N N   ? ILE A 1 223 ? -17.807  -1.945  -3.199 1.000 96.390 ? 223 ILE A N   1 
ATOM 1698 C CA  ? ILE A 1 223 ? -17.620  -2.469  -4.548 1.000 96.390 ? 223 ILE A CA  1 
ATOM 1699 C C   ? ILE A 1 223 ? -18.918  -3.105  -5.039 1.000 96.390 ? 223 ILE A C   1 
ATOM 1700 C CB  ? ILE A 1 223 ? -16.466  -3.496  -4.600 1.000 96.390 ? 223 ILE A CB  1 
ATOM 1701 O O   ? ILE A 1 223 ? -19.326  -2.894  -6.183 1.000 96.390 ? 223 ILE A O   1 
ATOM 1702 C CG1 ? ILE A 1 223 ? -15.117  -2.793  -4.415 1.000 96.390 ? 223 ILE A CG1 1 
ATOM 1703 C CG2 ? ILE A 1 223 ? -16.500  -4.279  -5.915 1.000 96.390 ? 223 ILE A CG2 1 
ATOM 1704 C CD1 ? ILE A 1 223 ? -13.935  -3.745  -4.291 1.000 96.390 ? 223 ILE A CD1 1 
ATOM 1705 N N   ? ARG A 1 224 ? -19.630  -3.882  -4.269 1.000 93.960 ? 224 ARG A N   1 
ATOM 1706 C CA  ? ARG A 1 224 ? -20.872  -4.569  -4.610 1.000 93.960 ? 224 ARG A CA  1 
ATOM 1707 C C   ? ARG A 1 224 ? -21.977  -3.571  -4.940 1.000 93.960 ? 224 ARG A C   1 
ATOM 1708 C CB  ? ARG A 1 224 ? -21.315  -5.481  -3.464 1.000 93.960 ? 224 ARG A CB  1 
ATOM 1709 O O   ? ARG A 1 224 ? -22.773  -3.797  -5.854 1.000 93.960 ? 224 ARG A O   1 
ATOM 1710 C CG  ? ARG A 1 224 ? -22.513  -6.354  -3.799 1.000 93.960 ? 224 ARG A CG  1 
ATOM 1711 C CD  ? ARG A 1 224 ? -22.886  -7.269  -2.640 1.000 93.960 ? 224 ARG A CD  1 
ATOM 1712 N NE  ? ARG A 1 224 ? -23.269  -6.507  -1.455 1.000 93.960 ? 224 ARG A NE  1 
ATOM 1713 N NH1 ? ARG A 1 224 ? -23.569  -8.360  -0.108 1.000 93.960 ? 224 ARG A NH1 1 
ATOM 1714 N NH2 ? ARG A 1 224 ? -23.917  -6.256   0.734 1.000 93.960 ? 224 ARG A NH2 1 
ATOM 1715 C CZ  ? ARG A 1 224 ? -23.584  -7.043  -0.279 1.000 93.960 ? 224 ARG A CZ  1 
ATOM 1716 N N   ? ASP A 1 225 ? -22.091  -2.511  -4.263 1.000 89.310 ? 225 ASP A N   1 
ATOM 1717 C CA  ? ASP A 1 225 ? -23.137  -1.503  -4.409 1.000 89.310 ? 225 ASP A CA  1 
ATOM 1718 C C   ? ASP A 1 225 ? -22.905  -0.646  -5.651 1.000 89.310 ? 225 ASP A C   1 
ATOM 1719 C CB  ? ASP A 1 225 ? -23.204  -0.616  -3.163 1.000 89.310 ? 225 ASP A CB  1 
ATOM 1720 O O   ? ASP A 1 225 ? -23.768   0.147  -6.035 1.000 89.310 ? 225 ASP A O   1 
ATOM 1721 C CG  ? ASP A 1 225 ? -23.750  -1.342  -1.947 1.000 89.310 ? 225 ASP A CG  1 
ATOM 1722 O OD1 ? ASP A 1 225 ? -24.409  -2.392  -2.108 1.000 89.310 ? 225 ASP A OD1 1 
ATOM 1723 O OD2 ? ASP A 1 225 ? -23.522  -0.859  -0.817 1.000 89.310 ? 225 ASP A OD2 1 
ATOM 1724 N N   ? ARG A 1 226 ? -21.808  -0.822  -6.388 1.000 84.200 ? 226 ARG A N   1 
ATOM 1725 C CA  ? ARG A 1 226 ? -21.450   0.018  -7.526 1.000 84.200 ? 226 ARG A CA  1 
ATOM 1726 C C   ? ARG A 1 226 ? -21.262  -0.818  -8.787 1.000 84.200 ? 226 ARG A C   1 
ATOM 1727 C CB  ? ARG A 1 226 ? -20.175   0.811  -7.229 1.000 84.200 ? 226 ARG A CB  1 
ATOM 1728 O O   ? ARG A 1 226 ? -21.521  -0.345  -9.896 1.000 84.200 ? 226 ARG A O   1 
ATOM 1729 C CG  ? ARG A 1 226 ? -20.308   1.777  -6.062 1.000 84.200 ? 226 ARG A CG  1 
ATOM 1730 C CD  ? ARG A 1 226 ? -21.054   3.043  -6.461 1.000 84.200 ? 226 ARG A CD  1 
ATOM 1731 N NE  ? ARG A 1 226 ? -20.961   4.071  -5.428 1.000 84.200 ? 226 ARG A NE  1 
ATOM 1732 N NH1 ? ARG A 1 226 ? -22.790   5.273  -6.167 1.000 84.200 ? 226 ARG A NH1 1 
ATOM 1733 N NH2 ? ARG A 1 226 ? -21.612   5.983  -4.334 1.000 84.200 ? 226 ARG A NH2 1 
ATOM 1734 C CZ  ? ARG A 1 226 ? -21.788   5.106  -5.312 1.000 84.200 ? 226 ARG A CZ  1 
# 
loop_
_struct_sheet_range.sheet_id 
_struct_sheet_range.id 
_struct_sheet_range.beg_label_comp_id 
_struct_sheet_range.beg_label_asym_id 
_struct_sheet_range.beg_label_seq_id 
_struct_sheet_range.pdbx_beg_PDB_ins_code 
_struct_sheet_range.end_label_comp_id 
_struct_sheet_range.end_label_asym_id 
_struct_sheet_range.end_label_seq_id 
_struct_sheet_range.pdbx_end_PDB_ins_code 
_struct_sheet_range.beg_auth_comp_id 
_struct_sheet_range.beg_auth_asym_id 
_struct_sheet_range.beg_auth_seq_id 
_struct_sheet_range.end_auth_comp_id 
_struct_sheet_range.end_auth_asym_id 
_struct_sheet_range.end_auth_seq_id 
A A LYS A   6 ? PRO A   7 ? LYS A 6   PRO A 7   
A B LEU A 107 ? LEU A 107 ? LEU A 107 LEU A 107 
A C LYS A 117 ? GLY A 122 ? LYS A 117 GLY A 122 
A D GLN A 138 ? VAL A 145 ? GLN A 138 VAL A 145 
A E MET A 162 ? GLY A 166 ? MET A 162 GLY A 166 
A F PRO A 182 ? CYS A 185 ? PRO A 182 CYS A 185 
A G ILE A 188 ? TRP A 195 ? ILE A 188 TRP A 195 
A H GLY A 207 ? ASN A 211 ? GLY A 207 ASN A 211 
B I GLN A  16 ? LYS A  21 ? GLN A 16  LYS A 21  
B J HIS A  24 ? GLU A  33 ? HIS A 24  GLU A 33  
B K TRP A  36 ? THR A  39 ? TRP A 36  THR A 39  
B L ARG A  49 ? LEU A  52 ? ARG A 49  LEU A 52  
B M GLN A  65 ? VAL A  74 ? GLN A 65  VAL A 74  
B N MET A  88 ? LEU A  92 ? MET A 88  LEU A 92  
C O ASN A  56 ? ASN A  56 ? ASN A 56  ASN A 56  
C P GLU A 136 ? GLU A 136 ? GLU A 136 GLU A 136 
D Q ASN A  79 ? ASN A  79 ? ASN A 79  ASN A 79  
D R ASP A  84 ? ASP A  84 ? ASP A 84  ASP A 84  
# 
loop_
_struct_conf.id 
_struct_conf.conf_type_id 
_struct_conf.beg_label_comp_id 
_struct_conf.beg_label_asym_id 
_struct_conf.beg_label_seq_id 
_struct_conf.pdbx_beg_PDB_ins_code 
_struct_conf.end_label_comp_id 
_struct_conf.end_label_asym_id 
_struct_conf.end_label_seq_id 
_struct_conf.pdbx_end_PDB_ins_code 
_struct_conf.beg_auth_comp_id 
_struct_conf.beg_auth_asym_id 
_struct_conf.beg_auth_seq_id 
_struct_conf.end_auth_comp_id 
_struct_conf.end_auth_asym_id 
_struct_conf.end_auth_seq_id 
TURN_TY1_P1   TURN_TY1_P   PRO A   3 ? GLY A   4 ? PRO A 3   GLY A 4   
STRN1         STRN         LYS A   6 ? PRO A   7 ? LYS A 6   PRO A 7   
HELX_LH_PP_P1 HELX_LH_PP_P CYS A   8 ? ILE A   9 ? CYS A 8   ILE A 9   
TURN_TY1_P2   TURN_TY1_P   PRO A  10 ? GLY A  11 ? PRO A 10  GLY A 11  
BEND1         BEND         SER A  12 ? SER A  12 ? SER A 12  SER A 12  
TURN_TY1_P3   TURN_TY1_P   PRO A  14 ? TYR A  15 ? PRO A 14  TYR A 15  
STRN2         STRN         GLN A  16 ? LYS A  21 ? GLN A 16  LYS A 21  
TURN_TY1_P4   TURN_TY1_P   ASP A  22 ? GLY A  23 ? ASP A 22  GLY A 23  
STRN3         STRN         HIS A  24 ? GLU A  33 ? HIS A 24  GLU A 33  
TURN_TY1_P5   TURN_TY1_P   LYS A  34 ? LYS A  35 ? LYS A 34  LYS A 35  
STRN4         STRN         TRP A  36 ? THR A  39 ? TRP A 36  THR A 39  
HELX_RH_3T_P1 HELX_RH_3T_P ALA A  41 ? CYS A  43 ? ALA A 41  CYS A 43  
BEND2         BEND         LYS A  45 ? ASP A  46 ? LYS A 45  ASP A 46  
HELX_LH_PP_P2 HELX_LH_PP_P VAL A  48 ? VAL A  48 ? VAL A 48  VAL A 48  
STRN5         STRN         ARG A  49 ? LEU A  52 ? ARG A 49  LEU A 52  
BEND3         BEND         GLY A  53 ? GLY A  53 ? GLY A 53  GLY A 53  
BEND4         BEND         TYR A  55 ? TYR A  55 ? TYR A 55  TYR A 55  
STRN6         STRN         ASN A  56 ? ASN A  56 ? ASN A 56  ASN A 56  
TURN_TY1_P6   TURN_TY1_P   LEU A  57 ? ARG A  58 ? LEU A 57  ARG A 58  
BEND5         BEND         THR A  59 ? THR A  59 ? THR A 59  THR A 59  
BEND6         BEND         GLY A  62 ? GLY A  62 ? GLY A 62  GLY A 62  
STRN7         STRN         GLN A  65 ? VAL A  74 ? GLN A 65  VAL A 74  
TURN_TY1_P7   TURN_TY1_P   PRO A  76 ? GLU A  77 ? PRO A 76  GLU A 77  
STRN8         STRN         ASN A  79 ? ASN A  79 ? ASN A 79  ASN A 79  
TURN_TY1_P8   TURN_TY1_P   ARG A  80 ? ARG A  83 ? ARG A 80  ARG A 83  
STRN9         STRN         ASP A  84 ? ASP A  84 ? ASP A 84  ASP A 84  
TURN_TY1_P9   TURN_TY1_P   ASN A  85 ? ASN A  85 ? ASN A 85  ASN A 85  
STRN10        STRN         MET A  88 ? LEU A  92 ? MET A 88  LEU A 92  
BEND7         BEND         ASP A  93 ? GLU A  94 ? ASP A 93  GLU A 94  
BEND8         BEND         ASN A  99 ? ASP A 101 ? ASN A 99  ASP A 101 
HELX_LH_PP_P3 HELX_LH_PP_P SER A 106 ? SER A 106 ? SER A 106 SER A 106 
STRN11        STRN         LEU A 107 ? LEU A 107 ? LEU A 107 LEU A 107 
HELX_LH_PP_P4 HELX_LH_PP_P ALA A 108 ? ALA A 108 ? ALA A 108 ALA A 108 
BEND9         BEND         THR A 109 ? GLN A 110 ? THR A 109 GLN A 110 
HELX_LH_PP_P5 HELX_LH_PP_P CYS A 111 ? ALA A 113 ? CYS A 111 ALA A 113 
TURN_TY1_P10  TURN_TY1_P   PRO A 114 ? GLY A 115 ? PRO A 114 GLY A 115 
STRN12        STRN         LYS A 117 ? GLY A 122 ? LYS A 117 GLY A 122 
BEND10        BEND         TRP A 123 ? GLY A 124 ? TRP A 123 GLY A 124 
BEND11        BEND         ILE A 126 ? GLN A 130 ? ILE A 126 GLN A 130 
BEND12        BEND         ASN A 135 ? ASN A 135 ? ASN A 135 ASN A 135 
STRN13        STRN         GLU A 136 ? GLU A 136 ? GLU A 136 GLU A 136 
STRN14        STRN         GLN A 138 ? VAL A 145 ? GLN A 138 VAL A 145 
HELX_RH_AL_P1 HELX_RH_AL_P GLN A 147 ? ARG A 153 ? GLN A 147 ARG A 153 
TURN_TY1_P11  TURN_TY1_P   TYR A 154 ? GLY A 156 ? TYR A 154 GLY A 156 
TURN_TY1_P12  TURN_TY1_P   GLU A 160 ? ASN A 161 ? GLU A 160 ASN A 161 
STRN15        STRN         MET A 162 ? GLY A 166 ? MET A 162 GLY A 166 
TURN_TY1_P13  TURN_TY1_P   GLU A 168 ? GLU A 169 ? GLU A 168 GLU A 169 
BEND13        BEND         GLY A 171 ? GLY A 171 ? GLY A 171 GLY A 171 
TURN_TY1_P14  TURN_TY1_P   GLU A 176 ? GLY A 177 ? GLU A 176 GLY A 177 
TURN_TY1_P15  TURN_TY1_P   SER A 179 ? GLY A 180 ? SER A 179 GLY A 180 
STRN16        STRN         PRO A 182 ? CYS A 185 ? PRO A 182 CYS A 185 
TURN_TY1_P16  TURN_TY1_P   ASP A 186 ? GLY A 187 ? ASP A 186 GLY A 187 
STRN17        STRN         ILE A 188 ? TRP A 195 ? ILE A 188 TRP A 195 
BEND14        BEND         ASP A 198 ? VAL A 199 ? ASP A 198 VAL A 199 
TURN_TY1_P17  TURN_TY1_P   CYS A 200 ? ALA A 201 ? CYS A 200 ALA A 201 
TURN_TY1_P18  TURN_TY1_P   PRO A 203 ? LYS A 204 ? PRO A 203 LYS A 204 
STRN18        STRN         GLY A 207 ? ASN A 211 ? GLY A 207 ASN A 211 
HELX_RH_3T_P2 HELX_RH_3T_P VAL A 212 ? LYS A 214 ? VAL A 212 LYS A 214 
TURN_TY1_P19  TURN_TY1_P   ALA A 215 ? ALA A 215 ? ALA A 215 ALA A 215 
HELX_RH_AL_P2 HELX_RH_AL_P VAL A 216 ? ARG A 224 ? VAL A 216 ARG A 224 
TURN_TY1_P20  TURN_TY1_P   ASP A 225 ? ASP A 225 ? ASP A 225 ASP A 225 
# 
