# Supplementary material for: FlatProt: 2D visualization eases protein structure comparison
Source: BMC Bioinformatics. 2025 Aug 13;26:210. doi: 10.1186/s12859-025-06233-x (PMC12344939; doi:10.1186/s12859-025-06233-x)
Supplement: Supplementary file 1 — Supplementary Material 1 [file 12859_2025_6233_MOESM1_ESM.zip › KLK/structures/Laag_TKL2.cif]

data_Laag_TKL2
# 
_entry.id   Laag_TKL2 
# 
_entity.id                         1      
_entity.type                       polymer 
_entity.pdbx_description           polymer-1 
_entity.formula_weight             25065.7 
_entity.pdbx_number_of_molecules        1 
# 
loop_
_struct_sheet.id 
_struct_sheet.number_strands 
A 8 
B 6 
C 2 
D 2 
# 
loop_
_struct_conf_type.id 
_struct_conf_type.criteria 
BEND         DSSP 
STRN         DSSP 
HELX_LH_PP_P DSSP 
TURN_TY1_P   DSSP 
HELX_RH_3T_P DSSP 
HELX_RH_AL_P DSSP 
# 
_struct_asym.id          A 
_struct_asym.entity_id   1 
# 
_software.pdbx_ordinal     1 
_software.name             dssp 
_software.version          4.4.10 
_software.date             ? 
_software.classification   'model annotation' 
# 
_entity_poly.entity_id                      1 
_entity_poly.type                           polypeptide(L) 
_entity_poly.nstd_linkage                   n 
_entity_poly.nstd_monomer                   n 
_entity_poly.pdbx_seq_one_letter_code       
;KKPKGYPCPPHSQPWQAAIYKYSRFYCGATLLNQRWVLTAAHCNNGRIHVRLGDENLNVLEGTEQFLAVAKTIVHPKYNQ
SCYDNDVMLVKLSSPAVFNHYVQPISLATQRATSGDMCMVSGWGGPINFPERIPLVLYCANVRIMYWEECAALYPGKLNS
DMICAAAIEGGTDSCEGDSGGPLVCNGKLQGLVSWGDVPCVSSTKPGVYMDVFRYRDWIVETMCDD
;
_entity_poly.pdbx_seq_one_letter_code_can   
;KKPKGYPCPPHSQPWQAAIYKYSRFYCGATLLNQRWVLTAAHCNNGRIHVRLGDENLNVLEGTEQFLAVAKTIVHPKYNQ
SCYDNDVMLVKLSSPAVFNHYVQPISLATQRATSGDMCMVSGWGGPINFPERIPLVLYCANVRIMYWEECAALYPGKLNS
DMICAAAIEGGTDSCEGDSGGPLVCNGKLQGLVSWGDVPCVSSTKPGVYMDVFRYRDWIVETMCDD
;
_entity_poly.pdbx_strand_id                 A 
# 
loop_
_dssp_struct_summary.entry_id 
_dssp_struct_summary.label_comp_id 
_dssp_struct_summary.label_asym_id 
_dssp_struct_summary.label_seq_id 
_dssp_struct_summary.secondary_structure 
_dssp_struct_summary.ss_bridge 
_dssp_struct_summary.helix_3_10 
_dssp_struct_summary.helix_alpha 
_dssp_struct_summary.helix_pi 
_dssp_struct_summary.helix_pp 
_dssp_struct_summary.bend 
_dssp_struct_summary.chirality 
_dssp_struct_summary.sheet 
_dssp_struct_summary.strand 
_dssp_struct_summary.ladder_1 
_dssp_struct_summary.ladder_2 
_dssp_struct_summary.accessibility 
_dssp_struct_summary.TCO 
_dssp_struct_summary.kappa 
_dssp_struct_summary.alpha 
_dssp_struct_summary.phi 
_dssp_struct_summary.psi 
_dssp_struct_summary.x_ca 
_dssp_struct_summary.y_ca 
_dssp_struct_summary.z_ca 
Laag_TKL2 LYS A 1   . . . . . . . . . . . . ? .      .     .      .      86.9   -4.3  14.2  -19.1 
Laag_TKL2 LYS A 2   . . . . . . . - . . . . ? -0.381 .     -95.9  -28.1  117.2  -6.4  11.0  -18.0 
Laag_TKL2 PRO A 3   . . . . . . . - . . . . ? -0.438 46.6  -111.3 -39.7  90.8   -4.6  8.9   -15.5 
Laag_TKL2 LYS A 4   S . . . . . S + . . . . ? -0.584 88.8  91.7   -31.1  59.9   -3.1  6.4   -18.1 
Laag_TKL2 GLY A 5   S . . . . . S - . . . . ? -0.874 70.2  -118.8 -143.2 174.8  -5.5  3.5   -16.7 
Laag_TKL2 TYR A 6   E . . . . . . - A A A . ? -0.939 38.2  -91.6  -119.8 142.9  -9.0  2.0   -17.3 
Laag_TKL2 PRO A 7   E . . . . > . - A A A . ? -0.442 51.4  -116.0 -48.5  128.3  -12.0 1.8   -15.0 
Laag_TKL2 CYS A 8   P . . . . P . - . . . . ? -0.457 33.6  -97.0  -62.7  140.0  -11.7 -1.5  -13.3 
Laag_TKL2 PRO A 9   P . > . . P . - . . . . ? -0.370 59.9  -84.0  -52.9  136.5  -14.5 -3.9  -14.0 
Laag_TKL2 PRO A 10  T . 3 . . < S - . . . . ? -0.241 109.4 -2.3   -48.3  131.0  -17.0 -3.6  -11.2 
Laag_TKL2 HIS A 11  T . 3 . . . S + . . . . ? 0.624  93.0  126.7  66.3   12.8   -16.1 -5.7  -8.0  
Laag_TKL2 SER A 12  S . < . . . S + . . . . ? 0.665  72.5  44.2   -76.8  -16.7  -13.0 -7.1  -9.9  
Laag_TKL2 GLN A 13  . . > . . . . + . . . . ? -0.543 63.9  163.0  -125.3 71.3   -10.6 -6.0  -7.0  
Laag_TKL2 PRO A 14  T . 3 . . . S + . . . . ? 0.621  73.8  60.9   -73.4  -7.1   -12.5 -7.1  -3.8  
Laag_TKL2 TRP A 15  T . 3 . . . S + . . . . ? 0.547  77.8  114.3  -91.7  -13.7  -9.2  -6.9  -1.8  
Laag_TKL2 GLN A 16  E . < . . . . - B I I . ? -0.445 47.0  -172.6 -63.4  131.3  -8.9  -3.1  -2.5  
Laag_TKL2 ALA A 17  E . . . . . . - B I I J ? -0.912 15.3  -142.3 -126.5 150.8  -9.3  -0.9  0.6   
Laag_TKL2 ALA A 18  E . . . . . . - B I I J ? -0.960 7.2   -149.0 -114.9 130.7  -9.5  2.8   1.2   
Laag_TKL2 ILE A 19  E . . . . . . - B I I J ? -0.883 18.3  -161.4 -96.5  128.2  -7.9  4.6   4.0   
Laag_TKL2 TYR A 20  E . . . . . . - B I I J ? -0.884 14.2  -159.4 -111.3 138.6  -9.8  7.7   5.1   
Laag_TKL2 LYS A 21  E . > . . . S - B I I J ? -0.990 76.5  -41.9  -114.8 117.6  -8.7  10.5  7.1   
Laag_TKL2 TYR A 22  T . 3 . . . S - . . . . ? -0.495 126.5 -31.2  59.8   -88.8  -11.6 12.3  8.7   
Laag_TKL2 SER A 23  T . 3 . . . S + . . . . ? 0.307  118.2 94.4   -143.2 12.5   -13.8 12.2  5.6   
Laag_TKL2 ARG A 24  E . < . . . S - B J I . ? -0.902 79.3  -110.3 -120.3 135.5  -11.4 12.3  2.8   
Laag_TKL2 PHE A 25  E . . . . . . + B J I . ? -0.415 43.5  165.4  -54.4  131.9  -9.8  9.6   0.9   
Laag_TKL2 TYR A 26  E . . . . . . - B J . . ? 0.754  52.0  -7.5   -120.0 -54.3  -6.1  9.5   1.9   
Laag_TKL2 CYS A 27  E . . . . . . - B J I . ? -0.951 60.7  -112.3 -144.5 159.3  -4.4  6.3   0.8   
Laag_TKL2 GLY A 28  E . . . . . . + B J I . ? -0.486 34.4  178.1  -85.2  169.1  -5.1  2.9   -0.7  
Laag_TKL2 ALA A 29  E . . . . . . - B J I . ? -0.935 23.1  -120.1 -160.3 173.4  -4.7  -0.4  1.1   
Laag_TKL2 THR A 30  E . . . . . . - B J I K ? -0.994 18.5  -130.8 -132.7 128.1  -5.0  -4.2  0.8   
Laag_TKL2 LEU A 31  E . . . . . . + B J . K ? -0.640 26.2  173.5  -75.3  122.1  -7.2  -6.5  2.8   
Laag_TKL2 LEU A 32  . . . . . . . - . . . . ? 0.749  64.3  -28.1  -99.4  -35.0  -5.1  -9.6  3.9   
Laag_TKL2 ASN A 33  S . . . . . S - . . . . ? -0.868 87.7  -58.6  -159.3 -163.6 -7.8  -11.3 6.2   
Laag_TKL2 GLN A 34  S . . . . . S + . . . . ? 0.739  132.2 20.0   -66.2  -14.2  -10.8 -10.6 8.3   
Laag_TKL2 ARG A 35  S . . . . . S + . . . . ? 0.497  109.2 77.3   -133.8 -5.0   -8.9  -8.2  10.6  
Laag_TKL2 TRP A 36  E . . . . . . - B K . L ? -0.939 44.3  -176.2 -127.3 132.7  -5.8  -7.0  8.8   
Laag_TKL2 VAL A 37  E . . . . . . - B K K L ? -0.941 16.8  -145.3 -116.2 141.4  -5.2  -4.4  6.1   
Laag_TKL2 LEU A 38  E . . . . . . + B K K L ? -0.926 31.0  148.7  -109.3 131.4  -1.8  -3.8  4.5   
Laag_TKL2 THR A 39  E . . . . . . - B K . L ? -0.851 49.3  -71.5  -148.6 175.6  -0.7  -0.2  3.4   
Laag_TKL2 ALA A 40  . . > . . . . - . . . . ? -0.613 34.2  -133.6 -74.8  142.8  2.3   2.0   3.0   
Laag_TKL2 ALA A 41  G . > . . . S + . . . . ? 0.824  104.7 65.8   -64.0  -34.4  4.0   3.3   6.2   
Laag_TKL2 HIS A 42  G . 3 . . . S + . . . . ? 0.592  87.7  72.1   -69.2  -1.7   4.1   6.8   4.8   
Laag_TKL2 CYS A 43  G . < . . . . + . . . . ? 0.476  68.7  116.0  -86.5  -3.4   0.3   6.8   4.9   
Laag_TKL2 ASN A 44  . . < . . . . + . . . . ? -0.572 29.3  141.8  -75.0  107.1  0.5   7.0   8.6   
Laag_TKL2 ASN A 45  . . . . . . . - . . . . ? -0.486 60.9  -72.9  -149.8 78.9   -1.1  10.3  9.5   
Laag_TKL2 GLY A 46  S . . . . . S + . . . . ? -0.504 99.7  8.2    76.5   -147.8 -3.3  10.5  12.8  
Laag_TKL2 ARG A 47  S . . . . . S + . . . . ? -0.586 74.8  177.5  -77.3  119.1  -6.8  9.0   13.1  
Laag_TKL2 ILE A 48  E . . . . . . - B L J . ? -0.852 17.0  -159.4 -121.1 156.9  -7.7  6.8   10.1  
Laag_TKL2 HIS A 49  E . . . . . . - B L J M ? -0.937 16.0  -131.3 -128.7 156.1  -10.7 4.6   9.0   
Laag_TKL2 VAL A 50  E . . . . . . - B L J M ? -0.902 13.1  -164.1 -113.2 130.6  -10.9 1.8   6.5   
Laag_TKL2 ARG A 51  E . . . . . . - B L J M ? -0.984 10.8  -175.4 -112.3 128.5  -13.5 1.5   3.8   
Laag_TKL2 LEU A 52  E . . . . . . + B L J M ? -0.833 59.4  31.7   -116.5 154.0  -14.0 -1.9  2.0   
Laag_TKL2 GLY A 53  S . . . . . S + . . . . ? 0.627  79.9  142.4  83.1   14.3   -16.3 -3.0  -1.0  
Laag_TKL2 ASP A 54  . . . . . . . + . . . . ? -0.699 24.5  164.5  -93.7  143.1  -16.2 0.4   -2.7  
Laag_TKL2 GLU A 55  S . . . . . S + . . . . ? 0.574  81.9  32.4   -113.4 -36.7  -16.0 0.9   -6.5  
Laag_TKL2 ASN A 56  B . > . . . . - C O O . ? -0.973 67.0  -156.4 -127.6 118.2  -17.0 4.6   -6.5  
Laag_TKL2 LEU A 57  T . 3 . . . S + . . . . ? 0.633  92.2  54.0   -75.2  -1.0   -16.0 6.7   -3.6  
Laag_TKL2 ASN A 58  T . 3 . . . S + . . . . ? 0.568  101.0 64.7   -110.4 -5.9   -18.9 9.2   -4.2  
Laag_TKL2 VAL A 59  S . < . . . S - . . . . ? -0.960 73.0  -137.5 -128.2 128.0  -21.7 6.9   -4.2  
Laag_TKL2 LEU A 60  . . . . . . . + . . . . ? -0.789 29.8  174.9  -75.0  101.4  -23.1 4.6   -1.4  
Laag_TKL2 GLU A 61  . . . . . . . - . . . . ? 0.501  47.8  -112.3 -92.3  -5.8   -23.6 1.5   -3.5  
Laag_TKL2 GLY A 62  S . . . . . S + . . . . ? 0.470  101.6 87.8   87.8   4.1    -24.7 -0.7  -0.6  
Laag_TKL2 THR A 63  . . . . . . . + . . . . ? 0.523  61.9  110.4  -107.3 -12.1  -21.5 -2.8  -0.8  
Laag_TKL2 GLU A 64  . . . . . . . - . . . . ? -0.381 49.0  -159.7 -79.4  138.8  -19.3 -0.7  1.5   
Laag_TKL2 GLN A 65  E . . . . . . - B M M . ? -0.995 7.0   -156.4 -113.7 116.9  -18.1 -1.7  5.0   
Laag_TKL2 PHE A 66  E . . . . . . - B M M . ? -0.881 20.1  -176.0 -95.3  109.0  -16.9 1.2   7.2   
Laag_TKL2 LEU A 67  E . . . . . . - B M M . ? -0.937 20.8  -131.2 -115.6 131.6  -14.5 -0.2  9.7   
Laag_TKL2 ALA A 68  E . . . . . . - B M M . ? -0.419 26.4  -117.9 -71.8  153.6  -12.8 1.5   12.7  
Laag_TKL2 VAL A 69  E . . . . . . - B M N . ? -0.857 24.5  -175.8 -99.6  124.9  -9.1  1.1   13.2  
Laag_TKL2 ALA A 70  E . . . . . . - B M . . ? 0.848  69.8  -11.5  -80.4  -39.7  -8.0  -0.6  16.5  
Laag_TKL2 LYS A 71  E . . . . . . - B M N . ? -0.986 52.1  -142.7 -163.5 147.6  -4.3  -0.1  15.9  
Laag_TKL2 THR A 72  E . . . . . . - B M N . ? -0.966 13.1  -162.6 -116.3 132.1  -1.6  0.8   13.4  
Laag_TKL2 ILE A 73  E . . . . . . - B M N . ? -0.926 6.8   -163.7 -118.2 106.5  1.7   -1.0  13.3  
Laag_TKL2 VAL A 74  E . . . . . . - B M N . ? -0.660 37.0  -98.2  -86.5  136.3  4.6   0.8   11.3  
Laag_TKL2 HIS A 75  . . > . . . . - . . . . ? -0.347 33.0  -130.9 -49.7  134.2  7.6   -1.2  10.4  
Laag_TKL2 PRO A 76  T . 3 . . . S + . . . . ? 0.749  104.7 49.0   -65.3  -23.4  10.2  -0.4  13.1  
Laag_TKL2 LYS A 77  T . 3 . . . S + . . . . ? 0.156  78.2  142.0  -104.7 17.7   12.9  0.4   10.6  
Laag_TKL2 TYR A 78  . . < . . . . - . . . . ? -0.446 34.1  -161.7 -62.7  128.8  10.8  2.7   8.4   
Laag_TKL2 ASN A 79  B . . > > . . - D Q P . ? -0.951 8.9   -165.2 -115.7 114.2  12.9  5.6   7.2   
Laag_TKL2 GLN A 80  T . . 4 5 . S + . . . . ? 0.731  85.0  59.6   -74.7  -24.2  10.8  8.6   6.0   
Laag_TKL2 SER A 81  T . . 4 5 . S + . . . . ? 0.903  125.5 15.1   -75.8  -31.1  13.7  10.3  4.1   
Laag_TKL2 CYS A 82  T . . 4 5 . S - . . . . ? 0.356  99.5  -120.3 -128.1 4.9    14.3  7.4   1.8   
Laag_TKL2 TYR A 83  T . > < 5 . . + . . . . ? 0.742  51.0  167.5  62.2   24.4   11.1  5.4   2.2   
Laag_TKL2 ASP A 84  B . 3 . < . . + D R P . ? -0.545 68.2  8.5    -64.9  135.8  13.1  2.3   3.4   
Laag_TKL2 ASN A 85  T . 3 . . . S + . . . . ? 0.887  80.5  177.9  61.5   37.8   10.8  -0.3  5.0   
Laag_TKL2 ASP A 86  . . < . . . . + . . . . ? -0.473 33.4  120.2  -75.9  65.8   7.7   1.6   3.8   
Laag_TKL2 VAL A 87  . . . . . . . + . . . . ? -0.996 35.0  178.0  -138.5 135.7  5.2   -1.0  5.2   
Laag_TKL2 MET A 88  E . . . . . . - B N L N ? -0.996 17.7  -144.9 -141.0 135.6  2.4   -0.6  7.8   
Laag_TKL2 LEU A 89  E . . . . . . - B N L N ? -0.857 11.1  -158.6 -98.7  136.0  -0.3  -3.0  9.2   
Laag_TKL2 VAL A 90  E . . . . . . - B N L N ? -0.977 5.7   -151.9 -116.2 119.2  -3.7  -1.8  10.1  
Laag_TKL2 LYS A 91  E . . . . . . - B N L N ? -0.794 15.1  -134.9 -91.7  126.7  -5.8  -3.8  12.6  
Laag_TKL2 LEU A 92  E . . . . . . - B N . N ? -0.531 6.4   -138.4 -78.8  140.6  -9.5  -3.4  12.2  
Laag_TKL2 SER A 93  S . . . . . S + . . . . ? 0.781  94.0  27.5   -68.1  -28.0  -11.6 -2.9  15.4  
Laag_TKL2 SER A 94  S . . . . . S - . . . . ? -0.973 97.4  -97.7  -133.5 146.6  -14.2 -5.4  13.9  
Laag_TKL2 PRO A 95  . . . . . . . - . . . . ? -0.377 39.3  -114.9 -64.7  140.9  -13.8 -8.3  11.4  
Laag_TKL2 ALA A 96  . . . . . . . - . . . . ? -0.449 25.6  -124.1 -64.6  143.9  -14.6 -7.6  7.8   
Laag_TKL2 VAL A 97  . . . . . . . - . . . . ? -0.859 26.4  -136.9 -92.6  111.4  -17.6 -9.6  6.4   
Laag_TKL2 PHE A 98  . . . . . . . + . . . . ? -0.540 44.1  126.7  -73.0  137.5  -16.5 -11.5 3.4   
Laag_TKL2 ASN A 99  S . . . . . S - . . . . ? -0.821 76.4  -55.0  -163.5 -164.5 -18.7 -11.6 0.3   
Laag_TKL2 HIS A 100 S . . . . . S + . . . . ? 0.766  135.8 40.1   -62.4  -14.8  -18.7 -10.9 -3.4  
Laag_TKL2 TYR A 101 S . . . . . S + . . . . ? 0.644  114.2 50.9   -110.6 -21.3  -17.4 -7.3  -2.7  
Laag_TKL2 VAL A 102 . . . . . . . + . . . . ? -0.951 65.2  146.6  -131.1 105.3  -14.9 -8.0  0.1   
Laag_TKL2 GLN A 103 . . . . . . . - . . . . ? -0.996 39.6  -120.7 -137.5 147.0  -12.3 -10.6 -0.3  
Laag_TKL2 PRO A 104 . . . . . . . - . . . . ? -0.420 19.4  -139.8 -81.1  159.0  -8.8  -11.0 1.0   
Laag_TKL2 ILE A 105 . . . . . . . - . . . . ? -0.944 19.5  -120.4 -115.4 143.9  -5.7  -11.5 -1.3  
Laag_TKL2 SER A 106 P . . . . > . - . . . . ? -0.481 27.1  -109.2 -80.0  151.6  -2.9  -13.8 -0.5  
Laag_TKL2 LEU A 107 B . . . . P . - A B B . ? -0.443 41.1  -98.4  -72.6  146.1  0.7   -12.7 -0.0  
Laag_TKL2 ALA A 108 P . . . . < . - . . . . ? -0.422 26.8  -165.0 -63.6  138.3  3.2   -13.6 -2.7  
Laag_TKL2 THR A 109 S . . . . . S + . . . . ? 0.548  76.2  42.0   -100.6 -14.5  5.3   -16.7 -1.9  
Laag_TKL2 GLN A 110 S . . . . . S - . . . . ? -0.984 91.5  -102.6 -132.5 151.7  7.8   -16.0 -4.7  
Laag_TKL2 ARG A 111 . . . . . . . - . . . . ? -0.385 38.0  -114.5 -71.6  136.9  9.4   -12.8 -5.9  
Laag_TKL2 ALA A 112 . . . . . . . - . . . . ? -0.451 35.3  -144.2 -61.1  143.7  8.1   -11.3 -9.1  
Laag_TKL2 THR A 113 . . > . . . . - . . . . ? -0.773 30.3  -74.8  -112.1 156.6  10.6  -11.4 -11.9 
Laag_TKL2 SER A 114 T . 3 . . . S + . . . . ? -0.252 119.8 24.1   -49.5  130.5  11.4  -9.0  -14.6 
Laag_TKL2 GLY A 115 T . 3 . . . S + . . . . ? 0.198  84.9  140.3  99.5   -21.0  8.7   -9.2  -17.4 
Laag_TKL2 ASP A 116 . . < . . . . - . . . . ? -0.347 53.4  -123.1 -53.4  138.5  5.9   -10.5 -15.1 
Laag_TKL2 MET A 117 E . . . . . . + A C C . ? -0.755 38.0  174.3  -86.9  135.4  2.6   -9.0  -15.8 
Laag_TKL2 CYS A 118 E . . . . . . - A C C D ? -0.880 24.3  -133.7 -138.5 163.4  0.9   -7.2  -13.0 
Laag_TKL2 MET A 119 E . . . . . . - A C C D ? -0.967 11.5  -164.7 -120.9 137.4  -2.0  -5.1  -12.1 
Laag_TKL2 VAL A 120 E . . . . . . - A C C D ? -0.958 10.5  -175.0 -117.5 138.2  -2.2  -2.0  -10.1 
Laag_TKL2 SER A 121 E . . . . . . + A C C . ? -0.980 17.8  122.1  -132.9 146.0  -5.5  -0.6  -8.8  
Laag_TKL2 GLY A 122 E . . . . . . - A C C . ? -0.973 58.1  -113.9 175.8  171.8  -6.4  2.6   -6.9  
Laag_TKL2 TRP A 123 . . . . . . . + . . . . ? 0.061  68.9  129.9  -106.9 13.0   -8.4  5.9   -6.6  
Laag_TKL2 GLY A 124 . . . . . . . + . . . . ? -0.256 30.3  173.8  -73.7  155.1  -5.3  8.1   -6.9  
Laag_TKL2 GLY A 125 . . . . . . . - . . . . ? -0.938 45.1  -53.8  -150.2 167.7  -5.1  11.1  -9.4  
Laag_TKL2 PRO A 126 . . > . . . . - . . . . ? -0.375 44.2  -137.7 -53.7  128.3  -2.8  14.0  -10.3 
Laag_TKL2 ILE A 127 T . 3 . . . S + . . . . ? 0.799  104.0 57.1   -57.9  -22.2  -2.0  16.2  -7.1  
Laag_TKL2 ASN A 128 T . 3 . . . S + . . . . ? 0.643  108.9 45.4   -95.0  -1.0   -2.5  19.3  -9.2  
Laag_TKL2 PHE A 129 . . X . . . . + . . . . ? -0.587 59.6  163.2  -140.3 67.2   -6.0  18.3  -10.2 
Laag_TKL2 PRO A 130 G . > . . . S + . . . . ? 0.741  78.6  62.5   -58.3  -23.8  -7.8  17.1  -7.0  
Laag_TKL2 GLU A 131 G . 3 . . . S + . . . . ? 0.638  98.8  58.6   -75.5  -5.1   -11.1 17.5  -8.9  
Laag_TKL2 ARG A 132 G . < . . . . + . . . . ? 0.092  69.6  130.1  -111.1 9.7    -9.8  14.8  -11.3 
Laag_TKL2 ILE A 133 S . < . . . S - . . . . ? -0.652 72.6  -111.8 -62.8  114.4  -9.3  12.1  -8.6  
Laag_TKL2 PRO A 134 . . . . . . . - . . . . ? -0.379 24.8  -159.6 -51.1  124.0  -11.1 9.3   -10.3 
Laag_TKL2 LEU A 135 S . . . . . S + . . . . ? 0.601  77.3  67.7   -79.3  -11.1  -14.2 8.7   -8.2  
Laag_TKL2 VAL A 136 B . . . . . S - C P O . ? -0.765 101.1 -97.1  -109.7 145.7  -14.2 5.2   -9.7  
Laag_TKL2 LEU A 137 . . . . . . . - . . . . ? -0.502 44.1  -156.2 -61.4  128.2  -11.6 2.5   -9.1  
Laag_TKL2 TYR A 138 E . . . . . . - A D A C ? -0.834 6.9   -159.1 -112.1 151.1  -9.0  2.4   -11.9 
Laag_TKL2 CYS A 139 E . . . . . . - A D A C ? -0.924 6.6   -175.0 -127.9 148.6  -6.7  -0.4  -13.1 
Laag_TKL2 ALA A 140 E . . . . . . - A D . C ? -0.994 22.6  -129.7 -142.4 139.1  -3.5  -0.5  -15.0 
Laag_TKL2 ASN A 141 E . . . . . . + A D . C ? -0.766 33.7  178.5  -87.1  132.0  -1.4  -3.2  -16.4 
Laag_TKL2 VAL A 142 E . . . . . . - A D E C ? -0.888 21.8  -136.5 -132.8 158.0  2.3   -3.0  -15.6 
Laag_TKL2 ARG A 143 E . . . . . . - A D E C ? -0.960 25.8  -115.8 -116.0 136.5  5.4   -4.9  -16.2 
Laag_TKL2 ILE A 144 E . . . . > . - A D E . ? -0.501 36.2  -142.5 -66.9  134.9  8.0   -5.7  -13.6 
Laag_TKL2 MET A 145 P . . . . P . - . . . . ? -0.632 21.7  -94.0  -98.3  158.3  11.4  -4.1  -14.6 
Laag_TKL2 TYR A 146 P . . > . < . - . . . . ? -0.465 33.2  -130.0 -67.0  137.2  14.9  -5.2  -14.2 
Laag_TKL2 TRP A 147 H . . > . . S + . . . . ? 0.895  105.8 52.1   -55.7  -44.9  16.3  -4.0  -11.0 
Laag_TKL2 GLU A 148 H . . > . . S + . . . . ? 0.872  109.9 48.6   -62.1  -41.4  19.5  -2.6  -12.7 
Laag_TKL2 GLU A 149 H . . > . . S + . . . . ? 0.895  113.5 47.7   -63.9  -41.8  17.5  -0.7  -15.3 
Laag_TKL2 CYS A 150 H . > X . . S + . . . . ? 0.927  110.5 50.8   -65.4  -44.1  15.3  0.7   -12.5 
Laag_TKL2 ALA A 151 H . 3 < . . S + . . . . ? 0.825  103.5 59.6   -63.4  -36.7  18.3  1.7   -10.4 
Laag_TKL2 ALA A 152 H . 3 < . . S + . . . . ? 0.812  106.9 48.0   -62.8  -26.2  19.9  3.5   -13.4 
Laag_TKL2 LEU A 153 H . < < . . S + . . . . ? 0.705  119.4 38.6   -86.6  -23.7  16.8  5.7   -13.4 
Laag_TKL2 TYR A 154 S . > X . . S - . . . . ? -0.573 84.3  -158.5 -123.7 70.7   17.0  6.3   -9.7  
Laag_TKL2 PRO A 155 T . 3 4 . . S - . . . . ? -0.283 75.4  -10.5  -63.0  118.7  20.8  6.7   -8.8  
Laag_TKL2 GLY A 156 T . 3 4 . . S + . . . . ? 0.497  118.9 88.9   80.1   7.1    21.5  6.0   -5.0  
Laag_TKL2 LYS A 157 T . < 4 . . . + . . . . ? 0.686  66.9  78.3   -111.9 -26.1  17.8  6.0   -4.2  
Laag_TKL2 LEU A 158 . . . < . . . - . . . . ? -0.612 55.7  -171.0 -88.6  143.5  16.7  2.3   -4.7  
Laag_TKL2 ASN A 159 . . > . . . . - . . . . ? -0.776 41.7  -96.6  -124.7 175.1  17.3  -0.5  -2.2  
Laag_TKL2 SER A 160 T . 3 . . . S + . . . . ? 0.613  117.6 66.3   -69.2  -6.3   16.9  -4.2  -2.3  
Laag_TKL2 ASP A 161 T . 3 . . . S + . . . . ? 0.367  92.0  81.1   -95.0  8.0    13.5  -3.9  -0.6  
Laag_TKL2 MET A 162 E . < . . . . - A E . F ? -0.836 56.2  -164.1 -123.1 148.7  12.0  -2.2  -3.6  
Laag_TKL2 ILE A 163 E . . . . . . - A E . F ? -0.973 12.4  -143.6 -128.7 144.5  10.6  -3.2  -7.0  
Laag_TKL2 CYS A 164 E . . . . . . - A E . F ? -0.875 15.8  -178.3 -109.3 143.6  9.9   -1.2  -10.1 
Laag_TKL2 ALA A 165 E . . . . . . - A E E F ? -0.997 4.5   -167.0 -141.0 139.7  7.0   -1.5  -12.6 
Laag_TKL2 ALA A 166 E . . . . . . - A E E . ? -0.954 32.0  -99.5  -125.9 149.8  6.2   0.3   -15.6 
Laag_TKL2 ALA A 167 E . > . . . . - A E E . ? -0.306 30.9  -128.1 -66.5  136.3  3.1   0.5   -17.8 
Laag_TKL2 ILE A 168 T . 3 . . . S + . . . . ? 0.799  99.0  46.7   -70.3  -1.7   3.3   -1.8  -21.1 
Laag_TKL2 GLU A 169 T . 3 . . . S - . . . . ? 0.047  125.6 -81.9  -145.0 45.3   2.4   1.1   -23.6 
Laag_TKL2 GLY A 170 S . < . . . S + . . . . ? 0.682  92.6  133.1  67.1   21.9   4.5   4.2   -22.8 
Laag_TKL2 GLY A 171 . . . . . . . - . . . . ? -0.454 58.4  -86.2  -125.9 147.7  1.9   5.1   -20.0 
Laag_TKL2 THR A 172 . . . . . . . - . . . . ? -0.368 29.6  -140.6 -66.1  129.7  2.2   6.2   -16.2 
Laag_TKL2 ASP A 173 . . . . . . . - . . . . ? 0.164  63.3  -21.9  -60.0  175.5  2.6   3.9   -13.1 
Laag_TKL2 SER A 174 . . . . . . . - . . . . ? -0.057 67.3  -149.4 -29.6  140.4  0.8   4.7   -9.7  
Laag_TKL2 CYS A 175 . . > . . . . - . . . . ? -0.747 36.8  -61.0  -114.7 170.2  -0.3  8.3   -8.9  
Laag_TKL2 GLU A 176 T . 3 . . . S + . . . . ? -0.335 125.4 30.2   -52.6  130.4  -0.7  10.4  -5.8  
Laag_TKL2 GLY A 177 T . 3 . . . S + . . . . ? 0.152  95.2  90.3   101.4  -14.6  -3.3  8.8   -3.6  
Laag_TKL2 ASP A 178 . . X . . . . + . . . . ? 0.420  55.5  135.4  -89.8  -3.7   -2.5  5.3   -4.7  
Laag_TKL2 SER A 179 T . 3 . . . S + . . . . ? -0.253 74.7  16.0   -48.3  131.2  0.0   5.1   -1.9  
Laag_TKL2 GLY A 180 T . 3 . . . S + . . . . ? 0.314  95.4  138.3  88.6   -13.6  -0.4  1.8   -0.3  
Laag_TKL2 GLY A 181 . . < . . . . - . . . . ? -0.310 57.5  -89.7  -64.9  162.7  -2.5  0.4   -3.2  
Laag_TKL2 PRO A 182 E . . . . . . - A F . G ? -0.458 22.1  -160.6 -90.0  134.1  -1.9  -3.2  -4.4  
Laag_TKL2 LEU A 183 E . . . . . . - A F D G ? -0.971 25.1  -167.5 -97.6  110.0  0.5   -4.5  -7.1  
Laag_TKL2 VAL A 184 E . . . . . . + A F D G ? -0.898 13.1  179.0  -113.9 123.3  -0.9  -7.9  -8.0  
Laag_TKL2 CYS A 185 E . > . . . S - A F D G ? -0.987 73.3  -13.2  -122.8 125.9  0.9   -10.5 -10.0 
Laag_TKL2 ASN A 186 T . 3 . . . S - . . . . ? 0.894  129.5 -53.9  54.5   32.1   -0.5  -13.9 -10.9 
Laag_TKL2 GLY A 187 T . 3 . . . S + . . . . ? 0.564  117.3 104.4  85.9   8.8    -3.3  -13.3 -8.3  
Laag_TKL2 LYS A 188 E . < . . . S - A G . G ? -0.937 79.3  -103.4 -125.0 151.7  -0.9  -12.6 -5.4  
Laag_TKL2 LEU A 189 E . . . . . . + A G B G ? -0.584 43.8  164.4  -74.7  113.3  0.1   -9.4  -3.6  
Laag_TKL2 GLN A 190 E . . . . . . - A G . . ? 0.741  58.4  -14.4  -101.2 -33.3  3.6   -8.6  -4.9  
Laag_TKL2 GLY A 191 E . . . . . . - A G H G ? -0.972 54.0  -121.8 -162.0 167.2  4.0   -5.0  -3.8  
Laag_TKL2 LEU A 192 E . . . . . . - A G H G ? -0.973 41.8  -99.8  -119.7 138.7  2.4   -1.8  -2.4  
Laag_TKL2 VAL A 193 E . . . . . . + A G H . ? -0.423 53.7  159.5  -55.7  122.4  2.6   1.5   -4.1  
Laag_TKL2 SER A 194 E . . . . . . - A G . . ? 0.769  49.6  -36.7  -114.7 -61.8  5.3   3.4   -2.2  
Laag_TKL2 TRP A 195 E . . . . . . + A G H . ? -0.968 49.4  163.5  -162.2 167.9  6.8   6.3   -4.2  
Laag_TKL2 GLY A 196 . . . . . . . - . . . . ? -0.963 48.6  -56.6  -176.8 174.5  7.8   7.7   -7.6  
Laag_TKL2 ASP A 197 . . . . . . . - . . . . ? -0.453 65.3  -99.4  -67.5  142.2  8.6   10.8  -9.5  
Laag_TKL2 VAL A 198 S . . . . . S + . . . . ? -0.950 100.7 50.5   -106.9 136.9  5.9   13.6  -9.6  
Laag_TKL2 PRO A 199 S . > . . . S - . . . . ? 0.447  82.6  -135.5 -84.9  135.5  3.8   14.4  -11.7 
Laag_TKL2 CYS A 200 T . 3 . . . S + . . . . ? 0.563  97.0  77.8   -37.3  -0.8   2.4   10.7  -12.0 
Laag_TKL2 VAL A 201 T . 3 . . . . + . . . . ? 0.207  55.5  122.2  -110.2 31.2   2.6   11.5  -15.8 
Laag_TKL2 SER A 202 . . X . . . . - . . . . ? -0.657 43.5  -165.2 -100.8 98.5   6.3   11.1  -16.5 
Laag_TKL2 SER A 203 T . 3 . . . S + . . . . ? 0.439  82.5  69.4   -49.0  7.9    6.6   8.4   -19.3 
Laag_TKL2 THR A 204 T . 3 . . . S + . . . . ? 0.753  93.3  46.3   -117.9 -10.4  10.3  8.3   -18.3 
Laag_TKL2 LYS A 205 S . < . . . S - . . . . ? -0.967 73.3  -126.8 -138.6 136.5  10.4  6.6   -14.8 
Laag_TKL2 PRO A 206 . . . . . . . - . . . . ? -0.258 32.8  -99.7  -70.1  154.0  8.7   3.5   -13.3 
Laag_TKL2 GLY A 207 E . . . . . . - A H F . ? -0.543 34.7  -131.2 -66.0  149.2  6.6   3.5   -10.2 
Laag_TKL2 VAL A 208 E . . . . . . - A H F H ? -0.925 25.8  -174.9 -110.5 129.6  8.4   2.2   -7.0  
Laag_TKL2 TYR A 209 E . . . . . . - A H F H ? -0.881 31.1  -110.5 -120.3 145.6  6.7   -0.4  -4.9  
Laag_TKL2 MET A 210 E . . . . . . - A H F H ? -0.677 37.4  -120.0 -71.6  131.6  7.6   -2.0  -1.6  
Laag_TKL2 ASP A 211 E . > > . . . - A H . H ? -0.653 26.0  -169.1 -76.9  96.6   8.5   -5.7  -2.2  
Laag_TKL2 VAL A 212 G . > 4 . . S + . . . . ? 0.817  82.3  65.0   -58.3  -36.9  5.9   -7.5  -0.1  
Laag_TKL2 PHE A 213 G . > 4 . . S + . . . . ? 0.912  99.4  52.7   -54.9  -37.3  7.8   -10.8 -0.5  
Laag_TKL2 ARG A 214 G . < 4 . . S + . . . . ? 0.725  114.5 42.5   -70.8  -21.3  10.8  -9.3  1.5   
Laag_TKL2 TYR A 215 G . < X . . S + . . . . ? 0.238  81.7  104.6  -109.9 9.4    8.3   -8.3  4.3   
Laag_TKL2 ARG A 216 H . < > . . S + . . . . ? 0.927  80.9  48.3   -59.0  -48.0  6.3   -11.5 4.4   
Laag_TKL2 ASP A 217 H . . > . . S + . . . . ? 0.921  114.3 46.4   -60.6  -44.9  7.9   -12.8 7.6   
Laag_TKL2 TRP A 218 H . . > . . S + . . . . ? 0.916  113.5 49.9   -61.9  -42.4  7.5   -9.5  9.3   
Laag_TKL2 ILE A 219 H . . X . . S + . . . . ? 0.946  114.8 42.1   -63.2  -49.2  3.9   -9.3  8.2   
Laag_TKL2 VAL A 220 H . . X . . S + . . . . ? 0.919  115.6 48.9   -67.2  -47.1  2.9   -12.8 9.3   
Laag_TKL2 GLU A 221 H . . X . . S + . . . . ? 0.901  111.7 49.3   -60.0  -44.4  4.8   -12.6 12.6  
Laag_TKL2 THR A 222 H . . X . . S + . . . . ? 0.904  110.6 50.1   -63.7  -42.1  3.2   -9.2  13.4  
Laag_TKL2 MET A 223 H . . < . . S + . . . . ? 0.885  113.6 46.6   -64.3  -36.3  -0.3  -10.5 12.6  
Laag_TKL2 CYS A 224 H . . < . . S + . . . . ? 0.849  105.9 57.3   -74.9  -40.2  0.2   -13.6 14.8  
Laag_TKL2 ASP A 225 H . . < . . . . . . . . ? 0.747  .     .      -67.6  -16.2  1.7   -11.7 17.8  
Laag_TKL2 ASP A 226 . . . < . . . . . . . . ? 0.750  .     .      -111.5 .      -1.5  -9.5  18.0  
# 
loop_
_dssp_struct_ladder.id 
_dssp_struct_ladder.sheet_id 
_dssp_struct_ladder.range_id_1 
_dssp_struct_ladder.range_id_2 
_dssp_struct_ladder.type 
_dssp_struct_ladder.beg_1_label_comp_id 
_dssp_struct_ladder.beg_1_label_asym_id 
_dssp_struct_ladder.beg_1_label_seq_id 
_dssp_struct_ladder.pdbx_beg_1_PDB_ins_code 
_dssp_struct_ladder.end_1_label_comp_id 
_dssp_struct_ladder.end_1_label_asym_id 
_dssp_struct_ladder.end_1_label_seq_id 
_dssp_struct_ladder.pdbx_end_1_PDB_ins_code 
_dssp_struct_ladder.beg_1_auth_comp_id 
_dssp_struct_ladder.beg_1_auth_asym_id 
_dssp_struct_ladder.beg_1_auth_seq_id 
_dssp_struct_ladder.end_1_auth_comp_id 
_dssp_struct_ladder.end_1_auth_asym_id 
_dssp_struct_ladder.end_1_auth_seq_id 
_dssp_struct_ladder.beg_2_label_comp_id 
_dssp_struct_ladder.beg_2_label_asym_id 
_dssp_struct_ladder.beg_2_label_seq_id 
_dssp_struct_ladder.pdbx_beg_2_PDB_ins_code 
_dssp_struct_ladder.end_2_label_comp_id 
_dssp_struct_ladder.end_2_label_asym_id 
_dssp_struct_ladder.end_2_label_seq_id 
_dssp_struct_ladder.pdbx_end_2_PDB_ins_code 
_dssp_struct_ladder.beg_2_auth_comp_id 
_dssp_struct_ladder.beg_2_auth_asym_id 
_dssp_struct_ladder.beg_2_auth_seq_id 
_dssp_struct_ladder.end_2_auth_comp_id 
_dssp_struct_ladder.end_2_auth_asym_id 
_dssp_struct_ladder.end_2_auth_seq_id 
A A A D anti-parallel TYR A 6   ? PRO A 7   ? TYR A 6   PRO A 7   CYS A 139 ? TYR A 138 ? CYS A 139 TYR A 138 
B A B G parallel      LEU A 107 ? LEU A 107 ? LEU A 107 LEU A 107 LEU A 189 ? LEU A 189 ? LEU A 189 LEU A 189 
C A C D anti-parallel MET A 117 ? GLY A 122 ? MET A 117 GLY A 122 ARG A 143 ? TYR A 138 ? ARG A 143 TYR A 138 
D A C F anti-parallel CYS A 118 ? VAL A 120 ? CYS A 118 VAL A 120 CYS A 185 ? LEU A 183 ? CYS A 185 LEU A 183 
E A D E anti-parallel VAL A 142 ? ILE A 144 ? VAL A 142 ILE A 144 ALA A 167 ? ALA A 165 ? ALA A 167 ALA A 165 
F A E H anti-parallel MET A 162 ? ALA A 165 ? MET A 162 ALA A 165 MET A 210 ? GLY A 207 ? MET A 210 GLY A 207 
G A F G anti-parallel PRO A 182 ? CYS A 185 ? PRO A 182 CYS A 185 LEU A 192 ? LYS A 188 ? LEU A 192 LYS A 188 
H A G H anti-parallel GLY A 191 ? TRP A 195 ? GLY A 191 TRP A 195 ASP A 211 ? VAL A 208 ? ASP A 211 VAL A 208 
I B I J anti-parallel GLN A 16  ? LYS A 21  ? GLN A 16  LYS A 21  THR A 30  ? ARG A 24  ? THR A 30  ARG A 24  
J B I L anti-parallel ALA A 17  ? LYS A 21  ? ALA A 17  LYS A 21  LEU A 52  ? ILE A 48  ? LEU A 52  ILE A 48  
K B J K anti-parallel THR A 30  ? LEU A 31  ? THR A 30  LEU A 31  LEU A 38  ? VAL A 37  ? LEU A 38  VAL A 37  
L B K N anti-parallel TRP A 36  ? THR A 39  ? TRP A 36  THR A 39  LYS A 91  ? MET A 88  ? LYS A 91  MET A 88  
M B L M anti-parallel HIS A 49  ? LEU A 52  ? HIS A 49  LEU A 52  ALA A 68  ? GLN A 65  ? ALA A 68  GLN A 65  
N B M N anti-parallel VAL A 69  ? VAL A 74  ? VAL A 69  VAL A 74  LEU A 92  ? MET A 88  ? LEU A 92  MET A 88  
O C O P anti-parallel ASN A 56  ? ASN A 56  ? ASN A 56  ASN A 56  VAL A 136 ? VAL A 136 ? VAL A 136 VAL A 136 
P D Q R anti-parallel ASN A 79  ? ASN A 79  ? ASN A 79  ASN A 79  ASP A 84  ? ASP A 84  ? ASP A 84  ASP A 84  
# 
loop_
_dssp_struct_bridge_pairs.id 
_dssp_struct_bridge_pairs.label_comp_id 
_dssp_struct_bridge_pairs.label_seq_id 
_dssp_struct_bridge_pairs.label_asym_id 
_dssp_struct_bridge_pairs.auth_seq_id 
_dssp_struct_bridge_pairs.auth_asym_id 
_dssp_struct_bridge_pairs.pdbx_PDB_ins_code 
_dssp_struct_bridge_pairs.acceptor_1_label_comp_id 
_dssp_struct_bridge_pairs.acceptor_1_label_seq_id 
_dssp_struct_bridge_pairs.acceptor_1_label_asym_id 
_dssp_struct_bridge_pairs.acceptor_1_auth_seq_id 
_dssp_struct_bridge_pairs.acceptor_1_auth_asym_id 
_dssp_struct_bridge_pairs.acceptor_1_pdbx_PDB_ins_code 
_dssp_struct_bridge_pairs.acceptor_1_energy 
_dssp_struct_bridge_pairs.acceptor_2_label_comp_id 
_dssp_struct_bridge_pairs.acceptor_2_label_seq_id 
_dssp_struct_bridge_pairs.acceptor_2_label_asym_id 
_dssp_struct_bridge_pairs.acceptor_2_auth_seq_id 
_dssp_struct_bridge_pairs.acceptor_2_auth_asym_id 
_dssp_struct_bridge_pairs.acceptor_2_pdbx_PDB_ins_code 
_dssp_struct_bridge_pairs.acceptor_2_energy 
_dssp_struct_bridge_pairs.donor_1_label_comp_id 
_dssp_struct_bridge_pairs.donor_1_label_seq_id 
_dssp_struct_bridge_pairs.donor_1_label_asym_id 
_dssp_struct_bridge_pairs.donor_1_auth_seq_id 
_dssp_struct_bridge_pairs.donor_1_auth_asym_id 
_dssp_struct_bridge_pairs.donor_1_pdbx_PDB_ins_code 
_dssp_struct_bridge_pairs.donor_1_energy 
_dssp_struct_bridge_pairs.donor_2_label_comp_id 
_dssp_struct_bridge_pairs.donor_2_label_seq_id 
_dssp_struct_bridge_pairs.donor_2_label_asym_id 
_dssp_struct_bridge_pairs.donor_2_auth_seq_id 
_dssp_struct_bridge_pairs.donor_2_auth_asym_id 
_dssp_struct_bridge_pairs.donor_2_pdbx_PDB_ins_code 
_dssp_struct_bridge_pairs.donor_2_energy 
1   LYS 1   A 1   A ? ?   ?   ? ?   ? ? ?    ?   ?   ? ?   ? ? ?    LYS 4   A 4   A ? -0.1 VAL 201 A 201 A ? -0.0 
2   LYS 2   A 2   A ? PRO 3   A 3   A ? -0.1 GLY 125 A 125 A ? -0.1 GLY 125 A 125 A ? -0.0 LYS 4   A 4   A ? -0.0 
3   PRO 3   A 3   A ? ?   ?   ? ?   ? ? ?    ?   ?   ? ?   ? ? ?    GLY 5   A 5   A ? -2.4 LYS 2   A 2   A ? -0.1 
4   LYS 4   A 4   A ? ASP 173 A 173 A ? -0.1 LYS 1   A 1   A ? -0.1 TYR 6   A 6   A ? -0.2 GLY 171 A 171 A ? -0.1 
5   GLY 5   A 5   A ? PRO 3   A 3   A ? -2.4 ALA 140 A 140 A ? -0.1 ALA 140 A 140 A ? -0.2 SER 121 A 121 A ? -0.1 
6   TYR 6   A 6   A ? CYS 139 A 139 A ? -3.0 LYS 4   A 4   A ? -0.2 CYS 139 A 139 A ? -3.6 CYS 8   A 8   A ? -0.1 
7   PRO 7   A 7   A ? ?   ?   ? ?   ? ? ?    ?   ?   ? ?   ? ? ?    TYR 138 A 138 A ? -0.3 LEU 137 A 137 A ? -0.1 
8   CYS 8   A 8   A ? LEU 137 A 137 A ? -2.6 GLU 55  A 55  A ? -0.1 LEU 137 A 137 A ? -0.1 HIS 11  A 11  A ? -0.1 
9   PRO 9   A 9   A ? ?   ?   ? ?   ? ? ?    ?   ?   ? ?   ? ? ?    SER 12  A 12  A ? -2.0 GLN 13  A 13  A ? -0.3 
10  PRO 10  A 10  A ? ?   ?   ? ?   ? ? ?    ?   ?   ? ?   ? ? ?    GLU 55  A 55  A ? -0.1 ?   ?   ? ?   ? ? ?    
11  HIS 11  A 11  A ? SER 12  A 12  A ? -0.1 GLN 13  A 13  A ? -0.1 GLU 55  A 55  A ? -0.0 ASP 54  A 54  A ? -0.0 
12  SER 12  A 12  A ? PRO 9   A 9   A ? -2.0 GLN 13  A 13  A ? -0.2 HIS 11  A 11  A ? -0.1 TRP 15  A 15  A ? -0.1 
13  GLN 13  A 13  A ? PRO 9   A 9   A ? -0.3 PRO 14  A 14  A ? -0.1 GLN 16  A 16  A ? -1.9 SER 12  A 12  A ? -0.2 
14  PRO 14  A 14  A ? ?   ?   ? ?   ? ? ?    ?   ?   ? ?   ? ? ?    GLN 103 A 103 A ? -1.4 GLY 53  A 53  A ? -0.3 
15  TRP 15  A 15  A ? VAL 102 A 102 A ? -0.2 SER 12  A 12  A ? -0.1 LEU 31  A 31  A ? -2.7 ALA 17  A 17  A ? -0.2 
16  GLN 16  A 16  A ? GLN 13  A 13  A ? -1.9 THR 30  A 30  A ? -0.2 GLY 53  A 53  A ? -0.6 ALA 18  A 18  A ? -0.3 
17  ALA 17  A 17  A ? ALA 29  A 29  A ? -2.6 TRP 15  A 15  A ? -0.2 ALA 29  A 29  A ? -2.0 ILE 19  A 19  A ? -0.5 
18  ALA 18  A 18  A ? ARG 51  A 51  A ? -2.8 GLN 16  A 16  A ? -0.3 ARG 51  A 51  A ? -3.0 TYR 20  A 20  A ? -0.5 
19  ILE 19  A 19  A ? CYS 27  A 27  A ? -3.5 ALA 17  A 17  A ? -0.5 TYR 26  A 26  A ? -3.1 CYS 27  A 27  A ? -1.4 
20  TYR 20  A 20  A ? HIS 49  A 49  A ? -3.7 ALA 18  A 18  A ? -0.5 HIS 49  A 49  A ? -2.1 TYR 22  A 22  A ? -0.5 
21  LYS 21  A 21  A ? ARG 24  A 24  A ? -2.5 ILE 19  A 19  A ? -0.4 ARG 24  A 24  A ? -2.5 SER 23  A 23  A ? -0.9 
22  TYR 22  A 22  A ? ARG 47  A 47  A ? -0.6 TYR 20  A 20  A ? -0.5 TYR 20  A 20  A ? -0.1 HIS 49  A 49  A ? -0.0 
23  SER 23  A 23  A ? LYS 21  A 21  A ? -0.9 PHE 25  A 25  A ? -0.1 PHE 25  A 25  A ? -0.5 TYR 22  A 22  A ? -0.2 
24  ARG 24  A 24  A ? LYS 21  A 21  A ? -2.5 PHE 25  A 25  A ? -0.0 LYS 21  A 21  A ? -2.5 TYR 26  A 26  A ? -0.1 
25  PHE 25  A 25  A ? SER 23  A 23  A ? -0.5 TYR 20  A 20  A ? -0.2 TYR 20  A 20  A ? -0.2 GLY 28  A 28  A ? -0.1 
26  TYR 26  A 26  A ? ILE 19  A 19  A ? -3.1 CYS 27  A 27  A ? -0.5 GLY 28  A 28  A ? -0.3 SER 179 A 179 A ? -0.2 
27  CYS 27  A 27  A ? ILE 19  A 19  A ? -1.4 ASP 178 A 178 A ? -0.1 ILE 19  A 19  A ? -3.5 TYR 26  A 26  A ? -0.5 
28  GLY 28  A 28  A ? SER 179 A 179 A ? -2.8 TYR 26  A 26  A ? -0.3 ALA 40  A 40  A ? -0.4 THR 30  A 30  A ? -0.3 
29  ALA 29  A 29  A ? ALA 17  A 17  A ? -2.0 CYS 27  A 27  A ? -0.2 ALA 17  A 17  A ? -2.6 LEU 31  A 31  A ? -0.4 
30  THR 30  A 30  A ? LEU 38  A 38  A ? -2.4 GLY 28  A 28  A ? -0.3 LEU 38  A 38  A ? -3.4 LEU 32  A 32  A ? -0.5 
31  LEU 31  A 31  A ? TRP 15  A 15  A ? -2.7 ALA 29  A 29  A ? -0.4 ILE 105 A 105 A ? -2.0 VAL 37  A 37  A ? -0.2 
32  LEU 32  A 32  A ? TRP 36  A 36  A ? -2.8 THR 30  A 30  A ? -0.5 GLN 34  A 34  A ? -0.2 VAL 37  A 37  A ? -0.2 
33  ASN 33  A 33  A ? TRP 36  A 36  A ? -1.4 PRO 104 A 104 A ? -0.1 LEU 32  A 32  A ? -0.3 ALA 96  A 96  A ? -0.2 
34  GLN 34  A 34  A ? LEU 32  A 32  A ? -0.2 ARG 35  A 35  A ? -0.2 ALA 96  A 96  A ? -3.2 SER 94  A 94  A ? -0.1 
35  ARG 35  A 35  A ? PRO 95  A 95  A ? -0.2 TRP 36  A 36  A ? -0.1 LEU 92  A 92  A ? -2.8 VAL 37  A 37  A ? -0.5 
36  TRP 36  A 36  A ? LYS 91  A 91  A ? -0.2 ASN 33  A 33  A ? -0.1 LEU 32  A 32  A ? -2.8 ASN 33  A 33  A ? -1.4 
37  VAL 37  A 37  A ? VAL 90  A 90  A ? -2.5 ARG 35  A 35  A ? -0.5 VAL 90  A 90  A ? -3.0 THR 39  A 39  A ? -0.4 
38  LEU 38  A 38  A ? THR 30  A 30  A ? -3.4 TRP 36  A 36  A ? -0.4 THR 30  A 30  A ? -2.4 ALA 40  A 40  A ? -0.2 
39  THR 39  A 39  A ? MET 88  A 88  A ? -2.6 VAL 37  A 37  A ? -0.4 MET 88  A 88  A ? -2.5 ALA 41  A 41  A ? -0.3 
40  ALA 40  A 40  A ? GLY 28  A 28  A ? -0.4 LEU 38  A 38  A ? -0.2 CYS 43  A 43  A ? -1.5 VAL 87  A 87  A ? -0.3 
41  ALA 41  A 41  A ? HIS 42  A 42  A ? -0.3 THR 39  A 39  A ? -0.3 ASN 44  A 44  A ? -2.1 ALA 40  A 40  A ? -0.1 
42  HIS 42  A 42  A ? CYS 43  A 43  A ? -0.3 TYR 83  A 83  A ? -0.1 ALA 41  A 41  A ? -0.3 SER 179 A 179 A ? -0.1 
43  CYS 43  A 43  A ? ALA 40  A 40  A ? -1.5 GLY 28  A 28  A ? -0.1 ASN 45  A 45  A ? -0.9 HIS 42  A 42  A ? -0.3 
44  ASN 44  A 44  A ? ALA 41  A 41  A ? -2.1 ASN 45  A 45  A ? -0.1 ARG 47  A 47  A ? -0.1 GLY 46  A 46  A ? -0.1 
45  ASN 45  A 45  A ? CYS 43  A 43  A ? -0.9 GLY 46  A 46  A ? -0.3 ARG 47  A 47  A ? -0.1 ASN 44  A 44  A ? -0.1 
46  GLY 46  A 46  A ? ASN 44  A 44  A ? -0.1 LYS 21  A 21  A ? -0.0 ILE 48  A 48  A ? -0.4 ASN 45  A 45  A ? -0.3 
47  ARG 47  A 47  A ? ASN 45  A 45  A ? -0.1 ASN 44  A 44  A ? -0.1 TYR 22  A 22  A ? -0.6 HIS 49  A 49  A ? -0.3 
48  ILE 48  A 48  A ? GLY 46  A 46  A ? -0.4 LYS 21  A 21  A ? -0.2 VAL 69  A 69  A ? -0.6 VAL 50  A 50  A ? -0.3 
49  HIS 49  A 49  A ? TYR 20  A 20  A ? -2.1 ARG 47  A 47  A ? -0.3 TYR 20  A 20  A ? -3.7 ARG 51  A 51  A ? -0.5 
50  VAL 50  A 50  A ? LEU 67  A 67  A ? -2.5 ILE 48  A 48  A ? -0.3 LEU 67  A 67  A ? -2.9 LEU 52  A 52  A ? -0.5 
51  ARG 51  A 51  A ? ALA 18  A 18  A ? -3.0 HIS 49  A 49  A ? -0.5 ALA 18  A 18  A ? -2.8 GLY 53  A 53  A ? -0.3 
52  LEU 52  A 52  A ? GLN 65  A 65  A ? -2.2 VAL 50  A 50  A ? -0.5 GLN 65  A 65  A ? -2.2 ALA 17  A 17  A ? -0.1 
53  GLY 53  A 53  A ? GLN 16  A 16  A ? -0.6 TYR 101 A 101 A ? -0.4 GLU 55  A 55  A ? -0.3 THR 63  A 63  A ? -0.2 
54  ASP 54  A 54  A ? GLN 16  A 16  A ? -0.3 ARG 51  A 51  A ? -0.2 GLY 53  A 53  A ? -0.3 LEU 57  A 57  A ? -0.1 
55  GLU 55  A 55  A ? ASN 56  A 56  A ? -0.3 GLY 53  A 53  A ? -0.3 LEU 137 A 137 A ? -2.6 LEU 57  A 57  A ? -0.4 
56  ASN 56  A 56  A ? VAL 59  A 59  A ? -0.3 VAL 136 A 136 A ? -0.2 VAL 59  A 59  A ? -1.3 GLU 55  A 55  A ? -0.3 
57  LEU 57  A 57  A ? LEU 135 A 135 A ? -2.4 GLU 55  A 55  A ? -0.4 VAL 136 A 136 A ? -0.1 ASN 56  A 56  A ? -0.1 
58  ASN 58  A 58  A ? LEU 135 A 135 A ? -0.4 VAL 59  A 59  A ? -0.1 LEU 60  A 60  A ? -0.4 LEU 57  A 57  A ? -0.2 
59  VAL 59  A 59  A ? ASN 56  A 56  A ? -1.3 LEU 135 A 135 A ? -0.2 GLU 61  A 61  A ? -1.0 ASN 56  A 56  A ? -0.3 
60  LEU 60  A 60  A ? ASN 58  A 58  A ? -0.4 GLU 61  A 61  A ? -0.2 LEU 57  A 57  A ? -0.1 ASP 54  A 54  A ? -0.0 
61  GLU 61  A 61  A ? VAL 59  A 59  A ? -1.0 ASN 56  A 56  A ? -0.2 LEU 60  A 60  A ? -0.2 ASP 54  A 54  A ? -0.0 
62  GLY 62  A 62  A ? VAL 59  A 59  A ? -0.1 GLU 64  A 64  A ? -0.0 LEU 60  A 60  A ? -0.1 ASP 54  A 54  A ? -0.1 
63  THR 63  A 63  A ? GLY 53  A 53  A ? -0.2 TYR 101 A 101 A ? -0.1 GLN 65  A 65  A ? -0.1 ASP 54  A 54  A ? -0.1 
64  GLU 64  A 64  A ? ARG 51  A 51  A ? -0.0 GLY 53  A 53  A ? -0.0 PHE 66  A 66  A ? -0.5 GLY 53  A 53  A ? -0.2 
65  GLN 65  A 65  A ? LEU 52  A 52  A ? -2.2 THR 63  A 63  A ? -0.1 LEU 52  A 52  A ? -2.2 LEU 67  A 67  A ? -0.7 
66  PHE 66  A 66  A ? GLU 64  A 64  A ? -0.5 ARG 51  A 51  A ? -0.2 ALA 68  A 68  A ? -0.5 ARG 51  A 51  A ? -0.2 
67  LEU 67  A 67  A ? VAL 50  A 50  A ? -2.9 GLN 65  A 65  A ? -0.7 VAL 50  A 50  A ? -2.5 VAL 69  A 69  A ? -0.1 
68  ALA 68  A 68  A ? PHE 66  A 66  A ? -0.5 HIS 49  A 49  A ? -0.2 SER 93  A 93  A ? -3.0 SER 94  A 94  A ? -0.5 
69  VAL 69  A 69  A ? ILE 48  A 48  A ? -0.6 LEU 92  A 92  A ? -0.2 LEU 92  A 92  A ? -0.2 THR 72  A 72  A ? -0.1 
70  ALA 70  A 70  A ? LYS 91  A 91  A ? -2.9 ALA 68  A 68  A ? -0.5 THR 72  A 72  A ? -0.3 LEU 92  A 92  A ? -0.2 
71  LYS 71  A 71  A ? LYS 91  A 91  A ? -1.4 ILE 73  A 73  A ? -0.0 LYS 91  A 91  A ? -3.4 ILE 73  A 73  A ? -0.4 
72  THR 72  A 72  A ? ALA 70  A 70  A ? -0.3 VAL 90  A 90  A ? -0.2 VAL 74  A 74  A ? -0.5 VAL 90  A 90  A ? -0.2 
73  ILE 73  A 73  A ? LEU 89  A 89  A ? -3.5 LYS 71  A 71  A ? -0.4 LEU 89  A 89  A ? -2.8 HIS 75  A 75  A ? -0.3 
74  VAL 74  A 74  A ? THR 72  A 72  A ? -0.5 MET 88  A 88  A ? -0.2 MET 88  A 88  A ? -0.2 ASP 86  A 86  A ? -0.1 
75  HIS 75  A 75  A ? VAL 87  A 87  A ? -2.4 ILE 73  A 73  A ? -0.3 TYR 78  A 78  A ? -2.0 VAL 74  A 74  A ? -0.1 
76  PRO 76  A 76  A ? ?   ?   ? ?   ? ? ?    ?   ?   ? ?   ? ? ?    HIS 75  A 75  A ? -0.1 VAL 74  A 74  A ? -0.0 
77  LYS 77  A 77  A ? ASN 85  A 85  A ? -0.1 ASN 79  A 79  A ? -0.1 ASN 79  A 79  A ? -0.2 HIS 75  A 75  A ? -0.1 
78  TYR 78  A 78  A ? HIS 75  A 75  A ? -2.0 VAL 87  A 87  A ? -0.1 GLN 80  A 80  A ? -0.5 ASN 85  A 85  A ? -0.2 
79  ASN 79  A 79  A ? ASP 84  A 84  A ? -2.4 LYS 77  A 77  A ? -0.2 TYR 83  A 83  A ? -1.6 ASP 84  A 84  A ? -0.9 
80  GLN 80  A 80  A ? TYR 78  A 78  A ? -0.5 SER 81  A 81  A ? -0.2 ASN 79  A 79  A ? -0.1 TYR 78  A 78  A ? -0.0 
81  SER 81  A 81  A ? CYS 82  A 82  A ? -0.2 ASP 84  A 84  A ? -0.0 GLN 80  A 80  A ? -0.2 ASN 79  A 79  A ? -0.0 
82  CYS 82  A 82  A ? ASN 79  A 79  A ? -0.4 ASP 84  A 84  A ? -0.1 GLN 80  A 80  A ? -0.2 SER 81  A 81  A ? -0.2 
83  TYR 83  A 83  A ? ASN 79  A 79  A ? -1.6 ASP 84  A 84  A ? -0.2 ASP 86  A 86  A ? -0.9 ASN 85  A 85  A ? -0.2 
84  ASP 84  A 84  A ? ASN 79  A 79  A ? -0.9 ASN 85  A 85  A ? -0.2 ASN 79  A 79  A ? -2.4 TYR 83  A 83  A ? -0.2 
85  ASN 85  A 85  A ? TYR 78  A 78  A ? -0.2 TYR 83  A 83  A ? -0.2 VAL 87  A 87  A ? -2.1 ASP 84  A 84  A ? -0.2 
86  ASP 86  A 86  A ? TYR 83  A 83  A ? -0.9 TYR 78  A 78  A ? -0.1 MET 88  A 88  A ? -0.3 ASN 85  A 85  A ? -0.2 
87  VAL 87  A 87  A ? ASN 85  A 85  A ? -2.1 ALA 40  A 40  A ? -0.3 HIS 75  A 75  A ? -2.4 LEU 89  A 89  A ? -0.3 
88  MET 88  A 88  A ? THR 39  A 39  A ? -2.5 ASP 86  A 86  A ? -0.3 THR 39  A 39  A ? -2.6 VAL 90  A 90  A ? -0.4 
89  LEU 89  A 89  A ? ILE 73  A 73  A ? -2.8 VAL 87  A 87  A ? -0.3 ILE 73  A 73  A ? -3.5 LYS 91  A 91  A ? -0.5 
90  VAL 90  A 90  A ? VAL 37  A 37  A ? -3.0 MET 88  A 88  A ? -0.4 VAL 37  A 37  A ? -2.5 LEU 92  A 92  A ? -0.5 
91  LYS 91  A 91  A ? LYS 71  A 71  A ? -3.4 LEU 89  A 89  A ? -0.5 ALA 70  A 70  A ? -2.9 LYS 71  A 71  A ? -1.4 
92  LEU 92  A 92  A ? ARG 35  A 35  A ? -2.8 VAL 90  A 90  A ? -0.5 VAL 69  A 69  A ? -0.2 HIS 49  A 49  A ? -0.0 
93  SER 93  A 93  A ? ALA 68  A 68  A ? -3.0 LYS 91  A 91  A ? -0.2 VAL 69  A 69  A ? -0.1 LEU 92  A 92  A ? -0.1 
94  SER 94  A 94  A ? ALA 68  A 68  A ? -0.5 GLN 34  A 34  A ? -0.1 SER 93  A 93  A ? -0.1 ALA 96  A 96  A ? -0.1 
95  PRO 95  A 95  A ? ?   ?   ? ?   ? ? ?    ?   ?   ? ?   ? ? ?    ARG 35  A 35  A ? -0.2 VAL 97  A 97  A ? -0.1 
96  ALA 96  A 96  A ? GLN 34  A 34  A ? -3.2 ASN 33  A 33  A ? -0.2 PHE 98  A 98  A ? -0.7 TRP 36  A 36  A ? -0.0 
97  VAL 97  A 97  A ? PRO 95  A 95  A ? -0.1 GLN 103 A 103 A ? -0.0 ASN 99  A 99  A ? -0.3 VAL 102 A 102 A ? -0.1 
98  PHE 98  A 98  A ? ALA 96  A 96  A ? -0.7 TYR 101 A 101 A ? -0.1 HIS 100 A 100 A ? -0.2 GLN 103 A 103 A ? -0.2 
99  ASN 99  A 99  A ? VAL 102 A 102 A ? -1.7 VAL 97  A 97  A ? -0.3 VAL 102 A 102 A ? -0.4 PHE 98  A 98  A ? -0.0 
100 HIS 100 A 100 A ? PHE 98  A 98  A ? -0.2 TYR 101 A 101 A ? -0.2 GLN 103 A 103 A ? -0.1 PHE 98  A 98  A ? -0.1 
101 TYR 101 A 101 A ? VAL 102 A 102 A ? -0.2 THR 63  A 63  A ? -0.1 GLN 103 A 103 A ? -0.5 GLY 53  A 53  A ? -0.4 
102 VAL 102 A 102 A ? ASN 99  A 99  A ? -0.4 LEU 52  A 52  A ? -0.1 ASN 99  A 99  A ? -1.7 TYR 101 A 101 A ? -0.2 
103 GLN 103 A 103 A ? PRO 14  A 14  A ? -1.4 TYR 101 A 101 A ? -0.5 LEU 31  A 31  A ? -0.2 ILE 105 A 105 A ? -0.1 
104 PRO 104 A 104 A ? ?   ?   ? ?   ? ? ?    ?   ?   ? ?   ? ? ?    SER 106 A 106 A ? -0.4 LEU 32  A 32  A ? -0.2 
105 ILE 105 A 105 A ? LEU 31  A 31  A ? -2.0 TRP 15  A 15  A ? -0.2 LEU 107 A 107 A ? -0.2 LYS 188 A 188 A ? -0.1 
106 SER 106 A 106 A ? GLY 187 A 187 A ? -0.5 PRO 104 A 104 A ? -0.4 LEU 189 A 189 A ? -2.8 ALA 108 A 108 A ? -0.1 
107 LEU 107 A 107 A ? LYS 188 A 188 A ? -0.2 ILE 105 A 105 A ? -0.2 GLN 190 A 190 A ? -0.1 THR 109 A 109 A ? -0.1 
108 ALA 108 A 108 A ? LEU 189 A 189 A ? -2.0 SER 106 A 106 A ? -0.1 LEU 107 A 107 A ? -0.1 ARG 111 A 111 A ? -0.1 
109 THR 109 A 109 A ? GLN 110 A 110 A ? -0.2 LEU 107 A 107 A ? -0.1 ARG 111 A 111 A ? -0.3 ALA 108 A 108 A ? -0.1 
110 GLN 110 A 110 A ? THR 113 A 113 A ? -0.0 ?   ?   ? ?   ? ? ?    THR 109 A 109 A ? -0.2 ALA 112 A 112 A ? -0.1 
111 ARG 111 A 111 A ? THR 109 A 109 A ? -0.3 ALA 112 A 112 A ? -0.1 THR 113 A 113 A ? -0.1 THR 109 A 109 A ? -0.0 
112 ALA 112 A 112 A ? GLN 190 A 190 A ? -0.1 GLN 110 A 110 A ? -0.1 SER 114 A 114 A ? -0.3 ARG 111 A 111 A ? -0.1 
113 THR 113 A 113 A ? ARG 111 A 111 A ? -0.1 SER 114 A 114 A ? -0.1 ASP 116 A 116 A ? -2.4 ILE 144 A 144 A ? -0.3 
114 SER 114 A 114 A ? ALA 112 A 112 A ? -0.3 GLY 115 A 115 A ? -0.2 MET 145 A 145 A ? -0.2 THR 113 A 113 A ? -0.1 
115 GLY 115 A 115 A ? ILE 144 A 144 A ? -3.0 ASP 116 A 116 A ? -0.3 SER 114 A 114 A ? -0.2 MET 145 A 145 A ? -0.1 
116 ASP 116 A 116 A ? THR 113 A 113 A ? -2.4 MET 117 A 117 A ? -0.1 ILE 144 A 144 A ? -2.2 CYS 118 A 118 A ? -0.4 
117 MET 117 A 117 A ? ARG 143 A 143 A ? -0.2 SER 114 A 114 A ? -0.1 ASN 186 A 186 A ? -0.6 MET 119 A 119 A ? -0.3 
118 CYS 118 A 118 A ? VAL 142 A 142 A ? -3.2 ASP 116 A 116 A ? -0.4 VAL 142 A 142 A ? -2.9 VAL 120 A 120 A ? -0.4 
119 MET 119 A 119 A ? VAL 184 A 184 A ? -2.9 MET 117 A 117 A ? -0.3 VAL 184 A 184 A ? -3.2 SER 121 A 121 A ? -0.4 
120 VAL 120 A 120 A ? ALA 140 A 140 A ? -2.6 CYS 118 A 118 A ? -0.4 ALA 140 A 140 A ? -2.2 GLY 122 A 122 A ? -0.3 
121 SER 121 A 121 A ? PRO 182 A 182 A ? -1.2 MET 119 A 119 A ? -0.4 TRP 123 A 123 A ? -0.3 CYS 139 A 139 A ? -0.2 
122 GLY 122 A 122 A ? TYR 138 A 138 A ? -2.0 VAL 120 A 120 A ? -0.3 TYR 138 A 138 A ? -2.2 ASP 178 A 178 A ? -0.1 
123 TRP 123 A 123 A ? GLY 177 A 177 A ? -0.3 SER 121 A 121 A ? -0.3 ASP 178 A 178 A ? -0.1 LEU 137 A 137 A ? -0.1 
124 GLY 124 A 124 A ? CYS 175 A 175 A ? -0.1 TYR 138 A 138 A ? -0.1 GLY 177 A 177 A ? -0.3 GLU 176 A 176 A ? -0.1 
125 GLY 125 A 125 A ? GLU 176 A 176 A ? -1.9 ILE 133 A 133 A ? -0.2 GLU 176 A 176 A ? -0.3 ILE 133 A 133 A ? -0.2 
126 PRO 126 A 126 A ? ?   ?   ? ?   ? ? ?    ?   ?   ? ?   ? ? ?    PHE 129 A 129 A ? -1.1 ARG 132 A 132 A ? -0.3 
127 ILE 127 A 127 A ? ASN 128 A 128 A ? -0.2 PHE 129 A 129 A ? -0.1 ILE 133 A 133 A ? -0.1 VAL 198 A 198 A ? -0.0 
128 ASN 128 A 128 A ? PHE 129 A 129 A ? -0.3 PRO 130 A 130 A ? -0.1 ILE 127 A 127 A ? -0.2 GLU 131 A 131 A ? -0.1 
129 PHE 129 A 129 A ? PRO 126 A 126 A ? -1.1 PRO 130 A 130 A ? -0.1 ARG 132 A 132 A ? -2.5 ASN 128 A 128 A ? -0.3 
130 PRO 130 A 130 A ? ?   ?   ? ?   ? ? ?    ?   ?   ? ?   ? ? ?    ILE 133 A 133 A ? -1.3 PHE 129 A 129 A ? -0.1 
131 GLU 131 A 131 A ? ARG 132 A 132 A ? -0.2 ASN 128 A 128 A ? -0.1 PHE 129 A 129 A ? -0.0 ASN 128 A 128 A ? -0.0 
132 ARG 132 A 132 A ? PHE 129 A 129 A ? -2.5 PRO 126 A 126 A ? -0.3 GLU 131 A 131 A ? -0.2 ASN 128 A 128 A ? -0.0 
133 ILE 133 A 133 A ? PRO 130 A 130 A ? -1.3 GLY 125 A 125 A ? -0.2 GLY 125 A 125 A ? -0.2 GLY 124 A 124 A ? -0.1 
134 PRO 134 A 134 A ? ?   ?   ? ?   ? ? ?    ?   ?   ? ?   ? ? ?    LEU 57  A 57  A ? -0.1 TYR 138 A 138 A ? -0.1 
135 LEU 135 A 135 A ? ASN 56  A 56  A ? -0.1 LEU 137 A 137 A ? -0.1 LEU 57  A 57  A ? -2.4 ASN 58  A 58  A ? -0.4 
136 VAL 136 A 136 A ? ASN 56  A 56  A ? -0.2 LEU 57  A 57  A ? -0.1 ASN 56  A 56  A ? -0.2 TYR 138 A 138 A ? -0.2 
137 LEU 137 A 137 A ? GLU 55  A 55  A ? -2.6 LEU 135 A 135 A ? -0.3 CYS 8   A 8   A ? -2.6 CYS 139 A 139 A ? -0.3 
138 TYR 138 A 138 A ? GLY 122 A 122 A ? -2.2 PRO 7   A 7   A ? -0.3 GLY 122 A 122 A ? -2.0 ALA 140 A 140 A ? -0.3 
139 CYS 139 A 139 A ? TYR 6   A 6   A ? -3.6 LEU 137 A 137 A ? -0.3 TYR 6   A 6   A ? -3.0 ASN 141 A 141 A ? -0.4 
140 ALA 140 A 140 A ? VAL 120 A 120 A ? -2.2 TYR 138 A 138 A ? -0.3 VAL 120 A 120 A ? -2.6 VAL 142 A 142 A ? -0.4 
141 ASN 141 A 141 A ? CYS 139 A 139 A ? -0.4 MET 119 A 119 A ? -0.2 ILE 168 A 168 A ? -0.9 ARG 143 A 143 A ? -0.3 
142 VAL 142 A 142 A ? CYS 118 A 118 A ? -2.9 ALA 140 A 140 A ? -0.4 CYS 118 A 118 A ? -3.2 ILE 144 A 144 A ? -0.4 
143 ARG 143 A 143 A ? ALA 166 A 166 A ? -3.4 ASN 141 A 141 A ? -0.3 ALA 166 A 166 A ? -2.5 MET 145 A 145 A ? -0.2 
144 ILE 144 A 144 A ? ASP 116 A 116 A ? -2.2 VAL 142 A 142 A ? -0.4 GLY 115 A 115 A ? -3.0 ALA 165 A 165 A ? -0.2 
145 MET 145 A 145 A ? CYS 164 A 164 A ? -2.5 SER 114 A 114 A ? -0.2 CYS 164 A 164 A ? -0.4 TRP 147 A 147 A ? -0.2 
146 TYR 146 A 146 A ? ILE 144 A 144 A ? -0.2 TRP 147 A 147 A ? -0.1 CYS 150 A 150 A ? -2.3 GLU 149 A 149 A ? -0.3 
147 TRP 147 A 147 A ? GLU 148 A 148 A ? -0.2 GLU 149 A 149 A ? -0.2 ALA 151 A 151 A ? -3.0 ALA 152 A 152 A ? -0.2 
148 GLU 148 A 148 A ? GLU 149 A 149 A ? -0.2 CYS 150 A 150 A ? -0.2 ALA 152 A 152 A ? -1.8 TRP 147 A 147 A ? -0.2 
149 GLU 149 A 149 A ? TYR 146 A 146 A ? -0.3 ALA 151 A 151 A ? -0.2 LEU 153 A 153 A ? -0.9 GLU 148 A 148 A ? -0.2 
150 CYS 150 A 150 A ? TYR 146 A 146 A ? -2.3 ALA 151 A 151 A ? -0.2 TYR 154 A 154 A ? -1.1 LEU 153 A 153 A ? -0.8 
151 ALA 151 A 151 A ? TRP 147 A 147 A ? -3.0 ALA 152 A 152 A ? -0.3 LYS 157 A 157 A ? -0.2 CYS 150 A 150 A ? -0.2 
152 ALA 152 A 152 A ? GLU 148 A 148 A ? -1.8 LEU 153 A 153 A ? -0.2 ALA 151 A 151 A ? -0.3 CYS 150 A 150 A ? -0.2 
153 LEU 153 A 153 A ? GLU 149 A 149 A ? -0.9 CYS 150 A 150 A ? -0.8 ALA 152 A 152 A ? -0.2 ALA 151 A 151 A ? -0.2 
154 TYR 154 A 154 A ? CYS 150 A 150 A ? -1.1 ALA 151 A 151 A ? -0.2 LYS 157 A 157 A ? -1.9 LEU 158 A 158 A ? -1.0 
155 PRO 155 A 155 A ? ?   ?   ? ?   ? ? ?    ?   ?   ? ?   ? ? ?    ALA 152 A 152 A ? -0.1 ALA 151 A 151 A ? -0.0 
156 GLY 156 A 156 A ? LEU 158 A 158 A ? -0.1 ALA 151 A 151 A ? -0.1 ALA 152 A 152 A ? -0.1 ALA 151 A 151 A ? -0.0 
157 LYS 157 A 157 A ? TYR 154 A 154 A ? -1.9 ALA 151 A 151 A ? -0.2 ASN 159 A 159 A ? -0.2 GLY 156 A 156 A ? -0.1 
158 LEU 158 A 158 A ? TYR 154 A 154 A ? -1.0 ALA 151 A 151 A ? -0.2 SER 160 A 160 A ? -0.2 GLY 156 A 156 A ? -0.1 
159 ASN 159 A 159 A ? LYS 157 A 157 A ? -0.2 ILE 163 A 163 A ? -0.0 MET 162 A 162 A ? -1.7 LYS 157 A 157 A ? -0.0 
160 SER 160 A 160 A ? ASP 161 A 161 A ? -0.3 LEU 158 A 158 A ? -0.2 ARG 214 A 214 A ? -0.1 LEU 158 A 158 A ? -0.0 
161 ASP 161 A 161 A ? MET 210 A 210 A ? -0.0 PHE 213 A 213 A ? -0.0 ASP 211 A 211 A ? -2.7 ILE 163 A 163 A ? -0.3 
162 MET 162 A 162 A ? ASN 159 A 159 A ? -1.7 MET 210 A 210 A ? -0.2 CYS 164 A 164 A ? -0.3 MET 210 A 210 A ? -0.2 
163 ILE 163 A 163 A ? TYR 209 A 209 A ? -2.4 ASP 161 A 161 A ? -0.3 TYR 209 A 209 A ? -3.1 ALA 165 A 165 A ? -0.4 
164 CYS 164 A 164 A ? MET 145 A 145 A ? -0.4 MET 162 A 162 A ? -0.3 MET 145 A 145 A ? -2.5 ALA 166 A 166 A ? -0.4 
165 ALA 165 A 165 A ? GLY 207 A 207 A ? -1.8 ILE 163 A 163 A ? -0.4 GLY 207 A 207 A ? -2.1 ALA 167 A 167 A ? -0.4 
166 ALA 166 A 166 A ? ARG 143 A 143 A ? -2.5 CYS 164 A 164 A ? -0.4 ARG 143 A 143 A ? -3.4 THR 172 A 172 A ? -0.1 
167 ALA 167 A 167 A ? GLY 171 A 171 A ? -0.8 ALA 165 A 165 A ? -0.4 GLY 170 A 170 A ? -0.8 VAL 142 A 142 A ? -0.2 
168 ILE 168 A 168 A ? ASN 141 A 141 A ? -0.9 GLU 169 A 169 A ? -0.2 ALA 167 A 167 A ? -0.1 VAL 142 A 142 A ? -0.1 
169 GLU 169 A 169 A ? GLY 170 A 170 A ? -0.0 ?   ?   ? ?   ? ? ?    ILE 168 A 168 A ? -0.2 ALA 167 A 167 A ? -0.0 
170 GLY 170 A 170 A ? ALA 167 A 167 A ? -0.8 GLY 171 A 171 A ? -0.2 THR 172 A 172 A ? -0.1 ILE 168 A 168 A ? -0.1 
171 GLY 171 A 171 A ? THR 172 A 172 A ? -0.1 LYS 4   A 4   A ? -0.1 ALA 167 A 167 A ? -0.8 GLY 170 A 170 A ? -0.2 
172 THR 172 A 172 A ? GLY 170 A 170 A ? -0.1 ALA 166 A 166 A ? -0.1 VAL 201 A 201 A ? -0.1 GLY 171 A 171 A ? -0.1 
173 ASP 173 A 173 A ? LYS 205 A 205 A ? -0.3 SER 174 A 174 A ? -0.3 LYS 4   A 4   A ? -0.1 THR 172 A 172 A ? -0.1 
174 SER 174 A 174 A ? TRP 195 A 195 A ? -0.1 CYS 175 A 175 A ? -0.1 ASP 173 A 173 A ? -0.3 GLU 176 A 176 A ? -0.2 
175 CYS 175 A 175 A ? THR 172 A 172 A ? -0.1 GLU 176 A 176 A ? -0.1 ASP 178 A 178 A ? -2.4 SER 179 A 179 A ? -0.2 
176 GLU 176 A 176 A ? GLY 125 A 125 A ? -0.3 GLY 177 A 177 A ? -0.3 GLY 125 A 125 A ? -1.9 CYS 175 A 175 A ? -0.1 
177 GLY 177 A 177 A ? GLY 124 A 124 A ? -0.3 TYR 26  A 26  A ? -0.1 TRP 123 A 123 A ? -0.3 GLU 176 A 176 A ? -0.3 
178 ASP 178 A 178 A ? CYS 175 A 175 A ? -2.4 CYS 27  A 27  A ? -0.2 GLY 181 A 181 A ? -3.1 VAL 193 A 193 A ? -0.4 
179 SER 179 A 179 A ? GLY 180 A 180 A ? -0.3 TYR 26  A 26  A ? -0.2 GLY 28  A 28  A ? -2.8 SER 194 A 194 A ? -0.2 
180 GLY 180 A 180 A ? VAL 193 A 193 A ? -3.2 GLY 181 A 181 A ? -0.3 SER 179 A 179 A ? -0.3 SER 194 A 194 A ? -0.1 
181 GLY 181 A 181 A ? ASP 178 A 178 A ? -3.1 PRO 182 A 182 A ? -0.1 VAL 193 A 193 A ? -2.7 GLY 180 A 180 A ? -0.3 
182 PRO 182 A 182 A ? ?   ?   ? ?   ? ? ?    ?   ?   ? ?   ? ? ?    SER 121 A 121 A ? -1.2 VAL 184 A 184 A ? -0.6 
183 LEU 183 A 183 A ? GLY 191 A 191 A ? -2.7 GLY 181 A 181 A ? -0.2 GLN 190 A 190 A ? -3.1 GLY 191 A 191 A ? -1.5 
184 VAL 184 A 184 A ? MET 119 A 119 A ? -3.2 PRO 182 A 182 A ? -0.6 MET 119 A 119 A ? -2.9 ASN 186 A 186 A ? -0.4 
185 CYS 185 A 185 A ? LYS 188 A 188 A ? -2.3 LEU 183 A 183 A ? -0.5 LYS 188 A 188 A ? -1.7 CYS 118 A 118 A ? -0.2 
186 ASN 186 A 186 A ? MET 117 A 117 A ? -0.6 VAL 184 A 184 A ? -0.4 CYS 185 A 185 A ? -0.2 LEU 189 A 189 A ? -0.1 
187 GLY 187 A 187 A ? LYS 188 A 188 A ? -0.2 VAL 184 A 184 A ? -0.1 SER 106 A 106 A ? -0.5 LEU 189 A 189 A ? -0.3 
188 LYS 188 A 188 A ? CYS 185 A 185 A ? -1.7 ILE 105 A 105 A ? -0.1 CYS 185 A 185 A ? -2.3 GLN 190 A 190 A ? -0.6 
189 LEU 189 A 189 A ? SER 106 A 106 A ? -2.8 GLY 187 A 187 A ? -0.3 ALA 108 A 108 A ? -2.0 VAL 184 A 184 A ? -0.2 
190 GLN 190 A 190 A ? LEU 183 A 183 A ? -3.1 LYS 188 A 188 A ? -0.6 VAL 212 A 212 A ? -1.6 PHE 213 A 213 A ? -0.7 
191 GLY 191 A 191 A ? LEU 183 A 183 A ? -1.5 ASP 211 A 211 A ? -0.2 LEU 183 A 183 A ? -2.7 VAL 193 A 193 A ? -0.4 
192 LEU 192 A 192 A ? MET 210 A 210 A ? -1.1 GLN 190 A 190 A ? -0.3 MET 210 A 210 A ? -2.5 SER 194 A 194 A ? -0.2 
193 VAL 193 A 193 A ? GLY 181 A 181 A ? -2.7 GLY 191 A 191 A ? -0.4 GLY 180 A 180 A ? -3.2 TYR 209 A 209 A ? -0.2 
194 SER 194 A 194 A ? VAL 208 A 208 A ? -2.2 TRP 195 A 195 A ? -0.4 GLY 196 A 196 A ? -0.3 TYR 209 A 209 A ? -0.2 
195 TRP 195 A 195 A ? VAL 208 A 208 A ? -1.7 SER 179 A 179 A ? -0.0 VAL 208 A 208 A ? -2.5 SER 194 A 194 A ? -0.4 
196 GLY 196 A 196 A ? SER 194 A 194 A ? -0.3 GLY 207 A 207 A ? -0.2 GLY 207 A 207 A ? -0.1 VAL 198 A 198 A ? -0.1 
197 ASP 197 A 197 A ? PRO 206 A 206 A ? -0.4 TRP 195 A 195 A ? -0.3 SER 202 A 202 A ? -0.3 LYS 205 A 205 A ? -0.1 
198 VAL 198 A 198 A ? GLY 196 A 196 A ? -0.1 CYS 200 A 200 A ? -0.1 CYS 200 A 200 A ? -0.1 CYS 175 A 175 A ? -0.0 
199 PRO 199 A 199 A ? ?   ?   ? ?   ? ? ?    ?   ?   ? ?   ? ? ?    SER 202 A 202 A ? -1.1 ASP 197 A 197 A ? -0.1 
200 CYS 200 A 200 A ? VAL 201 A 201 A ? -0.3 VAL 198 A 198 A ? -0.1 ASP 173 A 173 A ? -0.2 VAL 198 A 198 A ? -0.1 
201 VAL 201 A 201 A ? THR 172 A 172 A ? -0.1 PRO 3   A 3   A ? -0.0 SER 203 A 203 A ? -0.6 CYS 200 A 200 A ? -0.3 
202 SER 202 A 202 A ? PRO 199 A 199 A ? -1.1 ASP 197 A 197 A ? -0.3 LYS 205 A 205 A ? -0.6 ASP 173 A 173 A ? -0.2 
203 SER 203 A 203 A ? VAL 201 A 201 A ? -0.6 THR 204 A 204 A ? -0.1 SER 202 A 202 A ? -0.2 GLY 170 A 170 A ? -0.0 
204 THR 204 A 204 A ? LYS 205 A 205 A ? -0.1 PRO 206 A 206 A ? -0.0 SER 203 A 203 A ? -0.1 SER 202 A 202 A ? -0.0 
205 LYS 205 A 205 A ? SER 202 A 202 A ? -0.6 ASP 197 A 197 A ? -0.1 ASP 173 A 173 A ? -0.3 THR 204 A 204 A ? -0.1 
206 PRO 206 A 206 A ? ?   ?   ? ?   ? ? ?    ?   ?   ? ?   ? ? ?    ASP 197 A 197 A ? -0.4 ALA 166 A 166 A ? -0.2 
207 GLY 207 A 207 A ? ALA 165 A 165 A ? -2.1 GLY 196 A 196 A ? -0.1 ALA 165 A 165 A ? -1.8 TYR 209 A 209 A ? -0.5 
208 VAL 208 A 208 A ? TRP 195 A 195 A ? -2.5 CYS 164 A 164 A ? -0.2 SER 194 A 194 A ? -2.2 TRP 195 A 195 A ? -1.7 
209 TYR 209 A 209 A ? ILE 163 A 163 A ? -3.1 GLY 207 A 207 A ? -0.5 ILE 163 A 163 A ? -2.4 ASP 211 A 211 A ? -0.4 
210 MET 210 A 210 A ? LEU 192 A 192 A ? -2.5 VAL 208 A 208 A ? -0.3 LEU 192 A 192 A ? -1.1 VAL 212 A 212 A ? -1.1 
211 ASP 211 A 211 A ? ASP 161 A 161 A ? -2.7 TYR 209 A 209 A ? -0.4 ARG 214 A 214 A ? -0.9 TYR 215 A 215 A ? -0.6 
212 VAL 212 A 212 A ? GLN 190 A 190 A ? -1.6 MET 210 A 210 A ? -1.1 TYR 215 A 215 A ? -1.2 ARG 216 A 216 A ? -0.4 
213 PHE 213 A 213 A ? GLN 190 A 190 A ? -0.7 ARG 214 A 214 A ? -0.3 ARG 216 A 216 A ? -1.1 ASP 217 A 217 A ? -0.4 
214 ARG 214 A 214 A ? ASP 211 A 211 A ? -0.9 TYR 215 A 215 A ? -0.3 PHE 213 A 213 A ? -0.3 TRP 218 A 218 A ? -0.2 
215 TYR 215 A 215 A ? VAL 212 A 212 A ? -1.2 ASP 211 A 211 A ? -0.6 ILE 219 A 219 A ? -2.9 ARG 214 A 214 A ? -0.3 
216 ARG 216 A 216 A ? PHE 213 A 213 A ? -1.1 VAL 212 A 212 A ? -0.4 VAL 220 A 220 A ? -3.0 GLU 221 A 221 A ? -0.3 
217 ASP 217 A 217 A ? PHE 213 A 213 A ? -0.4 TRP 218 A 218 A ? -0.2 GLU 221 A 221 A ? -2.7 THR 222 A 222 A ? -0.3 
218 TRP 218 A 218 A ? ARG 214 A 214 A ? -0.2 VAL 220 A 220 A ? -0.2 THR 222 A 222 A ? -2.4 ASP 217 A 217 A ? -0.2 
219 ILE 219 A 219 A ? TYR 215 A 215 A ? -2.9 GLU 221 A 221 A ? -0.2 MET 223 A 223 A ? -2.2 ASP 217 A 217 A ? -0.2 
220 VAL 220 A 220 A ? ARG 216 A 216 A ? -3.0 GLU 221 A 221 A ? -0.2 CYS 224 A 224 A ? -2.0 TRP 218 A 218 A ? -0.2 
221 GLU 221 A 221 A ? ASP 217 A 217 A ? -2.7 ARG 216 A 216 A ? -0.3 ASP 225 A 225 A ? -2.1 VAL 220 A 220 A ? -0.2 
222 THR 222 A 222 A ? TRP 218 A 218 A ? -2.4 ASP 217 A 217 A ? -0.3 ASP 226 A 226 A ? -0.9 GLU 221 A 221 A ? -0.2 
223 MET 223 A 223 A ? ILE 219 A 219 A ? -2.2 TRP 218 A 218 A ? -0.2 ASP 226 A 226 A ? -0.2 THR 222 A 222 A ? -0.2 
224 CYS 224 A 224 A ? VAL 220 A 220 A ? -2.0 ASP 225 A 225 A ? -0.2 THR 222 A 222 A ? -0.2 MET 223 A 223 A ? -0.2 
225 ASP 225 A 225 A ? GLU 221 A 221 A ? -2.1 ASP 226 A 226 A ? -0.2 CYS 224 A 224 A ? -0.2 MET 223 A 223 A ? -0.2 
226 ASP 226 A 226 A ? THR 222 A 222 A ? -0.9 MET 223 A 223 A ? -0.2 CYS 224 A 224 A ? -0.2 ASP 225 A 225 A ? -0.2 
# 
loop_
_dssp_statistics_histogram.entry_id 
_dssp_statistics_histogram.type 
_dssp_statistics_histogram.1 
_dssp_statistics_histogram.2 
_dssp_statistics_histogram.3 
_dssp_statistics_histogram.4 
_dssp_statistics_histogram.5 
_dssp_statistics_histogram.6 
_dssp_statistics_histogram.7 
_dssp_statistics_histogram.8 
_dssp_statistics_histogram.9 
_dssp_statistics_histogram.10 
_dssp_statistics_histogram.11 
_dssp_statistics_histogram.12 
_dssp_statistics_histogram.13 
_dssp_statistics_histogram.14 
_dssp_statistics_histogram.15 
_dssp_statistics_histogram.16 
_dssp_statistics_histogram.17 
_dssp_statistics_histogram.18 
_dssp_statistics_histogram.19 
_dssp_statistics_histogram.20 
_dssp_statistics_histogram.21 
_dssp_statistics_histogram.22 
_dssp_statistics_histogram.23 
_dssp_statistics_histogram.24 
_dssp_statistics_histogram.25 
_dssp_statistics_histogram.26 
_dssp_statistics_histogram.27 
_dssp_statistics_histogram.28 
_dssp_statistics_histogram.29 
_dssp_statistics_histogram.30 
Laag_TKL2 residues_per_alpha_helix        0 0 0 0 0 0 1 0 0 1 0 0 0 0 0 0 0 0 0 0 0 0 0 0 0 0 0 0 0 0 
Laag_TKL2 parallel_bridges_per_ladder     1 0 0 0 0 0 0 0 0 0 0 0 0 0 0 0 0 0 0 0 0 0 0 0 0 0 0 0 0 0 
Laag_TKL2 antiparallel_bridges_per_ladder 2 2 2 5 2 2 0 0 0 0 0 0 0 0 0 0 0 0 0 0 0 0 0 0 0 0 0 0 0 0 
Laag_TKL2 ladders_per_sheet               0 0 0 0 0 1 0 1 0 0 0 0 0 0 0 0 0 0 0 0 0 0 0 0 0 0 0 0 0 0 
# 
loop_
_dssp_statistics_hbond.entry_id 
_dssp_statistics_hbond.type 
_dssp_statistics_hbond.count 
_dssp_statistics_hbond.count_per_100 
Laag_TKL2 O(I)-->H-N(J)          142 62.8 
Laag_TKL2 'PARALLEL BRIDGES'     2   0.9  
Laag_TKL2 'ANTIPARALLEL BRIDGES' 71  31.4 
Laag_TKL2 O(I)-->H-N(I-5)        1   0.4  
Laag_TKL2 O(I)-->H-N(I-4)        2   0.9  
Laag_TKL2 O(I)-->H-N(I-3)        4   1.8  
Laag_TKL2 O(I)-->H-N(I-2)        0   0.0  
Laag_TKL2 O(I)-->H-N(I-1)        0   0.0  
Laag_TKL2 O(I)-->H-N(I+0)        0   0.0  
Laag_TKL2 O(I)-->H-N(I+1)        0   0.0  
Laag_TKL2 O(I)-->H-N(I+2)        17  7.5  
Laag_TKL2 O(I)-->H-N(I+3)        24  10.6 
Laag_TKL2 O(I)-->H-N(I+4)        16  7.1  
Laag_TKL2 O(I)-->H-N(I+5)        1   0.4  
# 
_dssp_statistics.entry_id                       Laag_TKL2 
_dssp_statistics.nr_of_residues                 226 
_dssp_statistics.nr_of_chains                   1 
_dssp_statistics.nr_of_ss_bridges_total         0 
_dssp_statistics.nr_of_ss_bridges_intra_chain   0 
_dssp_statistics.nr_of_ss_bridges_inter_chain   0 
# 
loop_
_chem_comp.id 
_chem_comp.type 
_chem_comp.mon_nstd_flag 
_chem_comp.name 
_chem_comp.formula 
_chem_comp.formula_weight 
ALA 'L-PEPTIDE LINKING' y ALANINE         'C3 H7 N O2'     89.093 
ARG 'L-PEPTIDE LINKING' y ARGININE        'C6 H15 N4 O2'  175.209 
ASN 'L-PEPTIDE LINKING' y ASPARAGINE      'C4 H8 N2 O3'   132.118 
ASP 'L-PEPTIDE LINKING' y 'ASPARTIC ACID' 'C4 H7 N O4'    133.103 
CYS 'L-PEPTIDE LINKING' y CYSTEINE        'C3 H7 N O2 S'  121.158 
GLN 'L-PEPTIDE LINKING' y GLUTAMINE       'C5 H10 N2 O3'  146.144 
GLU 'L-PEPTIDE LINKING' y 'GLUTAMIC ACID' 'C5 H9 N O4'    147.129 
GLY 'PEPTIDE LINKING'   y GLYCINE         'C2 H5 N O2'     75.067 
HIS 'L-PEPTIDE LINKING' y HISTIDINE       'C6 H10 N3 O2'  156.162 
ILE 'L-PEPTIDE LINKING' y ISOLEUCINE      'C6 H13 N O2'   131.173 
LEU 'L-PEPTIDE LINKING' y LEUCINE         'C6 H13 N O2'   131.173 
LYS 'L-PEPTIDE LINKING' y LYSINE          'C6 H15 N2 O2'  147.195 
MET 'L-PEPTIDE LINKING' y METHIONINE      'C5 H11 N O2 S' 149.211 
PHE 'L-PEPTIDE LINKING' y PHENYLALANINE   'C9 H11 N O2'   165.189 
PRO 'L-PEPTIDE LINKING' y PROLINE         'C5 H9 N O2'     115.13 
SER 'L-PEPTIDE LINKING' y SERINE          'C3 H7 N O3'    105.093 
THR 'L-PEPTIDE LINKING' y THREONINE       'C4 H9 N O3'    119.119 
TRP 'L-PEPTIDE LINKING' y TRYPTOPHAN      'C11 H12 N2 O2' 204.225 
TYR 'L-PEPTIDE LINKING' y TYROSINE        'C9 H11 N O3'   181.189 
VAL 'L-PEPTIDE LINKING' y VALINE          'C5 H11 N O2'   117.146 
# 
loop_
_atom_type.symbol 
N 
C 
O 
S 
# 
loop_
_entity_poly_seq.entity_id 
_entity_poly_seq.num 
_entity_poly_seq.mon_id 
_entity_poly_seq.hetero 
1   1 LYS n 
1   2 LYS n 
1   3 PRO n 
1   4 LYS n 
1   5 GLY n 
1   6 TYR n 
1   7 PRO n 
1   8 CYS n 
1   9 PRO n 
1  10 PRO n 
1  11 HIS n 
1  12 SER n 
1  13 GLN n 
1  14 PRO n 
1  15 TRP n 
1  16 GLN n 
1  17 ALA n 
1  18 ALA n 
1  19 ILE n 
1  20 TYR n 
1  21 LYS n 
1  22 TYR n 
1  23 SER n 
1  24 ARG n 
1  25 PHE n 
1  26 TYR n 
1  27 CYS n 
1  28 GLY n 
1  29 ALA n 
1  30 THR n 
1  31 LEU n 
1  32 LEU n 
1  33 ASN n 
1  34 GLN n 
1  35 ARG n 
1  36 TRP n 
1  37 VAL n 
1  38 LEU n 
1  39 THR n 
1  40 ALA n 
1  41 ALA n 
1  42 HIS n 
1  43 CYS n 
1  44 ASN n 
1  45 ASN n 
1  46 GLY n 
1  47 ARG n 
1  48 ILE n 
1  49 HIS n 
1  50 VAL n 
1  51 ARG n 
1  52 LEU n 
1  53 GLY n 
1  54 ASP n 
1  55 GLU n 
1  56 ASN n 
1  57 LEU n 
1  58 ASN n 
1  59 VAL n 
1  60 LEU n 
1  61 GLU n 
1  62 GLY n 
1  63 THR n 
1  64 GLU n 
1  65 GLN n 
1  66 PHE n 
1  67 LEU n 
1  68 ALA n 
1  69 VAL n 
1  70 ALA n 
1  71 LYS n 
1  72 THR n 
1  73 ILE n 
1  74 VAL n 
1  75 HIS n 
1  76 PRO n 
1  77 LYS n 
1  78 TYR n 
1  79 ASN n 
1  80 GLN n 
1  81 SER n 
1  82 CYS n 
1  83 TYR n 
1  84 ASP n 
1  85 ASN n 
1  86 ASP n 
1  87 VAL n 
1  88 MET n 
1  89 LEU n 
1  90 VAL n 
1  91 LYS n 
1  92 LEU n 
1  93 SER n 
1  94 SER n 
1  95 PRO n 
1  96 ALA n 
1  97 VAL n 
1  98 PHE n 
1  99 ASN n 
1 100 HIS n 
1 101 TYR n 
1 102 VAL n 
1 103 GLN n 
1 104 PRO n 
1 105 ILE n 
1 106 SER n 
1 107 LEU n 
1 108 ALA n 
1 109 THR n 
1 110 GLN n 
1 111 ARG n 
1 112 ALA n 
1 113 THR n 
1 114 SER n 
1 115 GLY n 
1 116 ASP n 
1 117 MET n 
1 118 CYS n 
1 119 MET n 
1 120 VAL n 
1 121 SER n 
1 122 GLY n 
1 123 TRP n 
1 124 GLY n 
1 125 GLY n 
1 126 PRO n 
1 127 ILE n 
1 128 ASN n 
1 129 PHE n 
1 130 PRO n 
1 131 GLU n 
1 132 ARG n 
1 133 ILE n 
1 134 PRO n 
1 135 LEU n 
1 136 VAL n 
1 137 LEU n 
1 138 TYR n 
1 139 CYS n 
1 140 ALA n 
1 141 ASN n 
1 142 VAL n 
1 143 ARG n 
1 144 ILE n 
1 145 MET n 
1 146 TYR n 
1 147 TRP n 
1 148 GLU n 
1 149 GLU n 
1 150 CYS n 
1 151 ALA n 
1 152 ALA n 
1 153 LEU n 
1 154 TYR n 
1 155 PRO n 
1 156 GLY n 
1 157 LYS n 
1 158 LEU n 
1 159 ASN n 
1 160 SER n 
1 161 ASP n 
1 162 MET n 
1 163 ILE n 
1 164 CYS n 
1 165 ALA n 
1 166 ALA n 
1 167 ALA n 
1 168 ILE n 
1 169 GLU n 
1 170 GLY n 
1 171 GLY n 
1 172 THR n 
1 173 ASP n 
1 174 SER n 
1 175 CYS n 
1 176 GLU n 
1 177 GLY n 
1 178 ASP n 
1 179 SER n 
1 180 GLY n 
1 181 GLY n 
1 182 PRO n 
1 183 LEU n 
1 184 VAL n 
1 185 CYS n 
1 186 ASN n 
1 187 GLY n 
1 188 LYS n 
1 189 LEU n 
1 190 GLN n 
1 191 GLY n 
1 192 LEU n 
1 193 VAL n 
1 194 SER n 
1 195 TRP n 
1 196 GLY n 
1 197 ASP n 
1 198 VAL n 
1 199 PRO n 
1 200 CYS n 
1 201 VAL n 
1 202 SER n 
1 203 SER n 
1 204 THR n 
1 205 LYS n 
1 206 PRO n 
1 207 GLY n 
1 208 VAL n 
1 209 TYR n 
1 210 MET n 
1 211 ASP n 
1 212 VAL n 
1 213 PHE n 
1 214 ARG n 
1 215 TYR n 
1 216 ARG n 
1 217 ASP n 
1 218 TRP n 
1 219 ILE n 
1 220 VAL n 
1 221 GLU n 
1 222 THR n 
1 223 MET n 
1 224 CYS n 
1 225 ASP n 
1 226 ASP n 
# 
loop_
_pdbx_poly_seq_scheme.asym_id 
_pdbx_poly_seq_scheme.entity_id 
_pdbx_poly_seq_scheme.seq_id 
_pdbx_poly_seq_scheme.mon_id 
_pdbx_poly_seq_scheme.ndb_seq_num 
_pdbx_poly_seq_scheme.pdb_seq_num 
_pdbx_poly_seq_scheme.auth_seq_num 
_pdbx_poly_seq_scheme.pdb_mon_id 
_pdbx_poly_seq_scheme.auth_mon_id 
_pdbx_poly_seq_scheme.pdb_strand_id 
_pdbx_poly_seq_scheme.pdb_ins_code 
_pdbx_poly_seq_scheme.hetero 
A 1   1 LYS   1 1   1   LYS LYS A ? n 
A 1   2 LYS   2 2   2   LYS LYS A ? n 
A 1   3 PRO   3 3   3   PRO PRO A ? n 
A 1   4 LYS   4 4   4   LYS LYS A ? n 
A 1   5 GLY   5 5   5   GLY GLY A ? n 
A 1   6 TYR   6 6   6   TYR TYR A ? n 
A 1   7 PRO   7 7   7   PRO PRO A ? n 
A 1   8 CYS   8 8   8   CYS CYS A ? n 
A 1   9 PRO   9 9   9   PRO PRO A ? n 
A 1  10 PRO  10 10  10  PRO PRO A ? n 
A 1  11 HIS  11 11  11  HIS HIS A ? n 
A 1  12 SER  12 12  12  SER SER A ? n 
A 1  13 GLN  13 13  13  GLN GLN A ? n 
A 1  14 PRO  14 14  14  PRO PRO A ? n 
A 1  15 TRP  15 15  15  TRP TRP A ? n 
A 1  16 GLN  16 16  16  GLN GLN A ? n 
A 1  17 ALA  17 17  17  ALA ALA A ? n 
A 1  18 ALA  18 18  18  ALA ALA A ? n 
A 1  19 ILE  19 19  19  ILE ILE A ? n 
A 1  20 TYR  20 20  20  TYR TYR A ? n 
A 1  21 LYS  21 21  21  LYS LYS A ? n 
A 1  22 TYR  22 22  22  TYR TYR A ? n 
A 1  23 SER  23 23  23  SER SER A ? n 
A 1  24 ARG  24 24  24  ARG ARG A ? n 
A 1  25 PHE  25 25  25  PHE PHE A ? n 
A 1  26 TYR  26 26  26  TYR TYR A ? n 
A 1  27 CYS  27 27  27  CYS CYS A ? n 
A 1  28 GLY  28 28  28  GLY GLY A ? n 
A 1  29 ALA  29 29  29  ALA ALA A ? n 
A 1  30 THR  30 30  30  THR THR A ? n 
A 1  31 LEU  31 31  31  LEU LEU A ? n 
A 1  32 LEU  32 32  32  LEU LEU A ? n 
A 1  33 ASN  33 33  33  ASN ASN A ? n 
A 1  34 GLN  34 34  34  GLN GLN A ? n 
A 1  35 ARG  35 35  35  ARG ARG A ? n 
A 1  36 TRP  36 36  36  TRP TRP A ? n 
A 1  37 VAL  37 37  37  VAL VAL A ? n 
A 1  38 LEU  38 38  38  LEU LEU A ? n 
A 1  39 THR  39 39  39  THR THR A ? n 
A 1  40 ALA  40 40  40  ALA ALA A ? n 
A 1  41 ALA  41 41  41  ALA ALA A ? n 
A 1  42 HIS  42 42  42  HIS HIS A ? n 
A 1  43 CYS  43 43  43  CYS CYS A ? n 
A 1  44 ASN  44 44  44  ASN ASN A ? n 
A 1  45 ASN  45 45  45  ASN ASN A ? n 
A 1  46 GLY  46 46  46  GLY GLY A ? n 
A 1  47 ARG  47 47  47  ARG ARG A ? n 
A 1  48 ILE  48 48  48  ILE ILE A ? n 
A 1  49 HIS  49 49  49  HIS HIS A ? n 
A 1  50 VAL  50 50  50  VAL VAL A ? n 
A 1  51 ARG  51 51  51  ARG ARG A ? n 
A 1  52 LEU  52 52  52  LEU LEU A ? n 
A 1  53 GLY  53 53  53  GLY GLY A ? n 
A 1  54 ASP  54 54  54  ASP ASP A ? n 
A 1  55 GLU  55 55  55  GLU GLU A ? n 
A 1  56 ASN  56 56  56  ASN ASN A ? n 
A 1  57 LEU  57 57  57  LEU LEU A ? n 
A 1  58 ASN  58 58  58  ASN ASN A ? n 
A 1  59 VAL  59 59  59  VAL VAL A ? n 
A 1  60 LEU  60 60  60  LEU LEU A ? n 
A 1  61 GLU  61 61  61  GLU GLU A ? n 
A 1  62 GLY  62 62  62  GLY GLY A ? n 
A 1  63 THR  63 63  63  THR THR A ? n 
A 1  64 GLU  64 64  64  GLU GLU A ? n 
A 1  65 GLN  65 65  65  GLN GLN A ? n 
A 1  66 PHE  66 66  66  PHE PHE A ? n 
A 1  67 LEU  67 67  67  LEU LEU A ? n 
A 1  68 ALA  68 68  68  ALA ALA A ? n 
A 1  69 VAL  69 69  69  VAL VAL A ? n 
A 1  70 ALA  70 70  70  ALA ALA A ? n 
A 1  71 LYS  71 71  71  LYS LYS A ? n 
A 1  72 THR  72 72  72  THR THR A ? n 
A 1  73 ILE  73 73  73  ILE ILE A ? n 
A 1  74 VAL  74 74  74  VAL VAL A ? n 
A 1  75 HIS  75 75  75  HIS HIS A ? n 
A 1  76 PRO  76 76  76  PRO PRO A ? n 
A 1  77 LYS  77 77  77  LYS LYS A ? n 
A 1  78 TYR  78 78  78  TYR TYR A ? n 
A 1  79 ASN  79 79  79  ASN ASN A ? n 
A 1  80 GLN  80 80  80  GLN GLN A ? n 
A 1  81 SER  81 81  81  SER SER A ? n 
A 1  82 CYS  82 82  82  CYS CYS A ? n 
A 1  83 TYR  83 83  83  TYR TYR A ? n 
A 1  84 ASP  84 84  84  ASP ASP A ? n 
A 1  85 ASN  85 85  85  ASN ASN A ? n 
A 1  86 ASP  86 86  86  ASP ASP A ? n 
A 1  87 VAL  87 87  87  VAL VAL A ? n 
A 1  88 MET  88 88  88  MET MET A ? n 
A 1  89 LEU  89 89  89  LEU LEU A ? n 
A 1  90 VAL  90 90  90  VAL VAL A ? n 
A 1  91 LYS  91 91  91  LYS LYS A ? n 
A 1  92 LEU  92 92  92  LEU LEU A ? n 
A 1  93 SER  93 93  93  SER SER A ? n 
A 1  94 SER  94 94  94  SER SER A ? n 
A 1  95 PRO  95 95  95  PRO PRO A ? n 
A 1  96 ALA  96 96  96  ALA ALA A ? n 
A 1  97 VAL  97 97  97  VAL VAL A ? n 
A 1  98 PHE  98 98  98  PHE PHE A ? n 
A 1  99 ASN  99 99  99  ASN ASN A ? n 
A 1 100 HIS 100 100 100 HIS HIS A ? n 
A 1 101 TYR 101 101 101 TYR TYR A ? n 
A 1 102 VAL 102 102 102 VAL VAL A ? n 
A 1 103 GLN 103 103 103 GLN GLN A ? n 
A 1 104 PRO 104 104 104 PRO PRO A ? n 
A 1 105 ILE 105 105 105 ILE ILE A ? n 
A 1 106 SER 106 106 106 SER SER A ? n 
A 1 107 LEU 107 107 107 LEU LEU A ? n 
A 1 108 ALA 108 108 108 ALA ALA A ? n 
A 1 109 THR 109 109 109 THR THR A ? n 
A 1 110 GLN 110 110 110 GLN GLN A ? n 
A 1 111 ARG 111 111 111 ARG ARG A ? n 
A 1 112 ALA 112 112 112 ALA ALA A ? n 
A 1 113 THR 113 113 113 THR THR A ? n 
A 1 114 SER 114 114 114 SER SER A ? n 
A 1 115 GLY 115 115 115 GLY GLY A ? n 
A 1 116 ASP 116 116 116 ASP ASP A ? n 
A 1 117 MET 117 117 117 MET MET A ? n 
A 1 118 CYS 118 118 118 CYS CYS A ? n 
A 1 119 MET 119 119 119 MET MET A ? n 
A 1 120 VAL 120 120 120 VAL VAL A ? n 
A 1 121 SER 121 121 121 SER SER A ? n 
A 1 122 GLY 122 122 122 GLY GLY A ? n 
A 1 123 TRP 123 123 123 TRP TRP A ? n 
A 1 124 GLY 124 124 124 GLY GLY A ? n 
A 1 125 GLY 125 125 125 GLY GLY A ? n 
A 1 126 PRO 126 126 126 PRO PRO A ? n 
A 1 127 ILE 127 127 127 ILE ILE A ? n 
A 1 128 ASN 128 128 128 ASN ASN A ? n 
A 1 129 PHE 129 129 129 PHE PHE A ? n 
A 1 130 PRO 130 130 130 PRO PRO A ? n 
A 1 131 GLU 131 131 131 GLU GLU A ? n 
A 1 132 ARG 132 132 132 ARG ARG A ? n 
A 1 133 ILE 133 133 133 ILE ILE A ? n 
A 1 134 PRO 134 134 134 PRO PRO A ? n 
A 1 135 LEU 135 135 135 LEU LEU A ? n 
A 1 136 VAL 136 136 136 VAL VAL A ? n 
A 1 137 LEU 137 137 137 LEU LEU A ? n 
A 1 138 TYR 138 138 138 TYR TYR A ? n 
A 1 139 CYS 139 139 139 CYS CYS A ? n 
A 1 140 ALA 140 140 140 ALA ALA A ? n 
A 1 141 ASN 141 141 141 ASN ASN A ? n 
A 1 142 VAL 142 142 142 VAL VAL A ? n 
A 1 143 ARG 143 143 143 ARG ARG A ? n 
A 1 144 ILE 144 144 144 ILE ILE A ? n 
A 1 145 MET 145 145 145 MET MET A ? n 
A 1 146 TYR 146 146 146 TYR TYR A ? n 
A 1 147 TRP 147 147 147 TRP TRP A ? n 
A 1 148 GLU 148 148 148 GLU GLU A ? n 
A 1 149 GLU 149 149 149 GLU GLU A ? n 
A 1 150 CYS 150 150 150 CYS CYS A ? n 
A 1 151 ALA 151 151 151 ALA ALA A ? n 
A 1 152 ALA 152 152 152 ALA ALA A ? n 
A 1 153 LEU 153 153 153 LEU LEU A ? n 
A 1 154 TYR 154 154 154 TYR TYR A ? n 
A 1 155 PRO 155 155 155 PRO PRO A ? n 
A 1 156 GLY 156 156 156 GLY GLY A ? n 
A 1 157 LYS 157 157 157 LYS LYS A ? n 
A 1 158 LEU 158 158 158 LEU LEU A ? n 
A 1 159 ASN 159 159 159 ASN ASN A ? n 
A 1 160 SER 160 160 160 SER SER A ? n 
A 1 161 ASP 161 161 161 ASP ASP A ? n 
A 1 162 MET 162 162 162 MET MET A ? n 
A 1 163 ILE 163 163 163 ILE ILE A ? n 
A 1 164 CYS 164 164 164 CYS CYS A ? n 
A 1 165 ALA 165 165 165 ALA ALA A ? n 
A 1 166 ALA 166 166 166 ALA ALA A ? n 
A 1 167 ALA 167 167 167 ALA ALA A ? n 
A 1 168 ILE 168 168 168 ILE ILE A ? n 
A 1 169 GLU 169 169 169 GLU GLU A ? n 
A 1 170 GLY 170 170 170 GLY GLY A ? n 
A 1 171 GLY 171 171 171 GLY GLY A ? n 
A 1 172 THR 172 172 172 THR THR A ? n 
A 1 173 ASP 173 173 173 ASP ASP A ? n 
A 1 174 SER 174 174 174 SER SER A ? n 
A 1 175 CYS 175 175 175 CYS CYS A ? n 
A 1 176 GLU 176 176 176 GLU GLU A ? n 
A 1 177 GLY 177 177 177 GLY GLY A ? n 
A 1 178 ASP 178 178 178 ASP ASP A ? n 
A 1 179 SER 179 179 179 SER SER A ? n 
A 1 180 GLY 180 180 180 GLY GLY A ? n 
A 1 181 GLY 181 181 181 GLY GLY A ? n 
A 1 182 PRO 182 182 182 PRO PRO A ? n 
A 1 183 LEU 183 183 183 LEU LEU A ? n 
A 1 184 VAL 184 184 184 VAL VAL A ? n 
A 1 185 CYS 185 185 185 CYS CYS A ? n 
A 1 186 ASN 186 186 186 ASN ASN A ? n 
A 1 187 GLY 187 187 187 GLY GLY A ? n 
A 1 188 LYS 188 188 188 LYS LYS A ? n 
A 1 189 LEU 189 189 189 LEU LEU A ? n 
A 1 190 GLN 190 190 190 GLN GLN A ? n 
A 1 191 GLY 191 191 191 GLY GLY A ? n 
A 1 192 LEU 192 192 192 LEU LEU A ? n 
A 1 193 VAL 193 193 193 VAL VAL A ? n 
A 1 194 SER 194 194 194 SER SER A ? n 
A 1 195 TRP 195 195 195 TRP TRP A ? n 
A 1 196 GLY 196 196 196 GLY GLY A ? n 
A 1 197 ASP 197 197 197 ASP ASP A ? n 
A 1 198 VAL 198 198 198 VAL VAL A ? n 
A 1 199 PRO 199 199 199 PRO PRO A ? n 
A 1 200 CYS 200 200 200 CYS CYS A ? n 
A 1 201 VAL 201 201 201 VAL VAL A ? n 
A 1 202 SER 202 202 202 SER SER A ? n 
A 1 203 SER 203 203 203 SER SER A ? n 
A 1 204 THR 204 204 204 THR THR A ? n 
A 1 205 LYS 205 205 205 LYS LYS A ? n 
A 1 206 PRO 206 206 206 PRO PRO A ? n 
A 1 207 GLY 207 207 207 GLY GLY A ? n 
A 1 208 VAL 208 208 208 VAL VAL A ? n 
A 1 209 TYR 209 209 209 TYR TYR A ? n 
A 1 210 MET 210 210 210 MET MET A ? n 
A 1 211 ASP 211 211 211 ASP ASP A ? n 
A 1 212 VAL 212 212 212 VAL VAL A ? n 
A 1 213 PHE 213 213 213 PHE PHE A ? n 
A 1 214 ARG 214 214 214 ARG ARG A ? n 
A 1 215 TYR 215 215 215 TYR TYR A ? n 
A 1 216 ARG 216 216 216 ARG ARG A ? n 
A 1 217 ASP 217 217 217 ASP ASP A ? n 
A 1 218 TRP 218 218 218 TRP TRP A ? n 
A 1 219 ILE 219 219 219 ILE ILE A ? n 
A 1 220 VAL 220 220 220 VAL VAL A ? n 
A 1 221 GLU 221 221 221 GLU GLU A ? n 
A 1 222 THR 222 222 222 THR THR A ? n 
A 1 223 MET 223 223 223 MET MET A ? n 
A 1 224 CYS 224 224 224 CYS CYS A ? n 
A 1 225 ASP 225 225 225 ASP ASP A ? n 
A 1 226 ASP 226 226 226 ASP ASP A ? n 
# 
loop_
_atom_site.group_PDB 
_atom_site.id 
_atom_site.type_symbol 
_atom_site.label_atom_id 
_atom_site.label_alt_id 
_atom_site.label_comp_id 
_atom_site.label_asym_id 
_atom_site.label_entity_id 
_atom_site.label_seq_id 
_atom_site.pdbx_PDB_ins_code 
_atom_site.Cartn_x 
_atom_site.Cartn_y 
_atom_site.Cartn_z 
_atom_site.occupancy 
_atom_site.B_iso_or_equiv 
_atom_site.pdbx_formal_charge 
_atom_site.auth_seq_id 
_atom_site.auth_comp_id 
_atom_site.auth_asym_id 
_atom_site.auth_atom_id 
_atom_site.pdbx_PDB_model_num 
ATOM 1    N N   ? LYS A 1   1 ?  -5.045  15.420 -18.655 1.000 33.020 ? 1   LYS A N   1 
ATOM 2    C CA  ? LYS A 1   1 ?  -4.338  14.220 -19.095 1.000 33.020 ? 1   LYS A CA  1 
ATOM 3    C C   ? LYS A 1   1 ?  -4.680  13.025 -18.209 1.000 33.020 ? 1   LYS A C   1 
ATOM 4    C CB  ? LYS A 1   1 ?  -2.827  14.456 -19.095 1.000 33.020 ? 1   LYS A CB  1 
ATOM 5    O O   ? LYS A 1   1 ?  -4.609  13.115 -16.981 1.000 33.020 ? 1   LYS A O   1 
ATOM 6    C CG  ? LYS A 1   1 ?  -2.249  14.761 -20.469 1.000 33.020 ? 1   LYS A CG  1 
ATOM 7    C CD  ? LYS A 1   1 ?  -0.731  14.879 -20.423 1.000 33.020 ? 1   LYS A CD  1 
ATOM 8    C CE  ? LYS A 1   1 ?  -0.156  15.237 -21.787 1.000 33.020 ? 1   LYS A CE  1 
ATOM 9    N NZ  ? LYS A 1   1 ?   1.335  15.326 -21.753 1.000 33.020 ? 1   LYS A NZ  1 
ATOM 10   N N   ? LYS A 1   2 ?  -5.827  12.262 -18.546 1.000 37.530 ? 2   LYS A N   1 
ATOM 11   C CA  ? LYS A 1   2 ?  -6.420  11.046 -17.997 1.000 37.530 ? 2   LYS A CA  1 
ATOM 12   C C   ? LYS A 1   2 ?  -5.358  10.159 -17.353 1.000 37.530 ? 2   LYS A C   1 
ATOM 13   C CB  ? LYS A 1   2 ?  -7.160  10.270 -19.088 1.000 37.530 ? 2   LYS A CB  1 
ATOM 14   O O   ? LYS A 1   2 ?  -4.252  10.024 -17.879 1.000 37.530 ? 2   LYS A O   1 
ATOM 15   C CG  ? LYS A 1   2 ?  -8.458  10.923 -19.540 1.000 37.530 ? 2   LYS A CG  1 
ATOM 16   C CD  ? LYS A 1   2 ?  -9.266   9.996 -20.440 1.000 37.530 ? 2   LYS A CD  1 
ATOM 17   C CE  ? LYS A 1   2 ? -10.525  10.678 -20.958 1.000 37.530 ? 2   LYS A CE  1 
ATOM 18   N NZ  ? LYS A 1   2 ? -11.379   9.738 -21.745 1.000 37.530 ? 2   LYS A NZ  1 
ATOM 19   N N   ? PRO A 1   3 ?  -5.401   9.895 -16.079 1.000 47.740 ? 3   PRO A N   1 
ATOM 20   C CA  ? PRO A 1   3 ?  -4.554   8.856 -15.487 1.000 47.740 ? 3   PRO A CA  1 
ATOM 21   C C   ? PRO A 1   3 ?  -4.434   7.618 -16.373 1.000 47.740 ? 3   PRO A C   1 
ATOM 22   C CB  ? PRO A 1   3 ?  -5.270   8.522 -14.176 1.000 47.740 ? 3   PRO A CB  1 
ATOM 23   O O   ? PRO A 1   3 ?  -5.399   7.234 -17.038 1.000 47.740 ? 3   PRO A O   1 
ATOM 24   C CG  ? PRO A 1   3 ?  -6.414   9.483 -14.110 1.000 47.740 ? 3   PRO A CG  1 
ATOM 25   C CD  ? PRO A 1   3 ?  -6.524  10.185 -15.433 1.000 47.740 ? 3   PRO A CD  1 
ATOM 26   N N   ? LYS A 1   4 ?  -3.482   7.485 -17.265 1.000 60.400 ? 4   LYS A N   1 
ATOM 27   C CA  ? LYS A 1   4 ?  -3.126   6.358 -18.122 1.000 60.400 ? 4   LYS A CA  1 
ATOM 28   C C   ? LYS A 1   4 ?  -3.453   5.029 -17.447 1.000 60.400 ? 4   LYS A C   1 
ATOM 29   C CB  ? LYS A 1   4 ?  -1.641   6.409 -18.487 1.000 60.400 ? 4   LYS A CB  1 
ATOM 30   O O   ? LYS A 1   4 ?  -2.552   4.313 -17.005 1.000 60.400 ? 4   LYS A O   1 
ATOM 31   C CG  ? LYS A 1   4 ?  -1.288   7.495 -19.492 1.000 60.400 ? 4   LYS A CG  1 
ATOM 32   C CD  ? LYS A 1   4 ?   0.150   7.363 -19.976 1.000 60.400 ? 4   LYS A CD  1 
ATOM 33   C CE  ? LYS A 1   4 ?   0.516   8.470 -20.955 1.000 60.400 ? 4   LYS A CE  1 
ATOM 34   N NZ  ? LYS A 1   4 ?   1.919   8.331 -21.450 1.000 60.400 ? 4   LYS A NZ  1 
ATOM 35   N N   ? GLY A 1   5 ?  -4.828   4.679 -17.037 1.000 73.100 ? 5   GLY A N   1 
ATOM 36   C CA  ? GLY A 1   5 ?  -5.518   3.456 -16.660 1.000 73.100 ? 5   GLY A CA  1 
ATOM 37   C C   ? GLY A 1   5 ?  -6.951   3.401 -17.156 1.000 73.100 ? 5   GLY A C   1 
ATOM 38   O O   ? GLY A 1   5 ?  -7.366   4.236 -17.963 1.000 73.100 ? 5   GLY A O   1 
ATOM 39   N N   ? TYR A 1   6 ?  -7.592   2.247 -16.926 1.000 82.180 ? 6   TYR A N   1 
ATOM 40   C CA  ? TYR A 1   6 ?  -8.987   2.025 -17.289 1.000 82.180 ? 6   TYR A CA  1 
ATOM 41   C C   ? TYR A 1   6 ?  -9.826   1.703 -16.059 1.000 82.180 ? 6   TYR A C   1 
ATOM 42   C CB  ? TYR A 1   6 ?  -9.103   0.891 -18.311 1.000 82.180 ? 6   TYR A CB  1 
ATOM 43   O O   ? TYR A 1   6 ?  -9.302   1.230 -15.048 1.000 82.180 ? 6   TYR A O   1 
ATOM 44   C CG  ? TYR A 1   6 ?  -8.509  -0.414 -17.839 1.000 82.180 ? 6   TYR A CG  1 
ATOM 45   C CD1 ? TYR A 1   6 ?  -7.167  -0.713 -18.063 1.000 82.180 ? 6   TYR A CD1 1 
ATOM 46   C CD2 ? TYR A 1   6 ?  -9.289  -1.352 -17.170 1.000 82.180 ? 6   TYR A CD2 1 
ATOM 47   C CE1 ? TYR A 1   6 ?  -6.616  -1.915 -17.631 1.000 82.180 ? 6   TYR A CE1 1 
ATOM 48   C CE2 ? TYR A 1   6 ?  -8.749  -2.557 -16.734 1.000 82.180 ? 6   TYR A CE2 1 
ATOM 49   O OH  ? TYR A 1   6 ?  -6.873  -4.021 -16.539 1.000 82.180 ? 6   TYR A OH  1 
ATOM 50   C CZ  ? TYR A 1   6 ?  -7.413  -2.829 -16.969 1.000 82.180 ? 6   TYR A CZ  1 
ATOM 51   N N   ? PRO A 1   7 ? -11.124   2.275 -16.125 1.000 87.550 ? 7   PRO A N   1 
ATOM 52   C CA  ? PRO A 1   7 ? -11.970   1.837 -15.013 1.000 87.550 ? 7   PRO A CA  1 
ATOM 53   C C   ? PRO A 1   7 ? -11.940   0.324 -14.809 1.000 87.550 ? 7   PRO A C   1 
ATOM 54   C CB  ? PRO A 1   7 ? -13.367   2.305 -15.427 1.000 87.550 ? 7   PRO A CB  1 
ATOM 55   O O   ? PRO A 1   7 ? -12.043  -0.435 -15.776 1.000 87.550 ? 7   PRO A O   1 
ATOM 56   C CG  ? PRO A 1   7 ? -13.127   3.416 -16.397 1.000 87.550 ? 7   PRO A CG  1 
ATOM 57   C CD  ? PRO A 1   7 ? -11.864   3.122 -17.155 1.000 87.550 ? 7   PRO A CD  1 
ATOM 58   N N   ? CYS A 1   8 ? -11.676  -0.062 -13.582 1.000 90.870 ? 8   CYS A N   1 
ATOM 59   C CA  ? CYS A 1   8 ? -11.722  -1.486 -13.268 1.000 90.870 ? 8   CYS A CA  1 
ATOM 60   C C   ? CYS A 1   8 ? -13.125  -2.044 -13.472 1.000 90.870 ? 8   CYS A C   1 
ATOM 61   C CB  ? CYS A 1   8 ? -11.271  -1.731 -11.828 1.000 90.870 ? 8   CYS A CB  1 
ATOM 62   O O   ? CYS A 1   8 ? -14.115  -1.373 -13.175 1.000 90.870 ? 8   CYS A O   1 
ATOM 63   S SG  ? CYS A 1   8 ?  -9.553  -1.270 -11.516 1.000 90.870 ? 8   CYS A SG  1 
ATOM 64   N N   ? PRO A 1   9 ? -13.144  -3.290 -14.042 1.000 92.330 ? 9   PRO A N   1 
ATOM 65   C CA  ? PRO A 1   9 ? -14.475  -3.901 -14.003 1.000 92.330 ? 9   PRO A CA  1 
ATOM 66   C C   ? PRO A 1   9 ? -15.076  -3.918 -12.600 1.000 92.330 ? 9   PRO A C   1 
ATOM 67   C CB  ? PRO A 1   9 ? -14.225  -5.324 -14.508 1.000 92.330 ? 9   PRO A CB  1 
ATOM 68   O O   ? PRO A 1   9 ? -14.357  -4.130 -11.619 1.000 92.330 ? 9   PRO A O   1 
ATOM 69   C CG  ? PRO A 1   9 ? -12.990  -5.221 -15.344 1.000 92.330 ? 9   PRO A CG  1 
ATOM 70   C CD  ? PRO A 1   9 ? -12.070  -4.215 -14.714 1.000 92.330 ? 9   PRO A CD  1 
ATOM 71   N N   ? PRO A 1  10 ? -16.350  -3.582 -12.490 1.000 90.860 ? 10  PRO A N   1 
ATOM 72   C CA  ? PRO A 1  10 ? -16.987  -3.586 -11.171 1.000 90.860 ? 10  PRO A CA  1 
ATOM 73   C C   ? PRO A 1  10 ? -16.714  -4.867 -10.388 1.000 90.860 ? 10  PRO A C   1 
ATOM 74   C CB  ? PRO A 1  10 ? -18.477  -3.453 -11.499 1.000 90.860 ? 10  PRO A CB  1 
ATOM 75   O O   ? PRO A 1  10 ? -16.786  -5.965 -10.947 1.000 90.860 ? 10  PRO A O   1 
ATOM 76   C CG  ? PRO A 1  10 ? -18.517  -2.759 -12.822 1.000 90.860 ? 10  PRO A CG  1 
ATOM 77   C CD  ? PRO A 1  10 ? -17.346  -3.224 -13.640 1.000 90.860 ? 10  PRO A CD  1 
ATOM 78   N N   ? HIS A 1  11 ? -16.259  -4.643  -9.011 1.000 91.080 ? 11  HIS A N   1 
ATOM 79   C CA  ? HIS A 1  11 ? -16.076  -5.717  -8.041 1.000 91.080 ? 11  HIS A CA  1 
ATOM 80   C C   ? HIS A 1  11 ? -14.935  -6.642  -8.453 1.000 91.080 ? 11  HIS A C   1 
ATOM 81   C CB  ? HIS A 1  11 ? -17.369  -6.518  -7.877 1.000 91.080 ? 11  HIS A CB  1 
ATOM 82   O O   ? HIS A 1  11 ? -14.833  -7.767  -7.957 1.000 91.080 ? 11  HIS A O   1 
ATOM 83   C CG  ? HIS A 1  11 ? -18.561  -5.673  -7.560 1.000 91.080 ? 11  HIS A CG  1 
ATOM 84   C CD2 ? HIS A 1  11 ? -19.752  -5.544  -8.191 1.000 91.080 ? 11  HIS A CD2 1 
ATOM 85   N ND1 ? HIS A 1  11 ? -18.606  -4.827  -6.473 1.000 91.080 ? 11  HIS A ND1 1 
ATOM 86   C CE1 ? HIS A 1  11 ? -19.777  -4.213  -6.449 1.000 91.080 ? 11  HIS A CE1 1 
ATOM 87   N NE2 ? HIS A 1  11 ? -20.491  -4.630  -7.481 1.000 91.080 ? 11  HIS A NE2 1 
ATOM 88   N N   ? SER A 1  12 ? -14.127  -6.266  -9.404 1.000 94.650 ? 12  SER A N   1 
ATOM 89   C CA  ? SER A 1  12 ? -13.016  -7.070  -9.903 1.000 94.650 ? 12  SER A CA  1 
ATOM 90   C C   ? SER A 1  12 ? -11.833  -7.035  -8.942 1.000 94.650 ? 12  SER A C   1 
ATOM 91   C CB  ? SER A 1  12 ? -12.578  -6.580 -11.284 1.000 94.650 ? 12  SER A CB  1 
ATOM 92   O O   ? SER A 1  12 ? -10.943  -7.885  -9.013 1.000 94.650 ? 12  SER A O   1 
ATOM 93   O OG  ? SER A 1  12 ? -12.144  -5.232 -11.225 1.000 94.650 ? 12  SER A OG  1 
ATOM 94   N N   ? GLN A 1  13 ? -11.688  -6.159  -8.008 1.000 96.280 ? 13  GLN A N   1 
ATOM 95   C CA  ? GLN A 1  13 ? -10.647  -6.030  -6.994 1.000 96.280 ? 13  GLN A CA  1 
ATOM 96   C C   ? GLN A 1  13 ? -11.247  -5.979  -5.592 1.000 96.280 ? 13  GLN A C   1 
ATOM 97   C CB  ? GLN A 1  13 ?  -9.801  -4.781  -7.248 1.000 96.280 ? 13  GLN A CB  1 
ATOM 98   O O   ? GLN A 1  13 ? -11.147  -4.960  -4.905 1.000 96.280 ? 13  GLN A O   1 
ATOM 99   C CG  ? GLN A 1  13 ?  -9.138  -4.757  -8.619 1.000 96.280 ? 13  GLN A CG  1 
ATOM 100  C CD  ? GLN A 1  13 ?  -9.504  -5.958  -9.470 1.000 96.280 ? 13  GLN A CD  1 
ATOM 101  N NE2 ? GLN A 1  13 ?  -9.145  -5.911 -10.748 1.000 96.280 ? 13  GLN A NE2 1 
ATOM 102  O OE1 ? GLN A 1  13 ? -10.105  -6.921  -8.983 1.000 96.280 ? 13  GLN A OE1 1 
ATOM 103  N N   ? PRO A 1  14 ? -11.773  -7.092  -5.084 1.000 97.040 ? 14  PRO A N   1 
ATOM 104  C CA  ? PRO A 1  14 ? -12.501  -7.131  -3.814 1.000 97.040 ? 14  PRO A CA  1 
ATOM 105  C C   ? PRO A 1  14 ? -11.581  -6.998  -2.602 1.000 97.040 ? 14  PRO A C   1 
ATOM 106  C CB  ? PRO A 1  14 ? -13.178  -8.504  -3.837 1.000 97.040 ? 14  PRO A CB  1 
ATOM 107  O O   ? PRO A 1  14 ? -12.054  -6.779  -1.484 1.000 97.040 ? 14  PRO A O   1 
ATOM 108  C CG  ? PRO A 1  14 ? -12.296  -9.350  -4.699 1.000 97.040 ? 14  PRO A CG  1 
ATOM 109  C CD  ? PRO A 1  14 ? -11.751  -8.496  -5.807 1.000 97.040 ? 14  PRO A CD  1 
ATOM 110  N N   ? TRP A 1  15 ? -10.234  -7.014  -2.830 1.000 98.030 ? 15  TRP A N   1 
ATOM 111  C CA  ? TRP A 1  15 ?  -9.246  -6.859  -1.769 1.000 98.030 ? 15  TRP A CA  1 
ATOM 112  C C   ? TRP A 1  15 ?  -8.861  -5.394  -1.593 1.000 98.030 ? 15  TRP A C   1 
ATOM 113  C CB  ? TRP A 1  15 ?  -7.998  -7.695  -2.069 1.000 98.030 ? 15  TRP A CB  1 
ATOM 114  O O   ? TRP A 1  15 ?  -8.179  -5.036  -0.630 1.000 98.030 ? 15  TRP A O   1 
ATOM 115  C CG  ? TRP A 1  15 ?  -7.446  -7.492  -3.448 1.000 98.030 ? 15  TRP A CG  1 
ATOM 116  C CD1 ? TRP A 1  15 ?  -6.583  -6.512  -3.853 1.000 98.030 ? 15  TRP A CD1 1 
ATOM 117  C CD2 ? TRP A 1  15 ?  -7.724  -8.286  -4.605 1.000 98.030 ? 15  TRP A CD2 1 
ATOM 118  C CE2 ? TRP A 1  15 ?  -6.994  -7.730  -5.678 1.000 98.030 ? 15  TRP A CE2 1 
ATOM 119  C CE3 ? TRP A 1  15 ?  -8.520  -9.415  -4.838 1.000 98.030 ? 15  TRP A CE3 1 
ATOM 120  N NE1 ? TRP A 1  15 ?  -6.307  -6.650  -5.194 1.000 98.030 ? 15  TRP A NE1 1 
ATOM 121  C CH2 ? TRP A 1  15 ?  -7.822  -9.372  -7.168 1.000 98.030 ? 15  TRP A CH2 1 
ATOM 122  C CZ2 ? TRP A 1  15 ?  -7.036  -8.267  -6.968 1.000 98.030 ? 15  TRP A CZ2 1 
ATOM 123  C CZ3 ? TRP A 1  15 ?  -8.561  -9.948  -6.122 1.000 98.030 ? 15  TRP A CZ3 1 
ATOM 124  N N   ? GLN A 1  16 ?  -9.234  -4.517  -2.582 1.000 96.870 ? 16  GLN A N   1 
ATOM 125  C CA  ? GLN A 1  16 ?  -8.898  -3.099  -2.519 1.000 96.870 ? 16  GLN A CA  1 
ATOM 126  C C   ? GLN A 1  16 ?  -9.567  -2.427  -1.323 1.000 96.870 ? 16  GLN A C   1 
ATOM 127  C CB  ? GLN A 1  16 ?  -9.305  -2.392  -3.813 1.000 96.870 ? 16  GLN A CB  1 
ATOM 128  O O   ? GLN A 1  16 ? -10.773  -2.575  -1.116 1.000 96.870 ? 16  GLN A O   1 
ATOM 129  C CG  ? GLN A 1  16 ?  -8.899  -0.926  -3.867 1.000 96.870 ? 16  GLN A CG  1 
ATOM 130  C CD  ? GLN A 1  16 ?  -7.398  -0.736  -3.980 1.000 96.870 ? 16  GLN A CD  1 
ATOM 131  N NE2 ? GLN A 1  16 ?  -6.869   0.248  -3.261 1.000 96.870 ? 16  GLN A NE2 1 
ATOM 132  O OE1 ? GLN A 1  16 ?  -6.720  -1.469  -4.707 1.000 96.870 ? 16  GLN A OE1 1 
ATOM 133  N N   ? ALA A 1  17 ?  -8.764  -1.670  -0.561 1.000 96.840 ? 17  ALA A N   1 
ATOM 134  C CA  ? ALA A 1  17 ?  -9.254  -0.922   0.594 1.000 96.840 ? 17  ALA A CA  1 
ATOM 135  C C   ? ALA A 1  17 ?  -8.867   0.551   0.498 1.000 96.840 ? 17  ALA A C   1 
ATOM 136  C CB  ? ALA A 1  17 ?  -8.715  -1.527   1.888 1.000 96.840 ? 17  ALA A CB  1 
ATOM 137  O O   ? ALA A 1  17 ?  -7.870   0.897  -0.140 1.000 96.840 ? 17  ALA A O   1 
ATOM 138  N N   ? ALA A 1  18 ?  -9.734   1.348   1.105 1.000 95.030 ? 18  ALA A N   1 
ATOM 139  C CA  ? ALA A 1  18 ?  -9.471   2.784   1.163 1.000 95.030 ? 18  ALA A CA  1 
ATOM 140  C C   ? ALA A 1  18 ?  -9.252   3.243   2.602 1.000 95.030 ? 18  ALA A C   1 
ATOM 141  C CB  ? ALA A 1  18 ? -10.621   3.562   0.529 1.000 95.030 ? 18  ALA A CB  1 
ATOM 142  O O   ? ALA A 1  18 ? -10.018   2.883   3.499 1.000 95.030 ? 18  ALA A O   1 
ATOM 143  N N   ? ILE A 1  19 ?  -8.182   3.962   2.717 1.000 95.050 ? 19  ILE A N   1 
ATOM 144  C CA  ? ILE A 1  19 ?  -7.925   4.600   4.003 1.000 95.050 ? 19  ILE A CA  1 
ATOM 145  C C   ? ILE A 1  19 ?  -8.424   6.042   3.973 1.000 95.050 ? 19  ILE A C   1 
ATOM 146  C CB  ? ILE A 1  19 ?  -6.423   4.560   4.363 1.000 95.050 ? 19  ILE A CB  1 
ATOM 147  O O   ? ILE A 1  19 ?  -8.102   6.798   3.053 1.000 95.050 ? 19  ILE A O   1 
ATOM 148  C CG1 ? ILE A 1  19 ?  -5.983   3.121   4.659 1.000 95.050 ? 19  ILE A CG1 1 
ATOM 149  C CG2 ? ILE A 1  19 ?  -6.128   5.478   5.553 1.000 95.050 ? 19  ILE A CG2 1 
ATOM 150  C CD1 ? ILE A 1  19 ?  -4.508   2.986   5.011 1.000 95.050 ? 19  ILE A CD1 1 
ATOM 151  N N   ? TYR A 1  20 ?  -9.243   6.348   5.016 1.000 92.620 ? 20  TYR A N   1 
ATOM 152  C CA  ? TYR A 1  20 ?  -9.795   7.691   5.147 1.000 92.620 ? 20  TYR A CA  1 
ATOM 153  C C   ? TYR A 1  20 ?  -9.194   8.413   6.348 1.000 92.620 ? 20  TYR A C   1 
ATOM 154  C CB  ? TYR A 1  20 ? -11.320   7.636   5.282 1.000 92.620 ? 20  TYR A CB  1 
ATOM 155  O O   ? TYR A 1  20 ?  -8.953   7.801   7.391 1.000 92.620 ? 20  TYR A O   1 
ATOM 156  C CG  ? TYR A 1  20 ? -12.040   7.474   3.965 1.000 92.620 ? 20  TYR A CG  1 
ATOM 157  C CD1 ? TYR A 1  20 ? -12.684   8.553   3.363 1.000 92.620 ? 20  TYR A CD1 1 
ATOM 158  C CD2 ? TYR A 1  20 ? -12.078   6.242   3.320 1.000 92.620 ? 20  TYR A CD2 1 
ATOM 159  C CE1 ? TYR A 1  20 ? -13.350   8.408   2.151 1.000 92.620 ? 20  TYR A CE1 1 
ATOM 160  C CE2 ? TYR A 1  20 ? -12.741   6.086   2.107 1.000 92.620 ? 20  TYR A CE2 1 
ATOM 161  O OH  ? TYR A 1  20 ? -14.031   7.024   0.331 1.000 92.620 ? 20  TYR A OH  1 
ATOM 162  C CZ  ? TYR A 1  20 ? -13.373   7.173   1.531 1.000 92.620 ? 20  TYR A CZ  1 
ATOM 163  N N   ? LYS A 1  21 ?  -8.958   9.560   6.055 1.000 90.440 ? 21  LYS A N   1 
ATOM 164  C CA  ? LYS A 1  21 ?  -8.666  10.502   7.131 1.000 90.440 ? 21  LYS A CA  1 
ATOM 165  C C   ? LYS A 1  21 ?  -9.745  11.577   7.228 1.000 90.440 ? 21  LYS A C   1 
ATOM 166  C CB  ? LYS A 1  21 ?  -7.297  11.151   6.920 1.000 90.440 ? 21  LYS A CB  1 
ATOM 167  O O   ? LYS A 1  21 ?  -9.965  12.331   6.278 1.000 90.440 ? 21  LYS A O   1 
ATOM 168  C CG  ? LYS A 1  21 ?  -6.854  12.048   8.067 1.000 90.440 ? 21  LYS A CG  1 
ATOM 169  C CD  ? LYS A 1  21 ?  -5.506  12.697   7.780 1.000 90.440 ? 21  LYS A CD  1 
ATOM 170  C CE  ? LYS A 1  21 ?  -5.083  13.631   8.906 1.000 90.440 ? 21  LYS A CE  1 
ATOM 171  N NZ  ? LYS A 1  21 ?  -3.798  14.326   8.595 1.000 90.440 ? 21  LYS A NZ  1 
ATOM 172  N N   ? TYR A 1  22 ? -10.385  11.499   8.481 1.000 85.700 ? 22  TYR A N   1 
ATOM 173  C CA  ? TYR A 1  22 ? -11.577  12.317   8.677 1.000 85.700 ? 22  TYR A CA  1 
ATOM 174  C C   ? TYR A 1  22 ? -12.660  11.952   7.668 1.000 85.700 ? 22  TYR A C   1 
ATOM 175  C CB  ? TYR A 1  22 ? -11.235  13.805   8.560 1.000 85.700 ? 22  TYR A CB  1 
ATOM 176  O O   ? TYR A 1  22 ? -13.221  10.855   7.719 1.000 85.700 ? 22  TYR A O   1 
ATOM 177  C CG  ? TYR A 1  22 ? -10.198  14.269   9.555 1.000 85.700 ? 22  TYR A CG  1 
ATOM 178  C CD1 ? TYR A 1  22 ? -10.438  14.197  10.925 1.000 85.700 ? 22  TYR A CD1 1 
ATOM 179  C CD2 ? TYR A 1  22 ?  -8.979  14.781   9.127 1.000 85.700 ? 22  TYR A CD2 1 
ATOM 180  C CE1 ? TYR A 1  22 ?  -9.487  14.625  11.845 1.000 85.700 ? 22  TYR A CE1 1 
ATOM 181  C CE2 ? TYR A 1  22 ?  -8.020  15.213  10.038 1.000 85.700 ? 22  TYR A CE2 1 
ATOM 182  O OH  ? TYR A 1  22 ?  -7.338  15.556  12.299 1.000 85.700 ? 22  TYR A OH  1 
ATOM 183  C CZ  ? TYR A 1  22 ?  -8.283  15.130  11.393 1.000 85.700 ? 22  TYR A CZ  1 
ATOM 184  N N   ? SER A 1  23 ? -12.773  12.478   6.523 1.000 82.960 ? 23  SER A N   1 
ATOM 185  C CA  ? SER A 1  23 ? -13.837  12.181   5.570 1.000 82.960 ? 23  SER A CA  1 
ATOM 186  C C   ? SER A 1  23 ? -13.313  12.181   4.138 1.000 82.960 ? 23  SER A C   1 
ATOM 187  C CB  ? SER A 1  23 ? -14.976  13.193   5.706 1.000 82.960 ? 23  SER A CB  1 
ATOM 188  O O   ? SER A 1  23 ? -14.094  12.111   3.186 1.000 82.960 ? 23  SER A O   1 
ATOM 189  O OG  ? SER A 1  23 ? -15.565  13.117   6.992 1.000 82.960 ? 23  SER A OG  1 
ATOM 190  N N   ? ARG A 1  24 ? -11.953  12.184   4.117 1.000 86.500 ? 24  ARG A N   1 
ATOM 191  C CA  ? ARG A 1  24 ? -11.362  12.277   2.785 1.000 86.500 ? 24  ARG A CA  1 
ATOM 192  C C   ? ARG A 1  24 ? -10.483  11.066   2.490 1.000 86.500 ? 24  ARG A C   1 
ATOM 193  C CB  ? ARG A 1  24 ? -10.544  13.564   2.649 1.000 86.500 ? 24  ARG A CB  1 
ATOM 194  O O   ? ARG A 1  24 ?  -9.749  10.598   3.362 1.000 86.500 ? 24  ARG A O   1 
ATOM 195  C CG  ? ARG A 1  24 ? -11.378  14.834   2.716 1.000 86.500 ? 24  ARG A CG  1 
ATOM 196  C CD  ? ARG A 1  24 ? -10.539  16.074   2.439 1.000 86.500 ? 24  ARG A CD  1 
ATOM 197  N NE  ? ARG A 1  24 ? -11.349  17.288   2.466 1.000 86.500 ? 24  ARG A NE  1 
ATOM 198  N NH1 ? ARG A 1  24 ?  -9.591  18.718   2.015 1.000 86.500 ? 24  ARG A NH1 1 
ATOM 199  N NH2 ? ARG A 1  24 ? -11.705  19.552   2.310 1.000 86.500 ? 24  ARG A NH2 1 
ATOM 200  C CZ  ? ARG A 1  24 ? -10.880  18.517   2.263 1.000 86.500 ? 24  ARG A CZ  1 
ATOM 201  N N   ? PHE A 1  25 ? -10.691  10.620   1.330 1.000 88.590 ? 25  PHE A N   1 
ATOM 202  C CA  ? PHE A 1  25 ?  -9.794   9.563   0.878 1.000 88.590 ? 25  PHE A CA  1 
ATOM 203  C C   ? PHE A 1  25 ?  -8.338   9.999   0.999 1.000 88.590 ? 25  PHE A C   1 
ATOM 204  C CB  ? PHE A 1  25 ? -10.106   9.173  -0.570 1.000 88.590 ? 25  PHE A CB  1 
ATOM 205  O O   ? PHE A 1  25 ?  -7.973  11.089   0.553 1.000 88.590 ? 25  PHE A O   1 
ATOM 206  C CG  ? PHE A 1  25 ?  -9.105   8.225  -1.173 1.000 88.590 ? 25  PHE A CG  1 
ATOM 207  C CD1 ? PHE A 1  25 ?  -8.140   8.684  -2.060 1.000 88.590 ? 25  PHE A CD1 1 
ATOM 208  C CD2 ? PHE A 1  25 ?  -9.130   6.874  -0.852 1.000 88.590 ? 25  PHE A CD2 1 
ATOM 209  C CE1 ? PHE A 1  25 ?  -7.212   7.809  -2.620 1.000 88.590 ? 25  PHE A CE1 1 
ATOM 210  C CE2 ? PHE A 1  25 ?  -8.206   5.993  -1.407 1.000 88.590 ? 25  PHE A CE2 1 
ATOM 211  C CZ  ? PHE A 1  25 ?  -7.248   6.463  -2.292 1.000 88.590 ? 25  PHE A CZ  1 
ATOM 212  N N   ? TYR A 1  26 ?  -7.515   9.109   1.593 1.000 88.980 ? 26  TYR A N   1 
ATOM 213  C CA  ? TYR A 1  26 ?  -6.134   9.478   1.885 1.000 88.980 ? 26  TYR A CA  1 
ATOM 214  C C   ? TYR A 1  26 ?  -5.159   8.552   1.167 1.000 88.980 ? 26  TYR A C   1 
ATOM 215  C CB  ? TYR A 1  26 ?  -5.875   9.441   3.394 1.000 88.980 ? 26  TYR A CB  1 
ATOM 216  O O   ? TYR A 1  26 ?  -4.259   9.014   0.462 1.000 88.980 ? 26  TYR A O   1 
ATOM 217  C CG  ? TYR A 1  26 ?  -4.450   9.763   3.773 1.000 88.980 ? 26  TYR A CG  1 
ATOM 218  C CD1 ? TYR A 1  26 ?  -3.613   8.786   4.308 1.000 88.980 ? 26  TYR A CD1 1 
ATOM 219  C CD2 ? TYR A 1  26 ?  -3.937  11.044   3.598 1.000 88.980 ? 26  TYR A CD2 1 
ATOM 220  C CE1 ? TYR A 1  26 ?  -2.300   9.078   4.660 1.000 88.980 ? 26  TYR A CE1 1 
ATOM 221  C CE2 ? TYR A 1  26 ?  -2.626  11.347   3.947 1.000 88.980 ? 26  TYR A CE2 1 
ATOM 222  O OH  ? TYR A 1  26 ?  -0.516  10.654   4.824 1.000 88.980 ? 26  TYR A OH  1 
ATOM 223  C CZ  ? TYR A 1  26 ?  -1.816  10.359   4.476 1.000 88.980 ? 26  TYR A CZ  1 
ATOM 224  N N   ? CYS A 1  27 ?  -5.291   7.270   1.354 1.000 93.880 ? 27  CYS A N   1 
ATOM 225  C CA  ? CYS A 1  27 ?  -4.409   6.255   0.788 1.000 93.880 ? 27  CYS A CA  1 
ATOM 226  C C   ? CYS A 1  27 ?  -5.189   4.999   0.420 1.000 93.880 ? 27  CYS A C   1 
ATOM 227  C CB  ? CYS A 1  27 ?  -3.293   5.905   1.771 1.000 93.880 ? 27  CYS A CB  1 
ATOM 228  O O   ? CYS A 1  27 ?  -6.296   4.783   0.915 1.000 93.880 ? 27  CYS A O   1 
ATOM 229  S SG  ? CYS A 1  27 ?  -1.945   7.106   1.801 1.000 93.880 ? 27  CYS A SG  1 
ATOM 230  N N   ? GLY A 1  28 ?  -4.550   4.259  -0.463 1.000 94.960 ? 28  GLY A N   1 
ATOM 231  C CA  ? GLY A 1  28 ?  -5.052   2.916  -0.706 1.000 94.960 ? 28  GLY A CA  1 
ATOM 232  C C   ? GLY A 1  28 ?  -4.520   1.893   0.280 1.000 94.960 ? 28  GLY A C   1 
ATOM 233  O O   ? GLY A 1  28 ?  -3.576   2.171   1.022 1.000 94.960 ? 28  GLY A O   1 
ATOM 234  N N   ? ALA A 1  29 ?  -5.072   0.701   0.290 1.000 97.320 ? 29  ALA A N   1 
ATOM 235  C CA  ? ALA A 1  29 ?  -4.660  -0.422   1.128 1.000 97.320 ? 29  ALA A CA  1 
ATOM 236  C C   ? ALA A 1  29 ?  -5.167  -1.745   0.561 1.000 97.320 ? 29  ALA A C   1 
ATOM 237  C CB  ? ALA A 1  29 ?  -5.164  -0.231   2.557 1.000 97.320 ? 29  ALA A CB  1 
ATOM 238  O O   ? ALA A 1  29 ?  -5.870  -1.764  -0.452 1.000 97.320 ? 29  ALA A O   1 
ATOM 239  N N   ? THR A 1  30 ?  -4.674  -2.823   1.247 1.000 98.360 ? 30  THR A N   1 
ATOM 240  C CA  ? THR A 1  30 ?  -5.044  -4.155   0.779 1.000 98.360 ? 30  THR A CA  1 
ATOM 241  C C   ? THR A 1  30 ?  -5.500  -5.030   1.944 1.000 98.360 ? 30  THR A C   1 
ATOM 242  C CB  ? THR A 1  30 ?  -3.872  -4.836   0.049 1.000 98.360 ? 30  THR A CB  1 
ATOM 243  O O   ? THR A 1  30 ?  -4.801  -5.141   2.954 1.000 98.360 ? 30  THR A O   1 
ATOM 244  C CG2 ? THR A 1  30 ?  -4.286  -6.195  -0.507 1.000 98.360 ? 30  THR A CG2 1 
ATOM 245  O OG1 ? THR A 1  30 ?  -3.440  -4.001  -1.032 1.000 98.360 ? 30  THR A OG1 1 
ATOM 246  N N   ? LEU A 1  31 ?  -6.696  -5.629   1.765 1.000 98.520 ? 31  LEU A N   1 
ATOM 247  C CA  ? LEU A 1  31 ?  -7.230  -6.544   2.768 1.000 98.520 ? 31  LEU A CA  1 
ATOM 248  C C   ? LEU A 1  31 ?  -6.512  -7.889   2.714 1.000 98.520 ? 31  LEU A C   1 
ATOM 249  C CB  ? LEU A 1  31 ?  -8.734  -6.746   2.564 1.000 98.520 ? 31  LEU A CB  1 
ATOM 250  O O   ? LEU A 1  31 ?  -6.507  -8.552   1.674 1.000 98.520 ? 31  LEU A O   1 
ATOM 251  C CG  ? LEU A 1  31 ?  -9.433  -7.681   3.552 1.000 98.520 ? 31  LEU A CG  1 
ATOM 252  C CD1 ? LEU A 1  31 ?  -9.367  -7.105   4.963 1.000 98.520 ? 31  LEU A CD1 1 
ATOM 253  C CD2 ? LEU A 1  31 ? -10.879  -7.918   3.132 1.000 98.520 ? 31  LEU A CD2 1 
ATOM 254  N N   ? LEU A 1  32 ?  -5.878  -8.320   3.893 1.000 98.280 ? 32  LEU A N   1 
ATOM 255  C CA  ? LEU A 1  32 ?  -5.104  -9.556   3.939 1.000 98.280 ? 32  LEU A CA  1 
ATOM 256  C C   ? LEU A 1  32 ?  -5.925 -10.689   4.544 1.000 98.280 ? 32  LEU A C   1 
ATOM 257  C CB  ? LEU A 1  32 ?  -3.819  -9.354   4.747 1.000 98.280 ? 32  LEU A CB  1 
ATOM 258  O O   ? LEU A 1  32 ?  -5.733 -11.856   4.194 1.000 98.280 ? 32  LEU A O   1 
ATOM 259  C CG  ? LEU A 1  32 ?  -2.793  -8.385   4.157 1.000 98.280 ? 32  LEU A CG  1 
ATOM 260  C CD1 ? LEU A 1  32 ?  -1.553  -8.322   5.043 1.000 98.280 ? 32  LEU A CD1 1 
ATOM 261  C CD2 ? LEU A 1  32 ?  -2.422  -8.797   2.737 1.000 98.280 ? 32  LEU A CD2 1 
ATOM 262  N N   ? ASN A 1  33 ?  -6.799 -10.380   5.542 1.000 97.650 ? 33  ASN A N   1 
ATOM 263  C CA  ? ASN A 1  33 ?  -7.769 -11.263   6.179 1.000 97.650 ? 33  ASN A CA  1 
ATOM 264  C C   ? ASN A 1  33 ?  -8.881 -10.473   6.864 1.000 97.650 ? 33  ASN A C   1 
ATOM 265  C CB  ? ASN A 1  33 ?  -7.077 -12.186   7.185 1.000 97.650 ? 33  ASN A CB  1 
ATOM 266  O O   ? ASN A 1  33 ?  -9.071  -9.289   6.582 1.000 97.650 ? 33  ASN A O   1 
ATOM 267  C CG  ? ASN A 1  33 ?  -6.492 -11.431   8.363 1.000 97.650 ? 33  ASN A CG  1 
ATOM 268  N ND2 ? ASN A 1  33 ?  -5.449 -11.990   8.966 1.000 97.650 ? 33  ASN A ND2 1 
ATOM 269  O OD1 ? ASN A 1  33 ?  -6.974 -10.356   8.728 1.000 97.650 ? 33  ASN A OD1 1 
ATOM 270  N N   ? GLN A 1  34 ?  -9.639 -11.201   7.786 1.000 97.450 ? 34  GLN A N   1 
ATOM 271  C CA  ? GLN A 1  34 ? -10.840 -10.582   8.338 1.000 97.450 ? 34  GLN A CA  1 
ATOM 272  C C   ? GLN A 1  34 ? -10.489  -9.379   9.207 1.000 97.450 ? 34  GLN A C   1 
ATOM 273  C CB  ? GLN A 1  34 ? -11.644 -11.599   9.149 1.000 97.450 ? 34  GLN A CB  1 
ATOM 274  O O   ? GLN A 1  34 ? -11.331  -8.510   9.444 1.000 97.450 ? 34  GLN A O   1 
ATOM 275  C CG  ? GLN A 1  34 ? -12.357 -12.641   8.297 1.000 97.450 ? 34  GLN A CG  1 
ATOM 276  C CD  ? GLN A 1  34 ? -13.159 -13.627   9.125 1.000 97.450 ? 34  GLN A CD  1 
ATOM 277  N NE2 ? GLN A 1  34 ? -14.473 -13.638   8.925 1.000 97.450 ? 34  GLN A NE2 1 
ATOM 278  O OE1 ? GLN A 1  34 ? -12.603 -14.374   9.936 1.000 97.450 ? 34  GLN A OE1 1 
ATOM 279  N N   ? ARG A 1  35 ?  -9.189  -9.218   9.598 1.000 97.890 ? 35  ARG A N   1 
ATOM 280  C CA  ? ARG A 1  35 ?  -8.908  -8.203  10.608 1.000 97.890 ? 35  ARG A CA  1 
ATOM 281  C C   ? ARG A 1  35 ?  -7.709  -7.350  10.209 1.000 97.890 ? 35  ARG A C   1 
ATOM 282  C CB  ? ARG A 1  35 ?  -8.658  -8.855  11.970 1.000 97.890 ? 35  ARG A CB  1 
ATOM 283  O O   ? ARG A 1  35 ?  -7.397  -6.359  10.873 1.000 97.890 ? 35  ARG A O   1 
ATOM 284  C CG  ? ARG A 1  35 ?  -9.913  -9.398  12.633 1.000 97.890 ? 35  ARG A CG  1 
ATOM 285  C CD  ? ARG A 1  35 ?  -9.674  -9.744  14.096 1.000 97.890 ? 35  ARG A CD  1 
ATOM 286  N NE  ? ARG A 1  35 ? -10.886 -10.244  14.737 1.000 97.890 ? 35  ARG A NE  1 
ATOM 287  N NH1 ? ARG A 1  35 ? -11.718  -8.155  15.265 1.000 97.890 ? 35  ARG A NH1 1 
ATOM 288  N NH2 ? ARG A 1  35 ? -12.893 -10.039  15.835 1.000 97.890 ? 35  ARG A NH2 1 
ATOM 289  C CZ  ? ARG A 1  35 ? -11.830  -9.478  15.278 1.000 97.890 ? 35  ARG A CZ  1 
ATOM 290  N N   ? TRP A 1  36 ?  -7.053  -7.702   9.102 1.000 98.420 ? 36  TRP A N   1 
ATOM 291  C CA  ? TRP A 1  36 ?  -5.808  -6.995   8.822 1.000 98.420 ? 36  TRP A CA  1 
ATOM 292  C C   ? TRP A 1  36 ?  -5.815  -6.417   7.410 1.000 98.420 ? 36  TRP A C   1 
ATOM 293  C CB  ? TRP A 1  36 ?  -4.607  -7.929   8.998 1.000 98.420 ? 36  TRP A CB  1 
ATOM 294  O O   ? TRP A 1  36 ?  -6.198  -7.098   6.456 1.000 98.420 ? 36  TRP A O   1 
ATOM 295  C CG  ? TRP A 1  36 ?  -4.326  -8.298  10.424 1.000 98.420 ? 36  TRP A CG  1 
ATOM 296  C CD1 ? TRP A 1  36 ?  -4.662  -9.463  11.054 1.000 98.420 ? 36  TRP A CD1 1 
ATOM 297  C CD2 ? TRP A 1  36 ?  -3.656  -7.493  11.398 1.000 98.420 ? 36  TRP A CD2 1 
ATOM 298  C CE2 ? TRP A 1  36 ?  -3.619  -8.234  12.599 1.000 98.420 ? 36  TRP A CE2 1 
ATOM 299  C CE3 ? TRP A 1  36 ?  -3.081  -6.215  11.371 1.000 98.420 ? 36  TRP A CE3 1 
ATOM 300  N NE1 ? TRP A 1  36 ?  -4.239  -9.432  12.363 1.000 98.420 ? 36  TRP A NE1 1 
ATOM 301  C CH2 ? TRP A 1  36 ?  -2.474  -6.487  13.712 1.000 98.420 ? 36  TRP A CH2 1 
ATOM 302  C CZ2 ? TRP A 1  36 ?  -3.029  -7.739  13.765 1.000 98.420 ? 36  TRP A CZ2 1 
ATOM 303  C CZ3 ? TRP A 1  36 ?  -2.494  -5.724  12.532 1.000 98.420 ? 36  TRP A CZ3 1 
ATOM 304  N N   ? VAL A 1  37 ?  -5.415  -5.128   7.350 1.000 98.350 ? 37  VAL A N   1 
ATOM 305  C CA  ? VAL A 1  37 ?  -5.170  -4.417   6.099 1.000 98.350 ? 37  VAL A CA  1 
ATOM 306  C C   ? VAL A 1  37 ?  -3.698  -4.024   6.007 1.000 98.350 ? 37  VAL A C   1 
ATOM 307  C CB  ? VAL A 1  37 ?  -6.066  -3.164   5.974 1.000 98.350 ? 37  VAL A CB  1 
ATOM 308  O O   ? VAL A 1  37 ?  -3.074  -3.688   7.017 1.000 98.350 ? 37  VAL A O   1 
ATOM 309  C CG1 ? VAL A 1  37 ?  -5.749  -2.400   4.690 1.000 98.350 ? 37  VAL A CG1 1 
ATOM 310  C CG2 ? VAL A 1  37 ?  -7.541  -3.557   6.017 1.000 98.350 ? 37  VAL A CG2 1 
ATOM 311  N N   ? LEU A 1  38 ?  -3.172  -4.133   4.799 1.000 98.470 ? 38  LEU A N   1 
ATOM 312  C CA  ? LEU A 1  38 ?  -1.783  -3.774   4.534 1.000 98.470 ? 38  LEU A CA  1 
ATOM 313  C C   ? LEU A 1  38 ?  -1.701  -2.497   3.704 1.000 98.470 ? 38  LEU A C   1 
ATOM 314  C CB  ? LEU A 1  38 ?  -1.064  -4.915   3.809 1.000 98.470 ? 38  LEU A CB  1 
ATOM 315  O O   ? LEU A 1  38 ?  -2.391  -2.364   2.691 1.000 98.470 ? 38  LEU A O   1 
ATOM 316  C CG  ? LEU A 1  38 ?   0.454  -4.784   3.677 1.000 98.470 ? 38  LEU A CG  1 
ATOM 317  C CD1 ? LEU A 1  38 ?   1.111  -4.820   5.054 1.000 98.470 ? 38  LEU A CD1 1 
ATOM 318  C CD2 ? LEU A 1  38 ?   1.011  -5.887   2.784 1.000 98.470 ? 38  LEU A CD2 1 
ATOM 319  N N   ? THR A 1  39 ?  -0.842  -1.500   4.130 1.000 98.070 ? 39  THR A N   1 
ATOM 320  C CA  ? THR A 1  39 ?  -0.688  -0.237   3.416 1.000 98.070 ? 39  THR A CA  1 
ATOM 321  C C   ? THR A 1  39 ?   0.730   0.303   3.571 1.000 98.070 ? 39  THR A C   1 
ATOM 322  C CB  ? THR A 1  39 ?  -1.698   0.813   3.914 1.000 98.070 ? 39  THR A CB  1 
ATOM 323  O O   ? THR A 1  39 ?   1.584  -0.345   4.181 1.000 98.070 ? 39  THR A O   1 
ATOM 324  C CG2 ? THR A 1  39 ?  -1.341   1.298   5.315 1.000 98.070 ? 39  THR A CG2 1 
ATOM 325  O OG1 ? THR A 1  39 ?  -1.697   1.931   3.019 1.000 98.070 ? 39  THR A OG1 1 
ATOM 326  N N   ? ALA A 1  40 ?   1.023   1.381   2.907 1.000 97.200 ? 40  ALA A N   1 
ATOM 327  C CA  ? ALA A 1  40 ?   2.339   2.006   3.020 1.000 97.200 ? 40  ALA A CA  1 
ATOM 328  C C   ? ALA A 1  40 ?   2.484   2.742   4.348 1.000 97.200 ? 40  ALA A C   1 
ATOM 329  C CB  ? ALA A 1  40 ?   2.574   2.965   1.855 1.000 97.200 ? 40  ALA A CB  1 
ATOM 330  O O   ? ALA A 1  40 ?   1.538   3.378   4.820 1.000 97.200 ? 40  ALA A O   1 
ATOM 331  N N   ? ALA A 1  41 ?   3.697   2.680   4.927 1.000 96.970 ? 41  ALA A N   1 
ATOM 332  C CA  ? ALA A 1  41 ?   3.975   3.333   6.204 1.000 96.970 ? 41  ALA A CA  1 
ATOM 333  C C   ? ALA A 1  41 ?   3.842   4.848   6.086 1.000 96.970 ? 41  ALA A C   1 
ATOM 334  C CB  ? ALA A 1  41 ?   5.370   2.961   6.699 1.000 96.970 ? 41  ALA A CB  1 
ATOM 335  O O   ? ALA A 1  41 ?   3.445   5.519   7.042 1.000 96.970 ? 41  ALA A O   1 
ATOM 336  N N   ? HIS A 1  42 ?   4.200   5.376   4.951 1.000 94.260 ? 42  HIS A N   1 
ATOM 337  C CA  ? HIS A 1  42 ?   4.144   6.822   4.770 1.000 94.260 ? 42  HIS A CA  1 
ATOM 338  C C   ? HIS A 1  42 ?   2.701   7.317   4.732 1.000 94.260 ? 42  HIS A C   1 
ATOM 339  C CB  ? HIS A 1  42 ?   4.873   7.231   3.489 1.000 94.260 ? 42  HIS A CB  1 
ATOM 340  O O   ? HIS A 1  42 ?   2.455   8.525   4.724 1.000 94.260 ? 42  HIS A O   1 
ATOM 341  C CG  ? HIS A 1  42 ?   4.129   6.886   2.239 1.000 94.260 ? 42  HIS A CG  1 
ATOM 342  C CD2 ? HIS A 1  42 ?   3.140   7.539   1.584 1.000 94.260 ? 42  HIS A CD2 1 
ATOM 343  N ND1 ? HIS A 1  42 ?   4.376   5.738   1.518 1.000 94.260 ? 42  HIS A ND1 1 
ATOM 344  C CE1 ? HIS A 1  42 ?   3.570   5.700   0.470 1.000 94.260 ? 42  HIS A CE1 1 
ATOM 345  N NE2 ? HIS A 1  42 ?   2.810   6.781   0.487 1.000 94.260 ? 42  HIS A NE2 1 
ATOM 346  N N   ? CYS A 1  43 ?   1.735   6.413   4.827 1.000 94.700 ? 43  CYS A N   1 
ATOM 347  C CA  ? CYS A 1  43 ?   0.318   6.758   4.875 1.000 94.700 ? 43  CYS A CA  1 
ATOM 348  C C   ? CYS A 1  43 ?  -0.125   7.049   6.303 1.000 94.700 ? 43  CYS A C   1 
ATOM 349  C CB  ? CYS A 1  43 ?  -0.528   5.628   4.289 1.000 94.700 ? 43  CYS A CB  1 
ATOM 350  O O   ? CYS A 1  43 ?  -1.278   7.415   6.538 1.000 94.700 ? 43  CYS A O   1 
ATOM 351  S SG  ? CYS A 1  43 ?  -0.401   5.478   2.494 1.000 94.700 ? 43  CYS A SG  1 
ATOM 352  N N   ? ASN A 1  44 ?   0.812   6.867   7.187 1.000 93.640 ? 44  ASN A N   1 
ATOM 353  C CA  ? ASN A 1  44 ?   0.490   7.045   8.599 1.000 93.640 ? 44  ASN A CA  1 
ATOM 354  C C   ? ASN A 1  44 ?   0.362   8.522   8.963 1.000 93.640 ? 44  ASN A C   1 
ATOM 355  C CB  ? ASN A 1  44 ?   1.545   6.372   9.480 1.000 93.640 ? 44  ASN A CB  1 
ATOM 356  O O   ? ASN A 1  44 ?   1.367   9.220   9.108 1.000 93.640 ? 44  ASN A O   1 
ATOM 357  C CG  ? ASN A 1  44 ?   1.161   6.362  10.946 1.000 93.640 ? 44  ASN A CG  1 
ATOM 358  N ND2 ? ASN A 1  44 ?   2.154   6.226  11.818 1.000 93.640 ? 44  ASN A ND2 1 
ATOM 359  O OD1 ? ASN A 1  44 ?  -0.017   6.474  11.293 1.000 93.640 ? 44  ASN A OD1 1 
ATOM 360  N N   ? ASN A 1  45 ?  -0.907   8.932   9.180 1.000 86.970 ? 45  ASN A N   1 
ATOM 361  C CA  ? ASN A 1  45 ?  -1.105  10.343   9.494 1.000 86.970 ? 45  ASN A CA  1 
ATOM 362  C C   ? ASN A 1  45 ?  -2.318  10.551  10.396 1.000 86.970 ? 45  ASN A C   1 
ATOM 363  C CB  ? ASN A 1  45 ?  -1.251  11.163   8.210 1.000 86.970 ? 45  ASN A CB  1 
ATOM 364  O O   ? ASN A 1  45 ?  -3.346  11.066   9.952 1.000 86.970 ? 45  ASN A O   1 
ATOM 365  C CG  ? ASN A 1  45 ?  -1.142  12.655   8.455 1.000 86.970 ? 45  ASN A CG  1 
ATOM 366  N ND2 ? ASN A 1  45 ?  -1.551  13.449   7.472 1.000 86.970 ? 45  ASN A ND2 1 
ATOM 367  O OD1 ? ASN A 1  45 ?  -0.693  13.091   9.518 1.000 86.970 ? 45  ASN A OD1 1 
ATOM 368  N N   ? GLY A 1  46 ?  -2.285  10.316  11.787 1.000 88.300 ? 46  GLY A N   1 
ATOM 369  C CA  ? GLY A 1  46 ?  -3.347  10.539  12.755 1.000 88.300 ? 46  GLY A CA  1 
ATOM 370  C C   ? GLY A 1  46 ?  -4.427   9.475  12.712 1.000 88.300 ? 46  GLY A C   1 
ATOM 371  O O   ? GLY A 1  46 ?  -4.146   8.308  12.432 1.000 88.300 ? 46  GLY A O   1 
ATOM 372  N N   ? ARG A 1  47 ?  -5.706   9.934  13.029 1.000 91.500 ? 47  ARG A N   1 
ATOM 373  C CA  ? ARG A 1  47 ?  -6.847   9.030  13.128 1.000 91.500 ? 47  ARG A CA  1 
ATOM 374  C C   ? ARG A 1  47 ?  -7.356   8.637  11.745 1.000 91.500 ? 47  ARG A C   1 
ATOM 375  C CB  ? ARG A 1  47 ?  -7.975   9.673  13.938 1.000 91.500 ? 47  ARG A CB  1 
ATOM 376  O O   ? ARG A 1  47 ?  -7.737   9.499  10.950 1.000 91.500 ? 47  ARG A O   1 
ATOM 377  C CG  ? ARG A 1  47 ?  -7.659   9.830  15.417 1.000 91.500 ? 47  ARG A CG  1 
ATOM 378  C CD  ? ARG A 1  47 ?  -8.851  10.372  16.194 1.000 91.500 ? 47  ARG A CD  1 
ATOM 379  N NE  ? ARG A 1  47 ?  -8.523  10.592  17.600 1.000 91.500 ? 47  ARG A NE  1 
ATOM 380  N NH1 ? ARG A 1  47 ? -10.621  11.364  18.182 1.000 91.500 ? 47  ARG A NH1 1 
ATOM 381  N NH2 ? ARG A 1  47 ?  -8.968  11.219  19.764 1.000 91.500 ? 47  ARG A NH2 1 
ATOM 382  C CZ  ? ARG A 1  47 ?  -9.372  11.058  18.512 1.000 91.500 ? 47  ARG A CZ  1 
ATOM 383  N N   ? ILE A 1  48 ?  -7.331   7.322  11.409 1.000 94.910 ? 48  ILE A N   1 
ATOM 384  C CA  ? ILE A 1  48 ?  -7.747   6.838  10.097 1.000 94.910 ? 48  ILE A CA  1 
ATOM 385  C C   ? ILE A 1  48 ?  -8.895   5.844  10.254 1.000 94.910 ? 48  ILE A C   1 
ATOM 386  C CB  ? ILE A 1  48 ?  -6.571   6.184   9.337 1.000 94.910 ? 48  ILE A CB  1 
ATOM 387  O O   ? ILE A 1  48 ?  -9.067   5.248  11.320 1.000 94.910 ? 48  ILE A O   1 
ATOM 388  C CG1 ? ILE A 1  48 ?  -6.022   4.991  10.128 1.000 94.910 ? 48  ILE A CG1 1 
ATOM 389  C CG2 ? ILE A 1  48 ?  -5.470   7.211   9.059 1.000 94.910 ? 48  ILE A CG2 1 
ATOM 390  C CD1 ? ILE A 1  48 ?  -4.941   4.208   9.396 1.000 94.910 ? 48  ILE A CD1 1 
ATOM 391  N N   ? HIS A 1  49 ?  -9.722   5.654   9.184 1.000 95.320 ? 49  HIS A N   1 
ATOM 392  C CA  ? HIS A 1  49 ? -10.716   4.601   9.006 1.000 95.320 ? 49  HIS A CA  1 
ATOM 393  C C   ? HIS A 1  49 ? -10.537   3.896   7.666 1.000 95.320 ? 49  HIS A C   1 
ATOM 394  C CB  ? HIS A 1  49 ? -12.130   5.175   9.113 1.000 95.320 ? 49  HIS A CB  1 
ATOM 395  O O   ? HIS A 1  49 ?  -9.951   4.458   6.737 1.000 95.320 ? 49  HIS A O   1 
ATOM 396  C CG  ? HIS A 1  49 ? -12.383   5.913  10.389 1.000 95.320 ? 49  HIS A CG  1 
ATOM 397  C CD2 ? HIS A 1  49 ? -12.238   7.222  10.702 1.000 95.320 ? 49  HIS A CD2 1 
ATOM 398  N ND1 ? HIS A 1  49 ? -12.841   5.291  11.530 1.000 95.320 ? 49  HIS A ND1 1 
ATOM 399  C CE1 ? HIS A 1  49 ? -12.968   6.190  12.492 1.000 95.320 ? 49  HIS A CE1 1 
ATOM 400  N NE2 ? HIS A 1  49 ? -12.608   7.369  12.016 1.000 95.320 ? 49  HIS A NE2 1 
ATOM 401  N N   ? VAL A 1  50 ? -11.062   2.625   7.682 1.000 97.010 ? 50  VAL A N   1 
ATOM 402  C CA  ? VAL A 1  50 ? -10.906   1.808   6.483 1.000 97.010 ? 50  VAL A CA  1 
ATOM 403  C C   ? VAL A 1  50 ? -12.272   1.561   5.845 1.000 97.010 ? 50  VAL A C   1 
ATOM 404  C CB  ? VAL A 1  50 ? -10.215   0.463   6.798 1.000 97.010 ? 50  VAL A CB  1 
ATOM 405  O O   ? VAL A 1  50 ? -13.252   1.298   6.545 1.000 97.010 ? 50  VAL A O   1 
ATOM 406  C CG1 ? VAL A 1  50 ? -10.242  -0.457   5.579 1.000 97.010 ? 50  VAL A CG1 1 
ATOM 407  C CG2 ? VAL A 1  50 ?  -8.778   0.698   7.262 1.000 97.010 ? 50  VAL A CG2 1 
ATOM 408  N N   ? ARG A 1  51 ? -12.294   1.799   4.631 1.000 96.070 ? 51  ARG A N   1 
ATOM 409  C CA  ? ARG A 1  51 ? -13.482   1.474   3.848 1.000 96.070 ? 51  ARG A CA  1 
ATOM 410  C C   ? ARG A 1  51 ? -13.197   0.342   2.866 1.000 96.070 ? 51  ARG A C   1 
ATOM 411  C CB  ? ARG A 1  51 ? -13.985   2.707   3.095 1.000 96.070 ? 51  ARG A CB  1 
ATOM 412  O O   ? ARG A 1  51 ? -12.210   0.386   2.130 1.000 96.070 ? 51  ARG A O   1 
ATOM 413  C CG  ? ARG A 1  51 ? -15.303   2.491   2.369 1.000 96.070 ? 51  ARG A CG  1 
ATOM 414  C CD  ? ARG A 1  51 ? -15.777   3.758   1.672 1.000 96.070 ? 51  ARG A CD  1 
ATOM 415  N NE  ? ARG A 1  51 ? -17.005   3.529   0.914 1.000 96.070 ? 51  ARG A NE  1 
ATOM 416  N NH1 ? ARG A 1  51 ? -17.150   5.686   0.101 1.000 96.070 ? 51  ARG A NH1 1 
ATOM 417  N NH2 ? ARG A 1  51 ? -18.739   4.134  -0.464 1.000 96.070 ? 51  ARG A NH2 1 
ATOM 418  C CZ  ? ARG A 1  51 ? -17.628   4.450   0.185 1.000 96.070 ? 51  ARG A CZ  1 
ATOM 419  N N   ? LEU A 1  52 ? -14.088  -0.771   2.869 1.000 97.190 ? 52  LEU A N   1 
ATOM 420  C CA  ? LEU A 1  52 ? -14.015  -1.921   1.974 1.000 97.190 ? 52  LEU A CA  1 
ATOM 421  C C   ? LEU A 1  52 ? -15.253  -1.999   1.087 1.000 97.190 ? 52  LEU A C   1 
ATOM 422  C CB  ? LEU A 1  52 ? -13.867  -3.216   2.777 1.000 97.190 ? 52  LEU A CB  1 
ATOM 423  O O   ? LEU A 1  52 ? -16.304  -1.452   1.431 1.000 97.190 ? 52  LEU A O   1 
ATOM 424  C CG  ? LEU A 1  52 ? -12.628  -3.323   3.668 1.000 97.190 ? 52  LEU A CG  1 
ATOM 425  C CD1 ? LEU A 1  52 ? -12.818  -4.421   4.710 1.000 97.190 ? 52  LEU A CD1 1 
ATOM 426  C CD2 ? LEU A 1  52 ? -11.385  -3.588   2.826 1.000 97.190 ? 52  LEU A CD2 1 
ATOM 427  N N   ? GLY A 1  53 ? -15.094  -2.650  -0.144 1.000 95.370 ? 53  GLY A N   1 
ATOM 428  C CA  ? GLY A 1  53 ? -16.254  -2.991  -0.951 1.000 95.370 ? 53  GLY A CA  1 
ATOM 429  C C   ? GLY A 1  53 ? -16.748  -1.838  -1.804 1.000 95.370 ? 53  GLY A C   1 
ATOM 430  O O   ? GLY A 1  53 ? -17.856  -1.887  -2.341 1.000 95.370 ? 53  GLY A O   1 
ATOM 431  N N   ? ASP A 1  54 ? -15.811  -0.752  -1.907 1.000 92.470 ? 54  ASP A N   1 
ATOM 432  C CA  ? ASP A 1  54 ? -16.177   0.421  -2.696 1.000 92.470 ? 54  ASP A CA  1 
ATOM 433  C C   ? ASP A 1  54 ? -15.664   0.301  -4.129 1.000 92.470 ? 54  ASP A C   1 
ATOM 434  C CB  ? ASP A 1  54 ? -15.633   1.695  -2.047 1.000 92.470 ? 54  ASP A CB  1 
ATOM 435  O O   ? ASP A 1  54 ? -14.570  -0.218  -4.361 1.000 92.470 ? 54  ASP A O   1 
ATOM 436  C CG  ? ASP A 1  54 ? -16.554   2.889  -2.222 1.000 92.470 ? 54  ASP A CG  1 
ATOM 437  O OD1 ? ASP A 1  54 ? -17.394   2.882  -3.148 1.000 92.470 ? 54  ASP A OD1 1 
ATOM 438  O OD2 ? ASP A 1  54 ? -16.437   3.848  -1.428 1.000 92.470 ? 54  ASP A OD2 1 
ATOM 439  N N   ? GLU A 1  55 ? -16.432   0.775  -5.106 1.000 89.030 ? 55  GLU A N   1 
ATOM 440  C CA  ? GLU A 1  55 ? -16.047   0.940  -6.505 1.000 89.030 ? 55  GLU A CA  1 
ATOM 441  C C   ? GLU A 1  55 ? -15.998   2.415  -6.893 1.000 89.030 ? 55  GLU A C   1 
ATOM 442  C CB  ? GLU A 1  55 ? -17.015   0.187  -7.421 1.000 89.030 ? 55  GLU A CB  1 
ATOM 443  O O   ? GLU A 1  55 ? -15.188   2.815  -7.733 1.000 89.030 ? 55  GLU A O   1 
ATOM 444  C CG  ? GLU A 1  55 ? -16.950  -1.326  -7.274 1.000 89.030 ? 55  GLU A CG  1 
ATOM 445  C CD  ? GLU A 1  55 ? -17.974  -2.057  -8.128 1.000 89.030 ? 55  GLU A CD  1 
ATOM 446  O OE1 ? GLU A 1  55 ? -18.059  -3.303  -8.040 1.000 89.030 ? 55  GLU A OE1 1 
ATOM 447  O OE2 ? GLU A 1  55 ? -18.696  -1.378  -8.891 1.000 89.030 ? 55  GLU A OE2 1 
ATOM 448  N N   ? ASN A 1  56 ? -16.907   3.127  -6.343 1.000 90.180 ? 56  ASN A N   1 
ATOM 449  C CA  ? ASN A 1  56 ? -17.027   4.575  -6.482 1.000 90.180 ? 56  ASN A CA  1 
ATOM 450  C C   ? ASN A 1  56 ? -17.117   5.263  -5.123 1.000 90.180 ? 56  ASN A C   1 
ATOM 451  C CB  ? ASN A 1  56 ? -18.241   4.933  -7.341 1.000 90.180 ? 56  ASN A CB  1 
ATOM 452  O O   ? ASN A 1  56 ? -18.089   5.074  -4.390 1.000 90.180 ? 56  ASN A O   1 
ATOM 453  C CG  ? ASN A 1  56 ? -18.291   6.406  -7.697 1.000 90.180 ? 56  ASN A CG  1 
ATOM 454  N ND2 ? ASN A 1  56 ? -18.800   6.713  -8.884 1.000 90.180 ? 56  ASN A ND2 1 
ATOM 455  O OD1 ? ASN A 1  56 ? -17.874   7.261  -6.911 1.000 90.180 ? 56  ASN A OD1 1 
ATOM 456  N N   ? LEU A 1  57 ? -16.088   6.122  -4.893 1.000 88.540 ? 57  LEU A N   1 
ATOM 457  C CA  ? LEU A 1  57 ? -15.960   6.687  -3.554 1.000 88.540 ? 57  LEU A CA  1 
ATOM 458  C C   ? LEU A 1  57 ? -17.008   7.770  -3.319 1.000 88.540 ? 57  LEU A C   1 
ATOM 459  C CB  ? LEU A 1  57 ? -14.557   7.265  -3.348 1.000 88.540 ? 57  LEU A CB  1 
ATOM 460  O O   ? LEU A 1  57 ? -17.223   8.195  -2.182 1.000 88.540 ? 57  LEU A O   1 
ATOM 461  C CG  ? LEU A 1  57 ? -13.403   6.261  -3.354 1.000 88.540 ? 57  LEU A CG  1 
ATOM 462  C CD1 ? LEU A 1  57 ? -12.079   6.974  -3.104 1.000 88.540 ? 57  LEU A CD1 1 
ATOM 463  C CD2 ? LEU A 1  57 ? -13.635   5.172  -2.312 1.000 88.540 ? 57  LEU A CD2 1 
ATOM 464  N N   ? ASN A 1  58 ? -17.915   8.137  -4.291 1.000 85.200 ? 58  ASN A N   1 
ATOM 465  C CA  ? ASN A 1  58 ? -18.864   9.240  -4.190 1.000 85.200 ? 58  ASN A CA  1 
ATOM 466  C C   ? ASN A 1  58 ? -20.300   8.735  -4.075 1.000 85.200 ? 58  ASN A C   1 
ATOM 467  C CB  ? ASN A 1  58 ? -18.726  10.178  -5.391 1.000 85.200 ? 58  ASN A CB  1 
ATOM 468  O O   ? ASN A 1  58 ? -21.212   9.507  -3.778 1.000 85.200 ? 58  ASN A O   1 
ATOM 469  C CG  ? ASN A 1  58 ? -19.254  11.571  -5.107 1.000 85.200 ? 58  ASN A CG  1 
ATOM 470  N ND2 ? ASN A 1  58 ? -19.525  12.328  -6.164 1.000 85.200 ? 58  ASN A ND2 1 
ATOM 471  O OD1 ? ASN A 1  58 ? -19.415  11.963  -3.949 1.000 85.200 ? 58  ASN A OD1 1 
ATOM 472  N N   ? VAL A 1  59 ? -20.358   7.411  -4.222 1.000 86.940 ? 59  VAL A N   1 
ATOM 473  C CA  ? VAL A 1  59 ? -21.705   6.851  -4.186 1.000 86.940 ? 59  VAL A CA  1 
ATOM 474  C C   ? VAL A 1  59 ? -21.764   5.710  -3.173 1.000 86.940 ? 59  VAL A C   1 
ATOM 475  C CB  ? VAL A 1  59 ? -22.149   6.351  -5.579 1.000 86.940 ? 59  VAL A CB  1 
ATOM 476  O O   ? VAL A 1  59 ? -20.869   4.863  -3.130 1.000 86.940 ? 59  VAL A O   1 
ATOM 477  C CG1 ? VAL A 1  59 ? -23.571   5.796  -5.525 1.000 86.940 ? 59  VAL A CG1 1 
ATOM 478  C CG2 ? VAL A 1  59 ? -22.050   7.477  -6.607 1.000 86.940 ? 59  VAL A CG2 1 
ATOM 479  N N   ? LEU A 1  60 ? -22.793   5.792  -2.215 1.000 88.960 ? 60  LEU A N   1 
ATOM 480  C CA  ? LEU A 1  60 ? -23.093   4.643  -1.368 1.000 88.960 ? 60  LEU A CA  1 
ATOM 481  C C   ? LEU A 1  60 ? -23.842   3.571  -2.153 1.000 88.960 ? 60  LEU A C   1 
ATOM 482  C CB  ? LEU A 1  60 ? -23.920   5.073  -0.153 1.000 88.960 ? 60  LEU A CB  1 
ATOM 483  O O   ? LEU A 1  60 ? -25.039   3.709  -2.415 1.000 88.960 ? 60  LEU A O   1 
ATOM 484  C CG  ? LEU A 1  60 ? -23.226   6.002   0.844 1.000 88.960 ? 60  LEU A CG  1 
ATOM 485  C CD1 ? LEU A 1  60 ? -24.183   6.381   1.970 1.000 88.960 ? 60  LEU A CD1 1 
ATOM 486  C CD2 ? LEU A 1  60 ? -21.969   5.343   1.404 1.000 88.960 ? 60  LEU A CD2 1 
ATOM 487  N N   ? GLU A 1  61 ? -23.103   2.543  -2.557 1.000 88.980 ? 61  GLU A N   1 
ATOM 488  C CA  ? GLU A 1  61 ? -23.603   1.541  -3.494 1.000 88.980 ? 61  GLU A CA  1 
ATOM 489  C C   ? GLU A 1  61 ? -24.226   0.359  -2.757 1.000 88.980 ? 61  GLU A C   1 
ATOM 490  C CB  ? GLU A 1  61 ? -22.478   1.055  -4.411 1.000 88.980 ? 61  GLU A CB  1 
ATOM 491  O O   ? GLU A 1  61 ? -24.828  -0.519  -3.379 1.000 88.980 ? 61  GLU A O   1 
ATOM 492  C CG  ? GLU A 1  61 ? -21.874   2.151  -5.277 1.000 88.980 ? 61  GLU A CG  1 
ATOM 493  C CD  ? GLU A 1  61 ? -20.602   1.720  -5.990 1.000 88.980 ? 61  GLU A CD  1 
ATOM 494  O OE1 ? GLU A 1  61 ? -20.522   1.865  -7.231 1.000 88.980 ? 61  GLU A OE1 1 
ATOM 495  O OE2 ? GLU A 1  61 ? -19.678   1.232  -5.301 1.000 88.980 ? 61  GLU A OE2 1 
ATOM 496  N N   ? GLY A 1  62 ? -24.091   0.389  -1.363 1.000 92.550 ? 62  GLY A N   1 
ATOM 497  C CA  ? GLY A 1  62 ? -24.661  -0.688  -0.569 1.000 92.550 ? 62  GLY A CA  1 
ATOM 498  C C   ? GLY A 1  62 ? -23.716  -1.861  -0.389 1.000 92.550 ? 62  GLY A C   1 
ATOM 499  O O   ? GLY A 1  62 ? -24.076  -2.865   0.229 1.000 92.550 ? 62  GLY A O   1 
ATOM 500  N N   ? THR A 1  63 ? -22.519  -1.793  -0.852 1.000 93.610 ? 63  THR A N   1 
ATOM 501  C CA  ? THR A 1  63 ? -21.517  -2.850  -0.775 1.000 93.610 ? 63  THR A CA  1 
ATOM 502  C C   ? THR A 1  63 ? -20.435  -2.497   0.241 1.000 93.610 ? 63  THR A C   1 
ATOM 503  C CB  ? THR A 1  63 ? -20.870  -3.108  -2.149 1.000 93.610 ? 63  THR A CB  1 
ATOM 504  O O   ? THR A 1  63 ? -19.626  -3.348   0.616 1.000 93.610 ? 63  THR A O   1 
ATOM 505  C CG2 ? THR A 1  63 ? -21.923  -3.453  -3.196 1.000 93.610 ? 63  THR A CG2 1 
ATOM 506  O OG1 ? THR A 1  63 ? -20.165  -1.932  -2.566 1.000 93.610 ? 63  THR A OG1 1 
ATOM 507  N N   ? GLU A 1  64 ? -20.373  -1.298   0.709 1.000 95.280 ? 64  GLU A N   1 
ATOM 508  C CA  ? GLU A 1  64 ? -19.279  -0.737   1.498 1.000 95.280 ? 64  GLU A CA  1 
ATOM 509  C C   ? GLU A 1  64 ? -19.367  -1.180   2.956 1.000 95.280 ? 64  GLU A C   1 
ATOM 510  C CB  ? GLU A 1  64 ? -19.283   0.791   1.412 1.000 95.280 ? 64  GLU A CB  1 
ATOM 511  O O   ? GLU A 1  64 ? -20.462  -1.297   3.510 1.000 95.280 ? 64  GLU A O   1 
ATOM 512  C CG  ? GLU A 1  64 ? -19.076   1.328   0.003 1.000 95.280 ? 64  GLU A CG  1 
ATOM 513  C CD  ? GLU A 1  64 ? -20.366   1.433  -0.794 1.000 95.280 ? 64  GLU A CD  1 
ATOM 514  O OE1 ? GLU A 1  64 ? -20.340   1.973  -1.923 1.000 95.280 ? 64  GLU A OE1 1 
ATOM 515  O OE2 ? GLU A 1  64 ? -21.412   0.971  -0.285 1.000 95.280 ? 64  GLU A OE2 1 
ATOM 516  N N   ? GLN A 1  65 ? -18.256  -1.506   3.547 1.000 96.790 ? 65  GLN A N   1 
ATOM 517  C CA  ? GLN A 1  65 ? -18.053  -1.713   4.977 1.000 96.790 ? 65  GLN A CA  1 
ATOM 518  C C   ? GLN A 1  65 ? -17.130  -0.648   5.561 1.000 96.790 ? 65  GLN A C   1 
ATOM 519  C CB  ? GLN A 1  65 ? -17.481  -3.106   5.243 1.000 96.790 ? 65  GLN A CB  1 
ATOM 520  O O   ? GLN A 1  65 ? -15.988  -0.498   5.120 1.000 96.790 ? 65  GLN A O   1 
ATOM 521  C CG  ? GLN A 1  65 ? -18.343  -4.238   4.700 1.000 96.790 ? 65  GLN A CG  1 
ATOM 522  C CD  ? GLN A 1  65 ? -17.758  -5.609   4.984 1.000 96.790 ? 65  GLN A CD  1 
ATOM 523  N NE2 ? GLN A 1  65 ? -17.855  -6.509   4.011 1.000 96.790 ? 65  GLN A NE2 1 
ATOM 524  O OE1 ? GLN A 1  65 ? -17.222  -5.858   6.069 1.000 96.790 ? 65  GLN A OE1 1 
ATOM 525  N N   ? PHE A 1  66 ? -17.690   0.186   6.525 1.000 95.890 ? 66  PHE A N   1 
ATOM 526  C CA  ? PHE A 1  66 ? -16.899   1.199   7.213 1.000 95.890 ? 66  PHE A CA  1 
ATOM 527  C C   ? PHE A 1  66 ? -16.381   0.669   8.545 1.000 95.890 ? 66  PHE A C   1 
ATOM 528  C CB  ? PHE A 1  66 ? -17.727   2.468   7.439 1.000 95.890 ? 66  PHE A CB  1 
ATOM 529  O O   ? PHE A 1  66 ? -17.167   0.363   9.445 1.000 95.890 ? 66  PHE A O   1 
ATOM 530  C CG  ? PHE A 1  66 ? -18.215   3.109   6.168 1.000 95.890 ? 66  PHE A CG  1 
ATOM 531  C CD1 ? PHE A 1  66 ? -17.479   4.115   5.553 1.000 95.890 ? 66  PHE A CD1 1 
ATOM 532  C CD2 ? PHE A 1  66 ? -19.410   2.706   5.588 1.000 95.890 ? 66  PHE A CD2 1 
ATOM 533  C CE1 ? PHE A 1  66 ? -17.928   4.710   4.377 1.000 95.890 ? 66  PHE A CE1 1 
ATOM 534  C CE2 ? PHE A 1  66 ? -19.865   3.296   4.412 1.000 95.890 ? 66  PHE A CE2 1 
ATOM 535  C CZ  ? PHE A 1  66 ? -19.123   4.298   3.809 1.000 95.890 ? 66  PHE A CZ  1 
ATOM 536  N N   ? LEU A 1  67 ? -15.120   0.448   8.568 1.000 96.800 ? 67  LEU A N   1 
ATOM 537  C CA  ? LEU A 1  67 ? -14.548  -0.209   9.738 1.000 96.800 ? 67  LEU A CA  1 
ATOM 538  C C   ? LEU A 1  67 ? -13.585   0.721  10.468 1.000 96.800 ? 67  LEU A C   1 
ATOM 539  C CB  ? LEU A 1  67 ? -13.823  -1.495   9.330 1.000 96.800 ? 67  LEU A CB  1 
ATOM 540  O O   ? LEU A 1  67 ? -12.743   1.367   9.839 1.000 96.800 ? 67  LEU A O   1 
ATOM 541  C CG  ? LEU A 1  67 ? -14.666  -2.550   8.612 1.000 96.800 ? 67  LEU A CG  1 
ATOM 542  C CD1 ? LEU A 1  67 ? -13.769  -3.627   8.012 1.000 96.800 ? 67  LEU A CD1 1 
ATOM 543  C CD2 ? LEU A 1  67 ? -15.682  -3.164   9.568 1.000 96.800 ? 67  LEU A CD2 1 
ATOM 544  N N   ? ALA A 1  68 ? -13.780   0.798  11.839 1.000 96.090 ? 68  ALA A N   1 
ATOM 545  C CA  ? ALA A 1  68 ? -12.834   1.532  12.675 1.000 96.090 ? 68  ALA A CA  1 
ATOM 546  C C   ? ALA A 1  68 ? -11.511   0.781  12.796 1.000 96.090 ? 68  ALA A C   1 
ATOM 547  C CB  ? ALA A 1  68 ? -13.429   1.782  14.059 1.000 96.090 ? 68  ALA A CB  1 
ATOM 548  O O   ? ALA A 1  68 ? -11.464  -0.438  12.620 1.000 96.090 ? 68  ALA A O   1 
ATOM 549  N N   ? VAL A 1  69 ? -10.467   1.660  13.046 1.000 96.660 ? 69  VAL A N   1 
ATOM 550  C CA  ? VAL A 1  69 ?  -9.125   1.106  13.191 1.000 96.660 ? 69  VAL A CA  1 
ATOM 551  C C   ? VAL A 1  69 ?  -8.773   0.983  14.671 1.000 96.660 ? 69  VAL A C   1 
ATOM 552  C CB  ? VAL A 1  69 ?  -8.072   1.970  12.462 1.000 96.660 ? 69  VAL A CB  1 
ATOM 553  O O   ? VAL A 1  69 ?  -8.944   1.935  15.437 1.000 96.660 ? 69  VAL A O   1 
ATOM 554  C CG1 ? VAL A 1  69 ?  -6.658   1.529  12.837 1.000 96.660 ? 69  VAL A CG1 1 
ATOM 555  C CG2 ? VAL A 1  69 ?  -8.275   1.896  10.950 1.000 96.660 ? 69  VAL A CG2 1 
ATOM 556  N N   ? ALA A 1  70 ?  -8.385  -0.300  15.081 1.000 96.310 ? 70  ALA A N   1 
ATOM 557  C CA  ? ALA A 1  70 ?  -7.995  -0.567  16.463 1.000 96.310 ? 70  ALA A CA  1 
ATOM 558  C C   ? ALA A 1  70 ?  -6.553  -0.137  16.719 1.000 96.310 ? 70  ALA A C   1 
ATOM 559  C CB  ? ALA A 1  70 ?  -8.172  -2.047  16.790 1.000 96.310 ? 70  ALA A CB  1 
ATOM 560  O O   ? ALA A 1  70 ?  -6.243   0.428  17.770 1.000 96.310 ? 70  ALA A O   1 
ATOM 561  N N   ? LYS A 1  71 ?  -5.733  -0.412  15.707 1.000 95.550 ? 71  LYS A N   1 
ATOM 562  C CA  ? LYS A 1  71 ?  -4.309  -0.141  15.884 1.000 95.550 ? 71  LYS A CA  1 
ATOM 563  C C   ? LYS A 1  71 ?  -3.583  -0.119  14.542 1.000 95.550 ? 71  LYS A C   1 
ATOM 564  C CB  ? LYS A 1  71 ?  -3.675  -1.182  16.807 1.000 95.550 ? 71  LYS A CB  1 
ATOM 565  O O   ? LYS A 1  71 ?  -3.963  -0.833  13.613 1.000 95.550 ? 71  LYS A O   1 
ATOM 566  C CG  ? LYS A 1  71 ?  -2.216  -0.908  17.140 1.000 95.550 ? 71  LYS A CG  1 
ATOM 567  C CD  ? LYS A 1  71 ?  -1.644  -1.972  18.068 1.000 95.550 ? 71  LYS A CD  1 
ATOM 568  C CE  ? LYS A 1  71 ?  -0.184  -1.698  18.401 1.000 95.550 ? 71  LYS A CE  1 
ATOM 569  N NZ  ? LYS A 1  71 ?   0.375  -2.728  19.327 1.000 95.550 ? 71  LYS A NZ  1 
ATOM 570  N N   ? THR A 1  72 ?  -2.526   0.750  14.493 1.000 96.920 ? 72  THR A N   1 
ATOM 571  C CA  ? THR A 1  72 ?  -1.619   0.785  13.352 1.000 96.920 ? 72  THR A CA  1 
ATOM 572  C C   ? THR A 1  72 ?  -0.207   0.385  13.770 1.000 96.920 ? 72  THR A C   1 
ATOM 573  C CB  ? THR A 1  72 ?  -1.588   2.183  12.705 1.000 96.920 ? 72  THR A CB  1 
ATOM 574  O O   ? THR A 1  72 ?   0.285   0.821  14.813 1.000 96.920 ? 72  THR A O   1 
ATOM 575  C CG2 ? THR A 1  72 ?  -2.969   2.584  12.196 1.000 96.920 ? 72  THR A CG2 1 
ATOM 576  O OG1 ? THR A 1  72 ?  -1.152   3.143  13.676 1.000 96.920 ? 72  THR A OG1 1 
ATOM 577  N N   ? ILE A 1  73 ?   0.391  -0.538  12.969 1.000 97.410 ? 73  ILE A N   1 
ATOM 578  C CA  ? ILE A 1  73 ?   1.743  -1.004  13.255 1.000 97.410 ? 73  ILE A CA  1 
ATOM 579  C C   ? ILE A 1  73 ?   2.668  -0.645  12.094 1.000 97.410 ? 73  ILE A C   1 
ATOM 580  C CB  ? ILE A 1  73 ?   1.774  -2.527  13.514 1.000 97.410 ? 73  ILE A CB  1 
ATOM 581  O O   ? ILE A 1  73 ?   2.611  -1.267  11.031 1.000 97.410 ? 73  ILE A O   1 
ATOM 582  C CG1 ? ILE A 1  73 ?   0.770  -2.903  14.609 1.000 97.410 ? 73  ILE A CG1 1 
ATOM 583  C CG2 ? ILE A 1  73 ?   3.188  -2.983  13.886 1.000 97.410 ? 73  ILE A CG2 1 
ATOM 584  C CD1 ? ILE A 1  73 ?   0.624  -4.403  14.827 1.000 97.410 ? 73  ILE A CD1 1 
ATOM 585  N N   ? VAL A 1  74 ?   3.576   0.417  12.332 1.000 97.540 ? 74  VAL A N   1 
ATOM 586  C CA  ? VAL A 1  74 ?   4.558   0.826  11.334 1.000 97.540 ? 74  VAL A CA  1 
ATOM 587  C C   ? VAL A 1  74 ?   5.821  -0.021  11.473 1.000 97.540 ? 74  VAL A C   1 
ATOM 588  C CB  ? VAL A 1  74 ?   4.907   2.326  11.463 1.000 97.540 ? 74  VAL A CB  1 
ATOM 589  O O   ? VAL A 1  74 ?   6.236  -0.350  12.587 1.000 97.540 ? 74  VAL A O   1 
ATOM 590  C CG1 ? VAL A 1  74 ?   6.006   2.712  10.475 1.000 97.540 ? 74  VAL A CG1 1 
ATOM 591  C CG2 ? VAL A 1  74 ?   3.662   3.183  11.243 1.000 97.540 ? 74  VAL A CG2 1 
ATOM 592  N N   ? HIS A 1  75 ?   6.298  -0.431  10.282 1.000 97.510 ? 75  HIS A N   1 
ATOM 593  C CA  ? HIS A 1  75 ?   7.559  -1.159  10.361 1.000 97.510 ? 75  HIS A CA  1 
ATOM 594  C C   ? HIS A 1  75 ?   8.581  -0.402  11.201 1.000 97.510 ? 75  HIS A C   1 
ATOM 595  C CB  ? HIS A 1  75 ?   8.117  -1.416   8.960 1.000 97.510 ? 75  HIS A CB  1 
ATOM 596  O O   ? HIS A 1  75 ?   8.786   0.798  11.005 1.000 97.510 ? 75  HIS A O   1 
ATOM 597  C CG  ? HIS A 1  75 ?   9.180  -2.468   8.921 1.000 97.510 ? 75  HIS A CG  1 
ATOM 598  C CD2 ? HIS A 1  75 ?   9.149  -3.747   8.479 1.000 97.510 ? 75  HIS A CD2 1 
ATOM 599  N ND1 ? HIS A 1  75 ?  10.461  -2.249   9.380 1.000 97.510 ? 75  HIS A ND1 1 
ATOM 600  C CE1 ? HIS A 1  75 ?  11.173  -3.351   9.221 1.000 97.510 ? 75  HIS A CE1 1 
ATOM 601  N NE2 ? HIS A 1  75 ?  10.401  -4.275   8.676 1.000 97.510 ? 75  HIS A NE2 1 
ATOM 602  N N   ? PRO A 1  76 ?   9.307  -1.040  12.130 1.000 96.330 ? 76  PRO A N   1 
ATOM 603  C CA  ? PRO A 1  76 ?  10.209  -0.388  13.081 1.000 96.330 ? 76  PRO A CA  1 
ATOM 604  C C   ? PRO A 1  76 ?  11.401   0.282  12.401 1.000 96.330 ? 76  PRO A C   1 
ATOM 605  C CB  ? PRO A 1  76 ?  10.669  -1.540  13.978 1.000 96.330 ? 76  PRO A CB  1 
ATOM 606  O O   ? PRO A 1  76 ?  11.982   1.222  12.949 1.000 96.330 ? 76  PRO A O   1 
ATOM 607  C CG  ? PRO A 1  76 ?   9.626  -2.597  13.807 1.000 96.330 ? 76  PRO A CG  1 
ATOM 608  C CD  ? PRO A 1  76 ?   9.010  -2.442  12.446 1.000 96.330 ? 76  PRO A CD  1 
ATOM 609  N N   ? LYS A 1  77 ?  11.715  -0.192  11.226 1.000 96.560 ? 77  LYS A N   1 
ATOM 610  C CA  ? LYS A 1  77 ?  12.894   0.351  10.557 1.000 96.560 ? 77  LYS A CA  1 
ATOM 611  C C   ? LYS A 1  77 ?  12.499   1.298   9.428 1.000 96.560 ? 77  LYS A C   1 
ATOM 612  C CB  ? LYS A 1  77 ?  13.770  -0.778  10.011 1.000 96.560 ? 77  LYS A CB  1 
ATOM 613  O O   ? LYS A 1  77 ?  13.301   1.576   8.534 1.000 96.560 ? 77  LYS A O   1 
ATOM 614  C CG  ? LYS A 1  77 ?  14.397  -1.651  11.088 1.000 96.560 ? 77  LYS A CG  1 
ATOM 615  C CD  ? LYS A 1  77 ?  15.301  -2.719  10.486 1.000 96.560 ? 77  LYS A CD  1 
ATOM 616  C CE  ? LYS A 1  77 ?  15.920  -3.600  11.563 1.000 96.560 ? 77  LYS A CE  1 
ATOM 617  N NZ  ? LYS A 1  77 ?  16.805  -4.651  10.977 1.000 96.560 ? 77  LYS A NZ  1 
ATOM 618  N N   ? TYR A 1  78 ?  11.220   1.774   9.457 1.000 96.330 ? 78  TYR A N   1 
ATOM 619  C CA  ? TYR A 1  78 ?  10.787   2.715   8.430 1.000 96.330 ? 78  TYR A CA  1 
ATOM 620  C C   ? TYR A 1  78 ?  11.593   4.007   8.499 1.000 96.330 ? 78  TYR A C   1 
ATOM 621  C CB  ? TYR A 1  78 ?   9.294   3.023   8.577 1.000 96.330 ? 78  TYR A CB  1 
ATOM 622  O O   ? TYR A 1  78 ?  11.735   4.601   9.570 1.000 96.330 ? 78  TYR A O   1 
ATOM 623  C CG  ? TYR A 1  78 ?   8.798   4.090   7.632 1.000 96.330 ? 78  TYR A CG  1 
ATOM 624  C CD1 ? TYR A 1  78 ?   8.189   5.246   8.113 1.000 96.330 ? 78  TYR A CD1 1 
ATOM 625  C CD2 ? TYR A 1  78 ?   8.937   3.944   6.256 1.000 96.330 ? 78  TYR A CD2 1 
ATOM 626  C CE1 ? TYR A 1  78 ?   7.728   6.231   7.246 1.000 96.330 ? 78  TYR A CE1 1 
ATOM 627  C CE2 ? TYR A 1  78 ?   8.480   4.922   5.379 1.000 96.330 ? 78  TYR A CE2 1 
ATOM 628  O OH  ? TYR A 1  78 ?   7.425   7.033   5.019 1.000 96.330 ? 78  TYR A OH  1 
ATOM 629  C CZ  ? TYR A 1  78 ?   7.879   6.061   5.883 1.000 96.330 ? 78  TYR A CZ  1 
ATOM 630  N N   ? ASN A 1  79 ?  12.114   4.378   7.340 1.000 93.940 ? 79  ASN A N   1 
ATOM 631  C CA  ? ASN A 1  79 ?  12.866   5.614   7.154 1.000 93.940 ? 79  ASN A CA  1 
ATOM 632  C C   ? ASN A 1  79 ?  12.152   6.567   6.199 1.000 93.940 ? 79  ASN A C   1 
ATOM 633  C CB  ? ASN A 1  79 ?  14.278   5.313   6.647 1.000 93.940 ? 79  ASN A CB  1 
ATOM 634  O O   ? ASN A 1  79 ?  12.103   6.321   4.992 1.000 93.940 ? 79  ASN A O   1 
ATOM 635  C CG  ? ASN A 1  79 ?  15.153   6.550   6.584 1.000 93.940 ? 79  ASN A CG  1 
ATOM 636  N ND2 ? ASN A 1  79 ?  16.442   6.379   6.853 1.000 93.940 ? 79  ASN A ND2 1 
ATOM 637  O OD1 ? ASN A 1  79 ?  14.673   7.650   6.298 1.000 93.940 ? 79  ASN A OD1 1 
ATOM 638  N N   ? GLN A 1  80 ?  11.690   7.725   6.675 1.000 90.940 ? 80  GLN A N   1 
ATOM 639  C CA  ? GLN A 1  80 ?  10.815   8.648   5.959 1.000 90.940 ? 80  GLN A CA  1 
ATOM 640  C C   ? GLN A 1  80 ?  11.583   9.412   4.884 1.000 90.940 ? 80  GLN A C   1 
ATOM 641  C CB  ? GLN A 1  80 ?  10.157   9.628   6.932 1.000 90.940 ? 80  GLN A CB  1 
ATOM 642  O O   ? GLN A 1  80 ?  10.998   9.860   3.896 1.000 90.940 ? 80  GLN A O   1 
ATOM 643  C CG  ? GLN A 1  80 ?   9.096  10.512   6.290 1.000 90.940 ? 80  GLN A CG  1 
ATOM 644  C CD  ? GLN A 1  80 ?   8.311  11.318   7.307 1.000 90.940 ? 80  GLN A CD  1 
ATOM 645  N NE2 ? GLN A 1  80 ?   7.250  11.975   6.851 1.000 90.940 ? 80  GLN A NE2 1 
ATOM 646  O OE1 ? GLN A 1  80 ?   8.655  11.350   8.493 1.000 90.940 ? 80  GLN A OE1 1 
ATOM 647  N N   ? SER A 1  81 ?  12.903   9.527   5.078 1.000 88.690 ? 81  SER A N   1 
ATOM 648  C CA  ? SER A 1  81 ?  13.712  10.287   4.132 1.000 88.690 ? 81  SER A CA  1 
ATOM 649  C C   ? SER A 1  81 ?  13.941   9.501   2.845 1.000 88.690 ? 81  SER A C   1 
ATOM 650  C CB  ? SER A 1  81 ?  15.057  10.661   4.756 1.000 88.690 ? 81  SER A CB  1 
ATOM 651  O O   ? SER A 1  81 ?  13.875  10.062   1.749 1.000 88.690 ? 81  SER A O   1 
ATOM 652  O OG  ? SER A 1  81 ?  15.777   9.500   5.134 1.000 88.690 ? 81  SER A OG  1 
ATOM 653  N N   ? CYS A 1  82 ?  13.992   8.195   2.961 1.000 88.520 ? 82  CYS A N   1 
ATOM 654  C CA  ? CYS A 1  82 ?  14.334   7.420   1.774 1.000 88.520 ? 82  CYS A CA  1 
ATOM 655  C C   ? CYS A 1  82 ?  13.306   6.322   1.524 1.000 88.520 ? 82  CYS A C   1 
ATOM 656  C CB  ? CYS A 1  82 ?  15.726   6.805   1.917 1.000 88.520 ? 82  CYS A CB  1 
ATOM 657  O O   ? CYS A 1  82 ?  13.466   5.514   0.608 1.000 88.520 ? 82  CYS A O   1 
ATOM 658  S SG  ? CYS A 1  82 ?  15.899   5.724   3.353 1.000 88.520 ? 82  CYS A SG  1 
ATOM 659  N N   ? TYR A 1  83 ?  12.272   6.325   2.328 1.000 91.960 ? 83  TYR A N   1 
ATOM 660  C CA  ? TYR A 1  83 ?  11.122   5.436   2.212 1.000 91.960 ? 83  TYR A CA  1 
ATOM 661  C C   ? TYR A 1  83 ?  11.539   3.979   2.376 1.000 91.960 ? 83  TYR A C   1 
ATOM 662  C CB  ? TYR A 1  83 ?  10.426   5.631   0.862 1.000 91.960 ? 83  TYR A CB  1 
ATOM 663  O O   ? TYR A 1  83 ?  10.899   3.078   1.828 1.000 91.960 ? 83  TYR A O   1 
ATOM 664  C CG  ? TYR A 1  83 ?   9.747   6.971   0.717 1.000 91.960 ? 83  TYR A CG  1 
ATOM 665  C CD1 ? TYR A 1  83 ?   8.475   7.190   1.241 1.000 91.960 ? 83  TYR A CD1 1 
ATOM 666  C CD2 ? TYR A 1  83 ?  10.374   8.020   0.054 1.000 91.960 ? 83  TYR A CD2 1 
ATOM 667  C CE1 ? TYR A 1  83 ?   7.844   8.423   1.108 1.000 91.960 ? 83  TYR A CE1 1 
ATOM 668  C CE2 ? TYR A 1  83 ?   9.754   9.257  -0.085 1.000 91.960 ? 83  TYR A CE2 1 
ATOM 669  O OH  ? TYR A 1  83 ?   7.871  10.671   0.311 1.000 91.960 ? 83  TYR A OH  1 
ATOM 670  C CZ  ? TYR A 1  83 ?   8.491   9.449   0.445 1.000 91.960 ? 83  TYR A CZ  1 
ATOM 671  N N   ? ASP A 1  84 ?  12.659   3.680   3.058 1.000 93.300 ? 84  ASP A N   1 
ATOM 672  C CA  ? ASP A 1  84 ?  13.064   2.325   3.418 1.000 93.300 ? 84  ASP A CA  1 
ATOM 673  C C   ? ASP A 1  84 ?  12.072   1.697   4.395 1.000 93.300 ? 84  ASP A C   1 
ATOM 674  C CB  ? ASP A 1  84 ?  14.469   2.327   4.024 1.000 93.300 ? 84  ASP A CB  1 
ATOM 675  O O   ? ASP A 1  84 ?  11.637   2.345   5.349 1.000 93.300 ? 84  ASP A O   1 
ATOM 676  C CG  ? ASP A 1  84 ?  15.560   2.545   2.990 1.000 93.300 ? 84  ASP A CG  1 
ATOM 677  O OD1 ? ASP A 1  84 ?  15.264   2.518   1.776 1.000 93.300 ? 84  ASP A OD1 1 
ATOM 678  O OD2 ? ASP A 1  84 ?  16.727   2.743   3.394 1.000 93.300 ? 84  ASP A OD2 1 
ATOM 679  N N   ? ASN A 1  85 ?  11.750   0.405   4.086 1.000 95.530 ? 85  ASN A N   1 
ATOM 680  C CA  ? ASN A 1  85 ?  10.840  -0.330   4.957 1.000 95.530 ? 85  ASN A CA  1 
ATOM 681  C C   ? ASN A 1  85 ?   9.467   0.333   5.020 1.000 95.530 ? 85  ASN A C   1 
ATOM 682  C CB  ? ASN A 1  85 ?  11.430  -0.463   6.362 1.000 95.530 ? 85  ASN A CB  1 
ATOM 683  O O   ? ASN A 1  85 ?   8.869   0.432   6.094 1.000 95.530 ? 85  ASN A O   1 
ATOM 684  C CG  ? ASN A 1  85 ?  12.796  -1.122   6.362 1.000 95.530 ? 85  ASN A CG  1 
ATOM 685  N ND2 ? ASN A 1  85 ?  13.819  -0.366   6.743 1.000 95.530 ? 85  ASN A ND2 1 
ATOM 686  O OD1 ? ASN A 1  85 ?  12.930  -2.300   6.021 1.000 95.530 ? 85  ASN A OD1 1 
ATOM 687  N N   ? ASP A 1  86 ?   8.931   0.878   3.966 1.000 96.570 ? 86  ASP A N   1 
ATOM 688  C CA  ? ASP A 1  86 ?   7.675   1.608   3.821 1.000 96.570 ? 86  ASP A CA  1 
ATOM 689  C C   ? ASP A 1  86 ?   6.482   0.654   3.825 1.000 96.570 ? 86  ASP A C   1 
ATOM 690  C CB  ? ASP A 1  86 ?   7.681   2.437   2.535 1.000 96.570 ? 86  ASP A CB  1 
ATOM 691  O O   ? ASP A 1  86 ?   5.817   0.479   2.802 1.000 96.570 ? 86  ASP A O   1 
ATOM 692  C CG  ? ASP A 1  86 ?   6.540   3.437   2.469 1.000 96.570 ? 86  ASP A CG  1 
ATOM 693  O OD1 ? ASP A 1  86 ?   5.928   3.734   3.517 1.000 96.570 ? 86  ASP A OD1 1 
ATOM 694  O OD2 ? ASP A 1  86 ?   6.249   3.930   1.358 1.000 96.570 ? 86  ASP A OD2 1 
ATOM 695  N N   ? VAL A 1  87 ?   6.233  -0.032   4.993 1.000 97.530 ? 87  VAL A N   1 
ATOM 696  C CA  ? VAL A 1  87 ?   5.157  -1.002   5.168 1.000 97.530 ? 87  VAL A CA  1 
ATOM 697  C C   ? VAL A 1  87 ?   4.502  -0.808   6.533 1.000 97.530 ? 87  VAL A C   1 
ATOM 698  C CB  ? VAL A 1  87 ?   5.672  -2.452   5.024 1.000 97.530 ? 87  VAL A CB  1 
ATOM 699  O O   ? VAL A 1  87 ?   5.185  -0.528   7.522 1.000 97.530 ? 87  VAL A O   1 
ATOM 700  C CG1 ? VAL A 1  87 ?   6.758  -2.744   6.058 1.000 97.530 ? 87  VAL A CG1 1 
ATOM 701  C CG2 ? VAL A 1  87 ?   4.518  -3.443   5.163 1.000 97.530 ? 87  VAL A CG2 1 
ATOM 702  N N   ? MET A 1  88 ?   3.162  -0.841   6.539 1.000 97.870 ? 88  MET A N   1 
ATOM 703  C CA  ? MET A 1  88 ?   2.381  -0.650   7.757 1.000 97.870 ? 88  MET A CA  1 
ATOM 704  C C   ? MET A 1  88 ?   1.177  -1.586   7.784 1.000 97.870 ? 88  MET A C   1 
ATOM 705  C CB  ? MET A 1  88 ?   1.917   0.802   7.878 1.000 97.870 ? 88  MET A CB  1 
ATOM 706  O O   ? MET A 1  88 ?   0.498  -1.760   6.770 1.000 97.870 ? 88  MET A O   1 
ATOM 707  C CG  ? MET A 1  88 ?   1.103   1.084   9.131 1.000 97.870 ? 88  MET A CG  1 
ATOM 708  S SD  ? MET A 1  88 ?   0.517   2.821   9.212 1.000 97.870 ? 88  MET A SD  1 
ATOM 709  C CE  ? MET A 1  88 ?  -0.823   2.764   7.990 1.000 97.870 ? 88  MET A CE  1 
ATOM 710  N N   ? LEU A 1  89 ?   0.926  -2.221   8.939 1.000 98.310 ? 89  LEU A N   1 
ATOM 711  C CA  ? LEU A 1  89 ?  -0.269  -3.025   9.171 1.000 98.310 ? 89  LEU A CA  1 
ATOM 712  C C   ? LEU A 1  89 ?  -1.320  -2.228   9.937 1.000 98.310 ? 89  LEU A C   1 
ATOM 713  C CB  ? LEU A 1  89 ?   0.083  -4.299   9.942 1.000 98.310 ? 89  LEU A CB  1 
ATOM 714  O O   ? LEU A 1  89 ?  -0.991  -1.499  10.876 1.000 98.310 ? 89  LEU A O   1 
ATOM 715  C CG  ? LEU A 1  89 ?   0.803  -5.393   9.151 1.000 98.310 ? 89  LEU A CG  1 
ATOM 716  C CD1 ? LEU A 1  89 ?   1.356  -6.454  10.097 1.000 98.310 ? 89  LEU A CD1 1 
ATOM 717  C CD2 ? LEU A 1  89 ?  -0.138  -6.020   8.128 1.000 98.310 ? 89  LEU A CD2 1 
ATOM 718  N N   ? VAL A 1  90 ?  -2.534  -2.377   9.445 1.000 98.210 ? 90  VAL A N   1 
ATOM 719  C CA  ? VAL A 1  90 ?  -3.680  -1.751  10.096 1.000 98.210 ? 90  VAL A CA  1 
ATOM 720  C C   ? VAL A 1  90 ?  -4.635  -2.826  10.609 1.000 98.210 ? 90  VAL A C   1 
ATOM 721  C CB  ? VAL A 1  90 ?  -4.422  -0.791   9.140 1.000 98.210 ? 90  VAL A CB  1 
ATOM 722  O O   ? VAL A 1  90 ?  -5.166  -3.618   9.826 1.000 98.210 ? 90  VAL A O   1 
ATOM 723  C CG1 ? VAL A 1  90 ?  -5.616  -0.145   9.841 1.000 98.210 ? 90  VAL A CG1 1 
ATOM 724  C CG2 ? VAL A 1  90 ?  -3.467   0.278   8.610 1.000 98.210 ? 90  VAL A CG2 1 
ATOM 725  N N   ? LYS A 1  91 ?  -4.842  -2.825  11.972 1.000 97.920 ? 91  LYS A N   1 
ATOM 726  C CA  ? LYS A 1  91 ?  -5.780  -3.772  12.567 1.000 97.920 ? 91  LYS A CA  1 
ATOM 727  C C   ? LYS A 1  91 ?  -7.179  -3.171  12.668 1.000 97.920 ? 91  LYS A C   1 
ATOM 728  C CB  ? LYS A 1  91 ?  -5.296  -4.209  13.951 1.000 97.920 ? 91  LYS A CB  1 
ATOM 729  O O   ? LYS A 1  91 ?  -7.359  -2.096  13.245 1.000 97.920 ? 91  LYS A O   1 
ATOM 730  C CG  ? LYS A 1  91 ?  -6.111  -5.338  14.564 1.000 97.920 ? 91  LYS A CG  1 
ATOM 731  C CD  ? LYS A 1  91 ?  -5.537  -5.777  15.905 1.000 97.920 ? 91  LYS A CD  1 
ATOM 732  C CE  ? LYS A 1  91 ?  -6.277  -6.986  16.461 1.000 97.920 ? 91  LYS A CE  1 
ATOM 733  N NZ  ? LYS A 1  91 ?  -5.698  -7.440  17.761 1.000 97.920 ? 91  LYS A NZ  1 
ATOM 734  N N   ? LEU A 1  92 ?  -8.142  -3.888  12.132 1.000 97.940 ? 92  LEU A N   1 
ATOM 735  C CA  ? LEU A 1  92 ?  -9.529  -3.439  12.192 1.000 97.940 ? 92  LEU A CA  1 
ATOM 736  C C   ? LEU A 1  92 ? -10.134  -3.724  13.562 1.000 97.940 ? 92  LEU A C   1 
ATOM 737  C CB  ? LEU A 1  92 ? -10.360  -4.122  11.102 1.000 97.940 ? 92  LEU A CB  1 
ATOM 738  O O   ? LEU A 1  92 ?  -9.840  -4.754  14.173 1.000 97.940 ? 92  LEU A O   1 
ATOM 739  C CG  ? LEU A 1  92 ?  -9.860  -3.960   9.666 1.000 97.940 ? 92  LEU A CG  1 
ATOM 740  C CD1 ? LEU A 1  92 ? -10.716  -4.784   8.710 1.000 97.940 ? 92  LEU A CD1 1 
ATOM 741  C CD2 ? LEU A 1  92 ?  -9.861  -2.490   9.262 1.000 97.940 ? 92  LEU A CD2 1 
ATOM 742  N N   ? SER A 1  93 ? -10.970  -2.773  14.109 1.000 97.160 ? 93  SER A N   1 
ATOM 743  C CA  ? SER A 1  93 ? -11.615  -2.929  15.408 1.000 97.160 ? 93  SER A CA  1 
ATOM 744  C C   ? SER A 1  93 ? -12.663  -4.036  15.376 1.000 97.160 ? 93  SER A C   1 
ATOM 745  C CB  ? SER A 1  93 ? -12.262  -1.615  15.846 1.000 97.160 ? 93  SER A CB  1 
ATOM 746  O O   ? SER A 1  93 ? -12.944  -4.661  16.401 1.000 97.160 ? 93  SER A O   1 
ATOM 747  O OG  ? SER A 1  93 ? -13.228  -1.190  14.900 1.000 97.160 ? 93  SER A OG  1 
ATOM 748  N N   ? SER A 1  94 ? -13.274  -4.308  14.211 1.000 97.170 ? 94  SER A N   1 
ATOM 749  C CA  ? SER A 1  94 ? -14.194  -5.406  13.934 1.000 97.170 ? 94  SER A CA  1 
ATOM 750  C C   ? SER A 1  94 ? -13.840  -6.110  12.629 1.000 97.170 ? 94  SER A C   1 
ATOM 751  C CB  ? SER A 1  94 ? -15.635  -4.895  13.872 1.000 97.170 ? 94  SER A CB  1 
ATOM 752  O O   ? SER A 1  94 ? -13.293  -5.492  11.713 1.000 97.170 ? 94  SER A O   1 
ATOM 753  O OG  ? SER A 1  94 ? -15.783  -3.931  12.844 1.000 97.170 ? 94  SER A OG  1 
ATOM 754  N N   ? PRO A 1  95 ? -14.135  -7.579  12.657 1.000 97.830 ? 95  PRO A N   1 
ATOM 755  C CA  ? PRO A 1  95 ? -13.777  -8.320  11.446 1.000 97.830 ? 95  PRO A CA  1 
ATOM 756  C C   ? PRO A 1  95 ? -14.590  -7.887  10.227 1.000 97.830 ? 95  PRO A C   1 
ATOM 757  C CB  ? PRO A 1  95 ? -14.083  -9.773  11.818 1.000 97.830 ? 95  PRO A CB  1 
ATOM 758  O O   ? PRO A 1  95 ? -15.778  -7.579  10.351 1.000 97.830 ? 95  PRO A O   1 
ATOM 759  C CG  ? PRO A 1  95 ? -15.128  -9.682  12.883 1.000 97.830 ? 95  PRO A CG  1 
ATOM 760  C CD  ? PRO A 1  95 ? -14.906  -8.417  13.662 1.000 97.830 ? 95  PRO A CD  1 
ATOM 761  N N   ? ALA A 1  96 ? -13.886  -7.828   9.062 1.000 98.000 ? 96  ALA A N   1 
ATOM 762  C CA  ? ALA A 1  96 ? -14.588  -7.629   7.796 1.000 98.000 ? 96  ALA A CA  1 
ATOM 763  C C   ? ALA A 1  96 ? -15.501  -8.811   7.484 1.000 98.000 ? 96  ALA A C   1 
ATOM 764  C CB  ? ALA A 1  96 ? -13.589  -7.418   6.661 1.000 98.000 ? 96  ALA A CB  1 
ATOM 765  O O   ? ALA A 1  96 ? -15.187  -9.954   7.825 1.000 98.000 ? 96  ALA A O   1 
ATOM 766  N N   ? VAL A 1  97 ? -16.670  -8.537   6.879 1.000 97.810 ? 97  VAL A N   1 
ATOM 767  C CA  ? VAL A 1  97 ? -17.585  -9.585   6.438 1.000 97.810 ? 97  VAL A CA  1 
ATOM 768  C C   ? VAL A 1  97 ? -17.296  -9.944   4.982 1.000 97.810 ? 97  VAL A C   1 
ATOM 769  C CB  ? VAL A 1  97 ? -19.060  -9.154   6.598 1.000 97.810 ? 97  VAL A CB  1 
ATOM 770  O O   ? VAL A 1  97 ? -17.483  -9.121   4.084 1.000 97.810 ? 97  VAL A O   1 
ATOM 771  C CG1 ? VAL A 1  97 ? -20.001 -10.265   6.136 1.000 97.810 ? 97  VAL A CG1 1 
ATOM 772  C CG2 ? VAL A 1  97 ? -19.350  -8.773   8.049 1.000 97.810 ? 97  VAL A CG2 1 
ATOM 773  N N   ? PHE A 1  98 ? -16.810 -11.081   4.772 1.000 97.830 ? 98  PHE A N   1 
ATOM 774  C CA  ? PHE A 1  98 ? -16.462 -11.513   3.423 1.000 97.830 ? 98  PHE A CA  1 
ATOM 775  C C   ? PHE A 1  98 ? -17.716 -11.813   2.611 1.000 97.830 ? 98  PHE A C   1 
ATOM 776  C CB  ? PHE A 1  98 ? -15.558 -12.748   3.469 1.000 97.830 ? 98  PHE A CB  1 
ATOM 777  O O   ? PHE A 1  98 ? -18.625 -12.494   3.090 1.000 97.830 ? 98  PHE A O   1 
ATOM 778  C CG  ? PHE A 1  98 ? -14.216 -12.495   4.101 1.000 97.830 ? 98  PHE A CG  1 
ATOM 779  C CD1 ? PHE A 1  98 ? -13.759 -11.198   4.299 1.000 97.830 ? 98  PHE A CD1 1 
ATOM 780  C CD2 ? PHE A 1  98 ? -13.411 -13.555   4.498 1.000 97.830 ? 98  PHE A CD2 1 
ATOM 781  C CE1 ? PHE A 1  98 ? -12.517 -10.961   4.884 1.000 97.830 ? 98  PHE A CE1 1 
ATOM 782  C CE2 ? PHE A 1  98 ? -12.169 -13.326   5.083 1.000 97.830 ? 98  PHE A CE2 1 
ATOM 783  C CZ  ? PHE A 1  98 ? -11.724 -12.028   5.274 1.000 97.830 ? 98  PHE A CZ  1 
ATOM 784  N N   ? ASN A 1  99 ? -17.736 -11.369   1.314 1.000 96.620 ? 99  ASN A N   1 
ATOM 785  C CA  ? ASN A 1  99 ? -18.748 -11.592   0.287 1.000 96.620 ? 99  ASN A CA  1 
ATOM 786  C C   ? ASN A 1  99 ? -18.211 -11.278  -1.106 1.000 96.620 ? 99  ASN A C   1 
ATOM 787  C CB  ? ASN A 1  99 ? -19.998 -10.759   0.575 1.000 96.620 ? 99  ASN A CB  1 
ATOM 788  O O   ? ASN A 1  99 ? -16.997 -11.209  -1.308 1.000 96.620 ? 99  ASN A O   1 
ATOM 789  C CG  ? ASN A 1  99 ? -19.710  -9.271   0.622 1.000 96.620 ? 99  ASN A CG  1 
ATOM 790  N ND2 ? ASN A 1  99 ? -20.405  -8.560   1.502 1.000 96.620 ? 99  ASN A ND2 1 
ATOM 791  O OD1 ? ASN A 1  99 ? -18.871  -8.765  -0.127 1.000 96.620 ? 99  ASN A OD1 1 
ATOM 792  N N   ? HIS A 1 100 ? -19.105 -11.145  -2.030 1.000 95.600 ? 100 HIS A N   1 
ATOM 793  C CA  ? HIS A 1 100 ? -18.709 -10.926  -3.416 1.000 95.600 ? 100 HIS A CA  1 
ATOM 794  C C   ? HIS A 1 100 ? -17.939  -9.618  -3.569 1.000 95.600 ? 100 HIS A C   1 
ATOM 795  C CB  ? HIS A 1 100 ? -19.936 -10.923  -4.330 1.000 95.600 ? 100 HIS A CB  1 
ATOM 796  O O   ? HIS A 1 100 ? -17.144  -9.466  -4.499 1.000 95.600 ? 100 HIS A O   1 
ATOM 797  C CG  ? HIS A 1 100 ? -19.605 -10.740  -5.777 1.000 95.600 ? 100 HIS A CG  1 
ATOM 798  C CD2 ? HIS A 1 100 ? -19.859  -9.714  -6.623 1.000 95.600 ? 100 HIS A CD2 1 
ATOM 799  N ND1 ? HIS A 1 100 ? -18.934 -11.691  -6.513 1.000 95.600 ? 100 HIS A ND1 1 
ATOM 800  C CE1 ? HIS A 1 100 ? -18.787 -11.257  -7.754 1.000 95.600 ? 100 HIS A CE1 1 
ATOM 801  N NE2 ? HIS A 1 100 ? -19.339 -10.059  -7.847 1.000 95.600 ? 100 HIS A NE2 1 
ATOM 802  N N   ? TYR A 1 101 ? -17.950  -8.689  -2.593 1.000 96.530 ? 101 TYR A N   1 
ATOM 803  C CA  ? TYR A 1 101 ? -17.401  -7.341  -2.701 1.000 96.530 ? 101 TYR A CA  1 
ATOM 804  C C   ? TYR A 1 101 ? -16.158  -7.188  -1.832 1.000 96.530 ? 101 TYR A C   1 
ATOM 805  C CB  ? TYR A 1 101 ? -18.450  -6.300  -2.300 1.000 96.530 ? 101 TYR A CB  1 
ATOM 806  O O   ? TYR A 1 101 ? -15.351  -6.280  -2.047 1.000 96.530 ? 101 TYR A O   1 
ATOM 807  C CG  ? TYR A 1 101 ? -19.787  -6.495  -2.973 1.000 96.530 ? 101 TYR A CG  1 
ATOM 808  C CD1 ? TYR A 1 101 ? -19.941  -6.266  -4.338 1.000 96.530 ? 101 TYR A CD1 1 
ATOM 809  C CD2 ? TYR A 1 101 ? -20.898  -6.906  -2.245 1.000 96.530 ? 101 TYR A CD2 1 
ATOM 810  C CE1 ? TYR A 1 101 ? -21.172  -6.442  -4.962 1.000 96.530 ? 101 TYR A CE1 1 
ATOM 811  C CE2 ? TYR A 1 101 ? -22.134  -7.086  -2.859 1.000 96.530 ? 101 TYR A CE2 1 
ATOM 812  O OH  ? TYR A 1 101 ? -23.481  -7.028  -4.828 1.000 96.530 ? 101 TYR A OH  1 
ATOM 813  C CZ  ? TYR A 1 101 ? -22.260  -6.852  -4.215 1.000 96.530 ? 101 TYR A CZ  1 
ATOM 814  N N   ? VAL A 1 102 ? -16.046  -8.051  -0.858 1.000 98.110 ? 102 VAL A N   1 
ATOM 815  C CA  ? VAL A 1 102 ? -14.947  -7.970   0.098 1.000 98.110 ? 102 VAL A CA  1 
ATOM 816  C C   ? VAL A 1 102 ? -14.292  -9.340   0.251 1.000 98.110 ? 102 VAL A C   1 
ATOM 817  C CB  ? VAL A 1 102 ? -15.428  -7.453   1.473 1.000 98.110 ? 102 VAL A CB  1 
ATOM 818  O O   ? VAL A 1 102 ? -14.897 -10.268   0.794 1.000 98.110 ? 102 VAL A O   1 
ATOM 819  C CG1 ? VAL A 1 102 ? -14.261  -7.359   2.454 1.000 98.110 ? 102 VAL A CG1 1 
ATOM 820  C CG2 ? VAL A 1 102 ? -16.114  -6.096   1.322 1.000 98.110 ? 102 VAL A CG2 1 
ATOM 821  N N   ? GLN A 1 103 ? -13.094  -9.421  -0.375 1.000 98.010 ? 103 GLN A N   1 
ATOM 822  C CA  ? GLN A 1 103 ? -12.292 -10.634  -0.255 1.000 98.010 ? 103 GLN A CA  1 
ATOM 823  C C   ? GLN A 1 103 ? -10.819 -10.300  -0.040 1.000 98.010 ? 103 GLN A C   1 
ATOM 824  C CB  ? GLN A 1 103 ? -12.455 -11.511  -1.498 1.000 98.010 ? 103 GLN A CB  1 
ATOM 825  O O   ? GLN A 1 103 ? -10.314  -9.316  -0.585 1.000 98.010 ? 103 GLN A O   1 
ATOM 826  C CG  ? GLN A 1 103 ? -13.880 -11.998  -1.724 1.000 98.010 ? 103 GLN A CG  1 
ATOM 827  C CD  ? GLN A 1 103 ? -14.299 -13.067  -0.733 1.000 98.010 ? 103 GLN A CD  1 
ATOM 828  N NE2 ? GLN A 1 103 ? -15.537 -12.983  -0.258 1.000 98.010 ? 103 GLN A NE2 1 
ATOM 829  O OE1 ? GLN A 1 103 ? -13.518 -13.963  -0.399 1.000 98.010 ? 103 GLN A OE1 1 
ATOM 830  N N   ? PRO A 1 104 ? -10.196 -11.237   0.760 1.000 98.180 ? 104 PRO A N   1 
ATOM 831  C CA  ? PRO A 1 104 ?  -8.763 -11.010   0.956 1.000 98.180 ? 104 PRO A CA  1 
ATOM 832  C C   ? PRO A 1 104 ?  -7.920 -11.514  -0.213 1.000 98.180 ? 104 PRO A C   1 
ATOM 833  C CB  ? PRO A 1 104 ?  -8.452 -11.796   2.232 1.000 98.180 ? 104 PRO A CB  1 
ATOM 834  O O   ? PRO A 1 104 ?  -8.375 -12.359  -0.988 1.000 98.180 ? 104 PRO A O   1 
ATOM 835  C CG  ? PRO A 1 104 ?  -9.375 -12.970   2.192 1.000 98.180 ? 104 PRO A CG  1 
ATOM 836  C CD  ? PRO A 1 104 ? -10.687 -12.525   1.612 1.000 98.180 ? 104 PRO A CD  1 
ATOM 837  N N   ? ILE A 1 105 ?  -6.680 -10.946  -0.302 1.000 98.340 ? 105 ILE A N   1 
ATOM 838  C CA  ? ILE A 1 105 ?  -5.709 -11.461  -1.261 1.000 98.340 ? 105 ILE A CA  1 
ATOM 839  C C   ? ILE A 1 105 ?  -4.512 -12.050  -0.518 1.000 98.340 ? 105 ILE A C   1 
ATOM 840  C CB  ? ILE A 1 105 ?  -5.244 -10.361  -2.241 1.000 98.340 ? 105 ILE A CB  1 
ATOM 841  O O   ? ILE A 1 105 ?  -4.095 -11.523   0.516 1.000 98.340 ? 105 ILE A O   1 
ATOM 842  C CG1 ? ILE A 1 105 ?  -4.462 -10.978  -3.406 1.000 98.340 ? 105 ILE A CG1 1 
ATOM 843  C CG2 ? ILE A 1 105 ?  -4.402  -9.309  -1.512 1.000 98.340 ? 105 ILE A CG2 1 
ATOM 844  C CD1 ? ILE A 1 105 ?  -4.267 -10.039  -4.588 1.000 98.340 ? 105 ILE A CD1 1 
ATOM 845  N N   ? SER A 1 106 ?  -3.990 -13.138  -1.102 1.000 97.480 ? 106 SER A N   1 
ATOM 846  C CA  ? SER A 1 106 ?  -2.857 -13.809  -0.472 1.000 97.480 ? 106 SER A CA  1 
ATOM 847  C C   ? SER A 1 106 ?  -1.549 -13.086  -0.775 1.000 97.480 ? 106 SER A C   1 
ATOM 848  C CB  ? SER A 1 106 ?  -2.766 -15.262  -0.939 1.000 97.480 ? 106 SER A CB  1 
ATOM 849  O O   ? SER A 1 106 ?  -1.393 -12.495  -1.846 1.000 97.480 ? 106 SER A O   1 
ATOM 850  O OG  ? SER A 1 106 ?  -3.934 -15.980  -0.580 1.000 97.480 ? 106 SER A OG  1 
ATOM 851  N N   ? LEU A 1 107 ?  -0.600 -13.217   0.162 1.000 97.810 ? 107 LEU A N   1 
ATOM 852  C CA  ? LEU A 1 107 ?   0.744 -12.686  -0.036 1.000 97.810 ? 107 LEU A CA  1 
ATOM 853  C C   ? LEU A 1 107 ?   1.517 -13.524  -1.048 1.000 97.810 ? 107 LEU A C   1 
ATOM 854  C CB  ? LEU A 1 107 ?   1.503 -12.641   1.293 1.000 97.810 ? 107 LEU A CB  1 
ATOM 855  O O   ? LEU A 1 107 ?   1.338 -14.742  -1.117 1.000 97.810 ? 107 LEU A O   1 
ATOM 856  C CG  ? LEU A 1 107 ?   0.909 -11.748   2.384 1.000 97.810 ? 107 LEU A CG  1 
ATOM 857  C CD1 ? LEU A 1 107 ?   1.682 -11.919   3.687 1.000 97.810 ? 107 LEU A CD1 1 
ATOM 858  C CD2 ? LEU A 1 107 ?   0.912 -10.289   1.941 1.000 97.810 ? 107 LEU A CD2 1 
ATOM 859  N N   ? ALA A 1 108 ?   2.339 -12.914  -1.795 1.000 96.320 ? 108 ALA A N   1 
ATOM 860  C CA  ? ALA A 1 108 ?   3.202 -13.631  -2.730 1.000 96.320 ? 108 ALA A CA  1 
ATOM 861  C C   ? ALA A 1 108 ?   4.169 -14.550  -1.989 1.000 96.320 ? 108 ALA A C   1 
ATOM 862  C CB  ? ALA A 1 108 ?   3.973 -12.647  -3.605 1.000 96.320 ? 108 ALA A CB  1 
ATOM 863  O O   ? ALA A 1 108 ?   4.741 -14.165  -0.966 1.000 96.320 ? 108 ALA A O   1 
ATOM 864  N N   ? THR A 1 109 ?   4.369 -15.753  -2.502 1.000 94.220 ? 109 THR A N   1 
ATOM 865  C CA  ? THR A 1 109 ?   5.295 -16.713  -1.911 1.000 94.220 ? 109 THR A CA  1 
ATOM 866  C C   ? THR A 1 109 ?   6.616 -16.730  -2.675 1.000 94.220 ? 109 THR A C   1 
ATOM 867  C CB  ? THR A 1 109 ?   4.693 -18.130  -1.889 1.000 94.220 ? 109 THR A CB  1 
ATOM 868  O O   ? THR A 1 109 ?   7.605 -17.293  -2.202 1.000 94.220 ? 109 THR A O   1 
ATOM 869  C CG2 ? THR A 1 109 ?   3.468 -18.193  -0.983 1.000 94.220 ? 109 THR A CG2 1 
ATOM 870  O OG1 ? THR A 1 109 ?   4.309 -18.500  -3.219 1.000 94.220 ? 109 THR A OG1 1 
ATOM 871  N N   ? GLN A 1 110 ?   6.575 -16.148  -3.836 1.000 94.360 ? 110 GLN A N   1 
ATOM 872  C CA  ? GLN A 1 110 ?   7.764 -15.955  -4.659 1.000 94.360 ? 110 GLN A CA  1 
ATOM 873  C C   ? GLN A 1 110 ?   7.844 -14.524  -5.183 1.000 94.360 ? 110 GLN A C   1 
ATOM 874  C CB  ? GLN A 1 110 ?   7.776 -16.943  -5.827 1.000 94.360 ? 110 GLN A CB  1 
ATOM 875  O O   ? GLN A 1 110 ?   6.817 -13.897  -5.451 1.000 94.360 ? 110 GLN A O   1 
ATOM 876  C CG  ? GLN A 1 110 ?   7.798 -18.403  -5.397 1.000 94.360 ? 110 GLN A CG  1 
ATOM 877  C CD  ? GLN A 1 110 ?   7.747 -19.362  -6.571 1.000 94.360 ? 110 GLN A CD  1 
ATOM 878  N NE2 ? GLN A 1 110 ?   7.525 -20.640  -6.284 1.000 94.360 ? 110 GLN A NE2 1 
ATOM 879  O OE1 ? GLN A 1 110 ?   7.905 -18.957  -7.727 1.000 94.360 ? 110 GLN A OE1 1 
ATOM 880  N N   ? ARG A 1 111 ?   9.217 -14.138  -5.400 1.000 94.230 ? 111 ARG A N   1 
ATOM 881  C CA  ? ARG A 1 111 ?   9.436 -12.792  -5.917 1.000 94.230 ? 111 ARG A CA  1 
ATOM 882  C C   ? ARG A 1 111 ?   9.009 -12.690  -7.378 1.000 94.230 ? 111 ARG A C   1 
ATOM 883  C CB  ? ARG A 1 111 ?  10.906 -12.392  -5.772 1.000 94.230 ? 111 ARG A CB  1 
ATOM 884  O O   ? ARG A 1 111 ?   9.210 -13.625  -8.155 1.000 94.230 ? 111 ARG A O   1 
ATOM 885  C CG  ? ARG A 1 111 ?  11.171 -10.916  -6.021 1.000 94.230 ? 111 ARG A CG  1 
ATOM 886  C CD  ? ARG A 1 111 ?  12.639 -10.565  -5.821 1.000 94.230 ? 111 ARG A CD  1 
ATOM 887  N NE  ? ARG A 1 111 ?  12.950 -10.330  -4.414 1.000 94.230 ? 111 ARG A NE  1 
ATOM 888  N NH1 ? ARG A 1 111 ?  15.242 -10.383  -4.698 1.000 94.230 ? 111 ARG A NH1 1 
ATOM 889  N NH2 ? ARG A 1 111 ?  14.348 -10.033  -2.616 1.000 94.230 ? 111 ARG A NH2 1 
ATOM 890  C CZ  ? ARG A 1 111 ?  14.179 -10.249  -3.913 1.000 94.230 ? 111 ARG A CZ  1 
ATOM 891  N N   ? ALA A 1 112 ?   8.306 -11.542  -7.681 1.000 93.660 ? 112 ALA A N   1 
ATOM 892  C CA  ? ALA A 1 112 ?   8.070 -11.264  -9.095 1.000 93.660 ? 112 ALA A CA  1 
ATOM 893  C C   ? ALA A 1 112 ?   9.386 -11.094  -9.848 1.000 93.660 ? 112 ALA A C   1 
ATOM 894  C CB  ? ALA A 1 112 ?   7.205 -10.016  -9.254 1.000 93.660 ? 112 ALA A CB  1 
ATOM 895  O O   ? ALA A 1 112 ?  10.374 -10.618  -9.284 1.000 93.660 ? 112 ALA A O   1 
ATOM 896  N N   ? THR A 1 113 ?   9.439 -11.536 -11.030 1.000 92.740 ? 113 THR A N   1 
ATOM 897  C CA  ? THR A 1 113 ?  10.627 -11.421 -11.868 1.000 92.740 ? 113 THR A CA  1 
ATOM 898  C C   ? THR A 1 113 ?  10.377 -10.467 -13.033 1.000 92.740 ? 113 THR A C   1 
ATOM 899  C CB  ? THR A 1 113 ?  11.063 -12.795 -12.412 1.000 92.740 ? 113 THR A CB  1 
ATOM 900  O O   ? THR A 1 113 ?   9.227 -10.164 -13.358 1.000 92.740 ? 113 THR A O   1 
ATOM 901  C CG2 ? THR A 1 113 ?  11.368 -13.764 -11.275 1.000 92.740 ? 113 THR A CG2 1 
ATOM 902  O OG1 ? THR A 1 113 ?  10.011 -13.338 -13.219 1.000 92.740 ? 113 THR A OG1 1 
ATOM 903  N N   ? SER A 1 114 ?  11.495  -9.947 -13.518 1.000 93.280 ? 114 SER A N   1 
ATOM 904  C CA  ? SER A 1 114 ?  11.405  -9.021 -14.643 1.000 93.280 ? 114 SER A CA  1 
ATOM 905  C C   ? SER A 1 114 ?  10.540  -9.592 -15.761 1.000 93.280 ? 114 SER A C   1 
ATOM 906  C CB  ? SER A 1 114 ?  12.799  -8.695 -15.182 1.000 93.280 ? 114 SER A CB  1 
ATOM 907  O O   ? SER A 1 114 ?  10.662 -10.768 -16.110 1.000 93.280 ? 114 SER A O   1 
ATOM 908  O OG  ? SER A 1 114 ?  12.718  -7.801 -16.278 1.000 93.280 ? 114 SER A OG  1 
ATOM 909  N N   ? GLY A 1 115 ?   9.563  -8.784 -16.264 1.000 92.110 ? 115 GLY A N   1 
ATOM 910  C CA  ? GLY A 1 115 ?   8.706  -9.185 -17.369 1.000 92.110 ? 115 GLY A CA  1 
ATOM 911  C C   ? GLY A 1 115 ?   7.345  -9.680 -16.918 1.000 92.110 ? 115 GLY A C   1 
ATOM 912  O O   ? GLY A 1 115 ?   6.421  -9.792 -17.726 1.000 92.110 ? 115 GLY A O   1 
ATOM 913  N N   ? ASP A 1 116 ?   7.243 -10.119 -15.583 1.000 94.860 ? 116 ASP A N   1 
ATOM 914  C CA  ? ASP A 1 116 ?   5.947 -10.530 -15.053 1.000 94.860 ? 116 ASP A CA  1 
ATOM 915  C C   ? ASP A 1 116 ?   4.896  -9.443 -15.266 1.000 94.860 ? 116 ASP A C   1 
ATOM 916  C CB  ? ASP A 1 116 ?   6.059 -10.870 -13.565 1.000 94.860 ? 116 ASP A CB  1 
ATOM 917  O O   ? ASP A 1 116 ?   5.185  -8.255 -15.109 1.000 94.860 ? 116 ASP A O   1 
ATOM 918  C CG  ? ASP A 1 116 ?   6.706 -12.220 -13.312 1.000 94.860 ? 116 ASP A CG  1 
ATOM 919  O OD1 ? ASP A 1 116 ?   6.887 -12.999 -14.273 1.000 94.860 ? 116 ASP A OD1 1 
ATOM 920  O OD2 ? ASP A 1 116 ?   7.036 -12.509 -12.141 1.000 94.860 ? 116 ASP A OD2 1 
ATOM 921  N N   ? MET A 1 117 ?   3.747  -9.884 -15.639 1.000 93.450 ? 117 MET A N   1 
ATOM 922  C CA  ? MET A 1 117 ?   2.622  -8.964 -15.788 1.000 93.450 ? 117 MET A CA  1 
ATOM 923  C C   ? MET A 1 117 ?   1.890  -8.781 -14.463 1.000 93.450 ? 117 MET A C   1 
ATOM 924  C CB  ? MET A 1 117 ?   1.652  -9.470 -16.857 1.000 93.450 ? 117 MET A CB  1 
ATOM 925  O O   ? MET A 1 117 ?   1.575  -9.759 -13.783 1.000 93.450 ? 117 MET A O   1 
ATOM 926  C CG  ? MET A 1 117 ?   2.270  -9.586 -18.241 1.000 93.450 ? 117 MET A CG  1 
ATOM 927  S SD  ? MET A 1 117 ?   2.873  -7.974 -18.878 1.000 93.450 ? 117 MET A SD  1 
ATOM 928  C CE  ? MET A 1 117 ?   1.296  -7.095 -19.068 1.000 93.450 ? 117 MET A CE  1 
ATOM 929  N N   ? CYS A 1 118 ?   1.613  -7.556 -14.221 1.000 94.380 ? 118 CYS A N   1 
ATOM 930  C CA  ? CYS A 1 118 ?   0.949  -7.235 -12.962 1.000 94.380 ? 118 CYS A CA  1 
ATOM 931  C C   ? CYS A 1 118 ?  -0.140  -6.190 -13.171 1.000 94.380 ? 118 CYS A C   1 
ATOM 932  C CB  ? CYS A 1 118 ?   1.962  -6.730 -11.935 1.000 94.380 ? 118 CYS A CB  1 
ATOM 933  O O   ? CYS A 1 118 ?  -0.185  -5.533 -14.213 1.000 94.380 ? 118 CYS A O   1 
ATOM 934  S SG  ? CYS A 1 118 ?   3.318  -7.882 -11.623 1.000 94.380 ? 118 CYS A SG  1 
ATOM 935  N N   ? MET A 1 119 ?  -0.984  -6.130 -12.155 1.000 93.090 ? 119 MET A N   1 
ATOM 936  C CA  ? MET A 1 119 ?  -2.042  -5.123 -12.145 1.000 93.090 ? 119 MET A CA  1 
ATOM 937  C C   ? MET A 1 119 ?  -1.924  -4.221 -10.921 1.000 93.090 ? 119 MET A C   1 
ATOM 938  C CB  ? MET A 1 119 ?  -3.419  -5.789 -12.173 1.000 93.090 ? 119 MET A CB  1 
ATOM 939  O O   ? MET A 1 119 ?  -1.629  -4.695  -9.822 1.000 93.090 ? 119 MET A O   1 
ATOM 940  C CG  ? MET A 1 119 ?  -4.576  -4.804 -12.183 1.000 93.090 ? 119 MET A CG  1 
ATOM 941  S SD  ? MET A 1 119 ?  -6.210  -5.638 -12.150 1.000 93.090 ? 119 MET A SD  1 
ATOM 942  C CE  ? MET A 1 119 ?  -6.246  -6.205 -10.427 1.000 93.090 ? 119 MET A CE  1 
ATOM 943  N N   ? VAL A 1 120 ?  -2.120  -2.951 -11.204 1.000 92.670 ? 120 VAL A N   1 
ATOM 944  C CA  ? VAL A 1 120 ?  -2.211  -1.992 -10.108 1.000 92.670 ? 120 VAL A CA  1 
ATOM 945  C C   ? VAL A 1 120 ?  -3.594  -1.344 -10.101 1.000 92.670 ? 120 VAL A C   1 
ATOM 946  C CB  ? VAL A 1 120 ?  -1.115  -0.907 -10.211 1.000 92.670 ? 120 VAL A CB  1 
ATOM 947  O O   ? VAL A 1 120 ?  -4.170  -1.085 -11.159 1.000 92.670 ? 120 VAL A O   1 
ATOM 948  C CG1 ? VAL A 1 120 ?  -1.266  -0.108 -11.504 1.000 92.670 ? 120 VAL A CG1 1 
ATOM 949  C CG2 ? VAL A 1 120 ?  -1.166   0.019  -8.997 1.000 92.670 ? 120 VAL A CG2 1 
ATOM 950  N N   ? SER A 1 121 ?  -4.164  -1.182  -8.907 1.000 92.440 ? 121 SER A N   1 
ATOM 951  C CA  ? SER A 1 121 ?  -5.483  -0.572  -8.775 1.000 92.440 ? 121 SER A CA  1 
ATOM 952  C C   ? SER A 1 121 ?  -5.495   0.490  -7.680 1.000 92.440 ? 121 SER A C   1 
ATOM 953  C CB  ? SER A 1 121 ?  -6.539  -1.636  -8.476 1.000 92.440 ? 121 SER A CB  1 
ATOM 954  O O   ? SER A 1 121 ?  -4.747   0.391  -6.705 1.000 92.440 ? 121 SER A O   1 
ATOM 955  O OG  ? SER A 1 121 ?  -6.241  -2.315  -7.268 1.000 92.440 ? 121 SER A OG  1 
ATOM 956  N N   ? GLY A 1 122 ?  -6.308   1.543  -7.916 1.000 91.490 ? 122 GLY A N   1 
ATOM 957  C CA  ? GLY A 1 122 ?  -6.402   2.587  -6.909 1.000 91.490 ? 122 GLY A CA  1 
ATOM 958  C C   ? GLY A 1 122 ?  -7.268   3.756  -7.340 1.000 91.490 ? 122 GLY A C   1 
ATOM 959  O O   ? GLY A 1 122 ?  -7.782   3.774  -8.460 1.000 91.490 ? 122 GLY A O   1 
ATOM 960  N N   ? TRP A 1 123 ?  -7.550   4.691  -6.403 1.000 87.920 ? 123 TRP A N   1 
ATOM 961  C CA  ? TRP A 1 123 ?  -8.407   5.854  -6.613 1.000 87.920 ? 123 TRP A CA  1 
ATOM 962  C C   ? TRP A 1 123 ?  -7.579   7.132  -6.698 1.000 87.920 ? 123 TRP A C   1 
ATOM 963  C CB  ? TRP A 1 123 ?  -9.438   5.973  -5.488 1.000 87.920 ? 123 TRP A CB  1 
ATOM 964  O O   ? TRP A 1 123 ?  -8.105   8.233  -6.521 1.000 87.920 ? 123 TRP A O   1 
ATOM 965  C CG  ? TRP A 1 123 ? -10.442   4.859  -5.462 1.000 87.920 ? 123 TRP A CG  1 
ATOM 966  C CD1 ? TRP A 1 123 ? -11.585   4.763  -6.206 1.000 87.920 ? 123 TRP A CD1 1 
ATOM 967  C CD2 ? TRP A 1 123 ? -10.394   3.685  -4.646 1.000 87.920 ? 123 TRP A CD2 1 
ATOM 968  C CE2 ? TRP A 1 123 ? -11.541   2.919  -4.948 1.000 87.920 ? 123 TRP A CE2 1 
ATOM 969  C CE3 ? TRP A 1 123 ?  -9.490   3.205  -3.688 1.000 87.920 ? 123 TRP A CE3 1 
ATOM 970  N NE1 ? TRP A 1 123 ? -12.250   3.598  -5.902 1.000 87.920 ? 123 TRP A NE1 1 
ATOM 971  C CH2 ? TRP A 1 123 ? -10.909   1.251  -3.392 1.000 87.920 ? 123 TRP A CH2 1 
ATOM 972  C CZ2 ? TRP A 1 123 ? -11.809   1.697  -4.325 1.000 87.920 ? 123 TRP A CZ2 1 
ATOM 973  C CZ3 ? TRP A 1 123 ?  -9.758   1.990  -3.070 1.000 87.920 ? 123 TRP A CZ3 1 
ATOM 974  N N   ? GLY A 1 124 ?  -6.180   6.928  -6.852 1.000 75.850 ? 124 GLY A N   1 
ATOM 975  C CA  ? GLY A 1 124 ?  -5.308   8.092  -6.881 1.000 75.850 ? 124 GLY A CA  1 
ATOM 976  C C   ? GLY A 1 124 ?  -5.398   8.872  -8.178 1.000 75.850 ? 124 GLY A C   1 
ATOM 977  O O   ? GLY A 1 124 ?  -5.981   8.397  -9.155 1.000 75.850 ? 124 GLY A O   1 
ATOM 978  N N   ? GLY A 1 125 ?  -5.079  10.212  -8.228 1.000 67.530 ? 125 GLY A N   1 
ATOM 979  C CA  ? GLY A 1 125 ?  -5.090  11.108  -9.373 1.000 67.530 ? 125 GLY A CA  1 
ATOM 980  C C   ? GLY A 1 125 ?  -4.067  12.223  -9.268 1.000 67.530 ? 125 GLY A C   1 
ATOM 981  O O   ? GLY A 1 125 ?  -3.319  12.297  -8.291 1.000 67.530 ? 125 GLY A O   1 
ATOM 982  N N   ? PRO A 1 126 ?  -3.798  12.974 -10.369 1.000 58.120 ? 126 PRO A N   1 
ATOM 983  C CA  ? PRO A 1 126 ?  -2.799  14.043 -10.305 1.000 58.120 ? 126 PRO A CA  1 
ATOM 984  C C   ? PRO A 1 126 ?  -3.065  15.031  -9.172 1.000 58.120 ? 126 PRO A C   1 
ATOM 985  C CB  ? PRO A 1 126 ?  -2.928  14.728 -11.668 1.000 58.120 ? 126 PRO A CB  1 
ATOM 986  O O   ? PRO A 1 126 ?  -4.220  15.364  -8.896 1.000 58.120 ? 126 PRO A O   1 
ATOM 987  C CG  ? PRO A 1 126 ?  -4.253  14.281 -12.197 1.000 58.120 ? 126 PRO A CG  1 
ATOM 988  C CD  ? PRO A 1 126 ?  -4.689  13.068 -11.427 1.000 58.120 ? 126 PRO A CD  1 
ATOM 989  N N   ? ILE A 1 127 ?  -1.996  15.339  -8.247 1.000 52.240 ? 127 ILE A N   1 
ATOM 990  C CA  ? ILE A 1 127 ?  -2.006  16.197  -7.067 1.000 52.240 ? 127 ILE A CA  1 
ATOM 991  C C   ? ILE A 1 127 ?  -2.424  17.612  -7.462 1.000 52.240 ? 127 ILE A C   1 
ATOM 992  C CB  ? ILE A 1 127 ?  -0.626  16.220  -6.373 1.000 52.240 ? 127 ILE A CB  1 
ATOM 993  O O   ? ILE A 1 127 ?  -3.091  18.306  -6.692 1.000 52.240 ? 127 ILE A O   1 
ATOM 994  C CG1 ? ILE A 1 127 ?  -0.323  14.857  -5.741 1.000 52.240 ? 127 ILE A CG1 1 
ATOM 995  C CG2 ? ILE A 1 127 ?  -0.568  17.335  -5.324 1.000 52.240 ? 127 ILE A CG2 1 
ATOM 996  C CD1 ? ILE A 1 127 ?   1.107  14.711  -5.240 1.000 52.240 ? 127 ILE A CD1 1 
ATOM 997  N N   ? ASN A 1 128 ?  -2.254  17.952  -8.755 1.000 52.310 ? 128 ASN A N   1 
ATOM 998  C CA  ? ASN A 1 128 ?  -2.505  19.324  -9.183 1.000 52.310 ? 128 ASN A CA  1 
ATOM 999  C C   ? ASN A 1 128 ?  -3.920  19.492  -9.728 1.000 52.310 ? 128 ASN A C   1 
ATOM 1000 C CB  ? ASN A 1 128 ?  -1.477  19.757 -10.230 1.000 52.310 ? 128 ASN A CB  1 
ATOM 1001 O O   ? ASN A 1 128 ?  -4.399  20.616  -9.888 1.000 52.310 ? 128 ASN A O   1 
ATOM 1002 C CG  ? ASN A 1 128 ?  -0.070  19.835  -9.671 1.000 52.310 ? 128 ASN A CG  1 
ATOM 1003 N ND2 ? ASN A 1 128 ?   0.915  19.492 -10.493 1.000 52.310 ? 128 ASN A ND2 1 
ATOM 1004 O OD1 ? ASN A 1 128 ?   0.130  20.201  -8.510 1.000 52.310 ? 128 ASN A OD1 1 
ATOM 1005 N N   ? PHE A 1 129 ?  -4.575  18.267  -9.684 1.000 58.360 ? 129 PHE A N   1 
ATOM 1006 C CA  ? PHE A 1 129 ?  -5.952  18.337 -10.161 1.000 58.360 ? 129 PHE A CA  1 
ATOM 1007 C C   ? PHE A 1 129 ?  -6.866  17.472  -9.302 1.000 58.360 ? 129 PHE A C   1 
ATOM 1008 C CB  ? PHE A 1 129 ?  -6.038  17.898 -11.626 1.000 58.360 ? 129 PHE A CB  1 
ATOM 1009 O O   ? PHE A 1 129 ?  -7.329  16.419  -9.745 1.000 58.360 ? 129 PHE A O   1 
ATOM 1010 C CG  ? PHE A 1 129 ?  -5.243  18.764 -12.566 1.000 58.360 ? 129 PHE A CG  1 
ATOM 1011 C CD1 ? PHE A 1 129 ?  -5.752  19.976 -13.016 1.000 58.360 ? 129 PHE A CD1 1 
ATOM 1012 C CD2 ? PHE A 1 129 ?  -3.986  18.365 -13.000 1.000 58.360 ? 129 PHE A CD2 1 
ATOM 1013 C CE1 ? PHE A 1 129 ?  -5.019  20.779 -13.887 1.000 58.360 ? 129 PHE A CE1 1 
ATOM 1014 C CE2 ? PHE A 1 129 ?  -3.247  19.162 -13.870 1.000 58.360 ? 129 PHE A CE2 1 
ATOM 1015 C CZ  ? PHE A 1 129 ?  -3.766  20.368 -14.313 1.000 58.360 ? 129 PHE A CZ  1 
ATOM 1016 N N   ? PRO A 1 130 ?  -7.038  17.909  -7.993 1.000 56.160 ? 130 PRO A N   1 
ATOM 1017 C CA  ? PRO A 1 130 ?  -7.798  17.125  -7.018 1.000 56.160 ? 130 PRO A CA  1 
ATOM 1018 C C   ? PRO A 1 130 ?  -9.236  16.863  -7.462 1.000 56.160 ? 130 PRO A C   1 
ATOM 1019 C CB  ? PRO A 1 130 ?  -7.766  17.999  -5.761 1.000 56.160 ? 130 PRO A CB  1 
ATOM 1020 O O   ? PRO A 1 130 ?  -9.850  15.883  -7.033 1.000 56.160 ? 130 PRO A O   1 
ATOM 1021 C CG  ? PRO A 1 130 ?  -7.432  19.368  -6.257 1.000 56.160 ? 130 PRO A CG  1 
ATOM 1022 C CD  ? PRO A 1 130 ?  -6.716  19.239  -7.571 1.000 56.160 ? 130 PRO A CD  1 
ATOM 1023 N N   ? GLU A 1 131 ?  -9.801  17.723  -8.362 1.000 56.590 ? 131 GLU A N   1 
ATOM 1024 C CA  ? GLU A 1 131 ? -11.144  17.537  -8.903 1.000 56.590 ? 131 GLU A CA  1 
ATOM 1025 C C   ? GLU A 1 131 ? -11.168  16.427  -9.950 1.000 56.590 ? 131 GLU A C   1 
ATOM 1026 C CB  ? GLU A 1 131 ? -11.666  18.842  -9.509 1.000 56.590 ? 131 GLU A CB  1 
ATOM 1027 O O   ? GLU A 1 131 ? -12.238  15.943 -10.326 1.000 56.590 ? 131 GLU A O   1 
ATOM 1028 C CG  ? GLU A 1 131 ? -11.802  19.976  -8.503 1.000 56.590 ? 131 GLU A CG  1 
ATOM 1029 C CD  ? GLU A 1 131 ? -12.452  21.220  -9.085 1.000 56.590 ? 131 GLU A CD  1 
ATOM 1030 O OE1 ? GLU A 1 131 ? -12.547  22.246  -8.373 1.000 56.590 ? 131 GLU A OE1 1 
ATOM 1031 O OE2 ? GLU A 1 131 ? -12.871  21.170 -10.263 1.000 56.590 ? 131 GLU A OE2 1 
ATOM 1032 N N   ? ARG A 1 132 ?  -9.964  15.871 -10.294 1.000 60.710 ? 132 ARG A N   1 
ATOM 1033 C CA  ? ARG A 1 132 ?  -9.818  14.848 -11.324 1.000 60.710 ? 132 ARG A CA  1 
ATOM 1034 C C   ? ARG A 1 132 ?  -9.433  13.505 -10.711 1.000 60.710 ? 132 ARG A C   1 
ATOM 1035 C CB  ? ARG A 1 132 ?  -8.772  15.270 -12.358 1.000 60.710 ? 132 ARG A CB  1 
ATOM 1036 O O   ? ARG A 1 132 ?  -8.921  12.624 -11.405 1.000 60.710 ? 132 ARG A O   1 
ATOM 1037 C CG  ? ARG A 1 132 ?  -9.216  16.421 -13.247 1.000 60.710 ? 132 ARG A CG  1 
ATOM 1038 C CD  ? ARG A 1 132 ?  -8.240  16.658 -14.392 1.000 60.710 ? 132 ARG A CD  1 
ATOM 1039 N NE  ? ARG A 1 132 ?  -8.706  17.713 -15.288 1.000 60.710 ? 132 ARG A NE  1 
ATOM 1040 N NH1 ? ARG A 1 132 ?  -6.966  17.490 -16.791 1.000 60.710 ? 132 ARG A NH1 1 
ATOM 1041 N NH2 ? ARG A 1 132 ?  -8.602  19.056 -17.148 1.000 60.710 ? 132 ARG A NH2 1 
ATOM 1042 C CZ  ? ARG A 1 132 ?  -8.090  18.084 -16.407 1.000 60.710 ? 132 ARG A CZ  1 
ATOM 1043 N N   ? ILE A 1 133 ?  -9.505  13.441  -9.244 1.000 63.490 ? 133 ILE A N   1 
ATOM 1044 C CA  ? ILE A 1 133 ?  -9.338  12.128  -8.632 1.000 63.490 ? 133 ILE A CA  1 
ATOM 1045 C C   ? ILE A 1 133 ? -10.466  11.202  -9.081 1.000 63.490 ? 133 ILE A C   1 
ATOM 1046 C CB  ? ILE A 1 133 ?  -9.304  12.223  -7.090 1.000 63.490 ? 133 ILE A CB  1 
ATOM 1047 O O   ? ILE A 1 133 ? -11.645  11.542  -8.953 1.000 63.490 ? 133 ILE A O   1 
ATOM 1048 C CG1 ? ILE A 1 133 ?  -8.154  13.129  -6.636 1.000 63.490 ? 133 ILE A CG1 1 
ATOM 1049 C CG2 ? ILE A 1 133 ?  -9.182  10.829  -6.466 1.000 63.490 ? 133 ILE A CG2 1 
ATOM 1050 C CD1 ? ILE A 1 133 ?  -8.105  13.361  -5.132 1.000 63.490 ? 133 ILE A CD1 1 
ATOM 1051 N N   ? PRO A 1 134 ? -10.010  10.147  -9.855 1.000 65.200 ? 134 PRO A N   1 
ATOM 1052 C CA  ? PRO A 1 134 ? -11.096   9.253 -10.262 1.000 65.200 ? 134 PRO A CA  1 
ATOM 1053 C C   ? PRO A 1 134 ? -11.961   8.802  -9.088 1.000 65.200 ? 134 PRO A C   1 
ATOM 1054 C CB  ? PRO A 1 134 ? -10.359   8.064 -10.885 1.000 65.200 ? 134 PRO A CB  1 
ATOM 1055 O O   ? PRO A 1 134 ? -11.440   8.508  -8.009 1.000 65.200 ? 134 PRO A O   1 
ATOM 1056 C CG  ? PRO A 1 134 ?  -8.953   8.186 -10.393 1.000 65.200 ? 134 PRO A CG  1 
ATOM 1057 C CD  ? PRO A 1 134 ?  -8.739   9.589  -9.901 1.000 65.200 ? 134 PRO A CD  1 
ATOM 1058 N N   ? LEU A 1 135 ? -13.204   9.043  -9.191 1.000 78.660 ? 135 LEU A N   1 
ATOM 1059 C CA  ? LEU A 1 135 ? -14.164   8.655  -8.163 1.000 78.660 ? 135 LEU A CA  1 
ATOM 1060 C C   ? LEU A 1 135 ? -14.510   7.174  -8.275 1.000 78.660 ? 135 LEU A C   1 
ATOM 1061 C CB  ? LEU A 1 135 ? -15.437   9.498  -8.273 1.000 78.660 ? 135 LEU A CB  1 
ATOM 1062 O O   ? LEU A 1 135 ? -15.042   6.583  -7.332 1.000 78.660 ? 135 LEU A O   1 
ATOM 1063 C CG  ? LEU A 1 135 ? -15.276  11.002  -8.044 1.000 78.660 ? 135 LEU A CG  1 
ATOM 1064 C CD1 ? LEU A 1 135 ? -16.596  11.721  -8.303 1.000 78.660 ? 135 LEU A CD1 1 
ATOM 1065 C CD2 ? LEU A 1 135 ? -14.780  11.277  -6.629 1.000 78.660 ? 135 LEU A CD2 1 
ATOM 1066 N N   ? VAL A 1 136 ? -14.049   6.634  -9.418 1.000 87.620 ? 136 VAL A N   1 
ATOM 1067 C CA  ? VAL A 1 136 ? -14.217   5.209  -9.680 1.000 87.620 ? 136 VAL A CA  1 
ATOM 1068 C C   ? VAL A 1 136 ? -12.864   4.506  -9.601 1.000 87.620 ? 136 VAL A C   1 
ATOM 1069 C CB  ? VAL A 1 136 ? -14.868   4.958 -11.059 1.000 87.620 ? 136 VAL A CB  1 
ATOM 1070 O O   ? VAL A 1 136 ? -11.824   5.114  -9.867 1.000 87.620 ? 136 VAL A O   1 
ATOM 1071 C CG1 ? VAL A 1 136 ? -14.999   3.461 -11.330 1.000 87.620 ? 136 VAL A CG1 1 
ATOM 1072 C CG2 ? VAL A 1 136 ? -16.233   5.639 -11.135 1.000 87.620 ? 136 VAL A CG2 1 
ATOM 1073 N N   ? LEU A 1 137 ? -12.857   3.293  -9.133 1.000 90.750 ? 137 LEU A N   1 
ATOM 1074 C CA  ? LEU A 1 137 ? -11.641   2.491  -9.054 1.000 90.750 ? 137 LEU A CA  1 
ATOM 1075 C C   ? LEU A 1 137 ? -11.049   2.264 -10.441 1.000 90.750 ? 137 LEU A C   1 
ATOM 1076 C CB  ? LEU A 1 137 ? -11.928   1.145  -8.382 1.000 90.750 ? 137 LEU A CB  1 
ATOM 1077 O O   ? LEU A 1 137 ? -11.743   1.798 -11.348 1.000 90.750 ? 137 LEU A O   1 
ATOM 1078 C CG  ? LEU A 1 137 ? -10.709   0.305  -7.999 1.000 90.750 ? 137 LEU A CG  1 
ATOM 1079 C CD1 ? LEU A 1 137 ?  -9.872   1.032  -6.951 1.000 90.750 ? 137 LEU A CD1 1 
ATOM 1080 C CD2 ? LEU A 1 137 ? -11.142  -1.065  -7.488 1.000 90.750 ? 137 LEU A CD2 1 
ATOM 1081 N N   ? TYR A 1 138 ?  -9.716   2.577 -10.590 1.000 89.860 ? 138 TYR A N   1 
ATOM 1082 C CA  ? TYR A 1 138 ?  -9.012   2.419 -11.858 1.000 89.860 ? 138 TYR A CA  1 
ATOM 1083 C C   ? TYR A 1 138 ?  -7.973   1.308 -11.770 1.000 89.860 ? 138 TYR A C   1 
ATOM 1084 C CB  ? TYR A 1 138 ?  -8.338   3.733 -12.266 1.000 89.860 ? 138 TYR A CB  1 
ATOM 1085 O O   ? TYR A 1 138 ?  -7.379   1.087 -10.712 1.000 89.860 ? 138 TYR A O   1 
ATOM 1086 C CG  ? TYR A 1 138 ?  -9.241   4.665 -13.037 1.000 89.860 ? 138 TYR A CG  1 
ATOM 1087 C CD1 ? TYR A 1 138 ?  -9.029   4.909 -14.392 1.000 89.860 ? 138 TYR A CD1 1 
ATOM 1088 C CD2 ? TYR A 1 138 ? -10.307   5.303 -12.412 1.000 89.860 ? 138 TYR A CD2 1 
ATOM 1089 C CE1 ? TYR A 1 138 ?  -9.857   5.769 -15.106 1.000 89.860 ? 138 TYR A CE1 1 
ATOM 1090 C CE2 ? TYR A 1 138 ? -11.142   6.164 -13.117 1.000 89.860 ? 138 TYR A CE2 1 
ATOM 1091 O OH  ? TYR A 1 138 ? -11.733   7.242 -15.163 1.000 89.860 ? 138 TYR A OH  1 
ATOM 1092 C CZ  ? TYR A 1 138 ? -10.910   6.390 -14.461 1.000 89.860 ? 138 TYR A CZ  1 
ATOM 1093 N N   ? CYS A 1 139 ?  -7.728   0.680 -12.959 1.000 89.560 ? 139 CYS A N   1 
ATOM 1094 C CA  ? CYS A 1 139 ?  -6.725  -0.371 -13.086 1.000 89.560 ? 139 CYS A CA  1 
ATOM 1095 C C   ? CYS A 1 139 ?  -5.764  -0.073 -14.231 1.000 89.560 ? 139 CYS A C   1 
ATOM 1096 C CB  ? CYS A 1 139 ?  -7.395  -1.726 -13.311 1.000 89.560 ? 139 CYS A CB  1 
ATOM 1097 O O   ? CYS A 1 139 ?  -6.142   0.570 -15.212 1.000 89.560 ? 139 CYS A O   1 
ATOM 1098 S SG  ? CYS A 1 139 ?  -8.471  -2.241 -11.954 1.000 89.560 ? 139 CYS A SG  1 
ATOM 1099 N N   ? ALA A 1 140 ?  -4.538  -0.559 -13.980 1.000 86.740 ? 140 ALA A N   1 
ATOM 1100 C CA  ? ALA A 1 140 ?  -3.527  -0.459 -15.029 1.000 86.740 ? 140 ALA A CA  1 
ATOM 1101 C C   ? ALA A 1 140 ?  -2.641  -1.701 -15.057 1.000 86.740 ? 140 ALA A C   1 
ATOM 1102 C CB  ? ALA A 1 140 ?  -2.676   0.794 -14.830 1.000 86.740 ? 140 ALA A CB  1 
ATOM 1103 O O   ? ALA A 1 140 ?  -2.266  -2.228 -14.007 1.000 86.740 ? 140 ALA A O   1 
ATOM 1104 N N   ? ASN A 1 141 ?  -2.371  -2.100 -16.272 1.000 88.050 ? 141 ASN A N   1 
ATOM 1105 C CA  ? ASN A 1 141 ?  -1.412  -3.189 -16.428 1.000 88.050 ? 141 ASN A CA  1 
ATOM 1106 C C   ? ASN A 1 141 ?   0.021  -2.669 -16.490 1.000 88.050 ? 141 ASN A C   1 
ATOM 1107 C CB  ? ASN A 1 141 ?  -1.733  -4.012 -17.677 1.000 88.050 ? 141 ASN A CB  1 
ATOM 1108 O O   ? ASN A 1 141 ?   0.314  -1.730 -17.232 1.000 88.050 ? 141 ASN A O   1 
ATOM 1109 C CG  ? ASN A 1 141 ?  -3.056  -4.745 -17.569 1.000 88.050 ? 141 ASN A CG  1 
ATOM 1110 N ND2 ? ASN A 1 141 ?  -3.816  -4.761 -18.658 1.000 88.050 ? 141 ASN A ND2 1 
ATOM 1111 O OD1 ? ASN A 1 141 ?  -3.392  -5.292 -16.516 1.000 88.050 ? 141 ASN A OD1 1 
ATOM 1112 N N   ? VAL A 1 142 ?   0.886  -3.388 -15.627 1.000 89.910 ? 142 VAL A N   1 
ATOM 1113 C CA  ? VAL A 1 142 ?   2.286  -2.981 -15.567 1.000 89.910 ? 142 VAL A CA  1 
ATOM 1114 C C   ? VAL A 1 142 ?   3.187  -4.208 -15.678 1.000 89.910 ? 142 VAL A C   1 
ATOM 1115 C CB  ? VAL A 1 142 ?   2.596  -2.207 -14.266 1.000 89.910 ? 142 VAL A CB  1 
ATOM 1116 O O   ? VAL A 1 142 ?   2.738  -5.337 -15.465 1.000 89.910 ? 142 VAL A O   1 
ATOM 1117 C CG1 ? VAL A 1 142 ?   1.757  -0.934 -14.182 1.000 89.910 ? 142 VAL A CG1 1 
ATOM 1118 C CG2 ? VAL A 1 142 ?   2.352  -3.094 -13.047 1.000 89.910 ? 142 VAL A CG2 1 
ATOM 1119 N N   ? ARG A 1 143 ?   4.401  -3.864 -16.095 1.000 91.740 ? 143 ARG A N   1 
ATOM 1120 C CA  ? ARG A 1 143 ?   5.392  -4.933 -16.176 1.000 91.740 ? 143 ARG A CA  1 
ATOM 1121 C C   ? ARG A 1 143 ?   6.538  -4.692 -15.199 1.000 91.740 ? 143 ARG A C   1 
ATOM 1122 C CB  ? ARG A 1 143 ?   5.935  -5.056 -17.601 1.000 91.740 ? 143 ARG A CB  1 
ATOM 1123 O O   ? ARG A 1 143 ?   7.021  -3.566 -15.067 1.000 91.740 ? 143 ARG A O   1 
ATOM 1124 C CG  ? ARG A 1 143 ?   6.781  -6.298 -17.833 1.000 91.740 ? 143 ARG A CG  1 
ATOM 1125 C CD  ? ARG A 1 143 ?   7.254  -6.397 -19.276 1.000 91.740 ? 143 ARG A CD  1 
ATOM 1126 N NE  ? ARG A 1 143 ?   6.153  -6.704 -20.184 1.000 91.740 ? 143 ARG A NE  1 
ATOM 1127 N NH1 ? ARG A 1 143 ?   7.199  -8.509 -21.175 1.000 91.740 ? 143 ARG A NH1 1 
ATOM 1128 N NH2 ? ARG A 1 143 ?   5.096  -7.889 -21.843 1.000 91.740 ? 143 ARG A NH2 1 
ATOM 1129 C CZ  ? ARG A 1 143 ?   6.152  -7.700 -21.065 1.000 91.740 ? 143 ARG A CZ  1 
ATOM 1130 N N   ? ILE A 1 144 ?   6.903  -5.810 -14.539 1.000 93.680 ? 144 ILE A N   1 
ATOM 1131 C CA  ? ILE A 1 144 ?   8.045  -5.707 -13.638 1.000 93.680 ? 144 ILE A CA  1 
ATOM 1132 C C   ? ILE A 1 144 ?   9.316  -5.445 -14.443 1.000 93.680 ? 144 ILE A C   1 
ATOM 1133 C CB  ? ILE A 1 144 ?   8.207  -6.984 -12.782 1.000 93.680 ? 144 ILE A CB  1 
ATOM 1134 O O   ? ILE A 1 144 ?   9.568  -6.111 -15.450 1.000 93.680 ? 144 ILE A O   1 
ATOM 1135 C CG1 ? ILE A 1 144 ?   6.955  -7.218 -11.929 1.000 93.680 ? 144 ILE A CG1 1 
ATOM 1136 C CG2 ? ILE A 1 144 ?   9.459  -6.891 -11.904 1.000 93.680 ? 144 ILE A CG2 1 
ATOM 1137 C CD1 ? ILE A 1 144 ?   6.655  -6.092 -10.949 1.000 93.680 ? 144 ILE A CD1 1 
ATOM 1138 N N   ? MET A 1 145 ?  10.120  -4.454 -13.908 1.000 91.720 ? 145 MET A N   1 
ATOM 1139 C CA  ? MET A 1 145 ?  11.359  -4.063 -14.574 1.000 91.720 ? 145 MET A CA  1 
ATOM 1140 C C   ? MET A 1 145 ?  12.561  -4.750 -13.933 1.000 91.720 ? 145 MET A C   1 
ATOM 1141 C CB  ? MET A 1 145 ?  11.539  -2.545 -14.528 1.000 91.720 ? 145 MET A CB  1 
ATOM 1142 O O   ? MET A 1 145 ?  12.521  -5.106 -12.754 1.000 91.720 ? 145 MET A O   1 
ATOM 1143 C CG  ? MET A 1 145 ?  10.513  -1.781 -15.350 1.000 91.720 ? 145 MET A CG  1 
ATOM 1144 S SD  ? MET A 1 145 ?  10.809   0.030 -15.337 1.000 91.720 ? 145 MET A SD  1 
ATOM 1145 C CE  ? MET A 1 145 ?  12.303   0.117 -16.362 1.000 91.720 ? 145 MET A CE  1 
ATOM 1146 N N   ? TYR A 1 146 ?  13.640  -4.787 -14.819 1.000 92.410 ? 146 TYR A N   1 
ATOM 1147 C CA  ? TYR A 1 146 ?  14.897  -5.250 -14.242 1.000 92.410 ? 146 TYR A CA  1 
ATOM 1148 C C   ? TYR A 1 146 ?  15.423  -4.258 -13.212 1.000 92.410 ? 146 TYR A C   1 
ATOM 1149 C CB  ? TYR A 1 146 ?  15.944  -5.468 -15.339 1.000 92.410 ? 146 TYR A CB  1 
ATOM 1150 O O   ? TYR A 1 146 ?  15.412  -3.047 -13.446 1.000 92.410 ? 146 TYR A O   1 
ATOM 1151 C CG  ? TYR A 1 146 ?  15.725  -6.725 -16.145 1.000 92.410 ? 146 TYR A CG  1 
ATOM 1152 C CD1 ? TYR A 1 146 ?  16.151  -7.964 -15.670 1.000 92.410 ? 146 TYR A CD1 1 
ATOM 1153 C CD2 ? TYR A 1 146 ?  15.094  -6.678 -17.383 1.000 92.410 ? 146 TYR A CD2 1 
ATOM 1154 C CE1 ? TYR A 1 146 ?  15.954  -9.125 -16.410 1.000 92.410 ? 146 TYR A CE1 1 
ATOM 1155 C CE2 ? TYR A 1 146 ?  14.892  -7.832 -18.132 1.000 92.410 ? 146 TYR A CE2 1 
ATOM 1156 O OH  ? TYR A 1 146 ?  15.126 -10.195 -18.375 1.000 92.410 ? 146 TYR A OH  1 
ATOM 1157 C CZ  ? TYR A 1 146 ?  15.324  -9.049 -17.638 1.000 92.410 ? 146 TYR A CZ  1 
ATOM 1158 N N   ? TRP A 1 147 ?  15.901  -4.833 -12.100 1.000 91.520 ? 147 TRP A N   1 
ATOM 1159 C CA  ? TRP A 1 147 ?  16.347  -3.977 -11.006 1.000 91.520 ? 147 TRP A CA  1 
ATOM 1160 C C   ? TRP A 1 147 ?  17.405  -2.989 -11.485 1.000 91.520 ? 147 TRP A C   1 
ATOM 1161 C CB  ? TRP A 1 147 ?  16.901  -4.821  -9.855 1.000 91.520 ? 147 TRP A CB  1 
ATOM 1162 O O   ? TRP A 1 147 ?  17.348  -1.802 -11.157 1.000 91.520 ? 147 TRP A O   1 
ATOM 1163 C CG  ? TRP A 1 147 ?  17.336  -4.017  -8.666 1.000 91.520 ? 147 TRP A CG  1 
ATOM 1164 C CD1 ? TRP A 1 147 ?  16.548  -3.562  -7.646 1.000 91.520 ? 147 TRP A CD1 1 
ATOM 1165 C CD2 ? TRP A 1 147 ?  18.664  -3.570  -8.377 1.000 91.520 ? 147 TRP A CD2 1 
ATOM 1166 C CE2 ? TRP A 1 147 ?  18.608  -2.849  -7.164 1.000 91.520 ? 147 TRP A CE2 1 
ATOM 1167 C CE3 ? TRP A 1 147 ?  19.898  -3.711  -9.026 1.000 91.520 ? 147 TRP A CE3 1 
ATOM 1168 N NE1 ? TRP A 1 147 ?  17.307  -2.858  -6.739 1.000 91.520 ? 147 TRP A NE1 1 
ATOM 1169 C CH2 ? TRP A 1 147 ?  20.935  -2.421  -7.243 1.000 91.520 ? 147 TRP A CH2 1 
ATOM 1170 C CZ2 ? TRP A 1 147 ?  19.740  -2.269  -6.587 1.000 91.520 ? 147 TRP A CZ2 1 
ATOM 1171 C CZ3 ? TRP A 1 147 ?  21.024  -3.133  -8.450 1.000 91.520 ? 147 TRP A CZ3 1 
ATOM 1172 N N   ? GLU A 1 148 ?  18.391  -3.422 -12.263 1.000 91.760 ? 148 GLU A N   1 
ATOM 1173 C CA  ? GLU A 1 148 ?  19.511  -2.604 -12.720 1.000 91.760 ? 148 GLU A CA  1 
ATOM 1174 C C   ? GLU A 1 148 ?  19.029  -1.440 -13.581 1.000 91.760 ? 148 GLU A C   1 
ATOM 1175 C CB  ? GLU A 1 148 ?  20.516  -3.455 -13.500 1.000 91.760 ? 148 GLU A CB  1 
ATOM 1176 O O   ? GLU A 1 148 ?  19.550  -0.327 -13.478 1.000 91.760 ? 148 GLU A O   1 
ATOM 1177 C CG  ? GLU A 1 148 ?  21.227  -4.500 -12.652 1.000 91.760 ? 148 GLU A CG  1 
ATOM 1178 C CD  ? GLU A 1 148 ?  20.414  -5.770 -12.458 1.000 91.760 ? 148 GLU A CD  1 
ATOM 1179 O OE1 ? GLU A 1 148 ?  20.855  -6.663 -11.699 1.000 91.760 ? 148 GLU A OE1 1 
ATOM 1180 O OE2 ? GLU A 1 148 ?  19.327  -5.873 -13.070 1.000 91.760 ? 148 GLU A OE2 1 
ATOM 1181 N N   ? GLU A 1 149 ?  18.086  -1.714 -14.430 1.000 91.200 ? 149 GLU A N   1 
ATOM 1182 C CA  ? GLU A 1 149 ?  17.487  -0.672 -15.259 1.000 91.200 ? 149 GLU A CA  1 
ATOM 1183 C C   ? GLU A 1 149 ?  16.760   0.363 -14.405 1.000 91.200 ? 149 GLU A C   1 
ATOM 1184 C CB  ? GLU A 1 149 ?  16.523  -1.284 -16.279 1.000 91.200 ? 149 GLU A CB  1 
ATOM 1185 O O   ? GLU A 1 149 ?  16.854   1.565 -14.662 1.000 91.200 ? 149 GLU A O   1 
ATOM 1186 C CG  ? GLU A 1 149 ?  17.211  -2.105 -17.360 1.000 91.200 ? 149 GLU A CG  1 
ATOM 1187 C CD  ? GLU A 1 149 ?  16.239  -2.749 -18.335 1.000 91.200 ? 149 GLU A CD  1 
ATOM 1188 O OE1 ? GLU A 1 149 ?  16.692  -3.407 -19.299 1.000 91.200 ? 149 GLU A OE1 1 
ATOM 1189 O OE2 ? GLU A 1 149 ?  15.013  -2.593 -18.134 1.000 91.200 ? 149 GLU A OE2 1 
ATOM 1190 N N   ? CYS A 1 150 ?  16.063  -0.127 -13.425 1.000 90.930 ? 150 CYS A N   1 
ATOM 1191 C CA  ? CYS A 1 150 ?  15.344   0.732 -12.491 1.000 90.930 ? 150 CYS A CA  1 
ATOM 1192 C C   ? CYS A 1 150 ?  16.312   1.575 -11.669 1.000 90.930 ? 150 CYS A C   1 
ATOM 1193 C CB  ? CYS A 1 150 ?  14.466  -0.104 -11.561 1.000 90.930 ? 150 CYS A CB  1 
ATOM 1194 O O   ? CYS A 1 150 ?  16.133   2.788 -11.542 1.000 90.930 ? 150 CYS A O   1 
ATOM 1195 S SG  ? CYS A 1 150 ?  13.345   0.878 -10.540 1.000 90.930 ? 150 CYS A SG  1 
ATOM 1196 N N   ? ALA A 1 151 ?  17.338   0.992 -11.198 1.000 91.880 ? 151 ALA A N   1 
ATOM 1197 C CA  ? ALA A 1 151 ?  18.346   1.667 -10.385 1.000 91.880 ? 151 ALA A CA  1 
ATOM 1198 C C   ? ALA A 1 151 ?  19.049   2.763 -11.182 1.000 91.880 ? 151 ALA A C   1 
ATOM 1199 C CB  ? ALA A 1 151 ?  19.366   0.660  -9.858 1.000 91.880 ? 151 ALA A CB  1 
ATOM 1200 O O   ? ALA A 1 151 ?  19.430   3.795 -10.625 1.000 91.880 ? 151 ALA A O   1 
ATOM 1201 N N   ? ALA A 1 152 ?  19.272   2.490 -12.498 1.000 91.760 ? 152 ALA A N   1 
ATOM 1202 C CA  ? ALA A 1 152 ?  19.912   3.466 -13.375 1.000 91.760 ? 152 ALA A CA  1 
ATOM 1203 C C   ? ALA A 1 152 ?  19.066   4.730 -13.499 1.000 91.760 ? 152 ALA A C   1 
ATOM 1204 C CB  ? ALA A 1 152 ?  20.162   2.860 -14.754 1.000 91.760 ? 152 ALA A CB  1 
ATOM 1205 O O   ? ALA A 1 152 ?  19.600   5.827 -13.679 1.000 91.760 ? 152 ALA A O   1 
ATOM 1206 N N   ? LEU A 1 153 ?  17.776   4.561 -13.303 1.000 88.690 ? 153 LEU A N   1 
ATOM 1207 C CA  ? LEU A 1 153 ?  16.848   5.681 -13.423 1.000 88.690 ? 153 LEU A CA  1 
ATOM 1208 C C   ? LEU A 1 153 ?  16.740   6.440 -12.105 1.000 88.690 ? 153 LEU A C   1 
ATOM 1209 C CB  ? LEU A 1 153 ?  15.465   5.187 -13.856 1.000 88.690 ? 153 LEU A CB  1 
ATOM 1210 O O   ? LEU A 1 153 ?  16.350   7.609 -12.087 1.000 88.690 ? 153 LEU A O   1 
ATOM 1211 C CG  ? LEU A 1 153 ?  15.368   4.589 -15.260 1.000 88.690 ? 153 LEU A CG  1 
ATOM 1212 C CD1 ? LEU A 1 153 ?  13.989   3.977 -15.481 1.000 88.690 ? 153 LEU A CD1 1 
ATOM 1213 C CD2 ? LEU A 1 153 ?  15.663   5.650 -16.315 1.000 88.690 ? 153 LEU A CD2 1 
ATOM 1214 N N   ? TYR A 1 154 ?  17.044   5.771 -11.028 1.000 89.310 ? 154 TYR A N   1 
ATOM 1215 C CA  ? TYR A 1 154 ?  17.027   6.331  -9.681 1.000 89.310 ? 154 TYR A CA  1 
ATOM 1216 C C   ? TYR A 1 154 ?  18.382   6.166  -9.004 1.000 89.310 ? 154 TYR A C   1 
ATOM 1217 C CB  ? TYR A 1 154 ?  15.937   5.665  -8.836 1.000 89.310 ? 154 TYR A CB  1 
ATOM 1218 O O   ? TYR A 1 154 ?  18.503   5.446  -8.010 1.000 89.310 ? 154 TYR A O   1 
ATOM 1219 C CG  ? TYR A 1 154 ?  14.538   5.903  -9.351 1.000 89.310 ? 154 TYR A CG  1 
ATOM 1220 C CD1 ? TYR A 1 154 ?  13.939   7.156  -9.242 1.000 89.310 ? 154 TYR A CD1 1 
ATOM 1221 C CD2 ? TYR A 1 154 ?  13.814   4.877  -9.948 1.000 89.310 ? 154 TYR A CD2 1 
ATOM 1222 C CE1 ? TYR A 1 154 ?  12.649   7.380  -9.714 1.000 89.310 ? 154 TYR A CE1 1 
ATOM 1223 C CE2 ? TYR A 1 154 ?  12.524   5.090 -10.423 1.000 89.310 ? 154 TYR A CE2 1 
ATOM 1224 O OH  ? TYR A 1 154 ?  10.675   6.559 -10.771 1.000 89.310 ? 154 TYR A OH  1 
ATOM 1225 C CZ  ? TYR A 1 154 ?  11.951   6.343 -10.302 1.000 89.310 ? 154 TYR A CZ  1 
ATOM 1226 N N   ? PRO A 1 155 ?  19.486   6.901  -9.412 1.000 90.370 ? 155 PRO A N   1 
ATOM 1227 C CA  ? PRO A 1 155 ?  20.814   6.684  -8.834 1.000 90.370 ? 155 PRO A CA  1 
ATOM 1228 C C   ? PRO A 1 155 ?  20.866   6.997  -7.340 1.000 90.370 ? 155 PRO A C   1 
ATOM 1229 C CB  ? PRO A 1 155 ?  21.704   7.646  -9.625 1.000 90.370 ? 155 PRO A CB  1 
ATOM 1230 O O   ? PRO A 1 155 ?  20.528   8.109  -6.927 1.000 90.370 ? 155 PRO A O   1 
ATOM 1231 C CG  ? PRO A 1 155 ?  20.770   8.690 -10.145 1.000 90.370 ? 155 PRO A CG  1 
ATOM 1232 C CD  ? PRO A 1 155 ?  19.397   8.091 -10.253 1.000 90.370 ? 155 PRO A CD  1 
ATOM 1233 N N   ? GLY A 1 156 ?  21.235   5.819  -6.422 1.000 89.380 ? 156 GLY A N   1 
ATOM 1234 C CA  ? GLY A 1 156 ?  21.479   6.001  -5.000 1.000 89.380 ? 156 GLY A CA  1 
ATOM 1235 C C   ? GLY A 1 156 ?  20.204   6.094  -4.183 1.000 89.380 ? 156 GLY A C   1 
ATOM 1236 O O   ? GLY A 1 156 ?  20.250   6.339  -2.976 1.000 89.380 ? 156 GLY A O   1 
ATOM 1237 N N   ? LYS A 1 157 ?  19.082   5.840  -4.895 1.000 89.250 ? 157 LYS A N   1 
ATOM 1238 C CA  ? LYS A 1 157 ?  17.803   6.042  -4.222 1.000 89.250 ? 157 LYS A CA  1 
ATOM 1239 C C   ? LYS A 1 157 ?  17.086   4.714  -3.993 1.000 89.250 ? 157 LYS A C   1 
ATOM 1240 C CB  ? LYS A 1 157 ?  16.912   6.985  -5.032 1.000 89.250 ? 157 LYS A CB  1 
ATOM 1241 O O   ? LYS A 1 157 ?  16.275   4.591  -3.074 1.000 89.250 ? 157 LYS A O   1 
ATOM 1242 C CG  ? LYS A 1 157 ?  17.409   8.423  -5.073 1.000 89.250 ? 157 LYS A CG  1 
ATOM 1243 C CD  ? LYS A 1 157 ?  16.319   9.377  -5.544 1.000 89.250 ? 157 LYS A CD  1 
ATOM 1244 C CE  ? LYS A 1 157 ?  16.771  10.829  -5.458 1.000 89.250 ? 157 LYS A CE  1 
ATOM 1245 N NZ  ? LYS A 1 157 ?  15.690  11.771  -5.877 1.000 89.250 ? 157 LYS A NZ  1 
ATOM 1246 N N   ? LEU A 1 158 ?  17.349   3.634  -4.842 1.000 90.840 ? 158 LEU A N   1 
ATOM 1247 C CA  ? LEU A 1 158 ?  16.701   2.332  -4.736 1.000 90.840 ? 158 LEU A CA  1 
ATOM 1248 C C   ? LEU A 1 158 ?  17.469   1.417  -3.789 1.000 90.840 ? 158 LEU A C   1 
ATOM 1249 C CB  ? LEU A 1 158 ?  16.586   1.677  -6.115 1.000 90.840 ? 158 LEU A CB  1 
ATOM 1250 O O   ? LEU A 1 158 ?  18.697   1.492  -3.706 1.000 90.840 ? 158 LEU A O   1 
ATOM 1251 C CG  ? LEU A 1 158 ?  15.582   2.305  -7.083 1.000 90.840 ? 158 LEU A CG  1 
ATOM 1252 C CD1 ? LEU A 1 158 ?  15.587   1.557  -8.412 1.000 90.840 ? 158 LEU A CD1 1 
ATOM 1253 C CD2 ? LEU A 1 158 ?  14.184   2.313  -6.473 1.000 90.840 ? 158 LEU A CD2 1 
ATOM 1254 N N   ? ASN A 1 159 ?  16.706   0.611  -3.039 1.000 90.600 ? 159 ASN A N   1 
ATOM 1255 C CA  ? ASN A 1 159 ?  17.299  -0.458  -2.242 1.000 90.600 ? 159 ASN A CA  1 
ATOM 1256 C C   ? ASN A 1 159 ?  16.682  -1.813  -2.574 1.000 90.600 ? 159 ASN A C   1 
ATOM 1257 C CB  ? ASN A 1 159 ?  17.151  -0.158  -0.749 1.000 90.600 ? 159 ASN A CB  1 
ATOM 1258 O O   ? ASN A 1 159 ?  15.784  -1.903  -3.413 1.000 90.600 ? 159 ASN A O   1 
ATOM 1259 C CG  ? ASN A 1 159 ?  15.702  -0.091  -0.307 1.000 90.600 ? 159 ASN A CG  1 
ATOM 1260 N ND2 ? ASN A 1 159 ?  15.370   0.919   0.488 1.000 90.600 ? 159 ASN A ND2 1 
ATOM 1261 O OD1 ? ASN A 1 159 ?  14.888  -0.941  -0.677 1.000 90.600 ? 159 ASN A OD1 1 
ATOM 1262 N N   ? SER A 1 160 ?  17.256  -2.859  -1.947 1.000 89.920 ? 160 SER A N   1 
ATOM 1263 C CA  ? SER A 1 160 ?  16.891  -4.228  -2.296 1.000 89.920 ? 160 SER A CA  1 
ATOM 1264 C C   ? SER A 1 160 ?  15.467  -4.550  -1.856 1.000 89.920 ? 160 SER A C   1 
ATOM 1265 C CB  ? SER A 1 160 ?  17.866  -5.221  -1.663 1.000 89.920 ? 160 SER A CB  1 
ATOM 1266 O O   ? SER A 1 160 ?  14.905  -5.572  -2.254 1.000 89.920 ? 160 SER A O   1 
ATOM 1267 O OG  ? SER A 1 160 ?  17.876  -5.086  -0.252 1.000 89.920 ? 160 SER A OG  1 
ATOM 1268 N N   ? ASP A 1 161 ?  14.821  -3.659  -1.140 1.000 91.110 ? 161 ASP A N   1 
ATOM 1269 C CA  ? ASP A 1 161 ?  13.474  -3.876  -0.620 1.000 91.110 ? 161 ASP A CA  1 
ATOM 1270 C C   ? ASP A 1 161 ?  12.422  -3.289  -1.558 1.000 91.110 ? 161 ASP A C   1 
ATOM 1271 C CB  ? ASP A 1 161 ?  13.333  -3.266   0.776 1.000 91.110 ? 161 ASP A CB  1 
ATOM 1272 O O   ? ASP A 1 161 ?  11.229  -3.299  -1.247 1.000 91.110 ? 161 ASP A O   1 
ATOM 1273 C CG  ? ASP A 1 161 ?  14.210  -3.947   1.812 1.000 91.110 ? 161 ASP A CG  1 
ATOM 1274 O OD1 ? ASP A 1 161 ?  14.479  -5.161   1.681 1.000 91.110 ? 161 ASP A OD1 1 
ATOM 1275 O OD2 ? ASP A 1 161 ?  14.633  -3.265   2.770 1.000 91.110 ? 161 ASP A OD2 1 
ATOM 1276 N N   ? MET A 1 162 ?  12.885  -2.857  -2.711 1.000 94.190 ? 162 MET A N   1 
ATOM 1277 C CA  ? MET A 1 162 ?  11.995  -2.151  -3.627 1.000 94.190 ? 162 MET A CA  1 
ATOM 1278 C C   ? MET A 1 162 ?  11.949  -2.846  -4.984 1.000 94.190 ? 162 MET A C   1 
ATOM 1279 C CB  ? MET A 1 162 ?  12.441  -0.698  -3.799 1.000 94.190 ? 162 MET A CB  1 
ATOM 1280 O O   ? MET A 1 162 ?  12.914  -3.499  -5.385 1.000 94.190 ? 162 MET A O   1 
ATOM 1281 C CG  ? MET A 1 162 ?  12.365   0.121  -2.521 1.000 94.190 ? 162 MET A CG  1 
ATOM 1282 S SD  ? MET A 1 162 ?  13.091   1.795  -2.715 1.000 94.190 ? 162 MET A SD  1 
ATOM 1283 C CE  ? MET A 1 162 ?  12.765   2.479  -1.066 1.000 94.190 ? 162 MET A CE  1 
ATOM 1284 N N   ? ILE A 1 163 ?  10.749  -2.739  -5.656 1.000 93.580 ? 163 ILE A N   1 
ATOM 1285 C CA  ? ILE A 1 163 ?  10.550  -3.240  -7.011 1.000 93.580 ? 163 ILE A CA  1 
ATOM 1286 C C   ? ILE A 1 163 ?   9.947  -2.141  -7.884 1.000 93.580 ? 163 ILE A C   1 
ATOM 1287 C CB  ? ILE A 1 163 ?   9.645  -4.492  -7.024 1.000 93.580 ? 163 ILE A CB  1 
ATOM 1288 O O   ? ILE A 1 163 ?   9.184  -1.303  -7.398 1.000 93.580 ? 163 ILE A O   1 
ATOM 1289 C CG1 ? ILE A 1 163 ?   8.231  -4.133  -6.555 1.000 93.580 ? 163 ILE A CG1 1 
ATOM 1290 C CG2 ? ILE A 1 163 ?  10.246  -5.601  -6.155 1.000 93.580 ? 163 ILE A CG2 1 
ATOM 1291 C CD1 ? ILE A 1 163 ?   7.217  -5.256  -6.729 1.000 93.580 ? 163 ILE A CD1 1 
ATOM 1292 N N   ? CYS A 1 164 ?  10.385  -2.156  -9.148 1.000 92.770 ? 164 CYS A N   1 
ATOM 1293 C CA  ? CYS A 1 164 ?   9.887  -1.172 -10.103 1.000 92.770 ? 164 CYS A CA  1 
ATOM 1294 C C   ? CYS A 1 164 ?   8.971  -1.825 -11.131 1.000 92.770 ? 164 CYS A C   1 
ATOM 1295 C CB  ? CYS A 1 164 ?  11.050  -0.477 -10.811 1.000 92.770 ? 164 CYS A CB  1 
ATOM 1296 O O   ? CYS A 1 164 ?   9.201  -2.964 -11.539 1.000 92.770 ? 164 CYS A O   1 
ATOM 1297 S SG  ? CYS A 1 164 ?  12.089   0.508  -9.710 1.000 92.770 ? 164 CYS A SG  1 
ATOM 1298 N N   ? ALA A 1 165 ?   7.933  -1.049 -11.505 1.000 91.350 ? 165 ALA A N   1 
ATOM 1299 C CA  ? ALA A 1 165 ?   7.023  -1.495 -12.556 1.000 91.350 ? 165 ALA A CA  1 
ATOM 1300 C C   ? ALA A 1 165 ?   6.616  -0.333 -13.458 1.000 91.350 ? 165 ALA A C   1 
ATOM 1301 C CB  ? ALA A 1 165 ?   5.786  -2.149 -11.946 1.000 91.350 ? 165 ALA A CB  1 
ATOM 1302 O O   ? ALA A 1 165 ?   6.450   0.796 -12.990 1.000 91.350 ? 165 ALA A O   1 
ATOM 1303 N N   ? ALA A 1 166 ?   6.588  -0.702 -14.642 1.000 85.700 ? 166 ALA A N   1 
ATOM 1304 C CA  ? ALA A 1 166 ?   6.242   0.325 -15.621 1.000 85.700 ? 166 ALA A CA  1 
ATOM 1305 C C   ? ALA A 1 166 ?   5.072  -0.120 -16.493 1.000 85.700 ? 166 ALA A C   1 
ATOM 1306 C CB  ? ALA A 1 166 ?   7.452   0.661 -16.490 1.000 85.700 ? 166 ALA A CB  1 
ATOM 1307 O O   ? ALA A 1 166 ?   4.917  -1.310 -16.775 1.000 85.700 ? 166 ALA A O   1 
ATOM 1308 N N   ? ALA A 1 167 ?   4.296   0.802 -16.944 1.000 79.780 ? 167 ALA A N   1 
ATOM 1309 C CA  ? ALA A 1 167 ?   3.147   0.545 -17.810 1.000 79.780 ? 167 ALA A CA  1 
ATOM 1310 C C   ? ALA A 1 167 ?   3.593   0.020 -19.171 1.000 79.780 ? 167 ALA A C   1 
ATOM 1311 C CB  ? ALA A 1 167 ?   2.315   1.814 -17.979 1.000 79.780 ? 167 ALA A CB  1 
ATOM 1312 O O   ? ALA A 1 167 ?   4.660   0.390 -19.668 1.000 79.780 ? 167 ALA A O   1 
ATOM 1313 N N   ? ILE A 1 168 ?   3.046  -1.017 -19.885 1.000 67.410 ? 168 ILE A N   1 
ATOM 1314 C CA  ? ILE A 1 168 ?   3.313  -1.792 -21.092 1.000 67.410 ? 168 ILE A CA  1 
ATOM 1315 C C   ? ILE A 1 168 ?   3.082  -0.922 -22.326 1.000 67.410 ? 168 ILE A C   1 
ATOM 1316 C CB  ? ILE A 1 168 ?   2.431  -3.059 -21.157 1.000 67.410 ? 168 ILE A CB  1 
ATOM 1317 O O   ? ILE A 1 168 ?   3.800  -1.044 -23.322 1.000 67.410 ? 168 ILE A O   1 
ATOM 1318 C CG1 ? ILE A 1 168 ?   2.722  -3.974 -19.962 1.000 67.410 ? 168 ILE A CG1 1 
ATOM 1319 C CG2 ? ILE A 1 168 ?   2.646  -3.800 -22.479 1.000 67.410 ? 168 ILE A CG2 1 
ATOM 1320 C CD1 ? ILE A 1 168 ?   1.816  -5.195 -19.881 1.000 67.410 ? 168 ILE A CD1 1 
ATOM 1321 N N   ? GLU A 1 169 ?   2.673   0.329 -22.415 1.000 57.570 ? 169 GLU A N   1 
ATOM 1322 C CA  ? GLU A 1 169 ?   2.408   1.110 -23.619 1.000 57.570 ? 169 GLU A CA  1 
ATOM 1323 C C   ? GLU A 1 169 ?   2.791   2.575 -23.423 1.000 57.570 ? 169 GLU A C   1 
ATOM 1324 C CB  ? GLU A 1 169 ?   0.934   1.001 -24.018 1.000 57.570 ? 169 GLU A CB  1 
ATOM 1325 O O   ? GLU A 1 169 ?   2.195   3.465 -24.033 1.000 57.570 ? 169 GLU A O   1 
ATOM 1326 C CG  ? GLU A 1 169 ?   0.531  -0.383 -24.508 1.000 57.570 ? 169 GLU A CG  1 
ATOM 1327 C CD  ? GLU A 1 169 ?  -0.902  -0.447 -25.011 1.000 57.570 ? 169 GLU A CD  1 
ATOM 1328 O OE1 ? GLU A 1 169 ?  -1.326  -1.518 -25.501 1.000 57.570 ? 169 GLU A OE1 1 
ATOM 1329 O OE2 ? GLU A 1 169 ?  -1.607   0.583 -24.915 1.000 57.570 ? 169 GLU A OE2 1 
ATOM 1330 N N   ? GLY A 1 170 ?   4.074   2.770 -22.792 1.000 51.190 ? 170 GLY A N   1 
ATOM 1331 C CA  ? GLY A 1 170 ?   4.484   4.164 -22.839 1.000 51.190 ? 170 GLY A CA  1 
ATOM 1332 C C   ? GLY A 1 170 ?   3.609   5.073 -21.997 1.000 51.190 ? 170 GLY A C   1 
ATOM 1333 O O   ? GLY A 1 170 ?   3.747   6.297 -22.046 1.000 51.190 ? 170 GLY A O   1 
ATOM 1334 N N   ? GLY A 1 171 ?   2.833   4.496 -20.912 1.000 44.180 ? 171 GLY A N   1 
ATOM 1335 C CA  ? GLY A 1 171 ?   1.882   5.080 -19.979 1.000 44.180 ? 171 GLY A CA  1 
ATOM 1336 C C   ? GLY A 1 171 ?   2.227   4.808 -18.527 1.000 44.180 ? 171 GLY A C   1 
ATOM 1337 O O   ? GLY A 1 171 ?   3.224   4.144 -18.234 1.000 44.180 ? 171 GLY A O   1 
ATOM 1338 N N   ? THR A 1 172 ?   1.883   5.807 -17.538 1.000 49.990 ? 172 THR A N   1 
ATOM 1339 C CA  ? THR A 1 172 ?   2.247   6.200 -16.181 1.000 49.990 ? 172 THR A CA  1 
ATOM 1340 C C   ? THR A 1 172 ?   1.841   5.123 -15.178 1.000 49.990 ? 172 THR A C   1 
ATOM 1341 C CB  ? THR A 1 172 ?   1.593   7.539 -15.793 1.000 49.990 ? 172 THR A CB  1 
ATOM 1342 O O   ? THR A 1 172 ?   0.865   4.403 -15.395 1.000 49.990 ? 172 THR A O   1 
ATOM 1343 C CG2 ? THR A 1 172 ?   2.591   8.688 -15.896 1.000 49.990 ? 172 THR A CG2 1 
ATOM 1344 O OG1 ? THR A 1 172 ?   0.490   7.798 -16.670 1.000 49.990 ? 172 THR A OG1 1 
ATOM 1345 N N   ? ASP A 1 173 ?   2.631   4.643 -14.301 1.000 59.610 ? 173 ASP A N   1 
ATOM 1346 C CA  ? ASP A 1 173 ?   2.596   3.873 -13.061 1.000 59.610 ? 173 ASP A CA  1 
ATOM 1347 C C   ? ASP A 1 173 ?   1.789   4.599 -11.986 1.000 59.610 ? 173 ASP A C   1 
ATOM 1348 C CB  ? ASP A 1 173 ?   4.015   3.600 -12.559 1.000 59.610 ? 173 ASP A CB  1 
ATOM 1349 O O   ? ASP A 1 173 ?   0.966   5.463 -12.297 1.000 59.610 ? 173 ASP A O   1 
ATOM 1350 C CG  ? ASP A 1 173 ?   4.073   2.494 -11.520 1.000 59.610 ? 173 ASP A CG  1 
ATOM 1351 O OD1 ? ASP A 1 173 ?   3.039   1.840 -11.266 1.000 59.610 ? 173 ASP A OD1 1 
ATOM 1352 O OD2 ? ASP A 1 173 ?   5.163   2.277 -10.947 1.000 59.610 ? 173 ASP A OD2 1 
ATOM 1353 N N   ? SER A 1 174 ?   1.492   4.201 -10.848 1.000 56.570 ? 174 SER A N   1 
ATOM 1354 C CA  ? SER A 1 174 ?   0.792   4.683  -9.662 1.000 56.570 ? 174 SER A CA  1 
ATOM 1355 C C   ? SER A 1 174 ?   0.898   6.199  -9.535 1.000 56.570 ? 174 SER A C   1 
ATOM 1356 C CB  ? SER A 1 174 ?   1.349   4.018  -8.403 1.000 56.570 ? 174 SER A CB  1 
ATOM 1357 O O   ? SER A 1 174 ?   1.837   6.806 -10.053 1.000 56.570 ? 174 SER A O   1 
ATOM 1358 O OG  ? SER A 1 174 ?   2.751   4.206  -8.313 1.000 56.570 ? 174 SER A OG  1 
ATOM 1359 N N   ? CYS A 1 175 ?  -0.198   6.878  -9.116 1.000 66.960 ? 175 CYS A N   1 
ATOM 1360 C CA  ? CYS A 1 175 ?  -0.292   8.318  -8.900 1.000 66.960 ? 175 CYS A CA  1 
ATOM 1361 C C   ? CYS A 1 175 ?  -0.525   8.634  -7.427 1.000 66.960 ? 175 CYS A C   1 
ATOM 1362 C CB  ? CYS A 1 175 ?  -1.419   8.914  -9.743 1.000 66.960 ? 175 CYS A CB  1 
ATOM 1363 O O   ? CYS A 1 175 ?  -0.697   7.725  -6.612 1.000 66.960 ? 175 CYS A O   1 
ATOM 1364 S SG  ? CYS A 1 175 ?  -1.040   9.000 -11.507 1.000 66.960 ? 175 CYS A SG  1 
ATOM 1365 N N   ? GLU A 1 176 ?  -0.404  10.004  -7.139 1.000 64.470 ? 176 GLU A N   1 
ATOM 1366 C CA  ? GLU A 1 176 ?  -0.700  10.444  -5.779 1.000 64.470 ? 176 GLU A CA  1 
ATOM 1367 C C   ? GLU A 1 176 ?  -2.071   9.950  -5.324 1.000 64.470 ? 176 GLU A C   1 
ATOM 1368 C CB  ? GLU A 1 176 ?  -0.632  11.971  -5.680 1.000 64.470 ? 176 GLU A CB  1 
ATOM 1369 O O   ? GLU A 1 176 ?  -3.041  10.014  -6.082 1.000 64.470 ? 176 GLU A O   1 
ATOM 1370 C CG  ? GLU A 1 176 ?   0.765  12.538  -5.884 1.000 64.470 ? 176 GLU A CG  1 
ATOM 1371 C CD  ? GLU A 1 176 ?   1.683  12.317  -4.693 1.000 64.470 ? 176 GLU A CD  1 
ATOM 1372 O OE1 ? GLU A 1 176 ?   2.916  12.478  -4.838 1.000 64.470 ? 176 GLU A OE1 1 
ATOM 1373 O OE2 ? GLU A 1 176 ?   1.165  11.979  -3.605 1.000 64.470 ? 176 GLU A OE2 1 
ATOM 1374 N N   ? GLY A 1 177 ?  -2.023   9.354  -4.106 1.000 62.490 ? 177 GLY A N   1 
ATOM 1375 C CA  ? GLY A 1 177 ?  -3.281   8.830  -3.599 1.000 62.490 ? 177 GLY A CA  1 
ATOM 1376 C C   ? GLY A 1 177 ?  -3.409   7.327  -3.760 1.000 62.490 ? 177 GLY A C   1 
ATOM 1377 O O   ? GLY A 1 177 ?  -4.219   6.692  -3.081 1.000 62.490 ? 177 GLY A O   1 
ATOM 1378 N N   ? ASP A 1 178 ?  -2.545   6.763  -4.577 1.000 83.240 ? 178 ASP A N   1 
ATOM 1379 C CA  ? ASP A 1 178 ?  -2.517   5.313  -4.743 1.000 83.240 ? 178 ASP A CA  1 
ATOM 1380 C C   ? ASP A 1 178 ?  -1.571   4.663  -3.736 1.000 83.240 ? 178 ASP A C   1 
ATOM 1381 C CB  ? ASP A 1 178 ?  -2.101   4.944  -6.169 1.000 83.240 ? 178 ASP A CB  1 
ATOM 1382 O O   ? ASP A 1 178 ?  -1.401   3.442  -3.734 1.000 83.240 ? 178 ASP A O   1 
ATOM 1383 C CG  ? ASP A 1 178 ?  -3.206   5.167  -7.186 1.000 83.240 ? 178 ASP A CG  1 
ATOM 1384 O OD1 ? ASP A 1 178 ?  -4.397   5.149  -6.806 1.000 83.240 ? 178 ASP A OD1 1 
ATOM 1385 O OD2 ? ASP A 1 178 ?  -2.884   5.358  -8.378 1.000 83.240 ? 178 ASP A OD2 1 
ATOM 1386 N N   ? SER A 1 179 ?  -0.887   5.621  -2.942 1.000 90.890 ? 179 SER A N   1 
ATOM 1387 C CA  ? SER A 1 179 ?   0.002   5.058  -1.931 1.000 90.890 ? 179 SER A CA  1 
ATOM 1388 C C   ? SER A 1 179 ?  -0.695   3.964  -1.130 1.000 90.890 ? 179 SER A C   1 
ATOM 1389 C CB  ? SER A 1 179 ?   0.503   6.152  -0.987 1.000 90.890 ? 179 SER A CB  1 
ATOM 1390 O O   ? SER A 1 179 ?  -1.852   4.118  -0.734 1.000 90.890 ? 179 SER A O   1 
ATOM 1391 O OG  ? SER A 1 179 ?   1.337   7.068  -1.676 1.000 90.890 ? 179 SER A OG  1 
ATOM 1392 N N   ? GLY A 1 180 ?   0.126   2.844  -1.074 1.000 94.090 ? 180 GLY A N   1 
ATOM 1393 C CA  ? GLY A 1 180 ?  -0.439   1.765  -0.279 1.000 94.090 ? 180 GLY A CA  1 
ATOM 1394 C C   ? GLY A 1 180 ?  -1.320   0.829  -1.085 1.000 94.090 ? 180 GLY A C   1 
ATOM 1395 O O   ? GLY A 1 180 ?  -1.709  -0.236  -0.601 1.000 94.090 ? 180 GLY A O   1 
ATOM 1396 N N   ? GLY A 1 181 ?  -1.688   1.213  -2.256 1.000 94.420 ? 181 GLY A N   1 
ATOM 1397 C CA  ? GLY A 1 181 ?  -2.460   0.374  -3.159 1.000 94.420 ? 181 GLY A CA  1 
ATOM 1398 C C   ? GLY A 1 181 ?  -1.708  -0.863  -3.612 1.000 94.420 ? 181 GLY A C   1 
ATOM 1399 O O   ? GLY A 1 181 ?  -0.476  -0.877  -3.625 1.000 94.420 ? 181 GLY A O   1 
ATOM 1400 N N   ? PRO A 1 182 ?  -2.460  -1.868  -4.148 1.000 96.430 ? 182 PRO A N   1 
ATOM 1401 C CA  ? PRO A 1 182 ?  -1.887  -3.195  -4.390 1.000 96.430 ? 182 PRO A CA  1 
ATOM 1402 C C   ? PRO A 1 182 ?  -1.271  -3.326  -5.782 1.000 96.430 ? 182 PRO A C   1 
ATOM 1403 C CB  ? PRO A 1 182 ?  -3.087  -4.131  -4.234 1.000 96.430 ? 182 PRO A CB  1 
ATOM 1404 O O   ? PRO A 1 182 ?  -1.840  -2.838  -6.761 1.000 96.430 ? 182 PRO A O   1 
ATOM 1405 C CG  ? PRO A 1 182 ?  -4.265  -3.317  -4.661 1.000 96.430 ? 182 PRO A CG  1 
ATOM 1406 C CD  ? PRO A 1 182 ?  -4.044  -1.895  -4.231 1.000 96.430 ? 182 PRO A CD  1 
ATOM 1407 N N   ? LEU A 1 183 ?  -0.073  -3.886  -5.875 1.000 96.160 ? 183 LEU A N   1 
ATOM 1408 C CA  ? LEU A 1 183 ?   0.526  -4.481  -7.064 1.000 96.160 ? 183 LEU A CA  1 
ATOM 1409 C C   ? LEU A 1 183 ?   0.347  -5.996  -7.063 1.000 96.160 ? 183 LEU A C   1 
ATOM 1410 C CB  ? LEU A 1 183 ?   2.014  -4.131  -7.148 1.000 96.160 ? 183 LEU A CB  1 
ATOM 1411 O O   ? LEU A 1 183 ?   0.983  -6.699  -6.274 1.000 96.160 ? 183 LEU A O   1 
ATOM 1412 C CG  ? LEU A 1 183 ?   2.750  -4.593  -8.407 1.000 96.160 ? 183 LEU A CG  1 
ATOM 1413 C CD1 ? LEU A 1 183 ?   2.362  -3.722  -9.597 1.000 96.160 ? 183 LEU A CD1 1 
ATOM 1414 C CD2 ? LEU A 1 183 ?   4.258  -4.565  -8.186 1.000 96.160 ? 183 LEU A CD2 1 
ATOM 1415 N N   ? VAL A 1 184 ?  -0.520  -6.464  -7.997 1.000 97.130 ? 184 VAL A N   1 
ATOM 1416 C CA  ? VAL A 1 184 ?  -0.915  -7.869  -7.984 1.000 97.130 ? 184 VAL A CA  1 
ATOM 1417 C C   ? VAL A 1 184 ?  -0.385  -8.567  -9.234 1.000 97.130 ? 184 VAL A C   1 
ATOM 1418 C CB  ? VAL A 1 184 ?  -2.450  -8.026  -7.895 1.000 97.130 ? 184 VAL A CB  1 
ATOM 1419 O O   ? VAL A 1 184 ?  -0.676  -8.148 -10.357 1.000 97.130 ? 184 VAL A O   1 
ATOM 1420 C CG1 ? VAL A 1 184 ?  -2.844  -9.502  -7.921 1.000 97.130 ? 184 VAL A CG1 1 
ATOM 1421 C CG2 ? VAL A 1 184 ?  -2.983  -7.349  -6.634 1.000 97.130 ? 184 VAL A CG2 1 
ATOM 1422 N N   ? CYS A 1 185 ?   0.378  -9.616  -8.992 1.000 96.310 ? 185 CYS A N   1 
ATOM 1423 C CA  ? CYS A 1 185 ?   0.929 -10.461 -10.045 1.000 96.310 ? 185 CYS A CA  1 
ATOM 1424 C C   ? CYS A 1 185 ?   0.504 -11.913  -9.857 1.000 96.310 ? 185 CYS A C   1 
ATOM 1425 C CB  ? CYS A 1 185 ?   2.455 -10.366 -10.066 1.000 96.310 ? 185 CYS A CB  1 
ATOM 1426 O O   ? CYS A 1 185 ?   0.661 -12.475  -8.772 1.000 96.310 ? 185 CYS A O   1 
ATOM 1427 S SG  ? CYS A 1 185 ?   3.077  -8.672 -10.131 1.000 96.310 ? 185 CYS A SG  1 
ATOM 1428 N N   ? ASN A 1 186 ?  -0.112 -12.496 -10.959 1.000 93.880 ? 186 ASN A N   1 
ATOM 1429 C CA  ? ASN A 1 186 ?  -0.540 -13.890 -10.904 1.000 93.880 ? 186 ASN A CA  1 
ATOM 1430 C C   ? ASN A 1 186 ?  -1.454 -14.150  -9.711 1.000 93.880 ? 186 ASN A C   1 
ATOM 1431 C CB  ? ASN A 1 186 ?   0.673 -14.822 -10.857 1.000 93.880 ? 186 ASN A CB  1 
ATOM 1432 O O   ? ASN A 1 186 ?  -1.285 -15.140  -8.997 1.000 93.880 ? 186 ASN A O   1 
ATOM 1433 C CG  ? ASN A 1 186 ?   1.537 -14.720 -12.098 1.000 93.880 ? 186 ASN A CG  1 
ATOM 1434 N ND2 ? ASN A 1 186 ?   2.851 -14.723 -11.908 1.000 93.880 ? 186 ASN A ND2 1 
ATOM 1435 O OD1 ? ASN A 1 186 ?   1.028 -14.639 -13.219 1.000 93.880 ? 186 ASN A OD1 1 
ATOM 1436 N N   ? GLY A 1 187 ?  -2.230 -13.177  -9.318 1.000 95.000 ? 187 GLY A N   1 
ATOM 1437 C CA  ? GLY A 1 187 ?  -3.268 -13.338  -8.311 1.000 95.000 ? 187 GLY A CA  1 
ATOM 1438 C C   ? GLY A 1 187 ?  -2.754 -13.173  -6.893 1.000 95.000 ? 187 GLY A C   1 
ATOM 1439 O O   ? GLY A 1 187 ?  -3.467 -13.466  -5.931 1.000 95.000 ? 187 GLY A O   1 
ATOM 1440 N N   ? LYS A 1 188 ?  -1.544 -12.747  -6.745 1.000 97.710 ? 188 LYS A N   1 
ATOM 1441 C CA  ? LYS A 1 188 ?  -0.943 -12.577  -5.425 1.000 97.710 ? 188 LYS A CA  1 
ATOM 1442 C C   ? LYS A 1 188 ?  -0.416 -11.156  -5.240 1.000 97.710 ? 188 LYS A C   1 
ATOM 1443 C CB  ? LYS A 1 188 ?   0.187 -13.586  -5.216 1.000 97.710 ? 188 LYS A CB  1 
ATOM 1444 O O   ? LYS A 1 188 ?   0.022 -10.521  -6.201 1.000 97.710 ? 188 LYS A O   1 
ATOM 1445 C CG  ? LYS A 1 188 ?  -0.244 -15.038  -5.365 1.000 97.710 ? 188 LYS A CG  1 
ATOM 1446 C CD  ? LYS A 1 188 ?  -1.084 -15.496  -4.179 1.000 97.710 ? 188 LYS A CD  1 
ATOM 1447 C CE  ? LYS A 1 188 ?  -1.343 -16.996  -4.223 1.000 97.710 ? 188 LYS A CE  1 
ATOM 1448 N NZ  ? LYS A 1 188 ?  -2.209 -17.441  -3.091 1.000 97.710 ? 188 LYS A NZ  1 
ATOM 1449 N N   ? LEU A 1 189 ?  -0.418 -10.754  -3.957 1.000 98.130 ? 189 LEU A N   1 
ATOM 1450 C CA  ? LEU A 1 189 ?   0.092  -9.431  -3.612 1.000 98.130 ? 189 LEU A CA  1 
ATOM 1451 C C   ? LEU A 1 189 ?   1.615  -9.401  -3.679 1.000 98.130 ? 189 LEU A C   1 
ATOM 1452 C CB  ? LEU A 1 189 ?  -0.378  -9.025  -2.213 1.000 98.130 ? 189 LEU A CB  1 
ATOM 1453 O O   ? LEU A 1 189 ?   2.289 -10.057  -2.882 1.000 98.130 ? 189 LEU A O   1 
ATOM 1454 C CG  ? LEU A 1 189 ?   0.045  -7.635  -1.733 1.000 98.130 ? 189 LEU A CG  1 
ATOM 1455 C CD1 ? LEU A 1 189 ?  -0.570  -6.558  -2.620 1.000 98.130 ? 189 LEU A CD1 1 
ATOM 1456 C CD2 ? LEU A 1 189 ?  -0.355  -7.428  -0.276 1.000 98.130 ? 189 LEU A CD2 1 
ATOM 1457 N N   ? GLN A 1 190 ?   2.164  -8.626  -4.650 1.000 97.560 ? 190 GLN A N   1 
ATOM 1458 C CA  ? GLN A 1 190 ?   3.602  -8.569  -4.890 1.000 97.560 ? 190 GLN A CA  1 
ATOM 1459 C C   ? GLN A 1 190 ?   4.211  -7.310  -4.281 1.000 97.560 ? 190 GLN A C   1 
ATOM 1460 C CB  ? GLN A 1 190 ?   3.899  -8.625  -6.389 1.000 97.560 ? 190 GLN A CB  1 
ATOM 1461 O O   ? GLN A 1 190 ?   5.367  -7.318  -3.851 1.000 97.560 ? 190 GLN A O   1 
ATOM 1462 C CG  ? GLN A 1 190 ?   3.583  -9.970  -7.029 1.000 97.560 ? 190 GLN A CG  1 
ATOM 1463 C CD  ? GLN A 1 190 ?   4.573 -11.052  -6.641 1.000 97.560 ? 190 GLN A CD  1 
ATOM 1464 N NE2 ? GLN A 1 190 ?   4.198 -12.307  -6.864 1.000 97.560 ? 190 GLN A NE2 1 
ATOM 1465 O OE1 ? GLN A 1 190 ?   5.667 -10.762  -6.146 1.000 97.560 ? 190 GLN A OE1 1 
ATOM 1466 N N   ? GLY A 1 191 ?   3.518  -6.242  -4.249 1.000 96.220 ? 191 GLY A N   1 
ATOM 1467 C CA  ? GLY A 1 191 ?   4.028  -4.968  -3.765 1.000 96.220 ? 191 GLY A CA  1 
ATOM 1468 C C   ? GLY A 1 191 ?   2.931  -3.979  -3.420 1.000 96.220 ? 191 GLY A C   1 
ATOM 1469 O O   ? GLY A 1 191 ?   1.756  -4.222  -3.706 1.000 96.220 ? 191 GLY A O   1 
ATOM 1470 N N   ? LEU A 1 192 ?   3.307  -2.917  -2.737 1.000 96.260 ? 192 LEU A N   1 
ATOM 1471 C CA  ? LEU A 1 192 ?   2.446  -1.776  -2.447 1.000 96.260 ? 192 LEU A CA  1 
ATOM 1472 C C   ? LEU A 1 192 ?   3.022  -0.495  -3.041 1.000 96.260 ? 192 LEU A C   1 
ATOM 1473 C CB  ? LEU A 1 192 ?   2.263  -1.614  -0.935 1.000 96.260 ? 192 LEU A CB  1 
ATOM 1474 O O   ? LEU A 1 192 ?   4.239  -0.295  -3.036 1.000 96.260 ? 192 LEU A O   1 
ATOM 1475 C CG  ? LEU A 1 192 ?   1.646  -2.802  -0.196 1.000 96.260 ? 192 LEU A CG  1 
ATOM 1476 C CD1 ? LEU A 1 192 ?   1.608  -2.530   1.304 1.000 96.260 ? 192 LEU A CD1 1 
ATOM 1477 C CD2 ? LEU A 1 192 ?   0.247  -3.095  -0.727 1.000 96.260 ? 192 LEU A CD2 1 
ATOM 1478 N N   ? VAL A 1 193 ?   2.143   0.243  -3.567 1.000 94.190 ? 193 VAL A N   1 
ATOM 1479 C CA  ? VAL A 1 193 ?   2.579   1.532  -4.095 1.000 94.190 ? 193 VAL A CA  1 
ATOM 1480 C C   ? VAL A 1 193 ?   3.284   2.328  -2.999 1.000 94.190 ? 193 VAL A C   1 
ATOM 1481 C CB  ? VAL A 1 193 ?   1.393   2.343  -4.664 1.000 94.190 ? 193 VAL A CB  1 
ATOM 1482 O O   ? VAL A 1 193 ?   2.711   2.573  -1.934 1.000 94.190 ? 193 VAL A O   1 
ATOM 1483 C CG1 ? VAL A 1 193 ?   1.867   3.698  -5.185 1.000 94.190 ? 193 VAL A CG1 1 
ATOM 1484 C CG2 ? VAL A 1 193 ?   0.692   1.556  -5.770 1.000 94.190 ? 193 VAL A CG2 1 
ATOM 1485 N N   ? SER A 1 194 ?   4.531   2.709  -3.249 1.000 92.740 ? 194 SER A N   1 
ATOM 1486 C CA  ? SER A 1 194 ?   5.336   3.393  -2.242 1.000 92.740 ? 194 SER A CA  1 
ATOM 1487 C C   ? SER A 1 194 ?   5.661   4.820  -2.670 1.000 92.740 ? 194 SER A C   1 
ATOM 1488 C CB  ? SER A 1 194 ?   6.630   2.623  -1.977 1.000 92.740 ? 194 SER A CB  1 
ATOM 1489 O O   ? SER A 1 194 ?   5.254   5.779  -2.011 1.000 92.740 ? 194 SER A O   1 
ATOM 1490 O OG  ? SER A 1 194 ?   7.350   3.203  -0.903 1.000 92.740 ? 194 SER A OG  1 
ATOM 1491 N N   ? TRP A 1 195 ?   6.379   4.990  -3.785 1.000 89.610 ? 195 TRP A N   1 
ATOM 1492 C CA  ? TRP A 1 195 ?   6.769   6.322  -4.234 1.000 89.610 ? 195 TRP A CA  1 
ATOM 1493 C C   ? TRP A 1 195 ?   7.178   6.303  -5.703 1.000 89.610 ? 195 TRP A C   1 
ATOM 1494 C CB  ? TRP A 1 195 ?   7.918   6.863  -3.379 1.000 89.610 ? 195 TRP A CB  1 
ATOM 1495 O O   ? TRP A 1 195 ?   7.297   5.234  -6.307 1.000 89.610 ? 195 TRP A O   1 
ATOM 1496 C CG  ? TRP A 1 195 ?   9.176   6.051  -3.464 1.000 89.610 ? 195 TRP A CG  1 
ATOM 1497 C CD1 ? TRP A 1 195 ?   9.474   4.918  -2.759 1.000 89.610 ? 195 TRP A CD1 1 
ATOM 1498 C CD2 ? TRP A 1 195 ?  10.307   6.313  -4.299 1.000 89.610 ? 195 TRP A CD2 1 
ATOM 1499 C CE2 ? TRP A 1 195 ?  11.256   5.297  -4.049 1.000 89.610 ? 195 TRP A CE2 1 
ATOM 1500 C CE3 ? TRP A 1 195 ?  10.611   7.310  -5.236 1.000 89.610 ? 195 TRP A CE3 1 
ATOM 1501 N NE1 ? TRP A 1 195 ?  10.723   4.459  -3.106 1.000 89.610 ? 195 TRP A NE1 1 
ATOM 1502 C CH2 ? TRP A 1 195 ?  12.761   6.236  -5.616 1.000 89.610 ? 195 TRP A CH2 1 
ATOM 1503 C CZ2 ? TRP A 1 195 ?  12.489   5.249  -4.704 1.000 89.610 ? 195 TRP A CZ2 1 
ATOM 1504 C CZ3 ? TRP A 1 195 ?  11.839   7.260  -5.887 1.000 89.610 ? 195 TRP A CZ3 1 
ATOM 1505 N N   ? GLY A 1 196 ?   7.302   7.425  -6.242 1.000 80.240 ? 196 GLY A N   1 
ATOM 1506 C CA  ? GLY A 1 196 ?   7.756   7.653  -7.605 1.000 80.240 ? 196 GLY A CA  1 
ATOM 1507 C C   ? GLY A 1 196 ?   7.878   9.124  -7.954 1.000 80.240 ? 196 GLY A C   1 
ATOM 1508 O O   ? GLY A 1 196 ?   7.663   9.990  -7.103 1.000 80.240 ? 196 GLY A O   1 
ATOM 1509 N N   ? ASP A 1 197 ?   8.388   9.378  -9.128 1.000 72.390 ? 197 ASP A N   1 
ATOM 1510 C CA  ? ASP A 1 197 ?   8.577  10.770  -9.525 1.000 72.390 ? 197 ASP A CA  1 
ATOM 1511 C C   ? ASP A 1 197 ?   7.236  11.473  -9.718 1.000 72.390 ? 197 ASP A C   1 
ATOM 1512 C CB  ? ASP A 1 197 ?   9.404  10.853 -10.810 1.000 72.390 ? 197 ASP A CB  1 
ATOM 1513 O O   ? ASP A 1 197 ?   6.259  10.853 -10.142 1.000 72.390 ? 197 ASP A O   1 
ATOM 1514 C CG  ? ASP A 1 197 ?  10.893  10.677 -10.569 1.000 72.390 ? 197 ASP A CG  1 
ATOM 1515 O OD1 ? ASP A 1 197 ?  11.331  10.718  -9.399 1.000 72.390 ? 197 ASP A OD1 1 
ATOM 1516 O OD2 ? ASP A 1 197 ?  11.636  10.499 -11.559 1.000 72.390 ? 197 ASP A OD2 1 
ATOM 1517 N N   ? VAL A 1 198 ?   7.041  12.757  -9.355 1.000 64.610 ? 198 VAL A N   1 
ATOM 1518 C CA  ? VAL A 1 198 ?   5.901  13.640  -9.578 1.000 64.610 ? 198 VAL A CA  1 
ATOM 1519 C C   ? VAL A 1 198 ?   6.252  14.680 -10.640 1.000 64.610 ? 198 VAL A C   1 
ATOM 1520 C CB  ? VAL A 1 198 ?   5.462  14.340  -8.272 1.000 64.610 ? 198 VAL A CB  1 
ATOM 1521 O O   ? VAL A 1 198 ?   7.326  15.286 -10.593 1.000 64.610 ? 198 VAL A O   1 
ATOM 1522 C CG1 ? VAL A 1 198 ?   4.234  15.216  -8.516 1.000 64.610 ? 198 VAL A CG1 1 
ATOM 1523 C CG2 ? VAL A 1 198 ?   5.177  13.307  -7.184 1.000 64.610 ? 198 VAL A CG2 1 
ATOM 1524 N N   ? PRO A 1 199 ?   5.231  14.858 -11.524 1.000 59.830 ? 199 PRO A N   1 
ATOM 1525 C CA  ? PRO A 1 199 ?   3.837  14.425 -11.651 1.000 59.830 ? 199 PRO A CA  1 
ATOM 1526 C C   ? PRO A 1 199 ?   3.703  13.051 -12.305 1.000 59.830 ? 199 PRO A C   1 
ATOM 1527 C CB  ? PRO A 1 199 ?   3.209  15.511 -12.529 1.000 59.830 ? 199 PRO A CB  1 
ATOM 1528 O O   ? PRO A 1 199 ?   4.622  12.600 -12.995 1.000 59.830 ? 199 PRO A O   1 
ATOM 1529 C CG  ? PRO A 1 199 ?   4.341  16.042 -13.347 1.000 59.830 ? 199 PRO A CG  1 
ATOM 1530 C CD  ? PRO A 1 199 ?   5.615  15.862 -12.573 1.000 59.830 ? 199 PRO A CD  1 
ATOM 1531 N N   ? CYS A 1 200 ?   2.744  12.094 -11.669 1.000 59.620 ? 200 CYS A N   1 
ATOM 1532 C CA  ? CYS A 1 200 ?   2.410  10.711 -11.988 1.000 59.620 ? 200 CYS A CA  1 
ATOM 1533 C C   ? CYS A 1 200 ?   2.399  10.486 -13.495 1.000 59.620 ? 200 CYS A C   1 
ATOM 1534 C CB  ? CYS A 1 200 ?   1.051  10.337 -11.398 1.000 59.620 ? 200 CYS A CB  1 
ATOM 1535 O O   ? CYS A 1 200 ?   2.424   9.343 -13.957 1.000 59.620 ? 200 CYS A O   1 
ATOM 1536 S SG  ? CYS A 1 200 ?   1.005  10.379  -9.592 1.000 59.620 ? 200 CYS A SG  1 
ATOM 1537 N N   ? VAL A 1 201 ?   2.678  11.582 -14.325 1.000 54.600 ? 201 VAL A N   1 
ATOM 1538 C CA  ? VAL A 1 201 ?   2.551  11.524 -15.778 1.000 54.600 ? 201 VAL A CA  1 
ATOM 1539 C C   ? VAL A 1 201 ?   3.936  11.577 -16.420 1.000 54.600 ? 201 VAL A C   1 
ATOM 1540 C CB  ? VAL A 1 201 ?   1.670  12.674 -16.317 1.000 54.600 ? 201 VAL A CB  1 
ATOM 1541 O O   ? VAL A 1 201 ?   4.059  11.793 -17.628 1.000 54.600 ? 201 VAL A O   1 
ATOM 1542 C CG1 ? VAL A 1 201 ?   1.435  12.515 -17.818 1.000 54.600 ? 201 VAL A CG1 1 
ATOM 1543 C CG2 ? VAL A 1 201 ?   0.340  12.722 -15.567 1.000 54.600 ? 201 VAL A CG2 1 
ATOM 1544 N N   ? SER A 1 202 ?   4.991  11.054 -15.781 1.000 55.020 ? 202 SER A N   1 
ATOM 1545 C CA  ? SER A 1 202 ?   6.264  11.103 -16.492 1.000 55.020 ? 202 SER A CA  1 
ATOM 1546 C C   ? SER A 1 202 ?   6.596   9.757 -17.127 1.000 55.020 ? 202 SER A C   1 
ATOM 1547 C CB  ? SER A 1 202 ?   7.391  11.523 -15.547 1.000 55.020 ? 202 SER A CB  1 
ATOM 1548 O O   ? SER A 1 202 ?   6.401   8.709 -16.508 1.000 55.020 ? 202 SER A O   1 
ATOM 1549 O OG  ? SER A 1 202 ?   8.647  11.089 -16.040 1.000 55.020 ? 202 SER A OG  1 
ATOM 1550 N N   ? SER A 1 203 ?   6.340   9.522 -18.463 1.000 57.310 ? 203 SER A N   1 
ATOM 1551 C CA  ? SER A 1 203 ?   6.643   8.376 -19.313 1.000 57.310 ? 203 SER A CA  1 
ATOM 1552 C C   ? SER A 1 203 ?   8.100   7.951 -19.169 1.000 57.310 ? 203 SER A C   1 
ATOM 1553 C CB  ? SER A 1 203 ?   6.340   8.700 -20.777 1.000 57.310 ? 203 SER A CB  1 
ATOM 1554 O O   ? SER A 1 203 ?   8.508   6.920 -19.708 1.000 57.310 ? 203 SER A O   1 
ATOM 1555 O OG  ? SER A 1 203 ?   7.115   9.801 -21.220 1.000 57.310 ? 203 SER A OG  1 
ATOM 1556 N N   ? THR A 1 204 ?   8.903   8.526 -18.196 1.000 65.620 ? 204 THR A N   1 
ATOM 1557 C CA  ? THR A 1 204 ?  10.333   8.263 -18.310 1.000 65.620 ? 204 THR A CA  1 
ATOM 1558 C C   ? THR A 1 204 ?  10.842   7.504 -17.088 1.000 65.620 ? 204 THR A C   1 
ATOM 1559 C CB  ? THR A 1 204 ?  11.130   9.571 -18.474 1.000 65.620 ? 204 THR A CB  1 
ATOM 1560 O O   ? THR A 1 204 ?  11.877   6.837 -17.152 1.000 65.620 ? 204 THR A O   1 
ATOM 1561 C CG2 ? THR A 1 204 ?  10.782  10.266 -19.786 1.000 65.620 ? 204 THR A CG2 1 
ATOM 1562 O OG1 ? THR A 1 204 ?  10.824  10.450 -17.385 1.000 65.620 ? 204 THR A OG1 1 
ATOM 1563 N N   ? LYS A 1 205 ?   9.945   7.378 -15.959 1.000 78.100 ? 205 LYS A N   1 
ATOM 1564 C CA  ? LYS A 1 205 ?  10.442   6.648 -14.797 1.000 78.100 ? 205 LYS A CA  1 
ATOM 1565 C C   ? LYS A 1 205 ?   9.363   5.739 -14.216 1.000 78.100 ? 205 LYS A C   1 
ATOM 1566 C CB  ? LYS A 1 205 ?  10.941   7.619 -13.726 1.000 78.100 ? 205 LYS A CB  1 
ATOM 1567 O O   ? LYS A 1 205 ?   8.192   6.119 -14.152 1.000 78.100 ? 205 LYS A O   1 
ATOM 1568 C CG  ? LYS A 1 205 ?  12.195   8.385 -14.121 1.000 78.100 ? 205 LYS A CG  1 
ATOM 1569 C CD  ? LYS A 1 205 ?  12.734   9.212 -12.960 1.000 78.100 ? 205 LYS A CD  1 
ATOM 1570 C CE  ? LYS A 1 205 ?  14.015   9.943 -13.340 1.000 78.100 ? 205 LYS A CE  1 
ATOM 1571 N NZ  ? LYS A 1 205 ?  14.561  10.733 -12.197 1.000 78.100 ? 205 LYS A NZ  1 
ATOM 1572 N N   ? PRO A 1 206 ?   9.679   4.506 -13.851 1.000 86.630 ? 206 PRO A N   1 
ATOM 1573 C CA  ? PRO A 1 206 ?   8.727   3.523 -13.326 1.000 86.630 ? 206 PRO A CA  1 
ATOM 1574 C C   ? PRO A 1 206 ?   8.230   3.873 -11.926 1.000 86.630 ? 206 PRO A C   1 
ATOM 1575 C CB  ? PRO A 1 206 ?   9.536   2.224 -13.310 1.000 86.630 ? 206 PRO A CB  1 
ATOM 1576 O O   ? PRO A 1 206 ?   8.861   4.667 -11.223 1.000 86.630 ? 206 PRO A O   1 
ATOM 1577 C CG  ? PRO A 1 206 ?  10.946   2.654 -13.065 1.000 86.630 ? 206 PRO A CG  1 
ATOM 1578 C CD  ? PRO A 1 206 ?  11.182   3.950 -13.786 1.000 86.630 ? 206 PRO A CD  1 
ATOM 1579 N N   ? GLY A 1 207 ?   7.052   3.414 -11.570 1.000 88.480 ? 207 GLY A N   1 
ATOM 1580 C CA  ? GLY A 1 207 ?   6.647   3.450 -10.174 1.000 88.480 ? 207 GLY A CA  1 
ATOM 1581 C C   ? GLY A 1 207 ?   7.480   2.545  -9.287 1.000 88.480 ? 207 GLY A C   1 
ATOM 1582 O O   ? GLY A 1 207 ?   7.975   1.510  -9.738 1.000 88.480 ? 207 GLY A O   1 
ATOM 1583 N N   ? VAL A 1 208 ?   7.625   2.980  -8.010 1.000 92.230 ? 208 VAL A N   1 
ATOM 1584 C CA  ? VAL A 1 208 ?   8.382   2.193  -7.041 1.000 92.230 ? 208 VAL A CA  1 
ATOM 1585 C C   ? VAL A 1 208 ?   7.434   1.610  -5.996 1.000 92.230 ? 208 VAL A C   1 
ATOM 1586 C CB  ? VAL A 1 208 ?   9.477   3.040  -6.355 1.000 92.230 ? 208 VAL A CB  1 
ATOM 1587 O O   ? VAL A 1 208 ?   6.599   2.326  -5.437 1.000 92.230 ? 208 VAL A O   1 
ATOM 1588 C CG1 ? VAL A 1 208 ?  10.240   2.205  -5.327 1.000 92.230 ? 208 VAL A CG1 1 
ATOM 1589 C CG2 ? VAL A 1 208 ?  10.434   3.618  -7.395 1.000 92.230 ? 208 VAL A CG2 1 
ATOM 1590 N N   ? TYR A 1 209 ?   7.567   0.349  -5.798 1.000 94.840 ? 209 TYR A N   1 
ATOM 1591 C CA  ? TYR A 1 209 ?   6.724  -0.415  -4.885 1.000 94.840 ? 209 TYR A CA  1 
ATOM 1592 C C   ? TYR A 1 209 ?   7.560  -1.072  -3.792 1.000 94.840 ? 209 TYR A C   1 
ATOM 1593 C CB  ? TYR A 1 209 ?   5.933  -1.481  -5.648 1.000 94.840 ? 209 TYR A CB  1 
ATOM 1594 O O   ? TYR A 1 209 ?   8.724  -1.415  -4.014 1.000 94.840 ? 209 TYR A O   1 
ATOM 1595 C CG  ? TYR A 1 209 ?   5.161  -0.937  -6.826 1.000 94.840 ? 209 TYR A CG  1 
ATOM 1596 C CD1 ? TYR A 1 209 ?   3.785  -0.731  -6.746 1.000 94.840 ? 209 TYR A CD1 1 
ATOM 1597 C CD2 ? TYR A 1 209 ?   5.804  -0.628  -8.019 1.000 94.840 ? 209 TYR A CD2 1 
ATOM 1598 C CE1 ? TYR A 1 209 ?   3.069  -0.231  -7.829 1.000 94.840 ? 209 TYR A CE1 1 
ATOM 1599 C CE2 ? TYR A 1 209 ?   5.098  -0.128  -9.108 1.000 94.840 ? 209 TYR A CE2 1 
ATOM 1600 O OH  ? TYR A 1 209 ?   3.029   0.562 -10.079 1.000 94.840 ? 209 TYR A OH  1 
ATOM 1601 C CZ  ? TYR A 1 209 ?   3.733   0.067  -9.004 1.000 94.840 ? 209 TYR A CZ  1 
ATOM 1602 N N   ? MET A 1 210 ?   6.954  -1.144  -2.629 1.000 95.080 ? 210 MET A N   1 
ATOM 1603 C CA  ? MET A 1 210 ?   7.575  -1.988  -1.612 1.000 95.080 ? 210 MET A CA  1 
ATOM 1604 C C   ? MET A 1 210 ?   7.417  -3.464  -1.960 1.000 95.080 ? 210 MET A C   1 
ATOM 1605 C CB  ? MET A 1 210 ?   6.970  -1.707  -0.236 1.000 95.080 ? 210 MET A CB  1 
ATOM 1606 O O   ? MET A 1 210 ?   6.331  -3.904  -2.341 1.000 95.080 ? 210 MET A O   1 
ATOM 1607 C CG  ? MET A 1 210 ?   7.397  -2.697   0.835 1.000 95.080 ? 210 MET A CG  1 
ATOM 1608 S SD  ? MET A 1 210 ?   5.968  -3.503   1.657 1.000 95.080 ? 210 MET A SD  1 
ATOM 1609 C CE  ? MET A 1 210 ?   5.233  -2.072   2.497 1.000 95.080 ? 210 MET A CE  1 
ATOM 1610 N N   ? ASP A 1 211 ?   8.530  -4.264  -1.895 1.000 95.680 ? 211 ASP A N   1 
ATOM 1611 C CA  ? ASP A 1 211 ?   8.540  -5.692  -2.199 1.000 95.680 ? 211 ASP A CA  1 
ATOM 1612 C C   ? ASP A 1 211 ?   7.946  -6.502  -1.049 1.000 95.680 ? 211 ASP A C   1 
ATOM 1613 C CB  ? ASP A 1 211 ?   9.964  -6.167  -2.497 1.000 95.680 ? 211 ASP A CB  1 
ATOM 1614 O O   ? ASP A 1 211 ?   8.633  -6.793  -0.068 1.000 95.680 ? 211 ASP A O   1 
ATOM 1615 C CG  ? ASP A 1 211 ?  10.015  -7.591  -3.023 1.000 95.680 ? 211 ASP A CG  1 
ATOM 1616 O OD1 ? ASP A 1 211 ?   9.006  -8.320  -2.910 1.000 95.680 ? 211 ASP A OD1 1 
ATOM 1617 O OD2 ? ASP A 1 211 ?  11.075  -7.989  -3.552 1.000 95.680 ? 211 ASP A OD2 1 
ATOM 1618 N N   ? VAL A 1 212 ?   6.671  -6.839  -1.151 1.000 96.530 ? 212 VAL A N   1 
ATOM 1619 C CA  ? VAL A 1 212 ?   5.921  -7.503  -0.089 1.000 96.530 ? 212 VAL A CA  1 
ATOM 1620 C C   ? VAL A 1 212 ?   6.596  -8.825   0.270 1.000 96.530 ? 212 VAL A C   1 
ATOM 1621 C CB  ? VAL A 1 212 ?   4.452  -7.748  -0.499 1.000 96.530 ? 212 VAL A CB  1 
ATOM 1622 O O   ? VAL A 1 212 ?   6.571  -9.247   1.429 1.000 96.530 ? 212 VAL A O   1 
ATOM 1623 C CG1 ? VAL A 1 212 ?   3.799  -8.776   0.422 1.000 96.530 ? 212 VAL A CG1 1 
ATOM 1624 C CG2 ? VAL A 1 212 ?   3.668  -6.437  -0.483 1.000 96.530 ? 212 VAL A CG2 1 
ATOM 1625 N N   ? PHE A 1 213 ?   7.154  -9.546  -0.753 1.000 95.820 ? 213 PHE A N   1 
ATOM 1626 C CA  ? PHE A 1 213 ?   7.828 -10.814  -0.500 1.000 95.820 ? 213 PHE A CA  1 
ATOM 1627 C C   ? PHE A 1 213 ?   8.925 -10.645   0.545 1.000 95.820 ? 213 PHE A C   1 
ATOM 1628 C CB  ? PHE A 1 213 ?   8.419 -11.378  -1.795 1.000 95.820 ? 213 PHE A CB  1 
ATOM 1629 O O   ? PHE A 1 213 ?   9.071 -11.479   1.440 1.000 95.820 ? 213 PHE A O   1 
ATOM 1630 C CG  ? PHE A 1 213 ?   9.193 -12.654  -1.604 1.000 95.820 ? 213 PHE A CG  1 
ATOM 1631 C CD1 ? PHE A 1 213 ?  10.582 -12.647  -1.596 1.000 95.820 ? 213 PHE A CD1 1 
ATOM 1632 C CD2 ? PHE A 1 213 ?   8.530 -13.863  -1.432 1.000 95.820 ? 213 PHE A CD2 1 
ATOM 1633 C CE1 ? PHE A 1 213 ?  11.301 -13.827  -1.420 1.000 95.820 ? 213 PHE A CE1 1 
ATOM 1634 C CE2 ? PHE A 1 213 ?   9.241 -15.046  -1.255 1.000 95.820 ? 213 PHE A CE2 1 
ATOM 1635 C CZ  ? PHE A 1 213 ?  10.627 -15.026  -1.250 1.000 95.820 ? 213 PHE A CZ  1 
ATOM 1636 N N   ? ARG A 1 214 ?   9.648  -9.567   0.572 1.000 95.340 ? 214 ARG A N   1 
ATOM 1637 C CA  ? ARG A 1 214 ?  10.754  -9.302   1.486 1.000 95.340 ? 214 ARG A CA  1 
ATOM 1638 C C   ? ARG A 1 214 ?  10.247  -9.069   2.905 1.000 95.340 ? 214 ARG A C   1 
ATOM 1639 C CB  ? ARG A 1 214 ?  11.565  -8.093   1.014 1.000 95.340 ? 214 ARG A CB  1 
ATOM 1640 O O   ? ARG A 1 214 ?  10.998  -9.221   3.871 1.000 95.340 ? 214 ARG A O   1 
ATOM 1641 C CG  ? ARG A 1 214 ?  12.482  -8.387  -0.163 1.000 95.340 ? 214 ARG A CG  1 
ATOM 1642 C CD  ? ARG A 1 214 ?  13.629  -7.390  -0.247 1.000 95.340 ? 214 ARG A CD  1 
ATOM 1643 N NE  ? ARG A 1 214 ?  14.549  -7.718  -1.332 1.000 95.340 ? 214 ARG A NE  1 
ATOM 1644 N NH1 ? ARG A 1 214 ?  15.979  -8.970  -0.019 1.000 95.340 ? 214 ARG A NH1 1 
ATOM 1645 N NH2 ? ARG A 1 214 ?  16.411  -8.696  -2.253 1.000 95.340 ? 214 ARG A NH2 1 
ATOM 1646 C CZ  ? ARG A 1 214 ?  15.644  -8.460  -1.199 1.000 95.340 ? 214 ARG A CZ  1 
ATOM 1647 N N   ? TYR A 1 215 ?   8.911  -8.687   3.031 1.000 96.660 ? 215 TYR A N   1 
ATOM 1648 C CA  ? TYR A 1 215 ?   8.346  -8.337   4.329 1.000 96.660 ? 215 TYR A CA  1 
ATOM 1649 C C   ? TYR A 1 215 ?   7.359  -9.399   4.800 1.000 96.660 ? 215 TYR A C   1 
ATOM 1650 C CB  ? TYR A 1 215 ?   7.653  -6.972   4.264 1.000 96.660 ? 215 TYR A CB  1 
ATOM 1651 O O   ? TYR A 1 215 ?   6.631  -9.191   5.773 1.000 96.660 ? 215 TYR A O   1 
ATOM 1652 C CG  ? TYR A 1 215 ?   8.595  -5.826   3.988 1.000 96.660 ? 215 TYR A CG  1 
ATOM 1653 C CD1 ? TYR A 1 215 ?   9.331  -5.241   5.016 1.000 96.660 ? 215 TYR A CD1 1 
ATOM 1654 C CD2 ? TYR A 1 215 ?   8.749  -5.324   2.700 1.000 96.660 ? 215 TYR A CD2 1 
ATOM 1655 C CE1 ? TYR A 1 215 ?  10.199  -4.183   4.767 1.000 96.660 ? 215 TYR A CE1 1 
ATOM 1656 C CE2 ? TYR A 1 215 ?   9.614  -4.266   2.440 1.000 96.660 ? 215 TYR A CE2 1 
ATOM 1657 O OH  ? TYR A 1 215 ?  11.191  -2.656   3.225 1.000 96.660 ? 215 TYR A OH  1 
ATOM 1658 C CZ  ? TYR A 1 215 ?  10.334  -3.703   3.478 1.000 96.660 ? 215 TYR A CZ  1 
ATOM 1659 N N   ? ARG A 1 216 ?   7.315 -10.475   4.124 1.000 96.270 ? 216 ARG A N   1 
ATOM 1660 C CA  ? ARG A 1 216 ?   6.324 -11.506   4.414 1.000 96.270 ? 216 ARG A CA  1 
ATOM 1661 C C   ? ARG A 1 216 ?   6.456 -12.006   5.848 1.000 96.270 ? 216 ARG A C   1 
ATOM 1662 C CB  ? ARG A 1 216 ?   6.462 -12.675   3.437 1.000 96.270 ? 216 ARG A CB  1 
ATOM 1663 O O   ? ARG A 1 216 ?   5.464 -12.101   6.573 1.000 96.270 ? 216 ARG A O   1 
ATOM 1664 C CG  ? ARG A 1 216 ?   5.371 -13.725   3.574 1.000 96.270 ? 216 ARG A CG  1 
ATOM 1665 C CD  ? ARG A 1 216 ?   5.586 -14.891   2.619 1.000 96.270 ? 216 ARG A CD  1 
ATOM 1666 N NE  ? ARG A 1 216 ?   4.494 -15.857   2.693 1.000 96.270 ? 216 ARG A NE  1 
ATOM 1667 N NH1 ? ARG A 1 216 ?   5.317 -16.957   4.551 1.000 96.270 ? 216 ARG A NH1 1 
ATOM 1668 N NH2 ? ARG A 1 216 ?   3.355 -17.642   3.583 1.000 96.270 ? 216 ARG A NH2 1 
ATOM 1669 C CZ  ? ARG A 1 216 ?   4.391 -16.816   3.609 1.000 96.270 ? 216 ARG A CZ  1 
ATOM 1670 N N   ? ASP A 1 217 ?   7.717 -12.316   6.230 1.000 96.100 ? 217 ASP A N   1 
ATOM 1671 C CA  ? ASP A 1 217 ?   7.947 -12.830   7.577 1.000 96.100 ? 217 ASP A CA  1 
ATOM 1672 C C   ? ASP A 1 217 ?   7.508 -11.819   8.633 1.000 96.100 ? 217 ASP A C   1 
ATOM 1673 C CB  ? ASP A 1 217 ?   9.423 -13.186   7.770 1.000 96.100 ? 217 ASP A CB  1 
ATOM 1674 O O   ? ASP A 1 217 ?   6.843 -12.179   9.607 1.000 96.100 ? 217 ASP A O   1 
ATOM 1675 C CG  ? ASP A 1 217 ?   9.833 -14.442   7.021 1.000 96.100 ? 217 ASP A CG  1 
ATOM 1676 O OD1 ? ASP A 1 217 ?   8.947 -15.201   6.571 1.000 96.100 ? 217 ASP A OD1 1 
ATOM 1677 O OD2 ? ASP A 1 217 ?  11.053 -14.676   6.881 1.000 96.100 ? 217 ASP A OD2 1 
ATOM 1678 N N   ? TRP A 1 218 ?   7.871 -10.593   8.421 1.000 97.320 ? 218 TRP A N   1 
ATOM 1679 C CA  ? TRP A 1 218 ?   7.484  -9.534   9.346 1.000 97.320 ? 218 TRP A CA  1 
ATOM 1680 C C   ? TRP A 1 218 ?   5.967  -9.391   9.407 1.000 97.320 ? 218 TRP A C   1 
ATOM 1681 C CB  ? TRP A 1 218 ?   8.118  -8.202   8.935 1.000 97.320 ? 218 TRP A CB  1 
ATOM 1682 O O   ? TRP A 1 218 ?   5.392  -9.266  10.491 1.000 97.320 ? 218 TRP A O   1 
ATOM 1683 C CG  ? TRP A 1 218 ?   7.672  -7.034   9.762 1.000 97.320 ? 218 TRP A CG  1 
ATOM 1684 C CD1 ? TRP A 1 218 ?   8.160  -6.652  10.981 1.000 97.320 ? 218 TRP A CD1 1 
ATOM 1685 C CD2 ? TRP A 1 218 ?   6.642  -6.097   9.431 1.000 97.320 ? 218 TRP A CD2 1 
ATOM 1686 C CE2 ? TRP A 1 218 ?   6.560  -5.173  10.496 1.000 97.320 ? 218 TRP A CE2 1 
ATOM 1687 C CE3 ? TRP A 1 218 ?   5.780  -5.949   8.336 1.000 97.320 ? 218 TRP A CE3 1 
ATOM 1688 N NE1 ? TRP A 1 218 ?   7.496  -5.533  11.428 1.000 97.320 ? 218 TRP A NE1 1 
ATOM 1689 C CH2 ? TRP A 1 218 ?   4.818  -3.992   9.414 1.000 97.320 ? 218 TRP A CH2 1 
ATOM 1690 C CZ2 ? TRP A 1 218 ?   5.649  -4.114  10.497 1.000 97.320 ? 218 TRP A CZ2 1 
ATOM 1691 C CZ3 ? TRP A 1 218 ?   4.874  -4.895   8.339 1.000 97.320 ? 218 TRP A CZ3 1 
ATOM 1692 N N   ? ILE A 1 219 ?   5.328  -9.453   8.258 1.000 97.740 ? 219 ILE A N   1 
ATOM 1693 C CA  ? ILE A 1 219 ?   3.881  -9.294   8.156 1.000 97.740 ? 219 ILE A CA  1 
ATOM 1694 C C   ? ILE A 1 219 ?   3.184 -10.423   8.913 1.000 97.740 ? 219 ILE A C   1 
ATOM 1695 C CB  ? ILE A 1 219 ?   3.418  -9.271   6.683 1.000 97.740 ? 219 ILE A CB  1 
ATOM 1696 O O   ? ILE A 1 219 ?   2.314 -10.172   9.751 1.000 97.740 ? 219 ILE A O   1 
ATOM 1697 C CG1 ? ILE A 1 219 ?   3.951  -8.020   5.975 1.000 97.740 ? 219 ILE A CG1 1 
ATOM 1698 C CG2 ? ILE A 1 219 ?   1.890  -9.340   6.596 1.000 97.740 ? 219 ILE A CG2 1 
ATOM 1699 C CD1 ? ILE A 1 219 ?   3.840  -8.072   4.458 1.000 97.740 ? 219 ILE A CD1 1 
ATOM 1700 N N   ? VAL A 1 220 ?   3.579 -11.613   8.672 1.000 96.830 ? 220 VAL A N   1 
ATOM 1701 C CA  ? VAL A 1 220 ?   2.941 -12.786   9.261 1.000 96.830 ? 220 VAL A CA  1 
ATOM 1702 C C   ? VAL A 1 220 ?   3.186 -12.805  10.768 1.000 96.830 ? 220 VAL A C   1 
ATOM 1703 C CB  ? VAL A 1 220 ?   3.456 -14.094   8.621 1.000 96.830 ? 220 VAL A CB  1 
ATOM 1704 O O   ? VAL A 1 220 ?   2.263 -13.043  11.550 1.000 96.830 ? 220 VAL A O   1 
ATOM 1705 C CG1 ? VAL A 1 220 ?   2.997 -15.307   9.428 1.000 96.830 ? 220 VAL A CG1 1 
ATOM 1706 C CG2 ? VAL A 1 220 ?   2.981 -14.201   7.173 1.000 96.830 ? 220 VAL A CG2 1 
ATOM 1707 N N   ? GLU A 1 221 ?   4.427 -12.585  11.151 1.000 96.740 ? 221 GLU A N   1 
ATOM 1708 C CA  ? GLU A 1 221 ?   4.781 -12.567  12.568 1.000 96.740 ? 221 GLU A CA  1 
ATOM 1709 C C   ? GLU A 1 221 ?   4.010 -11.482  13.314 1.000 96.740 ? 221 GLU A C   1 
ATOM 1710 C CB  ? GLU A 1 221 ?   6.287 -12.358  12.744 1.000 96.740 ? 221 GLU A CB  1 
ATOM 1711 O O   ? GLU A 1 221 ?   3.527 -11.709  14.426 1.000 96.740 ? 221 GLU A O   1 
ATOM 1712 C CG  ? GLU A 1 221 ?   7.120 -13.589  12.418 1.000 96.740 ? 221 GLU A CG  1 
ATOM 1713 C CD  ? GLU A 1 221 ?   8.617 -13.322  12.434 1.000 96.740 ? 221 GLU A CD  1 
ATOM 1714 O OE1 ? GLU A 1 221 ?   9.397 -14.207  12.015 1.000 96.740 ? 221 GLU A OE1 1 
ATOM 1715 O OE2 ? GLU A 1 221 ?   9.013 -12.218  12.871 1.000 96.740 ? 221 GLU A OE2 1 
ATOM 1716 N N   ? THR A 1 222 ?   3.916 -10.330  12.775 1.000 96.440 ? 222 THR A N   1 
ATOM 1717 C CA  ? THR A 1 222 ?   3.218  -9.210  13.396 1.000 96.440 ? 222 THR A CA  1 
ATOM 1718 C C   ? THR A 1 222 ?   1.731  -9.516  13.549 1.000 96.440 ? 222 THR A C   1 
ATOM 1719 C CB  ? THR A 1 222 ?   3.397  -7.917  12.578 1.000 96.440 ? 222 THR A CB  1 
ATOM 1720 O O   ? THR A 1 222 ?   1.135  -9.221  14.586 1.000 96.440 ? 222 THR A O   1 
ATOM 1721 C CG2 ? THR A 1 222 ?   2.701  -6.739  13.251 1.000 96.440 ? 222 THR A CG2 1 
ATOM 1722 O OG1 ? THR A 1 222 ?   4.795  -7.626  12.456 1.000 96.440 ? 222 THR A OG1 1 
ATOM 1723 N N   ? MET A 1 223 ?   1.080 -10.126  12.525 1.000 96.320 ? 223 MET A N   1 
ATOM 1724 C CA  ? MET A 1 223 ?  -0.332 -10.494  12.579 1.000 96.320 ? 223 MET A CA  1 
ATOM 1725 C C   ? MET A 1 223 ?  -0.579 -11.548  13.653 1.000 96.320 ? 223 MET A C   1 
ATOM 1726 C CB  ? MET A 1 223 ?  -0.807 -11.010  11.220 1.000 96.320 ? 223 MET A CB  1 
ATOM 1727 O O   ? MET A 1 223 ?  -1.592 -11.502  14.353 1.000 96.320 ? 223 MET A O   1 
ATOM 1728 C CG  ? MET A 1 223 ?  -0.901  -9.931  10.153 1.000 96.320 ? 223 MET A CG  1 
ATOM 1729 S SD  ? MET A 1 223 ?  -1.224 -10.619   8.483 1.000 96.320 ? 223 MET A SD  1 
ATOM 1730 C CE  ? MET A 1 223 ?  -2.831 -11.411   8.769 1.000 96.320 ? 223 MET A CE  1 
ATOM 1731 N N   ? CYS A 1 224 ?   0.338 -12.487  13.864 1.000 92.870 ? 224 CYS A N   1 
ATOM 1732 C CA  ? CYS A 1 224 ?   0.211 -13.581  14.820 1.000 92.870 ? 224 CYS A CA  1 
ATOM 1733 C C   ? CYS A 1 224 ?   0.407 -13.083  16.247 1.000 92.870 ? 224 CYS A C   1 
ATOM 1734 C CB  ? CYS A 1 224 ?   1.225 -14.682  14.511 1.000 92.870 ? 224 CYS A CB  1 
ATOM 1735 O O   ? CYS A 1 224 ?  -0.249 -13.566  17.172 1.000 92.870 ? 224 CYS A O   1 
ATOM 1736 S SG  ? CYS A 1 224 ?   0.835 -15.635  13.027 1.000 92.870 ? 224 CYS A SG  1 
ATOM 1737 N N   ? ASP A 1 225 ?   1.328 -12.210  16.467 1.000 86.660 ? 225 ASP A N   1 
ATOM 1738 C CA  ? ASP A 1 225 ?   1.666 -11.661  17.776 1.000 86.660 ? 225 ASP A CA  1 
ATOM 1739 C C   ? ASP A 1 225 ?   0.533 -10.791  18.317 1.000 86.660 ? 225 ASP A C   1 
ATOM 1740 C CB  ? ASP A 1 225 ?   2.962 -10.851  17.700 1.000 86.660 ? 225 ASP A CB  1 
ATOM 1741 O O   ? ASP A 1 225 ?   0.394 -10.628  19.530 1.000 86.660 ? 225 ASP A O   1 
ATOM 1742 C CG  ? ASP A 1 225 ?   4.197 -11.720  17.548 1.000 86.660 ? 225 ASP A CG  1 
ATOM 1743 O OD1 ? ASP A 1 225 ?   4.112 -12.947  17.775 1.000 86.660 ? 225 ASP A OD1 1 
ATOM 1744 O OD2 ? ASP A 1 225 ?   5.267 -11.174  17.201 1.000 86.660 ? 225 ASP A OD2 1 
ATOM 1745 N N   ? ASP A 1 226 ?  -0.370 -10.380  17.550 1.000 77.240 ? 226 ASP A N   1 
ATOM 1746 C CA  ? ASP A 1 226 ?  -1.488  -9.534  17.956 1.000 77.240 ? 226 ASP A CA  1 
ATOM 1747 C C   ? ASP A 1 226 ?  -2.808 -10.298  17.888 1.000 77.240 ? 226 ASP A C   1 
ATOM 1748 C CB  ? ASP A 1 226 ?  -1.560  -8.282  17.078 1.000 77.240 ? 226 ASP A CB  1 
ATOM 1749 O O   ? ASP A 1 226 ?  -3.712 -10.059  18.692 1.000 77.240 ? 226 ASP A O   1 
ATOM 1750 C CG  ? ASP A 1 226 ?  -2.411  -7.181  17.684 1.000 77.240 ? 226 ASP A CG  1 
ATOM 1751 O OD1 ? ASP A 1 226 ?  -3.656  -7.258  17.604 1.000 77.240 ? 226 ASP A OD1 1 
ATOM 1752 O OD2 ? ASP A 1 226 ?  -1.832  -6.225  18.245 1.000 77.240 ? 226 ASP A OD2 1 
# 
loop_
_struct_sheet_range.sheet_id 
_struct_sheet_range.id 
_struct_sheet_range.beg_label_comp_id 
_struct_sheet_range.beg_label_asym_id 
_struct_sheet_range.beg_label_seq_id 
_struct_sheet_range.pdbx_beg_PDB_ins_code 
_struct_sheet_range.end_label_comp_id 
_struct_sheet_range.end_label_asym_id 
_struct_sheet_range.end_label_seq_id 
_struct_sheet_range.pdbx_end_PDB_ins_code 
_struct_sheet_range.beg_auth_comp_id 
_struct_sheet_range.beg_auth_asym_id 
_struct_sheet_range.beg_auth_seq_id 
_struct_sheet_range.end_auth_comp_id 
_struct_sheet_range.end_auth_asym_id 
_struct_sheet_range.end_auth_seq_id 
A A TYR A   6 ? PRO A   7 ? TYR A 6   PRO A 7   
A B LEU A 107 ? LEU A 107 ? LEU A 107 LEU A 107 
A C MET A 117 ? GLY A 122 ? MET A 117 GLY A 122 
A D TYR A 138 ? ILE A 144 ? TYR A 138 ILE A 144 
A E MET A 162 ? ALA A 167 ? MET A 162 ALA A 167 
A F PRO A 182 ? CYS A 185 ? PRO A 182 CYS A 185 
A G LYS A 188 ? TRP A 195 ? LYS A 188 TRP A 195 
A H GLY A 207 ? ASP A 211 ? GLY A 207 ASP A 211 
B I GLN A  16 ? LYS A  21 ? GLN A 16  LYS A 21  
B J ARG A  24 ? LEU A  31 ? ARG A 24  LEU A 31  
B K TRP A  36 ? THR A  39 ? TRP A 36  THR A 39  
B L ILE A  48 ? LEU A  52 ? ILE A 48  LEU A 52  
B M GLN A  65 ? VAL A  74 ? GLN A 65  VAL A 74  
B N MET A  88 ? LEU A  92 ? MET A 88  LEU A 92  
C O ASN A  56 ? ASN A  56 ? ASN A 56  ASN A 56  
C P VAL A 136 ? VAL A 136 ? VAL A 136 VAL A 136 
D Q ASN A  79 ? ASN A  79 ? ASN A 79  ASN A 79  
D R ASP A  84 ? ASP A  84 ? ASP A 84  ASP A 84  
# 
loop_
_struct_conf.id 
_struct_conf.conf_type_id 
_struct_conf.beg_label_comp_id 
_struct_conf.beg_label_asym_id 
_struct_conf.beg_label_seq_id 
_struct_conf.pdbx_beg_PDB_ins_code 
_struct_conf.end_label_comp_id 
_struct_conf.end_label_asym_id 
_struct_conf.end_label_seq_id 
_struct_conf.pdbx_end_PDB_ins_code 
_struct_conf.beg_auth_comp_id 
_struct_conf.beg_auth_asym_id 
_struct_conf.beg_auth_seq_id 
_struct_conf.end_auth_comp_id 
_struct_conf.end_auth_asym_id 
_struct_conf.end_auth_seq_id 
BEND1         BEND         LYS A   4 ? GLY A   5 ? LYS A 4   GLY A 5   
STRN1         STRN         TYR A   6 ? PRO A   7 ? TYR A 6   PRO A 7   
HELX_LH_PP_P1 HELX_LH_PP_P CYS A   8 ? PRO A   9 ? CYS A 8   PRO A 9   
TURN_TY1_P1   TURN_TY1_P   PRO A  10 ? HIS A  11 ? PRO A 10  HIS A 11  
BEND2         BEND         SER A  12 ? SER A  12 ? SER A 12  SER A 12  
TURN_TY1_P2   TURN_TY1_P   PRO A  14 ? TRP A  15 ? PRO A 14  TRP A 15  
STRN2         STRN         GLN A  16 ? LYS A  21 ? GLN A 16  LYS A 21  
TURN_TY1_P3   TURN_TY1_P   TYR A  22 ? SER A  23 ? TYR A 22  SER A 23  
STRN3         STRN         ARG A  24 ? LEU A  31 ? ARG A 24  LEU A 31  
BEND3         BEND         ASN A  33 ? ARG A  35 ? ASN A 33  ARG A 35  
STRN4         STRN         TRP A  36 ? THR A  39 ? TRP A 36  THR A 39  
HELX_RH_3T_P1 HELX_RH_3T_P ALA A  41 ? CYS A  43 ? ALA A 41  CYS A 43  
BEND4         BEND         GLY A  46 ? ARG A  47 ? GLY A 46  ARG A 47  
STRN5         STRN         ILE A  48 ? LEU A  52 ? ILE A 48  LEU A 52  
BEND5         BEND         GLY A  53 ? GLY A  53 ? GLY A 53  GLY A 53  
BEND6         BEND         GLU A  55 ? GLU A  55 ? GLU A 55  GLU A 55  
STRN6         STRN         ASN A  56 ? ASN A  56 ? ASN A 56  ASN A 56  
TURN_TY1_P4   TURN_TY1_P   LEU A  57 ? ASN A  58 ? LEU A 57  ASN A 58  
BEND7         BEND         VAL A  59 ? VAL A  59 ? VAL A 59  VAL A 59  
BEND8         BEND         GLY A  62 ? GLY A  62 ? GLY A 62  GLY A 62  
STRN7         STRN         GLN A  65 ? VAL A  74 ? GLN A 65  VAL A 74  
TURN_TY1_P5   TURN_TY1_P   PRO A  76 ? LYS A  77 ? PRO A 76  LYS A 77  
STRN8         STRN         ASN A  79 ? ASN A  79 ? ASN A 79  ASN A 79  
TURN_TY1_P6   TURN_TY1_P   GLN A  80 ? TYR A  83 ? GLN A 80  TYR A 83  
STRN9         STRN         ASP A  84 ? ASP A  84 ? ASP A 84  ASP A 84  
TURN_TY1_P7   TURN_TY1_P   ASN A  85 ? ASN A  85 ? ASN A 85  ASN A 85  
STRN10        STRN         MET A  88 ? LEU A  92 ? MET A 88  LEU A 92  
BEND9         BEND         SER A  93 ? SER A  94 ? SER A 93  SER A 94  
BEND10        BEND         ASN A  99 ? TYR A 101 ? ASN A 99  TYR A 101 
HELX_LH_PP_P2 HELX_LH_PP_P SER A 106 ? SER A 106 ? SER A 106 SER A 106 
STRN11        STRN         LEU A 107 ? LEU A 107 ? LEU A 107 LEU A 107 
HELX_LH_PP_P3 HELX_LH_PP_P ALA A 108 ? ALA A 108 ? ALA A 108 ALA A 108 
BEND11        BEND         THR A 109 ? GLN A 110 ? THR A 109 GLN A 110 
TURN_TY1_P8   TURN_TY1_P   SER A 114 ? GLY A 115 ? SER A 114 GLY A 115 
STRN12        STRN         MET A 117 ? GLY A 122 ? MET A 117 GLY A 122 
TURN_TY1_P9   TURN_TY1_P   ILE A 127 ? ASN A 128 ? ILE A 127 ASN A 128 
HELX_RH_3T_P2 HELX_RH_3T_P PRO A 130 ? ARG A 132 ? PRO A 130 ARG A 132 
BEND12        BEND         ILE A 133 ? ILE A 133 ? ILE A 133 ILE A 133 
BEND13        BEND         LEU A 135 ? LEU A 135 ? LEU A 135 LEU A 135 
STRN13        STRN         VAL A 136 ? VAL A 136 ? VAL A 136 VAL A 136 
STRN14        STRN         TYR A 138 ? ILE A 144 ? TYR A 138 ILE A 144 
HELX_LH_PP_P4 HELX_LH_PP_P MET A 145 ? TYR A 146 ? MET A 145 TYR A 146 
HELX_RH_AL_P1 HELX_RH_AL_P TRP A 147 ? LEU A 153 ? TRP A 147 LEU A 153 
BEND14        BEND         TYR A 154 ? TYR A 154 ? TYR A 154 TYR A 154 
TURN_TY1_P10  TURN_TY1_P   PRO A 155 ? LYS A 157 ? PRO A 155 LYS A 157 
TURN_TY1_P11  TURN_TY1_P   SER A 160 ? ASP A 161 ? SER A 160 ASP A 161 
STRN15        STRN         MET A 162 ? ALA A 167 ? MET A 162 ALA A 167 
TURN_TY1_P12  TURN_TY1_P   ILE A 168 ? GLU A 169 ? ILE A 168 GLU A 169 
BEND15        BEND         GLY A 170 ? GLY A 170 ? GLY A 170 GLY A 170 
TURN_TY1_P13  TURN_TY1_P   GLU A 176 ? GLY A 177 ? GLU A 176 GLY A 177 
TURN_TY1_P14  TURN_TY1_P   SER A 179 ? GLY A 180 ? SER A 179 GLY A 180 
STRN16        STRN         PRO A 182 ? CYS A 185 ? PRO A 182 CYS A 185 
TURN_TY1_P15  TURN_TY1_P   ASN A 186 ? GLY A 187 ? ASN A 186 GLY A 187 
STRN17        STRN         LYS A 188 ? TRP A 195 ? LYS A 188 TRP A 195 
BEND16        BEND         VAL A 198 ? PRO A 199 ? VAL A 198 PRO A 199 
TURN_TY1_P16  TURN_TY1_P   CYS A 200 ? VAL A 201 ? CYS A 200 VAL A 201 
TURN_TY1_P17  TURN_TY1_P   SER A 203 ? THR A 204 ? SER A 203 THR A 204 
BEND17        BEND         LYS A 205 ? LYS A 205 ? LYS A 205 LYS A 205 
STRN18        STRN         GLY A 207 ? ASP A 211 ? GLY A 207 ASP A 211 
HELX_RH_3T_P3 HELX_RH_3T_P VAL A 212 ? TYR A 215 ? VAL A 212 TYR A 215 
HELX_RH_AL_P2 HELX_RH_AL_P ARG A 216 ? ASP A 225 ? ARG A 216 ASP A 225 
# 
