# Supplementary material for: FlatProt: 2D visualization eases protein structure comparison
Source: BMC Bioinformatics. 2025 Aug 13;26:210. doi: 10.1186/s12859-025-06233-x (PMC12344939; doi:10.1186/s12859-025-06233-x)
Supplement: Supplementary file 1 — Supplementary Material 1 [file 12859_2025_6233_MOESM1_ESM.zip › KLK/structures/GZMM_Alligator_sinensis_GeneID=102386315.cif]

data_GZMM_Alligator_sinensis_GeneID=102386315
# 
_entry.id   ? 
# 
_entity.id                         1      
_entity.type                       polymer 
_entity.pdbx_description           polymer-1 
_entity.formula_weight             23955.5 
_entity.pdbx_number_of_molecules        1 
# 
loop_
_struct_sheet.id 
_struct_sheet.number_strands 
A 7 
B 6 
C 2 
D 2 
E 2 
# 
loop_
_struct_conf_type.id 
_struct_conf_type.criteria 
TURN_TY1_P   DSSP 
STRN         DSSP 
BEND         DSSP 
HELX_RH_3T_P DSSP 
HELX_LH_PP_P DSSP 
HELX_RH_AL_P DSSP 
# 
_struct_asym.id          A 
_struct_asym.entity_id   1 
# 
_software.pdbx_ordinal     1 
_software.name             dssp 
_software.version          4.4.10 
_software.date             ? 
_software.classification   'model annotation' 
# 
_entity_poly.entity_id                      1 
_entity_poly.type                           polypeptide(L) 
_entity_poly.nstd_linkage                   n 
_entity_poly.nstd_monomer                   n 
_entity_poly.pdbx_seq_one_letter_code       
;RIVGGQEAKPHSLPYMAYLRKSFCGGILVEPDWVLTAAYCIGSSMVILGAHDISILEKTQQRFTVQSVHPHPNYNSRTQK
DDIALLKLHEKATITAFVKVIRLPKSTLHKGTKCSTAGWGLNDQEKPSNKLHKKDVIVHSWKDCSQLYPSLSKKSICAGS
NSRNRDSNTGDEGNPLICNEVPQGILSQMPSRPPAFYTLISPYYNWIQETKRKA
;
_entity_poly.pdbx_seq_one_letter_code_can   
;RIVGGQEAKPHSLPYMAYLRKSFCGGILVEPDWVLTAAYCIGSSMVILGAHDISILEKTQQRFTVQSVHPHPNYNSRTQK
DDIALLKLHEKATITAFVKVIRLPKSTLHKGTKCSTAGWGLNDQEKPSNKLHKKDVIVHSWKDCSQLYPSLSKKSICAGS
NSRNRDSNTGDEGNPLICNEVPQGILSQMPSRPPAFYTLISPYYNWIQETKRKA
;
_entity_poly.pdbx_strand_id                 A 
# 
loop_
_dssp_struct_summary.entry_id 
_dssp_struct_summary.label_comp_id 
_dssp_struct_summary.label_asym_id 
_dssp_struct_summary.label_seq_id 
_dssp_struct_summary.secondary_structure 
_dssp_struct_summary.ss_bridge 
_dssp_struct_summary.helix_3_10 
_dssp_struct_summary.helix_alpha 
_dssp_struct_summary.helix_pi 
_dssp_struct_summary.helix_pp 
_dssp_struct_summary.bend 
_dssp_struct_summary.chirality 
_dssp_struct_summary.sheet 
_dssp_struct_summary.strand 
_dssp_struct_summary.ladder_1 
_dssp_struct_summary.ladder_2 
_dssp_struct_summary.accessibility 
_dssp_struct_summary.TCO 
_dssp_struct_summary.kappa 
_dssp_struct_summary.alpha 
_dssp_struct_summary.phi 
_dssp_struct_summary.psi 
_dssp_struct_summary.x_ca 
_dssp_struct_summary.y_ca 
_dssp_struct_summary.z_ca 
GZMM_Alligator_sinensis_GeneID=102386315 ARG A 1   . . . . . . . . . . . . ? .      .     .      .      128.8  12.7  2.4   -2.3  
GZMM_Alligator_sinensis_GeneID=102386315 ILE A 2   . . > . . . . + . . . . ? -0.618 .     171.1  -108.1 46.4   11.9  2.5   -5.9  
GZMM_Alligator_sinensis_GeneID=102386315 VAL A 3   T . 3 . . . S + . . . . ? -0.704 71.7  15.0   -59.9  122.2  15.7  1.9   -6.7  
GZMM_Alligator_sinensis_GeneID=102386315 GLY A 4   T . 3 . . . S + . . . . ? 0.623  103.1 130.5  86.8   2.7    16.0  1.2   -10.4 
GZMM_Alligator_sinensis_GeneID=102386315 GLY A 5   . . < . . . . - . . . . ? -0.431 54.2  -127.0 -82.3  163.5  12.5  2.5   -10.9 
GZMM_Alligator_sinensis_GeneID=102386315 GLN A 6   E . . . . . . - A A A . ? -0.907 33.7  -91.2  -109.4 138.8  11.6  5.1   -13.5 
GZMM_Alligator_sinensis_GeneID=102386315 GLU A 7   E . . . . . . - A A A . ? -0.351 50.6  -118.7 -45.8  130.5  9.8   8.3   -12.9 
GZMM_Alligator_sinensis_GeneID=102386315 ALA A 8   . . . . . . . - . . . . ? -0.458 30.0  -96.3  -71.0  141.5  6.1   7.6   -13.4 
GZMM_Alligator_sinensis_GeneID=102386315 LYS A 9   . . > . . . . - . . . . ? -0.484 61.4  -89.1  -53.9  123.9  4.2   9.4   -16.1 
GZMM_Alligator_sinensis_GeneID=102386315 PRO A 10  T . 3 . . . S - . . . . ? -0.241 107.2 -3.5   -43.0  123.2  2.7   12.3  -14.1 
GZMM_Alligator_sinensis_GeneID=102386315 HIS A 11  T . 3 . . . S + . . . . ? 0.639  91.0  126.4  70.0   18.4   -0.7  11.2  -12.8 
GZMM_Alligator_sinensis_GeneID=102386315 SER A 12  S . < . . . S + . . . . ? 0.589  73.0  52.1   -78.9  -9.2   -0.6  7.7   -14.4 
GZMM_Alligator_sinensis_GeneID=102386315 LEU A 13  . . > . . . . + . . . . ? -0.644 65.6  169.2  -126.5 74.1   -1.2  6.2   -10.9 
GZMM_Alligator_sinensis_GeneID=102386315 PRO A 14  T . 3 . . . S + . . . . ? 0.572  72.1  60.6   -77.0  0.8    -4.4  8.0   -9.7  
GZMM_Alligator_sinensis_GeneID=102386315 TYR A 15  T . 3 . . . S + . . . . ? 0.507  77.5  116.8  -101.3 -9.2   -4.9  5.6   -6.7  
GZMM_Alligator_sinensis_GeneID=102386315 MET A 16  E . < . . . . - B H H . ? -0.442 47.4  -161.8 -70.6  133.6  -1.6  6.4   -5.1  
GZMM_Alligator_sinensis_GeneID=102386315 ALA A 17  E . . . . . . - B H H I ? -0.955 10.0  -149.8 -117.5 135.8  -1.6  8.0   -1.6  
GZMM_Alligator_sinensis_GeneID=102386315 TYR A 18  E . . . . . . - B H H I ? -0.919 10.4  -153.1 -99.9  119.1  1.1   9.8   0.1   
GZMM_Alligator_sinensis_GeneID=102386315 LEU A 19  E . . . > . . - B H H I ? -0.893 15.7  -141.5 -96.6  109.3  1.0   9.5   3.9   
GZMM_Alligator_sinensis_GeneID=102386315 ARG A 20  E . . . 5 . S + B H . I ? -0.433 79.7  22.2   -78.7  125.0  2.7   12.6  5.3   
GZMM_Alligator_sinensis_GeneID=102386315 LYS A 21  T . . . 5 . S + . . . . ? -0.285 121.7 54.9   112.6  -32.4  5.0   12.1  8.6   
GZMM_Alligator_sinensis_GeneID=102386315 SER A 22  T . . . 5 . S - . . . . ? 0.379  98.4  -131.7 -110.7 14.4   5.6   8.3   8.0   
GZMM_Alligator_sinensis_GeneID=102386315 PHE A 23  T . . . 5 . . + . . . . ? 0.933  63.3  142.3  30.3   49.2   7.1   8.8   4.3   
GZMM_Alligator_sinensis_GeneID=102386315 CYS A 24  E . . . < . . - B I H . ? -0.791 45.9  -134.7 -114.3 160.9  4.6   5.9   3.5   
GZMM_Alligator_sinensis_GeneID=102386315 GLY A 25  E . . . . . . + B I H . ? -0.536 21.7  174.1  -106.3 172.7  2.4   5.0   0.6   
GZMM_Alligator_sinensis_GeneID=102386315 GLY A 26  E . . . . . . - B I H . ? -0.963 25.0  -116.1 -164.3 174.0  -1.2  3.8   0.3   
GZMM_Alligator_sinensis_GeneID=102386315 ILE A 27  E . . . . . . - B I H J ? -0.993 21.6  -127.7 -128.4 131.5  -4.0  3.0   -2.0  
GZMM_Alligator_sinensis_GeneID=102386315 LEU A 28  E . . . . . . + B I . J ? -0.730 34.0  166.4  -73.2  117.1  -7.4  4.7   -2.3  
GZMM_Alligator_sinensis_GeneID=102386315 VAL A 29  E . . . . . . + B I . . ? 0.604  69.9  10.3   -113.8 -12.4  -9.9  1.8   -2.1  
GZMM_Alligator_sinensis_GeneID=102386315 GLU A 30  E . > . . . S - B I . J ? -0.945 91.2  -92.8  -153.7 162.4  -13.0 4.0   -1.5  
GZMM_Alligator_sinensis_GeneID=102386315 PRO A 31  T . 3 . . . S + . . . . ? 0.753  129.1 22.1   -56.9  -13.2  -13.6 7.8   -1.7  
GZMM_Alligator_sinensis_GeneID=102386315 ASP A 32  T . 3 . . . S + . . . . ? 0.203  110.6 85.2   -135.3 10.9   -12.8 8.0   2.0   
GZMM_Alligator_sinensis_GeneID=102386315 TRP A 33  E . < . . . . - B J J K ? -0.982 49.3  -171.0 -125.3 129.2  -10.8 4.9   2.7   
GZMM_Alligator_sinensis_GeneID=102386315 VAL A 34  E . . . . . . - B J J K ? -0.961 13.1  -148.1 -116.1 127.8  -7.0  4.4   2.2   
GZMM_Alligator_sinensis_GeneID=102386315 LEU A 35  E . . . . . . + B J J K ? -0.853 35.1  141.4  -93.9  132.8  -5.4  1.0   2.4   
GZMM_Alligator_sinensis_GeneID=102386315 THR A 36  E . . . . . . - B J . K ? -0.868 53.1  -66.1  -154.6 179.0  -1.7  0.9   3.8   
GZMM_Alligator_sinensis_GeneID=102386315 ALA A 37  . . > . . . . - . . . . ? -0.625 37.2  -131.5 -76.4  139.3  0.7   -0.9  6.0   
GZMM_Alligator_sinensis_GeneID=102386315 ALA A 38  G . > . . . S + . . . . ? 0.822  108.5 65.3   -58.4  -32.9  -0.1  -1.1  9.7   
GZMM_Alligator_sinensis_GeneID=102386315 TYR A 39  G . 3 . . . S + . . . . ? 0.728  93.4  60.7   -60.7  -19.2  3.4   -0.1  10.2  
GZMM_Alligator_sinensis_GeneID=102386315 CYS A 40  G . X . . . S + . . . . ? 0.370  72.6  125.6  -92.9  3.5    2.6   3.2   8.6   
GZMM_Alligator_sinensis_GeneID=102386315 ILE A 41  T . < . . . . + . . . . ? -0.425 51.3  64.8   -73.1  111.7  -0.0  4.1   11.2  
GZMM_Alligator_sinensis_GeneID=102386315 GLY A 42  T . 3 . . . . + . . . . ? 0.277  64.6  125.0  153.8  -3.9   0.9   7.6   12.6  
GZMM_Alligator_sinensis_GeneID=102386315 SER A 43  . . < . . . . - . . . . ? -0.591 39.2  -169.9 -80.2  135.9  0.4   9.7   9.6   
GZMM_Alligator_sinensis_GeneID=102386315 SER A 44  . . . . . . . + . . . . ? 0.602  68.9  53.9   -100.2 -7.6   -2.0  12.6  10.2  
GZMM_Alligator_sinensis_GeneID=102386315 MET A 45  E . . . . . . - B K I L ? -0.972 58.0  -164.9 -138.8 135.8  -2.2  13.6  6.5   
GZMM_Alligator_sinensis_GeneID=102386315 VAL A 46  E . . . . . . - B K I L ? -0.979 9.7   -161.1 -116.4 126.4  -3.1  11.8  3.3   
GZMM_Alligator_sinensis_GeneID=102386315 ILE A 47  E . . . . . . - B K I L ? -0.958 9.2   -173.1 -111.3 121.8  -2.2  13.4  -0.1  
GZMM_Alligator_sinensis_GeneID=102386315 LEU A 48  E . . . . . . + B K I L ? -0.813 64.7  25.7   -108.7 147.4  -4.0  12.1  -3.2  
GZMM_Alligator_sinensis_GeneID=102386315 GLY A 49  S . . . . . S + . . . . ? 0.633  82.4  145.6  84.1   13.9   -3.3  13.1  -6.8  
GZMM_Alligator_sinensis_GeneID=102386315 ALA A 50  . . . . . . . + . . . . ? -0.728 23.1  162.9  -92.4  130.0  0.3   14.0  -6.2  
GZMM_Alligator_sinensis_GeneID=102386315 HIS A 51  S . . . . . S + . . . . ? 0.683  84.7  29.9   -98.5  -40.6  3.1   13.4  -8.8  
GZMM_Alligator_sinensis_GeneID=102386315 ASP A 52  B . > . . . . - C N N . ? -0.952 64.6  -168.3 -123.6 111.8  5.6   15.7  -7.1  
GZMM_Alligator_sinensis_GeneID=102386315 ILE A 53  T . 3 . . . S + . . . . ? 0.628  83.5  68.1   -80.2  -8.8   5.2   16.1  -3.4  
GZMM_Alligator_sinensis_GeneID=102386315 SER A 54  T . 3 . . . S + . . . . ? 0.630  101.6 51.9   -83.8  -12.2  7.6   19.1  -3.3  
GZMM_Alligator_sinensis_GeneID=102386315 ILE A 55  S . < . . . S - . . . . ? -0.944 86.6  -118.6 -129.0 141.7  5.1   21.3  -5.1  
GZMM_Alligator_sinensis_GeneID=102386315 LEU A 56  . . . . . . . - . . . . ? -0.748 37.9  -162.2 -74.2  101.8  1.4   22.0  -4.5  
GZMM_Alligator_sinensis_GeneID=102386315 GLU A 57  . . > . . . . - . . . . ? -0.591 25.7  -129.0 -87.0  143.3  -0.3  20.6  -7.6  
GZMM_Alligator_sinensis_GeneID=102386315 LYS A 58  T . 3 . . . S + . . . . ? 0.745  110.5 60.6   -60.9  -19.1  -3.8  21.6  -8.6  
GZMM_Alligator_sinensis_GeneID=102386315 THR A 59  T . 3 . . . S + . . . . ? 0.584  85.1  104.7  -84.5  -15.2  -4.6  17.9  -8.9  
GZMM_Alligator_sinensis_GeneID=102386315 GLN A 60  . . < . . . . - . . . . ? -0.445 49.5  -166.6 -76.2  141.0  -3.7  17.2  -5.2  
GZMM_Alligator_sinensis_GeneID=102386315 GLN A 61  E . . . . . . - B L L . ? -1.000 9.2   -155.4 -120.9 125.8  -6.3  16.6  -2.5  
GZMM_Alligator_sinensis_GeneID=102386315 ARG A 62  E . . . . . . - B L L . ? -0.900 13.0  -175.7 -108.9 131.9  -5.2  16.7  1.1   
GZMM_Alligator_sinensis_GeneID=102386315 PHE A 63  E . . . . . . - B L L . ? -0.965 23.1  -133.6 -129.2 139.0  -7.0  14.9  3.9   
GZMM_Alligator_sinensis_GeneID=102386315 THR A 64  E . . . . . . - B L L . ? -0.697 36.4  -112.2 -80.8  143.3  -6.8  14.6  7.6   
GZMM_Alligator_sinensis_GeneID=102386315 VAL A 65  E . . . . . . - B L M . ? -0.723 30.0  -172.8 -79.9  123.0  -7.0  11.1  8.9   
GZMM_Alligator_sinensis_GeneID=102386315 GLN A 66  E . . . . . . - B L . . ? 0.888  67.6  -5.5   -78.7  -51.0  -10.3 10.6  10.9  
GZMM_Alligator_sinensis_GeneID=102386315 SER A 67  E . . . . . . - B L M . ? -0.987 59.8  -141.7 -148.6 150.3  -9.7  7.1   12.2  
GZMM_Alligator_sinensis_GeneID=102386315 VAL A 68  E . . . . . . - B L M . ? -0.970 10.9  -170.4 -117.3 132.7  -7.0  4.4   11.9  
GZMM_Alligator_sinensis_GeneID=102386315 HIS A 69  E . . . . . . - B L M . ? -0.780 5.8   -172.8 -127.4 85.1   -7.9  0.7   11.8  
GZMM_Alligator_sinensis_GeneID=102386315 PRO A 70  E . . . . . . - B L M . ? -0.488 43.8  -90.2  -71.5  146.9  -4.9  -1.7  12.1  
GZMM_Alligator_sinensis_GeneID=102386315 HIS A 71  . . > . . . . - . . . . ? -0.338 37.1  -124.6 -51.9  138.5  -5.6  -5.4  11.6  
GZMM_Alligator_sinensis_GeneID=102386315 PRO A 72  T . 3 . . . S + . . . . ? 0.755  110.2 49.7   -61.5  -24.1  -6.4  -6.8  15.1  
GZMM_Alligator_sinensis_GeneID=102386315 ASN A 73  T . 3 . . . S + . . . . ? 0.232  78.8  137.6  -100.7 10.5   -3.7  -9.4  14.7  
GZMM_Alligator_sinensis_GeneID=102386315 TYR A 74  . . < . . . . - . . . . ? -0.436 36.5  -162.8 -58.7  128.9  -1.1  -6.9  13.7  
GZMM_Alligator_sinensis_GeneID=102386315 ASN A 75  B . . > > . . - D P O . ? -0.958 10.5  -162.9 -116.9 113.2  2.2   -7.7  15.4  
GZMM_Alligator_sinensis_GeneID=102386315 SER A 76  T . . 4 5 . S + . . . . ? 0.734  89.8  53.3   -72.0  -20.0  4.7   -4.8  15.4  
GZMM_Alligator_sinensis_GeneID=102386315 ARG A 77  T . . 4 5 . S + . . . . ? 0.930  125.3 21.3   -79.5  -43.3  7.6   -7.2  16.3  
GZMM_Alligator_sinensis_GeneID=102386315 THR A 78  T . . 4 5 . S - . . . . ? 0.547  96.3  -131.6 -101.9 -9.0   7.1   -9.7  13.5  
GZMM_Alligator_sinensis_GeneID=102386315 GLN A 79  T . > < 5 . . + . . . . ? 0.746  47.7  166.2  55.8   23.4   5.1   -7.3  11.2  
GZMM_Alligator_sinensis_GeneID=102386315 LYS A 80  B . 3 . < . . + D Q O . ? -0.514 64.6  9.2    -63.7  136.9  2.6   -10.2 10.9  
GZMM_Alligator_sinensis_GeneID=102386315 ASP A 81  T . 3 . . . S - . . . . ? 0.893  82.5  -179.2 56.4   39.8   -0.7  -9.1  9.4   
GZMM_Alligator_sinensis_GeneID=102386315 ASP A 82  . . < . . . . + . . . . ? -0.511 33.5  117.4  -73.5  71.2   0.8   -5.6  8.6   
GZMM_Alligator_sinensis_GeneID=102386315 ILE A 83  . . . . . . . + . . . . ? -0.994 35.5  175.9  -143.4 138.8  -2.3  -4.0  7.0   
GZMM_Alligator_sinensis_GeneID=102386315 ALA A 84  E . . . . . . - B M K M ? -0.989 22.0  -138.3 -146.3 151.9  -4.4  -1.0  8.0   
GZMM_Alligator_sinensis_GeneID=102386315 LEU A 85  E . . . . . . - B M K M ? -0.950 14.1  -158.2 -110.2 130.8  -7.3  1.1   6.9   
GZMM_Alligator_sinensis_GeneID=102386315 LEU A 86  E . . . . . . - B M K M ? -0.956 6.9   -149.5 -106.3 124.6  -7.3  4.8   7.2   
GZMM_Alligator_sinensis_GeneID=102386315 LYS A 87  E . . . . . . - B M K M ? -0.869 17.8  -136.9 -91.2  123.4  -10.7 6.7   7.2   
GZMM_Alligator_sinensis_GeneID=102386315 LEU A 88  E . . . . . . - B M . M ? -0.512 13.7  -126.6 -77.2  146.5  -10.4 10.2  5.7   
GZMM_Alligator_sinensis_GeneID=102386315 HIS A 89  S . . . . . S + . . . . ? 0.829  96.6  19.7   -60.2  -31.0  -12.2 13.1  7.5   
GZMM_Alligator_sinensis_GeneID=102386315 GLU A 90  S . . . . . S - . . . . ? -0.957 92.1  -95.9  -136.7 156.6  -13.9 13.9  4.0   
GZMM_Alligator_sinensis_GeneID=102386315 LYS A 91  P . . . . > . - . . . . ? -0.484 41.3  -118.8 -72.9  136.8  -14.6 12.0  0.8   
GZMM_Alligator_sinensis_GeneID=102386315 ALA A 92  P . . . . P . - . . . . ? -0.473 23.9  -117.3 -68.4  140.9  -12.2 12.4  -2.0  
GZMM_Alligator_sinensis_GeneID=102386315 THR A 93  P . . . . P . - . . . . ? -0.778 30.1  -128.9 -77.5  120.4  -13.5 13.9  -5.2  
GZMM_Alligator_sinensis_GeneID=102386315 ILE A 94  P . . . . < . + . . . . ? -0.633 46.2  147.5  -78.6  124.1  -13.0 11.3  -7.9  
GZMM_Alligator_sinensis_GeneID=102386315 THR A 95  . . . . . . . - . . . . ? -0.678 67.0  -79.7  -138.3 -176.4 -11.2 12.8  -11.0 
GZMM_Alligator_sinensis_GeneID=102386315 ALA A 96  S . . . . . S + . . . . ? 0.694  133.1 41.8   -65.3  -9.5   -8.9  11.9  -13.7 
GZMM_Alligator_sinensis_GeneID=102386315 PHE A 97  S . . . . . S + . . . . ? 0.557  114.5 50.1   -115.7 -17.1  -6.1  12.3  -11.1 
GZMM_Alligator_sinensis_GeneID=102386315 VAL A 98  S . . . . . S + . . . . ? -0.950 70.3  162.3  -131.1 111.6  -7.7  10.6  -8.0  
GZMM_Alligator_sinensis_GeneID=102386315 LYS A 99  . . . . . . . - . . . . ? -0.950 37.3  -119.0 -133.2 154.2  -9.3  7.1   -8.5  
GZMM_Alligator_sinensis_GeneID=102386315 VAL A 100 P . . . . > . - . . . . ? -0.700 26.7  -145.7 -86.7  134.5  -10.4 4.2   -6.5  
GZMM_Alligator_sinensis_GeneID=102386315 ILE A 101 P . . . . P . - . . . . ? -0.878 17.6  -120.9 -103.0 135.4  -8.6  0.9   -7.1  
GZMM_Alligator_sinensis_GeneID=102386315 ARG A 102 P . . . . P . - . . . . ? -0.557 27.6  -120.4 -74.9  139.0  -10.6 -2.4  -6.8  
GZMM_Alligator_sinensis_GeneID=102386315 LEU A 103 P . . . . P . - . . . . ? -0.489 26.5  -111.4 -82.8  144.3  -9.4  -5.0  -4.3  
GZMM_Alligator_sinensis_GeneID=102386315 PRO A 104 P . . . . < . - . . . . ? -0.467 22.5  -171.2 -73.3  146.1  -8.3  -8.5  -5.4  
GZMM_Alligator_sinensis_GeneID=102386315 LYS A 105 . . . . . . . + . . . . ? 0.451  69.4  59.2   -110.3 -6.1   -10.4 -11.6 -4.4  
GZMM_Alligator_sinensis_GeneID=102386315 SER A 106 S . . . . . S - . . . . ? -0.840 82.4  -109.5 -126.3 161.6  -7.8  -14.1 -5.6  
GZMM_Alligator_sinensis_GeneID=102386315 THR A 107 P . . . . > . - . . . . ? -0.419 33.4  -112.6 -87.7  156.9  -4.3  -15.0 -4.9  
GZMM_Alligator_sinensis_GeneID=102386315 LEU A 108 P . . . . P . - . . . . ? -0.627 23.3  -132.2 -89.0  147.4  -1.3  -14.4 -7.3  
GZMM_Alligator_sinensis_GeneID=102386315 HIS A 109 P . > . . P . - . . . . ? -0.727 33.0  -91.3  -97.7  152.2  0.8   -17.2 -9.1  
GZMM_Alligator_sinensis_GeneID=102386315 LYS A 110 T . 3 . . < S + . . . . ? -0.239 109.3 30.5   -54.0  144.6  4.5   -17.4 -9.2  
GZMM_Alligator_sinensis_GeneID=102386315 GLY A 111 T . 3 . . . S + . . . . ? 0.383  81.5  146.7  87.3   -7.2   6.2   -15.6 -12.2 
GZMM_Alligator_sinensis_GeneID=102386315 THR A 112 . . < . . . . - . . . . ? -0.467 49.1  -126.7 -64.4  130.0  3.5   -13.0 -12.5 
GZMM_Alligator_sinensis_GeneID=102386315 LYS A 113 E . . . . . . + A B B . ? -0.730 39.5  169.6  -79.5  128.9  4.8   -9.6  -13.7 
GZMM_Alligator_sinensis_GeneID=102386315 CYS A 114 E . . . . . . - A B B C ? -0.800 24.6  -138.0 -134.7 168.8  3.9   -6.8  -11.4 
GZMM_Alligator_sinensis_GeneID=102386315 SER A 115 E . . . . . . - A B B C ? -0.971 9.6   -164.6 -130.4 147.2  4.6   -3.1  -10.7 
GZMM_Alligator_sinensis_GeneID=102386315 THR A 116 E . . . . . . - A B B C ? -0.944 7.1   -159.2 -126.1 152.7  5.2   -1.1  -7.6  
GZMM_Alligator_sinensis_GeneID=102386315 ALA A 117 E . . . . . . + A B B . ? -0.981 21.7  134.8  -136.0 146.1  5.1   2.6   -7.0  
GZMM_Alligator_sinensis_GeneID=102386315 GLY A 118 E . . . . . . - A B B . ? -0.982 53.7  -116.2 -176.7 170.1  6.5   5.0   -4.4  
GZMM_Alligator_sinensis_GeneID=102386315 TRP A 119 S . . . . . S + . . . . ? 0.044  71.4  126.1  -105.5 19.0   8.3   8.3   -3.6  
GZMM_Alligator_sinensis_GeneID=102386315 GLY A 120 . . . . . . . - . . . . ? 0.498  66.7  -39.9  -64.4  -159.5 11.3  6.5   -1.9  
GZMM_Alligator_sinensis_GeneID=102386315 LEU A 121 B . . . . . . - E R P . ? -0.495 54.0  -135.8 -75.4  140.2  15.1  6.9   -2.7  
GZMM_Alligator_sinensis_GeneID=102386315 ASN A 122 . . > . . . . - . . . . ? -0.243 43.5  -79.4  -83.4  -178.2 16.5  7.2   -6.2  
GZMM_Alligator_sinensis_GeneID=102386315 ASP A 123 T . 3 . . . S + . . . . ? 0.698  134.8 55.6   -59.9  -14.6  19.6  5.3   -7.7  
GZMM_Alligator_sinensis_GeneID=102386315 GLN A 124 T . 3 . . . S - . . . . ? 0.182  121.2 -111.1 -101.6 10.4   21.8  7.9   -5.9  
GZMM_Alligator_sinensis_GeneID=102386315 GLU A 125 S . < . . . S + . . . . ? 0.796  75.0  138.3  64.0   26.0   20.1  7.0   -2.5  
GZMM_Alligator_sinensis_GeneID=102386315 LYS A 126 P . . . . > . - . . . . ? -0.895 62.6  -106.4 -102.5 135.5  18.4  10.4  -2.6  
GZMM_Alligator_sinensis_GeneID=102386315 PRO A 127 B . . . . P . - E S P . ? -0.372 35.5  -141.8 -55.4  131.5  14.8  10.9  -1.6  
GZMM_Alligator_sinensis_GeneID=102386315 SER A 128 P . . . . < . - . . . . ? -0.883 15.5  -162.2 -96.8  137.2  12.8  11.6  -4.7  
GZMM_Alligator_sinensis_GeneID=102386315 ASN A 129 S . . . . . S + . . . . ? 0.540  74.6  79.1   -88.3  -6.3   9.9   14.1  -4.6  
GZMM_Alligator_sinensis_GeneID=102386315 LYS A 130 B . . . . . S - C O N . ? -0.771 91.2  -104.9 -107.3 145.5  8.6   12.5  -7.7  
GZMM_Alligator_sinensis_GeneID=102386315 LEU A 131 . . . . . . . - . . . . ? -0.495 40.1  -168.4 -68.2  129.6  6.6   9.4   -8.0  
GZMM_Alligator_sinensis_GeneID=102386315 HIS A 132 E . . . . . . - A C A B ? -0.861 7.1   -155.4 -118.9 156.5  8.5   6.4   -9.4  
GZMM_Alligator_sinensis_GeneID=102386315 LYS A 133 E . . . . . . - A C A B ? -0.968 6.3   -169.9 -132.4 149.8  7.5   3.0   -10.6 
GZMM_Alligator_sinensis_GeneID=102386315 LYS A 134 E . . . . . . - A C . B ? -1.000 19.7  -130.0 -143.0 137.8  9.3   -0.3  -10.9 
GZMM_Alligator_sinensis_GeneID=102386315 ASP A 135 E . . . . . . + A C . B ? -0.689 33.0  176.6  -85.3  139.3  8.6   -3.6  -12.5 
GZMM_Alligator_sinensis_GeneID=102386315 VAL A 136 E . . . . . . - A C . B ? -0.903 23.8  -130.8 -139.1 162.6  8.9   -6.8  -10.4 
GZMM_Alligator_sinensis_GeneID=102386315 ILE A 137 E . . . . . . - A C D B ? -0.942 24.8  -120.1 -116.2 141.0  8.4   -10.5 -10.6 
GZMM_Alligator_sinensis_GeneID=102386315 VAL A 138 E . . . . > . - A C D . ? -0.612 29.1  -152.5 -78.6  130.3  6.6   -12.7 -8.1  
GZMM_Alligator_sinensis_GeneID=102386315 HIS A 139 E . . . . P . - A C D . ? -0.629 26.2  -90.4  -99.3  163.9  8.6   -15.4 -6.4  
GZMM_Alligator_sinensis_GeneID=102386315 SER A 140 P . . > . < . - . . . . ? -0.493 25.3  -136.0 -71.4  138.2  7.6   -18.7 -5.0  
GZMM_Alligator_sinensis_GeneID=102386315 TRP A 141 H . . > . . S + . . . . ? 0.899  105.0 55.9   -56.2  -44.0  6.7   -18.7 -1.3  
GZMM_Alligator_sinensis_GeneID=102386315 LYS A 142 H . . > . . S + . . . . ? 0.908  108.3 46.7   -59.2  -42.0  8.6   -21.9 -0.8  
GZMM_Alligator_sinensis_GeneID=102386315 ASP A 143 H . . > . . S + . . . . ? 0.905  115.9 45.7   -68.6  -35.8  11.8  -20.4 -2.2  
GZMM_Alligator_sinensis_GeneID=102386315 CYS A 144 H . . X . . S + . . . . ? 0.874  107.4 55.7   -77.9  -36.3  11.4  -17.3 -0.2  
GZMM_Alligator_sinensis_GeneID=102386315 SER A 145 H . . < . . S + . . . . ? 0.772  102.0 58.6   -69.2  -27.0  10.6  -19.0 3.1   
GZMM_Alligator_sinensis_GeneID=102386315 GLN A 146 H . . < . . S + . . . . ? 0.872  113.7 38.2   -67.8  -32.4  13.8  -21.0 2.8   
GZMM_Alligator_sinensis_GeneID=102386315 LEU A 147 H . . < . . S + . . . . ? 0.797  130.2 31.8   -86.6  -28.5  15.7  -17.8 2.8   
GZMM_Alligator_sinensis_GeneID=102386315 TYR A 148 . . > < . . . - . . . . ? -0.826 63.7  -176.6 -135.8 90.1   13.4  -16.1 5.3   
GZMM_Alligator_sinensis_GeneID=102386315 PRO A 149 T . 3 . . . S + . . . . ? 0.710  83.8  60.8   -66.1  -13.8  12.0  -18.6 7.9   
GZMM_Alligator_sinensis_GeneID=102386315 SER A 150 T . 3 . . . S + . . . . ? 0.477  77.1  123.0  -92.9  2.3    9.8   -15.9 9.6   
GZMM_Alligator_sinensis_GeneID=102386315 LEU A 151 . . < . . . . - . . . . ? -0.449 58.2  -137.1 -72.5  123.2  7.9   -15.3 6.2   
GZMM_Alligator_sinensis_GeneID=102386315 SER A 152 . . > . . . . - . . . . ? -0.518 16.5  -121.4 -76.4  148.1  4.2   -15.7 6.7   
GZMM_Alligator_sinensis_GeneID=102386315 LYS A 153 T . 3 . . . S + . . . . ? 0.658  114.2 67.0   -62.4  -12.3  2.0   -17.7 4.0   
GZMM_Alligator_sinensis_GeneID=102386315 LYS A 154 T . 3 . . . S + . . . . ? 0.032  87.2  95.3   -96.5  23.8   0.1   -14.4 3.8   
GZMM_Alligator_sinensis_GeneID=102386315 SER A 155 E . < . . . . - A D . E ? -0.886 63.2  -144.8 -117.2 145.4  3.2   -12.7 2.3   
GZMM_Alligator_sinensis_GeneID=102386315 ILE A 156 E . . . . . . - A D . E ? -0.953 9.5   -149.7 -106.1 131.8  4.2   -12.0 -1.4  
GZMM_Alligator_sinensis_GeneID=102386315 CYS A 157 E . . . . . . + A D D E ? -0.902 29.3  158.8  -101.5 119.8  7.7   -12.2 -2.5  
GZMM_Alligator_sinensis_GeneID=102386315 ALA A 158 E . . . . . . + A D D E ? -0.999 10.2  102.6  -143.4 142.3  8.5   -9.9  -5.3  
GZMM_Alligator_sinensis_GeneID=102386315 GLY A 159 E . . . . . . - A D D . ? -0.972 65.4  -55.1  168.5  177.9  11.7  -8.3  -6.7  
GZMM_Alligator_sinensis_GeneID=102386315 SER A 160 . . . . . . . - . . . . ? -0.522 59.7  -103.0 -83.3  130.3  14.4  -8.3  -9.5  
GZMM_Alligator_sinensis_GeneID=102386315 ASN A 161 S . . . . . S - . . . . ? -0.594 77.7  -33.9  -52.0  94.1   16.4  -11.7 -10.0 
GZMM_Alligator_sinensis_GeneID=102386315 SER A 162 S . . . . . S + . . . . ? 0.792  101.4 46.7   87.0   78.0   20.0  -11.3 -8.4  
GZMM_Alligator_sinensis_GeneID=102386315 ARG A 163 . . . . . . . + . . . . ? 0.071  58.6  102.4  158.5  25.9   22.4  -8.4  -7.9  
GZMM_Alligator_sinensis_GeneID=102386315 ASN A 164 . . . . . . . - . . . . ? -0.838 45.6  -158.6 -130.5 91.9   21.5  -5.0  -6.7  
GZMM_Alligator_sinensis_GeneID=102386315 ARG A 165 . . . . . . . + . . . . ? -0.683 21.4  169.1  -33.0  87.1   22.4  -4.3  -3.0  
GZMM_Alligator_sinensis_GeneID=102386315 ASP A 166 . . . . . . . - . . . . ? -0.679 27.5  -129.7 -138.6 100.1  20.2  -1.5  -1.9  
GZMM_Alligator_sinensis_GeneID=102386315 SER A 167 . . . . . . . - . . . . ? -0.012 34.5  -85.5  11.3   114.2  19.9  -0.5  1.9   
GZMM_Alligator_sinensis_GeneID=102386315 ASN A 168 . . . . . . . + . . . . ? -0.510 67.1  99.6   -10.2  81.6   16.5  0.1   4.0   
GZMM_Alligator_sinensis_GeneID=102386315 THR A 169 . . . . . . . + . . . . ? -0.105 57.0  13.1   173.4  107.1  14.3  3.3   4.2   
GZMM_Alligator_sinensis_GeneID=102386315 GLY A 170 S . . . . . S + . . . . ? 0.283  83.0  69.6   134.9  32.7   11.3  5.1   2.9   
GZMM_Alligator_sinensis_GeneID=102386315 ASP A 171 . . > . . . . + . . . . ? -0.050 51.9  150.4  -153.0 40.8   8.4   3.6   0.8   
GZMM_Alligator_sinensis_GeneID=102386315 GLU A 172 T . 3 . . . . + . . . . ? -0.414 62.4  35.9   -67.2  148.2  6.4   1.2   3.1   
GZMM_Alligator_sinensis_GeneID=102386315 GLY A 173 T . 3 . . . S + . . . . ? 0.371  81.4  141.4  92.1   -4.1   2.7   0.7   2.4   
GZMM_Alligator_sinensis_GeneID=102386315 ASN A 174 . . < . . . . - . . . . ? -0.420 52.1  -108.6 -72.3  149.0  3.0   0.9   -1.5  
GZMM_Alligator_sinensis_GeneID=102386315 PRO A 175 E . . . . . . - A E . F ? -0.470 10.3  -141.1 -84.7  141.9  1.0   -1.3  -3.6  
GZMM_Alligator_sinensis_GeneID=102386315 LEU A 176 E . . . . . . - A E C F ? -0.948 27.9  -158.9 -90.6  112.4  2.1   -4.3  -5.6  
GZMM_Alligator_sinensis_GeneID=102386315 ILE A 177 E . . . . . . + A E C F ? -0.834 17.0  172.1  -106.8 122.7  0.0   -4.1  -8.8  
GZMM_Alligator_sinensis_GeneID=102386315 CYS A 178 E . > . . . S - A E C F ? -0.996 74.3  -9.9   -128.6 127.1  -0.5  -7.1  -11.0 
GZMM_Alligator_sinensis_GeneID=102386315 ASN A 179 T . 3 . . . S - . . . . ? 0.913  130.1 -57.1  52.3   34.5   -2.9  -7.2  -13.9 
GZMM_Alligator_sinensis_GeneID=102386315 GLU A 180 T . 3 . . . S + . . . . ? 0.661  117.8 107.9  77.8   12.1   -4.2  -3.7  -12.7 
GZMM_Alligator_sinensis_GeneID=102386315 VAL A 181 E . < . . . S - A F F . ? -0.987 75.9  -116.6 -121.8 140.1  -5.1  -5.1  -9.3  
GZMM_Alligator_sinensis_GeneID=102386315 PRO A 182 E . . . . . . + A F F . ? -0.647 36.6  170.5  -77.5  110.1  -3.4  -4.4  -6.0  
GZMM_Alligator_sinensis_GeneID=102386315 GLN A 183 E . . . . . . + A F . . ? 0.674  58.6  8.3    -95.6  -16.9  -2.1  -7.8  -4.9  
GZMM_Alligator_sinensis_GeneID=102386315 GLY A 184 E . . . . . . - A F F G ? -0.982 57.1  -128.2 -160.5 162.4  0.0   -6.7  -1.9  
GZMM_Alligator_sinensis_GeneID=102386315 ILE A 185 E . . . . . . - A F F G ? -0.987 41.2  -108.5 -119.4 125.6  1.2   -3.9  0.4   
GZMM_Alligator_sinensis_GeneID=102386315 LEU A 186 E . . . . . . + A F . G ? -0.403 53.9  155.2  -58.2  118.0  4.8   -3.3  0.9   
GZMM_Alligator_sinensis_GeneID=102386315 SER A 187 E . . . . . . + A F . . ? 0.777  55.8  21.4   -113.3 -50.8  5.5   -4.7  4.5   
GZMM_Alligator_sinensis_GeneID=102386315 GLN A 188 E . . . . . . - A F . G ? -0.967 50.8  -164.7 -132.1 135.3  9.1   -5.7  4.9   
GZMM_Alligator_sinensis_GeneID=102386315 MET A 189 . . . . . . . - . . . . ? -0.902 19.5  -155.7 -119.3 90.7   12.2  -4.8  3.0   
GZMM_Alligator_sinensis_GeneID=102386315 PRO A 190 . . . . . . . - . . . . ? -0.195 32.7  -107.6 -60.5  159.8  15.0  -7.2  3.8   
GZMM_Alligator_sinensis_GeneID=102386315 SER A 191 S . . . . . S + . . . . ? 0.728  110.9 43.5   -58.8  -18.9  18.6  -6.1  3.5   
GZMM_Alligator_sinensis_GeneID=102386315 ARG A 192 S . . . . . S - . . . . ? -0.958 101.5 -66.4  -130.9 134.1  18.6  -8.5  0.4   
GZMM_Alligator_sinensis_GeneID=102386315 PRO A 193 S . . . . > S + . . . . ? -0.282 88.9  65.0   -50.4  153.0  15.9  -9.0  -2.4  
GZMM_Alligator_sinensis_GeneID=102386315 PRO A 194 P . . . . P . - . . . . ? 0.539  69.5  -137.8 -94.1  161.7  13.2  -9.8  -2.8  
GZMM_Alligator_sinensis_GeneID=102386315 ALA A 195 E . . . . < . - A G E . ? -0.453 18.7  -125.3 -74.4  156.0  10.8  -7.4  -0.8  
GZMM_Alligator_sinensis_GeneID=102386315 PHE A 196 E . . . . . . - A G E G ? -0.924 22.3  -167.5 -111.0 130.5  7.8   -8.7  1.1   
GZMM_Alligator_sinensis_GeneID=102386315 TYR A 197 E . . . . . . - A G E G ? -0.916 26.3  -119.0 -114.7 135.5  4.3   -7.6  0.6   
GZMM_Alligator_sinensis_GeneID=102386315 THR A 198 E . . . . . . - A G E G ? -0.697 37.5  -119.6 -69.8  121.4  1.3   -8.3  2.8   
GZMM_Alligator_sinensis_GeneID=102386315 LEU A 199 E . . . . . . - A G . G ? -0.496 20.2  -159.7 -62.9  134.5  -1.2  -10.2 0.6   
GZMM_Alligator_sinensis_GeneID=102386315 ILE A 200 S . > . . . S + . . . . ? 0.875  77.2  69.6   -86.6  -32.5  -4.5  -8.3  0.3   
GZMM_Alligator_sinensis_GeneID=102386315 SER A 201 G . > . . . S + . . . . ? 0.843  93.3  54.5   -62.1  -44.2  -6.9  -11.2 -0.7  
GZMM_Alligator_sinensis_GeneID=102386315 PRO A 202 G . 3 . . . S + . . . . ? 0.719  111.5 48.7   -65.6  -11.4  -6.9  -13.0 2.7   
GZMM_Alligator_sinensis_GeneID=102386315 TYR A 203 G . < > . . S + . . . . ? 0.271  77.4  104.9  -109.4 6.8    -8.0  -9.7  4.3   
GZMM_Alligator_sinensis_GeneID=102386315 TYR A 204 H . < > . . S + . . . . ? 0.931  82.9  45.4   -54.9  -51.6  -10.7 -8.9  1.9   
GZMM_Alligator_sinensis_GeneID=102386315 ASN A 205 H . . > . . S + . . . . ? 0.905  113.3 50.3   -61.5  -42.3  -13.5 -9.9  4.4   
GZMM_Alligator_sinensis_GeneID=102386315 TRP A 206 H . . > . . S + . . . . ? 0.915  108.7 52.6   -60.5  -43.0  -11.8 -8.0  7.2   
GZMM_Alligator_sinensis_GeneID=102386315 ILE A 207 H . . X . . S + . . . . ? 0.937  112.0 45.2   -60.1  -45.8  -11.5 -4.9  5.0   
GZMM_Alligator_sinensis_GeneID=102386315 GLN A 208 H . . X . . S + . . . . ? 0.913  114.8 47.3   -66.7  -43.3  -15.2 -4.9  4.1   
GZMM_Alligator_sinensis_GeneID=102386315 GLU A 209 H . . X . . S + . . . . ? 0.879  109.4 53.1   -66.5  -43.5  -16.3 -5.5  7.7   
GZMM_Alligator_sinensis_GeneID=102386315 THR A 210 H . . X . . S + . . . . ? 0.909  108.1 51.3   -59.4  -43.8  -14.0 -2.8  9.1   
GZMM_Alligator_sinensis_GeneID=102386315 LYS A 211 H . . < . . S + . . . . ? 0.897  109.8 49.8   -61.9  -39.4  -15.5 -0.3  6.7   
GZMM_Alligator_sinensis_GeneID=102386315 ARG A 212 H . . < . . S + . . . . ? 0.895  112.8 46.0   -68.8  -36.7  -19.0 -1.2  7.7   
GZMM_Alligator_sinensis_GeneID=102386315 LYS A 213 H . . < . . . . . . . . ? 0.754  .     .      -82.7  -28.1  -18.4 -0.9  11.4  
GZMM_Alligator_sinensis_GeneID=102386315 ALA A 214 . . . < . . . . . . . . ? -0.364 .     .      -77.6  .      -16.4 2.5   11.4  
# 
loop_
_dssp_struct_ladder.id 
_dssp_struct_ladder.sheet_id 
_dssp_struct_ladder.range_id_1 
_dssp_struct_ladder.range_id_2 
_dssp_struct_ladder.type 
_dssp_struct_ladder.beg_1_label_comp_id 
_dssp_struct_ladder.beg_1_label_asym_id 
_dssp_struct_ladder.beg_1_label_seq_id 
_dssp_struct_ladder.pdbx_beg_1_PDB_ins_code 
_dssp_struct_ladder.end_1_label_comp_id 
_dssp_struct_ladder.end_1_label_asym_id 
_dssp_struct_ladder.end_1_label_seq_id 
_dssp_struct_ladder.pdbx_end_1_PDB_ins_code 
_dssp_struct_ladder.beg_1_auth_comp_id 
_dssp_struct_ladder.beg_1_auth_asym_id 
_dssp_struct_ladder.beg_1_auth_seq_id 
_dssp_struct_ladder.end_1_auth_comp_id 
_dssp_struct_ladder.end_1_auth_asym_id 
_dssp_struct_ladder.end_1_auth_seq_id 
_dssp_struct_ladder.beg_2_label_comp_id 
_dssp_struct_ladder.beg_2_label_asym_id 
_dssp_struct_ladder.beg_2_label_seq_id 
_dssp_struct_ladder.pdbx_beg_2_PDB_ins_code 
_dssp_struct_ladder.end_2_label_comp_id 
_dssp_struct_ladder.end_2_label_asym_id 
_dssp_struct_ladder.end_2_label_seq_id 
_dssp_struct_ladder.pdbx_end_2_PDB_ins_code 
_dssp_struct_ladder.beg_2_auth_comp_id 
_dssp_struct_ladder.beg_2_auth_asym_id 
_dssp_struct_ladder.beg_2_auth_seq_id 
_dssp_struct_ladder.end_2_auth_comp_id 
_dssp_struct_ladder.end_2_auth_asym_id 
_dssp_struct_ladder.end_2_auth_seq_id 
A A A C anti-parallel GLN A 6   ? GLU A 7   ? GLN A 6   GLU A 7   LYS A 133 ? HIS A 132 ? LYS A 133 HIS A 132 
B A B C anti-parallel LYS A 113 ? GLY A 118 ? LYS A 113 GLY A 118 ILE A 137 ? HIS A 132 ? ILE A 137 HIS A 132 
C A B E anti-parallel CYS A 114 ? THR A 116 ? CYS A 114 THR A 116 CYS A 178 ? LEU A 176 ? CYS A 178 LEU A 176 
D A C D anti-parallel ILE A 137 ? HIS A 139 ? ILE A 137 HIS A 139 GLY A 159 ? CYS A 157 ? GLY A 159 CYS A 157 
E A D G anti-parallel SER A 155 ? ALA A 158 ? SER A 155 ALA A 158 THR A 198 ? ALA A 195 ? THR A 198 ALA A 195 
F A E F anti-parallel PRO A 175 ? CYS A 178 ? PRO A 175 CYS A 178 ILE A 185 ? VAL A 181 ? ILE A 185 VAL A 181 
G A F G anti-parallel GLY A 184 ? GLN A 188 ? GLY A 184 GLN A 188 LEU A 199 ? PHE A 196 ? LEU A 199 PHE A 196 
H B H I anti-parallel MET A 16  ? LEU A 19  ? MET A 16  LEU A 19  ILE A 27  ? CYS A 24  ? ILE A 27  CYS A 24  
I B H K anti-parallel ALA A 17  ? ARG A 20  ? ALA A 17  ARG A 20  LEU A 48  ? MET A 45  ? LEU A 48  MET A 45  
J B I J anti-parallel ILE A 27  ? GLU A 30  ? ILE A 27  GLU A 30  LEU A 35  ? TRP A 33  ? LEU A 35  TRP A 33  
K B J M anti-parallel TRP A 33  ? THR A 36  ? TRP A 33  THR A 36  LYS A 87  ? ALA A 84  ? LYS A 87  ALA A 84  
L B K L anti-parallel MET A 45  ? LEU A 48  ? MET A 45  LEU A 48  THR A 64  ? GLN A 61  ? THR A 64  GLN A 61  
M B L M anti-parallel VAL A 65  ? PRO A 70  ? VAL A 65  PRO A 70  LEU A 88  ? ALA A 84  ? LEU A 88  ALA A 84  
N C N O anti-parallel ASP A 52  ? ASP A 52  ? ASP A 52  ASP A 52  LYS A 130 ? LYS A 130 ? LYS A 130 LYS A 130 
O D P Q anti-parallel ASN A 75  ? ASN A 75  ? ASN A 75  ASN A 75  LYS A 80  ? LYS A 80  ? LYS A 80  LYS A 80  
P E R S anti-parallel LEU A 121 ? LEU A 121 ? LEU A 121 LEU A 121 PRO A 127 ? PRO A 127 ? PRO A 127 PRO A 127 
# 
loop_
_dssp_struct_bridge_pairs.id 
_dssp_struct_bridge_pairs.label_comp_id 
_dssp_struct_bridge_pairs.label_seq_id 
_dssp_struct_bridge_pairs.label_asym_id 
_dssp_struct_bridge_pairs.auth_seq_id 
_dssp_struct_bridge_pairs.auth_asym_id 
_dssp_struct_bridge_pairs.pdbx_PDB_ins_code 
_dssp_struct_bridge_pairs.acceptor_1_label_comp_id 
_dssp_struct_bridge_pairs.acceptor_1_label_seq_id 
_dssp_struct_bridge_pairs.acceptor_1_label_asym_id 
_dssp_struct_bridge_pairs.acceptor_1_auth_seq_id 
_dssp_struct_bridge_pairs.acceptor_1_auth_asym_id 
_dssp_struct_bridge_pairs.acceptor_1_pdbx_PDB_ins_code 
_dssp_struct_bridge_pairs.acceptor_1_energy 
_dssp_struct_bridge_pairs.acceptor_2_label_comp_id 
_dssp_struct_bridge_pairs.acceptor_2_label_seq_id 
_dssp_struct_bridge_pairs.acceptor_2_label_asym_id 
_dssp_struct_bridge_pairs.acceptor_2_auth_seq_id 
_dssp_struct_bridge_pairs.acceptor_2_auth_asym_id 
_dssp_struct_bridge_pairs.acceptor_2_pdbx_PDB_ins_code 
_dssp_struct_bridge_pairs.acceptor_2_energy 
_dssp_struct_bridge_pairs.donor_1_label_comp_id 
_dssp_struct_bridge_pairs.donor_1_label_seq_id 
_dssp_struct_bridge_pairs.donor_1_label_asym_id 
_dssp_struct_bridge_pairs.donor_1_auth_seq_id 
_dssp_struct_bridge_pairs.donor_1_auth_asym_id 
_dssp_struct_bridge_pairs.donor_1_pdbx_PDB_ins_code 
_dssp_struct_bridge_pairs.donor_1_energy 
_dssp_struct_bridge_pairs.donor_2_label_comp_id 
_dssp_struct_bridge_pairs.donor_2_label_seq_id 
_dssp_struct_bridge_pairs.donor_2_label_asym_id 
_dssp_struct_bridge_pairs.donor_2_auth_seq_id 
_dssp_struct_bridge_pairs.donor_2_auth_asym_id 
_dssp_struct_bridge_pairs.donor_2_pdbx_PDB_ins_code 
_dssp_struct_bridge_pairs.donor_2_energy 
1   ARG 1   A 1   A ? ?   ?   ? ?   ? ? ?    ?   ?   ? ?   ? ? ?    ASN 122 A 122 A ? -0.1 GLY 170 A 170 A ? -0.1 
2   ILE 2   A 2   A ? LEU 121 A 121 A ? -1.1 GLY 5   A 5   A ? -0.1 GLY 5   A 5   A ? -1.9 GLY 4   A 4   A ? -0.4 
3   VAL 3   A 3   A ? GLY 4   A 4   A ? -0.2 ASN 122 A 122 A ? -0.1 ASN 122 A 122 A ? -0.1 GLN 6   A 6   A ? -0.1 
4   GLY 4   A 4   A ? ILE 2   A 2   A ? -0.4 GLY 5   A 5   A ? -0.3 VAL 3   A 3   A ? -0.2 GLN 6   A 6   A ? -0.2 
5   GLY 5   A 5   A ? ILE 2   A 2   A ? -1.9 LYS 134 A 134 A ? -0.1 GLU 7   A 7   A ? -0.4 GLY 4   A 4   A ? -0.3 
6   GLN 6   A 6   A ? LYS 133 A 133 A ? -2.8 GLY 4   A 4   A ? -0.2 LYS 133 A 133 A ? -2.9 LYS 9   A 9   A ? -0.1 
7   GLU 7   A 7   A ? GLY 5   A 5   A ? -0.4 HIS 132 A 132 A ? -0.2 HIS 132 A 132 A ? -0.3 LYS 9   A 9   A ? -0.1 
8   ALA 8   A 8   A ? LEU 131 A 131 A ? -2.7 HIS 51  A 51  A ? -0.1 LEU 131 A 131 A ? -0.1 HIS 11  A 11  A ? -0.1 
9   LYS 9   A 9   A ? PRO 10  A 10  A ? -0.1 GLU 7   A 7   A ? -0.1 SER 12  A 12  A ? -2.2 LEU 13  A 13  A ? -0.3 
10  PRO 10  A 10  A ? ?   ?   ? ?   ? ? ?    ?   ?   ? ?   ? ? ?    LYS 9   A 9   A ? -0.1 HIS 51  A 51  A ? -0.1 
11  HIS 11  A 11  A ? LEU 13  A 13  A ? -0.1 SER 12  A 12  A ? -0.1 HIS 51  A 51  A ? -0.1 LYS 9   A 9   A ? -0.1 
12  SER 12  A 12  A ? LYS 9   A 9   A ? -2.2 LEU 13  A 13  A ? -0.2 HIS 11  A 11  A ? -0.1 LYS 9   A 9   A ? -0.0 
13  LEU 13  A 13  A ? LYS 9   A 9   A ? -0.3 PRO 14  A 14  A ? -0.1 MET 16  A 16  A ? -1.7 SER 12  A 12  A ? -0.2 
14  PRO 14  A 14  A ? ?   ?   ? ?   ? ? ?    ?   ?   ? ?   ? ? ?    LYS 99  A 99  A ? -2.0 GLY 49  A 49  A ? -0.2 
15  TYR 15  A 15  A ? VAL 98  A 98  A ? -0.2 LEU 48  A 48  A ? -0.1 LEU 28  A 28  A ? -2.2 ALA 17  A 17  A ? -0.2 
16  MET 16  A 16  A ? LEU 13  A 13  A ? -1.7 ILE 27  A 27  A ? -0.2 GLY 49  A 49  A ? -0.7 TYR 18  A 18  A ? -0.4 
17  ALA 17  A 17  A ? GLY 26  A 26  A ? -2.6 TYR 15  A 15  A ? -0.2 GLY 26  A 26  A ? -1.2 LEU 19  A 19  A ? -0.6 
18  TYR 18  A 18  A ? ILE 47  A 47  A ? -2.9 MET 16  A 16  A ? -0.4 ILE 47  A 47  A ? -3.0 ARG 20  A 20  A ? -0.8 
19  LEU 19  A 19  A ? CYS 24  A 24  A ? -2.8 ALA 17  A 17  A ? -0.6 CYS 24  A 24  A ? -1.5 PHE 23  A 23  A ? -0.4 
20  ARG 20  A 20  A ? MET 45  A 45  A ? -2.2 TYR 18  A 18  A ? -0.8 MET 45  A 45  A ? -0.8 SER 44  A 44  A ? -0.7 
21  LYS 21  A 21  A ? SER 43  A 43  A ? -0.2 LEU 19  A 19  A ? -0.2 ARG 20  A 20  A ? -0.2 SER 43  A 43  A ? -0.1 
22  SER 22  A 22  A ? LEU 19  A 19  A ? -0.4 ARG 20  A 20  A ? -0.2 GLU 172 A 172 A ? -0.2 ARG 20  A 20  A ? -0.2 
23  PHE 23  A 23  A ? LEU 19  A 19  A ? -0.4 CYS 24  A 24  A ? -0.2 GLU 172 A 172 A ? -0.4 GLY 25  A 25  A ? -0.3 
24  CYS 24  A 24  A ? LEU 19  A 19  A ? -1.5 ASP 171 A 171 A ? -0.2 LEU 19  A 19  A ? -2.8 GLY 173 A 173 A ? -0.2 
25  GLY 25  A 25  A ? GLU 172 A 172 A ? -3.2 PHE 23  A 23  A ? -0.3 ALA 37  A 37  A ? -0.5 ILE 27  A 27  A ? -0.3 
26  GLY 26  A 26  A ? ALA 17  A 17  A ? -1.2 CYS 24  A 24  A ? -0.2 ALA 17  A 17  A ? -2.6 LEU 28  A 28  A ? -0.4 
27  ILE 27  A 27  A ? LEU 35  A 35  A ? -2.5 GLY 25  A 25  A ? -0.3 LEU 35  A 35  A ? -3.5 VAL 29  A 29  A ? -0.7 
28  LEU 28  A 28  A ? TYR 15  A 15  A ? -2.2 GLY 26  A 26  A ? -0.4 ILE 101 A 101 A ? -2.6 VAL 34  A 34  A ? -0.2 
29  VAL 29  A 29  A ? TRP 33  A 33  A ? -2.4 ILE 27  A 27  A ? -0.7 VAL 34  A 34  A ? -0.2 LEU 103 A 103 A ? -0.2 
30  GLU 30  A 30  A ? TRP 33  A 33  A ? -1.5 LYS 99  A 99  A ? -0.1 TRP 33  A 33  A ? -1.8 VAL 29  A 29  A ? -0.3 
31  PRO 31  A 31  A ? ?   ?   ? ?   ? ? ?    ?   ?   ? ?   ? ? ?    ALA 92  A 92  A ? -3.9 GLU 90  A 90  A ? -0.1 
32  ASP 32  A 32  A ? LYS 91  A 91  A ? -0.2 TRP 33  A 33  A ? -0.1 LEU 88  A 88  A ? -2.7 VAL 34  A 34  A ? -0.4 
33  TRP 33  A 33  A ? GLU 30  A 30  A ? -1.8 LYS 87  A 87  A ? -0.2 VAL 29  A 29  A ? -2.4 GLU 30  A 30  A ? -1.5 
34  VAL 34  A 34  A ? LEU 86  A 86  A ? -2.5 ASP 32  A 32  A ? -0.4 LEU 86  A 86  A ? -3.1 THR 36  A 36  A ? -0.4 
35  LEU 35  A 35  A ? ILE 27  A 27  A ? -3.5 TRP 33  A 33  A ? -0.4 ILE 27  A 27  A ? -2.5 ALA 37  A 37  A ? -0.3 
36  THR 36  A 36  A ? ALA 84  A 84  A ? -2.6 VAL 34  A 34  A ? -0.4 ALA 84  A 84  A ? -2.8 ALA 38  A 38  A ? -0.3 
37  ALA 37  A 37  A ? GLY 25  A 25  A ? -0.5 LEU 35  A 35  A ? -0.3 CYS 40  A 40  A ? -1.9 ILE 83  A 83  A ? -0.3 
38  ALA 38  A 38  A ? TYR 39  A 39  A ? -0.3 THR 36  A 36  A ? -0.3 ILE 41  A 41  A ? -2.1 ALA 37  A 37  A ? -0.1 
39  TYR 39  A 39  A ? CYS 40  A 40  A ? -0.3 GLN 79  A 79  A ? -0.1 ALA 38  A 38  A ? -0.3 GLU 172 A 172 A ? -0.1 
40  CYS 40  A 40  A ? ALA 37  A 37  A ? -1.9 GLY 25  A 25  A ? -0.1 SER 43  A 43  A ? -0.9 TYR 39  A 39  A ? -0.3 
41  ILE 41  A 41  A ? ALA 38  A 38  A ? -2.1 GLY 42  A 42  A ? -0.2 SER 44  A 44  A ? -0.1 ALA 38  A 38  A ? -0.0 
42  GLY 42  A 42  A ? SER 43  A 43  A ? -0.4 CYS 40  A 40  A ? -0.2 SER 44  A 44  A ? -0.3 ILE 41  A 41  A ? -0.2 
43  SER 43  A 43  A ? CYS 40  A 40  A ? -0.9 SER 44  A 44  A ? -0.1 GLY 42  A 42  A ? -0.4 LYS 21  A 21  A ? -0.2 
44  SER 44  A 44  A ? ARG 20  A 20  A ? -0.7 GLY 42  A 42  A ? -0.3 VAL 65  A 65  A ? -1.7 VAL 46  A 46  A ? -0.4 
45  MET 45  A 45  A ? ARG 20  A 20  A ? -0.8 THR 64  A 64  A ? -0.2 ARG 20  A 20  A ? -2.2 ILE 47  A 47  A ? -0.5 
46  VAL 46  A 46  A ? PHE 63  A 63  A ? -2.9 SER 44  A 44  A ? -0.4 PHE 63  A 63  A ? -2.8 LEU 48  A 48  A ? -0.5 
47  ILE 47  A 47  A ? TYR 18  A 18  A ? -3.0 MET 45  A 45  A ? -0.5 TYR 18  A 18  A ? -2.9 GLY 49  A 49  A ? -0.3 
48  LEU 48  A 48  A ? GLN 61  A 61  A ? -2.9 VAL 46  A 46  A ? -0.5 GLN 61  A 61  A ? -2.4 ALA 17  A 17  A ? -0.1 
49  GLY 49  A 49  A ? MET 16  A 16  A ? -0.7 ILE 47  A 47  A ? -0.3 HIS 51  A 51  A ? -0.4 LEU 48  A 48  A ? -0.2 
50  ALA 50  A 50  A ? MET 16  A 16  A ? -0.3 ILE 47  A 47  A ? -0.2 GLY 49  A 49  A ? -0.2 ILE 53  A 53  A ? -0.1 
51  HIS 51  A 51  A ? GLY 49  A 49  A ? -0.4 ASP 52  A 52  A ? -0.3 LEU 131 A 131 A ? -2.4 ILE 53  A 53  A ? -0.5 
52  ASP 52  A 52  A ? LYS 130 A 130 A ? -0.2 ILE 55  A 55  A ? -0.2 ILE 55  A 55  A ? -1.3 HIS 51  A 51  A ? -0.3 
53  ILE 53  A 53  A ? ASN 129 A 129 A ? -2.8 HIS 51  A 51  A ? -0.5 LYS 130 A 130 A ? -0.1 ASP 52  A 52  A ? -0.1 
54  SER 54  A 54  A ? ASN 129 A 129 A ? -0.3 LEU 56  A 56  A ? -0.0 LEU 56  A 56  A ? -0.4 ILE 53  A 53  A ? -0.3 
55  ILE 55  A 55  A ? ASP 52  A 52  A ? -1.3 ASN 129 A 129 A ? -0.2 GLU 57  A 57  A ? -1.1 ASP 52  A 52  A ? -0.2 
56  LEU 56  A 56  A ? SER 54  A 54  A ? -0.4 ALA 50  A 50  A ? -0.1 LYS 58  A 58  A ? -0.2 ILE 53  A 53  A ? -0.1 
57  GLU 57  A 57  A ? ILE 55  A 55  A ? -1.1 ASP 52  A 52  A ? -0.2 GLN 60  A 60  A ? -1.7 ALA 50  A 50  A ? -0.0 
58  LYS 58  A 58  A ? THR 59  A 59  A ? -0.3 LEU 56  A 56  A ? -0.2 GLU 57  A 57  A ? -0.1 LEU 56  A 56  A ? -0.0 
59  THR 59  A 59  A ? GLY 49  A 49  A ? -0.2 GLN 61  A 61  A ? -0.0 LYS 58  A 58  A ? -0.3 GLN 61  A 61  A ? -0.1 
60  GLN 60  A 60  A ? GLU 57  A 57  A ? -1.7 ILE 47  A 47  A ? -0.0 ARG 62  A 62  A ? -0.4 GLY 49  A 49  A ? -0.2 
61  GLN 61  A 61  A ? LEU 48  A 48  A ? -2.4 THR 59  A 59  A ? -0.1 LEU 48  A 48  A ? -2.9 PHE 63  A 63  A ? -0.5 
62  ARG 62  A 62  A ? GLN 60  A 60  A ? -0.4 ILE 47  A 47  A ? -0.2 THR 64  A 64  A ? -0.4 ILE 47  A 47  A ? -0.2 
63  PHE 63  A 63  A ? VAL 46  A 46  A ? -2.8 GLN 61  A 61  A ? -0.5 VAL 46  A 46  A ? -2.9 VAL 65  A 65  A ? -0.3 
64  THR 64  A 64  A ? ARG 62  A 62  A ? -0.4 MET 45  A 45  A ? -0.2 HIS 89  A 89  A ? -2.8 GLN 66  A 66  A ? -0.5 
65  VAL 65  A 65  A ? SER 44  A 44  A ? -1.7 PHE 63  A 63  A ? -0.3 LEU 88  A 88  A ? -0.2 VAL 68  A 68  A ? -0.1 
66  GLN 66  A 66  A ? LYS 87  A 87  A ? -3.3 THR 64  A 64  A ? -0.5 VAL 68  A 68  A ? -0.3 LEU 88  A 88  A ? -0.2 
67  SER 67  A 67  A ? LYS 87  A 87  A ? -1.3 HIS 69  A 69  A ? -0.0 LYS 87  A 87  A ? -3.1 HIS 69  A 69  A ? -0.4 
68  VAL 68  A 68  A ? GLN 66  A 66  A ? -0.3 LEU 86  A 86  A ? -0.2 LEU 86  A 86  A ? -0.2 ILE 41  A 41  A ? -0.0 
69  HIS 69  A 69  A ? LEU 85  A 85  A ? -3.0 SER 67  A 67  A ? -0.4 LEU 85  A 85  A ? -1.9 HIS 71  A 71  A ? -0.1 
70  PRO 70  A 70  A ? ?   ?   ? ?   ? ? ?    ?   ?   ? ?   ? ? ?    ALA 84  A 84  A ? -0.2 ASP 82  A 82  A ? -0.1 
71  HIS 71  A 71  A ? ILE 83  A 83  A ? -2.5 ASP 81  A 81  A ? -0.3 TYR 74  A 74  A ? -2.3 ILE 83  A 83  A ? -0.1 
72  PRO 72  A 72  A ? ?   ?   ? ?   ? ? ?    ?   ?   ? ?   ? ? ?    HIS 71  A 71  A ? -0.1 ASP 81  A 81  A ? -0.0 
73  ASN 73  A 73  A ? ASP 81  A 81  A ? -0.1 ASN 75  A 75  A ? -0.1 ASN 75  A 75  A ? -0.2 HIS 71  A 71  A ? -0.1 
74  TYR 74  A 74  A ? HIS 71  A 71  A ? -2.3 ILE 83  A 83  A ? -0.1 SER 76  A 76  A ? -0.5 ASP 81  A 81  A ? -0.2 
75  ASN 75  A 75  A ? LYS 80  A 80  A ? -2.0 ASN 73  A 73  A ? -0.2 GLN 79  A 79  A ? -2.6 LYS 80  A 80  A ? -0.7 
76  SER 76  A 76  A ? TYR 74  A 74  A ? -0.5 ARG 77  A 77  A ? -0.2 ASN 75  A 75  A ? -0.1 TYR 74  A 74  A ? -0.0 
77  ARG 77  A 77  A ? THR 78  A 78  A ? -0.1 LYS 80  A 80  A ? -0.0 SER 76  A 76  A ? -0.2 ASN 75  A 75  A ? -0.0 
78  THR 78  A 78  A ? LYS 80  A 80  A ? -0.1 ASN 75  A 75  A ? -0.0 SER 76  A 76  A ? -0.2 ARG 77  A 77  A ? -0.1 
79  GLN 79  A 79  A ? ASN 75  A 75  A ? -2.6 LYS 80  A 80  A ? -0.2 ASP 82  A 82  A ? -0.9 ASP 81  A 81  A ? -0.2 
80  LYS 80  A 80  A ? ASN 75  A 75  A ? -0.7 ASP 81  A 81  A ? -0.2 ASN 75  A 75  A ? -2.0 GLN 79  A 79  A ? -0.2 
81  ASP 81  A 81  A ? ASP 82  A 82  A ? -0.2 TYR 74  A 74  A ? -0.2 ILE 83  A 83  A ? -1.8 HIS 71  A 71  A ? -0.3 
82  ASP 82  A 82  A ? GLN 79  A 79  A ? -0.9 THR 78  A 78  A ? -0.1 ALA 84  A 84  A ? -0.3 THR 198 A 198 A ? -0.2 
83  ILE 83  A 83  A ? ASP 81  A 81  A ? -1.8 ALA 37  A 37  A ? -0.3 HIS 71  A 71  A ? -2.5 LEU 85  A 85  A ? -0.3 
84  ALA 84  A 84  A ? THR 36  A 36  A ? -2.8 ASP 82  A 82  A ? -0.3 THR 36  A 36  A ? -2.6 LEU 86  A 86  A ? -0.4 
85  LEU 85  A 85  A ? HIS 69  A 69  A ? -1.9 ILE 83  A 83  A ? -0.3 HIS 69  A 69  A ? -3.0 LYS 87  A 87  A ? -0.5 
86  LEU 86  A 86  A ? VAL 34  A 34  A ? -3.1 ALA 84  A 84  A ? -0.4 VAL 34  A 34  A ? -2.5 LEU 88  A 88  A ? -0.6 
87  LYS 87  A 87  A ? SER 67  A 67  A ? -3.1 LEU 85  A 85  A ? -0.5 GLN 66  A 66  A ? -3.3 SER 67  A 67  A ? -1.3 
88  LEU 88  A 88  A ? ASP 32  A 32  A ? -2.7 LEU 86  A 86  A ? -0.6 VAL 65  A 65  A ? -0.2 MET 45  A 45  A ? -0.0 
89  HIS 89  A 89  A ? THR 64  A 64  A ? -2.8 LYS 87  A 87  A ? -0.2 LYS 91  A 91  A ? -0.3 LEU 88  A 88  A ? -0.1 
90  GLU 90  A 90  A ? THR 64  A 64  A ? -0.3 PRO 31  A 31  A ? -0.1 ALA 92  A 92  A ? -0.2 HIS 89  A 89  A ? -0.1 
91  LYS 91  A 91  A ? HIS 89  A 89  A ? -0.3 ALA 92  A 92  A ? -0.1 ASP 32  A 32  A ? -0.2 THR 93  A 93  A ? -0.2 
92  ALA 92  A 92  A ? PRO 31  A 31  A ? -3.9 GLU 90  A 90  A ? -0.2 ILE 94  A 94  A ? -0.6 LYS 91  A 91  A ? -0.1 
93  THR 93  A 93  A ? LYS 91  A 91  A ? -0.2 LYS 99  A 99  A ? -0.0 THR 95  A 95  A ? -0.5 VAL 98  A 98  A ? -0.1 
94  ILE 94  A 94  A ? ALA 92  A 92  A ? -0.6 PHE 97  A 97  A ? -0.1 ALA 96  A 96  A ? -0.2 LYS 99  A 99  A ? -0.2 
95  THR 95  A 95  A ? VAL 98  A 98  A ? -1.8 THR 93  A 93  A ? -0.5 VAL 98  A 98  A ? -0.3 GLY 49  A 49  A ? -0.0 
96  ALA 96  A 96  A ? PHE 97  A 97  A ? -0.2 ILE 94  A 94  A ? -0.2 LYS 99  A 99  A ? -0.1 ILE 94  A 94  A ? -0.1 
97  PHE 97  A 97  A ? VAL 98  A 98  A ? -0.2 THR 59  A 59  A ? -0.1 LYS 99  A 99  A ? -0.4 GLY 49  A 49  A ? -0.3 
98  VAL 98  A 98  A ? THR 95  A 95  A ? -0.3 LEU 48  A 48  A ? -0.1 THR 95  A 95  A ? -1.8 VAL 100 A 100 A ? -0.3 
99  LYS 99  A 99  A ? PRO 14  A 14  A ? -2.0 PHE 97  A 97  A ? -0.4 ILE 101 A 101 A ? -0.3 LEU 28  A 28  A ? -0.3 
100 VAL 100 A 100 A ? VAL 98  A 98  A ? -0.3 VAL 29  A 29  A ? -0.1 ARG 102 A 102 A ? -0.4 VAL 29  A 29  A ? -0.2 
101 ILE 101 A 101 A ? LEU 28  A 28  A ? -2.6 LYS 99  A 99  A ? -0.3 LEU 103 A 103 A ? -0.2 VAL 181 A 181 A ? -0.1 
102 ARG 102 A 102 A ? VAL 100 A 100 A ? -0.4 GLU 180 A 180 A ? -0.2 GLU 30  A 30  A ? -0.1 VAL 29  A 29  A ? -0.0 
103 LEU 103 A 103 A ? ILE 101 A 101 A ? -0.2 VAL 29  A 29  A ? -0.2 LYS 105 A 105 A ? -0.1 GLN 183 A 183 A ? -0.1 
104 PRO 104 A 104 A ? ?   ?   ? ?   ? ? ?    ?   ?   ? ?   ? ? ?    LEU 103 A 103 A ? -0.1 TYR 204 A 204 A ? -0.1 
105 LYS 105 A 105 A ? LEU 103 A 103 A ? -0.1 THR 107 A 107 A ? -0.1 THR 107 A 107 A ? -0.3 TYR 204 A 204 A ? -0.0 
106 SER 106 A 106 A ? THR 107 A 107 A ? -0.0 PRO 202 A 202 A ? -0.0 SER 201 A 201 A ? -0.2 LEU 108 A 108 A ? -0.1 
107 THR 107 A 107 A ? LYS 105 A 105 A ? -0.3 SER 201 A 201 A ? -0.1 HIS 109 A 109 A ? -0.2 LYS 105 A 105 A ? -0.1 
108 LEU 108 A 108 A ? SER 106 A 106 A ? -0.1 GLN 183 A 183 A ? -0.1 LYS 110 A 110 A ? -0.3 THR 107 A 107 A ? -0.1 
109 HIS 109 A 109 A ? THR 107 A 107 A ? -0.2 LYS 110 A 110 A ? -0.1 THR 112 A 112 A ? -1.3 VAL 138 A 138 A ? -0.2 
110 LYS 110 A 110 A ? LEU 108 A 108 A ? -0.3 GLY 111 A 111 A ? -0.2 HIS 139 A 139 A ? -0.2 HIS 109 A 109 A ? -0.1 
111 GLY 111 A 111 A ? VAL 138 A 138 A ? -2.7 THR 112 A 112 A ? -0.3 LYS 110 A 110 A ? -0.2 LYS 113 A 113 A ? -0.2 
112 THR 112 A 112 A ? HIS 109 A 109 A ? -1.3 LYS 113 A 113 A ? -0.1 VAL 138 A 138 A ? -2.0 CYS 114 A 114 A ? -0.5 
113 LYS 113 A 113 A ? ILE 137 A 137 A ? -0.2 GLY 111 A 111 A ? -0.2 ASN 179 A 179 A ? -0.5 SER 115 A 115 A ? -0.3 
114 CYS 114 A 114 A ? VAL 136 A 136 A ? -3.4 THR 112 A 112 A ? -0.5 VAL 136 A 136 A ? -3.3 THR 116 A 116 A ? -0.3 
115 SER 115 A 115 A ? ILE 177 A 177 A ? -2.7 ASP 135 A 135 A ? -0.3 ILE 177 A 177 A ? -3.9 ALA 117 A 117 A ? -0.3 
116 THR 116 A 116 A ? LYS 134 A 134 A ? -2.7 CYS 114 A 114 A ? -0.3 LYS 134 A 134 A ? -2.7 GLY 118 A 118 A ? -0.3 
117 ALA 117 A 117 A ? PRO 175 A 175 A ? -0.8 SER 115 A 115 A ? -0.3 TRP 119 A 119 A ? -0.3 LYS 133 A 133 A ? -0.2 
118 GLY 118 A 118 A ? HIS 132 A 132 A ? -2.3 THR 116 A 116 A ? -0.3 HIS 132 A 132 A ? -2.7 ASP 171 A 171 A ? -0.1 
119 TRP 119 A 119 A ? ALA 117 A 117 A ? -0.3 GLY 170 A 170 A ? -0.2 SER 128 A 128 A ? -0.8 ASN 122 A 122 A ? -0.1 
120 GLY 120 A 120 A ? LEU 121 A 121 A ? -0.2 PRO 127 A 127 A ? -0.2 SER 128 A 128 A ? -2.1 GLY 170 A 170 A ? -0.1 
121 LEU 121 A 121 A ? THR 169 A 169 A ? -0.4 PRO 127 A 127 A ? -0.2 ILE 2   A 2   A ? -1.1 GLY 120 A 120 A ? -0.2 
122 ASN 122 A 122 A ? LYS 126 A 126 A ? -3.3 GLY 120 A 120 A ? -0.1 GLU 125 A 125 A ? -2.7 VAL 3   A 3   A ? -0.1 
123 ASP 123 A 123 A ? GLN 124 A 124 A ? -0.3 GLY 5   A 5   A ? -0.2 VAL 3   A 3   A ? -0.1 LEU 121 A 121 A ? -0.0 
124 GLN 124 A 124 A ? LYS 126 A 126 A ? -0.2 PRO 127 A 127 A ? -0.0 ASP 123 A 123 A ? -0.3 VAL 3   A 3   A ? -0.0 
125 GLU 125 A 125 A ? ASN 122 A 122 A ? -2.7 LYS 126 A 126 A ? -0.2 ASP 123 A 123 A ? -0.2 LEU 121 A 121 A ? -0.1 
126 LYS 126 A 126 A ? GLY 120 A 120 A ? -0.0 ASN 122 A 122 A ? -0.0 ASN 122 A 122 A ? -3.3 GLU 125 A 125 A ? -0.2 
127 PRO 127 A 127 A ? ?   ?   ? ?   ? ? ?    ?   ?   ? ?   ? ? ?    ASN 129 A 129 A ? -0.4 LEU 121 A 121 A ? -0.2 
128 SER 128 A 128 A ? GLY 120 A 120 A ? -2.1 TRP 119 A 119 A ? -0.8 HIS 132 A 132 A ? -0.1 ILE 53  A 53  A ? -0.1 
129 ASN 129 A 129 A ? PRO 127 A 127 A ? -0.4 LEU 131 A 131 A ? -0.1 ILE 53  A 53  A ? -2.8 SER 54  A 54  A ? -0.3 
130 LYS 130 A 130 A ? ASP 52  A 52  A ? -0.2 GLY 120 A 120 A ? -0.1 HIS 132 A 132 A ? -0.2 ASP 52  A 52  A ? -0.2 
131 LEU 131 A 131 A ? HIS 51  A 51  A ? -2.4 ASN 129 A 129 A ? -0.3 ALA 8   A 8   A ? -2.7 LYS 133 A 133 A ? -0.3 
132 HIS 132 A 132 A ? GLY 118 A 118 A ? -2.7 GLU 7   A 7   A ? -0.3 GLY 118 A 118 A ? -2.3 LYS 134 A 134 A ? -0.4 
133 LYS 133 A 133 A ? GLN 6   A 6   A ? -2.9 LEU 131 A 131 A ? -0.3 GLN 6   A 6   A ? -2.8 ASP 135 A 135 A ? -0.4 
134 LYS 134 A 134 A ? THR 116 A 116 A ? -2.7 HIS 132 A 132 A ? -0.4 THR 116 A 116 A ? -2.7 VAL 136 A 136 A ? -0.3 
135 ASP 135 A 135 A ? LYS 133 A 133 A ? -0.4 SER 115 A 115 A ? -0.2 ILE 137 A 137 A ? -0.3 SER 115 A 115 A ? -0.3 
136 VAL 136 A 136 A ? CYS 114 A 114 A ? -3.3 LYS 134 A 134 A ? -0.3 CYS 114 A 114 A ? -3.4 VAL 138 A 138 A ? -0.4 
137 ILE 137 A 137 A ? GLY 159 A 159 A ? -1.2 ASP 135 A 135 A ? -0.3 GLY 159 A 159 A ? -1.8 HIS 139 A 139 A ? -0.3 
138 VAL 138 A 138 A ? THR 112 A 112 A ? -2.0 VAL 136 A 136 A ? -0.4 GLY 111 A 111 A ? -2.7 ALA 158 A 158 A ? -0.2 
139 HIS 139 A 139 A ? CYS 157 A 157 A ? -3.5 ILE 137 A 137 A ? -0.3 CYS 157 A 157 A ? -0.6 TRP 141 A 141 A ? -0.2 
140 SER 140 A 140 A ? VAL 138 A 138 A ? -0.2 TRP 141 A 141 A ? -0.1 CYS 144 A 144 A ? -2.0 SER 145 A 145 A ? -0.2 
141 TRP 141 A 141 A ? HIS 139 A 139 A ? -0.2 LYS 142 A 142 A ? -0.2 SER 145 A 145 A ? -3.0 GLN 146 A 146 A ? -0.2 
142 LYS 142 A 142 A ? ASP 143 A 143 A ? -0.2 CYS 144 A 144 A ? -0.2 GLN 146 A 146 A ? -1.2 TRP 141 A 141 A ? -0.2 
143 ASP 143 A 143 A ? CYS 144 A 144 A ? -0.2 SER 145 A 145 A ? -0.2 LEU 147 A 147 A ? -0.9 LYS 142 A 142 A ? -0.2 
144 CYS 144 A 144 A ? SER 140 A 140 A ? -2.0 SER 145 A 145 A ? -0.2 TYR 148 A 148 A ? -2.5 LEU 147 A 147 A ? -0.3 
145 SER 145 A 145 A ? TRP 141 A 141 A ? -3.0 GLN 146 A 146 A ? -0.2 CYS 144 A 144 A ? -0.2 ASP 143 A 143 A ? -0.2 
146 GLN 146 A 146 A ? LYS 142 A 142 A ? -1.2 TRP 141 A 141 A ? -0.2 SER 145 A 145 A ? -0.2 CYS 144 A 144 A ? -0.2 
147 LEU 147 A 147 A ? ASP 143 A 143 A ? -0.9 CYS 144 A 144 A ? -0.3 SER 145 A 145 A ? -0.2 GLN 146 A 146 A ? -0.2 
148 TYR 148 A 148 A ? CYS 144 A 144 A ? -2.5 PRO 149 A 149 A ? -0.1 LEU 151 A 151 A ? -2.2 LEU 147 A 147 A ? -0.3 
149 PRO 149 A 149 A ? ?   ?   ? ?   ? ? ?    ?   ?   ? ?   ? ? ?    TYR 148 A 148 A ? -0.1 SER 145 A 145 A ? -0.1 
150 SER 150 A 150 A ? SER 152 A 152 A ? -0.1 ?   ?   ? ?   ? ? ?    SER 152 A 152 A ? -0.2 SER 145 A 145 A ? -0.1 
151 LEU 151 A 151 A ? TYR 148 A 148 A ? -2.2 SER 145 A 145 A ? -0.2 LYS 153 A 153 A ? -0.2 LYS 80  A 80  A ? -0.0 
152 SER 152 A 152 A ? SER 150 A 150 A ? -0.2 LYS 153 A 153 A ? -0.1 SER 155 A 155 A ? -1.4 LEU 151 A 151 A ? -0.1 
153 LYS 153 A 153 A ? LYS 154 A 154 A ? -0.3 LEU 151 A 151 A ? -0.2 SER 152 A 152 A ? -0.1 TRP 141 A 141 A ? -0.1 
154 LYS 154 A 154 A ? ILE 156 A 156 A ? -0.0 SER 201 A 201 A ? -0.0 LEU 199 A 199 A ? -2.6 ILE 156 A 156 A ? -0.3 
155 SER 155 A 155 A ? SER 152 A 152 A ? -1.4 THR 198 A 198 A ? -0.2 CYS 157 A 157 A ? -0.4 THR 198 A 198 A ? -0.2 
156 ILE 156 A 156 A ? TYR 197 A 197 A ? -3.0 LYS 154 A 154 A ? -0.3 TYR 197 A 197 A ? -2.8 ALA 158 A 158 A ? -0.6 
157 CYS 157 A 157 A ? HIS 139 A 139 A ? -0.6 SER 155 A 155 A ? -0.4 HIS 139 A 139 A ? -3.5 GLY 159 A 159 A ? -0.4 
158 ALA 158 A 158 A ? ALA 195 A 195 A ? -2.2 ILE 156 A 156 A ? -0.6 ALA 195 A 195 A ? -1.9 SER 160 A 160 A ? -0.3 
159 GLY 159 A 159 A ? ILE 137 A 137 A ? -1.8 CYS 157 A 157 A ? -0.4 ILE 137 A 137 A ? -1.2 ASN 161 A 161 A ? -0.2 
160 SER 160 A 160 A ? ALA 158 A 158 A ? -0.3 VAL 136 A 136 A ? -0.1 SER 162 A 162 A ? -0.3 ARG 163 A 163 A ? -0.2 
161 ASN 161 A 161 A ? GLY 159 A 159 A ? -0.2 SER 162 A 162 A ? -0.1 SER 160 A 160 A ? -0.1 ?   ?   ? ?   ? ? ?    
162 SER 162 A 162 A ? SER 160 A 160 A ? -0.3 ARG 163 A 163 A ? -0.2 ASN 161 A 161 A ? -0.1 GLY 159 A 159 A ? -0.0 
163 ARG 163 A 163 A ? SER 160 A 160 A ? -0.2 ASN 164 A 164 A ? -0.1 ARG 165 A 165 A ? -0.7 SER 162 A 162 A ? -0.2 
164 ASN 164 A 164 A ? SER 160 A 160 A ? -0.1 ASP 166 A 166 A ? -0.1 ASP 166 A 166 A ? -0.5 ARG 163 A 163 A ? -0.1 
165 ARG 165 A 165 A ? ARG 163 A 163 A ? -0.7 ARG 192 A 192 A ? -0.1 SER 167 A 167 A ? -0.2 ARG 192 A 192 A ? -0.1 
166 ASP 166 A 166 A ? SER 191 A 191 A ? -0.5 ASN 164 A 164 A ? -0.5 VAL 3   A 3   A ? -0.1 ASN 164 A 164 A ? -0.1 
167 SER 167 A 167 A ? ARG 165 A 165 A ? -0.2 ASN 168 A 168 A ? -0.1 THR 169 A 169 A ? -0.2 GLU 125 A 125 A ? -0.0 
168 ASN 168 A 168 A ? MET 189 A 189 A ? -0.1 GLY 170 A 170 A ? -0.0 SER 167 A 167 A ? -0.1 SER 191 A 191 A ? -0.1 
169 THR 169 A 169 A ? SER 167 A 167 A ? -0.2 LEU 121 A 121 A ? -0.1 LEU 121 A 121 A ? -0.4 SER 167 A 167 A ? -0.0 
170 GLY 170 A 170 A ? GLY 120 A 120 A ? -0.1 SER 22  A 22  A ? -0.1 TRP 119 A 119 A ? -0.2 ASN 168 A 168 A ? -0.0 
171 ASP 171 A 171 A ? GLY 118 A 118 A ? -0.1 TRP 119 A 119 A ? -0.1 ASN 174 A 174 A ? -0.9 CYS 24  A 24  A ? -0.2 
172 GLU 172 A 172 A ? PHE 23  A 23  A ? -0.4 SER 22  A 22  A ? -0.2 GLY 25  A 25  A ? -3.2 SER 187 A 187 A ? -0.2 
173 GLY 173 A 173 A ? LEU 186 A 186 A ? -2.8 ASN 174 A 174 A ? -0.3 GLU 172 A 172 A ? -0.2 SER 187 A 187 A ? -0.1 
174 ASN 174 A 174 A ? ASP 171 A 171 A ? -0.9 LEU 186 A 186 A ? -0.1 LEU 186 A 186 A ? -3.0 GLY 173 A 173 A ? -0.3 
175 PRO 175 A 175 A ? ?   ?   ? ?   ? ? ?    ?   ?   ? ?   ? ? ?    ALA 117 A 117 A ? -0.8 ILE 177 A 177 A ? -0.7 
176 LEU 176 A 176 A ? GLY 184 A 184 A ? -2.5 ASN 174 A 174 A ? -0.2 GLN 183 A 183 A ? -3.1 GLY 184 A 184 A ? -1.1 
177 ILE 177 A 177 A ? SER 115 A 115 A ? -3.9 PRO 175 A 175 A ? -0.7 SER 115 A 115 A ? -2.7 ASN 179 A 179 A ? -0.4 
178 CYS 178 A 178 A ? VAL 181 A 181 A ? -2.8 LEU 176 A 176 A ? -0.5 VAL 181 A 181 A ? -1.5 CYS 114 A 114 A ? -0.2 
179 ASN 179 A 179 A ? LYS 113 A 113 A ? -0.5 ILE 177 A 177 A ? -0.4 CYS 178 A 178 A ? -0.2 CYS 114 A 114 A ? -0.1 
180 GLU 180 A 180 A ? VAL 181 A 181 A ? -0.2 ILE 177 A 177 A ? -0.1 ASN 179 A 179 A ? -0.2 ARG 102 A 102 A ? -0.2 
181 VAL 181 A 181 A ? CYS 178 A 178 A ? -1.5 ILE 101 A 101 A ? -0.1 CYS 178 A 178 A ? -2.8 GLN 183 A 183 A ? -0.9 
182 PRO 182 A 182 A ? ?   ?   ? ?   ? ? ?    ?   ?   ? ?   ? ? ?    ILE 177 A 177 A ? -0.2 ILE 200 A 200 A ? -0.1 
183 GLN 183 A 183 A ? LEU 176 A 176 A ? -3.1 VAL 181 A 181 A ? -0.9 ILE 200 A 200 A ? -1.7 SER 201 A 201 A ? -0.4 
184 GLY 184 A 184 A ? LEU 176 A 176 A ? -1.1 LEU 199 A 199 A ? -0.2 LEU 176 A 176 A ? -2.5 LEU 186 A 186 A ? -0.5 
185 ILE 185 A 185 A ? THR 198 A 198 A ? -1.8 GLN 183 A 183 A ? -0.3 THR 198 A 198 A ? -3.4 SER 187 A 187 A ? -0.3 
186 LEU 186 A 186 A ? ASN 174 A 174 A ? -3.0 GLY 184 A 184 A ? -0.5 GLY 173 A 173 A ? -2.8 TYR 197 A 197 A ? -0.3 
187 SER 187 A 187 A ? PHE 196 A 196 A ? -2.7 GLN 188 A 188 A ? -0.4 MET 189 A 189 A ? -0.4 TYR 197 A 197 A ? -0.2 
188 GLN 188 A 188 A ? PHE 196 A 196 A ? -1.8 GLU 172 A 172 A ? -0.0 PHE 196 A 196 A ? -3.0 SER 187 A 187 A ? -0.4 
189 MET 189 A 189 A ? SER 187 A 187 A ? -0.4 ALA 195 A 195 A ? -0.2 ALA 195 A 195 A ? -0.1 ASN 168 A 168 A ? -0.1 
190 PRO 190 A 190 A ? ?   ?   ? ?   ? ? ?    ?   ?   ? ?   ? ? ?    PHE 196 A 196 A ? -0.0 GLN 188 A 188 A ? -0.0 
191 SER 191 A 191 A ? ARG 192 A 192 A ? -0.1 ASN 168 A 168 A ? -0.1 ASP 166 A 166 A ? -0.5 MET 189 A 189 A ? -0.0 
192 ARG 192 A 192 A ? PRO 194 A 194 A ? -0.2 ARG 165 A 165 A ? -0.1 ARG 165 A 165 A ? -0.1 SER 191 A 191 A ? -0.1 
193 PRO 193 A 193 A ? ?   ?   ? ?   ? ? ?    ?   ?   ? ?   ? ? ?    GLY 159 A 159 A ? -0.1 ALA 195 A 195 A ? -0.1 
194 PRO 194 A 194 A ? ?   ?   ? ?   ? ? ?    ?   ?   ? ?   ? ? ?    GLY 159 A 159 A ? -0.2 ARG 192 A 192 A ? -0.2 
195 ALA 195 A 195 A ? ALA 158 A 158 A ? -1.9 MET 189 A 189 A ? -0.1 ALA 158 A 158 A ? -2.2 TYR 197 A 197 A ? -0.5 
196 PHE 196 A 196 A ? GLN 188 A 188 A ? -3.0 CYS 157 A 157 A ? -0.2 SER 187 A 187 A ? -2.7 GLN 188 A 188 A ? -1.8 
197 TYR 197 A 197 A ? ILE 156 A 156 A ? -2.8 ALA 195 A 195 A ? -0.5 ILE 156 A 156 A ? -3.0 LEU 199 A 199 A ? -0.5 
198 THR 198 A 198 A ? ILE 185 A 185 A ? -3.4 PHE 196 A 196 A ? -0.4 ILE 185 A 185 A ? -1.8 SER 155 A 155 A ? -0.2 
199 LEU 199 A 199 A ? LYS 154 A 154 A ? -2.6 TYR 197 A 197 A ? -0.5 GLY 184 A 184 A ? -0.2 TYR 203 A 203 A ? -0.1 
200 ILE 200 A 200 A ? GLN 183 A 183 A ? -1.7 THR 198 A 198 A ? -0.2 TYR 203 A 203 A ? -2.2 TYR 204 A 204 A ? -0.2 
201 SER 201 A 201 A ? GLN 183 A 183 A ? -0.4 PRO 202 A 202 A ? -0.3 TYR 204 A 204 A ? -1.6 ASN 205 A 205 A ? -0.3 
202 PRO 202 A 202 A ? ?   ?   ? ?   ? ? ?    ?   ?   ? ?   ? ? ?    SER 201 A 201 A ? -0.3 TRP 206 A 206 A ? -0.2 
203 TYR 203 A 203 A ? ILE 200 A 200 A ? -2.2 TYR 204 A 204 A ? -0.2 ILE 207 A 207 A ? -2.9 SER 201 A 201 A ? -0.2 
204 TYR 204 A 204 A ? SER 201 A 201 A ? -1.6 ILE 200 A 200 A ? -0.2 GLN 208 A 208 A ? -2.3 GLU 209 A 209 A ? -0.2 
205 ASN 205 A 205 A ? SER 201 A 201 A ? -0.3 TRP 206 A 206 A ? -0.2 GLU 209 A 209 A ? -2.5 THR 210 A 210 A ? -0.2 
206 TRP 206 A 206 A ? PRO 202 A 202 A ? -0.2 GLN 208 A 208 A ? -0.2 THR 210 A 210 A ? -2.6 LYS 211 A 211 A ? -0.2 
207 ILE 207 A 207 A ? TYR 203 A 203 A ? -2.9 GLN 208 A 208 A ? -0.2 LYS 211 A 211 A ? -1.9 ASN 205 A 205 A ? -0.2 
208 GLN 208 A 208 A ? TYR 204 A 204 A ? -2.3 GLU 209 A 209 A ? -0.2 ARG 212 A 212 A ? -1.6 TRP 206 A 206 A ? -0.2 
209 GLU 209 A 209 A ? ASN 205 A 205 A ? -2.5 THR 210 A 210 A ? -0.2 LYS 213 A 213 A ? -1.9 GLN 208 A 208 A ? -0.2 
210 THR 210 A 210 A ? TRP 206 A 206 A ? -2.6 ASN 205 A 205 A ? -0.2 ALA 214 A 214 A ? -1.5 GLU 209 A 209 A ? -0.2 
211 LYS 211 A 211 A ? ILE 207 A 207 A ? -1.9 TRP 206 A 206 A ? -0.2 THR 210 A 210 A ? -0.2 GLU 209 A 209 A ? -0.2 
212 ARG 212 A 212 A ? GLN 208 A 208 A ? -1.6 LYS 213 A 213 A ? -0.2 LYS 211 A 211 A ? -0.2 THR 210 A 210 A ? -0.2 
213 LYS 213 A 213 A ? GLU 209 A 209 A ? -1.9 GLN 208 A 208 A ? -0.1 ARG 212 A 212 A ? -0.2 LYS 211 A 211 A ? -0.2 
214 ALA 214 A 214 A ? THR 210 A 210 A ? -1.5 GLU 209 A 209 A ? -0.2 HIS 69  A 69  A ? -0.0 SER 67  A 67  A ? -0.0 
# 
loop_
_dssp_statistics_histogram.entry_id 
_dssp_statistics_histogram.type 
_dssp_statistics_histogram.1 
_dssp_statistics_histogram.2 
_dssp_statistics_histogram.3 
_dssp_statistics_histogram.4 
_dssp_statistics_histogram.5 
_dssp_statistics_histogram.6 
_dssp_statistics_histogram.7 
_dssp_statistics_histogram.8 
_dssp_statistics_histogram.9 
_dssp_statistics_histogram.10 
_dssp_statistics_histogram.11 
_dssp_statistics_histogram.12 
_dssp_statistics_histogram.13 
_dssp_statistics_histogram.14 
_dssp_statistics_histogram.15 
_dssp_statistics_histogram.16 
_dssp_statistics_histogram.17 
_dssp_statistics_histogram.18 
_dssp_statistics_histogram.19 
_dssp_statistics_histogram.20 
_dssp_statistics_histogram.21 
_dssp_statistics_histogram.22 
_dssp_statistics_histogram.23 
_dssp_statistics_histogram.24 
_dssp_statistics_histogram.25 
_dssp_statistics_histogram.26 
_dssp_statistics_histogram.27 
_dssp_statistics_histogram.28 
_dssp_statistics_histogram.29 
_dssp_statistics_histogram.30 
GZMM_Alligator_sinensis_GeneID=102386315 residues_per_alpha_helix        0 0 0 0 0 0 1 0 0 1 0 0 0 0 0 0 0 0 0 0 0 0 0 0 0 0 0 0 0 
0 
GZMM_Alligator_sinensis_GeneID=102386315 parallel_bridges_per_ladder     0 0 0 0 0 0 0 0 0 0 0 0 0 0 0 0 0 0 0 0 0 0 0 0 0 0 0 0 0 
0 
GZMM_Alligator_sinensis_GeneID=102386315 antiparallel_bridges_per_ladder 3 1 3 7 1 1 0 0 0 0 0 0 0 0 0 0 0 0 0 0 0 0 0 0 0 0 0 0 0 
0 
GZMM_Alligator_sinensis_GeneID=102386315 ladders_per_sheet               0 0 0 0 0 1 1 0 0 0 0 0 0 0 0 0 0 0 0 0 0 0 0 0 0 0 0 0 0 
0 
# 
loop_
_dssp_statistics_hbond.entry_id 
_dssp_statistics_hbond.type 
_dssp_statistics_hbond.count 
_dssp_statistics_hbond.count_per_100 
GZMM_Alligator_sinensis_GeneID=102386315 O(I)-->H-N(J)          129 60.3 
GZMM_Alligator_sinensis_GeneID=102386315 'PARALLEL BRIDGES'     0   0.0  
GZMM_Alligator_sinensis_GeneID=102386315 'ANTIPARALLEL BRIDGES' 72  33.6 
GZMM_Alligator_sinensis_GeneID=102386315 O(I)-->H-N(I-5)        2   0.9  
GZMM_Alligator_sinensis_GeneID=102386315 O(I)-->H-N(I-4)        2   0.9  
GZMM_Alligator_sinensis_GeneID=102386315 O(I)-->H-N(I-3)        3   1.4  
GZMM_Alligator_sinensis_GeneID=102386315 O(I)-->H-N(I-2)        0   0.0  
GZMM_Alligator_sinensis_GeneID=102386315 O(I)-->H-N(I-1)        0   0.0  
GZMM_Alligator_sinensis_GeneID=102386315 O(I)-->H-N(I+0)        0   0.0  
GZMM_Alligator_sinensis_GeneID=102386315 O(I)-->H-N(I+1)        0   0.0  
GZMM_Alligator_sinensis_GeneID=102386315 O(I)-->H-N(I+2)        14  6.5  
GZMM_Alligator_sinensis_GeneID=102386315 O(I)-->H-N(I+3)        19  8.9  
GZMM_Alligator_sinensis_GeneID=102386315 O(I)-->H-N(I+4)        14  6.5  
GZMM_Alligator_sinensis_GeneID=102386315 O(I)-->H-N(I+5)        2   0.9  
# 
_dssp_statistics.entry_id                       GZMM_Alligator_sinensis_GeneID=102386315 
_dssp_statistics.nr_of_residues                 214 
_dssp_statistics.nr_of_chains                   1 
_dssp_statistics.nr_of_ss_bridges_total         0 
_dssp_statistics.nr_of_ss_bridges_intra_chain   0 
_dssp_statistics.nr_of_ss_bridges_inter_chain   0 
# 
loop_
_chem_comp.id 
_chem_comp.type 
_chem_comp.mon_nstd_flag 
_chem_comp.name 
_chem_comp.formula 
_chem_comp.formula_weight 
ALA 'L-PEPTIDE LINKING' y ALANINE         'C3 H7 N O2'     89.093 
ARG 'L-PEPTIDE LINKING' y ARGININE        'C6 H15 N4 O2'  175.209 
ASN 'L-PEPTIDE LINKING' y ASPARAGINE      'C4 H8 N2 O3'   132.118 
ASP 'L-PEPTIDE LINKING' y 'ASPARTIC ACID' 'C4 H7 N O4'    133.103 
CYS 'L-PEPTIDE LINKING' y CYSTEINE        'C3 H7 N O2 S'  121.158 
GLN 'L-PEPTIDE LINKING' y GLUTAMINE       'C5 H10 N2 O3'  146.144 
GLU 'L-PEPTIDE LINKING' y 'GLUTAMIC ACID' 'C5 H9 N O4'    147.129 
GLY 'PEPTIDE LINKING'   y GLYCINE         'C2 H5 N O2'     75.067 
HIS 'L-PEPTIDE LINKING' y HISTIDINE       'C6 H10 N3 O2'  156.162 
ILE 'L-PEPTIDE LINKING' y ISOLEUCINE      'C6 H13 N O2'   131.173 
LEU 'L-PEPTIDE LINKING' y LEUCINE         'C6 H13 N O2'   131.173 
LYS 'L-PEPTIDE LINKING' y LYSINE          'C6 H15 N2 O2'  147.195 
MET 'L-PEPTIDE LINKING' y METHIONINE      'C5 H11 N O2 S' 149.211 
PHE 'L-PEPTIDE LINKING' y PHENYLALANINE   'C9 H11 N O2'   165.189 
PRO 'L-PEPTIDE LINKING' y PROLINE         'C5 H9 N O2'     115.13 
SER 'L-PEPTIDE LINKING' y SERINE          'C3 H7 N O3'    105.093 
THR 'L-PEPTIDE LINKING' y THREONINE       'C4 H9 N O3'    119.119 
TRP 'L-PEPTIDE LINKING' y TRYPTOPHAN      'C11 H12 N2 O2' 204.225 
TYR 'L-PEPTIDE LINKING' y TYROSINE        'C9 H11 N O3'   181.189 
VAL 'L-PEPTIDE LINKING' y VALINE          'C5 H11 N O2'   117.146 
# 
loop_
_atom_type.symbol 
N 
C 
O 
S 
# 
loop_
_entity_poly_seq.entity_id 
_entity_poly_seq.num 
_entity_poly_seq.mon_id 
_entity_poly_seq.hetero 
1   1 ARG n 
1   2 ILE n 
1   3 VAL n 
1   4 GLY n 
1   5 GLY n 
1   6 GLN n 
1   7 GLU n 
1   8 ALA n 
1   9 LYS n 
1  10 PRO n 
1  11 HIS n 
1  12 SER n 
1  13 LEU n 
1  14 PRO n 
1  15 TYR n 
1  16 MET n 
1  17 ALA n 
1  18 TYR n 
1  19 LEU n 
1  20 ARG n 
1  21 LYS n 
1  22 SER n 
1  23 PHE n 
1  24 CYS n 
1  25 GLY n 
1  26 GLY n 
1  27 ILE n 
1  28 LEU n 
1  29 VAL n 
1  30 GLU n 
1  31 PRO n 
1  32 ASP n 
1  33 TRP n 
1  34 VAL n 
1  35 LEU n 
1  36 THR n 
1  37 ALA n 
1  38 ALA n 
1  39 TYR n 
1  40 CYS n 
1  41 ILE n 
1  42 GLY n 
1  43 SER n 
1  44 SER n 
1  45 MET n 
1  46 VAL n 
1  47 ILE n 
1  48 LEU n 
1  49 GLY n 
1  50 ALA n 
1  51 HIS n 
1  52 ASP n 
1  53 ILE n 
1  54 SER n 
1  55 ILE n 
1  56 LEU n 
1  57 GLU n 
1  58 LYS n 
1  59 THR n 
1  60 GLN n 
1  61 GLN n 
1  62 ARG n 
1  63 PHE n 
1  64 THR n 
1  65 VAL n 
1  66 GLN n 
1  67 SER n 
1  68 VAL n 
1  69 HIS n 
1  70 PRO n 
1  71 HIS n 
1  72 PRO n 
1  73 ASN n 
1  74 TYR n 
1  75 ASN n 
1  76 SER n 
1  77 ARG n 
1  78 THR n 
1  79 GLN n 
1  80 LYS n 
1  81 ASP n 
1  82 ASP n 
1  83 ILE n 
1  84 ALA n 
1  85 LEU n 
1  86 LEU n 
1  87 LYS n 
1  88 LEU n 
1  89 HIS n 
1  90 GLU n 
1  91 LYS n 
1  92 ALA n 
1  93 THR n 
1  94 ILE n 
1  95 THR n 
1  96 ALA n 
1  97 PHE n 
1  98 VAL n 
1  99 LYS n 
1 100 VAL n 
1 101 ILE n 
1 102 ARG n 
1 103 LEU n 
1 104 PRO n 
1 105 LYS n 
1 106 SER n 
1 107 THR n 
1 108 LEU n 
1 109 HIS n 
1 110 LYS n 
1 111 GLY n 
1 112 THR n 
1 113 LYS n 
1 114 CYS n 
1 115 SER n 
1 116 THR n 
1 117 ALA n 
1 118 GLY n 
1 119 TRP n 
1 120 GLY n 
1 121 LEU n 
1 122 ASN n 
1 123 ASP n 
1 124 GLN n 
1 125 GLU n 
1 126 LYS n 
1 127 PRO n 
1 128 SER n 
1 129 ASN n 
1 130 LYS n 
1 131 LEU n 
1 132 HIS n 
1 133 LYS n 
1 134 LYS n 
1 135 ASP n 
1 136 VAL n 
1 137 ILE n 
1 138 VAL n 
1 139 HIS n 
1 140 SER n 
1 141 TRP n 
1 142 LYS n 
1 143 ASP n 
1 144 CYS n 
1 145 SER n 
1 146 GLN n 
1 147 LEU n 
1 148 TYR n 
1 149 PRO n 
1 150 SER n 
1 151 LEU n 
1 152 SER n 
1 153 LYS n 
1 154 LYS n 
1 155 SER n 
1 156 ILE n 
1 157 CYS n 
1 158 ALA n 
1 159 GLY n 
1 160 SER n 
1 161 ASN n 
1 162 SER n 
1 163 ARG n 
1 164 ASN n 
1 165 ARG n 
1 166 ASP n 
1 167 SER n 
1 168 ASN n 
1 169 THR n 
1 170 GLY n 
1 171 ASP n 
1 172 GLU n 
1 173 GLY n 
1 174 ASN n 
1 175 PRO n 
1 176 LEU n 
1 177 ILE n 
1 178 CYS n 
1 179 ASN n 
1 180 GLU n 
1 181 VAL n 
1 182 PRO n 
1 183 GLN n 
1 184 GLY n 
1 185 ILE n 
1 186 LEU n 
1 187 SER n 
1 188 GLN n 
1 189 MET n 
1 190 PRO n 
1 191 SER n 
1 192 ARG n 
1 193 PRO n 
1 194 PRO n 
1 195 ALA n 
1 196 PHE n 
1 197 TYR n 
1 198 THR n 
1 199 LEU n 
1 200 ILE n 
1 201 SER n 
1 202 PRO n 
1 203 TYR n 
1 204 TYR n 
1 205 ASN n 
1 206 TRP n 
1 207 ILE n 
1 208 GLN n 
1 209 GLU n 
1 210 THR n 
1 211 LYS n 
1 212 ARG n 
1 213 LYS n 
1 214 ALA n 
# 
loop_
_pdbx_poly_seq_scheme.asym_id 
_pdbx_poly_seq_scheme.entity_id 
_pdbx_poly_seq_scheme.seq_id 
_pdbx_poly_seq_scheme.mon_id 
_pdbx_poly_seq_scheme.ndb_seq_num 
_pdbx_poly_seq_scheme.pdb_seq_num 
_pdbx_poly_seq_scheme.auth_seq_num 
_pdbx_poly_seq_scheme.pdb_mon_id 
_pdbx_poly_seq_scheme.auth_mon_id 
_pdbx_poly_seq_scheme.pdb_strand_id 
_pdbx_poly_seq_scheme.pdb_ins_code 
_pdbx_poly_seq_scheme.hetero 
A 1   1 ARG   1 1   1   ARG ARG A ? n 
A 1   2 ILE   2 2   2   ILE ILE A ? n 
A 1   3 VAL   3 3   3   VAL VAL A ? n 
A 1   4 GLY   4 4   4   GLY GLY A ? n 
A 1   5 GLY   5 5   5   GLY GLY A ? n 
A 1   6 GLN   6 6   6   GLN GLN A ? n 
A 1   7 GLU   7 7   7   GLU GLU A ? n 
A 1   8 ALA   8 8   8   ALA ALA A ? n 
A 1   9 LYS   9 9   9   LYS LYS A ? n 
A 1  10 PRO  10 10  10  PRO PRO A ? n 
A 1  11 HIS  11 11  11  HIS HIS A ? n 
A 1  12 SER  12 12  12  SER SER A ? n 
A 1  13 LEU  13 13  13  LEU LEU A ? n 
A 1  14 PRO  14 14  14  PRO PRO A ? n 
A 1  15 TYR  15 15  15  TYR TYR A ? n 
A 1  16 MET  16 16  16  MET MET A ? n 
A 1  17 ALA  17 17  17  ALA ALA A ? n 
A 1  18 TYR  18 18  18  TYR TYR A ? n 
A 1  19 LEU  19 19  19  LEU LEU A ? n 
A 1  20 ARG  20 20  20  ARG ARG A ? n 
A 1  21 LYS  21 21  21  LYS LYS A ? n 
A 1  22 SER  22 22  22  SER SER A ? n 
A 1  23 PHE  23 23  23  PHE PHE A ? n 
A 1  24 CYS  24 24  24  CYS CYS A ? n 
A 1  25 GLY  25 25  25  GLY GLY A ? n 
A 1  26 GLY  26 26  26  GLY GLY A ? n 
A 1  27 ILE  27 27  27  ILE ILE A ? n 
A 1  28 LEU  28 28  28  LEU LEU A ? n 
A 1  29 VAL  29 29  29  VAL VAL A ? n 
A 1  30 GLU  30 30  30  GLU GLU A ? n 
A 1  31 PRO  31 31  31  PRO PRO A ? n 
A 1  32 ASP  32 32  32  ASP ASP A ? n 
A 1  33 TRP  33 33  33  TRP TRP A ? n 
A 1  34 VAL  34 34  34  VAL VAL A ? n 
A 1  35 LEU  35 35  35  LEU LEU A ? n 
A 1  36 THR  36 36  36  THR THR A ? n 
A 1  37 ALA  37 37  37  ALA ALA A ? n 
A 1  38 ALA  38 38  38  ALA ALA A ? n 
A 1  39 TYR  39 39  39  TYR TYR A ? n 
A 1  40 CYS  40 40  40  CYS CYS A ? n 
A 1  41 ILE  41 41  41  ILE ILE A ? n 
A 1  42 GLY  42 42  42  GLY GLY A ? n 
A 1  43 SER  43 43  43  SER SER A ? n 
A 1  44 SER  44 44  44  SER SER A ? n 
A 1  45 MET  45 45  45  MET MET A ? n 
A 1  46 VAL  46 46  46  VAL VAL A ? n 
A 1  47 ILE  47 47  47  ILE ILE A ? n 
A 1  48 LEU  48 48  48  LEU LEU A ? n 
A 1  49 GLY  49 49  49  GLY GLY A ? n 
A 1  50 ALA  50 50  50  ALA ALA A ? n 
A 1  51 HIS  51 51  51  HIS HIS A ? n 
A 1  52 ASP  52 52  52  ASP ASP A ? n 
A 1  53 ILE  53 53  53  ILE ILE A ? n 
A 1  54 SER  54 54  54  SER SER A ? n 
A 1  55 ILE  55 55  55  ILE ILE A ? n 
A 1  56 LEU  56 56  56  LEU LEU A ? n 
A 1  57 GLU  57 57  57  GLU GLU A ? n 
A 1  58 LYS  58 58  58  LYS LYS A ? n 
A 1  59 THR  59 59  59  THR THR A ? n 
A 1  60 GLN  60 60  60  GLN GLN A ? n 
A 1  61 GLN  61 61  61  GLN GLN A ? n 
A 1  62 ARG  62 62  62  ARG ARG A ? n 
A 1  63 PHE  63 63  63  PHE PHE A ? n 
A 1  64 THR  64 64  64  THR THR A ? n 
A 1  65 VAL  65 65  65  VAL VAL A ? n 
A 1  66 GLN  66 66  66  GLN GLN A ? n 
A 1  67 SER  67 67  67  SER SER A ? n 
A 1  68 VAL  68 68  68  VAL VAL A ? n 
A 1  69 HIS  69 69  69  HIS HIS A ? n 
A 1  70 PRO  70 70  70  PRO PRO A ? n 
A 1  71 HIS  71 71  71  HIS HIS A ? n 
A 1  72 PRO  72 72  72  PRO PRO A ? n 
A 1  73 ASN  73 73  73  ASN ASN A ? n 
A 1  74 TYR  74 74  74  TYR TYR A ? n 
A 1  75 ASN  75 75  75  ASN ASN A ? n 
A 1  76 SER  76 76  76  SER SER A ? n 
A 1  77 ARG  77 77  77  ARG ARG A ? n 
A 1  78 THR  78 78  78  THR THR A ? n 
A 1  79 GLN  79 79  79  GLN GLN A ? n 
A 1  80 LYS  80 80  80  LYS LYS A ? n 
A 1  81 ASP  81 81  81  ASP ASP A ? n 
A 1  82 ASP  82 82  82  ASP ASP A ? n 
A 1  83 ILE  83 83  83  ILE ILE A ? n 
A 1  84 ALA  84 84  84  ALA ALA A ? n 
A 1  85 LEU  85 85  85  LEU LEU A ? n 
A 1  86 LEU  86 86  86  LEU LEU A ? n 
A 1  87 LYS  87 87  87  LYS LYS A ? n 
A 1  88 LEU  88 88  88  LEU LEU A ? n 
A 1  89 HIS  89 89  89  HIS HIS A ? n 
A 1  90 GLU  90 90  90  GLU GLU A ? n 
A 1  91 LYS  91 91  91  LYS LYS A ? n 
A 1  92 ALA  92 92  92  ALA ALA A ? n 
A 1  93 THR  93 93  93  THR THR A ? n 
A 1  94 ILE  94 94  94  ILE ILE A ? n 
A 1  95 THR  95 95  95  THR THR A ? n 
A 1  96 ALA  96 96  96  ALA ALA A ? n 
A 1  97 PHE  97 97  97  PHE PHE A ? n 
A 1  98 VAL  98 98  98  VAL VAL A ? n 
A 1  99 LYS  99 99  99  LYS LYS A ? n 
A 1 100 VAL 100 100 100 VAL VAL A ? n 
A 1 101 ILE 101 101 101 ILE ILE A ? n 
A 1 102 ARG 102 102 102 ARG ARG A ? n 
A 1 103 LEU 103 103 103 LEU LEU A ? n 
A 1 104 PRO 104 104 104 PRO PRO A ? n 
A 1 105 LYS 105 105 105 LYS LYS A ? n 
A 1 106 SER 106 106 106 SER SER A ? n 
A 1 107 THR 107 107 107 THR THR A ? n 
A 1 108 LEU 108 108 108 LEU LEU A ? n 
A 1 109 HIS 109 109 109 HIS HIS A ? n 
A 1 110 LYS 110 110 110 LYS LYS A ? n 
A 1 111 GLY 111 111 111 GLY GLY A ? n 
A 1 112 THR 112 112 112 THR THR A ? n 
A 1 113 LYS 113 113 113 LYS LYS A ? n 
A 1 114 CYS 114 114 114 CYS CYS A ? n 
A 1 115 SER 115 115 115 SER SER A ? n 
A 1 116 THR 116 116 116 THR THR A ? n 
A 1 117 ALA 117 117 117 ALA ALA A ? n 
A 1 118 GLY 118 118 118 GLY GLY A ? n 
A 1 119 TRP 119 119 119 TRP TRP A ? n 
A 1 120 GLY 120 120 120 GLY GLY A ? n 
A 1 121 LEU 121 121 121 LEU LEU A ? n 
A 1 122 ASN 122 122 122 ASN ASN A ? n 
A 1 123 ASP 123 123 123 ASP ASP A ? n 
A 1 124 GLN 124 124 124 GLN GLN A ? n 
A 1 125 GLU 125 125 125 GLU GLU A ? n 
A 1 126 LYS 126 126 126 LYS LYS A ? n 
A 1 127 PRO 127 127 127 PRO PRO A ? n 
A 1 128 SER 128 128 128 SER SER A ? n 
A 1 129 ASN 129 129 129 ASN ASN A ? n 
A 1 130 LYS 130 130 130 LYS LYS A ? n 
A 1 131 LEU 131 131 131 LEU LEU A ? n 
A 1 132 HIS 132 132 132 HIS HIS A ? n 
A 1 133 LYS 133 133 133 LYS LYS A ? n 
A 1 134 LYS 134 134 134 LYS LYS A ? n 
A 1 135 ASP 135 135 135 ASP ASP A ? n 
A 1 136 VAL 136 136 136 VAL VAL A ? n 
A 1 137 ILE 137 137 137 ILE ILE A ? n 
A 1 138 VAL 138 138 138 VAL VAL A ? n 
A 1 139 HIS 139 139 139 HIS HIS A ? n 
A 1 140 SER 140 140 140 SER SER A ? n 
A 1 141 TRP 141 141 141 TRP TRP A ? n 
A 1 142 LYS 142 142 142 LYS LYS A ? n 
A 1 143 ASP 143 143 143 ASP ASP A ? n 
A 1 144 CYS 144 144 144 CYS CYS A ? n 
A 1 145 SER 145 145 145 SER SER A ? n 
A 1 146 GLN 146 146 146 GLN GLN A ? n 
A 1 147 LEU 147 147 147 LEU LEU A ? n 
A 1 148 TYR 148 148 148 TYR TYR A ? n 
A 1 149 PRO 149 149 149 PRO PRO A ? n 
A 1 150 SER 150 150 150 SER SER A ? n 
A 1 151 LEU 151 151 151 LEU LEU A ? n 
A 1 152 SER 152 152 152 SER SER A ? n 
A 1 153 LYS 153 153 153 LYS LYS A ? n 
A 1 154 LYS 154 154 154 LYS LYS A ? n 
A 1 155 SER 155 155 155 SER SER A ? n 
A 1 156 ILE 156 156 156 ILE ILE A ? n 
A 1 157 CYS 157 157 157 CYS CYS A ? n 
A 1 158 ALA 158 158 158 ALA ALA A ? n 
A 1 159 GLY 159 159 159 GLY GLY A ? n 
A 1 160 SER 160 160 160 SER SER A ? n 
A 1 161 ASN 161 161 161 ASN ASN A ? n 
A 1 162 SER 162 162 162 SER SER A ? n 
A 1 163 ARG 163 163 163 ARG ARG A ? n 
A 1 164 ASN 164 164 164 ASN ASN A ? n 
A 1 165 ARG 165 165 165 ARG ARG A ? n 
A 1 166 ASP 166 166 166 ASP ASP A ? n 
A 1 167 SER 167 167 167 SER SER A ? n 
A 1 168 ASN 168 168 168 ASN ASN A ? n 
A 1 169 THR 169 169 169 THR THR A ? n 
A 1 170 GLY 170 170 170 GLY GLY A ? n 
A 1 171 ASP 171 171 171 ASP ASP A ? n 
A 1 172 GLU 172 172 172 GLU GLU A ? n 
A 1 173 GLY 173 173 173 GLY GLY A ? n 
A 1 174 ASN 174 174 174 ASN ASN A ? n 
A 1 175 PRO 175 175 175 PRO PRO A ? n 
A 1 176 LEU 176 176 176 LEU LEU A ? n 
A 1 177 ILE 177 177 177 ILE ILE A ? n 
A 1 178 CYS 178 178 178 CYS CYS A ? n 
A 1 179 ASN 179 179 179 ASN ASN A ? n 
A 1 180 GLU 180 180 180 GLU GLU A ? n 
A 1 181 VAL 181 181 181 VAL VAL A ? n 
A 1 182 PRO 182 182 182 PRO PRO A ? n 
A 1 183 GLN 183 183 183 GLN GLN A ? n 
A 1 184 GLY 184 184 184 GLY GLY A ? n 
A 1 185 ILE 185 185 185 ILE ILE A ? n 
A 1 186 LEU 186 186 186 LEU LEU A ? n 
A 1 187 SER 187 187 187 SER SER A ? n 
A 1 188 GLN 188 188 188 GLN GLN A ? n 
A 1 189 MET 189 189 189 MET MET A ? n 
A 1 190 PRO 190 190 190 PRO PRO A ? n 
A 1 191 SER 191 191 191 SER SER A ? n 
A 1 192 ARG 192 192 192 ARG ARG A ? n 
A 1 193 PRO 193 193 193 PRO PRO A ? n 
A 1 194 PRO 194 194 194 PRO PRO A ? n 
A 1 195 ALA 195 195 195 ALA ALA A ? n 
A 1 196 PHE 196 196 196 PHE PHE A ? n 
A 1 197 TYR 197 197 197 TYR TYR A ? n 
A 1 198 THR 198 198 198 THR THR A ? n 
A 1 199 LEU 199 199 199 LEU LEU A ? n 
A 1 200 ILE 200 200 200 ILE ILE A ? n 
A 1 201 SER 201 201 201 SER SER A ? n 
A 1 202 PRO 202 202 202 PRO PRO A ? n 
A 1 203 TYR 203 203 203 TYR TYR A ? n 
A 1 204 TYR 204 204 204 TYR TYR A ? n 
A 1 205 ASN 205 205 205 ASN ASN A ? n 
A 1 206 TRP 206 206 206 TRP TRP A ? n 
A 1 207 ILE 207 207 207 ILE ILE A ? n 
A 1 208 GLN 208 208 208 GLN GLN A ? n 
A 1 209 GLU 209 209 209 GLU GLU A ? n 
A 1 210 THR 210 210 210 THR THR A ? n 
A 1 211 LYS 211 211 211 LYS LYS A ? n 
A 1 212 ARG 212 212 212 ARG ARG A ? n 
A 1 213 LYS 213 213 213 LYS LYS A ? n 
A 1 214 ALA 214 214 214 ALA ALA A ? n 
# 
loop_
_atom_site.group_PDB 
_atom_site.id 
_atom_site.type_symbol 
_atom_site.label_atom_id 
_atom_site.label_alt_id 
_atom_site.label_comp_id 
_atom_site.label_asym_id 
_atom_site.label_entity_id 
_atom_site.label_seq_id 
_atom_site.pdbx_PDB_ins_code 
_atom_site.Cartn_x 
_atom_site.Cartn_y 
_atom_site.Cartn_z 
_atom_site.occupancy 
_atom_site.B_iso_or_equiv 
_atom_site.pdbx_formal_charge 
_atom_site.auth_seq_id 
_atom_site.auth_comp_id 
_atom_site.auth_asym_id 
_atom_site.auth_atom_id 
_atom_site.pdbx_PDB_model_num 
ATOM 1    N N   ? ARG A 1   1 ?  11.821   2.203  -1.209 1.000 59.140 ? 1   ARG A N   1 
ATOM 2    C CA  ? ARG A 1   1 ?  12.728   2.405  -2.334 1.000 59.140 ? 1   ARG A CA  1 
ATOM 3    C C   ? ARG A 1   1 ?  12.041   2.080  -3.656 1.000 59.140 ? 1   ARG A C   1 
ATOM 4    C CB  ? ARG A 1   1 ?  13.985   1.548  -2.172 1.000 59.140 ? 1   ARG A CB  1 
ATOM 5    O O   ? ARG A 1   1 ?  11.280   1.114  -3.746 1.000 59.140 ? 1   ARG A O   1 
ATOM 6    C CG  ? ARG A 1   1 ?  15.102   1.904  -3.141 1.000 59.140 ? 1   ARG A CG  1 
ATOM 7    C CD  ? ARG A 1   1 ?  16.353   1.075  -2.888 1.000 59.140 ? 1   ARG A CD  1 
ATOM 8    N NE  ? ARG A 1   1 ?  17.318   1.209  -3.976 1.000 59.140 ? 1   ARG A NE  1 
ATOM 9    N NH1 ? ARG A 1   1 ?  19.159   0.674  -2.687 1.000 59.140 ? 1   ARG A NH1 1 
ATOM 10   N NH2 ? ARG A 1   1 ?  19.414   1.164  -4.912 1.000 59.140 ? 1   ARG A NH2 1 
ATOM 11   C CZ  ? ARG A 1   1 ?  18.628   1.015  -3.856 1.000 59.140 ? 1   ARG A CZ  1 
ATOM 12   N N   ? ILE A 1   2 ?  12.087   2.910  -4.565 1.000 59.980 ? 2   ILE A N   1 
ATOM 13   C CA  ? ILE A 1   2 ?  11.862   2.477  -5.940 1.000 59.980 ? 2   ILE A CA  1 
ATOM 14   C C   ? ILE A 1   2 ?  13.178   2.509  -6.713 1.000 59.980 ? 2   ILE A C   1 
ATOM 15   C CB  ? ILE A 1   2 ?  10.805   3.357  -6.644 1.000 59.980 ? 2   ILE A CB  1 
ATOM 16   O O   ? ILE A 1   2 ?  13.393   3.391  -7.548 1.000 59.980 ? 2   ILE A O   1 
ATOM 17   C CG1 ? ILE A 1   2 ?   9.515   3.407  -5.816 1.000 59.980 ? 2   ILE A CG1 1 
ATOM 18   C CG2 ? ILE A 1   2 ?  10.528   2.840  -8.059 1.000 59.980 ? 2   ILE A CG2 1 
ATOM 19   C CD1 ? ILE A 1   2 ?   8.814   2.063  -5.681 1.000 59.980 ? 2   ILE A CD1 1 
ATOM 20   N N   ? VAL A 1   3 ?  14.318   1.932  -6.071 1.000 60.870 ? 3   VAL A N   1 
ATOM 21   C CA  ? VAL A 1   3 ?  15.653   1.864  -6.654 1.000 60.870 ? 3   VAL A CA  1 
ATOM 22   C C   ? VAL A 1   3 ?  15.609   1.067  -7.956 1.000 60.870 ? 3   VAL A C   1 
ATOM 23   C CB  ? VAL A 1   3 ?  16.668   1.231  -5.676 1.000 60.870 ? 3   VAL A CB  1 
ATOM 24   O O   ? VAL A 1   3 ?  15.090  -0.051  -7.989 1.000 60.870 ? 3   VAL A O   1 
ATOM 25   C CG1 ? VAL A 1   3 ?  18.055   1.154  -6.312 1.000 60.870 ? 3   VAL A CG1 1 
ATOM 26   C CG2 ? VAL A 1   3 ?  16.719   2.026  -4.373 1.000 60.870 ? 3   VAL A CG2 1 
ATOM 27   N N   ? GLY A 1   4 ?  16.060   1.769  -9.044 1.000 64.230 ? 4   GLY A N   1 
ATOM 28   C CA  ? GLY A 1   4 ?  16.026   1.170 -10.369 1.000 64.230 ? 4   GLY A CA  1 
ATOM 29   C C   ? GLY A 1   4 ?  14.702   1.373 -11.081 1.000 64.230 ? 4   GLY A C   1 
ATOM 30   O O   ? GLY A 1   4 ?  14.410   0.691 -12.066 1.000 64.230 ? 4   GLY A O   1 
ATOM 31   N N   ? GLY A 1   5 ?  13.755   2.187 -10.305 1.000 75.770 ? 5   GLY A N   1 
ATOM 32   C CA  ? GLY A 1   5 ?  12.490   2.543 -10.928 1.000 75.770 ? 5   GLY A CA  1 
ATOM 33   C C   ? GLY A 1   5 ?  12.595   3.747 -11.846 1.000 75.770 ? 5   GLY A C   1 
ATOM 34   O O   ? GLY A 1   5 ?  13.650   4.379 -11.931 1.000 75.770 ? 5   GLY A O   1 
ATOM 35   N N   ? GLN A 1   6 ?  11.726   3.948 -12.622 1.000 85.370 ? 6   GLN A N   1 
ATOM 36   C CA  ? GLN A 1   6 ?  11.637   5.092 -13.523 1.000 85.370 ? 6   GLN A CA  1 
ATOM 37   C C   ? GLN A 1   6 ?  10.519   6.041 -13.099 1.000 85.370 ? 6   GLN A C   1 
ATOM 38   C CB  ? GLN A 1   6 ?  11.412   4.626 -14.963 1.000 85.370 ? 6   GLN A CB  1 
ATOM 39   O O   ? GLN A 1   6 ?   9.517   5.610 -12.526 1.000 85.370 ? 6   GLN A O   1 
ATOM 40   C CG  ? GLN A 1   6 ?  10.124   3.837 -15.160 1.000 85.370 ? 6   GLN A CG  1 
ATOM 41   C CD  ? GLN A 1   6 ?  10.021   3.217 -16.540 1.000 85.370 ? 6   GLN A CD  1 
ATOM 42   N NE2 ? GLN A 1   6 ?   8.795   2.960 -16.985 1.000 85.370 ? 6   GLN A NE2 1 
ATOM 43   O OE1 ? GLN A 1   6 ?  11.034   2.972 -17.203 1.000 85.370 ? 6   GLN A OE1 1 
ATOM 44   N N   ? GLU A 1   7 ?  10.899   7.338 -13.214 1.000 90.510 ? 7   GLU A N   1 
ATOM 45   C CA  ? GLU A 1   7 ?   9.835   8.291 -12.914 1.000 90.510 ? 7   GLU A CA  1 
ATOM 46   C C   ? GLU A 1   7 ?   8.530   7.896 -13.599 1.000 90.510 ? 7   GLU A C   1 
ATOM 47   C CB  ? GLU A 1   7 ?  10.244   9.704 -13.338 1.000 90.510 ? 7   GLU A CB  1 
ATOM 48   O O   ? GLU A 1   7 ?   8.520   7.575 -14.790 1.000 90.510 ? 7   GLU A O   1 
ATOM 49   C CG  ? GLU A 1   7 ?   9.224  10.774 -12.977 1.000 90.510 ? 7   GLU A CG  1 
ATOM 50   C CD  ? GLU A 1   7 ?   9.673  12.180 -13.344 1.000 90.510 ? 7   GLU A CD  1 
ATOM 51   O OE1 ? GLU A 1   7 ?   8.810  13.075 -13.489 1.000 90.510 ? 7   GLU A OE1 1 
ATOM 52   O OE2 ? GLU A 1   7 ?  10.899  12.388 -13.488 1.000 90.510 ? 7   GLU A OE2 1 
ATOM 53   N N   ? ALA A 1   8 ?   7.469   7.870 -12.866 1.000 92.410 ? 8   ALA A N   1 
ATOM 54   C CA  ? ALA A 1   8 ?   6.141   7.592 -13.407 1.000 92.410 ? 8   ALA A CA  1 
ATOM 55   C C   ? ALA A 1   8 ?   5.638   8.756 -14.255 1.000 92.410 ? 8   ALA A C   1 
ATOM 56   C CB  ? ALA A 1   8 ?   5.157   7.297 -12.276 1.000 92.410 ? 8   ALA A CB  1 
ATOM 57   O O   ? ALA A 1   8 ?   5.965   9.915 -13.985 1.000 92.410 ? 8   ALA A O   1 
ATOM 58   N N   ? LYS A 1   9 ?   4.952   8.316 -15.367 1.000 94.460 ? 9   LYS A N   1 
ATOM 59   C CA  ? LYS A 1   9 ?   4.247   9.386 -16.067 1.000 94.460 ? 9   LYS A CA  1 
ATOM 60   C C   ? LYS A 1   9 ?   3.332  10.154 -15.118 1.000 94.460 ? 9   LYS A C   1 
ATOM 61   C CB  ? LYS A 1   9 ?   3.436   8.820 -17.234 1.000 94.460 ? 9   LYS A CB  1 
ATOM 62   O O   ? LYS A 1   9 ?   2.579   9.551 -14.349 1.000 94.460 ? 9   LYS A O   1 
ATOM 63   C CG  ? LYS A 1   9 ?   2.797   9.883 -18.116 1.000 94.460 ? 9   LYS A CG  1 
ATOM 64   C CD  ? LYS A 1   9 ?   2.003   9.260 -19.257 1.000 94.460 ? 9   LYS A CD  1 
ATOM 65   C CE  ? LYS A 1   9 ?   1.291  10.319 -20.088 1.000 94.460 ? 9   LYS A CE  1 
ATOM 66   N NZ  ? LYS A 1   9 ?   0.492   9.710 -21.194 1.000 94.460 ? 9   LYS A NZ  1 
ATOM 67   N N   ? PRO A 1  10 ?   3.531  11.501 -15.040 1.000 94.470 ? 10  PRO A N   1 
ATOM 68   C CA  ? PRO A 1  10 ?   2.657  12.267 -14.149 1.000 94.470 ? 10  PRO A CA  1 
ATOM 69   C C   ? PRO A 1  10 ?   1.193  11.843 -14.250 1.000 94.470 ? 10  PRO A C   1 
ATOM 70   C CB  ? PRO A 1  10 ?   2.842  13.709 -14.628 1.000 94.470 ? 10  PRO A CB  1 
ATOM 71   O O   ? PRO A 1  10 ?   0.661  11.708 -15.354 1.000 94.470 ? 10  PRO A O   1 
ATOM 72   C CG  ? PRO A 1  10 ?   4.217  13.744 -15.213 1.000 94.470 ? 10  PRO A CG  1 
ATOM 73   C CD  ? PRO A 1  10 ?   4.472  12.439 -15.911 1.000 94.470 ? 10  PRO A CD  1 
ATOM 74   N N   ? HIS A 1  11 ?   0.674  11.444 -12.977 1.000 93.190 ? 11  HIS A N   1 
ATOM 75   C CA  ? HIS A 1  11 ?  -0.746  11.184 -12.769 1.000 93.190 ? 11  HIS A CA  1 
ATOM 76   C C   ? HIS A 1  11 ?  -1.183   9.909 -13.482 1.000 93.190 ? 11  HIS A C   1 
ATOM 77   C CB  ? HIS A 1  11 ?  -1.583  12.370 -13.253 1.000 93.190 ? 11  HIS A CB  1 
ATOM 78   O O   ? HIS A 1  11 ?  -2.369   9.728 -13.769 1.000 93.190 ? 11  HIS A O   1 
ATOM 79   C CG  ? HIS A 1  11 ?  -1.202  13.671 -12.622 1.000 93.190 ? 11  HIS A CG  1 
ATOM 80   C CD2 ? HIS A 1  11 ?  -0.759  14.828 -13.168 1.000 93.190 ? 11  HIS A CD2 1 
ATOM 81   N ND1 ? HIS A 1  11 ?  -1.254  13.881 -11.261 1.000 93.190 ? 11  HIS A ND1 1 
ATOM 82   C CE1 ? HIS A 1  11 ?  -0.860  15.116 -10.997 1.000 93.190 ? 11  HIS A CE1 1 
ATOM 83   N NE2 ? HIS A 1  11 ?  -0.554  15.711 -12.137 1.000 93.190 ? 11  HIS A NE2 1 
ATOM 84   N N   ? SER A 1  12 ?  -0.304   9.055 -13.842 1.000 94.990 ? 12  SER A N   1 
ATOM 85   C CA  ? SER A 1  12 ?  -0.570   7.745 -14.429 1.000 94.990 ? 12  SER A CA  1 
ATOM 86   C C   ? SER A 1  12 ?  -0.967   6.731 -13.361 1.000 94.990 ? 12  SER A C   1 
ATOM 87   C CB  ? SER A 1  12 ?   0.655   7.241 -15.193 1.000 94.990 ? 12  SER A CB  1 
ATOM 88   O O   ? SER A 1  12 ?  -1.481   5.657 -13.679 1.000 94.990 ? 12  SER A O   1 
ATOM 89   O OG  ? SER A 1  12 ?   1.752   7.051 -14.316 1.000 94.990 ? 12  SER A OG  1 
ATOM 90   N N   ? LEU A 1  13 ?  -0.871   7.007 -12.084 1.000 95.440 ? 13  LEU A N   1 
ATOM 91   C CA  ? LEU A 1  13 ?  -1.234   6.171 -10.945 1.000 95.440 ? 13  LEU A CA  1 
ATOM 92   C C   ? LEU A 1  13 ?  -2.180   6.912 -10.006 1.000 95.440 ? 13  LEU A C   1 
ATOM 93   C CB  ? LEU A 1  13 ?   0.018   5.730 -10.182 1.000 95.440 ? 13  LEU A CB  1 
ATOM 94   O O   ? LEU A 1  13 ?  -1.786   7.309  -8.907 1.000 95.440 ? 13  LEU A O   1 
ATOM 95   C CG  ? LEU A 1  13 ?   1.089   5.004 -10.999 1.000 95.440 ? 13  LEU A CG  1 
ATOM 96   C CD1 ? LEU A 1  13 ?   2.397   4.940 -10.218 1.000 95.440 ? 13  LEU A CD1 1 
ATOM 97   C CD2 ? LEU A 1  13 ?   0.616   3.605 -11.377 1.000 95.440 ? 13  LEU A CD2 1 
ATOM 98   N N   ? PRO A 1  14 ?  -3.450   7.098 -10.342 1.000 96.800 ? 14  PRO A N   1 
ATOM 99   C CA  ? PRO A 1  14 ?  -4.404   7.994  -9.683 1.000 96.800 ? 14  PRO A CA  1 
ATOM 100  C C   ? PRO A 1  14 ?  -4.935   7.427  -8.369 1.000 96.800 ? 14  PRO A C   1 
ATOM 101  C CB  ? PRO A 1  14 ?  -5.529   8.130 -10.713 1.000 96.800 ? 14  PRO A CB  1 
ATOM 102  O O   ? PRO A 1  14 ?  -5.586   8.141  -7.602 1.000 96.800 ? 14  PRO A O   1 
ATOM 103  C CG  ? PRO A 1  14 ?  -5.469   6.869 -11.513 1.000 96.800 ? 14  PRO A CG  1 
ATOM 104  C CD  ? PRO A 1  14 ?  -4.031   6.459 -11.651 1.000 96.800 ? 14  PRO A CD  1 
ATOM 105  N N   ? TYR A 1  15 ?  -4.496   6.230  -7.942 1.000 96.990 ? 15  TYR A N   1 
ATOM 106  C CA  ? TYR A 1  15 ?  -4.917   5.577  -6.707 1.000 96.990 ? 15  TYR A CA  1 
ATOM 107  C C   ? TYR A 1  15 ?  -3.866   5.744  -5.616 1.000 96.990 ? 15  TYR A C   1 
ATOM 108  C CB  ? TYR A 1  15 ?  -5.184   4.088  -6.951 1.000 96.990 ? 15  TYR A CB  1 
ATOM 109  O O   ? TYR A 1  15 ?  -4.096   5.375  -4.462 1.000 96.990 ? 15  TYR A O   1 
ATOM 110  C CG  ? TYR A 1  15 ?  -4.151   3.421  -7.825 1.000 96.990 ? 15  TYR A CG  1 
ATOM 111  C CD1 ? TYR A 1  15 ?  -4.403   3.178  -9.174 1.000 96.990 ? 15  TYR A CD1 1 
ATOM 112  C CD2 ? TYR A 1  15 ?  -2.922   3.030  -7.305 1.000 96.990 ? 15  TYR A CD2 1 
ATOM 113  C CE1 ? TYR A 1  15 ?  -3.455   2.562  -9.983 1.000 96.990 ? 15  TYR A CE1 1 
ATOM 114  C CE2 ? TYR A 1  15 ?  -1.966   2.413  -8.106 1.000 96.990 ? 15  TYR A CE2 1 
ATOM 115  O OH  ? TYR A 1  15 ?  -1.298   1.573 -10.238 1.000 96.990 ? 15  TYR A OH  1 
ATOM 116  C CZ  ? TYR A 1  15 ?  -2.241   2.184  -9.441 1.000 96.990 ? 15  TYR A CZ  1 
ATOM 117  N N   ? MET A 1  16 ?  -2.702   6.258  -5.984 1.000 96.630 ? 16  MET A N   1 
ATOM 118  C CA  ? MET A 1  16 ?  -1.570   6.368  -5.069 1.000 96.630 ? 16  MET A CA  1 
ATOM 119  C C   ? MET A 1  16 ?  -1.827   7.433  -4.009 1.000 96.630 ? 16  MET A C   1 
ATOM 120  C CB  ? MET A 1  16 ?  -0.287   6.692  -5.836 1.000 96.630 ? 16  MET A CB  1 
ATOM 121  O O   ? MET A 1  16 ?  -2.275   8.536  -4.328 1.000 96.630 ? 16  MET A O   1 
ATOM 122  C CG  ? MET A 1  16 ?   0.351   5.485  -6.504 1.000 96.630 ? 16  MET A CG  1 
ATOM 123  S SD  ? MET A 1  16 ?   0.758   4.154  -5.308 1.000 96.630 ? 16  MET A SD  1 
ATOM 124  C CE  ? MET A 1  16 ?   2.140   4.929  -4.424 1.000 96.630 ? 16  MET A CE  1 
ATOM 125  N N   ? ALA A 1  17 ?  -1.526   7.029  -2.776 1.000 95.790 ? 17  ALA A N   1 
ATOM 126  C CA  ? ALA A 1  17 ?  -1.629   7.952  -1.649 1.000 95.790 ? 17  ALA A CA  1 
ATOM 127  C C   ? ALA A 1  17 ?  -0.268   8.174  -0.995 1.000 95.790 ? 17  ALA A C   1 
ATOM 128  C CB  ? ALA A 1  17 ?  -2.630   7.429  -0.622 1.000 95.790 ? 17  ALA A CB  1 
ATOM 129  O O   ? ALA A 1  17 ?   0.494   7.225  -0.796 1.000 95.790 ? 17  ALA A O   1 
ATOM 130  N N   ? TYR A 1  18 ?  -0.028   9.428  -0.720 1.000 94.760 ? 18  TYR A N   1 
ATOM 131  C CA  ? TYR A 1  18 ?   1.133   9.796   0.083 1.000 94.760 ? 18  TYR A CA  1 
ATOM 132  C C   ? TYR A 1  18 ?   0.733  10.062   1.529 1.000 94.760 ? 18  TYR A C   1 
ATOM 133  C CB  ? TYR A 1  18 ?   1.823  11.031  -0.503 1.000 94.760 ? 18  TYR A CB  1 
ATOM 134  O O   ? TYR A 1  18 ?  -0.146  10.885   1.796 1.000 94.760 ? 18  TYR A O   1 
ATOM 135  C CG  ? TYR A 1  18 ?   3.007  11.505   0.304 1.000 94.760 ? 18  TYR A CG  1 
ATOM 136  C CD1 ? TYR A 1  18 ?   2.925  12.652   1.091 1.000 94.760 ? 18  TYR A CD1 1 
ATOM 137  C CD2 ? TYR A 1  18 ?   4.211  10.808   0.281 1.000 94.760 ? 18  TYR A CD2 1 
ATOM 138  C CE1 ? TYR A 1  18 ?   4.014  13.093   1.835 1.000 94.760 ? 18  TYR A CE1 1 
ATOM 139  C CE2 ? TYR A 1  18 ?   5.306  11.241   1.021 1.000 94.760 ? 18  TYR A CE2 1 
ATOM 140  O OH  ? TYR A 1  18 ?   6.280  12.815   2.529 1.000 94.760 ? 18  TYR A OH  1 
ATOM 141  C CZ  ? TYR A 1  18 ?   5.198  12.382   1.794 1.000 94.760 ? 18  TYR A CZ  1 
ATOM 142  N N   ? LEU A 1  19 ?   1.272   9.302   2.431 1.000 93.350 ? 19  LEU A N   1 
ATOM 143  C CA  ? LEU A 1  19 ?   1.031   9.499   3.856 1.000 93.350 ? 19  LEU A CA  1 
ATOM 144  C C   ? LEU A 1  19 ?   2.152  10.316   4.489 1.000 93.350 ? 19  LEU A C   1 
ATOM 145  C CB  ? LEU A 1  19 ?   0.900   8.151   4.569 1.000 93.350 ? 19  LEU A CB  1 
ATOM 146  O O   ? LEU A 1  19 ?   3.287   9.844   4.594 1.000 93.350 ? 19  LEU A O   1 
ATOM 147  C CG  ? LEU A 1  19 ?  -0.435   7.423   4.403 1.000 93.350 ? 19  LEU A CG  1 
ATOM 148  C CD1 ? LEU A 1  19 ?  -0.683   7.101   2.933 1.000 93.350 ? 19  LEU A CD1 1 
ATOM 149  C CD2 ? LEU A 1  19 ?  -0.460   6.152   5.245 1.000 93.350 ? 19  LEU A CD2 1 
ATOM 150  N N   ? ARG A 1  20 ?   1.785  11.560   4.842 1.000 83.400 ? 20  ARG A N   1 
ATOM 151  C CA  ? ARG A 1  20 ?   2.693  12.592   5.334 1.000 83.400 ? 20  ARG A CA  1 
ATOM 152  C C   ? ARG A 1  20 ?   3.033  12.366   6.803 1.000 83.400 ? 20  ARG A C   1 
ATOM 153  C CB  ? ARG A 1  20 ?   2.081  13.982   5.145 1.000 83.400 ? 20  ARG A CB  1 
ATOM 154  O O   ? ARG A 1  20 ?   2.190  11.908   7.578 1.000 83.400 ? 20  ARG A O   1 
ATOM 155  C CG  ? ARG A 1  20 ?   3.068  15.121   5.341 1.000 83.400 ? 20  ARG A CG  1 
ATOM 156  C CD  ? ARG A 1  20 ?   2.465  16.463   4.953 1.000 83.400 ? 20  ARG A CD  1 
ATOM 157  N NE  ? ARG A 1  20 ?   3.351  17.572   5.295 1.000 83.400 ? 20  ARG A NE  1 
ATOM 158  N NH1 ? ARG A 1  20 ?   2.379  19.072   3.831 1.000 83.400 ? 20  ARG A NH1 1 
ATOM 159  N NH2 ? ARG A 1  20 ?   4.146  19.721   5.138 1.000 83.400 ? 20  ARG A NH2 1 
ATOM 160  C CZ  ? ARG A 1  20 ?   3.290  18.786   4.754 1.000 83.400 ? 20  ARG A CZ  1 
ATOM 161  N N   ? LYS A 1  21 ?   4.348  12.262   7.276 1.000 75.290 ? 21  LYS A N   1 
ATOM 162  C CA  ? LYS A 1  21 ?   4.972  12.061   8.581 1.000 75.290 ? 21  LYS A CA  1 
ATOM 163  C C   ? LYS A 1  21 ?   5.663  10.703   8.657 1.000 75.290 ? 21  LYS A C   1 
ATOM 164  C CB  ? LYS A 1  21 ?   3.934  12.184   9.697 1.000 75.290 ? 21  LYS A CB  1 
ATOM 165  O O   ? LYS A 1  21 ?   6.755  10.586   9.217 1.000 75.290 ? 21  LYS A O   1 
ATOM 166  C CG  ? LYS A 1  21 ?   4.535  12.330  11.088 1.000 75.290 ? 21  LYS A CG  1 
ATOM 167  C CD  ? LYS A 1  21 ?   3.459  12.571  12.139 1.000 75.290 ? 21  LYS A CD  1 
ATOM 168  C CE  ? LYS A 1  21 ?   4.050  12.635  13.541 1.000 75.290 ? 21  LYS A CE  1 
ATOM 169  N NZ  ? LYS A 1  21 ?   3.018  12.985  14.562 1.000 75.290 ? 21  LYS A NZ  1 
ATOM 170  N N   ? SER A 1  22 ?   5.120   9.653   7.950 1.000 70.290 ? 22  SER A N   1 
ATOM 171  C CA  ? SER A 1  22 ?   5.649   8.293   7.974 1.000 70.290 ? 22  SER A CA  1 
ATOM 172  C C   ? SER A 1  22 ?   6.274   7.919   6.635 1.000 70.290 ? 22  SER A C   1 
ATOM 173  C CB  ? SER A 1  22 ?   4.545   7.296   8.327 1.000 70.290 ? 22  SER A CB  1 
ATOM 174  O O   ? SER A 1  22 ?   6.769   6.803   6.465 1.000 70.290 ? 22  SER A O   1 
ATOM 175  O OG  ? SER A 1  22 ?   4.042   7.541   9.629 1.000 70.290 ? 22  SER A OG  1 
ATOM 176  N N   ? PHE A 1  23 ?   6.554   9.012   5.673 1.000 80.890 ? 23  PHE A N   1 
ATOM 177  C CA  ? PHE A 1  23 ?   7.075   8.754   4.335 1.000 80.890 ? 23  PHE A CA  1 
ATOM 178  C C   ? PHE A 1  23 ?   6.599   7.400   3.821 1.000 80.890 ? 23  PHE A C   1 
ATOM 179  C CB  ? PHE A 1  23 ?   8.606   8.808   4.333 1.000 80.890 ? 23  PHE A CB  1 
ATOM 180  O O   ? PHE A 1  23 ?   7.413   6.545   3.466 1.000 80.890 ? 23  PHE A O   1 
ATOM 181  C CG  ? PHE A 1  23 ?   9.164  10.190   4.539 1.000 80.890 ? 23  PHE A CG  1 
ATOM 182  C CD1 ? PHE A 1  23 ?   9.311  11.063   3.467 1.000 80.890 ? 23  PHE A CD1 1 
ATOM 183  C CD2 ? PHE A 1  23 ?   9.543  10.617   5.805 1.000 80.890 ? 23  PHE A CD2 1 
ATOM 184  C CE1 ? PHE A 1  23 ?   9.828  12.342   3.655 1.000 80.890 ? 23  PHE A CE1 1 
ATOM 185  C CE2 ? PHE A 1  23 ?  10.060  11.895   6.000 1.000 80.890 ? 23  PHE A CE2 1 
ATOM 186  C CZ  ? PHE A 1  23 ?  10.203  12.755   4.924 1.000 80.890 ? 23  PHE A CZ  1 
ATOM 187  N N   ? CYS A 1  24 ?   5.258   7.109   3.913 1.000 90.470 ? 24  CYS A N   1 
ATOM 188  C CA  ? CYS A 1  24 ?   4.623   5.867   3.487 1.000 90.470 ? 24  CYS A CA  1 
ATOM 189  C C   ? CYS A 1  24 ?   3.676   6.111   2.318 1.000 90.470 ? 24  CYS A C   1 
ATOM 190  C CB  ? CYS A 1  24 ?   3.860   5.230   4.648 1.000 90.470 ? 24  CYS A CB  1 
ATOM 191  O O   ? CYS A 1  24 ?   3.283   7.250   2.059 1.000 90.470 ? 24  CYS A O   1 
ATOM 192  S SG  ? CYS A 1  24 ?   4.927   4.443   5.875 1.000 90.470 ? 24  CYS A SG  1 
ATOM 193  N N   ? GLY A 1  25 ?   3.424   5.023   1.692 1.000 92.650 ? 25  GLY A N   1 
ATOM 194  C CA  ? GLY A 1  25 ?   2.423   5.041   0.638 1.000 92.650 ? 25  GLY A CA  1 
ATOM 195  C C   ? GLY A 1  25 ?   1.123   4.370   1.038 1.000 92.650 ? 25  GLY A C   1 
ATOM 196  O O   ? GLY A 1  25 ?   0.996   3.866   2.156 1.000 92.650 ? 25  GLY A O   1 
ATOM 197  N N   ? GLY A 1  26 ?   0.129   4.473   0.205 1.000 95.270 ? 26  GLY A N   1 
ATOM 198  C CA  ? GLY A 1  26 ?  -1.171   3.836   0.346 1.000 95.270 ? 26  GLY A CA  1 
ATOM 199  C C   ? GLY A 1  26 ?  -1.974   3.830  -0.941 1.000 95.270 ? 26  GLY A C   1 
ATOM 200  O O   ? GLY A 1  26 ?  -1.526   4.358  -1.961 1.000 95.270 ? 26  GLY A O   1 
ATOM 201  N N   ? ILE A 1  27 ?  -3.153   3.111  -0.851 1.000 96.960 ? 27  ILE A N   1 
ATOM 202  C CA  ? ILE A 1  27 ?  -4.025   3.041  -2.018 1.000 96.960 ? 27  ILE A CA  1 
ATOM 203  C C   ? ILE A 1  27 ?  -5.447   3.436  -1.624 1.000 96.960 ? 27  ILE A C   1 
ATOM 204  C CB  ? ILE A 1  27 ?  -4.016   1.629  -2.646 1.000 96.960 ? 27  ILE A CB  1 
ATOM 205  O O   ? ILE A 1  27 ?  -5.935   3.046  -0.561 1.000 96.960 ? 27  ILE A O   1 
ATOM 206  C CG1 ? ILE A 1  27 ?  -4.434   0.580  -1.609 1.000 96.960 ? 27  ILE A CG1 1 
ATOM 207  C CG2 ? ILE A 1  27 ?  -2.637   1.306  -3.228 1.000 96.960 ? 27  ILE A CG2 1 
ATOM 208  C CD1 ? ILE A 1  27 ?  -4.544  -0.832  -2.167 1.000 96.960 ? 27  ILE A CD1 1 
ATOM 209  N N   ? LEU A 1  28 ?  -5.968   4.326  -2.457 1.000 98.030 ? 28  LEU A N   1 
ATOM 210  C CA  ? LEU A 1  28 ?  -7.367   4.701  -2.282 1.000 98.030 ? 28  LEU A CA  1 
ATOM 211  C C   ? LEU A 1  28 ?  -8.292   3.577  -2.736 1.000 98.030 ? 28  LEU A C   1 
ATOM 212  C CB  ? LEU A 1  28 ?  -7.679   5.981  -3.061 1.000 98.030 ? 28  LEU A CB  1 
ATOM 213  O O   ? LEU A 1  28 ?  -8.344   3.251  -3.924 1.000 98.030 ? 28  LEU A O   1 
ATOM 214  C CG  ? LEU A 1  28 ?  -9.068   6.585  -2.843 1.000 98.030 ? 28  LEU A CG  1 
ATOM 215  C CD1 ? LEU A 1  28 ?  -9.217   7.065  -1.403 1.000 98.030 ? 28  LEU A CD1 1 
ATOM 216  C CD2 ? LEU A 1  28 ?  -9.313   7.729  -3.821 1.000 98.030 ? 28  LEU A CD2 1 
ATOM 217  N N   ? VAL A 1  29 ?  -9.102   3.012  -1.763 1.000 97.560 ? 29  VAL A N   1 
ATOM 218  C CA  ? VAL A 1  29 ?  -9.896   1.828  -2.074 1.000 97.560 ? 29  VAL A CA  1 
ATOM 219  C C   ? VAL A 1  29 ? -11.382   2.174  -2.026 1.000 97.560 ? 29  VAL A C   1 
ATOM 220  C CB  ? VAL A 1  29 ?  -9.588   0.667  -1.101 1.000 97.560 ? 29  VAL A CB  1 
ATOM 221  O O   ? VAL A 1  29 ? -12.215   1.438  -2.560 1.000 97.560 ? 29  VAL A O   1 
ATOM 222  C CG1 ? VAL A 1  29 ?  -8.172   0.139  -1.322 1.000 97.560 ? 29  VAL A CG1 1 
ATOM 223  C CG2 ? VAL A 1  29 ?  -9.773   1.120   0.346 1.000 97.560 ? 29  VAL A CG2 1 
ATOM 224  N N   ? GLU A 1  30 ? -11.720   3.327  -1.493 1.000 97.590 ? 30  GLU A N   1 
ATOM 225  C CA  ? GLU A 1  30 ? -12.990   4.047  -1.479 1.000 97.590 ? 30  GLU A CA  1 
ATOM 226  C C   ? GLU A 1  30 ? -12.771   5.550  -1.329 1.000 97.590 ? 30  GLU A C   1 
ATOM 227  C CB  ? GLU A 1  30 ? -13.888   3.531  -0.352 1.000 97.590 ? 30  GLU A CB  1 
ATOM 228  O O   ? GLU A 1  30 ? -11.691   5.988  -0.930 1.000 97.590 ? 30  GLU A O   1 
ATOM 229  C CG  ? GLU A 1  30 ? -14.479   2.154  -0.618 1.000 97.590 ? 30  GLU A CG  1 
ATOM 230  C CD  ? GLU A 1  30 ? -15.949   2.049  -0.242 1.000 97.590 ? 30  GLU A CD  1 
ATOM 231  O OE1 ? GLU A 1  30 ? -16.577   1.006  -0.534 1.000 97.590 ? 30  GLU A OE1 1 
ATOM 232  O OE2 ? GLU A 1  30 ? -16.476   3.017   0.350 1.000 97.590 ? 30  GLU A OE2 1 
ATOM 233  N N   ? PRO A 1  31 ? -13.826   6.383  -1.670 1.000 97.990 ? 31  PRO A N   1 
ATOM 234  C CA  ? PRO A 1  31 ? -13.621   7.833  -1.662 1.000 97.990 ? 31  PRO A CA  1 
ATOM 235  C C   ? PRO A 1  31 ? -13.142   8.354  -0.309 1.000 97.990 ? 31  PRO A C   1 
ATOM 236  C CB  ? PRO A 1  31 ? -15.008   8.387  -2.000 1.000 97.990 ? 31  PRO A CB  1 
ATOM 237  O O   ? PRO A 1  31 ? -12.547   9.433  -0.234 1.000 97.990 ? 31  PRO A O   1 
ATOM 238  C CG  ? PRO A 1  31 ? -15.639   7.338  -2.858 1.000 97.990 ? 31  PRO A CG  1 
ATOM 239  C CD  ? PRO A 1  31 ? -15.244   5.989  -2.330 1.000 97.990 ? 31  PRO A CD  1 
ATOM 240  N N   ? ASP A 1  32 ? -13.242   7.501   0.724 1.000 97.990 ? 32  ASP A N   1 
ATOM 241  C CA  ? ASP A 1  32 ? -12.834   7.985   2.039 1.000 97.990 ? 32  ASP A CA  1 
ATOM 242  C C   ? ASP A 1  32 ? -11.978   6.949   2.764 1.000 97.990 ? 32  ASP A C   1 
ATOM 243  C CB  ? ASP A 1  32 ? -14.059   8.340   2.885 1.000 97.990 ? 32  ASP A CB  1 
ATOM 244  O O   ? ASP A 1  32 ? -11.777   7.040   3.977 1.000 97.990 ? 32  ASP A O   1 
ATOM 245  C CG  ? ASP A 1  32 ? -15.034   7.184   3.030 1.000 97.990 ? 32  ASP A CG  1 
ATOM 246  O OD1 ? ASP A 1  32 ? -14.883   6.167   2.320 1.000 97.990 ? 32  ASP A OD1 1 
ATOM 247  O OD2 ? ASP A 1  32 ? -15.962   7.294   3.860 1.000 97.990 ? 32  ASP A OD2 1 
ATOM 248  N N   ? TRP A 1  33 ? -11.566   5.917   2.017 1.000 98.200 ? 33  TRP A N   1 
ATOM 249  C CA  ? TRP A 1  33 ? -10.781   4.865   2.656 1.000 98.200 ? 33  TRP A CA  1 
ATOM 250  C C   ? TRP A 1  33 ?  -9.463   4.646   1.922 1.000 98.200 ? 33  TRP A C   1 
ATOM 251  C CB  ? TRP A 1  33 ? -11.575   3.557   2.707 1.000 98.200 ? 33  TRP A CB  1 
ATOM 252  O O   ? TRP A 1  33 ?  -9.447   4.473   0.701 1.000 98.200 ? 33  TRP A O   1 
ATOM 253  C CG  ? TRP A 1  33 ? -12.670   3.548   3.732 1.000 98.200 ? 33  TRP A CG  1 
ATOM 254  C CD1 ? TRP A 1  33 ? -14.005   3.745   3.512 1.000 98.200 ? 33  TRP A CD1 1 
ATOM 255  C CD2 ? TRP A 1  33 ? -12.521   3.336   5.139 1.000 98.200 ? 33  TRP A CD2 1 
ATOM 256  C CE2 ? TRP A 1  33 ? -13.810   3.417   5.712 1.000 98.200 ? 33  TRP A CE2 1 
ATOM 257  C CE3 ? TRP A 1  33 ? -11.423   3.085   5.971 1.000 98.200 ? 33  TRP A CE3 1 
ATOM 258  N NE1 ? TRP A 1  33 ? -14.696   3.667   4.699 1.000 98.200 ? 33  TRP A NE1 1 
ATOM 259  C CH2 ? TRP A 1  33 ? -12.937   3.010   7.874 1.000 98.200 ? 33  TRP A CH2 1 
ATOM 260  C CZ2 ? TRP A 1  33 ? -14.029   3.255   7.082 1.000 98.200 ? 33  TRP A CZ2 1 
ATOM 261  C CZ3 ? TRP A 1  33 ? -11.643   2.924   7.335 1.000 98.200 ? 33  TRP A CZ3 1 
ATOM 262  N N   ? VAL A 1  34 ?  -8.357   4.655   2.693 1.000 97.910 ? 34  VAL A N   1 
ATOM 263  C CA  ? VAL A 1  34 ?  -7.010   4.384   2.201 1.000 97.910 ? 34  VAL A CA  1 
ATOM 264  C C   ? VAL A 1  34 ?  -6.466   3.116   2.857 1.000 97.910 ? 34  VAL A C   1 
ATOM 265  C CB  ? VAL A 1  34 ?  -6.059   5.572   2.467 1.000 97.910 ? 34  VAL A CB  1 
ATOM 266  O O   ? VAL A 1  34 ?  -6.555   2.953   4.076 1.000 97.910 ? 34  VAL A O   1 
ATOM 267  C CG1 ? VAL A 1  34 ?  -4.619   5.200   2.116 1.000 97.910 ? 34  VAL A CG1 1 
ATOM 268  C CG2 ? VAL A 1  34 ?  -6.505   6.799   1.675 1.000 97.910 ? 34  VAL A CG2 1 
ATOM 269  N N   ? LEU A 1  35 ?  -6.020   2.248   1.997 1.000 97.700 ? 35  LEU A N   1 
ATOM 270  C CA  ? LEU A 1  35 ?  -5.372   1.018   2.437 1.000 97.700 ? 35  LEU A CA  1 
ATOM 271  C C   ? LEU A 1  35 ?  -3.858   1.193   2.497 1.000 97.700 ? 35  LEU A C   1 
ATOM 272  C CB  ? LEU A 1  35 ?  -5.727  -0.140   1.501 1.000 97.700 ? 35  LEU A CB  1 
ATOM 273  O O   ? LEU A 1  35 ?  -3.247   1.679   1.542 1.000 97.700 ? 35  LEU A O   1 
ATOM 274  C CG  ? LEU A 1  35 ?  -5.214  -1.522   1.909 1.000 97.700 ? 35  LEU A CG  1 
ATOM 275  C CD1 ? LEU A 1  35 ?  -5.929  -2.003   3.167 1.000 97.700 ? 35  LEU A CD1 1 
ATOM 276  C CD2 ? LEU A 1  35 ?  -5.399  -2.519   0.769 1.000 97.700 ? 35  LEU A CD2 1 
ATOM 277  N N   ? THR A 1  36 ?  -3.167   0.754   3.635 1.000 96.580 ? 36  THR A N   1 
ATOM 278  C CA  ? THR A 1  36 ?  -1.730   0.927   3.816 1.000 96.580 ? 36  THR A CA  1 
ATOM 279  C C   ? THR A 1  36 ?  -1.172  -0.133   4.762 1.000 96.580 ? 36  THR A C   1 
ATOM 280  C CB  ? THR A 1  36 ?  -1.400   2.329   4.360 1.000 96.580 ? 36  THR A CB  1 
ATOM 281  O O   ? THR A 1  36 ?  -1.909  -1.004   5.229 1.000 96.580 ? 36  THR A O   1 
ATOM 282  C CG2 ? THR A 1  36 ?  -1.859   2.479   5.807 1.000 96.580 ? 36  THR A CG2 1 
ATOM 283  O OG1 ? THR A 1  36 ?   0.016   2.539   4.295 1.000 96.580 ? 36  THR A OG1 1 
ATOM 284  N N   ? ALA A 1  37 ?   0.074  -0.070   4.961 1.000 94.990 ? 37  ALA A N   1 
ATOM 285  C CA  ? ALA A 1  37 ?   0.699  -0.939   5.955 1.000 94.990 ? 37  ALA A CA  1 
ATOM 286  C C   ? ALA A 1  37 ?   0.431  -0.435   7.370 1.000 94.990 ? 37  ALA A C   1 
ATOM 287  C CB  ? ALA A 1  37 ?   2.202  -1.038   5.705 1.000 94.990 ? 37  ALA A CB  1 
ATOM 288  O O   ? ALA A 1  37 ?   0.452   0.773   7.620 1.000 94.990 ? 37  ALA A O   1 
ATOM 289  N N   ? ALA A 1  38 ?   0.153  -1.404   8.279 1.000 94.800 ? 38  ALA A N   1 
ATOM 290  C CA  ? ALA A 1  38 ?  -0.073  -1.051   9.678 1.000 94.800 ? 38  ALA A CA  1 
ATOM 291  C C   ? ALA A 1  38 ?   1.136  -0.329  10.264 1.000 94.800 ? 38  ALA A C   1 
ATOM 292  C CB  ? ALA A 1  38 ?  -0.392  -2.300  10.496 1.000 94.800 ? 38  ALA A CB  1 
ATOM 293  O O   ? ALA A 1  38 ?   0.991   0.528  11.139 1.000 94.800 ? 38  ALA A O   1 
ATOM 294  N N   ? TYR A 1  39 ?   2.176  -0.668   9.834 1.000 89.820 ? 39  TYR A N   1 
ATOM 295  C CA  ? TYR A 1  39 ?   3.433  -0.056  10.250 1.000 89.820 ? 39  TYR A CA  1 
ATOM 296  C C   ? TYR A 1  39 ?   3.450   1.432   9.921 1.000 89.820 ? 39  TYR A C   1 
ATOM 297  C CB  ? TYR A 1  39 ?   4.619  -0.753   9.577 1.000 89.820 ? 39  TYR A CB  1 
ATOM 298  O O   ? TYR A 1  39 ?   4.176   2.205  10.550 1.000 89.820 ? 39  TYR A O   1 
ATOM 299  C CG  ? TYR A 1  39 ?   5.963  -0.287  10.083 1.000 89.820 ? 39  TYR A CG  1 
ATOM 300  C CD1 ? TYR A 1  39 ?   6.667   0.717   9.423 1.000 89.820 ? 39  TYR A CD1 1 
ATOM 301  C CD2 ? TYR A 1  39 ?   6.531  -0.851  11.220 1.000 89.820 ? 39  TYR A CD2 1 
ATOM 302  C CE1 ? TYR A 1  39 ?   7.907   1.148   9.885 1.000 89.820 ? 39  TYR A CE1 1 
ATOM 303  C CE2 ? TYR A 1  39 ?   7.770  -0.428  11.690 1.000 89.820 ? 39  TYR A CE2 1 
ATOM 304  O OH  ? TYR A 1  39 ?   9.676   0.993  11.478 1.000 89.820 ? 39  TYR A OH  1 
ATOM 305  C CZ  ? TYR A 1  39 ?   8.449   0.571  11.017 1.000 89.820 ? 39  TYR A CZ  1 
ATOM 306  N N   ? CYS A 1  40 ?   2.634   1.862   9.055 1.000 91.110 ? 40  CYS A N   1 
ATOM 307  C CA  ? CYS A 1  40 ?   2.599   3.238   8.573 1.000 91.110 ? 40  CYS A CA  1 
ATOM 308  C C   ? CYS A 1  40 ?   1.614   4.074   9.381 1.000 91.110 ? 40  CYS A C   1 
ATOM 309  C CB  ? CYS A 1  40 ?   2.221   3.277   7.092 1.000 91.110 ? 40  CYS A CB  1 
ATOM 310  O O   ? CYS A 1  40 ?   1.398   5.250   9.080 1.000 91.110 ? 40  CYS A O   1 
ATOM 311  S SG  ? CYS A 1  40 ?   3.517   2.663   5.994 1.000 91.110 ? 40  CYS A SG  1 
ATOM 312  N N   ? ILE A 1  41 ?   1.007   3.426  10.438 1.000 87.590 ? 41  ILE A N   1 
ATOM 313  C CA  ? ILE A 1  41 ?  -0.043   4.073  11.218 1.000 87.590 ? 41  ILE A CA  1 
ATOM 314  C C   ? ILE A 1  41 ?   0.567   5.150  12.112 1.000 87.590 ? 41  ILE A C   1 
ATOM 315  C CB  ? ILE A 1  41 ?  -0.825   3.049  12.071 1.000 87.590 ? 41  ILE A CB  1 
ATOM 316  O O   ? ILE A 1  41 ?   1.631   4.947  12.702 1.000 87.590 ? 41  ILE A O   1 
ATOM 317  C CG1 ? ILE A 1  41 ?  -1.636   2.111  11.169 1.000 87.590 ? 41  ILE A CG1 1 
ATOM 318  C CG2 ? ILE A 1  41 ?  -1.734   3.764  13.075 1.000 87.590 ? 41  ILE A CG2 1 
ATOM 319  C CD1 ? ILE A 1  41 ?  -2.273   0.941  11.906 1.000 87.590 ? 41  ILE A CD1 1 
ATOM 320  N N   ? GLY A 1  42 ?   0.350   6.440  11.927 1.000 83.990 ? 42  GLY A N   1 
ATOM 321  C CA  ? GLY A 1  42 ?   0.886   7.586  12.643 1.000 83.990 ? 42  GLY A CA  1 
ATOM 322  C C   ? GLY A 1  42 ?   0.928   8.848  11.803 1.000 83.990 ? 42  GLY A C   1 
ATOM 323  O O   ? GLY A 1  42 ?   1.250   9.926  12.308 1.000 83.990 ? 42  GLY A O   1 
ATOM 324  N N   ? SER A 1  43 ?   0.517   8.555  10.518 1.000 82.150 ? 43  SER A N   1 
ATOM 325  C CA  ? SER A 1  43 ?   0.412   9.700   9.620 1.000 82.150 ? 43  SER A CA  1 
ATOM 326  C C   ? SER A 1  43 ?  -0.890  10.462   9.844 1.000 82.150 ? 43  SER A C   1 
ATOM 327  C CB  ? SER A 1  43 ?   0.503   9.248   8.161 1.000 82.150 ? 43  SER A CB  1 
ATOM 328  O O   ? SER A 1  43 ?  -1.945   9.854  10.036 1.000 82.150 ? 43  SER A O   1 
ATOM 329  O OG  ? SER A 1  43 ?   1.752   8.633   7.902 1.000 82.150 ? 43  SER A OG  1 
ATOM 330  N N   ? SER A 1  44 ?  -0.839  11.794   9.887 1.000 86.080 ? 44  SER A N   1 
ATOM 331  C CA  ? SER A 1  44 ?  -2.000  12.633  10.162 1.000 86.080 ? 44  SER A CA  1 
ATOM 332  C C   ? SER A 1  44 ?  -2.580  13.212   8.875 1.000 86.080 ? 44  SER A C   1 
ATOM 333  C CB  ? SER A 1  44 ?  -1.628  13.767  11.118 1.000 86.080 ? 44  SER A CB  1 
ATOM 334  O O   ? SER A 1  44 ?  -3.720  13.681   8.858 1.000 86.080 ? 44  SER A O   1 
ATOM 335  O OG  ? SER A 1  44 ?  -0.578  14.554  10.581 1.000 86.080 ? 44  SER A OG  1 
ATOM 336  N N   ? MET A 1  45 ?  -1.815  12.970   7.767 1.000 94.110 ? 45  MET A N   1 
ATOM 337  C CA  ? MET A 1  45 ?  -2.228  13.586   6.509 1.000 94.110 ? 45  MET A CA  1 
ATOM 338  C C   ? MET A 1  45 ?  -2.069  12.610   5.348 1.000 94.110 ? 45  MET A C   1 
ATOM 339  C CB  ? MET A 1  45 ?  -1.419  14.856   6.240 1.000 94.110 ? 45  MET A CB  1 
ATOM 340  O O   ? MET A 1  45 ?  -1.061  11.907   5.256 1.000 94.110 ? 45  MET A O   1 
ATOM 341  C CG  ? MET A 1  45 ?  -1.873  15.623   5.009 1.000 94.110 ? 45  MET A CG  1 
ATOM 342  S SD  ? MET A 1  45 ?  -0.945  17.188   4.774 1.000 94.110 ? 45  MET A SD  1 
ATOM 343  C CE  ? MET A 1  45 ?  -1.676  18.195   6.095 1.000 94.110 ? 45  MET A CE  1 
ATOM 344  N N   ? VAL A 1  46 ?  -3.088  12.574   4.497 1.000 96.210 ? 46  VAL A N   1 
ATOM 345  C CA  ? VAL A 1  46 ?  -3.076  11.798   3.262 1.000 96.210 ? 46  VAL A CA  1 
ATOM 346  C C   ? VAL A 1  46 ?  -3.172  12.736   2.061 1.000 96.210 ? 46  VAL A C   1 
ATOM 347  C CB  ? VAL A 1  46 ?  -4.227  10.768   3.227 1.000 96.210 ? 46  VAL A CB  1 
ATOM 348  O O   ? VAL A 1  46 ?  -4.050  13.601   2.010 1.000 96.210 ? 46  VAL A O   1 
ATOM 349  C CG1 ? VAL A 1  46 ?  -4.273  10.054   1.877 1.000 96.210 ? 46  VAL A CG1 1 
ATOM 350  C CG2 ? VAL A 1  46 ?  -4.073   9.759   4.364 1.000 96.210 ? 46  VAL A CG2 1 
ATOM 351  N N   ? ILE A 1  47 ?  -2.217  12.580   1.149 1.000 96.580 ? 47  ILE A N   1 
ATOM 352  C CA  ? ILE A 1  47 ?  -2.230  13.372  -0.075 1.000 96.580 ? 47  ILE A CA  1 
ATOM 353  C C   ? ILE A 1  47 ?  -2.529  12.471  -1.270 1.000 96.580 ? 47  ILE A C   1 
ATOM 354  C CB  ? ILE A 1  47 ?  -0.889  14.111  -0.284 1.000 96.580 ? 47  ILE A CB  1 
ATOM 355  O O   ? ILE A 1  47 ?  -1.818  11.493  -1.512 1.000 96.580 ? 47  ILE A O   1 
ATOM 356  C CG1 ? ILE A 1  47 ?  -0.552  14.964   0.945 1.000 96.580 ? 47  ILE A CG1 1 
ATOM 357  C CG2 ? ILE A 1  47 ?  -0.937  14.971  -1.551 1.000 96.580 ? 47  ILE A CG2 1 
ATOM 358  C CD1 ? ILE A 1  47 ?   0.835  15.591   0.901 1.000 96.580 ? 47  ILE A CD1 1 
ATOM 359  N N   ? LEU A 1  48 ?  -3.652  12.814  -2.021 1.000 97.480 ? 48  LEU A N   1 
ATOM 360  C CA  ? LEU A 1  48 ?  -4.031  12.126  -3.250 1.000 97.480 ? 48  LEU A CA  1 
ATOM 361  C C   ? LEU A 1  48 ?  -3.790  13.013  -4.467 1.000 97.480 ? 48  LEU A C   1 
ATOM 362  C CB  ? LEU A 1  48 ?  -5.502  11.703  -3.195 1.000 97.480 ? 48  LEU A CB  1 
ATOM 363  O O   ? LEU A 1  48 ?  -3.801  14.241  -4.357 1.000 97.480 ? 48  LEU A O   1 
ATOM 364  C CG  ? LEU A 1  48 ?  -5.882  10.713  -2.093 1.000 97.480 ? 48  LEU A CG  1 
ATOM 365  C CD1 ? LEU A 1  48 ?  -7.396  10.676  -1.914 1.000 97.480 ? 48  LEU A CD1 1 
ATOM 366  C CD2 ? LEU A 1  48 ?  -5.342   9.324  -2.412 1.000 97.480 ? 48  LEU A CD2 1 
ATOM 367  N N   ? GLY A 1  49 ?  -3.432  12.331  -5.602 1.000 96.540 ? 49  GLY A N   1 
ATOM 368  C CA  ? GLY A 1  49 ?  -3.327  13.075  -6.847 1.000 96.540 ? 49  GLY A CA  1 
ATOM 369  C C   ? GLY A 1  49 ?  -1.984  13.758  -7.023 1.000 96.540 ? 49  GLY A C   1 
ATOM 370  O O   ? GLY A 1  49 ?  -1.829  14.620  -7.890 1.000 96.540 ? 49  GLY A O   1 
ATOM 371  N N   ? ALA A 1  50 ?  -0.985  13.352  -6.173 1.000 95.280 ? 50  ALA A N   1 
ATOM 372  C CA  ? ALA A 1  50 ?   0.335  13.975  -6.215 1.000 95.280 ? 50  ALA A CA  1 
ATOM 373  C C   ? ALA A 1  50 ?   1.274  13.210  -7.144 1.000 95.280 ? 50  ALA A C   1 
ATOM 374  C CB  ? ALA A 1  50 ?   0.930  14.056  -4.811 1.000 95.280 ? 50  ALA A CB  1 
ATOM 375  O O   ? ALA A 1  50 ?   1.361  11.982  -7.074 1.000 95.280 ? 50  ALA A O   1 
ATOM 376  N N   ? HIS A 1  51 ?   1.945  13.892  -8.058 1.000 95.330 ? 51  HIS A N   1 
ATOM 377  C CA  ? HIS A 1  51 ?   3.083  13.362  -8.801 1.000 95.330 ? 51  HIS A CA  1 
ATOM 378  C C   ? HIS A 1  51 ?   4.402  13.821  -8.189 1.000 95.330 ? 51  HIS A C   1 
ATOM 379  C CB  ? HIS A 1  51 ?   3.009  13.786 -10.269 1.000 95.330 ? 51  HIS A CB  1 
ATOM 380  O O   ? HIS A 1  51 ?   5.359  13.047  -8.114 1.000 95.330 ? 51  HIS A O   1 
ATOM 381  C CG  ? HIS A 1  51 ?   4.188  13.350 -11.079 1.000 95.330 ? 51  HIS A CG  1 
ATOM 382  C CD2 ? HIS A 1  51 ?   5.211  14.059 -11.613 1.000 95.330 ? 51  HIS A CD2 1 
ATOM 383  N ND1 ? HIS A 1  51 ?   4.408  12.034 -11.425 1.000 95.330 ? 51  HIS A ND1 1 
ATOM 384  C CE1 ? HIS A 1  51 ?   5.519  11.953 -12.138 1.000 95.330 ? 51  HIS A CE1 1 
ATOM 385  N NE2 ? HIS A 1  51 ?   6.025  13.167 -12.267 1.000 95.330 ? 51  HIS A NE2 1 
ATOM 386  N N   ? ASP A 1  52 ?   4.451  15.088  -7.774 1.000 94.250 ? 52  ASP A N   1 
ATOM 387  C CA  ? ASP A 1  52 ?   5.583  15.737  -7.121 1.000 94.250 ? 52  ASP A CA  1 
ATOM 388  C C   ? ASP A 1  52 ?   5.177  16.321  -5.770 1.000 94.250 ? 52  ASP A C   1 
ATOM 389  C CB  ? ASP A 1  52 ?   6.162  16.836  -8.016 1.000 94.250 ? 52  ASP A CB  1 
ATOM 390  O O   ? ASP A 1  52 ?   4.482  17.338  -5.711 1.000 94.250 ? 52  ASP A O   1 
ATOM 391  C CG  ? ASP A 1  52 ?   7.482  17.384  -7.503 1.000 94.250 ? 52  ASP A CG  1 
ATOM 392  O OD1 ? ASP A 1  52 ?   7.743  17.306  -6.283 1.000 94.250 ? 52  ASP A OD1 1 
ATOM 393  O OD2 ? ASP A 1  52 ?   8.267  17.902  -8.327 1.000 94.250 ? 52  ASP A OD2 1 
ATOM 394  N N   ? ILE A 1  53 ?   5.720  15.709  -4.685 1.000 91.980 ? 53  ILE A N   1 
ATOM 395  C CA  ? ILE A 1  53 ?   5.249  16.070  -3.353 1.000 91.980 ? 53  ILE A CA  1 
ATOM 396  C C   ? ILE A 1  53 ?   5.914  17.369  -2.905 1.000 91.980 ? 53  ILE A C   1 
ATOM 397  C CB  ? ILE A 1  53 ?   5.528  14.945  -2.331 1.000 91.980 ? 53  ILE A CB  1 
ATOM 398  O O   ? ILE A 1  53 ?   5.505  17.972  -1.909 1.000 91.980 ? 53  ILE A O   1 
ATOM 399  C CG1 ? ILE A 1  53 ?   7.002  14.526  -2.386 1.000 91.980 ? 53  ILE A CG1 1 
ATOM 400  C CG2 ? ILE A 1  53 ?   4.608  13.746  -2.583 1.000 91.980 ? 53  ILE A CG2 1 
ATOM 401  C CD1 ? ILE A 1  53 ?   7.453  13.692  -1.196 1.000 91.980 ? 53  ILE A CD1 1 
ATOM 402  N N   ? SER A 1  54 ?   6.917  17.899  -3.631 1.000 90.700 ? 54  SER A N   1 
ATOM 403  C CA  ? SER A 1  54 ?   7.635  19.120  -3.278 1.000 90.700 ? 54  SER A CA  1 
ATOM 404  C C   ? SER A 1  54 ?   6.885  20.359  -3.754 1.000 90.700 ? 54  SER A C   1 
ATOM 405  C CB  ? SER A 1  54 ?   9.043  19.106  -3.873 1.000 90.700 ? 54  SER A CB  1 
ATOM 406  O O   ? SER A 1  54 ?   7.198  21.478  -3.341 1.000 90.700 ? 54  SER A O   1 
ATOM 407  O OG  ? SER A 1  54 ?   8.994  19.225  -5.284 1.000 90.700 ? 54  SER A OG  1 
ATOM 408  N N   ? ILE A 1  55 ?   5.845  20.134  -4.633 1.000 92.190 ? 55  ILE A N   1 
ATOM 409  C CA  ? ILE A 1  55 ?   5.074  21.269  -5.128 1.000 92.190 ? 55  ILE A CA  1 
ATOM 410  C C   ? ILE A 1  55 ?   3.583  21.004  -4.932 1.000 92.190 ? 55  ILE A C   1 
ATOM 411  C CB  ? ILE A 1  55 ?   5.377  21.553  -6.616 1.000 92.190 ? 55  ILE A CB  1 
ATOM 412  O O   ? ILE A 1  55 ?   3.143  19.852  -4.955 1.000 92.190 ? 55  ILE A O   1 
ATOM 413  C CG1 ? ILE A 1  55 ?   4.946  20.366  -7.485 1.000 92.190 ? 55  ILE A CG1 1 
ATOM 414  C CG2 ? ILE A 1  55 ?   6.863  21.866  -6.814 1.000 92.190 ? 55  ILE A CG2 1 
ATOM 415  C CD1 ? ILE A 1  55 ?   4.966  20.653  -8.980 1.000 92.190 ? 55  ILE A CD1 1 
ATOM 416  N N   ? LEU A 1  56 ?   2.870  22.056  -4.570 1.000 93.400 ? 56  LEU A N   1 
ATOM 417  C CA  ? LEU A 1  56 ?   1.416  21.983  -4.475 1.000 93.400 ? 56  LEU A CA  1 
ATOM 418  C C   ? LEU A 1  56 ?   0.780  21.965  -5.861 1.000 93.400 ? 56  LEU A C   1 
ATOM 419  C CB  ? LEU A 1  56 ?   0.872  23.163  -3.665 1.000 93.400 ? 56  LEU A CB  1 
ATOM 420  O O   ? LEU A 1  56 ?   0.670  23.007  -6.511 1.000 93.400 ? 56  LEU A O   1 
ATOM 421  C CG  ? LEU A 1  56 ?  -0.626  23.139  -3.356 1.000 93.400 ? 56  LEU A CG  1 
ATOM 422  C CD1 ? LEU A 1  56 ?  -0.982  21.890  -2.557 1.000 93.400 ? 56  LEU A CD1 1 
ATOM 423  C CD2 ? LEU A 1  56 ?  -1.035  24.398  -2.599 1.000 93.400 ? 56  LEU A CD2 1 
ATOM 424  N N   ? GLU A 1  57 ?   0.367  20.784  -6.315 1.000 94.450 ? 57  GLU A N   1 
ATOM 425  C CA  ? GLU A 1  57 ?  -0.262  20.608  -7.621 1.000 94.450 ? 57  GLU A CA  1 
ATOM 426  C C   ? GLU A 1  57 ?  -1.769  20.836  -7.544 1.000 94.450 ? 57  GLU A C   1 
ATOM 427  C CB  ? GLU A 1  57 ?   0.032  19.211  -8.175 1.000 94.450 ? 57  GLU A CB  1 
ATOM 428  O O   ? GLU A 1  57 ?  -2.394  20.546  -6.522 1.000 94.450 ? 57  GLU A O   1 
ATOM 429  C CG  ? GLU A 1  57 ?   1.514  18.921  -8.358 1.000 94.450 ? 57  GLU A CG  1 
ATOM 430  C CD  ? GLU A 1  57 ?   1.797  17.490  -8.787 1.000 94.450 ? 57  GLU A CD  1 
ATOM 431  O OE1 ? GLU A 1  57 ?   2.383  17.287  -9.874 1.000 94.450 ? 57  GLU A OE1 1 
ATOM 432  O OE2 ? GLU A 1  57 ?   1.428  16.564  -8.029 1.000 94.450 ? 57  GLU A OE2 1 
ATOM 433  N N   ? LYS A 1  58 ?  -2.366  21.416  -8.534 1.000 95.880 ? 58  LYS A N   1 
ATOM 434  C CA  ? LYS A 1  58 ?  -3.808  21.642  -8.562 1.000 95.880 ? 58  LYS A CA  1 
ATOM 435  C C   ? LYS A 1  58 ?  -4.573  20.323  -8.500 1.000 95.880 ? 58  LYS A C   1 
ATOM 436  C CB  ? LYS A 1  58 ?  -4.206  22.420  -9.817 1.000 95.880 ? 58  LYS A CB  1 
ATOM 437  O O   ? LYS A 1  58 ?  -5.744  20.295  -8.117 1.000 95.880 ? 58  LYS A O   1 
ATOM 438  C CG  ? LYS A 1  58 ?  -3.743  23.869  -9.819 1.000 95.880 ? 58  LYS A CG  1 
ATOM 439  C CD  ? LYS A 1  58 ?  -4.234  24.611 -11.056 1.000 95.880 ? 58  LYS A CD  1 
ATOM 440  C CE  ? LYS A 1  58 ?  -3.743  26.052 -11.077 1.000 95.880 ? 58  LYS A CE  1 
ATOM 441  N NZ  ? LYS A 1  58 ?  -4.170  26.765 -12.318 1.000 95.880 ? 58  LYS A NZ  1 
ATOM 442  N N   ? THR A 1  59 ?  -3.968  19.269  -8.798 1.000 95.810 ? 59  THR A N   1 
ATOM 443  C CA  ? THR A 1  59 ?  -4.563  17.940  -8.883 1.000 95.810 ? 59  THR A CA  1 
ATOM 444  C C   ? THR A 1  59 ?  -4.611  17.280  -7.508 1.000 95.810 ? 59  THR A C   1 
ATOM 445  C CB  ? THR A 1  59 ?  -3.784  17.040  -9.860 1.000 95.810 ? 59  THR A CB  1 
ATOM 446  O O   ? THR A 1  59 ?  -5.285  16.264  -7.324 1.000 95.810 ? 59  THR A O   1 
ATOM 447  C CG2 ? THR A 1  59 ?  -3.837  17.594 -11.280 1.000 95.810 ? 59  THR A CG2 1 
ATOM 448  O OG1 ? THR A 1  59 ?  -2.416  16.961  -9.440 1.000 95.810 ? 59  THR A OG1 1 
ATOM 449  N N   ? GLN A 1  60 ?  -3.829  17.839  -6.485 1.000 96.360 ? 60  GLN A N   1 
ATOM 450  C CA  ? GLN A 1  60 ?  -3.701  17.234  -5.164 1.000 96.360 ? 60  GLN A CA  1 
ATOM 451  C C   ? GLN A 1  60 ?  -4.951  17.479  -4.323 1.000 96.360 ? 60  GLN A C   1 
ATOM 452  C CB  ? GLN A 1  60 ?  -2.467  17.779  -4.441 1.000 96.360 ? 60  GLN A CB  1 
ATOM 453  O O   ? GLN A 1  60 ?  -5.572  18.540  -4.419 1.000 96.360 ? 60  GLN A O   1 
ATOM 454  C CG  ? GLN A 1  60 ?  -1.149  17.395  -5.100 1.000 96.360 ? 60  GLN A CG  1 
ATOM 455  C CD  ? GLN A 1  60 ?   0.056  17.972  -4.382 1.000 96.360 ? 60  GLN A CD  1 
ATOM 456  N NE2 ? GLN A 1  60 ?   1.246  17.698  -4.906 1.000 96.360 ? 60  GLN A NE2 1 
ATOM 457  O OE1 ? GLN A 1  60 ?  -0.081  18.659  -3.364 1.000 96.360 ? 60  GLN A OE1 1 
ATOM 458  N N   ? GLN A 1  61 ?  -5.320  16.533  -3.612 1.000 97.530 ? 61  GLN A N   1 
ATOM 459  C CA  ? GLN A 1  61 ?  -6.300  16.614  -2.534 1.000 97.530 ? 61  GLN A CA  1 
ATOM 460  C C   ? GLN A 1  61 ?  -5.691  16.177  -1.204 1.000 97.530 ? 61  GLN A C   1 
ATOM 461  C CB  ? GLN A 1  61 ?  -7.526  15.759  -2.856 1.000 97.530 ? 61  GLN A CB  1 
ATOM 462  O O   ? GLN A 1  61 ?  -5.096  15.101  -1.112 1.000 97.530 ? 61  GLN A O   1 
ATOM 463  C CG  ? GLN A 1  61 ?  -8.211  16.134  -4.164 1.000 97.530 ? 61  GLN A CG  1 
ATOM 464  C CD  ? GLN A 1  61 ?  -9.385  15.231  -4.492 1.000 97.530 ? 61  GLN A CD  1 
ATOM 465  N NE2 ? GLN A 1  61 ?  -9.385  14.673  -5.697 1.000 97.530 ? 61  GLN A NE2 1 
ATOM 466  O OE1 ? GLN A 1  61 ? -10.284  15.036  -3.668 1.000 97.530 ? 61  GLN A OE1 1 
ATOM 467  N N   ? ARG A 1  62 ?  -5.772  17.006  -0.168 1.000 96.730 ? 62  ARG A N   1 
ATOM 468  C CA  ? ARG A 1  62 ?  -5.183  16.731   1.139 1.000 96.730 ? 62  ARG A CA  1 
ATOM 469  C C   ? ARG A 1  62 ?  -6.262  16.435   2.175 1.000 96.730 ? 62  ARG A C   1 
ATOM 470  C CB  ? ARG A 1  62 ?  -4.323  17.909   1.600 1.000 96.730 ? 62  ARG A CB  1 
ATOM 471  O O   ? ARG A 1  62 ?  -7.243  17.174   2.286 1.000 96.730 ? 62  ARG A O   1 
ATOM 472  C CG  ? ARG A 1  62 ?  -3.120  18.179   0.710 1.000 96.730 ? 62  ARG A CG  1 
ATOM 473  C CD  ? ARG A 1  62 ?  -2.345  19.408   1.166 1.000 96.730 ? 62  ARG A CD  1 
ATOM 474  N NE  ? ARG A 1  62 ?  -1.159  19.633   0.346 1.000 96.730 ? 62  ARG A NE  1 
ATOM 475  N NH1 ? ARG A 1  62 ?   0.281  18.498   1.752 1.000 96.730 ? 62  ARG A NH1 1 
ATOM 476  N NH2 ? ARG A 1  62 ?   1.071  19.456  -0.175 1.000 96.730 ? 62  ARG A NH2 1 
ATOM 477  C CZ  ? ARG A 1  62 ?   0.062  19.195   0.643 1.000 96.730 ? 62  ARG A CZ  1 
ATOM 478  N N   ? PHE A 1  63 ?  -6.045  15.373   2.894 1.000 97.050 ? 63  PHE A N   1 
ATOM 479  C CA  ? PHE A 1  63 ?  -7.026  14.917   3.871 1.000 97.050 ? 63  PHE A CA  1 
ATOM 480  C C   ? PHE A 1  63 ?  -6.372  14.681   5.227 1.000 97.050 ? 63  PHE A C   1 
ATOM 481  C CB  ? PHE A 1  63 ?  -7.710  13.633   3.388 1.000 97.050 ? 63  PHE A CB  1 
ATOM 482  O O   ? PHE A 1  63 ?  -5.253  14.169   5.302 1.000 97.050 ? 63  PHE A O   1 
ATOM 483  C CG  ? PHE A 1  63 ?  -8.433  13.787   2.077 1.000 97.050 ? 63  PHE A CG  1 
ATOM 484  C CD1 ? PHE A 1  63 ?  -9.767  14.174   2.044 1.000 97.050 ? 63  PHE A CD1 1 
ATOM 485  C CD2 ? PHE A 1  63 ?  -7.778  13.544   0.877 1.000 97.050 ? 63  PHE A CD2 1 
ATOM 486  C CE1 ? PHE A 1  63 ? -10.438  14.317   0.832 1.000 97.050 ? 63  PHE A CE1 1 
ATOM 487  C CE2 ? PHE A 1  63 ?  -8.442  13.684  -0.338 1.000 97.050 ? 63  PHE A CE2 1 
ATOM 488  C CZ  ? PHE A 1  63 ?  -9.773  14.070  -0.358 1.000 97.050 ? 63  PHE A CZ  1 
ATOM 489  N N   ? THR A 1  64 ?  -7.135  15.121   6.290 1.000 96.320 ? 64  THR A N   1 
ATOM 490  C CA  ? THR A 1  64 ?  -6.798  14.630   7.622 1.000 96.320 ? 64  THR A CA  1 
ATOM 491  C C   ? THR A 1  64 ?  -7.380  13.237   7.847 1.000 96.320 ? 64  THR A C   1 
ATOM 492  C CB  ? THR A 1  64 ?  -7.309  15.586   8.716 1.000 96.320 ? 64  THR A CB  1 
ATOM 493  O O   ? THR A 1  64 ?  -8.441  12.908   7.313 1.000 96.320 ? 64  THR A O   1 
ATOM 494  C CG2 ? THR A 1  64 ?  -6.682  16.969   8.575 1.000 96.320 ? 64  THR A CG2 1 
ATOM 495  O OG1 ? THR A 1  64 ?  -8.733  15.706   8.610 1.000 96.320 ? 64  THR A OG1 1 
ATOM 496  N N   ? VAL A 1  65 ?  -6.539  12.460   8.579 1.000 95.880 ? 65  VAL A N   1 
ATOM 497  C CA  ? VAL A 1  65 ?  -7.008  11.116   8.903 1.000 95.880 ? 65  VAL A CA  1 
ATOM 498  C C   ? VAL A 1  65 ?  -7.973  11.177  10.085 1.000 95.880 ? 65  VAL A C   1 
ATOM 499  C CB  ? VAL A 1  65 ?  -5.831  10.167   9.224 1.000 95.880 ? 65  VAL A CB  1 
ATOM 500  O O   ? VAL A 1  65 ?  -7.636  11.714  11.143 1.000 95.880 ? 65  VAL A O   1 
ATOM 501  C CG1 ? VAL A 1  65 ?  -6.347   8.797   9.659 1.000 95.880 ? 65  VAL A CG1 1 
ATOM 502  C CG2 ? VAL A 1  65 ?  -4.908  10.035   8.014 1.000 95.880 ? 65  VAL A CG2 1 
ATOM 503  N N   ? GLN A 1  66 ?  -9.273  10.633   9.859 1.000 95.780 ? 66  GLN A N   1 
ATOM 504  C CA  ? GLN A 1  66 ? -10.318  10.621  10.878 1.000 95.780 ? 66  GLN A CA  1 
ATOM 505  C C   ? GLN A 1  66 ? -10.094   9.495  11.883 1.000 95.780 ? 66  GLN A C   1 
ATOM 506  C CB  ? GLN A 1  66 ? -11.697  10.481  10.231 1.000 95.780 ? 66  GLN A CB  1 
ATOM 507  O O   ? GLN A 1  66 ? -10.213   9.702  13.092 1.000 95.780 ? 66  GLN A O   1 
ATOM 508  C CG  ? GLN A 1  66 ? -12.847  10.470  11.230 1.000 95.780 ? 66  GLN A CG  1 
ATOM 509  C CD  ? GLN A 1  66 ? -14.200  10.306  10.565 1.000 95.780 ? 66  GLN A CD  1 
ATOM 510  N NE2 ? GLN A 1  66 ? -15.263  10.370  11.360 1.000 95.780 ? 66  GLN A NE2 1 
ATOM 511  O OE1 ? GLN A 1  66 ? -14.291  10.123   9.347 1.000 95.780 ? 66  GLN A OE1 1 
ATOM 512  N N   ? SER A 1  67 ?  -9.899   8.311  11.401 1.000 96.080 ? 67  SER A N   1 
ATOM 513  C CA  ? SER A 1  67 ?  -9.669   7.139  12.239 1.000 96.080 ? 67  SER A CA  1 
ATOM 514  C C   ? SER A 1  67 ?  -8.760   6.132  11.543 1.000 96.080 ? 67  SER A C   1 
ATOM 515  C CB  ? SER A 1  67 ? -10.996   6.472  12.604 1.000 96.080 ? 67  SER A CB  1 
ATOM 516  O O   ? SER A 1  67 ?  -8.661   6.122  10.314 1.000 96.080 ? 67  SER A O   1 
ATOM 517  O OG  ? SER A 1  67 ? -11.686   6.053  11.440 1.000 96.080 ? 67  SER A OG  1 
ATOM 518  N N   ? VAL A 1  68 ?  -7.991   5.373  12.386 1.000 95.970 ? 68  VAL A N   1 
ATOM 519  C CA  ? VAL A 1  68 ?  -7.047   4.361  11.924 1.000 95.970 ? 68  VAL A CA  1 
ATOM 520  C C   ? VAL A 1  68 ?  -7.473   2.986  12.433 1.000 95.970 ? 68  VAL A C   1 
ATOM 521  C CB  ? VAL A 1  68 ?  -5.606   4.677  12.382 1.000 95.970 ? 68  VAL A CB  1 
ATOM 522  O O   ? VAL A 1  68 ?  -7.819   2.832  13.607 1.000 95.970 ? 68  VAL A O   1 
ATOM 523  C CG1 ? VAL A 1  68 ?  -4.632   3.617  11.871 1.000 95.970 ? 68  VAL A CG1 1 
ATOM 524  C CG2 ? VAL A 1  68 ?  -5.188   6.066  11.906 1.000 95.970 ? 68  VAL A CG2 1 
ATOM 525  N N   ? HIS A 1  69 ?  -7.470   2.029  11.511 1.000 97.230 ? 69  HIS A N   1 
ATOM 526  C CA  ? HIS A 1  69 ?  -7.920   0.681  11.838 1.000 97.230 ? 69  HIS A CA  1 
ATOM 527  C C   ? HIS A 1  69 ?  -6.876  -0.359  11.445 1.000 97.230 ? 69  HIS A C   1 
ATOM 528  C CB  ? HIS A 1  69 ?  -9.250   0.377  11.145 1.000 97.230 ? 69  HIS A CB  1 
ATOM 529  O O   ? HIS A 1  69 ?  -6.930  -0.915  10.346 1.000 97.230 ? 69  HIS A O   1 
ATOM 530  C CG  ? HIS A 1  69 ? -10.336   1.350  11.477 1.000 97.230 ? 69  HIS A CG  1 
ATOM 531  C CD2 ? HIS A 1  69 ? -10.686   2.523  10.900 1.000 97.230 ? 69  HIS A CD2 1 
ATOM 532  N ND1 ? HIS A 1  69 ? -11.210   1.159  12.526 1.000 97.230 ? 69  HIS A ND1 1 
ATOM 533  C CE1 ? HIS A 1  69 ? -12.054   2.176  12.578 1.000 97.230 ? 69  HIS A CE1 1 
ATOM 534  N NE2 ? HIS A 1  69 ? -11.757   3.018  11.602 1.000 97.230 ? 69  HIS A NE2 1 
ATOM 535  N N   ? PRO A 1  70 ?  -5.854  -0.611  12.379 1.000 97.150 ? 70  PRO A N   1 
ATOM 536  C CA  ? PRO A 1  70 ?  -4.934  -1.715  12.094 1.000 97.150 ? 70  PRO A CA  1 
ATOM 537  C C   ? PRO A 1  70 ?  -5.589  -3.085  12.255 1.000 97.150 ? 70  PRO A C   1 
ATOM 538  C CB  ? PRO A 1  70 ?  -3.818  -1.519  13.123 1.000 97.150 ? 70  PRO A CB  1 
ATOM 539  O O   ? PRO A 1  70 ?  -6.517  -3.239  13.054 1.000 97.150 ? 70  PRO A O   1 
ATOM 540  C CG  ? PRO A 1  70 ?  -4.475  -0.823  14.271 1.000 97.150 ? 70  PRO A CG  1 
ATOM 541  C CD  ? PRO A 1  70 ?  -5.557   0.068  13.732 1.000 97.150 ? 70  PRO A CD  1 
ATOM 542  N N   ? HIS A 1  71 ?  -5.115  -4.008  11.402 1.000 97.430 ? 71  HIS A N   1 
ATOM 543  C CA  ? HIS A 1  71 ?  -5.626  -5.358  11.608 1.000 97.430 ? 71  HIS A CA  1 
ATOM 544  C C   ? HIS A 1  71 ?  -5.458  -5.796  13.059 1.000 97.430 ? 71  HIS A C   1 
ATOM 545  C CB  ? HIS A 1  71 ?  -4.920  -6.346  10.677 1.000 97.430 ? 71  HIS A CB  1 
ATOM 546  O O   ? HIS A 1  71 ?  -4.418  -5.542  13.672 1.000 97.430 ? 71  HIS A O   1 
ATOM 547  C CG  ? HIS A 1  71 ?  -5.612  -7.667  10.567 1.000 97.430 ? 71  HIS A CG  1 
ATOM 548  C CD2 ? HIS A 1  71 ?  -6.500  -8.133   9.658 1.000 97.430 ? 71  HIS A CD2 1 
ATOM 549  N ND1 ? HIS A 1  71 ?  -5.418  -8.686  11.475 1.000 97.430 ? 71  HIS A ND1 1 
ATOM 550  C CE1 ? HIS A 1  71 ?  -6.158  -9.725  11.126 1.000 97.430 ? 71  HIS A CE1 1 
ATOM 551  N NE2 ? HIS A 1  71 ?  -6.824  -9.415  10.027 1.000 97.430 ? 71  HIS A NE2 1 
ATOM 552  N N   ? PRO A 1  72 ?  -6.452  -6.477  13.688 1.000 96.380 ? 72  PRO A N   1 
ATOM 553  C CA  ? PRO A 1  72 ?  -6.434  -6.842  15.106 1.000 96.380 ? 72  PRO A CA  1 
ATOM 554  C C   ? PRO A 1  72 ?  -5.272  -7.767  15.463 1.000 96.380 ? 72  PRO A C   1 
ATOM 555  C CB  ? PRO A 1  72 ?  -7.776  -7.550  15.306 1.000 96.380 ? 72  PRO A CB  1 
ATOM 556  O O   ? PRO A 1  72 ?  -4.839  -7.803  16.617 1.000 96.380 ? 72  PRO A O   1 
ATOM 557  C CG  ? PRO A 1  72 ?  -8.647  -7.033  14.206 1.000 96.380 ? 72  PRO A CG  1 
ATOM 558  C CD  ? PRO A 1  72 ?  -7.779  -6.692  13.030 1.000 96.380 ? 72  PRO A CD  1 
ATOM 559  N N   ? ASN A 1  73 ?  -4.791  -8.477  14.459 1.000 95.630 ? 73  ASN A N   1 
ATOM 560  C CA  ? ASN A 1  73 ?  -3.722  -9.431  14.734 1.000 95.630 ? 73  ASN A CA  1 
ATOM 561  C C   ? ASN A 1  73 ?  -2.358  -8.873  14.338 1.000 95.630 ? 73  ASN A C   1 
ATOM 562  C CB  ? ASN A 1  73 ?  -3.984 -10.754  14.011 1.000 95.630 ? 73  ASN A CB  1 
ATOM 563  O O   ? ASN A 1  73 ?  -1.379  -9.617  14.253 1.000 95.630 ? 73  ASN A O   1 
ATOM 564  C CG  ? ASN A 1  73 ?  -5.175 -11.503  14.578 1.000 95.630 ? 73  ASN A CG  1 
ATOM 565  N ND2 ? ASN A 1  73 ?  -5.844 -12.278  13.733 1.000 95.630 ? 73  ASN A ND2 1 
ATOM 566  O OD1 ? ASN A 1  73 ?  -5.491 -11.385  15.764 1.000 95.630 ? 73  ASN A OD1 1 
ATOM 567  N N   ? TYR A 1  74 ?  -2.340  -7.556  14.026 1.000 94.880 ? 74  TYR A N   1 
ATOM 568  C CA  ? TYR A 1  74 ?  -1.058  -6.940  13.704 1.000 94.880 ? 74  TYR A CA  1 
ATOM 569  C C   ? TYR A 1  74 ?  -0.078  -7.082  14.863 1.000 94.880 ? 74  TYR A C   1 
ATOM 570  C CB  ? TYR A 1  74 ?  -1.245  -5.460  13.357 1.000 94.880 ? 74  TYR A CB  1 
ATOM 571  O O   ? TYR A 1  74 ?  -0.407  -6.754  16.006 1.000 94.880 ? 74  TYR A O   1 
ATOM 572  C CG  ? TYR A 1  74 ?   0.052  -4.700  13.219 1.000 94.880 ? 74  TYR A CG  1 
ATOM 573  C CD1 ? TYR A 1  74 ?   0.315  -3.582  14.007 1.000 94.880 ? 74  TYR A CD1 1 
ATOM 574  C CD2 ? TYR A 1  74 ?   1.017  -5.098  12.299 1.000 94.880 ? 74  TYR A CD2 1 
ATOM 575  C CE1 ? TYR A 1  74 ?   1.508  -2.878  13.881 1.000 94.880 ? 74  TYR A CE1 1 
ATOM 576  C CE2 ? TYR A 1  74 ?   2.213  -4.401  12.165 1.000 94.880 ? 74  TYR A CE2 1 
ATOM 577  O OH  ? TYR A 1  74 ?   3.632  -2.601  12.831 1.000 94.880 ? 74  TYR A OH  1 
ATOM 578  C CZ  ? TYR A 1  74 ?   2.449  -3.294  12.959 1.000 94.880 ? 74  TYR A CZ  1 
ATOM 579  N N   ? ASN A 1  75 ?   1.118  -7.584  14.527 1.000 91.640 ? 75  ASN A N   1 
ATOM 580  C CA  ? ASN A 1  75 ?   2.240  -7.723  15.449 1.000 91.640 ? 75  ASN A CA  1 
ATOM 581  C C   ? ASN A 1  75 ?   3.427  -6.866  15.020 1.000 91.640 ? 75  ASN A C   1 
ATOM 582  C CB  ? ASN A 1  75 ?   2.660  -9.190  15.567 1.000 91.640 ? 75  ASN A CB  1 
ATOM 583  O O   ? ASN A 1  75 ?   4.081  -7.159  14.018 1.000 91.640 ? 75  ASN A O   1 
ATOM 584  C CG  ? ASN A 1  75 ?   3.718  -9.411  16.630 1.000 91.640 ? 75  ASN A CG  1 
ATOM 585  N ND2 ? ASN A 1  75 ?   3.481 -10.376  17.511 1.000 91.640 ? 75  ASN A ND2 1 
ATOM 586  O OD1 ? ASN A 1  75 ?   4.740  -8.720  16.659 1.000 91.640 ? 75  ASN A OD1 1 
ATOM 587  N N   ? SER A 1  76 ?   3.759  -5.850  15.808 1.000 90.080 ? 76  SER A N   1 
ATOM 588  C CA  ? SER A 1  76 ?   4.746  -4.848  15.420 1.000 90.080 ? 76  SER A CA  1 
ATOM 589  C C   ? SER A 1  76 ?   6.158  -5.425  15.443 1.000 90.080 ? 76  SER A C   1 
ATOM 590  C CB  ? SER A 1  76 ?   4.669  -3.633  16.345 1.000 90.080 ? 76  SER A CB  1 
ATOM 591  O O   ? SER A 1  76 ?   7.053  -4.916  14.766 1.000 90.080 ? 76  SER A O   1 
ATOM 592  O OG  ? SER A 1  76 ?   4.919  -4.007  17.689 1.000 90.080 ? 76  SER A OG  1 
ATOM 593  N N   ? ARG A 1  77 ?   6.305  -6.554  16.196 1.000 86.690 ? 77  ARG A N   1 
ATOM 594  C CA  ? ARG A 1  77 ?   7.612  -7.197  16.288 1.000 86.690 ? 77  ARG A CA  1 
ATOM 595  C C   ? ARG A 1  77 ?   7.895  -8.042  15.050 1.000 86.690 ? 77  ARG A C   1 
ATOM 596  C CB  ? ARG A 1  77 ?   7.696  -8.066  17.545 1.000 86.690 ? 77  ARG A CB  1 
ATOM 597  O O   ? ARG A 1  77 ?   8.973  -7.946  14.460 1.000 86.690 ? 77  ARG A O   1 
ATOM 598  C CG  ? ARG A 1  77 ?   9.073  -8.662  17.790 1.000 86.690 ? 77  ARG A CG  1 
ATOM 599  C CD  ? ARG A 1  77 ?   9.125  -9.444  19.095 1.000 86.690 ? 77  ARG A CD  1 
ATOM 600  N NE  ? ARG A 1  77 ?  10.440 -10.039  19.315 1.000 86.690 ? 77  ARG A NE  1 
ATOM 601  N NH1 ? ARG A 1  77 ?   9.814 -11.236  21.190 1.000 86.690 ? 77  ARG A NH1 1 
ATOM 602  N NH2 ? ARG A 1  77 ?  11.967 -11.359  20.412 1.000 86.690 ? 77  ARG A NH2 1 
ATOM 603  C CZ  ? ARG A 1  77 ?  10.737 -10.876  20.305 1.000 86.690 ? 77  ARG A CZ  1 
ATOM 604  N N   ? THR A 1  78 ?   6.906  -8.780  14.610 1.000 85.280 ? 78  THR A N   1 
ATOM 605  C CA  ? THR A 1  78 ?   7.085  -9.723  13.512 1.000 85.280 ? 78  THR A CA  1 
ATOM 606  C C   ? THR A 1  78 ?   6.529  -9.151  12.211 1.000 85.280 ? 78  THR A C   1 
ATOM 607  C CB  ? THR A 1  78 ?   6.404 -11.070  13.816 1.000 85.280 ? 78  THR A CB  1 
ATOM 608  O O   ? THR A 1  78 ?   6.760  -9.705  11.134 1.000 85.280 ? 78  THR A O   1 
ATOM 609  C CG2 ? THR A 1  78 ?   6.921 -11.666  15.121 1.000 85.280 ? 78  THR A CG2 1 
ATOM 610  O OG1 ? THR A 1  78 ?   4.989 -10.870  13.923 1.000 85.280 ? 78  THR A OG1 1 
ATOM 611  N N   ? GLN A 1  79 ?   5.808  -7.980  12.348 1.000 87.710 ? 79  GLN A N   1 
ATOM 612  C CA  ? GLN A 1  79 ?   5.104  -7.346  11.238 1.000 87.710 ? 79  GLN A CA  1 
ATOM 613  C C   ? GLN A 1  79 ?   4.121  -8.313  10.586 1.000 87.710 ? 79  GLN A C   1 
ATOM 614  C CB  ? GLN A 1  79 ?   6.098  -6.827  10.198 1.000 87.710 ? 79  GLN A CB  1 
ATOM 615  O O   ? GLN A 1  79 ?   3.810  -8.185   9.400 1.000 87.710 ? 79  GLN A O   1 
ATOM 616  C CG  ? GLN A 1  79 ?   6.916  -5.633  10.671 1.000 87.710 ? 79  GLN A CG  1 
ATOM 617  C CD  ? GLN A 1  79 ?   7.811  -5.067   9.584 1.000 87.710 ? 79  GLN A CD  1 
ATOM 618  N NE2 ? GLN A 1  79 ?   8.959  -4.529   9.982 1.000 87.710 ? 79  GLN A NE2 1 
ATOM 619  O OE1 ? GLN A 1  79 ?   7.474  -5.114   8.397 1.000 87.710 ? 79  GLN A OE1 1 
ATOM 620  N N   ? LYS A 1  80 ?   3.721  -9.274  11.324 1.000 90.490 ? 80  LYS A N   1 
ATOM 621  C CA  ? LYS A 1  80 ?   2.643 -10.177  10.930 1.000 90.490 ? 80  LYS A CA  1 
ATOM 622  C C   ? LYS A 1  80 ?   1.322  -9.426  10.787 1.000 90.490 ? 80  LYS A C   1 
ATOM 623  C CB  ? LYS A 1  80 ?   2.494 -11.310  11.946 1.000 90.490 ? 80  LYS A CB  1 
ATOM 624  O O   ? LYS A 1  80 ?   0.985  -8.587  11.624 1.000 90.490 ? 80  LYS A O   1 
ATOM 625  C CG  ? LYS A 1  80 ?   1.475 -12.368  11.548 1.000 90.490 ? 80  LYS A CG  1 
ATOM 626  C CD  ? LYS A 1  80 ?   1.395 -13.484  12.582 1.000 90.490 ? 80  LYS A CD  1 
ATOM 627  C CE  ? LYS A 1  80 ?   0.339 -14.516  12.211 1.000 90.490 ? 80  LYS A CE  1 
ATOM 628  N NZ  ? LYS A 1  80 ?   0.305 -15.648  13.185 1.000 90.490 ? 80  LYS A NZ  1 
ATOM 629  N N   ? ASP A 1  81 ?   0.543  -9.736   9.691 1.000 93.720 ? 81  ASP A N   1 
ATOM 630  C CA  ? ASP A 1  81 ?  -0.737  -9.095   9.409 1.000 93.720 ? 81  ASP A CA  1 
ATOM 631  C C   ? ASP A 1  81 ?  -0.585  -7.578   9.319 1.000 93.720 ? 81  ASP A C   1 
ATOM 632  C CB  ? ASP A 1  81 ?  -1.766  -9.458  10.482 1.000 93.720 ? 81  ASP A CB  1 
ATOM 633  O O   ? ASP A 1  81 ?  -1.403  -6.834   9.863 1.000 93.720 ? 81  ASP A O   1 
ATOM 634  C CG  ? ASP A 1  81 ?  -2.051 -10.948  10.551 1.000 93.720 ? 81  ASP A CG  1 
ATOM 635  O OD1 ? ASP A 1  81 ?  -2.513 -11.528   9.544 1.000 93.720 ? 81  ASP A OD1 1 
ATOM 636  O OD2 ? ASP A 1  81 ?  -1.814 -11.547  11.622 1.000 93.720 ? 81  ASP A OD2 1 
ATOM 637  N N   ? ASP A 1  82 ?   0.468  -7.034   8.725 1.000 94.680 ? 82  ASP A N   1 
ATOM 638  C CA  ? ASP A 1  82 ?   0.847  -5.633   8.567 1.000 94.680 ? 82  ASP A CA  1 
ATOM 639  C C   ? ASP A 1  82 ?  -0.036  -4.939   7.532 1.000 94.680 ? 82  ASP A C   1 
ATOM 640  C CB  ? ASP A 1  82 ?   2.319  -5.518   8.165 1.000 94.680 ? 82  ASP A CB  1 
ATOM 641  O O   ? ASP A 1  82 ?   0.401  -4.680   6.409 1.000 94.680 ? 82  ASP A O   1 
ATOM 642  C CG  ? ASP A 1  82 ?   2.831  -4.089   8.196 1.000 94.680 ? 82  ASP A CG  1 
ATOM 643  O OD1 ? ASP A 1  82 ?   2.206  -3.231   8.856 1.000 94.680 ? 82  ASP A OD1 1 
ATOM 644  O OD2 ? ASP A 1  82 ?   3.868  -3.818   7.552 1.000 94.680 ? 82  ASP A OD2 1 
ATOM 645  N N   ? ILE A 1  83 ?  -1.320  -4.673   7.817 1.000 96.720 ? 83  ILE A N   1 
ATOM 646  C CA  ? ILE A 1  83 ?  -2.323  -4.035   6.972 1.000 96.720 ? 83  ILE A CA  1 
ATOM 647  C C   ? ILE A 1  83 ?  -3.230  -3.151   7.825 1.000 96.720 ? 83  ILE A C   1 
ATOM 648  C CB  ? ILE A 1  83 ?  -3.163  -5.080   6.204 1.000 96.720 ? 83  ILE A CB  1 
ATOM 649  O O   ? ILE A 1  83 ?  -3.572  -3.509   8.955 1.000 96.720 ? 83  ILE A O   1 
ATOM 650  C CG1 ? ILE A 1  83 ?  -4.070  -4.388   5.180 1.000 96.720 ? 83  ILE A CG1 1 
ATOM 651  C CG2 ? ILE A 1  83 ?  -3.984  -5.933   7.175 1.000 96.720 ? 83  ILE A CG2 1 
ATOM 652  C CD1 ? ILE A 1  83 ?  -4.713  -5.339   4.180 1.000 96.720 ? 83  ILE A CD1 1 
ATOM 653  N N   ? ALA A 1  84 ?  -3.537  -1.983   7.272 1.000 97.220 ? 84  ALA A N   1 
ATOM 654  C CA  ? ALA A 1  84 ?  -4.382  -1.040   8.000 1.000 97.220 ? 84  ALA A CA  1 
ATOM 655  C C   ? ALA A 1  84 ?  -5.268  -0.246   7.043 1.000 97.220 ? 84  ALA A C   1 
ATOM 656  C CB  ? ALA A 1  84 ?  -3.525  -0.093   8.836 1.000 97.220 ? 84  ALA A CB  1 
ATOM 657  O O   ? ALA A 1  84 ?  -4.922  -0.063   5.874 1.000 97.220 ? 84  ALA A O   1 
ATOM 658  N N   ? LEU A 1  85 ?  -6.457   0.182   7.588 1.000 97.840 ? 85  LEU A N   1 
ATOM 659  C CA  ? LEU A 1  85 ?  -7.348   1.100   6.888 1.000 97.840 ? 85  LEU A CA  1 
ATOM 660  C C   ? LEU A 1  85 ?  -7.363   2.466   7.567 1.000 97.840 ? 85  LEU A C   1 
ATOM 661  C CB  ? LEU A 1  85 ?  -8.768   0.531   6.831 1.000 97.840 ? 85  LEU A CB  1 
ATOM 662  O O   ? LEU A 1  85 ?  -7.435   2.553   8.795 1.000 97.840 ? 85  LEU A O   1 
ATOM 663  C CG  ? LEU A 1  85 ?  -8.976  -0.678   5.917 1.000 97.840 ? 85  LEU A CG  1 
ATOM 664  C CD1 ? LEU A 1  85 ? -10.338  -1.313   6.181 1.000 97.840 ? 85  LEU A CD1 1 
ATOM 665  C CD2 ? LEU A 1  85 ?  -8.845  -0.271   4.453 1.000 97.840 ? 85  LEU A CD2 1 
ATOM 666  N N   ? LEU A 1  86 ?  -7.185   3.452   6.707 1.000 97.270 ? 86  LEU A N   1 
ATOM 667  C CA  ? LEU A 1  86 ?  -7.331   4.827   7.173 1.000 97.270 ? 86  LEU A CA  1 
ATOM 668  C C   ? LEU A 1  86 ?  -8.632   5.438   6.663 1.000 97.270 ? 86  LEU A C   1 
ATOM 669  C CB  ? LEU A 1  86 ?  -6.142   5.677   6.718 1.000 97.270 ? 86  LEU A CB  1 
ATOM 670  O O   ? LEU A 1  86 ?  -8.922   5.381   5.466 1.000 97.270 ? 86  LEU A O   1 
ATOM 671  C CG  ? LEU A 1  86 ?  -4.752   5.101   6.993 1.000 97.270 ? 86  LEU A CG  1 
ATOM 672  C CD1 ? LEU A 1  86 ?  -3.675   6.032   6.448 1.000 97.270 ? 86  LEU A CD1 1 
ATOM 673  C CD2 ? LEU A 1  86 ?  -4.557   4.866   8.487 1.000 97.270 ? 86  LEU A CD2 1 
ATOM 674  N N   ? LYS A 1  87 ?  -9.495   5.958   7.631 1.000 97.600 ? 87  LYS A N   1 
ATOM 675  C CA  ? LYS A 1  87 ? -10.683   6.708   7.235 1.000 97.600 ? 87  LYS A CA  1 
ATOM 676  C C   ? LYS A 1  87 ? -10.383   8.202   7.139 1.000 97.600 ? 87  LYS A C   1 
ATOM 677  C CB  ? LYS A 1  87 ? -11.825   6.466   8.223 1.000 97.600 ? 87  LYS A CB  1 
ATOM 678  O O   ? LYS A 1  87 ?  -9.885   8.803   8.092 1.000 97.600 ? 87  LYS A O   1 
ATOM 679  C CG  ? LYS A 1  87 ? -13.147   7.094   7.807 1.000 97.600 ? 87  LYS A CG  1 
ATOM 680  C CD  ? LYS A 1  87 ? -14.062   6.077   7.137 1.000 97.600 ? 87  LYS A CD  1 
ATOM 681  C CE  ? LYS A 1  87 ? -15.381   6.707   6.711 1.000 97.600 ? 87  LYS A CE  1 
ATOM 682  N NZ  ? LYS A 1  87 ? -16.271   5.720   6.028 1.000 97.600 ? 87  LYS A NZ  1 
ATOM 683  N N   ? LEU A 1  88 ? -10.656   8.766   5.934 1.000 97.640 ? 88  LEU A N   1 
ATOM 684  C CA  ? LEU A 1  88 ? -10.432  10.190   5.715 1.000 97.640 ? 88  LEU A CA  1 
ATOM 685  C C   ? LEU A 1  88 ? -11.543  11.020   6.349 1.000 97.640 ? 88  LEU A C   1 
ATOM 686  C CB  ? LEU A 1  88 ? -10.343  10.495   4.217 1.000 97.640 ? 88  LEU A CB  1 
ATOM 687  O O   ? LEU A 1  88 ? -12.693  10.580   6.412 1.000 97.640 ? 88  LEU A O   1 
ATOM 688  C CG  ? LEU A 1  88 ?  -9.330   9.674   3.417 1.000 97.640 ? 88  LEU A CG  1 
ATOM 689  C CD1 ? LEU A 1  88 ?  -9.384  10.058   1.942 1.000 97.640 ? 88  LEU A CD1 1 
ATOM 690  C CD2 ? LEU A 1  88 ?  -7.924   9.868   3.975 1.000 97.640 ? 88  LEU A CD2 1 
ATOM 691  N N   ? HIS A 1  89 ? -11.196  12.241   6.856 1.000 96.360 ? 89  HIS A N   1 
ATOM 692  C CA  ? HIS A 1  89 ? -12.165  13.140   7.472 1.000 96.360 ? 89  HIS A CA  1 
ATOM 693  C C   ? HIS A 1  89 ? -13.262  13.528   6.486 1.000 96.360 ? 89  HIS A C   1 
ATOM 694  C CB  ? HIS A 1  89 ? -11.468  14.395   8.002 1.000 96.360 ? 89  HIS A CB  1 
ATOM 695  O O   ? HIS A 1  89 ? -14.413  13.729   6.880 1.000 96.360 ? 89  HIS A O   1 
ATOM 696  C CG  ? HIS A 1  89 ? -12.354  15.266   8.835 1.000 96.360 ? 89  HIS A CG  1 
ATOM 697  C CD2 ? HIS A 1  89 ? -12.647  15.231  10.157 1.000 96.360 ? 89  HIS A CD2 1 
ATOM 698  N ND1 ? HIS A 1  89 ? -13.062  16.326   8.311 1.000 96.360 ? 89  HIS A ND1 1 
ATOM 699  C CE1 ? HIS A 1  89 ? -13.754  16.907   9.277 1.000 96.360 ? 89  HIS A CE1 1 
ATOM 700  N NE2 ? HIS A 1  89 ? -13.520  16.261  10.407 1.000 96.360 ? 89  HIS A NE2 1 
ATOM 701  N N   ? GLU A 1  90 ? -12.980  13.611   5.142 1.000 97.250 ? 90  GLU A N   1 
ATOM 702  C CA  ? GLU A 1  90 ? -13.906  13.879   4.045 1.000 97.250 ? 90  GLU A CA  1 
ATOM 703  C C   ? GLU A 1  90 ? -13.639  12.954   2.860 1.000 97.250 ? 90  GLU A C   1 
ATOM 704  C CB  ? GLU A 1  90 ? -13.808  15.341   3.602 1.000 97.250 ? 90  GLU A CB  1 
ATOM 705  O O   ? GLU A 1  90 ? -12.520  12.466   2.686 1.000 97.250 ? 90  GLU A O   1 
ATOM 706  C CG  ? GLU A 1  90 ? -14.204  16.338   4.682 1.000 97.250 ? 90  GLU A CG  1 
ATOM 707  C CD  ? GLU A 1  90 ? -14.117  17.785   4.223 1.000 97.250 ? 90  GLU A CD  1 
ATOM 708  O OE1 ? GLU A 1  90 ? -14.491  18.691   5.002 1.000 97.250 ? 90  GLU A OE1 1 
ATOM 709  O OE2 ? GLU A 1  90 ? -13.673  18.013   3.076 1.000 97.250 ? 90  GLU A OE2 1 
ATOM 710  N N   ? LYS A 1  91 ? -14.790  12.789   2.010 1.000 98.080 ? 91  LYS A N   1 
ATOM 711  C CA  ? LYS A 1  91 ? -14.650  11.966   0.812 1.000 98.080 ? 91  LYS A CA  1 
ATOM 712  C C   ? LYS A 1  91 ? -13.828  12.684  -0.255 1.000 98.080 ? 91  LYS A C   1 
ATOM 713  C CB  ? LYS A 1  91 ? -16.024  11.594   0.253 1.000 98.080 ? 91  LYS A CB  1 
ATOM 714  O O   ? LYS A 1  91 ? -13.994  13.886  -0.469 1.000 98.080 ? 91  LYS A O   1 
ATOM 715  C CG  ? LYS A 1  91 ? -16.822  10.656   1.147 1.000 98.080 ? 91  LYS A CG  1 
ATOM 716  C CD  ? LYS A 1  91 ? -18.165  10.297   0.523 1.000 98.080 ? 91  LYS A CD  1 
ATOM 717  C CE  ? LYS A 1  91 ? -18.938   9.311   1.388 1.000 98.080 ? 91  LYS A CE  1 
ATOM 718  N NZ  ? LYS A 1  91 ? -20.288   9.017   0.820 1.000 98.080 ? 91  LYS A NZ  1 
ATOM 719  N N   ? ALA A 1  92 ? -12.928  11.912  -0.870 1.000 98.090 ? 92  ALA A N   1 
ATOM 720  C CA  ? ALA A 1  92 ? -12.174  12.436  -2.006 1.000 98.090 ? 92  ALA A CA  1 
ATOM 721  C C   ? ALA A 1  92 ? -13.081  12.654  -3.213 1.000 98.090 ? 92  ALA A C   1 
ATOM 722  C CB  ? ALA A 1  92 ? -11.031  11.490  -2.366 1.000 98.090 ? 92  ALA A CB  1 
ATOM 723  O O   ? ALA A 1  92 ? -14.020  11.886  -3.439 1.000 98.090 ? 92  ALA A O   1 
ATOM 724  N N   ? THR A 1  93 ? -12.837  13.742  -3.923 1.000 98.070 ? 93  THR A N   1 
ATOM 725  C CA  ? THR A 1  93 ? -13.479  13.938  -5.218 1.000 98.070 ? 93  THR A CA  1 
ATOM 726  C C   ? THR A 1  93 ? -12.800  13.093  -6.292 1.000 98.070 ? 93  THR A C   1 
ATOM 727  C CB  ? THR A 1  93 ? -13.453  15.420  -5.635 1.000 98.070 ? 93  THR A CB  1 
ATOM 728  O O   ? THR A 1  93 ? -11.602  13.242  -6.542 1.000 98.070 ? 93  THR A O   1 
ATOM 729  C CG2 ? THR A 1  93 ? -14.217  15.638  -6.937 1.000 98.070 ? 93  THR A CG2 1 
ATOM 730  O OG1 ? THR A 1  93 ? -14.055  16.211  -4.603 1.000 98.070 ? 93  THR A OG1 1 
ATOM 731  N N   ? ILE A 1  94 ? -13.597  12.207  -6.903 1.000 97.790 ? 94  ILE A N   1 
ATOM 732  C CA  ? ILE A 1  94 ? -13.034  11.332  -7.926 1.000 97.790 ? 94  ILE A CA  1 
ATOM 733  C C   ? ILE A 1  94 ? -12.887  12.100  -9.237 1.000 97.790 ? 94  ILE A C   1 
ATOM 734  C CB  ? ILE A 1  94 ? -13.907  10.075  -8.136 1.000 97.790 ? 94  ILE A CB  1 
ATOM 735  O O   ? ILE A 1  94 ? -13.867  12.625  -9.770 1.000 97.790 ? 94  ILE A O   1 
ATOM 736  C CG1 ? ILE A 1  94 ? -14.120   9.343  -6.806 1.000 97.790 ? 94  ILE A CG1 1 
ATOM 737  C CG2 ? ILE A 1  94 ? -13.275   9.147  -9.177 1.000 97.790 ? 94  ILE A CG2 1 
ATOM 738  C CD1 ? ILE A 1  94 ? -12.829   9.009  -6.070 1.000 97.790 ? 94  ILE A CD1 1 
ATOM 739  N N   ? THR A 1  95 ? -11.640  12.100  -9.740 1.000 97.490 ? 95  THR A N   1 
ATOM 740  C CA  ? THR A 1  95 ? -11.241  12.792 -10.961 1.000 97.490 ? 95  THR A CA  1 
ATOM 741  C C   ? THR A 1  95 ? -10.298  11.925 -11.791 1.000 97.490 ? 95  THR A C   1 
ATOM 742  C CB  ? THR A 1  95 ? -10.560  14.137 -10.643 1.000 97.490 ? 95  THR A CB  1 
ATOM 743  O O   ? THR A 1  95 ? -10.052  10.766 -11.452 1.000 97.490 ? 95  THR A O   1 
ATOM 744  C CG2 ? THR A 1  95 ? -11.364  14.932  -9.620 1.000 97.490 ? 95  THR A CG2 1 
ATOM 745  O OG1 ? THR A 1  95 ?  -9.250  13.890 -10.118 1.000 97.490 ? 95  THR A OG1 1 
ATOM 746  N N   ? ALA A 1  96 ?  -9.836  12.564 -12.908 1.000 96.880 ? 96  ALA A N   1 
ATOM 747  C CA  ? ALA A 1  96 ?  -8.853  11.863 -13.729 1.000 96.880 ? 96  ALA A CA  1 
ATOM 748  C C   ? ALA A 1  96 ?  -7.546  11.662 -12.969 1.000 96.880 ? 96  ALA A C   1 
ATOM 749  C CB  ? ALA A 1  96 ?  -8.599  12.629 -15.025 1.000 96.880 ? 96  ALA A CB  1 
ATOM 750  O O   ? ALA A 1  96 ?  -6.728  10.817 -13.341 1.000 96.880 ? 96  ALA A O   1 
ATOM 751  N N   ? PHE A 1  97 ?  -7.318  12.253 -11.793 1.000 96.980 ? 97  PHE A N   1 
ATOM 752  C CA  ? PHE A 1  97 ?  -6.060  12.267 -11.056 1.000 96.980 ? 97  PHE A CA  1 
ATOM 753  C C   ? PHE A 1  97 ?  -6.202  11.532  -9.728 1.000 96.980 ? 97  PHE A C   1 
ATOM 754  C CB  ? PHE A 1  97 ?  -5.594  13.706 -10.812 1.000 96.980 ? 97  PHE A CB  1 
ATOM 755  O O   ? PHE A 1  97 ?  -5.203  11.212  -9.080 1.000 96.980 ? 97  PHE A O   1 
ATOM 756  C CG  ? PHE A 1  97 ?  -5.610  14.566 -12.047 1.000 96.980 ? 97  PHE A CG  1 
ATOM 757  C CD1 ? PHE A 1  97 ?  -4.760  14.293 -13.111 1.000 96.980 ? 97  PHE A CD1 1 
ATOM 758  C CD2 ? PHE A 1  97 ?  -6.474  15.649 -12.142 1.000 96.980 ? 97  PHE A CD2 1 
ATOM 759  C CE1 ? PHE A 1  97 ?  -4.772  15.088 -14.255 1.000 96.980 ? 97  PHE A CE1 1 
ATOM 760  C CE2 ? PHE A 1  97 ?  -6.492  16.448 -13.282 1.000 96.980 ? 97  PHE A CE2 1 
ATOM 761  C CZ  ? PHE A 1  97 ?  -5.639  16.166 -14.337 1.000 96.980 ? 97  PHE A CZ  1 
ATOM 762  N N   ? VAL A 1  98 ?  -7.422  11.307  -9.265 1.000 98.170 ? 98  VAL A N   1 
ATOM 763  C CA  ? VAL A 1  98 ?  -7.749  10.575  -8.046 1.000 98.170 ? 98  VAL A CA  1 
ATOM 764  C C   ? VAL A 1  98 ?  -8.828   9.536  -8.340 1.000 98.170 ? 98  VAL A C   1 
ATOM 765  C CB  ? VAL A 1  98 ?  -8.217  11.526  -6.921 1.000 98.170 ? 98  VAL A CB  1 
ATOM 766  O O   ? VAL A 1  98 ?  -9.975   9.887  -8.627 1.000 98.170 ? 98  VAL A O   1 
ATOM 767  C CG1 ? VAL A 1  98 ?  -8.533  10.743  -5.649 1.000 98.170 ? 98  VAL A CG1 1 
ATOM 768  C CG2 ? VAL A 1  98 ?  -7.156  12.590  -6.647 1.000 98.170 ? 98  VAL A CG2 1 
ATOM 769  N N   ? LYS A 1  99 ?  -8.345   8.190  -8.245 1.000 97.640 ? 99  LYS A N   1 
ATOM 770  C CA  ? LYS A 1  99 ?  -9.289   7.110  -8.519 1.000 97.640 ? 99  LYS A CA  1 
ATOM 771  C C   ? LYS A 1  99 ?  -9.207   6.024  -7.451 1.000 97.640 ? 99  LYS A C   1 
ATOM 772  C CB  ? LYS A 1  99 ?  -9.030   6.508  -9.901 1.000 97.640 ? 99  LYS A CB  1 
ATOM 773  O O   ? LYS A 1  99 ?  -8.161   5.838  -6.827 1.000 97.640 ? 99  LYS A O   1 
ATOM 774  C CG  ? LYS A 1  99 ?  -9.396   7.428 -11.056 1.000 97.640 ? 99  LYS A CG  1 
ATOM 775  C CD  ? LYS A 1  99 ?  -9.301   6.709 -12.396 1.000 97.640 ? 99  LYS A CD  1 
ATOM 776  C CE  ? LYS A 1  99 ?  -9.725   7.610 -13.547 1.000 97.640 ? 99  LYS A CE  1 
ATOM 777  N NZ  ? LYS A 1  99 ?  -9.636   6.908 -14.862 1.000 97.640 ? 99  LYS A NZ  1 
ATOM 778  N N   ? VAL A 1 100 ? -10.379   5.348  -7.351 1.000 97.680 ? 100 VAL A N   1 
ATOM 779  C CA  ? VAL A 1 100 ? -10.448   4.186  -6.472 1.000 97.680 ? 100 VAL A CA  1 
ATOM 780  C C   ? VAL A 1 100 ?  -9.997   2.938  -7.229 1.000 97.680 ? 100 VAL A C   1 
ATOM 781  C CB  ? VAL A 1 100 ? -11.873   3.982  -5.912 1.000 97.680 ? 100 VAL A CB  1 
ATOM 782  O O   ? VAL A 1 100 ? -10.352   2.748  -8.394 1.000 97.680 ? 100 VAL A O   1 
ATOM 783  C CG1 ? VAL A 1 100 ? -11.958   2.686  -5.108 1.000 97.680 ? 100 VAL A CG1 1 
ATOM 784  C CG2 ? VAL A 1 100 ? -12.282   5.176  -5.050 1.000 97.680 ? 100 VAL A CG2 1 
ATOM 785  N N   ? ILE A 1 101 ?  -9.102   2.124  -6.503 1.000 96.480 ? 101 ILE A N   1 
ATOM 786  C CA  ? ILE A 1 101 ?  -8.650   0.877  -7.108 1.000 96.480 ? 101 ILE A CA  1 
ATOM 787  C C   ? ILE A 1 101 ?  -9.393  -0.301  -6.480 1.000 96.480 ? 101 ILE A C   1 
ATOM 788  C CB  ? ILE A 1 101 ?  -7.124   0.692  -6.952 1.000 96.480 ? 101 ILE A CB  1 
ATOM 789  O O   ? ILE A 1 101 ?  -9.604  -0.333  -5.266 1.000 96.480 ? 101 ILE A O   1 
ATOM 790  C CG1 ? ILE A 1 101 ?  -6.625  -0.431  -7.868 1.000 96.480 ? 101 ILE A CG1 1 
ATOM 791  C CG2 ? ILE A 1 101 ?  -6.761   0.410  -5.491 1.000 96.480 ? 101 ILE A CG2 1 
ATOM 792  C CD1 ? ILE A 1 101 ?  -5.114  -0.449  -8.058 1.000 96.480 ? 101 ILE A CD1 1 
ATOM 793  N N   ? ARG A 1 102 ?  -9.865  -1.250  -7.313 1.000 95.030 ? 102 ARG A N   1 
ATOM 794  C CA  ? ARG A 1 102 ? -10.608  -2.417  -6.849 1.000 95.030 ? 102 ARG A CA  1 
ATOM 795  C C   ? ARG A 1 102 ?  -9.678  -3.434  -6.198 1.000 95.030 ? 102 ARG A C   1 
ATOM 796  C CB  ? ARG A 1 102 ? -11.367  -3.067  -8.008 1.000 95.030 ? 102 ARG A CB  1 
ATOM 797  O O   ? ARG A 1 102 ?  -8.592  -3.711  -6.714 1.000 95.030 ? 102 ARG A O   1 
ATOM 798  C CG  ? ARG A 1 102 ? -12.503  -2.217  -8.554 1.000 95.030 ? 102 ARG A CG  1 
ATOM 799  C CD  ? ARG A 1 102 ? -13.291  -2.953  -9.629 1.000 95.030 ? 102 ARG A CD  1 
ATOM 800  N NE  ? ARG A 1 102 ? -14.348  -2.116 -10.190 1.000 95.030 ? 102 ARG A NE  1 
ATOM 801  N NH1 ? ARG A 1 102 ? -14.838  -3.547 -11.937 1.000 95.030 ? 102 ARG A NH1 1 
ATOM 802  N NH2 ? ARG A 1 102 ? -15.997  -1.584 -11.697 1.000 95.030 ? 102 ARG A NH2 1 
ATOM 803  C CZ  ? ARG A 1 102 ? -15.059  -2.417 -11.274 1.000 95.030 ? 102 ARG A CZ  1 
ATOM 804  N N   ? LEU A 1 103 ? -10.169  -4.042  -5.037 1.000 95.230 ? 103 LEU A N   1 
ATOM 805  C CA  ? LEU A 1 103 ?  -9.364  -4.994  -4.279 1.000 95.230 ? 103 LEU A CA  1 
ATOM 806  C C   ? LEU A 1 103 ?  -9.454  -6.389  -4.889 1.000 95.230 ? 103 LEU A C   1 
ATOM 807  C CB  ? LEU A 1 103 ?  -9.817  -5.034  -2.817 1.000 95.230 ? 103 LEU A CB  1 
ATOM 808  O O   ? LEU A 1 103 ? -10.494  -6.768  -5.432 1.000 95.230 ? 103 LEU A O   1 
ATOM 809  C CG  ? LEU A 1 103 ?  -9.631  -3.745  -2.015 1.000 95.230 ? 103 LEU A CG  1 
ATOM 810  C CD1 ? LEU A 1 103 ? -10.191  -3.912  -0.606 1.000 95.230 ? 103 LEU A CD1 1 
ATOM 811  C CD2 ? LEU A 1 103 ?  -8.158  -3.352  -1.967 1.000 95.230 ? 103 LEU A CD2 1 
ATOM 812  N N   ? PRO A 1 104 ?  -8.313  -7.100  -4.822 1.000 92.920 ? 104 PRO A N   1 
ATOM 813  C CA  ? PRO A 1 104 ?  -8.282  -8.463  -5.358 1.000 92.920 ? 104 PRO A CA  1 
ATOM 814  C C   ? PRO A 1 104 ?  -9.030  -9.461  -4.477 1.000 92.920 ? 104 PRO A C   1 
ATOM 815  C CB  ? PRO A 1 104 ?  -6.788  -8.790  -5.406 1.000 92.920 ? 104 PRO A CB  1 
ATOM 816  O O   ? PRO A 1 104 ?  -9.037  -9.324  -3.251 1.000 92.920 ? 104 PRO A O   1 
ATOM 817  C CG  ? PRO A 1 104 ?  -6.196  -8.042  -4.255 1.000 92.920 ? 104 PRO A CG  1 
ATOM 818  C CD  ? PRO A 1 104 ?  -6.939  -6.746  -4.096 1.000 92.920 ? 104 PRO A CD  1 
ATOM 819  N N   ? LYS A 1 105 ?  -9.691 -10.507  -5.097 1.000 86.360 ? 105 LYS A N   1 
ATOM 820  C CA  ? LYS A 1 105 ? -10.377 -11.580  -4.384 1.000 86.360 ? 105 LYS A CA  1 
ATOM 821  C C   ? LYS A 1 105 ?  -9.638 -12.905  -4.540 1.000 86.360 ? 105 LYS A C   1 
ATOM 822  C CB  ? LYS A 1 105 ? -11.817 -11.721  -4.882 1.000 86.360 ? 105 LYS A CB  1 
ATOM 823  O O   ? LYS A 1 105 ?  -9.967 -13.888  -3.873 1.000 86.360 ? 105 LYS A O   1 
ATOM 824  C CG  ? LYS A 1 105 ? -12.707 -10.533  -4.547 1.000 86.360 ? 105 LYS A CG  1 
ATOM 825  C CD  ? LYS A 1 105 ? -14.138 -10.757  -5.017 1.000 86.360 ? 105 LYS A CD  1 
ATOM 826  C CE  ? LYS A 1 105 ? -15.023  -9.556  -4.710 1.000 86.360 ? 105 LYS A CE  1 
ATOM 827  N NZ  ? LYS A 1 105 ? -16.431  -9.778  -5.156 1.000 86.360 ? 105 LYS A NZ  1 
ATOM 828  N N   ? SER A 1 106 ?  -8.595 -12.884  -5.384 1.000 84.890 ? 106 SER A N   1 
ATOM 829  C CA  ? SER A 1 106 ?  -7.829 -14.107  -5.600 1.000 84.890 ? 106 SER A CA  1 
ATOM 830  C C   ? SER A 1 106 ?  -6.342 -13.879  -5.353 1.000 84.890 ? 106 SER A C   1 
ATOM 831  C CB  ? SER A 1 106 ?  -8.044 -14.632  -7.020 1.000 84.890 ? 106 SER A CB  1 
ATOM 832  O O   ? SER A 1 106 ?  -5.875 -12.738  -5.354 1.000 84.890 ? 106 SER A O   1 
ATOM 833  O OG  ? SER A 1 106 ?  -7.573 -13.699  -7.978 1.000 84.890 ? 106 SER A OG  1 
ATOM 834  N N   ? THR A 1 107 ?  -5.710 -15.025  -5.162 1.000 77.670 ? 107 THR A N   1 
ATOM 835  C CA  ? THR A 1 107 ?  -4.276 -15.003  -4.901 1.000 77.670 ? 107 THR A CA  1 
ATOM 836  C C   ? THR A 1 107 ?  -3.488 -15.030  -6.207 1.000 77.670 ? 107 THR A C   1 
ATOM 837  C CB  ? THR A 1 107 ?  -3.850 -16.190  -4.017 1.000 77.670 ? 107 THR A CB  1 
ATOM 838  O O   ? THR A 1 107 ?  -4.033 -15.366  -7.260 1.000 77.670 ? 107 THR A O   1 
ATOM 839  C CG2 ? THR A 1 107 ?  -4.560 -16.153  -2.667 1.000 77.670 ? 107 THR A CG2 1 
ATOM 840  O OG1 ? THR A 1 107 ?  -4.178 -17.416  -4.683 1.000 77.670 ? 107 THR A OG1 1 
ATOM 841  N N   ? LEU A 1 108 ?  -2.259 -14.549  -6.149 1.000 83.640 ? 108 LEU A N   1 
ATOM 842  C CA  ? LEU A 1 108 ?  -1.330 -14.409  -7.265 1.000 83.640 ? 108 LEU A CA  1 
ATOM 843  C C   ? LEU A 1 108 ?  -0.500 -15.676  -7.443 1.000 83.640 ? 108 LEU A C   1 
ATOM 844  C CB  ? LEU A 1 108 ?  -0.408 -13.207  -7.047 1.000 83.640 ? 108 LEU A CB  1 
ATOM 845  O O   ? LEU A 1 108 ?  -0.206 -16.372  -6.468 1.000 83.640 ? 108 LEU A O   1 
ATOM 846  C CG  ? LEU A 1 108 ?  -1.015 -11.829  -7.315 1.000 83.640 ? 108 LEU A CG  1 
ATOM 847  C CD1 ? LEU A 1 108 ?  -0.151 -10.738  -6.690 1.000 83.640 ? 108 LEU A CD1 1 
ATOM 848  C CD2 ? LEU A 1 108 ?  -1.178 -11.597  -8.813 1.000 83.640 ? 108 LEU A CD2 1 
ATOM 849  N N   ? HIS A 1 109 ?  -0.111 -16.027  -8.745 1.000 82.610 ? 109 HIS A N   1 
ATOM 850  C CA  ? HIS A 1 109 ?   0.760 -17.155  -9.057 1.000 82.610 ? 109 HIS A CA  1 
ATOM 851  C C   ? HIS A 1 109 ?   2.202 -16.700  -9.250 1.000 82.610 ? 109 HIS A C   1 
ATOM 852  C CB  ? HIS A 1 109 ?   0.266 -17.882 -10.309 1.000 82.610 ? 109 HIS A CB  1 
ATOM 853  O O   ? HIS A 1 109 ?   2.451 -15.558  -9.644 1.000 82.610 ? 109 HIS A O   1 
ATOM 854  C CG  ? HIS A 1 109 ?  -1.130 -18.405 -10.188 1.000 82.610 ? 109 HIS A CG  1 
ATOM 855  C CD2 ? HIS A 1 109 ?  -2.290 -17.982 -10.743 1.000 82.610 ? 109 HIS A CD2 1 
ATOM 856  N ND1 ? HIS A 1 109 ?  -1.450 -19.498  -9.412 1.000 82.610 ? 109 HIS A ND1 1 
ATOM 857  C CE1 ? HIS A 1 109 ?  -2.750 -19.725  -9.496 1.000 82.610 ? 109 HIS A CE1 1 
ATOM 858  N NE2 ? HIS A 1 109 ?  -3.283 -18.819 -10.298 1.000 82.610 ? 109 HIS A NE2 1 
ATOM 859  N N   ? LYS A 1 110 ?   3.116 -17.589  -8.975 1.000 87.510 ? 110 LYS A N   1 
ATOM 860  C CA  ? LYS A 1 110 ?   4.537 -17.360  -9.222 1.000 87.510 ? 110 LYS A CA  1 
ATOM 861  C C   ? LYS A 1 110 ?   4.785 -16.954 -10.672 1.000 87.510 ? 110 LYS A C   1 
ATOM 862  C CB  ? LYS A 1 110 ?   5.349 -18.610  -8.880 1.000 87.510 ? 110 LYS A CB  1 
ATOM 863  O O   ? LYS A 1 110 ?   4.108 -17.438 -11.581 1.000 87.510 ? 110 LYS A O   1 
ATOM 864  C CG  ? LYS A 1 110 ?   6.818 -18.518  -9.267 1.000 87.510 ? 110 LYS A CG  1 
ATOM 865  C CD  ? LYS A 1 110 ?   7.531 -19.851  -9.078 1.000 87.510 ? 110 LYS A CD  1 
ATOM 866  C CE  ? LYS A 1 110 ?   8.967 -19.794  -9.580 1.000 87.510 ? 110 LYS A CE  1 
ATOM 867  N NZ  ? LYS A 1 110 ?   9.647 -21.119  -9.464 1.000 87.510 ? 110 LYS A NZ  1 
ATOM 868  N N   ? GLY A 1 111 ?   5.809 -16.020 -10.901 1.000 88.440 ? 111 GLY A N   1 
ATOM 869  C CA  ? GLY A 1 111 ?   6.222 -15.645 -12.245 1.000 88.440 ? 111 GLY A CA  1 
ATOM 870  C C   ? GLY A 1 111 ?   5.406 -14.503 -12.822 1.000 88.440 ? 111 GLY A C   1 
ATOM 871  O O   ? GLY A 1 111 ?   5.687 -14.029 -13.924 1.000 88.440 ? 111 GLY A O   1 
ATOM 872  N N   ? THR A 1 112 ?   4.337 -14.112 -12.082 1.000 92.160 ? 112 THR A N   1 
ATOM 873  C CA  ? THR A 1 112 ?   3.492 -12.998 -12.497 1.000 92.160 ? 112 THR A CA  1 
ATOM 874  C C   ? THR A 1 112 ?   4.281 -11.691 -12.496 1.000 92.160 ? 112 THR A C   1 
ATOM 875  C CB  ? THR A 1 112 ?   2.262 -12.859 -11.581 1.000 92.160 ? 112 THR A CB  1 
ATOM 876  O O   ? THR A 1 112 ?   5.005 -11.398 -11.542 1.000 92.160 ? 112 THR A O   1 
ATOM 877  C CG2 ? THR A 1 112 ?   1.335 -11.749 -12.069 1.000 92.160 ? 112 THR A CG2 1 
ATOM 878  O OG1 ? THR A 1 112 ?   1.541 -14.097 -11.568 1.000 92.160 ? 112 THR A OG1 1 
ATOM 879  N N   ? LYS A 1 113 ?   4.210 -10.932 -13.600 1.000 92.200 ? 113 LYS A N   1 
ATOM 880  C CA  ? LYS A 1 113 ?   4.827  -9.612 -13.694 1.000 92.200 ? 113 LYS A CA  1 
ATOM 881  C C   ? LYS A 1 113 ?   3.967  -8.553 -13.009 1.000 92.200 ? 113 LYS A C   1 
ATOM 882  C CB  ? LYS A 1 113 ?   5.061  -9.231 -15.156 1.000 92.200 ? 113 LYS A CB  1 
ATOM 883  O O   ? LYS A 1 113 ?   2.779  -8.422 -13.310 1.000 92.200 ? 113 LYS A O   1 
ATOM 884  C CG  ? LYS A 1 113 ?   6.108 -10.083 -15.858 1.000 92.200 ? 113 LYS A CG  1 
ATOM 885  C CD  ? LYS A 1 113 ?   6.318  -9.637 -17.299 1.000 92.200 ? 113 LYS A CD  1 
ATOM 886  C CE  ? LYS A 1 113 ?   7.306 -10.539 -18.027 1.000 92.200 ? 113 LYS A CE  1 
ATOM 887  N NZ  ? LYS A 1 113 ?   7.454 -10.154 -19.462 1.000 92.200 ? 113 LYS A NZ  1 
ATOM 888  N N   ? CYS A 1 114 ?   4.586  -7.809 -12.161 1.000 92.840 ? 114 CYS A N   1 
ATOM 889  C CA  ? CYS A 1 114 ?   3.888  -6.799 -11.375 1.000 92.840 ? 114 CYS A CA  1 
ATOM 890  C C   ? CYS A 1 114 ?   4.661  -5.486 -11.364 1.000 92.840 ? 114 CYS A C   1 
ATOM 891  C CB  ? CYS A 1 114 ?   3.674  -7.287  -9.943 1.000 92.840 ? 114 CYS A CB  1 
ATOM 892  O O   ? CYS A 1 114 ?   5.805  -5.430 -11.819 1.000 92.840 ? 114 CYS A O   1 
ATOM 893  S SG  ? CYS A 1 114 ?   2.727  -8.821  -9.830 1.000 92.840 ? 114 CYS A SG  1 
ATOM 894  N N   ? SER A 1 115 ?   3.989  -4.433 -10.866 1.000 91.600 ? 115 SER A N   1 
ATOM 895  C CA  ? SER A 1 115 ?   4.618  -3.128 -10.693 1.000 91.600 ? 115 SER A CA  1 
ATOM 896  C C   ? SER A 1 115 ?   4.371  -2.576  -9.293 1.000 91.600 ? 115 SER A C   1 
ATOM 897  C CB  ? SER A 1 115 ?   4.099  -2.139 -11.739 1.000 91.600 ? 115 SER A CB  1 
ATOM 898  O O   ? SER A 1 115 ?   3.339  -2.860  -8.681 1.000 91.600 ? 115 SER A O   1 
ATOM 899  O OG  ? SER A 1 115 ?   4.372  -2.604 -13.049 1.000 91.600 ? 115 SER A OG  1 
ATOM 900  N N   ? THR A 1 116 ?   5.307  -1.862  -8.802 1.000 91.810 ? 116 THR A N   1 
ATOM 901  C CA  ? THR A 1 116 ?   5.163  -1.129  -7.550 1.000 91.810 ? 116 THR A CA  1 
ATOM 902  C C   ? THR A 1 116 ?   5.503   0.346  -7.744 1.000 91.810 ? 116 THR A C   1 
ATOM 903  C CB  ? THR A 1 116 ?   6.059  -1.724  -6.448 1.000 91.810 ? 116 THR A CB  1 
ATOM 904  O O   ? THR A 1 116 ?   6.257   0.700  -8.653 1.000 91.810 ? 116 THR A O   1 
ATOM 905  C CG2 ? THR A 1 116 ?   7.536  -1.521  -6.770 1.000 91.810 ? 116 THR A CG2 1 
ATOM 906  O OG1 ? THR A 1 116 ?   5.762  -1.083  -5.201 1.000 91.810 ? 116 THR A OG1 1 
ATOM 907  N N   ? ALA A 1 117 ?   4.910   1.181  -6.919 1.000 90.530 ? 117 ALA A N   1 
ATOM 908  C CA  ? ALA A 1 117 ?   5.111   2.623  -7.035 1.000 90.530 ? 117 ALA A CA  1 
ATOM 909  C C   ? ALA A 1 117 ?   5.336   3.257  -5.665 1.000 90.530 ? 117 ALA A C   1 
ATOM 910  C CB  ? ALA A 1 117 ?   3.917   3.273  -7.729 1.000 90.530 ? 117 ALA A CB  1 
ATOM 911  O O   ? ALA A 1 117 ?   4.778   2.802  -4.664 1.000 90.530 ? 117 ALA A O   1 
ATOM 912  N N   ? GLY A 1 118 ?   6.207   4.327  -5.689 1.000 89.630 ? 118 GLY A N   1 
ATOM 913  C CA  ? GLY A 1 118 ?   6.488   5.025  -4.444 1.000 89.630 ? 118 GLY A CA  1 
ATOM 914  C C   ? GLY A 1 118 ?   7.397   6.226  -4.626 1.000 89.630 ? 118 GLY A C   1 
ATOM 915  O O   ? GLY A 1 118 ?   7.835   6.517  -5.741 1.000 89.630 ? 118 GLY A O   1 
ATOM 916  N N   ? TRP A 1 119 ?   7.575   7.089  -3.570 1.000 87.360 ? 119 TRP A N   1 
ATOM 917  C CA  ? TRP A 1 119 ?   8.341   8.331  -3.565 1.000 87.360 ? 119 TRP A CA  1 
ATOM 918  C C   ? TRP A 1 119 ?   9.660   8.154  -2.820 1.000 87.360 ? 119 TRP A C   1 
ATOM 919  C CB  ? TRP A 1 119 ?   7.528   9.462  -2.928 1.000 87.360 ? 119 TRP A CB  1 
ATOM 920  O O   ? TRP A 1 119 ?  10.271   9.133  -2.385 1.000 87.360 ? 119 TRP A O   1 
ATOM 921  C CG  ? TRP A 1 119 ?   6.379   9.933  -3.768 1.000 87.360 ? 119 TRP A CG  1 
ATOM 922  C CD1 ? TRP A 1 119 ?   6.373  10.986  -4.640 1.000 87.360 ? 119 TRP A CD1 1 
ATOM 923  C CD2 ? TRP A 1 119 ?   5.065   9.369  -3.811 1.000 87.360 ? 119 TRP A CD2 1 
ATOM 924  C CE2 ? TRP A 1 119 ?   4.313  10.131  -4.732 1.000 87.360 ? 119 TRP A CE2 1 
ATOM 925  C CE3 ? TRP A 1 119 ?   4.450   8.292  -3.160 1.000 87.360 ? 119 TRP A CE3 1 
ATOM 926  N NE1 ? TRP A 1 119 ?   5.134  11.111  -5.223 1.000 87.360 ? 119 TRP A NE1 1 
ATOM 927  C CH2 ? TRP A 1 119 ?   2.397   8.790  -4.368 1.000 87.360 ? 119 TRP A CH2 1 
ATOM 928  C CZ2 ? TRP A 1 119 ?   2.975   9.849  -5.019 1.000 87.360 ? 119 TRP A CZ2 1 
ATOM 929  C CZ3 ? TRP A 1 119 ?   3.118   8.012  -3.446 1.000 87.360 ? 119 TRP A CZ3 1 
ATOM 930  N N   ? GLY A 1 120 ?  10.086   6.908  -2.655 1.000 76.660 ? 120 GLY A N   1 
ATOM 931  C CA  ? GLY A 1 120 ?  11.274   6.510  -1.917 1.000 76.660 ? 120 GLY A CA  1 
ATOM 932  C C   ? GLY A 1 120 ?  12.561   7.020  -2.537 1.000 76.660 ? 120 GLY A C   1 
ATOM 933  O O   ? GLY A 1 120 ?  12.572   8.072  -3.180 1.000 76.660 ? 120 GLY A O   1 
ATOM 934  N N   ? LEU A 1 121 ?  13.800   6.440  -2.266 1.000 71.610 ? 121 LEU A N   1 
ATOM 935  C CA  ? LEU A 1 121 ?  15.135   6.855  -2.683 1.000 71.610 ? 121 LEU A CA  1 
ATOM 936  C C   ? LEU A 1 121 ?  15.378   6.515  -4.149 1.000 71.610 ? 121 LEU A C   1 
ATOM 937  C CB  ? LEU A 1 121 ?  16.201   6.189  -1.809 1.000 71.610 ? 121 LEU A CB  1 
ATOM 938  O O   ? LEU A 1 121 ?  14.882   5.501  -4.646 1.000 71.610 ? 121 LEU A O   1 
ATOM 939  C CG  ? LEU A 1 121 ?  16.162   6.524  -0.317 1.000 71.610 ? 121 LEU A CG  1 
ATOM 940  C CD1 ? LEU A 1 121 ?  17.208   5.710   0.437 1.000 71.610 ? 121 LEU A CD1 1 
ATOM 941  C CD2 ? LEU A 1 121 ?  16.380   8.018  -0.099 1.000 71.610 ? 121 LEU A CD2 1 
ATOM 942  N N   ? ASN A 1 122 ?  16.075   7.485  -4.880 1.000 68.470 ? 122 ASN A N   1 
ATOM 943  C CA  ? ASN A 1 122 ?  16.507   7.205  -6.245 1.000 68.470 ? 122 ASN A CA  1 
ATOM 944  C C   ? ASN A 1 122 ?  17.828   6.441  -6.269 1.000 68.470 ? 122 ASN A C   1 
ATOM 945  C CB  ? ASN A 1 122 ?  16.629   8.503  -7.046 1.000 68.470 ? 122 ASN A CB  1 
ATOM 946  O O   ? ASN A 1 122 ?  18.339   6.042  -5.221 1.000 68.470 ? 122 ASN A O   1 
ATOM 947  C CG  ? ASN A 1 122 ?  17.716   9.417  -6.516 1.000 68.470 ? 122 ASN A CG  1 
ATOM 948  N ND2 ? ASN A 1 122 ?  17.624  10.700  -6.844 1.000 68.470 ? 122 ASN A ND2 1 
ATOM 949  O OD1 ? ASN A 1 122 ?  18.631   8.974  -5.817 1.000 68.470 ? 122 ASN A OD1 1 
ATOM 950  N N   ? ASP A 1 123 ?  18.427   6.110  -7.455 1.000 66.000 ? 123 ASP A N   1 
ATOM 951  C CA  ? ASP A 1 123 ?  19.621   5.301  -7.681 1.000 66.000 ? 123 ASP A CA  1 
ATOM 952  C C   ? ASP A 1 123 ?  20.838   5.913  -6.991 1.000 66.000 ? 123 ASP A C   1 
ATOM 953  C CB  ? ASP A 1 123 ?  19.888   5.145  -9.179 1.000 66.000 ? 123 ASP A CB  1 
ATOM 954  O O   ? ASP A 1 123 ?  21.820   5.219  -6.722 1.000 66.000 ? 123 ASP A O   1 
ATOM 955  C CG  ? ASP A 1 123 ?  18.868   4.261  -9.875 1.000 66.000 ? 123 ASP A CG  1 
ATOM 956  O OD1 ? ASP A 1 123 ?  18.244   3.408  -9.207 1.000 66.000 ? 123 ASP A OD1 1 
ATOM 957  O OD2 ? ASP A 1 123 ?  18.689   4.416 -11.102 1.000 66.000 ? 123 ASP A OD2 1 
ATOM 958  N N   ? GLN A 1 124 ?  20.728   7.165  -6.576 1.000 64.990 ? 124 GLN A N   1 
ATOM 959  C CA  ? GLN A 1 124 ?  21.782   7.872  -5.858 1.000 64.990 ? 124 GLN A CA  1 
ATOM 960  C C   ? GLN A 1 124 ?  21.490   7.925  -4.361 1.000 64.990 ? 124 GLN A C   1 
ATOM 961  C CB  ? GLN A 1 124 ?  21.951   9.289  -6.410 1.000 64.990 ? 124 GLN A CB  1 
ATOM 962  O O   ? GLN A 1 124 ?  22.114   8.694  -3.628 1.000 64.990 ? 124 GLN A O   1 
ATOM 963  C CG  ? GLN A 1 124 ?  22.369   9.333  -7.873 1.000 64.990 ? 124 GLN A CG  1 
ATOM 964  C CD  ? GLN A 1 124 ?  22.444  10.747  -8.420 1.000 64.990 ? 124 GLN A CD  1 
ATOM 965  N NE2 ? GLN A 1 124 ?  22.952  10.885  -9.640 1.000 64.990 ? 124 GLN A NE2 1 
ATOM 966  O OE1 ? GLN A 1 124 ?  22.046  11.707  -7.752 1.000 64.990 ? 124 GLN A OE1 1 
ATOM 967  N N   ? GLU A 1 125 ?  20.453   7.135  -3.940 1.000 67.980 ? 125 GLU A N   1 
ATOM 968  C CA  ? GLU A 1 125 ?  20.052   7.006  -2.543 1.000 67.980 ? 125 GLU A CA  1 
ATOM 969  C C   ? GLU A 1 125 ?  19.548   8.335  -1.988 1.000 67.980 ? 125 GLU A C   1 
ATOM 970  C CB  ? GLU A 1 125 ?  21.217   6.489  -1.695 1.000 67.980 ? 125 GLU A CB  1 
ATOM 971  O O   ? GLU A 1 125 ?  19.732   8.630  -0.805 1.000 67.980 ? 125 GLU A O   1 
ATOM 972  C CG  ? GLU A 1 125 ?  21.650   5.073  -2.043 1.000 67.980 ? 125 GLU A CG  1 
ATOM 973  C CD  ? GLU A 1 125 ?  22.664   4.498  -1.066 1.000 67.980 ? 125 GLU A CD  1 
ATOM 974  O OE1 ? GLU A 1 125 ?  23.014   3.302  -1.189 1.000 67.980 ? 125 GLU A OE1 1 
ATOM 975  O OE2 ? GLU A 1 125 ?  23.110   5.249  -0.171 1.000 67.980 ? 125 GLU A OE2 1 
ATOM 976  N N   ? LYS A 1 126 ?  19.046   9.163  -2.962 1.000 71.310 ? 126 LYS A N   1 
ATOM 977  C CA  ? LYS A 1 126 ?  18.418  10.422  -2.572 1.000 71.310 ? 126 LYS A CA  1 
ATOM 978  C C   ? LYS A 1 126 ?  16.897  10.321  -2.632 1.000 71.310 ? 126 LYS A C   1 
ATOM 979  C CB  ? LYS A 1 126 ?  18.903  11.564  -3.467 1.000 71.310 ? 126 LYS A CB  1 
ATOM 980  O O   ? LYS A 1 126 ?  16.347   9.695  -3.540 1.000 71.310 ? 126 LYS A O   1 
ATOM 981  C CG  ? LYS A 1 126 ?  20.385  11.878  -3.322 1.000 71.310 ? 126 LYS A CG  1 
ATOM 982  C CD  ? LYS A 1 126 ?  20.789  13.073  -4.175 1.000 71.310 ? 126 LYS A CD  1 
ATOM 983  C CE  ? LYS A 1 126 ?  22.275  13.378  -4.044 1.000 71.310 ? 126 LYS A CE  1 
ATOM 984  N NZ  ? LYS A 1 126 ?  22.679  14.540  -4.891 1.000 71.310 ? 126 LYS A NZ  1 
ATOM 985  N N   ? PRO A 1 127 ?  16.277  10.881  -1.521 1.000 76.150 ? 127 PRO A N   1 
ATOM 986  C CA  ? PRO A 1 127 ?  14.815  10.914  -1.598 1.000 76.150 ? 127 PRO A CA  1 
ATOM 987  C C   ? PRO A 1 127 ?  14.306  11.627  -2.848 1.000 76.150 ? 127 PRO A C   1 
ATOM 988  C CB  ? PRO A 1 127 ?  14.413  11.676  -0.333 1.000 76.150 ? 127 PRO A CB  1 
ATOM 989  O O   ? PRO A 1 127 ?  14.885  12.632  -3.269 1.000 76.150 ? 127 PRO A O   1 
ATOM 990  C CG  ? PRO A 1 127 ?  15.617  11.615   0.550 1.000 76.150 ? 127 PRO A CG  1 
ATOM 991  C CD  ? PRO A 1 127 ?  16.837  11.483  -0.316 1.000 76.150 ? 127 PRO A CD  1 
ATOM 992  N N   ? SER A 1 128 ?  13.383  10.958  -3.504 1.000 83.230 ? 128 SER A N   1 
ATOM 993  C CA  ? SER A 1 128 ?  12.750  11.581  -4.661 1.000 83.230 ? 128 SER A CA  1 
ATOM 994  C C   ? SER A 1 128 ?  11.421  12.228  -4.282 1.000 83.230 ? 128 SER A C   1 
ATOM 995  C CB  ? SER A 1 128 ?  12.527  10.552  -5.770 1.000 83.230 ? 128 SER A CB  1 
ATOM 996  O O   ? SER A 1 128 ?  10.649  11.662  -3.506 1.000 83.230 ? 128 SER A O   1 
ATOM 997  O OG  ? SER A 1 128 ?  11.827  11.129  -6.858 1.000 83.230 ? 128 SER A OG  1 
ATOM 998  N N   ? ASN A 1 129 ?  11.189  13.422  -4.801 1.000 88.680 ? 129 ASN A N   1 
ATOM 999  C CA  ? ASN A 1 129 ?   9.909  14.090  -4.592 1.000 88.680 ? 129 ASN A CA  1 
ATOM 1000 C C   ? ASN A 1 129 ?   8.894  13.705  -5.664 1.000 88.680 ? 129 ASN A C   1 
ATOM 1001 C CB  ? ASN A 1 129 ?  10.095  15.609  -4.558 1.000 88.680 ? 129 ASN A CB  1 
ATOM 1002 O O   ? ASN A 1 129 ?   7.710  14.028  -5.549 1.000 88.680 ? 129 ASN A O   1 
ATOM 1003 C CG  ? ASN A 1 129 ?  10.859  16.076  -3.335 1.000 88.680 ? 129 ASN A CG  1 
ATOM 1004 N ND2 ? ASN A 1 129 ?  11.679  17.107  -3.506 1.000 88.680 ? 129 ASN A ND2 1 
ATOM 1005 O OD1 ? ASN A 1 129 ?  10.714  15.516  -2.245 1.000 88.680 ? 129 ASN A OD1 1 
ATOM 1006 N N   ? LYS A 1 130 ?   9.412  12.972  -6.606 1.000 91.840 ? 130 LYS A N   1 
ATOM 1007 C CA  ? LYS A 1 130 ?   8.555  12.543  -7.708 1.000 91.840 ? 130 LYS A CA  1 
ATOM 1008 C C   ? LYS A 1 130 ?   8.232  11.056  -7.605 1.000 91.840 ? 130 LYS A C   1 
ATOM 1009 C CB  ? LYS A 1 130 ?   9.218  12.845  -9.053 1.000 91.840 ? 130 LYS A CB  1 
ATOM 1010 O O   ? LYS A 1 130 ?   9.052  10.268  -7.130 1.000 91.840 ? 130 LYS A O   1 
ATOM 1011 C CG  ? LYS A 1 130 ?   9.393  14.329  -9.338 1.000 91.840 ? 130 LYS A CG  1 
ATOM 1012 C CD  ? LYS A 1 130 ?   9.985  14.566 -10.721 1.000 91.840 ? 130 LYS A CD  1 
ATOM 1013 C CE  ? LYS A 1 130 ?  10.131  16.052 -11.020 1.000 91.840 ? 130 LYS A CE  1 
ATOM 1014 N NZ  ? LYS A 1 130 ?  10.730  16.290 -12.368 1.000 91.840 ? 130 LYS A NZ  1 
ATOM 1015 N N   ? LEU A 1 131 ?   7.030  10.745  -8.022 1.000 91.880 ? 131 LEU A N   1 
ATOM 1016 C CA  ? LEU A 1 131 ?   6.551   9.367  -8.005 1.000 91.880 ? 131 LEU A CA  1 
ATOM 1017 C C   ? LEU A 1 131 ?   7.306   8.516  -9.021 1.000 91.880 ? 131 LEU A C   1 
ATOM 1018 C CB  ? LEU A 1 131 ?   5.049   9.317  -8.296 1.000 91.880 ? 131 LEU A CB  1 
ATOM 1019 O O   ? LEU A 1 131 ?   7.432   8.900 -10.187 1.000 91.880 ? 131 LEU A O   1 
ATOM 1020 C CG  ? LEU A 1 131 ?   4.362   7.967  -8.088 1.000 91.880 ? 131 LEU A CG  1 
ATOM 1021 C CD1 ? LEU A 1 131 ?   4.458   7.543  -6.626 1.000 91.880 ? 131 LEU A CD1 1 
ATOM 1022 C CD2 ? LEU A 1 131 ?   2.906   8.032  -8.536 1.000 91.880 ? 131 LEU A CD2 1 
ATOM 1023 N N   ? HIS A 1 132 ?   7.807   7.364  -8.538 1.000 90.690 ? 132 HIS A N   1 
ATOM 1024 C CA  ? HIS A 1 132 ?   8.521   6.407  -9.376 1.000 90.690 ? 132 HIS A CA  1 
ATOM 1025 C C   ? HIS A 1 132 ?   7.807   5.060  -9.406 1.000 90.690 ? 132 HIS A C   1 
ATOM 1026 C CB  ? HIS A 1 132 ?   9.958   6.228  -8.880 1.000 90.690 ? 132 HIS A CB  1 
ATOM 1027 O O   ? HIS A 1 132 ?   7.075   4.720  -8.474 1.000 90.690 ? 132 HIS A O   1 
ATOM 1028 C CG  ? HIS A 1 132 ?  10.851   7.383  -9.201 1.000 90.690 ? 132 HIS A CG  1 
ATOM 1029 C CD2 ? HIS A 1 132 ?  11.902   7.486 -10.049 1.000 90.690 ? 132 HIS A CD2 1 
ATOM 1030 N ND1 ? HIS A 1 132 ?  10.709   8.621  -8.611 1.000 90.690 ? 132 HIS A ND1 1 
ATOM 1031 C CE1 ? HIS A 1 132 ?  11.635   9.437  -9.085 1.000 90.690 ? 132 HIS A CE1 1 
ATOM 1032 N NE2 ? HIS A 1 132 ?  12.372   8.773  -9.959 1.000 90.690 ? 132 HIS A NE2 1 
ATOM 1033 N N   ? LYS A 1 133 ?   8.081   4.343 -10.457 1.000 89.360 ? 133 LYS A N   1 
ATOM 1034 C CA  ? LYS A 1 133 ?   7.516   3.005 -10.615 1.000 89.360 ? 133 LYS A CA  1 
ATOM 1035 C C   ? LYS A 1 133 ?   8.591   1.999 -11.018 1.000 89.360 ? 133 LYS A C   1 
ATOM 1036 C CB  ? LYS A 1 133 ?   6.393   3.016 -11.653 1.000 89.360 ? 133 LYS A CB  1 
ATOM 1037 O O   ? LYS A 1 133 ?   9.539   2.346 -11.725 1.000 89.360 ? 133 LYS A O   1 
ATOM 1038 C CG  ? LYS A 1 133 ?   5.865   1.633 -12.008 1.000 89.360 ? 133 LYS A CG  1 
ATOM 1039 C CD  ? LYS A 1 133 ?   4.825   1.700 -13.119 1.000 89.360 ? 133 LYS A CD  1 
ATOM 1040 C CE  ? LYS A 1 133 ?   4.330   0.314 -13.507 1.000 89.360 ? 133 LYS A CE  1 
ATOM 1041 N NZ  ? LYS A 1 133 ?   3.362   0.369 -14.643 1.000 89.360 ? 133 LYS A NZ  1 
ATOM 1042 N N   ? LYS A 1 134 ?   8.341   0.788 -10.578 1.000 86.650 ? 134 LYS A N   1 
ATOM 1043 C CA  ? LYS A 1 134 ?   9.284  -0.285 -10.880 1.000 86.650 ? 134 LYS A CA  1 
ATOM 1044 C C   ? LYS A 1 134 ?   8.555  -1.598 -11.149 1.000 86.650 ? 134 LYS A C   1 
ATOM 1045 C CB  ? LYS A 1 134 ?  10.279  -0.463  -9.733 1.000 86.650 ? 134 LYS A CB  1 
ATOM 1046 O O   ? LYS A 1 134 ?   7.617  -1.952 -10.431 1.000 86.650 ? 134 LYS A O   1 
ATOM 1047 C CG  ? LYS A 1 134 ?  11.308  -1.559  -9.971 1.000 86.650 ? 134 LYS A CG  1 
ATOM 1048 C CD  ? LYS A 1 134 ?  12.268  -1.689  -8.796 1.000 86.650 ? 134 LYS A CD  1 
ATOM 1049 C CE  ? LYS A 1 134 ?  13.291  -2.794  -9.028 1.000 86.650 ? 134 LYS A CE  1 
ATOM 1050 N NZ  ? LYS A 1 134 ?  14.266  -2.891  -7.901 1.000 86.650 ? 134 LYS A NZ  1 
ATOM 1051 N N   ? ASP A 1 135 ?   9.080  -2.295 -12.221 1.000 88.890 ? 135 ASP A N   1 
ATOM 1052 C CA  ? ASP A 1 135 ?   8.550  -3.623 -12.516 1.000 88.890 ? 135 ASP A CA  1 
ATOM 1053 C C   ? ASP A 1 135 ?   9.253  -4.692 -11.682 1.000 88.890 ? 135 ASP A C   1 
ATOM 1054 C CB  ? ASP A 1 135 ?   8.694  -3.940 -14.006 1.000 88.890 ? 135 ASP A CB  1 
ATOM 1055 O O   ? ASP A 1 135 ?  10.476  -4.663 -11.529 1.000 88.890 ? 135 ASP A O   1 
ATOM 1056 C CG  ? ASP A 1 135 ?   7.811  -3.071 -14.884 1.000 88.890 ? 135 ASP A CG  1 
ATOM 1057 O OD1 ? ASP A 1 135 ?   6.773  -2.570 -14.400 1.000 88.890 ? 135 ASP A OD1 1 
ATOM 1058 O OD2 ? ASP A 1 135 ?   8.154  -2.889 -16.072 1.000 88.890 ? 135 ASP A OD2 1 
ATOM 1059 N N   ? VAL A 1 136 ?   8.390  -5.694 -11.175 1.000 89.250 ? 136 VAL A N   1 
ATOM 1060 C CA  ? VAL A 1 136 ?   8.931  -6.776 -10.359 1.000 89.250 ? 136 VAL A CA  1 
ATOM 1061 C C   ? VAL A 1 136 ?   8.269  -8.096 -10.747 1.000 89.250 ? 136 VAL A C   1 
ATOM 1062 C CB  ? VAL A 1 136 ?   8.734  -6.503  -8.851 1.000 89.250 ? 136 VAL A CB  1 
ATOM 1063 O O   ? VAL A 1 136 ?   7.230  -8.105 -11.412 1.000 89.250 ? 136 VAL A O   1 
ATOM 1064 C CG1 ? VAL A 1 136 ?   9.488  -5.245  -8.427 1.000 89.250 ? 136 VAL A CG1 1 
ATOM 1065 C CG2 ? VAL A 1 136 ?   7.247  -6.375  -8.522 1.000 89.250 ? 136 VAL A CG2 1 
ATOM 1066 N N   ? ILE A 1 137 ?   8.986  -9.208 -10.303 1.000 89.770 ? 137 ILE A N   1 
ATOM 1067 C CA  ? ILE A 1 137 ?   8.427 -10.529 -10.571 1.000 89.770 ? 137 ILE A CA  1 
ATOM 1068 C C   ? ILE A 1 137 ?   8.094 -11.225  -9.253 1.000 89.770 ? 137 ILE A C   1 
ATOM 1069 C CB  ? ILE A 1 137 ?   9.397 -11.395 -11.404 1.000 89.770 ? 137 ILE A CB  1 
ATOM 1070 O O   ? ILE A 1 137 ?   8.853 -11.132  -8.285 1.000 89.770 ? 137 ILE A O   1 
ATOM 1071 C CG1 ? ILE A 1 137 ?   9.661 -10.742 -12.766 1.000 89.770 ? 137 ILE A CG1 1 
ATOM 1072 C CG2 ? ILE A 1 137 ?   8.845 -12.813 -11.574 1.000 89.770 ? 137 ILE A CG2 1 
ATOM 1073 C CD1 ? ILE A 1 137 ?   8.459 -10.753 -13.700 1.000 89.770 ? 137 ILE A CD1 1 
ATOM 1074 N N   ? VAL A 1 138 ?   7.014 -11.912  -9.228 1.000 90.550 ? 138 VAL A N   1 
ATOM 1075 C CA  ? VAL A 1 138 ?   6.580 -12.664  -8.055 1.000 90.550 ? 138 VAL A CA  1 
ATOM 1076 C C   ? VAL A 1 138 ?   7.364 -13.971  -7.961 1.000 90.550 ? 138 VAL A C   1 
ATOM 1077 C CB  ? VAL A 1 138 ?   5.063 -12.954  -8.096 1.000 90.550 ? 138 VAL A CB  1 
ATOM 1078 O O   ? VAL A 1 138 ?   7.485 -14.702  -8.947 1.000 90.550 ? 138 VAL A O   1 
ATOM 1079 C CG1 ? VAL A 1 138 ?   4.659 -13.878  -6.948 1.000 90.550 ? 138 VAL A CG1 1 
ATOM 1080 C CG2 ? VAL A 1 138 ?   4.269 -11.650  -8.042 1.000 90.550 ? 138 VAL A CG2 1 
ATOM 1081 N N   ? HIS A 1 139 ?   7.916 -14.190  -6.683 1.000 89.430 ? 139 HIS A N   1 
ATOM 1082 C CA  ? HIS A 1 139 ?   8.639 -15.426  -6.408 1.000 89.430 ? 139 HIS A CA  1 
ATOM 1083 C C   ? HIS A 1 139 ?   7.754 -16.431  -5.677 1.000 89.430 ? 139 HIS A C   1 
ATOM 1084 C CB  ? HIS A 1 139 ?   9.897 -15.140  -5.586 1.000 89.430 ? 139 HIS A CB  1 
ATOM 1085 O O   ? HIS A 1 139 ?   6.725 -16.059  -5.108 1.000 89.430 ? 139 HIS A O   1 
ATOM 1086 C CG  ? HIS A 1 139 ?  10.894 -14.279  -6.296 1.000 89.430 ? 139 HIS A CG  1 
ATOM 1087 C CD2 ? HIS A 1 139 ?  11.139 -12.950  -6.212 1.000 89.430 ? 139 HIS A CD2 1 
ATOM 1088 N ND1 ? HIS A 1 139 ?  11.781 -14.779  -7.224 1.000 89.430 ? 139 HIS A ND1 1 
ATOM 1089 C CE1 ? HIS A 1 139 ?  12.532 -13.791  -7.682 1.000 89.430 ? 139 HIS A CE1 1 
ATOM 1090 N NE2 ? HIS A 1 139 ?  12.163 -12.671  -7.084 1.000 89.430 ? 139 HIS A NE2 1 
ATOM 1091 N N   ? SER A 1 140 ?   8.269 -17.676  -5.722 1.000 88.390 ? 140 SER A N   1 
ATOM 1092 C CA  ? SER A 1 140 ?   7.560 -18.714  -4.981 1.000 88.390 ? 140 SER A CA  1 
ATOM 1093 C C   ? SER A 1 140 ?   7.729 -18.533  -3.476 1.000 88.390 ? 140 SER A C   1 
ATOM 1094 C CB  ? SER A 1 140 ?   8.055 -20.101  -5.394 1.000 88.390 ? 140 SER A CB  1 
ATOM 1095 O O   ? SER A 1 140 ?   8.827 -18.237  -3.000 1.000 88.390 ? 140 SER A O   1 
ATOM 1096 O OG  ? SER A 1 140 ?   9.339 -20.358  -4.852 1.000 88.390 ? 140 SER A OG  1 
ATOM 1097 N N   ? TRP A 1 141 ?   6.622 -18.736  -2.787 1.000 85.480 ? 141 TRP A N   1 
ATOM 1098 C CA  ? TRP A 1 141 ?   6.662 -18.668  -1.330 1.000 85.480 ? 141 TRP A CA  1 
ATOM 1099 C C   ? TRP A 1 141 ?   7.695 -19.639  -0.768 1.000 85.480 ? 141 TRP A C   1 
ATOM 1100 C CB  ? TRP A 1 141 ?   5.282 -18.973  -0.739 1.000 85.480 ? 141 TRP A CB  1 
ATOM 1101 O O   ? TRP A 1 141 ?   8.452 -19.292   0.142 1.000 85.480 ? 141 TRP A O   1 
ATOM 1102 C CG  ? TRP A 1 141 ?   5.244 -18.952   0.759 1.000 85.480 ? 141 TRP A CG  1 
ATOM 1103 C CD1 ? TRP A 1 141 ?   5.119 -17.854   1.565 1.000 85.480 ? 141 TRP A CD1 1 
ATOM 1104 C CD2 ? TRP A 1 141 ?   5.335 -20.082   1.632 1.000 85.480 ? 141 TRP A CD2 1 
ATOM 1105 C CE2 ? TRP A 1 141 ?   5.258 -19.595   2.956 1.000 85.480 ? 141 TRP A CE2 1 
ATOM 1106 C CE3 ? TRP A 1 141 ?   5.473 -21.461   1.423 1.000 85.480 ? 141 TRP A CE3 1 
ATOM 1107 N NE1 ? TRP A 1 141 ?   5.127 -18.234   2.887 1.000 85.480 ? 141 TRP A NE1 1 
ATOM 1108 C CH2 ? TRP A 1 141 ?   5.451 -21.785   3.834 1.000 85.480 ? 141 TRP A CH2 1 
ATOM 1109 C CZ2 ? TRP A 1 141 ?   5.315 -20.441   4.067 1.000 85.480 ? 141 TRP A CZ2 1 
ATOM 1110 C CZ3 ? TRP A 1 141 ?   5.530 -22.300   2.529 1.000 85.480 ? 141 TRP A CZ3 1 
ATOM 1111 N N   ? LYS A 1 142 ?   7.732 -20.863  -1.287 1.000 85.240 ? 142 LYS A N   1 
ATOM 1112 C CA  ? LYS A 1 142 ?   8.623 -21.918  -0.812 1.000 85.240 ? 142 LYS A CA  1 
ATOM 1113 C C   ? LYS A 1 142 ?  10.085 -21.497  -0.930 1.000 85.240 ? 142 LYS A C   1 
ATOM 1114 C CB  ? LYS A 1 142 ?   8.386 -23.213  -1.591 1.000 85.240 ? 142 LYS A CB  1 
ATOM 1115 O O   ? LYS A 1 142 ?  10.866 -21.678   0.007 1.000 85.240 ? 142 LYS A O   1 
ATOM 1116 C CG  ? LYS A 1 142 ?   9.103 -24.423  -1.012 1.000 85.240 ? 142 LYS A CG  1 
ATOM 1117 C CD  ? LYS A 1 142 ?   8.778 -25.691  -1.792 1.000 85.240 ? 142 LYS A CD  1 
ATOM 1118 C CE  ? LYS A 1 142 ?   9.554 -26.889  -1.262 1.000 85.240 ? 142 LYS A CE  1 
ATOM 1119 N NZ  ? LYS A 1 142 ?   9.210 -28.142  -1.998 1.000 85.240 ? 142 LYS A NZ  1 
ATOM 1120 N N   ? ASP A 1 143 ?  10.420 -20.885  -2.001 1.000 85.050 ? 143 ASP A N   1 
ATOM 1121 C CA  ? ASP A 1 143 ?  11.786 -20.425  -2.228 1.000 85.050 ? 143 ASP A CA  1 
ATOM 1122 C C   ? ASP A 1 143 ?  12.146 -19.282  -1.281 1.000 85.050 ? 143 ASP A C   1 
ATOM 1123 C CB  ? ASP A 1 143 ?  11.968 -19.981  -3.681 1.000 85.050 ? 143 ASP A CB  1 
ATOM 1124 O O   ? ASP A 1 143 ?  13.244 -19.254  -0.723 1.000 85.050 ? 143 ASP A O   1 
ATOM 1125 C CG  ? ASP A 1 143 ?  11.978 -21.142  -4.660 1.000 85.050 ? 143 ASP A CG  1 
ATOM 1126 O OD1 ? ASP A 1 143 ?  12.124 -22.305  -4.225 1.000 85.050 ? 143 ASP A OD1 1 
ATOM 1127 O OD2 ? ASP A 1 143 ?  11.842 -20.892  -5.877 1.000 85.050 ? 143 ASP A OD2 1 
ATOM 1128 N N   ? CYS A 1 144 ?  11.174 -18.439  -0.998 1.000 85.880 ? 144 CYS A N   1 
ATOM 1129 C CA  ? CYS A 1 144 ?  11.395 -17.273  -0.150 1.000 85.880 ? 144 CYS A CA  1 
ATOM 1130 C C   ? CYS A 1 144 ?  11.437 -17.668   1.321 1.000 85.880 ? 144 CYS A C   1 
ATOM 1131 C CB  ? CYS A 1 144 ?  10.300 -16.231  -0.377 1.000 85.880 ? 144 CYS A CB  1 
ATOM 1132 O O   ? CYS A 1 144 ?  12.242 -17.137   2.088 1.000 85.880 ? 144 CYS A O   1 
ATOM 1133 S SG  ? CYS A 1 144 ?  10.466 -15.325  -1.931 1.000 85.880 ? 144 CYS A SG  1 
ATOM 1134 N N   ? SER A 1 145 ?  10.650 -18.595   1.679 1.000 85.740 ? 145 SER A N   1 
ATOM 1135 C CA  ? SER A 1 145 ?  10.570 -19.026   3.071 1.000 85.740 ? 145 SER A CA  1 
ATOM 1136 C C   ? SER A 1 145 ?  11.844 -19.745   3.502 1.000 85.740 ? 145 SER A C   1 
ATOM 1137 C CB  ? SER A 1 145 ?   9.363 -19.941   3.281 1.000 85.740 ? 145 SER A CB  1 
ATOM 1138 O O   ? SER A 1 145 ?  12.184 -19.762   4.687 1.000 85.740 ? 145 SER A O   1 
ATOM 1139 O OG  ? SER A 1 145 ?   9.517 -21.150   2.558 1.000 85.740 ? 145 SER A OG  1 
ATOM 1140 N N   ? GLN A 1 146 ?  12.553 -20.374   2.495 1.000 86.700 ? 146 GLN A N   1 
ATOM 1141 C CA  ? GLN A 1 146 ?  13.830 -21.019   2.784 1.000 86.700 ? 146 GLN A CA  1 
ATOM 1142 C C   ? GLN A 1 146 ?  14.896 -19.990   3.147 1.000 86.700 ? 146 GLN A C   1 
ATOM 1143 C CB  ? GLN A 1 146 ?  14.292 -21.855   1.589 1.000 86.700 ? 146 GLN A CB  1 
ATOM 1144 O O   ? GLN A 1 146 ?  15.729 -20.234   4.023 1.000 86.700 ? 146 GLN A O   1 
ATOM 1145 C CG  ? GLN A 1 146 ?  13.489 -23.132   1.385 1.000 86.700 ? 146 GLN A CG  1 
ATOM 1146 C CD  ? GLN A 1 146 ?  13.943 -23.924   0.173 1.000 86.700 ? 146 GLN A CD  1 
ATOM 1147 N NE2 ? GLN A 1 146 ?  13.279 -25.045  -0.086 1.000 86.700 ? 146 GLN A NE2 1 
ATOM 1148 O OE1 ? GLN A 1 146 ?  14.883 -23.531  -0.525 1.000 86.700 ? 146 GLN A OE1 1 
ATOM 1149 N N   ? LEU A 1 147 ?  14.760 -18.855   2.542 1.000 81.380 ? 147 LEU A N   1 
ATOM 1150 C CA  ? LEU A 1 147 ?  15.710 -17.767   2.750 1.000 81.380 ? 147 LEU A CA  1 
ATOM 1151 C C   ? LEU A 1 147 ?  15.319 -16.929   3.962 1.000 81.380 ? 147 LEU A C   1 
ATOM 1152 C CB  ? LEU A 1 147 ?  15.790 -16.880   1.505 1.000 81.380 ? 147 LEU A CB  1 
ATOM 1153 O O   ? LEU A 1 147 ?  16.186 -16.406   4.667 1.000 81.380 ? 147 LEU A O   1 
ATOM 1154 C CG  ? LEU A 1 147 ?  16.388 -17.521   0.252 1.000 81.380 ? 147 LEU A CG  1 
ATOM 1155 C CD1 ? LEU A 1 147 ?  16.193 -16.610  -0.955 1.000 81.380 ? 147 LEU A CD1 1 
ATOM 1156 C CD2 ? LEU A 1 147 ?  17.866 -17.830   0.462 1.000 81.380 ? 147 LEU A CD2 1 
ATOM 1157 N N   ? TYR A 1 148 ?  13.951 -16.909   4.234 1.000 80.740 ? 148 TYR A N   1 
ATOM 1158 C CA  ? TYR A 1 148 ?  13.405 -16.123   5.335 1.000 80.740 ? 148 TYR A CA  1 
ATOM 1159 C C   ? TYR A 1 148 ?  12.371 -16.924   6.117 1.000 80.740 ? 148 TYR A C   1 
ATOM 1160 C CB  ? TYR A 1 148 ?  12.775 -14.829   4.811 1.000 80.740 ? 148 TYR A CB  1 
ATOM 1161 O O   ? TYR A 1 148 ?  11.184 -16.909   5.784 1.000 80.740 ? 148 TYR A O   1 
ATOM 1162 C CG  ? TYR A 1 148 ?  13.728 -13.968   4.018 1.000 80.740 ? 148 TYR A CG  1 
ATOM 1163 C CD1 ? TYR A 1 148 ?  14.599 -13.088   4.657 1.000 80.740 ? 148 TYR A CD1 1 
ATOM 1164 C CD2 ? TYR A 1 148 ?  13.759 -14.031   2.629 1.000 80.740 ? 148 TYR A CD2 1 
ATOM 1165 C CE1 ? TYR A 1 148 ?  15.478 -12.291   3.930 1.000 80.740 ? 148 TYR A CE1 1 
ATOM 1166 C CE2 ? TYR A 1 148 ?  14.633 -13.239   1.892 1.000 80.740 ? 148 TYR A CE2 1 
ATOM 1167 O OH  ? TYR A 1 148 ?  16.355 -11.587   1.826 1.000 80.740 ? 148 TYR A OH  1 
ATOM 1168 C CZ  ? TYR A 1 148 ?  15.488 -12.374   2.550 1.000 80.740 ? 148 TYR A CZ  1 
ATOM 1169 N N   ? PRO A 1 149 ?  12.805 -17.653   7.148 1.000 80.880 ? 149 PRO A N   1 
ATOM 1170 C CA  ? PRO A 1 149 ?  11.964 -18.601   7.883 1.000 80.880 ? 149 PRO A CA  1 
ATOM 1171 C C   ? PRO A 1 149 ?  10.836 -17.916   8.651 1.000 80.880 ? 149 PRO A C   1 
ATOM 1172 C CB  ? PRO A 1 149 ?  12.948 -19.274   8.844 1.000 80.880 ? 149 PRO A CB  1 
ATOM 1173 O O   ? PRO A 1 149 ?   9.828 -18.551   8.972 1.000 80.880 ? 149 PRO A O   1 
ATOM 1174 C CG  ? PRO A 1 149 ?  14.289 -19.083   8.212 1.000 80.880 ? 149 PRO A CG  1 
ATOM 1175 C CD  ? PRO A 1 149 ?  14.267 -17.808   7.420 1.000 80.880 ? 149 PRO A CD  1 
ATOM 1176 N N   ? SER A 1 150 ?  10.843 -16.616   8.838 1.000 78.560 ? 150 SER A N   1 
ATOM 1177 C CA  ? SER A 1 150 ?   9.831 -15.863   9.572 1.000 78.560 ? 150 SER A CA  1 
ATOM 1178 C C   ? SER A 1 150 ?   8.745 -15.341   8.637 1.000 78.560 ? 150 SER A C   1 
ATOM 1179 C CB  ? SER A 1 150 ?  10.472 -14.696  10.324 1.000 78.560 ? 150 SER A CB  1 
ATOM 1180 O O   ? SER A 1 150 ?   7.778 -14.722   9.086 1.000 78.560 ? 150 SER A O   1 
ATOM 1181 O OG  ? SER A 1 150 ?  11.081 -13.789   9.421 1.000 78.560 ? 150 SER A OG  1 
ATOM 1182 N N   ? LEU A 1 151 ?   8.891 -15.724   7.252 1.000 79.160 ? 151 LEU A N   1 
ATOM 1183 C CA  ? LEU A 1 151 ?   7.947 -15.270   6.236 1.000 79.160 ? 151 LEU A CA  1 
ATOM 1184 C C   ? LEU A 1 151 ?   6.608 -15.985   6.381 1.000 79.160 ? 151 LEU A C   1 
ATOM 1185 C CB  ? LEU A 1 151 ?   8.515 -15.503   4.834 1.000 79.160 ? 151 LEU A CB  1 
ATOM 1186 O O   ? LEU A 1 151 ?   6.561 -17.215   6.456 1.000 79.160 ? 151 LEU A O   1 
ATOM 1187 C CG  ? LEU A 1 151 ?   7.745 -14.866   3.676 1.000 79.160 ? 151 LEU A CG  1 
ATOM 1188 C CD1 ? LEU A 1 151 ?   7.774 -13.346   3.793 1.000 79.160 ? 151 LEU A CD1 1 
ATOM 1189 C CD2 ? LEU A 1 151 ?   8.321 -15.316   2.338 1.000 79.160 ? 151 LEU A CD2 1 
ATOM 1190 N N   ? SER A 1 152 ?   5.528 -15.236   6.543 1.000 84.060 ? 152 SER A N   1 
ATOM 1191 C CA  ? SER A 1 152 ?   4.162 -15.738   6.652 1.000 84.060 ? 152 SER A CA  1 
ATOM 1192 C C   ? SER A 1 152 ?   3.613 -16.150   5.290 1.000 84.060 ? 152 SER A C   1 
ATOM 1193 C CB  ? SER A 1 152 ?   3.251 -14.683   7.280 1.000 84.060 ? 152 SER A CB  1 
ATOM 1194 O O   ? SER A 1 152 ?   3.999 -15.587   4.264 1.000 84.060 ? 152 SER A O   1 
ATOM 1195 O OG  ? SER A 1 152 ?   1.888 -15.041   7.131 1.000 84.060 ? 152 SER A OG  1 
ATOM 1196 N N   ? LYS A 1 153 ?   2.691 -17.216   5.229 1.000 85.820 ? 153 LYS A N   1 
ATOM 1197 C CA  ? LYS A 1 153 ?   2.023 -17.662   4.010 1.000 85.820 ? 153 LYS A CA  1 
ATOM 1198 C C   ? LYS A 1 153 ?   1.142 -16.559   3.431 1.000 85.820 ? 153 LYS A C   1 
ATOM 1199 C CB  ? LYS A 1 153 ?   1.185 -18.912   4.283 1.000 85.820 ? 153 LYS A CB  1 
ATOM 1200 O O   ? LYS A 1 153 ?   0.738 -16.626   2.268 1.000 85.820 ? 153 LYS A O   1 
ATOM 1201 C CG  ? LYS A 1 153 ?   2.008 -20.178   4.475 1.000 85.820 ? 153 LYS A CG  1 
ATOM 1202 C CD  ? LYS A 1 153 ?   1.118 -21.408   4.609 1.000 85.820 ? 153 LYS A CD  1 
ATOM 1203 C CE  ? LYS A 1 153 ?   1.940 -22.676   4.798 1.000 85.820 ? 153 LYS A CE  1 
ATOM 1204 N NZ  ? LYS A 1 153 ?   1.072 -23.885   4.923 1.000 85.820 ? 153 LYS A NZ  1 
ATOM 1205 N N   ? LYS A 1 154 ?   0.923 -15.517   4.224 1.000 89.960 ? 154 LYS A N   1 
ATOM 1206 C CA  ? LYS A 1 154 ?   0.133 -14.364   3.801 1.000 89.960 ? 154 LYS A CA  1 
ATOM 1207 C C   ? LYS A 1 154 ?   1.030 -13.240   3.292 1.000 89.960 ? 154 LYS A C   1 
ATOM 1208 C CB  ? LYS A 1 154 ?  -0.738 -13.859   4.952 1.000 89.960 ? 154 LYS A CB  1 
ATOM 1209 O O   ? LYS A 1 154 ?   0.642 -12.070   3.317 1.000 89.960 ? 154 LYS A O   1 
ATOM 1210 C CG  ? LYS A 1 154 ?  -1.813 -14.842   5.393 1.000 89.960 ? 154 LYS A CG  1 
ATOM 1211 C CD  ? LYS A 1 154 ?  -2.634 -14.291   6.551 1.000 89.960 ? 154 LYS A CD  1 
ATOM 1212 C CE  ? LYS A 1 154 ?  -3.628 -15.320   7.073 1.000 89.960 ? 154 LYS A CE  1 
ATOM 1213 N NZ  ? LYS A 1 154 ?  -4.366 -14.819   8.271 1.000 89.960 ? 154 LYS A NZ  1 
ATOM 1214 N N   ? SER A 1 155 ?   2.230 -13.621   2.852 1.000 90.310 ? 155 SER A N   1 
ATOM 1215 C CA  ? SER A 1 155 ?   3.187 -12.678   2.284 1.000 90.310 ? 155 SER A CA  1 
ATOM 1216 C C   ? SER A 1 155 ?   3.488 -13.006   0.825 1.000 90.310 ? 155 SER A C   1 
ATOM 1217 C CB  ? SER A 1 155 ?   4.485 -12.678   3.093 1.000 90.310 ? 155 SER A CB  1 
ATOM 1218 O O   ? SER A 1 155 ?   3.425 -14.169   0.420 1.000 90.310 ? 155 SER A O   1 
ATOM 1219 O OG  ? SER A 1 155 ?   4.251 -12.236   4.419 1.000 90.310 ? 155 SER A OG  1 
ATOM 1220 N N   ? ILE A 1 156 ?   3.717 -11.927   0.001 1.000 89.780 ? 156 ILE A N   1 
ATOM 1221 C CA  ? ILE A 1 156 ?   4.174 -12.013  -1.381 1.000 89.780 ? 156 ILE A CA  1 
ATOM 1222 C C   ? ILE A 1 156 ?   5.640 -11.596  -1.468 1.000 89.780 ? 156 ILE A C   1 
ATOM 1223 C CB  ? ILE A 1 156 ?   3.311 -11.137  -2.317 1.000 89.780 ? 156 ILE A CB  1 
ATOM 1224 O O   ? ILE A 1 156 ?   6.030 -10.559  -0.926 1.000 89.780 ? 156 ILE A O   1 
ATOM 1225 C CG1 ? ILE A 1 156 ?   1.836 -11.541  -2.217 1.000 89.780 ? 156 ILE A CG1 1 
ATOM 1226 C CG2 ? ILE A 1 156 ?   3.809 -11.237  -3.762 1.000 89.780 ? 156 ILE A CG2 1 
ATOM 1227 C CD1 ? ILE A 1 156 ?   0.874 -10.529  -2.825 1.000 89.780 ? 156 ILE A CD1 1 
ATOM 1228 N N   ? CYS A 1 157 ?   6.350 -12.478  -2.174 1.000 89.210 ? 157 CYS A N   1 
ATOM 1229 C CA  ? CYS A 1 157 ?   7.744 -12.163  -2.464 1.000 89.210 ? 157 CYS A CA  1 
ATOM 1230 C C   ? CYS A 1 157 ?   7.902 -11.658  -3.893 1.000 89.210 ? 157 CYS A C   1 
ATOM 1231 C CB  ? CYS A 1 157 ?   8.627 -13.392  -2.248 1.000 89.210 ? 157 CYS A CB  1 
ATOM 1232 O O   ? CYS A 1 157 ?   7.499 -12.331  -4.843 1.000 89.210 ? 157 CYS A O   1 
ATOM 1233 S SG  ? CYS A 1 157 ?   8.604 -14.016  -0.553 1.000 89.210 ? 157 CYS A SG  1 
ATOM 1234 N N   ? ALA A 1 158 ?   8.397 -10.430  -3.973 1.000 89.440 ? 158 ALA A N   1 
ATOM 1235 C CA  ? ALA A 1 158 ?   8.548  -9.870  -5.313 1.000 89.440 ? 158 ALA A CA  1 
ATOM 1236 C C   ? ALA A 1 158 ?   9.808  -9.015  -5.411 1.000 89.440 ? 158 ALA A C   1 
ATOM 1237 C CB  ? ALA A 1 158 ?   7.318  -9.045  -5.687 1.000 89.440 ? 158 ALA A CB  1 
ATOM 1238 O O   ? ALA A 1 158 ?  10.167  -8.316  -4.461 1.000 89.440 ? 158 ALA A O   1 
ATOM 1239 N N   ? GLY A 1 159 ?  10.467  -9.065  -6.489 1.000 83.130 ? 159 GLY A N   1 
ATOM 1240 C CA  ? GLY A 1 159 ?  11.678  -8.291  -6.708 1.000 83.130 ? 159 GLY A CA  1 
ATOM 1241 C C   ? GLY A 1 159 ?  12.441  -8.714  -7.949 1.000 83.130 ? 159 GLY A C   1 
ATOM 1242 O O   ? GLY A 1 159 ?  11.993  -9.592  -8.690 1.000 83.130 ? 159 GLY A O   1 
ATOM 1243 N N   ? SER A 1 160 ?  13.581  -8.024  -8.282 1.000 73.210 ? 160 SER A N   1 
ATOM 1244 C CA  ? SER A 1 160 ?  14.392  -8.341  -9.453 1.000 73.210 ? 160 SER A CA  1 
ATOM 1245 C C   ? SER A 1 160 ?  15.364  -9.480  -9.160 1.000 73.210 ? 160 SER A C   1 
ATOM 1246 C CB  ? SER A 1 160 ?  15.166  -7.108  -9.920 1.000 73.210 ? 160 SER A CB  1 
ATOM 1247 O O   ? SER A 1 160 ?  15.707  -9.728  -8.003 1.000 73.210 ? 160 SER A O   1 
ATOM 1248 O OG  ? SER A 1 160 ?  16.080  -6.680  -8.924 1.000 73.210 ? 160 SER A OG  1 
ATOM 1249 N N   ? ASN A 1 161 ?  15.469 -10.613 -10.043 1.000 58.130 ? 161 ASN A N   1 
ATOM 1250 C CA  ? ASN A 1 161 ?  16.434 -11.707 -10.013 1.000 58.130 ? 161 ASN A CA  1 
ATOM 1251 C C   ? ASN A 1 161 ?  17.869 -11.188  -9.967 1.000 58.130 ? 161 ASN A C   1 
ATOM 1252 C CB  ? ASN A 1 161 ?  16.241 -12.628 -11.220 1.000 58.130 ? 161 ASN A CB  1 
ATOM 1253 O O   ? ASN A 1 161 ?  18.200 -10.207 -10.634 1.000 58.130 ? 161 ASN A O   1 
ATOM 1254 C CG  ? ASN A 1 161 ?  15.069 -13.574 -11.051 1.000 58.130 ? 161 ASN A CG  1 
ATOM 1255 N ND2 ? ASN A 1 161 ?  14.696 -14.255 -12.128 1.000 58.130 ? 161 ASN A ND2 1 
ATOM 1256 O OD1 ? ASN A 1 161 ?  14.503 -13.693  -9.961 1.000 58.130 ? 161 ASN A OD1 1 
ATOM 1257 N N   ? SER A 1 162 ?  18.627 -10.991  -8.775 1.000 48.710 ? 162 SER A N   1 
ATOM 1258 C CA  ? SER A 1 162 ?  19.995 -11.293  -8.369 1.000 48.710 ? 162 SER A CA  1 
ATOM 1259 C C   ? SER A 1 162 ?  20.949 -10.169  -8.759 1.000 48.710 ? 162 SER A C   1 
ATOM 1260 C CB  ? SER A 1 162 ?  20.463 -12.608  -8.994 1.000 48.710 ? 162 SER A CB  1 
ATOM 1261 O O   ? SER A 1 162 ?  20.961  -9.730  -9.911 1.000 48.710 ? 162 SER A O   1 
ATOM 1262 O OG  ? SER A 1 162 ?  20.662 -12.459 -10.390 1.000 48.710 ? 162 SER A OG  1 
ATOM 1263 N N   ? ARG A 1 163 ?  21.040  -9.010  -8.052 1.000 46.160 ? 163 ARG A N   1 
ATOM 1264 C CA  ? ARG A 1 163 ?  22.377  -8.444  -7.909 1.000 46.160 ? 163 ARG A CA  1 
ATOM 1265 C C   ? ARG A 1 163 ?  22.310  -6.954  -7.592 1.000 46.160 ? 163 ARG A C   1 
ATOM 1266 C CB  ? ARG A 1 163 ?  23.198  -8.673  -9.180 1.000 46.160 ? 163 ARG A CB  1 
ATOM 1267 O O   ? ARG A 1 163 ?  23.344  -6.302  -7.427 1.000 46.160 ? 163 ARG A O   1 
ATOM 1268 C CG  ? ARG A 1 163 ?  23.751 -10.083  -9.311 1.000 46.160 ? 163 ARG A CG  1 
ATOM 1269 C CD  ? ARG A 1 163 ?  24.733 -10.198 -10.468 1.000 46.160 ? 163 ARG A CD  1 
ATOM 1270 N NE  ? ARG A 1 163 ?  25.005 -11.592 -10.808 1.000 46.160 ? 163 ARG A NE  1 
ATOM 1271 N NH1 ? ARG A 1 163 ?  26.657 -11.111 -12.349 1.000 46.160 ? 163 ARG A NH1 1 
ATOM 1272 N NH2 ? ARG A 1 163 ?  26.077 -13.288 -11.926 1.000 46.160 ? 163 ARG A NH2 1 
ATOM 1273 C CZ  ? ARG A 1 163 ?  25.912 -11.994 -11.693 1.000 46.160 ? 163 ARG A CZ  1 
ATOM 1274 N N   ? ASN A 1 164 ?  21.230  -6.416  -6.978 1.000 48.150 ? 164 ASN A N   1 
ATOM 1275 C CA  ? ASN A 1 164 ?  21.458  -5.009  -6.666 1.000 48.150 ? 164 ASN A CA  1 
ATOM 1276 C C   ? ASN A 1 164 ?  21.110  -4.693  -5.214 1.000 48.150 ? 164 ASN A C   1 
ATOM 1277 C CB  ? ASN A 1 164 ?  20.656  -4.113  -7.611 1.000 48.150 ? 164 ASN A CB  1 
ATOM 1278 O O   ? ASN A 1 164 ?  20.058  -5.103  -4.720 1.000 48.150 ? 164 ASN A O   1 
ATOM 1279 C CG  ? ASN A 1 164 ?  21.441  -3.714  -8.845 1.000 48.150 ? 164 ASN A CG  1 
ATOM 1280 N ND2 ? ASN A 1 164 ?  20.770  -3.071  -9.793 1.000 48.150 ? 164 ASN A ND2 1 
ATOM 1281 O OD1 ? ASN A 1 164 ?  22.641  -3.982  -8.946 1.000 48.150 ? 164 ASN A OD1 1 
ATOM 1282 N N   ? ARG A 1 165 ?  22.111  -4.786  -4.326 1.000 43.220 ? 165 ARG A N   1 
ATOM 1283 C CA  ? ARG A 1 165 ?  22.363  -4.305  -2.971 1.000 43.220 ? 165 ARG A CA  1 
ATOM 1284 C C   ? ARG A 1 165 ?  21.703  -2.950  -2.739 1.000 43.220 ? 165 ARG A C   1 
ATOM 1285 C CB  ? ARG A 1 165 ?  23.867  -4.207  -2.707 1.000 43.220 ? 165 ARG A CB  1 
ATOM 1286 O O   ? ARG A 1 165 ?  21.975  -1.989  -3.461 1.000 43.220 ? 165 ARG A O   1 
ATOM 1287 C CG  ? ARG A 1 165 ?  24.522  -5.537  -2.371 1.000 43.220 ? 165 ARG A CG  1 
ATOM 1288 C CD  ? ARG A 1 165 ?  25.849  -5.346  -1.649 1.000 43.220 ? 165 ARG A CD  1 
ATOM 1289 N NE  ? ARG A 1 165 ?  26.978  -5.751  -2.481 1.000 43.220 ? 165 ARG A NE  1 
ATOM 1290 N NH1 ? ARG A 1 165 ?  28.448  -6.015  -0.718 1.000 43.220 ? 165 ARG A NH1 1 
ATOM 1291 N NH2 ? ARG A 1 165 ?  29.143  -6.416  -2.866 1.000 43.220 ? 165 ARG A NH2 1 
ATOM 1292 C CZ  ? ARG A 1 165 ?  28.187  -6.060  -2.020 1.000 43.220 ? 165 ARG A CZ  1 
ATOM 1293 N N   ? ASP A 1 166 ?  20.331  -2.869  -2.291 1.000 47.230 ? 166 ASP A N   1 
ATOM 1294 C CA  ? ASP A 1 166 ?  20.176  -1.484  -1.858 1.000 47.230 ? 166 ASP A CA  1 
ATOM 1295 C C   ? ASP A 1 166 ?  19.369  -1.400  -0.564 1.000 47.230 ? 166 ASP A C   1 
ATOM 1296 C CB  ? ASP A 1 166 ?  19.503  -0.652  -2.952 1.000 47.230 ? 166 ASP A CB  1 
ATOM 1297 O O   ? ASP A 1 166 ?  18.347  -2.075  -0.419 1.000 47.230 ? 166 ASP A O   1 
ATOM 1298 C CG  ? ASP A 1 166 ?  20.457  -0.254  -4.065 1.000 47.230 ? 166 ASP A CG  1 
ATOM 1299 O OD1 ? ASP A 1 166 ?  21.688  -0.276  -3.850 1.000 47.230 ? 166 ASP A OD1 1 
ATOM 1300 O OD2 ? ASP A 1 166 ?  19.973   0.088  -5.165 1.000 47.230 ? 166 ASP A OD2 1 
ATOM 1301 N N   ? SER A 1 167 ?  19.993  -1.232   0.714 1.000 39.690 ? 167 SER A N   1 
ATOM 1302 C CA  ? SER A 1 167 ?  19.909  -0.459   1.949 1.000 39.690 ? 167 SER A CA  1 
ATOM 1303 C C   ? SER A 1 167 ?  18.608   0.333   2.017 1.000 39.690 ? 167 SER A C   1 
ATOM 1304 C CB  ? SER A 1 167 ?  21.101   0.492   2.069 1.000 39.690 ? 167 SER A CB  1 
ATOM 1305 O O   ? SER A 1 167 ?  18.138   0.855   1.004 1.000 39.690 ? 167 SER A O   1 
ATOM 1306 O OG  ? SER A 1 167 ?  21.558   0.890   0.787 1.000 39.690 ? 167 SER A OG  1 
ATOM 1307 N N   ? ASN A 1 168 ?  17.571   0.049   3.022 1.000 51.540 ? 168 ASN A N   1 
ATOM 1308 C CA  ? ASN A 1 168 ?  16.490   0.064   4.002 1.000 51.540 ? 168 ASN A CA  1 
ATOM 1309 C C   ? ASN A 1 168 ?  16.104   1.489   4.389 1.000 51.540 ? 168 ASN A C   1 
ATOM 1310 C CB  ? ASN A 1 168 ?  16.882  -0.736   5.246 1.000 51.540 ? 168 ASN A CB  1 
ATOM 1311 O O   ? ASN A 1 168 ?  16.809   2.140   5.163 1.000 51.540 ? 168 ASN A O   1 
ATOM 1312 C CG  ? ASN A 1 168 ?  15.924  -1.874   5.535 1.000 51.540 ? 168 ASN A CG  1 
ATOM 1313 N ND2 ? ASN A 1 168 ?  16.208  -2.637   6.583 1.000 51.540 ? 168 ASN A ND2 1 
ATOM 1314 O OD1 ? ASN A 1 168 ?  14.936  -2.066   4.820 1.000 51.540 ? 168 ASN A OD1 1 
ATOM 1315 N N   ? THR A 1 169 ?  15.169   2.322   3.514 1.000 52.560 ? 169 THR A N   1 
ATOM 1316 C CA  ? THR A 1 169 ?  14.342   3.316   4.190 1.000 52.560 ? 169 THR A CA  1 
ATOM 1317 C C   ? THR A 1 169 ?  13.588   4.172   3.176 1.000 52.560 ? 169 THR A C   1 
ATOM 1318 C CB  ? THR A 1 169 ?  15.189   4.221   5.102 1.000 52.560 ? 169 THR A CB  1 
ATOM 1319 O O   ? THR A 1 169 ?  14.143   4.553   2.143 1.000 52.560 ? 169 THR A O   1 
ATOM 1320 C CG2 ? THR A 1 169 ?  15.836   3.419   6.226 1.000 52.560 ? 169 THR A CG2 1 
ATOM 1321 O OG1 ? THR A 1 169 ?  16.217   4.846   4.323 1.000 52.560 ? 169 THR A OG1 1 
ATOM 1322 N N   ? GLY A 1 170 ?  12.033   3.886   3.064 1.000 57.800 ? 170 GLY A N   1 
ATOM 1323 C CA  ? GLY A 1 170 ?  11.264   5.102   2.851 1.000 57.800 ? 170 GLY A CA  1 
ATOM 1324 C C   ? GLY A 1 170 ?  10.210   4.960   1.770 1.000 57.800 ? 170 GLY A C   1 
ATOM 1325 O O   ? GLY A 1 170 ?   9.579   5.944   1.378 1.000 57.800 ? 170 GLY A O   1 
ATOM 1326 N N   ? ASP A 1 171 ?   9.600   3.637   1.639 1.000 71.680 ? 171 ASP A N   1 
ATOM 1327 C CA  ? ASP A 1 171 ?   8.414   3.589   0.790 1.000 71.680 ? 171 ASP A CA  1 
ATOM 1328 C C   ? ASP A 1 171 ?   7.490   2.446   1.203 1.000 71.680 ? 171 ASP A C   1 
ATOM 1329 C CB  ? ASP A 1 171 ?   8.811   3.440  -0.680 1.000 71.680 ? 171 ASP A CB  1 
ATOM 1330 O O   ? ASP A 1 171 ?   6.988   1.708   0.352 1.000 71.680 ? 171 ASP A O   1 
ATOM 1331 C CG  ? ASP A 1 171 ?   9.310   4.736  -1.294 1.000 71.680 ? 171 ASP A CG  1 
ATOM 1332 O OD1 ? ASP A 1 171 ?   8.979   5.824  -0.775 1.000 71.680 ? 171 ASP A OD1 1 
ATOM 1333 O OD2 ? ASP A 1 171 ?  10.039   4.669  -2.308 1.000 71.680 ? 171 ASP A OD2 1 
ATOM 1334 N N   ? GLU A 1 172 ?   7.295   2.202   2.566 1.000 86.590 ? 172 GLU A N   1 
ATOM 1335 C CA  ? GLU A 1 172 ?   6.368   1.196   3.075 1.000 86.590 ? 172 GLU A CA  1 
ATOM 1336 C C   ? GLU A 1 172 ?   4.921   1.575   2.774 1.000 86.590 ? 172 GLU A C   1 
ATOM 1337 C CB  ? GLU A 1 172 ?   6.559   1.004   4.582 1.000 86.590 ? 172 GLU A CB  1 
ATOM 1338 O O   ? GLU A 1 172 ?   4.591   2.759   2.681 1.000 86.590 ? 172 GLU A O   1 
ATOM 1339 C CG  ? GLU A 1 172 ?   7.888   0.365   4.958 1.000 86.590 ? 172 GLU A CG  1 
ATOM 1340 C CD  ? GLU A 1 172 ?   8.979   1.382   5.255 1.000 86.590 ? 172 GLU A CD  1 
ATOM 1341 O OE1 ? GLU A 1 172 ?  10.061   0.985   5.746 1.000 86.590 ? 172 GLU A OE1 1 
ATOM 1342 O OE2 ? GLU A 1 172 ?   8.750   2.584   4.997 1.000 86.590 ? 172 GLU A OE2 1 
ATOM 1343 N N   ? GLY A 1 173 ?   4.093   0.445   2.567 1.000 90.450 ? 173 GLY A N   1 
ATOM 1344 C CA  ? GLY A 1 173 ?   2.682   0.725   2.358 1.000 90.450 ? 173 GLY A CA  1 
ATOM 1345 C C   ? GLY A 1 173 ?   2.315   0.879   0.894 1.000 90.450 ? 173 GLY A C   1 
ATOM 1346 O O   ? GLY A 1 173 ?   1.136   1.000   0.553 1.000 90.450 ? 173 GLY A O   1 
ATOM 1347 N N   ? ASN A 1 174 ?   3.244   0.836  -0.007 1.000 90.670 ? 174 ASN A N   1 
ATOM 1348 C CA  ? ASN A 1 174 ?   3.044   0.929  -1.450 1.000 90.670 ? 174 ASN A CA  1 
ATOM 1349 C C   ? ASN A 1 174 ?   2.413  -0.341  -2.011 1.000 90.670 ? 174 ASN A C   1 
ATOM 1350 C CB  ? ASN A 1 174 ?   4.369   1.222  -2.157 1.000 90.670 ? 174 ASN A CB  1 
ATOM 1351 O O   ? ASN A 1 174 ?   2.706  -1.444  -1.545 1.000 90.670 ? 174 ASN A O   1 
ATOM 1352 C CG  ? ASN A 1 174 ?   4.994   2.529  -1.711 1.000 90.670 ? 174 ASN A CG  1 
ATOM 1353 N ND2 ? ASN A 1 174 ?   6.306   2.521  -1.513 1.000 90.670 ? 174 ASN A ND2 1 
ATOM 1354 O OD1 ? ASN A 1 174 ?   4.302   3.537  -1.544 1.000 90.670 ? 174 ASN A OD1 1 
ATOM 1355 N N   ? PRO A 1 175 ?   1.666  -0.170  -3.026 1.000 93.680 ? 175 PRO A N   1 
ATOM 1356 C CA  ? PRO A 1 175 ?   0.967  -1.330  -3.584 1.000 93.680 ? 175 PRO A CA  1 
ATOM 1357 C C   ? PRO A 1 175 ?   1.829  -2.123  -4.563 1.000 93.680 ? 175 PRO A C   1 
ATOM 1358 C CB  ? PRO A 1 175 ?  -0.236  -0.707  -4.296 1.000 93.680 ? 175 PRO A CB  1 
ATOM 1359 O O   ? PRO A 1 175 ?   2.667  -1.547  -5.261 1.000 93.680 ? 175 PRO A O   1 
ATOM 1360 C CG  ? PRO A 1 175 ?   0.234   0.644  -4.730 1.000 93.680 ? 175 PRO A CG  1 
ATOM 1361 C CD  ? PRO A 1 175 ?   1.161   1.186  -3.680 1.000 93.680 ? 175 PRO A CD  1 
ATOM 1362 N N   ? LEU A 1 176 ?   1.705  -3.402  -4.521 1.000 93.970 ? 176 LEU A N   1 
ATOM 1363 C CA  ? LEU A 1 176 ?   2.106  -4.305  -5.594 1.000 93.970 ? 176 LEU A CA  1 
ATOM 1364 C C   ? LEU A 1 176 ?   0.951  -4.545  -6.561 1.000 93.970 ? 176 LEU A C   1 
ATOM 1365 C CB  ? LEU A 1 176 ?   2.591  -5.639  -5.019 1.000 93.970 ? 176 LEU A CB  1 
ATOM 1366 O O   ? LEU A 1 176 ?  -0.015  -5.232  -6.222 1.000 93.970 ? 176 LEU A O   1 
ATOM 1367 C CG  ? LEU A 1 176 ?   3.245  -6.605  -6.008 1.000 93.970 ? 176 LEU A CG  1 
ATOM 1368 C CD1 ? LEU A 1 176 ?   4.608  -6.077  -6.443 1.000 93.970 ? 176 LEU A CD1 1 
ATOM 1369 C CD2 ? LEU A 1 176 ?   3.376  -7.994  -5.392 1.000 93.970 ? 176 LEU A CD2 1 
ATOM 1370 N N   ? ILE A 1 177 ?   1.124  -4.012  -7.852 1.000 94.360 ? 177 ILE A N   1 
ATOM 1371 C CA  ? ILE A 1 177 ?   0.026  -4.054  -8.812 1.000 94.360 ? 177 ILE A CA  1 
ATOM 1372 C C   ? ILE A 1 177 ?   0.316  -5.105  -9.881 1.000 94.360 ? 177 ILE A C   1 
ATOM 1373 C CB  ? ILE A 1 177 ?  -0.205  -2.674  -9.466 1.000 94.360 ? 177 ILE A CB  1 
ATOM 1374 O O   ? ILE A 1 177 ?   1.334  -5.033 -10.572 1.000 94.360 ? 177 ILE A O   1 
ATOM 1375 C CG1 ? ILE A 1 177 ?  -0.408  -1.600  -8.391 1.000 94.360 ? 177 ILE A CG1 1 
ATOM 1376 C CG2 ? ILE A 1 177 ?  -1.399  -2.723 -10.423 1.000 94.360 ? 177 ILE A CG2 1 
ATOM 1377 C CD1 ? ILE A 1 177 ?  -1.662  -1.796  -7.550 1.000 94.360 ? 177 ILE A CD1 1 
ATOM 1378 N N   ? CYS A 1 178 ?  -0.588  -6.052 -10.016 1.000 93.510 ? 178 CYS A N   1 
ATOM 1379 C CA  ? CYS A 1 178 ?  -0.535  -7.110 -11.019 1.000 93.510 ? 178 CYS A CA  1 
ATOM 1380 C C   ? CYS A 1 178 ?  -1.845  -7.195 -11.792 1.000 93.510 ? 178 CYS A C   1 
ATOM 1381 C CB  ? CYS A 1 178 ?  -0.232  -8.456 -10.362 1.000 93.510 ? 178 CYS A CB  1 
ATOM 1382 O O   ? CYS A 1 178 ?  -2.920  -7.280 -11.194 1.000 93.510 ? 178 CYS A O   1 
ATOM 1383 S SG  ? CYS A 1 178 ?   1.134  -8.399  -9.181 1.000 93.510 ? 178 CYS A SG  1 
ATOM 1384 N N   ? ASN A 1 179 ?  -1.657  -7.143 -13.133 1.000 90.440 ? 179 ASN A N   1 
ATOM 1385 C CA  ? ASN A 1 179 ?  -2.866  -7.178 -13.949 1.000 90.440 ? 179 ASN A CA  1 
ATOM 1386 C C   ? ASN A 1 179 ?  -3.871  -6.117 -13.508 1.000 90.440 ? 179 ASN A C   1 
ATOM 1387 C CB  ? ASN A 1 179 ?  -3.506  -8.567 -13.903 1.000 90.440 ? 179 ASN A CB  1 
ATOM 1388 O O   ? ASN A 1 179 ?  -5.061  -6.404 -13.368 1.000 90.440 ? 179 ASN A O   1 
ATOM 1389 C CG  ? ASN A 1 179 ?  -2.593  -9.648 -14.446 1.000 90.440 ? 179 ASN A CG  1 
ATOM 1390 N ND2 ? ASN A 1 179 ?  -2.640 -10.826 -13.836 1.000 90.440 ? 179 ASN A ND2 1 
ATOM 1391 O OD1 ? ASN A 1 179 ?  -1.851  -9.427 -15.407 1.000 90.440 ? 179 ASN A OD1 1 
ATOM 1392 N N   ? GLU A 1 180 ?  -3.382  -4.928 -13.048 1.000 89.590 ? 180 GLU A N   1 
ATOM 1393 C CA  ? GLU A 1 180 ?  -4.160  -3.731 -12.744 1.000 89.590 ? 180 GLU A CA  1 
ATOM 1394 C C   ? GLU A 1 180 ?  -4.871  -3.861 -11.400 1.000 89.590 ? 180 GLU A C   1 
ATOM 1395 C CB  ? GLU A 1 180 ?  -5.178  -3.454 -13.853 1.000 89.590 ? 180 GLU A CB  1 
ATOM 1396 O O   ? GLU A 1 180 ?  -5.853  -3.162 -11.141 1.000 89.590 ? 180 GLU A O   1 
ATOM 1397 C CG  ? GLU A 1 180 ?  -4.548  -3.151 -15.204 1.000 89.590 ? 180 GLU A CG  1 
ATOM 1398 C CD  ? GLU A 1 180 ?  -5.552  -2.674 -16.242 1.000 89.590 ? 180 GLU A CD  1 
ATOM 1399 O OE1 ? GLU A 1 180 ?  -5.339  -1.596 -16.842 1.000 89.590 ? 180 GLU A OE1 1 
ATOM 1400 O OE2 ? GLU A 1 180 ?  -6.560  -3.384 -16.455 1.000 89.590 ? 180 GLU A OE2 1 
ATOM 1401 N N   ? VAL A 1 181 ?  -4.511  -4.853 -10.629 1.000 93.750 ? 181 VAL A N   1 
ATOM 1402 C CA  ? VAL A 1 181 ?  -5.112  -5.062  -9.316 1.000 93.750 ? 181 VAL A CA  1 
ATOM 1403 C C   ? VAL A 1 181 ?  -4.027  -5.040  -8.242 1.000 93.750 ? 181 VAL A C   1 
ATOM 1404 C CB  ? VAL A 1 181 ?  -5.895  -6.393  -9.256 1.000 93.750 ? 181 VAL A CB  1 
ATOM 1405 O O   ? VAL A 1 181 ?  -2.938  -5.584  -8.439 1.000 93.750 ? 181 VAL A O   1 
ATOM 1406 C CG1 ? VAL A 1 181 ?  -6.518  -6.591  -7.875 1.000 93.750 ? 181 VAL A CG1 1 
ATOM 1407 C CG2 ? VAL A 1 181 ?  -6.969  -6.429 -10.341 1.000 93.750 ? 181 VAL A CG2 1 
ATOM 1408 N N   ? PRO A 1 182 ?  -4.346  -4.409  -7.089 1.000 94.880 ? 182 PRO A N   1 
ATOM 1409 C CA  ? PRO A 1 182 ?  -3.378  -4.400  -5.990 1.000 94.880 ? 182 PRO A CA  1 
ATOM 1410 C C   ? PRO A 1 182 ?  -3.336  -5.723  -5.229 1.000 94.880 ? 182 PRO A C   1 
ATOM 1411 C CB  ? PRO A 1 182 ?  -3.878  -3.268  -5.089 1.000 94.880 ? 182 PRO A CB  1 
ATOM 1412 O O   ? PRO A 1 182 ?  -4.254  -6.029  -4.463 1.000 94.880 ? 182 PRO A O   1 
ATOM 1413 C CG  ? PRO A 1 182 ?  -5.361  -3.256  -5.277 1.000 94.880 ? 182 PRO A CG  1 
ATOM 1414 C CD  ? PRO A 1 182 ?  -5.664  -3.638  -6.698 1.000 94.880 ? 182 PRO A CD  1 
ATOM 1415 N N   ? GLN A 1 183 ?  -2.230  -6.431  -5.402 1.000 95.210 ? 183 GLN A N   1 
ATOM 1416 C CA  ? GLN A 1 183 ?  -2.115  -7.779  -4.856 1.000 95.210 ? 183 GLN A CA  1 
ATOM 1417 C C   ? GLN A 1 183 ?  -1.414  -7.765  -3.500 1.000 95.210 ? 183 GLN A C   1 
ATOM 1418 C CB  ? GLN A 1 183 ?  -1.362  -8.690  -5.826 1.000 95.210 ? 183 GLN A CB  1 
ATOM 1419 O O   ? GLN A 1 183 ?  -1.561  -8.700  -2.710 1.000 95.210 ? 183 GLN A O   1 
ATOM 1420 C CG  ? GLN A 1 183 ?  -2.094  -8.929  -7.139 1.000 95.210 ? 183 GLN A CG  1 
ATOM 1421 C CD  ? GLN A 1 183 ?  -3.300  -9.837  -6.982 1.000 95.210 ? 183 GLN A CD  1 
ATOM 1422 N NE2 ? GLN A 1 183 ?  -4.208  -9.790  -7.951 1.000 95.210 ? 183 GLN A NE2 1 
ATOM 1423 O OE1 ? GLN A 1 183 ?  -3.414 -10.575  -5.998 1.000 95.210 ? 183 GLN A OE1 1 
ATOM 1424 N N   ? GLY A 1 184 ?  -0.730  -6.712  -3.152 1.000 94.230 ? 184 GLY A N   1 
ATOM 1425 C CA  ? GLY A 1 184 ?   0.036  -6.660  -1.917 1.000 94.230 ? 184 GLY A CA  1 
ATOM 1426 C C   ? GLY A 1 184 ?   0.358  -5.245  -1.474 1.000 94.230 ? 184 GLY A C   1 
ATOM 1427 O O   ? GLY A 1 184 ?   0.268  -4.305  -2.267 1.000 94.230 ? 184 GLY A O   1 
ATOM 1428 N N   ? ILE A 1 185 ?   0.721  -5.161  -0.183 1.000 94.510 ? 185 ILE A N   1 
ATOM 1429 C CA  ? ILE A 1 185 ?   1.193  -3.924   0.429 1.000 94.510 ? 185 ILE A CA  1 
ATOM 1430 C C   ? ILE A 1 185 ?   2.616  -4.116   0.949 1.000 94.510 ? 185 ILE A C   1 
ATOM 1431 C CB  ? ILE A 1 185 ?   0.261  -3.468   1.574 1.000 94.510 ? 185 ILE A CB  1 
ATOM 1432 O O   ? ILE A 1 185 ?   2.895  -5.073   1.674 1.000 94.510 ? 185 ILE A O   1 
ATOM 1433 C CG1 ? ILE A 1 185 ?  -1.170  -3.286   1.058 1.000 94.510 ? 185 ILE A CG1 1 
ATOM 1434 C CG2 ? ILE A 1 185 ?   0.781  -2.176   2.212 1.000 94.510 ? 185 ILE A CG2 1 
ATOM 1435 C CD1 ? ILE A 1 185 ?  -2.195  -3.021   2.152 1.000 94.510 ? 185 ILE A CD1 1 
ATOM 1436 N N   ? LEU A 1 186 ?   3.437  -3.204   0.464 1.000 92.070 ? 186 LEU A N   1 
ATOM 1437 C CA  ? LEU A 1 186 ?   4.825  -3.343   0.891 1.000 92.070 ? 186 LEU A CA  1 
ATOM 1438 C C   ? LEU A 1 186 ?   4.934  -3.291   2.411 1.000 92.070 ? 186 LEU A C   1 
ATOM 1439 C CB  ? LEU A 1 186 ?   5.690  -2.243   0.269 1.000 92.070 ? 186 LEU A CB  1 
ATOM 1440 O O   ? LEU A 1 186 ?   4.576  -2.287   3.030 1.000 92.070 ? 186 LEU A O   1 
ATOM 1441 C CG  ? LEU A 1 186 ?   7.180  -2.278   0.610 1.000 92.070 ? 186 LEU A CG  1 
ATOM 1442 C CD1 ? LEU A 1 186 ?   7.814  -3.564   0.091 1.000 92.070 ? 186 LEU A CD1 1 
ATOM 1443 C CD2 ? LEU A 1 186 ?   7.890  -1.057   0.035 1.000 92.070 ? 186 LEU A CD2 1 
ATOM 1444 N N   ? SER A 1 187 ?   5.448  -4.464   3.037 1.000 89.200 ? 187 SER A N   1 
ATOM 1445 C CA  ? SER A 1 187 ?   5.494  -4.650   4.484 1.000 89.200 ? 187 SER A CA  1 
ATOM 1446 C C   ? SER A 1 187 ?   6.931  -4.691   4.990 1.000 89.200 ? 187 SER A C   1 
ATOM 1447 C CB  ? SER A 1 187 ?   4.767  -5.935   4.883 1.000 89.200 ? 187 SER A CB  1 
ATOM 1448 O O   ? SER A 1 187 ?   7.293  -3.952   5.908 1.000 89.200 ? 187 SER A O   1 
ATOM 1449 O OG  ? SER A 1 187 ?   4.703  -6.059   6.293 1.000 89.200 ? 187 SER A OG  1 
ATOM 1450 N N   ? GLN A 1 188 ?   7.737  -5.471   4.422 1.000 83.050 ? 188 GLN A N   1 
ATOM 1451 C CA  ? GLN A 1 188 ?   9.106  -5.674   4.884 1.000 83.050 ? 188 GLN A CA  1 
ATOM 1452 C C   ? GLN A 1 188 ?  10.096  -5.581   3.727 1.000 83.050 ? 188 GLN A C   1 
ATOM 1453 C CB  ? GLN A 1 188 ?   9.242  -7.027   5.585 1.000 83.050 ? 188 GLN A CB  1 
ATOM 1454 O O   ? GLN A 1 188 ?   9.826  -6.075   2.631 1.000 83.050 ? 188 GLN A O   1 
ATOM 1455 C CG  ? GLN A 1 188 ?   8.372  -7.167   6.827 1.000 83.050 ? 188 GLN A CG  1 
ATOM 1456 C CD  ? GLN A 1 188 ?   8.494  -8.531   7.478 1.000 83.050 ? 188 GLN A CD  1 
ATOM 1457 N NE2 ? GLN A 1 188 ?   7.358  -9.169   7.736 1.000 83.050 ? 188 GLN A NE2 1 
ATOM 1458 O OE1 ? GLN A 1 188 ?   9.601  -9.009   7.746 1.000 83.050 ? 188 GLN A OE1 1 
ATOM 1459 N N   ? MET A 1 189 ?  11.154  -4.871   3.998 1.000 75.670 ? 189 MET A N   1 
ATOM 1460 C CA  ? MET A 1 189 ?  12.230  -4.772   3.016 1.000 75.670 ? 189 MET A CA  1 
ATOM 1461 C C   ? MET A 1 189 ?  13.534  -5.325   3.580 1.000 75.670 ? 189 MET A C   1 
ATOM 1462 C CB  ? MET A 1 189 ?  12.424  -3.320   2.575 1.000 75.670 ? 189 MET A CB  1 
ATOM 1463 O O   ? MET A 1 189 ?  14.212  -4.653   4.359 1.000 75.670 ? 189 MET A O   1 
ATOM 1464 C CG  ? MET A 1 189 ?  11.246  -2.751   1.802 1.000 75.670 ? 189 MET A CG  1 
ATOM 1465 S SD  ? MET A 1 189 ?  11.533  -1.023   1.254 1.000 75.670 ? 189 MET A SD  1 
ATOM 1466 C CE  ? MET A 1 189 ?   9.858  -0.573   0.724 1.000 75.670 ? 189 MET A CE  1 
ATOM 1467 N N   ? PRO A 1 190 ?  13.725  -6.606   3.352 1.000 70.380 ? 190 PRO A N   1 
ATOM 1468 C CA  ? PRO A 1 190 ?  14.981  -7.177   3.845 1.000 70.380 ? 190 PRO A CA  1 
ATOM 1469 C C   ? PRO A 1 190 ?  16.212  -6.516   3.229 1.000 70.380 ? 190 PRO A C   1 
ATOM 1470 C CB  ? PRO A 1 190 ?  14.886  -8.648   3.431 1.000 70.380 ? 190 PRO A CB  1 
ATOM 1471 O O   ? PRO A 1 190 ?  16.089  -5.735   2.282 1.000 70.380 ? 190 PRO A O   1 
ATOM 1472 C CG  ? PRO A 1 190 ?  13.989  -8.651   2.236 1.000 70.380 ? 190 PRO A CG  1 
ATOM 1473 C CD  ? PRO A 1 190 ?  13.059  -7.476   2.334 1.000 70.380 ? 190 PRO A CD  1 
ATOM 1474 N N   ? SER A 1 191 ?  17.350  -6.668   3.904 1.000 64.880 ? 191 SER A N   1 
ATOM 1475 C CA  ? SER A 1 191 ?  18.638  -6.144   3.460 1.000 64.880 ? 191 SER A CA  1 
ATOM 1476 C C   ? SER A 1 191 ?  19.022  -6.703   2.094 1.000 64.880 ? 191 SER A C   1 
ATOM 1477 C CB  ? SER A 1 191 ?  19.730  -6.473   4.479 1.000 64.880 ? 191 SER A CB  1 
ATOM 1478 O O   ? SER A 1 191 ?  19.773  -6.072   1.348 1.000 64.880 ? 191 SER A O   1 
ATOM 1479 O OG  ? SER A 1 191 ?  19.854  -7.874   4.650 1.000 64.880 ? 191 SER A OG  1 
ATOM 1480 N N   ? ARG A 1 192 ?  18.342  -7.880   1.708 1.000 66.000 ? 192 ARG A N   1 
ATOM 1481 C CA  ? ARG A 1 192 ?  18.557  -8.518   0.413 1.000 66.000 ? 192 ARG A CA  1 
ATOM 1482 C C   ? ARG A 1 192 ?  17.230  -8.824  -0.274 1.000 66.000 ? 192 ARG A C   1 
ATOM 1483 C CB  ? ARG A 1 192 ?  19.372  -9.803   0.575 1.000 66.000 ? 192 ARG A CB  1 
ATOM 1484 O O   ? ARG A 1 192 ?  16.254  -9.189   0.385 1.000 66.000 ? 192 ARG A O   1 
ATOM 1485 C CG  ? ARG A 1 192 ?  20.776  -9.578   1.114 1.000 66.000 ? 192 ARG A CG  1 
ATOM 1486 C CD  ? ARG A 1 192 ?  21.573 -10.874   1.171 1.000 66.000 ? 192 ARG A CD  1 
ATOM 1487 N NE  ? ARG A 1 192 ?  22.891 -10.670   1.764 1.000 66.000 ? 192 ARG A NE  1 
ATOM 1488 N NH1 ? ARG A 1 192 ?  23.372 -12.920   1.974 1.000 66.000 ? 192 ARG A NH1 1 
ATOM 1489 N NH2 ? ARG A 1 192 ?  24.893 -11.349   2.662 1.000 66.000 ? 192 ARG A NH2 1 
ATOM 1490 C CZ  ? ARG A 1 192 ?  23.716 -11.647   2.132 1.000 66.000 ? 192 ARG A CZ  1 
ATOM 1491 N N   ? PRO A 1 193 ?  17.054  -8.507  -1.651 1.000 71.900 ? 193 PRO A N   1 
ATOM 1492 C CA  ? PRO A 1 193 ?  15.860  -8.951  -2.375 1.000 71.900 ? 193 PRO A CA  1 
ATOM 1493 C C   ? PRO A 1 193 ?  15.583 -10.442  -2.196 1.000 71.900 ? 193 PRO A C   1 
ATOM 1494 C CB  ? PRO A 1 193 ?  16.193  -8.629  -3.834 1.000 71.900 ? 193 PRO A CB  1 
ATOM 1495 O O   ? PRO A 1 193 ?  16.502 -11.216  -1.915 1.000 71.900 ? 193 PRO A O   1 
ATOM 1496 C CG  ? PRO A 1 193 ?  17.370  -7.710  -3.763 1.000 71.900 ? 193 PRO A CG  1 
ATOM 1497 C CD  ? PRO A 1 193 ?  18.070  -7.931  -2.453 1.000 71.900 ? 193 PRO A CD  1 
ATOM 1498 N N   ? PRO A 1 194 ?  14.347 -10.633  -2.337 1.000 80.420 ? 194 PRO A N   1 
ATOM 1499 C CA  ? PRO A 1 194 ?  13.211  -9.811  -2.761 1.000 80.420 ? 194 PRO A CA  1 
ATOM 1500 C C   ? PRO A 1 194 ?  12.479  -9.165  -1.587 1.000 80.420 ? 194 PRO A C   1 
ATOM 1501 C CB  ? PRO A 1 194 ?  12.305 -10.809  -3.487 1.000 80.420 ? 194 PRO A CB  1 
ATOM 1502 O O   ? PRO A 1 194 ?  12.704  -9.539  -0.433 1.000 80.420 ? 194 PRO A O   1 
ATOM 1503 C CG  ? PRO A 1 194 ?  12.518 -12.106  -2.776 1.000 80.420 ? 194 PRO A CG  1 
ATOM 1504 C CD  ? PRO A 1 194 ?  13.947 -12.170  -2.318 1.000 80.420 ? 194 PRO A CD  1 
ATOM 1505 N N   ? ALA A 1 195 ?  11.623  -8.053  -1.816 1.000 85.910 ? 195 ALA A N   1 
ATOM 1506 C CA  ? ALA A 1 195 ?  10.773  -7.395  -0.826 1.000 85.910 ? 195 ALA A CA  1 
ATOM 1507 C C   ? ALA A 1 195 ?   9.550  -8.247  -0.501 1.000 85.910 ? 195 ALA A C   1 
ATOM 1508 C CB  ? ALA A 1 195 ?  10.342  -6.019  -1.327 1.000 85.910 ? 195 ALA A CB  1 
ATOM 1509 O O   ? ALA A 1 195 ?   9.150  -9.100  -1.297 1.000 85.910 ? 195 ALA A O   1 
ATOM 1510 N N   ? PHE A 1 196 ?   9.010  -8.004   0.694 1.000 89.320 ? 196 PHE A N   1 
ATOM 1511 C CA  ? PHE A 1 196 ?   7.835  -8.744   1.142 1.000 89.320 ? 196 PHE A CA  1 
ATOM 1512 C C   ? PHE A 1 196 ?   6.614  -7.834   1.203 1.000 89.320 ? 196 PHE A C   1 
ATOM 1513 C CB  ? PHE A 1 196 ?   8.088  -9.376   2.514 1.000 89.320 ? 196 PHE A CB  1 
ATOM 1514 O O   ? PHE A 1 196 ?   6.679  -6.736   1.759 1.000 89.320 ? 196 PHE A O   1 
ATOM 1515 C CG  ? PHE A 1 196 ?   9.268 -10.310   2.543 1.000 89.320 ? 196 PHE A CG  1 
ATOM 1516 C CD1 ? PHE A 1 196 ?   9.504 -11.189   1.493 1.000 89.320 ? 196 PHE A CD1 1 
ATOM 1517 C CD2 ? PHE A 1 196 ?  10.143 -10.308   3.622 1.000 89.320 ? 196 PHE A CD2 1 
ATOM 1518 C CE1 ? PHE A 1 196 ?  10.595 -12.054   1.518 1.000 89.320 ? 196 PHE A CE1 1 
ATOM 1519 C CE2 ? PHE A 1 196 ?  11.236 -11.170   3.654 1.000 89.320 ? 196 PHE A CE2 1 
ATOM 1520 C CZ  ? PHE A 1 196 ?  11.460 -12.042   2.602 1.000 89.320 ? 196 PHE A CZ  1 
ATOM 1521 N N   ? TYR A 1 197 ?   5.585  -8.304   0.622 1.000 92.350 ? 197 TYR A N   1 
ATOM 1522 C CA  ? TYR A 1 197 ?   4.300  -7.615   0.601 1.000 92.350 ? 197 TYR A CA  1 
ATOM 1523 C C   ? TYR A 1 197 ?   3.245  -8.405   1.366 1.000 92.350 ? 197 TYR A C   1 
ATOM 1524 C CB  ? TYR A 1 197 ?   3.837  -7.386  -0.841 1.000 92.350 ? 197 TYR A CB  1 
ATOM 1525 O O   ? TYR A 1 197 ?   3.210  -9.636   1.296 1.000 92.350 ? 197 TYR A O   1 
ATOM 1526 C CG  ? TYR A 1 197 ?   4.800  -6.567  -1.665 1.000 92.350 ? 197 TYR A CG  1 
ATOM 1527 C CD1 ? TYR A 1 197 ?   4.553  -5.222  -1.930 1.000 92.350 ? 197 TYR A CD1 1 
ATOM 1528 C CD2 ? TYR A 1 197 ?   5.959  -7.137  -2.182 1.000 92.350 ? 197 TYR A CD2 1 
ATOM 1529 C CE1 ? TYR A 1 197 ?   5.437  -4.464  -2.690 1.000 92.350 ? 197 TYR A CE1 1 
ATOM 1530 C CE2 ? TYR A 1 197 ?   6.850  -6.388  -2.944 1.000 92.350 ? 197 TYR A CE2 1 
ATOM 1531 O OH  ? TYR A 1 197 ?   7.460  -4.309  -3.946 1.000 92.350 ? 197 TYR A OH  1 
ATOM 1532 C CZ  ? TYR A 1 197 ?   6.581  -5.055  -3.192 1.000 92.350 ? 197 TYR A CZ  1 
ATOM 1533 N N   ? THR A 1 198 ?   2.484  -7.637   2.185 1.000 94.320 ? 198 THR A N   1 
ATOM 1534 C CA  ? THR A 1 198 ?   1.306  -8.261   2.778 1.000 94.320 ? 198 THR A CA  1 
ATOM 1535 C C   ? THR A 1 198 ?   0.242  -8.524   1.717 1.000 94.320 ? 198 THR A C   1 
ATOM 1536 C CB  ? THR A 1 198 ?   0.714  -7.385   3.897 1.000 94.320 ? 198 THR A CB  1 
ATOM 1537 O O   ? THR A 1 198 ?  -0.162  -7.610   0.995 1.000 94.320 ? 198 THR A O   1 
ATOM 1538 C CG2 ? THR A 1 198 ?  -0.502  -8.051   4.532 1.000 94.320 ? 198 THR A CG2 1 
ATOM 1539 O OG1 ? THR A 1 198 ?   1.709  -7.172   4.906 1.000 94.320 ? 198 THR A OG1 1 
ATOM 1540 N N   ? LEU A 1 199 ?  -0.167  -9.867   1.557 1.000 94.440 ? 199 LEU A N   1 
ATOM 1541 C CA  ? LEU A 1 199 ?  -1.231 -10.246   0.635 1.000 94.440 ? 199 LEU A CA  1 
ATOM 1542 C C   ? LEU A 1 199 ?  -2.557  -9.615   1.046 1.000 94.440 ? 199 LEU A C   1 
ATOM 1543 C CB  ? LEU A 1 199 ?  -1.373 -11.769   0.577 1.000 94.440 ? 199 LEU A CB  1 
ATOM 1544 O O   ? LEU A 1 199 ?  -2.953  -9.695   2.211 1.000 94.440 ? 199 LEU A O   1 
ATOM 1545 C CG  ? LEU A 1 199 ?  -0.345 -12.514  -0.276 1.000 94.440 ? 199 LEU A CG  1 
ATOM 1546 C CD1 ? LEU A 1 199 ?  -0.325 -13.994   0.091 1.000 94.440 ? 199 LEU A CD1 1 
ATOM 1547 C CD2 ? LEU A 1 199 ?  -0.646 -12.329  -1.760 1.000 94.440 ? 199 LEU A CD2 1 
ATOM 1548 N N   ? ILE A 1 200 ?  -3.266  -9.045   0.006 1.000 95.760 ? 200 ILE A N   1 
ATOM 1549 C CA  ? ILE A 1 200 ?  -4.501  -8.323   0.287 1.000 95.760 ? 200 ILE A CA  1 
ATOM 1550 C C   ? ILE A 1 200 ?  -5.675  -9.299   0.313 1.000 95.760 ? 200 ILE A C   1 
ATOM 1551 C CB  ? ILE A 1 200 ?  -4.755  -7.208  -0.753 1.000 95.760 ? 200 ILE A CB  1 
ATOM 1552 O O   ? ILE A 1 200 ?  -6.564  -9.188   1.161 1.000 95.760 ? 200 ILE A O   1 
ATOM 1553 C CG1 ? ILE A 1 200 ?  -3.694  -6.108  -0.625 1.000 95.760 ? 200 ILE A CG1 1 
ATOM 1554 C CG2 ? ILE A 1 200 ?  -6.164  -6.631  -0.593 1.000 95.760 ? 200 ILE A CG2 1 
ATOM 1555 C CD1 ? ILE A 1 200 ?  -3.745  -5.068  -1.736 1.000 95.760 ? 200 ILE A CD1 1 
ATOM 1556 N N   ? SER A 1 201 ?  -5.723 -10.357  -0.429 1.000 94.690 ? 201 SER A N   1 
ATOM 1557 C CA  ? SER A 1 201 ?  -6.857 -11.241  -0.675 1.000 94.690 ? 201 SER A CA  1 
ATOM 1558 C C   ? SER A 1 201 ?  -7.329 -11.907   0.614 1.000 94.690 ? 201 SER A C   1 
ATOM 1559 C CB  ? SER A 1 201 ?  -6.491 -12.310  -1.705 1.000 94.690 ? 201 SER A CB  1 
ATOM 1560 O O   ? SER A 1 201 ?  -8.532 -11.982   0.875 1.000 94.690 ? 201 SER A O   1 
ATOM 1561 O OG  ? SER A 1 201 ?  -5.380 -13.073  -1.266 1.000 94.690 ? 201 SER A OG  1 
ATOM 1562 N N   ? PRO A 1 202 ?  -6.405 -12.395   1.433 1.000 94.520 ? 202 PRO A N   1 
ATOM 1563 C CA  ? PRO A 1 202 ?  -6.865 -13.038   2.666 1.000 94.520 ? 202 PRO A CA  1 
ATOM 1564 C C   ? PRO A 1 202 ?  -7.546 -12.061   3.622 1.000 94.520 ? 202 PRO A C   1 
ATOM 1565 C CB  ? PRO A 1 202 ?  -5.575 -13.591   3.277 1.000 94.520 ? 202 PRO A CB  1 
ATOM 1566 O O   ? PRO A 1 202 ?  -8.225 -12.483   4.561 1.000 94.520 ? 202 PRO A O   1 
ATOM 1567 C CG  ? PRO A 1 202 ?  -4.646 -13.762   2.119 1.000 94.520 ? 202 PRO A CG  1 
ATOM 1568 C CD  ? PRO A 1 202 ?  -4.924 -12.677   1.120 1.000 94.520 ? 202 PRO A CD  1 
ATOM 1569 N N   ? TYR A 1 203 ?  -7.442 -10.733   3.360 1.000 95.770 ? 203 TYR A N   1 
ATOM 1570 C CA  ? TYR A 1 203 ?  -7.963  -9.719   4.271 1.000 95.770 ? 203 TYR A CA  1 
ATOM 1571 C C   ? TYR A 1 203 ?  -9.190  -9.034   3.681 1.000 95.770 ? 203 TYR A C   1 
ATOM 1572 C CB  ? TYR A 1 203 ?  -6.886  -8.678   4.589 1.000 95.770 ? 203 TYR A CB  1 
ATOM 1573 O O   ? TYR A 1 203 ?  -9.670  -8.035   4.221 1.000 95.770 ? 203 TYR A O   1 
ATOM 1574 C CG  ? TYR A 1 203 ?  -5.668  -9.253   5.271 1.000 95.770 ? 203 TYR A CG  1 
ATOM 1575 C CD1 ? TYR A 1 203 ?  -5.666  -9.498   6.643 1.000 95.770 ? 203 TYR A CD1 1 
ATOM 1576 C CD2 ? TYR A 1 203 ?  -4.519  -9.550   4.547 1.000 95.770 ? 203 TYR A CD2 1 
ATOM 1577 C CE1 ? TYR A 1 203 ?  -4.545 -10.026   7.276 1.000 95.770 ? 203 TYR A CE1 1 
ATOM 1578 C CE2 ? TYR A 1 203 ?  -3.393 -10.078   5.171 1.000 95.770 ? 203 TYR A CE2 1 
ATOM 1579 O OH  ? TYR A 1 203 ?  -2.304 -10.835   7.156 1.000 95.770 ? 203 TYR A OH  1 
ATOM 1580 C CZ  ? TYR A 1 203 ?  -3.416 -10.313   6.533 1.000 95.770 ? 203 TYR A CZ  1 
ATOM 1581 N N   ? TYR A 1 204 ?  -9.625  -9.542   2.587 1.000 95.650 ? 204 TYR A N   1 
ATOM 1582 C CA  ? TYR A 1 204 ? -10.746  -8.913   1.897 1.000 95.650 ? 204 TYR A CA  1 
ATOM 1583 C C   ? TYR A 1 204 ? -11.946  -8.767   2.825 1.000 95.650 ? 204 TYR A C   1 
ATOM 1584 C CB  ? TYR A 1 204 ? -11.139  -9.724   0.659 1.000 95.650 ? 204 TYR A CB  1 
ATOM 1585 O O   ? TYR A 1 204 ? -12.532  -7.687   2.928 1.000 95.650 ? 204 TYR A O   1 
ATOM 1586 C CG  ? TYR A 1 204 ? -12.232  -9.085  -0.163 1.000 95.650 ? 204 TYR A CG  1 
ATOM 1587 C CD1 ? TYR A 1 204 ? -13.571  -9.397   0.059 1.000 95.650 ? 204 TYR A CD1 1 
ATOM 1588 C CD2 ? TYR A 1 204 ? -11.928  -8.169  -1.164 1.000 95.650 ? 204 TYR A CD2 1 
ATOM 1589 C CE1 ? TYR A 1 204 ? -14.581  -8.813  -0.698 1.000 95.650 ? 204 TYR A CE1 1 
ATOM 1590 C CE2 ? TYR A 1 204 ? -12.930  -7.578  -1.927 1.000 95.650 ? 204 TYR A CE2 1 
ATOM 1591 O OH  ? TYR A 1 204 ? -15.247  -7.323  -2.439 1.000 95.650 ? 204 TYR A OH  1 
ATOM 1592 C CZ  ? TYR A 1 204 ? -14.251  -7.905  -1.687 1.000 95.650 ? 204 TYR A CZ  1 
ATOM 1593 N N   ? ASN A 1 205 ? -12.339  -9.878   3.475 1.000 95.650 ? 205 ASN A N   1 
ATOM 1594 C CA  ? ASN A 1 205 ? -13.493  -9.854   4.366 1.000 95.650 ? 205 ASN A CA  1 
ATOM 1595 C C   ? ASN A 1 205 ? -13.282  -8.890   5.531 1.000 95.650 ? 205 ASN A C   1 
ATOM 1596 C CB  ? ASN A 1 205 ? -13.798 -11.259   4.889 1.000 95.650 ? 205 ASN A CB  1 
ATOM 1597 O O   ? ASN A 1 205 ? -14.193  -8.147   5.900 1.000 95.650 ? 205 ASN A O   1 
ATOM 1598 C CG  ? ASN A 1 205 ? -14.395 -12.160   3.825 1.000 95.650 ? 205 ASN A CG  1 
ATOM 1599 N ND2 ? ASN A 1 205 ? -14.227 -13.467   3.993 1.000 95.650 ? 205 ASN A ND2 1 
ATOM 1600 O OD1 ? ASN A 1 205 ? -15.001 -11.686   2.861 1.000 95.650 ? 205 ASN A OD1 1 
ATOM 1601 N N   ? TRP A 1 206 ? -12.132  -8.905   6.076 1.000 97.070 ? 206 TRP A N   1 
ATOM 1602 C CA  ? TRP A 1 206 ? -11.804  -7.988   7.162 1.000 97.070 ? 206 TRP A CA  1 
ATOM 1603 C C   ? TRP A 1 206 ? -11.925  -6.538   6.705 1.000 97.070 ? 206 TRP A C   1 
ATOM 1604 C CB  ? TRP A 1 206 ? -10.390  -8.255   7.684 1.000 97.070 ? 206 TRP A CB  1 
ATOM 1605 O O   ? TRP A 1 206 ? -12.477  -5.699   7.421 1.000 97.070 ? 206 TRP A O   1 
ATOM 1606 C CG  ? TRP A 1 206 ?  -9.871  -7.194   8.608 1.000 97.070 ? 206 TRP A CG  1 
ATOM 1607 C CD1 ? TRP A 1 206 ? -10.138  -7.060   9.942 1.000 97.070 ? 206 TRP A CD1 1 
ATOM 1608 C CD2 ? TRP A 1 206 ?  -8.998  -6.114   8.262 1.000 97.070 ? 206 TRP A CD2 1 
ATOM 1609 C CE2 ? TRP A 1 206 ?  -8.777  -5.364   9.438 1.000 97.070 ? 206 TRP A CE2 1 
ATOM 1610 C CE3 ? TRP A 1 206 ?  -8.381  -5.708   7.072 1.000 97.070 ? 206 TRP A CE3 1 
ATOM 1611 N NE1 ? TRP A 1 206 ?  -9.482  -5.961  10.447 1.000 97.070 ? 206 TRP A NE1 1 
ATOM 1612 C CH2 ? TRP A 1 206 ?  -7.370  -3.853   8.279 1.000 97.070 ? 206 TRP A CH2 1 
ATOM 1613 C CZ2 ? TRP A 1 206 ?  -7.962  -4.229   9.457 1.000 97.070 ? 206 TRP A CZ2 1 
ATOM 1614 C CZ3 ? TRP A 1 206 ?  -7.571  -4.578   7.093 1.000 97.070 ? 206 TRP A CZ3 1 
ATOM 1615 N N   ? ILE A 1 207 ? -11.436  -6.263   5.523 1.000 97.390 ? 207 ILE A N   1 
ATOM 1616 C CA  ? ILE A 1 207 ? -11.474  -4.913   4.970 1.000 97.390 ? 207 ILE A CA  1 
ATOM 1617 C C   ? ILE A 1 207 ? -12.923  -4.445   4.852 1.000 97.390 ? 207 ILE A C   1 
ATOM 1618 C CB  ? ILE A 1 207 ? -10.776  -4.847   3.593 1.000 97.390 ? 207 ILE A CB  1 
ATOM 1619 O O   ? ILE A 1 207 ? -13.264  -3.344   5.290 1.000 97.390 ? 207 ILE A O   1 
ATOM 1620 C CG1 ? ILE A 1 207 ?  -9.272  -5.104   3.745 1.000 97.390 ? 207 ILE A CG1 1 
ATOM 1621 C CG2 ? ILE A 1 207 ? -11.036  -3.495   2.921 1.000 97.390 ? 207 ILE A CG2 1 
ATOM 1622 C CD1 ? ILE A 1 207 ?  -8.554  -5.367   2.428 1.000 97.390 ? 207 ILE A CD1 1 
ATOM 1623 N N   ? GLN A 1 208 ? -13.795  -5.294   4.333 1.000 96.850 ? 208 GLN A N   1 
ATOM 1624 C CA  ? GLN A 1 208 ? -15.198  -4.948   4.130 1.000 96.850 ? 208 GLN A CA  1 
ATOM 1625 C C   ? GLN A 1 208 ? -15.913  -4.746   5.463 1.000 96.850 ? 208 GLN A C   1 
ATOM 1626 C CB  ? GLN A 1 208 ? -15.906  -6.029   3.313 1.000 96.850 ? 208 GLN A CB  1 
ATOM 1627 O O   ? GLN A 1 208 ? -16.668  -3.786   5.629 1.000 96.850 ? 208 GLN A O   1 
ATOM 1628 C CG  ? GLN A 1 208 ? -15.383  -6.165   1.889 1.000 96.850 ? 208 GLN A CG  1 
ATOM 1629 C CD  ? GLN A 1 208 ? -15.499  -4.876   1.096 1.000 96.850 ? 208 GLN A CD  1 
ATOM 1630 N NE2 ? GLN A 1 208 ? -14.421  -4.499   0.417 1.000 96.850 ? 208 GLN A NE2 1 
ATOM 1631 O OE1 ? GLN A 1 208 ? -16.550  -4.227   1.093 1.000 96.850 ? 208 GLN A OE1 1 
ATOM 1632 N N   ? GLU A 1 209 ? -15.659  -5.614   6.393 1.000 97.150 ? 209 GLU A N   1 
ATOM 1633 C CA  ? GLU A 1 209 ? -16.286  -5.548   7.710 1.000 97.150 ? 209 GLU A CA  1 
ATOM 1634 C C   ? GLU A 1 209 ? -15.827  -4.312   8.478 1.000 97.150 ? 209 GLU A C   1 
ATOM 1635 C CB  ? GLU A 1 209 ? -15.978  -6.812   8.516 1.000 97.150 ? 209 GLU A CB  1 
ATOM 1636 O O   ? GLU A 1 209 ? -16.627  -3.667   9.160 1.000 97.150 ? 209 GLU A O   1 
ATOM 1637 C CG  ? GLU A 1 209 ? -16.728  -8.046   8.035 1.000 97.150 ? 209 GLU A CG  1 
ATOM 1638 C CD  ? GLU A 1 209 ? -16.330  -9.315   8.772 1.000 97.150 ? 209 GLU A CD  1 
ATOM 1639 O OE1 ? GLU A 1 209 ? -16.889 -10.394   8.469 1.000 97.150 ? 209 GLU A OE1 1 
ATOM 1640 O OE2 ? GLU A 1 209 ? -15.452  -9.230   9.660 1.000 97.150 ? 209 GLU A OE2 1 
ATOM 1641 N N   ? THR A 1 210 ? -14.586  -4.013   8.450 1.000 97.280 ? 210 THR A N   1 
ATOM 1642 C CA  ? THR A 1 210 ? -14.027  -2.848   9.128 1.000 97.280 ? 210 THR A CA  1 
ATOM 1643 C C   ? THR A 1 210 ? -14.667  -1.563   8.611 1.000 97.280 ? 210 THR A C   1 
ATOM 1644 C CB  ? THR A 1 210 ? -12.500  -2.774   8.945 1.000 97.280 ? 210 THR A CB  1 
ATOM 1645 O O   ? THR A 1 210 ? -15.012  -0.676   9.395 1.000 97.280 ? 210 THR A O   1 
ATOM 1646 C CG2 ? THR A 1 210 ? -11.924  -1.539   9.629 1.000 97.280 ? 210 THR A CG2 1 
ATOM 1647 O OG1 ? THR A 1 210 ? -11.899  -3.945   9.513 1.000 97.280 ? 210 THR A OG1 1 
ATOM 1648 N N   ? LYS A 1 211 ? -14.833  -1.436   7.309 1.000 96.380 ? 211 LYS A N   1 
ATOM 1649 C CA  ? LYS A 1 211 ? -15.471  -0.272   6.700 1.000 96.380 ? 211 LYS A CA  1 
ATOM 1650 C C   ? LYS A 1 211 ? -16.918  -0.133   7.166 1.000 96.380 ? 211 LYS A C   1 
ATOM 1651 C CB  ? LYS A 1 211 ? -15.419  -0.367   5.175 1.000 96.380 ? 211 LYS A CB  1 
ATOM 1652 O O   ? LYS A 1 211 ? -17.381   0.974   7.449 1.000 96.380 ? 211 LYS A O   1 
ATOM 1653 C CG  ? LYS A 1 211 ? -14.027  -0.172   4.590 1.000 96.380 ? 211 LYS A CG  1 
ATOM 1654 C CD  ? LYS A 1 211 ? -14.070  -0.054   3.072 1.000 96.380 ? 211 LYS A CD  1 
ATOM 1655 C CE  ? LYS A 1 211 ? -14.474  -1.369   2.420 1.000 96.380 ? 211 LYS A CE  1 
ATOM 1656 N NZ  ? LYS A 1 211 ? -14.482  -1.268   0.929 1.000 96.380 ? 211 LYS A NZ  1 
ATOM 1657 N N   ? ARG A 1 212 ? -17.639  -1.144   7.305 1.000 95.350 ? 212 ARG A N   1 
ATOM 1658 C CA  ? ARG A 1 212 ? -19.044  -1.152   7.699 1.000 95.350 ? 212 ARG A CA  1 
ATOM 1659 C C   ? ARG A 1 212 ? -19.207  -0.722   9.153 1.000 95.350 ? 212 ARG A C   1 
ATOM 1660 C CB  ? ARG A 1 212 ? -19.652  -2.541   7.493 1.000 95.350 ? 212 ARG A CB  1 
ATOM 1661 O O   ? ARG A 1 212 ? -20.117   0.042   9.482 1.000 95.350 ? 212 ARG A O   1 
ATOM 1662 C CG  ? ARG A 1 212 ? -21.152  -2.598   7.731 1.000 95.350 ? 212 ARG A CG  1 
ATOM 1663 C CD  ? ARG A 1 212 ? -21.712  -3.989   7.469 1.000 95.350 ? 212 ARG A CD  1 
ATOM 1664 N NE  ? ARG A 1 212 ? -21.155  -4.977   8.389 1.000 95.350 ? 212 ARG A NE  1 
ATOM 1665 N NH1 ? ARG A 1 212 ? -22.114  -6.799   7.340 1.000 95.350 ? 212 ARG A NH1 1 
ATOM 1666 N NH2 ? ARG A 1 212 ? -20.803  -7.097   9.197 1.000 95.350 ? 212 ARG A NH2 1 
ATOM 1667 C CZ  ? ARG A 1 212 ? -21.359  -6.289   8.307 1.000 95.350 ? 212 ARG A CZ  1 
ATOM 1668 N N   ? LYS A 1 213 ? -18.285  -1.108  10.004 1.000 92.930 ? 213 LYS A N   1 
ATOM 1669 C CA  ? LYS A 1 213 ? -18.363  -0.869  11.443 1.000 92.930 ? 213 LYS A CA  1 
ATOM 1670 C C   ? LYS A 1 213 ? -17.880   0.535  11.794 1.000 92.930 ? 213 LYS A C   1 
ATOM 1671 C CB  ? LYS A 1 213 ? -17.542  -1.911  12.205 1.000 92.930 ? 213 LYS A CB  1 
ATOM 1672 O O   ? LYS A 1 213 ? -18.295   1.105  12.805 1.000 92.930 ? 213 LYS A O   1 
ATOM 1673 C CG  ? LYS A 1 213 ? -18.147  -3.307  12.189 1.000 92.930 ? 213 LYS A CG  1 
ATOM 1674 C CD  ? LYS A 1 213 ? -17.289  -4.296  12.967 1.000 92.930 ? 213 LYS A CD  1 
ATOM 1675 C CE  ? LYS A 1 213 ? -17.858  -5.707  12.898 1.000 92.930 ? 213 LYS A CE  1 
ATOM 1676 N NZ  ? LYS A 1 213 ? -16.984  -6.693  13.601 1.000 92.930 ? 213 LYS A NZ  1 
ATOM 1677 N N   ? ALA A 1 214 ? -17.028   1.160  11.097 1.000 88.080 ? 214 ALA A N   1 
ATOM 1678 C CA  ? ALA A 1 214 ? -16.421   2.463  11.355 1.000 88.080 ? 214 ALA A CA  1 
ATOM 1679 C C   ? ALA A 1 214 ? -17.384   3.595  11.007 1.000 88.080 ? 214 ALA A C   1 
ATOM 1680 C CB  ? ALA A 1 214 ? -15.123   2.611  10.566 1.000 88.080 ? 214 ALA A CB  1 
ATOM 1681 O O   ? ALA A 1 214 ? -18.289   3.418  10.189 1.000 88.080 ? 214 ALA A O   1 
# 
loop_
_struct_sheet_range.sheet_id 
_struct_sheet_range.id 
_struct_sheet_range.beg_label_comp_id 
_struct_sheet_range.beg_label_asym_id 
_struct_sheet_range.beg_label_seq_id 
_struct_sheet_range.pdbx_beg_PDB_ins_code 
_struct_sheet_range.end_label_comp_id 
_struct_sheet_range.end_label_asym_id 
_struct_sheet_range.end_label_seq_id 
_struct_sheet_range.pdbx_end_PDB_ins_code 
_struct_sheet_range.beg_auth_comp_id 
_struct_sheet_range.beg_auth_asym_id 
_struct_sheet_range.beg_auth_seq_id 
_struct_sheet_range.end_auth_comp_id 
_struct_sheet_range.end_auth_asym_id 
_struct_sheet_range.end_auth_seq_id 
A A GLN A   6 ? GLU A   7 ? GLN A 6   GLU A 7   
A B LYS A 113 ? GLY A 118 ? LYS A 113 GLY A 118 
A C HIS A 132 ? HIS A 139 ? HIS A 132 HIS A 139 
A D SER A 155 ? GLY A 159 ? SER A 155 GLY A 159 
A E PRO A 175 ? CYS A 178 ? PRO A 175 CYS A 178 
A F VAL A 181 ? GLN A 188 ? VAL A 181 GLN A 188 
A G ALA A 195 ? LEU A 199 ? ALA A 195 LEU A 199 
B H MET A  16 ? ARG A  20 ? MET A 16  ARG A 20  
B I CYS A  24 ? GLU A  30 ? CYS A 24  GLU A 30  
B J TRP A  33 ? THR A  36 ? TRP A 33  THR A 36  
B K MET A  45 ? LEU A  48 ? MET A 45  LEU A 48  
B L GLN A  61 ? PRO A  70 ? GLN A 61  PRO A 70  
B M ALA A  84 ? LEU A  88 ? ALA A 84  LEU A 88  
C N ASP A  52 ? ASP A  52 ? ASP A 52  ASP A 52  
C O LYS A 130 ? LYS A 130 ? LYS A 130 LYS A 130 
D P ASN A  75 ? ASN A  75 ? ASN A 75  ASN A 75  
D Q LYS A  80 ? LYS A  80 ? LYS A 80  LYS A 80  
E R LEU A 121 ? LEU A 121 ? LEU A 121 LEU A 121 
E S PRO A 127 ? PRO A 127 ? PRO A 127 PRO A 127 
# 
loop_
_struct_conf.id 
_struct_conf.conf_type_id 
_struct_conf.beg_label_comp_id 
_struct_conf.beg_label_asym_id 
_struct_conf.beg_label_seq_id 
_struct_conf.pdbx_beg_PDB_ins_code 
_struct_conf.end_label_comp_id 
_struct_conf.end_label_asym_id 
_struct_conf.end_label_seq_id 
_struct_conf.pdbx_end_PDB_ins_code 
_struct_conf.beg_auth_comp_id 
_struct_conf.beg_auth_asym_id 
_struct_conf.beg_auth_seq_id 
_struct_conf.end_auth_comp_id 
_struct_conf.end_auth_asym_id 
_struct_conf.end_auth_seq_id 
TURN_TY1_P1   TURN_TY1_P   VAL A   3 ? GLY A   4 ? VAL A 3   GLY A 4   
STRN1         STRN         GLN A   6 ? GLU A   7 ? GLN A 6   GLU A 7   
TURN_TY1_P2   TURN_TY1_P   PRO A  10 ? HIS A  11 ? PRO A 10  HIS A 11  
BEND1         BEND         SER A  12 ? SER A  12 ? SER A 12  SER A 12  
TURN_TY1_P3   TURN_TY1_P   PRO A  14 ? TYR A  15 ? PRO A 14  TYR A 15  
STRN2         STRN         MET A  16 ? ARG A  20 ? MET A 16  ARG A 20  
TURN_TY1_P4   TURN_TY1_P   LYS A  21 ? PHE A  23 ? LYS A 21  PHE A 23  
STRN3         STRN         CYS A  24 ? GLU A  30 ? CYS A 24  GLU A 30  
TURN_TY1_P5   TURN_TY1_P   PRO A  31 ? ASP A  32 ? PRO A 31  ASP A 32  
STRN4         STRN         TRP A  33 ? THR A  36 ? TRP A 33  THR A 36  
HELX_RH_3T_P1 HELX_RH_3T_P ALA A  38 ? CYS A  40 ? ALA A 38  CYS A 40  
TURN_TY1_P6   TURN_TY1_P   ILE A  41 ? GLY A  42 ? ILE A 41  GLY A 42  
STRN5         STRN         MET A  45 ? LEU A  48 ? MET A 45  LEU A 48  
BEND2         BEND         GLY A  49 ? GLY A  49 ? GLY A 49  GLY A 49  
BEND3         BEND         HIS A  51 ? HIS A  51 ? HIS A 51  HIS A 51  
STRN6         STRN         ASP A  52 ? ASP A  52 ? ASP A 52  ASP A 52  
TURN_TY1_P7   TURN_TY1_P   ILE A  53 ? SER A  54 ? ILE A 53  SER A 54  
BEND4         BEND         ILE A  55 ? ILE A  55 ? ILE A 55  ILE A 55  
TURN_TY1_P8   TURN_TY1_P   LYS A  58 ? THR A  59 ? LYS A 58  THR A 59  
STRN7         STRN         GLN A  61 ? PRO A  70 ? GLN A 61  PRO A 70  
TURN_TY1_P9   TURN_TY1_P   PRO A  72 ? ASN A  73 ? PRO A 72  ASN A 73  
STRN8         STRN         ASN A  75 ? ASN A  75 ? ASN A 75  ASN A 75  
TURN_TY1_P10  TURN_TY1_P   SER A  76 ? GLN A  79 ? SER A 76  GLN A 79  
STRN9         STRN         LYS A  80 ? LYS A  80 ? LYS A 80  LYS A 80  
TURN_TY1_P11  TURN_TY1_P   ASP A  81 ? ASP A  81 ? ASP A 81  ASP A 81  
STRN10        STRN         ALA A  84 ? LEU A  88 ? ALA A 84  LEU A 88  
BEND5         BEND         HIS A  89 ? GLU A  90 ? HIS A 89  GLU A 90  
HELX_LH_PP_P1 HELX_LH_PP_P LYS A  91 ? ILE A  94 ? LYS A 91  ILE A 94  
BEND6         BEND         ALA A  96 ? VAL A  98 ? ALA A 96  VAL A 98  
HELX_LH_PP_P2 HELX_LH_PP_P VAL A 100 ? PRO A 104 ? VAL A 100 PRO A 104 
BEND7         BEND         SER A 106 ? SER A 106 ? SER A 106 SER A 106 
HELX_LH_PP_P3 HELX_LH_PP_P THR A 107 ? HIS A 109 ? THR A 107 HIS A 109 
TURN_TY1_P12  TURN_TY1_P   LYS A 110 ? GLY A 111 ? LYS A 110 GLY A 111 
STRN11        STRN         LYS A 113 ? GLY A 118 ? LYS A 113 GLY A 118 
BEND8         BEND         TRP A 119 ? TRP A 119 ? TRP A 119 TRP A 119 
STRN12        STRN         LEU A 121 ? LEU A 121 ? LEU A 121 LEU A 121 
TURN_TY1_P13  TURN_TY1_P   ASP A 123 ? GLN A 124 ? ASP A 123 GLN A 124 
BEND9         BEND         GLU A 125 ? GLU A 125 ? GLU A 125 GLU A 125 
HELX_LH_PP_P4 HELX_LH_PP_P LYS A 126 ? LYS A 126 ? LYS A 126 LYS A 126 
STRN13        STRN         PRO A 127 ? PRO A 127 ? PRO A 127 PRO A 127 
HELX_LH_PP_P5 HELX_LH_PP_P SER A 128 ? SER A 128 ? SER A 128 SER A 128 
BEND10        BEND         ASN A 129 ? ASN A 129 ? ASN A 129 ASN A 129 
STRN14        STRN         LYS A 130 ? LYS A 130 ? LYS A 130 LYS A 130 
STRN15        STRN         HIS A 132 ? HIS A 139 ? HIS A 132 HIS A 139 
HELX_LH_PP_P6 HELX_LH_PP_P SER A 140 ? SER A 140 ? SER A 140 SER A 140 
HELX_RH_AL_P1 HELX_RH_AL_P TRP A 141 ? LEU A 147 ? TRP A 141 LEU A 147 
TURN_TY1_P14  TURN_TY1_P   PRO A 149 ? SER A 150 ? PRO A 149 SER A 150 
TURN_TY1_P15  TURN_TY1_P   LYS A 153 ? LYS A 154 ? LYS A 153 LYS A 154 
STRN16        STRN         SER A 155 ? GLY A 159 ? SER A 155 GLY A 159 
BEND11        BEND         ASN A 161 ? SER A 162 ? ASN A 161 SER A 162 
BEND12        BEND         GLY A 170 ? GLY A 170 ? GLY A 170 GLY A 170 
TURN_TY1_P16  TURN_TY1_P   GLU A 172 ? GLY A 173 ? GLU A 172 GLY A 173 
STRN17        STRN         PRO A 175 ? CYS A 178 ? PRO A 175 CYS A 178 
TURN_TY1_P17  TURN_TY1_P   ASN A 179 ? GLU A 180 ? ASN A 179 GLU A 180 
STRN18        STRN         VAL A 181 ? GLN A 188 ? VAL A 181 GLN A 188 
BEND13        BEND         SER A 191 ? PRO A 193 ? SER A 191 PRO A 193 
HELX_LH_PP_P7 HELX_LH_PP_P PRO A 194 ? PRO A 194 ? PRO A 194 PRO A 194 
STRN19        STRN         ALA A 195 ? LEU A 199 ? ALA A 195 LEU A 199 
BEND14        BEND         ILE A 200 ? ILE A 200 ? ILE A 200 ILE A 200 
HELX_RH_3T_P2 HELX_RH_3T_P SER A 201 ? TYR A 203 ? SER A 201 TYR A 203 
HELX_RH_AL_P2 HELX_RH_AL_P TYR A 204 ? LYS A 213 ? TYR A 204 LYS A 213 
# 
