# Supplementary material for: FlatProt: 2D visualization eases protein structure comparison
Source: BMC Bioinformatics. 2025 Aug 13;26:210. doi: 10.1186/s12859-025-06233-x (PMC12344939; doi:10.1186/s12859-025-06233-x)
Supplement: Supplementary file 1 — Supplementary Material 1 [file 12859_2025_6233_MOESM1_ESM.zip › KLK/structures/Danio_rerio_GeneID=110439068.cif]

data_Danio_rerio_GeneID=110439068
# 
_entry.id   ? 
# 
_entity.id                         1      
_entity.type                       polymer 
_entity.pdbx_description           polymer-1 
_entity.formula_weight             24612.8 
_entity.pdbx_number_of_molecules        1 
# 
loop_
_struct_sheet.id 
_struct_sheet.number_strands 
A 2 
B 8 
C 6 
D 2 
E 2 
F 2 
# 
loop_
_struct_conf_type.id 
_struct_conf_type.criteria 
STRN         DSSP 
TURN_TY1_P   DSSP 
HELX_LH_PP_P DSSP 
BEND         DSSP 
HELX_RH_3T_P DSSP 
HELX_RH_AL_P DSSP 
# 
_struct_asym.id          A 
_struct_asym.entity_id   1 
# 
_software.pdbx_ordinal     1 
_software.name             dssp 
_software.version          4.4.10 
_software.date             ? 
_software.classification   'model annotation' 
# 
_entity_poly.entity_id                      1 
_entity_poly.type                           polypeptide(L) 
_entity_poly.nstd_linkage                   n 
_entity_poly.nstd_monomer                   n 
_entity_poly.pdbx_seq_one_letter_code       
;SIVDGQEAKPHSRPYMVSVQLFGQNICAGFLISDRFVLTAAQCWNKALTVVVGAHDLRKCQHSKHFKVMCHITHPEFNSK
TFENDIMLLKLKRKVPLNNKIRPISLPKERFKADTLCSVAGWGRLWTDGPVSDRLLEAKTAIVNDAECKLRWGYYVPSMM
ICAFGHGGSCNGDGGGPLVCGNTAVGITIFRDRLCNSRLLPNVYTKISAYVPWIRSIIGNV
;
_entity_poly.pdbx_seq_one_letter_code_can   
;SIVDGQEAKPHSRPYMVSVQLFGQNICAGFLISDRFVLTAAQCWNKALTVVVGAHDLRKCQHSKHFKVMCHITHPEFNSK
TFENDIMLLKLKRKVPLNNKIRPISLPKERFKADTLCSVAGWGRLWTDGPVSDRLLEAKTAIVNDAECKLRWGYYVPSMM
ICAFGHGGSCNGDGGGPLVCGNTAVGITIFRDRLCNSRLLPNVYTKISAYVPWIRSIIGNV
;
_entity_poly.pdbx_strand_id                 A 
# 
loop_
_dssp_struct_summary.entry_id 
_dssp_struct_summary.label_comp_id 
_dssp_struct_summary.label_asym_id 
_dssp_struct_summary.label_seq_id 
_dssp_struct_summary.secondary_structure 
_dssp_struct_summary.ss_bridge 
_dssp_struct_summary.helix_3_10 
_dssp_struct_summary.helix_alpha 
_dssp_struct_summary.helix_pi 
_dssp_struct_summary.helix_pp 
_dssp_struct_summary.bend 
_dssp_struct_summary.chirality 
_dssp_struct_summary.sheet 
_dssp_struct_summary.strand 
_dssp_struct_summary.ladder_1 
_dssp_struct_summary.ladder_2 
_dssp_struct_summary.accessibility 
_dssp_struct_summary.TCO 
_dssp_struct_summary.kappa 
_dssp_struct_summary.alpha 
_dssp_struct_summary.phi 
_dssp_struct_summary.psi 
_dssp_struct_summary.x_ca 
_dssp_struct_summary.y_ca 
_dssp_struct_summary.z_ca 
Danio_rerio_GeneID=110439068 SER A 1   . . . . . . . . . . . . ? .      .     .      .      135.6  -1.7  12.2  -2.7  
Danio_rerio_GeneID=110439068 ILE A 2   E . > . . . . - A A A . ? -0.972 .     -140.6 -102.2 103.7  -1.9  11.3  -6.2  
Danio_rerio_GeneID=110439068 VAL A 3   E . 3 . . . S + A A A . ? -0.626 87.8  2.3    -69.6  130.1  0.4   13.6  -8.4  
Danio_rerio_GeneID=110439068 ASP A 4   T . 3 . . . S + . . . . ? 0.839  105.5 142.8  63.3   23.8   -1.2  14.5  -11.7 
Danio_rerio_GeneID=110439068 GLY A 5   . . < . . . . - . . . . ? -0.526 43.9  -135.7 -89.8  164.1  -4.2  12.5  -10.6 
Danio_rerio_GeneID=110439068 GLN A 6   E . . . . . . - B C B . ? -0.898 35.8  -85.1  -115.6 149.7  -7.9  13.2  -11.2 
Danio_rerio_GeneID=110439068 GLU A 7   E . . . . > . - B C B . ? -0.391 50.9  -120.9 -53.4  130.8  -10.7 12.9  -8.8  
Danio_rerio_GeneID=110439068 ALA A 8   P . . . . P . - . . . . ? -0.443 29.4  -98.3  -70.9  143.3  -12.0 9.4   -8.7  
Danio_rerio_GeneID=110439068 LYS A 9   P . > . . < . - . . . . ? -0.497 59.6  -88.4  -57.1  126.0  -15.5 8.6   -9.5  
Danio_rerio_GeneID=110439068 PRO A 10  T . 3 . . . S - . . . . ? -0.227 107.7 -4.4   -44.6  123.5  -17.3 8.4   -6.2  
Danio_rerio_GeneID=110439068 HIS A 11  T . 3 . . . S + . . . . ? 0.629  91.6  126.1  69.0   13.9   -17.1 4.8   -4.8  
Danio_rerio_GeneID=110439068 SER A 12  S . < . . . S + . . . . ? 0.603  76.5  49.6   -72.5  -11.2  -15.4 3.5   -8.0  
Danio_rerio_GeneID=110439068 ARG A 13  . . > . . . . + . . . . ? -0.664 68.4  169.9  -124.0 75.7   -12.7 2.2   -5.6  
Danio_rerio_GeneID=110439068 PRO A 14  T . 3 . . . S + . . . . ? 0.624  74.2  58.0   -72.7  -7.9   -14.8 0.3   -3.0  
Danio_rerio_GeneID=110439068 TYR A 15  T . 3 . . . S + . . . . ? 0.563  79.8  112.3  -94.4  -16.0  -11.6 -1.3  -1.5  
Danio_rerio_GeneID=110439068 MET A 16  E . < . . . . - C K J . ? -0.386 44.6  -177.0 -67.2  137.0  -9.9  2.0   -0.7  
Danio_rerio_GeneID=110439068 VAL A 17  E . . . . . . - C K J K ? -0.970 24.4  -131.5 -134.0 151.6  -9.5  2.9   3.0   
Danio_rerio_GeneID=110439068 SER A 18  E . . . . . . - C K J K ? -0.911 15.5  -151.1 -98.8  118.6  -8.1  5.8   5.0   
Danio_rerio_GeneID=110439068 VAL A 19  E . . . . . . - C K J K ? -0.870 27.9  -166.1 -88.7  119.7  -5.7  4.9   7.7   
Danio_rerio_GeneID=110439068 GLN A 20  E . . . . . . - C K J K ? -0.806 28.2  -161.6 -121.4 146.9  -6.1  7.6   10.3  
Danio_rerio_GeneID=110439068 LEU A 21  E . > . . . S - C K J K ? -0.993 88.9  -18.0  -119.2 117.2  -4.4  9.0   13.4  
Danio_rerio_GeneID=110439068 PHE A 22  T . 3 . . . S - . . . . ? 0.879  130.7 -51.0  53.8   37.8   -6.6  11.1  15.7  
Danio_rerio_GeneID=110439068 GLY A 23  T . 3 . . . S + . . . . ? 0.431  116.7 116.3  86.3   -0.1   -9.1  11.6  12.7  
Danio_rerio_GeneID=110439068 GLN A 24  E . < . . . S - C L J . ? -0.893 71.3  -117.0 -108.6 133.9  -6.4  12.7  10.4  
Danio_rerio_GeneID=110439068 ASN A 25  E . . . . . . + C L J . ? -0.472 43.3  157.6  -64.8  125.0  -5.4  10.7  7.3   
Danio_rerio_GeneID=110439068 ILE A 26  E . . . . . . + C L . . ? 0.577  64.8  3.1    -122.2 -25.1  -1.7  9.6   7.7   
Danio_rerio_GeneID=110439068 CYS A 27  E . . . . . . - C L J . ? -0.945 65.6  -121.0 -149.0 167.8  -1.7  6.6   5.2   
Danio_rerio_GeneID=110439068 ALA A 28  E . . . . . . + C L J . ? -0.621 29.4  168.4  -106.3 166.6  -3.7  4.8   2.8   
Danio_rerio_GeneID=110439068 GLY A 29  E . . . . . . - C L J . ? -0.945 20.6  -131.1 -159.6 177.8  -4.8  1.1   2.7   
Danio_rerio_GeneID=110439068 PHE A 30  E . . . . . . - C L J L ? -0.996 22.9  -109.6 -147.7 147.8  -7.1  -1.4  1.0   
Danio_rerio_GeneID=110439068 LEU A 31  E . . . . . . + C L . L ? -0.583 30.1  168.5  -74.0  131.8  -9.6  -4.0  2.0   
Danio_rerio_GeneID=110439068 ILE A 32  S . . . . . S - . . . . ? 0.425  76.6  -0.4   -119.0 -6.0   -8.5  -7.7  1.3   
Danio_rerio_GeneID=110439068 SER A 33  S . . . . . S - . . . . ? -0.918 87.1  -87.5  -161.6 178.9  -11.4 -9.1  3.4   
Danio_rerio_GeneID=110439068 ASP A 34  S . . . . . S + . . . . ? 0.518  129.5 27.8   -75.0  1.5    -14.4 -7.9  5.6   
Danio_rerio_GeneID=110439068 ARG A 35  S . . . . . S + . . . . ? 0.425  109.0 75.9   -136.3 -6.2   -11.9 -7.8  8.5   
Danio_rerio_GeneID=110439068 PHE A 36  E . . . . . . - C M . M ? -0.945 49.1  -169.5 -125.1 134.5  -8.5  -7.2  7.0   
Danio_rerio_GeneID=110439068 VAL A 37  E . . . . . . - C M L M ? -0.965 15.0  -146.0 -114.7 128.1  -6.8  -4.1  5.7   
Danio_rerio_GeneID=110439068 LEU A 38  E . . . . . . + C M L M ? -0.852 34.1  146.8  -93.4  133.2  -3.5  -4.3  3.8   
Danio_rerio_GeneID=110439068 THR A 39  E . . . . . . - C M . M ? -0.872 49.9  -74.3  -151.5 175.6  -1.1  -1.3  4.3   
Danio_rerio_GeneID=110439068 ALA A 40  . . > . . . . - . . . . ? -0.653 31.6  -132.7 -81.1  143.2  2.5   -0.5  4.4   
Danio_rerio_GeneID=110439068 ALA A 41  G . > . . . S + . . . . ? 0.788  106.5 64.6   -62.7  -29.3  4.6   -1.4  7.5   
Danio_rerio_GeneID=110439068 GLN A 42  G . 3 . . . S + . . . . ? 0.596  86.6  73.4   -72.7  -7.1   6.1   2.0   7.6   
Danio_rerio_GeneID=110439068 CYS A 43  G . < . . . S + . . . . ? 0.276  72.7  140.1  -89.8  16.5   2.5   3.4   8.3   
Danio_rerio_GeneID=110439068 TRP A 44  . . < . . . . + . . . . ? -0.344 17.3  152.1  -72.9  138.0  2.7   2.1   11.8  
Danio_rerio_GeneID=110439068 ASN A 45  . . > . . . . - . . . . ? -0.961 51.2  -108.0 -157.9 159.4  1.3   4.1   14.8  
Danio_rerio_GeneID=110439068 LYS A 46  T . 3 . . . S + . . . . ? 0.702  108.1 28.8   -90.0  55.5   -0.2  3.4   18.4  
Danio_rerio_GeneID=110439068 ALA A 47  T . 3 . . . S + . . . . ? -0.149 74.9  170.6  163.0  48.8   -4.0  4.3   17.6  
Danio_rerio_GeneID=110439068 LEU A 48  E . < . . . . - C N K . ? -0.490 11.6  -167.9 -79.9  136.9  -4.9  3.7   14.1  
Danio_rerio_GeneID=110439068 THR A 49  E . . . . . . - C N K N ? -0.935 13.7  -139.6 -113.5 148.2  -8.5  4.0   12.9  
Danio_rerio_GeneID=110439068 VAL A 50  E . . . . . . - C N K N ? -0.952 8.6   -158.5 -111.9 127.9  -9.7  2.8   9.5   
Danio_rerio_GeneID=110439068 VAL A 51  E . . . . . . - C N K N ? -0.940 15.4  -175.8 -103.7 124.2  -12.2 4.8   7.4   
Danio_rerio_GeneID=110439068 VAL A 52  E . . . . . . + C N K N ? -0.818 58.3  24.1   -117.4 150.7  -14.1 2.8   4.7   
Danio_rerio_GeneID=110439068 GLY A 53  S . . . . . S + . . . . ? 0.586  82.2  138.7  82.3   10.5   -16.6 3.9   2.1   
Danio_rerio_GeneID=110439068 ALA A 54  . . . . . . . + . . . . ? -0.787 26.3  166.3  -97.8  123.3  -15.4 7.5   2.0   
Danio_rerio_GeneID=110439068 HIS A 55  S . . . . . S + . . . . ? 0.740  87.3  31.9   -86.8  -41.1  -15.1 9.5   -1.3  
Danio_rerio_GeneID=110439068 ASP A 56  B . > . . . S - D Q P . ? -0.979 71.2  -155.5 -119.7 117.7  -14.8 12.8  0.6   
Danio_rerio_GeneID=110439068 LEU A 57  T . 3 . . . S + . . . . ? 0.651  94.3  59.9   -72.4  -8.7   -13.1 12.6  4.1   
Danio_rerio_GeneID=110439068 ARG A 58  T . 3 . . . S + . . . . ? 0.749  91.3  77.9   -85.4  -24.3  -15.0 15.7  5.2   
Danio_rerio_GeneID=110439068 LYS A 59  . . < . . . . - . . . . ? -0.788 54.7  -178.4 -95.8  119.2  -18.3 14.1  4.6   
Danio_rerio_GeneID=110439068 CYS A 60  . . > . . . . + . . . . ? 0.591  61.5  93.3   -91.2  -4.2   -19.4 11.7  7.4   
Danio_rerio_GeneID=110439068 GLN A 61  T . 3 . . . S + . . . . ? 0.806  102.7 17.3   -81.5  1.6    -22.7 10.6  5.8   
Danio_rerio_GeneID=110439068 HIS A 62  T . 3 . . . S + . . . . ? 0.373  102.7 96.3   -152.0 3.3    -21.2 7.6   4.1   
Danio_rerio_GeneID=110439068 SER A 63  . . < . . . . - . . . . ? -0.763 53.3  -156.7 -104.2 137.7  -17.9 6.8   5.8   
Danio_rerio_GeneID=110439068 LYS A 64  E . . . . . . - C O N . ? -0.972 7.7   -140.6 -111.9 141.9  -17.5 4.3   8.6   
Danio_rerio_GeneID=110439068 HIS A 65  E . . . . . . - C O N . ? -0.871 16.9  -170.8 -106.1 131.0  -14.8 4.2   11.2  
Danio_rerio_GeneID=110439068 PHE A 66  E . . . . . . - C O N . ? -0.982 18.5  -130.4 -123.6 134.4  -13.3 1.0   12.4  
Danio_rerio_GeneID=110439068 LYS A 67  E . . . . . . - C O N . ? -0.549 25.4  -120.7 -78.2  142.0  -10.9 0.4   15.3  
Danio_rerio_GeneID=110439068 VAL A 68  E . . . . . . - C O O . ? -0.788 26.3  -176.0 -85.9  120.5  -7.8  -1.6  14.7  
Danio_rerio_GeneID=110439068 MET A 69  E . . . . . . + C O . . ? 0.884  68.7  9.0    -78.5  -47.5  -7.7  -4.7  16.9  
Danio_rerio_GeneID=110439068 CYS A 70  E . . . . . . - C O O . ? -0.998 56.5  -148.3 -142.7 138.5  -4.3  -5.9  15.8  
Danio_rerio_GeneID=110439068 HIS A 71  E . . . . . . - C O O . ? -0.947 16.9  -168.9 -100.8 119.2  -1.3  -4.7  13.8  
Danio_rerio_GeneID=110439068 ILE A 72  E . . . . . . - C O O . ? -0.853 6.8   -172.6 -113.8 98.2   0.5   -7.6  12.1  
Danio_rerio_GeneID=110439068 THR A 73  E . . . . . . - C O O . ? -0.654 38.1  -97.4  -89.8  140.3  3.8   -6.5  10.7  
Danio_rerio_GeneID=110439068 HIS A 74  . . > . . . . - . . . . ? -0.390 34.0  -133.1 -53.2  129.9  5.9   -8.8  8.5   
Danio_rerio_GeneID=110439068 PRO A 75  T . 3 . . . S + . . . . ? 0.744  104.0 50.1   -62.0  -22.9  8.5   -10.3 11.0  
Danio_rerio_GeneID=110439068 GLU A 76  T . 3 . . . S + . . . . ? 0.119  77.4  144.3  -104.4 18.3   11.3  -9.6  8.6   
Danio_rerio_GeneID=110439068 PHE A 77  . . < . . . . - . . . . ? -0.430 34.2  -159.1 -59.4  129.2  10.4  -5.9  7.9   
Danio_rerio_GeneID=110439068 ASN A 78  B . . > > . . - E S Q . ? -0.945 9.4   -165.3 -113.8 113.1  13.6  -3.8  7.5   
Danio_rerio_GeneID=110439068 SER A 79  T . . 4 5 . S + . . . . ? 0.663  87.9  53.8   -78.8  -11.6  13.0  -0.1  8.1   
Danio_rerio_GeneID=110439068 LYS A 80  T . . 4 5 . S + . . . . ? 0.911  125.0 20.6   -86.8  -39.0  16.4  0.8   6.5   
Danio_rerio_GeneID=110439068 THR A 81  T . . 4 5 . S - . . . . ? 0.511  96.5  -128.6 -108.6 -8.7   15.9  -1.0  3.2   
Danio_rerio_GeneID=110439068 PHE A 82  T . > < 5 . . + . . . . ? 0.694  50.4  161.5  64.0   16.6   12.1  -1.2  3.3   
Danio_rerio_GeneID=110439068 GLU A 83  B . 3 . < . . + E T Q . ? -0.533 68.0  10.6   -62.5  133.9  12.4  -4.9  2.6   
Danio_rerio_GeneID=110439068 ASN A 84  T . 3 . . . S + . . . . ? 0.865  80.0  172.6  66.2   29.8   9.2   -6.7  3.5   
Danio_rerio_GeneID=110439068 ASP A 85  . . < . . . . + . . . . ? -0.539 31.7  120.6  -71.1  71.3   7.3   -3.4  4.0   
Danio_rerio_GeneID=110439068 ILE A 86  . . . . . . . + . . . . ? -0.995 35.0  179.2  -141.3 138.5  3.8   -5.0  4.5   
Danio_rerio_GeneID=110439068 MET A 87  E . . . . . . - C P M O ? -0.997 16.7  -147.0 -142.7 135.5  1.3   -4.9  7.4   
Danio_rerio_GeneID=110439068 LEU A 88  E . . . . > . - C P M O ? -0.896 10.3  -154.4 -99.6  128.6  -2.2  -6.4  8.0   
Danio_rerio_GeneID=110439068 LEU A 89  E . . . . P . - C P M O ? -0.954 6.2   -153.7 -101.1 117.3  -4.6  -4.5  10.1  
Danio_rerio_GeneID=110439068 LYS A 90  E . . . . P . - C P M O ? -0.835 16.4  -138.8 -88.5  123.5  -7.3  -6.6  11.8  
Danio_rerio_GeneID=110439068 LEU A 91  E . . . . < . - C P . O ? -0.558 10.9  -130.5 -85.1  145.2  -10.4 -4.7  12.4  
Danio_rerio_GeneID=110439068 LYS A 92  S . . . . . S + . . . . ? 0.816  93.2  26.6   -62.0  -30.6  -12.4 -5.1  15.8  
Danio_rerio_GeneID=110439068 ARG A 93  S . . . . . S - . . . . ? -0.939 91.7  -95.3  -134.1 158.1  -15.6 -5.6  13.7  
Danio_rerio_GeneID=110439068 LYS A 94  . . . . . . . - . . . . ? -0.458 37.6  -121.7 -71.6  138.7  -16.6 -6.9  10.3  
Danio_rerio_GeneID=110439068 VAL A 95  . . . . . . . - . . . . ? -0.629 24.9  -122.1 -76.1  125.4  -17.1 -4.3  7.6   
Danio_rerio_GeneID=110439068 PRO A 96  . . . . . . . - . . . . ? -0.638 34.5  -139.8 -69.2  99.3   -20.7 -4.5  6.2   
Danio_rerio_GeneID=110439068 LEU A 97  . . . . . . . + . . . . ? -0.356 39.2  138.5  -67.0  142.3  -19.9 -5.1  2.5   
Danio_rerio_GeneID=110439068 ASN A 98  . . . . . . . - . . . . ? -0.812 69.8  -61.6  -159.8 -168.2 -22.0 -3.4  -0.3  
Danio_rerio_GeneID=110439068 ASN A 99  S . . . . . S + . . . . ? 0.723  135.0 42.4   -67.1  -7.4   -21.6 -1.6  -3.7  
Danio_rerio_GeneID=110439068 LYS A 100 S . . . . . S + . . . . ? 0.647  115.7 46.4   -110.7 -22.9  -19.4 1.0   -2.0  
Danio_rerio_GeneID=110439068 ILE A 101 S . . . . . S + . . . . ? -0.947 70.1  141.5  -129.4 108.8  -17.3 -1.2  0.3   
Danio_rerio_GeneID=110439068 ARG A 102 . . . . . . . - . . . . ? -0.996 46.6  -109.2 -147.2 148.7  -15.7 -4.3  -1.1  
Danio_rerio_GeneID=110439068 PRO A 103 P . . . . > . - . . . . ? -0.409 30.3  -129.5 -74.2  156.6  -12.5 -6.2  -0.9  
Danio_rerio_GeneID=110439068 ILE A 104 P . . . . P . - . . . . ? -0.789 27.0  -105.8 -102.9 150.8  -10.0 -6.3  -3.8  
Danio_rerio_GeneID=110439068 SER A 105 B . . . . P . - B D C . ? -0.397 25.6  -127.3 -76.3  148.0  -8.5  -9.5  -5.1  
Danio_rerio_GeneID=110439068 LEU A 106 P . . . . P . - . . . . ? -0.666 36.7  -95.9  -90.4  146.8  -4.9  -10.6 -4.5  
Danio_rerio_GeneID=110439068 PRO A 107 P . . . . < . - . . . . ? -0.339 29.2  -172.7 -66.5  143.1  -2.7  -11.5 -7.4  
Danio_rerio_GeneID=110439068 LYS A 108 S . . . . . S + . . . . ? 0.631  72.5  31.9   -101.1 -25.5  -2.3  -15.2 -8.5  
Danio_rerio_GeneID=110439068 GLU A 109 S . . . . . S - . . . . ? -0.868 88.5  -92.9  -132.3 165.3  0.4   -14.5 -11.1 
Danio_rerio_GeneID=110439068 ARG A 110 P . . . . > . - . . . . ? -0.413 39.9  -130.6 -74.1  144.9  3.2   -12.2 -11.8 
Danio_rerio_GeneID=110439068 PHE A 111 P . . . . P . - . . . . ? -0.826 17.4  -128.1 -102.0 145.7  2.6   -9.1  -13.9 
Danio_rerio_GeneID=110439068 LYS A 112 P . > . . P . - . . . . ? -0.514 33.8  -84.7  -89.7  159.4  4.6   -8.1  -16.9 
Danio_rerio_GeneID=110439068 ALA A 113 T . 3 . . < S + . . . . ? -0.181 112.9 28.5   -55.3  146.1  6.2   -4.8  -17.7 
Danio_rerio_GeneID=110439068 ASP A 114 T . 3 . . . S + . . . . ? 0.490  80.3  150.0  79.6   -2.8   4.0   -2.1  -19.3 
Danio_rerio_GeneID=110439068 THR A 115 . . < . . . . - . . . . ? -0.564 51.4  -117.7 -56.3  127.5  1.0   -3.6  -17.7 
Danio_rerio_GeneID=110439068 LEU A 116 E . . . . . . + B E D . ? -0.555 45.8  163.8  -74.3  135.5  -1.5  -0.7  -17.1 
Danio_rerio_GeneID=110439068 CYS A 117 E . . . . . . - B E D . ? -0.805 24.3  -140.2 -141.9 175.1  -2.3  0.0   -13.6 
Danio_rerio_GeneID=110439068 SER A 118 E . . . . . . - B E D E ? -0.978 3.1   -155.9 -142.4 156.2  -3.8  2.6   -11.3 
Danio_rerio_GeneID=110439068 VAL A 119 E . . . . . . - B E D E ? -0.949 10.8  -168.0 -128.4 146.7  -3.2  4.1   -7.8  
Danio_rerio_GeneID=110439068 ALA A 120 E . . . . . . + B E D . ? -0.983 18.0  134.1  -135.7 149.7  -5.6  5.8   -5.6  
Danio_rerio_GeneID=110439068 GLY A 121 E . . . . . . - B E D . ? -0.978 51.2  -123.9 179.0  168.9  -5.3  7.9   -2.4  
Danio_rerio_GeneID=110439068 TRP A 122 S . . . . . S + . . . . ? 0.059  72.8  114.3  -111.3 15.8   -6.2  11.0  -0.2  
Danio_rerio_GeneID=110439068 GLY A 123 S . . . . . S - . . . . ? 0.363  76.1  -41.5  -71.2  -156.8 -2.6  12.2  0.3   
Danio_rerio_GeneID=110439068 ARG A 124 B . . . . . . - F U R . ? -0.497 41.1  -136.1 -75.6  146.3  -1.0  15.5  -1.0  
Danio_rerio_GeneID=110439068 LEU A 125 S . . . . . S - . . . . ? 0.813  84.6  -17.7  -72.6  -29.5  -1.7  16.8  -4.5  
Danio_rerio_GeneID=110439068 TRP A 126 S . > . . . S - . . . . ? -0.938 99.6  -49.4  -161.1 173.5  2.1   17.5  -5.0  
Danio_rerio_GeneID=110439068 THR A 127 T . 3 . . . S - . . . . ? -0.319 127.1 -4.9   -56.9  121.6  5.4   18.0  -3.0  
Danio_rerio_GeneID=110439068 ASP A 128 T . 3 . . . S + . . . . ? 0.749  111.5 125.9  69.9   14.9   4.7   20.5  -0.1  
Danio_rerio_GeneID=110439068 GLY A 129 . . < . . . . - . . . . ? -0.408 66.0  -64.9  -93.5  -178.4 1.1   21.1  -1.5  
Danio_rerio_GeneID=110439068 PRO A 130 P . . . . > . - . . . . ? -0.331 48.1  -112.2 -69.6  154.3  -2.4  20.9  0.1   
Danio_rerio_GeneID=110439068 VAL A 131 B . . . . P . - F V R . ? -0.624 30.0  -132.6 -81.0  137.6  -4.0  17.6  1.4   
Danio_rerio_GeneID=110439068 SER A 132 P . . . . < . - . . . . ? -0.788 18.4  -169.0 -91.1  137.0  -6.9  16.4  -0.6  
Danio_rerio_GeneID=110439068 ASP A 133 S . . . . . S + . . . . ? 0.560  73.2  81.1   -93.3  -10.7  -10.1 15.3  1.1   
Danio_rerio_GeneID=110439068 ARG A 134 B . . . . . S - D R P . ? -0.778 92.5  -107.5 -98.3  140.4  -11.3 13.9  -2.1  
Danio_rerio_GeneID=110439068 LEU A 135 . . . . . . . - . . . . ? -0.511 40.0  -164.7 -67.2  129.0  -10.2 10.5  -3.4  
Danio_rerio_GeneID=110439068 LEU A 136 E . . . . . . - B F B D ? -0.785 7.3   -164.7 -114.7 157.3  -7.8  10.8  -6.3  
Danio_rerio_GeneID=110439068 GLU A 137 E . . . . . . - B F B D ? -0.992 2.4   -169.3 -141.1 147.2  -6.5  8.3   -8.9  
Danio_rerio_GeneID=110439068 ALA A 138 E . . . . . . - B F . D ? -0.987 21.0  -124.9 -135.6 146.1  -3.7  8.2   -11.4 
Danio_rerio_GeneID=110439068 LYS A 139 E . . . . . . + B F . D ? -0.740 37.8  160.8  -90.7  138.6  -2.8  5.9   -14.2 
Danio_rerio_GeneID=110439068 THR A 140 E . . . . . . - B F . D ? -0.863 26.4  -135.1 -146.9 171.8  0.5   4.2   -14.3 
Danio_rerio_GeneID=110439068 ALA A 141 E . . . . . . - B F F D ? -0.996 29.4  -101.5 -135.5 150.5  2.4   1.3   -15.8 
Danio_rerio_GeneID=110439068 ILE A 142 E . . . . > . - B F F . ? -0.417 35.2  -143.2 -69.8  135.9  4.8   -1.4  -14.5 
Danio_rerio_GeneID=110439068 VAL A 143 E . . . . P . - B F F . ? -0.780 23.9  -101.0 -100.2 145.4  8.4   -0.7  -15.2 
Danio_rerio_GeneID=110439068 ASN A 144 P . . > . < . - . . . . ? -0.330 28.2  -121.7 -65.6  151.1  10.9  -3.4  -16.1 
Danio_rerio_GeneID=110439068 ASP A 145 H . . > . . S + . . . . ? 0.830  108.7 56.5   -64.5  -38.7  13.2  -4.6  -13.2 
Danio_rerio_GeneID=110439068 ALA A 146 H . . > . . S + . . . . ? 0.907  109.9 45.5   -61.2  -42.7  16.5  -3.8  -15.0 
Danio_rerio_GeneID=110439068 GLU A 147 H . . > . . S + . . . . ? 0.900  112.4 50.8   -66.5  -42.8  15.4  -0.3  -15.5 
Danio_rerio_GeneID=110439068 CYS A 148 H . . X . . S + . . . . ? 0.902  110.2 49.8   -64.3  -39.8  14.2  -0.0  -11.9 
Danio_rerio_GeneID=110439068 LYS A 149 H . . X . . S + . . . . ? 0.893  109.1 52.6   -65.0  -39.9  17.5  -1.3  -10.6 
Danio_rerio_GeneID=110439068 LEU A 150 H . . < . . S + . . . . ? 0.910  114.4 41.9   -64.5  -34.8  19.4  1.1   -12.7 
Danio_rerio_GeneID=110439068 ARG A 151 H . . < . . S + . . . . ? 0.857  123.9 32.1   -87.8  -33.9  17.4  4.1   -11.3 
Danio_rerio_GeneID=110439068 TRP A 152 H . . < . . S - . . . . ? 0.722  76.9  -155.1 -105.2 -15.1  17.2  3.2   -7.6  
Danio_rerio_GeneID=110439068 GLY A 153 S . . < . . S + . . . . ? 0.041  87.9  62.3   61.9   -30.5  20.5  1.4   -7.1  
Danio_rerio_GeneID=110439068 TYR A 154 S . . . . . S + . . . . ? -0.894 73.5  137.4  -121.2 61.4   18.8  -0.4  -4.0  
Danio_rerio_GeneID=110439068 TYR A 155 . . . . . . . - . . . . ? -0.960 38.1  -161.0 -116.7 124.9  16.0  -2.3  -5.8  
Danio_rerio_GeneID=110439068 VAL A 156 . . > > . . . - . . . . ? -0.888 1.2   -165.6 -110.4 105.3  15.0  -5.9  -5.0  
Danio_rerio_GeneID=110439068 PRO A 157 T . 3 4 . . S + . . . . ? 0.754  86.2  60.1   -62.8  -28.6  13.0  -7.3  -7.9  
Danio_rerio_GeneID=110439068 SER A 158 T . 3 4 . . S + . . . . ? 0.701  121.9 23.2   -71.6  -14.7  11.8  -10.3 -5.9  
Danio_rerio_GeneID=110439068 MET A 159 T . < 4 . . S + . . . . ? 0.550  118.7 56.6   -127.5 -14.7  10.1  -8.0  -3.4  
Danio_rerio_GeneID=110439068 MET A 160 E . . < . . . - B G . G ? -0.880 51.3  -163.2 -130.5 156.1  9.5   -4.8  -5.2  
Danio_rerio_GeneID=110439068 ILE A 161 E . . . . . . - B G . G ? -0.985 12.3  -146.7 -135.1 143.3  7.8   -3.4  -8.3  
Danio_rerio_GeneID=110439068 CYS A 162 E . . . . . . - B G F G ? -0.870 13.8  -174.8 -109.5 142.8  8.2   -0.0  -10.1 
Danio_rerio_GeneID=110439068 ALA A 163 E . . . . . . + B G F G ? -0.994 4.0   176.8  -138.8 141.1  5.5   1.9   -11.8 
Danio_rerio_GeneID=110439068 PHE A 164 E . . . . . . + B G F . ? -0.997 20.9  107.4  -142.6 143.8  5.7   5.0   -13.8 
Danio_rerio_GeneID=110439068 GLY A 165 S . . . . . S - . . . . ? -0.953 78.1  -25.1  175.0  -168.3 3.1   7.2   -15.9 
Danio_rerio_GeneID=110439068 HIS A 166 S . . . . . S - . . . . ? -0.649 121.6 -13.9  -67.0  68.2   1.1   10.4  -16.0 
Danio_rerio_GeneID=110439068 GLY A 167 . . . . . . . - . . . . ? -0.269 65.8  -164.8 124.8  172.7  1.1   10.6  -12.1 
Danio_rerio_GeneID=110439068 GLY A 168 E . . . . . . - A B A . ? -0.951 34.1  -52.7  -174.1 -179.5 1.9   8.7   -9.0  
Danio_rerio_GeneID=110439068 SER A 169 E . . . . . . + A B A . ? -0.535 49.4  176.7  -77.1  142.5  1.7   8.3   -5.2  
Danio_rerio_GeneID=110439068 CYS A 170 . . > . . . . - . . . . ? -0.710 44.1  -34.4  -128.2 -171.1 2.8   11.0  -3.0  
Danio_rerio_GeneID=110439068 ASN A 171 T . 3 . . . S + . . . . ? -0.207 125.4 24.4   -55.6  130.7  2.9   11.8  0.8   
Danio_rerio_GeneID=110439068 GLY A 172 T . 3 . . . S + . . . . ? 0.272  99.6  87.0   101.6  -10.6  -0.0  10.3  2.6   
Danio_rerio_GeneID=110439068 ASP A 173 . . X . . . . + . . . . ? 0.218  54.0  136.5  -105.8 2.6    -0.7  7.5   0.2   
Danio_rerio_GeneID=110439068 GLY A 174 T . 3 . . . S + . . . . ? -0.360 71.9  23.4   -48.1  132.7  1.8   5.2   1.8   
Danio_rerio_GeneID=110439068 GLY A 175 T . 3 . . . S + . . . . ? 0.319  92.7  132.2  94.8   -12.7  0.2   1.8   2.0   
Danio_rerio_GeneID=110439068 GLY A 176 P . < . . > . - . . . . ? -0.326 58.7  -94.4  -70.8  166.1  -2.3  2.4   -0.8  
Danio_rerio_GeneID=110439068 PRO A 177 E . . . . P . - B H . H ? -0.535 13.4  -147.8 -93.8  133.9  -2.8  -0.2  -3.6  
Danio_rerio_GeneID=110439068 LEU A 178 E . . . . < . - B H E H ? -0.940 33.1  -161.1 -80.2  118.4  -1.2  -0.4  -7.1  
Danio_rerio_GeneID=110439068 VAL A 179 E . . . . . . - B H E H ? -0.901 22.0  -174.1 -118.6 124.8  -4.1  -1.9  -9.0  
Danio_rerio_GeneID=110439068 CYS A 180 E . > . . . S - B H . H ? -0.969 73.5  -43.1  -112.7 112.4  -4.0  -3.7  -12.4 
Danio_rerio_GeneID=110439068 GLY A 181 T . 3 . . . S - . . . . ? -0.545 124.9 -26.0  65.1   -117.1 -7.5  -4.5  -13.6 
Danio_rerio_GeneID=110439068 ASN A 182 T . 3 . . . S + . . . . ? 0.033  120.5 93.8   -116.2 25.1   -9.3  -5.8  -10.6 
Danio_rerio_GeneID=110439068 THR A 183 E . < . . . . - B I C H ? -0.973 69.7  -132.7 -129.0 132.6  -6.2  -7.0  -8.8  
Danio_rerio_GeneID=110439068 ALA A 184 E . . . . . . + B I . H ? -0.745 31.0  166.6  -80.4  121.6  -4.0  -5.4  -6.2  
Danio_rerio_GeneID=110439068 VAL A 185 E . . . . . . + B I . . ? 0.582  56.5  20.6   -116.1 -12.8  -0.4  -6.0  -7.3  
Danio_rerio_GeneID=110439068 GLY A 186 E . . . . . . - B I I H ? -0.978 58.2  -131.7 -153.2 163.0  1.5   -3.6  -5.0  
Danio_rerio_GeneID=110439068 ILE A 187 E . . . . . . - B I I H ? -0.986 37.1  -113.3 -118.6 126.4  1.6   -1.5  -1.8  
Danio_rerio_GeneID=110439068 THR A 188 E . . . . . . + B I I . ? -0.369 52.3  149.9  -61.7  123.9  2.8   2.2   -2.0  
Danio_rerio_GeneID=110439068 ILE A 189 E . . . . . . - B I . . ? 0.686  53.1  -3.0   -119.8 -70.5  6.1   2.5   -0.1  
Danio_rerio_GeneID=110439068 PHE A 190 E . . . . . . - B I I . ? -0.931 50.6  -178.7 -139.9 158.5  8.5   5.1   -1.4  
Danio_rerio_GeneID=110439068 ARG A 191 . . . . . . . - . . . . ? -0.819 39.5  -81.0  -137.8 167.3  8.9   7.7   -4.0  
Danio_rerio_GeneID=110439068 ASP A 192 . . > . . . . - . . . . ? -0.412 49.3  -105.5 -67.0  160.3  11.3  10.3  -5.2  
Danio_rerio_GeneID=110439068 ARG A 193 T . 3 . . . S + . . . . ? 0.788  122.1 58.1   -60.6  -26.2  11.3  13.7  -3.3  
Danio_rerio_GeneID=110439068 LEU A 194 T . 3 . . . S - . . . . ? 0.404  100.0 -138.8 -91.7  8.7    9.5   15.2  -6.3  
Danio_rerio_GeneID=110439068 CYS A 195 S . < . . . S + . . . . ? 0.189  94.8  37.3   60.7   -18.0  6.6   12.7  -5.9  
Danio_rerio_GeneID=110439068 ASN A 196 S . . . . . S + . . . . ? -0.129 77.8  163.9  -156.9 46.6   6.5   12.4  -9.7  
Danio_rerio_GeneID=110439068 SER A 197 . . . . . . . - . . . . ? -0.478 38.4  -142.9 -72.2  139.1  10.1  12.6  -11.0 
Danio_rerio_GeneID=110439068 ARG A 198 S . . . . . S + . . . . ? 0.703  103.2 54.1   -69.5  -11.5  10.7  11.5  -14.6 
Danio_rerio_GeneID=110439068 LEU A 199 S . . . . . S + . . . . ? 0.803  109.4 43.2   -95.6  -31.3  14.0  10.1  -13.2 
Danio_rerio_GeneID=110439068 LEU A 200 S . . . . . S - . . . . ? -0.959 73.6  -146.2 -127.8 118.6  12.7  7.9   -10.4 
Danio_rerio_GeneID=110439068 PRO A 201 . . . . . . . - . . . . ? -0.316 32.5  -95.7  -71.3  158.1  9.7   5.6   -10.6 
Danio_rerio_GeneID=110439068 ASN A 202 E . . . . . . - B J G . ? -0.554 40.8  -140.0 -67.2  140.2  7.3   5.0   -7.6  
Danio_rerio_GeneID=110439068 VAL A 203 E . . . . . . - B J G I ? -0.891 19.5  -173.2 -111.5 137.7  8.2   1.8   -5.8  
Danio_rerio_GeneID=110439068 TYR A 204 E . . . . . . - B J G I ? -0.899 32.2  -106.4 -126.5 145.8  5.7   -0.7  -4.4  
Danio_rerio_GeneID=110439068 THR A 205 E . . . . . . - B J G I ? -0.652 41.8  -119.0 -66.1  129.6  5.9   -3.7  -2.2  
Danio_rerio_GeneID=110439068 LYS A 206 E . > . . . . - B J . I ? -0.663 24.5  -164.6 -75.6  107.7  5.3   -6.8  -4.5  
Danio_rerio_GeneID=110439068 ILE A 207 G . > > . . S + . . . . ? 0.850  83.1  65.6   -66.0  -35.5  2.1   -8.4  -3.1  
Danio_rerio_GeneID=110439068 SER A 208 G . > 4 . . S + . . . . ? 0.832  95.5  58.6   -57.5  -29.7  2.6   -11.7 -5.0  
Danio_rerio_GeneID=110439068 ALA A 209 G . < 4 . . S + . . . . ? 0.668  113.1 38.8   -72.7  -12.3  5.7   -12.3 -2.9  
Danio_rerio_GeneID=110439068 TYR A 210 G . < > . . S + . . . . ? 0.308  79.8  102.9  -126.2 6.7    3.6   -12.2 0.2   
Danio_rerio_GeneID=110439068 VAL A 211 H . < X . . S + . . . . ? 0.924  84.7  51.0   -59.3  -47.1  0.4   -13.9 -0.7  
Danio_rerio_GeneID=110439068 PRO A 212 H . . > . . S + . . . . ? 0.926  113.0 46.3   -55.9  -43.2  1.5   -17.1 1.2   
Danio_rerio_GeneID=110439068 TRP A 213 H . . > . . S + . . . . ? 0.921  112.3 50.7   -63.0  -44.8  2.2   -15.0 4.3   
Danio_rerio_GeneID=110439068 ILE A 214 H . . X . . S + . . . . ? 0.934  111.3 47.7   -60.0  -46.8  -1.1  -13.1 3.9   
Danio_rerio_GeneID=110439068 ARG A 215 H . . X . . S + . . . . ? 0.855  107.2 56.6   -65.3  -40.0  -3.1  -16.3 3.7   
Danio_rerio_GeneID=110439068 SER A 216 H . . X . . S + . . . . ? 0.856  112.7 40.9   -61.4  -37.2  -1.3  -17.8 6.7   
Danio_rerio_GeneID=110439068 ILE A 217 H . . X . . S + . . . . ? 0.918  119.0 43.7   -77.4  -46.0  -2.4  -14.9 8.9   
Danio_rerio_GeneID=110439068 ILE A 218 H . > < . . S + . . . . ? 0.858  114.7 50.0   -69.9  -41.4  -5.9  -14.6 7.5   
Danio_rerio_GeneID=110439068 GLY A 219 H . 3 < . . S + . . . . ? 0.764  109.5 52.7   -63.5  -27.6  -6.5  -18.4 7.5   
Danio_rerio_GeneID=110439068 ASN A 220 H . 3 < . . . . . . . . ? 0.567  .     .      -90.0  -3.8   -5.2  -18.5 11.2  
Danio_rerio_GeneID=110439068 VAL A 221 . . < < . . . . . . . . ? 0.774  .     .      -108.2 .      -7.7  -15.8 12.3  
# 
loop_
_dssp_struct_ladder.id 
_dssp_struct_ladder.sheet_id 
_dssp_struct_ladder.range_id_1 
_dssp_struct_ladder.range_id_2 
_dssp_struct_ladder.type 
_dssp_struct_ladder.beg_1_label_comp_id 
_dssp_struct_ladder.beg_1_label_asym_id 
_dssp_struct_ladder.beg_1_label_seq_id 
_dssp_struct_ladder.pdbx_beg_1_PDB_ins_code 
_dssp_struct_ladder.end_1_label_comp_id 
_dssp_struct_ladder.end_1_label_asym_id 
_dssp_struct_ladder.end_1_label_seq_id 
_dssp_struct_ladder.pdbx_end_1_PDB_ins_code 
_dssp_struct_ladder.beg_1_auth_comp_id 
_dssp_struct_ladder.beg_1_auth_asym_id 
_dssp_struct_ladder.beg_1_auth_seq_id 
_dssp_struct_ladder.end_1_auth_comp_id 
_dssp_struct_ladder.end_1_auth_asym_id 
_dssp_struct_ladder.end_1_auth_seq_id 
_dssp_struct_ladder.beg_2_label_comp_id 
_dssp_struct_ladder.beg_2_label_asym_id 
_dssp_struct_ladder.beg_2_label_seq_id 
_dssp_struct_ladder.pdbx_beg_2_PDB_ins_code 
_dssp_struct_ladder.end_2_label_comp_id 
_dssp_struct_ladder.end_2_label_asym_id 
_dssp_struct_ladder.end_2_label_seq_id 
_dssp_struct_ladder.pdbx_end_2_PDB_ins_code 
_dssp_struct_ladder.beg_2_auth_comp_id 
_dssp_struct_ladder.beg_2_auth_asym_id 
_dssp_struct_ladder.beg_2_auth_seq_id 
_dssp_struct_ladder.end_2_auth_comp_id 
_dssp_struct_ladder.end_2_auth_asym_id 
_dssp_struct_ladder.end_2_auth_seq_id 
A A A B anti-parallel ILE A 2   ? VAL A 3   ? ILE A 2   VAL A 3   SER A 169 ? GLY A 168 ? SER A 169 GLY A 168 
B B C F anti-parallel GLN A 6   ? GLU A 7   ? GLN A 6   GLU A 7   GLU A 137 ? LEU A 136 ? GLU A 137 LEU A 136 
C B D I parallel      SER A 105 ? SER A 105 ? SER A 105 SER A 105 THR A 183 ? THR A 183 ? THR A 183 THR A 183 
D B E F anti-parallel LEU A 116 ? GLY A 121 ? LEU A 116 GLY A 121 ALA A 141 ? LEU A 136 ? ALA A 141 LEU A 136 
E B E H anti-parallel SER A 118 ? VAL A 119 ? SER A 118 VAL A 119 VAL A 179 ? LEU A 178 ? VAL A 179 LEU A 178 
F B F G anti-parallel ALA A 141 ? VAL A 143 ? ALA A 141 VAL A 143 PHE A 164 ? CYS A 162 ? PHE A 164 CYS A 162 
G B G J anti-parallel MET A 160 ? ALA A 163 ? MET A 160 ALA A 163 THR A 205 ? ASN A 202 ? THR A 205 ASN A 202 
H B H I anti-parallel PRO A 177 ? CYS A 180 ? PRO A 177 CYS A 180 ILE A 187 ? THR A 183 ? ILE A 187 THR A 183 
I B I J anti-parallel GLY A 186 ? PHE A 190 ? GLY A 186 PHE A 190 LYS A 206 ? VAL A 203 ? LYS A 206 VAL A 203 
J C K L anti-parallel MET A 16  ? LEU A 21  ? MET A 16  LEU A 21  PHE A 30  ? GLN A 24  ? PHE A 30  GLN A 24  
K C K N anti-parallel VAL A 17  ? LEU A 21  ? VAL A 17  LEU A 21  VAL A 52  ? LEU A 48  ? VAL A 52  LEU A 48  
L C L M anti-parallel PHE A 30  ? LEU A 31  ? PHE A 30  LEU A 31  LEU A 38  ? VAL A 37  ? LEU A 38  VAL A 37  
M C M P anti-parallel PHE A 36  ? THR A 39  ? PHE A 36  THR A 39  LYS A 90  ? MET A 87  ? LYS A 90  MET A 87  
N C N O anti-parallel THR A 49  ? VAL A 52  ? THR A 49  VAL A 52  LYS A 67  ? LYS A 64  ? LYS A 67  LYS A 64  
O C O P anti-parallel VAL A 68  ? THR A 73  ? VAL A 68  THR A 73  LEU A 91  ? MET A 87  ? LEU A 91  MET A 87  
P D Q R anti-parallel ASP A 56  ? ASP A 56  ? ASP A 56  ASP A 56  ARG A 134 ? ARG A 134 ? ARG A 134 ARG A 134 
Q E S T anti-parallel ASN A 78  ? ASN A 78  ? ASN A 78  ASN A 78  GLU A 83  ? GLU A 83  ? GLU A 83  GLU A 83  
R F U V anti-parallel ARG A 124 ? ARG A 124 ? ARG A 124 ARG A 124 VAL A 131 ? VAL A 131 ? VAL A 131 VAL A 131 
# 
loop_
_dssp_struct_bridge_pairs.id 
_dssp_struct_bridge_pairs.label_comp_id 
_dssp_struct_bridge_pairs.label_seq_id 
_dssp_struct_bridge_pairs.label_asym_id 
_dssp_struct_bridge_pairs.auth_seq_id 
_dssp_struct_bridge_pairs.auth_asym_id 
_dssp_struct_bridge_pairs.pdbx_PDB_ins_code 
_dssp_struct_bridge_pairs.acceptor_1_label_comp_id 
_dssp_struct_bridge_pairs.acceptor_1_label_seq_id 
_dssp_struct_bridge_pairs.acceptor_1_label_asym_id 
_dssp_struct_bridge_pairs.acceptor_1_auth_seq_id 
_dssp_struct_bridge_pairs.acceptor_1_auth_asym_id 
_dssp_struct_bridge_pairs.acceptor_1_pdbx_PDB_ins_code 
_dssp_struct_bridge_pairs.acceptor_1_energy 
_dssp_struct_bridge_pairs.acceptor_2_label_comp_id 
_dssp_struct_bridge_pairs.acceptor_2_label_seq_id 
_dssp_struct_bridge_pairs.acceptor_2_label_asym_id 
_dssp_struct_bridge_pairs.acceptor_2_auth_seq_id 
_dssp_struct_bridge_pairs.acceptor_2_auth_asym_id 
_dssp_struct_bridge_pairs.acceptor_2_pdbx_PDB_ins_code 
_dssp_struct_bridge_pairs.acceptor_2_energy 
_dssp_struct_bridge_pairs.donor_1_label_comp_id 
_dssp_struct_bridge_pairs.donor_1_label_seq_id 
_dssp_struct_bridge_pairs.donor_1_label_asym_id 
_dssp_struct_bridge_pairs.donor_1_auth_seq_id 
_dssp_struct_bridge_pairs.donor_1_auth_asym_id 
_dssp_struct_bridge_pairs.donor_1_pdbx_PDB_ins_code 
_dssp_struct_bridge_pairs.donor_1_energy 
_dssp_struct_bridge_pairs.donor_2_label_comp_id 
_dssp_struct_bridge_pairs.donor_2_label_seq_id 
_dssp_struct_bridge_pairs.donor_2_label_asym_id 
_dssp_struct_bridge_pairs.donor_2_auth_seq_id 
_dssp_struct_bridge_pairs.donor_2_auth_asym_id 
_dssp_struct_bridge_pairs.donor_2_pdbx_PDB_ins_code 
_dssp_struct_bridge_pairs.donor_2_energy 
1   SER 1   A 1   A ? ?   ?   ? ?   ? ? ?    ?   ?   ? ?   ? ? ?    CYS 170 A 170 A ? -2.2 VAL 3   A 3   A ? -0.6 
2   ILE 2   A 2   A ? GLY 123 A 123 A ? -0.3 SER 169 A 169 A ? -0.2 GLY 5   A 5   A ? -1.3 ASP 4   A 4   A ? -0.3 
3   VAL 3   A 3   A ? GLY 168 A 168 A ? -2.5 SER 1   A 1   A ? -0.6 GLY 168 A 168 A ? -1.2 TRP 126 A 126 A ? -0.1 
4   ASP 4   A 4   A ? LEU 125 A 125 A ? -0.4 ILE 2   A 2   A ? -0.3 VAL 3   A 3   A ? -0.3 GLN 6   A 6   A ? -0.2 
5   GLY 5   A 5   A ? ILE 2   A 2   A ? -1.3 LEU 125 A 125 A ? -0.2 GLU 7   A 7   A ? -0.3 ALA 138 A 138 A ? -0.2 
6   GLN 6   A 6   A ? GLU 137 A 137 A ? -2.7 ASP 4   A 4   A ? -0.2 GLU 137 A 137 A ? -2.6 ALA 8   A 8   A ? -0.1 
7   GLU 7   A 7   A ? GLY 5   A 5   A ? -0.3 LEU 136 A 136 A ? -0.2 LEU 136 A 136 A ? -0.3 LYS 9   A 9   A ? -0.1 
8   ALA 8   A 8   A ? LEU 135 A 135 A ? -2.8 HIS 55  A 55  A ? -0.1 LEU 135 A 135 A ? -0.1 HIS 11  A 11  A ? -0.1 
9   LYS 9   A 9   A ? PRO 10  A 10  A ? -0.1 GLU 7   A 7   A ? -0.1 SER 12  A 12  A ? -2.4 ARG 13  A 13  A ? -0.3 
10  PRO 10  A 10  A ? ?   ?   ? ?   ? ? ?    ?   ?   ? ?   ? ? ?    LYS 9   A 9   A ? -0.1 HIS 55  A 55  A ? -0.1 
11  HIS 11  A 11  A ? ARG 13  A 13  A ? -0.2 SER 12  A 12  A ? -0.1 LYS 9   A 9   A ? -0.1 HIS 55  A 55  A ? -0.1 
12  SER 12  A 12  A ? LYS 9   A 9   A ? -2.4 ARG 13  A 13  A ? -0.2 HIS 11  A 11  A ? -0.1 TYR 15  A 15  A ? -0.1 
13  ARG 13  A 13  A ? LYS 9   A 9   A ? -0.3 PRO 14  A 14  A ? -0.1 MET 16  A 16  A ? -1.7 SER 12  A 12  A ? -0.2 
14  PRO 14  A 14  A ? ?   ?   ? ?   ? ? ?    ?   ?   ? ?   ? ? ?    ARG 102 A 102 A ? -1.5 GLY 53  A 53  A ? -0.2 
15  TYR 15  A 15  A ? ILE 101 A 101 A ? -0.2 PRO 103 A 103 A ? -0.1 LEU 31  A 31  A ? -2.4 ILE 104 A 104 A ? -0.2 
16  MET 16  A 16  A ? ARG 13  A 13  A ? -1.7 PHE 30  A 30  A ? -0.2 GLY 53  A 53  A ? -0.6 SER 18  A 18  A ? -0.3 
17  VAL 17  A 17  A ? GLY 29  A 29  A ? -2.5 VAL 52  A 52  A ? -0.1 GLY 29  A 29  A ? -1.6 VAL 19  A 19  A ? -0.6 
18  SER 18  A 18  A ? VAL 51  A 51  A ? -2.5 MET 16  A 16  A ? -0.3 VAL 51  A 51  A ? -2.8 GLN 20  A 20  A ? -0.7 
19  VAL 19  A 19  A ? CYS 27  A 27  A ? -2.2 VAL 17  A 17  A ? -0.6 ILE 26  A 26  A ? -2.7 CYS 27  A 27  A ? -1.9 
20  GLN 20  A 20  A ? THR 49  A 49  A ? -3.9 SER 18  A 18  A ? -0.7 THR 49  A 49  A ? -2.2 PHE 22  A 22  A ? -0.4 
21  LEU 21  A 21  A ? GLN 24  A 24  A ? -2.9 VAL 19  A 19  A ? -0.3 GLN 24  A 24  A ? -1.7 LEU 48  A 48  A ? -0.1 
22  PHE 22  A 22  A ? ALA 47  A 47  A ? -0.6 GLN 20  A 20  A ? -0.4 LEU 21  A 21  A ? -0.1 ASN 25  A 25  A ? -0.1 
23  GLY 23  A 23  A ? GLN 24  A 24  A ? -0.2 THR 49  A 49  A ? -0.0 ASN 25  A 25  A ? -0.5 PHE 22  A 22  A ? -0.3 
24  GLN 24  A 24  A ? LEU 21  A 21  A ? -1.7 SER 18  A 18  A ? -0.0 LEU 21  A 21  A ? -2.9 ILE 26  A 26  A ? -0.3 
25  ASN 25  A 25  A ? GLY 23  A 23  A ? -0.5 GLN 20  A 20  A ? -0.2 GLN 20  A 20  A ? -0.2 ALA 28  A 28  A ? -0.1 
26  ILE 26  A 26  A ? VAL 19  A 19  A ? -2.7 CYS 27  A 27  A ? -0.4 ALA 28  A 28  A ? -0.3 GLY 174 A 174 A ? -0.3 
27  CYS 27  A 27  A ? VAL 19  A 19  A ? -1.9 ASP 173 A 173 A ? -0.1 VAL 19  A 19  A ? -2.2 ILE 26  A 26  A ? -0.4 
28  ALA 28  A 28  A ? GLY 174 A 174 A ? -3.2 ILE 26  A 26  A ? -0.3 ALA 40  A 40  A ? -0.5 PHE 30  A 30  A ? -0.3 
29  GLY 29  A 29  A ? VAL 17  A 17  A ? -1.6 CYS 27  A 27  A ? -0.2 VAL 17  A 17  A ? -2.5 LEU 31  A 31  A ? -0.3 
30  PHE 30  A 30  A ? LEU 38  A 38  A ? -2.0 ALA 28  A 28  A ? -0.3 LEU 38  A 38  A ? -3.3 ILE 32  A 32  A ? -0.3 
31  LEU 31  A 31  A ? TYR 15  A 15  A ? -2.4 GLY 29  A 29  A ? -0.3 ILE 104 A 104 A ? -2.7 VAL 37  A 37  A ? -0.2 
32  ILE 32  A 32  A ? PHE 36  A 36  A ? -2.2 PHE 30  A 30  A ? -0.3 ASP 34  A 34  A ? -0.2 VAL 37  A 37  A ? -0.2 
33  SER 33  A 33  A ? PHE 36  A 36  A ? -1.3 ARG 102 A 102 A ? -0.0 ILE 32  A 32  A ? -0.3 ILE 104 A 104 A ? -0.1 
34  ASP 34  A 34  A ? ILE 32  A 32  A ? -0.2 ARG 35  A 35  A ? -0.2 VAL 95  A 95  A ? -3.2 VAL 37  A 37  A ? -0.1 
35  ARG 35  A 35  A ? LYS 94  A 94  A ? -0.2 PHE 36  A 36  A ? -0.1 LEU 91  A 91  A ? -2.6 VAL 37  A 37  A ? -0.5 
36  PHE 36  A 36  A ? LYS 90  A 90  A ? -0.2 LEU 88  A 88  A ? -0.0 ILE 32  A 32  A ? -2.2 SER 33  A 33  A ? -1.3 
37  VAL 37  A 37  A ? LEU 89  A 89  A ? -2.2 ARG 35  A 35  A ? -0.5 LEU 89  A 89  A ? -3.1 THR 39  A 39  A ? -0.5 
38  LEU 38  A 38  A ? PHE 30  A 30  A ? -3.3 PHE 36  A 36  A ? -0.4 PHE 30  A 30  A ? -2.0 ALA 40  A 40  A ? -0.3 
39  THR 39  A 39  A ? MET 87  A 87  A ? -2.4 VAL 37  A 37  A ? -0.5 MET 87  A 87  A ? -2.3 ALA 41  A 41  A ? -0.3 
40  ALA 40  A 40  A ? ALA 28  A 28  A ? -0.5 LEU 38  A 38  A ? -0.3 CYS 43  A 43  A ? -1.8 ILE 86  A 86  A ? -0.2 
41  ALA 41  A 41  A ? THR 39  A 39  A ? -0.3 GLN 42  A 42  A ? -0.3 TRP 44  A 44  A ? -1.2 ALA 40  A 40  A ? -0.1 
42  GLN 42  A 42  A ? CYS 43  A 43  A ? -0.3 PHE 82  A 82  A ? -0.1 ALA 41  A 41  A ? -0.3 GLY 174 A 174 A ? -0.1 
43  CYS 43  A 43  A ? ALA 40  A 40  A ? -1.8 ALA 28  A 28  A ? -0.1 GLN 42  A 42  A ? -0.3 ALA 41  A 41  A ? -0.2 
44  TRP 44  A 44  A ? ALA 41  A 41  A ? -1.2 LYS 46  A 46  A ? -0.0 LYS 46  A 46  A ? -0.2 ALA 41  A 41  A ? -0.0 
45  ASN 45  A 45  A ? CYS 43  A 43  A ? -0.1 LYS 46  A 46  A ? -0.0 LEU 48  A 48  A ? -0.6 CYS 43  A 43  A ? -0.0 
46  LYS 46  A 46  A ? TRP 44  A 44  A ? -0.2 ALA 47  A 47  A ? -0.2 LEU 48  A 48  A ? -0.1 ASN 45  A 45  A ? -0.0 
47  ALA 47  A 47  A ? THR 49  A 49  A ? -0.1 LYS 67  A 67  A ? -0.0 PHE 22  A 22  A ? -0.6 LYS 46  A 46  A ? -0.2 
48  LEU 48  A 48  A ? ASN 45  A 45  A ? -0.6 LEU 21  A 21  A ? -0.1 VAL 68  A 68  A ? -1.2 VAL 50  A 50  A ? -0.3 
49  THR 49  A 49  A ? GLN 20  A 20  A ? -2.2 ALA 47  A 47  A ? -0.2 GLN 20  A 20  A ? -3.9 VAL 51  A 51  A ? -0.5 
50  VAL 50  A 50  A ? PHE 66  A 66  A ? -3.1 LEU 48  A 48  A ? -0.3 PHE 66  A 66  A ? -2.9 VAL 52  A 52  A ? -0.5 
51  VAL 51  A 51  A ? SER 18  A 18  A ? -2.8 THR 49  A 49  A ? -0.5 SER 18  A 18  A ? -2.5 GLY 53  A 53  A ? -0.3 
52  VAL 52  A 52  A ? LYS 64  A 64  A ? -2.4 VAL 50  A 50  A ? -0.5 LYS 64  A 64  A ? -2.1 VAL 17  A 17  A ? -0.1 
53  GLY 53  A 53  A ? MET 16  A 16  A ? -0.6 VAL 51  A 51  A ? -0.3 HIS 55  A 55  A ? -0.5 VAL 52  A 52  A ? -0.1 
54  ALA 54  A 54  A ? MET 16  A 16  A ? -0.3 HIS 55  A 55  A ? -0.2 GLY 53  A 53  A ? -0.2 LEU 57  A 57  A ? -0.2 
55  HIS 55  A 55  A ? GLY 53  A 53  A ? -0.5 ASP 56  A 56  A ? -0.3 LEU 135 A 135 A ? -2.3 LEU 57  A 57  A ? -0.4 
56  ASP 56  A 56  A ? ARG 134 A 134 A ? -0.2 LYS 59  A 59  A ? -0.2 LYS 59  A 59  A ? -1.5 HIS 55  A 55  A ? -0.3 
57  LEU 57  A 57  A ? ASP 133 A 133 A ? -2.8 HIS 55  A 55  A ? -0.4 ARG 134 A 134 A ? -0.1 ASP 56  A 56  A ? -0.1 
58  ARG 58  A 58  A ? ASP 133 A 133 A ? -0.2 LYS 59  A 59  A ? -0.0 CYS 60  A 60  A ? -0.5 LEU 57  A 57  A ? -0.3 
59  LYS 59  A 59  A ? ASP 56  A 56  A ? -1.5 CYS 60  A 60  A ? -0.1 HIS 62  A 62  A ? -0.3 ASP 56  A 56  A ? -0.2 
60  CYS 60  A 60  A ? ARG 58  A 58  A ? -0.5 GLN 61  A 61  A ? -0.1 SER 63  A 63  A ? -0.6 LYS 59  A 59  A ? -0.1 
61  GLN 61  A 61  A ? HIS 62  A 62  A ? -0.3 LYS 64  A 64  A ? -0.0 CYS 60  A 60  A ? -0.1 ALA 54  A 54  A ? -0.0 
62  HIS 62  A 62  A ? LYS 59  A 59  A ? -0.3 ASP 56  A 56  A ? -0.2 LYS 64  A 64  A ? -0.3 GLN 61  A 61  A ? -0.3 
63  SER 63  A 63  A ? CYS 60  A 60  A ? -0.6 LYS 59  A 59  A ? -0.2 HIS 65  A 65  A ? -0.4 GLY 53  A 53  A ? -0.2 
64  LYS 64  A 64  A ? VAL 52  A 52  A ? -2.1 HIS 62  A 62  A ? -0.3 VAL 52  A 52  A ? -2.4 PHE 66  A 66  A ? -0.5 
65  HIS 65  A 65  A ? SER 63  A 63  A ? -0.4 VAL 51  A 51  A ? -0.2 LYS 67  A 67  A ? -0.4 VAL 51  A 51  A ? -0.2 
66  PHE 66  A 66  A ? VAL 50  A 50  A ? -2.9 LYS 64  A 64  A ? -0.5 VAL 50  A 50  A ? -3.1 VAL 68  A 68  A ? -0.2 
67  LYS 67  A 67  A ? HIS 65  A 65  A ? -0.4 THR 49  A 49  A ? -0.2 LYS 92  A 92  A ? -2.6 MET 69  A 69  A ? -0.6 
68  VAL 68  A 68  A ? LEU 48  A 48  A ? -1.2 LEU 91  A 91  A ? -0.2 LEU 91  A 91  A ? -0.2 HIS 71  A 71  A ? -0.1 
69  MET 69  A 69  A ? LYS 90  A 90  A ? -3.3 LYS 67  A 67  A ? -0.6 HIS 71  A 71  A ? -0.3 LEU 91  A 91  A ? -0.2 
70  CYS 70  A 70  A ? LYS 90  A 90  A ? -1.4 ILE 72  A 72  A ? -0.0 LYS 90  A 90  A ? -2.9 ILE 72  A 72  A ? -0.5 
71  HIS 71  A 71  A ? MET 69  A 69  A ? -0.3 LEU 89  A 89  A ? -0.2 THR 73  A 73  A ? -0.7 LEU 89  A 89  A ? -0.2 
72  ILE 72  A 72  A ? LEU 88  A 88  A ? -3.0 CYS 70  A 70  A ? -0.5 LEU 88  A 88  A ? -2.5 HIS 74  A 74  A ? -0.3 
73  THR 73  A 73  A ? HIS 71  A 71  A ? -0.7 MET 87  A 87  A ? -0.2 MET 87  A 87  A ? -0.2 ASP 85  A 85  A ? -0.1 
74  HIS 74  A 74  A ? ILE 86  A 86  A ? -2.3 ASN 84  A 84  A ? -0.3 PHE 77  A 77  A ? -2.1 THR 73  A 73  A ? -0.1 
75  PRO 75  A 75  A ? ?   ?   ? ?   ? ? ?    ?   ?   ? ?   ? ? ?    HIS 74  A 74  A ? -0.2 THR 73  A 73  A ? -0.0 
76  GLU 76  A 76  A ? ASN 84  A 84  A ? -0.1 ASN 78  A 78  A ? -0.1 ASN 78  A 78  A ? -0.1 HIS 74  A 74  A ? -0.1 
77  PHE 77  A 77  A ? HIS 74  A 74  A ? -2.1 ILE 86  A 86  A ? -0.1 SER 79  A 79  A ? -0.5 ASN 84  A 84  A ? -0.2 
78  ASN 78  A 78  A ? GLU 83  A 83  A ? -2.3 GLU 76  A 76  A ? -0.1 PHE 82  A 82  A ? -2.3 GLU 83  A 83  A ? -0.5 
79  SER 79  A 79  A ? PHE 77  A 77  A ? -0.5 LYS 80  A 80  A ? -0.2 ASN 78  A 78  A ? -0.1 PHE 77  A 77  A ? -0.0 
80  LYS 80  A 80  A ? THR 81  A 81  A ? -0.1 GLU 83  A 83  A ? -0.1 SER 79  A 79  A ? -0.2 ASN 78  A 78  A ? -0.0 
81  THR 81  A 81  A ? GLU 83  A 83  A ? -0.1 ASN 78  A 78  A ? -0.1 SER 79  A 79  A ? -0.2 ASN 84  A 84  A ? -0.1 
82  PHE 82  A 82  A ? ASN 78  A 78  A ? -2.3 GLU 83  A 83  A ? -0.2 ASP 85  A 85  A ? -1.1 ASN 84  A 84  A ? -0.2 
83  GLU 83  A 83  A ? ASN 78  A 78  A ? -0.5 ASN 84  A 84  A ? -0.2 ASN 78  A 78  A ? -2.3 PHE 82  A 82  A ? -0.2 
84  ASN 84  A 84  A ? PHE 82  A 82  A ? -0.2 PHE 77  A 77  A ? -0.2 ILE 86  A 86  A ? -2.0 HIS 74  A 74  A ? -0.3 
85  ASP 85  A 85  A ? PHE 82  A 82  A ? -1.1 PHE 77  A 77  A ? -0.1 MET 87  A 87  A ? -0.3 ASN 84  A 84  A ? -0.2 
86  ILE 86  A 86  A ? ASN 84  A 84  A ? -2.0 ALA 40  A 40  A ? -0.2 HIS 74  A 74  A ? -2.3 LEU 88  A 88  A ? -0.3 
87  MET 87  A 87  A ? THR 39  A 39  A ? -2.3 ASP 85  A 85  A ? -0.3 THR 39  A 39  A ? -2.4 LEU 89  A 89  A ? -0.5 
88  LEU 88  A 88  A ? ILE 72  A 72  A ? -2.5 ILE 86  A 86  A ? -0.3 ILE 72  A 72  A ? -3.0 LYS 90  A 90  A ? -0.6 
89  LEU 89  A 89  A ? VAL 37  A 37  A ? -3.1 MET 87  A 87  A ? -0.5 VAL 37  A 37  A ? -2.2 LEU 91  A 91  A ? -0.6 
90  LYS 90  A 90  A ? CYS 70  A 70  A ? -2.9 LEU 88  A 88  A ? -0.6 MET 69  A 69  A ? -3.3 CYS 70  A 70  A ? -1.4 
91  LEU 91  A 91  A ? ARG 35  A 35  A ? -2.6 LEU 89  A 89  A ? -0.6 VAL 68  A 68  A ? -0.2 THR 49  A 49  A ? -0.0 
92  LYS 92  A 92  A ? LYS 67  A 67  A ? -2.6 LYS 90  A 90  A ? -0.2 LYS 94  A 94  A ? -0.3 LEU 91  A 91  A ? -0.1 
93  ARG 93  A 93  A ? LYS 67  A 67  A ? -0.4 ASP 34  A 34  A ? -0.0 VAL 95  A 95  A ? -0.2 LYS 92  A 92  A ? -0.1 
94  LYS 94  A 94  A ? LYS 92  A 92  A ? -0.3 VAL 95  A 95  A ? -0.1 ARG 35  A 35  A ? -0.2 ASP 34  A 34  A ? -0.1 
95  VAL 95  A 95  A ? ASP 34  A 34  A ? -3.2 ARG 93  A 93  A ? -0.2 LEU 97  A 97  A ? -1.2 LYS 94  A 94  A ? -0.1 
96  PRO 96  A 96  A ? ?   ?   ? ?   ? ? ?    ?   ?   ? ?   ? ? ?    ILE 101 A 101 A ? -0.1 VAL 95  A 95  A ? -0.1 
97  LEU 97  A 97  A ? VAL 95  A 95  A ? -1.2 LYS 100 A 100 A ? -0.1 ASN 99  A 99  A ? -0.2 ARG 102 A 102 A ? -0.2 
98  ASN 98  A 98  A ? ILE 101 A 101 A ? -1.8 PRO 14  A 14  A ? -0.1 ILE 101 A 101 A ? -0.4 LEU 97  A 97  A ? -0.0 
99  ASN 99  A 99  A ? LYS 100 A 100 A ? -0.2 LEU 97  A 97  A ? -0.2 ARG 102 A 102 A ? -0.1 LEU 97  A 97  A ? -0.1 
100 LYS 100 A 100 A ? ILE 101 A 101 A ? -0.2 PRO 14  A 14  A ? -0.1 ARG 102 A 102 A ? -0.5 GLY 53  A 53  A ? -0.3 
101 ILE 101 A 101 A ? ASN 98  A 98  A ? -0.4 PRO 96  A 96  A ? -0.1 ASN 98  A 98  A ? -1.8 LYS 100 A 100 A ? -0.2 
102 ARG 102 A 102 A ? PRO 14  A 14  A ? -1.5 LYS 100 A 100 A ? -0.5 LEU 31  A 31  A ? -0.3 ILE 104 A 104 A ? -0.1 
103 PRO 103 A 103 A ? ?   ?   ? ?   ? ? ?    ?   ?   ? ?   ? ? ?    SER 105 A 105 A ? -0.3 ILE 32  A 32  A ? -0.2 
104 ILE 104 A 104 A ? LEU 31  A 31  A ? -2.7 TYR 15  A 15  A ? -0.2 THR 183 A 183 A ? -0.1 LEU 106 A 106 A ? -0.1 
105 SER 105 A 105 A ? ASN 182 A 182 A ? -1.1 PRO 103 A 103 A ? -0.3 ALA 184 A 184 A ? -2.7 ILE 104 A 104 A ? -0.0 
106 LEU 106 A 106 A ? THR 183 A 183 A ? -0.2 ILE 32  A 32  A ? -0.1 VAL 185 A 185 A ? -0.1 SER 105 A 105 A ? -0.1 
107 PRO 107 A 107 A ? ?   ?   ? ?   ? ? ?    ?   ?   ? ?   ? ? ?    LEU 106 A 106 A ? -0.1 ARG 110 A 110 A ? -0.1 
108 LYS 108 A 108 A ? GLU 109 A 109 A ? -0.1 ARG 110 A 110 A ? -0.1 ARG 110 A 110 A ? -0.3 LEU 106 A 106 A ? -0.0 
109 GLU 109 A 109 A ? ARG 110 A 110 A ? -0.0 ?   ?   ? ?   ? ? ?    PHE 111 A 111 A ? -0.1 LYS 108 A 108 A ? -0.1 
110 ARG 110 A 110 A ? LYS 108 A 108 A ? -0.3 PRO 107 A 107 A ? -0.1 LYS 112 A 112 A ? -0.3 LYS 108 A 108 A ? -0.1 
111 PHE 111 A 111 A ? GLU 109 A 109 A ? -0.1 VAL 185 A 185 A ? -0.1 ALA 113 A 113 A ? -0.2 ASP 114 A 114 A ? -0.1 
112 LYS 112 A 112 A ? ARG 110 A 110 A ? -0.3 ALA 113 A 113 A ? -0.2 THR 115 A 115 A ? -1.5 ILE 142 A 142 A ? -0.3 
113 ALA 113 A 113 A ? ASP 114 A 114 A ? -0.2 PHE 111 A 111 A ? -0.2 VAL 143 A 143 A ? -0.2 LYS 112 A 112 A ? -0.2 
114 ASP 114 A 114 A ? ILE 142 A 142 A ? -3.2 THR 115 A 115 A ? -0.3 LEU 116 A 116 A ? -0.3 ALA 113 A 113 A ? -0.2 
115 THR 115 A 115 A ? LYS 112 A 112 A ? -1.5 LEU 116 A 116 A ? -0.1 ILE 142 A 142 A ? -1.9 ASP 114 A 114 A ? -0.3 
116 LEU 116 A 116 A ? ASP 114 A 114 A ? -0.3 ALA 141 A 141 A ? -0.2 GLY 181 A 181 A ? -0.3 SER 118 A 118 A ? -0.3 
117 CYS 117 A 117 A ? THR 140 A 140 A ? -3.6 THR 115 A 115 A ? -0.3 THR 140 A 140 A ? -2.8 VAL 119 A 119 A ? -0.3 
118 SER 118 A 118 A ? VAL 179 A 179 A ? -2.6 LEU 116 A 116 A ? -0.3 VAL 179 A 179 A ? -3.8 ALA 120 A 120 A ? -0.4 
119 VAL 119 A 119 A ? ALA 138 A 138 A ? -2.2 CYS 117 A 117 A ? -0.3 ALA 138 A 138 A ? -2.1 GLY 121 A 121 A ? -0.3 
120 ALA 120 A 120 A ? PRO 177 A 177 A ? -0.7 SER 118 A 118 A ? -0.4 TRP 122 A 122 A ? -0.3 GLU 137 A 137 A ? -0.2 
121 GLY 121 A 121 A ? LEU 136 A 136 A ? -2.1 VAL 119 A 119 A ? -0.3 LEU 136 A 136 A ? -2.6 ILE 2   A 2   A ? -0.2 
122 TRP 122 A 122 A ? GLY 172 A 172 A ? -0.3 ALA 120 A 120 A ? -0.3 SER 132 A 132 A ? -0.4 LEU 125 A 125 A ? -0.1 
123 GLY 123 A 123 A ? ARG 124 A 124 A ? -0.2 VAL 131 A 131 A ? -0.1 SER 132 A 132 A ? -2.0 ILE 2   A 2   A ? -0.3 
124 ARG 124 A 124 A ? ASN 171 A 171 A ? -2.9 SER 1   A 1   A ? -0.3 VAL 131 A 131 A ? -0.2 GLY 123 A 123 A ? -0.2 
125 LEU 125 A 125 A ? PRO 130 A 130 A ? -2.1 SER 1   A 1   A ? -0.2 ASP 4   A 4   A ? -0.4 THR 127 A 127 A ? -0.2 
126 TRP 126 A 126 A ? PRO 130 A 130 A ? -0.3 VAL 3   A 3   A ? -0.1 GLY 129 A 129 A ? -2.2 LEU 125 A 125 A ? -0.2 
127 THR 127 A 127 A ? LEU 194 A 194 A ? -0.3 ASP 128 A 128 A ? -0.3 LEU 194 A 194 A ? -0.1 ARG 193 A 193 A ? -0.0 
128 ASP 128 A 128 A ? GLY 129 A 129 A ? -0.2 TRP 126 A 126 A ? -0.0 THR 127 A 127 A ? -0.3 ?   ?   ? ?   ? ? ?    
129 GLY 129 A 129 A ? TRP 126 A 126 A ? -2.2 PRO 130 A 130 A ? -0.2 ASP 128 A 128 A ? -0.2 VAL 131 A 131 A ? -0.0 
130 PRO 130 A 130 A ? ?   ?   ? ?   ? ? ?    ?   ?   ? ?   ? ? ?    LEU 125 A 125 A ? -2.1 SER 132 A 132 A ? -0.3 
131 VAL 131 A 131 A ? ARG 124 A 124 A ? -0.2 LEU 125 A 125 A ? -0.1 ASP 133 A 133 A ? -0.5 ARG 124 A 124 A ? -0.2 
132 SER 132 A 132 A ? GLY 123 A 123 A ? -2.0 TRP 122 A 122 A ? -0.4 LEU 136 A 136 A ? -0.1 LEU 57  A 57  A ? -0.1 
133 ASP 133 A 133 A ? VAL 131 A 131 A ? -0.5 LEU 135 A 135 A ? -0.1 LEU 57  A 57  A ? -2.8 LEU 135 A 135 A ? -0.4 
134 ARG 134 A 134 A ? ASP 56  A 56  A ? -0.2 LEU 57  A 57  A ? -0.1 LEU 136 A 136 A ? -0.3 ASP 56  A 56  A ? -0.2 
135 LEU 135 A 135 A ? HIS 55  A 55  A ? -2.3 ASP 133 A 133 A ? -0.4 ALA 8   A 8   A ? -2.8 GLU 137 A 137 A ? -0.3 
136 LEU 136 A 136 A ? GLY 121 A 121 A ? -2.6 ARG 134 A 134 A ? -0.3 GLY 121 A 121 A ? -2.1 ALA 138 A 138 A ? -0.3 
137 GLU 137 A 137 A ? GLN 6   A 6   A ? -2.6 LEU 135 A 135 A ? -0.3 GLN 6   A 6   A ? -2.7 LYS 139 A 139 A ? -0.3 
138 ALA 138 A 138 A ? VAL 119 A 119 A ? -2.1 LEU 136 A 136 A ? -0.3 VAL 119 A 119 A ? -2.2 THR 140 A 140 A ? -0.4 
139 LYS 139 A 139 A ? HIS 166 A 166 A ? -0.6 GLU 137 A 137 A ? -0.3 HIS 166 A 166 A ? -0.3 ALA 141 A 141 A ? -0.3 
140 THR 140 A 140 A ? CYS 117 A 117 A ? -2.8 ALA 138 A 138 A ? -0.4 CYS 117 A 117 A ? -3.6 ILE 142 A 142 A ? -0.3 
141 ALA 141 A 141 A ? PHE 164 A 164 A ? -1.5 LYS 139 A 139 A ? -0.3 PHE 164 A 164 A ? -2.9 LEU 116 A 116 A ? -0.2 
142 ILE 142 A 142 A ? THR 115 A 115 A ? -1.9 THR 140 A 140 A ? -0.3 ASP 114 A 114 A ? -3.2 ASN 144 A 144 A ? -0.3 
143 VAL 143 A 143 A ? CYS 162 A 162 A ? -3.1 ALA 113 A 113 A ? -0.2 CYS 162 A 162 A ? -0.6 ILE 142 A 142 A ? -0.1 
144 ASN 144 A 144 A ? ILE 142 A 142 A ? -0.3 ASP 145 A 145 A ? -0.1 CYS 148 A 148 A ? -2.1 GLU 147 A 147 A ? -0.3 
145 ASP 145 A 145 A ? ALA 146 A 146 A ? -0.2 GLU 147 A 147 A ? -0.2 LYS 149 A 149 A ? -2.8 LEU 150 A 150 A ? -0.2 
146 ALA 146 A 146 A ? GLU 147 A 147 A ? -0.2 CYS 148 A 148 A ? -0.2 LEU 150 A 150 A ? -1.9 ASP 145 A 145 A ? -0.2 
147 GLU 147 A 147 A ? ASN 144 A 144 A ? -0.3 LYS 149 A 149 A ? -0.2 ARG 151 A 151 A ? -1.9 ALA 146 A 146 A ? -0.2 
148 CYS 148 A 148 A ? ASN 144 A 144 A ? -2.1 LYS 149 A 149 A ? -0.2 TRP 152 A 152 A ? -2.1 GLY 153 A 153 A ? -0.4 
149 LYS 149 A 149 A ? ASP 145 A 145 A ? -2.8 LEU 150 A 150 A ? -0.2 GLY 153 A 153 A ? -1.7 CYS 148 A 148 A ? -0.2 
150 LEU 150 A 150 A ? ALA 146 A 146 A ? -1.9 ASP 145 A 145 A ? -0.2 CYS 148 A 148 A ? -0.2 LYS 149 A 149 A ? -0.2 
151 ARG 151 A 151 A ? GLU 147 A 147 A ? -1.9 TRP 152 A 152 A ? -0.1 LYS 149 A 149 A ? -0.2 LEU 150 A 150 A ? -0.2 
152 TRP 152 A 152 A ? CYS 148 A 148 A ? -2.1 GLU 147 A 147 A ? -0.2 TYR 154 A 154 A ? -1.3 LYS 149 A 149 A ? -0.2 
153 GLY 153 A 153 A ? LYS 149 A 149 A ? -1.7 CYS 148 A 148 A ? -0.4 TYR 155 A 155 A ? -0.6 TRP 152 A 152 A ? -0.1 
154 TYR 154 A 154 A ? TRP 152 A 152 A ? -1.3 VAL 156 A 156 A ? -0.0 VAL 156 A 156 A ? -0.4 GLY 153 A 153 A ? -0.0 
155 TYR 155 A 155 A ? GLY 153 A 153 A ? -0.6 LYS 149 A 149 A ? -0.1 LYS 149 A 149 A ? -0.0 GLY 153 A 153 A ? -0.0 
156 VAL 156 A 156 A ? TYR 154 A 154 A ? -0.4 PRO 157 A 157 A ? -0.1 MET 160 A 160 A ? -2.2 MET 159 A 159 A ? -2.1 
157 PRO 157 A 157 A ? ?   ?   ? ?   ? ? ?    ?   ?   ? ?   ? ? ?    VAL 156 A 156 A ? -0.1 ASP 145 A 145 A ? -0.0 
158 SER 158 A 158 A ? MET 159 A 159 A ? -0.2 ILE 161 A 161 A ? -0.0 ILE 161 A 161 A ? -0.1 ALA 209 A 209 A ? -0.0 
159 MET 159 A 159 A ? VAL 156 A 156 A ? -2.1 MET 160 A 160 A ? -0.1 LYS 206 A 206 A ? -3.1 ILE 161 A 161 A ? -0.3 
160 MET 160 A 160 A ? VAL 156 A 156 A ? -2.2 THR 205 A 205 A ? -0.2 CYS 162 A 162 A ? -0.3 THR 205 A 205 A ? -0.2 
161 ILE 161 A 161 A ? TYR 204 A 204 A ? -2.3 MET 159 A 159 A ? -0.3 TYR 204 A 204 A ? -3.0 ALA 163 A 163 A ? -0.4 
162 CYS 162 A 162 A ? VAL 143 A 143 A ? -0.6 MET 160 A 160 A ? -0.3 VAL 143 A 143 A ? -3.1 PHE 164 A 164 A ? -0.4 
163 ALA 163 A 163 A ? ASN 202 A 202 A ? -2.1 ILE 161 A 161 A ? -0.4 ASN 202 A 202 A ? -1.8 GLY 165 A 165 A ? -0.3 
164 PHE 164 A 164 A ? ALA 141 A 141 A ? -2.9 CYS 162 A 162 A ? -0.4 ALA 141 A 141 A ? -1.5 HIS 166 A 166 A ? -0.3 
165 GLY 165 A 165 A ? GLY 167 A 167 A ? -0.3 ALA 163 A 163 A ? -0.3 GLY 167 A 167 A ? -2.3 THR 140 A 140 A ? -0.2 
166 HIS 166 A 166 A ? LYS 139 A 139 A ? -0.3 PHE 164 A 164 A ? -0.3 LYS 139 A 139 A ? -0.6 GLY 168 A 168 A ? -0.1 
167 GLY 167 A 167 A ? GLY 165 A 165 A ? -2.3 ALA 138 A 138 A ? -0.1 GLY 165 A 165 A ? -0.3 SER 169 A 169 A ? -0.3 
168 GLY 168 A 168 A ? VAL 3   A 3   A ? -1.2 PHE 164 A 164 A ? -0.1 VAL 3   A 3   A ? -2.5 CYS 170 A 170 A ? -0.2 
169 SER 169 A 169 A ? GLY 167 A 167 A ? -0.3 ILE 2   A 2   A ? -0.2 ASN 171 A 171 A ? -0.2 ILE 2   A 2   A ? -0.2 
170 CYS 170 A 170 A ? SER 1   A 1   A ? -2.2 GLY 168 A 168 A ? -0.2 ASP 173 A 173 A ? -2.0 GLY 123 A 123 A ? -0.1 
171 ASN 171 A 171 A ? GLY 172 A 172 A ? -0.3 SER 169 A 169 A ? -0.2 ARG 124 A 124 A ? -2.9 CYS 170 A 170 A ? -0.1 
172 GLY 172 A 172 A ? GLY 123 A 123 A ? -0.3 ILE 26  A 26  A ? -0.2 TRP 122 A 122 A ? -0.3 ASN 171 A 171 A ? -0.3 
173 ASP 173 A 173 A ? CYS 170 A 170 A ? -2.0 CYS 27  A 27  A ? -0.2 GLY 176 A 176 A ? -2.2 THR 188 A 188 A ? -0.2 
174 GLY 174 A 174 A ? ILE 26  A 26  A ? -0.3 GLY 175 A 175 A ? -0.2 ALA 28  A 28  A ? -3.2 ILE 189 A 189 A ? -0.2 
175 GLY 175 A 175 A ? THR 188 A 188 A ? -3.2 GLY 176 A 176 A ? -0.3 GLY 174 A 174 A ? -0.2 PHE 30  A 30  A ? -0.2 
176 GLY 176 A 176 A ? ASP 173 A 173 A ? -2.2 GLY 29  A 29  A ? -0.1 THR 188 A 188 A ? -3.2 GLY 175 A 175 A ? -0.3 
177 PRO 177 A 177 A ? ?   ?   ? ?   ? ? ?    ?   ?   ? ?   ? ? ?    ALA 120 A 120 A ? -0.7 VAL 179 A 179 A ? -0.6 
178 LEU 178 A 178 A ? GLY 186 A 186 A ? -2.2 GLY 176 A 176 A ? -0.3 VAL 185 A 185 A ? -3.2 GLY 186 A 186 A ? -1.3 
179 VAL 179 A 179 A ? SER 118 A 118 A ? -3.8 PRO 177 A 177 A ? -0.6 SER 118 A 118 A ? -2.6 GLY 181 A 181 A ? -0.5 
180 CYS 180 A 180 A ? THR 183 A 183 A ? -2.5 LEU 178 A 178 A ? -0.5 THR 183 A 183 A ? -1.4 ASN 182 A 182 A ? -0.5 
181 GLY 181 A 181 A ? VAL 179 A 179 A ? -0.5 LEU 116 A 116 A ? -0.3 SER 118 A 118 A ? -0.0 VAL 179 A 179 A ? -0.0 
182 ASN 182 A 182 A ? CYS 180 A 180 A ? -0.5 ALA 184 A 184 A ? -0.0 SER 105 A 105 A ? -1.1 ALA 184 A 184 A ? -0.4 
183 THR 183 A 183 A ? CYS 180 A 180 A ? -1.4 ILE 104 A 104 A ? -0.1 CYS 180 A 180 A ? -2.5 VAL 185 A 185 A ? -0.6 
184 ALA 184 A 184 A ? SER 105 A 105 A ? -2.7 ASN 182 A 182 A ? -0.4 VAL 179 A 179 A ? -0.2 ILE 187 A 187 A ? -0.1 
185 VAL 185 A 185 A ? LEU 178 A 178 A ? -3.2 THR 183 A 183 A ? -0.6 ILE 207 A 207 A ? -1.5 SER 208 A 208 A ? -0.5 
186 GLY 186 A 186 A ? LEU 178 A 178 A ? -1.3 LYS 206 A 206 A ? -0.2 LEU 178 A 178 A ? -2.2 THR 188 A 188 A ? -0.4 
187 ILE 187 A 187 A ? THR 205 A 205 A ? -1.3 VAL 185 A 185 A ? -0.3 THR 205 A 205 A ? -2.6 ILE 189 A 189 A ? -0.1 
188 THR 188 A 188 A ? GLY 176 A 176 A ? -3.2 GLY 186 A 186 A ? -0.4 GLY 175 A 175 A ? -3.2 TYR 204 A 204 A ? -0.2 
189 ILE 189 A 189 A ? VAL 203 A 203 A ? -1.9 PHE 190 A 190 A ? -0.4 ARG 191 A 191 A ? -0.3 TYR 204 A 204 A ? -0.2 
190 PHE 190 A 190 A ? VAL 203 A 203 A ? -1.1 GLY 174 A 174 A ? -0.0 VAL 203 A 203 A ? -2.6 ILE 189 A 189 A ? -0.4 
191 ARG 191 A 191 A ? ILE 189 A 189 A ? -0.3 ASN 202 A 202 A ? -0.2 ARG 193 A 193 A ? -0.1 ASN 202 A 202 A ? -0.1 
192 ASP 192 A 192 A ? LEU 200 A 200 A ? -0.4 PHE 190 A 190 A ? -0.3 CYS 195 A 195 A ? -2.1 ARG 191 A 191 A ? -0.0 
193 ARG 193 A 193 A ? LEU 194 A 194 A ? -0.3 ARG 191 A 191 A ? -0.1 ASP 192 A 192 A ? -0.1 ARG 191 A 191 A ? -0.0 
194 LEU 194 A 194 A ? CYS 195 A 195 A ? -0.1 THR 127 A 127 A ? -0.1 ASN 196 A 196 A ? -0.9 THR 127 A 127 A ? -0.3 
195 CYS 195 A 195 A ? ASP 192 A 192 A ? -2.1 ASN 196 A 196 A ? -0.2 VAL 3   A 3   A ? -0.2 ARG 193 A 193 A ? -0.1 
196 ASN 196 A 196 A ? LEU 194 A 194 A ? -0.9 ARG 191 A 191 A ? -0.1 ARG 198 A 198 A ? -0.2 CYS 195 A 195 A ? -0.2 
197 SER 197 A 197 A ? LEU 200 A 200 A ? -0.3 ARG 198 A 198 A ? -0.1 ASP 192 A 192 A ? -0.1 ASN 202 A 202 A ? -0.0 
198 ARG 198 A 198 A ? LEU 199 A 199 A ? -0.2 ASN 196 A 196 A ? -0.2 SER 197 A 197 A ? -0.1 PHE 164 A 164 A ? -0.0 
199 LEU 199 A 199 A ? LEU 200 A 200 A ? -0.2 PRO 201 A 201 A ? -0.0 ARG 198 A 198 A ? -0.2 SER 197 A 197 A ? -0.0 
200 LEU 200 A 200 A ? TRP 152 A 152 A ? -0.0 SER 197 A 197 A ? -0.0 ASP 192 A 192 A ? -0.4 SER 197 A 197 A ? -0.3 
201 PRO 201 A 201 A ? ?   ?   ? ?   ? ? ?    ?   ?   ? ?   ? ? ?    VAL 203 A 203 A ? -0.2 PHE 164 A 164 A ? -0.2 
202 ASN 202 A 202 A ? ALA 163 A 163 A ? -1.8 ARG 191 A 191 A ? -0.1 ALA 163 A 163 A ? -2.1 TYR 204 A 204 A ? -0.4 
203 VAL 203 A 203 A ? PHE 190 A 190 A ? -2.6 PRO 201 A 201 A ? -0.2 ILE 189 A 189 A ? -1.9 PHE 190 A 190 A ? -1.1 
204 TYR 204 A 204 A ? ILE 161 A 161 A ? -3.0 ASN 202 A 202 A ? -0.4 ILE 161 A 161 A ? -2.3 LYS 206 A 206 A ? -0.4 
205 THR 205 A 205 A ? ILE 187 A 187 A ? -2.6 VAL 203 A 203 A ? -0.3 ILE 187 A 187 A ? -1.3 ILE 207 A 207 A ? -0.8 
206 LYS 206 A 206 A ? MET 159 A 159 A ? -3.1 TYR 204 A 204 A ? -0.4 ALA 209 A 209 A ? -1.0 TYR 210 A 210 A ? -0.2 
207 ILE 207 A 207 A ? VAL 185 A 185 A ? -1.5 THR 205 A 205 A ? -0.8 TYR 210 A 210 A ? -2.6 VAL 211 A 211 A ? -0.6 
208 SER 208 A 208 A ? VAL 185 A 185 A ? -0.5 ALA 209 A 209 A ? -0.3 VAL 211 A 211 A ? -0.7 ILE 207 A 207 A ? -0.3 
209 ALA 209 A 209 A ? LYS 206 A 206 A ? -1.0 TYR 210 A 210 A ? -0.2 SER 208 A 208 A ? -0.3 ILE 207 A 207 A ? -0.2 
210 TYR 210 A 210 A ? ILE 207 A 207 A ? -2.6 LYS 206 A 206 A ? -0.2 ILE 214 A 214 A ? -3.0 ALA 209 A 209 A ? -0.2 
211 VAL 211 A 211 A ? SER 208 A 208 A ? -0.7 ILE 207 A 207 A ? -0.6 ARG 215 A 215 A ? -2.7 SER 216 A 216 A ? -0.3 
212 PRO 212 A 212 A ? ?   ?   ? ?   ? ? ?    ?   ?   ? ?   ? ? ?    SER 216 A 216 A ? -1.8 VAL 211 A 211 A ? -0.2 
213 TRP 213 A 213 A ? ARG 215 A 215 A ? -0.2 ILE 214 A 214 A ? -0.2 ILE 217 A 217 A ? -1.5 VAL 211 A 211 A ? -0.2 
214 ILE 214 A 214 A ? TYR 210 A 210 A ? -3.0 ARG 215 A 215 A ? -0.2 ILE 218 A 218 A ? -2.6 ILE 217 A 217 A ? -0.3 
215 ARG 215 A 215 A ? VAL 211 A 211 A ? -2.7 SER 216 A 216 A ? -0.2 GLY 219 A 219 A ? -2.9 ASN 220 A 220 A ? -0.2 
216 SER 216 A 216 A ? PRO 212 A 212 A ? -1.8 VAL 211 A 211 A ? -0.3 ASN 220 A 220 A ? -0.8 ARG 215 A 215 A ? -0.2 
217 ILE 217 A 217 A ? TRP 213 A 213 A ? -1.5 ILE 214 A 214 A ? -0.3 VAL 221 A 221 A ? -0.5 ARG 215 A 215 A ? -0.2 
218 ILE 218 A 218 A ? ILE 214 A 214 A ? -2.6 GLY 219 A 219 A ? -0.2 VAL 221 A 221 A ? -0.5 SER 216 A 216 A ? -0.2 
219 GLY 219 A 219 A ? ARG 215 A 215 A ? -2.9 ILE 214 A 214 A ? -0.3 ILE 218 A 218 A ? -0.2 ILE 217 A 217 A ? -0.2 
220 ASN 220 A 220 A ? SER 216 A 216 A ? -0.8 ARG 215 A 215 A ? -0.2 GLY 219 A 219 A ? -0.2 ILE 218 A 218 A ? -0.2 
221 VAL 221 A 221 A ? ILE 217 A 217 A ? -0.5 ILE 218 A 218 A ? -0.5 GLY 219 A 219 A ? -0.2 ILE 218 A 218 A ? -0.1 
# 
loop_
_dssp_statistics_histogram.entry_id 
_dssp_statistics_histogram.type 
_dssp_statistics_histogram.1 
_dssp_statistics_histogram.2 
_dssp_statistics_histogram.3 
_dssp_statistics_histogram.4 
_dssp_statistics_histogram.5 
_dssp_statistics_histogram.6 
_dssp_statistics_histogram.7 
_dssp_statistics_histogram.8 
_dssp_statistics_histogram.9 
_dssp_statistics_histogram.10 
_dssp_statistics_histogram.11 
_dssp_statistics_histogram.12 
_dssp_statistics_histogram.13 
_dssp_statistics_histogram.14 
_dssp_statistics_histogram.15 
_dssp_statistics_histogram.16 
_dssp_statistics_histogram.17 
_dssp_statistics_histogram.18 
_dssp_statistics_histogram.19 
_dssp_statistics_histogram.20 
_dssp_statistics_histogram.21 
_dssp_statistics_histogram.22 
_dssp_statistics_histogram.23 
_dssp_statistics_histogram.24 
_dssp_statistics_histogram.25 
_dssp_statistics_histogram.26 
_dssp_statistics_histogram.27 
_dssp_statistics_histogram.28 
_dssp_statistics_histogram.29 
_dssp_statistics_histogram.30 
Danio_rerio_GeneID=110439068 residues_per_alpha_helix        0 0 0 0 0 0 0 1 0 1 0 0 0 0 0 0 0 0 0 0 0 0 0 0 0 0 0 0 0 0 
Danio_rerio_GeneID=110439068 parallel_bridges_per_ladder     1 0 0 0 0 0 0 0 0 0 0 0 0 0 0 0 0 0 0 0 0 0 0 0 0 0 0 0 0 0 
Danio_rerio_GeneID=110439068 antiparallel_bridges_per_ladder 3 4 1 5 2 2 0 0 0 0 0 0 0 0 0 0 0 0 0 0 0 0 0 0 0 0 0 0 0 0 
Danio_rerio_GeneID=110439068 ladders_per_sheet               1 0 0 0 0 1 0 1 0 0 0 0 0 0 0 0 0 0 0 0 0 0 0 0 0 0 0 0 0 0 
# 
loop_
_dssp_statistics_hbond.entry_id 
_dssp_statistics_hbond.type 
_dssp_statistics_hbond.count 
_dssp_statistics_hbond.count_per_100 
Danio_rerio_GeneID=110439068 O(I)-->H-N(J)          147 66.5 
Danio_rerio_GeneID=110439068 'PARALLEL BRIDGES'     2   0.9  
Danio_rerio_GeneID=110439068 'ANTIPARALLEL BRIDGES' 75  33.9 
Danio_rerio_GeneID=110439068 O(I)-->H-N(I-5)        2   0.9  
Danio_rerio_GeneID=110439068 O(I)-->H-N(I-4)        1   0.5  
Danio_rerio_GeneID=110439068 O(I)-->H-N(I-3)        4   1.8  
Danio_rerio_GeneID=110439068 O(I)-->H-N(I-2)        0   0.0  
Danio_rerio_GeneID=110439068 O(I)-->H-N(I-1)        0   0.0  
Danio_rerio_GeneID=110439068 O(I)-->H-N(I+0)        0   0.0  
Danio_rerio_GeneID=110439068 O(I)-->H-N(I+1)        0   0.0  
Danio_rerio_GeneID=110439068 O(I)-->H-N(I+2)        21  9.5  
Danio_rerio_GeneID=110439068 O(I)-->H-N(I+3)        22  10.0 
Danio_rerio_GeneID=110439068 O(I)-->H-N(I+4)        17  7.7  
Danio_rerio_GeneID=110439068 O(I)-->H-N(I+5)        1   0.5  
# 
_dssp_statistics.entry_id                       Danio_rerio_GeneID=110439068 
_dssp_statistics.nr_of_residues                 221 
_dssp_statistics.nr_of_chains                   1 
_dssp_statistics.nr_of_ss_bridges_total         0 
_dssp_statistics.nr_of_ss_bridges_intra_chain   0 
_dssp_statistics.nr_of_ss_bridges_inter_chain   0 
# 
loop_
_chem_comp.id 
_chem_comp.type 
_chem_comp.mon_nstd_flag 
_chem_comp.name 
_chem_comp.formula 
_chem_comp.formula_weight 
ALA 'L-PEPTIDE LINKING' y ALANINE         'C3 H7 N O2'     89.093 
ARG 'L-PEPTIDE LINKING' y ARGININE        'C6 H15 N4 O2'  175.209 
ASN 'L-PEPTIDE LINKING' y ASPARAGINE      'C4 H8 N2 O3'   132.118 
ASP 'L-PEPTIDE LINKING' y 'ASPARTIC ACID' 'C4 H7 N O4'    133.103 
CYS 'L-PEPTIDE LINKING' y CYSTEINE        'C3 H7 N O2 S'  121.158 
GLN 'L-PEPTIDE LINKING' y GLUTAMINE       'C5 H10 N2 O3'  146.144 
GLU 'L-PEPTIDE LINKING' y 'GLUTAMIC ACID' 'C5 H9 N O4'    147.129 
GLY 'PEPTIDE LINKING'   y GLYCINE         'C2 H5 N O2'     75.067 
HIS 'L-PEPTIDE LINKING' y HISTIDINE       'C6 H10 N3 O2'  156.162 
ILE 'L-PEPTIDE LINKING' y ISOLEUCINE      'C6 H13 N O2'   131.173 
LEU 'L-PEPTIDE LINKING' y LEUCINE         'C6 H13 N O2'   131.173 
LYS 'L-PEPTIDE LINKING' y LYSINE          'C6 H15 N2 O2'  147.195 
MET 'L-PEPTIDE LINKING' y METHIONINE      'C5 H11 N O2 S' 149.211 
PHE 'L-PEPTIDE LINKING' y PHENYLALANINE   'C9 H11 N O2'   165.189 
PRO 'L-PEPTIDE LINKING' y PROLINE         'C5 H9 N O2'     115.13 
SER 'L-PEPTIDE LINKING' y SERINE          'C3 H7 N O3'    105.093 
THR 'L-PEPTIDE LINKING' y THREONINE       'C4 H9 N O3'    119.119 
TRP 'L-PEPTIDE LINKING' y TRYPTOPHAN      'C11 H12 N2 O2' 204.225 
TYR 'L-PEPTIDE LINKING' y TYROSINE        'C9 H11 N O3'   181.189 
VAL 'L-PEPTIDE LINKING' y VALINE          'C5 H11 N O2'   117.146 
# 
loop_
_atom_type.symbol 
N 
C 
O 
S 
# 
loop_
_entity_poly_seq.entity_id 
_entity_poly_seq.num 
_entity_poly_seq.mon_id 
_entity_poly_seq.hetero 
1   1 SER n 
1   2 ILE n 
1   3 VAL n 
1   4 ASP n 
1   5 GLY n 
1   6 GLN n 
1   7 GLU n 
1   8 ALA n 
1   9 LYS n 
1  10 PRO n 
1  11 HIS n 
1  12 SER n 
1  13 ARG n 
1  14 PRO n 
1  15 TYR n 
1  16 MET n 
1  17 VAL n 
1  18 SER n 
1  19 VAL n 
1  20 GLN n 
1  21 LEU n 
1  22 PHE n 
1  23 GLY n 
1  24 GLN n 
1  25 ASN n 
1  26 ILE n 
1  27 CYS n 
1  28 ALA n 
1  29 GLY n 
1  30 PHE n 
1  31 LEU n 
1  32 ILE n 
1  33 SER n 
1  34 ASP n 
1  35 ARG n 
1  36 PHE n 
1  37 VAL n 
1  38 LEU n 
1  39 THR n 
1  40 ALA n 
1  41 ALA n 
1  42 GLN n 
1  43 CYS n 
1  44 TRP n 
1  45 ASN n 
1  46 LYS n 
1  47 ALA n 
1  48 LEU n 
1  49 THR n 
1  50 VAL n 
1  51 VAL n 
1  52 VAL n 
1  53 GLY n 
1  54 ALA n 
1  55 HIS n 
1  56 ASP n 
1  57 LEU n 
1  58 ARG n 
1  59 LYS n 
1  60 CYS n 
1  61 GLN n 
1  62 HIS n 
1  63 SER n 
1  64 LYS n 
1  65 HIS n 
1  66 PHE n 
1  67 LYS n 
1  68 VAL n 
1  69 MET n 
1  70 CYS n 
1  71 HIS n 
1  72 ILE n 
1  73 THR n 
1  74 HIS n 
1  75 PRO n 
1  76 GLU n 
1  77 PHE n 
1  78 ASN n 
1  79 SER n 
1  80 LYS n 
1  81 THR n 
1  82 PHE n 
1  83 GLU n 
1  84 ASN n 
1  85 ASP n 
1  86 ILE n 
1  87 MET n 
1  88 LEU n 
1  89 LEU n 
1  90 LYS n 
1  91 LEU n 
1  92 LYS n 
1  93 ARG n 
1  94 LYS n 
1  95 VAL n 
1  96 PRO n 
1  97 LEU n 
1  98 ASN n 
1  99 ASN n 
1 100 LYS n 
1 101 ILE n 
1 102 ARG n 
1 103 PRO n 
1 104 ILE n 
1 105 SER n 
1 106 LEU n 
1 107 PRO n 
1 108 LYS n 
1 109 GLU n 
1 110 ARG n 
1 111 PHE n 
1 112 LYS n 
1 113 ALA n 
1 114 ASP n 
1 115 THR n 
1 116 LEU n 
1 117 CYS n 
1 118 SER n 
1 119 VAL n 
1 120 ALA n 
1 121 GLY n 
1 122 TRP n 
1 123 GLY n 
1 124 ARG n 
1 125 LEU n 
1 126 TRP n 
1 127 THR n 
1 128 ASP n 
1 129 GLY n 
1 130 PRO n 
1 131 VAL n 
1 132 SER n 
1 133 ASP n 
1 134 ARG n 
1 135 LEU n 
1 136 LEU n 
1 137 GLU n 
1 138 ALA n 
1 139 LYS n 
1 140 THR n 
1 141 ALA n 
1 142 ILE n 
1 143 VAL n 
1 144 ASN n 
1 145 ASP n 
1 146 ALA n 
1 147 GLU n 
1 148 CYS n 
1 149 LYS n 
1 150 LEU n 
1 151 ARG n 
1 152 TRP n 
1 153 GLY n 
1 154 TYR n 
1 155 TYR n 
1 156 VAL n 
1 157 PRO n 
1 158 SER n 
1 159 MET n 
1 160 MET n 
1 161 ILE n 
1 162 CYS n 
1 163 ALA n 
1 164 PHE n 
1 165 GLY n 
1 166 HIS n 
1 167 GLY n 
1 168 GLY n 
1 169 SER n 
1 170 CYS n 
1 171 ASN n 
1 172 GLY n 
1 173 ASP n 
1 174 GLY n 
1 175 GLY n 
1 176 GLY n 
1 177 PRO n 
1 178 LEU n 
1 179 VAL n 
1 180 CYS n 
1 181 GLY n 
1 182 ASN n 
1 183 THR n 
1 184 ALA n 
1 185 VAL n 
1 186 GLY n 
1 187 ILE n 
1 188 THR n 
1 189 ILE n 
1 190 PHE n 
1 191 ARG n 
1 192 ASP n 
1 193 ARG n 
1 194 LEU n 
1 195 CYS n 
1 196 ASN n 
1 197 SER n 
1 198 ARG n 
1 199 LEU n 
1 200 LEU n 
1 201 PRO n 
1 202 ASN n 
1 203 VAL n 
1 204 TYR n 
1 205 THR n 
1 206 LYS n 
1 207 ILE n 
1 208 SER n 
1 209 ALA n 
1 210 TYR n 
1 211 VAL n 
1 212 PRO n 
1 213 TRP n 
1 214 ILE n 
1 215 ARG n 
1 216 SER n 
1 217 ILE n 
1 218 ILE n 
1 219 GLY n 
1 220 ASN n 
1 221 VAL n 
# 
loop_
_pdbx_poly_seq_scheme.asym_id 
_pdbx_poly_seq_scheme.entity_id 
_pdbx_poly_seq_scheme.seq_id 
_pdbx_poly_seq_scheme.mon_id 
_pdbx_poly_seq_scheme.ndb_seq_num 
_pdbx_poly_seq_scheme.pdb_seq_num 
_pdbx_poly_seq_scheme.auth_seq_num 
_pdbx_poly_seq_scheme.pdb_mon_id 
_pdbx_poly_seq_scheme.auth_mon_id 
_pdbx_poly_seq_scheme.pdb_strand_id 
_pdbx_poly_seq_scheme.pdb_ins_code 
_pdbx_poly_seq_scheme.hetero 
A 1   1 SER   1 1   1   SER SER A ? n 
A 1   2 ILE   2 2   2   ILE ILE A ? n 
A 1   3 VAL   3 3   3   VAL VAL A ? n 
A 1   4 ASP   4 4   4   ASP ASP A ? n 
A 1   5 GLY   5 5   5   GLY GLY A ? n 
A 1   6 GLN   6 6   6   GLN GLN A ? n 
A 1   7 GLU   7 7   7   GLU GLU A ? n 
A 1   8 ALA   8 8   8   ALA ALA A ? n 
A 1   9 LYS   9 9   9   LYS LYS A ? n 
A 1  10 PRO  10 10  10  PRO PRO A ? n 
A 1  11 HIS  11 11  11  HIS HIS A ? n 
A 1  12 SER  12 12  12  SER SER A ? n 
A 1  13 ARG  13 13  13  ARG ARG A ? n 
A 1  14 PRO  14 14  14  PRO PRO A ? n 
A 1  15 TYR  15 15  15  TYR TYR A ? n 
A 1  16 MET  16 16  16  MET MET A ? n 
A 1  17 VAL  17 17  17  VAL VAL A ? n 
A 1  18 SER  18 18  18  SER SER A ? n 
A 1  19 VAL  19 19  19  VAL VAL A ? n 
A 1  20 GLN  20 20  20  GLN GLN A ? n 
A 1  21 LEU  21 21  21  LEU LEU A ? n 
A 1  22 PHE  22 22  22  PHE PHE A ? n 
A 1  23 GLY  23 23  23  GLY GLY A ? n 
A 1  24 GLN  24 24  24  GLN GLN A ? n 
A 1  25 ASN  25 25  25  ASN ASN A ? n 
A 1  26 ILE  26 26  26  ILE ILE A ? n 
A 1  27 CYS  27 27  27  CYS CYS A ? n 
A 1  28 ALA  28 28  28  ALA ALA A ? n 
A 1  29 GLY  29 29  29  GLY GLY A ? n 
A 1  30 PHE  30 30  30  PHE PHE A ? n 
A 1  31 LEU  31 31  31  LEU LEU A ? n 
A 1  32 ILE  32 32  32  ILE ILE A ? n 
A 1  33 SER  33 33  33  SER SER A ? n 
A 1  34 ASP  34 34  34  ASP ASP A ? n 
A 1  35 ARG  35 35  35  ARG ARG A ? n 
A 1  36 PHE  36 36  36  PHE PHE A ? n 
A 1  37 VAL  37 37  37  VAL VAL A ? n 
A 1  38 LEU  38 38  38  LEU LEU A ? n 
A 1  39 THR  39 39  39  THR THR A ? n 
A 1  40 ALA  40 40  40  ALA ALA A ? n 
A 1  41 ALA  41 41  41  ALA ALA A ? n 
A 1  42 GLN  42 42  42  GLN GLN A ? n 
A 1  43 CYS  43 43  43  CYS CYS A ? n 
A 1  44 TRP  44 44  44  TRP TRP A ? n 
A 1  45 ASN  45 45  45  ASN ASN A ? n 
A 1  46 LYS  46 46  46  LYS LYS A ? n 
A 1  47 ALA  47 47  47  ALA ALA A ? n 
A 1  48 LEU  48 48  48  LEU LEU A ? n 
A 1  49 THR  49 49  49  THR THR A ? n 
A 1  50 VAL  50 50  50  VAL VAL A ? n 
A 1  51 VAL  51 51  51  VAL VAL A ? n 
A 1  52 VAL  52 52  52  VAL VAL A ? n 
A 1  53 GLY  53 53  53  GLY GLY A ? n 
A 1  54 ALA  54 54  54  ALA ALA A ? n 
A 1  55 HIS  55 55  55  HIS HIS A ? n 
A 1  56 ASP  56 56  56  ASP ASP A ? n 
A 1  57 LEU  57 57  57  LEU LEU A ? n 
A 1  58 ARG  58 58  58  ARG ARG A ? n 
A 1  59 LYS  59 59  59  LYS LYS A ? n 
A 1  60 CYS  60 60  60  CYS CYS A ? n 
A 1  61 GLN  61 61  61  GLN GLN A ? n 
A 1  62 HIS  62 62  62  HIS HIS A ? n 
A 1  63 SER  63 63  63  SER SER A ? n 
A 1  64 LYS  64 64  64  LYS LYS A ? n 
A 1  65 HIS  65 65  65  HIS HIS A ? n 
A 1  66 PHE  66 66  66  PHE PHE A ? n 
A 1  67 LYS  67 67  67  LYS LYS A ? n 
A 1  68 VAL  68 68  68  VAL VAL A ? n 
A 1  69 MET  69 69  69  MET MET A ? n 
A 1  70 CYS  70 70  70  CYS CYS A ? n 
A 1  71 HIS  71 71  71  HIS HIS A ? n 
A 1  72 ILE  72 72  72  ILE ILE A ? n 
A 1  73 THR  73 73  73  THR THR A ? n 
A 1  74 HIS  74 74  74  HIS HIS A ? n 
A 1  75 PRO  75 75  75  PRO PRO A ? n 
A 1  76 GLU  76 76  76  GLU GLU A ? n 
A 1  77 PHE  77 77  77  PHE PHE A ? n 
A 1  78 ASN  78 78  78  ASN ASN A ? n 
A 1  79 SER  79 79  79  SER SER A ? n 
A 1  80 LYS  80 80  80  LYS LYS A ? n 
A 1  81 THR  81 81  81  THR THR A ? n 
A 1  82 PHE  82 82  82  PHE PHE A ? n 
A 1  83 GLU  83 83  83  GLU GLU A ? n 
A 1  84 ASN  84 84  84  ASN ASN A ? n 
A 1  85 ASP  85 85  85  ASP ASP A ? n 
A 1  86 ILE  86 86  86  ILE ILE A ? n 
A 1  87 MET  87 87  87  MET MET A ? n 
A 1  88 LEU  88 88  88  LEU LEU A ? n 
A 1  89 LEU  89 89  89  LEU LEU A ? n 
A 1  90 LYS  90 90  90  LYS LYS A ? n 
A 1  91 LEU  91 91  91  LEU LEU A ? n 
A 1  92 LYS  92 92  92  LYS LYS A ? n 
A 1  93 ARG  93 93  93  ARG ARG A ? n 
A 1  94 LYS  94 94  94  LYS LYS A ? n 
A 1  95 VAL  95 95  95  VAL VAL A ? n 
A 1  96 PRO  96 96  96  PRO PRO A ? n 
A 1  97 LEU  97 97  97  LEU LEU A ? n 
A 1  98 ASN  98 98  98  ASN ASN A ? n 
A 1  99 ASN  99 99  99  ASN ASN A ? n 
A 1 100 LYS 100 100 100 LYS LYS A ? n 
A 1 101 ILE 101 101 101 ILE ILE A ? n 
A 1 102 ARG 102 102 102 ARG ARG A ? n 
A 1 103 PRO 103 103 103 PRO PRO A ? n 
A 1 104 ILE 104 104 104 ILE ILE A ? n 
A 1 105 SER 105 105 105 SER SER A ? n 
A 1 106 LEU 106 106 106 LEU LEU A ? n 
A 1 107 PRO 107 107 107 PRO PRO A ? n 
A 1 108 LYS 108 108 108 LYS LYS A ? n 
A 1 109 GLU 109 109 109 GLU GLU A ? n 
A 1 110 ARG 110 110 110 ARG ARG A ? n 
A 1 111 PHE 111 111 111 PHE PHE A ? n 
A 1 112 LYS 112 112 112 LYS LYS A ? n 
A 1 113 ALA 113 113 113 ALA ALA A ? n 
A 1 114 ASP 114 114 114 ASP ASP A ? n 
A 1 115 THR 115 115 115 THR THR A ? n 
A 1 116 LEU 116 116 116 LEU LEU A ? n 
A 1 117 CYS 117 117 117 CYS CYS A ? n 
A 1 118 SER 118 118 118 SER SER A ? n 
A 1 119 VAL 119 119 119 VAL VAL A ? n 
A 1 120 ALA 120 120 120 ALA ALA A ? n 
A 1 121 GLY 121 121 121 GLY GLY A ? n 
A 1 122 TRP 122 122 122 TRP TRP A ? n 
A 1 123 GLY 123 123 123 GLY GLY A ? n 
A 1 124 ARG 124 124 124 ARG ARG A ? n 
A 1 125 LEU 125 125 125 LEU LEU A ? n 
A 1 126 TRP 126 126 126 TRP TRP A ? n 
A 1 127 THR 127 127 127 THR THR A ? n 
A 1 128 ASP 128 128 128 ASP ASP A ? n 
A 1 129 GLY 129 129 129 GLY GLY A ? n 
A 1 130 PRO 130 130 130 PRO PRO A ? n 
A 1 131 VAL 131 131 131 VAL VAL A ? n 
A 1 132 SER 132 132 132 SER SER A ? n 
A 1 133 ASP 133 133 133 ASP ASP A ? n 
A 1 134 ARG 134 134 134 ARG ARG A ? n 
A 1 135 LEU 135 135 135 LEU LEU A ? n 
A 1 136 LEU 136 136 136 LEU LEU A ? n 
A 1 137 GLU 137 137 137 GLU GLU A ? n 
A 1 138 ALA 138 138 138 ALA ALA A ? n 
A 1 139 LYS 139 139 139 LYS LYS A ? n 
A 1 140 THR 140 140 140 THR THR A ? n 
A 1 141 ALA 141 141 141 ALA ALA A ? n 
A 1 142 ILE 142 142 142 ILE ILE A ? n 
A 1 143 VAL 143 143 143 VAL VAL A ? n 
A 1 144 ASN 144 144 144 ASN ASN A ? n 
A 1 145 ASP 145 145 145 ASP ASP A ? n 
A 1 146 ALA 146 146 146 ALA ALA A ? n 
A 1 147 GLU 147 147 147 GLU GLU A ? n 
A 1 148 CYS 148 148 148 CYS CYS A ? n 
A 1 149 LYS 149 149 149 LYS LYS A ? n 
A 1 150 LEU 150 150 150 LEU LEU A ? n 
A 1 151 ARG 151 151 151 ARG ARG A ? n 
A 1 152 TRP 152 152 152 TRP TRP A ? n 
A 1 153 GLY 153 153 153 GLY GLY A ? n 
A 1 154 TYR 154 154 154 TYR TYR A ? n 
A 1 155 TYR 155 155 155 TYR TYR A ? n 
A 1 156 VAL 156 156 156 VAL VAL A ? n 
A 1 157 PRO 157 157 157 PRO PRO A ? n 
A 1 158 SER 158 158 158 SER SER A ? n 
A 1 159 MET 159 159 159 MET MET A ? n 
A 1 160 MET 160 160 160 MET MET A ? n 
A 1 161 ILE 161 161 161 ILE ILE A ? n 
A 1 162 CYS 162 162 162 CYS CYS A ? n 
A 1 163 ALA 163 163 163 ALA ALA A ? n 
A 1 164 PHE 164 164 164 PHE PHE A ? n 
A 1 165 GLY 165 165 165 GLY GLY A ? n 
A 1 166 HIS 166 166 166 HIS HIS A ? n 
A 1 167 GLY 167 167 167 GLY GLY A ? n 
A 1 168 GLY 168 168 168 GLY GLY A ? n 
A 1 169 SER 169 169 169 SER SER A ? n 
A 1 170 CYS 170 170 170 CYS CYS A ? n 
A 1 171 ASN 171 171 171 ASN ASN A ? n 
A 1 172 GLY 172 172 172 GLY GLY A ? n 
A 1 173 ASP 173 173 173 ASP ASP A ? n 
A 1 174 GLY 174 174 174 GLY GLY A ? n 
A 1 175 GLY 175 175 175 GLY GLY A ? n 
A 1 176 GLY 176 176 176 GLY GLY A ? n 
A 1 177 PRO 177 177 177 PRO PRO A ? n 
A 1 178 LEU 178 178 178 LEU LEU A ? n 
A 1 179 VAL 179 179 179 VAL VAL A ? n 
A 1 180 CYS 180 180 180 CYS CYS A ? n 
A 1 181 GLY 181 181 181 GLY GLY A ? n 
A 1 182 ASN 182 182 182 ASN ASN A ? n 
A 1 183 THR 183 183 183 THR THR A ? n 
A 1 184 ALA 184 184 184 ALA ALA A ? n 
A 1 185 VAL 185 185 185 VAL VAL A ? n 
A 1 186 GLY 186 186 186 GLY GLY A ? n 
A 1 187 ILE 187 187 187 ILE ILE A ? n 
A 1 188 THR 188 188 188 THR THR A ? n 
A 1 189 ILE 189 189 189 ILE ILE A ? n 
A 1 190 PHE 190 190 190 PHE PHE A ? n 
A 1 191 ARG 191 191 191 ARG ARG A ? n 
A 1 192 ASP 192 192 192 ASP ASP A ? n 
A 1 193 ARG 193 193 193 ARG ARG A ? n 
A 1 194 LEU 194 194 194 LEU LEU A ? n 
A 1 195 CYS 195 195 195 CYS CYS A ? n 
A 1 196 ASN 196 196 196 ASN ASN A ? n 
A 1 197 SER 197 197 197 SER SER A ? n 
A 1 198 ARG 198 198 198 ARG ARG A ? n 
A 1 199 LEU 199 199 199 LEU LEU A ? n 
A 1 200 LEU 200 200 200 LEU LEU A ? n 
A 1 201 PRO 201 201 201 PRO PRO A ? n 
A 1 202 ASN 202 202 202 ASN ASN A ? n 
A 1 203 VAL 203 203 203 VAL VAL A ? n 
A 1 204 TYR 204 204 204 TYR TYR A ? n 
A 1 205 THR 205 205 205 THR THR A ? n 
A 1 206 LYS 206 206 206 LYS LYS A ? n 
A 1 207 ILE 207 207 207 ILE ILE A ? n 
A 1 208 SER 208 208 208 SER SER A ? n 
A 1 209 ALA 209 209 209 ALA ALA A ? n 
A 1 210 TYR 210 210 210 TYR TYR A ? n 
A 1 211 VAL 211 211 211 VAL VAL A ? n 
A 1 212 PRO 212 212 212 PRO PRO A ? n 
A 1 213 TRP 213 213 213 TRP TRP A ? n 
A 1 214 ILE 214 214 214 ILE ILE A ? n 
A 1 215 ARG 215 215 215 ARG ARG A ? n 
A 1 216 SER 216 216 216 SER SER A ? n 
A 1 217 ILE 217 217 217 ILE ILE A ? n 
A 1 218 ILE 218 218 218 ILE ILE A ? n 
A 1 219 GLY 219 219 219 GLY GLY A ? n 
A 1 220 ASN 220 220 220 ASN ASN A ? n 
A 1 221 VAL 221 221 221 VAL VAL A ? n 
# 
loop_
_atom_site.group_PDB 
_atom_site.id 
_atom_site.type_symbol 
_atom_site.label_atom_id 
_atom_site.label_alt_id 
_atom_site.label_comp_id 
_atom_site.label_asym_id 
_atom_site.label_entity_id 
_atom_site.label_seq_id 
_atom_site.pdbx_PDB_ins_code 
_atom_site.Cartn_x 
_atom_site.Cartn_y 
_atom_site.Cartn_z 
_atom_site.occupancy 
_atom_site.B_iso_or_equiv 
_atom_site.pdbx_formal_charge 
_atom_site.auth_seq_id 
_atom_site.auth_comp_id 
_atom_site.auth_asym_id 
_atom_site.auth_atom_id 
_atom_site.pdbx_PDB_model_num 
ATOM 1    N N   ? SER A 1   1 ?  -1.416  11.305  -1.578 1.000 68.390 ? 1   SER A N   1 
ATOM 2    C CA  ? SER A 1   1 ?  -1.698  12.221  -2.678 1.000 68.390 ? 1   SER A CA  1 
ATOM 3    C C   ? SER A 1   1 ?  -1.289  11.618  -4.018 1.000 68.390 ? 1   SER A C   1 
ATOM 4    C CB  ? SER A 1   1 ?  -0.975  13.551  -2.466 1.000 68.390 ? 1   SER A CB  1 
ATOM 5    O O   ? SER A 1   1 ?  -0.434  10.732  -4.071 1.000 68.390 ? 1   SER A O   1 
ATOM 6    O OG  ? SER A 1   1 ?   0.406  13.425  -2.759 1.000 68.390 ? 1   SER A OG  1 
ATOM 7    N N   ? ILE A 1   2 ?  -2.083  11.758  -4.889 1.000 83.000 ? 2   ILE A N   1 
ATOM 8    C CA  ? ILE A 1   2 ?  -1.860  11.265  -6.244 1.000 83.000 ? 2   ILE A CA  1 
ATOM 9    C C   ? ILE A 1   2 ?  -1.456  12.423  -7.154 1.000 83.000 ? 2   ILE A C   1 
ATOM 10   C CB  ? ILE A 1   2 ?  -3.115  10.558  -6.802 1.000 83.000 ? 2   ILE A CB  1 
ATOM 11   O O   ? ILE A 1   2 ?  -2.243  13.344  -7.384 1.000 83.000 ? 2   ILE A O   1 
ATOM 12   C CG1 ? ILE A 1   2 ?  -3.549   9.423  -5.867 1.000 83.000 ? 2   ILE A CG1 1 
ATOM 13   C CG2 ? ILE A 1   2 ?  -2.854  10.032  -8.217 1.000 83.000 ? 2   ILE A CG2 1 
ATOM 14   C CD1 ? ILE A 1   2 ?  -2.499   8.337  -5.683 1.000 83.000 ? 2   ILE A CD1 1 
ATOM 15   N N   ? VAL A 1   3 ?  -0.133  12.575  -7.531 1.000 83.770 ? 3   VAL A N   1 
ATOM 16   C CA  ? VAL A 1   3 ?   0.373  13.624  -8.411 1.000 83.770 ? 3   VAL A CA  1 
ATOM 17   C C   ? VAL A 1   3 ?  -0.124  13.388  -9.835 1.000 83.770 ? 3   VAL A C   1 
ATOM 18   C CB  ? VAL A 1   3 ?   1.917  13.687  -8.388 1.000 83.770 ? 3   VAL A CB  1 
ATOM 19   O O   ? VAL A 1   3 ?  -0.087  12.261 -10.334 1.000 83.770 ? 3   VAL A O   1 
ATOM 20   C CG1 ? VAL A 1   3 ?   2.426  14.775  -9.332 1.000 83.770 ? 3   VAL A CG1 1 
ATOM 21   C CG2 ? VAL A 1   3 ?   2.420  13.931  -6.967 1.000 83.770 ? 3   VAL A CG2 1 
ATOM 22   N N   ? ASP A 1   4 ?  -0.691  14.557 -10.370 1.000 84.080 ? 4   ASP A N   1 
ATOM 23   C CA  ? ASP A 1   4 ?  -1.227  14.508 -11.727 1.000 84.080 ? 4   ASP A CA  1 
ATOM 24   C C   ? ASP A 1   4 ?  -2.399  13.534 -11.820 1.000 84.080 ? 4   ASP A C   1 
ATOM 25   C CB  ? ASP A 1   4 ?  -0.133  14.111 -12.721 1.000 84.080 ? 4   ASP A CB  1 
ATOM 26   O O   ? ASP A 1   4 ?  -2.561  12.843 -12.828 1.000 84.080 ? 4   ASP A O   1 
ATOM 27   C CG  ? ASP A 1   4 ?   0.893  15.208 -12.942 1.000 84.080 ? 4   ASP A CG  1 
ATOM 28   O OD1 ? ASP A 1   4 ?   0.555  16.401 -12.784 1.000 84.080 ? 4   ASP A OD1 1 
ATOM 29   O OD2 ? ASP A 1   4 ?   2.050  14.877 -13.281 1.000 84.080 ? 4   ASP A OD2 1 
ATOM 30   N N   ? GLY A 1   5 ?  -3.047  13.301 -10.632 1.000 86.330 ? 5   GLY A N   1 
ATOM 31   C CA  ? GLY A 1   5 ?  -4.230  12.458 -10.580 1.000 86.330 ? 5   GLY A CA  1 
ATOM 32   C C   ? GLY A 1   5 ?  -5.521  13.229 -10.783 1.000 86.330 ? 5   GLY A C   1 
ATOM 33   O O   ? GLY A 1   5 ?  -5.513  14.461 -10.836 1.000 86.330 ? 5   GLY A O   1 
ATOM 34   N N   ? GLN A 1   6 ?  -6.521  12.600 -11.050 1.000 92.230 ? 6   GLN A N   1 
ATOM 35   C CA  ? GLN A 1   6 ?  -7.863  13.160 -11.175 1.000 92.230 ? 6   GLN A CA  1 
ATOM 36   C C   ? GLN A 1   6 ?  -8.793  12.603 -10.101 1.000 92.230 ? 6   GLN A C   1 
ATOM 37   C CB  ? GLN A 1   6 ?  -8.436  12.877 -12.564 1.000 92.230 ? 6   GLN A CB  1 
ATOM 38   O O   ? GLN A 1   6 ?  -8.557  11.517  -9.569 1.000 92.230 ? 6   GLN A O   1 
ATOM 39   C CG  ? GLN A 1   6 ?  -8.607  11.395 -12.869 1.000 92.230 ? 6   GLN A CG  1 
ATOM 40   C CD  ? GLN A 1   6 ?  -9.010  11.134 -14.308 1.000 92.230 ? 6   GLN A CD  1 
ATOM 41   N NE2 ? GLN A 1   6 ?  -9.694  10.019 -14.540 1.000 92.230 ? 6   GLN A NE2 1 
ATOM 42   O OE1 ? GLN A 1   6 ?  -8.710  11.929 -15.205 1.000 92.230 ? 6   GLN A OE1 1 
ATOM 43   N N   ? GLU A 1   7 ?  -9.733  13.450  -9.747 1.000 94.420 ? 7   GLU A N   1 
ATOM 44   C CA  ? GLU A 1   7 ? -10.704  12.948  -8.780 1.000 94.420 ? 7   GLU A CA  1 
ATOM 45   C C   ? GLU A 1   7 ? -11.328  11.639  -9.253 1.000 94.420 ? 7   GLU A C   1 
ATOM 46   C CB  ? GLU A 1   7 ? -11.797  13.990  -8.524 1.000 94.420 ? 7   GLU A CB  1 
ATOM 47   O O   ? GLU A 1   7 ? -11.758  11.529 -10.403 1.000 94.420 ? 7   GLU A O   1 
ATOM 48   C CG  ? GLU A 1   7 ? -12.785  13.591  -7.438 1.000 94.420 ? 7   GLU A CG  1 
ATOM 49   C CD  ? GLU A 1   7 ? -13.765  14.698  -7.083 1.000 94.420 ? 7   GLU A CD  1 
ATOM 50   O OE1 ? GLU A 1   7 ? -14.778  14.416  -6.403 1.000 94.420 ? 7   GLU A OE1 1 
ATOM 51   O OE2 ? GLU A 1   7 ? -13.518  15.856  -7.488 1.000 94.420 ? 7   GLU A OE2 1 
ATOM 52   N N   ? ALA A 1   8 ? -11.348  10.642  -8.369 1.000 94.550 ? 8   ALA A N   1 
ATOM 53   C CA  ? ALA A 1   8 ? -11.985   9.359  -8.656 1.000 94.550 ? 8   ALA A CA  1 
ATOM 54   C C   ? ALA A 1   8 ? -13.505   9.496  -8.689 1.000 94.550 ? 8   ALA A C   1 
ATOM 55   C CB  ? ALA A 1   8 ? -11.570   8.315  -7.622 1.000 94.550 ? 8   ALA A CB  1 
ATOM 56   O O   ? ALA A 1   8 ? -14.076  10.318  -7.968 1.000 94.550 ? 8   ALA A O   1 
ATOM 57   N N   ? LYS A 1   9 ? -14.053   8.727  -9.617 1.000 94.730 ? 9   LYS A N   1 
ATOM 58   C CA  ? LYS A 1   9 ? -15.507   8.628  -9.534 1.000 94.730 ? 9   LYS A CA  1 
ATOM 59   C C   ? LYS A 1   9 ? -15.946   8.112  -8.166 1.000 94.730 ? 9   LYS A C   1 
ATOM 60   C CB  ? LYS A 1   9 ? -16.047   7.715 -10.636 1.000 94.730 ? 9   LYS A CB  1 
ATOM 61   O O   ? LYS A 1   9 ? -15.396   7.131  -7.661 1.000 94.730 ? 9   LYS A O   1 
ATOM 62   C CG  ? LYS A 1   9 ? -17.566   7.669 -10.713 1.000 94.730 ? 9   LYS A CG  1 
ATOM 63   C CD  ? LYS A 1   9 ? -18.042   6.750 -11.830 1.000 94.730 ? 9   LYS A CD  1 
ATOM 64   C CE  ? LYS A 1   9 ? -19.561   6.640 -11.857 1.000 94.730 ? 9   LYS A CE  1 
ATOM 65   N NZ  ? LYS A 1   9 ? -20.032   5.745 -12.955 1.000 94.730 ? 9   LYS A NZ  1 
ATOM 66   N N   ? PRO A 1  10 ? -16.846   8.853  -7.473 1.000 93.670 ? 10  PRO A N   1 
ATOM 67   C CA  ? PRO A 1  10 ? -17.288   8.392  -6.154 1.000 93.670 ? 10  PRO A CA  1 
ATOM 68   C C   ? PRO A 1  10 ? -17.613   6.900  -6.129 1.000 93.670 ? 10  PRO A C   1 
ATOM 69   C CB  ? PRO A 1  10 ? -18.542   9.229  -5.891 1.000 93.670 ? 10  PRO A CB  1 
ATOM 70   O O   ? PRO A 1  10 ? -18.316   6.403  -7.013 1.000 93.670 ? 10  PRO A O   1 
ATOM 71   C CG  ? PRO A 1  10 ? -18.324  10.495  -6.654 1.000 93.670 ? 10  PRO A CG  1 
ATOM 72   C CD  ? PRO A 1  10 ? -17.627  10.162  -7.942 1.000 93.670 ? 10  PRO A CD  1 
ATOM 73   N N   ? HIS A 1  11 ? -16.869   6.194  -5.154 1.000 92.350 ? 11  HIS A N   1 
ATOM 74   C CA  ? HIS A 1  11 ? -17.112   4.796  -4.817 1.000 92.350 ? 11  HIS A CA  1 
ATOM 75   C C   ? HIS A 1  11 ? -16.714   3.875  -5.966 1.000 92.350 ? 11  HIS A C   1 
ATOM 76   C CB  ? HIS A 1  11 ? -18.583   4.580  -4.456 1.000 92.350 ? 11  HIS A CB  1 
ATOM 77   O O   ? HIS A 1  11 ? -17.175   2.734  -6.041 1.000 92.350 ? 11  HIS A O   1 
ATOM 78   C CG  ? HIS A 1  11 ? -19.063   5.458  -3.345 1.000 92.350 ? 11  HIS A CG  1 
ATOM 79   C CD2 ? HIS A 1  11 ? -20.056   6.377  -3.304 1.000 92.350 ? 11  HIS A CD2 1 
ATOM 80   N ND1 ? HIS A 1  11 ? -18.496   5.445  -2.089 1.000 92.350 ? 11  HIS A ND1 1 
ATOM 81   C CE1 ? HIS A 1  11 ? -19.122   6.322  -1.321 1.000 92.350 ? 11  HIS A CE1 1 
ATOM 82   N NE2 ? HIS A 1  11 ? -20.073   6.901  -2.034 1.000 92.350 ? 11  HIS A NE2 1 
ATOM 83   N N   ? SER A 1  12 ? -15.982   4.340  -6.952 1.000 94.920 ? 12  SER A N   1 
ATOM 84   C CA  ? SER A 1  12 ? -15.398   3.538  -8.022 1.000 94.920 ? 12  SER A CA  1 
ATOM 85   C C   ? SER A 1  12 ? -14.230   2.701  -7.511 1.000 94.920 ? 12  SER A C   1 
ATOM 86   C CB  ? SER A 1  12 ? -14.930   4.434  -9.169 1.000 94.920 ? 12  SER A CB  1 
ATOM 87   O O   ? SER A 1  12 ? -13.790   1.765  -8.181 1.000 94.920 ? 12  SER A O   1 
ATOM 88   O OG  ? SER A 1  12 ? -13.921   5.328  -8.731 1.000 94.920 ? 12  SER A OG  1 
ATOM 89   N N   ? ARG A 1  13 ? -13.746   2.910  -6.362 1.000 95.830 ? 13  ARG A N   1 
ATOM 90   C CA  ? ARG A 1  13 ? -12.715   2.163  -5.649 1.000 95.830 ? 13  ARG A CA  1 
ATOM 91   C C   ? ARG A 1  13 ? -13.221   1.690  -4.290 1.000 95.830 ? 13  ARG A C   1 
ATOM 92   C CB  ? ARG A 1  13 ? -11.458   3.018  -5.471 1.000 95.830 ? 13  ARG A CB  1 
ATOM 93   O O   ? ARG A 1  13 ? -12.815   2.216  -3.252 1.000 95.830 ? 13  ARG A O   1 
ATOM 94   C CG  ? ARG A 1  13 ? -10.915   3.593  -6.769 1.000 95.830 ? 13  ARG A CG  1 
ATOM 95   C CD  ? ARG A 1  13 ? -10.394   2.503  -7.694 1.000 95.830 ? 13  ARG A CD  1 
ATOM 96   N NE  ? ARG A 1  13 ?  -9.792   3.062  -8.901 1.000 95.830 ? 13  ARG A NE  1 
ATOM 97   N NH1 ? ARG A 1  13 ? -11.769   3.156 -10.093 1.000 95.830 ? 13  ARG A NH1 1 
ATOM 98   N NH2 ? ARG A 1  13 ?  -9.813   3.865 -11.053 1.000 95.830 ? 13  ARG A NH2 1 
ATOM 99   C CZ  ? ARG A 1  13 ? -10.459   3.360 -10.013 1.000 95.830 ? 13  ARG A CZ  1 
ATOM 100  N N   ? PRO A 1  14 ? -14.033   0.689  -4.233 1.000 95.980 ? 14  PRO A N   1 
ATOM 101  C CA  ? PRO A 1  14 ? -14.751   0.275  -3.025 1.000 95.980 ? 14  PRO A CA  1 
ATOM 102  C C   ? PRO A 1  14 ? -13.840  -0.388  -1.995 1.000 95.980 ? 14  PRO A C   1 
ATOM 103  C CB  ? PRO A 1  14 ? -15.790  -0.717  -3.555 1.000 95.980 ? 14  PRO A CB  1 
ATOM 104  O O   ? PRO A 1  14 ? -14.234  -0.562  -0.839 1.000 95.980 ? 14  PRO A O   1 
ATOM 105  C CG  ? PRO A 1  14 ? -15.188  -1.267  -4.808 1.000 95.980 ? 14  PRO A CG  1 
ATOM 106  C CD  ? PRO A 1  14 ? -14.416  -0.172  -5.487 1.000 95.980 ? 14  PRO A CD  1 
ATOM 107  N N   ? TYR A 1  15 ? -12.582  -0.661  -2.352 1.000 97.510 ? 15  TYR A N   1 
ATOM 108  C CA  ? TYR A 1  15 ? -11.602  -1.316  -1.492 1.000 97.510 ? 15  TYR A CA  1 
ATOM 109  C C   ? TYR A 1  15 ? -10.748  -0.289  -0.758 1.000 97.510 ? 15  TYR A C   1 
ATOM 110  C CB  ? TYR A 1  15 ? -10.706  -2.249  -2.313 1.000 97.510 ? 15  TYR A CB  1 
ATOM 111  O O   ? TYR A 1  15 ? -10.023  -0.631   0.179 1.000 97.510 ? 15  TYR A O   1 
ATOM 112  C CG  ? TYR A 1  15 ? -10.151  -1.612  -3.564 1.000 97.510 ? 15  TYR A CG  1 
ATOM 113  C CD1 ? TYR A 1  15 ? -10.716  -1.871  -4.810 1.000 97.510 ? 15  TYR A CD1 1 
ATOM 114  C CD2 ? TYR A 1  15 ?  -9.060  -0.752  -3.502 1.000 97.510 ? 15  TYR A CD2 1 
ATOM 115  C CE1 ? TYR A 1  15 ? -10.207  -1.289  -5.966 1.000 97.510 ? 15  TYR A CE1 1 
ATOM 116  C CE2 ? TYR A 1  15 ?  -8.543  -0.163  -4.652 1.000 97.510 ? 15  TYR A CE2 1 
ATOM 117  O OH  ? TYR A 1  15 ?  -8.614   0.142  -7.018 1.000 97.510 ? 15  TYR A OH  1 
ATOM 118  C CZ  ? TYR A 1  15 ?  -9.122  -0.437  -5.877 1.000 97.510 ? 15  TYR A CZ  1 
ATOM 119  N N   ? MET A 1  16 ? -10.762   0.953  -1.212 1.000 96.820 ? 16  MET A N   1 
ATOM 120  C CA  ? MET A 1  16 ?  -9.884   1.992  -0.681 1.000 96.820 ? 16  MET A CA  1 
ATOM 121  C C   ? MET A 1  16 ? -10.250   2.330   0.760 1.000 96.820 ? 16  MET A C   1 
ATOM 122  C CB  ? MET A 1  16 ?  -9.954   3.250  -1.548 1.000 96.820 ? 16  MET A CB  1 
ATOM 123  O O   ? MET A 1  16 ? -11.431   2.454   1.092 1.000 96.820 ? 16  MET A O   1 
ATOM 124  C CG  ? MET A 1  16 ?  -9.057   3.200  -2.774 1.000 96.820 ? 16  MET A CG  1 
ATOM 125  S SD  ? MET A 1  16 ?  -7.294   2.926  -2.345 1.000 96.820 ? 16  MET A SD  1 
ATOM 126  C CE  ? MET A 1  16 ?  -6.915   4.500  -1.526 1.000 96.820 ? 16  MET A CE  1 
ATOM 127  N N   ? VAL A 1  17 ?  -9.213   2.478   1.597 1.000 96.810 ? 17  VAL A N   1 
ATOM 128  C CA  ? VAL A 1  17 ?  -9.460   2.881   2.978 1.000 96.810 ? 17  VAL A CA  1 
ATOM 129  C C   ? VAL A 1  17 ?  -8.486   3.988   3.376 1.000 96.810 ? 17  VAL A C   1 
ATOM 130  C CB  ? VAL A 1  17 ?  -9.334   1.685   3.949 1.000 96.810 ? 17  VAL A CB  1 
ATOM 131  O O   ? VAL A 1  17 ?  -7.380   4.073   2.837 1.000 96.810 ? 17  VAL A O   1 
ATOM 132  C CG1 ? VAL A 1  17 ? -10.265   0.549   3.530 1.000 96.810 ? 17  VAL A CG1 1 
ATOM 133  C CG2 ? VAL A 1  17 ?  -7.887   1.200   4.012 1.000 96.810 ? 17  VAL A CG2 1 
ATOM 134  N N   ? SER A 1  18 ?  -8.962   4.816   4.315 1.000 95.810 ? 18  SER A N   1 
ATOM 135  C CA  ? SER A 1  18 ?  -8.108   5.807   4.961 1.000 95.810 ? 18  SER A CA  1 
ATOM 136  C C   ? SER A 1  18 ?  -7.619   5.315   6.318 1.000 95.810 ? 18  SER A C   1 
ATOM 137  C CB  ? SER A 1  18 ?  -8.855   7.131   5.128 1.000 95.810 ? 18  SER A CB  1 
ATOM 138  O O   ? SER A 1  18 ?  -8.423   4.963   7.184 1.000 95.810 ? 18  SER A O   1 
ATOM 139  O OG  ? SER A 1  18 ?  -8.025   8.103   5.740 1.000 95.810 ? 18  SER A OG  1 
ATOM 140  N N   ? VAL A 1  19 ?  -6.314   5.204   6.412 1.000 95.500 ? 19  VAL A N   1 
ATOM 141  C CA  ? VAL A 1  19 ?  -5.710   4.903   7.705 1.000 95.500 ? 19  VAL A CA  1 
ATOM 142  C C   ? VAL A 1  19 ?  -5.426   6.201   8.458 1.000 95.500 ? 19  VAL A C   1 
ATOM 143  C CB  ? VAL A 1  19 ?  -4.410   4.083   7.548 1.000 95.500 ? 19  VAL A CB  1 
ATOM 144  O O   ? VAL A 1  19 ?  -4.642   7.034   7.998 1.000 95.500 ? 19  VAL A O   1 
ATOM 145  C CG1 ? VAL A 1  19 ?  -3.828   3.725   8.914 1.000 95.500 ? 19  VAL A CG1 1 
ATOM 146  C CG2 ? VAL A 1  19 ?  -4.672   2.821   6.728 1.000 95.500 ? 19  VAL A CG2 1 
ATOM 147  N N   ? GLN A 1  20 ?  -6.096   6.315   9.697 1.000 94.550 ? 20  GLN A N   1 
ATOM 148  C CA  ? GLN A 1  20 ?  -6.112   7.625  10.341 1.000 94.550 ? 20  GLN A CA  1 
ATOM 149  C C   ? GLN A 1  20 ?  -5.481   7.564  11.729 1.000 94.550 ? 20  GLN A C   1 
ATOM 150  C CB  ? GLN A 1  20 ?  -7.542   8.158  10.438 1.000 94.550 ? 20  GLN A CB  1 
ATOM 151  O O   ? GLN A 1  20 ?  -5.554   6.536  12.405 1.000 94.550 ? 20  GLN A O   1 
ATOM 152  C CG  ? GLN A 1  20 ?  -8.171   8.481   9.089 1.000 94.550 ? 20  GLN A CG  1 
ATOM 153  C CD  ? GLN A 1  20 ?  -9.550   9.100   9.217 1.000 94.550 ? 20  GLN A CD  1 
ATOM 154  N NE2 ? GLN A 1  20 ? -10.190   9.363   8.083 1.000 94.550 ? 20  GLN A NE2 1 
ATOM 155  O OE1 ? GLN A 1  20 ? -10.036   9.341  10.327 1.000 94.550 ? 20  GLN A OE1 1 
ATOM 156  N N   ? LEU A 1  21 ?  -4.860   8.673  12.039 1.000 92.340 ? 21  LEU A N   1 
ATOM 157  C CA  ? LEU A 1  21 ?  -4.411   8.964  13.396 1.000 92.340 ? 21  LEU A CA  1 
ATOM 158  C C   ? LEU A 1  21 ?  -5.080  10.226  13.931 1.000 92.340 ? 21  LEU A C   1 
ATOM 159  C CB  ? LEU A 1  21 ?  -2.889   9.125  13.435 1.000 92.340 ? 21  LEU A CB  1 
ATOM 160  O O   ? LEU A 1  21 ?  -4.918  11.308  13.363 1.000 92.340 ? 21  LEU A O   1 
ATOM 161  C CG  ? LEU A 1  21 ?  -2.265   9.350  14.813 1.000 92.340 ? 21  LEU A CG  1 
ATOM 162  C CD1 ? LEU A 1  21 ?  -2.435   8.107  15.680 1.000 92.340 ? 21  LEU A CD1 1 
ATOM 163  C CD2 ? LEU A 1  21 ?  -0.792   9.718  14.680 1.000 92.340 ? 21  LEU A CD2 1 
ATOM 164  N N   ? PHE A 1  22 ?  -5.903  10.052  15.055 1.000 90.200 ? 22  PHE A N   1 
ATOM 165  C CA  ? PHE A 1  22 ?  -6.649  11.143  15.672 1.000 90.200 ? 22  PHE A CA  1 
ATOM 166  C C   ? PHE A 1  22 ?  -7.511  11.860  14.639 1.000 90.200 ? 22  PHE A C   1 
ATOM 167  C CB  ? PHE A 1  22 ?  -5.696  12.137  16.342 1.000 90.200 ? 22  PHE A CB  1 
ATOM 168  O O   ? PHE A 1  22 ?  -7.566  13.092  14.617 1.000 90.200 ? 22  PHE A O   1 
ATOM 169  C CG  ? PHE A 1  22 ?  -4.816  11.518  17.394 1.000 90.200 ? 22  PHE A CG  1 
ATOM 170  C CD1 ? PHE A 1  22 ?  -5.369  10.919  18.519 1.000 90.200 ? 22  PHE A CD1 1 
ATOM 171  C CD2 ? PHE A 1  22 ?  -3.434  11.537  17.259 1.000 90.200 ? 22  PHE A CD2 1 
ATOM 172  C CE1 ? PHE A 1  22 ?  -4.557  10.345  19.494 1.000 90.200 ? 22  PHE A CE1 1 
ATOM 173  C CE2 ? PHE A 1  22 ?  -2.615  10.966  18.229 1.000 90.200 ? 22  PHE A CE2 1 
ATOM 174  C CZ  ? PHE A 1  22 ?  -3.179  10.372  19.347 1.000 90.200 ? 22  PHE A CZ  1 
ATOM 175  N N   ? GLY A 1  23 ?  -8.123  11.040  13.650 1.000 88.540 ? 23  GLY A N   1 
ATOM 176  C CA  ? GLY A 1  23 ?  -9.100  11.588  12.723 1.000 88.540 ? 23  GLY A CA  1 
ATOM 177  C C   ? GLY A 1  23 ?  -8.472  12.206  11.489 1.000 88.540 ? 23  GLY A C   1 
ATOM 178  O O   ? GLY A 1  23 ?  -9.178  12.691  10.603 1.000 88.540 ? 23  GLY A O   1 
ATOM 179  N N   ? GLN A 1  24 ?  -7.085  12.124  11.495 1.000 90.150 ? 24  GLN A N   1 
ATOM 180  C CA  ? GLN A 1  24 ?  -6.351  12.661  10.354 1.000 90.150 ? 24  GLN A CA  1 
ATOM 181  C C   ? GLN A 1  24 ?  -5.752  11.540   9.509 1.000 90.150 ? 24  GLN A C   1 
ATOM 182  C CB  ? GLN A 1  24 ?  -5.249  13.611  10.823 1.000 90.150 ? 24  GLN A CB  1 
ATOM 183  O O   ? GLN A 1  24 ?  -5.135  10.616  10.042 1.000 90.150 ? 24  GLN A O   1 
ATOM 184  C CG  ? GLN A 1  24 ?  -5.772  14.889  11.467 1.000 90.150 ? 24  GLN A CG  1 
ATOM 185  C CD  ? GLN A 1  24 ?  -4.667  15.875  11.796 1.000 90.150 ? 24  GLN A CD  1 
ATOM 186  N NE2 ? GLN A 1  24 ?  -5.011  16.927  12.530 1.000 90.150 ? 24  GLN A NE2 1 
ATOM 187  O OE1 ? GLN A 1  24 ?  -3.513  15.691  11.395 1.000 90.150 ? 24  GLN A OE1 1 
ATOM 188  N N   ? ASN A 1  25 ?  -5.945  11.696   8.235 1.000 91.480 ? 25  ASN A N   1 
ATOM 189  C CA  ? ASN A 1  25 ?  -5.361  10.734   7.307 1.000 91.480 ? 25  ASN A CA  1 
ATOM 190  C C   ? ASN A 1  25 ?  -3.836  10.776   7.343 1.000 91.480 ? 25  ASN A C   1 
ATOM 191  C CB  ? ASN A 1  25 ?  -5.865  10.986   5.884 1.000 91.480 ? 25  ASN A CB  1 
ATOM 192  O O   ? ASN A 1  25 ?  -3.234  11.829   7.128 1.000 91.480 ? 25  ASN A O   1 
ATOM 193  C CG  ? ASN A 1  25 ?  -5.318   9.986   4.885 1.000 91.480 ? 25  ASN A CG  1 
ATOM 194  N ND2 ? ASN A 1  25 ?  -4.415  10.441   4.024 1.000 91.480 ? 25  ASN A ND2 1 
ATOM 195  O OD1 ? ASN A 1  25 ?  -5.704   8.814   4.886 1.000 91.480 ? 25  ASN A OD1 1 
ATOM 196  N N   ? ILE A 1  26 ?  -3.194   9.588   7.593 1.000 91.600 ? 26  ILE A N   1 
ATOM 197  C CA  ? ILE A 1  26 ?  -1.737   9.550   7.660 1.000 91.600 ? 26  ILE A CA  1 
ATOM 198  C C   ? ILE A 1  26 ?  -1.198   8.560   6.630 1.000 91.600 ? 26  ILE A C   1 
ATOM 199  C CB  ? ILE A 1  26 ?  -1.245   9.172   9.075 1.000 91.600 ? 26  ILE A CB  1 
ATOM 200  O O   ? ILE A 1  26 ?  -0.036   8.646   6.225 1.000 91.600 ? 26  ILE A O   1 
ATOM 201  C CG1 ? ILE A 1  26 ?  -1.798   7.802   9.484 1.000 91.600 ? 26  ILE A CG1 1 
ATOM 202  C CG2 ? ILE A 1  26 ?  -1.642  10.248  10.090 1.000 91.600 ? 26  ILE A CG2 1 
ATOM 203  C CD1 ? ILE A 1  26 ?  -1.021   7.131  10.609 1.000 91.600 ? 26  ILE A CD1 1 
ATOM 204  N N   ? CYS A 1  27 ?  -1.997   7.581   6.246 1.000 94.060 ? 27  CYS A N   1 
ATOM 205  C CA  ? CYS A 1  27 ?  -1.690   6.591   5.221 1.000 94.060 ? 27  CYS A CA  1 
ATOM 206  C C   ? CYS A 1  27 ?  -2.956   6.139   4.502 1.000 94.060 ? 27  CYS A C   1 
ATOM 207  C CB  ? CYS A 1  27 ?  -0.984   5.383   5.836 1.000 94.060 ? 27  CYS A CB  1 
ATOM 208  O O   ? CYS A 1  27 ?  -4.066   6.458   4.932 1.000 94.060 ? 27  CYS A O   1 
ATOM 209  S SG  ? CYS A 1  27 ?   0.762   5.668   6.200 1.000 94.060 ? 27  CYS A SG  1 
ATOM 210  N N   ? ALA A 1  28 ?  -2.678   5.490   3.476 1.000 94.770 ? 28  ALA A N   1 
ATOM 211  C CA  ? ALA A 1  28 ?  -3.748   4.771   2.790 1.000 94.770 ? 28  ALA A CA  1 
ATOM 212  C C   ? ALA A 1  28 ?  -3.638   3.268   3.026 1.000 94.770 ? 28  ALA A C   1 
ATOM 213  C CB  ? ALA A 1  28 ?  -3.718   5.075   1.294 1.000 94.770 ? 28  ALA A CB  1 
ATOM 214  O O   ? ALA A 1  28 ?  -2.682   2.799   3.648 1.000 94.770 ? 28  ALA A O   1 
ATOM 215  N N   ? GLY A 1  29 ?  -4.721   2.519   2.682 1.000 96.800 ? 29  GLY A N   1 
ATOM 216  C CA  ? GLY A 1  29 ?  -4.817   1.068   2.696 1.000 96.800 ? 29  GLY A CA  1 
ATOM 217  C C   ? GLY A 1  29 ?  -5.934   0.535   1.819 1.000 96.800 ? 29  GLY A C   1 
ATOM 218  O O   ? GLY A 1  29 ?  -6.618   1.304   1.141 1.000 96.800 ? 29  GLY A O   1 
ATOM 219  N N   ? PHE A 1  30 ?  -6.001  -0.787   1.787 1.000 98.080 ? 30  PHE A N   1 
ATOM 220  C CA  ? PHE A 1  30 ?  -7.101  -1.350   1.012 1.000 98.080 ? 30  PHE A CA  1 
ATOM 221  C C   ? PHE A 1  30 ?  -7.578  -2.662   1.623 1.000 98.080 ? 30  PHE A C   1 
ATOM 222  C CB  ? PHE A 1  30 ?  -6.676  -1.572  -0.443 1.000 98.080 ? 30  PHE A CB  1 
ATOM 223  O O   ? PHE A 1  30 ?  -6.809  -3.358   2.290 1.000 98.080 ? 30  PHE A O   1 
ATOM 224  C CG  ? PHE A 1  30 ?  -5.432  -2.406  -0.592 1.000 98.080 ? 30  PHE A CG  1 
ATOM 225  C CD1 ? PHE A 1  30 ?  -4.174  -1.835  -0.441 1.000 98.080 ? 30  PHE A CD1 1 
ATOM 226  C CD2 ? PHE A 1  30 ?  -5.520  -3.761  -0.883 1.000 98.080 ? 30  PHE A CD2 1 
ATOM 227  C CE1 ? PHE A 1  30 ?  -3.021  -2.603  -0.578 1.000 98.080 ? 30  PHE A CE1 1 
ATOM 228  C CE2 ? PHE A 1  30 ?  -4.372  -4.535  -1.022 1.000 98.080 ? 30  PHE A CE2 1 
ATOM 229  C CZ  ? PHE A 1  30 ?  -3.123  -3.954  -0.869 1.000 98.080 ? 30  PHE A CZ  1 
ATOM 230  N N   ? LEU A 1  31 ?  -8.896  -2.871   1.450 1.000 98.010 ? 31  LEU A N   1 
ATOM 231  C CA  ? LEU A 1  31 ?  -9.558  -4.047   2.004 1.000 98.010 ? 31  LEU A CA  1 
ATOM 232  C C   ? LEU A 1  31 ?  -9.203  -5.297   1.207 1.000 98.010 ? 31  LEU A C   1 
ATOM 233  C CB  ? LEU A 1  31 ? -11.076  -3.850   2.019 1.000 98.010 ? 31  LEU A CB  1 
ATOM 234  O O   ? LEU A 1  31 ?  -9.292  -5.300  -0.023 1.000 98.010 ? 31  LEU A O   1 
ATOM 235  C CG  ? LEU A 1  31 ? -11.627  -2.901   3.084 1.000 98.010 ? 31  LEU A CG  1 
ATOM 236  C CD1 ? LEU A 1  31 ? -13.100  -2.604   2.819 1.000 98.010 ? 31  LEU A CD1 1 
ATOM 237  C CD2 ? LEU A 1  31 ? -11.438  -3.492   4.477 1.000 98.010 ? 31  LEU A CD2 1 
ATOM 238  N N   ? ILE A 1  32 ?  -8.810  -6.406   1.934 1.000 97.070 ? 32  ILE A N   1 
ATOM 239  C CA  ? ILE A 1  32 ?  -8.535  -7.678   1.275 1.000 97.070 ? 32  ILE A CA  1 
ATOM 240  C C   ? ILE A 1  32 ?  -9.489  -8.749   1.801 1.000 97.070 ? 32  ILE A C   1 
ATOM 241  C CB  ? ILE A 1  32 ?  -7.069  -8.118   1.484 1.000 97.070 ? 32  ILE A CB  1 
ATOM 242  O O   ? ILE A 1  32 ?  -9.526  -9.866   1.281 1.000 97.070 ? 32  ILE A O   1 
ATOM 243  C CG1 ? ILE A 1  32 ?  -6.748  -8.217   2.979 1.000 97.070 ? 32  ILE A CG1 1 
ATOM 244  C CG2 ? ILE A 1  32 ?  -6.110  -7.151   0.781 1.000 97.070 ? 32  ILE A CG2 1 
ATOM 245  C CD1 ? ILE A 1  32 ?  -5.454  -8.957   3.288 1.000 97.070 ? 32  ILE A CD1 1 
ATOM 246  N N   ? SER A 1  33 ? -10.315  -8.383   2.850 1.000 96.160 ? 33  SER A N   1 
ATOM 247  C CA  ? SER A 1  33 ? -11.445  -9.107   3.424 1.000 96.160 ? 33  SER A CA  1 
ATOM 248  C C   ? SER A 1  33 ? -12.341  -8.178   4.237 1.000 96.160 ? 33  SER A C   1 
ATOM 249  C CB  ? SER A 1  33 ? -10.954 -10.256   4.306 1.000 96.160 ? 33  SER A CB  1 
ATOM 250  O O   ? SER A 1  33 ? -12.085  -6.975   4.318 1.000 96.160 ? 33  SER A O   1 
ATOM 251  O OG  ? SER A 1  33 ? -10.542  -9.776   5.574 1.000 96.160 ? 33  SER A OG  1 
ATOM 252  N N   ? ASP A 1  34 ? -13.451  -8.734   4.810 1.000 96.050 ? 34  ASP A N   1 
ATOM 253  C CA  ? ASP A 1  34 ? -14.364  -7.900   5.586 1.000 96.050 ? 34  ASP A CA  1 
ATOM 254  C C   ? ASP A 1  34 ? -13.771  -7.561   6.951 1.000 96.050 ? 34  ASP A C   1 
ATOM 255  C CB  ? ASP A 1  34 ? -15.715  -8.598   5.757 1.000 96.050 ? 34  ASP A CB  1 
ATOM 256  O O   ? ASP A 1  34 ? -14.381  -6.830   7.735 1.000 96.050 ? 34  ASP A O   1 
ATOM 257  C CG  ? ASP A 1  34 ? -15.598  -9.961   6.416 1.000 96.050 ? 34  ASP A CG  1 
ATOM 258  O OD1 ? ASP A 1  34 ? -14.481 -10.349   6.821 1.000 96.050 ? 34  ASP A OD1 1 
ATOM 259  O OD2 ? ASP A 1  34 ? -16.632 -10.655   6.529 1.000 96.050 ? 34  ASP A OD2 1 
ATOM 260  N N   ? ARG A 1  35 ? -12.487  -8.067   7.190 1.000 96.510 ? 35  ARG A N   1 
ATOM 261  C CA  ? ARG A 1  35 ? -11.893  -7.814   8.499 1.000 96.510 ? 35  ARG A CA  1 
ATOM 262  C C   ? ARG A 1  35 ? -10.432  -7.397   8.367 1.000 96.510 ? 35  ARG A C   1 
ATOM 263  C CB  ? ARG A 1  35 ? -12.005  -9.054   9.389 1.000 96.510 ? 35  ARG A CB  1 
ATOM 264  O O   ? ARG A 1  35 ?  -9.791  -7.041   9.357 1.000 96.510 ? 35  ARG A O   1 
ATOM 265  C CG  ? ARG A 1  35 ? -13.409  -9.313   9.911 1.000 96.510 ? 35  ARG A CG  1 
ATOM 266  C CD  ? ARG A 1  35 ? -13.411 -10.331  11.042 1.000 96.510 ? 35  ARG A CD  1 
ATOM 267  N NE  ? ARG A 1  35 ? -14.762 -10.587  11.535 1.000 96.510 ? 35  ARG A NE  1 
ATOM 268  N NH1 ? ARG A 1  35 ? -14.175 -10.564  13.769 1.000 96.510 ? 35  ARG A NH1 1 
ATOM 269  N NH2 ? ARG A 1  35 ? -16.354 -10.926  13.156 1.000 96.510 ? 35  ARG A NH2 1 
ATOM 270  C CZ  ? ARG A 1  35 ? -15.094 -10.692  12.819 1.000 96.510 ? 35  ARG A CZ  1 
ATOM 271  N N   ? PHE A 1  36 ?  -9.925  -7.455   7.168 1.000 97.660 ? 36  PHE A N   1 
ATOM 272  C CA  ? PHE A 1  36 ?  -8.493  -7.210   7.049 1.000 97.660 ? 36  PHE A CA  1 
ATOM 273  C C   ? PHE A 1  36 ?  -8.215  -6.092   6.052 1.000 97.660 ? 36  PHE A C   1 
ATOM 274  C CB  ? PHE A 1  36 ?  -7.762  -8.487   6.623 1.000 97.660 ? 36  PHE A CB  1 
ATOM 275  O O   ? PHE A 1  36 ?  -8.812  -6.051   4.974 1.000 97.660 ? 36  PHE A O   1 
ATOM 276  C CG  ? PHE A 1  36 ?  -7.575  -9.481   7.738 1.000 97.660 ? 36  PHE A CG  1 
ATOM 277  C CD1 ? PHE A 1  36 ?  -6.481  -9.394   8.590 1.000 97.660 ? 36  PHE A CD1 1 
ATOM 278  C CD2 ? PHE A 1  36 ?  -8.495 -10.503   7.934 1.000 97.660 ? 36  PHE A CD2 1 
ATOM 279  C CE1 ? PHE A 1  36 ?  -6.306 -10.312   9.622 1.000 97.660 ? 36  PHE A CE1 1 
ATOM 280  C CE2 ? PHE A 1  36 ?  -8.327 -11.424   8.963 1.000 97.660 ? 36  PHE A CE2 1 
ATOM 281  C CZ  ? PHE A 1  36 ?  -7.231 -11.328   9.806 1.000 97.660 ? 36  PHE A CZ  1 
ATOM 282  N N   ? VAL A 1  37 ?  -7.327  -5.194   6.471 1.000 98.010 ? 37  VAL A N   1 
ATOM 283  C CA  ? VAL A 1  37 ?  -6.799  -4.097   5.666 1.000 98.010 ? 37  VAL A CA  1 
ATOM 284  C C   ? VAL A 1  37 ?  -5.303  -4.300   5.434 1.000 98.010 ? 37  VAL A C   1 
ATOM 285  C CB  ? VAL A 1  37 ?  -7.054  -2.728   6.335 1.000 98.010 ? 37  VAL A CB  1 
ATOM 286  O O   ? VAL A 1  37 ?  -4.557  -4.593   6.371 1.000 98.010 ? 37  VAL A O   1 
ATOM 287  C CG1 ? VAL A 1  37 ?  -6.359  -1.610   5.560 1.000 98.010 ? 37  VAL A CG1 1 
ATOM 288  C CG2 ? VAL A 1  37 ?  -8.553  -2.457   6.441 1.000 98.010 ? 37  VAL A CG2 1 
ATOM 289  N N   ? LEU A 1  38 ?  -4.962  -4.228   4.169 1.000 97.860 ? 38  LEU A N   1 
ATOM 290  C CA  ? LEU A 1  38 ?  -3.546  -4.264   3.818 1.000 97.860 ? 38  LEU A CA  1 
ATOM 291  C C   ? LEU A 1  38 ?  -2.978  -2.854   3.701 1.000 97.860 ? 38  LEU A C   1 
ATOM 292  C CB  ? LEU A 1  38 ?  -3.339  -5.020   2.503 1.000 97.860 ? 38  LEU A CB  1 
ATOM 293  O O   ? LEU A 1  38 ?  -3.590  -1.983   3.078 1.000 97.860 ? 38  LEU A O   1 
ATOM 294  C CG  ? LEU A 1  38 ?  -1.939  -5.586   2.259 1.000 97.860 ? 38  LEU A CG  1 
ATOM 295  C CD1 ? LEU A 1  38 ?  -1.606  -6.644   3.305 1.000 97.860 ? 38  LEU A CD1 1 
ATOM 296  C CD2 ? LEU A 1  38 ?  -1.834  -6.165   0.852 1.000 97.860 ? 38  LEU A CD2 1 
ATOM 297  N N   ? THR A 1  39 ?  -1.807  -2.589   4.305 1.000 97.380 ? 39  THR A N   1 
ATOM 298  C CA  ? THR A 1  39 ?  -1.131  -1.297   4.270 1.000 97.380 ? 39  THR A CA  1 
ATOM 299  C C   ? THR A 1  39 ?   0.379  -1.473   4.399 1.000 97.380 ? 39  THR A C   1 
ATOM 300  C CB  ? THR A 1  39 ?  -1.640  -0.369   5.388 1.000 97.380 ? 39  THR A CB  1 
ATOM 301  O O   ? THR A 1  39 ?   0.875  -2.600   4.464 1.000 97.380 ? 39  THR A O   1 
ATOM 302  C CG2 ? THR A 1  39 ?  -1.155  -0.839   6.756 1.000 97.380 ? 39  THR A CG2 1 
ATOM 303  O OG1 ? THR A 1  39 ?  -1.159   0.961   5.154 1.000 97.380 ? 39  THR A OG1 1 
ATOM 304  N N   ? ALA A 1  40 ?   1.082  -0.425   4.295 1.000 96.110 ? 40  ALA A N   1 
ATOM 305  C CA  ? ALA A 1  40 ?   2.536  -0.494   4.415 1.000 96.110 ? 40  ALA A CA  1 
ATOM 306  C C   ? ALA A 1  40 ?   2.964  -0.530   5.879 1.000 96.110 ? 40  ALA A C   1 
ATOM 307  C CB  ? ALA A 1  40 ?   3.185   0.689   3.702 1.000 96.110 ? 40  ALA A CB  1 
ATOM 308  O O   ? ALA A 1  40 ?   2.361   0.134   6.725 1.000 96.110 ? 40  ALA A O   1 
ATOM 309  N N   ? ALA A 1  41 ?   4.031  -1.310   6.178 1.000 95.540 ? 41  ALA A N   1 
ATOM 310  C CA  ? ALA A 1  41 ?   4.558  -1.424   7.535 1.000 95.540 ? 41  ALA A CA  1 
ATOM 311  C C   ? ALA A 1  41 ?   5.072  -0.079   8.039 1.000 95.540 ? 41  ALA A C   1 
ATOM 312  C CB  ? ALA A 1  41 ?   5.671  -2.468   7.587 1.000 95.540 ? 41  ALA A CB  1 
ATOM 313  O O   ? ALA A 1  41 ?   5.065   0.184   9.244 1.000 95.540 ? 41  ALA A O   1 
ATOM 314  N N   ? GLN A 1  42 ?   5.502   0.709   7.198 1.000 92.740 ? 42  GLN A N   1 
ATOM 315  C CA  ? GLN A 1  42 ?   6.062   2.002   7.578 1.000 92.740 ? 42  GLN A CA  1 
ATOM 316  C C   ? GLN A 1  42 ?   4.967   2.965   8.027 1.000 92.740 ? 42  GLN A C   1 
ATOM 317  C CB  ? GLN A 1  42 ?   6.851   2.608   6.416 1.000 92.740 ? 42  GLN A CB  1 
ATOM 318  O O   ? GLN A 1  42 ?   5.258   4.045   8.545 1.000 92.740 ? 42  GLN A O   1 
ATOM 319  C CG  ? GLN A 1  42 ?   5.996   2.943   5.201 1.000 92.740 ? 42  GLN A CG  1 
ATOM 320  C CD  ? GLN A 1  42 ?   6.823   3.344   3.994 1.000 92.740 ? 42  GLN A CD  1 
ATOM 321  N NE2 ? GLN A 1  42 ?   6.152   3.783   2.935 1.000 92.740 ? 42  GLN A NE2 1 
ATOM 322  O OE1 ? GLN A 1  42 ?   8.056   3.261   4.014 1.000 92.740 ? 42  GLN A OE1 1 
ATOM 323  N N   ? CYS A 1  43 ?   3.664   2.564   7.873 1.000 91.700 ? 43  CYS A N   1 
ATOM 324  C CA  ? CYS A 1  43 ?   2.523   3.390   8.253 1.000 91.700 ? 43  CYS A CA  1 
ATOM 325  C C   ? CYS A 1  43 ?   2.122   3.132   9.701 1.000 91.700 ? 43  CYS A C   1 
ATOM 326  C CB  ? CYS A 1  43 ?   1.335   3.121   7.330 1.000 91.700 ? 43  CYS A CB  1 
ATOM 327  O O   ? CYS A 1  43 ?   1.069   3.589  10.149 1.000 91.700 ? 43  CYS A O   1 
ATOM 328  S SG  ? CYS A 1  43 ?   1.575   3.720   5.643 1.000 91.700 ? 43  CYS A SG  1 
ATOM 329  N N   ? TRP A 1  44 ?   2.983   2.524  10.466 1.000 88.020 ? 44  TRP A N   1 
ATOM 330  C CA  ? TRP A 1  44 ?   2.671   2.094  11.824 1.000 88.020 ? 44  TRP A CA  1 
ATOM 331  C C   ? TRP A 1  44 ?   2.590   3.289  12.769 1.000 88.020 ? 44  TRP A C   1 
ATOM 332  C CB  ? TRP A 1  44 ?   3.719   1.099  12.328 1.000 88.020 ? 44  TRP A CB  1 
ATOM 333  O O   ? TRP A 1  44 ?   3.457   4.166  12.746 1.000 88.020 ? 44  TRP A O   1 
ATOM 334  C CG  ? TRP A 1  44 ?   3.595   0.768  13.785 1.000 88.020 ? 44  TRP A CG  1 
ATOM 335  C CD1 ? TRP A 1  44 ?   4.187   1.418  14.832 1.000 88.020 ? 44  TRP A CD1 1 
ATOM 336  C CD2 ? TRP A 1  44 ?   2.831  -0.299  14.356 1.000 88.020 ? 44  TRP A CD2 1 
ATOM 337  C CE2 ? TRP A 1  44 ?   3.007  -0.236  15.757 1.000 88.020 ? 44  TRP A CE2 1 
ATOM 338  C CE3 ? TRP A 1  44 ?   2.014  -1.303  13.820 1.000 88.020 ? 44  TRP A CE3 1 
ATOM 339  N NE1 ? TRP A 1  44 ?   3.838   0.819  16.020 1.000 88.020 ? 44  TRP A NE1 1 
ATOM 340  C CH2 ? TRP A 1  44 ?   1.600  -2.112  16.076 1.000 88.020 ? 44  TRP A CH2 1 
ATOM 341  C CZ2 ? TRP A 1  44 ?   2.394  -1.140  16.628 1.000 88.020 ? 44  TRP A CZ2 1 
ATOM 342  C CZ3 ? TRP A 1  44 ?   1.405  -2.202  14.688 1.000 88.020 ? 44  TRP A CZ3 1 
ATOM 343  N N   ? ASN A 1  45 ?   1.511   3.194  13.667 1.000 86.610 ? 45  ASN A N   1 
ATOM 344  C CA  ? ASN A 1  45 ?   1.303   4.083  14.805 1.000 86.610 ? 45  ASN A CA  1 
ATOM 345  C C   ? ASN A 1  45 ?   0.413   3.438  15.865 1.000 86.610 ? 45  ASN A C   1 
ATOM 346  C CB  ? ASN A 1  45 ?   0.702   5.413  14.345 1.000 86.610 ? 45  ASN A CB  1 
ATOM 347  O O   ? ASN A 1  45 ?  -0.332   2.503  15.570 1.000 86.610 ? 45  ASN A O   1 
ATOM 348  C CG  ? ASN A 1  45 ?   1.092   6.571  15.242 1.000 86.610 ? 45  ASN A CG  1 
ATOM 349  N ND2 ? ASN A 1  45 ?   1.874   7.500  14.705 1.000 86.610 ? 45  ASN A ND2 1 
ATOM 350  O OD1 ? ASN A 1  45 ?   0.694   6.630  16.408 1.000 86.610 ? 45  ASN A OD1 1 
ATOM 351  N N   ? LYS A 1  46 ?   0.449   3.964  17.295 1.000 74.080 ? 46  LYS A N   1 
ATOM 352  C CA  ? LYS A 1  46 ?  -0.231   3.351  18.433 1.000 74.080 ? 46  LYS A CA  1 
ATOM 353  C C   ? LYS A 1  46 ?  -1.640   3.912  18.598 1.000 74.080 ? 46  LYS A C   1 
ATOM 354  C CB  ? LYS A 1  46 ?   0.572   3.566  19.716 1.000 74.080 ? 46  LYS A CB  1 
ATOM 355  O O   ? LYS A 1  46 ?  -2.503   3.270  19.201 1.000 74.080 ? 46  LYS A O   1 
ATOM 356  C CG  ? LYS A 1  46 ?   1.836   2.724  19.804 1.000 74.080 ? 46  LYS A CG  1 
ATOM 357  C CD  ? LYS A 1  46 ?   2.479   2.821  21.181 1.000 74.080 ? 46  LYS A CD  1 
ATOM 358  C CE  ? LYS A 1  46 ?   3.737   1.968  21.274 1.000 74.080 ? 46  LYS A CE  1 
ATOM 359  N NZ  ? LYS A 1  46 ?   4.357   2.041  22.631 1.000 74.080 ? 46  LYS A NZ  1 
ATOM 360  N N   ? ALA A 1  47 ?  -2.587   3.875  17.535 1.000 85.890 ? 47  ALA A N   1 
ATOM 361  C CA  ? ALA A 1  47 ?  -3.981   4.296  17.648 1.000 85.890 ? 47  ALA A CA  1 
ATOM 362  C C   ? ALA A 1  47 ?  -4.598   4.525  16.272 1.000 85.890 ? 47  ALA A C   1 
ATOM 363  C CB  ? ALA A 1  47 ?  -4.088   5.562  18.494 1.000 85.890 ? 47  ALA A CB  1 
ATOM 364  O O   ? ALA A 1  47 ?  -5.254   5.544  16.041 1.000 85.890 ? 47  ALA A O   1 
ATOM 365  N N   ? LEU A 1  48 ?  -4.401   3.590  15.468 1.000 92.850 ? 48  LEU A N   1 
ATOM 366  C CA  ? LEU A 1  48 ?  -4.908   3.747  14.109 1.000 92.850 ? 48  LEU A CA  1 
ATOM 367  C C   ? LEU A 1  48 ?  -6.401   3.444  14.048 1.000 92.850 ? 48  LEU A C   1 
ATOM 368  C CB  ? LEU A 1  48 ?  -4.149   2.832  13.145 1.000 92.850 ? 48  LEU A CB  1 
ATOM 369  O O   ? LEU A 1  48 ?  -6.889   2.558  14.753 1.000 92.850 ? 48  LEU A O   1 
ATOM 370  C CG  ? LEU A 1  48 ?  -2.663   3.137  12.949 1.000 92.850 ? 48  LEU A CG  1 
ATOM 371  C CD1 ? LEU A 1  48 ?  -2.022   2.091  12.043 1.000 92.850 ? 48  LEU A CD1 1 
ATOM 372  C CD2 ? LEU A 1  48 ?  -2.476   4.537  12.373 1.000 92.850 ? 48  LEU A CD2 1 
ATOM 373  N N   ? THR A 1  49 ?  -7.177   4.253  13.333 1.000 95.220 ? 49  THR A N   1 
ATOM 374  C CA  ? THR A 1  49 ?  -8.528   3.976  12.857 1.000 95.220 ? 49  THR A CA  1 
ATOM 375  C C   ? THR A 1  49 ?  -8.557   3.884  11.334 1.000 95.220 ? 49  THR A C   1 
ATOM 376  C CB  ? THR A 1  49 ?  -9.519   5.057  13.328 1.000 95.220 ? 49  THR A CB  1 
ATOM 377  O O   ? THR A 1  49 ?  -7.725   4.489  10.655 1.000 95.220 ? 49  THR A O   1 
ATOM 378  C CG2 ? THR A 1  49 ?  -9.575   5.126  14.851 1.000 95.220 ? 49  THR A CG2 1 
ATOM 379  O OG1 ? THR A 1  49 ?  -9.105   6.331  12.818 1.000 95.220 ? 49  THR A OG1 1 
ATOM 380  N N   ? VAL A 1  50 ?  -9.521   2.989  10.902 1.000 96.730 ? 50  VAL A N   1 
ATOM 381  C CA  ? VAL A 1  50 ?  -9.688   2.818   9.463 1.000 96.730 ? 50  VAL A CA  1 
ATOM 382  C C   ? VAL A 1  50 ? -11.040   3.379   9.028 1.000 96.730 ? 50  VAL A C   1 
ATOM 383  C CB  ? VAL A 1  50 ?  -9.570   1.333   9.051 1.000 96.730 ? 50  VAL A CB  1 
ATOM 384  O O   ? VAL A 1  50 ? -12.065   3.099   9.654 1.000 96.730 ? 50  VAL A O   1 
ATOM 385  C CG1 ? VAL A 1  50 ?  -9.935   1.150   7.579 1.000 96.730 ? 50  VAL A CG1 1 
ATOM 386  C CG2 ? VAL A 1  50 ?  -8.159   0.815   9.323 1.000 96.730 ? 50  VAL A CG2 1 
ATOM 387  N N   ? VAL A 1  51 ? -10.982   4.247   8.016 1.000 96.010 ? 51  VAL A N   1 
ATOM 388  C CA  ? VAL A 1  51 ? -12.199   4.793   7.426 1.000 96.010 ? 51  VAL A CA  1 
ATOM 389  C C   ? VAL A 1  51 ? -12.477   4.111   6.088 1.000 96.010 ? 51  VAL A C   1 
ATOM 390  C CB  ? VAL A 1  51 ? -12.100   6.323   7.233 1.000 96.010 ? 51  VAL A CB  1 
ATOM 391  O O   ? VAL A 1  51 ? -11.618   4.095   5.203 1.000 96.010 ? 51  VAL A O   1 
ATOM 392  C CG1 ? VAL A 1  51 ? -13.392   6.878   6.637 1.000 96.010 ? 51  VAL A CG1 1 
ATOM 393  C CG2 ? VAL A 1  51 ? -11.784   7.008   8.562 1.000 96.010 ? 51  VAL A CG2 1 
ATOM 394  N N   ? VAL A 1  52 ? -13.699   3.523   5.967 1.000 96.190 ? 52  VAL A N   1 
ATOM 395  C CA  ? VAL A 1  52 ? -14.095   2.836   4.742 1.000 96.190 ? 52  VAL A CA  1 
ATOM 396  C C   ? VAL A 1  52 ? -15.301   3.539   4.123 1.000 96.190 ? 52  VAL A C   1 
ATOM 397  C CB  ? VAL A 1  52 ? -14.422   1.349   5.006 1.000 96.190 ? 52  VAL A CB  1 
ATOM 398  O O   ? VAL A 1  52 ? -16.028   4.260   4.810 1.000 96.190 ? 52  VAL A O   1 
ATOM 399  C CG1 ? VAL A 1  52 ? -13.200   0.617   5.556 1.000 96.190 ? 52  VAL A CG1 1 
ATOM 400  C CG2 ? VAL A 1  52 ? -15.601   1.226   5.969 1.000 96.190 ? 52  VAL A CG2 1 
ATOM 401  N N   ? GLY A 1  53 ? -15.415   3.457   2.754 1.000 93.920 ? 53  GLY A N   1 
ATOM 402  C CA  ? GLY A 1  53 ? -16.621   3.912   2.081 1.000 93.920 ? 53  GLY A CA  1 
ATOM 403  C C   ? GLY A 1  53 ? -16.644   5.411   1.848 1.000 93.920 ? 53  GLY A C   1 
ATOM 404  O O   ? GLY A 1  53 ? -17.675   5.969   1.467 1.000 93.920 ? 53  GLY A O   1 
ATOM 405  N N   ? ALA A 1  54 ? -15.484   6.091   2.080 1.000 93.180 ? 54  ALA A N   1 
ATOM 406  C CA  ? ALA A 1  54 ? -15.425   7.545   1.958 1.000 93.180 ? 54  ALA A CA  1 
ATOM 407  C C   ? ALA A 1  54 ? -14.869   7.959   0.598 1.000 93.180 ? 54  ALA A C   1 
ATOM 408  C CB  ? ALA A 1  54 ? -14.576   8.139   3.080 1.000 93.180 ? 54  ALA A CB  1 
ATOM 409  O O   ? ALA A 1  54 ? -13.817   7.473   0.177 1.000 93.180 ? 54  ALA A O   1 
ATOM 410  N N   ? HIS A 1  55 ? -15.610   8.751  -0.159 1.000 93.850 ? 55  HIS A N   1 
ATOM 411  C CA  ? HIS A 1  55 ? -15.066   9.462  -1.310 1.000 93.850 ? 55  HIS A CA  1 
ATOM 412  C C   ? HIS A 1  55 ? -14.463  10.800  -0.896 1.000 93.850 ? 55  HIS A C   1 
ATOM 413  C CB  ? HIS A 1  55 ? -16.151   9.680  -2.367 1.000 93.850 ? 55  HIS A CB  1 
ATOM 414  O O   ? HIS A 1  55 ? -13.414  11.198  -1.408 1.000 93.850 ? 55  HIS A O   1 
ATOM 415  C CG  ? HIS A 1  55 ? -15.675  10.432  -3.569 1.000 93.850 ? 55  HIS A CG  1 
ATOM 416  C CD2 ? HIS A 1  55 ? -15.856  11.721  -3.940 1.000 93.850 ? 55  HIS A CD2 1 
ATOM 417  N ND1 ? HIS A 1  55 ? -14.915   9.848  -4.559 1.000 93.850 ? 55  HIS A ND1 1 
ATOM 418  C CE1 ? HIS A 1  55 ? -14.647  10.749  -5.489 1.000 93.850 ? 55  HIS A CE1 1 
ATOM 419  N NE2 ? HIS A 1  55 ? -15.207  11.894  -5.138 1.000 93.850 ? 55  HIS A NE2 1 
ATOM 420  N N   ? ASP A 1  56 ? -15.167  11.496   0.019 1.000 93.170 ? 56  ASP A N   1 
ATOM 421  C CA  ? ASP A 1  56 ? -14.770  12.757   0.639 1.000 93.170 ? 56  ASP A CA  1 
ATOM 422  C C   ? ASP A 1  56 ? -14.656  12.612   2.154 1.000 93.170 ? 56  ASP A C   1 
ATOM 423  C CB  ? ASP A 1  56 ? -15.768  13.863   0.290 1.000 93.170 ? 56  ASP A CB  1 
ATOM 424  O O   ? ASP A 1  56 ? -15.656  12.392   2.840 1.000 93.170 ? 56  ASP A O   1 
ATOM 425  C CG  ? ASP A 1  56 ? -15.295  15.243   0.712 1.000 93.170 ? 56  ASP A CG  1 
ATOM 426  O OD1 ? ASP A 1  56 ? -14.458  15.346   1.634 1.000 93.170 ? 56  ASP A OD1 1 
ATOM 427  O OD2 ? ASP A 1  56 ? -15.767  16.238   0.118 1.000 93.170 ? 56  ASP A OD2 1 
ATOM 428  N N   ? LEU A 1  57 ? -13.391  12.832   2.687 1.000 91.620 ? 57  LEU A N   1 
ATOM 429  C CA  ? LEU A 1  57 ? -13.114  12.584   4.097 1.000 91.620 ? 57  LEU A CA  1 
ATOM 430  C C   ? LEU A 1  57 ? -13.764  13.648   4.974 1.000 91.620 ? 57  LEU A C   1 
ATOM 431  C CB  ? LEU A 1  57 ? -11.605  12.549   4.350 1.000 91.620 ? 57  LEU A CB  1 
ATOM 432  O O   ? LEU A 1  57 ? -13.882  13.471   6.189 1.000 91.620 ? 57  LEU A O   1 
ATOM 433  C CG  ? LEU A 1  57 ? -10.845  11.360   3.759 1.000 91.620 ? 57  LEU A CG  1 
ATOM 434  C CD1 ? LEU A 1  57 ?  -9.354  11.487   4.049 1.000 91.620 ? 57  LEU A CD1 1 
ATOM 435  C CD2 ? LEU A 1  57 ? -11.393  10.048   4.312 1.000 91.620 ? 57  LEU A CD2 1 
ATOM 436  N N   ? ARG A 1  58 ? -14.307  14.695   4.414 1.000 89.090 ? 58  ARG A N   1 
ATOM 437  C CA  ? ARG A 1  58 ? -14.989  15.746   5.163 1.000 89.090 ? 58  ARG A CA  1 
ATOM 438  C C   ? ARG A 1  58 ? -16.448  15.381   5.414 1.000 89.090 ? 58  ARG A C   1 
ATOM 439  C CB  ? ARG A 1  58 ? -14.903  17.080   4.418 1.000 89.090 ? 58  ARG A CB  1 
ATOM 440  O O   ? ARG A 1  58 ? -17.062  15.873   6.363 1.000 89.090 ? 58  ARG A O   1 
ATOM 441  C CG  ? ARG A 1  58 ? -13.498  17.659   4.351 1.000 89.090 ? 58  ARG A CG  1 
ATOM 442  C CD  ? ARG A 1  58 ? -13.459  18.953   3.551 1.000 89.090 ? 58  ARG A CD  1 
ATOM 443  N NE  ? ARG A 1  58 ? -13.867  18.741   2.165 1.000 89.090 ? 58  ARG A NE  1 
ATOM 444  N NH1 ? ARG A 1  58 ? -13.592  20.946   1.531 1.000 89.090 ? 58  ARG A NH1 1 
ATOM 445  N NH2 ? ARG A 1  58 ? -14.306  19.390   0.006 1.000 89.090 ? 58  ARG A NH2 1 
ATOM 446  C CZ  ? ARG A 1  58 ? -13.921  19.693   1.237 1.000 89.090 ? 58  ARG A CZ  1 
ATOM 447  N N   ? LYS A 1  59 ? -16.932  14.510   4.517 1.000 86.250 ? 59  LYS A N   1 
ATOM 448  C CA  ? LYS A 1  59 ? -18.338  14.122   4.594 1.000 86.250 ? 59  LYS A CA  1 
ATOM 449  C C   ? LYS A 1  59 ? -18.506  12.816   5.366 1.000 86.250 ? 59  LYS A C   1 
ATOM 450  C CB  ? LYS A 1  59 ? -18.933  13.982   3.192 1.000 86.250 ? 59  LYS A CB  1 
ATOM 451  O O   ? LYS A 1  59 ? -17.886  11.805   5.030 1.000 86.250 ? 59  LYS A O   1 
ATOM 452  C CG  ? LYS A 1  59 ? -19.009  15.290   2.419 1.000 86.250 ? 59  LYS A CG  1 
ATOM 453  C CD  ? LYS A 1  59 ? -19.782  15.125   1.117 1.000 86.250 ? 59  LYS A CD  1 
ATOM 454  C CE  ? LYS A 1  59 ? -19.873  16.438   0.350 1.000 86.250 ? 59  LYS A CE  1 
ATOM 455  N NZ  ? LYS A 1  59 ? -20.621  16.279  -0.933 1.000 86.250 ? 59  LYS A NZ  1 
ATOM 456  N N   ? CYS A 1  60 ? -19.255  12.819   6.504 1.000 72.510 ? 60  CYS A N   1 
ATOM 457  C CA  ? CYS A 1  60 ? -19.390  11.709   7.440 1.000 72.510 ? 60  CYS A CA  1 
ATOM 458  C C   ? CYS A 1  60 ? -20.576  10.826   7.072 1.000 72.510 ? 60  CYS A C   1 
ATOM 459  C CB  ? CYS A 1  60 ? -19.553  12.229   8.868 1.000 72.510 ? 60  CYS A CB  1 
ATOM 460  O O   ? CYS A 1  60 ? -20.695   9.702   7.563 1.000 72.510 ? 60  CYS A O   1 
ATOM 461  S SG  ? CYS A 1  60 ? -18.063  12.999   9.537 1.000 72.510 ? 60  CYS A SG  1 
ATOM 462  N N   ? GLN A 1  61 ? -21.385  11.205   6.023 1.000 67.820 ? 61  GLN A N   1 
ATOM 463  C CA  ? GLN A 1  61 ? -22.710  10.633   5.805 1.000 67.820 ? 61  GLN A CA  1 
ATOM 464  C C   ? GLN A 1  61 ? -22.617   9.287   5.091 1.000 67.820 ? 61  GLN A C   1 
ATOM 465  C CB  ? GLN A 1  61 ? -23.585  11.594   5.000 1.000 67.820 ? 61  GLN A CB  1 
ATOM 466  O O   ? GLN A 1  61 ? -23.427   8.391   5.337 1.000 67.820 ? 61  GLN A O   1 
ATOM 467  C CG  ? GLN A 1  61 ? -24.123  12.764   5.814 1.000 67.820 ? 61  GLN A CG  1 
ATOM 468  C CD  ? GLN A 1  61 ? -25.094  13.627   5.030 1.000 67.820 ? 61  GLN A CD  1 
ATOM 469  N NE2 ? GLN A 1  61 ? -25.795  14.514   5.728 1.000 67.820 ? 61  GLN A NE2 1 
ATOM 470  O OE1 ? GLN A 1  61 ? -25.211  13.499   3.807 1.000 67.820 ? 61  GLN A OE1 1 
ATOM 471  N N   ? HIS A 1  62 ? -21.336   8.815   4.801 1.000 71.180 ? 62  HIS A N   1 
ATOM 472  C CA  ? HIS A 1  62 ? -21.224   7.550   4.083 1.000 71.180 ? 62  HIS A CA  1 
ATOM 473  C C   ? HIS A 1  62 ? -19.920   6.837   4.423 1.000 71.180 ? 62  HIS A C   1 
ATOM 474  C CB  ? HIS A 1  62 ? -21.318   7.780   2.574 1.000 71.180 ? 62  HIS A CB  1 
ATOM 475  O O   ? HIS A 1  62 ? -19.621   5.780   3.862 1.000 71.180 ? 62  HIS A O   1 
ATOM 476  C CG  ? HIS A 1  62 ? -22.626   8.358   2.135 1.000 71.180 ? 62  HIS A CG  1 
ATOM 477  C CD2 ? HIS A 1  62 ? -22.924   9.544   1.554 1.000 71.180 ? 62  HIS A CD2 1 
ATOM 478  N ND1 ? HIS A 1  62 ? -23.822   7.690   2.284 1.000 71.180 ? 62  HIS A ND1 1 
ATOM 479  C CE1 ? HIS A 1  62 ? -24.802   8.442   1.811 1.000 71.180 ? 62  HIS A CE1 1 
ATOM 480  N NE2 ? HIS A 1  62 ? -24.284   9.572   1.362 1.000 71.180 ? 62  HIS A NE2 1 
ATOM 481  N N   ? SER A 1  63 ? -19.111   7.444   5.381 1.000 84.860 ? 63  SER A N   1 
ATOM 482  C CA  ? SER A 1  63 ? -17.878   6.804   5.829 1.000 84.860 ? 63  SER A CA  1 
ATOM 483  C C   ? SER A 1  63 ? -18.049   6.185   7.213 1.000 84.860 ? 63  SER A C   1 
ATOM 484  C CB  ? SER A 1  63 ? -16.727   7.810   5.850 1.000 84.860 ? 63  SER A CB  1 
ATOM 485  O O   ? SER A 1  63 ? -18.889   6.628   7.998 1.000 84.860 ? 63  SER A O   1 
ATOM 486  O OG  ? SER A 1  63 ? -16.975   8.838   6.794 1.000 84.860 ? 63  SER A OG  1 
ATOM 487  N N   ? LYS A 1  64 ? -17.508   5.002   7.343 1.000 90.840 ? 64  LYS A N   1 
ATOM 488  C CA  ? LYS A 1  64 ? -17.534   4.270   8.606 1.000 90.840 ? 64  LYS A CA  1 
ATOM 489  C C   ? LYS A 1  64 ? -16.135   4.156   9.205 1.000 90.840 ? 64  LYS A C   1 
ATOM 490  C CB  ? LYS A 1  64 ? -18.135   2.877   8.408 1.000 90.840 ? 64  LYS A CB  1 
ATOM 491  O O   ? LYS A 1  64 ? -15.158   3.964   8.479 1.000 90.840 ? 64  LYS A O   1 
ATOM 492  C CG  ? LYS A 1  64 ? -19.584   2.888   7.946 1.000 90.840 ? 64  LYS A CG  1 
ATOM 493  C CD  ? LYS A 1  64 ? -20.169   1.482   7.905 1.000 90.840 ? 64  LYS A CD  1 
ATOM 494  C CE  ? LYS A 1  64 ? -21.625   1.493   7.460 1.000 90.840 ? 64  LYS A CE  1 
ATOM 495  N NZ  ? LYS A 1  64 ? -22.218   0.123   7.469 1.000 90.840 ? 64  LYS A NZ  1 
ATOM 496  N N   ? HIS A 1  65 ? -16.102   4.273  10.531 1.000 94.410 ? 65  HIS A N   1 
ATOM 497  C CA  ? HIS A 1  65 ? -14.833   4.191  11.245 1.000 94.410 ? 65  HIS A CA  1 
ATOM 498  C C   ? HIS A 1  65 ? -14.699   2.861  11.979 1.000 94.410 ? 65  HIS A C   1 
ATOM 499  C CB  ? HIS A 1  65 ? -14.698   5.352  12.232 1.000 94.410 ? 65  HIS A CB  1 
ATOM 500  O O   ? HIS A 1  65 ? -15.628   2.431  12.667 1.000 94.410 ? 65  HIS A O   1 
ATOM 501  C CG  ? HIS A 1  65 ? -14.641   6.694  11.576 1.000 94.410 ? 65  HIS A CG  1 
ATOM 502  C CD2 ? HIS A 1  65 ? -15.553   7.357  10.827 1.000 94.410 ? 65  HIS A CD2 1 
ATOM 503  N ND1 ? HIS A 1  65 ? -13.536   7.515  11.654 1.000 94.410 ? 65  HIS A ND1 1 
ATOM 504  C CE1 ? HIS A 1  65 ? -13.774   8.628  10.980 1.000 94.410 ? 65  HIS A CE1 1 
ATOM 505  N NE2 ? HIS A 1  65 ? -14.990   8.557  10.468 1.000 94.410 ? 65  HIS A NE2 1 
ATOM 506  N N   ? PHE A 1  66 ? -13.568   2.276  11.761 1.000 95.840 ? 66  PHE A N   1 
ATOM 507  C CA  ? PHE A 1  66 ? -13.297   0.998  12.408 1.000 95.840 ? 66  PHE A CA  1 
ATOM 508  C C   ? PHE A 1  66 ? -12.015   1.067  13.229 1.000 95.840 ? 66  PHE A C   1 
ATOM 509  C CB  ? PHE A 1  66 ? -13.195  -0.122  11.368 1.000 95.840 ? 66  PHE A CB  1 
ATOM 510  O O   ? PHE A 1  66 ? -10.990   1.555  12.749 1.000 95.840 ? 66  PHE A O   1 
ATOM 511  C CG  ? PHE A 1  66 ? -14.497  -0.432  10.679 1.000 95.840 ? 66  PHE A CG  1 
ATOM 512  C CD1 ? PHE A 1  66 ? -15.272  -1.512  11.083 1.000 95.840 ? 66  PHE A CD1 1 
ATOM 513  C CD2 ? PHE A 1  66 ? -14.945   0.358   9.628 1.000 95.840 ? 66  PHE A CD2 1 
ATOM 514  C CE1 ? PHE A 1  66 ? -16.478  -1.801  10.448 1.000 95.840 ? 66  PHE A CE1 1 
ATOM 515  C CE2 ? PHE A 1  66 ? -16.148   0.075   8.989 1.000 95.840 ? 66  PHE A CE2 1 
ATOM 516  C CZ  ? PHE A 1  66 ? -16.913  -1.005   9.399 1.000 95.840 ? 66  PHE A CZ  1 
ATOM 517  N N   ? LYS A 1  67 ? -12.134   0.517  14.473 1.000 95.030 ? 67  LYS A N   1 
ATOM 518  C CA  ? LYS A 1  67 ? -10.942   0.400  15.308 1.000 95.030 ? 67  LYS A CA  1 
ATOM 519  C C   ? LYS A 1  67 ? -10.083  -0.785  14.877 1.000 95.030 ? 67  LYS A C   1 
ATOM 520  C CB  ? LYS A 1  67 ? -11.329   0.258  16.781 1.000 95.030 ? 67  LYS A CB  1 
ATOM 521  O O   ? LYS A 1  67 ? -10.607  -1.816  14.448 1.000 95.030 ? 67  LYS A O   1 
ATOM 522  C CG  ? LYS A 1  67 ? -11.924   1.519  17.389 1.000 95.030 ? 67  LYS A CG  1 
ATOM 523  C CD  ? LYS A 1  67 ? -12.166   1.358  18.884 1.000 95.030 ? 67  LYS A CD  1 
ATOM 524  C CE  ? LYS A 1  67 ? -12.777   2.614  19.491 1.000 95.030 ? 67  LYS A CE  1 
ATOM 525  N NZ  ? LYS A 1  67 ? -13.062   2.444  20.947 1.000 95.030 ? 67  LYS A NZ  1 
ATOM 526  N N   ? VAL A 1  68 ?  -8.803  -0.501  14.963 1.000 95.620 ? 68  VAL A N   1 
ATOM 527  C CA  ? VAL A 1  68 ?  -7.848  -1.561  14.656 1.000 95.620 ? 68  VAL A CA  1 
ATOM 528  C C   ? VAL A 1  68 ?  -7.591  -2.403  15.903 1.000 95.620 ? 68  VAL A C   1 
ATOM 529  C CB  ? VAL A 1  68 ?  -6.518  -0.987  14.117 1.000 95.620 ? 68  VAL A CB  1 
ATOM 530  O O   ? VAL A 1  68 ?  -7.194  -1.876  16.945 1.000 95.620 ? 68  VAL A O   1 
ATOM 531  C CG1 ? VAL A 1  68 ?  -5.507  -2.106  13.874 1.000 95.620 ? 68  VAL A CG1 1 
ATOM 532  C CG2 ? VAL A 1  68 ?  -6.760  -0.194  12.834 1.000 95.620 ? 68  VAL A CG2 1 
ATOM 533  N N   ? MET A 1  69 ?  -7.913  -3.751  15.754 1.000 93.750 ? 69  MET A N   1 
ATOM 534  C CA  ? MET A 1  69 ?  -7.733  -4.694  16.855 1.000 93.750 ? 69  MET A CA  1 
ATOM 535  C C   ? MET A 1  69 ?  -6.269  -5.096  16.992 1.000 93.750 ? 69  MET A C   1 
ATOM 536  C CB  ? MET A 1  69 ?  -8.600  -5.937  16.645 1.000 93.750 ? 69  MET A CB  1 
ATOM 537  O O   ? MET A 1  69 ?  -5.735  -5.143  18.101 1.000 93.750 ? 69  MET A O   1 
ATOM 538  C CG  ? MET A 1  69 ?  -8.497  -6.952  17.772 1.000 93.750 ? 69  MET A CG  1 
ATOM 539  S SD  ? MET A 1  69 ?  -9.529  -8.440  17.474 1.000 93.750 ? 69  MET A SD  1 
ATOM 540  C CE  ? MET A 1  69 ?  -8.586  -9.221  16.135 1.000 93.750 ? 69  MET A CE  1 
ATOM 541  N N   ? CYS A 1  70 ?  -5.673  -5.441  15.849 1.000 92.980 ? 70  CYS A N   1 
ATOM 542  C CA  ? CYS A 1  70 ?  -4.301  -5.933  15.816 1.000 92.980 ? 70  CYS A CA  1 
ATOM 543  C C   ? CYS A 1  70 ?  -3.566  -5.417  14.585 1.000 92.980 ? 70  CYS A C   1 
ATOM 544  C CB  ? CYS A 1  70 ?  -4.279  -7.461  15.831 1.000 92.980 ? 70  CYS A CB  1 
ATOM 545  O O   ? CYS A 1  70 ?  -4.149  -5.320  13.503 1.000 92.980 ? 70  CYS A O   1 
ATOM 546  S SG  ? CYS A 1  70 ?  -4.939  -8.184  17.349 1.000 92.980 ? 70  CYS A SG  1 
ATOM 547  N N   ? HIS A 1  71 ?  -2.276  -5.035  14.886 1.000 94.570 ? 71  HIS A N   1 
ATOM 548  C CA  ? HIS A 1  71 ?  -1.340  -4.737  13.808 1.000 94.570 ? 71  HIS A CA  1 
ATOM 549  C C   ? HIS A 1  71 ?  -0.395  -5.907  13.559 1.000 94.570 ? 71  HIS A C   1 
ATOM 550  C CB  ? HIS A 1  71 ?  -0.540  -3.473  14.128 1.000 94.570 ? 71  HIS A CB  1 
ATOM 551  O O   ? HIS A 1  71 ?   0.302  -6.353  14.474 1.000 94.570 ? 71  HIS A O   1 
ATOM 552  C CG  ? HIS A 1  71 ?  -1.390  -2.308  14.522 1.000 94.570 ? 71  HIS A CG  1 
ATOM 553  C CD2 ? HIS A 1  71 ?  -1.822  -1.241  13.809 1.000 94.570 ? 71  HIS A CD2 1 
ATOM 554  N ND1 ? HIS A 1  71 ?  -1.894  -2.151  15.795 1.000 94.570 ? 71  HIS A ND1 1 
ATOM 555  C CE1 ? HIS A 1  71 ?  -2.602  -1.035  15.847 1.000 94.570 ? 71  HIS A CE1 1 
ATOM 556  N NE2 ? HIS A 1  71 ?  -2.574  -0.464  14.655 1.000 94.570 ? 71  HIS A NE2 1 
ATOM 557  N N   ? ILE A 1  72 ?  -0.400  -6.460  12.422 1.000 95.870 ? 72  ILE A N   1 
ATOM 558  C CA  ? ILE A 1  72 ?   0.455  -7.601  12.112 1.000 95.870 ? 72  ILE A CA  1 
ATOM 559  C C   ? ILE A 1  72 ?   1.488  -7.201  11.061 1.000 95.870 ? 72  ILE A C   1 
ATOM 560  C CB  ? ILE A 1  72 ?  -0.373  -8.809  11.618 1.000 95.870 ? 72  ILE A CB  1 
ATOM 561  O O   ? ILE A 1  72 ?   1.197  -7.205   9.862 1.000 95.870 ? 72  ILE A O   1 
ATOM 562  C CG1 ? ILE A 1  72 ?  -1.500  -9.124  12.607 1.000 95.870 ? 72  ILE A CG1 1 
ATOM 563  C CG2 ? ILE A 1  72 ?   0.528 -10.029  11.406 1.000 95.870 ? 72  ILE A CG2 1 
ATOM 564  C CD1 ? ILE A 1  72 ?  -2.578 -10.042  12.046 1.000 95.870 ? 72  ILE A CD1 1 
ATOM 565  N N   ? THR A 1  73 ?   2.712  -6.875  11.535 1.000 96.270 ? 73  THR A N   1 
ATOM 566  C CA  ? THR A 1  73 ?   3.810  -6.495  10.654 1.000 96.270 ? 73  THR A CA  1 
ATOM 567  C C   ? THR A 1  73 ?   4.614  -7.722  10.231 1.000 96.270 ? 73  THR A C   1 
ATOM 568  C CB  ? THR A 1  73 ?   4.744  -5.476  11.333 1.000 96.270 ? 73  THR A CB  1 
ATOM 569  O O   ? THR A 1  73 ?   4.798  -8.652  11.020 1.000 96.270 ? 73  THR A O   1 
ATOM 570  C CG2 ? THR A 1  73 ?   5.836  -5.008  10.377 1.000 96.270 ? 73  THR A CG2 1 
ATOM 571  O OG1 ? THR A 1  73 ?   3.977  -4.342  11.756 1.000 96.270 ? 73  THR A OG1 1 
ATOM 572  N N   ? HIS A 1  74 ?   5.003  -7.674   8.904 1.000 96.400 ? 74  HIS A N   1 
ATOM 573  C CA  ? HIS A 1  74 ?   5.885  -8.761   8.494 1.000 96.400 ? 74  HIS A CA  1 
ATOM 574  C C   ? HIS A 1  74 ?   7.095  -8.866   9.416 1.000 96.400 ? 74  HIS A C   1 
ATOM 575  C CB  ? HIS A 1  74 ?   6.343  -8.563   7.048 1.000 96.400 ? 74  HIS A CB  1 
ATOM 576  O O   ? HIS A 1  74 ?   7.764  -7.866   9.686 1.000 96.400 ? 74  HIS A O   1 
ATOM 577  C CG  ? HIS A 1  74 ?   6.892  -9.803   6.417 1.000 96.400 ? 74  HIS A CG  1 
ATOM 578  C CD2 ? HIS A 1  74 ?   6.369 -10.630   5.481 1.000 96.400 ? 74  HIS A CD2 1 
ATOM 579  N ND1 ? HIS A 1  74 ?   8.127 -10.319   6.742 1.000 96.400 ? 74  HIS A ND1 1 
ATOM 580  C CE1 ? HIS A 1  74 ?   8.342 -11.413   6.031 1.000 96.400 ? 74  HIS A CE1 1 
ATOM 581  N NE2 ? HIS A 1  74 ?   7.290 -11.624   5.258 1.000 96.400 ? 74  HIS A NE2 1 
ATOM 582  N N   ? PRO A 1  75 ?   7.428 -10.074   9.951 1.000 95.460 ? 75  PRO A N   1 
ATOM 583  C CA  ? PRO A 1  75 ?   8.479 -10.268  10.952 1.000 95.460 ? 75  PRO A CA  1 
ATOM 584  C C   ? PRO A 1  75 ?   9.861  -9.870  10.441 1.000 95.460 ? 75  PRO A C   1 
ATOM 585  C CB  ? PRO A 1  75 ?   8.415 -11.769  11.244 1.000 95.460 ? 75  PRO A CB  1 
ATOM 586  O O   ? PRO A 1  75 ?  10.748  -9.545  11.235 1.000 95.460 ? 75  PRO A O   1 
ATOM 587  C CG  ? PRO A 1  75 ?   7.051 -12.188  10.800 1.000 95.460 ? 75  PRO A CG  1 
ATOM 588  C CD  ? PRO A 1  75 ?   6.587 -11.242   9.729 1.000 95.460 ? 75  PRO A CD  1 
ATOM 589  N N   ? GLU A 1  76 ?  10.000  -9.877   9.132 1.000 95.620 ? 76  GLU A N   1 
ATOM 590  C CA  ? GLU A 1  76 ?  11.314  -9.587   8.566 1.000 95.620 ? 76  GLU A CA  1 
ATOM 591  C C   ? GLU A 1  76 ?  11.365  -8.177   7.985 1.000 95.620 ? 76  GLU A C   1 
ATOM 592  C CB  ? GLU A 1  76 ?  11.673 -10.613   7.488 1.000 95.620 ? 76  GLU A CB  1 
ATOM 593  O O   ? GLU A 1  76 ?  12.213  -7.877   7.142 1.000 95.620 ? 76  GLU A O   1 
ATOM 594  C CG  ? GLU A 1  76 ?  11.838 -12.030   8.018 1.000 95.620 ? 76  GLU A CG  1 
ATOM 595  C CD  ? GLU A 1  76 ?  12.317 -13.014   6.963 1.000 95.620 ? 76  GLU A CD  1 
ATOM 596  O OE1 ? GLU A 1  76 ?  13.452 -13.530   7.085 1.000 95.620 ? 76  GLU A OE1 1 
ATOM 597  O OE2 ? GLU A 1  76 ?  11.553 -13.270   6.006 1.000 95.620 ? 76  GLU A OE2 1 
ATOM 598  N N   ? PHE A 1  77 ?  10.404  -7.306   8.397 1.000 95.060 ? 77  PHE A N   1 
ATOM 599  C CA  ? PHE A 1  77 ?  10.421  -5.924   7.930 1.000 95.060 ? 77  PHE A CA  1 
ATOM 600  C C   ? PHE A 1  77 ?  11.721  -5.235   8.326 1.000 95.060 ? 77  PHE A C   1 
ATOM 601  C CB  ? PHE A 1  77 ?   9.224  -5.151   8.494 1.000 95.060 ? 77  PHE A CB  1 
ATOM 602  O O   ? PHE A 1  77 ?  12.124  -5.279   9.490 1.000 95.060 ? 77  PHE A O   1 
ATOM 603  C CG  ? PHE A 1  77 ?   9.269  -3.673   8.211 1.000 95.060 ? 77  PHE A CG  1 
ATOM 604  C CD1 ? PHE A 1  77 ?   9.187  -2.751   9.247 1.000 95.060 ? 77  PHE A CD1 1 
ATOM 605  C CD2 ? PHE A 1  77 ?   9.394  -3.207   6.909 1.000 95.060 ? 77  PHE A CD2 1 
ATOM 606  C CE1 ? PHE A 1  77 ?   9.229  -1.383   8.989 1.000 95.060 ? 77  PHE A CE1 1 
ATOM 607  C CE2 ? PHE A 1  77 ?   9.436  -1.841   6.643 1.000 95.060 ? 77  PHE A CE2 1 
ATOM 608  C CZ  ? PHE A 1  77 ?   9.353  -0.931   7.684 1.000 95.060 ? 77  PHE A CZ  1 
ATOM 609  N N   ? ASN A 1  78 ?  12.363  -4.612   7.343 1.000 91.910 ? 78  ASN A N   1 
ATOM 610  C CA  ? ASN A 1  78 ?  13.585  -3.831   7.509 1.000 91.910 ? 78  ASN A CA  1 
ATOM 611  C C   ? ASN A 1  78 ?  13.346  -2.350   7.224 1.000 91.910 ? 78  ASN A C   1 
ATOM 612  C CB  ? ASN A 1  78 ?  14.695  -4.373   6.607 1.000 91.910 ? 78  ASN A CB  1 
ATOM 613  O O   ? ASN A 1  78 ?  13.160  -1.958   6.071 1.000 91.910 ? 78  ASN A O   1 
ATOM 614  C CG  ? ASN A 1  78 ?  16.033  -3.707   6.863 1.000 91.910 ? 78  ASN A CG  1 
ATOM 615  N ND2 ? ASN A 1  78 ?  17.104  -4.490   6.808 1.000 91.910 ? 78  ASN A ND2 1 
ATOM 616  O OD1 ? ASN A 1  78 ?  16.103  -2.500   7.108 1.000 91.910 ? 78  ASN A OD1 1 
ATOM 617  N N   ? SER A 1  79 ?  13.440  -1.476   8.216 1.000 89.600 ? 79  SER A N   1 
ATOM 618  C CA  ? SER A 1  79 ?  13.047  -0.074   8.124 1.000 89.600 ? 79  SER A CA  1 
ATOM 619  C C   ? SER A 1  79 ?  14.112   0.752   7.410 1.000 89.600 ? 79  SER A C   1 
ATOM 620  C CB  ? SER A 1  79 ?  12.790   0.504   9.516 1.000 89.600 ? 79  SER A CB  1 
ATOM 621  O O   ? SER A 1  79 ?  13.841   1.867   6.959 1.000 89.600 ? 79  SER A O   1 
ATOM 622  O OG  ? SER A 1  79 ?  13.949   0.400  10.326 1.000 89.600 ? 79  SER A OG  1 
ATOM 623  N N   ? LYS A 1  80 ?  15.316   0.119   7.214 1.000 87.030 ? 80  LYS A N   1 
ATOM 624  C CA  ? LYS A 1  80 ?  16.387   0.817   6.509 1.000 87.030 ? 80  LYS A CA  1 
ATOM 625  C C   ? LYS A 1  80 ?  16.269   0.624   5.000 1.000 87.030 ? 80  LYS A C   1 
ATOM 626  C CB  ? LYS A 1  80 ?  17.754   0.331   6.994 1.000 87.030 ? 80  LYS A CB  1 
ATOM 627  O O   ? LYS A 1  80 ?  16.384   1.585   4.236 1.000 87.030 ? 80  LYS A O   1 
ATOM 628  C CG  ? LYS A 1  80 ?  18.093   0.755   8.416 1.000 87.030 ? 80  LYS A CG  1 
ATOM 629  C CD  ? LYS A 1  80 ?  19.485   0.289   8.822 1.000 87.030 ? 80  LYS A CD  1 
ATOM 630  C CE  ? LYS A 1  80 ?  19.789   0.630  10.274 1.000 87.030 ? 80  LYS A CE  1 
ATOM 631  N NZ  ? LYS A 1  80 ?  21.148   0.162  10.681 1.000 87.030 ? 80  LYS A NZ  1 
ATOM 632  N N   ? THR A 1  81 ?  15.891  -0.606   4.619 1.000 86.880 ? 81  THR A N   1 
ATOM 633  C CA  ? THR A 1  81 ?  15.891  -0.955   3.202 1.000 86.880 ? 81  THR A CA  1 
ATOM 634  C C   ? THR A 1  81 ?  14.464  -1.076   2.675 1.000 86.880 ? 81  THR A C   1 
ATOM 635  C CB  ? THR A 1  81 ?  16.646  -2.274   2.952 1.000 86.880 ? 81  THR A CB  1 
ATOM 636  O O   ? THR A 1  81 ?  14.251  -1.202   1.467 1.000 86.880 ? 81  THR A O   1 
ATOM 637  C CG2 ? THR A 1  81 ?  18.089  -2.181   3.437 1.000 86.880 ? 81  THR A CG2 1 
ATOM 638  O OG1 ? THR A 1  81 ?  15.986  -3.336   3.651 1.000 86.880 ? 81  THR A OG1 1 
ATOM 639  N N   ? PHE A 1  82 ?  13.499  -1.030   3.601 1.000 88.770 ? 82  PHE A N   1 
ATOM 640  C CA  ? PHE A 1  82 ?  12.077  -1.169   3.307 1.000 88.770 ? 82  PHE A CA  1 
ATOM 641  C C   ? PHE A 1  82 ?  11.773  -2.555   2.749 1.000 88.770 ? 82  PHE A C   1 
ATOM 642  C CB  ? PHE A 1  82 ?  11.625  -0.093   2.315 1.000 88.770 ? 82  PHE A CB  1 
ATOM 643  O O   ? PHE A 1  82 ?  10.760  -2.749   2.074 1.000 88.770 ? 82  PHE A O   1 
ATOM 644  C CG  ? PHE A 1  82 ?  11.688   1.306   2.867 1.000 88.770 ? 82  PHE A CG  1 
ATOM 645  C CD1 ? PHE A 1  82 ?  10.862   1.692   3.915 1.000 88.770 ? 82  PHE A CD1 1 
ATOM 646  C CD2 ? PHE A 1  82 ?  12.573   2.235   2.336 1.000 88.770 ? 82  PHE A CD2 1 
ATOM 647  C CE1 ? PHE A 1  82 ?  10.918   2.986   4.428 1.000 88.770 ? 82  PHE A CE1 1 
ATOM 648  C CE2 ? PHE A 1  82 ?  12.635   3.530   2.843 1.000 88.770 ? 82  PHE A CE2 1 
ATOM 649  C CZ  ? PHE A 1  82 ?  11.806   3.904   3.888 1.000 88.770 ? 82  PHE A CZ  1 
ATOM 650  N N   ? GLU A 1  83 ?  12.677  -3.483   2.923 1.000 91.500 ? 83  GLU A N   1 
ATOM 651  C CA  ? GLU A 1  83 ?  12.400  -4.875   2.583 1.000 91.500 ? 83  GLU A CA  1 
ATOM 652  C C   ? GLU A 1  83 ?  11.260  -5.434   3.430 1.000 91.500 ? 83  GLU A C   1 
ATOM 653  C CB  ? GLU A 1  83 ?  13.656  -5.732   2.761 1.000 91.500 ? 83  GLU A CB  1 
ATOM 654  O O   ? GLU A 1  83 ?  11.210  -5.206   4.640 1.000 91.500 ? 83  GLU A O   1 
ATOM 655  C CG  ? GLU A 1  83 ?  14.746  -5.447   1.737 1.000 91.500 ? 83  GLU A CG  1 
ATOM 656  C CD  ? GLU A 1  83 ?  15.988  -6.302   1.929 1.000 91.500 ? 83  GLU A CD  1 
ATOM 657  O OE1 ? GLU A 1  83 ?  16.904  -6.242   1.078 1.000 91.500 ? 83  GLU A OE1 1 
ATOM 658  O OE2 ? GLU A 1  83 ?  16.046  -7.039   2.939 1.000 91.500 ? 83  GLU A OE2 1 
ATOM 659  N N   ? ASN A 1  84 ?  10.339  -6.100   2.848 1.000 94.500 ? 84  ASN A N   1 
ATOM 660  C CA  ? ASN A 1  84 ?   9.191  -6.711   3.509 1.000 94.500 ? 84  ASN A CA  1 
ATOM 661  C C   ? ASN A 1  84 ?   8.256  -5.657   4.096 1.000 94.500 ? 84  ASN A C   1 
ATOM 662  C CB  ? ASN A 1  84 ?   9.651  -7.680   4.600 1.000 94.500 ? 84  ASN A CB  1 
ATOM 663  O O   ? ASN A 1  84 ?   7.725  -5.835   5.194 1.000 94.500 ? 84  ASN A O   1 
ATOM 664  C CG  ? ASN A 1  84 ?  10.563  -8.768   4.067 1.000 94.500 ? 84  ASN A CG  1 
ATOM 665  N ND2 ? ASN A 1  84 ?  11.763  -8.863   4.628 1.000 94.500 ? 84  ASN A ND2 1 
ATOM 666  O OD1 ? ASN A 1  84 ?  10.193  -9.516   3.159 1.000 94.500 ? 84  ASN A OD1 1 
ATOM 667  N N   ? ASP A 1  85 ?   8.143  -4.478   3.559 1.000 95.430 ? 85  ASP A N   1 
ATOM 668  C CA  ? ASP A 1  85 ?   7.323  -3.352   3.996 1.000 95.430 ? 85  ASP A CA  1 
ATOM 669  C C   ? ASP A 1  85 ?   5.841  -3.626   3.752 1.000 95.430 ? 85  ASP A C   1 
ATOM 670  C CB  ? ASP A 1  85 ?   7.746  -2.069   3.278 1.000 95.430 ? 85  ASP A CB  1 
ATOM 671  O O   ? ASP A 1  85 ?   5.253  -3.094   2.807 1.000 95.430 ? 85  ASP A O   1 
ATOM 672  C CG  ? ASP A 1  85 ?   7.058  -0.830   3.823 1.000 95.430 ? 85  ASP A CG  1 
ATOM 673  O OD1 ? ASP A 1  85 ?   6.547  -0.868   4.963 1.000 95.430 ? 85  ASP A OD1 1 
ATOM 674  O OD2 ? ASP A 1  85 ?   7.024   0.192   3.104 1.000 95.430 ? 85  ASP A OD2 1 
ATOM 675  N N   ? ILE A 1  86 ?   5.197  -4.584   4.567 1.000 96.980 ? 86  ILE A N   1 
ATOM 676  C CA  ? ILE A 1  86 ?   3.799  -4.992   4.484 1.000 96.980 ? 86  ILE A CA  1 
ATOM 677  C C   ? ILE A 1  86 ?   3.239  -5.203   5.889 1.000 96.980 ? 86  ILE A C   1 
ATOM 678  C CB  ? ILE A 1  86 ?   3.635  -6.278   3.643 1.000 96.980 ? 86  ILE A CB  1 
ATOM 679  O O   ? ILE A 1  86 ?   3.932  -5.717   6.770 1.000 96.980 ? 86  ILE A O   1 
ATOM 680  C CG1 ? ILE A 1  86 ?   2.150  -6.624   3.480 1.000 96.980 ? 86  ILE A CG1 1 
ATOM 681  C CG2 ? ILE A 1  86 ?   4.401  -7.441   4.280 1.000 96.980 ? 86  ILE A CG2 1 
ATOM 682  C CD1 ? ILE A 1  86 ?   1.879  -7.726   2.466 1.000 96.980 ? 86  ILE A CD1 1 
ATOM 683  N N   ? MET A 1  87 ?   1.988  -4.742   6.117 1.000 96.980 ? 87  MET A N   1 
ATOM 684  C CA  ? MET A 1  87 ?   1.304  -4.869   7.401 1.000 96.980 ? 87  MET A CA  1 
ATOM 685  C C   ? MET A 1  87 ?  -0.182  -5.148   7.201 1.000 96.980 ? 87  MET A C   1 
ATOM 686  C CB  ? MET A 1  87 ?   1.490  -3.601   8.237 1.000 96.980 ? 87  MET A CB  1 
ATOM 687  O O   ? MET A 1  87 ?  -0.818  -4.553   6.329 1.000 96.980 ? 87  MET A O   1 
ATOM 688  C CG  ? MET A 1  87 ?   0.810  -3.658   9.595 1.000 96.980 ? 87  MET A CG  1 
ATOM 689  S SD  ? MET A 1  87 ?   1.107  -2.147  10.594 1.000 96.980 ? 87  MET A SD  1 
ATOM 690  C CE  ? MET A 1  87 ?   0.106  -0.950   9.668 1.000 96.980 ? 87  MET A CE  1 
ATOM 691  N N   ? LEU A 1  88 ?  -0.718  -6.090   7.960 1.000 97.350 ? 88  LEU A N   1 
ATOM 692  C CA  ? LEU A 1  88 ?  -2.150  -6.358   8.018 1.000 97.350 ? 88  LEU A CA  1 
ATOM 693  C C   ? LEU A 1  88 ?  -2.776  -5.710   9.248 1.000 97.350 ? 88  LEU A C   1 
ATOM 694  C CB  ? LEU A 1  88 ?  -2.413  -7.866   8.032 1.000 97.350 ? 88  LEU A CB  1 
ATOM 695  O O   ? LEU A 1  88 ?  -2.226  -5.799  10.349 1.000 97.350 ? 88  LEU A O   1 
ATOM 696  C CG  ? LEU A 1  88 ?  -2.012  -8.636   6.773 1.000 97.350 ? 88  LEU A CG  1 
ATOM 697  C CD1 ? LEU A 1  88 ?  -2.147 -10.138   7.004 1.000 97.350 ? 88  LEU A CD1 1 
ATOM 698  C CD2 ? LEU A 1  88 ?  -2.857  -8.195   5.583 1.000 97.350 ? 88  LEU A CD2 1 
ATOM 699  N N   ? LEU A 1  89 ?  -3.818  -4.981   8.992 1.000 97.170 ? 89  LEU A N   1 
ATOM 700  C CA  ? LEU A 1  89 ?  -4.632  -4.465  10.087 1.000 97.170 ? 89  LEU A CA  1 
ATOM 701  C C   ? LEU A 1  89 ?  -5.895  -5.301  10.266 1.000 97.170 ? 89  LEU A C   1 
ATOM 702  C CB  ? LEU A 1  89 ?  -5.007  -3.002   9.833 1.000 97.170 ? 89  LEU A CB  1 
ATOM 703  O O   ? LEU A 1  89 ?  -6.706  -5.414   9.344 1.000 97.170 ? 89  LEU A O   1 
ATOM 704  C CG  ? LEU A 1  89 ?  -3.848  -2.044   9.555 1.000 97.170 ? 89  LEU A CG  1 
ATOM 705  C CD1 ? LEU A 1  89 ?  -4.377  -0.649   9.239 1.000 97.170 ? 89  LEU A CD1 1 
ATOM 706  C CD2 ? LEU A 1  89 ?  -2.892  -2.002  10.743 1.000 97.170 ? 89  LEU A CD2 1 
ATOM 707  N N   ? LYS A 1  90 ?  -6.017  -5.951  11.471 1.000 96.580 ? 90  LYS A N   1 
ATOM 708  C CA  ? LYS A 1  90 ?  -7.257  -6.646  11.804 1.000 96.580 ? 90  LYS A CA  1 
ATOM 709  C C   ? LYS A 1  90 ?  -8.247  -5.707  12.488 1.000 96.580 ? 90  LYS A C   1 
ATOM 710  C CB  ? LYS A 1  90 ?  -6.972  -7.851  12.702 1.000 96.580 ? 90  LYS A CB  1 
ATOM 711  O O   ? LYS A 1  90 ?  -7.924  -5.088  13.504 1.000 96.580 ? 90  LYS A O   1 
ATOM 712  C CG  ? LYS A 1  90 ?  -8.184  -8.735  12.954 1.000 96.580 ? 90  LYS A CG  1 
ATOM 713  C CD  ? LYS A 1  90 ?  -7.831  -9.933  13.826 1.000 96.580 ? 90  LYS A CD  1 
ATOM 714  C CE  ? LYS A 1  90 ?  -9.026 -10.856  14.021 1.000 96.580 ? 90  LYS A CE  1 
ATOM 715  N NZ  ? LYS A 1  90 ?  -8.677 -12.047  14.852 1.000 96.580 ? 90  LYS A NZ  1 
ATOM 716  N N   ? LEU A 1  91 ?  -9.395  -5.618  11.900 1.000 96.690 ? 91  LEU A N   1 
ATOM 717  C CA  ? LEU A 1  91 ? -10.404  -4.704  12.426 1.000 96.690 ? 91  LEU A CA  1 
ATOM 718  C C   ? LEU A 1  91 ? -11.208  -5.365  13.540 1.000 96.690 ? 91  LEU A C   1 
ATOM 719  C CB  ? LEU A 1  91 ? -11.343  -4.242  11.308 1.000 96.690 ? 91  LEU A CB  1 
ATOM 720  O O   ? LEU A 1  91 ? -11.433  -6.577  13.515 1.000 96.690 ? 91  LEU A O   1 
ATOM 721  C CG  ? LEU A 1  91 ? -10.680  -3.605  10.086 1.000 96.690 ? 91  LEU A CG  1 
ATOM 722  C CD1 ? LEU A 1  91 ? -11.734  -3.207   9.058 1.000 96.690 ? 91  LEU A CD1 1 
ATOM 723  C CD2 ? LEU A 1  91 ?  -9.845  -2.397  10.498 1.000 96.690 ? 91  LEU A CD2 1 
ATOM 724  N N   ? LYS A 1  92 ? -11.630  -4.571  14.590 1.000 95.410 ? 92  LYS A N   1 
ATOM 725  C CA  ? LYS A 1  92 ? -12.370  -5.059  15.750 1.000 95.410 ? 92  LYS A CA  1 
ATOM 726  C C   ? LYS A 1  92 ? -13.717  -5.645  15.336 1.000 95.410 ? 92  LYS A C   1 
ATOM 727  C CB  ? LYS A 1  92 ? -12.577  -3.934  16.766 1.000 95.410 ? 92  LYS A CB  1 
ATOM 728  O O   ? LYS A 1  92 ? -14.205  -6.591  15.958 1.000 95.410 ? 92  LYS A O   1 
ATOM 729  C CG  ? LYS A 1  92 ? -11.343  -3.615  17.596 1.000 95.410 ? 92  LYS A CG  1 
ATOM 730  C CD  ? LYS A 1  92 ? -11.678  -2.698  18.766 1.000 95.410 ? 92  LYS A CD  1 
ATOM 731  C CE  ? LYS A 1  92 ? -10.455  -2.422  19.629 1.000 95.410 ? 92  LYS A CE  1 
ATOM 732  N NZ  ? LYS A 1  92 ? -10.792  -1.574  20.812 1.000 95.410 ? 92  LYS A NZ  1 
ATOM 733  N N   ? ARG A 1  93 ? -14.319  -5.100  14.221 1.000 95.660 ? 93  ARG A N   1 
ATOM 734  C CA  ? ARG A 1  93 ? -15.595  -5.573  13.694 1.000 95.660 ? 93  ARG A CA  1 
ATOM 735  C C   ? ARG A 1  93 ? -15.533  -5.744  12.180 1.000 95.660 ? 93  ARG A C   1 
ATOM 736  C CB  ? ARG A 1  93 ? -16.722  -4.607  14.067 1.000 95.660 ? 93  ARG A CB  1 
ATOM 737  O O   ? ARG A 1  93 ? -14.731  -5.091  11.509 1.000 95.660 ? 93  ARG A O   1 
ATOM 738  C CG  ? ARG A 1  93 ? -16.949  -4.473  15.564 1.000 95.660 ? 93  ARG A CG  1 
ATOM 739  C CD  ? ARG A 1  93 ? -18.012  -3.431  15.882 1.000 95.660 ? 93  ARG A CD  1 
ATOM 740  N NE  ? ARG A 1  93 ? -19.246  -3.676  15.140 1.000 95.660 ? 93  ARG A NE  1 
ATOM 741  N NH1 ? ARG A 1  93 ? -20.406  -1.915  16.082 1.000 95.660 ? 93  ARG A NH1 1 
ATOM 742  N NH2 ? ARG A 1  93 ? -21.420  -3.262  14.529 1.000 95.660 ? 93  ARG A NH2 1 
ATOM 743  C CZ  ? ARG A 1  93 ? -20.355  -2.950  15.252 1.000 95.660 ? 93  ARG A CZ  1 
ATOM 744  N N   ? LYS A 1  94 ? -16.533  -6.646  11.699 1.000 96.600 ? 94  LYS A N   1 
ATOM 745  C CA  ? LYS A 1  94 ? -16.640  -6.853  10.258 1.000 96.600 ? 94  LYS A CA  1 
ATOM 746  C C   ? LYS A 1  94 ? -17.222  -5.622   9.568 1.000 96.600 ? 94  LYS A C   1 
ATOM 747  C CB  ? LYS A 1  94 ? -17.501  -8.080   9.954 1.000 96.600 ? 94  LYS A CB  1 
ATOM 748  O O   ? LYS A 1  94 ? -18.167  -5.011  10.071 1.000 96.600 ? 94  LYS A O   1 
ATOM 749  C CG  ? LYS A 1  94 ? -16.870  -9.398  10.377 1.000 96.600 ? 94  LYS A CG  1 
ATOM 750  C CD  ? LYS A 1  94 ? -17.744 -10.585   9.993 1.000 96.600 ? 94  LYS A CD  1 
ATOM 751  C CE  ? LYS A 1  94 ? -17.105 -11.906  10.398 1.000 96.600 ? 94  LYS A CE  1 
ATOM 752  N NZ  ? LYS A 1  94 ? -17.971 -13.072  10.048 1.000 96.600 ? 94  LYS A NZ  1 
ATOM 753  N N   ? VAL A 1  95 ? -16.569  -5.349   8.385 1.000 96.160 ? 95  VAL A N   1 
ATOM 754  C CA  ? VAL A 1  95 ? -17.107  -4.279   7.552 1.000 96.160 ? 95  VAL A CA  1 
ATOM 755  C C   ? VAL A 1  95 ? -18.360  -4.768   6.828 1.000 96.160 ? 95  VAL A C   1 
ATOM 756  C CB  ? VAL A 1  95 ? -16.063  -3.776   6.529 1.000 96.160 ? 95  VAL A CB  1 
ATOM 757  O O   ? VAL A 1  95 ? -18.362  -5.854   6.242 1.000 96.160 ? 95  VAL A O   1 
ATOM 758  C CG1 ? VAL A 1  95 ? -16.672  -2.715   5.614 1.000 96.160 ? 95  VAL A CG1 1 
ATOM 759  C CG2 ? VAL A 1  95 ? -14.835  -3.224   7.250 1.000 96.160 ? 95  VAL A CG2 1 
ATOM 760  N N   ? PRO A 1  96 ? -19.497  -4.070   6.955 1.000 94.880 ? 96  PRO A N   1 
ATOM 761  C CA  ? PRO A 1  96 ? -20.675  -4.467   6.180 1.000 94.880 ? 96  PRO A CA  1 
ATOM 762  C C   ? PRO A 1  96 ? -20.512  -4.210   4.684 1.000 94.880 ? 96  PRO A C   1 
ATOM 763  C CB  ? PRO A 1  96 ? -21.791  -3.597   6.765 1.000 94.880 ? 96  PRO A CB  1 
ATOM 764  O O   ? PRO A 1  96 ? -20.651  -3.071   4.231 1.000 94.880 ? 96  PRO A O   1 
ATOM 765  C CG  ? PRO A 1  96 ? -21.099  -2.367   7.255 1.000 94.880 ? 96  PRO A CG  1 
ATOM 766  C CD  ? PRO A 1  96 ? -19.701  -2.736   7.663 1.000 94.880 ? 96  PRO A CD  1 
ATOM 767  N N   ? LEU A 1  97 ? -20.171  -5.266   3.930 1.000 95.950 ? 97  LEU A N   1 
ATOM 768  C CA  ? LEU A 1  97 ? -19.879  -5.132   2.507 1.000 95.950 ? 97  LEU A CA  1 
ATOM 769  C C   ? LEU A 1  97 ? -21.131  -4.744   1.729 1.000 95.950 ? 97  LEU A C   1 
ATOM 770  C CB  ? LEU A 1  97 ? -19.304  -6.438   1.952 1.000 95.950 ? 97  LEU A CB  1 
ATOM 771  O O   ? LEU A 1  97 ? -22.224  -5.240   2.014 1.000 95.950 ? 97  LEU A O   1 
ATOM 772  C CG  ? LEU A 1  97 ? -18.057  -6.982   2.652 1.000 95.950 ? 97  LEU A CG  1 
ATOM 773  C CD1 ? LEU A 1  97 ? -17.601  -8.278   1.992 1.000 95.950 ? 97  LEU A CD1 1 
ATOM 774  C CD2 ? LEU A 1  97 ? -16.939  -5.945   2.635 1.000 95.950 ? 97  LEU A CD2 1 
ATOM 775  N N   ? ASN A 1  98 ? -20.974  -3.852   0.679 1.000 94.770 ? 98  ASN A N   1 
ATOM 776  C CA  ? ASN A 1  98 ? -21.971  -3.373  -0.273 1.000 94.770 ? 98  ASN A CA  1 
ATOM 777  C C   ? ASN A 1  98 ? -21.320  -2.814  -1.534 1.000 94.770 ? 98  ASN A C   1 
ATOM 778  C CB  ? ASN A 1  98 ? -22.868  -2.317   0.376 1.000 94.770 ? 98  ASN A CB  1 
ATOM 779  O O   ? ASN A 1  98 ? -20.143  -3.069  -1.796 1.000 94.770 ? 98  ASN A O   1 
ATOM 780  C CG  ? ASN A 1  98 ? -22.088  -1.117   0.877 1.000 94.770 ? 98  ASN A CG  1 
ATOM 781  N ND2 ? ASN A 1  98 ? -22.433  -0.641   2.068 1.000 94.770 ? 98  ASN A ND2 1 
ATOM 782  O OD1 ? ASN A 1  98 ? -21.184  -0.621   0.200 1.000 94.770 ? 98  ASN A OD1 1 
ATOM 783  N N   ? ASN A 1  99 ? -22.126  -2.117  -2.381 1.000 92.630 ? 99  ASN A N   1 
ATOM 784  C CA  ? ASN A 1  99 ? -21.614  -1.627  -3.656 1.000 92.630 ? 99  ASN A CA  1 
ATOM 785  C C   ? ASN A 1  99 ? -20.561  -0.541  -3.457 1.000 92.630 ? 99  ASN A C   1 
ATOM 786  C CB  ? ASN A 1  99 ? -22.758  -1.104  -4.528 1.000 92.630 ? 99  ASN A CB  1 
ATOM 787  O O   ? ASN A 1  99 ? -19.769  -0.265  -4.360 1.000 92.630 ? 99  ASN A O   1 
ATOM 788  C CG  ? ASN A 1  99 ? -23.543   0.006  -3.858 1.000 92.630 ? 99  ASN A CG  1 
ATOM 789  N ND2 ? ASN A 1  99 ? -24.339   0.726  -4.640 1.000 92.630 ? 99  ASN A ND2 1 
ATOM 790  O OD1 ? ASN A 1  99 ? -23.435   0.216  -2.647 1.000 92.630 ? 99  ASN A OD1 1 
ATOM 791  N N   ? LYS A 1 100 ? -20.353  -0.081  -2.243 1.000 93.350 ? 100 LYS A N   1 
ATOM 792  C CA  ? LYS A 1 100 ? -19.425   1.008  -1.951 1.000 93.350 ? 100 LYS A CA  1 
ATOM 793  C C   ? LYS A 1 100 ? -18.205   0.501  -1.187 1.000 93.350 ? 100 LYS A C   1 
ATOM 794  C CB  ? LYS A 1 100 ? -20.124   2.109  -1.151 1.000 93.350 ? 100 LYS A CB  1 
ATOM 795  O O   ? LYS A 1 100 ? -17.164   1.161  -1.161 1.000 93.350 ? 100 LYS A O   1 
ATOM 796  C CG  ? LYS A 1 100 ? -21.284   2.766  -1.885 1.000 93.350 ? 100 LYS A CG  1 
ATOM 797  C CD  ? LYS A 1 100 ? -21.962   3.824  -1.025 1.000 93.350 ? 100 LYS A CD  1 
ATOM 798  C CE  ? LYS A 1 100 ? -23.163   4.436  -1.733 1.000 93.350 ? 100 LYS A CE  1 
ATOM 799  N NZ  ? LYS A 1 100 ? -23.871   5.427  -0.868 1.000 93.350 ? 100 LYS A NZ  1 
ATOM 800  N N   ? ILE A 1 101 ? -18.324  -0.620  -0.509 1.000 96.190 ? 101 ILE A N   1 
ATOM 801  C CA  ? ILE A 1 101 ? -17.257  -1.208   0.295 1.000 96.190 ? 101 ILE A CA  1 
ATOM 802  C C   ? ILE A 1 101 ? -17.080  -2.678  -0.077 1.000 96.190 ? 101 ILE A C   1 
ATOM 803  C CB  ? ILE A 1 101 ? -17.546  -1.068   1.806 1.000 96.190 ? 101 ILE A CB  1 
ATOM 804  O O   ? ILE A 1 101 ? -17.945  -3.507   0.217 1.000 96.190 ? 101 ILE A O   1 
ATOM 805  C CG1 ? ILE A 1 101 ? -17.849   0.393   2.159 1.000 96.190 ? 101 ILE A CG1 1 
ATOM 806  C CG2 ? ILE A 1 101 ? -16.370  -1.598   2.632 1.000 96.190 ? 101 ILE A CG2 1 
ATOM 807  C CD1 ? ILE A 1 101 ? -18.426   0.586   3.555 1.000 96.190 ? 101 ILE A CD1 1 
ATOM 808  N N   ? ARG A 1 102 ? -15.989  -2.948  -0.735 1.000 96.760 ? 102 ARG A N   1 
ATOM 809  C CA  ? ARG A 1 102 ? -15.680  -4.318  -1.133 1.000 96.760 ? 102 ARG A CA  1 
ATOM 810  C C   ? ARG A 1 102 ? -14.175  -4.563  -1.126 1.000 96.760 ? 102 ARG A C   1 
ATOM 811  C CB  ? ARG A 1 102 ? -16.254  -4.618  -2.519 1.000 96.760 ? 102 ARG A CB  1 
ATOM 812  O O   ? ARG A 1 102 ? -13.391  -3.652  -1.402 1.000 96.760 ? 102 ARG A O   1 
ATOM 813  C CG  ? ARG A 1 102 ? -17.774  -4.631  -2.567 1.000 96.760 ? 102 ARG A CG  1 
ATOM 814  C CD  ? ARG A 1 102 ? -18.291  -5.026  -3.943 1.000 96.760 ? 102 ARG A CD  1 
ATOM 815  N NE  ? ARG A 1 102 ? -19.692  -4.655  -4.119 1.000 96.760 ? 102 ARG A NE  1 
ATOM 816  N NH1 ? ARG A 1 102 ? -19.900  -5.617  -6.209 1.000 96.760 ? 102 ARG A NH1 1 
ATOM 817  N NH2 ? ARG A 1 102 ? -21.690  -4.558  -5.247 1.000 96.760 ? 102 ARG A NH2 1 
ATOM 818  C CZ  ? ARG A 1 102 ? -20.424  -4.944  -5.191 1.000 96.760 ? 102 ARG A CZ  1 
ATOM 819  N N   ? PRO A 1 103 ? -13.906  -5.875  -0.806 1.000 97.580 ? 103 PRO A N   1 
ATOM 820  C CA  ? PRO A 1 103 ? -12.480  -6.198  -0.880 1.000 97.580 ? 103 PRO A CA  1 
ATOM 821  C C   ? PRO A 1 103 ? -11.974  -6.314  -2.317 1.000 97.580 ? 103 PRO A C   1 
ATOM 822  C CB  ? PRO A 1 103 ? -12.385  -7.545  -0.158 1.000 97.580 ? 103 PRO A CB  1 
ATOM 823  O O   ? PRO A 1 103 ? -12.754  -6.602  -3.228 1.000 97.580 ? 103 PRO A O   1 
ATOM 824  C CG  ? PRO A 1 103 ? -13.669  -7.665   0.597 1.000 97.580 ? 103 PRO A CG  1 
ATOM 825  C CD  ? PRO A 1 103 ? -14.718  -6.859  -0.116 1.000 97.580 ? 103 PRO A CD  1 
ATOM 826  N N   ? ILE A 1 104 ? -10.608  -6.110  -2.474 1.000 97.360 ? 104 ILE A N   1 
ATOM 827  C CA  ? ILE A 1 104 ?  -9.963  -6.285  -3.771 1.000 97.360 ? 104 ILE A CA  1 
ATOM 828  C C   ? ILE A 1 104 ?  -9.216  -7.616  -3.800 1.000 97.360 ? 104 ILE A C   1 
ATOM 829  C CB  ? ILE A 1 104 ?  -8.997  -5.120  -4.083 1.000 97.360 ? 104 ILE A CB  1 
ATOM 830  O O   ? ILE A 1 104 ?  -8.709  -8.073  -2.772 1.000 97.360 ? 104 ILE A O   1 
ATOM 831  C CG1 ? ILE A 1 104 ?  -8.562  -5.167  -5.553 1.000 97.360 ? 104 ILE A CG1 1 
ATOM 832  C CG2 ? ILE A 1 104 ?  -7.782  -5.162  -3.151 1.000 97.360 ? 104 ILE A CG2 1 
ATOM 833  C CD1 ? ILE A 1 104 ?  -7.890  -3.890  -6.040 1.000 97.360 ? 104 ILE A CD1 1 
ATOM 834  N N   ? SER A 1 105 ?  -9.105  -8.192  -4.992 1.000 95.720 ? 105 SER A N   1 
ATOM 835  C CA  ? SER A 1 105 ?  -8.468  -9.496  -5.143 1.000 95.720 ? 105 SER A CA  1 
ATOM 836  C C   ? SER A 1 105 ?  -6.950  -9.385  -5.053 1.000 95.720 ? 105 SER A C   1 
ATOM 837  C CB  ? SER A 1 105 ?  -8.863 -10.134  -6.476 1.000 95.720 ? 105 SER A CB  1 
ATOM 838  O O   ? SER A 1 105 ?  -6.370  -8.385  -5.482 1.000 95.720 ? 105 SER A O   1 
ATOM 839  O OG  ? SER A 1 105 ? -10.262 -10.350  -6.536 1.000 95.720 ? 105 SER A OG  1 
ATOM 840  N N   ? LEU A 1 106 ?  -6.340 -10.485  -4.505 1.000 95.470 ? 106 LEU A N   1 
ATOM 841  C CA  ? LEU A 1 106 ?  -4.886 -10.603  -4.483 1.000 95.470 ? 106 LEU A CA  1 
ATOM 842  C C   ? LEU A 1 106 ?  -4.379 -11.306  -5.738 1.000 95.470 ? 106 LEU A C   1 
ATOM 843  C CB  ? LEU A 1 106 ?  -4.428 -11.364  -3.236 1.000 95.470 ? 106 LEU A CB  1 
ATOM 844  O O   ? LEU A 1 106 ?  -5.072 -12.157  -6.300 1.000 95.470 ? 106 LEU A O   1 
ATOM 845  C CG  ? LEU A 1 106 ?  -4.791 -10.738  -1.889 1.000 95.470 ? 106 LEU A CG  1 
ATOM 846  C CD1 ? LEU A 1 106 ?  -4.304 -11.623  -0.746 1.000 95.470 ? 106 LEU A CD1 1 
ATOM 847  C CD2 ? LEU A 1 106 ?  -4.202  -9.336  -1.775 1.000 95.470 ? 106 LEU A CD2 1 
ATOM 848  N N   ? PRO A 1 107 ?  -3.221 -10.930  -6.196 1.000 93.760 ? 107 PRO A N   1 
ATOM 849  C CA  ? PRO A 1 107 ?  -2.697 -11.488  -7.445 1.000 93.760 ? 107 PRO A CA  1 
ATOM 850  C C   ? PRO A 1 107 ?  -2.378 -12.978  -7.337 1.000 93.760 ? 107 PRO A C   1 
ATOM 851  C CB  ? PRO A 1 107 ?  -1.423 -10.674  -7.688 1.000 93.760 ? 107 PRO A CB  1 
ATOM 852  O O   ? PRO A 1 107 ?  -1.914 -13.440  -6.292 1.000 93.760 ? 107 PRO A O   1 
ATOM 853  C CG  ? PRO A 1 107 ?  -0.966 -10.264  -6.325 1.000 93.760 ? 107 PRO A CG  1 
ATOM 854  C CD  ? PRO A 1 107 ?  -2.175 -10.054  -5.459 1.000 93.760 ? 107 PRO A CD  1 
ATOM 855  N N   ? LYS A 1 108 ?  -2.639 -13.730  -8.434 1.000 84.680 ? 108 LYS A N   1 
ATOM 856  C CA  ? LYS A 1 108 ?  -2.339 -15.155  -8.533 1.000 84.680 ? 108 LYS A CA  1 
ATOM 857  C C   ? LYS A 1 108 ?  -1.062 -15.395  -9.334 1.000 84.680 ? 108 LYS A C   1 
ATOM 858  C CB  ? LYS A 1 108 ?  -3.508 -15.906  -9.174 1.000 84.680 ? 108 LYS A CB  1 
ATOM 859  O O   ? LYS A 1 108 ?  -0.399 -16.420  -9.163 1.000 84.680 ? 108 LYS A O   1 
ATOM 860  C CG  ? LYS A 1 108 ?  -4.774 -15.916  -8.329 1.000 84.680 ? 108 LYS A CG  1 
ATOM 861  C CD  ? LYS A 1 108 ?  -5.886 -16.714  -8.999 1.000 84.680 ? 108 LYS A CD  1 
ATOM 862  C CE  ? LYS A 1 108 ?  -7.167 -16.687  -8.177 1.000 84.680 ? 108 LYS A CE  1 
ATOM 863  N NZ  ? LYS A 1 108 ?  -8.266 -17.452  -8.839 1.000 84.680 ? 108 LYS A NZ  1 
ATOM 864  N N   ? GLU A 1 109 ?  -0.800 -14.373 -10.220 1.000 81.520 ? 109 GLU A N   1 
ATOM 865  C CA  ? GLU A 1 109 ?   0.363 -14.471 -11.097 1.000 81.520 ? 109 GLU A CA  1 
ATOM 866  C C   ? GLU A 1 109 ?   1.174 -13.178 -11.085 1.000 81.520 ? 109 GLU A C   1 
ATOM 867  C CB  ? GLU A 1 109 ?  -0.068 -14.809 -12.526 1.000 81.520 ? 109 GLU A CB  1 
ATOM 868  O O   ? GLU A 1 109 ?   0.684 -12.136 -10.646 1.000 81.520 ? 109 GLU A O   1 
ATOM 869  C CG  ? GLU A 1 109 ?  -1.045 -13.808 -13.127 1.000 81.520 ? 109 GLU A CG  1 
ATOM 870  C CD  ? GLU A 1 109 ?  -1.606 -14.248 -14.469 1.000 81.520 ? 109 GLU A CD  1 
ATOM 871  O OE1 ? GLU A 1 109 ?  -2.376 -13.478 -15.088 1.000 81.520 ? 109 GLU A OE1 1 
ATOM 872  O OE2 ? GLU A 1 109 ?  -1.274 -15.372 -14.906 1.000 81.520 ? 109 GLU A OE2 1 
ATOM 873  N N   ? ARG A 1 110 ?   2.364 -13.372 -11.615 1.000 82.540 ? 110 ARG A N   1 
ATOM 874  C CA  ? ARG A 1 110 ?   3.241 -12.222 -11.807 1.000 82.540 ? 110 ARG A CA  1 
ATOM 875  C C   ? ARG A 1 110 ?   2.773 -11.365 -12.978 1.000 82.540 ? 110 ARG A C   1 
ATOM 876  C CB  ? ARG A 1 110 ?   4.684 -12.678 -12.036 1.000 82.540 ? 110 ARG A CB  1 
ATOM 877  O O   ? ARG A 1 110 ?   2.145 -11.870 -13.912 1.000 82.540 ? 110 ARG A O   1 
ATOM 878  C CG  ? ARG A 1 110 ?   5.316 -13.351 -10.828 1.000 82.540 ? 110 ARG A CG  1 
ATOM 879  C CD  ? ARG A 1 110 ?   6.778 -13.695 -11.075 1.000 82.540 ? 110 ARG A CD  1 
ATOM 880  N NE  ? ARG A 1 110 ?   7.390 -14.320  -9.905 1.000 82.540 ? 110 ARG A NE  1 
ATOM 881  N NH1 ? ARG A 1 110 ?   9.326 -14.949 -10.997 1.000 82.540 ? 110 ARG A NH1 1 
ATOM 882  N NH2 ? ARG A 1 110 ?   9.046 -15.439  -8.775 1.000 82.540 ? 110 ARG A NH2 1 
ATOM 883  C CZ  ? ARG A 1 110 ?   8.586 -14.901  -9.895 1.000 82.540 ? 110 ARG A CZ  1 
ATOM 884  N N   ? PHE A 1 111 ?   2.954 -10.062 -12.834 1.000 88.150 ? 111 PHE A N   1 
ATOM 885  C CA  ? PHE A 1 111 ?   2.566  -9.125 -13.882 1.000 88.150 ? 111 PHE A CA  1 
ATOM 886  C C   ? PHE A 1 111 ?   3.783  -8.665 -14.675 1.000 88.150 ? 111 PHE A C   1 
ATOM 887  C CB  ? PHE A 1 111 ?   1.842  -7.915 -13.282 1.000 88.150 ? 111 PHE A CB  1 
ATOM 888  O O   ? PHE A 1 111 ?   4.882  -8.556 -14.128 1.000 88.150 ? 111 PHE A O   1 
ATOM 889  C CG  ? PHE A 1 111 ?   0.500  -8.244 -12.686 1.000 88.150 ? 111 PHE A CG  1 
ATOM 890  C CD1 ? PHE A 1 111 ?  -0.669  -8.015 -13.401 1.000 88.150 ? 111 PHE A CD1 1 
ATOM 891  C CD2 ? PHE A 1 111 ?   0.408  -8.783 -11.409 1.000 88.150 ? 111 PHE A CD2 1 
ATOM 892  C CE1 ? PHE A 1 111 ?  -1.912  -8.318 -12.852 1.000 88.150 ? 111 PHE A CE1 1 
ATOM 893  C CE2 ? PHE A 1 111 ?  -0.832  -9.089 -10.854 1.000 88.150 ? 111 PHE A CE2 1 
ATOM 894  C CZ  ? PHE A 1 111 ?  -1.990  -8.855 -11.577 1.000 88.150 ? 111 PHE A CZ  1 
ATOM 895  N N   ? LYS A 1 112 ?   3.558  -8.431 -16.030 1.000 87.420 ? 112 LYS A N   1 
ATOM 896  C CA  ? LYS A 1 112 ?   4.640  -8.055 -16.936 1.000 87.420 ? 112 LYS A CA  1 
ATOM 897  C C   ? LYS A 1 112 ?   4.807  -6.539 -16.994 1.000 87.420 ? 112 LYS A C   1 
ATOM 898  C CB  ? LYS A 1 112 ?   4.381  -8.608 -18.339 1.000 87.420 ? 112 LYS A CB  1 
ATOM 899  O O   ? LYS A 1 112 ?   3.872  -5.794 -16.691 1.000 87.420 ? 112 LYS A O   1 
ATOM 900  C CG  ? LYS A 1 112 ?   4.360 -10.128 -18.411 1.000 87.420 ? 112 LYS A CG  1 
ATOM 901  C CD  ? LYS A 1 112 ?   4.149 -10.617 -19.838 1.000 87.420 ? 112 LYS A CD  1 
ATOM 902  C CE  ? LYS A 1 112 ?   4.103 -12.137 -19.908 1.000 87.420 ? 112 LYS A CE  1 
ATOM 903  N NZ  ? LYS A 1 112 ?   3.835 -12.620 -21.296 1.000 87.420 ? 112 LYS A NZ  1 
ATOM 904  N N   ? ALA A 1 113 ?   5.976  -6.193 -17.422 1.000 91.980 ? 113 ALA A N   1 
ATOM 905  C CA  ? ALA A 1 113 ?   6.241  -4.780 -17.682 1.000 91.980 ? 113 ALA A CA  1 
ATOM 906  C C   ? ALA A 1 113 ?   5.219  -4.201 -18.656 1.000 91.980 ? 113 ALA A C   1 
ATOM 907  C CB  ? ALA A 1 113 ?   7.655  -4.596 -18.226 1.000 91.980 ? 113 ALA A CB  1 
ATOM 908  O O   ? ALA A 1 113 ?   4.667  -4.924 -19.489 1.000 91.980 ? 113 ALA A O   1 
ATOM 909  N N   ? ASP A 1 114 ?   4.872  -2.901 -18.465 1.000 92.760 ? 114 ASP A N   1 
ATOM 910  C CA  ? ASP A 1 114 ?   4.004  -2.108 -19.331 1.000 92.760 ? 114 ASP A CA  1 
ATOM 911  C C   ? ASP A 1 114 ?   2.533  -2.419 -19.068 1.000 92.760 ? 114 ASP A C   1 
ATOM 912  C CB  ? ASP A 1 114 ?   4.340  -2.360 -20.802 1.000 92.760 ? 114 ASP A CB  1 
ATOM 913  O O   ? ASP A 1 114 ?   1.654  -1.946 -19.791 1.000 92.760 ? 114 ASP A O   1 
ATOM 914  C CG  ? ASP A 1 114 ?   5.690  -1.794 -21.208 1.000 92.760 ? 114 ASP A CG  1 
ATOM 915  O OD1 ? ASP A 1 114 ?   6.077  -0.719 -20.701 1.000 92.760 ? 114 ASP A OD1 1 
ATOM 916  O OD2 ? ASP A 1 114 ?   6.370  -2.427 -22.044 1.000 92.760 ? 114 ASP A OD2 1 
ATOM 917  N N   ? THR A 1 115 ?   2.322  -3.406 -18.133 1.000 94.970 ? 115 THR A N   1 
ATOM 918  C CA  ? THR A 1 115 ?   0.957  -3.616 -17.665 1.000 94.970 ? 115 THR A CA  1 
ATOM 919  C C   ? THR A 1 115 ?   0.376  -2.325 -17.096 1.000 94.970 ? 115 THR A C   1 
ATOM 920  C CB  ? THR A 1 115 ?   0.897  -4.725 -16.598 1.000 94.970 ? 115 THR A CB  1 
ATOM 921  O O   ? THR A 1 115 ?   0.991  -1.686 -16.240 1.000 94.970 ? 115 THR A O   1 
ATOM 922  C CG2 ? THR A 1 115 ?  -0.537  -4.970 -16.141 1.000 94.970 ? 115 THR A CG2 1 
ATOM 923  O OG1 ? THR A 1 115 ?   1.426  -5.938 -17.147 1.000 94.970 ? 115 THR A OG1 1 
ATOM 924  N N   ? LEU A 1 116 ?  -0.822  -1.913 -17.581 1.000 94.750 ? 116 LEU A N   1 
ATOM 925  C CA  ? LEU A 1 116 ?  -1.488  -0.698 -17.123 1.000 94.750 ? 116 LEU A CA  1 
ATOM 926  C C   ? LEU A 1 116 ?  -2.087  -0.897 -15.734 1.000 94.750 ? 116 LEU A C   1 
ATOM 927  C CB  ? LEU A 1 116 ?  -2.584  -0.283 -18.108 1.000 94.750 ? 116 LEU A CB  1 
ATOM 928  O O   ? LEU A 1 116 ?  -2.770  -1.893 -15.485 1.000 94.750 ? 116 LEU A O   1 
ATOM 929  C CG  ? LEU A 1 116 ?  -2.115   0.167 -19.493 1.000 94.750 ? 116 LEU A CG  1 
ATOM 930  C CD1 ? LEU A 1 116 ?  -3.314   0.452 -20.391 1.000 94.750 ? 116 LEU A CD1 1 
ATOM 931  C CD2 ? LEU A 1 116 ?  -1.220   1.397 -19.381 1.000 94.750 ? 116 LEU A CD2 1 
ATOM 932  N N   ? CYS A 1 117 ?  -1.861   0.085 -14.953 1.000 95.590 ? 117 CYS A N   1 
ATOM 933  C CA  ? CYS A 1 117 ?  -2.302   0.022 -13.564 1.000 95.590 ? 117 CYS A CA  1 
ATOM 934  C C   ? CYS A 1 117 ?  -2.814   1.378 -13.092 1.000 95.590 ? 117 CYS A C   1 
ATOM 935  C CB  ? CYS A 1 117 ?  -1.162  -0.446 -12.660 1.000 95.590 ? 117 CYS A CB  1 
ATOM 936  O O   ? CYS A 1 117 ?  -2.731   2.366 -13.824 1.000 95.590 ? 117 CYS A O   1 
ATOM 937  S SG  ? CYS A 1 117 ?  -0.472  -2.048 -13.129 1.000 95.590 ? 117 CYS A SG  1 
ATOM 938  N N   ? SER A 1 118 ?  -3.317   1.355 -11.882 1.000 94.570 ? 118 SER A N   1 
ATOM 939  C CA  ? SER A 1 118 ?  -3.765   2.602 -11.273 1.000 94.570 ? 118 SER A CA  1 
ATOM 940  C C   ? SER A 1 118 ?  -3.444   2.635  -9.782 1.000 94.570 ? 118 SER A C   1 
ATOM 941  C CB  ? SER A 1 118 ?  -5.267   2.794 -11.484 1.000 94.570 ? 118 SER A CB  1 
ATOM 942  O O   ? SER A 1 118 ?  -3.299   1.587  -9.150 1.000 94.570 ? 118 SER A O   1 
ATOM 943  O OG  ? SER A 1 118 ?  -6.002   1.781 -10.818 1.000 94.570 ? 118 SER A OG  1 
ATOM 944  N N   ? VAL A 1 119 ?  -3.351   3.852  -9.265 1.000 94.130 ? 119 VAL A N   1 
ATOM 945  C CA  ? VAL A 1 119 ?  -3.175   4.091  -7.837 1.000 94.130 ? 119 VAL A CA  1 
ATOM 946  C C   ? VAL A 1 119 ?  -4.225   5.086  -7.346 1.000 94.130 ? 119 VAL A C   1 
ATOM 947  C CB  ? VAL A 1 119 ?  -1.756   4.613  -7.519 1.000 94.130 ? 119 VAL A CB  1 
ATOM 948  O O   ? VAL A 1 119 ?  -4.687   5.937  -8.109 1.000 94.130 ? 119 VAL A O   1 
ATOM 949  C CG1 ? VAL A 1 119 ?  -0.706   3.549  -7.836 1.000 94.130 ? 119 VAL A CG1 1 
ATOM 950  C CG2 ? VAL A 1 119 ?  -1.473   5.896  -8.297 1.000 94.130 ? 119 VAL A CG2 1 
ATOM 951  N N   ? ALA A 1 120 ?  -4.610   4.889  -6.171 1.000 94.140 ? 120 ALA A N   1 
ATOM 952  C CA  ? ALA A 1 120 ?  -5.595   5.781  -5.566 1.000 94.140 ? 120 ALA A CA  1 
ATOM 953  C C   ? ALA A 1 120 ?  -5.197   6.153  -4.141 1.000 94.140 ? 120 ALA A C   1 
ATOM 954  C CB  ? ALA A 1 120 ?  -6.978   5.132  -5.577 1.000 94.140 ? 120 ALA A CB  1 
ATOM 955  O O   ? ALA A 1 120 ?  -4.534   5.374  -3.452 1.000 94.140 ? 120 ALA A O   1 
ATOM 956  N N   ? GLY A 1 121 ?  -5.635   7.433  -3.733 1.000 93.510 ? 121 GLY A N   1 
ATOM 957  C CA  ? GLY A 1 121 ?  -5.315   7.861  -2.381 1.000 93.510 ? 121 GLY A CA  1 
ATOM 958  C C   ? GLY A 1 121 ?  -5.814   9.258  -2.064 1.000 93.510 ? 121 GLY A C   1 
ATOM 959  O O   ? GLY A 1 121 ?  -6.320   9.957  -2.944 1.000 93.510 ? 121 GLY A O   1 
ATOM 960  N N   ? TRP A 1 122 ?  -5.773   9.696  -0.691 1.000 91.780 ? 122 TRP A N   1 
ATOM 961  C CA  ? TRP A 1 122 ?  -6.242  10.975  -0.165 1.000 91.780 ? 122 TRP A CA  1 
ATOM 962  C C   ? TRP A 1 122 ?  -5.071  11.832   0.304 1.000 91.780 ? 122 TRP A C   1 
ATOM 963  C CB  ? TRP A 1 122 ?  -7.225  10.754   0.988 1.000 91.780 ? 122 TRP A CB  1 
ATOM 964  O O   ? TRP A 1 122 ?  -5.257  12.784   1.066 1.000 91.780 ? 122 TRP A O   1 
ATOM 965  C CG  ? TRP A 1 122 ?  -8.550  10.199   0.561 1.000 91.780 ? 122 TRP A CG  1 
ATOM 966  C CD1 ? TRP A 1 122 ?  -9.661  10.908   0.196 1.000 91.780 ? 122 TRP A CD1 1 
ATOM 967  C CD2 ? TRP A 1 122 ?  -8.905   8.817   0.459 1.000 91.780 ? 122 TRP A CD2 1 
ATOM 968  C CE2 ? TRP A 1 122 ? -10.248   8.760   0.025 1.000 91.780 ? 122 TRP A CE2 1 
ATOM 969  C CE3 ? TRP A 1 122 ?  -8.216   7.619   0.692 1.000 91.780 ? 122 TRP A CE3 1 
ATOM 970  N NE1 ? TRP A 1 122 ? -10.686  10.048  -0.127 1.000 91.780 ? 122 TRP A NE1 1 
ATOM 971  C CH2 ? TRP A 1 122 ? -10.219   6.394   0.055 1.000 91.780 ? 122 TRP A CH2 1 
ATOM 972  C CZ2 ? TRP A 1 122 ? -10.916   7.551  -0.180 1.000 91.780 ? 122 TRP A CZ2 1 
ATOM 973  C CZ3 ? TRP A 1 122 ?  -8.882   6.416   0.487 1.000 91.780 ? 122 TRP A CZ3 1 
ATOM 974  N N   ? GLY A 1 123 ?  -3.815  11.506  -0.094 1.000 84.130 ? 123 GLY A N   1 
ATOM 975  C CA  ? GLY A 1 123 ?  -2.601  12.193   0.317 1.000 84.130 ? 123 GLY A CA  1 
ATOM 976  C C   ? GLY A 1 123 ?  -2.462  13.575  -0.293 1.000 84.130 ? 123 GLY A C   1 
ATOM 977  O O   ? GLY A 1 123 ?  -3.462  14.220  -0.618 1.000 84.130 ? 123 GLY A O   1 
ATOM 978  N N   ? ARG A 1 124 ?  -1.243  14.157  -0.415 1.000 82.860 ? 124 ARG A N   1 
ATOM 979  C CA  ? ARG A 1 124 ?  -0.952  15.473  -0.973 1.000 82.860 ? 124 ARG A CA  1 
ATOM 980  C C   ? ARG A 1 124 ?  -1.044  15.455  -2.495 1.000 82.860 ? 124 ARG A C   1 
ATOM 981  C CB  ? ARG A 1 124 ?   0.436  15.947  -0.538 1.000 82.860 ? 124 ARG A CB  1 
ATOM 982  O O   ? ARG A 1 124 ?  -0.734  14.444  -3.129 1.000 82.860 ? 124 ARG A O   1 
ATOM 983  C CG  ? ARG A 1 124 ?   0.520  16.345   0.927 1.000 82.860 ? 124 ARG A CG  1 
ATOM 984  C CD  ? ARG A 1 124 ?   1.898  16.883   1.288 1.000 82.860 ? 124 ARG A CD  1 
ATOM 985  N NE  ? ARG A 1 124 ?   2.025  17.120   2.723 1.000 82.860 ? 124 ARG A NE  1 
ATOM 986  N NH1 ? ARG A 1 124 ?   1.038  19.208   2.674 1.000 82.860 ? 124 ARG A NH1 1 
ATOM 987  N NH2 ? ARG A 1 124 ?   1.780  18.331   4.658 1.000 82.860 ? 124 ARG A NH2 1 
ATOM 988  C CZ  ? ARG A 1 124 ?   1.614  18.219   3.349 1.000 82.860 ? 124 ARG A CZ  1 
ATOM 989  N N   ? LEU A 1 125 ?  -1.522  16.667  -3.084 1.000 80.670 ? 125 LEU A N   1 
ATOM 990  C CA  ? LEU A 1 125 ?  -1.674  16.784  -4.530 1.000 80.670 ? 125 LEU A CA  1 
ATOM 991  C C   ? LEU A 1 125 ?  -0.315  16.883  -5.214 1.000 80.670 ? 125 LEU A C   1 
ATOM 992  C CB  ? LEU A 1 125 ?  -2.526  18.006  -4.882 1.000 80.670 ? 125 LEU A CB  1 
ATOM 993  O O   ? LEU A 1 125 ?  -0.149  16.421  -6.345 1.000 80.670 ? 125 LEU A O   1 
ATOM 994  C CG  ? LEU A 1 125 ?  -3.980  17.979  -4.407 1.000 80.670 ? 125 LEU A CG  1 
ATOM 995  C CD1 ? LEU A 1 125 ?  -4.696  19.260  -4.819 1.000 80.670 ? 125 LEU A CD1 1 
ATOM 996  C CD2 ? LEU A 1 125 ?  -4.701  16.755  -4.960 1.000 80.670 ? 125 LEU A CD2 1 
ATOM 997  N N   ? TRP A 1 126 ?   0.735  17.427  -4.597 1.000 81.240 ? 126 TRP A N   1 
ATOM 998  C CA  ? TRP A 1 126 ?   2.130  17.544  -5.007 1.000 81.240 ? 126 TRP A CA  1 
ATOM 999  C C   ? TRP A 1 126 ?   3.030  17.817  -3.806 1.000 81.240 ? 126 TRP A C   1 
ATOM 1000 C CB  ? TRP A 1 126 ?   2.295  18.656  -6.047 1.000 81.240 ? 126 TRP A CB  1 
ATOM 1001 O O   ? TRP A 1 126 ?   2.544  17.987  -2.685 1.000 81.240 ? 126 TRP A O   1 
ATOM 1002 C CG  ? TRP A 1 126 ?   1.869  20.010  -5.563 1.000 81.240 ? 126 TRP A CG  1 
ATOM 1003 C CD1 ? TRP A 1 126 ?   2.644  20.939  -4.927 1.000 81.240 ? 126 TRP A CD1 1 
ATOM 1004 C CD2 ? TRP A 1 126 ?   0.563  20.584  -5.674 1.000 81.240 ? 126 TRP A CD2 1 
ATOM 1005 C CE2 ? TRP A 1 126 ?   0.619  21.866  -5.083 1.000 81.240 ? 126 TRP A CE2 1 
ATOM 1006 C CE3 ? TRP A 1 126 ?  -0.650  20.139  -6.216 1.000 81.240 ? 126 TRP A CE3 1 
ATOM 1007 N NE1 ? TRP A 1 126 ?   1.898  22.057  -4.635 1.000 81.240 ? 126 TRP A NE1 1 
ATOM 1008 C CH2 ? TRP A 1 126 ?  -1.668  22.248  -5.558 1.000 81.240 ? 126 TRP A CH2 1 
ATOM 1009 C CZ2 ? TRP A 1 126 ?  -0.494  22.708  -5.019 1.000 81.240 ? 126 TRP A CZ2 1 
ATOM 1010 C CZ3 ? TRP A 1 126 ?  -1.756  20.979  -6.152 1.000 81.240 ? 126 TRP A CZ3 1 
ATOM 1011 N N   ? THR A 1 127 ?   4.433  17.813  -4.034 1.000 79.650 ? 127 THR A N   1 
ATOM 1012 C CA  ? THR A 1 127 ?   5.395  18.023  -2.958 1.000 79.650 ? 127 THR A CA  1 
ATOM 1013 C C   ? THR A 1 127 ?   5.136  19.352  -2.253 1.000 79.650 ? 127 THR A C   1 
ATOM 1014 C CB  ? THR A 1 127 ?   6.841  17.994  -3.487 1.000 79.650 ? 127 THR A CB  1 
ATOM 1015 O O   ? THR A 1 127 ?   4.996  20.389  -2.904 1.000 79.650 ? 127 THR A O   1 
ATOM 1016 C CG2 ? THR A 1 127 ?   7.846  18.157  -2.352 1.000 79.650 ? 127 THR A CG2 1 
ATOM 1017 O OG1 ? THR A 1 127 ?   7.077  16.742  -4.143 1.000 79.650 ? 127 THR A OG1 1 
ATOM 1018 N N   ? ASP A 1 128 ?   4.885  19.352  -0.949 1.000 79.400 ? 128 ASP A N   1 
ATOM 1019 C CA  ? ASP A 1 128 ?   4.690  20.525  -0.102 1.000 79.400 ? 128 ASP A CA  1 
ATOM 1020 C C   ? ASP A 1 128 ?   3.369  21.221  -0.424 1.000 79.400 ? 128 ASP A C   1 
ATOM 1021 C CB  ? ASP A 1 128 ?   5.853  21.505  -0.266 1.000 79.400 ? 128 ASP A CB  1 
ATOM 1022 O O   ? ASP A 1 128 ?   3.231  22.428  -0.219 1.000 79.400 ? 128 ASP A O   1 
ATOM 1023 C CG  ? ASP A 1 128 ?   7.162  20.969   0.286 1.000 79.400 ? 128 ASP A CG  1 
ATOM 1024 O OD1 ? ASP A 1 128 ?   7.139  20.196   1.268 1.000 79.400 ? 128 ASP A OD1 1 
ATOM 1025 O OD2 ? ASP A 1 128 ?   8.227  21.325  -0.264 1.000 79.400 ? 128 ASP A OD2 1 
ATOM 1026 N N   ? GLY A 1 129 ?   2.406  20.571  -1.173 1.000 82.350 ? 129 GLY A N   1 
ATOM 1027 C CA  ? GLY A 1 129 ?   1.097  21.106  -1.512 1.000 82.350 ? 129 GLY A CA  1 
ATOM 1028 C C   ? GLY A 1 129 ?   0.014  20.699  -0.532 1.000 82.350 ? 129 GLY A C   1 
ATOM 1029 O O   ? GLY A 1 129 ?   0.294  20.046   0.476 1.000 82.350 ? 129 GLY A O   1 
ATOM 1030 N N   ? PRO A 1 130 ?  -1.305  21.172  -0.842 1.000 84.190 ? 130 PRO A N   1 
ATOM 1031 C CA  ? PRO A 1 130 ?  -2.418  20.865   0.060 1.000 84.190 ? 130 PRO A CA  1 
ATOM 1032 C C   ? PRO A 1 130 ?  -2.800  19.387   0.044 1.000 84.190 ? 130 PRO A C   1 
ATOM 1033 C CB  ? PRO A 1 130 ?  -3.559  21.730  -0.480 1.000 84.190 ? 130 PRO A CB  1 
ATOM 1034 O O   ? PRO A 1 130 ?  -2.586  18.701  -0.959 1.000 84.190 ? 130 PRO A O   1 
ATOM 1035 C CG  ? PRO A 1 130 ?  -3.273  21.871  -1.941 1.000 84.190 ? 130 PRO A CG  1 
ATOM 1036 C CD  ? PRO A 1 130 ?  -1.785  21.932  -2.132 1.000 84.190 ? 130 PRO A CD  1 
ATOM 1037 N N   ? VAL A 1 131 ?  -3.422  18.947   1.251 1.000 85.890 ? 131 VAL A N   1 
ATOM 1038 C CA  ? VAL A 1 131 ?  -3.986  17.606   1.358 1.000 85.890 ? 131 VAL A CA  1 
ATOM 1039 C C   ? VAL A 1 131 ?  -5.373  17.576   0.719 1.000 85.890 ? 131 VAL A C   1 
ATOM 1040 C CB  ? VAL A 1 131 ?  -4.066  17.139   2.829 1.000 85.890 ? 131 VAL A CB  1 
ATOM 1041 O O   ? VAL A 1 131 ?  -6.143  18.530   0.848 1.000 85.890 ? 131 VAL A O   1 
ATOM 1042 C CG1 ? VAL A 1 131 ?  -4.675  15.741   2.919 1.000 85.890 ? 131 VAL A CG1 1 
ATOM 1043 C CG2 ? VAL A 1 131 ?  -2.681  17.164   3.472 1.000 85.890 ? 131 VAL A CG2 1 
ATOM 1044 N N   ? SER A 1 132 ?  -5.590  16.537   0.007 1.000 88.330 ? 132 SER A N   1 
ATOM 1045 C CA  ? SER A 1 132 ?  -6.905  16.393  -0.609 1.000 88.330 ? 132 SER A CA  1 
ATOM 1046 C C   ? SER A 1 132 ?  -7.859  15.622   0.298 1.000 88.330 ? 132 SER A C   1 
ATOM 1047 C CB  ? SER A 1 132 ?  -6.791  15.687  -1.960 1.000 88.330 ? 132 SER A CB  1 
ATOM 1048 O O   ? SER A 1 132 ?  -7.491  14.588   0.859 1.000 88.330 ? 132 SER A O   1 
ATOM 1049 O OG  ? SER A 1 132 ?  -8.072  15.470  -2.525 1.000 88.330 ? 132 SER A OG  1 
ATOM 1050 N N   ? ASP A 1 133 ?  -9.071  16.048   0.425 1.000 90.810 ? 133 ASP A N   1 
ATOM 1051 C CA  ? ASP A 1 133 ? -10.100  15.297   1.138 1.000 90.810 ? 133 ASP A CA  1 
ATOM 1052 C C   ? ASP A 1 133 ? -10.900  14.416   0.181 1.000 90.810 ? 133 ASP A C   1 
ATOM 1053 C CB  ? ASP A 1 133 ? -11.037  16.249   1.885 1.000 90.810 ? 133 ASP A CB  1 
ATOM 1054 O O   ? ASP A 1 133 ? -11.669  13.556   0.617 1.000 90.810 ? 133 ASP A O   1 
ATOM 1055 C CG  ? ASP A 1 133 ? -10.372  16.927   3.070 1.000 90.810 ? 133 ASP A CG  1 
ATOM 1056 O OD1 ? ASP A 1 133 ?  -9.681  16.244   3.856 1.000 90.810 ? 133 ASP A OD1 1 
ATOM 1057 O OD2 ? ASP A 1 133 ? -10.542  18.157   3.220 1.000 90.810 ? 133 ASP A OD2 1 
ATOM 1058 N N   ? ARG A 1 134 ? -10.639  14.697  -1.104 1.000 93.180 ? 134 ARG A N   1 
ATOM 1059 C CA  ? ARG A 1 134 ? -11.287  13.893  -2.135 1.000 93.180 ? 134 ARG A CA  1 
ATOM 1060 C C   ? ARG A 1 134 ? -10.353  12.800  -2.645 1.000 93.180 ? 134 ARG A C   1 
ATOM 1061 C CB  ? ARG A 1 134 ? -11.745  14.776  -3.298 1.000 93.180 ? 134 ARG A CB  1 
ATOM 1062 O O   ? ARG A 1 134 ?  -9.150  13.025  -2.794 1.000 93.180 ? 134 ARG A O   1 
ATOM 1063 C CG  ? ARG A 1 134 ? -12.714  15.875  -2.892 1.000 93.180 ? 134 ARG A CG  1 
ATOM 1064 C CD  ? ARG A 1 134 ? -14.089  15.317  -2.553 1.000 93.180 ? 134 ARG A CD  1 
ATOM 1065 N NE  ? ARG A 1 134 ? -15.067  16.382  -2.348 1.000 93.180 ? 134 ARG A NE  1 
ATOM 1066 N NH1 ? ARG A 1 134 ? -16.787  14.967  -1.735 1.000 93.180 ? 134 ARG A NH1 1 
ATOM 1067 N NH2 ? ARG A 1 134 ? -17.131  17.232  -1.809 1.000 93.180 ? 134 ARG A NH2 1 
ATOM 1068 C CZ  ? ARG A 1 134 ? -16.326  16.191  -1.964 1.000 93.180 ? 134 ARG A CZ  1 
ATOM 1069 N N   ? LEU A 1 135 ? -10.955  11.643  -2.868 1.000 94.570 ? 135 LEU A N   1 
ATOM 1070 C CA  ? LEU A 1 135 ? -10.175  10.530  -3.399 1.000 94.570 ? 135 LEU A CA  1 
ATOM 1071 C C   ? LEU A 1 135 ?  -9.719  10.819  -4.826 1.000 94.570 ? 135 LEU A C   1 
ATOM 1072 C CB  ? LEU A 1 135 ? -10.993   9.237  -3.364 1.000 94.570 ? 135 LEU A CB  1 
ATOM 1073 O O   ? LEU A 1 135 ? -10.535  11.160  -5.685 1.000 94.570 ? 135 LEU A O   1 
ATOM 1074 C CG  ? LEU A 1 135 ? -10.258   7.959  -3.771 1.000 94.570 ? 135 LEU A CG  1 
ATOM 1075 C CD1 ? LEU A 1 135 ?  -9.116   7.672  -2.801 1.000 94.570 ? 135 LEU A CD1 1 
ATOM 1076 C CD2 ? LEU A 1 135 ? -11.225   6.781  -3.829 1.000 94.570 ? 135 LEU A CD2 1 
ATOM 1077 N N   ? LEU A 1 136 ?  -8.360  10.617  -4.985 1.000 94.690 ? 136 LEU A N   1 
ATOM 1078 C CA  ? LEU A 1 136 ?  -7.761  10.833  -6.298 1.000 94.690 ? 136 LEU A CA  1 
ATOM 1079 C C   ? LEU A 1 136 ?  -7.225   9.526  -6.872 1.000 94.690 ? 136 LEU A C   1 
ATOM 1080 C CB  ? LEU A 1 136 ?  -6.634  11.865  -6.210 1.000 94.690 ? 136 LEU A CB  1 
ATOM 1081 O O   ? LEU A 1 136 ?  -6.941   8.586  -6.126 1.000 94.690 ? 136 LEU A O   1 
ATOM 1082 C CG  ? LEU A 1 136 ?  -7.017  13.242  -5.664 1.000 94.690 ? 136 LEU A CG  1 
ATOM 1083 C CD1 ? LEU A 1 136 ?  -5.780  14.126  -5.542 1.000 94.690 ? 136 LEU A CD1 1 
ATOM 1084 C CD2 ? LEU A 1 136 ?  -8.065  13.899  -6.557 1.000 94.690 ? 136 LEU A CD2 1 
ATOM 1085 N N   ? GLU A 1 137 ?  -7.099   9.505  -8.198 1.000 94.170 ? 137 GLU A N   1 
ATOM 1086 C CA  ? GLU A 1 137 ?  -6.525   8.347  -8.875 1.000 94.170 ? 137 GLU A CA  1 
ATOM 1087 C C   ? GLU A 1 137 ?  -5.632   8.773 -10.037 1.000 94.170 ? 137 GLU A C   1 
ATOM 1088 C CB  ? GLU A 1 137 ?  -7.630   7.414  -9.377 1.000 94.170 ? 137 GLU A CB  1 
ATOM 1089 O O   ? GLU A 1 137 ?  -5.873   9.805 -10.667 1.000 94.170 ? 137 GLU A O   1 
ATOM 1090 C CG  ? GLU A 1 137 ?  -8.471   8.005 -10.499 1.000 94.170 ? 137 GLU A CG  1 
ATOM 1091 C CD  ? GLU A 1 137 ?  -9.531   7.048 -11.022 1.000 94.170 ? 137 GLU A CD  1 
ATOM 1092 O OE1 ? GLU A 1 137 ? -10.292   7.428 -11.941 1.000 94.170 ? 137 GLU A OE1 1 
ATOM 1093 O OE2 ? GLU A 1 137 ?  -9.602   5.909 -10.509 1.000 94.170 ? 137 GLU A OE2 1 
ATOM 1094 N N   ? ALA A 1 138 ?  -4.584   7.964 -10.262 1.000 92.650 ? 138 ALA A N   1 
ATOM 1095 C CA  ? ALA A 1 138 ?  -3.664   8.183 -11.374 1.000 92.650 ? 138 ALA A CA  1 
ATOM 1096 C C   ? ALA A 1 138 ?  -3.351   6.874 -12.094 1.000 92.650 ? 138 ALA A C   1 
ATOM 1097 C CB  ? ALA A 1 138 ?  -2.375   8.835 -10.879 1.000 92.650 ? 138 ALA A CB  1 
ATOM 1098 O O   ? ALA A 1 138 ?  -3.310   5.811 -11.470 1.000 92.650 ? 138 ALA A O   1 
ATOM 1099 N N   ? LYS A 1 139 ?  -3.176   7.063 -13.390 1.000 92.930 ? 139 LYS A N   1 
ATOM 1100 C CA  ? LYS A 1 139 ?  -2.807   5.917 -14.215 1.000 92.930 ? 139 LYS A CA  1 
ATOM 1101 C C   ? LYS A 1 139 ?  -1.291   5.775 -14.312 1.000 92.930 ? 139 LYS A C   1 
ATOM 1102 C CB  ? LYS A 1 139 ?  -3.412   6.045 -15.614 1.000 92.930 ? 139 LYS A CB  1 
ATOM 1103 O O   ? LYS A 1 139 ?  -0.578   6.769 -14.469 1.000 92.930 ? 139 LYS A O   1 
ATOM 1104 C CG  ? LYS A 1 139 ?  -4.933   5.994 -15.637 1.000 92.930 ? 139 LYS A CG  1 
ATOM 1105 C CD  ? LYS A 1 139 ?  -5.471   6.027 -17.062 1.000 92.930 ? 139 LYS A CD  1 
ATOM 1106 C CE  ? LYS A 1 139 ?  -6.992   5.960 -17.087 1.000 92.930 ? 139 LYS A CE  1 
ATOM 1107 N NZ  ? LYS A 1 139 ?  -7.527   6.029 -18.480 1.000 92.930 ? 139 LYS A NZ  1 
ATOM 1108 N N   ? THR A 1 140 ?  -0.898   4.493 -14.219 1.000 93.260 ? 140 THR A N   1 
ATOM 1109 C CA  ? THR A 1 140 ?   0.528   4.199 -14.304 1.000 93.260 ? 140 THR A CA  1 
ATOM 1110 C C   ? THR A 1 140 ?   0.763   2.850 -14.977 1.000 93.260 ? 140 THR A C   1 
ATOM 1111 C CB  ? THR A 1 140 ?   1.183   4.201 -12.910 1.000 93.260 ? 140 THR A CB  1 
ATOM 1112 O O   ? THR A 1 140 ?  -0.190   2.156 -15.339 1.000 93.260 ? 140 THR A O   1 
ATOM 1113 C CG2 ? THR A 1 140 ?   0.686   3.031 -12.068 1.000 93.260 ? 140 THR A CG2 1 
ATOM 1114 O OG1 ? THR A 1 140 ?   2.605   4.101 -13.057 1.000 93.260 ? 140 THR A OG1 1 
ATOM 1115 N N   ? ALA A 1 141 ?   2.078   2.587 -15.251 1.000 94.410 ? 141 ALA A N   1 
ATOM 1116 C CA  ? ALA A 1 141 ?   2.439   1.300 -15.840 1.000 94.410 ? 141 ALA A CA  1 
ATOM 1117 C C   ? ALA A 1 141 ?   3.665   0.707 -15.151 1.000 94.410 ? 141 ALA A C   1 
ATOM 1118 C CB  ? ALA A 1 141 ?   2.696   1.454 -17.337 1.000 94.410 ? 141 ALA A CB  1 
ATOM 1119 O O   ? ALA A 1 141 ?   4.551   1.441 -14.707 1.000 94.410 ? 141 ALA A O   1 
ATOM 1120 N N   ? ILE A 1 142 ?   3.697  -0.648 -15.156 1.000 95.080 ? 142 ILE A N   1 
ATOM 1121 C CA  ? ILE A 1 142 ?   4.809  -1.365 -14.541 1.000 95.080 ? 142 ILE A CA  1 
ATOM 1122 C C   ? ILE A 1 142 ?   6.074  -1.167 -15.372 1.000 95.080 ? 142 ILE A C   1 
ATOM 1123 C CB  ? ILE A 1 142 ?   4.497  -2.871 -14.391 1.000 95.080 ? 142 ILE A CB  1 
ATOM 1124 O O   ? ILE A 1 142 ?   6.034  -1.239 -16.603 1.000 95.080 ? 142 ILE A O   1 
ATOM 1125 C CG1 ? ILE A 1 142 ?   3.365  -3.084 -13.380 1.000 95.080 ? 142 ILE A CG1 1 
ATOM 1126 C CG2 ? ILE A 1 142 ?   5.752  -3.645 -13.978 1.000 95.080 ? 142 ILE A CG2 1 
ATOM 1127 C CD1 ? ILE A 1 142 ?   2.946  -4.538 -13.216 1.000 95.080 ? 142 ILE A CD1 1 
ATOM 1128 N N   ? VAL A 1 143 ?   7.120  -0.911 -14.606 1.000 94.040 ? 143 VAL A N   1 
ATOM 1129 C CA  ? VAL A 1 143 ?   8.434  -0.714 -15.210 1.000 94.040 ? 143 VAL A CA  1 
ATOM 1130 C C   ? VAL A 1 143 ?   9.258  -1.994 -15.082 1.000 94.040 ? 143 VAL A C   1 
ATOM 1131 C CB  ? VAL A 1 143 ?   9.185   0.471 -14.563 1.000 94.040 ? 143 VAL A CB  1 
ATOM 1132 O O   ? VAL A 1 143 ?   9.167  -2.699 -14.074 1.000 94.040 ? 143 VAL A O   1 
ATOM 1133 C CG1 ? VAL A 1 143 ?  10.557   0.657 -15.207 1.000 94.040 ? 143 VAL A CG1 1 
ATOM 1134 C CG2 ? VAL A 1 143 ?   8.359   1.751 -14.676 1.000 94.040 ? 143 VAL A CG2 1 
ATOM 1135 N N   ? ASN A 1 144 ?  10.080  -2.245 -16.108 1.000 93.890 ? 144 ASN A N   1 
ATOM 1136 C CA  ? ASN A 1 144 ?  10.914  -3.441 -16.060 1.000 93.890 ? 144 ASN A CA  1 
ATOM 1137 C C   ? ASN A 1 144 ?  11.942  -3.364 -14.935 1.000 93.890 ? 144 ASN A C   1 
ATOM 1138 C CB  ? ASN A 1 144 ?  11.613  -3.662 -17.403 1.000 93.890 ? 144 ASN A CB  1 
ATOM 1139 O O   ? ASN A 1 144 ?  12.456  -2.286 -14.632 1.000 93.890 ? 144 ASN A O   1 
ATOM 1140 C CG  ? ASN A 1 144 ?  12.766  -2.703 -17.627 1.000 93.890 ? 144 ASN A CG  1 
ATOM 1141 N ND2 ? ASN A 1 144 ?  13.014  -2.356 -18.884 1.000 93.890 ? 144 ASN A ND2 1 
ATOM 1142 O OD1 ? ASN A 1 144 ?  13.429  -2.279 -16.677 1.000 93.890 ? 144 ASN A OD1 1 
ATOM 1143 N N   ? ASP A 1 145 ?  12.339  -4.515 -14.394 1.000 94.030 ? 145 ASP A N   1 
ATOM 1144 C CA  ? ASP A 1 145 ?  13.181  -4.623 -13.207 1.000 94.030 ? 145 ASP A CA  1 
ATOM 1145 C C   ? ASP A 1 145 ?  14.569  -4.039 -13.463 1.000 94.030 ? 145 ASP A C   1 
ATOM 1146 C CB  ? ASP A 1 145 ?  13.299  -6.083 -12.763 1.000 94.030 ? 145 ASP A CB  1 
ATOM 1147 O O   ? ASP A 1 145 ?  15.147  -3.391 -12.588 1.000 94.030 ? 145 ASP A O   1 
ATOM 1148 C CG  ? ASP A 1 145 ?  12.022  -6.617 -12.140 1.000 94.030 ? 145 ASP A CG  1 
ATOM 1149 O OD1 ? ASP A 1 145 ?  11.233  -5.821 -11.586 1.000 94.030 ? 145 ASP A OD1 1 
ATOM 1150 O OD2 ? ASP A 1 145 ?  11.803  -7.847 -12.200 1.000 94.030 ? 145 ASP A OD2 1 
ATOM 1151 N N   ? ALA A 1 146 ?  15.120  -4.268 -14.690 1.000 94.080 ? 146 ALA A N   1 
ATOM 1152 C CA  ? ALA A 1 146 ?  16.450  -3.775 -15.038 1.000 94.080 ? 146 ALA A CA  1 
ATOM 1153 C C   ? ALA A 1 146 ?  16.506  -2.252 -14.970 1.000 94.080 ? 146 ALA A C   1 
ATOM 1154 C CB  ? ALA A 1 146 ?  16.850  -4.257 -16.430 1.000 94.080 ? 146 ALA A CB  1 
ATOM 1155 O O   ? ALA A 1 146 ?  17.469  -1.682 -14.452 1.000 94.080 ? 146 ALA A O   1 
ATOM 1156 N N   ? GLU A 1 147 ?  15.481  -1.710 -15.478 1.000 93.490 ? 147 GLU A N   1 
ATOM 1157 C CA  ? GLU A 1 147 ?  15.377  -0.254 -15.455 1.000 93.490 ? 147 GLU A CA  1 
ATOM 1158 C C   ? GLU A 1 147 ?  15.235   0.267 -14.028 1.000 93.490 ? 147 GLU A C   1 
ATOM 1159 C CB  ? GLU A 1 147 ?  14.195   0.215 -16.307 1.000 93.490 ? 147 GLU A CB  1 
ATOM 1160 O O   ? GLU A 1 147 ?  15.870   1.256 -13.657 1.000 93.490 ? 147 GLU A O   1 
ATOM 1161 C CG  ? GLU A 1 147 ?  13.978   1.721 -16.282 1.000 93.490 ? 147 GLU A CG  1 
ATOM 1162 C CD  ? GLU A 1 147 ?  15.086   2.498 -16.977 1.000 93.490 ? 147 GLU A CD  1 
ATOM 1163 O OE1 ? GLU A 1 147 ?  15.123   3.743 -16.854 1.000 93.490 ? 147 GLU A OE1 1 
ATOM 1164 O OE2 ? GLU A 1 147 ?  15.923   1.856 -17.650 1.000 93.490 ? 147 GLU A OE2 1 
ATOM 1165 N N   ? CYS A 1 148 ?  14.427  -0.390 -13.239 1.000 93.310 ? 148 CYS A N   1 
ATOM 1166 C CA  ? CYS A 1 148 ?  14.210  -0.002 -11.850 1.000 93.310 ? 148 CYS A CA  1 
ATOM 1167 C C   ? CYS A 1 148 ?  15.491  -0.143 -11.037 1.000 93.310 ? 148 CYS A C   1 
ATOM 1168 C CB  ? CYS A 1 148 ?  13.102  -0.849 -11.224 1.000 93.310 ? 148 CYS A CB  1 
ATOM 1169 O O   ? CYS A 1 148 ?  15.819   0.729 -10.230 1.000 93.310 ? 148 CYS A O   1 
ATOM 1170 S SG  ? CYS A 1 148 ?  11.442  -0.191 -11.492 1.000 93.310 ? 148 CYS A SG  1 
ATOM 1171 N N   ? LYS A 1 149 ?  16.199  -1.127 -11.264 1.000 94.150 ? 149 LYS A N   1 
ATOM 1172 C CA  ? LYS A 1 149 ?  17.480  -1.345 -10.597 1.000 94.150 ? 149 LYS A CA  1 
ATOM 1173 C C   ? LYS A 1 149 ?  18.489  -0.265 -10.979 1.000 94.150 ? 149 LYS A C   1 
ATOM 1174 C CB  ? LYS A 1 149 ?  18.036  -2.727 -10.942 1.000 94.150 ? 149 LYS A CB  1 
ATOM 1175 O O   ? LYS A 1 149 ?  19.236   0.221 -10.128 1.000 94.150 ? 149 LYS A O   1 
ATOM 1176 C CG  ? LYS A 1 149 ?  19.256  -3.125 -10.124 1.000 94.150 ? 149 LYS A CG  1 
ATOM 1177 C CD  ? LYS A 1 149 ?  19.685  -4.556 -10.421 1.000 94.150 ? 149 LYS A CD  1 
ATOM 1178 C CE  ? LYS A 1 149 ?  20.903  -4.957  -9.599 1.000 94.150 ? 149 LYS A CE  1 
ATOM 1179 N NZ  ? LYS A 1 149 ?  21.304  -6.373  -9.858 1.000 94.150 ? 149 LYS A NZ  1 
ATOM 1180 N N   ? LEU A 1 150 ?  18.479   0.108 -12.234 1.000 94.130 ? 150 LEU A N   1 
ATOM 1181 C CA  ? LEU A 1 150 ?  19.367   1.149 -12.738 1.000 94.130 ? 150 LEU A CA  1 
ATOM 1182 C C   ? LEU A 1 150 ?  19.049   2.495 -12.095 1.000 94.130 ? 150 LEU A C   1 
ATOM 1183 C CB  ? LEU A 1 150 ?  19.254   1.260 -14.261 1.000 94.130 ? 150 LEU A CB  1 
ATOM 1184 O O   ? LEU A 1 150 ?  19.956   3.219 -11.680 1.000 94.130 ? 150 LEU A O   1 
ATOM 1185 C CG  ? LEU A 1 150 ?  20.110   2.336 -14.929 1.000 94.130 ? 150 LEU A CG  1 
ATOM 1186 C CD1 ? LEU A 1 150 ?  21.590   1.984 -14.813 1.000 94.130 ? 150 LEU A CD1 1 
ATOM 1187 C CD2 ? LEU A 1 150 ?  19.710   2.509 -16.390 1.000 94.130 ? 150 LEU A CD2 1 
ATOM 1188 N N   ? ARG A 1 151 ?  17.825   2.812 -11.798 1.000 92.310 ? 151 ARG A N   1 
ATOM 1189 C CA  ? ARG A 1 151 ?  17.381   4.124 -11.338 1.000 92.310 ? 151 ARG A CA  1 
ATOM 1190 C C   ? ARG A 1 151 ?  17.489   4.238  -9.821 1.000 92.310 ? 151 ARG A C   1 
ATOM 1191 C CB  ? ARG A 1 151 ?  15.941   4.390 -11.782 1.000 92.310 ? 151 ARG A CB  1 
ATOM 1192 O O   ? ARG A 1 151 ?  17.840   5.297  -9.297 1.000 92.310 ? 151 ARG A O   1 
ATOM 1193 C CG  ? ARG A 1 151 ?  15.778   4.540 -13.286 1.000 92.310 ? 151 ARG A CG  1 
ATOM 1194 C CD  ? ARG A 1 151 ?  14.399   5.071 -13.654 1.000 92.310 ? 151 ARG A CD  1 
ATOM 1195 N NE  ? ARG A 1 151 ?  14.212   5.129 -15.101 1.000 92.310 ? 151 ARG A NE  1 
ATOM 1196 N NH1 ? ARG A 1 151 ?  12.322   6.455 -15.011 1.000 92.310 ? 151 ARG A NH1 1 
ATOM 1197 N NH2 ? ARG A 1 151 ?  13.153   5.772 -17.035 1.000 92.310 ? 151 ARG A NH2 1 
ATOM 1198 C CZ  ? ARG A 1 151 ?  13.230   5.785 -15.712 1.000 92.310 ? 151 ARG A CZ  1 
ATOM 1199 N N   ? TRP A 1 152 ?  17.280   3.187  -9.022 1.000 90.410 ? 152 TRP A N   1 
ATOM 1200 C CA  ? TRP A 1 152 ?  17.223   3.240  -7.565 1.000 90.410 ? 152 TRP A CA  1 
ATOM 1201 C C   ? TRP A 1 152 ?  18.497   2.669  -6.950 1.000 90.410 ? 152 TRP A C   1 
ATOM 1202 C CB  ? TRP A 1 152 ?  16.003   2.474  -7.046 1.000 90.410 ? 152 TRP A CB  1 
ATOM 1203 O O   ? TRP A 1 152 ?  18.867   3.029  -5.830 1.000 90.410 ? 152 TRP A O   1 
ATOM 1204 C CG  ? TRP A 1 152 ?  14.713   3.228  -7.170 1.000 90.410 ? 152 TRP A CG  1 
ATOM 1205 C CD1 ? TRP A 1 152 ?  13.705   2.994  -8.064 1.000 90.410 ? 152 TRP A CD1 1 
ATOM 1206 C CD2 ? TRP A 1 152 ?  14.295   4.342  -6.376 1.000 90.410 ? 152 TRP A CD2 1 
ATOM 1207 C CE2 ? TRP A 1 152 ?  13.021   4.734  -6.844 1.000 90.410 ? 152 TRP A CE2 1 
ATOM 1208 C CE3 ? TRP A 1 152 ?  14.874   5.047  -5.313 1.000 90.410 ? 152 TRP A CE3 1 
ATOM 1209 N NE1 ? TRP A 1 152 ?  12.684   3.896  -7.873 1.000 90.410 ? 152 TRP A NE1 1 
ATOM 1210 C CH2 ? TRP A 1 152 ?  12.904   6.474  -5.244 1.000 90.410 ? 152 TRP A CH2 1 
ATOM 1211 C CZ2 ? TRP A 1 152 ?  12.315   5.801  -6.283 1.000 90.410 ? 152 TRP A CZ2 1 
ATOM 1212 C CZ3 ? TRP A 1 152 ?  14.170   6.109  -4.756 1.000 90.410 ? 152 TRP A CZ3 1 
ATOM 1213 N N   ? GLY A 1 153 ?  19.315   1.976  -7.619 1.000 87.990 ? 153 GLY A N   1 
ATOM 1214 C CA  ? GLY A 1 153 ?  20.538   1.404  -7.081 1.000 87.990 ? 153 GLY A CA  1 
ATOM 1215 C C   ? GLY A 1 153 ?  20.290   0.408  -5.964 1.000 87.990 ? 153 GLY A C   1 
ATOM 1216 O O   ? GLY A 1 153 ?  21.017  -0.579  -5.831 1.000 87.990 ? 153 GLY A O   1 
ATOM 1217 N N   ? TYR A 1 154 ?  19.255   0.431  -5.080 1.000 86.180 ? 154 TYR A N   1 
ATOM 1218 C CA  ? TYR A 1 154 ?  18.848  -0.445  -3.988 1.000 86.180 ? 154 TYR A CA  1 
ATOM 1219 C C   ? TYR A 1 154 ?  17.442  -0.987  -4.219 1.000 86.180 ? 154 TYR A C   1 
ATOM 1220 C CB  ? TYR A 1 154 ?  18.908   0.299  -2.651 1.000 86.180 ? 154 TYR A CB  1 
ATOM 1221 O O   ? TYR A 1 154 ?  16.454  -0.301  -3.948 1.000 86.180 ? 154 TYR A O   1 
ATOM 1222 C CG  ? TYR A 1 154 ?  17.964   1.473  -2.567 1.000 86.180 ? 154 TYR A CG  1 
ATOM 1223 C CD1 ? TYR A 1 154 ?  18.355   2.738  -3.000 1.000 86.180 ? 154 TYR A CD1 1 
ATOM 1224 C CD2 ? TYR A 1 154 ?  16.680   1.322  -2.054 1.000 86.180 ? 154 TYR A CD2 1 
ATOM 1225 C CE1 ? TYR A 1 154 ?  17.489   3.825  -2.922 1.000 86.180 ? 154 TYR A CE1 1 
ATOM 1226 C CE2 ? TYR A 1 154 ?  15.806   2.400  -1.972 1.000 86.180 ? 154 TYR A CE2 1 
ATOM 1227 O OH  ? TYR A 1 154 ?  15.358   4.718  -2.330 1.000 86.180 ? 154 TYR A OH  1 
ATOM 1228 C CZ  ? TYR A 1 154 ?  16.219   3.646  -2.408 1.000 86.180 ? 154 TYR A CZ  1 
ATOM 1229 N N   ? TYR A 1 155 ?  17.214  -1.744  -5.308 1.000 90.890 ? 155 TYR A N   1 
ATOM 1230 C CA  ? TYR A 1 155 ?  15.975  -2.350  -5.781 1.000 90.890 ? 155 TYR A CA  1 
ATOM 1231 C C   ? TYR A 1 155 ?  16.079  -3.871  -5.783 1.000 90.890 ? 155 TYR A C   1 
ATOM 1232 C CB  ? TYR A 1 155 ?  15.633  -1.848  -7.187 1.000 90.890 ? 155 TYR A CB  1 
ATOM 1233 O O   ? TYR A 1 155 ?  17.002  -4.435  -6.374 1.000 90.890 ? 155 TYR A O   1 
ATOM 1234 C CG  ? TYR A 1 155 ?  14.336  -2.398  -7.729 1.000 90.890 ? 155 TYR A CG  1 
ATOM 1235 C CD1 ? TYR A 1 155 ?  14.321  -3.532  -8.537 1.000 90.890 ? 155 TYR A CD1 1 
ATOM 1236 C CD2 ? TYR A 1 155 ?  13.123  -1.784  -7.435 1.000 90.890 ? 155 TYR A CD2 1 
ATOM 1237 C CE1 ? TYR A 1 155 ?  13.129  -4.041  -9.041 1.000 90.890 ? 155 TYR A CE1 1 
ATOM 1238 C CE2 ? TYR A 1 155 ?  11.924  -2.284  -7.932 1.000 90.890 ? 155 TYR A CE2 1 
ATOM 1239 O OH  ? TYR A 1 155 ?  10.754  -3.911  -9.228 1.000 90.890 ? 155 TYR A OH  1 
ATOM 1240 C CZ  ? TYR A 1 155 ?  11.937  -3.412  -8.733 1.000 90.890 ? 155 TYR A CZ  1 
ATOM 1241 N N   ? VAL A 1 156 ?  15.087  -4.459  -5.068 1.000 92.990 ? 156 VAL A N   1 
ATOM 1242 C CA  ? VAL A 1 156 ?  15.041  -5.916  -5.012 1.000 92.990 ? 156 VAL A CA  1 
ATOM 1243 C C   ? VAL A 1 156 ?  13.837  -6.426  -5.800 1.000 92.990 ? 156 VAL A C   1 
ATOM 1244 C CB  ? VAL A 1 156 ?  14.979  -6.426  -3.555 1.000 92.990 ? 156 VAL A CB  1 
ATOM 1245 O O   ? VAL A 1 156 ?  12.707  -6.400  -5.306 1.000 92.990 ? 156 VAL A O   1 
ATOM 1246 C CG1 ? VAL A 1 156 ?  15.035  -7.952  -3.514 1.000 92.990 ? 156 VAL A CG1 1 
ATOM 1247 C CG2 ? VAL A 1 156 ?  16.116  -5.825  -2.730 1.000 92.990 ? 156 VAL A CG2 1 
ATOM 1248 N N   ? PRO A 1 157 ?  14.099  -6.982  -6.995 1.000 91.830 ? 157 PRO A N   1 
ATOM 1249 C CA  ? PRO A 1 157 ?  13.023  -7.346  -7.919 1.000 91.830 ? 157 PRO A CA  1 
ATOM 1250 C C   ? PRO A 1 157 ?  12.095  -8.418  -7.351 1.000 91.830 ? 157 PRO A C   1 
ATOM 1251 C CB  ? PRO A 1 157 ?  13.774  -7.869  -9.146 1.000 91.830 ? 157 PRO A CB  1 
ATOM 1252 O O   ? PRO A 1 157 ?  10.918  -8.478  -7.717 1.000 91.830 ? 157 PRO A O   1 
ATOM 1253 C CG  ? PRO A 1 157 ?  15.101  -7.182  -9.103 1.000 91.830 ? 157 PRO A CG  1 
ATOM 1254 C CD  ? PRO A 1 157 ?  15.489  -6.984  -7.666 1.000 91.830 ? 157 PRO A CD  1 
ATOM 1255 N N   ? SER A 1 158 ?  12.635  -9.271  -6.473 1.000 92.330 ? 158 SER A N   1 
ATOM 1256 C CA  ? SER A 1 158 ?  11.827 -10.340  -5.896 1.000 92.330 ? 158 SER A CA  1 
ATOM 1257 C C   ? SER A 1 158 ?  10.810  -9.790  -4.902 1.000 92.330 ? 158 SER A C   1 
ATOM 1258 C CB  ? SER A 1 158 ?  12.719 -11.373  -5.206 1.000 92.330 ? 158 SER A CB  1 
ATOM 1259 O O   ? SER A 1 158 ?   9.834 -10.464  -4.567 1.000 92.330 ? 158 SER A O   1 
ATOM 1260 O OG  ? SER A 1 158 ?  13.429 -10.786  -4.129 1.000 92.330 ? 158 SER A OG  1 
ATOM 1261 N N   ? MET A 1 159 ?  10.966  -8.558  -4.471 1.000 92.800 ? 159 MET A N   1 
ATOM 1262 C CA  ? MET A 1 159 ?  10.147  -8.028  -3.385 1.000 92.800 ? 159 MET A CA  1 
ATOM 1263 C C   ? MET A 1 159 ?   9.492  -6.711  -3.789 1.000 92.800 ? 159 MET A C   1 
ATOM 1264 C CB  ? MET A 1 159 ?  10.991  -7.826  -2.125 1.000 92.800 ? 159 MET A CB  1 
ATOM 1265 O O   ? MET A 1 159 ?   8.546  -6.259  -3.141 1.000 92.800 ? 159 MET A O   1 
ATOM 1266 C CG  ? MET A 1 159 ?  11.579  -9.113  -1.568 1.000 92.800 ? 159 MET A CG  1 
ATOM 1267 S SD  ? MET A 1 159 ?  12.460  -8.854   0.021 1.000 92.800 ? 159 MET A SD  1 
ATOM 1268 C CE  ? MET A 1 159 ?  12.914 -10.565   0.417 1.000 92.800 ? 159 MET A CE  1 
ATOM 1269 N N   ? MET A 1 160 ?   9.981  -6.106  -4.883 1.000 94.420 ? 160 MET A N   1 
ATOM 1270 C CA  ? MET A 1 160 ?   9.505  -4.767  -5.220 1.000 94.420 ? 160 MET A CA  1 
ATOM 1271 C C   ? MET A 1 160 ?   9.083  -4.692  -6.683 1.000 94.420 ? 160 MET A C   1 
ATOM 1272 C CB  ? MET A 1 160 ?  10.586  -3.724  -4.933 1.000 94.420 ? 160 MET A CB  1 
ATOM 1273 O O   ? MET A 1 160 ?   9.556  -5.473  -7.511 1.000 94.420 ? 160 MET A O   1 
ATOM 1274 C CG  ? MET A 1 160 ?  11.014  -3.670  -3.475 1.000 94.420 ? 160 MET A CG  1 
ATOM 1275 S SD  ? MET A 1 160 ?  12.386  -2.486  -3.189 1.000 94.420 ? 160 MET A SD  1 
ATOM 1276 C CE  ? MET A 1 160 ?  12.704  -2.783  -1.428 1.000 94.420 ? 160 MET A CE  1 
ATOM 1277 N N   ? ILE A 1 161 ?   8.194  -3.710  -6.932 1.000 94.720 ? 161 ILE A N   1 
ATOM 1278 C CA  ? ILE A 1 161 ?   7.774  -3.388  -8.292 1.000 94.720 ? 161 ILE A CA  1 
ATOM 1279 C C   ? ILE A 1 161 ?   7.778  -1.874  -8.488 1.000 94.720 ? 161 ILE A C   1 
ATOM 1280 C CB  ? ILE A 1 161 ?   6.375  -3.965  -8.603 1.000 94.720 ? 161 ILE A CB  1 
ATOM 1281 O O   ? ILE A 1 161 ?   7.486  -1.120  -7.556 1.000 94.720 ? 161 ILE A O   1 
ATOM 1282 C CG1 ? ILE A 1 161 ?   6.028  -3.758 -10.081 1.000 94.720 ? 161 ILE A CG1 1 
ATOM 1283 C CG2 ? ILE A 1 161 ?   5.315  -3.331  -7.697 1.000 94.720 ? 161 ILE A CG2 1 
ATOM 1284 C CD1 ? ILE A 1 161 ?   4.814  -4.548 -10.549 1.000 94.720 ? 161 ILE A CD1 1 
ATOM 1285 N N   ? CYS A 1 162 ?   8.173  -1.431  -9.708 1.000 94.400 ? 162 CYS A N   1 
ATOM 1286 C CA  ? CYS A 1 162 ?   8.200  -0.017 -10.065 1.000 94.400 ? 162 CYS A CA  1 
ATOM 1287 C C   ? CYS A 1 162 ?   7.105   0.311 -11.074 1.000 94.400 ? 162 CYS A C   1 
ATOM 1288 C CB  ? CYS A 1 162 ?   9.564   0.366 -10.636 1.000 94.400 ? 162 CYS A CB  1 
ATOM 1289 O O   ? CYS A 1 162 ?   6.778  -0.512 -11.930 1.000 94.400 ? 162 CYS A O   1 
ATOM 1290 S SG  ? CYS A 1 162 ?  10.887   0.395  -9.406 1.000 94.400 ? 162 CYS A SG  1 
ATOM 1291 N N   ? ALA A 1 163 ?   6.564   1.451 -10.894 1.000 94.050 ? 163 ALA A N   1 
ATOM 1292 C CA  ? ALA A 1 163 ?   5.549   1.935 -11.826 1.000 94.050 ? 163 ALA A CA  1 
ATOM 1293 C C   ? ALA A 1 163 ?   5.743   3.418 -12.127 1.000 94.050 ? 163 ALA A C   1 
ATOM 1294 C CB  ? ALA A 1 163 ?   4.150   1.687 -11.267 1.000 94.050 ? 163 ALA A CB  1 
ATOM 1295 O O   ? ALA A 1 163 ?   6.192   4.179 -11.267 1.000 94.050 ? 163 ALA A O   1 
ATOM 1296 N N   ? PHE A 1 164 ?   5.509   3.661 -13.358 1.000 90.220 ? 164 PHE A N   1 
ATOM 1297 C CA  ? PHE A 1 164 ?   5.708   5.034 -13.807 1.000 90.220 ? 164 PHE A CA  1 
ATOM 1298 C C   ? PHE A 1 164 ?   4.647   5.428 -14.829 1.000 90.220 ? 164 PHE A C   1 
ATOM 1299 C CB  ? PHE A 1 164 ?   7.106   5.208 -14.408 1.000 90.220 ? 164 PHE A CB  1 
ATOM 1300 O O   ? PHE A 1 164 ?   4.208   4.597 -15.626 1.000 90.220 ? 164 PHE A O   1 
ATOM 1301 C CG  ? PHE A 1 164 ?   7.456   6.636 -14.728 1.000 90.220 ? 164 PHE A CG  1 
ATOM 1302 C CD1 ? PHE A 1 164 ?   7.455   7.089 -16.041 1.000 90.220 ? 164 PHE A CD1 1 
ATOM 1303 C CD2 ? PHE A 1 164 ?   7.787   7.525 -13.714 1.000 90.220 ? 164 PHE A CD2 1 
ATOM 1304 C CE1 ? PHE A 1 164 ?   7.779   8.411 -16.340 1.000 90.220 ? 164 PHE A CE1 1 
ATOM 1305 C CE2 ? PHE A 1 164 ?   8.112   8.847 -14.004 1.000 90.220 ? 164 PHE A CE2 1 
ATOM 1306 C CZ  ? PHE A 1 164 ?   8.108   9.288 -15.318 1.000 90.220 ? 164 PHE A CZ  1 
ATOM 1307 N N   ? GLY A 1 165 ?   4.099   6.651 -14.923 1.000 84.330 ? 165 GLY A N   1 
ATOM 1308 C CA  ? GLY A 1 165 ?   3.117   7.168 -15.863 1.000 84.330 ? 165 GLY A CA  1 
ATOM 1309 C C   ? GLY A 1 165 ?   2.673   8.583 -15.545 1.000 84.330 ? 165 GLY A C   1 
ATOM 1310 O O   ? GLY A 1 165 ?   3.427   9.357 -14.951 1.000 84.330 ? 165 GLY A O   1 
ATOM 1311 N N   ? HIS A 1 166 ?   1.590   9.006 -16.237 1.000 77.210 ? 166 HIS A N   1 
ATOM 1312 C CA  ? HIS A 1 166 ?   1.073  10.352 -16.022 1.000 77.210 ? 166 HIS A CA  1 
ATOM 1313 C C   ? HIS A 1 166 ?   0.496  10.503 -14.618 1.000 77.210 ? 166 HIS A C   1 
ATOM 1314 C CB  ? HIS A 1 166 ?   0.006  10.689 -17.066 1.000 77.210 ? 166 HIS A CB  1 
ATOM 1315 O O   ? HIS A 1 166 ?  -0.673  10.188 -14.385 1.000 77.210 ? 166 HIS A O   1 
ATOM 1316 C CG  ? HIS A 1 166 ?  -0.376  12.135 -17.088 1.000 77.210 ? 166 HIS A CG  1 
ATOM 1317 C CD2 ? HIS A 1 166 ?  -1.567  12.743 -16.876 1.000 77.210 ? 166 HIS A CD2 1 
ATOM 1318 N ND1 ? HIS A 1 166 ?   0.528  13.140 -17.357 1.000 77.210 ? 166 HIS A ND1 1 
ATOM 1319 C CE1 ? HIS A 1 166 ?  -0.092  14.307 -17.309 1.000 77.210 ? 166 HIS A CE1 1 
ATOM 1320 N NE2 ? HIS A 1 166 ?  -1.364  14.094 -17.020 1.000 77.210 ? 166 HIS A NE2 1 
ATOM 1321 N N   ? GLY A 1 167 ?   1.466  10.454 -13.555 1.000 81.540 ? 167 GLY A N   1 
ATOM 1322 C CA  ? GLY A 1 167 ?   1.138  10.631 -12.150 1.000 81.540 ? 167 GLY A CA  1 
ATOM 1323 C C   ? GLY A 1 167 ?   1.601   9.478 -11.279 1.000 81.540 ? 167 GLY A C   1 
ATOM 1324 O O   ? GLY A 1 167 ?   2.119   8.481 -11.785 1.000 81.540 ? 167 GLY A O   1 
ATOM 1325 N N   ? GLY A 1 168 ?   1.446   9.688  -9.924 1.000 82.270 ? 168 GLY A N   1 
ATOM 1326 C CA  ? GLY A 1 168 ?   1.920   8.709  -8.959 1.000 82.270 ? 168 GLY A CA  1 
ATOM 1327 C C   ? GLY A 1 168 ?   1.536   9.045  -7.530 1.000 82.270 ? 168 GLY A C   1 
ATOM 1328 O O   ? GLY A 1 168 ?   0.750   9.965  -7.293 1.000 82.270 ? 168 GLY A O   1 
ATOM 1329 N N   ? SER A 1 169 ?   2.011   8.101  -6.636 1.000 84.790 ? 169 SER A N   1 
ATOM 1330 C CA  ? SER A 1 169 ?   1.725   8.274  -5.216 1.000 84.790 ? 169 SER A CA  1 
ATOM 1331 C C   ? SER A 1 169 ?   2.628   9.335  -4.595 1.000 84.790 ? 169 SER A C   1 
ATOM 1332 C CB  ? SER A 1 169 ?   1.895   6.949  -4.470 1.000 84.790 ? 169 SER A CB  1 
ATOM 1333 O O   ? SER A 1 169 ?   3.760   9.533  -5.042 1.000 84.790 ? 169 SER A O   1 
ATOM 1334 O OG  ? SER A 1 169 ?   3.230   6.484  -4.568 1.000 84.790 ? 169 SER A OG  1 
ATOM 1335 N N   ? CYS A 1 170 ?   2.063  10.046  -3.743 1.000 84.630 ? 170 CYS A N   1 
ATOM 1336 C CA  ? CYS A 1 170 ?   2.778  11.048  -2.961 1.000 84.630 ? 170 CYS A CA  1 
ATOM 1337 C C   ? CYS A 1 170 ?   2.516  10.868  -1.471 1.000 84.630 ? 170 CYS A C   1 
ATOM 1338 C CB  ? CYS A 1 170 ?   2.370  12.456  -3.394 1.000 84.630 ? 170 CYS A CB  1 
ATOM 1339 O O   ? CYS A 1 170 ?   1.897   9.885  -1.060 1.000 84.630 ? 170 CYS A O   1 
ATOM 1340 S SG  ? CYS A 1 170 ?   3.586  13.726  -2.980 1.000 84.630 ? 170 CYS A SG  1 
ATOM 1341 N N   ? ASN A 1 171 ?   3.022  11.929  -0.691 1.000 83.980 ? 171 ASN A N   1 
ATOM 1342 C CA  ? ASN A 1 171 ?   2.902  11.837   0.760 1.000 83.980 ? 171 ASN A CA  1 
ATOM 1343 C C   ? ASN A 1 171 ?   1.454  11.625   1.191 1.000 83.980 ? 171 ASN A C   1 
ATOM 1344 C CB  ? ASN A 1 171 ?   3.476  13.090   1.426 1.000 83.980 ? 171 ASN A CB  1 
ATOM 1345 O O   ? ASN A 1 171 ?   0.551  12.312   0.709 1.000 83.980 ? 171 ASN A O   1 
ATOM 1346 C CG  ? ASN A 1 171 ?   4.970  13.235   1.207 1.000 83.980 ? 171 ASN A CG  1 
ATOM 1347 N ND2 ? ASN A 1 171 ?   5.446  14.474   1.172 1.000 83.980 ? 171 ASN A ND2 1 
ATOM 1348 O OD1 ? ASN A 1 171 ?   5.689  12.242   1.071 1.000 83.980 ? 171 ASN A OD1 1 
ATOM 1349 N N   ? GLY A 1 172 ?   1.329  10.558   2.107 1.000 81.810 ? 172 GLY A N   1 
ATOM 1350 C CA  ? GLY A 1 172 ?  -0.013  10.307   2.608 1.000 81.810 ? 172 GLY A CA  1 
ATOM 1351 C C   ? GLY A 1 172 ?  -0.691   9.129   1.934 1.000 81.810 ? 172 GLY A C   1 
ATOM 1352 O O   ? GLY A 1 172 ?  -1.741   8.668   2.387 1.000 81.810 ? 172 GLY A O   1 
ATOM 1353 N N   ? ASP A 1 173 ?  -0.117   8.658   0.911 1.000 87.180 ? 173 ASP A N   1 
ATOM 1354 C CA  ? ASP A 1 173 ?  -0.702   7.543   0.173 1.000 87.180 ? 173 ASP A CA  1 
ATOM 1355 C C   ? ASP A 1 173 ?   0.061   6.247   0.439 1.000 87.180 ? 173 ASP A C   1 
ATOM 1356 C CB  ? ASP A 1 173 ?  -0.721   7.844  -1.327 1.000 87.180 ? 173 ASP A CB  1 
ATOM 1357 O O   ? ASP A 1 173 ?  -0.124   5.255  -0.268 1.000 87.180 ? 173 ASP A O   1 
ATOM 1358 C CG  ? ASP A 1 173 ?  -1.736   8.908  -1.706 1.000 87.180 ? 173 ASP A CG  1 
ATOM 1359 O OD1 ? ASP A 1 173 ?  -2.824   8.959  -1.092 1.000 87.180 ? 173 ASP A OD1 1 
ATOM 1360 O OD2 ? ASP A 1 173 ?  -1.447   9.701  -2.628 1.000 87.180 ? 173 ASP A OD2 1 
ATOM 1361 N N   ? GLY A 1 174 ?   1.111   6.479   1.395 1.000 91.770 ? 174 GLY A N   1 
ATOM 1362 C CA  ? GLY A 1 174 ?   1.760   5.246   1.809 1.000 91.770 ? 174 GLY A CA  1 
ATOM 1363 C C   ? GLY A 1 174 ?   0.779   4.155   2.195 1.000 91.770 ? 174 GLY A C   1 
ATOM 1364 O O   ? GLY A 1 174 ?  -0.226   4.422   2.858 1.000 91.770 ? 174 GLY A O   1 
ATOM 1365 N N   ? GLY A 1 175 ?   1.055   2.948   1.640 1.000 93.920 ? 175 GLY A N   1 
ATOM 1366 C CA  ? GLY A 1 175 ?   0.198   1.846   2.049 1.000 93.920 ? 175 GLY A CA  1 
ATOM 1367 C C   ? GLY A 1 175 ?  -0.960   1.607   1.098 1.000 93.920 ? 175 GLY A C   1 
ATOM 1368 O O   ? GLY A 1 175 ?  -1.649   0.590   1.195 1.000 93.920 ? 175 GLY A O   1 
ATOM 1369 N N   ? GLY A 1 176 ?  -1.235   2.514   0.191 1.000 94.950 ? 176 GLY A N   1 
ATOM 1370 C CA  ? GLY A 1 176 ?  -2.279   2.382  -0.814 1.000 94.950 ? 176 GLY A CA  1 
ATOM 1371 C C   ? GLY A 1 176 ?  -1.953   1.354  -1.881 1.000 94.950 ? 176 GLY A C   1 
ATOM 1372 O O   ? GLY A 1 176 ?  -0.785   1.028  -2.100 1.000 94.950 ? 176 GLY A O   1 
ATOM 1373 N N   ? PRO A 1 177 ?  -3.004   0.943  -2.708 1.000 96.290 ? 177 PRO A N   1 
ATOM 1374 C CA  ? PRO A 1 177 ?  -2.812  -0.166  -3.644 1.000 96.290 ? 177 PRO A CA  1 
ATOM 1375 C C   ? PRO A 1 177 ?  -2.400   0.302  -5.038 1.000 96.290 ? 177 PRO A C   1 
ATOM 1376 C CB  ? PRO A 1 177 ?  -4.185  -0.841  -3.679 1.000 96.290 ? 177 PRO A CB  1 
ATOM 1377 O O   ? PRO A 1 177 ?  -2.904   1.317  -5.526 1.000 96.290 ? 177 PRO A O   1 
ATOM 1378 C CG  ? PRO A 1 177 ?  -5.162   0.270  -3.467 1.000 96.290 ? 177 PRO A CG  1 
ATOM 1379 C CD  ? PRO A 1 177 ?  -4.566   1.251  -2.498 1.000 96.290 ? 177 PRO A CD  1 
ATOM 1380 N N   ? LEU A 1 178 ?  -1.412  -0.316  -5.629 1.000 96.360 ? 178 LEU A N   1 
ATOM 1381 C CA  ? LEU A 1 178 ?  -1.248  -0.381  -7.077 1.000 96.360 ? 178 LEU A CA  1 
ATOM 1382 C C   ? LEU A 1 178 ?  -2.148  -1.455  -7.679 1.000 96.360 ? 178 LEU A C   1 
ATOM 1383 C CB  ? LEU A 1 178 ?   0.213  -0.661  -7.439 1.000 96.360 ? 178 LEU A CB  1 
ATOM 1384 O O   ? LEU A 1 178 ?  -1.971  -2.644  -7.404 1.000 96.360 ? 178 LEU A O   1 
ATOM 1385 C CG  ? LEU A 1 178 ?   0.558  -0.640  -8.929 1.000 96.360 ? 178 LEU A CG  1 
ATOM 1386 C CD1 ? LEU A 1 178 ?   0.469   0.781  -9.474 1.000 96.360 ? 178 LEU A CD1 1 
ATOM 1387 C CD2 ? LEU A 1 178 ?   1.948  -1.222  -9.164 1.000 96.360 ? 178 LEU A CD2 1 
ATOM 1388 N N   ? VAL A 1 179 ?  -3.095  -0.992  -8.582 1.000 96.690 ? 179 VAL A N   1 
ATOM 1389 C CA  ? VAL A 1 179 ?  -4.138  -1.899  -9.047 1.000 96.690 ? 179 VAL A CA  1 
ATOM 1390 C C   ? VAL A 1 179 ?  -4.033  -2.076 -10.560 1.000 96.690 ? 179 VAL A C   1 
ATOM 1391 C CB  ? VAL A 1 179 ?  -5.546  -1.388  -8.666 1.000 96.690 ? 179 VAL A CB  1 
ATOM 1392 O O   ? VAL A 1 179 ?  -4.024  -1.095 -11.307 1.000 96.690 ? 179 VAL A O   1 
ATOM 1393 C CG1 ? VAL A 1 179 ?  -6.625  -2.323  -9.210 1.000 96.690 ? 179 VAL A CG1 1 
ATOM 1394 C CG2 ? VAL A 1 179 ?  -5.671  -1.248  -7.150 1.000 96.690 ? 179 VAL A CG2 1 
ATOM 1395 N N   ? CYS A 1 180 ?  -3.927  -3.290 -10.988 1.000 95.880 ? 180 CYS A N   1 
ATOM 1396 C CA  ? CYS A 1 180 ?  -3.987  -3.675 -12.394 1.000 95.880 ? 180 CYS A CA  1 
ATOM 1397 C C   ? CYS A 1 180 ?  -5.241  -4.492 -12.682 1.000 95.880 ? 180 CYS A C   1 
ATOM 1398 C CB  ? CYS A 1 180 ?  -2.745  -4.476 -12.784 1.000 95.880 ? 180 CYS A CB  1 
ATOM 1399 O O   ? CYS A 1 180 ?  -5.392  -5.605 -12.176 1.000 95.880 ? 180 CYS A O   1 
ATOM 1400 S SG  ? CYS A 1 180 ?  -1.191  -3.617 -12.451 1.000 95.880 ? 180 CYS A SG  1 
ATOM 1401 N N   ? GLY A 1 181 ?  -6.178  -3.842 -13.509 1.000 93.420 ? 181 GLY A N   1 
ATOM 1402 C CA  ? GLY A 1 181 ?  -7.482  -4.474 -13.633 1.000 93.420 ? 181 GLY A CA  1 
ATOM 1403 C C   ? GLY A 1 181 ?  -8.260  -4.500 -12.331 1.000 93.420 ? 181 GLY A C   1 
ATOM 1404 O O   ? GLY A 1 181 ?  -8.526  -3.451 -11.740 1.000 93.420 ? 181 GLY A O   1 
ATOM 1405 N N   ? ASN A 1 182 ?  -8.559  -5.623 -11.806 1.000 91.640 ? 182 ASN A N   1 
ATOM 1406 C CA  ? ASN A 1 182 ?  -9.300  -5.757 -10.556 1.000 91.640 ? 182 ASN A CA  1 
ATOM 1407 C C   ? ASN A 1 182 ?  -8.455  -6.420  -9.472 1.000 91.640 ? 182 ASN A C   1 
ATOM 1408 C CB  ? ASN A 1 182 ? -10.591  -6.547 -10.780 1.000 91.640 ? 182 ASN A CB  1 
ATOM 1409 O O   ? ASN A 1 182 ?  -8.993  -7.030  -8.546 1.000 91.640 ? 182 ASN A O   1 
ATOM 1410 C CG  ? ASN A 1 182 ? -11.601  -5.789 -11.620 1.000 91.640 ? 182 ASN A CG  1 
ATOM 1411 N ND2 ? ASN A 1 182 ? -12.411  -6.521 -12.376 1.000 91.640 ? 182 ASN A ND2 1 
ATOM 1412 O OD1 ? ASN A 1 182 ? -11.652  -4.557 -11.589 1.000 91.640 ? 182 ASN A OD1 1 
ATOM 1413 N N   ? THR A 1 183 ?  -7.145  -6.273  -9.641 1.000 96.360 ? 183 THR A N   1 
ATOM 1414 C CA  ? THR A 1 183 ?  -6.235  -6.984  -8.751 1.000 96.360 ? 183 THR A CA  1 
ATOM 1415 C C   ? THR A 1 183 ?  -5.203  -6.029  -8.158 1.000 96.360 ? 183 THR A C   1 
ATOM 1416 C CB  ? THR A 1 183 ?  -5.515  -8.130  -9.486 1.000 96.360 ? 183 THR A CB  1 
ATOM 1417 O O   ? THR A 1 183 ?  -4.607  -5.225  -8.878 1.000 96.360 ? 183 THR A O   1 
ATOM 1418 C CG2 ? THR A 1 183 ?  -4.594  -8.896  -8.542 1.000 96.360 ? 183 THR A CG2 1 
ATOM 1419 O OG1 ? THR A 1 183 ?  -6.491  -9.033 -10.021 1.000 96.360 ? 183 THR A OG1 1 
ATOM 1420 N N   ? ALA A 1 184 ?  -5.031  -6.134  -6.850 1.000 96.740 ? 184 ALA A N   1 
ATOM 1421 C CA  ? ALA A 1 184 ?  -3.973  -5.384  -6.178 1.000 96.740 ? 184 ALA A CA  1 
ATOM 1422 C C   ? ALA A 1 184 ?  -2.623  -6.078  -6.337 1.000 96.740 ? 184 ALA A C   1 
ATOM 1423 C CB  ? ALA A 1 184 ?  -4.305  -5.205  -4.698 1.000 96.740 ? 184 ALA A CB  1 
ATOM 1424 O O   ? ALA A 1 184 ?  -2.437  -7.202  -5.867 1.000 96.740 ? 184 ALA A O   1 
ATOM 1425 N N   ? VAL A 1 185 ?  -1.697  -5.322  -6.924 1.000 96.710 ? 185 VAL A N   1 
ATOM 1426 C CA  ? VAL A 1 185 ?  -0.445  -5.977  -7.287 1.000 96.710 ? 185 VAL A CA  1 
ATOM 1427 C C   ? VAL A 1 185 ?   0.708  -5.367  -6.493 1.000 96.710 ? 185 VAL A C   1 
ATOM 1428 C CB  ? VAL A 1 185 ?  -0.165  -5.865  -8.803 1.000 96.710 ? 185 VAL A CB  1 
ATOM 1429 O O   ? VAL A 1 185 ?   1.795  -5.944  -6.421 1.000 96.710 ? 185 VAL A O   1 
ATOM 1430 C CG1 ? VAL A 1 185 ?  -1.246  -6.586  -9.606 1.000 96.710 ? 185 VAL A CG1 1 
ATOM 1431 C CG2 ? VAL A 1 185 ?  -0.073  -4.398  -9.221 1.000 96.710 ? 185 VAL A CG2 1 
ATOM 1432 N N   ? GLY A 1 186 ?   0.501  -4.228  -5.831 1.000 96.090 ? 186 GLY A N   1 
ATOM 1433 C CA  ? GLY A 1 186 ?   1.538  -3.573  -5.049 1.000 96.090 ? 186 GLY A CA  1 
ATOM 1434 C C   ? GLY A 1 186 ?   0.986  -2.727  -3.917 1.000 96.090 ? 186 GLY A C   1 
ATOM 1435 O O   ? GLY A 1 186 ?  -0.197  -2.381  -3.914 1.000 96.090 ? 186 GLY A O   1 
ATOM 1436 N N   ? ILE A 1 187 ?   1.913  -2.403  -2.957 1.000 96.840 ? 187 ILE A N   1 
ATOM 1437 C CA  ? ILE A 1 187 ?   1.638  -1.498  -1.847 1.000 96.840 ? 187 ILE A CA  1 
ATOM 1438 C C   ? ILE A 1 187 ?   2.567  -0.288  -1.925 1.000 96.840 ? 187 ILE A C   1 
ATOM 1439 C CB  ? ILE A 1 187 ?   1.798  -2.209  -0.484 1.000 96.840 ? 187 ILE A CB  1 
ATOM 1440 O O   ? ILE A 1 187 ?   3.789  -0.439  -1.986 1.000 96.840 ? 187 ILE A O   1 
ATOM 1441 C CG1 ? ILE A 1 187 ?   0.903  -3.453  -0.423 1.000 96.840 ? 187 ILE A CG1 1 
ATOM 1442 C CG2 ? ILE A 1 187 ?   1.481  -1.250   0.666 1.000 96.840 ? 187 ILE A CG2 1 
ATOM 1443 C CD1 ? ILE A 1 187 ?   1.229  -4.394   0.728 1.000 96.840 ? 187 ILE A CD1 1 
ATOM 1444 N N   ? THR A 1 188 ?   1.976   0.928  -1.907 1.000 94.070 ? 188 THR A N   1 
ATOM 1445 C CA  ? THR A 1 188 ?   2.764   2.150  -2.021 1.000 94.070 ? 188 THR A CA  1 
ATOM 1446 C C   ? THR A 1 188 ?   3.741   2.275  -0.855 1.000 94.070 ? 188 THR A C   1 
ATOM 1447 C CB  ? THR A 1 188 ?   1.860   3.396  -2.073 1.000 94.070 ? 188 THR A CB  1 
ATOM 1448 O O   ? THR A 1 188 ?   3.335   2.229   0.308 1.000 94.070 ? 188 THR A O   1 
ATOM 1449 C CG2 ? THR A 1 188 ?   2.686   4.669  -2.224 1.000 94.070 ? 188 THR A CG2 1 
ATOM 1450 O OG1 ? THR A 1 188 ?   0.966   3.284  -3.187 1.000 94.070 ? 188 THR A OG1 1 
ATOM 1451 N N   ? ILE A 1 189 ?   5.087   2.415  -1.166 1.000 89.460 ? 189 ILE A N   1 
ATOM 1452 C CA  ? ILE A 1 189 ?   6.106   2.461  -0.123 1.000 89.460 ? 189 ILE A CA  1 
ATOM 1453 C C   ? ILE A 1 189 ?   6.857   3.788  -0.193 1.000 89.460 ? 189 ILE A C   1 
ATOM 1454 C CB  ? ILE A 1 189 ?   7.094   1.279  -0.247 1.000 89.460 ? 189 ILE A CB  1 
ATOM 1455 O O   ? ILE A 1 189 ?   6.707   4.641   0.685 1.000 89.460 ? 189 ILE A O   1 
ATOM 1456 C CG1 ? ILE A 1 189 ?   7.749   1.272  -1.633 1.000 89.460 ? 189 ILE A CG1 1 
ATOM 1457 C CG2 ? ILE A 1 189 ?   6.384  -0.050   0.030 1.000 89.460 ? 189 ILE A CG2 1 
ATOM 1458 C CD1 ? ILE A 1 189 ?   8.853   0.236  -1.791 1.000 89.460 ? 189 ILE A CD1 1 
ATOM 1459 N N   ? PHE A 1 190 ?   7.698   3.901  -1.321 1.000 85.850 ? 190 PHE A N   1 
ATOM 1460 C CA  ? PHE A 1 190 ?   8.473   5.136  -1.360 1.000 85.850 ? 190 PHE A CA  1 
ATOM 1461 C C   ? PHE A 1 190 ?   8.537   5.690  -2.779 1.000 85.850 ? 190 PHE A C   1 
ATOM 1462 C CB  ? PHE A 1 190 ?   9.888   4.902  -0.824 1.000 85.850 ? 190 PHE A CB  1 
ATOM 1463 O O   ? PHE A 1 190 ?   8.260   4.974  -3.743 1.000 85.850 ? 190 PHE A O   1 
ATOM 1464 C CG  ? PHE A 1 190 ?  10.697   3.935  -1.646 1.000 85.850 ? 190 PHE A CG  1 
ATOM 1465 C CD1 ? PHE A 1 190 ?  10.666   2.573  -1.372 1.000 85.850 ? 190 PHE A CD1 1 
ATOM 1466 C CD2 ? PHE A 1 190 ?  11.489   4.389  -2.693 1.000 85.850 ? 190 PHE A CD2 1 
ATOM 1467 C CE1 ? PHE A 1 190 ?  11.413   1.676  -2.132 1.000 85.850 ? 190 PHE A CE1 1 
ATOM 1468 C CE2 ? PHE A 1 190 ?  12.238   3.498  -3.456 1.000 85.850 ? 190 PHE A CE2 1 
ATOM 1469 C CZ  ? PHE A 1 190 ?  12.200   2.142  -3.173 1.000 85.850 ? 190 PHE A CZ  1 
ATOM 1470 N N   ? ARG A 1 191 ?   8.801   6.919  -2.780 1.000 87.130 ? 191 ARG A N   1 
ATOM 1471 C CA  ? ARG A 1 191 ?   8.869   7.715  -4.001 1.000 87.130 ? 191 ARG A CA  1 
ATOM 1472 C C   ? ARG A 1 191 ?  10.058   8.668  -3.968 1.000 87.130 ? 191 ARG A C   1 
ATOM 1473 C CB  ? ARG A 1 191 ?   7.572   8.502  -4.203 1.000 87.130 ? 191 ARG A CB  1 
ATOM 1474 O O   ? ARG A 1 191 ?  10.750   8.772  -2.953 1.000 87.130 ? 191 ARG A O   1 
ATOM 1475 C CG  ? ARG A 1 191 ?   7.279   9.501  -3.094 1.000 87.130 ? 191 ARG A CG  1 
ATOM 1476 C CD  ? ARG A 1 191 ?   5.802   9.518  -2.726 1.000 87.130 ? 191 ARG A CD  1 
ATOM 1477 N NE  ? ARG A 1 191 ?   5.535  10.420  -1.610 1.000 87.130 ? 191 ARG A NE  1 
ATOM 1478 N NH1 ? ARG A 1 191 ?   5.273   8.740  -0.046 1.000 87.130 ? 191 ARG A NH1 1 
ATOM 1479 N NH2 ? ARG A 1 191 ?   5.060  10.935   0.577 1.000 87.130 ? 191 ARG A NH2 1 
ATOM 1480 C CZ  ? ARG A 1 191 ?   5.290  10.030  -0.362 1.000 87.130 ? 191 ARG A CZ  1 
ATOM 1481 N N   ? ASP A 1 192 ?  10.311   9.209  -5.155 1.000 83.250 ? 192 ASP A N   1 
ATOM 1482 C CA  ? ASP A 1 192 ?  11.274  10.304  -5.204 1.000 83.250 ? 192 ASP A CA  1 
ATOM 1483 C C   ? ASP A 1 192 ?  10.736  11.540  -4.486 1.000 83.250 ? 192 ASP A C   1 
ATOM 1484 C CB  ? ASP A 1 192 ?  11.623  10.648  -6.653 1.000 83.250 ? 192 ASP A CB  1 
ATOM 1485 O O   ? ASP A 1 192 ?   9.526  11.675  -4.292 1.000 83.250 ? 192 ASP A O   1 
ATOM 1486 C CG  ? ASP A 1 192 ?  12.560  11.837  -6.772 1.000 83.250 ? 192 ASP A CG  1 
ATOM 1487 O OD1 ? ASP A 1 192 ?  13.768  11.692  -6.487 1.000 83.250 ? 192 ASP A OD1 1 
ATOM 1488 O OD2 ? ASP A 1 192 ?  12.085  12.929  -7.151 1.000 83.250 ? 192 ASP A OD2 1 
ATOM 1489 N N   ? ARG A 1 193 ?  11.594  12.460  -4.094 1.000 81.810 ? 193 ARG A N   1 
ATOM 1490 C CA  ? ARG A 1 193 ?  11.258  13.661  -3.336 1.000 81.810 ? 193 ARG A CA  1 
ATOM 1491 C C   ? ARG A 1 193 ?  10.280  14.540  -4.109 1.000 81.810 ? 193 ARG A C   1 
ATOM 1492 C CB  ? ARG A 1 193 ?  12.521  14.455  -2.997 1.000 81.810 ? 193 ARG A CB  1 
ATOM 1493 O O   ? ARG A 1 193 ?   9.464  15.245  -3.510 1.000 81.810 ? 193 ARG A O   1 
ATOM 1494 C CG  ? ARG A 1 193 ?  13.342  13.852  -1.868 1.000 81.810 ? 193 ARG A CG  1 
ATOM 1495 C CD  ? ARG A 1 193 ?  14.492  14.763  -1.459 1.000 81.810 ? 193 ARG A CD  1 
ATOM 1496 N NE  ? ARG A 1 193 ?  15.274  14.187  -0.369 1.000 81.810 ? 193 ARG A NE  1 
ATOM 1497 N NH1 ? ARG A 1 193 ?  16.839  15.885  -0.318 1.000 81.810 ? 193 ARG A NH1 1 
ATOM 1498 N NH2 ? ARG A 1 193 ?  17.006  14.123   1.139 1.000 81.810 ? 193 ARG A NH2 1 
ATOM 1499 C CZ  ? ARG A 1 193 ?  16.371  14.733   0.148 1.000 81.810 ? 193 ARG A CZ  1 
ATOM 1500 N N   ? LEU A 1 194 ?  10.320  14.416  -5.425 1.000 82.060 ? 194 LEU A N   1 
ATOM 1501 C CA  ? LEU A 1 194 ?   9.467  15.247  -6.267 1.000 82.060 ? 194 LEU A CA  1 
ATOM 1502 C C   ? LEU A 1 194 ?   8.141  14.550  -6.552 1.000 82.060 ? 194 LEU A C   1 
ATOM 1503 C CB  ? LEU A 1 194 ?  10.175  15.580  -7.583 1.000 82.060 ? 194 LEU A CB  1 
ATOM 1504 O O   ? LEU A 1 194 ?   7.303  15.077  -7.288 1.000 82.060 ? 194 LEU A O   1 
ATOM 1505 C CG  ? LEU A 1 194 ?  11.431  16.447  -7.477 1.000 82.060 ? 194 LEU A CG  1 
ATOM 1506 C CD1 ? LEU A 1 194 ?  12.088  16.597  -8.845 1.000 82.060 ? 194 LEU A CD1 1 
ATOM 1507 C CD2 ? LEU A 1 194 ?  11.091  17.812  -6.888 1.000 82.060 ? 194 LEU A CD2 1 
ATOM 1508 N N   ? CYS A 1 195 ?   7.877  13.455  -5.904 1.000 81.650 ? 195 CYS A N   1 
ATOM 1509 C CA  ? CYS A 1 195 ?   6.621  12.714  -5.904 1.000 81.650 ? 195 CYS A CA  1 
ATOM 1510 C C   ? CYS A 1 195 ?   6.269  12.238  -7.308 1.000 81.650 ? 195 CYS A C   1 
ATOM 1511 C CB  ? CYS A 1 195 ?   5.489  13.577  -5.349 1.000 81.650 ? 195 CYS A CB  1 
ATOM 1512 O O   ? CYS A 1 195 ?   5.483  11.303  -7.473 1.000 81.650 ? 195 CYS A O   1 
ATOM 1513 S SG  ? CYS A 1 195 ?   5.691  14.012  -3.608 1.000 81.650 ? 195 CYS A SG  1 
ATOM 1514 N N   ? ASN A 1 196 ?   6.872  12.821  -8.348 1.000 76.980 ? 196 ASN A N   1 
ATOM 1515 C CA  ? ASN A 1 196 ?   6.545  12.436  -9.717 1.000 76.980 ? 196 ASN A CA  1 
ATOM 1516 C C   ? ASN A 1 196 ?   7.682  12.770 -10.680 1.000 76.980 ? 196 ASN A C   1 
ATOM 1517 C CB  ? ASN A 1 196 ?   5.250  13.113 -10.170 1.000 76.980 ? 196 ASN A CB  1 
ATOM 1518 O O   ? ASN A 1 196 ?   7.452  13.360 -11.737 1.000 76.980 ? 196 ASN A O   1 
ATOM 1519 C CG  ? ASN A 1 196 ?   4.653  12.465 -11.404 1.000 76.980 ? 196 ASN A CG  1 
ATOM 1520 N ND2 ? ASN A 1 196 ?   3.930  13.249 -12.195 1.000 76.980 ? 196 ASN A ND2 1 
ATOM 1521 O OD1 ? ASN A 1 196 ?   4.838  11.269 -11.643 1.000 76.980 ? 196 ASN A OD1 1 
ATOM 1522 N N   ? SER A 1 197 ?   8.883  12.377 -10.202 1.000 81.960 ? 197 SER A N   1 
ATOM 1523 C CA  ? SER A 1 197 ?  10.069  12.624 -11.016 1.000 81.960 ? 197 SER A CA  1 
ATOM 1524 C C   ? SER A 1 197 ?  10.112  11.694 -12.225 1.000 81.960 ? 197 SER A C   1 
ATOM 1525 C CB  ? SER A 1 197 ?  11.338  12.448 -10.182 1.000 81.960 ? 197 SER A CB  1 
ATOM 1526 O O   ? SER A 1 197 ?   9.767  10.516 -12.121 1.000 81.960 ? 197 SER A O   1 
ATOM 1527 O OG  ? SER A 1 197 ?  12.489  12.450 -11.010 1.000 81.960 ? 197 SER A OG  1 
ATOM 1528 N N   ? ARG A 1 198 ?  10.523  12.296 -13.379 1.000 80.110 ? 198 ARG A N   1 
ATOM 1529 C CA  ? ARG A 1 198 ?  10.711  11.485 -14.577 1.000 80.110 ? 198 ARG A CA  1 
ATOM 1530 C C   ? ARG A 1 198 ?  11.917  10.563 -14.431 1.000 80.110 ? 198 ARG A C   1 
ATOM 1531 C CB  ? ARG A 1 198 ?  10.879  12.377 -15.810 1.000 80.110 ? 198 ARG A CB  1 
ATOM 1532 O O   ? ARG A 1 198 ?  12.029   9.562 -15.141 1.000 80.110 ? 198 ARG A O   1 
ATOM 1533 C CG  ? ARG A 1 198 ?   9.612  13.113 -16.215 1.000 80.110 ? 198 ARG A CG  1 
ATOM 1534 C CD  ? ARG A 1 198 ?   9.799  13.884 -17.514 1.000 80.110 ? 198 ARG A CD  1 
ATOM 1535 N NE  ? ARG A 1 198 ?   8.578  14.583 -17.906 1.000 80.110 ? 198 ARG A NE  1 
ATOM 1536 N NH1 ? ARG A 1 198 ?   9.423  15.364 -19.910 1.000 80.110 ? 198 ARG A NH1 1 
ATOM 1537 N NH2 ? ARG A 1 198 ?   7.274  15.868 -19.292 1.000 80.110 ? 198 ARG A NH2 1 
ATOM 1538 C CZ  ? ARG A 1 198 ?   8.428  15.270 -19.035 1.000 80.110 ? 198 ARG A CZ  1 
ATOM 1539 N N   ? LEU A 1 199 ?  12.754  10.772 -13.392 1.000 85.920 ? 199 LEU A N   1 
ATOM 1540 C CA  ? LEU A 1 199 ?  14.028  10.085 -13.210 1.000 85.920 ? 199 LEU A CA  1 
ATOM 1541 C C   ? LEU A 1 199 ?  13.869   8.879 -12.290 1.000 85.920 ? 199 LEU A C   1 
ATOM 1542 C CB  ? LEU A 1 199 ?  15.076  11.043 -12.638 1.000 85.920 ? 199 LEU A CB  1 
ATOM 1543 O O   ? LEU A 1 199 ?  14.544   7.863 -12.469 1.000 85.920 ? 199 LEU A O   1 
ATOM 1544 C CG  ? LEU A 1 199 ?  15.534  12.175 -13.559 1.000 85.920 ? 199 LEU A CG  1 
ATOM 1545 C CD1 ? LEU A 1 199 ?  16.464  13.124 -12.810 1.000 85.920 ? 199 LEU A CD1 1 
ATOM 1546 C CD2 ? LEU A 1 199 ?  16.222  11.611 -14.798 1.000 85.920 ? 199 LEU A CD2 1 
ATOM 1547 N N   ? LEU A 1 200 ?  12.900   9.016 -11.329 1.000 90.020 ? 200 LEU A N   1 
ATOM 1548 C CA  ? LEU A 1 200 ?  12.723   7.927 -10.375 1.000 90.020 ? 200 LEU A CA  1 
ATOM 1549 C C   ? LEU A 1 200 ?  11.265   7.486 -10.318 1.000 90.020 ? 200 LEU A C   1 
ATOM 1550 C CB  ? LEU A 1 200 ?  13.195   8.352  -8.982 1.000 90.020 ? 200 LEU A CB  1 
ATOM 1551 O O   ? LEU A 1 200 ?  10.386   8.275  -9.963 1.000 90.020 ? 200 LEU A O   1 
ATOM 1552 C CG  ? LEU A 1 200 ?  14.695   8.608  -8.824 1.000 90.020 ? 200 LEU A CG  1 
ATOM 1553 C CD1 ? LEU A 1 200 ?  14.985   9.233  -7.463 1.000 90.020 ? 200 LEU A CD1 1 
ATOM 1554 C CD2 ? LEU A 1 200 ?  15.481   7.313  -9.001 1.000 90.020 ? 200 LEU A CD2 1 
ATOM 1555 N N   ? PRO A 1 201 ?  11.067   6.167 -10.689 1.000 92.460 ? 201 PRO A N   1 
ATOM 1556 C CA  ? PRO A 1 201 ?   9.704   5.641 -10.593 1.000 92.460 ? 201 PRO A CA  1 
ATOM 1557 C C   ? PRO A 1 201 ?   9.249   5.441  -9.150 1.000 92.460 ? 201 PRO A C   1 
ATOM 1558 C CB  ? PRO A 1 201 ?   9.790   4.301 -11.329 1.000 92.460 ? 201 PRO A CB  1 
ATOM 1559 O O   ? PRO A 1 201 ?  10.081   5.350  -8.243 1.000 92.460 ? 201 PRO A O   1 
ATOM 1560 C CG  ? PRO A 1 201 ?  11.230   3.909 -11.239 1.000 92.460 ? 201 PRO A CG  1 
ATOM 1561 C CD  ? PRO A 1 201 ?  12.060   5.157 -11.148 1.000 92.460 ? 201 PRO A CD  1 
ATOM 1562 N N   ? ASN A 1 202 ?   7.886   5.405  -8.923 1.000 92.280 ? 202 ASN A N   1 
ATOM 1563 C CA  ? ASN A 1 202 ?   7.338   4.982  -7.639 1.000 92.280 ? 202 ASN A CA  1 
ATOM 1564 C C   ? ASN A 1 202 ?   7.599   3.501  -7.378 1.000 92.280 ? 202 ASN A C   1 
ATOM 1565 C CB  ? ASN A 1 202 ?   5.839   5.278  -7.571 1.000 92.280 ? 202 ASN A CB  1 
ATOM 1566 O O   ? ASN A 1 202 ?   7.490   2.678  -8.289 1.000 92.280 ? 202 ASN A O   1 
ATOM 1567 C CG  ? ASN A 1 202 ?   5.528   6.756  -7.701 1.000 92.280 ? 202 ASN A CG  1 
ATOM 1568 N ND2 ? ASN A 1 202 ?   5.343   7.216  -8.933 1.000 92.280 ? 202 ASN A ND2 1 
ATOM 1569 O OD1 ? ASN A 1 202 ?   5.457   7.478  -6.704 1.000 92.280 ? 202 ASN A OD1 1 
ATOM 1570 N N   ? VAL A 1 203 ?   7.931   3.181  -6.118 1.000 94.020 ? 203 VAL A N   1 
ATOM 1571 C CA  ? VAL A 1 203 ?   8.244   1.804  -5.750 1.000 94.020 ? 203 VAL A CA  1 
ATOM 1572 C C   ? VAL A 1 203 ?   7.151   1.251  -4.839 1.000 94.020 ? 203 VAL A C   1 
ATOM 1573 C CB  ? VAL A 1 203 ?   9.620   1.701  -5.054 1.000 94.020 ? 203 VAL A CB  1 
ATOM 1574 O O   ? VAL A 1 203 ?   6.703   1.931  -3.912 1.000 94.020 ? 203 VAL A O   1 
ATOM 1575 C CG1 ? VAL A 1 203 ?   9.896   0.264  -4.614 1.000 94.020 ? 203 VAL A CG1 1 
ATOM 1576 C CG2 ? VAL A 1 203 ?  10.726   2.200  -5.983 1.000 94.020 ? 203 VAL A CG2 1 
ATOM 1577 N N   ? TYR A 1 204 ?   6.798   0.038  -5.114 1.000 95.380 ? 204 TYR A N   1 
ATOM 1578 C CA  ? TYR A 1 204 ?   5.746  -0.664  -4.389 1.000 95.380 ? 204 TYR A CA  1 
ATOM 1579 C C   ? TYR A 1 204 ?   6.246  -2.004  -3.861 1.000 95.380 ? 204 TYR A C   1 
ATOM 1580 C CB  ? TYR A 1 204 ?   4.525  -0.881  -5.289 1.000 95.380 ? 204 TYR A CB  1 
ATOM 1581 O O   ? TYR A 1 204 ?   7.133  -2.620  -4.457 1.000 95.380 ? 204 TYR A O   1 
ATOM 1582 C CG  ? TYR A 1 204 ?   4.031   0.379  -5.956 1.000 95.380 ? 204 TYR A CG  1 
ATOM 1583 C CD1 ? TYR A 1 204 ?   2.976   1.110  -5.414 1.000 95.380 ? 204 TYR A CD1 1 
ATOM 1584 C CD2 ? TYR A 1 204 ?   4.617   0.842  -7.130 1.000 95.380 ? 204 TYR A CD2 1 
ATOM 1585 C CE1 ? TYR A 1 204 ?   2.516   2.271  -6.026 1.000 95.380 ? 204 TYR A CE1 1 
ATOM 1586 C CE2 ? TYR A 1 204 ?   4.165   2.001  -7.751 1.000 95.380 ? 204 TYR A CE2 1 
ATOM 1587 O OH  ? TYR A 1 204 ?   2.665   3.857  -7.802 1.000 95.380 ? 204 TYR A OH  1 
ATOM 1588 C CZ  ? TYR A 1 204 ?   3.116   2.709  -7.192 1.000 95.380 ? 204 TYR A CZ  1 
ATOM 1589 N N   ? THR A 1 205 ?   5.693  -2.358  -2.652 1.000 95.800 ? 205 THR A N   1 
ATOM 1590 C CA  ? THR A 1 205 ?   5.875  -3.742  -2.227 1.000 95.800 ? 205 THR A CA  1 
ATOM 1591 C C   ? THR A 1 205 ?   5.131  -4.695  -3.158 1.000 95.800 ? 205 THR A C   1 
ATOM 1592 C CB  ? THR A 1 205 ?   5.391  -3.950  -0.781 1.000 95.800 ? 205 THR A CB  1 
ATOM 1593 O O   ? THR A 1 205 ?   3.956  -4.481  -3.465 1.000 95.800 ? 205 THR A O   1 
ATOM 1594 C CG2 ? THR A 1 205 ?   5.501  -5.415  -0.369 1.000 95.800 ? 205 THR A CG2 1 
ATOM 1595 O OG1 ? THR A 1 205 ?   6.190  -3.156   0.104 1.000 95.800 ? 205 THR A OG1 1 
ATOM 1596 N N   ? LYS A 1 206 ?   5.861  -5.759  -3.654 1.000 95.460 ? 206 LYS A N   1 
ATOM 1597 C CA  ? LYS A 1 206 ?   5.294  -6.781  -4.529 1.000 95.460 ? 206 LYS A CA  1 
ATOM 1598 C C   ? LYS A 1 206 ?   4.420  -7.755  -3.743 1.000 95.460 ? 206 LYS A C   1 
ATOM 1599 C CB  ? LYS A 1 206 ?   6.405  -7.543  -5.254 1.000 95.460 ? 206 LYS A CB  1 
ATOM 1600 O O   ? LYS A 1 206 ?   4.932  -8.611  -3.019 1.000 95.460 ? 206 LYS A O   1 
ATOM 1601 C CG  ? LYS A 1 206 ?   5.901  -8.504  -6.321 1.000 95.460 ? 206 LYS A CG  1 
ATOM 1602 C CD  ? LYS A 1 206 ?   7.045  -9.289  -6.950 1.000 95.460 ? 206 LYS A CD  1 
ATOM 1603 C CE  ? LYS A 1 206 ?   7.879  -8.418  -7.879 1.000 95.460 ? 206 LYS A CE  1 
ATOM 1604 N NZ  ? LYS A 1 206 ?   9.064  -9.153  -8.413 1.000 95.460 ? 206 LYS A NZ  1 
ATOM 1605 N N   ? ILE A 1 207 ?   3.026  -7.655  -3.934 1.000 96.110 ? 207 ILE A N   1 
ATOM 1606 C CA  ? ILE A 1 207 ?   2.062  -8.400  -3.131 1.000 96.110 ? 207 ILE A CA  1 
ATOM 1607 C C   ? ILE A 1 207 ?   2.207  -9.895  -3.407 1.000 96.110 ? 207 ILE A C   1 
ATOM 1608 C CB  ? ILE A 1 207 ?   0.615  -7.940  -3.415 1.000 96.110 ? 207 ILE A CB  1 
ATOM 1609 O O   ? ILE A 1 207 ?   2.072 -10.716  -2.497 1.000 96.110 ? 207 ILE A O   1 
ATOM 1610 C CG1 ? ILE A 1 207 ?   0.390  -6.521  -2.879 1.000 96.110 ? 207 ILE A CG1 1 
ATOM 1611 C CG2 ? ILE A 1 207 ?  -0.393  -8.920  -2.808 1.000 96.110 ? 207 ILE A CG2 1 
ATOM 1612 C CD1 ? ILE A 1 207 ?  -0.961  -5.926  -3.250 1.000 96.110 ? 207 ILE A CD1 1 
ATOM 1613 N N   ? SER A 1 208 ?   2.518 -10.281  -4.664 1.000 95.140 ? 208 SER A N   1 
ATOM 1614 C CA  ? SER A 1 208 ?   2.634 -11.689  -5.032 1.000 95.140 ? 208 SER A CA  1 
ATOM 1615 C C   ? SER A 1 208 ?   3.673 -12.401  -4.173 1.000 95.140 ? 208 SER A C   1 
ATOM 1616 C CB  ? SER A 1 208 ?   3.000 -11.829  -6.510 1.000 95.140 ? 208 SER A CB  1 
ATOM 1617 O O   ? SER A 1 208 ?   3.532 -13.589  -3.875 1.000 95.140 ? 208 SER A O   1 
ATOM 1618 O OG  ? SER A 1 208 ?   4.218 -11.161  -6.792 1.000 95.140 ? 208 SER A OG  1 
ATOM 1619 N N   ? ALA A 1 209 ?   4.657 -11.717  -3.724 1.000 94.340 ? 209 ALA A N   1 
ATOM 1620 C CA  ? ALA A 1 209 ?   5.730 -12.286  -2.913 1.000 94.340 ? 209 ALA A CA  1 
ATOM 1621 C C   ? ALA A 1 209 ?   5.242 -12.604  -1.502 1.000 94.340 ? 209 ALA A C   1 
ATOM 1622 C CB  ? ALA A 1 209 ?   6.920 -11.331  -2.858 1.000 94.340 ? 209 ALA A CB  1 
ATOM 1623 O O   ? ALA A 1 209 ?   5.892 -13.351  -0.768 1.000 94.340 ? 209 ALA A O   1 
ATOM 1624 N N   ? TYR A 1 210 ?   4.010 -12.080  -1.148 1.000 95.740 ? 210 TYR A N   1 
ATOM 1625 C CA  ? TYR A 1 210 ?   3.604 -12.162   0.250 1.000 95.740 ? 210 TYR A CA  1 
ATOM 1626 C C   ? TYR A 1 210 ?   2.238 -12.825   0.384 1.000 95.740 ? 210 TYR A C   1 
ATOM 1627 C CB  ? TYR A 1 210 ?   3.571 -10.767   0.883 1.000 95.740 ? 210 TYR A CB  1 
ATOM 1628 O O   ? TYR A 1 210 ?   1.669 -12.874   1.476 1.000 95.740 ? 210 TYR A O   1 
ATOM 1629 C CG  ? TYR A 1 210 ?   4.923 -10.102   0.957 1.000 95.740 ? 210 TYR A CG  1 
ATOM 1630 C CD1 ? TYR A 1 210 ?   5.771 -10.321   2.041 1.000 95.740 ? 210 TYR A CD1 1 
ATOM 1631 C CD2 ? TYR A 1 210 ?   5.357  -9.253  -0.055 1.000 95.740 ? 210 TYR A CD2 1 
ATOM 1632 C CE1 ? TYR A 1 210 ?   7.017  -9.709   2.115 1.000 95.740 ? 210 TYR A CE1 1 
ATOM 1633 C CE2 ? TYR A 1 210 ?   6.602  -8.635   0.008 1.000 95.740 ? 210 TYR A CE2 1 
ATOM 1634 O OH  ? TYR A 1 210 ?   8.657  -8.260   1.163 1.000 95.740 ? 210 TYR A OH  1 
ATOM 1635 C CZ  ? TYR A 1 210 ?   7.424  -8.869   1.095 1.000 95.740 ? 210 TYR A CZ  1 
ATOM 1636 N N   ? VAL A 1 211 ?   1.731 -13.320  -0.709 1.000 94.790 ? 211 VAL A N   1 
ATOM 1637 C CA  ? VAL A 1 211 ?   0.413 -13.948  -0.694 1.000 94.790 ? 211 VAL A CA  1 
ATOM 1638 C C   ? VAL A 1 211 ?   0.412 -15.122   0.282 1.000 94.790 ? 211 VAL A C   1 
ATOM 1639 C CB  ? VAL A 1 211 ?  -0.004 -14.426  -2.103 1.000 94.790 ? 211 VAL A CB  1 
ATOM 1640 O O   ? VAL A 1 211 ?  -0.519 -15.275   1.077 1.000 94.790 ? 211 VAL A O   1 
ATOM 1641 C CG1 ? VAL A 1 211 ?  -1.159 -15.422  -2.015 1.000 94.790 ? 211 VAL A CG1 1 
ATOM 1642 C CG2 ? VAL A 1 211 ?  -0.387 -13.234  -2.978 1.000 94.790 ? 211 VAL A CG2 1 
ATOM 1643 N N   ? PRO A 1 212 ?   1.458 -15.995   0.204 1.000 94.030 ? 212 PRO A N   1 
ATOM 1644 C CA  ? PRO A 1 212 ?   1.495 -17.087   1.180 1.000 94.030 ? 212 PRO A CA  1 
ATOM 1645 C C   ? PRO A 1 212 ?   1.454 -16.589   2.623 1.000 94.030 ? 212 PRO A C   1 
ATOM 1646 C CB  ? PRO A 1 212 ?   2.824 -17.783   0.880 1.000 94.030 ? 212 PRO A CB  1 
ATOM 1647 O O   ? PRO A 1 212 ?   0.746 -17.159   3.457 1.000 94.030 ? 212 PRO A O   1 
ATOM 1648 C CG  ? PRO A 1 212 ?   3.063 -17.541  -0.575 1.000 94.030 ? 212 PRO A CG  1 
ATOM 1649 C CD  ? PRO A 1 212 ?   2.596 -16.153  -0.910 1.000 94.030 ? 212 PRO A CD  1 
ATOM 1650 N N   ? TRP A 1 213 ?   2.209 -15.545   2.928 1.000 95.690 ? 213 TRP A N   1 
ATOM 1651 C CA  ? TRP A 1 213 ?   2.231 -14.952   4.261 1.000 95.690 ? 213 TRP A CA  1 
ATOM 1652 C C   ? TRP A 1 213 ?   0.863 -14.388   4.629 1.000 95.690 ? 213 TRP A C   1 
ATOM 1653 C CB  ? TRP A 1 213 ?   3.290 -13.849   4.342 1.000 95.690 ? 213 TRP A CB  1 
ATOM 1654 O O   ? TRP A 1 213 ?   0.368 -14.613   5.736 1.000 95.690 ? 213 TRP A O   1 
ATOM 1655 C CG  ? TRP A 1 213 ?   3.306 -13.114   5.649 1.000 95.690 ? 213 TRP A CG  1 
ATOM 1656 C CD1 ? TRP A 1 213 ?   3.860 -13.536   6.825 1.000 95.690 ? 213 TRP A CD1 1 
ATOM 1657 C CD2 ? TRP A 1 213 ?   2.736 -11.829   5.912 1.000 95.690 ? 213 TRP A CD2 1 
ATOM 1658 C CE2 ? TRP A 1 213 ?   2.983 -11.532   7.271 1.000 95.690 ? 213 TRP A CE2 1 
ATOM 1659 C CE3 ? TRP A 1 213 ?   2.040 -10.897   5.130 1.000 95.690 ? 213 TRP A CE3 1 
ATOM 1660 N NE1 ? TRP A 1 213 ?   3.669 -12.589   7.805 1.000 95.690 ? 213 TRP A NE1 1 
ATOM 1661 C CH2 ? TRP A 1 213 ?   1.879  -9.447   7.077 1.000 95.690 ? 213 TRP A CH2 1 
ATOM 1662 C CZ2 ? TRP A 1 213 ?   2.558 -10.341   7.865 1.000 95.690 ? 213 TRP A CZ2 1 
ATOM 1663 C CZ3 ? TRP A 1 213 ?   1.618  -9.712   5.723 1.000 95.690 ? 213 TRP A CZ3 1 
ATOM 1664 N N   ? ILE A 1 214 ?   0.203 -13.669   3.724 1.000 95.710 ? 214 ILE A N   1 
ATOM 1665 C CA  ? ILE A 1 214 ?  -1.114 -13.075   3.927 1.000 95.710 ? 214 ILE A CA  1 
ATOM 1666 C C   ? ILE A 1 214 ?  -2.133 -14.171   4.232 1.000 95.710 ? 214 ILE A C   1 
ATOM 1667 C CB  ? ILE A 1 214 ?  -1.561 -12.255   2.696 1.000 95.710 ? 214 ILE A CB  1 
ATOM 1668 O O   ? ILE A 1 214 ?  -2.895 -14.067   5.196 1.000 95.710 ? 214 ILE A O   1 
ATOM 1669 C CG1 ? ILE A 1 214 ?  -0.666 -11.022   2.522 1.000 95.710 ? 214 ILE A CG1 1 
ATOM 1670 C CG2 ? ILE A 1 214 ?  -3.032 -11.850   2.822 1.000 95.710 ? 214 ILE A CG2 1 
ATOM 1671 C CD1 ? ILE A 1 214 ?  -0.816 -10.334   1.173 1.000 95.710 ? 214 ILE A CD1 1 
ATOM 1672 N N   ? ARG A 1 215 ?  -2.152 -15.203   3.514 1.000 94.260 ? 215 ARG A N   1 
ATOM 1673 C CA  ? ARG A 1 215 ?  -3.102 -16.300   3.668 1.000 94.260 ? 215 ARG A CA  1 
ATOM 1674 C C   ? ARG A 1 215 ?  -2.905 -17.012   5.002 1.000 94.260 ? 215 ARG A C   1 
ATOM 1675 C CB  ? ARG A 1 215 ?  -2.964 -17.298   2.516 1.000 94.260 ? 215 ARG A CB  1 
ATOM 1676 O O   ? ARG A 1 215 ?  -3.875 -17.442   5.631 1.000 94.260 ? 215 ARG A O   1 
ATOM 1677 C CG  ? ARG A 1 215 ?  -3.532 -16.798   1.197 1.000 94.260 ? 215 ARG A CG  1 
ATOM 1678 C CD  ? ARG A 1 215 ?  -3.425 -17.850   0.102 1.000 94.260 ? 215 ARG A CD  1 
ATOM 1679 N NE  ? ARG A 1 215 ?  -4.125 -17.439  -1.111 1.000 94.260 ? 215 ARG A NE  1 
ATOM 1680 N NH1 ? ARG A 1 215 ?  -3.134 -19.024  -2.469 1.000 94.260 ? 215 ARG A NH1 1 
ATOM 1681 N NH2 ? ARG A 1 215 ?  -4.659 -17.552  -3.342 1.000 94.260 ? 215 ARG A NH2 1 
ATOM 1682 C CZ  ? ARG A 1 215 ?  -3.971 -18.006  -2.305 1.000 94.260 ? 215 ARG A CZ  1 
ATOM 1683 N N   ? SER A 1 216 ?  -1.653 -17.189   5.383 1.000 94.280 ? 216 SER A N   1 
ATOM 1684 C CA  ? SER A 1 216 ?  -1.343 -17.835   6.654 1.000 94.280 ? 216 SER A CA  1 
ATOM 1685 C C   ? SER A 1 216 ?  -1.906 -17.044   7.829 1.000 94.280 ? 216 SER A C   1 
ATOM 1686 C CB  ? SER A 1 216 ?   0.169 -18.000   6.817 1.000 94.280 ? 216 SER A CB  1 
ATOM 1687 O O   ? SER A 1 216 ?  -2.346 -17.626   8.822 1.000 94.280 ? 216 SER A O   1 
ATOM 1688 O OG  ? SER A 1 216 ?   0.774 -16.766   7.165 1.000 94.280 ? 216 SER A OG  1 
ATOM 1689 N N   ? ILE A 1 217 ?  -1.894 -15.816   7.786 1.000 92.730 ? 217 ILE A N   1 
ATOM 1690 C CA  ? ILE A 1 217 ?  -2.362 -14.947   8.859 1.000 92.730 ? 217 ILE A CA  1 
ATOM 1691 C C   ? ILE A 1 217 ?  -3.888 -14.898   8.856 1.000 92.730 ? 217 ILE A C   1 
ATOM 1692 C CB  ? ILE A 1 217 ?  -1.780 -13.522   8.727 1.000 92.730 ? 217 ILE A CB  1 
ATOM 1693 O O   ? ILE A 1 217 ?  -4.522 -15.022   9.907 1.000 92.730 ? 217 ILE A O   1 
ATOM 1694 C CG1 ? ILE A 1 217 ?  -0.255 -13.551   8.881 1.000 92.730 ? 217 ILE A CG1 1 
ATOM 1695 C CG2 ? ILE A 1 217 ?  -2.416 -12.580   9.753 1.000 92.730 ? 217 ILE A CG2 1 
ATOM 1696 C CD1 ? ILE A 1 217 ?   0.220 -14.027  10.248 1.000 92.730 ? 217 ILE A CD1 1 
ATOM 1697 N N   ? ILE A 1 218 ?  -4.475 -14.715   7.610 1.000 90.270 ? 218 ILE A N   1 
ATOM 1698 C CA  ? ILE A 1 218 ?  -5.926 -14.598   7.506 1.000 90.270 ? 218 ILE A CA  1 
ATOM 1699 C C   ? ILE A 1 218 ?  -6.575 -15.947   7.809 1.000 90.270 ? 218 ILE A C   1 
ATOM 1700 C CB  ? ILE A 1 218 ?  -6.353 -14.100   6.107 1.000 90.270 ? 218 ILE A CB  1 
ATOM 1701 O O   ? ILE A 1 218 ?  -7.662 -16.003   8.388 1.000 90.270 ? 218 ILE A O   1 
ATOM 1702 C CG1 ? ILE A 1 218 ?  -5.901 -12.651   5.895 1.000 90.270 ? 218 ILE A CG1 1 
ATOM 1703 C CG2 ? ILE A 1 218 ?  -7.868 -14.234   5.926 1.000 90.270 ? 218 ILE A CG2 1 
ATOM 1704 C CD1 ? ILE A 1 218 ?  -6.176 -12.115   4.496 1.000 90.270 ? 218 ILE A CD1 1 
ATOM 1705 N N   ? GLY A 1 219 ?  -6.001 -17.049   7.305 1.000 81.490 ? 219 GLY A N   1 
ATOM 1706 C CA  ? GLY A 1 219 ?  -6.468 -18.405   7.548 1.000 81.490 ? 219 GLY A CA  1 
ATOM 1707 C C   ? GLY A 1 219 ?  -6.382 -18.813   9.006 1.000 81.490 ? 219 GLY A C   1 
ATOM 1708 O O   ? GLY A 1 219 ?  -7.160 -19.650   9.469 1.000 81.490 ? 219 GLY A O   1 
ATOM 1709 N N   ? ASN A 1 220 ?  -5.471 -18.264   9.810 1.000 63.030 ? 220 ASN A N   1 
ATOM 1710 C CA  ? ASN A 1 220 ?  -5.191 -18.540  11.215 1.000 63.030 ? 220 ASN A CA  1 
ATOM 1711 C C   ? ASN A 1 220 ?  -6.020 -17.652  12.137 1.000 63.030 ? 220 ASN A C   1 
ATOM 1712 C CB  ? ASN A 1 220 ?  -3.699 -18.365  11.509 1.000 63.030 ? 220 ASN A CB  1 
ATOM 1713 O O   ? ASN A 1 220 ?  -6.126 -17.921  13.335 1.000 63.030 ? 220 ASN A O   1 
ATOM 1714 C CG  ? ASN A 1 220 ?  -2.854 -19.479  10.925 1.000 63.030 ? 220 ASN A CG  1 
ATOM 1715 N ND2 ? ASN A 1 220 ?  -1.580 -19.193  10.683 1.000 63.030 ? 220 ASN A ND2 1 
ATOM 1716 O OD1 ? ASN A 1 220 ?  -3.342 -20.588  10.692 1.000 63.030 ? 220 ASN A OD1 1 
ATOM 1717 N N   ? VAL A 1 221 ?  -6.796 -16.728  11.583 1.000 57.080 ? 221 VAL A N   1 
ATOM 1718 C CA  ? VAL A 1 221 ?  -7.672 -15.827  12.324 1.000 57.080 ? 221 VAL A CA  1 
ATOM 1719 C C   ? VAL A 1 221 ?  -9.129 -16.229  12.107 1.000 57.080 ? 221 VAL A C   1 
ATOM 1720 C CB  ? VAL A 1 221 ?  -7.457 -14.355  11.907 1.000 57.080 ? 221 VAL A CB  1 
ATOM 1721 O O   ? VAL A 1 221 ?  -9.942 -16.163  13.032 1.000 57.080 ? 221 VAL A O   1 
ATOM 1722 C CG1 ? VAL A 1 221 ?  -8.320 -13.422  12.754 1.000 57.080 ? 221 VAL A CG1 1 
ATOM 1723 C CG2 ? VAL A 1 221 ?  -5.982 -13.977  12.025 1.000 57.080 ? 221 VAL A CG2 1 
# 
loop_
_struct_sheet_range.sheet_id 
_struct_sheet_range.id 
_struct_sheet_range.beg_label_comp_id 
_struct_sheet_range.beg_label_asym_id 
_struct_sheet_range.beg_label_seq_id 
_struct_sheet_range.pdbx_beg_PDB_ins_code 
_struct_sheet_range.end_label_comp_id 
_struct_sheet_range.end_label_asym_id 
_struct_sheet_range.end_label_seq_id 
_struct_sheet_range.pdbx_end_PDB_ins_code 
_struct_sheet_range.beg_auth_comp_id 
_struct_sheet_range.beg_auth_asym_id 
_struct_sheet_range.beg_auth_seq_id 
_struct_sheet_range.end_auth_comp_id 
_struct_sheet_range.end_auth_asym_id 
_struct_sheet_range.end_auth_seq_id 
A A ILE A   2 ? VAL A   3 ? ILE A 2   VAL A 3   
A B GLY A 168 ? SER A 169 ? GLY A 168 SER A 169 
B C GLN A   6 ? GLU A   7 ? GLN A 6   GLU A 7   
B D SER A 105 ? SER A 105 ? SER A 105 SER A 105 
B E LEU A 116 ? GLY A 121 ? LEU A 116 GLY A 121 
B F LEU A 136 ? VAL A 143 ? LEU A 136 VAL A 143 
B G MET A 160 ? PHE A 164 ? MET A 160 PHE A 164 
B H PRO A 177 ? CYS A 180 ? PRO A 177 CYS A 180 
B I THR A 183 ? PHE A 190 ? THR A 183 PHE A 190 
B J ASN A 202 ? LYS A 206 ? ASN A 202 LYS A 206 
C K MET A  16 ? LEU A  21 ? MET A 16  LEU A 21  
C L GLN A  24 ? LEU A  31 ? GLN A 24  LEU A 31  
C M PHE A  36 ? THR A  39 ? PHE A 36  THR A 39  
C N LEU A  48 ? VAL A  52 ? LEU A 48  VAL A 52  
C O LYS A  64 ? THR A  73 ? LYS A 64  THR A 73  
C P MET A  87 ? LEU A  91 ? MET A 87  LEU A 91  
D Q ASP A  56 ? ASP A  56 ? ASP A 56  ASP A 56  
D R ARG A 134 ? ARG A 134 ? ARG A 134 ARG A 134 
E S ASN A  78 ? ASN A  78 ? ASN A 78  ASN A 78  
E T GLU A  83 ? GLU A  83 ? GLU A 83  GLU A 83  
F U ARG A 124 ? ARG A 124 ? ARG A 124 ARG A 124 
F V VAL A 131 ? VAL A 131 ? VAL A 131 VAL A 131 
# 
loop_
_struct_conf.id 
_struct_conf.conf_type_id 
_struct_conf.beg_label_comp_id 
_struct_conf.beg_label_asym_id 
_struct_conf.beg_label_seq_id 
_struct_conf.pdbx_beg_PDB_ins_code 
_struct_conf.end_label_comp_id 
_struct_conf.end_label_asym_id 
_struct_conf.end_label_seq_id 
_struct_conf.pdbx_end_PDB_ins_code 
_struct_conf.beg_auth_comp_id 
_struct_conf.beg_auth_asym_id 
_struct_conf.beg_auth_seq_id 
_struct_conf.end_auth_comp_id 
_struct_conf.end_auth_asym_id 
_struct_conf.end_auth_seq_id 
STRN1         STRN         ILE A   2 ? VAL A   3 ? ILE A 2   VAL A 3   
TURN_TY1_P1   TURN_TY1_P   ASP A   4 ? ASP A   4 ? ASP A 4   ASP A 4   
STRN2         STRN         GLN A   6 ? GLU A   7 ? GLN A 6   GLU A 7   
HELX_LH_PP_P1 HELX_LH_PP_P ALA A   8 ? LYS A   9 ? ALA A 8   LYS A 9   
TURN_TY1_P2   TURN_TY1_P   PRO A  10 ? HIS A  11 ? PRO A 10  HIS A 11  
BEND1         BEND         SER A  12 ? SER A  12 ? SER A 12  SER A 12  
TURN_TY1_P3   TURN_TY1_P   PRO A  14 ? TYR A  15 ? PRO A 14  TYR A 15  
STRN3         STRN         MET A  16 ? LEU A  21 ? MET A 16  LEU A 21  
TURN_TY1_P4   TURN_TY1_P   PHE A  22 ? GLY A  23 ? PHE A 22  GLY A 23  
STRN4         STRN         GLN A  24 ? LEU A  31 ? GLN A 24  LEU A 31  
BEND2         BEND         ILE A  32 ? ARG A  35 ? ILE A 32  ARG A 35  
STRN5         STRN         PHE A  36 ? THR A  39 ? PHE A 36  THR A 39  
HELX_RH_3T_P1 HELX_RH_3T_P ALA A  41 ? CYS A  43 ? ALA A 41  CYS A 43  
TURN_TY1_P5   TURN_TY1_P   LYS A  46 ? ALA A  47 ? LYS A 46  ALA A 47  
STRN6         STRN         LEU A  48 ? VAL A  52 ? LEU A 48  VAL A 52  
BEND3         BEND         GLY A  53 ? GLY A  53 ? GLY A 53  GLY A 53  
BEND4         BEND         HIS A  55 ? HIS A  55 ? HIS A 55  HIS A 55  
STRN7         STRN         ASP A  56 ? ASP A  56 ? ASP A 56  ASP A 56  
TURN_TY1_P6   TURN_TY1_P   LEU A  57 ? ARG A  58 ? LEU A 57  ARG A 58  
TURN_TY1_P7   TURN_TY1_P   GLN A  61 ? HIS A  62 ? GLN A 61  HIS A 62  
STRN8         STRN         LYS A  64 ? THR A  73 ? LYS A 64  THR A 73  
TURN_TY1_P8   TURN_TY1_P   PRO A  75 ? GLU A  76 ? PRO A 75  GLU A 76  
STRN9         STRN         ASN A  78 ? ASN A  78 ? ASN A 78  ASN A 78  
TURN_TY1_P9   TURN_TY1_P   SER A  79 ? PHE A  82 ? SER A 79  PHE A 82  
STRN10        STRN         GLU A  83 ? GLU A  83 ? GLU A 83  GLU A 83  
TURN_TY1_P10  TURN_TY1_P   ASN A  84 ? ASN A  84 ? ASN A 84  ASN A 84  
STRN11        STRN         MET A  87 ? LEU A  91 ? MET A 87  LEU A 91  
BEND5         BEND         LYS A  92 ? ARG A  93 ? LYS A 92  ARG A 93  
BEND6         BEND         ASN A  99 ? ILE A 101 ? ASN A 99  ILE A 101 
HELX_LH_PP_P2 HELX_LH_PP_P PRO A 103 ? ILE A 104 ? PRO A 103 ILE A 104 
STRN12        STRN         SER A 105 ? SER A 105 ? SER A 105 SER A 105 
HELX_LH_PP_P3 HELX_LH_PP_P LEU A 106 ? PRO A 107 ? LEU A 106 PRO A 107 
BEND7         BEND         LYS A 108 ? GLU A 109 ? LYS A 108 GLU A 109 
HELX_LH_PP_P4 HELX_LH_PP_P ARG A 110 ? LYS A 112 ? ARG A 110 LYS A 112 
TURN_TY1_P11  TURN_TY1_P   ALA A 113 ? ASP A 114 ? ALA A 113 ASP A 114 
STRN13        STRN         LEU A 116 ? GLY A 121 ? LEU A 116 GLY A 121 
BEND8         BEND         TRP A 122 ? GLY A 123 ? TRP A 122 GLY A 123 
STRN14        STRN         ARG A 124 ? ARG A 124 ? ARG A 124 ARG A 124 
BEND9         BEND         LEU A 125 ? TRP A 126 ? LEU A 125 TRP A 126 
TURN_TY1_P12  TURN_TY1_P   THR A 127 ? ASP A 128 ? THR A 127 ASP A 128 
HELX_LH_PP_P5 HELX_LH_PP_P PRO A 130 ? PRO A 130 ? PRO A 130 PRO A 130 
STRN15        STRN         VAL A 131 ? VAL A 131 ? VAL A 131 VAL A 131 
HELX_LH_PP_P6 HELX_LH_PP_P SER A 132 ? SER A 132 ? SER A 132 SER A 132 
BEND10        BEND         ASP A 133 ? ASP A 133 ? ASP A 133 ASP A 133 
STRN16        STRN         ARG A 134 ? ARG A 134 ? ARG A 134 ARG A 134 
STRN17        STRN         LEU A 136 ? VAL A 143 ? LEU A 136 VAL A 143 
HELX_LH_PP_P7 HELX_LH_PP_P ASN A 144 ? ASN A 144 ? ASN A 144 ASN A 144 
HELX_RH_AL_P1 HELX_RH_AL_P ASP A 145 ? TRP A 152 ? ASP A 145 TRP A 152 
BEND11        BEND         GLY A 153 ? TYR A 154 ? GLY A 153 TYR A 154 
TURN_TY1_P13  TURN_TY1_P   PRO A 157 ? MET A 159 ? PRO A 157 MET A 159 
STRN18        STRN         MET A 160 ? PHE A 164 ? MET A 160 PHE A 164 
BEND12        BEND         GLY A 165 ? HIS A 166 ? GLY A 165 HIS A 166 
STRN19        STRN         GLY A 168 ? SER A 169 ? GLY A 168 SER A 169 
TURN_TY1_P14  TURN_TY1_P   ASN A 171 ? GLY A 172 ? ASN A 171 GLY A 172 
TURN_TY1_P15  TURN_TY1_P   GLY A 174 ? GLY A 175 ? GLY A 174 GLY A 175 
HELX_LH_PP_P8 HELX_LH_PP_P GLY A 176 ? GLY A 176 ? GLY A 176 GLY A 176 
STRN20        STRN         PRO A 177 ? CYS A 180 ? PRO A 177 CYS A 180 
TURN_TY1_P16  TURN_TY1_P   GLY A 181 ? ASN A 182 ? GLY A 181 ASN A 182 
STRN21        STRN         THR A 183 ? PHE A 190 ? THR A 183 PHE A 190 
TURN_TY1_P17  TURN_TY1_P   ARG A 193 ? LEU A 194 ? ARG A 193 LEU A 194 
BEND13        BEND         CYS A 195 ? ASN A 196 ? CYS A 195 ASN A 196 
BEND14        BEND         ARG A 198 ? LEU A 200 ? ARG A 198 LEU A 200 
STRN22        STRN         ASN A 202 ? LYS A 206 ? ASN A 202 LYS A 206 
HELX_RH_3T_P2 HELX_RH_3T_P ILE A 207 ? TYR A 210 ? ILE A 207 TYR A 210 
HELX_RH_AL_P2 HELX_RH_AL_P VAL A 211 ? ASN A 220 ? VAL A 211 ASN A 220 
# 
