# Supplementary material for: FlatProt: 2D visualization eases protein structure comparison
Source: BMC Bioinformatics. 2025 Aug 13;26:210. doi: 10.1186/s12859-025-06233-x (PMC12344939; doi:10.1186/s12859-025-06233-x)
Supplement: Supplementary file 1 — Supplementary Material 1 [file 12859_2025_6233_MOESM1_ESM.zip › KLK/structures/Prmu_A_10.cif]

data_Prmu_A_10
# 
_entry.id   Prmu_A_10 
# 
_entity.id                         1      
_entity.type                       polymer 
_entity.pdbx_description           polymer-1 
_entity.formula_weight             24778.3 
_entity.pdbx_number_of_molecules        1 
# 
loop_
_struct_sheet.id 
_struct_sheet.number_strands 
A 2 
B 7 
C 7 
# 
loop_
_struct_conf_type.id 
_struct_conf_type.criteria 
STRN         DSSP 
TURN_TY1_P   DSSP 
HELX_LH_PP_P DSSP 
BEND         DSSP 
HELX_RH_3T_P DSSP 
HELX_RH_AL_P DSSP 
# 
_struct_asym.id          A 
_struct_asym.entity_id   1 
# 
_software.pdbx_ordinal     1 
_software.name             dssp 
_software.version          4.4.10 
_software.date             ? 
_software.classification   'model annotation' 
# 
_entity_poly.entity_id                      1 
_entity_poly.type                           polypeptide(L) 
_entity_poly.nstd_linkage                   n 
_entity_poly.nstd_monomer                   n 
_entity_poly.pdbx_seq_one_letter_code       
;LIIGGDECNINEHPFLVLVYYDDYQCGGTLINEEWVLTAAHCNGENMEIYLGMHSKKVPNKDRRRRVPKEKFFCDSSNYT
KWNKDIMLIRLNRPVRKSAHIAPLSLPSSPPSVGSVCRIMGWGTISPTKVTLPDVPRCANINLLDYEVCRAAYPEPATSR
TLCAGILEGGKDSCGGDSGGPLICNGQFQGIVSWGGDPCAQPHEPGLYTNVFDHLDWIKGIIAGN
;
_entity_poly.pdbx_seq_one_letter_code_can   
;LIIGGDECNINEHPFLVLVYYDDYQCGGTLINEEWVLTAAHCNGENMEIYLGMHSKKVPNKDRRRRVPKEKFFCDSSNYT
KWNKDIMLIRLNRPVRKSAHIAPLSLPSSPPSVGSVCRIMGWGTISPTKVTLPDVPRCANINLLDYEVCRAAYPEPATSR
TLCAGILEGGKDSCGGDSGGPLICNGQFQGIVSWGGDPCAQPHEPGLYTNVFDHLDWIKGIIAGN
;
_entity_poly.pdbx_strand_id                 A 
# 
loop_
_dssp_struct_summary.entry_id 
_dssp_struct_summary.label_comp_id 
_dssp_struct_summary.label_asym_id 
_dssp_struct_summary.label_seq_id 
_dssp_struct_summary.secondary_structure 
_dssp_struct_summary.ss_bridge 
_dssp_struct_summary.helix_3_10 
_dssp_struct_summary.helix_alpha 
_dssp_struct_summary.helix_pi 
_dssp_struct_summary.helix_pp 
_dssp_struct_summary.bend 
_dssp_struct_summary.chirality 
_dssp_struct_summary.sheet 
_dssp_struct_summary.strand 
_dssp_struct_summary.ladder_1 
_dssp_struct_summary.ladder_2 
_dssp_struct_summary.accessibility 
_dssp_struct_summary.TCO 
_dssp_struct_summary.kappa 
_dssp_struct_summary.alpha 
_dssp_struct_summary.phi 
_dssp_struct_summary.psi 
_dssp_struct_summary.x_ca 
_dssp_struct_summary.y_ca 
_dssp_struct_summary.z_ca 
Prmu_A_10 LEU A 1   . . . . . . . . . . . . ? .      .     .      .      141.0  7.3   -9.4  -1.0  
Prmu_A_10 ILE A 2   E . > . . . . - A A A . ? -0.957 .     -145.5 -103.0 96.0   4.3   -11.6 -1.2  
Prmu_A_10 ILE A 3   E . 3 . . . S + A A A . ? -0.626 86.1  16.0   -62.5  133.0  5.3   -14.9 0.6   
Prmu_A_10 GLY A 4   T . 3 . . . S + . . . . ? 0.576  105.3 124.6  81.3   5.3    3.7   -17.9 -1.0  
Prmu_A_10 GLY A 5   . . < . . . . - . . . . ? -0.472 52.1  -132.7 -94.8  169.9  2.8   -15.8 -4.1  
Prmu_A_10 ASP A 6   E . . . . . . - B C B . ? -0.796 43.0  -73.4  -113.6 157.1  3.5   -16.2 -7.9  
Prmu_A_10 GLU A 7   E . . . . > . - B C B . ? -0.321 57.2  -116.8 -48.9  128.8  4.8   -13.7 -10.4 
Prmu_A_10 CYS A 8   P . . . . P . - . . . . ? -0.467 29.7  -103.0 -67.4  144.6  2.0   -11.3 -11.2 
Prmu_A_10 ASN A 9   P . > . . < . - . . . . ? -0.490 27.2  -127.5 -64.2  134.0  0.6   -11.3 -14.8 
Prmu_A_10 ILE A 10  T . 3 . . . S + . . . . ? 0.786  107.2 41.7   -61.2  -19.3  2.0   -8.2  -16.6 
Prmu_A_10 ASN A 11  T . 3 . . . S + . . . . ? 0.358  96.5  77.2   -112.1 9.4    -1.5  -7.1  -17.7 
Prmu_A_10 GLU A 12  S . < . . . S + . . . . ? 0.678  95.3  40.2   -101.2 -7.6   -3.4  -7.8  -14.5 
Prmu_A_10 HIS A 13  . . > . . . . + . . . . ? -0.392 50.7  153.4  -145.5 61.9   -2.4  -4.7  -12.4 
Prmu_A_10 PRO A 14  T . 3 . . . S + . . . . ? 0.647  79.0  59.0   -68.8  -6.6   -2.2  -1.4  -14.3 
Prmu_A_10 PHE A 15  T . 3 . . . S + . . . . ? 0.559  77.4  112.9  -95.6  -18.1  -2.9  0.4   -11.0 
Prmu_A_10 LEU A 16  E . < . . . . - C J I . ? -0.476 50.1  -163.7 -67.1  130.0  0.1   -0.9  -9.2  
Prmu_A_10 VAL A 17  E . . . . . . - C J I . ? -0.924 13.8  -145.1 -120.1 135.0  2.7   1.7   -8.4  
Prmu_A_10 LEU A 18  E . . . . . . - C J I J ? -0.919 17.2  -163.2 -99.1  121.6  6.3   1.4   -7.3  
Prmu_A_10 VAL A 19  E . . . . . . - C J I J ? -0.925 3.9   -168.8 -109.8 117.8  7.4   4.0   -4.9  
Prmu_A_10 TYR A 20  E . . . . . . + C J I J ? -0.908 12.2  167.7  -101.9 129.9  11.1  4.6   -4.3  
Prmu_A_10 TYR A 21  E . > . . . . - C J I . ? -0.984 59.9  -45.5  -142.7 135.6  12.2  6.8   -1.5  
Prmu_A_10 ASP A 22  T . 3 . . . S - . . . . ? -0.202 121.1 -26.8  46.4   -123.4 15.6  7.2   -0.2  
Prmu_A_10 ASP A 23  T . 3 . . . S + . . . . ? 0.200  124.6 83.7   -102.9 16.3   17.1  3.5   0.1   
Prmu_A_10 TYR A 24  E . < . . . . - C K I . ? -0.758 62.8  -146.9 -120.9 160.9  13.6  1.9   0.5   
Prmu_A_10 GLN A 25  E . . . . . . + C K I . ? -0.975 17.2  173.3  -125.7 143.7  10.8  0.7   -1.7  
Prmu_A_10 CYS A 26  E . . . . . . - C K I . ? -0.881 25.8  -116.8 -133.6 167.2  7.0   0.8   -1.2  
Prmu_A_10 GLY A 27  E . . . . . . - C K I . ? -0.627 28.3  -179.5 -99.0  164.5  4.0   0.0   -3.1  
Prmu_A_10 GLY A 28  E . . . . . . - C K I K ? -0.928 21.2  -126.2 -150.9 172.4  1.1   2.3   -4.2  
Prmu_A_10 THR A 29  E . . . . . . - C K I K ? -0.989 15.1  -136.1 -132.3 122.5  -2.2  2.4   -6.0  
Prmu_A_10 LEU A 30  E . . . . . . + C K . K ? -0.676 26.2  173.3  -71.0  119.6  -3.2  4.7   -8.8  
Prmu_A_10 ILE A 31  . . . . . . . - . . . . ? 0.536  66.1  -12.5  -115.5 -3.7   -6.8  5.8   -7.9  
Prmu_A_10 ASN A 32  S . . . . . S - . . . . ? -0.920 90.1  -70.6  -170.2 -170.9 -7.1  8.4   -10.8 
Prmu_A_10 GLU A 33  S . . . . . S + . . . . ? 0.728  130.6 22.8   -68.1  -11.1  -5.0  10.3  -13.4 
Prmu_A_10 GLU A 34  S . . . . . S + . . . . ? 0.487  108.7 79.8   -130.9 -7.1   -3.4  12.4  -10.7 
Prmu_A_10 TRP A 35  E . . . . . . - C L . L ? -0.926 44.7  -173.6 -126.9 131.1  -3.6  10.5  -7.4  
Prmu_A_10 VAL A 36  E . . . . . . - C L K L ? -0.965 14.6  -150.4 -112.5 129.3  -1.6  7.7   -5.8  
Prmu_A_10 LEU A 37  E . . . . . . + C L K L ? -0.899 32.4  144.3  -98.8  132.9  -2.7  6.1   -2.6  
Prmu_A_10 THR A 38  E . . . . . . - C L K L ? -0.859 51.0  -68.9  -153.3 177.7  0.1   4.6   -0.3  
Prmu_A_10 ALA A 39  . . > . . . . - . . . . ? -0.626 32.6  -136.5 -77.7  141.8  1.1   4.1   3.3   
Prmu_A_10 ALA A 40  G . > . . . S + . . . . ? 0.841  104.7 62.9   -63.0  -35.3  2.1   7.1   5.3   
Prmu_A_10 HIS A 41  G . 3 . . . S + . . . . ? 0.590  88.8  72.0   -71.1  -4.2   5.0   5.2   6.7   
Prmu_A_10 CYS A 42  G . < . . . S + . . . . ? 0.400  72.0  125.5  -87.3  6.0    6.4   5.0   3.2   
Prmu_A_10 ASN A 43  . . < . . . . + . . . . ? -0.408 31.5  146.7  -71.9  130.6  7.2   8.7   3.4   
Prmu_A_10 GLY A 44  . . . . . . . - . . . . ? -0.949 49.7  -85.7  -150.4 172.0  10.7  9.6   2.6   
Prmu_A_10 GLU A 45  S . . . . . S + . . . . ? -0.518 105.7 21.1   -81.3  143.9  13.0  12.3  1.0   
Prmu_A_10 ASN A 46  S . . . . . S - . . . . ? 0.924  83.6  -167.0 67.7   47.3   13.6  12.1  -2.9  
Prmu_A_10 MET A 47  . . . . . . . - . . . . ? -0.512 9.5   -168.6 -72.1  130.3  10.5  10.1  -3.6  
Prmu_A_10 GLU A 48  E . . . . . . - C M J . ? -0.994 5.3   -157.4 -119.2 133.6  10.1  8.6   -7.2  
Prmu_A_10 ILE A 49  E . . . . . . - C M J M ? -0.942 4.1   -162.2 -115.8 120.6  6.9   7.1   -8.4  
Prmu_A_10 TYR A 50  E . . . . . . - C M J M ? -0.922 8.8   -176.1 -108.0 123.4  6.9   4.5   -11.2 
Prmu_A_10 LEU A 51  E . . . . . . + C M . M ? -0.843 66.8  21.8   -112.6 149.1  3.7   3.7   -13.2 
Prmu_A_10 GLY A 52  S . . . . . S + . . . . ? 0.655  88.2  137.8  75.6   10.2   3.1   1.1   -15.9 
Prmu_A_10 MET A 53  . . . . . . . + . . . . ? -0.813 22.2  161.5  -94.1  133.0  6.2   -0.8  -14.6 
Prmu_A_10 HIS A 54  S . . . . . S + . . . . ? 0.665  71.8  36.6   -111.7 -35.9  6.1   -4.7  -14.4 
Prmu_A_10 SER A 55  . . . . . . . - . . . . ? -0.971 59.6  -152.0 -124.9 135.4  9.9   -5.4  -14.2 
Prmu_A_10 LYS A 56  S . . . . . S + . . . . ? 0.750  104.8 38.9   -71.2  -17.4  12.7  -3.4  -12.5 
Prmu_A_10 LYS A 57  S . . . . . S + . . . . ? 0.779  113.5 54.7   -102.5 -31.0  15.1  -4.7  -15.1 
Prmu_A_10 VAL A 58  S . . . . . S - . . . . ? -0.907 78.9  -141.6 -115.1 107.4  13.0  -4.6  -18.2 
Prmu_A_10 PRO A 59  . . . . . . . - . . . . ? -0.423 11.0  -144.8 -69.2  131.9  11.4  -1.3  -19.1 
Prmu_A_10 ASN A 60  . . > . . . . - . . . . ? -0.715 22.7  -117.7 -88.9  149.5  7.8   -1.4  -20.5 
Prmu_A_10 LYS A 61  T . 3 . . . S + . . . . ? 0.746  116.2 51.5   -58.6  -25.3  6.8   1.2   -23.2 
Prmu_A_10 ASP A 62  T . 3 . . . S + . . . . ? 0.374  80.1  131.4  -94.9  0.3    4.1   2.7   -20.9 
Prmu_A_10 ARG A 63  . . < . . . . - . . . . ? -0.399 35.6  -173.4 -61.9  129.4  6.6   3.1   -17.9 
Prmu_A_10 ARG A 64  E . . . . . . - C N M . ? -0.997 16.4  -151.6 -129.4 131.2  6.3   6.6   -16.4 
Prmu_A_10 ARG A 65  E . . . . . . + C N M . ? -0.883 22.7  174.9  -99.5  131.6  8.4   8.2   -13.8 
Prmu_A_10 ARG A 66  E . . . . . . - C N M . ? -0.916 21.3  -146.4 -128.9 158.1  6.8   10.9  -11.5 
Prmu_A_10 VAL A 67  . . . . . . . - . . . . ? -0.908 37.9  -96.6  -117.2 147.8  7.8   13.0  -8.5  
Prmu_A_10 PRO A 68  E . . . . . . - C O N . ? -0.470 29.3  -173.8 -65.3  131.7  5.4   14.0  -5.9  
Prmu_A_10 LYS A 69  E . . . . . S - C O . . ? 0.843  76.1  -4.5   -79.2  -47.2  3.8   17.5  -6.2  
Prmu_A_10 GLU A 70  E . . . . . . - C O N . ? -0.990 62.1  -149.5 -147.2 147.7  2.0   17.3  -2.9  
Prmu_A_10 LYS A 71  E . . . . . . - C O N . ? -0.983 9.2   -165.3 -124.1 134.4  1.5   14.8  -0.1  
Prmu_A_10 PHE A 72  E . . . . . . - C O N . ? -0.973 3.9   -161.5 -120.6 131.2  -1.5  14.6  2.2   
Prmu_A_10 PHE A 73  E . . . . . . - C O N . ? -0.919 29.4  -117.5 -115.2 131.1  -1.6  12.6  5.4   
Prmu_A_10 CYS A 74  S . . . . . S - . . . . ? -0.724 93.7  -31.6  -75.4  87.2   -4.7  11.5  7.2   
Prmu_A_10 ASP A 75  S . > . . . S - . . . . ? 0.821  72.3  -158.1 63.1   75.1   -4.0  13.6  10.5  
Prmu_A_10 SER A 76  T . 3 . . . . + . . . . ? -0.071 63.2  94.3   -77.5  61.7   -0.1  13.7  10.9  
Prmu_A_10 SER A 77  T . 3 . . . S + . . . . ? 0.863  98.6  16.4   -133.1 13.6   0.6   14.4  14.6  
Prmu_A_10 ASN A 78  . . < . . . . - . . . . ? -0.736 63.0  -159.4 -173.9 64.5   1.0   10.7  15.8  
Prmu_A_10 TYR A 79  . . . . . . . - . . . . ? -0.650 20.5  -169.4 -30.9  84.3   1.7   7.9   13.2  
Prmu_A_10 THR A 80  . . > > . . . - . . . . ? -0.961 30.7  -126.3 -88.9  118.9  0.5   5.2   15.5  
Prmu_A_10 LYS A 81  T . 3 4 . . S + . . . . ? 0.721  106.1 49.4   -28.7  4.9    1.6   1.8   13.7  
Prmu_A_10 TRP A 82  T . 3 4 . . S + . . . . ? 0.666  110.8 26.7   -141.4 5.0    -2.2  1.1   14.3  
Prmu_A_10 ASN A 83  T . < 4 . . S + . . . . ? 0.722  115.1 27.6   -153.9 0.8    -4.7  3.7   13.3  
Prmu_A_10 LYS A 84  . . . < . . . + . . . . ? -0.350 53.4  142.8  -166.4 64.5   -3.7  6.0   10.5  
Prmu_A_10 ASP A 85  . . . . . . . + . . . . ? -0.634 40.8  117.4  -106.5 63.4   -1.1  4.7   7.9   
Prmu_A_10 ILE A 86  . . . . . . . - . . . . ? -1.000 35.2  -179.2 -136.5 134.4  -2.5  6.4   4.7   
Prmu_A_10 MET A 87  E . . . . . . - C P L N ? -0.999 15.1  -150.8 -135.2 129.4  -1.0  8.9   2.4   
Prmu_A_10 LEU A 88  E . . . . . . - C P L N ? -0.919 13.2  -161.1 -98.2  130.6  -2.3  10.6  -0.7  
Prmu_A_10 ILE A 89  E . . . . . . - C P L N ? -0.960 6.2   -151.8 -114.8 118.9  0.2   11.6  -3.3  
Prmu_A_10 ARG A 90  E . . . . . . - C P L N ? -0.797 23.5  -128.9 -82.6  127.2  -0.6  14.2  -6.0  
Prmu_A_10 LEU A 91  E . . . . . . - C P . N ? -0.434 12.1  -125.1 -73.2  149.0  1.4   13.6  -9.1  
Prmu_A_10 ASN A 92  S . . . . . S + . . . . ? 0.734  98.8  14.2   -71.2  -11.0  3.3   16.6  -10.6 
Prmu_A_10 ARG A 93  S . . . . . S - . . . . ? -0.975 89.9  -101.4 -157.2 145.1  1.4   15.8  -13.9 
Prmu_A_10 PRO A 94  P . . . . > . - . . . . ? -0.245 36.5  -128.1 -64.7  152.2  -1.6  13.6  -14.8 
Prmu_A_10 VAL A 95  P . . . . P . - . . . . ? -0.747 12.7  -125.7 -99.4  150.4  -1.0  10.2  -16.4 
Prmu_A_10 ARG A 96  P . . . . P . - . . . . ? -0.812 31.0  -112.8 -93.7  130.4  -2.6  8.9   -19.6 
Prmu_A_10 LYS A 97  P . . . . < . + . . . . ? -0.319 48.3  156.8  -60.3  141.0  -4.4  5.7   -19.4 
Prmu_A_10 SER A 98  . . . . . . . - . . . . ? -0.832 60.5  -75.4  -147.0 -173.8 -2.8  2.7   -21.3 
Prmu_A_10 ALA A 99  S . . . . . S + . . . . ? 0.808  134.4 30.6   -59.1  -26.9  -2.7  -1.0  -21.4 
Prmu_A_10 HIS A 100 S . . . . . S + . . . . ? 0.340  114.6 65.4   -120.9 6.2    -0.3  -0.9  -18.3 
Prmu_A_10 ILE A 101 . . . . . . . + . . . . ? -0.947 58.8  135.0  -134.4 111.1  -1.6  2.2   -16.6 
Prmu_A_10 ALA A 102 . . . . . . . - . . . . ? -0.948 48.5  -112.7 -156.0 137.8  -5.1  2.4   -15.2 
Prmu_A_10 PRO A 103 P . . . . > . - . . . . ? -0.365 24.7  -132.0 -70.9  150.5  -6.7  3.6   -12.0 
Prmu_A_10 LEU A 104 P . . . . P . - . . . . ? -0.866 28.7  -114.0 -97.6  131.6  -8.3  1.2   -9.4  
Prmu_A_10 SER A 105 P . . . . P . - . . . . ? -0.339 26.5  -115.6 -67.2  141.6  -11.7 2.2   -8.2  
Prmu_A_10 LEU A 106 P . . . . P . - . . . . ? -0.378 47.4  -83.8  -67.3  152.5  -12.2 3.1   -4.6  
Prmu_A_10 PRO A 107 P . . . . < . - . . . . ? -0.345 30.7  -165.4 -63.8  141.8  -14.5 0.8   -2.6  
Prmu_A_10 SER A 108 S . . . . . S + . . . . ? 0.585  77.0  22.0   -98.7  -18.2  -18.3 1.3   -2.8  
Prmu_A_10 SER A 109 S . . . . . S - . . . . ? -0.959 93.1  -86.4  -145.2 158.8  -19.0 -0.9  0.2   
Prmu_A_10 PRO A 110 . . . . . . . - . . . . ? -0.333 53.5  -98.7  -64.1  152.4  -17.1 -2.2  3.3   
Prmu_A_10 PRO A 111 . . . . . . . - . . . . ? -0.332 35.1  -123.0 -66.9  156.2  -15.1 -5.5  2.9   
Prmu_A_10 SER A 112 . . > . . . . - . . . . ? -0.847 20.4  -117.2 -104.8 128.3  -16.6 -8.8  4.0   
Prmu_A_10 VAL A 113 T . 3 . . . S + . . . . ? -0.387 102.8 30.0   -56.1  134.4  -15.0 -11.0 6.6   
Prmu_A_10 GLY A 114 T . 3 . . . S + . . . . ? 0.261  88.0  136.1  97.8   -13.3  -14.1 -14.3 5.0   
Prmu_A_10 SER A 115 . . < . . . . - . . . . ? -0.369 60.3  -116.4 -66.0  147.9  -13.6 -12.9 1.5   
Prmu_A_10 VAL A 116 E . . . . . . - B D C . ? -0.798 38.8  -165.8 -83.0  121.3  -10.6 -14.0 -0.6  
Prmu_A_10 CYS A 117 E . . . . . . - B D C D ? -0.818 13.7  -133.0 -113.2 152.2  -8.5  -11.0 -1.1  
Prmu_A_10 ARG A 118 E . . . . . . - B D C D ? -0.902 19.3  -172.4 -108.9 132.8  -5.7  -10.3 -3.5  
Prmu_A_10 ILE A 119 E . . . . . . + B D C D ? -0.900 5.6   175.6  -117.5 153.9  -2.3  -8.8  -2.5  
Prmu_A_10 MET A 120 E . . . . . . + B D C . ? -0.993 13.6  122.5  -154.8 147.8  0.5   -7.7  -4.7  
Prmu_A_10 GLY A 121 E . . . . . . - B D C . ? -0.986 58.9  -100.5 174.7  178.8  3.9   -6.0  -4.3  
Prmu_A_10 TRP A 122 S . . . . . S + . . . . ? -0.071 72.4  127.9  -110.5 22.8   7.7   -5.9  -4.7  
Prmu_A_10 GLY A 123 . . . . . . . - . . . . ? -0.031 68.6  -53.8  -75.7  -175.8 8.5   -6.8  -1.1  
Prmu_A_10 THR A 124 . . . . . . . - . . . . ? -0.266 37.7  -157.2 -62.1  143.8  10.8  -9.6  0.4   
Prmu_A_10 ILE A 125 S . . . . . S + . . . . ? 0.228  74.2  68.7   -106.7 4.0    10.2  -13.4 -0.8  
Prmu_A_10 SER A 126 S . . . . . S - . . . . ? -0.996 72.8  -143.0 -126.2 138.4  11.7  -14.9 2.2   
Prmu_A_10 PRO A 127 S . . . . . S + . . . . ? 0.774  104.6 19.7   -69.8  -18.1  10.5  -14.9 5.8   
Prmu_A_10 THR A 128 S . . . . . S + . . . . ? 0.581  119.6 59.9   -129.1 -20.0  14.0  -14.6 7.2   
Prmu_A_10 LYS A 129 S . . . . . S - . . . . ? -0.969 80.3  -121.9 -120.8 131.0  16.2  -13.3 4.3   
Prmu_A_10 VAL A 130 . . . . . . . + . . . . ? -0.632 43.9  161.0  -73.9  103.5  15.7  -10.1 2.4   
Prmu_A_10 THR A 131 . . . . . . . - . . . . ? -0.940 21.3  -161.4 -123.8 112.1  15.2  -11.1 -1.2  
Prmu_A_10 LEU A 132 . . . . . . . - . . . . ? -0.812 14.3  -137.6 -97.4  124.8  13.6  -8.5  -3.5  
Prmu_A_10 PRO A 133 . . . . . . . - . . . . ? -0.393 9.3   -135.3 -76.1  155.5  12.1  -9.8  -6.7  
Prmu_A_10 ASP A 134 S . . . . . S + . . . . ? 0.763  94.7  43.8   -75.9  -27.5  12.4  -7.9  -10.1 
Prmu_A_10 VAL A 135 S . . . . . S - . . . . ? -0.909 98.5  -99.7  -118.5 146.3  8.7   -8.5  -10.8 
Prmu_A_10 PRO A 136 . . . . . . . - . . . . ? -0.321 34.0  -139.0 -64.6  149.0  5.8   -8.1  -8.4  
Prmu_A_10 ARG A 137 E . . . . . . - B E B C ? -0.844 12.3  -155.7 -108.8 148.3  4.3   -11.2 -6.8  
Prmu_A_10 CYS A 138 E . . . . . . + B E B C ? -0.950 15.4  167.8  -124.3 144.2  0.6   -11.9 -6.2  
Prmu_A_10 ALA A 139 E . . . . . . - B E . C ? -0.993 31.7  -118.1 -152.3 150.8  -1.2  -14.1 -3.7  
Prmu_A_10 ASN A 140 E . . . . . . + B E . C ? -0.764 35.5  172.6  -89.9  137.7  -4.6  -14.8 -2.4  
Prmu_A_10 ILE A 141 E . . . . . . - B E . C ? -0.887 27.4  -111.7 -137.9 164.4  -5.3  -14.2 1.3   
Prmu_A_10 ASN A 142 E . . . . . . - B E E C ? -0.850 20.1  -127.4 -103.9 135.5  -8.4  -14.3 3.6   
Prmu_A_10 LEU A 143 E . . . . . . - B E E . ? -0.677 37.5  -157.6 -72.7  131.4  -10.0 -11.4 5.3   
Prmu_A_10 LEU A 144 E . . . . . . - B E E . ? -0.692 21.0  -92.8  -113.4 160.3  -10.2 -12.2 9.0   
Prmu_A_10 ASP A 145 . . > > . . . - . . . . ? -0.470 36.1  -120.8 -66.8  140.7  -12.2 -11.2 11.9  
Prmu_A_10 TYR A 146 H . 3 > . . S + . . . . ? 0.779  110.5 66.2   -53.9  -32.8  -10.7 -8.5  13.8  
Prmu_A_10 GLU A 147 H . 3 > . . S + . . . . ? 0.813  95.0  59.3   -61.6  -29.2  -10.6 -10.7 17.0  
Prmu_A_10 VAL A 148 H . < > . . S + . . . . ? 0.920  107.9 44.1   -65.2  -44.2  -8.1  -13.0 15.2  
Prmu_A_10 CYS A 149 H . . X . . S + . . . . ? 0.875  108.8 56.2   -70.2  -40.8  -5.7  -10.1 14.9  
Prmu_A_10 ARG A 150 H . . < . . S + . . . . ? 0.838  104.9 53.9   -59.5  -35.9  -6.2  -8.9  18.4  
Prmu_A_10 ALA A 151 H . . < . . S + . . . . ? 0.854  116.9 37.1   -66.2  -33.5  -5.2  -12.3 19.6  
Prmu_A_10 ALA A 152 H . . < . . S + . . . . ? 0.811  128.2 34.1   -86.6  -34.9  -2.0  -12.0 17.6  
Prmu_A_10 TYR A 153 . . . < . . . - . . . . ? -0.899 65.6  -176.2 -127.7 92.3   -1.4  -8.3  18.2  
Prmu_A_10 PRO A 154 S . . . . . S + . . . . ? 0.756  70.8  74.4   -71.3  1.4    -2.6  -7.2  21.9  
Prmu_A_10 GLU A 155 S . . . . . S - . . . . ? 0.471  109.4 -49.6  -131.8 40.0   -1.8  -3.4  21.4  
Prmu_A_10 PRO A 156 . . . . . . . + . . . . ? 0.438  40.0  174.7  135.7  116.2  -4.7  -2.1  18.9  
Prmu_A_10 ALA A 157 . . . . . . . - . . . . ? -0.921 32.5  -165.7 -95.8  86.2   -6.4  -3.0  15.6  
Prmu_A_10 THR A 158 . . > . . . . - . . . . ? -0.618 42.9  -87.3  -66.8  167.5  -9.2  -0.4  15.5  
Prmu_A_10 SER A 159 T . 3 . . . S + . . . . ? 0.625  128.0 68.2   -53.3  -6.5   -12.2 -0.6  13.1  
Prmu_A_10 ARG A 160 T . 3 . . . S + . . . . ? 0.375  87.0  81.2   -102.5 9.6    -9.8  1.2   10.7  
Prmu_A_10 THR A 161 E . < . . . . - B F . F ? -0.943 66.8  -148.5 -118.6 126.6  -7.5  -1.8  10.3  
Prmu_A_10 LEU A 162 E . . . . . . - B F . F ? -0.837 10.2  -148.1 -91.3  139.2  -8.1  -4.7  8.1   
Prmu_A_10 CYS A 163 E . . . . . . + B F E F ? -0.950 25.8  162.8  -112.1 122.8  -6.9  -8.2  9.1   
Prmu_A_10 ALA A 164 E . . . . . . + B F E F ? -0.996 12.7  95.0   -143.6 142.5  -5.8  -10.6 6.5   
Prmu_A_10 GLY A 165 E . . . . . . - B F E . ? -0.963 64.5  -80.2  169.0  178.4  -3.8  -13.8 6.3   
Prmu_A_10 ILE A 166 . . > . . . . - . . . . ? -0.981 31.9  -150.5 -106.7 114.1  -3.6  -17.6 6.2   
Prmu_A_10 LEU A 167 T . 3 . . . S + . . . . ? 0.768  99.3  53.8   -62.1  -26.2  -3.8  -18.9 9.8   
Prmu_A_10 GLU A 168 T . 3 . . . S - . . . . ? 0.634  112.6 -131.9 -76.3  -12.6  -1.6  -21.9 8.9   
Prmu_A_10 GLY A 169 . . < . . . . + . . . . ? -0.425 67.9  114.3  88.0   179.1  0.9   -19.4 7.5   
Prmu_A_10 GLY A 170 S . . . . . S + . . . . ? 0.107  72.3  63.0   107.4  -23.7  2.7   -19.5 4.2   
Prmu_A_10 LYS A 171 . . . . . . . + . . . . ? -0.995 60.3  121.1  -137.4 134.7  1.2   -16.4 2.5   
Prmu_A_10 ASP A 172 E . . . . . . - A B A . ? -0.979 57.1  -94.1  -176.6 156.8  1.6   -12.8 3.6   
Prmu_A_10 SER A 173 E . . . . . . + A B A . ? -0.769 49.8  179.1  -78.0  142.6  2.8   -9.3  2.7   
Prmu_A_10 CYS A 174 . . > . . . . - . . . . ? -0.621 36.3  -33.6  -135.0 -175.8 6.3   -8.6  3.9   
Prmu_A_10 GLY A 175 T . 3 . . . S + . . . . ? -0.174 123.0 27.2   -47.0  137.7  8.9   -5.9  3.9   
Prmu_A_10 GLY A 176 T . 3 . . . S + . . . . ? 0.247  100.3 85.9   94.0   -11.5  9.0   -3.7  0.8   
Prmu_A_10 ASP A 177 . . X . . . . + . . . . ? 0.321  55.3  134.7  -102.6 0.5    5.3   -4.2  0.1   
Prmu_A_10 SER A 178 T . 3 . . . S + . . . . ? -0.301 71.4  22.1   -49.3  135.7  4.2   -1.4  2.3   
Prmu_A_10 GLY A 179 T . 3 . . . S + . . . . ? 0.255  93.1  135.0  90.8   -15.4  1.6   0.8   0.6   
Prmu_A_10 GLY A 180 P . < . . > . - . . . . ? -0.260 58.9  -91.8  -67.7  163.4  0.6   -2.0  -1.7  
Prmu_A_10 PRO A 181 E . . . . P . - B G . G ? -0.480 21.3  -157.7 -89.5  136.3  -3.1  -2.8  -2.5  
Prmu_A_10 LEU A 182 E . . . . < . - B G D G ? -0.985 20.2  -164.3 -99.5  117.1  -5.4  -5.3  -0.8  
Prmu_A_10 ILE A 183 E . . . . . . + B G D G ? -0.910 10.8  179.1  -113.8 120.3  -8.2  -6.2  -3.3  
Prmu_A_10 CYS A 184 E . > . . . S - B G D G ? -0.975 72.0  -10.2  -120.9 128.9  -11.4 -7.9  -2.1  
Prmu_A_10 ASN A 185 T . 3 . . . S - . . . . ? 0.889  130.4 -54.9  54.6   30.8   -14.2 -8.8  -4.5  
Prmu_A_10 GLY A 186 T . 3 . . . S + . . . . ? 0.541  116.6 106.1  87.5   5.6    -12.6 -6.7  -7.2  
Prmu_A_10 GLN A 187 E . < . . . S - B H G . ? -0.928 78.6  -105.0 -121.9 152.5  -12.3 -3.5  -5.2  
Prmu_A_10 PHE A 188 E . . . . . . + B H G . ? -0.577 49.7  157.7  -72.1  108.9  -9.5  -1.6  -3.4  
Prmu_A_10 GLN A 189 E . . . . . . + B H . . ? 0.692  50.7  11.6   -113.3 -22.1  -10.1 -2.4  0.2   
Prmu_A_10 GLY A 190 E . . . . . . - B H G H ? -0.963 51.9  -129.3 -156.2 166.3  -6.8  -1.8  2.0   
Prmu_A_10 ILE A 191 E . . . . . . - B H G H ? -0.984 40.7  -110.5 -120.5 123.5  -3.1  -0.6  2.2   
Prmu_A_10 VAL A 192 E . . . . . . + B H . H ? -0.401 55.6  152.5  -53.9  125.0  -0.4  -2.9  3.3   
Prmu_A_10 SER A 193 E . . . . . . - B H . . ? 0.758  49.1  -5.6   -125.6 -58.9  0.6   -1.3  6.7   
Prmu_A_10 TRP A 194 E . . . . . . + B H . H ? -0.959 54.4  155.9  -147.3 159.4  2.0   -3.6  9.2   
Prmu_A_10 GLY A 195 . . . . . . . - . . . . ? -0.960 41.8  -60.1  -171.4 178.2  2.8   -7.3  10.0  
Prmu_A_10 GLY A 196 . . . . . . . - . . . . ? -0.247 49.3  -110.0 -66.6  157.4  4.8   -9.9  11.9  
Prmu_A_10 ASP A 197 S . . . . . S + . . . . ? -0.941 114.7 34.2   -129.2 108.3  8.6   -10.3 11.7  
Prmu_A_10 PRO A 198 S . . . . . S - . . . . ? 0.493  106.7 -138.8 -71.4  148.0  9.3   -12.9 10.3  
Prmu_A_10 CYS A 199 S . . . . . S + . . . . ? -0.297 77.0  37.3   -73.1  161.9  6.2   -12.5 7.9   
Prmu_A_10 ALA A 200 S . . . . . S + . . . . ? 0.782  80.2  151.5  70.2   25.0   3.8   -15.4 6.9   
Prmu_A_10 GLN A 201 . . > . . . . - . . . . ? -0.644 56.7  -87.4  -83.0  149.6  4.0   -17.1 10.3  
Prmu_A_10 PRO A 202 T . 3 . . . S + . . . . ? -0.335 113.1 6.8    -55.1  134.2  1.2   -19.2 11.6  
Prmu_A_10 HIS A 203 T . 3 . . . S + . . . . ? 0.752  103.8 111.7  68.2   20.3   -1.5  -17.1 13.5  
Prmu_A_10 GLU A 204 . . < . . . . - . . . . ? -0.700 47.3  -178.6 -122.8 77.9   0.3   -14.0 12.4  
Prmu_A_10 PRO A 205 . . . . . . . - . . . . ? -0.303 26.9  -107.9 -73.1  160.9  -1.9  -12.1 9.9   
Prmu_A_10 GLY A 206 E . . . . . . - B I F . ? -0.556 25.7  -131.6 -81.6  157.1  -1.0  -8.9  8.2   
Prmu_A_10 LEU A 207 E . . . . . . - B I F H ? -0.924 21.5  -170.9 -115.0 133.5  -2.6  -5.6  8.9   
Prmu_A_10 TYR A 208 E . . . . . . - B I F H ? -0.930 29.0  -113.3 -124.8 140.8  -3.9  -3.2  6.3   
Prmu_A_10 THR A 209 E . . . . . . - B I F H ? -0.669 38.0  -121.7 -70.7  125.9  -5.2  0.3   6.5   
Prmu_A_10 ASN A 210 E . . . . . . - B I . H ? -0.634 24.4  -169.4 -73.1  111.7  -9.0  0.3   5.7   
Prmu_A_10 VAL A 211 S . > . . . S + . . . . ? 0.868  81.8  63.0   -70.7  -37.0  -9.5  2.5   2.7   
Prmu_A_10 PHE A 212 G . > . . . S + . . . . ? 0.880  98.4  55.0   -57.8  -37.9  -13.3 2.5   3.0   
Prmu_A_10 ASP A 213 G . 3 . . . S + . . . . ? 0.610  110.8 47.6   -73.5  -8.7   -13.1 4.2   6.4   
Prmu_A_10 HIS A 214 G . < > . . S + . . . . ? 0.182  76.7  107.5  -116.1 13.8   -11.1 7.0   4.7   
Prmu_A_10 LEU A 215 H . < > . . S + . . . . ? 0.896  78.4  51.5   -62.6  -43.9  -13.3 7.6   1.7   
Prmu_A_10 ASP A 216 H . . > . . S + . . . . ? 0.922  113.6 45.1   -59.5  -42.8  -14.6 11.0  3.0   
Prmu_A_10 TRP A 217 H . . > . . S + . . . . ? 0.926  114.9 47.9   -64.7  -45.7  -11.1 12.2  3.6   
Prmu_A_10 ILE A 218 H . . X . . S + . . . . ? 0.945  114.7 44.4   -61.9  -51.2  -9.8  10.9  0.2   
Prmu_A_10 LYS A 219 H . . X . . S + . . . . ? 0.856  109.4 56.7   -65.9  -40.7  -12.6 12.3  -1.8  
Prmu_A_10 GLY A 220 H . . X . . S + . . . . ? 0.897  110.6 43.8   -56.0  -43.2  -12.5 15.7  0.1   
Prmu_A_10 ILE A 221 H . . X . . S + . . . . ? 0.933  114.1 49.4   -69.4  -46.6  -8.8  16.1  -0.9  
Prmu_A_10 ILE A 222 H . > < . . S + . . . . ? 0.902  113.4 46.6   -63.0  -42.2  -9.3  15.0  -4.5  
Prmu_A_10 ALA A 223 H . 3 < . . S + . . . . ? 0.815  108.7 55.3   -69.2  -35.1  -12.3 17.4  -5.0  
Prmu_A_10 GLY A 224 H . 3 < . . . . . . . . ? 0.592  .     .      -80.6  -5.5   -10.6 20.4  -3.4  
Prmu_A_10 ASN A 225 . . < < . . . . . . . . ? 0.595  .     .      -124.3 .      -7.5  20.3  -5.8  
# 
loop_
_dssp_struct_ladder.id 
_dssp_struct_ladder.sheet_id 
_dssp_struct_ladder.range_id_1 
_dssp_struct_ladder.range_id_2 
_dssp_struct_ladder.type 
_dssp_struct_ladder.beg_1_label_comp_id 
_dssp_struct_ladder.beg_1_label_asym_id 
_dssp_struct_ladder.beg_1_label_seq_id 
_dssp_struct_ladder.pdbx_beg_1_PDB_ins_code 
_dssp_struct_ladder.end_1_label_comp_id 
_dssp_struct_ladder.end_1_label_asym_id 
_dssp_struct_ladder.end_1_label_seq_id 
_dssp_struct_ladder.pdbx_end_1_PDB_ins_code 
_dssp_struct_ladder.beg_1_auth_comp_id 
_dssp_struct_ladder.beg_1_auth_asym_id 
_dssp_struct_ladder.beg_1_auth_seq_id 
_dssp_struct_ladder.end_1_auth_comp_id 
_dssp_struct_ladder.end_1_auth_asym_id 
_dssp_struct_ladder.end_1_auth_seq_id 
_dssp_struct_ladder.beg_2_label_comp_id 
_dssp_struct_ladder.beg_2_label_asym_id 
_dssp_struct_ladder.beg_2_label_seq_id 
_dssp_struct_ladder.pdbx_beg_2_PDB_ins_code 
_dssp_struct_ladder.end_2_label_comp_id 
_dssp_struct_ladder.end_2_label_asym_id 
_dssp_struct_ladder.end_2_label_seq_id 
_dssp_struct_ladder.pdbx_end_2_PDB_ins_code 
_dssp_struct_ladder.beg_2_auth_comp_id 
_dssp_struct_ladder.beg_2_auth_asym_id 
_dssp_struct_ladder.beg_2_auth_seq_id 
_dssp_struct_ladder.end_2_auth_comp_id 
_dssp_struct_ladder.end_2_auth_asym_id 
_dssp_struct_ladder.end_2_auth_seq_id 
A A A B anti-parallel ILE A 2   ? ILE A 3   ? ILE A 2   ILE A 3   SER A 173 ? ASP A 172 ? SER A 173 ASP A 172 
B B C E anti-parallel ASP A 6   ? GLU A 7   ? ASP A 6   GLU A 7   CYS A 138 ? ARG A 137 ? CYS A 138 ARG A 137 
C B D E anti-parallel VAL A 116 ? GLY A 121 ? VAL A 116 GLY A 121 ASN A 142 ? ARG A 137 ? ASN A 142 ARG A 137 
D B D G anti-parallel CYS A 117 ? ILE A 119 ? CYS A 117 ILE A 119 CYS A 184 ? LEU A 182 ? CYS A 184 LEU A 182 
E B E F anti-parallel ASN A 142 ? LEU A 144 ? ASN A 142 LEU A 144 GLY A 165 ? CYS A 163 ? GLY A 165 CYS A 163 
F B F I anti-parallel THR A 161 ? ALA A 164 ? THR A 161 ALA A 164 THR A 209 ? GLY A 206 ? THR A 209 GLY A 206 
G B G H anti-parallel PRO A 181 ? CYS A 184 ? PRO A 181 CYS A 184 ILE A 191 ? GLN A 187 ? ILE A 191 GLN A 187 
H B H I anti-parallel GLY A 190 ? TRP A 194 ? GLY A 190 TRP A 194 ASN A 210 ? LEU A 207 ? ASN A 210 LEU A 207 
I C J K anti-parallel LEU A 16  ? TYR A 21  ? LEU A 16  TYR A 21  THR A 29  ? TYR A 24  ? THR A 29  TYR A 24  
J C J M anti-parallel LEU A 18  ? TYR A 20  ? LEU A 18  TYR A 20  TYR A 50  ? GLU A 48  ? TYR A 50  GLU A 48  
K C K L anti-parallel GLY A 28  ? LEU A 30  ? GLY A 28  LEU A 30  THR A 38  ? VAL A 36  ? THR A 38  VAL A 36  
L C L P anti-parallel TRP A 35  ? THR A 38  ? TRP A 35  THR A 38  ARG A 90  ? MET A 87  ? ARG A 90  MET A 87  
M C M N anti-parallel ILE A 49  ? LEU A 51  ? ILE A 49  LEU A 51  ARG A 66  ? ARG A 64  ? ARG A 66  ARG A 64  
N C O P anti-parallel PRO A 68  ? PHE A 73  ? PRO A 68  PHE A 73  LEU A 91  ? MET A 87  ? LEU A 91  MET A 87  
# 
loop_
_dssp_struct_bridge_pairs.id 
_dssp_struct_bridge_pairs.label_comp_id 
_dssp_struct_bridge_pairs.label_seq_id 
_dssp_struct_bridge_pairs.label_asym_id 
_dssp_struct_bridge_pairs.auth_seq_id 
_dssp_struct_bridge_pairs.auth_asym_id 
_dssp_struct_bridge_pairs.pdbx_PDB_ins_code 
_dssp_struct_bridge_pairs.acceptor_1_label_comp_id 
_dssp_struct_bridge_pairs.acceptor_1_label_seq_id 
_dssp_struct_bridge_pairs.acceptor_1_label_asym_id 
_dssp_struct_bridge_pairs.acceptor_1_auth_seq_id 
_dssp_struct_bridge_pairs.acceptor_1_auth_asym_id 
_dssp_struct_bridge_pairs.acceptor_1_pdbx_PDB_ins_code 
_dssp_struct_bridge_pairs.acceptor_1_energy 
_dssp_struct_bridge_pairs.acceptor_2_label_comp_id 
_dssp_struct_bridge_pairs.acceptor_2_label_seq_id 
_dssp_struct_bridge_pairs.acceptor_2_label_asym_id 
_dssp_struct_bridge_pairs.acceptor_2_auth_seq_id 
_dssp_struct_bridge_pairs.acceptor_2_auth_asym_id 
_dssp_struct_bridge_pairs.acceptor_2_pdbx_PDB_ins_code 
_dssp_struct_bridge_pairs.acceptor_2_energy 
_dssp_struct_bridge_pairs.donor_1_label_comp_id 
_dssp_struct_bridge_pairs.donor_1_label_seq_id 
_dssp_struct_bridge_pairs.donor_1_label_asym_id 
_dssp_struct_bridge_pairs.donor_1_auth_seq_id 
_dssp_struct_bridge_pairs.donor_1_auth_asym_id 
_dssp_struct_bridge_pairs.donor_1_pdbx_PDB_ins_code 
_dssp_struct_bridge_pairs.donor_1_energy 
_dssp_struct_bridge_pairs.donor_2_label_comp_id 
_dssp_struct_bridge_pairs.donor_2_label_seq_id 
_dssp_struct_bridge_pairs.donor_2_label_asym_id 
_dssp_struct_bridge_pairs.donor_2_auth_seq_id 
_dssp_struct_bridge_pairs.donor_2_auth_asym_id 
_dssp_struct_bridge_pairs.donor_2_pdbx_PDB_ins_code 
_dssp_struct_bridge_pairs.donor_2_energy 
1   LEU 1   A 1   A ? ?   ?   ? ?   ? ? ?    ?   ?   ? ?   ? ? ?    CYS 174 A 174 A ? -2.3 ILE 3   A 3   A ? -0.7 
2   ILE 2   A 2   A ? GLY 123 A 123 A ? -0.4 GLY 121 A 121 A ? -0.3 GLY 5   A 5   A ? -1.6 GLY 4   A 4   A ? -0.3 
3   ILE 3   A 3   A ? ASP 172 A 172 A ? -2.3 LEU 1   A 1   A ? -0.7 ASP 172 A 172 A ? -1.3 ASP 6   A 6   A ? -0.1 
4   GLY 4   A 4   A ? GLY 5   A 5   A ? -0.3 ILE 2   A 2   A ? -0.3 ILE 3   A 3   A ? -0.2 ASN 140 A 140 A ? -0.2 
5   GLY 5   A 5   A ? ILE 2   A 2   A ? -1.6 ASP 172 A 172 A ? -0.1 GLU 7   A 7   A ? -0.3 GLY 4   A 4   A ? -0.3 
6   ASP 6   A 6   A ? CYS 138 A 138 A ? -2.4 GLY 4   A 4   A ? -0.1 CYS 138 A 138 A ? -3.4 ASN 9   A 9   A ? -0.1 
7   GLU 7   A 7   A ? GLY 5   A 5   A ? -0.3 ARG 137 A 137 A ? -0.2 ARG 137 A 137 A ? -0.2 ASN 9   A 9   A ? -0.2 
8   CYS 8   A 8   A ? PRO 136 A 136 A ? -2.9 GLY 121 A 121 A ? -0.1 ILE 10  A 10  A ? -0.2 GLU 7   A 7   A ? -0.1 
9   ASN 9   A 9   A ? GLU 7   A 7   A ? -0.2 ILE 10  A 10  A ? -0.1 GLU 12  A 12  A ? -1.7 HIS 13  A 13  A ? -0.5 
10  ILE 10  A 10  A ? ASN 11  A 11  A ? -0.3 CYS 8   A 8   A ? -0.2 HIS 13  A 13  A ? -0.3 ASN 9   A 9   A ? -0.1 
11  ASN 11  A 11  A ? GLU 12  A 12  A ? -0.2 HIS 13  A 13  A ? -0.1 ILE 10  A 10  A ? -0.3 ASN 9   A 9   A ? -0.1 
12  GLU 12  A 12  A ? ASN 9   A 9   A ? -1.7 HIS 13  A 13  A ? -0.2 ASN 11  A 11  A ? -0.2 ILE 10  A 10  A ? -0.2 
13  HIS 13  A 13  A ? ASN 9   A 9   A ? -0.5 ILE 10  A 10  A ? -0.3 LEU 16  A 16  A ? -1.6 GLU 12  A 12  A ? -0.2 
14  PRO 14  A 14  A ? ?   ?   ? ?   ? ? ?    ?   ?   ? ?   ? ? ?    ALA 102 A 102 A ? -1.5 GLY 52  A 52  A ? -0.3 
15  PHE 15  A 15  A ? ILE 101 A 101 A ? -0.2 GLU 12  A 12  A ? -0.1 LEU 30  A 30  A ? -2.7 VAL 17  A 17  A ? -0.2 
16  LEU 16  A 16  A ? HIS 13  A 13  A ? -1.6 THR 29  A 29  A ? -0.2 GLY 52  A 52  A ? -0.5 LEU 18  A 18  A ? -0.4 
17  VAL 17  A 17  A ? GLY 28  A 28  A ? -2.5 PHE 15  A 15  A ? -0.2 GLY 28  A 28  A ? -1.8 VAL 19  A 19  A ? -0.6 
18  LEU 18  A 18  A ? TYR 50  A 50  A ? -2.4 LEU 16  A 16  A ? -0.4 TYR 50  A 50  A ? -3.2 TYR 20  A 20  A ? -0.6 
19  VAL 19  A 19  A ? CYS 26  A 26  A ? -3.2 VAL 17  A 17  A ? -0.6 CYS 26  A 26  A ? -3.0 TYR 21  A 21  A ? -0.5 
20  TYR 20  A 20  A ? GLU 48  A 48  A ? -3.4 LEU 18  A 18  A ? -0.6 GLU 48  A 48  A ? -3.1 ASP 22  A 22  A ? -0.4 
21  TYR 21  A 21  A ? TYR 24  A 24  A ? -2.4 VAL 19  A 19  A ? -0.5 TYR 24  A 24  A ? -3.3 ASN 46  A 46  A ? -0.2 
22  ASP 22  A 22  A ? GLU 45  A 45  A ? -1.5 TYR 20  A 20  A ? -0.4 GLY 44  A 44  A ? -0.1 GLU 48  A 48  A ? -0.0 
23  ASP 23  A 23  A ? TYR 20  A 20  A ? -0.1 GLN 25  A 25  A ? -0.0 GLN 25  A 25  A ? -0.3 ASP 22  A 22  A ? -0.2 
24  TYR 24  A 24  A ? TYR 21  A 21  A ? -3.3 CYS 42  A 42  A ? -0.1 TYR 21  A 21  A ? -2.4 CYS 26  A 26  A ? -0.4 
25  GLN 25  A 25  A ? ASP 23  A 23  A ? -0.3 TYR 20  A 20  A ? -0.2 SER 178 A 178 A ? -0.3 GLY 27  A 27  A ? -0.3 
26  CYS 26  A 26  A ? VAL 19  A 19  A ? -3.0 TYR 24  A 24  A ? -0.4 VAL 19  A 19  A ? -3.2 GLY 28  A 28  A ? -0.2 
27  GLY 27  A 27  A ? SER 178 A 178 A ? -4.4 GLN 25  A 25  A ? -0.3 ALA 39  A 39  A ? -0.5 THR 29  A 29  A ? -0.3 
28  GLY 28  A 28  A ? VAL 17  A 17  A ? -1.8 CYS 26  A 26  A ? -0.2 VAL 17  A 17  A ? -2.5 LEU 30  A 30  A ? -0.4 
29  THR 29  A 29  A ? LEU 37  A 37  A ? -2.5 GLY 27  A 27  A ? -0.3 LEU 37  A 37  A ? -3.4 ILE 31  A 31  A ? -0.5 
30  LEU 30  A 30  A ? PHE 15  A 15  A ? -2.7 GLY 28  A 28  A ? -0.4 LEU 104 A 104 A ? -2.7 VAL 36  A 36  A ? -0.2 
31  ILE 31  A 31  A ? TRP 35  A 35  A ? -2.6 THR 29  A 29  A ? -0.5 GLU 33  A 33  A ? -0.2 LEU 106 A 106 A ? -0.2 
32  ASN 32  A 32  A ? TRP 35  A 35  A ? -1.1 SER 105 A 105 A ? -0.1 ILE 31  A 31  A ? -0.2 TRP 35  A 35  A ? -0.2 
33  GLU 33  A 33  A ? ILE 31  A 31  A ? -0.2 GLU 34  A 34  A ? -0.2 VAL 95  A 95  A ? -2.6 ARG 93  A 93  A ? -0.1 
34  GLU 34  A 34  A ? PRO 94  A 94  A ? -0.2 TRP 35  A 35  A ? -0.1 LEU 91  A 91  A ? -3.0 VAL 36  A 36  A ? -0.5 
35  TRP 35  A 35  A ? ARG 90  A 90  A ? -0.2 ASN 32  A 32  A ? -0.2 ILE 31  A 31  A ? -2.6 ASN 32  A 32  A ? -1.1 
36  VAL 36  A 36  A ? ILE 89  A 89  A ? -2.4 GLU 34  A 34  A ? -0.5 ILE 89  A 89  A ? -3.1 THR 38  A 38  A ? -0.5 
37  LEU 37  A 37  A ? THR 29  A 29  A ? -3.4 TRP 35  A 35  A ? -0.4 THR 29  A 29  A ? -2.5 ALA 39  A 39  A ? -0.2 
38  THR 38  A 38  A ? MET 87  A 87  A ? -2.7 VAL 36  A 36  A ? -0.5 MET 87  A 87  A ? -2.9 ALA 40  A 40  A ? -0.3 
39  ALA 39  A 39  A ? GLY 27  A 27  A ? -0.5 LEU 37  A 37  A ? -0.2 CYS 42  A 42  A ? -1.4 ILE 86  A 86  A ? -0.2 
40  ALA 40  A 40  A ? THR 38  A 38  A ? -0.3 HIS 41  A 41  A ? -0.3 ASN 43  A 43  A ? -1.9 ALA 39  A 39  A ? -0.1 
41  HIS 41  A 41  A ? CYS 42  A 42  A ? -0.3 LYS 81  A 81  A ? -0.0 ALA 40  A 40  A ? -0.3 SER 178 A 178 A ? -0.1 
42  CYS 42  A 42  A ? ALA 39  A 39  A ? -1.4 GLY 27  A 27  A ? -0.1 HIS 41  A 41  A ? -0.3 GLY 44  A 44  A ? -0.2 
43  ASN 43  A 43  A ? ALA 40  A 40  A ? -1.9 MET 47  A 47  A ? -0.0 GLU 45  A 45  A ? -0.3 TYR 21  A 21  A ? -0.1 
44  GLY 44  A 44  A ? CYS 42  A 42  A ? -0.2 TYR 20  A 20  A ? -0.1 MET 47  A 47  A ? -0.4 ASN 46  A 46  A ? -0.2 
45  GLU 45  A 45  A ? ASN 43  A 43  A ? -0.3 ASN 46  A 46  A ? -0.2 ASP 22  A 22  A ? -1.5 ?   ?   ? ?   ? ? ?    
46  ASN 46  A 46  A ? TYR 21  A 21  A ? -0.2 GLY 44  A 44  A ? -0.2 ASP 22  A 22  A ? -0.2 GLU 48  A 48  A ? -0.2 
47  MET 47  A 47  A ? GLY 44  A 44  A ? -0.4 TYR 21  A 21  A ? -0.2 ILE 49  A 49  A ? -0.4 TYR 21  A 21  A ? -0.2 
48  GLU 48  A 48  A ? TYR 20  A 20  A ? -3.1 ASN 46  A 46  A ? -0.2 TYR 20  A 20  A ? -3.4 TYR 50  A 50  A ? -0.5 
49  ILE 49  A 49  A ? ARG 66  A 66  A ? -3.2 MET 47  A 47  A ? -0.4 ARG 66  A 66  A ? -2.8 LEU 51  A 51  A ? -0.5 
50  TYR 50  A 50  A ? LEU 18  A 18  A ? -3.2 GLU 48  A 48  A ? -0.5 LEU 18  A 18  A ? -2.4 GLY 52  A 52  A ? -0.3 
51  LEU 51  A 51  A ? ARG 64  A 64  A ? -2.7 ILE 49  A 49  A ? -0.5 ARG 64  A 64  A ? -2.7 ILE 101 A 101 A ? -0.1 
52  GLY 52  A 52  A ? HIS 100 A 100 A ? -0.5 LEU 16  A 16  A ? -0.5 HIS 54  A 54  A ? -0.4 ASP 62  A 62  A ? -0.3 
53  MET 53  A 53  A ? LEU 16  A 16  A ? -0.3 TYR 50  A 50  A ? -0.2 GLY 52  A 52  A ? -0.2 LYS 56  A 56  A ? -0.1 
54  HIS 54  A 54  A ? GLY 52  A 52  A ? -0.4 VAL 58  A 58  A ? -0.4 LYS 56  A 56  A ? -0.4 MET 53  A 53  A ? -0.1 
55  SER 55  A 55  A ? VAL 58  A 58  A ? -0.7 VAL 135 A 135 A ? -0.2 HIS 54  A 54  A ? -0.3 VAL 135 A 135 A ? -0.2 
56  LYS 56  A 56  A ? ASP 134 A 134 A ? -2.2 HIS 54  A 54  A ? -0.4 SER 55  A 55  A ? -0.1 VAL 135 A 135 A ? -0.1 
57  LYS 57  A 57  A ? VAL 58  A 58  A ? -0.2 ASP 134 A 134 A ? -0.2 LYS 56  A 56  A ? -0.2 VAL 135 A 135 A ? -0.1 
58  VAL 58  A 58  A ? ASP 134 A 134 A ? -0.1 ?   ?   ? ?   ? ? ?    SER 55  A 55  A ? -0.7 HIS 54  A 54  A ? -0.4 
59  PRO 59  A 59  A ? ?   ?   ? ?   ? ? ?    ?   ?   ? ?   ? ? ?    LYS 61  A 61  A ? -0.3 MET 53  A 53  A ? -0.1 
60  ASN 60  A 60  A ? SER 55  A 55  A ? -0.1 GLY 52  A 52  A ? -0.1 ARG 63  A 63  A ? -1.9 MET 53  A 53  A ? -0.0 
61  LYS 61  A 61  A ? PRO 59  A 59  A ? -0.3 ASP 62  A 62  A ? -0.3 MET 53  A 53  A ? -0.1 ASN 60  A 60  A ? -0.1 
62  ASP 62  A 62  A ? GLY 52  A 52  A ? -0.3 ARG 64  A 64  A ? -0.1 LYS 61  A 61  A ? -0.3 MET 53  A 53  A ? -0.1 
63  ARG 63  A 63  A ? ASN 60  A 60  A ? -1.9 GLY 52  A 52  A ? -0.2 ARG 65  A 65  A ? -0.4 GLY 52  A 52  A ? -0.2 
64  ARG 64  A 64  A ? LEU 51  A 51  A ? -2.7 ASP 62  A 62  A ? -0.1 LEU 51  A 51  A ? -2.7 ARG 66  A 66  A ? -0.5 
65  ARG 65  A 65  A ? ARG 63  A 63  A ? -0.4 TYR 50  A 50  A ? -0.2 VAL 67  A 67  A ? -0.3 TYR 50  A 50  A ? -0.2 
66  ARG 66  A 66  A ? ILE 49  A 49  A ? -2.8 ARG 64  A 64  A ? -0.5 ILE 49  A 49  A ? -3.2 LEU 91  A 91  A ? -0.0 
67  VAL 67  A 67  A ? ARG 65  A 65  A ? -0.3 GLU 48  A 48  A ? -0.2 ASN 92  A 92  A ? -1.4 LYS 69  A 69  A ? -0.2 
68  PRO 68  A 68  A ? ?   ?   ? ?   ? ? ?    ?   ?   ? ?   ? ? ?    LEU 91  A 91  A ? -0.2 LYS 71  A 71  A ? -0.1 
69  LYS 69  A 69  A ? ARG 90  A 90  A ? -3.2 GLU 70  A 70  A ? -0.4 LYS 71  A 71  A ? -0.3 LEU 91  A 91  A ? -0.2 
70  GLU 70  A 70  A ? ARG 90  A 90  A ? -1.1 PHE 72  A 72  A ? -0.0 ARG 90  A 90  A ? -3.0 PHE 72  A 72  A ? -0.4 
71  LYS 71  A 71  A ? LYS 69  A 69  A ? -0.3 ILE 89  A 89  A ? -0.2 PHE 73  A 73  A ? -0.4 ILE 89  A 89  A ? -0.2 
72  PHE 72  A 72  A ? LEU 88  A 88  A ? -3.1 GLU 70  A 70  A ? -0.4 LEU 88  A 88  A ? -2.8 CYS 74  A 74  A ? -0.5 
73  PHE 73  A 73  A ? LYS 71  A 71  A ? -0.4 MET 87  A 87  A ? -0.2 ASP 75  A 75  A ? -1.1 SER 76  A 76  A ? -0.4 
74  CYS 74  A 74  A ? ILE 86  A 86  A ? -1.5 PHE 72  A 72  A ? -0.5 ILE 86  A 86  A ? -0.3 ALA 40  A 40  A ? -0.1 
75  ASP 75  A 75  A ? PHE 73  A 73  A ? -1.1 SER 76  A 76  A ? -0.1 ASN 78  A 78  A ? -0.6 CYS 74  A 74  A ? -0.2 
76  SER 76  A 76  A ? PHE 73  A 73  A ? -0.4 SER 77  A 77  A ? -0.2 TYR 79  A 79  A ? -0.2 ASP 75  A 75  A ? -0.1 
77  SER 77  A 77  A ? ASN 78  A 78  A ? -0.2 ASP 75  A 75  A ? -0.2 TYR 79  A 79  A ? -0.3 SER 76  A 76  A ? -0.2 
78  ASN 78  A 78  A ? ASP 75  A 75  A ? -0.6 THR 80  A 80  A ? -0.1 THR 80  A 80  A ? -0.6 SER 77  A 77  A ? -0.2 
79  TYR 79  A 79  A ? SER 77  A 77  A ? -0.3 SER 76  A 76  A ? -0.2 LYS 81  A 81  A ? -0.6 ASP 85  A 85  A ? -0.1 
80  THR 80  A 80  A ? ASN 78  A 78  A ? -0.6 LYS 81  A 81  A ? -0.1 ASN 83  A 83  A ? -1.1 LYS 84  A 84  A ? -1.0 
81  LYS 81  A 81  A ? TYR 79  A 79  A ? -0.6 TRP 82  A 82  A ? -0.2 ASP 85  A 85  A ? -0.1 THR 80  A 80  A ? -0.1 
82  TRP 82  A 82  A ? LYS 84  A 84  A ? -0.1 GLU 155 A 155 A ? -0.1 THR 158 A 158 A ? -0.5 LYS 81  A 81  A ? -0.2 
83  ASN 83  A 83  A ? THR 80  A 80  A ? -1.1 LYS 84  A 84  A ? -0.1 LYS 81  A 81  A ? -0.1 TYR 79  A 79  A ? -0.1 
84  LYS 84  A 84  A ? THR 80  A 80  A ? -1.0 ASN 78  A 78  A ? -0.1 ILE 86  A 86  A ? -0.8 ASN 83  A 83  A ? -0.1 
85  ASP 85  A 85  A ? LYS 81  A 81  A ? -0.1 TYR 79  A 79  A ? -0.1 MET 87  A 87  A ? -0.4 THR 209 A 209 A ? -0.2 
86  ILE 86  A 86  A ? LYS 84  A 84  A ? -0.8 CYS 74  A 74  A ? -0.3 CYS 74  A 74  A ? -1.5 LEU 88  A 88  A ? -0.4 
87  MET 87  A 87  A ? THR 38  A 38  A ? -2.9 ASP 85  A 85  A ? -0.4 THR 38  A 38  A ? -2.7 ILE 89  A 89  A ? -0.5 
88  LEU 88  A 88  A ? PHE 72  A 72  A ? -2.8 ILE 86  A 86  A ? -0.4 PHE 72  A 72  A ? -3.1 ARG 90  A 90  A ? -0.5 
89  ILE 89  A 89  A ? VAL 36  A 36  A ? -3.1 MET 87  A 87  A ? -0.5 VAL 36  A 36  A ? -2.4 LEU 91  A 91  A ? -0.5 
90  ARG 90  A 90  A ? GLU 70  A 70  A ? -3.0 LEU 88  A 88  A ? -0.5 LYS 69  A 69  A ? -3.2 GLU 70  A 70  A ? -1.1 
91  LEU 91  A 91  A ? GLU 34  A 34  A ? -3.0 ILE 89  A 89  A ? -0.5 ARG 66  A 66  A ? -0.0 ARG 90  A 90  A ? -0.0 
92  ASN 92  A 92  A ? VAL 67  A 67  A ? -1.4 ARG 93  A 93  A ? -0.2 LEU 91  A 91  A ? -0.1 GLU 34  A 34  A ? -0.0 
93  ARG 93  A 93  A ? VAL 67  A 67  A ? -0.2 GLU 33  A 33  A ? -0.1 ASN 92  A 92  A ? -0.2 LYS 69  A 69  A ? -0.0 
94  PRO 94  A 94  A ? ?   ?   ? ?   ? ? ?    ?   ?   ? ?   ? ? ?    ARG 96  A 96  A ? -0.3 GLU 34  A 34  A ? -0.2 
95  VAL 95  A 95  A ? GLU 33  A 33  A ? -2.6 ASN 32  A 32  A ? -0.1 LYS 97  A 97  A ? -0.5 LEU 91  A 91  A ? -0.0 
96  ARG 96  A 96  A ? PRO 94  A 94  A ? -0.3 LYS 97  A 97  A ? -0.0 ILE 101 A 101 A ? -0.0 ?   ?   ? ?   ? ? ?    
97  LYS 97  A 97  A ? VAL 95  A 95  A ? -0.5 ALA 99  A 99  A ? -0.1 ALA 99  A 99  A ? -0.2 ALA 102 A 102 A ? -0.2 
98  SER 98  A 98  A ? ILE 101 A 101 A ? -2.4 PRO 14  A 14  A ? -0.1 ILE 101 A 101 A ? -0.5 GLY 52  A 52  A ? -0.1 
99  ALA 99  A 99  A ? LYS 97  A 97  A ? -0.2 HIS 100 A 100 A ? -0.2 ALA 102 A 102 A ? -0.1 LYS 97  A 97  A ? -0.1 
100 HIS 100 A 100 A ? ILE 101 A 101 A ? -0.2 PRO 14  A 14  A ? -0.1 GLY 52  A 52  A ? -0.5 ALA 102 A 102 A ? -0.4 
101 ILE 101 A 101 A ? SER 98  A 98  A ? -0.5 LEU 51  A 51  A ? -0.1 SER 98  A 98  A ? -2.4 PHE 15  A 15  A ? -0.2 
102 ALA 102 A 102 A ? PRO 14  A 14  A ? -1.5 HIS 100 A 100 A ? -0.4 LEU 30  A 30  A ? -0.2 GLY 52  A 52  A ? -0.1 
103 PRO 103 A 103 A ? ?   ?   ? ?   ? ? ?    ?   ?   ? ?   ? ? ?    SER 105 A 105 A ? -0.4 ILE 31  A 31  A ? -0.3 
104 LEU 104 A 104 A ? LEU 30  A 30  A ? -2.7 PHE 15  A 15  A ? -0.2 GLN 187 A 187 A ? -0.1 LEU 106 A 106 A ? -0.0 
105 SER 105 A 105 A ? PRO 103 A 103 A ? -0.4 GLY 186 A 186 A ? -0.2 PHE 188 A 188 A ? -1.3 SER 108 A 108 A ? -0.1 
106 LEU 106 A 106 A ? ILE 31  A 31  A ? -0.2 PRO 107 A 107 A ? -0.1 GLN 189 A 189 A ? -0.1 SER 105 A 105 A ? -0.1 
107 PRO 107 A 107 A ? ?   ?   ? ?   ? ? ?    ?   ?   ? ?   ? ? ?    LEU 106 A 106 A ? -0.1 GLY 186 A 186 A ? -0.0 
108 SER 108 A 108 A ? SER 109 A 109 A ? -0.2 SER 105 A 105 A ? -0.1 LEU 106 A 106 A ? -0.0 GLN 187 A 187 A ? -0.0 
109 SER 109 A 109 A ? ?   ?   ? ?   ? ? ?    ?   ?   ? ?   ? ? ?    SER 108 A 108 A ? -0.2 PHE 212 A 212 A ? -0.1 
110 PRO 110 A 110 A ? ?   ?   ? ?   ? ? ?    ?   ?   ? ?   ? ? ?    SER 108 A 108 A ? -0.1 GLN 189 A 189 A ? -0.0 
111 PRO 111 A 111 A ? ?   ?   ? ?   ? ? ?    ?   ?   ? ?   ? ? ?    VAL 113 A 113 A ? -0.5 ASN 185 A 185 A ? -0.0 
112 SER 112 A 112 A ? PRO 110 A 110 A ? -0.0 VAL 113 A 113 A ? -0.0 SER 115 A 115 A ? -2.0 LEU 143 A 143 A ? -0.2 
113 VAL 113 A 113 A ? PRO 111 A 111 A ? -0.5 GLY 114 A 114 A ? -0.2 LEU 144 A 144 A ? -0.2 VAL 116 A 116 A ? -0.1 
114 GLY 114 A 114 A ? LEU 143 A 143 A ? -2.3 SER 115 A 115 A ? -0.3 VAL 113 A 113 A ? -0.2 LEU 144 A 144 A ? -0.1 
115 SER 115 A 115 A ? SER 112 A 112 A ? -2.0 VAL 116 A 116 A ? -0.1 LEU 143 A 143 A ? -2.7 CYS 117 A 117 A ? -0.6 
116 VAL 116 A 116 A ? ASN 142 A 142 A ? -0.2 VAL 113 A 113 A ? -0.1 ASN 185 A 185 A ? -0.8 ARG 118 A 118 A ? -0.3 
117 CYS 117 A 117 A ? ILE 141 A 141 A ? -4.1 SER 115 A 115 A ? -0.6 ILE 141 A 141 A ? -3.3 ILE 119 A 119 A ? -0.5 
118 ARG 118 A 118 A ? ILE 183 A 183 A ? -3.7 VAL 116 A 116 A ? -0.3 ILE 183 A 183 A ? -3.2 MET 120 A 120 A ? -0.3 
119 ILE 119 A 119 A ? ALA 139 A 139 A ? -2.6 CYS 117 A 117 A ? -0.5 ALA 139 A 139 A ? -1.8 GLY 121 A 121 A ? -0.3 
120 MET 120 A 120 A ? PRO 181 A 181 A ? -0.9 ARG 118 A 118 A ? -0.3 TRP 122 A 122 A ? -0.3 CYS 138 A 138 A ? -0.2 
121 GLY 121 A 121 A ? ARG 137 A 137 A ? -1.6 ILE 119 A 119 A ? -0.3 ARG 137 A 137 A ? -2.4 ILE 2   A 2   A ? -0.3 
122 TRP 122 A 122 A ? GLY 176 A 176 A ? -0.5 MET 120 A 120 A ? -0.3 ASP 177 A 177 A ? -0.1 ILE 125 A 125 A ? -0.1 
123 GLY 123 A 123 A ? THR 124 A 124 A ? -0.2 ARG 137 A 137 A ? -0.1 ILE 2   A 2   A ? -0.4 GLY 176 A 176 A ? -0.3 
124 THR 124 A 124 A ? GLY 175 A 175 A ? -2.9 LEU 1   A 1   A ? -0.4 LEU 132 A 132 A ? -0.2 GLY 123 A 123 A ? -0.2 
125 ILE 125 A 125 A ? THR 131 A 131 A ? -1.8 LYS 129 A 129 A ? -0.2 GLY 4   A 4   A ? -0.2 THR 124 A 124 A ? -0.1 
126 SER 126 A 126 A ? LYS 129 A 129 A ? -0.5 THR 131 A 131 A ? -0.2 THR 131 A 131 A ? -0.2 CYS 199 A 199 A ? -0.2 
127 PRO 127 A 127 A ? ?   ?   ? ?   ? ? ?    ?   ?   ? ?   ? ? ?    CYS 199 A 199 A ? -0.4 SER 126 A 126 A ? -0.1 
128 THR 128 A 128 A ? LYS 129 A 129 A ? -0.2 PRO 198 A 198 A ? -0.1 VAL 130 A 130 A ? -0.4 ASP 197 A 197 A ? -0.0 
129 LYS 129 A 129 A ? THR 131 A 131 A ? -0.1 ?   ?   ? ?   ? ? ?    THR 131 A 131 A ? -0.9 SER 126 A 126 A ? -0.5 
130 VAL 130 A 130 A ? THR 128 A 128 A ? -0.4 THR 124 A 124 A ? -0.1 LEU 132 A 132 A ? -0.4 THR 124 A 124 A ? -0.0 
131 THR 131 A 131 A ? LYS 129 A 129 A ? -0.9 SER 126 A 126 A ? -0.2 ILE 125 A 125 A ? -1.8 SER 126 A 126 A ? -0.2 
132 LEU 132 A 132 A ? VAL 130 A 130 A ? -0.4 THR 124 A 124 A ? -0.2 THR 124 A 124 A ? -0.2 GLY 123 A 123 A ? -0.1 
133 PRO 133 A 133 A ? ?   ?   ? ?   ? ? ?    ?   ?   ? ?   ? ? ?    ARG 137 A 137 A ? -0.1 LYS 56  A 56  A ? -0.0 
134 ASP 134 A 134 A ? LEU 132 A 132 A ? -0.1 SER 55  A 55  A ? -0.1 LYS 56  A 56  A ? -2.2 LYS 57  A 57  A ? -0.2 
135 VAL 135 A 135 A ? SER 55  A 55  A ? -0.2 LYS 56  A 56  A ? -0.1 SER 55  A 55  A ? -0.2 HIS 54  A 54  A ? -0.1 
136 PRO 136 A 136 A ? ?   ?   ? ?   ? ? ?    ?   ?   ? ?   ? ? ?    CYS 8   A 8   A ? -2.9 CYS 138 A 138 A ? -0.3 
137 ARG 137 A 137 A ? GLY 121 A 121 A ? -2.4 GLU 7   A 7   A ? -0.2 GLY 121 A 121 A ? -1.6 ALA 139 A 139 A ? -0.4 
138 CYS 138 A 138 A ? ASP 6   A 6   A ? -3.4 PRO 136 A 136 A ? -0.3 ASP 6   A 6   A ? -2.4 ASN 140 A 140 A ? -0.3 
139 ALA 139 A 139 A ? ILE 119 A 119 A ? -1.8 ARG 137 A 137 A ? -0.4 ILE 119 A 119 A ? -2.6 ILE 141 A 141 A ? -0.4 
140 ASN 140 A 140 A ? CYS 138 A 138 A ? -0.3 ARG 118 A 118 A ? -0.2 ASN 142 A 142 A ? -0.3 ARG 118 A 118 A ? -0.2 
141 ILE 141 A 141 A ? CYS 117 A 117 A ? -3.3 ALA 139 A 139 A ? -0.4 CYS 117 A 117 A ? -4.1 LEU 143 A 143 A ? -0.4 
142 ASN 142 A 142 A ? GLY 165 A 165 A ? -0.9 ASN 140 A 140 A ? -0.3 GLY 165 A 165 A ? -2.5 LEU 144 A 144 A ? -0.5 
143 LEU 143 A 143 A ? SER 115 A 115 A ? -2.7 ILE 141 A 141 A ? -0.4 GLY 114 A 114 A ? -2.3 ALA 164 A 164 A ? -0.3 
144 LEU 144 A 144 A ? CYS 163 A 163 A ? -4.1 ASN 142 A 142 A ? -0.5 CYS 163 A 163 A ? -0.6 TYR 146 A 146 A ? -0.2 
145 ASP 145 A 145 A ? LEU 143 A 143 A ? -0.2 TYR 146 A 146 A ? -0.1 VAL 148 A 148 A ? -1.8 CYS 149 A 149 A ? -0.9 
146 TYR 146 A 146 A ? GLU 147 A 147 A ? -0.3 VAL 148 A 148 A ? -0.2 ARG 150 A 150 A ? -2.0 CYS 149 A 149 A ? -0.3 
147 GLU 147 A 147 A ? VAL 148 A 148 A ? -0.2 CYS 149 A 149 A ? -0.2 ALA 151 A 151 A ? -1.4 TYR 146 A 146 A ? -0.3 
148 VAL 148 A 148 A ? ASP 145 A 145 A ? -1.8 ARG 150 A 150 A ? -0.2 ALA 152 A 152 A ? -1.1 GLU 147 A 147 A ? -0.2 
149 CYS 149 A 149 A ? ASP 145 A 145 A ? -0.9 TYR 146 A 146 A ? -0.3 TYR 153 A 153 A ? -3.7 GLU 147 A 147 A ? -0.2 
150 ARG 150 A 150 A ? TYR 146 A 146 A ? -2.0 ALA 151 A 151 A ? -0.2 CYS 149 A 149 A ? -0.2 VAL 148 A 148 A ? -0.2 
151 ALA 151 A 151 A ? GLU 147 A 147 A ? -1.4 TYR 146 A 146 A ? -0.2 ARG 150 A 150 A ? -0.2 CYS 149 A 149 A ? -0.2 
152 ALA 152 A 152 A ? VAL 148 A 148 A ? -1.1 TYR 153 A 153 A ? -0.3 ARG 150 A 150 A ? -0.2 ALA 151 A 151 A ? -0.2 
153 TYR 153 A 153 A ? CYS 149 A 149 A ? -3.7 PRO 154 A 154 A ? -0.1 ALA 152 A 152 A ? -0.3 ALA 157 A 157 A ? -0.1 
154 PRO 154 A 154 A ? ?   ?   ? ?   ? ? ?    ?   ?   ? ?   ? ? ?    TYR 153 A 153 A ? -0.1 ALA 157 A 157 A ? -0.1 
155 GLU 155 A 155 A ? PRO 156 A 156 A ? -0.2 ?   ?   ? ?   ? ? ?    TRP 82  A 82  A ? -0.1 ARG 150 A 150 A ? -0.1 
156 PRO 156 A 156 A ? ?   ?   ? ?   ? ? ?    ?   ?   ? ?   ? ? ?    THR 158 A 158 A ? -0.5 GLU 155 A 155 A ? -0.2 
157 ALA 157 A 157 A ? TYR 153 A 153 A ? -0.1 PRO 154 A 154 A ? -0.1 SER 159 A 159 A ? -0.2 ASN 83  A 83  A ? -0.1 
158 THR 158 A 158 A ? TRP 82  A 82  A ? -0.5 PRO 156 A 156 A ? -0.5 THR 161 A 161 A ? -2.1 ?   ?   ? ?   ? ? ?    
159 SER 159 A 159 A ? ARG 160 A 160 A ? -0.3 ALA 157 A 157 A ? -0.2 ASP 213 A 213 A ? -0.1 ASN 83  A 83  A ? -0.0 
160 ARG 160 A 160 A ? TRP 82  A 82  A ? -0.1 ASP 213 A 213 A ? -0.1 ASN 210 A 210 A ? -2.6 LEU 162 A 162 A ? -0.4 
161 THR 161 A 161 A ? THR 158 A 158 A ? -2.1 THR 209 A 209 A ? -0.2 CYS 163 A 163 A ? -0.4 THR 209 A 209 A ? -0.2 
162 LEU 162 A 162 A ? TYR 208 A 208 A ? -3.6 ARG 160 A 160 A ? -0.4 TYR 208 A 208 A ? -3.0 ALA 164 A 164 A ? -0.5 
163 CYS 163 A 163 A ? LEU 144 A 144 A ? -0.6 THR 161 A 161 A ? -0.4 LEU 144 A 144 A ? -4.1 GLY 165 A 165 A ? -0.3 
164 ALA 164 A 164 A ? GLY 206 A 206 A ? -2.3 LEU 162 A 162 A ? -0.5 GLY 206 A 206 A ? -2.7 ILE 166 A 166 A ? -0.3 
165 GLY 165 A 165 A ? ASN 142 A 142 A ? -2.5 CYS 163 A 163 A ? -0.3 ASN 142 A 142 A ? -0.9 LEU 167 A 167 A ? -0.5 
166 ILE 166 A 166 A ? LYS 171 A 171 A ? -0.7 ALA 164 A 164 A ? -0.3 GLY 169 A 169 A ? -2.5 GLU 204 A 204 A ? -0.3 
167 LEU 167 A 167 A ? GLY 165 A 165 A ? -0.5 GLU 168 A 168 A ? -0.3 HIS 203 A 203 A ? -1.3 ILE 166 A 166 A ? -0.1 
168 GLU 168 A 168 A ? GLY 169 A 169 A ? -0.3 PRO 202 A 202 A ? -0.2 LEU 167 A 167 A ? -0.3 GLY 170 A 170 A ? -0.1 
169 GLY 169 A 169 A ? ILE 166 A 166 A ? -2.5 GLN 201 A 201 A ? -0.3 GLU 168 A 168 A ? -0.3 GLN 201 A 201 A ? -0.2 
170 GLY 170 A 170 A ? ALA 200 A 200 A ? -2.0 GLU 168 A 168 A ? -0.1 ASP 172 A 172 A ? -0.4 GLN 201 A 201 A ? -0.1 
171 LYS 171 A 171 A ? ILE 166 A 166 A ? -0.2 GLY 4   A 4   A ? -0.1 ILE 166 A 166 A ? -0.7 SER 173 A 173 A ? -0.3 
172 ASP 172 A 172 A ? ILE 3   A 3   A ? -1.3 GLY 170 A 170 A ? -0.4 ILE 3   A 3   A ? -2.3 CYS 174 A 174 A ? -0.4 
173 SER 173 A 173 A ? LYS 171 A 171 A ? -0.3 ILE 2   A 2   A ? -0.2 ALA 200 A 200 A ? -0.3 ILE 2   A 2   A ? -0.2 
174 CYS 174 A 174 A ? LEU 1   A 1   A ? -2.3 ASP 172 A 172 A ? -0.4 ASP 177 A 177 A ? -2.0 SER 178 A 178 A ? -0.1 
175 GLY 175 A 175 A ? GLY 176 A 176 A ? -0.2 SER 173 A 173 A ? -0.2 THR 124 A 124 A ? -2.9 CYS 174 A 174 A ? -0.2 
176 GLY 176 A 176 A ? GLY 123 A 123 A ? -0.3 GLN 25  A 25  A ? -0.1 TRP 122 A 122 A ? -0.5 GLY 175 A 175 A ? -0.2 
177 ASP 177 A 177 A ? CYS 174 A 174 A ? -2.0 LEU 1   A 1   A ? -0.2 GLY 180 A 180 A ? -2.2 VAL 192 A 192 A ? -0.3 
178 SER 178 A 178 A ? GLN 25  A 25  A ? -0.3 GLY 179 A 179 A ? -0.3 GLY 27  A 27  A ? -4.4 SER 193 A 193 A ? -0.2 
179 GLY 179 A 179 A ? VAL 192 A 192 A ? -2.8 GLY 180 A 180 A ? -0.3 SER 178 A 178 A ? -0.3 SER 193 A 193 A ? -0.1 
180 GLY 180 A 180 A ? ASP 177 A 177 A ? -2.2 PRO 181 A 181 A ? -0.1 VAL 192 A 192 A ? -2.9 GLY 179 A 179 A ? -0.3 
181 PRO 181 A 181 A ? ?   ?   ? ?   ? ? ?    ?   ?   ? ?   ? ? ?    MET 120 A 120 A ? -0.9 ILE 183 A 183 A ? -0.5 
182 LEU 182 A 182 A ? GLY 190 A 190 A ? -2.2 GLY 180 A 180 A ? -0.2 GLN 189 A 189 A ? -3.1 GLY 190 A 190 A ? -1.7 
183 ILE 183 A 183 A ? ARG 118 A 118 A ? -3.2 PRO 181 A 181 A ? -0.5 ARG 118 A 118 A ? -3.7 ASN 185 A 185 A ? -0.4 
184 CYS 184 A 184 A ? GLN 187 A 187 A ? -2.2 LEU 182 A 182 A ? -0.5 GLN 187 A 187 A ? -2.0 CYS 117 A 117 A ? -0.2 
185 ASN 185 A 185 A ? VAL 116 A 116 A ? -0.8 ILE 183 A 183 A ? -0.4 CYS 184 A 184 A ? -0.2 CYS 117 A 117 A ? -0.1 
186 GLY 186 A 186 A ? GLN 187 A 187 A ? -0.2 ILE 183 A 183 A ? -0.1 PHE 188 A 188 A ? -0.3 ASN 185 A 185 A ? -0.3 
187 GLN 187 A 187 A ? CYS 184 A 184 A ? -2.0 LEU 104 A 104 A ? -0.1 CYS 184 A 184 A ? -2.2 GLN 189 A 189 A ? -0.6 
188 PHE 188 A 188 A ? SER 105 A 105 A ? -1.3 GLY 186 A 186 A ? -0.3 ILE 183 A 183 A ? -0.2 ILE 191 A 191 A ? -0.1 
189 GLN 189 A 189 A ? LEU 182 A 182 A ? -3.1 GLN 187 A 187 A ? -0.6 VAL 211 A 211 A ? -1.9 PHE 212 A 212 A ? -0.6 
190 GLY 190 A 190 A ? LEU 182 A 182 A ? -1.7 ASN 210 A 210 A ? -0.2 LEU 182 A 182 A ? -2.2 VAL 192 A 192 A ? -0.4 
191 ILE 191 A 191 A ? THR 209 A 209 A ? -1.4 GLN 189 A 189 A ? -0.3 THR 209 A 209 A ? -2.7 SER 193 A 193 A ? -0.2 
192 VAL 192 A 192 A ? GLY 180 A 180 A ? -2.9 GLY 190 A 190 A ? -0.4 GLY 179 A 179 A ? -2.8 TYR 208 A 208 A ? -0.2 
193 SER 193 A 193 A ? LEU 207 A 207 A ? -2.2 TRP 194 A 194 A ? -0.4 GLY 195 A 195 A ? -0.3 TYR 208 A 208 A ? -0.2 
194 TRP 194 A 194 A ? LEU 207 A 207 A ? -2.0 TRP 82  A 82  A ? -0.0 LEU 207 A 207 A ? -4.0 SER 193 A 193 A ? -0.4 
195 GLY 195 A 195 A ? SER 193 A 193 A ? -0.3 GLY 206 A 206 A ? -0.2 GLY 206 A 206 A ? -0.2 CYS 199 A 199 A ? -0.1 
196 GLY 196 A 196 A ? GLU 204 A 204 A ? -0.3 TRP 194 A 194 A ? -0.3 ALA 200 A 200 A ? -0.1 GLU 204 A 204 A ? -0.0 
197 ASP 197 A 197 A ? PRO 198 A 198 A ? -0.2 CYS 199 A 199 A ? -0.1 CYS 199 A 199 A ? -0.1 THR 128 A 128 A ? -0.1 
198 PRO 198 A 198 A ? ?   ?   ? ?   ? ? ?    ?   ?   ? ?   ? ? ?    GLN 201 A 201 A ? -0.4 ASP 197 A 197 A ? -0.2 
199 CYS 199 A 199 A ? PRO 127 A 127 A ? -0.4 ALA 200 A 200 A ? -0.2 CYS 174 A 174 A ? -0.1 GLY 170 A 170 A ? -0.1 
200 ALA 200 A 200 A ? GLU 204 A 204 A ? -0.4 SER 173 A 173 A ? -0.3 GLY 170 A 170 A ? -2.0 CYS 199 A 199 A ? -0.2 
201 GLN 201 A 201 A ? PRO 198 A 198 A ? -0.4 GLU 204 A 204 A ? -0.4 GLU 204 A 204 A ? -1.7 GLY 169 A 169 A ? -0.3 
202 PRO 202 A 202 A ? ?   ?   ? ?   ? ? ?    ?   ?   ? ?   ? ? ?    GLU 168 A 168 A ? -0.2 LEU 167 A 167 A ? -0.2 
203 HIS 203 A 203 A ? LEU 167 A 167 A ? -1.3 ILE 166 A 166 A ? -0.2 LEU 167 A 167 A ? -0.1 GLU 168 A 168 A ? -0.1 
204 GLU 204 A 204 A ? GLN 201 A 201 A ? -1.7 ILE 166 A 166 A ? -0.3 GLN 201 A 201 A ? -0.4 ALA 200 A 200 A ? -0.4 
205 PRO 205 A 205 A ? ?   ?   ? ?   ? ? ?    ?   ?   ? ?   ? ? ?    GLY 165 A 165 A ? -0.2 GLY 196 A 196 A ? -0.2 
206 GLY 206 A 206 A ? ALA 164 A 164 A ? -2.7 GLY 195 A 195 A ? -0.2 ALA 164 A 164 A ? -2.3 TYR 208 A 208 A ? -0.4 
207 LEU 207 A 207 A ? TRP 194 A 194 A ? -4.0 PRO 205 A 205 A ? -0.2 SER 193 A 193 A ? -2.2 TRP 194 A 194 A ? -2.0 
208 TYR 208 A 208 A ? LEU 162 A 162 A ? -3.0 GLY 206 A 206 A ? -0.4 LEU 162 A 162 A ? -3.6 ASN 210 A 210 A ? -0.4 
209 THR 209 A 209 A ? ILE 191 A 191 A ? -2.7 LEU 207 A 207 A ? -0.4 ILE 191 A 191 A ? -1.4 VAL 211 A 211 A ? -0.8 
210 ASN 210 A 210 A ? ARG 160 A 160 A ? -2.6 TYR 208 A 208 A ? -0.4 ASP 213 A 213 A ? -0.3 HIS 214 A 214 A ? -0.3 
211 VAL 211 A 211 A ? GLN 189 A 189 A ? -1.9 THR 209 A 209 A ? -0.8 HIS 214 A 214 A ? -2.1 ILE 218 A 218 A ? -0.2 
212 PHE 212 A 212 A ? GLN 189 A 189 A ? -0.6 ASP 213 A 213 A ? -0.3 LEU 215 A 215 A ? -1.3 ASP 216 A 216 A ? -0.3 
213 ASP 213 A 213 A ? ASN 210 A 210 A ? -0.3 HIS 214 A 214 A ? -0.3 PHE 212 A 212 A ? -0.3 VAL 211 A 211 A ? -0.2 
214 HIS 214 A 214 A ? VAL 211 A 211 A ? -2.1 ASN 210 A 210 A ? -0.3 ILE 218 A 218 A ? -2.8 ASP 213 A 213 A ? -0.3 
215 LEU 215 A 215 A ? PHE 212 A 212 A ? -1.3 ASP 216 A 216 A ? -0.2 LYS 219 A 219 A ? -3.2 GLY 220 A 220 A ? -0.3 
216 ASP 216 A 216 A ? PHE 212 A 212 A ? -0.3 TRP 217 A 217 A ? -0.2 GLY 220 A 220 A ? -2.1 LEU 215 A 215 A ? -0.2 
217 TRP 217 A 217 A ? LYS 219 A 219 A ? -0.2 ILE 218 A 218 A ? -0.2 ILE 221 A 221 A ? -1.8 LEU 215 A 215 A ? -0.2 
218 ILE 218 A 218 A ? HIS 214 A 214 A ? -2.8 LYS 219 A 219 A ? -0.2 ILE 222 A 222 A ? -2.3 ASP 216 A 216 A ? -0.2 
219 LYS 219 A 219 A ? LEU 215 A 215 A ? -3.2 GLY 220 A 220 A ? -0.2 ALA 223 A 223 A ? -2.4 GLY 224 A 224 A ? -0.2 
220 GLY 220 A 220 A ? ASP 216 A 216 A ? -2.1 LEU 215 A 215 A ? -0.3 GLY 224 A 224 A ? -1.3 LYS 219 A 219 A ? -0.2 
221 ILE 221 A 221 A ? TRP 217 A 217 A ? -1.8 ALA 223 A 223 A ? -0.2 ASN 225 A 225 A ? -0.7 LYS 219 A 219 A ? -0.2 
222 ILE 222 A 222 A ? ILE 218 A 218 A ? -2.3 ALA 223 A 223 A ? -0.2 ASN 225 A 225 A ? -0.7 GLY 220 A 220 A ? -0.2 
223 ALA 223 A 223 A ? LYS 219 A 219 A ? -2.4 GLY 224 A 224 A ? -0.2 ILE 222 A 222 A ? -0.2 ILE 221 A 221 A ? -0.2 
224 GLY 224 A 224 A ? GLY 220 A 220 A ? -1.3 LYS 219 A 219 A ? -0.2 ALA 223 A 223 A ? -0.2 ILE 222 A 222 A ? -0.2 
225 ASN 225 A 225 A ? ILE 221 A 221 A ? -0.7 ILE 222 A 222 A ? -0.7 ALA 223 A 223 A ? -0.2 GLY 224 A 224 A ? -0.2 
# 
loop_
_dssp_statistics_histogram.entry_id 
_dssp_statistics_histogram.type 
_dssp_statistics_histogram.1 
_dssp_statistics_histogram.2 
_dssp_statistics_histogram.3 
_dssp_statistics_histogram.4 
_dssp_statistics_histogram.5 
_dssp_statistics_histogram.6 
_dssp_statistics_histogram.7 
_dssp_statistics_histogram.8 
_dssp_statistics_histogram.9 
_dssp_statistics_histogram.10 
_dssp_statistics_histogram.11 
_dssp_statistics_histogram.12 
_dssp_statistics_histogram.13 
_dssp_statistics_histogram.14 
_dssp_statistics_histogram.15 
_dssp_statistics_histogram.16 
_dssp_statistics_histogram.17 
_dssp_statistics_histogram.18 
_dssp_statistics_histogram.19 
_dssp_statistics_histogram.20 
_dssp_statistics_histogram.21 
_dssp_statistics_histogram.22 
_dssp_statistics_histogram.23 
_dssp_statistics_histogram.24 
_dssp_statistics_histogram.25 
_dssp_statistics_histogram.26 
_dssp_statistics_histogram.27 
_dssp_statistics_histogram.28 
_dssp_statistics_histogram.29 
_dssp_statistics_histogram.30 
Prmu_A_10 residues_per_alpha_helix        0 0 0 0 0 0 1 0 0 1 0 0 0 0 0 0 0 0 0 0 0 0 0 0 0 0 0 0 0 0 
Prmu_A_10 parallel_bridges_per_ladder     0 0 0 0 0 0 0 0 0 0 0 0 0 0 0 0 0 0 0 0 0 0 0 0 0 0 0 0 0 0 
Prmu_A_10 antiparallel_bridges_per_ladder 0 2 5 4 1 2 0 0 0 0 0 0 0 0 0 0 0 0 0 0 0 0 0 0 0 0 0 0 0 0 
Prmu_A_10 ladders_per_sheet               1 0 0 0 0 1 1 0 0 0 0 0 0 0 0 0 0 0 0 0 0 0 0 0 0 0 0 0 0 0 
# 
loop_
_dssp_statistics_hbond.entry_id 
_dssp_statistics_hbond.type 
_dssp_statistics_hbond.count 
_dssp_statistics_hbond.count_per_100 
Prmu_A_10 O(I)-->H-N(J)          140 62.2 
Prmu_A_10 'PARALLEL BRIDGES'     0   0.0  
Prmu_A_10 'ANTIPARALLEL BRIDGES' 68  30.2 
Prmu_A_10 O(I)-->H-N(I-5)        1   0.4  
Prmu_A_10 O(I)-->H-N(I-4)        1   0.4  
Prmu_A_10 O(I)-->H-N(I-3)        5   2.2  
Prmu_A_10 O(I)-->H-N(I-2)        0   0.0  
Prmu_A_10 O(I)-->H-N(I-1)        0   0.0  
Prmu_A_10 O(I)-->H-N(I+0)        0   0.0  
Prmu_A_10 O(I)-->H-N(I+1)        0   0.0  
Prmu_A_10 O(I)-->H-N(I+2)        19  8.4  
Prmu_A_10 O(I)-->H-N(I+3)        20  8.9  
Prmu_A_10 O(I)-->H-N(I+4)        14  6.2  
Prmu_A_10 O(I)-->H-N(I+5)        0   0.0  
# 
_dssp_statistics.entry_id                       Prmu_A_10 
_dssp_statistics.nr_of_residues                 225 
_dssp_statistics.nr_of_chains                   1 
_dssp_statistics.nr_of_ss_bridges_total         0 
_dssp_statistics.nr_of_ss_bridges_intra_chain   0 
_dssp_statistics.nr_of_ss_bridges_inter_chain   0 
# 
loop_
_chem_comp.id 
_chem_comp.type 
_chem_comp.mon_nstd_flag 
_chem_comp.name 
_chem_comp.formula 
_chem_comp.formula_weight 
ALA 'L-PEPTIDE LINKING' y ALANINE         'C3 H7 N O2'     89.093 
ARG 'L-PEPTIDE LINKING' y ARGININE        'C6 H15 N4 O2'  175.209 
ASN 'L-PEPTIDE LINKING' y ASPARAGINE      'C4 H8 N2 O3'   132.118 
ASP 'L-PEPTIDE LINKING' y 'ASPARTIC ACID' 'C4 H7 N O4'    133.103 
CYS 'L-PEPTIDE LINKING' y CYSTEINE        'C3 H7 N O2 S'  121.158 
GLN 'L-PEPTIDE LINKING' y GLUTAMINE       'C5 H10 N2 O3'  146.144 
GLU 'L-PEPTIDE LINKING' y 'GLUTAMIC ACID' 'C5 H9 N O4'    147.129 
GLY 'PEPTIDE LINKING'   y GLYCINE         'C2 H5 N O2'     75.067 
HIS 'L-PEPTIDE LINKING' y HISTIDINE       'C6 H10 N3 O2'  156.162 
ILE 'L-PEPTIDE LINKING' y ISOLEUCINE      'C6 H13 N O2'   131.173 
LEU 'L-PEPTIDE LINKING' y LEUCINE         'C6 H13 N O2'   131.173 
LYS 'L-PEPTIDE LINKING' y LYSINE          'C6 H15 N2 O2'  147.195 
MET 'L-PEPTIDE LINKING' y METHIONINE      'C5 H11 N O2 S' 149.211 
PHE 'L-PEPTIDE LINKING' y PHENYLALANINE   'C9 H11 N O2'   165.189 
PRO 'L-PEPTIDE LINKING' y PROLINE         'C5 H9 N O2'     115.13 
SER 'L-PEPTIDE LINKING' y SERINE          'C3 H7 N O3'    105.093 
THR 'L-PEPTIDE LINKING' y THREONINE       'C4 H9 N O3'    119.119 
TRP 'L-PEPTIDE LINKING' y TRYPTOPHAN      'C11 H12 N2 O2' 204.225 
TYR 'L-PEPTIDE LINKING' y TYROSINE        'C9 H11 N O3'   181.189 
VAL 'L-PEPTIDE LINKING' y VALINE          'C5 H11 N O2'   117.146 
# 
loop_
_atom_type.symbol 
N 
C 
O 
S 
# 
loop_
_entity_poly_seq.entity_id 
_entity_poly_seq.num 
_entity_poly_seq.mon_id 
_entity_poly_seq.hetero 
1   1 LEU n 
1   2 ILE n 
1   3 ILE n 
1   4 GLY n 
1   5 GLY n 
1   6 ASP n 
1   7 GLU n 
1   8 CYS n 
1   9 ASN n 
1  10 ILE n 
1  11 ASN n 
1  12 GLU n 
1  13 HIS n 
1  14 PRO n 
1  15 PHE n 
1  16 LEU n 
1  17 VAL n 
1  18 LEU n 
1  19 VAL n 
1  20 TYR n 
1  21 TYR n 
1  22 ASP n 
1  23 ASP n 
1  24 TYR n 
1  25 GLN n 
1  26 CYS n 
1  27 GLY n 
1  28 GLY n 
1  29 THR n 
1  30 LEU n 
1  31 ILE n 
1  32 ASN n 
1  33 GLU n 
1  34 GLU n 
1  35 TRP n 
1  36 VAL n 
1  37 LEU n 
1  38 THR n 
1  39 ALA n 
1  40 ALA n 
1  41 HIS n 
1  42 CYS n 
1  43 ASN n 
1  44 GLY n 
1  45 GLU n 
1  46 ASN n 
1  47 MET n 
1  48 GLU n 
1  49 ILE n 
1  50 TYR n 
1  51 LEU n 
1  52 GLY n 
1  53 MET n 
1  54 HIS n 
1  55 SER n 
1  56 LYS n 
1  57 LYS n 
1  58 VAL n 
1  59 PRO n 
1  60 ASN n 
1  61 LYS n 
1  62 ASP n 
1  63 ARG n 
1  64 ARG n 
1  65 ARG n 
1  66 ARG n 
1  67 VAL n 
1  68 PRO n 
1  69 LYS n 
1  70 GLU n 
1  71 LYS n 
1  72 PHE n 
1  73 PHE n 
1  74 CYS n 
1  75 ASP n 
1  76 SER n 
1  77 SER n 
1  78 ASN n 
1  79 TYR n 
1  80 THR n 
1  81 LYS n 
1  82 TRP n 
1  83 ASN n 
1  84 LYS n 
1  85 ASP n 
1  86 ILE n 
1  87 MET n 
1  88 LEU n 
1  89 ILE n 
1  90 ARG n 
1  91 LEU n 
1  92 ASN n 
1  93 ARG n 
1  94 PRO n 
1  95 VAL n 
1  96 ARG n 
1  97 LYS n 
1  98 SER n 
1  99 ALA n 
1 100 HIS n 
1 101 ILE n 
1 102 ALA n 
1 103 PRO n 
1 104 LEU n 
1 105 SER n 
1 106 LEU n 
1 107 PRO n 
1 108 SER n 
1 109 SER n 
1 110 PRO n 
1 111 PRO n 
1 112 SER n 
1 113 VAL n 
1 114 GLY n 
1 115 SER n 
1 116 VAL n 
1 117 CYS n 
1 118 ARG n 
1 119 ILE n 
1 120 MET n 
1 121 GLY n 
1 122 TRP n 
1 123 GLY n 
1 124 THR n 
1 125 ILE n 
1 126 SER n 
1 127 PRO n 
1 128 THR n 
1 129 LYS n 
1 130 VAL n 
1 131 THR n 
1 132 LEU n 
1 133 PRO n 
1 134 ASP n 
1 135 VAL n 
1 136 PRO n 
1 137 ARG n 
1 138 CYS n 
1 139 ALA n 
1 140 ASN n 
1 141 ILE n 
1 142 ASN n 
1 143 LEU n 
1 144 LEU n 
1 145 ASP n 
1 146 TYR n 
1 147 GLU n 
1 148 VAL n 
1 149 CYS n 
1 150 ARG n 
1 151 ALA n 
1 152 ALA n 
1 153 TYR n 
1 154 PRO n 
1 155 GLU n 
1 156 PRO n 
1 157 ALA n 
1 158 THR n 
1 159 SER n 
1 160 ARG n 
1 161 THR n 
1 162 LEU n 
1 163 CYS n 
1 164 ALA n 
1 165 GLY n 
1 166 ILE n 
1 167 LEU n 
1 168 GLU n 
1 169 GLY n 
1 170 GLY n 
1 171 LYS n 
1 172 ASP n 
1 173 SER n 
1 174 CYS n 
1 175 GLY n 
1 176 GLY n 
1 177 ASP n 
1 178 SER n 
1 179 GLY n 
1 180 GLY n 
1 181 PRO n 
1 182 LEU n 
1 183 ILE n 
1 184 CYS n 
1 185 ASN n 
1 186 GLY n 
1 187 GLN n 
1 188 PHE n 
1 189 GLN n 
1 190 GLY n 
1 191 ILE n 
1 192 VAL n 
1 193 SER n 
1 194 TRP n 
1 195 GLY n 
1 196 GLY n 
1 197 ASP n 
1 198 PRO n 
1 199 CYS n 
1 200 ALA n 
1 201 GLN n 
1 202 PRO n 
1 203 HIS n 
1 204 GLU n 
1 205 PRO n 
1 206 GLY n 
1 207 LEU n 
1 208 TYR n 
1 209 THR n 
1 210 ASN n 
1 211 VAL n 
1 212 PHE n 
1 213 ASP n 
1 214 HIS n 
1 215 LEU n 
1 216 ASP n 
1 217 TRP n 
1 218 ILE n 
1 219 LYS n 
1 220 GLY n 
1 221 ILE n 
1 222 ILE n 
1 223 ALA n 
1 224 GLY n 
1 225 ASN n 
# 
loop_
_pdbx_poly_seq_scheme.asym_id 
_pdbx_poly_seq_scheme.entity_id 
_pdbx_poly_seq_scheme.seq_id 
_pdbx_poly_seq_scheme.mon_id 
_pdbx_poly_seq_scheme.ndb_seq_num 
_pdbx_poly_seq_scheme.pdb_seq_num 
_pdbx_poly_seq_scheme.auth_seq_num 
_pdbx_poly_seq_scheme.pdb_mon_id 
_pdbx_poly_seq_scheme.auth_mon_id 
_pdbx_poly_seq_scheme.pdb_strand_id 
_pdbx_poly_seq_scheme.pdb_ins_code 
_pdbx_poly_seq_scheme.hetero 
A 1   1 LEU   1 1   1   LEU LEU A ? n 
A 1   2 ILE   2 2   2   ILE ILE A ? n 
A 1   3 ILE   3 3   3   ILE ILE A ? n 
A 1   4 GLY   4 4   4   GLY GLY A ? n 
A 1   5 GLY   5 5   5   GLY GLY A ? n 
A 1   6 ASP   6 6   6   ASP ASP A ? n 
A 1   7 GLU   7 7   7   GLU GLU A ? n 
A 1   8 CYS   8 8   8   CYS CYS A ? n 
A 1   9 ASN   9 9   9   ASN ASN A ? n 
A 1  10 ILE  10 10  10  ILE ILE A ? n 
A 1  11 ASN  11 11  11  ASN ASN A ? n 
A 1  12 GLU  12 12  12  GLU GLU A ? n 
A 1  13 HIS  13 13  13  HIS HIS A ? n 
A 1  14 PRO  14 14  14  PRO PRO A ? n 
A 1  15 PHE  15 15  15  PHE PHE A ? n 
A 1  16 LEU  16 16  16  LEU LEU A ? n 
A 1  17 VAL  17 17  17  VAL VAL A ? n 
A 1  18 LEU  18 18  18  LEU LEU A ? n 
A 1  19 VAL  19 19  19  VAL VAL A ? n 
A 1  20 TYR  20 20  20  TYR TYR A ? n 
A 1  21 TYR  21 21  21  TYR TYR A ? n 
A 1  22 ASP  22 22  22  ASP ASP A ? n 
A 1  23 ASP  23 23  23  ASP ASP A ? n 
A 1  24 TYR  24 24  24  TYR TYR A ? n 
A 1  25 GLN  25 25  25  GLN GLN A ? n 
A 1  26 CYS  26 26  26  CYS CYS A ? n 
A 1  27 GLY  27 27  27  GLY GLY A ? n 
A 1  28 GLY  28 28  28  GLY GLY A ? n 
A 1  29 THR  29 29  29  THR THR A ? n 
A 1  30 LEU  30 30  30  LEU LEU A ? n 
A 1  31 ILE  31 31  31  ILE ILE A ? n 
A 1  32 ASN  32 32  32  ASN ASN A ? n 
A 1  33 GLU  33 33  33  GLU GLU A ? n 
A 1  34 GLU  34 34  34  GLU GLU A ? n 
A 1  35 TRP  35 35  35  TRP TRP A ? n 
A 1  36 VAL  36 36  36  VAL VAL A ? n 
A 1  37 LEU  37 37  37  LEU LEU A ? n 
A 1  38 THR  38 38  38  THR THR A ? n 
A 1  39 ALA  39 39  39  ALA ALA A ? n 
A 1  40 ALA  40 40  40  ALA ALA A ? n 
A 1  41 HIS  41 41  41  HIS HIS A ? n 
A 1  42 CYS  42 42  42  CYS CYS A ? n 
A 1  43 ASN  43 43  43  ASN ASN A ? n 
A 1  44 GLY  44 44  44  GLY GLY A ? n 
A 1  45 GLU  45 45  45  GLU GLU A ? n 
A 1  46 ASN  46 46  46  ASN ASN A ? n 
A 1  47 MET  47 47  47  MET MET A ? n 
A 1  48 GLU  48 48  48  GLU GLU A ? n 
A 1  49 ILE  49 49  49  ILE ILE A ? n 
A 1  50 TYR  50 50  50  TYR TYR A ? n 
A 1  51 LEU  51 51  51  LEU LEU A ? n 
A 1  52 GLY  52 52  52  GLY GLY A ? n 
A 1  53 MET  53 53  53  MET MET A ? n 
A 1  54 HIS  54 54  54  HIS HIS A ? n 
A 1  55 SER  55 55  55  SER SER A ? n 
A 1  56 LYS  56 56  56  LYS LYS A ? n 
A 1  57 LYS  57 57  57  LYS LYS A ? n 
A 1  58 VAL  58 58  58  VAL VAL A ? n 
A 1  59 PRO  59 59  59  PRO PRO A ? n 
A 1  60 ASN  60 60  60  ASN ASN A ? n 
A 1  61 LYS  61 61  61  LYS LYS A ? n 
A 1  62 ASP  62 62  62  ASP ASP A ? n 
A 1  63 ARG  63 63  63  ARG ARG A ? n 
A 1  64 ARG  64 64  64  ARG ARG A ? n 
A 1  65 ARG  65 65  65  ARG ARG A ? n 
A 1  66 ARG  66 66  66  ARG ARG A ? n 
A 1  67 VAL  67 67  67  VAL VAL A ? n 
A 1  68 PRO  68 68  68  PRO PRO A ? n 
A 1  69 LYS  69 69  69  LYS LYS A ? n 
A 1  70 GLU  70 70  70  GLU GLU A ? n 
A 1  71 LYS  71 71  71  LYS LYS A ? n 
A 1  72 PHE  72 72  72  PHE PHE A ? n 
A 1  73 PHE  73 73  73  PHE PHE A ? n 
A 1  74 CYS  74 74  74  CYS CYS A ? n 
A 1  75 ASP  75 75  75  ASP ASP A ? n 
A 1  76 SER  76 76  76  SER SER A ? n 
A 1  77 SER  77 77  77  SER SER A ? n 
A 1  78 ASN  78 78  78  ASN ASN A ? n 
A 1  79 TYR  79 79  79  TYR TYR A ? n 
A 1  80 THR  80 80  80  THR THR A ? n 
A 1  81 LYS  81 81  81  LYS LYS A ? n 
A 1  82 TRP  82 82  82  TRP TRP A ? n 
A 1  83 ASN  83 83  83  ASN ASN A ? n 
A 1  84 LYS  84 84  84  LYS LYS A ? n 
A 1  85 ASP  85 85  85  ASP ASP A ? n 
A 1  86 ILE  86 86  86  ILE ILE A ? n 
A 1  87 MET  87 87  87  MET MET A ? n 
A 1  88 LEU  88 88  88  LEU LEU A ? n 
A 1  89 ILE  89 89  89  ILE ILE A ? n 
A 1  90 ARG  90 90  90  ARG ARG A ? n 
A 1  91 LEU  91 91  91  LEU LEU A ? n 
A 1  92 ASN  92 92  92  ASN ASN A ? n 
A 1  93 ARG  93 93  93  ARG ARG A ? n 
A 1  94 PRO  94 94  94  PRO PRO A ? n 
A 1  95 VAL  95 95  95  VAL VAL A ? n 
A 1  96 ARG  96 96  96  ARG ARG A ? n 
A 1  97 LYS  97 97  97  LYS LYS A ? n 
A 1  98 SER  98 98  98  SER SER A ? n 
A 1  99 ALA  99 99  99  ALA ALA A ? n 
A 1 100 HIS 100 100 100 HIS HIS A ? n 
A 1 101 ILE 101 101 101 ILE ILE A ? n 
A 1 102 ALA 102 102 102 ALA ALA A ? n 
A 1 103 PRO 103 103 103 PRO PRO A ? n 
A 1 104 LEU 104 104 104 LEU LEU A ? n 
A 1 105 SER 105 105 105 SER SER A ? n 
A 1 106 LEU 106 106 106 LEU LEU A ? n 
A 1 107 PRO 107 107 107 PRO PRO A ? n 
A 1 108 SER 108 108 108 SER SER A ? n 
A 1 109 SER 109 109 109 SER SER A ? n 
A 1 110 PRO 110 110 110 PRO PRO A ? n 
A 1 111 PRO 111 111 111 PRO PRO A ? n 
A 1 112 SER 112 112 112 SER SER A ? n 
A 1 113 VAL 113 113 113 VAL VAL A ? n 
A 1 114 GLY 114 114 114 GLY GLY A ? n 
A 1 115 SER 115 115 115 SER SER A ? n 
A 1 116 VAL 116 116 116 VAL VAL A ? n 
A 1 117 CYS 117 117 117 CYS CYS A ? n 
A 1 118 ARG 118 118 118 ARG ARG A ? n 
A 1 119 ILE 119 119 119 ILE ILE A ? n 
A 1 120 MET 120 120 120 MET MET A ? n 
A 1 121 GLY 121 121 121 GLY GLY A ? n 
A 1 122 TRP 122 122 122 TRP TRP A ? n 
A 1 123 GLY 123 123 123 GLY GLY A ? n 
A 1 124 THR 124 124 124 THR THR A ? n 
A 1 125 ILE 125 125 125 ILE ILE A ? n 
A 1 126 SER 126 126 126 SER SER A ? n 
A 1 127 PRO 127 127 127 PRO PRO A ? n 
A 1 128 THR 128 128 128 THR THR A ? n 
A 1 129 LYS 129 129 129 LYS LYS A ? n 
A 1 130 VAL 130 130 130 VAL VAL A ? n 
A 1 131 THR 131 131 131 THR THR A ? n 
A 1 132 LEU 132 132 132 LEU LEU A ? n 
A 1 133 PRO 133 133 133 PRO PRO A ? n 
A 1 134 ASP 134 134 134 ASP ASP A ? n 
A 1 135 VAL 135 135 135 VAL VAL A ? n 
A 1 136 PRO 136 136 136 PRO PRO A ? n 
A 1 137 ARG 137 137 137 ARG ARG A ? n 
A 1 138 CYS 138 138 138 CYS CYS A ? n 
A 1 139 ALA 139 139 139 ALA ALA A ? n 
A 1 140 ASN 140 140 140 ASN ASN A ? n 
A 1 141 ILE 141 141 141 ILE ILE A ? n 
A 1 142 ASN 142 142 142 ASN ASN A ? n 
A 1 143 LEU 143 143 143 LEU LEU A ? n 
A 1 144 LEU 144 144 144 LEU LEU A ? n 
A 1 145 ASP 145 145 145 ASP ASP A ? n 
A 1 146 TYR 146 146 146 TYR TYR A ? n 
A 1 147 GLU 147 147 147 GLU GLU A ? n 
A 1 148 VAL 148 148 148 VAL VAL A ? n 
A 1 149 CYS 149 149 149 CYS CYS A ? n 
A 1 150 ARG 150 150 150 ARG ARG A ? n 
A 1 151 ALA 151 151 151 ALA ALA A ? n 
A 1 152 ALA 152 152 152 ALA ALA A ? n 
A 1 153 TYR 153 153 153 TYR TYR A ? n 
A 1 154 PRO 154 154 154 PRO PRO A ? n 
A 1 155 GLU 155 155 155 GLU GLU A ? n 
A 1 156 PRO 156 156 156 PRO PRO A ? n 
A 1 157 ALA 157 157 157 ALA ALA A ? n 
A 1 158 THR 158 158 158 THR THR A ? n 
A 1 159 SER 159 159 159 SER SER A ? n 
A 1 160 ARG 160 160 160 ARG ARG A ? n 
A 1 161 THR 161 161 161 THR THR A ? n 
A 1 162 LEU 162 162 162 LEU LEU A ? n 
A 1 163 CYS 163 163 163 CYS CYS A ? n 
A 1 164 ALA 164 164 164 ALA ALA A ? n 
A 1 165 GLY 165 165 165 GLY GLY A ? n 
A 1 166 ILE 166 166 166 ILE ILE A ? n 
A 1 167 LEU 167 167 167 LEU LEU A ? n 
A 1 168 GLU 168 168 168 GLU GLU A ? n 
A 1 169 GLY 169 169 169 GLY GLY A ? n 
A 1 170 GLY 170 170 170 GLY GLY A ? n 
A 1 171 LYS 171 171 171 LYS LYS A ? n 
A 1 172 ASP 172 172 172 ASP ASP A ? n 
A 1 173 SER 173 173 173 SER SER A ? n 
A 1 174 CYS 174 174 174 CYS CYS A ? n 
A 1 175 GLY 175 175 175 GLY GLY A ? n 
A 1 176 GLY 176 176 176 GLY GLY A ? n 
A 1 177 ASP 177 177 177 ASP ASP A ? n 
A 1 178 SER 178 178 178 SER SER A ? n 
A 1 179 GLY 179 179 179 GLY GLY A ? n 
A 1 180 GLY 180 180 180 GLY GLY A ? n 
A 1 181 PRO 181 181 181 PRO PRO A ? n 
A 1 182 LEU 182 182 182 LEU LEU A ? n 
A 1 183 ILE 183 183 183 ILE ILE A ? n 
A 1 184 CYS 184 184 184 CYS CYS A ? n 
A 1 185 ASN 185 185 185 ASN ASN A ? n 
A 1 186 GLY 186 186 186 GLY GLY A ? n 
A 1 187 GLN 187 187 187 GLN GLN A ? n 
A 1 188 PHE 188 188 188 PHE PHE A ? n 
A 1 189 GLN 189 189 189 GLN GLN A ? n 
A 1 190 GLY 190 190 190 GLY GLY A ? n 
A 1 191 ILE 191 191 191 ILE ILE A ? n 
A 1 192 VAL 192 192 192 VAL VAL A ? n 
A 1 193 SER 193 193 193 SER SER A ? n 
A 1 194 TRP 194 194 194 TRP TRP A ? n 
A 1 195 GLY 195 195 195 GLY GLY A ? n 
A 1 196 GLY 196 196 196 GLY GLY A ? n 
A 1 197 ASP 197 197 197 ASP ASP A ? n 
A 1 198 PRO 198 198 198 PRO PRO A ? n 
A 1 199 CYS 199 199 199 CYS CYS A ? n 
A 1 200 ALA 200 200 200 ALA ALA A ? n 
A 1 201 GLN 201 201 201 GLN GLN A ? n 
A 1 202 PRO 202 202 202 PRO PRO A ? n 
A 1 203 HIS 203 203 203 HIS HIS A ? n 
A 1 204 GLU 204 204 204 GLU GLU A ? n 
A 1 205 PRO 205 205 205 PRO PRO A ? n 
A 1 206 GLY 206 206 206 GLY GLY A ? n 
A 1 207 LEU 207 207 207 LEU LEU A ? n 
A 1 208 TYR 208 208 208 TYR TYR A ? n 
A 1 209 THR 209 209 209 THR THR A ? n 
A 1 210 ASN 210 210 210 ASN ASN A ? n 
A 1 211 VAL 211 211 211 VAL VAL A ? n 
A 1 212 PHE 212 212 212 PHE PHE A ? n 
A 1 213 ASP 213 213 213 ASP ASP A ? n 
A 1 214 HIS 214 214 214 HIS HIS A ? n 
A 1 215 LEU 215 215 215 LEU LEU A ? n 
A 1 216 ASP 216 216 216 ASP ASP A ? n 
A 1 217 TRP 217 217 217 TRP TRP A ? n 
A 1 218 ILE 218 218 218 ILE ILE A ? n 
A 1 219 LYS 219 219 219 LYS LYS A ? n 
A 1 220 GLY 220 220 220 GLY GLY A ? n 
A 1 221 ILE 221 221 221 ILE ILE A ? n 
A 1 222 ILE 222 222 222 ILE ILE A ? n 
A 1 223 ALA 223 223 223 ALA ALA A ? n 
A 1 224 GLY 224 224 224 GLY GLY A ? n 
A 1 225 ASN 225 225 225 ASN ASN A ? n 
# 
loop_
_atom_site.group_PDB 
_atom_site.id 
_atom_site.type_symbol 
_atom_site.label_atom_id 
_atom_site.label_alt_id 
_atom_site.label_comp_id 
_atom_site.label_asym_id 
_atom_site.label_entity_id 
_atom_site.label_seq_id 
_atom_site.pdbx_PDB_ins_code 
_atom_site.Cartn_x 
_atom_site.Cartn_y 
_atom_site.Cartn_z 
_atom_site.occupancy 
_atom_site.B_iso_or_equiv 
_atom_site.pdbx_formal_charge 
_atom_site.auth_seq_id 
_atom_site.auth_comp_id 
_atom_site.auth_asym_id 
_atom_site.auth_atom_id 
_atom_site.pdbx_PDB_model_num 
ATOM 1    N N   ? LEU A 1   1 ?   7.399  -7.980  -0.557 1.000 71.840 ? 1   LEU A N   1 
ATOM 2    C CA  ? LEU A 1   1 ?   7.297  -9.366  -0.999 1.000 71.840 ? 1   LEU A CA  1 
ATOM 3    C C   ? LEU A 1   1 ?   5.968  -9.978  -0.568 1.000 71.840 ? 1   LEU A C   1 
ATOM 4    C CB  ? LEU A 1   1 ?   8.457 -10.194  -0.440 1.000 71.840 ? 1   LEU A CB  1 
ATOM 5    O O   ? LEU A 1   1 ?   5.465  -9.679   0.518 1.000 71.840 ? 1   LEU A O   1 
ATOM 6    C CG  ? LEU A 1   1 ?   8.537 -11.649  -0.902 1.000 71.840 ? 1   LEU A CG  1 
ATOM 7    C CD1 ? LEU A 1   1 ?   9.842 -11.897  -1.651 1.000 71.840 ? 1   LEU A CD1 1 
ATOM 8    C CD2 ? LEU A 1   1 ?   8.408 -12.596   0.286 1.000 71.840 ? 1   LEU A CD2 1 
ATOM 9    N N   ? ILE A 1   2 ?   5.401 -10.769  -1.432 1.000 89.700 ? 2   ILE A N   1 
ATOM 10   C CA  ? ILE A 1   2 ?   4.257 -11.630  -1.151 1.000 89.700 ? 2   ILE A CA  1 
ATOM 11   C C   ? ILE A 1   2 ?   4.727 -13.073  -0.983 1.000 89.700 ? 2   ILE A C   1 
ATOM 12   C CB  ? ILE A 1   2 ?   3.194 -11.539  -2.269 1.000 89.700 ? 2   ILE A CB  1 
ATOM 13   O O   ? ILE A 1   2 ?   5.166 -13.706  -1.946 1.000 89.700 ? 2   ILE A O   1 
ATOM 14   C CG1 ? ILE A 1   2 ?   2.784 -10.080  -2.499 1.000 89.700 ? 2   ILE A CG1 1 
ATOM 15   C CG2 ? ILE A 1   2 ?   1.977 -12.403  -1.928 1.000 89.700 ? 2   ILE A CG2 1 
ATOM 16   C CD1 ? ILE A 1   2 ?   2.195  -9.402  -1.270 1.000 89.700 ? 2   ILE A CD1 1 
ATOM 17   N N   ? ILE A 1   3 ?   4.959 -13.542   0.294 1.000 91.670 ? 3   ILE A N   1 
ATOM 18   C CA  ? ILE A 1   3 ?   5.340 -14.922   0.574 1.000 91.670 ? 3   ILE A CA  1 
ATOM 19   C C   ? ILE A 1   3 ?   4.225 -15.866   0.132 1.000 91.670 ? 3   ILE A C   1 
ATOM 20   C CB  ? ILE A 1   3 ?   5.654 -15.128   2.073 1.000 91.670 ? 3   ILE A CB  1 
ATOM 21   O O   ? ILE A 1   3 ?   3.052 -15.636   0.435 1.000 91.670 ? 3   ILE A O   1 
ATOM 22   C CG1 ? ILE A 1   3 ?   6.821 -14.231   2.503 1.000 91.670 ? 3   ILE A CG1 1 
ATOM 23   C CG2 ? ILE A 1   3 ?   5.960 -16.601   2.363 1.000 91.670 ? 3   ILE A CG2 1 
ATOM 24   C CD1 ? ILE A 1   3 ?   7.138 -14.298   3.990 1.000 91.670 ? 3   ILE A CD1 1 
ATOM 25   N N   ? GLY A 1   4 ?   4.722 -16.914  -0.587 1.000 91.360 ? 4   GLY A N   1 
ATOM 26   C CA  ? GLY A 1   4 ?   3.744 -17.906  -1.005 1.000 91.360 ? 4   GLY A CA  1 
ATOM 27   C C   ? GLY A 1   4 ?   2.979 -17.501  -2.251 1.000 91.360 ? 4   GLY A C   1 
ATOM 28   O O   ? GLY A 1   4 ?   2.007 -18.157  -2.629 1.000 91.360 ? 4   GLY A O   1 
ATOM 29   N N   ? GLY A 1   5 ?   3.422 -16.245  -2.904 1.000 92.690 ? 5   GLY A N   1 
ATOM 30   C CA  ? GLY A 1   5 ?   2.799 -15.757  -4.124 1.000 92.690 ? 5   GLY A CA  1 
ATOM 31   C C   ? GLY A 1   5 ?   3.534 -16.182  -5.381 1.000 92.690 ? 5   GLY A C   1 
ATOM 32   O O   ? GLY A 1   5 ?   4.625 -16.750  -5.306 1.000 92.690 ? 5   GLY A O   1 
ATOM 33   N N   ? ASP A 1   6 ?   2.939 -15.965  -6.556 1.000 94.060 ? 6   ASP A N   1 
ATOM 34   C CA  ? ASP A 1   6 ?   3.513 -16.169  -7.882 1.000 94.060 ? 6   ASP A CA  1 
ATOM 35   C C   ? ASP A 1   6 ?   3.685 -14.840  -8.616 1.000 94.060 ? 6   ASP A C   1 
ATOM 36   C CB  ? ASP A 1   6 ?   2.639 -17.116  -8.707 1.000 94.060 ? 6   ASP A CB  1 
ATOM 37   O O   ? ASP A 1   6 ?   3.073 -13.836  -8.244 1.000 94.060 ? 6   ASP A O   1 
ATOM 38   C CG  ? ASP A 1   6 ?   2.461 -18.476  -8.056 1.000 94.060 ? 6   ASP A CG  1 
ATOM 39   O OD1 ? ASP A 1   6 ?   3.473 -19.142  -7.748 1.000 94.060 ? 6   ASP A OD1 1 
ATOM 40   O OD2 ? ASP A 1   6 ?   1.299 -18.888  -7.852 1.000 94.060 ? 6   ASP A OD2 1 
ATOM 41   N N   ? GLU A 1   7 ?   4.612 -14.927  -9.561 1.000 94.660 ? 7   GLU A N   1 
ATOM 42   C CA  ? GLU A 1   7 ?   4.759 -13.741 -10.399 1.000 94.660 ? 7   GLU A CA  1 
ATOM 43   C C   ? GLU A 1   7 ?   3.406 -13.258 -10.914 1.000 94.660 ? 7   GLU A C   1 
ATOM 44   C CB  ? GLU A 1   7 ?   5.698 -14.026 -11.574 1.000 94.660 ? 7   GLU A CB  1 
ATOM 45   O O   ? GLU A 1   7 ?   2.602 -14.053 -11.404 1.000 94.660 ? 7   GLU A O   1 
ATOM 46   C CG  ? GLU A 1   7 ?   5.990 -12.807 -12.437 1.000 94.660 ? 7   GLU A CG  1 
ATOM 47   C CD  ? GLU A 1   7 ?   6.980 -13.088 -13.556 1.000 94.660 ? 7   GLU A CD  1 
ATOM 48   O OE1 ? GLU A 1   7 ?   6.859 -12.475 -14.641 1.000 94.660 ? 7   GLU A OE1 1 
ATOM 49   O OE2 ? GLU A 1   7 ?   7.883 -13.928 -13.347 1.000 94.660 ? 7   GLU A OE2 1 
ATOM 50   N N   ? CYS A 1   8 ?   3.181 -11.913 -10.687 1.000 93.220 ? 8   CYS A N   1 
ATOM 51   C CA  ? CYS A 1   8 ?   1.955 -11.310 -11.199 1.000 93.220 ? 8   CYS A CA  1 
ATOM 52   C C   ? CYS A 1   8 ?   1.960 -11.275 -12.723 1.000 93.220 ? 8   CYS A C   1 
ATOM 53   C CB  ? CYS A 1   8 ?   1.783  -9.895 -10.648 1.000 93.220 ? 8   CYS A CB  1 
ATOM 54   O O   ? CYS A 1   8 ?   3.005 -11.060 -13.340 1.000 93.220 ? 8   CYS A O   1 
ATOM 55   S SG  ? CYS A 1   8 ?   1.584  -9.831  -8.854 1.000 93.220 ? 8   CYS A SG  1 
ATOM 56   N N   ? ASN A 1   9 ?   0.784 -11.462 -13.324 1.000 91.390 ? 9   ASN A N   1 
ATOM 57   C CA  ? ASN A 1   9 ?   0.613 -11.261 -14.759 1.000 91.390 ? 9   ASN A CA  1 
ATOM 58   C C   ? ASN A 1   9 ?   0.844  -9.804 -15.152 1.000 91.390 ? 9   ASN A C   1 
ATOM 59   C CB  ? ASN A 1   9 ?  -0.778 -11.717 -15.204 1.000 91.390 ? 9   ASN A CB  1 
ATOM 60   O O   ? ASN A 1   9 ?   0.327  -8.893 -14.504 1.000 91.390 ? 9   ASN A O   1 
ATOM 61   C CG  ? ASN A 1   9 ?  -0.942 -11.705 -16.711 1.000 91.390 ? 9   ASN A CG  1 
ATOM 62   N ND2 ? ASN A 1   9 ?  -1.192 -12.874 -17.289 1.000 91.390 ? 9   ASN A ND2 1 
ATOM 63   O OD1 ? ASN A 1   9 ?  -0.844 -10.655 -17.351 1.000 91.390 ? 9   ASN A OD1 1 
ATOM 64   N N   ? ILE A 1  10 ?   1.606  -9.493 -16.214 1.000 88.820 ? 10  ILE A N   1 
ATOM 65   C CA  ? ILE A 1  10 ?   2.025  -8.163 -16.644 1.000 88.820 ? 10  ILE A CA  1 
ATOM 66   C C   ? ILE A 1  10 ?   0.798  -7.318 -16.977 1.000 88.820 ? 10  ILE A C   1 
ATOM 67   C CB  ? ILE A 1  10 ?   2.972  -8.237 -17.863 1.000 88.820 ? 10  ILE A CB  1 
ATOM 68   O O   ? ILE A 1  10 ?   0.824  -6.093 -16.836 1.000 88.820 ? 10  ILE A O   1 
ATOM 69   C CG1 ? ILE A 1  10 ?   3.565  -6.855 -18.163 1.000 88.820 ? 10  ILE A CG1 1 
ATOM 70   C CG2 ? ILE A 1  10 ?   2.236  -8.794 -19.086 1.000 88.820 ? 10  ILE A CG2 1 
ATOM 71   C CD1 ? ILE A 1  10 ?   4.710  -6.878 -19.166 1.000 88.820 ? 10  ILE A CD1 1 
ATOM 72   N N   ? ASN A 1  11 ?  -0.361  -7.879 -17.227 1.000 87.190 ? 11  ASN A N   1 
ATOM 73   C CA  ? ASN A 1  11 ?  -1.529  -7.119 -17.658 1.000 87.190 ? 11  ASN A CA  1 
ATOM 74   C C   ? ASN A 1  11 ?  -2.617  -7.108 -16.587 1.000 87.190 ? 11  ASN A C   1 
ATOM 75   C CB  ? ASN A 1  11 ?  -2.081  -7.681 -18.970 1.000 87.190 ? 11  ASN A CB  1 
ATOM 76   O O   ? ASN A 1  11 ?  -3.721  -6.613 -16.823 1.000 87.190 ? 11  ASN A O   1 
ATOM 77   C CG  ? ASN A 1  11 ?  -1.104  -7.544 -20.120 1.000 87.190 ? 11  ASN A CG  1 
ATOM 78   N ND2 ? ASN A 1  11 ?  -1.018  -8.576 -20.951 1.000 87.190 ? 11  ASN A ND2 1 
ATOM 79   O OD1 ? ASN A 1  11 ?  -0.430  -6.520 -20.261 1.000 87.190 ? 11  ASN A OD1 1 
ATOM 80   N N   ? GLU A 1  12 ?  -2.363  -7.546 -15.476 1.000 88.400 ? 12  GLU A N   1 
ATOM 81   C CA  ? GLU A 1  12 ?  -3.407  -7.771 -14.482 1.000 88.400 ? 12  GLU A CA  1 
ATOM 82   C C   ? GLU A 1  12 ?  -3.441  -6.646 -13.452 1.000 88.400 ? 12  GLU A C   1 
ATOM 83   C CB  ? GLU A 1  12 ?  -3.202  -9.118 -13.783 1.000 88.400 ? 12  GLU A CB  1 
ATOM 84   O O   ? GLU A 1  12 ?  -4.442  -6.465 -12.755 1.000 88.400 ? 12  GLU A O   1 
ATOM 85   C CG  ? GLU A 1  12 ?  -3.656 -10.314 -14.606 1.000 88.400 ? 12  GLU A CG  1 
ATOM 86   C CD  ? GLU A 1  12 ?  -3.553 -11.633 -13.857 1.000 88.400 ? 12  GLU A CD  1 
ATOM 87   O OE1 ? GLU A 1  12 ?  -4.025 -12.667 -14.381 1.000 88.400 ? 12  GLU A OE1 1 
ATOM 88   O OE2 ? GLU A 1  12 ?  -2.997 -11.631 -12.736 1.000 88.400 ? 12  GLU A OE2 1 
ATOM 89   N N   ? HIS A 1  13 ?  -2.458  -5.702 -13.465 1.000 92.260 ? 13  HIS A N   1 
ATOM 90   C CA  ? HIS A 1  13 ?  -2.395  -4.741 -12.370 1.000 92.260 ? 13  HIS A CA  1 
ATOM 91   C C   ? HIS A 1  13 ?  -1.918  -3.378 -12.859 1.000 92.260 ? 13  HIS A C   1 
ATOM 92   C CB  ? HIS A 1  13 ?  -1.475  -5.253 -11.260 1.000 92.260 ? 13  HIS A CB  1 
ATOM 93   O O   ? HIS A 1  13 ?  -0.901  -2.866 -12.386 1.000 92.260 ? 13  HIS A O   1 
ATOM 94   C CG  ? HIS A 1  13 ?  -0.199  -5.848 -11.766 1.000 92.260 ? 13  HIS A CG  1 
ATOM 95   C CD2 ? HIS A 1  13 ?   0.494  -6.939 -11.363 1.000 92.260 ? 13  HIS A CD2 1 
ATOM 96   N ND1 ? HIS A 1  13 ?   0.512  -5.304 -12.814 1.000 92.260 ? 13  HIS A ND1 1 
ATOM 97   C CE1 ? HIS A 1  13 ?   1.589  -6.038 -13.035 1.000 92.260 ? 13  HIS A CE1 1 
ATOM 98   N NE2 ? HIS A 1  13 ?   1.602  -7.036 -12.168 1.000 92.260 ? 13  HIS A NE2 1 
ATOM 99   N N   ? PRO A 1  14 ?  -2.598  -2.743 -13.715 1.000 95.660 ? 14  PRO A N   1 
ATOM 100  C CA  ? PRO A 1  14 ?  -2.226  -1.445 -14.282 1.000 95.660 ? 14  PRO A CA  1 
ATOM 101  C C   ? PRO A 1  14 ?  -2.301  -0.312 -13.261 1.000 95.660 ? 14  PRO A C   1 
ATOM 102  C CB  ? PRO A 1  14 ?  -3.253  -1.241 -15.399 1.000 95.660 ? 14  PRO A CB  1 
ATOM 103  O O   ? PRO A 1  14 ?  -1.770   0.776 -13.500 1.000 95.660 ? 14  PRO A O   1 
ATOM 104  C CG  ? PRO A 1  14 ?  -4.437  -2.052 -14.983 1.000 95.660 ? 14  PRO A CG  1 
ATOM 105  C CD  ? PRO A 1  14 ?  -3.947  -3.283 -14.275 1.000 95.660 ? 14  PRO A CD  1 
ATOM 106  N N   ? PHE A 1  15 ?  -2.790  -0.570 -12.091 1.000 97.160 ? 15  PHE A N   1 
ATOM 107  C CA  ? PHE A 1  15 ?  -2.949   0.402 -11.015 1.000 97.160 ? 15  PHE A CA  1 
ATOM 108  C C   ? PHE A 1  15 ?  -1.762   0.352 -10.060 1.000 97.160 ? 15  PHE A C   1 
ATOM 109  C CB  ? PHE A 1  15 ?  -4.250   0.148 -10.248 1.000 97.160 ? 15  PHE A CB  1 
ATOM 110  O O   ? PHE A 1  15 ?  -1.597   1.238  -9.219 1.000 97.160 ? 15  PHE A O   1 
ATOM 111  C CG  ? PHE A 1  15 ?  -4.456  -1.292  -9.862 1.000 97.160 ? 15  PHE A CG  1 
ATOM 112  C CD1 ? PHE A 1  15 ?  -5.301  -2.111 -10.602 1.000 97.160 ? 15  PHE A CD1 1 
ATOM 113  C CD2 ? PHE A 1  15 ?  -3.804  -1.828  -8.758 1.000 97.160 ? 15  PHE A CD2 1 
ATOM 114  C CE1 ? PHE A 1  15 ?  -5.493  -3.444 -10.247 1.000 97.160 ? 15  PHE A CE1 1 
ATOM 115  C CE2 ? PHE A 1  15 ?  -3.992  -3.159  -8.398 1.000 97.160 ? 15  PHE A CE2 1 
ATOM 116  C CZ  ? PHE A 1  15 ?  -4.837  -3.965  -9.143 1.000 97.160 ? 15  PHE A CZ  1 
ATOM 117  N N   ? LEU A 1  16 ?  -0.998  -0.727 -10.091 1.000 97.220 ? 16  LEU A N   1 
ATOM 118  C CA  ? LEU A 1  16 ?   0.098  -0.945  -9.153 1.000 97.220 ? 16  LEU A CA  1 
ATOM 119  C C   ? LEU A 1  16 ?   1.217   0.066  -9.380 1.000 97.220 ? 16  LEU A C   1 
ATOM 120  C CB  ? LEU A 1  16 ?   0.645  -2.368  -9.289 1.000 97.220 ? 16  LEU A CB  1 
ATOM 121  O O   ? LEU A 1  16 ?   1.693   0.229 -10.506 1.000 97.220 ? 16  LEU A O   1 
ATOM 122  C CG  ? LEU A 1  16 ?   1.732  -2.775  -8.292 1.000 97.220 ? 16  LEU A CG  1 
ATOM 123  C CD1 ? LEU A 1  16 ?   1.184  -2.742  -6.869 1.000 97.220 ? 16  LEU A CD1 1 
ATOM 124  C CD2 ? LEU A 1  16 ?   2.275  -4.159  -8.629 1.000 97.220 ? 16  LEU A CD2 1 
ATOM 125  N N   ? VAL A 1  17 ?   1.639   0.691  -8.314 1.000 97.220 ? 17  VAL A N   1 
ATOM 126  C CA  ? VAL A 1  17 ?   2.651   1.741  -8.357 1.000 97.220 ? 17  VAL A CA  1 
ATOM 127  C C   ? VAL A 1  17 ?   3.855   1.334  -7.510 1.000 97.220 ? 17  VAL A C   1 
ATOM 128  C CB  ? VAL A 1  17 ?   2.087   3.093  -7.866 1.000 97.220 ? 17  VAL A CB  1 
ATOM 129  O O   ? VAL A 1  17 ?   3.695   0.809  -6.405 1.000 97.220 ? 17  VAL A O   1 
ATOM 130  C CG1 ? VAL A 1  17 ?   3.195   4.141  -7.779 1.000 97.220 ? 17  VAL A CG1 1 
ATOM 131  C CG2 ? VAL A 1  17 ?   0.968   3.570  -8.790 1.000 97.220 ? 17  VAL A CG2 1 
ATOM 132  N N   ? LEU A 1  18 ?   5.047   1.555  -8.094 1.000 96.440 ? 18  LEU A N   1 
ATOM 133  C CA  ? LEU A 1  18 ?   6.279   1.383  -7.333 1.000 96.440 ? 18  LEU A CA  1 
ATOM 134  C C   ? LEU A 1  18 ?   6.803   2.726  -6.836 1.000 96.440 ? 18  LEU A C   1 
ATOM 135  C CB  ? LEU A 1  18 ?   7.344   0.689  -8.186 1.000 96.440 ? 18  LEU A CB  1 
ATOM 136  O O   ? LEU A 1  18 ?   7.075   3.625  -7.636 1.000 96.440 ? 18  LEU A O   1 
ATOM 137  C CG  ? LEU A 1  18 ?   8.680   0.401  -7.499 1.000 96.440 ? 18  LEU A CG  1 
ATOM 138  C CD1 ? LEU A 1  18 ?   8.471  -0.510  -6.294 1.000 96.440 ? 18  LEU A CD1 1 
ATOM 139  C CD2 ? LEU A 1  18 ?   9.664  -0.223  -8.483 1.000 96.440 ? 18  LEU A CD2 1 
ATOM 140  N N   ? VAL A 1  19 ?   6.932   2.807  -5.511 1.000 96.680 ? 19  VAL A N   1 
ATOM 141  C CA  ? VAL A 1  19 ?   7.406   4.032  -4.875 1.000 96.680 ? 19  VAL A CA  1 
ATOM 142  C C   ? VAL A 1  19 ?   8.807   3.813  -4.310 1.000 96.680 ? 19  VAL A C   1 
ATOM 143  C CB  ? VAL A 1  19 ?   6.447   4.497  -3.756 1.000 96.680 ? 19  VAL A CB  1 
ATOM 144  O O   ? VAL A 1  19 ?   9.009   2.952  -3.450 1.000 96.680 ? 19  VAL A O   1 
ATOM 145  C CG1 ? VAL A 1  19 ?   6.947   5.793  -3.120 1.000 96.680 ? 19  VAL A CG1 1 
ATOM 146  C CG2 ? VAL A 1  19 ?   5.034   4.679  -4.307 1.000 96.680 ? 19  VAL A CG2 1 
ATOM 147  N N   ? TYR A 1  20 ?   9.771   4.610  -4.869 1.000 95.420 ? 20  TYR A N   1 
ATOM 148  C CA  ? TYR A 1  20 ?  11.123   4.649  -4.321 1.000 95.420 ? 20  TYR A CA  1 
ATOM 149  C C   ? TYR A 1  20 ?  11.333   5.900  -3.477 1.000 95.420 ? 20  TYR A C   1 
ATOM 150  C CB  ? TYR A 1  20 ?  12.161   4.598  -5.446 1.000 95.420 ? 20  TYR A CB  1 
ATOM 151  O O   ? TYR A 1  20 ?  10.977   7.005  -3.893 1.000 95.420 ? 20  TYR A O   1 
ATOM 152  C CG  ? TYR A 1  20 ?  12.380   3.214  -6.008 1.000 95.420 ? 20  TYR A CG  1 
ATOM 153  C CD1 ? TYR A 1  20 ?  12.985   2.219  -5.243 1.000 95.420 ? 20  TYR A CD1 1 
ATOM 154  C CD2 ? TYR A 1  20 ?  11.984   2.899  -7.303 1.000 95.420 ? 20  TYR A CD2 1 
ATOM 155  C CE1 ? TYR A 1  20 ?  13.191   0.943  -5.757 1.000 95.420 ? 20  TYR A CE1 1 
ATOM 156  C CE2 ? TYR A 1  20 ?  12.185   1.626  -7.827 1.000 95.420 ? 20  TYR A CE2 1 
ATOM 157  O OH  ? TYR A 1  20 ?  12.989  -0.605  -7.561 1.000 95.420 ? 20  TYR A OH  1 
ATOM 158  C CZ  ? TYR A 1  20 ?  12.788   0.656  -7.047 1.000 95.420 ? 20  TYR A CZ  1 
ATOM 159  N N   ? TYR A 1  21 ?  11.830   5.632  -2.321 1.000 94.140 ? 21  TYR A N   1 
ATOM 160  C CA  ? TYR A 1  21 ?  12.235   6.770  -1.504 1.000 94.140 ? 21  TYR A CA  1 
ATOM 161  C C   ? TYR A 1  21 ?  13.508   6.456  -0.725 1.000 94.140 ? 21  TYR A C   1 
ATOM 162  C CB  ? TYR A 1  21 ?  11.115   7.164  -0.536 1.000 94.140 ? 21  TYR A CB  1 
ATOM 163  O O   ? TYR A 1  21 ?  13.668   5.349  -0.207 1.000 94.140 ? 21  TYR A O   1 
ATOM 164  C CG  ? TYR A 1  21 ?  10.799   6.103   0.490 1.000 94.140 ? 21  TYR A CG  1 
ATOM 165  C CD1 ? TYR A 1  21 ?   9.892   5.084   0.210 1.000 94.140 ? 21  TYR A CD1 1 
ATOM 166  C CD2 ? TYR A 1  21 ?  11.406   6.118   1.742 1.000 94.140 ? 21  TYR A CD2 1 
ATOM 167  C CE1 ? TYR A 1  21 ?   9.595   4.105   1.153 1.000 94.140 ? 21  TYR A CE1 1 
ATOM 168  C CE2 ? TYR A 1  21 ?  11.117   5.145   2.693 1.000 94.140 ? 21  TYR A CE2 1 
ATOM 169  O OH  ? TYR A 1  21 ?   9.923   3.178   3.327 1.000 94.140 ? 21  TYR A OH  1 
ATOM 170  C CZ  ? TYR A 1  21 ?  10.213   4.144   2.389 1.000 94.140 ? 21  TYR A CZ  1 
ATOM 171  N N   ? ASP A 1  22 ?  14.293   7.415  -0.791 1.000 91.240 ? 22  ASP A N   1 
ATOM 172  C CA  ? ASP A 1  22 ?  15.601   7.168  -0.191 1.000 91.240 ? 22  ASP A CA  1 
ATOM 173  C C   ? ASP A 1  22 ?  16.161   5.817  -0.631 1.000 91.240 ? 22  ASP A C   1 
ATOM 174  C CB  ? ASP A 1  22 ?  15.510   7.228   1.335 1.000 91.240 ? 22  ASP A CB  1 
ATOM 175  O O   ? ASP A 1  22 ?  16.290   5.553  -1.828 1.000 91.240 ? 22  ASP A O   1 
ATOM 176  C CG  ? ASP A 1  22 ?  14.957   8.547   1.845 1.000 91.240 ? 22  ASP A CG  1 
ATOM 177  O OD1 ? ASP A 1  22 ?  15.339   9.613   1.318 1.000 91.240 ? 22  ASP A OD1 1 
ATOM 178  O OD2 ? ASP A 1  22 ?  14.132   8.519   2.785 1.000 91.240 ? 22  ASP A OD2 1 
ATOM 179  N N   ? ASP A 1  23 ?  16.545   4.789   0.385 1.000 89.930 ? 23  ASP A N   1 
ATOM 180  C CA  ? ASP A 1  23 ?  17.095   3.469   0.091 1.000 89.930 ? 23  ASP A CA  1 
ATOM 181  C C   ? ASP A 1  23 ?  16.032   2.384   0.245 1.000 89.930 ? 23  ASP A C   1 
ATOM 182  C CB  ? ASP A 1  23 ?  18.288   3.170   1.001 1.000 89.930 ? 23  ASP A CB  1 
ATOM 183  O O   ? ASP A 1  23 ?  16.353   1.195   0.288 1.000 89.930 ? 23  ASP A O   1 
ATOM 184  C CG  ? ASP A 1  23 ?  19.484   4.065   0.724 1.000 89.930 ? 23  ASP A CG  1 
ATOM 185  O OD1 ? ASP A 1  23 ?  19.746   4.384  -0.456 1.000 89.930 ? 23  ASP A OD1 1 
ATOM 186  O OD2 ? ASP A 1  23 ?  20.171   4.450   1.694 1.000 89.930 ? 23  ASP A OD2 1 
ATOM 187  N N   ? TYR A 1  24 ?  14.698   2.870   0.271 1.000 91.200 ? 24  TYR A N   1 
ATOM 188  C CA  ? TYR A 1  24 ?  13.625   1.907   0.496 1.000 91.200 ? 24  TYR A CA  1 
ATOM 189  C C   ? TYR A 1  24 ?  12.642   1.904  -0.669 1.000 91.200 ? 24  TYR A C   1 
ATOM 190  C CB  ? TYR A 1  24 ?  12.888   2.220   1.801 1.000 91.200 ? 24  TYR A CB  1 
ATOM 191  O O   ? TYR A 1  24 ?  12.621   2.838  -1.474 1.000 91.200 ? 24  TYR A O   1 
ATOM 192  C CG  ? TYR A 1  24 ?  13.754   2.102   3.031 1.000 91.200 ? 24  TYR A CG  1 
ATOM 193  C CD1 ? TYR A 1  24 ?  13.951   0.871   3.653 1.000 91.200 ? 24  TYR A CD1 1 
ATOM 194  C CD2 ? TYR A 1  24 ?  14.377   3.220   3.575 1.000 91.200 ? 24  TYR A CD2 1 
ATOM 195  C CE1 ? TYR A 1  24 ?  14.747   0.757   4.788 1.000 91.200 ? 24  TYR A CE1 1 
ATOM 196  C CE2 ? TYR A 1  24 ?  15.175   3.119   4.710 1.000 91.200 ? 24  TYR A CE2 1 
ATOM 197  O OH  ? TYR A 1  24 ?  16.143   1.779   6.431 1.000 91.200 ? 24  TYR A OH  1 
ATOM 198  C CZ  ? TYR A 1  24 ?  15.354   1.885   5.308 1.000 91.200 ? 24  TYR A CZ  1 
ATOM 199  N N   ? GLN A 1  25 ?  11.869   0.832  -0.774 1.000 93.080 ? 25  GLN A N   1 
ATOM 200  C CA  ? GLN A 1  25 ?  10.779   0.747  -1.740 1.000 93.080 ? 25  GLN A CA  1 
ATOM 201  C C   ? GLN A 1  25 ?   9.462   0.398  -1.053 1.000 93.080 ? 25  GLN A C   1 
ATOM 202  C CB  ? GLN A 1  25 ?  11.099  -0.288  -2.820 1.000 93.080 ? 25  GLN A CB  1 
ATOM 203  O O   ? GLN A 1  25 ?   9.447  -0.333  -0.061 1.000 93.080 ? 25  GLN A O   1 
ATOM 204  C CG  ? GLN A 1  25 ?  11.067  -1.727  -2.321 1.000 93.080 ? 25  GLN A CG  1 
ATOM 205  C CD  ? GLN A 1  25 ?  11.347  -2.735  -3.420 1.000 93.080 ? 25  GLN A CD  1 
ATOM 206  N NE2 ? GLN A 1  25 ?  10.717  -3.901  -3.329 1.000 93.080 ? 25  GLN A NE2 1 
ATOM 207  O OE1 ? GLN A 1  25 ?  12.122  -2.467  -4.344 1.000 93.080 ? 25  GLN A OE1 1 
ATOM 208  N N   ? CYS A 1  26 ?   8.373   1.029  -1.614 1.000 95.420 ? 26  CYS A N   1 
ATOM 209  C CA  ? CYS A 1  26 ?   6.997   0.754  -1.215 1.000 95.420 ? 26  CYS A CA  1 
ATOM 210  C C   ? CYS A 1  26 ?   6.102   0.570  -2.435 1.000 95.420 ? 26  CYS A C   1 
ATOM 211  C CB  ? CYS A 1  26 ?   6.456   1.885  -0.341 1.000 95.420 ? 26  CYS A CB  1 
ATOM 212  O O   ? CYS A 1  26 ?   6.509   0.866  -3.560 1.000 95.420 ? 26  CYS A O   1 
ATOM 213  S SG  ? CYS A 1  26 ?   7.083   1.859   1.353 1.000 95.420 ? 26  CYS A SG  1 
ATOM 214  N N   ? GLY A 1  27 ?   4.990   0.085  -2.119 1.000 95.820 ? 27  GLY A N   1 
ATOM 215  C CA  ? GLY A 1  27 ?   3.959   0.032  -3.144 1.000 95.820 ? 27  GLY A CA  1 
ATOM 216  C C   ? GLY A 1  27 ?   2.960   1.169  -3.045 1.000 95.820 ? 27  GLY A C   1 
ATOM 217  O O   ? GLY A 1  27 ?   2.908   1.871  -2.033 1.000 95.820 ? 27  GLY A O   1 
ATOM 218  N N   ? GLY A 1  28 ?   2.208   1.382  -4.066 1.000 97.120 ? 28  GLY A N   1 
ATOM 219  C CA  ? GLY A 1  28 ?   1.100   2.320  -4.152 1.000 97.120 ? 28  GLY A CA  1 
ATOM 220  C C   ? GLY A 1  28 ?   0.024   1.886  -5.129 1.000 97.120 ? 28  GLY A C   1 
ATOM 221  O O   ? GLY A 1  28 ?   0.171   0.867  -5.809 1.000 97.120 ? 28  GLY A O   1 
ATOM 222  N N   ? THR A 1  29 ?  -1.056   2.679  -5.068 1.000 98.080 ? 29  THR A N   1 
ATOM 223  C CA  ? THR A 1  29 ?  -2.166   2.392  -5.971 1.000 98.080 ? 29  THR A CA  1 
ATOM 224  C C   ? THR A 1  29 ?  -2.639   3.664  -6.668 1.000 98.080 ? 29  THR A C   1 
ATOM 225  C CB  ? THR A 1  29 ?  -3.345   1.747  -5.219 1.000 98.080 ? 29  THR A CB  1 
ATOM 226  O O   ? THR A 1  29 ?  -2.961   4.655  -6.011 1.000 98.080 ? 29  THR A O   1 
ATOM 227  C CG2 ? THR A 1  29 ?  -4.464   1.359  -6.180 1.000 98.080 ? 29  THR A CG2 1 
ATOM 228  O OG1 ? THR A 1  29 ?  -2.885   0.571  -4.540 1.000 98.080 ? 29  THR A OG1 1 
ATOM 229  N N   ? LEU A 1  30 ?  -2.606   3.624  -8.020 1.000 98.200 ? 30  LEU A N   1 
ATOM 230  C CA  ? LEU A 1  30 ?  -3.190   4.711  -8.798 1.000 98.200 ? 30  LEU A CA  1 
ATOM 231  C C   ? LEU A 1  30 ?  -4.712   4.689  -8.705 1.000 98.200 ? 30  LEU A C   1 
ATOM 232  C CB  ? LEU A 1  30 ?  -2.755   4.616 -10.263 1.000 98.200 ? 30  LEU A CB  1 
ATOM 233  O O   ? LEU A 1  30 ?  -5.349   3.713  -9.108 1.000 98.200 ? 30  LEU A O   1 
ATOM 234  C CG  ? LEU A 1  30 ?  -3.235   5.737 -11.187 1.000 98.200 ? 30  LEU A CG  1 
ATOM 235  C CD1 ? LEU A 1  30 ?  -2.582   7.059 -10.800 1.000 98.200 ? 30  LEU A CD1 1 
ATOM 236  C CD2 ? LEU A 1  30 ?  -2.939   5.393 -12.643 1.000 98.200 ? 30  LEU A CD2 1 
ATOM 237  N N   ? ILE A 1  31 ?  -5.329   5.817  -8.165 1.000 97.240 ? 31  ILE A N   1 
ATOM 238  C CA  ? ILE A 1  31 ?  -6.760   5.775  -7.880 1.000 97.240 ? 31  ILE A CA  1 
ATOM 239  C C   ? ILE A 1  31 ?  -7.492   6.778  -8.769 1.000 97.240 ? 31  ILE A C   1 
ATOM 240  C CB  ? ILE A 1  31 ?  -7.048   6.068  -6.391 1.000 97.240 ? 31  ILE A CB  1 
ATOM 241  O O   ? ILE A 1  31 ?  -8.723   6.774  -8.836 1.000 97.240 ? 31  ILE A O   1 
ATOM 242  C CG1 ? ILE A 1  31 ?  -6.419   7.404  -5.978 1.000 97.240 ? 31  ILE A CG1 1 
ATOM 243  C CG2 ? ILE A 1  31 ?  -6.537   4.926  -5.507 1.000 97.240 ? 31  ILE A CG2 1 
ATOM 244  C CD1 ? ILE A 1  31 ?  -6.847   7.889  -4.600 1.000 97.240 ? 31  ILE A CD1 1 
ATOM 245  N N   ? ASN A 1  32 ?  -6.735   7.583  -9.599 1.000 96.040 ? 32  ASN A N   1 
ATOM 246  C CA  ? ASN A 1  32 ?  -7.123   8.391 -10.751 1.000 96.040 ? 32  ASN A CA  1 
ATOM 247  C C   ? ASN A 1  32 ?  -5.904   8.921 -11.499 1.000 96.040 ? 32  ASN A C   1 
ATOM 248  C CB  ? ASN A 1  32 ?  -8.024   9.548 -10.315 1.000 96.040 ? 32  ASN A CB  1 
ATOM 249  O O   ? ASN A 1  32 ?  -4.780   8.475 -11.260 1.000 96.040 ? 32  ASN A O   1 
ATOM 250  C CG  ? ASN A 1  32 ?  -7.280  10.597  -9.512 1.000 96.040 ? 32  ASN A CG  1 
ATOM 251  N ND2 ? ASN A 1  32 ?  -8.023  11.432  -8.796 1.000 96.040 ? 32  ASN A ND2 1 
ATOM 252  O OD1 ? ASN A 1  32 ?  -6.048  10.657  -9.536 1.000 96.040 ? 32  ASN A OD1 1 
ATOM 253  N N   ? GLU A 1  33 ?  -6.118   9.887 -12.529 1.000 96.090 ? 33  GLU A N   1 
ATOM 254  C CA  ? GLU A 1  33 ?  -5.028  10.297 -13.409 1.000 96.090 ? 33  GLU A CA  1 
ATOM 255  C C   ? GLU A 1  33 ?  -3.971  11.091 -12.646 1.000 96.090 ? 33  GLU A C   1 
ATOM 256  C CB  ? GLU A 1  33 ?  -5.564  11.125 -14.580 1.000 96.090 ? 33  GLU A CB  1 
ATOM 257  O O   ? GLU A 1  33 ?  -2.835  11.225 -13.107 1.000 96.090 ? 33  GLU A O   1 
ATOM 258  C CG  ? GLU A 1  33 ?  -6.436  10.334 -15.544 1.000 96.090 ? 33  GLU A CG  1 
ATOM 259  C CD  ? GLU A 1  33 ?  -6.963  11.170 -16.699 1.000 96.090 ? 33  GLU A CD  1 
ATOM 260  O OE1 ? GLU A 1  33 ?  -7.559  10.597 -17.640 1.000 96.090 ? 33  GLU A OE1 1 
ATOM 261  O OE2 ? GLU A 1  33 ?  -6.779  12.407 -16.664 1.000 96.090 ? 33  GLU A OE2 1 
ATOM 262  N N   ? GLU A 1  34 ?  -4.268  11.503 -11.384 1.000 96.730 ? 34  GLU A N   1 
ATOM 263  C CA  ? GLU A 1  34 ?  -3.362  12.425 -10.707 1.000 96.730 ? 34  GLU A CA  1 
ATOM 264  C C   ? GLU A 1  34 ?  -3.026  11.936  -9.301 1.000 96.730 ? 34  GLU A C   1 
ATOM 265  C CB  ? GLU A 1  34 ?  -3.970  13.829 -10.644 1.000 96.730 ? 34  GLU A CB  1 
ATOM 266  O O   ? GLU A 1  34 ?  -2.168  12.509  -8.627 1.000 96.730 ? 34  GLU A O   1 
ATOM 267  C CG  ? GLU A 1  34 ?  -4.166  14.476 -12.007 1.000 96.730 ? 34  GLU A CG  1 
ATOM 268  C CD  ? GLU A 1  34 ?  -4.753  15.876 -11.928 1.000 96.730 ? 34  GLU A CD  1 
ATOM 269  O OE1 ? GLU A 1  34 ?  -4.065  16.846 -12.319 1.000 96.730 ? 34  GLU A OE1 1 
ATOM 270  O OE2 ? GLU A 1  34 ?  -5.911  16.004 -11.470 1.000 96.730 ? 34  GLU A OE2 1 
ATOM 271  N N   ? TRP A 1  35 ?  -3.718  10.832  -8.842 1.000 97.970 ? 35  TRP A N   1 
ATOM 272  C CA  ? TRP A 1  35 ?  -3.589  10.546  -7.417 1.000 97.970 ? 35  TRP A CA  1 
ATOM 273  C C   ? TRP A 1  35 ?  -3.149   9.104  -7.189 1.000 97.970 ? 35  TRP A C   1 
ATOM 274  C CB  ? TRP A 1  35 ?  -4.912  10.810  -6.694 1.000 97.970 ? 35  TRP A CB  1 
ATOM 275  O O   ? TRP A 1  35 ?  -3.694   8.179  -7.796 1.000 97.970 ? 35  TRP A O   1 
ATOM 276  C CG  ? TRP A 1  35 ?  -5.279  12.261  -6.605 1.000 97.970 ? 35  TRP A CG  1 
ATOM 277  C CD1 ? TRP A 1  35 ?  -6.161  12.938  -7.400 1.000 97.970 ? 35  TRP A CD1 1 
ATOM 278  C CD2 ? TRP A 1  35 ?  -4.768  13.215  -5.669 1.000 97.970 ? 35  TRP A CD2 1 
ATOM 279  C CE2 ? TRP A 1  35 ?  -5.386  14.453  -5.955 1.000 97.970 ? 35  TRP A CE2 1 
ATOM 280  C CE3 ? TRP A 1  35 ?  -3.848  13.143  -4.615 1.000 97.970 ? 35  TRP A CE3 1 
ATOM 281  N NE1 ? TRP A 1  35 ?  -6.230  14.257  -7.014 1.000 97.970 ? 35  TRP A NE1 1 
ATOM 282  C CH2 ? TRP A 1  35 ?  -4.207  15.513  -4.197 1.000 97.970 ? 35  TRP A CH2 1 
ATOM 283  C CZ2 ? TRP A 1  35 ?  -5.111  15.610  -5.223 1.000 97.970 ? 35  TRP A CZ2 1 
ATOM 284  C CZ3 ? TRP A 1  35 ?  -3.576  14.296  -3.888 1.000 97.970 ? 35  TRP A CZ3 1 
ATOM 285  N N   ? VAL A 1  36 ?  -2.115   8.950  -6.336 1.000 98.280 ? 36  VAL A N   1 
ATOM 286  C CA  ? VAL A 1  36 ?  -1.622   7.669  -5.842 1.000 98.280 ? 36  VAL A CA  1 
ATOM 287  C C   ? VAL A 1  36 ?  -1.899   7.549  -4.346 1.000 98.280 ? 36  VAL A C   1 
ATOM 288  C CB  ? VAL A 1  36 ?  -0.111   7.497  -6.120 1.000 98.280 ? 36  VAL A CB  1 
ATOM 289  O O   ? VAL A 1  36 ?  -1.642   8.485  -3.584 1.000 98.280 ? 36  VAL A O   1 
ATOM 290  C CG1 ? VAL A 1  36 ?   0.422   6.236  -5.443 1.000 98.280 ? 36  VAL A CG1 1 
ATOM 291  C CG2 ? VAL A 1  36 ?   0.152   7.452  -7.624 1.000 98.280 ? 36  VAL A CG2 1 
ATOM 292  N N   ? LEU A 1  37 ?  -2.504   6.412  -4.015 1.000 97.810 ? 37  LEU A N   1 
ATOM 293  C CA  ? LEU A 1  37 ?  -2.699   6.088  -2.606 1.000 97.810 ? 37  LEU A CA  1 
ATOM 294  C C   ? LEU A 1  37 ?  -1.622   5.124  -2.117 1.000 97.810 ? 37  LEU A C   1 
ATOM 295  C CB  ? LEU A 1  37 ?  -4.085   5.479  -2.382 1.000 97.810 ? 37  LEU A CB  1 
ATOM 296  O O   ? LEU A 1  37 ?  -1.339   4.119  -2.772 1.000 97.810 ? 37  LEU A O   1 
ATOM 297  C CG  ? LEU A 1  37 ?  -5.268   6.447  -2.436 1.000 97.810 ? 37  LEU A CG  1 
ATOM 298  C CD1 ? LEU A 1  37 ?  -6.584   5.683  -2.340 1.000 97.810 ? 37  LEU A CD1 1 
ATOM 299  C CD2 ? LEU A 1  37 ?  -5.162   7.482  -1.321 1.000 97.810 ? 37  LEU A CD2 1 
ATOM 300  N N   ? THR A 1  38 ?  -0.996   5.426  -0.913 1.000 97.060 ? 38  THR A N   1 
ATOM 301  C CA  ? THR A 1  38 ?   0.054   4.588  -0.344 1.000 97.060 ? 38  THR A CA  1 
ATOM 302  C C   ? THR A 1  38 ?   0.098   4.732   1.175 1.000 97.060 ? 38  THR A C   1 
ATOM 303  C CB  ? THR A 1  38 ?   1.431   4.940  -0.935 1.000 97.060 ? 38  THR A CB  1 
ATOM 304  O O   ? THR A 1  38 ?  -0.748   5.408   1.764 1.000 97.060 ? 38  THR A O   1 
ATOM 305  C CG2 ? THR A 1  38 ?   1.916   6.296  -0.431 1.000 97.060 ? 38  THR A CG2 1 
ATOM 306  O OG1 ? THR A 1  38 ?   2.379   3.935  -0.556 1.000 97.060 ? 38  THR A OG1 1 
ATOM 307  N N   ? ALA A 1  39 ?   0.975   3.988   1.802 1.000 94.760 ? 39  ALA A N   1 
ATOM 308  C CA  ? ALA A 1  39 ?   1.092   4.059   3.256 1.000 94.760 ? 39  ALA A CA  1 
ATOM 309  C C   ? ALA A 1  39 ?   1.862   5.305   3.685 1.000 94.760 ? 39  ALA A C   1 
ATOM 310  C CB  ? ALA A 1  39 ?   1.774   2.804   3.797 1.000 94.760 ? 39  ALA A CB  1 
ATOM 311  O O   ? ALA A 1  39 ?   2.845   5.686   3.044 1.000 94.760 ? 39  ALA A O   1 
ATOM 312  N N   ? ALA A 1  40 ?   1.447   5.933   4.771 1.000 93.530 ? 40  ALA A N   1 
ATOM 313  C CA  ? ALA A 1  40 ?   2.108   7.116   5.317 1.000 93.530 ? 40  ALA A CA  1 
ATOM 314  C C   ? ALA A 1  40 ?   3.533   6.794   5.758 1.000 93.530 ? 40  ALA A C   1 
ATOM 315  C CB  ? ALA A 1  40 ?   1.307   7.680   6.488 1.000 93.530 ? 40  ALA A CB  1 
ATOM 316  O O   ? ALA A 1  40 ?   4.431   7.631   5.636 1.000 93.530 ? 40  ALA A O   1 
ATOM 317  N N   ? HIS A 1  41 ?   3.723   5.602   6.267 1.000 91.160 ? 41  HIS A N   1 
ATOM 318  C CA  ? HIS A 1  41 ?   5.047   5.226   6.749 1.000 91.160 ? 41  HIS A CA  1 
ATOM 319  C C   ? HIS A 1  41 ?   6.019   5.026   5.591 1.000 91.160 ? 41  HIS A C   1 
ATOM 320  C CB  ? HIS A 1  41 ?   4.968   3.953   7.594 1.000 91.160 ? 41  HIS A CB  1 
ATOM 321  O O   ? HIS A 1  41 ?   7.219   4.843   5.807 1.000 91.160 ? 41  HIS A O   1 
ATOM 322  C CG  ? HIS A 1  41 ?   4.796   2.707   6.786 1.000 91.160 ? 41  HIS A CG  1 
ATOM 323  C CD2 ? HIS A 1  41 ?   5.700   1.932   6.142 1.000 91.160 ? 41  HIS A CD2 1 
ATOM 324  N ND1 ? HIS A 1  41 ?   3.565   2.126   6.568 1.000 91.160 ? 41  HIS A ND1 1 
ATOM 325  C CE1 ? HIS A 1  41 ?   3.721   1.044   5.823 1.000 91.160 ? 41  HIS A CE1 1 
ATOM 326  N NE2 ? HIS A 1  41 ?   5.007   0.905   5.550 1.000 91.160 ? 41  HIS A NE2 1 
ATOM 327  N N   ? CYS A 1  42 ?   5.531   5.129   4.381 1.000 93.440 ? 42  CYS A N   1 
ATOM 328  C CA  ? CYS A 1  42 ?   6.362   5.026   3.187 1.000 93.440 ? 42  CYS A CA  1 
ATOM 329  C C   ? CYS A 1  42 ?   6.945   6.383   2.810 1.000 93.440 ? 42  CYS A C   1 
ATOM 330  C CB  ? CYS A 1  42 ?   5.554   4.466   2.018 1.000 93.440 ? 42  CYS A CB  1 
ATOM 331  O O   ? CYS A 1  42 ?   7.650   6.503   1.807 1.000 93.440 ? 42  CYS A O   1 
ATOM 332  S SG  ? CYS A 1  42 ?   5.183   2.704   2.167 1.000 93.440 ? 42  CYS A SG  1 
ATOM 333  N N   ? ASN A 1  43 ?   6.711   7.359   3.668 1.000 93.170 ? 43  ASN A N   1 
ATOM 334  C CA  ? ASN A 1  43 ?   7.150   8.720   3.379 1.000 93.170 ? 43  ASN A CA  1 
ATOM 335  C C   ? ASN A 1  43 ?   8.666   8.855   3.490 1.000 93.170 ? 43  ASN A C   1 
ATOM 336  C CB  ? ASN A 1  43 ?   6.458   9.717   4.311 1.000 93.170 ? 43  ASN A CB  1 
ATOM 337  O O   ? ASN A 1  43 ?   9.262   8.414   4.474 1.000 93.170 ? 43  ASN A O   1 
ATOM 338  C CG  ? ASN A 1  43 ?   6.858  11.152   4.031 1.000 93.170 ? 43  ASN A CG  1 
ATOM 339  N ND2 ? ASN A 1  43 ?   7.065  11.927   5.090 1.000 93.170 ? 43  ASN A ND2 1 
ATOM 340  O OD1 ? ASN A 1  43 ?   6.979  11.561   2.874 1.000 93.170 ? 43  ASN A OD1 1 
ATOM 341  N N   ? GLY A 1  44 ?   9.282   9.386   2.586 1.000 92.210 ? 44  GLY A N   1 
ATOM 342  C CA  ? GLY A 1  44 ?  10.717   9.622   2.575 1.000 92.210 ? 44  GLY A CA  1 
ATOM 343  C C   ? GLY A 1  44 ?  11.114  10.844   1.768 1.000 92.210 ? 44  GLY A C   1 
ATOM 344  O O   ? GLY A 1  44 ?  10.285  11.428   1.067 1.000 92.210 ? 44  GLY A O   1 
ATOM 345  N N   ? GLU A 1  45 ?  12.411  11.196   1.870 1.000 90.780 ? 45  GLU A N   1 
ATOM 346  C CA  ? GLU A 1  45 ?  12.977  12.253   1.037 1.000 90.780 ? 45  GLU A CA  1 
ATOM 347  C C   ? GLU A 1  45 ?  13.334  11.730  -0.351 1.000 90.780 ? 45  GLU A C   1 
ATOM 348  C CB  ? GLU A 1  45 ?  14.214  12.860   1.704 1.000 90.780 ? 45  GLU A CB  1 
ATOM 349  O O   ? GLU A 1  45 ?  13.590  10.536  -0.524 1.000 90.780 ? 45  GLU A O   1 
ATOM 350  C CG  ? GLU A 1  45 ?  13.916  13.583   3.010 1.000 90.780 ? 45  GLU A CG  1 
ATOM 351  C CD  ? GLU A 1  45 ?  15.145  14.227   3.633 1.000 90.780 ? 45  GLU A CD  1 
ATOM 352  O OE1 ? GLU A 1  45 ?  15.012  14.901   4.679 1.000 90.780 ? 45  GLU A OE1 1 
ATOM 353  O OE2 ? GLU A 1  45 ?  16.249  14.056   3.070 1.000 90.780 ? 45  GLU A OE2 1 
ATOM 354  N N   ? ASN A 1  46 ?  13.181  12.506  -1.497 1.000 93.020 ? 46  ASN A N   1 
ATOM 355  C CA  ? ASN A 1  46 ?  13.558  12.128  -2.854 1.000 93.020 ? 46  ASN A CA  1 
ATOM 356  C C   ? ASN A 1  46 ?  12.686  10.993  -3.383 1.000 93.020 ? 46  ASN A C   1 
ATOM 357  C CB  ? ASN A 1  46 ?  15.036  11.733  -2.910 1.000 93.020 ? 46  ASN A CB  1 
ATOM 358  O O   ? ASN A 1  46 ?  13.200  10.003  -3.907 1.000 93.020 ? 46  ASN A O   1 
ATOM 359  C CG  ? ASN A 1  46 ?  15.955  12.846  -2.449 1.000 93.020 ? 46  ASN A CG  1 
ATOM 360  N ND2 ? ASN A 1  46 ?  16.929  12.503  -1.615 1.000 93.020 ? 46  ASN A ND2 1 
ATOM 361  O OD1 ? ASN A 1  46 ?  15.791  14.005  -2.839 1.000 93.020 ? 46  ASN A OD1 1 
ATOM 362  N N   ? MET A 1  47 ?  11.437  11.125  -3.217 1.000 95.470 ? 47  MET A N   1 
ATOM 363  C CA  ? MET A 1  47 ?  10.467  10.120  -3.645 1.000 95.470 ? 47  MET A CA  1 
ATOM 364  C C   ? MET A 1  47 ?  10.336  10.103  -5.164 1.000 95.470 ? 47  MET A C   1 
ATOM 365  C CB  ? MET A 1  47 ?   9.103  10.382  -3.005 1.000 95.470 ? 47  MET A CB  1 
ATOM 366  O O   ? MET A 1  47 ?  10.208  11.156  -5.793 1.000 95.470 ? 47  MET A O   1 
ATOM 367  C CG  ? MET A 1  47 ?   8.113   9.243  -3.184 1.000 95.470 ? 47  MET A CG  1 
ATOM 368  S SD  ? MET A 1  47 ?   6.522   9.552  -2.323 1.000 95.470 ? 47  MET A SD  1 
ATOM 369  C CE  ? MET A 1  47 ?   7.051   9.368  -0.597 1.000 95.470 ? 47  MET A CE  1 
ATOM 370  N N   ? GLU A 1  48 ?  10.432   8.851  -5.777 1.000 96.710 ? 48  GLU A N   1 
ATOM 371  C CA  ? GLU A 1  48 ?  10.141   8.570  -7.180 1.000 96.710 ? 48  GLU A CA  1 
ATOM 372  C C   ? GLU A 1  48 ?   9.004   7.562  -7.316 1.000 96.710 ? 48  GLU A C   1 
ATOM 373  C CB  ? GLU A 1  48 ?  11.392   8.051  -7.895 1.000 96.710 ? 48  GLU A CB  1 
ATOM 374  O O   ? GLU A 1  48 ?   9.001   6.526  -6.647 1.000 96.710 ? 48  GLU A O   1 
ATOM 375  C CG  ? GLU A 1  48 ?  12.532   9.057  -7.947 1.000 96.710 ? 48  GLU A CG  1 
ATOM 376  C CD  ? GLU A 1  48 ?  13.744   8.552  -8.713 1.000 96.710 ? 48  GLU A CD  1 
ATOM 377  O OE1 ? GLU A 1  48 ?  14.566   9.381  -9.165 1.000 96.710 ? 48  GLU A OE1 1 
ATOM 378  O OE2 ? GLU A 1  48 ?  13.873   7.316  -8.862 1.000 96.710 ? 48  GLU A OE2 1 
ATOM 379  N N   ? ILE A 1  49 ?   8.059   7.895  -8.219 1.000 97.390 ? 49  ILE A N   1 
ATOM 380  C CA  ? ILE A 1  49 ?   6.881   7.059  -8.423 1.000 97.390 ? 49  ILE A CA  1 
ATOM 381  C C   ? ILE A 1  49 ?   6.891   6.493  -9.841 1.000 97.390 ? 49  ILE A C   1 
ATOM 382  C CB  ? ILE A 1  49 ?   5.577   7.849  -8.170 1.000 97.390 ? 49  ILE A CB  1 
ATOM 383  O O   ? ILE A 1  49 ?   6.939   7.245 -10.817 1.000 97.390 ? 49  ILE A O   1 
ATOM 384  C CG1 ? ILE A 1  49 ?   5.556   8.401  -6.741 1.000 97.390 ? 49  ILE A CG1 1 
ATOM 385  C CG2 ? ILE A 1  49 ?   4.353   6.968  -8.436 1.000 97.390 ? 49  ILE A CG2 1 
ATOM 386  C CD1 ? ILE A 1  49 ?   4.580   9.551  -6.536 1.000 97.390 ? 49  ILE A CD1 1 
ATOM 387  N N   ? TYR A 1  50 ?   6.897   5.200  -9.906 1.000 96.870 ? 50  TYR A N   1 
ATOM 388  C CA  ? TYR A 1  50 ?   6.910   4.524 -11.199 1.000 96.870 ? 50  TYR A CA  1 
ATOM 389  C C   ? TYR A 1  50 ?   5.562   3.875 -11.489 1.000 96.870 ? 50  TYR A C   1 
ATOM 390  C CB  ? TYR A 1  50 ?   8.018   3.467 -11.243 1.000 96.870 ? 50  TYR A CB  1 
ATOM 391  O O   ? TYR A 1  50 ?   5.061   3.084 -10.686 1.000 96.870 ? 50  TYR A O   1 
ATOM 392  C CG  ? TYR A 1  50 ?   9.411   4.047 -11.210 1.000 96.870 ? 50  TYR A CG  1 
ATOM 393  C CD1 ? TYR A 1  50 ?  10.116   4.285 -12.388 1.000 96.870 ? 50  TYR A CD1 1 
ATOM 394  C CD2 ? TYR A 1  50 ?  10.026   4.358 -10.002 1.000 96.870 ? 50  TYR A CD2 1 
ATOM 395  C CE1 ? TYR A 1  50 ?  11.401   4.817 -12.363 1.000 96.870 ? 50  TYR A CE1 1 
ATOM 396  C CE2 ? TYR A 1  50 ?  11.311   4.890  -9.965 1.000 96.870 ? 50  TYR A CE2 1 
ATOM 397  O OH  ? TYR A 1  50 ?  13.260   5.643 -11.117 1.000 96.870 ? 50  TYR A OH  1 
ATOM 398  C CZ  ? TYR A 1  50 ?  11.989   5.116 -11.148 1.000 96.870 ? 50  TYR A CZ  1 
ATOM 399  N N   ? LEU A 1  51 ?   4.923   4.264 -12.686 1.000 96.710 ? 51  LEU A N   1 
ATOM 400  C CA  ? LEU A 1  51 ?   3.675   3.709 -13.199 1.000 96.710 ? 51  LEU A CA  1 
ATOM 401  C C   ? LEU A 1  51 ?   3.917   2.921 -14.483 1.000 96.710 ? 51  LEU A C   1 
ATOM 402  C CB  ? LEU A 1  51 ?   2.658   4.824 -13.456 1.000 96.710 ? 51  LEU A CB  1 
ATOM 403  O O   ? LEU A 1  51 ?   4.872   3.196 -15.213 1.000 96.710 ? 51  LEU A O   1 
ATOM 404  C CG  ? LEU A 1  51 ?   2.317   5.719 -12.262 1.000 96.710 ? 51  LEU A CG  1 
ATOM 405  C CD1 ? LEU A 1  51 ?   3.024   7.064 -12.390 1.000 96.710 ? 51  LEU A CD1 1 
ATOM 406  C CD2 ? LEU A 1  51 ?   0.808   5.909 -12.150 1.000 96.710 ? 51  LEU A CD2 1 
ATOM 407  N N   ? GLY A 1  52 ?   3.058   1.880 -14.664 1.000 95.140 ? 52  GLY A N   1 
ATOM 408  C CA  ? GLY A 1  52 ?   3.143   1.133 -15.909 1.000 95.140 ? 52  GLY A CA  1 
ATOM 409  C C   ? GLY A 1  52 ?   4.333   0.194 -15.961 1.000 95.140 ? 52  GLY A C   1 
ATOM 410  O O   ? GLY A 1  52 ?   4.698  -0.295 -17.032 1.000 95.140 ? 52  GLY A O   1 
ATOM 411  N N   ? MET A 1  53 ?   5.003   0.027 -14.781 1.000 93.210 ? 53  MET A N   1 
ATOM 412  C CA  ? MET A 1  53 ?   6.172  -0.837 -14.649 1.000 93.210 ? 53  MET A CA  1 
ATOM 413  C C   ? MET A 1  53 ?   5.769  -2.230 -14.176 1.000 93.210 ? 53  MET A C   1 
ATOM 414  C CB  ? MET A 1  53 ?   7.186  -0.228 -13.678 1.000 93.210 ? 53  MET A CB  1 
ATOM 415  O O   ? MET A 1  53 ?   4.999  -2.367 -13.223 1.000 93.210 ? 53  MET A O   1 
ATOM 416  C CG  ? MET A 1  53 ?   8.438  -1.070 -13.491 1.000 93.210 ? 53  MET A CG  1 
ATOM 417  S SD  ? MET A 1  53 ?   9.571  -0.373 -12.227 1.000 93.210 ? 53  MET A SD  1 
ATOM 418  C CE  ? MET A 1  53 ?  10.238   1.044 -13.142 1.000 93.210 ? 53  MET A CE  1 
ATOM 419  N N   ? HIS A 1  54 ?   6.285  -3.307 -14.823 1.000 93.260 ? 54  HIS A N   1 
ATOM 420  C CA  ? HIS A 1  54 ?   6.094  -4.685 -14.386 1.000 93.260 ? 54  HIS A CA  1 
ATOM 421  C C   ? HIS A 1  54 ?   7.402  -5.293 -13.892 1.000 93.260 ? 54  HIS A C   1 
ATOM 422  C CB  ? HIS A 1  54 ?   5.517  -5.532 -15.522 1.000 93.260 ? 54  HIS A CB  1 
ATOM 423  O O   ? HIS A 1  54 ?   7.407  -6.077 -12.940 1.000 93.260 ? 54  HIS A O   1 
ATOM 424  C CG  ? HIS A 1  54 ?   5.293  -6.963 -15.149 1.000 93.260 ? 54  HIS A CG  1 
ATOM 425  C CD2 ? HIS A 1  54 ?   5.909  -8.096 -15.561 1.000 93.260 ? 54  HIS A CD2 1 
ATOM 426  N ND1 ? HIS A 1  54 ?   4.328  -7.355 -14.247 1.000 93.260 ? 54  HIS A ND1 1 
ATOM 427  C CE1 ? HIS A 1  54 ?   4.362  -8.671 -14.119 1.000 93.260 ? 54  HIS A CE1 1 
ATOM 428  N NE2 ? HIS A 1  54 ?   5.312  -9.144 -14.906 1.000 93.260 ? 54  HIS A NE2 1 
ATOM 429  N N   ? SER A 1  55 ?   8.554  -4.895 -14.580 1.000 93.880 ? 55  SER A N   1 
ATOM 430  C CA  ? SER A 1  55 ?   9.883  -5.390 -14.234 1.000 93.880 ? 55  SER A CA  1 
ATOM 431  C C   ? SER A 1  55 ?  10.846  -4.240 -13.957 1.000 93.880 ? 55  SER A C   1 
ATOM 432  C CB  ? SER A 1  55 ?  10.436  -6.271 -15.355 1.000 93.880 ? 55  SER A CB  1 
ATOM 433  O O   ? SER A 1  55 ?  10.871  -3.253 -14.695 1.000 93.880 ? 55  SER A O   1 
ATOM 434  O OG  ? SER A 1  55 ?  11.795  -6.594 -15.117 1.000 93.880 ? 55  SER A OG  1 
ATOM 435  N N   ? LYS A 1  56 ?  11.669  -4.371 -12.826 1.000 91.720 ? 56  LYS A N   1 
ATOM 436  C CA  ? LYS A 1  56 ?  12.679  -3.363 -12.513 1.000 91.720 ? 56  LYS A CA  1 
ATOM 437  C C   ? LYS A 1  56 ?  13.839  -3.421 -13.502 1.000 91.720 ? 56  LYS A C   1 
ATOM 438  C CB  ? LYS A 1  56 ?  13.197  -3.548 -11.086 1.000 91.720 ? 56  LYS A CB  1 
ATOM 439  O O   ? LYS A 1  56 ?  14.546  -2.430 -13.697 1.000 91.720 ? 56  LYS A O   1 
ATOM 440  C CG  ? LYS A 1  56 ?  12.153  -3.288 -10.010 1.000 91.720 ? 56  LYS A CG  1 
ATOM 441  C CD  ? LYS A 1  56 ?  12.727  -3.489  -8.613 1.000 91.720 ? 56  LYS A CD  1 
ATOM 442  C CE  ? LYS A 1  56 ?  11.658  -3.334  -7.540 1.000 91.720 ? 56  LYS A CE  1 
ATOM 443  N NZ  ? LYS A 1  56 ?  12.206  -3.579  -6.173 1.000 91.720 ? 56  LYS A NZ  1 
ATOM 444  N N   ? LYS A 1  57 ?  13.980  -4.486 -14.219 1.000 91.710 ? 57  LYS A N   1 
ATOM 445  C CA  ? LYS A 1  57 ?  15.124  -4.699 -15.101 1.000 91.710 ? 57  LYS A CA  1 
ATOM 446  C C   ? LYS A 1  57 ?  14.750  -4.442 -16.558 1.000 91.710 ? 57  LYS A C   1 
ATOM 447  C CB  ? LYS A 1  57 ?  15.668  -6.120 -14.942 1.000 91.710 ? 57  LYS A CB  1 
ATOM 448  O O   ? LYS A 1  57 ?  15.584  -3.997 -17.350 1.000 91.710 ? 57  LYS A O   1 
ATOM 449  C CG  ? LYS A 1  57 ?  16.318  -6.386 -13.593 1.000 91.710 ? 57  LYS A CG  1 
ATOM 450  C CD  ? LYS A 1  57 ?  16.954  -7.769 -13.542 1.000 91.710 ? 57  LYS A CD  1 
ATOM 451  C CE  ? LYS A 1  57 ?  17.616  -8.032 -12.196 1.000 91.710 ? 57  LYS A CE  1 
ATOM 452  N NZ  ? LYS A 1  57 ?  18.229  -9.393 -12.137 1.000 91.710 ? 57  LYS A NZ  1 
ATOM 453  N N   ? VAL A 1  58 ?  13.424  -4.735 -16.859 1.000 90.430 ? 58  VAL A N   1 
ATOM 454  C CA  ? VAL A 1  58 ?  12.977  -4.631 -18.244 1.000 90.430 ? 58  VAL A CA  1 
ATOM 455  C C   ? VAL A 1  58 ?  11.939  -3.518 -18.370 1.000 90.430 ? 58  VAL A C   1 
ATOM 456  C CB  ? VAL A 1  58 ?  12.391  -5.966 -18.754 1.000 90.430 ? 58  VAL A CB  1 
ATOM 457  O O   ? VAL A 1  58 ?  10.809  -3.657 -17.896 1.000 90.430 ? 58  VAL A O   1 
ATOM 458  C CG1 ? VAL A 1  58 ?  11.977  -5.850 -20.220 1.000 90.430 ? 58  VAL A CG1 1 
ATOM 459  C CG2 ? VAL A 1  58 ?  13.401  -7.097 -18.568 1.000 90.430 ? 58  VAL A CG2 1 
ATOM 460  N N   ? PRO A 1  59 ?  12.314  -2.366 -18.988 1.000 86.550 ? 59  PRO A N   1 
ATOM 461  C CA  ? PRO A 1  59 ?  11.359  -1.264 -19.125 1.000 86.550 ? 59  PRO A CA  1 
ATOM 462  C C   ? PRO A 1  59 ?  10.227  -1.581 -20.100 1.000 86.550 ? 59  PRO A C   1 
ATOM 463  C CB  ? PRO A 1  59 ?  12.222  -0.112 -19.646 1.000 86.550 ? 59  PRO A CB  1 
ATOM 464  O O   ? PRO A 1  59 ?  10.451  -2.240 -21.118 1.000 86.550 ? 59  PRO A O   1 
ATOM 465  C CG  ? PRO A 1  59 ?  13.630  -0.547 -19.396 1.000 86.550 ? 59  PRO A CG  1 
ATOM 466  C CD  ? PRO A 1  59 ?  13.657  -2.045 -19.297 1.000 86.550 ? 59  PRO A CD  1 
ATOM 467  N N   ? ASN A 1  60 ?   8.947  -1.308 -19.663 1.000 86.800 ? 60  ASN A N   1 
ATOM 468  C CA  ? ASN A 1  60 ?   7.781  -1.355 -20.539 1.000 86.800 ? 60  ASN A CA  1 
ATOM 469  C C   ? ASN A 1  60 ?   7.533  -0.009 -21.214 1.000 86.800 ? 60  ASN A C   1 
ATOM 470  C CB  ? ASN A 1  60 ?   6.540  -1.794 -19.758 1.000 86.800 ? 60  ASN A CB  1 
ATOM 471  O O   ? ASN A 1  60 ?   7.978   1.029 -20.720 1.000 86.800 ? 60  ASN A O   1 
ATOM 472  C CG  ? ASN A 1  60 ?   6.145  -0.802 -18.682 1.000 86.800 ? 60  ASN A CG  1 
ATOM 473  N ND2 ? ASN A 1  60 ?   5.773  -1.312 -17.514 1.000 86.800 ? 60  ASN A ND2 1 
ATOM 474  O OD1 ? ASN A 1  60 ?   6.174   0.412 -18.899 1.000 86.800 ? 60  ASN A OD1 1 
ATOM 475  N N   ? LYS A 1  61 ?   6.974   0.028 -22.431 1.000 89.960 ? 61  LYS A N   1 
ATOM 476  C CA  ? LYS A 1  61 ?   6.754   1.229 -23.231 1.000 89.960 ? 61  LYS A CA  1 
ATOM 477  C C   ? LYS A 1  61 ?   5.876   2.231 -22.488 1.000 89.960 ? 61  LYS A C   1 
ATOM 478  C CB  ? LYS A 1  61 ?   6.117   0.869 -24.574 1.000 89.960 ? 61  LYS A CB  1 
ATOM 479  O O   ? LYS A 1  61 ?   5.928   3.432 -22.762 1.000 89.960 ? 61  LYS A O   1 
ATOM 480  C CG  ? LYS A 1  61 ?   4.726   0.265 -24.458 1.000 89.960 ? 61  LYS A CG  1 
ATOM 481  C CD  ? LYS A 1  61 ?   4.147  -0.074 -25.826 1.000 89.960 ? 61  LYS A CD  1 
ATOM 482  C CE  ? LYS A 1  61 ?   2.761  -0.694 -25.709 1.000 89.960 ? 61  LYS A CE  1 
ATOM 483  N NZ  ? LYS A 1  61 ?   2.165  -0.975 -27.050 1.000 89.960 ? 61  LYS A NZ  1 
ATOM 484  N N   ? ASP A 1  62 ?   5.050   1.825 -21.580 1.000 91.980 ? 62  ASP A N   1 
ATOM 485  C CA  ? ASP A 1  62 ?   4.095   2.659 -20.857 1.000 91.980 ? 62  ASP A CA  1 
ATOM 486  C C   ? ASP A 1  62 ?   4.674   3.127 -19.523 1.000 91.980 ? 62  ASP A C   1 
ATOM 487  C CB  ? ASP A 1  62 ?   2.787   1.900 -20.626 1.000 91.980 ? 62  ASP A CB  1 
ATOM 488  O O   ? ASP A 1  62 ?   3.995   3.806 -18.751 1.000 91.980 ? 62  ASP A O   1 
ATOM 489  C CG  ? ASP A 1  62 ?   2.084   1.523 -21.918 1.000 91.980 ? 62  ASP A CG  1 
ATOM 490  O OD1 ? ASP A 1  62 ?   1.916   2.394 -22.798 1.000 91.980 ? 62  ASP A OD1 1 
ATOM 491  O OD2 ? ASP A 1  62 ?   1.693   0.343 -22.057 1.000 91.980 ? 62  ASP A OD2 1 
ATOM 492  N N   ? ARG A 1  63 ?   6.010   2.708 -19.188 1.000 93.930 ? 63  ARG A N   1 
ATOM 493  C CA  ? ARG A 1  63 ?   6.615   3.096 -17.917 1.000 93.930 ? 63  ARG A CA  1 
ATOM 494  C C   ? ARG A 1  63 ?   6.742   4.612 -17.812 1.000 93.930 ? 63  ARG A C   1 
ATOM 495  C CB  ? ARG A 1  63 ?   7.989   2.442 -17.753 1.000 93.930 ? 63  ARG A CB  1 
ATOM 496  O O   ? ARG A 1  63 ?   7.243   5.264 -18.731 1.000 93.930 ? 63  ARG A O   1 
ATOM 497  C CG  ? ARG A 1  63 ?   8.689   2.798 -16.452 1.000 93.930 ? 63  ARG A CG  1 
ATOM 498  C CD  ? ARG A 1  63 ?  10.073   2.170 -16.365 1.000 93.930 ? 63  ARG A CD  1 
ATOM 499  N NE  ? ARG A 1  63 ?  11.103   3.063 -16.887 1.000 93.930 ? 63  ARG A NE  1 
ATOM 500  N NH1 ? ARG A 1  63 ?  12.814   1.518 -16.729 1.000 93.930 ? 63  ARG A NH1 1 
ATOM 501  N NH2 ? ARG A 1  63 ?  13.235   3.623 -17.532 1.000 93.930 ? 63  ARG A NH2 1 
ATOM 502  C CZ  ? ARG A 1  63 ?  12.382   2.732 -17.048 1.000 93.930 ? 63  ARG A CZ  1 
ATOM 503  N N   ? ARG A 1  64 ?   6.253   5.135 -16.680 1.000 94.870 ? 64  ARG A N   1 
ATOM 504  C CA  ? ARG A 1  64 ?   6.340   6.563 -16.395 1.000 94.870 ? 64  ARG A CA  1 
ATOM 505  C C   ? ARG A 1  64 ?   6.923   6.810 -15.008 1.000 94.870 ? 64  ARG A C   1 
ATOM 506  C CB  ? ARG A 1  64 ?   4.962   7.219 -16.509 1.000 94.870 ? 64  ARG A CB  1 
ATOM 507  O O   ? ARG A 1  64 ?   6.495   6.194 -14.030 1.000 94.870 ? 64  ARG A O   1 
ATOM 508  C CG  ? ARG A 1  64 ?   4.297   7.023 -17.862 1.000 94.870 ? 64  ARG A CG  1 
ATOM 509  C CD  ? ARG A 1  64 ?   4.991   7.824 -18.954 1.000 94.870 ? 64  ARG A CD  1 
ATOM 510  N NE  ? ARG A 1  64 ?   4.309   7.689 -20.238 1.000 94.870 ? 64  ARG A NE  1 
ATOM 511  N NH1 ? ARG A 1  64 ?   5.873   8.900 -21.431 1.000 94.870 ? 64  ARG A NH1 1 
ATOM 512  N NH2 ? ARG A 1  64 ?   4.043   8.020 -22.495 1.000 94.870 ? 64  ARG A NH2 1 
ATOM 513  C CZ  ? ARG A 1  64 ?   4.743   8.203 -21.385 1.000 94.870 ? 64  ARG A CZ  1 
ATOM 514  N N   ? ARG A 1  65 ?   7.898   7.716 -15.058 1.000 95.970 ? 65  ARG A N   1 
ATOM 515  C CA  ? ARG A 1  65 ?   8.446   8.186 -13.790 1.000 95.970 ? 65  ARG A CA  1 
ATOM 516  C C   ? ARG A 1  65 ?   7.846   9.532 -13.399 1.000 95.970 ? 65  ARG A C   1 
ATOM 517  C CB  ? ARG A 1  65 ?   9.970   8.295 -13.870 1.000 95.970 ? 65  ARG A CB  1 
ATOM 518  O O   ? ARG A 1  65 ?   7.788  10.453 -14.217 1.000 95.970 ? 65  ARG A O   1 
ATOM 519  C CG  ? ARG A 1  65 ?  10.628   8.707 -12.563 1.000 95.970 ? 65  ARG A CG  1 
ATOM 520  C CD  ? ARG A 1  65 ?  12.136   8.856 -12.712 1.000 95.970 ? 65  ARG A CD  1 
ATOM 521  N NE  ? ARG A 1  65 ?  12.492  10.119 -13.354 1.000 95.970 ? 65  ARG A NE  1 
ATOM 522  N NH1 ? ARG A 1  65 ?  14.642   9.473 -13.899 1.000 95.970 ? 65  ARG A NH1 1 
ATOM 523  N NH2 ? ARG A 1  65 ?  13.891  11.565 -14.460 1.000 95.970 ? 65  ARG A NH2 1 
ATOM 524  C CZ  ? ARG A 1  65 ?  13.674  10.383 -13.903 1.000 95.970 ? 65  ARG A CZ  1 
ATOM 525  N N   ? ARG A 1  66 ?   7.374   9.627 -12.065 1.000 95.860 ? 66  ARG A N   1 
ATOM 526  C CA  ? ARG A 1  66 ?   6.834  10.872 -11.529 1.000 95.860 ? 66  ARG A CA  1 
ATOM 527  C C   ? ARG A 1  66 ?   7.500  11.232 -10.204 1.000 95.860 ? 66  ARG A C   1 
ATOM 528  C CB  ? ARG A 1  66 ?   5.319  10.766 -11.342 1.000 95.860 ? 66  ARG A CB  1 
ATOM 529  O O   ? ARG A 1  66 ?   8.043  10.362  -9.520 1.000 95.860 ? 66  ARG A O   1 
ATOM 530  C CG  ? ARG A 1  66 ?   4.550  10.573 -12.639 1.000 95.860 ? 66  ARG A CG  1 
ATOM 531  C CD  ? ARG A 1  66 ?   4.631  11.804 -13.531 1.000 95.860 ? 66  ARG A CD  1 
ATOM 532  N NE  ? ARG A 1  66 ?   3.768  11.679 -14.702 1.000 95.860 ? 66  ARG A NE  1 
ATOM 533  N NH1 ? ARG A 1  66 ?   5.407  10.803 -16.073 1.000 95.860 ? 66  ARG A NH1 1 
ATOM 534  N NH2 ? ARG A 1  66 ?   3.288  11.136 -16.881 1.000 95.860 ? 66  ARG A NH2 1 
ATOM 535  C CZ  ? ARG A 1  66 ?   4.156  11.207 -15.883 1.000 95.860 ? 66  ARG A CZ  1 
ATOM 536  N N   ? VAL A 1  67 ?   7.436  12.513  -9.860 1.000 95.880 ? 67  VAL A N   1 
ATOM 537  C CA  ? VAL A 1  67 ?   7.772  12.985  -8.521 1.000 95.880 ? 67  VAL A CA  1 
ATOM 538  C C   ? VAL A 1  67 ?   6.542  13.612  -7.869 1.000 95.880 ? 67  VAL A C   1 
ATOM 539  C CB  ? VAL A 1  67 ?   8.935  14.001  -8.553 1.000 95.880 ? 67  VAL A CB  1 
ATOM 540  O O   ? VAL A 1  67 ?   5.642  14.092  -8.562 1.000 95.880 ? 67  VAL A O   1 
ATOM 541  C CG1 ? VAL A 1  67 ?  10.204  13.353  -9.103 1.000 95.880 ? 67  VAL A CG1 1 
ATOM 542  C CG2 ? VAL A 1  67 ?   8.552  15.224  -9.384 1.000 95.880 ? 67  VAL A CG2 1 
ATOM 543  N N   ? PRO A 1  68 ?   6.532  13.433  -6.529 1.000 96.820 ? 68  PRO A N   1 
ATOM 544  C CA  ? PRO A 1  68 ?   5.356  13.994  -5.860 1.000 96.820 ? 68  PRO A CA  1 
ATOM 545  C C   ? PRO A 1  68 ?   5.292  15.516  -5.957 1.000 96.820 ? 68  PRO A C   1 
ATOM 546  C CB  ? PRO A 1  68 ?   5.530  13.546  -4.407 1.000 96.820 ? 68  PRO A CB  1 
ATOM 547  O O   ? PRO A 1  68 ?   6.306  16.193  -5.775 1.000 96.820 ? 68  PRO A O   1 
ATOM 548  C CG  ? PRO A 1  68 ?   6.427  12.353  -4.479 1.000 96.820 ? 68  PRO A CG  1 
ATOM 549  C CD  ? PRO A 1  68 ?   7.359  12.527  -5.644 1.000 96.820 ? 68  PRO A CD  1 
ATOM 550  N N   ? LYS A 1  69 ?   4.066  16.063  -6.358 1.000 96.480 ? 69  LYS A N   1 
ATOM 551  C CA  ? LYS A 1  69 ?   3.808  17.496  -6.250 1.000 96.480 ? 69  LYS A CA  1 
ATOM 552  C C   ? LYS A 1  69 ?   3.449  17.885  -4.819 1.000 96.480 ? 69  LYS A C   1 
ATOM 553  C CB  ? LYS A 1  69 ?   2.687  17.914  -7.203 1.000 96.480 ? 69  LYS A CB  1 
ATOM 554  O O   ? LYS A 1  69 ?   3.955  18.879  -4.295 1.000 96.480 ? 69  LYS A O   1 
ATOM 555  C CG  ? LYS A 1  69 ?   2.376  19.403  -7.179 1.000 96.480 ? 69  LYS A CG  1 
ATOM 556  C CD  ? LYS A 1  69 ?   1.313  19.769  -8.207 1.000 96.480 ? 69  LYS A CD  1 
ATOM 557  C CE  ? LYS A 1  69 ?   0.998  21.259  -8.181 1.000 96.480 ? 69  LYS A CE  1 
ATOM 558  N NZ  ? LYS A 1  69 ?   0.000  21.632  -9.227 1.000 96.480 ? 69  LYS A NZ  1 
ATOM 559  N N   ? GLU A 1  70 ?   2.553  17.128  -4.220 1.000 95.720 ? 70  GLU A N   1 
ATOM 560  C CA  ? GLU A 1  70 ?   2.043  17.331  -2.868 1.000 95.720 ? 70  GLU A CA  1 
ATOM 561  C C   ? GLU A 1  70 ?   1.713  16.001  -2.197 1.000 95.720 ? 70  GLU A C   1 
ATOM 562  C CB  ? GLU A 1  70 ?   0.804  18.230  -2.890 1.000 95.720 ? 70  GLU A CB  1 
ATOM 563  O O   ? GLU A 1  70 ?   1.301  15.049  -2.862 1.000 95.720 ? 70  GLU A O   1 
ATOM 564  C CG  ? GLU A 1  70 ?   0.436  18.805  -1.530 1.000 95.720 ? 70  GLU A CG  1 
ATOM 565  C CD  ? GLU A 1  70 ?  -0.677  19.839  -1.596 1.000 95.720 ? 70  GLU A CD  1 
ATOM 566  O OE1 ? GLU A 1  70 ?  -0.907  20.548  -0.590 1.000 95.720 ? 70  GLU A OE1 1 
ATOM 567  O OE2 ? GLU A 1  70 ?  -1.324  19.940  -2.662 1.000 95.720 ? 70  GLU A OE2 1 
ATOM 568  N N   ? LYS A 1  71 ?   1.897  15.987  -0.900 1.000 94.750 ? 71  LYS A N   1 
ATOM 569  C CA  ? LYS A 1  71 ?   1.542  14.821  -0.096 1.000 94.750 ? 71  LYS A CA  1 
ATOM 570  C C   ? LYS A 1  71 ?   0.576  15.199   1.023 1.000 94.750 ? 71  LYS A C   1 
ATOM 571  C CB  ? LYS A 1  71 ?   2.796  14.172   0.491 1.000 94.750 ? 71  LYS A CB  1 
ATOM 572  O O   ? LYS A 1  71 ?   0.767  16.211   1.701 1.000 94.750 ? 71  LYS A O   1 
ATOM 573  C CG  ? LYS A 1  71 ?   3.804  13.715  -0.554 1.000 94.750 ? 71  LYS A CG  1 
ATOM 574  C CD  ? LYS A 1  71 ?   5.066  13.158   0.092 1.000 94.750 ? 71  LYS A CD  1 
ATOM 575  C CE  ? LYS A 1  71 ?   5.921  14.265   0.695 1.000 94.750 ? 71  LYS A CE  1 
ATOM 576  N NZ  ? LYS A 1  71 ?   7.190  13.731   1.274 1.000 94.750 ? 71  LYS A NZ  1 
ATOM 577  N N   ? PHE A 1  72 ?  -0.472  14.365   1.169 1.000 94.490 ? 72  PHE A N   1 
ATOM 578  C CA  ? PHE A 1  72 ?  -1.476  14.576   2.204 1.000 94.490 ? 72  PHE A CA  1 
ATOM 579  C C   ? PHE A 1  72 ?  -1.549  13.377   3.141 1.000 94.490 ? 72  PHE A C   1 
ATOM 580  C CB  ? PHE A 1  72 ?  -2.850  14.836   1.577 1.000 94.490 ? 72  PHE A CB  1 
ATOM 581  O O   ? PHE A 1  72 ?  -1.626  12.232   2.689 1.000 94.490 ? 72  PHE A O   1 
ATOM 582  C CG  ? PHE A 1  72 ?  -2.898  16.066   0.711 1.000 94.490 ? 72  PHE A CG  1 
ATOM 583  C CD1 ? PHE A 1  72 ?  -3.383  17.268   1.213 1.000 94.490 ? 72  PHE A CD1 1 
ATOM 584  C CD2 ? PHE A 1  72 ?  -2.459  16.020  -0.606 1.000 94.490 ? 72  PHE A CD2 1 
ATOM 585  C CE1 ? PHE A 1  72 ?  -3.430  18.407   0.413 1.000 94.490 ? 72  PHE A CE1 1 
ATOM 586  C CE2 ? PHE A 1  72 ?  -2.502  17.155  -1.411 1.000 94.490 ? 72  PHE A CE2 1 
ATOM 587  C CZ  ? PHE A 1  72 ?  -2.989  18.347  -0.900 1.000 94.490 ? 72  PHE A CZ  1 
ATOM 588  N N   ? PHE A 1  73 ?  -1.521  13.647   4.367 1.000 91.490 ? 73  PHE A N   1 
ATOM 589  C CA  ? PHE A 1  73 ?  -1.570  12.606   5.387 1.000 91.490 ? 73  PHE A CA  1 
ATOM 590  C C   ? PHE A 1  73 ?  -2.846  12.716   6.212 1.000 91.490 ? 73  PHE A C   1 
ATOM 591  C CB  ? PHE A 1  73 ?  -0.344  12.691   6.302 1.000 91.490 ? 73  PHE A CB  1 
ATOM 592  O O   ? PHE A 1  73 ?  -3.256  13.816   6.587 1.000 91.490 ? 73  PHE A O   1 
ATOM 593  C CG  ? PHE A 1  73 ?   0.968  12.617   5.567 1.000 91.490 ? 73  PHE A CG  1 
ATOM 594  C CD1 ? PHE A 1  73 ?   1.597  11.395   5.362 1.000 91.490 ? 73  PHE A CD1 1 
ATOM 595  C CD2 ? PHE A 1  73 ?   1.572  13.770   5.083 1.000 91.490 ? 73  PHE A CD2 1 
ATOM 596  C CE1 ? PHE A 1  73 ?   2.811  11.323   4.683 1.000 91.490 ? 73  PHE A CE1 1 
ATOM 597  C CE2 ? PHE A 1  73 ?   2.785  13.706   4.403 1.000 91.490 ? 73  PHE A CE2 1 
ATOM 598  C CZ  ? PHE A 1  73 ?   3.403  12.482   4.205 1.000 91.490 ? 73  PHE A CZ  1 
ATOM 599  N N   ? CYS A 1  74 ?  -3.470  11.562   6.328 1.000 85.390 ? 74  CYS A N   1 
ATOM 600  C CA  ? CYS A 1  74 ?  -4.658  11.511   7.173 1.000 85.390 ? 74  CYS A CA  1 
ATOM 601  C C   ? CYS A 1  74 ?  -4.278  11.525   8.649 1.000 85.390 ? 74  CYS A C   1 
ATOM 602  C CB  ? CYS A 1  74 ?  -5.484  10.263   6.862 1.000 85.390 ? 74  CYS A CB  1 
ATOM 603  O O   ? CYS A 1  74 ?  -3.603  10.614   9.129 1.000 85.390 ? 74  CYS A O   1 
ATOM 604  S SG  ? CYS A 1  74 ?  -7.096  10.235   7.676 1.000 85.390 ? 74  CYS A SG  1 
ATOM 605  N N   ? ASP A 1  75 ?  -4.132  13.027   9.173 1.000 68.890 ? 75  ASP A N   1 
ATOM 606  C CA  ? ASP A 1  75 ?  -3.986  13.573  10.519 1.000 68.890 ? 75  ASP A CA  1 
ATOM 607  C C   ? ASP A 1  75 ?  -2.688  13.095  11.167 1.000 68.890 ? 75  ASP A C   1 
ATOM 608  C CB  ? ASP A 1  75 ?  -5.183  13.184  11.388 1.000 68.890 ? 75  ASP A CB  1 
ATOM 609  O O   ? ASP A 1  75 ?  -2.690  12.127  11.931 1.000 68.890 ? 75  ASP A O   1 
ATOM 610  C CG  ? ASP A 1  75 ?  -5.280  14.003  12.664 1.000 68.890 ? 75  ASP A CG  1 
ATOM 611  O OD1 ? ASP A 1  75 ?  -4.495  14.960  12.835 1.000 68.890 ? 75  ASP A OD1 1 
ATOM 612  O OD2 ? ASP A 1  75 ?  -6.148  13.686  13.506 1.000 68.890 ? 75  ASP A OD2 1 
ATOM 613  N N   ? SER A 1  76 ?  -1.528  13.674  10.729 1.000 57.310 ? 76  SER A N   1 
ATOM 614  C CA  ? SER A 1  76 ?  -0.080  13.710  10.910 1.000 57.310 ? 76  SER A CA  1 
ATOM 615  C C   ? SER A 1  76 ?   0.302  14.515  12.148 1.000 57.310 ? 76  SER A C   1 
ATOM 616  C CB  ? SER A 1  76 ?   0.601  14.302   9.676 1.000 57.310 ? 76  SER A CB  1 
ATOM 617  O O   ? SER A 1  76 ?   1.481  14.799  12.370 1.000 57.310 ? 76  SER A O   1 
ATOM 618  O OG  ? SER A 1  76 ?   0.263  15.670   9.523 1.000 57.310 ? 76  SER A OG  1 
ATOM 619  N N   ? SER A 1  77 ?  -0.191  14.017  13.442 1.000 54.420 ? 77  SER A N   1 
ATOM 620  C CA  ? SER A 1  77 ?   0.576  14.385  14.627 1.000 54.420 ? 77  SER A CA  1 
ATOM 621  C C   ? SER A 1  77 ?   0.821  13.177  15.525 1.000 54.420 ? 77  SER A C   1 
ATOM 622  C CB  ? SER A 1  77 ?  -0.147  15.478  15.416 1.000 54.420 ? 77  SER A CB  1 
ATOM 623  O O   ? SER A 1  77 ?   1.802  13.139  16.271 1.000 54.420 ? 77  SER A O   1 
ATOM 624  O OG  ? SER A 1  77 ?  -1.446  15.053  15.789 1.000 54.420 ? 77  SER A OG  1 
ATOM 625  N N   ? ASN A 1  78 ?   0.574  11.845  15.016 1.000 52.540 ? 78  ASN A N   1 
ATOM 626  C CA  ? ASN A 1  78 ?   1.019  10.686  15.783 1.000 52.540 ? 78  ASN A CA  1 
ATOM 627  C C   ? ASN A 1  78 ?   0.800   9.387  15.012 1.000 52.540 ? 78  ASN A C   1 
ATOM 628  C CB  ? ASN A 1  78 ?   0.302  10.629  17.134 1.000 52.540 ? 78  ASN A CB  1 
ATOM 629  O O   ? ASN A 1  78 ?  -0.319   8.873  14.958 1.000 52.540 ? 78  ASN A O   1 
ATOM 630  C CG  ? ASN A 1  78 ?   1.078  11.323  18.236 1.000 52.540 ? 78  ASN A CG  1 
ATOM 631  N ND2 ? ASN A 1  78 ?   0.401  11.622  19.339 1.000 52.540 ? 78  ASN A ND2 1 
ATOM 632  O OD1 ? ASN A 1  78 ?   2.274  11.590  18.097 1.000 52.540 ? 78  ASN A OD1 1 
ATOM 633  N N   ? TYR A 1  79 ?   1.570   9.209  13.760 1.000 59.140 ? 79  TYR A N   1 
ATOM 634  C CA  ? TYR A 1  79 ?   1.665   7.873  13.182 1.000 59.140 ? 79  TYR A CA  1 
ATOM 635  C C   ? TYR A 1  79 ?   1.625   6.805  14.268 1.000 59.140 ? 79  TYR A C   1 
ATOM 636  C CB  ? TYR A 1  79 ?   2.948   7.732  12.358 1.000 59.140 ? 79  TYR A CB  1 
ATOM 637  O O   ? TYR A 1  79 ?   2.470   6.792  15.166 1.000 59.140 ? 79  TYR A O   1 
ATOM 638  C CG  ? TYR A 1  79 ?   3.160   6.348  11.795 1.000 59.140 ? 79  TYR A CG  1 
ATOM 639  C CD1 ? TYR A 1  79 ?   4.042   5.456  12.401 1.000 59.140 ? 79  TYR A CD1 1 
ATOM 640  C CD2 ? TYR A 1  79 ?   2.479   5.929  10.657 1.000 59.140 ? 79  TYR A CD2 1 
ATOM 641  C CE1 ? TYR A 1  79 ?   4.242   4.180  11.885 1.000 59.140 ? 79  TYR A CE1 1 
ATOM 642  C CE2 ? TYR A 1  79 ?   2.671   4.655  10.132 1.000 59.140 ? 79  TYR A CE2 1 
ATOM 643  O OH  ? TYR A 1  79 ?   3.746   2.527  10.237 1.000 59.140 ? 79  TYR A OH  1 
ATOM 644  C CZ  ? TYR A 1  79 ?   3.553   3.789  10.752 1.000 59.140 ? 79  TYR A CZ  1 
ATOM 645  N N   ? THR A 1  80 ?   0.386   6.400  14.715 1.000 60.590 ? 80  THR A N   1 
ATOM 646  C CA  ? THR A 1  80 ?   0.530   5.171  15.488 1.000 60.590 ? 80  THR A CA  1 
ATOM 647  C C   ? THR A 1  80 ?   0.433   3.947  14.582 1.000 60.590 ? 80  THR A C   1 
ATOM 648  C CB  ? THR A 1  80 ?  -0.537   5.079  16.595 1.000 60.590 ? 80  THR A CB  1 
ATOM 649  O O   ? THR A 1  80 ?  -0.133   4.021  13.489 1.000 60.590 ? 80  THR A O   1 
ATOM 650  C CG2 ? THR A 1  80 ?  -0.491   6.302  17.506 1.000 60.590 ? 80  THR A CG2 1 
ATOM 651  O OG1 ? THR A 1  80 ?  -1.835   4.994  15.994 1.000 60.590 ? 80  THR A OG1 1 
ATOM 652  N N   ? LYS A 1  81 ?   1.518   3.080  14.492 1.000 64.430 ? 81  LYS A N   1 
ATOM 653  C CA  ? LYS A 1  81 ?   1.552   1.829  13.739 1.000 64.430 ? 81  LYS A CA  1 
ATOM 654  C C   ? LYS A 1  81 ?   0.161   1.209  13.641 1.000 64.430 ? 81  LYS A C   1 
ATOM 655  C CB  ? LYS A 1  81 ?   2.522   0.840  14.386 1.000 64.430 ? 81  LYS A CB  1 
ATOM 656  O O   ? LYS A 1  81 ?  -0.113   0.427  12.727 1.000 64.430 ? 81  LYS A O   1 
ATOM 657  C CG  ? LYS A 1  81 ?   2.138   0.429  15.800 1.000 64.430 ? 81  LYS A CG  1 
ATOM 658  C CD  ? LYS A 1  81 ?   3.160  -0.526  16.402 1.000 64.430 ? 81  LYS A CD  1 
ATOM 659  C CE  ? LYS A 1  81 ?   2.780  -0.932  17.820 1.000 64.430 ? 81  LYS A CE  1 
ATOM 660  N NZ  ? LYS A 1  81 ?   3.797  -1.841  18.427 1.000 64.430 ? 81  LYS A NZ  1 
ATOM 661  N N   ? TRP A 1  82 ?  -1.039   1.905  14.164 1.000 63.290 ? 82  TRP A N   1 
ATOM 662  C CA  ? TRP A 1  82 ?  -2.248   1.102  14.318 1.000 63.290 ? 82  TRP A CA  1 
ATOM 663  C C   ? TRP A 1  82 ?  -3.486   1.901  13.925 1.000 63.290 ? 82  TRP A C   1 
ATOM 664  C CB  ? TRP A 1  82 ?  -2.383   0.604  15.760 1.000 63.290 ? 82  TRP A CB  1 
ATOM 665  O O   ? TRP A 1  82 ?  -4.534   1.325  13.623 1.000 63.290 ? 82  TRP A O   1 
ATOM 666  C CG  ? TRP A 1  82 ?  -1.189  -0.154  16.257 1.000 63.290 ? 82  TRP A CG  1 
ATOM 667  C CD1 ? TRP A 1  82 ?  -0.280   0.261  17.190 1.000 63.290 ? 82  TRP A CD1 1 
ATOM 668  C CD2 ? TRP A 1  82 ?  -0.771  -1.458  15.842 1.000 63.290 ? 82  TRP A CD2 1 
ATOM 669  C CE2 ? TRP A 1  82 ?   0.400  -1.772  16.567 1.000 63.290 ? 82  TRP A CE2 1 
ATOM 670  C CE3 ? TRP A 1  82 ?  -1.274  -2.392  14.927 1.000 63.290 ? 82  TRP A CE3 1 
ATOM 671  N NE1 ? TRP A 1  82 ?   0.678  -0.707  17.381 1.000 63.290 ? 82  TRP A NE1 1 
ATOM 672  C CH2 ? TRP A 1  82 ?   0.563  -3.880  15.503 1.000 63.290 ? 82  TRP A CH2 1 
ATOM 673  C CZ2 ? TRP A 1  82 ?   1.076  -2.983  16.404 1.000 63.290 ? 82  TRP A CZ2 1 
ATOM 674  C CZ3 ? TRP A 1  82 ?  -0.600  -3.597  14.767 1.000 63.290 ? 82  TRP A CZ3 1 
ATOM 675  N N   ? ASN A 1  83 ?  -3.409   3.166  13.395 1.000 66.460 ? 83  ASN A N   1 
ATOM 676  C CA  ? ASN A 1  83 ?  -4.745   3.737  13.254 1.000 66.460 ? 83  ASN A CA  1 
ATOM 677  C C   ? ASN A 1  83 ?  -4.791   4.785  12.146 1.000 66.460 ? 83  ASN A C   1 
ATOM 678  C CB  ? ASN A 1  83 ?  -5.212   4.344  14.579 1.000 66.460 ? 83  ASN A CB  1 
ATOM 679  O O   ? ASN A 1  83 ?  -5.865   5.103  11.631 1.000 66.460 ? 83  ASN A O   1 
ATOM 680  C CG  ? ASN A 1  83 ?  -5.664   3.295  15.575 1.000 66.460 ? 83  ASN A CG  1 
ATOM 681  N ND2 ? ASN A 1  83 ?  -5.777   3.686  16.838 1.000 66.460 ? 83  ASN A ND2 1 
ATOM 682  O OD1 ? ASN A 1  83 ?  -5.910   2.142  15.211 1.000 66.460 ? 83  ASN A OD1 1 
ATOM 683  N N   ? LYS A 1  84 ?  -3.555   4.956  11.499 1.000 73.510 ? 84  LYS A N   1 
ATOM 684  C CA  ? LYS A 1  84 ?  -3.654   5.988  10.471 1.000 73.510 ? 84  LYS A CA  1 
ATOM 685  C C   ? LYS A 1  84 ?  -2.443   5.958   9.543 1.000 73.510 ? 84  LYS A C   1 
ATOM 686  C CB  ? LYS A 1  84 ?  -3.791   7.371  11.110 1.000 73.510 ? 84  LYS A CB  1 
ATOM 687  O O   ? LYS A 1  84 ?  -1.653   6.904   9.514 1.000 73.510 ? 84  LYS A O   1 
ATOM 688  C CG  ? LYS A 1  84 ?  -5.014   7.523  12.001 1.000 73.510 ? 84  LYS A CG  1 
ATOM 689  C CD  ? LYS A 1  84 ?  -5.044   8.886  12.682 1.000 73.510 ? 84  LYS A CD  1 
ATOM 690  C CE  ? LYS A 1  84 ?  -6.232   9.014  13.627 1.000 73.510 ? 84  LYS A CE  1 
ATOM 691  N NZ  ? LYS A 1  84 ?  -6.215  10.313  14.364 1.000 73.510 ? 84  LYS A NZ  1 
ATOM 692  N N   ? ASP A 1  85 ?  -2.276   4.896   8.814 1.000 89.250 ? 85  ASP A N   1 
ATOM 693  C CA  ? ASP A 1  85 ?  -1.139   4.721   7.915 1.000 89.250 ? 85  ASP A CA  1 
ATOM 694  C C   ? ASP A 1  85 ?  -1.563   4.876   6.456 1.000 89.250 ? 85  ASP A C   1 
ATOM 695  C CB  ? ASP A 1  85 ?  -0.489   3.353   8.132 1.000 89.250 ? 85  ASP A CB  1 
ATOM 696  O O   ? ASP A 1  85 ?  -1.632   3.893   5.717 1.000 89.250 ? 85  ASP A O   1 
ATOM 697  C CG  ? ASP A 1  85 ?   0.840   3.207   7.412 1.000 89.250 ? 85  ASP A CG  1 
ATOM 698  O OD1 ? ASP A 1  85 ?   1.461   4.235   7.064 1.000 89.250 ? 85  ASP A OD1 1 
ATOM 699  O OD2 ? ASP A 1  85 ?   1.269   2.055   7.188 1.000 89.250 ? 85  ASP A OD2 1 
ATOM 700  N N   ? ILE A 1  86 ?  -2.041   6.117   6.099 1.000 92.820 ? 86  ILE A N   1 
ATOM 701  C CA  ? ILE A 1  86 ?  -2.517   6.362   4.742 1.000 92.820 ? 86  ILE A CA  1 
ATOM 702  C C   ? ILE A 1  86 ?  -1.994   7.708   4.246 1.000 92.820 ? 86  ILE A C   1 
ATOM 703  C CB  ? ILE A 1  86 ?  -4.060   6.326   4.669 1.000 92.820 ? 86  ILE A CB  1 
ATOM 704  O O   ? ILE A 1  86 ?  -1.949   8.680   5.004 1.000 92.820 ? 86  ILE A O   1 
ATOM 705  C CG1 ? ILE A 1  86 ?  -4.530   6.482   3.218 1.000 92.820 ? 86  ILE A CG1 1 
ATOM 706  C CG2 ? ILE A 1  86 ?  -4.668   7.412   5.561 1.000 92.820 ? 86  ILE A CG2 1 
ATOM 707  C CD1 ? ILE A 1  86 ?  -6.001   6.149   3.005 1.000 92.820 ? 86  ILE A CD1 1 
ATOM 708  N N   ? MET A 1  87 ?  -1.496   7.747   3.041 1.000 95.100 ? 87  MET A N   1 
ATOM 709  C CA  ? MET A 1  87 ?  -0.951   8.938   2.396 1.000 95.100 ? 87  MET A CA  1 
ATOM 710  C C   ? MET A 1  87 ?  -1.450   9.055   0.960 1.000 95.100 ? 87  MET A C   1 
ATOM 711  C CB  ? MET A 1  87 ?   0.579   8.909   2.417 1.000 95.100 ? 87  MET A CB  1 
ATOM 712  O O   ? MET A 1  87 ?  -1.460   8.071   0.219 1.000 95.100 ? 87  MET A O   1 
ATOM 713  C CG  ? MET A 1  87 ?   1.224  10.111   1.746 1.000 95.100 ? 87  MET A CG  1 
ATOM 714  S SD  ? MET A 1  87 ?   3.056  10.055   1.815 1.000 95.100 ? 87  MET A SD  1 
ATOM 715  C CE  ? MET A 1  87 ?   3.385   8.766   0.582 1.000 95.100 ? 87  MET A CE  1 
ATOM 716  N N   ? LEU A 1  88 ?  -1.951  10.246   0.690 1.000 96.710 ? 88  LEU A N   1 
ATOM 717  C CA  ? LEU A 1  88 ?  -2.286  10.591  -0.687 1.000 96.710 ? 88  LEU A CA  1 
ATOM 718  C C   ? LEU A 1  88 ?  -1.171  11.408  -1.330 1.000 96.710 ? 88  LEU A C   1 
ATOM 719  C CB  ? LEU A 1  88 ?  -3.602  11.372  -0.739 1.000 96.710 ? 88  LEU A CB  1 
ATOM 720  O O   ? LEU A 1  88 ?  -0.688  12.379  -0.742 1.000 96.710 ? 88  LEU A O   1 
ATOM 721  C CG  ? LEU A 1  88 ?  -4.330  11.385  -2.084 1.000 96.710 ? 88  LEU A CG  1 
ATOM 722  C CD1 ? LEU A 1  88 ?  -4.983  10.031  -2.346 1.000 96.710 ? 88  LEU A CD1 1 
ATOM 723  C CD2 ? LEU A 1  88 ?  -5.369  12.501  -2.119 1.000 96.710 ? 88  LEU A CD2 1 
ATOM 724  N N   ? ILE A 1  89 ?  -0.808  10.923  -2.540 1.000 97.480 ? 89  ILE A N   1 
ATOM 725  C CA  ? ILE A 1  89 ?   0.235  11.622  -3.283 1.000 97.480 ? 89  ILE A CA  1 
ATOM 726  C C   ? ILE A 1  89 ?  -0.351  12.212  -4.564 1.000 97.480 ? 89  ILE A C   1 
ATOM 727  C CB  ? ILE A 1  89 ?   1.417  10.685  -3.616 1.000 97.480 ? 89  ILE A CB  1 
ATOM 728  O O   ? ILE A 1  89 ?  -0.893  11.483  -5.399 1.000 97.480 ? 89  ILE A O   1 
ATOM 729  C CG1 ? ILE A 1  89 ?   1.982  10.062  -2.335 1.000 97.480 ? 89  ILE A CG1 1 
ATOM 730  C CG2 ? ILE A 1  89 ?   2.506  11.440  -4.384 1.000 97.480 ? 89  ILE A CG2 1 
ATOM 731  C CD1 ? ILE A 1  89 ?   2.984   8.942  -2.580 1.000 97.480 ? 89  ILE A CD1 1 
ATOM 732  N N   ? ARG A 1  90 ?  -0.285  13.592  -4.693 1.000 97.670 ? 90  ARG A N   1 
ATOM 733  C CA  ? ARG A 1  90 ?  -0.611  14.214  -5.972 1.000 97.670 ? 90  ARG A CA  1 
ATOM 734  C C   ? ARG A 1  90 ?   0.584  14.182  -6.918 1.000 97.670 ? 90  ARG A C   1 
ATOM 735  C CB  ? ARG A 1  90 ?  -1.078  15.657  -5.765 1.000 97.670 ? 90  ARG A CB  1 
ATOM 736  O O   ? ARG A 1  90 ?   1.680  14.616  -6.556 1.000 97.670 ? 90  ARG A O   1 
ATOM 737  C CG  ? ARG A 1  90 ?  -1.613  16.318  -7.026 1.000 97.670 ? 90  ARG A CG  1 
ATOM 738  C CD  ? ARG A 1  90 ?  -2.193  17.696  -6.737 1.000 97.670 ? 90  ARG A CD  1 
ATOM 739  N NE  ? ARG A 1  90 ?  -2.789  18.290  -7.930 1.000 97.670 ? 90  ARG A NE  1 
ATOM 740  N NH1 ? ARG A 1  90 ?  -3.452  20.238  -6.880 1.000 97.670 ? 90  ARG A NH1 1 
ATOM 741  N NH2 ? ARG A 1  90 ?  -3.884  19.928  -9.110 1.000 97.670 ? 90  ARG A NH2 1 
ATOM 742  C CZ  ? ARG A 1  90 ?  -3.374  19.484  -7.971 1.000 97.670 ? 90  ARG A CZ  1 
ATOM 743  N N   ? LEU A 1  91 ?   0.354  13.669  -8.104 1.000 97.290 ? 91  LEU A N   1 
ATOM 744  C CA  ? LEU A 1  91 ?   1.417  13.620  -9.103 1.000 97.290 ? 91  LEU A CA  1 
ATOM 745  C C   ? LEU A 1  91 ?   1.697  15.009  -9.667 1.000 97.290 ? 91  LEU A C   1 
ATOM 746  C CB  ? LEU A 1  91 ?   1.043  12.662 -10.237 1.000 97.290 ? 91  LEU A CB  1 
ATOM 747  O O   ? LEU A 1  91 ?   0.792  15.843  -9.752 1.000 97.290 ? 91  LEU A O   1 
ATOM 748  C CG  ? LEU A 1  91 ?   0.747  11.217  -9.833 1.000 97.290 ? 91  LEU A CG  1 
ATOM 749  C CD1 ? LEU A 1  91 ?   0.326  10.402 -11.052 1.000 97.290 ? 91  LEU A CD1 1 
ATOM 750  C CD2 ? LEU A 1  91 ?   1.962  10.590  -9.158 1.000 97.290 ? 91  LEU A CD2 1 
ATOM 751  N N   ? ASN A 1  92 ?   2.975  15.279 -10.067 1.000 95.650 ? 92  ASN A N   1 
ATOM 752  C CA  ? ASN A 1  92 ?   3.341  16.590 -10.593 1.000 95.650 ? 92  ASN A CA  1 
ATOM 753  C C   ? ASN A 1  92 ?   2.750  16.823 -11.980 1.000 95.650 ? 92  ASN A C   1 
ATOM 754  C CB  ? ASN A 1  92 ?   4.863  16.747 -10.631 1.000 95.650 ? 92  ASN A CB  1 
ATOM 755  O O   ? ASN A 1  92 ?   2.612  17.967 -12.416 1.000 95.650 ? 92  ASN A O   1 
ATOM 756  C CG  ? ASN A 1  92 ?   5.534  15.719 -11.520 1.000 95.650 ? 92  ASN A CG  1 
ATOM 757  N ND2 ? ASN A 1  92 ?   6.762  16.005 -11.936 1.000 95.650 ? 92  ASN A ND2 1 
ATOM 758  O OD1 ? ASN A 1  92 ?   4.953  14.676 -11.832 1.000 95.650 ? 92  ASN A OD1 1 
ATOM 759  N N   ? ARG A 1  93 ?   2.173  15.754 -12.661 1.000 95.290 ? 93  ARG A N   1 
ATOM 760  C CA  ? ARG A 1  93 ?   1.407  15.766 -13.903 1.000 95.290 ? 93  ARG A CA  1 
ATOM 761  C C   ? ARG A 1  93 ?   0.511  14.537 -14.006 1.000 95.290 ? 93  ARG A C   1 
ATOM 762  C CB  ? ARG A 1  93 ?   2.343  15.835 -15.112 1.000 95.290 ? 93  ARG A CB  1 
ATOM 763  O O   ? ARG A 1  93 ?   0.916  13.434 -13.632 1.000 95.290 ? 93  ARG A O   1 
ATOM 764  C CG  ? ARG A 1  93 ?   3.134  17.130 -15.206 1.000 95.290 ? 93  ARG A CG  1 
ATOM 765  C CD  ? ARG A 1  93 ?   3.965  17.192 -16.480 1.000 95.290 ? 93  ARG A CD  1 
ATOM 766  N NE  ? ARG A 1  93 ?   4.798  18.391 -16.522 1.000 95.290 ? 93  ARG A NE  1 
ATOM 767  N NH1 ? ARG A 1  93 ?   5.595  18.012 -18.657 1.000 95.290 ? 93  ARG A NH1 1 
ATOM 768  N NH2 ? ARG A 1  93 ?   6.271  19.864 -17.488 1.000 95.290 ? 93  ARG A NH2 1 
ATOM 769  C CZ  ? ARG A 1  93 ?   5.553  18.753 -17.556 1.000 95.290 ? 93  ARG A CZ  1 
ATOM 770  N N   ? PRO A 1  94 ?  -0.733  14.774 -14.647 1.000 95.540 ? 94  PRO A N   1 
ATOM 771  C CA  ? PRO A 1  94 ?  -1.623  13.622 -14.815 1.000 95.540 ? 94  PRO A CA  1 
ATOM 772  C C   ? PRO A 1  94 ?  -1.042  12.558 -15.742 1.000 95.540 ? 94  PRO A C   1 
ATOM 773  C CB  ? PRO A 1  94 ?  -2.888  14.239 -15.417 1.000 95.540 ? 94  PRO A CB  1 
ATOM 774  O O   ? PRO A 1  94 ?  -0.261  12.877 -16.643 1.000 95.540 ? 94  PRO A O   1 
ATOM 775  C CG  ? PRO A 1  94 ?  -2.764  15.704 -15.146 1.000 95.540 ? 94  PRO A CG  1 
ATOM 776  C CD  ? PRO A 1  94 ?  -1.306  16.049 -15.045 1.000 95.540 ? 94  PRO A CD  1 
ATOM 777  N N   ? VAL A 1  95 ?  -1.447  11.330 -15.516 1.000 95.390 ? 95  VAL A N   1 
ATOM 778  C CA  ? VAL A 1  95 ?  -1.026  10.233 -16.382 1.000 95.390 ? 95  VAL A CA  1 
ATOM 779  C C   ? VAL A 1  95 ?  -2.131   9.915 -17.387 1.000 95.390 ? 95  VAL A C   1 
ATOM 780  C CB  ? VAL A 1  95 ?  -0.668   8.971 -15.567 1.000 95.390 ? 95  VAL A CB  1 
ATOM 781  O O   ? VAL A 1  95 ?  -3.316  10.087 -17.091 1.000 95.390 ? 95  VAL A O   1 
ATOM 782  C CG1 ? VAL A 1  95 ?   0.537   9.235 -14.665 1.000 95.390 ? 95  VAL A CG1 1 
ATOM 783  C CG2 ? VAL A 1  95 ?  -1.868   8.513 -14.740 1.000 95.390 ? 95  VAL A CG2 1 
ATOM 784  N N   ? ARG A 1  96 ?  -1.667   9.416 -18.586 1.000 94.950 ? 96  ARG A N   1 
ATOM 785  C CA  ? ARG A 1  96 ?  -2.597   8.936 -19.602 1.000 94.950 ? 96  ARG A CA  1 
ATOM 786  C C   ? ARG A 1  96 ?  -2.819   7.432 -19.475 1.000 94.950 ? 96  ARG A C   1 
ATOM 787  C CB  ? ARG A 1  96 ?  -2.084   9.272 -21.004 1.000 94.950 ? 96  ARG A CB  1 
ATOM 788  O O   ? ARG A 1  96 ?  -1.860   6.665 -19.363 1.000 94.950 ? 96  ARG A O   1 
ATOM 789  C CG  ? ARG A 1  96 ?  -2.075  10.761 -21.315 1.000 94.950 ? 96  ARG A CG  1 
ATOM 790  C CD  ? ARG A 1  96 ?  -1.599  11.037 -22.735 1.000 94.950 ? 96  ARG A CD  1 
ATOM 791  N NE  ? ARG A 1  96 ?  -1.674  12.458 -23.062 1.000 94.950 ? 96  ARG A NE  1 
ATOM 792  N NH1 ? ARG A 1  96 ?  -0.932  12.209 -25.235 1.000 94.950 ? 96  ARG A NH1 1 
ATOM 793  N NH2 ? ARG A 1  96 ?  -1.461  14.289 -24.431 1.000 94.950 ? 96  ARG A NH2 1 
ATOM 794  C CZ  ? ARG A 1  96 ?  -1.356  12.982 -24.242 1.000 94.950 ? 96  ARG A CZ  1 
ATOM 795  N N   ? LYS A 1  97 ?  -4.068   7.079 -19.467 1.000 94.780 ? 97  LYS A N   1 
ATOM 796  C CA  ? LYS A 1  97 ?  -4.393   5.658 -19.386 1.000 94.780 ? 97  LYS A CA  1 
ATOM 797  C C   ? LYS A 1  97 ?  -3.816   4.893 -20.574 1.000 94.780 ? 97  LYS A C   1 
ATOM 798  C CB  ? LYS A 1  97 ?  -5.907   5.456 -19.318 1.000 94.780 ? 97  LYS A CB  1 
ATOM 799  O O   ? LYS A 1  97 ?  -3.777   5.411 -21.692 1.000 94.780 ? 97  LYS A O   1 
ATOM 800  C CG  ? LYS A 1  97 ?  -6.541   5.951 -18.027 1.000 94.780 ? 97  LYS A CG  1 
ATOM 801  C CD  ? LYS A 1  97 ?  -8.034   5.650 -17.985 1.000 94.780 ? 97  LYS A CD  1 
ATOM 802  C CE  ? LYS A 1  97 ?  -8.678   6.186 -16.714 1.000 94.780 ? 97  LYS A CE  1 
ATOM 803  N NZ  ? LYS A 1  97 ? -10.146   5.915 -16.680 1.000 94.780 ? 97  LYS A NZ  1 
ATOM 804  N N   ? SER A 1  98 ?  -3.308   3.660 -20.299 1.000 94.820 ? 98  SER A N   1 
ATOM 805  C CA  ? SER A 1  98 ?  -2.806   2.714 -21.290 1.000 94.820 ? 98  SER A CA  1 
ATOM 806  C C   ? SER A 1  98 ?  -3.069   1.274 -20.861 1.000 94.820 ? 98  SER A C   1 
ATOM 807  C CB  ? SER A 1  98 ?  -1.309   2.921 -21.519 1.000 94.820 ? 98  SER A CB  1 
ATOM 808  O O   ? SER A 1  98 ?  -3.755   1.032 -19.865 1.000 94.820 ? 98  SER A O   1 
ATOM 809  O OG  ? SER A 1  98 ?  -0.560   2.450 -20.411 1.000 94.820 ? 98  SER A OG  1 
ATOM 810  N N   ? ALA A 1  99 ?  -2.513   0.399 -21.672 1.000 93.870 ? 99  ALA A N   1 
ATOM 811  C CA  ? ALA A 1  99 ?  -2.650  -1.027 -21.384 1.000 93.870 ? 99  ALA A CA  1 
ATOM 812  C C   ? ALA A 1  99 ?  -2.069  -1.368 -20.015 1.000 93.870 ? 99  ALA A C   1 
ATOM 813  C CB  ? ALA A 1  99 ?  -1.968  -1.856 -22.470 1.000 93.870 ? 99  ALA A CB  1 
ATOM 814  O O   ? ALA A 1  99 ?  -2.555  -2.275 -19.336 1.000 93.870 ? 99  ALA A O   1 
ATOM 815  N N   ? HIS A 1 100 ?  -1.040  -0.572 -19.476 1.000 94.850 ? 100 HIS A N   1 
ATOM 816  C CA  ? HIS A 1 100 ?  -0.320  -0.922 -18.257 1.000 94.850 ? 100 HIS A CA  1 
ATOM 817  C C   ? HIS A 1 100 ?  -0.467   0.165 -17.198 1.000 94.850 ? 100 HIS A C   1 
ATOM 818  C CB  ? HIS A 1 100 ?   1.160  -1.164 -18.560 1.000 94.850 ? 100 HIS A CB  1 
ATOM 819  O O   ? HIS A 1 100 ?   0.133   0.078 -16.125 1.000 94.850 ? 100 HIS A O   1 
ATOM 820  C CG  ? HIS A 1 100 ?   1.399  -2.255 -19.555 1.000 94.850 ? 100 HIS A CG  1 
ATOM 821  C CD2 ? HIS A 1 100 ?   1.270  -3.598 -19.449 1.000 94.850 ? 100 HIS A CD2 1 
ATOM 822  N ND1 ? HIS A 1 100 ?   1.828  -2.008 -20.841 1.000 94.850 ? 100 HIS A ND1 1 
ATOM 823  C CE1 ? HIS A 1 100 ?   1.953  -3.156 -21.485 1.000 94.850 ? 100 HIS A CE1 1 
ATOM 824  N NE2 ? HIS A 1 100 ?   1.620  -4.137 -20.663 1.000 94.850 ? 100 HIS A NE2 1 
ATOM 825  N N   ? ILE A 1 101 ?  -1.346   1.192 -17.528 1.000 96.630 ? 101 ILE A N   1 
ATOM 826  C CA  ? ILE A 1 101 ?  -1.639   2.243 -16.560 1.000 96.630 ? 101 ILE A CA  1 
ATOM 827  C C   ? ILE A 1 101 ?  -3.144   2.499 -16.515 1.000 96.630 ? 101 ILE A C   1 
ATOM 828  C CB  ? ILE A 1 101 ?  -0.884   3.548 -16.898 1.000 96.630 ? 101 ILE A CB  1 
ATOM 829  O O   ? ILE A 1 101 ?  -3.729   2.974 -17.491 1.000 96.630 ? 101 ILE A O   1 
ATOM 830  C CG1 ? ILE A 1 101 ?   0.625   3.287 -16.974 1.000 96.630 ? 101 ILE A CG1 1 
ATOM 831  C CG2 ? ILE A 1 101 ?  -1.199   4.637 -15.868 1.000 96.630 ? 101 ILE A CG2 1 
ATOM 832  C CD1 ? ILE A 1 101 ?   1.432   4.470 -17.492 1.000 96.630 ? 101 ILE A CD1 1 
ATOM 833  N N   ? ALA A 1 102 ?  -3.713   2.131 -15.418 1.000 96.840 ? 102 ALA A N   1 
ATOM 834  C CA  ? ALA A 1 102 ?  -5.136   2.372 -15.199 1.000 96.840 ? 102 ALA A CA  1 
ATOM 835  C C   ? ALA A 1 102 ?  -5.462   2.417 -13.709 1.000 96.840 ? 102 ALA A C   1 
ATOM 836  C CB  ? ALA A 1 102 ?  -5.971   1.298 -15.891 1.000 96.840 ? 102 ALA A CB  1 
ATOM 837  O O   ? ALA A 1 102 ?  -4.954   1.606 -12.931 1.000 96.840 ? 102 ALA A O   1 
ATOM 838  N N   ? PRO A 1 103 ?  -6.390   3.497 -13.401 1.000 96.800 ? 103 PRO A N   1 
ATOM 839  C CA  ? PRO A 1 103 ?  -6.732   3.613 -11.981 1.000 96.800 ? 103 PRO A CA  1 
ATOM 840  C C   ? PRO A 1 103 ?  -7.622   2.471 -11.493 1.000 96.800 ? 103 PRO A C   1 
ATOM 841  C CB  ? PRO A 1 103 ?  -7.471   4.951 -11.905 1.000 96.800 ? 103 PRO A CB  1 
ATOM 842  O O   ? PRO A 1 103 ?  -8.405   1.919 -12.270 1.000 96.800 ? 103 PRO A O   1 
ATOM 843  C CG  ? PRO A 1 103 ?  -7.086   5.672 -13.157 1.000 96.800 ? 103 PRO A CG  1 
ATOM 844  C CD  ? PRO A 1 103 ?  -6.787   4.654 -14.220 1.000 96.800 ? 103 PRO A CD  1 
ATOM 845  N N   ? LEU A 1 104 ?  -7.465   2.144 -10.146 1.000 96.670 ? 104 LEU A N   1 
ATOM 846  C CA  ? LEU A 1 104 ?  -8.339   1.214  -9.439 1.000 96.670 ? 104 LEU A CA  1 
ATOM 847  C C   ? LEU A 1 104 ?  -9.414   1.965  -8.660 1.000 96.670 ? 104 LEU A C   1 
ATOM 848  C CB  ? LEU A 1 104 ?  -7.526   0.332  -8.488 1.000 96.670 ? 104 LEU A CB  1 
ATOM 849  O O   ? LEU A 1 104 ?  -9.115   2.927  -7.950 1.000 96.670 ? 104 LEU A O   1 
ATOM 850  C CG  ? LEU A 1 104 ?  -8.292  -0.784  -7.776 1.000 96.670 ? 104 LEU A CG  1 
ATOM 851  C CD1 ? LEU A 1 104 ?  -8.874  -1.759  -8.794 1.000 96.670 ? 104 LEU A CD1 1 
ATOM 852  C CD2 ? LEU A 1 104 ?  -7.385  -1.511  -6.790 1.000 96.670 ? 104 LEU A CD2 1 
ATOM 853  N N   ? SER A 1 105 ? -10.623   1.490  -8.853 1.000 94.440 ? 105 SER A N   1 
ATOM 854  C CA  ? SER A 1 105 ? -11.745   2.182  -8.227 1.000 94.440 ? 105 SER A CA  1 
ATOM 855  C C   ? SER A 1 105 ? -11.695   2.056  -6.708 1.000 94.440 ? 105 SER A C   1 
ATOM 856  C CB  ? SER A 1 105 ? -13.073   1.633  -8.749 1.000 94.440 ? 105 SER A CB  1 
ATOM 857  O O   ? SER A 1 105 ? -11.309   1.012  -6.180 1.000 94.440 ? 105 SER A O   1 
ATOM 858  O OG  ? SER A 1 105 ? -13.179   1.819 -10.150 1.000 94.440 ? 105 SER A OG  1 
ATOM 859  N N   ? LEU A 1 106 ? -12.059   3.142  -6.051 1.000 96.190 ? 106 LEU A N   1 
ATOM 860  C CA  ? LEU A 1 106 ? -12.230   3.126  -4.602 1.000 96.190 ? 106 LEU A CA  1 
ATOM 861  C C   ? LEU A 1 106 ? -13.419   2.258  -4.204 1.000 96.190 ? 106 LEU A C   1 
ATOM 862  C CB  ? LEU A 1 106 ? -12.420   4.548  -4.068 1.000 96.190 ? 106 LEU A CB  1 
ATOM 863  O O   ? LEU A 1 106 ? -14.345   2.066  -4.995 1.000 96.190 ? 106 LEU A O   1 
ATOM 864  C CG  ? LEU A 1 106 ? -11.214   5.482  -4.181 1.000 96.190 ? 106 LEU A CG  1 
ATOM 865  C CD1 ? LEU A 1 106 ? -11.615   6.911  -3.830 1.000 96.190 ? 106 LEU A CD1 1 
ATOM 866  C CD2 ? LEU A 1 106 ? -10.080   5.003  -3.282 1.000 96.190 ? 106 LEU A CD2 1 
ATOM 867  N N   ? PRO A 1 107 ? -13.422   1.683  -3.027 1.000 96.090 ? 107 PRO A N   1 
ATOM 868  C CA  ? PRO A 1 107 ? -14.495   0.783  -2.597 1.000 96.090 ? 107 PRO A CA  1 
ATOM 869  C C   ? PRO A 1 107 ? -15.847   1.485  -2.490 1.000 96.090 ? 107 PRO A C   1 
ATOM 870  C CB  ? PRO A 1 107 ? -14.020   0.299  -1.224 1.000 96.090 ? 107 PRO A CB  1 
ATOM 871  O O   ? PRO A 1 107 ? -15.920   2.622  -2.018 1.000 96.090 ? 107 PRO A O   1 
ATOM 872  C CG  ? PRO A 1 107 ? -13.066   1.351  -0.758 1.000 96.090 ? 107 PRO A CG  1 
ATOM 873  C CD  ? PRO A 1 107 ? -12.471   2.023  -1.962 1.000 96.090 ? 107 PRO A CD  1 
ATOM 874  N N   ? SER A 1 108 ? -16.912   0.807  -2.873 1.000 94.490 ? 108 SER A N   1 
ATOM 875  C CA  ? SER A 1 108 ? -18.276   1.315  -2.780 1.000 94.490 ? 108 SER A CA  1 
ATOM 876  C C   ? SER A 1 108 ? -18.983   0.778  -1.540 1.000 94.490 ? 108 SER A C   1 
ATOM 877  C CB  ? SER A 1 108 ? -19.073   0.944  -4.032 1.000 94.490 ? 108 SER A CB  1 
ATOM 878  O O   ? SER A 1 108 ? -20.007   1.320  -1.120 1.000 94.490 ? 108 SER A O   1 
ATOM 879  O OG  ? SER A 1 108 ? -19.058  -0.458  -4.240 1.000 94.490 ? 108 SER A OG  1 
ATOM 880  N N   ? SER A 1 109 ? -18.458  -0.285  -0.978 1.000 94.960 ? 109 SER A N   1 
ATOM 881  C CA  ? SER A 1 109 ? -18.956  -0.899   0.249 1.000 94.960 ? 109 SER A CA  1 
ATOM 882  C C   ? SER A 1 109 ? -17.814  -1.468   1.085 1.000 94.960 ? 109 SER A C   1 
ATOM 883  C CB  ? SER A 1 109 ? -19.962  -2.004  -0.074 1.000 94.960 ? 109 SER A CB  1 
ATOM 884  O O   ? SER A 1 109 ? -16.710  -1.676   0.577 1.000 94.960 ? 109 SER A O   1 
ATOM 885  O OG  ? SER A 1 109 ? -19.358  -3.022  -0.854 1.000 94.960 ? 109 SER A OG  1 
ATOM 886  N N   ? PRO A 1 110 ? -18.159  -1.636   2.461 1.000 93.790 ? 110 PRO A N   1 
ATOM 887  C CA  ? PRO A 1 110 ? -17.119  -2.224   3.308 1.000 93.790 ? 110 PRO A CA  1 
ATOM 888  C C   ? PRO A 1 110 ? -16.773  -3.657   2.908 1.000 93.790 ? 110 PRO A C   1 
ATOM 889  C CB  ? PRO A 1 110 ? -17.739  -2.183   4.707 1.000 93.790 ? 110 PRO A CB  1 
ATOM 890  O O   ? PRO A 1 110 ? -17.617  -4.370   2.361 1.000 93.790 ? 110 PRO A O   1 
ATOM 891  C CG  ? PRO A 1 110 ? -19.215  -2.173   4.472 1.000 93.790 ? 110 PRO A CG  1 
ATOM 892  C CD  ? PRO A 1 110 ? -19.484  -1.480   3.167 1.000 93.790 ? 110 PRO A CD  1 
ATOM 893  N N   ? PRO A 1 111 ? -15.482  -4.073   3.203 1.000 93.150 ? 111 PRO A N   1 
ATOM 894  C CA  ? PRO A 1 111 ? -15.106  -5.456   2.902 1.000 93.150 ? 111 PRO A CA  1 
ATOM 895  C C   ? PRO A 1 111 ? -15.849  -6.472   3.768 1.000 93.150 ? 111 PRO A C   1 
ATOM 896  C CB  ? PRO A 1 111 ? -13.604  -5.485   3.194 1.000 93.150 ? 111 PRO A CB  1 
ATOM 897  O O   ? PRO A 1 111 ? -16.247  -6.156   4.892 1.000 93.150 ? 111 PRO A O   1 
ATOM 898  C CG  ? PRO A 1 111 ? -13.403  -4.462   4.265 1.000 93.150 ? 111 PRO A CG  1 
ATOM 899  C CD  ? PRO A 1 111 ? -14.360  -3.330   4.028 1.000 93.150 ? 111 PRO A CD  1 
ATOM 900  N N   ? SER A 1 112 ? -15.970  -7.720   3.281 1.000 93.950 ? 112 SER A N   1 
ATOM 901  C CA  ? SER A 1 112 ? -16.648  -8.778   4.022 1.000 93.950 ? 112 SER A CA  1 
ATOM 902  C C   ? SER A 1 112 ? -15.648  -9.758   4.626 1.000 93.950 ? 112 SER A C   1 
ATOM 903  C CB  ? SER A 1 112 ? -17.624  -9.528   3.115 1.000 93.950 ? 112 SER A CB  1 
ATOM 904  O O   ? SER A 1 112 ? -14.751 -10.244   3.934 1.000 93.950 ? 112 SER A O   1 
ATOM 905  O OG  ? SER A 1 112 ? -18.596  -8.644   2.582 1.000 93.950 ? 112 SER A OG  1 
ATOM 906  N N   ? VAL A 1 113 ? -15.779 -10.008   5.928 1.000 94.670 ? 113 VAL A N   1 
ATOM 907  C CA  ? VAL A 1 113 ? -14.969 -11.036   6.575 1.000 94.670 ? 113 VAL A CA  1 
ATOM 908  C C   ? VAL A 1 113 ? -15.165 -12.372   5.864 1.000 94.670 ? 113 VAL A C   1 
ATOM 909  C CB  ? VAL A 1 113 ? -15.319 -11.174   8.074 1.000 94.670 ? 113 VAL A CB  1 
ATOM 910  O O   ? VAL A 1 113 ? -16.290 -12.738   5.514 1.000 94.670 ? 113 VAL A O   1 
ATOM 911  C CG1 ? VAL A 1 113 ? -14.615 -12.384   8.684 1.000 94.670 ? 113 VAL A CG1 1 
ATOM 912  C CG2 ? VAL A 1 113 ? -14.946  -9.898   8.828 1.000 94.670 ? 113 VAL A CG2 1 
ATOM 913  N N   ? GLY A 1 114 ? -14.040 -13.043   5.615 1.000 94.750 ? 114 GLY A N   1 
ATOM 914  C CA  ? GLY A 1 114 ? -14.105 -14.344   4.970 1.000 94.750 ? 114 GLY A CA  1 
ATOM 915  C C   ? GLY A 1 114 ? -13.854 -14.282   3.475 1.000 94.750 ? 114 GLY A C   1 
ATOM 916  O O   ? GLY A 1 114 ? -13.669 -15.315   2.828 1.000 94.750 ? 114 GLY A O   1 
ATOM 917  N N   ? SER A 1 115 ? -13.889 -13.026   2.913 1.000 95.660 ? 115 SER A N   1 
ATOM 918  C CA  ? SER A 1 115 ? -13.614 -12.873   1.488 1.000 95.660 ? 115 SER A CA  1 
ATOM 919  C C   ? SER A 1 115 ? -12.169 -13.235   1.161 1.000 95.660 ? 115 SER A C   1 
ATOM 920  C CB  ? SER A 1 115 ? -13.905 -11.441   1.036 1.000 95.660 ? 115 SER A CB  1 
ATOM 921  O O   ? SER A 1 115 ? -11.275 -13.051   1.990 1.000 95.660 ? 115 SER A O   1 
ATOM 922  O OG  ? SER A 1 115 ? -13.093 -10.517   1.741 1.000 95.660 ? 115 SER A OG  1 
ATOM 923  N N   ? VAL A 1 116 ? -11.984 -13.767  -0.043 1.000 96.390 ? 116 VAL A N   1 
ATOM 924  C CA  ? VAL A 1 116 ? -10.643 -13.961  -0.584 1.000 96.390 ? 116 VAL A CA  1 
ATOM 925  C C   ? VAL A 1 116 ? -10.145 -12.662  -1.213 1.000 96.390 ? 116 VAL A C   1 
ATOM 926  C CB  ? VAL A 1 116 ? -10.611 -15.103  -1.624 1.000 96.390 ? 116 VAL A CB  1 
ATOM 927  O O   ? VAL A 1 116 ? -10.799 -12.102  -2.096 1.000 96.390 ? 116 VAL A O   1 
ATOM 928  C CG1 ? VAL A 1 116 ?  -9.212 -15.253  -2.220 1.000 96.390 ? 116 VAL A CG1 1 
ATOM 929  C CG2 ? VAL A 1 116 ? -11.068 -16.415  -0.990 1.000 96.390 ? 116 VAL A CG2 1 
ATOM 930  N N   ? CYS A 1 117 ?  -9.046 -12.214  -0.692 1.000 97.130 ? 117 CYS A N   1 
ATOM 931  C CA  ? CYS A 1 117 ?  -8.461 -10.957  -1.145 1.000 97.130 ? 117 CYS A CA  1 
ATOM 932  C C   ? CYS A 1 117 ?  -7.132 -11.196  -1.851 1.000 97.130 ? 117 CYS A C   1 
ATOM 933  C CB  ? CYS A 1 117 ?  -8.259 -10.005   0.034 1.000 97.130 ? 117 CYS A CB  1 
ATOM 934  O O   ? CYS A 1 117 ?  -6.447 -12.183  -1.576 1.000 97.130 ? 117 CYS A O   1 
ATOM 935  S SG  ? CYS A 1 117 ?  -9.771  -9.661   0.960 1.000 97.130 ? 117 CYS A SG  1 
ATOM 936  N N   ? ARG A 1 118 ?  -6.903 -10.262  -2.723 1.000 96.270 ? 118 ARG A N   1 
ATOM 937  C CA  ? ARG A 1 118 ?  -5.665 -10.345  -3.492 1.000 96.270 ? 118 ARG A CA  1 
ATOM 938  C C   ? ARG A 1 118 ?  -4.679  -9.264  -3.061 1.000 96.270 ? 118 ARG A C   1 
ATOM 939  C CB  ? ARG A 1 118 ?  -5.953 -10.224  -4.990 1.000 96.270 ? 118 ARG A CB  1 
ATOM 940  O O   ? ARG A 1 118 ?  -5.051  -8.096  -2.926 1.000 96.270 ? 118 ARG A O   1 
ATOM 941  C CG  ? ARG A 1 118 ?  -4.734 -10.444  -5.871 1.000 96.270 ? 118 ARG A CG  1 
ATOM 942  C CD  ? ARG A 1 118 ?  -4.413 -11.924  -6.031 1.000 96.270 ? 118 ARG A CD  1 
ATOM 943  N NE  ? ARG A 1 118 ?  -3.376 -12.145  -7.035 1.000 96.270 ? 118 ARG A NE  1 
ATOM 944  N NH1 ? ARG A 1 118 ?  -2.679 -14.170  -6.167 1.000 96.270 ? 118 ARG A NH1 1 
ATOM 945  N NH2 ? ARG A 1 118 ?  -1.666 -13.308  -8.034 1.000 96.270 ? 118 ARG A NH2 1 
ATOM 946  C CZ  ? ARG A 1 118 ?  -2.576 -13.207  -7.077 1.000 96.270 ? 118 ARG A CZ  1 
ATOM 947  N N   ? ILE A 1 119 ?  -3.373  -9.729  -2.842 1.000 96.080 ? 119 ILE A N   1 
ATOM 948  C CA  ? ILE A 1 119 ?  -2.303  -8.788  -2.528 1.000 96.080 ? 119 ILE A CA  1 
ATOM 949  C C   ? ILE A 1 119 ?  -1.240  -8.831  -3.623 1.000 96.080 ? 119 ILE A C   1 
ATOM 950  C CB  ? ILE A 1 119 ?  -1.669  -9.092  -1.153 1.000 96.080 ? 119 ILE A CB  1 
ATOM 951  O O   ? ILE A 1 119 ?  -1.042  -9.865  -4.265 1.000 96.080 ? 119 ILE A O   1 
ATOM 952  C CG1 ? ILE A 1 119 ?  -1.084 -10.509  -1.136 1.000 96.080 ? 119 ILE A CG1 1 
ATOM 953  C CG2 ? ILE A 1 119 ?  -2.696  -8.909  -0.032 1.000 96.080 ? 119 ILE A CG2 1 
ATOM 954  C CD1 ? ILE A 1 119 ?  -0.291 -10.837   0.122 1.000 96.080 ? 119 ILE A CD1 1 
ATOM 955  N N   ? MET A 1 120 ?  -0.602  -7.797  -3.739 1.000 94.870 ? 120 MET A N   1 
ATOM 956  C CA  ? MET A 1 120 ?   0.478  -7.730  -4.719 1.000 94.870 ? 120 MET A CA  1 
ATOM 957  C C   ? MET A 1 120 ?   1.510  -6.681  -4.321 1.000 94.870 ? 120 MET A C   1 
ATOM 958  C CB  ? MET A 1 120 ?  -0.076  -7.418  -6.110 1.000 94.870 ? 120 MET A CB  1 
ATOM 959  O O   ? MET A 1 120 ?   1.171  -5.679  -3.689 1.000 94.870 ? 120 MET A O   1 
ATOM 960  C CG  ? MET A 1 120 ?  -0.763  -6.065  -6.206 1.000 94.870 ? 120 MET A CG  1 
ATOM 961  S SD  ? MET A 1 120 ?  -1.777  -5.898  -7.726 1.000 94.870 ? 120 MET A SD  1 
ATOM 962  C CE  ? MET A 1 120 ?  -3.155  -7.005  -7.314 1.000 94.870 ? 120 MET A CE  1 
ATOM 963  N N   ? GLY A 1 121 ?   2.801  -6.921  -4.668 1.000 94.350 ? 121 GLY A N   1 
ATOM 964  C CA  ? GLY A 1 121 ?   3.858  -5.989  -4.309 1.000 94.350 ? 121 GLY A CA  1 
ATOM 965  C C   ? GLY A 1 121 ?   5.243  -6.489  -4.671 1.000 94.350 ? 121 GLY A C   1 
ATOM 966  O O   ? GLY A 1 121 ?   5.387  -7.557  -5.269 1.000 94.350 ? 121 GLY A O   1 
ATOM 967  N N   ? TRP A 1 122 ?   6.298  -5.647  -4.384 1.000 93.030 ? 122 TRP A N   1 
ATOM 968  C CA  ? TRP A 1 122 ?   7.692  -5.911  -4.726 1.000 93.030 ? 122 TRP A CA  1 
ATOM 969  C C   ? TRP A 1 122 ?   8.516  -6.189  -3.474 1.000 93.030 ? 122 TRP A C   1 
ATOM 970  C CB  ? TRP A 1 122 ?   8.290  -4.729  -5.494 1.000 93.030 ? 122 TRP A CB  1 
ATOM 971  O O   ? TRP A 1 122 ?   9.724  -5.938  -3.450 1.000 93.030 ? 122 TRP A O   1 
ATOM 972  C CG  ? TRP A 1 122 ?   7.812  -4.619  -6.911 1.000 93.030 ? 122 TRP A CG  1 
ATOM 973  C CD1 ? TRP A 1 122 ?   8.389  -5.171  -8.021 1.000 93.030 ? 122 TRP A CD1 1 
ATOM 974  C CD2 ? TRP A 1 122 ?   6.659  -3.908  -7.371 1.000 93.030 ? 122 TRP A CD2 1 
ATOM 975  C CE2 ? TRP A 1 122 ?   6.597  -4.073  -8.772 1.000 93.030 ? 122 TRP A CE2 1 
ATOM 976  C CE3 ? TRP A 1 122 ?   5.669  -3.148  -6.733 1.000 93.030 ? 122 TRP A CE3 1 
ATOM 977  N NE1 ? TRP A 1 122 ?   7.663  -4.847  -9.143 1.000 93.030 ? 122 TRP A NE1 1 
ATOM 978  C CH2 ? TRP A 1 122 ?   4.629  -2.765  -8.898 1.000 93.030 ? 122 TRP A CH2 1 
ATOM 979  C CZ2 ? TRP A 1 122 ?   5.583  -3.504  -9.547 1.000 93.030 ? 122 TRP A CZ2 1 
ATOM 980  C CZ3 ? TRP A 1 122 ?   4.662  -2.582  -7.506 1.000 93.030 ? 122 TRP A CZ3 1 
ATOM 981  N N   ? GLY A 1 123 ?   7.854  -6.618  -2.376 1.000 88.380 ? 123 GLY A N   1 
ATOM 982  C CA  ? GLY A 1 123 ?   8.526  -6.842  -1.106 1.000 88.380 ? 123 GLY A CA  1 
ATOM 983  C C   ? GLY A 1 123 ?   9.344  -8.119  -1.081 1.000 88.380 ? 123 GLY A C   1 
ATOM 984  O O   ? GLY A 1 123 ?   9.467  -8.804  -2.098 1.000 88.380 ? 123 GLY A O   1 
ATOM 985  N N   ? THR A 1 124 ?   9.981  -8.490   0.164 1.000 89.390 ? 124 THR A N   1 
ATOM 986  C CA  ? THR A 1 124 ?  10.845  -9.644   0.386 1.000 89.390 ? 124 THR A CA  1 
ATOM 987  C C   ? THR A 1 124 ?  10.085 -10.944   0.138 1.000 89.390 ? 124 THR A C   1 
ATOM 988  C CB  ? THR A 1 124 ?  11.419  -9.647   1.815 1.000 89.390 ? 124 THR A CB  1 
ATOM 989  O O   ? THR A 1 124 ?   8.900 -11.048   0.462 1.000 89.390 ? 124 THR A O   1 
ATOM 990  C CG2 ? THR A 1 124 ?  12.307 -10.864   2.049 1.000 89.390 ? 124 THR A CG2 1 
ATOM 991  O OG1 ? THR A 1 124 ?  12.195  -8.458   2.014 1.000 89.390 ? 124 THR A OG1 1 
ATOM 992  N N   ? ILE A 1 125 ?  10.759 -12.089  -0.469 1.000 88.280 ? 125 ILE A N   1 
ATOM 993  C CA  ? ILE A 1 125 ?  10.158 -13.367  -0.834 1.000 88.280 ? 125 ILE A CA  1 
ATOM 994  C C   ? ILE A 1 125 ?  10.600 -14.446   0.152 1.000 88.280 ? 125 ILE A C   1 
ATOM 995  C CB  ? ILE A 1 125 ?  10.530 -13.775  -2.277 1.000 88.280 ? 125 ILE A CB  1 
ATOM 996  O O   ? ILE A 1 125 ?  10.353 -15.634  -0.065 1.000 88.280 ? 125 ILE A O   1 
ATOM 997  C CG1 ? ILE A 1 125 ?  12.053 -13.824  -2.442 1.000 88.280 ? 125 ILE A CG1 1 
ATOM 998  C CG2 ? ILE A 1 125 ?   9.900 -12.814  -3.289 1.000 88.280 ? 125 ILE A CG2 1 
ATOM 999  C CD1 ? ILE A 1 125 ?  12.514 -14.458  -3.748 1.000 88.280 ? 125 ILE A CD1 1 
ATOM 1000 N N   ? SER A 1 126 ?  11.298 -14.055   1.098 1.000 88.700 ? 126 SER A N   1 
ATOM 1001 C CA  ? SER A 1 126 ?  11.748 -14.950   2.160 1.000 88.700 ? 126 SER A CA  1 
ATOM 1002 C C   ? SER A 1 126 ?  11.365 -14.411   3.534 1.000 88.700 ? 126 SER A C   1 
ATOM 1003 C CB  ? SER A 1 126 ?  13.261 -15.152   2.086 1.000 88.700 ? 126 SER A CB  1 
ATOM 1004 O O   ? SER A 1 126 ?  11.507 -13.216   3.800 1.000 88.700 ? 126 SER A O   1 
ATOM 1005 O OG  ? SER A 1 126 ?  13.731 -15.855   3.223 1.000 88.700 ? 126 SER A OG  1 
ATOM 1006 N N   ? PRO A 1 127 ?  10.905 -15.332   4.417 1.000 84.530 ? 127 PRO A N   1 
ATOM 1007 C CA  ? PRO A 1 127 ?  10.483 -14.916   5.756 1.000 84.530 ? 127 PRO A CA  1 
ATOM 1008 C C   ? PRO A 1 127 ?  11.653 -14.474   6.632 1.000 84.530 ? 127 PRO A C   1 
ATOM 1009 C CB  ? PRO A 1 127 ?   9.820 -16.173   6.324 1.000 84.530 ? 127 PRO A CB  1 
ATOM 1010 O O   ? PRO A 1 127 ?  11.472 -13.672   7.553 1.000 84.530 ? 127 PRO A O   1 
ATOM 1011 C CG  ? PRO A 1 127 ?  10.369 -17.297   5.505 1.000 84.530 ? 127 PRO A CG  1 
ATOM 1012 C CD  ? PRO A 1 127 ?  10.769 -16.758   4.162 1.000 84.530 ? 127 PRO A CD  1 
ATOM 1013 N N   ? THR A 1 128 ?  12.887 -14.843   6.276 1.000 85.220 ? 128 THR A N   1 
ATOM 1014 C CA  ? THR A 1 128 ?  14.021 -14.630   7.169 1.000 85.220 ? 128 THR A CA  1 
ATOM 1015 C C   ? THR A 1 128 ?  15.159 -13.921   6.438 1.000 85.220 ? 128 THR A C   1 
ATOM 1016 C CB  ? THR A 1 128 ?  14.531 -15.960   7.751 1.000 85.220 ? 128 THR A CB  1 
ATOM 1017 O O   ? THR A 1 128 ?  16.046 -13.345   7.071 1.000 85.220 ? 128 THR A O   1 
ATOM 1018 C CG2 ? THR A 1 128 ?  13.489 -16.597   8.664 1.000 85.220 ? 128 THR A CG2 1 
ATOM 1019 O OG1 ? THR A 1 128 ?  14.826 -16.863   6.678 1.000 85.220 ? 128 THR A OG1 1 
ATOM 1020 N N   ? LYS A 1 129 ?  15.165 -13.968   5.104 1.000 85.970 ? 129 LYS A N   1 
ATOM 1021 C CA  ? LYS A 1 129 ?  16.182 -13.332   4.271 1.000 85.970 ? 129 LYS A CA  1 
ATOM 1022 C C   ? LYS A 1 129 ?  15.556 -12.315   3.320 1.000 85.970 ? 129 LYS A C   1 
ATOM 1023 C CB  ? LYS A 1 129 ?  16.960 -14.382   3.478 1.000 85.970 ? 129 LYS A CB  1 
ATOM 1024 O O   ? LYS A 1 129 ?  14.556 -12.608   2.662 1.000 85.970 ? 129 LYS A O   1 
ATOM 1025 C CG  ? LYS A 1 129 ?  17.799 -15.313   4.340 1.000 85.970 ? 129 LYS A CG  1 
ATOM 1026 C CD  ? LYS A 1 129 ?  18.556 -16.329   3.494 1.000 85.970 ? 129 LYS A CD  1 
ATOM 1027 C CE  ? LYS A 1 129 ?  19.297 -17.338   4.360 1.000 85.970 ? 129 LYS A CE  1 
ATOM 1028 N NZ  ? LYS A 1 129 ?  20.064 -18.319   3.535 1.000 85.970 ? 129 LYS A NZ  1 
ATOM 1029 N N   ? VAL A 1 130 ?  16.203 -11.100   3.339 1.000 85.590 ? 130 VAL A N   1 
ATOM 1030 C CA  ? VAL A 1 130 ?  15.691 -10.070   2.440 1.000 85.590 ? 130 VAL A CA  1 
ATOM 1031 C C   ? VAL A 1 130 ?  16.084 -10.398   1.002 1.000 85.590 ? 130 VAL A C   1 
ATOM 1032 C CB  ? VAL A 1 130 ?  16.212  -8.668   2.828 1.000 85.590 ? 130 VAL A CB  1 
ATOM 1033 O O   ? VAL A 1 130 ?  17.268 -10.385   0.656 1.000 85.590 ? 130 VAL A O   1 
ATOM 1034 C CG1 ? VAL A 1 130 ?  15.758  -7.623   1.811 1.000 85.590 ? 130 VAL A CG1 1 
ATOM 1035 C CG2 ? VAL A 1 130 ?  15.739  -8.293   4.232 1.000 85.590 ? 130 VAL A CG2 1 
ATOM 1036 N N   ? THR A 1 131 ?  15.093 -10.892   0.274 1.000 87.220 ? 131 THR A N   1 
ATOM 1037 C CA  ? THR A 1 131 ?  15.220 -11.100  -1.165 1.000 87.220 ? 131 THR A CA  1 
ATOM 1038 C C   ? THR A 1 131 ?  14.120 -10.358  -1.918 1.000 87.220 ? 131 THR A C   1 
ATOM 1039 C CB  ? THR A 1 131 ?  15.168 -12.598  -1.519 1.000 87.220 ? 131 THR A CB  1 
ATOM 1040 O O   ? THR A 1 131 ?  12.944 -10.716  -1.822 1.000 87.220 ? 131 THR A O   1 
ATOM 1041 C CG2 ? THR A 1 131 ?  15.472 -12.824  -2.996 1.000 87.220 ? 131 THR A CG2 1 
ATOM 1042 O OG1 ? THR A 1 131 ?  16.134 -13.303  -0.730 1.000 87.220 ? 131 THR A OG1 1 
ATOM 1043 N N   ? LEU A 1 132 ?  14.541  -9.253  -2.728 1.000 89.110 ? 132 LEU A N   1 
ATOM 1044 C CA  ? LEU A 1 132 ?  13.552  -8.471  -3.461 1.000 89.110 ? 132 LEU A CA  1 
ATOM 1045 C C   ? LEU A 1 132 ?  13.455  -8.937  -4.910 1.000 89.110 ? 132 LEU A C   1 
ATOM 1046 C CB  ? LEU A 1 132 ?  13.904  -6.982  -3.415 1.000 89.110 ? 132 LEU A CB  1 
ATOM 1047 O O   ? LEU A 1 132 ?  14.462  -8.985  -5.620 1.000 89.110 ? 132 LEU A O   1 
ATOM 1048 C CG  ? LEU A 1 132 ?  13.945  -6.338  -2.028 1.000 89.110 ? 132 LEU A CG  1 
ATOM 1049 C CD1 ? LEU A 1 132 ?  14.453  -4.903  -2.125 1.000 89.110 ? 132 LEU A CD1 1 
ATOM 1050 C CD2 ? LEU A 1 132 ?  12.567  -6.380  -1.377 1.000 89.110 ? 132 LEU A CD2 1 
ATOM 1051 N N   ? PRO A 1 133 ?  12.221  -9.302  -5.365 1.000 91.660 ? 133 PRO A N   1 
ATOM 1052 C CA  ? PRO A 1 133 ?  12.054  -9.770  -6.743 1.000 91.660 ? 133 PRO A CA  1 
ATOM 1053 C C   ? PRO A 1 133 ?  12.088  -8.632  -7.761 1.000 91.660 ? 133 PRO A C   1 
ATOM 1054 C CB  ? PRO A 1 133 ?  10.679 -10.443  -6.723 1.000 91.660 ? 133 PRO A CB  1 
ATOM 1055 O O   ? PRO A 1 133 ?  11.789  -7.485  -7.420 1.000 91.660 ? 133 PRO A O   1 
ATOM 1056 C CG  ? PRO A 1 133 ?   9.900  -9.689  -5.694 1.000 91.660 ? 133 PRO A CG  1 
ATOM 1057 C CD  ? PRO A 1 133 ?  10.834  -9.290  -4.587 1.000 91.660 ? 133 PRO A CD  1 
ATOM 1058 N N   ? ASP A 1 134 ?  12.441  -8.911  -9.016 1.000 92.340 ? 134 ASP A N   1 
ATOM 1059 C CA  ? ASP A 1 134 ?  12.447  -7.946 -10.111 1.000 92.340 ? 134 ASP A CA  1 
ATOM 1060 C C   ? ASP A 1 134 ?  11.029  -7.663 -10.602 1.000 92.340 ? 134 ASP A C   1 
ATOM 1061 C CB  ? ASP A 1 134 ?  13.313  -8.450 -11.267 1.000 92.340 ? 134 ASP A CB  1 
ATOM 1062 O O   ? ASP A 1 134 ?  10.746  -6.575 -11.107 1.000 92.340 ? 134 ASP A O   1 
ATOM 1063 C CG  ? ASP A 1 134 ?  14.799  -8.419 -10.952 1.000 92.340 ? 134 ASP A CG  1 
ATOM 1064 O OD1 ? ASP A 1 134 ?  15.234  -7.566 -10.148 1.000 92.340 ? 134 ASP A OD1 1 
ATOM 1065 O OD2 ? ASP A 1 134 ?  15.540  -9.253 -11.514 1.000 92.340 ? 134 ASP A OD2 1 
ATOM 1066 N N   ? VAL A 1 135 ?  10.151  -8.619 -10.440 1.000 93.850 ? 135 VAL A N   1 
ATOM 1067 C CA  ? VAL A 1 135 ?   8.749  -8.518 -10.832 1.000 93.850 ? 135 VAL A CA  1 
ATOM 1068 C C   ? VAL A 1 135 ?   7.856  -8.663  -9.602 1.000 93.850 ? 135 VAL A C   1 
ATOM 1069 C CB  ? VAL A 1 135 ?   8.377  -9.581 -11.889 1.000 93.850 ? 135 VAL A CB  1 
ATOM 1070 O O   ? VAL A 1 135 ?   8.172  -9.426  -8.685 1.000 93.850 ? 135 VAL A O   1 
ATOM 1071 C CG1 ? VAL A 1 135 ?   6.872  -9.582 -12.148 1.000 93.850 ? 135 VAL A CG1 1 
ATOM 1072 C CG2 ? VAL A 1 135 ?   9.146  -9.335 -13.186 1.000 93.850 ? 135 VAL A CG2 1 
ATOM 1073 N N   ? PRO A 1 136 ?   6.676  -7.930  -9.594 1.000 94.810 ? 136 PRO A N   1 
ATOM 1074 C CA  ? PRO A 1 136 ?   5.784  -8.092  -8.443 1.000 94.810 ? 136 PRO A CA  1 
ATOM 1075 C C   ? PRO A 1 136 ?   5.215  -9.504  -8.332 1.000 94.810 ? 136 PRO A C   1 
ATOM 1076 C CB  ? PRO A 1 136 ?   4.672  -7.074  -8.712 1.000 94.810 ? 136 PRO A CB  1 
ATOM 1077 O O   ? PRO A 1 136 ?   5.005 -10.171  -9.348 1.000 94.810 ? 136 PRO A O   1 
ATOM 1078 C CG  ? PRO A 1 136 ?   4.618  -6.953 -10.201 1.000 94.810 ? 136 PRO A CG  1 
ATOM 1079 C CD  ? PRO A 1 136 ?   6.010  -7.106 -10.743 1.000 94.810 ? 136 PRO A CD  1 
ATOM 1080 N N   ? ARG A 1 137 ?   4.979  -9.883  -7.055 1.000 95.480 ? 137 ARG A N   1 
ATOM 1081 C CA  ? ARG A 1 137 ?   4.326 -11.159  -6.782 1.000 95.480 ? 137 ARG A CA  1 
ATOM 1082 C C   ? ARG A 1 137 ?   2.905 -10.949  -6.272 1.000 95.480 ? 137 ARG A C   1 
ATOM 1083 C CB  ? ARG A 1 137 ?   5.133 -11.970  -5.766 1.000 95.480 ? 137 ARG A CB  1 
ATOM 1084 O O   ? ARG A 1 137 ?   2.620  -9.952  -5.604 1.000 95.480 ? 137 ARG A O   1 
ATOM 1085 C CG  ? ARG A 1 137 ?   6.547 -12.296  -6.222 1.000 95.480 ? 137 ARG A CG  1 
ATOM 1086 C CD  ? ARG A 1 137 ?   6.639 -13.694  -6.818 1.000 95.480 ? 137 ARG A CD  1 
ATOM 1087 N NE  ? ARG A 1 137 ?   8.019 -14.058  -7.127 1.000 95.480 ? 137 ARG A NE  1 
ATOM 1088 N NH1 ? ARG A 1 137 ?   7.470 -15.989  -8.271 1.000 95.480 ? 137 ARG A NH1 1 
ATOM 1089 N NH2 ? ARG A 1 137 ?   9.666 -15.375  -8.036 1.000 95.480 ? 137 ARG A NH2 1 
ATOM 1090 C CZ  ? ARG A 1 137 ?   8.382 -15.140  -7.811 1.000 95.480 ? 137 ARG A CZ  1 
ATOM 1091 N N   ? CYS A 1 138 ?   2.013 -11.953  -6.626 1.000 95.590 ? 138 CYS A N   1 
ATOM 1092 C CA  ? CYS A 1 138 ?   0.608 -11.905  -6.238 1.000 95.590 ? 138 CYS A CA  1 
ATOM 1093 C C   ? CYS A 1 138 ?   0.210 -13.162  -5.474 1.000 95.590 ? 138 CYS A C   1 
ATOM 1094 C CB  ? CYS A 1 138 ?  -0.283 -11.740  -7.468 1.000 95.590 ? 138 CYS A CB  1 
ATOM 1095 O O   ? CYS A 1 138 ?   0.660 -14.262  -5.804 1.000 95.590 ? 138 CYS A O   1 
ATOM 1096 S SG  ? CYS A 1 138 ?   0.055 -10.241  -8.417 1.000 95.590 ? 138 CYS A SG  1 
ATOM 1097 N N   ? ALA A 1 139 ?  -0.675 -12.958  -4.491 1.000 95.730 ? 139 ALA A N   1 
ATOM 1098 C CA  ? ALA A 1 139 ?  -1.191 -14.085  -3.719 1.000 95.730 ? 139 ALA A CA  1 
ATOM 1099 C C   ? ALA A 1 139 ?  -2.587 -13.787  -3.179 1.000 95.730 ? 139 ALA A C   1 
ATOM 1100 C CB  ? ALA A 1 139 ?  -0.242 -14.424  -2.572 1.000 95.730 ? 139 ALA A CB  1 
ATOM 1101 O O   ? ALA A 1 139 ?  -2.925 -12.630  -2.919 1.000 95.730 ? 139 ALA A O   1 
ATOM 1102 N N   ? ASN A 1 140 ?  -3.298 -14.934  -3.049 1.000 96.260 ? 140 ASN A N   1 
ATOM 1103 C CA  ? ASN A 1 140 ?  -4.586 -14.829  -2.371 1.000 96.260 ? 140 ASN A CA  1 
ATOM 1104 C C   ? ASN A 1 140 ?  -4.445 -15.038  -0.866 1.000 96.260 ? 140 ASN A C   1 
ATOM 1105 C CB  ? ASN A 1 140 ?  -5.584 -15.830  -2.956 1.000 96.260 ? 140 ASN A CB  1 
ATOM 1106 O O   ? ASN A 1 140 ?  -3.715 -15.927  -0.424 1.000 96.260 ? 140 ASN A O   1 
ATOM 1107 C CG  ? ASN A 1 140 ?  -6.003 -15.480  -4.370 1.000 96.260 ? 140 ASN A CG  1 
ATOM 1108 N ND2 ? ASN A 1 140 ?  -6.310 -16.496  -5.167 1.000 96.260 ? 140 ASN A ND2 1 
ATOM 1109 O OD1 ? ASN A 1 140 ?  -6.050 -14.304  -4.743 1.000 96.260 ? 140 ASN A OD1 1 
ATOM 1110 N N   ? ILE A 1 141 ?  -5.237 -14.102  -0.142 1.000 96.650 ? 141 ILE A N   1 
ATOM 1111 C CA  ? ILE A 1 141 ?  -5.307 -14.200   1.312 1.000 96.650 ? 141 ILE A CA  1 
ATOM 1112 C C   ? ILE A 1 141 ?  -6.744 -13.977   1.776 1.000 96.650 ? 141 ILE A C   1 
ATOM 1113 C CB  ? ILE A 1 141 ?  -4.360 -13.186   1.993 1.000 96.650 ? 141 ILE A CB  1 
ATOM 1114 O O   ? ILE A 1 141 ?  -7.596 -13.549   0.994 1.000 96.650 ? 141 ILE A O   1 
ATOM 1115 C CG1 ? ILE A 1 141 ?  -4.764 -11.752   1.631 1.000 96.650 ? 141 ILE A CG1 1 
ATOM 1116 C CG2 ? ILE A 1 141 ?  -2.905 -13.460   1.604 1.000 96.650 ? 141 ILE A CG2 1 
ATOM 1117 C CD1 ? ILE A 1 141 ?  -4.035 -10.683   2.433 1.000 96.650 ? 141 ILE A CD1 1 
ATOM 1118 N N   ? ASN A 1 142 ?  -7.024 -14.384   3.123 1.000 96.790 ? 142 ASN A N   1 
ATOM 1119 C CA  ? ASN A 1 142 ?  -8.378 -14.252   3.649 1.000 96.790 ? 142 ASN A CA  1 
ATOM 1120 C C   ? ASN A 1 142 ?  -8.499 -13.060   4.595 1.000 96.790 ? 142 ASN A C   1 
ATOM 1121 C CB  ? ASN A 1 142 ?  -8.807 -15.538   4.358 1.000 96.790 ? 142 ASN A CB  1 
ATOM 1122 O O   ? ASN A 1 142 ?  -7.605 -12.814   5.407 1.000 96.790 ? 142 ASN A O   1 
ATOM 1123 C CG  ? ASN A 1 142 ?  -8.859 -16.730   3.424 1.000 96.790 ? 142 ASN A CG  1 
ATOM 1124 N ND2 ? ASN A 1 142 ?  -8.576 -17.914   3.955 1.000 96.790 ? 142 ASN A ND2 1 
ATOM 1125 O OD1 ? ASN A 1 142 ?  -9.150 -16.589   2.233 1.000 96.790 ? 142 ASN A OD1 1 
ATOM 1126 N N   ? LEU A 1 143 ?  -9.628 -12.409   4.288 1.000 96.880 ? 143 LEU A N   1 
ATOM 1127 C CA  ? LEU A 1 143 ?  -9.969 -11.401   5.286 1.000 96.880 ? 143 LEU A CA  1 
ATOM 1128 C C   ? LEU A 1 143 ? -10.471 -12.054   6.569 1.000 96.880 ? 143 LEU A C   1 
ATOM 1129 C CB  ? LEU A 1 143 ? -11.030 -10.442   4.739 1.000 96.880 ? 143 LEU A CB  1 
ATOM 1130 O O   ? LEU A 1 143 ? -11.348 -12.920   6.529 1.000 96.880 ? 143 LEU A O   1 
ATOM 1131 C CG  ? LEU A 1 143 ? -11.246  -9.148   5.525 1.000 96.880 ? 143 LEU A CG  1 
ATOM 1132 C CD1 ? LEU A 1 143 ?  -9.999  -8.272   5.455 1.000 96.880 ? 143 LEU A CD1 1 
ATOM 1133 C CD2 ? LEU A 1 143 ? -12.464  -8.398   4.997 1.000 96.880 ? 143 LEU A CD2 1 
ATOM 1134 N N   ? LEU A 1 144 ?  -9.900 -11.592   7.684 1.000 95.300 ? 144 LEU A N   1 
ATOM 1135 C CA  ? LEU A 1 144 ? -10.191 -12.220   8.968 1.000 95.300 ? 144 LEU A CA  1 
ATOM 1136 C C   ? LEU A 1 144 ? -10.958 -11.267   9.878 1.000 95.300 ? 144 LEU A C   1 
ATOM 1137 C CB  ? LEU A 1 144 ?  -8.896 -12.666   9.652 1.000 95.300 ? 144 LEU A CB  1 
ATOM 1138 O O   ? LEU A 1 144 ? -10.947 -10.053   9.663 1.000 95.300 ? 144 LEU A O   1 
ATOM 1139 C CG  ? LEU A 1 144 ?  -7.984 -13.588   8.841 1.000 95.300 ? 144 LEU A CG  1 
ATOM 1140 C CD1 ? LEU A 1 144 ?  -6.638 -13.751   9.540 1.000 95.300 ? 144 LEU A CD1 1 
ATOM 1141 C CD2 ? LEU A 1 144 ?  -8.648 -14.944   8.626 1.000 95.300 ? 144 LEU A CD2 1 
ATOM 1142 N N   ? ASP A 1 145 ? -11.579 -11.948  10.841 1.000 92.090 ? 145 ASP A N   1 
ATOM 1143 C CA  ? ASP A 1 145 ? -12.215 -11.180  11.907 1.000 92.090 ? 145 ASP A CA  1 
ATOM 1144 C C   ? ASP A 1 145 ? -11.175 -10.451  12.755 1.000 92.090 ? 145 ASP A C   1 
ATOM 1145 C CB  ? ASP A 1 145 ? -13.067 -12.094  12.791 1.000 92.090 ? 145 ASP A CB  1 
ATOM 1146 O O   ? ASP A 1 145 ? -10.109 -10.998  13.046 1.000 92.090 ? 145 ASP A O   1 
ATOM 1147 C CG  ? ASP A 1 145 ? -13.989 -11.326  13.722 1.000 92.090 ? 145 ASP A CG  1 
ATOM 1148 O OD1 ? ASP A 1 145 ? -13.527 -10.849  14.781 1.000 92.090 ? 145 ASP A OD1 1 
ATOM 1149 O OD2 ? ASP A 1 145 ? -15.189 -11.200  13.395 1.000 92.090 ? 145 ASP A OD2 1 
ATOM 1150 N N   ? TYR A 1 146 ? -11.607  -9.301  13.055 1.000 84.640 ? 146 TYR A N   1 
ATOM 1151 C CA  ? TYR A 1 146 ? -10.702  -8.454  13.823 1.000 84.640 ? 146 TYR A CA  1 
ATOM 1152 C C   ? TYR A 1 146 ? -10.226  -9.166  15.083 1.000 84.640 ? 146 TYR A C   1 
ATOM 1153 C CB  ? TYR A 1 146 ? -11.386  -7.135  14.196 1.000 84.640 ? 146 TYR A CB  1 
ATOM 1154 O O   ? TYR A 1 146 ?  -9.118  -8.917  15.563 1.000 84.640 ? 146 TYR A O   1 
ATOM 1155 C CG  ? TYR A 1 146 ? -10.518  -6.211  15.014 1.000 84.640 ? 146 TYR A CG  1 
ATOM 1156 C CD1 ? TYR A 1 146 ? -10.726  -6.058  16.383 1.000 84.640 ? 146 TYR A CD1 1 
ATOM 1157 C CD2 ? TYR A 1 146 ?  -9.489  -5.487  14.420 1.000 84.640 ? 146 TYR A CD2 1 
ATOM 1158 C CE1 ? TYR A 1 146 ?  -9.929  -5.206  17.141 1.000 84.640 ? 146 TYR A CE1 1 
ATOM 1159 C CE2 ? TYR A 1 146 ?  -8.686  -4.632  15.168 1.000 84.640 ? 146 TYR A CE2 1 
ATOM 1160 O OH  ? TYR A 1 146 ?  -8.122  -3.654  17.271 1.000 84.640 ? 146 TYR A OH  1 
ATOM 1161 C CZ  ? TYR A 1 146 ?  -8.913  -4.499  16.526 1.000 84.640 ? 146 TYR A CZ  1 
ATOM 1162 N N   ? GLU A 1 147 ? -10.984 -10.024  15.745 1.000 87.450 ? 147 GLU A N   1 
ATOM 1163 C CA  ? GLU A 1 147 ? -10.640 -10.740  16.969 1.000 87.450 ? 147 GLU A CA  1 
ATOM 1164 C C   ? GLU A 1 147 ?  -9.434 -11.651  16.755 1.000 87.450 ? 147 GLU A C   1 
ATOM 1165 C CB  ? GLU A 1 147 ? -11.834 -11.558  17.467 1.000 87.450 ? 147 GLU A CB  1 
ATOM 1166 O O   ? GLU A 1 147 ?  -8.666 -11.902  17.687 1.000 87.450 ? 147 GLU A O   1 
ATOM 1167 C CG  ? GLU A 1 147 ? -12.992 -10.710  17.973 1.000 87.450 ? 147 GLU A CG  1 
ATOM 1168 C CD  ? GLU A 1 147 ? -12.603  -9.782  19.113 1.000 87.450 ? 147 GLU A CD  1 
ATOM 1169 O OE1 ? GLU A 1 147 ? -13.020  -8.602  19.105 1.000 87.450 ? 147 GLU A OE1 1 
ATOM 1170 O OE2 ? GLU A 1 147 ? -11.874 -10.239  20.022 1.000 87.450 ? 147 GLU A OE2 1 
ATOM 1171 N N   ? VAL A 1 148 ?  -9.246 -12.138  15.547 1.000 90.520 ? 148 VAL A N   1 
ATOM 1172 C CA  ? VAL A 1 148 ?  -8.099 -12.971  15.201 1.000 90.520 ? 148 VAL A CA  1 
ATOM 1173 C C   ? VAL A 1 148 ?  -6.813 -12.156  15.319 1.000 90.520 ? 148 VAL A C   1 
ATOM 1174 C CB  ? VAL A 1 148 ?  -8.231 -13.555  13.776 1.000 90.520 ? 148 VAL A CB  1 
ATOM 1175 O O   ? VAL A 1 148 ?  -5.819 -12.630  15.873 1.000 90.520 ? 148 VAL A O   1 
ATOM 1176 C CG1 ? VAL A 1 148 ?  -6.954 -14.291  13.374 1.000 90.520 ? 148 VAL A CG1 1 
ATOM 1177 C CG2 ? VAL A 1 148 ?  -9.438 -14.487  13.692 1.000 90.520 ? 148 VAL A CG2 1 
ATOM 1178 N N   ? CYS A 1 149 ?  -6.816 -10.965  14.834 1.000 88.600 ? 149 CYS A N   1 
ATOM 1179 C CA  ? CYS A 1 149 ?  -5.662 -10.074  14.860 1.000 88.600 ? 149 CYS A CA  1 
ATOM 1180 C C   ? CYS A 1 149 ?  -5.371  -9.599  16.278 1.000 88.600 ? 149 CYS A C   1 
ATOM 1181 C CB  ? CYS A 1 149 ?  -5.893  -8.870  13.947 1.000 88.600 ? 149 CYS A CB  1 
ATOM 1182 O O   ? CYS A 1 149 ?  -4.210  -9.501  16.679 1.000 88.600 ? 149 CYS A O   1 
ATOM 1183 S SG  ? CYS A 1 149 ?  -5.970  -9.292  12.192 1.000 88.600 ? 149 CYS A SG  1 
ATOM 1184 N N   ? ARG A 1 150 ?  -6.351  -9.293  17.016 1.000 86.390 ? 150 ARG A N   1 
ATOM 1185 C CA  ? ARG A 1 150 ?  -6.195  -8.868  18.404 1.000 86.390 ? 150 ARG A CA  1 
ATOM 1186 C C   ? ARG A 1 150 ?  -5.507  -9.947  19.233 1.000 86.390 ? 150 ARG A C   1 
ATOM 1187 C CB  ? ARG A 1 150 ?  -7.554  -8.523  19.017 1.000 86.390 ? 150 ARG A CB  1 
ATOM 1188 O O   ? ARG A 1 150 ?  -4.758  -9.639  20.162 1.000 86.390 ? 150 ARG A O   1 
ATOM 1189 C CG  ? ARG A 1 150 ?  -8.065  -7.140  18.645 1.000 86.390 ? 150 ARG A CG  1 
ATOM 1190 C CD  ? ARG A 1 150 ?  -9.119  -6.646  19.626 1.000 86.390 ? 150 ARG A CD  1 
ATOM 1191 N NE  ? ARG A 1 150 ? -10.261  -7.553  19.692 1.000 86.390 ? 150 ARG A NE  1 
ATOM 1192 N NH1 ? ARG A 1 150 ? -11.248  -6.508  21.501 1.000 86.390 ? 150 ARG A NH1 1 
ATOM 1193 N NH2 ? ARG A 1 150 ? -12.238  -8.345  20.551 1.000 86.390 ? 150 ARG A NH2 1 
ATOM 1194 C CZ  ? ARG A 1 150 ? -11.246  -7.467  20.581 1.000 86.390 ? 150 ARG A CZ  1 
ATOM 1195 N N   ? ALA A 1 151 ?  -5.851 -11.165  18.875 1.000 89.240 ? 151 ALA A N   1 
ATOM 1196 C CA  ? ALA A 1 151 ?  -5.217 -12.283  19.569 1.000 89.240 ? 151 ALA A CA  1 
ATOM 1197 C C   ? ALA A 1 151 ?  -3.723 -12.342  19.263 1.000 89.240 ? 151 ALA A C   1 
ATOM 1198 C CB  ? ALA A 1 151 ?  -5.889 -13.599  19.182 1.000 89.240 ? 151 ALA A CB  1 
ATOM 1199 O O   ? ALA A 1 151 ?  -2.920 -12.694  20.130 1.000 89.240 ? 151 ALA A O   1 
ATOM 1200 N N   ? ALA A 1 152 ?  -3.388 -11.948  18.040 1.000 87.890 ? 152 ALA A N   1 
ATOM 1201 C CA  ? ALA A 1 152 ?  -2.004 -12.011  17.577 1.000 87.890 ? 152 ALA A CA  1 
ATOM 1202 C C   ? ALA A 1 152 ?  -1.239 -10.747  17.963 1.000 87.890 ? 152 ALA A C   1 
ATOM 1203 C CB  ? ALA A 1 152 ?  -1.957 -12.216  16.065 1.000 87.890 ? 152 ALA A CB  1 
ATOM 1204 O O   ? ALA A 1 152 ?  -0.042 -10.803  18.253 1.000 87.890 ? 152 ALA A O   1 
ATOM 1205 N N   ? TYR A 1 153 ?  -1.967  -9.564  17.947 1.000 85.760 ? 153 TYR A N   1 
ATOM 1206 C CA  ? TYR A 1 153 ?  -1.376  -8.259  18.225 1.000 85.760 ? 153 TYR A CA  1 
ATOM 1207 C C   ? TYR A 1 153 ?  -2.163  -7.523  19.302 1.000 85.760 ? 153 TYR A C   1 
ATOM 1208 C CB  ? TYR A 1 153 ?  -1.317  -7.413  16.950 1.000 85.760 ? 153 TYR A CB  1 
ATOM 1209 O O   ? TYR A 1 153 ?  -3.210  -6.934  19.021 1.000 85.760 ? 153 TYR A O   1 
ATOM 1210 C CG  ? TYR A 1 153 ?  -0.689  -8.125  15.776 1.000 85.760 ? 153 TYR A CG  1 
ATOM 1211 C CD1 ? TYR A 1 153 ?   0.683  -8.364  15.734 1.000 85.760 ? 153 TYR A CD1 1 
ATOM 1212 C CD2 ? TYR A 1 153 ?  -1.466  -8.561  14.708 1.000 85.760 ? 153 TYR A CD2 1 
ATOM 1213 C CE1 ? TYR A 1 153 ?   1.266  -9.018  14.654 1.000 85.760 ? 153 TYR A CE1 1 
ATOM 1214 C CE2 ? TYR A 1 153 ?  -0.893  -9.216  13.623 1.000 85.760 ? 153 TYR A CE2 1 
ATOM 1215 O OH  ? TYR A 1 153 ?   1.044 -10.088  12.534 1.000 85.760 ? 153 TYR A OH  1 
ATOM 1216 C CZ  ? TYR A 1 153 ?   0.471  -9.440  13.605 1.000 85.760 ? 153 TYR A CZ  1 
ATOM 1217 N N   ? PRO A 1 154 ?  -1.860  -7.593  20.671 1.000 73.440 ? 154 PRO A N   1 
ATOM 1218 C CA  ? PRO A 1 154 ?  -2.599  -7.151  21.856 1.000 73.440 ? 154 PRO A CA  1 
ATOM 1219 C C   ? PRO A 1 154 ?  -2.633  -5.631  21.998 1.000 73.440 ? 154 PRO A C   1 
ATOM 1220 C CB  ? PRO A 1 154 ?  -1.827  -7.791  23.012 1.000 73.440 ? 154 PRO A CB  1 
ATOM 1221 O O   ? PRO A 1 154 ?  -3.576  -5.081  22.572 1.000 73.440 ? 154 PRO A O   1 
ATOM 1222 C CG  ? PRO A 1 154 ?  -0.854  -8.717  22.356 1.000 73.440 ? 154 PRO A CG  1 
ATOM 1223 C CD  ? PRO A 1 154 ?  -0.807  -8.398  20.889 1.000 73.440 ? 154 PRO A CD  1 
ATOM 1224 N N   ? GLU A 1 155 ?  -2.036  -4.820  21.056 1.000 67.080 ? 155 GLU A N   1 
ATOM 1225 C CA  ? GLU A 1 155 ?  -1.786  -3.415  21.363 1.000 67.080 ? 155 GLU A CA  1 
ATOM 1226 C C   ? GLU A 1 155 ?  -2.265  -2.509  20.232 1.000 67.080 ? 155 GLU A C   1 
ATOM 1227 C CB  ? GLU A 1 155 ?  -0.298  -3.179  21.631 1.000 67.080 ? 155 GLU A CB  1 
ATOM 1228 O O   ? GLU A 1 155 ?  -2.234  -1.283  20.356 1.000 67.080 ? 155 GLU A O   1 
ATOM 1229 C CG  ? GLU A 1 155 ?   0.151  -3.600  23.023 1.000 67.080 ? 155 GLU A CG  1 
ATOM 1230 C CD  ? GLU A 1 155 ?   1.410  -2.887  23.488 1.000 67.080 ? 155 GLU A CD  1 
ATOM 1231 O OE1 ? GLU A 1 155 ?   1.772  -3.010  24.681 1.000 67.080 ? 155 GLU A OE1 1 
ATOM 1232 O OE2 ? GLU A 1 155 ?   2.040  -2.198  22.655 1.000 67.080 ? 155 GLU A OE2 1 
ATOM 1233 N N   ? PRO A 1 156 ?  -3.405  -2.565  19.432 1.000 59.100 ? 156 PRO A N   1 
ATOM 1234 C CA  ? PRO A 1 156 ?  -4.698  -2.094  18.930 1.000 59.100 ? 156 PRO A CA  1 
ATOM 1235 C C   ? PRO A 1 156 ?  -4.803  -2.168  17.409 1.000 59.100 ? 156 PRO A C   1 
ATOM 1236 C CB  ? PRO A 1 156 ?  -4.754  -0.642  19.411 1.000 59.100 ? 156 PRO A CB  1 
ATOM 1237 O O   ? PRO A 1 156 ?  -3.987  -1.573  16.700 1.000 59.100 ? 156 PRO A O   1 
ATOM 1238 C CG  ? PRO A 1 156 ?  -3.327  -0.203  19.470 1.000 59.100 ? 156 PRO A CG  1 
ATOM 1239 C CD  ? PRO A 1 156 ?  -2.450  -1.399  19.234 1.000 59.100 ? 156 PRO A CD  1 
ATOM 1240 N N   ? ALA A 1 157 ?  -5.666  -2.944  16.913 1.000 59.210 ? 157 ALA A N   1 
ATOM 1241 C CA  ? ALA A 1 157 ?  -6.391  -3.025  15.648 1.000 59.210 ? 157 ALA A CA  1 
ATOM 1242 C C   ? ALA A 1 157 ?  -7.765  -2.371  15.760 1.000 59.210 ? 157 ALA A C   1 
ATOM 1243 C CB  ? ALA A 1 157 ?  -6.531  -4.480  15.207 1.000 59.210 ? 157 ALA A CB  1 
ATOM 1244 O O   ? ALA A 1 157 ?  -8.478  -2.575  16.746 1.000 59.210 ? 157 ALA A O   1 
ATOM 1245 N N   ? THR A 1 158 ?  -7.933  -1.116  15.573 1.000 68.890 ? 158 THR A N   1 
ATOM 1246 C CA  ? THR A 1 158 ?  -9.194  -0.385  15.504 1.000 68.890 ? 158 THR A CA  1 
ATOM 1247 C C   ? THR A 1 158 ?  -9.988  -0.791  14.266 1.000 68.890 ? 158 THR A C   1 
ATOM 1248 C CB  ? THR A 1 158 ?  -8.958   1.136  15.491 1.000 68.890 ? 158 THR A CB  1 
ATOM 1249 O O   ? THR A 1 158 ?  -9.531  -1.616  13.472 1.000 68.890 ? 158 THR A O   1 
ATOM 1250 C CG2 ? THR A 1 158 ?  -8.026   1.559  16.622 1.000 68.890 ? 158 THR A CG2 1 
ATOM 1251 O OG1 ? THR A 1 158 ?  -8.371   1.511  14.238 1.000 68.890 ? 158 THR A OG1 1 
ATOM 1252 N N   ? SER A 1 159 ? -11.311  -0.358  14.254 1.000 70.880 ? 159 SER A N   1 
ATOM 1253 C CA  ? SER A 1 159 ? -12.213  -0.565  13.126 1.000 70.880 ? 159 SER A CA  1 
ATOM 1254 C C   ? SER A 1 159 ? -11.604  -0.043  11.829 1.000 70.880 ? 159 SER A C   1 
ATOM 1255 C CB  ? SER A 1 159 ? -13.556   0.119  13.381 1.000 70.880 ? 159 SER A CB  1 
ATOM 1256 O O   ? SER A 1 159 ? -12.058  -0.396  10.738 1.000 70.880 ? 159 SER A O   1 
ATOM 1257 O OG  ? SER A 1 159 ? -13.385   1.516  13.552 1.000 70.880 ? 159 SER A OG  1 
ATOM 1258 N N   ? ARG A 1 160 ? -10.454   0.624  11.886 1.000 82.510 ? 160 ARG A N   1 
ATOM 1259 C CA  ? ARG A 1 160 ?  -9.833   1.235  10.716 1.000 82.510 ? 160 ARG A CA  1 
ATOM 1260 C C   ? ARG A 1 160 ?  -8.673   0.387  10.206 1.000 82.510 ? 160 ARG A C   1 
ATOM 1261 C CB  ? ARG A 1 160 ?  -9.345   2.649  11.042 1.000 82.510 ? 160 ARG A CB  1 
ATOM 1262 O O   ? ARG A 1 160 ?  -7.976   0.778   9.267 1.000 82.510 ? 160 ARG A O   1 
ATOM 1263 C CG  ? ARG A 1 160 ? -10.464   3.632  11.344 1.000 82.510 ? 160 ARG A CG  1 
ATOM 1264 C CD  ? ARG A 1 160 ?  -9.934   5.046  11.543 1.000 82.510 ? 160 ARG A CD  1 
ATOM 1265 N NE  ? ARG A 1 160 ? -11.007   5.984  11.860 1.000 82.510 ? 160 ARG A NE  1 
ATOM 1266 N NH1 ? ARG A 1 160 ? -10.760   7.238   9.936 1.000 82.510 ? 160 ARG A NH1 1 
ATOM 1267 N NH2 ? ARG A 1 160 ? -12.364   7.796  11.475 1.000 82.510 ? 160 ARG A NH2 1 
ATOM 1268 C CZ  ? ARG A 1 160 ? -11.375   7.004  11.090 1.000 82.510 ? 160 ARG A CZ  1 
ATOM 1269 N N   ? THR A 1 161 ?  -8.518  -0.867  10.754 1.000 88.280 ? 161 THR A N   1 
ATOM 1270 C CA  ? THR A 1 161 ?  -7.510  -1.840  10.347 1.000 88.280 ? 161 THR A CA  1 
ATOM 1271 C C   ? THR A 1 161 ?  -8.168  -3.109   9.814 1.000 88.280 ? 161 THR A C   1 
ATOM 1272 C CB  ? THR A 1 161 ?  -6.573  -2.196  11.515 1.000 88.280 ? 161 THR A CB  1 
ATOM 1273 O O   ? THR A 1 161 ?  -9.090  -3.644  10.433 1.000 88.280 ? 161 THR A O   1 
ATOM 1274 C CG2 ? THR A 1 161 ?  -5.501  -3.190  11.078 1.000 88.280 ? 161 THR A CG2 1 
ATOM 1275 O OG1 ? THR A 1 161 ?  -5.937  -1.004  11.991 1.000 88.280 ? 161 THR A OG1 1 
ATOM 1276 N N   ? LEU A 1 162 ?  -7.749  -3.447   8.641 1.000 93.510 ? 162 LEU A N   1 
ATOM 1277 C CA  ? LEU A 1 162 ?  -8.138  -4.744   8.097 1.000 93.510 ? 162 LEU A CA  1 
ATOM 1278 C C   ? LEU A 1 162 ?  -7.110  -5.813   8.451 1.000 93.510 ? 162 LEU A C   1 
ATOM 1279 C CB  ? LEU A 1 162 ?  -8.302  -4.660   6.577 1.000 93.510 ? 162 LEU A CB  1 
ATOM 1280 O O   ? LEU A 1 162 ?  -5.904  -5.558   8.413 1.000 93.510 ? 162 LEU A O   1 
ATOM 1281 C CG  ? LEU A 1 162 ?  -9.385  -3.710   6.063 1.000 93.510 ? 162 LEU A CG  1 
ATOM 1282 C CD1 ? LEU A 1 162 ?  -9.282  -3.560   4.548 1.000 93.510 ? 162 LEU A CD1 1 
ATOM 1283 C CD2 ? LEU A 1 162 ? -10.768  -4.210   6.463 1.000 93.510 ? 162 LEU A CD2 1 
ATOM 1284 N N   ? CYS A 1 163 ?  -7.687  -6.994   8.798 1.000 93.970 ? 163 CYS A N   1 
ATOM 1285 C CA  ? CYS A 1 163 ?  -6.890  -8.164   9.148 1.000 93.970 ? 163 CYS A CA  1 
ATOM 1286 C C   ? CYS A 1 163 ?  -7.034  -9.257   8.097 1.000 93.970 ? 163 CYS A C   1 
ATOM 1287 C CB  ? CYS A 1 163 ?  -7.302  -8.703  10.518 1.000 93.970 ? 163 CYS A CB  1 
ATOM 1288 O O   ? CYS A 1 163 ?  -8.146  -9.701   7.805 1.000 93.970 ? 163 CYS A O   1 
ATOM 1289 S SG  ? CYS A 1 163 ?  -6.255 -10.047  11.117 1.000 93.970 ? 163 CYS A SG  1 
ATOM 1290 N N   ? ALA A 1 164 ?  -5.782  -9.616   7.567 1.000 95.610 ? 164 ALA A N   1 
ATOM 1291 C CA  ? ALA A 1 164 ?  -5.822 -10.614   6.501 1.000 95.610 ? 164 ALA A CA  1 
ATOM 1292 C C   ? ALA A 1 164 ?  -4.628 -11.560   6.591 1.000 95.610 ? 164 ALA A C   1 
ATOM 1293 C CB  ? ALA A 1 164 ?  -5.856  -9.934   5.135 1.000 95.610 ? 164 ALA A CB  1 
ATOM 1294 O O   ? ALA A 1 164 ?  -3.534 -11.153   6.989 1.000 95.610 ? 164 ALA A O   1 
ATOM 1295 N N   ? GLY A 1 165 ?  -4.886 -12.784   6.297 1.000 95.110 ? 165 GLY A N   1 
ATOM 1296 C CA  ? GLY A 1 165 ?  -3.813 -13.766   6.289 1.000 95.110 ? 165 GLY A CA  1 
ATOM 1297 C C   ? GLY A 1 165 ?  -4.313 -15.195   6.185 1.000 95.110 ? 165 GLY A C   1 
ATOM 1298 O O   ? GLY A 1 165 ?  -5.515 -15.429   6.051 1.000 95.110 ? 165 GLY A O   1 
ATOM 1299 N N   ? ILE A 1 166 ?  -3.346 -16.175   6.137 1.000 95.200 ? 166 ILE A N   1 
ATOM 1300 C CA  ? ILE A 1 166 ?  -3.571 -17.612   6.243 1.000 95.200 ? 166 ILE A CA  1 
ATOM 1301 C C   ? ILE A 1 166 ?  -3.098 -18.108   7.608 1.000 95.200 ? 166 ILE A C   1 
ATOM 1302 C CB  ? ILE A 1 166 ?  -2.849 -18.382   5.114 1.000 95.200 ? 166 ILE A CB  1 
ATOM 1303 O O   ? ILE A 1 166 ?  -1.911 -18.024   7.929 1.000 95.200 ? 166 ILE A O   1 
ATOM 1304 C CG1 ? ILE A 1 166 ?  -3.257 -17.827   3.744 1.000 95.200 ? 166 ILE A CG1 1 
ATOM 1305 C CG2 ? ILE A 1 166 ?  -3.146 -19.882   5.208 1.000 95.200 ? 166 ILE A CG2 1 
ATOM 1306 C CD1 ? ILE A 1 166 ?  -4.709 -18.098   3.374 1.000 95.200 ? 166 ILE A CD1 1 
ATOM 1307 N N   ? LEU A 1 167 ?  -4.071 -18.567   8.415 1.000 93.800 ? 167 LEU A N   1 
ATOM 1308 C CA  ? LEU A 1 167 ?  -3.763 -18.874   9.807 1.000 93.800 ? 167 LEU A CA  1 
ATOM 1309 C C   ? LEU A 1 167 ?  -2.725 -19.988   9.901 1.000 93.800 ? 167 LEU A C   1 
ATOM 1310 C CB  ? LEU A 1 167 ?  -5.033 -19.279  10.561 1.000 93.800 ? 167 LEU A CB  1 
ATOM 1311 O O   ? LEU A 1 167 ?  -2.003 -20.087  10.896 1.000 93.800 ? 167 LEU A O   1 
ATOM 1312 C CG  ? LEU A 1 167 ?  -6.081 -18.184  10.760 1.000 93.800 ? 167 LEU A CG  1 
ATOM 1313 C CD1 ? LEU A 1 167 ?  -7.241 -18.707  11.601 1.000 93.800 ? 167 LEU A CD1 1 
ATOM 1314 C CD2 ? LEU A 1 167 ?  -5.454 -16.955  11.411 1.000 93.800 ? 167 LEU A CD2 1 
ATOM 1315 N N   ? GLU A 1 168 ?  -2.663 -20.833   8.894 1.000 94.970 ? 168 GLU A N   1 
ATOM 1316 C CA  ? GLU A 1 168 ?  -1.629 -21.863   8.864 1.000 94.970 ? 168 GLU A CA  1 
ATOM 1317 C C   ? GLU A 1 168 ?  -0.276 -21.276   8.473 1.000 94.970 ? 168 GLU A C   1 
ATOM 1318 C CB  ? GLU A 1 168 ?  -2.015 -22.985   7.898 1.000 94.970 ? 168 GLU A CB  1 
ATOM 1319 O O   ? GLU A 1 168 ?   0.758 -21.929   8.627 1.000 94.970 ? 168 GLU A O   1 
ATOM 1320 C CG  ? GLU A 1 168 ?  -3.212 -23.806   8.355 1.000 94.970 ? 168 GLU A CG  1 
ATOM 1321 C CD  ? GLU A 1 168 ?  -4.546 -23.152   8.032 1.000 94.970 ? 168 GLU A CD  1 
ATOM 1322 O OE1 ? GLU A 1 168 ?  -5.596 -23.654   8.493 1.000 94.970 ? 168 GLU A OE1 1 
ATOM 1323 O OE2 ? GLU A 1 168 ?  -4.542 -22.130   7.310 1.000 94.970 ? 168 GLU A OE2 1 
ATOM 1324 N N   ? GLY A 1 169 ?  -0.275 -20.026   7.973 1.000 93.670 ? 169 GLY A N   1 
ATOM 1325 C CA  ? GLY A 1 169 ?   0.940 -19.397   7.478 1.000 93.670 ? 169 GLY A CA  1 
ATOM 1326 C C   ? GLY A 1 169 ?   1.209 -19.688   6.014 1.000 93.670 ? 169 GLY A C   1 
ATOM 1327 O O   ? GLY A 1 169 ?   0.348 -20.226   5.314 1.000 93.670 ? 169 GLY A O   1 
ATOM 1328 N N   ? GLY A 1 170 ?   2.278 -19.134   5.509 1.000 92.290 ? 170 GLY A N   1 
ATOM 1329 C CA  ? GLY A 1 170 ?   2.651 -19.522   4.158 1.000 92.290 ? 170 GLY A CA  1 
ATOM 1330 C C   ? GLY A 1 170 ?   2.390 -18.436   3.132 1.000 92.290 ? 170 GLY A C   1 
ATOM 1331 O O   ? GLY A 1 170 ?   3.034 -18.401   2.081 1.000 92.290 ? 170 GLY A O   1 
ATOM 1332 N N   ? LYS A 1 171 ?   1.515 -17.580   3.419 1.000 94.000 ? 171 LYS A N   1 
ATOM 1333 C CA  ? LYS A 1 171 ?   1.247 -16.449   2.537 1.000 94.000 ? 171 LYS A CA  1 
ATOM 1334 C C   ? LYS A 1 171 ?   1.073 -15.159   3.333 1.000 94.000 ? 171 LYS A C   1 
ATOM 1335 C CB  ? LYS A 1 171 ?   0.002 -16.713   1.689 1.000 94.000 ? 171 LYS A CB  1 
ATOM 1336 O O   ? LYS A 1 171 ?   0.338 -15.129   4.323 1.000 94.000 ? 171 LYS A O   1 
ATOM 1337 C CG  ? LYS A 1 171 ?   0.140 -17.892   0.737 1.000 94.000 ? 171 LYS A CG  1 
ATOM 1338 C CD  ? LYS A 1 171 ?  -1.133 -18.110  -0.071 1.000 94.000 ? 171 LYS A CD  1 
ATOM 1339 C CE  ? LYS A 1 171 ?  -1.014 -19.319  -0.989 1.000 94.000 ? 171 LYS A CE  1 
ATOM 1340 N NZ  ? LYS A 1 171 ?  -2.292 -19.596  -1.711 1.000 94.000 ? 171 LYS A NZ  1 
ATOM 1341 N N   ? ASP A 1 172 ?   1.709 -14.101   2.861 1.000 93.940 ? 172 ASP A N   1 
ATOM 1342 C CA  ? ASP A 1 172 ?   1.615 -12.826   3.565 1.000 93.940 ? 172 ASP A CA  1 
ATOM 1343 C C   ? ASP A 1 172 ?   2.351 -11.724   2.807 1.000 93.940 ? 172 ASP A C   1 
ATOM 1344 C CB  ? ASP A 1 172 ?   2.176 -12.954   4.983 1.000 93.940 ? 172 ASP A CB  1 
ATOM 1345 O O   ? ASP A 1 172 ?   3.101 -12.003   1.869 1.000 93.940 ? 172 ASP A O   1 
ATOM 1346 C CG  ? ASP A 1 172 ?   1.624 -11.908   5.936 1.000 93.940 ? 172 ASP A CG  1 
ATOM 1347 O OD1 ? ASP A 1 172 ?   0.778 -11.089   5.518 1.000 93.940 ? 172 ASP A OD1 1 
ATOM 1348 O OD2 ? ASP A 1 172 ?   2.042 -11.902   7.114 1.000 93.940 ? 172 ASP A OD2 1 
ATOM 1349 N N   ? SER A 1 173 ?   1.927 -10.444   3.085 1.000 92.960 ? 173 SER A N   1 
ATOM 1350 C CA  ? SER A 1 173 ?   2.754  -9.315   2.674 1.000 92.960 ? 173 SER A CA  1 
ATOM 1351 C C   ? SER A 1 173 ?   3.931  -9.117   3.623 1.000 92.960 ? 173 SER A C   1 
ATOM 1352 C CB  ? SER A 1 173 ?   1.920  -8.035   2.609 1.000 92.960 ? 173 SER A CB  1 
ATOM 1353 O O   ? SER A 1 173 ?   3.804  -9.329   4.831 1.000 92.960 ? 173 SER A O   1 
ATOM 1354 O OG  ? SER A 1 173 ?   1.360  -7.735   3.876 1.000 92.960 ? 173 SER A OG  1 
ATOM 1355 N N   ? CYS A 1 174 ?   5.051  -8.755   3.082 1.000 90.910 ? 174 CYS A N   1 
ATOM 1356 C CA  ? CYS A 1 174 ?   6.268  -8.608   3.874 1.000 90.910 ? 174 CYS A CA  1 
ATOM 1357 C C   ? CYS A 1 174 ?   7.000  -7.321   3.515 1.000 90.910 ? 174 CYS A C   1 
ATOM 1358 C CB  ? CYS A 1 174 ?   7.192  -9.807   3.662 1.000 90.910 ? 174 CYS A CB  1 
ATOM 1359 O O   ? CYS A 1 174 ?   6.450  -6.460   2.827 1.000 90.910 ? 174 CYS A O   1 
ATOM 1360 S SG  ? CYS A 1 174 ?   8.251 -10.169   5.080 1.000 90.910 ? 174 CYS A SG  1 
ATOM 1361 N N   ? GLY A 1 175 ?   8.190  -7.135   4.132 1.000 89.130 ? 175 GLY A N   1 
ATOM 1362 C CA  ? GLY A 1 175 ?   8.943  -5.911   3.905 1.000 89.130 ? 175 GLY A CA  1 
ATOM 1363 C C   ? GLY A 1 175 ?   9.048  -5.538   2.439 1.000 89.130 ? 175 GLY A C   1 
ATOM 1364 O O   ? GLY A 1 175 ?   9.238  -6.406   1.584 1.000 89.130 ? 175 GLY A O   1 
ATOM 1365 N N   ? GLY A 1 176 ?   8.868  -4.187   2.184 1.000 88.580 ? 176 GLY A N   1 
ATOM 1366 C CA  ? GLY A 1 176 ?   8.982  -3.729   0.809 1.000 88.580 ? 176 GLY A CA  1 
ATOM 1367 C C   ? GLY A 1 176 ?   7.649  -3.666   0.089 1.000 88.580 ? 176 GLY A C   1 
ATOM 1368 O O   ? GLY A 1 176 ?   7.544  -3.066  -0.983 1.000 88.580 ? 176 GLY A O   1 
ATOM 1369 N N   ? ASP A 1 177 ?   6.575  -4.242   0.672 1.000 92.730 ? 177 ASP A N   1 
ATOM 1370 C CA  ? ASP A 1 177 ?   5.252  -4.223   0.055 1.000 92.730 ? 177 ASP A CA  1 
ATOM 1371 C C   ? ASP A 1 177 ?   4.352  -3.182   0.715 1.000 92.730 ? 177 ASP A C   1 
ATOM 1372 C CB  ? ASP A 1 177 ?   4.603  -5.607   0.135 1.000 92.730 ? 177 ASP A CB  1 
ATOM 1373 O O   ? ASP A 1 177 ?   3.158  -3.108   0.418 1.000 92.730 ? 177 ASP A O   1 
ATOM 1374 C CG  ? ASP A 1 177 ?   5.230  -6.612  -0.814 1.000 92.730 ? 177 ASP A CG  1 
ATOM 1375 O OD1 ? ASP A 1 177 ?   5.745  -6.208  -1.878 1.000 92.730 ? 177 ASP A OD1 1 
ATOM 1376 O OD2 ? ASP A 1 177 ?   5.207  -7.821  -0.495 1.000 92.730 ? 177 ASP A OD2 1 
ATOM 1377 N N   ? SER A 1 178 ?   4.963  -2.482   1.728 1.000 93.960 ? 178 SER A N   1 
ATOM 1378 C CA  ? SER A 1 178 ?   4.187  -1.404   2.333 1.000 93.960 ? 178 SER A CA  1 
ATOM 1379 C C   ? SER A 1 178 ?   3.590  -0.489   1.269 1.000 93.960 ? 178 SER A C   1 
ATOM 1380 C CB  ? SER A 1 178 ?   5.057  -0.588   3.289 1.000 93.960 ? 178 SER A CB  1 
ATOM 1381 O O   ? SER A 1 178 ?   4.241  -0.185   0.267 1.000 93.960 ? 178 SER A O   1 
ATOM 1382 O OG  ? SER A 1 178 ?   5.437  -1.365   4.412 1.000 93.960 ? 178 SER A OG  1 
ATOM 1383 N N   ? GLY A 1 179 ?   2.226  -0.168   1.548 1.000 95.040 ? 179 GLY A N   1 
ATOM 1384 C CA  ? GLY A 1 179 ?   1.604   0.756   0.614 1.000 95.040 ? 179 GLY A CA  1 
ATOM 1385 C C   ? GLY A 1 179 ?   0.918   0.060  -0.547 1.000 95.040 ? 179 GLY A C   1 
ATOM 1386 O O   ? GLY A 1 179 ?   0.124   0.672  -1.264 1.000 95.040 ? 179 GLY A O   1 
ATOM 1387 N N   ? GLY A 1 180 ?   1.247  -1.150  -0.689 1.000 95.540 ? 180 GLY A N   1 
ATOM 1388 C CA  ? GLY A 1 180 ?   0.630  -1.956  -1.731 1.000 95.540 ? 180 GLY A CA  1 
ATOM 1389 C C   ? GLY A 1 180 ?  -0.844  -2.220  -1.488 1.000 95.540 ? 180 GLY A C   1 
ATOM 1390 O O   ? GLY A 1 180 ?  -1.314  -2.142  -0.351 1.000 95.540 ? 180 GLY A O   1 
ATOM 1391 N N   ? PRO A 1 181 ?  -1.628  -2.674  -2.584 1.000 96.790 ? 181 PRO A N   1 
ATOM 1392 C CA  ? PRO A 1 181 ?  -3.087  -2.782  -2.518 1.000 96.790 ? 181 PRO A CA  1 
ATOM 1393 C C   ? PRO A 1 181 ?  -3.555  -4.147  -2.016 1.000 96.790 ? 181 PRO A C   1 
ATOM 1394 C CB  ? PRO A 1 181 ?  -3.524  -2.555  -3.968 1.000 96.790 ? 181 PRO A CB  1 
ATOM 1395 O O   ? PRO A 1 181 ?  -2.943  -5.169  -2.335 1.000 96.790 ? 181 PRO A O   1 
ATOM 1396 C CG  ? PRO A 1 181 ?  -2.405  -3.103  -4.794 1.000 96.790 ? 181 PRO A CG  1 
ATOM 1397 C CD  ? PRO A 1 181 ?  -1.107  -2.790  -4.106 1.000 96.790 ? 181 PRO A CD  1 
ATOM 1398 N N   ? LEU A 1 182 ?  -4.544  -4.157  -1.122 1.000 97.180 ? 182 LEU A N   1 
ATOM 1399 C CA  ? LEU A 1 182 ?  -5.395  -5.296  -0.796 1.000 97.180 ? 182 LEU A CA  1 
ATOM 1400 C C   ? LEU A 1 182 ?  -6.735  -5.197  -1.518 1.000 97.180 ? 182 LEU A C   1 
ATOM 1401 C CB  ? LEU A 1 182 ?  -5.622  -5.381   0.715 1.000 97.180 ? 182 LEU A CB  1 
ATOM 1402 O O   ? LEU A 1 182 ?  -7.524  -4.289  -1.249 1.000 97.180 ? 182 LEU A O   1 
ATOM 1403 C CG  ? LEU A 1 182 ?  -6.395  -6.602   1.217 1.000 97.180 ? 182 LEU A CG  1 
ATOM 1404 C CD1 ? LEU A 1 182 ?  -5.499  -7.837   1.207 1.000 97.180 ? 182 LEU A CD1 1 
ATOM 1405 C CD2 ? LEU A 1 182 ?  -6.948  -6.348   2.615 1.000 97.180 ? 182 LEU A CD2 1 
ATOM 1406 N N   ? ILE A 1 183 ?  -7.016  -6.201  -2.426 1.000 96.920 ? 183 ILE A N   1 
ATOM 1407 C CA  ? ILE A 1 183 ?  -8.205  -6.181  -3.271 1.000 96.920 ? 183 ILE A CA  1 
ATOM 1408 C C   ? ILE A 1 183 ?  -9.134  -7.328  -2.881 1.000 96.920 ? 183 ILE A C   1 
ATOM 1409 C CB  ? ILE A 1 183 ?  -7.836  -6.277  -4.769 1.000 96.920 ? 183 ILE A CB  1 
ATOM 1410 O O   ? ILE A 1 183 ?  -8.745  -8.497  -2.937 1.000 96.920 ? 183 ILE A O   1 
ATOM 1411 C CG1 ? ILE A 1 183 ?  -6.892  -5.133  -5.160 1.000 96.920 ? 183 ILE A CG1 1 
ATOM 1412 C CG2 ? ILE A 1 183 ?  -9.097  -6.267  -5.637 1.000 96.920 ? 183 ILE A CG2 1 
ATOM 1413 C CD1 ? ILE A 1 183 ?  -6.250  -5.303  -6.530 1.000 96.920 ? 183 ILE A CD1 1 
ATOM 1414 N N   ? CYS A 1 184 ? -10.321  -6.922  -2.492 1.000 95.990 ? 184 CYS A N   1 
ATOM 1415 C CA  ? CYS A 1 184 ? -11.359  -7.883  -2.138 1.000 95.990 ? 184 CYS A CA  1 
ATOM 1416 C C   ? CYS A 1 184 ? -12.591  -7.704  -3.018 1.000 95.990 ? 184 CYS A C   1 
ATOM 1417 C CB  ? CYS A 1 184 ? -11.747  -7.735  -0.667 1.000 95.990 ? 184 CYS A CB  1 
ATOM 1418 O O   ? CYS A 1 184 ? -13.056  -6.582  -3.221 1.000 95.990 ? 184 CYS A O   1 
ATOM 1419 S SG  ? CYS A 1 184 ? -10.340  -7.773   0.464 1.000 95.990 ? 184 CYS A SG  1 
ATOM 1420 N N   ? ASN A 1 185 ? -13.069  -8.828  -3.625 1.000 90.720 ? 185 ASN A N   1 
ATOM 1421 C CA  ? ASN A 1 185 ? -14.248  -8.774  -4.483 1.000 90.720 ? 185 ASN A CA  1 
ATOM 1422 C C   ? ASN A 1 185 ? -14.088  -7.739  -5.592 1.000 90.720 ? 185 ASN A C   1 
ATOM 1423 C CB  ? ASN A 1 185 ? -15.501  -8.477  -3.656 1.000 90.720 ? 185 ASN A CB  1 
ATOM 1424 O O   ? ASN A 1 185 ? -15.010  -6.968  -5.866 1.000 90.720 ? 185 ASN A O   1 
ATOM 1425 C CG  ? ASN A 1 185 ? -15.770  -9.534  -2.603 1.000 90.720 ? 185 ASN A CG  1 
ATOM 1426 N ND2 ? ASN A 1 185 ? -16.176  -9.099  -1.416 1.000 90.720 ? 185 ASN A ND2 1 
ATOM 1427 O OD1 ? ASN A 1 185 ? -15.612 -10.732  -2.853 1.000 90.720 ? 185 ASN A OD1 1 
ATOM 1428 N N   ? GLY A 1 186 ? -12.848  -7.520  -6.042 1.000 90.070 ? 186 GLY A N   1 
ATOM 1429 C CA  ? GLY A 1 186 ? -12.569  -6.693  -7.205 1.000 90.070 ? 186 GLY A CA  1 
ATOM 1430 C C   ? GLY A 1 186 ? -12.414  -5.222  -6.869 1.000 90.070 ? 186 GLY A C   1 
ATOM 1431 O O   ? GLY A 1 186 ? -12.335  -4.380  -7.765 1.000 90.070 ? 186 GLY A O   1 
ATOM 1432 N N   ? GLN A 1 187 ? -12.433  -4.874  -5.562 1.000 94.540 ? 187 GLN A N   1 
ATOM 1433 C CA  ? GLN A 1 187 ? -12.317  -3.478  -5.154 1.000 94.540 ? 187 GLN A CA  1 
ATOM 1434 C C   ? GLN A 1 187 ? -11.120  -3.272  -4.230 1.000 94.540 ? 187 GLN A C   1 
ATOM 1435 C CB  ? GLN A 1 187 ? -13.600  -3.012  -4.462 1.000 94.540 ? 187 GLN A CB  1 
ATOM 1436 O O   ? GLN A 1 187 ? -10.755  -4.170  -3.469 1.000 94.540 ? 187 GLN A O   1 
ATOM 1437 C CG  ? GLN A 1 187 ? -14.833  -3.067  -5.353 1.000 94.540 ? 187 GLN A CG  1 
ATOM 1438 C CD  ? GLN A 1 187 ? -16.062  -2.472  -4.691 1.000 94.540 ? 187 GLN A CD  1 
ATOM 1439 N NE2 ? GLN A 1 187 ? -16.715  -1.542  -5.380 1.000 94.540 ? 187 GLN A NE2 1 
ATOM 1440 O OE1 ? GLN A 1 187 ? -16.423  -2.847  -3.571 1.000 94.540 ? 187 GLN A OE1 1 
ATOM 1441 N N   ? PHE A 1 188 ? -10.600  -2.054  -4.270 1.000 96.640 ? 188 PHE A N   1 
ATOM 1442 C CA  ? PHE A 1 188 ?  -9.501  -1.609  -3.422 1.000 96.640 ? 188 PHE A CA  1 
ATOM 1443 C C   ? PHE A 1 188 ?  -9.967  -1.428  -1.982 1.000 96.640 ? 188 PHE A C   1 
ATOM 1444 C CB  ? PHE A 1 188 ?  -8.909  -0.299  -3.950 1.000 96.640 ? 188 PHE A CB  1 
ATOM 1445 O O   ? PHE A 1 188 ? -10.731  -0.508  -1.682 1.000 96.640 ? 188 PHE A O   1 
ATOM 1446 C CG  ? PHE A 1 188 ?  -7.700   0.173  -3.188 1.000 96.640 ? 188 PHE A CG  1 
ATOM 1447 C CD1 ? PHE A 1 188 ?  -7.470   1.529  -2.992 1.000 96.640 ? 188 PHE A CD1 1 
ATOM 1448 C CD2 ? PHE A 1 188 ?  -6.793  -0.742  -2.668 1.000 96.640 ? 188 PHE A CD2 1 
ATOM 1449 C CE1 ? PHE A 1 188 ?  -6.352   1.968  -2.287 1.000 96.640 ? 188 PHE A CE1 1 
ATOM 1450 C CE2 ? PHE A 1 188 ?  -5.674  -0.311  -1.962 1.000 96.640 ? 188 PHE A CE2 1 
ATOM 1451 C CZ  ? PHE A 1 188 ?  -5.454   1.044  -1.773 1.000 96.640 ? 188 PHE A CZ  1 
ATOM 1452 N N   ? GLN A 1 189 ?  -9.501  -2.354  -1.112 1.000 96.760 ? 189 GLN A N   1 
ATOM 1453 C CA  ? GLN A 1 189 ? -10.072  -2.361   0.231 1.000 96.760 ? 189 GLN A CA  1 
ATOM 1454 C C   ? GLN A 1 189 ?  -9.032  -1.958   1.272 1.000 96.760 ? 189 GLN A C   1 
ATOM 1455 C CB  ? GLN A 1 189 ? -10.642  -3.741   0.565 1.000 96.760 ? 189 GLN A CB  1 
ATOM 1456 O O   ? GLN A 1 189 ?  -9.381  -1.453   2.342 1.000 96.760 ? 189 GLN A O   1 
ATOM 1457 C CG  ? GLN A 1 189 ? -11.834  -4.138  -0.294 1.000 96.760 ? 189 GLN A CG  1 
ATOM 1458 C CD  ? GLN A 1 189 ? -13.092  -3.365   0.053 1.000 96.760 ? 189 GLN A CD  1 
ATOM 1459 N NE2 ? GLN A 1 189 ? -14.045  -3.335  -0.872 1.000 96.760 ? 189 GLN A NE2 1 
ATOM 1460 O OE1 ? GLN A 1 189 ? -13.208  -2.800   1.145 1.000 96.760 ? 189 GLN A OE1 1 
ATOM 1461 N N   ? GLY A 1 190 ?  -7.759  -2.097   0.966 1.000 95.530 ? 190 GLY A N   1 
ATOM 1462 C CA  ? GLY A 1 190 ?  -6.781  -1.846   2.012 1.000 95.530 ? 190 GLY A CA  1 
ATOM 1463 C C   ? GLY A 1 190 ?  -5.413  -1.470   1.472 1.000 95.530 ? 190 GLY A C   1 
ATOM 1464 O O   ? GLY A 1 190 ?  -5.132  -1.668   0.288 1.000 95.530 ? 190 GLY A O   1 
ATOM 1465 N N   ? ILE A 1 191 ?  -4.545  -0.945   2.387 1.000 96.150 ? 191 ILE A N   1 
ATOM 1466 C CA  ? ILE A 1 191 ?  -3.149  -0.596   2.152 1.000 96.150 ? 191 ILE A CA  1 
ATOM 1467 C C   ? ILE A 1 191 ?  -2.251  -1.397   3.093 1.000 96.150 ? 191 ILE A C   1 
ATOM 1468 C CB  ? ILE A 1 191 ?  -2.905   0.918   2.338 1.000 96.150 ? 191 ILE A CB  1 
ATOM 1469 O O   ? ILE A 1 191 ?  -2.467  -1.407   4.307 1.000 96.150 ? 191 ILE A O   1 
ATOM 1470 C CG1 ? ILE A 1 191 ?  -3.780   1.722   1.369 1.000 96.150 ? 191 ILE A CG1 1 
ATOM 1471 C CG2 ? ILE A 1 191 ?  -1.424   1.255   2.146 1.000 96.150 ? 191 ILE A CG2 1 
ATOM 1472 C CD1 ? ILE A 1 191 ?  -3.863   3.207   1.697 1.000 96.150 ? 191 ILE A CD1 1 
ATOM 1473 N N   ? VAL A 1 192 ?  -1.347  -2.103   2.476 1.000 95.180 ? 192 VAL A N   1 
ATOM 1474 C CA  ? VAL A 1 192 ?  -0.428  -2.863   3.317 1.000 95.180 ? 192 VAL A CA  1 
ATOM 1475 C C   ? VAL A 1 192 ?   0.231  -1.933   4.333 1.000 95.180 ? 192 VAL A C   1 
ATOM 1476 C CB  ? VAL A 1 192 ?   0.649  -3.582   2.475 1.000 95.180 ? 192 VAL A CB  1 
ATOM 1477 O O   ? VAL A 1 192 ?   0.903  -0.969   3.958 1.000 95.180 ? 192 VAL A O   1 
ATOM 1478 C CG1 ? VAL A 1 192 ?   1.614  -4.352   3.376 1.000 95.180 ? 192 VAL A CG1 1 
ATOM 1479 C CG2 ? VAL A 1 192 ?  -0.005  -4.521   1.462 1.000 95.180 ? 192 VAL A CG2 1 
ATOM 1480 N N   ? SER A 1 193 ?   0.129  -2.253   5.617 1.000 92.290 ? 193 SER A N   1 
ATOM 1481 C CA  ? SER A 1 193 ?   0.552  -1.334   6.669 1.000 92.290 ? 193 SER A CA  1 
ATOM 1482 C C   ? SER A 1 193 ?   1.553  -1.996   7.610 1.000 92.290 ? 193 SER A C   1 
ATOM 1483 C CB  ? SER A 1 193 ?  -0.656  -0.836   7.464 1.000 92.290 ? 193 SER A CB  1 
ATOM 1484 O O   ? SER A 1 193 ?   2.708  -1.574   7.692 1.000 92.290 ? 193 SER A O   1 
ATOM 1485 O OG  ? SER A 1 193 ?  -0.269   0.156   8.398 1.000 92.290 ? 193 SER A OG  1 
ATOM 1486 N N   ? TRP A 1 194 ?   1.169  -3.018   8.194 1.000 89.840 ? 194 TRP A N   1 
ATOM 1487 C CA  ? TRP A 1 194 ?   1.985  -3.641   9.231 1.000 89.840 ? 194 TRP A CA  1 
ATOM 1488 C C   ? TRP A 1 194 ?   1.800  -5.154   9.234 1.000 89.840 ? 194 TRP A C   1 
ATOM 1489 C CB  ? TRP A 1 194 ?   1.633  -3.068  10.607 1.000 89.840 ? 194 TRP A CB  1 
ATOM 1490 O O   ? TRP A 1 194 ?   0.751  -5.659   8.827 1.000 89.840 ? 194 TRP A O   1 
ATOM 1491 C CG  ? TRP A 1 194 ?   2.606  -3.436  11.687 1.000 89.840 ? 194 TRP A CG  1 
ATOM 1492 C CD1 ? TRP A 1 194 ?   3.772  -2.793  11.999 1.000 89.840 ? 194 TRP A CD1 1 
ATOM 1493 C CD2 ? TRP A 1 194 ?   2.500  -4.537  12.594 1.000 89.840 ? 194 TRP A CD2 1 
ATOM 1494 C CE2 ? TRP A 1 194 ?   3.638  -4.500  13.431 1.000 89.840 ? 194 TRP A CE2 1 
ATOM 1495 C CE3 ? TRP A 1 194 ?   1.552  -5.551  12.783 1.000 89.840 ? 194 TRP A CE3 1 
ATOM 1496 N NE1 ? TRP A 1 194 ?   4.397  -3.428  13.047 1.000 89.840 ? 194 TRP A NE1 1 
ATOM 1497 C CH2 ? TRP A 1 194 ?   2.909  -6.422  14.604 1.000 89.840 ? 194 TRP A CH2 1 
ATOM 1498 C CZ2 ? TRP A 1 194 ?   3.852  -5.441  14.441 1.000 89.840 ? 194 TRP A CZ2 1 
ATOM 1499 C CZ3 ? TRP A 1 194 ?   1.767  -6.486  13.788 1.000 89.840 ? 194 TRP A CZ3 1 
ATOM 1500 N N   ? GLY A 1 195 ?   2.857  -5.871   9.862 1.000 88.510 ? 195 GLY A N   1 
ATOM 1501 C CA  ? GLY A 1 195 ?   2.773  -7.315  10.021 1.000 88.510 ? 195 GLY A CA  1 
ATOM 1502 C C   ? GLY A 1 195 ?   3.880  -7.884  10.888 1.000 88.510 ? 195 GLY A C   1 
ATOM 1503 O O   ? GLY A 1 195 ?   4.709  -7.139  11.415 1.000 88.510 ? 195 GLY A O   1 
ATOM 1504 N N   ? GLY A 1 196 ?   3.821  -9.156  11.083 1.000 86.570 ? 196 GLY A N   1 
ATOM 1505 C CA  ? GLY A 1 196 ?   4.790  -9.853  11.913 1.000 86.570 ? 196 GLY A CA  1 
ATOM 1506 C C   ? GLY A 1 196 ?   6.189  -9.852  11.326 1.000 86.570 ? 196 GLY A C   1 
ATOM 1507 O O   ? GLY A 1 196 ?   6.360  -9.690  10.116 1.000 86.570 ? 196 GLY A O   1 
ATOM 1508 N N   ? ASP A 1 197 ?   7.221 -10.023  12.088 1.000 87.310 ? 197 ASP A N   1 
ATOM 1509 C CA  ? ASP A 1 197 ?   8.620 -10.264  11.748 1.000 87.310 ? 197 ASP A CA  1 
ATOM 1510 C C   ? ASP A 1 197 ?   9.168 -11.473  12.503 1.000 87.310 ? 197 ASP A C   1 
ATOM 1511 C CB  ? ASP A 1 197 ?   9.467  -9.026  12.051 1.000 87.310 ? 197 ASP A CB  1 
ATOM 1512 O O   ? ASP A 1 197 ?   9.361 -11.417  13.719 1.000 87.310 ? 197 ASP A O   1 
ATOM 1513 C CG  ? ASP A 1 197 ?  10.890  -9.141  11.535 1.000 87.310 ? 197 ASP A CG  1 
ATOM 1514 O OD1 ? ASP A 1 197 ?  11.164 -10.022  10.691 1.000 87.310 ? 197 ASP A OD1 1 
ATOM 1515 O OD2 ? ASP A 1 197 ?  11.747  -8.346  11.978 1.000 87.310 ? 197 ASP A OD2 1 
ATOM 1516 N N   ? PRO A 1 198 ?   9.398 -12.623  11.735 1.000 90.390 ? 198 PRO A N   1 
ATOM 1517 C CA  ? PRO A 1 198 ?   9.290 -12.869  10.295 1.000 90.390 ? 198 PRO A CA  1 
ATOM 1518 C C   ? PRO A 1 198 ?   7.843 -12.903   9.809 1.000 90.390 ? 198 PRO A C   1 
ATOM 1519 C CB  ? PRO A 1 198 ?   9.957 -14.236  10.121 1.000 90.390 ? 198 PRO A CB  1 
ATOM 1520 O O   ? PRO A 1 198 ?   6.934 -13.211  10.584 1.000 90.390 ? 198 PRO A O   1 
ATOM 1521 C CG  ? PRO A 1 198 ?   9.811 -14.905  11.449 1.000 90.390 ? 198 PRO A CG  1 
ATOM 1522 C CD  ? PRO A 1 198 ?   9.738 -13.845  12.511 1.000 90.390 ? 198 PRO A CD  1 
ATOM 1523 N N   ? CYS A 1 199 ?   7.522 -12.466   8.524 1.000 91.920 ? 199 CYS A N   1 
ATOM 1524 C CA  ? CYS A 1 199 ?   6.189 -12.484   7.932 1.000 91.920 ? 199 CYS A CA  1 
ATOM 1525 C C   ? CYS A 1 199 ?   5.770 -13.905   7.576 1.000 91.920 ? 199 CYS A C   1 
ATOM 1526 C CB  ? CYS A 1 199 ?   6.144 -11.602   6.685 1.000 91.920 ? 199 CYS A CB  1 
ATOM 1527 O O   ? CYS A 1 199 ?   6.592 -14.822   7.594 1.000 91.920 ? 199 CYS A O   1 
ATOM 1528 S SG  ? CYS A 1 199 ?   7.341 -12.073   5.417 1.000 91.920 ? 199 CYS A SG  1 
ATOM 1529 N N   ? ALA A 1 200 ?   4.416 -14.192   7.358 1.000 92.850 ? 200 ALA A N   1 
ATOM 1530 C CA  ? ALA A 1 200 ?   3.829 -15.438   6.872 1.000 92.850 ? 200 ALA A CA  1 
ATOM 1531 C C   ? ALA A 1 200 ?   3.938 -16.541   7.920 1.000 92.850 ? 200 ALA A C   1 
ATOM 1532 C CB  ? ALA A 1 200 ?   4.505 -15.873   5.574 1.000 92.850 ? 200 ALA A CB  1 
ATOM 1533 O O   ? ALA A 1 200 ?   4.077 -17.718   7.580 1.000 92.850 ? 200 ALA A O   1 
ATOM 1534 N N   ? GLN A 1 201 ?   4.032 -16.127   9.223 1.000 94.050 ? 201 GLN A N   1 
ATOM 1535 C CA  ? GLN A 1 201 ?   4.032 -17.095  10.314 1.000 94.050 ? 201 GLN A CA  1 
ATOM 1536 C C   ? GLN A 1 201 ?   2.610 -17.506  10.685 1.000 94.050 ? 201 GLN A C   1 
ATOM 1537 C CB  ? GLN A 1 201 ?   4.750 -16.524  11.538 1.000 94.050 ? 201 GLN A CB  1 
ATOM 1538 O O   ? GLN A 1 201 ?   1.667 -16.733  10.503 1.000 94.050 ? 201 GLN A O   1 
ATOM 1539 C CG  ? GLN A 1 201 ?   6.225 -16.229  11.304 1.000 94.050 ? 201 GLN A CG  1 
ATOM 1540 C CD  ? GLN A 1 201 ?   7.015 -17.463  10.911 1.000 94.050 ? 201 GLN A CD  1 
ATOM 1541 N NE2 ? GLN A 1 201 ?   7.679 -17.402   9.762 1.000 94.050 ? 201 GLN A NE2 1 
ATOM 1542 O OE1 ? GLN A 1 201 ?   7.030 -18.464  11.635 1.000 94.050 ? 201 GLN A OE1 1 
ATOM 1543 N N   ? PRO A 1 202 ?   2.502 -18.809  11.175 1.000 94.160 ? 202 PRO A N   1 
ATOM 1544 C CA  ? PRO A 1 202 ?   1.178 -19.216  11.649 1.000 94.160 ? 202 PRO A CA  1 
ATOM 1545 C C   ? PRO A 1 202 ?   0.617 -18.276  12.713 1.000 94.160 ? 202 PRO A C   1 
ATOM 1546 C CB  ? PRO A 1 202 ?   1.425 -20.612  12.229 1.000 94.160 ? 202 PRO A CB  1 
ATOM 1547 O O   ? PRO A 1 202 ?   1.352 -17.831  13.598 1.000 94.160 ? 202 PRO A O   1 
ATOM 1548 C CG  ? PRO A 1 202 ?   2.623 -21.123  11.496 1.000 94.160 ? 202 PRO A CG  1 
ATOM 1549 C CD  ? PRO A 1 202 ?   3.539 -19.967  11.214 1.000 94.160 ? 202 PRO A CD  1 
ATOM 1550 N N   ? HIS A 1 203 ?  -0.688 -17.909  12.535 1.000 92.680 ? 203 HIS A N   1 
ATOM 1551 C CA  ? HIS A 1 203 ?  -1.459 -17.131  13.498 1.000 92.680 ? 203 HIS A CA  1 
ATOM 1552 C C   ? HIS A 1 203 ?  -0.936 -15.701  13.595 1.000 92.680 ? 203 HIS A C   1 
ATOM 1553 C CB  ? HIS A 1 203 ?  -1.425 -17.796  14.875 1.000 92.680 ? 203 HIS A CB  1 
ATOM 1554 O O   ? HIS A 1 203 ?  -1.033 -15.071  14.650 1.000 92.680 ? 203 HIS A O   1 
ATOM 1555 C CG  ? HIS A 1 203 ?  -1.967 -19.191  14.881 1.000 92.680 ? 203 HIS A CG  1 
ATOM 1556 C CD2 ? HIS A 1 203 ?  -1.374 -20.374  15.166 1.000 92.680 ? 203 HIS A CD2 1 
ATOM 1557 N ND1 ? HIS A 1 203 ?  -3.275 -19.482  14.560 1.000 92.680 ? 203 HIS A ND1 1 
ATOM 1558 C CE1 ? HIS A 1 203 ?  -3.463 -20.788  14.649 1.000 92.680 ? 203 HIS A CE1 1 
ATOM 1559 N NE2 ? HIS A 1 203 ?  -2.325 -21.352  15.015 1.000 92.680 ? 203 HIS A NE2 1 
ATOM 1560 N N   ? GLU A 1 204 ?  -0.182 -15.314  12.479 1.000 92.080 ? 204 GLU A N   1 
ATOM 1561 C CA  ? GLU A 1 204 ?   0.341 -13.953  12.407 1.000 92.080 ? 204 GLU A CA  1 
ATOM 1562 C C   ? GLU A 1 204 ?  -0.141 -13.243  11.144 1.000 92.080 ? 204 GLU A C   1 
ATOM 1563 C CB  ? GLU A 1 204 ?   1.871 -13.961  12.454 1.000 92.080 ? 204 GLU A CB  1 
ATOM 1564 O O   ? GLU A 1 204 ?   0.589 -13.162  10.154 1.000 92.080 ? 204 GLU A O   1 
ATOM 1565 C CG  ? GLU A 1 204 ?   2.442 -14.415  13.790 1.000 92.080 ? 204 GLU A CG  1 
ATOM 1566 C CD  ? GLU A 1 204 ?   3.938 -14.172  13.916 1.000 92.080 ? 204 GLU A CD  1 
ATOM 1567 O OE1 ? GLU A 1 204 ?   4.508 -14.446  14.996 1.000 92.080 ? 204 GLU A OE1 1 
ATOM 1568 O OE2 ? GLU A 1 204 ?   4.544 -13.702  12.927 1.000 92.080 ? 204 GLU A OE2 1 
ATOM 1569 N N   ? PRO A 1 205 ?  -1.355 -12.785  11.138 1.000 93.970 ? 205 PRO A N   1 
ATOM 1570 C CA  ? PRO A 1 205 ?  -1.866 -12.125   9.934 1.000 93.970 ? 205 PRO A CA  1 
ATOM 1571 C C   ? PRO A 1 205 ?  -1.268 -10.736   9.723 1.000 93.970 ? 205 PRO A C   1 
ATOM 1572 C CB  ? PRO A 1 205 ?  -3.372 -12.038  10.192 1.000 93.970 ? 205 PRO A CB  1 
ATOM 1573 O O   ? PRO A 1 205 ?  -0.703 -10.156  10.653 1.000 93.970 ? 205 PRO A O   1 
ATOM 1574 C CG  ? PRO A 1 205 ?  -3.500 -11.940  11.678 1.000 93.970 ? 205 PRO A CG  1 
ATOM 1575 C CD  ? PRO A 1 205 ?  -2.421 -12.776  12.306 1.000 93.970 ? 205 PRO A CD  1 
ATOM 1576 N N   ? GLY A 1 206 ?  -1.360 -10.224   8.468 1.000 93.080 ? 206 GLY A N   1 
ATOM 1577 C CA  ? GLY A 1 206 ?  -0.988  -8.854   8.153 1.000 93.080 ? 206 GLY A CA  1 
ATOM 1578 C C   ? GLY A 1 206 ?  -2.076  -7.849   8.482 1.000 93.080 ? 206 GLY A C   1 
ATOM 1579 O O   ? GLY A 1 206 ?  -3.259  -8.194   8.507 1.000 93.080 ? 206 GLY A O   1 
ATOM 1580 N N   ? LEU A 1 207 ?  -1.651  -6.659   8.659 1.000 93.210 ? 207 LEU A N   1 
ATOM 1581 C CA  ? LEU A 1 207 ?  -2.563  -5.558   8.945 1.000 93.210 ? 207 LEU A CA  1 
ATOM 1582 C C   ? LEU A 1 207 ?  -2.555  -4.538   7.812 1.000 93.210 ? 207 LEU A C   1 
ATOM 1583 C CB  ? LEU A 1 207 ?  -2.186  -4.877  10.263 1.000 93.210 ? 207 LEU A CB  1 
ATOM 1584 O O   ? LEU A 1 207 ?  -1.490  -4.155   7.323 1.000 93.210 ? 207 LEU A O   1 
ATOM 1585 C CG  ? LEU A 1 207 ?  -2.173  -5.767  11.507 1.000 93.210 ? 207 LEU A CG  1 
ATOM 1586 C CD1 ? LEU A 1 207 ?  -1.797  -4.951  12.739 1.000 93.210 ? 207 LEU A CD1 1 
ATOM 1587 C CD2 ? LEU A 1 207 ?  -3.529  -6.439  11.698 1.000 93.210 ? 207 LEU A CD2 1 
ATOM 1588 N N   ? TYR A 1 208 ?  -3.738  -4.161   7.435 1.000 94.460 ? 208 TYR A N   1 
ATOM 1589 C CA  ? TYR A 1 208 ?  -3.945  -3.227   6.334 1.000 94.460 ? 208 TYR A CA  1 
ATOM 1590 C C   ? TYR A 1 208 ?  -4.779  -2.033   6.781 1.000 94.460 ? 208 TYR A C   1 
ATOM 1591 C CB  ? TYR A 1 208 ?  -4.627  -3.928   5.155 1.000 94.460 ? 208 TYR A CB  1 
ATOM 1592 O O   ? TYR A 1 208 ?  -5.673  -2.171   7.620 1.000 94.460 ? 208 TYR A O   1 
ATOM 1593 C CG  ? TYR A 1 208 ?  -3.880  -5.141   4.656 1.000 94.460 ? 208 TYR A CG  1 
ATOM 1594 C CD1 ? TYR A 1 208 ?  -3.142  -5.091   3.475 1.000 94.460 ? 208 TYR A CD1 1 
ATOM 1595 C CD2 ? TYR A 1 208 ?  -3.912  -6.339   5.362 1.000 94.460 ? 208 TYR A CD2 1 
ATOM 1596 C CE1 ? TYR A 1 208 ?  -2.454  -6.207   3.010 1.000 94.460 ? 208 TYR A CE1 1 
ATOM 1597 C CE2 ? TYR A 1 208 ?  -3.228  -7.461   4.906 1.000 94.460 ? 208 TYR A CE2 1 
ATOM 1598 O OH  ? TYR A 1 208 ?  -1.823  -8.493   3.275 1.000 94.460 ? 208 TYR A OH  1 
ATOM 1599 C CZ  ? TYR A 1 208 ?  -2.502  -7.385   3.731 1.000 94.460 ? 208 TYR A CZ  1 
ATOM 1600 N N   ? THR A 1 209 ?  -4.361  -0.826   6.247 1.000 93.680 ? 209 THR A N   1 
ATOM 1601 C CA  ? THR A 1 209 ?  -5.216   0.336   6.467 1.000 93.680 ? 209 THR A CA  1 
ATOM 1602 C C   ? THR A 1 209 ?  -6.500   0.224   5.650 1.000 93.680 ? 209 THR A C   1 
ATOM 1603 C CB  ? THR A 1 209 ?  -4.486   1.643   6.106 1.000 93.680 ? 209 THR A CB  1 
ATOM 1604 O O   ? THR A 1 209 ?  -6.454  -0.031   4.444 1.000 93.680 ? 209 THR A O   1 
ATOM 1605 C CG2 ? THR A 1 209 ?  -5.396   2.852   6.297 1.000 93.680 ? 209 THR A CG2 1 
ATOM 1606 O OG1 ? THR A 1 209 ?  -3.334   1.788   6.946 1.000 93.680 ? 209 THR A OG1 1 
ATOM 1607 N N   ? ASN A 1 210 ?  -7.697   0.347   6.362 1.000 93.990 ? 210 ASN A N   1 
ATOM 1608 C CA  ? ASN A 1 210 ?  -9.003   0.266   5.716 1.000 93.990 ? 210 ASN A CA  1 
ATOM 1609 C C   ? ASN A 1 210 ?  -9.303   1.521   4.901 1.000 93.990 ? 210 ASN A C   1 
ATOM 1610 C CB  ? ASN A 1 210 ? -10.102   0.031   6.754 1.000 93.990 ? 210 ASN A CB  1 
ATOM 1611 O O   ? ASN A 1 210 ?  -9.594   2.577   5.466 1.000 93.990 ? 210 ASN A O   1 
ATOM 1612 C CG  ? ASN A 1 210 ? -11.452  -0.245   6.123 1.000 93.990 ? 210 ASN A CG  1 
ATOM 1613 N ND2 ? ASN A 1 210 ? -12.332  -0.903   6.868 1.000 93.990 ? 210 ASN A ND2 1 
ATOM 1614 O OD1 ? ASN A 1 210 ? -11.703   0.131   4.975 1.000 93.990 ? 210 ASN A OD1 1 
ATOM 1615 N N   ? VAL A 1 211 ?  -9.339   1.361   3.580 1.000 95.000 ? 211 VAL A N   1 
ATOM 1616 C CA  ? VAL A 1 211 ?  -9.534   2.479   2.662 1.000 95.000 ? 211 VAL A CA  1 
ATOM 1617 C C   ? VAL A 1 211 ? -10.970   2.988   2.765 1.000 95.000 ? 211 VAL A C   1 
ATOM 1618 C CB  ? VAL A 1 211 ?  -9.213   2.079   1.205 1.000 95.000 ? 211 VAL A CB  1 
ATOM 1619 O O   ? VAL A 1 211 ? -11.212   4.196   2.716 1.000 95.000 ? 211 VAL A O   1 
ATOM 1620 C CG1 ? VAL A 1 211 ?  -9.625   3.187   0.238 1.000 95.000 ? 211 VAL A CG1 1 
ATOM 1621 C CG2 ? VAL A 1 211 ?  -7.726   1.760   1.055 1.000 95.000 ? 211 VAL A CG2 1 
ATOM 1622 N N   ? PHE A 1 212 ? -11.921   2.083   2.949 1.000 94.950 ? 212 PHE A N   1 
ATOM 1623 C CA  ? PHE A 1 212 ? -13.330   2.450   3.033 1.000 94.950 ? 212 PHE A CA  1 
ATOM 1624 C C   ? PHE A 1 212 ? -13.563   3.447   4.161 1.000 94.950 ? 212 PHE A C   1 
ATOM 1625 C CB  ? PHE A 1 212 ? -14.199   1.206   3.243 1.000 94.950 ? 212 PHE A CB  1 
ATOM 1626 O O   ? PHE A 1 212 ? -14.339   4.393   4.010 1.000 94.950 ? 212 PHE A O   1 
ATOM 1627 C CG  ? PHE A 1 212 ? -15.677   1.492   3.244 1.000 94.950 ? 212 PHE A CG  1 
ATOM 1628 C CD1 ? PHE A 1 212 ? -16.384   1.567   4.437 1.000 94.950 ? 212 PHE A CD1 1 
ATOM 1629 C CD2 ? PHE A 1 212 ? -16.359   1.686   2.049 1.000 94.950 ? 212 PHE A CD2 1 
ATOM 1630 C CE1 ? PHE A 1 212 ? -17.752   1.831   4.441 1.000 94.950 ? 212 PHE A CE1 1 
ATOM 1631 C CE2 ? PHE A 1 212 ? -17.726   1.950   2.045 1.000 94.950 ? 212 PHE A CE2 1 
ATOM 1632 C CZ  ? PHE A 1 212 ? -18.420   2.022   3.242 1.000 94.950 ? 212 PHE A CZ  1 
ATOM 1633 N N   ? ASP A 1 213 ? -12.927   3.353   5.268 1.000 92.240 ? 213 ASP A N   1 
ATOM 1634 C CA  ? ASP A 1 213 ? -13.111   4.211   6.435 1.000 92.240 ? 213 ASP A CA  1 
ATOM 1635 C C   ? ASP A 1 213 ? -12.510   5.594   6.199 1.000 92.240 ? 213 ASP A C   1 
ATOM 1636 C CB  ? ASP A 1 213 ? -12.487   3.570   7.676 1.000 92.240 ? 213 ASP A CB  1 
ATOM 1637 O O   ? ASP A 1 213 ? -12.734   6.516   6.986 1.000 92.240 ? 213 ASP A O   1 
ATOM 1638 C CG  ? ASP A 1 213 ? -13.369   2.503   8.300 1.000 92.240 ? 213 ASP A CG  1 
ATOM 1639 O OD1 ? ASP A 1 213 ? -14.534   2.349   7.874 1.000 92.240 ? 213 ASP A OD1 1 
ATOM 1640 O OD2 ? ASP A 1 213 ? -12.896   1.812   9.228 1.000 92.240 ? 213 ASP A OD2 1 
ATOM 1641 N N   ? HIS A 1 214 ? -11.727   5.776   5.024 1.000 92.630 ? 214 HIS A N   1 
ATOM 1642 C CA  ? HIS A 1 214 ? -11.059   7.040   4.735 1.000 92.630 ? 214 HIS A CA  1 
ATOM 1643 C C   ? HIS A 1 214 ? -11.615   7.680   3.467 1.000 92.630 ? 214 HIS A C   1 
ATOM 1644 C CB  ? HIS A 1 214 ?  -9.550   6.830   4.598 1.000 92.630 ? 214 HIS A CB  1 
ATOM 1645 O O   ? HIS A 1 214 ? -11.009   8.600   2.913 1.000 92.630 ? 214 HIS A O   1 
ATOM 1646 C CG  ? HIS A 1 214 ?  -8.891   6.375   5.862 1.000 92.630 ? 214 HIS A CG  1 
ATOM 1647 C CD2 ? HIS A 1 214 ?  -8.543   5.138   6.287 1.000 92.630 ? 214 HIS A CD2 1 
ATOM 1648 N ND1 ? HIS A 1 214 ?  -8.516   7.247   6.861 1.000 92.630 ? 214 HIS A ND1 1 
ATOM 1649 C CE1 ? HIS A 1 214 ?  -7.964   6.564   7.849 1.000 92.630 ? 214 HIS A CE1 1 
ATOM 1650 N NE2 ? HIS A 1 214 ?  -7.968   5.282   7.526 1.000 92.630 ? 214 HIS A NE2 1 
ATOM 1651 N N   ? LEU A 1 215 ? -12.746   7.198   2.989 1.000 93.980 ? 215 LEU A N   1 
ATOM 1652 C CA  ? LEU A 1 215 ? -13.267   7.636   1.698 1.000 93.980 ? 215 LEU A CA  1 
ATOM 1653 C C   ? LEU A 1 215 ? -13.585   9.128   1.718 1.000 93.980 ? 215 LEU A C   1 
ATOM 1654 C CB  ? LEU A 1 215 ? -14.521   6.840   1.328 1.000 93.980 ? 215 LEU A CB  1 
ATOM 1655 O O   ? LEU A 1 215 ? -13.302   9.840   0.752 1.000 93.980 ? 215 LEU A O   1 
ATOM 1656 C CG  ? LEU A 1 215 ? -14.294   5.416   0.819 1.000 93.980 ? 215 LEU A CG  1 
ATOM 1657 C CD1 ? LEU A 1 215 ? -15.627   4.750   0.496 1.000 93.980 ? 215 LEU A CD1 1 
ATOM 1658 C CD2 ? LEU A 1 215 ? -13.383   5.423  -0.404 1.000 93.980 ? 215 LEU A CD2 1 
ATOM 1659 N N   ? ASP A 1 216 ? -14.238   9.544   2.856 1.000 93.340 ? 216 ASP A N   1 
ATOM 1660 C CA  ? ASP A 1 216 ? -14.593  10.956   2.958 1.000 93.340 ? 216 ASP A CA  1 
ATOM 1661 C C   ? ASP A 1 216 ? -13.351  11.841   2.883 1.000 93.340 ? 216 ASP A C   1 
ATOM 1662 C CB  ? ASP A 1 216 ? -15.354  11.226   4.258 1.000 93.340 ? 216 ASP A CB  1 
ATOM 1663 O O   ? ASP A 1 216 ? -13.346  12.854   2.181 1.000 93.340 ? 216 ASP A O   1 
ATOM 1664 C CG  ? ASP A 1 216 ? -16.774  10.689   4.236 1.000 93.340 ? 216 ASP A CG  1 
ATOM 1665 O OD1 ? ASP A 1 216 ? -17.294  10.382   3.142 1.000 93.340 ? 216 ASP A OD1 1 
ATOM 1666 O OD2 ? ASP A 1 216 ? -17.380  10.574   5.323 1.000 93.340 ? 216 ASP A OD2 1 
ATOM 1667 N N   ? TRP A 1 217 ? -12.336  11.439   3.556 1.000 93.830 ? 217 TRP A N   1 
ATOM 1668 C CA  ? TRP A 1 217 ? -11.071  12.167   3.564 1.000 93.830 ? 217 TRP A CA  1 
ATOM 1669 C C   ? TRP A 1 217 ? -10.435  12.169   2.178 1.000 93.830 ? 217 TRP A C   1 
ATOM 1670 C CB  ? TRP A 1 217 ? -10.105  11.555   4.582 1.000 93.830 ? 217 TRP A CB  1 
ATOM 1671 O O   ? TRP A 1 217 ? -10.007  13.216   1.687 1.000 93.830 ? 217 TRP A O   1 
ATOM 1672 C CG  ? TRP A 1 217 ?  -8.724  12.138   4.538 1.000 93.830 ? 217 TRP A CG  1 
ATOM 1673 C CD1 ? TRP A 1 217 ?  -8.311  13.321   5.084 1.000 93.830 ? 217 TRP A CD1 1 
ATOM 1674 C CD2 ? TRP A 1 217 ?  -7.575  11.564   3.909 1.000 93.830 ? 217 TRP A CD2 1 
ATOM 1675 C CE2 ? TRP A 1 217 ?  -6.498  12.454   4.113 1.000 93.830 ? 217 TRP A CE2 1 
ATOM 1676 C CE3 ? TRP A 1 217 ?  -7.351  10.381   3.192 1.000 93.830 ? 217 TRP A CE3 1 
ATOM 1677 N NE1 ? TRP A 1 217 ?  -6.973  13.517   4.832 1.000 93.830 ? 217 TRP A NE1 1 
ATOM 1678 C CH2 ? TRP A 1 217 ?  -5.022  11.033   2.927 1.000 93.830 ? 217 TRP A CH2 1 
ATOM 1679 C CZ2 ? TRP A 1 217 ?  -5.214  12.198   3.625 1.000 93.830 ? 217 TRP A CZ2 1 
ATOM 1680 C CZ3 ? TRP A 1 217 ?  -6.073  10.127   2.707 1.000 93.830 ? 217 TRP A CZ3 1 
ATOM 1681 N N   ? ILE A 1 218 ? -10.399  11.038   1.518 1.000 95.430 ? 218 ILE A N   1 
ATOM 1682 C CA  ? ILE A 1 218 ?  -9.811  10.876   0.193 1.000 95.430 ? 218 ILE A CA  1 
ATOM 1683 C C   ? ILE A 1 218 ? -10.558  11.748  -0.814 1.000 95.430 ? 218 ILE A C   1 
ATOM 1684 C CB  ? ILE A 1 218 ?  -9.831   9.399  -0.258 1.000 95.430 ? 218 ILE A CB  1 
ATOM 1685 O O   ? ILE A 1 218 ?  -9.944  12.524  -1.549 1.000 95.430 ? 218 ILE A O   1 
ATOM 1686 C CG1 ? ILE A 1 218 ?  -8.918   8.554   0.638 1.000 95.430 ? 218 ILE A CG1 1 
ATOM 1687 C CG2 ? ILE A 1 218 ?  -9.420   9.277  -1.729 1.000 95.430 ? 218 ILE A CG2 1 
ATOM 1688 C CD1 ? ILE A 1 218 ?  -9.109   7.052   0.477 1.000 95.430 ? 218 ILE A CD1 1 
ATOM 1689 N N   ? LYS A 1 219 ? -11.820  11.622  -0.822 1.000 95.500 ? 219 LYS A N   1 
ATOM 1690 C CA  ? LYS A 1 219 ? -12.642  12.349  -1.785 1.000 95.500 ? 219 LYS A CA  1 
ATOM 1691 C C   ? LYS A 1 219 ? -12.578  13.853  -1.538 1.000 95.500 ? 219 LYS A C   1 
ATOM 1692 C CB  ? LYS A 1 219 ? -14.093  11.869  -1.723 1.000 95.500 ? 219 LYS A CB  1 
ATOM 1693 O O   ? LYS A 1 219 ? -12.591  14.644  -2.483 1.000 95.500 ? 219 LYS A O   1 
ATOM 1694 C CG  ? LYS A 1 219 ? -14.310  10.479  -2.302 1.000 95.500 ? 219 LYS A CG  1 
ATOM 1695 C CD  ? LYS A 1 219 ? -15.776  10.071  -2.241 1.000 95.500 ? 219 LYS A CD  1 
ATOM 1696 C CE  ? LYS A 1 219 ? -16.008   8.713  -2.890 1.000 95.500 ? 219 LYS A CE  1 
ATOM 1697 N NZ  ? LYS A 1 219 ? -17.430   8.274  -2.766 1.000 95.500 ? 219 LYS A NZ  1 
ATOM 1698 N N   ? GLY A 1 220 ? -12.599  14.268  -0.307 1.000 95.360 ? 220 GLY A N   1 
ATOM 1699 C CA  ? GLY A 1 220 ? -12.457  15.669   0.058 1.000 95.360 ? 220 GLY A CA  1 
ATOM 1700 C C   ? GLY A 1 220 ? -11.188  16.301  -0.481 1.000 95.360 ? 220 GLY A C   1 
ATOM 1701 O O   ? GLY A 1 220 ? -11.212  17.428  -0.979 1.000 95.360 ? 220 GLY A O   1 
ATOM 1702 N N   ? ILE A 1 221 ? -10.087  15.630  -0.405 1.000 95.000 ? 221 ILE A N   1 
ATOM 1703 C CA  ? ILE A 1 221 ?  -8.804  16.127  -0.889 1.000 95.000 ? 221 ILE A CA  1 
ATOM 1704 C C   ? ILE A 1 221 ?  -8.818  16.191  -2.415 1.000 95.000 ? 221 ILE A C   1 
ATOM 1705 C CB  ? ILE A 1 221 ?  -7.635  15.242  -0.401 1.000 95.000 ? 221 ILE A CB  1 
ATOM 1706 O O   ? ILE A 1 221 ?  -8.415  17.197  -3.003 1.000 95.000 ? 221 ILE A O   1 
ATOM 1707 C CG1 ? ILE A 1 221 ?  -7.516  15.308   1.126 1.000 95.000 ? 221 ILE A CG1 1 
ATOM 1708 C CG2 ? ILE A 1 221 ?  -6.323  15.662  -1.071 1.000 95.000 ? 221 ILE A CG2 1 
ATOM 1709 C CD1 ? ILE A 1 221 ?  -7.191  16.695   1.662 1.000 95.000 ? 221 ILE A CD1 1 
ATOM 1710 N N   ? ILE A 1 222 ?  -9.295  15.113  -3.076 1.000 94.870 ? 222 ILE A N   1 
ATOM 1711 C CA  ? ILE A 1 222 ?  -9.294  15.027  -4.532 1.000 94.870 ? 222 ILE A CA  1 
ATOM 1712 C C   ? ILE A 1 222 ? -10.184  16.123  -5.115 1.000 94.870 ? 222 ILE A C   1 
ATOM 1713 C CB  ? ILE A 1 222 ?  -9.766  13.638  -5.017 1.000 94.870 ? 222 ILE A CB  1 
ATOM 1714 O O   ? ILE A 1 222 ?  -9.824  16.762  -6.106 1.000 94.870 ? 222 ILE A O   1 
ATOM 1715 C CG1 ? ILE A 1 222 ?  -8.707  12.575  -4.706 1.000 94.870 ? 222 ILE A CG1 1 
ATOM 1716 C CG2 ? ILE A 1 222 ? -10.087  13.669  -6.514 1.000 94.870 ? 222 ILE A CG2 1 
ATOM 1717 C CD1 ? ILE A 1 222 ?  -9.137  11.154  -5.045 1.000 94.870 ? 222 ILE A CD1 1 
ATOM 1718 N N   ? ALA A 1 223 ? -11.350  16.398  -4.563 1.000 91.300 ? 223 ALA A N   1 
ATOM 1719 C CA  ? ALA A 1 223 ? -12.312  17.389  -5.038 1.000 91.300 ? 223 ALA A CA  1 
ATOM 1720 C C   ? ALA A 1 223 ? -11.784  18.806  -4.837 1.000 91.300 ? 223 ALA A C   1 
ATOM 1721 C CB  ? ALA A 1 223 ? -13.650  17.217  -4.323 1.000 91.300 ? 223 ALA A CB  1 
ATOM 1722 O O   ? ALA A 1 223 ? -12.095  19.708  -5.619 1.000 91.300 ? 223 ALA A O   1 
ATOM 1723 N N   ? GLY A 1 224 ? -11.078  19.103  -3.837 1.000 81.310 ? 224 GLY A N   1 
ATOM 1724 C CA  ? GLY A 1 224 ? -10.576  20.407  -3.432 1.000 81.310 ? 224 GLY A CA  1 
ATOM 1725 C C   ? GLY A 1 224 ?  -9.331  20.829  -4.189 1.000 81.310 ? 224 GLY A C   1 
ATOM 1726 O O   ? GLY A 1 224 ?  -8.939  21.997  -4.148 1.000 81.310 ? 224 GLY A O   1 
ATOM 1727 N N   ? ASN A 1 225 ?  -8.749  20.006  -5.027 1.000 63.420 ? 225 ASN A N   1 
ATOM 1728 C CA  ? ASN A 1 225 ?  -7.529  20.255  -5.786 1.000 63.420 ? 225 ASN A CA  1 
ATOM 1729 C C   ? ASN A 1 225 ?  -7.752  20.067  -7.284 1.000 63.420 ? 225 ASN A C   1 
ATOM 1730 C CB  ? ASN A 1 225 ?  -6.398  19.346  -5.300 1.000 63.420 ? 225 ASN A CB  1 
ATOM 1731 O O   ? ASN A 1 225 ?  -7.014  20.622  -8.100 1.000 63.420 ? 225 ASN A O   1 
ATOM 1732 C CG  ? ASN A 1 225 ?  -5.777  19.829  -4.004 1.000 63.420 ? 225 ASN A CG  1 
ATOM 1733 N ND2 ? ASN A 1 225 ?  -5.671  18.935  -3.028 1.000 63.420 ? 225 ASN A ND2 1 
ATOM 1734 O OD1 ? ASN A 1 225 ?  -5.396  20.996  -3.881 1.000 63.420 ? 225 ASN A OD1 1 
# 
loop_
_struct_sheet_range.sheet_id 
_struct_sheet_range.id 
_struct_sheet_range.beg_label_comp_id 
_struct_sheet_range.beg_label_asym_id 
_struct_sheet_range.beg_label_seq_id 
_struct_sheet_range.pdbx_beg_PDB_ins_code 
_struct_sheet_range.end_label_comp_id 
_struct_sheet_range.end_label_asym_id 
_struct_sheet_range.end_label_seq_id 
_struct_sheet_range.pdbx_end_PDB_ins_code 
_struct_sheet_range.beg_auth_comp_id 
_struct_sheet_range.beg_auth_asym_id 
_struct_sheet_range.beg_auth_seq_id 
_struct_sheet_range.end_auth_comp_id 
_struct_sheet_range.end_auth_asym_id 
_struct_sheet_range.end_auth_seq_id 
A A ILE A   2 ? ILE A   3 ? ILE A 2   ILE A 3   
A B ASP A 172 ? SER A 173 ? ASP A 172 SER A 173 
B C ASP A   6 ? GLU A   7 ? ASP A 6   GLU A 7   
B D VAL A 116 ? GLY A 121 ? VAL A 116 GLY A 121 
B E ARG A 137 ? LEU A 144 ? ARG A 137 LEU A 144 
B F THR A 161 ? GLY A 165 ? THR A 161 GLY A 165 
B G PRO A 181 ? CYS A 184 ? PRO A 181 CYS A 184 
B H GLN A 187 ? TRP A 194 ? GLN A 187 TRP A 194 
B I GLY A 206 ? ASN A 210 ? GLY A 206 ASN A 210 
C J LEU A  16 ? TYR A  21 ? LEU A 16  TYR A 21  
C K TYR A  24 ? LEU A  30 ? TYR A 24  LEU A 30  
C L TRP A  35 ? THR A  38 ? TRP A 35  THR A 38  
C M GLU A  48 ? LEU A  51 ? GLU A 48  LEU A 51  
C N ARG A  64 ? ARG A  66 ? ARG A 64  ARG A 66  
C O PRO A  68 ? PHE A  73 ? PRO A 68  PHE A 73  
C P MET A  87 ? LEU A  91 ? MET A 87  LEU A 91  
# 
loop_
_struct_conf.id 
_struct_conf.conf_type_id 
_struct_conf.beg_label_comp_id 
_struct_conf.beg_label_asym_id 
_struct_conf.beg_label_seq_id 
_struct_conf.pdbx_beg_PDB_ins_code 
_struct_conf.end_label_comp_id 
_struct_conf.end_label_asym_id 
_struct_conf.end_label_seq_id 
_struct_conf.pdbx_end_PDB_ins_code 
_struct_conf.beg_auth_comp_id 
_struct_conf.beg_auth_asym_id 
_struct_conf.beg_auth_seq_id 
_struct_conf.end_auth_comp_id 
_struct_conf.end_auth_asym_id 
_struct_conf.end_auth_seq_id 
STRN1         STRN         ILE A   2 ? ILE A   3 ? ILE A 2   ILE A 3   
TURN_TY1_P1   TURN_TY1_P   GLY A   4 ? GLY A   4 ? GLY A 4   GLY A 4   
STRN2         STRN         ASP A   6 ? GLU A   7 ? ASP A 6   GLU A 7   
HELX_LH_PP_P1 HELX_LH_PP_P CYS A   8 ? ASN A   9 ? CYS A 8   ASN A 9   
TURN_TY1_P2   TURN_TY1_P   ILE A  10 ? ASN A  11 ? ILE A 10  ASN A 11  
BEND1         BEND         GLU A  12 ? GLU A  12 ? GLU A 12  GLU A 12  
TURN_TY1_P3   TURN_TY1_P   PRO A  14 ? PHE A  15 ? PRO A 14  PHE A 15  
STRN3         STRN         LEU A  16 ? TYR A  21 ? LEU A 16  TYR A 21  
TURN_TY1_P4   TURN_TY1_P   ASP A  22 ? ASP A  23 ? ASP A 22  ASP A 23  
STRN4         STRN         TYR A  24 ? LEU A  30 ? TYR A 24  LEU A 30  
BEND2         BEND         ASN A  32 ? GLU A  34 ? ASN A 32  GLU A 34  
STRN5         STRN         TRP A  35 ? THR A  38 ? TRP A 35  THR A 38  
HELX_RH_3T_P1 HELX_RH_3T_P ALA A  40 ? CYS A  42 ? ALA A 40  CYS A 42  
BEND3         BEND         GLU A  45 ? ASN A  46 ? GLU A 45  ASN A 46  
STRN6         STRN         GLU A  48 ? LEU A  51 ? GLU A 48  LEU A 51  
BEND4         BEND         GLY A  52 ? GLY A  52 ? GLY A 52  GLY A 52  
BEND5         BEND         HIS A  54 ? HIS A  54 ? HIS A 54  HIS A 54  
BEND6         BEND         LYS A  56 ? VAL A  58 ? LYS A 56  VAL A 58  
TURN_TY1_P5   TURN_TY1_P   LYS A  61 ? ASP A  62 ? LYS A 61  ASP A 62  
STRN7         STRN         ARG A  64 ? ARG A  66 ? ARG A 64  ARG A 66  
STRN8         STRN         PRO A  68 ? PHE A  73 ? PRO A 68  PHE A 73  
BEND7         BEND         CYS A  74 ? ASP A  75 ? CYS A 74  ASP A 75  
TURN_TY1_P6   TURN_TY1_P   SER A  76 ? SER A  77 ? SER A 76  SER A 77  
TURN_TY1_P7   TURN_TY1_P   LYS A  81 ? ASN A  83 ? LYS A 81  ASN A 83  
STRN9         STRN         MET A  87 ? LEU A  91 ? MET A 87  LEU A 91  
BEND8         BEND         ASN A  92 ? ARG A  93 ? ASN A 92  ARG A 93  
HELX_LH_PP_P2 HELX_LH_PP_P PRO A  94 ? LYS A  97 ? PRO A 94  LYS A 97  
BEND9         BEND         ALA A  99 ? HIS A 100 ? ALA A 99  HIS A 100 
HELX_LH_PP_P3 HELX_LH_PP_P PRO A 103 ? PRO A 107 ? PRO A 103 PRO A 107 
BEND10        BEND         SER A 108 ? SER A 109 ? SER A 108 SER A 109 
TURN_TY1_P8   TURN_TY1_P   VAL A 113 ? GLY A 114 ? VAL A 113 GLY A 114 
STRN10        STRN         VAL A 116 ? GLY A 121 ? VAL A 116 GLY A 121 
BEND11        BEND         TRP A 122 ? TRP A 122 ? TRP A 122 TRP A 122 
BEND12        BEND         ILE A 125 ? LYS A 129 ? ILE A 125 LYS A 129 
BEND13        BEND         ASP A 134 ? VAL A 135 ? ASP A 134 VAL A 135 
STRN11        STRN         ARG A 137 ? LEU A 144 ? ARG A 137 LEU A 144 
HELX_RH_AL_P1 HELX_RH_AL_P TYR A 146 ? ALA A 152 ? TYR A 146 ALA A 152 
BEND14        BEND         PRO A 154 ? GLU A 155 ? PRO A 154 GLU A 155 
TURN_TY1_P9   TURN_TY1_P   SER A 159 ? ARG A 160 ? SER A 159 ARG A 160 
STRN12        STRN         THR A 161 ? GLY A 165 ? THR A 161 GLY A 165 
TURN_TY1_P10  TURN_TY1_P   LEU A 167 ? GLU A 168 ? LEU A 167 GLU A 168 
BEND15        BEND         GLY A 170 ? GLY A 170 ? GLY A 170 GLY A 170 
STRN13        STRN         ASP A 172 ? SER A 173 ? ASP A 172 SER A 173 
TURN_TY1_P11  TURN_TY1_P   GLY A 175 ? GLY A 176 ? GLY A 175 GLY A 176 
TURN_TY1_P12  TURN_TY1_P   SER A 178 ? GLY A 179 ? SER A 178 GLY A 179 
HELX_LH_PP_P4 HELX_LH_PP_P GLY A 180 ? GLY A 180 ? GLY A 180 GLY A 180 
STRN14        STRN         PRO A 181 ? CYS A 184 ? PRO A 181 CYS A 184 
TURN_TY1_P13  TURN_TY1_P   ASN A 185 ? GLY A 186 ? ASN A 185 GLY A 186 
STRN15        STRN         GLN A 187 ? TRP A 194 ? GLN A 187 TRP A 194 
BEND16        BEND         ASP A 197 ? ALA A 200 ? ASP A 197 ALA A 200 
TURN_TY1_P14  TURN_TY1_P   PRO A 202 ? HIS A 203 ? PRO A 202 HIS A 203 
STRN16        STRN         GLY A 206 ? ASN A 210 ? GLY A 206 ASN A 210 
BEND17        BEND         VAL A 211 ? VAL A 211 ? VAL A 211 VAL A 211 
HELX_RH_3T_P2 HELX_RH_3T_P PHE A 212 ? HIS A 214 ? PHE A 212 HIS A 214 
HELX_RH_AL_P2 HELX_RH_AL_P LEU A 215 ? GLY A 224 ? LEU A 215 GLY A 224 
# 
