# Supplementary material for: FlatProt: 2D visualization eases protein structure comparison
Source: BMC Bioinformatics. 2025 Aug 13;26:210. doi: 10.1186/s12859-025-06233-x (PMC12344939; doi:10.1186/s12859-025-06233-x)
Supplement: Supplementary file 1 — Supplementary Material 1 [file 12859_2025_6233_MOESM1_ESM.zip › KLK/structures/Prmu_A_04.cif]

data_Prmu_A_04
# 
_entry.id   Prmu_A_04 
# 
_entity.id                         1    
_entity.type                       polymer 
_entity.pdbx_description           polymer-1 
_entity.formula_weight             24527 
_entity.pdbx_number_of_molecules      1 
# 
loop_
_struct_sheet.id 
_struct_sheet.number_strands 
A 2 
B 8 
C 6 
# 
loop_
_struct_conf_type.id 
_struct_conf_type.criteria 
STRN         DSSP 
TURN_TY1_P   DSSP 
HELX_LH_PP_P DSSP 
HELX_RH_3T_P DSSP 
BEND         DSSP 
HELX_RH_AL_P DSSP 
# 
_struct_asym.id          A 
_struct_asym.entity_id   1 
# 
_software.pdbx_ordinal     1 
_software.name             dssp 
_software.version          4.4.10 
_software.date             ? 
_software.classification   'model annotation' 
# 
_entity_poly.entity_id                      1 
_entity_poly.type                           polypeptide(L) 
_entity_poly.nstd_linkage                   n 
_entity_poly.nstd_monomer                   n 
_entity_poly.pdbx_seq_one_letter_code       
;LVVGGDECNINEHRSLALVYITSGFLCGGTLIHPEWVMTAAHCDRGNIVIFLGVHSLKGLNKDEPTRIAKEKFICHNRKN
DDKDKDIMLIRLDSPVSNSEHIAPISLPSNPPSVGTVCRVMGWGSMTSPNVTFPGVPHCANINIFDYEECRAAKPEPEIS
RTLCAGILEGGKGSCDGDSGGPLICNGEIQGIVSWGGDICAQPHEPGHYTKVFYYIDWIKNIIAGN
;
_entity_poly.pdbx_seq_one_letter_code_can   
;LVVGGDECNINEHRSLALVYITSGFLCGGTLIHPEWVMTAAHCDRGNIVIFLGVHSLKGLNKDEPTRIAKEKFICHNRKN
DDKDKDIMLIRLDSPVSNSEHIAPISLPSNPPSVGTVCRVMGWGSMTSPNVTFPGVPHCANINIFDYEECRAAKPEPEIS
RTLCAGILEGGKGSCDGDSGGPLICNGEIQGIVSWGGDICAQPHEPGHYTKVFYYIDWIKNIIAGN
;
_entity_poly.pdbx_strand_id                 A 
# 
loop_
_dssp_struct_summary.entry_id 
_dssp_struct_summary.label_comp_id 
_dssp_struct_summary.label_asym_id 
_dssp_struct_summary.label_seq_id 
_dssp_struct_summary.secondary_structure 
_dssp_struct_summary.ss_bridge 
_dssp_struct_summary.helix_3_10 
_dssp_struct_summary.helix_alpha 
_dssp_struct_summary.helix_pi 
_dssp_struct_summary.helix_pp 
_dssp_struct_summary.bend 
_dssp_struct_summary.chirality 
_dssp_struct_summary.sheet 
_dssp_struct_summary.strand 
_dssp_struct_summary.ladder_1 
_dssp_struct_summary.ladder_2 
_dssp_struct_summary.accessibility 
_dssp_struct_summary.TCO 
_dssp_struct_summary.kappa 
_dssp_struct_summary.alpha 
_dssp_struct_summary.phi 
_dssp_struct_summary.psi 
_dssp_struct_summary.x_ca 
_dssp_struct_summary.y_ca 
_dssp_struct_summary.z_ca 
Prmu_A_04 LEU A 1   . . . . . . . . . . . . ? .      .     .      .      155.8  -1.5  8.5   -9.2  
Prmu_A_04 VAL A 2   . . > . . . . - . . . . ? -0.523 .     -129.5 -60.8  103.6  0.7   6.1   -11.0 
Prmu_A_04 VAL A 3   B . 3 . . . S + A A A . ? -0.537 93.5  16.5   -55.1  132.9  2.5   8.1   -13.8 
Prmu_A_04 GLY A 4   T . 3 . . . S + . . . . ? 0.606  105.9 118.0  79.8   5.5    2.2   6.4   -17.1 
Prmu_A_04 GLY A 5   . . < . . . . - . . . . ? -0.406 55.2  -130.0 -95.4  178.0  -0.7  4.2   -15.8 
Prmu_A_04 ASP A 6   E . . . . . . - B C B . ? -0.817 43.9  -67.2  -121.9 160.4  -4.4  3.8   -16.9 
Prmu_A_04 GLU A 7   E . . . . > . - B C B . ? -0.305 61.0  -113.2 -47.6  127.1  -7.6  3.9   -15.0 
Prmu_A_04 CYS A 8   P . . . . P . - . . . . ? -0.460 31.0  -104.6 -63.1  142.2  -7.8  0.8   -12.8 
Prmu_A_04 ASN A 9   P . > > . < . - . . . . ? -0.494 26.5  -127.4 -62.0  132.1  -10.4 -1.8  -13.7 
Prmu_A_04 ILE A 10  G . > 4 . . S + . . . . ? 0.818  110.3 48.1   -57.7  -24.7  -13.3 -1.6  -11.2 
Prmu_A_04 ASN A 11  G . 3 4 . . S + . . . . ? 0.608  102.9 61.3   -91.6  -13.2  -12.9 -5.3  -10.6 
Prmu_A_04 GLU A 12  G . < 4 . . S + . . . . ? 0.485  97.9  57.5   -97.3  2.4    -9.1  -5.3  -10.1 
Prmu_A_04 HIS A 13  . . X < . . . + . . . . ? 0.036  57.8  126.6  -123.9 28.9   -9.1  -2.9  -7.0  
Prmu_A_04 ARG A 14  T . 3 . . . S + . . . . ? 0.693  80.8  42.9   -66.7  -19.4  -11.2 -4.7  -4.6  
Prmu_A_04 SER A 15  T . 3 . . . S + . . . . ? 0.503  89.9  111.1  -100.8 -8.7   -8.4  -4.6  -1.9  
Prmu_A_04 LEU A 16  E . < . . . . - C K J . ? -0.504 49.1  -166.5 -74.1  131.3  -7.5  -0.9  -2.6  
Prmu_A_04 ALA A 17  E . . . . . . - C K J K ? -0.914 18.2  -137.8 -118.4 140.5  -8.4  1.6   0.1   
Prmu_A_04 LEU A 18  E . . . . . . - C K J K ? -0.931 18.4  -157.6 -94.8  115.5  -8.5  5.4   0.0   
Prmu_A_04 VAL A 19  E . . . . . . - C K J K ? -0.874 9.1   -167.7 -98.7  106.7  -6.9  6.7   3.2   
Prmu_A_04 TYR A 20  E . . . . . . - C K J K ? -0.883 6.6   -158.4 -100.1 125.5  -8.2  10.2  3.8   
Prmu_A_04 ILE A 21  E . > > . . . - C K J K ? -0.891 19.6  -135.3 -105.9 120.6  -6.4  12.3  6.4   
Prmu_A_04 THR A 22  T . 3 4 . . S + . . . . ? 0.650  100.3 71.6   -59.9  -5.1   -8.6  15.2  7.8   
Prmu_A_04 SER A 23  T . 3 4 . . S - . . . . ? 0.369  127.0 -92.4  -93.4  6.2    -5.5  17.6  7.5   
Prmu_A_04 GLY A 24  T . < 4 . . S + . . . . ? 0.571  85.0  133.5  97.7   11.5   -5.9  17.5  3.7   
Prmu_A_04 PHE A 25  E . . < . . . - C L J . ? -0.788 39.9  -154.0 -100.7 138.3  -3.5  14.5  3.0   
Prmu_A_04 LEU A 26  E . . . . . . + C L J . ? -0.955 19.0  166.8  -114.8 127.9  -4.3  11.6  0.7   
Prmu_A_04 CYS A 27  E . . . . . . - C L J . ? -0.903 28.9  -121.4 -129.4 162.2  -2.8  8.1   1.0   
Prmu_A_04 GLY A 28  E . . . . . . - C L J . ? -0.620 27.6  -173.6 -94.2  161.2  -3.5  4.7   -0.4  
Prmu_A_04 GLY A 29  E . . . . . . - C L J . ? -0.940 16.6  -134.9 -146.2 168.0  -4.2  1.6   1.6   
Prmu_A_04 THR A 30  E . . . . . . - C L J L ? -0.990 14.0  -136.4 -134.0 123.4  -4.7  -2.1  1.2   
Prmu_A_04 LEU A 31  E . . . . . . + C L . L ? -0.678 34.2  160.0  -71.9  119.4  -7.4  -4.3  2.8   
Prmu_A_04 ILE A 32  E . . . . . . + C L . . ? 0.469  67.8  18.3   -120.6 -8.4   -5.5  -7.5  4.0   
Prmu_A_04 HIS A 33  E . > . . . S - C L . L ? -0.961 85.0  -102.7 -160.8 152.2  -8.2  -8.7  6.5   
Prmu_A_04 PRO A 34  T . 3 . . . S + . . . . ? 0.773  126.6 27.8   -54.1  -18.8  -12.0 -8.0  7.1   
Prmu_A_04 GLU A 35  T . 3 . . . S + . . . . ? 0.373  113.5 75.7   -118.8 -1.0   -10.9 -5.8  10.0  
Prmu_A_04 TRP A 36  E . < . . . . - C M L M ? -0.967 47.6  -172.3 -133.3 131.5  -7.5  -4.6  8.9   
Prmu_A_04 VAL A 37  E . . . . . . - C M L M ? -0.955 17.0  -147.2 -112.1 132.9  -6.1  -2.1  6.3   
Prmu_A_04 MET A 38  E . . . . . . + C M L M ? -0.876 31.1  147.3  -100.3 136.3  -2.4  -1.9  5.6   
Prmu_A_04 THR A 39  E . . . . . . - C M . M ? -0.864 49.9  -69.1  -152.8 176.9  -0.7  1.5   4.7   
Prmu_A_04 ALA A 40  . . > . . . . - . . . . ? -0.626 33.2  -135.3 -77.1  142.9  2.5   3.5   5.0   
Prmu_A_04 ALA A 41  G . > . . . S + . . . . ? 0.826  103.9 65.2   -63.2  -35.1  3.5   4.7   8.4   
Prmu_A_04 HIS A 42  G . 3 . . . S + . . . . ? 0.595  86.0  73.3   -69.8  -2.3   4.4   8.1   7.0   
Prmu_A_04 CYS A 43  G . < . . . . + . . . . ? 0.539  69.3  104.5  -84.6  -3.5   0.7   8.5   6.2   
Prmu_A_04 ASP A 44  . . < . . . . + . . . . ? -0.580 33.4  119.3  -82.9  88.8   0.1   9.0   10.0  
Prmu_A_04 ARG A 45  S . . . . . S - . . . . ? 0.328  78.6  -31.9  -137.8 6.0    -0.5  12.9  10.3  
Prmu_A_04 GLY A 46  S . . . . . S - . . . . ? -0.956 98.6  -11.5  171.1  -160.0 -4.2  13.1  11.7  
Prmu_A_04 ASN A 47  . . . . . . . - . . . . ? -0.579 64.4  -141.4 -71.3  136.7  -7.6  11.5  11.9  
Prmu_A_04 ILE A 48  E . . . . . . - C N K . ? -0.868 16.9  -170.9 -109.8 125.3  -7.9  8.8   9.3   
Prmu_A_04 VAL A 49  E . . . . . . - C N K N ? -0.983 13.5  -152.3 -110.8 132.5  -11.0 8.1   7.2   
Prmu_A_04 ILE A 50  E . . . . . . - C N K N ? -0.914 5.8   -162.3 -113.9 126.5  -11.0 4.9   5.1   
Prmu_A_04 PHE A 51  E . . . . . . - C N K N ? -0.930 12.1  -174.9 -104.5 123.4  -12.9 4.5   1.9   
Prmu_A_04 LEU A 52  E . . . . . . + C N K . ? -0.897 65.6  13.0   -115.2 143.1  -13.5 0.9   0.7   
Prmu_A_04 GLY A 53  S . . . . . S + . . . . ? 0.631  87.2  139.2  76.6   11.3   -15.1 -0.3  -2.5  
Prmu_A_04 VAL A 54  . . . . . . . + . . . . ? -0.819 22.3  167.6  -95.2  124.6  -14.9 3.3   -4.0  
Prmu_A_04 HIS A 55  . . . . . . . + . . . . ? 0.721  69.7  37.4   -103.0 -28.7  -14.0 3.6   -7.6  
Prmu_A_04 SER A 56  . . . . . . . - . . . . ? -0.992 55.8  -158.9 -131.1 136.1  -14.9 7.2   -8.2  
Prmu_A_04 LEU A 57  S . > . . . S + . . . . ? 0.696  96.0  59.9   -79.7  -20.3  -14.6 10.2  -5.8  
Prmu_A_04 LYS A 58  T . 3 . . . S + . . . . ? 0.709  110.7 41.3   -84.3  -2.5   -17.3 12.2  -7.8  
Prmu_A_04 GLY A 59  T . 3 . . . . + . . . . ? -0.399 67.4  170.0  -145.5 42.2   -19.9 9.4   -7.1  
Prmu_A_04 LEU A 60  . . < . . . . - . . . . ? -0.499 30.3  -144.3 -61.1  96.1   -19.5 8.3   -3.4  
Prmu_A_04 ASN A 61  . . > . . . . - . . . . ? -0.771 17.9  -121.3 -63.1  118.2  -22.7 6.1   -3.1  
Prmu_A_04 LYS A 62  T . 3 . . . S + . . . . ? 0.663  111.9 64.8   -26.9  -13.2  -24.3 6.4   0.5   
Prmu_A_04 ASP A 63  T . 3 . . . S + . . . . ? 0.305  73.3  103.9  -109.3 10.2   -23.7 2.5   0.6   
Prmu_A_04 GLU A 64  S . < . . . S - . . . . ? -0.793 81.9  -116.9 -96.0  116.9  -19.9 2.6   0.4   
Prmu_A_04 PRO A 65  . . . . . . . - . . . . ? -0.457 26.7  -165.6 -66.8  83.4   -18.5 1.8   3.9   
Prmu_A_04 THR A 66  E . . . . . . - C O N . ? -0.920 17.4  -159.9 -53.9  122.2  -16.7 4.8   5.1   
Prmu_A_04 ARG A 67  E . . . . . . - C O N . ? -0.926 11.4  -142.1 -112.0 146.1  -14.7 3.4   8.0   
Prmu_A_04 ILE A 68  E . . . . . . - C O N . ? -0.876 32.3  -105.0 -103.1 137.2  -13.1 5.3   10.8  
Prmu_A_04 ALA A 69  E . . . . . . - C O O . ? -0.484 35.4  -179.3 -60.1  121.1  -9.9  4.2   12.1  
Prmu_A_04 LYS A 70  E . . . . . . - C O . . ? 0.847  69.0  -3.3   -83.4  -48.3  -10.4 2.4   15.5  
Prmu_A_04 GLU A 71  E . . . . . . - C O O . ? -0.989 61.9  -150.2 -145.8 150.2  -6.8  1.7   16.2  
Prmu_A_04 LYS A 72  E . . . . . . - C O O . ? -0.981 3.4   -166.7 -126.9 136.7  -3.4  2.1   14.5  
Prmu_A_04 PHE A 73  E . . . . . . - C O O . ? -0.986 10.4  -168.2 -120.5 116.6  -0.3  0.0   14.8  
Prmu_A_04 ILE A 74  E . . . . . . - C O O . ? -0.927 29.8  -128.8 -110.2 124.2  2.9   1.5   13.5  
Prmu_A_04 CYS A 75  . . . . . . . - . . . . ? -0.706 60.3  -122.1 -69.9  79.9   6.0   -0.5  13.0  
Prmu_A_04 HIS A 76  . . . . . . . + . . . . ? -0.274 68.6  127.4  -38.2  140.5  7.9   2.3   15.0  
Prmu_A_04 ASN A 77  . . . . . . . + . . . . ? -0.268 16.0  170.3  -145.6 84.5   10.6  4.6   14.9  
Prmu_A_04 ARG A 78  S . . . . . S + . . . . ? 0.648  82.3  43.1   -36.1  20.7   9.0   8.0   15.9  
Prmu_A_04 LYS A 79  S . . . . . S + . . . . ? 0.585  101.4 38.6   -173.4 53.0   12.8  9.2   15.9  
Prmu_A_04 ASN A 80  S . . . . . S - . . . . ? -0.821 82.1  -88.0  161.5  88.9   15.5  8.2   13.2  
Prmu_A_04 ASP A 81  . . . . . . . + . . . . ? 0.073  59.9  145.4  59.0   22.6   15.7  7.7   9.3   
Prmu_A_04 ASP A 82  . . > . . . . + . . . . ? -0.691 11.2  166.9  -100.5 70.5   14.7  4.0   9.0   
Prmu_A_04 LYS A 83  G . > . . . S + . . . . ? 0.605  70.0  75.0   -46.2  -5.7   12.9  4.5   5.7   
Prmu_A_04 ASP A 84  G . 3 . . . S + . . . . ? 0.515  90.0  53.6   -95.6  1.3    13.1  0.6   5.7   
Prmu_A_04 LYS A 85  G . < . . . . + . . . . ? -0.392 65.7  138.5  -126.2 46.2   10.2  0.3   8.4   
Prmu_A_04 ASP A 86  . . < . . . . + . . . . ? -0.694 32.6  118.2  -93.3  69.4   7.4   2.4   6.7   
Prmu_A_04 ILE A 87  . . . . . . . - . . . . ? -0.995 35.1  -178.7 -142.1 135.5  4.4   0.1   7.4   
Prmu_A_04 MET A 88  E . . . . . . - C P M O ? -0.999 14.6  -149.9 -135.3 132.8  1.2   0.8   9.5   
Prmu_A_04 LEU A 89  E . . . . . . - C P M O ? -0.929 11.5  -159.8 -102.3 132.5  -1.8  -1.4  10.3  
Prmu_A_04 ILE A 90  E . . . . . . - C P M O ? -0.969 7.7   -146.3 -114.1 119.5  -5.2  0.2   10.7  
Prmu_A_04 ARG A 91  E . . . . . . - C P M O ? -0.740 21.0  -130.8 -80.7  131.5  -8.0  -1.6  12.6  
Prmu_A_04 LEU A 92  E . . . . . . - C P . O ? -0.443 14.4  -122.1 -80.1  150.8  -11.4 -0.8  11.2  
Prmu_A_04 ASP A 93  S . . . . . S + . . . . ? 0.731  99.4  8.1    -67.8  -16.1  -14.3 0.3   13.6  
Prmu_A_04 SER A 94  S . . . . . S - . . . . ? -0.975 90.3  -96.1  -158.3 148.3  -16.2 -2.8  12.2  
Prmu_A_04 PRO A 95  . . . . . . . - . . . . ? -0.286 35.5  -134.1 -64.7  152.0  -15.4 -5.8  9.9   
Prmu_A_04 VAL A 96  . . . . . . . - . . . . ? -0.819 13.1  -128.8 -104.8 150.2  -16.2 -5.6  6.2   
Prmu_A_04 SER A 97  . . . . . . . - . . . . ? -0.760 29.4  -101.9 -98.3  140.7  -17.9 -8.4  4.1   
Prmu_A_04 ASN A 98  . . . . . . . + . . . . ? -0.364 56.4  154.2  -53.3  134.4  -16.5 -9.7  0.9   
Prmu_A_04 SER A 99  . . . . . . . - . . . . ? -0.829 61.1  -76.9  -146.5 -173.4 -18.4 -8.3  -2.1  
Prmu_A_04 GLU A 100 S . . . . . S + . . . . ? 0.780  132.1 27.5   -61.7  -23.2  -18.1 -7.5  -5.8  
Prmu_A_04 HIS A 101 S . . . . . S + . . . . ? 0.487  116.1 60.9   -123.7 -6.7   -16.0 -4.4  -4.9  
Prmu_A_04 ILE A 102 . . . . . . . + . . . . ? -0.981 55.3  140.8  -133.4 119.9  -14.4 -5.3  -1.5  
Prmu_A_04 ALA A 103 . . . . . . . - . . . . ? -0.912 44.8  -116.5 -157.8 136.6  -12.0 -8.1  -0.9  
Prmu_A_04 PRO A 104 P . . . . > . - . . . . ? -0.394 27.6  -135.0 -68.8  150.5  -8.9  -8.7  1.2   
Prmu_A_04 ILE A 105 P . . . . P . - . . . . ? -0.818 27.4  -106.0 -103.4 145.1  -5.6  -9.5  -0.7  
Prmu_A_04 SER A 106 B . . . . P . - B D C . ? -0.326 26.1  -116.0 -72.5  147.2  -3.4  -12.2 0.6   
Prmu_A_04 LEU A 107 P . . . . P . - . . . . ? -0.488 44.1  -96.5  -73.4  146.0  -0.1  -11.7 2.4   
Prmu_A_04 PRO A 108 P . . . . < . - . . . . ? -0.428 24.6  -163.8 -69.0  142.5  2.9   -13.0 0.5   
Prmu_A_04 SER A 109 S . . . . . S + . . . . ? 0.670  80.2  22.9   -93.3  -23.1  4.3   -16.5 1.3   
Prmu_A_04 ASN A 110 S . . . . . S - . . . . ? -0.970 90.0  -96.1  -140.2 154.7  7.6   -15.7 -0.4  
Prmu_A_04 PRO A 111 P . . . . > . - . . . . ? -0.341 52.0  -97.3  -65.7  152.3  9.6   -12.6 -1.4  
Prmu_A_04 PRO A 112 P . . . . P . - . . . . ? -0.381 38.0  -119.7 -66.3  151.0  9.1   -11.4 -5.0  
Prmu_A_04 SER A 113 P . > . . P . - . . . . ? -0.636 32.0  -96.8  -87.7  146.2  11.7  -12.5 -7.7  
Prmu_A_04 VAL A 114 T . 3 . . < S + . . . . ? -0.367 112.1 27.3   -56.2  133.5  13.8  -10.0 -9.6  
Prmu_A_04 GLY A 115 T . 3 . . . S + . . . . ? 0.313  85.2  143.6  94.6   -11.2  12.2  -9.3  -13.0 
Prmu_A_04 THR A 116 . . < . . . . - . . . . ? -0.405 51.4  -127.7 -61.4  136.5  8.7   -10.0 -11.7 
Prmu_A_04 VAL A 117 E . . . . . . - B E D . ? -0.828 34.8  -174.6 -87.5  120.0  6.0   -7.8  -13.3 
Prmu_A_04 CYS A 118 E . . . . . . - B E D . ? -0.795 22.6  -122.7 -117.2 157.5  4.0   -6.2  -10.5 
Prmu_A_04 ARG A 119 E . . . . . . - B E D E ? -0.898 20.3  -165.1 -105.0 127.0  1.0   -4.1  -10.4 
Prmu_A_04 VAL A 120 E . . . . . . + B E D E ? -0.890 12.2  177.1  -107.8 141.4  1.0   -0.7  -8.6  
Prmu_A_04 MET A 121 E . . . . . . + B E D . ? -0.995 9.8   132.9  -142.2 146.4  -2.2  1.0   -7.8  
Prmu_A_04 GLY A 122 E . . . . . . - B E D . ? -0.994 54.5  -111.9 -176.9 179.6  -3.2  4.2   -6.0  
Prmu_A_04 TRP A 123 S . . . . . S + . . . . ? -0.084 73.5  119.7  -115.4 22.2   -5.2  7.6   -5.7  
Prmu_A_04 GLY A 124 S . . . . . S - . . . . ? -0.059 70.4  -60.7  -85.4  -172.9 -2.1  9.9   -6.1  
Prmu_A_04 SER A 125 . . . . . . . - . . . . ? -0.348 29.3  -151.2 -69.8  150.4  -1.2  12.6  -8.6  
Prmu_A_04 MET A 126 S . . . . . S + . . . . ? 0.437  80.9  49.1   -99.5  -4.7   -0.8  11.9  -12.4 
Prmu_A_04 THR A 127 S . . . . . S - . . . . ? -0.945 77.5  -127.6 -135.3 147.9  1.7   14.6  -12.9 
Prmu_A_04 SER A 128 S . . . . . S + . . . . ? -0.977 87.2  3.5    -136.9 133.4  4.9   15.8  -11.1 
Prmu_A_04 PRO A 129 S . . . . . S + . . . . ? -0.999 128.3 61.1   -88.4  -13.1  5.9   18.3  -10.0 
Prmu_A_04 ASN A 130 S . . . . . S - . . . . ? -0.716 87.3  -141.2 -80.3  103.0  2.4   19.8  -10.9 
Prmu_A_04 VAL A 131 . . . . . . . + . . . . ? -0.641 26.4  174.5  -78.9  114.6  0.1   17.7  -8.8  
Prmu_A_04 THR A 132 . . . . . . . - . . . . ? -0.999 18.1  -150.7 -117.1 128.0  -3.2  16.6  -10.4 
Prmu_A_04 PHE A 133 . . . . . . . - . . . . ? -0.879 12.3  -143.1 -101.8 114.5  -5.5  14.2  -8.5  
Prmu_A_04 PRO A 134 . . . . . . . - . . . . ? -0.342 16.8  -125.9 -69.6  154.6  -7.7  12.1  -10.8 
Prmu_A_04 GLY A 135 S . . . . . S + . . . . ? 0.602  96.1  42.3   -73.1  -10.9  -11.4 11.2  -9.6  
Prmu_A_04 VAL A 136 S . . . . . S - . . . . ? -0.927 95.5  -94.7  -132.5 160.4  -10.5 7.5   -10.1 
Prmu_A_04 PRO A 137 . . . . . . . - . . . . ? -0.404 34.4  -144.1 -75.2  150.3  -7.5  5.2   -9.2  
Prmu_A_04 HIS A 138 E . . . . . . - B F B D ? -0.883 10.7  -160.6 -115.0 150.2  -4.7  4.5   -11.8 
Prmu_A_04 CYS A 139 E . . . . . . + B F B D ? -0.940 9.8   175.6  -130.7 146.8  -2.7  1.3   -12.3 
Prmu_A_04 ALA A 140 E . . . . . . - B F . D ? -0.994 30.3  -117.2 -149.1 148.6  0.5   0.4   -14.0 
Prmu_A_04 ASN A 141 E . . . . . . + B F . D ? -0.742 38.1  175.7  -85.3  131.5  2.8   -2.5  -14.5 
Prmu_A_04 ILE A 142 E . . . . . . - B F . D ? -0.904 23.5  -119.0 -133.9 162.4  6.3   -2.2  -13.0 
Prmu_A_04 ASN A 143 E . . . . . . - B F F D ? -0.817 18.9  -125.1 -106.0 143.9  9.4   -4.5  -12.6 
Prmu_A_04 ILE A 144 E . . . . . . - B F F . ? -0.668 30.1  -160.3 -80.4  136.0  11.1  -5.7  -9.6  
Prmu_A_04 PHE A 145 E . . . . . . - B F F . ? -0.803 18.7  -109.9 -114.5 155.1  14.8  -4.9  -9.4  
Prmu_A_04 ASP A 146 . . > > . . . - . . . . ? -0.489 36.1  -108.8 -78.6  157.5  17.7  -6.3  -7.5  
Prmu_A_04 TYR A 147 H . 3 > . . S + . . . . ? 0.809  115.6 60.5   -54.7  -39.6  19.1  -4.2  -4.8  
Prmu_A_04 GLU A 148 H . 3 > . . S + . . . . ? 0.882  105.1 49.9   -61.5  -36.4  22.4  -3.5  -6.8  
Prmu_A_04 GLU A 149 H . < > . . S + . . . . ? 0.873  112.4 47.5   -69.5  -34.9  20.4  -1.9  -9.6  
Prmu_A_04 CYS A 150 H . . X . . S + . . . . ? 0.888  110.3 51.0   -75.2  -39.9  18.6  0.3   -7.1  
Prmu_A_04 ARG A 151 H . . < . . S + . . . . ? 0.819  103.6 58.2   -66.6  -39.5  21.7  1.3   -5.3  
Prmu_A_04 ALA A 152 H . . < . . S + . . . . ? 0.836  112.1 41.9   -60.8  -27.1  23.3  2.3   -8.5  
Prmu_A_04 ALA A 153 H . . < . . S + . . . . ? 0.827  135.2 8.3    -91.5  -31.1  20.4  4.7   -9.0  
Prmu_A_04 LYS A 154 . . . < . . . - . . . . ? -0.841 63.2  -151.5 -156.5 102.8  20.2  6.0   -5.3  
Prmu_A_04 PRO A 155 . . . . . . . + . . . . ? -0.613 41.7  149.0  -76.3  63.6   22.9  5.2   -2.5  
Prmu_A_04 GLU A 156 . . . . . . . - . . . . ? -0.992 50.0  -87.8  -99.9  158.7  20.5  5.4   0.7   
Prmu_A_04 PRO A 157 S . . . . . S + . . . . ? -0.245 91.1  7.5    -90.3  127.4  20.9  3.3   4.1   
Prmu_A_04 GLU A 158 . . . . . . . + . . . . ? 0.962  55.2  169.2  99.3   91.6   19.3  -0.2  4.7   
Prmu_A_04 ILE A 159 . . > . . . . + . . . . ? 0.281  53.1  95.5   -106.9 -1.3   17.6  -1.9  1.5   
Prmu_A_04 SER A 160 T . 3 . . . S + . . . . ? 0.863  93.8  39.0   -75.0  -15.5  17.0  -5.4  2.8   
Prmu_A_04 ARG A 161 T . 3 . . . S + . . . . ? 0.244  104.8 85.6   -111.9 13.8   13.5  -4.5  3.8   
Prmu_A_04 THR A 162 E . < . . . . - B G . G ? -0.932 64.9  -143.9 -116.9 135.1  12.8  -2.3  0.7   
Prmu_A_04 LEU A 163 E . . . . . . - B G . G ? -0.845 10.6  -150.1 -92.3  137.2  11.5  -3.3  -2.7  
Prmu_A_04 CYS A 164 E . . . . . . + B G F G ? -0.946 28.5  156.8  -109.7 123.5  12.8  -1.6  -5.7  
Prmu_A_04 ALA A 165 E . . . . . . + B G F G ? -0.997 12.1  86.9   -149.6 146.0  10.5  -1.4  -8.6  
Prmu_A_04 GLY A 166 E . . . . . . - B G F . ? -0.989 70.0  -61.5  163.7  -164.9 9.8   0.7   -11.7 
Prmu_A_04 ILE A 167 . . > . . . . - . . . . ? -0.992 32.6  -151.4 -115.5 116.5  10.7  1.3   -15.4 
Prmu_A_04 LEU A 168 T . 3 . . . S + . . . . ? 0.817  99.2  53.3   -60.3  -33.7  14.4  2.1   -15.9 
Prmu_A_04 GLU A 169 T . 3 . . . S - . . . . ? 0.638  111.8 -133.1 -72.5  -11.7  13.5  4.1   -19.1 
Prmu_A_04 GLY A 170 . . < . . . . + . . . . ? -0.402 68.8  113.8  84.4   178.3  11.0  6.1   -16.9 
Prmu_A_04 GLY A 171 S . . . . . S + . . . . ? 0.178  73.4  64.4   104.4  -17.9  7.5   6.9   -17.8 
Prmu_A_04 LYS A 172 . . . . . . . + . . . . ? -0.996 60.9  102.3  -141.7 139.3  5.8   4.8   -15.1 
Prmu_A_04 GLY A 173 B . . . . . . - A B A . ? -0.952 61.9  -66.8  167.0  167.4  5.8   5.0   -11.4 
Prmu_A_04 SER A 174 . . . . . . . - . . . . ? -0.468 48.2  -175.3 -73.5  155.2  4.1   5.9   -8.1  
Prmu_A_04 CYS A 175 . . > . . . . - . . . . ? -0.736 38.2  -38.8  -140.7 -177.2 3.5   9.6   -7.2  
Prmu_A_04 ASP A 176 T . 3 . . . S + . . . . ? -0.217 125.3 24.8   -54.6  132.4  2.2   11.9  -4.5  
Prmu_A_04 GLY A 177 T . 3 . . . S + . . . . ? 0.139  97.4  93.5   99.3   -16.6  -0.8  10.5  -2.8  
Prmu_A_04 ASP A 178 . . X . . . . + . . . . ? 0.473  52.5  130.0  -87.0  -7.7   0.1   6.8   -3.6  
Prmu_A_04 SER A 179 T . 3 . . . S + . . . . ? -0.295 75.3  17.1   -50.2  131.6  1.8   6.5   -0.4  
Prmu_A_04 GLY A 180 T . 3 . . . S + . . . . ? 0.291  95.8  134.9  89.8   -15.2  0.6   3.4   1.3   
Prmu_A_04 GLY A 181 . . < . . . . - . . . . ? -0.312 58.1  -92.2  -67.6  162.6  -0.8  2.0   -1.8  
Prmu_A_04 PRO A 182 E . . . . . . - B H . H ? -0.446 19.8  -160.7 -89.5  139.5  -0.2  -1.7  -2.9  
Prmu_A_04 LEU A 183 E . . . . . . - B H E H ? -0.985 25.4  -164.0 -101.8 112.1  2.4   -3.3  -5.1  
Prmu_A_04 ILE A 184 E . . . . . . + B H E H ? -0.875 13.8  179.5  -111.7 123.4  0.9   -6.6  -6.1  
Prmu_A_04 CYS A 185 E . > . . . S - B H . H ? -0.990 73.3  -14.7  -122.4 123.6  2.9   -9.5  -7.6  
Prmu_A_04 ASN A 186 T . 3 . . . S - . . . . ? 0.883  129.2 -52.1  55.3   34.8   1.3   -12.8 -8.6  
Prmu_A_04 GLY A 187 T . 3 . . . S + . . . . ? 0.540  118.7 101.8  85.7   6.1    -1.9  -11.9 -6.6  
Prmu_A_04 GLU A 188 E . < . . . S - B I C H ? -0.932 78.9  -108.9 -122.2 149.1  -0.1  -11.1 -3.4  
Prmu_A_04 ILE A 189 E . . . . . . + B I . H ? -0.663 42.2  165.0  -77.8  114.3  0.8   -7.8  -1.7  
Prmu_A_04 GLN A 190 E . . . . . . + B I . . ? 0.662  56.8  15.6   -105.1 -20.1  4.5   -7.6  -2.0  
Prmu_A_04 GLY A 191 E . . . . . . - B I I H ? -0.978 54.1  -136.8 -154.3 161.0  5.1   -3.9  -1.3  
Prmu_A_04 ILE A 192 E . . . . . . - B I I H ? -0.987 38.8  -111.5 -120.1 127.2  3.8   -0.6  0.1   
Prmu_A_04 VAL A 193 E . . . . . . + B I I . ? -0.427 54.7  155.5  -57.4  120.3  4.4   2.6   -1.7  
Prmu_A_04 SER A 194 E . . . . . . - B I . . ? 0.780  48.3  -20.7  -118.1 -67.8  6.8   4.3   0.7   
Prmu_A_04 TRP A 195 E . . . . . . + B I I . ? -0.914 52.7  159.6  -149.8 165.5  9.1   6.9   -0.8  
Prmu_A_04 GLY A 196 . . . . . . . - . . . . ? -0.950 43.5  -48.9  -170.6 -179.4 10.7  8.1   -4.0  
Prmu_A_04 GLY A 197 . . . . . . . - . . . . ? -0.088 54.6  -102.3 -62.6  170.2  12.4  11.0  -5.9  
Prmu_A_04 ASP A 198 S . . . . . S + . . . . ? 0.807  115.0 47.7   -64.0  -30.6  11.1  14.7  -6.0  
Prmu_A_04 ILE A 199 S . > . . . S - . . . . ? -0.961 92.4  -128.4 -117.3 126.3  9.9   13.9  -9.5  
Prmu_A_04 CYS A 200 T . 3 . . . S + . . . . ? -0.371 80.5  10.2   -72.8  146.7  7.9   10.7  -10.1 
Prmu_A_04 ALA A 201 T . 3 . . . S + . . . . ? 0.797  81.4  166.0  65.6   32.4   8.8   8.1   -12.9 
Prmu_A_04 GLN A 202 . . X . . . . - . . . . ? -0.559 47.6  -89.7  -74.1  146.5  12.2  9.5   -13.9 
Prmu_A_04 PRO A 203 T . 3 . . . S + . . . . ? -0.351 113.5 8.3    -55.9  135.3  14.5  7.5   -15.9 
Prmu_A_04 HIS A 204 T . 3 . . . S + . . . . ? 0.769  105.1 109.7  67.8   21.5   16.8  5.4   -13.8 
Prmu_A_04 GLU A 205 . . < . . . . - . . . . ? -0.684 48.3  -175.7 -127.8 77.0   14.7  6.3   -10.7 
Prmu_A_04 PRO A 206 . . . . . . . - . . . . ? -0.330 27.8  -106.8 -68.6  157.3  12.7  3.4   -9.5  
Prmu_A_04 GLY A 207 E . . . . . . - B J G . ? -0.458 26.1  -127.8 -76.3  158.4  10.2  3.7   -6.6  
Prmu_A_04 HIS A 208 E . . . . . . - B J G I ? -0.940 24.8  -173.4 -113.7 130.6  10.8  2.3   -3.1  
Prmu_A_04 TYR A 209 E . . . . . . - B J G I ? -0.932 32.2  -111.2 -124.2 138.4  8.4   0.1   -1.5  
Prmu_A_04 THR A 210 E . . . . . . - B J G I ? -0.646 39.9  -123.6 -64.7  122.7  8.2   -1.3  2.0   
Prmu_A_04 LYS A 211 E . > . . . . - B J . I ? -0.649 22.2  -164.9 -73.7  111.7  8.8   -5.1  1.6   
Prmu_A_04 VAL A 212 G . > . . . S + . . . . ? 0.852  79.8  69.0   -69.3  -35.6  5.7   -6.8  3.1   
Prmu_A_04 PHE A 213 G . > . . . S + . . . . ? 0.846  94.5  56.1   -55.4  -35.8  7.3   -10.2 3.3   
Prmu_A_04 TYR A 214 G . < . . . S + . . . . ? 0.719  110.1 45.9   -71.8  -15.7  9.7   -9.1  6.0   
Prmu_A_04 TYR A 215 G . < > . . S + . . . . ? 0.198  76.3  108.1  -115.8 15.6   6.8   -8.0  8.2   
Prmu_A_04 ILE A 216 H . < > . . S + . . . . ? 0.920  81.8  48.2   -63.5  -44.0  4.6   -11.0 7.9   
Prmu_A_04 ASP A 217 H . . > . . S + . . . . ? 0.921  113.8 47.2   -62.3  -43.4  5.3   -12.2 11.4  
Prmu_A_04 TRP A 218 H . . > . . S + . . . . ? 0.918  113.8 48.2   -61.7  -44.5  4.6   -8.7  12.8  
Prmu_A_04 ILE A 219 H . . X . . S + . . . . ? 0.940  112.4 47.1   -63.7  -49.6  1.4   -8.4  10.8  
Prmu_A_04 LYS A 220 H . . X . . S + . . . . ? 0.859  109.0 54.8   -64.9  -41.0  0.0   -11.8 11.8  
Prmu_A_04 ASN A 221 H . . X . . S + . . . . ? 0.876  111.2 45.1   -59.3  -42.3  0.8   -11.2 15.5  
Prmu_A_04 ILE A 222 H . . X . . S + . . . . ? 0.936  114.1 47.5   -67.4  -47.9  -1.1  -8.0  15.5  
Prmu_A_04 ILE A 223 H . . < . . S + . . . . ? 0.889  116.5 44.9   -63.4  -37.8  -4.1  -9.4  13.6  
Prmu_A_04 ALA A 224 H . . < . . S + . . . . ? 0.787  106.7 59.7   -75.1  -36.1  -4.2  -12.6 15.9  
Prmu_A_04 GLY A 225 H . . < . . . . . . . . ? 0.550  .     .      -83.7  8.7    -3.8  -10.6 19.3  
Prmu_A_04 ASN A 226 . . . < . . . . . . . . ? 0.528  .     .      -136.8 .      -6.9  -8.5  18.9  
# 
loop_
_dssp_struct_ladder.id 
_dssp_struct_ladder.sheet_id 
_dssp_struct_ladder.range_id_1 
_dssp_struct_ladder.range_id_2 
_dssp_struct_ladder.type 
_dssp_struct_ladder.beg_1_label_comp_id 
_dssp_struct_ladder.beg_1_label_asym_id 
_dssp_struct_ladder.beg_1_label_seq_id 
_dssp_struct_ladder.pdbx_beg_1_PDB_ins_code 
_dssp_struct_ladder.end_1_label_comp_id 
_dssp_struct_ladder.end_1_label_asym_id 
_dssp_struct_ladder.end_1_label_seq_id 
_dssp_struct_ladder.pdbx_end_1_PDB_ins_code 
_dssp_struct_ladder.beg_1_auth_comp_id 
_dssp_struct_ladder.beg_1_auth_asym_id 
_dssp_struct_ladder.beg_1_auth_seq_id 
_dssp_struct_ladder.end_1_auth_comp_id 
_dssp_struct_ladder.end_1_auth_asym_id 
_dssp_struct_ladder.end_1_auth_seq_id 
_dssp_struct_ladder.beg_2_label_comp_id 
_dssp_struct_ladder.beg_2_label_asym_id 
_dssp_struct_ladder.beg_2_label_seq_id 
_dssp_struct_ladder.pdbx_beg_2_PDB_ins_code 
_dssp_struct_ladder.end_2_label_comp_id 
_dssp_struct_ladder.end_2_label_asym_id 
_dssp_struct_ladder.end_2_label_seq_id 
_dssp_struct_ladder.pdbx_end_2_PDB_ins_code 
_dssp_struct_ladder.beg_2_auth_comp_id 
_dssp_struct_ladder.beg_2_auth_asym_id 
_dssp_struct_ladder.beg_2_auth_seq_id 
_dssp_struct_ladder.end_2_auth_comp_id 
_dssp_struct_ladder.end_2_auth_asym_id 
_dssp_struct_ladder.end_2_auth_seq_id 
A A A B anti-parallel VAL A 3   ? VAL A 3   ? VAL A 3   VAL A 3   GLY A 173 ? GLY A 173 ? GLY A 173 GLY A 173 
B B C F anti-parallel ASP A 6   ? GLU A 7   ? ASP A 6   GLU A 7   CYS A 139 ? HIS A 138 ? CYS A 139 HIS A 138 
C B D I parallel      SER A 106 ? SER A 106 ? SER A 106 SER A 106 GLU A 188 ? GLU A 188 ? GLU A 188 GLU A 188 
D B E F anti-parallel VAL A 117 ? GLY A 122 ? VAL A 117 GLY A 122 ASN A 143 ? HIS A 138 ? ASN A 143 HIS A 138 
E B E H anti-parallel ARG A 119 ? VAL A 120 ? ARG A 119 VAL A 120 ILE A 184 ? LEU A 183 ? ILE A 184 LEU A 183 
F B F G anti-parallel ASN A 143 ? PHE A 145 ? ASN A 143 PHE A 145 GLY A 166 ? CYS A 164 ? GLY A 166 CYS A 164 
G B G J anti-parallel THR A 162 ? ALA A 165 ? THR A 162 ALA A 165 THR A 210 ? GLY A 207 ? THR A 210 GLY A 207 
H B H I anti-parallel PRO A 182 ? CYS A 185 ? PRO A 182 CYS A 185 ILE A 192 ? GLU A 188 ? ILE A 192 GLU A 188 
I B I J anti-parallel GLY A 191 ? TRP A 195 ? GLY A 191 TRP A 195 LYS A 211 ? HIS A 208 ? LYS A 211 HIS A 208 
J C K L anti-parallel LEU A 16  ? ILE A 21  ? LEU A 16  ILE A 21  THR A 30  ? PHE A 25  ? THR A 30  PHE A 25  
K C K N anti-parallel ALA A 17  ? ILE A 21  ? ALA A 17  ILE A 21  LEU A 52  ? ILE A 48  ? LEU A 52  ILE A 48  
L C L M anti-parallel THR A 30  ? HIS A 33  ? THR A 30  HIS A 33  MET A 38  ? TRP A 36  ? MET A 38  TRP A 36  
M C M P anti-parallel TRP A 36  ? THR A 39  ? TRP A 36  THR A 39  ARG A 91  ? MET A 88  ? ARG A 91  MET A 88  
N C N O anti-parallel VAL A 49  ? PHE A 51  ? VAL A 49  PHE A 51  ILE A 68  ? THR A 66  ? ILE A 68  THR A 66  
O C O P anti-parallel ALA A 69  ? ILE A 74  ? ALA A 69  ILE A 74  LEU A 92  ? MET A 88  ? LEU A 92  MET A 88  
# 
loop_
_dssp_struct_bridge_pairs.id 
_dssp_struct_bridge_pairs.label_comp_id 
_dssp_struct_bridge_pairs.label_seq_id 
_dssp_struct_bridge_pairs.label_asym_id 
_dssp_struct_bridge_pairs.auth_seq_id 
_dssp_struct_bridge_pairs.auth_asym_id 
_dssp_struct_bridge_pairs.pdbx_PDB_ins_code 
_dssp_struct_bridge_pairs.acceptor_1_label_comp_id 
_dssp_struct_bridge_pairs.acceptor_1_label_seq_id 
_dssp_struct_bridge_pairs.acceptor_1_label_asym_id 
_dssp_struct_bridge_pairs.acceptor_1_auth_seq_id 
_dssp_struct_bridge_pairs.acceptor_1_auth_asym_id 
_dssp_struct_bridge_pairs.acceptor_1_pdbx_PDB_ins_code 
_dssp_struct_bridge_pairs.acceptor_1_energy 
_dssp_struct_bridge_pairs.acceptor_2_label_comp_id 
_dssp_struct_bridge_pairs.acceptor_2_label_seq_id 
_dssp_struct_bridge_pairs.acceptor_2_label_asym_id 
_dssp_struct_bridge_pairs.acceptor_2_auth_seq_id 
_dssp_struct_bridge_pairs.acceptor_2_auth_asym_id 
_dssp_struct_bridge_pairs.acceptor_2_pdbx_PDB_ins_code 
_dssp_struct_bridge_pairs.acceptor_2_energy 
_dssp_struct_bridge_pairs.donor_1_label_comp_id 
_dssp_struct_bridge_pairs.donor_1_label_seq_id 
_dssp_struct_bridge_pairs.donor_1_label_asym_id 
_dssp_struct_bridge_pairs.donor_1_auth_seq_id 
_dssp_struct_bridge_pairs.donor_1_auth_asym_id 
_dssp_struct_bridge_pairs.donor_1_pdbx_PDB_ins_code 
_dssp_struct_bridge_pairs.donor_1_energy 
_dssp_struct_bridge_pairs.donor_2_label_comp_id 
_dssp_struct_bridge_pairs.donor_2_label_seq_id 
_dssp_struct_bridge_pairs.donor_2_label_asym_id 
_dssp_struct_bridge_pairs.donor_2_auth_seq_id 
_dssp_struct_bridge_pairs.donor_2_auth_asym_id 
_dssp_struct_bridge_pairs.donor_2_pdbx_PDB_ins_code 
_dssp_struct_bridge_pairs.donor_2_energy 
1   LEU 1   A 1   A ? ?   ?   ? ?   ? ? ?    ?   ?   ? ?   ? ? ?    VAL 3   A 3   A ? -0.4 SER 125 A 125 A ? -0.2 
2   VAL 2   A 2   A ? HIS 138 A 138 A ? -0.3 GLY 122 A 122 A ? -0.3 GLY 5   A 5   A ? -1.6 SER 174 A 174 A ? -0.3 
3   VAL 3   A 3   A ? GLY 173 A 173 A ? -2.9 LEU 1   A 1   A ? -0.4 GLY 173 A 173 A ? -1.7 ASP 6   A 6   A ? -0.1 
4   GLY 4   A 4   A ? MET 126 A 126 A ? -0.3 GLY 5   A 5   A ? -0.3 VAL 3   A 3   A ? -0.2 ASP 6   A 6   A ? -0.1 
5   GLY 5   A 5   A ? VAL 2   A 2   A ? -1.6 GLY 173 A 173 A ? -0.2 GLU 7   A 7   A ? -0.3 GLY 4   A 4   A ? -0.3 
6   ASP 6   A 6   A ? CYS 139 A 139 A ? -2.2 GLY 4   A 4   A ? -0.1 CYS 139 A 139 A ? -3.2 VAL 2   A 2   A ? -0.1 
7   GLU 7   A 7   A ? GLY 5   A 5   A ? -0.3 HIS 138 A 138 A ? -0.2 HIS 138 A 138 A ? -0.3 ASN 9   A 9   A ? -0.1 
8   CYS 8   A 8   A ? PRO 137 A 137 A ? -2.8 GLY 122 A 122 A ? -0.1 ILE 10  A 10  A ? -0.2 GLU 7   A 7   A ? -0.1 
9   ASN 9   A 9   A ? GLU 7   A 7   A ? -0.1 ILE 10  A 10  A ? -0.1 GLU 12  A 12  A ? -1.8 HIS 13  A 13  A ? -0.5 
10  ILE 10  A 10  A ? ASN 11  A 11  A ? -0.3 CYS 8   A 8   A ? -0.2 HIS 13  A 13  A ? -0.5 ASN 9   A 9   A ? -0.1 
11  ASN 11  A 11  A ? GLU 12  A 12  A ? -0.2 HIS 13  A 13  A ? -0.1 ARG 14  A 14  A ? -0.4 ILE 10  A 10  A ? -0.3 
12  GLU 12  A 12  A ? ASN 9   A 9   A ? -1.8 HIS 13  A 13  A ? -0.2 SER 15  A 15  A ? -0.2 ASN 11  A 11  A ? -0.2 
13  HIS 13  A 13  A ? ILE 10  A 10  A ? -0.5 ASN 9   A 9   A ? -0.5 LEU 16  A 16  A ? -1.5 GLY 53  A 53  A ? -0.3 
14  ARG 14  A 14  A ? ASN 11  A 11  A ? -0.4 SER 15  A 15  A ? -0.3 ALA 103 A 103 A ? -2.5 HIS 13  A 13  A ? -0.2 
15  SER 15  A 15  A ? GLU 12  A 12  A ? -0.2 ILE 102 A 102 A ? -0.2 LEU 31  A 31  A ? -3.4 ARG 14  A 14  A ? -0.3 
16  LEU 16  A 16  A ? HIS 13  A 13  A ? -1.5 THR 30  A 30  A ? -0.2 GLY 53  A 53  A ? -0.6 LEU 18  A 18  A ? -0.4 
17  ALA 17  A 17  A ? GLY 29  A 29  A ? -3.1 SER 15  A 15  A ? -0.2 GLY 29  A 29  A ? -2.2 VAL 19  A 19  A ? -0.7 
18  LEU 18  A 18  A ? PHE 51  A 51  A ? -2.4 LEU 16  A 16  A ? -0.4 PHE 51  A 51  A ? -2.9 TYR 20  A 20  A ? -0.8 
19  VAL 19  A 19  A ? CYS 27  A 27  A ? -2.9 ALA 17  A 17  A ? -0.7 CYS 27  A 27  A ? -3.0 ILE 21  A 21  A ? -0.6 
20  TYR 20  A 20  A ? VAL 49  A 49  A ? -3.8 LEU 18  A 18  A ? -0.8 VAL 49  A 49  A ? -3.3 THR 22  A 22  A ? -0.5 
21  ILE 21  A 21  A ? PHE 25  A 25  A ? -2.7 VAL 19  A 19  A ? -0.6 GLY 24  A 24  A ? -2.4 PHE 25  A 25  A ? -1.0 
22  THR 22  A 22  A ? ASN 47  A 47  A ? -2.0 TYR 20  A 20  A ? -0.5 ILE 21  A 21  A ? -0.1 ILE 48  A 48  A ? -0.1 
23  SER 23  A 23  A ? ASN 47  A 47  A ? -0.2 PHE 25  A 25  A ? -0.1 THR 22  A 22  A ? -0.3 GLY 46  A 46  A ? -0.0 
24  GLY 24  A 24  A ? ILE 21  A 21  A ? -2.4 PHE 25  A 25  A ? -0.3 LEU 26  A 26  A ? -0.3 THR 22  A 22  A ? -0.2 
25  PHE 25  A 25  A ? ILE 21  A 21  A ? -1.0 CYS 43  A 43  A ? -0.1 ILE 21  A 21  A ? -2.7 CYS 27  A 27  A ? -0.5 
26  LEU 26  A 26  A ? GLY 24  A 24  A ? -0.3 TYR 20  A 20  A ? -0.2 SER 179 A 179 A ? -0.3 GLY 28  A 28  A ? -0.3 
27  CYS 27  A 27  A ? VAL 19  A 19  A ? -3.0 PHE 25  A 25  A ? -0.5 VAL 19  A 19  A ? -2.9 GLY 29  A 29  A ? -0.2 
28  GLY 28  A 28  A ? SER 179 A 179 A ? -3.6 LEU 26  A 26  A ? -0.3 ALA 40  A 40  A ? -0.5 THR 30  A 30  A ? -0.3 
29  GLY 29  A 29  A ? ALA 17  A 17  A ? -2.2 CYS 27  A 27  A ? -0.2 ALA 17  A 17  A ? -3.1 LEU 31  A 31  A ? -0.4 
30  THR 30  A 30  A ? MET 38  A 38  A ? -2.7 GLY 28  A 28  A ? -0.3 MET 38  A 38  A ? -3.8 ILE 32  A 32  A ? -0.6 
31  LEU 31  A 31  A ? SER 15  A 15  A ? -3.4 GLY 29  A 29  A ? -0.4 ILE 105 A 105 A ? -2.4 VAL 37  A 37  A ? -0.2 
32  ILE 32  A 32  A ? TRP 36  A 36  A ? -2.0 THR 30  A 30  A ? -0.6 LEU 107 A 107 A ? -0.2 VAL 37  A 37  A ? -0.2 
33  HIS 33  A 33  A ? TRP 36  A 36  A ? -1.4 SER 106 A 106 A ? -0.1 TRP 36  A 36  A ? -1.7 ILE 32  A 32  A ? -0.4 
34  PRO 34  A 34  A ? ?   ?   ? ?   ? ? ?    ?   ?   ? ?   ? ? ?    VAL 96  A 96  A ? -2.0 SER 94  A 94  A ? -0.1 
35  GLU 35  A 35  A ? PRO 95  A 95  A ? -0.2 TRP 36  A 36  A ? -0.1 LEU 92  A 92  A ? -2.6 VAL 37  A 37  A ? -0.4 
36  TRP 36  A 36  A ? HIS 33  A 33  A ? -1.7 ARG 91  A 91  A ? -0.2 ILE 32  A 32  A ? -2.0 HIS 33  A 33  A ? -1.4 
37  VAL 37  A 37  A ? ILE 90  A 90  A ? -2.5 GLU 35  A 35  A ? -0.4 ILE 90  A 90  A ? -3.4 THR 39  A 39  A ? -0.4 
38  MET 38  A 38  A ? THR 30  A 30  A ? -3.8 TRP 36  A 36  A ? -0.4 THR 30  A 30  A ? -2.7 ALA 40  A 40  A ? -0.2 
39  THR 39  A 39  A ? MET 88  A 88  A ? -2.7 VAL 37  A 37  A ? -0.4 MET 88  A 88  A ? -2.7 ALA 41  A 41  A ? -0.3 
40  ALA 40  A 40  A ? GLY 28  A 28  A ? -0.5 MET 38  A 38  A ? -0.2 CYS 43  A 43  A ? -1.4 ILE 87  A 87  A ? -0.2 
41  ALA 41  A 41  A ? THR 39  A 39  A ? -0.3 HIS 42  A 42  A ? -0.3 ASP 44  A 44  A ? -2.2 ALA 40  A 40  A ? -0.1 
42  HIS 42  A 42  A ? CYS 43  A 43  A ? -0.3 ARG 45  A 45  A ? -0.0 ALA 41  A 41  A ? -0.3 SER 179 A 179 A ? -0.1 
43  CYS 43  A 43  A ? ALA 40  A 40  A ? -1.4 ASP 44  A 44  A ? -0.1 ARG 45  A 45  A ? -1.1 HIS 42  A 42  A ? -0.3 
44  ASP 44  A 44  A ? ALA 41  A 41  A ? -2.2 ARG 45  A 45  A ? -0.2 ASN 47  A 47  A ? -0.1 CYS 43  A 43  A ? -0.1 
45  ARG 45  A 45  A ? CYS 43  A 43  A ? -1.1 GLY 46  A 46  A ? -0.2 ASN 47  A 47  A ? -0.2 ASP 44  A 44  A ? -0.2 
46  GLY 46  A 46  A ? CYS 43  A 43  A ? -0.2 THR 22  A 22  A ? -0.1 ILE 48  A 48  A ? -0.3 ARG 45  A 45  A ? -0.2 
47  ASN 47  A 47  A ? ARG 45  A 45  A ? -0.2 ASP 44  A 44  A ? -0.1 THR 22  A 22  A ? -2.0 VAL 49  A 49  A ? -0.5 
48  ILE 48  A 48  A ? GLY 46  A 46  A ? -0.3 ILE 21  A 21  A ? -0.2 ALA 69  A 69  A ? -1.8 ILE 50  A 50  A ? -0.4 
49  VAL 49  A 49  A ? TYR 20  A 20  A ? -3.3 ASN 47  A 47  A ? -0.5 TYR 20  A 20  A ? -3.8 PHE 51  A 51  A ? -0.5 
50  ILE 50  A 50  A ? ARG 67  A 67  A ? -3.4 ILE 48  A 48  A ? -0.4 ARG 67  A 67  A ? -3.3 LEU 52  A 52  A ? -0.5 
51  PHE 51  A 51  A ? LEU 18  A 18  A ? -2.9 VAL 49  A 49  A ? -0.5 LEU 18  A 18  A ? -2.4 GLY 53  A 53  A ? -0.3 
52  LEU 52  A 52  A ? PRO 65  A 65  A ? -1.4 ILE 50  A 50  A ? -0.5 ALA 17  A 17  A ? -0.1 ILE 102 A 102 A ? -0.1 
53  GLY 53  A 53  A ? LEU 16  A 16  A ? -0.6 HIS 101 A 101 A ? -0.3 HIS 55  A 55  A ? -0.5 LEU 52  A 52  A ? -0.1 
54  VAL 54  A 54  A ? LEU 16  A 16  A ? -0.3 HIS 55  A 55  A ? -0.2 GLY 53  A 53  A ? -0.2 LEU 57  A 57  A ? -0.1 
55  HIS 55  A 55  A ? GLY 53  A 53  A ? -0.5 SER 56  A 56  A ? -0.3 LEU 57  A 57  A ? -0.4 VAL 54  A 54  A ? -0.2 
56  SER 56  A 56  A ? GLY 59  A 59  A ? -0.2 VAL 136 A 136 A ? -0.2 GLY 59  A 59  A ? -0.4 HIS 55  A 55  A ? -0.3 
57  LEU 57  A 57  A ? GLY 135 A 135 A ? -2.8 HIS 55  A 55  A ? -0.4 LEU 60  A 60  A ? -0.6 VAL 136 A 136 A ? -0.1 
58  LYS 58  A 58  A ? GLY 135 A 135 A ? -0.3 GLY 59  A 59  A ? -0.2 LEU 57  A 57  A ? -0.2 LEU 60  A 60  A ? -0.1 
59  GLY 59  A 59  A ? SER 56  A 56  A ? -0.4 ASN 61  A 61  A ? -0.0 ASN 61  A 61  A ? -0.4 LYS 58  A 58  A ? -0.2 
60  LEU 60  A 60  A ? LEU 57  A 57  A ? -0.6 LYS 58  A 58  A ? -0.1 LYS 62  A 62  A ? -0.4 LEU 57  A 57  A ? -0.1 
61  ASN 61  A 61  A ? GLY 59  A 59  A ? -0.4 LYS 62  A 62  A ? -0.1 GLU 64  A 64  A ? -2.1 GLY 59  A 59  A ? -0.0 
62  LYS 62  A 62  A ? LEU 60  A 60  A ? -0.4 ASP 63  A 63  A ? -0.3 ASN 61  A 61  A ? -0.1 LEU 60  A 60  A ? -0.0 
63  ASP 63  A 63  A ? PRO 65  A 65  A ? -0.1 ?   ?   ? ?   ? ? ?    LYS 62  A 62  A ? -0.3 LEU 60  A 60  A ? -0.0 
64  GLU 64  A 64  A ? ASN 61  A 61  A ? -2.1 PRO 65  A 65  A ? -0.0 THR 66  A 66  A ? -0.6 GLY 53  A 53  A ? -0.1 
65  PRO 65  A 65  A ? ?   ?   ? ?   ? ? ?    ?   ?   ? ?   ? ? ?    LEU 52  A 52  A ? -1.4 ARG 67  A 67  A ? -0.6 
66  THR 66  A 66  A ? GLU 64  A 64  A ? -0.6 PHE 51  A 51  A ? -0.2 ILE 68  A 68  A ? -0.4 PHE 51  A 51  A ? -0.2 
67  ARG 67  A 67  A ? ILE 50  A 50  A ? -3.3 PRO 65  A 65  A ? -0.6 ILE 50  A 50  A ? -3.4 ALA 69  A 69  A ? -0.4 
68  ILE 68  A 68  A ? THR 66  A 66  A ? -0.4 VAL 49  A 49  A ? -0.2 ASP 93  A 93  A ? -1.1 LYS 70  A 70  A ? -0.3 
69  ALA 69  A 69  A ? ILE 48  A 48  A ? -1.8 ARG 67  A 67  A ? -0.4 LEU 92  A 92  A ? -0.2 LYS 72  A 72  A ? -0.1 
70  LYS 70  A 70  A ? ARG 91  A 91  A ? -2.9 GLU 71  A 71  A ? -0.4 LYS 72  A 72  A ? -0.3 LEU 92  A 92  A ? -0.2 
71  GLU 71  A 71  A ? ARG 91  A 91  A ? -1.1 PHE 73  A 73  A ? -0.0 ARG 91  A 91  A ? -3.3 PHE 73  A 73  A ? -0.4 
72  LYS 72  A 72  A ? LYS 70  A 70  A ? -0.3 ILE 90  A 90  A ? -0.2 ILE 74  A 74  A ? -0.5 ILE 90  A 90  A ? -0.2 
73  PHE 73  A 73  A ? LEU 89  A 89  A ? -3.1 GLU 71  A 71  A ? -0.4 LEU 89  A 89  A ? -3.0 CYS 75  A 75  A ? -0.5 
74  ILE 74  A 74  A ? LYS 72  A 72  A ? -0.5 MET 88  A 88  A ? -0.2 HIS 76  A 76  A ? -1.6 MET 88  A 88  A ? -0.2 
75  CYS 75  A 75  A ? ILE 87  A 87  A ? -2.2 PHE 73  A 73  A ? -0.5 ILE 87  A 87  A ? -0.4 ALA 41  A 41  A ? -0.1 
76  HIS 76  A 76  A ? ILE 74  A 74  A ? -1.6 ASP 86  A 86  A ? -0.1 CYS 75  A 75  A ? -0.0 ASP 86  A 86  A ? -0.0 
77  ASN 77  A 77  A ? ?   ?   ? ?   ? ? ?    ?   ?   ? ?   ? ? ?    ASN 80  A 80  A ? -0.4 ASP 82  A 82  A ? -0.2 
78  ARG 78  A 78  A ? LYS 79  A 79  A ? -0.1 ?   ?   ? ?   ? ? ?    HIS 76  A 76  A ? -0.0 ?   ?   ? ?   ? ? ?    
79  LYS 79  A 79  A ? ASN 80  A 80  A ? -0.2 ASP 82  A 82  A ? -0.0 ASP 81  A 81  A ? -0.3 ARG 78  A 78  A ? -0.1 
80  ASN 80  A 80  A ? ASN 77  A 77  A ? -0.4 ASP 82  A 82  A ? -0.1 ASP 82  A 82  A ? -2.0 LYS 79  A 79  A ? -0.2 
81  ASP 81  A 81  A ? LYS 79  A 79  A ? -0.3 ASP 82  A 82  A ? -0.1 LYS 83  A 83  A ? -1.4 ASP 84  A 84  A ? -0.2 
82  ASP 82  A 82  A ? ASN 80  A 80  A ? -2.0 LYS 83  A 83  A ? -0.2 LYS 85  A 85  A ? -1.9 ASP 81  A 81  A ? -0.1 
83  LYS 83  A 83  A ? ASP 81  A 81  A ? -1.4 PRO 157 A 157 A ? -0.3 ASP 86  A 86  A ? -0.5 ASP 82  A 82  A ? -0.2 
84  ASP 84  A 84  A ? LYS 85  A 85  A ? -0.2 ASP 81  A 81  A ? -0.2 LYS 83  A 83  A ? -0.2 LYS 211 A 211 A ? -0.2 
85  LYS 85  A 85  A ? ASP 82  A 82  A ? -1.9 THR 210 A 210 A ? -0.1 ILE 87  A 87  A ? -1.1 ASP 84  A 84  A ? -0.2 
86  ASP 86  A 86  A ? LYS 83  A 83  A ? -0.5 ILE 192 A 192 A ? -0.1 MET 88  A 88  A ? -0.3 THR 210 A 210 A ? -0.2 
87  ILE 87  A 87  A ? LYS 85  A 85  A ? -1.1 CYS 75  A 75  A ? -0.4 CYS 75  A 75  A ? -2.2 LEU 89  A 89  A ? -0.4 
88  MET 88  A 88  A ? THR 39  A 39  A ? -2.7 ASP 86  A 86  A ? -0.3 THR 39  A 39  A ? -2.7 ILE 90  A 90  A ? -0.5 
89  LEU 89  A 89  A ? PHE 73  A 73  A ? -3.0 ILE 87  A 87  A ? -0.4 PHE 73  A 73  A ? -3.1 ARG 91  A 91  A ? -0.5 
90  ILE 90  A 90  A ? VAL 37  A 37  A ? -3.4 MET 88  A 88  A ? -0.5 VAL 37  A 37  A ? -2.5 LEU 92  A 92  A ? -0.5 
91  ARG 91  A 91  A ? GLU 71  A 71  A ? -3.3 LEU 89  A 89  A ? -0.5 LYS 70  A 70  A ? -2.9 GLU 71  A 71  A ? -1.1 
92  LEU 92  A 92  A ? GLU 35  A 35  A ? -2.6 ILE 90  A 90  A ? -0.5 ALA 69  A 69  A ? -0.2 ARG 91  A 91  A ? -0.0 
93  ASP 93  A 93  A ? ILE 68  A 68  A ? -1.1 SER 94  A 94  A ? -0.2 LEU 92  A 92  A ? -0.1 ALA 69  A 69  A ? -0.1 
94  SER 94  A 94  A ? ILE 68  A 68  A ? -0.1 PRO 34  A 34  A ? -0.1 ASP 93  A 93  A ? -0.2 LYS 70  A 70  A ? -0.0 
95  PRO 95  A 95  A ? ?   ?   ? ?   ? ? ?    ?   ?   ? ?   ? ? ?    SER 97  A 97  A ? -0.3 GLU 35  A 35  A ? -0.2 
96  VAL 96  A 96  A ? PRO 34  A 34  A ? -2.0 HIS 33  A 33  A ? -0.1 ASN 98  A 98  A ? -0.3 LEU 92  A 92  A ? -0.0 
97  SER 97  A 97  A ? PRO 95  A 95  A ? -0.3 ASN 98  A 98  A ? -0.1 ILE 102 A 102 A ? -0.1 SER 99  A 99  A ? -0.0 
98  ASN 98  A 98  A ? VAL 96  A 96  A ? -0.3 HIS 101 A 101 A ? -0.1 GLU 100 A 100 A ? -0.2 ALA 103 A 103 A ? -0.2 
99  SER 99  A 99  A ? ILE 102 A 102 A ? -2.7 ARG 14  A 14  A ? -0.1 GLY 53  A 53  A ? -0.0 ASN 98  A 98  A ? -0.0 
100 GLU 100 A 100 A ? ASN 98  A 98  A ? -0.2 HIS 101 A 101 A ? -0.2 ARG 14  A 14  A ? -0.1 ALA 103 A 103 A ? -0.1 
101 HIS 101 A 101 A ? ILE 102 A 102 A ? -0.2 ARG 14  A 14  A ? -0.1 ALA 103 A 103 A ? -0.5 GLY 53  A 53  A ? -0.3 
102 ILE 102 A 102 A ? LEU 52  A 52  A ? -0.1 GLY 53  A 53  A ? -0.1 SER 99  A 99  A ? -2.7 SER 15  A 15  A ? -0.2 
103 ALA 103 A 103 A ? ARG 14  A 14  A ? -2.5 HIS 101 A 101 A ? -0.5 LEU 31  A 31  A ? -0.2 ILE 105 A 105 A ? -0.1 
104 PRO 104 A 104 A ? ?   ?   ? ?   ? ? ?    ?   ?   ? ?   ? ? ?    SER 106 A 106 A ? -0.4 ILE 32  A 32  A ? -0.3 
105 ILE 105 A 105 A ? LEU 31  A 31  A ? -2.4 SER 15  A 15  A ? -0.2 GLU 188 A 188 A ? -0.1 LEU 107 A 107 A ? -0.0 
106 SER 106 A 106 A ? GLY 187 A 187 A ? -0.6 PRO 104 A 104 A ? -0.4 ILE 189 A 189 A ? -2.0 HIS 33  A 33  A ? -0.1 
107 LEU 107 A 107 A ? ILE 32  A 32  A ? -0.2 GLU 188 A 188 A ? -0.2 SER 109 A 109 A ? -0.1 GLN 190 A 190 A ? -0.1 
108 PRO 108 A 108 A ? ?   ?   ? ?   ? ? ?    ?   ?   ? ?   ? ? ?    LEU 107 A 107 A ? -0.1 ILE 216 A 216 A ? -0.0 
109 SER 109 A 109 A ? ASN 110 A 110 A ? -0.2 LEU 107 A 107 A ? -0.1 LEU 107 A 107 A ? -0.0 ILE 216 A 216 A ? -0.0 
110 ASN 110 A 110 A ? SER 113 A 113 A ? -0.0 ?   ?   ? ?   ? ? ?    SER 109 A 109 A ? -0.2 PHE 213 A 213 A ? -0.1 
111 PRO 111 A 111 A ? ?   ?   ? ?   ? ? ?    ?   ?   ? ?   ? ? ?    SER 113 A 113 A ? -0.1 SER 109 A 109 A ? -0.0 
112 PRO 112 A 112 A ? ?   ?   ? ?   ? ? ?    ?   ?   ? ?   ? ? ?    VAL 114 A 114 A ? -0.3 GLY 115 A 115 A ? -0.0 
113 SER 113 A 113 A ? VAL 114 A 114 A ? -0.1 ASN 110 A 110 A ? -0.1 THR 116 A 116 A ? -2.0 ILE 144 A 144 A ? -0.3 
114 VAL 114 A 114 A ? PRO 112 A 112 A ? -0.3 GLY 115 A 115 A ? -0.2 PHE 145 A 145 A ? -0.2 VAL 117 A 117 A ? -0.1 
115 GLY 115 A 115 A ? ILE 144 A 144 A ? -2.5 THR 116 A 116 A ? -0.3 VAL 114 A 114 A ? -0.2 PHE 145 A 145 A ? -0.1 
116 THR 116 A 116 A ? SER 113 A 113 A ? -2.0 VAL 117 A 117 A ? -0.1 ILE 144 A 144 A ? -2.0 CYS 118 A 118 A ? -0.6 
117 VAL 117 A 117 A ? ASN 143 A 143 A ? -0.2 VAL 114 A 114 A ? -0.1 ASN 186 A 186 A ? -0.5 ARG 119 A 119 A ? -0.3 
118 CYS 118 A 118 A ? ILE 142 A 142 A ? -3.6 THR 116 A 116 A ? -0.6 ILE 142 A 142 A ? -3.2 VAL 120 A 120 A ? -0.5 
119 ARG 119 A 119 A ? ILE 184 A 184 A ? -3.5 VAL 117 A 117 A ? -0.3 ILE 184 A 184 A ? -3.4 MET 121 A 121 A ? -0.4 
120 VAL 120 A 120 A ? ALA 140 A 140 A ? -2.7 CYS 118 A 118 A ? -0.5 ALA 140 A 140 A ? -1.8 GLY 122 A 122 A ? -0.3 
121 MET 121 A 121 A ? PRO 182 A 182 A ? -1.6 ARG 119 A 119 A ? -0.4 TRP 123 A 123 A ? -0.3 CYS 139 A 139 A ? -0.2 
122 GLY 122 A 122 A ? HIS 138 A 138 A ? -1.5 VAL 120 A 120 A ? -0.3 HIS 138 A 138 A ? -1.6 VAL 2   A 2   A ? -0.3 
123 TRP 123 A 123 A ? GLY 177 A 177 A ? -0.5 MET 121 A 121 A ? -0.3 ASP 178 A 178 A ? -0.1 SER 179 A 179 A ? -0.0 
124 GLY 124 A 124 A ? SER 125 A 125 A ? -0.2 HIS 138 A 138 A ? -0.1 GLY 177 A 177 A ? -0.3 VAL 2   A 2   A ? -0.1 
125 SER 125 A 125 A ? ASP 176 A 176 A ? -3.4 PHE 133 A 133 A ? -0.2 PHE 133 A 133 A ? -0.2 GLY 124 A 124 A ? -0.2 
126 MET 126 A 126 A ? THR 132 A 132 A ? -2.1 ASN 130 A 130 A ? -0.1 SER 128 A 128 A ? -0.3 GLY 4   A 4   A ? -0.3 
127 THR 127 A 127 A ? THR 132 A 132 A ? -0.4 ASP 176 A 176 A ? -0.1 THR 132 A 132 A ? -0.3 ASP 176 A 176 A ? -0.2 
128 SER 128 A 128 A ? MET 126 A 126 A ? -0.3 CYS 200 A 200 A ? -0.1 ILE 199 A 199 A ? -0.1 VAL 131 A 131 A ? -0.1 
129 PRO 129 A 129 A ? ?   ?   ? ?   ? ? ?    ?   ?   ? ?   ? ? ?    VAL 131 A 131 A ? -0.7 SER 128 A 128 A ? -0.1 
130 ASN 130 A 130 A ? MET 126 A 126 A ? -0.1 VAL 131 A 131 A ? -0.0 THR 132 A 132 A ? -0.5 THR 127 A 127 A ? -0.1 
131 VAL 131 A 131 A ? PRO 129 A 129 A ? -0.7 MET 126 A 126 A ? -0.1 PHE 133 A 133 A ? -0.4 SER 128 A 128 A ? -0.1 
132 THR 132 A 132 A ? ASN 130 A 130 A ? -0.5 THR 127 A 127 A ? -0.3 MET 126 A 126 A ? -2.1 THR 127 A 127 A ? -0.4 
133 PHE 133 A 133 A ? VAL 131 A 131 A ? -0.4 SER 125 A 125 A ? -0.2 SER 125 A 125 A ? -0.2 GLY 124 A 124 A ? -0.1 
134 PRO 134 A 134 A ? ?   ?   ? ?   ? ? ?    ?   ?   ? ?   ? ? ?    HIS 138 A 138 A ? -0.1 LEU 57  A 57  A ? -0.0 
135 GLY 135 A 135 A ? SER 56  A 56  A ? -0.1 PRO 137 A 137 A ? -0.1 LEU 57  A 57  A ? -2.8 LYS 58  A 58  A ? -0.3 
136 VAL 136 A 136 A ? SER 56  A 56  A ? -0.2 LEU 57  A 57  A ? -0.1 SER 56  A 56  A ? -0.2 HIS 55  A 55  A ? -0.1 
137 PRO 137 A 137 A ? ?   ?   ? ?   ? ? ?    ?   ?   ? ?   ? ? ?    CYS 8   A 8   A ? -2.8 CYS 139 A 139 A ? -0.3 
138 HIS 138 A 138 A ? GLY 122 A 122 A ? -1.6 GLU 7   A 7   A ? -0.3 GLY 122 A 122 A ? -1.5 ALA 140 A 140 A ? -0.3 
139 CYS 139 A 139 A ? ASP 6   A 6   A ? -3.2 PRO 137 A 137 A ? -0.3 ASP 6   A 6   A ? -2.2 ASN 141 A 141 A ? -0.3 
140 ALA 140 A 140 A ? VAL 120 A 120 A ? -1.8 HIS 138 A 138 A ? -0.3 VAL 120 A 120 A ? -2.7 ILE 142 A 142 A ? -0.4 
141 ASN 141 A 141 A ? CYS 139 A 139 A ? -0.3 ARG 119 A 119 A ? -0.2 ASN 143 A 143 A ? -0.3 ARG 119 A 119 A ? -0.2 
142 ILE 142 A 142 A ? CYS 118 A 118 A ? -3.2 ALA 140 A 140 A ? -0.4 CYS 118 A 118 A ? -3.6 ILE 144 A 144 A ? -0.4 
143 ASN 143 A 143 A ? GLY 166 A 166 A ? -2.0 ASN 141 A 141 A ? -0.3 GLY 166 A 166 A ? -2.0 PHE 145 A 145 A ? -0.4 
144 ILE 144 A 144 A ? THR 116 A 116 A ? -2.0 ILE 142 A 142 A ? -0.4 GLY 115 A 115 A ? -2.5 ASP 146 A 146 A ? -0.3 
145 PHE 145 A 145 A ? CYS 164 A 164 A ? -3.3 ASN 143 A 143 A ? -0.4 CYS 164 A 164 A ? -0.6 TYR 147 A 147 A ? -0.2 
146 ASP 146 A 146 A ? ILE 144 A 144 A ? -0.3 TYR 147 A 147 A ? -0.1 CYS 150 A 150 A ? -1.5 GLU 149 A 149 A ? -0.8 
147 TYR 147 A 147 A ? GLU 148 A 148 A ? -0.2 GLU 149 A 149 A ? -0.2 ARG 151 A 151 A ? -2.6 ALA 152 A 152 A ? -0.2 
148 GLU 148 A 148 A ? GLU 149 A 149 A ? -0.2 CYS 150 A 150 A ? -0.2 ALA 152 A 152 A ? -1.6 TYR 147 A 147 A ? -0.2 
149 GLU 149 A 149 A ? ASP 146 A 146 A ? -0.8 ARG 151 A 151 A ? -0.2 ALA 153 A 153 A ? -0.9 GLU 148 A 148 A ? -0.2 
150 CYS 150 A 150 A ? ASP 146 A 146 A ? -1.5 ARG 151 A 151 A ? -0.2 LYS 154 A 154 A ? -2.3 ALA 153 A 153 A ? -0.4 
151 ARG 151 A 151 A ? TYR 147 A 147 A ? -2.6 ALA 152 A 152 A ? -0.3 CYS 150 A 150 A ? -0.2 GLU 149 A 149 A ? -0.2 
152 ALA 152 A 152 A ? GLU 148 A 148 A ? -1.6 TYR 147 A 147 A ? -0.2 ARG 151 A 151 A ? -0.3 CYS 150 A 150 A ? -0.2 
153 ALA 153 A 153 A ? GLU 149 A 149 A ? -0.9 CYS 150 A 150 A ? -0.4 ARG 151 A 151 A ? -0.2 ALA 152 A 152 A ? -0.2 
154 LYS 154 A 154 A ? CYS 150 A 150 A ? -2.3 GLU 156 A 156 A ? -0.1 GLU 156 A 156 A ? -1.1 ALA 153 A 153 A ? -0.3 
155 PRO 155 A 155 A ? ?   ?   ? ?   ? ? ?    ?   ?   ? ?   ? ? ?    ARG 151 A 151 A ? -0.1 ALA 152 A 152 A ? -0.1 
156 GLU 156 A 156 A ? LYS 154 A 154 A ? -1.1 ?   ?   ? ?   ? ? ?    LYS 154 A 154 A ? -0.1 ILE 159 A 159 A ? -0.1 
157 PRO 157 A 157 A ? ?   ?   ? ?   ? ? ?    ?   ?   ? ?   ? ? ?    LYS 83  A 83  A ? -0.3 ASP 84  A 84  A ? -0.1 
158 GLU 158 A 158 A ? ASP 82  A 82  A ? -0.1 LYS 83  A 83  A ? -0.1 ARG 161 A 161 A ? -0.2 LYS 83  A 83  A ? -0.0 
159 ILE 159 A 159 A ? SER 160 A 160 A ? -0.1 ARG 161 A 161 A ? -0.1 THR 162 A 162 A ? -1.1 CYS 164 A 164 A ? -0.1 
160 SER 160 A 160 A ? ARG 161 A 161 A ? -0.3 LEU 163 A 163 A ? -0.0 ILE 159 A 159 A ? -0.1 TYR 214 A 214 A ? -0.1 
161 ARG 161 A 161 A ? GLU 158 A 158 A ? -0.2 LEU 163 A 163 A ? -0.0 LYS 211 A 211 A ? -2.8 LEU 163 A 163 A ? -0.4 
162 THR 162 A 162 A ? ILE 159 A 159 A ? -1.1 THR 210 A 210 A ? -0.2 CYS 164 A 164 A ? -0.4 THR 210 A 210 A ? -0.2 
163 LEU 163 A 163 A ? TYR 209 A 209 A ? -3.3 ARG 161 A 161 A ? -0.4 TYR 209 A 209 A ? -2.8 ALA 165 A 165 A ? -0.5 
164 CYS 164 A 164 A ? PHE 145 A 145 A ? -0.6 THR 162 A 162 A ? -0.4 PHE 145 A 145 A ? -3.3 GLY 166 A 166 A ? -0.3 
165 ALA 165 A 165 A ? GLY 207 A 207 A ? -2.0 LEU 163 A 163 A ? -0.5 GLY 207 A 207 A ? -2.5 ILE 167 A 167 A ? -0.3 
166 GLY 166 A 166 A ? ASN 143 A 143 A ? -2.0 CYS 164 A 164 A ? -0.3 ASN 143 A 143 A ? -2.0 LEU 168 A 168 A ? -0.5 
167 ILE 167 A 167 A ? LYS 172 A 172 A ? -0.7 ALA 165 A 165 A ? -0.3 GLY 170 A 170 A ? -1.9 GLU 205 A 205 A ? -0.4 
168 LEU 168 A 168 A ? GLY 166 A 166 A ? -0.5 GLU 169 A 169 A ? -0.3 HIS 204 A 204 A ? -2.4 ILE 167 A 167 A ? -0.1 
169 GLU 169 A 169 A ? GLY 170 A 170 A ? -0.3 PRO 203 A 203 A ? -0.2 LEU 168 A 168 A ? -0.3 GLY 171 A 171 A ? -0.1 
170 GLY 170 A 170 A ? ILE 167 A 167 A ? -1.9 GLN 202 A 202 A ? -0.3 GLU 169 A 169 A ? -0.3 GLN 202 A 202 A ? -0.2 
171 GLY 171 A 171 A ? ALA 201 A 201 A ? -2.6 CYS 200 A 200 A ? -0.1 GLY 173 A 173 A ? -0.4 GLN 202 A 202 A ? -0.1 
172 LYS 172 A 172 A ? ILE 167 A 167 A ? -0.2 GLN 202 A 202 A ? -0.1 ILE 167 A 167 A ? -0.7 SER 174 A 174 A ? -0.3 
173 GLY 173 A 173 A ? VAL 3   A 3   A ? -1.7 GLY 171 A 171 A ? -0.4 VAL 3   A 3   A ? -2.9 GLY 5   A 5   A ? -0.2 
174 SER 174 A 174 A ? LYS 172 A 172 A ? -0.3 VAL 2   A 2   A ? -0.3 ALA 201 A 201 A ? -0.3 ASP 176 A 176 A ? -0.2 
175 CYS 175 A 175 A ? GLY 173 A 173 A ? -0.1 ASP 176 A 176 A ? -0.1 ASP 178 A 178 A ? -2.5 SER 179 A 179 A ? -0.2 
176 ASP 176 A 176 A ? GLY 177 A 177 A ? -0.3 SER 174 A 174 A ? -0.2 SER 125 A 125 A ? -3.4 CYS 175 A 175 A ? -0.1 
177 GLY 177 A 177 A ? GLY 124 A 124 A ? -0.3 LEU 26  A 26  A ? -0.1 TRP 123 A 123 A ? -0.5 ASP 176 A 176 A ? -0.3 
178 ASP 178 A 178 A ? CYS 175 A 175 A ? -2.5 CYS 27  A 27  A ? -0.2 GLY 181 A 181 A ? -2.9 VAL 193 A 193 A ? -0.3 
179 SER 179 A 179 A ? LEU 26  A 26  A ? -0.3 GLY 180 A 180 A ? -0.3 GLY 28  A 28  A ? -3.6 SER 194 A 194 A ? -0.2 
180 GLY 180 A 180 A ? VAL 193 A 193 A ? -3.3 GLY 181 A 181 A ? -0.3 SER 179 A 179 A ? -0.3 SER 194 A 194 A ? -0.1 
181 GLY 181 A 181 A ? ASP 178 A 178 A ? -2.9 VAL 193 A 193 A ? -0.1 VAL 193 A 193 A ? -2.9 GLY 180 A 180 A ? -0.3 
182 PRO 182 A 182 A ? ?   ?   ? ?   ? ? ?    ?   ?   ? ?   ? ? ?    MET 121 A 121 A ? -1.6 ILE 184 A 184 A ? -0.5 
183 LEU 183 A 183 A ? GLY 191 A 191 A ? -2.2 VAL 120 A 120 A ? -0.2 GLN 190 A 190 A ? -3.1 GLY 191 A 191 A ? -1.6 
184 ILE 184 A 184 A ? ARG 119 A 119 A ? -3.4 PRO 182 A 182 A ? -0.5 ARG 119 A 119 A ? -3.5 ASN 186 A 186 A ? -0.4 
185 CYS 185 A 185 A ? GLU 188 A 188 A ? -2.4 LEU 183 A 183 A ? -0.5 GLU 188 A 188 A ? -1.8 CYS 118 A 118 A ? -0.1 
186 ASN 186 A 186 A ? VAL 117 A 117 A ? -0.5 ILE 184 A 184 A ? -0.4 CYS 185 A 185 A ? -0.1 ILE 189 A 189 A ? -0.1 
187 GLY 187 A 187 A ? GLU 188 A 188 A ? -0.2 ILE 184 A 184 A ? -0.1 SER 106 A 106 A ? -0.6 ILE 189 A 189 A ? -0.3 
188 GLU 188 A 188 A ? CYS 185 A 185 A ? -1.8 ILE 105 A 105 A ? -0.1 CYS 185 A 185 A ? -2.4 GLN 190 A 190 A ? -0.7 
189 ILE 189 A 189 A ? SER 106 A 106 A ? -2.0 GLY 187 A 187 A ? -0.3 ILE 184 A 184 A ? -0.2 ILE 192 A 192 A ? -0.1 
190 GLN 190 A 190 A ? LEU 183 A 183 A ? -3.1 GLU 188 A 188 A ? -0.7 VAL 212 A 212 A ? -1.6 PHE 213 A 213 A ? -0.5 
191 GLY 191 A 191 A ? LEU 183 A 183 A ? -1.6 LYS 211 A 211 A ? -0.2 LEU 183 A 183 A ? -2.2 VAL 193 A 193 A ? -0.4 
192 ILE 192 A 192 A ? THR 210 A 210 A ? -1.3 GLN 190 A 190 A ? -0.3 THR 210 A 210 A ? -2.7 SER 194 A 194 A ? -0.3 
193 VAL 193 A 193 A ? GLY 181 A 181 A ? -2.9 GLY 191 A 191 A ? -0.4 GLY 180 A 180 A ? -3.3 TYR 209 A 209 A ? -0.2 
194 SER 194 A 194 A ? HIS 208 A 208 A ? -2.0 TRP 195 A 195 A ? -0.4 GLY 196 A 196 A ? -0.3 TYR 209 A 209 A ? -0.2 
195 TRP 195 A 195 A ? HIS 208 A 208 A ? -1.2 LYS 83  A 83  A ? -0.1 HIS 208 A 208 A ? -2.1 SER 194 A 194 A ? -0.4 
196 GLY 196 A 196 A ? SER 194 A 194 A ? -0.3 GLY 207 A 207 A ? -0.2 GLY 207 A 207 A ? -0.1 CYS 200 A 200 A ? -0.1 
197 GLY 197 A 197 A ? TRP 195 A 195 A ? -0.3 ILE 199 A 199 A ? -0.2 GLY 196 A 196 A ? -0.1 ALA 201 A 201 A ? -0.1 
198 ASP 198 A 198 A ? ILE 199 A 199 A ? -0.1 CYS 200 A 200 A ? -0.1 CYS 200 A 200 A ? -0.5 GLY 197 A 197 A ? -0.1 
199 ILE 199 A 199 A ? SER 128 A 128 A ? -0.1 CYS 175 A 175 A ? -0.0 GLN 202 A 202 A ? -0.6 GLY 197 A 197 A ? -0.2 
200 CYS 200 A 200 A ? ASP 198 A 198 A ? -0.5 ALA 201 A 201 A ? -0.2 GLY 171 A 171 A ? -0.1 SER 128 A 128 A ? -0.1 
201 ALA 201 A 201 A ? SER 174 A 174 A ? -0.3 GLU 205 A 205 A ? -0.3 GLY 171 A 171 A ? -2.6 CYS 200 A 200 A ? -0.2 
202 GLN 202 A 202 A ? ILE 199 A 199 A ? -0.6 GLU 205 A 205 A ? -0.4 GLU 205 A 205 A ? -1.8 GLY 170 A 170 A ? -0.3 
203 PRO 203 A 203 A ? ?   ?   ? ?   ? ? ?    ?   ?   ? ?   ? ? ?    GLU 169 A 169 A ? -0.2 LEU 168 A 168 A ? -0.2 
204 HIS 204 A 204 A ? LEU 168 A 168 A ? -2.4 ILE 167 A 167 A ? -0.2 LEU 168 A 168 A ? -0.1 GLU 169 A 169 A ? -0.1 
205 GLU 205 A 205 A ? GLN 202 A 202 A ? -1.8 ILE 167 A 167 A ? -0.4 GLN 202 A 202 A ? -0.4 ALA 201 A 201 A ? -0.3 
206 PRO 206 A 206 A ? ?   ?   ? ?   ? ? ?    ?   ?   ? ?   ? ? ?    GLY 166 A 166 A ? -0.3 GLY 197 A 197 A ? -0.2 
207 GLY 207 A 207 A ? ALA 165 A 165 A ? -2.5 GLY 196 A 196 A ? -0.1 ALA 165 A 165 A ? -2.0 TYR 209 A 209 A ? -0.5 
208 HIS 208 A 208 A ? TRP 195 A 195 A ? -2.1 CYS 164 A 164 A ? -0.2 SER 194 A 194 A ? -2.0 TRP 195 A 195 A ? -1.2 
209 TYR 209 A 209 A ? LEU 163 A 163 A ? -2.8 GLY 207 A 207 A ? -0.5 LEU 163 A 163 A ? -3.3 LYS 211 A 211 A ? -0.5 
210 THR 210 A 210 A ? ILE 192 A 192 A ? -2.7 HIS 208 A 208 A ? -0.4 ILE 192 A 192 A ? -1.3 VAL 212 A 212 A ? -0.7 
211 LYS 211 A 211 A ? ARG 161 A 161 A ? -2.8 TYR 209 A 209 A ? -0.5 TYR 214 A 214 A ? -0.7 TYR 215 A 215 A ? -0.3 
212 VAL 212 A 212 A ? GLN 190 A 190 A ? -1.6 THR 210 A 210 A ? -0.7 TYR 215 A 215 A ? -2.3 ILE 216 A 216 A ? -0.2 
213 PHE 213 A 213 A ? GLN 190 A 190 A ? -0.5 TYR 214 A 214 A ? -0.3 ILE 216 A 216 A ? -1.2 ASP 217 A 217 A ? -0.3 
214 TYR 214 A 214 A ? LYS 211 A 211 A ? -0.7 TYR 215 A 215 A ? -0.2 PHE 213 A 213 A ? -0.3 TRP 218 A 218 A ? -0.2 
215 TYR 215 A 215 A ? VAL 212 A 212 A ? -2.3 LYS 211 A 211 A ? -0.3 ILE 219 A 219 A ? -2.9 TYR 214 A 214 A ? -0.2 
216 ILE 216 A 216 A ? PHE 213 A 213 A ? -1.2 VAL 212 A 212 A ? -0.2 LYS 220 A 220 A ? -2.9 ASN 221 A 221 A ? -0.2 
217 ASP 217 A 217 A ? PHE 213 A 213 A ? -0.3 TRP 218 A 218 A ? -0.2 ASN 221 A 221 A ? -2.1 ILE 216 A 216 A ? -0.2 
218 TRP 218 A 218 A ? TYR 214 A 214 A ? -0.2 LYS 220 A 220 A ? -0.2 ILE 222 A 222 A ? -1.6 ILE 216 A 216 A ? -0.2 
219 ILE 219 A 219 A ? TYR 215 A 215 A ? -2.9 LYS 220 A 220 A ? -0.2 ILE 223 A 223 A ? -2.4 ASP 217 A 217 A ? -0.2 
220 LYS 220 A 220 A ? ILE 216 A 216 A ? -2.9 ASN 221 A 221 A ? -0.2 ALA 224 A 224 A ? -2.5 ILE 219 A 219 A ? -0.2 
221 ASN 221 A 221 A ? ASP 217 A 217 A ? -2.1 ILE 216 A 216 A ? -0.2 GLY 225 A 225 A ? -1.5 LYS 220 A 220 A ? -0.2 
222 ILE 222 A 222 A ? TRP 218 A 218 A ? -1.6 ASP 217 A 217 A ? -0.2 ASN 226 A 226 A ? -0.5 LYS 220 A 220 A ? -0.2 
223 ILE 223 A 223 A ? ILE 219 A 219 A ? -2.4 ALA 224 A 224 A ? -0.2 ASN 226 A 226 A ? -0.4 ASN 221 A 221 A ? -0.2 
224 ALA 224 A 224 A ? LYS 220 A 220 A ? -2.5 GLY 225 A 225 A ? -0.2 ILE 223 A 223 A ? -0.2 ILE 222 A 222 A ? -0.2 
225 GLY 225 A 225 A ? ASN 221 A 221 A ? -1.5 LYS 220 A 220 A ? -0.2 ALA 224 A 224 A ? -0.2 ILE 223 A 223 A ? -0.2 
226 ASN 226 A 226 A ? ILE 222 A 222 A ? -0.5 ILE 223 A 223 A ? -0.4 GLY 225 A 225 A ? -0.2 ALA 224 A 224 A ? -0.2 
# 
loop_
_dssp_statistics_histogram.entry_id 
_dssp_statistics_histogram.type 
_dssp_statistics_histogram.1 
_dssp_statistics_histogram.2 
_dssp_statistics_histogram.3 
_dssp_statistics_histogram.4 
_dssp_statistics_histogram.5 
_dssp_statistics_histogram.6 
_dssp_statistics_histogram.7 
_dssp_statistics_histogram.8 
_dssp_statistics_histogram.9 
_dssp_statistics_histogram.10 
_dssp_statistics_histogram.11 
_dssp_statistics_histogram.12 
_dssp_statistics_histogram.13 
_dssp_statistics_histogram.14 
_dssp_statistics_histogram.15 
_dssp_statistics_histogram.16 
_dssp_statistics_histogram.17 
_dssp_statistics_histogram.18 
_dssp_statistics_histogram.19 
_dssp_statistics_histogram.20 
_dssp_statistics_histogram.21 
_dssp_statistics_histogram.22 
_dssp_statistics_histogram.23 
_dssp_statistics_histogram.24 
_dssp_statistics_histogram.25 
_dssp_statistics_histogram.26 
_dssp_statistics_histogram.27 
_dssp_statistics_histogram.28 
_dssp_statistics_histogram.29 
_dssp_statistics_histogram.30 
Prmu_A_04 residues_per_alpha_helix        0 0 0 0 0 0 1 0 0 1 0 0 0 0 0 0 0 0 0 0 0 0 0 0 0 0 0 0 0 0 
Prmu_A_04 parallel_bridges_per_ladder     1 0 0 0 0 0 0 0 0 0 0 0 0 0 0 0 0 0 0 0 0 0 0 0 0 0 0 0 0 0 
Prmu_A_04 antiparallel_bridges_per_ladder 1 2 3 4 2 2 0 0 0 0 0 0 0 0 0 0 0 0 0 0 0 0 0 0 0 0 0 0 0 0 
Prmu_A_04 ladders_per_sheet               0 0 0 0 0 1 0 1 0 0 0 0 0 0 0 0 0 0 0 0 0 0 0 0 0 0 0 0 0 0 
# 
loop_
_dssp_statistics_hbond.entry_id 
_dssp_statistics_hbond.type 
_dssp_statistics_hbond.count 
_dssp_statistics_hbond.count_per_100 
Prmu_A_04 O(I)-->H-N(J)          146 64.6 
Prmu_A_04 'PARALLEL BRIDGES'     2   0.9  
Prmu_A_04 'ANTIPARALLEL BRIDGES' 69  30.5 
Prmu_A_04 O(I)-->H-N(I-5)        1   0.4  
Prmu_A_04 O(I)-->H-N(I-4)        2   0.9  
Prmu_A_04 O(I)-->H-N(I-3)        3   1.3  
Prmu_A_04 O(I)-->H-N(I-2)        0   0.0  
Prmu_A_04 O(I)-->H-N(I-1)        0   0.0  
Prmu_A_04 O(I)-->H-N(I+0)        0   0.0  
Prmu_A_04 O(I)-->H-N(I+1)        0   0.0  
Prmu_A_04 O(I)-->H-N(I+2)        25  11.1 
Prmu_A_04 O(I)-->H-N(I+3)        24  10.6 
Prmu_A_04 O(I)-->H-N(I+4)        15  6.6  
Prmu_A_04 O(I)-->H-N(I+5)        0   0.0  
# 
_dssp_statistics.entry_id                       Prmu_A_04 
_dssp_statistics.nr_of_residues                 226 
_dssp_statistics.nr_of_chains                   1 
_dssp_statistics.nr_of_ss_bridges_total         0 
_dssp_statistics.nr_of_ss_bridges_intra_chain   0 
_dssp_statistics.nr_of_ss_bridges_inter_chain   0 
# 
loop_
_chem_comp.id 
_chem_comp.type 
_chem_comp.mon_nstd_flag 
_chem_comp.name 
_chem_comp.formula 
_chem_comp.formula_weight 
ALA 'L-PEPTIDE LINKING' y ALANINE         'C3 H7 N O2'     89.093 
ARG 'L-PEPTIDE LINKING' y ARGININE        'C6 H15 N4 O2'  175.209 
ASN 'L-PEPTIDE LINKING' y ASPARAGINE      'C4 H8 N2 O3'   132.118 
ASP 'L-PEPTIDE LINKING' y 'ASPARTIC ACID' 'C4 H7 N O4'    133.103 
CYS 'L-PEPTIDE LINKING' y CYSTEINE        'C3 H7 N O2 S'  121.158 
GLN 'L-PEPTIDE LINKING' y GLUTAMINE       'C5 H10 N2 O3'  146.144 
GLU 'L-PEPTIDE LINKING' y 'GLUTAMIC ACID' 'C5 H9 N O4'    147.129 
GLY 'PEPTIDE LINKING'   y GLYCINE         'C2 H5 N O2'     75.067 
HIS 'L-PEPTIDE LINKING' y HISTIDINE       'C6 H10 N3 O2'  156.162 
ILE 'L-PEPTIDE LINKING' y ISOLEUCINE      'C6 H13 N O2'   131.173 
LEU 'L-PEPTIDE LINKING' y LEUCINE         'C6 H13 N O2'   131.173 
LYS 'L-PEPTIDE LINKING' y LYSINE          'C6 H15 N2 O2'  147.195 
MET 'L-PEPTIDE LINKING' y METHIONINE      'C5 H11 N O2 S' 149.211 
PHE 'L-PEPTIDE LINKING' y PHENYLALANINE   'C9 H11 N O2'   165.189 
PRO 'L-PEPTIDE LINKING' y PROLINE         'C5 H9 N O2'     115.13 
SER 'L-PEPTIDE LINKING' y SERINE          'C3 H7 N O3'    105.093 
THR 'L-PEPTIDE LINKING' y THREONINE       'C4 H9 N O3'    119.119 
TRP 'L-PEPTIDE LINKING' y TRYPTOPHAN      'C11 H12 N2 O2' 204.225 
TYR 'L-PEPTIDE LINKING' y TYROSINE        'C9 H11 N O3'   181.189 
VAL 'L-PEPTIDE LINKING' y VALINE          'C5 H11 N O2'   117.146 
# 
loop_
_atom_type.symbol 
N 
C 
O 
S 
# 
loop_
_entity_poly_seq.entity_id 
_entity_poly_seq.num 
_entity_poly_seq.mon_id 
_entity_poly_seq.hetero 
1   1 LEU n 
1   2 VAL n 
1   3 VAL n 
1   4 GLY n 
1   5 GLY n 
1   6 ASP n 
1   7 GLU n 
1   8 CYS n 
1   9 ASN n 
1  10 ILE n 
1  11 ASN n 
1  12 GLU n 
1  13 HIS n 
1  14 ARG n 
1  15 SER n 
1  16 LEU n 
1  17 ALA n 
1  18 LEU n 
1  19 VAL n 
1  20 TYR n 
1  21 ILE n 
1  22 THR n 
1  23 SER n 
1  24 GLY n 
1  25 PHE n 
1  26 LEU n 
1  27 CYS n 
1  28 GLY n 
1  29 GLY n 
1  30 THR n 
1  31 LEU n 
1  32 ILE n 
1  33 HIS n 
1  34 PRO n 
1  35 GLU n 
1  36 TRP n 
1  37 VAL n 
1  38 MET n 
1  39 THR n 
1  40 ALA n 
1  41 ALA n 
1  42 HIS n 
1  43 CYS n 
1  44 ASP n 
1  45 ARG n 
1  46 GLY n 
1  47 ASN n 
1  48 ILE n 
1  49 VAL n 
1  50 ILE n 
1  51 PHE n 
1  52 LEU n 
1  53 GLY n 
1  54 VAL n 
1  55 HIS n 
1  56 SER n 
1  57 LEU n 
1  58 LYS n 
1  59 GLY n 
1  60 LEU n 
1  61 ASN n 
1  62 LYS n 
1  63 ASP n 
1  64 GLU n 
1  65 PRO n 
1  66 THR n 
1  67 ARG n 
1  68 ILE n 
1  69 ALA n 
1  70 LYS n 
1  71 GLU n 
1  72 LYS n 
1  73 PHE n 
1  74 ILE n 
1  75 CYS n 
1  76 HIS n 
1  77 ASN n 
1  78 ARG n 
1  79 LYS n 
1  80 ASN n 
1  81 ASP n 
1  82 ASP n 
1  83 LYS n 
1  84 ASP n 
1  85 LYS n 
1  86 ASP n 
1  87 ILE n 
1  88 MET n 
1  89 LEU n 
1  90 ILE n 
1  91 ARG n 
1  92 LEU n 
1  93 ASP n 
1  94 SER n 
1  95 PRO n 
1  96 VAL n 
1  97 SER n 
1  98 ASN n 
1  99 SER n 
1 100 GLU n 
1 101 HIS n 
1 102 ILE n 
1 103 ALA n 
1 104 PRO n 
1 105 ILE n 
1 106 SER n 
1 107 LEU n 
1 108 PRO n 
1 109 SER n 
1 110 ASN n 
1 111 PRO n 
1 112 PRO n 
1 113 SER n 
1 114 VAL n 
1 115 GLY n 
1 116 THR n 
1 117 VAL n 
1 118 CYS n 
1 119 ARG n 
1 120 VAL n 
1 121 MET n 
1 122 GLY n 
1 123 TRP n 
1 124 GLY n 
1 125 SER n 
1 126 MET n 
1 127 THR n 
1 128 SER n 
1 129 PRO n 
1 130 ASN n 
1 131 VAL n 
1 132 THR n 
1 133 PHE n 
1 134 PRO n 
1 135 GLY n 
1 136 VAL n 
1 137 PRO n 
1 138 HIS n 
1 139 CYS n 
1 140 ALA n 
1 141 ASN n 
1 142 ILE n 
1 143 ASN n 
1 144 ILE n 
1 145 PHE n 
1 146 ASP n 
1 147 TYR n 
1 148 GLU n 
1 149 GLU n 
1 150 CYS n 
1 151 ARG n 
1 152 ALA n 
1 153 ALA n 
1 154 LYS n 
1 155 PRO n 
1 156 GLU n 
1 157 PRO n 
1 158 GLU n 
1 159 ILE n 
1 160 SER n 
1 161 ARG n 
1 162 THR n 
1 163 LEU n 
1 164 CYS n 
1 165 ALA n 
1 166 GLY n 
1 167 ILE n 
1 168 LEU n 
1 169 GLU n 
1 170 GLY n 
1 171 GLY n 
1 172 LYS n 
1 173 GLY n 
1 174 SER n 
1 175 CYS n 
1 176 ASP n 
1 177 GLY n 
1 178 ASP n 
1 179 SER n 
1 180 GLY n 
1 181 GLY n 
1 182 PRO n 
1 183 LEU n 
1 184 ILE n 
1 185 CYS n 
1 186 ASN n 
1 187 GLY n 
1 188 GLU n 
1 189 ILE n 
1 190 GLN n 
1 191 GLY n 
1 192 ILE n 
1 193 VAL n 
1 194 SER n 
1 195 TRP n 
1 196 GLY n 
1 197 GLY n 
1 198 ASP n 
1 199 ILE n 
1 200 CYS n 
1 201 ALA n 
1 202 GLN n 
1 203 PRO n 
1 204 HIS n 
1 205 GLU n 
1 206 PRO n 
1 207 GLY n 
1 208 HIS n 
1 209 TYR n 
1 210 THR n 
1 211 LYS n 
1 212 VAL n 
1 213 PHE n 
1 214 TYR n 
1 215 TYR n 
1 216 ILE n 
1 217 ASP n 
1 218 TRP n 
1 219 ILE n 
1 220 LYS n 
1 221 ASN n 
1 222 ILE n 
1 223 ILE n 
1 224 ALA n 
1 225 GLY n 
1 226 ASN n 
# 
loop_
_pdbx_poly_seq_scheme.asym_id 
_pdbx_poly_seq_scheme.entity_id 
_pdbx_poly_seq_scheme.seq_id 
_pdbx_poly_seq_scheme.mon_id 
_pdbx_poly_seq_scheme.ndb_seq_num 
_pdbx_poly_seq_scheme.pdb_seq_num 
_pdbx_poly_seq_scheme.auth_seq_num 
_pdbx_poly_seq_scheme.pdb_mon_id 
_pdbx_poly_seq_scheme.auth_mon_id 
_pdbx_poly_seq_scheme.pdb_strand_id 
_pdbx_poly_seq_scheme.pdb_ins_code 
_pdbx_poly_seq_scheme.hetero 
A 1   1 LEU   1 1   1   LEU LEU A ? n 
A 1   2 VAL   2 2   2   VAL VAL A ? n 
A 1   3 VAL   3 3   3   VAL VAL A ? n 
A 1   4 GLY   4 4   4   GLY GLY A ? n 
A 1   5 GLY   5 5   5   GLY GLY A ? n 
A 1   6 ASP   6 6   6   ASP ASP A ? n 
A 1   7 GLU   7 7   7   GLU GLU A ? n 
A 1   8 CYS   8 8   8   CYS CYS A ? n 
A 1   9 ASN   9 9   9   ASN ASN A ? n 
A 1  10 ILE  10 10  10  ILE ILE A ? n 
A 1  11 ASN  11 11  11  ASN ASN A ? n 
A 1  12 GLU  12 12  12  GLU GLU A ? n 
A 1  13 HIS  13 13  13  HIS HIS A ? n 
A 1  14 ARG  14 14  14  ARG ARG A ? n 
A 1  15 SER  15 15  15  SER SER A ? n 
A 1  16 LEU  16 16  16  LEU LEU A ? n 
A 1  17 ALA  17 17  17  ALA ALA A ? n 
A 1  18 LEU  18 18  18  LEU LEU A ? n 
A 1  19 VAL  19 19  19  VAL VAL A ? n 
A 1  20 TYR  20 20  20  TYR TYR A ? n 
A 1  21 ILE  21 21  21  ILE ILE A ? n 
A 1  22 THR  22 22  22  THR THR A ? n 
A 1  23 SER  23 23  23  SER SER A ? n 
A 1  24 GLY  24 24  24  GLY GLY A ? n 
A 1  25 PHE  25 25  25  PHE PHE A ? n 
A 1  26 LEU  26 26  26  LEU LEU A ? n 
A 1  27 CYS  27 27  27  CYS CYS A ? n 
A 1  28 GLY  28 28  28  GLY GLY A ? n 
A 1  29 GLY  29 29  29  GLY GLY A ? n 
A 1  30 THR  30 30  30  THR THR A ? n 
A 1  31 LEU  31 31  31  LEU LEU A ? n 
A 1  32 ILE  32 32  32  ILE ILE A ? n 
A 1  33 HIS  33 33  33  HIS HIS A ? n 
A 1  34 PRO  34 34  34  PRO PRO A ? n 
A 1  35 GLU  35 35  35  GLU GLU A ? n 
A 1  36 TRP  36 36  36  TRP TRP A ? n 
A 1  37 VAL  37 37  37  VAL VAL A ? n 
A 1  38 MET  38 38  38  MET MET A ? n 
A 1  39 THR  39 39  39  THR THR A ? n 
A 1  40 ALA  40 40  40  ALA ALA A ? n 
A 1  41 ALA  41 41  41  ALA ALA A ? n 
A 1  42 HIS  42 42  42  HIS HIS A ? n 
A 1  43 CYS  43 43  43  CYS CYS A ? n 
A 1  44 ASP  44 44  44  ASP ASP A ? n 
A 1  45 ARG  45 45  45  ARG ARG A ? n 
A 1  46 GLY  46 46  46  GLY GLY A ? n 
A 1  47 ASN  47 47  47  ASN ASN A ? n 
A 1  48 ILE  48 48  48  ILE ILE A ? n 
A 1  49 VAL  49 49  49  VAL VAL A ? n 
A 1  50 ILE  50 50  50  ILE ILE A ? n 
A 1  51 PHE  51 51  51  PHE PHE A ? n 
A 1  52 LEU  52 52  52  LEU LEU A ? n 
A 1  53 GLY  53 53  53  GLY GLY A ? n 
A 1  54 VAL  54 54  54  VAL VAL A ? n 
A 1  55 HIS  55 55  55  HIS HIS A ? n 
A 1  56 SER  56 56  56  SER SER A ? n 
A 1  57 LEU  57 57  57  LEU LEU A ? n 
A 1  58 LYS  58 58  58  LYS LYS A ? n 
A 1  59 GLY  59 59  59  GLY GLY A ? n 
A 1  60 LEU  60 60  60  LEU LEU A ? n 
A 1  61 ASN  61 61  61  ASN ASN A ? n 
A 1  62 LYS  62 62  62  LYS LYS A ? n 
A 1  63 ASP  63 63  63  ASP ASP A ? n 
A 1  64 GLU  64 64  64  GLU GLU A ? n 
A 1  65 PRO  65 65  65  PRO PRO A ? n 
A 1  66 THR  66 66  66  THR THR A ? n 
A 1  67 ARG  67 67  67  ARG ARG A ? n 
A 1  68 ILE  68 68  68  ILE ILE A ? n 
A 1  69 ALA  69 69  69  ALA ALA A ? n 
A 1  70 LYS  70 70  70  LYS LYS A ? n 
A 1  71 GLU  71 71  71  GLU GLU A ? n 
A 1  72 LYS  72 72  72  LYS LYS A ? n 
A 1  73 PHE  73 73  73  PHE PHE A ? n 
A 1  74 ILE  74 74  74  ILE ILE A ? n 
A 1  75 CYS  75 75  75  CYS CYS A ? n 
A 1  76 HIS  76 76  76  HIS HIS A ? n 
A 1  77 ASN  77 77  77  ASN ASN A ? n 
A 1  78 ARG  78 78  78  ARG ARG A ? n 
A 1  79 LYS  79 79  79  LYS LYS A ? n 
A 1  80 ASN  80 80  80  ASN ASN A ? n 
A 1  81 ASP  81 81  81  ASP ASP A ? n 
A 1  82 ASP  82 82  82  ASP ASP A ? n 
A 1  83 LYS  83 83  83  LYS LYS A ? n 
A 1  84 ASP  84 84  84  ASP ASP A ? n 
A 1  85 LYS  85 85  85  LYS LYS A ? n 
A 1  86 ASP  86 86  86  ASP ASP A ? n 
A 1  87 ILE  87 87  87  ILE ILE A ? n 
A 1  88 MET  88 88  88  MET MET A ? n 
A 1  89 LEU  89 89  89  LEU LEU A ? n 
A 1  90 ILE  90 90  90  ILE ILE A ? n 
A 1  91 ARG  91 91  91  ARG ARG A ? n 
A 1  92 LEU  92 92  92  LEU LEU A ? n 
A 1  93 ASP  93 93  93  ASP ASP A ? n 
A 1  94 SER  94 94  94  SER SER A ? n 
A 1  95 PRO  95 95  95  PRO PRO A ? n 
A 1  96 VAL  96 96  96  VAL VAL A ? n 
A 1  97 SER  97 97  97  SER SER A ? n 
A 1  98 ASN  98 98  98  ASN ASN A ? n 
A 1  99 SER  99 99  99  SER SER A ? n 
A 1 100 GLU 100 100 100 GLU GLU A ? n 
A 1 101 HIS 101 101 101 HIS HIS A ? n 
A 1 102 ILE 102 102 102 ILE ILE A ? n 
A 1 103 ALA 103 103 103 ALA ALA A ? n 
A 1 104 PRO 104 104 104 PRO PRO A ? n 
A 1 105 ILE 105 105 105 ILE ILE A ? n 
A 1 106 SER 106 106 106 SER SER A ? n 
A 1 107 LEU 107 107 107 LEU LEU A ? n 
A 1 108 PRO 108 108 108 PRO PRO A ? n 
A 1 109 SER 109 109 109 SER SER A ? n 
A 1 110 ASN 110 110 110 ASN ASN A ? n 
A 1 111 PRO 111 111 111 PRO PRO A ? n 
A 1 112 PRO 112 112 112 PRO PRO A ? n 
A 1 113 SER 113 113 113 SER SER A ? n 
A 1 114 VAL 114 114 114 VAL VAL A ? n 
A 1 115 GLY 115 115 115 GLY GLY A ? n 
A 1 116 THR 116 116 116 THR THR A ? n 
A 1 117 VAL 117 117 117 VAL VAL A ? n 
A 1 118 CYS 118 118 118 CYS CYS A ? n 
A 1 119 ARG 119 119 119 ARG ARG A ? n 
A 1 120 VAL 120 120 120 VAL VAL A ? n 
A 1 121 MET 121 121 121 MET MET A ? n 
A 1 122 GLY 122 122 122 GLY GLY A ? n 
A 1 123 TRP 123 123 123 TRP TRP A ? n 
A 1 124 GLY 124 124 124 GLY GLY A ? n 
A 1 125 SER 125 125 125 SER SER A ? n 
A 1 126 MET 126 126 126 MET MET A ? n 
A 1 127 THR 127 127 127 THR THR A ? n 
A 1 128 SER 128 128 128 SER SER A ? n 
A 1 129 PRO 129 129 129 PRO PRO A ? n 
A 1 130 ASN 130 130 130 ASN ASN A ? n 
A 1 131 VAL 131 131 131 VAL VAL A ? n 
A 1 132 THR 132 132 132 THR THR A ? n 
A 1 133 PHE 133 133 133 PHE PHE A ? n 
A 1 134 PRO 134 134 134 PRO PRO A ? n 
A 1 135 GLY 135 135 135 GLY GLY A ? n 
A 1 136 VAL 136 136 136 VAL VAL A ? n 
A 1 137 PRO 137 137 137 PRO PRO A ? n 
A 1 138 HIS 138 138 138 HIS HIS A ? n 
A 1 139 CYS 139 139 139 CYS CYS A ? n 
A 1 140 ALA 140 140 140 ALA ALA A ? n 
A 1 141 ASN 141 141 141 ASN ASN A ? n 
A 1 142 ILE 142 142 142 ILE ILE A ? n 
A 1 143 ASN 143 143 143 ASN ASN A ? n 
A 1 144 ILE 144 144 144 ILE ILE A ? n 
A 1 145 PHE 145 145 145 PHE PHE A ? n 
A 1 146 ASP 146 146 146 ASP ASP A ? n 
A 1 147 TYR 147 147 147 TYR TYR A ? n 
A 1 148 GLU 148 148 148 GLU GLU A ? n 
A 1 149 GLU 149 149 149 GLU GLU A ? n 
A 1 150 CYS 150 150 150 CYS CYS A ? n 
A 1 151 ARG 151 151 151 ARG ARG A ? n 
A 1 152 ALA 152 152 152 ALA ALA A ? n 
A 1 153 ALA 153 153 153 ALA ALA A ? n 
A 1 154 LYS 154 154 154 LYS LYS A ? n 
A 1 155 PRO 155 155 155 PRO PRO A ? n 
A 1 156 GLU 156 156 156 GLU GLU A ? n 
A 1 157 PRO 157 157 157 PRO PRO A ? n 
A 1 158 GLU 158 158 158 GLU GLU A ? n 
A 1 159 ILE 159 159 159 ILE ILE A ? n 
A 1 160 SER 160 160 160 SER SER A ? n 
A 1 161 ARG 161 161 161 ARG ARG A ? n 
A 1 162 THR 162 162 162 THR THR A ? n 
A 1 163 LEU 163 163 163 LEU LEU A ? n 
A 1 164 CYS 164 164 164 CYS CYS A ? n 
A 1 165 ALA 165 165 165 ALA ALA A ? n 
A 1 166 GLY 166 166 166 GLY GLY A ? n 
A 1 167 ILE 167 167 167 ILE ILE A ? n 
A 1 168 LEU 168 168 168 LEU LEU A ? n 
A 1 169 GLU 169 169 169 GLU GLU A ? n 
A 1 170 GLY 170 170 170 GLY GLY A ? n 
A 1 171 GLY 171 171 171 GLY GLY A ? n 
A 1 172 LYS 172 172 172 LYS LYS A ? n 
A 1 173 GLY 173 173 173 GLY GLY A ? n 
A 1 174 SER 174 174 174 SER SER A ? n 
A 1 175 CYS 175 175 175 CYS CYS A ? n 
A 1 176 ASP 176 176 176 ASP ASP A ? n 
A 1 177 GLY 177 177 177 GLY GLY A ? n 
A 1 178 ASP 178 178 178 ASP ASP A ? n 
A 1 179 SER 179 179 179 SER SER A ? n 
A 1 180 GLY 180 180 180 GLY GLY A ? n 
A 1 181 GLY 181 181 181 GLY GLY A ? n 
A 1 182 PRO 182 182 182 PRO PRO A ? n 
A 1 183 LEU 183 183 183 LEU LEU A ? n 
A 1 184 ILE 184 184 184 ILE ILE A ? n 
A 1 185 CYS 185 185 185 CYS CYS A ? n 
A 1 186 ASN 186 186 186 ASN ASN A ? n 
A 1 187 GLY 187 187 187 GLY GLY A ? n 
A 1 188 GLU 188 188 188 GLU GLU A ? n 
A 1 189 ILE 189 189 189 ILE ILE A ? n 
A 1 190 GLN 190 190 190 GLN GLN A ? n 
A 1 191 GLY 191 191 191 GLY GLY A ? n 
A 1 192 ILE 192 192 192 ILE ILE A ? n 
A 1 193 VAL 193 193 193 VAL VAL A ? n 
A 1 194 SER 194 194 194 SER SER A ? n 
A 1 195 TRP 195 195 195 TRP TRP A ? n 
A 1 196 GLY 196 196 196 GLY GLY A ? n 
A 1 197 GLY 197 197 197 GLY GLY A ? n 
A 1 198 ASP 198 198 198 ASP ASP A ? n 
A 1 199 ILE 199 199 199 ILE ILE A ? n 
A 1 200 CYS 200 200 200 CYS CYS A ? n 
A 1 201 ALA 201 201 201 ALA ALA A ? n 
A 1 202 GLN 202 202 202 GLN GLN A ? n 
A 1 203 PRO 203 203 203 PRO PRO A ? n 
A 1 204 HIS 204 204 204 HIS HIS A ? n 
A 1 205 GLU 205 205 205 GLU GLU A ? n 
A 1 206 PRO 206 206 206 PRO PRO A ? n 
A 1 207 GLY 207 207 207 GLY GLY A ? n 
A 1 208 HIS 208 208 208 HIS HIS A ? n 
A 1 209 TYR 209 209 209 TYR TYR A ? n 
A 1 210 THR 210 210 210 THR THR A ? n 
A 1 211 LYS 211 211 211 LYS LYS A ? n 
A 1 212 VAL 212 212 212 VAL VAL A ? n 
A 1 213 PHE 213 213 213 PHE PHE A ? n 
A 1 214 TYR 214 214 214 TYR TYR A ? n 
A 1 215 TYR 215 215 215 TYR TYR A ? n 
A 1 216 ILE 216 216 216 ILE ILE A ? n 
A 1 217 ASP 217 217 217 ASP ASP A ? n 
A 1 218 TRP 218 218 218 TRP TRP A ? n 
A 1 219 ILE 219 219 219 ILE ILE A ? n 
A 1 220 LYS 220 220 220 LYS LYS A ? n 
A 1 221 ASN 221 221 221 ASN ASN A ? n 
A 1 222 ILE 222 222 222 ILE ILE A ? n 
A 1 223 ILE 223 223 223 ILE ILE A ? n 
A 1 224 ALA 224 224 224 ALA ALA A ? n 
A 1 225 GLY 225 225 225 GLY GLY A ? n 
A 1 226 ASN 226 226 226 ASN ASN A ? n 
# 
loop_
_atom_site.group_PDB 
_atom_site.id 
_atom_site.type_symbol 
_atom_site.label_atom_id 
_atom_site.label_alt_id 
_atom_site.label_comp_id 
_atom_site.label_asym_id 
_atom_site.label_entity_id 
_atom_site.label_seq_id 
_atom_site.pdbx_PDB_ins_code 
_atom_site.Cartn_x 
_atom_site.Cartn_y 
_atom_site.Cartn_z 
_atom_site.occupancy 
_atom_site.B_iso_or_equiv 
_atom_site.pdbx_formal_charge 
_atom_site.auth_seq_id 
_atom_site.auth_comp_id 
_atom_site.auth_asym_id 
_atom_site.auth_atom_id 
_atom_site.pdbx_PDB_model_num 
ATOM 1    N N   ? LEU A 1   1 ?  -1.081   9.654  -8.412 1.000 71.490 ? 1   LEU A N   1 
ATOM 2    C CA  ? LEU A 1   1 ?  -1.509   8.495  -9.188 1.000 71.490 ? 1   LEU A CA  1 
ATOM 3    C C   ? LEU A 1   1 ?  -0.341   7.903  -9.969 1.000 71.490 ? 1   LEU A C   1 
ATOM 4    C CB  ? LEU A 1   1 ?  -2.638   8.878 -10.147 1.000 71.490 ? 1   LEU A CB  1 
ATOM 5    O O   ? LEU A 1   1 ?   0.716   8.527 -10.083 1.000 71.490 ? 1   LEU A O   1 
ATOM 6    C CG  ? LEU A 1   1 ?  -4.045   8.934  -9.550 1.000 71.490 ? 1   LEU A CG  1 
ATOM 7    C CD1 ? LEU A 1   1 ?  -4.838  10.082 -10.167 1.000 71.490 ? 1   LEU A CD1 1 
ATOM 8    C CD2 ? LEU A 1   1 ?  -4.767   7.607  -9.757 1.000 71.490 ? 1   LEU A CD2 1 
ATOM 9    N N   ? VAL A 1   2 ?  -0.348   6.792 -10.297 1.000 86.910 ? 2   VAL A N   1 
ATOM 10   C CA  ? VAL A 1   2 ?   0.709   6.063 -10.990 1.000 86.910 ? 2   VAL A CA  1 
ATOM 11   C C   ? VAL A 1   2 ?   0.983   6.713 -12.344 1.000 86.910 ? 2   VAL A C   1 
ATOM 12   C CB  ? VAL A 1   2 ?   0.342   4.574 -11.178 1.000 86.910 ? 2   VAL A CB  1 
ATOM 13   O O   ? VAL A 1   2 ?   0.094   6.790 -13.195 1.000 86.910 ? 2   VAL A O   1 
ATOM 14   C CG1 ? VAL A 1   2 ?   1.433   3.843 -11.958 1.000 86.910 ? 2   VAL A CG1 1 
ATOM 15   C CG2 ? VAL A 1   2 ?   0.111   3.907  -9.824 1.000 86.910 ? 2   VAL A CG2 1 
ATOM 16   N N   ? VAL A 1   3 ?   2.114   7.502 -12.489 1.000 90.760 ? 3   VAL A N   1 
ATOM 17   C CA  ? VAL A 1   3 ?   2.522   8.110 -13.752 1.000 90.760 ? 3   VAL A CA  1 
ATOM 18   C C   ? VAL A 1   3 ?   2.649   7.033 -14.827 1.000 90.760 ? 3   VAL A C   1 
ATOM 19   C CB  ? VAL A 1   3 ?   3.854   8.879 -13.608 1.000 90.760 ? 3   VAL A CB  1 
ATOM 20   O O   ? VAL A 1   3 ?   3.253   5.983 -14.594 1.000 90.760 ? 3   VAL A O   1 
ATOM 21   C CG1 ? VAL A 1   3 ?   4.314   9.421 -14.960 1.000 90.760 ? 3   VAL A CG1 1 
ATOM 22   C CG2 ? VAL A 1   3 ?   3.707  10.014 -12.596 1.000 90.760 ? 3   VAL A CG2 1 
ATOM 23   N N   ? GLY A 1   4 ?   2.045   7.337 -16.031 1.000 89.460 ? 4   GLY A N   1 
ATOM 24   C CA  ? GLY A 1   4 ?   2.205   6.401 -17.132 1.000 89.460 ? 4   GLY A CA  1 
ATOM 25   C C   ? GLY A 1   4 ?   1.275   5.206 -17.039 1.000 89.460 ? 4   GLY A C   1 
ATOM 26   O O   ? GLY A 1   4 ?   1.417   4.242 -17.794 1.000 89.460 ? 4   GLY A O   1 
ATOM 27   N N   ? GLY A 1   5 ?   0.294   5.202 -15.981 1.000 91.140 ? 5   GLY A N   1 
ATOM 28   C CA  ? GLY A 1   5 ?  -0.722   4.172 -15.836 1.000 91.140 ? 5   GLY A CA  1 
ATOM 29   C C   ? GLY A 1   5 ?  -2.049   4.548 -16.468 1.000 91.140 ? 5   GLY A C   1 
ATOM 30   O O   ? GLY A 1   5 ?  -2.180   5.626 -17.052 1.000 91.140 ? 5   GLY A O   1 
ATOM 31   N N   ? ASP A 1   6 ?  -3.033   3.655 -16.425 1.000 92.690 ? 6   ASP A N   1 
ATOM 32   C CA  ? ASP A 1   6 ?  -4.407   3.838 -16.884 1.000 92.690 ? 6   ASP A CA  1 
ATOM 33   C C   ? ASP A 1   6 ?  -5.401   3.602 -15.750 1.000 92.690 ? 6   ASP A C   1 
ATOM 34   C CB  ? ASP A 1   6 ?  -4.711   2.901 -18.054 1.000 92.690 ? 6   ASP A CB  1 
ATOM 35   O O   ? ASP A 1   6 ?  -5.040   3.061 -14.703 1.000 92.690 ? 6   ASP A O   1 
ATOM 36   C CG  ? ASP A 1   6 ?  -3.778   3.103 -19.235 1.000 92.690 ? 6   ASP A CG  1 
ATOM 37   O OD1 ? ASP A 1   6 ?  -3.617   4.254 -19.695 1.000 92.690 ? 6   ASP A OD1 1 
ATOM 38   O OD2 ? ASP A 1   6 ?  -3.200   2.102 -19.711 1.000 92.690 ? 6   ASP A OD2 1 
ATOM 39   N N   ? GLU A 1   7 ?  -6.569   4.145 -16.002 1.000 93.480 ? 7   GLU A N   1 
ATOM 40   C CA  ? GLU A 1   7 ?  -7.626   3.872 -15.034 1.000 93.480 ? 7   GLU A CA  1 
ATOM 41   C C   ? GLU A 1   7 ?  -7.695   2.385 -14.697 1.000 93.480 ? 7   GLU A C   1 
ATOM 42   C CB  ? GLU A 1   7 ?  -8.979   4.354 -15.564 1.000 93.480 ? 7   GLU A CB  1 
ATOM 43   O O   ? GLU A 1   7 ?  -7.653   1.538 -15.591 1.000 93.480 ? 7   GLU A O   1 
ATOM 44   C CG  ? GLU A 1   7 ?  -9.095   5.868 -15.666 1.000 93.480 ? 7   GLU A CG  1 
ATOM 45   C CD  ? GLU A 1   7 ? -10.485   6.337 -16.066 1.000 93.480 ? 7   GLU A CD  1 
ATOM 46   O OE1 ? GLU A 1   7 ? -10.687   7.561 -16.234 1.000 93.480 ? 7   GLU A OE1 1 
ATOM 47   O OE2 ? GLU A 1   7 ? -11.379   5.474 -16.212 1.000 93.480 ? 7   GLU A OE2 1 
ATOM 48   N N   ? CYS A 1   8 ?  -7.642   2.137 -13.298 1.000 91.920 ? 8   CYS A N   1 
ATOM 49   C CA  ? CYS A 1   8 ?  -7.772   0.755 -12.848 1.000 91.920 ? 8   CYS A CA  1 
ATOM 50   C C   ? CYS A 1   8 ?  -9.136   0.187 -13.218 1.000 91.920 ? 8   CYS A C   1 
ATOM 51   C CB  ? CYS A 1   8 ?  -7.564   0.663 -11.337 1.000 91.920 ? 8   CYS A CB  1 
ATOM 52   O O   ? CYS A 1   8 ? -10.146   0.890 -13.150 1.000 91.920 ? 8   CYS A O   1 
ATOM 53   S SG  ? CYS A 1   8 ?  -5.908   1.146 -10.799 1.000 91.920 ? 8   CYS A SG  1 
ATOM 54   N N   ? ASN A 1   9 ?  -9.126  -1.085 -13.594 1.000 88.570 ? 9   ASN A N   1 
ATOM 55   C CA  ? ASN A 1   9 ? -10.377  -1.819 -13.746 1.000 88.570 ? 9   ASN A CA  1 
ATOM 56   C C   ? ASN A 1   9 ? -11.137  -1.911 -12.425 1.000 88.570 ? 9   ASN A C   1 
ATOM 57   C CB  ? ASN A 1   9 ? -10.114  -3.219 -14.305 1.000 88.570 ? 9   ASN A CB  1 
ATOM 58   O O   ? ASN A 1   9 ? -10.555  -2.241 -11.391 1.000 88.570 ? 9   ASN A O   1 
ATOM 59   C CG  ? ASN A 1   9 ? -11.391  -3.964 -14.639 1.000 88.570 ? 9   ASN A CG  1 
ATOM 60   N ND2 ? ASN A 1   9 ? -11.545  -4.341 -15.902 1.000 88.570 ? 9   ASN A ND2 1 
ATOM 61   O OD1 ? ASN A 1   9 ? -12.233  -4.199 -13.768 1.000 88.570 ? 9   ASN A OD1 1 
ATOM 62   N N   ? ILE A 1  10 ? -12.443  -1.613 -12.410 1.000 83.230 ? 10  ILE A N   1 
ATOM 63   C CA  ? ILE A 1  10 ? -13.262  -1.572 -11.203 1.000 83.230 ? 10  ILE A CA  1 
ATOM 64   C C   ? ILE A 1  10 ? -13.209  -2.925 -10.497 1.000 83.230 ? 10  ILE A C   1 
ATOM 65   C CB  ? ILE A 1  10 ? -14.725  -1.193 -11.526 1.000 83.230 ? 10  ILE A CB  1 
ATOM 66   O O   ? ILE A 1  10 ? -13.297  -2.995  -9.269 1.000 83.230 ? 10  ILE A O   1 
ATOM 67   C CG1 ? ILE A 1  10 ? -15.504  -0.924 -10.233 1.000 83.230 ? 10  ILE A CG1 1 
ATOM 68   C CG2 ? ILE A 1  10 ? -15.398  -2.292 -12.353 1.000 83.230 ? 10  ILE A CG2 1 
ATOM 69   C CD1 ? ILE A 1  10 ? -16.841  -0.227 -10.449 1.000 83.230 ? 10  ILE A CD1 1 
ATOM 70   N N   ? ASN A 1  11 ? -12.947  -3.978 -11.137 1.000 82.920 ? 11  ASN A N   1 
ATOM 71   C CA  ? ASN A 1  11 ? -12.932  -5.320 -10.565 1.000 82.920 ? 11  ASN A CA  1 
ATOM 72   C C   ? ASN A 1  11 ? -11.541  -5.701 -10.065 1.000 82.920 ? 11  ASN A C   1 
ATOM 73   C CB  ? ASN A 1  11 ? -13.428  -6.345 -11.586 1.000 82.920 ? 11  ASN A CB  1 
ATOM 74   O O   ? ASN A 1  11 ? -11.383  -6.697  -9.358 1.000 82.920 ? 11  ASN A O   1 
ATOM 75   C CG  ? ASN A 1  11 ? -14.890  -6.155 -11.942 1.000 82.920 ? 11  ASN A CG  1 
ATOM 76   N ND2 ? ASN A 1  11 ? -15.224  -6.363 -13.210 1.000 82.920 ? 11  ASN A ND2 1 
ATOM 77   O OD1 ? ASN A 1  11 ? -15.712  -5.824 -11.084 1.000 82.920 ? 11  ASN A OD1 1 
ATOM 78   N N   ? GLU A 1  12 ? -10.542  -4.989 -10.406 1.000 83.480 ? 12  GLU A N   1 
ATOM 79   C CA  ? GLU A 1  12 ?  -9.145  -5.300 -10.117 1.000 83.480 ? 12  GLU A CA  1 
ATOM 80   C C   ? GLU A 1  12 ?  -8.659  -4.554  -8.878 1.000 83.480 ? 12  GLU A C   1 
ATOM 81   C CB  ? GLU A 1  12 ?  -8.259  -4.959 -11.318 1.000 83.480 ? 12  GLU A CB  1 
ATOM 82   O O   ? GLU A 1  12 ?  -7.542  -4.782  -8.408 1.000 83.480 ? 12  GLU A O   1 
ATOM 83   C CG  ? GLU A 1  12 ?  -8.472  -5.871 -12.517 1.000 83.480 ? 12  GLU A CG  1 
ATOM 84   C CD  ? GLU A 1  12 ?  -7.567  -5.536 -13.693 1.000 83.480 ? 12  GLU A CD  1 
ATOM 85   O OE1 ? GLU A 1  12 ?  -7.549  -6.303 -14.682 1.000 83.480 ? 12  GLU A OE1 1 
ATOM 86   O OE2 ? GLU A 1  12 ?  -6.871  -4.499 -13.624 1.000 83.480 ? 12  GLU A OE2 1 
ATOM 87   N N   ? HIS A 1  13 ?  -9.517  -3.726  -8.120 1.000 88.990 ? 13  HIS A N   1 
ATOM 88   C CA  ? HIS A 1  13 ?  -9.073  -2.906  -6.998 1.000 88.990 ? 13  HIS A CA  1 
ATOM 89   C C   ? HIS A 1  13 ?  -9.859  -3.233  -5.733 1.000 88.990 ? 13  HIS A C   1 
ATOM 90   C CB  ? HIS A 1  13 ?  -9.210  -1.420  -7.333 1.000 88.990 ? 13  HIS A CB  1 
ATOM 91   O O   ? HIS A 1  13 ? -10.007  -2.382  -4.852 1.000 88.990 ? 13  HIS A O   1 
ATOM 92   C CG  ? HIS A 1  13 ? -10.609  -1.005  -7.659 1.000 88.990 ? 13  HIS A CG  1 
ATOM 93   C CD2 ? HIS A 1  13 ? -11.237  -0.853  -8.848 1.000 88.990 ? 13  HIS A CD2 1 
ATOM 94   N ND1 ? HIS A 1  13 ? -11.536  -0.688  -6.689 1.000 88.990 ? 13  HIS A ND1 1 
ATOM 95   C CE1 ? HIS A 1  13 ? -12.677  -0.359  -7.271 1.000 88.990 ? 13  HIS A CE1 1 
ATOM 96   N NE2 ? HIS A 1  13 ? -12.523  -0.450  -8.580 1.000 88.990 ? 13  HIS A NE2 1 
ATOM 97   N N   ? ARG A 1  14 ? -10.273  -4.319  -5.627 1.000 93.240 ? 14  ARG A N   1 
ATOM 98   C CA  ? ARG A 1  14 ? -11.199  -4.706  -4.567 1.000 93.240 ? 14  ARG A CA  1 
ATOM 99   C C   ? ARG A 1  14 ? -10.527  -4.635  -3.200 1.000 93.240 ? 14  ARG A C   1 
ATOM 100  C CB  ? ARG A 1  14 ? -11.740  -6.116  -4.813 1.000 93.240 ? 14  ARG A CB  1 
ATOM 101  O O   ? ARG A 1  14 ? -11.205  -4.578  -2.172 1.000 93.240 ? 14  ARG A O   1 
ATOM 102  C CG  ? ARG A 1  14 ? -12.630  -6.229  -6.041 1.000 93.240 ? 14  ARG A CG  1 
ATOM 103  C CD  ? ARG A 1  14 ? -13.021  -7.673  -6.322 1.000 93.240 ? 14  ARG A CD  1 
ATOM 104  N NE  ? ARG A 1  14 ? -13.814  -8.238  -5.234 1.000 93.240 ? 14  ARG A NE  1 
ATOM 105  N NH1 ? ARG A 1  14 ? -13.605 -10.427  -5.941 1.000 93.240 ? 14  ARG A NH1 1 
ATOM 106  N NH2 ? ARG A 1  14 ? -14.807  -9.939  -4.051 1.000 93.240 ? 14  ARG A NH2 1 
ATOM 107  C CZ  ? ARG A 1  14 ? -14.074  -9.534  -5.078 1.000 93.240 ? 14  ARG A CZ  1 
ATOM 108  N N   ? SER A 1  15 ?  -9.185  -4.644  -3.176 1.000 95.240 ? 15  SER A N   1 
ATOM 109  C CA  ? SER A 1  15 ?  -8.443  -4.553  -1.923 1.000 95.240 ? 15  SER A CA  1 
ATOM 110  C C   ? SER A 1  15 ?  -7.920  -3.139  -1.691 1.000 95.240 ? 15  SER A C   1 
ATOM 111  C CB  ? SER A 1  15 ?  -7.278  -5.544  -1.916 1.000 95.240 ? 15  SER A CB  1 
ATOM 112  O O   ? SER A 1  15 ?  -7.395  -2.834  -0.618 1.000 95.240 ? 15  SER A O   1 
ATOM 113  O OG  ? SER A 1  15 ?  -6.386  -5.279  -2.984 1.000 95.240 ? 15  SER A OG  1 
ATOM 114  N N   ? LEU A 1  16 ?  -8.048  -2.281  -2.701 1.000 95.380 ? 16  LEU A N   1 
ATOM 115  C CA  ? LEU A 1  16 ?  -7.516  -0.924  -2.647 1.000 95.380 ? 16  LEU A CA  1 
ATOM 116  C C   ? LEU A 1  16 ?  -8.368  -0.043  -1.739 1.000 95.380 ? 16  LEU A C   1 
ATOM 117  C CB  ? LEU A 1  16 ?  -7.450  -0.317  -4.050 1.000 95.380 ? 16  LEU A CB  1 
ATOM 118  O O   ? LEU A 1  16 ?  -9.595  -0.025  -1.857 1.000 95.380 ? 16  LEU A O   1 
ATOM 119  C CG  ? LEU A 1  16 ?  -6.825   1.075  -4.159 1.000 95.380 ? 16  LEU A CG  1 
ATOM 120  C CD1 ? LEU A 1  16 ?  -5.357   1.030  -3.749 1.000 95.380 ? 16  LEU A CD1 1 
ATOM 121  C CD2 ? LEU A 1  16 ?  -6.974   1.620  -5.575 1.000 95.380 ? 16  LEU A CD2 1 
ATOM 122  N N   ? ALA A 1  17 ?  -7.730   0.684  -0.834 1.000 94.580 ? 17  ALA A N   1 
ATOM 123  C CA  ? ALA A 1  17 ?  -8.377   1.616   0.085 1.000 94.580 ? 17  ALA A CA  1 
ATOM 124  C C   ? ALA A 1  17 ?  -7.880   3.042  -0.139 1.000 94.580 ? 17  ALA A C   1 
ATOM 125  C CB  ? ALA A 1  17 ?  -8.134   1.193   1.532 1.000 94.580 ? 17  ALA A CB  1 
ATOM 126  O O   ? ALA A 1  17 ?  -6.712   3.252  -0.475 1.000 94.580 ? 17  ALA A O   1 
ATOM 127  N N   ? LEU A 1  18 ?  -8.816   3.952  -0.049 1.000 93.540 ? 18  LEU A N   1 
ATOM 128  C CA  ? LEU A 1  18 ?  -8.470   5.368   0.009 1.000 93.540 ? 18  LEU A CA  1 
ATOM 129  C C   ? LEU A 1  18 ?  -8.393   5.850   1.454 1.000 93.540 ? 18  LEU A C   1 
ATOM 130  C CB  ? LEU A 1  18 ?  -9.494   6.202  -0.766 1.000 93.540 ? 18  LEU A CB  1 
ATOM 131  O O   ? LEU A 1  18 ?  -9.391   5.816   2.178 1.000 93.540 ? 18  LEU A O   1 
ATOM 132  C CG  ? LEU A 1  18 ?  -9.291   7.718  -0.741 1.000 93.540 ? 18  LEU A CG  1 
ATOM 133  C CD1 ? LEU A 1  18 ?  -8.004   8.092  -1.468 1.000 93.540 ? 18  LEU A CD1 1 
ATOM 134  C CD2 ? LEU A 1  18 ? -10.489   8.428  -1.364 1.000 93.540 ? 18  LEU A CD2 1 
ATOM 135  N N   ? VAL A 1  19 ?  -7.192   6.229   1.804 1.000 93.800 ? 19  VAL A N   1 
ATOM 136  C CA  ? VAL A 1  19 ?  -6.944   6.727   3.153 1.000 93.800 ? 19  VAL A CA  1 
ATOM 137  C C   ? VAL A 1  19 ?  -6.936   8.254   3.147 1.000 93.800 ? 19  VAL A C   1 
ATOM 138  C CB  ? VAL A 1  19 ?  -5.610   6.190   3.720 1.000 93.800 ? 19  VAL A CB  1 
ATOM 139  O O   ? VAL A 1  19 ?  -6.020   8.875   2.602 1.000 93.800 ? 19  VAL A O   1 
ATOM 140  C CG1 ? VAL A 1  19 ?  -5.385   6.698   5.143 1.000 93.800 ? 19  VAL A CG1 1 
ATOM 141  C CG2 ? VAL A 1  19 ?  -5.594   4.663   3.686 1.000 93.800 ? 19  VAL A CG2 1 
ATOM 142  N N   ? TYR A 1  20 ?  -8.029   8.753   3.704 1.000 91.090 ? 20  TYR A N   1 
ATOM 143  C CA  ? TYR A 1  20 ?  -8.185  10.202   3.778 1.000 91.090 ? 20  TYR A CA  1 
ATOM 144  C C   ? TYR A 1  20 ?  -7.826  10.719   5.166 1.000 91.090 ? 20  TYR A C   1 
ATOM 145  C CB  ? TYR A 1  20 ?  -9.619  10.607   3.425 1.000 91.090 ? 20  TYR A CB  1 
ATOM 146  O O   ? TYR A 1  20 ?  -8.408  10.290   6.165 1.000 91.090 ? 20  TYR A O   1 
ATOM 147  C CG  ? TYR A 1  20 ?  -9.817  12.098   3.307 1.000 91.090 ? 20  TYR A CG  1 
ATOM 148  C CD1 ? TYR A 1  20 ? -10.418  12.824   4.333 1.000 91.090 ? 20  TYR A CD1 1 
ATOM 149  C CD2 ? TYR A 1  20 ?  -9.405  12.784   2.169 1.000 91.090 ? 20  TYR A CD2 1 
ATOM 150  C CE1 ? TYR A 1  20 ? -10.605  14.199   4.227 1.000 91.090 ? 20  TYR A CE1 1 
ATOM 151  C CE2 ? TYR A 1  20 ?  -9.587  14.159   2.053 1.000 91.090 ? 20  TYR A CE2 1 
ATOM 152  O OH  ? TYR A 1  20 ? -10.368  16.217   2.976 1.000 91.090 ? 20  TYR A OH  1 
ATOM 153  C CZ  ? TYR A 1  20 ? -10.186  14.856   3.086 1.000 91.090 ? 20  TYR A CZ  1 
ATOM 154  N N   ? ILE A 1  21 ?  -6.907  11.675   5.181 1.000 87.580 ? 21  ILE A N   1 
ATOM 155  C CA  ? ILE A 1  21 ?  -6.442  12.304   6.412 1.000 87.580 ? 21  ILE A CA  1 
ATOM 156  C C   ? ILE A 1  21 ?  -7.026  13.711   6.525 1.000 87.580 ? 21  ILE A C   1 
ATOM 157  C CB  ? ILE A 1  21 ?  -4.899  12.358   6.472 1.000 87.580 ? 21  ILE A CB  1 
ATOM 158  O O   ? ILE A 1  21 ?  -6.849  14.537   5.626 1.000 87.580 ? 21  ILE A O   1 
ATOM 159  C CG1 ? ILE A 1  21 ?  -4.308  10.956   6.287 1.000 87.580 ? 21  ILE A CG1 1 
ATOM 160  C CG2 ? ILE A 1  21 ?  -4.431  12.980   7.790 1.000 87.580 ? 21  ILE A CG2 1 
ATOM 161  C CD1 ? ILE A 1  21 ?  -2.820  10.949   5.966 1.000 87.580 ? 21  ILE A CD1 1 
ATOM 162  N N   ? THR A 1  22 ?  -7.775  14.029   7.550 1.000 81.610 ? 22  THR A N   1 
ATOM 163  C CA  ? THR A 1  22 ?  -8.625  15.194   7.768 1.000 81.610 ? 22  THR A CA  1 
ATOM 164  C C   ? THR A 1  22 ?  -7.804  16.479   7.716 1.000 81.610 ? 22  THR A C   1 
ATOM 165  C CB  ? THR A 1  22 ?  -9.359  15.105   9.119 1.000 81.610 ? 22  THR A CB  1 
ATOM 166  O O   ? THR A 1  22 ?  -8.352  17.563   7.505 1.000 81.610 ? 22  THR A O   1 
ATOM 167  C CG2 ? THR A 1  22 ? -10.399  13.990   9.107 1.000 81.610 ? 22  THR A CG2 1 
ATOM 168  O OG1 ? THR A 1  22 ?  -8.406  14.843  10.157 1.000 81.610 ? 22  THR A OG1 1 
ATOM 169  N N   ? SER A 1  23 ?  -6.439  16.420   7.593 1.000 80.960 ? 23  SER A N   1 
ATOM 170  C CA  ? SER A 1  23 ?  -5.542  17.562   7.454 1.000 80.960 ? 23  SER A CA  1 
ATOM 171  C C   ? SER A 1  23 ?  -5.265  17.873   5.987 1.000 80.960 ? 23  SER A C   1 
ATOM 172  C CB  ? SER A 1  23 ?  -4.225  17.302   8.186 1.000 80.960 ? 23  SER A CB  1 
ATOM 173  O O   ? SER A 1  23 ?  -4.449  18.742   5.674 1.000 80.960 ? 23  SER A O   1 
ATOM 174  O OG  ? SER A 1  23 ?  -3.571  16.163   7.654 1.000 80.960 ? 23  SER A OG  1 
ATOM 175  N N   ? GLY A 1  24 ?  -5.991  17.136   5.076 1.000 80.300 ? 24  GLY A N   1 
ATOM 176  C CA  ? GLY A 1  24 ?  -5.896  17.467   3.663 1.000 80.300 ? 24  GLY A CA  1 
ATOM 177  C C   ? GLY A 1  24 ?  -4.917  16.588   2.909 1.000 80.300 ? 24  GLY A C   1 
ATOM 178  O O   ? GLY A 1  24 ?  -4.591  16.863   1.752 1.000 80.300 ? 24  GLY A O   1 
ATOM 179  N N   ? PHE A 1  25 ?  -4.415  15.422   3.571 1.000 81.730 ? 25  PHE A N   1 
ATOM 180  C CA  ? PHE A 1  25 ?  -3.469  14.480   2.984 1.000 81.730 ? 25  PHE A CA  1 
ATOM 181  C C   ? PHE A 1  25 ?  -4.188  13.237   2.475 1.000 81.730 ? 25  PHE A C   1 
ATOM 182  C CB  ? PHE A 1  25 ?  -2.398  14.085   4.006 1.000 81.730 ? 25  PHE A CB  1 
ATOM 183  O O   ? PHE A 1  25 ?  -5.097  12.725   3.133 1.000 81.730 ? 25  PHE A O   1 
ATOM 184  C CG  ? PHE A 1  25 ?  -1.360  15.150   4.240 1.000 81.730 ? 25  PHE A CG  1 
ATOM 185  C CD1 ? PHE A 1  25 ?  -0.281  15.291   3.376 1.000 81.730 ? 25  PHE A CD1 1 
ATOM 186  C CD2 ? PHE A 1  25 ?  -1.465  16.012   5.324 1.000 81.730 ? 25  PHE A CD2 1 
ATOM 187  C CE1 ? PHE A 1  25 ?   0.680  16.276   3.590 1.000 81.730 ? 25  PHE A CE1 1 
ATOM 188  C CE2 ? PHE A 1  25 ?  -0.508  16.998   5.544 1.000 81.730 ? 25  PHE A CE2 1 
ATOM 189  C CZ  ? PHE A 1  25 ?   0.564  17.128   4.677 1.000 81.730 ? 25  PHE A CZ  1 
ATOM 190  N N   ? LEU A 1  26 ?  -3.766  12.784   1.302 1.000 89.170 ? 26  LEU A N   1 
ATOM 191  C CA  ? LEU A 1  26 ?  -4.308  11.579   0.683 1.000 89.170 ? 26  LEU A CA  1 
ATOM 192  C C   ? LEU A 1  26 ?  -3.242  10.492   0.585 1.000 89.170 ? 26  LEU A C   1 
ATOM 193  C CB  ? LEU A 1  26 ?  -4.862  11.893  -0.709 1.000 89.170 ? 26  LEU A CB  1 
ATOM 194  O O   ? LEU A 1  26 ?  -2.136  10.744   0.102 1.000 89.170 ? 26  LEU A O   1 
ATOM 195  C CG  ? LEU A 1  26 ?  -5.592  10.754  -1.421 1.000 89.170 ? 26  LEU A CG  1 
ATOM 196  C CD1 ? LEU A 1  26 ?  -7.008  10.607  -0.875 1.000 89.170 ? 26  LEU A CD1 1 
ATOM 197  C CD2 ? LEU A 1  26 ?  -5.616  10.993  -2.927 1.000 89.170 ? 26  LEU A CD2 1 
ATOM 198  N N   ? CYS A 1  27 ?  -3.649   9.273   1.121 1.000 93.760 ? 27  CYS A N   1 
ATOM 199  C CA  ? CYS A 1  27 ?  -2.817   8.084   0.977 1.000 93.760 ? 27  CYS A CA  1 
ATOM 200  C C   ? CYS A 1  27 ?  -3.629   6.912   0.437 1.000 93.760 ? 27  CYS A C   1 
ATOM 201  C CB  ? CYS A 1  27 ?  -2.186   7.705   2.316 1.000 93.760 ? 27  CYS A CB  1 
ATOM 202  O O   ? CYS A 1  27 ?  -4.861   6.938   0.470 1.000 93.760 ? 27  CYS A O   1 
ATOM 203  S SG  ? CYS A 1  27 ?  -0.876   8.829   2.848 1.000 93.760 ? 27  CYS A SG  1 
ATOM 204  N N   ? GLY A 1  28 ?  -2.853   6.011  -0.029 1.000 94.350 ? 28  GLY A N   1 
ATOM 205  C CA  ? GLY A 1  28 ?  -3.468   4.738  -0.367 1.000 94.350 ? 28  GLY A CA  1 
ATOM 206  C C   ? GLY A 1  28 ?  -3.389   3.720   0.755 1.000 94.350 ? 28  GLY A C   1 
ATOM 207  O O   ? GLY A 1  28 ?  -2.596   3.876   1.687 1.000 94.350 ? 28  GLY A O   1 
ATOM 208  N N   ? GLY A 1  29 ?  -4.213   2.703   0.715 1.000 95.970 ? 29  GLY A N   1 
ATOM 209  C CA  ? GLY A 1  29 ?  -4.218   1.567   1.622 1.000 95.970 ? 29  GLY A CA  1 
ATOM 210  C C   ? GLY A 1  29 ?  -4.631   0.270   0.953 1.000 95.970 ? 29  GLY A C   1 
ATOM 211  O O   ? GLY A 1  29 ?  -5.088   0.274  -0.192 1.000 95.970 ? 29  GLY A O   1 
ATOM 212  N N   ? THR A 1  30 ?  -4.374  -0.810   1.752 1.000 97.400 ? 30  THR A N   1 
ATOM 213  C CA  ? THR A 1  30 ?  -4.720  -2.126   1.226 1.000 97.400 ? 30  THR A CA  1 
ATOM 214  C C   ? THR A 1  30 ?  -5.454  -2.952   2.278 1.000 97.400 ? 30  THR A C   1 
ATOM 215  C CB  ? THR A 1  30 ?  -3.466  -2.886   0.755 1.000 97.400 ? 30  THR A CB  1 
ATOM 216  O O   ? THR A 1  30 ?  -4.961  -3.126   3.394 1.000 97.400 ? 30  THR A O   1 
ATOM 217  C CG2 ? THR A 1  30 ?  -3.841  -4.210   0.097 1.000 97.400 ? 30  THR A CG2 1 
ATOM 218  O OG1 ? THR A 1  30 ?  -2.752  -2.080  -0.190 1.000 97.400 ? 30  THR A OG1 1 
ATOM 219  N N   ? LEU A 1  31 ?  -6.676  -3.410   1.905 1.000 97.410 ? 31  LEU A N   1 
ATOM 220  C CA  ? LEU A 1  31 ?  -7.409  -4.337   2.760 1.000 97.410 ? 31  LEU A CA  1 
ATOM 221  C C   ? LEU A 1  31 ?  -6.766  -5.720   2.739 1.000 97.410 ? 31  LEU A C   1 
ATOM 222  C CB  ? LEU A 1  31 ?  -8.871  -4.434   2.316 1.000 97.410 ? 31  LEU A CB  1 
ATOM 223  O O   ? LEU A 1  31 ?  -6.712  -6.368   1.692 1.000 97.410 ? 31  LEU A O   1 
ATOM 224  C CG  ? LEU A 1  31 ?  -9.788  -5.294   3.186 1.000 97.410 ? 31  LEU A CG  1 
ATOM 225  C CD1 ? LEU A 1  31 ?  -9.978  -4.648   4.555 1.000 97.410 ? 31  LEU A CD1 1 
ATOM 226  C CD2 ? LEU A 1  31 ? -11.133  -5.507   2.499 1.000 97.410 ? 31  LEU A CD2 1 
ATOM 227  N N   ? ILE A 1  32 ?  -6.287  -6.265   3.914 1.000 97.410 ? 32  ILE A N   1 
ATOM 228  C CA  ? ILE A 1  32 ?  -5.545  -7.519   3.979 1.000 97.410 ? 32  ILE A CA  1 
ATOM 229  C C   ? ILE A 1  32 ?  -6.287  -8.511   4.872 1.000 97.410 ? 32  ILE A C   1 
ATOM 230  C CB  ? ILE A 1  32 ?  -4.108  -7.299   4.500 1.000 97.410 ? 32  ILE A CB  1 
ATOM 231  O O   ? ILE A 1  32 ?  -5.924  -9.688   4.938 1.000 97.410 ? 32  ILE A O   1 
ATOM 232  C CG1 ? ILE A 1  32 ?  -4.136  -6.643   5.885 1.000 97.410 ? 32  ILE A CG1 1 
ATOM 233  C CG2 ? ILE A 1  32 ?  -3.297  -6.456   3.511 1.000 97.410 ? 32  ILE A CG2 1 
ATOM 234  C CD1 ? ILE A 1  32 ?  -2.805  -6.693   6.622 1.000 97.410 ? 32  ILE A CD1 1 
ATOM 235  N N   ? HIS A 1  33 ?  -7.338  -7.982   5.539 1.000 96.530 ? 33  HIS A N   1 
ATOM 236  C CA  ? HIS A 1  33 ?  -8.230  -8.671   6.464 1.000 96.530 ? 33  HIS A CA  1 
ATOM 237  C C   ? HIS A 1  33 ?  -9.537  -7.905   6.643 1.000 96.530 ? 33  HIS A C   1 
ATOM 238  C CB  ? HIS A 1  33 ?  -7.548  -8.870   7.819 1.000 96.530 ? 33  HIS A CB  1 
ATOM 239  O O   ? HIS A 1  33 ?  -9.569  -6.681   6.498 1.000 96.530 ? 33  HIS A O   1 
ATOM 240  C CG  ? HIS A 1  33 ?  -8.306  -9.764   8.747 1.000 96.530 ? 33  HIS A CG  1 
ATOM 241  C CD2 ? HIS A 1  33 ?  -8.156 -11.078   9.037 1.000 96.530 ? 33  HIS A CD2 1 
ATOM 242  N ND1 ? HIS A 1  33 ?  -9.369  -9.321   9.505 1.000 96.530 ? 33  HIS A ND1 1 
ATOM 243  C CE1 ? HIS A 1  33 ?  -9.839 -10.327  10.223 1.000 96.530 ? 33  HIS A CE1 1 
ATOM 244  N NE2 ? HIS A 1  33 ?  -9.121 -11.404   9.957 1.000 96.530 ? 33  HIS A NE2 1 
ATOM 245  N N   ? PRO A 1  34 ? -10.693  -8.705   6.984 1.000 95.290 ? 34  PRO A N   1 
ATOM 246  C CA  ? PRO A 1  34 ? -11.974  -8.009   7.118 1.000 95.290 ? 34  PRO A CA  1 
ATOM 247  C C   ? PRO A 1  34 ? -11.911  -6.841   8.100 1.000 95.290 ? 34  PRO A C   1 
ATOM 248  C CB  ? PRO A 1  34 ? -12.918  -9.101   7.629 1.000 95.290 ? 34  PRO A CB  1 
ATOM 249  O O   ? PRO A 1  34 ? -12.718  -5.912   8.012 1.000 95.290 ? 34  PRO A O   1 
ATOM 250  C CG  ? PRO A 1  34 ? -12.382 -10.370   7.048 1.000 95.290 ? 34  PRO A CG  1 
ATOM 251  C CD  ? PRO A 1  34 ? -10.881 -10.310   7.074 1.000 95.290 ? 34  PRO A CD  1 
ATOM 252  N N   ? GLU A 1  35 ? -10.937  -6.804   8.956 1.000 96.080 ? 35  GLU A N   1 
ATOM 253  C CA  ? GLU A 1  35 ? -10.871  -5.774   9.988 1.000 96.080 ? 35  GLU A CA  1 
ATOM 254  C C   ? GLU A 1  35 ?  -9.612  -4.925   9.840 1.000 96.080 ? 35  GLU A C   1 
ATOM 255  C CB  ? GLU A 1  35 ? -10.919  -6.404  11.382 1.000 96.080 ? 35  GLU A CB  1 
ATOM 256  O O   ? GLU A 1  35 ?  -9.365  -4.024  10.645 1.000 96.080 ? 35  GLU A O   1 
ATOM 257  C CG  ? GLU A 1  35 ? -12.240  -7.090  11.701 1.000 96.080 ? 35  GLU A CG  1 
ATOM 258  C CD  ? GLU A 1  35 ? -12.298  -7.652  13.112 1.000 96.080 ? 35  GLU A CD  1 
ATOM 259  O OE1 ? GLU A 1  35 ? -12.941  -7.030  13.988 1.000 96.080 ? 35  GLU A OE1 1 
ATOM 260  O OE2 ? GLU A 1  35 ? -11.695  -8.724  13.345 1.000 96.080 ? 35  GLU A OE2 1 
ATOM 261  N N   ? TRP A 1  36 ?  -8.756  -5.255   8.817 1.000 97.430 ? 36  TRP A N   1 
ATOM 262  C CA  ? TRP A 1  36 ?  -7.451  -4.603   8.854 1.000 97.430 ? 36  TRP A CA  1 
ATOM 263  C C   ? TRP A 1  36 ?  -7.083  -4.046   7.483 1.000 97.430 ? 36  TRP A C   1 
ATOM 264  C CB  ? TRP A 1  36 ?  -6.374  -5.582   9.327 1.000 97.430 ? 36  TRP A CB  1 
ATOM 265  O O   ? TRP A 1  36 ?  -7.223  -4.732   6.468 1.000 97.430 ? 36  TRP A O   1 
ATOM 266  C CG  ? TRP A 1  36 ?  -6.499  -5.976  10.768 1.000 97.430 ? 36  TRP A CG  1 
ATOM 267  C CD1 ? TRP A 1  36 ?  -7.153  -7.067  11.270 1.000 97.430 ? 36  TRP A CD1 1 
ATOM 268  C CD2 ? TRP A 1  36 ?  -5.960  -5.278  11.895 1.000 97.430 ? 36  TRP A CD2 1 
ATOM 269  C CE2 ? TRP A 1  36 ?  -6.326  -6.003  13.050 1.000 97.430 ? 36  TRP A CE2 1 
ATOM 270  C CE3 ? TRP A 1  36 ?  -5.203  -4.108  12.039 1.000 97.430 ? 36  TRP A CE3 1 
ATOM 271  N NE1 ? TRP A 1  36 ?  -7.052  -7.089  12.642 1.000 97.430 ? 36  TRP A NE1 1 
ATOM 272  C CH2 ? TRP A 1  36 ?  -5.217  -4.448  14.448 1.000 97.430 ? 36  TRP A CH2 1 
ATOM 273  C CZ2 ? TRP A 1  36 ?  -5.958  -5.596  14.335 1.000 97.430 ? 36  TRP A CZ2 1 
ATOM 274  C CZ3 ? TRP A 1  36 ?  -4.838  -3.704  13.319 1.000 97.430 ? 36  TRP A CZ3 1 
ATOM 275  N N   ? VAL A 1  37 ?  -6.643  -2.759   7.475 1.000 97.760 ? 37  VAL A N   1 
ATOM 276  C CA  ? VAL A 1  37 ?  -6.061  -2.080   6.322 1.000 97.760 ? 37  VAL A CA  1 
ATOM 277  C C   ? VAL A 1  37 ?  -4.581  -1.803   6.578 1.000 97.760 ? 37  VAL A C   1 
ATOM 278  C CB  ? VAL A 1  37 ?  -6.802  -0.762   6.005 1.000 97.760 ? 37  VAL A CB  1 
ATOM 279  O O   ? VAL A 1  37 ?  -4.202  -1.385   7.674 1.000 97.760 ? 37  VAL A O   1 
ATOM 280  C CG1 ? VAL A 1  37 ?  -6.013   0.074   4.999 1.000 97.760 ? 37  VAL A CG1 1 
ATOM 281  C CG2 ? VAL A 1  37 ?  -8.206  -1.054   5.477 1.000 97.760 ? 37  VAL A CG2 1 
ATOM 282  N N   ? MET A 1  38 ?  -3.833  -2.158   5.532 1.000 97.650 ? 38  MET A N   1 
ATOM 283  C CA  ? MET A 1  38 ?  -2.399  -1.887   5.572 1.000 97.650 ? 38  MET A CA  1 
ATOM 284  C C   ? MET A 1  38 ?  -2.059  -0.633   4.772 1.000 97.650 ? 38  MET A C   1 
ATOM 285  C CB  ? MET A 1  38 ?  -1.610  -3.081   5.033 1.000 97.650 ? 38  MET A CB  1 
ATOM 286  O O   ? MET A 1  38 ?  -2.556  -0.448   3.660 1.000 97.650 ? 38  MET A O   1 
ATOM 287  C CG  ? MET A 1  38 ?  -0.102  -2.909   5.119 1.000 97.650 ? 38  MET A CG  1 
ATOM 288  S SD  ? MET A 1  38 ?   0.807  -4.444   4.689 1.000 97.650 ? 38  MET A SD  1 
ATOM 289  C CE  ? MET A 1  38 ?   0.270  -4.663   2.970 1.000 97.650 ? 38  MET A CE  1 
ATOM 290  N N   ? THR A 1  39 ?  -1.145   0.314   5.321 1.000 96.500 ? 39  THR A N   1 
ATOM 291  C CA  ? THR A 1  39 ?  -0.727   1.545   4.661 1.000 96.500 ? 39  THR A CA  1 
ATOM 292  C C   ? THR A 1  39 ?   0.663   1.965   5.131 1.000 96.500 ? 39  THR A C   1 
ATOM 293  C CB  ? THR A 1  39 ?  -1.727   2.687   4.922 1.000 96.500 ? 39  THR A CB  1 
ATOM 294  O O   ? THR A 1  39 ?   1.304   1.252   5.905 1.000 96.500 ? 39  THR A O   1 
ATOM 295  C CG2 ? THR A 1  39 ?  -1.662   3.154   6.373 1.000 96.500 ? 39  THR A CG2 1 
ATOM 296  O OG1 ? THR A 1  39 ?  -1.419   3.791   4.062 1.000 96.500 ? 39  THR A OG1 1 
ATOM 297  N N   ? ALA A 1  40 ?   1.171   3.012   4.571 1.000 94.230 ? 40  ALA A N   1 
ATOM 298  C CA  ? ALA A 1  40 ?   2.489   3.490   4.980 1.000 94.230 ? 40  ALA A CA  1 
ATOM 299  C C   ? ALA A 1  40 ?   2.414   4.235   6.310 1.000 94.230 ? 40  ALA A C   1 
ATOM 300  C CB  ? ALA A 1  40 ?   3.086   4.392   3.902 1.000 94.230 ? 40  ALA A CB  1 
ATOM 301  O O   ? ALA A 1  40 ?   1.468   4.986   6.556 1.000 94.230 ? 40  ALA A O   1 
ATOM 302  N N   ? ALA A 1  41 ?   3.445   4.049   7.130 1.000 92.590 ? 41  ALA A N   1 
ATOM 303  C CA  ? ALA A 1  41 ?   3.522   4.708   8.430 1.000 92.590 ? 41  ALA A CA  1 
ATOM 304  C C   ? ALA A 1  41 ?   3.590   6.225   8.273 1.000 92.590 ? 41  ALA A C   1 
ATOM 305  C CB  ? ALA A 1  41 ?   4.731   4.202   9.213 1.000 92.590 ? 41  ALA A CB  1 
ATOM 306  O O   ? ALA A 1  41 ?   3.068   6.966   9.109 1.000 92.590 ? 41  ALA A O   1 
ATOM 307  N N   ? HIS A 1  42 ?   4.244   6.656   7.247 1.000 89.390 ? 42  HIS A N   1 
ATOM 308  C CA  ? HIS A 1  42 ?   4.410   8.089   7.033 1.000 89.390 ? 42  HIS A CA  1 
ATOM 309  C C   ? HIS A 1  42 ?   3.088   8.747   6.653 1.000 89.390 ? 42  HIS A C   1 
ATOM 310  C CB  ? HIS A 1  42 ?   5.457   8.351   5.949 1.000 89.390 ? 42  HIS A CB  1 
ATOM 311  O O   ? HIS A 1  42 ?   2.996   9.975   6.590 1.000 89.390 ? 42  HIS A O   1 
ATOM 312  C CG  ? HIS A 1  42 ?   4.972   8.063   4.564 1.000 89.390 ? 42  HIS A CG  1 
ATOM 313  C CD2 ? HIS A 1  42 ?   4.262   8.821   3.695 1.000 89.390 ? 42  HIS A CD2 1 
ATOM 314  N ND1 ? HIS A 1  42 ?   5.206   6.863   3.927 1.000 89.390 ? 42  HIS A ND1 1 
ATOM 315  C CE1 ? HIS A 1  42 ?   4.660   6.897   2.723 1.000 89.390 ? 42  HIS A CE1 1 
ATOM 316  N NE2 ? HIS A 1  42 ?   4.081   8.074   2.557 1.000 89.390 ? 42  HIS A NE2 1 
ATOM 317  N N   ? CYS A 1  43 ?   2.066   7.995   6.531 1.000 91.710 ? 43  CYS A N   1 
ATOM 318  C CA  ? CYS A 1  43 ?   0.730   8.500   6.237 1.000 91.710 ? 43  CYS A CA  1 
ATOM 319  C C   ? CYS A 1  43 ?   0.020   8.940   7.511 1.000 91.710 ? 43  CYS A C   1 
ATOM 320  C CB  ? CYS A 1  43 ?  -0.100   7.434   5.522 1.000 91.710 ? 43  CYS A CB  1 
ATOM 321  O O   ? CYS A 1  43 ?  -1.064   9.523   7.453 1.000 91.710 ? 43  CYS A O   1 
ATOM 322  S SG  ? CYS A 1  43 ?   0.364   7.187   3.794 1.000 91.710 ? 43  CYS A SG  1 
ATOM 323  N N   ? ASP A 1  44 ?   0.680   8.735   8.715 1.000 90.990 ? 44  ASP A N   1 
ATOM 324  C CA  ? ASP A 1  44 ?   0.085   9.001  10.021 1.000 90.990 ? 44  ASP A CA  1 
ATOM 325  C C   ? ASP A 1  44 ?   0.207  10.478  10.388 1.000 90.990 ? 44  ASP A C   1 
ATOM 326  C CB  ? ASP A 1  44 ?   0.742   8.135  11.097 1.000 90.990 ? 44  ASP A CB  1 
ATOM 327  O O   ? ASP A 1  44 ?   1.217  10.900  10.956 1.000 90.990 ? 44  ASP A O   1 
ATOM 328  C CG  ? ASP A 1  44 ?   0.143   8.348  12.476 1.000 90.990 ? 44  ASP A CG  1 
ATOM 329  O OD1 ? ASP A 1  44 ?  -1.017   8.801  12.575 1.000 90.990 ? 44  ASP A OD1 1 
ATOM 330  O OD2 ? ASP A 1  44 ?   0.840   8.062  13.474 1.000 90.990 ? 44  ASP A OD2 1 
ATOM 331  N N   ? ARG A 1  45 ?  -0.655  11.448  10.095 1.000 83.730 ? 45  ARG A N   1 
ATOM 332  C CA  ? ARG A 1  45 ?  -0.504  12.887  10.285 1.000 83.730 ? 45  ARG A CA  1 
ATOM 333  C C   ? ARG A 1  45 ?  -1.790  13.506  10.823 1.000 83.730 ? 45  ARG A C   1 
ATOM 334  C CB  ? ARG A 1  45 ?  -0.105  13.564   8.973 1.000 83.730 ? 45  ARG A CB  1 
ATOM 335  O O   ? ARG A 1  45 ?  -1.885  14.727  10.964 1.000 83.730 ? 45  ARG A O   1 
ATOM 336  C CG  ? ARG A 1  45 ?   1.280  13.180   8.478 1.000 83.730 ? 45  ARG A CG  1 
ATOM 337  C CD  ? ARG A 1  45 ?   1.778  14.132   7.399 1.000 83.730 ? 45  ARG A CD  1 
ATOM 338  N NE  ? ARG A 1  45 ?   3.076  13.718   6.872 1.000 83.730 ? 45  ARG A NE  1 
ATOM 339  N NH1 ? ARG A 1  45 ?   3.720  15.840   6.223 1.000 83.730 ? 45  ARG A NH1 1 
ATOM 340  N NH2 ? ARG A 1  45 ?   5.118  14.056   5.878 1.000 83.730 ? 45  ARG A NH2 1 
ATOM 341  C CZ  ? ARG A 1  45 ?   3.968  14.539   6.326 1.000 83.730 ? 45  ARG A CZ  1 
ATOM 342  N N   ? GLY A 1  46 ?  -2.955  12.643  11.217 1.000 84.880 ? 46  GLY A N   1 
ATOM 343  C CA  ? GLY A 1  46 ?  -4.244  13.078  11.731 1.000 84.880 ? 46  GLY A CA  1 
ATOM 344  C C   ? GLY A 1  46 ?  -5.260  11.955  11.823 1.000 84.880 ? 46  GLY A C   1 
ATOM 345  O O   ? GLY A 1  46 ?  -4.890  10.783  11.920 1.000 84.880 ? 46  GLY A O   1 
ATOM 346  N N   ? ASN A 1  47 ?  -6.576  12.469  11.877 1.000 90.480 ? 47  ASN A N   1 
ATOM 347  C CA  ? ASN A 1  47 ?  -7.647  11.478  11.856 1.000 90.480 ? 47  ASN A CA  1 
ATOM 348  C C   ? ASN A 1  47 ?  -7.781  10.826  10.482 1.000 90.480 ? 47  ASN A C   1 
ATOM 349  C CB  ? ASN A 1  47 ?  -8.974  12.113  12.274 1.000 90.480 ? 47  ASN A CB  1 
ATOM 350  O O   ? ASN A 1  47 ?  -7.724  11.510   9.458 1.000 90.480 ? 47  ASN A O   1 
ATOM 351  C CG  ? ASN A 1  47 ?  -8.987  12.535  13.730 1.000 90.480 ? 47  ASN A CG  1 
ATOM 352  N ND2 ? ASN A 1  47 ?  -9.588  13.686  14.009 1.000 90.480 ? 47  ASN A ND2 1 
ATOM 353  O OD1 ? ASN A 1  47 ?  -8.459  11.834  14.597 1.000 90.480 ? 47  ASN A OD1 1 
ATOM 354  N N   ? ILE A 1  48 ?  -7.945   9.568  10.514 1.000 92.890 ? 48  ILE A N   1 
ATOM 355  C CA  ? ILE A 1  48 ?  -7.936   8.792   9.278 1.000 92.890 ? 48  ILE A CA  1 
ATOM 356  C C   ? ILE A 1  48 ?  -9.343   8.281   8.979 1.000 92.890 ? 48  ILE A C   1 
ATOM 357  C CB  ? ILE A 1  48 ?  -6.942   7.612   9.359 1.000 92.890 ? 48  ILE A CB  1 
ATOM 358  O O   ? ILE A 1  48 ? -10.004   7.716   9.854 1.000 92.890 ? 48  ILE A O   1 
ATOM 359  C CG1 ? ILE A 1  48 ?  -5.503   8.131   9.451 1.000 92.890 ? 48  ILE A CG1 1 
ATOM 360  C CG2 ? ILE A 1  48 ?  -7.113   6.679   8.156 1.000 92.890 ? 48  ILE A CG2 1 
ATOM 361  C CD1 ? ILE A 1  48 ?  -4.472   7.049   9.742 1.000 92.890 ? 48  ILE A CD1 1 
ATOM 362  N N   ? VAL A 1  49 ?  -9.782   8.612   7.782 1.000 92.760 ? 49  VAL A N   1 
ATOM 363  C CA  ? VAL A 1  49 ? -11.002   8.054   7.209 1.000 92.760 ? 49  VAL A CA  1 
ATOM 364  C C   ? VAL A 1  49 ? -10.650   7.130   6.045 1.000 92.760 ? 49  VAL A C   1 
ATOM 365  C CB  ? VAL A 1  49 ? -11.966   9.165   6.735 1.000 92.760 ? 49  VAL A CB  1 
ATOM 366  O O   ? VAL A 1  49 ?  -9.869   7.499   5.165 1.000 92.760 ? 49  VAL A O   1 
ATOM 367  C CG1 ? VAL A 1  49 ? -13.255   8.560   6.180 1.000 92.760 ? 49  VAL A CG1 1 
ATOM 368  C CG2 ? VAL A 1  49 ? -12.274  10.128   7.880 1.000 92.760 ? 49  VAL A CG2 1 
ATOM 369  N N   ? ILE A 1  50 ? -11.321   5.920   6.126 1.000 93.920 ? 50  ILE A N   1 
ATOM 370  C CA  ? ILE A 1  50 ? -10.984   4.923   5.116 1.000 93.920 ? 50  ILE A CA  1 
ATOM 371  C C   ? ILE A 1  50 ? -12.193   4.673   4.216 1.000 93.920 ? 50  ILE A C   1 
ATOM 372  C CB  ? ILE A 1  50 ? -10.514   3.601   5.761 1.000 93.920 ? 50  ILE A CB  1 
ATOM 373  O O   ? ILE A 1  50 ? -13.289   4.389   4.703 1.000 93.920 ? 50  ILE A O   1 
ATOM 374  C CG1 ? ILE A 1  50 ?  -9.272   3.842   6.628 1.000 93.920 ? 50  ILE A CG1 1 
ATOM 375  C CG2 ? ILE A 1  50 ? -10.235   2.545   4.688 1.000 93.920 ? 50  ILE A CG2 1 
ATOM 376  C CD1 ? ILE A 1  50 ?  -9.007   2.743   7.648 1.000 93.920 ? 50  ILE A CD1 1 
ATOM 377  N N   ? PHE A 1  51 ? -11.913   4.817   2.929 1.000 92.150 ? 51  PHE A N   1 
ATOM 378  C CA  ? PHE A 1  51 ? -12.925   4.471   1.937 1.000 92.150 ? 51  PHE A CA  1 
ATOM 379  C C   ? PHE A 1  51 ? -12.594   3.142   1.267 1.000 92.150 ? 51  PHE A C   1 
ATOM 380  C CB  ? PHE A 1  51 ? -13.046   5.575   0.882 1.000 92.150 ? 51  PHE A CB  1 
ATOM 381  O O   ? PHE A 1  51 ? -11.502   2.970   0.723 1.000 92.150 ? 51  PHE A O   1 
ATOM 382  C CG  ? PHE A 1  51 ? -13.503   6.897   1.437 1.000 92.150 ? 51  PHE A CG  1 
ATOM 383  C CD1 ? PHE A 1  51 ? -14.830   7.293   1.325 1.000 92.150 ? 51  PHE A CD1 1 
ATOM 384  C CD2 ? PHE A 1  51 ? -12.604   7.745   2.072 1.000 92.150 ? 51  PHE A CD2 1 
ATOM 385  C CE1 ? PHE A 1  51 ? -15.256   8.516   1.838 1.000 92.150 ? 51  PHE A CE1 1 
ATOM 386  C CE2 ? PHE A 1  51 ? -13.022   8.969   2.586 1.000 92.150 ? 51  PHE A CE2 1 
ATOM 387  C CZ  ? PHE A 1  51 ? -14.348   9.353   2.468 1.000 92.150 ? 51  PHE A CZ  1 
ATOM 388  N N   ? LEU A 1  52 ? -13.584   2.183   1.360 1.000 92.040 ? 52  LEU A N   1 
ATOM 389  C CA  ? LEU A 1  52 ? -13.451   0.887   0.704 1.000 92.040 ? 52  LEU A CA  1 
ATOM 390  C C   ? LEU A 1  52 ? -14.506   0.718  -0.384 1.000 92.040 ? 52  LEU A C   1 
ATOM 391  C CB  ? LEU A 1  52 ? -13.569  -0.246   1.726 1.000 92.040 ? 52  LEU A CB  1 
ATOM 392  O O   ? LEU A 1  52 ? -15.614   1.248  -0.269 1.000 92.040 ? 52  LEU A O   1 
ATOM 393  C CG  ? LEU A 1  52 ? -12.461  -0.329   2.777 1.000 92.040 ? 52  LEU A CG  1 
ATOM 394  C CD1 ? LEU A 1  52 ? -12.960  -1.066   4.016 1.000 92.040 ? 52  LEU A CD1 1 
ATOM 395  C CD2 ? LEU A 1  52 ? -11.228  -1.016   2.201 1.000 92.040 ? 52  LEU A CD2 1 
ATOM 396  N N   ? GLY A 1  53 ? -14.090   0.053  -1.504 1.000 89.190 ? 53  GLY A N   1 
ATOM 397  C CA  ? GLY A 1  53 ? -15.063  -0.290  -2.529 1.000 89.190 ? 53  GLY A CA  1 
ATOM 398  C C   ? GLY A 1  53 ? -15.463   0.892  -3.392 1.000 89.190 ? 53  GLY A C   1 
ATOM 399  O O   ? GLY A 1  53 ? -16.441   0.819  -4.139 1.000 89.190 ? 53  GLY A O   1 
ATOM 400  N N   ? VAL A 1  54 ? -14.661   2.076  -3.247 1.000 86.880 ? 54  VAL A N   1 
ATOM 401  C CA  ? VAL A 1  54 ? -14.936   3.296  -3.998 1.000 86.880 ? 54  VAL A CA  1 
ATOM 402  C C   ? VAL A 1  54 ? -14.073   3.334  -5.257 1.000 86.880 ? 54  VAL A C   1 
ATOM 403  C CB  ? VAL A 1  54 ? -14.686   4.558  -3.142 1.000 86.880 ? 54  VAL A CB  1 
ATOM 404  O O   ? VAL A 1  54 ? -12.848   3.207  -5.181 1.000 86.880 ? 54  VAL A O   1 
ATOM 405  C CG1 ? VAL A 1  54 ? -14.913   5.824  -3.966 1.000 86.880 ? 54  VAL A CG1 1 
ATOM 406  C CG2 ? VAL A 1  54 ? -15.586   4.552  -1.908 1.000 86.880 ? 54  VAL A CG2 1 
ATOM 407  N N   ? HIS A 1  55 ? -14.705   3.476  -6.392 1.000 86.890 ? 55  HIS A N   1 
ATOM 408  C CA  ? HIS A 1  55 ? -13.965   3.552  -7.646 1.000 86.890 ? 55  HIS A CA  1 
ATOM 409  C C   ? HIS A 1  55 ? -13.882   4.988  -8.152 1.000 86.890 ? 55  HIS A C   1 
ATOM 410  C CB  ? HIS A 1  55 ? -14.614   2.659  -8.706 1.000 86.890 ? 55  HIS A CB  1 
ATOM 411  O O   ? HIS A 1  55 ? -12.907   5.365  -8.806 1.000 86.890 ? 55  HIS A O   1 
ATOM 412  C CG  ? HIS A 1  55 ? -13.869   2.628 -10.002 1.000 86.890 ? 55  HIS A CG  1 
ATOM 413  C CD2 ? HIS A 1  55 ? -14.216   3.060 -11.238 1.000 86.890 ? 55  HIS A CD2 1 
ATOM 414  N ND1 ? HIS A 1  55 ? -12.602   2.098 -10.120 1.000 86.890 ? 55  HIS A ND1 1 
ATOM 415  C CE1 ? HIS A 1  55 ? -12.201   2.206 -11.376 1.000 86.890 ? 55  HIS A CE1 1 
ATOM 416  N NE2 ? HIS A 1  55 ? -13.162   2.786 -12.074 1.000 86.890 ? 55  HIS A NE2 1 
ATOM 417  N N   ? SER A 1  56 ? -14.923   5.829  -7.798 1.000 87.010 ? 56  SER A N   1 
ATOM 418  C CA  ? SER A 1  56 ? -14.950   7.235  -8.185 1.000 87.010 ? 56  SER A CA  1 
ATOM 419  C C   ? SER A 1  56 ? -15.263   8.131  -6.991 1.000 87.010 ? 56  SER A C   1 
ATOM 420  C CB  ? SER A 1  56 ? -15.980   7.467  -9.291 1.000 87.010 ? 56  SER A CB  1 
ATOM 421  O O   ? SER A 1  56 ? -16.190   7.855  -6.227 1.000 87.010 ? 56  SER A O   1 
ATOM 422  O OG  ? SER A 1  56 ? -16.129   8.851  -9.558 1.000 87.010 ? 56  SER A OG  1 
ATOM 423  N N   ? LEU A 1  57 ? -14.448   9.273  -6.923 1.000 80.070 ? 57  LEU A N   1 
ATOM 424  C CA  ? LEU A 1  57 ? -14.620  10.223  -5.829 1.000 80.070 ? 57  LEU A CA  1 
ATOM 425  C C   ? LEU A 1  57 ? -15.805  11.146  -6.091 1.000 80.070 ? 57  LEU A C   1 
ATOM 426  C CB  ? LEU A 1  57 ? -13.347  11.051  -5.632 1.000 80.070 ? 57  LEU A CB  1 
ATOM 427  O O   ? LEU A 1  57 ? -16.355  11.738  -5.160 1.000 80.070 ? 57  LEU A O   1 
ATOM 428  C CG  ? LEU A 1  57 ? -12.104  10.285  -5.176 1.000 80.070 ? 57  LEU A CG  1 
ATOM 429  C CD1 ? LEU A 1  57 ? -10.915  11.232  -5.051 1.000 80.070 ? 57  LEU A CD1 1 
ATOM 430  C CD2 ? LEU A 1  57 ? -12.369   9.574  -3.853 1.000 80.070 ? 57  LEU A CD2 1 
ATOM 431  N N   ? LYS A 1  58 ? -16.256  11.301  -7.310 1.000 77.090 ? 58  LYS A N   1 
ATOM 432  C CA  ? LYS A 1  58 ? -17.338  12.162  -7.777 1.000 77.090 ? 58  LYS A CA  1 
ATOM 433  C C   ? LYS A 1  58 ? -18.694  11.481  -7.612 1.000 77.090 ? 58  LYS A C   1 
ATOM 434  C CB  ? LYS A 1  58 ? -17.122  12.549  -9.241 1.000 77.090 ? 58  LYS A CB  1 
ATOM 435  O O   ? LYS A 1  58 ? -19.721  12.152  -7.488 1.000 77.090 ? 58  LYS A O   1 
ATOM 436  C CG  ? LYS A 1  58 ? -16.011  13.568  -9.454 1.000 77.090 ? 58  LYS A CG  1 
ATOM 437  C CD  ? LYS A 1  58 ? -15.964  14.050 -10.898 1.000 77.090 ? 58  LYS A CD  1 
ATOM 438  C CE  ? LYS A 1  58 ? -14.854  15.069 -11.112 1.000 77.090 ? 58  LYS A CE  1 
ATOM 439  N NZ  ? LYS A 1  58 ? -14.830  15.575 -12.517 1.000 77.090 ? 58  LYS A NZ  1 
ATOM 440  N N   ? GLY A 1  59 ? -18.721  10.232  -7.137 1.000 64.250 ? 59  GLY A N   1 
ATOM 441  C CA  ? GLY A 1  59 ? -19.937   9.438  -7.066 1.000 64.250 ? 59  GLY A CA  1 
ATOM 442  C C   ? GLY A 1  59 ? -19.980   8.518  -5.861 1.000 64.250 ? 59  GLY A C   1 
ATOM 443  O O   ? GLY A 1  59 ? -20.194   7.312  -6.001 1.000 64.250 ? 59  GLY A O   1 
ATOM 444  N N   ? LEU A 1  60 ? -19.492   9.145  -4.593 1.000 65.540 ? 60  LEU A N   1 
ATOM 445  C CA  ? LEU A 1  60 ? -19.485   8.308  -3.399 1.000 65.540 ? 60  LEU A CA  1 
ATOM 446  C C   ? LEU A 1  60 ? -20.895   7.839  -3.055 1.000 65.540 ? 60  LEU A C   1 
ATOM 447  C CB  ? LEU A 1  60 ? -18.885   9.069  -2.214 1.000 65.540 ? 60  LEU A CB  1 
ATOM 448  O O   ? LEU A 1  60 ? -21.836   8.635  -3.060 1.000 65.540 ? 60  LEU A O   1 
ATOM 449  C CG  ? LEU A 1  60 ? -17.390   9.380  -2.294 1.000 65.540 ? 60  LEU A CG  1 
ATOM 450  C CD1 ? LEU A 1  60 ? -16.998  10.383  -1.214 1.000 65.540 ? 60  LEU A CD1 1 
ATOM 451  C CD2 ? LEU A 1  60 ? -16.569   8.101  -2.167 1.000 65.540 ? 60  LEU A CD2 1 
ATOM 452  N N   ? ASN A 1  61 ? -21.392   6.670  -3.417 1.000 52.940 ? 61  ASN A N   1 
ATOM 453  C CA  ? ASN A 1  61 ? -22.709   6.133  -3.090 1.000 52.940 ? 61  ASN A CA  1 
ATOM 454  C C   ? ASN A 1  61 ? -22.876   5.934  -1.587 1.000 52.940 ? 61  ASN A C   1 
ATOM 455  C CB  ? ASN A 1  61 ? -22.951   4.816  -3.831 1.000 52.940 ? 61  ASN A CB  1 
ATOM 456  O O   ? ASN A 1  61 ? -21.915   5.602  -0.890 1.000 52.940 ? 61  ASN A O   1 
ATOM 457  C CG  ? ASN A 1  61 ? -23.210   5.017  -5.311 1.000 52.940 ? 61  ASN A CG  1 
ATOM 458  N ND2 ? ASN A 1  61 ? -22.965   3.980  -6.102 1.000 52.940 ? 61  ASN A ND2 1 
ATOM 459  O OD1 ? ASN A 1  61 ? -23.628   6.096  -5.739 1.000 52.940 ? 61  ASN A OD1 1 
ATOM 460  N N   ? LYS A 1  62 ? -23.727   6.505  -0.844 1.000 48.630 ? 62  LYS A N   1 
ATOM 461  C CA  ? LYS A 1  62 ? -24.260   6.428   0.513 1.000 48.630 ? 62  LYS A CA  1 
ATOM 462  C C   ? LYS A 1  62 ? -24.136   5.014   1.074 1.000 48.630 ? 62  LYS A C   1 
ATOM 463  C CB  ? LYS A 1  62 ? -25.722   6.877   0.542 1.000 48.630 ? 62  LYS A CB  1 
ATOM 464  O O   ? LYS A 1  62 ? -24.032   4.829   2.288 1.000 48.630 ? 62  LYS A O   1 
ATOM 465  C CG  ? LYS A 1  62 ? -25.912   8.378   0.382 1.000 48.630 ? 62  LYS A CG  1 
ATOM 466  C CD  ? LYS A 1  62 ? -27.369   8.781   0.574 1.000 48.630 ? 62  LYS A CD  1 
ATOM 467  C CE  ? LYS A 1  62 ? -27.573  10.272   0.340 1.000 48.630 ? 62  LYS A CE  1 
ATOM 468  N NZ  ? LYS A 1  62 ? -29.003  10.668   0.509 1.000 48.630 ? 62  LYS A NZ  1 
ATOM 469  N N   ? ASP A 1  63 ? -23.807   3.872   0.151 1.000 51.600 ? 63  ASP A N   1 
ATOM 470  C CA  ? ASP A 1  63 ? -23.717   2.475   0.563 1.000 51.600 ? 63  ASP A CA  1 
ATOM 471  C C   ? ASP A 1  63 ? -22.270   1.988   0.540 1.000 51.600 ? 63  ASP A C   1 
ATOM 472  C CB  ? ASP A 1  63 ? -24.583   1.593  -0.339 1.000 51.600 ? 63  ASP A CB  1 
ATOM 473  O O   ? ASP A 1  63 ? -22.008   0.796   0.718 1.000 51.600 ? 63  ASP A O   1 
ATOM 474  C CG  ? ASP A 1  63 ? -26.067   1.893  -0.214 1.000 51.600 ? 63  ASP A CG  1 
ATOM 475  O OD1 ? ASP A 1  63 ? -26.520   2.280   0.885 1.000 51.600 ? 63  ASP A OD1 1 
ATOM 476  O OD2 ? ASP A 1  63 ? -26.789   1.738  -1.222 1.000 51.600 ? 63  ASP A OD2 1 
ATOM 477  N N   ? GLU A 1  64 ? -21.328   2.914   0.370 1.000 63.640 ? 64  GLU A N   1 
ATOM 478  C CA  ? GLU A 1  64 ? -19.909   2.575   0.390 1.000 63.640 ? 64  GLU A CA  1 
ATOM 479  C C   ? GLU A 1  64 ? -19.304   2.811   1.771 1.000 63.640 ? 64  GLU A C   1 
ATOM 480  C CB  ? GLU A 1  64 ? -19.147   3.385  -0.663 1.000 63.640 ? 64  GLU A CB  1 
ATOM 481  O O   ? GLU A 1  64 ? -19.510   3.866   2.373 1.000 63.640 ? 64  GLU A O   1 
ATOM 482  C CG  ? GLU A 1  64 ? -19.539   3.053  -2.096 1.000 63.640 ? 64  GLU A CG  1 
ATOM 483  C CD  ? GLU A 1  64 ? -18.737   3.825  -3.131 1.000 63.640 ? 64  GLU A CD  1 
ATOM 484  O OE1 ? GLU A 1  64 ? -18.888   3.552  -4.343 1.000 63.640 ? 64  GLU A OE1 1 
ATOM 485  O OE2 ? GLU A 1  64 ? -17.949   4.709  -2.726 1.000 63.640 ? 64  GLU A OE2 1 
ATOM 486  N N   ? PRO A 1  65 ? -18.797   1.725   2.471 1.000 62.940 ? 65  PRO A N   1 
ATOM 487  C CA  ? PRO A 1  65 ? -18.503   1.795   3.904 1.000 62.940 ? 65  PRO A CA  1 
ATOM 488  C C   ? PRO A 1  65 ? -17.349   2.742   4.224 1.000 62.940 ? 65  PRO A C   1 
ATOM 489  C CB  ? PRO A 1  65 ? -18.139   0.351   4.260 1.000 62.940 ? 65  PRO A CB  1 
ATOM 490  O O   ? PRO A 1  65 ? -16.272   2.631   3.632 1.000 62.940 ? 65  PRO A O   1 
ATOM 491  C CG  ? PRO A 1  65 ? -17.943  -0.329   2.944 1.000 62.940 ? 65  PRO A CG  1 
ATOM 492  C CD  ? PRO A 1  65 ? -18.430   0.585   1.857 1.000 62.940 ? 65  PRO A CD  1 
ATOM 493  N N   ? THR A 1  66 ? -17.620   3.971   4.327 1.000 83.480 ? 66  THR A N   1 
ATOM 494  C CA  ? THR A 1  66 ? -16.661   4.794   5.055 1.000 83.480 ? 66  THR A CA  1 
ATOM 495  C C   ? THR A 1  66 ? -16.393   4.213   6.441 1.000 83.480 ? 66  THR A C   1 
ATOM 496  C CB  ? THR A 1  66 ? -17.159   6.244   5.191 1.000 83.480 ? 66  THR A CB  1 
ATOM 497  O O   ? THR A 1  66 ? -17.328   3.871   7.168 1.000 83.480 ? 66  THR A O   1 
ATOM 498  C CG2 ? THR A 1  66 ? -16.094   7.135   5.823 1.000 83.480 ? 66  THR A CG2 1 
ATOM 499  O OG1 ? THR A 1  66 ? -17.484   6.756   3.893 1.000 83.480 ? 66  THR A OG1 1 
ATOM 500  N N   ? ARG A 1  67 ? -15.081   3.925   6.674 1.000 88.550 ? 67  ARG A N   1 
ATOM 501  C CA  ? ARG A 1  67 ? -14.684   3.445   7.993 1.000 88.550 ? 67  ARG A CA  1 
ATOM 502  C C   ? ARG A 1  67 ? -13.824   4.477   8.716 1.000 88.550 ? 67  ARG A C   1 
ATOM 503  C CB  ? ARG A 1  67 ? -13.926   2.120   7.879 1.000 88.550 ? 67  ARG A CB  1 
ATOM 504  O O   ? ARG A 1  67 ? -13.093   5.238   8.079 1.000 88.550 ? 67  ARG A O   1 
ATOM 505  C CG  ? ARG A 1  67 ? -14.748   0.991   7.279 1.000 88.550 ? 67  ARG A CG  1 
ATOM 506  C CD  ? ARG A 1  67 ? -15.854   0.535   8.221 1.000 88.550 ? 67  ARG A CD  1 
ATOM 507  N NE  ? ARG A 1  67 ? -16.559  -0.633   7.700 1.000 88.550 ? 67  ARG A NE  1 
ATOM 508  N NH1 ? ARG A 1  67 ? -18.007   0.577   6.367 1.000 88.550 ? 67  ARG A NH1 1 
ATOM 509  N NH2 ? ARG A 1  67 ? -18.134  -1.711   6.424 1.000 88.550 ? 67  ARG A NH2 1 
ATOM 510  C CZ  ? ARG A 1  67 ? -17.565  -0.586   6.832 1.000 88.550 ? 67  ARG A CZ  1 
ATOM 511  N N   ? ILE A 1  68 ? -14.023   4.472   9.989 1.000 88.650 ? 68  ILE A N   1 
ATOM 512  C CA  ? ILE A 1  68 ? -13.144   5.295  10.813 1.000 88.650 ? 68  ILE A CA  1 
ATOM 513  C C   ? ILE A 1  68 ? -12.109   4.412  11.506 1.000 88.650 ? 68  ILE A C   1 
ATOM 514  C CB  ? ILE A 1  68 ? -13.944   6.105  11.858 1.000 88.650 ? 68  ILE A CB  1 
ATOM 515  O O   ? ILE A 1  68 ? -12.411   3.283  11.900 1.000 88.650 ? 68  ILE A O   1 
ATOM 516  C CG1 ? ILE A 1  68 ? -14.981   6.995  11.164 1.000 88.650 ? 68  ILE A CG1 1 
ATOM 517  C CG2 ? ILE A 1  68 ? -13.002   6.938  12.731 1.000 88.650 ? 68  ILE A CG2 1 
ATOM 518  C CD1 ? ILE A 1  68 ? -15.928   7.704  12.122 1.000 88.650 ? 68  ILE A CD1 1 
ATOM 519  N N   ? ALA A 1  69 ? -10.916   4.955  11.471 1.000 92.920 ? 69  ALA A N   1 
ATOM 520  C CA  ? ALA A 1  69 ?  -9.855   4.208  12.140 1.000 92.920 ? 69  ALA A CA  1 
ATOM 521  C C   ? ALA A 1  69 ? -10.165   4.022  13.623 1.000 92.920 ? 69  ALA A C   1 
ATOM 522  C CB  ? ALA A 1  69 ?  -8.514   4.917  11.966 1.000 92.920 ? 69  ALA A CB  1 
ATOM 523  O O   ? ALA A 1  69 ? -10.436   4.994  14.333 1.000 92.920 ? 69  ALA A O   1 
ATOM 524  N N   ? LYS A 1  70 ? -10.244   2.738  14.076 1.000 93.450 ? 70  LYS A N   1 
ATOM 525  C CA  ? LYS A 1  70 ? -10.436   2.423  15.488 1.000 93.450 ? 70  LYS A CA  1 
ATOM 526  C C   ? LYS A 1  70 ?  -9.109   2.443  16.241 1.000 93.450 ? 70  LYS A C   1 
ATOM 527  C CB  ? LYS A 1  70 ? -11.108   1.058  15.648 1.000 93.450 ? 70  LYS A CB  1 
ATOM 528  O O   ? LYS A 1  70 ?  -9.024   2.986  17.345 1.000 93.450 ? 70  LYS A O   1 
ATOM 529  C CG  ? LYS A 1  70 ? -11.428   0.690  17.089 1.000 93.450 ? 70  LYS A CG  1 
ATOM 530  C CD  ? LYS A 1  70 ? -12.185  -0.629  17.174 1.000 93.450 ? 70  LYS A CD  1 
ATOM 531  C CE  ? LYS A 1  70 ? -12.506  -0.999  18.616 1.000 93.450 ? 70  LYS A CE  1 
ATOM 532  N NZ  ? LYS A 1  70 ? -13.281  -2.272  18.702 1.000 93.450 ? 70  LYS A NZ  1 
ATOM 533  N N   ? GLU A 1  71 ?  -8.128   1.777  15.676 1.000 93.590 ? 71  GLU A N   1 
ATOM 534  C CA  ? GLU A 1  71 ?  -6.784   1.667  16.234 1.000 93.590 ? 71  GLU A CA  1 
ATOM 535  C C   ? GLU A 1  71 ?  -5.730   1.624  15.131 1.000 93.590 ? 71  GLU A C   1 
ATOM 536  C CB  ? GLU A 1  71 ?  -6.669   0.424  17.119 1.000 93.590 ? 71  GLU A CB  1 
ATOM 537  O O   ? GLU A 1  71 ?  -5.991   1.123  14.035 1.000 93.590 ? 71  GLU A O   1 
ATOM 538  C CG  ? GLU A 1  71 ?  -5.410   0.391  17.973 1.000 93.590 ? 71  GLU A CG  1 
ATOM 539  C CD  ? GLU A 1  71 ?  -5.396  -0.750  18.978 1.000 93.590 ? 71  GLU A CD  1 
ATOM 540  O OE1 ? GLU A 1  71 ?  -4.496  -0.781  19.849 1.000 93.590 ? 71  GLU A OE1 1 
ATOM 541  O OE2 ? GLU A 1  71 ?  -6.290  -1.621  18.894 1.000 93.590 ? 71  GLU A OE2 1 
ATOM 542  N N   ? LYS A 1  72 ?  -4.505   2.152  15.481 1.000 93.320 ? 72  LYS A N   1 
ATOM 543  C CA  ? LYS A 1  72 ?  -3.383   2.102  14.548 1.000 93.320 ? 72  LYS A CA  1 
ATOM 544  C C   ? LYS A 1  72 ?  -2.155   1.472  15.198 1.000 93.320 ? 72  LYS A C   1 
ATOM 545  C CB  ? LYS A 1  72 ?  -3.045   3.504  14.038 1.000 93.320 ? 72  LYS A CB  1 
ATOM 546  O O   ? LYS A 1  72 ?  -1.853   1.745  16.362 1.000 93.320 ? 72  LYS A O   1 
ATOM 547  C CG  ? LYS A 1  72 ?  -4.211   4.217  13.370 1.000 93.320 ? 72  LYS A CG  1 
ATOM 548  C CD  ? LYS A 1  72 ?  -3.839   5.638  12.964 1.000 93.320 ? 72  LYS A CD  1 
ATOM 549  C CE  ? LYS A 1  72 ?  -3.635   6.532  14.180 1.000 93.320 ? 72  LYS A CE  1 
ATOM 550  N NZ  ? LYS A 1  72 ?  -3.345   7.943  13.787 1.000 93.320 ? 72  LYS A NZ  1 
ATOM 551  N N   ? PHE A 1  73 ?  -1.546   0.635  14.428 1.000 93.920 ? 73  PHE A N   1 
ATOM 552  C CA  ? PHE A 1  73 ?  -0.285   0.032  14.845 1.000 93.920 ? 73  PHE A CA  1 
ATOM 553  C C   ? PHE A 1  73 ?   0.827   0.366  13.859 1.000 93.920 ? 73  PHE A C   1 
ATOM 554  C CB  ? PHE A 1  73 ?  -0.432  -1.487  14.977 1.000 93.920 ? 73  PHE A CB  1 
ATOM 555  O O   ? PHE A 1  73 ?   0.724   0.056  12.670 1.000 93.920 ? 73  PHE A O   1 
ATOM 556  C CG  ? PHE A 1  73 ?  -1.429  -1.913  16.020 1.000 93.920 ? 73  PHE A CG  1 
ATOM 557  C CD1 ? PHE A 1  73 ?  -1.008  -2.304  17.285 1.000 93.920 ? 73  PHE A CD1 1 
ATOM 558  C CD2 ? PHE A 1  73 ?  -2.788  -1.922  15.735 1.000 93.920 ? 73  PHE A CD2 1 
ATOM 559  C CE1 ? PHE A 1  73 ?  -1.929  -2.699  18.253 1.000 93.920 ? 73  PHE A CE1 1 
ATOM 560  C CE2 ? PHE A 1  73 ?  -3.715  -2.315  16.697 1.000 93.920 ? 73  PHE A CE2 1 
ATOM 561  C CZ  ? PHE A 1  73 ?  -3.283  -2.704  17.955 1.000 93.920 ? 73  PHE A CZ  1 
ATOM 562  N N   ? ILE A 1  74 ?   1.783   1.057  14.319 1.000 91.550 ? 74  ILE A N   1 
ATOM 563  C CA  ? ILE A 1  74 ?   2.895   1.504  13.487 1.000 91.550 ? 74  ILE A CA  1 
ATOM 564  C C   ? ILE A 1  74 ?   4.167   0.756  13.880 1.000 91.550 ? 74  ILE A C   1 
ATOM 565  C CB  ? ILE A 1  74 ?   3.112   3.029  13.606 1.000 91.550 ? 74  ILE A CB  1 
ATOM 566  O O   ? ILE A 1  74 ?   4.492   0.650  15.064 1.000 91.550 ? 74  ILE A O   1 
ATOM 567  C CG1 ? ILE A 1  74 ?   1.851   3.784  13.168 1.000 91.550 ? 74  ILE A CG1 1 
ATOM 568  C CG2 ? ILE A 1  74 ?   4.327   3.468  12.783 1.000 91.550 ? 74  ILE A CG2 1 
ATOM 569  C CD1 ? ILE A 1  74 ?   1.897   5.280  13.446 1.000 91.550 ? 74  ILE A CD1 1 
ATOM 570  N N   ? CYS A 1  75 ?   4.657   0.164  12.805 1.000 86.700 ? 75  CYS A N   1 
ATOM 571  C CA  ? CYS A 1  75 ?   5.958  -0.453  13.035 1.000 86.700 ? 75  CYS A CA  1 
ATOM 572  C C   ? CYS A 1  75 ?   7.036   0.605  13.234 1.000 86.700 ? 75  CYS A C   1 
ATOM 573  C CB  ? CYS A 1  75 ?   6.334  -1.364  11.867 1.000 86.700 ? 75  CYS A CB  1 
ATOM 574  O O   ? CYS A 1  75 ?   7.369   1.341  12.303 1.000 86.700 ? 75  CYS A O   1 
ATOM 575  S SG  ? CYS A 1  75 ?   7.844  -2.317  12.143 1.000 86.700 ? 75  CYS A SG  1 
ATOM 576  N N   ? HIS A 1  76 ?   7.053   1.156  14.543 1.000 67.730 ? 76  HIS A N   1 
ATOM 577  C CA  ? HIS A 1  76 ?   7.863   2.282  14.994 1.000 67.730 ? 76  HIS A CA  1 
ATOM 578  C C   ? HIS A 1  76 ?   9.253   2.248  14.366 1.000 67.730 ? 76  HIS A C   1 
ATOM 579  C CB  ? HIS A 1  76 ?   7.977   2.284  16.519 1.000 67.730 ? 76  HIS A CB  1 
ATOM 580  O O   ? HIS A 1  76 ?   9.822   1.172  14.167 1.000 67.730 ? 76  HIS A O   1 
ATOM 581  C CG  ? HIS A 1  76 ?   6.951   3.136  17.196 1.000 67.730 ? 76  HIS A CG  1 
ATOM 582  C CD2 ? HIS A 1  76 ?   6.953   3.735  18.410 1.000 67.730 ? 76  HIS A CD2 1 
ATOM 583  N ND1 ? HIS A 1  76 ?   5.743   3.451  16.612 1.000 67.730 ? 76  HIS A ND1 1 
ATOM 584  C CE1 ? HIS A 1  76 ?   5.045   4.211  17.440 1.000 67.730 ? 76  HIS A CE1 1 
ATOM 585  N NE2 ? HIS A 1  76 ?   5.757   4.398  18.538 1.000 67.730 ? 76  HIS A NE2 1 
ATOM 586  N N   ? ASN A 1  77 ?   9.746   3.864  13.946 1.000 55.150 ? 77  ASN A N   1 
ATOM 587  C CA  ? ASN A 1  77 ?  10.569   4.645  14.863 1.000 55.150 ? 77  ASN A CA  1 
ATOM 588  C C   ? ASN A 1  77 ?  10.221   6.130  14.803 1.000 55.150 ? 77  ASN A C   1 
ATOM 589  C CB  ? ASN A 1  77 ?  12.055   4.436  14.562 1.000 55.150 ? 77  ASN A CB  1 
ATOM 590  O O   ? ASN A 1  77 ?  10.302   6.748  13.740 1.000 55.150 ? 77  ASN A O   1 
ATOM 591  C CG  ? ASN A 1  77 ?  12.955   5.271  15.451 1.000 55.150 ? 77  ASN A CG  1 
ATOM 592  N ND2 ? ASN A 1  77 ?  14.262   5.136  15.265 1.000 55.150 ? 77  ASN A ND2 1 
ATOM 593  O OD1 ? ASN A 1  77 ?  12.478   6.031  16.298 1.000 55.150 ? 77  ASN A OD1 1 
ATOM 594  N N   ? ARG A 1  78 ?   9.274   6.659  15.465 1.000 48.880 ? 78  ARG A N   1 
ATOM 595  C CA  ? ARG A 1  78 ?   8.985   8.032  15.865 1.000 48.880 ? 78  ARG A CA  1 
ATOM 596  C C   ? ARG A 1  78 ?  10.268   8.787  16.199 1.000 48.880 ? 78  ARG A C   1 
ATOM 597  C CB  ? ARG A 1  78 ?   8.037   8.054  17.066 1.000 48.880 ? 78  ARG A CB  1 
ATOM 598  O O   ? ARG A 1  78 ?  10.357   9.997  15.983 1.000 48.880 ? 78  ARG A O   1 
ATOM 599  C CG  ? ARG A 1  78 ?   6.584   8.312  16.699 1.000 48.880 ? 78  ARG A CG  1 
ATOM 600  C CD  ? ARG A 1  78 ?   5.716   8.506  17.934 1.000 48.880 ? 78  ARG A CD  1 
ATOM 601  N NE  ? ARG A 1  78 ?   4.358   8.909  17.580 1.000 48.880 ? 78  ARG A NE  1 
ATOM 602  N NH1 ? ARG A 1  78 ?   3.629   9.112  19.763 1.000 48.880 ? 78  ARG A NH1 1 
ATOM 603  N NH2 ? ARG A 1  78 ?   2.197   9.545  18.026 1.000 48.880 ? 78  ARG A NH2 1 
ATOM 604  C CZ  ? ARG A 1  78 ?   3.398   9.188  18.457 1.000 48.880 ? 78  ARG A CZ  1 
ATOM 605  N N   ? LYS A 1  79 ?  11.576   8.358  15.712 1.000 48.570 ? 79  LYS A N   1 
ATOM 606  C CA  ? LYS A 1  79 ?  12.765   9.171  15.950 1.000 48.570 ? 79  LYS A CA  1 
ATOM 607  C C   ? LYS A 1  79 ?  13.975   8.604  15.214 1.000 48.570 ? 79  LYS A C   1 
ATOM 608  C CB  ? LYS A 1  79 ?  13.059   9.266  17.448 1.000 48.570 ? 79  LYS A CB  1 
ATOM 609  O O   ? LYS A 1  79 ?  15.024   9.249  15.144 1.000 48.570 ? 79  LYS A O   1 
ATOM 610  C CG  ? LYS A 1  79 ?  12.276  10.355  18.165 1.000 48.570 ? 79  LYS A CG  1 
ATOM 611  C CD  ? LYS A 1  79 ?  12.778  10.559  19.589 1.000 48.570 ? 79  LYS A CD  1 
ATOM 612  C CE  ? LYS A 1  79 ?  11.955  11.605  20.328 1.000 48.570 ? 79  LYS A CE  1 
ATOM 613  N NZ  ? LYS A 1  79 ?  12.493  11.868  21.697 1.000 48.570 ? 79  LYS A NZ  1 
ATOM 614  N N   ? ASN A 1  80 ?  14.156   8.251  13.808 1.000 47.620 ? 80  ASN A N   1 
ATOM 615  C CA  ? ASN A 1  80 ?  15.456   8.152  13.153 1.000 47.620 ? 80  ASN A CA  1 
ATOM 616  C C   ? ASN A 1  80 ?  15.371   7.348  11.858 1.000 47.620 ? 80  ASN A C   1 
ATOM 617  C CB  ? ASN A 1  80 ?  16.487   7.530  14.097 1.000 47.620 ? 80  ASN A CB  1 
ATOM 618  O O   ? ASN A 1  80 ?  14.875   6.220  11.854 1.000 47.620 ? 80  ASN A O   1 
ATOM 619  C CG  ? ASN A 1  80 ?  17.252   8.570  14.892 1.000 47.620 ? 80  ASN A CG  1 
ATOM 620  N ND2 ? ASN A 1  80 ?  18.030   8.116  15.868 1.000 47.620 ? 80  ASN A ND2 1 
ATOM 621  O OD1 ? ASN A 1  80 ?  17.143   9.771  14.633 1.000 47.620 ? 80  ASN A OD1 1 
ATOM 622  N N   ? ASP A 1  81 ?  15.099   7.860  10.664 1.000 54.860 ? 81  ASP A N   1 
ATOM 623  C CA  ? ASP A 1  81 ?  15.701   7.675   9.347 1.000 54.860 ? 81  ASP A CA  1 
ATOM 624  C C   ? ASP A 1  81 ?  15.643   6.210   8.918 1.000 54.860 ? 81  ASP A C   1 
ATOM 625  C CB  ? ASP A 1  81 ?  17.149   8.167   9.344 1.000 54.860 ? 81  ASP A CB  1 
ATOM 626  O O   ? ASP A 1  81 ?  16.389   5.787   8.033 1.000 54.860 ? 81  ASP A O   1 
ATOM 627  C CG  ? ASP A 1  81 ?  17.263   9.677   9.231 1.000 54.860 ? 81  ASP A CG  1 
ATOM 628  O OD1 ? ASP A 1  81 ?  16.269  10.336   8.857 1.000 54.860 ? 81  ASP A OD1 1 
ATOM 629  O OD2 ? ASP A 1  81 ?  18.356  10.211   9.515 1.000 54.860 ? 81  ASP A OD2 1 
ATOM 630  N N   ? ASP A 1  82 ?  14.610   5.359   9.556 1.000 63.390 ? 82  ASP A N   1 
ATOM 631  C CA  ? ASP A 1  82 ?  14.664   4.021   8.975 1.000 63.390 ? 82  ASP A CA  1 
ATOM 632  C C   ? ASP A 1  82 ?  13.565   3.830   7.933 1.000 63.390 ? 82  ASP A C   1 
ATOM 633  C CB  ? ASP A 1  82 ?  14.545   2.956  10.067 1.000 63.390 ? 82  ASP A CB  1 
ATOM 634  O O   ? ASP A 1  82 ?  12.414   3.557   8.280 1.000 63.390 ? 82  ASP A O   1 
ATOM 635  C CG  ? ASP A 1  82 ?  15.805   2.821  10.904 1.000 63.390 ? 82  ASP A CG  1 
ATOM 636  O OD1 ? ASP A 1  82 ?  16.887   3.252  10.451 1.000 63.390 ? 82  ASP A OD1 1 
ATOM 637  O OD2 ? ASP A 1  82 ?  15.715   2.276  12.025 1.000 63.390 ? 82  ASP A OD2 1 
ATOM 638  N N   ? LYS A 1  83 ?  13.770   4.528   6.829 1.000 68.830 ? 83  LYS A N   1 
ATOM 639  C CA  ? LYS A 1  83 ?  12.890   4.457   5.666 1.000 68.830 ? 83  LYS A CA  1 
ATOM 640  C C   ? LYS A 1  83 ?  12.555   3.009   5.319 1.000 68.830 ? 83  LYS A C   1 
ATOM 641  C CB  ? LYS A 1  83 ?  13.533   5.149   4.463 1.000 68.830 ? 83  LYS A CB  1 
ATOM 642  O O   ? LYS A 1  83 ?  11.598   2.747   4.587 1.000 68.830 ? 83  LYS A O   1 
ATOM 643  C CG  ? LYS A 1  83 ?  13.692   6.653   4.626 1.000 68.830 ? 83  LYS A CG  1 
ATOM 644  C CD  ? LYS A 1  83 ?  14.246   7.297   3.362 1.000 68.830 ? 83  LYS A CD  1 
ATOM 645  C CE  ? LYS A 1  83 ?  14.413   8.802   3.527 1.000 68.830 ? 83  LYS A CE  1 
ATOM 646  N NZ  ? LYS A 1  83 ?  14.955   9.438   2.290 1.000 68.830 ? 83  LYS A NZ  1 
ATOM 647  N N   ? ASP A 1  84 ?  13.226   2.033   6.066 1.000 73.890 ? 84  ASP A N   1 
ATOM 648  C CA  ? ASP A 1  84 ?  13.061   0.624   5.723 1.000 73.890 ? 84  ASP A CA  1 
ATOM 649  C C   ? ASP A 1  84 ?  11.978  -0.028   6.580 1.000 73.890 ? 84  ASP A C   1 
ATOM 650  C CB  ? ASP A 1  84 ?  14.385  -0.127   5.888 1.000 73.890 ? 84  ASP A CB  1 
ATOM 651  O O   ? ASP A 1  84 ?  11.636  -1.194   6.376 1.000 73.890 ? 84  ASP A O   1 
ATOM 652  C CG  ? ASP A 1  84 ?  14.921  -0.078   7.308 1.000 73.890 ? 84  ASP A CG  1 
ATOM 653  O OD1 ? ASP A 1  84 ?  14.377   0.680   8.140 1.000 73.890 ? 84  ASP A OD1 1 
ATOM 654  O OD2 ? ASP A 1  84 ?  15.899  -0.801   7.596 1.000 73.890 ? 84  ASP A OD2 1 
ATOM 655  N N   ? LYS A 1  85 ?  11.292   0.773   7.521 1.000 81.210 ? 85  LYS A N   1 
ATOM 656  C CA  ? LYS A 1  85 ?  10.213   0.305   8.386 1.000 81.210 ? 85  LYS A CA  1 
ATOM 657  C C   ? LYS A 1  85 ?   8.973   1.183   8.243 1.000 81.210 ? 85  LYS A C   1 
ATOM 658  C CB  ? LYS A 1  85 ?  10.669   0.276   9.846 1.000 81.210 ? 85  LYS A CB  1 
ATOM 659  O O   ? LYS A 1  85 ?   8.438   1.677   9.238 1.000 81.210 ? 85  LYS A O   1 
ATOM 660  C CG  ? LYS A 1  85 ?  11.834  -0.666  10.111 1.000 81.210 ? 85  LYS A CG  1 
ATOM 661  C CD  ? LYS A 1  85 ?  12.247  -0.645  11.577 1.000 81.210 ? 85  LYS A CD  1 
ATOM 662  C CE  ? LYS A 1  85 ?  13.451  -1.541  11.833 1.000 81.210 ? 85  LYS A CE  1 
ATOM 663  N NZ  ? LYS A 1  85 ?  13.910  -1.460  13.252 1.000 81.210 ? 85  LYS A NZ  1 
ATOM 664  N N   ? ASP A 1  86 ?   8.567   1.504   7.065 1.000 89.550 ? 86  ASP A N   1 
ATOM 665  C CA  ? ASP A 1  86 ?   7.445   2.358   6.686 1.000 89.550 ? 86  ASP A CA  1 
ATOM 666  C C   ? ASP A 1  86 ?   6.182   1.532   6.452 1.000 89.550 ? 86  ASP A C   1 
ATOM 667  C CB  ? ASP A 1  86 ?   7.786   3.165   5.431 1.000 89.550 ? 86  ASP A CB  1 
ATOM 668  O O   ? ASP A 1  86 ?   5.798   1.286   5.307 1.000 89.550 ? 86  ASP A O   1 
ATOM 669  C CG  ? ASP A 1  86 ?   6.786   4.272   5.149 1.000 89.550 ? 86  ASP A CG  1 
ATOM 670  O OD1 ? ASP A 1  86 ?   6.068   4.698   6.080 1.000 89.550 ? 86  ASP A OD1 1 
ATOM 671  O OD2 ? ASP A 1  86 ?   6.712   4.721   3.985 1.000 89.550 ? 86  ASP A OD2 1 
ATOM 672  N N   ? ILE A 1  87 ?   5.599   0.957   7.528 1.000 93.270 ? 87  ILE A N   1 
ATOM 673  C CA  ? ILE A 1  87 ?   4.396   0.137   7.438 1.000 93.270 ? 87  ILE A CA  1 
ATOM 674  C C   ? ILE A 1  87 ?   3.497   0.405   8.643 1.000 93.270 ? 87  ILE A C   1 
ATOM 675  C CB  ? ILE A 1  87 ?   4.742  -1.367   7.351 1.000 93.270 ? 87  ILE A CB  1 
ATOM 676  O O   ? ILE A 1  87 ?   3.985   0.581   9.762 1.000 93.270 ? 87  ILE A O   1 
ATOM 677  C CG1 ? ILE A 1  87 ?   3.473  -2.194   7.113 1.000 93.270 ? 87  ILE A CG1 1 
ATOM 678  C CG2 ? ILE A 1  87 ?   5.466  -1.828   8.619 1.000 93.270 ? 87  ILE A CG2 1 
ATOM 679  C CD1 ? ILE A 1  87 ?   3.742  -3.632   6.693 1.000 93.270 ? 87  ILE A CD1 1 
ATOM 680  N N   ? MET A 1  88 ?   2.194   0.565   8.455 1.000 95.320 ? 88  MET A N   1 
ATOM 681  C CA  ? MET A 1  88 ?   1.165   0.826   9.457 1.000 95.320 ? 88  MET A CA  1 
ATOM 682  C C   ? MET A 1  88 ?  -0.061  -0.050   9.219 1.000 95.320 ? 88  MET A C   1 
ATOM 683  C CB  ? MET A 1  88 ?   0.763   2.302   9.443 1.000 95.320 ? 88  MET A CB  1 
ATOM 684  O O   ? MET A 1  88 ?  -0.486  -0.234   8.078 1.000 95.320 ? 88  MET A O   1 
ATOM 685  C CG  ? MET A 1  88 ?  -0.315   2.653  10.456 1.000 95.320 ? 88  MET A CG  1 
ATOM 686  S SD  ? MET A 1  88 ?  -0.776   4.428  10.405 1.000 95.320 ? 88  MET A SD  1 
ATOM 687  C CE  ? MET A 1  88 ?  -1.749   4.462   8.874 1.000 95.320 ? 88  MET A CE  1 
ATOM 688  N N   ? LEU A 1  89 ?  -0.546  -0.670  10.286 1.000 96.970 ? 89  LEU A N   1 
ATOM 689  C CA  ? LEU A 1  89 ?  -1.821  -1.378  10.257 1.000 96.970 ? 89  LEU A CA  1 
ATOM 690  C C   ? LEU A 1  89 ?  -2.917  -0.549  10.918 1.000 96.970 ? 89  LEU A C   1 
ATOM 691  C CB  ? LEU A 1  89 ?  -1.698  -2.734  10.956 1.000 96.970 ? 89  LEU A CB  1 
ATOM 692  O O   ? LEU A 1  89 ?  -2.701   0.041  11.979 1.000 96.970 ? 89  LEU A O   1 
ATOM 693  C CG  ? LEU A 1  89 ?  -0.776  -3.758  10.292 1.000 96.970 ? 89  LEU A CG  1 
ATOM 694  C CD1 ? LEU A 1  89 ?  -0.692  -5.023  11.139 1.000 96.970 ? 89  LEU A CD1 1 
ATOM 695  C CD2 ? LEU A 1  89 ?  -1.263  -4.082   8.884 1.000 96.970 ? 89  LEU A CD2 1 
ATOM 696  N N   ? ILE A 1  90 ?  -4.033  -0.481  10.205 1.000 96.770 ? 90  ILE A N   1 
ATOM 697  C CA  ? ILE A 1  90 ?  -5.190   0.250  10.712 1.000 96.770 ? 90  ILE A CA  1 
ATOM 698  C C   ? ILE A 1  90 ?  -6.335  -0.722  10.986 1.000 96.770 ? 90  ILE A C   1 
ATOM 699  C CB  ? ILE A 1  90 ?  -5.643   1.347   9.722 1.000 96.770 ? 90  ILE A CB  1 
ATOM 700  O O   ? ILE A 1  90 ?  -6.784  -1.432  10.084 1.000 96.770 ? 90  ILE A O   1 
ATOM 701  C CG1 ? ILE A 1  90 ?  -4.474   2.281   9.388 1.000 96.770 ? 90  ILE A CG1 1 
ATOM 702  C CG2 ? ILE A 1  90 ?  -6.827   2.134  10.293 1.000 96.770 ? 90  ILE A CG2 1 
ATOM 703  C CD1 ? ILE A 1  90 ?  -4.750   3.228   8.228 1.000 96.770 ? 90  ILE A CD1 1 
ATOM 704  N N   ? ARG A 1  91 ?  -6.786  -0.787  12.271 1.000 96.480 ? 91  ARG A N   1 
ATOM 705  C CA  ? ARG A 1  91 ?  -7.982  -1.558  12.598 1.000 96.480 ? 91  ARG A CA  1 
ATOM 706  C C   ? ARG A 1  91 ?  -9.247  -0.769  12.278 1.000 96.480 ? 91  ARG A C   1 
ATOM 707  C CB  ? ARG A 1  91 ?  -7.975  -1.962  14.074 1.000 96.480 ? 91  ARG A CB  1 
ATOM 708  O O   ? ARG A 1  91 ?  -9.380   0.389  12.679 1.000 96.480 ? 91  ARG A O   1 
ATOM 709  C CG  ? ARG A 1  91 ?  -9.090  -2.922  14.455 1.000 96.480 ? 91  ARG A CG  1 
ATOM 710  C CD  ? ARG A 1  91 ?  -8.960  -3.394  15.896 1.000 96.480 ? 91  ARG A CD  1 
ATOM 711  N NE  ? ARG A 1  91 ?  -9.999  -4.359  16.243 1.000 96.480 ? 91  ARG A NE  1 
ATOM 712  N NH1 ? ARG A 1  91 ?  -9.240  -4.714  18.396 1.000 96.480 ? 91  ARG A NH1 1 
ATOM 713  N NH2 ? ARG A 1  91 ? -11.093  -5.827  17.631 1.000 96.480 ? 91  ARG A NH2 1 
ATOM 714  C CZ  ? ARG A 1  91 ? -10.108  -4.964  17.423 1.000 96.480 ? 91  ARG A CZ  1 
ATOM 715  N N   ? LEU A 1  92 ? -10.152  -1.413  11.597 1.000 95.300 ? 92  LEU A N   1 
ATOM 716  C CA  ? LEU A 1  92 ? -11.418  -0.786  11.232 1.000 95.300 ? 92  LEU A CA  1 
ATOM 717  C C   ? LEU A 1  92 ? -12.392  -0.806  12.405 1.000 95.300 ? 92  LEU A C   1 
ATOM 718  C CB  ? LEU A 1  92 ? -12.039  -1.494  10.025 1.000 95.300 ? 92  LEU A CB  1 
ATOM 719  O O   ? LEU A 1  92 ? -12.308  -1.678  13.273 1.000 95.300 ? 92  LEU A O   1 
ATOM 720  C CG  ? LEU A 1  92 ? -11.170  -1.581   8.769 1.000 95.300 ? 92  LEU A CG  1 
ATOM 721  C CD1 ? LEU A 1  92 ? -11.891  -2.368   7.680 1.000 95.300 ? 92  LEU A CD1 1 
ATOM 722  C CD2 ? LEU A 1  92 ? -10.805  -0.186   8.275 1.000 95.300 ? 92  LEU A CD2 1 
ATOM 723  N N   ? ASP A 1  93 ? -13.327   0.184  12.510 1.000 93.820 ? 93  ASP A N   1 
ATOM 724  C CA  ? ASP A 1  93 ? -14.297   0.266  13.598 1.000 93.820 ? 93  ASP A CA  1 
ATOM 725  C C   ? ASP A 1  93 ? -15.304  -0.879  13.522 1.000 93.820 ? 93  ASP A C   1 
ATOM 726  C CB  ? ASP A 1  93 ? -15.027   1.611  13.566 1.000 93.820 ? 93  ASP A CB  1 
ATOM 727  O O   ? ASP A 1  93 ? -15.941  -1.220  14.521 1.000 93.820 ? 93  ASP A O   1 
ATOM 728  C CG  ? ASP A 1  93 ? -15.749   1.863  12.255 1.000 93.820 ? 93  ASP A CG  1 
ATOM 729  O OD1 ? ASP A 1  93 ? -15.553   1.091  11.292 1.000 93.820 ? 93  ASP A OD1 1 
ATOM 730  O OD2 ? ASP A 1  93 ? -16.519   2.845  12.183 1.000 93.820 ? 93  ASP A OD2 1 
ATOM 731  N N   ? SER A 1  94 ? -15.454  -1.610  12.412 1.000 93.160 ? 94  SER A N   1 
ATOM 732  C CA  ? SER A 1  94 ? -16.243  -2.816  12.183 1.000 93.160 ? 94  SER A CA  1 
ATOM 733  C C   ? SER A 1  94 ? -15.726  -3.595  10.979 1.000 93.160 ? 94  SER A C   1 
ATOM 734  C CB  ? SER A 1  94 ? -17.716  -2.461  11.978 1.000 93.160 ? 94  SER A CB  1 
ATOM 735  O O   ? SER A 1  94 ? -15.196  -3.007  10.034 1.000 93.160 ? 94  SER A O   1 
ATOM 736  O OG  ? SER A 1  94 ? -17.884  -1.656  10.824 1.000 93.160 ? 94  SER A OG  1 
ATOM 737  N N   ? PRO A 1  95 ? -15.862  -4.987  11.014 1.000 93.270 ? 95  PRO A N   1 
ATOM 738  C CA  ? PRO A 1  95 ? -15.399  -5.800   9.887 1.000 93.270 ? 95  PRO A CA  1 
ATOM 739  C C   ? PRO A 1  95 ? -16.182  -5.530   8.604 1.000 93.270 ? 95  PRO A C   1 
ATOM 740  C CB  ? PRO A 1  95 ? -15.622  -7.235  10.371 1.000 93.270 ? 95  PRO A CB  1 
ATOM 741  O O   ? PRO A 1  95 ? -17.347  -5.129   8.660 1.000 93.270 ? 95  PRO A O   1 
ATOM 742  C CG  ? PRO A 1  95 ? -16.743  -7.135  11.355 1.000 93.270 ? 95  PRO A CG  1 
ATOM 743  C CD  ? PRO A 1  95 ? -16.676  -5.791  12.021 1.000 93.270 ? 95  PRO A CD  1 
ATOM 744  N N   ? VAL A 1  96 ? -15.547  -5.731   7.485 1.000 92.260 ? 96  VAL A N   1 
ATOM 745  C CA  ? VAL A 1  96 ? -16.202  -5.620   6.185 1.000 92.260 ? 96  VAL A CA  1 
ATOM 746  C C   ? VAL A 1  96 ? -16.450  -7.013   5.611 1.000 92.260 ? 96  VAL A C   1 
ATOM 747  C CB  ? VAL A 1  96 ? -15.364  -4.778   5.198 1.000 92.260 ? 96  VAL A CB  1 
ATOM 748  O O   ? VAL A 1  96 ? -15.689  -7.946   5.877 1.000 92.260 ? 96  VAL A O   1 
ATOM 749  C CG1 ? VAL A 1  96 ? -15.200  -3.348   5.711 1.000 92.260 ? 96  VAL A CG1 1 
ATOM 750  C CG2 ? VAL A 1  96 ? -14.000  -5.426   4.969 1.000 92.260 ? 96  VAL A CG2 1 
ATOM 751  N N   ? SER A 1  97 ? -17.556  -7.121   4.788 1.000 91.020 ? 97  SER A N   1 
ATOM 752  C CA  ? SER A 1  97 ? -17.883  -8.379   4.125 1.000 91.020 ? 97  SER A CA  1 
ATOM 753  C C   ? SER A 1  97 ? -17.386  -8.389   2.683 1.000 91.020 ? 97  SER A C   1 
ATOM 754  C CB  ? SER A 1  97 ? -19.392  -8.625   4.154 1.000 91.020 ? 97  SER A CB  1 
ATOM 755  O O   ? SER A 1  97 ? -17.404  -7.358   2.007 1.000 91.020 ? 97  SER A O   1 
ATOM 756  O OG  ? SER A 1  97 ? -19.864  -8.699   5.488 1.000 91.020 ? 97  SER A OG  1 
ATOM 757  N N   ? ASN A 1  98 ? -16.894  -9.529   2.294 1.000 92.010 ? 98  ASN A N   1 
ATOM 758  C CA  ? ASN A 1  98 ? -16.539  -9.718   0.891 1.000 92.010 ? 98  ASN A CA  1 
ATOM 759  C C   ? ASN A 1  98 ? -17.706  -9.379  -0.032 1.000 92.010 ? 98  ASN A C   1 
ATOM 760  C CB  ? ASN A 1  98 ? -16.067 -11.153   0.646 1.000 92.010 ? 98  ASN A CB  1 
ATOM 761  O O   ? ASN A 1  98 ? -18.847  -9.760   0.236 1.000 92.010 ? 98  ASN A O   1 
ATOM 762  C CG  ? ASN A 1  98 ? -14.642 -11.386   1.107 1.000 92.010 ? 98  ASN A CG  1 
ATOM 763  N ND2 ? ASN A 1  98 ? -14.139 -12.595   0.890 1.000 92.010 ? 98  ASN A ND2 1 
ATOM 764  O OD1 ? ASN A 1  98 ? -13.999 -10.486   1.653 1.000 92.010 ? 98  ASN A OD1 1 
ATOM 765  N N   ? SER A 1  99 ? -17.445  -8.632  -1.098 1.000 90.230 ? 99  SER A N   1 
ATOM 766  C CA  ? SER A 1  99 ? -18.410  -8.280  -2.134 1.000 90.230 ? 99  SER A CA  1 
ATOM 767  C C   ? SER A 1  99 ? -17.740  -8.175  -3.500 1.000 90.230 ? 99  SER A C   1 
ATOM 768  C CB  ? SER A 1  99 ? -19.104  -6.960  -1.795 1.000 90.230 ? 99  SER A CB  1 
ATOM 769  O O   ? SER A 1  99 ? -16.561  -8.503  -3.646 1.000 90.230 ? 99  SER A O   1 
ATOM 770  O OG  ? SER A 1  99 ? -18.230  -5.864  -2.000 1.000 90.230 ? 99  SER A OG  1 
ATOM 771  N N   ? GLU A 1 100 ? -18.568  -7.723  -4.415 1.000 88.680 ? 100 GLU A N   1 
ATOM 772  C CA  ? GLU A 1 100 ? -18.072  -7.496  -5.768 1.000 88.680 ? 100 GLU A CA  1 
ATOM 773  C C   ? GLU A 1 100 ? -16.969  -6.440  -5.782 1.000 88.680 ? 100 GLU A C   1 
ATOM 774  C CB  ? GLU A 1 100 ? -19.214  -7.075  -6.697 1.000 88.680 ? 100 GLU A CB  1 
ATOM 775  O O   ? GLU A 1 100 ? -16.080  -6.475  -6.635 1.000 88.680 ? 100 GLU A O   1 
ATOM 776  C CG  ? GLU A 1 100 ? -18.798  -6.923  -8.153 1.000 88.680 ? 100 GLU A CG  1 
ATOM 777  C CD  ? GLU A 1 100 ? -19.936  -6.479  -9.059 1.000 88.680 ? 100 GLU A CD  1 
ATOM 778  O OE1 ? GLU A 1 100 ? -19.702  -6.275 -10.271 1.000 88.680 ? 100 GLU A OE1 1 
ATOM 779  O OE2 ? GLU A 1 100 ? -21.070  -6.333  -8.551 1.000 88.680 ? 100 GLU A OE2 1 
ATOM 780  N N   ? HIS A 1 101 ? -16.888  -5.555  -4.810 1.000 88.550 ? 101 HIS A N   1 
ATOM 781  C CA  ? HIS A 1 101 ? -16.013  -4.389  -4.856 1.000 88.550 ? 101 HIS A CA  1 
ATOM 782  C C   ? HIS A 1 101 ? -15.070  -4.360  -3.658 1.000 88.550 ? 101 HIS A C   1 
ATOM 783  C CB  ? HIS A 1 101 ? -16.839  -3.102  -4.905 1.000 88.550 ? 101 HIS A CB  1 
ATOM 784  O O   ? HIS A 1 101 ? -14.153  -3.536  -3.604 1.000 88.550 ? 101 HIS A O   1 
ATOM 785  C CG  ? HIS A 1 101 ? -17.776  -3.034  -6.069 1.000 88.550 ? 101 HIS A CG  1 
ATOM 786  C CD2 ? HIS A 1 101 ? -19.127  -2.962  -6.120 1.000 88.550 ? 101 HIS A CD2 1 
ATOM 787  N ND1 ? HIS A 1 101 ? -17.339  -3.039  -7.376 1.000 88.550 ? 101 HIS A ND1 1 
ATOM 788  C CE1 ? HIS A 1 101 ? -18.384  -2.972  -8.183 1.000 88.550 ? 101 HIS A CE1 1 
ATOM 789  N NE2 ? HIS A 1 101 ? -19.481  -2.924  -7.446 1.000 88.550 ? 101 HIS A NE2 1 
ATOM 790  N N   ? ILE A 1 102 ? -15.229  -5.259  -2.689 1.000 92.400 ? 102 ILE A N   1 
ATOM 791  C CA  ? ILE A 1 102 ? -14.390  -5.290  -1.496 1.000 92.400 ? 102 ILE A CA  1 
ATOM 792  C C   ? ILE A 1 102 ? -13.932  -6.721  -1.223 1.000 92.400 ? 102 ILE A C   1 
ATOM 793  C CB  ? ILE A 1 102 ? -15.136  -4.722  -0.267 1.000 92.400 ? 102 ILE A CB  1 
ATOM 794  O O   ? ILE A 1 102 ? -14.757  -7.625  -1.070 1.000 92.400 ? 102 ILE A O   1 
ATOM 795  C CG1 ? ILE A 1 102 ? -15.593  -3.284  -0.537 1.000 92.400 ? 102 ILE A CG1 1 
ATOM 796  C CG2 ? ILE A 1 102 ? -14.251  -4.791   0.981 1.000 92.400 ? 102 ILE A CG2 1 
ATOM 797  C CD1 ? ILE A 1 102 ? -16.554  -2.734   0.508 1.000 92.400 ? 102 ILE A CD1 1 
ATOM 798  N N   ? ALA A 1 103 ? -12.618  -6.852  -1.241 1.000 94.550 ? 103 ALA A N   1 
ATOM 799  C CA  ? ALA A 1 103 ? -12.024  -8.137  -0.883 1.000 94.550 ? 103 ALA A CA  1 
ATOM 800  C C   ? ALA A 1 103 ? -10.576  -7.966  -0.434 1.000 94.550 ? 103 ALA A C   1 
ATOM 801  C CB  ? ALA A 1 103 ? -12.103  -9.106  -2.060 1.000 94.550 ? 103 ALA A CB  1 
ATOM 802  O O   ? ALA A 1 103 ?  -9.804  -7.243  -1.069 1.000 94.550 ? 103 ALA A O   1 
ATOM 803  N N   ? PRO A 1 104 ? -10.296  -8.762   0.741 1.000 96.400 ? 104 PRO A N   1 
ATOM 804  C CA  ? PRO A 1 104 ?  -8.894  -8.691   1.161 1.000 96.400 ? 104 PRO A CA  1 
ATOM 805  C C   ? PRO A 1 104 ?  -7.949  -9.378   0.178 1.000 96.400 ? 104 PRO A C   1 
ATOM 806  C CB  ? PRO A 1 104 ?  -8.894  -9.410   2.512 1.000 96.400 ? 104 PRO A CB  1 
ATOM 807  O O   ? PRO A 1 104 ?  -8.326 -10.364  -0.460 1.000 96.400 ? 104 PRO A O   1 
ATOM 808  C CG  ? PRO A 1 104 ? -10.322  -9.392   2.955 1.000 96.400 ? 104 PRO A CG  1 
ATOM 809  C CD  ? PRO A 1 104 ? -11.199  -9.411   1.736 1.000 96.400 ? 104 PRO A CD  1 
ATOM 810  N N   ? ILE A 1 105 ?  -6.662  -8.848   0.121 1.000 96.880 ? 105 ILE A N   1 
ATOM 811  C CA  ? ILE A 1 105 ?  -5.618  -9.485  -0.676 1.000 96.880 ? 105 ILE A CA  1 
ATOM 812  C C   ? ILE A 1 105 ?  -4.666 -10.251   0.240 1.000 96.880 ? 105 ILE A C   1 
ATOM 813  C CB  ? ILE A 1 105 ?  -4.838  -8.450  -1.516 1.000 96.880 ? 105 ILE A CB  1 
ATOM 814  O O   ? ILE A 1 105 ?  -4.394  -9.820   1.363 1.000 96.880 ? 105 ILE A O   1 
ATOM 815  C CG1 ? ILE A 1 105 ?  -3.958  -9.159  -2.553 1.000 96.880 ? 105 ILE A CG1 1 
ATOM 816  C CG2 ? ILE A 1 105 ?  -3.997  -7.544  -0.612 1.000 96.880 ? 105 ILE A CG2 1 
ATOM 817  C CD1 ? ILE A 1 105 ?  -3.490  -8.257  -3.687 1.000 96.880 ? 105 ILE A CD1 1 
ATOM 818  N N   ? SER A 1 106 ?  -4.205 -11.318  -0.251 1.000 96.500 ? 106 SER A N   1 
ATOM 819  C CA  ? SER A 1 106 ?  -3.412 -12.234   0.562 1.000 96.500 ? 106 SER A CA  1 
ATOM 820  C C   ? SER A 1 106 ?  -2.025 -11.666   0.842 1.000 96.500 ? 106 SER A C   1 
ATOM 821  C CB  ? SER A 1 106 ?  -3.286 -13.592  -0.129 1.000 96.500 ? 106 SER A CB  1 
ATOM 822  O O   ? SER A 1 106 ?  -1.448 -10.978  -0.003 1.000 96.500 ? 106 SER A O   1 
ATOM 823  O OG  ? SER A 1 106 ?  -4.556 -14.205  -0.271 1.000 96.500 ? 106 SER A OG  1 
ATOM 824  N N   ? LEU A 1 107 ?  -1.504 -12.011   2.044 1.000 97.320 ? 107 LEU A N   1 
ATOM 825  C CA  ? LEU A 1 107 ?  -0.116 -11.728   2.394 1.000 97.320 ? 107 LEU A CA  1 
ATOM 826  C C   ? LEU A 1 107 ?   0.834 -12.661   1.649 1.000 97.320 ? 107 LEU A C   1 
ATOM 827  C CB  ? LEU A 1 107 ?   0.095 -11.866   3.905 1.000 97.320 ? 107 LEU A CB  1 
ATOM 828  O O   ? LEU A 1 107 ?   0.482 -13.805   1.355 1.000 97.320 ? 107 LEU A O   1 
ATOM 829  C CG  ? LEU A 1 107 ?  -0.642 -10.858   4.787 1.000 97.320 ? 107 LEU A CG  1 
ATOM 830  C CD1 ? LEU A 1 107 ?  -0.544 -11.265   6.253 1.000 97.320 ? 107 LEU A CD1 1 
ATOM 831  C CD2 ? LEU A 1 107 ?  -0.082  -9.455   4.578 1.000 97.320 ? 107 LEU A CD2 1 
ATOM 832  N N   ? PRO A 1 108 ?   1.978 -12.212   1.291 1.000 96.620 ? 108 PRO A N   1 
ATOM 833  C CA  ? PRO A 1 108 ?   2.913 -13.037   0.522 1.000 96.620 ? 108 PRO A CA  1 
ATOM 834  C C   ? PRO A 1 108 ?   3.484 -14.196   1.335 1.000 96.620 ? 108 PRO A C   1 
ATOM 835  C CB  ? PRO A 1 108 ?   4.016 -12.049   0.133 1.000 96.620 ? 108 PRO A CB  1 
ATOM 836  O O   ? PRO A 1 108 ?   3.806 -14.029   2.515 1.000 96.620 ? 108 PRO A O   1 
ATOM 837  C CG  ? PRO A 1 108 ?   4.003 -11.016   1.213 1.000 96.620 ? 108 PRO A CG  1 
ATOM 838  C CD  ? PRO A 1 108 ?   2.589 -10.841   1.688 1.000 96.620 ? 108 PRO A CD  1 
ATOM 839  N N   ? SER A 1 109 ?   3.664 -15.332   0.709 1.000 94.420 ? 109 SER A N   1 
ATOM 840  C CA  ? SER A 1 109 ?   4.290 -16.500   1.318 1.000 94.420 ? 109 SER A CA  1 
ATOM 841  C C   ? SER A 1 109 ?   5.788 -16.537   1.032 1.000 94.420 ? 109 SER A C   1 
ATOM 842  C CB  ? SER A 1 109 ?   3.635 -17.786   0.811 1.000 94.420 ? 109 SER A CB  1 
ATOM 843  O O   ? SER A 1 109 ?   6.552 -17.157   1.775 1.000 94.420 ? 109 SER A O   1 
ATOM 844  O OG  ? SER A 1 109 ?   3.659 -17.838  -0.605 1.000 94.420 ? 109 SER A OG  1 
ATOM 845  N N   ? ASN A 1 110 ?   6.177 -15.867  -0.030 1.000 95.040 ? 110 ASN A N   1 
ATOM 846  C CA  ? ASN A 1 110 ?   7.569 -15.721  -0.444 1.000 95.040 ? 110 ASN A CA  1 
ATOM 847  C C   ? ASN A 1 110 ?   7.857 -14.313  -0.957 1.000 95.040 ? 110 ASN A C   1 
ATOM 848  C CB  ? ASN A 1 110 ?   7.923 -16.757  -1.513 1.000 95.040 ? 110 ASN A CB  1 
ATOM 849  O O   ? ASN A 1 110 ?   6.954 -13.626  -1.439 1.000 95.040 ? 110 ASN A O   1 
ATOM 850  C CG  ? ASN A 1 110 ?   7.679 -18.180  -1.049 1.000 95.040 ? 110 ASN A CG  1 
ATOM 851  N ND2 ? ASN A 1 110 ?   6.637 -18.807  -1.582 1.000 95.040 ? 110 ASN A ND2 1 
ATOM 852  O OD1 ? ASN A 1 110 ?   8.421 -18.711  -0.219 1.000 95.040 ? 110 ASN A OD1 1 
ATOM 853  N N   ? PRO A 1 111 ?   9.249 -13.936  -0.827 1.000 93.100 ? 111 PRO A N   1 
ATOM 854  C CA  ? PRO A 1 111 ?   9.601 -12.649  -1.430 1.000 93.100 ? 111 PRO A CA  1 
ATOM 855  C C   ? PRO A 1 111 ?   9.456 -12.650  -2.951 1.000 93.100 ? 111 PRO A C   1 
ATOM 856  C CB  ? PRO A 1 111 ?  11.064 -12.457  -1.022 1.000 93.100 ? 111 PRO A CB  1 
ATOM 857  O O   ? PRO A 1 111 ?   9.567 -13.702  -3.584 1.000 93.100 ? 111 PRO A O   1 
ATOM 858  C CG  ? PRO A 1 111 ?  11.604 -13.842  -0.872 1.000 93.100 ? 111 PRO A CG  1 
ATOM 859  C CD  ? PRO A 1 111 ?  10.504 -14.731  -0.367 1.000 93.100 ? 111 PRO A CD  1 
ATOM 860  N N   ? PRO A 1 112 ?   9.182 -11.441  -3.539 1.000 92.490 ? 112 PRO A N   1 
ATOM 861  C CA  ? PRO A 1 112 ?   9.108 -11.400  -5.001 1.000 92.490 ? 112 PRO A CA  1 
ATOM 862  C C   ? PRO A 1 112 ?  10.453 -11.679  -5.668 1.000 92.490 ? 112 PRO A C   1 
ATOM 863  C CB  ? PRO A 1 112 ?   8.641  -9.971  -5.291 1.000 92.490 ? 112 PRO A CB  1 
ATOM 864  O O   ? PRO A 1 112 ?  11.503 -11.354  -5.109 1.000 92.490 ? 112 PRO A O   1 
ATOM 865  C CG  ? PRO A 1 112 ?   9.187  -9.155  -4.164 1.000 92.490 ? 112 PRO A CG  1 
ATOM 866  C CD  ? PRO A 1 112 ?   9.178  -9.995  -2.919 1.000 92.490 ? 112 PRO A CD  1 
ATOM 867  N N   ? SER A 1 113 ?  10.460 -12.252  -6.899 1.000 92.900 ? 113 SER A N   1 
ATOM 868  C CA  ? SER A 1 113 ?  11.678 -12.489  -7.668 1.000 92.900 ? 113 SER A CA  1 
ATOM 869  C C   ? SER A 1 113 ?  12.042 -11.274  -8.515 1.000 92.900 ? 113 SER A C   1 
ATOM 870  C CB  ? SER A 1 113 ?  11.514 -13.716  -8.565 1.000 92.900 ? 113 SER A CB  1 
ATOM 871  O O   ? SER A 1 113 ?  11.161 -10.563  -9.001 1.000 92.900 ? 113 SER A O   1 
ATOM 872  O OG  ? SER A 1 113 ?  11.229 -14.870  -7.793 1.000 92.900 ? 113 SER A OG  1 
ATOM 873  N N   ? VAL A 1 114 ?  13.318 -11.038  -8.691 1.000 92.870 ? 114 VAL A N   1 
ATOM 874  C CA  ? VAL A 1 114 ?  13.791 -10.008  -9.609 1.000 92.870 ? 114 VAL A CA  1 
ATOM 875  C C   ? VAL A 1 114 ?  13.228 -10.262 -11.006 1.000 92.870 ? 114 VAL A C   1 
ATOM 876  C CB  ? VAL A 1 114 ?  15.335  -9.957  -9.658 1.000 92.870 ? 114 VAL A CB  1 
ATOM 877  O O   ? VAL A 1 114 ?  13.196 -11.404 -11.471 1.000 92.870 ? 114 VAL A O   1 
ATOM 878  C CG1 ? VAL A 1 114 ?  15.809  -9.028 -10.775 1.000 92.870 ? 114 VAL A CG1 1 
ATOM 879  C CG2 ? VAL A 1 114 ?  15.896  -9.508  -8.311 1.000 92.870 ? 114 VAL A CG2 1 
ATOM 880  N N   ? GLY A 1 115 ?  12.717  -9.180 -11.610 1.000 93.780 ? 115 GLY A N   1 
ATOM 881  C CA  ? GLY A 1 115 ?  12.199  -9.291 -12.964 1.000 93.780 ? 115 GLY A CA  1 
ATOM 882  C C   ? GLY A 1 115 ?  10.703  -9.540 -13.013 1.000 93.780 ? 115 GLY A C   1 
ATOM 883  O O   ? GLY A 1 115 ?  10.097  -9.503 -14.086 1.000 93.780 ? 115 GLY A O   1 
ATOM 884  N N   ? THR A 1 116 ?  10.175  -9.846 -11.828 1.000 95.770 ? 116 THR A N   1 
ATOM 885  C CA  ? THR A 1 116 ?   8.731 -10.037 -11.745 1.000 95.770 ? 116 THR A CA  1 
ATOM 886  C C   ? THR A 1 116 ?   7.994  -8.758 -12.133 1.000 95.770 ? 116 THR A C   1 
ATOM 887  C CB  ? THR A 1 116 ?   8.304 -10.469 -10.330 1.000 95.770 ? 116 THR A CB  1 
ATOM 888  O O   ? THR A 1 116 ?   8.403  -7.659 -11.752 1.000 95.770 ? 116 THR A O   1 
ATOM 889  C CG2 ? THR A 1 116 ?   6.792 -10.649 -10.242 1.000 95.770 ? 116 THR A CG2 1 
ATOM 890  O OG1 ? THR A 1 116 ?   8.942 -11.710 -10.004 1.000 95.770 ? 116 THR A OG1 1 
ATOM 891  N N   ? VAL A 1 117 ?   6.924  -8.888 -12.939 1.000 96.170 ? 117 VAL A N   1 
ATOM 892  C CA  ? VAL A 1 117 ?   6.046  -7.772 -13.274 1.000 96.170 ? 117 VAL A CA  1 
ATOM 893  C C   ? VAL A 1 117 ?   4.950  -7.642 -12.218 1.000 96.170 ? 117 VAL A C   1 
ATOM 894  C CB  ? VAL A 1 117 ?   5.417  -7.944 -14.675 1.000 96.170 ? 117 VAL A CB  1 
ATOM 895  O O   ? VAL A 1 117 ?   4.181  -8.580 -11.993 1.000 96.170 ? 117 VAL A O   1 
ATOM 896  C CG1 ? VAL A 1 117 ?   4.456  -6.797 -14.981 1.000 96.170 ? 117 VAL A CG1 1 
ATOM 897  C CG2 ? VAL A 1 117 ?   6.508  -8.030 -15.741 1.000 96.170 ? 117 VAL A CG2 1 
ATOM 898  N N   ? CYS A 1 118 ?   4.927  -6.516 -11.596 1.000 96.430 ? 118 CYS A N   1 
ATOM 899  C CA  ? CYS A 1 118 ?   3.987  -6.236 -10.517 1.000 96.430 ? 118 CYS A CA  1 
ATOM 900  C C   ? CYS A 1 118 ?   3.056  -5.088 -10.889 1.000 96.430 ? 118 CYS A C   1 
ATOM 901  C CB  ? CYS A 1 118 ?   4.736  -5.899  -9.227 1.000 96.430 ? 118 CYS A CB  1 
ATOM 902  O O   ? CYS A 1 118 ?   3.382  -4.275 -11.756 1.000 96.430 ? 118 CYS A O   1 
ATOM 903  S SG  ? CYS A 1 118 ?   5.868  -7.196  -8.683 1.000 96.430 ? 118 CYS A SG  1 
ATOM 904  N N   ? ARG A 1 119 ?   1.966  -5.142 -10.189 1.000 95.810 ? 119 ARG A N   1 
ATOM 905  C CA  ? ARG A 1 119 ?   0.965  -4.101 -10.395 1.000 95.810 ? 119 ARG A CA  1 
ATOM 906  C C   ? ARG A 1 119 ?   0.964  -3.106  -9.239 1.000 95.810 ? 119 ARG A C   1 
ATOM 907  C CB  ? ARG A 1 119 ?  -0.427  -4.716 -10.558 1.000 95.810 ? 119 ARG A CB  1 
ATOM 908  O O   ? ARG A 1 119 ?   0.851  -3.498  -8.076 1.000 95.810 ? 119 ARG A O   1 
ATOM 909  C CG  ? ARG A 1 119 ?  -1.505  -3.712 -10.933 1.000 95.810 ? 119 ARG A CG  1 
ATOM 910  C CD  ? ARG A 1 119 ?  -1.438  -3.336 -12.406 1.000 95.810 ? 119 ARG A CD  1 
ATOM 911  N NE  ? ARG A 1 119 ?  -2.654  -2.656 -12.845 1.000 95.810 ? 119 ARG A NE  1 
ATOM 912  N NH1 ? ARG A 1 119 ?  -1.732  -1.819 -14.790 1.000 95.810 ? 119 ARG A NH1 1 
ATOM 913  N NH2 ? ARG A 1 119 ?  -3.920  -1.374 -14.269 1.000 95.810 ? 119 ARG A NH2 1 
ATOM 914  C CZ  ? ARG A 1 119 ?  -2.766  -1.951 -13.967 1.000 95.810 ? 119 ARG A CZ  1 
ATOM 915  N N   ? VAL A 1 120 ?   1.091  -1.773  -9.639 1.000 95.720 ? 120 VAL A N   1 
ATOM 916  C CA  ? VAL A 1 120 ?   0.975  -0.710  -8.646 1.000 95.720 ? 120 VAL A CA  1 
ATOM 917  C C   ? VAL A 1 120 ?  -0.348   0.029  -8.832 1.000 95.720 ? 120 VAL A C   1 
ATOM 918  C CB  ? VAL A 1 120 ?   2.156   0.281  -8.736 1.000 95.720 ? 120 VAL A CB  1 
ATOM 919  O O   ? VAL A 1 120 ?  -0.788   0.252  -9.963 1.000 95.720 ? 120 VAL A O   1 
ATOM 920  C CG1 ? VAL A 1 120 ?   2.214   0.929 -10.118 1.000 95.720 ? 120 VAL A CG1 1 
ATOM 921  C CG2 ? VAL A 1 120 ?   2.042   1.347  -7.647 1.000 95.720 ? 120 VAL A CG2 1 
ATOM 922  N N   ? MET A 1 121 ?  -0.935   0.374  -7.780 1.000 94.670 ? 121 MET A N   1 
ATOM 923  C CA  ? MET A 1 121 ?  -2.239   1.029  -7.823 1.000 94.670 ? 121 MET A CA  1 
ATOM 924  C C   ? MET A 1 121 ?  -2.342   2.109  -6.751 1.000 94.670 ? 121 MET A C   1 
ATOM 925  C CB  ? MET A 1 121 ?  -3.361   0.005  -7.643 1.000 94.670 ? 121 MET A CB  1 
ATOM 926  O O   ? MET A 1 121 ?  -1.803   1.953  -5.654 1.000 94.670 ? 121 MET A O   1 
ATOM 927  C CG  ? MET A 1 121 ?  -3.269  -0.785  -6.348 1.000 94.670 ? 121 MET A CG  1 
ATOM 928  S SD  ? MET A 1 121 ?  -4.452  -2.186  -6.293 1.000 94.670 ? 121 MET A SD  1 
ATOM 929  C CE  ? MET A 1 121 ?  -3.602  -3.366  -7.379 1.000 94.670 ? 121 MET A CE  1 
ATOM 930  N N   ? GLY A 1 122 ?  -3.088   3.218  -7.057 1.000 93.210 ? 122 GLY A N   1 
ATOM 931  C CA  ? GLY A 1 122 ?  -3.216   4.244  -6.035 1.000 93.210 ? 122 GLY A CA  1 
ATOM 932  C C   ? GLY A 1 122 ?  -4.121   5.389  -6.448 1.000 93.210 ? 122 GLY A C   1 
ATOM 933  O O   ? GLY A 1 122 ?  -4.627   5.412  -7.572 1.000 93.210 ? 122 GLY A O   1 
ATOM 934  N N   ? TRP A 1 123 ?  -4.317   6.411  -5.545 1.000 90.410 ? 123 TRP A N   1 
ATOM 935  C CA  ? TRP A 1 123 ?  -5.188   7.570  -5.705 1.000 90.410 ? 123 TRP A CA  1 
ATOM 936  C C   ? TRP A 1 123 ?  -4.376   8.860  -5.745 1.000 90.410 ? 123 TRP A C   1 
ATOM 937  C CB  ? TRP A 1 123 ?  -6.214   7.633  -4.570 1.000 90.410 ? 123 TRP A CB  1 
ATOM 938  O O   ? TRP A 1 123 ?  -4.876   9.928  -5.384 1.000 90.410 ? 123 TRP A O   1 
ATOM 939  C CG  ? TRP A 1 123 ?  -7.218   6.520  -4.594 1.000 90.410 ? 123 TRP A CG  1 
ATOM 940  C CD1 ? TRP A 1 123 ?  -7.090   5.282  -4.028 1.000 90.410 ? 123 TRP A CD1 1 
ATOM 941  C CD2 ? TRP A 1 123 ?  -8.504   6.543  -5.222 1.000 90.410 ? 123 TRP A CD2 1 
ATOM 942  C CE2 ? TRP A 1 123 ?  -9.102   5.284  -4.995 1.000 90.410 ? 123 TRP A CE2 1 
ATOM 943  C CE3 ? TRP A 1 123 ?  -9.209   7.508  -5.954 1.000 90.410 ? 123 TRP A CE3 1 
ATOM 944  N NE1 ? TRP A 1 123 ?  -8.220   4.534  -4.265 1.000 90.410 ? 123 TRP A NE1 1 
ATOM 945  C CH2 ? TRP A 1 123 ? -11.043   5.926  -6.189 1.000 90.410 ? 123 TRP A CH2 1 
ATOM 946  C CZ2 ? TRP A 1 123 ? -10.374   4.964  -5.476 1.000 90.410 ? 123 TRP A CZ2 1 
ATOM 947  C CZ3 ? TRP A 1 123 ? -10.475   7.188  -6.431 1.000 90.410 ? 123 TRP A CZ3 1 
ATOM 948  N N   ? GLY A 1 124 ?  -3.047   8.724  -6.104 1.000 88.300 ? 124 GLY A N   1 
ATOM 949  C CA  ? GLY A 1 124 ?  -2.145   9.865  -6.076 1.000 88.300 ? 124 GLY A CA  1 
ATOM 950  C C   ? GLY A 1 124 ?  -2.186  10.689  -7.349 1.000 88.300 ? 124 GLY A C   1 
ATOM 951  O O   ? GLY A 1 124 ?  -3.055  10.485  -8.199 1.000 88.300 ? 124 GLY A O   1 
ATOM 952  N N   ? SER A 1 125 ?  -1.271  11.698  -7.489 1.000 87.770 ? 125 SER A N   1 
ATOM 953  C CA  ? SER A 1 125 ?  -1.180  12.621  -8.616 1.000 87.770 ? 125 SER A CA  1 
ATOM 954  C C   ? SER A 1 125 ?  -0.699  11.910  -9.876 1.000 87.770 ? 125 SER A C   1 
ATOM 955  C CB  ? SER A 1 125 ?  -0.240  13.781  -8.284 1.000 87.770 ? 125 SER A CB  1 
ATOM 956  O O   ? SER A 1 125 ?   0.059  10.941  -9.797 1.000 87.770 ? 125 SER A O   1 
ATOM 957  O OG  ? SER A 1 125 ?   0.014  14.568  -9.435 1.000 87.770 ? 125 SER A OG  1 
ATOM 958  N N   ? MET A 1 126 ?  -1.150  12.429 -11.103 1.000 84.410 ? 126 MET A N   1 
ATOM 959  C CA  ? MET A 1 126 ?  -0.768  11.865 -12.395 1.000 84.410 ? 126 MET A CA  1 
ATOM 960  C C   ? MET A 1 126 ?   0.357  12.675 -13.031 1.000 84.410 ? 126 MET A C   1 
ATOM 961  C CB  ? MET A 1 126 ?  -1.973  11.814 -13.337 1.000 84.410 ? 126 MET A CB  1 
ATOM 962  O O   ? MET A 1 126 ?   0.871  12.306 -14.089 1.000 84.410 ? 126 MET A O   1 
ATOM 963  C CG  ? MET A 1 126 ?  -3.084  10.892 -12.861 1.000 84.410 ? 126 MET A CG  1 
ATOM 964  S SD  ? MET A 1 126 ?  -4.342  10.578 -14.160 1.000 84.410 ? 126 MET A SD  1 
ATOM 965  C CE  ? MET A 1 126 ?  -4.876  12.278 -14.504 1.000 84.410 ? 126 MET A CE  1 
ATOM 966  N N   ? THR A 1 127 ?   0.674  13.748 -12.346 1.000 81.960 ? 127 THR A N   1 
ATOM 967  C CA  ? THR A 1 127 ?   1.737  14.604 -12.860 1.000 81.960 ? 127 THR A CA  1 
ATOM 968  C C   ? THR A 1 127 ?   2.691  15.013 -11.742 1.000 81.960 ? 127 THR A C   1 
ATOM 969  C CB  ? THR A 1 127 ?   1.162  15.864 -13.534 1.000 81.960 ? 127 THR A CB  1 
ATOM 970  O O   ? THR A 1 127 ?   2.315  15.017 -10.568 1.000 81.960 ? 127 THR A O   1 
ATOM 971  C CG2 ? THR A 1 127 ?   0.315  15.500 -14.749 1.000 81.960 ? 127 THR A CG2 1 
ATOM 972  O OG1 ? THR A 1 127 ?   0.347  16.573 -12.593 1.000 81.960 ? 127 THR A OG1 1 
ATOM 973  N N   ? SER A 1 128 ?   3.897  15.204 -11.958 1.000 83.140 ? 128 SER A N   1 
ATOM 974  C CA  ? SER A 1 128 ?   4.947  15.763 -11.113 1.000 83.140 ? 128 SER A CA  1 
ATOM 975  C C   ? SER A 1 128 ?   5.831  16.728 -11.896 1.000 83.140 ? 128 SER A C   1 
ATOM 976  C CB  ? SER A 1 128 ?   5.803  14.648 -10.511 1.000 83.140 ? 128 SER A CB  1 
ATOM 977  O O   ? SER A 1 128 ?   6.180  16.463 -13.048 1.000 83.140 ? 128 SER A O   1 
ATOM 978  O OG  ? SER A 1 128 ?   6.917  15.186  -9.821 1.000 83.140 ? 128 SER A OG  1 
ATOM 979  N N   ? PRO A 1 129 ?   6.089  17.799 -11.381 1.000 76.920 ? 129 PRO A N   1 
ATOM 980  C CA  ? PRO A 1 129 ?   5.900  18.323 -10.026 1.000 76.920 ? 129 PRO A CA  1 
ATOM 981  C C   ? PRO A 1 129 ?   4.536  18.982  -9.833 1.000 76.920 ? 129 PRO A C   1 
ATOM 982  C CB  ? PRO A 1 129 ?   7.027  19.349  -9.884 1.000 76.920 ? 129 PRO A CB  1 
ATOM 983  O O   ? PRO A 1 129 ?   4.138  19.266  -8.700 1.000 76.920 ? 129 PRO A O   1 
ATOM 984  C CG  ? PRO A 1 129 ?   7.254  19.862 -11.269 1.000 76.920 ? 129 PRO A CG  1 
ATOM 985  C CD  ? PRO A 1 129 ?   6.962  18.754 -12.241 1.000 76.920 ? 129 PRO A CD  1 
ATOM 986  N N   ? ASN A 1 130 ?   3.779  19.260 -10.982 1.000 79.380 ? 130 ASN A N   1 
ATOM 987  C CA  ? ASN A 1 130 ?   2.432  19.820 -10.938 1.000 79.380 ? 130 ASN A CA  1 
ATOM 988  C C   ? ASN A 1 130 ?   1.388  18.747 -10.643 1.000 79.380 ? 130 ASN A C   1 
ATOM 989  C CB  ? ASN A 1 130 ?   2.104  20.534 -12.250 1.000 79.380 ? 130 ASN A CB  1 
ATOM 990  O O   ? ASN A 1 130 ?   1.184  17.836 -11.447 1.000 79.380 ? 130 ASN A O   1 
ATOM 991  C CG  ? ASN A 1 130 ?   2.978  21.750 -12.489 1.000 79.380 ? 130 ASN A CG  1 
ATOM 992  N ND2 ? ASN A 1 130 ?   3.265  22.035 -13.753 1.000 79.380 ? 130 ASN A ND2 1 
ATOM 993  O OD1 ? ASN A 1 130 ?   3.392  22.427 -11.544 1.000 79.380 ? 130 ASN A OD1 1 
ATOM 994  N N   ? VAL A 1 131 ?   0.902  18.728  -9.350 1.000 81.970 ? 131 VAL A N   1 
ATOM 995  C CA  ? VAL A 1 131 ?   0.091  17.652  -8.790 1.000 81.970 ? 131 VAL A CA  1 
ATOM 996  C C   ? VAL A 1 131 ?  -1.354  17.794  -9.263 1.000 81.970 ? 131 VAL A C   1 
ATOM 997  C CB  ? VAL A 1 131 ?   0.148  17.644  -7.246 1.000 81.970 ? 131 VAL A CB  1 
ATOM 998  O O   ? VAL A 1 131 ?  -1.970  18.848  -9.090 1.000 81.970 ? 131 VAL A O   1 
ATOM 999  C CG1 ? VAL A 1 131 ?  -0.688  16.497  -6.681 1.000 81.970 ? 131 VAL A CG1 1 
ATOM 1000 C CG2 ? VAL A 1 131 ?   1.595  17.541  -6.766 1.000 81.970 ? 131 VAL A CG2 1 
ATOM 1001 N N   ? THR A 1 132 ?  -1.809  16.814 -10.057 1.000 83.290 ? 132 THR A N   1 
ATOM 1002 C CA  ? THR A 1 132 ?  -3.217  16.650 -10.403 1.000 83.290 ? 132 THR A CA  1 
ATOM 1003 C C   ? THR A 1 132 ?  -3.752  15.321  -9.876 1.000 83.290 ? 132 THR A C   1 
ATOM 1004 C CB  ? THR A 1 132 ?  -3.430  16.725 -11.926 1.000 83.290 ? 132 THR A CB  1 
ATOM 1005 O O   ? THR A 1 132 ?  -3.148  14.270 -10.099 1.000 83.290 ? 132 THR A O   1 
ATOM 1006 C CG2 ? THR A 1 132 ?  -3.075  18.108 -12.463 1.000 83.290 ? 132 THR A CG2 1 
ATOM 1007 O OG1 ? THR A 1 132 ?  -2.601  15.748 -12.567 1.000 83.290 ? 132 THR A OG1 1 
ATOM 1008 N N   ? PHE A 1 133 ?  -4.933  15.439  -9.113 1.000 85.750 ? 133 PHE A N   1 
ATOM 1009 C CA  ? PHE A 1 133 ?  -5.531  14.236  -8.546 1.000 85.750 ? 133 PHE A CA  1 
ATOM 1010 C C   ? PHE A 1 133 ?  -6.729  13.786  -9.374 1.000 85.750 ? 133 PHE A C   1 
ATOM 1011 C CB  ? PHE A 1 133 ?  -5.958  14.478  -7.095 1.000 85.750 ? 133 PHE A CB  1 
ATOM 1012 O O   ? PHE A 1 133 ?  -7.713  14.517  -9.500 1.000 85.750 ? 133 PHE A O   1 
ATOM 1013 C CG  ? PHE A 1 133 ?  -4.806  14.706  -6.154 1.000 85.750 ? 133 PHE A CG  1 
ATOM 1014 C CD1 ? PHE A 1 133 ?  -4.126  13.632  -5.593 1.000 85.750 ? 133 PHE A CD1 1 
ATOM 1015 C CD2 ? PHE A 1 133 ?  -4.403  15.995  -5.830 1.000 85.750 ? 133 PHE A CD2 1 
ATOM 1016 C CE1 ? PHE A 1 133 ?  -3.059  13.839  -4.721 1.000 85.750 ? 133 PHE A CE1 1 
ATOM 1017 C CE2 ? PHE A 1 133 ?  -3.338  16.210  -4.960 1.000 85.750 ? 133 PHE A CE2 1 
ATOM 1018 C CZ  ? PHE A 1 133 ?  -2.668  15.131  -4.406 1.000 85.750 ? 133 PHE A CZ  1 
ATOM 1019 N N   ? PRO A 1 134 ?  -6.565  12.581  -9.999 1.000 85.820 ? 134 PRO A N   1 
ATOM 1020 C CA  ? PRO A 1 134 ?  -7.707  12.072 -10.762 1.000 85.820 ? 134 PRO A CA  1 
ATOM 1021 C C   ? PRO A 1 134 ?  -8.870  11.646  -9.869 1.000 85.820 ? 134 PRO A C   1 
ATOM 1022 C CB  ? PRO A 1 134 ?  -7.123  10.869 -11.509 1.000 85.820 ? 134 PRO A CB  1 
ATOM 1023 O O   ? PRO A 1 134 ?  -8.679  11.398  -8.676 1.000 85.820 ? 134 PRO A O   1 
ATOM 1024 C CG  ? PRO A 1 134 ?  -6.029  10.365 -10.625 1.000 85.820 ? 134 PRO A CG  1 
ATOM 1025 C CD  ? PRO A 1 134 ?  -5.410  11.536  -9.917 1.000 85.820 ? 134 PRO A CD  1 
ATOM 1026 N N   ? GLY A 1 135 ? -10.171  11.647 -10.371 1.000 87.260 ? 135 GLY A N   1 
ATOM 1027 C CA  ? GLY A 1 135 ? -11.361  11.234  -9.644 1.000 87.260 ? 135 GLY A CA  1 
ATOM 1028 C C   ? GLY A 1 135 ? -11.454   9.732  -9.458 1.000 87.260 ? 135 GLY A C   1 
ATOM 1029 O O   ? GLY A 1 135 ? -12.262   9.249  -8.661 1.000 87.260 ? 135 GLY A O   1 
ATOM 1030 N N   ? VAL A 1 136 ? -10.538   8.915 -10.195 1.000 90.640 ? 136 VAL A N   1 
ATOM 1031 C CA  ? VAL A 1 136 ? -10.498   7.460 -10.094 1.000 90.640 ? 136 VAL A CA  1 
ATOM 1032 C C   ? VAL A 1 136 ?  -9.055   6.994  -9.912 1.000 90.640 ? 136 VAL A C   1 
ATOM 1033 C CB  ? VAL A 1 136 ? -11.122   6.787 -11.337 1.000 90.640 ? 136 VAL A CB  1 
ATOM 1034 O O   ? VAL A 1 136 ?  -8.117   7.690 -10.308 1.000 90.640 ? 136 VAL A O   1 
ATOM 1035 C CG1 ? VAL A 1 136 ? -12.575   7.222 -11.514 1.000 90.640 ? 136 VAL A CG1 1 
ATOM 1036 C CG2 ? VAL A 1 136 ? -10.307   7.114 -12.586 1.000 90.640 ? 136 VAL A CG2 1 
ATOM 1037 N N   ? PRO A 1 137 ?  -8.821   5.708  -9.385 1.000 93.110 ? 137 PRO A N   1 
ATOM 1038 C CA  ? PRO A 1 137 ?  -7.455   5.201  -9.233 1.000 93.110 ? 137 PRO A CA  1 
ATOM 1039 C C   ? PRO A 1 137 ?  -6.831   4.779 -10.561 1.000 93.110 ? 137 PRO A C   1 
ATOM 1040 C CB  ? PRO A 1 137 ?  -7.627   3.997  -8.303 1.000 93.110 ? 137 PRO A CB  1 
ATOM 1041 O O   ? PRO A 1 137 ?  -7.541   4.337 -11.468 1.000 93.110 ? 137 PRO A O   1 
ATOM 1042 C CG  ? PRO A 1 137 ?  -9.009   3.497  -8.577 1.000 93.110 ? 137 PRO A CG  1 
ATOM 1043 C CD  ? PRO A 1 137 ?  -9.892   4.674  -8.878 1.000 93.110 ? 137 PRO A CD  1 
ATOM 1044 N N   ? HIS A 1 138 ?  -5.459   4.907 -10.637 1.000 94.220 ? 138 HIS A N   1 
ATOM 1045 C CA  ? HIS A 1 138 ?  -4.699   4.460 -11.799 1.000 94.220 ? 138 HIS A CA  1 
ATOM 1046 C C   ? HIS A 1 138 ?  -3.764   3.311 -11.437 1.000 94.220 ? 138 HIS A C   1 
ATOM 1047 C CB  ? HIS A 1 138 ?  -3.899   5.620 -12.395 1.000 94.220 ? 138 HIS A CB  1 
ATOM 1048 O O   ? HIS A 1 138 ?  -3.267   3.241 -10.310 1.000 94.220 ? 138 HIS A O   1 
ATOM 1049 C CG  ? HIS A 1 138 ?  -4.728   6.568 -13.201 1.000 94.220 ? 138 HIS A CG  1 
ATOM 1050 C CD2 ? HIS A 1 138 ?  -5.969   7.066 -12.988 1.000 94.220 ? 138 HIS A CD2 1 
ATOM 1051 N ND1 ? HIS A 1 138 ?  -4.292   7.112 -14.390 1.000 94.220 ? 138 HIS A ND1 1 
ATOM 1052 C CE1 ? HIS A 1 138 ?  -5.232   7.907 -14.874 1.000 94.220 ? 138 HIS A CE1 1 
ATOM 1053 N NE2 ? HIS A 1 138 ?  -6.260   7.896 -14.043 1.000 94.220 ? 138 HIS A NE2 1 
ATOM 1054 N N   ? CYS A 1 139 ?  -3.552   2.476 -12.490 1.000 94.780 ? 139 CYS A N   1 
ATOM 1055 C CA  ? CYS A 1 139 ?  -2.734   1.280 -12.323 1.000 94.780 ? 139 CYS A CA  1 
ATOM 1056 C C   ? CYS A 1 139 ?  -1.683   1.180 -13.422 1.000 94.780 ? 139 CYS A C   1 
ATOM 1057 C CB  ? CYS A 1 139 ?  -3.610   0.027 -12.327 1.000 94.780 ? 139 CYS A CB  1 
ATOM 1058 O O   ? CYS A 1 139 ?  -1.925   1.591 -14.559 1.000 94.780 ? 139 CYS A O   1 
ATOM 1059 S SG  ? CYS A 1 139 ?  -4.957   0.077 -11.125 1.000 94.780 ? 139 CYS A SG  1 
ATOM 1060 N N   ? ALA A 1 140 ?  -0.529   0.619 -13.037 1.000 95.160 ? 140 ALA A N   1 
ATOM 1061 C CA  ? ALA A 1 140 ?   0.542   0.395 -14.005 1.000 95.160 ? 140 ALA A CA  1 
ATOM 1062 C C   ? ALA A 1 140 ?   1.366  -0.835 -13.636 1.000 95.160 ? 140 ALA A C   1 
ATOM 1063 C CB  ? ALA A 1 140 ?   1.440   1.626 -14.098 1.000 95.160 ? 140 ALA A CB  1 
ATOM 1064 O O   ? ALA A 1 140 ?   1.526  -1.151 -12.455 1.000 95.160 ? 140 ALA A O   1 
ATOM 1065 N N   ? ASN A 1 141 ?   1.858  -1.462 -14.731 1.000 95.680 ? 141 ASN A N   1 
ATOM 1066 C CA  ? ASN A 1 141 ?   2.809  -2.550 -14.527 1.000 95.680 ? 141 ASN A CA  1 
ATOM 1067 C C   ? ASN A 1 141 ?   4.236  -2.028 -14.383 1.000 95.680 ? 141 ASN A C   1 
ATOM 1068 C CB  ? ASN A 1 141 ?   2.726  -3.558 -15.675 1.000 95.680 ? 141 ASN A CB  1 
ATOM 1069 O O   ? ASN A 1 141 ?   4.679  -1.193 -15.174 1.000 95.680 ? 141 ASN A O   1 
ATOM 1070 C CG  ? ASN A 1 141 ?   1.433  -4.350 -15.665 1.000 95.680 ? 141 ASN A CG  1 
ATOM 1071 N ND2 ? ASN A 1 141 ?   0.969  -4.741 -16.846 1.000 95.680 ? 141 ASN A ND2 1 
ATOM 1072 O OD1 ? ASN A 1 141 ?   0.857  -4.606 -14.605 1.000 95.680 ? 141 ASN A OD1 1 
ATOM 1073 N N   ? ILE A 1 142 ?   4.915  -2.593 -13.243 1.000 95.440 ? 142 ILE A N   1 
ATOM 1074 C CA  ? ILE A 1 142 ?   6.309  -2.229 -13.014 1.000 95.440 ? 142 ILE A CA  1 
ATOM 1075 C C   ? ILE A 1 142 ?   7.125  -3.481 -12.701 1.000 95.440 ? 142 ILE A C   1 
ATOM 1076 C CB  ? ILE A 1 142 ?   6.443  -1.202 -11.867 1.000 95.440 ? 142 ILE A CB  1 
ATOM 1077 O O   ? ILE A 1 142 ?   6.564  -4.534 -12.390 1.000 95.440 ? 142 ILE A O   1 
ATOM 1078 C CG1 ? ILE A 1 142 ?   5.848  -1.766 -10.572 1.000 95.440 ? 142 ILE A CG1 1 
ATOM 1079 C CG2 ? ILE A 1 142 ?   5.773   0.122 -12.247 1.000 95.440 ? 142 ILE A CG2 1 
ATOM 1080 C CD1 ? ILE A 1 142 ?   6.113  -0.907  -9.343 1.000 95.440 ? 142 ILE A CD1 1 
ATOM 1081 N N   ? ASN A 1 143 ?   8.542  -3.331 -12.845 1.000 95.190 ? 143 ASN A N   1 
ATOM 1082 C CA  ? ASN A 1 143 ?   9.429  -4.470 -12.639 1.000 95.190 ? 143 ASN A CA  1 
ATOM 1083 C C   ? ASN A 1 143 ?  10.181  -4.364 -11.315 1.000 95.190 ? 143 ASN A C   1 
ATOM 1084 C CB  ? ASN A 1 143 ?  10.416  -4.600 -13.801 1.000 95.190 ? 143 ASN A CB  1 
ATOM 1085 O O   ? ASN A 1 143 ?  10.567  -3.269 -10.903 1.000 95.190 ? 143 ASN A O   1 
ATOM 1086 C CG  ? ASN A 1 143 ?   9.730  -4.901 -15.119 1.000 95.190 ? 143 ASN A CG  1 
ATOM 1087 N ND2 ? ASN A 1 143 ?  10.480  -4.814 -16.211 1.000 95.190 ? 143 ASN A ND2 1 
ATOM 1088 O OD1 ? ASN A 1 143 ?   8.535  -5.207 -15.155 1.000 95.190 ? 143 ASN A OD1 1 
ATOM 1089 N N   ? ILE A 1 144 ?  10.322  -5.580 -10.779 1.000 94.540 ? 144 ILE A N   1 
ATOM 1090 C CA  ? ILE A 1 144 ?  11.145  -5.671  -9.578 1.000 94.540 ? 144 ILE A CA  1 
ATOM 1091 C C   ? ILE A 1 144 ?  12.623  -5.688  -9.964 1.000 94.540 ? 144 ILE A C   1 
ATOM 1092 C CB  ? ILE A 1 144 ?  10.794  -6.925  -8.746 1.000 94.540 ? 144 ILE A CB  1 
ATOM 1093 O O   ? ILE A 1 144 ?  13.023  -6.412 -10.879 1.000 94.540 ? 144 ILE A O   1 
ATOM 1094 C CG1 ? ILE A 1 144 ?   9.341  -6.856  -8.264 1.000 94.540 ? 144 ILE A CG1 1 
ATOM 1095 C CG2 ? ILE A 1 144 ?  11.757  -7.076  -7.564 1.000 94.540 ? 144 ILE A CG2 1 
ATOM 1096 C CD1 ? ILE A 1 144 ?   9.064  -5.717  -7.293 1.000 94.540 ? 144 ILE A CD1 1 
ATOM 1097 N N   ? PHE A 1 145 ?  13.363  -4.914  -9.212 1.000 91.290 ? 145 PHE A N   1 
ATOM 1098 C CA  ? PHE A 1 145 ?  14.803  -4.862  -9.435 1.000 91.290 ? 145 PHE A CA  1 
ATOM 1099 C C   ? PHE A 1 145 ?  15.558  -5.427  -8.238 1.000 91.290 ? 145 PHE A C   1 
ATOM 1100 C CB  ? PHE A 1 145 ?  15.254  -3.424  -9.710 1.000 91.290 ? 145 PHE A CB  1 
ATOM 1101 O O   ? PHE A 1 145 ?  15.038  -5.441  -7.120 1.000 91.290 ? 145 PHE A O   1 
ATOM 1102 C CG  ? PHE A 1 145 ?  14.665  -2.832 -10.962 1.000 91.290 ? 145 PHE A CG  1 
ATOM 1103 C CD1 ? PHE A 1 145 ?  14.864  -3.439 -12.195 1.000 91.290 ? 145 PHE A CD1 1 
ATOM 1104 C CD2 ? PHE A 1 145 ?  13.912  -1.666 -10.904 1.000 91.290 ? 145 PHE A CD2 1 
ATOM 1105 C CE1 ? PHE A 1 145 ?  14.320  -2.893 -13.355 1.000 91.290 ? 145 PHE A CE1 1 
ATOM 1106 C CE2 ? PHE A 1 145 ?  13.365  -1.114 -12.059 1.000 91.290 ? 145 PHE A CE2 1 
ATOM 1107 C CZ  ? PHE A 1 145 ?  13.571  -1.729 -13.284 1.000 91.290 ? 145 PHE A CZ  1 
ATOM 1108 N N   ? ASP A 1 146 ?  16.797  -5.897  -8.592 1.000 86.860 ? 146 ASP A N   1 
ATOM 1109 C CA  ? ASP A 1 146 ?  17.662  -6.267  -7.476 1.000 86.860 ? 146 ASP A CA  1 
ATOM 1110 C C   ? ASP A 1 146 ?  18.290  -5.032  -6.835 1.000 86.860 ? 146 ASP A C   1 
ATOM 1111 C CB  ? ASP A 1 146 ?  18.755  -7.232  -7.940 1.000 86.860 ? 146 ASP A CB  1 
ATOM 1112 O O   ? ASP A 1 146 ?  18.357  -3.969  -7.456 1.000 86.860 ? 146 ASP A O   1 
ATOM 1113 C CG  ? ASP A 1 146 ?  19.778  -6.576  -8.850 1.000 86.860 ? 146 ASP A CG  1 
ATOM 1114 O OD1 ? ASP A 1 146 ?  19.841  -5.329  -8.897 1.000 86.860 ? 146 ASP A OD1 1 
ATOM 1115 O OD2 ? ASP A 1 146 ?  20.526  -7.313  -9.528 1.000 86.860 ? 146 ASP A OD2 1 
ATOM 1116 N N   ? TYR A 1 147 ?  18.634  -5.239  -5.701 1.000 76.190 ? 147 TYR A N   1 
ATOM 1117 C CA  ? TYR A 1 147 ?  19.130  -4.177  -4.833 1.000 76.190 ? 147 TYR A CA  1 
ATOM 1118 C C   ? TYR A 1 147 ?  20.296  -3.442  -5.482 1.000 76.190 ? 147 TYR A C   1 
ATOM 1119 C CB  ? TYR A 1 147 ?  19.562  -4.748  -3.478 1.000 76.190 ? 147 TYR A CB  1 
ATOM 1120 O O   ? TYR A 1 147 ?  20.413  -2.220  -5.360 1.000 76.190 ? 147 TYR A O   1 
ATOM 1121 C CG  ? TYR A 1 147 ?  20.142  -3.716  -2.542 1.000 76.190 ? 147 TYR A CG  1 
ATOM 1122 C CD1 ? TYR A 1 147 ?  21.514  -3.653  -2.308 1.000 76.190 ? 147 TYR A CD1 1 
ATOM 1123 C CD2 ? TYR A 1 147 ?  19.321  -2.803  -1.890 1.000 76.190 ? 147 TYR A CD2 1 
ATOM 1124 C CE1 ? TYR A 1 147 ?  22.053  -2.705  -1.445 1.000 76.190 ? 147 TYR A CE1 1 
ATOM 1125 C CE2 ? TYR A 1 147 ?  19.849  -1.851  -1.024 1.000 76.190 ? 147 TYR A CE2 1 
ATOM 1126 O OH  ? TYR A 1 147 ?  21.743  -0.869   0.047 1.000 76.190 ? 147 TYR A OH  1 
ATOM 1127 C CZ  ? TYR A 1 147 ?  21.214  -1.810  -0.809 1.000 76.190 ? 147 TYR A CZ  1 
ATOM 1128 N N   ? GLU A 1 148 ?  21.213  -4.121  -6.168 1.000 79.100 ? 148 GLU A N   1 
ATOM 1129 C CA  ? GLU A 1 148 ?  22.386  -3.528  -6.803 1.000 79.100 ? 148 GLU A CA  1 
ATOM 1130 C C   ? GLU A 1 148 ?  21.983  -2.516  -7.872 1.000 79.100 ? 148 GLU A C   1 
ATOM 1131 C CB  ? GLU A 1 148 ?  23.273  -4.615  -7.415 1.000 79.100 ? 148 GLU A CB  1 
ATOM 1132 O O   ? GLU A 1 148 ?  22.613  -1.465  -8.007 1.000 79.100 ? 148 GLU A O   1 
ATOM 1133 C CG  ? GLU A 1 148 ?  23.963  -5.498  -6.386 1.000 79.100 ? 148 GLU A CG  1 
ATOM 1134 C CD  ? GLU A 1 148 ?  24.908  -4.731  -5.474 1.000 79.100 ? 148 GLU A CD  1 
ATOM 1135 O OE1 ? GLU A 1 148 ?  25.147  -5.182  -4.331 1.000 79.100 ? 148 GLU A OE1 1 
ATOM 1136 O OE2 ? GLU A 1 148 ?  25.412  -3.671  -5.906 1.000 79.100 ? 148 GLU A OE2 1 
ATOM 1137 N N   ? GLU A 1 149 ?  20.934  -2.785  -8.572 1.000 79.820 ? 149 GLU A N   1 
ATOM 1138 C CA  ? GLU A 1 149 ?  20.385  -1.886  -9.583 1.000 79.820 ? 149 GLU A CA  1 
ATOM 1139 C C   ? GLU A 1 149 ?  19.773  -0.644  -8.943 1.000 79.820 ? 149 GLU A C   1 
ATOM 1140 C CB  ? GLU A 1 149 ?  19.339  -2.610 -10.434 1.000 79.820 ? 149 GLU A CB  1 
ATOM 1141 O O   ? GLU A 1 149 ?  19.919   0.465  -9.462 1.000 79.820 ? 149 GLU A O   1 
ATOM 1142 C CG  ? GLU A 1 149 ?  19.929  -3.626 -11.402 1.000 79.820 ? 149 GLU A CG  1 
ATOM 1143 C CD  ? GLU A 1 149 ?  18.881  -4.310 -12.266 1.000 79.820 ? 149 GLU A CD  1 
ATOM 1144 O OE1 ? GLU A 1 149 ?  19.180  -4.636 -13.437 1.000 79.820 ? 149 GLU A OE1 1 
ATOM 1145 O OE2 ? GLU A 1 149 ?  17.753  -4.520 -11.768 1.000 79.820 ? 149 GLU A OE2 1 
ATOM 1146 N N   ? CYS A 1 150 ?  19.220  -0.784  -7.859 1.000 77.600 ? 150 CYS A N   1 
ATOM 1147 C CA  ? CYS A 1 150 ?  18.582   0.287  -7.102 1.000 77.600 ? 150 CYS A CA  1 
ATOM 1148 C C   ? CYS A 1 150 ?  19.622   1.182  -6.440 1.000 77.600 ? 150 CYS A C   1 
ATOM 1149 C CB  ? CYS A 1 150 ?  17.644  -0.290  -6.042 1.000 77.600 ? 150 CYS A CB  1 
ATOM 1150 O O   ? CYS A 1 150 ?  19.494   2.408  -6.457 1.000 77.600 ? 150 CYS A O   1 
ATOM 1151 S SG  ? CYS A 1 150 ?  16.105  -0.953  -6.715 1.000 77.600 ? 150 CYS A SG  1 
ATOM 1152 N N   ? ARG A 1 151 ?  20.590   0.598  -5.966 1.000 74.320 ? 151 ARG A N   1 
ATOM 1153 C CA  ? ARG A 1 151 ?  21.687   1.308  -5.316 1.000 74.320 ? 151 ARG A CA  1 
ATOM 1154 C C   ? ARG A 1 151 ?  22.457   2.160  -6.319 1.000 74.320 ? 151 ARG A C   1 
ATOM 1155 C CB  ? ARG A 1 151 ?  22.634   0.322  -4.630 1.000 74.320 ? 151 ARG A CB  1 
ATOM 1156 O O   ? ARG A 1 151 ?  22.959   3.232  -5.974 1.000 74.320 ? 151 ARG A O   1 
ATOM 1157 C CG  ? ARG A 1 151 ?  23.673   0.984  -3.739 1.000 74.320 ? 151 ARG A CG  1 
ATOM 1158 C CD  ? ARG A 1 151 ?  24.770   0.010  -3.331 1.000 74.320 ? 151 ARG A CD  1 
ATOM 1159 N NE  ? ARG A 1 151 ?  24.238  -1.107  -2.556 1.000 74.320 ? 151 ARG A NE  1 
ATOM 1160 N NH1 ? ARG A 1 151 ?  26.304  -2.011  -2.054 1.000 74.320 ? 151 ARG A NH1 1 
ATOM 1161 N NH2 ? ARG A 1 151 ?  24.391  -3.014  -1.286 1.000 74.320 ? 151 ARG A NH2 1 
ATOM 1162 C CZ  ? ARG A 1 151 ?  24.979  -2.042  -1.967 1.000 74.320 ? 151 ARG A CZ  1 
ATOM 1163 N N   ? ALA A 1 152 ?  22.587   1.542  -7.438 1.000 76.480 ? 152 ALA A N   1 
ATOM 1164 C CA  ? ALA A 1 152 ?  23.285   2.270  -8.494 1.000 76.480 ? 152 ALA A CA  1 
ATOM 1165 C C   ? ALA A 1 152 ?  22.550   3.559  -8.850 1.000 76.480 ? 152 ALA A C   1 
ATOM 1166 C CB  ? ALA A 1 152 ?  23.440   1.391  -9.733 1.000 76.480 ? 152 ALA A CB  1 
ATOM 1167 O O   ? ALA A 1 152 ?  23.177   4.563  -9.197 1.000 76.480 ? 152 ALA A O   1 
ATOM 1168 N N   ? ALA A 1 153 ?  21.244   3.579  -8.641 1.000 71.440 ? 153 ALA A N   1 
ATOM 1169 C CA  ? ALA A 1 153 ?  20.368   4.690  -9.005 1.000 71.440 ? 153 ALA A CA  1 
ATOM 1170 C C   ? ALA A 1 153 ?  20.223   5.676  -7.850 1.000 71.440 ? 153 ALA A C   1 
ATOM 1171 C CB  ? ALA A 1 153 ?  18.997   4.169  -9.431 1.000 71.440 ? 153 ALA A CB  1 
ATOM 1172 O O   ? ALA A 1 153 ?  20.168   6.890  -8.065 1.000 71.440 ? 153 ALA A O   1 
ATOM 1173 N N   ? LYS A 1 154 ?  20.296   5.187  -6.457 1.000 68.060 ? 154 LYS A N   1 
ATOM 1174 C CA  ? LYS A 1 154 ?  20.176   6.030  -5.271 1.000 68.060 ? 154 LYS A CA  1 
ATOM 1175 C C   ? LYS A 1 154 ?  20.846   5.380  -4.064 1.000 68.060 ? 154 LYS A C   1 
ATOM 1176 C CB  ? LYS A 1 154 ?  18.705   6.316  -4.962 1.000 68.060 ? 154 LYS A CB  1 
ATOM 1177 O O   ? LYS A 1 154 ?  20.336   4.399  -3.517 1.000 68.060 ? 154 LYS A O   1 
ATOM 1178 C CG  ? LYS A 1 154 ?  18.479   7.578  -4.142 1.000 68.060 ? 154 LYS A CG  1 
ATOM 1179 C CD  ? LYS A 1 154 ?  17.008   7.760  -3.790 1.000 68.060 ? 154 LYS A CD  1 
ATOM 1180 C CE  ? LYS A 1 154 ?  16.770   9.059  -3.032 1.000 68.060 ? 154 LYS A CE  1 
ATOM 1181 N NZ  ? LYS A 1 154 ?  15.349   9.190  -2.591 1.000 68.060 ? 154 LYS A NZ  1 
ATOM 1182 N N   ? PRO A 1 155 ?  22.107   5.807  -3.611 1.000 62.610 ? 155 PRO A N   1 
ATOM 1183 C CA  ? PRO A 1 155 ?  22.858   5.169  -2.528 1.000 62.610 ? 155 PRO A CA  1 
ATOM 1184 C C   ? PRO A 1 155 ?  22.309   5.516  -1.146 1.000 62.610 ? 155 PRO A C   1 
ATOM 1185 C CB  ? PRO A 1 155 ?  24.274   5.722  -2.707 1.000 62.610 ? 155 PRO A CB  1 
ATOM 1186 O O   ? PRO A 1 155 ?  22.307   6.686  -0.754 1.000 62.610 ? 155 PRO A O   1 
ATOM 1187 C CG  ? PRO A 1 155 ?  24.140   6.785  -3.750 1.000 62.610 ? 155 PRO A CG  1 
ATOM 1188 C CD  ? PRO A 1 155 ?  22.718   6.803  -4.232 1.000 62.610 ? 155 PRO A CD  1 
ATOM 1189 N N   ? GLU A 1 156 ?  21.019   5.171  -0.676 1.000 62.710 ? 156 GLU A N   1 
ATOM 1190 C CA  ? GLU A 1 156 ?  20.521   5.417   0.674 1.000 62.710 ? 156 GLU A CA  1 
ATOM 1191 C C   ? GLU A 1 156 ?  20.601   4.156   1.530 1.000 62.710 ? 156 GLU A C   1 
ATOM 1192 C CB  ? GLU A 1 156 ?  19.080   5.932   0.630 1.000 62.710 ? 156 GLU A CB  1 
ATOM 1193 O O   ? GLU A 1 156 ?  20.539   3.040   1.009 1.000 62.710 ? 156 GLU A O   1 
ATOM 1194 C CG  ? GLU A 1 156 ?  18.939   7.314   0.009 1.000 62.710 ? 156 GLU A CG  1 
ATOM 1195 C CD  ? GLU A 1 156 ?  18.377   8.349   0.971 1.000 62.710 ? 156 GLU A CD  1 
ATOM 1196 O OE1 ? GLU A 1 156 ?  18.571   9.564   0.737 1.000 62.710 ? 156 GLU A OE1 1 
ATOM 1197 O OE2 ? GLU A 1 156 ?  17.737   7.942   1.966 1.000 62.710 ? 156 GLU A OE2 1 
ATOM 1198 N N   ? PRO A 1 157 ?  20.600   4.406   3.185 1.000 50.830 ? 157 PRO A N   1 
ATOM 1199 C CA  ? PRO A 1 157 ?  20.920   3.291   4.079 1.000 50.830 ? 157 PRO A CA  1 
ATOM 1200 C C   ? PRO A 1 157 ?  19.685   2.496   4.496 1.000 50.830 ? 157 PRO A C   1 
ATOM 1201 C CB  ? PRO A 1 157 ?  21.561   3.979   5.287 1.000 50.830 ? 157 PRO A CB  1 
ATOM 1202 O O   ? PRO A 1 157 ?  18.558   2.969   4.333 1.000 50.830 ? 157 PRO A O   1 
ATOM 1203 C CG  ? PRO A 1 157 ?  20.999   5.364   5.279 1.000 50.830 ? 157 PRO A CG  1 
ATOM 1204 C CD  ? PRO A 1 157 ?  20.189   5.543   4.027 1.000 50.830 ? 157 PRO A CD  1 
ATOM 1205 N N   ? GLU A 1 158 ?  19.745   1.090   4.289 1.000 55.680 ? 158 GLU A N   1 
ATOM 1206 C CA  ? GLU A 1 158 ?  19.347  -0.242   4.733 1.000 55.680 ? 158 GLU A CA  1 
ATOM 1207 C C   ? GLU A 1 158 ?  18.171  -0.768   3.914 1.000 55.680 ? 158 GLU A C   1 
ATOM 1208 C CB  ? GLU A 1 158 ?  18.988  -0.228   6.221 1.000 55.680 ? 158 GLU A CB  1 
ATOM 1209 O O   ? GLU A 1 158 ?  17.036  -0.320   4.090 1.000 55.680 ? 158 GLU A O   1 
ATOM 1210 C CG  ? GLU A 1 158 ?  19.943  -1.032   7.091 1.000 55.680 ? 158 GLU A CG  1 
ATOM 1211 C CD  ? GLU A 1 158 ?  19.592  -0.983   8.570 1.000 55.680 ? 158 GLU A CD  1 
ATOM 1212 O OE1 ? GLU A 1 158 ?  20.337  -1.566   9.390 1.000 55.680 ? 158 GLU A OE1 1 
ATOM 1213 O OE2 ? GLU A 1 158 ?  18.564  -0.357   8.911 1.000 55.680 ? 158 GLU A OE2 1 
ATOM 1214 N N   ? ILE A 1 159 ?  18.358  -1.546   2.745 1.000 60.970 ? 159 ILE A N   1 
ATOM 1215 C CA  ? ILE A 1 159 ?  17.638  -1.852   1.514 1.000 60.970 ? 159 ILE A CA  1 
ATOM 1216 C C   ? ILE A 1 159 ?  17.097  -3.279   1.573 1.000 60.970 ? 159 ILE A C   1 
ATOM 1217 C CB  ? ILE A 1 159 ?  18.540  -1.672   0.272 1.000 60.970 ? 159 ILE A CB  1 
ATOM 1218 O O   ? ILE A 1 159 ?  16.403  -3.725   0.657 1.000 60.970 ? 159 ILE A O   1 
ATOM 1219 C CG1 ? ILE A 1 159 ?  19.276  -0.329   0.336 1.000 60.970 ? 159 ILE A CG1 1 
ATOM 1220 C CG2 ? ILE A 1 159 ?  17.717  -1.785  -1.014 1.000 60.970 ? 159 ILE A CG2 1 
ATOM 1221 C CD1 ? ILE A 1 159 ?  20.420  -0.201  -0.660 1.000 60.970 ? 159 ILE A CD1 1 
ATOM 1222 N N   ? SER A 1 160 ?  17.470  -4.031   2.878 1.000 70.260 ? 160 SER A N   1 
ATOM 1223 C CA  ? SER A 1 160 ?  17.037  -5.422   2.792 1.000 70.260 ? 160 SER A CA  1 
ATOM 1224 C C   ? SER A 1 160 ?  15.527  -5.543   2.967 1.000 70.260 ? 160 SER A C   1 
ATOM 1225 C CB  ? SER A 1 160 ?  17.751  -6.272   3.844 1.000 70.260 ? 160 SER A CB  1 
ATOM 1226 O O   ? SER A 1 160 ?  14.911  -6.483   2.460 1.000 70.260 ? 160 SER A O   1 
ATOM 1227 O OG  ? SER A 1 160 ?  17.364  -5.885   5.151 1.000 70.260 ? 160 SER A OG  1 
ATOM 1228 N N   ? ARG A 1 161 ?  14.916  -4.436   3.490 1.000 81.960 ? 161 ARG A N   1 
ATOM 1229 C CA  ? ARG A 1 161 ?  13.486  -4.518   3.770 1.000 81.960 ? 161 ARG A CA  1 
ATOM 1230 C C   ? ARG A 1 161 ?  12.692  -3.617   2.830 1.000 81.960 ? 161 ARG A C   1 
ATOM 1231 C CB  ? ARG A 1 161 ?  13.200  -4.140   5.224 1.000 81.960 ? 161 ARG A CB  1 
ATOM 1232 O O   ? ARG A 1 161 ?  11.509  -3.360   3.060 1.000 81.960 ? 161 ARG A O   1 
ATOM 1233 C CG  ? ARG A 1 161 ?  13.804  -5.096   6.240 1.000 81.960 ? 161 ARG A CG  1 
ATOM 1234 C CD  ? ARG A 1 161 ?  13.515  -4.658   7.669 1.000 81.960 ? 161 ARG A CD  1 
ATOM 1235 N NE  ? ARG A 1 161 ?  14.156  -5.537   8.643 1.000 81.960 ? 161 ARG A NE  1 
ATOM 1236 N NH1 ? ARG A 1 161 ?  13.302  -4.452  10.494 1.000 81.960 ? 161 ARG A NH1 1 
ATOM 1237 N NH2 ? ARG A 1 161 ?  14.667  -6.274  10.757 1.000 81.960 ? 161 ARG A NH2 1 
ATOM 1238 C CZ  ? ARG A 1 161 ?  14.040  -5.419   9.962 1.000 81.960 ? 161 ARG A CZ  1 
ATOM 1239 N N   ? THR A 1 162 ?  13.369  -3.126   1.717 1.000 86.120 ? 162 THR A N   1 
ATOM 1240 C CA  ? THR A 1 162 ?  12.751  -2.284   0.699 1.000 86.120 ? 162 THR A CA  1 
ATOM 1241 C C   ? THR A 1 162 ?  12.753  -2.986  -0.657 1.000 86.120 ? 162 THR A C   1 
ATOM 1242 C CB  ? THR A 1 162 ?  13.474  -0.930   0.579 1.000 86.120 ? 162 THR A CB  1 
ATOM 1243 O O   ? THR A 1 162 ?  13.738  -3.626  -1.029 1.000 86.120 ? 162 THR A O   1 
ATOM 1244 C CG2 ? THR A 1 162 ?  12.809  -0.042  -0.467 1.000 86.120 ? 162 THR A CG2 1 
ATOM 1245 O OG1 ? THR A 1 162 ?  13.439  -0.263   1.847 1.000 86.120 ? 162 THR A OG1 1 
ATOM 1246 N N   ? LEU A 1 163 ?  11.618  -2.909  -1.315 1.000 90.530 ? 163 LEU A N   1 
ATOM 1247 C CA  ? LEU A 1 163 ?  11.509  -3.341  -2.704 1.000 90.530 ? 163 LEU A CA  1 
ATOM 1248 C C   ? LEU A 1 163 ?  11.753  -2.175  -3.656 1.000 90.530 ? 163 LEU A C   1 
ATOM 1249 C CB  ? LEU A 1 163 ?  10.131  -3.953  -2.969 1.000 90.530 ? 163 LEU A CB  1 
ATOM 1250 O O   ? LEU A 1 163 ?  11.250  -1.071  -3.433 1.000 90.530 ? 163 LEU A O   1 
ATOM 1251 C CG  ? LEU A 1 163 ?   9.831  -5.277  -2.266 1.000 90.530 ? 163 LEU A CG  1 
ATOM 1252 C CD1 ? LEU A 1 163 ?   8.357  -5.637  -2.421 1.000 90.530 ? 163 LEU A CD1 1 
ATOM 1253 C CD2 ? LEU A 1 163 ?  10.718  -6.389  -2.816 1.000 90.530 ? 163 LEU A CD2 1 
ATOM 1254 N N   ? CYS A 1 164 ?  12.503  -2.501  -4.661 1.000 90.130 ? 164 CYS A N   1 
ATOM 1255 C CA  ? CYS A 1 164 ?  12.766  -1.557  -5.742 1.000 90.130 ? 164 CYS A CA  1 
ATOM 1256 C C   ? CYS A 1 164 ?  12.060  -1.986  -7.023 1.000 90.130 ? 164 CYS A C   1 
ATOM 1257 C CB  ? CYS A 1 164 ?  14.268  -1.435  -5.993 1.000 90.130 ? 164 CYS A CB  1 
ATOM 1258 O O   ? CYS A 1 164 ?  12.237  -3.113  -7.487 1.000 90.130 ? 164 CYS A O   1 
ATOM 1259 S SG  ? CYS A 1 164 ?  14.704  -0.154  -7.190 1.000 90.130 ? 164 CYS A SG  1 
ATOM 1260 N N   ? ALA A 1 165 ?  11.253  -1.019  -7.476 1.000 92.550 ? 165 ALA A N   1 
ATOM 1261 C CA  ? ALA A 1 165 ?  10.451  -1.371  -8.644 1.000 92.550 ? 165 ALA A CA  1 
ATOM 1262 C C   ? ALA A 1 165 ?  10.175  -0.145  -9.510 1.000 92.550 ? 165 ALA A C   1 
ATOM 1263 C CB  ? ALA A 1 165 ?   9.138  -2.020  -8.212 1.000 92.550 ? 165 ALA A CB  1 
ATOM 1264 O O   ? ALA A 1 165 ?  10.087   0.975  -9.002 1.000 92.550 ? 165 ALA A O   1 
ATOM 1265 N N   ? GLY A 1 166 ?  10.119  -0.356 -10.729 1.000 91.680 ? 166 GLY A N   1 
ATOM 1266 C CA  ? GLY A 1 166 ?   9.835   0.705 -11.683 1.000 91.680 ? 166 GLY A CA  1 
ATOM 1267 C C   ? GLY A 1 166 ?  10.194   0.336 -13.110 1.000 91.680 ? 166 GLY A C   1 
ATOM 1268 O O   ? GLY A 1 166 ?  10.293  -0.846 -13.445 1.000 91.680 ? 166 GLY A O   1 
ATOM 1269 N N   ? ILE A 1 167 ?  10.266   1.370 -14.028 1.000 91.600 ? 167 ILE A N   1 
ATOM 1270 C CA  ? ILE A 1 167 ?  10.724   1.284 -15.410 1.000 91.600 ? 167 ILE A CA  1 
ATOM 1271 C C   ? ILE A 1 167 ?  11.991   2.117 -15.586 1.000 91.600 ? 167 ILE A C   1 
ATOM 1272 C CB  ? ILE A 1 167 ?   9.632   1.752 -16.398 1.000 91.600 ? 167 ILE A CB  1 
ATOM 1273 O O   ? ILE A 1 167 ?  11.978   3.332 -15.371 1.000 91.600 ? 167 ILE A O   1 
ATOM 1274 C CG1 ? ILE A 1 167 ?   8.341   0.955 -16.183 1.000 91.600 ? 167 ILE A CG1 1 
ATOM 1275 C CG2 ? ILE A 1 167 ?  10.121   1.625 -17.843 1.000 91.600 ? 167 ILE A CG2 1 
ATOM 1276 C CD1 ? ILE A 1 167 ?   8.450  -0.515 -16.567 1.000 91.600 ? 167 ILE A CD1 1 
ATOM 1277 N N   ? LEU A 1 168 ?  13.050   1.452 -15.908 1.000 86.300 ? 168 LEU A N   1 
ATOM 1278 C CA  ? LEU A 1 168 ?  14.353   2.105 -15.945 1.000 86.300 ? 168 LEU A CA  1 
ATOM 1279 C C   ? LEU A 1 168 ?  14.360   3.249 -16.955 1.000 86.300 ? 168 LEU A C   1 
ATOM 1280 C CB  ? LEU A 1 168 ?  15.450   1.096 -16.294 1.000 86.300 ? 168 LEU A CB  1 
ATOM 1281 O O   ? LEU A 1 168 ?  15.059   4.246 -16.765 1.000 86.300 ? 168 LEU A O   1 
ATOM 1282 C CG  ? LEU A 1 168 ?  15.794   0.069 -15.214 1.000 86.300 ? 168 LEU A CG  1 
ATOM 1283 C CD1 ? LEU A 1 168 ?  16.914  -0.849 -15.693 1.000 86.300 ? 168 LEU A CD1 1 
ATOM 1284 C CD2 ? LEU A 1 168 ?  16.187   0.768 -13.917 1.000 86.300 ? 168 LEU A CD2 1 
ATOM 1285 N N   ? GLU A 1 169 ?  13.596   3.081 -18.068 1.000 90.000 ? 169 GLU A N   1 
ATOM 1286 C CA  ? GLU A 1 169 ?  13.489   4.132 -19.076 1.000 90.000 ? 169 GLU A CA  1 
ATOM 1287 C C   ? GLU A 1 169 ?  12.641   5.296 -18.571 1.000 90.000 ? 169 GLU A C   1 
ATOM 1288 C CB  ? GLU A 1 169 ?  12.898   3.574 -20.373 1.000 90.000 ? 169 GLU A CB  1 
ATOM 1289 O O   ? GLU A 1 169 ?  12.647   6.377 -19.164 1.000 90.000 ? 169 GLU A O   1 
ATOM 1290 C CG  ? GLU A 1 169 ?  13.800   2.573 -21.079 1.000 90.000 ? 169 GLU A CG  1 
ATOM 1291 C CD  ? GLU A 1 169 ?  13.701   1.168 -20.506 1.000 90.000 ? 169 GLU A CD  1 
ATOM 1292 O OE1 ? GLU A 1 169 ?  14.541   0.308 -20.857 1.000 90.000 ? 169 GLU A OE1 1 
ATOM 1293 O OE2 ? GLU A 1 169 ?  12.774   0.924 -19.701 1.000 90.000 ? 169 GLU A OE2 1 
ATOM 1294 N N   ? GLY A 1 170 ?  11.949   5.064 -17.429 1.000 89.880 ? 170 GLY A N   1 
ATOM 1295 C CA  ? GLY A 1 170 ?  11.019   6.062 -16.926 1.000 89.880 ? 170 GLY A CA  1 
ATOM 1296 C C   ? GLY A 1 170 ?   9.645   5.972 -17.563 1.000 89.880 ? 170 GLY A C   1 
ATOM 1297 O O   ? GLY A 1 170 ?   9.349   5.014 -18.281 1.000 89.880 ? 170 GLY A O   1 
ATOM 1298 N N   ? GLY A 1 171 ?   8.771   6.856 -17.089 1.000 89.600 ? 171 GLY A N   1 
ATOM 1299 C CA  ? GLY A 1 171 ?   7.483   6.896 -17.763 1.000 89.600 ? 171 GLY A CA  1 
ATOM 1300 C C   ? GLY A 1 171 ?   6.373   6.234 -16.968 1.000 89.600 ? 171 GLY A C   1 
ATOM 1301 O O   ? GLY A 1 171 ?   5.192   6.495 -17.206 1.000 89.600 ? 171 GLY A O   1 
ATOM 1302 N N   ? LYS A 1 172 ?   6.765   5.443 -16.032 1.000 92.130 ? 172 LYS A N   1 
ATOM 1303 C CA  ? LYS A 1 172 ?   5.789   4.818 -15.144 1.000 92.130 ? 172 LYS A CA  1 
ATOM 1304 C C   ? LYS A 1 172 ?   6.312   4.752 -13.712 1.000 92.130 ? 172 LYS A C   1 
ATOM 1305 C CB  ? LYS A 1 172 ?   5.437   3.414 -15.638 1.000 92.130 ? 172 LYS A CB  1 
ATOM 1306 O O   ? LYS A 1 172 ?   7.465   4.382 -13.483 1.000 92.130 ? 172 LYS A O   1 
ATOM 1307 C CG  ? LYS A 1 172 ?   4.735   3.390 -16.988 1.000 92.130 ? 172 LYS A CG  1 
ATOM 1308 C CD  ? LYS A 1 172 ?   4.382   1.970 -17.410 1.000 92.130 ? 172 LYS A CD  1 
ATOM 1309 C CE  ? LYS A 1 172 ?   3.738   1.939 -18.790 1.000 92.130 ? 172 LYS A CE  1 
ATOM 1310 N NZ  ? LYS A 1 172 ?   3.417   0.546 -19.220 1.000 92.130 ? 172 LYS A NZ  1 
ATOM 1311 N N   ? GLY A 1 173 ?   5.409   5.029 -12.778 1.000 91.340 ? 173 GLY A N   1 
ATOM 1312 C CA  ? GLY A 1 173 ?   5.784   4.968 -11.374 1.000 91.340 ? 173 GLY A CA  1 
ATOM 1313 C C   ? GLY A 1 173 ?   4.759   5.605 -10.454 1.000 91.340 ? 173 GLY A C   1 
ATOM 1314 O O   ? GLY A 1 173 ?   3.792   6.212 -10.920 1.000 91.340 ? 173 GLY A O   1 
ATOM 1315 N N   ? SER A 1 174 ?   4.937   5.333  -9.122 1.000 91.860 ? 174 SER A N   1 
ATOM 1316 C CA  ? SER A 1 174 ?   4.061   5.919  -8.113 1.000 91.860 ? 174 SER A CA  1 
ATOM 1317 C C   ? SER A 1 174 ?   4.360   7.401  -7.914 1.000 91.860 ? 174 SER A C   1 
ATOM 1318 C CB  ? SER A 1 174 ?   4.205   5.179  -6.782 1.000 91.860 ? 174 SER A CB  1 
ATOM 1319 O O   ? SER A 1 174 ?   5.486   7.848  -8.142 1.000 91.860 ? 174 SER A O   1 
ATOM 1320 O OG  ? SER A 1 174 ?   5.548   5.214  -6.330 1.000 91.860 ? 174 SER A OG  1 
ATOM 1321 N N   ? CYS A 1 175 ?   3.372   8.138  -7.448 1.000 91.590 ? 175 CYS A N   1 
ATOM 1322 C CA  ? CYS A 1 175 ?   3.486   9.578  -7.243 1.000 91.590 ? 175 CYS A CA  1 
ATOM 1323 C C   ? CYS A 1 175 ?   2.780  10.004  -5.961 1.000 91.590 ? 175 CYS A C   1 
ATOM 1324 C CB  ? CYS A 1 175 ?   2.901  10.337  -8.434 1.000 91.590 ? 175 CYS A CB  1 
ATOM 1325 O O   ? CYS A 1 175 ?   2.271   9.162  -5.219 1.000 91.590 ? 175 CYS A O   1 
ATOM 1326 S SG  ? CYS A 1 175 ?   3.522  12.025  -8.597 1.000 91.590 ? 175 CYS A SG  1 
ATOM 1327 N N   ? ASP A 1 176 ?   2.774  11.364  -5.699 1.000 89.210 ? 176 ASP A N   1 
ATOM 1328 C CA  ? ASP A 1 176 ?   2.185  11.898  -4.475 1.000 89.210 ? 176 ASP A CA  1 
ATOM 1329 C C   ? ASP A 1 176 ?   0.740  11.432  -4.312 1.000 89.210 ? 176 ASP A C   1 
ATOM 1330 C CB  ? ASP A 1 176 ?   2.248  13.427  -4.471 1.000 89.210 ? 176 ASP A CB  1 
ATOM 1331 O O   ? ASP A 1 176 ?  -0.034  11.446  -5.272 1.000 89.210 ? 176 ASP A O   1 
ATOM 1332 C CG  ? ASP A 1 176 ?   3.650  13.961  -4.236 1.000 89.210 ? 176 ASP A CG  1 
ATOM 1333 O OD1 ? ASP A 1 176 ?   4.554  13.171  -3.890 1.000 89.210 ? 176 ASP A OD1 1 
ATOM 1334 O OD2 ? ASP A 1 176 ?   3.851  15.185  -4.397 1.000 89.210 ? 176 ASP A OD2 1 
ATOM 1335 N N   ? GLY A 1 177 ?   0.529  10.955  -3.013 1.000 87.790 ? 177 GLY A N   1 
ATOM 1336 C CA  ? GLY A 1 177 ?  -0.823  10.485  -2.755 1.000 87.790 ? 177 GLY A CA  1 
ATOM 1337 C C   ? GLY A 1 177 ?  -0.957   8.977  -2.844 1.000 87.790 ? 177 GLY A C   1 
ATOM 1338 O O   ? GLY A 1 177 ?  -1.905   8.400  -2.308 1.000 87.790 ? 177 GLY A O   1 
ATOM 1339 N N   ? ASP A 1 178 ?   0.079   8.292  -3.491 1.000 92.810 ? 178 ASP A N   1 
ATOM 1340 C CA  ? ASP A 1 178 ?   0.072   6.840  -3.637 1.000 92.810 ? 178 ASP A CA  1 
ATOM 1341 C C   ? ASP A 1 178 ?   0.692   6.162  -2.417 1.000 92.810 ? 178 ASP A C   1 
ATOM 1342 C CB  ? ASP A 1 178 ?   0.821   6.425  -4.906 1.000 92.810 ? 178 ASP A CB  1 
ATOM 1343 O O   ? ASP A 1 178 ?   0.728   4.932  -2.335 1.000 92.810 ? 178 ASP A O   1 
ATOM 1344 C CG  ? ASP A 1 178 ?   0.056   6.746  -6.178 1.000 92.810 ? 178 ASP A CG  1 
ATOM 1345 O OD1 ? ASP A 1 178 ?  -1.193   6.695  -6.168 1.000 92.810 ? 178 ASP A OD1 1 
ATOM 1346 O OD2 ? ASP A 1 178 ?   0.708   7.052  -7.200 1.000 92.810 ? 178 ASP A OD2 1 
ATOM 1347 N N   ? SER A 1 179 ?   1.254   7.054  -1.563 1.000 93.060 ? 179 SER A N   1 
ATOM 1348 C CA  ? SER A 1 179 ?   1.838   6.476  -0.357 1.000 93.060 ? 179 SER A CA  1 
ATOM 1349 C C   ? SER A 1 179 ?   0.857   5.536   0.336 1.000 93.060 ? 179 SER A C   1 
ATOM 1350 C CB  ? SER A 1 179 ?   2.272   7.577   0.611 1.000 93.060 ? 179 SER A CB  1 
ATOM 1351 O O   ? SER A 1 179 ?  -0.312   5.879   0.524 1.000 93.060 ? 179 SER A O   1 
ATOM 1352 O OG  ? SER A 1 179 ?   3.354   8.320   0.076 1.000 93.060 ? 179 SER A OG  1 
ATOM 1353 N N   ? GLY A 1 180 ?   1.503   4.297   0.652 1.000 94.080 ? 180 GLY A N   1 
ATOM 1354 C CA  ? GLY A 1 180 ?   0.636   3.357   1.346 1.000 94.080 ? 180 GLY A CA  1 
ATOM 1355 C C   ? GLY A 1 180 ?  -0.133   2.449   0.405 1.000 94.080 ? 180 GLY A C   1 
ATOM 1356 O O   ? GLY A 1 180 ?  -0.731   1.462   0.838 1.000 94.080 ? 180 GLY A O   1 
ATOM 1357 N N   ? GLY A 1 181 ?  -0.159   2.813  -0.805 1.000 95.140 ? 181 GLY A N   1 
ATOM 1358 C CA  ? GLY A 1 181 ?  -0.795   2.005  -1.833 1.000 95.140 ? 181 GLY A CA  1 
ATOM 1359 C C   ? GLY A 1 181 ?  -0.071   0.698  -2.098 1.000 95.140 ? 181 GLY A C   1 
ATOM 1360 O O   ? GLY A 1 181 ?   1.123   0.576  -1.820 1.000 95.140 ? 181 GLY A O   1 
ATOM 1361 N N   ? PRO A 1 182 ?  -0.767  -0.313  -2.774 1.000 96.570 ? 182 PRO A N   1 
ATOM 1362 C CA  ? PRO A 1 182 ?  -0.247  -1.676  -2.901 1.000 96.570 ? 182 PRO A CA  1 
ATOM 1363 C C   ? PRO A 1 182 ?   0.618  -1.864  -4.145 1.000 96.570 ? 182 PRO A C   1 
ATOM 1364 C CB  ? PRO A 1 182 ?  -1.514  -2.531  -2.983 1.000 96.570 ? 182 PRO A CB  1 
ATOM 1365 O O   ? PRO A 1 182 ?   0.355  -1.252  -5.183 1.000 96.570 ? 182 PRO A O   1 
ATOM 1366 C CG  ? PRO A 1 182 ?  -2.522  -1.656  -3.656 1.000 96.570 ? 182 PRO A CG  1 
ATOM 1367 C CD  ? PRO A 1 182 ?  -2.320  -0.245  -3.184 1.000 96.570 ? 182 PRO A CD  1 
ATOM 1368 N N   ? LEU A 1 183 ?   1.712  -2.592  -4.028 1.000 96.860 ? 183 LEU A N   1 
ATOM 1369 C CA  ? LEU A 1 183 ?   2.436  -3.291  -5.084 1.000 96.860 ? 183 LEU A CA  1 
ATOM 1370 C C   ? LEU A 1 183 ?   2.120  -4.783  -5.065 1.000 96.860 ? 183 LEU A C   1 
ATOM 1371 C CB  ? LEU A 1 183 ?   3.945  -3.075  -4.932 1.000 96.860 ? 183 LEU A CB  1 
ATOM 1372 O O   ? LEU A 1 183 ?   2.527  -5.496  -4.146 1.000 96.860 ? 183 LEU A O   1 
ATOM 1373 C CG  ? LEU A 1 183 ?   4.820  -3.579  -6.081 1.000 96.860 ? 183 LEU A CG  1 
ATOM 1374 C CD1 ? LEU A 1 183 ?   4.671  -2.672  -7.298 1.000 96.860 ? 183 LEU A CD1 1 
ATOM 1375 C CD2 ? LEU A 1 183 ?   6.279  -3.661  -5.645 1.000 96.860 ? 183 LEU A CD2 1 
ATOM 1376 N N   ? ILE A 1 184 ?   1.419  -5.262  -6.108 1.000 96.850 ? 184 ILE A N   1 
ATOM 1377 C CA  ? ILE A 1 184 ?   0.890  -6.621  -6.134 1.000 96.850 ? 184 ILE A CA  1 
ATOM 1378 C C   ? ILE A 1 184 ?   1.628  -7.443  -7.188 1.000 96.850 ? 184 ILE A C   1 
ATOM 1379 C CB  ? ILE A 1 184 ?  -0.630  -6.631  -6.414 1.000 96.850 ? 184 ILE A CB  1 
ATOM 1380 O O   ? ILE A 1 184 ?   1.676  -7.061  -8.360 1.000 96.850 ? 184 ILE A O   1 
ATOM 1381 C CG1 ? ILE A 1 184 ?  -1.379  -5.862  -5.320 1.000 96.850 ? 184 ILE A CG1 1 
ATOM 1382 C CG2 ? ILE A 1 184 ?  -1.149  -8.067  -6.527 1.000 96.850 ? 184 ILE A CG2 1 
ATOM 1383 C CD1 ? ILE A 1 184 ?  -2.850  -5.618  -5.631 1.000 96.850 ? 184 ILE A CD1 1 
ATOM 1384 N N   ? CYS A 1 185 ?   2.199  -8.537  -6.740 1.000 96.380 ? 185 CYS A N   1 
ATOM 1385 C CA  ? CYS A 1 185 ?   2.881  -9.504  -7.593 1.000 96.380 ? 185 CYS A CA  1 
ATOM 1386 C C   ? CYS A 1 185 ?   2.265 -10.890  -7.447 1.000 96.380 ? 185 CYS A C   1 
ATOM 1387 C CB  ? CYS A 1 185 ?   4.371  -9.560  -7.255 1.000 96.380 ? 185 CYS A CB  1 
ATOM 1388 O O   ? CYS A 1 185 ?   2.109 -11.391  -6.332 1.000 96.380 ? 185 CYS A O   1 
ATOM 1389 S SG  ? CYS A 1 185 ?   5.159  -7.937  -7.168 1.000 96.380 ? 185 CYS A SG  1 
ATOM 1390 N N   ? ASN A 1 186 ?   1.816 -11.468  -8.602 1.000 93.980 ? 186 ASN A N   1 
ATOM 1391 C CA  ? ASN A 1 186 ?   1.255 -12.815  -8.589 1.000 93.980 ? 186 ASN A CA  1 
ATOM 1392 C C   ? ASN A 1 186 ?   0.102 -12.932  -7.597 1.000 93.980 ? 186 ASN A C   1 
ATOM 1393 C CB  ? ASN A 1 186 ?   2.340 -13.845  -8.268 1.000 93.980 ? 186 ASN A CB  1 
ATOM 1394 O O   ? ASN A 1 186 ?   0.024 -13.903  -6.842 1.000 93.980 ? 186 ASN A O   1 
ATOM 1395 C CG  ? ASN A 1 186 ?   3.462 -13.848  -9.286 1.000 93.980 ? 186 ASN A CG  1 
ATOM 1396 N ND2 ? ASN A 1 186 ?   4.692 -14.016  -8.814 1.000 93.980 ? 186 ASN A ND2 1 
ATOM 1397 O OD1 ? ASN A 1 186 ?   3.227 -13.701 -10.489 1.000 93.980 ? 186 ASN A OD1 1 
ATOM 1398 N N   ? GLY A 1 187 ?  -0.690 -11.906  -7.421 1.000 93.620 ? 187 GLY A N   1 
ATOM 1399 C CA  ? GLY A 1 187 ?  -1.918 -11.931  -6.643 1.000 93.620 ? 187 GLY A CA  1 
ATOM 1400 C C   ? GLY A 1 187 ?  -1.692 -11.686  -5.163 1.000 93.620 ? 187 GLY A C   1 
ATOM 1401 O O   ? GLY A 1 187 ?  -2.613 -11.830  -4.356 1.000 93.620 ? 187 GLY A O   1 
ATOM 1402 N N   ? GLU A 1 188 ?  -0.471 -11.360  -4.748 1.000 96.780 ? 188 GLU A N   1 
ATOM 1403 C CA  ? GLU A 1 188 ?  -0.135 -11.099  -3.352 1.000 96.780 ? 188 GLU A CA  1 
ATOM 1404 C C   ? GLU A 1 188 ?   0.453  -9.702  -3.178 1.000 96.780 ? 188 GLU A C   1 
ATOM 1405 C CB  ? GLU A 1 188 ?   0.845 -12.152  -2.829 1.000 96.780 ? 188 GLU A CB  1 
ATOM 1406 O O   ? GLU A 1 188 ?   1.125  -9.189  -4.076 1.000 96.780 ? 188 GLU A O   1 
ATOM 1407 C CG  ? GLU A 1 188 ?   0.298 -13.572  -2.861 1.000 96.780 ? 188 GLU A CG  1 
ATOM 1408 C CD  ? GLU A 1 188 ?   1.300 -14.612  -2.387 1.000 96.780 ? 188 GLU A CD  1 
ATOM 1409 O OE1 ? GLU A 1 188 ?   0.892 -15.586  -1.714 1.000 96.780 ? 188 GLU A OE1 1 
ATOM 1410 O OE2 ? GLU A 1 188 ?   2.503 -14.452  -2.690 1.000 96.780 ? 188 GLU A OE2 1 
ATOM 1411 N N   ? ILE A 1 189 ?   0.214  -9.125  -2.028 1.000 97.040 ? 189 ILE A N   1 
ATOM 1412 C CA  ? ILE A 1 189 ?   0.777  -7.812  -1.729 1.000 97.040 ? 189 ILE A CA  1 
ATOM 1413 C C   ? ILE A 1 189 ?   2.250  -7.957  -1.351 1.000 97.040 ? 189 ILE A C   1 
ATOM 1414 C CB  ? ILE A 1 189 ?  -0.001  -7.108  -0.596 1.000 97.040 ? 189 ILE A CB  1 
ATOM 1415 O O   ? ILE A 1 189 ?   2.578  -8.577  -0.337 1.000 97.040 ? 189 ILE A O   1 
ATOM 1416 C CG1 ? ILE A 1 189 ?   0.590  -5.719  -0.325 1.000 97.040 ? 189 ILE A CG1 1 
ATOM 1417 C CG2 ? ILE A 1 189 ?   0.004  -7.963   0.675 1.000 97.040 ? 189 ILE A CG2 1 
ATOM 1418 C CD1 ? ILE A 1 189 ?  -0.307  -4.817   0.512 1.000 97.040 ? 189 ILE A CD1 1 
ATOM 1419 N N   ? GLN A 1 190 ?   3.093  -7.389  -2.222 1.000 97.010 ? 190 GLN A N   1 
ATOM 1420 C CA  ? GLN A 1 190 ?   4.530  -7.554  -2.025 1.000 97.010 ? 190 GLN A CA  1 
ATOM 1421 C C   ? GLN A 1 190 ?   5.162  -6.273  -1.487 1.000 97.010 ? 190 GLN A C   1 
ATOM 1422 C CB  ? GLN A 1 190 ?   5.208  -7.963  -3.334 1.000 97.010 ? 190 GLN A CB  1 
ATOM 1423 O O   ? GLN A 1 190 ?   6.225  -6.314  -0.864 1.000 97.010 ? 190 GLN A O   1 
ATOM 1424 C CG  ? GLN A 1 190 ?   4.804  -9.346  -3.829 1.000 97.010 ? 190 GLN A CG  1 
ATOM 1425 C CD  ? GLN A 1 190 ?   5.389 -10.464  -2.987 1.000 97.010 ? 190 GLN A CD  1 
ATOM 1426 N NE2 ? GLN A 1 190 ?   4.756 -11.632  -3.031 1.000 97.010 ? 190 GLN A NE2 1 
ATOM 1427 O OE1 ? GLN A 1 190 ?   6.401 -10.281  -2.304 1.000 97.010 ? 190 GLN A OE1 1 
ATOM 1428 N N   ? GLY A 1 191 ?   4.494  -5.151  -1.661 1.000 95.250 ? 191 GLY A N   1 
ATOM 1429 C CA  ? GLY A 1 191 ?   5.079  -3.884  -1.252 1.000 95.250 ? 191 GLY A CA  1 
ATOM 1430 C C   ? GLY A 1 191 ?   4.043  -2.824  -0.933 1.000 95.250 ? 191 GLY A C   1 
ATOM 1431 O O   ? GLY A 1 191 ?   2.891  -2.925  -1.361 1.000 95.250 ? 191 GLY A O   1 
ATOM 1432 N N   ? ILE A 1 192 ?   4.543  -1.783  -0.161 1.000 95.550 ? 192 ILE A N   1 
ATOM 1433 C CA  ? ILE A 1 192 ?   3.785  -0.574   0.144 1.000 95.550 ? 192 ILE A CA  1 
ATOM 1434 C C   ? ILE A 1 192 ?   4.528   0.648  -0.392 1.000 95.550 ? 192 ILE A C   1 
ATOM 1435 C CB  ? ILE A 1 192 ?   3.539  -0.429   1.662 1.000 95.550 ? 192 ILE A CB  1 
ATOM 1436 O O   ? ILE A 1 192 ?   5.725   0.813  -0.143 1.000 95.550 ? 192 ILE A O   1 
ATOM 1437 C CG1 ? ILE A 1 192 ?   2.783  -1.650   2.199 1.000 95.550 ? 192 ILE A CG1 1 
ATOM 1438 C CG2 ? ILE A 1 192 ?   2.775   0.864   1.964 1.000 95.550 ? 192 ILE A CG2 1 
ATOM 1439 C CD1 ? ILE A 1 192 ?   2.793  -1.765   3.717 1.000 95.550 ? 192 ILE A CD1 1 
ATOM 1440 N N   ? VAL A 1 193 ?   3.758   1.386  -1.147 1.000 94.350 ? 193 VAL A N   1 
ATOM 1441 C CA  ? VAL A 1 193 ?   4.405   2.589  -1.661 1.000 94.350 ? 193 VAL A CA  1 
ATOM 1442 C C   ? VAL A 1 193 ?   4.918   3.436  -0.499 1.000 94.350 ? 193 VAL A C   1 
ATOM 1443 C CB  ? VAL A 1 193 ?   3.445   3.418  -2.543 1.000 94.350 ? 193 VAL A CB  1 
ATOM 1444 O O   ? VAL A 1 193 ?   4.138   3.878   0.347 1.000 94.350 ? 193 VAL A O   1 
ATOM 1445 C CG1 ? VAL A 1 193 ?   4.136   4.681  -3.055 1.000 94.350 ? 193 VAL A CG1 1 
ATOM 1446 C CG2 ? VAL A 1 193 ?   2.931   2.576  -3.709 1.000 94.350 ? 193 VAL A CG2 1 
ATOM 1447 N N   ? SER A 1 194 ?   6.193   3.683  -0.449 1.000 89.200 ? 194 SER A N   1 
ATOM 1448 C CA  ? SER A 1 194 ?   6.818   4.309   0.712 1.000 89.200 ? 194 SER A CA  1 
ATOM 1449 C C   ? SER A 1 194 ?   7.451   5.646   0.346 1.000 89.200 ? 194 SER A C   1 
ATOM 1450 C CB  ? SER A 1 194 ?   7.875   3.383   1.316 1.000 89.200 ? 194 SER A CB  1 
ATOM 1451 O O   ? SER A 1 194 ?   6.950   6.704   0.733 1.000 89.200 ? 194 SER A O   1 
ATOM 1452 O OG  ? SER A 1 194 ?   8.334   3.888   2.559 1.000 89.200 ? 194 SER A OG  1 
ATOM 1453 N N   ? TRP A 1 195 ?   8.475   5.657  -0.425 1.000 85.180 ? 195 TRP A N   1 
ATOM 1454 C CA  ? TRP A 1 195 ?   9.144   6.907  -0.773 1.000 85.180 ? 195 TRP A CA  1 
ATOM 1455 C C   ? TRP A 1 195 ?   9.773   6.820  -2.159 1.000 85.180 ? 195 TRP A C   1 
ATOM 1456 C CB  ? TRP A 1 195 ?  10.215   7.250   0.266 1.000 85.180 ? 195 TRP A CB  1 
ATOM 1457 O O   ? TRP A 1 195 ?   9.811   5.747  -2.765 1.000 85.180 ? 195 TRP A O   1 
ATOM 1458 C CG  ? TRP A 1 195 ?  11.270   6.197   0.425 1.000 85.180 ? 195 TRP A CG  1 
ATOM 1459 C CD1 ? TRP A 1 195 ?  11.196   5.065   1.190 1.000 85.180 ? 195 TRP A CD1 1 
ATOM 1460 C CD2 ? TRP A 1 195 ?  12.560   6.180  -0.193 1.000 85.180 ? 195 TRP A CD2 1 
ATOM 1461 C CE2 ? TRP A 1 195 ?  13.216   5.007   0.242 1.000 85.180 ? 195 TRP A CE2 1 
ATOM 1462 C CE3 ? TRP A 1 195 ?  13.225   7.043  -1.073 1.000 85.180 ? 195 TRP A CE3 1 
ATOM 1463 N NE1 ? TRP A 1 195 ?  12.363   4.345   1.084 1.000 85.180 ? 195 TRP A NE1 1 
ATOM 1464 C CH2 ? TRP A 1 195 ?  15.136   5.537  -1.037 1.000 85.180 ? 195 TRP A CH2 1 
ATOM 1465 C CZ2 ? TRP A 1 195 ?  14.508   4.675  -0.176 1.000 85.180 ? 195 TRP A CZ2 1 
ATOM 1466 C CZ3 ? TRP A 1 195 ?  14.510   6.711  -1.487 1.000 85.180 ? 195 TRP A CZ3 1 
ATOM 1467 N N   ? GLY A 1 196 ?  10.151   7.999  -2.709 1.000 79.290 ? 196 GLY A N   1 
ATOM 1468 C CA  ? GLY A 1 196 ?  10.739   8.123  -4.033 1.000 79.290 ? 196 GLY A CA  1 
ATOM 1469 C C   ? GLY A 1 196 ?  11.278   9.512  -4.318 1.000 79.290 ? 196 GLY A C   1 
ATOM 1470 O O   ? GLY A 1 196 ?  11.348  10.353  -3.420 1.000 79.290 ? 196 GLY A O   1 
ATOM 1471 N N   ? GLY A 1 197 ?  11.810   9.725  -5.474 1.000 76.010 ? 197 GLY A N   1 
ATOM 1472 C CA  ? GLY A 1 197 ?  12.407  10.996  -5.852 1.000 76.010 ? 197 GLY A CA  1 
ATOM 1473 C C   ? GLY A 1 197 ?  11.413  12.143  -5.863 1.000 76.010 ? 197 GLY A C   1 
ATOM 1474 O O   ? GLY A 1 197 ?  10.208  11.928  -5.716 1.000 76.010 ? 197 GLY A O   1 
ATOM 1475 N N   ? ASP A 1 198 ?  11.908  13.433  -6.006 1.000 78.800 ? 198 ASP A N   1 
ATOM 1476 C CA  ? ASP A 1 198 ?  11.136  14.671  -6.038 1.000 78.800 ? 198 ASP A CA  1 
ATOM 1477 C C   ? ASP A 1 198 ?  10.211  14.710  -7.253 1.000 78.800 ? 198 ASP A C   1 
ATOM 1478 C CB  ? ASP A 1 198 ?  12.067  15.885  -6.046 1.000 78.800 ? 198 ASP A CB  1 
ATOM 1479 O O   ? ASP A 1 198 ?   9.105  15.250  -7.180 1.000 78.800 ? 198 ASP A O   1 
ATOM 1480 C CG  ? ASP A 1 198 ?  12.817  16.066  -4.738 1.000 78.800 ? 198 ASP A CG  1 
ATOM 1481 O OD1 ? ASP A 1 198 ?  12.311  15.632  -3.680 1.000 78.800 ? 198 ASP A OD1 1 
ATOM 1482 O OD2 ? ASP A 1 198 ?  13.921  16.651  -4.765 1.000 78.800 ? 198 ASP A OD2 1 
ATOM 1483 N N   ? ILE A 1 199 ?  10.697  14.040  -8.322 1.000 86.520 ? 199 ILE A N   1 
ATOM 1484 C CA  ? ILE A 1 199 ?   9.907  13.895  -9.540 1.000 86.520 ? 199 ILE A CA  1 
ATOM 1485 C C   ? ILE A 1 199 ?   9.618  12.417  -9.795 1.000 86.520 ? 199 ILE A C   1 
ATOM 1486 C CB  ? ILE A 1 199 ?  10.626  14.517 -10.758 1.000 86.520 ? 199 ILE A CB  1 
ATOM 1487 O O   ? ILE A 1 199 ?  10.536  11.594  -9.818 1.000 86.520 ? 199 ILE A O   1 
ATOM 1488 C CG1 ? ILE A 1 199 ?  10.961  15.988 -10.485 1.000 86.520 ? 199 ILE A CG1 1 
ATOM 1489 C CG2 ? ILE A 1 199 ?   9.771  14.375 -12.021 1.000 86.520 ? 199 ILE A CG2 1 
ATOM 1490 C CD1 ? ILE A 1 199 ?  11.811  16.641 -11.567 1.000 86.520 ? 199 ILE A CD1 1 
ATOM 1491 N N   ? CYS A 1 200 ?   8.321  12.103  -9.960 1.000 89.300 ? 200 CYS A N   1 
ATOM 1492 C CA  ? CYS A 1 200 ?   7.902  10.717 -10.135 1.000 89.300 ? 200 CYS A CA  1 
ATOM 1493 C C   ? CYS A 1 200 ?   8.286  10.201 -11.517 1.000 89.300 ? 200 CYS A C   1 
ATOM 1494 C CB  ? CYS A 1 200 ?   6.393  10.584  -9.932 1.000 89.300 ? 200 CYS A CB  1 
ATOM 1495 O O   ? CYS A 1 200 ?   8.337  10.970 -12.479 1.000 89.300 ? 200 CYS A O   1 
ATOM 1496 S SG  ? CYS A 1 200 ?   5.811  11.233  -8.350 1.000 89.300 ? 200 CYS A SG  1 
ATOM 1497 N N   ? ALA A 1 201 ?   8.640   8.845 -11.691 1.000 88.660 ? 201 ALA A N   1 
ATOM 1498 C CA  ? ALA A 1 201 ?   8.755   8.074 -12.926 1.000 88.660 ? 201 ALA A CA  1 
ATOM 1499 C C   ? ALA A 1 201 ?   9.893   8.597 -13.797 1.000 88.660 ? 201 ALA A C   1 
ATOM 1500 C CB  ? ALA A 1 201 ?   7.438   8.108 -13.699 1.000 88.660 ? 201 ALA A CB  1 
ATOM 1501 O O   ? ALA A 1 201 ?   9.772   8.647 -15.023 1.000 88.660 ? 201 ALA A O   1 
ATOM 1502 N N   ? GLN A 1 202 ?  10.953   9.106 -13.162 1.000 89.310 ? 202 GLN A N   1 
ATOM 1503 C CA  ? GLN A 1 202 ?  12.156   9.532 -13.870 1.000 89.310 ? 202 GLN A CA  1 
ATOM 1504 C C   ? GLN A 1 202 ?  12.971   8.332 -14.341 1.000 89.310 ? 202 GLN A C   1 
ATOM 1505 C CB  ? GLN A 1 202 ?  13.013  10.432 -12.979 1.000 89.310 ? 202 GLN A CB  1 
ATOM 1506 O O   ? GLN A 1 202 ?  12.977   7.284 -13.691 1.000 89.310 ? 202 GLN A O   1 
ATOM 1507 C CG  ? GLN A 1 202 ?  12.363  11.769 -12.648 1.000 89.310 ? 202 GLN A CG  1 
ATOM 1508 C CD  ? GLN A 1 202 ?  12.052  12.593 -13.883 1.000 89.310 ? 202 GLN A CD  1 
ATOM 1509 N NE2 ? GLN A 1 202 ?  10.788  12.971 -14.041 1.000 89.310 ? 202 GLN A NE2 1 
ATOM 1510 O OE1 ? GLN A 1 202 ?  12.941  12.887 -14.689 1.000 89.310 ? 202 GLN A OE1 1 
ATOM 1511 N N   ? PRO A 1 203 ?  13.605   8.601 -15.541 1.000 88.180 ? 203 PRO A N   1 
ATOM 1512 C CA  ? PRO A 1 203 ?  14.525   7.535 -15.945 1.000 88.180 ? 203 PRO A CA  1 
ATOM 1513 C C   ? PRO A 1 203 ?  15.575   7.227 -14.881 1.000 88.180 ? 203 PRO A C   1 
ATOM 1514 C CB  ? PRO A 1 203 ?  15.179   8.096 -17.211 1.000 88.180 ? 203 PRO A CB  1 
ATOM 1515 O O   ? PRO A 1 203 ?  16.089   8.142 -14.232 1.000 88.180 ? 203 PRO A O   1 
ATOM 1516 C CG  ? PRO A 1 203 ?  14.187   9.075 -17.751 1.000 88.180 ? 203 PRO A CG  1 
ATOM 1517 C CD  ? PRO A 1 203 ?  13.467   9.710 -16.597 1.000 88.180 ? 203 PRO A CD  1 
ATOM 1518 N N   ? HIS A 1 204 ?  15.778   5.895 -14.654 1.000 83.850 ? 204 HIS A N   1 
ATOM 1519 C CA  ? HIS A 1 204 ?  16.811   5.383 -13.761 1.000 83.850 ? 204 HIS A CA  1 
ATOM 1520 C C   ? HIS A 1 204 ?  16.508   5.734 -12.308 1.000 83.850 ? 204 HIS A C   1 
ATOM 1521 C CB  ? HIS A 1 204 ?  18.182   5.932 -14.158 1.000 83.850 ? 204 HIS A CB  1 
ATOM 1522 O O   ? HIS A 1 204 ?  17.425   5.930 -11.508 1.000 83.850 ? 204 HIS A O   1 
ATOM 1523 C CG  ? HIS A 1 204 ?  18.594   5.567 -15.549 1.000 83.850 ? 204 HIS A CG  1 
ATOM 1524 C CD2 ? HIS A 1 204 ?  18.839   6.339 -16.634 1.000 83.850 ? 204 HIS A CD2 1 
ATOM 1525 N ND1 ? HIS A 1 204 ?  18.795   4.264 -15.948 1.000 83.850 ? 204 HIS A ND1 1 
ATOM 1526 C CE1 ? HIS A 1 204 ?  19.148   4.249 -17.223 1.000 83.850 ? 204 HIS A CE1 1 
ATOM 1527 N NE2 ? HIS A 1 204 ?  19.182   5.496 -17.663 1.000 83.850 ? 204 HIS A NE2 1 
ATOM 1528 N N   ? GLU A 1 205 ?  15.146   6.019 -12.071 1.000 84.570 ? 205 GLU A N   1 
ATOM 1529 C CA  ? GLU A 1 205 ?  14.722   6.342 -10.712 1.000 84.570 ? 205 GLU A CA  1 
ATOM 1530 C C   ? GLU A 1 205 ?  13.548   5.469 -10.278 1.000 84.570 ? 205 GLU A C   1 
ATOM 1531 C CB  ? GLU A 1 205 ?  14.345   7.822 -10.604 1.000 84.570 ? 205 GLU A CB  1 
ATOM 1532 O O   ? GLU A 1 205 ?  12.393   5.891 -10.355 1.000 84.570 ? 205 GLU A O   1 
ATOM 1533 C CG  ? GLU A 1 205 ?  15.526   8.770 -10.757 1.000 84.570 ? 205 GLU A CG  1 
ATOM 1534 C CD  ? GLU A 1 205 ?  15.203  10.200 -10.351 1.000 84.570 ? 205 GLU A CD  1 
ATOM 1535 O OE1 ? GLU A 1 205 ?  16.115  11.057 -10.373 1.000 84.570 ? 205 GLU A OE1 1 
ATOM 1536 O OE2 ? GLU A 1 205 ?  14.030  10.464 -10.007 1.000 84.570 ? 205 GLU A OE2 1 
ATOM 1537 N N   ? PRO A 1 206 ?  13.861   4.222  -9.934 1.000 87.700 ? 206 PRO A N   1 
ATOM 1538 C CA  ? PRO A 1 206 ?  12.745   3.375  -9.505 1.000 87.700 ? 206 PRO A CA  1 
ATOM 1539 C C   ? PRO A 1 206 ?  12.153   3.812  -8.167 1.000 87.700 ? 206 PRO A C   1 
ATOM 1540 C CB  ? PRO A 1 206 ?  13.379   1.986  -9.395 1.000 87.700 ? 206 PRO A CB  1 
ATOM 1541 O O   ? PRO A 1 206 ?  12.801   4.537  -7.408 1.000 87.700 ? 206 PRO A O   1 
ATOM 1542 C CG  ? PRO A 1 206 ?  14.813   2.246  -9.062 1.000 87.700 ? 206 PRO A CG  1 
ATOM 1543 C CD  ? PRO A 1 206 ?  15.237   3.517  -9.739 1.000 87.700 ? 206 PRO A CD  1 
ATOM 1544 N N   ? GLY A 1 207 ?  10.876   3.440  -7.896 1.000 88.720 ? 207 GLY A N   1 
ATOM 1545 C CA  ? GLY A 1 207 ?  10.232   3.684  -6.616 1.000 88.720 ? 207 GLY A CA  1 
ATOM 1546 C C   ? GLY A 1 207 ?  10.688   2.731  -5.527 1.000 88.720 ? 207 GLY A C   1 
ATOM 1547 O O   ? GLY A 1 207 ?  11.176   1.637  -5.817 1.000 88.720 ? 207 GLY A O   1 
ATOM 1548 N N   ? HIS A 1 208 ?  10.508   3.141  -4.314 1.000 89.040 ? 208 HIS A N   1 
ATOM 1549 C CA  ? HIS A 1 208 ?  10.824   2.323  -3.148 1.000 89.040 ? 208 HIS A CA  1 
ATOM 1550 C C   ? HIS A 1 208 ?   9.562   1.948  -2.379 1.000 89.040 ? 208 HIS A C   1 
ATOM 1551 C CB  ? HIS A 1 208 ?  11.801   3.058  -2.228 1.000 89.040 ? 208 HIS A CB  1 
ATOM 1552 O O   ? HIS A 1 208 ?   8.718   2.806  -2.107 1.000 89.040 ? 208 HIS A O   1 
ATOM 1553 C CG  ? HIS A 1 208 ?  13.150   3.275  -2.835 1.000 89.040 ? 208 HIS A CG  1 
ATOM 1554 C CD2 ? HIS A 1 208 ?  14.331   2.647  -2.626 1.000 89.040 ? 208 HIS A CD2 1 
ATOM 1555 N ND1 ? HIS A 1 208 ?  13.392   4.245  -3.783 1.000 89.040 ? 208 HIS A ND1 1 
ATOM 1556 C CE1 ? HIS A 1 208 ?  14.667   4.203  -4.132 1.000 89.040 ? 208 HIS A CE1 1 
ATOM 1557 N NE2 ? HIS A 1 208 ?  15.259   3.242  -3.444 1.000 89.040 ? 208 HIS A NE2 1 
ATOM 1558 N N   ? TYR A 1 209 ?   9.527   0.696  -2.136 1.000 92.680 ? 209 TYR A N   1 
ATOM 1559 C CA  ? TYR A 1 209 ?   8.373   0.115  -1.459 1.000 92.680 ? 209 TYR A CA  1 
ATOM 1560 C C   ? TYR A 1 209 ?   8.798  -0.638  -0.204 1.000 92.680 ? 209 TYR A C   1 
ATOM 1561 C CB  ? TYR A 1 209 ?   7.614  -0.825  -2.400 1.000 92.680 ? 209 TYR A CB  1 
ATOM 1562 O O   ? TYR A 1 209 ?   9.870  -1.248  -0.172 1.000 92.680 ? 209 TYR A O   1 
ATOM 1563 C CG  ? TYR A 1 209 ?   7.228  -0.189  -3.713 1.000 92.680 ? 209 TYR A CG  1 
ATOM 1564 C CD1 ? TYR A 1 209 ?   5.922   0.235  -3.947 1.000 92.680 ? 209 TYR A CD1 1 
ATOM 1565 C CD2 ? TYR A 1 209 ?   8.168  -0.010  -4.722 1.000 92.680 ? 209 TYR A CD2 1 
ATOM 1566 C CE1 ? TYR A 1 209 ?   5.561   0.821  -5.156 1.000 92.680 ? 209 TYR A CE1 1 
ATOM 1567 C CE2 ? TYR A 1 209 ?   7.819   0.574  -5.935 1.000 92.680 ? 209 TYR A CE2 1 
ATOM 1568 O OH  ? TYR A 1 209 ?   6.163   1.565  -7.341 1.000 92.680 ? 209 TYR A OH  1 
ATOM 1569 C CZ  ? TYR A 1 209 ?   6.515   0.986  -6.142 1.000 92.680 ? 209 TYR A CZ  1 
ATOM 1570 N N   ? THR A 1 210 ?   7.961  -0.428   0.863 1.000 92.720 ? 210 THR A N   1 
ATOM 1571 C CA  ? THR A 1 210 ?   8.182  -1.294   2.016 1.000 92.720 ? 210 THR A CA  1 
ATOM 1572 C C   ? THR A 1 210 ?   7.888  -2.749   1.664 1.000 92.720 ? 210 THR A C   1 
ATOM 1573 C CB  ? THR A 1 210 ?   7.311  -0.866   3.211 1.000 92.720 ? 210 THR A CB  1 
ATOM 1574 O O   ? THR A 1 210 ?   6.806  -3.066   1.165 1.000 92.720 ? 210 THR A O   1 
ATOM 1575 C CG2 ? THR A 1 210 ?   7.546  -1.772   4.415 1.000 92.720 ? 210 THR A CG2 1 
ATOM 1576 O OG1 ? THR A 1 210 ?   7.634   0.483   3.572 1.000 92.720 ? 210 THR A OG1 1 
ATOM 1577 N N   ? LYS A 1 211 ?   8.915  -3.672   1.851 1.000 93.320 ? 211 LYS A N   1 
ATOM 1578 C CA  ? LYS A 1 211 ?   8.788  -5.100   1.571 1.000 93.320 ? 211 LYS A CA  1 
ATOM 1579 C C   ? LYS A 1 211 ?   7.936  -5.794   2.630 1.000 93.320 ? 211 LYS A C   1 
ATOM 1580 C CB  ? LYS A 1 211 ?  10.167  -5.756   1.495 1.000 93.320 ? 211 LYS A CB  1 
ATOM 1581 O O   ? LYS A 1 211 ?   8.376  -5.974   3.768 1.000 93.320 ? 211 LYS A O   1 
ATOM 1582 C CG  ? LYS A 1 211 ?  10.148  -7.173   0.941 1.000 93.320 ? 211 LYS A CG  1 
ATOM 1583 C CD  ? LYS A 1 211 ?  11.557  -7.727   0.775 1.000 93.320 ? 211 LYS A CD  1 
ATOM 1584 C CE  ? LYS A 1 211 ?  11.543  -9.114   0.146 1.000 93.320 ? 211 LYS A CE  1 
ATOM 1585 N NZ  ? LYS A 1 211 ?  12.925  -9.630  -0.088 1.000 93.320 ? 211 LYS A NZ  1 
ATOM 1586 N N   ? VAL A 1 212 ?   6.738  -6.253   2.228 1.000 95.190 ? 212 VAL A N   1 
ATOM 1587 C CA  ? VAL A 1 212 ?   5.725  -6.793   3.129 1.000 95.190 ? 212 VAL A CA  1 
ATOM 1588 C C   ? VAL A 1 212 ?   6.195  -8.132   3.693 1.000 95.190 ? 212 VAL A C   1 
ATOM 1589 C CB  ? VAL A 1 212 ?   4.364  -6.963   2.417 1.000 95.190 ? 212 VAL A CB  1 
ATOM 1590 O O   ? VAL A 1 212 ?   5.976  -8.429   4.870 1.000 95.190 ? 212 VAL A O   1 
ATOM 1591 C CG1 ? VAL A 1 212 ?   3.378  -7.714   3.309 1.000 95.190 ? 212 VAL A CG1 1 
ATOM 1592 C CG2 ? VAL A 1 212 ?   3.798  -5.602   2.017 1.000 95.190 ? 212 VAL A CG2 1 
ATOM 1593 N N   ? PHE A 1 213 ?   6.891  -8.904   2.898 1.000 94.900 ? 213 PHE A N   1 
ATOM 1594 C CA  ? PHE A 1 213 ?   7.334 -10.237   3.288 1.000 94.900 ? 213 PHE A CA  1 
ATOM 1595 C C   ? PHE A 1 213 ?   8.137 -10.184   4.582 1.000 94.900 ? 213 PHE A C   1 
ATOM 1596 C CB  ? PHE A 1 213 ?   8.173 -10.873   2.175 1.000 94.900 ? 213 PHE A CB  1 
ATOM 1597 O O   ? PHE A 1 213 ?   8.020 -11.071   5.429 1.000 94.900 ? 213 PHE A O   1 
ATOM 1598 C CG  ? PHE A 1 213 ?   8.657 -12.261   2.497 1.000 94.900 ? 213 PHE A CG  1 
ATOM 1599 C CD1 ? PHE A 1 213 ?   9.989 -12.490   2.821 1.000 94.900 ? 213 PHE A CD1 1 
ATOM 1600 C CD2 ? PHE A 1 213 ?   7.780 -13.337   2.477 1.000 94.900 ? 213 PHE A CD2 1 
ATOM 1601 C CE1 ? PHE A 1 213 ?  10.440 -13.773   3.120 1.000 94.900 ? 213 PHE A CE1 1 
ATOM 1602 C CE2 ? PHE A 1 213 ?   8.223 -14.623   2.775 1.000 94.900 ? 213 PHE A CE2 1 
ATOM 1603 C CZ  ? PHE A 1 213 ?   9.554 -14.839   3.095 1.000 94.900 ? 213 PHE A CZ  1 
ATOM 1604 N N   ? TYR A 1 214 ?   8.886  -9.213   4.805 1.000 92.120 ? 214 TYR A N   1 
ATOM 1605 C CA  ? TYR A 1 214 ?   9.748  -9.081   5.975 1.000 92.120 ? 214 TYR A CA  1 
ATOM 1606 C C   ? TYR A 1 214 ?   8.927  -8.807   7.229 1.000 92.120 ? 214 TYR A C   1 
ATOM 1607 C CB  ? TYR A 1 214 ?  10.772  -7.962   5.765 1.000 92.120 ? 214 TYR A CB  1 
ATOM 1608 O O   ? TYR A 1 214 ?   9.395  -9.033   8.347 1.000 92.120 ? 214 TYR A O   1 
ATOM 1609 C CG  ? TYR A 1 214 ?  12.070  -8.433   5.157 1.000 92.120 ? 214 TYR A CG  1 
ATOM 1610 C CD1 ? TYR A 1 214 ?  13.003  -9.138   5.915 1.000 92.120 ? 214 TYR A CD1 1 
ATOM 1611 C CD2 ? TYR A 1 214 ?  12.368  -8.173   3.823 1.000 92.120 ? 214 TYR A CD2 1 
ATOM 1612 C CE1 ? TYR A 1 214 ?  14.201  -9.572   5.359 1.000 92.120 ? 214 TYR A CE1 1 
ATOM 1613 C CE2 ? TYR A 1 214 ?  13.564  -8.603   3.257 1.000 92.120 ? 214 TYR A CE2 1 
ATOM 1614 O OH  ? TYR A 1 214 ?  15.658  -9.728   3.475 1.000 92.120 ? 214 TYR A OH  1 
ATOM 1615 C CZ  ? TYR A 1 214 ?  14.472  -9.301   4.031 1.000 92.120 ? 214 TYR A CZ  1 
ATOM 1616 N N   ? TYR A 1 215 ?   7.630  -8.403   7.098 1.000 93.640 ? 215 TYR A N   1 
ATOM 1617 C CA  ? TYR A 1 215 ?   6.821  -7.970   8.231 1.000 93.640 ? 215 TYR A CA  1 
ATOM 1618 C C   ? TYR A 1 215 ?   5.646  -8.913   8.455 1.000 93.640 ? 215 TYR A C   1 
ATOM 1619 C CB  ? TYR A 1 215 ?   6.311  -6.542   8.013 1.000 93.640 ? 215 TYR A CB  1 
ATOM 1620 O O   ? TYR A 1 215 ?   4.707  -8.584   9.184 1.000 93.640 ? 215 TYR A O   1 
ATOM 1621 C CG  ? TYR A 1 215 ?   7.404  -5.501   8.003 1.000 93.640 ? 215 TYR A CG  1 
ATOM 1622 C CD1 ? TYR A 1 215 ?   7.865  -4.935   9.189 1.000 93.640 ? 215 TYR A CD1 1 
ATOM 1623 C CD2 ? TYR A 1 215 ?   7.977  -5.082   6.808 1.000 93.640 ? 215 TYR A CD2 1 
ATOM 1624 C CE1 ? TYR A 1 215 ?   8.871  -3.974   9.185 1.000 93.640 ? 215 TYR A CE1 1 
ATOM 1625 C CE2 ? TYR A 1 215 ?   8.984  -4.122   6.791 1.000 93.640 ? 215 TYR A CE2 1 
ATOM 1626 O OH  ? TYR A 1 215 ?  10.419  -2.624   7.972 1.000 93.640 ? 215 TYR A OH  1 
ATOM 1627 C CZ  ? TYR A 1 215 ?   9.423  -3.575   7.983 1.000 93.640 ? 215 TYR A CZ  1 
ATOM 1628 N N   ? ILE A 1 216 ?   5.684 -10.105   7.859 1.000 94.320 ? 216 ILE A N   1 
ATOM 1629 C CA  ? ILE A 1 216 ?   4.553 -11.026   7.907 1.000 94.320 ? 216 ILE A CA  1 
ATOM 1630 C C   ? ILE A 1 216 ?   4.296 -11.451   9.351 1.000 94.320 ? 216 ILE A C   1 
ATOM 1631 C CB  ? ILE A 1 216 ?   4.797 -12.267   7.019 1.000 94.320 ? 216 ILE A CB  1 
ATOM 1632 O O   ? ILE A 1 216 ?   3.148 -11.473   9.803 1.000 94.320 ? 216 ILE A O   1 
ATOM 1633 C CG1 ? ILE A 1 216 ?   4.707 -11.888   5.536 1.000 94.320 ? 216 ILE A CG1 1 
ATOM 1634 C CG2 ? ILE A 1 216 ?   3.802 -13.380   7.362 1.000 94.320 ? 216 ILE A CG2 1 
ATOM 1635 C CD1 ? ILE A 1 216 ?   3.307 -11.498   5.081 1.000 94.320 ? 216 ILE A CD1 1 
ATOM 1636 N N   ? ASP A 1 217 ?   5.417 -11.762  10.048 1.000 93.860 ? 217 ASP A N   1 
ATOM 1637 C CA  ? ASP A 1 217 ?   5.269 -12.175  11.440 1.000 93.860 ? 217 ASP A CA  1 
ATOM 1638 C C   ? ASP A 1 217 ?   4.662 -11.055  12.283 1.000 93.860 ? 217 ASP A C   1 
ATOM 1639 C CB  ? ASP A 1 217 ?   6.619 -12.599  12.021 1.000 93.860 ? 217 ASP A CB  1 
ATOM 1640 O O   ? ASP A 1 217 ?   3.765 -11.298  13.093 1.000 93.860 ? 217 ASP A O   1 
ATOM 1641 C CG  ? ASP A 1 217 ?   7.106 -13.931  11.480 1.000 93.860 ? 217 ASP A CG  1 
ATOM 1642 O OD1 ? ASP A 1 217 ?   6.286 -14.709  10.945 1.000 93.860 ? 217 ASP A OD1 1 
ATOM 1643 O OD2 ? ASP A 1 217 ?   8.320 -14.208  11.592 1.000 93.860 ? 217 ASP A OD2 1 
ATOM 1644 N N   ? TRP A 1 218 ?   5.129  -9.880  12.071 1.000 94.370 ? 218 TRP A N   1 
ATOM 1645 C CA  ? TRP A 1 218 ?   4.625  -8.705  12.772 1.000 94.370 ? 218 TRP A CA  1 
ATOM 1646 C C   ? TRP A 1 218 ?   3.148  -8.480  12.466 1.000 94.370 ? 218 TRP A C   1 
ATOM 1647 C CB  ? TRP A 1 218 ?   5.433  -7.462  12.390 1.000 94.370 ? 218 TRP A CB  1 
ATOM 1648 O O   ? TRP A 1 218 ?   2.348  -8.244  13.375 1.000 94.370 ? 218 TRP A O   1 
ATOM 1649 C CG  ? TRP A 1 218 ?   4.924  -6.192  13.003 1.000 94.370 ? 218 TRP A CG  1 
ATOM 1650 C CD1 ? TRP A 1 218 ?   5.174  -5.728  14.264 1.000 94.370 ? 218 TRP A CD1 1 
ATOM 1651 C CD2 ? TRP A 1 218 ?   4.074  -5.224  12.380 1.000 94.370 ? 218 TRP A CD2 1 
ATOM 1652 C CE2 ? TRP A 1 218 ?   3.848  -4.198  13.324 1.000 94.370 ? 218 TRP A CE2 1 
ATOM 1653 C CE3 ? TRP A 1 218 ?   3.480  -5.125  11.115 1.000 94.370 ? 218 TRP A CE3 1 
ATOM 1654 N NE1 ? TRP A 1 218 ?   4.529  -4.529  14.464 1.000 94.370 ? 218 TRP A NE1 1 
ATOM 1655 C CH2 ? TRP A 1 218 ?   2.484  -3.012  11.795 1.000 94.370 ? 218 TRP A CH2 1 
ATOM 1656 C CZ2 ? TRP A 1 218 ?   3.053  -3.085  13.041 1.000 94.370 ? 218 TRP A CZ2 1 
ATOM 1657 C CZ3 ? TRP A 1 218 ?   2.689  -4.016  10.835 1.000 94.370 ? 218 TRP A CZ3 1 
ATOM 1658 N N   ? ILE A 1 219 ?   2.773  -8.594  11.225 1.000 95.860 ? 219 ILE A N   1 
ATOM 1659 C CA  ? ILE A 1 219 ?   1.407  -8.390  10.757 1.000 95.860 ? 219 ILE A CA  1 
ATOM 1660 C C   ? ILE A 1 219 ?   0.486  -9.438  11.378 1.000 95.860 ? 219 ILE A C   1 
ATOM 1661 C CB  ? ILE A 1 219 ?   1.323  -8.449   9.215 1.000 95.860 ? 219 ILE A CB  1 
ATOM 1662 O O   ? ILE A 1 219 ?  -0.553  -9.100  11.949 1.000 95.860 ? 219 ILE A O   1 
ATOM 1663 C CG1 ? ILE A 1 219 ?   2.092  -7.278   8.593 1.000 95.860 ? 219 ILE A CG1 1 
ATOM 1664 C CG2 ? ILE A 1 219 ?  -0.138  -8.452   8.753 1.000 95.860 ? 219 ILE A CG2 1 
ATOM 1665 C CD1 ? ILE A 1 219 ?   2.353  -7.432   7.101 1.000 95.860 ? 219 ILE A CD1 1 
ATOM 1666 N N   ? LYS A 1 220 ?   0.851 -10.650  11.308 1.000 95.530 ? 220 LYS A N   1 
ATOM 1667 C CA  ? LYS A 1 220 ?   0.023 -11.754  11.785 1.000 95.530 ? 220 LYS A CA  1 
ATOM 1668 C C   ? LYS A 1 220 ?  -0.174 -11.680  13.296 1.000 95.530 ? 220 LYS A C   1 
ATOM 1669 C CB  ? LYS A 1 220 ?   0.648 -13.097  11.404 1.000 95.530 ? 220 LYS A CB  1 
ATOM 1670 O O   ? LYS A 1 220 ?  -1.254 -11.991  13.802 1.000 95.530 ? 220 LYS A O   1 
ATOM 1671 C CG  ? LYS A 1 220 ?   0.531 -13.437   9.925 1.000 95.530 ? 220 LYS A CG  1 
ATOM 1672 C CD  ? LYS A 1 220 ?   1.116 -14.809   9.619 1.000 95.530 ? 220 LYS A CD  1 
ATOM 1673 C CE  ? LYS A 1 220 ?   0.836 -15.230   8.182 1.000 95.530 ? 220 LYS A CE  1 
ATOM 1674 N NZ  ? LYS A 1 220 ?   1.465 -16.545   7.857 1.000 95.530 ? 220 LYS A NZ  1 
ATOM 1675 N N   ? ASN A 1 221 ?   0.884 -11.341  14.049 1.000 94.980 ? 221 ASN A N   1 
ATOM 1676 C CA  ? ASN A 1 221 ?   0.806 -11.184  15.497 1.000 94.980 ? 221 ASN A CA  1 
ATOM 1677 C C   ? ASN A 1 221 ?  -0.205 -10.111  15.891 1.000 94.980 ? 221 ASN A C   1 
ATOM 1678 C CB  ? ASN A 1 221 ?   2.183 -10.854  16.076 1.000 94.980 ? 221 ASN A CB  1 
ATOM 1679 O O   ? ASN A 1 221 ?  -0.932 -10.268  16.874 1.000 94.980 ? 221 ASN A O   1 
ATOM 1680 C CG  ? ASN A 1 221 ?   3.093 -12.064  16.145 1.000 94.980 ? 221 ASN A CG  1 
ATOM 1681 N ND2 ? ASN A 1 221 ?   4.397 -11.822  16.212 1.000 94.980 ? 221 ASN A ND2 1 
ATOM 1682 O OD1 ? ASN A 1 221 ?   2.628 -13.207  16.137 1.000 94.980 ? 221 ASN A OD1 1 
ATOM 1683 N N   ? ILE A 1 222 ?  -0.212  -9.049  15.210 1.000 94.840 ? 222 ILE A N   1 
ATOM 1684 C CA  ? ILE A 1 222 ?  -1.135  -7.955  15.494 1.000 94.840 ? 222 ILE A CA  1 
ATOM 1685 C C   ? ILE A 1 222 ?  -2.565  -8.394  15.186 1.000 94.840 ? 222 ILE A C   1 
ATOM 1686 C CB  ? ILE A 1 222 ?  -0.777  -6.689  14.685 1.000 94.840 ? 222 ILE A CB  1 
ATOM 1687 O O   ? ILE A 1 222 ?  -3.472  -8.189  15.996 1.000 94.840 ? 222 ILE A O   1 
ATOM 1688 C CG1 ? ILE A 1 222 ?   0.586  -6.141  15.126 1.000 94.840 ? 222 ILE A CG1 1 
ATOM 1689 C CG2 ? ILE A 1 222 ?  -1.869  -5.625  14.836 1.000 94.840 ? 222 ILE A CG2 1 
ATOM 1690 C CD1 ? ILE A 1 222 ?   0.622  -5.661  16.570 1.000 94.840 ? 222 ILE A CD1 1 
ATOM 1691 N N   ? ILE A 1 223 ?  -2.788  -9.005  13.996 1.000 94.300 ? 223 ILE A N   1 
ATOM 1692 C CA  ? ILE A 1 223 ?  -4.118  -9.413  13.558 1.000 94.300 ? 223 ILE A CA  1 
ATOM 1693 C C   ? ILE A 1 223 ?  -4.671 -10.474  14.507 1.000 94.300 ? 223 ILE A C   1 
ATOM 1694 C CB  ? ILE A 1 223 ?  -4.096  -9.950  12.109 1.000 94.300 ? 223 ILE A CB  1 
ATOM 1695 O O   ? ILE A 1 223 ?  -5.857 -10.457  14.844 1.000 94.300 ? 223 ILE A O   1 
ATOM 1696 C CG1 ? ILE A 1 223 ?  -3.840  -8.807  11.120 1.000 94.300 ? 223 ILE A CG1 1 
ATOM 1697 C CG2 ? ILE A 1 223 ?  -5.404 -10.676  11.782 1.000 94.300 ? 223 ILE A CG2 1 
ATOM 1698 C CD1 ? ILE A 1 223 ?  -3.650  -9.265   9.680 1.000 94.300 ? 223 ILE A CD1 1 
ATOM 1699 N N   ? ALA A 1 224 ?  -3.845 -11.458  15.055 1.000 90.600 ? 224 ALA A N   1 
ATOM 1700 C CA  ? ALA A 1 224 ?  -4.240 -12.572  15.913 1.000 90.600 ? 224 ALA A CA  1 
ATOM 1701 C C   ? ALA A 1 224 ?  -4.538 -12.093  17.331 1.000 90.600 ? 224 ALA A C   1 
ATOM 1702 C CB  ? ALA A 1 224 ?  -3.150 -13.641  15.934 1.000 90.600 ? 224 ALA A CB  1 
ATOM 1703 O O   ? ALA A 1 224 ?  -5.355 -12.689  18.036 1.000 90.600 ? 224 ALA A O   1 
ATOM 1704 N N   ? GLY A 1 225 ?  -3.853 -11.119  17.914 1.000 78.120 ? 225 GLY A N   1 
ATOM 1705 C CA  ? GLY A 1 225 ?  -3.845 -10.612  19.277 1.000 78.120 ? 225 GLY A CA  1 
ATOM 1706 C C   ? GLY A 1 225 ?  -4.948  -9.606  19.546 1.000 78.120 ? 225 GLY A C   1 
ATOM 1707 O O   ? GLY A 1 225 ?  -5.221  -9.270  20.700 1.000 78.120 ? 225 GLY A O   1 
ATOM 1708 N N   ? ASN A 1 226 ?  -5.818  -9.411  18.732 1.000 56.270 ? 226 ASN A N   1 
ATOM 1709 C CA  ? ASN A 1 226 ?  -6.949  -8.500  18.863 1.000 56.270 ? 226 ASN A CA  1 
ATOM 1710 C C   ? ASN A 1 226 ?  -8.244  -9.138  18.367 1.000 56.270 ? 226 ASN A C   1 
ATOM 1711 C CB  ? ASN A 1 226 ?  -6.678  -7.196  18.109 1.000 56.270 ? 226 ASN A CB  1 
ATOM 1712 O O   ? ASN A 1 226 ?  -9.335  -8.647  18.660 1.000 56.270 ? 226 ASN A O   1 
ATOM 1713 C CG  ? ASN A 1 226 ?  -5.658  -6.319  18.808 1.000 56.270 ? 226 ASN A CG  1 
ATOM 1714 N ND2 ? ASN A 1 226 ?  -4.897  -5.559  18.030 1.000 56.270 ? 226 ASN A ND2 1 
ATOM 1715 O OD1 ? ASN A 1 226 ?  -5.556  -6.324  20.037 1.000 56.270 ? 226 ASN A OD1 1 
# 
loop_
_struct_sheet_range.sheet_id 
_struct_sheet_range.id 
_struct_sheet_range.beg_label_comp_id 
_struct_sheet_range.beg_label_asym_id 
_struct_sheet_range.beg_label_seq_id 
_struct_sheet_range.pdbx_beg_PDB_ins_code 
_struct_sheet_range.end_label_comp_id 
_struct_sheet_range.end_label_asym_id 
_struct_sheet_range.end_label_seq_id 
_struct_sheet_range.pdbx_end_PDB_ins_code 
_struct_sheet_range.beg_auth_comp_id 
_struct_sheet_range.beg_auth_asym_id 
_struct_sheet_range.beg_auth_seq_id 
_struct_sheet_range.end_auth_comp_id 
_struct_sheet_range.end_auth_asym_id 
_struct_sheet_range.end_auth_seq_id 
A A VAL A   3 ? VAL A   3 ? VAL A 3   VAL A 3   
A B GLY A 173 ? GLY A 173 ? GLY A 173 GLY A 173 
B C ASP A   6 ? GLU A   7 ? ASP A 6   GLU A 7   
B D SER A 106 ? SER A 106 ? SER A 106 SER A 106 
B E VAL A 117 ? GLY A 122 ? VAL A 117 GLY A 122 
B F HIS A 138 ? PHE A 145 ? HIS A 138 PHE A 145 
B G THR A 162 ? GLY A 166 ? THR A 162 GLY A 166 
B H PRO A 182 ? CYS A 185 ? PRO A 182 CYS A 185 
B I GLU A 188 ? TRP A 195 ? GLU A 188 TRP A 195 
B J GLY A 207 ? LYS A 211 ? GLY A 207 LYS A 211 
C K LEU A  16 ? ILE A  21 ? LEU A 16  ILE A 21  
C L PHE A  25 ? HIS A  33 ? PHE A 25  HIS A 33  
C M TRP A  36 ? THR A  39 ? TRP A 36  THR A 39  
C N ILE A  48 ? LEU A  52 ? ILE A 48  LEU A 52  
C O THR A  66 ? ILE A  74 ? THR A 66  ILE A 74  
C P MET A  88 ? LEU A  92 ? MET A 88  LEU A 92  
# 
loop_
_struct_conf.id 
_struct_conf.conf_type_id 
_struct_conf.beg_label_comp_id 
_struct_conf.beg_label_asym_id 
_struct_conf.beg_label_seq_id 
_struct_conf.pdbx_beg_PDB_ins_code 
_struct_conf.end_label_comp_id 
_struct_conf.end_label_asym_id 
_struct_conf.end_label_seq_id 
_struct_conf.pdbx_end_PDB_ins_code 
_struct_conf.beg_auth_comp_id 
_struct_conf.beg_auth_asym_id 
_struct_conf.beg_auth_seq_id 
_struct_conf.end_auth_comp_id 
_struct_conf.end_auth_asym_id 
_struct_conf.end_auth_seq_id 
STRN1         STRN         VAL A   3 ? VAL A   3 ? VAL A 3   VAL A 3   
TURN_TY1_P1   TURN_TY1_P   GLY A   4 ? GLY A   4 ? GLY A 4   GLY A 4   
STRN2         STRN         ASP A   6 ? GLU A   7 ? ASP A 6   GLU A 7   
HELX_LH_PP_P1 HELX_LH_PP_P CYS A   8 ? ASN A   9 ? CYS A 8   ASN A 9   
HELX_RH_3T_P1 HELX_RH_3T_P ILE A  10 ? GLU A  12 ? ILE A 10  GLU A 12  
TURN_TY1_P2   TURN_TY1_P   ARG A  14 ? SER A  15 ? ARG A 14  SER A 15  
STRN3         STRN         LEU A  16 ? ILE A  21 ? LEU A 16  ILE A 21  
TURN_TY1_P3   TURN_TY1_P   THR A  22 ? GLY A  24 ? THR A 22  GLY A 24  
STRN4         STRN         PHE A  25 ? HIS A  33 ? PHE A 25  HIS A 33  
TURN_TY1_P4   TURN_TY1_P   PRO A  34 ? GLU A  35 ? PRO A 34  GLU A 35  
STRN5         STRN         TRP A  36 ? THR A  39 ? TRP A 36  THR A 39  
HELX_RH_3T_P2 HELX_RH_3T_P ALA A  41 ? CYS A  43 ? ALA A 41  CYS A 43  
BEND1         BEND         ARG A  45 ? GLY A  46 ? ARG A 45  GLY A 46  
STRN6         STRN         ILE A  48 ? LEU A  52 ? ILE A 48  LEU A 52  
BEND2         BEND         GLY A  53 ? GLY A  53 ? GLY A 53  GLY A 53  
BEND3         BEND         LEU A  57 ? LEU A  57 ? LEU A 57  LEU A 57  
TURN_TY1_P5   TURN_TY1_P   LYS A  58 ? GLY A  59 ? LYS A 58  GLY A 59  
TURN_TY1_P6   TURN_TY1_P   LYS A  62 ? ASP A  63 ? LYS A 62  ASP A 63  
BEND4         BEND         GLU A  64 ? GLU A  64 ? GLU A 64  GLU A 64  
STRN7         STRN         THR A  66 ? ILE A  74 ? THR A 66  ILE A 74  
BEND5         BEND         ARG A  78 ? ASN A  80 ? ARG A 78  ASN A 80  
HELX_RH_3T_P3 HELX_RH_3T_P LYS A  83 ? LYS A  85 ? LYS A 83  LYS A 85  
STRN8         STRN         MET A  88 ? LEU A  92 ? MET A 88  LEU A 92  
BEND6         BEND         ASP A  93 ? SER A  94 ? ASP A 93  SER A 94  
BEND7         BEND         GLU A 100 ? HIS A 101 ? GLU A 100 HIS A 101 
HELX_LH_PP_P2 HELX_LH_PP_P PRO A 104 ? ILE A 105 ? PRO A 104 ILE A 105 
STRN9         STRN         SER A 106 ? SER A 106 ? SER A 106 SER A 106 
HELX_LH_PP_P3 HELX_LH_PP_P LEU A 107 ? PRO A 108 ? LEU A 107 PRO A 108 
BEND8         BEND         SER A 109 ? ASN A 110 ? SER A 109 ASN A 110 
HELX_LH_PP_P4 HELX_LH_PP_P PRO A 111 ? SER A 113 ? PRO A 111 SER A 113 
TURN_TY1_P7   TURN_TY1_P   VAL A 114 ? GLY A 115 ? VAL A 114 GLY A 115 
STRN10        STRN         VAL A 117 ? GLY A 122 ? VAL A 117 GLY A 122 
BEND9         BEND         TRP A 123 ? GLY A 124 ? TRP A 123 GLY A 124 
BEND10        BEND         MET A 126 ? ASN A 130 ? MET A 126 ASN A 130 
BEND11        BEND         GLY A 135 ? VAL A 136 ? GLY A 135 VAL A 136 
STRN11        STRN         HIS A 138 ? PHE A 145 ? HIS A 138 PHE A 145 
HELX_RH_AL_P1 HELX_RH_AL_P TYR A 147 ? ALA A 153 ? TYR A 147 ALA A 153 
BEND12        BEND         PRO A 157 ? PRO A 157 ? PRO A 157 PRO A 157 
TURN_TY1_P8   TURN_TY1_P   SER A 160 ? ARG A 161 ? SER A 160 ARG A 161 
STRN12        STRN         THR A 162 ? GLY A 166 ? THR A 162 GLY A 166 
TURN_TY1_P9   TURN_TY1_P   LEU A 168 ? GLU A 169 ? LEU A 168 GLU A 169 
BEND13        BEND         GLY A 171 ? GLY A 171 ? GLY A 171 GLY A 171 
STRN13        STRN         GLY A 173 ? GLY A 173 ? GLY A 173 GLY A 173 
TURN_TY1_P10  TURN_TY1_P   ASP A 176 ? GLY A 177 ? ASP A 176 GLY A 177 
TURN_TY1_P11  TURN_TY1_P   SER A 179 ? GLY A 180 ? SER A 179 GLY A 180 
STRN14        STRN         PRO A 182 ? CYS A 185 ? PRO A 182 CYS A 185 
TURN_TY1_P12  TURN_TY1_P   ASN A 186 ? GLY A 187 ? ASN A 186 GLY A 187 
STRN15        STRN         GLU A 188 ? TRP A 195 ? GLU A 188 TRP A 195 
BEND14        BEND         ASP A 198 ? ILE A 199 ? ASP A 198 ILE A 199 
TURN_TY1_P13  TURN_TY1_P   CYS A 200 ? ALA A 201 ? CYS A 200 ALA A 201 
TURN_TY1_P14  TURN_TY1_P   PRO A 203 ? HIS A 204 ? PRO A 203 HIS A 204 
STRN16        STRN         GLY A 207 ? LYS A 211 ? GLY A 207 LYS A 211 
HELX_RH_3T_P4 HELX_RH_3T_P VAL A 212 ? TYR A 215 ? VAL A 212 TYR A 215 
HELX_RH_AL_P2 HELX_RH_AL_P ILE A 216 ? GLY A 225 ? ILE A 216 GLY A 225 
# 
