# Supplementary material for: FlatProt: 2D visualization eases protein structure comparison
Source: BMC Bioinformatics. 2025 Aug 13;26:210. doi: 10.1186/s12859-025-06233-x (PMC12344939; doi:10.1186/s12859-025-06233-x)
Supplement: Supplementary file 1 — Supplementary Material 1 [file 12859_2025_6233_MOESM1_ESM.zip › KLK/structures/Erinaceus_europaeus_GeneID=103112820.cif]

data_Erinaceus_europaeus_GeneID=103112820
# 
_entry.id   ? 
# 
_entity.id                         1      
_entity.type                       polymer 
_entity.pdbx_description           polymer-1 
_entity.formula_weight             24077.3 
_entity.pdbx_number_of_molecules        1 
# 
loop_
_struct_sheet.id 
_struct_sheet.number_strands 
A 2 
B 8 
C 6 
D 2 
E 2 
F 2 
# 
loop_
_struct_conf_type.id 
_struct_conf_type.criteria 
STRN         DSSP 
TURN_TY1_P   DSSP 
HELX_LH_PP_P DSSP 
BEND         DSSP 
HELX_RH_3T_P DSSP 
HELX_RH_AL_P DSSP 
# 
_struct_asym.id          A 
_struct_asym.entity_id   1 
# 
_software.pdbx_ordinal     1 
_software.name             dssp 
_software.version          4.4.10 
_software.date             ? 
_software.classification   'model annotation' 
# 
_entity_poly.entity_id                      1 
_entity_poly.type                           polypeptide(L) 
_entity_poly.nstd_linkage                   n 
_entity_poly.nstd_monomer                   n 
_entity_poly.pdbx_seq_one_letter_code       
;KIVGGYTCQKNSVPYQVSLNSGYHFCGGSLINDQWVVSAAHCYKSRIQVRLGEHNIDVIEGSEQFINSAKVIRHPKYSAS
TIDNDIMLIKLNTPATLSARVSAISLPRSCAAAGTQCLISGWGNTMSNGYNYPELLQCLNAPILSDSVCRNAYPGEITNN
MICLGYLEGGKDSCQGDSGGPVVCNGELQGIVSWGYGCALKGKPGVYTKVCNYVSWIQQTIASN
;
_entity_poly.pdbx_seq_one_letter_code_can   
;KIVGGYTCQKNSVPYQVSLNSGYHFCGGSLINDQWVVSAAHCYKSRIQVRLGEHNIDVIEGSEQFINSAKVIRHPKYSAS
TIDNDIMLIKLNTPATLSARVSAISLPRSCAAAGTQCLISGWGNTMSNGYNYPELLQCLNAPILSDSVCRNAYPGEITNN
MICLGYLEGGKDSCQGDSGGPVVCNGELQGIVSWGYGCALKGKPGVYTKVCNYVSWIQQTIASN
;
_entity_poly.pdbx_strand_id                 A 
# 
loop_
_dssp_struct_summary.entry_id 
_dssp_struct_summary.label_comp_id 
_dssp_struct_summary.label_asym_id 
_dssp_struct_summary.label_seq_id 
_dssp_struct_summary.secondary_structure 
_dssp_struct_summary.ss_bridge 
_dssp_struct_summary.helix_3_10 
_dssp_struct_summary.helix_alpha 
_dssp_struct_summary.helix_pi 
_dssp_struct_summary.helix_pp 
_dssp_struct_summary.bend 
_dssp_struct_summary.chirality 
_dssp_struct_summary.sheet 
_dssp_struct_summary.strand 
_dssp_struct_summary.ladder_1 
_dssp_struct_summary.ladder_2 
_dssp_struct_summary.accessibility 
_dssp_struct_summary.TCO 
_dssp_struct_summary.kappa 
_dssp_struct_summary.alpha 
_dssp_struct_summary.phi 
_dssp_struct_summary.psi 
_dssp_struct_summary.x_ca 
_dssp_struct_summary.y_ca 
_dssp_struct_summary.z_ca 
Erinaceus_europaeus_GeneID=103112820 LYS A 1   . . . . . . . . . . . . ? .      .     .      .      108.1  6.1   6.9   -6.5  
Erinaceus_europaeus_GeneID=103112820 ILE A 2   E . > . . . . - A A A . ? -0.930 .     -168.3 -110.0 94.4   5.7   4.9   -9.6  
Erinaceus_europaeus_GeneID=103112820 VAL A 3   E . 3 . . . S + A A A . ? -0.842 75.4  11.1   -79.7  130.7  9.0   5.3   -11.4 
Erinaceus_europaeus_GeneID=103112820 GLY A 4   T . 3 . . . S + . . . . ? 0.696  107.0 121.5  75.8   13.8   9.0   4.2   -15.0 
Erinaceus_europaeus_GeneID=103112820 GLY A 5   . . < . . . . - . . . . ? -0.084 54.2  -123.7 -95.1  -164.5 5.1   3.9   -14.9 
Erinaceus_europaeus_GeneID=103112820 TYR A 6   E . . . . . . - B C B . ? -0.925 32.5  -85.5  -139.0 156.2  2.3   5.4   -16.9 
Erinaceus_europaeus_GeneID=103112820 THR A 7   E . . . . > . - B C B . ? -0.617 55.1  -117.3 -62.7  125.0  -0.8  7.5   -16.2 
Erinaceus_europaeus_GeneID=103112820 CYS A 8   P . . . . P . - . . . . ? -0.332 30.5  -97.9  -61.7  143.9  -3.6  5.0   -15.4 
Erinaceus_europaeus_GeneID=103112820 GLN A 9   P . > . . P . - . . . . ? -0.435 56.2  -87.6  -59.5  136.5  -6.5  4.9   -17.7 
Erinaceus_europaeus_GeneID=103112820 LYS A 10  T . 3 . . < S - . . . . ? -0.243 109.7 -1.2   -50.1  126.7  -9.3  6.9   -16.2 
Erinaceus_europaeus_GeneID=103112820 ASN A 11  T . 3 . . . S + . . . . ? 0.596  93.8  123.6  71.3   12.6   -11.4 4.8   -13.8 
Erinaceus_europaeus_GeneID=103112820 SER A 12  S . < . . . S + . . . . ? 0.640  75.2  43.6   -79.4  -11.1  -9.3  1.7   -14.5 
Erinaceus_europaeus_GeneID=103112820 VAL A 13  . . > . . . . + . . . . ? -0.580 64.3  161.6  -133.4 69.2   -8.5  1.3   -10.7 
Erinaceus_europaeus_GeneID=103112820 PRO A 14  T . 3 . . . S + . . . . ? 0.620  74.1  58.6   -73.7  -8.8   -11.9 1.9   -8.9  
Erinaceus_europaeus_GeneID=103112820 TYR A 15  T . 3 . . . S + . . . . ? 0.544  79.0  110.4  -92.1  -18.7  -10.6 0.2   -5.7  
Erinaceus_europaeus_GeneID=103112820 GLN A 16  E . < . . . . - C K J . ? -0.495 52.2  -163.8 -62.9  132.3  -7.6  2.6   -5.3  
Erinaceus_europaeus_GeneID=103112820 VAL A 17  E . . . . . . - C K J . ? -0.915 16.2  -141.0 -123.4 141.8  -8.0  4.9   -2.3  
Erinaceus_europaeus_GeneID=103112820 SER A 18  E . . . . . . - C K J K ? -0.920 15.4  -148.3 -97.6  119.6  -6.4  8.1   -1.2  
Erinaceus_europaeus_GeneID=103112820 LEU A 19  E . . . . . . - C K J K ? -0.821 23.3  -170.3 -87.3  129.4  -5.7  8.4   2.5   
Erinaceus_europaeus_GeneID=103112820 ASN A 20  E . . . . . . + C K J K ? -0.944 35.5  162.5  -131.0 136.6  -5.9  12.0  3.6   
Erinaceus_europaeus_GeneID=103112820 SER A 21  S . . . . . S - . . . . ? -0.381 99.6  -45.1  -132.2 43.1   -5.1  14.1  6.7   
Erinaceus_europaeus_GeneID=103112820 GLY A 22  S . . . . . S + . . . . ? 0.066  138.9 29.5   108.0  -21.3  -5.0  17.5  5.1   
Erinaceus_europaeus_GeneID=103112820 TYR A 23  S . . . . . S - . . . . ? -0.959 100.2 -84.0  -154.1 157.9  -3.0  16.1  2.2   
Erinaceus_europaeus_GeneID=103112820 HIS A 24  E . . . . . . + C L J . ? -0.550 52.9  155.1  -63.6  127.8  -2.5  12.8  0.5   
Erinaceus_europaeus_GeneID=103112820 PHE A 25  E . . . . . . + C L . . ? 0.568  58.6  7.2    -132.7 -19.6  -0.1  10.8  2.5   
Erinaceus_europaeus_GeneID=103112820 CYS A 26  E . . . . . . - C L J . ? -0.974 61.5  -127.4 -153.6 163.3  -0.8  7.1   1.7   
Erinaceus_europaeus_GeneID=103112820 GLY A 27  E . . . . . . + C L J . ? -0.515 24.0  176.6  -102.7 179.2  -2.9  4.9   -0.5  
Erinaceus_europaeus_GeneID=103112820 GLY A 28  E . . . . . . - C L J . ? -0.938 25.0  -111.2 -165.0 179.6  -5.2  2.0   0.2   
Erinaceus_europaeus_GeneID=103112820 SER A 29  E . . . . . . - C L J L ? -0.998 19.0  -133.0 -132.3 126.3  -7.6  -0.6  -1.2  
Erinaceus_europaeus_GeneID=103112820 LEU A 30  E . . . . . . + C L . L ? -0.684 25.9  175.0  -71.6  122.4  -11.3 -0.8  -0.8  
Erinaceus_europaeus_GeneID=103112820 ILE A 31  . . . . . . . - . . . . ? 0.590  68.8  -10.9  -113.4 -8.4   -12.0 -4.5  -0.0  
Erinaceus_europaeus_GeneID=103112820 ASN A 32  S . . . . . S - . . . . ? -0.900 89.4  -77.1  -163.9 -172.6 -15.8 -4.0  0.6   
Erinaceus_europaeus_GeneID=103112820 ASP A 33  S . . . . . S + . . . . ? 0.603  129.0 31.8   -75.7  2.6    -18.3 -1.1  1.0   
Erinaceus_europaeus_GeneID=103112820 GLN A 34  S . . . . . S + . . . . ? 0.522  108.8 65.1   -130.3 -13.3  -17.1 -0.5  4.6   
Erinaceus_europaeus_GeneID=103112820 TRP A 35  E . . . . . . - C M . M ? -0.950 48.2  -168.5 -131.0 140.7  -13.4 -1.5  4.8   
Erinaceus_europaeus_GeneID=103112820 VAL A 36  E . . . . . . - C M L M ? -0.953 13.6  -148.1 -118.7 136.2  -10.1 -0.2  3.4   
Erinaceus_europaeus_GeneID=103112820 VAL A 37  E . . . . . . + C M L M ? -0.914 31.7  146.9  -104.6 138.1  -6.8  -2.1  3.6   
Erinaceus_europaeus_GeneID=103112820 SER A 38  E . . . . . . - C M . M ? -0.823 50.2  -64.1  -152.1 -177.6 -3.5  -0.1  3.8   
Erinaceus_europaeus_GeneID=103112820 ALA A 39  . . > . . . . - . . . . ? -0.672 33.2  -138.7 -81.7  138.2  -0.0  -0.1  5.3   
Erinaceus_europaeus_GeneID=103112820 ALA A 40  G . > . . . S + . . . . ? 0.815  102.4 64.8   -63.6  -33.5  0.3   -0.1  9.1   
Erinaceus_europaeus_GeneID=103112820 HIS A 41  G . 3 . . . S + . . . . ? 0.625  92.5  66.0   -70.9  -3.5   3.3   2.3   8.9   
Erinaceus_europaeus_GeneID=103112820 CYS A 42  G . < . . . S + . . . . ? 0.316  76.9  146.8  -95.0  10.6   0.7   4.8   7.4   
Erinaceus_europaeus_GeneID=103112820 TYR A 43  . . < . . . . + . . . . ? -0.172 16.5  164.9  -63.2  133.7  -1.2  5.0   10.7  
Erinaceus_europaeus_GeneID=103112820 LYS A 44  . . . . . . . - . . . . ? -0.966 42.9  -126.8 -141.4 148.9  -2.9  8.2   11.8  
Erinaceus_europaeus_GeneID=103112820 SER A 45  S . . . . . S + . . . . ? 0.810  103.1 34.4   -66.4  -29.5  -5.5  8.8   14.5  
Erinaceus_europaeus_GeneID=103112820 ARG A 46  S . . . . . S + . . . . ? -0.974 72.8  173.2  -129.0 118.1  -7.9  10.6  12.0  
Erinaceus_europaeus_GeneID=103112820 ILE A 47  . . . . . . . - . . . . ? -0.989 19.7  -154.2 -130.4 122.3  -7.9  9.6   8.3   
Erinaceus_europaeus_GeneID=103112820 GLN A 48  E . . . . > . - C N K N ? -0.905 16.7  -146.3 -89.1  129.6  -10.2 10.8  5.5   
Erinaceus_europaeus_GeneID=103112820 VAL A 49  E . . . . P . - C N K N ? -0.880 9.1   -160.9 -100.5 118.7  -10.7 8.2   2.8   
Erinaceus_europaeus_GeneID=103112820 ARG A 50  E . . . . < . - C N K N ? -0.921 12.5  -174.7 -102.4 121.5  -11.1 9.6   -0.7  
Erinaceus_europaeus_GeneID=103112820 LEU A 51  E . . . . . . + C N . N ? -0.807 58.2  31.1   -113.9 150.2  -12.7 7.2   -3.3  
Erinaceus_europaeus_GeneID=103112820 GLY A 52  S . . . . . S + . . . . ? 0.689  78.1  151.2  83.5   19.6   -13.3 7.5   -7.1  
Erinaceus_europaeus_GeneID=103112820 GLU A 53  . . . . . . . + . . . . ? -0.710 21.1  154.5  -92.1  129.2  -10.3 9.7   -7.7  
Erinaceus_europaeus_GeneID=103112820 HIS A 54  S . . . . . S + . . . . ? 0.585  87.3  32.1   -103.5 -42.9  -8.4  9.8   -11.0 
Erinaceus_europaeus_GeneID=103112820 ASN A 55  B . > . . . S - D Q P . ? -0.972 72.4  -161.2 -112.8 117.8  -7.1  13.3  -10.5 
Erinaceus_europaeus_GeneID=103112820 ILE A 56  T . 3 . . . S + . . . . ? 0.663  88.5  52.6   -81.4  -2.8   -6.5  14.0  -6.8  
Erinaceus_europaeus_GeneID=103112820 ASP A 57  T . 3 . . . S + . . . . ? 0.549  103.5 63.8   -107.4 -9.3   -6.5  17.9  -7.3  
Erinaceus_europaeus_GeneID=103112820 VAL A 58  S . < . . . S - . . . . ? -0.941 78.5  -128.2 -124.1 137.4  -9.8  18.1  -9.2  
Erinaceus_europaeus_GeneID=103112820 ILE A 59  . . . . . . . - . . . . ? -0.798 28.7  -178.8 -77.5  106.4  -13.4 17.2  -8.1  
Erinaceus_europaeus_GeneID=103112820 GLU A 60  . . . . . . . - . . . . ? 0.419  45.2  -110.2 -95.4  -0.2   -14.4 14.9  -11.0 
Erinaceus_europaeus_GeneID=103112820 GLY A 61  S . . . . . S + . . . . ? 0.164  106.4 73.5   97.9   -16.7  -18.0 14.3  -9.7  
Erinaceus_europaeus_GeneID=103112820 SER A 62  . . . . . . . + . . . . ? 0.393  68.9  120.2  -111.0 1.0    -17.5 10.6  -8.6  
Erinaceus_europaeus_GeneID=103112820 GLU A 63  . . . . . . . - . . . . ? -0.394 44.6  -160.9 -77.7  138.9  -15.4 11.2  -5.5  
Erinaceus_europaeus_GeneID=103112820 GLN A 64  E . . . . . . - C O N . ? -0.990 2.9   -159.2 -114.5 126.4  -16.5 10.1  -2.0  
Erinaceus_europaeus_GeneID=103112820 PHE A 65  E . . . . . . + C O N . ? -0.955 20.9  171.4  -107.8 109.2  -15.0 11.7  1.0   
Erinaceus_europaeus_GeneID=103112820 ILE A 66  E . . . . . . - C O N . ? -0.981 25.1  -136.6 -126.8 123.8  -15.5 9.4   4.0   
Erinaceus_europaeus_GeneID=103112820 ASN A 67  E . . . . . . - C O N . ? -0.443 31.6  -103.8 -72.0  152.9  -14.0 9.8   7.5   
Erinaceus_europaeus_GeneID=103112820 SER A 68  E . . . . . . - C O O . ? -0.559 23.7  -168.8 -76.0  136.0  -12.6 6.8   9.3   
Erinaceus_europaeus_GeneID=103112820 ALA A 69  E . . . . . S + C O . . ? 0.774  79.4  1.8    -82.1  -34.8  -14.7 5.3   12.1  
Erinaceus_europaeus_GeneID=103112820 LYS A 70  E . . . . . . - C O O . ? -0.990 56.8  -156.1 -154.4 142.1  -11.8 3.2   13.1  
Erinaceus_europaeus_GeneID=103112820 VAL A 71  E . . . . . . - C O O . ? -0.983 17.4  -170.4 -122.8 119.1  -8.1  2.5   12.2  
Erinaceus_europaeus_GeneID=103112820 ILE A 72  E . . . . . . - C O O . ? -0.927 6.1   -158.2 -118.2 113.1  -6.8  -0.9  13.2  
Erinaceus_europaeus_GeneID=103112820 ARG A 73  E . . . . . . - C O O . ? -0.602 39.9  -94.4  -82.4  143.3  -3.0  -1.7  12.9  
Erinaceus_europaeus_GeneID=103112820 HIS A 74  . . > . . . . - . . . . ? -0.397 35.8  -132.3 -51.0  129.4  -2.0  -5.3  12.8  
Erinaceus_europaeus_GeneID=103112820 PRO A 75  T . 3 . . . S + . . . . ? 0.738  104.7 50.1   -61.8  -24.5  -1.3  -6.1  16.5  
Erinaceus_europaeus_GeneID=103112820 LYS A 76  T . 3 . . . S + . . . . ? 0.185  78.2  138.1  -101.6 13.1   2.0   -7.8  15.5  
Erinaceus_europaeus_GeneID=103112820 TYR A 77  . . < . . . . - . . . . ? -0.430 39.0  -156.6 -56.7  131.7  3.3   -4.9  13.4  
Erinaceus_europaeus_GeneID=103112820 SER A 78  B . . > > . . - E S Q . ? -0.952 15.4  -165.1 -115.6 120.6  6.9   -4.2  14.1  
Erinaceus_europaeus_GeneID=103112820 ALA A 79  T . . 4 5 . S + . . . . ? 0.737  90.6  57.8   -75.2  -21.0  8.4   -0.7  13.4  
Erinaceus_europaeus_GeneID=103112820 SER A 80  T . . 4 5 . S + . . . . ? 0.910  124.0 18.7   -76.5  -38.0  11.9  -2.2  13.6  
Erinaceus_europaeus_GeneID=103112820 THR A 81  T . . 4 5 . S - . . . . ? 0.504  93.6  -130.9 -111.2 -4.9   11.5  -4.7  10.9  
Erinaceus_europaeus_GeneID=103112820 ILE A 82  T . > < 5 . . + . . . . ? 0.792  56.3  154.8  52.0   25.8   8.4   -3.2  9.2   
Erinaceus_europaeus_GeneID=103112820 ASP A 83  B . 3 . < . . + E T Q . ? -0.569 58.3  21.6   -77.4  145.8  7.1   -6.8  9.5   
Erinaceus_europaeus_GeneID=103112820 ASN A 84  T . 3 . . . S + . . . . ? 0.886  78.4  173.1  63.8   33.8   3.2   -7.3  9.5   
Erinaceus_europaeus_GeneID=103112820 ASP A 85  . . < . . . . + . . . . ? -0.512 31.2  116.5  -73.7  69.3   2.9   -3.8  7.8   
Erinaceus_europaeus_GeneID=103112820 ILE A 86  . . . . . . . + . . . . ? -0.997 36.8  179.5  -144.0 135.7  -0.9  -4.0  7.3   
Erinaceus_europaeus_GeneID=103112820 MET A 87  E . . . . . . - C P M O ? -0.985 17.5  -140.4 -138.7 148.9  -3.8  -2.0  8.6   
Erinaceus_europaeus_GeneID=103112820 LEU A 88  E . . . . . . - C P M O ? -0.928 9.7   -159.8 -111.5 137.4  -7.6  -1.9  8.3   
Erinaceus_europaeus_GeneID=103112820 ILE A 89  E . . . . . . - C P M O ? -0.974 6.9   -152.2 -117.1 113.6  -9.7  1.3   8.1   
Erinaceus_europaeus_GeneID=103112820 LYS A 90  E . . . . . . - C P M O ? -0.776 21.3  -128.5 -82.2  128.2  -13.4 1.1   8.9   
Erinaceus_europaeus_GeneID=103112820 LEU A 91  E . . . . . . - C P . O ? -0.506 5.0   -135.5 -78.7  139.8  -15.4 3.8   7.1   
Erinaceus_europaeus_GeneID=103112820 ASN A 92  S . . . . . S + . . . . ? 0.830  97.6  20.4   -60.6  -35.6  -17.8 6.0   9.1   
Erinaceus_europaeus_GeneID=103112820 THR A 93  S . . . . . S - . . . . ? -0.988 99.4  -98.0  -130.7 141.0  -20.4 5.5   6.4   
Erinaceus_europaeus_GeneID=103112820 PRO A 94  . . . . . . . - . . . . ? -0.316 42.8  -111.5 -57.9  142.4  -20.5 2.7   3.8   
Erinaceus_europaeus_GeneID=103112820 ALA A 95  . . . . . . . - . . . . ? -0.430 24.9  -120.8 -66.4  141.4  -19.1 3.6   0.3   
Erinaceus_europaeus_GeneID=103112820 THR A 96  . . . . . . . - . . . . ? -0.833 30.7  -136.5 -84.3  108.0  -21.6 3.8   -2.5  
Erinaceus_europaeus_GeneID=103112820 LEU A 97  . . . . . . . + . . . . ? -0.507 40.8  141.8  -71.6  139.2  -20.3 1.3   -5.0  
Erinaceus_europaeus_GeneID=103112820 SER A 98  . . . . . . . - . . . . ? -0.800 68.6  -71.5  -154.7 -174.0 -20.4 2.4   -8.8  
Erinaceus_europaeus_GeneID=103112820 ALA A 99  S . . . . . S + . . . . ? 0.776  135.6 38.8   -63.3  -19.5  -18.4 2.1   -12.0 
Erinaceus_europaeus_GeneID=103112820 ARG A 100 S . . . . . S + . . . . ? 0.558  117.2 50.7   -111.4 -12.7  -15.8 4.4   -10.4 
Erinaceus_europaeus_GeneID=103112820 VAL A 101 S . . . . . S + . . . . ? -0.942 71.7  147.7  -131.3 107.5  -15.9 3.0   -6.8  
Erinaceus_europaeus_GeneID=103112820 SER A 102 . . . . . . . - . . . . ? -0.979 42.8  -113.4 -142.4 154.1  -15.5 -0.7  -6.4  
Erinaceus_europaeus_GeneID=103112820 ALA A 103 P . . . . > . - . . . . ? -0.602 25.1  -136.4 -83.3  145.5  -14.0 -3.3  -4.0  
Erinaceus_europaeus_GeneID=103112820 ILE A 104 P . . . . P . - . . . . ? -0.795 26.9  -111.6 -97.3  144.1  -11.0 -5.5  -4.9  
Erinaceus_europaeus_GeneID=103112820 SER A 105 B . . . . P . - B D C . ? -0.470 23.6  -119.9 -75.0  144.3  -11.1 -9.2  -4.0  
Erinaceus_europaeus_GeneID=103112820 LEU A 106 P . . . . P . - . . . . ? -0.589 38.4  -104.1 -76.8  142.4  -8.9  -10.7 -1.4  
Erinaceus_europaeus_GeneID=103112820 PRO A 107 P . . . . < . - . . . . ? -0.415 17.4  -156.3 -70.6  144.4  -6.6  -13.4 -2.7  
Erinaceus_europaeus_GeneID=103112820 ARG A 108 S . . . . . S + . . . . ? 0.715  82.6  7.9    -84.2  -28.3  -7.5  -17.1 -2.0  
Erinaceus_europaeus_GeneID=103112820 SER A 109 S . . . . . S - . . . . ? -0.955 90.1  -85.7  -147.1 165.3  -3.8  -18.0 -2.5  
Erinaceus_europaeus_GeneID=103112820 CYS A 110 P . . . . > . - . . . . ? -0.500 45.0  -116.8 -74.1  141.4  -0.4  -16.4 -3.0  
Erinaceus_europaeus_GeneID=103112820 ALA A 111 P . . . . P . - . . . . ? -0.429 33.6  -113.9 -70.6  148.7  0.6   -15.4 -6.6  
Erinaceus_europaeus_GeneID=103112820 ALA A 112 P . > . . P . - . . . . ? -0.421 37.5  -82.2  -82.3  157.9  3.6   -17.2 -8.0  
Erinaceus_europaeus_GeneID=103112820 ALA A 113 T . 3 . . < S + . . . . ? -0.281 117.7 31.8   -53.3  138.9  7.0   -15.7 -8.9  
Erinaceus_europaeus_GeneID=103112820 GLY A 114 T . 3 . . . S + . . . . ? 0.255  82.7  139.7  95.2   -19.2  6.8   -14.1 -12.4 
Erinaceus_europaeus_GeneID=103112820 THR A 115 . . < . . . . - . . . . ? -0.479 55.0  -122.6 -58.0  133.0  3.2   -13.2 -12.1 
Erinaceus_europaeus_GeneID=103112820 GLN A 116 E . . . . . . - B E D . ? -0.650 34.3  -171.9 -81.9  133.0  2.5   -9.7  -13.6 
Erinaceus_europaeus_GeneID=103112820 CYS A 117 E . . . . . . - B E D E ? -0.906 21.4  -129.3 -129.8 148.2  1.0   -7.3  -11.2 
Erinaceus_europaeus_GeneID=103112820 LEU A 118 E . . . . . . - B E D E ? -0.871 19.4  -167.0 -98.0  127.0  -0.4  -3.8  -11.3 
Erinaceus_europaeus_GeneID=103112820 ILE A 119 E . . . . . . - B E D E ? -0.925 12.1  -179.4 -108.6 133.4  0.8   -1.2  -8.9  
Erinaceus_europaeus_GeneID=103112820 SER A 120 E . . . . . . + B E D . ? -0.972 15.3  112.1  -137.0 148.9  -1.2  2.0   -8.6  
Erinaceus_europaeus_GeneID=103112820 GLY A 121 E . . . . . . - B E D . ? -0.974 59.5  -106.4 171.4  177.3  -0.9  5.3   -6.6  
Erinaceus_europaeus_GeneID=103112820 TRP A 122 S . . . . . S + . . . . ? -0.067 71.8  125.1  -113.9 21.2   -0.3  9.1   -6.4  
Erinaceus_europaeus_GeneID=103112820 GLY A 123 S . . . . . S - . . . . ? -0.070 72.8  -52.3  -74.5  -179.8 3.1   8.9   -4.9  
Erinaceus_europaeus_GeneID=103112820 ASN A 124 . . . . . . . - . . . . ? -0.346 42.7  -163.8 -56.8  135.3  6.5   10.4  -6.1  
Erinaceus_europaeus_GeneID=103112820 THR A 125 . . . . . . . + . . . . ? 0.352  60.9  85.0   -107.3 1.9    7.3   9.6   -9.9  
Erinaceus_europaeus_GeneID=103112820 MET A 126 . . . . . . . - . . . . ? -0.870 66.0  -146.9 -111.0 139.6  11.0  10.5  -9.9  
Erinaceus_europaeus_GeneID=103112820 SER A 127 S . . . . . S + . . . . ? 0.755  99.3  25.4   -68.6  -26.6  14.0  8.3   -8.8  
Erinaceus_europaeus_GeneID=103112820 ASN A 128 S . . . . . S + . . . . ? -0.965 117.6 9.8    -136.5 131.0  15.6  11.7  -7.6  
Erinaceus_europaeus_GeneID=103112820 GLY A 129 S . . . . . S - . . . . ? -0.456 93.0  -54.1  101.5  -167.1 13.7  14.9  -6.5  
Erinaceus_europaeus_GeneID=103112820 TYR A 130 . . . . . . . + . . . . ? -0.985 54.3  151.5  -125.9 105.2  10.0  15.7  -5.9  
Erinaceus_europaeus_GeneID=103112820 ASN A 131 . . . . . . . + . . . . ? -0.745 13.2  178.7  -129.1 98.3   7.3   14.9  -8.5  
Erinaceus_europaeus_GeneID=103112820 TYR A 132 . . . . . . . - . . . . ? -0.842 23.1  -144.7 -98.7  95.4   3.8   14.2  -7.0  
Erinaceus_europaeus_GeneID=103112820 PRO A 133 . . . . . . . - . . . . ? -0.288 11.3  -150.4 -62.3  144.6  1.5   13.6  -10.0 
Erinaceus_europaeus_GeneID=103112820 GLU A 134 S . . . . . S + . . . . ? 0.760  82.3  71.8   -77.7  -29.9  -2.1  14.8  -9.7  
Erinaceus_europaeus_GeneID=103112820 LEU A 135 B . . . . . S - D R P . ? -0.658 99.1  -96.6  -90.9  145.1  -3.1  12.0  -12.0 
Erinaceus_europaeus_GeneID=103112820 LEU A 136 . . . . . . . - . . . . ? -0.358 40.3  -146.9 -60.1  132.9  -3.1  8.4   -10.9 
Erinaceus_europaeus_GeneID=103112820 GLN A 137 E . . . . . . - B F B D ? -0.800 12.2  -164.4 -108.0 149.0  -0.0  6.5   -11.8 
Erinaceus_europaeus_GeneID=103112820 CYS A 138 E . . . . . . - B F B D ? -0.940 6.4   -175.0 -132.9 153.2  0.3   2.7   -12.8 
Erinaceus_europaeus_GeneID=103112820 LEU A 139 E . . . . . . - B F . D ? -0.970 16.0  -146.4 -148.0 130.5  3.1   0.2   -13.1 
Erinaceus_europaeus_GeneID=103112820 ASN A 140 E . . . . . . + B F . D ? -0.842 31.9  162.1  -93.2  128.0  3.3   -3.3  -14.3 
Erinaceus_europaeus_GeneID=103112820 ALA A 141 E . . . . . . - B F . D ? -0.998 32.8  -120.8 -147.1 147.1  5.8   -5.5  -12.5 
Erinaceus_europaeus_GeneID=103112820 PRO A 142 E . . . . > . - B F . D ? -0.580 30.5  -111.1 -83.8  150.7  6.6   -9.2  -11.9 
Erinaceus_europaeus_GeneID=103112820 ILE A 143 B . . . . P . - B F F . ? -0.607 35.8  -136.8 -72.4  131.7  6.8   -10.9 -8.6  
Erinaceus_europaeus_GeneID=103112820 LEU A 144 P . . . . P . - . . . . ? -0.597 23.5  -98.0  -88.7  153.5  10.3  -11.8 -7.8  
Erinaceus_europaeus_GeneID=103112820 SER A 145 P . . > . < . - . . . . ? -0.280 31.6  -113.3 -63.1  159.8  11.3  -15.2 -6.4  
Erinaceus_europaeus_GeneID=103112820 ASP A 146 H . . > . . S + . . . . ? 0.881  117.6 52.9   -59.3  -42.4  11.9  -15.4 -2.6  
Erinaceus_europaeus_GeneID=103112820 SER A 147 H . . > . . S + . . . . ? 0.915  109.8 46.8   -61.0  -45.8  15.5  -16.1 -3.2  
Erinaceus_europaeus_GeneID=103112820 VAL A 148 H . . > . . S + . . . . ? 0.911  112.5 50.8   -62.7  -43.4  15.9  -13.1 -5.3  
Erinaceus_europaeus_GeneID=103112820 CYS A 149 H . . X . . S + . . . . ? 0.942  112.6 44.9   -61.9  -44.6  14.1  -11.0 -2.8  
Erinaceus_europaeus_GeneID=103112820 ARG A 150 H . . < . . S + . . . . ? 0.835  111.4 53.8   -71.0  -34.3  16.2  -12.2 0.2   
Erinaceus_europaeus_GeneID=103112820 ASN A 151 H . . < . . S + . . . . ? 0.852  106.0 53.1   -68.4  -33.6  19.4  -11.7 -1.8  
Erinaceus_europaeus_GeneID=103112820 ALA A 152 H . . < . . S + . . . . ? 0.814  125.3 24.5   -70.8  -29.5  18.5  -8.2  -2.6  
Erinaceus_europaeus_GeneID=103112820 TYR A 153 S . > X . . S - . . . . ? -0.619 85.0  -152.6 -134.5 74.8   18.0  -7.5  1.1   
Erinaceus_europaeus_GeneID=103112820 PRO A 154 T . 3 4 . . S - . . . . ? -0.267 79.1  -3.4   -60.5  119.9  20.1  -9.9  3.3   
Erinaceus_europaeus_GeneID=103112820 GLY A 155 T . 3 4 . . S + . . . . ? 0.433  119.3 82.2   85.2   4.0    18.5  -10.5 6.8   
Erinaceus_europaeus_GeneID=103112820 GLU A 156 T . < 4 . . . + . . . . ? 0.615  65.2  87.7   -115.7 -22.9  15.7  -8.0  6.2   
Erinaceus_europaeus_GeneID=103112820 ILE A 157 . . . < . . . - . . . . ? -0.753 57.4  -169.2 -87.2  123.6  13.1  -10.0 4.2   
Erinaceus_europaeus_GeneID=103112820 THR A 158 . . > . . . . - . . . . ? -0.493 40.2  -99.6  -100.7 176.7  10.5  -12.0 6.3   
Erinaceus_europaeus_GeneID=103112820 ASN A 159 T . 3 . . . S + . . . . ? 0.574  121.6 61.9   -71.2  -7.4   7.9   -14.6 5.3   
Erinaceus_europaeus_GeneID=103112820 ASN A 160 T . 3 . . . S + . . . . ? 0.228  95.5  79.4   -101.5 11.0   5.3   -11.8 5.4   
Erinaceus_europaeus_GeneID=103112820 MET A 161 E . < . . . . - B G . G ? -0.913 53.9  -170.4 -125.0 151.6  7.0   -9.9  2.6   
Erinaceus_europaeus_GeneID=103112820 ILE A 162 E . . . . . . - B G . G ? -0.969 15.3  -137.2 -135.7 148.8  7.2   -10.1 -1.2  
Erinaceus_europaeus_GeneID=103112820 CYS A 163 E . . . . . . - B G . G ? -0.900 19.6  -179.6 -108.3 138.4  9.4   -8.2  -3.8  
Erinaceus_europaeus_GeneID=103112820 LEU A 164 E . . . . . . + B G F G ? -0.978 35.2  55.1   -131.1 142.0  8.2   -6.8  -7.1  
Erinaceus_europaeus_GeneID=103112820 GLY A 165 S . . . . . S - . . . . ? -0.879 79.7  -51.0  138.7  -167.6 10.0  -5.0  -9.8  
Erinaceus_europaeus_GeneID=103112820 TYR A 166 . . > . . . . - . . . . ? -0.953 30.0  -146.5 -112.7 129.2  13.0  -5.2  -12.2 
Erinaceus_europaeus_GeneID=103112820 LEU A 167 T . 3 . . . S + . . . . ? 0.765  99.9  62.0   -66.5  -28.4  16.5  -6.0  -11.0 
Erinaceus_europaeus_GeneID=103112820 GLU A 168 T . 3 . . . S - . . . . ? 0.640  106.6 -136.3 -71.1  -10.5  18.0  -3.8  -13.6 
Erinaceus_europaeus_GeneID=103112820 GLY A 169 . . < . . . . + . . . . ? -0.371 67.7  113.4  81.2   -178.5 16.2  -0.9  -11.9 
Erinaceus_europaeus_GeneID=103112820 GLY A 170 S . . . . . S + . . . . ? 0.172  75.3  64.3   101.0  -15.5  14.3  1.9   -13.6 
Erinaceus_europaeus_GeneID=103112820 LYS A 171 . . . . . . . + . . . . ? -0.984 59.1  120.5  -145.2 134.4  10.9  0.9   -12.4 
Erinaceus_europaeus_GeneID=103112820 ASP A 172 E . . . . . . - A B A . ? -0.981 56.5  -97.8  -177.3 153.7  9.4   0.8   -8.8  
Erinaceus_europaeus_GeneID=103112820 SER A 173 E . . . . . . + A B A . ? -0.755 52.1  178.8  -78.1  142.2  6.7   2.1   -6.4  
Erinaceus_europaeus_GeneID=103112820 CYS A 174 . . > . . . . - . . . . ? -0.575 31.5  -27.1  -132.8 -166.7 8.1   4.9   -4.2  
Erinaceus_europaeus_GeneID=103112820 GLN A 175 T . 3 . . . S + . . . . ? -0.172 120.0 28.2   -54.5  136.2  7.4   7.4   -1.4  
Erinaceus_europaeus_GeneID=103112820 GLY A 176 T . 3 . . . S + . . . . ? 0.202  101.1 82.5   95.8   -8.7   3.8   8.4   -1.2  
Erinaceus_europaeus_GeneID=103112820 ASP A 177 . . X . . . . + . . . . ? 0.297  58.2  137.3  -104.9 -0.4   2.4   5.2   -2.5  
Erinaceus_europaeus_GeneID=103112820 SER A 178 T . 3 . . . S + . . . . ? -0.268 73.3  19.7   -46.5  132.7  2.7   3.5   0.8   
Erinaceus_europaeus_GeneID=103112820 GLY A 179 T . 3 . . . S + . . . . ? 0.267  94.0  135.8  91.2   -14.8  -0.4  1.5   1.4   
Erinaceus_europaeus_GeneID=103112820 GLY A 180 . . < . . . . - . . . . ? -0.245 57.9  -90.7  -64.8  165.0  -1.3  1.4   -2.3  
Erinaceus_europaeus_GeneID=103112820 PRO A 181 E . . . . . . - B H . H ? -0.479 21.4  -160.4 -90.5  139.3  -2.5  -1.8  -4.0  
Erinaceus_europaeus_GeneID=103112820 VAL A 182 E . . . . . . - B H E H ? -0.987 23.4  -167.7 -104.3 114.2  -0.5  -4.5  -5.8  
Erinaceus_europaeus_GeneID=103112820 VAL A 183 E . . . . . . + B H E H ? -0.914 11.9  179.4  -114.8 124.4  -3.1  -6.3  -8.0  
Erinaceus_europaeus_GeneID=103112820 CYS A 184 E . > . . . S - B H E H ? -0.991 73.3  -14.6  -123.2 125.3  -2.4  -9.6  -9.7  
Erinaceus_europaeus_GeneID=103112820 ASN A 185 T . 3 . . . S - . . . . ? 0.879  129.9 -52.6  53.4   32.0   -5.0  -11.5 -11.8 
Erinaceus_europaeus_GeneID=103112820 GLY A 186 T . 3 . . . S + . . . . ? 0.575  118.3 103.7  86.8   8.4    -7.7  -9.2  -10.4 
Erinaceus_europaeus_GeneID=103112820 GLU A 187 E . < . . . S - B I C H ? -0.944 78.8  -105.6 -124.2 151.1  -6.8  -9.9  -6.7  
Erinaceus_europaeus_GeneID=103112820 LEU A 188 E . . . . . . + B I . H ? -0.604 46.2  159.8  -72.8  114.0  -5.0  -7.9  -4.0  
Erinaceus_europaeus_GeneID=103112820 GLN A 189 E . . . . . . + B I . . ? 0.651  57.0  14.8   -113.0 -20.9  -1.6  -9.6  -3.6  
Erinaceus_europaeus_GeneID=103112820 GLY A 190 E . . . . . . - B I I H ? -0.983 53.2  -139.7 -153.8 160.7  0.4   -6.9  -2.0  
Erinaceus_europaeus_GeneID=103112820 ILE A 191 E . . . . . . - B I I H ? -0.996 39.8  -110.1 -123.1 121.5  0.6   -3.5  -0.1  
Erinaceus_europaeus_GeneID=103112820 VAL A 192 E . . . . . . + B I I . ? -0.372 56.2  152.3  -51.6  127.1  3.2   -1.1  -1.0  
Erinaceus_europaeus_GeneID=103112820 SER A 193 E . . . . . . - B I . . ? 0.704  44.4  -35.6  -127.9 -71.4  5.5   -1.1  2.1   
Erinaceus_europaeus_GeneID=103112820 TRP A 194 E . . . . . . + B I I . ? -0.917 42.3  166.8  -155.0 175.0  9.2   -0.3  1.9   
Erinaceus_europaeus_GeneID=103112820 GLY A 195 . . . . . . . - . . . . ? -0.931 43.3  -97.5  178.0  161.2  12.5  -0.4  -0.1  
Erinaceus_europaeus_GeneID=103112820 TYR A 196 S . . . . . S - . . . . ? -0.918 91.6  -27.9  -94.8  103.3  15.9  1.0   -0.2  
Erinaceus_europaeus_GeneID=103112820 GLY A 197 S . . . . . S - . . . . ? 0.012  84.9  -77.9  79.7   168.8  15.8  3.7   -2.7  
Erinaceus_europaeus_GeneID=103112820 CYS A 198 S . . . . . S - . . . . ? -0.970 98.9  -17.5  -118.9 122.5  13.5  4.0   -5.8  
Erinaceus_europaeus_GeneID=103112820 ALA A 199 S . . . . . S + . . . . ? 0.782  90.4  159.4  64.8   20.8   14.0  2.1   -9.0  
Erinaceus_europaeus_GeneID=103112820 LEU A 200 B . > . . . . - F U R . ? -0.639 51.0  -95.1  -75.9  142.4  17.6  1.4   -8.0  
Erinaceus_europaeus_GeneID=103112820 LYS A 201 T . 3 . . . S + . . . . ? -0.356 110.3 8.4    -56.3  129.1  19.5  -1.4  -9.6  
Erinaceus_europaeus_GeneID=103112820 GLY A 202 T . 3 . . . S + . . . . ? 0.528  109.1 99.3   80.0   4.3    19.3  -4.6  -7.4  
Erinaceus_europaeus_GeneID=103112820 LYS A 203 B . < . . . . + F V R . ? -0.684 51.8  179.6  -126.5 75.0   16.8  -2.9  -5.1  
Erinaceus_europaeus_GeneID=103112820 PRO A 204 . . . . . . . - . . . . ? -0.236 37.2  -88.4  -65.6  165.9  13.2  -4.0  -5.9  
Erinaceus_europaeus_GeneID=103112820 GLY A 205 E . . . . . . - B J G . ? -0.467 36.4  -138.1 -72.1  151.4  10.1  -2.7  -4.0  
Erinaceus_europaeus_GeneID=103112820 VAL A 206 E . . . . . . - B J G I ? -0.934 22.2  -174.6 -114.5 135.6  9.0   -4.6  -0.9  
Erinaceus_europaeus_GeneID=103112820 TYR A 207 E . . . . . . - B J G I ? -0.892 33.7  -103.8 -130.4 145.4  5.3   -5.2  -0.2  
Erinaceus_europaeus_GeneID=103112820 THR A 208 E . . . . . . - B J G I ? -0.655 40.0  -124.8 -65.9  126.2  3.2   -6.7  2.5   
Erinaceus_europaeus_GeneID=103112820 LYS A 209 E . > . . . . - B J . I ? -0.671 26.1  -169.0 -78.0  99.1   2.2   -10.2 1.3   
Erinaceus_europaeus_GeneID=103112820 VAL A 210 G . > . . . S + . . . . ? 0.824  77.2  68.4   -65.7  -38.7  -1.7  -10.0 1.6   
Erinaceus_europaeus_GeneID=103112820 CYS A 211 G . > . . . S + . . . . ? 0.794  96.2  58.2   -56.2  -22.2  -2.4  -13.7 1.1   
Erinaceus_europaeus_GeneID=103112820 ASN A 212 G . < . . . S + . . . . ? 0.570  110.2 42.8   -80.8  -7.2   -0.7  -14.2 4.6   
Erinaceus_europaeus_GeneID=103112820 TYR A 213 G . < > . . S + . . . . ? 0.255  76.2  104.5  -124.6 7.9    -3.3  -11.9 6.2   
Erinaceus_europaeus_GeneID=103112820 VAL A 214 H . < > . . S + . . . . ? 0.931  85.3  49.3   -59.8  -43.5  -6.6  -12.9 4.7   
Erinaceus_europaeus_GeneID=103112820 SER A 215 H . . > . . S + . . . . ? 0.928  112.3 47.7   -60.2  -46.2  -7.6  -14.7 7.9   
Erinaceus_europaeus_GeneID=103112820 TRP A 216 H . . > . . S + . . . . ? 0.913  110.9 51.9   -60.5  -45.3  -6.6  -11.8 10.0  
Erinaceus_europaeus_GeneID=103112820 ILE A 217 H . . X . . S + . . . . ? 0.950  112.3 45.0   -57.2  -49.3  -8.5  -9.4  7.7   
Erinaceus_europaeus_GeneID=103112820 GLN A 218 H . . X . . S + . . . . ? 0.897  113.4 49.1   -66.2  -44.3  -11.7 -11.4 7.9   
Erinaceus_europaeus_GeneID=103112820 GLN A 219 H . . X . . S + . . . . ? 0.893  111.6 49.2   -62.5  -44.4  -11.5 -11.9 11.6  
Erinaceus_europaeus_GeneID=103112820 THR A 220 H . . < . . S + . . . . ? 0.919  111.7 48.7   -62.4  -45.0  -11.0 -8.3  12.3  
Erinaceus_europaeus_GeneID=103112820 ILE A 221 H . > < . . S + . . . . ? 0.926  111.0 51.0   -61.2  -44.6  -13.9 -7.3  10.0  
Erinaceus_europaeus_GeneID=103112820 ALA A 222 H . 3 < . . S + . . . . ? 0.842  106.6 54.5   -63.8  -32.3  -16.2 -9.8  11.7  
Erinaceus_europaeus_GeneID=103112820 SER A 223 T . 3 < . . . . . . . . ? 0.550  .     .      -82.0  -7.0   -15.3 -8.5  15.2  
Erinaceus_europaeus_GeneID=103112820 ASN A 224 . . < . . . . . . . . . ? 0.590  .     .      -127.1 .      -16.3 -4.9  14.3  
# 
loop_
_dssp_struct_ladder.id 
_dssp_struct_ladder.sheet_id 
_dssp_struct_ladder.range_id_1 
_dssp_struct_ladder.range_id_2 
_dssp_struct_ladder.type 
_dssp_struct_ladder.beg_1_label_comp_id 
_dssp_struct_ladder.beg_1_label_asym_id 
_dssp_struct_ladder.beg_1_label_seq_id 
_dssp_struct_ladder.pdbx_beg_1_PDB_ins_code 
_dssp_struct_ladder.end_1_label_comp_id 
_dssp_struct_ladder.end_1_label_asym_id 
_dssp_struct_ladder.end_1_label_seq_id 
_dssp_struct_ladder.pdbx_end_1_PDB_ins_code 
_dssp_struct_ladder.beg_1_auth_comp_id 
_dssp_struct_ladder.beg_1_auth_asym_id 
_dssp_struct_ladder.beg_1_auth_seq_id 
_dssp_struct_ladder.end_1_auth_comp_id 
_dssp_struct_ladder.end_1_auth_asym_id 
_dssp_struct_ladder.end_1_auth_seq_id 
_dssp_struct_ladder.beg_2_label_comp_id 
_dssp_struct_ladder.beg_2_label_asym_id 
_dssp_struct_ladder.beg_2_label_seq_id 
_dssp_struct_ladder.pdbx_beg_2_PDB_ins_code 
_dssp_struct_ladder.end_2_label_comp_id 
_dssp_struct_ladder.end_2_label_asym_id 
_dssp_struct_ladder.end_2_label_seq_id 
_dssp_struct_ladder.pdbx_end_2_PDB_ins_code 
_dssp_struct_ladder.beg_2_auth_comp_id 
_dssp_struct_ladder.beg_2_auth_asym_id 
_dssp_struct_ladder.beg_2_auth_seq_id 
_dssp_struct_ladder.end_2_auth_comp_id 
_dssp_struct_ladder.end_2_auth_asym_id 
_dssp_struct_ladder.end_2_auth_seq_id 
A A A B anti-parallel ILE A 2   ? VAL A 3   ? ILE A 2   VAL A 3   SER A 173 ? ASP A 172 ? SER A 173 ASP A 172 
B B C F anti-parallel TYR A 6   ? THR A 7   ? TYR A 6   THR A 7   CYS A 138 ? GLN A 137 ? CYS A 138 GLN A 137 
C B D I parallel      SER A 105 ? SER A 105 ? SER A 105 SER A 105 GLU A 187 ? GLU A 187 ? GLU A 187 GLU A 187 
D B E F anti-parallel GLN A 116 ? GLY A 121 ? GLN A 116 GLY A 121 PRO A 142 ? GLN A 137 ? PRO A 142 GLN A 137 
E B E H anti-parallel CYS A 117 ? ILE A 119 ? CYS A 117 ILE A 119 CYS A 184 ? VAL A 182 ? CYS A 184 VAL A 182 
F B F G anti-parallel ILE A 143 ? ILE A 143 ? ILE A 143 ILE A 143 LEU A 164 ? LEU A 164 ? LEU A 164 LEU A 164 
G B G J anti-parallel MET A 161 ? LEU A 164 ? MET A 161 LEU A 164 THR A 208 ? GLY A 205 ? THR A 208 GLY A 205 
H B H I anti-parallel PRO A 181 ? CYS A 184 ? PRO A 181 CYS A 184 ILE A 191 ? GLU A 187 ? ILE A 191 GLU A 187 
I B I J anti-parallel GLY A 190 ? TRP A 194 ? GLY A 190 TRP A 194 LYS A 209 ? VAL A 206 ? LYS A 209 VAL A 206 
J C K L anti-parallel GLN A 16  ? ASN A 20  ? GLN A 16  ASN A 20  SER A 29  ? HIS A 24  ? SER A 29  HIS A 24  
K C K N anti-parallel SER A 18  ? ASN A 20  ? SER A 18  ASN A 20  ARG A 50  ? GLN A 48  ? ARG A 50  GLN A 48  
L C L M anti-parallel SER A 29  ? LEU A 30  ? SER A 29  LEU A 30  VAL A 37  ? VAL A 36  ? VAL A 37  VAL A 36  
M C M P anti-parallel TRP A 35  ? SER A 38  ? TRP A 35  SER A 38  LYS A 90  ? MET A 87  ? LYS A 90  MET A 87  
N C N O anti-parallel GLN A 48  ? LEU A 51  ? GLN A 48  LEU A 51  ASN A 67  ? GLN A 64  ? ASN A 67  GLN A 64  
O C O P anti-parallel SER A 68  ? ARG A 73  ? SER A 68  ARG A 73  LEU A 91  ? MET A 87  ? LEU A 91  MET A 87  
P D Q R anti-parallel ASN A 55  ? ASN A 55  ? ASN A 55  ASN A 55  LEU A 135 ? LEU A 135 ? LEU A 135 LEU A 135 
Q E S T anti-parallel SER A 78  ? SER A 78  ? SER A 78  SER A 78  ASP A 83  ? ASP A 83  ? ASP A 83  ASP A 83  
R F U V anti-parallel LEU A 200 ? LEU A 200 ? LEU A 200 LEU A 200 LYS A 203 ? LYS A 203 ? LYS A 203 LYS A 203 
# 
loop_
_dssp_struct_bridge_pairs.id 
_dssp_struct_bridge_pairs.label_comp_id 
_dssp_struct_bridge_pairs.label_seq_id 
_dssp_struct_bridge_pairs.label_asym_id 
_dssp_struct_bridge_pairs.auth_seq_id 
_dssp_struct_bridge_pairs.auth_asym_id 
_dssp_struct_bridge_pairs.pdbx_PDB_ins_code 
_dssp_struct_bridge_pairs.acceptor_1_label_comp_id 
_dssp_struct_bridge_pairs.acceptor_1_label_seq_id 
_dssp_struct_bridge_pairs.acceptor_1_label_asym_id 
_dssp_struct_bridge_pairs.acceptor_1_auth_seq_id 
_dssp_struct_bridge_pairs.acceptor_1_auth_asym_id 
_dssp_struct_bridge_pairs.acceptor_1_pdbx_PDB_ins_code 
_dssp_struct_bridge_pairs.acceptor_1_energy 
_dssp_struct_bridge_pairs.acceptor_2_label_comp_id 
_dssp_struct_bridge_pairs.acceptor_2_label_seq_id 
_dssp_struct_bridge_pairs.acceptor_2_label_asym_id 
_dssp_struct_bridge_pairs.acceptor_2_auth_seq_id 
_dssp_struct_bridge_pairs.acceptor_2_auth_asym_id 
_dssp_struct_bridge_pairs.acceptor_2_pdbx_PDB_ins_code 
_dssp_struct_bridge_pairs.acceptor_2_energy 
_dssp_struct_bridge_pairs.donor_1_label_comp_id 
_dssp_struct_bridge_pairs.donor_1_label_seq_id 
_dssp_struct_bridge_pairs.donor_1_label_asym_id 
_dssp_struct_bridge_pairs.donor_1_auth_seq_id 
_dssp_struct_bridge_pairs.donor_1_auth_asym_id 
_dssp_struct_bridge_pairs.donor_1_pdbx_PDB_ins_code 
_dssp_struct_bridge_pairs.donor_1_energy 
_dssp_struct_bridge_pairs.donor_2_label_comp_id 
_dssp_struct_bridge_pairs.donor_2_label_seq_id 
_dssp_struct_bridge_pairs.donor_2_label_asym_id 
_dssp_struct_bridge_pairs.donor_2_auth_seq_id 
_dssp_struct_bridge_pairs.donor_2_auth_asym_id 
_dssp_struct_bridge_pairs.donor_2_pdbx_PDB_ins_code 
_dssp_struct_bridge_pairs.donor_2_energy 
1   LYS 1   A 1   A ? ?   ?   ? ?   ? ? ?    ?   ?   ? ?   ? ? ?    CYS 174 A 174 A ? -2.3 VAL 3   A 3   A ? -0.6 
2   ILE 2   A 2   A ? GLY 123 A 123 A ? -0.4 SER 173 A 173 A ? -0.3 GLY 5   A 5   A ? -0.8 GLY 4   A 4   A ? -0.4 
3   VAL 3   A 3   A ? ASP 172 A 172 A ? -2.9 LYS 1   A 1   A ? -0.6 ASP 172 A 172 A ? -1.5 MET 126 A 126 A ? -0.1 
4   GLY 4   A 4   A ? ILE 2   A 2   A ? -0.4 THR 125 A 125 A ? -0.4 VAL 3   A 3   A ? -0.2 TYR 6   A 6   A ? -0.1 
5   GLY 5   A 5   A ? ILE 2   A 2   A ? -0.8 THR 125 A 125 A ? -0.1 THR 7   A 7   A ? -0.3 LEU 139 A 139 A ? -0.2 
6   TYR 6   A 6   A ? CYS 138 A 138 A ? -2.7 VAL 3   A 3   A ? -0.1 CYS 138 A 138 A ? -3.4 CYS 8   A 8   A ? -0.4 
7   THR 7   A 7   A ? GLY 5   A 5   A ? -0.3 GLN 137 A 137 A ? -0.2 GLN 137 A 137 A ? -0.2 LYS 10  A 10  A ? -0.1 
8   CYS 8   A 8   A ? LEU 136 A 136 A ? -2.5 TYR 6   A 6   A ? -0.4 LEU 136 A 136 A ? -0.1 LYS 10  A 10  A ? -0.1 
9   GLN 9   A 9   A ? LYS 10  A 10  A ? -0.1 ASN 11  A 11  A ? -0.1 SER 12  A 12  A ? -2.1 VAL 13  A 13  A ? -0.3 
10  LYS 10  A 10  A ? ASN 11  A 11  A ? -0.3 SER 12  A 12  A ? -0.1 GLN 9   A 9   A ? -0.1 HIS 54  A 54  A ? -0.1 
11  ASN 11  A 11  A ? VAL 13  A 13  A ? -0.1 SER 12  A 12  A ? -0.1 LYS 10  A 10  A ? -0.3 GLN 9   A 9   A ? -0.1 
12  SER 12  A 12  A ? GLN 9   A 9   A ? -2.1 VAL 13  A 13  A ? -0.2 LYS 10  A 10  A ? -0.1 ASN 11  A 11  A ? -0.1 
13  VAL 13  A 13  A ? GLN 9   A 9   A ? -0.3 PRO 14  A 14  A ? -0.1 GLN 16  A 16  A ? -1.4 SER 12  A 12  A ? -0.2 
14  PRO 14  A 14  A ? ?   ?   ? ?   ? ? ?    ?   ?   ? ?   ? ? ?    SER 102 A 102 A ? -1.4 GLY 52  A 52  A ? -0.3 
15  TYR 15  A 15  A ? VAL 101 A 101 A ? -0.2 SER 12  A 12  A ? -0.1 LEU 30  A 30  A ? -2.4 VAL 17  A 17  A ? -0.2 
16  GLN 16  A 16  A ? VAL 13  A 13  A ? -1.4 SER 29  A 29  A ? -0.2 GLY 52  A 52  A ? -0.5 GLU 53  A 53  A ? -0.4 
17  VAL 17  A 17  A ? GLY 28  A 28  A ? -2.3 TYR 15  A 15  A ? -0.2 GLY 28  A 28  A ? -1.3 LEU 19  A 19  A ? -0.6 
18  SER 18  A 18  A ? ARG 50  A 50  A ? -2.3 GLN 16  A 16  A ? -0.4 ARG 50  A 50  A ? -2.8 ASN 20  A 20  A ? -0.5 
19  LEU 19  A 19  A ? CYS 26  A 26  A ? -3.1 VAL 17  A 17  A ? -0.6 PHE 25  A 25  A ? -2.5 CYS 26  A 26  A ? -1.2 
20  ASN 20  A 20  A ? GLN 48  A 48  A ? -3.1 SER 18  A 18  A ? -0.5 GLN 48  A 48  A ? -3.1 HIS 24  A 24  A ? -0.2 
21  SER 21  A 21  A ? TYR 23  A 23  A ? -1.6 LEU 19  A 19  A ? -0.4 HIS 24  A 24  A ? -0.1 ILE 47  A 47  A ? -0.1 
22  GLY 22  A 22  A ? GLN 48  A 48  A ? -0.1 TYR 23  A 23  A ? -0.0 HIS 24  A 24  A ? -0.3 ASN 20  A 20  A ? -0.1 
23  TYR 23  A 23  A ? LEU 19  A 19  A ? -0.0 ?   ?   ? ?   ? ? ?    SER 21  A 21  A ? -1.6 PHE 25  A 25  A ? -0.3 
24  HIS 24  A 24  A ? GLY 22  A 22  A ? -0.3 ASN 20  A 20  A ? -0.2 ASN 20  A 20  A ? -0.2 GLY 27  A 27  A ? -0.1 
25  PHE 25  A 25  A ? LEU 19  A 19  A ? -2.5 CYS 26  A 26  A ? -0.4 GLY 27  A 27  A ? -0.3 SER 178 A 178 A ? -0.3 
26  CYS 26  A 26  A ? LEU 19  A 19  A ? -1.2 ASP 177 A 177 A ? -0.1 LEU 19  A 19  A ? -3.1 PHE 25  A 25  A ? -0.4 
27  GLY 27  A 27  A ? SER 178 A 178 A ? -3.6 PHE 25  A 25  A ? -0.3 ALA 39  A 39  A ? -0.5 SER 29  A 29  A ? -0.3 
28  GLY 28  A 28  A ? VAL 17  A 17  A ? -1.3 CYS 26  A 26  A ? -0.2 VAL 17  A 17  A ? -2.3 LEU 30  A 30  A ? -0.4 
29  SER 29  A 29  A ? VAL 37  A 37  A ? -2.3 GLY 27  A 27  A ? -0.3 VAL 37  A 37  A ? -3.1 ILE 31  A 31  A ? -0.5 
30  LEU 30  A 30  A ? TYR 15  A 15  A ? -2.4 GLY 28  A 28  A ? -0.4 ILE 104 A 104 A ? -2.9 VAL 36  A 36  A ? -0.2 
31  ILE 31  A 31  A ? TRP 35  A 35  A ? -2.4 SER 29  A 29  A ? -0.5 ASP 33  A 33  A ? -0.2 LEU 106 A 106 A ? -0.2 
32  ASN 32  A 32  A ? TRP 35  A 35  A ? -1.1 SER 102 A 102 A ? -0.1 ILE 31  A 31  A ? -0.2 TRP 35  A 35  A ? -0.2 
33  ASP 33  A 33  A ? ILE 31  A 31  A ? -0.2 GLN 34  A 34  A ? -0.2 ALA 95  A 95  A ? -3.7 VAL 36  A 36  A ? -0.1 
34  GLN 34  A 34  A ? PRO 94  A 94  A ? -0.2 TRP 35  A 35  A ? -0.1 LEU 91  A 91  A ? -2.7 VAL 36  A 36  A ? -0.4 
35  TRP 35  A 35  A ? ASN 32  A 32  A ? -0.2 LYS 90  A 90  A ? -0.2 ILE 31  A 31  A ? -2.4 ASN 32  A 32  A ? -1.1 
36  VAL 36  A 36  A ? ILE 89  A 89  A ? -2.1 GLN 34  A 34  A ? -0.4 ILE 89  A 89  A ? -2.9 SER 38  A 38  A ? -0.4 
37  VAL 37  A 37  A ? SER 29  A 29  A ? -3.1 TRP 35  A 35  A ? -0.4 SER 29  A 29  A ? -2.3 ALA 39  A 39  A ? -0.2 
38  SER 38  A 38  A ? MET 87  A 87  A ? -2.6 VAL 36  A 36  A ? -0.4 MET 87  A 87  A ? -2.8 ALA 40  A 40  A ? -0.3 
39  ALA 39  A 39  A ? GLY 27  A 27  A ? -0.5 ILE 86  A 86  A ? -0.2 CYS 42  A 42  A ? -1.5 ILE 86  A 86  A ? -0.3 
40  ALA 40  A 40  A ? SER 38  A 38  A ? -0.3 HIS 41  A 41  A ? -0.3 TYR 43  A 43  A ? -1.7 ALA 39  A 39  A ? -0.1 
41  HIS 41  A 41  A ? CYS 42  A 42  A ? -0.3 ILE 82  A 82  A ? -0.1 ALA 40  A 40  A ? -0.3 SER 178 A 178 A ? -0.0 
42  CYS 42  A 42  A ? ALA 39  A 39  A ? -1.5 GLY 27  A 27  A ? -0.1 HIS 41  A 41  A ? -0.3 ALA 40  A 40  A ? -0.2 
43  TYR 43  A 43  A ? ALA 40  A 40  A ? -1.7 SER 45  A 45  A ? -0.0 SER 45  A 45  A ? -0.3 ALA 40  A 40  A ? -0.1 
44  LYS 44  A 44  A ? SER 45  A 45  A ? -0.0 ILE 47  A 47  A ? -0.0 ILE 47  A 47  A ? -0.1 CYS 42  A 42  A ? -0.0 
45  SER 45  A 45  A ? TYR 43  A 43  A ? -0.3 ARG 46  A 46  A ? -0.2 ILE 47  A 47  A ? -0.4 VAL 71  A 71  A ? -0.1 
46  ARG 46  A 46  A ? GLN 48  A 48  A ? -0.0 LYS 70  A 70  A ? -0.0 GLN 48  A 48  A ? -0.4 SER 45  A 45  A ? -0.2 
47  ILE 47  A 47  A ? SER 45  A 45  A ? -0.4 LYS 44  A 44  A ? -0.1 SER 68  A 68  A ? -2.3 VAL 49  A 49  A ? -0.5 
48  GLN 48  A 48  A ? ASN 20  A 20  A ? -3.1 ARG 46  A 46  A ? -0.4 ASN 20  A 20  A ? -3.1 ARG 50  A 50  A ? -0.6 
49  VAL 49  A 49  A ? ILE 66  A 66  A ? -3.8 ILE 47  A 47  A ? -0.5 ILE 66  A 66  A ? -2.9 LEU 51  A 51  A ? -0.5 
50  ARG 50  A 50  A ? SER 18  A 18  A ? -2.8 GLN 48  A 48  A ? -0.6 SER 18  A 18  A ? -2.3 GLY 52  A 52  A ? -0.3 
51  LEU 51  A 51  A ? GLN 64  A 64  A ? -2.5 VAL 49  A 49  A ? -0.5 GLN 64  A 64  A ? -1.9 VAL 101 A 101 A ? -0.1 
52  GLY 52  A 52  A ? GLN 16  A 16  A ? -0.5 ARG 100 A 100 A ? -0.3 HIS 54  A 54  A ? -0.4 SER 62  A 62  A ? -0.3 
53  GLU 53  A 53  A ? GLN 16  A 16  A ? -0.4 ARG 50  A 50  A ? -0.3 GLY 52  A 52  A ? -0.3 ILE 56  A 56  A ? -0.2 
54  HIS 54  A 54  A ? GLY 52  A 52  A ? -0.4 ASN 55  A 55  A ? -0.3 LEU 136 A 136 A ? -2.4 ILE 56  A 56  A ? -0.5 
55  ASN 55  A 55  A ? VAL 58  A 58  A ? -0.3 LEU 135 A 135 A ? -0.2 VAL 58  A 58  A ? -1.3 HIS 54  A 54  A ? -0.3 
56  ILE 56  A 56  A ? GLU 134 A 134 A ? -2.6 HIS 54  A 54  A ? -0.5 LEU 135 A 135 A ? -0.1 ASN 55  A 55  A ? -0.1 
57  ASP 57  A 57  A ? GLU 134 A 134 A ? -0.3 ILE 59  A 59  A ? -0.0 ILE 59  A 59  A ? -0.4 ILE 56  A 56  A ? -0.3 
58  VAL 58  A 58  A ? ASN 55  A 55  A ? -1.3 GLU 134 A 134 A ? -0.2 GLU 60  A 60  A ? -0.9 ASN 55  A 55  A ? -0.3 
59  ILE 59  A 59  A ? ASP 57  A 57  A ? -0.4 GLU 60  A 60  A ? -0.1 ILE 56  A 56  A ? -0.1 GLU 53  A 53  A ? -0.1 
60  GLU 60  A 60  A ? VAL 58  A 58  A ? -0.9 ASN 55  A 55  A ? -0.2 ILE 59  A 59  A ? -0.1 ILE 56  A 56  A ? -0.0 
61  GLY 61  A 61  A ? VAL 58  A 58  A ? -0.0 SER 62  A 62  A ? -0.0 ILE 59  A 59  A ? -0.1 GLY 52  A 52  A ? -0.0 
62  SER 62  A 62  A ? GLY 52  A 52  A ? -0.3 ARG 100 A 100 A ? -0.1 GLN 64  A 64  A ? -0.1 GLU 53  A 53  A ? -0.1 
63  GLU 63  A 63  A ? GLY 52  A 52  A ? -0.1 ARG 50  A 50  A ? -0.1 PHE 65  A 65  A ? -0.4 GLY 52  A 52  A ? -0.2 
64  GLN 64  A 64  A ? LEU 51  A 51  A ? -1.9 SER 62  A 62  A ? -0.1 LEU 51  A 51  A ? -2.5 ILE 66  A 66  A ? -0.6 
65  PHE 65  A 65  A ? GLU 63  A 63  A ? -0.4 ARG 50  A 50  A ? -0.2 ASN 67  A 67  A ? -0.5 ARG 50  A 50  A ? -0.2 
66  ILE 66  A 66  A ? VAL 49  A 49  A ? -2.9 GLN 64  A 64  A ? -0.6 VAL 49  A 49  A ? -3.8 SER 68  A 68  A ? -0.1 
67  ASN 67  A 67  A ? PHE 65  A 65  A ? -0.5 GLN 48  A 48  A ? -0.2 ASN 92  A 92  A ? -3.1 THR 93  A 93  A ? -0.4 
68  SER 68  A 68  A ? ILE 47  A 47  A ? -2.3 LEU 91  A 91  A ? -0.2 LEU 91  A 91  A ? -0.2 VAL 71  A 71  A ? -0.1 
69  ALA 69  A 69  A ? LYS 90  A 90  A ? -3.8 LYS 70  A 70  A ? -0.4 VAL 71  A 71  A ? -0.3 LEU 91  A 91  A ? -0.2 
70  LYS 70  A 70  A ? LYS 90  A 90  A ? -1.4 ASN 67  A 67  A ? -0.1 LYS 90  A 90  A ? -2.5 ILE 72  A 72  A ? -0.5 
71  VAL 71  A 71  A ? ALA 69  A 69  A ? -0.3 ILE 89  A 89  A ? -0.2 ARG 73  A 73  A ? -0.6 ILE 89  A 89  A ? -0.2 
72  ILE 72  A 72  A ? LEU 88  A 88  A ? -3.5 LYS 70  A 70  A ? -0.5 LEU 88  A 88  A ? -2.8 HIS 74  A 74  A ? -0.2 
73  ARG 73  A 73  A ? VAL 71  A 71  A ? -0.6 MET 87  A 87  A ? -0.2 MET 87  A 87  A ? -0.2 ASP 85  A 85  A ? -0.1 
74  HIS 74  A 74  A ? ILE 86  A 86  A ? -2.3 ASN 84  A 84  A ? -0.3 TYR 77  A 77  A ? -2.1 ARG 73  A 73  A ? -0.1 
75  PRO 75  A 75  A ? ?   ?   ? ?   ? ? ?    ?   ?   ? ?   ? ? ?    HIS 74  A 74  A ? -0.2 ARG 73  A 73  A ? -0.1 
76  LYS 76  A 76  A ? ASN 84  A 84  A ? -0.1 SER 78  A 78  A ? -0.1 SER 78  A 78  A ? -0.1 ASP 83  A 83  A ? -0.1 
77  TYR 77  A 77  A ? HIS 74  A 74  A ? -2.1 ILE 86  A 86  A ? -0.1 ALA 79  A 79  A ? -0.5 ASN 84  A 84  A ? -0.2 
78  SER 78  A 78  A ? ASP 83  A 83  A ? -2.2 LYS 76  A 76  A ? -0.1 ILE 82  A 82  A ? -1.8 ASP 83  A 83  A ? -0.6 
79  ALA 79  A 79  A ? TYR 77  A 77  A ? -0.5 SER 80  A 80  A ? -0.2 SER 78  A 78  A ? -0.1 TYR 77  A 77  A ? -0.0 
80  SER 80  A 80  A ? THR 81  A 81  A ? -0.1 ASP 83  A 83  A ? -0.1 ALA 79  A 79  A ? -0.2 SER 78  A 78  A ? -0.0 
81  THR 81  A 81  A ? ASP 83  A 83  A ? -0.1 SER 78  A 78  A ? -0.1 ALA 79  A 79  A ? -0.2 SER 80  A 80  A ? -0.1 
82  ILE 82  A 82  A ? SER 78  A 78  A ? -1.8 ASP 83  A 83  A ? -0.2 ASP 85  A 85  A ? -0.6 ASN 84  A 84  A ? -0.2 
83  ASP 83  A 83  A ? SER 78  A 78  A ? -0.6 ASN 84  A 84  A ? -0.2 SER 78  A 78  A ? -2.2 ILE 82  A 82  A ? -0.2 
84  ASN 84  A 84  A ? TYR 77  A 77  A ? -0.2 ILE 82  A 82  A ? -0.2 ILE 86  A 86  A ? -1.9 HIS 74  A 74  A ? -0.3 
85  ASP 85  A 85  A ? ILE 82  A 82  A ? -0.6 ASN 160 A 160 A ? -0.1 MET 87  A 87  A ? -0.3 ASN 84  A 84  A ? -0.2 
86  ILE 86  A 86  A ? ASN 84  A 84  A ? -1.9 ALA 39  A 39  A ? -0.3 HIS 74  A 74  A ? -2.3 LEU 88  A 88  A ? -0.3 
87  MET 87  A 87  A ? SER 38  A 38  A ? -2.8 ASP 85  A 85  A ? -0.3 SER 38  A 38  A ? -2.6 ILE 89  A 89  A ? -0.4 
88  LEU 88  A 88  A ? ILE 72  A 72  A ? -2.8 ILE 86  A 86  A ? -0.3 ILE 72  A 72  A ? -3.5 LYS 90  A 90  A ? -0.5 
89  ILE 89  A 89  A ? VAL 36  A 36  A ? -2.9 MET 87  A 87  A ? -0.4 VAL 36  A 36  A ? -2.1 LEU 91  A 91  A ? -0.5 
90  LYS 90  A 90  A ? LYS 70  A 70  A ? -2.5 LEU 88  A 88  A ? -0.5 ALA 69  A 69  A ? -3.8 LYS 70  A 70  A ? -1.4 
91  LEU 91  A 91  A ? GLN 34  A 34  A ? -2.7 ILE 89  A 89  A ? -0.5 SER 68  A 68  A ? -0.2 ASN 67  A 67  A ? -0.1 
92  ASN 92  A 92  A ? ASN 67  A 67  A ? -3.1 LYS 90  A 90  A ? -0.2 LEU 91  A 91  A ? -0.1 SER 68  A 68  A ? -0.1 
93  THR 93  A 93  A ? ASN 67  A 67  A ? -0.4 ASP 33  A 33  A ? -0.1 ASN 92  A 92  A ? -0.2 ALA 69  A 69  A ? -0.0 
94  PRO 94  A 94  A ? ?   ?   ? ?   ? ? ?    ?   ?   ? ?   ? ? ?    GLN 34  A 34  A ? -0.2 THR 96  A 96  A ? -0.1 
95  ALA 95  A 95  A ? ASP 33  A 33  A ? -3.7 ASN 32  A 32  A ? -0.1 LEU 97  A 97  A ? -0.8 TRP 35  A 35  A ? -0.0 
96  THR 96  A 96  A ? PRO 94  A 94  A ? -0.1 SER 102 A 102 A ? -0.0 SER 98  A 98  A ? -0.2 ALA 95  A 95  A ? -0.1 
97  LEU 97  A 97  A ? ALA 95  A 95  A ? -0.8 ARG 100 A 100 A ? -0.1 ALA 99  A 99  A ? -0.2 SER 102 A 102 A ? -0.2 
98  SER 98  A 98  A ? VAL 101 A 101 A ? -2.7 THR 96  A 96  A ? -0.2 VAL 101 A 101 A ? -0.1 GLY 52  A 52  A ? -0.1 
99  ALA 99  A 99  A ? LEU 97  A 97  A ? -0.2 ARG 100 A 100 A ? -0.2 SER 102 A 102 A ? -0.1 LEU 97  A 97  A ? -0.0 
100 ARG 100 A 100 A ? VAL 101 A 101 A ? -0.2 SER 62  A 62  A ? -0.1 SER 102 A 102 A ? -0.4 GLY 52  A 52  A ? -0.3 
101 VAL 101 A 101 A ? LEU 51  A 51  A ? -0.1 GLY 52  A 52  A ? -0.1 SER 98  A 98  A ? -2.7 ALA 103 A 103 A ? -0.3 
102 SER 102 A 102 A ? PRO 14  A 14  A ? -1.4 ARG 100 A 100 A ? -0.4 LEU 30  A 30  A ? -0.3 ILE 104 A 104 A ? -0.2 
103 ALA 103 A 103 A ? VAL 101 A 101 A ? -0.3 ILE 31  A 31  A ? -0.1 SER 105 A 105 A ? -0.3 ILE 31  A 31  A ? -0.3 
104 ILE 104 A 104 A ? LEU 30  A 30  A ? -2.9 SER 102 A 102 A ? -0.2 LEU 106 A 106 A ? -0.1 GLU 187 A 187 A ? -0.1 
105 SER 105 A 105 A ? GLY 186 A 186 A ? -0.7 ALA 103 A 103 A ? -0.3 LEU 188 A 188 A ? -2.6 ASN 32  A 32  A ? -0.1 
106 LEU 106 A 106 A ? GLU 187 A 187 A ? -0.2 ILE 31  A 31  A ? -0.2 ARG 108 A 108 A ? -0.1 GLN 189 A 189 A ? -0.1 
107 PRO 107 A 107 A ? ?   ?   ? ?   ? ? ?    ?   ?   ? ?   ? ? ?    CYS 110 A 110 A ? -0.1 LEU 106 A 106 A ? -0.1 
108 ARG 108 A 108 A ? SER 109 A 109 A ? -0.2 LEU 106 A 106 A ? -0.1 CYS 110 A 110 A ? -0.3 LEU 106 A 106 A ? -0.0 
109 SER 109 A 109 A ? LEU 106 A 106 A ? -0.0 ASN 212 A 212 A ? -0.0 ARG 108 A 108 A ? -0.2 ALA 111 A 111 A ? -0.2 
110 CYS 110 A 110 A ? ARG 108 A 108 A ? -0.3 PRO 107 A 107 A ? -0.1 ALA 112 A 112 A ? -0.1 GLN 189 A 189 A ? -0.1 
111 ALA 111 A 111 A ? SER 109 A 109 A ? -0.2 ALA 112 A 112 A ? -0.1 ALA 113 A 113 A ? -0.1 CYS 110 A 110 A ? -0.1 
112 ALA 112 A 112 A ? ALA 113 A 113 A ? -0.1 CYS 110 A 110 A ? -0.1 THR 115 A 115 A ? -1.9 ILE 143 A 143 A ? -0.3 
113 ALA 113 A 113 A ? GLY 114 A 114 A ? -0.2 ALA 111 A 111 A ? -0.1 LEU 144 A 144 A ? -0.2 ALA 112 A 112 A ? -0.1 
114 GLY 114 A 114 A ? ILE 143 A 143 A ? -3.3 THR 115 A 115 A ? -0.3 ALA 113 A 113 A ? -0.2 GLN 116 A 116 A ? -0.2 
115 THR 115 A 115 A ? ALA 112 A 112 A ? -1.9 ILE 143 A 143 A ? -0.1 ILE 143 A 143 A ? -1.9 CYS 117 A 117 A ? -0.4 
116 GLN 116 A 116 A ? PRO 142 A 142 A ? -0.2 GLY 114 A 114 A ? -0.2 ASN 185 A 185 A ? -0.5 LEU 118 A 118 A ? -0.4 
117 CYS 117 A 117 A ? ALA 141 A 141 A ? -2.7 THR 115 A 115 A ? -0.4 ALA 141 A 141 A ? -2.5 ILE 119 A 119 A ? -0.5 
118 LEU 118 A 118 A ? VAL 183 A 183 A ? -3.7 GLN 116 A 116 A ? -0.4 VAL 183 A 183 A ? -3.3 SER 120 A 120 A ? -0.4 
119 ILE 119 A 119 A ? LEU 139 A 139 A ? -2.9 CYS 117 A 117 A ? -0.5 LEU 139 A 139 A ? -1.9 GLY 121 A 121 A ? -0.3 
120 SER 120 A 120 A ? PRO 181 A 181 A ? -1.5 LEU 118 A 118 A ? -0.4 TRP 122 A 122 A ? -0.3 CYS 138 A 138 A ? -0.2 
121 GLY 121 A 121 A ? GLN 137 A 137 A ? -2.1 ILE 119 A 119 A ? -0.3 GLN 137 A 137 A ? -2.8 ASP 177 A 177 A ? -0.1 
122 TRP 122 A 122 A ? GLY 176 A 176 A ? -0.4 SER 120 A 120 A ? -0.3 ASP 177 A 177 A ? -0.1 THR 125 A 125 A ? -0.1 
123 GLY 123 A 123 A ? ASN 124 A 124 A ? -0.2 GLN 137 A 137 A ? -0.1 ILE 2   A 2   A ? -0.4 GLY 176 A 176 A ? -0.3 
124 ASN 124 A 124 A ? GLN 175 A 175 A ? -2.9 LYS 1   A 1   A ? -0.2 CYS 174 A 174 A ? -0.2 TYR 132 A 132 A ? -0.2 
125 THR 125 A 125 A ? ASN 131 A 131 A ? -2.5 LYS 1   A 1   A ? -0.3 GLY 4   A 4   A ? -0.4 SER 127 A 127 A ? -0.4 
126 MET 126 A 126 A ? ASN 131 A 131 A ? -0.2 GLY 129 A 129 A ? -0.1 ASN 131 A 131 A ? -0.2 GLY 129 A 129 A ? -0.1 
127 SER 127 A 127 A ? THR 125 A 125 A ? -0.4 ASN 128 A 128 A ? -0.2 CYS 198 A 198 A ? -0.4 GLY 129 A 129 A ? -0.3 
128 ASN 128 A 128 A ? THR 125 A 125 A ? -0.1 TYR 130 A 130 A ? -0.0 SER 127 A 127 A ? -0.2 TYR 130 A 130 A ? -0.1 
129 GLY 129 A 129 A ? SER 127 A 127 A ? -0.3 MET 126 A 126 A ? -0.1 ASN 131 A 131 A ? -0.4 MET 126 A 126 A ? -0.1 
130 TYR 130 A 130 A ? ASN 128 A 128 A ? -0.1 THR 125 A 125 A ? -0.1 TYR 132 A 132 A ? -0.2 SER 127 A 127 A ? -0.1 
131 ASN 131 A 131 A ? GLY 129 A 129 A ? -0.4 MET 126 A 126 A ? -0.2 THR 125 A 125 A ? -2.5 MET 126 A 126 A ? -0.2 
132 TYR 132 A 132 A ? TYR 130 A 130 A ? -0.2 ASN 124 A 124 A ? -0.2 ASN 124 A 124 A ? -0.2 GLY 123 A 123 A ? -0.1 
133 PRO 133 A 133 A ? ?   ?   ? ?   ? ? ?    ?   ?   ? ?   ? ? ?    ILE 56  A 56  A ? -0.1 GLN 137 A 137 A ? -0.1 
134 GLU 134 A 134 A ? ASN 55  A 55  A ? -0.1 LEU 136 A 136 A ? -0.1 ILE 56  A 56  A ? -2.6 LEU 136 A 136 A ? -0.3 
135 LEU 135 A 135 A ? ASN 55  A 55  A ? -0.2 ILE 56  A 56  A ? -0.1 ASN 55  A 55  A ? -0.2 GLN 137 A 137 A ? -0.1 
136 LEU 136 A 136 A ? HIS 54  A 54  A ? -2.4 GLU 134 A 134 A ? -0.3 CYS 8   A 8   A ? -2.5 CYS 138 A 138 A ? -0.3 
137 GLN 137 A 137 A ? GLY 121 A 121 A ? -2.8 THR 7   A 7   A ? -0.2 GLY 121 A 121 A ? -2.1 LEU 139 A 139 A ? -0.3 
138 CYS 138 A 138 A ? TYR 6   A 6   A ? -3.4 LEU 136 A 136 A ? -0.3 TYR 6   A 6   A ? -2.7 ASN 140 A 140 A ? -0.3 
139 LEU 139 A 139 A ? ILE 119 A 119 A ? -1.9 GLN 137 A 137 A ? -0.3 ILE 119 A 119 A ? -2.9 ALA 141 A 141 A ? -0.5 
140 ASN 140 A 140 A ? CYS 138 A 138 A ? -0.3 LEU 118 A 118 A ? -0.2 LEU 118 A 118 A ? -0.2 GLN 116 A 116 A ? -0.1 
141 ALA 141 A 141 A ? CYS 117 A 117 A ? -2.5 LEU 139 A 139 A ? -0.5 CYS 117 A 117 A ? -2.7 ILE 143 A 143 A ? -0.2 
142 PRO 142 A 142 A ? ?   ?   ? ?   ? ? ?    ?   ?   ? ?   ? ? ?    GLY 165 A 165 A ? -1.9 LEU 144 A 144 A ? -0.3 
143 ILE 143 A 143 A ? THR 115 A 115 A ? -1.9 ALA 112 A 112 A ? -0.3 GLY 114 A 114 A ? -3.3 LEU 164 A 164 A ? -0.2 
144 LEU 144 A 144 A ? CYS 163 A 163 A ? -3.0 PRO 142 A 142 A ? -0.3 CYS 163 A 163 A ? -0.4 THR 115 A 115 A ? -0.0 
145 SER 145 A 145 A ? ILE 143 A 143 A ? -0.2 ASP 146 A 146 A ? -0.1 CYS 149 A 149 A ? -2.5 ARG 150 A 150 A ? -0.2 
146 ASP 146 A 146 A ? SER 147 A 147 A ? -0.2 VAL 148 A 148 A ? -0.2 ARG 150 A 150 A ? -2.7 ASN 151 A 151 A ? -0.2 
147 SER 147 A 147 A ? VAL 148 A 148 A ? -0.2 CYS 149 A 149 A ? -0.2 ASN 151 A 151 A ? -2.2 ASP 146 A 146 A ? -0.2 
148 VAL 148 A 148 A ? ARG 150 A 150 A ? -0.2 CYS 149 A 149 A ? -0.2 ALA 152 A 152 A ? -1.9 ASP 146 A 146 A ? -0.2 
149 CYS 149 A 149 A ? SER 145 A 145 A ? -2.5 ARG 150 A 150 A ? -0.2 TYR 153 A 153 A ? -1.3 SER 147 A 147 A ? -0.2 
150 ARG 150 A 150 A ? ASP 146 A 146 A ? -2.7 ASN 151 A 151 A ? -0.2 GLU 156 A 156 A ? -0.2 CYS 149 A 149 A ? -0.2 
151 ASN 151 A 151 A ? SER 147 A 147 A ? -2.2 ASP 146 A 146 A ? -0.2 ARG 150 A 150 A ? -0.2 CYS 149 A 149 A ? -0.2 
152 ALA 152 A 152 A ? VAL 148 A 148 A ? -1.9 TYR 153 A 153 A ? -0.3 ARG 150 A 150 A ? -0.2 ASN 151 A 151 A ? -0.2 
153 TYR 153 A 153 A ? CYS 149 A 149 A ? -1.3 VAL 148 A 148 A ? -0.1 GLU 156 A 156 A ? -2.0 ILE 157 A 157 A ? -0.9 
154 PRO 154 A 154 A ? ?   ?   ? ?   ? ? ?    ?   ?   ? ?   ? ? ?    ASN 151 A 151 A ? -0.1 ARG 150 A 150 A ? -0.1 
155 GLY 155 A 155 A ? ILE 157 A 157 A ? -0.2 ARG 150 A 150 A ? -0.1 ASN 151 A 151 A ? -0.1 ARG 150 A 150 A ? -0.1 
156 GLU 156 A 156 A ? TYR 153 A 153 A ? -2.0 ARG 150 A 150 A ? -0.2 THR 158 A 158 A ? -0.5 GLY 155 A 155 A ? -0.1 
157 ILE 157 A 157 A ? TYR 153 A 153 A ? -0.9 ARG 150 A 150 A ? -0.2 GLY 155 A 155 A ? -0.2 ASN 159 A 159 A ? -0.2 
158 THR 158 A 158 A ? GLU 156 A 156 A ? -0.5 THR 81  A 81  A ? -0.1 MET 161 A 161 A ? -1.5 GLU 156 A 156 A ? -0.1 
159 ASN 159 A 159 A ? ASN 160 A 160 A ? -0.3 ILE 157 A 157 A ? -0.2 ASN 212 A 212 A ? -0.0 ILE 157 A 157 A ? -0.0 
160 ASN 160 A 160 A ? THR 208 A 208 A ? -0.0 CYS 211 A 211 A ? -0.0 LYS 209 A 209 A ? -2.3 ILE 162 A 162 A ? -0.3 
161 MET 161 A 161 A ? THR 158 A 158 A ? -1.5 THR 208 A 208 A ? -0.2 CYS 163 A 163 A ? -0.3 THR 208 A 208 A ? -0.2 
162 ILE 162 A 162 A ? TYR 207 A 207 A ? -2.3 ASN 160 A 160 A ? -0.3 TYR 207 A 207 A ? -3.0 LEU 164 A 164 A ? -0.4 
163 CYS 163 A 163 A ? LEU 144 A 144 A ? -0.4 MET 161 A 161 A ? -0.3 LEU 144 A 144 A ? -3.0 GLY 165 A 165 A ? -0.4 
164 LEU 164 A 164 A ? GLY 205 A 205 A ? -1.8 ILE 162 A 162 A ? -0.4 GLY 205 A 205 A ? -1.7 TYR 166 A 166 A ? -0.3 
165 GLY 165 A 165 A ? PRO 142 A 142 A ? -1.9 CYS 163 A 163 A ? -0.4 LEU 167 A 167 A ? -0.5 ASP 172 A 172 A ? -0.1 
166 TYR 166 A 166 A ? LYS 171 A 171 A ? -0.8 LEU 164 A 164 A ? -0.3 GLY 169 A 169 A ? -1.8 LYS 171 A 171 A ? -0.3 
167 LEU 167 A 167 A ? GLY 165 A 165 A ? -0.5 GLU 168 A 168 A ? -0.3 GLY 202 A 202 A ? -2.5 LYS 203 A 203 A ? -0.2 
168 GLU 168 A 168 A ? GLY 169 A 169 A ? -0.2 LYS 201 A 201 A ? -0.2 LEU 167 A 167 A ? -0.3 LYS 201 A 201 A ? -0.2 
169 GLY 169 A 169 A ? TYR 166 A 166 A ? -1.8 LEU 200 A 200 A ? -0.3 GLU 168 A 168 A ? -0.2 LEU 200 A 200 A ? -0.2 
170 GLY 170 A 170 A ? ALA 199 A 199 A ? -2.8 GLU 168 A 168 A ? -0.1 ASP 172 A 172 A ? -0.3 LEU 200 A 200 A ? -0.1 
171 LYS 171 A 171 A ? TYR 166 A 166 A ? -0.3 LEU 200 A 200 A ? -0.1 TYR 166 A 166 A ? -0.8 SER 173 A 173 A ? -0.3 
172 ASP 172 A 172 A ? VAL 3   A 3   A ? -1.5 GLY 170 A 170 A ? -0.3 VAL 3   A 3   A ? -2.9 CYS 174 A 174 A ? -0.3 
173 SER 173 A 173 A ? LYS 171 A 171 A ? -0.3 ILE 2   A 2   A ? -0.2 ILE 2   A 2   A ? -0.3 ALA 199 A 199 A ? -0.2 
174 CYS 174 A 174 A ? LYS 1   A 1   A ? -2.3 ASP 172 A 172 A ? -0.3 ASP 177 A 177 A ? -1.8 GLY 123 A 123 A ? -0.1 
175 GLN 175 A 175 A ? GLY 176 A 176 A ? -0.3 SER 173 A 173 A ? -0.2 ASN 124 A 124 A ? -2.9 CYS 174 A 174 A ? -0.2 
176 GLY 176 A 176 A ? GLY 123 A 123 A ? -0.3 PHE 25  A 25  A ? -0.2 TRP 122 A 122 A ? -0.4 GLN 175 A 175 A ? -0.3 
177 ASP 177 A 177 A ? CYS 174 A 174 A ? -1.8 GLY 121 A 121 A ? -0.1 GLY 180 A 180 A ? -2.8 VAL 192 A 192 A ? -0.3 
178 SER 178 A 178 A ? GLY 179 A 179 A ? -0.3 PHE 25  A 25  A ? -0.3 GLY 27  A 27  A ? -3.6 SER 193 A 193 A ? -0.2 
179 GLY 179 A 179 A ? VAL 192 A 192 A ? -2.8 GLY 180 A 180 A ? -0.3 SER 178 A 178 A ? -0.3 SER 193 A 193 A ? -0.1 
180 GLY 180 A 180 A ? ASP 177 A 177 A ? -2.8 GLY 27  A 27  A ? -0.1 VAL 192 A 192 A ? -2.5 GLY 179 A 179 A ? -0.3 
181 PRO 181 A 181 A ? ?   ?   ? ?   ? ? ?    ?   ?   ? ?   ? ? ?    SER 120 A 120 A ? -1.5 VAL 183 A 183 A ? -0.5 
182 VAL 182 A 182 A ? GLY 190 A 190 A ? -2.3 ILE 119 A 119 A ? -0.2 GLN 189 A 189 A ? -3.2 GLY 190 A 190 A ? -1.6 
183 VAL 183 A 183 A ? LEU 118 A 118 A ? -3.3 PRO 181 A 181 A ? -0.5 LEU 118 A 118 A ? -3.7 ASN 185 A 185 A ? -0.4 
184 CYS 184 A 184 A ? GLU 187 A 187 A ? -2.6 VAL 182 A 182 A ? -0.5 GLU 187 A 187 A ? -2.0 CYS 117 A 117 A ? -0.2 
185 ASN 185 A 185 A ? GLN 116 A 116 A ? -0.5 VAL 183 A 183 A ? -0.4 CYS 184 A 184 A ? -0.1 LEU 188 A 188 A ? -0.1 
186 GLY 186 A 186 A ? GLU 187 A 187 A ? -0.2 VAL 183 A 183 A ? -0.1 SER 105 A 105 A ? -0.7 LEU 188 A 188 A ? -0.3 
187 GLU 187 A 187 A ? CYS 184 A 184 A ? -2.0 ILE 104 A 104 A ? -0.1 CYS 184 A 184 A ? -2.6 GLN 189 A 189 A ? -0.6 
188 LEU 188 A 188 A ? SER 105 A 105 A ? -2.6 GLY 186 A 186 A ? -0.3 VAL 183 A 183 A ? -0.2 ILE 191 A 191 A ? -0.1 
189 GLN 189 A 189 A ? VAL 182 A 182 A ? -3.2 GLU 187 A 187 A ? -0.6 VAL 210 A 210 A ? -1.2 CYS 211 A 211 A ? -0.5 
190 GLY 190 A 190 A ? VAL 182 A 182 A ? -1.6 LYS 209 A 209 A ? -0.2 VAL 182 A 182 A ? -2.3 VAL 192 A 192 A ? -0.4 
191 ILE 191 A 191 A ? THR 208 A 208 A ? -1.3 GLN 189 A 189 A ? -0.3 THR 208 A 208 A ? -2.7 SER 193 A 193 A ? -0.1 
192 VAL 192 A 192 A ? GLY 180 A 180 A ? -2.5 GLY 190 A 190 A ? -0.4 GLY 179 A 179 A ? -2.8 TYR 207 A 207 A ? -0.2 
193 SER 193 A 193 A ? VAL 206 A 206 A ? -1.9 TRP 194 A 194 A ? -0.4 GLY 195 A 195 A ? -0.3 TYR 207 A 207 A ? -0.2 
194 TRP 194 A 194 A ? VAL 206 A 206 A ? -1.7 ILE 82  A 82  A ? -0.0 VAL 206 A 206 A ? -2.9 SER 193 A 193 A ? -0.4 
195 GLY 195 A 195 A ? SER 193 A 193 A ? -0.3 GLY 205 A 205 A ? -0.2 GLY 197 A 197 A ? -0.8 GLY 205 A 205 A ? -0.1 
196 TYR 196 A 196 A ? PRO 204 A 204 A ? -0.4 TRP 194 A 194 A ? -0.3 LEU 200 A 200 A ? -0.3 TRP 194 A 194 A ? -0.0 
197 GLY 197 A 197 A ? GLY 195 A 195 A ? -0.8 ALA 199 A 199 A ? -0.1 ALA 199 A 199 A ? -0.5 SER 127 A 127 A ? -0.0 
198 CYS 198 A 198 A ? SER 127 A 127 A ? -0.4 ALA 199 A 199 A ? -0.2 LYS 201 A 201 A ? -0.1 GLY 170 A 170 A ? -0.1 
199 ALA 199 A 199 A ? GLY 197 A 197 A ? -0.5 LYS 203 A 203 A ? -0.3 GLY 170 A 170 A ? -2.8 LYS 201 A 201 A ? -0.3 
200 LEU 200 A 200 A ? LYS 203 A 203 A ? -0.5 TYR 196 A 196 A ? -0.3 LYS 203 A 203 A ? -2.1 GLY 169 A 169 A ? -0.3 
201 LYS 201 A 201 A ? ALA 199 A 199 A ? -0.3 GLY 202 A 202 A ? -0.3 GLU 168 A 168 A ? -0.2 LEU 167 A 167 A ? -0.1 
202 GLY 202 A 202 A ? LEU 167 A 167 A ? -2.5 TYR 166 A 166 A ? -0.2 LYS 201 A 201 A ? -0.3 LEU 167 A 167 A ? -0.1 
203 LYS 203 A 203 A ? LEU 200 A 200 A ? -2.1 TYR 166 A 166 A ? -0.3 LEU 200 A 200 A ? -0.5 ALA 199 A 199 A ? -0.3 
204 PRO 204 A 204 A ? ?   ?   ? ?   ? ? ?    ?   ?   ? ?   ? ? ?    TYR 196 A 196 A ? -0.4 GLY 165 A 165 A ? -0.2 
205 GLY 205 A 205 A ? LEU 164 A 164 A ? -1.7 GLY 195 A 195 A ? -0.1 LEU 164 A 164 A ? -1.8 TYR 207 A 207 A ? -0.4 
206 VAL 206 A 206 A ? TRP 194 A 194 A ? -2.9 CYS 163 A 163 A ? -0.2 SER 193 A 193 A ? -1.9 TRP 194 A 194 A ? -1.7 
207 TYR 207 A 207 A ? ILE 162 A 162 A ? -3.0 GLY 205 A 205 A ? -0.4 ILE 162 A 162 A ? -2.3 LYS 209 A 209 A ? -0.4 
208 THR 208 A 208 A ? ILE 191 A 191 A ? -2.7 VAL 206 A 206 A ? -0.3 ILE 191 A 191 A ? -1.3 VAL 210 A 210 A ? -1.0 
209 LYS 209 A 209 A ? ASN 160 A 160 A ? -2.3 TYR 207 A 207 A ? -0.4 ASN 212 A 212 A ? -1.4 GLY 190 A 190 A ? -0.2 
210 VAL 210 A 210 A ? GLN 189 A 189 A ? -1.2 THR 208 A 208 A ? -1.0 TYR 213 A 213 A ? -3.2 VAL 214 A 214 A ? -0.5 
211 CYS 211 A 211 A ? GLN 189 A 189 A ? -0.5 ASN 212 A 212 A ? -0.3 VAL 214 A 214 A ? -0.5 VAL 210 A 210 A ? -0.3 
212 ASN 212 A 212 A ? LYS 209 A 209 A ? -1.4 TYR 213 A 213 A ? -0.2 CYS 211 A 211 A ? -0.3 VAL 210 A 210 A ? -0.2 
213 TYR 213 A 213 A ? VAL 210 A 210 A ? -3.2 LYS 209 A 209 A ? -0.2 ILE 217 A 217 A ? -2.8 GLN 218 A 218 A ? -0.2 
214 VAL 214 A 214 A ? CYS 211 A 211 A ? -0.5 VAL 210 A 210 A ? -0.5 GLN 218 A 218 A ? -2.4 GLN 219 A 219 A ? -0.2 
215 SER 215 A 215 A ? CYS 211 A 211 A ? -0.3 TRP 216 A 216 A ? -0.2 GLN 219 A 219 A ? -2.4 VAL 214 A 214 A ? -0.2 
216 TRP 216 A 216 A ? GLN 218 A 218 A ? -0.2 ILE 217 A 217 A ? -0.2 THR 220 A 220 A ? -2.5 ILE 221 A 221 A ? -0.2 
217 ILE 217 A 217 A ? TYR 213 A 213 A ? -2.8 GLN 218 A 218 A ? -0.2 ILE 221 A 221 A ? -2.4 SER 215 A 215 A ? -0.2 
218 GLN 218 A 218 A ? VAL 214 A 214 A ? -2.4 GLN 219 A 219 A ? -0.2 ALA 222 A 222 A ? -2.3 ILE 217 A 217 A ? -0.2 
219 GLN 219 A 219 A ? SER 215 A 215 A ? -2.4 VAL 214 A 214 A ? -0.2 SER 223 A 223 A ? -1.6 GLN 218 A 218 A ? -0.2 
220 THR 220 A 220 A ? TRP 216 A 216 A ? -2.5 SER 215 A 215 A ? -0.2 ASN 224 A 224 A ? -0.4 GLN 218 A 218 A ? -0.2 
221 ILE 221 A 221 A ? ILE 217 A 217 A ? -2.4 TRP 216 A 216 A ? -0.2 ASN 224 A 224 A ? -1.3 GLN 219 A 219 A ? -0.2 
222 ALA 222 A 222 A ? GLN 218 A 218 A ? -2.3 SER 223 A 223 A ? -0.3 ILE 221 A 221 A ? -0.2 THR 220 A 220 A ? -0.2 
223 SER 223 A 223 A ? GLN 219 A 219 A ? -1.6 GLN 218 A 218 A ? -0.2 ALA 222 A 222 A ? -0.3 ILE 221 A 221 A ? -0.2 
224 ASN 224 A 224 A ? ILE 221 A 221 A ? -1.3 THR 220 A 220 A ? -0.4 ALA 222 A 222 A ? -0.2 SER 223 A 223 A ? -0.2 
# 
loop_
_dssp_statistics_histogram.entry_id 
_dssp_statistics_histogram.type 
_dssp_statistics_histogram.1 
_dssp_statistics_histogram.2 
_dssp_statistics_histogram.3 
_dssp_statistics_histogram.4 
_dssp_statistics_histogram.5 
_dssp_statistics_histogram.6 
_dssp_statistics_histogram.7 
_dssp_statistics_histogram.8 
_dssp_statistics_histogram.9 
_dssp_statistics_histogram.10 
_dssp_statistics_histogram.11 
_dssp_statistics_histogram.12 
_dssp_statistics_histogram.13 
_dssp_statistics_histogram.14 
_dssp_statistics_histogram.15 
_dssp_statistics_histogram.16 
_dssp_statistics_histogram.17 
_dssp_statistics_histogram.18 
_dssp_statistics_histogram.19 
_dssp_statistics_histogram.20 
_dssp_statistics_histogram.21 
_dssp_statistics_histogram.22 
_dssp_statistics_histogram.23 
_dssp_statistics_histogram.24 
_dssp_statistics_histogram.25 
_dssp_statistics_histogram.26 
_dssp_statistics_histogram.27 
_dssp_statistics_histogram.28 
_dssp_statistics_histogram.29 
_dssp_statistics_histogram.30 
Erinaceus_europaeus_GeneID=103112820 residues_per_alpha_helix        0 0 0 0 0 0 1 0 1 0 0 0 0 0 0 0 0 0 0 0 0 0 0 0 0 0 0 0 0 0 
Erinaceus_europaeus_GeneID=103112820 parallel_bridges_per_ladder     1 0 0 0 0 0 0 0 0 0 0 0 0 0 0 0 0 0 0 0 0 0 0 0 0 0 0 0 0 0 
Erinaceus_europaeus_GeneID=103112820 antiparallel_bridges_per_ladder 4 3 2 5 2 1 0 0 0 0 0 0 0 0 0 0 0 0 0 0 0 0 0 0 0 0 0 0 0 0 
Erinaceus_europaeus_GeneID=103112820 ladders_per_sheet               1 0 0 0 0 1 0 1 0 0 0 0 0 0 0 0 0 0 0 0 0 0 0 0 0 0 0 0 0 0 
# 
loop_
_dssp_statistics_hbond.entry_id 
_dssp_statistics_hbond.type 
_dssp_statistics_hbond.count 
_dssp_statistics_hbond.count_per_100 
Erinaceus_europaeus_GeneID=103112820 O(I)-->H-N(J)          140 62.5 
Erinaceus_europaeus_GeneID=103112820 'PARALLEL BRIDGES'     2   0.9  
Erinaceus_europaeus_GeneID=103112820 'ANTIPARALLEL BRIDGES' 71  31.7 
Erinaceus_europaeus_GeneID=103112820 O(I)-->H-N(I-5)        2   0.9  
Erinaceus_europaeus_GeneID=103112820 O(I)-->H-N(I-4)        1   0.4  
Erinaceus_europaeus_GeneID=103112820 O(I)-->H-N(I-3)        4   1.8  
Erinaceus_europaeus_GeneID=103112820 O(I)-->H-N(I-2)        1   0.4  
Erinaceus_europaeus_GeneID=103112820 O(I)-->H-N(I-1)        0   0.0  
Erinaceus_europaeus_GeneID=103112820 O(I)-->H-N(I+0)        0   0.0  
Erinaceus_europaeus_GeneID=103112820 O(I)-->H-N(I+1)        0   0.0  
Erinaceus_europaeus_GeneID=103112820 O(I)-->H-N(I+2)        20  8.9  
Erinaceus_europaeus_GeneID=103112820 O(I)-->H-N(I+3)        20  8.9  
Erinaceus_europaeus_GeneID=103112820 O(I)-->H-N(I+4)        14  6.2  
Erinaceus_europaeus_GeneID=103112820 O(I)-->H-N(I+5)        1   0.4  
# 
_dssp_statistics.entry_id                       Erinaceus_europaeus_GeneID=103112820 
_dssp_statistics.nr_of_residues                 224 
_dssp_statistics.nr_of_chains                   1 
_dssp_statistics.nr_of_ss_bridges_total         0 
_dssp_statistics.nr_of_ss_bridges_intra_chain   0 
_dssp_statistics.nr_of_ss_bridges_inter_chain   0 
# 
loop_
_chem_comp.id 
_chem_comp.type 
_chem_comp.mon_nstd_flag 
_chem_comp.name 
_chem_comp.formula 
_chem_comp.formula_weight 
ALA 'L-PEPTIDE LINKING' y ALANINE         'C3 H7 N O2'     89.093 
ARG 'L-PEPTIDE LINKING' y ARGININE        'C6 H15 N4 O2'  175.209 
ASN 'L-PEPTIDE LINKING' y ASPARAGINE      'C4 H8 N2 O3'   132.118 
ASP 'L-PEPTIDE LINKING' y 'ASPARTIC ACID' 'C4 H7 N O4'    133.103 
CYS 'L-PEPTIDE LINKING' y CYSTEINE        'C3 H7 N O2 S'  121.158 
GLN 'L-PEPTIDE LINKING' y GLUTAMINE       'C5 H10 N2 O3'  146.144 
GLU 'L-PEPTIDE LINKING' y 'GLUTAMIC ACID' 'C5 H9 N O4'    147.129 
GLY 'PEPTIDE LINKING'   y GLYCINE         'C2 H5 N O2'     75.067 
HIS 'L-PEPTIDE LINKING' y HISTIDINE       'C6 H10 N3 O2'  156.162 
ILE 'L-PEPTIDE LINKING' y ISOLEUCINE      'C6 H13 N O2'   131.173 
LEU 'L-PEPTIDE LINKING' y LEUCINE         'C6 H13 N O2'   131.173 
LYS 'L-PEPTIDE LINKING' y LYSINE          'C6 H15 N2 O2'  147.195 
MET 'L-PEPTIDE LINKING' y METHIONINE      'C5 H11 N O2 S' 149.211 
PHE 'L-PEPTIDE LINKING' y PHENYLALANINE   'C9 H11 N O2'   165.189 
PRO 'L-PEPTIDE LINKING' y PROLINE         'C5 H9 N O2'     115.13 
SER 'L-PEPTIDE LINKING' y SERINE          'C3 H7 N O3'    105.093 
THR 'L-PEPTIDE LINKING' y THREONINE       'C4 H9 N O3'    119.119 
TRP 'L-PEPTIDE LINKING' y TRYPTOPHAN      'C11 H12 N2 O2' 204.225 
TYR 'L-PEPTIDE LINKING' y TYROSINE        'C9 H11 N O3'   181.189 
VAL 'L-PEPTIDE LINKING' y VALINE          'C5 H11 N O2'   117.146 
# 
loop_
_atom_type.symbol 
N 
C 
O 
S 
# 
loop_
_entity_poly_seq.entity_id 
_entity_poly_seq.num 
_entity_poly_seq.mon_id 
_entity_poly_seq.hetero 
1   1 LYS n 
1   2 ILE n 
1   3 VAL n 
1   4 GLY n 
1   5 GLY n 
1   6 TYR n 
1   7 THR n 
1   8 CYS n 
1   9 GLN n 
1  10 LYS n 
1  11 ASN n 
1  12 SER n 
1  13 VAL n 
1  14 PRO n 
1  15 TYR n 
1  16 GLN n 
1  17 VAL n 
1  18 SER n 
1  19 LEU n 
1  20 ASN n 
1  21 SER n 
1  22 GLY n 
1  23 TYR n 
1  24 HIS n 
1  25 PHE n 
1  26 CYS n 
1  27 GLY n 
1  28 GLY n 
1  29 SER n 
1  30 LEU n 
1  31 ILE n 
1  32 ASN n 
1  33 ASP n 
1  34 GLN n 
1  35 TRP n 
1  36 VAL n 
1  37 VAL n 
1  38 SER n 
1  39 ALA n 
1  40 ALA n 
1  41 HIS n 
1  42 CYS n 
1  43 TYR n 
1  44 LYS n 
1  45 SER n 
1  46 ARG n 
1  47 ILE n 
1  48 GLN n 
1  49 VAL n 
1  50 ARG n 
1  51 LEU n 
1  52 GLY n 
1  53 GLU n 
1  54 HIS n 
1  55 ASN n 
1  56 ILE n 
1  57 ASP n 
1  58 VAL n 
1  59 ILE n 
1  60 GLU n 
1  61 GLY n 
1  62 SER n 
1  63 GLU n 
1  64 GLN n 
1  65 PHE n 
1  66 ILE n 
1  67 ASN n 
1  68 SER n 
1  69 ALA n 
1  70 LYS n 
1  71 VAL n 
1  72 ILE n 
1  73 ARG n 
1  74 HIS n 
1  75 PRO n 
1  76 LYS n 
1  77 TYR n 
1  78 SER n 
1  79 ALA n 
1  80 SER n 
1  81 THR n 
1  82 ILE n 
1  83 ASP n 
1  84 ASN n 
1  85 ASP n 
1  86 ILE n 
1  87 MET n 
1  88 LEU n 
1  89 ILE n 
1  90 LYS n 
1  91 LEU n 
1  92 ASN n 
1  93 THR n 
1  94 PRO n 
1  95 ALA n 
1  96 THR n 
1  97 LEU n 
1  98 SER n 
1  99 ALA n 
1 100 ARG n 
1 101 VAL n 
1 102 SER n 
1 103 ALA n 
1 104 ILE n 
1 105 SER n 
1 106 LEU n 
1 107 PRO n 
1 108 ARG n 
1 109 SER n 
1 110 CYS n 
1 111 ALA n 
1 112 ALA n 
1 113 ALA n 
1 114 GLY n 
1 115 THR n 
1 116 GLN n 
1 117 CYS n 
1 118 LEU n 
1 119 ILE n 
1 120 SER n 
1 121 GLY n 
1 122 TRP n 
1 123 GLY n 
1 124 ASN n 
1 125 THR n 
1 126 MET n 
1 127 SER n 
1 128 ASN n 
1 129 GLY n 
1 130 TYR n 
1 131 ASN n 
1 132 TYR n 
1 133 PRO n 
1 134 GLU n 
1 135 LEU n 
1 136 LEU n 
1 137 GLN n 
1 138 CYS n 
1 139 LEU n 
1 140 ASN n 
1 141 ALA n 
1 142 PRO n 
1 143 ILE n 
1 144 LEU n 
1 145 SER n 
1 146 ASP n 
1 147 SER n 
1 148 VAL n 
1 149 CYS n 
1 150 ARG n 
1 151 ASN n 
1 152 ALA n 
1 153 TYR n 
1 154 PRO n 
1 155 GLY n 
1 156 GLU n 
1 157 ILE n 
1 158 THR n 
1 159 ASN n 
1 160 ASN n 
1 161 MET n 
1 162 ILE n 
1 163 CYS n 
1 164 LEU n 
1 165 GLY n 
1 166 TYR n 
1 167 LEU n 
1 168 GLU n 
1 169 GLY n 
1 170 GLY n 
1 171 LYS n 
1 172 ASP n 
1 173 SER n 
1 174 CYS n 
1 175 GLN n 
1 176 GLY n 
1 177 ASP n 
1 178 SER n 
1 179 GLY n 
1 180 GLY n 
1 181 PRO n 
1 182 VAL n 
1 183 VAL n 
1 184 CYS n 
1 185 ASN n 
1 186 GLY n 
1 187 GLU n 
1 188 LEU n 
1 189 GLN n 
1 190 GLY n 
1 191 ILE n 
1 192 VAL n 
1 193 SER n 
1 194 TRP n 
1 195 GLY n 
1 196 TYR n 
1 197 GLY n 
1 198 CYS n 
1 199 ALA n 
1 200 LEU n 
1 201 LYS n 
1 202 GLY n 
1 203 LYS n 
1 204 PRO n 
1 205 GLY n 
1 206 VAL n 
1 207 TYR n 
1 208 THR n 
1 209 LYS n 
1 210 VAL n 
1 211 CYS n 
1 212 ASN n 
1 213 TYR n 
1 214 VAL n 
1 215 SER n 
1 216 TRP n 
1 217 ILE n 
1 218 GLN n 
1 219 GLN n 
1 220 THR n 
1 221 ILE n 
1 222 ALA n 
1 223 SER n 
1 224 ASN n 
# 
loop_
_pdbx_poly_seq_scheme.asym_id 
_pdbx_poly_seq_scheme.entity_id 
_pdbx_poly_seq_scheme.seq_id 
_pdbx_poly_seq_scheme.mon_id 
_pdbx_poly_seq_scheme.ndb_seq_num 
_pdbx_poly_seq_scheme.pdb_seq_num 
_pdbx_poly_seq_scheme.auth_seq_num 
_pdbx_poly_seq_scheme.pdb_mon_id 
_pdbx_poly_seq_scheme.auth_mon_id 
_pdbx_poly_seq_scheme.pdb_strand_id 
_pdbx_poly_seq_scheme.pdb_ins_code 
_pdbx_poly_seq_scheme.hetero 
A 1   1 LYS   1 1   1   LYS LYS A ? n 
A 1   2 ILE   2 2   2   ILE ILE A ? n 
A 1   3 VAL   3 3   3   VAL VAL A ? n 
A 1   4 GLY   4 4   4   GLY GLY A ? n 
A 1   5 GLY   5 5   5   GLY GLY A ? n 
A 1   6 TYR   6 6   6   TYR TYR A ? n 
A 1   7 THR   7 7   7   THR THR A ? n 
A 1   8 CYS   8 8   8   CYS CYS A ? n 
A 1   9 GLN   9 9   9   GLN GLN A ? n 
A 1  10 LYS  10 10  10  LYS LYS A ? n 
A 1  11 ASN  11 11  11  ASN ASN A ? n 
A 1  12 SER  12 12  12  SER SER A ? n 
A 1  13 VAL  13 13  13  VAL VAL A ? n 
A 1  14 PRO  14 14  14  PRO PRO A ? n 
A 1  15 TYR  15 15  15  TYR TYR A ? n 
A 1  16 GLN  16 16  16  GLN GLN A ? n 
A 1  17 VAL  17 17  17  VAL VAL A ? n 
A 1  18 SER  18 18  18  SER SER A ? n 
A 1  19 LEU  19 19  19  LEU LEU A ? n 
A 1  20 ASN  20 20  20  ASN ASN A ? n 
A 1  21 SER  21 21  21  SER SER A ? n 
A 1  22 GLY  22 22  22  GLY GLY A ? n 
A 1  23 TYR  23 23  23  TYR TYR A ? n 
A 1  24 HIS  24 24  24  HIS HIS A ? n 
A 1  25 PHE  25 25  25  PHE PHE A ? n 
A 1  26 CYS  26 26  26  CYS CYS A ? n 
A 1  27 GLY  27 27  27  GLY GLY A ? n 
A 1  28 GLY  28 28  28  GLY GLY A ? n 
A 1  29 SER  29 29  29  SER SER A ? n 
A 1  30 LEU  30 30  30  LEU LEU A ? n 
A 1  31 ILE  31 31  31  ILE ILE A ? n 
A 1  32 ASN  32 32  32  ASN ASN A ? n 
A 1  33 ASP  33 33  33  ASP ASP A ? n 
A 1  34 GLN  34 34  34  GLN GLN A ? n 
A 1  35 TRP  35 35  35  TRP TRP A ? n 
A 1  36 VAL  36 36  36  VAL VAL A ? n 
A 1  37 VAL  37 37  37  VAL VAL A ? n 
A 1  38 SER  38 38  38  SER SER A ? n 
A 1  39 ALA  39 39  39  ALA ALA A ? n 
A 1  40 ALA  40 40  40  ALA ALA A ? n 
A 1  41 HIS  41 41  41  HIS HIS A ? n 
A 1  42 CYS  42 42  42  CYS CYS A ? n 
A 1  43 TYR  43 43  43  TYR TYR A ? n 
A 1  44 LYS  44 44  44  LYS LYS A ? n 
A 1  45 SER  45 45  45  SER SER A ? n 
A 1  46 ARG  46 46  46  ARG ARG A ? n 
A 1  47 ILE  47 47  47  ILE ILE A ? n 
A 1  48 GLN  48 48  48  GLN GLN A ? n 
A 1  49 VAL  49 49  49  VAL VAL A ? n 
A 1  50 ARG  50 50  50  ARG ARG A ? n 
A 1  51 LEU  51 51  51  LEU LEU A ? n 
A 1  52 GLY  52 52  52  GLY GLY A ? n 
A 1  53 GLU  53 53  53  GLU GLU A ? n 
A 1  54 HIS  54 54  54  HIS HIS A ? n 
A 1  55 ASN  55 55  55  ASN ASN A ? n 
A 1  56 ILE  56 56  56  ILE ILE A ? n 
A 1  57 ASP  57 57  57  ASP ASP A ? n 
A 1  58 VAL  58 58  58  VAL VAL A ? n 
A 1  59 ILE  59 59  59  ILE ILE A ? n 
A 1  60 GLU  60 60  60  GLU GLU A ? n 
A 1  61 GLY  61 61  61  GLY GLY A ? n 
A 1  62 SER  62 62  62  SER SER A ? n 
A 1  63 GLU  63 63  63  GLU GLU A ? n 
A 1  64 GLN  64 64  64  GLN GLN A ? n 
A 1  65 PHE  65 65  65  PHE PHE A ? n 
A 1  66 ILE  66 66  66  ILE ILE A ? n 
A 1  67 ASN  67 67  67  ASN ASN A ? n 
A 1  68 SER  68 68  68  SER SER A ? n 
A 1  69 ALA  69 69  69  ALA ALA A ? n 
A 1  70 LYS  70 70  70  LYS LYS A ? n 
A 1  71 VAL  71 71  71  VAL VAL A ? n 
A 1  72 ILE  72 72  72  ILE ILE A ? n 
A 1  73 ARG  73 73  73  ARG ARG A ? n 
A 1  74 HIS  74 74  74  HIS HIS A ? n 
A 1  75 PRO  75 75  75  PRO PRO A ? n 
A 1  76 LYS  76 76  76  LYS LYS A ? n 
A 1  77 TYR  77 77  77  TYR TYR A ? n 
A 1  78 SER  78 78  78  SER SER A ? n 
A 1  79 ALA  79 79  79  ALA ALA A ? n 
A 1  80 SER  80 80  80  SER SER A ? n 
A 1  81 THR  81 81  81  THR THR A ? n 
A 1  82 ILE  82 82  82  ILE ILE A ? n 
A 1  83 ASP  83 83  83  ASP ASP A ? n 
A 1  84 ASN  84 84  84  ASN ASN A ? n 
A 1  85 ASP  85 85  85  ASP ASP A ? n 
A 1  86 ILE  86 86  86  ILE ILE A ? n 
A 1  87 MET  87 87  87  MET MET A ? n 
A 1  88 LEU  88 88  88  LEU LEU A ? n 
A 1  89 ILE  89 89  89  ILE ILE A ? n 
A 1  90 LYS  90 90  90  LYS LYS A ? n 
A 1  91 LEU  91 91  91  LEU LEU A ? n 
A 1  92 ASN  92 92  92  ASN ASN A ? n 
A 1  93 THR  93 93  93  THR THR A ? n 
A 1  94 PRO  94 94  94  PRO PRO A ? n 
A 1  95 ALA  95 95  95  ALA ALA A ? n 
A 1  96 THR  96 96  96  THR THR A ? n 
A 1  97 LEU  97 97  97  LEU LEU A ? n 
A 1  98 SER  98 98  98  SER SER A ? n 
A 1  99 ALA  99 99  99  ALA ALA A ? n 
A 1 100 ARG 100 100 100 ARG ARG A ? n 
A 1 101 VAL 101 101 101 VAL VAL A ? n 
A 1 102 SER 102 102 102 SER SER A ? n 
A 1 103 ALA 103 103 103 ALA ALA A ? n 
A 1 104 ILE 104 104 104 ILE ILE A ? n 
A 1 105 SER 105 105 105 SER SER A ? n 
A 1 106 LEU 106 106 106 LEU LEU A ? n 
A 1 107 PRO 107 107 107 PRO PRO A ? n 
A 1 108 ARG 108 108 108 ARG ARG A ? n 
A 1 109 SER 109 109 109 SER SER A ? n 
A 1 110 CYS 110 110 110 CYS CYS A ? n 
A 1 111 ALA 111 111 111 ALA ALA A ? n 
A 1 112 ALA 112 112 112 ALA ALA A ? n 
A 1 113 ALA 113 113 113 ALA ALA A ? n 
A 1 114 GLY 114 114 114 GLY GLY A ? n 
A 1 115 THR 115 115 115 THR THR A ? n 
A 1 116 GLN 116 116 116 GLN GLN A ? n 
A 1 117 CYS 117 117 117 CYS CYS A ? n 
A 1 118 LEU 118 118 118 LEU LEU A ? n 
A 1 119 ILE 119 119 119 ILE ILE A ? n 
A 1 120 SER 120 120 120 SER SER A ? n 
A 1 121 GLY 121 121 121 GLY GLY A ? n 
A 1 122 TRP 122 122 122 TRP TRP A ? n 
A 1 123 GLY 123 123 123 GLY GLY A ? n 
A 1 124 ASN 124 124 124 ASN ASN A ? n 
A 1 125 THR 125 125 125 THR THR A ? n 
A 1 126 MET 126 126 126 MET MET A ? n 
A 1 127 SER 127 127 127 SER SER A ? n 
A 1 128 ASN 128 128 128 ASN ASN A ? n 
A 1 129 GLY 129 129 129 GLY GLY A ? n 
A 1 130 TYR 130 130 130 TYR TYR A ? n 
A 1 131 ASN 131 131 131 ASN ASN A ? n 
A 1 132 TYR 132 132 132 TYR TYR A ? n 
A 1 133 PRO 133 133 133 PRO PRO A ? n 
A 1 134 GLU 134 134 134 GLU GLU A ? n 
A 1 135 LEU 135 135 135 LEU LEU A ? n 
A 1 136 LEU 136 136 136 LEU LEU A ? n 
A 1 137 GLN 137 137 137 GLN GLN A ? n 
A 1 138 CYS 138 138 138 CYS CYS A ? n 
A 1 139 LEU 139 139 139 LEU LEU A ? n 
A 1 140 ASN 140 140 140 ASN ASN A ? n 
A 1 141 ALA 141 141 141 ALA ALA A ? n 
A 1 142 PRO 142 142 142 PRO PRO A ? n 
A 1 143 ILE 143 143 143 ILE ILE A ? n 
A 1 144 LEU 144 144 144 LEU LEU A ? n 
A 1 145 SER 145 145 145 SER SER A ? n 
A 1 146 ASP 146 146 146 ASP ASP A ? n 
A 1 147 SER 147 147 147 SER SER A ? n 
A 1 148 VAL 148 148 148 VAL VAL A ? n 
A 1 149 CYS 149 149 149 CYS CYS A ? n 
A 1 150 ARG 150 150 150 ARG ARG A ? n 
A 1 151 ASN 151 151 151 ASN ASN A ? n 
A 1 152 ALA 152 152 152 ALA ALA A ? n 
A 1 153 TYR 153 153 153 TYR TYR A ? n 
A 1 154 PRO 154 154 154 PRO PRO A ? n 
A 1 155 GLY 155 155 155 GLY GLY A ? n 
A 1 156 GLU 156 156 156 GLU GLU A ? n 
A 1 157 ILE 157 157 157 ILE ILE A ? n 
A 1 158 THR 158 158 158 THR THR A ? n 
A 1 159 ASN 159 159 159 ASN ASN A ? n 
A 1 160 ASN 160 160 160 ASN ASN A ? n 
A 1 161 MET 161 161 161 MET MET A ? n 
A 1 162 ILE 162 162 162 ILE ILE A ? n 
A 1 163 CYS 163 163 163 CYS CYS A ? n 
A 1 164 LEU 164 164 164 LEU LEU A ? n 
A 1 165 GLY 165 165 165 GLY GLY A ? n 
A 1 166 TYR 166 166 166 TYR TYR A ? n 
A 1 167 LEU 167 167 167 LEU LEU A ? n 
A 1 168 GLU 168 168 168 GLU GLU A ? n 
A 1 169 GLY 169 169 169 GLY GLY A ? n 
A 1 170 GLY 170 170 170 GLY GLY A ? n 
A 1 171 LYS 171 171 171 LYS LYS A ? n 
A 1 172 ASP 172 172 172 ASP ASP A ? n 
A 1 173 SER 173 173 173 SER SER A ? n 
A 1 174 CYS 174 174 174 CYS CYS A ? n 
A 1 175 GLN 175 175 175 GLN GLN A ? n 
A 1 176 GLY 176 176 176 GLY GLY A ? n 
A 1 177 ASP 177 177 177 ASP ASP A ? n 
A 1 178 SER 178 178 178 SER SER A ? n 
A 1 179 GLY 179 179 179 GLY GLY A ? n 
A 1 180 GLY 180 180 180 GLY GLY A ? n 
A 1 181 PRO 181 181 181 PRO PRO A ? n 
A 1 182 VAL 182 182 182 VAL VAL A ? n 
A 1 183 VAL 183 183 183 VAL VAL A ? n 
A 1 184 CYS 184 184 184 CYS CYS A ? n 
A 1 185 ASN 185 185 185 ASN ASN A ? n 
A 1 186 GLY 186 186 186 GLY GLY A ? n 
A 1 187 GLU 187 187 187 GLU GLU A ? n 
A 1 188 LEU 188 188 188 LEU LEU A ? n 
A 1 189 GLN 189 189 189 GLN GLN A ? n 
A 1 190 GLY 190 190 190 GLY GLY A ? n 
A 1 191 ILE 191 191 191 ILE ILE A ? n 
A 1 192 VAL 192 192 192 VAL VAL A ? n 
A 1 193 SER 193 193 193 SER SER A ? n 
A 1 194 TRP 194 194 194 TRP TRP A ? n 
A 1 195 GLY 195 195 195 GLY GLY A ? n 
A 1 196 TYR 196 196 196 TYR TYR A ? n 
A 1 197 GLY 197 197 197 GLY GLY A ? n 
A 1 198 CYS 198 198 198 CYS CYS A ? n 
A 1 199 ALA 199 199 199 ALA ALA A ? n 
A 1 200 LEU 200 200 200 LEU LEU A ? n 
A 1 201 LYS 201 201 201 LYS LYS A ? n 
A 1 202 GLY 202 202 202 GLY GLY A ? n 
A 1 203 LYS 203 203 203 LYS LYS A ? n 
A 1 204 PRO 204 204 204 PRO PRO A ? n 
A 1 205 GLY 205 205 205 GLY GLY A ? n 
A 1 206 VAL 206 206 206 VAL VAL A ? n 
A 1 207 TYR 207 207 207 TYR TYR A ? n 
A 1 208 THR 208 208 208 THR THR A ? n 
A 1 209 LYS 209 209 209 LYS LYS A ? n 
A 1 210 VAL 210 210 210 VAL VAL A ? n 
A 1 211 CYS 211 211 211 CYS CYS A ? n 
A 1 212 ASN 212 212 212 ASN ASN A ? n 
A 1 213 TYR 213 213 213 TYR TYR A ? n 
A 1 214 VAL 214 214 214 VAL VAL A ? n 
A 1 215 SER 215 215 215 SER SER A ? n 
A 1 216 TRP 216 216 216 TRP TRP A ? n 
A 1 217 ILE 217 217 217 ILE ILE A ? n 
A 1 218 GLN 218 218 218 GLN GLN A ? n 
A 1 219 GLN 219 219 219 GLN GLN A ? n 
A 1 220 THR 220 220 220 THR THR A ? n 
A 1 221 ILE 221 221 221 ILE ILE A ? n 
A 1 222 ALA 222 222 222 ALA ALA A ? n 
A 1 223 SER 223 223 223 SER SER A ? n 
A 1 224 ASN 224 224 224 ASN ASN A ? n 
# 
loop_
_atom_site.group_PDB 
_atom_site.id 
_atom_site.type_symbol 
_atom_site.label_atom_id 
_atom_site.label_alt_id 
_atom_site.label_comp_id 
_atom_site.label_asym_id 
_atom_site.label_entity_id 
_atom_site.label_seq_id 
_atom_site.pdbx_PDB_ins_code 
_atom_site.Cartn_x 
_atom_site.Cartn_y 
_atom_site.Cartn_z 
_atom_site.occupancy 
_atom_site.B_iso_or_equiv 
_atom_site.pdbx_formal_charge 
_atom_site.auth_seq_id 
_atom_site.auth_comp_id 
_atom_site.auth_asym_id 
_atom_site.auth_atom_id 
_atom_site.pdbx_PDB_model_num 
ATOM 1    N N   ? LYS A 1   1 ?   5.083   6.809  -5.428 1.000 63.480 ? 1   LYS A N   1 
ATOM 2    C CA  ? LYS A 1   1 ?   6.092   6.853  -6.483 1.000 63.480 ? 1   LYS A CA  1 
ATOM 3    C C   ? LYS A 1   1 ?   5.907   5.704  -7.469 1.000 63.480 ? 1   LYS A C   1 
ATOM 4    C CB  ? LYS A 1   1 ?   7.498   6.808  -5.883 1.000 63.480 ? 1   LYS A CB  1 
ATOM 5    O O   ? LYS A 1   1 ?   5.962   4.534  -7.084 1.000 63.480 ? 1   LYS A O   1 
ATOM 6    C CG  ? LYS A 1   1 ?   8.611   7.021  -6.899 1.000 63.480 ? 1   LYS A CG  1 
ATOM 7    C CD  ? LYS A 1   1 ?   9.980   7.047  -6.230 1.000 63.480 ? 1   LYS A CD  1 
ATOM 8    C CE  ? LYS A 1   1 ?  11.102   7.130  -7.256 1.000 63.480 ? 1   LYS A CE  1 
ATOM 9    N NZ  ? LYS A 1   1 ?  12.447   7.143  -6.606 1.000 63.480 ? 1   LYS A NZ  1 
ATOM 10   N N   ? ILE A 1   2 ?   5.488   5.941  -8.579 1.000 79.200 ? 2   ILE A N   1 
ATOM 11   C CA  ? ILE A 1   2 ?   5.659   4.921  -9.607 1.000 79.200 ? 2   ILE A CA  1 
ATOM 12   C C   ? ILE A 1   2 ?   6.688   5.389 -10.633 1.000 79.200 ? 2   ILE A C   1 
ATOM 13   C CB  ? ILE A 1   2 ?   4.320   4.591 -10.304 1.000 79.200 ? 2   ILE A CB  1 
ATOM 14   O O   ? ILE A 1   2 ?   6.444   6.342 -11.377 1.000 79.200 ? 2   ILE A O   1 
ATOM 15   C CG1 ? ILE A 1   2 ?   3.319   4.018  -9.294 1.000 79.200 ? 2   ILE A CG1 1 
ATOM 16   C CG2 ? ILE A 1   2 ?   4.541   3.619 -11.467 1.000 79.200 ? 2   ILE A CG2 1 
ATOM 17   C CD1 ? ILE A 1   2 ?   1.990   3.599  -9.909 1.000 79.200 ? 2   ILE A CD1 1 
ATOM 18   N N   ? VAL A 1   3 ?   7.919   5.041 -10.504 1.000 84.160 ? 3   VAL A N   1 
ATOM 19   C CA  ? VAL A 1   3 ?   9.000   5.331 -11.440 1.000 84.160 ? 3   VAL A CA  1 
ATOM 20   C C   ? VAL A 1   3 ?   8.948   4.351 -12.609 1.000 84.160 ? 3   VAL A C   1 
ATOM 21   C CB  ? VAL A 1   3 ?  10.381   5.266 -10.751 1.000 84.160 ? 3   VAL A CB  1 
ATOM 22   O O   ? VAL A 1   3 ?   8.845   3.139 -12.407 1.000 84.160 ? 3   VAL A O   1 
ATOM 23   C CG1 ? VAL A 1   3 ?  11.499   5.556 -11.751 1.000 84.160 ? 3   VAL A CG1 1 
ATOM 24   C CG2 ? VAL A 1   3 ?  10.440   6.247  -9.581 1.000 84.160 ? 3   VAL A CG2 1 
ATOM 25   N N   ? GLY A 1   4 ?   9.019   5.038 -13.847 1.000 85.080 ? 4   GLY A N   1 
ATOM 26   C CA  ? GLY A 1   4 ?   9.005   4.179 -15.021 1.000 85.080 ? 4   GLY A CA  1 
ATOM 27   C C   ? GLY A 1   4 ?   7.629   3.624 -15.338 1.000 85.080 ? 4   GLY A C   1 
ATOM 28   O O   ? GLY A 1   4 ?   7.505   2.640 -16.069 1.000 85.080 ? 4   GLY A O   1 
ATOM 29   N N   ? GLY A 1   5 ?   6.506   4.256 -14.649 1.000 89.990 ? 5   GLY A N   1 
ATOM 30   C CA  ? GLY A 1   5 ?   5.123   3.877 -14.896 1.000 89.990 ? 5   GLY A CA  1 
ATOM 31   C C   ? GLY A 1   5 ?   4.437   4.759 -15.922 1.000 89.990 ? 5   GLY A C   1 
ATOM 32   O O   ? GLY A 1   5 ?   5.100   5.408 -16.733 1.000 89.990 ? 5   GLY A O   1 
ATOM 33   N N   ? TYR A 1   6 ?   3.163   4.690 -15.968 1.000 93.380 ? 6   TYR A N   1 
ATOM 34   C CA  ? TYR A 1   6 ?   2.321   5.449 -16.886 1.000 93.380 ? 6   TYR A CA  1 
ATOM 35   C C   ? TYR A 1   6 ?   1.072   5.964 -16.181 1.000 93.380 ? 6   TYR A C   1 
ATOM 36   C CB  ? TYR A 1   6 ?   1.925   4.589 -18.090 1.000 93.380 ? 6   TYR A CB  1 
ATOM 37   O O   ? TYR A 1   6 ?   0.738   5.509 -15.084 1.000 93.380 ? 6   TYR A O   1 
ATOM 38   C CG  ? TYR A 1   6 ?   1.154   3.345 -17.719 1.000 93.380 ? 6   TYR A CG  1 
ATOM 39   C CD1 ? TYR A 1   6 ?   1.815   2.166 -17.383 1.000 93.380 ? 6   TYR A CD1 1 
ATOM 40   C CD2 ? TYR A 1   6 ?  -0.237   3.346 -17.706 1.000 93.380 ? 6   TYR A CD2 1 
ATOM 41   C CE1 ? TYR A 1   6 ?   1.109   1.017 -17.043 1.000 93.380 ? 6   TYR A CE1 1 
ATOM 42   C CE2 ? TYR A 1   6 ?  -0.953   2.203 -17.367 1.000 93.380 ? 6   TYR A CE2 1 
ATOM 43   O OH  ? TYR A 1   6 ?  -0.977  -0.089 -16.701 1.000 93.380 ? 6   TYR A OH  1 
ATOM 44   C CZ  ? TYR A 1   6 ?  -0.273   1.046 -17.037 1.000 93.380 ? 6   TYR A CZ  1 
ATOM 45   N N   ? THR A 1   7 ?   0.501   7.068 -16.766 1.000 94.730 ? 7   THR A N   1 
ATOM 46   C CA  ? THR A 1   7 ?  -0.788   7.508 -16.245 1.000 94.730 ? 7   THR A CA  1 
ATOM 47   C C   ? THR A 1   7 ?  -1.851   6.433 -16.451 1.000 94.730 ? 7   THR A C   1 
ATOM 48   C CB  ? THR A 1   7 ?  -1.243   8.818 -16.913 1.000 94.730 ? 7   THR A CB  1 
ATOM 49   O O   ? THR A 1   7 ?  -2.037   5.942 -17.567 1.000 94.730 ? 7   THR A O   1 
ATOM 50   C CG2 ? THR A 1   7 ?  -2.601   9.264 -16.382 1.000 94.730 ? 7   THR A CG2 1 
ATOM 51   O OG1 ? THR A 1   7 ?  -0.278   9.844 -16.647 1.000 94.730 ? 7   THR A OG1 1 
ATOM 52   N N   ? CYS A 1   8 ?  -2.503   6.037 -15.377 1.000 94.590 ? 8   CYS A N   1 
ATOM 53   C CA  ? CYS A 1   8 ?  -3.564   5.038 -15.449 1.000 94.590 ? 8   CYS A CA  1 
ATOM 54   C C   ? CYS A 1   8 ?  -4.715   5.526 -16.321 1.000 94.590 ? 8   CYS A C   1 
ATOM 55   C CB  ? CYS A 1   8 ?  -4.080   4.703 -14.050 1.000 94.590 ? 8   CYS A CB  1 
ATOM 56   O O   ? CYS A 1   8 ?  -5.020   6.720 -16.343 1.000 94.590 ? 8   CYS A O   1 
ATOM 57   S SG  ? CYS A 1   8 ?  -2.836   3.953 -12.976 1.000 94.590 ? 8   CYS A SG  1 
ATOM 58   N N   ? GLN A 1   9 ?  -5.254   4.517 -17.023 1.000 94.350 ? 9   GLN A N   1 
ATOM 59   C CA  ? GLN A 1   9 ?  -6.493   4.865 -17.711 1.000 94.350 ? 9   GLN A CA  1 
ATOM 60   C C   ? GLN A 1   9 ?  -7.560   5.325 -16.722 1.000 94.350 ? 9   GLN A C   1 
ATOM 61   C CB  ? GLN A 1   9 ?  -7.008   3.677 -18.525 1.000 94.350 ? 9   GLN A CB  1 
ATOM 62   O O   ? GLN A 1   9 ?  -7.694   4.757 -15.636 1.000 94.350 ? 9   GLN A O   1 
ATOM 63   C CG  ? GLN A 1   9 ?  -8.195   4.012 -19.418 1.000 94.350 ? 9   GLN A CG  1 
ATOM 64   C CD  ? GLN A 1   9 ?  -8.728   2.803 -20.163 1.000 94.350 ? 9   GLN A CD  1 
ATOM 65   N NE2 ? GLN A 1   9 ? -10.049   2.673 -20.216 1.000 94.350 ? 9   GLN A NE2 1 
ATOM 66   O OE1 ? GLN A 1   9 ?  -7.958   1.992 -20.689 1.000 94.350 ? 9   GLN A OE1 1 
ATOM 67   N N   ? LYS A 1  10 ?  -8.260   6.412 -17.098 1.000 92.420 ? 10  LYS A N   1 
ATOM 68   C CA  ? LYS A 1  10 ?  -9.310   6.936 -16.229 1.000 92.420 ? 10  LYS A CA  1 
ATOM 69   C C   ? LYS A 1  10 ? -10.266   5.829 -15.793 1.000 92.420 ? 10  LYS A C   1 
ATOM 70   C CB  ? LYS A 1  10 ? -10.084   8.050 -16.934 1.000 92.420 ? 10  LYS A CB  1 
ATOM 71   O O   ? LYS A 1  10 ? -10.696   5.015 -16.612 1.000 92.420 ? 10  LYS A O   1 
ATOM 72   C CG  ? LYS A 1  10 ? -11.006   8.840 -16.017 1.000 92.420 ? 10  LYS A CG  1 
ATOM 73   C CD  ? LYS A 1  10 ? -11.635  10.023 -16.741 1.000 92.420 ? 10  LYS A CD  1 
ATOM 74   C CE  ? LYS A 1  10 ? -12.551  10.820 -15.821 1.000 92.420 ? 10  LYS A CE  1 
ATOM 75   N NZ  ? LYS A 1  10 ? -13.127  12.013 -16.511 1.000 92.420 ? 10  LYS A NZ  1 
ATOM 76   N N   ? ASN A 1  11 ? -10.477   5.695 -14.419 1.000 90.770 ? 11  ASN A N   1 
ATOM 77   C CA  ? ASN A 1  11 ? -11.446   4.802 -13.792 1.000 90.770 ? 11  ASN A CA  1 
ATOM 78   C C   ? ASN A 1  11 ? -11.023   3.341 -13.913 1.000 90.770 ? 11  ASN A C   1 
ATOM 79   C CB  ? ASN A 1  11 ? -12.835   5.005 -14.402 1.000 90.770 ? 11  ASN A CB  1 
ATOM 80   O O   ? ASN A 1  11 ? -11.830   2.436 -13.695 1.000 90.770 ? 11  ASN A O   1 
ATOM 81   C CG  ? ASN A 1  11 ? -13.354   6.417 -14.216 1.000 90.770 ? 11  ASN A CG  1 
ATOM 82   N ND2 ? ASN A 1  11 ? -14.014   6.946 -15.240 1.000 90.770 ? 11  ASN A ND2 1 
ATOM 83   O OD1 ? ASN A 1  11 ? -13.163   7.028 -13.162 1.000 90.770 ? 11  ASN A OD1 1 
ATOM 84   N N   ? SER A 1  12 ?  -9.823   3.030 -14.292 1.000 94.540 ? 12  SER A N   1 
ATOM 85   C CA  ? SER A 1  12 ?  -9.305   1.678 -14.477 1.000 94.540 ? 12  SER A CA  1 
ATOM 86   C C   ? SER A 1  12 ?  -8.926   1.043 -13.144 1.000 94.540 ? 12  SER A C   1 
ATOM 87   C CB  ? SER A 1  12 ?  -8.092   1.692 -15.409 1.000 94.540 ? 12  SER A CB  1 
ATOM 88   O O   ? SER A 1  12 ?  -8.744  -0.173 -13.059 1.000 94.540 ? 12  SER A O   1 
ATOM 89   O OG  ? SER A 1  12 ?  -7.033   2.446 -14.844 1.000 94.540 ? 12  SER A OG  1 
ATOM 90   N N   ? VAL A 1  13 ?  -8.876   1.774 -12.052 1.000 96.660 ? 13  VAL A N   1 
ATOM 91   C CA  ? VAL A 1  13 ?  -8.515   1.288 -10.725 1.000 96.660 ? 13  VAL A CA  1 
ATOM 92   C C   ? VAL A 1  13 ?  -9.517   1.805  -9.695 1.000 96.660 ? 13  VAL A C   1 
ATOM 93   C CB  ? VAL A 1  13 ?  -7.082   1.714 -10.335 1.000 96.660 ? 13  VAL A CB  1 
ATOM 94   O O   ? VAL A 1  13 ?  -9.177   2.639  -8.853 1.000 96.660 ? 13  VAL A O   1 
ATOM 95   C CG1 ? VAL A 1  13 ?  -6.603   0.940  -9.108 1.000 96.660 ? 13  VAL A CG1 1 
ATOM 96   C CG2 ? VAL A 1  13 ?  -6.126   1.507 -11.508 1.000 96.660 ? 13  VAL A CG2 1 
ATOM 97   N N   ? PRO A 1  14 ? -10.777   1.331  -9.715 1.000 96.960 ? 14  PRO A N   1 
ATOM 98   C CA  ? PRO A 1  14 ? -11.873   1.883  -8.916 1.000 96.960 ? 14  PRO A CA  1 
ATOM 99   C C   ? PRO A 1  14 ? -11.763   1.523  -7.436 1.000 96.960 ? 14  PRO A C   1 
ATOM 100  C CB  ? PRO A 1  14 ? -13.118   1.250  -9.541 1.000 96.960 ? 14  PRO A CB  1 
ATOM 101  O O   ? PRO A 1  14 ? -12.467   2.099  -6.602 1.000 96.960 ? 14  PRO A O   1 
ATOM 102  C CG  ? PRO A 1  14 ? -12.640  -0.041 -10.122 1.000 96.960 ? 14  PRO A CG  1 
ATOM 103  C CD  ? PRO A 1  14 ? -11.255   0.165 -10.666 1.000 96.960 ? 14  PRO A CD  1 
ATOM 104  N N   ? TYR A 1  15 ? -10.794   0.601  -7.084 1.000 98.120 ? 15  TYR A N   1 
ATOM 105  C CA  ? TYR A 1  15 ? -10.582   0.171  -5.706 1.000 98.120 ? 15  TYR A CA  1 
ATOM 106  C C   ? TYR A 1  15 ?  -9.529   1.034  -5.022 1.000 98.120 ? 15  TYR A C   1 
ATOM 107  C CB  ? TYR A 1  15 ? -10.160  -1.301  -5.661 1.000 98.120 ? 15  TYR A CB  1 
ATOM 108  O O   ? TYR A 1  15 ?  -9.338   0.945  -3.807 1.000 98.120 ? 15  TYR A O   1 
ATOM 109  C CG  ? TYR A 1  15 ?  -9.081  -1.654  -6.655 1.000 98.120 ? 15  TYR A CG  1 
ATOM 110  C CD1 ? TYR A 1  15 ?  -9.391  -2.306  -7.847 1.000 98.120 ? 15  TYR A CD1 1 
ATOM 111  C CD2 ? TYR A 1  15 ?  -7.750  -1.338  -6.405 1.000 98.120 ? 15  TYR A CD2 1 
ATOM 112  C CE1 ? TYR A 1  15 ?  -8.399  -2.635  -8.765 1.000 98.120 ? 15  TYR A CE1 1 
ATOM 113  C CE2 ? TYR A 1  15 ?  -6.750  -1.662  -7.316 1.000 98.120 ? 15  TYR A CE2 1 
ATOM 114  O OH  ? TYR A 1  15 ?  -6.098  -2.633  -9.397 1.000 98.120 ? 15  TYR A OH  1 
ATOM 115  C CZ  ? TYR A 1  15 ?  -7.084  -2.309  -8.492 1.000 98.120 ? 15  TYR A CZ  1 
ATOM 116  N N   ? GLN A 1  16 ?  -8.675   1.771  -5.787 1.000 97.490 ? 16  GLN A N   1 
ATOM 117  C CA  ? GLN A 1  16 ?  -7.603   2.606  -5.254 1.000 97.490 ? 16  GLN A CA  1 
ATOM 118  C C   ? GLN A 1  16 ?  -8.162   3.734  -4.392 1.000 97.490 ? 16  GLN A C   1 
ATOM 119  C CB  ? GLN A 1  16 ?  -6.756   3.182  -6.390 1.000 97.490 ? 16  GLN A CB  1 
ATOM 120  O O   ? GLN A 1  16 ?  -9.065   4.458  -4.817 1.000 97.490 ? 16  GLN A O   1 
ATOM 121  C CG  ? GLN A 1  16 ?  -5.627   4.088  -5.917 1.000 97.490 ? 16  GLN A CG  1 
ATOM 122  C CD  ? GLN A 1  16 ?  -4.598   3.354  -5.078 1.000 97.490 ? 16  GLN A CD  1 
ATOM 123  N NE2 ? GLN A 1  16 ?  -3.339   3.760  -5.195 1.000 97.490 ? 16  GLN A NE2 1 
ATOM 124  O OE1 ? GLN A 1  16 ?  -4.933   2.429  -4.330 1.000 97.490 ? 16  GLN A OE1 1 
ATOM 125  N N   ? VAL A 1  17 ?  -7.564   3.902  -3.199 1.000 97.260 ? 17  VAL A N   1 
ATOM 126  C CA  ? VAL A 1  17 ?  -8.035   4.908  -2.254 1.000 97.260 ? 17  VAL A CA  1 
ATOM 127  C C   ? VAL A 1  17 ?  -6.893   5.856  -1.895 1.000 97.260 ? 17  VAL A C   1 
ATOM 128  C CB  ? VAL A 1  17 ?  -8.612   4.260  -0.975 1.000 97.260 ? 17  VAL A CB  1 
ATOM 129  O O   ? VAL A 1  17 ?  -5.738   5.435  -1.793 1.000 97.260 ? 17  VAL A O   1 
ATOM 130  C CG1 ? VAL A 1  17 ?  -9.767   3.322  -1.319 1.000 97.260 ? 17  VAL A CG1 1 
ATOM 131  C CG2 ? VAL A 1  17 ?  -7.517   3.510  -0.218 1.000 97.260 ? 17  VAL A CG2 1 
ATOM 132  N N   ? SER A 1  18 ?  -7.277   7.106  -1.768 1.000 96.770 ? 18  SER A N   1 
ATOM 133  C CA  ? SER A 1  18 ?  -6.361   8.098  -1.216 1.000 96.770 ? 18  SER A CA  1 
ATOM 134  C C   ? SER A 1  18 ?  -6.625   8.329   0.269 1.000 96.770 ? 18  SER A C   1 
ATOM 135  C CB  ? SER A 1  18 ?  -6.481   9.420  -1.975 1.000 96.770 ? 18  SER A CB  1 
ATOM 136  O O   ? SER A 1  18 ?  -7.736   8.697   0.657 1.000 96.770 ? 18  SER A O   1 
ATOM 137  O OG  ? SER A 1  18 ?  -5.681  10.422  -1.370 1.000 96.770 ? 18  SER A OG  1 
ATOM 138  N N   ? LEU A 1  19 ?  -5.607   8.054   1.062 1.000 97.120 ? 19  LEU A N   1 
ATOM 139  C CA  ? LEU A 1  19 ?  -5.696   8.403   2.476 1.000 97.120 ? 19  LEU A CA  1 
ATOM 140  C C   ? LEU A 1  19 ?  -5.229   9.835   2.713 1.000 97.120 ? 19  LEU A C   1 
ATOM 141  C CB  ? LEU A 1  19 ?  -4.862   7.435   3.320 1.000 97.120 ? 19  LEU A CB  1 
ATOM 142  O O   ? LEU A 1  19 ?  -4.120  10.204   2.320 1.000 97.120 ? 19  LEU A O   1 
ATOM 143  C CG  ? LEU A 1  19 ?  -5.164   5.947   3.141 1.000 97.120 ? 19  LEU A CG  1 
ATOM 144  C CD1 ? LEU A 1  19 ?  -4.376   5.121   4.153 1.000 97.120 ? 19  LEU A CD1 1 
ATOM 145  C CD2 ? LEU A 1  19 ?  -6.660   5.684   3.278 1.000 97.120 ? 19  LEU A CD2 1 
ATOM 146  N N   ? ASN A 1  20 ?  -6.115  10.569   3.436 1.000 95.510 ? 20  ASN A N   1 
ATOM 147  C CA  ? ASN A 1  20 ?  -5.893  12.006   3.557 1.000 95.510 ? 20  ASN A CA  1 
ATOM 148  C C   ? ASN A 1  20 ?  -5.992  12.470   5.007 1.000 95.510 ? 20  ASN A C   1 
ATOM 149  C CB  ? ASN A 1  20 ?  -6.885  12.777   2.684 1.000 95.510 ? 20  ASN A CB  1 
ATOM 150  O O   ? ASN A 1  20 ?  -6.882  12.037   5.742 1.000 95.510 ? 20  ASN A O   1 
ATOM 151  C CG  ? ASN A 1  20 ?  -6.433  14.196   2.400 1.000 95.510 ? 20  ASN A CG  1 
ATOM 152  N ND2 ? ASN A 1  20 ?  -5.980  14.441   1.176 1.000 95.510 ? 20  ASN A ND2 1 
ATOM 153  O OD1 ? ASN A 1  20 ?  -6.490  15.066   3.274 1.000 95.510 ? 20  ASN A OD1 1 
ATOM 154  N N   ? SER A 1  21 ?  -5.047  13.363   5.466 1.000 93.620 ? 21  SER A N   1 
ATOM 155  C CA  ? SER A 1  21 ?  -5.075  14.094   6.728 1.000 93.620 ? 21  SER A CA  1 
ATOM 156  C C   ? SER A 1  21 ?  -4.773  15.574   6.516 1.000 93.620 ? 21  SER A C   1 
ATOM 157  C CB  ? SER A 1  21 ?  -4.072  13.498   7.716 1.000 93.620 ? 21  SER A CB  1 
ATOM 158  O O   ? SER A 1  21 ?  -3.869  16.126   7.147 1.000 93.620 ? 21  SER A O   1 
ATOM 159  O OG  ? SER A 1  21 ?  -4.207  14.096   8.994 1.000 93.620 ? 21  SER A OG  1 
ATOM 160  N N   ? GLY A 1  22 ?  -5.327  16.163   5.526 1.000 91.390 ? 22  GLY A N   1 
ATOM 161  C CA  ? GLY A 1  22 ?  -5.027  17.504   5.050 1.000 91.390 ? 22  GLY A CA  1 
ATOM 162  C C   ? GLY A 1  22 ?  -4.275  17.515   3.733 1.000 91.390 ? 22  GLY A C   1 
ATOM 163  O O   ? GLY A 1  22 ?  -4.279  18.520   3.019 1.000 91.390 ? 22  GLY A O   1 
ATOM 164  N N   ? TYR A 1  23 ?  -3.665  16.423   3.478 1.000 91.310 ? 23  TYR A N   1 
ATOM 165  C CA  ? TYR A 1  23 ?  -2.985  16.111   2.226 1.000 91.310 ? 23  TYR A CA  1 
ATOM 166  C C   ? TYR A 1  23 ?  -2.929  14.606   1.996 1.000 91.310 ? 23  TYR A C   1 
ATOM 167  C CB  ? TYR A 1  23 ?  -1.568  16.693   2.224 1.000 91.310 ? 23  TYR A CB  1 
ATOM 168  O O   ? TYR A 1  23 ?  -3.079  13.822   2.936 1.000 91.310 ? 23  TYR A O   1 
ATOM 169  C CG  ? TYR A 1  23 ?  -0.661  16.084   3.265 1.000 91.310 ? 23  TYR A CG  1 
ATOM 170  C CD1 ? TYR A 1  23 ?  -0.611  16.596   4.560 1.000 91.310 ? 23  TYR A CD1 1 
ATOM 171  C CD2 ? TYR A 1  23 ?   0.149  14.996   2.956 1.000 91.310 ? 23  TYR A CD2 1 
ATOM 172  C CE1 ? TYR A 1  23 ?   0.225  16.039   5.522 1.000 91.310 ? 23  TYR A CE1 1 
ATOM 173  C CE2 ? TYR A 1  23 ?   0.989  14.431   3.910 1.000 91.310 ? 23  TYR A CE2 1 
ATOM 174  O OH  ? TYR A 1  23 ?   1.850  14.403   6.137 1.000 91.310 ? 23  TYR A OH  1 
ATOM 175  C CZ  ? TYR A 1  23 ?   1.020  14.959   5.188 1.000 91.310 ? 23  TYR A CZ  1 
ATOM 176  N N   ? HIS A 1  24 ?  -2.773  14.247   0.804 1.000 92.540 ? 24  HIS A N   1 
ATOM 177  C CA  ? HIS A 1  24 ?  -2.545  12.838   0.502 1.000 92.540 ? 24  HIS A CA  1 
ATOM 178  C C   ? HIS A 1  24 ?  -1.238  12.348   1.114 1.000 92.540 ? 24  HIS A C   1 
ATOM 179  C CB  ? HIS A 1  24 ?  -2.535  12.610  -1.011 1.000 92.540 ? 24  HIS A CB  1 
ATOM 180  O O   ? HIS A 1  24 ?  -0.180  12.938   0.885 1.000 92.540 ? 24  HIS A O   1 
ATOM 181  C CG  ? HIS A 1  24 ?  -2.098  11.236  -1.407 1.000 92.540 ? 24  HIS A CG  1 
ATOM 182  C CD2 ? HIS A 1  24 ?  -0.881  10.756  -1.756 1.000 92.540 ? 24  HIS A CD2 1 
ATOM 183  N ND1 ? HIS A 1  24 ?  -2.968  10.170  -1.479 1.000 92.540 ? 24  HIS A ND1 1 
ATOM 184  C CE1 ? HIS A 1  24 ?  -2.303   9.091  -1.855 1.000 92.540 ? 24  HIS A CE1 1 
ATOM 185  N NE2 ? HIS A 1  24 ?  -1.034   9.420  -2.030 1.000 92.540 ? 24  HIS A NE2 1 
ATOM 186  N N   ? PHE A 1  25 ?  -1.342  11.234   1.866 1.000 92.920 ? 25  PHE A N   1 
ATOM 187  C CA  ? PHE A 1  25 ?  -0.088  10.794   2.466 1.000 92.920 ? 25  PHE A CA  1 
ATOM 188  C C   ? PHE A 1  25 ?   0.117   9.299   2.256 1.000 92.920 ? 25  PHE A C   1 
ATOM 189  C CB  ? PHE A 1  25 ?  -0.061  11.123   3.962 1.000 92.920 ? 25  PHE A CB  1 
ATOM 190  O O   ? PHE A 1  25 ?   1.238   8.798   2.372 1.000 92.920 ? 25  PHE A O   1 
ATOM 191  C CG  ? PHE A 1  25 ?  -1.013  10.296   4.782 1.000 92.920 ? 25  PHE A CG  1 
ATOM 192  C CD1 ? PHE A 1  25 ?  -2.335  10.690   4.947 1.000 92.920 ? 25  PHE A CD1 1 
ATOM 193  C CD2 ? PHE A 1  25 ?  -0.585   9.122   5.390 1.000 92.920 ? 25  PHE A CD2 1 
ATOM 194  C CE1 ? PHE A 1  25 ?  -3.219   9.926   5.706 1.000 92.920 ? 25  PHE A CE1 1 
ATOM 195  C CE2 ? PHE A 1  25 ?  -1.462   8.353   6.150 1.000 92.920 ? 25  PHE A CE2 1 
ATOM 196  C CZ  ? PHE A 1  25 ?  -2.778   8.758   6.307 1.000 92.920 ? 25  PHE A CZ  1 
ATOM 197  N N   ? CYS A 1  26 ?  -0.903   8.549   1.970 1.000 95.860 ? 26  CYS A N   1 
ATOM 198  C CA  ? CYS A 1  26 ?  -0.821   7.121   1.685 1.000 95.860 ? 26  CYS A CA  1 
ATOM 199  C C   ? CYS A 1  26 ?  -1.975   6.676   0.793 1.000 95.860 ? 26  CYS A C   1 
ATOM 200  C CB  ? CYS A 1  26 ?  -0.828   6.314   2.982 1.000 95.860 ? 26  CYS A CB  1 
ATOM 201  O O   ? CYS A 1  26 ?  -2.951   7.409   0.622 1.000 95.860 ? 26  CYS A O   1 
ATOM 202  S SG  ? CYS A 1  26 ?   0.810   6.096   3.712 1.000 95.860 ? 26  CYS A SG  1 
ATOM 203  N N   ? GLY A 1  27 ?  -1.783   5.543   0.238 1.000 96.780 ? 27  GLY A N   1 
ATOM 204  C CA  ? GLY A 1  27 ?  -2.862   4.897  -0.493 1.000 96.780 ? 27  GLY A CA  1 
ATOM 205  C C   ? GLY A 1  27 ?  -3.517   3.770   0.283 1.000 96.780 ? 27  GLY A C   1 
ATOM 206  O O   ? GLY A 1  27 ?  -3.129   3.483   1.417 1.000 96.780 ? 27  GLY A O   1 
ATOM 207  N N   ? GLY A 1  28 ?  -4.511   3.131  -0.275 1.000 97.890 ? 28  GLY A N   1 
ATOM 208  C CA  ? GLY A 1  28 ?  -5.229   1.968   0.221 1.000 97.890 ? 28  GLY A CA  1 
ATOM 209  C C   ? GLY A 1  28 ?  -6.069   1.288  -0.844 1.000 97.890 ? 28  GLY A C   1 
ATOM 210  O O   ? GLY A 1  28 ?  -6.036   1.679  -2.012 1.000 97.890 ? 28  GLY A O   1 
ATOM 211  N N   ? SER A 1  29 ?  -6.722   0.197  -0.353 1.000 98.510 ? 29  SER A N   1 
ATOM 212  C CA  ? SER A 1  29 ?  -7.614  -0.556  -1.230 1.000 98.510 ? 29  SER A CA  1 
ATOM 213  C C   ? SER A 1  29 ?  -8.953  -0.829  -0.553 1.000 98.510 ? 29  SER A C   1 
ATOM 214  C CB  ? SER A 1  29 ?  -6.966  -1.876  -1.648 1.000 98.510 ? 29  SER A CB  1 
ATOM 215  O O   ? SER A 1  29 ?  -8.994  -1.295   0.588 1.000 98.510 ? 29  SER A O   1 
ATOM 216  O OG  ? SER A 1  29 ?  -5.678  -1.653  -2.195 1.000 98.510 ? 29  SER A OG  1 
ATOM 217  N N   ? LEU A 1  30 ?  -9.994  -0.415  -1.302 1.000 98.670 ? 30  LEU A N   1 
ATOM 218  C CA  ? LEU A 1  30 ? -11.326  -0.777  -0.831 1.000 98.670 ? 30  LEU A CA  1 
ATOM 219  C C   ? LEU A 1  30 ? -11.581  -2.269  -1.017 1.000 98.670 ? 30  LEU A C   1 
ATOM 220  C CB  ? LEU A 1  30 ? -12.395   0.031  -1.570 1.000 98.670 ? 30  LEU A CB  1 
ATOM 221  O O   ? LEU A 1  30 ? -11.499  -2.783  -2.135 1.000 98.670 ? 30  LEU A O   1 
ATOM 222  C CG  ? LEU A 1  30 ? -13.834  -0.138  -1.079 1.000 98.670 ? 30  LEU A CG  1 
ATOM 223  C CD1 ? LEU A 1  30 ? -13.985   0.433   0.327 1.000 98.670 ? 30  LEU A CD1 1 
ATOM 224  C CD2 ? LEU A 1  30 ? -14.809   0.530  -2.042 1.000 98.670 ? 30  LEU A CD2 1 
ATOM 225  N N   ? ILE A 1  31 ? -11.900  -3.005   0.085 1.000 98.450 ? 31  ILE A N   1 
ATOM 226  C CA  ? ILE A 1  31 ? -12.001  -4.458  -0.006 1.000 98.450 ? 31  ILE A CA  1 
ATOM 227  C C   ? ILE A 1  31 ? -13.448  -4.889   0.218 1.000 98.450 ? 31  ILE A C   1 
ATOM 228  C CB  ? ILE A 1  31 ? -11.070  -5.154   1.012 1.000 98.450 ? 31  ILE A CB  1 
ATOM 229  O O   ? ILE A 1  31 ? -13.819  -6.025  -0.090 1.000 98.450 ? 31  ILE A O   1 
ATOM 230  C CG1 ? ILE A 1  31 ? -11.365  -4.657   2.432 1.000 98.450 ? 31  ILE A CG1 1 
ATOM 231  C CG2 ? ILE A 1  31 ?  -9.601  -4.925   0.645 1.000 98.450 ? 31  ILE A CG2 1 
ATOM 232  C CD1 ? ILE A 1  31 ? -10.661  -5.450   3.524 1.000 98.450 ? 31  ILE A CD1 1 
ATOM 233  N N   ? ASN A 1  32 ? -14.373  -4.000   0.620 1.000 97.940 ? 32  ASN A N   1 
ATOM 234  C CA  ? ASN A 1  32 ? -15.832  -3.969   0.603 1.000 97.940 ? 32  ASN A CA  1 
ATOM 235  C C   ? ASN A 1  32 ? -16.366  -2.557   0.827 1.000 97.940 ? 32  ASN A C   1 
ATOM 236  C CB  ? ASN A 1  32 ? -16.402  -4.925   1.652 1.000 97.940 ? 32  ASN A CB  1 
ATOM 237  O O   ? ASN A 1  32 ? -15.607  -1.588   0.782 1.000 97.940 ? 32  ASN A O   1 
ATOM 238  C CG  ? ASN A 1  32 ? -16.039  -4.522   3.068 1.000 97.940 ? 32  ASN A CG  1 
ATOM 239  N ND2 ? ASN A 1  32 ? -15.747  -5.507   3.909 1.000 97.940 ? 32  ASN A ND2 1 
ATOM 240  O OD1 ? ASN A 1  32 ? -16.021  -3.335   3.403 1.000 97.940 ? 32  ASN A OD1 1 
ATOM 241  N N   ? ASP A 1  33 ? -17.743  -2.441   0.989 1.000 98.230 ? 33  ASP A N   1 
ATOM 242  C CA  ? ASP A 1  33 ? -18.285  -1.085   1.004 1.000 98.230 ? 33  ASP A CA  1 
ATOM 243  C C   ? ASP A 1  33 ? -17.998  -0.394   2.336 1.000 98.230 ? 33  ASP A C   1 
ATOM 244  C CB  ? ASP A 1  33 ? -19.791  -1.106   0.737 1.000 98.230 ? 33  ASP A CB  1 
ATOM 245  O O   ? ASP A 1  33 ? -18.295   0.791   2.503 1.000 98.230 ? 33  ASP A O   1 
ATOM 246  C CG  ? ASP A 1  33 ? -20.559  -1.957   1.734 1.000 98.230 ? 33  ASP A CG  1 
ATOM 247  O OD1 ? ASP A 1  33 ? -19.926  -2.623   2.582 1.000 98.230 ? 33  ASP A OD1 1 
ATOM 248  O OD2 ? ASP A 1  33 ? -21.807  -1.963   1.669 1.000 98.230 ? 33  ASP A OD2 1 
ATOM 249  N N   ? GLN A 1  34 ? -17.254  -1.096   3.265 1.000 98.390 ? 34  GLN A N   1 
ATOM 250  C CA  ? GLN A 1  34 ? -17.072  -0.525   4.595 1.000 98.390 ? 34  GLN A CA  1 
ATOM 251  C C   ? GLN A 1  34 ? -15.602  -0.537   5.003 1.000 98.390 ? 34  GLN A C   1 
ATOM 252  C CB  ? GLN A 1  34 ? -17.910  -1.285   5.626 1.000 98.390 ? 34  GLN A CB  1 
ATOM 253  O O   ? GLN A 1  34 ? -15.222   0.088   5.995 1.000 98.390 ? 34  GLN A O   1 
ATOM 254  C CG  ? GLN A 1  34 ? -19.410  -1.078   5.471 1.000 98.390 ? 34  GLN A CG  1 
ATOM 255  C CD  ? GLN A 1  34 ? -20.211  -1.751   6.570 1.000 98.390 ? 34  GLN A CD  1 
ATOM 256  N NE2 ? GLN A 1  34 ? -20.670  -0.963   7.537 1.000 98.390 ? 34  GLN A NE2 1 
ATOM 257  O OE1 ? GLN A 1  34 ? -20.417  -2.969   6.550 1.000 98.390 ? 34  GLN A OE1 1 
ATOM 258  N N   ? TRP A 1  35 ? -14.739  -1.258   4.301 1.000 98.690 ? 35  TRP A N   1 
ATOM 259  C CA  ? TRP A 1  35 ? -13.386  -1.453   4.812 1.000 98.690 ? 35  TRP A CA  1 
ATOM 260  C C   ? TRP A 1  35 ? -12.350  -1.151   3.735 1.000 98.690 ? 35  TRP A C   1 
ATOM 261  C CB  ? TRP A 1  35 ? -13.206  -2.884   5.325 1.000 98.690 ? 35  TRP A CB  1 
ATOM 262  O O   ? TRP A 1  35 ? -12.547  -1.483   2.563 1.000 98.690 ? 35  TRP A O   1 
ATOM 263  C CG  ? TRP A 1  35 ? -13.967  -3.181   6.582 1.000 98.690 ? 35  TRP A CG  1 
ATOM 264  C CD1 ? TRP A 1  35 ? -15.227  -3.702   6.679 1.000 98.690 ? 35  TRP A CD1 1 
ATOM 265  C CD2 ? TRP A 1  35 ? -13.517  -2.968   7.923 1.000 98.690 ? 35  TRP A CD2 1 
ATOM 266  C CE2 ? TRP A 1  35 ? -14.556  -3.384   8.784 1.000 98.690 ? 35  TRP A CE2 1 
ATOM 267  C CE3 ? TRP A 1  35 ? -12.333  -2.467   8.482 1.000 98.690 ? 35  TRP A CE3 1 
ATOM 268  N NE1 ? TRP A 1  35 ? -15.587  -3.827   8.001 1.000 98.690 ? 35  TRP A NE1 1 
ATOM 269  C CH2 ? TRP A 1  35 ? -13.279  -2.819  10.695 1.000 98.690 ? 35  TRP A CH2 1 
ATOM 270  C CZ2 ? TRP A 1  35 ? -14.447  -3.313  10.175 1.000 98.690 ? 35  TRP A CZ2 1 
ATOM 271  C CZ3 ? TRP A 1  35 ? -12.227  -2.397   9.866 1.000 98.690 ? 35  TRP A CZ3 1 
ATOM 272  N N   ? VAL A 1  36 ? -11.273  -0.515   4.181 1.000 98.750 ? 36  VAL A N   1 
ATOM 273  C CA  ? VAL A 1  36 ? -10.081  -0.219   3.393 1.000 98.750 ? 36  VAL A CA  1 
ATOM 274  C C   ? VAL A 1  36 ?  -8.868  -0.908   4.013 1.000 98.750 ? 36  VAL A C   1 
ATOM 275  C CB  ? VAL A 1  36 ?  -9.834   1.302   3.287 1.000 98.750 ? 36  VAL A CB  1 
ATOM 276  O O   ? VAL A 1  36 ?  -8.726  -0.947   5.238 1.000 98.750 ? 36  VAL A O   1 
ATOM 277  C CG1 ? VAL A 1  36 ?  -8.513   1.586   2.574 1.000 98.750 ? 36  VAL A CG1 1 
ATOM 278  C CG2 ? VAL A 1  36 ? -10.993   1.982   2.561 1.000 98.750 ? 36  VAL A CG2 1 
ATOM 279  N N   ? VAL A 1  37 ?  -8.076  -1.497   3.147 1.000 98.620 ? 37  VAL A N   1 
ATOM 280  C CA  ? VAL A 1  37 ?  -6.810  -2.063   3.602 1.000 98.620 ? 37  VAL A CA  1 
ATOM 281  C C   ? VAL A 1  37 ?  -5.657  -1.157   3.177 1.000 98.620 ? 37  VAL A C   1 
ATOM 282  C CB  ? VAL A 1  37 ?  -6.596  -3.491   3.051 1.000 98.620 ? 37  VAL A CB  1 
ATOM 283  O O   ? VAL A 1  37 ?  -5.644  -0.642   2.057 1.000 98.620 ? 37  VAL A O   1 
ATOM 284  C CG1 ? VAL A 1  37 ?  -6.370  -3.459   1.540 1.000 98.620 ? 37  VAL A CG1 1 
ATOM 285  C CG2 ? VAL A 1  37 ?  -5.421  -4.164   3.756 1.000 98.620 ? 37  VAL A CG2 1 
ATOM 286  N N   ? SER A 1  38 ?  -4.637  -0.917   4.073 1.000 98.520 ? 38  SER A N   1 
ATOM 287  C CA  ? SER A 1  38 ?  -3.474  -0.068   3.836 1.000 98.520 ? 38  SER A CA  1 
ATOM 288  C C   ? SER A 1  38 ?  -2.277  -0.527   4.660 1.000 98.520 ? 38  SER A C   1 
ATOM 289  C CB  ? SER A 1  38 ?  -3.799   1.390   4.162 1.000 98.520 ? 38  SER A CB  1 
ATOM 290  O O   ? SER A 1  38 ?  -2.319  -1.587   5.289 1.000 98.520 ? 38  SER A O   1 
ATOM 291  O OG  ? SER A 1  38 ?  -2.792   2.254   3.663 1.000 98.520 ? 38  SER A OG  1 
ATOM 292  N N   ? ALA A 1  39 ?  -1.228   0.191   4.548 1.000 98.320 ? 39  ALA A N   1 
ATOM 293  C CA  ? ALA A 1  39 ?  -0.017  -0.145   5.292 1.000 98.320 ? 39  ALA A CA  1 
ATOM 294  C C   ? ALA A 1  39 ?  -0.093   0.370   6.726 1.000 98.320 ? 39  ALA A C   1 
ATOM 295  C CB  ? ALA A 1  39 ?   1.214   0.424   4.590 1.000 98.320 ? 39  ALA A CB  1 
ATOM 296  O O   ? ALA A 1  39 ?  -0.540   1.495   6.965 1.000 98.320 ? 39  ALA A O   1 
ATOM 297  N N   ? ALA A 1  40 ?   0.344  -0.430   7.662 1.000 98.200 ? 40  ALA A N   1 
ATOM 298  C CA  ? ALA A 1  40 ?   0.335  -0.077   9.079 1.000 98.200 ? 40  ALA A CA  1 
ATOM 299  C C   ? ALA A 1  40 ?   1.244   1.119   9.353 1.000 98.200 ? 40  ALA A C   1 
ATOM 300  C CB  ? ALA A 1  40 ?   0.763  -1.271   9.928 1.000 98.200 ? 40  ALA A CB  1 
ATOM 301  O O   ? ALA A 1  40 ?   0.971   1.922  10.248 1.000 98.200 ? 40  ALA A O   1 
ATOM 302  N N   ? HIS A 1  41 ?   2.315   1.242   8.635 1.000 97.010 ? 41  HIS A N   1 
ATOM 303  C CA  ? HIS A 1  41 ?   3.259   2.331   8.861 1.000 97.010 ? 41  HIS A CA  1 
ATOM 304  C C   ? HIS A 1  41 ?   2.674   3.668   8.419 1.000 97.010 ? 41  HIS A C   1 
ATOM 305  C CB  ? HIS A 1  41 ?   4.572   2.063   8.124 1.000 97.010 ? 41  HIS A CB  1 
ATOM 306  O O   ? HIS A 1  41 ?   3.241   4.725   8.706 1.000 97.010 ? 41  HIS A O   1 
ATOM 307  C CG  ? HIS A 1  41 ?   4.479   2.254   6.643 1.000 97.010 ? 41  HIS A CG  1 
ATOM 308  C CD2 ? HIS A 1  41 ?   4.630   3.360   5.878 1.000 97.010 ? 41  HIS A CD2 1 
ATOM 309  N ND1 ? HIS A 1  41 ?   4.194   1.221   5.777 1.000 97.010 ? 41  HIS A ND1 1 
ATOM 310  C CE1 ? HIS A 1  41 ?   4.175   1.686   4.538 1.000 97.010 ? 41  HIS A CE1 1 
ATOM 311  N NE2 ? HIS A 1  41 ?   4.436   2.981   4.572 1.000 97.010 ? 41  HIS A NE2 1 
ATOM 312  N N   ? CYS A 1  42 ?   1.457   3.636   7.841 1.000 96.770 ? 42  CYS A N   1 
ATOM 313  C CA  ? CYS A 1  42 ?   0.745   4.835   7.411 1.000 96.770 ? 42  CYS A CA  1 
ATOM 314  C C   ? CYS A 1  42 ?  -0.223   5.310   8.487 1.000 96.770 ? 42  CYS A C   1 
ATOM 315  C CB  ? CYS A 1  42 ?  -0.013   4.570   6.111 1.000 96.770 ? 42  CYS A CB  1 
ATOM 316  O O   ? CYS A 1  42 ?  -0.999   6.241   8.263 1.000 96.770 ? 42  CYS A O   1 
ATOM 317  S SG  ? CYS A 1  42 ?   1.053   4.456   4.657 1.000 96.770 ? 42  CYS A SG  1 
ATOM 318  N N   ? TYR A 1  43 ?  -0.191   4.805   9.668 1.000 97.180 ? 43  TYR A N   1 
ATOM 319  C CA  ? TYR A 1  43 ?  -1.188   5.023  10.710 1.000 97.180 ? 43  TYR A CA  1 
ATOM 320  C C   ? TYR A 1  43 ?  -1.241   6.491  11.116 1.000 97.180 ? 43  TYR A C   1 
ATOM 321  C CB  ? TYR A 1  43 ?  -0.884   4.154  11.934 1.000 97.180 ? 43  TYR A CB  1 
ATOM 322  O O   ? TYR A 1  43 ?  -0.201   7.125  11.313 1.000 97.180 ? 43  TYR A O   1 
ATOM 323  C CG  ? TYR A 1  43 ?  -1.779   4.437  13.117 1.000 97.180 ? 43  TYR A CG  1 
ATOM 324  C CD1 ? TYR A 1  43 ?  -1.393   5.337  14.107 1.000 97.180 ? 43  TYR A CD1 1 
ATOM 325  C CD2 ? TYR A 1  43 ?  -3.010   3.804  13.247 1.000 97.180 ? 43  TYR A CD2 1 
ATOM 326  C CE1 ? TYR A 1  43 ?  -2.213   5.600  15.200 1.000 97.180 ? 43  TYR A CE1 1 
ATOM 327  C CE2 ? TYR A 1  43 ?  -3.838   4.058  14.335 1.000 97.180 ? 43  TYR A CE2 1 
ATOM 328  O OH  ? TYR A 1  43 ?  -4.248   5.213  16.384 1.000 97.180 ? 43  TYR A OH  1 
ATOM 329  C CZ  ? TYR A 1  43 ?  -3.432   4.957  15.304 1.000 97.180 ? 43  TYR A CZ  1 
ATOM 330  N N   ? LYS A 1  44 ?  -2.473   6.963  11.196 1.000 96.420 ? 44  LYS A N   1 
ATOM 331  C CA  ? LYS A 1  44 ?  -2.872   8.226  11.811 1.000 96.420 ? 44  LYS A CA  1 
ATOM 332  C C   ? LYS A 1  44 ?  -4.191   8.078  12.564 1.000 96.420 ? 44  LYS A C   1 
ATOM 333  C CB  ? LYS A 1  44 ?  -2.993   9.324  10.753 1.000 96.420 ? 44  LYS A CB  1 
ATOM 334  O O   ? LYS A 1  44 ?  -5.035   7.259  12.193 1.000 96.420 ? 44  LYS A O   1 
ATOM 335  C CG  ? LYS A 1  44 ?  -1.676   9.682  10.080 1.000 96.420 ? 44  LYS A CG  1 
ATOM 336  C CD  ? LYS A 1  44 ?  -1.820  10.908   9.188 1.000 96.420 ? 44  LYS A CD  1 
ATOM 337  C CE  ? LYS A 1  44 ?  -0.483  11.326   8.590 1.000 96.420 ? 44  LYS A CE  1 
ATOM 338  N NZ  ? LYS A 1  44 ?   0.206  12.348   9.432 1.000 96.420 ? 44  LYS A NZ  1 
ATOM 339  N N   ? SER A 1  45 ?  -4.358   8.900  13.694 1.000 91.120 ? 45  SER A N   1 
ATOM 340  C CA  ? SER A 1  45 ?  -5.539   8.805  14.545 1.000 91.120 ? 45  SER A CA  1 
ATOM 341  C C   ? SER A 1  45 ?  -6.795   9.246  13.800 1.000 91.120 ? 45  SER A C   1 
ATOM 342  C CB  ? SER A 1  45 ?  -5.361   9.652  15.806 1.000 91.120 ? 45  SER A CB  1 
ATOM 343  O O   ? SER A 1  45 ?  -7.890   8.749  14.070 1.000 91.120 ? 45  SER A O   1 
ATOM 344  O OG  ? SER A 1  45 ?  -5.143  11.012  15.472 1.000 91.120 ? 45  SER A OG  1 
ATOM 345  N N   ? ARG A 1  46 ?  -6.765  10.163  12.810 1.000 93.120 ? 46  ARG A N   1 
ATOM 346  C CA  ? ARG A 1  46 ?  -7.852  10.642  11.963 1.000 93.120 ? 46  ARG A CA  1 
ATOM 347  C C   ? ARG A 1  46 ?  -7.470  10.569  10.489 1.000 93.120 ? 46  ARG A C   1 
ATOM 348  C CB  ? ARG A 1  46 ?  -8.231  12.077  12.335 1.000 93.120 ? 46  ARG A CB  1 
ATOM 349  O O   ? ARG A 1  46 ?  -6.526  11.231  10.052 1.000 93.120 ? 46  ARG A O   1 
ATOM 350  C CG  ? ARG A 1  46 ?  -8.787  12.222  13.743 1.000 93.120 ? 46  ARG A CG  1 
ATOM 351  C CD  ? ARG A 1  46 ?  -9.175  13.662  14.051 1.000 93.120 ? 46  ARG A CD  1 
ATOM 352  N NE  ? ARG A 1  46 ?  -9.565  13.828  15.448 1.000 93.120 ? 46  ARG A NE  1 
ATOM 353  N NH1 ? ARG A 1  46 ? -11.160  15.445  15.025 1.000 93.120 ? 46  ARG A NH1 1 
ATOM 354  N NH2 ? ARG A 1  46 ? -10.775  14.741  17.173 1.000 93.120 ? 46  ARG A NH2 1 
ATOM 355  C CZ  ? ARG A 1  46 ? -10.499  14.671  15.879 1.000 93.120 ? 46  ARG A CZ  1 
ATOM 356  N N   ? ILE A 1  47 ?  -8.235   9.761   9.744 1.000 97.150 ? 47  ILE A N   1 
ATOM 357  C CA  ? ILE A 1  47 ?  -7.947   9.556   8.329 1.000 97.150 ? 47  ILE A CA  1 
ATOM 358  C C   ? ILE A 1  47 ?  -9.220   9.753   7.509 1.000 97.150 ? 47  ILE A C   1 
ATOM 359  C CB  ? ILE A 1  47 ?  -7.354   8.153   8.070 1.000 97.150 ? 47  ILE A CB  1 
ATOM 360  O O   ? ILE A 1  47 ? -10.268   9.189   7.833 1.000 97.150 ? 47  ILE A O   1 
ATOM 361  C CG1 ? ILE A 1  47 ?  -6.015   7.996   8.799 1.000 97.150 ? 47  ILE A CG1 1 
ATOM 362  C CG2 ? ILE A 1  47 ?  -7.192   7.904   6.567 1.000 97.150 ? 47  ILE A CG2 1 
ATOM 363  C CD1 ? ILE A 1  47 ?  -5.468   6.575   8.790 1.000 97.150 ? 47  ILE A CD1 1 
ATOM 364  N N   ? GLN A 1  48 ?  -9.206  10.671   6.558 1.000 97.760 ? 48  GLN A N   1 
ATOM 365  C CA  ? GLN A 1  48 ? -10.245  10.752   5.536 1.000 97.760 ? 48  GLN A CA  1 
ATOM 366  C C   ? GLN A 1  48 ?  -9.895   9.890   4.327 1.000 97.760 ? 48  GLN A C   1 
ATOM 367  C CB  ? GLN A 1  48 ? -10.460  12.203   5.102 1.000 97.760 ? 48  GLN A CB  1 
ATOM 368  O O   ? GLN A 1  48 ?  -8.776   9.955   3.814 1.000 97.760 ? 48  GLN A O   1 
ATOM 369  C CG  ? GLN A 1  48 ? -11.603  12.385   4.113 1.000 97.760 ? 48  GLN A CG  1 
ATOM 370  C CD  ? GLN A 1  48 ? -11.708  13.807   3.592 1.000 97.760 ? 48  GLN A CD  1 
ATOM 371  N NE2 ? GLN A 1  48 ? -12.616  14.585   4.171 1.000 97.760 ? 48  GLN A NE2 1 
ATOM 372  O OE1 ? GLN A 1  48 ? -10.977  14.202   2.678 1.000 97.760 ? 48  GLN A OE1 1 
ATOM 373  N N   ? VAL A 1  49 ? -10.879   9.072   3.949 1.000 98.000 ? 49  VAL A N   1 
ATOM 374  C CA  ? VAL A 1  49 ? -10.707   8.185   2.803 1.000 98.000 ? 49  VAL A CA  1 
ATOM 375  C C   ? VAL A 1  49 ? -11.395   8.784   1.578 1.000 98.000 ? 49  VAL A C   1 
ATOM 376  C CB  ? VAL A 1  49 ? -11.264   6.772   3.090 1.000 98.000 ? 49  VAL A CB  1 
ATOM 377  O O   ? VAL A 1  49 ? -12.592   9.080   1.614 1.000 98.000 ? 49  VAL A O   1 
ATOM 378  C CG1 ? VAL A 1  49 ? -11.151   5.886   1.851 1.000 98.000 ? 49  VAL A CG1 1 
ATOM 379  C CG2 ? VAL A 1  49 ? -10.531   6.140   4.272 1.000 98.000 ? 49  VAL A CG2 1 
ATOM 380  N N   ? ARG A 1  50 ? -10.591   9.062   0.531 1.000 97.200 ? 50  ARG A N   1 
ATOM 381  C CA  ? ARG A 1  50 ? -11.130   9.590  -0.718 1.000 97.200 ? 50  ARG A CA  1 
ATOM 382  C C   ? ARG A 1  50 ? -11.221   8.498  -1.780 1.000 97.200 ? 50  ARG A C   1 
ATOM 383  C CB  ? ARG A 1  50 ? -10.270  10.747  -1.230 1.000 97.200 ? 50  ARG A CB  1 
ATOM 384  O O   ? ARG A 1  50 ? -10.219   7.860  -2.109 1.000 97.200 ? 50  ARG A O   1 
ATOM 385  C CG  ? ARG A 1  50 ? -10.139  11.899  -0.245 1.000 97.200 ? 50  ARG A CG  1 
ATOM 386  C CD  ? ARG A 1  50 ?  -9.406  13.084  -0.858 1.000 97.200 ? 50  ARG A CD  1 
ATOM 387  N NE  ? ARG A 1  50 ?  -9.270  14.184   0.093 1.000 97.200 ? 50  ARG A NE  1 
ATOM 388  N NH1 ? ARG A 1  50 ?  -8.505  15.709  -1.465 1.000 97.200 ? 50  ARG A NH1 1 
ATOM 389  N NH2 ? ARG A 1  50 ?  -8.760  16.331   0.727 1.000 97.200 ? 50  ARG A NH2 1 
ATOM 390  C CZ  ? ARG A 1  50 ?  -8.845  15.405  -0.217 1.000 97.200 ? 50  ARG A CZ  1 
ATOM 391  N N   ? LEU A 1  51 ? -12.438   8.226  -2.321 1.000 97.370 ? 51  LEU A N   1 
ATOM 392  C CA  ? LEU A 1  51 ? -12.718   7.206  -3.327 1.000 97.370 ? 51  LEU A CA  1 
ATOM 393  C C   ? LEU A 1  51 ? -13.154   7.845  -4.641 1.000 97.370 ? 51  LEU A C   1 
ATOM 394  C CB  ? LEU A 1  51 ? -13.801   6.245  -2.829 1.000 97.370 ? 51  LEU A CB  1 
ATOM 395  O O   ? LEU A 1  51 ? -13.667   8.966  -4.652 1.000 97.370 ? 51  LEU A O   1 
ATOM 396  C CG  ? LEU A 1  51 ? -13.477   5.459  -1.558 1.000 97.370 ? 51  LEU A CG  1 
ATOM 397  C CD1 ? LEU A 1  51 ? -14.752   5.177  -0.770 1.000 97.370 ? 51  LEU A CD1 1 
ATOM 398  C CD2 ? LEU A 1  51 ? -12.756   4.160  -1.901 1.000 97.370 ? 51  LEU A CD2 1 
ATOM 399  N N   ? GLY A 1  52 ? -12.821   7.104  -5.771 1.000 95.660 ? 52  GLY A N   1 
ATOM 400  C CA  ? GLY A 1  52 ? -13.312   7.536  -7.069 1.000 95.660 ? 52  GLY A CA  1 
ATOM 401  C C   ? GLY A 1  52 ? -12.450   8.609  -7.707 1.000 95.660 ? 52  GLY A C   1 
ATOM 402  O O   ? GLY A 1  52 ? -12.904   9.326  -8.601 1.000 95.660 ? 52  GLY A O   1 
ATOM 403  N N   ? GLU A 1  53 ? -11.151   8.697  -7.193 1.000 93.730 ? 53  GLU A N   1 
ATOM 404  C CA  ? GLU A 1  53 ? -10.258   9.740  -7.690 1.000 93.730 ? 53  GLU A CA  1 
ATOM 405  C C   ? GLU A 1  53 ?  -9.420   9.237  -8.862 1.000 93.730 ? 53  GLU A C   1 
ATOM 406  C CB  ? GLU A 1  53 ?  -9.346  10.246  -6.570 1.000 93.730 ? 53  GLU A CB  1 
ATOM 407  O O   ? GLU A 1  53 ?  -8.882   8.129  -8.817 1.000 93.730 ? 53  GLU A O   1 
ATOM 408  C CG  ? GLU A 1  53 ? -10.095  10.868  -5.400 1.000 93.730 ? 53  GLU A CG  1 
ATOM 409  C CD  ? GLU A 1  53 ? -10.539  12.298  -5.665 1.000 93.730 ? 53  GLU A CD  1 
ATOM 410  O OE1 ? GLU A 1  53 ? -11.238  12.884  -4.808 1.000 93.730 ? 53  GLU A OE1 1 
ATOM 411  O OE2 ? GLU A 1  53 ? -10.184  12.836  -6.738 1.000 93.730 ? 53  GLU A OE2 1 
ATOM 412  N N   ? HIS A 1  54 ?  -9.364   9.929  -9.975 1.000 94.320 ? 54  HIS A N   1 
ATOM 413  C CA  ? HIS A 1  54 ?  -8.367   9.781 -11.029 1.000 94.320 ? 54  HIS A CA  1 
ATOM 414  C C   ? HIS A 1  54 ?  -7.339  10.907 -10.977 1.000 94.320 ? 54  HIS A C   1 
ATOM 415  C CB  ? HIS A 1  54 ?  -9.039   9.748 -12.403 1.000 94.320 ? 54  HIS A CB  1 
ATOM 416  O O   ? HIS A 1  54 ?  -6.146  10.675 -11.184 1.000 94.320 ? 54  HIS A O   1 
ATOM 417  C CG  ? HIS A 1  54 ?  -8.085   9.529 -13.533 1.000 94.320 ? 54  HIS A CG  1 
ATOM 418  C CD2 ? HIS A 1  54 ?  -7.783  10.301 -14.604 1.000 94.320 ? 54  HIS A CD2 1 
ATOM 419  N ND1 ? HIS A 1  54 ?  -7.310   8.395 -13.644 1.000 94.320 ? 54  HIS A ND1 1 
ATOM 420  C CE1 ? HIS A 1  54 ?  -6.571   8.480 -14.738 1.000 94.320 ? 54  HIS A CE1 1 
ATOM 421  N NE2 ? HIS A 1  54 ?  -6.839   9.627 -15.338 1.000 94.320 ? 54  HIS A NE2 1 
ATOM 422  N N   ? ASN A 1  55 ?  -7.847  12.124 -10.766 1.000 93.860 ? 55  ASN A N   1 
ATOM 423  C CA  ? ASN A 1  55 ?  -7.076  13.323 -10.454 1.000 93.860 ? 55  ASN A CA  1 
ATOM 424  C C   ? ASN A 1  55 ?  -7.350  13.812  -9.034 1.000 93.860 ? 55  ASN A C   1 
ATOM 425  C CB  ? ASN A 1  55 ?  -7.376  14.432 -11.464 1.000 93.860 ? 55  ASN A CB  1 
ATOM 426  O O   ? ASN A 1  55 ?  -8.441  14.304  -8.742 1.000 93.860 ? 55  ASN A O   1 
ATOM 427  C CG  ? ASN A 1  55 ?  -6.454  15.626 -11.312 1.000 93.860 ? 55  ASN A CG  1 
ATOM 428  N ND2 ? ASN A 1  55 ?  -6.186  16.312 -12.417 1.000 93.860 ? 55  ASN A ND2 1 
ATOM 429  O OD1 ? ASN A 1  55 ?  -5.985  15.928 -10.212 1.000 93.860 ? 55  ASN A OD1 1 
ATOM 430  N N   ? ILE A 1  56 ?  -6.296  13.813  -8.219 1.000 91.360 ? 56  ILE A N   1 
ATOM 431  C CA  ? ILE A 1  56 ?  -6.512  14.035  -6.794 1.000 91.360 ? 56  ILE A CA  1 
ATOM 432  C C   ? ILE A 1  56 ?  -6.649  15.531  -6.519 1.000 91.360 ? 56  ILE A C   1 
ATOM 433  C CB  ? ILE A 1  56 ?  -5.365  13.438  -5.949 1.000 91.360 ? 56  ILE A CB  1 
ATOM 434  O O   ? ILE A 1  56 ?  -7.104  15.932  -5.446 1.000 91.360 ? 56  ILE A O   1 
ATOM 435  C CG1 ? ILE A 1  56 ?  -5.799  13.290  -4.486 1.000 91.360 ? 56  ILE A CG1 1 
ATOM 436  C CG2 ? ILE A 1  56 ?  -4.105  14.302  -6.061 1.000 91.360 ? 56  ILE A CG2 1 
ATOM 437  C CD1 ? ILE A 1  56 ?  -4.867  12.428  -3.647 1.000 91.360 ? 56  ILE A CD1 1 
ATOM 438  N N   ? ASP A 1  57 ?  -6.513  16.413  -7.490 1.000 89.890 ? 57  ASP A N   1 
ATOM 439  C CA  ? ASP A 1  57 ?  -6.538  17.861  -7.313 1.000 89.890 ? 57  ASP A CA  1 
ATOM 440  C C   ? ASP A 1  57 ?  -7.835  18.459  -7.854 1.000 89.890 ? 57  ASP A C   1 
ATOM 441  C CB  ? ASP A 1  57 ?  -5.334  18.506  -8.004 1.000 89.890 ? 57  ASP A CB  1 
ATOM 442  O O   ? ASP A 1  57 ?  -8.118  19.639  -7.638 1.000 89.890 ? 57  ASP A O   1 
ATOM 443  C CG  ? ASP A 1  57 ?  -4.048  18.363  -7.209 1.000 89.890 ? 57  ASP A CG  1 
ATOM 444  O OD1 ? ASP A 1  57 ?  -4.109  18.062  -5.998 1.000 89.890 ? 57  ASP A OD1 1 
ATOM 445  O OD2 ? ASP A 1  57 ?  -2.963  18.557  -7.799 1.000 89.890 ? 57  ASP A OD2 1 
ATOM 446  N N   ? VAL A 1  58 ?  -8.590  17.551  -8.561 1.000 90.900 ? 58  VAL A N   1 
ATOM 447  C CA  ? VAL A 1  58 ?  -9.822  18.054  -9.160 1.000 90.900 ? 58  VAL A CA  1 
ATOM 448  C C   ? VAL A 1  58 ? -11.008  17.222  -8.678 1.000 90.900 ? 58  VAL A C   1 
ATOM 449  C CB  ? VAL A 1  58 ?  -9.750  18.038 -10.703 1.000 90.900 ? 58  VAL A CB  1 
ATOM 450  O O   ? VAL A 1  58 ? -10.893  16.006  -8.508 1.000 90.900 ? 58  VAL A O   1 
ATOM 451  C CG1 ? VAL A 1  58 ? -11.056  18.548 -11.309 1.000 90.900 ? 58  VAL A CG1 1 
ATOM 452  C CG2 ? VAL A 1  58 ?  -8.569  18.874 -11.191 1.000 90.900 ? 58  VAL A CG2 1 
ATOM 453  N N   ? ILE A 1  59 ? -12.164  17.900  -8.330 1.000 90.720 ? 59  ILE A N   1 
ATOM 454  C CA  ? ILE A 1  59 ? -13.422  17.213  -8.060 1.000 90.720 ? 59  ILE A CA  1 
ATOM 455  C C   ? ILE A 1  59 ? -14.078  16.800  -9.376 1.000 90.720 ? 59  ILE A C   1 
ATOM 456  C CB  ? ILE A 1  59 ? -14.384  18.098  -7.236 1.000 90.720 ? 59  ILE A CB  1 
ATOM 457  O O   ? ILE A 1  59 ? -14.578  17.647 -10.120 1.000 90.720 ? 59  ILE A O   1 
ATOM 458  C CG1 ? ILE A 1  59 ? -13.754  18.460  -5.887 1.000 90.720 ? 59  ILE A CG1 1 
ATOM 459  C CG2 ? ILE A 1  59 ? -15.731  17.394  -7.040 1.000 90.720 ? 59  ILE A CG2 1 
ATOM 460  C CD1 ? ILE A 1  59 ? -14.619  19.366  -5.022 1.000 90.720 ? 59  ILE A CD1 1 
ATOM 461  N N   ? GLU A 1  60 ? -14.008  15.450  -9.644 1.000 88.510 ? 60  GLU A N   1 
ATOM 462  C CA  ? GLU A 1  60 ? -14.365  14.908 -10.952 1.000 88.510 ? 60  GLU A CA  1 
ATOM 463  C C   ? GLU A 1  60 ? -15.812  14.424 -10.972 1.000 88.510 ? 60  GLU A C   1 
ATOM 464  C CB  ? GLU A 1  60 ? -13.423  13.764 -11.336 1.000 88.510 ? 60  GLU A CB  1 
ATOM 465  O O   ? GLU A 1  60 ? -16.308  13.974 -12.007 1.000 88.510 ? 60  GLU A O   1 
ATOM 466  C CG  ? GLU A 1  60 ? -11.975  14.196 -11.521 1.000 88.510 ? 60  GLU A CG  1 
ATOM 467  C CD  ? GLU A 1  60 ? -11.033  13.034 -11.792 1.000 88.510 ? 60  GLU A CD  1 
ATOM 468  O OE1 ? GLU A 1  60 ? -10.591  12.870 -12.952 1.000 88.510 ? 60  GLU A OE1 1 
ATOM 469  O OE2 ? GLU A 1  60 ? -10.735  12.282 -10.838 1.000 88.510 ? 60  GLU A OE2 1 
ATOM 470  N N   ? GLY A 1  61 ? -16.547  14.586  -9.705 1.000 89.010 ? 61  GLY A N   1 
ATOM 471  C CA  ? GLY A 1  61 ? -17.970  14.292  -9.667 1.000 89.010 ? 61  GLY A CA  1 
ATOM 472  C C   ? GLY A 1  61 ? -18.280  12.906  -9.136 1.000 89.010 ? 61  GLY A C   1 
ATOM 473  O O   ? GLY A 1  61 ? -19.407  12.632  -8.718 1.000 89.010 ? 61  GLY A O   1 
ATOM 474  N N   ? SER A 1  62 ? -17.368  11.983  -9.064 1.000 86.580 ? 62  SER A N   1 
ATOM 475  C CA  ? SER A 1  62 ? -17.546  10.595  -8.648 1.000 86.580 ? 62  SER A CA  1 
ATOM 476  C C   ? SER A 1  62 ? -16.868  10.329  -7.308 1.000 86.580 ? 62  SER A C   1 
ATOM 477  C CB  ? SER A 1  62 ? -16.992   9.642  -9.707 1.000 86.580 ? 62  SER A CB  1 
ATOM 478  O O   ? SER A 1  62 ? -16.933   9.215  -6.784 1.000 86.580 ? 62  SER A O   1 
ATOM 479  O OG  ? SER A 1  62 ? -15.607   9.867  -9.911 1.000 86.580 ? 62  SER A OG  1 
ATOM 480  N N   ? GLU A 1  63 ? -16.246  11.359  -6.704 1.000 93.990 ? 63  GLU A N   1 
ATOM 481  C CA  ? GLU A 1  63 ? -15.444  11.215  -5.493 1.000 93.990 ? 63  GLU A CA  1 
ATOM 482  C C   ? GLU A 1  63 ? -16.330  11.092  -4.256 1.000 93.990 ? 63  GLU A C   1 
ATOM 483  C CB  ? GLU A 1  63 ? -14.486  12.399  -5.338 1.000 93.990 ? 63  GLU A CB  1 
ATOM 484  O O   ? GLU A 1  63 ? -17.382  11.729  -4.174 1.000 93.990 ? 63  GLU A O   1 
ATOM 485  C CG  ? GLU A 1  63 ? -13.456  12.505  -6.453 1.000 93.990 ? 63  GLU A CG  1 
ATOM 486  C CD  ? GLU A 1  63 ? -13.946  13.306  -7.649 1.000 93.990 ? 63  GLU A CD  1 
ATOM 487  O OE1 ? GLU A 1  63 ? -13.134  13.603  -8.554 1.000 93.990 ? 63  GLU A OE1 1 
ATOM 488  O OE2 ? GLU A 1  63 ? -15.151  13.640  -7.680 1.000 93.990 ? 63  GLU A OE2 1 
ATOM 489  N N   ? GLN A 1  64 ? -16.000  10.269  -3.396 1.000 97.260 ? 64  GLN A N   1 
ATOM 490  C CA  ? GLN A 1  64 ? -16.545  10.126  -2.050 1.000 97.260 ? 64  GLN A CA  1 
ATOM 491  C C   ? GLN A 1  64 ? -15.492  10.447  -0.993 1.000 97.260 ? 64  GLN A C   1 
ATOM 492  C CB  ? GLN A 1  64 ? -17.089   8.713  -1.838 1.000 97.260 ? 64  GLN A CB  1 
ATOM 493  O O   ? GLN A 1  64 ? -14.361   9.962  -1.069 1.000 97.260 ? 64  GLN A O   1 
ATOM 494  C CG  ? GLN A 1  64 ? -18.141   8.299  -2.858 1.000 97.260 ? 64  GLN A CG  1 
ATOM 495  C CD  ? GLN A 1  64 ? -18.609   6.868  -2.672 1.000 97.260 ? 64  GLN A CD  1 
ATOM 496  N NE2 ? GLN A 1  64 ? -18.590   6.092  -3.750 1.000 97.260 ? 64  GLN A NE2 1 
ATOM 497  O OE1 ? GLN A 1  64 ? -18.984   6.462  -1.567 1.000 97.260 ? 64  GLN A OE1 1 
ATOM 498  N N   ? PHE A 1  65 ? -15.850  11.346  -0.119 1.000 97.200 ? 65  PHE A N   1 
ATOM 499  C CA  ? PHE A 1  65 ? -15.000  11.678   1.018 1.000 97.200 ? 65  PHE A CA  1 
ATOM 500  C C   ? PHE A 1  65 ? -15.589  11.132   2.313 1.000 97.200 ? 65  PHE A C   1 
ATOM 501  C CB  ? PHE A 1  65 ? -14.811  13.195   1.125 1.000 97.200 ? 65  PHE A CB  1 
ATOM 502  O O   ? PHE A 1  65 ? -16.653  11.574   2.751 1.000 97.200 ? 65  PHE A O   1 
ATOM 503  C CG  ? PHE A 1  65 ? -14.315  13.836  -0.143 1.000 97.200 ? 65  PHE A CG  1 
ATOM 504  C CD1 ? PHE A 1  65 ? -12.953  14.002  -0.367 1.000 97.200 ? 65  PHE A CD1 1 
ATOM 505  C CD2 ? PHE A 1  65 ? -15.209  14.272  -1.111 1.000 97.200 ? 65  PHE A CD2 1 
ATOM 506  C CE1 ? PHE A 1  65 ? -12.491  14.595  -1.539 1.000 97.200 ? 65  PHE A CE1 1 
ATOM 507  C CE2 ? PHE A 1  65 ? -14.755  14.866  -2.285 1.000 97.200 ? 65  PHE A CE2 1 
ATOM 508  C CZ  ? PHE A 1  65 ? -13.395  15.027  -2.497 1.000 97.200 ? 65  PHE A CZ  1 
ATOM 509  N N   ? ILE A 1  66 ? -14.944  10.117   2.860 1.000 98.220 ? 66  ILE A N   1 
ATOM 510  C CA  ? ILE A 1  66 ? -15.492   9.412   4.014 1.000 98.220 ? 66  ILE A CA  1 
ATOM 511  C C   ? ILE A 1  66 ? -14.454   9.369   5.132 1.000 98.220 ? 66  ILE A C   1 
ATOM 512  C CB  ? ILE A 1  66 ? -15.940   7.981   3.642 1.000 98.220 ? 66  ILE A CB  1 
ATOM 513  O O   ? ILE A 1  66 ? -13.328   8.909   4.926 1.000 98.220 ? 66  ILE A O   1 
ATOM 514  C CG1 ? ILE A 1  66 ? -16.927   8.018   2.470 1.000 98.220 ? 66  ILE A CG1 1 
ATOM 515  C CG2 ? ILE A 1  66 ? -16.555   7.276   4.854 1.000 98.220 ? 66  ILE A CG2 1 
ATOM 516  C CD1 ? ILE A 1  66 ? -17.278   6.645   1.912 1.000 98.220 ? 66  ILE A CD1 1 
ATOM 517  N N   ? ASN A 1  67 ? -14.849   9.890   6.330 1.000 98.190 ? 67  ASN A N   1 
ATOM 518  C CA  ? ASN A 1  67 ? -13.959   9.780   7.481 1.000 98.190 ? 67  ASN A CA  1 
ATOM 519  C C   ? ASN A 1  67 ? -13.891   8.347   8.002 1.000 98.190 ? 67  ASN A C   1 
ATOM 520  C CB  ? ASN A 1  67 ? -14.402  10.729   8.596 1.000 98.190 ? 67  ASN A CB  1 
ATOM 521  O O   ? ASN A 1  67 ? -14.836   7.575   7.832 1.000 98.190 ? 67  ASN A O   1 
ATOM 522  C CG  ? ASN A 1  67 ? -14.233  12.189   8.222 1.000 98.190 ? 67  ASN A CG  1 
ATOM 523  N ND2 ? ASN A 1  67 ? -15.136  13.033   8.705 1.000 98.190 ? 67  ASN A ND2 1 
ATOM 524  O OD1 ? ASN A 1  67 ? -13.298  12.554   7.504 1.000 98.190 ? 67  ASN A OD1 1 
ATOM 525  N N   ? SER A 1  68 ? -12.703   8.105   8.622 1.000 97.980 ? 68  SER A N   1 
ATOM 526  C CA  ? SER A 1  68 ? -12.569   6.799   9.260 1.000 97.980 ? 68  SER A CA  1 
ATOM 527  C C   ? SER A 1  68 ? -13.341   6.744  10.573 1.000 97.980 ? 68  SER A C   1 
ATOM 528  C CB  ? SER A 1  68 ? -11.096   6.473   9.510 1.000 97.980 ? 68  SER A CB  1 
ATOM 529  O O   ? SER A 1  68 ? -13.377   7.724  11.320 1.000 97.980 ? 68  SER A O   1 
ATOM 530  O OG  ? SER A 1  68 ? -10.531   7.381  10.441 1.000 97.980 ? 68  SER A OG  1 
ATOM 531  N N   ? ALA A 1  69 ? -14.073   5.592  10.766 1.000 97.670 ? 69  ALA A N   1 
ATOM 532  C CA  ? ALA A 1  69 ? -14.671   5.325  12.072 1.000 97.670 ? 69  ALA A CA  1 
ATOM 533  C C   ? ALA A 1  69 ? -13.651   4.716  13.029 1.000 97.670 ? 69  ALA A C   1 
ATOM 534  C CB  ? ALA A 1  69 ? -15.877   4.399  11.924 1.000 97.670 ? 69  ALA A CB  1 
ATOM 535  O O   ? ALA A 1  69 ? -13.669   5.001  14.229 1.000 97.670 ? 69  ALA A O   1 
ATOM 536  N N   ? LYS A 1  70 ? -12.786   3.907  12.398 1.000 97.260 ? 70  LYS A N   1 
ATOM 537  C CA  ? LYS A 1  70 ? -11.762   3.181  13.144 1.000 97.260 ? 70  LYS A CA  1 
ATOM 538  C C   ? LYS A 1  70 ? -10.562   2.859  12.259 1.000 97.260 ? 70  LYS A C   1 
ATOM 539  C CB  ? LYS A 1  70 ? -12.339   1.894  13.735 1.000 97.260 ? 70  LYS A CB  1 
ATOM 540  O O   ? LYS A 1  70 ? -10.719   2.578  11.069 1.000 97.260 ? 70  LYS A O   1 
ATOM 541  C CG  ? LYS A 1  70 ? -11.433   1.220  14.755 1.000 97.260 ? 70  LYS A CG  1 
ATOM 542  C CD  ? LYS A 1  70 ? -12.126   0.042  15.426 1.000 97.260 ? 70  LYS A CD  1 
ATOM 543  C CE  ? LYS A 1  70 ? -11.274  -0.547  16.542 1.000 97.260 ? 70  LYS A CE  1 
ATOM 544  N NZ  ? LYS A 1  70 ? -11.992  -1.634  17.273 1.000 97.260 ? 70  LYS A NZ  1 
ATOM 545  N N   ? VAL A 1  71 ?  -9.353   2.957  12.882 1.000 98.030 ? 71  VAL A N   1 
ATOM 546  C CA  ? VAL A 1  71 ?  -8.132   2.527  12.208 1.000 98.030 ? 71  VAL A CA  1 
ATOM 547  C C   ? VAL A 1  71 ?  -7.427   1.464  13.047 1.000 98.030 ? 71  VAL A C   1 
ATOM 548  C CB  ? VAL A 1  71 ?  -7.181   3.715  11.943 1.000 98.030 ? 71  VAL A CB  1 
ATOM 549  O O   ? VAL A 1  71 ?  -7.046   1.720  14.192 1.000 98.030 ? 71  VAL A O   1 
ATOM 550  C CG1 ? VAL A 1  71 ?  -5.975   3.269  11.119 1.000 98.030 ? 71  VAL A CG1 1 
ATOM 551  C CG2 ? VAL A 1  71 ?  -7.926   4.847  11.238 1.000 98.030 ? 71  VAL A CG2 1 
ATOM 552  N N   ? ILE A 1  72 ?  -7.276   0.277  12.467 1.000 98.200 ? 72  ILE A N   1 
ATOM 553  C CA  ? ILE A 1  72 ?  -6.756  -0.866  13.210 1.000 98.200 ? 72  ILE A CA  1 
ATOM 554  C C   ? ILE A 1  72 ?  -5.450  -1.342  12.578 1.000 98.200 ? 72  ILE A C   1 
ATOM 555  C CB  ? ILE A 1  72 ?  -7.780  -2.022  13.260 1.000 98.200 ? 72  ILE A CB  1 
ATOM 556  O O   ? ILE A 1  72 ?  -5.450  -1.872  11.464 1.000 98.200 ? 72  ILE A O   1 
ATOM 557  C CG1 ? ILE A 1  72 ?  -9.109  -1.533  13.847 1.000 98.200 ? 72  ILE A CG1 1 
ATOM 558  C CG2 ? ILE A 1  72 ?  -7.226  -3.200  14.066 1.000 98.200 ? 72  ILE A CG2 1 
ATOM 559  C CD1 ? ILE A 1  72 ? -10.261  -2.513  13.672 1.000 98.200 ? 72  ILE A CD1 1 
ATOM 560  N N   ? ARG A 1  73 ?  -4.294  -1.156  13.387 1.000 98.050 ? 73  ARG A N   1 
ATOM 561  C CA  ? ARG A 1  73 ?  -3.025  -1.726  12.944 1.000 98.050 ? 73  ARG A CA  1 
ATOM 562  C C   ? ARG A 1  73 ?  -2.927  -3.201  13.319 1.000 98.050 ? 73  ARG A C   1 
ATOM 563  C CB  ? ARG A 1  73 ?  -1.849  -0.953  13.544 1.000 98.050 ? 73  ARG A CB  1 
ATOM 564  O O   ? ARG A 1  73 ?  -3.469  -3.624  14.343 1.000 98.050 ? 73  ARG A O   1 
ATOM 565  C CG  ? ARG A 1  73 ?  -1.680   0.448  12.978 1.000 98.050 ? 73  ARG A CG  1 
ATOM 566  C CD  ? ARG A 1  73 ?  -0.387   1.097  13.454 1.000 98.050 ? 73  ARG A CD  1 
ATOM 567  N NE  ? ARG A 1  73 ?  -0.325   1.169  14.911 1.000 98.050 ? 73  ARG A NE  1 
ATOM 568  N NH1 ? ARG A 1  73 ?   1.711   2.258  14.976 1.000 98.050 ? 73  ARG A NH1 1 
ATOM 569  N NH2 ? ARG A 1  73 ?   0.625   1.731  16.925 1.000 98.050 ? 73  ARG A NH2 1 
ATOM 570  C CZ  ? ARG A 1  73 ?   0.670   1.719  15.601 1.000 98.050 ? 73  ARG A CZ  1 
ATOM 571  N N   ? HIS A 1  74 ?  -2.298  -3.916  12.370 1.000 98.410 ? 74  HIS A N   1 
ATOM 572  C CA  ? HIS A 1  74 ?  -2.023  -5.290  12.773 1.000 98.410 ? 74  HIS A CA  1 
ATOM 573  C C   ? HIS A 1  74 ?  -1.325  -5.338  14.128 1.000 98.410 ? 74  HIS A C   1 
ATOM 574  C CB  ? HIS A 1  74 ?  -1.170  -5.996  11.718 1.000 98.410 ? 74  HIS A CB  1 
ATOM 575  O O   ? HIS A 1  74 ?  -0.345  -4.624  14.352 1.000 98.410 ? 74  HIS A O   1 
ATOM 576  C CG  ? HIS A 1  74 ?  -1.161  -7.486  11.852 1.000 98.410 ? 74  HIS A CG  1 
ATOM 577  C CD2 ? HIS A 1  74 ?  -1.742  -8.450  11.099 1.000 98.410 ? 74  HIS A CD2 1 
ATOM 578  N ND1 ? HIS A 1  74 ?  -0.494  -8.138  12.866 1.000 98.410 ? 74  HIS A ND1 1 
ATOM 579  C CE1 ? HIS A 1  74 ?  -0.665  -9.442  12.730 1.000 98.410 ? 74  HIS A CE1 1 
ATOM 580  N NE2 ? HIS A 1  74 ?  -1.419  -9.658  11.666 1.000 98.410 ? 74  HIS A NE2 1 
ATOM 581  N N   ? PRO A 1  75 ?  -1.789  -6.123  15.084 1.000 97.750 ? 75  PRO A N   1 
ATOM 582  C CA  ? PRO A 1  75 ?  -1.272  -6.145  16.454 1.000 97.750 ? 75  PRO A CA  1 
ATOM 583  C C   ? PRO A 1  75 ?   0.196  -6.558  16.525 1.000 97.750 ? 75  PRO A C   1 
ATOM 584  C CB  ? PRO A 1  75 ?  -2.164  -7.176  17.151 1.000 97.750 ? 75  PRO A CB  1 
ATOM 585  O O   ? PRO A 1  75 ?   0.885  -6.237  17.496 1.000 97.750 ? 75  PRO A O   1 
ATOM 586  C CG  ? PRO A 1  75 ?  -2.760  -7.978  16.039 1.000 97.750 ? 75  PRO A CG  1 
ATOM 587  C CD  ? PRO A 1  75 ?  -2.878  -7.100  14.827 1.000 97.750 ? 75  PRO A CD  1 
ATOM 588  N N   ? LYS A 1  76 ?   0.633  -7.297  15.508 1.000 98.110 ? 76  LYS A N   1 
ATOM 589  C CA  ? LYS A 1  76 ?   2.009  -7.785  15.538 1.000 98.110 ? 76  LYS A CA  1 
ATOM 590  C C   ? LYS A 1  76 ?   2.911  -6.943  14.639 1.000 98.110 ? 76  LYS A C   1 
ATOM 591  C CB  ? LYS A 1  76 ?   2.069  -9.253  15.113 1.000 98.110 ? 76  LYS A CB  1 
ATOM 592  O O   ? LYS A 1  76 ?   4.013  -7.367  14.286 1.000 98.110 ? 76  LYS A O   1 
ATOM 593  C CG  ? LYS A 1  76 ?   1.388 -10.206  16.084 1.000 98.110 ? 76  LYS A CG  1 
ATOM 594  C CD  ? LYS A 1  76 ?   1.538 -11.656  15.641 1.000 98.110 ? 76  LYS A CD  1 
ATOM 595  C CE  ? LYS A 1  76 ?   0.877 -12.613  16.624 1.000 98.110 ? 76  LYS A CE  1 
ATOM 596  N NZ  ? LYS A 1  76 ?   1.014 -14.035  16.190 1.000 98.110 ? 76  LYS A NZ  1 
ATOM 597  N N   ? TYR A 1  77 ?   2.409  -5.761  14.191 1.000 98.140 ? 77  TYR A N   1 
ATOM 598  C CA  ? TYR A 1  77 ?   3.254  -4.854  13.421 1.000 98.140 ? 77  TYR A CA  1 
ATOM 599  C C   ? TYR A 1  77 ?   4.512  -4.489  14.199 1.000 98.140 ? 77  TYR A C   1 
ATOM 600  C CB  ? TYR A 1  77 ?   2.481  -3.584  13.051 1.000 98.140 ? 77  TYR A CB  1 
ATOM 601  O O   ? TYR A 1  77 ?   4.438  -4.116  15.373 1.000 98.140 ? 77  TYR A O   1 
ATOM 602  C CG  ? TYR A 1  77 ?   3.346  -2.501  12.453 1.000 98.140 ? 77  TYR A CG  1 
ATOM 603  C CD1 ? TYR A 1  77 ?   3.539  -1.292  13.117 1.000 98.140 ? 77  TYR A CD1 1 
ATOM 604  C CD2 ? TYR A 1  77 ?   3.970  -2.683  11.224 1.000 98.140 ? 77  TYR A CD2 1 
ATOM 605  C CE1 ? TYR A 1  77 ?   4.334  -0.289  12.570 1.000 98.140 ? 77  TYR A CE1 1 
ATOM 606  C CE2 ? TYR A 1  77 ?   4.766  -1.688  10.667 1.000 98.140 ? 77  TYR A CE2 1 
ATOM 607  O OH  ? TYR A 1  77 ?   5.729   0.492  10.799 1.000 98.140 ? 77  TYR A OH  1 
ATOM 608  C CZ  ? TYR A 1  77 ?   4.942  -0.497  11.346 1.000 98.140 ? 77  TYR A CZ  1 
ATOM 609  N N   ? SER A 1  78 ?   5.641  -4.595  13.532 1.000 97.450 ? 78  SER A N   1 
ATOM 610  C CA  ? SER A 1  78 ?   6.932  -4.224  14.102 1.000 97.450 ? 78  SER A CA  1 
ATOM 611  C C   ? SER A 1  78 ?   7.549  -3.048  13.353 1.000 97.450 ? 78  SER A C   1 
ATOM 612  C CB  ? SER A 1  78 ?   7.891  -5.415  14.078 1.000 97.450 ? 78  SER A CB  1 
ATOM 613  O O   ? SER A 1  78 ?   7.915  -3.173  12.183 1.000 97.450 ? 78  SER A O   1 
ATOM 614  O OG  ? SER A 1  78 ?   9.202  -5.012  14.434 1.000 97.450 ? 78  SER A OG  1 
ATOM 615  N N   ? ALA A 1  79 ?   7.823  -1.929  14.016 1.000 95.360 ? 79  ALA A N   1 
ATOM 616  C CA  ? ALA A 1  79 ?   8.379  -0.732  13.389 1.000 95.360 ? 79  ALA A CA  1 
ATOM 617  C C   ? ALA A 1  79 ?   9.864  -0.913  13.083 1.000 95.360 ? 79  ALA A C   1 
ATOM 618  C CB  ? ALA A 1  79 ?   8.168   0.486  14.284 1.000 95.360 ? 79  ALA A CB  1 
ATOM 619  O O   ? ALA A 1  79 ?  10.416  -0.221  12.224 1.000 95.360 ? 79  ALA A O   1 
ATOM 620  N N   ? SER A 1  80 ?  10.491  -1.888  13.809 1.000 94.600 ? 80  SER A N   1 
ATOM 621  C CA  ? SER A 1  80 ?  11.912  -2.154  13.604 1.000 94.600 ? 80  SER A CA  1 
ATOM 622  C C   ? SER A 1  80 ?  12.147  -2.944  12.321 1.000 94.600 ? 80  SER A C   1 
ATOM 623  C CB  ? SER A 1  80 ?  12.492  -2.916  14.795 1.000 94.600 ? 80  SER A CB  1 
ATOM 624  O O   ? SER A 1  80 ?  13.054  -2.628  11.548 1.000 94.600 ? 80  SER A O   1 
ATOM 625  O OG  ? SER A 1  80 ?  13.865  -3.202  14.589 1.000 94.600 ? 80  SER A OG  1 
ATOM 626  N N   ? THR A 1  81 ?  11.289  -3.845  12.042 1.000 94.430 ? 81  THR A N   1 
ATOM 627  C CA  ? THR A 1  81 ?  11.497  -4.725  10.897 1.000 94.430 ? 81  THR A CA  1 
ATOM 628  C C   ? THR A 1  81 ?  10.480  -4.431   9.797 1.000 94.430 ? 81  THR A C   1 
ATOM 629  C CB  ? THR A 1  81 ?  11.402  -6.206  11.306 1.000 94.430 ? 81  THR A CB  1 
ATOM 630  O O   ? THR A 1  81 ?  10.575  -4.975   8.695 1.000 94.430 ? 81  THR A O   1 
ATOM 631  C CG2 ? THR A 1  81 ?  12.433  -6.549  12.375 1.000 94.430 ? 81  THR A CG2 1 
ATOM 632  O OG1 ? THR A 1  81 ?  10.090  -6.470  11.820 1.000 94.430 ? 81  THR A OG1 1 
ATOM 633  N N   ? ILE A 1  82 ?   9.551  -3.553  10.059 1.000 95.560 ? 82  ILE A N   1 
ATOM 634  C CA  ? ILE A 1  82 ?   8.428  -3.218   9.190 1.000 95.560 ? 82  ILE A CA  1 
ATOM 635  C C   ? ILE A 1  82 ?   7.695  -4.493   8.780 1.000 95.560 ? 82  ILE A C   1 
ATOM 636  C CB  ? ILE A 1  82 ?   8.894  -2.441   7.939 1.000 95.560 ? 82  ILE A CB  1 
ATOM 637  O O   ? ILE A 1  82 ?   7.144  -4.573   7.679 1.000 95.560 ? 82  ILE A O   1 
ATOM 638  C CG1 ? ILE A 1  82 ?   9.650  -1.172   8.349 1.000 95.560 ? 82  ILE A CG1 1 
ATOM 639  C CG2 ? ILE A 1  82 ?   7.703  -2.102   7.039 1.000 95.560 ? 82  ILE A CG2 1 
ATOM 640  C CD1 ? ILE A 1  82 ?   8.763  -0.088   8.945 1.000 95.560 ? 82  ILE A CD1 1 
ATOM 641  N N   ? ASP A 1  83 ?   7.781  -5.586   9.624 1.000 97.690 ? 83  ASP A N   1 
ATOM 642  C CA  ? ASP A 1  83 ?   7.052  -6.840   9.460 1.000 97.690 ? 83  ASP A CA  1 
ATOM 643  C C   ? ASP A 1  83 ?   5.599  -6.692   9.906 1.000 97.690 ? 83  ASP A C   1 
ATOM 644  C CB  ? ASP A 1  83 ?   7.732  -7.963  10.246 1.000 97.690 ? 83  ASP A CB  1 
ATOM 645  O O   ? ASP A 1  83 ?   5.293  -5.885  10.786 1.000 97.690 ? 83  ASP A O   1 
ATOM 646  C CG  ? ASP A 1  83 ?   7.349  -9.347   9.754 1.000 97.690 ? 83  ASP A CG  1 
ATOM 647  O OD1 ? ASP A 1  83 ?   6.919  -9.483   8.588 1.000 97.690 ? 83  ASP A OD1 1 
ATOM 648  O OD2 ? ASP A 1  83 ?   7.475 -10.311  10.540 1.000 97.690 ? 83  ASP A OD2 1 
ATOM 649  N N   ? ASN A 1  84 ?   4.671  -7.388   9.244 1.000 98.230 ? 84  ASN A N   1 
ATOM 650  C CA  ? ASN A 1  84 ?   3.241  -7.293   9.518 1.000 98.230 ? 84  ASN A CA  1 
ATOM 651  C C   ? ASN A 1  84 ?   2.706  -5.895   9.223 1.000 98.230 ? 84  ASN A C   1 
ATOM 652  C CB  ? ASN A 1  84 ?   2.946  -7.680  10.968 1.000 98.230 ? 84  ASN A CB  1 
ATOM 653  O O   ? ASN A 1  84 ?   1.894  -5.364   9.983 1.000 98.230 ? 84  ASN A O   1 
ATOM 654  C CG  ? ASN A 1  84 ?   3.358  -9.104  11.289 1.000 98.230 ? 84  ASN A CG  1 
ATOM 655  N ND2 ? ASN A 1  84 ?   4.109  -9.274  12.370 1.000 98.230 ? 84  ASN A ND2 1 
ATOM 656  O OD1 ? ASN A 1  84 ?   3.005 -10.042  10.570 1.000 98.230 ? 84  ASN A OD1 1 
ATOM 657  N N   ? ASP A 1  85 ?   3.206  -5.186   8.245 1.000 98.440 ? 85  ASP A N   1 
ATOM 658  C CA  ? ASP A 1  85 ?   2.867  -3.825   7.841 1.000 98.440 ? 85  ASP A CA  1 
ATOM 659  C C   ? ASP A 1  85 ?   1.512  -3.783   7.138 1.000 98.440 ? 85  ASP A C   1 
ATOM 660  C CB  ? ASP A 1  85 ?   3.951  -3.250   6.927 1.000 98.440 ? 85  ASP A CB  1 
ATOM 661  O O   ? ASP A 1  85 ?   1.444  -3.608   5.919 1.000 98.440 ? 85  ASP A O   1 
ATOM 662  C CG  ? ASP A 1  85 ?   3.802  -1.757   6.696 1.000 98.440 ? 85  ASP A CG  1 
ATOM 663  O OD1 ? ASP A 1  85 ?   3.118  -1.082   7.495 1.000 98.440 ? 85  ASP A OD1 1 
ATOM 664  O OD2 ? ASP A 1  85 ?   4.372  -1.251   5.705 1.000 98.440 ? 85  ASP A OD2 1 
ATOM 665  N N   ? ILE A 1  86 ?   0.417  -3.999   7.799 1.000 98.650 ? 86  ILE A N   1 
ATOM 666  C CA  ? ILE A 1  86 ?  -0.942  -4.033   7.269 1.000 98.650 ? 86  ILE A CA  1 
ATOM 667  C C   ? ILE A 1  86 ?  -1.909  -3.440   8.290 1.000 98.650 ? 86  ILE A C   1 
ATOM 668  C CB  ? ILE A 1  86 ?  -1.368  -5.472   6.899 1.000 98.650 ? 86  ILE A CB  1 
ATOM 669  O O   ? ILE A 1  86 ?  -1.760  -3.657   9.495 1.000 98.650 ? 86  ILE A O   1 
ATOM 670  C CG1 ? ILE A 1  86 ?  -2.735  -5.463   6.207 1.000 98.650 ? 86  ILE A CG1 1 
ATOM 671  C CG2 ? ILE A 1  86 ?  -1.390  -6.365   8.143 1.000 98.650 ? 86  ILE A CG2 1 
ATOM 672  C CD1 ? ILE A 1  86 ?  -3.081  -6.767   5.502 1.000 98.650 ? 86  ILE A CD1 1 
ATOM 673  N N   ? MET A 1  87 ?  -2.798  -2.615   7.809 1.000 98.440 ? 87  MET A N   1 
ATOM 674  C CA  ? MET A 1  87 ?  -3.792  -1.954   8.649 1.000 98.440 ? 87  MET A CA  1 
ATOM 675  C C   ? MET A 1  87 ?  -5.155  -1.932   7.964 1.000 98.440 ? 87  MET A C   1 
ATOM 676  C CB  ? MET A 1  87 ?  -3.352  -0.527   8.982 1.000 98.440 ? 87  MET A CB  1 
ATOM 677  O O   ? MET A 1  87 ?  -5.237  -1.915   6.735 1.000 98.440 ? 87  MET A O   1 
ATOM 678  C CG  ? MET A 1  87 ?  -3.400   0.422   7.795 1.000 98.440 ? 87  MET A CG  1 
ATOM 679  S SD  ? MET A 1  87 ?  -3.006   2.152   8.263 1.000 98.440 ? 87  MET A SD  1 
ATOM 680  C CE  ? MET A 1  87 ?  -3.097   2.952   6.636 1.000 98.440 ? 87  MET A CE  1 
ATOM 681  N N   ? LEU A 1  88 ?  -6.273  -1.976   8.777 1.000 98.700 ? 88  LEU A N   1 
ATOM 682  C CA  ? LEU A 1  88 ?  -7.643  -1.857   8.290 1.000 98.700 ? 88  LEU A CA  1 
ATOM 683  C C   ? LEU A 1  88 ?  -8.271  -0.545   8.750 1.000 98.700 ? 88  LEU A C   1 
ATOM 684  C CB  ? LEU A 1  88 ?  -8.489  -3.038   8.773 1.000 98.700 ? 88  LEU A CB  1 
ATOM 685  O O   ? LEU A 1  88 ?  -8.067  -0.121   9.890 1.000 98.700 ? 88  LEU A O   1 
ATOM 686  C CG  ? LEU A 1  88 ?  -8.149  -4.404   8.175 1.000 98.700 ? 88  LEU A CG  1 
ATOM 687  C CD1 ? LEU A 1  88 ?  -8.982  -5.495   8.839 1.000 98.700 ? 88  LEU A CD1 1 
ATOM 688  C CD2 ? LEU A 1  88 ?  -8.372  -4.398   6.666 1.000 98.700 ? 88  LEU A CD2 1 
ATOM 689  N N   ? ILE A 1  89 ?  -8.968   0.059   7.810 1.000 98.690 ? 89  ILE A N   1 
ATOM 690  C CA  ? ILE A 1  89 ?  -9.688   1.300   8.076 1.000 98.690 ? 89  ILE A CA  1 
ATOM 691  C C   ? ILE A 1  89 ? -11.186   1.078   7.884 1.000 98.690 ? 89  ILE A C   1 
ATOM 692  C CB  ? ILE A 1  89 ?  -9.194   2.446   7.165 1.000 98.690 ? 89  ILE A CB  1 
ATOM 693  O O   ? ILE A 1  89 ? -11.639   0.776   6.778 1.000 98.690 ? 89  ILE A O   1 
ATOM 694  C CG1 ? ILE A 1  89 ?  -7.678   2.622   7.302 1.000 98.690 ? 89  ILE A CG1 1 
ATOM 695  C CG2 ? ILE A 1  89 ?  -9.928   3.750   7.491 1.000 98.690 ? 89  ILE A CG2 1 
ATOM 696  C CD1 ? ILE A 1  89 ?  -7.028   3.336   6.124 1.000 98.690 ? 89  ILE A CD1 1 
ATOM 697  N N   ? LYS A 1  90 ? -11.977   1.166   8.983 1.000 98.470 ? 90  LYS A N   1 
ATOM 698  C CA  ? LYS A 1  90 ? -13.434   1.137   8.894 1.000 98.470 ? 90  LYS A CA  1 
ATOM 699  C C   ? LYS A 1  90 ? -13.991   2.514   8.541 1.000 98.470 ? 90  LYS A C   1 
ATOM 700  C CB  ? LYS A 1  90 ? -14.043   0.647  10.208 1.000 98.470 ? 90  LYS A CB  1 
ATOM 701  O O   ? LYS A 1  90 ? -13.692   3.501   9.215 1.000 98.470 ? 90  LYS A O   1 
ATOM 702  C CG  ? LYS A 1  90 ? -15.548   0.428  10.150 1.000 98.470 ? 90  LYS A CG  1 
ATOM 703  C CD  ? LYS A 1  90 ? -16.077  -0.170  11.447 1.000 98.470 ? 90  LYS A CD  1 
ATOM 704  C CE  ? LYS A 1  90 ? -17.563  -0.484  11.354 1.000 98.470 ? 90  LYS A CE  1 
ATOM 705  N NZ  ? LYS A 1  90 ? -18.073  -1.127  12.602 1.000 98.470 ? 90  LYS A NZ  1 
ATOM 706  N N   ? LEU A 1  91 ? -14.837   2.537   7.497 1.000 98.530 ? 91  LEU A N   1 
ATOM 707  C CA  ? LEU A 1  91 ? -15.423   3.800   7.062 1.000 98.530 ? 91  LEU A CA  1 
ATOM 708  C C   ? LEU A 1  91 ? -16.580   4.204   7.969 1.000 98.530 ? 91  LEU A C   1 
ATOM 709  C CB  ? LEU A 1  91 ? -15.907   3.695   5.613 1.000 98.530 ? 91  LEU A CB  1 
ATOM 710  O O   ? LEU A 1  91 ? -17.349   3.351   8.419 1.000 98.530 ? 91  LEU A O   1 
ATOM 711  C CG  ? LEU A 1  91 ? -14.862   3.277   4.578 1.000 98.530 ? 91  LEU A CG  1 
ATOM 712  C CD1 ? LEU A 1  91 ? -15.479   3.251   3.183 1.000 98.530 ? 91  LEU A CD1 1 
ATOM 713  C CD2 ? LEU A 1  91 ? -13.662   4.216   4.620 1.000 98.530 ? 91  LEU A CD2 1 
ATOM 714  N N   ? ASN A 1  92 ? -16.694   5.545   8.306 1.000 98.010 ? 92  ASN A N   1 
ATOM 715  C CA  ? ASN A 1  92 ? -17.784   6.045   9.137 1.000 98.010 ? 92  ASN A CA  1 
ATOM 716  C C   ? ASN A 1  92 ? -19.143   5.789   8.491 1.000 98.010 ? 92  ASN A C   1 
ATOM 717  C CB  ? ASN A 1  92 ? -17.603   7.538   9.420 1.000 98.010 ? 92  ASN A CB  1 
ATOM 718  O O   ? ASN A 1  92 ? -20.135   5.572   9.189 1.000 98.010 ? 92  ASN A O   1 
ATOM 719  C CG  ? ASN A 1  92 ? -18.523   8.040  10.514 1.000 98.010 ? 92  ASN A CG  1 
ATOM 720  N ND2 ? ASN A 1  92 ? -19.018   9.262  10.358 1.000 98.010 ? 92  ASN A ND2 1 
ATOM 721  O OD1 ? ASN A 1  92 ? -18.786   7.337  11.493 1.000 98.010 ? 92  ASN A OD1 1 
ATOM 722  N N   ? THR A 1  93 ? -19.269   5.864   7.193 1.000 98.150 ? 93  THR A N   1 
ATOM 723  C CA  ? THR A 1  93 ? -20.403   5.494   6.354 1.000 98.150 ? 93  THR A CA  1 
ATOM 724  C C   ? THR A 1  93 ? -19.951   4.616   5.190 1.000 98.150 ? 93  THR A C   1 
ATOM 725  C CB  ? THR A 1  93 ? -21.127   6.739   5.811 1.000 98.150 ? 93  THR A CB  1 
ATOM 726  O O   ? THR A 1  93 ? -18.859   4.805   4.651 1.000 98.150 ? 93  THR A O   1 
ATOM 727  C CG2 ? THR A 1  93 ? -21.676   7.596   6.947 1.000 98.150 ? 93  THR A CG2 1 
ATOM 728  O OG1 ? THR A 1  93 ? -20.206   7.521   5.040 1.000 98.150 ? 93  THR A OG1 1 
ATOM 729  N N   ? PRO A 1  94 ? -20.901   3.535   4.886 1.000 98.270 ? 94  PRO A N   1 
ATOM 730  C CA  ? PRO A 1  94 ? -20.509   2.679   3.765 1.000 98.270 ? 94  PRO A CA  1 
ATOM 731  C C   ? PRO A 1  94 ? -20.307   3.460   2.468 1.000 98.270 ? 94  PRO A C   1 
ATOM 732  C CB  ? PRO A 1  94 ? -21.682   1.703   3.638 1.000 98.270 ? 94  PRO A CB  1 
ATOM 733  O O   ? PRO A 1  94 ? -21.046   4.409   2.194 1.000 98.270 ? 94  PRO A O   1 
ATOM 734  C CG  ? PRO A 1  94 ? -22.303   1.675   4.997 1.000 98.270 ? 94  PRO A CG  1 
ATOM 735  C CD  ? PRO A 1  94 ? -22.173   3.040   5.610 1.000 98.270 ? 94  PRO A CD  1 
ATOM 736  N N   ? ALA A 1  95 ? -19.279   3.039   1.681 1.000 98.210 ? 95  ALA A N   1 
ATOM 737  C CA  ? ALA A 1  95 ? -19.072   3.591   0.345 1.000 98.210 ? 95  ALA A CA  1 
ATOM 738  C C   ? ALA A 1  95 ? -20.214   3.207  -0.591 1.000 98.210 ? 95  ALA A C   1 
ATOM 739  C CB  ? ALA A 1  95 ? -17.738   3.116  -0.226 1.000 98.210 ? 95  ALA A CB  1 
ATOM 740  O O   ? ALA A 1  95 ? -20.773   2.113  -0.482 1.000 98.210 ? 95  ALA A O   1 
ATOM 741  N N   ? THR A 1  96 ? -20.616   4.128  -1.444 1.000 97.850 ? 96  THR A N   1 
ATOM 742  C CA  ? THR A 1  96 ? -21.561   3.816  -2.510 1.000 97.850 ? 96  THR A CA  1 
ATOM 743  C C   ? THR A 1  96 ? -20.836   3.238  -3.722 1.000 97.850 ? 96  THR A C   1 
ATOM 744  C CB  ? THR A 1  96 ? -22.359   5.064  -2.933 1.000 97.850 ? 96  THR A CB  1 
ATOM 745  O O   ? THR A 1  96 ? -20.072   3.939  -4.389 1.000 97.850 ? 96  THR A O   1 
ATOM 746  C CG2 ? THR A 1  96 ? -23.413   4.714  -3.977 1.000 97.850 ? 96  THR A CG2 1 
ATOM 747  O OG1 ? THR A 1  96 ? -23.007   5.621  -1.783 1.000 97.850 ? 96  THR A OG1 1 
ATOM 748  N N   ? LEU A 1  97 ? -21.029   1.920  -3.923 1.000 97.370 ? 97  LEU A N   1 
ATOM 749  C CA  ? LEU A 1  97 ? -20.348   1.260  -5.031 1.000 97.370 ? 97  LEU A CA  1 
ATOM 750  C C   ? LEU A 1  97 ? -20.950   1.681  -6.368 1.000 97.370 ? 97  LEU A C   1 
ATOM 751  C CB  ? LEU A 1  97 ? -20.426  -0.261  -4.880 1.000 97.370 ? 97  LEU A CB  1 
ATOM 752  O O   ? LEU A 1  97 ? -22.172   1.792  -6.496 1.000 97.370 ? 97  LEU A O   1 
ATOM 753  C CG  ? LEU A 1  97 ? -19.871  -0.842  -3.578 1.000 97.370 ? 97  LEU A CG  1 
ATOM 754  C CD1 ? LEU A 1  97 ? -19.935  -2.366  -3.608 1.000 97.370 ? 97  LEU A CD1 1 
ATOM 755  C CD2 ? LEU A 1  97 ? -18.441  -0.366  -3.347 1.000 97.370 ? 97  LEU A CD2 1 
ATOM 756  N N   ? SER A 1  98 ? -20.056   1.917  -7.418 1.000 95.950 ? 98  SER A N   1 
ATOM 757  C CA  ? SER A 1  98 ? -20.352   2.352  -8.779 1.000 95.950 ? 98  SER A CA  1 
ATOM 758  C C   ? SER A 1  98 ? -19.263   1.910  -9.750 1.000 95.950 ? 98  SER A C   1 
ATOM 759  C CB  ? SER A 1  98 ? -20.510   3.872  -8.834 1.000 95.950 ? 98  SER A CB  1 
ATOM 760  O O   ? SER A 1  98 ? -18.375   1.136  -9.385 1.000 95.950 ? 98  SER A O   1 
ATOM 761  O OG  ? SER A 1  98 ? -19.263   4.515  -8.629 1.000 95.950 ? 98  SER A OG  1 
ATOM 762  N N   ? ALA A 1  99 ? -19.413   2.390 -11.003 1.000 94.350 ? 99  ALA A N   1 
ATOM 763  C CA  ? ALA A 1  99 ? -18.397   2.078 -12.004 1.000 94.350 ? 99  ALA A CA  1 
ATOM 764  C C   ? ALA A 1  99 ? -17.046   2.674 -11.619 1.000 94.350 ? 99  ALA A C   1 
ATOM 765  C CB  ? ALA A 1  99 ? -18.829   2.589 -13.377 1.000 94.350 ? 99  ALA A CB  1 
ATOM 766  O O   ? ALA A 1  99 ? -15.998   2.163 -12.020 1.000 94.350 ? 99  ALA A O   1 
ATOM 767  N N   ? ARG A 1 100 ? -16.981   3.678 -10.730 1.000 94.570 ? 100 ARG A N   1 
ATOM 768  C CA  ? ARG A 1 100 ? -15.779   4.434 -10.393 1.000 94.570 ? 100 ARG A CA  1 
ATOM 769  C C   ? ARG A 1 100 ? -15.325   4.134  -8.968 1.000 94.570 ? 100 ARG A C   1 
ATOM 770  C CB  ? ARG A 1 100 ? -16.022   5.935 -10.560 1.000 94.570 ? 100 ARG A CB  1 
ATOM 771  O O   ? ARG A 1 100 ? -14.204   4.473  -8.584 1.000 94.570 ? 100 ARG A O   1 
ATOM 772  C CG  ? ARG A 1 100 ? -16.249   6.365 -12.001 1.000 94.570 ? 100 ARG A CG  1 
ATOM 773  C CD  ? ARG A 1 100 ? -16.527   7.858 -12.106 1.000 94.570 ? 100 ARG A CD  1 
ATOM 774  N NE  ? ARG A 1 100 ? -16.829   8.255 -13.479 1.000 94.570 ? 100 ARG A NE  1 
ATOM 775  N NH1 ? ARG A 1 100 ? -18.893   9.165 -12.981 1.000 94.570 ? 100 ARG A NH1 1 
ATOM 776  N NH2 ? ARG A 1 100 ? -18.118   9.182 -15.138 1.000 94.570 ? 100 ARG A NH2 1 
ATOM 777  C CZ  ? ARG A 1 100 ? -17.946   8.866 -13.863 1.000 94.570 ? 100 ARG A CZ  1 
ATOM 778  N N   ? VAL A 1 101 ? -16.174   3.475  -8.160 1.000 97.630 ? 101 VAL A N   1 
ATOM 779  C CA  ? VAL A 1 101 ? -15.861   3.018  -6.810 1.000 97.630 ? 101 VAL A CA  1 
ATOM 780  C C   ? VAL A 1 101 ? -16.274   1.557  -6.650 1.000 97.630 ? 101 VAL A C   1 
ATOM 781  C CB  ? VAL A 1 101 ? -16.559   3.889  -5.740 1.000 97.630 ? 101 VAL A CB  1 
ATOM 782  O O   ? VAL A 1 101 ? -17.466   1.241  -6.622 1.000 97.630 ? 101 VAL A O   1 
ATOM 783  C CG1 ? VAL A 1 101 ? -16.202   3.407  -4.335 1.000 97.630 ? 101 VAL A CG1 1 
ATOM 784  C CG2 ? VAL A 1 101 ? -16.178   5.358  -5.918 1.000 97.630 ? 101 VAL A CG2 1 
ATOM 785  N N   ? SER A 1 102 ? -15.191   0.688  -6.605 1.000 97.580 ? 102 SER A N   1 
ATOM 786  C CA  ? SER A 1 102 ? -15.468  -0.734  -6.434 1.000 97.580 ? 102 SER A CA  1 
ATOM 787  C C   ? SER A 1 102 ? -14.428  -1.396  -5.536 1.000 97.580 ? 102 SER A C   1 
ATOM 788  C CB  ? SER A 1 102 ? -15.505  -1.440  -7.791 1.000 97.580 ? 102 SER A CB  1 
ATOM 789  O O   ? SER A 1 102 ? -13.308  -0.899  -5.403 1.000 97.580 ? 102 SER A O   1 
ATOM 790  O OG  ? SER A 1 102 ? -14.230  -1.411  -8.408 1.000 97.580 ? 102 SER A OG  1 
ATOM 791  N N   ? ALA A 1 103 ? -14.936  -2.518  -4.902 1.000 98.240 ? 103 ALA A N   1 
ATOM 792  C CA  ? ALA A 1 103 ? -14.045  -3.283  -4.033 1.000 98.240 ? 103 ALA A CA  1 
ATOM 793  C C   ? ALA A 1 103 ? -13.199  -4.263  -4.841 1.000 98.240 ? 103 ALA A C   1 
ATOM 794  C CB  ? ALA A 1 103 ? -14.848  -4.028  -2.970 1.000 98.240 ? 103 ALA A CB  1 
ATOM 795  O O   ? ALA A 1 103 ? -13.657  -4.802  -5.851 1.000 98.240 ? 103 ALA A O   1 
ATOM 796  N N   ? ILE A 1 104 ? -11.902  -4.466  -4.348 1.000 98.470 ? 104 ILE A N   1 
ATOM 797  C CA  ? ILE A 1 104 ? -11.032  -5.485  -4.926 1.000 98.470 ? 104 ILE A CA  1 
ATOM 798  C C   ? ILE A 1 104 ? -11.096  -6.757  -4.083 1.000 98.470 ? 104 ILE A C   1 
ATOM 799  C CB  ? ILE A 1 104 ?  -9.573  -4.987  -5.035 1.000 98.470 ? 104 ILE A CB  1 
ATOM 800  O O   ? ILE A 1 104 ? -11.232  -6.692  -2.859 1.000 98.470 ? 104 ILE A O   1 
ATOM 801  C CG1 ? ILE A 1 104 ?  -8.719  -6.000  -5.806 1.000 98.470 ? 104 ILE A CG1 1 
ATOM 802  C CG2 ? ILE A 1 104 ?  -8.988  -4.722  -3.645 1.000 98.470 ? 104 ILE A CG2 1 
ATOM 803  C CD1 ? ILE A 1 104 ?  -8.995  -6.029  -7.303 1.000 98.470 ? 104 ILE A CD1 1 
ATOM 804  N N   ? SER A 1 105 ? -11.027  -7.902  -4.730 1.000 98.040 ? 105 SER A N   1 
ATOM 805  C CA  ? SER A 1 105 ? -11.131  -9.183  -4.039 1.000 98.040 ? 105 SER A CA  1 
ATOM 806  C C   ? SER A 1 105 ?  -9.847  -9.508  -3.283 1.000 98.040 ? 105 SER A C   1 
ATOM 807  C CB  ? SER A 1 105 ? -11.446 -10.303  -5.031 1.000 98.040 ? 105 SER A CB  1 
ATOM 808  O O   ? SER A 1 105 ?  -8.749  -9.217  -3.760 1.000 98.040 ? 105 SER A O   1 
ATOM 809  O OG  ? SER A 1 105 ? -12.705 -10.092  -5.646 1.000 98.040 ? 105 SER A OG  1 
ATOM 810  N N   ? LEU A 1 106 ? -10.036 -10.152  -2.106 1.000 98.410 ? 106 LEU A N   1 
ATOM 811  C CA  ? LEU A 1 106 ?  -8.900 -10.723  -1.391 1.000 98.410 ? 106 LEU A CA  1 
ATOM 812  C C   ? LEU A 1 106 ?  -8.448 -12.026  -2.041 1.000 98.410 ? 106 LEU A C   1 
ATOM 813  C CB  ? LEU A 1 106 ?  -9.259 -10.968   0.077 1.000 98.410 ? 106 LEU A CB  1 
ATOM 814  O O   ? LEU A 1 106 ?  -9.273 -12.797  -2.536 1.000 98.410 ? 106 LEU A O   1 
ATOM 815  C CG  ? LEU A 1 106 ?  -9.533  -9.725   0.925 1.000 98.410 ? 106 LEU A CG  1 
ATOM 816  C CD1 ? LEU A 1 106 ? -10.068 -10.126   2.295 1.000 98.410 ? 106 LEU A CD1 1 
ATOM 817  C CD2 ? LEU A 1 106 ?  -8.269  -8.883   1.064 1.000 98.410 ? 106 LEU A CD2 1 
ATOM 818  N N   ? PRO A 1 107 ?  -7.132 -12.221  -2.057 1.000 97.920 ? 107 PRO A N   1 
ATOM 819  C CA  ? PRO A 1 107 ?  -6.633 -13.433  -2.711 1.000 97.920 ? 107 PRO A CA  1 
ATOM 820  C C   ? PRO A 1 107 ?  -6.953 -14.702  -1.925 1.000 97.920 ? 107 PRO A C   1 
ATOM 821  C CB  ? PRO A 1 107 ?  -5.122 -13.200  -2.780 1.000 97.920 ? 107 PRO A CB  1 
ATOM 822  O O   ? PRO A 1 107 ?  -6.941 -14.688  -0.692 1.000 97.920 ? 107 PRO A O   1 
ATOM 823  C CG  ? PRO A 1 107 ?  -4.815 -12.330  -1.604 1.000 97.920 ? 107 PRO A CG  1 
ATOM 824  C CD  ? PRO A 1 107 ?  -5.964 -11.385  -1.398 1.000 97.920 ? 107 PRO A CD  1 
ATOM 825  N N   ? ARG A 1 108 ?  -7.235 -15.793  -2.608 1.000 96.540 ? 108 ARG A N   1 
ATOM 826  C CA  ? ARG A 1 108 ?  -7.457 -17.101  -1.999 1.000 96.540 ? 108 ARG A CA  1 
ATOM 827  C C   ? ARG A 1 108 ?  -6.136 -17.821  -1.753 1.000 96.540 ? 108 ARG A C   1 
ATOM 828  C CB  ? ARG A 1 108 ?  -8.365 -17.959  -2.883 1.000 96.540 ? 108 ARG A CB  1 
ATOM 829  O O   ? ARG A 1 108 ?  -6.041 -18.668  -0.862 1.000 96.540 ? 108 ARG A O   1 
ATOM 830  C CG  ? ARG A 1 108 ?  -9.796 -17.452  -2.971 1.000 96.540 ? 108 ARG A CG  1 
ATOM 831  C CD  ? ARG A 1 108 ? -10.682 -18.400  -3.768 1.000 96.540 ? 108 ARG A CD  1 
ATOM 832  N NE  ? ARG A 1 108 ? -10.497 -18.228  -5.206 1.000 96.540 ? 108 ARG A NE  1 
ATOM 833  N NH1 ? ARG A 1 108 ? -11.740 -20.084  -5.796 1.000 96.540 ? 108 ARG A NH1 1 
ATOM 834  N NH2 ? ARG A 1 108 ? -10.774 -18.783  -7.418 1.000 96.540 ? 108 ARG A NH2 1 
ATOM 835  C CZ  ? ARG A 1 108 ? -11.004 -19.032  -6.137 1.000 96.540 ? 108 ARG A CZ  1 
ATOM 836  N N   ? SER A 1 109 ?  -5.146 -17.488  -2.606 1.000 97.490 ? 109 SER A N   1 
ATOM 837  C CA  ? SER A 1 109 ?  -3.779 -17.985  -2.489 1.000 97.490 ? 109 SER A CA  1 
ATOM 838  C C   ? SER A 1 109 ?  -2.770 -16.946  -2.968 1.000 97.490 ? 109 SER A C   1 
ATOM 839  C CB  ? SER A 1 109 ?  -3.609 -19.278  -3.287 1.000 97.490 ? 109 SER A CB  1 
ATOM 840  O O   ? SER A 1 109 ?  -3.138 -15.981  -3.641 1.000 97.490 ? 109 SER A O   1 
ATOM 841  O OG  ? SER A 1 109 ?  -3.849 -19.054  -4.666 1.000 97.490 ? 109 SER A OG  1 
ATOM 842  N N   ? CYS A 1 110 ?  -1.476 -17.279  -2.555 1.000 97.870 ? 110 CYS A N   1 
ATOM 843  C CA  ? CYS A 1 110 ?  -0.423 -16.364  -2.982 1.000 97.870 ? 110 CYS A CA  1 
ATOM 844  C C   ? CYS A 1 110 ?  -0.119 -16.537  -4.466 1.000 97.870 ? 110 CYS A C   1 
ATOM 845  C CB  ? CYS A 1 110 ?   0.847 -16.588  -2.163 1.000 97.870 ? 110 CYS A CB  1 
ATOM 846  O O   ? CYS A 1 110 ?  -0.082 -17.661  -4.969 1.000 97.870 ? 110 CYS A O   1 
ATOM 847  S SG  ? CYS A 1 110 ?   0.643 -16.258  -0.399 1.000 97.870 ? 110 CYS A SG  1 
ATOM 848  N N   ? ALA A 1 111 ?   0.140 -15.401  -5.165 1.000 97.540 ? 111 ALA A N   1 
ATOM 849  C CA  ? ALA A 1 111 ?   0.574 -15.439  -6.559 1.000 97.540 ? 111 ALA A CA  1 
ATOM 850  C C   ? ALA A 1 111 ?   1.999 -15.971  -6.676 1.000 97.540 ? 111 ALA A C   1 
ATOM 851  C CB  ? ALA A 1 111 ?   0.474 -14.051  -7.186 1.000 97.540 ? 111 ALA A CB  1 
ATOM 852  O O   ? ALA A 1 111 ?   2.820 -15.766  -5.778 1.000 97.540 ? 111 ALA A O   1 
ATOM 853  N N   ? ALA A 1 112 ?   2.308 -16.635  -7.756 1.000 96.960 ? 112 ALA A N   1 
ATOM 854  C CA  ? ALA A 1 112 ?   3.627 -17.223  -7.976 1.000 96.960 ? 112 ALA A CA  1 
ATOM 855  C C   ? ALA A 1 112 ?   4.611 -16.182  -8.502 1.000 96.960 ? 112 ALA A C   1 
ATOM 856  C CB  ? ALA A 1 112 ?   3.530 -18.398  -8.946 1.000 96.960 ? 112 ALA A CB  1 
ATOM 857  O O   ? ALA A 1 112 ?   4.204 -15.168  -9.074 1.000 96.960 ? 112 ALA A O   1 
ATOM 858  N N   ? ALA A 1 113 ?   5.932 -16.481  -8.296 1.000 97.640 ? 113 ALA A N   1 
ATOM 859  C CA  ? ALA A 1 113 ?   6.979 -15.670  -8.913 1.000 97.640 ? 113 ALA A CA  1 
ATOM 860  C C   ? ALA A 1 113 ?   6.767 -15.556 -10.420 1.000 97.640 ? 113 ALA A C   1 
ATOM 861  C CB  ? ALA A 1 113 ?   8.355 -16.260  -8.615 1.000 97.640 ? 113 ALA A CB  1 
ATOM 862  O O   ? ALA A 1 113 ?   6.340 -16.514 -11.067 1.000 97.640 ? 113 ALA A O   1 
ATOM 863  N N   ? GLY A 1 114 ?   6.993 -14.350 -10.947 1.000 97.590 ? 114 GLY A N   1 
ATOM 864  C CA  ? GLY A 1 114 ?   6.841 -14.110 -12.373 1.000 97.590 ? 114 GLY A CA  1 
ATOM 865  C C   ? GLY A 1 114 ?   5.479 -13.555 -12.744 1.000 97.590 ? 114 GLY A C   1 
ATOM 866  O O   ? GLY A 1 114 ?   5.273 -13.105 -13.873 1.000 97.590 ? 114 GLY A O   1 
ATOM 867  N N   ? THR A 1 115 ?   4.494 -13.737 -11.829 1.000 98.160 ? 115 THR A N   1 
ATOM 868  C CA  ? THR A 1 115 ?   3.169 -13.174 -12.063 1.000 98.160 ? 115 THR A CA  1 
ATOM 869  C C   ? THR A 1 115 ?   3.248 -11.661 -12.246 1.000 98.160 ? 115 THR A C   1 
ATOM 870  C CB  ? THR A 1 115 ?   2.210 -13.504 -10.904 1.000 98.160 ? 115 THR A CB  1 
ATOM 871  O O   ? THR A 1 115 ?   3.863 -10.964 -11.436 1.000 98.160 ? 115 THR A O   1 
ATOM 872  C CG2 ? THR A 1 115 ?   0.811 -12.960 -11.175 1.000 98.160 ? 115 THR A CG2 1 
ATOM 873  O OG1 ? THR A 1 115 ?   2.134 -14.926 -10.744 1.000 98.160 ? 115 THR A OG1 1 
ATOM 874  N N   ? GLN A 1 116 ?   2.558 -11.154 -13.304 1.000 97.510 ? 116 GLN A N   1 
ATOM 875  C CA  ? GLN A 1 116 ?   2.515  -9.717 -13.556 1.000 97.510 ? 116 GLN A CA  1 
ATOM 876  C C   ? GLN A 1 116 ?   1.461  -9.037 -12.686 1.000 97.510 ? 116 GLN A C   1 
ATOM 877  C CB  ? GLN A 1 116 ?   2.237  -9.438 -15.033 1.000 97.510 ? 116 GLN A CB  1 
ATOM 878  O O   ? GLN A 1 116 ?   0.303  -9.457 -12.664 1.000 97.510 ? 116 GLN A O   1 
ATOM 879  C CG  ? GLN A 1 116 ?   3.375  -9.843 -15.961 1.000 97.510 ? 116 GLN A CG  1 
ATOM 880  C CD  ? GLN A 1 116 ?   4.676  -9.133 -15.638 1.000 97.510 ? 116 GLN A CD  1 
ATOM 881  N NE2 ? GLN A 1 116 ?   5.718  -9.905 -15.351 1.000 97.510 ? 116 GLN A NE2 1 
ATOM 882  O OE1 ? GLN A 1 116 ?   4.744  -7.899 -15.647 1.000 97.510 ? 116 GLN A OE1 1 
ATOM 883  N N   ? CYS A 1 117 ?   1.885  -7.961 -12.095 1.000 98.010 ? 117 CYS A N   1 
ATOM 884  C CA  ? CYS A 1 117 ?   0.998  -7.277 -11.161 1.000 98.010 ? 117 CYS A CA  1 
ATOM 885  C C   ? CYS A 1 117 ?   0.915  -5.789 -11.478 1.000 98.010 ? 117 CYS A C   1 
ATOM 886  C CB  ? CYS A 1 117 ?   1.477  -7.476  -9.723 1.000 98.010 ? 117 CYS A CB  1 
ATOM 887  O O   ? CYS A 1 117 ?   1.879  -5.199 -11.967 1.000 98.010 ? 117 CYS A O   1 
ATOM 888  S SG  ? CYS A 1 117 ?   1.590  -9.209  -9.227 1.000 98.010 ? 117 CYS A SG  1 
ATOM 889  N N   ? LEU A 1 118 ?  -0.237  -5.269 -11.192 1.000 97.470 ? 118 LEU A N   1 
ATOM 890  C CA  ? LEU A 1 118 ?  -0.447  -3.833 -11.343 1.000 97.470 ? 118 LEU A CA  1 
ATOM 891  C C   ? LEU A 1 118 ?  -0.290  -3.117 -10.006 1.000 97.470 ? 118 LEU A C   1 
ATOM 892  C CB  ? LEU A 1 118 ?  -1.835  -3.553 -11.925 1.000 97.470 ? 118 LEU A CB  1 
ATOM 893  O O   ? LEU A 1 118 ?  -0.943  -3.476  -9.024 1.000 97.470 ? 118 LEU A O   1 
ATOM 894  C CG  ? LEU A 1 118 ?  -2.169  -2.088 -12.208 1.000 97.470 ? 118 LEU A CG  1 
ATOM 895  C CD1 ? LEU A 1 118 ?  -1.422  -1.604 -13.447 1.000 97.470 ? 118 LEU A CD1 1 
ATOM 896  C CD2 ? LEU A 1 118 ?  -3.673  -1.904 -12.379 1.000 97.470 ? 118 LEU A CD2 1 
ATOM 897  N N   ? ILE A 1 119 ?   0.598  -2.073 -10.033 1.000 96.720 ? 119 ILE A N   1 
ATOM 898  C CA  ? ILE A 1 119 ?   0.787  -1.172  -8.902 1.000 96.720 ? 119 ILE A CA  1 
ATOM 899  C C   ? ILE A 1 119 ?   0.195   0.197  -9.227 1.000 96.720 ? 119 ILE A C   1 
ATOM 900  C CB  ? ILE A 1 119 ?   2.281  -1.035  -8.532 1.000 96.720 ? 119 ILE A CB  1 
ATOM 901  O O   ? ILE A 1 119 ?   0.417   0.734 -10.315 1.000 96.720 ? 119 ILE A O   1 
ATOM 902  C CG1 ? ILE A 1 119 ?   2.903  -2.417  -8.302 1.000 96.720 ? 119 ILE A CG1 1 
ATOM 903  C CG2 ? ILE A 1 119 ?   2.453  -0.145  -7.298 1.000 96.720 ? 119 ILE A CG2 1 
ATOM 904  C CD1 ? ILE A 1 119 ?   4.421  -2.440  -8.415 1.000 96.720 ? 119 ILE A CD1 1 
ATOM 905  N N   ? SER A 1 120 ?  -0.559   0.750  -8.308 1.000 96.110 ? 120 SER A N   1 
ATOM 906  C CA  ? SER A 1 120 ?  -1.171   2.045  -8.587 1.000 96.110 ? 120 SER A CA  1 
ATOM 907  C C   ? SER A 1 120 ?  -1.068   2.977  -7.384 1.000 96.110 ? 120 SER A C   1 
ATOM 908  C CB  ? SER A 1 120 ?  -2.638   1.871  -8.984 1.000 96.110 ? 120 SER A CB  1 
ATOM 909  O O   ? SER A 1 120 ?  -1.012   2.519  -6.241 1.000 96.110 ? 120 SER A O   1 
ATOM 910  O OG  ? SER A 1 120 ?  -3.366   1.233  -7.949 1.000 96.110 ? 120 SER A OG  1 
ATOM 911  N N   ? GLY A 1 121 ?  -0.974   4.304  -7.678 1.000 94.870 ? 121 GLY A N   1 
ATOM 912  C CA  ? GLY A 1 121 ?  -0.909   5.281  -6.603 1.000 94.870 ? 121 GLY A CA  1 
ATOM 913  C C   ? GLY A 1 121 ?  -0.599   6.684  -7.090 1.000 94.870 ? 121 GLY A C   1 
ATOM 914  O O   ? GLY A 1 121 ?  -0.497   6.920  -8.295 1.000 94.870 ? 121 GLY A O   1 
ATOM 915  N N   ? TRP A 1 122 ?  -0.577   7.670  -6.149 1.000 92.660 ? 122 TRP A N   1 
ATOM 916  C CA  ? TRP A 1 122 ?  -0.314   9.076  -6.435 1.000 92.660 ? 122 TRP A CA  1 
ATOM 917  C C   ? TRP A 1 122 ?   0.998   9.525  -5.800 1.000 92.660 ? 122 TRP A C   1 
ATOM 918  C CB  ? TRP A 1 122 ?  -1.464   9.952  -5.933 1.000 92.660 ? 122 TRP A CB  1 
ATOM 919  O O   ? TRP A 1 122 ?   1.165  10.701  -5.471 1.000 92.660 ? 122 TRP A O   1 
ATOM 920  C CG  ? TRP A 1 122 ?  -2.743   9.775  -6.696 1.000 92.660 ? 122 TRP A CG  1 
ATOM 921  C CD1 ? TRP A 1 122 ?  -3.116  10.424  -7.840 1.000 92.660 ? 122 TRP A CD1 1 
ATOM 922  C CD2 ? TRP A 1 122 ?  -3.819   8.892  -6.365 1.000 92.660 ? 122 TRP A CD2 1 
ATOM 923  C CE2 ? TRP A 1 122 ?  -4.814   9.058  -7.354 1.000 92.660 ? 122 TRP A CE2 1 
ATOM 924  C CE3 ? TRP A 1 122 ?  -4.039   7.976  -5.328 1.000 92.660 ? 122 TRP A CE3 1 
ATOM 925  N NE1 ? TRP A 1 122 ?  -4.361   9.997  -8.241 1.000 92.660 ? 122 TRP A NE1 1 
ATOM 926  C CH2 ? TRP A 1 122 ?  -6.202   7.450  -6.310 1.000 92.660 ? 122 TRP A CH2 1 
ATOM 927  C CZ2 ? TRP A 1 122 ?  -6.012   8.340  -7.336 1.000 92.660 ? 122 TRP A CZ2 1 
ATOM 928  C CZ3 ? TRP A 1 122 ?  -5.232   7.262  -5.312 1.000 92.660 ? 122 TRP A CZ3 1 
ATOM 929  N N   ? GLY A 1 123 ?   1.857   8.584  -5.505 1.000 81.750 ? 123 GLY A N   1 
ATOM 930  C CA  ? GLY A 1 123 ?   3.141   8.889  -4.893 1.000 81.750 ? 123 GLY A CA  1 
ATOM 931  C C   ? GLY A 1 123 ?   4.135   9.498  -5.864 1.000 81.750 ? 123 GLY A C   1 
ATOM 932  O O   ? GLY A 1 123 ?   3.794   9.778  -7.015 1.000 81.750 ? 123 GLY A O   1 
ATOM 933  N N   ? ASN A 1 124 ?   5.379   9.824  -5.404 1.000 78.410 ? 124 ASN A N   1 
ATOM 934  C CA  ? ASN A 1 124 ?   6.478  10.439  -6.141 1.000 78.410 ? 124 ASN A CA  1 
ATOM 935  C C   ? ASN A 1 124 ?   6.856   9.620  -7.371 1.000 78.410 ? 124 ASN A C   1 
ATOM 936  C CB  ? ASN A 1 124 ?   7.695  10.626  -5.232 1.000 78.410 ? 124 ASN A CB  1 
ATOM 937  O O   ? ASN A 1 124 ?   7.078   8.412  -7.274 1.000 78.410 ? 124 ASN A O   1 
ATOM 938  C CG  ? ASN A 1 124 ?   8.757  11.511  -5.853 1.000 78.410 ? 124 ASN A CG  1 
ATOM 939  N ND2 ? ASN A 1 124 ?   9.858  11.709  -5.137 1.000 78.410 ? 124 ASN A ND2 1 
ATOM 940  O OD1 ? ASN A 1 124 ?   8.590  12.014  -6.968 1.000 78.410 ? 124 ASN A OD1 1 
ATOM 941  N N   ? THR A 1 125 ?   7.081  10.292  -8.602 1.000 80.010 ? 125 THR A N   1 
ATOM 942  C CA  ? THR A 1 125 ?   7.337   9.581  -9.850 1.000 80.010 ? 125 THR A CA  1 
ATOM 943  C C   ? THR A 1 125 ?   8.802   9.714 -10.257 1.000 80.010 ? 125 THR A C   1 
ATOM 944  C CB  ? THR A 1 125 ?   6.438  10.104 -10.985 1.000 80.010 ? 125 THR A CB  1 
ATOM 945  O O   ? THR A 1 125 ?   9.197   9.258 -11.332 1.000 80.010 ? 125 THR A O   1 
ATOM 946  C CG2 ? THR A 1 125 ?   4.966   9.837 -10.688 1.000 80.010 ? 125 THR A CG2 1 
ATOM 947  O OG1 ? THR A 1 125 ?   6.635  11.515 -11.133 1.000 80.010 ? 125 THR A OG1 1 
ATOM 948  N N   ? MET A 1 126 ?   9.617  10.344  -9.521 1.000 74.410 ? 126 MET A N   1 
ATOM 949  C CA  ? MET A 1 126 ?  11.028  10.519  -9.854 1.000 74.410 ? 126 MET A CA  1 
ATOM 950  C C   ? MET A 1 126 ?  11.914   9.720  -8.905 1.000 74.410 ? 126 MET A C   1 
ATOM 951  C CB  ? MET A 1 126 ?  11.412  11.999  -9.806 1.000 74.410 ? 126 MET A CB  1 
ATOM 952  O O   ? MET A 1 126 ?  11.585   9.560  -7.728 1.000 74.410 ? 126 MET A O   1 
ATOM 953  C CG  ? MET A 1 126 ?  10.787  12.831 -10.914 1.000 74.410 ? 126 MET A CG  1 
ATOM 954  S SD  ? MET A 1 126 ?  11.436  14.547 -10.957 1.000 74.410 ? 126 MET A SD  1 
ATOM 955  C CE  ? MET A 1 126 ?  10.851  15.150  -9.348 1.000 74.410 ? 126 MET A CE  1 
ATOM 956  N N   ? SER A 1 127 ?  12.982   9.102  -9.536 1.000 69.050 ? 127 SER A N   1 
ATOM 957  C CA  ? SER A 1 127 ?  13.973   8.339  -8.784 1.000 69.050 ? 127 SER A CA  1 
ATOM 958  C C   ? SER A 1 127 ?  14.822   9.251  -7.904 1.000 69.050 ? 127 SER A C   1 
ATOM 959  C CB  ? SER A 1 127 ?  14.874   7.548  -9.732 1.000 69.050 ? 127 SER A CB  1 
ATOM 960  O O   ? SER A 1 127 ?  15.306   8.831  -6.851 1.000 69.050 ? 127 SER A O   1 
ATOM 961  O OG  ? SER A 1 127 ?  15.530   8.414 -10.642 1.000 69.050 ? 127 SER A OG  1 
ATOM 962  N N   ? ASN A 1 128 ?  14.992  10.542  -8.270 1.000 72.230 ? 128 ASN A N   1 
ATOM 963  C CA  ? ASN A 1 128 ?  15.629  11.657  -7.578 1.000 72.230 ? 128 ASN A CA  1 
ATOM 964  C C   ? ASN A 1 128 ?  14.800  12.934  -7.691 1.000 72.230 ? 128 ASN A C   1 
ATOM 965  C CB  ? ASN A 1 128 ?  17.040  11.891  -8.121 1.000 72.230 ? 128 ASN A CB  1 
ATOM 966  O O   ? ASN A 1 128 ?  14.086  13.130  -8.676 1.000 72.230 ? 128 ASN A O   1 
ATOM 967  C CG  ? ASN A 1 128 ?  17.043  12.301  -9.581 1.000 72.230 ? 128 ASN A CG  1 
ATOM 968  N ND2 ? ASN A 1 128 ?  18.232  12.435 -10.156 1.000 72.230 ? 128 ASN A ND2 1 
ATOM 969  O OD1 ? ASN A 1 128 ?  15.986  12.496 -10.186 1.000 72.230 ? 128 ASN A OD1 1 
ATOM 970  N N   ? GLY A 1 129 ?  14.514  13.705  -6.511 1.000 74.090 ? 129 GLY A N   1 
ATOM 971  C CA  ? GLY A 1 129 ?  13.685  14.900  -6.516 1.000 74.090 ? 129 GLY A CA  1 
ATOM 972  C C   ? GLY A 1 129 ?  12.276  14.651  -6.011 1.000 74.090 ? 129 GLY A C   1 
ATOM 973  O O   ? GLY A 1 129 ?  12.024  13.661  -5.322 1.000 74.090 ? 129 GLY A O   1 
ATOM 974  N N   ? TYR A 1 130 ?  11.374  15.784  -6.307 1.000 75.660 ? 130 TYR A N   1 
ATOM 975  C CA  ? TYR A 1 130 ?   9.987  15.703  -5.862 1.000 75.660 ? 130 TYR A CA  1 
ATOM 976  C C   ? TYR A 1 130 ?   9.027  15.931  -7.024 1.000 75.660 ? 130 TYR A C   1 
ATOM 977  C CB  ? TYR A 1 130 ?   9.718  16.726  -4.754 1.000 75.660 ? 130 TYR A CB  1 
ATOM 978  O O   ? TYR A 1 130 ?   9.075  16.974  -7.681 1.000 75.660 ? 130 TYR A O   1 
ATOM 979  C CG  ? TYR A 1 130 ?  10.646  16.597  -3.570 1.000 75.660 ? 130 TYR A CG  1 
ATOM 980  C CD1 ? TYR A 1 130 ?  10.398  15.665  -2.565 1.000 75.660 ? 130 TYR A CD1 1 
ATOM 981  C CD2 ? TYR A 1 130 ?  11.770  17.406  -3.454 1.000 75.660 ? 130 TYR A CD2 1 
ATOM 982  C CE1 ? TYR A 1 130 ?  11.249  15.544  -1.471 1.000 75.660 ? 130 TYR A CE1 1 
ATOM 983  C CE2 ? TYR A 1 130 ?  12.628  17.294  -2.365 1.000 75.660 ? 130 TYR A CE2 1 
ATOM 984  O OH  ? TYR A 1 130 ?  13.206  16.245  -0.300 1.000 75.660 ? 130 TYR A OH  1 
ATOM 985  C CZ  ? TYR A 1 130 ?  12.360  16.361  -1.381 1.000 75.660 ? 130 TYR A CZ  1 
ATOM 986  N N   ? ASN A 1 131 ?   8.354  14.826  -7.557 1.000 80.350 ? 131 ASN A N   1 
ATOM 987  C CA  ? ASN A 1 131 ?   7.266  14.940  -8.521 1.000 80.350 ? 131 ASN A CA  1 
ATOM 988  C C   ? ASN A 1 131 ?   6.043  14.137  -8.085 1.000 80.350 ? 131 ASN A C   1 
ATOM 989  C CB  ? ASN A 1 131 ?   7.728  14.489  -9.909 1.000 80.350 ? 131 ASN A CB  1 
ATOM 990  O O   ? ASN A 1 131 ?   5.985  12.924  -8.292 1.000 80.350 ? 131 ASN A O   1 
ATOM 991  C CG  ? ASN A 1 131 ?   6.739  14.850 -11.000 1.000 80.350 ? 131 ASN A CG  1 
ATOM 992  N ND2 ? ASN A 1 131 ?   6.926  14.277 -12.183 1.000 80.350 ? 131 ASN A ND2 1 
ATOM 993  O OD1 ? ASN A 1 131 ?   5.815  15.638 -10.781 1.000 80.350 ? 131 ASN A OD1 1 
ATOM 994  N N   ? TYR A 1 132 ?   5.060  14.826  -7.472 1.000 83.970 ? 132 TYR A N   1 
ATOM 995  C CA  ? TYR A 1 132 ?   3.809  14.231  -7.015 1.000 83.970 ? 132 TYR A CA  1 
ATOM 996  C C   ? TYR A 1 132 ?   2.690  14.475  -8.020 1.000 83.970 ? 132 TYR A C   1 
ATOM 997  C CB  ? TYR A 1 132 ?   3.414  14.793  -5.646 1.000 83.970 ? 132 TYR A CB  1 
ATOM 998  O O   ? TYR A 1 132 ?   2.114  15.565  -8.064 1.000 83.970 ? 132 TYR A O   1 
ATOM 999  C CG  ? TYR A 1 132 ?   4.362  14.409  -4.536 1.000 83.970 ? 132 TYR A CG  1 
ATOM 1000 C CD1 ? TYR A 1 132 ?   4.245  13.182  -3.886 1.000 83.970 ? 132 TYR A CD1 1 
ATOM 1001 C CD2 ? TYR A 1 132 ?   5.375  15.272  -4.133 1.000 83.970 ? 132 TYR A CD2 1 
ATOM 1002 C CE1 ? TYR A 1 132 ?   5.114  12.825  -2.861 1.000 83.970 ? 132 TYR A CE1 1 
ATOM 1003 C CE2 ? TYR A 1 132 ?   6.251  14.925  -3.109 1.000 83.970 ? 132 TYR A CE2 1 
ATOM 1004 O OH  ? TYR A 1 132 ?   6.977  13.353  -1.466 1.000 83.970 ? 132 TYR A OH  1 
ATOM 1005 C CZ  ? TYR A 1 132 ?   6.113  13.702  -2.481 1.000 83.970 ? 132 TYR A CZ  1 
ATOM 1006 N N   ? PRO A 1 133 ?   2.492  13.442  -8.908 1.000 87.020 ? 133 PRO A N   1 
ATOM 1007 C CA  ? PRO A 1 133 ?   1.494  13.628  -9.965 1.000 87.020 ? 133 PRO A CA  1 
ATOM 1008 C C   ? PRO A 1 133 ?   0.084  13.828  -9.415 1.000 87.020 ? 133 PRO A C   1 
ATOM 1009 C CB  ? PRO A 1 133 ?   1.587  12.329 -10.770 1.000 87.020 ? 133 PRO A CB  1 
ATOM 1010 O O   ? PRO A 1 133 ?  -0.253  13.291  -8.357 1.000 87.020 ? 133 PRO A O   1 
ATOM 1011 C CG  ? PRO A 1 133 ?   1.995  11.291  -9.775 1.000 87.020 ? 133 PRO A CG  1 
ATOM 1012 C CD  ? PRO A 1 133 ?   2.939  11.920  -8.790 1.000 87.020 ? 133 PRO A CD  1 
ATOM 1013 N N   ? GLU A 1 134 ?  -0.647  14.649 -10.090 1.000 90.450 ? 134 GLU A N   1 
ATOM 1014 C CA  ? GLU A 1 134 ?  -2.056  14.801  -9.737 1.000 90.450 ? 134 GLU A CA  1 
ATOM 1015 C C   ? GLU A 1 134 ?  -2.886  13.635 -10.265 1.000 90.450 ? 134 GLU A C   1 
ATOM 1016 C CB  ? GLU A 1 134 ?  -2.605  16.124 -10.276 1.000 90.450 ? 134 GLU A CB  1 
ATOM 1017 O O   ? GLU A 1 134 ?  -3.911  13.281  -9.680 1.000 90.450 ? 134 GLU A O   1 
ATOM 1018 C CG  ? GLU A 1 134 ?  -1.935  17.355  -9.683 1.000 90.450 ? 134 GLU A CG  1 
ATOM 1019 C CD  ? GLU A 1 134 ?  -0.665  17.758 -10.416 1.000 90.450 ? 134 GLU A CD  1 
ATOM 1020 O OE1 ? GLU A 1 134 ?   0.039  18.681  -9.948 1.000 90.450 ? 134 GLU A OE1 1 
ATOM 1021 O OE2 ? GLU A 1 134 ?  -0.373  17.146 -11.468 1.000 90.450 ? 134 GLU A OE2 1 
ATOM 1022 N N   ? LEU A 1 135 ?  -2.374  13.109 -11.399 1.000 94.370 ? 135 LEU A N   1 
ATOM 1023 C CA  ? LEU A 1 135 ?  -3.080  11.995 -12.023 1.000 94.370 ? 135 LEU A CA  1 
ATOM 1024 C C   ? LEU A 1 135 ?  -2.560  10.661 -11.500 1.000 94.370 ? 135 LEU A C   1 
ATOM 1025 C CB  ? LEU A 1 135 ?  -2.930  12.052 -13.546 1.000 94.370 ? 135 LEU A CB  1 
ATOM 1026 O O   ? LEU A 1 135 ?  -1.371  10.525 -11.206 1.000 94.370 ? 135 LEU A O   1 
ATOM 1027 C CG  ? LEU A 1 135 ?  -3.523  13.280 -14.240 1.000 94.370 ? 135 LEU A CG  1 
ATOM 1028 C CD1 ? LEU A 1 135 ?  -3.197  13.255 -15.730 1.000 94.370 ? 135 LEU A CD1 1 
ATOM 1029 C CD2 ? LEU A 1 135 ?  -5.031  13.343 -14.018 1.000 94.370 ? 135 LEU A CD2 1 
ATOM 1030 N N   ? LEU A 1 136 ?  -3.449   9.698 -11.376 1.000 94.840 ? 136 LEU A N   1 
ATOM 1031 C CA  ? LEU A 1 136 ?  -3.126   8.357 -10.901 1.000 94.840 ? 136 LEU A CA  1 
ATOM 1032 C C   ? LEU A 1 136 ?  -2.100   7.691 -11.811 1.000 94.840 ? 136 LEU A C   1 
ATOM 1033 C CB  ? LEU A 1 136 ?  -4.390   7.497 -10.822 1.000 94.840 ? 136 LEU A CB  1 
ATOM 1034 O O   ? LEU A 1 136 ?  -2.255   7.692 -13.034 1.000 94.840 ? 136 LEU A O   1 
ATOM 1035 C CG  ? LEU A 1 136 ?  -4.238   6.128 -10.158 1.000 94.840 ? 136 LEU A CG  1 
ATOM 1036 C CD1 ? LEU A 1 136 ?  -3.801   6.288  -8.706 1.000 94.840 ? 136 LEU A CD1 1 
ATOM 1037 C CD2 ? LEU A 1 136 ?  -5.542   5.343 -10.246 1.000 94.840 ? 136 LEU A CD2 1 
ATOM 1038 N N   ? GLN A 1 137 ?  -1.112   7.128 -11.105 1.000 95.950 ? 137 GLN A N   1 
ATOM 1039 C CA  ? GLN A 1 137 ?  -0.038   6.455 -11.829 1.000 95.950 ? 137 GLN A CA  1 
ATOM 1040 C C   ? GLN A 1 137 ?  -0.134   4.940 -11.672 1.000 95.950 ? 137 GLN A C   1 
ATOM 1041 C CB  ? GLN A 1 137 ?   1.327   6.947 -11.346 1.000 95.950 ? 137 GLN A CB  1 
ATOM 1042 O O   ? GLN A 1 137 ?  -0.557   4.445 -10.625 1.000 95.950 ? 137 GLN A O   1 
ATOM 1043 C CG  ? GLN A 1 137 ?   1.533   8.447 -11.510 1.000 95.950 ? 137 GLN A CG  1 
ATOM 1044 C CD  ? GLN A 1 137 ?   1.487   8.891 -12.960 1.000 95.950 ? 137 GLN A CD  1 
ATOM 1045 N NE2 ? GLN A 1 137 ?   0.591   9.822 -13.267 1.000 95.950 ? 137 GLN A NE2 1 
ATOM 1046 O OE1 ? GLN A 1 137 ?   2.252   8.401 -13.798 1.000 95.950 ? 137 GLN A OE1 1 
ATOM 1047 N N   ? CYS A 1 138 ?   0.342   4.169 -12.780 1.000 95.680 ? 138 CYS A N   1 
ATOM 1048 C CA  ? CYS A 1 138 ?   0.346   2.711 -12.778 1.000 95.680 ? 138 CYS A CA  1 
ATOM 1049 C C   ? CYS A 1 138 ?   1.686   2.168 -13.258 1.000 95.680 ? 138 CYS A C   1 
ATOM 1050 C CB  ? CYS A 1 138 ?  -0.779   2.170 -13.659 1.000 95.680 ? 138 CYS A CB  1 
ATOM 1051 O O   ? CYS A 1 138 ?   2.388   2.827 -14.028 1.000 95.680 ? 138 CYS A O   1 
ATOM 1052 S SG  ? CYS A 1 138 ?  -2.432   2.479 -13.000 1.000 95.680 ? 138 CYS A SG  1 
ATOM 1053 N N   ? LEU A 1 139 ?   1.900   0.905 -12.701 1.000 94.820 ? 139 LEU A N   1 
ATOM 1054 C CA  ? LEU A 1 139 ?   3.115   0.199 -13.094 1.000 94.820 ? 139 LEU A CA  1 
ATOM 1055 C C   ? LEU A 1 139 ?   2.887  -1.308 -13.107 1.000 94.820 ? 139 LEU A C   1 
ATOM 1056 C CB  ? LEU A 1 139 ?   4.266   0.545 -12.146 1.000 94.820 ? 139 LEU A CB  1 
ATOM 1057 O O   ? LEU A 1 139 ?   2.384  -1.873 -12.132 1.000 94.820 ? 139 LEU A O   1 
ATOM 1058 C CG  ? LEU A 1 139 ?   5.533  -0.300 -12.281 1.000 94.820 ? 139 LEU A CG  1 
ATOM 1059 C CD1 ? LEU A 1 139 ?   6.203  -0.039 -13.626 1.000 94.820 ? 139 LEU A CD1 1 
ATOM 1060 C CD2 ? LEU A 1 139 ?   6.495  -0.010 -11.133 1.000 94.820 ? 139 LEU A CD2 1 
ATOM 1061 N N   ? ASN A 1 140 ?   3.285  -1.892 -14.197 1.000 95.450 ? 140 ASN A N   1 
ATOM 1062 C CA  ? ASN A 1 140 ?   3.303  -3.349 -14.260 1.000 95.450 ? 140 ASN A CA  1 
ATOM 1063 C C   ? ASN A 1 140 ?   4.668  -3.910 -13.871 1.000 95.450 ? 140 ASN A C   1 
ATOM 1064 C CB  ? ASN A 1 140 ?   2.909  -3.831 -15.658 1.000 95.450 ? 140 ASN A CB  1 
ATOM 1065 O O   ? ASN A 1 140 ?   5.693  -3.493 -14.414 1.000 95.450 ? 140 ASN A O   1 
ATOM 1066 C CG  ? ASN A 1 140 ?   1.468  -3.511 -16.001 1.000 95.450 ? 140 ASN A CG  1 
ATOM 1067 N ND2 ? ASN A 1 140 ?   1.271  -2.672 -17.011 1.000 95.450 ? 140 ASN A ND2 1 
ATOM 1068 O OD1 ? ASN A 1 140 ?   0.538  -4.012 -15.363 1.000 95.450 ? 140 ASN A OD1 1 
ATOM 1069 N N   ? ALA A 1 141 ?   4.580  -4.851 -12.920 1.000 96.140 ? 141 ALA A N   1 
ATOM 1070 C CA  ? ALA A 1 141 ?   5.827  -5.457 -12.461 1.000 96.140 ? 141 ALA A CA  1 
ATOM 1071 C C   ? ALA A 1 141 ?   5.617  -6.918 -12.074 1.000 96.140 ? 141 ALA A C   1 
ATOM 1072 C CB  ? ALA A 1 141 ?   6.397  -4.673 -11.281 1.000 96.140 ? 141 ALA A CB  1 
ATOM 1073 O O   ? ALA A 1 141 ?   4.556  -7.285 -11.564 1.000 96.140 ? 141 ALA A O   1 
ATOM 1074 N N   ? PRO A 1 142 ?   6.710  -7.746 -12.317 1.000 97.250 ? 142 PRO A N   1 
ATOM 1075 C CA  ? PRO A 1 142 ?   6.613  -9.151 -11.915 1.000 97.250 ? 142 PRO A CA  1 
ATOM 1076 C C   ? PRO A 1 142 ?   6.957  -9.369 -10.443 1.000 97.250 ? 142 PRO A C   1 
ATOM 1077 C CB  ? PRO A 1 142 ?   7.629  -9.849 -12.823 1.000 97.250 ? 142 PRO A CB  1 
ATOM 1078 O O   ? PRO A 1 142 ?   7.810  -8.666  -9.894 1.000 97.250 ? 142 PRO A O   1 
ATOM 1079 C CG  ? PRO A 1 142 ?   8.703  -8.833 -13.044 1.000 97.250 ? 142 PRO A CG  1 
ATOM 1080 C CD  ? PRO A 1 142 ?   8.065  -7.479 -13.153 1.000 97.250 ? 142 PRO A CD  1 
ATOM 1081 N N   ? ILE A 1 143 ?   6.325 -10.404  -9.909 1.000 97.980 ? 143 ILE A N   1 
ATOM 1082 C CA  ? ILE A 1 143 ?   6.762 -10.872  -8.598 1.000 97.980 ? 143 ILE A CA  1 
ATOM 1083 C C   ? ILE A 1 143 ?   8.109 -11.580  -8.726 1.000 97.980 ? 143 ILE A C   1 
ATOM 1084 C CB  ? ILE A 1 143 ?   5.719 -11.816  -7.959 1.000 97.980 ? 143 ILE A CB  1 
ATOM 1085 O O   ? ILE A 1 143 ?   8.290 -12.432  -9.599 1.000 97.980 ? 143 ILE A O   1 
ATOM 1086 C CG1 ? ILE A 1 143 ?   4.431 -11.050  -7.639 1.000 97.980 ? 143 ILE A CG1 1 
ATOM 1087 C CG2 ? ILE A 1 143 ?   6.289 -12.477  -6.700 1.000 97.980 ? 143 ILE A CG2 1 
ATOM 1088 C CD1 ? ILE A 1 143 ?   3.325 -11.916  -7.052 1.000 97.980 ? 143 ILE A CD1 1 
ATOM 1089 N N   ? LEU A 1 144 ?   9.038 -11.190  -7.832 1.000 97.650 ? 144 LEU A N   1 
ATOM 1090 C CA  ? LEU A 1 144 ?  10.339 -11.849  -7.804 1.000 97.650 ? 144 LEU A CA  1 
ATOM 1091 C C   ? LEU A 1 144 ?  10.313 -13.065  -6.883 1.000 97.650 ? 144 LEU A C   1 
ATOM 1092 C CB  ? LEU A 1 144 ?  11.426 -10.872  -7.348 1.000 97.650 ? 144 LEU A CB  1 
ATOM 1093 O O   ? LEU A 1 144 ?   9.508 -13.125  -5.951 1.000 97.650 ? 144 LEU A O   1 
ATOM 1094 C CG  ? LEU A 1 144 ?  11.563  -9.584  -8.160 1.000 97.650 ? 144 LEU A CG  1 
ATOM 1095 C CD1 ? LEU A 1 144 ?  12.629  -8.682  -7.546 1.000 97.650 ? 144 LEU A CD1 1 
ATOM 1096 C CD2 ? LEU A 1 144 ?  11.897  -9.901  -9.614 1.000 97.650 ? 144 LEU A CD2 1 
ATOM 1097 N N   ? SER A 1 145 ?  11.208 -13.990  -7.223 1.000 97.440 ? 145 SER A N   1 
ATOM 1098 C CA  ? SER A 1 145 ?  11.294 -15.163  -6.360 1.000 97.440 ? 145 SER A CA  1 
ATOM 1099 C C   ? SER A 1 145 ?  11.736 -14.782  -4.951 1.000 97.440 ? 145 SER A C   1 
ATOM 1100 C CB  ? SER A 1 145 ?  12.264 -16.190  -6.946 1.000 97.440 ? 145 SER A CB  1 
ATOM 1101 O O   ? SER A 1 145 ?  12.411 -13.769  -4.759 1.000 97.440 ? 145 SER A O   1 
ATOM 1102 O OG  ? SER A 1 145 ?  13.597 -15.712  -6.893 1.000 97.440 ? 145 SER A OG  1 
ATOM 1103 N N   ? ASP A 1 146 ?  11.466 -15.649  -3.972 1.000 96.270 ? 146 ASP A N   1 
ATOM 1104 C CA  ? ASP A 1 146 ?  11.873 -15.429  -2.587 1.000 96.270 ? 146 ASP A CA  1 
ATOM 1105 C C   ? ASP A 1 146 ?  13.390 -15.290  -2.476 1.000 96.270 ? 146 ASP A C   1 
ATOM 1106 C CB  ? ASP A 1 146 ?  11.383 -16.572  -1.696 1.000 96.270 ? 146 ASP A CB  1 
ATOM 1107 O O   ? ASP A 1 146 ?  13.888 -14.442  -1.733 1.000 96.270 ? 146 ASP A O   1 
ATOM 1108 C CG  ? ASP A 1 146 ?   9.900 -16.483  -1.380 1.000 96.270 ? 146 ASP A CG  1 
ATOM 1109 O OD1 ? ASP A 1 146 ?   9.279 -15.434  -1.655 1.000 96.270 ? 146 ASP A OD1 1 
ATOM 1110 O OD2 ? ASP A 1 146 ?   9.348 -17.471  -0.848 1.000 96.270 ? 146 ASP A OD2 1 
ATOM 1111 N N   ? SER A 1 147 ?  14.077 -16.144  -3.199 1.000 96.890 ? 147 SER A N   1 
ATOM 1112 C CA  ? SER A 1 147 ?  15.535 -16.119  -3.169 1.000 96.890 ? 147 SER A CA  1 
ATOM 1113 C C   ? SER A 1 147 ?  16.075 -14.779  -3.658 1.000 96.890 ? 147 SER A C   1 
ATOM 1114 C CB  ? SER A 1 147 ?  16.109 -17.251  -4.021 1.000 96.890 ? 147 SER A CB  1 
ATOM 1115 O O   ? SER A 1 147 ?  16.980 -14.208  -3.046 1.000 96.890 ? 147 SER A O   1 
ATOM 1116 O OG  ? SER A 1 147 ?  15.775 -17.072  -5.387 1.000 96.890 ? 147 SER A OG  1 
ATOM 1117 N N   ? VAL A 1 148 ?  15.510 -14.349  -4.742 1.000 96.660 ? 148 VAL A N   1 
ATOM 1118 C CA  ? VAL A 1 148 ?  15.931 -13.068  -5.298 1.000 96.660 ? 148 VAL A CA  1 
ATOM 1119 C C   ? VAL A 1 148 ?  15.626 -11.948  -4.306 1.000 96.660 ? 148 VAL A C   1 
ATOM 1120 C CB  ? VAL A 1 148 ?  15.243 -12.783  -6.652 1.000 96.660 ? 148 VAL A CB  1 
ATOM 1121 O O   ? VAL A 1 148 ?  16.450 -11.055  -4.096 1.000 96.660 ? 148 VAL A O   1 
ATOM 1122 C CG1 ? VAL A 1 148 ?  15.496 -11.343  -7.094 1.000 96.660 ? 148 VAL A CG1 1 
ATOM 1123 C CG2 ? VAL A 1 148 ?  15.731 -13.766  -7.715 1.000 96.660 ? 148 VAL A CG2 1 
ATOM 1124 N N   ? CYS A 1 149 ?  14.492 -11.981  -3.721 1.000 96.290 ? 149 CYS A N   1 
ATOM 1125 C CA  ? CYS A 1 149 ?  14.068 -10.972  -2.757 1.000 96.290 ? 149 CYS A CA  1 
ATOM 1126 C C   ? CYS A 1 149 ?  14.992 -10.952  -1.546 1.000 96.290 ? 149 CYS A C   1 
ATOM 1127 C CB  ? CYS A 1 149 ?  12.630 -11.230  -2.308 1.000 96.290 ? 149 CYS A CB  1 
ATOM 1128 O O   ? CYS A 1 149 ?  15.481  -9.893  -1.149 1.000 96.290 ? 149 CYS A O   1 
ATOM 1129 S SG  ? CYS A 1 149 ?  11.870  -9.829  -1.459 1.000 96.290 ? 149 CYS A SG  1 
ATOM 1130 N N   ? ARG A 1 150 ?  15.355 -12.037  -1.006 1.000 96.610 ? 150 ARG A N   1 
ATOM 1131 C CA  ? ARG A 1 150 ?  16.217 -12.158   0.165 1.000 96.610 ? 150 ARG A CA  1 
ATOM 1132 C C   ? ARG A 1 150 ?  17.655 -11.779  -0.172 1.000 96.610 ? 150 ARG A C   1 
ATOM 1133 C CB  ? ARG A 1 150 ?  16.167 -13.581   0.724 1.000 96.610 ? 150 ARG A CB  1 
ATOM 1134 O O   ? ARG A 1 150 ?  18.369 -11.226   0.666 1.000 96.610 ? 150 ARG A O   1 
ATOM 1135 C CG  ? ARG A 1 150 ?  14.877 -13.911   1.457 1.000 96.610 ? 150 ARG A CG  1 
ATOM 1136 C CD  ? ARG A 1 150 ?  14.928 -15.291   2.098 1.000 96.610 ? 150 ARG A CD  1 
ATOM 1137 N NE  ? ARG A 1 150 ?  13.700 -15.593   2.827 1.000 96.610 ? 150 ARG A NE  1 
ATOM 1138 N NH1 ? ARG A 1 150 ?  12.658 -16.638   1.049 1.000 96.610 ? 150 ARG A NH1 1 
ATOM 1139 N NH2 ? ARG A 1 150 ?  11.582 -16.449   3.065 1.000 96.610 ? 150 ARG A NH2 1 
ATOM 1140 C CZ  ? ARG A 1 150 ?  12.649 -16.226   2.312 1.000 96.610 ? 150 ARG A CZ  1 
ATOM 1141 N N   ? ASN A 1 151 ?  18.060 -12.094  -1.390 1.000 96.570 ? 151 ASN A N   1 
ATOM 1142 C CA  ? ASN A 1 151 ?  19.400 -11.720  -1.830 1.000 96.570 ? 151 ASN A CA  1 
ATOM 1143 C C   ? ASN A 1 151 ?  19.537 -10.208  -1.986 1.000 96.570 ? 151 ASN A C   1 
ATOM 1144 C CB  ? ASN A 1 151 ?  19.750 -12.424  -3.143 1.000 96.570 ? 151 ASN A CB  1 
ATOM 1145 O O   ? ASN A 1 151 ?  20.601  -9.646  -1.720 1.000 96.570 ? 151 ASN A O   1 
ATOM 1146 C CG  ? ASN A 1 151 ?  20.059 -13.896  -2.952 1.000 96.570 ? 151 ASN A CG  1 
ATOM 1147 N ND2 ? ASN A 1 151 ?  19.964 -14.666  -4.029 1.000 96.570 ? 151 ASN A ND2 1 
ATOM 1148 O OD1 ? ASN A 1 151 ?  20.379 -14.337  -1.845 1.000 96.570 ? 151 ASN A OD1 1 
ATOM 1149 N N   ? ALA A 1 152 ?  18.448  -9.621  -2.387 1.000 95.330 ? 152 ALA A N   1 
ATOM 1150 C CA  ? ALA A 1 152 ?  18.461  -8.175  -2.590 1.000 95.330 ? 152 ALA A CA  1 
ATOM 1151 C C   ? ALA A 1 152 ?  18.543  -7.434  -1.259 1.000 95.330 ? 152 ALA A C   1 
ATOM 1152 C CB  ? ALA A 1 152 ?  17.220  -7.735  -3.365 1.000 95.330 ? 152 ALA A CB  1 
ATOM 1153 O O   ? ALA A 1 152 ?  19.109  -6.341  -1.183 1.000 95.330 ? 152 ALA A O   1 
ATOM 1154 N N   ? TYR A 1 153 ?  18.008  -8.035  -0.224 1.000 95.460 ? 153 TYR A N   1 
ATOM 1155 C CA  ? TYR A 1 153 ?  17.972  -7.459   1.115 1.000 95.460 ? 153 TYR A CA  1 
ATOM 1156 C C   ? TYR A 1 153 ?  18.379  -8.488   2.163 1.000 95.460 ? 153 TYR A C   1 
ATOM 1157 C CB  ? TYR A 1 153 ?  16.574  -6.918   1.431 1.000 95.460 ? 153 TYR A CB  1 
ATOM 1158 O O   ? TYR A 1 153 ?  17.541  -8.968   2.930 1.000 95.460 ? 153 TYR A O   1 
ATOM 1159 C CG  ? TYR A 1 153 ?  16.064  -5.925   0.415 1.000 95.460 ? 153 TYR A CG  1 
ATOM 1160 C CD1 ? TYR A 1 153 ?  16.567  -4.626   0.370 1.000 95.460 ? 153 TYR A CD1 1 
ATOM 1161 C CD2 ? TYR A 1 153 ?  15.079  -6.281  -0.499 1.000 95.460 ? 153 TYR A CD2 1 
ATOM 1162 C CE1 ? TYR A 1 153 ?  16.098  -3.706  -0.563 1.000 95.460 ? 153 TYR A CE1 1 
ATOM 1163 C CE2 ? TYR A 1 153 ?  14.604  -5.370  -1.436 1.000 95.460 ? 153 TYR A CE2 1 
ATOM 1164 O OH  ? TYR A 1 153 ?  14.652  -3.180  -2.386 1.000 95.460 ? 153 TYR A OH  1 
ATOM 1165 C CZ  ? TYR A 1 153 ?  15.119  -4.087  -1.460 1.000 95.460 ? 153 TYR A CZ  1 
ATOM 1166 N N   ? PRO A 1 154 ?  19.648  -8.865   2.336 1.000 95.260 ? 154 PRO A N   1 
ATOM 1167 C CA  ? PRO A 1 154 ?  20.071  -9.920   3.261 1.000 95.260 ? 154 PRO A CA  1 
ATOM 1168 C C   ? PRO A 1 154 ?  19.706  -9.613   4.712 1.000 95.260 ? 154 PRO A C   1 
ATOM 1169 C CB  ? PRO A 1 154 ?  21.590  -9.962   3.078 1.000 95.260 ? 154 PRO A CB  1 
ATOM 1170 O O   ? PRO A 1 154 ?  20.051  -8.546   5.227 1.000 95.260 ? 154 PRO A O   1 
ATOM 1171 C CG  ? PRO A 1 154 ?  21.825  -9.406   1.710 1.000 95.260 ? 154 PRO A CG  1 
ATOM 1172 C CD  ? PRO A 1 154 ?  20.787  -8.356   1.437 1.000 95.260 ? 154 PRO A CD  1 
ATOM 1173 N N   ? GLY A 1 155 ?  18.815 -10.582   5.373 1.000 94.700 ? 155 GLY A N   1 
ATOM 1174 C CA  ? GLY A 1 155 ?  18.487 -10.502   6.787 1.000 94.700 ? 155 GLY A CA  1 
ATOM 1175 C C   ? GLY A 1 155 ?  17.325  -9.571   7.079 1.000 94.700 ? 155 GLY A C   1 
ATOM 1176 O O   ? GLY A 1 155 ?  16.944  -9.389   8.237 1.000 94.700 ? 155 GLY A O   1 
ATOM 1177 N N   ? GLU A 1 156 ?  16.702  -9.015   5.997 1.000 95.590 ? 156 GLU A N   1 
ATOM 1178 C CA  ? GLU A 1 156 ?  15.677  -7.995   6.194 1.000 95.590 ? 156 GLU A CA  1 
ATOM 1179 C C   ? GLU A 1 156 ?  14.315  -8.480   5.707 1.000 95.590 ? 156 GLU A C   1 
ATOM 1180 C CB  ? GLU A 1 156 ?  16.062  -6.699   5.476 1.000 95.590 ? 156 GLU A CB  1 
ATOM 1181 O O   ? GLU A 1 156 ?  13.280  -7.928   6.087 1.000 95.590 ? 156 GLU A O   1 
ATOM 1182 C CG  ? GLU A 1 156 ?  17.329  -6.051   6.013 1.000 95.590 ? 156 GLU A CG  1 
ATOM 1183 C CD  ? GLU A 1 156 ?  17.629  -4.702   5.379 1.000 95.590 ? 156 GLU A CD  1 
ATOM 1184 O OE1 ? GLU A 1 156 ?  18.775  -4.486   4.924 1.000 95.590 ? 156 GLU A OE1 1 
ATOM 1185 O OE2 ? GLU A 1 156 ?  16.710  -3.853   5.339 1.000 95.590 ? 156 GLU A OE2 1 
ATOM 1186 N N   ? ILE A 1 157 ?  14.278  -9.479   4.778 1.000 96.730 ? 157 ILE A N   1 
ATOM 1187 C CA  ? ILE A 1 157 ?  13.051  -9.998   4.183 1.000 96.730 ? 157 ILE A CA  1 
ATOM 1188 C C   ? ILE A 1 157 ?  12.481 -11.109   5.061 1.000 96.730 ? 157 ILE A C   1 
ATOM 1189 C CB  ? ILE A 1 157 ?  13.296 -10.519   2.749 1.000 96.730 ? 157 ILE A CB  1 
ATOM 1190 O O   ? ILE A 1 157 ?  13.162 -12.100   5.339 1.000 96.730 ? 157 ILE A O   1 
ATOM 1191 C CG1 ? ILE A 1 157 ?  13.852  -9.400   1.861 1.000 96.730 ? 157 ILE A CG1 1 
ATOM 1192 C CG2 ? ILE A 1 157 ?  12.007 -11.098   2.158 1.000 96.730 ? 157 ILE A CG2 1 
ATOM 1193 C CD1 ? ILE A 1 157 ?  12.944  -8.183   1.758 1.000 96.730 ? 157 ILE A CD1 1 
ATOM 1194 N N   ? THR A 1 158 ?  11.171 -10.958   5.516 1.000 96.840 ? 158 THR A N   1 
ATOM 1195 C CA  ? THR A 1 158 ?  10.470 -11.979   6.288 1.000 96.840 ? 158 THR A CA  1 
ATOM 1196 C C   ? THR A 1 158 ?   9.517 -12.771   5.397 1.000 96.840 ? 158 THR A C   1 
ATOM 1197 C CB  ? THR A 1 158 ?   9.684 -11.354   7.456 1.000 96.840 ? 158 THR A CB  1 
ATOM 1198 O O   ? THR A 1 158 ?   9.357 -12.456   4.216 1.000 96.840 ? 158 THR A O   1 
ATOM 1199 C CG2 ? THR A 1 158 ?  10.540 -10.350   8.220 1.000 96.840 ? 158 THR A CG2 1 
ATOM 1200 O OG1 ? THR A 1 158 ?   8.526 -10.684   6.941 1.000 96.840 ? 158 THR A OG1 1 
ATOM 1201 N N   ? ASN A 1 159 ?   8.857 -13.809   6.017 1.000 96.980 ? 159 ASN A N   1 
ATOM 1202 C CA  ? ASN A 1 159 ?   7.893 -14.623   5.285 1.000 96.980 ? 159 ASN A CA  1 
ATOM 1203 C C   ? ASN A 1 159 ?   6.613 -13.846   4.989 1.000 96.980 ? 159 ASN A C   1 
ATOM 1204 C CB  ? ASN A 1 159 ?   7.570 -15.902   6.060 1.000 96.980 ? 159 ASN A CB  1 
ATOM 1205 O O   ? ASN A 1 159 ?   5.754 -14.317   4.242 1.000 96.980 ? 159 ASN A O   1 
ATOM 1206 C CG  ? ASN A 1 159 ?   8.720 -16.889   6.064 1.000 96.980 ? 159 ASN A CG  1 
ATOM 1207 N ND2 ? ASN A 1 159 ?   8.794 -17.711   7.104 1.000 96.980 ? 159 ASN A ND2 1 
ATOM 1208 O OD1 ? ASN A 1 159 ?   9.537 -16.913   5.139 1.000 96.980 ? 159 ASN A OD1 1 
ATOM 1209 N N   ? ASN A 1 160 ?   6.479 -12.665   5.531 1.000 98.100 ? 160 ASN A N   1 
ATOM 1210 C CA  ? ASN A 1 160 ?   5.284 -11.846   5.359 1.000 98.100 ? 160 ASN A CA  1 
ATOM 1211 C C   ? ASN A 1 160 ?   5.503 -10.746   4.324 1.000 98.100 ? 160 ASN A C   1 
ATOM 1212 C CB  ? ASN A 1 160 ?   4.852 -11.239   6.696 1.000 98.100 ? 160 ASN A CB  1 
ATOM 1213 O O   ? ASN A 1 160 ?   4.693  -9.824   4.211 1.000 98.100 ? 160 ASN A O   1 
ATOM 1214 C CG  ? ASN A 1 160 ?   4.372 -12.284   7.683 1.000 98.100 ? 160 ASN A CG  1 
ATOM 1215 N ND2 ? ASN A 1 160 ?   4.755 -12.128   8.945 1.000 98.100 ? 160 ASN A ND2 1 
ATOM 1216 O OD1 ? ASN A 1 160 ?   3.663 -13.225   7.315 1.000 98.100 ? 160 ASN A OD1 1 
ATOM 1217 N N   ? MET A 1 161 ?   6.662 -10.882   3.598 1.000 98.160 ? 161 MET A N   1 
ATOM 1218 C CA  ? MET A 1 161 ?   7.006  -9.875   2.598 1.000 98.160 ? 161 MET A CA  1 
ATOM 1219 C C   ? MET A 1 161 ?   7.237 -10.518   1.235 1.000 98.160 ? 161 MET A C   1 
ATOM 1220 C CB  ? MET A 1 161 ?   8.250  -9.095   3.026 1.000 98.160 ? 161 MET A CB  1 
ATOM 1221 O O   ? MET A 1 161 ?   7.636 -11.681   1.152 1.000 98.160 ? 161 MET A O   1 
ATOM 1222 C CG  ? MET A 1 161 ?   8.064  -8.298   4.307 1.000 98.160 ? 161 MET A CG  1 
ATOM 1223 S SD  ? MET A 1 161 ?   9.619  -7.507   4.875 1.000 98.160 ? 161 MET A SD  1 
ATOM 1224 C CE  ? MET A 1 161 ?   9.055  -6.778   6.438 1.000 98.160 ? 161 MET A CE  1 
ATOM 1225 N N   ? ILE A 1 162 ?   6.946  -9.662   0.189 1.000 97.450 ? 162 ILE A N   1 
ATOM 1226 C CA  ? ILE A 1 162 ?   7.197 -10.057  -1.193 1.000 97.450 ? 162 ILE A CA  1 
ATOM 1227 C C   ? ILE A 1 162 ?   7.853  -8.903  -1.948 1.000 97.450 ? 162 ILE A C   1 
ATOM 1228 C CB  ? ILE A 1 162 ?   5.895 -10.491  -1.902 1.000 97.450 ? 162 ILE A CB  1 
ATOM 1229 O O   ? ILE A 1 162 ?   7.638  -7.735  -1.617 1.000 97.450 ? 162 ILE A O   1 
ATOM 1230 C CG1 ? ILE A 1 162 ?   4.863  -9.358  -1.865 1.000 97.450 ? 162 ILE A CG1 1 
ATOM 1231 C CG2 ? ILE A 1 162 ?   5.332 -11.766  -1.266 1.000 97.450 ? 162 ILE A CG2 1 
ATOM 1232 C CD1 ? ILE A 1 162 ?   3.626  -9.620  -2.713 1.000 97.450 ? 162 ILE A CD1 1 
ATOM 1233 N N   ? CYS A 1 163 ?   8.730  -9.244  -2.967 1.000 97.170 ? 163 CYS A N   1 
ATOM 1234 C CA  ? CYS A 1 163 ?   9.386  -8.237  -3.793 1.000 97.170 ? 163 CYS A CA  1 
ATOM 1235 C C   ? CYS A 1 163 ?   8.808  -8.226  -5.203 1.000 97.170 ? 163 CYS A C   1 
ATOM 1236 C CB  ? CYS A 1 163 ?  10.893  -8.490  -3.852 1.000 97.170 ? 163 CYS A CB  1 
ATOM 1237 O O   ? CYS A 1 163 ?   8.542  -9.283  -5.777 1.000 97.170 ? 163 CYS A O   1 
ATOM 1238 S SG  ? CYS A 1 163 ?  11.714  -8.372  -2.247 1.000 97.170 ? 163 CYS A SG  1 
ATOM 1239 N N   ? LEU A 1 164 ?   8.614  -7.032  -5.727 1.000 96.060 ? 164 LEU A N   1 
ATOM 1240 C CA  ? LEU A 1 164 ?   8.166  -6.805  -7.097 1.000 96.060 ? 164 LEU A CA  1 
ATOM 1241 C C   ? LEU A 1 164 ?   9.048  -5.775  -7.794 1.000 96.060 ? 164 LEU A C   1 
ATOM 1242 C CB  ? LEU A 1 164 ?   6.708  -6.339  -7.113 1.000 96.060 ? 164 LEU A CB  1 
ATOM 1243 O O   ? LEU A 1 164 ?   9.537  -4.838  -7.159 1.000 96.060 ? 164 LEU A O   1 
ATOM 1244 C CG  ? LEU A 1 164 ?   5.649  -7.414  -6.860 1.000 96.060 ? 164 LEU A CG  1 
ATOM 1245 C CD1 ? LEU A 1 164 ?   5.685  -7.861  -5.403 1.000 96.060 ? 164 LEU A CD1 1 
ATOM 1246 C CD2 ? LEU A 1 164 ?   4.263  -6.898  -7.233 1.000 96.060 ? 164 LEU A CD2 1 
ATOM 1247 N N   ? GLY A 1 165 ?   9.301  -5.998  -9.031 1.000 94.250 ? 165 GLY A N   1 
ATOM 1248 C CA  ? GLY A 1 165 ?  10.049  -5.018  -9.804 1.000 94.250 ? 165 GLY A CA  1 
ATOM 1249 C C   ? GLY A 1 165 ?  11.072  -5.645 -10.731 1.000 94.250 ? 165 GLY A C   1 
ATOM 1250 O O   ? GLY A 1 165 ?  11.007  -6.842 -11.019 1.000 94.250 ? 165 GLY A O   1 
ATOM 1251 N N   ? TYR A 1 166 ?  11.907  -4.803 -11.229 1.000 93.370 ? 166 TYR A N   1 
ATOM 1252 C CA  ? TYR A 1 166 ?  12.954  -5.188 -12.170 1.000 93.370 ? 166 TYR A CA  1 
ATOM 1253 C C   ? TYR A 1 166 ?  14.334  -5.031 -11.544 1.000 93.370 ? 166 TYR A C   1 
ATOM 1254 C CB  ? TYR A 1 166 ?  12.862  -4.351 -13.449 1.000 93.370 ? 166 TYR A CB  1 
ATOM 1255 O O   ? TYR A 1 166 ?  14.669  -3.964 -11.024 1.000 93.370 ? 166 TYR A O   1 
ATOM 1256 C CG  ? TYR A 1 166 ?  11.523  -4.443 -14.140 1.000 93.370 ? 166 TYR A CG  1 
ATOM 1257 C CD1 ? TYR A 1 166 ?  11.272  -5.434 -15.086 1.000 93.370 ? 166 TYR A CD1 1 
ATOM 1258 C CD2 ? TYR A 1 166 ?  10.507  -3.539 -13.849 1.000 93.370 ? 166 TYR A CD2 1 
ATOM 1259 C CE1 ? TYR A 1 166 ?  10.041  -5.522 -15.727 1.000 93.370 ? 166 TYR A CE1 1 
ATOM 1260 C CE2 ? TYR A 1 166 ?   9.271  -3.617 -14.484 1.000 93.370 ? 166 TYR A CE2 1 
ATOM 1261 O OH  ? TYR A 1 166 ?   7.827  -4.693 -16.051 1.000 93.370 ? 166 TYR A OH  1 
ATOM 1262 C CZ  ? TYR A 1 166 ?   9.048  -4.611 -15.419 1.000 93.370 ? 166 TYR A CZ  1 
ATOM 1263 N N   ? LEU A 1 167 ?  15.141  -6.054 -11.622 1.000 92.440 ? 167 LEU A N   1 
ATOM 1264 C CA  ? LEU A 1 167 ?  16.454  -6.041 -10.985 1.000 92.440 ? 167 LEU A CA  1 
ATOM 1265 C C   ? LEU A 1 167 ?  17.369  -5.015 -11.645 1.000 92.440 ? 167 LEU A C   1 
ATOM 1266 C CB  ? LEU A 1 167 ?  17.095  -7.430 -11.048 1.000 92.440 ? 167 LEU A CB  1 
ATOM 1267 O O   ? LEU A 1 167 ?  18.312  -4.525 -11.021 1.000 92.440 ? 167 LEU A O   1 
ATOM 1268 C CG  ? LEU A 1 167 ?  16.436  -8.520 -10.201 1.000 92.440 ? 167 LEU A CG  1 
ATOM 1269 C CD1 ? LEU A 1 167 ?  17.179  -9.841 -10.367 1.000 92.440 ? 167 LEU A CD1 1 
ATOM 1270 C CD2 ? LEU A 1 167 ?  16.393  -8.105  -8.735 1.000 92.440 ? 167 LEU A CD2 1 
ATOM 1271 N N   ? GLU A 1 168 ?  17.174  -4.740 -12.872 1.000 92.710 ? 168 GLU A N   1 
ATOM 1272 C CA  ? GLU A 1 168 ?  17.985  -3.759 -13.587 1.000 92.710 ? 168 GLU A CA  1 
ATOM 1273 C C   ? GLU A 1 168 ?  17.673  -2.340 -13.120 1.000 92.710 ? 168 GLU A C   1 
ATOM 1274 C CB  ? GLU A 1 168 ?  17.763  -3.877 -15.097 1.000 92.710 ? 168 GLU A CB  1 
ATOM 1275 O O   ? GLU A 1 168 ?  18.418  -1.405 -13.421 1.000 92.710 ? 168 GLU A O   1 
ATOM 1276 C CG  ? GLU A 1 168 ?  16.361  -3.490 -15.545 1.000 92.710 ? 168 GLU A CG  1 
ATOM 1277 C CD  ? GLU A 1 168 ?  15.355  -4.622 -15.415 1.000 92.710 ? 168 GLU A CD  1 
ATOM 1278 O OE1 ? GLU A 1 168 ?  14.248  -4.519 -15.990 1.000 92.710 ? 168 GLU A OE1 1 
ATOM 1279 O OE2 ? GLU A 1 168 ?  15.677  -5.620 -14.732 1.000 92.710 ? 168 GLU A OE2 1 
ATOM 1280 N N   ? GLY A 1 169 ?  16.608  -2.200 -12.339 1.000 90.140 ? 169 GLY A N   1 
ATOM 1281 C CA  ? GLY A 1 169 ?  16.181  -0.884 -11.890 1.000 90.140 ? 169 GLY A CA  1 
ATOM 1282 C C   ? GLY A 1 169 ?  15.367  -0.136 -12.928 1.000 90.140 ? 169 GLY A C   1 
ATOM 1283 O O   ? GLY A 1 169 ?  14.937  -0.718 -13.926 1.000 90.140 ? 169 GLY A O   1 
ATOM 1284 N N   ? GLY A 1 170 ?  14.972   1.080 -12.597 1.000 85.690 ? 170 GLY A N   1 
ATOM 1285 C CA  ? GLY A 1 170 ?  14.304   1.893 -13.601 1.000 85.690 ? 170 GLY A CA  1 
ATOM 1286 C C   ? GLY A 1 170 ?  12.796   1.922 -13.437 1.000 85.690 ? 170 GLY A C   1 
ATOM 1287 O O   ? GLY A 1 170 ?  12.129   2.828 -13.940 1.000 85.690 ? 170 GLY A O   1 
ATOM 1288 N N   ? LYS A 1 171 ?  12.317   0.975 -12.641 1.000 85.960 ? 171 LYS A N   1 
ATOM 1289 C CA  ? LYS A 1 171 ?  10.885   0.924 -12.357 1.000 85.960 ? 171 LYS A CA  1 
ATOM 1290 C C   ? LYS A 1 171 ?  10.625   0.453 -10.929 1.000 85.960 ? 171 LYS A C   1 
ATOM 1291 C CB  ? LYS A 1 171 ?  10.173   0.005 -13.350 1.000 85.960 ? 171 LYS A CB  1 
ATOM 1292 O O   ? LYS A 1 171 ?  11.136  -0.588 -10.510 1.000 85.960 ? 171 LYS A O   1 
ATOM 1293 C CG  ? LYS A 1 171 ?  10.331   0.424 -14.804 1.000 85.960 ? 171 LYS A CG  1 
ATOM 1294 C CD  ? LYS A 1 171 ?   9.628  -0.545 -15.745 1.000 85.960 ? 171 LYS A CD  1 
ATOM 1295 C CE  ? LYS A 1 171 ?   9.770  -0.117 -17.199 1.000 85.960 ? 171 LYS A CE  1 
ATOM 1296 N NZ  ? LYS A 1 171 ?   9.046  -1.042 -18.122 1.000 85.960 ? 171 LYS A NZ  1 
ATOM 1297 N N   ? ASP A 1 172 ?   9.702   1.171 -10.220 1.000 84.040 ? 172 ASP A N   1 
ATOM 1298 C CA  ? ASP A 1 172 ?   9.419   0.817  -8.833 1.000 84.040 ? 172 ASP A CA  1 
ATOM 1299 C C   ? ASP A 1 172 ?   8.316   1.701  -8.255 1.000 84.040 ? 172 ASP A C   1 
ATOM 1300 C CB  ? ASP A 1 172 ?  10.684   0.930  -7.981 1.000 84.040 ? 172 ASP A CB  1 
ATOM 1301 O O   ? ASP A 1 172 ?   8.006   2.758  -8.809 1.000 84.040 ? 172 ASP A O   1 
ATOM 1302 C CG  ? ASP A 1 172 ?  10.615   0.111  -6.704 1.000 84.040 ? 172 ASP A CG  1 
ATOM 1303 O OD1 ? ASP A 1 172 ?   9.632  -0.637  -6.511 1.000 84.040 ? 172 ASP A OD1 1 
ATOM 1304 O OD2 ? ASP A 1 172 ?  11.551   0.215  -5.882 1.000 84.040 ? 172 ASP A OD2 1 
ATOM 1305 N N   ? SER A 1 173 ?   7.559   1.169  -7.213 1.000 82.610 ? 173 SER A N   1 
ATOM 1306 C CA  ? SER A 1 173 ?   6.745   2.053  -6.385 1.000 82.610 ? 173 SER A CA  1 
ATOM 1307 C C   ? SER A 1 173 ?   7.598   2.793  -5.361 1.000 82.610 ? 173 SER A C   1 
ATOM 1308 C CB  ? SER A 1 173 ?   5.650   1.260  -5.671 1.000 82.610 ? 173 SER A CB  1 
ATOM 1309 O O   ? SER A 1 173 ?   8.593   2.256  -4.869 1.000 82.610 ? 173 SER A O   1 
ATOM 1310 O OG  ? SER A 1 173 ?   6.214   0.280  -4.817 1.000 82.610 ? 173 SER A OG  1 
ATOM 1311 N N   ? CYS A 1 174 ?   7.293   4.032  -5.099 1.000 79.160 ? 174 CYS A N   1 
ATOM 1312 C CA  ? CYS A 1 174 ?   8.129   4.863  -4.241 1.000 79.160 ? 174 CYS A CA  1 
ATOM 1313 C C   ? CYS A 1 174 ?   7.285   5.603  -3.209 1.000 79.160 ? 174 CYS A C   1 
ATOM 1314 C CB  ? CYS A 1 174 ?   8.925   5.865  -5.076 1.000 79.160 ? 174 CYS A CB  1 
ATOM 1315 O O   ? CYS A 1 174 ?   6.119   5.265  -2.997 1.000 79.160 ? 174 CYS A O   1 
ATOM 1316 S SG  ? CYS A 1 174 ?  10.328   5.134  -5.947 1.000 79.160 ? 174 CYS A SG  1 
ATOM 1317 N N   ? GLN A 1 175 ?   7.951   6.634  -2.542 1.000 76.560 ? 175 GLN A N   1 
ATOM 1318 C CA  ? GLN A 1 175 ?   7.354   7.395  -1.449 1.000 76.560 ? 175 GLN A CA  1 
ATOM 1319 C C   ? GLN A 1 175 ?   6.016   7.999  -1.866 1.000 76.560 ? 175 GLN A C   1 
ATOM 1320 C CB  ? GLN A 1 175 ?   8.305   8.498  -0.981 1.000 76.560 ? 175 GLN A CB  1 
ATOM 1321 O O   ? GLN A 1 175 ?   5.886   8.529  -2.971 1.000 76.560 ? 175 GLN A O   1 
ATOM 1322 C CG  ? GLN A 1 175 ?   9.490   7.986  -0.173 1.000 76.560 ? 175 GLN A CG  1 
ATOM 1323 C CD  ? GLN A 1 175 ?  10.523   7.279  -1.030 1.000 76.560 ? 175 GLN A CD  1 
ATOM 1324 N NE2 ? GLN A 1 175 ?  11.167   6.263  -0.466 1.000 76.560 ? 175 GLN A NE2 1 
ATOM 1325 O OE1 ? GLN A 1 175 ?  10.740   7.642  -2.191 1.000 76.560 ? 175 GLN A OE1 1 
ATOM 1326 N N   ? GLY A 1 176 ?   5.099   7.842  -0.902 1.000 74.850 ? 176 GLY A N   1 
ATOM 1327 C CA  ? GLY A 1 176 ?   3.793   8.425  -1.164 1.000 74.850 ? 176 GLY A CA  1 
ATOM 1328 C C   ? GLY A 1 176 ?   2.799   7.429  -1.732 1.000 74.850 ? 176 GLY A C   1 
ATOM 1329 O O   ? GLY A 1 176 ?   1.593   7.686  -1.745 1.000 74.850 ? 176 GLY A O   1 
ATOM 1330 N N   ? ASP A 1 177 ?   3.295   6.268  -2.066 1.000 87.210 ? 177 ASP A N   1 
ATOM 1331 C CA  ? ASP A 1 177 ?   2.417   5.208  -2.550 1.000 87.210 ? 177 ASP A CA  1 
ATOM 1332 C C   ? ASP A 1 177 ?   2.202   4.141  -1.479 1.000 87.210 ? 177 ASP A C   1 
ATOM 1333 C CB  ? ASP A 1 177 ?   2.990   4.573  -3.818 1.000 87.210 ? 177 ASP A CB  1 
ATOM 1334 O O   ? ASP A 1 177 ?   1.608   3.095  -1.748 1.000 87.210 ? 177 ASP A O   1 
ATOM 1335 C CG  ? ASP A 1 177 ?   2.875   5.472  -5.036 1.000 87.210 ? 177 ASP A CG  1 
ATOM 1336 O OD1 ? ASP A 1 177 ?   1.935   6.293  -5.102 1.000 87.210 ? 177 ASP A OD1 1 
ATOM 1337 O OD2 ? ASP A 1 177 ?   3.731   5.356  -5.941 1.000 87.210 ? 177 ASP A OD2 1 
ATOM 1338 N N   ? SER A 1 178 ?   2.910   4.427  -0.281 1.000 94.400 ? 178 SER A N   1 
ATOM 1339 C CA  ? SER A 1 178 ?   2.688   3.485   0.812 1.000 94.400 ? 178 SER A CA  1 
ATOM 1340 C C   ? SER A 1 178 ?   1.204   3.185   0.991 1.000 94.400 ? 178 SER A C   1 
ATOM 1341 C CB  ? SER A 1 178 ?   3.268   4.032   2.117 1.000 94.400 ? 178 SER A CB  1 
ATOM 1342 O O   ? SER A 1 178 ?   0.366   4.081   0.871 1.000 94.400 ? 178 SER A O   1 
ATOM 1343 O OG  ? SER A 1 178 ?   4.683   4.081   2.057 1.000 94.400 ? 178 SER A OG  1 
ATOM 1344 N N   ? GLY A 1 179 ?   0.987   1.865   1.101 1.000 96.690 ? 179 GLY A N   1 
ATOM 1345 C CA  ? GLY A 1 179 ?  -0.393   1.489   1.366 1.000 96.690 ? 179 GLY A CA  1 
ATOM 1346 C C   ? GLY A 1 179 ?  -1.195   1.233   0.104 1.000 96.690 ? 179 GLY A C   1 
ATOM 1347 O O   ? GLY A 1 179 ?  -2.290   0.670   0.162 1.000 96.690 ? 179 GLY A O   1 
ATOM 1348 N N   ? GLY A 1 180 ?  -0.664   1.660  -0.993 1.000 96.160 ? 180 GLY A N   1 
ATOM 1349 C CA  ? GLY A 1 180 ?  -1.302   1.419  -2.277 1.000 96.160 ? 180 GLY A CA  1 
ATOM 1350 C C   ? GLY A 1 180 ?  -1.367  -0.052  -2.644 1.000 96.160 ? 180 GLY A C   1 
ATOM 1351 O O   ? GLY A 1 180 ?  -0.586  -0.859  -2.137 1.000 96.160 ? 180 GLY A O   1 
ATOM 1352 N N   ? PRO A 1 181 ?  -2.221  -0.389  -3.664 1.000 97.600 ? 181 PRO A N   1 
ATOM 1353 C CA  ? PRO A 1 181 ?  -2.499  -1.792  -3.983 1.000 97.600 ? 181 PRO A CA  1 
ATOM 1354 C C   ? PRO A 1 181 ?  -1.537  -2.361  -5.023 1.000 97.600 ? 181 PRO A C   1 
ATOM 1355 C CB  ? PRO A 1 181 ?  -3.929  -1.753  -4.526 1.000 97.600 ? 181 PRO A CB  1 
ATOM 1356 O O   ? PRO A 1 181 ?  -1.137  -1.655  -5.952 1.000 97.600 ? 181 PRO A O   1 
ATOM 1357 C CG  ? PRO A 1 181 ?  -4.053  -0.416  -5.183 1.000 97.600 ? 181 PRO A CG  1 
ATOM 1358 C CD  ? PRO A 1 181 ?  -3.297   0.589  -4.364 1.000 97.600 ? 181 PRO A CD  1 
ATOM 1359 N N   ? VAL A 1 182 ?  -1.105  -3.642  -4.791 1.000 98.020 ? 182 VAL A N   1 
ATOM 1360 C CA  ? VAL A 1 182 ?  -0.541  -4.534  -5.799 1.000 98.020 ? 182 VAL A CA  1 
ATOM 1361 C C   ? VAL A 1 182 ?  -1.575  -5.584  -6.197 1.000 98.020 ? 182 VAL A C   1 
ATOM 1362 C CB  ? VAL A 1 182 ?   0.748  -5.220  -5.293 1.000 98.020 ? 182 VAL A CB  1 
ATOM 1363 O O   ? VAL A 1 182 ?  -1.942  -6.441  -5.390 1.000 98.020 ? 182 VAL A O   1 
ATOM 1364 C CG1 ? VAL A 1 182 ?   1.287  -6.194  -6.339 1.000 98.020 ? 182 VAL A CG1 1 
ATOM 1365 C CG2 ? VAL A 1 182 ?   1.803  -4.175  -4.938 1.000 98.020 ? 182 VAL A CG2 1 
ATOM 1366 N N   ? VAL A 1 183 ?  -1.997  -5.482  -7.494 1.000 98.330 ? 183 VAL A N   1 
ATOM 1367 C CA  ? VAL A 1 183 ?  -3.078  -6.346  -7.957 1.000 98.330 ? 183 VAL A CA  1 
ATOM 1368 C C   ? VAL A 1 183 ?  -2.553  -7.304  -9.024 1.000 98.330 ? 183 VAL A C   1 
ATOM 1369 C CB  ? VAL A 1 183 ?  -4.262  -5.524  -8.515 1.000 98.330 ? 183 VAL A CB  1 
ATOM 1370 O O   ? VAL A 1 183 ?  -1.977  -6.873 -10.025 1.000 98.330 ? 183 VAL A O   1 
ATOM 1371 C CG1 ? VAL A 1 183 ?  -5.370  -6.447  -9.019 1.000 98.330 ? 183 VAL A CG1 1 
ATOM 1372 C CG2 ? VAL A 1 183 ?  -4.799  -4.572  -7.448 1.000 98.330 ? 183 VAL A CG2 1 
ATOM 1373 N N   ? CYS A 1 184 ?  -2.758  -8.570  -8.759 1.000 97.990 ? 184 CYS A N   1 
ATOM 1374 C CA  ? CYS A 1 184 ?  -2.402  -9.648  -9.675 1.000 97.990 ? 184 CYS A CA  1 
ATOM 1375 C C   ? CYS A 1 184 ?  -3.618 -10.504 -10.009 1.000 97.990 ? 184 CYS A C   1 
ATOM 1376 C CB  ? CYS A 1 184 ?  -1.301 -10.522  -9.073 1.000 97.990 ? 184 CYS A CB  1 
ATOM 1377 O O   ? CYS A 1 184 ?  -4.326 -10.961  -9.110 1.000 97.990 ? 184 CYS A O   1 
ATOM 1378 S SG  ? CYS A 1 184 ?   0.101  -9.584  -8.428 1.000 97.990 ? 184 CYS A SG  1 
ATOM 1379 N N   ? ASN A 1 185 ?  -3.881 -10.641 -11.377 1.000 96.020 ? 185 ASN A N   1 
ATOM 1380 C CA  ? ASN A 1 185 ?  -4.999 -11.468 -11.819 1.000 96.020 ? 185 ASN A CA  1 
ATOM 1381 C C   ? ASN A 1 185 ?  -6.303 -11.057 -11.142 1.000 96.020 ? 185 ASN A C   1 
ATOM 1382 C CB  ? ASN A 1 185 ?  -4.709 -12.948 -11.557 1.000 96.020 ? 185 ASN A CB  1 
ATOM 1383 O O   ? ASN A 1 185 ?  -7.073 -11.910 -10.697 1.000 96.020 ? 185 ASN A O   1 
ATOM 1384 C CG  ? ASN A 1 185 ?  -3.481 -13.442 -12.296 1.000 96.020 ? 185 ASN A CG  1 
ATOM 1385 N ND2 ? ASN A 1 185 ?  -2.721 -14.325 -11.660 1.000 96.020 ? 185 ASN A ND2 1 
ATOM 1386 O OD1 ? ASN A 1 185 ?  -3.216 -13.031 -13.430 1.000 96.020 ? 185 ASN A OD1 1 
ATOM 1387 N N   ? GLY A 1 186 ?  -6.441  -9.777 -10.841 1.000 96.340 ? 186 GLY A N   1 
ATOM 1388 C CA  ? GLY A 1 186 ?  -7.693  -9.215 -10.361 1.000 96.340 ? 186 GLY A CA  1 
ATOM 1389 C C   ? GLY A 1 186 ?  -7.857  -9.322  -8.856 1.000 96.340 ? 186 GLY A C   1 
ATOM 1390 O O   ? GLY A 1 186 ?  -8.945  -9.087  -8.327 1.000 96.340 ? 186 GLY A O   1 
ATOM 1391 N N   ? GLU A 1 187 ?  -6.796  -9.743  -8.143 1.000 98.350 ? 187 GLU A N   1 
ATOM 1392 C CA  ? GLU A 1 187 ?  -6.848  -9.874  -6.690 1.000 98.350 ? 187 GLU A CA  1 
ATOM 1393 C C   ? GLU A 1 187 ?  -5.742  -9.061  -6.023 1.000 98.350 ? 187 GLU A C   1 
ATOM 1394 C CB  ? GLU A 1 187 ?  -6.741 -11.344  -6.278 1.000 98.350 ? 187 GLU A CB  1 
ATOM 1395 O O   ? GLU A 1 187 ?  -4.663  -8.886  -6.593 1.000 98.350 ? 187 GLU A O   1 
ATOM 1396 C CG  ? GLU A 1 187 ?  -7.874 -12.214  -6.802 1.000 98.350 ? 187 GLU A CG  1 
ATOM 1397 C CD  ? GLU A 1 187 ?  -7.743 -13.675  -6.404 1.000 98.350 ? 187 GLU A CD  1 
ATOM 1398 O OE1 ? GLU A 1 187 ?  -8.780 -14.335  -6.166 1.000 98.350 ? 187 GLU A OE1 1 
ATOM 1399 O OE2 ? GLU A 1 187 ?  -6.593 -14.164  -6.330 1.000 98.350 ? 187 GLU A OE2 1 
ATOM 1400 N N   ? LEU A 1 188 ?  -6.024  -8.622  -4.809 1.000 98.550 ? 188 LEU A N   1 
ATOM 1401 C CA  ? LEU A 1 188 ?  -5.049  -7.897  -4.002 1.000 98.550 ? 188 LEU A CA  1 
ATOM 1402 C C   ? LEU A 1 188 ?  -3.965  -8.837  -3.485 1.000 98.550 ? 188 LEU A C   1 
ATOM 1403 C CB  ? LEU A 1 188 ?  -5.738  -7.199  -2.827 1.000 98.550 ? 188 LEU A CB  1 
ATOM 1404 O O   ? LEU A 1 188 ?  -4.237  -9.710  -2.657 1.000 98.550 ? 188 LEU A O   1 
ATOM 1405 C CG  ? LEU A 1 188 ?  -4.842  -6.353  -1.920 1.000 98.550 ? 188 LEU A CG  1 
ATOM 1406 C CD1 ? LEU A 1 188 ?  -4.222  -5.205  -2.710 1.000 98.550 ? 188 LEU A CD1 1 
ATOM 1407 C CD2 ? LEU A 1 188 ?  -5.633  -5.824  -0.729 1.000 98.550 ? 188 LEU A CD2 1 
ATOM 1408 N N   ? GLN A 1 189 ?  -2.725  -8.649  -3.943 1.000 98.530 ? 189 GLN A N   1 
ATOM 1409 C CA  ? GLN A 1 189 ?  -1.647  -9.572  -3.603 1.000 98.530 ? 189 GLN A CA  1 
ATOM 1410 C C   ? GLN A 1 189 ?  -0.604  -8.897  -2.718 1.000 98.530 ? 189 GLN A C   1 
ATOM 1411 C CB  ? GLN A 1 189 ?  -0.987 -10.117  -4.871 1.000 98.530 ? 189 GLN A CB  1 
ATOM 1412 O O   ? GLN A 1 189 ?   0.130  -9.570  -1.991 1.000 98.530 ? 189 GLN A O   1 
ATOM 1413 C CG  ? GLN A 1 189 ?  -1.870 -11.072  -5.662 1.000 98.530 ? 189 GLN A CG  1 
ATOM 1414 C CD  ? GLN A 1 189 ?  -2.121 -12.379  -4.933 1.000 98.530 ? 189 GLN A CD  1 
ATOM 1415 N NE2 ? GLN A 1 189 ?  -3.301 -12.955  -5.137 1.000 98.530 ? 189 GLN A NE2 1 
ATOM 1416 O OE1 ? GLN A 1 189 ?  -1.261 -12.868  -4.193 1.000 98.530 ? 189 GLN A OE1 1 
ATOM 1417 N N   ? GLY A 1 190 ?  -0.554  -7.603  -2.731 1.000 98.020 ? 190 GLY A N   1 
ATOM 1418 C CA  ? GLY A 1 190 ?   0.446  -6.885  -1.957 1.000 98.020 ? 190 GLY A CA  1 
ATOM 1419 C C   ? GLY A 1 190 ?   0.012  -5.483  -1.574 1.000 98.020 ? 190 GLY A C   1 
ATOM 1420 O O   ? GLY A 1 190 ?  -0.889  -4.916  -2.195 1.000 98.020 ? 190 GLY A O   1 
ATOM 1421 N N   ? ILE A 1 191 ?   0.685  -4.920  -0.543 1.000 98.420 ? 191 ILE A N   1 
ATOM 1422 C CA  ? ILE A 1 191 ?   0.557  -3.540  -0.087 1.000 98.420 ? 191 ILE A CA  1 
ATOM 1423 C C   ? ILE A 1 191 ?   1.922  -2.857  -0.119 1.000 98.420 ? 191 ILE A C   1 
ATOM 1424 C CB  ? ILE A 1 191 ?  -0.045  -3.468   1.334 1.000 98.420 ? 191 ILE A CB  1 
ATOM 1425 O O   ? ILE A 1 191 ?   2.895  -3.373   0.435 1.000 98.420 ? 191 ILE A O   1 
ATOM 1426 C CG1 ? ILE A 1 191 ?  -1.437  -4.111   1.358 1.000 98.420 ? 191 ILE A CG1 1 
ATOM 1427 C CG2 ? ILE A 1 191 ?  -0.103  -2.018   1.824 1.000 98.420 ? 191 ILE A CG2 1 
ATOM 1428 C CD1 ? ILE A 1 191 ?  -1.968  -4.385   2.759 1.000 98.420 ? 191 ILE A CD1 1 
ATOM 1429 N N   ? VAL A 1 192 ?   1.967  -1.788  -0.879 1.000 97.190 ? 192 VAL A N   1 
ATOM 1430 C CA  ? VAL A 1 192 ?   3.235  -1.069  -0.951 1.000 97.190 ? 192 VAL A CA  1 
ATOM 1431 C C   ? VAL A 1 192 ?   3.740  -0.770   0.459 1.000 97.190 ? 192 VAL A C   1 
ATOM 1432 C CB  ? VAL A 1 192 ?   3.099   0.241  -1.758 1.000 97.190 ? 192 VAL A CB  1 
ATOM 1433 O O   ? VAL A 1 192 ?   3.040  -0.139   1.255 1.000 97.190 ? 192 VAL A O   1 
ATOM 1434 C CG1 ? VAL A 1 192 ?   4.432   0.987  -1.804 1.000 97.190 ? 192 VAL A CG1 1 
ATOM 1435 C CG2 ? VAL A 1 192 ?   2.598  -0.052  -3.171 1.000 97.190 ? 192 VAL A CG2 1 
ATOM 1436 N N   ? SER A 1 193 ?   5.009  -1.160   0.750 1.000 96.180 ? 193 SER A N   1 
ATOM 1437 C CA  ? SER A 1 193 ?   5.493  -1.094   2.125 1.000 96.180 ? 193 SER A CA  1 
ATOM 1438 C C   ? SER A 1 193 ?   6.813  -0.334   2.211 1.000 96.180 ? 193 SER A C   1 
ATOM 1439 C CB  ? SER A 1 193 ?   5.667  -2.500   2.701 1.000 96.180 ? 193 SER A CB  1 
ATOM 1440 O O   ? SER A 1 193 ?   6.852   0.801   2.691 1.000 96.180 ? 193 SER A O   1 
ATOM 1441 O OG  ? SER A 1 193 ?   5.895  -2.447   4.098 1.000 96.180 ? 193 SER A OG  1 
ATOM 1442 N N   ? TRP A 1 194 ?   7.885  -0.928   1.725 1.000 94.590 ? 194 TRP A N   1 
ATOM 1443 C CA  ? TRP A 1 194 ?   9.175  -0.264   1.887 1.000 94.590 ? 194 TRP A CA  1 
ATOM 1444 C C   ? TRP A 1 194 ?  10.155  -0.707   0.806 1.000 94.590 ? 194 TRP A C   1 
ATOM 1445 C CB  ? TRP A 1 194 ?   9.759  -0.554   3.273 1.000 94.590 ? 194 TRP A CB  1 
ATOM 1446 O O   ? TRP A 1 194 ?   9.840  -1.581  -0.005 1.000 94.590 ? 194 TRP A O   1 
ATOM 1447 C CG  ? TRP A 1 194 ?  10.029  -2.007   3.528 1.000 94.590 ? 194 TRP A CG  1 
ATOM 1448 C CD1 ? TRP A 1 194 ?   9.146  -2.939   3.996 1.000 94.590 ? 194 TRP A CD1 1 
ATOM 1449 C CD2 ? TRP A 1 194 ?  11.270  -2.692   3.333 1.000 94.590 ? 194 TRP A CD2 1 
ATOM 1450 C CE2 ? TRP A 1 194 ?  11.066  -4.039   3.703 1.000 94.590 ? 194 TRP A CE2 1 
ATOM 1451 C CE3 ? TRP A 1 194 ?  12.536  -2.296   2.880 1.000 94.590 ? 194 TRP A CE3 1 
ATOM 1452 N NE1 ? TRP A 1 194 ?   9.763  -4.164   4.103 1.000 94.590 ? 194 TRP A NE1 1 
ATOM 1453 C CH2 ? TRP A 1 194 ?  13.311  -4.582   3.187 1.000 94.590 ? 194 TRP A CH2 1 
ATOM 1454 C CZ2 ? TRP A 1 194 ?  12.083  -4.995   3.633 1.000 94.590 ? 194 TRP A CZ2 1 
ATOM 1455 C CZ3 ? TRP A 1 194 ?  13.546  -3.249   2.812 1.000 94.590 ? 194 TRP A CZ3 1 
ATOM 1456 N N   ? GLY A 1 195 ?  11.306  -0.140   0.750 1.000 90.210 ? 195 GLY A N   1 
ATOM 1457 C CA  ? GLY A 1 195 ?  12.461  -0.425  -0.087 1.000 90.210 ? 195 GLY A CA  1 
ATOM 1458 C C   ? GLY A 1 195 ?  13.615   0.532   0.143 1.000 90.210 ? 195 GLY A C   1 
ATOM 1459 O O   ? GLY A 1 195 ?  13.485   1.501   0.894 1.000 90.210 ? 195 GLY A O   1 
ATOM 1460 N N   ? TYR A 1 196 ?  14.807   0.123  -0.277 1.000 86.770 ? 196 TYR A N   1 
ATOM 1461 C CA  ? TYR A 1 196 ?  15.945   1.033  -0.195 1.000 86.770 ? 196 TYR A CA  1 
ATOM 1462 C C   ? TYR A 1 196 ?  16.148   1.773  -1.511 1.000 86.770 ? 196 TYR A C   1 
ATOM 1463 C CB  ? TYR A 1 196 ?  17.219   0.268   0.177 1.000 86.770 ? 196 TYR A CB  1 
ATOM 1464 O O   ? TYR A 1 196 ?  16.501   1.165  -2.524 1.000 86.770 ? 196 TYR A O   1 
ATOM 1465 C CG  ? TYR A 1 196 ?  17.180  -0.342   1.557 1.000 86.770 ? 196 TYR A CG  1 
ATOM 1466 C CD1 ? TYR A 1 196 ?  16.339   0.171   2.543 1.000 86.770 ? 196 TYR A CD1 1 
ATOM 1467 C CD2 ? TYR A 1 196 ?  17.984  -1.430   1.878 1.000 86.770 ? 196 TYR A CD2 1 
ATOM 1468 C CE1 ? TYR A 1 196 ?  16.302  -0.387   3.817 1.000 86.770 ? 196 TYR A CE1 1 
ATOM 1469 C CE2 ? TYR A 1 196 ?  17.955  -1.995   3.149 1.000 86.770 ? 196 TYR A CE2 1 
ATOM 1470 O OH  ? TYR A 1 196 ?  17.078  -2.024   5.369 1.000 86.770 ? 196 TYR A OH  1 
ATOM 1471 C CZ  ? TYR A 1 196 ?  17.111  -1.468   4.110 1.000 86.770 ? 196 TYR A CZ  1 
ATOM 1472 N N   ? GLY A 1 197 ?  15.715   3.035  -1.473 1.000 82.990 ? 197 GLY A N   1 
ATOM 1473 C CA  ? GLY A 1 197 ?  15.786   3.749  -2.738 1.000 82.990 ? 197 GLY A CA  1 
ATOM 1474 C C   ? GLY A 1 197 ?  14.643   3.414  -3.678 1.000 82.990 ? 197 GLY A C   1 
ATOM 1475 O O   ? GLY A 1 197 ?  13.866   2.494  -3.415 1.000 82.990 ? 197 GLY A O   1 
ATOM 1476 N N   ? CYS A 1 198 ?  14.520   4.231  -4.789 1.000 83.610 ? 198 CYS A N   1 
ATOM 1477 C CA  ? CYS A 1 198 ?  13.462   4.000  -5.766 1.000 83.610 ? 198 CYS A CA  1 
ATOM 1478 C C   ? CYS A 1 198 ?  14.045   3.694  -7.140 1.000 83.610 ? 198 CYS A C   1 
ATOM 1479 C CB  ? CYS A 1 198 ?  12.538   5.215  -5.853 1.000 83.610 ? 198 CYS A CB  1 
ATOM 1480 O O   ? CYS A 1 198 ?  14.844   4.471  -7.667 1.000 83.610 ? 198 CYS A O   1 
ATOM 1481 S SG  ? CYS A 1 198 ?  11.034   4.918  -6.807 1.000 83.610 ? 198 CYS A SG  1 
ATOM 1482 N N   ? ALA A 1 199 ?  13.620   2.472  -7.629 1.000 83.660 ? 199 ALA A N   1 
ATOM 1483 C CA  ? ALA A 1 199 ?  13.968   2.082  -8.993 1.000 83.660 ? 199 ALA A CA  1 
ATOM 1484 C C   ? ALA A 1 199 ?  15.476   1.909  -9.146 1.000 83.660 ? 199 ALA A C   1 
ATOM 1485 C CB  ? ALA A 1 199 ?  13.450   3.115  -9.991 1.000 83.660 ? 199 ALA A CB  1 
ATOM 1486 O O   ? ALA A 1 199 ?  16.028   2.140 -10.225 1.000 83.660 ? 199 ALA A O   1 
ATOM 1487 N N   ? LEU A 1 200 ?  16.189   1.695  -7.973 1.000 89.420 ? 200 LEU A N   1 
ATOM 1488 C CA  ? LEU A 1 200 ?  17.624   1.431  -7.980 1.000 89.420 ? 200 LEU A CA  1 
ATOM 1489 C C   ? LEU A 1 200 ?  17.911   0.001  -8.425 1.000 89.420 ? 200 LEU A C   1 
ATOM 1490 C CB  ? LEU A 1 200 ?  18.221   1.677  -6.592 1.000 89.420 ? 200 LEU A CB  1 
ATOM 1491 O O   ? LEU A 1 200 ?  17.151  -0.917  -8.109 1.000 89.420 ? 200 LEU A O   1 
ATOM 1492 C CG  ? LEU A 1 200 ?  18.180   3.118  -6.081 1.000 89.420 ? 200 LEU A CG  1 
ATOM 1493 C CD1 ? LEU A 1 200 ?  18.829   3.211  -4.704 1.000 89.420 ? 200 LEU A CD1 1 
ATOM 1494 C CD2 ? LEU A 1 200 ?  18.869   4.055  -7.067 1.000 89.420 ? 200 LEU A CD2 1 
ATOM 1495 N N   ? LYS A 1 201 ?  19.019  -0.111  -9.199 1.000 92.280 ? 201 LYS A N   1 
ATOM 1496 C CA  ? LYS A 1 201 ?  19.466  -1.440  -9.606 1.000 92.280 ? 201 LYS A CA  1 
ATOM 1497 C C   ? LYS A 1 201 ?  19.703  -2.335  -8.394 1.000 92.280 ? 201 LYS A C   1 
ATOM 1498 C CB  ? LYS A 1 201 ?  20.742  -1.344 -10.444 1.000 92.280 ? 201 LYS A CB  1 
ATOM 1499 O O   ? LYS A 1 201 ?  20.309  -1.909  -7.409 1.000 92.280 ? 201 LYS A O   1 
ATOM 1500 C CG  ? LYS A 1 201 ?  21.215  -2.677 -11.006 1.000 92.280 ? 201 LYS A CG  1 
ATOM 1501 C CD  ? LYS A 1 201 ?  22.474  -2.513 -11.848 1.000 92.280 ? 201 LYS A CD  1 
ATOM 1502 C CE  ? LYS A 1 201 ?  22.973  -3.852 -12.374 1.000 92.280 ? 201 LYS A CE  1 
ATOM 1503 N NZ  ? LYS A 1 201 ?  24.183  -3.693 -13.235 1.000 92.280 ? 201 LYS A NZ  1 
ATOM 1504 N N   ? GLY A 1 202 ?  19.065  -3.576  -8.473 1.000 93.410 ? 202 GLY A N   1 
ATOM 1505 C CA  ? GLY A 1 202 ?  19.283  -4.573  -7.436 1.000 93.410 ? 202 GLY A CA  1 
ATOM 1506 C C   ? GLY A 1 202 ?  18.456  -4.325  -6.188 1.000 93.410 ? 202 GLY A C   1 
ATOM 1507 O O   ? GLY A 1 202 ?  18.625  -5.014  -5.179 1.000 93.410 ? 202 GLY A O   1 
ATOM 1508 N N   ? LYS A 1 203 ?  17.577  -3.262  -6.282 1.000 93.220 ? 203 LYS A N   1 
ATOM 1509 C CA  ? LYS A 1 203 ?  16.781  -2.897  -5.113 1.000 93.220 ? 203 LYS A CA  1 
ATOM 1510 C C   ? LYS A 1 203 ?  15.295  -2.846  -5.455 1.000 93.220 ? 203 LYS A C   1 
ATOM 1511 C CB  ? LYS A 1 203 ?  17.237  -1.549  -4.553 1.000 93.220 ? 203 LYS A CB  1 
ATOM 1512 O O   ? LYS A 1 203 ?  14.735  -1.765  -5.655 1.000 93.220 ? 203 LYS A O   1 
ATOM 1513 C CG  ? LYS A 1 203 ?  18.688  -1.528  -4.094 1.000 93.220 ? 203 LYS A CG  1 
ATOM 1514 C CD  ? LYS A 1 203 ?  18.910  -2.451  -2.902 1.000 93.220 ? 203 LYS A CD  1 
ATOM 1515 C CE  ? LYS A 1 203 ?  20.336  -2.356  -2.379 1.000 93.220 ? 203 LYS A CE  1 
ATOM 1516 N NZ  ? LYS A 1 203 ?  20.577  -3.305  -1.251 1.000 93.220 ? 203 LYS A NZ  1 
ATOM 1517 N N   ? PRO A 1 204 ?  14.623  -3.970  -5.615 1.000 94.820 ? 204 PRO A N   1 
ATOM 1518 C CA  ? PRO A 1 204 ?  13.185  -3.961  -5.895 1.000 94.820 ? 204 PRO A CA  1 
ATOM 1519 C C   ? PRO A 1 204 ?  12.362  -3.408  -4.733 1.000 94.820 ? 204 PRO A C   1 
ATOM 1520 C CB  ? PRO A 1 204 ?  12.864  -5.437  -6.138 1.000 94.820 ? 204 PRO A CB  1 
ATOM 1521 O O   ? PRO A 1 204 ?  12.875  -3.269  -3.620 1.000 94.820 ? 204 PRO A O   1 
ATOM 1522 C CG  ? PRO A 1 204 ?  13.833  -6.185  -5.280 1.000 94.820 ? 204 PRO A CG  1 
ATOM 1523 C CD  ? PRO A 1 204 ?  15.141  -5.448  -5.283 1.000 94.820 ? 204 PRO A CD  1 
ATOM 1524 N N   ? GLY A 1 205 ?  11.046  -3.091  -5.049 1.000 95.170 ? 205 GLY A N   1 
ATOM 1525 C CA  ? GLY A 1 205 ?  10.126  -2.723  -3.985 1.000 95.170 ? 205 GLY A CA  1 
ATOM 1526 C C   ? GLY A 1 205 ?   9.719  -3.897  -3.115 1.000 95.170 ? 205 GLY A C   1 
ATOM 1527 O O   ? GLY A 1 205 ?   9.663  -5.035  -3.585 1.000 95.170 ? 205 GLY A O   1 
ATOM 1528 N N   ? VAL A 1 206 ?   9.405  -3.567  -1.842 1.000 96.920 ? 206 VAL A N   1 
ATOM 1529 C CA  ? VAL A 1 206 ?   8.953  -4.575  -0.889 1.000 96.920 ? 206 VAL A CA  1 
ATOM 1530 C C   ? VAL A 1 206 ?   7.505  -4.298  -0.492 1.000 96.920 ? 206 VAL A C   1 
ATOM 1531 C CB  ? VAL A 1 206 ?   9.852  -4.613   0.367 1.000 96.920 ? 206 VAL A CB  1 
ATOM 1532 O O   ? VAL A 1 206 ?   7.145  -3.157  -0.191 1.000 96.920 ? 206 VAL A O   1 
ATOM 1533 C CG1 ? VAL A 1 206 ?   9.359  -5.670   1.352 1.000 96.920 ? 206 VAL A CG1 1 
ATOM 1534 C CG2 ? VAL A 1 206 ?  11.304  -4.880  -0.025 1.000 96.920 ? 206 VAL A CG2 1 
ATOM 1535 N N   ? TYR A 1 207 ?   6.749  -5.310  -0.466 1.000 97.880 ? 207 TYR A N   1 
ATOM 1536 C CA  ? TYR A 1 207 ?   5.313  -5.214  -0.230 1.000 97.880 ? 207 TYR A CA  1 
ATOM 1537 C C   ? TYR A 1 207 ?   4.871  -6.194   0.851 1.000 97.880 ? 207 TYR A C   1 
ATOM 1538 C CB  ? TYR A 1 207 ?   4.536  -5.480  -1.523 1.000 97.880 ? 207 TYR A CB  1 
ATOM 1539 O O   ? TYR A 1 207 ?   5.500  -7.236   1.047 1.000 97.880 ? 207 TYR A O   1 
ATOM 1540 C CG  ? TYR A 1 207 ?   5.016  -4.662  -2.698 1.000 97.880 ? 207 TYR A CG  1 
ATOM 1541 C CD1 ? TYR A 1 207 ?   4.330  -3.519  -3.102 1.000 97.880 ? 207 TYR A CD1 1 
ATOM 1542 C CD2 ? TYR A 1 207 ?   6.154  -5.031  -3.406 1.000 97.880 ? 207 TYR A CD2 1 
ATOM 1543 C CE1 ? TYR A 1 207 ?   4.767  -2.763  -4.185 1.000 97.880 ? 207 TYR A CE1 1 
ATOM 1544 C CE2 ? TYR A 1 207 ?   6.600  -4.283  -4.491 1.000 97.880 ? 207 TYR A CE2 1 
ATOM 1545 O OH  ? TYR A 1 207 ?   6.339  -2.408  -5.944 1.000 97.880 ? 207 TYR A OH  1 
ATOM 1546 C CZ  ? TYR A 1 207 ?   5.902  -3.152  -4.872 1.000 97.880 ? 207 TYR A CZ  1 
ATOM 1547 N N   ? THR A 1 208 ?   3.861  -5.704   1.617 1.000 98.380 ? 208 THR A N   1 
ATOM 1548 C CA  ? THR A 1 208 ?   3.214  -6.658   2.511 1.000 98.380 ? 208 THR A CA  1 
ATOM 1549 C C   ? THR A 1 208 ?   2.474  -7.729   1.716 1.000 98.380 ? 208 THR A C   1 
ATOM 1550 C CB  ? THR A 1 208 ?   2.232  -5.952   3.465 1.000 98.380 ? 208 THR A CB  1 
ATOM 1551 O O   ? THR A 1 208 ?   1.697  -7.413   0.812 1.000 98.380 ? 208 THR A O   1 
ATOM 1552 C CG2 ? THR A 1 208 ?   1.542  -6.955   4.384 1.000 98.380 ? 208 THR A CG2 1 
ATOM 1553 O OG1 ? THR A 1 208 ?   2.949  -5.004   4.264 1.000 98.380 ? 208 THR A OG1 1 
ATOM 1554 N N   ? LYS A 1 209 ?   2.783  -9.021   2.010 1.000 98.250 ? 209 LYS A N   1 
ATOM 1555 C CA  ? LYS A 1 209 ?   2.186 -10.177   1.347 1.000 98.250 ? 209 LYS A CA  1 
ATOM 1556 C C   ? LYS A 1 209 ?   0.785 -10.456   1.885 1.000 98.250 ? 209 LYS A C   1 
ATOM 1557 C CB  ? LYS A 1 209 ?   3.070 -11.412   1.522 1.000 98.250 ? 209 LYS A CB  1 
ATOM 1558 O O   ? LYS A 1 209 ?   0.630 -11.110   2.919 1.000 98.250 ? 209 LYS A O   1 
ATOM 1559 C CG  ? LYS A 1 209 ?   2.678 -12.585   0.636 1.000 98.250 ? 209 LYS A CG  1 
ATOM 1560 C CD  ? LYS A 1 209 ?   3.657 -13.744   0.776 1.000 98.250 ? 209 LYS A CD  1 
ATOM 1561 C CE  ? LYS A 1 209 ?   3.739 -14.565  -0.503 1.000 98.250 ? 209 LYS A CE  1 
ATOM 1562 N NZ  ? LYS A 1 209 ?   4.768 -15.643  -0.404 1.000 98.250 ? 209 LYS A NZ  1 
ATOM 1563 N N   ? VAL A 1 210 ?  -0.285 -10.008   1.166 1.000 98.530 ? 210 VAL A N   1 
ATOM 1564 C CA  ? VAL A 1 210 ?  -1.666  -9.963   1.637 1.000 98.530 ? 210 VAL A CA  1 
ATOM 1565 C C   ? VAL A 1 210 ?  -2.182 -11.382   1.862 1.000 98.530 ? 210 VAL A C   1 
ATOM 1566 C CB  ? VAL A 1 210 ?  -2.581  -9.214   0.643 1.000 98.530 ? 210 VAL A CB  1 
ATOM 1567 O O   ? VAL A 1 210 ?  -2.940 -11.631   2.802 1.000 98.530 ? 210 VAL A O   1 
ATOM 1568 C CG1 ? VAL A 1 210 ?  -4.048  -9.367   1.038 1.000 98.530 ? 210 VAL A CG1 1 
ATOM 1569 C CG2 ? VAL A 1 210 ?  -2.195  -7.738   0.571 1.000 98.530 ? 210 VAL A CG2 1 
ATOM 1570 N N   ? CYS A 1 211 ?  -1.853 -12.361   1.025 1.000 98.400 ? 211 CYS A N   1 
ATOM 1571 C CA  ? CYS A 1 211 ?  -2.375 -13.717   1.147 1.000 98.400 ? 211 CYS A CA  1 
ATOM 1572 C C   ? CYS A 1 211 ?  -2.075 -14.296   2.525 1.000 98.400 ? 211 CYS A C   1 
ATOM 1573 C CB  ? CYS A 1 211 ?  -1.782 -14.619   0.065 1.000 98.400 ? 211 CYS A CB  1 
ATOM 1574 O O   ? CYS A 1 211 ?  -2.786 -15.183   2.999 1.000 98.400 ? 211 CYS A O   1 
ATOM 1575 S SG  ? CYS A 1 211 ?  -0.006 -14.895   0.240 1.000 98.400 ? 211 CYS A SG  1 
ATOM 1576 N N   ? ASN A 1 212 ?  -1.061 -13.767   3.222 1.000 98.360 ? 212 ASN A N   1 
ATOM 1577 C CA  ? ASN A 1 212 ?  -0.719 -14.243   4.558 1.000 98.360 ? 212 ASN A CA  1 
ATOM 1578 C C   ? ASN A 1 212 ?  -1.632 -13.636   5.620 1.000 98.360 ? 212 ASN A C   1 
ATOM 1579 C CB  ? ASN A 1 212 ?   0.745 -13.937   4.880 1.000 98.360 ? 212 ASN A CB  1 
ATOM 1580 O O   ? ASN A 1 212 ?  -1.581 -14.029   6.787 1.000 98.360 ? 212 ASN A O   1 
ATOM 1581 C CG  ? ASN A 1 212 ?   1.705 -14.880   4.182 1.000 98.360 ? 212 ASN A CG  1 
ATOM 1582 N ND2 ? ASN A 1 212 ?   2.994 -14.567   4.245 1.000 98.360 ? 212 ASN A ND2 1 
ATOM 1583 O OD1 ? ASN A 1 212 ?   1.292 -15.881   3.591 1.000 98.360 ? 212 ASN A OD1 1 
ATOM 1584 N N   ? TYR A 1 213 ?  -2.510 -12.653   5.235 1.000 98.580 ? 213 TYR A N   1 
ATOM 1585 C CA  ? TYR A 1 213 ?  -3.254 -11.906   6.244 1.000 98.580 ? 213 TYR A CA  1 
ATOM 1586 C C   ? TYR A 1 213 ?  -4.754 -11.988   5.988 1.000 98.580 ? 213 TYR A C   1 
ATOM 1587 C CB  ? TYR A 1 213 ?  -2.807 -10.441   6.267 1.000 98.580 ? 213 TYR A CB  1 
ATOM 1588 O O   ? TYR A 1 213 ?  -5.536 -11.257   6.601 1.000 98.580 ? 213 TYR A O   1 
ATOM 1589 C CG  ? TYR A 1 213 ?  -1.371 -10.251   6.691 1.000 98.580 ? 213 TYR A CG  1 
ATOM 1590 C CD1 ? TYR A 1 213 ?  -1.019 -10.232   8.038 1.000 98.580 ? 213 TYR A CD1 1 
ATOM 1591 C CD2 ? TYR A 1 213 ?  -0.364 -10.088   5.745 1.000 98.580 ? 213 TYR A CD2 1 
ATOM 1592 C CE1 ? TYR A 1 213 ?   0.303 -10.055   8.434 1.000 98.580 ? 213 TYR A CE1 1 
ATOM 1593 C CE2 ? TYR A 1 213 ?   0.961  -9.910   6.129 1.000 98.580 ? 213 TYR A CE2 1 
ATOM 1594 O OH  ? TYR A 1 213 ?   2.594  -9.720   7.860 1.000 98.580 ? 213 TYR A OH  1 
ATOM 1595 C CZ  ? TYR A 1 213 ?   1.284  -9.896   7.474 1.000 98.580 ? 213 TYR A CZ  1 
ATOM 1596 N N   ? VAL A 1 214 ?  -5.154 -12.808   5.049 1.000 98.540 ? 214 VAL A N   1 
ATOM 1597 C CA  ? VAL A 1 214 ?  -6.572 -12.879   4.711 1.000 98.540 ? 214 VAL A CA  1 
ATOM 1598 C C   ? VAL A 1 214 ?  -7.376 -13.297   5.940 1.000 98.540 ? 214 VAL A C   1 
ATOM 1599 C CB  ? VAL A 1 214 ?  -6.829 -13.861   3.546 1.000 98.540 ? 214 VAL A CB  1 
ATOM 1600 O O   ? VAL A 1 214 ?  -8.432 -12.727   6.223 1.000 98.540 ? 214 VAL A O   1 
ATOM 1601 C CG1 ? VAL A 1 214 ?  -8.324 -14.128   3.386 1.000 98.540 ? 214 VAL A CG1 1 
ATOM 1602 C CG2 ? VAL A 1 214 ?  -6.239 -13.313   2.248 1.000 98.540 ? 214 VAL A CG2 1 
ATOM 1603 N N   ? SER A 1 215 ?  -6.891 -14.280   6.680 1.000 98.210 ? 215 SER A N   1 
ATOM 1604 C CA  ? SER A 1 215 ?  -7.579 -14.721   7.888 1.000 98.210 ? 215 SER A CA  1 
ATOM 1605 C C   ? SER A 1 215 ?  -7.700 -13.586   8.901 1.000 98.210 ? 215 SER A C   1 
ATOM 1606 C CB  ? SER A 1 215 ?  -6.847 -15.904   8.522 1.000 98.210 ? 215 SER A CB  1 
ATOM 1607 O O   ? SER A 1 215 ?  -8.767 -13.377   9.481 1.000 98.210 ? 215 SER A O   1 
ATOM 1608 O OG  ? SER A 1 215 ?  -6.881 -17.033   7.665 1.000 98.210 ? 215 SER A OG  1 
ATOM 1609 N N   ? TRP A 1 216 ?  -6.627 -12.894   9.108 1.000 98.450 ? 216 TRP A N   1 
ATOM 1610 C CA  ? TRP A 1 216 ?  -6.633 -11.759  10.025 1.000 98.450 ? 216 TRP A CA  1 
ATOM 1611 C C   ? TRP A 1 216 ?  -7.620 -10.692   9.565 1.000 98.450 ? 216 TRP A C   1 
ATOM 1612 C CB  ? TRP A 1 216 ?  -5.230 -11.157  10.146 1.000 98.450 ? 216 TRP A CB  1 
ATOM 1613 O O   ? TRP A 1 216 ?  -8.373 -10.144  10.373 1.000 98.450 ? 216 TRP A O   1 
ATOM 1614 C CG  ? TRP A 1 216 ?  -5.177  -9.890  10.945 1.000 98.450 ? 216 TRP A CG  1 
ATOM 1615 C CD1 ? TRP A 1 216 ?  -5.148  -9.776  12.307 1.000 98.450 ? 216 TRP A CD1 1 
ATOM 1616 C CD2 ? TRP A 1 216 ?  -5.152  -8.556  10.430 1.000 98.450 ? 216 TRP A CD2 1 
ATOM 1617 C CE2 ? TRP A 1 216 ?  -5.107  -7.681  11.538 1.000 98.450 ? 216 TRP A CE2 1 
ATOM 1618 C CE3 ? TRP A 1 216 ?  -5.161  -8.014   9.137 1.000 98.450 ? 216 TRP A CE3 1 
ATOM 1619 N NE1 ? TRP A 1 216 ?  -5.106  -8.449  12.670 1.000 98.450 ? 216 TRP A NE1 1 
ATOM 1620 C CH2 ? TRP A 1 216 ?  -5.083  -5.788  10.116 1.000 98.450 ? 216 TRP A CH2 1 
ATOM 1621 C CZ2 ? TRP A 1 216 ?  -5.072  -6.292  11.391 1.000 98.450 ? 216 TRP A CZ2 1 
ATOM 1622 C CZ3 ? TRP A 1 216 ?  -5.127  -6.632   8.994 1.000 98.450 ? 216 TRP A CZ3 1 
ATOM 1623 N N   ? ILE A 1 217 ?  -7.632 -10.357   8.309 1.000 98.550 ? 217 ILE A N   1 
ATOM 1624 C CA  ? ILE A 1 217 ?  -8.533  -9.362   7.738 1.000 98.550 ? 217 ILE A CA  1 
ATOM 1625 C C   ? ILE A 1 217 ?  -9.981  -9.757   8.015 1.000 98.550 ? 217 ILE A C   1 
ATOM 1626 C CB  ? ILE A 1 217 ?  -8.304  -9.197   6.219 1.000 98.550 ? 217 ILE A CB  1 
ATOM 1627 O O   ? ILE A 1 217 ? -10.763  -8.954   8.530 1.000 98.550 ? 217 ILE A O   1 
ATOM 1628 C CG1 ? ILE A 1 217 ?  -6.938  -8.556   5.951 1.000 98.550 ? 217 ILE A CG1 1 
ATOM 1629 C CG2 ? ILE A 1 217 ?  -9.430  -8.372   5.589 1.000 98.550 ? 217 ILE A CG2 1 
ATOM 1630 C CD1 ? ILE A 1 217 ?  -6.507  -8.603   4.491 1.000 98.550 ? 217 ILE A CD1 1 
ATOM 1631 N N   ? GLN A 1 218 ? -10.312 -10.918   7.748 1.000 98.280 ? 218 GLN A N   1 
ATOM 1632 C CA  ? GLN A 1 218 ? -11.683 -11.397   7.884 1.000 98.280 ? 218 GLN A CA  1 
ATOM 1633 C C   ? GLN A 1 218 ? -12.120 -11.410   9.346 1.000 98.280 ? 218 GLN A C   1 
ATOM 1634 C CB  ? GLN A 1 218 ? -11.826 -12.795   7.280 1.000 98.280 ? 218 GLN A CB  1 
ATOM 1635 O O   ? GLN A 1 218 ? -13.240 -11.009   9.669 1.000 98.280 ? 218 GLN A O   1 
ATOM 1636 C CG  ? GLN A 1 218 ? -11.744 -12.820   5.760 1.000 98.280 ? 218 GLN A CG  1 
ATOM 1637 C CD  ? GLN A 1 218 ? -11.728 -14.228   5.196 1.000 98.280 ? 218 GLN A CD  1 
ATOM 1638 N NE2 ? GLN A 1 218 ? -12.243 -14.387   3.981 1.000 98.280 ? 218 GLN A NE2 1 
ATOM 1639 O OE1 ? GLN A 1 218 ? -11.257 -15.167   5.847 1.000 98.280 ? 218 GLN A OE1 1 
ATOM 1640 N N   ? GLN A 1 219 ? -11.253 -11.891  10.198 1.000 98.290 ? 219 GLN A N   1 
ATOM 1641 C CA  ? GLN A 1 219 ? -11.540 -11.930  11.627 1.000 98.290 ? 219 GLN A CA  1 
ATOM 1642 C C   ? GLN A 1 219 ? -11.729 -10.524  12.190 1.000 98.290 ? 219 GLN A C   1 
ATOM 1643 C CB  ? GLN A 1 219 ? -10.422 -12.651  12.381 1.000 98.290 ? 219 GLN A CB  1 
ATOM 1644 O O   ? GLN A 1 219 ? -12.621 -10.291  13.007 1.000 98.290 ? 219 GLN A O   1 
ATOM 1645 C CG  ? GLN A 1 219 ? -10.422 -14.161  12.185 1.000 98.290 ? 219 GLN A CG  1 
ATOM 1646 C CD  ? GLN A 1 219 ?  -9.183 -14.827  12.754 1.000 98.290 ? 219 GLN A CD  1 
ATOM 1647 N NE2 ? GLN A 1 219 ?  -8.789 -15.950  12.162 1.000 98.290 ? 219 GLN A NE2 1 
ATOM 1648 O OE1 ? GLN A 1 219 ?  -8.585 -14.337  13.716 1.000 98.290 ? 219 GLN A OE1 1 
ATOM 1649 N N   ? THR A 1 220 ? -10.884  -9.637  11.818 1.000 98.130 ? 220 THR A N   1 
ATOM 1650 C CA  ? THR A 1 220 ? -10.967  -8.259  12.289 1.000 98.130 ? 220 THR A CA  1 
ATOM 1651 C C   ? THR A 1 220 ? -12.272  -7.611  11.836 1.000 98.130 ? 220 THR A C   1 
ATOM 1652 C CB  ? THR A 1 220 ?  -9.775  -7.424  11.786 1.000 98.130 ? 220 THR A CB  1 
ATOM 1653 O O   ? THR A 1 220 ? -12.942  -6.937  12.621 1.000 98.130 ? 220 THR A O   1 
ATOM 1654 C CG2 ? THR A 1 220 ?  -9.862  -5.985  12.283 1.000 98.130 ? 220 THR A CG2 1 
ATOM 1655 O OG1 ? THR A 1 220 ?  -8.556  -8.009  12.261 1.000 98.130 ? 220 THR A OG1 1 
ATOM 1656 N N   ? ILE A 1 221 ? -12.651  -7.797  10.561 1.000 97.880 ? 221 ILE A N   1 
ATOM 1657 C CA  ? ILE A 1 221 ? -13.894  -7.257  10.019 1.000 97.880 ? 221 ILE A CA  1 
ATOM 1658 C C   ? ILE A 1 221 ? -15.084  -7.842  10.776 1.000 97.880 ? 221 ILE A C   1 
ATOM 1659 C CB  ? ILE A 1 221 ? -14.024  -7.548   8.507 1.000 97.880 ? 221 ILE A CB  1 
ATOM 1660 O O   ? ILE A 1 221 ? -16.002  -7.114  11.160 1.000 97.880 ? 221 ILE A O   1 
ATOM 1661 C CG1 ? ILE A 1 221 ? -13.056  -6.667   7.709 1.000 97.880 ? 221 ILE A CG1 1 
ATOM 1662 C CG2 ? ILE A 1 221 ? -15.467  -7.340   8.040 1.000 97.880 ? 221 ILE A CG2 1 
ATOM 1663 C CD1 ? ILE A 1 221 ? -13.016  -6.984   6.220 1.000 97.880 ? 221 ILE A CD1 1 
ATOM 1664 N N   ? ALA A 1 222 ? -15.128  -9.116  11.043 1.000 97.450 ? 222 ALA A N   1 
ATOM 1665 C CA  ? ALA A 1 222 ? -16.213  -9.813  11.730 1.000 97.450 ? 222 ALA A CA  1 
ATOM 1666 C C   ? ALA A 1 222 ? -16.361  -9.318  13.166 1.000 97.450 ? 222 ALA A C   1 
ATOM 1667 C CB  ? ALA A 1 222 ? -15.973 -11.321  11.712 1.000 97.450 ? 222 ALA A CB  1 
ATOM 1668 O O   ? ALA A 1 222 ? -17.474  -9.240  13.691 1.000 97.450 ? 222 ALA A O   1 
ATOM 1669 N N   ? SER A 1 223 ? -15.331  -8.936  13.796 1.000 96.150 ? 223 SER A N   1 
ATOM 1670 C CA  ? SER A 1 223 ? -15.321  -8.512  15.193 1.000 96.150 ? 223 SER A CA  1 
ATOM 1671 C C   ? SER A 1 223 ? -15.758  -7.057  15.332 1.000 96.150 ? 223 SER A C   1 
ATOM 1672 C CB  ? SER A 1 223 ? -13.929  -8.695  15.799 1.000 96.150 ? 223 SER A CB  1 
ATOM 1673 O O   ? SER A 1 223 ? -15.949  -6.565  16.446 1.000 96.150 ? 223 SER A O   1 
ATOM 1674 O OG  ? SER A 1 223 ? -13.574 -10.066  15.838 1.000 96.150 ? 223 SER A OG  1 
ATOM 1675 N N   ? ASN A 1 224 ? -15.950  -6.316  14.253 1.000 92.370 ? 224 ASN A N   1 
ATOM 1676 C CA  ? ASN A 1 224 ? -16.285  -4.896  14.282 1.000 92.370 ? 224 ASN A CA  1 
ATOM 1677 C C   ? ASN A 1 224 ? -17.532  -4.597  13.456 1.000 92.370 ? 224 ASN A C   1 
ATOM 1678 C CB  ? ASN A 1 224 ? -15.106  -4.056  13.786 1.000 92.370 ? 224 ASN A CB  1 
ATOM 1679 O O   ? ASN A 1 224 ? -18.226  -3.609  13.706 1.000 92.370 ? 224 ASN A O   1 
ATOM 1680 C CG  ? ASN A 1 224 ? -13.982  -3.971  14.800 1.000 92.370 ? 224 ASN A CG  1 
ATOM 1681 N ND2 ? ASN A 1 224 ? -12.992  -4.845  14.663 1.000 92.370 ? 224 ASN A ND2 1 
ATOM 1682 O OD1 ? ASN A 1 224 ? -14.004  -3.127  15.700 1.000 92.370 ? 224 ASN A OD1 1 
# 
loop_
_struct_sheet_range.sheet_id 
_struct_sheet_range.id 
_struct_sheet_range.beg_label_comp_id 
_struct_sheet_range.beg_label_asym_id 
_struct_sheet_range.beg_label_seq_id 
_struct_sheet_range.pdbx_beg_PDB_ins_code 
_struct_sheet_range.end_label_comp_id 
_struct_sheet_range.end_label_asym_id 
_struct_sheet_range.end_label_seq_id 
_struct_sheet_range.pdbx_end_PDB_ins_code 
_struct_sheet_range.beg_auth_comp_id 
_struct_sheet_range.beg_auth_asym_id 
_struct_sheet_range.beg_auth_seq_id 
_struct_sheet_range.end_auth_comp_id 
_struct_sheet_range.end_auth_asym_id 
_struct_sheet_range.end_auth_seq_id 
A A ILE A   2 ? VAL A   3 ? ILE A 2   VAL A 3   
A B ASP A 172 ? SER A 173 ? ASP A 172 SER A 173 
B C TYR A   6 ? THR A   7 ? TYR A 6   THR A 7   
B D SER A 105 ? SER A 105 ? SER A 105 SER A 105 
B E GLN A 116 ? GLY A 121 ? GLN A 116 GLY A 121 
B F GLN A 137 ? ILE A 143 ? GLN A 137 ILE A 143 
B G MET A 161 ? LEU A 164 ? MET A 161 LEU A 164 
B H PRO A 181 ? CYS A 184 ? PRO A 181 CYS A 184 
B I GLU A 187 ? TRP A 194 ? GLU A 187 TRP A 194 
B J GLY A 205 ? LYS A 209 ? GLY A 205 LYS A 209 
C K GLN A  16 ? ASN A  20 ? GLN A 16  ASN A 20  
C L HIS A  24 ? LEU A  30 ? HIS A 24  LEU A 30  
C M TRP A  35 ? SER A  38 ? TRP A 35  SER A 38  
C N GLN A  48 ? LEU A  51 ? GLN A 48  LEU A 51  
C O GLN A  64 ? ARG A  73 ? GLN A 64  ARG A 73  
C P MET A  87 ? LEU A  91 ? MET A 87  LEU A 91  
D Q ASN A  55 ? ASN A  55 ? ASN A 55  ASN A 55  
D R LEU A 135 ? LEU A 135 ? LEU A 135 LEU A 135 
E S SER A  78 ? SER A  78 ? SER A 78  SER A 78  
E T ASP A  83 ? ASP A  83 ? ASP A 83  ASP A 83  
F U LEU A 200 ? LEU A 200 ? LEU A 200 LEU A 200 
F V LYS A 203 ? LYS A 203 ? LYS A 203 LYS A 203 
# 
loop_
_struct_conf.id 
_struct_conf.conf_type_id 
_struct_conf.beg_label_comp_id 
_struct_conf.beg_label_asym_id 
_struct_conf.beg_label_seq_id 
_struct_conf.pdbx_beg_PDB_ins_code 
_struct_conf.end_label_comp_id 
_struct_conf.end_label_asym_id 
_struct_conf.end_label_seq_id 
_struct_conf.pdbx_end_PDB_ins_code 
_struct_conf.beg_auth_comp_id 
_struct_conf.beg_auth_asym_id 
_struct_conf.beg_auth_seq_id 
_struct_conf.end_auth_comp_id 
_struct_conf.end_auth_asym_id 
_struct_conf.end_auth_seq_id 
STRN1         STRN         ILE A   2 ? VAL A   3 ? ILE A 2   VAL A 3   
TURN_TY1_P1   TURN_TY1_P   GLY A   4 ? GLY A   4 ? GLY A 4   GLY A 4   
STRN2         STRN         TYR A   6 ? THR A   7 ? TYR A 6   THR A 7   
HELX_LH_PP_P1 HELX_LH_PP_P CYS A   8 ? GLN A   9 ? CYS A 8   GLN A 9   
TURN_TY1_P2   TURN_TY1_P   LYS A  10 ? ASN A  11 ? LYS A 10  ASN A 11  
BEND1         BEND         SER A  12 ? SER A  12 ? SER A 12  SER A 12  
TURN_TY1_P3   TURN_TY1_P   PRO A  14 ? TYR A  15 ? PRO A 14  TYR A 15  
STRN3         STRN         GLN A  16 ? ASN A  20 ? GLN A 16  ASN A 20  
BEND2         BEND         SER A  21 ? TYR A  23 ? SER A 21  TYR A 23  
STRN4         STRN         HIS A  24 ? LEU A  30 ? HIS A 24  LEU A 30  
BEND3         BEND         ASN A  32 ? GLN A  34 ? ASN A 32  GLN A 34  
STRN5         STRN         TRP A  35 ? SER A  38 ? TRP A 35  SER A 38  
HELX_RH_3T_P1 HELX_RH_3T_P ALA A  40 ? CYS A  42 ? ALA A 40  CYS A 42  
BEND4         BEND         SER A  45 ? ARG A  46 ? SER A 45  ARG A 46  
STRN6         STRN         GLN A  48 ? LEU A  51 ? GLN A 48  LEU A 51  
BEND5         BEND         GLY A  52 ? GLY A  52 ? GLY A 52  GLY A 52  
BEND6         BEND         HIS A  54 ? HIS A  54 ? HIS A 54  HIS A 54  
STRN7         STRN         ASN A  55 ? ASN A  55 ? ASN A 55  ASN A 55  
TURN_TY1_P4   TURN_TY1_P   ILE A  56 ? ASP A  57 ? ILE A 56  ASP A 57  
BEND7         BEND         VAL A  58 ? VAL A  58 ? VAL A 58  VAL A 58  
BEND8         BEND         GLY A  61 ? GLY A  61 ? GLY A 61  GLY A 61  
STRN8         STRN         GLN A  64 ? ARG A  73 ? GLN A 64  ARG A 73  
TURN_TY1_P5   TURN_TY1_P   PRO A  75 ? LYS A  76 ? PRO A 75  LYS A 76  
STRN9         STRN         SER A  78 ? SER A  78 ? SER A 78  SER A 78  
TURN_TY1_P6   TURN_TY1_P   ALA A  79 ? ILE A  82 ? ALA A 79  ILE A 82  
STRN10        STRN         ASP A  83 ? ASP A  83 ? ASP A 83  ASP A 83  
TURN_TY1_P7   TURN_TY1_P   ASN A  84 ? ASN A  84 ? ASN A 84  ASN A 84  
STRN11        STRN         MET A  87 ? LEU A  91 ? MET A 87  LEU A 91  
BEND9         BEND         ASN A  92 ? THR A  93 ? ASN A 92  THR A 93  
BEND10        BEND         ALA A  99 ? VAL A 101 ? ALA A 99  VAL A 101 
HELX_LH_PP_P2 HELX_LH_PP_P ALA A 103 ? ILE A 104 ? ALA A 103 ILE A 104 
STRN12        STRN         SER A 105 ? SER A 105 ? SER A 105 SER A 105 
HELX_LH_PP_P3 HELX_LH_PP_P LEU A 106 ? PRO A 107 ? LEU A 106 PRO A 107 
BEND11        BEND         ARG A 108 ? SER A 109 ? ARG A 108 SER A 109 
HELX_LH_PP_P4 HELX_LH_PP_P CYS A 110 ? ALA A 112 ? CYS A 110 ALA A 112 
TURN_TY1_P8   TURN_TY1_P   ALA A 113 ? GLY A 114 ? ALA A 113 GLY A 114 
STRN13        STRN         GLN A 116 ? GLY A 121 ? GLN A 116 GLY A 121 
BEND12        BEND         TRP A 122 ? GLY A 123 ? TRP A 122 GLY A 123 
BEND13        BEND         SER A 127 ? GLY A 129 ? SER A 127 GLY A 129 
BEND14        BEND         GLU A 134 ? GLU A 134 ? GLU A 134 GLU A 134 
STRN14        STRN         LEU A 135 ? LEU A 135 ? LEU A 135 LEU A 135 
STRN15        STRN         GLN A 137 ? PRO A 142 ? GLN A 137 PRO A 142 
STRN16        STRN         ILE A 143 ? ILE A 143 ? ILE A 143 ILE A 143 
HELX_LH_PP_P5 HELX_LH_PP_P LEU A 144 ? SER A 145 ? LEU A 144 SER A 145 
HELX_RH_AL_P1 HELX_RH_AL_P ASP A 146 ? ALA A 152 ? ASP A 146 ALA A 152 
BEND15        BEND         TYR A 153 ? TYR A 153 ? TYR A 153 TYR A 153 
TURN_TY1_P9   TURN_TY1_P   PRO A 154 ? GLU A 156 ? PRO A 154 GLU A 156 
TURN_TY1_P10  TURN_TY1_P   ASN A 159 ? ASN A 160 ? ASN A 159 ASN A 160 
STRN17        STRN         MET A 161 ? LEU A 164 ? MET A 161 LEU A 164 
BEND16        BEND         GLY A 165 ? GLY A 165 ? GLY A 165 GLY A 165 
TURN_TY1_P11  TURN_TY1_P   LEU A 167 ? GLU A 168 ? LEU A 167 GLU A 168 
BEND17        BEND         GLY A 170 ? GLY A 170 ? GLY A 170 GLY A 170 
STRN18        STRN         ASP A 172 ? SER A 173 ? ASP A 172 SER A 173 
TURN_TY1_P12  TURN_TY1_P   GLN A 175 ? GLY A 176 ? GLN A 175 GLY A 176 
TURN_TY1_P13  TURN_TY1_P   SER A 178 ? GLY A 179 ? SER A 178 GLY A 179 
STRN19        STRN         PRO A 181 ? CYS A 184 ? PRO A 181 CYS A 184 
TURN_TY1_P14  TURN_TY1_P   ASN A 185 ? GLY A 186 ? ASN A 185 GLY A 186 
STRN20        STRN         GLU A 187 ? TRP A 194 ? GLU A 187 TRP A 194 
BEND18        BEND         TYR A 196 ? ALA A 199 ? TYR A 196 ALA A 199 
STRN21        STRN         LEU A 200 ? LEU A 200 ? LEU A 200 LEU A 200 
TURN_TY1_P15  TURN_TY1_P   LYS A 201 ? GLY A 202 ? LYS A 201 GLY A 202 
STRN22        STRN         LYS A 203 ? LYS A 203 ? LYS A 203 LYS A 203 
STRN23        STRN         GLY A 205 ? LYS A 209 ? GLY A 205 LYS A 209 
HELX_RH_3T_P2 HELX_RH_3T_P VAL A 210 ? TYR A 213 ? VAL A 210 TYR A 213 
HELX_RH_AL_P2 HELX_RH_AL_P VAL A 214 ? ALA A 222 ? VAL A 214 ALA A 222 
TURN_TY1_P16  TURN_TY1_P   SER A 223 ? SER A 223 ? SER A 223 SER A 223 
# 
