# Supplementary material for: FlatProt: 2D visualization eases protein structure comparison
Source: BMC Bioinformatics. 2025 Aug 13;26:210. doi: 10.1186/s12859-025-06233-x (PMC12344939; doi:10.1186/s12859-025-06233-x)
Supplement: Supplementary file 1 — Supplementary Material 1 [file 12859_2025_6233_MOESM1_ESM.zip › KLK/structures/gzma_Canis_lupus.cif]

data_gzma_Canis_lupus
# 
_entry.id   gzma_Canis_lupus 
# 
_entity.id                         1      
_entity.type                       polymer 
_entity.pdbx_description           polymer-1 
_entity.formula_weight             24606.7 
_entity.pdbx_number_of_molecules        1 
# 
loop_
_struct_sheet.id 
_struct_sheet.number_strands 
A 2 
B 7 
C 6 
D 2 
E 2 
F 2 
# 
loop_
_struct_conf_type.id 
_struct_conf_type.criteria 
STRN         DSSP 
TURN_TY1_P   DSSP 
HELX_LH_PP_P DSSP 
BEND         DSSP 
HELX_RH_AL_P DSSP 
HELX_RH_3T_P DSSP 
# 
_struct_asym.id          A 
_struct_asym.entity_id   1 
# 
_software.pdbx_ordinal     1 
_software.name             dssp 
_software.version          4.4.10 
_software.date             ? 
_software.classification   'model annotation' 
# 
_entity_poly.entity_id                      1 
_entity_poly.type                           polypeptide(L) 
_entity_poly.nstd_linkage                   n 
_entity_poly.nstd_monomer                   n 
_entity_poly.pdbx_seq_one_letter_code       
;KIIGGHEAKPHSRPYMAFVQFDSKKRCGGVLVHKDFVLTAAHCWGSSIKVTLGAHNIKEQEKTQQVIPVRRAIPHPDYSP
KNYSNDIMLLLLERKAKLTAAVKTLPLPRARVRPGQVCSVAGWGRISMDTLATTLQEVSLEVQTDWECRSIFDYYIGATH
ICVGDPKKMKTGFKGDSGGPLVCNNVVQGIFSYGKNDGTPPGVFMKVSHFLPWIKRTIKHL
;
_entity_poly.pdbx_seq_one_letter_code_can   
;KIIGGHEAKPHSRPYMAFVQFDSKKRCGGVLVHKDFVLTAAHCWGSSIKVTLGAHNIKEQEKTQQVIPVRRAIPHPDYSP
KNYSNDIMLLLLERKAKLTAAVKTLPLPRARVRPGQVCSVAGWGRISMDTLATTLQEVSLEVQTDWECRSIFDYYIGATH
ICVGDPKKMKTGFKGDSGGPLVCNNVVQGIFSYGKNDGTPPGVFMKVSHFLPWIKRTIKHL
;
_entity_poly.pdbx_strand_id                 A 
# 
loop_
_dssp_struct_summary.entry_id 
_dssp_struct_summary.label_comp_id 
_dssp_struct_summary.label_asym_id 
_dssp_struct_summary.label_seq_id 
_dssp_struct_summary.secondary_structure 
_dssp_struct_summary.ss_bridge 
_dssp_struct_summary.helix_3_10 
_dssp_struct_summary.helix_alpha 
_dssp_struct_summary.helix_pi 
_dssp_struct_summary.helix_pp 
_dssp_struct_summary.bend 
_dssp_struct_summary.chirality 
_dssp_struct_summary.sheet 
_dssp_struct_summary.strand 
_dssp_struct_summary.ladder_1 
_dssp_struct_summary.ladder_2 
_dssp_struct_summary.accessibility 
_dssp_struct_summary.TCO 
_dssp_struct_summary.kappa 
_dssp_struct_summary.alpha 
_dssp_struct_summary.phi 
_dssp_struct_summary.psi 
_dssp_struct_summary.x_ca 
_dssp_struct_summary.y_ca 
_dssp_struct_summary.z_ca 
gzma_Canis_lupus LYS A 1   . . . . . . . . . . . . ? .      .     .      .      125.6  5.0   -13.4 -1.4  
gzma_Canis_lupus ILE A 2   . . > . . . . - . . . . ? -0.889 .     -140.6 -72.4  89.6   7.1   -10.7 0.1   
gzma_Canis_lupus ILE A 3   B . 3 . . . S + A A A . ? -0.560 78.0  2.4    -59.4  118.7  10.0  -12.5 -1.6  
gzma_Canis_lupus GLY A 4   T . 3 . . . S + . . . . ? 0.630  106.5 130.4  81.6   8.9    13.1  -12.4 0.7   
gzma_Canis_lupus GLY A 5   . . < . . . . - . . . . ? -0.252 45.7  -141.6 -90.8  176.7  11.1  -10.6 3.4   
gzma_Canis_lupus HIS A 6   E . . . . . . - B C B . ? -0.918 35.8  -79.1  -133.0 154.4  10.7  -11.3 7.1   
gzma_Canis_lupus GLU A 7   E . . . . > . - B C B . ? -0.420 53.8  -119.3 -52.3  134.7  7.8   -11.1 9.5   
gzma_Canis_lupus ALA A 8   P . . . . P . - . . . . ? -0.458 30.5  -95.5  -73.8  145.8  7.3   -7.5  10.7  
gzma_Canis_lupus LYS A 9   P . > . . < . - . . . . ? -0.467 62.1  -87.7  -56.3  127.1  7.6   -6.5  14.2  
gzma_Canis_lupus PRO A 10  T . 3 . . . S - . . . . ? -0.235 107.4 -4.7   -45.6  125.0  4.0   -6.6  15.5  
gzma_Canis_lupus HIS A 11  T . 3 . . . S + . . . . ? 0.643  91.9  126.8  67.4   16.8   2.2   -3.2  14.9  
gzma_Canis_lupus SER A 12  S . < . . . S + . . . . ? 0.594  73.9  51.0   -77.2  -9.5   5.5   -1.6  13.6  
gzma_Canis_lupus ARG A 13  . . > . . . . + . . . . ? -0.626 66.4  169.1  -123.9 72.6   3.5   -0.6  10.5  
gzma_Canis_lupus PRO A 14  T . 3 . . . S + . . . . ? 0.559  72.7  61.2   -74.6  -0.0   0.4   1.1   12.0  
gzma_Canis_lupus TYR A 15  T . 3 . . . S + . . . . ? 0.507  76.4  117.7  -98.6  -12.5  -0.7  2.4   8.5   
gzma_Canis_lupus MET A 16  E . < . . . . - C J I . ? -0.391 47.2  -161.3 -66.4  134.2  -1.1  -1.0  6.9   
gzma_Canis_lupus ALA A 17  E . . . . . . - C J I J ? -0.969 12.4  -147.0 -119.2 130.5  -4.6  -1.9  5.7   
gzma_Canis_lupus PHE A 18  E . . . . . . - C J I J ? -0.898 19.7  -160.7 -92.9  112.8  -5.9  -5.4  5.0   
gzma_Canis_lupus VAL A 19  E . . . . . . - C J I J ? -0.876 9.4   -176.3 -104.1 117.6  -8.4  -5.1  2.2   
gzma_Canis_lupus GLN A 20  E . . . . . . + C J I J ? -0.944 6.2   170.0  -114.8 127.8  -10.8 -8.0  1.8   
gzma_Canis_lupus PHE A 21  E . . > . . . + C J I J ? -0.973 51.3  0.9    -138.1 145.7  -13.2 -8.2  -1.1  
gzma_Canis_lupus ASP A 22  T . . 4 . . S - . . . . ? 0.126  109.3 -53.5  56.9   166.2  -15.5 -10.9 -2.2  
gzma_Canis_lupus SER A 23  T . . 4 . . S + . . . . ? 0.731  131.7 0.8    -63.9  10.2   -15.5 -14.4 -0.3  
gzma_Canis_lupus LYS A 24  T . . 4 . . S + . . . . ? 0.491  93.1  114.0  -179.2 6.6    -11.7 -14.8 -0.6  
gzma_Canis_lupus LYS A 25  E . . < . . . - C K I . ? -0.688 39.0  -168.8 -99.4  144.7  -9.7  -12.0 -2.3  
gzma_Canis_lupus ARG A 26  E . . . . . . + C K I . ? -0.977 12.1  167.1  -133.9 146.1  -7.2  -9.9  -0.5  
gzma_Canis_lupus CYS A 27  E . . . . . . - C K I . ? -0.887 28.5  -117.6 -137.1 167.8  -5.2  -6.7  -1.1  
gzma_Canis_lupus GLY A 28  E . . . . . . + C K I . ? -0.531 30.3  173.5  -97.1  175.4  -3.2  -4.3  0.8   
gzma_Canis_lupus GLY A 29  E . . . . . . - C K I . ? -0.961 25.3  -120.9 -167.8 173.1  -3.7  -0.6  1.4   
gzma_Canis_lupus VAL A 30  E . . . . . . - C K I K ? -1.000 20.3  -129.6 -133.7 125.5  -2.5  2.4   3.3   
gzma_Canis_lupus LEU A 31  E . . . . . . + C K . K ? -0.728 36.2  163.0  -70.7  111.6  -4.4  4.6   5.7   
gzma_Canis_lupus VAL A 32  E . . . . . . + C K . . ? 0.596  69.1  17.4   -110.4 -12.4  -3.8  8.1   4.4   
gzma_Canis_lupus HIS A 33  E . > . . . S - C K . K ? -0.956 88.2  -100.0 -153.0 159.7  -6.7  9.7   6.3   
gzma_Canis_lupus LYS A 34  T . 3 . . . S + . . . . ? 0.757  126.8 22.8   -59.6  -15.7  -9.0  8.7   9.2   
gzma_Canis_lupus ASP A 35  T . 3 . . . S + . . . . ? 0.239  113.2 80.2   -133.7 9.4    -11.6 7.7   6.7   
gzma_Canis_lupus PHE A 36  E . < . . . . - C L K L ? -0.990 49.0  -172.4 -128.7 130.2  -9.6  7.1   3.6   
gzma_Canis_lupus VAL A 37  E . . . . . . - C L K L ? -0.966 17.1  -144.2 -112.6 127.4  -7.5  4.0   2.5   
gzma_Canis_lupus LEU A 38  E . . . . . . + C L K L ? -0.829 36.6  144.0  -89.0  132.5  -5.3  4.2   -0.6  
gzma_Canis_lupus THR A 39  E . . . . . . - C L . L ? -0.837 51.2  -68.0  -152.3 -178.7 -5.1  0.9   -2.6  
gzma_Canis_lupus ALA A 40  . . > . . . . - . . . . ? -0.678 32.0  -135.8 -82.8  143.2  -4.9  -0.4  -6.1  
gzma_Canis_lupus ALA A 41  T . 3 . . . S + . . . . ? 0.804  105.7 63.8   -65.6  -31.0  -7.8  0.0   -8.5  
gzma_Canis_lupus HIS A 42  T . 3 . . . S + . . . . ? 0.647  84.1  80.4   -71.3  -8.9   -7.4  -3.5  -9.7  
gzma_Canis_lupus CYS A 43  S . < . . . S + . . . . ? -0.145 71.1  138.4  -86.8  51.9   -8.3  -4.5  -6.1  
gzma_Canis_lupus TRP A 44  . . . . . . . + . . . . ? -0.659 17.3  144.8  -106.9 143.6  -12.0 -4.0  -6.8  
gzma_Canis_lupus GLY A 45  . . . . . . . - . . . . ? -0.919 54.7  -96.3  -163.1 174.5  -15.0 -6.2  -5.7  
gzma_Canis_lupus SER A 46  S . . . . . S + . . . . ? 0.951  109.7 30.3   -69.7  -54.6  -18.7 -6.1  -4.5  
gzma_Canis_lupus SER A 47  S . . . . . S - . . . . ? -0.935 75.6  -172.1 -113.8 107.8  -18.3 -6.1  -0.6  
gzma_Canis_lupus ILE A 48  E . . . . . . - C M J . ? -0.914 4.7   -177.8 -108.8 129.7  -15.1 -4.5  0.6   
gzma_Canis_lupus LYS A 49  E . . . . . . - C M J M ? -0.970 12.3  -152.0 -121.3 140.7  -13.9 -4.6  4.2   
gzma_Canis_lupus VAL A 50  E . . . . . . - C M J M ? -0.947 4.2   -162.2 -113.9 124.8  -10.8 -2.9  5.7   
gzma_Canis_lupus THR A 51  E . . . . . . - C M J M ? -0.958 12.9  -176.4 -103.6 120.8  -9.0  -4.3  8.7   
gzma_Canis_lupus LEU A 52  E . . . . . . + C M J M ? -0.798 61.5  30.7   -109.9 151.5  -6.6  -1.9  10.5  
gzma_Canis_lupus GLY A 53  S . . . . . S + . . . . ? 0.654  82.8  140.2  81.8   15.7   -4.3  -2.6  13.5  
gzma_Canis_lupus ALA A 54  . . . . . . . + . . . . ? -0.790 26.0  165.3  -98.5  128.8  -3.7  -6.3  12.5  
gzma_Canis_lupus HIS A 55  S . . . . . S + . . . . ? 0.717  85.9  31.3   -92.6  -45.9  -0.4  -8.0  12.8  
gzma_Canis_lupus ASN A 56  B . > . . . . - D P O . ? -0.964 67.7  -163.3 -114.2 121.8  -1.9  -11.5 12.4  
gzma_Canis_lupus ILE A 57  T . 3 . . . S + . . . . ? 0.665  89.9  54.7   -86.1  -7.5   -5.1  -11.7 10.2  
gzma_Canis_lupus LYS A 58  T . 3 . . . S + . . . . ? 0.642  100.0 73.8   -97.6  -12.8  -6.1  -15.2 11.6  
gzma_Canis_lupus GLU A 59  S . < . . . S - . . . . ? -0.737 84.8  -119.3 -105.0 144.3  -6.0  -14.0 15.3  
gzma_Canis_lupus GLN A 60  . . . . . . . - . . . . ? -0.779 38.6  -171.4 -77.6  103.0  -8.5  -11.8 17.1  
gzma_Canis_lupus GLU A 61  . . > . . . . - . . . . ? -0.822 28.6  -138.3 -99.9  136.5  -6.3  -8.9  18.1  
gzma_Canis_lupus LYS A 62  T . 3 . . . S + . . . . ? 0.748  104.4 61.1   -62.0  -19.2  -7.7  -6.2  20.4  
gzma_Canis_lupus THR A 63  T . 3 . . . S + . . . . ? 0.621  82.6  110.1  -84.8  -13.3  -6.0  -3.6  18.2  
gzma_Canis_lupus GLN A 64  . . < . . . . - . . . . ? -0.392 45.6  -168.4 -76.7  139.2  -8.0  -4.6  15.0  
gzma_Canis_lupus GLN A 65  E . . . . . . - C N M . ? -0.994 5.0   -162.6 -121.9 111.6  -10.7 -2.3  13.5  
gzma_Canis_lupus VAL A 66  E . . . . . . + C N M . ? -0.917 16.8  177.5  -97.4  116.1  -12.8 -4.0  10.9  
gzma_Canis_lupus ILE A 67  E . . . . . . - C N M . ? -0.968 24.4  -132.4 -125.5 121.7  -14.5 -1.3  8.9   
gzma_Canis_lupus PRO A 68  E . . . . . . - C N M . ? -0.364 31.3  -110.6 -64.1  152.8  -16.9 -1.8  5.8   
gzma_Canis_lupus VAL A 69  E . . . . . . - C N N . ? -0.757 24.8  -168.9 -90.1  124.6  -16.2 0.4   2.8   
gzma_Canis_lupus ARG A 70  E . . . . . S + C N . . ? 0.899  76.4  7.1    -72.5  -47.8  -18.8 3.1   2.1   
gzma_Canis_lupus ARG A 71  E . . . . . . - C N N . ? -0.999 58.8  -154.1 -142.1 129.0  -17.5 4.0   -1.3  
gzma_Canis_lupus ALA A 72  E . . . . . . - C N N . ? -0.954 17.7  -170.4 -99.3  119.7  -14.8 2.5   -3.6  
gzma_Canis_lupus ILE A 73  E . . . . . . - C N N . ? -0.819 1.1   -169.5 -118.6 88.6   -13.5 5.2   -5.9  
gzma_Canis_lupus PRO A 74  E . . . . . . - C N N . ? -0.469 42.7  -88.4  -72.7  146.5  -11.2 4.0   -8.7  
gzma_Canis_lupus HIS A 75  . . > . . . . - . . . . ? -0.378 38.8  -128.4 -49.1  132.9  -9.3  6.5   -10.7 
gzma_Canis_lupus PRO A 76  T . 3 . . . S + . . . . ? 0.749  107.1 48.7   -61.5  -24.4  -11.7 7.4   -13.6 
gzma_Canis_lupus ASP A 77  T . 3 . . . S + . . . . ? 0.154  79.0  140.7  -104.1 16.4   -9.1  6.7   -16.2 
gzma_Canis_lupus TYR A 78  . . < . . . . - . . . . ? -0.424 35.3  -160.1 -59.5  133.1  -8.0  3.3   -14.8 
gzma_Canis_lupus SER A 79  B . . > > . . - E R P . ? -0.955 15.7  -164.7 -119.1 117.5  -7.3  0.8   -17.6 
gzma_Canis_lupus PRO A 80  T . . 4 5 . S + . . . . ? 0.693  86.0  69.5   -72.9  -12.1  -7.4  -3.0  -16.7 
gzma_Canis_lupus LYS A 81  T . . 4 5 . S + . . . . ? 0.925  124.0 4.0    -71.3  -40.9  -5.6  -3.7  -20.0 
gzma_Canis_lupus ASN A 82  T . . 4 5 . S - . . . . ? 0.185  98.2  -113.1 -132.6 9.2    -2.3  -2.2  -19.0 
gzma_Canis_lupus TYR A 83  T . > < 5 . . + . . . . ? 0.716  56.2  166.0  65.5   21.7   -2.9  -1.2  -15.4 
gzma_Canis_lupus SER A 84  B . 3 . < . . + E S P . ? -0.486 68.0  7.8    -67.0  138.3  -2.7  2.5   -16.3 
gzma_Canis_lupus ASN A 85  T . 3 . . . S + . . . . ? 0.884  81.2  172.7  59.7   33.9   -4.0  4.8   -13.5 
gzma_Canis_lupus ASP A 86  . . < . . . . + . . . . ? -0.517 32.3  116.6  -73.4  66.0   -4.3  1.7   -11.1 
gzma_Canis_lupus ILE A 87  . . . . . . . + . . . . ? -0.996 37.7  179.8  -139.3 137.1  -5.1  3.7   -7.9  
gzma_Canis_lupus MET A 88  E . . . . . . - C O L N ? -0.999 19.1  -142.4 -142.3 139.2  -8.3  3.7   -5.8  
gzma_Canis_lupus LEU A 89  E . . . . . . - C O L N ? -0.897 12.7  -153.6 -99.3  131.8  -9.6  5.5   -2.7  
gzma_Canis_lupus LEU A 90  E . . . . . . - C O L N ? -0.955 5.1   -152.0 -105.5 114.8  -11.7 3.6   -0.2  
gzma_Canis_lupus LEU A 91  E . . . . . . - C O L N ? -0.834 19.9  -136.0 -83.7  117.3  -14.1 5.7   1.9   
gzma_Canis_lupus LEU A 92  E . . . . . . - C O . N ? -0.423 10.8  -127.8 -75.6  142.9  -14.6 3.9   5.2   
gzma_Canis_lupus GLU A 93  S . . . . . S + . . . . ? 0.797  97.9  17.1   -58.0  -31.9  -18.3 3.7   6.6   
gzma_Canis_lupus ARG A 94  S . . . . . S - . . . . ? -0.981 95.9  -92.8  -139.8 153.1  -16.8 5.2   9.8   
gzma_Canis_lupus LYS A 95  . . . . . . . - . . . . ? -0.364 45.0  -112.8 -63.3  138.5  -13.6 7.0   10.8  
gzma_Canis_lupus ALA A 96  . . . . . . . - . . . . ? -0.494 26.0  -120.7 -66.6  138.8  -10.7 4.8   12.0  
gzma_Canis_lupus LYS A 97  . . . . . . . - . . . . ? -0.784 28.1  -130.6 -80.8  113.1  -9.8  5.3   15.6  
gzma_Canis_lupus LEU A 98  . . . . . . . + . . . . ? -0.552 43.8  149.1  -71.9  129.6  -6.2  6.3   15.7  
gzma_Canis_lupus THR A 99  . . . . . . . - . . . . ? -0.750 65.4  -79.4  -140.6 -177.8 -4.1  4.2   18.2  
gzma_Canis_lupus ALA A 100 S . . . . . S + . . . . ? 0.803  135.6 40.2   -60.6  -23.6  -0.5  3.0   18.6  
gzma_Canis_lupus ALA A 101 S . . . . . S + . . . . ? 0.512  114.5 56.9   -104.7 -8.9   -1.5  0.2   16.1  
gzma_Canis_lupus VAL A 102 . . . . . . . + . . . . ? -0.942 66.2  145.7  -133.0 110.2  -3.5  2.5   13.7  
gzma_Canis_lupus LYS A 103 . . . . . . . - . . . . ? -0.956 42.1  -113.9 -138.9 158.0  -1.9  5.6   12.1  
gzma_Canis_lupus THR A 104 . . . . . . . - . . . . ? -0.615 22.6  -139.8 -86.8  151.4  -2.1  7.5   9.0   
gzma_Canis_lupus LEU A 105 . . . . . . . - . . . . ? -0.935 25.3  -114.6 -108.0 133.9  0.8   7.8   6.6   
gzma_Canis_lupus PRO A 106 P . . . . > . - . . . . ? -0.350 25.3  -114.9 -68.0  150.7  1.6   11.2  5.0   
gzma_Canis_lupus LEU A 107 P . . . . P . - . . . . ? -0.547 44.2  -95.8  -79.6  143.2  1.2   11.7  1.2   
gzma_Canis_lupus PRO A 108 P . . . . < . - . . . . ? -0.279 30.3  -174.1 -64.9  148.1  4.5   12.5  -0.6  
gzma_Canis_lupus ARG A 109 S . . . . . S + . . . . ? 0.518  75.7  36.5   -107.9 -20.4  5.8   16.1  -1.4  
gzma_Canis_lupus ALA A 110 S . . . . . S - . . . . ? -0.939 83.7  -106.6 -134.4 163.0  8.8   14.9  -3.4  
gzma_Canis_lupus ARG A 111 . . . . . . . - . . . . ? -0.463 32.4  -118.7 -86.4  151.1  9.7   12.1  -5.7  
gzma_Canis_lupus VAL A 112 . . . . . . . - . . . . ? -0.598 27.5  -134.0 -85.1  153.0  11.9  9.3   -4.8  
gzma_Canis_lupus ARG A 113 . . > . . . . - . . . . ? -0.786 28.1  -90.5  -107.7 151.2  15.3  8.7   -6.6  
gzma_Canis_lupus PRO A 114 T . 3 . . . S + . . . . ? -0.292 114.1 30.7   -54.9  137.5  16.8  5.6   -8.1  
gzma_Canis_lupus GLY A 115 T . 3 . . . S + . . . . ? 0.135  85.4  130.5  99.1   -23.2  19.0  3.9   -5.4  
gzma_Canis_lupus GLN A 116 . . < . . . . - . . . . ? -0.441 57.7  -128.1 -61.1  139.3  16.9  5.0   -2.5  
gzma_Canis_lupus VAL A 117 E . . . . . . + B D C . ? -0.823 33.8  174.9  -95.9  124.6  15.9  2.2   -0.1  
gzma_Canis_lupus CYS A 118 E . . . . . . - B D C . ? -0.805 22.8  -124.3 -125.4 162.5  12.2  1.8   0.6   
gzma_Canis_lupus SER A 119 E . . . . . . - B D C D ? -0.871 15.4  -167.0 -113.9 147.2  10.1  -0.6  2.5   
gzma_Canis_lupus VAL A 120 E . . . . . . - B D C D ? -0.977 6.9   -172.7 -125.9 138.9  7.1   -2.6  1.5   
gzma_Canis_lupus ALA A 121 E . . . . . . + B D C . ? -0.983 17.7  132.9  -132.1 147.4  4.7   -4.5  3.8   
gzma_Canis_lupus GLY A 122 E . . . . . . - B D C . ? -0.984 55.5  -116.8 -179.1 168.7  1.9   -6.9  3.2   
gzma_Canis_lupus TRP A 123 . . . . . . . + . . . . ? -0.195 68.4  129.5  -108.1 26.4   0.0   -10.2 3.9   
gzma_Canis_lupus GLY A 124 . . . . . . . - . . . . ? 0.255  69.3  -42.8  -64.4  -159.0 0.6   -11.6 0.3   
gzma_Canis_lupus ARG A 125 E . . . . . . - F T Q . ? -0.499 35.6  -171.0 -77.2  135.0  2.0   -15.1 -0.4  
gzma_Canis_lupus ILE A 126 E . . . . . S + F T . . ? 0.508  83.4  4.3    -98.3  -8.6   5.0   -16.4 1.6   
gzma_Canis_lupus SER A 127 E . > . . . S - F T Q . ? -0.926 93.7  -84.7  -161.3 165.8  5.2   -19.4 -1.0  
gzma_Canis_lupus MET A 128 T . 3 . . . S + . . . . ? 0.821  130.4 22.1   -49.3  -16.1  3.4   -20.6 -4.2  
gzma_Canis_lupus ASP A 129 T . 3 . . . S + . . . . ? 0.420  110.1 80.4   -135.6 1.3    0.7   -22.1 -2.0  
gzma_Canis_lupus THR A 130 E . < . . . . - F U Q . ? -0.955 57.7  -150.7 -127.4 126.4  0.8   -20.4 1.4   
gzma_Canis_lupus LEU A 131 E . . . . . . - F U Q . ? -0.653 29.6  -112.0 -84.7  142.3  -0.6  -17.0 2.4   
gzma_Canis_lupus ALA A 132 . . . . . . . - . . . . ? -0.549 24.4  -170.9 -70.3  133.8  1.1   -15.1 5.1   
gzma_Canis_lupus THR A 133 S . . . . . S + . . . . ? 0.676  72.9  54.3   -95.2  -26.5  -0.9  -14.8 8.2   
gzma_Canis_lupus THR A 134 B . . . . . S - D Q O . ? -0.796 102.5 -89.1  -106.1 151.6  1.4   -12.3 9.8   
gzma_Canis_lupus LEU A 135 . . . . . . . - . . . . ? -0.435 45.0  -158.9 -61.2  128.2  2.5   -9.0  8.3   
gzma_Canis_lupus GLN A 136 E . . . . . . - B E B C ? -0.801 8.9   -171.8 -109.0 153.3  5.6   -9.4  6.2   
gzma_Canis_lupus GLU A 137 E . . . . . . + B E B C ? -0.991 7.8   177.1  -144.2 157.0  8.1   -6.7  5.2   
gzma_Canis_lupus VAL A 138 E . . . . . . - B E . C ? -0.989 27.0  -123.3 -155.1 149.3  11.1  -6.1  3.0   
gzma_Canis_lupus SER A 139 E . . . . . . - B E . C ? -0.814 33.7  -177.9 -94.6  132.9  13.5  -3.3  2.0   
gzma_Canis_lupus LEU A 140 E . . . . . . - B E . C ? -0.954 22.0  -125.4 -131.4 152.6  13.8  -2.6  -1.7  
gzma_Canis_lupus GLU A 141 E . . . . > . - B E . C ? -0.774 25.7  -118.3 -98.8  138.3  15.8  -0.3  -3.9  
gzma_Canis_lupus VAL A 142 B . . . . P . - B E E . ? -0.578 34.7  -146.2 -72.2  133.3  14.3  2.1   -6.4  
gzma_Canis_lupus GLN A 143 P . . . . P . - . . . . ? -0.555 17.5  -96.5  -100.9 165.5  15.4  1.3   -9.9  
gzma_Canis_lupus THR A 144 P . . > . < . - . . . . ? -0.432 30.6  -120.5 -73.6  156.4  16.1  3.5   -13.0 
gzma_Canis_lupus ASP A 145 H . . > . . S + . . . . ? 0.879  112.5 58.7   -62.0  -40.4  13.3  3.9   -15.6 
gzma_Canis_lupus TRP A 146 H . . > . . S + . . . . ? 0.894  102.8 52.7   -58.3  -41.5  15.6  2.4   -18.3 
gzma_Canis_lupus GLU A 147 H . . 4 . . S + . . . . ? 0.910  113.0 44.9   -60.3  -36.9  15.9  -0.9  -16.3 
gzma_Canis_lupus CYS A 148 H . > X . . S + . . . . ? 0.842  106.1 57.2   -83.1  -32.8  12.1  -1.1  -16.0 
gzma_Canis_lupus ARG A 149 H . 3 < . . S + . . . . ? 0.816  104.9 53.9   -65.0  -31.0  11.3  -0.3  -19.6 
gzma_Canis_lupus SER A 150 T . 3 < . . S + . . . . ? 0.704  119.2 34.8   -75.4  -16.1  13.5  -3.2  -20.6 
gzma_Canis_lupus ILE A 151 T . < 4 . . S + . . . . ? 0.819  116.7 48.7   -105.0 -42.6  11.5  -5.5  -18.4 
gzma_Canis_lupus PHE A 152 . . > < . . . - . . . . ? -0.923 61.1  -154.8 -115.8 123.0  7.9   -4.1  -18.6 
gzma_Canis_lupus ASP A 153 T . 3 . . . S + . . . . ? 0.831  96.7  39.2   -65.6  -25.5  6.1   -3.4  -21.9 
gzma_Canis_lupus TYR A 154 T . 3 . . . S + . . . . ? 0.176  81.8  137.2  -115.9 16.1   3.7   -0.8  -20.4 
gzma_Canis_lupus TYR A 155 . . < . . . . - . . . . ? -0.535 30.1  -173.2 -70.2  128.5  6.0   0.9   -17.9 
gzma_Canis_lupus ILE A 156 . . > > . . . - . . . . ? -0.965 16.2  -155.2 -125.8 113.5  5.7   4.7   -17.8 
gzma_Canis_lupus GLY A 157 T . 3 4 . . S + . . . . ? 0.767  92.5  60.7   -60.6  -22.9  8.4   6.5   -15.7 
gzma_Canis_lupus ALA A 158 T . 3 4 . . S + . . . . ? 0.830  121.2 21.4   -71.8  -33.0  6.0   9.4   -15.2 
gzma_Canis_lupus THR A 159 T . < 4 . . S + . . . . ? 0.465  118.3 68.9   -115.7 -5.7   3.4   7.4   -13.5 
gzma_Canis_lupus HIS A 160 E . . < . . . - B F . F ? -0.886 53.7  -157.0 -125.7 150.7  5.4   4.3   -12.3 
gzma_Canis_lupus ILE A 161 E . . . . . . - B F . F ? -0.995 14.5  -152.3 -117.1 128.8  8.0   3.4   -9.7  
gzma_Canis_lupus CYS A 162 E . . . . . . + B F . F ? -0.882 19.8  179.5  -102.7 121.7  10.1  0.3   -10.3 
gzma_Canis_lupus VAL A 163 E . . . . . . + B F E F ? -0.962 30.1  53.2   -130.5 139.3  11.4  -1.3  -7.2  
gzma_Canis_lupus GLY A 164 . . . . . . . - . . . . ? -0.307 62.4  -109.6 118.8  153.5  13.6  -4.3  -6.6  
gzma_Canis_lupus ASP A 165 . . > > > . . - . . . . ? -0.985 10.5  -149.5 -121.5 114.0  16.9  -5.9  -7.6  
gzma_Canis_lupus PRO A 166 T . 3 4 5 . S + . . . . ? 0.741  105.0 54.4   -56.1  -15.0  16.9  -9.0  -9.8  
gzma_Canis_lupus LYS A 167 T . 3 4 5 . S + . . . . ? 0.700  104.8 53.1   -87.9  -18.1  20.1  -9.8  -8.0  
gzma_Canis_lupus LYS A 168 T . < 4 5 . S - . . . . ? 0.388  89.4  -143.3 -117.4 45.9   18.4  -9.5  -4.5  
gzma_Canis_lupus MET A 169 T . . < 5 . . + . . . . ? 0.836  59.5  129.6  -9.5   52.6   15.4  -12.0 -5.1  
gzma_Canis_lupus LYS A 170 . . . . < . . + . . . . ? -0.988 24.2  116.0  -123.0 128.3  13.3  -9.5  -2.9  
gzma_Canis_lupus THR A 171 B . . . . . . - A B A . ? -0.984 60.9  -87.5  -173.4 160.8  9.8   -8.0  -4.0  
gzma_Canis_lupus GLY A 172 . . . . . . . + . . . . ? -0.650 48.9  178.5  -70.2  149.8  6.0   -7.8  -3.4  
gzma_Canis_lupus PHE A 173 . . > . . . . - . . . . ? -0.913 39.6  -22.7  -148.2 167.6  4.0   -10.5 -5.0  
gzma_Canis_lupus LYS A 174 T . 3 . . . S + . . . . ? 0.210  126.7 27.2   -16.6  123.4  0.3   -11.8 -5.3  
gzma_Canis_lupus GLY A 175 T . 3 . . . S + . . . . ? 0.147  101.1 84.5   99.6   -14.5  -1.8  -10.5 -2.4  
gzma_Canis_lupus ASP A 176 . . X . . . . + . . . . ? 0.275  57.6  134.8  -101.1 1.2    0.3   -7.4  -1.8  
gzma_Canis_lupus SER A 177 T . 3 . . . S + . . . . ? -0.316 73.3  19.5   -48.6  133.7  -1.6  -5.5  -4.5  
gzma_Canis_lupus GLY A 178 T . 3 . . . S + . . . . ? 0.286  92.3  136.4  89.8   -15.7  -2.4  -2.1  -3.2  
gzma_Canis_lupus GLY A 179 . . < . . . . - . . . . ? -0.380 56.4  -102.3 -66.2  155.9  0.2   -2.2  -0.5  
gzma_Canis_lupus PRO A 180 E . . . . . . - B G . G ? -0.488 11.3  -143.0 -91.4  136.0  2.4   0.9   0.1   
gzma_Canis_lupus LEU A 181 E . . . . . . - B G D G ? -0.919 31.2  -161.3 -80.5  115.3  6.0   1.6   -1.0  
gzma_Canis_lupus VAL A 182 E . . . . . . + B G D G ? -0.903 17.8  175.0  -114.0 122.5  7.3   3.6   2.0   
gzma_Canis_lupus CYS A 183 E . > . . . S - B G . G ? -0.992 76.6  -13.8  -125.0 122.6  10.4  5.8   1.9   
gzma_Canis_lupus ASN A 184 T . 3 . . . S - . . . . ? 0.905  129.5 -55.2  53.4   36.5   11.4  8.0   5.0   
gzma_Canis_lupus ASN A 185 T . 3 . . . S + . . . . ? 0.783  115.2 113.6  70.9   29.8   7.9   7.3   6.4   
gzma_Canis_lupus VAL A 186 E . < . . . S - B H G . ? -0.990 73.2  -113.0 -129.6 144.2  6.0   8.6   3.4   
gzma_Canis_lupus VAL A 187 E . . . . . . + B H G . ? -0.668 40.2  165.3  -78.2  115.5  3.8   6.8   0.9   
gzma_Canis_lupus GLN A 188 E . . . . . . - B H . . ? 0.683  58.4  -2.0   -104.0 -23.7  5.7   6.8   -2.4  
gzma_Canis_lupus GLY A 189 E . . . . . . - B H G H ? -0.989 54.3  -124.9 -161.1 164.4  3.8   4.2   -4.3  
gzma_Canis_lupus ILE A 190 E . . . . . . - B H G H ? -0.988 39.9  -112.2 -119.5 124.5  1.0   1.6   -4.5  
gzma_Canis_lupus PHE A 191 E . . . . . . + B H . H ? -0.405 47.8  161.1  -59.3  125.1  1.9   -1.8  -5.6  
gzma_Canis_lupus SER A 192 E . . . . . . - B H . . ? 0.835  52.3  -25.7  -112.3 -55.6  0.3   -2.4  -9.0  
gzma_Canis_lupus TYR A 193 E . . . . . . + B H . H ? -0.949 48.2  175.1  -159.6 165.9  1.9   -5.2  -10.8 
gzma_Canis_lupus GLY A 194 E . . . . . . - B H . H ? -0.873 50.1  -47.6  -155.7 -174.7 5.1   -7.4  -11.3 
gzma_Canis_lupus LYS A 195 . . > . . . . - . . . . ? -0.395 51.1  -119.6 -65.3  149.0  6.4   -10.5 -13.2 
gzma_Canis_lupus ASN A 196 T . 3 . . . S + . . . . ? 0.742  113.6 55.6   -66.1  -20.4  4.1   -13.5 -13.1 
gzma_Canis_lupus ASP A 197 T . 3 . . . S - . . . . ? 0.386  113.8 -116.3 -98.1  1.9    6.9   -15.5 -11.5 
gzma_Canis_lupus GLY A 198 . . < . . . . + . . . . ? 0.521  65.9  145.4  81.9   4.3    7.2   -13.0 -8.6  
gzma_Canis_lupus THR A 199 P . . . . > . - . . . . ? -0.527 48.8  -70.3  -78.0  134.6  10.8  -12.1 -9.6  
gzma_Canis_lupus PRO A 200 S . . . . P S + . . . . ? -0.292 93.1  67.2   -55.1  159.1  11.8  -8.5  -9.0  
gzma_Canis_lupus PRO A 201 P . . . . P . - . . . . ? 0.543  59.3  -168.4 -83.4  154.1  11.4  -5.7  -9.9  
gzma_Canis_lupus GLY A 202 E . . . . < . - B I F H ? -0.833 18.2  -124.5 -97.8  160.3  7.8   -4.8  -9.0  
gzma_Canis_lupus VAL A 203 E . . . . . . - B I F H ? -0.912 22.3  -170.2 -115.8 126.4  5.9   -1.8  -10.3 
gzma_Canis_lupus PHE A 204 E . . . . . . - B I F H ? -0.863 28.3  -114.2 -107.5 143.8  4.2   0.8   -8.0  
gzma_Canis_lupus MET A 205 E . . . . . . - B I F H ? -0.679 36.8  -116.3 -71.9  130.3  1.9   3.6   -9.0  
gzma_Canis_lupus LYS A 206 E . > > . . . - B I . H ? -0.564 23.7  -162.9 -71.3  103.9  3.6   6.9   -8.3  
gzma_Canis_lupus VAL A 207 G . > 4 . . S + . . . . ? 0.878  87.8  62.2   -57.2  -36.9  1.4   8.5   -5.6  
gzma_Canis_lupus SER A 208 G . > 4 . . S + . . . . ? 0.862  99.1  54.9   -58.3  -37.3  3.0   11.9  -6.3  
gzma_Canis_lupus HIS A 209 G . < 4 . . S + . . . . ? 0.826  112.1 43.4   -66.0  -25.3  1.6   11.8  -9.9  
gzma_Canis_lupus PHE A 210 G . < X . . S + . . . . ? 0.269  80.2  107.2  -109.1 13.7   -2.0  11.3  -8.5  
gzma_Canis_lupus LEU A 211 H . < > . . S + . . . . ? 0.900  77.2  52.8   -63.6  -47.1  -1.9  13.8  -5.7  
gzma_Canis_lupus PRO A 212 H . . > . . S + . . . . ? 0.929  113.8 43.6   -55.3  -44.3  -4.2  16.3  -7.5  
gzma_Canis_lupus TRP A 213 H . . > . . S + . . . . ? 0.920  114.7 49.9   -64.9  -44.1  -6.7  13.6  -8.1  
gzma_Canis_lupus ILE A 214 H . . X . . S + . . . . ? 0.943  113.5 45.0   -60.6  -49.9  -6.4  12.2  -4.5  
gzma_Canis_lupus LYS A 215 H . . X . . S + . . . . ? 0.900  113.7 49.3   -64.2  -44.9  -6.8  15.6  -2.8  
gzma_Canis_lupus ARG A 216 H . . X . . S + . . . . ? 0.901  112.2 47.8   -61.2  -45.7  -9.7  16.6  -5.0  
gzma_Canis_lupus THR A 217 H . . X . . S + . . . . ? 0.915  112.6 48.5   -63.3  -44.4  -11.5 13.4  -4.4  
gzma_Canis_lupus ILE A 218 H . > < . . S + . . . . ? 0.908  112.9 48.3   -64.8  -41.2  -11.0 13.6  -0.6  
gzma_Canis_lupus LYS A 219 H . 3 < . . S + . . . . ? 0.875  110.3 50.3   -67.5  -36.7  -12.2 17.2  -0.4  
gzma_Canis_lupus HIS A 220 H . 3 < . . . . . . . . ? 0.552  .     .      -93.1  3.5    -15.4 16.6  -2.5  
gzma_Canis_lupus LEU A 221 . . < < . . . . . . . . ? -0.779 .     .      -120.8 .      -16.6 13.6  -0.4  
# 
loop_
_dssp_struct_ladder.id 
_dssp_struct_ladder.sheet_id 
_dssp_struct_ladder.range_id_1 
_dssp_struct_ladder.range_id_2 
_dssp_struct_ladder.type 
_dssp_struct_ladder.beg_1_label_comp_id 
_dssp_struct_ladder.beg_1_label_asym_id 
_dssp_struct_ladder.beg_1_label_seq_id 
_dssp_struct_ladder.pdbx_beg_1_PDB_ins_code 
_dssp_struct_ladder.end_1_label_comp_id 
_dssp_struct_ladder.end_1_label_asym_id 
_dssp_struct_ladder.end_1_label_seq_id 
_dssp_struct_ladder.pdbx_end_1_PDB_ins_code 
_dssp_struct_ladder.beg_1_auth_comp_id 
_dssp_struct_ladder.beg_1_auth_asym_id 
_dssp_struct_ladder.beg_1_auth_seq_id 
_dssp_struct_ladder.end_1_auth_comp_id 
_dssp_struct_ladder.end_1_auth_asym_id 
_dssp_struct_ladder.end_1_auth_seq_id 
_dssp_struct_ladder.beg_2_label_comp_id 
_dssp_struct_ladder.beg_2_label_asym_id 
_dssp_struct_ladder.beg_2_label_seq_id 
_dssp_struct_ladder.pdbx_beg_2_PDB_ins_code 
_dssp_struct_ladder.end_2_label_comp_id 
_dssp_struct_ladder.end_2_label_asym_id 
_dssp_struct_ladder.end_2_label_seq_id 
_dssp_struct_ladder.pdbx_end_2_PDB_ins_code 
_dssp_struct_ladder.beg_2_auth_comp_id 
_dssp_struct_ladder.beg_2_auth_asym_id 
_dssp_struct_ladder.beg_2_auth_seq_id 
_dssp_struct_ladder.end_2_auth_comp_id 
_dssp_struct_ladder.end_2_auth_asym_id 
_dssp_struct_ladder.end_2_auth_seq_id 
A A A B anti-parallel ILE A 3   ? ILE A 3   ? ILE A 3   ILE A 3   THR A 171 ? THR A 171 ? THR A 171 THR A 171 
B B C E anti-parallel HIS A 6   ? GLU A 7   ? HIS A 6   GLU A 7   GLU A 137 ? GLN A 136 ? GLU A 137 GLN A 136 
C B D E anti-parallel VAL A 117 ? GLY A 122 ? VAL A 117 GLY A 122 GLU A 141 ? GLN A 136 ? GLU A 141 GLN A 136 
D B D G anti-parallel SER A 119 ? VAL A 120 ? SER A 119 VAL A 120 VAL A 182 ? LEU A 181 ? VAL A 182 LEU A 181 
E B E F anti-parallel VAL A 142 ? VAL A 142 ? VAL A 142 VAL A 142 VAL A 163 ? VAL A 163 ? VAL A 163 VAL A 163 
F B F I anti-parallel HIS A 160 ? VAL A 163 ? HIS A 160 VAL A 163 MET A 205 ? GLY A 202 ? MET A 205 GLY A 202 
G B G H anti-parallel PRO A 180 ? CYS A 183 ? PRO A 180 CYS A 183 ILE A 190 ? VAL A 186 ? ILE A 190 VAL A 186 
H B H I anti-parallel GLY A 189 ? GLY A 194 ? GLY A 189 GLY A 194 LYS A 206 ? GLY A 202 ? LYS A 206 GLY A 202 
I C J K anti-parallel MET A 16  ? PHE A 21  ? MET A 16  PHE A 21  VAL A 30  ? LYS A 25  ? VAL A 30  LYS A 25  
J C J M anti-parallel ALA A 17  ? PHE A 21  ? ALA A 17  PHE A 21  LEU A 52  ? ILE A 48  ? LEU A 52  ILE A 48  
K C K L anti-parallel VAL A 30  ? HIS A 33  ? VAL A 30  HIS A 33  LEU A 38  ? PHE A 36  ? LEU A 38  PHE A 36  
L C L O anti-parallel PHE A 36  ? THR A 39  ? PHE A 36  THR A 39  LEU A 91  ? MET A 88  ? LEU A 91  MET A 88  
M C M N anti-parallel LYS A 49  ? LEU A 52  ? LYS A 49  LEU A 52  PRO A 68  ? GLN A 65  ? PRO A 68  GLN A 65  
N C N O anti-parallel VAL A 69  ? PRO A 74  ? VAL A 69  PRO A 74  LEU A 92  ? MET A 88  ? LEU A 92  MET A 88  
O D P Q anti-parallel ASN A 56  ? ASN A 56  ? ASN A 56  ASN A 56  THR A 134 ? THR A 134 ? THR A 134 THR A 134 
P E R S anti-parallel SER A 79  ? SER A 79  ? SER A 79  SER A 79  SER A 84  ? SER A 84  ? SER A 84  SER A 84  
Q F T U anti-parallel ARG A 125 ? SER A 127 ? ARG A 125 SER A 127 LEU A 131 ? THR A 130 ? LEU A 131 THR A 130 
# 
loop_
_dssp_struct_bridge_pairs.id 
_dssp_struct_bridge_pairs.label_comp_id 
_dssp_struct_bridge_pairs.label_seq_id 
_dssp_struct_bridge_pairs.label_asym_id 
_dssp_struct_bridge_pairs.auth_seq_id 
_dssp_struct_bridge_pairs.auth_asym_id 
_dssp_struct_bridge_pairs.pdbx_PDB_ins_code 
_dssp_struct_bridge_pairs.acceptor_1_label_comp_id 
_dssp_struct_bridge_pairs.acceptor_1_label_seq_id 
_dssp_struct_bridge_pairs.acceptor_1_label_asym_id 
_dssp_struct_bridge_pairs.acceptor_1_auth_seq_id 
_dssp_struct_bridge_pairs.acceptor_1_auth_asym_id 
_dssp_struct_bridge_pairs.acceptor_1_pdbx_PDB_ins_code 
_dssp_struct_bridge_pairs.acceptor_1_energy 
_dssp_struct_bridge_pairs.acceptor_2_label_comp_id 
_dssp_struct_bridge_pairs.acceptor_2_label_seq_id 
_dssp_struct_bridge_pairs.acceptor_2_label_asym_id 
_dssp_struct_bridge_pairs.acceptor_2_auth_seq_id 
_dssp_struct_bridge_pairs.acceptor_2_auth_asym_id 
_dssp_struct_bridge_pairs.acceptor_2_pdbx_PDB_ins_code 
_dssp_struct_bridge_pairs.acceptor_2_energy 
_dssp_struct_bridge_pairs.donor_1_label_comp_id 
_dssp_struct_bridge_pairs.donor_1_label_seq_id 
_dssp_struct_bridge_pairs.donor_1_label_asym_id 
_dssp_struct_bridge_pairs.donor_1_auth_seq_id 
_dssp_struct_bridge_pairs.donor_1_auth_asym_id 
_dssp_struct_bridge_pairs.donor_1_pdbx_PDB_ins_code 
_dssp_struct_bridge_pairs.donor_1_energy 
_dssp_struct_bridge_pairs.donor_2_label_comp_id 
_dssp_struct_bridge_pairs.donor_2_label_seq_id 
_dssp_struct_bridge_pairs.donor_2_label_asym_id 
_dssp_struct_bridge_pairs.donor_2_auth_seq_id 
_dssp_struct_bridge_pairs.donor_2_auth_asym_id 
_dssp_struct_bridge_pairs.donor_2_pdbx_PDB_ins_code 
_dssp_struct_bridge_pairs.donor_2_energy 
1   LYS 1   A 1   A ? ?   ?   ? ?   ? ? ?    ?   ?   ? ?   ? ? ?    ILE 3   A 3   A ? -1.4 ILE 126 A 126 A ? -0.3 
2   ILE 2   A 2   A ? ARG 125 A 125 A ? -0.4 GLY 172 A 172 A ? -0.2 GLY 5   A 5   A ? -2.1 GLY 4   A 4   A ? -0.3 
3   ILE 3   A 3   A ? THR 171 A 171 A ? -2.4 LYS 1   A 1   A ? -1.4 THR 171 A 171 A ? -1.1 HIS 6   A 6   A ? -0.1 
4   GLY 4   A 4   A ? ILE 2   A 2   A ? -0.3 GLY 5   A 5   A ? -0.2 ILE 3   A 3   A ? -0.3 LYS 170 A 170 A ? -0.1 
5   GLY 5   A 5   A ? ILE 2   A 2   A ? -2.1 THR 171 A 171 A ? -0.2 GLU 7   A 7   A ? -0.3 VAL 138 A 138 A ? -0.2 
6   HIS 6   A 6   A ? GLU 137 A 137 A ? -2.2 ILE 3   A 3   A ? -0.1 GLU 137 A 137 A ? -2.7 ALA 8   A 8   A ? -0.1 
7   GLU 7   A 7   A ? GLY 5   A 5   A ? -0.3 GLN 136 A 136 A ? -0.2 GLN 136 A 136 A ? -0.3 LYS 9   A 9   A ? -0.1 
8   ALA 8   A 8   A ? LEU 135 A 135 A ? -3.2 HIS 55  A 55  A ? -0.1 LEU 135 A 135 A ? -0.1 HIS 11  A 11  A ? -0.1 
9   LYS 9   A 9   A ? PRO 10  A 10  A ? -0.1 GLU 7   A 7   A ? -0.1 SER 12  A 12  A ? -2.3 ARG 13  A 13  A ? -0.3 
10  PRO 10  A 10  A ? ?   ?   ? ?   ? ? ?    ?   ?   ? ?   ? ? ?    LYS 9   A 9   A ? -0.1 HIS 55  A 55  A ? -0.1 
11  HIS 11  A 11  A ? ARG 13  A 13  A ? -0.1 SER 12  A 12  A ? -0.1 HIS 55  A 55  A ? -0.1 LYS 9   A 9   A ? -0.1 
12  SER 12  A 12  A ? LYS 9   A 9   A ? -2.3 ARG 13  A 13  A ? -0.2 HIS 11  A 11  A ? -0.1 TYR 15  A 15  A ? -0.1 
13  ARG 13  A 13  A ? LYS 9   A 9   A ? -0.3 PRO 14  A 14  A ? -0.1 MET 16  A 16  A ? -1.8 SER 12  A 12  A ? -0.2 
14  PRO 14  A 14  A ? ?   ?   ? ?   ? ? ?    ?   ?   ? ?   ? ? ?    LYS 103 A 103 A ? -2.4 GLY 53  A 53  A ? -0.2 
15  TYR 15  A 15  A ? VAL 102 A 102 A ? -0.2 THR 104 A 104 A ? -0.1 LEU 31  A 31  A ? -2.2 LEU 105 A 105 A ? -0.2 
16  MET 16  A 16  A ? ARG 13  A 13  A ? -1.8 VAL 30  A 30  A ? -0.2 GLY 53  A 53  A ? -0.6 PHE 18  A 18  A ? -0.4 
17  ALA 17  A 17  A ? GLY 29  A 29  A ? -2.1 LEU 38  A 38  A ? -0.1 GLY 29  A 29  A ? -1.0 VAL 19  A 19  A ? -0.7 
18  PHE 18  A 18  A ? THR 51  A 51  A ? -2.6 MET 16  A 16  A ? -0.4 THR 51  A 51  A ? -2.7 GLN 20  A 20  A ? -0.6 
19  VAL 19  A 19  A ? CYS 27  A 27  A ? -3.0 ALA 17  A 17  A ? -0.7 CYS 27  A 27  A ? -2.7 PHE 21  A 21  A ? -0.5 
20  GLN 20  A 20  A ? LYS 49  A 49  A ? -2.9 PHE 18  A 18  A ? -0.6 LYS 49  A 49  A ? -2.9 ASP 22  A 22  A ? -0.4 
21  PHE 21  A 21  A ? LYS 25  A 25  A ? -2.1 VAL 19  A 19  A ? -0.5 LYS 25  A 25  A ? -1.6 LYS 24  A 24  A ? -0.5 
22  ASP 22  A 22  A ? SER 47  A 47  A ? -1.0 GLN 20  A 20  A ? -0.4 LYS 25  A 25  A ? -0.1 PHE 21  A 21  A ? -0.1 
23  SER 23  A 23  A ? LYS 24  A 24  A ? -0.2 GLN 20  A 20  A ? -0.1 ASP 22  A 22  A ? -0.2 GLN 20  A 20  A ? -0.0 
24  LYS 24  A 24  A ? PHE 21  A 21  A ? -0.5 ARG 26  A 26  A ? -0.0 ARG 26  A 26  A ? -0.3 SER 23  A 23  A ? -0.2 
25  LYS 25  A 25  A ? PHE 21  A 21  A ? -1.6 ASP 22  A 22  A ? -0.1 PHE 21  A 21  A ? -2.1 CYS 27  A 27  A ? -0.3 
26  ARG 26  A 26  A ? LYS 24  A 24  A ? -0.3 GLN 20  A 20  A ? -0.2 GLY 28  A 28  A ? -0.3 SER 177 A 177 A ? -0.3 
27  CYS 27  A 27  A ? VAL 19  A 19  A ? -2.7 LYS 25  A 25  A ? -0.3 VAL 19  A 19  A ? -3.0 GLY 29  A 29  A ? -0.2 
28  GLY 28  A 28  A ? SER 177 A 177 A ? -4.2 ARG 26  A 26  A ? -0.3 ALA 40  A 40  A ? -0.4 VAL 30  A 30  A ? -0.3 
29  GLY 29  A 29  A ? ALA 17  A 17  A ? -1.0 CYS 27  A 27  A ? -0.2 ALA 17  A 17  A ? -2.1 LEU 31  A 31  A ? -0.4 
30  VAL 30  A 30  A ? LEU 38  A 38  A ? -2.3 GLY 28  A 28  A ? -0.3 LEU 38  A 38  A ? -3.4 VAL 32  A 32  A ? -0.8 
31  LEU 31  A 31  A ? TYR 15  A 15  A ? -2.2 GLY 29  A 29  A ? -0.4 LEU 105 A 105 A ? -2.4 VAL 37  A 37  A ? -0.2 
32  VAL 32  A 32  A ? PHE 36  A 36  A ? -1.7 VAL 30  A 30  A ? -0.8 LYS 34  A 34  A ? -0.3 LEU 107 A 107 A ? -0.2 
33  HIS 33  A 33  A ? PHE 36  A 36  A ? -1.7 VAL 30  A 30  A ? -0.1 PHE 36  A 36  A ? -1.4 VAL 32  A 32  A ? -0.3 
34  LYS 34  A 34  A ? ASP 35  A 35  A ? -0.3 VAL 32  A 32  A ? -0.3 ALA 96  A 96  A ? -3.9 ARG 94  A 94  A ? -0.1 
35  ASP 35  A 35  A ? LYS 95  A 95  A ? -0.2 PHE 36  A 36  A ? -0.1 LEU 92  A 92  A ? -2.3 VAL 37  A 37  A ? -0.4 
36  PHE 36  A 36  A ? HIS 33  A 33  A ? -1.4 LEU 91  A 91  A ? -0.2 HIS 33  A 33  A ? -1.7 VAL 32  A 32  A ? -1.7 
37  VAL 37  A 37  A ? LEU 90  A 90  A ? -2.0 ASP 35  A 35  A ? -0.4 LEU 90  A 90  A ? -2.9 THR 39  A 39  A ? -0.4 
38  LEU 38  A 38  A ? VAL 30  A 30  A ? -3.4 PHE 36  A 36  A ? -0.4 VAL 30  A 30  A ? -2.3 ALA 40  A 40  A ? -0.2 
39  THR 39  A 39  A ? MET 88  A 88  A ? -2.5 VAL 37  A 37  A ? -0.4 MET 88  A 88  A ? -2.6 ALA 41  A 41  A ? -0.3 
40  ALA 40  A 40  A ? GLY 28  A 28  A ? -0.4 LEU 38  A 38  A ? -0.2 CYS 43  A 43  A ? -1.5 ILE 87  A 87  A ? -0.3 
41  ALA 41  A 41  A ? THR 39  A 39  A ? -0.3 HIS 42  A 42  A ? -0.3 TRP 44  A 44  A ? -0.4 ALA 40  A 40  A ? -0.1 
42  HIS 42  A 42  A ? CYS 43  A 43  A ? -0.3 TYR 83  A 83  A ? -0.1 TRP 44  A 44  A ? -0.6 ALA 41  A 41  A ? -0.3 
43  CYS 43  A 43  A ? ALA 40  A 40  A ? -1.5 GLY 28  A 28  A ? -0.1 HIS 42  A 42  A ? -0.3 GLY 45  A 45  A ? -0.3 
44  TRP 44  A 44  A ? HIS 42  A 42  A ? -0.6 ALA 41  A 41  A ? -0.4 SER 46  A 46  A ? -0.2 PHE 21  A 21  A ? -0.1 
45  GLY 45  A 45  A ? CYS 43  A 43  A ? -0.3 SER 46  A 46  A ? -0.1 ILE 48  A 48  A ? -0.2 ALA 72  A 72  A ? -0.1 
46  SER 46  A 46  A ? SER 47  A 47  A ? -0.2 TRP 44  A 44  A ? -0.2 ILE 48  A 48  A ? -0.6 GLY 45  A 45  A ? -0.1 
47  SER 47  A 47  A ? LYS 49  A 49  A ? -0.0 PRO 68  A 68  A ? -0.0 ASP 22  A 22  A ? -1.0 LYS 49  A 49  A ? -0.5 
48  ILE 48  A 48  A ? SER 46  A 46  A ? -0.6 VAL 69  A 69  A ? -0.3 VAL 69  A 69  A ? -2.7 VAL 50  A 50  A ? -0.4 
49  LYS 49  A 49  A ? GLN 20  A 20  A ? -2.9 SER 47  A 47  A ? -0.5 GLN 20  A 20  A ? -2.9 THR 51  A 51  A ? -0.5 
50  VAL 50  A 50  A ? ILE 67  A 67  A ? -2.8 ILE 48  A 48  A ? -0.4 ILE 67  A 67  A ? -3.4 LEU 52  A 52  A ? -0.5 
51  THR 51  A 51  A ? PHE 18  A 18  A ? -2.7 LYS 49  A 49  A ? -0.5 PHE 18  A 18  A ? -2.6 GLY 53  A 53  A ? -0.3 
52  LEU 52  A 52  A ? GLN 65  A 65  A ? -2.6 VAL 50  A 50  A ? -0.5 GLN 65  A 65  A ? -2.3 ALA 17  A 17  A ? -0.1 
53  GLY 53  A 53  A ? MET 16  A 16  A ? -0.6 ALA 101 A 101 A ? -0.4 HIS 55  A 55  A ? -0.4 THR 63  A 63  A ? -0.2 
54  ALA 54  A 54  A ? MET 16  A 16  A ? -0.3 THR 51  A 51  A ? -0.2 GLY 53  A 53  A ? -0.2 ILE 57  A 57  A ? -0.1 
55  HIS 55  A 55  A ? GLY 53  A 53  A ? -0.4 ASN 56  A 56  A ? -0.3 LEU 135 A 135 A ? -2.3 ILE 57  A 57  A ? -0.5 
56  ASN 56  A 56  A ? THR 134 A 134 A ? -0.2 GLU 59  A 59  A ? -0.1 GLU 59  A 59  A ? -0.9 HIS 55  A 55  A ? -0.3 
57  ILE 57  A 57  A ? THR 133 A 133 A ? -2.4 HIS 55  A 55  A ? -0.5 THR 134 A 134 A ? -0.1 ASN 56  A 56  A ? -0.1 
58  LYS 58  A 58  A ? THR 133 A 133 A ? -0.5 GLN 60  A 60  A ? -0.1 GLN 60  A 60  A ? -0.3 ILE 57  A 57  A ? -0.3 
59  GLU 59  A 59  A ? ASN 56  A 56  A ? -0.9 THR 133 A 133 A ? -0.2 GLU 61  A 61  A ? -1.0 ASN 56  A 56  A ? -0.1 
60  GLN 60  A 60  A ? LYS 58  A 58  A ? -0.3 ALA 54  A 54  A ? -0.0 LYS 62  A 62  A ? -0.4 ILE 57  A 57  A ? -0.1 
61  GLU 61  A 61  A ? GLU 59  A 59  A ? -1.0 ASN 56  A 56  A ? -0.2 GLN 64  A 64  A ? -1.5 ALA 54  A 54  A ? -0.0 
62  LYS 62  A 62  A ? GLN 60  A 60  A ? -0.4 THR 63  A 63  A ? -0.3 GLU 61  A 61  A ? -0.1 ALA 54  A 54  A ? -0.1 
63  THR 63  A 63  A ? GLY 53  A 53  A ? -0.2 GLN 65  A 65  A ? -0.0 LYS 62  A 62  A ? -0.3 ALA 54  A 54  A ? -0.1 
64  GLN 64  A 64  A ? GLU 61  A 61  A ? -1.5 GLY 53  A 53  A ? -0.1 VAL 66  A 66  A ? -0.5 GLY 53  A 53  A ? -0.2 
65  GLN 65  A 65  A ? LEU 52  A 52  A ? -2.3 THR 63  A 63  A ? -0.1 LEU 52  A 52  A ? -2.6 ILE 67  A 67  A ? -0.7 
66  VAL 66  A 66  A ? GLN 64  A 64  A ? -0.5 THR 51  A 51  A ? -0.2 THR 51  A 51  A ? -0.2 GLN 64  A 64  A ? -0.0 
67  ILE 67  A 67  A ? VAL 50  A 50  A ? -3.4 GLN 65  A 65  A ? -0.7 VAL 50  A 50  A ? -2.8 GLN 65  A 65  A ? -0.0 
68  PRO 68  A 68  A ? ?   ?   ? ?   ? ? ?    ?   ?   ? ?   ? ? ?    GLU 93  A 93  A ? -2.8 ARG 70  A 70  A ? -0.5 
69  VAL 69  A 69  A ? ILE 48  A 48  A ? -2.7 LEU 92  A 92  A ? -0.2 ILE 48  A 48  A ? -0.3 LEU 92  A 92  A ? -0.2 
70  ARG 70  A 70  A ? LEU 91  A 91  A ? -3.0 PRO 68  A 68  A ? -0.5 ALA 72  A 72  A ? -0.4 LEU 92  A 92  A ? -0.2 
71  ARG 71  A 71  A ? LEU 91  A 91  A ? -1.5 ILE 73  A 73  A ? -0.0 LEU 91  A 91  A ? -3.2 ILE 73  A 73  A ? -0.6 
72  ALA 72  A 72  A ? ARG 70  A 70  A ? -0.4 LEU 90  A 90  A ? -0.2 LEU 90  A 90  A ? -0.2 TRP 44  A 44  A ? -0.0 
73  ILE 73  A 73  A ? LEU 89  A 89  A ? -3.3 ARG 71  A 71  A ? -0.6 LEU 89  A 89  A ? -2.2 HIS 75  A 75  A ? -0.1 
74  PRO 74  A 74  A ? ?   ?   ? ?   ? ? ?    ?   ?   ? ?   ? ? ?    MET 88  A 88  A ? -0.2 ASP 86  A 86  A ? -0.1 
75  HIS 75  A 75  A ? ILE 87  A 87  A ? -2.6 ASN 85  A 85  A ? -0.3 TYR 78  A 78  A ? -2.2 ILE 87  A 87  A ? -0.0 
76  PRO 76  A 76  A ? ?   ?   ? ?   ? ? ?    ?   ?   ? ?   ? ? ?    HIS 75  A 75  A ? -0.1 ASN 85  A 85  A ? -0.0 
77  ASP 77  A 77  A ? ASN 85  A 85  A ? -0.1 SER 79  A 79  A ? -0.1 SER 79  A 79  A ? -0.1 HIS 75  A 75  A ? -0.1 
78  TYR 78  A 78  A ? HIS 75  A 75  A ? -2.2 ILE 87  A 87  A ? -0.1 ASN 85  A 85  A ? -0.2 ASP 86  A 86  A ? -0.1 
79  SER 79  A 79  A ? SER 84  A 84  A ? -2.4 ASP 77  A 77  A ? -0.1 TYR 83  A 83  A ? -1.3 SER 84  A 84  A ? -0.7 
80  PRO 80  A 80  A ? ?   ?   ? ?   ? ? ?    ?   ?   ? ?   ? ? ?    SER 79  A 79  A ? -0.1 TYR 78  A 78  A ? -0.0 
81  LYS 81  A 81  A ? ASN 82  A 82  A ? -0.2 SER 84  A 84  A ? -0.1 SER 79  A 79  A ? -0.0 ?   ?   ? ?   ? ? ?    
82  ASN 82  A 82  A ? SER 79  A 79  A ? -0.5 SER 84  A 84  A ? -0.1 LYS 81  A 81  A ? -0.2 TYR 154 A 154 A ? -0.0 
83  TYR 83  A 83  A ? SER 79  A 79  A ? -1.3 SER 84  A 84  A ? -0.2 ASP 86  A 86  A ? -1.0 ASN 85  A 85  A ? -0.2 
84  SER 84  A 84  A ? SER 79  A 79  A ? -0.7 ASN 85  A 85  A ? -0.2 SER 79  A 79  A ? -2.4 TYR 83  A 83  A ? -0.2 
85  ASN 85  A 85  A ? TYR 78  A 78  A ? -0.2 ASP 86  A 86  A ? -0.2 ILE 87  A 87  A ? -1.8 HIS 75  A 75  A ? -0.3 
86  ASP 86  A 86  A ? TYR 83  A 83  A ? -1.0 TYR 78  A 78  A ? -0.1 MET 88  A 88  A ? -0.3 MET 205 A 205 A ? -0.2 
87  ILE 87  A 87  A ? ASN 85  A 85  A ? -1.8 ALA 40  A 40  A ? -0.3 HIS 75  A 75  A ? -2.6 LEU 89  A 89  A ? -0.3 
88  MET 88  A 88  A ? THR 39  A 39  A ? -2.6 ASP 86  A 86  A ? -0.3 THR 39  A 39  A ? -2.5 LEU 90  A 90  A ? -0.5 
89  LEU 89  A 89  A ? ILE 73  A 73  A ? -2.2 ILE 87  A 87  A ? -0.3 ILE 73  A 73  A ? -3.3 LEU 91  A 91  A ? -0.6 
90  LEU 90  A 90  A ? VAL 37  A 37  A ? -2.9 MET 88  A 88  A ? -0.5 VAL 37  A 37  A ? -2.0 LEU 92  A 92  A ? -0.7 
91  LEU 91  A 91  A ? ARG 71  A 71  A ? -3.2 LEU 89  A 89  A ? -0.6 ARG 70  A 70  A ? -3.0 ARG 71  A 71  A ? -1.5 
92  LEU 92  A 92  A ? ASP 35  A 35  A ? -2.3 LEU 90  A 90  A ? -0.7 VAL 69  A 69  A ? -0.2 LYS 95  A 95  A ? -0.1 
93  GLU 93  A 93  A ? PRO 68  A 68  A ? -2.8 ARG 94  A 94  A ? -0.1 LYS 95  A 95  A ? -0.3 LEU 92  A 92  A ? -0.1 
94  ARG 94  A 94  A ? PRO 68  A 68  A ? -0.3 LYS 34  A 34  A ? -0.1 GLU 93  A 93  A ? -0.1 ARG 70  A 70  A ? -0.1 
95  LYS 95  A 95  A ? GLU 93  A 93  A ? -0.3 ALA 96  A 96  A ? -0.1 ASP 35  A 35  A ? -0.2 LYS 97  A 97  A ? -0.2 
96  ALA 96  A 96  A ? LYS 34  A 34  A ? -3.9 HIS 33  A 33  A ? -0.1 LEU 98  A 98  A ? -0.7 LYS 95  A 95  A ? -0.1 
97  LYS 97  A 97  A ? LYS 95  A 95  A ? -0.2 LYS 103 A 103 A ? -0.0 THR 99  A 99  A ? -0.3 ALA 96  A 96  A ? -0.1 
98  LEU 98  A 98  A ? ALA 96  A 96  A ? -0.7 ALA 101 A 101 A ? -0.1 ALA 100 A 100 A ? -0.2 LYS 103 A 103 A ? -0.2 
99  THR 99  A 99  A ? VAL 102 A 102 A ? -1.9 LYS 97  A 97  A ? -0.3 VAL 102 A 102 A ? -0.5 GLY 53  A 53  A ? -0.1 
100 ALA 100 A 100 A ? ALA 101 A 101 A ? -0.2 LEU 98  A 98  A ? -0.2 LYS 103 A 103 A ? -0.1 GLY 53  A 53  A ? -0.1 
101 ALA 101 A 101 A ? VAL 102 A 102 A ? -0.2 THR 63  A 63  A ? -0.1 GLY 53  A 53  A ? -0.4 LYS 103 A 103 A ? -0.4 
102 VAL 102 A 102 A ? THR 99  A 99  A ? -0.5 LEU 52  A 52  A ? -0.1 THR 99  A 99  A ? -1.9 THR 104 A 104 A ? -0.3 
103 LYS 103 A 103 A ? PRO 14  A 14  A ? -2.4 ALA 101 A 101 A ? -0.4 LEU 31  A 31  A ? -0.3 LEU 105 A 105 A ? -0.2 
104 THR 104 A 104 A ? VAL 102 A 102 A ? -0.3 VAL 32  A 32  A ? -0.1 VAL 32  A 32  A ? -0.2 TYR 15  A 15  A ? -0.1 
105 LEU 105 A 105 A ? LEU 31  A 31  A ? -2.4 LYS 103 A 103 A ? -0.2 VAL 186 A 186 A ? -0.1 ASN 185 A 185 A ? -0.0 
106 PRO 106 A 106 A ? ?   ?   ? ?   ? ? ?    ?   ?   ? ?   ? ? ?    VAL 187 A 187 A ? -2.1 HIS 33  A 33  A ? -0.1 
107 LEU 107 A 107 A ? VAL 32  A 32  A ? -0.2 VAL 186 A 186 A ? -0.2 GLN 188 A 188 A ? -0.1 SER 208 A 208 A ? -0.0 
108 PRO 108 A 108 A ? ?   ?   ? ?   ? ? ?    ?   ?   ? ?   ? ? ?    LEU 107 A 107 A ? -0.1 ARG 111 A 111 A ? -0.1 
109 ARG 109 A 109 A ? ALA 110 A 110 A ? -0.2 ARG 111 A 111 A ? -0.0 ARG 111 A 111 A ? -0.3 LEU 107 A 107 A ? -0.0 
110 ALA 110 A 110 A ? ?   ?   ? ?   ? ? ?    ?   ?   ? ?   ? ? ?    ARG 109 A 109 A ? -0.2 VAL 112 A 112 A ? -0.2 
111 ARG 111 A 111 A ? ARG 109 A 109 A ? -0.3 PRO 108 A 108 A ? -0.1 ARG 113 A 113 A ? -0.2 ARG 109 A 109 A ? -0.0 
112 VAL 112 A 112 A ? ALA 110 A 110 A ? -0.2 GLN 188 A 188 A ? -0.1 ARG 111 A 111 A ? -0.1 GLY 115 A 115 A ? -0.0 
113 ARG 113 A 113 A ? ARG 111 A 111 A ? -0.2 PRO 114 A 114 A ? -0.1 GLN 116 A 116 A ? -2.1 VAL 142 A 142 A ? -0.3 
114 PRO 114 A 114 A ? ?   ?   ? ?   ? ? ?    ?   ?   ? ?   ? ? ?    GLN 143 A 143 A ? -0.2 VAL 117 A 117 A ? -0.1 
115 GLY 115 A 115 A ? VAL 142 A 142 A ? -3.1 GLN 116 A 116 A ? -0.4 VAL 117 A 117 A ? -0.1 GLN 143 A 143 A ? -0.1 
116 GLN 116 A 116 A ? ARG 113 A 113 A ? -2.1 GLU 141 A 141 A ? -0.1 VAL 142 A 142 A ? -2.4 CYS 118 A 118 A ? -0.5 
117 VAL 117 A 117 A ? GLU 141 A 141 A ? -0.2 GLY 115 A 115 A ? -0.1 ASN 184 A 184 A ? -0.3 SER 119 A 119 A ? -0.3 
118 CYS 118 A 118 A ? LEU 140 A 140 A ? -3.2 GLN 116 A 116 A ? -0.5 LEU 140 A 140 A ? -3.6 VAL 120 A 120 A ? -0.4 
119 SER 119 A 119 A ? VAL 182 A 182 A ? -3.3 VAL 117 A 117 A ? -0.3 VAL 182 A 182 A ? -3.3 ALA 121 A 121 A ? -0.4 
120 VAL 120 A 120 A ? VAL 138 A 138 A ? -2.3 CYS 118 A 118 A ? -0.4 VAL 138 A 138 A ? -2.1 GLY 122 A 122 A ? -0.3 
121 ALA 121 A 121 A ? PRO 180 A 180 A ? -0.7 SER 119 A 119 A ? -0.4 TRP 123 A 123 A ? -0.3 GLU 137 A 137 A ? -0.2 
122 GLY 122 A 122 A ? GLN 136 A 136 A ? -2.3 VAL 120 A 120 A ? -0.3 GLN 136 A 136 A ? -2.6 ASP 176 A 176 A ? -0.1 
123 TRP 123 A 123 A ? GLY 175 A 175 A ? -0.4 ALA 121 A 121 A ? -0.3 ALA 132 A 132 A ? -0.3 ILE 126 A 126 A ? -0.1 
124 GLY 124 A 124 A ? ARG 125 A 125 A ? -0.2 LEU 131 A 131 A ? -0.1 ALA 132 A 132 A ? -2.4 GLY 175 A 175 A ? -0.2 
125 ARG 125 A 125 A ? LYS 174 A 174 A ? -2.1 LEU 131 A 131 A ? -0.2 ILE 2   A 2   A ? -0.4 LEU 131 A 131 A ? -0.2 
126 ILE 126 A 126 A ? THR 130 A 130 A ? -2.8 LYS 1   A 1   A ? -0.3 MET 128 A 128 A ? -0.2 LEU 131 A 131 A ? -0.2 
127 SER 127 A 127 A ? THR 130 A 130 A ? -1.4 ILE 3   A 3   A ? -0.0 THR 130 A 130 A ? -0.7 ILE 126 A 126 A ? -0.2 
128 MET 128 A 128 A ? ASP 129 A 129 A ? -0.2 ILE 126 A 126 A ? -0.2 LEU 131 A 131 A ? -0.0 ARG 125 A 125 A ? -0.0 
129 ASP 129 A 129 A ? THR 130 A 130 A ? -0.1 LEU 131 A 131 A ? -0.0 LEU 131 A 131 A ? -0.5 MET 128 A 128 A ? -0.2 
130 THR 130 A 130 A ? SER 127 A 127 A ? -0.7 THR 133 A 133 A ? -0.0 ILE 126 A 126 A ? -2.8 SER 127 A 127 A ? -1.4 
131 LEU 131 A 131 A ? ASP 129 A 129 A ? -0.5 ARG 125 A 125 A ? -0.2 THR 133 A 133 A ? -0.3 ARG 125 A 125 A ? -0.2 
132 ALA 132 A 132 A ? GLY 124 A 124 A ? -2.4 THR 130 A 130 A ? -0.3 ILE 57  A 57  A ? -0.1 GLN 136 A 136 A ? -0.1 
133 THR 133 A 133 A ? LEU 131 A 131 A ? -0.3 LEU 135 A 135 A ? -0.1 ILE 57  A 57  A ? -2.4 LYS 58  A 58  A ? -0.5 
134 THR 134 A 134 A ? ASN 56  A 56  A ? -0.2 ILE 57  A 57  A ? -0.1 ASN 56  A 56  A ? -0.2 GLN 136 A 136 A ? -0.1 
135 LEU 135 A 135 A ? HIS 55  A 55  A ? -2.3 THR 133 A 133 A ? -0.3 ALA 8   A 8   A ? -3.2 GLU 137 A 137 A ? -0.3 
136 GLN 136 A 136 A ? GLY 122 A 122 A ? -2.6 GLU 7   A 7   A ? -0.3 GLY 122 A 122 A ? -2.3 VAL 138 A 138 A ? -0.3 
137 GLU 137 A 137 A ? HIS 6   A 6   A ? -2.7 LEU 135 A 135 A ? -0.3 HIS 6   A 6   A ? -2.2 SER 139 A 139 A ? -0.3 
138 VAL 138 A 138 A ? VAL 120 A 120 A ? -2.1 GLN 136 A 136 A ? -0.3 VAL 120 A 120 A ? -2.3 LEU 140 A 140 A ? -0.4 
139 SER 139 A 139 A ? GLU 137 A 137 A ? -0.3 SER 119 A 119 A ? -0.2 GLU 141 A 141 A ? -0.3 SER 119 A 119 A ? -0.2 
140 LEU 140 A 140 A ? CYS 118 A 118 A ? -3.6 VAL 138 A 138 A ? -0.4 CYS 118 A 118 A ? -3.2 VAL 142 A 142 A ? -0.4 
141 GLU 141 A 141 A ? SER 139 A 139 A ? -0.3 VAL 117 A 117 A ? -0.2 GLY 164 A 164 A ? -2.8 GLN 143 A 143 A ? -0.3 
142 VAL 142 A 142 A ? GLN 116 A 116 A ? -2.4 LEU 140 A 140 A ? -0.4 GLY 115 A 115 A ? -3.1 VAL 163 A 163 A ? -0.2 
143 GLN 143 A 143 A ? CYS 162 A 162 A ? -3.7 GLU 141 A 141 A ? -0.3 CYS 162 A 162 A ? -0.4 ASP 145 A 145 A ? -0.1 
144 THR 144 A 144 A ? VAL 142 A 142 A ? -0.2 ASP 145 A 145 A ? -0.1 CYS 148 A 148 A ? -1.3 GLU 147 A 147 A ? -0.2 
145 ASP 145 A 145 A ? TRP 146 A 146 A ? -0.2 GLU 147 A 147 A ? -0.2 ARG 149 A 149 A ? -2.4 SER 150 A 150 A ? -0.2 
146 TRP 146 A 146 A ? GLU 147 A 147 A ? -0.2 CYS 148 A 148 A ? -0.2 SER 150 A 150 A ? -1.3 ASP 145 A 145 A ? -0.2 
147 GLU 147 A 147 A ? THR 144 A 144 A ? -0.2 CYS 148 A 148 A ? -0.2 ILE 151 A 151 A ? -0.5 TRP 146 A 146 A ? -0.2 
148 CYS 148 A 148 A ? THR 144 A 144 A ? -1.3 ARG 149 A 149 A ? -0.2 PHE 152 A 152 A ? -3.4 ILE 151 A 151 A ? -0.8 
149 ARG 149 A 149 A ? ASP 145 A 145 A ? -2.4 SER 150 A 150 A ? -0.2 CYS 148 A 148 A ? -0.2 GLU 147 A 147 A ? -0.2 
150 SER 150 A 150 A ? TRP 146 A 146 A ? -1.3 ASP 145 A 145 A ? -0.2 ARG 149 A 149 A ? -0.2 CYS 148 A 148 A ? -0.2 
151 ILE 151 A 151 A ? CYS 148 A 148 A ? -0.8 GLU 147 A 147 A ? -0.5 ASP 153 A 153 A ? -0.5 ARG 149 A 149 A ? -0.2 
152 PHE 152 A 152 A ? CYS 148 A 148 A ? -3.4 ASP 153 A 153 A ? -0.1 TYR 155 A 155 A ? -1.1 ILE 151 A 151 A ? -0.2 
153 ASP 153 A 153 A ? ILE 151 A 151 A ? -0.5 TYR 154 A 154 A ? -0.2 PHE 152 A 152 A ? -0.1 ARG 149 A 149 A ? -0.0 
154 TYR 154 A 154 A ? ILE 156 A 156 A ? -0.0 ASN 82  A 82  A ? -0.0 ILE 156 A 156 A ? -0.3 ASP 153 A 153 A ? -0.2 
155 TYR 155 A 155 A ? PHE 152 A 152 A ? -1.1 CYS 148 A 148 A ? -0.2 GLY 157 A 157 A ? -0.5 ALA 158 A 158 A ? -0.1 
156 ILE 156 A 156 A ? TYR 154 A 154 A ? -0.3 GLY 157 A 157 A ? -0.1 HIS 160 A 160 A ? -1.9 THR 159 A 159 A ? -1.4 
157 GLY 157 A 157 A ? TYR 155 A 155 A ? -0.5 ALA 158 A 158 A ? -0.3 ILE 156 A 156 A ? -0.1 CYS 162 A 162 A ? -0.1 
158 ALA 158 A 158 A ? THR 159 A 159 A ? -0.2 TYR 155 A 155 A ? -0.1 GLY 157 A 157 A ? -0.3 HIS 209 A 209 A ? -0.1 
159 THR 159 A 159 A ? ILE 156 A 156 A ? -1.4 HIS 209 A 209 A ? -0.1 LYS 206 A 206 A ? -2.6 ILE 161 A 161 A ? -0.3 
160 HIS 160 A 160 A ? ILE 156 A 156 A ? -1.9 MET 205 A 205 A ? -0.2 CYS 162 A 162 A ? -0.4 MET 205 A 205 A ? -0.2 
161 ILE 161 A 161 A ? PHE 204 A 204 A ? -2.8 THR 159 A 159 A ? -0.3 PHE 204 A 204 A ? -3.1 VAL 163 A 163 A ? -0.6 
162 CYS 162 A 162 A ? GLN 143 A 143 A ? -0.4 HIS 160 A 160 A ? -0.4 GLN 143 A 143 A ? -3.7 GLY 164 A 164 A ? -0.4 
163 VAL 163 A 163 A ? GLY 202 A 202 A ? -2.9 ILE 161 A 161 A ? -0.6 GLY 202 A 202 A ? -2.7 VAL 142 A 142 A ? -0.2 
164 GLY 164 A 164 A ? GLU 141 A 141 A ? -2.8 CYS 162 A 162 A ? -0.4 THR 171 A 171 A ? -0.1 LEU 140 A 140 A ? -0.1 
165 ASP 165 A 165 A ? LYS 170 A 170 A ? -0.5 VAL 163 A 163 A ? -0.1 LYS 168 A 168 A ? -2.4 LYS 170 A 170 A ? -0.6 
166 PRO 166 A 166 A ? ?   ?   ? ?   ? ? ?    ?   ?   ? ?   ? ? ?    MET 169 A 169 A ? -0.3 ASP 165 A 165 A ? -0.1 
167 LYS 167 A 167 A ? LYS 168 A 168 A ? -0.2 MET 169 A 169 A ? -0.1 GLY 164 A 164 A ? -0.0 ?   ?   ? ?   ? ? ?    
168 LYS 168 A 168 A ? ASP 165 A 165 A ? -2.4 LYS 170 A 170 A ? -0.1 LYS 167 A 167 A ? -0.2 THR 171 A 171 A ? -0.1 
169 MET 169 A 169 A ? ASP 165 A 165 A ? -0.5 PRO 166 A 166 A ? -0.3 THR 171 A 171 A ? -0.4 LYS 167 A 167 A ? -0.1 
170 LYS 170 A 170 A ? ASP 165 A 165 A ? -0.6 GLY 4   A 4   A ? -0.1 ASP 165 A 165 A ? -0.5 GLY 172 A 172 A ? -0.3 
171 THR 171 A 171 A ? ILE 3   A 3   A ? -1.1 MET 169 A 169 A ? -0.4 ILE 3   A 3   A ? -2.4 PHE 173 A 173 A ? -0.3 
172 GLY 172 A 172 A ? LYS 170 A 170 A ? -0.3 ILE 2   A 2   A ? -0.2 LYS 174 A 174 A ? -0.3 ILE 2   A 2   A ? -0.2 
173 PHE 173 A 173 A ? THR 171 A 171 A ? -0.3 LYS 174 A 174 A ? -0.2 ASP 176 A 176 A ? -1.6 ARG 125 A 125 A ? -0.2 
174 LYS 174 A 174 A ? GLY 175 A 175 A ? -0.3 GLY 172 A 172 A ? -0.3 ARG 125 A 125 A ? -2.1 PHE 173 A 173 A ? -0.2 
175 GLY 175 A 175 A ? GLY 124 A 124 A ? -0.2 ARG 26  A 26  A ? -0.2 TRP 123 A 123 A ? -0.4 LYS 174 A 174 A ? -0.3 
176 ASP 176 A 176 A ? PHE 173 A 173 A ? -1.6 GLY 122 A 122 A ? -0.1 GLY 179 A 179 A ? -2.2 PHE 191 A 191 A ? -0.3 
177 SER 177 A 177 A ? ARG 26  A 26  A ? -0.3 GLY 178 A 178 A ? -0.3 GLY 28  A 28  A ? -4.2 SER 192 A 192 A ? -0.2 
178 GLY 178 A 178 A ? PHE 191 A 191 A ? -3.1 GLY 179 A 179 A ? -0.3 SER 177 A 177 A ? -0.3 SER 192 A 192 A ? -0.1 
179 GLY 179 A 179 A ? ASP 176 A 176 A ? -2.2 PHE 191 A 191 A ? -0.1 PHE 191 A 191 A ? -3.1 GLY 178 A 178 A ? -0.3 
180 PRO 180 A 180 A ? ?   ?   ? ?   ? ? ?    ?   ?   ? ?   ? ? ?    ALA 121 A 121 A ? -0.7 VAL 182 A 182 A ? -0.7 
181 LEU 181 A 181 A ? GLY 189 A 189 A ? -2.6 GLY 179 A 179 A ? -0.2 GLN 188 A 188 A ? -3.7 GLY 189 A 189 A ? -1.1 
182 VAL 182 A 182 A ? SER 119 A 119 A ? -3.3 PRO 180 A 180 A ? -0.7 SER 119 A 119 A ? -3.3 ASN 184 A 184 A ? -0.4 
183 CYS 183 A 183 A ? VAL 186 A 186 A ? -2.1 LEU 181 A 181 A ? -0.5 VAL 186 A 186 A ? -0.7 CYS 118 A 118 A ? -0.1 
184 ASN 184 A 184 A ? VAL 182 A 182 A ? -0.4 VAL 117 A 117 A ? -0.3 CYS 183 A 183 A ? -0.2 VAL 187 A 187 A ? -0.1 
185 ASN 185 A 185 A ? VAL 186 A 186 A ? -0.2 VAL 182 A 182 A ? -0.1 VAL 187 A 187 A ? -0.4 ASN 184 A 184 A ? -0.2 
186 VAL 186 A 186 A ? CYS 183 A 183 A ? -0.7 LEU 105 A 105 A ? -0.1 CYS 183 A 183 A ? -2.1 GLN 188 A 188 A ? -0.7 
187 VAL 187 A 187 A ? PRO 106 A 106 A ? -2.1 ASN 185 A 185 A ? -0.4 VAL 182 A 182 A ? -0.2 ILE 190 A 190 A ? -0.1 
188 GLN 188 A 188 A ? LEU 181 A 181 A ? -3.7 VAL 186 A 186 A ? -0.7 VAL 207 A 207 A ? -1.4 SER 208 A 208 A ? -0.5 
189 GLY 189 A 189 A ? LEU 181 A 181 A ? -1.1 LYS 206 A 206 A ? -0.2 LEU 181 A 181 A ? -2.6 PHE 191 A 191 A ? -0.5 
190 ILE 190 A 190 A ? MET 205 A 205 A ? -1.3 GLN 188 A 188 A ? -0.3 MET 205 A 205 A ? -3.2 SER 192 A 192 A ? -0.3 
191 PHE 191 A 191 A ? GLY 179 A 179 A ? -3.1 GLY 189 A 189 A ? -0.5 GLY 178 A 178 A ? -3.1 PHE 204 A 204 A ? -0.3 
192 SER 192 A 192 A ? VAL 203 A 203 A ? -2.8 TYR 193 A 193 A ? -0.4 GLY 194 A 194 A ? -0.3 PHE 204 A 204 A ? -0.2 
193 TYR 193 A 193 A ? VAL 203 A 203 A ? -1.6 SER 177 A 177 A ? -0.1 VAL 203 A 203 A ? -3.8 SER 192 A 192 A ? -0.4 
194 GLY 194 A 194 A ? SER 192 A 192 A ? -0.3 GLY 202 A 202 A ? -0.3 GLY 202 A 202 A ? -0.2 ASN 196 A 196 A ? -0.1 
195 LYS 195 A 195 A ? THR 199 A 199 A ? -0.7 PRO 201 A 201 A ? -0.6 GLY 198 A 198 A ? -2.2 PHE 152 A 152 A ? -0.0 
196 ASN 196 A 196 A ? ASP 197 A 197 A ? -0.3 GLY 198 A 198 A ? -0.1 LYS 195 A 195 A ? -0.1 LYS 174 A 174 A ? -0.1 
197 ASP 197 A 197 A ? THR 199 A 199 A ? -0.1 PHE 173 A 173 A ? -0.0 ASN 196 A 196 A ? -0.3 LYS 195 A 195 A ? -0.1 
198 GLY 198 A 198 A ? LYS 195 A 195 A ? -2.2 THR 199 A 199 A ? -0.3 ILE 3   A 3   A ? -0.2 ASN 196 A 196 A ? -0.1 
199 THR 199 A 199 A ? PRO 200 A 200 A ? -0.1 PRO 201 A 201 A ? -0.0 LYS 195 A 195 A ? -0.7 GLY 198 A 198 A ? -0.3 
200 PRO 200 A 200 A ? ?   ?   ? ?   ? ? ?    ?   ?   ? ?   ? ? ?    GLY 164 A 164 A ? -0.2 GLY 202 A 202 A ? -0.1 
201 PRO 201 A 201 A ? ?   ?   ? ?   ? ? ?    ?   ?   ? ?   ? ? ?    LYS 195 A 195 A ? -0.6 VAL 203 A 203 A ? -0.3 
202 GLY 202 A 202 A ? VAL 163 A 163 A ? -2.7 GLY 194 A 194 A ? -0.2 VAL 163 A 163 A ? -2.9 PHE 204 A 204 A ? -0.5 
203 VAL 203 A 203 A ? TYR 193 A 193 A ? -3.8 PRO 201 A 201 A ? -0.3 SER 192 A 192 A ? -2.8 TYR 193 A 193 A ? -1.6 
204 PHE 204 A 204 A ? ILE 161 A 161 A ? -3.1 GLY 202 A 202 A ? -0.5 ILE 161 A 161 A ? -2.8 LYS 206 A 206 A ? -0.4 
205 MET 205 A 205 A ? ILE 190 A 190 A ? -3.2 VAL 203 A 203 A ? -0.3 ILE 190 A 190 A ? -1.3 VAL 207 A 207 A ? -0.9 
206 LYS 206 A 206 A ? THR 159 A 159 A ? -2.6 PHE 204 A 204 A ? -0.4 HIS 209 A 209 A ? -0.8 PHE 210 A 210 A ? -0.8 
207 VAL 207 A 207 A ? GLN 188 A 188 A ? -1.4 MET 205 A 205 A ? -0.9 PHE 210 A 210 A ? -1.0 LEU 211 A 211 A ? -0.3 
208 SER 208 A 208 A ? GLN 188 A 188 A ? -0.5 HIS 209 A 209 A ? -0.3 LEU 211 A 211 A ? -0.9 VAL 207 A 207 A ? -0.3 
209 HIS 209 A 209 A ? LYS 206 A 206 A ? -0.8 PHE 210 A 210 A ? -0.2 SER 208 A 208 A ? -0.3 TRP 213 A 213 A ? -0.2 
210 PHE 210 A 210 A ? VAL 207 A 207 A ? -1.0 LYS 206 A 206 A ? -0.8 ILE 214 A 214 A ? -2.8 HIS 209 A 209 A ? -0.2 
211 LEU 211 A 211 A ? SER 208 A 208 A ? -0.9 VAL 207 A 207 A ? -0.3 LYS 215 A 215 A ? -3.2 ARG 216 A 216 A ? -0.3 
212 PRO 212 A 212 A ? ?   ?   ? ?   ? ? ?    ?   ?   ? ?   ? ? ?    ARG 216 A 216 A ? -2.2 LEU 211 A 211 A ? -0.2 
213 TRP 213 A 213 A ? HIS 209 A 209 A ? -0.2 LYS 215 A 215 A ? -0.2 THR 217 A 217 A ? -2.3 LEU 211 A 211 A ? -0.2 
214 ILE 214 A 214 A ? PHE 210 A 210 A ? -2.8 ARG 216 A 216 A ? -0.2 ILE 218 A 218 A ? -2.4 LYS 219 A 219 A ? -0.2 
215 LYS 215 A 215 A ? LEU 211 A 211 A ? -3.2 ARG 216 A 216 A ? -0.2 LYS 219 A 219 A ? -2.2 ILE 214 A 214 A ? -0.2 
216 ARG 216 A 216 A ? PRO 212 A 212 A ? -2.2 LEU 211 A 211 A ? -0.3 HIS 220 A 220 A ? -1.7 LYS 215 A 215 A ? -0.2 
217 THR 217 A 217 A ? TRP 213 A 213 A ? -2.3 LYS 219 A 219 A ? -0.2 LEU 221 A 221 A ? -0.6 LYS 215 A 215 A ? -0.2 
218 ILE 218 A 218 A ? ILE 214 A 214 A ? -2.4 LYS 219 A 219 A ? -0.2 LEU 221 A 221 A ? -0.7 ARG 216 A 216 A ? -0.2 
219 LYS 219 A 219 A ? LYS 215 A 215 A ? -2.2 HIS 220 A 220 A ? -0.2 ILE 218 A 218 A ? -0.2 THR 217 A 217 A ? -0.2 
220 HIS 220 A 220 A ? ARG 216 A 216 A ? -1.7 LYS 215 A 215 A ? -0.2 LYS 219 A 219 A ? -0.2 ILE 218 A 218 A ? -0.2 
221 LEU 221 A 221 A ? ILE 218 A 218 A ? -0.7 THR 217 A 217 A ? -0.6 ?   ?   ? ?   ? ? ?    ?   ?   ? ?   ? ? ?    
# 
loop_
_dssp_statistics_histogram.entry_id 
_dssp_statistics_histogram.type 
_dssp_statistics_histogram.1 
_dssp_statistics_histogram.2 
_dssp_statistics_histogram.3 
_dssp_statistics_histogram.4 
_dssp_statistics_histogram.5 
_dssp_statistics_histogram.6 
_dssp_statistics_histogram.7 
_dssp_statistics_histogram.8 
_dssp_statistics_histogram.9 
_dssp_statistics_histogram.10 
_dssp_statistics_histogram.11 
_dssp_statistics_histogram.12 
_dssp_statistics_histogram.13 
_dssp_statistics_histogram.14 
_dssp_statistics_histogram.15 
_dssp_statistics_histogram.16 
_dssp_statistics_histogram.17 
_dssp_statistics_histogram.18 
_dssp_statistics_histogram.19 
_dssp_statistics_histogram.20 
_dssp_statistics_histogram.21 
_dssp_statistics_histogram.22 
_dssp_statistics_histogram.23 
_dssp_statistics_histogram.24 
_dssp_statistics_histogram.25 
_dssp_statistics_histogram.26 
_dssp_statistics_histogram.27 
_dssp_statistics_histogram.28 
_dssp_statistics_histogram.29 
_dssp_statistics_histogram.30 
gzma_Canis_lupus residues_per_alpha_helix        0 0 0 0 1 0 0 0 0 1 0 0 0 0 0 0 0 0 0 0 0 0 0 0 0 0 0 0 0 0 
gzma_Canis_lupus parallel_bridges_per_ladder     0 0 0 0 0 0 0 0 0 0 0 0 0 0 0 0 0 0 0 0 0 0 0 0 0 0 0 0 0 0 
gzma_Canis_lupus antiparallel_bridges_per_ladder 4 3 1 4 3 2 0 0 0 0 0 0 0 0 0 0 0 0 0 0 0 0 0 0 0 0 0 0 0 0 
gzma_Canis_lupus ladders_per_sheet               1 0 0 0 0 1 1 0 0 0 0 0 0 0 0 0 0 0 0 0 0 0 0 0 0 0 0 0 0 0 
# 
loop_
_dssp_statistics_hbond.entry_id 
_dssp_statistics_hbond.type 
_dssp_statistics_hbond.count 
_dssp_statistics_hbond.count_per_100 
gzma_Canis_lupus O(I)-->H-N(J)          144 65.2 
gzma_Canis_lupus 'PARALLEL BRIDGES'     0   0.0  
gzma_Canis_lupus 'ANTIPARALLEL BRIDGES' 77  34.8 
gzma_Canis_lupus O(I)-->H-N(I-5)        1   0.5  
gzma_Canis_lupus O(I)-->H-N(I-4)        4   1.8  
gzma_Canis_lupus O(I)-->H-N(I-3)        4   1.8  
gzma_Canis_lupus O(I)-->H-N(I-2)        0   0.0  
gzma_Canis_lupus O(I)-->H-N(I-1)        0   0.0  
gzma_Canis_lupus O(I)-->H-N(I+0)        0   0.0  
gzma_Canis_lupus O(I)-->H-N(I+1)        0   0.0  
gzma_Canis_lupus O(I)-->H-N(I+2)        19  8.6  
gzma_Canis_lupus O(I)-->H-N(I+3)        23  10.4 
gzma_Canis_lupus O(I)-->H-N(I+4)        16  7.2  
gzma_Canis_lupus O(I)-->H-N(I+5)        2   0.9  
# 
_dssp_statistics.entry_id                       gzma_Canis_lupus 
_dssp_statistics.nr_of_residues                 221 
_dssp_statistics.nr_of_chains                   1 
_dssp_statistics.nr_of_ss_bridges_total         0 
_dssp_statistics.nr_of_ss_bridges_intra_chain   0 
_dssp_statistics.nr_of_ss_bridges_inter_chain   0 
# 
loop_
_chem_comp.id 
_chem_comp.type 
_chem_comp.mon_nstd_flag 
_chem_comp.name 
_chem_comp.formula 
_chem_comp.formula_weight 
ALA 'L-PEPTIDE LINKING' y ALANINE         'C3 H7 N O2'     89.093 
ARG 'L-PEPTIDE LINKING' y ARGININE        'C6 H15 N4 O2'  175.209 
ASN 'L-PEPTIDE LINKING' y ASPARAGINE      'C4 H8 N2 O3'   132.118 
ASP 'L-PEPTIDE LINKING' y 'ASPARTIC ACID' 'C4 H7 N O4'    133.103 
CYS 'L-PEPTIDE LINKING' y CYSTEINE        'C3 H7 N O2 S'  121.158 
GLN 'L-PEPTIDE LINKING' y GLUTAMINE       'C5 H10 N2 O3'  146.144 
GLU 'L-PEPTIDE LINKING' y 'GLUTAMIC ACID' 'C5 H9 N O4'    147.129 
GLY 'PEPTIDE LINKING'   y GLYCINE         'C2 H5 N O2'     75.067 
HIS 'L-PEPTIDE LINKING' y HISTIDINE       'C6 H10 N3 O2'  156.162 
ILE 'L-PEPTIDE LINKING' y ISOLEUCINE      'C6 H13 N O2'   131.173 
LEU 'L-PEPTIDE LINKING' y LEUCINE         'C6 H13 N O2'   131.173 
LYS 'L-PEPTIDE LINKING' y LYSINE          'C6 H15 N2 O2'  147.195 
MET 'L-PEPTIDE LINKING' y METHIONINE      'C5 H11 N O2 S' 149.211 
PHE 'L-PEPTIDE LINKING' y PHENYLALANINE   'C9 H11 N O2'   165.189 
PRO 'L-PEPTIDE LINKING' y PROLINE         'C5 H9 N O2'     115.13 
SER 'L-PEPTIDE LINKING' y SERINE          'C3 H7 N O3'    105.093 
THR 'L-PEPTIDE LINKING' y THREONINE       'C4 H9 N O3'    119.119 
TRP 'L-PEPTIDE LINKING' y TRYPTOPHAN      'C11 H12 N2 O2' 204.225 
TYR 'L-PEPTIDE LINKING' y TYROSINE        'C9 H11 N O3'   181.189 
VAL 'L-PEPTIDE LINKING' y VALINE          'C5 H11 N O2'   117.146 
# 
loop_
_atom_type.symbol 
N 
C 
O 
S 
# 
loop_
_entity_poly_seq.entity_id 
_entity_poly_seq.num 
_entity_poly_seq.mon_id 
_entity_poly_seq.hetero 
1   1 LYS n 
1   2 ILE n 
1   3 ILE n 
1   4 GLY n 
1   5 GLY n 
1   6 HIS n 
1   7 GLU n 
1   8 ALA n 
1   9 LYS n 
1  10 PRO n 
1  11 HIS n 
1  12 SER n 
1  13 ARG n 
1  14 PRO n 
1  15 TYR n 
1  16 MET n 
1  17 ALA n 
1  18 PHE n 
1  19 VAL n 
1  20 GLN n 
1  21 PHE n 
1  22 ASP n 
1  23 SER n 
1  24 LYS n 
1  25 LYS n 
1  26 ARG n 
1  27 CYS n 
1  28 GLY n 
1  29 GLY n 
1  30 VAL n 
1  31 LEU n 
1  32 VAL n 
1  33 HIS n 
1  34 LYS n 
1  35 ASP n 
1  36 PHE n 
1  37 VAL n 
1  38 LEU n 
1  39 THR n 
1  40 ALA n 
1  41 ALA n 
1  42 HIS n 
1  43 CYS n 
1  44 TRP n 
1  45 GLY n 
1  46 SER n 
1  47 SER n 
1  48 ILE n 
1  49 LYS n 
1  50 VAL n 
1  51 THR n 
1  52 LEU n 
1  53 GLY n 
1  54 ALA n 
1  55 HIS n 
1  56 ASN n 
1  57 ILE n 
1  58 LYS n 
1  59 GLU n 
1  60 GLN n 
1  61 GLU n 
1  62 LYS n 
1  63 THR n 
1  64 GLN n 
1  65 GLN n 
1  66 VAL n 
1  67 ILE n 
1  68 PRO n 
1  69 VAL n 
1  70 ARG n 
1  71 ARG n 
1  72 ALA n 
1  73 ILE n 
1  74 PRO n 
1  75 HIS n 
1  76 PRO n 
1  77 ASP n 
1  78 TYR n 
1  79 SER n 
1  80 PRO n 
1  81 LYS n 
1  82 ASN n 
1  83 TYR n 
1  84 SER n 
1  85 ASN n 
1  86 ASP n 
1  87 ILE n 
1  88 MET n 
1  89 LEU n 
1  90 LEU n 
1  91 LEU n 
1  92 LEU n 
1  93 GLU n 
1  94 ARG n 
1  95 LYS n 
1  96 ALA n 
1  97 LYS n 
1  98 LEU n 
1  99 THR n 
1 100 ALA n 
1 101 ALA n 
1 102 VAL n 
1 103 LYS n 
1 104 THR n 
1 105 LEU n 
1 106 PRO n 
1 107 LEU n 
1 108 PRO n 
1 109 ARG n 
1 110 ALA n 
1 111 ARG n 
1 112 VAL n 
1 113 ARG n 
1 114 PRO n 
1 115 GLY n 
1 116 GLN n 
1 117 VAL n 
1 118 CYS n 
1 119 SER n 
1 120 VAL n 
1 121 ALA n 
1 122 GLY n 
1 123 TRP n 
1 124 GLY n 
1 125 ARG n 
1 126 ILE n 
1 127 SER n 
1 128 MET n 
1 129 ASP n 
1 130 THR n 
1 131 LEU n 
1 132 ALA n 
1 133 THR n 
1 134 THR n 
1 135 LEU n 
1 136 GLN n 
1 137 GLU n 
1 138 VAL n 
1 139 SER n 
1 140 LEU n 
1 141 GLU n 
1 142 VAL n 
1 143 GLN n 
1 144 THR n 
1 145 ASP n 
1 146 TRP n 
1 147 GLU n 
1 148 CYS n 
1 149 ARG n 
1 150 SER n 
1 151 ILE n 
1 152 PHE n 
1 153 ASP n 
1 154 TYR n 
1 155 TYR n 
1 156 ILE n 
1 157 GLY n 
1 158 ALA n 
1 159 THR n 
1 160 HIS n 
1 161 ILE n 
1 162 CYS n 
1 163 VAL n 
1 164 GLY n 
1 165 ASP n 
1 166 PRO n 
1 167 LYS n 
1 168 LYS n 
1 169 MET n 
1 170 LYS n 
1 171 THR n 
1 172 GLY n 
1 173 PHE n 
1 174 LYS n 
1 175 GLY n 
1 176 ASP n 
1 177 SER n 
1 178 GLY n 
1 179 GLY n 
1 180 PRO n 
1 181 LEU n 
1 182 VAL n 
1 183 CYS n 
1 184 ASN n 
1 185 ASN n 
1 186 VAL n 
1 187 VAL n 
1 188 GLN n 
1 189 GLY n 
1 190 ILE n 
1 191 PHE n 
1 192 SER n 
1 193 TYR n 
1 194 GLY n 
1 195 LYS n 
1 196 ASN n 
1 197 ASP n 
1 198 GLY n 
1 199 THR n 
1 200 PRO n 
1 201 PRO n 
1 202 GLY n 
1 203 VAL n 
1 204 PHE n 
1 205 MET n 
1 206 LYS n 
1 207 VAL n 
1 208 SER n 
1 209 HIS n 
1 210 PHE n 
1 211 LEU n 
1 212 PRO n 
1 213 TRP n 
1 214 ILE n 
1 215 LYS n 
1 216 ARG n 
1 217 THR n 
1 218 ILE n 
1 219 LYS n 
1 220 HIS n 
1 221 LEU n 
# 
loop_
_pdbx_poly_seq_scheme.asym_id 
_pdbx_poly_seq_scheme.entity_id 
_pdbx_poly_seq_scheme.seq_id 
_pdbx_poly_seq_scheme.mon_id 
_pdbx_poly_seq_scheme.ndb_seq_num 
_pdbx_poly_seq_scheme.pdb_seq_num 
_pdbx_poly_seq_scheme.auth_seq_num 
_pdbx_poly_seq_scheme.pdb_mon_id 
_pdbx_poly_seq_scheme.auth_mon_id 
_pdbx_poly_seq_scheme.pdb_strand_id 
_pdbx_poly_seq_scheme.pdb_ins_code 
_pdbx_poly_seq_scheme.hetero 
A 1   1 LYS   1 1   1   LYS LYS A ? n 
A 1   2 ILE   2 2   2   ILE ILE A ? n 
A 1   3 ILE   3 3   3   ILE ILE A ? n 
A 1   4 GLY   4 4   4   GLY GLY A ? n 
A 1   5 GLY   5 5   5   GLY GLY A ? n 
A 1   6 HIS   6 6   6   HIS HIS A ? n 
A 1   7 GLU   7 7   7   GLU GLU A ? n 
A 1   8 ALA   8 8   8   ALA ALA A ? n 
A 1   9 LYS   9 9   9   LYS LYS A ? n 
A 1  10 PRO  10 10  10  PRO PRO A ? n 
A 1  11 HIS  11 11  11  HIS HIS A ? n 
A 1  12 SER  12 12  12  SER SER A ? n 
A 1  13 ARG  13 13  13  ARG ARG A ? n 
A 1  14 PRO  14 14  14  PRO PRO A ? n 
A 1  15 TYR  15 15  15  TYR TYR A ? n 
A 1  16 MET  16 16  16  MET MET A ? n 
A 1  17 ALA  17 17  17  ALA ALA A ? n 
A 1  18 PHE  18 18  18  PHE PHE A ? n 
A 1  19 VAL  19 19  19  VAL VAL A ? n 
A 1  20 GLN  20 20  20  GLN GLN A ? n 
A 1  21 PHE  21 21  21  PHE PHE A ? n 
A 1  22 ASP  22 22  22  ASP ASP A ? n 
A 1  23 SER  23 23  23  SER SER A ? n 
A 1  24 LYS  24 24  24  LYS LYS A ? n 
A 1  25 LYS  25 25  25  LYS LYS A ? n 
A 1  26 ARG  26 26  26  ARG ARG A ? n 
A 1  27 CYS  27 27  27  CYS CYS A ? n 
A 1  28 GLY  28 28  28  GLY GLY A ? n 
A 1  29 GLY  29 29  29  GLY GLY A ? n 
A 1  30 VAL  30 30  30  VAL VAL A ? n 
A 1  31 LEU  31 31  31  LEU LEU A ? n 
A 1  32 VAL  32 32  32  VAL VAL A ? n 
A 1  33 HIS  33 33  33  HIS HIS A ? n 
A 1  34 LYS  34 34  34  LYS LYS A ? n 
A 1  35 ASP  35 35  35  ASP ASP A ? n 
A 1  36 PHE  36 36  36  PHE PHE A ? n 
A 1  37 VAL  37 37  37  VAL VAL A ? n 
A 1  38 LEU  38 38  38  LEU LEU A ? n 
A 1  39 THR  39 39  39  THR THR A ? n 
A 1  40 ALA  40 40  40  ALA ALA A ? n 
A 1  41 ALA  41 41  41  ALA ALA A ? n 
A 1  42 HIS  42 42  42  HIS HIS A ? n 
A 1  43 CYS  43 43  43  CYS CYS A ? n 
A 1  44 TRP  44 44  44  TRP TRP A ? n 
A 1  45 GLY  45 45  45  GLY GLY A ? n 
A 1  46 SER  46 46  46  SER SER A ? n 
A 1  47 SER  47 47  47  SER SER A ? n 
A 1  48 ILE  48 48  48  ILE ILE A ? n 
A 1  49 LYS  49 49  49  LYS LYS A ? n 
A 1  50 VAL  50 50  50  VAL VAL A ? n 
A 1  51 THR  51 51  51  THR THR A ? n 
A 1  52 LEU  52 52  52  LEU LEU A ? n 
A 1  53 GLY  53 53  53  GLY GLY A ? n 
A 1  54 ALA  54 54  54  ALA ALA A ? n 
A 1  55 HIS  55 55  55  HIS HIS A ? n 
A 1  56 ASN  56 56  56  ASN ASN A ? n 
A 1  57 ILE  57 57  57  ILE ILE A ? n 
A 1  58 LYS  58 58  58  LYS LYS A ? n 
A 1  59 GLU  59 59  59  GLU GLU A ? n 
A 1  60 GLN  60 60  60  GLN GLN A ? n 
A 1  61 GLU  61 61  61  GLU GLU A ? n 
A 1  62 LYS  62 62  62  LYS LYS A ? n 
A 1  63 THR  63 63  63  THR THR A ? n 
A 1  64 GLN  64 64  64  GLN GLN A ? n 
A 1  65 GLN  65 65  65  GLN GLN A ? n 
A 1  66 VAL  66 66  66  VAL VAL A ? n 
A 1  67 ILE  67 67  67  ILE ILE A ? n 
A 1  68 PRO  68 68  68  PRO PRO A ? n 
A 1  69 VAL  69 69  69  VAL VAL A ? n 
A 1  70 ARG  70 70  70  ARG ARG A ? n 
A 1  71 ARG  71 71  71  ARG ARG A ? n 
A 1  72 ALA  72 72  72  ALA ALA A ? n 
A 1  73 ILE  73 73  73  ILE ILE A ? n 
A 1  74 PRO  74 74  74  PRO PRO A ? n 
A 1  75 HIS  75 75  75  HIS HIS A ? n 
A 1  76 PRO  76 76  76  PRO PRO A ? n 
A 1  77 ASP  77 77  77  ASP ASP A ? n 
A 1  78 TYR  78 78  78  TYR TYR A ? n 
A 1  79 SER  79 79  79  SER SER A ? n 
A 1  80 PRO  80 80  80  PRO PRO A ? n 
A 1  81 LYS  81 81  81  LYS LYS A ? n 
A 1  82 ASN  82 82  82  ASN ASN A ? n 
A 1  83 TYR  83 83  83  TYR TYR A ? n 
A 1  84 SER  84 84  84  SER SER A ? n 
A 1  85 ASN  85 85  85  ASN ASN A ? n 
A 1  86 ASP  86 86  86  ASP ASP A ? n 
A 1  87 ILE  87 87  87  ILE ILE A ? n 
A 1  88 MET  88 88  88  MET MET A ? n 
A 1  89 LEU  89 89  89  LEU LEU A ? n 
A 1  90 LEU  90 90  90  LEU LEU A ? n 
A 1  91 LEU  91 91  91  LEU LEU A ? n 
A 1  92 LEU  92 92  92  LEU LEU A ? n 
A 1  93 GLU  93 93  93  GLU GLU A ? n 
A 1  94 ARG  94 94  94  ARG ARG A ? n 
A 1  95 LYS  95 95  95  LYS LYS A ? n 
A 1  96 ALA  96 96  96  ALA ALA A ? n 
A 1  97 LYS  97 97  97  LYS LYS A ? n 
A 1  98 LEU  98 98  98  LEU LEU A ? n 
A 1  99 THR  99 99  99  THR THR A ? n 
A 1 100 ALA 100 100 100 ALA ALA A ? n 
A 1 101 ALA 101 101 101 ALA ALA A ? n 
A 1 102 VAL 102 102 102 VAL VAL A ? n 
A 1 103 LYS 103 103 103 LYS LYS A ? n 
A 1 104 THR 104 104 104 THR THR A ? n 
A 1 105 LEU 105 105 105 LEU LEU A ? n 
A 1 106 PRO 106 106 106 PRO PRO A ? n 
A 1 107 LEU 107 107 107 LEU LEU A ? n 
A 1 108 PRO 108 108 108 PRO PRO A ? n 
A 1 109 ARG 109 109 109 ARG ARG A ? n 
A 1 110 ALA 110 110 110 ALA ALA A ? n 
A 1 111 ARG 111 111 111 ARG ARG A ? n 
A 1 112 VAL 112 112 112 VAL VAL A ? n 
A 1 113 ARG 113 113 113 ARG ARG A ? n 
A 1 114 PRO 114 114 114 PRO PRO A ? n 
A 1 115 GLY 115 115 115 GLY GLY A ? n 
A 1 116 GLN 116 116 116 GLN GLN A ? n 
A 1 117 VAL 117 117 117 VAL VAL A ? n 
A 1 118 CYS 118 118 118 CYS CYS A ? n 
A 1 119 SER 119 119 119 SER SER A ? n 
A 1 120 VAL 120 120 120 VAL VAL A ? n 
A 1 121 ALA 121 121 121 ALA ALA A ? n 
A 1 122 GLY 122 122 122 GLY GLY A ? n 
A 1 123 TRP 123 123 123 TRP TRP A ? n 
A 1 124 GLY 124 124 124 GLY GLY A ? n 
A 1 125 ARG 125 125 125 ARG ARG A ? n 
A 1 126 ILE 126 126 126 ILE ILE A ? n 
A 1 127 SER 127 127 127 SER SER A ? n 
A 1 128 MET 128 128 128 MET MET A ? n 
A 1 129 ASP 129 129 129 ASP ASP A ? n 
A 1 130 THR 130 130 130 THR THR A ? n 
A 1 131 LEU 131 131 131 LEU LEU A ? n 
A 1 132 ALA 132 132 132 ALA ALA A ? n 
A 1 133 THR 133 133 133 THR THR A ? n 
A 1 134 THR 134 134 134 THR THR A ? n 
A 1 135 LEU 135 135 135 LEU LEU A ? n 
A 1 136 GLN 136 136 136 GLN GLN A ? n 
A 1 137 GLU 137 137 137 GLU GLU A ? n 
A 1 138 VAL 138 138 138 VAL VAL A ? n 
A 1 139 SER 139 139 139 SER SER A ? n 
A 1 140 LEU 140 140 140 LEU LEU A ? n 
A 1 141 GLU 141 141 141 GLU GLU A ? n 
A 1 142 VAL 142 142 142 VAL VAL A ? n 
A 1 143 GLN 143 143 143 GLN GLN A ? n 
A 1 144 THR 144 144 144 THR THR A ? n 
A 1 145 ASP 145 145 145 ASP ASP A ? n 
A 1 146 TRP 146 146 146 TRP TRP A ? n 
A 1 147 GLU 147 147 147 GLU GLU A ? n 
A 1 148 CYS 148 148 148 CYS CYS A ? n 
A 1 149 ARG 149 149 149 ARG ARG A ? n 
A 1 150 SER 150 150 150 SER SER A ? n 
A 1 151 ILE 151 151 151 ILE ILE A ? n 
A 1 152 PHE 152 152 152 PHE PHE A ? n 
A 1 153 ASP 153 153 153 ASP ASP A ? n 
A 1 154 TYR 154 154 154 TYR TYR A ? n 
A 1 155 TYR 155 155 155 TYR TYR A ? n 
A 1 156 ILE 156 156 156 ILE ILE A ? n 
A 1 157 GLY 157 157 157 GLY GLY A ? n 
A 1 158 ALA 158 158 158 ALA ALA A ? n 
A 1 159 THR 159 159 159 THR THR A ? n 
A 1 160 HIS 160 160 160 HIS HIS A ? n 
A 1 161 ILE 161 161 161 ILE ILE A ? n 
A 1 162 CYS 162 162 162 CYS CYS A ? n 
A 1 163 VAL 163 163 163 VAL VAL A ? n 
A 1 164 GLY 164 164 164 GLY GLY A ? n 
A 1 165 ASP 165 165 165 ASP ASP A ? n 
A 1 166 PRO 166 166 166 PRO PRO A ? n 
A 1 167 LYS 167 167 167 LYS LYS A ? n 
A 1 168 LYS 168 168 168 LYS LYS A ? n 
A 1 169 MET 169 169 169 MET MET A ? n 
A 1 170 LYS 170 170 170 LYS LYS A ? n 
A 1 171 THR 171 171 171 THR THR A ? n 
A 1 172 GLY 172 172 172 GLY GLY A ? n 
A 1 173 PHE 173 173 173 PHE PHE A ? n 
A 1 174 LYS 174 174 174 LYS LYS A ? n 
A 1 175 GLY 175 175 175 GLY GLY A ? n 
A 1 176 ASP 176 176 176 ASP ASP A ? n 
A 1 177 SER 177 177 177 SER SER A ? n 
A 1 178 GLY 178 178 178 GLY GLY A ? n 
A 1 179 GLY 179 179 179 GLY GLY A ? n 
A 1 180 PRO 180 180 180 PRO PRO A ? n 
A 1 181 LEU 181 181 181 LEU LEU A ? n 
A 1 182 VAL 182 182 182 VAL VAL A ? n 
A 1 183 CYS 183 183 183 CYS CYS A ? n 
A 1 184 ASN 184 184 184 ASN ASN A ? n 
A 1 185 ASN 185 185 185 ASN ASN A ? n 
A 1 186 VAL 186 186 186 VAL VAL A ? n 
A 1 187 VAL 187 187 187 VAL VAL A ? n 
A 1 188 GLN 188 188 188 GLN GLN A ? n 
A 1 189 GLY 189 189 189 GLY GLY A ? n 
A 1 190 ILE 190 190 190 ILE ILE A ? n 
A 1 191 PHE 191 191 191 PHE PHE A ? n 
A 1 192 SER 192 192 192 SER SER A ? n 
A 1 193 TYR 193 193 193 TYR TYR A ? n 
A 1 194 GLY 194 194 194 GLY GLY A ? n 
A 1 195 LYS 195 195 195 LYS LYS A ? n 
A 1 196 ASN 196 196 196 ASN ASN A ? n 
A 1 197 ASP 197 197 197 ASP ASP A ? n 
A 1 198 GLY 198 198 198 GLY GLY A ? n 
A 1 199 THR 199 199 199 THR THR A ? n 
A 1 200 PRO 200 200 200 PRO PRO A ? n 
A 1 201 PRO 201 201 201 PRO PRO A ? n 
A 1 202 GLY 202 202 202 GLY GLY A ? n 
A 1 203 VAL 203 203 203 VAL VAL A ? n 
A 1 204 PHE 204 204 204 PHE PHE A ? n 
A 1 205 MET 205 205 205 MET MET A ? n 
A 1 206 LYS 206 206 206 LYS LYS A ? n 
A 1 207 VAL 207 207 207 VAL VAL A ? n 
A 1 208 SER 208 208 208 SER SER A ? n 
A 1 209 HIS 209 209 209 HIS HIS A ? n 
A 1 210 PHE 210 210 210 PHE PHE A ? n 
A 1 211 LEU 211 211 211 LEU LEU A ? n 
A 1 212 PRO 212 212 212 PRO PRO A ? n 
A 1 213 TRP 213 213 213 TRP TRP A ? n 
A 1 214 ILE 214 214 214 ILE ILE A ? n 
A 1 215 LYS 215 215 215 LYS LYS A ? n 
A 1 216 ARG 216 216 216 ARG ARG A ? n 
A 1 217 THR 217 217 217 THR THR A ? n 
A 1 218 ILE 218 218 218 ILE ILE A ? n 
A 1 219 LYS 219 219 219 LYS LYS A ? n 
A 1 220 HIS 220 220 220 HIS HIS A ? n 
A 1 221 LEU 221 221 221 LEU LEU A ? n 
# 
loop_
_atom_site.group_PDB 
_atom_site.id 
_atom_site.type_symbol 
_atom_site.label_atom_id 
_atom_site.label_alt_id 
_atom_site.label_comp_id 
_atom_site.label_asym_id 
_atom_site.label_entity_id 
_atom_site.label_seq_id 
_atom_site.pdbx_PDB_ins_code 
_atom_site.Cartn_x 
_atom_site.Cartn_y 
_atom_site.Cartn_z 
_atom_site.occupancy 
_atom_site.B_iso_or_equiv 
_atom_site.pdbx_formal_charge 
_atom_site.auth_seq_id 
_atom_site.auth_comp_id 
_atom_site.auth_asym_id 
_atom_site.auth_atom_id 
_atom_site.pdbx_PDB_model_num 
ATOM 1    N N   ? LYS A 1   1 ?   3.810 -13.240  -2.254 1.000 62.470 ? 1   LYS A N   1 
ATOM 2    C CA  ? LYS A 1   1 ?   4.982 -13.378  -1.395 1.000 62.470 ? 1   LYS A CA  1 
ATOM 3    C C   ? LYS A 1   1 ?   5.735 -12.056  -1.275 1.000 62.470 ? 1   LYS A C   1 
ATOM 4    C CB  ? LYS A 1   1 ?   5.915 -14.466  -1.931 1.000 62.470 ? 1   LYS A CB  1 
ATOM 5    O O   ? LYS A 1   1 ?   5.915 -11.346  -2.266 1.000 62.470 ? 1   LYS A O   1 
ATOM 6    C CG  ? LYS A 1   1 ?   7.173 -14.668  -1.098 1.000 62.470 ? 1   LYS A CG  1 
ATOM 7    C CD  ? LYS A 1   1 ?   8.069 -15.746  -1.693 1.000 62.470 ? 1   LYS A CD  1 
ATOM 8    C CE  ? LYS A 1   1 ?   9.354 -15.910  -0.892 1.000 62.470 ? 1   LYS A CE  1 
ATOM 9    N NZ  ? LYS A 1   1 ?  10.237 -16.966  -1.472 1.000 62.470 ? 1   LYS A NZ  1 
ATOM 10   N N   ? ILE A 1   2 ?   5.987 -11.553   0.005 1.000 73.680 ? 2   ILE A N   1 
ATOM 11   C CA  ? ILE A 1   2 ?   7.142 -10.664   0.063 1.000 73.680 ? 2   ILE A CA  1 
ATOM 12   C C   ? ILE A 1   2 ?   8.427 -11.476  -0.081 1.000 73.680 ? 2   ILE A C   1 
ATOM 13   C CB  ? ILE A 1   2 ?   7.166  -9.852   1.378 1.000 73.680 ? 2   ILE A CB  1 
ATOM 14   O O   ? ILE A 1   2 ?   8.823 -12.192   0.842 1.000 73.680 ? 2   ILE A O   1 
ATOM 15   C CG1 ? ILE A 1   2 ?   5.890  -9.012   1.509 1.000 73.680 ? 2   ILE A CG1 1 
ATOM 16   C CG2 ? ILE A 1   2 ?   8.414  -8.967   1.444 1.000 73.680 ? 2   ILE A CG2 1 
ATOM 17   C CD1 ? ILE A 1   2 ?   5.777  -7.894   0.482 1.000 73.680 ? 2   ILE A CD1 1 
ATOM 18   N N   ? ILE A 1   3 ?   8.850 -11.649  -1.285 1.000 74.740 ? 3   ILE A N   1 
ATOM 19   C CA  ? ILE A 1   3 ?  10.012 -12.465  -1.618 1.000 74.740 ? 3   ILE A CA  1 
ATOM 20   C C   ? ILE A 1   3 ?  11.249 -11.913  -0.913 1.000 74.740 ? 3   ILE A C   1 
ATOM 21   C CB  ? ILE A 1   3 ?  10.246 -12.520  -3.145 1.000 74.740 ? 3   ILE A CB  1 
ATOM 22   O O   ? ILE A 1   3 ?  11.588 -10.738  -1.069 1.000 74.740 ? 3   ILE A O   1 
ATOM 23   C CG1 ? ILE A 1   3 ?   9.021 -13.110  -3.852 1.000 74.740 ? 3   ILE A CG1 1 
ATOM 24   C CG2 ? ILE A 1   3 ?  11.507 -13.326  -3.470 1.000 74.740 ? 3   ILE A CG2 1 
ATOM 25   C CD1 ? ILE A 1   3 ?   9.095 -13.051  -5.371 1.000 74.740 ? 3   ILE A CD1 1 
ATOM 26   N N   ? GLY A 1   4 ?  11.836 -12.836  -0.009 1.000 77.920 ? 4   GLY A N   1 
ATOM 27   C CA  ? GLY A 1   4 ?  13.064 -12.435   0.660 1.000 77.920 ? 4   GLY A CA  1 
ATOM 28   C C   ? GLY A 1   4 ?  12.823 -11.550   1.868 1.000 77.920 ? 4   GLY A C   1 
ATOM 29   O O   ? GLY A 1   4 ?  13.756 -10.935   2.389 1.000 77.920 ? 4   GLY A O   1 
ATOM 30   N N   ? GLY A 1   5 ?  11.415 -11.415   2.282 1.000 85.670 ? 5   GLY A N   1 
ATOM 31   C CA  ? GLY A 1   5 ?  11.053 -10.601   3.432 1.000 85.670 ? 5   GLY A CA  1 
ATOM 32   C C   ? GLY A 1   5 ?  11.024 -11.383   4.731 1.000 85.670 ? 5   GLY A C   1 
ATOM 33   O O   ? GLY A 1   5 ?  11.376 -12.565   4.759 1.000 85.670 ? 5   GLY A O   1 
ATOM 34   N N   ? HIS A 1   6 ?  10.786 -10.767   5.793 1.000 91.880 ? 6   HIS A N   1 
ATOM 35   C CA  ? HIS A 1   6 ?  10.656 -11.335   7.130 1.000 91.880 ? 6   HIS A CA  1 
ATOM 36   C C   ? HIS A 1   6 ?   9.419 -10.793   7.840 1.000 91.880 ? 6   HIS A C   1 
ATOM 37   C CB  ? HIS A 1   6 ?  11.907 -11.044   7.960 1.000 91.880 ? 6   HIS A CB  1 
ATOM 38   O O   ? HIS A 1   6 ?   8.838  -9.795   7.408 1.000 91.880 ? 6   HIS A O   1 
ATOM 39   C CG  ? HIS A 1   6 ?  12.154  -9.586   8.183 1.000 91.880 ? 6   HIS A CG  1 
ATOM 40   C CD2 ? HIS A 1   6 ?  11.841  -8.780   9.225 1.000 91.880 ? 6   HIS A CD2 1 
ATOM 41   N ND1 ? HIS A 1   6 ?  12.796  -8.790   7.258 1.000 91.880 ? 6   HIS A ND1 1 
ATOM 42   C CE1 ? HIS A 1   6 ?  12.868  -7.555   7.725 1.000 91.880 ? 6   HIS A CE1 1 
ATOM 43   N NE2 ? HIS A 1   6 ?  12.296  -7.522   8.916 1.000 91.880 ? 6   HIS A NE2 1 
ATOM 44   N N   ? GLU A 1   7 ?   8.952 -11.603   8.761 1.000 94.580 ? 7   GLU A N   1 
ATOM 45   C CA  ? GLU A 1   7 ?   7.820 -11.121   9.546 1.000 94.580 ? 7   GLU A CA  1 
ATOM 46   C C   ? GLU A 1   7 ?   8.108  -9.749  10.147 1.000 94.580 ? 7   GLU A C   1 
ATOM 47   C CB  ? GLU A 1   7 ?   7.472 -12.118  10.655 1.000 94.580 ? 7   GLU A CB  1 
ATOM 48   O O   ? GLU A 1   7 ?   9.186  -9.522  10.700 1.000 94.580 ? 7   GLU A O   1 
ATOM 49   C CG  ? GLU A 1   7 ?   6.273 -11.708  11.497 1.000 94.580 ? 7   GLU A CG  1 
ATOM 50   C CD  ? GLU A 1   7 ?   5.884 -12.748  12.535 1.000 94.580 ? 7   GLU A CD  1 
ATOM 51   O OE1 ? GLU A 1   7 ?   5.290 -12.378  13.573 1.000 94.580 ? 7   GLU A OE1 1 
ATOM 52   O OE2 ? GLU A 1   7 ?   6.177 -13.944  12.309 1.000 94.580 ? 7   GLU A OE2 1 
ATOM 53   N N   ? ALA A 1   8 ?   7.177  -8.816  10.070 1.000 95.410 ? 8   ALA A N   1 
ATOM 54   C CA  ? ALA A 1   8 ?   7.290  -7.492  10.675 1.000 95.410 ? 8   ALA A CA  1 
ATOM 55   C C   ? ALA A 1   8 ?   7.121  -7.565  12.190 1.000 95.410 ? 8   ALA A C   1 
ATOM 56   C CB  ? ALA A 1   8 ?   6.258  -6.541  10.073 1.000 95.410 ? 8   ALA A CB  1 
ATOM 57   O O   ? ALA A 1   8 ?   6.395  -8.423  12.699 1.000 95.410 ? 8   ALA A O   1 
ATOM 58   N N   ? LYS A 1   9 ?   7.901  -6.644  12.822 1.000 96.580 ? 9   LYS A N   1 
ATOM 59   C CA  ? LYS A 1   9 ?   7.594  -6.485  14.240 1.000 96.580 ? 9   LYS A CA  1 
ATOM 60   C C   ? LYS A 1   9 ?   6.126  -6.124  14.448 1.000 96.580 ? 9   LYS A C   1 
ATOM 61   C CB  ? LYS A 1   9 ?   8.491  -5.417  14.868 1.000 96.580 ? 9   LYS A CB  1 
ATOM 62   O O   ? LYS A 1   9 ?   5.592  -5.254  13.757 1.000 96.580 ? 9   LYS A O   1 
ATOM 63   C CG  ? LYS A 1   9 ?   8.341  -5.292  16.377 1.000 96.580 ? 9   LYS A CG  1 
ATOM 64   C CD  ? LYS A 1   9 ?   9.251  -4.209  16.941 1.000 96.580 ? 9   LYS A CD  1 
ATOM 65   C CE  ? LYS A 1   9 ?   9.029  -4.013  18.435 1.000 96.580 ? 9   LYS A CE  1 
ATOM 66   N NZ  ? LYS A 1   9 ?   9.913  -2.945  18.991 1.000 96.580 ? 9   LYS A NZ  1 
ATOM 67   N N   ? PRO A 1  10 ?   5.422  -6.886  15.301 1.000 96.760 ? 10  PRO A N   1 
ATOM 68   C CA  ? PRO A 1  10 ?   4.006  -6.582  15.520 1.000 96.760 ? 10  PRO A CA  1 
ATOM 69   C C   ? PRO A 1  10 ?   3.748  -5.092  15.731 1.000 96.760 ? 10  PRO A C   1 
ATOM 70   C CB  ? PRO A 1  10 ?   3.666  -7.379  16.783 1.000 96.760 ? 10  PRO A CB  1 
ATOM 71   O O   ? PRO A 1  10 ?   4.438  -4.448  16.525 1.000 96.760 ? 10  PRO A O   1 
ATOM 72   C CG  ? PRO A 1  10 ?   4.601  -8.544  16.762 1.000 96.760 ? 10  PRO A CG  1 
ATOM 73   C CD  ? PRO A 1  10 ?   5.925  -8.084  16.222 1.000 96.760 ? 10  PRO A CD  1 
ATOM 74   N N   ? HIS A 1  11 ?   2.790  -4.598  14.823 1.000 96.210 ? 11  HIS A N   1 
ATOM 75   C CA  ? HIS A 1  11 ?   2.246  -3.248  14.924 1.000 96.210 ? 11  HIS A CA  1 
ATOM 76   C C   ? HIS A 1  11 ?   3.314  -2.200  14.628 1.000 96.210 ? 11  HIS A C   1 
ATOM 77   C CB  ? HIS A 1  11 ?   1.651  -3.013  16.314 1.000 96.210 ? 11  HIS A CB  1 
ATOM 78   O O   ? HIS A 1  11 ?   3.184  -1.043  15.035 1.000 96.210 ? 11  HIS A O   1 
ATOM 79   C CG  ? HIS A 1  11 ?   0.643  -4.042  16.716 1.000 96.210 ? 11  HIS A CG  1 
ATOM 80   C CD2 ? HIS A 1  11 ?   0.637  -4.929  17.739 1.000 96.210 ? 11  HIS A CD2 1 
ATOM 81   N ND1 ? HIS A 1  11 ?  -0.532  -4.243  16.025 1.000 96.210 ? 11  HIS A ND1 1 
ATOM 82   C CE1 ? HIS A 1  11 ?  -1.219  -5.211  16.607 1.000 96.210 ? 11  HIS A CE1 1 
ATOM 83   N NE2 ? HIS A 1  11 ?  -0.531  -5.645  17.650 1.000 96.210 ? 11  HIS A NE2 1 
ATOM 84   N N   ? SER A 1  12 ?   4.421  -2.560  14.019 1.000 96.880 ? 12  SER A N   1 
ATOM 85   C CA  ? SER A 1  12 ?   5.475  -1.650  13.581 1.000 96.880 ? 12  SER A CA  1 
ATOM 86   C C   ? SER A 1  12 ?   5.081  -0.923  12.300 1.000 96.880 ? 12  SER A C   1 
ATOM 87   C CB  ? SER A 1  12 ?   6.784  -2.410  13.364 1.000 96.880 ? 12  SER A CB  1 
ATOM 88   O O   ? SER A 1  12 ?   5.715   0.063  11.919 1.000 96.880 ? 12  SER A O   1 
ATOM 89   O OG  ? SER A 1  12 ?   6.633  -3.395  12.356 1.000 96.880 ? 12  SER A OG  1 
ATOM 90   N N   ? ARG A 1  13 ?   4.031  -1.271  11.644 1.000 97.390 ? 13  ARG A N   1 
ATOM 91   C CA  ? ARG A 1  13 ?   3.460  -0.643  10.457 1.000 97.390 ? 13  ARG A CA  1 
ATOM 92   C C   ? ARG A 1  13 ?   2.005  -0.250  10.691 1.000 97.390 ? 13  ARG A C   1 
ATOM 93   C CB  ? ARG A 1  13 ?   3.563  -1.578   9.251 1.000 97.390 ? 13  ARG A CB  1 
ATOM 94   O O   ? ARG A 1  13 ?   1.095  -0.852  10.117 1.000 97.390 ? 13  ARG A O   1 
ATOM 95   C CG  ? ARG A 1  13 ?   4.974  -2.071   8.972 1.000 97.390 ? 13  ARG A CG  1 
ATOM 96   C CD  ? ARG A 1  13 ?   5.902  -0.931   8.576 1.000 97.390 ? 13  ARG A CD  1 
ATOM 97   N NE  ? ARG A 1  13 ?   7.232  -1.418   8.221 1.000 97.390 ? 13  ARG A NE  1 
ATOM 98   N NH1 ? ARG A 1  13 ?   8.101  -1.212  10.352 1.000 97.390 ? 13  ARG A NH1 1 
ATOM 99   N NH2 ? ARG A 1  13 ?   9.415  -1.994   8.644 1.000 97.390 ? 13  ARG A NH2 1 
ATOM 100  C CZ  ? ARG A 1  13 ?   8.246  -1.540   9.073 1.000 97.390 ? 13  ARG A CZ  1 
ATOM 101  N N   ? PRO A 1  14 ?   1.710   0.749  11.453 1.000 97.640 ? 14  PRO A N   1 
ATOM 102  C CA  ? PRO A 1  14 ?   0.375   1.086  11.954 1.000 97.640 ? 14  PRO A CA  1 
ATOM 103  C C   ? PRO A 1  14 ?  -0.521   1.699  10.881 1.000 97.640 ? 14  PRO A C   1 
ATOM 104  C CB  ? PRO A 1  14 ?   0.661   2.096  13.069 1.000 97.640 ? 14  PRO A CB  1 
ATOM 105  O O   ? PRO A 1  14 ?  -1.720   1.886  11.105 1.000 97.640 ? 14  PRO A O   1 
ATOM 106  C CG  ? PRO A 1  14 ?   1.951   2.742  12.677 1.000 97.640 ? 14  PRO A CG  1 
ATOM 107  C CD  ? PRO A 1  14 ?   2.820   1.711  12.016 1.000 97.640 ? 14  PRO A CD  1 
ATOM 108  N N   ? TYR A 1  15 ?   0.019   1.857   9.608 1.000 98.120 ? 15  TYR A N   1 
ATOM 109  C CA  ? TYR A 1  15 ?  -0.706   2.406   8.468 1.000 98.120 ? 15  TYR A CA  1 
ATOM 110  C C   ? TYR A 1  15 ?  -1.240   1.293   7.574 1.000 98.120 ? 15  TYR A C   1 
ATOM 111  C CB  ? TYR A 1  15 ?   0.196   3.341   7.656 1.000 98.120 ? 15  TYR A CB  1 
ATOM 112  O O   ? TYR A 1  15 ?  -2.016   1.549   6.650 1.000 98.120 ? 15  TYR A O   1 
ATOM 113  C CG  ? TYR A 1  15 ?   1.545   2.748   7.327 1.000 98.120 ? 15  TYR A CG  1 
ATOM 114  C CD1 ? TYR A 1  15 ?   2.680   3.105   8.052 1.000 98.120 ? 15  TYR A CD1 1 
ATOM 115  C CD2 ? TYR A 1  15 ?   1.688   1.831   6.292 1.000 98.120 ? 15  TYR A CD2 1 
ATOM 116  C CE1 ? TYR A 1  15 ?   3.925   2.563   7.752 1.000 98.120 ? 15  TYR A CE1 1 
ATOM 117  C CE2 ? TYR A 1  15 ?   2.928   1.282   5.983 1.000 98.120 ? 15  TYR A CE2 1 
ATOM 118  O OH  ? TYR A 1  15 ?   5.270   1.114   6.416 1.000 98.120 ? 15  TYR A OH  1 
ATOM 119  C CZ  ? TYR A 1  15 ?   4.039   1.654   6.718 1.000 98.120 ? 15  TYR A CZ  1 
ATOM 120  N N   ? MET A 1  16 ?  -0.798   0.100   7.773 1.000 98.010 ? 16  MET A N   1 
ATOM 121  C CA  ? MET A 1  16 ?  -1.134  -1.024   6.905 1.000 98.010 ? 16  MET A CA  1 
ATOM 122  C C   ? MET A 1  16 ?  -2.619  -1.360   6.999 1.000 98.010 ? 16  MET A C   1 
ATOM 123  C CB  ? MET A 1  16 ?  -0.297  -2.253   7.265 1.000 98.010 ? 16  MET A CB  1 
ATOM 124  O O   ? MET A 1  16 ?  -3.178  -1.420   8.096 1.000 98.010 ? 16  MET A O   1 
ATOM 125  C CG  ? MET A 1  16 ?   1.098  -2.242   6.661 1.000 98.010 ? 16  MET A CG  1 
ATOM 126  S SD  ? MET A 1  16 ?   1.070  -2.154   4.828 1.000 98.010 ? 16  MET A SD  1 
ATOM 127  C CE  ? MET A 1  16 ?   0.438  -3.810   4.438 1.000 98.010 ? 16  MET A CE  1 
ATOM 128  N N   ? ALA A 1  17 ?  -3.184  -1.548   5.826 1.000 98.040 ? 17  ALA A N   1 
ATOM 129  C CA  ? ALA A 1  17 ?  -4.587  -1.941   5.722 1.000 98.040 ? 17  ALA A CA  1 
ATOM 130  C C   ? ALA A 1  17 ?  -4.728  -3.290   5.022 1.000 98.040 ? 17  ALA A C   1 
ATOM 131  C CB  ? ALA A 1  17 ?  -5.386  -0.874   4.979 1.000 98.040 ? 17  ALA A CB  1 
ATOM 132  O O   ? ALA A 1  17 ?  -4.107  -3.525   3.983 1.000 98.040 ? 17  ALA A O   1 
ATOM 133  N N   ? PHE A 1  18 ?  -5.471  -4.136   5.633 1.000 97.410 ? 18  PHE A N   1 
ATOM 134  C CA  ? PHE A 1  18 ?  -5.881  -5.394   5.019 1.000 97.410 ? 18  PHE A CA  1 
ATOM 135  C C   ? PHE A 1  18 ?  -7.228  -5.243   4.323 1.000 97.410 ? 18  PHE A C   1 
ATOM 136  C CB  ? PHE A 1  18 ?  -5.955  -6.507   6.069 1.000 97.410 ? 18  PHE A CB  1 
ATOM 137  O O   ? PHE A 1  18 ?  -8.249  -5.021   4.976 1.000 97.410 ? 18  PHE A O   1 
ATOM 138  C CG  ? PHE A 1  18 ?  -6.352  -7.846   5.508 1.000 97.410 ? 18  PHE A CG  1 
ATOM 139  C CD1 ? PHE A 1  18 ?  -7.653  -8.314   5.644 1.000 97.410 ? 18  PHE A CD1 1 
ATOM 140  C CD2 ? PHE A 1  18 ?  -5.423  -8.636   4.845 1.000 97.410 ? 18  PHE A CD2 1 
ATOM 141  C CE1 ? PHE A 1  18 ?  -8.023  -9.552   5.125 1.000 97.410 ? 18  PHE A CE1 1 
ATOM 142  C CE2 ? PHE A 1  18 ?  -5.785  -9.875   4.324 1.000 97.410 ? 18  PHE A CE2 1 
ATOM 143  C CZ  ? PHE A 1  18 ?  -7.086 -10.332   4.466 1.000 97.410 ? 18  PHE A CZ  1 
ATOM 144  N N   ? VAL A 1  19 ?  -7.158  -5.352   2.995 1.000 97.170 ? 19  VAL A N   1 
ATOM 145  C CA  ? VAL A 1  19 ?  -8.355  -5.142   2.187 1.000 97.170 ? 19  VAL A CA  1 
ATOM 146  C C   ? VAL A 1  19 ?  -8.896  -6.486   1.706 1.000 97.170 ? 19  VAL A C   1 
ATOM 147  C CB  ? VAL A 1  19 ?  -8.070  -4.220   0.980 1.000 97.170 ? 19  VAL A CB  1 
ATOM 148  O O   ? VAL A 1  19 ?  -8.211  -7.218   0.988 1.000 97.170 ? 19  VAL A O   1 
ATOM 149  C CG1 ? VAL A 1  19 ?  -9.347  -3.968   0.180 1.000 97.170 ? 19  VAL A CG1 1 
ATOM 150  C CG2 ? VAL A 1  19 ?  -7.461  -2.900   1.450 1.000 97.170 ? 19  VAL A CG2 1 
ATOM 151  N N   ? GLN A 1  20 ? -10.069  -6.736   2.147 1.000 95.360 ? 20  GLN A N   1 
ATOM 152  C CA  ? GLN A 1  20 ? -10.756  -7.965   1.767 1.000 95.360 ? 20  GLN A CA  1 
ATOM 153  C C   ? GLN A 1  20 ? -11.998  -7.666   0.932 1.000 95.360 ? 20  GLN A C   1 
ATOM 154  C CB  ? GLN A 1  20 ? -11.140  -8.773   3.007 1.000 95.360 ? 20  GLN A CB  1 
ATOM 155  O O   ? GLN A 1  20 ? -12.790  -6.788   1.281 1.000 95.360 ? 20  GLN A O   1 
ATOM 156  C CG  ? GLN A 1  20 ? -11.662 -10.169   2.696 1.000 95.360 ? 20  GLN A CG  1 
ATOM 157  C CD  ? GLN A 1  20 ? -11.878 -11.007   3.942 1.000 95.360 ? 20  GLN A CD  1 
ATOM 158  N NE2 ? GLN A 1  20 ? -11.706 -12.318   3.812 1.000 95.360 ? 20  GLN A NE2 1 
ATOM 159  O OE1 ? GLN A 1  20 ? -12.197 -10.480   5.012 1.000 95.360 ? 20  GLN A OE1 1 
ATOM 160  N N   ? PHE A 1  21 ? -12.073  -8.324  -0.216 1.000 93.600 ? 21  PHE A N   1 
ATOM 161  C CA  ? PHE A 1  21 ? -13.244  -8.164  -1.070 1.000 93.600 ? 21  PHE A CA  1 
ATOM 162  C C   ? PHE A 1  21 ? -13.683  -9.505  -1.645 1.000 93.600 ? 21  PHE A C   1 
ATOM 163  C CB  ? PHE A 1  21 ? -12.952  -7.177  -2.205 1.000 93.600 ? 21  PHE A CB  1 
ATOM 164  O O   ? PHE A 1  21 ? -12.888 -10.445  -1.717 1.000 93.600 ? 21  PHE A O   1 
ATOM 165  C CG  ? PHE A 1  21 ? -11.753  -7.545  -3.036 1.000 93.600 ? 21  PHE A CG  1 
ATOM 166  C CD1 ? PHE A 1  21 ? -10.482  -7.112  -2.677 1.000 93.600 ? 21  PHE A CD1 1 
ATOM 167  C CD2 ? PHE A 1  21 ? -11.896  -8.325  -4.176 1.000 93.600 ? 21  PHE A CD2 1 
ATOM 168  C CE1 ? PHE A 1  21 ?  -9.370  -7.451  -3.445 1.000 93.600 ? 21  PHE A CE1 1 
ATOM 169  C CE2 ? PHE A 1  21 ? -10.790  -8.668  -4.948 1.000 93.600 ? 21  PHE A CE2 1 
ATOM 170  C CZ  ? PHE A 1  21 ?  -9.528  -8.229  -4.581 1.000 93.600 ? 21  PHE A CZ  1 
ATOM 171  N N   ? ASP A 1  22 ? -14.899  -9.608  -1.778 1.000 89.170 ? 22  ASP A N   1 
ATOM 172  C CA  ? ASP A 1  22 ? -15.458 -10.884  -2.215 1.000 89.170 ? 22  ASP A CA  1 
ATOM 173  C C   ? ASP A 1  22 ? -15.048 -12.014  -1.274 1.000 89.170 ? 22  ASP A C   1 
ATOM 174  C CB  ? ASP A 1  22 ? -15.016 -11.203  -3.644 1.000 89.170 ? 22  ASP A CB  1 
ATOM 175  O O   ? ASP A 1  22 ? -14.425 -11.771  -0.238 1.000 89.170 ? 22  ASP A O   1 
ATOM 176  C CG  ? ASP A 1  22 ? -15.423 -10.134  -4.643 1.000 89.170 ? 22  ASP A CG  1 
ATOM 177  O OD1 ? ASP A 1  22 ? -16.505  -9.528  -4.482 1.000 89.170 ? 22  ASP A OD1 1 
ATOM 178  O OD2 ? ASP A 1  22 ? -14.657  -9.898  -5.603 1.000 89.170 ? 22  ASP A OD2 1 
ATOM 179  N N   ? SER A 1  23 ? -15.566 -13.209  -1.226 1.000 74.770 ? 23  SER A N   1 
ATOM 180  C CA  ? SER A 1  23 ? -15.524 -14.356  -0.324 1.000 74.770 ? 23  SER A CA  1 
ATOM 181  C C   ? SER A 1  23 ? -14.117 -14.938  -0.235 1.000 74.770 ? 23  SER A C   1 
ATOM 182  C CB  ? SER A 1  23 ? -16.503 -15.437  -0.784 1.000 74.770 ? 23  SER A CB  1 
ATOM 183  O O   ? SER A 1  23 ? -13.758 -15.559   0.767 1.000 74.770 ? 23  SER A O   1 
ATOM 184  O OG  ? SER A 1  23 ? -16.242 -15.814  -2.125 1.000 74.770 ? 23  SER A OG  1 
ATOM 185  N N   ? LYS A 1  24 ? -12.932 -14.137  -0.871 1.000 77.360 ? 24  LYS A N   1 
ATOM 186  C CA  ? LYS A 1  24 ? -11.654 -14.795  -0.617 1.000 77.360 ? 24  LYS A CA  1 
ATOM 187  C C   ? LYS A 1  24 ? -10.498 -14.003  -1.220 1.000 77.360 ? 24  LYS A C   1 
ATOM 188  C CB  ? LYS A 1  24 ? -11.662 -16.218  -1.178 1.000 77.360 ? 24  LYS A CB  1 
ATOM 189  O O   ? LYS A 1  24 ?  -9.344 -14.431  -1.155 1.000 77.360 ? 24  LYS A O   1 
ATOM 190  C CG  ? LYS A 1  24 ? -12.626 -17.158  -0.468 1.000 77.360 ? 24  LYS A CG  1 
ATOM 191  C CD  ? LYS A 1  24 ? -12.416 -18.604  -0.899 1.000 77.360 ? 24  LYS A CD  1 
ATOM 192  C CE  ? LYS A 1  24 ? -13.344 -19.551  -0.150 1.000 77.360 ? 24  LYS A CE  1 
ATOM 193  N NZ  ? LYS A 1  24 ? -13.102 -20.976  -0.527 1.000 77.360 ? 24  LYS A NZ  1 
ATOM 194  N N   ? LYS A 1  25 ? -10.780 -12.801  -1.751 1.000 89.830 ? 25  LYS A N   1 
ATOM 195  C CA  ? LYS A 1  25 ?  -9.674 -12.043  -2.327 1.000 89.830 ? 25  LYS A CA  1 
ATOM 196  C C   ? LYS A 1  25 ?  -9.169 -10.981  -1.355 1.000 89.830 ? 25  LYS A C   1 
ATOM 197  C CB  ? LYS A 1  25 ? -10.099 -11.389  -3.643 1.000 89.830 ? 25  LYS A CB  1 
ATOM 198  O O   ? LYS A 1  25 ?  -9.933 -10.473  -0.531 1.000 89.830 ? 25  LYS A O   1 
ATOM 199  C CG  ? LYS A 1  25 ? -10.407 -12.380  -4.756 1.000 89.830 ? 25  LYS A CG  1 
ATOM 200  C CD  ? LYS A 1  25 ? -10.692 -11.670  -6.073 1.000 89.830 ? 25  LYS A CD  1 
ATOM 201  C CE  ? LYS A 1  25 ? -11.017 -12.660  -7.184 1.000 89.830 ? 25  LYS A CE  1 
ATOM 202  N NZ  ? LYS A 1  25 ? -11.396 -11.966  -8.451 1.000 89.830 ? 25  LYS A NZ  1 
ATOM 203  N N   ? ARG A 1  26 ?  -7.787 -10.817  -1.457 1.000 92.320 ? 26  ARG A N   1 
ATOM 204  C CA  ? ARG A 1  26 ?  -7.175  -9.879  -0.522 1.000 92.320 ? 26  ARG A CA  1 
ATOM 205  C C   ? ARG A 1  26 ?  -6.200  -8.950  -1.237 1.000 92.320 ? 26  ARG A C   1 
ATOM 206  C CB  ? ARG A 1  26 ?  -6.456 -10.631   0.601 1.000 92.320 ? 26  ARG A CB  1 
ATOM 207  O O   ? ARG A 1  26 ?  -5.589  -9.334  -2.236 1.000 92.320 ? 26  ARG A O   1 
ATOM 208  C CG  ? ARG A 1  26 ?  -5.321 -11.520   0.118 1.000 92.320 ? 26  ARG A CG  1 
ATOM 209  C CD  ? ARG A 1  26 ?  -4.690 -12.300   1.262 1.000 92.320 ? 26  ARG A CD  1 
ATOM 210  N NE  ? ARG A 1  26 ?  -3.586 -13.137   0.800 1.000 92.320 ? 26  ARG A NE  1 
ATOM 211  N NH1 ? ARG A 1  26 ?  -3.000 -13.887   2.905 1.000 92.320 ? 26  ARG A NH1 1 
ATOM 212  N NH2 ? ARG A 1  26 ?  -1.833 -14.597   1.064 1.000 92.320 ? 26  ARG A NH2 1 
ATOM 213  C CZ  ? ARG A 1  26 ?  -2.809 -13.872   1.591 1.000 92.320 ? 26  ARG A CZ  1 
ATOM 214  N N   ? CYS A 1  27 ?  -6.130  -7.723  -0.755 1.000 95.970 ? 27  CYS A N   1 
ATOM 215  C CA  ? CYS A 1  27 ?  -5.156  -6.705  -1.132 1.000 95.970 ? 27  CYS A CA  1 
ATOM 216  C C   ? CYS A 1  27 ?  -4.638  -5.965   0.095 1.000 95.970 ? 27  CYS A C   1 
ATOM 217  C CB  ? CYS A 1  27 ?  -5.773  -5.712  -2.116 1.000 95.970 ? 27  CYS A CB  1 
ATOM 218  O O   ? CYS A 1  27 ?  -5.153  -6.148   1.199 1.000 95.970 ? 27  CYS A O   1 
ATOM 219  S SG  ? CYS A 1  27 ?  -5.959  -6.365  -3.790 1.000 95.970 ? 27  CYS A SG  1 
ATOM 220  N N   ? GLY A 1  28 ?  -3.633  -5.271  -0.193 1.000 96.620 ? 28  GLY A N   1 
ATOM 221  C CA  ? GLY A 1  28 ?  -3.163  -4.330   0.811 1.000 96.620 ? 28  GLY A CA  1 
ATOM 222  C C   ? GLY A 1  28 ?  -3.669  -2.917   0.589 1.000 96.620 ? 28  GLY A C   1 
ATOM 223  O O   ? GLY A 1  28 ?  -4.339  -2.642  -0.408 1.000 96.620 ? 28  GLY A O   1 
ATOM 224  N N   ? GLY A 1  29 ?  -3.387  -2.043   1.460 1.000 97.850 ? 29  GLY A N   1 
ATOM 225  C CA  ? GLY A 1  29 ?  -3.694  -0.623   1.406 1.000 97.850 ? 29  GLY A CA  1 
ATOM 226  C C   ? GLY A 1  29 ?  -2.965   0.186   2.462 1.000 97.850 ? 29  GLY A C   1 
ATOM 227  O O   ? GLY A 1  29 ?  -2.220  -0.369   3.271 1.000 97.850 ? 29  GLY A O   1 
ATOM 228  N N   ? VAL A 1  30 ?  -3.116   1.500   2.344 1.000 98.490 ? 30  VAL A N   1 
ATOM 229  C CA  ? VAL A 1  30 ?  -2.472   2.397   3.299 1.000 98.490 ? 30  VAL A CA  1 
ATOM 230  C C   ? VAL A 1  30 ?  -3.470   3.454   3.768 1.000 98.490 ? 30  VAL A C   1 
ATOM 231  C CB  ? VAL A 1  30 ?  -1.224   3.074   2.690 1.000 98.490 ? 30  VAL A CB  1 
ATOM 232  O O   ? VAL A 1  30 ?  -4.208   4.022   2.960 1.000 98.490 ? 30  VAL A O   1 
ATOM 233  C CG1 ? VAL A 1  30 ?  -1.586   3.817   1.405 1.000 98.490 ? 30  VAL A CG1 1 
ATOM 234  C CG2 ? VAL A 1  30 ?  -0.588   4.027   3.701 1.000 98.490 ? 30  VAL A CG2 1 
ATOM 235  N N   ? LEU A 1  31 ?  -3.605   3.523   5.100 1.000 98.560 ? 31  LEU A N   1 
ATOM 236  C CA  ? LEU A 1  31 ?  -4.443   4.558   5.695 1.000 98.560 ? 31  LEU A CA  1 
ATOM 237  C C   ? LEU A 1  31 ?  -3.796   5.931   5.552 1.000 98.560 ? 31  LEU A C   1 
ATOM 238  C CB  ? LEU A 1  31 ?  -4.701   4.254   7.173 1.000 98.560 ? 31  LEU A CB  1 
ATOM 239  O O   ? LEU A 1  31 ?  -2.782   6.214   6.194 1.000 98.560 ? 31  LEU A O   1 
ATOM 240  C CG  ? LEU A 1  31 ?  -5.686   5.177   7.893 1.000 98.560 ? 31  LEU A CG  1 
ATOM 241  C CD1 ? LEU A 1  31 ?  -7.078   5.045   7.282 1.000 98.560 ? 31  LEU A CD1 1 
ATOM 242  C CD2 ? LEU A 1  31 ?  -5.720   4.864   9.385 1.000 98.560 ? 31  LEU A CD2 1 
ATOM 243  N N   ? VAL A 1  32 ?  -4.377   6.857   4.719 1.000 98.030 ? 32  VAL A N   1 
ATOM 244  C CA  ? VAL A 1  32 ?  -3.764   8.142   4.400 1.000 98.030 ? 32  VAL A CA  1 
ATOM 245  C C   ? VAL A 1  32 ?  -4.560   9.271   5.051 1.000 98.030 ? 32  VAL A C   1 
ATOM 246  C CB  ? VAL A 1  32 ?  -3.675   8.364   2.873 1.000 98.030 ? 32  VAL A CB  1 
ATOM 247  O O   ? VAL A 1  32 ?  -4.064  10.392   5.184 1.000 98.030 ? 32  VAL A O   1 
ATOM 248  C CG1 ? VAL A 1  32 ?  -2.670   7.400   2.245 1.000 98.030 ? 32  VAL A CG1 1 
ATOM 249  C CG2 ? VAL A 1  32 ?  -5.051   8.202   2.230 1.000 98.030 ? 32  VAL A CG2 1 
ATOM 250  N N   ? HIS A 1  33 ?  -5.748   8.900   5.529 1.000 97.610 ? 33  HIS A N   1 
ATOM 251  C CA  ? HIS A 1  33 ?  -6.699   9.713   6.280 1.000 97.610 ? 33  HIS A CA  1 
ATOM 252  C C   ? HIS A 1  33 ?  -7.567   8.848   7.188 1.000 97.610 ? 33  HIS A C   1 
ATOM 253  C CB  ? HIS A 1  33 ?  -7.580  10.523   5.327 1.000 97.610 ? 33  HIS A CB  1 
ATOM 254  O O   ? HIS A 1  33 ?  -7.724   7.650   6.945 1.000 97.610 ? 33  HIS A O   1 
ATOM 255  C CG  ? HIS A 1  33 ?  -8.315  11.642   5.995 1.000 97.610 ? 33  HIS A CG  1 
ATOM 256  C CD2 ? HIS A 1  33 ?  -8.044  12.967   6.064 1.000 97.610 ? 33  HIS A CD2 1 
ATOM 257  N ND1 ? HIS A 1  33 ?  -9.481  11.449   6.703 1.000 97.610 ? 33  HIS A ND1 1 
ATOM 258  C CE1 ? HIS A 1  33 ?  -9.898  12.610   7.178 1.000 97.610 ? 33  HIS A CE1 1 
ATOM 259  N NE2 ? HIS A 1  33 ?  -9.044  13.548   6.805 1.000 97.610 ? 33  HIS A NE2 1 
ATOM 260  N N   ? LYS A 1  34 ?  -8.217   9.489   8.285 1.000 97.610 ? 34  LYS A N   1 
ATOM 261  C CA  ? LYS A 1  34 ?  -8.978   8.700   9.249 1.000 97.610 ? 34  LYS A CA  1 
ATOM 262  C C   ? LYS A 1  34 ? -10.115   7.945   8.567 1.000 97.610 ? 34  LYS A C   1 
ATOM 263  C CB  ? LYS A 1  34 ?  -9.534   9.596  10.357 1.000 97.610 ? 34  LYS A CB  1 
ATOM 264  O O   ? LYS A 1  34 ? -10.605   6.943   9.092 1.000 97.610 ? 34  LYS A O   1 
ATOM 265  C CG  ? LYS A 1  34 ?  -8.474  10.141  11.303 1.000 97.610 ? 34  LYS A CG  1 
ATOM 266  C CD  ? LYS A 1  34 ?  -9.095  10.960  12.427 1.000 97.610 ? 34  LYS A CD  1 
ATOM 267  C CE  ? LYS A 1  34 ?  -8.038  11.479  13.392 1.000 97.610 ? 34  LYS A CE  1 
ATOM 268  N NZ  ? LYS A 1  34 ?  -8.641  12.300  14.485 1.000 97.610 ? 34  LYS A NZ  1 
ATOM 269  N N   ? ASP A 1  35 ? -10.454   8.342   7.330 1.000 97.870 ? 35  ASP A N   1 
ATOM 270  C CA  ? ASP A 1  35 ? -11.599   7.702   6.691 1.000 97.870 ? 35  ASP A CA  1 
ATOM 271  C C   ? ASP A 1  35 ? -11.275   7.307   5.252 1.000 97.870 ? 35  ASP A C   1 
ATOM 272  C CB  ? ASP A 1  35 ? -12.817   8.629   6.720 1.000 97.870 ? 35  ASP A CB  1 
ATOM 273  O O   ? ASP A 1  35 ? -12.174   6.977   4.476 1.000 97.870 ? 35  ASP A O   1 
ATOM 274  C CG  ? ASP A 1  35 ? -12.542   9.989   6.104 1.000 97.870 ? 35  ASP A CG  1 
ATOM 275  O OD1 ? ASP A 1  35 ? -11.368  10.298   5.806 1.000 97.870 ? 35  ASP A OD1 1 
ATOM 276  O OD2 ? ASP A 1  35 ? -13.507  10.761   5.918 1.000 97.870 ? 35  ASP A OD2 1 
ATOM 277  N N   ? PHE A 1  36 ?  -9.946   7.443   4.934 1.000 98.360 ? 36  PHE A N   1 
ATOM 278  C CA  ? PHE A 1  36 ?  -9.568   7.083   3.573 1.000 98.360 ? 36  PHE A CA  1 
ATOM 279  C C   ? PHE A 1  36 ?  -8.395   6.109   3.577 1.000 98.360 ? 36  PHE A C   1 
ATOM 280  C CB  ? PHE A 1  36 ?  -9.209   8.333   2.764 1.000 98.360 ? 36  PHE A CB  1 
ATOM 281  O O   ? PHE A 1  36 ?  -7.392   6.341   4.255 1.000 98.360 ? 36  PHE A O   1 
ATOM 282  C CG  ? PHE A 1  36 ? -10.405   9.070   2.223 1.000 98.360 ? 36  PHE A CG  1 
ATOM 283  C CD1 ? PHE A 1  36 ? -11.018   8.657   1.046 1.000 98.360 ? 36  PHE A CD1 1 
ATOM 284  C CD2 ? PHE A 1  36 ? -10.916  10.175   2.891 1.000 98.360 ? 36  PHE A CD2 1 
ATOM 285  C CE1 ? PHE A 1  36 ? -12.125   9.337   0.543 1.000 98.360 ? 36  PHE A CE1 1 
ATOM 286  C CE2 ? PHE A 1  36 ? -12.021  10.859   2.394 1.000 98.360 ? 36  PHE A CE2 1 
ATOM 287  C CZ  ? PHE A 1  36 ? -12.624  10.439   1.220 1.000 98.360 ? 36  PHE A CZ  1 
ATOM 288  N N   ? VAL A 1  37 ?  -8.562   5.013   2.818 1.000 98.640 ? 37  VAL A N   1 
ATOM 289  C CA  ? VAL A 1  37 ?  -7.510   4.045   2.523 1.000 98.640 ? 37  VAL A CA  1 
ATOM 290  C C   ? VAL A 1  37 ?  -7.156   4.103   1.039 1.000 98.640 ? 37  VAL A C   1 
ATOM 291  C CB  ? VAL A 1  37 ?  -7.933   2.611   2.915 1.000 98.640 ? 37  VAL A CB  1 
ATOM 292  O O   ? VAL A 1  37 ?  -8.043   4.109   0.182 1.000 98.640 ? 37  VAL A O   1 
ATOM 293  C CG1 ? VAL A 1  37 ?  -6.911   1.591   2.414 1.000 98.640 ? 37  VAL A CG1 1 
ATOM 294  C CG2 ? VAL A 1  37 ?  -8.105   2.501   4.428 1.000 98.640 ? 37  VAL A CG2 1 
ATOM 295  N N   ? LEU A 1  38 ?  -5.856   4.265   0.805 1.000 98.480 ? 38  LEU A N   1 
ATOM 296  C CA  ? LEU A 1  38 ?  -5.339   4.197  -0.557 1.000 98.480 ? 38  LEU A CA  1 
ATOM 297  C C   ? LEU A 1  38 ?  -4.968   2.765  -0.927 1.000 98.480 ? 38  LEU A C   1 
ATOM 298  C CB  ? LEU A 1  38 ?  -4.119   5.109  -0.713 1.000 98.480 ? 38  LEU A CB  1 
ATOM 299  O O   ? LEU A 1  38 ?  -4.295   2.075  -0.158 1.000 98.480 ? 38  LEU A O   1 
ATOM 300  C CG  ? LEU A 1  38 ?  -3.619   5.333  -2.141 1.000 98.480 ? 38  LEU A CG  1 
ATOM 301  C CD1 ? LEU A 1  38 ?  -4.692   6.023  -2.977 1.000 98.480 ? 38  LEU A CD1 1 
ATOM 302  C CD2 ? LEU A 1  38 ?  -2.332   6.151  -2.135 1.000 98.480 ? 38  LEU A CD2 1 
ATOM 303  N N   ? THR A 1  39 ?  -5.402   2.277  -2.129 1.000 98.420 ? 39  THR A N   1 
ATOM 304  C CA  ? THR A 1  39 ?  -5.120   0.930  -2.612 1.000 98.420 ? 39  THR A CA  1 
ATOM 305  C C   ? THR A 1  39 ?  -5.110   0.894  -4.138 1.000 98.420 ? 39  THR A C   1 
ATOM 306  C CB  ? THR A 1  39 ?  -6.152  -0.082  -2.079 1.000 98.420 ? 39  THR A CB  1 
ATOM 307  O O   ? THR A 1  39 ?  -5.186   1.937  -4.789 1.000 98.420 ? 39  THR A O   1 
ATOM 308  C CG2 ? THR A 1  39 ?  -7.514   0.127  -2.731 1.000 98.420 ? 39  THR A CG2 1 
ATOM 309  O OG1 ? THR A 1  39 ?  -5.698  -1.412  -2.361 1.000 98.420 ? 39  THR A OG1 1 
ATOM 310  N N   ? ALA A 1  40 ?  -4.897  -0.248  -4.688 1.000 97.900 ? 40  ALA A N   1 
ATOM 311  C CA  ? ALA A 1  40 ?  -4.880  -0.383  -6.142 1.000 97.900 ? 40  ALA A CA  1 
ATOM 312  C C   ? ALA A 1  40 ?  -6.294  -0.522  -6.697 1.000 97.900 ? 40  ALA A C   1 
ATOM 313  C CB  ? ALA A 1  40 ?  -4.029  -1.582  -6.555 1.000 97.900 ? 40  ALA A CB  1 
ATOM 314  O O   ? ALA A 1  40 ?  -7.136  -1.203  -6.106 1.000 97.900 ? 40  ALA A O   1 
ATOM 315  N N   ? ALA A 1  41 ?  -6.538   0.080  -7.880 1.000 97.640 ? 41  ALA A N   1 
ATOM 316  C CA  ? ALA A 1  41 ?  -7.849   0.030  -8.522 1.000 97.640 ? 41  ALA A CA  1 
ATOM 317  C C   ? ALA A 1  41 ?  -8.201  -1.395  -8.940 1.000 97.640 ? 41  ALA A C   1 
ATOM 318  C CB  ? ALA A 1  41 ?  -7.885   0.961  -9.732 1.000 97.640 ? 41  ALA A CB  1 
ATOM 319  O O   ? ALA A 1  41 ?  -9.376  -1.766  -8.973 1.000 97.640 ? 41  ALA A O   1 
ATOM 320  N N   ? HIS A 1  42 ?  -7.165  -2.149  -9.265 1.000 95.930 ? 42  HIS A N   1 
ATOM 321  C CA  ? HIS A 1  42 ?  -7.433  -3.520  -9.687 1.000 95.930 ? 42  HIS A CA  1 
ATOM 322  C C   ? HIS A 1  42 ?  -7.880  -4.381  -8.510 1.000 95.930 ? 42  HIS A C   1 
ATOM 323  C CB  ? HIS A 1  42 ?  -6.194  -4.131 -10.343 1.000 95.930 ? 42  HIS A CB  1 
ATOM 324  O O   ? HIS A 1  42 ?  -8.358  -5.501  -8.701 1.000 95.930 ? 42  HIS A O   1 
ATOM 325  C CG  ? HIS A 1  42 ?  -5.128  -4.517  -9.368 1.000 95.930 ? 42  HIS A CG  1 
ATOM 326  C CD2 ? HIS A 1  42 ?  -4.994  -5.614  -8.585 1.000 95.930 ? 42  HIS A CD2 1 
ATOM 327  N ND1 ? HIS A 1  42 ?  -4.031  -3.723  -9.111 1.000 95.930 ? 42  HIS A ND1 1 
ATOM 328  C CE1 ? HIS A 1  42 ?  -3.266  -4.318  -8.210 1.000 95.930 ? 42  HIS A CE1 1 
ATOM 329  N NE2 ? HIS A 1  42 ?  -3.828  -5.466  -7.875 1.000 95.930 ? 42  HIS A NE2 1 
ATOM 330  N N   ? CYS A 1  43 ?  -7.784  -3.839  -7.294 1.000 95.240 ? 43  CYS A N   1 
ATOM 331  C CA  ? CYS A 1  43 ?  -8.281  -4.484  -6.084 1.000 95.240 ? 43  CYS A CA  1 
ATOM 332  C C   ? CYS A 1  43 ?  -9.752  -4.157  -5.856 1.000 95.240 ? 43  CYS A C   1 
ATOM 333  C CB  ? CYS A 1  43 ?  -7.459  -4.051  -4.870 1.000 95.240 ? 43  CYS A CB  1 
ATOM 334  O O   ? CYS A 1  43 ? -10.182  -3.971  -4.717 1.000 95.240 ? 43  CYS A O   1 
ATOM 335  S SG  ? CYS A 1  43 ?  -5.767  -4.681  -4.874 1.000 95.240 ? 43  CYS A SG  1 
ATOM 336  N N   ? TRP A 1  44 ? -10.625  -4.352  -6.841 1.000 93.630 ? 44  TRP A N   1 
ATOM 337  C CA  ? TRP A 1  44 ? -12.042  -4.011  -6.782 1.000 93.630 ? 44  TRP A CA  1 
ATOM 338  C C   ? TRP A 1  44 ? -12.900  -5.265  -6.653 1.000 93.630 ? 44  TRP A C   1 
ATOM 339  C CB  ? TRP A 1  44 ? -12.458  -3.219  -8.025 1.000 93.630 ? 44  TRP A CB  1 
ATOM 340  O O   ? TRP A 1  44 ? -12.588  -6.301  -7.245 1.000 93.630 ? 44  TRP A O   1 
ATOM 341  C CG  ? TRP A 1  44 ? -13.928  -2.937  -8.104 1.000 93.630 ? 44  TRP A CG  1 
ATOM 342  C CD1 ? TRP A 1  44 ? -14.863  -3.633  -8.818 1.000 93.630 ? 44  TRP A CD1 1 
ATOM 343  C CD2 ? TRP A 1  44 ? -14.631  -1.878  -7.447 1.000 93.630 ? 44  TRP A CD2 1 
ATOM 344  C CE2 ? TRP A 1  44 ? -15.992  -1.993  -7.808 1.000 93.630 ? 44  TRP A CE2 1 
ATOM 345  C CE3 ? TRP A 1  44 ? -14.242  -0.843  -6.586 1.000 93.630 ? 44  TRP A CE3 1 
ATOM 346  N NE1 ? TRP A 1  44 ? -16.106  -3.070  -8.644 1.000 93.630 ? 44  TRP A NE1 1 
ATOM 347  C CH2 ? TRP A 1  44 ? -16.559  -0.106  -6.496 1.000 93.630 ? 44  TRP A CH2 1 
ATOM 348  C CZ2 ? TRP A 1  44 ? -16.966  -1.109  -7.337 1.000 93.630 ? 44  TRP A CZ2 1 
ATOM 349  C CZ3 ? TRP A 1  44 ? -15.213   0.035  -6.119 1.000 93.630 ? 44  TRP A CZ3 1 
ATOM 350  N N   ? GLY A 1  45 ? -14.009  -5.122  -5.855 1.000 92.430 ? 45  GLY A N   1 
ATOM 351  C CA  ? GLY A 1  45 ? -14.994  -6.174  -5.655 1.000 92.430 ? 45  GLY A CA  1 
ATOM 352  C C   ? GLY A 1  45 ? -16.303  -5.664  -5.082 1.000 92.430 ? 45  GLY A C   1 
ATOM 353  O O   ? GLY A 1  45 ? -16.495  -4.455  -4.939 1.000 92.430 ? 45  GLY A O   1 
ATOM 354  N N   ? SER A 1  46 ? -17.380  -6.463  -4.924 1.000 88.930 ? 46  SER A N   1 
ATOM 355  C CA  ? SER A 1  46 ? -18.728  -6.089  -4.509 1.000 88.930 ? 46  SER A CA  1 
ATOM 356  C C   ? SER A 1  46 ? -18.760  -5.677  -3.041 1.000 88.930 ? 46  SER A C   1 
ATOM 357  C CB  ? SER A 1  46 ? -19.702  -7.244  -4.745 1.000 88.930 ? 46  SER A CB  1 
ATOM 358  O O   ? SER A 1  46 ? -19.258  -4.601  -2.704 1.000 88.930 ? 46  SER A O   1 
ATOM 359  O OG  ? SER A 1  46 ? -19.245  -8.425  -4.108 1.000 88.930 ? 46  SER A OG  1 
ATOM 360  N N   ? SER A 1  47 ? -18.315  -6.429  -2.047 1.000 93.210 ? 47  SER A N   1 
ATOM 361  C CA  ? SER A 1  47 ? -18.273  -6.134  -0.618 1.000 93.210 ? 47  SER A CA  1 
ATOM 362  C C   ? SER A 1  47 ? -16.837  -6.020  -0.118 1.000 93.210 ? 47  SER A C   1 
ATOM 363  C CB  ? SER A 1  47 ? -19.013  -7.213   0.174 1.000 93.210 ? 47  SER A CB  1 
ATOM 364  O O   ? SER A 1  47 ? -16.105  -7.012  -0.085 1.000 93.210 ? 47  SER A O   1 
ATOM 365  O OG  ? SER A 1  47 ? -19.051  -6.888   1.552 1.000 93.210 ? 47  SER A OG  1 
ATOM 366  N N   ? ILE A 1  48 ? -16.468  -4.723   0.174 1.000 96.960 ? 48  ILE A N   1 
ATOM 367  C CA  ? ILE A 1  48 ? -15.091  -4.485   0.591 1.000 96.960 ? 48  ILE A CA  1 
ATOM 368  C C   ? ILE A 1  48 ? -15.054  -4.139   2.078 1.000 96.960 ? 48  ILE A C   1 
ATOM 369  C CB  ? ILE A 1  48 ? -14.436  -3.358  -0.238 1.000 96.960 ? 48  ILE A CB  1 
ATOM 370  O O   ? ILE A 1  48 ? -15.808  -3.279   2.540 1.000 96.960 ? 48  ILE A O   1 
ATOM 371  C CG1 ? ILE A 1  48 ? -14.559  -3.656  -1.737 1.000 96.960 ? 48  ILE A CG1 1 
ATOM 372  C CG2 ? ILE A 1  48 ? -12.970  -3.173   0.165 1.000 96.960 ? 48  ILE A CG2 1 
ATOM 373  C CD1 ? ILE A 1  48 ? -14.066  -2.530  -2.635 1.000 96.960 ? 48  ILE A CD1 1 
ATOM 374  N N   ? LYS A 1  49 ? -14.151  -4.863   2.830 1.000 97.090 ? 49  LYS A N   1 
ATOM 375  C CA  ? LYS A 1  49 ? -13.863  -4.587   4.234 1.000 97.090 ? 49  LYS A CA  1 
ATOM 376  C C   ? LYS A 1  49 ? -12.383  -4.280   4.442 1.000 97.090 ? 49  LYS A C   1 
ATOM 377  C CB  ? LYS A 1  49 ? -14.282  -5.769   5.110 1.000 97.090 ? 49  LYS A CB  1 
ATOM 378  O O   ? LYS A 1  49 ? -11.521  -4.908   3.823 1.000 97.090 ? 49  LYS A O   1 
ATOM 379  C CG  ? LYS A 1  49 ? -15.785  -5.993   5.170 1.000 97.090 ? 49  LYS A CG  1 
ATOM 380  C CD  ? LYS A 1  49 ? -16.143  -7.134   6.114 1.000 97.090 ? 49  LYS A CD  1 
ATOM 381  C CE  ? LYS A 1  49 ? -17.646  -7.376   6.155 1.000 97.090 ? 49  LYS A CE  1 
ATOM 382  N NZ  ? LYS A 1  49 ? -18.001  -8.500   7.072 1.000 97.090 ? 49  LYS A NZ  1 
ATOM 383  N N   ? VAL A 1  50 ? -12.183  -3.293   5.331 1.000 97.970 ? 50  VAL A N   1 
ATOM 384  C CA  ? VAL A 1  50 ? -10.808  -2.931   5.660 1.000 97.970 ? 50  VAL A CA  1 
ATOM 385  C C   ? VAL A 1  50 ? -10.519  -3.273   7.120 1.000 97.970 ? 50  VAL A C   1 
ATOM 386  C CB  ? VAL A 1  50 ? -10.538  -1.432   5.400 1.000 97.970 ? 50  VAL A CB  1 
ATOM 387  O O   ? VAL A 1  50 ? -11.300  -2.929   8.011 1.000 97.970 ? 50  VAL A O   1 
ATOM 388  C CG1 ? VAL A 1  50 ?  -9.179  -1.023   5.963 1.000 97.970 ? 50  VAL A CG1 1 
ATOM 389  C CG2 ? VAL A 1  50 ? -10.614  -1.129   3.905 1.000 97.970 ? 50  VAL A CG2 1 
ATOM 390  N N   ? THR A 1  51 ?  -9.478  -4.058   7.335 1.000 98.020 ? 51  THR A N   1 
ATOM 391  C CA  ? THR A 1  51 ?  -8.990  -4.337   8.681 1.000 98.020 ? 51  THR A CA  1 
ATOM 392  C C   ? THR A 1  51 ?  -7.724  -3.538   8.975 1.000 98.020 ? 51  THR A C   1 
ATOM 393  C CB  ? THR A 1  51 ?  -8.708  -5.839   8.872 1.000 98.020 ? 51  THR A CB  1 
ATOM 394  O O   ? THR A 1  51 ?  -6.733  -3.647   8.250 1.000 98.020 ? 51  THR A O   1 
ATOM 395  C CG2 ? THR A 1  51 ?  -8.257  -6.137  10.298 1.000 98.020 ? 51  THR A CG2 1 
ATOM 396  O OG1 ? THR A 1  51 ?  -9.901  -6.583   8.595 1.000 98.020 ? 51  THR A OG1 1 
ATOM 397  N N   ? LEU A 1  52 ?  -7.745  -2.682  10.024 1.000 98.430 ? 52  LEU A N   1 
ATOM 398  C CA  ? LEU A 1  52 ?  -6.610  -1.911  10.518 1.000 98.430 ? 52  LEU A CA  1 
ATOM 399  C C   ? LEU A 1  52 ?  -6.144  -2.435  11.873 1.000 98.430 ? 52  LEU A C   1 
ATOM 400  C CB  ? LEU A 1  52 ?  -6.977  -0.429  10.631 1.000 98.430 ? 52  LEU A CB  1 
ATOM 401  O O   ? LEU A 1  52 ?  -6.913  -3.078  12.592 1.000 98.430 ? 52  LEU A O   1 
ATOM 402  C CG  ? LEU A 1  52 ?  -7.354   0.277   9.327 1.000 98.430 ? 52  LEU A CG  1 
ATOM 403  C CD1 ? LEU A 1  52 ?  -8.159   1.539   9.621 1.000 98.430 ? 52  LEU A CD1 1 
ATOM 404  C CD2 ? LEU A 1  52 ?  -6.104   0.610   8.519 1.000 98.430 ? 52  LEU A CD2 1 
ATOM 405  N N   ? GLY A 1  53 ?  -4.840  -2.251  12.137 1.000 97.780 ? 53  GLY A N   1 
ATOM 406  C CA  ? GLY A 1  53 ?  -4.329  -2.590  13.456 1.000 97.780 ? 53  GLY A CA  1 
ATOM 407  C C   ? GLY A 1  53 ?  -4.033  -4.069  13.619 1.000 97.780 ? 53  GLY A C   1 
ATOM 408  O O   ? GLY A 1  53 ?  -3.872  -4.555  14.740 1.000 97.780 ? 53  GLY A O   1 
ATOM 409  N N   ? ALA A 1  54 ?  -3.955  -4.816  12.463 1.000 97.050 ? 54  ALA A N   1 
ATOM 410  C CA  ? ALA A 1  54 ?  -3.718  -6.257  12.503 1.000 97.050 ? 54  ALA A CA  1 
ATOM 411  C C   ? ALA A 1  54 ?  -2.247  -6.578  12.256 1.000 97.050 ? 54  ALA A C   1 
ATOM 412  C CB  ? ALA A 1  54 ?  -4.595  -6.970  11.477 1.000 97.050 ? 54  ALA A CB  1 
ATOM 413  O O   ? ALA A 1  54 ?  -1.635  -6.041  11.330 1.000 97.050 ? 54  ALA A O   1 
ATOM 414  N N   ? HIS A 1  55 ?  -1.629  -7.353  13.087 1.000 97.160 ? 55  HIS A N   1 
ATOM 415  C CA  ? HIS A 1  55 ?  -0.360  -8.009  12.793 1.000 97.160 ? 55  HIS A CA  1 
ATOM 416  C C   ? HIS A 1  55 ?  -0.581  -9.403  12.217 1.000 97.160 ? 55  HIS A C   1 
ATOM 417  C CB  ? HIS A 1  55 ?   0.505  -8.092  14.052 1.000 97.160 ? 55  HIS A CB  1 
ATOM 418  O O   ? HIS A 1  55 ?   0.078  -9.792  11.250 1.000 97.160 ? 55  HIS A O   1 
ATOM 419  C CG  ? HIS A 1  55 ?   1.790  -8.830  13.850 1.000 97.160 ? 55  HIS A CG  1 
ATOM 420  C CD2 ? HIS A 1  55 ?   2.209 -10.030  14.317 1.000 97.160 ? 55  HIS A CD2 1 
ATOM 421  N ND1 ? HIS A 1  55 ?   2.821  -8.332  13.084 1.000 97.160 ? 55  HIS A ND1 1 
ATOM 422  C CE1 ? HIS A 1  55 ?   3.822  -9.196  13.089 1.000 97.160 ? 55  HIS A CE1 1 
ATOM 423  N NE2 ? HIS A 1  55 ?   3.476 -10.235  13.830 1.000 97.160 ? 55  HIS A NE2 1 
ATOM 424  N N   ? ASN A 1  56 ?  -1.476 -10.156  12.849 1.000 96.430 ? 56  ASN A N   1 
ATOM 425  C CA  ? ASN A 1  56 ?  -1.910 -11.479  12.413 1.000 96.430 ? 56  ASN A CA  1 
ATOM 426  C C   ? ASN A 1  56 ?  -3.381 -11.481  12.007 1.000 96.430 ? 56  ASN A C   1 
ATOM 427  C CB  ? ASN A 1  56 ?  -1.661 -12.514  13.512 1.000 96.430 ? 56  ASN A CB  1 
ATOM 428  O O   ? ASN A 1  56 ?  -4.262 -11.307  12.851 1.000 96.430 ? 56  ASN A O   1 
ATOM 429  C CG  ? ASN A 1  56 ?  -1.903 -13.935  13.042 1.000 96.430 ? 56  ASN A CG  1 
ATOM 430  N ND2 ? ASN A 1  56 ?  -1.081 -14.865  13.514 1.000 96.430 ? 56  ASN A ND2 1 
ATOM 431  O OD1 ? ASN A 1  56 ?  -2.821 -14.195  12.259 1.000 96.430 ? 56  ASN A OD1 1 
ATOM 432  N N   ? ILE A 1  57 ?  -3.700 -11.862  10.765 1.000 94.190 ? 57  ILE A N   1 
ATOM 433  C CA  ? ILE A 1  57 ?  -5.052 -11.715  10.236 1.000 94.190 ? 57  ILE A CA  1 
ATOM 434  C C   ? ILE A 1  57 ?  -5.891 -12.932  10.620 1.000 94.190 ? 57  ILE A C   1 
ATOM 435  C CB  ? ILE A 1  57 ?  -5.041 -11.535   8.701 1.000 94.190 ? 57  ILE A CB  1 
ATOM 436  O O   ? ILE A 1  57 ?  -7.120 -12.900  10.528 1.000 94.190 ? 57  ILE A O   1 
ATOM 437  C CG1 ? ILE A 1  57 ?  -4.211 -12.641   8.039 1.000 94.190 ? 57  ILE A CG1 1 
ATOM 438  C CG2 ? ILE A 1  57 ?  -4.507 -10.150   8.324 1.000 94.190 ? 57  ILE A CG2 1 
ATOM 439  C CD1 ? ILE A 1  57 ?  -4.936 -13.975   7.926 1.000 94.190 ? 57  ILE A CD1 1 
ATOM 440  N N   ? LYS A 1  58 ?  -5.336 -13.952  11.187 1.000 93.030 ? 58  LYS A N   1 
ATOM 441  C CA  ? LYS A 1  58 ?  -6.057 -15.153  11.599 1.000 93.030 ? 58  LYS A CA  1 
ATOM 442  C C   ? LYS A 1  58 ?  -6.404 -15.104  13.084 1.000 93.030 ? 58  LYS A C   1 
ATOM 443  C CB  ? LYS A 1  58 ?  -5.233 -16.405  11.294 1.000 93.030 ? 58  LYS A CB  1 
ATOM 444  O O   ? LYS A 1  58 ?  -7.253 -15.864  13.554 1.000 93.030 ? 58  LYS A O   1 
ATOM 445  C CG  ? LYS A 1  58 ?  -5.167 -16.758   9.815 1.000 93.030 ? 58  LYS A CG  1 
ATOM 446  C CD  ? LYS A 1  58 ?  -4.732 -18.202   9.604 1.000 93.030 ? 58  LYS A CD  1 
ATOM 447  C CE  ? LYS A 1  58 ?  -4.841 -18.612   8.142 1.000 93.030 ? 58  LYS A CE  1 
ATOM 448  N NZ  ? LYS A 1  58 ?  -4.431 -20.033   7.932 1.000 93.030 ? 58  LYS A NZ  1 
ATOM 449  N N   ? GLU A 1  59 ?  -5.773 -14.129  13.827 1.000 94.690 ? 59  GLU A N   1 
ATOM 450  C CA  ? GLU A 1  59 ?  -6.010 -13.995  15.262 1.000 94.690 ? 59  GLU A CA  1 
ATOM 451  C C   ? GLU A 1  59 ?  -6.904 -12.796  15.563 1.000 94.690 ? 59  GLU A C   1 
ATOM 452  C CB  ? GLU A 1  59 ?  -4.684 -13.865  16.016 1.000 94.690 ? 59  GLU A CB  1 
ATOM 453  O O   ? GLU A 1  59 ?  -6.879 -11.798  14.840 1.000 94.690 ? 59  GLU A O   1 
ATOM 454  C CG  ? GLU A 1  59 ?  -3.798 -15.099  15.919 1.000 94.690 ? 59  GLU A CG  1 
ATOM 455  C CD  ? GLU A 1  59 ?  -2.583 -15.038  16.831 1.000 94.690 ? 59  GLU A CD  1 
ATOM 456  O OE1 ? GLU A 1  59 ?  -1.797 -16.012  16.860 1.000 94.690 ? 59  GLU A OE1 1 
ATOM 457  O OE2 ? GLU A 1  59 ?  -2.416 -14.008  17.522 1.000 94.690 ? 59  GLU A OE2 1 
ATOM 458  N N   ? GLN A 1  60 ?  -7.723 -12.966  16.544 1.000 93.650 ? 60  GLN A N   1 
ATOM 459  C CA  ? GLN A 1  60 ?  -8.474 -11.825  17.057 1.000 93.650 ? 60  GLN A CA  1 
ATOM 460  C C   ? GLN A 1  60 ?  -7.598 -10.945  17.946 1.000 93.650 ? 60  GLN A C   1 
ATOM 461  C CB  ? GLN A 1  60 ?  -9.704 -12.296  17.834 1.000 93.650 ? 60  GLN A CB  1 
ATOM 462  O O   ? GLN A 1  60 ?  -7.276 -11.321  19.075 1.000 93.650 ? 60  GLN A O   1 
ATOM 463  C CG  ? GLN A 1  60 ? -10.674 -11.177  18.188 1.000 93.650 ? 60  GLN A CG  1 
ATOM 464  C CD  ? GLN A 1  60 ? -11.943 -11.687  18.845 1.000 93.650 ? 60  GLN A CD  1 
ATOM 465  N NE2 ? GLN A 1  60 ? -12.830 -10.769  19.213 1.000 93.650 ? 60  GLN A NE2 1 
ATOM 466  O OE1 ? GLN A 1  60 ? -12.125 -12.896  19.020 1.000 93.650 ? 60  GLN A OE1 1 
ATOM 467  N N   ? GLU A 1  61 ?  -7.178  -9.838  17.369 1.000 96.290 ? 61  GLU A N   1 
ATOM 468  C CA  ? GLU A 1  61 ?  -6.342  -8.892  18.102 1.000 96.290 ? 61  GLU A CA  1 
ATOM 469  C C   ? GLU A 1  61 ?  -7.166  -7.721  18.629 1.000 96.290 ? 61  GLU A C   1 
ATOM 470  C CB  ? GLU A 1  61 ?  -5.205  -8.378  17.215 1.000 96.290 ? 61  GLU A CB  1 
ATOM 471  O O   ? GLU A 1  61 ?  -8.063  -7.227  17.942 1.000 96.290 ? 61  GLU A O   1 
ATOM 472  C CG  ? GLU A 1  61 ?  -4.262  -9.470  16.731 1.000 96.290 ? 61  GLU A CG  1 
ATOM 473  C CD  ? GLU A 1  61 ?  -3.152  -8.949  15.832 1.000 96.290 ? 61  GLU A CD  1 
ATOM 474  O OE1 ? GLU A 1  61 ?  -2.211  -9.714  15.523 1.000 96.290 ? 61  GLU A OE1 1 
ATOM 475  O OE2 ? GLU A 1  61 ?  -3.224  -7.765  15.434 1.000 96.290 ? 61  GLU A OE2 1 
ATOM 476  N N   ? LYS A 1  62 ?  -6.944  -7.324  19.845 1.000 96.890 ? 62  LYS A N   1 
ATOM 477  C CA  ? LYS A 1  62 ?  -7.687  -6.221  20.449 1.000 96.890 ? 62  LYS A CA  1 
ATOM 478  C C   ? LYS A 1  62 ?  -7.452  -4.919  19.688 1.000 96.890 ? 62  LYS A C   1 
ATOM 479  C CB  ? LYS A 1  62 ?  -7.293  -6.048  21.916 1.000 96.890 ? 62  LYS A CB  1 
ATOM 480  O O   ? LYS A 1  62 ?  -8.266  -3.996  19.760 1.000 96.890 ? 62  LYS A O   1 
ATOM 481  C CG  ? LYS A 1  62 ?  -7.748  -7.187  22.817 1.000 96.890 ? 62  LYS A CG  1 
ATOM 482  C CD  ? LYS A 1  62 ?  -7.397  -6.920  24.276 1.000 96.890 ? 62  LYS A CD  1 
ATOM 483  C CE  ? LYS A 1  62 ?  -7.843  -8.063  25.177 1.000 96.890 ? 62  LYS A CE  1 
ATOM 484  N NZ  ? LYS A 1  62 ?  -7.481  -7.817  26.605 1.000 96.890 ? 62  LYS A NZ  1 
ATOM 485  N N   ? THR A 1  63 ?  -6.420  -4.839  18.925 1.000 97.170 ? 63  THR A N   1 
ATOM 486  C CA  ? THR A 1  63 ?  -5.995  -3.632  18.225 1.000 97.170 ? 63  THR A CA  1 
ATOM 487  C C   ? THR A 1  63 ?  -6.736  -3.487  16.899 1.000 97.170 ? 63  THR A C   1 
ATOM 488  C CB  ? THR A 1  63 ?  -4.477  -3.638  17.971 1.000 97.170 ? 63  THR A CB  1 
ATOM 489  O O   ? THR A 1  63 ?  -6.732  -2.413  16.293 1.000 97.170 ? 63  THR A O   1 
ATOM 490  C CG2 ? THR A 1  63 ?  -3.699  -3.574  19.281 1.000 97.170 ? 63  THR A CG2 1 
ATOM 491  O OG1 ? THR A 1  63 ?  -4.120  -4.839  17.275 1.000 97.170 ? 63  THR A OG1 1 
ATOM 492  N N   ? GLN A 1  64 ?  -7.450  -4.543  16.382 1.000 97.440 ? 64  GLN A N   1 
ATOM 493  C CA  ? GLN A 1  64 ?  -8.042  -4.559  15.049 1.000 97.440 ? 64  GLN A CA  1 
ATOM 494  C C   ? GLN A 1  64 ?  -9.319  -3.725  15.003 1.000 97.440 ? 64  GLN A C   1 
ATOM 495  C CB  ? GLN A 1  64 ?  -8.337  -5.994  14.609 1.000 97.440 ? 64  GLN A CB  1 
ATOM 496  O O   ? GLN A 1  64 ? -10.115  -3.746  15.944 1.000 97.440 ? 64  GLN A O   1 
ATOM 497  C CG  ? GLN A 1  64 ?  -7.090  -6.810  14.295 1.000 97.440 ? 64  GLN A CG  1 
ATOM 498  C CD  ? GLN A 1  64 ?  -7.407  -8.243  13.911 1.000 97.440 ? 64  GLN A CD  1 
ATOM 499  N NE2 ? GLN A 1  64 ?  -6.428  -8.933  13.336 1.000 97.440 ? 64  GLN A NE2 1 
ATOM 500  O OE1 ? GLN A 1  64 ?  -8.522  -8.726  14.131 1.000 97.440 ? 64  GLN A OE1 1 
ATOM 501  N N   ? GLN A 1  65 ?  -9.432  -3.025  13.935 1.000 97.970 ? 65  GLN A N   1 
ATOM 502  C CA  ? GLN A 1  65 ? -10.653  -2.341  13.524 1.000 97.970 ? 65  GLN A CA  1 
ATOM 503  C C   ? GLN A 1  65 ? -11.109  -2.812  12.146 1.000 97.970 ? 65  GLN A C   1 
ATOM 504  C CB  ? GLN A 1  65 ? -10.444  -0.825  13.518 1.000 97.970 ? 65  GLN A CB  1 
ATOM 505  O O   ? GLN A 1  65 ? -10.375  -2.680  11.164 1.000 97.970 ? 65  GLN A O   1 
ATOM 506  C CG  ? GLN A 1  65 ?  -9.818  -0.286  14.797 1.000 97.970 ? 65  GLN A CG  1 
ATOM 507  C CD  ? GLN A 1  65 ?  -9.562   1.208  14.741 1.000 97.970 ? 65  GLN A CD  1 
ATOM 508  N NE2 ? GLN A 1  65 ?  -8.370   1.622  15.155 1.000 97.970 ? 65  GLN A NE2 1 
ATOM 509  O OE1 ? GLN A 1  65 ? -10.429   1.985  14.327 1.000 97.970 ? 65  GLN A OE1 1 
ATOM 510  N N   ? VAL A 1  66 ? -12.260  -3.529  12.155 1.000 97.650 ? 66  VAL A N   1 
ATOM 511  C CA  ? VAL A 1  66 ? -12.819  -3.962  10.879 1.000 97.650 ? 66  VAL A CA  1 
ATOM 512  C C   ? VAL A 1  66 ? -13.910  -2.990  10.436 1.000 97.650 ? 66  VAL A C   1 
ATOM 513  C CB  ? VAL A 1  66 ? -13.386  -5.397  10.965 1.000 97.650 ? 66  VAL A CB  1 
ATOM 514  O O   ? VAL A 1  66 ? -14.931  -2.842  11.113 1.000 97.650 ? 66  VAL A O   1 
ATOM 515  C CG1 ? VAL A 1  66 ? -13.893  -5.860   9.601 1.000 97.650 ? 66  VAL A CG1 1 
ATOM 516  C CG2 ? VAL A 1  66 ? -12.325  -6.358  11.499 1.000 97.650 ? 66  VAL A CG2 1 
ATOM 517  N N   ? ILE A 1  67 ? -13.632  -2.334   9.302 1.000 98.250 ? 67  ILE A N   1 
ATOM 518  C CA  ? ILE A 1  67 ? -14.530  -1.274   8.857 1.000 98.250 ? 67  ILE A CA  1 
ATOM 519  C C   ? ILE A 1  67 ? -14.987  -1.551   7.426 1.000 98.250 ? 67  ILE A C   1 
ATOM 520  C CB  ? ILE A 1  67 ? -13.854   0.113   8.944 1.000 98.250 ? 67  ILE A CB  1 
ATOM 521  O O   ? ILE A 1  67 ? -14.164  -1.646   6.513 1.000 98.250 ? 67  ILE A O   1 
ATOM 522  C CG1 ? ILE A 1  67 ? -13.257   0.328  10.340 1.000 98.250 ? 67  ILE A CG1 1 
ATOM 523  C CG2 ? ILE A 1  67 ? -14.852   1.222   8.598 1.000 98.250 ? 67  ILE A CG2 1 
ATOM 524  C CD1 ? ILE A 1  67 ? -12.422   1.595  10.466 1.000 98.250 ? 67  ILE A CD1 1 
ATOM 525  N N   ? PRO A 1  68 ? -16.396  -1.665   7.216 1.000 97.730 ? 68  PRO A N   1 
ATOM 526  C CA  ? PRO A 1  68 ? -16.858  -1.750   5.828 1.000 97.730 ? 68  PRO A CA  1 
ATOM 527  C C   ? PRO A 1  68 ? -16.558  -0.484   5.028 1.000 97.730 ? 68  PRO A C   1 
ATOM 528  C CB  ? PRO A 1  68 ? -18.368  -1.960   5.971 1.000 97.730 ? 68  PRO A CB  1 
ATOM 529  O O   ? PRO A 1  68 ? -16.472   0.606   5.599 1.000 97.730 ? 68  PRO A O   1 
ATOM 530  C CG  ? PRO A 1  68 ? -18.547  -2.516   7.347 1.000 97.730 ? 68  PRO A CG  1 
ATOM 531  C CD  ? PRO A 1  68 ? -17.506  -1.912   8.245 1.000 97.730 ? 68  PRO A CD  1 
ATOM 532  N N   ? VAL A 1  69 ? -16.427  -0.736   3.725 1.000 97.910 ? 69  VAL A N   1 
ATOM 533  C CA  ? VAL A 1  69 ? -16.173   0.381   2.820 1.000 97.910 ? 69  VAL A CA  1 
ATOM 534  C C   ? VAL A 1  69 ? -17.498   0.953   2.322 1.000 97.910 ? 69  VAL A C   1 
ATOM 535  C CB  ? VAL A 1  69 ? -15.294  -0.047   1.624 1.000 97.910 ? 69  VAL A CB  1 
ATOM 536  O O   ? VAL A 1  69 ? -18.364   0.212   1.852 1.000 97.910 ? 69  VAL A O   1 
ATOM 537  C CG1 ? VAL A 1  69 ? -15.258   1.050   0.561 1.000 97.910 ? 69  VAL A CG1 1 
ATOM 538  C CG2 ? VAL A 1  69 ? -13.881  -0.385   2.095 1.000 97.910 ? 69  VAL A CG2 1 
ATOM 539  N N   ? ARG A 1  70 ? -17.646   2.377   2.573 1.000 97.030 ? 70  ARG A N   1 
ATOM 540  C CA  ? ARG A 1  70 ? -18.836   3.088   2.118 1.000 97.030 ? 70  ARG A CA  1 
ATOM 541  C C   ? ARG A 1  70 ? -18.824   3.263   0.603 1.000 97.030 ? 70  ARG A C   1 
ATOM 542  C CB  ? ARG A 1  70 ? -18.943   4.452   2.802 1.000 97.030 ? 70  ARG A CB  1 
ATOM 543  O O   ? ARG A 1  70 ? -19.832   3.019  -0.064 1.000 97.030 ? 70  ARG A O   1 
ATOM 544  C CG  ? ARG A 1  70 ? -20.129   5.283   2.340 1.000 97.030 ? 70  ARG A CG  1 
ATOM 545  C CD  ? ARG A 1  70 ? -20.202   6.617   3.069 1.000 97.030 ? 70  ARG A CD  1 
ATOM 546  N NE  ? ARG A 1  70 ? -21.282   7.454   2.554 1.000 97.030 ? 70  ARG A NE  1 
ATOM 547  N NH1 ? ARG A 1  70 ? -21.219   8.968   4.298 1.000 97.030 ? 70  ARG A NH1 1 
ATOM 548  N NH2 ? ARG A 1  70 ? -22.728   9.239   2.594 1.000 97.030 ? 70  ARG A NH2 1 
ATOM 549  C CZ  ? ARG A 1  70 ? -21.740   8.552   3.150 1.000 97.030 ? 70  ARG A CZ  1 
ATOM 550  N N   ? ARG A 1  71 ? -17.685   3.716   0.097 1.000 96.920 ? 71  ARG A N   1 
ATOM 551  C CA  ? ARG A 1  71 ? -17.515   3.980  -1.328 1.000 96.920 ? 71  ARG A CA  1 
ATOM 552  C C   ? ARG A 1  71 ? -16.119   3.583  -1.797 1.000 96.920 ? 71  ARG A C   1 
ATOM 553  C CB  ? ARG A 1  71 ? -17.770   5.458  -1.635 1.000 96.920 ? 71  ARG A CB  1 
ATOM 554  O O   ? ARG A 1  71 ? -15.126   3.882  -1.130 1.000 96.920 ? 71  ARG A O   1 
ATOM 555  C CG  ? ARG A 1  71 ? -17.942   5.759  -3.116 1.000 96.920 ? 71  ARG A CG  1 
ATOM 556  C CD  ? ARG A 1  71 ? -18.384   7.196  -3.351 1.000 96.920 ? 71  ARG A CD  1 
ATOM 557  N NE  ? ARG A 1  71 ? -18.289   7.565  -4.761 1.000 96.920 ? 71  ARG A NE  1 
ATOM 558  N NH1 ? ARG A 1  71 ? -18.958   9.754  -4.447 1.000 96.920 ? 71  ARG A NH1 1 
ATOM 559  N NH2 ? ARG A 1  71 ? -18.444   8.998  -6.549 1.000 96.920 ? 71  ARG A NH2 1 
ATOM 560  C CZ  ? ARG A 1  71 ? -18.564   8.771  -5.249 1.000 96.920 ? 71  ARG A CZ  1 
ATOM 561  N N   ? ALA A 1  72 ? -16.089   2.794  -2.876 1.000 97.410 ? 72  ALA A N   1 
ATOM 562  C CA  ? ALA A 1  72 ? -14.841   2.522  -3.585 1.000 97.410 ? 72  ALA A CA  1 
ATOM 563  C C   ? ALA A 1  72 ? -14.711   3.405  -4.823 1.000 97.410 ? 72  ALA A C   1 
ATOM 564  C CB  ? ALA A 1  72 ? -14.762   1.048  -3.976 1.000 97.410 ? 72  ALA A CB  1 
ATOM 565  O O   ? ALA A 1  72 ? -15.570   3.378  -5.706 1.000 97.410 ? 72  ALA A O   1 
ATOM 566  N N   ? ILE A 1  73 ? -13.661   4.223  -4.864 1.000 97.910 ? 73  ILE A N   1 
ATOM 567  C CA  ? ILE A 1  73 ? -13.529   5.246  -5.896 1.000 97.910 ? 73  ILE A CA  1 
ATOM 568  C C   ? ILE A 1  73 ? -12.273   4.985  -6.724 1.000 97.910 ? 73  ILE A C   1 
ATOM 569  C CB  ? ILE A 1  73 ? -13.482   6.664  -5.283 1.000 97.910 ? 73  ILE A CB  1 
ATOM 570  O O   ? ILE A 1  73 ? -11.188   5.464  -6.385 1.000 97.910 ? 73  ILE A O   1 
ATOM 571  C CG1 ? ILE A 1  73 ? -14.637   6.856  -4.293 1.000 97.910 ? 73  ILE A CG1 1 
ATOM 572  C CG2 ? ILE A 1  73 ? -13.519   7.729  -6.382 1.000 97.910 ? 73  ILE A CG2 1 
ATOM 573  C CD1 ? ILE A 1  73 ? -14.431   8.008  -3.319 1.000 97.910 ? 73  ILE A CD1 1 
ATOM 574  N N   ? PRO A 1  74 ? -12.386   4.158  -7.827 1.000 98.000 ? 74  PRO A N   1 
ATOM 575  C CA  ? PRO A 1  74 ? -11.225   3.968  -8.698 1.000 98.000 ? 74  PRO A CA  1 
ATOM 576  C C   ? PRO A 1  74 ? -10.920   5.196  -9.552 1.000 98.000 ? 74  PRO A C   1 
ATOM 577  C CB  ? PRO A 1  74 ? -11.631   2.780  -9.574 1.000 98.000 ? 74  PRO A CB  1 
ATOM 578  O O   ? PRO A 1  74 ? -11.825   5.976  -9.863 1.000 98.000 ? 74  PRO A O   1 
ATOM 579  C CG  ? PRO A 1  74 ? -13.122   2.855  -9.650 1.000 98.000 ? 74  PRO A CG  1 
ATOM 580  C CD  ? PRO A 1  74 ? -13.641   3.371  -8.339 1.000 98.000 ? 74  PRO A CD  1 
ATOM 581  N N   ? HIS A 1  75 ?  -9.633   5.390  -9.792 1.000 98.100 ? 75  HIS A N   1 
ATOM 582  C CA  ? HIS A 1  75 ?  -9.325   6.458 -10.737 1.000 98.100 ? 75  HIS A CA  1 
ATOM 583  C C   ? HIS A 1  75 ? -10.163   6.331 -12.005 1.000 98.100 ? 75  HIS A C   1 
ATOM 584  C CB  ? HIS A 1  75 ?  -7.836   6.449 -11.089 1.000 98.100 ? 75  HIS A CB  1 
ATOM 585  O O   ? HIS A 1  75 ? -10.266   5.245 -12.580 1.000 98.100 ? 75  HIS A O   1 
ATOM 586  C CG  ? HIS A 1  75 ?  -7.360   7.721 -11.715 1.000 98.100 ? 75  HIS A CG  1 
ATOM 587  C CD2 ? HIS A 1  75 ?  -6.577   8.712 -11.229 1.000 98.100 ? 75  HIS A CD2 1 
ATOM 588  N ND1 ? HIS A 1  75 ?  -7.694   8.088 -13.001 1.000 98.100 ? 75  HIS A ND1 1 
ATOM 589  C CE1 ? HIS A 1  75 ?  -7.134   9.254 -13.279 1.000 98.100 ? 75  HIS A CE1 1 
ATOM 590  N NE2 ? HIS A 1  75 ?  -6.451   9.654 -12.220 1.000 98.100 ? 75  HIS A NE2 1 
ATOM 591  N N   ? PRO A 1  76 ? -10.790   7.419 -12.505 1.000 96.990 ? 76  PRO A N   1 
ATOM 592  C CA  ? PRO A 1  76 ? -11.712   7.377 -13.642 1.000 96.990 ? 76  PRO A CA  1 
ATOM 593  C C   ? PRO A 1  76 ? -11.045   6.885 -14.925 1.000 96.990 ? 76  PRO A C   1 
ATOM 594  C CB  ? PRO A 1  76 ? -12.162   8.834 -13.784 1.000 96.990 ? 76  PRO A CB  1 
ATOM 595  O O   ? PRO A 1  76 ? -11.723   6.373 -15.820 1.000 96.990 ? 76  PRO A O   1 
ATOM 596  C CG  ? PRO A 1  76 ? -11.127   9.626 -13.053 1.000 96.990 ? 76  PRO A CG  1 
ATOM 597  C CD  ? PRO A 1  76 ? -10.587   8.786 -11.932 1.000 96.990 ? 76  PRO A CD  1 
ATOM 598  N N   ? ASP A 1  77 ?  -9.756   7.051 -14.984 1.000 97.340 ? 77  ASP A N   1 
ATOM 599  C CA  ? ASP A 1  77 ?  -9.061   6.681 -16.213 1.000 97.340 ? 77  ASP A CA  1 
ATOM 600  C C   ? ASP A 1  77 ?  -8.311   5.361 -16.043 1.000 97.340 ? 77  ASP A C   1 
ATOM 601  C CB  ? ASP A 1  77 ?  -8.091   7.786 -16.635 1.000 97.340 ? 77  ASP A CB  1 
ATOM 602  O O   ? ASP A 1  77 ?  -7.402   5.054 -16.817 1.000 97.340 ? 77  ASP A O   1 
ATOM 603  C CG  ? ASP A 1  77 ?  -8.796   9.059 -17.069 1.000 97.340 ? 77  ASP A CG  1 
ATOM 604  O OD1 ? ASP A 1  77 ?  -9.922   8.981 -17.604 1.000 97.340 ? 77  ASP A OD1 1 
ATOM 605  O OD2 ? ASP A 1  77 ?  -8.217  10.151 -16.876 1.000 97.340 ? 77  ASP A OD2 1 
ATOM 606  N N   ? TYR A 1  78 ?  -8.664   4.602 -14.989 1.000 97.530 ? 78  TYR A N   1 
ATOM 607  C CA  ? TYR A 1  78 ?  -8.044   3.295 -14.808 1.000 97.530 ? 78  TYR A CA  1 
ATOM 608  C C   ? TYR A 1  78 ?  -8.310   2.394 -16.008 1.000 97.530 ? 78  TYR A C   1 
ATOM 609  C CB  ? TYR A 1  78 ?  -8.562   2.626 -13.530 1.000 97.530 ? 78  TYR A CB  1 
ATOM 610  O O   ? TYR A 1  78 ?  -9.449   2.280 -16.467 1.000 97.530 ? 78  TYR A O   1 
ATOM 611  C CG  ? TYR A 1  78 ?  -8.185   1.170 -13.412 1.000 97.530 ? 78  TYR A CG  1 
ATOM 612  C CD1 ? TYR A 1  78 ?  -9.163   0.182 -13.321 1.000 97.530 ? 78  TYR A CD1 1 
ATOM 613  C CD2 ? TYR A 1  78 ?  -6.850   0.778 -13.389 1.000 97.530 ? 78  TYR A CD2 1 
ATOM 614  C CE1 ? TYR A 1  78 ?  -8.820  -1.162 -13.209 1.000 97.530 ? 78  TYR A CE1 1 
ATOM 615  C CE2 ? TYR A 1  78 ?  -6.496  -0.562 -13.278 1.000 97.530 ? 78  TYR A CE2 1 
ATOM 616  O OH  ? TYR A 1  78 ?  -7.141  -2.852 -13.079 1.000 97.530 ? 78  TYR A OH  1 
ATOM 617  C CZ  ? TYR A 1  78 ?  -7.486  -1.523 -13.189 1.000 97.530 ? 78  TYR A CZ  1 
ATOM 618  N N   ? SER A 1  79 ?  -7.240   1.746 -16.486 1.000 96.270 ? 79  SER A N   1 
ATOM 619  C CA  ? SER A 1  79 ?  -7.326   0.774 -17.571 1.000 96.270 ? 79  SER A CA  1 
ATOM 620  C C   ? SER A 1  79 ?  -6.855  -0.604 -17.117 1.000 96.270 ? 79  SER A C   1 
ATOM 621  C CB  ? SER A 1  79 ?  -6.499   1.235 -18.771 1.000 96.270 ? 79  SER A CB  1 
ATOM 622  O O   ? SER A 1  79 ?  -5.668  -0.803 -16.850 1.000 96.270 ? 79  SER A O   1 
ATOM 623  O OG  ? SER A 1  79 ?  -6.444   0.223 -19.763 1.000 96.270 ? 79  SER A OG  1 
ATOM 624  N N   ? PRO A 1  80 ?  -7.777  -1.629 -17.144 1.000 94.200 ? 80  PRO A N   1 
ATOM 625  C CA  ? PRO A 1  80 ?  -7.402  -2.984 -16.733 1.000 94.200 ? 80  PRO A CA  1 
ATOM 626  C C   ? PRO A 1  80 ?  -6.510  -3.685 -17.756 1.000 94.200 ? 80  PRO A C   1 
ATOM 627  C CB  ? PRO A 1  80 ?  -8.750  -3.699 -16.603 1.000 94.200 ? 80  PRO A CB  1 
ATOM 628  O O   ? PRO A 1  80 ?  -5.862  -4.684 -17.433 1.000 94.200 ? 80  PRO A O   1 
ATOM 629  C CG  ? PRO A 1  80 ?  -9.667  -2.955 -17.519 1.000 94.200 ? 80  PRO A CG  1 
ATOM 630  C CD  ? PRO A 1  80 ?  -9.287  -1.502 -17.497 1.000 94.200 ? 80  PRO A CD  1 
ATOM 631  N N   ? LYS A 1  81 ?  -6.390  -3.105 -18.980 1.000 92.840 ? 81  LYS A N   1 
ATOM 632  C CA  ? LYS A 1  81 ?  -5.574  -3.674 -20.049 1.000 92.840 ? 81  LYS A CA  1 
ATOM 633  C C   ? LYS A 1  81 ?  -4.086  -3.532 -19.740 1.000 92.840 ? 81  LYS A C   1 
ATOM 634  C CB  ? LYS A 1  81 ?  -5.898  -3.005 -21.385 1.000 92.840 ? 81  LYS A CB  1 
ATOM 635  O O   ? LYS A 1  81 ?  -3.324  -4.491 -19.880 1.000 92.840 ? 81  LYS A O   1 
ATOM 636  C CG  ? LYS A 1  81 ?  -5.172  -3.615 -22.575 1.000 92.840 ? 81  LYS A CG  1 
ATOM 637  C CD  ? LYS A 1  81 ?  -5.558  -2.928 -23.878 1.000 92.840 ? 81  LYS A CD  1 
ATOM 638  C CE  ? LYS A 1  81 ?  -4.776  -3.486 -25.059 1.000 92.840 ? 81  LYS A CE  1 
ATOM 639  N NZ  ? LYS A 1  81 ?  -5.127  -2.792 -26.334 1.000 92.840 ? 81  LYS A NZ  1 
ATOM 640  N N   ? ASN A 1  82 ?  -3.760  -2.409 -19.227 1.000 92.320 ? 82  ASN A N   1 
ATOM 641  C CA  ? ASN A 1  82 ?  -2.334  -2.176 -19.028 1.000 92.320 ? 82  ASN A CA  1 
ATOM 642  C C   ? ASN A 1  82 ?  -2.043  -1.636 -17.631 1.000 92.320 ? 82  ASN A C   1 
ATOM 643  C CB  ? ASN A 1  82 ?  -1.793  -1.217 -20.091 1.000 92.320 ? 82  ASN A CB  1 
ATOM 644  O O   ? ASN A 1  82 ?  -0.960  -1.106 -17.378 1.000 92.320 ? 82  ASN A O   1 
ATOM 645  C CG  ? ASN A 1  82 ?  -2.522   0.113 -20.103 1.000 92.320 ? 82  ASN A CG  1 
ATOM 646  N ND2 ? ASN A 1  82 ?  -2.473   0.806 -21.234 1.000 92.320 ? 82  ASN A ND2 1 
ATOM 647  O OD1 ? ASN A 1  82 ?  -3.124   0.513 -19.103 1.000 92.320 ? 82  ASN A OD1 1 
ATOM 648  N N   ? TYR A 1  83 ?  -2.999  -1.634 -16.800 1.000 94.260 ? 83  TYR A N   1 
ATOM 649  C CA  ? TYR A 1  83 ?  -2.916  -1.233 -15.400 1.000 94.260 ? 83  TYR A CA  1 
ATOM 650  C C   ? TYR A 1  83 ?  -2.597   0.252 -15.277 1.000 94.260 ? 83  TYR A C   1 
ATOM 651  C CB  ? TYR A 1  83 ?  -1.854  -2.058 -14.667 1.000 94.260 ? 83  TYR A CB  1 
ATOM 652  O O   ? TYR A 1  83 ?  -2.044   0.692 -14.266 1.000 94.260 ? 83  TYR A O   1 
ATOM 653  C CG  ? TYR A 1  83 ?  -2.202  -3.521 -14.541 1.000 94.260 ? 83  TYR A CG  1 
ATOM 654  C CD1 ? TYR A 1  83 ?  -3.055  -3.970 -13.535 1.000 94.260 ? 83  TYR A CD1 1 
ATOM 655  C CD2 ? TYR A 1  83 ?  -1.678  -4.457 -15.426 1.000 94.260 ? 83  TYR A CD2 1 
ATOM 656  C CE1 ? TYR A 1  83 ?  -3.377  -5.318 -13.414 1.000 94.260 ? 83  TYR A CE1 1 
ATOM 657  C CE2 ? TYR A 1  83 ?  -1.993  -5.807 -15.314 1.000 94.260 ? 83  TYR A CE2 1 
ATOM 658  O OH  ? TYR A 1  83 ?  -3.158  -7.563 -14.192 1.000 94.260 ? 83  TYR A OH  1 
ATOM 659  C CZ  ? TYR A 1  83 ?  -2.842  -6.228 -14.307 1.000 94.260 ? 83  TYR A CZ  1 
ATOM 660  N N   ? SER A 1  84 ?  -2.879   1.038 -16.337 1.000 95.720 ? 84  SER A N   1 
ATOM 661  C CA  ? SER A 1  84 ?  -2.677   2.481 -16.260 1.000 95.720 ? 84  SER A CA  1 
ATOM 662  C C   ? SER A 1  84 ?  -3.646   3.123 -15.273 1.000 95.720 ? 84  SER A C   1 
ATOM 663  C CB  ? SER A 1  84 ?  -2.841   3.121 -17.639 1.000 95.720 ? 84  SER A CB  1 
ATOM 664  O O   ? SER A 1  84 ?  -4.812   2.729 -15.195 1.000 95.720 ? 84  SER A O   1 
ATOM 665  O OG  ? SER A 1  84 ?  -4.158   2.930 -18.128 1.000 95.720 ? 84  SER A OG  1 
ATOM 666  N N   ? ASN A 1  85 ?  -3.164   4.082 -14.457 1.000 97.070 ? 85  ASN A N   1 
ATOM 667  C CA  ? ASN A 1  85 ?  -3.951   4.794 -13.455 1.000 97.070 ? 85  ASN A CA  1 
ATOM 668  C C   ? ASN A 1  85 ?  -4.544   3.836 -12.425 1.000 97.070 ? 85  ASN A C   1 
ATOM 669  C CB  ? ASN A 1  85 ?  -5.060   5.609 -14.123 1.000 97.070 ? 85  ASN A CB  1 
ATOM 670  O O   ? ASN A 1  85 ?  -5.714   3.960 -12.059 1.000 97.070 ? 85  ASN A O   1 
ATOM 671  C CG  ? ASN A 1  85 ?  -4.527   6.585 -15.153 1.000 97.070 ? 85  ASN A CG  1 
ATOM 672  N ND2 ? ASN A 1  85 ?  -4.875   6.363 -16.415 1.000 97.070 ? 85  ASN A ND2 1 
ATOM 673  O OD1 ? ASN A 1  85 ?  -3.808   7.530 -14.818 1.000 97.070 ? 85  ASN A OD1 1 
ATOM 674  N N   ? ASP A 1  86 ?  -3.870   2.736 -12.055 1.000 97.750 ? 86  ASP A N   1 
ATOM 675  C CA  ? ASP A 1  86 ?  -4.263   1.686 -11.121 1.000 97.750 ? 86  ASP A CA  1 
ATOM 676  C C   ? ASP A 1  86 ?  -4.188   2.180  -9.677 1.000 97.750 ? 86  ASP A C   1 
ATOM 677  C CB  ? ASP A 1  86 ?  -3.380   0.449 -11.300 1.000 97.750 ? 86  ASP A CB  1 
ATOM 678  O O   ? ASP A 1  86 ?  -3.324   1.746  -8.912 1.000 97.750 ? 86  ASP A O   1 
ATOM 679  C CG  ? ASP A 1  86 ?  -3.897  -0.763 -10.544 1.000 97.750 ? 86  ASP A CG  1 
ATOM 680  O OD1 ? ASP A 1  86 ?  -5.096  -0.798 -10.195 1.000 97.750 ? 86  ASP A OD1 1 
ATOM 681  O OD2 ? ASP A 1  86 ?  -3.096  -1.689 -10.293 1.000 97.750 ? 86  ASP A OD2 1 
ATOM 682  N N   ? ILE A 1  87 ?  -5.019   3.145  -9.255 1.000 98.140 ? 87  ILE A N   1 
ATOM 683  C CA  ? ILE A 1  87 ?  -5.101   3.746  -7.929 1.000 98.140 ? 87  ILE A CA  1 
ATOM 684  C C   ? ILE A 1  87 ?  -6.564   3.953  -7.545 1.000 98.140 ? 87  ILE A C   1 
ATOM 685  C CB  ? ILE A 1  87 ?  -4.336   5.087  -7.867 1.000 98.140 ? 87  ILE A CB  1 
ATOM 686  O O   ? ILE A 1  87 ?  -7.388   4.314  -8.389 1.000 98.140 ? 87  ILE A O   1 
ATOM 687  C CG1 ? ILE A 1  87 ?  -4.208   5.563  -6.416 1.000 98.140 ? 87  ILE A CG1 1 
ATOM 688  C CG2 ? ILE A 1  87 ?  -5.029   6.144  -8.732 1.000 98.140 ? 87  ILE A CG2 1 
ATOM 689  C CD1 ? ILE A 1  87 ?  -3.173   6.661  -6.213 1.000 98.140 ? 87  ILE A CD1 1 
ATOM 690  N N   ? MET A 1  88 ?  -6.920   3.641  -6.307 1.000 98.250 ? 88  MET A N   1 
ATOM 691  C CA  ? MET A 1  88 ?  -8.295   3.719  -5.823 1.000 98.250 ? 88  MET A CA  1 
ATOM 692  C C   ? MET A 1  88 ?  -8.337   4.216  -4.382 1.000 98.250 ? 88  MET A C   1 
ATOM 693  C CB  ? MET A 1  88 ?  -8.980   2.355  -5.926 1.000 98.250 ? 88  MET A CB  1 
ATOM 694  O O   ? MET A 1  88 ?  -7.479   3.859  -3.573 1.000 98.250 ? 88  MET A O   1 
ATOM 695  C CG  ? MET A 1  88 ? -10.422   2.356  -5.445 1.000 98.250 ? 88  MET A CG  1 
ATOM 696  S SD  ? MET A 1  88 ? -11.247   0.736  -5.695 1.000 98.250 ? 88  MET A SD  1 
ATOM 697  C CE  ? MET A 1  88 ? -10.364  -0.266  -4.466 1.000 98.250 ? 88  MET A CE  1 
ATOM 698  N N   ? LEU A 1  89 ?  -9.276   5.068  -4.064 1.000 98.490 ? 89  LEU A N   1 
ATOM 699  C CA  ? LEU A 1  89 ?  -9.576   5.481  -2.698 1.000 98.490 ? 89  LEU A CA  1 
ATOM 700  C C   ? LEU A 1  89 ? -10.775   4.715  -2.149 1.000 98.490 ? 89  LEU A C   1 
ATOM 701  C CB  ? LEU A 1  89 ?  -9.849   6.987  -2.641 1.000 98.490 ? 89  LEU A CB  1 
ATOM 702  O O   ? LEU A 1  89 ? -11.780   4.546  -2.843 1.000 98.490 ? 89  LEU A O   1 
ATOM 703  C CG  ? LEU A 1  89 ?  -8.640   7.903  -2.843 1.000 98.490 ? 89  LEU A CG  1 
ATOM 704  C CD1 ? LEU A 1  89 ?  -9.096   9.344  -3.045 1.000 98.490 ? 89  LEU A CD1 1 
ATOM 705  C CD2 ? LEU A 1  89 ?  -7.687   7.799  -1.657 1.000 98.490 ? 89  LEU A CD2 1 
ATOM 706  N N   ? LEU A 1  90 ? -10.566   4.216  -0.953 1.000 98.510 ? 90  LEU A N   1 
ATOM 707  C CA  ? LEU A 1  90 ? -11.668   3.591  -0.231 1.000 98.510 ? 90  LEU A CA  1 
ATOM 708  C C   ? LEU A 1  90 ? -12.165   4.496   0.892 1.000 98.510 ? 90  LEU A C   1 
ATOM 709  C CB  ? LEU A 1  90 ? -11.236   2.239   0.342 1.000 98.510 ? 90  LEU A CB  1 
ATOM 710  O O   ? LEU A 1  90 ? -11.400   4.856   1.790 1.000 98.510 ? 90  LEU A O   1 
ATOM 711  C CG  ? LEU A 1  90 ? -10.694   1.219  -0.661 1.000 98.510 ? 90  LEU A CG  1 
ATOM 712  C CD1 ? LEU A 1  90 ? -10.225  -0.039   0.062 1.000 98.510 ? 90  LEU A CD1 1 
ATOM 713  C CD2 ? LEU A 1  90 ? -11.755   0.879  -1.703 1.000 98.510 ? 90  LEU A CD2 1 
ATOM 714  N N   ? LEU A 1  91 ? -13.420   4.969   0.772 1.000 98.250 ? 91  LEU A N   1 
ATOM 715  C CA  ? LEU A 1  91 ? -14.063   5.709   1.853 1.000 98.250 ? 91  LEU A CA  1 
ATOM 716  C C   ? LEU A 1  91 ? -14.682   4.756   2.871 1.000 98.250 ? 91  LEU A C   1 
ATOM 717  C CB  ? LEU A 1  91 ? -15.136   6.647   1.296 1.000 98.250 ? 91  LEU A CB  1 
ATOM 718  O O   ? LEU A 1  91 ? -15.586   3.987   2.537 1.000 98.250 ? 91  LEU A O   1 
ATOM 719  C CG  ? LEU A 1  91 ? -15.911   7.476   2.322 1.000 98.250 ? 91  LEU A CG  1 
ATOM 720  C CD1 ? LEU A 1  91 ? -14.958   8.369   3.110 1.000 98.250 ? 91  LEU A CD1 1 
ATOM 721  C CD2 ? LEU A 1  91 ? -16.987   8.309   1.634 1.000 98.250 ? 91  LEU A CD2 1 
ATOM 722  N N   ? LEU A 1  92 ? -14.158   4.840   4.088 1.000 98.420 ? 92  LEU A N   1 
ATOM 723  C CA  ? LEU A 1  92 ? -14.610   3.948   5.151 1.000 98.420 ? 92  LEU A CA  1 
ATOM 724  C C   ? LEU A 1  92 ? -15.976   4.376   5.676 1.000 98.420 ? 92  LEU A C   1 
ATOM 725  C CB  ? LEU A 1  92 ? -13.594   3.922   6.296 1.000 98.420 ? 92  LEU A CB  1 
ATOM 726  O O   ? LEU A 1  92 ? -16.289   5.568   5.704 1.000 98.420 ? 92  LEU A O   1 
ATOM 727  C CG  ? LEU A 1  92 ? -12.166   3.517   5.928 1.000 98.420 ? 92  LEU A CG  1 
ATOM 728  C CD1 ? LEU A 1  92 ? -11.259   3.600   7.151 1.000 98.420 ? 92  LEU A CD1 1 
ATOM 729  C CD2 ? LEU A 1  92 ? -12.144   2.113   5.333 1.000 98.420 ? 92  LEU A CD2 1 
ATOM 730  N N   ? GLU A 1  93 ? -16.920   3.429   6.047 1.000 97.930 ? 93  GLU A N   1 
ATOM 731  C CA  ? GLU A 1  93 ? -18.251   3.706   6.580 1.000 97.930 ? 93  GLU A CA  1 
ATOM 732  C C   ? GLU A 1  93 ? -18.172   4.544   7.853 1.000 97.930 ? 93  GLU A C   1 
ATOM 733  C CB  ? GLU A 1  93 ? -19.003   2.401   6.855 1.000 97.930 ? 93  GLU A CB  1 
ATOM 734  O O   ? GLU A 1  93 ? -19.087   5.313   8.154 1.000 97.930 ? 93  GLU A O   1 
ATOM 735  C CG  ? GLU A 1  93 ? -19.589   1.755   5.608 1.000 97.930 ? 93  GLU A CG  1 
ATOM 736  C CD  ? GLU A 1  93 ? -20.519   0.592   5.915 1.000 97.930 ? 93  GLU A CD  1 
ATOM 737  O OE1 ? GLU A 1  93 ? -21.100   0.013   4.970 1.000 97.930 ? 93  GLU A OE1 1 
ATOM 738  O OE2 ? GLU A 1  93 ? -20.669   0.258   7.112 1.000 97.930 ? 93  GLU A OE2 1 
ATOM 739  N N   ? ARG A 1  94 ? -17.093   4.365   8.650 1.000 98.060 ? 94  ARG A N   1 
ATOM 740  C CA  ? ARG A 1  94 ? -16.783   5.179   9.821 1.000 98.060 ? 94  ARG A CA  1 
ATOM 741  C C   ? ARG A 1  94 ? -15.288   5.466   9.908 1.000 98.060 ? 94  ARG A C   1 
ATOM 742  C CB  ? ARG A 1  94 ? -17.259   4.486  11.100 1.000 98.060 ? 94  ARG A CB  1 
ATOM 743  O O   ? ARG A 1  94 ? -14.472   4.702   9.387 1.000 98.060 ? 94  ARG A O   1 
ATOM 744  C CG  ? ARG A 1  94 ? -16.552   3.171  11.387 1.000 98.060 ? 94  ARG A CG  1 
ATOM 745  C CD  ? ARG A 1  94 ? -17.132   2.474  12.610 1.000 98.060 ? 94  ARG A CD  1 
ATOM 746  N NE  ? ARG A 1  94 ? -16.343   1.306  12.990 1.000 98.060 ? 94  ARG A NE  1 
ATOM 747  N NH1 ? ARG A 1  94 ? -17.657  -0.211  11.844 1.000 98.060 ? 94  ARG A NH1 1 
ATOM 748  N NH2 ? ARG A 1  94 ? -15.827  -0.932  13.020 1.000 98.060 ? 94  ARG A NH2 1 
ATOM 749  C CZ  ? ARG A 1  94 ? -16.611   0.057  12.617 1.000 98.060 ? 94  ARG A CZ  1 
ATOM 750  N N   ? LYS A 1  95 ? -14.985   6.661  10.588 1.000 98.280 ? 95  LYS A N   1 
ATOM 751  C CA  ? LYS A 1  95 ? -13.584   7.036  10.760 1.000 98.280 ? 95  LYS A CA  1 
ATOM 752  C C   ? LYS A 1  95 ? -12.842   6.013  11.614 1.000 98.280 ? 95  LYS A C   1 
ATOM 753  C CB  ? LYS A 1  95 ? -13.475   8.425  11.392 1.000 98.280 ? 95  LYS A CB  1 
ATOM 754  O O   ? LYS A 1  95 ? -13.395   5.486  12.582 1.000 98.280 ? 95  LYS A O   1 
ATOM 755  C CG  ? LYS A 1  95 ? -14.008   9.548  10.515 1.000 98.280 ? 95  LYS A CG  1 
ATOM 756  C CD  ? LYS A 1  95 ? -13.859  10.904  11.192 1.000 98.280 ? 95  LYS A CD  1 
ATOM 757  C CE  ? LYS A 1  95 ? -14.365  12.032  10.303 1.000 98.280 ? 95  LYS A CE  1 
ATOM 758  N NZ  ? LYS A 1  95 ? -14.316  13.352  11.001 1.000 98.280 ? 95  LYS A NZ  1 
ATOM 759  N N   ? ALA A 1  96 ? -11.593   5.699  11.182 1.000 98.280 ? 96  ALA A N   1 
ATOM 760  C CA  ? ALA A 1  96 ? -10.729   4.836  11.984 1.000 98.280 ? 96  ALA A CA  1 
ATOM 761  C C   ? ALA A 1  96 ? -10.334   5.518  13.291 1.000 98.280 ? 96  ALA A C   1 
ATOM 762  C CB  ? ALA A 1  96 ?  -9.483   4.448  11.192 1.000 98.280 ? 96  ALA A CB  1 
ATOM 763  O O   ? ALA A 1  96 ? -10.081   6.725  13.317 1.000 98.280 ? 96  ALA A O   1 
ATOM 764  N N   ? LYS A 1  97 ? -10.330   4.790  14.351 1.000 98.290 ? 97  LYS A N   1 
ATOM 765  C CA  ? LYS A 1  97 ?  -9.801   5.277  15.622 1.000 98.290 ? 97  LYS A CA  1 
ATOM 766  C C   ? LYS A 1  97 ?  -8.280   5.170  15.661 1.000 98.290 ? 97  LYS A C   1 
ATOM 767  C CB  ? LYS A 1  97 ? -10.412   4.502  16.790 1.000 98.290 ? 97  LYS A CB  1 
ATOM 768  O O   ? LYS A 1  97 ?  -7.729   4.068  15.612 1.000 98.290 ? 97  LYS A O   1 
ATOM 769  C CG  ? LYS A 1  97 ? -10.035   5.048  18.160 1.000 98.290 ? 97  LYS A CG  1 
ATOM 770  C CD  ? LYS A 1  97 ? -10.698   4.256  19.279 1.000 98.290 ? 97  LYS A CD  1 
ATOM 771  C CE  ? LYS A 1  97 ? -10.270   4.760  20.651 1.000 98.290 ? 97  LYS A CE  1 
ATOM 772  N NZ  ? LYS A 1  97 ? -10.910   3.979  21.752 1.000 98.290 ? 97  LYS A NZ  1 
ATOM 773  N N   ? LEU A 1  98 ?  -7.633   6.348  15.687 1.000 98.300 ? 98  LEU A N   1 
ATOM 774  C CA  ? LEU A 1  98 ?  -6.174   6.333  15.707 1.000 98.300 ? 98  LEU A CA  1 
ATOM 775  C C   ? LEU A 1  98 ?  -5.655   5.864  17.062 1.000 98.300 ? 98  LEU A C   1 
ATOM 776  C CB  ? LEU A 1  98 ?  -5.619   7.723  15.387 1.000 98.300 ? 98  LEU A CB  1 
ATOM 777  O O   ? LEU A 1  98 ?  -6.086   6.364  18.104 1.000 98.300 ? 98  LEU A O   1 
ATOM 778  C CG  ? LEU A 1  98 ?  -6.050   8.335  14.053 1.000 98.300 ? 98  LEU A CG  1 
ATOM 779  C CD1 ? LEU A 1  98 ?  -5.304   9.641  13.804 1.000 98.300 ? 98  LEU A CD1 1 
ATOM 780  C CD2 ? LEU A 1  98 ?  -5.814   7.351  12.912 1.000 98.300 ? 98  LEU A CD2 1 
ATOM 781  N N   ? THR A 1  99 ?  -4.714   4.863  17.054 1.000 98.170 ? 99  THR A N   1 
ATOM 782  C CA  ? THR A 1  99 ?  -4.053   4.232  18.191 1.000 98.170 ? 99  THR A CA  1 
ATOM 783  C C   ? THR A 1  99 ?  -2.581   3.971  17.885 1.000 98.170 ? 99  THR A C   1 
ATOM 784  C CB  ? THR A 1  99 ?  -4.743   2.909  18.575 1.000 98.170 ? 99  THR A CB  1 
ATOM 785  O O   ? THR A 1  99 ?  -2.089   4.341  16.817 1.000 98.170 ? 99  THR A O   1 
ATOM 786  C CG2 ? THR A 1  99 ?  -6.250   3.097  18.720 1.000 98.170 ? 99  THR A CG2 1 
ATOM 787  O OG1 ? THR A 1  99 ?  -4.490   1.933  17.557 1.000 98.170 ? 99  THR A OG1 1 
ATOM 788  N N   ? ALA A 1 100 ?  -1.903   3.348  18.864 1.000 97.550 ? 100 ALA A N   1 
ATOM 789  C CA  ? ALA A 1 100 ?  -0.516   2.957  18.622 1.000 97.550 ? 100 ALA A CA  1 
ATOM 790  C C   ? ALA A 1 100 ?  -0.418   1.979  17.455 1.000 97.550 ? 100 ALA A C   1 
ATOM 791  C CB  ? ALA A 1 100 ?   0.091   2.343  19.880 1.000 97.550 ? 100 ALA A CB  1 
ATOM 792  O O   ? ALA A 1 100 ?   0.602   1.928  16.764 1.000 97.550 ? 100 ALA A O   1 
ATOM 793  N N   ? ALA A 1 101 ?  -1.452   1.276  17.145 1.000 97.850 ? 101 ALA A N   1 
ATOM 794  C CA  ? ALA A 1 101 ?  -1.457   0.232  16.124 1.000 97.850 ? 101 ALA A CA  1 
ATOM 795  C C   ? ALA A 1 101 ?  -2.157   0.709  14.855 1.000 97.850 ? 101 ALA A C   1 
ATOM 796  C CB  ? ALA A 1 101 ?  -2.130  -1.030  16.657 1.000 97.850 ? 101 ALA A CB  1 
ATOM 797  O O   ? ALA A 1 101 ?  -2.124   0.028  13.827 1.000 97.850 ? 101 ALA A O   1 
ATOM 798  N N   ? VAL A 1 102 ?  -2.823   1.908  14.902 1.000 98.530 ? 102 VAL A N   1 
ATOM 799  C CA  ? VAL A 1 102 ?  -3.515   2.472  13.749 1.000 98.530 ? 102 VAL A CA  1 
ATOM 800  C C   ? VAL A 1 102 ?  -3.147   3.946  13.595 1.000 98.530 ? 102 VAL A C   1 
ATOM 801  C CB  ? VAL A 1 102 ?  -5.047   2.315  13.874 1.000 98.530 ? 102 VAL A CB  1 
ATOM 802  O O   ? VAL A 1 102 ?  -3.522   4.776  14.428 1.000 98.530 ? 102 VAL A O   1 
ATOM 803  C CG1 ? VAL A 1 102 ?  -5.750   2.869  12.636 1.000 98.530 ? 102 VAL A CG1 1 
ATOM 804  C CG2 ? VAL A 1 102 ?  -5.417   0.849  14.091 1.000 98.530 ? 102 VAL A CG2 1 
ATOM 805  N N   ? LYS A 1 103 ?  -2.341   4.198  12.463 1.000 98.320 ? 103 LYS A N   1 
ATOM 806  C CA  ? LYS A 1 103 ?  -1.944   5.567  12.147 1.000 98.320 ? 103 LYS A CA  1 
ATOM 807  C C   ? LYS A 1 103 ?  -2.024   5.830  10.647 1.000 98.320 ? 103 LYS A C   1 
ATOM 808  C CB  ? LYS A 1 103 ?  -0.527   5.845  12.653 1.000 98.320 ? 103 LYS A CB  1 
ATOM 809  O O   ? LYS A 1 103 ?  -2.000   4.895   9.844 1.000 98.320 ? 103 LYS A O   1 
ATOM 810  C CG  ? LYS A 1 103 ?  -0.397   5.827  14.169 1.000 98.320 ? 103 LYS A CG  1 
ATOM 811  C CD  ? LYS A 1 103 ?   1.005   6.225  14.614 1.000 98.320 ? 103 LYS A CD  1 
ATOM 812  C CE  ? LYS A 1 103 ?   1.128   6.236  16.132 1.000 98.320 ? 103 LYS A CE  1 
ATOM 813  N NZ  ? LYS A 1 103 ?   2.506   6.608  16.573 1.000 98.320 ? 103 LYS A NZ  1 
ATOM 814  N N   ? THR A 1 104 ?  -2.135   7.157  10.364 1.000 98.250 ? 104 THR A N   1 
ATOM 815  C CA  ? THR A 1 104 ?  -2.066   7.546   8.959 1.000 98.250 ? 104 THR A CA  1 
ATOM 816  C C   ? THR A 1 104 ?  -0.618   7.754   8.526 1.000 98.250 ? 104 THR A C   1 
ATOM 817  C CB  ? THR A 1 104 ?  -2.873   8.831   8.695 1.000 98.250 ? 104 THR A CB  1 
ATOM 818  O O   ? THR A 1 104 ?   0.243   8.067   9.351 1.000 98.250 ? 104 THR A O   1 
ATOM 819  C CG2 ? THR A 1 104 ?  -4.314   8.683   9.173 1.000 98.250 ? 104 THR A CG2 1 
ATOM 820  O OG1 ? THR A 1 104 ?  -2.261   9.924   9.390 1.000 98.250 ? 104 THR A OG1 1 
ATOM 821  N N   ? LEU A 1 105 ?  -0.448   7.503   7.218 1.000 97.410 ? 105 LEU A N   1 
ATOM 822  C CA  ? LEU A 1 105 ?   0.832   7.807   6.588 1.000 97.410 ? 105 LEU A CA  1 
ATOM 823  C C   ? LEU A 1 105 ?   0.712   9.021   5.672 1.000 97.410 ? 105 LEU A C   1 
ATOM 824  C CB  ? LEU A 1 105 ?   1.338   6.601   5.792 1.000 97.410 ? 105 LEU A CB  1 
ATOM 825  O O   ? LEU A 1 105 ?  -0.250   9.137   4.911 1.000 97.410 ? 105 LEU A O   1 
ATOM 826  C CG  ? LEU A 1 105 ?   2.828   6.593   5.447 1.000 97.410 ? 105 LEU A CG  1 
ATOM 827  C CD1 ? LEU A 1 105 ?   3.666   6.548   6.720 1.000 97.410 ? 105 LEU A CD1 1 
ATOM 828  C CD2 ? LEU A 1 105 ?   3.160   5.414   4.539 1.000 97.410 ? 105 LEU A CD2 1 
ATOM 829  N N   ? PRO A 1 106 ?   1.676   9.960   5.776 1.000 97.240 ? 106 PRO A N   1 
ATOM 830  C CA  ? PRO A 1 106 ?   1.562  11.165   4.952 1.000 97.240 ? 106 PRO A CA  1 
ATOM 831  C C   ? PRO A 1 106 ?   1.740  10.880   3.462 1.000 97.240 ? 106 PRO A C   1 
ATOM 832  C CB  ? PRO A 1 106 ?   2.691  12.058   5.475 1.000 97.240 ? 106 PRO A CB  1 
ATOM 833  O O   ? PRO A 1 106 ?   2.478   9.965   3.088 1.000 97.240 ? 106 PRO A O   1 
ATOM 834  C CG  ? PRO A 1 106 ?   3.683  11.111   6.069 1.000 97.240 ? 106 PRO A CG  1 
ATOM 835  C CD  ? PRO A 1 106 ?   2.949   9.893   6.553 1.000 97.240 ? 106 PRO A CD  1 
ATOM 836  N N   ? LEU A 1 107 ?   1.040  11.761   2.598 1.000 96.820 ? 107 LEU A N   1 
ATOM 837  C CA  ? LEU A 1 107 ?   1.225  11.725   1.151 1.000 96.820 ? 107 LEU A CA  1 
ATOM 838  C C   ? LEU A 1 107 ?   2.503  12.453   0.748 1.000 96.820 ? 107 LEU A C   1 
ATOM 839  C CB  ? LEU A 1 107 ?   0.021  12.352   0.442 1.000 96.820 ? 107 LEU A CB  1 
ATOM 840  O O   ? LEU A 1 107 ?   2.904  13.420   1.400 1.000 96.820 ? 107 LEU A O   1 
ATOM 841  C CG  ? LEU A 1 107 ?  -1.317  11.630   0.610 1.000 96.820 ? 107 LEU A CG  1 
ATOM 842  C CD1 ? LEU A 1 107 ?  -2.446  12.461   0.010 1.000 96.820 ? 107 LEU A CD1 1 
ATOM 843  C CD2 ? LEU A 1 107 ?  -1.263  10.248  -0.032 1.000 96.820 ? 107 LEU A CD2 1 
ATOM 844  N N   ? PRO A 1 108 ?   3.226  11.980  -0.247 1.000 95.520 ? 108 PRO A N   1 
ATOM 845  C CA  ? PRO A 1 108 ?   4.542  12.503  -0.622 1.000 95.520 ? 108 PRO A CA  1 
ATOM 846  C C   ? PRO A 1 108 ?   4.483  13.942  -1.130 1.000 95.520 ? 108 PRO A C   1 
ATOM 847  C CB  ? PRO A 1 108 ?   4.997  11.551  -1.731 1.000 95.520 ? 108 PRO A CB  1 
ATOM 848  O O   ? PRO A 1 108 ?   3.499  14.337  -1.761 1.000 95.520 ? 108 PRO A O   1 
ATOM 849  C CG  ? PRO A 1 108 ?   3.731  11.064  -2.360 1.000 95.520 ? 108 PRO A CG  1 
ATOM 850  C CD  ? PRO A 1 108 ?   2.677  10.963  -1.294 1.000 95.520 ? 108 PRO A CD  1 
ATOM 851  N N   ? ARG A 1 109 ?   5.557  14.718  -0.878 1.000 88.550 ? 109 ARG A N   1 
ATOM 852  C CA  ? ARG A 1 109 ?   5.766  16.069  -1.387 1.000 88.550 ? 109 ARG A CA  1 
ATOM 853  C C   ? ARG A 1 109 ?   6.851  16.089  -2.459 1.000 88.550 ? 109 ARG A C   1 
ATOM 854  C CB  ? ARG A 1 109 ?   6.136  17.022  -0.249 1.000 88.550 ? 109 ARG A CB  1 
ATOM 855  O O   ? ARG A 1 109 ?   6.935  17.033  -3.247 1.000 88.550 ? 109 ARG A O   1 
ATOM 856  C CG  ? ARG A 1 109 ?   5.014  17.254   0.750 1.000 88.550 ? 109 ARG A CG  1 
ATOM 857  C CD  ? ARG A 1 109 ?   5.411  18.259   1.822 1.000 88.550 ? 109 ARG A CD  1 
ATOM 858  N NE  ? ARG A 1 109 ?   4.334  18.475   2.784 1.000 88.550 ? 109 ARG A NE  1 
ATOM 859  N NH1 ? ARG A 1 109 ?   5.438  20.128   3.961 1.000 88.550 ? 109 ARG A NH1 1 
ATOM 860  N NH2 ? ARG A 1 109 ?   3.335  19.473   4.595 1.000 88.550 ? 109 ARG A NH2 1 
ATOM 861  C CZ  ? ARG A 1 109 ?   4.372  19.358   3.778 1.000 88.550 ? 109 ARG A CZ  1 
ATOM 862  N N   ? ALA A 1 110 ?   7.671  14.997  -2.397 1.000 87.170 ? 110 ALA A N   1 
ATOM 863  C CA  ? ALA A 1 110 ?   8.760  14.859  -3.362 1.000 87.170 ? 110 ALA A CA  1 
ATOM 864  C C   ? ALA A 1 110 ?   8.814  13.444  -3.930 1.000 87.170 ? 110 ALA A C   1 
ATOM 865  C CB  ? ALA A 1 110 ?  10.094  15.220  -2.713 1.000 87.170 ? 110 ALA A CB  1 
ATOM 866  O O   ? ALA A 1 110 ?   8.331  12.498  -3.302 1.000 87.170 ? 110 ALA A O   1 
ATOM 867  N N   ? ARG A 1 111 ?   9.558  13.406  -5.073 1.000 87.150 ? 111 ARG A N   1 
ATOM 868  C CA  ? ARG A 1 111 ?   9.731  12.118  -5.737 1.000 87.150 ? 111 ARG A CA  1 
ATOM 869  C C   ? ARG A 1 111 ?  10.916  11.356  -5.155 1.000 87.150 ? 111 ARG A C   1 
ATOM 870  C CB  ? ARG A 1 111 ?   9.921  12.311  -7.244 1.000 87.150 ? 111 ARG A CB  1 
ATOM 871  O O   ? ARG A 1 111 ?  11.857  11.962  -4.639 1.000 87.150 ? 111 ARG A O   1 
ATOM 872  C CG  ? ARG A 1 111 ?   8.716  12.919  -7.944 1.000 87.150 ? 111 ARG A CG  1 
ATOM 873  C CD  ? ARG A 1 111 ?   8.957  13.086  -9.438 1.000 87.150 ? 111 ARG A CD  1 
ATOM 874  N NE  ? ARG A 1 111 ?   7.819  13.718 -10.100 1.000 87.150 ? 111 ARG A NE  1 
ATOM 875  N NH1 ? ARG A 1 111 ?   8.715  13.582 -12.224 1.000 87.150 ? 111 ARG A NH1 1 
ATOM 876  N NH2 ? ARG A 1 111 ?   6.649  14.522 -11.905 1.000 87.150 ? 111 ARG A NH2 1 
ATOM 877  C CZ  ? ARG A 1 111 ?   7.730  13.939 -11.408 1.000 87.150 ? 111 ARG A CZ  1 
ATOM 878  N N   ? VAL A 1 112 ?  10.785  10.086  -5.236 1.000 93.170 ? 112 VAL A N   1 
ATOM 879  C CA  ? VAL A 1 112 ?  11.905   9.254  -4.811 1.000 93.170 ? 112 VAL A CA  1 
ATOM 880  C C   ? VAL A 1 112 ?  12.894   9.090  -5.963 1.000 93.170 ? 112 VAL A C   1 
ATOM 881  C CB  ? VAL A 1 112 ?  11.429   7.870  -4.316 1.000 93.170 ? 112 VAL A CB  1 
ATOM 882  O O   ? VAL A 1 112 ?  12.513   9.177  -7.133 1.000 93.170 ? 112 VAL A O   1 
ATOM 883  C CG1 ? VAL A 1 112 ?  10.662   8.001  -3.001 1.000 93.170 ? 112 VAL A CG1 1 
ATOM 884  C CG2 ? VAL A 1 112 ?  10.564   7.194  -5.378 1.000 93.170 ? 112 VAL A CG2 1 
ATOM 885  N N   ? ARG A 1 113 ?  14.226   8.854  -5.642 1.000 92.600 ? 113 ARG A N   1 
ATOM 886  C CA  ? ARG A 1 113 ?  15.290   8.705  -6.630 1.000 92.600 ? 113 ARG A CA  1 
ATOM 887  C C   ? ARG A 1 113 ?  15.751   7.255  -6.725 1.000 92.600 ? 113 ARG A C   1 
ATOM 888  C CB  ? ARG A 1 113 ?  16.474   9.611  -6.286 1.000 92.600 ? 113 ARG A CB  1 
ATOM 889  O O   ? ARG A 1 113 ?  15.695   6.515  -5.740 1.000 92.600 ? 113 ARG A O   1 
ATOM 890  C CG  ? ARG A 1 113 ?  16.130  11.091  -6.257 1.000 92.600 ? 113 ARG A CG  1 
ATOM 891  C CD  ? ARG A 1 113 ?  17.338  11.944  -5.895 1.000 92.600 ? 113 ARG A CD  1 
ATOM 892  N NE  ? ARG A 1 113 ?  17.005  13.366  -5.869 1.000 92.600 ? 113 ARG A NE  1 
ATOM 893  N NH1 ? ARG A 1 113 ?  19.127  14.063  -5.275 1.000 92.600 ? 113 ARG A NH1 1 
ATOM 894  N NH2 ? ARG A 1 113 ?  17.454  15.600  -5.581 1.000 92.600 ? 113 ARG A NH2 1 
ATOM 895  C CZ  ? ARG A 1 113 ?  17.863  14.340  -5.575 1.000 92.600 ? 113 ARG A CZ  1 
ATOM 896  N N   ? PRO A 1 114 ?  16.219   6.963  -7.957 1.000 95.180 ? 114 PRO A N   1 
ATOM 897  C CA  ? PRO A 1 114 ?  16.837   5.639  -8.062 1.000 95.180 ? 114 PRO A CA  1 
ATOM 898  C C   ? PRO A 1 114 ?  17.952   5.425  -7.042 1.000 95.180 ? 114 PRO A C   1 
ATOM 899  C CB  ? PRO A 1 114 ?  17.391   5.621  -9.489 1.000 95.180 ? 114 PRO A CB  1 
ATOM 900  O O   ? PRO A 1 114 ?  18.718   6.349  -6.756 1.000 95.180 ? 114 PRO A O   1 
ATOM 901  C CG  ? PRO A 1 114 ?  16.521   6.570 -10.249 1.000 95.180 ? 114 PRO A CG  1 
ATOM 902  C CD  ? PRO A 1 114 ?  16.155   7.711  -9.343 1.000 95.180 ? 114 PRO A CD  1 
ATOM 903  N N   ? GLY A 1 115 ?  17.997   4.220  -6.412 1.000 94.770 ? 115 GLY A N   1 
ATOM 904  C CA  ? GLY A 1 115 ?  19.009   3.883  -5.423 1.000 94.770 ? 115 GLY A CA  1 
ATOM 905  C C   ? GLY A 1 115 ?  18.521   4.038  -3.995 1.000 94.770 ? 115 GLY A C   1 
ATOM 906  O O   ? GLY A 1 115 ?  19.113   3.482  -3.067 1.000 94.770 ? 115 GLY A O   1 
ATOM 907  N N   ? GLN A 1 116 ?  17.469   4.892  -3.800 1.000 95.770 ? 116 GLN A N   1 
ATOM 908  C CA  ? GLN A 1 116 ?  16.857   5.040  -2.484 1.000 95.770 ? 116 GLN A CA  1 
ATOM 909  C C   ? GLN A 1 116 ?  16.274   3.716  -1.997 1.000 95.770 ? 116 GLN A C   1 
ATOM 910  C CB  ? GLN A 1 116 ?  15.769   6.114  -2.514 1.000 95.770 ? 116 GLN A CB  1 
ATOM 911  O O   ? GLN A 1 116 ?  15.664   2.978  -2.773 1.000 95.770 ? 116 GLN A O   1 
ATOM 912  C CG  ? GLN A 1 116 ?  15.238   6.490  -1.137 1.000 95.770 ? 116 GLN A CG  1 
ATOM 913  C CD  ? GLN A 1 116 ?  14.421   7.769  -1.153 1.000 95.770 ? 116 GLN A CD  1 
ATOM 914  N NE2 ? GLN A 1 116 ?  13.447   7.861  -0.254 1.000 95.770 ? 116 GLN A NE2 1 
ATOM 915  O OE1 ? GLN A 1 116 ?  14.664   8.666  -1.965 1.000 95.770 ? 116 GLN A OE1 1 
ATOM 916  N N   ? VAL A 1 117 ?  16.426   3.383  -0.724 1.000 95.530 ? 117 VAL A N   1 
ATOM 917  C CA  ? VAL A 1 117 ?  15.906   2.162  -0.117 1.000 95.530 ? 117 VAL A CA  1 
ATOM 918  C C   ? VAL A 1 117 ?  14.563   2.447   0.551 1.000 95.530 ? 117 VAL A C   1 
ATOM 919  C CB  ? VAL A 1 117 ?  16.898   1.572   0.911 1.000 95.530 ? 117 VAL A CB  1 
ATOM 920  O O   ? VAL A 1 117 ?  14.460   3.339   1.397 1.000 95.530 ? 117 VAL A O   1 
ATOM 921  C CG1 ? VAL A 1 117 ?  16.297   0.348   1.600 1.000 95.530 ? 117 VAL A CG1 1 
ATOM 922  C CG2 ? VAL A 1 117 ?  18.219   1.214   0.233 1.000 95.530 ? 117 VAL A CG2 1 
ATOM 923  N N   ? CYS A 1 118 ?  13.599   1.708   0.162 1.000 96.360 ? 118 CYS A N   1 
ATOM 924  C CA  ? CYS A 1 118 ?  12.231   1.840   0.649 1.000 96.360 ? 118 CYS A CA  1 
ATOM 925  C C   ? CYS A 1 118 ?  11.717   0.515   1.199 1.000 96.360 ? 118 CYS A C   1 
ATOM 926  C CB  ? CYS A 1 118 ?  11.310   2.332  -0.466 1.000 96.360 ? 118 CYS A CB  1 
ATOM 927  O O   ? CYS A 1 118 ?  12.299  -0.539   0.935 1.000 96.360 ? 118 CYS A O   1 
ATOM 928  S SG  ? CYS A 1 118 ?  11.828   3.898  -1.202 1.000 96.360 ? 118 CYS A SG  1 
ATOM 929  N N   ? SER A 1 119 ?  10.660   0.608   1.973 1.000 95.100 ? 119 SER A N   1 
ATOM 930  C CA  ? SER A 1 119 ?  10.099  -0.609   2.550 1.000 95.100 ? 119 SER A CA  1 
ATOM 931  C C   ? SER A 1 119 ?   8.708  -0.896   1.994 1.000 95.100 ? 119 SER A C   1 
ATOM 932  C CB  ? SER A 1 119 ?  10.036  -0.500   4.074 1.000 95.100 ? 119 SER A CB  1 
ATOM 933  O O   ? SER A 1 119 ?   7.963   0.030   1.666 1.000 95.100 ? 119 SER A O   1 
ATOM 934  O OG  ? SER A 1 119 ?   9.127   0.514   4.468 1.000 95.100 ? 119 SER A OG  1 
ATOM 935  N N   ? VAL A 1 120 ?   8.388  -2.138   1.874 1.000 94.770 ? 120 VAL A N   1 
ATOM 936  C CA  ? VAL A 1 120 ?   7.071  -2.648   1.508 1.000 94.770 ? 120 VAL A CA  1 
ATOM 937  C C   ? VAL A 1 120 ?   6.594  -3.649   2.559 1.000 94.770 ? 120 VAL A C   1 
ATOM 938  C CB  ? VAL A 1 120 ?   7.086  -3.308   0.111 1.000 94.770 ? 120 VAL A CB  1 
ATOM 939  O O   ? VAL A 1 120 ?   7.392  -4.420   3.097 1.000 94.770 ? 120 VAL A O   1 
ATOM 940  C CG1 ? VAL A 1 120 ?   5.706  -3.863  -0.238 1.000 94.770 ? 120 VAL A CG1 1 
ATOM 941  C CG2 ? VAL A 1 120 ?   7.546  -2.307  -0.947 1.000 94.770 ? 120 VAL A CG2 1 
ATOM 942  N N   ? ALA A 1 121 ?   5.348  -3.558   2.878 1.000 94.580 ? 121 ALA A N   1 
ATOM 943  C CA  ? ALA A 1 121 ?   4.737  -4.499   3.813 1.000 94.580 ? 121 ALA A CA  1 
ATOM 944  C C   ? ALA A 1 121 ?   3.418  -5.037   3.266 1.000 94.580 ? 121 ALA A C   1 
ATOM 945  C CB  ? ALA A 1 121 ?   4.516  -3.834   5.169 1.000 94.580 ? 121 ALA A CB  1 
ATOM 946  O O   ? ALA A 1 121 ?   2.713  -4.341   2.532 1.000 94.580 ? 121 ALA A O   1 
ATOM 947  N N   ? GLY A 1 122 ?   3.130  -6.293   3.618 1.000 94.270 ? 122 GLY A N   1 
ATOM 948  C CA  ? GLY A 1 122 ?   1.885  -6.884   3.155 1.000 94.270 ? 122 GLY A CA  1 
ATOM 949  C C   ? GLY A 1 122 ?   1.678  -8.304   3.648 1.000 94.270 ? 122 GLY A C   1 
ATOM 950  O O   ? GLY A 1 122 ?   2.548  -8.867   4.315 1.000 94.270 ? 122 GLY A O   1 
ATOM 951  N N   ? TRP A 1 123 ?   0.431  -8.824   3.450 1.000 92.400 ? 123 TRP A N   1 
ATOM 952  C CA  ? TRP A 1 123 ?   0.031 -10.167   3.857 1.000 92.400 ? 123 TRP A CA  1 
ATOM 953  C C   ? TRP A 1 123 ?  -0.132 -11.078   2.644 1.000 92.400 ? 123 TRP A C   1 
ATOM 954  C CB  ? TRP A 1 123 ?  -1.275 -10.120   4.655 1.000 92.400 ? 123 TRP A CB  1 
ATOM 955  O O   ? TRP A 1 123 ?  -1.013 -11.940   2.622 1.000 92.400 ? 123 TRP A O   1 
ATOM 956  C CG  ? TRP A 1 123 ?  -1.135  -9.507   6.016 1.000 92.400 ? 123 TRP A CG  1 
ATOM 957  C CD1 ? TRP A 1 123 ?  -0.808 -10.148   7.179 1.000 92.400 ? 123 TRP A CD1 1 
ATOM 958  C CD2 ? TRP A 1 123 ?  -1.325  -8.131   6.356 1.000 92.400 ? 123 TRP A CD2 1 
ATOM 959  C CE2 ? TRP A 1 123 ?  -1.095  -8.007   7.744 1.000 92.400 ? 123 TRP A CE2 1 
ATOM 960  C CE3 ? TRP A 1 123 ?  -1.666  -6.988   5.621 1.000 92.400 ? 123 TRP A CE3 1 
ATOM 961  N NE1 ? TRP A 1 123 ?  -0.781  -9.251   8.222 1.000 92.400 ? 123 TRP A NE1 1 
ATOM 962  C CH2 ? TRP A 1 123 ?  -1.531  -5.682   7.669 1.000 92.400 ? 123 TRP A CH2 1 
ATOM 963  C CZ2 ? TRP A 1 123 ?  -1.195  -6.785   8.412 1.000 92.400 ? 123 TRP A CZ2 1 
ATOM 964  C CZ3 ? TRP A 1 123 ?  -1.766  -5.772   6.288 1.000 92.400 ? 123 TRP A CZ3 1 
ATOM 965  N N   ? GLY A 1 124 ?   0.630 -10.726   1.529 1.000 82.130 ? 124 GLY A N   1 
ATOM 966  C CA  ? GLY A 1 124 ?   0.575 -11.555   0.335 1.000 82.130 ? 124 GLY A CA  1 
ATOM 967  C C   ? GLY A 1 124 ?   1.118 -12.954   0.555 1.000 82.130 ? 124 GLY A C   1 
ATOM 968  O O   ? GLY A 1 124 ?   1.134 -13.449   1.684 1.000 82.130 ? 124 GLY A O   1 
ATOM 969  N N   ? ARG A 1 125 ?   1.529 -13.693  -0.480 1.000 77.180 ? 125 ARG A N   1 
ATOM 970  C CA  ? ARG A 1 125 ?   1.992 -15.075  -0.416 1.000 77.180 ? 125 ARG A CA  1 
ATOM 971  C C   ? ARG A 1 125 ?   3.419 -15.150   0.118 1.000 77.180 ? 125 ARG A C   1 
ATOM 972  C CB  ? ARG A 1 125 ?   1.914 -15.733  -1.795 1.000 77.180 ? 125 ARG A CB  1 
ATOM 973  O O   ? ARG A 1 125 ?   4.248 -14.291  -0.188 1.000 77.180 ? 125 ARG A O   1 
ATOM 974  C CG  ? ARG A 1 125 ?   0.495 -16.021  -2.260 1.000 77.180 ? 125 ARG A CG  1 
ATOM 975  C CD  ? ARG A 1 125 ?   0.478 -16.786  -3.576 1.000 77.180 ? 125 ARG A CD  1 
ATOM 976  N NE  ? ARG A 1 125 ?  -0.880 -17.160  -3.964 1.000 77.180 ? 125 ARG A NE  1 
ATOM 977  N NH1 ? ARG A 1 125 ?  -0.237 -18.362  -5.829 1.000 77.180 ? 125 ARG A NH1 1 
ATOM 978  N NH2 ? ARG A 1 125 ?  -2.456 -18.181  -5.285 1.000 77.180 ? 125 ARG A NH2 1 
ATOM 979  C CZ  ? ARG A 1 125 ?  -1.188 -17.900  -5.025 1.000 77.180 ? 125 ARG A CZ  1 
ATOM 980  N N   ? ILE A 1 126 ?   3.669 -16.125   1.079 1.000 67.030 ? 126 ILE A N   1 
ATOM 981  C CA  ? ILE A 1 126 ?   4.995 -16.404   1.621 1.000 67.030 ? 126 ILE A CA  1 
ATOM 982  C C   ? ILE A 1 126 ?   5.602 -17.608   0.905 1.000 67.030 ? 126 ILE A C   1 
ATOM 983  C CB  ? ILE A 1 126 ?   4.940 -16.657   3.144 1.000 67.030 ? 126 ILE A CB  1 
ATOM 984  O O   ? ILE A 1 126 ?   6.809 -17.844   0.989 1.000 67.030 ? 126 ILE A O   1 
ATOM 985  C CG1 ? ILE A 1 126 ?   3.952 -17.785   3.463 1.000 67.030 ? 126 ILE A CG1 1 
ATOM 986  C CG2 ? ILE A 1 126 ?   4.567 -15.374   3.892 1.000 67.030 ? 126 ILE A CG2 1 
ATOM 987  C CD1 ? ILE A 1 126 ?   3.984 -18.244   4.914 1.000 67.030 ? 126 ILE A CD1 1 
ATOM 988  N N   ? SER A 1 127 ?   4.822 -18.394   0.004 1.000 62.240 ? 127 SER A N   1 
ATOM 989  C CA  ? SER A 1 127 ?   5.151 -19.439  -0.960 1.000 62.240 ? 127 SER A CA  1 
ATOM 990  C C   ? SER A 1 127 ?   4.029 -19.627  -1.976 1.000 62.240 ? 127 SER A C   1 
ATOM 991  C CB  ? SER A 1 127 ?   5.429 -20.761  -0.245 1.000 62.240 ? 127 SER A CB  1 
ATOM 992  O O   ? SER A 1 127 ?   2.981 -18.984  -1.878 1.000 62.240 ? 127 SER A O   1 
ATOM 993  O OG  ? SER A 1 127 ?   4.231 -21.315   0.273 1.000 62.240 ? 127 SER A OG  1 
ATOM 994  N N   ? MET A 1 128 ?   4.320 -20.359  -3.114 1.000 66.200 ? 128 MET A N   1 
ATOM 995  C CA  ? MET A 1 128 ?   3.398 -20.585  -4.224 1.000 66.200 ? 128 MET A CA  1 
ATOM 996  C C   ? MET A 1 128 ?   2.043 -21.065  -3.716 1.000 66.200 ? 128 MET A C   1 
ATOM 997  C CB  ? MET A 1 128 ?   3.979 -21.603  -5.207 1.000 66.200 ? 128 MET A CB  1 
ATOM 998  O O   ? MET A 1 128 ?   1.006 -20.727  -4.290 1.000 66.200 ? 128 MET A O   1 
ATOM 999  C CG  ? MET A 1 128 ?   5.113 -21.055  -6.058 1.000 66.200 ? 128 MET A CG  1 
ATOM 1000 S SD  ? MET A 1 128 ?   4.557 -19.734  -7.204 1.000 66.200 ? 128 MET A SD  1 
ATOM 1001 C CE  ? MET A 1 128 ?   3.535 -20.708  -8.344 1.000 66.200 ? 128 MET A CE  1 
ATOM 1002 N N   ? ASP A 1 129 ?   1.927 -21.548  -2.409 1.000 69.220 ? 129 ASP A N   1 
ATOM 1003 C CA  ? ASP A 1 129 ?   0.658 -22.137  -1.992 1.000 69.220 ? 129 ASP A CA  1 
ATOM 1004 C C   ? ASP A 1 129 ?   0.251 -21.639  -0.607 1.000 69.220 ? 129 ASP A C   1 
ATOM 1005 C CB  ? ASP A 1 129 ?   0.747 -23.664  -1.997 1.000 69.220 ? 129 ASP A CB  1 
ATOM 1006 O O   ? ASP A 1 129 ?  -0.788 -22.040  -0.078 1.000 69.220 ? 129 ASP A O   1 
ATOM 1007 C CG  ? ASP A 1 129 ?   0.941 -24.243  -3.388 1.000 69.220 ? 129 ASP A CG  1 
ATOM 1008 O OD1 ? ASP A 1 129 ?   0.312 -23.747  -4.347 1.000 69.220 ? 129 ASP A OD1 1 
ATOM 1009 O OD2 ? ASP A 1 129 ?   1.728 -25.204  -3.525 1.000 69.220 ? 129 ASP A OD2 1 
ATOM 1010 N N   ? THR A 1 130 ?   1.109 -20.723  -0.011 1.000 77.950 ? 130 THR A N   1 
ATOM 1011 C CA  ? THR A 1 130 ?   0.796 -20.360   1.367 1.000 77.950 ? 130 THR A CA  1 
ATOM 1012 C C   ? THR A 1 130 ?   0.716 -18.844   1.522 1.000 77.950 ? 130 THR A C   1 
ATOM 1013 C CB  ? THR A 1 130 ?   1.844 -20.924   2.345 1.000 77.950 ? 130 THR A CB  1 
ATOM 1014 O O   ? THR A 1 130 ?   1.646 -18.127   1.148 1.000 77.950 ? 130 THR A O   1 
ATOM 1015 C CG2 ? THR A 1 130 ?   1.441 -20.664   3.793 1.000 77.950 ? 130 THR A CG2 1 
ATOM 1016 O OG1 ? THR A 1 130 ?   1.967 -22.337   2.141 1.000 77.950 ? 130 THR A OG1 1 
ATOM 1017 N N   ? LEU A 1 131 ?  -0.465 -18.415   2.090 1.000 84.430 ? 131 LEU A N   1 
ATOM 1018 C CA  ? LEU A 1 131 ?  -0.623 -17.003   2.421 1.000 84.430 ? 131 LEU A CA  1 
ATOM 1019 C C   ? LEU A 1 131 ?  -0.027 -16.696   3.791 1.000 84.430 ? 131 LEU A C   1 
ATOM 1020 C CB  ? LEU A 1 131 ?  -2.101 -16.608   2.395 1.000 84.430 ? 131 LEU A CB  1 
ATOM 1021 O O   ? LEU A 1 131 ?  -0.088 -17.528   4.699 1.000 84.430 ? 131 LEU A O   1 
ATOM 1022 C CG  ? LEU A 1 131 ?  -2.796 -16.673   1.034 1.000 84.430 ? 131 LEU A CG  1 
ATOM 1023 C CD1 ? LEU A 1 131 ?  -4.305 -16.523   1.201 1.000 84.430 ? 131 LEU A CD1 1 
ATOM 1024 C CD2 ? LEU A 1 131 ?  -2.248 -15.598   0.101 1.000 84.430 ? 131 LEU A CD2 1 
ATOM 1025 N N   ? ALA A 1 132 ?   0.575 -15.510   3.821 1.000 88.760 ? 132 ALA A N   1 
ATOM 1026 C CA  ? ALA A 1 132 ?   1.085 -15.062   5.114 1.000 88.760 ? 132 ALA A CA  1 
ATOM 1027 C C   ? ALA A 1 132 ?  -0.057 -14.709   6.062 1.000 88.760 ? 132 ALA A C   1 
ATOM 1028 C CB  ? ALA A 1 132 ?   2.012 -13.862   4.934 1.000 88.760 ? 132 ALA A CB  1 
ATOM 1029 O O   ? ALA A 1 132 ?  -1.035 -14.076   5.657 1.000 88.760 ? 132 ALA A O   1 
ATOM 1030 N N   ? THR A 1 133 ?   0.071 -15.172   7.195 1.000 91.580 ? 133 THR A N   1 
ATOM 1031 C CA  ? THR A 1 133 ?  -0.930 -14.835   8.201 1.000 91.580 ? 133 THR A CA  1 
ATOM 1032 C C   ? THR A 1 133 ?  -0.475 -13.644   9.039 1.000 91.580 ? 133 THR A C   1 
ATOM 1033 C CB  ? THR A 1 133 ?  -1.222 -16.033   9.122 1.000 91.580 ? 133 THR A CB  1 
ATOM 1034 O O   ? THR A 1 133 ?  -1.300 -12.929   9.611 1.000 91.580 ? 133 THR A O   1 
ATOM 1035 C CG2 ? THR A 1 133 ?  -1.871 -17.177   8.349 1.000 91.580 ? 133 THR A CG2 1 
ATOM 1036 O OG1 ? THR A 1 133 ?   0.006 -16.496   9.698 1.000 91.580 ? 133 THR A OG1 1 
ATOM 1037 N N   ? THR A 1 134 ?   0.807 -13.487   9.125 1.000 95.080 ? 134 THR A N   1 
ATOM 1038 C CA  ? THR A 1 134 ?   1.379 -12.325   9.796 1.000 95.080 ? 134 THR A CA  1 
ATOM 1039 C C   ? THR A 1 134 ?   1.950 -11.340   8.781 1.000 95.080 ? 134 THR A C   1 
ATOM 1040 C CB  ? THR A 1 134 ?   2.480 -12.739  10.789 1.000 95.080 ? 134 THR A CB  1 
ATOM 1041 O O   ? THR A 1 134 ?   2.307 -11.727   7.666 1.000 95.080 ? 134 THR A O   1 
ATOM 1042 C CG2 ? THR A 1 134 ?   1.923 -13.646  11.882 1.000 95.080 ? 134 THR A CG2 1 
ATOM 1043 O OG1 ? THR A 1 134 ?   3.513 -13.439  10.084 1.000 95.080 ? 134 THR A OG1 1 
ATOM 1044 N N   ? LEU A 1 135 ?   1.942 -10.076   9.179 1.000 95.410 ? 135 LEU A N   1 
ATOM 1045 C CA  ? LEU A 1 135 ?   2.478  -9.028   8.317 1.000 95.410 ? 135 LEU A CA  1 
ATOM 1046 C C   ? LEU A 1 135 ?   3.958  -9.263   8.033 1.000 95.410 ? 135 LEU A C   1 
ATOM 1047 C CB  ? LEU A 1 135 ?   2.281  -7.653   8.960 1.000 95.410 ? 135 LEU A CB  1 
ATOM 1048 O O   ? LEU A 1 135 ?   4.743  -9.490   8.956 1.000 95.410 ? 135 LEU A O   1 
ATOM 1049 C CG  ? LEU A 1 135 ?   2.502  -6.442   8.052 1.000 95.410 ? 135 LEU A CG  1 
ATOM 1050 C CD1 ? LEU A 1 135 ?   1.452  -6.410   6.948 1.000 95.410 ? 135 LEU A CD1 1 
ATOM 1051 C CD2 ? LEU A 1 135 ?   2.472  -5.152   8.865 1.000 95.410 ? 135 LEU A CD2 1 
ATOM 1052 N N   ? GLN A 1 136 ?   4.206  -9.227   6.705 1.000 95.320 ? 136 GLN A N   1 
ATOM 1053 C CA  ? GLN A 1 136 ?   5.583  -9.379   6.248 1.000 95.320 ? 136 GLN A CA  1 
ATOM 1054 C C   ? GLN A 1 136 ?   6.131  -8.063   5.703 1.000 95.320 ? 136 GLN A C   1 
ATOM 1055 C CB  ? GLN A 1 136 ?   5.676 -10.469   5.179 1.000 95.320 ? 136 GLN A CB  1 
ATOM 1056 O O   ? GLN A 1 136 ?   5.369  -7.211   5.242 1.000 95.320 ? 136 GLN A O   1 
ATOM 1057 C CG  ? GLN A 1 136 ?   5.095 -11.808   5.613 1.000 95.320 ? 136 GLN A CG  1 
ATOM 1058 C CD  ? GLN A 1 136 ?   5.860 -12.434   6.764 1.000 95.320 ? 136 GLN A CD  1 
ATOM 1059 N NE2 ? GLN A 1 136 ?   5.132 -12.969   7.739 1.000 95.320 ? 136 GLN A NE2 1 
ATOM 1060 O OE1 ? GLN A 1 136 ?   7.095 -12.438   6.777 1.000 95.320 ? 136 GLN A OE1 1 
ATOM 1061 N N   ? GLU A 1 137 ?   7.514  -7.884   5.771 1.000 94.600 ? 137 GLU A N   1 
ATOM 1062 C CA  ? GLU A 1 137 ?   8.112  -6.660   5.245 1.000 94.600 ? 137 GLU A CA  1 
ATOM 1063 C C   ? GLU A 1 137 ?   9.468  -6.939   4.603 1.000 94.600 ? 137 GLU A C   1 
ATOM 1064 C CB  ? GLU A 1 137 ?   8.260  -5.614   6.353 1.000 94.600 ? 137 GLU A CB  1 
ATOM 1065 O O   ? GLU A 1 137 ?  10.148  -7.900   4.970 1.000 94.600 ? 137 GLU A O   1 
ATOM 1066 C CG  ? GLU A 1 137 ?   9.285  -5.984   7.415 1.000 94.600 ? 137 GLU A CG  1 
ATOM 1067 C CD  ? GLU A 1 137 ?   9.427  -4.932   8.503 1.000 94.600 ? 137 GLU A CD  1 
ATOM 1068 O OE1 ? GLU A 1 137 ?  10.199  -5.153   9.464 1.000 94.600 ? 137 GLU A OE1 1 
ATOM 1069 O OE2 ? GLU A 1 137 ?   8.762  -3.878   8.395 1.000 94.600 ? 137 GLU A OE2 1 
ATOM 1070 N N   ? VAL A 1 138 ?   9.836  -6.000   3.691 1.000 93.140 ? 138 VAL A N   1 
ATOM 1071 C CA  ? VAL A 1 138 ?  11.130  -6.106   3.027 1.000 93.140 ? 138 VAL A CA  1 
ATOM 1072 C C   ? VAL A 1 138 ?  11.589  -4.725   2.565 1.000 93.140 ? 138 VAL A C   1 
ATOM 1073 C CB  ? VAL A 1 138 ?  11.074  -7.079   1.827 1.000 93.140 ? 138 VAL A CB  1 
ATOM 1074 O O   ? VAL A 1 138 ?  10.766  -3.874   2.221 1.000 93.140 ? 138 VAL A O   1 
ATOM 1075 C CG1 ? VAL A 1 138 ?  10.139  -6.546   0.743 1.000 93.140 ? 138 VAL A CG1 1 
ATOM 1076 C CG2 ? VAL A 1 138 ?  12.475  -7.309   1.263 1.000 93.140 ? 138 VAL A CG2 1 
ATOM 1077 N N   ? SER A 1 139 ?  12.938  -4.546   2.545 1.000 94.010 ? 139 SER A N   1 
ATOM 1078 C CA  ? SER A 1 139 ?  13.529  -3.336   1.983 1.000 94.010 ? 139 SER A CA  1 
ATOM 1079 C C   ? SER A 1 139 ?  13.920  -3.537   0.523 1.000 94.010 ? 139 SER A C   1 
ATOM 1080 C CB  ? SER A 1 139 ?  14.755  -2.912   2.794 1.000 94.010 ? 139 SER A CB  1 
ATOM 1081 O O   ? SER A 1 139 ?  14.516  -4.557   0.170 1.000 94.010 ? 139 SER A O   1 
ATOM 1082 O OG  ? SER A 1 139 ?  14.389  -2.579   4.122 1.000 94.010 ? 139 SER A OG  1 
ATOM 1083 N N   ? LEU A 1 140 ?  13.528  -2.551  -0.288 1.000 93.870 ? 140 LEU A N   1 
ATOM 1084 C CA  ? LEU A 1 140 ?  13.793  -2.643  -1.719 1.000 93.870 ? 140 LEU A CA  1 
ATOM 1085 C C   ? LEU A 1 140 ?  14.414  -1.352  -2.242 1.000 93.870 ? 140 LEU A C   1 
ATOM 1086 C CB  ? LEU A 1 140 ?  12.502  -2.948  -2.485 1.000 93.870 ? 140 LEU A CB  1 
ATOM 1087 O O   ? LEU A 1 140 ?  14.145  -0.271  -1.714 1.000 93.870 ? 140 LEU A O   1 
ATOM 1088 C CG  ? LEU A 1 140 ?  11.734  -4.197  -2.048 1.000 93.870 ? 140 LEU A CG  1 
ATOM 1089 C CD1 ? LEU A 1 140 ?  10.341  -4.206  -2.668 1.000 93.870 ? 140 LEU A CD1 1 
ATOM 1090 C CD2 ? LEU A 1 140 ?  12.503  -5.458  -2.429 1.000 93.870 ? 140 LEU A CD2 1 
ATOM 1091 N N   ? GLU A 1 141 ?  15.167  -1.478  -3.277 1.000 95.320 ? 141 GLU A N   1 
ATOM 1092 C CA  ? GLU A 1 141 ?  15.808  -0.320  -3.893 1.000 95.320 ? 141 GLU A CA  1 
ATOM 1093 C C   ? GLU A 1 141 ?  15.024   0.162  -5.110 1.000 95.320 ? 141 GLU A C   1 
ATOM 1094 C CB  ? GLU A 1 141 ?  17.248  -0.651  -4.292 1.000 95.320 ? 141 GLU A CB  1 
ATOM 1095 O O   ? GLU A 1 141 ?  14.563  -0.646  -5.918 1.000 95.320 ? 141 GLU A O   1 
ATOM 1096 C CG  ? GLU A 1 141 ?  18.029   0.542  -4.822 1.000 95.320 ? 141 GLU A CG  1 
ATOM 1097 C CD  ? GLU A 1 141 ?  19.482   0.219  -5.132 1.000 95.320 ? 141 GLU A CD  1 
ATOM 1098 O OE1 ? GLU A 1 141 ?  20.161   1.042  -5.787 1.000 95.320 ? 141 GLU A OE1 1 
ATOM 1099 O OE2 ? GLU A 1 141 ?  19.945  -0.868  -4.719 1.000 95.320 ? 141 GLU A OE2 1 
ATOM 1100 N N   ? VAL A 1 142 ?  14.913   1.461  -5.212 1.000 96.660 ? 142 VAL A N   1 
ATOM 1101 C CA  ? VAL A 1 142 ?  14.289   2.079  -6.378 1.000 96.660 ? 142 VAL A CA  1 
ATOM 1102 C C   ? VAL A 1 142 ?  15.215   1.956  -7.586 1.000 96.660 ? 142 VAL A C   1 
ATOM 1103 C CB  ? VAL A 1 142 ?  13.946   3.563  -6.118 1.000 96.660 ? 142 VAL A CB  1 
ATOM 1104 O O   ? VAL A 1 142 ?  16.401   2.282  -7.502 1.000 96.660 ? 142 VAL A O   1 
ATOM 1105 C CG1 ? VAL A 1 142 ?  13.356   4.208  -7.371 1.000 96.660 ? 142 VAL A CG1 1 
ATOM 1106 C CG2 ? VAL A 1 142 ?  12.979   3.689  -4.942 1.000 96.660 ? 142 VAL A CG2 1 
ATOM 1107 N N   ? GLN A 1 143 ?  14.605   1.528  -8.730 1.000 95.780 ? 143 GLN A N   1 
ATOM 1108 C CA  ? GLN A 1 143 ?  15.394   1.318  -9.939 1.000 95.780 ? 143 GLN A CA  1 
ATOM 1109 C C   ? GLN A 1 143 ?  15.245   2.491 -10.904 1.000 95.780 ? 143 GLN A C   1 
ATOM 1110 C CB  ? GLN A 1 143 ?  14.984   0.015 -10.629 1.000 95.780 ? 143 GLN A CB  1 
ATOM 1111 O O   ? GLN A 1 143 ?  14.308   3.283 -10.787 1.000 95.780 ? 143 GLN A O   1 
ATOM 1112 C CG  ? GLN A 1 143 ?  15.050  -1.207  -9.724 1.000 95.780 ? 143 GLN A CG  1 
ATOM 1113 C CD  ? GLN A 1 143 ?  16.452  -1.485  -9.215 1.000 95.780 ? 143 GLN A CD  1 
ATOM 1114 N NE2 ? GLN A 1 143 ?  16.594  -1.593  -7.898 1.000 95.780 ? 143 GLN A NE2 1 
ATOM 1115 O OE1 ? GLN A 1 143 ?  17.399  -1.603  -9.999 1.000 95.780 ? 143 GLN A OE1 1 
ATOM 1116 N N   ? THR A 1 144 ?  16.210   2.472 -11.888 1.000 95.440 ? 144 THR A N   1 
ATOM 1117 C CA  ? THR A 1 144 ?  16.086   3.461 -12.954 1.000 95.440 ? 144 THR A CA  1 
ATOM 1118 C C   ? THR A 1 144 ?  14.948   3.094 -13.902 1.000 95.440 ? 144 THR A C   1 
ATOM 1119 C CB  ? THR A 1 144 ?  17.398   3.591 -13.749 1.000 95.440 ? 144 THR A CB  1 
ATOM 1120 O O   ? THR A 1 144 ?  14.630   1.915 -14.073 1.000 95.440 ? 144 THR A O   1 
ATOM 1121 C CG2 ? THR A 1 144 ?  18.558   3.978 -12.837 1.000 95.440 ? 144 THR A CG2 1 
ATOM 1122 O OG1 ? THR A 1 144 ?  17.696   2.339 -14.378 1.000 95.440 ? 144 THR A OG1 1 
ATOM 1123 N N   ? ASP A 1 145 ?  14.401   4.160 -14.622 1.000 94.930 ? 145 ASP A N   1 
ATOM 1124 C CA  ? ASP A 1 145 ?  13.322   3.931 -15.578 1.000 94.930 ? 145 ASP A CA  1 
ATOM 1125 C C   ? ASP A 1 145 ?  13.776   3.009 -16.708 1.000 94.930 ? 145 ASP A C   1 
ATOM 1126 C CB  ? ASP A 1 145 ?  12.822   5.259 -16.151 1.000 94.930 ? 145 ASP A CB  1 
ATOM 1127 O O   ? ASP A 1 145 ?  13.018   2.144 -17.152 1.000 94.930 ? 145 ASP A O   1 
ATOM 1128 C CG  ? ASP A 1 145 ?  12.039   6.082 -15.143 1.000 94.930 ? 145 ASP A CG  1 
ATOM 1129 O OD1 ? ASP A 1 145 ?  11.555   5.518 -14.139 1.000 94.930 ? 145 ASP A OD1 1 
ATOM 1130 O OD2 ? ASP A 1 145 ?  11.902   7.306 -15.358 1.000 94.930 ? 145 ASP A OD2 1 
ATOM 1131 N N   ? TRP A 1 146 ?  15.031   3.214 -17.182 1.000 94.270 ? 146 TRP A N   1 
ATOM 1132 C CA  ? TRP A 1 146 ?  15.560   2.425 -18.290 1.000 94.270 ? 146 TRP A CA  1 
ATOM 1133 C C   ? TRP A 1 146 ?  15.542   0.937 -17.956 1.000 94.270 ? 146 TRP A C   1 
ATOM 1134 C CB  ? TRP A 1 146 ?  16.986   2.866 -18.631 1.000 94.270 ? 146 TRP A CB  1 
ATOM 1135 O O   ? TRP A 1 146 ?  15.186   0.109 -18.799 1.000 94.270 ? 146 TRP A O   1 
ATOM 1136 C CG  ? TRP A 1 146 ?  17.660   2.006 -19.659 1.000 94.270 ? 146 TRP A CG  1 
ATOM 1137 C CD1 ? TRP A 1 146 ?  17.562   2.117 -21.018 1.000 94.270 ? 146 TRP A CD1 1 
ATOM 1138 C CD2 ? TRP A 1 146 ?  18.532   0.900 -19.407 1.000 94.270 ? 146 TRP A CD2 1 
ATOM 1139 C CE2 ? TRP A 1 146 ?  18.928   0.387 -20.662 1.000 94.270 ? 146 TRP A CE2 1 
ATOM 1140 C CE3 ? TRP A 1 146 ?  19.019   0.294 -18.242 1.000 94.270 ? 146 TRP A CE3 1 
ATOM 1141 N NE1 ? TRP A 1 146 ?  18.323   1.146 -21.627 1.000 94.270 ? 146 TRP A NE1 1 
ATOM 1142 C CH2 ? TRP A 1 146 ?  20.250  -1.282 -19.628 1.000 94.270 ? 146 TRP A CH2 1 
ATOM 1143 C CZ2 ? TRP A 1 146 ?  19.789  -0.707 -20.784 1.000 94.270 ? 146 TRP A CZ2 1 
ATOM 1144 C CZ3 ? TRP A 1 146 ?  19.876  -0.794 -18.365 1.000 94.270 ? 146 TRP A CZ3 1 
ATOM 1145 N N   ? GLU A 1 147 ?  15.895   0.540 -16.754 1.000 91.660 ? 147 GLU A N   1 
ATOM 1146 C CA  ? GLU A 1 147 ?  15.893  -0.850 -16.308 1.000 91.660 ? 147 GLU A CA  1 
ATOM 1147 C C   ? GLU A 1 147 ?  14.494  -1.453 -16.390 1.000 91.660 ? 147 GLU A C   1 
ATOM 1148 C CB  ? GLU A 1 147 ?  16.429  -0.958 -14.879 1.000 91.660 ? 147 GLU A CB  1 
ATOM 1149 O O   ? GLU A 1 147 ?  14.326  -2.585 -16.850 1.000 91.660 ? 147 GLU A O   1 
ATOM 1150 C CG  ? GLU A 1 147 ?  17.936  -0.769 -14.771 1.000 91.660 ? 147 GLU A CG  1 
ATOM 1151 C CD  ? GLU A 1 147 ?  18.432  -0.711 -13.335 1.000 91.660 ? 147 GLU A CD  1 
ATOM 1152 O OE1 ? GLU A 1 147 ?  19.630  -0.986 -13.095 1.000 91.660 ? 147 GLU A OE1 1 
ATOM 1153 O OE2 ? GLU A 1 147 ?  17.616  -0.390 -12.442 1.000 91.660 ? 147 GLU A OE2 1 
ATOM 1154 N N   ? CYS A 1 148 ?  13.484  -0.655 -16.087 1.000 93.430 ? 148 CYS A N   1 
ATOM 1155 C CA  ? CYS A 1 148 ?  12.104  -1.124 -16.027 1.000 93.430 ? 148 CYS A CA  1 
ATOM 1156 C C   ? CYS A 1 148 ?  11.475  -1.147 -17.414 1.000 93.430 ? 148 CYS A C   1 
ATOM 1157 C CB  ? CYS A 1 148 ?  11.277  -0.239 -15.096 1.000 93.430 ? 148 CYS A CB  1 
ATOM 1158 O O   ? CYS A 1 148 ?  10.676  -2.034 -17.724 1.000 93.430 ? 148 CYS A O   1 
ATOM 1159 S SG  ? CYS A 1 148 ?  11.648  -0.476 -13.344 1.000 93.430 ? 148 CYS A SG  1 
ATOM 1160 N N   ? ARG A 1 149 ?  11.822  -0.296 -18.239 1.000 95.090 ? 149 ARG A N   1 
ATOM 1161 C CA  ? ARG A 1 149 ?  11.310  -0.275 -19.605 1.000 95.090 ? 149 ARG A CA  1 
ATOM 1162 C C   ? ARG A 1 149 ?  11.755  -1.514 -20.375 1.000 95.090 ? 149 ARG A C   1 
ATOM 1163 C CB  ? ARG A 1 149 ?  11.772   0.989 -20.334 1.000 95.090 ? 149 ARG A CB  1 
ATOM 1164 O O   ? ARG A 1 149 ?  11.059  -1.968 -21.285 1.000 95.090 ? 149 ARG A O   1 
ATOM 1165 C CG  ? ARG A 1 149 ?  11.000   2.240 -19.947 1.000 95.090 ? 149 ARG A CG  1 
ATOM 1166 C CD  ? ARG A 1 149 ?  11.486   3.463 -20.712 1.000 95.090 ? 149 ARG A CD  1 
ATOM 1167 N NE  ? ARG A 1 149 ?  10.908   4.695 -20.184 1.000 95.090 ? 149 ARG A NE  1 
ATOM 1168 N NH1 ? ARG A 1 149 ?  12.650   6.049 -20.867 1.000 95.090 ? 149 ARG A NH1 1 
ATOM 1169 N NH2 ? ARG A 1 149 ?  10.861   6.950 -19.753 1.000 95.090 ? 149 ARG A NH2 1 
ATOM 1170 C CZ  ? ARG A 1 149 ?  11.474   5.895 -20.269 1.000 95.090 ? 149 ARG A CZ  1 
ATOM 1171 N N   ? SER A 1 150 ?  12.992  -2.015 -19.977 1.000 93.490 ? 150 SER A N   1 
ATOM 1172 C CA  ? SER A 1 150 ?  13.521  -3.206 -20.633 1.000 93.490 ? 150 SER A CA  1 
ATOM 1173 C C   ? SER A 1 150 ?  12.807  -4.465 -20.153 1.000 93.490 ? 150 SER A C   1 
ATOM 1174 C CB  ? SER A 1 150 ?  15.024  -3.335 -20.379 1.000 93.490 ? 150 SER A CB  1 
ATOM 1175 O O   ? SER A 1 150 ?  12.828  -5.494 -20.831 1.000 93.490 ? 150 SER A O   1 
ATOM 1176 O OG  ? SER A 1 150 ?  15.279  -3.661 -19.024 1.000 93.490 ? 150 SER A OG  1 
ATOM 1177 N N   ? ILE A 1 151 ?  12.083  -4.338 -19.002 1.000 92.770 ? 151 ILE A N   1 
ATOM 1178 C CA  ? ILE A 1 151 ?  11.466  -5.489 -18.350 1.000 92.770 ? 151 ILE A CA  1 
ATOM 1179 C C   ? ILE A 1 151 ?   9.960  -5.478 -18.601 1.000 92.770 ? 151 ILE A C   1 
ATOM 1180 C CB  ? ILE A 1 151 ?  11.757  -5.501 -16.832 1.000 92.770 ? 151 ILE A CB  1 
ATOM 1181 O O   ? ILE A 1 151 ?   9.362  -6.522 -18.871 1.000 92.770 ? 151 ILE A O   1 
ATOM 1182 C CG1 ? ILE A 1 151 ?  13.267  -5.585 -16.579 1.000 92.770 ? 151 ILE A CG1 1 
ATOM 1183 C CG2 ? ILE A 1 151 ?  11.022  -6.660 -16.152 1.000 92.770 ? 151 ILE A CG2 1 
ATOM 1184 C CD1 ? ILE A 1 151 ?  13.664  -5.352 -15.128 1.000 92.770 ? 151 ILE A CD1 1 
ATOM 1185 N N   ? PHE A 1 152 ?   9.302  -4.279 -18.501 1.000 94.290 ? 152 PHE A N   1 
ATOM 1186 C CA  ? PHE A 1 152 ?   7.851  -4.145 -18.561 1.000 94.290 ? 152 PHE A CA  1 
ATOM 1187 C C   ? PHE A 1 152 ?   7.432  -3.339 -19.785 1.000 94.290 ? 152 PHE A C   1 
ATOM 1188 C CB  ? PHE A 1 152 ?   7.317  -3.482 -17.288 1.000 94.290 ? 152 PHE A CB  1 
ATOM 1189 O O   ? PHE A 1 152 ?   7.843  -2.189 -19.948 1.000 94.290 ? 152 PHE A O   1 
ATOM 1190 C CG  ? PHE A 1 152 ?   7.641  -4.238 -16.028 1.000 94.290 ? 152 PHE A CG  1 
ATOM 1191 C CD1 ? PHE A 1 152 ?   7.000  -5.436 -15.735 1.000 94.290 ? 152 PHE A CD1 1 
ATOM 1192 C CD2 ? PHE A 1 152 ?   8.588  -3.752 -15.136 1.000 94.290 ? 152 PHE A CD2 1 
ATOM 1193 C CE1 ? PHE A 1 152 ?   7.298  -6.138 -14.570 1.000 94.290 ? 152 PHE A CE1 1 
ATOM 1194 C CE2 ? PHE A 1 152 ?   8.891  -4.448 -13.969 1.000 94.290 ? 152 PHE A CE2 1 
ATOM 1195 C CZ  ? PHE A 1 152 ?   8.244  -5.640 -13.688 1.000 94.290 ? 152 PHE A CZ  1 
ATOM 1196 N N   ? ASP A 1 153 ?   6.563  -3.946 -20.658 1.000 92.370 ? 153 ASP A N   1 
ATOM 1197 C CA  ? ASP A 1 153 ?   6.121  -3.383 -21.930 1.000 92.370 ? 153 ASP A CA  1 
ATOM 1198 C C   ? ASP A 1 153 ?   5.285  -2.124 -21.712 1.000 92.370 ? 153 ASP A C   1 
ATOM 1199 C CB  ? ASP A 1 153 ?   5.321  -4.416 -22.726 1.000 92.370 ? 153 ASP A CB  1 
ATOM 1200 O O   ? ASP A 1 153 ?   5.378  -1.169 -22.486 1.000 92.370 ? 153 ASP A O   1 
ATOM 1201 C CG  ? ASP A 1 153 ?   6.189  -5.514 -23.313 1.000 92.370 ? 153 ASP A CG  1 
ATOM 1202 O OD1 ? ASP A 1 153 ?   7.422  -5.333 -23.407 1.000 92.370 ? 153 ASP A OD1 1 
ATOM 1203 O OD2 ? ASP A 1 153 ?   5.634  -6.570 -23.688 1.000 92.370 ? 153 ASP A OD2 1 
ATOM 1204 N N   ? TYR A 1 154 ?   4.594  -1.865 -20.602 1.000 91.980 ? 154 TYR A N   1 
ATOM 1205 C CA  ? TYR A 1 154 ?   3.666  -0.762 -20.386 1.000 91.980 ? 154 TYR A CA  1 
ATOM 1206 C C   ? TYR A 1 154 ?   4.175   0.174 -19.297 1.000 91.980 ? 154 TYR A C   1 
ATOM 1207 C CB  ? TYR A 1 154 ?   2.278  -1.292 -20.012 1.000 91.980 ? 154 TYR A CB  1 
ATOM 1208 O O   ? TYR A 1 154 ?   3.411   0.973 -18.749 1.000 91.980 ? 154 TYR A O   1 
ATOM 1209 C CG  ? TYR A 1 154 ?   1.735  -2.310 -20.985 1.000 91.980 ? 154 TYR A CG  1 
ATOM 1210 C CD1 ? TYR A 1 154 ?   1.319  -1.931 -22.259 1.000 91.980 ? 154 TYR A CD1 1 
ATOM 1211 C CD2 ? TYR A 1 154 ?   1.636  -3.652 -20.632 1.000 91.980 ? 154 TYR A CD2 1 
ATOM 1212 C CE1 ? TYR A 1 154 ?   0.815  -2.866 -23.159 1.000 91.980 ? 154 TYR A CE1 1 
ATOM 1213 C CE2 ? TYR A 1 154 ?   1.134  -4.594 -21.523 1.000 91.980 ? 154 TYR A CE2 1 
ATOM 1214 O OH  ? TYR A 1 154 ?   0.230  -5.122 -23.669 1.000 91.980 ? 154 TYR A OH  1 
ATOM 1215 C CZ  ? TYR A 1 154 ?   0.728  -4.193 -22.783 1.000 91.980 ? 154 TYR A CZ  1 
ATOM 1216 N N   ? TYR A 1 155 ?   5.434   0.083 -18.953 1.000 95.980 ? 155 TYR A N   1 
ATOM 1217 C CA  ? TYR A 1 155 ?   6.022   0.944 -17.933 1.000 95.980 ? 155 TYR A CA  1 
ATOM 1218 C C   ? TYR A 1 155 ?   6.137   2.380 -18.432 1.000 95.980 ? 155 TYR A C   1 
ATOM 1219 C CB  ? TYR A 1 155 ?   7.402   0.423 -17.520 1.000 95.980 ? 155 TYR A CB  1 
ATOM 1220 O O   ? TYR A 1 155 ?   6.695   2.629 -19.503 1.000 95.980 ? 155 TYR A O   1 
ATOM 1221 C CG  ? TYR A 1 155 ?   8.048   1.225 -16.417 1.000 95.980 ? 155 TYR A CG  1 
ATOM 1222 C CD1 ? TYR A 1 155 ?   8.841   2.333 -16.707 1.000 95.980 ? 155 TYR A CD1 1 
ATOM 1223 C CD2 ? TYR A 1 155 ?   7.868   0.877 -15.082 1.000 95.980 ? 155 TYR A CD2 1 
ATOM 1224 C CE1 ? TYR A 1 155 ?   9.441   3.074 -15.694 1.000 95.980 ? 155 TYR A CE1 1 
ATOM 1225 C CE2 ? TYR A 1 155 ?   8.463   1.611 -14.061 1.000 95.980 ? 155 TYR A CE2 1 
ATOM 1226 O OH  ? TYR A 1 155 ?   9.836   3.437 -13.369 1.000 95.980 ? 155 TYR A OH  1 
ATOM 1227 C CZ  ? TYR A 1 155 ?   9.245   2.706 -14.376 1.000 95.980 ? 155 TYR A CZ  1 
ATOM 1228 N N   ? ILE A 1 156 ?   5.610   3.260 -17.593 1.000 95.910 ? 156 ILE A N   1 
ATOM 1229 C CA  ? ILE A 1 156 ?   5.735   4.694 -17.834 1.000 95.910 ? 156 ILE A CA  1 
ATOM 1230 C C   ? ILE A 1 156 ?   6.340   5.372 -16.607 1.000 95.910 ? 156 ILE A C   1 
ATOM 1231 C CB  ? ILE A 1 156 ?   4.370   5.330 -18.179 1.000 95.910 ? 156 ILE A CB  1 
ATOM 1232 O O   ? ILE A 1 156 ?   5.705   5.441 -15.552 1.000 95.910 ? 156 ILE A O   1 
ATOM 1233 C CG1 ? ILE A 1 156 ?   3.740   4.621 -19.384 1.000 95.910 ? 156 ILE A CG1 1 
ATOM 1234 C CG2 ? ILE A 1 156 ?   4.525   6.830 -18.446 1.000 95.910 ? 156 ILE A CG2 1 
ATOM 1235 C CD1 ? ILE A 1 156 ?   2.313   5.059 -19.683 1.000 95.910 ? 156 ILE A CD1 1 
ATOM 1236 N N   ? GLY A 1 157 ?   7.606   5.915 -16.791 1.000 94.720 ? 157 GLY A N   1 
ATOM 1237 C CA  ? GLY A 1 157 ?   8.367   6.467 -15.682 1.000 94.720 ? 157 GLY A CA  1 
ATOM 1238 C C   ? GLY A 1 157 ?   7.671   7.630 -15.000 1.000 94.720 ? 157 GLY A C   1 
ATOM 1239 O O   ? GLY A 1 157 ?   7.851   7.851 -13.801 1.000 94.720 ? 157 GLY A O   1 
ATOM 1240 N N   ? ALA A 1 158 ?   6.758   8.294 -15.729 1.000 94.650 ? 158 ALA A N   1 
ATOM 1241 C CA  ? ALA A 1 158 ?   6.047   9.446 -15.180 1.000 94.650 ? 158 ALA A CA  1 
ATOM 1242 C C   ? ALA A 1 158 ?   5.033   9.013 -14.125 1.000 94.650 ? 158 ALA A C   1 
ATOM 1243 C CB  ? ALA A 1 158 ?   5.352  10.224 -16.295 1.000 94.650 ? 158 ALA A CB  1 
ATOM 1244 O O   ? ALA A 1 158 ?   4.771   9.746 -13.169 1.000 94.650 ? 158 ALA A O   1 
ATOM 1245 N N   ? THR A 1 159 ?   4.467   7.835 -14.330 1.000 95.470 ? 159 THR A N   1 
ATOM 1246 C CA  ? THR A 1 159 ?   3.355   7.413 -13.485 1.000 95.470 ? 159 THR A CA  1 
ATOM 1247 C C   ? THR A 1 159 ?   3.735   6.183 -12.666 1.000 95.470 ? 159 THR A C   1 
ATOM 1248 C CB  ? THR A 1 159 ?   2.101   7.107 -14.325 1.000 95.470 ? 159 THR A CB  1 
ATOM 1249 O O   ? THR A 1 159 ?   2.972   5.747 -11.801 1.000 95.470 ? 159 THR A O   1 
ATOM 1250 C CG2 ? THR A 1 159 ?   1.621   8.348 -15.070 1.000 95.470 ? 159 THR A CG2 1 
ATOM 1251 O OG1 ? THR A 1 159 ?   2.409   6.081 -15.277 1.000 95.470 ? 159 THR A OG1 1 
ATOM 1252 N N   ? HIS A 1 160 ?   4.990   5.586 -12.923 1.000 97.170 ? 160 HIS A N   1 
ATOM 1253 C CA  ? HIS A 1 160 ?   5.364   4.342 -12.260 1.000 97.170 ? 160 HIS A CA  1 
ATOM 1254 C C   ? HIS A 1 160 ?   6.699   4.484 -11.536 1.000 97.170 ? 160 HIS A C   1 
ATOM 1255 C CB  ? HIS A 1 160 ?   5.435   3.197 -13.272 1.000 97.170 ? 160 HIS A CB  1 
ATOM 1256 O O   ? HIS A 1 160 ?   7.550   5.278 -11.943 1.000 97.170 ? 160 HIS A O   1 
ATOM 1257 C CG  ? HIS A 1 160 ?   4.118   2.865 -13.897 1.000 97.170 ? 160 HIS A CG  1 
ATOM 1258 C CD2 ? HIS A 1 160 ?   2.857   2.952 -13.411 1.000 97.170 ? 160 HIS A CD2 1 
ATOM 1259 N ND1 ? HIS A 1 160 ?   4.005   2.374 -15.179 1.000 97.170 ? 160 HIS A ND1 1 
ATOM 1260 C CE1 ? HIS A 1 160 ?   2.727   2.174 -15.457 1.000 97.170 ? 160 HIS A CE1 1 
ATOM 1261 N NE2 ? HIS A 1 160 ?   2.010   2.517 -14.400 1.000 97.170 ? 160 HIS A NE2 1 
ATOM 1262 N N   ? ILE A 1 161 ?   6.798   3.661 -10.426 1.000 96.540 ? 161 ILE A N   1 
ATOM 1263 C CA  ? ILE A 1 161 ?   8.048   3.421  -9.714 1.000 96.540 ? 161 ILE A CA  1 
ATOM 1264 C C   ? ILE A 1 161 ?   8.419   1.943  -9.806 1.000 96.540 ? 161 ILE A C   1 
ATOM 1265 C CB  ? ILE A 1 161 ?   7.948   3.858  -8.235 1.000 96.540 ? 161 ILE A CB  1 
ATOM 1266 O O   ? ILE A 1 161 ?   7.608   1.072  -9.483 1.000 96.540 ? 161 ILE A O   1 
ATOM 1267 C CG1 ? ILE A 1 161 ?   7.492   5.318  -8.139 1.000 96.540 ? 161 ILE A CG1 1 
ATOM 1268 C CG2 ? ILE A 1 161 ?   9.288   3.654  -7.521 1.000 96.540 ? 161 ILE A CG2 1 
ATOM 1269 C CD1 ? ILE A 1 161 ?   7.132   5.762  -6.727 1.000 96.540 ? 161 ILE A CD1 1 
ATOM 1270 N N   ? CYS A 1 162 ?   9.628   1.693 -10.210 1.000 95.570 ? 162 CYS A N   1 
ATOM 1271 C CA  ? CYS A 1 162 ?  10.149   0.334 -10.304 1.000 95.570 ? 162 CYS A CA  1 
ATOM 1272 C C   ? CYS A 1 162 ?  11.073   0.022  -9.132 1.000 95.570 ? 162 CYS A C   1 
ATOM 1273 C CB  ? CYS A 1 162 ?  10.898   0.136 -11.621 1.000 95.570 ? 162 CYS A CB  1 
ATOM 1274 O O   ? CYS A 1 162 ?  12.057   0.729  -8.906 1.000 95.570 ? 162 CYS A O   1 
ATOM 1275 S SG  ? CYS A 1 162 ?  11.334  -1.584 -11.959 1.000 95.570 ? 162 CYS A SG  1 
ATOM 1276 N N   ? VAL A 1 163 ?  10.702  -0.984  -8.431 1.000 94.710 ? 163 VAL A N   1 
ATOM 1277 C CA  ? VAL A 1 163 ?  11.440  -1.253  -7.201 1.000 94.710 ? 163 VAL A CA  1 
ATOM 1278 C C   ? VAL A 1 163 ?  11.843  -2.725  -7.151 1.000 94.710 ? 163 VAL A C   1 
ATOM 1279 C CB  ? VAL A 1 163 ?  10.610  -0.885  -5.950 1.000 94.710 ? 163 VAL A CB  1 
ATOM 1280 O O   ? VAL A 1 163 ?  11.082  -3.598  -7.573 1.000 94.710 ? 163 VAL A O   1 
ATOM 1281 C CG1 ? VAL A 1 163 ?  11.427  -1.101  -4.678 1.000 94.710 ? 163 VAL A CG1 1 
ATOM 1282 C CG2 ? VAL A 1 163 ?  10.126   0.562  -6.039 1.000 94.710 ? 163 VAL A CG2 1 
ATOM 1283 N N   ? GLY A 1 164 ?  13.027  -2.946  -6.708 1.000 92.300 ? 164 GLY A N   1 
ATOM 1284 C CA  ? GLY A 1 164 ?  13.556  -4.296  -6.592 1.000 92.300 ? 164 GLY A CA  1 
ATOM 1285 C C   ? GLY A 1 164 ?  14.790  -4.528  -7.443 1.000 92.300 ? 164 GLY A C   1 
ATOM 1286 O O   ? GLY A 1 164 ?  15.056  -3.772  -8.380 1.000 92.300 ? 164 GLY A O   1 
ATOM 1287 N N   ? ASP A 1 165 ?  15.618  -5.469  -7.011 1.000 87.750 ? 165 ASP A N   1 
ATOM 1288 C CA  ? ASP A 1 165 ?  16.879  -5.864  -7.631 1.000 87.750 ? 165 ASP A CA  1 
ATOM 1289 C C   ? ASP A 1 165 ?  16.869  -7.345  -8.001 1.000 87.750 ? 165 ASP A C   1 
ATOM 1290 C CB  ? ASP A 1 165 ?  18.053  -5.562  -6.698 1.000 87.750 ? 165 ASP A CB  1 
ATOM 1291 O O   ? ASP A 1 165 ?  16.776  -8.208  -7.126 1.000 87.750 ? 165 ASP A O   1 
ATOM 1292 C CG  ? ASP A 1 165 ?  19.404  -5.818  -7.343 1.000 87.750 ? 165 ASP A CG  1 
ATOM 1293 O OD1 ? ASP A 1 165 ?  19.462  -6.508  -8.384 1.000 87.750 ? 165 ASP A OD1 1 
ATOM 1294 O OD2 ? ASP A 1 165 ?  20.420  -5.328  -6.804 1.000 87.750 ? 165 ASP A OD2 1 
ATOM 1295 N N   ? PRO A 1 166 ?  16.914  -7.563  -9.386 1.000 84.260 ? 166 PRO A N   1 
ATOM 1296 C CA  ? PRO A 1 166 ?  16.868  -8.959  -9.829 1.000 84.260 ? 166 PRO A CA  1 
ATOM 1297 C C   ? PRO A 1 166 ?  17.976  -9.810  -9.214 1.000 84.260 ? 166 PRO A C   1 
ATOM 1298 C CB  ? PRO A 1 166 ?  17.039  -8.852 -11.347 1.000 84.260 ? 166 PRO A CB  1 
ATOM 1299 O O   ? PRO A 1 166 ?  17.854 -11.036  -9.149 1.000 84.260 ? 166 PRO A O   1 
ATOM 1300 C CG  ? PRO A 1 166 ?  16.596  -7.465 -11.685 1.000 84.260 ? 166 PRO A CG  1 
ATOM 1301 C CD  ? PRO A 1 166 ?  16.914  -6.567 -10.524 1.000 84.260 ? 166 PRO A CD  1 
ATOM 1302 N N   ? LYS A 1 167 ?  18.987  -9.129  -8.637 1.000 84.440 ? 167 LYS A N   1 
ATOM 1303 C CA  ? LYS A 1 167 ?  20.105  -9.822  -8.004 1.000 84.440 ? 167 LYS A CA  1 
ATOM 1304 C C   ? LYS A 1 167 ?  19.803 -10.133  -6.541 1.000 84.440 ? 167 LYS A C   1 
ATOM 1305 C CB  ? LYS A 1 167 ?  21.383  -8.989  -8.111 1.000 84.440 ? 167 LYS A CB  1 
ATOM 1306 O O   ? LYS A 1 167 ?  20.410 -11.031  -5.953 1.000 84.440 ? 167 LYS A O   1 
ATOM 1307 C CG  ? LYS A 1 167 ?  21.887  -8.807  -9.535 1.000 84.440 ? 167 LYS A CG  1 
ATOM 1308 C CD  ? LYS A 1 167 ?  23.162  -7.975  -9.574 1.000 84.440 ? 167 LYS A CD  1 
ATOM 1309 C CE  ? LYS A 1 167 ?  23.627  -7.731 -11.004 1.000 84.440 ? 167 LYS A CE  1 
ATOM 1310 N NZ  ? LYS A 1 167 ?  24.853  -6.879 -11.049 1.000 84.440 ? 167 LYS A NZ  1 
ATOM 1311 N N   ? LYS A 1 168 ?  18.769  -9.426  -5.916 1.000 78.290 ? 168 LYS A N   1 
ATOM 1312 C CA  ? LYS A 1 168 ?  18.432  -9.516  -4.498 1.000 78.290 ? 168 LYS A CA  1 
ATOM 1313 C C   ? LYS A 1 168 ?  17.022 -10.065  -4.302 1.000 78.290 ? 168 LYS A C   1 
ATOM 1314 C CB  ? LYS A 1 168 ?  18.559  -8.147  -3.827 1.000 78.290 ? 168 LYS A CB  1 
ATOM 1315 O O   ? LYS A 1 168 ?  16.584 -10.276  -3.169 1.000 78.290 ? 168 LYS A O   1 
ATOM 1316 C CG  ? LYS A 1 168 ?  19.983  -7.612  -3.779 1.000 78.290 ? 168 LYS A CG  1 
ATOM 1317 C CD  ? LYS A 1 168 ?  20.053  -6.278  -3.047 1.000 78.290 ? 168 LYS A CD  1 
ATOM 1318 C CE  ? LYS A 1 168 ?  21.473  -5.729  -3.019 1.000 78.290 ? 168 LYS A CE  1 
ATOM 1319 N NZ  ? LYS A 1 168 ?  21.540  -4.399  -2.342 1.000 78.290 ? 168 LYS A NZ  1 
ATOM 1320 N N   ? MET A 1 169 ?  16.634 -11.260  -5.097 1.000 80.550 ? 169 MET A N   1 
ATOM 1321 C CA  ? MET A 1 169 ?  15.367 -11.987  -5.110 1.000 80.550 ? 169 MET A CA  1 
ATOM 1322 C C   ? MET A 1 169 ?  14.456 -11.511  -3.984 1.000 80.550 ? 169 MET A C   1 
ATOM 1323 C CB  ? MET A 1 169 ?  15.610 -13.492  -4.986 1.000 80.550 ? 169 MET A CB  1 
ATOM 1324 O O   ? MET A 1 169 ?  13.938 -12.323  -3.214 1.000 80.550 ? 169 MET A O   1 
ATOM 1325 C CG  ? MET A 1 169 ?  16.173 -14.128  -6.247 1.000 80.550 ? 169 MET A CG  1 
ATOM 1326 S SD  ? MET A 1 169 ?  15.050 -13.949  -7.687 1.000 80.550 ? 169 MET A SD  1 
ATOM 1327 C CE  ? MET A 1 169 ?  13.733 -15.104  -7.212 1.000 80.550 ? 169 MET A CE  1 
ATOM 1328 N N   ? LYS A 1 170 ?  14.201 -10.153  -3.870 1.000 78.340 ? 170 LYS A N   1 
ATOM 1329 C CA  ? LYS A 1 170 ?  13.290  -9.507  -2.930 1.000 78.340 ? 170 LYS A CA  1 
ATOM 1330 C C   ? LYS A 1 170 ?  12.245  -8.671  -3.664 1.000 78.340 ? 170 LYS A C   1 
ATOM 1331 C CB  ? LYS A 1 170 ?  14.066  -8.629  -1.947 1.000 78.340 ? 170 LYS A CB  1 
ATOM 1332 O O   ? LYS A 1 170 ?  12.587  -7.840  -4.507 1.000 78.340 ? 170 LYS A O   1 
ATOM 1333 C CG  ? LYS A 1 170 ?  15.041  -9.398  -1.068 1.000 78.340 ? 170 LYS A CG  1 
ATOM 1334 C CD  ? LYS A 1 170 ?  15.725  -8.483  -0.059 1.000 78.340 ? 170 LYS A CD  1 
ATOM 1335 C CE  ? LYS A 1 170 ?  16.674  -9.258   0.845 1.000 78.340 ? 170 LYS A CE  1 
ATOM 1336 N NZ  ? LYS A 1 170 ?  17.314  -8.373   1.864 1.000 78.340 ? 170 LYS A NZ  1 
ATOM 1337 N N   ? THR A 1 171 ?  10.851  -8.837  -3.387 1.000 76.860 ? 171 THR A N   1 
ATOM 1338 C CA  ? THR A 1 171 ?   9.815  -8.037  -4.031 1.000 76.860 ? 171 THR A CA  1 
ATOM 1339 C C   ? THR A 1 171 ?   8.448  -8.328  -3.417 1.000 76.860 ? 171 THR A C   1 
ATOM 1340 C CB  ? THR A 1 171 ?   9.766  -8.302  -5.547 1.000 76.860 ? 171 THR A CB  1 
ATOM 1341 O O   ? THR A 1 171 ?   8.313  -9.231  -2.589 1.000 76.860 ? 171 THR A O   1 
ATOM 1342 C CG2 ? THR A 1 171 ?   9.183  -9.679  -5.847 1.000 76.860 ? 171 THR A CG2 1 
ATOM 1343 O OG1 ? THR A 1 171 ?   8.951  -7.303  -6.174 1.000 76.860 ? 171 THR A OG1 1 
ATOM 1344 N N   ? GLY A 1 172 ?   7.429  -7.419  -3.592 1.000 75.450 ? 172 GLY A N   1 
ATOM 1345 C CA  ? GLY A 1 172 ?   6.039  -7.782  -3.368 1.000 75.450 ? 172 GLY A CA  1 
ATOM 1346 C C   ? GLY A 1 172 ?   5.494  -8.732  -4.418 1.000 75.450 ? 172 GLY A C   1 
ATOM 1347 O O   ? GLY A 1 172 ?   5.973  -8.751  -5.554 1.000 75.450 ? 172 GLY A O   1 
ATOM 1348 N N   ? PHE A 1 173 ?   4.581  -9.552  -4.065 1.000 80.270 ? 173 PHE A N   1 
ATOM 1349 C CA  ? PHE A 1 173 ?   3.993 -10.530  -4.973 1.000 80.270 ? 173 PHE A CA  1 
ATOM 1350 C C   ? PHE A 1 173 ?   2.535 -10.793  -4.615 1.000 80.270 ? 173 PHE A C   1 
ATOM 1351 C CB  ? PHE A 1 173 ?   4.786 -11.841  -4.940 1.000 80.270 ? 173 PHE A CB  1 
ATOM 1352 O O   ? PHE A 1 173 ?   2.034 -10.278  -3.613 1.000 80.270 ? 173 PHE A O   1 
ATOM 1353 C CG  ? PHE A 1 173 ?   4.474 -12.768  -6.083 1.000 80.270 ? 173 PHE A CG  1 
ATOM 1354 C CD1 ? PHE A 1 173 ?   4.050 -14.069  -5.845 1.000 80.270 ? 173 PHE A CD1 1 
ATOM 1355 C CD2 ? PHE A 1 173 ?   4.604 -12.337  -7.397 1.000 80.270 ? 173 PHE A CD2 1 
ATOM 1356 C CE1 ? PHE A 1 173 ?   3.760 -14.930  -6.902 1.000 80.270 ? 173 PHE A CE1 1 
ATOM 1357 C CE2 ? PHE A 1 173 ?   4.317 -13.191  -8.458 1.000 80.270 ? 173 PHE A CE2 1 
ATOM 1358 C CZ  ? PHE A 1 173 ?   3.896 -14.487  -8.208 1.000 80.270 ? 173 PHE A CZ  1 
ATOM 1359 N N   ? LYS A 1 174 ?   1.706 -11.439  -5.394 1.000 77.810 ? 174 LYS A N   1 
ATOM 1360 C CA  ? LYS A 1 174 ?   0.292 -11.776  -5.260 1.000 77.810 ? 174 LYS A CA  1 
ATOM 1361 C C   ? LYS A 1 174 ?  -0.174 -11.627  -3.814 1.000 77.810 ? 174 LYS A C   1 
ATOM 1362 C CB  ? LYS A 1 174 ?   0.032 -13.202  -5.750 1.000 77.810 ? 174 LYS A CB  1 
ATOM 1363 O O   ? LYS A 1 174 ?   0.424 -12.201  -2.901 1.000 77.810 ? 174 LYS A O   1 
ATOM 1364 C CG  ? LYS A 1 174 ?   0.142 -13.367  -7.258 1.000 77.810 ? 174 LYS A CG  1 
ATOM 1365 C CD  ? LYS A 1 174 ?  -0.411 -14.711  -7.715 1.000 77.810 ? 174 LYS A CD  1 
ATOM 1366 C CE  ? LYS A 1 174 ?  -0.365 -14.850  -9.230 1.000 77.810 ? 174 LYS A CE  1 
ATOM 1367 N NZ  ? LYS A 1 174 ?  -0.901 -16.169  -9.682 1.000 77.810 ? 174 LYS A NZ  1 
ATOM 1368 N N   ? GLY A 1 175 ?  -1.233 -10.760  -3.726 1.000 76.150 ? 175 GLY A N   1 
ATOM 1369 C CA  ? GLY A 1 175 ?  -1.786 -10.534  -2.400 1.000 76.150 ? 175 GLY A CA  1 
ATOM 1370 C C   ? GLY A 1 175 ?  -1.297  -9.249  -1.760 1.000 76.150 ? 175 GLY A C   1 
ATOM 1371 O O   ? GLY A 1 175 ?  -1.902  -8.754  -0.807 1.000 76.150 ? 175 GLY A O   1 
ATOM 1372 N N   ? ASP A 1 176 ?  -0.232  -8.674  -2.336 1.000 87.880 ? 176 ASP A N   1 
ATOM 1373 C CA  ? ASP A 1 176 ?   0.323  -7.431  -1.809 1.000 87.880 ? 176 ASP A CA  1 
ATOM 1374 C C   ? ASP A 1 176 ?  -0.123  -6.233  -2.643 1.000 87.880 ? 176 ASP A C   1 
ATOM 1375 C CB  ? ASP A 1 176 ?   1.851  -7.502  -1.764 1.000 87.880 ? 176 ASP A CB  1 
ATOM 1376 O O   ? ASP A 1 176 ?   0.381  -5.122  -2.462 1.000 87.880 ? 176 ASP A O   1 
ATOM 1377 C CG  ? ASP A 1 176 ?   2.369  -8.496  -0.739 1.000 87.880 ? 176 ASP A CG  1 
ATOM 1378 O OD1 ? ASP A 1 176 ?   1.911  -8.467   0.423 1.000 87.880 ? 176 ASP A OD1 1 
ATOM 1379 O OD2 ? ASP A 1 176 ?   3.246  -9.312  -1.096 1.000 87.880 ? 176 ASP A OD2 1 
ATOM 1380 N N   ? SER A 1 177 ?  -0.995  -6.590  -3.721 1.000 93.700 ? 177 SER A N   1 
ATOM 1381 C CA  ? SER A 1 177 ?  -1.574  -5.493  -4.490 1.000 93.700 ? 177 SER A CA  1 
ATOM 1382 C C   ? SER A 1 177 ?  -2.174  -4.432  -3.574 1.000 93.700 ? 177 SER A C   1 
ATOM 1383 C CB  ? SER A 1 177 ?  -2.646  -6.016  -5.448 1.000 93.700 ? 177 SER A CB  1 
ATOM 1384 O O   ? SER A 1 177 ?  -2.779  -4.757  -2.551 1.000 93.700 ? 177 SER A O   1 
ATOM 1385 O OG  ? SER A 1 177 ?  -2.076  -6.875  -6.421 1.000 93.700 ? 177 SER A OG  1 
ATOM 1386 N N   ? GLY A 1 178 ?  -1.790  -3.163  -3.974 1.000 95.860 ? 178 GLY A N   1 
ATOM 1387 C CA  ? GLY A 1 178 ?  -2.409  -2.096  -3.203 1.000 95.860 ? 178 GLY A CA  1 
ATOM 1388 C C   ? GLY A 1 178 ?  -1.604  -1.698  -1.981 1.000 95.860 ? 178 GLY A C   1 
ATOM 1389 O O   ? GLY A 1 178 ?  -1.859  -0.655  -1.376 1.000 95.860 ? 178 GLY A O   1 
ATOM 1390 N N   ? GLY A 1 179 ?  -0.673  -2.528  -1.595 1.000 95.510 ? 179 GLY A N   1 
ATOM 1391 C CA  ? GLY A 1 179 ?   0.219  -2.209  -0.492 1.000 95.510 ? 179 GLY A CA  1 
ATOM 1392 C C   ? GLY A 1 179 ?   1.144  -1.044  -0.791 1.000 95.510 ? 179 GLY A C   1 
ATOM 1393 O O   ? GLY A 1 179 ?   1.536  -0.835  -1.941 1.000 95.510 ? 179 GLY A O   1 
ATOM 1394 N N   ? PRO A 1 180 ?   1.650  -0.333   0.277 1.000 96.870 ? 180 PRO A N   1 
ATOM 1395 C CA  ? PRO A 1 180 ?   2.387   0.918   0.086 1.000 96.870 ? 180 PRO A CA  1 
ATOM 1396 C C   ? PRO A 1 180 ?   3.893   0.701  -0.047 1.000 96.870 ? 180 PRO A C   1 
ATOM 1397 C CB  ? PRO A 1 180 ?   2.060   1.717   1.350 1.000 96.870 ? 180 PRO A CB  1 
ATOM 1398 O O   ? PRO A 1 180 ?   4.459  -0.157   0.635 1.000 96.870 ? 180 PRO A O   1 
ATOM 1399 C CG  ? PRO A 1 180 ?   1.886   0.686   2.419 1.000 96.870 ? 180 PRO A CG  1 
ATOM 1400 C CD  ? PRO A 1 180 ?   1.226  -0.520   1.816 1.000 96.870 ? 180 PRO A CD  1 
ATOM 1401 N N   ? LEU A 1 181 ?   4.550   1.372  -1.002 1.000 97.250 ? 181 LEU A N   1 
ATOM 1402 C CA  ? LEU A 1 181 ?   5.982   1.644  -0.977 1.000 97.250 ? 181 LEU A CA  1 
ATOM 1403 C C   ? LEU A 1 181 ?   6.293   2.838  -0.080 1.000 97.250 ? 181 LEU A C   1 
ATOM 1404 C CB  ? LEU A 1 181 ?   6.504   1.905  -2.392 1.000 97.250 ? 181 LEU A CB  1 
ATOM 1405 O O   ? LEU A 1 181 ?   5.905   3.968  -0.386 1.000 97.250 ? 181 LEU A O   1 
ATOM 1406 C CG  ? LEU A 1 181 ?   8.019   2.052  -2.540 1.000 97.250 ? 181 LEU A CG  1 
ATOM 1407 C CD1 ? LEU A 1 181 ?   8.701   0.698  -2.382 1.000 97.250 ? 181 LEU A CD1 1 
ATOM 1408 C CD2 ? LEU A 1 181 ?   8.367   2.678  -3.887 1.000 97.250 ? 181 LEU A CD2 1 
ATOM 1409 N N   ? VAL A 1 182 ?   7.039   2.562   1.027 1.000 97.560 ? 182 VAL A N   1 
ATOM 1410 C CA  ? VAL A 1 182 ?   7.267   3.598   2.030 1.000 97.560 ? 182 VAL A CA  1 
ATOM 1411 C C   ? VAL A 1 182 ?   8.748   3.966   2.065 1.000 97.560 ? 182 VAL A C   1 
ATOM 1412 C CB  ? VAL A 1 182 ?   6.797   3.145   3.430 1.000 97.560 ? 182 VAL A CB  1 
ATOM 1413 O O   ? VAL A 1 182 ?   9.601   3.112   2.317 1.000 97.560 ? 182 VAL A O   1 
ATOM 1414 C CG1 ? VAL A 1 182 ?   7.006   4.258   4.456 1.000 97.560 ? 182 VAL A CG1 1 
ATOM 1415 C CG2 ? VAL A 1 182 ?   5.330   2.721   3.389 1.000 97.560 ? 182 VAL A CG2 1 
ATOM 1416 N N   ? CYS A 1 183 ?   9.036   5.249   1.845 1.000 96.550 ? 183 CYS A N   1 
ATOM 1417 C CA  ? CYS A 1 183 ?  10.370   5.831   1.934 1.000 96.550 ? 183 CYS A CA  1 
ATOM 1418 C C   ? CYS A 1 183 ?  10.388   7.012   2.897 1.000 96.550 ? 183 CYS A C   1 
ATOM 1419 C CB  ? CYS A 1 183 ?  10.852   6.280   0.554 1.000 96.550 ? 183 CYS A CB  1 
ATOM 1420 O O   ? CYS A 1 183 ?   9.613   7.958   2.740 1.000 96.550 ? 183 CYS A O   1 
ATOM 1421 S SG  ? CYS A 1 183 ?  10.717   5.002  -0.715 1.000 96.550 ? 183 CYS A SG  1 
ATOM 1422 N N   ? ASN A 1 184 ?  11.300   6.893   3.958 1.000 94.180 ? 184 ASN A N   1 
ATOM 1423 C CA  ? ASN A 1 184 ?  11.387   7.957   4.952 1.000 94.180 ? 184 ASN A CA  1 
ATOM 1424 C C   ? ASN A 1 184 ?  10.020   8.276   5.553 1.000 94.180 ? 184 ASN A C   1 
ATOM 1425 C CB  ? ASN A 1 184 ?  12.004   9.216   4.340 1.000 94.180 ? 184 ASN A CB  1 
ATOM 1426 O O   ? ASN A 1 184 ?   9.647   9.444   5.673 1.000 94.180 ? 184 ASN A O   1 
ATOM 1427 C CG  ? ASN A 1 184 ?  13.427   8.998   3.865 1.000 94.180 ? 184 ASN A CG  1 
ATOM 1428 N ND2 ? ASN A 1 184 ?  13.780   9.616   2.744 1.000 94.180 ? 184 ASN A ND2 1 
ATOM 1429 O OD1 ? ASN A 1 184 ?  14.202   8.278   4.500 1.000 94.180 ? 184 ASN A OD1 1 
ATOM 1430 N N   ? ASN A 1 185 ?   9.164   7.225   5.752 1.000 94.540 ? 185 ASN A N   1 
ATOM 1431 C CA  ? ASN A 1 185 ?   7.884   7.287   6.448 1.000 94.540 ? 185 ASN A CA  1 
ATOM 1432 C C   ? ASN A 1 185 ?   6.839   8.046   5.635 1.000 94.540 ? 185 ASN A C   1 
ATOM 1433 C CB  ? ASN A 1 185 ?   8.052   7.929   7.827 1.000 94.540 ? 185 ASN A CB  1 
ATOM 1434 O O   ? ASN A 1 185 ?   5.986   8.733   6.199 1.000 94.540 ? 185 ASN A O   1 
ATOM 1435 C CG  ? ASN A 1 185 ?   8.687   6.990   8.834 1.000 94.540 ? 185 ASN A CG  1 
ATOM 1436 N ND2 ? ASN A 1 185 ?   9.407   7.553   9.797 1.000 94.540 ? 185 ASN A ND2 1 
ATOM 1437 O OD1 ? ASN A 1 185 ?   8.533   5.769   8.747 1.000 94.540 ? 185 ASN A OD1 1 
ATOM 1438 N N   ? VAL A 1 186 ?   6.976   7.982   4.332 1.000 96.830 ? 186 VAL A N   1 
ATOM 1439 C CA  ? VAL A 1 186 ?   6.029   8.591   3.404 1.000 96.830 ? 186 VAL A CA  1 
ATOM 1440 C C   ? VAL A 1 186 ?   5.605   7.569   2.353 1.000 96.830 ? 186 VAL A C   1 
ATOM 1441 C CB  ? VAL A 1 186 ?   6.629   9.841   2.721 1.000 96.830 ? 186 VAL A CB  1 
ATOM 1442 O O   ? VAL A 1 186 ?   6.416   6.755   1.906 1.000 96.830 ? 186 VAL A O   1 
ATOM 1443 C CG1 ? VAL A 1 186 ?   5.654  10.415   1.695 1.000 96.830 ? 186 VAL A CG1 1 
ATOM 1444 C CG2 ? VAL A 1 186 ?   6.995  10.895   3.764 1.000 96.830 ? 186 VAL A CG2 1 
ATOM 1445 N N   ? VAL A 1 187 ?   4.332   7.642   1.943 1.000 97.240 ? 187 VAL A N   1 
ATOM 1446 C CA  ? VAL A 1 187 ?   3.827   6.759   0.896 1.000 97.240 ? 187 VAL A CA  1 
ATOM 1447 C C   ? VAL A 1 187 ?   4.282   7.266  -0.471 1.000 97.240 ? 187 VAL A C   1 
ATOM 1448 C CB  ? VAL A 1 187 ?   2.286   6.652   0.939 1.000 97.240 ? 187 VAL A CB  1 
ATOM 1449 O O   ? VAL A 1 187 ?   3.854   8.333  -0.918 1.000 97.240 ? 187 VAL A O   1 
ATOM 1450 C CG1 ? VAL A 1 187 ?   1.641   7.980   0.548 1.000 97.240 ? 187 VAL A CG1 1 
ATOM 1451 C CG2 ? VAL A 1 187 ?   1.805   5.529   0.023 1.000 97.240 ? 187 VAL A CG2 1 
ATOM 1452 N N   ? GLN A 1 188 ?   5.111   6.413  -1.100 1.000 97.800 ? 188 GLN A N   1 
ATOM 1453 C CA  ? GLN A 1 188 ?   5.663   6.841  -2.381 1.000 97.800 ? 188 GLN A CA  1 
ATOM 1454 C C   ? GLN A 1 188 ?   4.965   6.140  -3.543 1.000 97.800 ? 188 GLN A C   1 
ATOM 1455 C CB  ? GLN A 1 188 ?   7.168   6.573  -2.435 1.000 97.800 ? 188 GLN A CB  1 
ATOM 1456 O O   ? GLN A 1 188 ?   4.965   6.642  -4.669 1.000 97.800 ? 188 GLN A O   1 
ATOM 1457 C CG  ? GLN A 1 188 ?   7.974   7.396  -1.439 1.000 97.800 ? 188 GLN A CG  1 
ATOM 1458 C CD  ? GLN A 1 188 ?   8.025   8.869  -1.800 1.000 97.800 ? 188 GLN A CD  1 
ATOM 1459 N NE2 ? GLN A 1 188 ?   8.369   9.706  -0.828 1.000 97.800 ? 188 GLN A NE2 1 
ATOM 1460 O OE1 ? GLN A 1 188 ?   7.758   9.251  -2.944 1.000 97.800 ? 188 GLN A OE1 1 
ATOM 1461 N N   ? GLY A 1 189 ?   4.396   5.010  -3.279 1.000 97.340 ? 189 GLY A N   1 
ATOM 1462 C CA  ? GLY A 1 189 ?   3.768   4.230  -4.333 1.000 97.340 ? 189 GLY A CA  1 
ATOM 1463 C C   ? GLY A 1 189 ?   2.782   3.203  -3.810 1.000 97.340 ? 189 GLY A C   1 
ATOM 1464 O O   ? GLY A 1 189 ?   2.792   2.874  -2.622 1.000 97.340 ? 189 GLY A O   1 
ATOM 1465 N N   ? ILE A 1 190 ?   1.956   2.710  -4.756 1.000 97.490 ? 190 ILE A N   1 
ATOM 1466 C CA  ? ILE A 1 190 ?   1.028   1.610  -4.518 1.000 97.490 ? 190 ILE A CA  1 
ATOM 1467 C C   ? ILE A 1 190 ?   1.359   0.445  -5.448 1.000 97.490 ? 190 ILE A C   1 
ATOM 1468 C CB  ? ILE A 1 190 ?  -0.438   2.055  -4.716 1.000 97.490 ? 190 ILE A CB  1 
ATOM 1469 O O   ? ILE A 1 190 ?   1.464   0.624  -6.664 1.000 97.490 ? 190 ILE A O   1 
ATOM 1470 C CG1 ? ILE A 1 190 ?  -0.768   3.234  -3.793 1.000 97.490 ? 190 ILE A CG1 1 
ATOM 1471 C CG2 ? ILE A 1 190 ?  -1.395   0.884  -4.472 1.000 97.490 ? 190 ILE A CG2 1 
ATOM 1472 C CD1 ? ILE A 1 190 ?  -0.661   2.908  -2.310 1.000 97.490 ? 190 ILE A CD1 1 
ATOM 1473 N N   ? PHE A 1 191 ?   1.571  -0.694  -4.742 1.000 96.200 ? 191 PHE A N   1 
ATOM 1474 C CA  ? PHE A 1 191 ?   1.941  -1.840  -5.564 1.000 96.200 ? 191 PHE A CA  1 
ATOM 1475 C C   ? PHE A 1 191 ?   0.854  -2.148  -6.586 1.000 96.200 ? 191 PHE A C   1 
ATOM 1476 C CB  ? PHE A 1 191 ?   2.202  -3.069  -4.688 1.000 96.200 ? 191 PHE A CB  1 
ATOM 1477 O O   ? PHE A 1 191 ?  -0.290  -2.423  -6.219 1.000 96.200 ? 191 PHE A O   1 
ATOM 1478 C CG  ? PHE A 1 191 ?   2.823  -4.222  -5.429 1.000 96.200 ? 191 PHE A CG  1 
ATOM 1479 C CD1 ? PHE A 1 191 ?   2.068  -5.340  -5.762 1.000 96.200 ? 191 PHE A CD1 1 
ATOM 1480 C CD2 ? PHE A 1 191 ?   4.163  -4.188  -5.792 1.000 96.200 ? 191 PHE A CD2 1 
ATOM 1481 C CE1 ? PHE A 1 191 ?   2.641  -6.409  -6.448 1.000 96.200 ? 191 PHE A CE1 1 
ATOM 1482 C CE2 ? PHE A 1 191 ?   4.743  -5.252  -6.477 1.000 96.200 ? 191 PHE A CE2 1 
ATOM 1483 C CZ  ? PHE A 1 191 ?   3.980  -6.362  -6.804 1.000 96.200 ? 191 PHE A CZ  1 
ATOM 1484 N N   ? SER A 1 192 ?   1.248  -2.193  -7.880 1.000 95.120 ? 192 SER A N   1 
ATOM 1485 C CA  ? SER A 1 192 ?   0.298  -2.370  -8.974 1.000 95.120 ? 192 SER A CA  1 
ATOM 1486 C C   ? SER A 1 192 ?   0.485  -3.721  -9.655 1.000 95.120 ? 192 SER A C   1 
ATOM 1487 C CB  ? SER A 1 192 ?   0.447  -1.246 -10.001 1.000 95.120 ? 192 SER A CB  1 
ATOM 1488 O O   ? SER A 1 192 ?  -0.403  -4.574  -9.609 1.000 95.120 ? 192 SER A O   1 
ATOM 1489 O OG  ? SER A 1 192 ?  -0.625  -1.267 -10.928 1.000 95.120 ? 192 SER A OG  1 
ATOM 1490 N N   ? TYR A 1 193 ?   1.704  -3.984 -10.118 1.000 93.980 ? 193 TYR A N   1 
ATOM 1491 C CA  ? TYR A 1 193 ?   1.925  -5.246 -10.816 1.000 93.980 ? 193 TYR A CA  1 
ATOM 1492 C C   ? TYR A 1 193 ?   3.405  -5.610 -10.829 1.000 93.980 ? 193 TYR A C   1 
ATOM 1493 C CB  ? TYR A 1 193 ?   1.394  -5.167 -12.250 1.000 93.980 ? 193 TYR A CB  1 
ATOM 1494 O O   ? TYR A 1 193 ?   4.256  -4.787 -10.484 1.000 93.980 ? 193 TYR A O   1 
ATOM 1495 C CG  ? TYR A 1 193 ?   2.066  -4.108 -13.089 1.000 93.980 ? 193 TYR A CG  1 
ATOM 1496 C CD1 ? TYR A 1 193 ?   1.615  -2.790 -13.075 1.000 93.980 ? 193 TYR A CD1 1 
ATOM 1497 C CD2 ? TYR A 1 193 ?   3.153  -4.422 -13.898 1.000 93.980 ? 193 TYR A CD2 1 
ATOM 1498 C CE1 ? TYR A 1 193 ?   2.230  -1.811 -13.848 1.000 93.980 ? 193 TYR A CE1 1 
ATOM 1499 C CE2 ? TYR A 1 193 ?   3.776  -3.451 -14.675 1.000 93.980 ? 193 TYR A CE2 1 
ATOM 1500 O OH  ? TYR A 1 193 ?   3.921  -1.185 -15.410 1.000 93.980 ? 193 TYR A OH  1 
ATOM 1501 C CZ  ? TYR A 1 193 ?   3.308  -2.150 -14.643 1.000 93.980 ? 193 TYR A CZ  1 
ATOM 1502 N N   ? GLY A 1 194 ?   3.770  -6.852 -11.167 1.000 91.990 ? 194 GLY A N   1 
ATOM 1503 C CA  ? GLY A 1 194 ?   5.102  -7.415 -11.324 1.000 91.990 ? 194 GLY A CA  1 
ATOM 1504 C C   ? GLY A 1 194 ?   5.135  -8.620 -12.245 1.000 91.990 ? 194 GLY A C   1 
ATOM 1505 O O   ? GLY A 1 194 ?   4.143  -8.928 -12.909 1.000 91.990 ? 194 GLY A O   1 
ATOM 1506 N N   ? LYS A 1 195 ?   6.216  -9.260 -12.382 1.000 89.720 ? 195 LYS A N   1 
ATOM 1507 C CA  ? LYS A 1 195 ?   6.352 -10.459 -13.203 1.000 89.720 ? 195 LYS A CA  1 
ATOM 1508 C C   ? LYS A 1 195 ?   5.524 -11.609 -12.639 1.000 89.720 ? 195 LYS A C   1 
ATOM 1509 C CB  ? LYS A 1 195 ?   7.821 -10.873 -13.310 1.000 89.720 ? 195 LYS A CB  1 
ATOM 1510 O O   ? LYS A 1 195 ?   5.348 -11.716 -11.423 1.000 89.720 ? 195 LYS A O   1 
ATOM 1511 C CG  ? LYS A 1 195 ?   8.697  -9.863 -14.037 1.000 89.720 ? 195 LYS A CG  1 
ATOM 1512 C CD  ? LYS A 1 195 ?  10.138 -10.347 -14.141 1.000 89.720 ? 195 LYS A CD  1 
ATOM 1513 C CE  ? LYS A 1 195 ?  11.003  -9.366 -14.921 1.000 89.720 ? 195 LYS A CE  1 
ATOM 1514 N NZ  ? LYS A 1 195 ?  12.415  -9.840 -15.032 1.000 89.720 ? 195 LYS A NZ  1 
ATOM 1515 N N   ? ASN A 1 196 ?   5.044 -12.459 -13.439 1.000 84.310 ? 196 ASN A N   1 
ATOM 1516 C CA  ? ASN A 1 196 ?   4.140 -13.545 -13.076 1.000 84.310 ? 196 ASN A CA  1 
ATOM 1517 C C   ? ASN A 1 196 ?   4.825 -14.568 -12.175 1.000 84.310 ? 196 ASN A C   1 
ATOM 1518 C CB  ? ASN A 1 196 ?   3.590 -14.227 -14.330 1.000 84.310 ? 196 ASN A CB  1 
ATOM 1519 O O   ? ASN A 1 196 ?   4.163 -15.266 -11.405 1.000 84.310 ? 196 ASN A O   1 
ATOM 1520 C CG  ? ASN A 1 196 ?   2.606 -13.355 -15.085 1.000 84.310 ? 196 ASN A CG  1 
ATOM 1521 N ND2 ? ASN A 1 196 ?   2.469 -13.602 -16.383 1.000 84.310 ? 196 ASN A ND2 1 
ATOM 1522 O OD1 ? ASN A 1 196 ?   1.975 -12.466 -14.507 1.000 84.310 ? 196 ASN A OD1 1 
ATOM 1523 N N   ? ASP A 1 197 ?   6.134 -14.540 -12.234 1.000 83.800 ? 197 ASP A N   1 
ATOM 1524 C CA  ? ASP A 1 197 ?   6.856 -15.541 -11.456 1.000 83.800 ? 197 ASP A CA  1 
ATOM 1525 C C   ? ASP A 1 197 ?   7.333 -14.964 -10.125 1.000 83.800 ? 197 ASP A C   1 
ATOM 1526 C CB  ? ASP A 1 197 ?   8.046 -16.084 -12.250 1.000 83.800 ? 197 ASP A CB  1 
ATOM 1527 O O   ? ASP A 1 197 ?   8.036 -15.635  -9.367 1.000 83.800 ? 197 ASP A O   1 
ATOM 1528 C CG  ? ASP A 1 197 ?   9.073 -15.015 -12.584 1.000 83.800 ? 197 ASP A CG  1 
ATOM 1529 O OD1 ? ASP A 1 197 ?   8.898 -13.850 -12.166 1.000 83.800 ? 197 ASP A OD1 1 
ATOM 1530 O OD2 ? ASP A 1 197 ?  10.063 -15.341 -13.273 1.000 83.800 ? 197 ASP A OD2 1 
ATOM 1531 N N   ? GLY A 1 198 ?   6.956 -13.591  -9.870 1.000 82.000 ? 198 GLY A N   1 
ATOM 1532 C CA  ? GLY A 1 198 ?   7.221 -13.006  -8.565 1.000 82.000 ? 198 GLY A CA  1 
ATOM 1533 C C   ? GLY A 1 198 ?   8.647 -12.514  -8.410 1.000 82.000 ? 198 GLY A C   1 
ATOM 1534 O O   ? GLY A 1 198 ?   9.041 -12.064  -7.332 1.000 82.000 ? 198 GLY A O   1 
ATOM 1535 N N   ? THR A 1 199 ?   9.400 -12.635  -9.596 1.000 86.700 ? 199 THR A N   1 
ATOM 1536 C CA  ? THR A 1 199 ?  10.775 -12.149  -9.585 1.000 86.700 ? 199 THR A CA  1 
ATOM 1537 C C   ? THR A 1 199 ?  10.812 -10.629  -9.707 1.000 86.700 ? 199 THR A C   1 
ATOM 1538 C CB  ? THR A 1 199 ?  11.599 -12.779 -10.723 1.000 86.700 ? 199 THR A CB  1 
ATOM 1539 O O   ? THR A 1 199 ?   9.977 -10.035 -10.392 1.000 86.700 ? 199 THR A O   1 
ATOM 1540 C CG2 ? THR A 1 199 ?  11.678 -14.295 -10.572 1.000 86.700 ? 199 THR A CG2 1 
ATOM 1541 O OG1 ? THR A 1 199 ?  10.985 -12.467 -11.979 1.000 86.700 ? 199 THR A OG1 1 
ATOM 1542 N N   ? PRO A 1 200 ?  11.625  -9.916  -8.892 1.000 89.440 ? 200 PRO A N   1 
ATOM 1543 C CA  ? PRO A 1 200 ?  11.784  -8.465  -9.012 1.000 89.440 ? 200 PRO A CA  1 
ATOM 1544 C C   ? PRO A 1 200 ?  12.205  -8.031 -10.414 1.000 89.440 ? 200 PRO A C   1 
ATOM 1545 C CB  ? PRO A 1 200 ?  12.876  -8.144  -7.989 1.000 89.440 ? 200 PRO A CB  1 
ATOM 1546 O O   ? PRO A 1 200 ?  12.786  -8.822 -11.161 1.000 89.440 ? 200 PRO A O   1 
ATOM 1547 C CG  ? PRO A 1 200 ?  12.929  -9.342  -7.097 1.000 89.440 ? 200 PRO A CG  1 
ATOM 1548 C CD  ? PRO A 1 200 ?  12.495 -10.544  -7.887 1.000 89.440 ? 200 PRO A CD  1 
ATOM 1549 N N   ? PRO A 1 201 ?  11.961  -6.865 -10.659 1.000 93.310 ? 201 PRO A N   1 
ATOM 1550 C CA  ? PRO A 1 201 ?  11.365  -5.746  -9.925 1.000 93.310 ? 201 PRO A CA  1 
ATOM 1551 C C   ? PRO A 1 201 ?   9.839  -5.755  -9.973 1.000 93.310 ? 201 PRO A C   1 
ATOM 1552 C CB  ? PRO A 1 201 ?  11.927  -4.516 -10.641 1.000 93.310 ? 201 PRO A CB  1 
ATOM 1553 O O   ? PRO A 1 201 ?   9.247  -6.453 -10.800 1.000 93.310 ? 201 PRO A O   1 
ATOM 1554 C CG  ? PRO A 1 201 ?  12.077  -4.939 -12.067 1.000 93.310 ? 201 PRO A CG  1 
ATOM 1555 C CD  ? PRO A 1 201 ?  12.440  -6.396 -12.097 1.000 93.310 ? 201 PRO A CD  1 
ATOM 1556 N N   ? GLY A 1 202 ?   9.171  -5.189  -9.018 1.000 94.130 ? 202 GLY A N   1 
ATOM 1557 C CA  ? GLY A 1 202 ?   7.760  -4.838  -9.042 1.000 94.130 ? 202 GLY A CA  1 
ATOM 1558 C C   ? GLY A 1 202 ?   7.513  -3.382  -9.391 1.000 94.130 ? 202 GLY A C   1 
ATOM 1559 O O   ? GLY A 1 202 ?   8.388  -2.536  -9.200 1.000 94.130 ? 202 GLY A O   1 
ATOM 1560 N N   ? VAL A 1 203 ?   6.216  -3.114  -9.844 1.000 96.180 ? 203 VAL A N   1 
ATOM 1561 C CA  ? VAL A 1 203 ?   5.871  -1.767 -10.287 1.000 96.180 ? 203 VAL A CA  1 
ATOM 1562 C C   ? VAL A 1 203 ?   4.808  -1.176  -9.364 1.000 96.180 ? 203 VAL A C   1 
ATOM 1563 C CB  ? VAL A 1 203 ?   5.372  -1.761 -11.749 1.000 96.180 ? 203 VAL A CB  1 
ATOM 1564 O O   ? VAL A 1 203 ?   3.778  -1.805  -9.111 1.000 96.180 ? 203 VAL A O   1 
ATOM 1565 C CG1 ? VAL A 1 203 ?   4.914  -0.361 -12.157 1.000 96.180 ? 203 VAL A CG1 1 
ATOM 1566 C CG2 ? VAL A 1 203 ?   6.466  -2.264 -12.688 1.000 96.180 ? 203 VAL A CG2 1 
ATOM 1567 N N   ? PHE A 1 204 ?   5.129   0.009  -8.850 1.000 97.050 ? 204 PHE A N   1 
ATOM 1568 C CA  ? PHE A 1 204 ?   4.221   0.784  -8.013 1.000 97.050 ? 204 PHE A CA  1 
ATOM 1569 C C   ? PHE A 1 204 ?   3.684   1.993  -8.770 1.000 97.050 ? 204 PHE A C   1 
ATOM 1570 C CB  ? PHE A 1 204 ?   4.925   1.239  -6.731 1.000 97.050 ? 204 PHE A CB  1 
ATOM 1571 O O   ? PHE A 1 204 ?   4.394   2.589  -9.583 1.000 97.050 ? 204 PHE A O   1 
ATOM 1572 C CG  ? PHE A 1 204 ?   5.278   0.111  -5.799 1.000 97.050 ? 204 PHE A CG  1 
ATOM 1573 C CD1 ? PHE A 1 204 ?   4.574  -0.078  -4.616 1.000 97.050 ? 204 PHE A CD1 1 
ATOM 1574 C CD2 ? PHE A 1 204 ?   6.314  -0.761  -6.107 1.000 97.050 ? 204 PHE A CD2 1 
ATOM 1575 C CE1 ? PHE A 1 204 ?   4.899  -1.121  -3.752 1.000 97.050 ? 204 PHE A CE1 1 
ATOM 1576 C CE2 ? PHE A 1 204 ?   6.644  -1.806  -5.248 1.000 97.050 ? 204 PHE A CE2 1 
ATOM 1577 C CZ  ? PHE A 1 204 ?   5.936  -1.983  -4.071 1.000 97.050 ? 204 PHE A CZ  1 
ATOM 1578 N N   ? MET A 1 205 ?   2.363   2.345  -8.508 1.000 96.840 ? 205 MET A N   1 
ATOM 1579 C CA  ? MET A 1 205 ?   1.861   3.629  -8.988 1.000 96.840 ? 205 MET A CA  1 
ATOM 1580 C C   ? MET A 1 205 ?   2.455   4.781  -8.184 1.000 96.840 ? 205 MET A C   1 
ATOM 1581 C CB  ? MET A 1 205 ?   0.334   3.672  -8.913 1.000 96.840 ? 205 MET A CB  1 
ATOM 1582 O O   ? MET A 1 205 ?   2.429   4.762  -6.952 1.000 96.840 ? 205 MET A O   1 
ATOM 1583 C CG  ? MET A 1 205 ?  -0.354   2.693  -9.851 1.000 96.840 ? 205 MET A CG  1 
ATOM 1584 S SD  ? MET A 1 205 ?   0.046   3.008 -11.614 1.000 96.840 ? 205 MET A SD  1 
ATOM 1585 C CE  ? MET A 1 205 ?   1.365   1.788 -11.866 1.000 96.840 ? 205 MET A CE  1 
ATOM 1586 N N   ? LYS A 1 206 ?   2.964   5.754  -8.902 1.000 96.610 ? 206 LYS A N   1 
ATOM 1587 C CA  ? LYS A 1 206 ?   3.563   6.924  -8.267 1.000 96.610 ? 206 LYS A CA  1 
ATOM 1588 C C   ? LYS A 1 206 ?   2.498   7.810  -7.628 1.000 96.610 ? 206 LYS A C   1 
ATOM 1589 C CB  ? LYS A 1 206 ?   4.375   7.730  -9.283 1.000 96.610 ? 206 LYS A CB  1 
ATOM 1590 O O   ? LYS A 1 206 ?   1.761   8.507  -8.329 1.000 96.610 ? 206 LYS A O   1 
ATOM 1591 C CG  ? LYS A 1 206 ?   5.692   7.079  -9.678 1.000 96.610 ? 206 LYS A CG  1 
ATOM 1592 C CD  ? LYS A 1 206 ?   6.524   7.996 -10.565 1.000 96.610 ? 206 LYS A CD  1 
ATOM 1593 C CE  ? LYS A 1 206 ?   7.739   7.275 -11.133 1.000 96.610 ? 206 LYS A CE  1 
ATOM 1594 N NZ  ? LYS A 1 206 ?   8.491   8.132 -12.098 1.000 96.610 ? 206 LYS A NZ  1 
ATOM 1595 N N   ? VAL A 1 207 ?   2.383   7.753  -6.295 1.000 97.340 ? 207 VAL A N   1 
ATOM 1596 C CA  ? VAL A 1 207 ?   1.366   8.509  -5.572 1.000 97.340 ? 207 VAL A CA  1 
ATOM 1597 C C   ? VAL A 1 207 ?   1.510   9.997  -5.883 1.000 97.340 ? 207 VAL A C   1 
ATOM 1598 C CB  ? VAL A 1 207 ?   1.457   8.272  -4.048 1.000 97.340 ? 207 VAL A CB  1 
ATOM 1599 O O   ? VAL A 1 207 ?   0.512  10.706  -6.033 1.000 97.340 ? 207 VAL A O   1 
ATOM 1600 C CG1 ? VAL A 1 207 ?   0.560   9.252  -3.294 1.000 97.340 ? 207 VAL A CG1 1 
ATOM 1601 C CG2 ? VAL A 1 207 ?   1.083   6.830  -3.710 1.000 97.340 ? 207 VAL A CG2 1 
ATOM 1602 N N   ? SER A 1 208 ?   2.730  10.498  -6.030 1.000 96.670 ? 208 SER A N   1 
ATOM 1603 C CA  ? SER A 1 208 ?   2.978  11.909  -6.307 1.000 96.670 ? 208 SER A CA  1 
ATOM 1604 C C   ? SER A 1 208 ?   2.285  12.351  -7.592 1.000 96.670 ? 208 SER A C   1 
ATOM 1605 C CB  ? SER A 1 208 ?   4.480  12.180  -6.410 1.000 96.670 ? 208 SER A CB  1 
ATOM 1606 O O   ? SER A 1 208 ?   1.783  13.473  -7.679 1.000 96.670 ? 208 SER A O   1 
ATOM 1607 O OG  ? SER A 1 208 ?   5.069  11.372  -7.415 1.000 96.670 ? 208 SER A OG  1 
ATOM 1608 N N   ? HIS A 1 209 ?   2.261  11.483  -8.578 1.000 96.380 ? 209 HIS A N   1 
ATOM 1609 C CA  ? HIS A 1 209 ?   1.619  11.785  -9.852 1.000 96.380 ? 209 HIS A CA  1 
ATOM 1610 C C   ? HIS A 1 209 ?   0.111  11.942  -9.686 1.000 96.380 ? 209 HIS A C   1 
ATOM 1611 C CB  ? HIS A 1 209 ?   1.924  10.692 -10.878 1.000 96.380 ? 209 HIS A CB  1 
ATOM 1612 O O   ? HIS A 1 209 ?  -0.518  12.724 -10.402 1.000 96.380 ? 209 HIS A O   1 
ATOM 1613 C CG  ? HIS A 1 209 ?   1.282  10.923 -12.209 1.000 96.380 ? 209 HIS A CG  1 
ATOM 1614 C CD2 ? HIS A 1 209 ?   0.139  10.432 -12.742 1.000 96.380 ? 209 HIS A CD2 1 
ATOM 1615 N ND1 ? HIS A 1 209 ?   1.831  11.749 -13.166 1.000 96.380 ? 209 HIS A ND1 1 
ATOM 1616 C CE1 ? HIS A 1 209 ?   1.049  11.756 -14.233 1.000 96.380 ? 209 HIS A CE1 1 
ATOM 1617 N NE2 ? HIS A 1 209 ?   0.016  10.965 -14.001 1.000 96.380 ? 209 HIS A NE2 1 
ATOM 1618 N N   ? PHE A 1 210 ?  -0.520  11.340  -8.677 1.000 96.850 ? 210 PHE A N   1 
ATOM 1619 C CA  ? PHE A 1 210 ?  -1.970  11.274  -8.540 1.000 96.850 ? 210 PHE A CA  1 
ATOM 1620 C C   ? PHE A 1 210 ?  -2.447  12.162  -7.397 1.000 96.850 ? 210 PHE A C   1 
ATOM 1621 C CB  ? PHE A 1 210 ?  -2.423   9.829  -8.306 1.000 96.850 ? 210 PHE A CB  1 
ATOM 1622 O O   ? PHE A 1 210 ?  -3.614  12.104  -7.005 1.000 96.850 ? 210 PHE A O   1 
ATOM 1623 C CG  ? PHE A 1 210 ?  -2.104   8.901  -9.447 1.000 96.850 ? 210 PHE A CG  1 
ATOM 1624 C CD1 ? PHE A 1 210 ?  -2.921   8.850 -10.569 1.000 96.850 ? 210 PHE A CD1 1 
ATOM 1625 C CD2 ? PHE A 1 210 ?  -0.986   8.079  -9.396 1.000 96.850 ? 210 PHE A CD2 1 
ATOM 1626 C CE1 ? PHE A 1 210 ?  -2.628   7.991 -11.626 1.000 96.850 ? 210 PHE A CE1 1 
ATOM 1627 C CE2 ? PHE A 1 210 ?  -0.686   7.218 -10.448 1.000 96.850 ? 210 PHE A CE2 1 
ATOM 1628 C CZ  ? PHE A 1 210 ?  -1.509   7.175 -11.562 1.000 96.850 ? 210 PHE A CZ  1 
ATOM 1629 N N   ? LEU A 1 211 ?  -1.624  13.035  -6.892 1.000 96.660 ? 211 LEU A N   1 
ATOM 1630 C CA  ? LEU A 1 211 ?  -1.940  13.842  -5.718 1.000 96.660 ? 211 LEU A CA  1 
ATOM 1631 C C   ? LEU A 1 211 ?  -3.121  14.766  -5.995 1.000 96.660 ? 211 LEU A C   1 
ATOM 1632 C CB  ? LEU A 1 211 ?  -0.722  14.665  -5.290 1.000 96.660 ? 211 LEU A CB  1 
ATOM 1633 O O   ? LEU A 1 211 ?  -4.020  14.897  -5.161 1.000 96.660 ? 211 LEU A O   1 
ATOM 1634 C CG  ? LEU A 1 211 ?   0.347  13.926  -4.483 1.000 96.660 ? 211 LEU A CG  1 
ATOM 1635 C CD1 ? LEU A 1 211 ?   1.540  14.840  -4.222 1.000 96.660 ? 211 LEU A CD1 1 
ATOM 1636 C CD2 ? LEU A 1 211 ?  -0.235  13.410  -3.172 1.000 96.660 ? 211 LEU A CD2 1 
ATOM 1637 N N   ? PRO A 1 212 ?  -3.016  15.431  -7.169 1.000 96.330 ? 212 PRO A N   1 
ATOM 1638 C CA  ? PRO A 1 212 ?  -4.154  16.307  -7.462 1.000 96.330 ? 212 PRO A CA  1 
ATOM 1639 C C   ? PRO A 1 212 ?  -5.490  15.568  -7.431 1.000 96.330 ? 212 PRO A C   1 
ATOM 1640 C CB  ? PRO A 1 212 ?  -3.848  16.824  -8.869 1.000 96.330 ? 212 PRO A CB  1 
ATOM 1641 O O   ? PRO A 1 212 ?  -6.464  16.071  -6.865 1.000 96.330 ? 212 PRO A O   1 
ATOM 1642 C CG  ? PRO A 1 212 ?  -2.356  16.850  -8.951 1.000 96.330 ? 212 PRO A CG  1 
ATOM 1643 C CD  ? PRO A 1 212 ?  -1.817  15.651  -8.224 1.000 96.330 ? 212 PRO A CD  1 
ATOM 1644 N N   ? TRP A 1 213 ?  -5.518  14.394  -8.034 1.000 97.500 ? 213 TRP A N   1 
ATOM 1645 C CA  ? TRP A 1 213 ?  -6.739  13.596  -8.054 1.000 97.500 ? 213 TRP A CA  1 
ATOM 1646 C C   ? TRP A 1 213 ?  -7.123  13.153  -6.646 1.000 97.500 ? 213 TRP A C   1 
ATOM 1647 C CB  ? TRP A 1 213 ?  -6.568  12.373  -8.959 1.000 97.500 ? 213 TRP A CB  1 
ATOM 1648 O O   ? TRP A 1 213 ?  -8.291  13.238  -6.259 1.000 97.500 ? 213 TRP A O   1 
ATOM 1649 C CG  ? TRP A 1 213 ?  -7.706  11.400  -8.890 1.000 97.500 ? 213 TRP A CG  1 
ATOM 1650 C CD1 ? TRP A 1 213 ?  -8.905  11.486  -9.541 1.000 97.500 ? 213 TRP A CD1 1 
ATOM 1651 C CD2 ? TRP A 1 213 ?  -7.753  10.195  -8.120 1.000 97.500 ? 213 TRP A CD2 1 
ATOM 1652 C CE2 ? TRP A 1 213 ?  -9.012   9.598  -8.353 1.000 97.500 ? 213 TRP A CE2 1 
ATOM 1653 C CE3 ? TRP A 1 213 ?  -6.852   9.560  -7.255 1.000 97.500 ? 213 TRP A CE3 1 
ATOM 1654 N NE1 ? TRP A 1 213 ?  -9.695  10.405  -9.223 1.000 97.500 ? 213 TRP A NE1 1 
ATOM 1655 C CH2 ? TRP A 1 213 ?  -8.492   7.796  -6.910 1.000 97.500 ? 213 TRP A CH2 1 
ATOM 1656 C CZ2 ? TRP A 1 213 ?  -9.392   8.396  -7.752 1.000 97.500 ? 213 TRP A CZ2 1 
ATOM 1657 C CZ3 ? TRP A 1 213 ?  -7.232   8.364  -6.657 1.000 97.500 ? 213 TRP A CZ3 1 
ATOM 1658 N N   ? ILE A 1 214 ?  -6.170  12.693  -5.845 1.000 97.540 ? 214 ILE A N   1 
ATOM 1659 C CA  ? ILE A 1 214 ?  -6.390  12.214  -4.485 1.000 97.540 ? 214 ILE A CA  1 
ATOM 1660 C C   ? ILE A 1 214 ?  -6.968  13.339  -3.629 1.000 97.540 ? 214 ILE A C   1 
ATOM 1661 C CB  ? ILE A 1 214 ?  -5.084  11.678  -3.856 1.000 97.540 ? 214 ILE A CB  1 
ATOM 1662 O O   ? ILE A 1 214 ?  -7.988  13.157  -2.960 1.000 97.540 ? 214 ILE A O   1 
ATOM 1663 C CG1 ? ILE A 1 214 ?  -4.615  10.418  -4.592 1.000 97.540 ? 214 ILE A CG1 1 
ATOM 1664 C CG2 ? ILE A 1 214 ?  -5.278  11.401  -2.363 1.000 97.540 ? 214 ILE A CG2 1 
ATOM 1665 C CD1 ? ILE A 1 214 ?  -3.198   9.987  -4.241 1.000 97.540 ? 214 ILE A CD1 1 
ATOM 1666 N N   ? LYS A 1 215 ?  -6.366  14.487  -3.656 1.000 96.620 ? 215 LYS A N   1 
ATOM 1667 C CA  ? LYS A 1 215 ?  -6.777  15.629  -2.844 1.000 96.620 ? 215 LYS A CA  1 
ATOM 1668 C C   ? LYS A 1 215 ?  -8.172  16.108  -3.235 1.000 96.620 ? 215 LYS A C   1 
ATOM 1669 C CB  ? LYS A 1 215 ?  -5.773  16.774  -2.982 1.000 96.620 ? 215 LYS A CB  1 
ATOM 1670 O O   ? LYS A 1 215 ?  -8.999  16.402  -2.369 1.000 96.620 ? 215 LYS A O   1 
ATOM 1671 C CG  ? LYS A 1 215 ?  -4.441  16.516  -2.293 1.000 96.620 ? 215 LYS A CG  1 
ATOM 1672 C CD  ? LYS A 1 215 ?  -3.507  17.713  -2.415 1.000 96.620 ? 215 LYS A CD  1 
ATOM 1673 C CE  ? LYS A 1 215 ?  -2.196  17.478  -1.676 1.000 96.620 ? 215 LYS A CE  1 
ATOM 1674 N NZ  ? LYS A 1 215 ?  -1.251  18.622  -1.847 1.000 96.620 ? 215 LYS A NZ  1 
ATOM 1675 N N   ? ARG A 1 216 ?  -8.399  16.204  -4.514 1.000 96.540 ? 216 ARG A N   1 
ATOM 1676 C CA  ? ARG A 1 216 ?  -9.702  16.626  -5.018 1.000 96.540 ? 216 ARG A CA  1 
ATOM 1677 C C   ? ARG A 1 216 ? -10.796  15.655  -4.585 1.000 96.540 ? 216 ARG A C   1 
ATOM 1678 C CB  ? ARG A 1 216 ?  -9.678  16.742  -6.543 1.000 96.540 ? 216 ARG A CB  1 
ATOM 1679 O O   ? ARG A 1 216 ? -11.884  16.076  -4.186 1.000 96.540 ? 216 ARG A O   1 
ATOM 1680 C CG  ? ARG A 1 216 ?  -8.980  17.992  -7.055 1.000 96.540 ? 216 ARG A CG  1 
ATOM 1681 C CD  ? ARG A 1 216 ?  -9.260  18.229  -8.533 1.000 96.540 ? 216 ARG A CD  1 
ATOM 1682 N NE  ? ARG A 1 216 ?  -8.893  17.071  -9.343 1.000 96.540 ? 216 ARG A NE  1 
ATOM 1683 N NH1 ? ARG A 1 216 ?  -6.710  17.744  -9.689 1.000 96.540 ? 216 ARG A NH1 1 
ATOM 1684 N NH2 ? ARG A 1 216 ?  -7.466  15.779 -10.595 1.000 96.540 ? 216 ARG A NH2 1 
ATOM 1685 C CZ  ? ARG A 1 216 ?  -7.691  16.867  -9.874 1.000 96.540 ? 216 ARG A CZ  1 
ATOM 1686 N N   ? THR A 1 217 ? -10.566  14.386  -4.711 1.000 95.850 ? 217 THR A N   1 
ATOM 1687 C CA  ? THR A 1 217 ? -11.539  13.356  -4.364 1.000 95.850 ? 217 THR A CA  1 
ATOM 1688 C C   ? THR A 1 217 ? -11.858  13.393  -2.872 1.000 95.850 ? 217 THR A C   1 
ATOM 1689 C CB  ? THR A 1 217 ? -11.029  11.955  -4.748 1.000 95.850 ? 217 THR A CB  1 
ATOM 1690 O O   ? THR A 1 217 ? -13.023  13.311  -2.479 1.000 95.850 ? 217 THR A O   1 
ATOM 1691 C CG2 ? THR A 1 217 ? -12.067  10.885  -4.428 1.000 95.850 ? 217 THR A CG2 1 
ATOM 1692 O OG1 ? THR A 1 217 ? -10.745  11.924  -6.153 1.000 95.850 ? 217 THR A OG1 1 
ATOM 1693 N N   ? ILE A 1 218 ? -10.800  13.524  -2.005 1.000 95.060 ? 218 ILE A N   1 
ATOM 1694 C CA  ? ILE A 1 218 ? -10.975  13.568  -0.557 1.000 95.060 ? 218 ILE A CA  1 
ATOM 1695 C C   ? ILE A 1 218 ? -11.758  14.821  -0.170 1.000 95.060 ? 218 ILE A C   1 
ATOM 1696 C CB  ? ILE A 1 218 ?  -9.616  13.538   0.178 1.000 95.060 ? 218 ILE A CB  1 
ATOM 1697 O O   ? ILE A 1 218 ? -12.652  14.764   0.677 1.000 95.060 ? 218 ILE A O   1 
ATOM 1698 C CG1 ? ILE A 1 218 ?  -9.000  12.136   0.104 1.000 95.060 ? 218 ILE A CG1 1 
ATOM 1699 C CG2 ? ILE A 1 218 ?  -9.778  13.988   1.632 1.000 95.060 ? 218 ILE A CG2 1 
ATOM 1700 C CD1 ? ILE A 1 218 ?  -7.611  12.037   0.718 1.000 95.060 ? 218 ILE A CD1 1 
ATOM 1701 N N   ? LYS A 1 219 ? -11.537  15.942  -0.721 1.000 93.090 ? 219 LYS A N   1 
ATOM 1702 C CA  ? LYS A 1 219 ? -12.176  17.219  -0.416 1.000 93.090 ? 219 LYS A CA  1 
ATOM 1703 C C   ? LYS A 1 219 ? -13.651  17.202  -0.808 1.000 93.090 ? 219 LYS A C   1 
ATOM 1704 C CB  ? LYS A 1 219 ? -11.457  18.363  -1.132 1.000 93.090 ? 219 LYS A CB  1 
ATOM 1705 O O   ? LYS A 1 219 ? -14.495  17.745  -0.092 1.000 93.090 ? 219 LYS A O   1 
ATOM 1706 C CG  ? LYS A 1 219 ? -11.975  19.746  -0.764 1.000 93.090 ? 219 LYS A CG  1 
ATOM 1707 C CD  ? LYS A 1 219 ? -11.222  20.841  -1.508 1.000 93.090 ? 219 LYS A CD  1 
ATOM 1708 C CE  ? LYS A 1 219 ? -11.797  22.219  -1.209 1.000 93.090 ? 219 LYS A CE  1 
ATOM 1709 N NZ  ? LYS A 1 219 ? -11.082  23.293  -1.960 1.000 93.090 ? 219 LYS A NZ  1 
ATOM 1710 N N   ? HIS A 1 220 ? -14.077  16.584  -1.871 1.000 87.430 ? 220 HIS A N   1 
ATOM 1711 C CA  ? HIS A 1 220 ? -15.399  16.649  -2.483 1.000 87.430 ? 220 HIS A CA  1 
ATOM 1712 C C   ? HIS A 1 220 ? -16.302  15.534  -1.964 1.000 87.430 ? 220 HIS A C   1 
ATOM 1713 C CB  ? HIS A 1 220 ? -15.289  16.569  -4.006 1.000 87.430 ? 220 HIS A CB  1 
ATOM 1714 O O   ? HIS A 1 220 ? -17.508  15.538  -2.218 1.000 87.430 ? 220 HIS A O   1 
ATOM 1715 C CG  ? HIS A 1 220 ? -14.734  17.809  -4.633 1.000 87.430 ? 220 HIS A CG  1 
ATOM 1716 C CD2 ? HIS A 1 220 ? -13.603  18.013  -5.349 1.000 87.430 ? 220 HIS A CD2 1 
ATOM 1717 N ND1 ? HIS A 1 220 ? -15.366  19.030  -4.552 1.000 87.430 ? 220 HIS A ND1 1 
ATOM 1718 C CE1 ? HIS A 1 220 ? -14.646  19.935  -5.194 1.000 87.430 ? 220 HIS A CE1 1 
ATOM 1719 N NE2 ? HIS A 1 220 ? -13.571  19.343  -5.687 1.000 87.430 ? 220 HIS A NE2 1 
ATOM 1720 N N   ? LEU A 1 221 ? -15.823  14.698  -0.987 1.000 83.800 ? 221 LEU A N   1 
ATOM 1721 C CA  ? LEU A 1 221 ? -16.627  13.627  -0.408 1.000 83.800 ? 221 LEU A CA  1 
ATOM 1722 C C   ? LEU A 1 221 ? -16.776  13.813   1.098 1.000 83.800 ? 221 LEU A C   1 
ATOM 1723 C CB  ? LEU A 1 221 ? -15.998  12.264  -0.707 1.000 83.800 ? 221 LEU A CB  1 
ATOM 1724 O O   ? LEU A 1 221 ? -15.928  14.438   1.738 1.000 83.800 ? 221 LEU A O   1 
ATOM 1725 C CG  ? LEU A 1 221 ? -16.028  11.808  -2.166 1.000 83.800 ? 221 LEU A CG  1 
ATOM 1726 C CD1 ? LEU A 1 221 ? -15.172  10.559  -2.349 1.000 83.800 ? 221 LEU A CD1 1 
ATOM 1727 C CD2 ? LEU A 1 221 ? -17.461  11.551  -2.618 1.000 83.800 ? 221 LEU A CD2 1 
# 
loop_
_struct_sheet_range.sheet_id 
_struct_sheet_range.id 
_struct_sheet_range.beg_label_comp_id 
_struct_sheet_range.beg_label_asym_id 
_struct_sheet_range.beg_label_seq_id 
_struct_sheet_range.pdbx_beg_PDB_ins_code 
_struct_sheet_range.end_label_comp_id 
_struct_sheet_range.end_label_asym_id 
_struct_sheet_range.end_label_seq_id 
_struct_sheet_range.pdbx_end_PDB_ins_code 
_struct_sheet_range.beg_auth_comp_id 
_struct_sheet_range.beg_auth_asym_id 
_struct_sheet_range.beg_auth_seq_id 
_struct_sheet_range.end_auth_comp_id 
_struct_sheet_range.end_auth_asym_id 
_struct_sheet_range.end_auth_seq_id 
A A ILE A   3 ? ILE A   3 ? ILE A 3   ILE A 3   
A B THR A 171 ? THR A 171 ? THR A 171 THR A 171 
B C HIS A   6 ? GLU A   7 ? HIS A 6   GLU A 7   
B D VAL A 117 ? GLY A 122 ? VAL A 117 GLY A 122 
B E GLN A 136 ? VAL A 142 ? GLN A 136 VAL A 142 
B F HIS A 160 ? VAL A 163 ? HIS A 160 VAL A 163 
B G PRO A 180 ? CYS A 183 ? PRO A 180 CYS A 183 
B H VAL A 186 ? GLY A 194 ? VAL A 186 GLY A 194 
B I GLY A 202 ? LYS A 206 ? GLY A 202 LYS A 206 
C J MET A  16 ? PHE A  21 ? MET A 16  PHE A 21  
C K LYS A  25 ? HIS A  33 ? LYS A 25  HIS A 33  
C L PHE A  36 ? THR A  39 ? PHE A 36  THR A 39  
C M ILE A  48 ? LEU A  52 ? ILE A 48  LEU A 52  
C N GLN A  65 ? PRO A  74 ? GLN A 65  PRO A 74  
C O MET A  88 ? LEU A  92 ? MET A 88  LEU A 92  
D P ASN A  56 ? ASN A  56 ? ASN A 56  ASN A 56  
D Q THR A 134 ? THR A 134 ? THR A 134 THR A 134 
E R SER A  79 ? SER A  79 ? SER A 79  SER A 79  
E S SER A  84 ? SER A  84 ? SER A 84  SER A 84  
F T ARG A 125 ? SER A 127 ? ARG A 125 SER A 127 
F U THR A 130 ? LEU A 131 ? THR A 130 LEU A 131 
# 
loop_
_struct_conf.id 
_struct_conf.conf_type_id 
_struct_conf.beg_label_comp_id 
_struct_conf.beg_label_asym_id 
_struct_conf.beg_label_seq_id 
_struct_conf.pdbx_beg_PDB_ins_code 
_struct_conf.end_label_comp_id 
_struct_conf.end_label_asym_id 
_struct_conf.end_label_seq_id 
_struct_conf.pdbx_end_PDB_ins_code 
_struct_conf.beg_auth_comp_id 
_struct_conf.beg_auth_asym_id 
_struct_conf.beg_auth_seq_id 
_struct_conf.end_auth_comp_id 
_struct_conf.end_auth_asym_id 
_struct_conf.end_auth_seq_id 
STRN1         STRN         ILE A   3 ? ILE A   3 ? ILE A 3   ILE A 3   
TURN_TY1_P1   TURN_TY1_P   GLY A   4 ? GLY A   4 ? GLY A 4   GLY A 4   
STRN2         STRN         HIS A   6 ? GLU A   7 ? HIS A 6   GLU A 7   
HELX_LH_PP_P1 HELX_LH_PP_P ALA A   8 ? LYS A   9 ? ALA A 8   LYS A 9   
TURN_TY1_P2   TURN_TY1_P   PRO A  10 ? HIS A  11 ? PRO A 10  HIS A 11  
BEND1         BEND         SER A  12 ? SER A  12 ? SER A 12  SER A 12  
TURN_TY1_P3   TURN_TY1_P   PRO A  14 ? TYR A  15 ? PRO A 14  TYR A 15  
STRN3         STRN         MET A  16 ? PHE A  21 ? MET A 16  PHE A 21  
TURN_TY1_P4   TURN_TY1_P   ASP A  22 ? LYS A  24 ? ASP A 22  LYS A 24  
STRN4         STRN         LYS A  25 ? HIS A  33 ? LYS A 25  HIS A 33  
TURN_TY1_P5   TURN_TY1_P   LYS A  34 ? ASP A  35 ? LYS A 34  ASP A 35  
STRN5         STRN         PHE A  36 ? THR A  39 ? PHE A 36  THR A 39  
TURN_TY1_P6   TURN_TY1_P   ALA A  41 ? HIS A  42 ? ALA A 41  HIS A 42  
BEND2         BEND         CYS A  43 ? CYS A  43 ? CYS A 43  CYS A 43  
BEND3         BEND         SER A  46 ? SER A  47 ? SER A 46  SER A 47  
STRN6         STRN         ILE A  48 ? LEU A  52 ? ILE A 48  LEU A 52  
BEND4         BEND         GLY A  53 ? GLY A  53 ? GLY A 53  GLY A 53  
BEND5         BEND         HIS A  55 ? HIS A  55 ? HIS A 55  HIS A 55  
STRN7         STRN         ASN A  56 ? ASN A  56 ? ASN A 56  ASN A 56  
TURN_TY1_P7   TURN_TY1_P   ILE A  57 ? LYS A  58 ? ILE A 57  LYS A 58  
BEND6         BEND         GLU A  59 ? GLU A  59 ? GLU A 59  GLU A 59  
TURN_TY1_P8   TURN_TY1_P   LYS A  62 ? THR A  63 ? LYS A 62  THR A 63  
STRN8         STRN         GLN A  65 ? PRO A  74 ? GLN A 65  PRO A 74  
TURN_TY1_P9   TURN_TY1_P   PRO A  76 ? ASP A  77 ? PRO A 76  ASP A 77  
STRN9         STRN         SER A  79 ? SER A  79 ? SER A 79  SER A 79  
TURN_TY1_P10  TURN_TY1_P   PRO A  80 ? TYR A  83 ? PRO A 80  TYR A 83  
STRN10        STRN         SER A  84 ? SER A  84 ? SER A 84  SER A 84  
TURN_TY1_P11  TURN_TY1_P   ASN A  85 ? ASN A  85 ? ASN A 85  ASN A 85  
STRN11        STRN         MET A  88 ? LEU A  92 ? MET A 88  LEU A 92  
BEND7         BEND         GLU A  93 ? ARG A  94 ? GLU A 93  ARG A 94  
BEND8         BEND         ALA A 100 ? ALA A 101 ? ALA A 100 ALA A 101 
HELX_LH_PP_P2 HELX_LH_PP_P PRO A 106 ? PRO A 108 ? PRO A 106 PRO A 108 
BEND9         BEND         ARG A 109 ? ALA A 110 ? ARG A 109 ALA A 110 
TURN_TY1_P12  TURN_TY1_P   PRO A 114 ? GLY A 115 ? PRO A 114 GLY A 115 
STRN12        STRN         VAL A 117 ? GLY A 122 ? VAL A 117 GLY A 122 
STRN13        STRN         ARG A 125 ? SER A 127 ? ARG A 125 SER A 127 
TURN_TY1_P13  TURN_TY1_P   MET A 128 ? ASP A 129 ? MET A 128 ASP A 129 
STRN14        STRN         THR A 130 ? LEU A 131 ? THR A 130 LEU A 131 
BEND10        BEND         THR A 133 ? THR A 133 ? THR A 133 THR A 133 
STRN15        STRN         THR A 134 ? THR A 134 ? THR A 134 THR A 134 
STRN16        STRN         GLN A 136 ? GLU A 141 ? GLN A 136 GLU A 141 
STRN17        STRN         VAL A 142 ? VAL A 142 ? VAL A 142 VAL A 142 
HELX_LH_PP_P3 HELX_LH_PP_P GLN A 143 ? THR A 144 ? GLN A 143 THR A 144 
HELX_RH_AL_P1 HELX_RH_AL_P ASP A 145 ? ARG A 149 ? ASP A 145 ARG A 149 
TURN_TY1_P14  TURN_TY1_P   SER A 150 ? ILE A 151 ? SER A 150 ILE A 151 
TURN_TY1_P15  TURN_TY1_P   ASP A 153 ? TYR A 154 ? ASP A 153 TYR A 154 
TURN_TY1_P16  TURN_TY1_P   GLY A 157 ? THR A 159 ? GLY A 157 THR A 159 
STRN18        STRN         HIS A 160 ? VAL A 163 ? HIS A 160 VAL A 163 
TURN_TY1_P17  TURN_TY1_P   PRO A 166 ? MET A 169 ? PRO A 166 MET A 169 
STRN19        STRN         THR A 171 ? THR A 171 ? THR A 171 THR A 171 
TURN_TY1_P18  TURN_TY1_P   LYS A 174 ? GLY A 175 ? LYS A 174 GLY A 175 
TURN_TY1_P19  TURN_TY1_P   SER A 177 ? GLY A 178 ? SER A 177 GLY A 178 
STRN20        STRN         PRO A 180 ? CYS A 183 ? PRO A 180 CYS A 183 
TURN_TY1_P20  TURN_TY1_P   ASN A 184 ? ASN A 185 ? ASN A 184 ASN A 185 
STRN21        STRN         VAL A 186 ? GLY A 194 ? VAL A 186 GLY A 194 
TURN_TY1_P21  TURN_TY1_P   ASN A 196 ? ASP A 197 ? ASN A 196 ASP A 197 
HELX_LH_PP_P4 HELX_LH_PP_P THR A 199 ? THR A 199 ? THR A 199 THR A 199 
BEND11        BEND         PRO A 200 ? PRO A 200 ? PRO A 200 PRO A 200 
HELX_LH_PP_P5 HELX_LH_PP_P PRO A 201 ? PRO A 201 ? PRO A 201 PRO A 201 
STRN22        STRN         GLY A 202 ? LYS A 206 ? GLY A 202 LYS A 206 
HELX_RH_3T_P1 HELX_RH_3T_P VAL A 207 ? PHE A 210 ? VAL A 207 PHE A 210 
HELX_RH_AL_P2 HELX_RH_AL_P LEU A 211 ? HIS A 220 ? LEU A 211 HIS A 220 
# 
