# Supplementary material for: FlatProt: 2D visualization eases protein structure comparison
Source: BMC Bioinformatics. 2025 Aug 13;26:210. doi: 10.1186/s12859-025-06233-x (PMC12344939; doi:10.1186/s12859-025-06233-x)
Supplement: Supplementary file 1 — Supplementary Material 1 [file 12859_2025_6233_MOESM1_ESM.zip › KLK/structures/EreuK4.cif]

data_EreuK4
# 
_entry.id   EreuK4 
# 
_entity.id                         1      
_entity.type                       polymer 
_entity.pdbx_description           polymer-1 
_entity.formula_weight             23951.1 
_entity.pdbx_number_of_molecules        1 
# 
loop_
_struct_sheet.id 
_struct_sheet.number_strands 
A 2 
B 8 
C 6 
D 2 
E 2 
# 
loop_
_struct_conf_type.id 
_struct_conf_type.criteria 
STRN         DSSP 
TURN_TY1_P   DSSP 
HELX_LH_PP_P DSSP 
BEND         DSSP 
HELX_RH_3T_P DSSP 
HELX_RH_AL_P DSSP 
# 
_struct_asym.id          A 
_struct_asym.entity_id   1 
# 
_software.pdbx_ordinal     1 
_software.name             dssp 
_software.version          4.4.10 
_software.date             ? 
_software.classification   'model annotation' 
# 
_entity_poly.entity_id                      1 
_entity_poly.type                           polypeptide(L) 
_entity_poly.nstd_linkage                   n 
_entity_poly.nstd_monomer                   n 
_entity_poly.pdbx_seq_one_letter_code       
;RIVSGEDCSPHSQPWQAALFVESEFFCGAVLVHPQWVLSAAHCFQNAYTVGLGLHSLEEQEPGSRMVEASLSIRHPEYNN
PFIANDLMLIRLAEPVSLSATIQTISLASRCATPGESCLVSGWGQLMGGKQPQVLQCANISVVSEQACRAVYGPVYHTSM
LCAGGGEDRRDSCHGDSGGPLVCSGSLQGLVSFGQSECGLPSVPAVYTNLCKFTDWVQKTIQAT
;
_entity_poly.pdbx_seq_one_letter_code_can   
;RIVSGEDCSPHSQPWQAALFVESEFFCGAVLVHPQWVLSAAHCFQNAYTVGLGLHSLEEQEPGSRMVEASLSIRHPEYNN
PFIANDLMLIRLAEPVSLSATIQTISLASRCATPGESCLVSGWGQLMGGKQPQVLQCANISVVSEQACRAVYGPVYHTSM
LCAGGGEDRRDSCHGDSGGPLVCSGSLQGLVSFGQSECGLPSVPAVYTNLCKFTDWVQKTIQAT
;
_entity_poly.pdbx_strand_id                 A 
# 
loop_
_dssp_struct_summary.entry_id 
_dssp_struct_summary.label_comp_id 
_dssp_struct_summary.label_asym_id 
_dssp_struct_summary.label_seq_id 
_dssp_struct_summary.secondary_structure 
_dssp_struct_summary.ss_bridge 
_dssp_struct_summary.helix_3_10 
_dssp_struct_summary.helix_alpha 
_dssp_struct_summary.helix_pi 
_dssp_struct_summary.helix_pp 
_dssp_struct_summary.bend 
_dssp_struct_summary.chirality 
_dssp_struct_summary.sheet 
_dssp_struct_summary.strand 
_dssp_struct_summary.ladder_1 
_dssp_struct_summary.ladder_2 
_dssp_struct_summary.accessibility 
_dssp_struct_summary.TCO 
_dssp_struct_summary.kappa 
_dssp_struct_summary.alpha 
_dssp_struct_summary.phi 
_dssp_struct_summary.psi 
_dssp_struct_summary.x_ca 
_dssp_struct_summary.y_ca 
_dssp_struct_summary.z_ca 
EreuK4 ARG A 1   . . . . . . . . . . . . ? .      .     .      .      115.7  -7.0  5.1   -12.4 
EreuK4 ILE A 2   . . > . . . . - . . . . ? -0.741 .     -94.7  -47.8  110.2  -4.2  2.9   -11.9 
EreuK4 VAL A 3   B . 3 . . . S + A A A . ? -0.455 109.1 0.8    -44.3  119.0  -2.9  3.7   -15.4 
EreuK4 SER A 4   T . 3 . . . S + . . . . ? 0.833  106.0 141.7  67.6   25.2   -4.3  0.8   -17.5 
EreuK4 GLY A 5   . . < . . . . - . . . . ? -0.533 38.9  -144.0 -89.6  162.4  -6.0  -0.7  -14.3 
EreuK4 GLU A 6   E . . . . . . - B C B . ? -0.892 36.4  -73.4  -121.8 158.9  -9.4  -2.3  -14.2 
EreuK4 ASP A 7   E . . . . > . - B C B . ? -0.346 54.0  -122.8 -50.5  129.1  -12.1 -2.4  -11.7 
EreuK4 CYS A 8   P . . . . P . - . . . . ? -0.505 31.4  -97.5  -68.1  144.7  -11.1 -4.6  -8.8  
EreuK4 SER A 9   P . > . . P . - . . . . ? -0.478 60.2  -86.1  -56.7  130.7  -13.3 -7.5  -8.0  
EreuK4 PRO A 10  T . 3 . . < S - . . . . ? -0.266 108.1 -5.4   -46.1  124.5  -15.5 -6.3  -5.1  
EreuK4 HIS A 11  T . 3 . . . S + . . . . ? 0.652  90.7  129.1  68.3   14.8   -13.7 -6.8  -1.7  
EreuK4 SER A 12  S . < . . . S + . . . . ? 0.625  75.9  46.3   -71.9  -15.3  -10.8 -8.7  -3.4  
EreuK4 GLN A 13  . . > . . . . + . . . . ? -0.561 67.3  164.3  -123.7 70.0   -8.4  -6.4  -1.5  
EreuK4 PRO A 14  T . 3 . . . S + . . . . ? 0.620  73.0  59.7   -73.9  -5.6   -9.9  -6.4  2.0   
EreuK4 TRP A 15  T . 3 . . . S + . . . . ? 0.582  79.5  108.9  -92.8  -18.1  -6.6  -4.9  3.5   
EreuK4 GLN A 16  E . < . . . . - C K J . ? -0.470 51.6  -169.6 -63.0  131.8  -6.9  -1.7  1.3   
EreuK4 ALA A 17  E . . . . . . - C K J K ? -0.889 14.1  -140.3 -125.6 154.1  -7.8  1.4   3.4   
EreuK4 ALA A 18  E . . . . . . - C K J K ? -0.967 8.2   -146.8 -117.9 130.3  -8.9  4.9   2.6   
EreuK4 LEU A 19  E . . . . . . - C K J K ? -0.851 19.3  -166.0 -96.1  130.8  -7.8  8.0   4.3   
EreuK4 PHE A 20  E . . . . . . - C K J K ? -0.936 15.9  -168.7 -120.6 137.4  -10.4 10.8  4.5   
EreuK4 VAL A 21  E . > . . . S - C K J . ? -0.996 87.4  -18.3  -116.5 122.1  -10.1 14.5  5.4   
EreuK4 GLU A 22  T . 3 . . . S - . . . . ? 0.898  130.1 -53.5  48.7   35.8   -13.5 16.2  6.0   
EreuK4 SER A 23  T . 3 . . . S + . . . . ? 0.520  113.6 121.7  84.6   3.6    -15.1 13.3  4.0   
EreuK4 GLU A 24  E . < . . . . - C L J . ? -0.916 65.4  -125.9 -102.7 126.5  -12.8 13.7  1.1   
EreuK4 PHE A 25  E . . . . . . + C L J . ? -0.462 42.4  154.4  -62.5  136.0  -10.6 10.9  0.1   
EreuK4 PHE A 26  E . . . . . . + C L . . ? 0.598  55.9  11.7   -137.8 -29.5  -7.0  12.0  -0.1  
EreuK4 CYS A 27  E . . . . . . - C L J . ? -0.984 62.6  -120.9 -147.1 160.2  -4.6  9.0   0.4   
EreuK4 GLY A 28  E . . . . . . + C L J . ? -0.528 27.7  179.5  -92.3  169.6  -4.6  5.2   0.5   
EreuK4 ALA A 29  E . . . . . . - C L J . ? -0.929 20.8  -124.7 -159.1 173.2  -3.5  2.9   3.4   
EreuK4 VAL A 30  E . . . . . . - C L J L ? -0.996 16.5  -131.4 -135.2 128.0  -3.1  -0.7  4.4   
EreuK4 LEU A 31  E . . . . . . + C L . L ? -0.685 36.8  158.9  -75.0  118.0  -4.5  -2.6  7.3   
EreuK4 VAL A 32  E . . . . . . + C L . . ? 0.519  68.6  21.2   -120.0 -9.1   -1.5  -4.6  8.9   
EreuK4 HIS A 33  E . > . . . S - C L . L ? -0.970 85.7  -105.3 -157.2 149.2  -3.0  -5.0  12.4  
EreuK4 PRO A 34  T . 3 . . . S + . . . . ? 0.745  126.0 25.2   -54.9  -12.3  -6.6  -5.0  13.8  
EreuK4 GLN A 35  T . 3 . . . S + . . . . ? 0.282  116.3 71.8   -130.0 3.0    -5.6  -1.6  15.3  
EreuK4 TRP A 36  E . < . . . . - C M L M ? -0.993 50.6  -171.6 -133.4 134.3  -2.9  -0.3  12.9  
EreuK4 VAL A 37  E . . . . . . - C M L M ? -0.917 17.5  -138.9 -115.7 145.6  -2.9  0.9   9.3   
EreuK4 LEU A 38  E . . . . . . + C M L M ? -0.894 33.0  152.5  -101.3 136.6  0.2   1.6   7.2   
EreuK4 SER A 39  E . . . . . . - C M . M ? -0.839 48.4  -72.7  -148.0 177.0  0.4   4.7   4.9   
EreuK4 ALA A 40  . . > . . . . - . . . . ? -0.669 33.6  -134.2 -77.8  138.8  2.9   7.1   3.4   
EreuK4 ALA A 41  G . > . . . S + . . . . ? 0.791  106.1 63.5   -61.4  -31.7  4.6   9.6   5.8   
EreuK4 HIS A 42  G . 3 . . . S + . . . . ? 0.580  92.3  66.7   -73.7  -2.3   3.9   12.4  3.2   
EreuK4 CYS A 43  G . < . . . S + . . . . ? 0.334  74.0  142.7  -94.3  5.9    0.2   11.7  3.8   
EreuK4 PHE A 44  . . < . . . . + . . . . ? -0.221 23.0  174.3  -60.6  132.3  0.3   13.0  7.4   
EreuK4 GLN A 45  . . . . . . . - . . . . ? -0.928 40.4  -125.8 -132.3 160.5  -2.6  15.0  8.7   
EreuK4 ASN A 46  S . . . . . S + . . . . ? 0.830  97.9  5.5    -71.5  -34.4  -3.6  16.4  12.1  
EreuK4 ALA A 47  S . . . . . S + . . . . ? -0.979 75.2  141.9  -152.6 139.6  -7.0  14.6  12.0  
EreuK4 TYR A 48  . . . . . . . - . . . . ? -0.971 37.0  -115.5 -168.3 164.6  -8.7  12.1  9.6   
EreuK4 THR A 49  E . . . . . . - C N K N ? -0.886 21.0  -138.5 -109.5 146.9  -10.9 9.0   9.3   
EreuK4 VAL A 50  E . . . . . . - C N K N ? -0.949 11.0  -152.8 -107.1 120.1  -9.9  5.6   8.0   
EreuK4 GLY A 51  E . . . . . . - C N K N ? -0.864 16.2  -173.0 -91.5  121.8  -12.3 3.8   5.8   
EreuK4 LEU A 52  E . . . . . . + C N K N ? -0.874 62.7  18.2   -115.3 142.2  -12.1 -0.1  5.9   
EreuK4 GLY A 53  S . . . . . S + . . . . ? 0.710  83.5  152.9  79.6   17.8   -13.8 -2.7  3.7   
EreuK4 LEU A 54  . . . . . . . + . . . . ? -0.719 26.5  167.1  -88.8  128.2  -14.7 -0.1  1.0   
EreuK4 HIS A 55  S . . . . . S + . . . . ? 0.652  80.7  34.7   -95.6  -32.6  -15.1 -1.2  -2.6  
EreuK4 SER A 56  B . . . . . . - D Q P . ? -0.971 67.5  -146.7 -124.6 138.4  -16.7 2.2   -3.5  
EreuK4 LEU A 57  S . . . . . S + . . . . ? 0.684  99.7  48.4   -75.5  -9.2   -15.8 5.7   -2.0  
EreuK4 GLU A 58  S . . . . . S + . . . . ? 0.725  102.9 67.0   -108.1 -15.7  -19.5 6.9   -2.4  
EreuK4 GLU A 59  S . . . . . S - . . . . ? -0.867 70.9  -137.3 -122.4 128.5  -21.3 4.0   -0.8  
EreuK4 GLN A 60  . . . . . . . - . . . . ? -0.805 36.7  -160.7 -73.0  103.2  -21.4 2.7   2.7   
EreuK4 GLU A 61  . . > . . . . - . . . . ? -0.710 27.8  -92.9  -88.6  139.9  -21.2 -1.1  1.9   
EreuK4 PRO A 62  T . 3 . . . S + . . . . ? -0.377 116.9 25.8   -48.2  130.6  -22.2 -3.8  4.3   
EreuK4 GLY A 63  T . 3 . . . S + . . . . ? 0.340  96.4  121.5  96.0   -9.3   -19.1 -4.8  6.2   
EreuK4 SER A 64  . . < . . . . - . . . . ? -0.608 42.3  -163.7 -89.5  154.9  -17.4 -1.4  5.7   
EreuK4 ARG A 65  E . . . . . . - C O N . ? -0.999 18.4  -151.7 -140.4 138.6  -16.3 0.8   8.6   
EreuK4 MET A 66  E . . . . . . + C O N . ? -0.956 26.1  179.1  -103.8 124.9  -15.2 4.3   9.2   
EreuK4 VAL A 67  E . . . . . . - C O N . ? -0.987 24.9  -121.5 -129.8 137.3  -12.8 4.6   12.1  
EreuK4 GLU A 68  E . . . . . . - C O N . ? -0.447 25.4  -119.0 -74.7  146.4  -11.1 7.7   13.6  
EreuK4 ALA A 69  E . . . . . . - C O O . ? -0.713 26.5  -178.1 -82.5  131.5  -7.4  7.9   13.8  
EreuK4 SER A 70  E . . . . . . + C O . . ? 0.750  68.7  5.8    -95.5  -30.3  -6.2  8.3   17.4  
EreuK4 LEU A 71  E . . . . . . - C O O . ? -0.983 55.5  -159.6 -157.6 137.9  -2.4  8.6   16.6  
EreuK4 SER A 72  E . . . . . . - C O O . ? -0.996 8.2   -165.5 -123.5 131.6  -0.1  8.9   13.7  
EreuK4 ILE A 73  E . . . . . . - C O O . ? -0.948 8.0   -152.9 -119.4 110.9  3.6   8.0   13.8  
EreuK4 ARG A 74  E . . . . . . - C O O . ? -0.549 37.9  -94.1  -76.2  143.9  6.0   9.1   11.0  
EreuK4 HIS A 75  . . > . . . . - . . . . ? -0.365 34.8  -130.8 -52.6  132.6  9.0   7.1   10.5  
EreuK4 PRO A 76  T . 3 . . . S + . . . . ? 0.753  106.7 48.3   -61.6  -26.9  11.8  8.8   12.5  
EreuK4 GLU A 77  T . 3 . . . S + . . . . ? 0.157  77.7  137.8  -101.6 13.2   14.1  8.8   9.6   
EreuK4 TYR A 78  . . < . . . . - . . . . ? -0.470 37.0  -163.6 -55.3  124.1  11.5  10.2  7.1   
EreuK4 ASN A 79  B . . > > . . - E S Q . ? -0.983 4.6   -133.6 -123.3 130.2  13.4  12.8  5.0   
EreuK4 ASN A 80  T . . 4 5 . S + . . . . ? -0.968 84.1  22.3   -119.5 122.3  11.9  15.6  2.8   
EreuK4 PRO A 81  T . . 4 5 . S + . . . . ? -0.963 127.0 50.9   -105.3 4.5    12.4  16.6  -0.1  
EreuK4 PHE A 82  T . . 4 5 . S - . . . . ? 0.708  92.8  -144.2 -83.8  -3.8   14.1  13.1  -0.9  
EreuK4 ILE A 83  T . > < 5 . . + . . . . ? 0.844  38.5  166.8  41.0   36.3   10.9  11.5  0.5   
EreuK4 ALA A 84  B . 3 . < . . + E T Q . ? -0.579 62.0  14.8   -73.7  146.3  13.2  8.6   1.9   
EreuK4 ASN A 85  T . 3 . . . S - . . . . ? 0.892  81.1  -179.1 55.9   36.0   11.7  6.3   4.4   
EreuK4 ASP A 86  . . < . . . . + . . . . ? -0.430 32.6  124.7  -67.2  66.4   8.2   7.6   3.4   
EreuK4 LEU A 87  . . . . . . . + . . . . ? -0.996 34.1  178.4  -139.1 134.7  6.3   5.4   5.9   
EreuK4 MET A 88  E . . . . . . - C P M O ? -0.993 18.9  -142.1 -138.1 141.4  3.8   6.2   8.7   
EreuK4 LEU A 89  E . . . . . . - C P M O ? -0.916 14.8  -160.2 -101.9 133.6  1.8   4.1   11.2  
EreuK4 ILE A 90  E . . . . . . - C P M O ? -0.974 6.4   -148.8 -117.3 119.1  -1.7  5.1   12.1  
EreuK4 ARG A 91  E . . . . . . - C P M O ? -0.756 17.6  -132.6 -86.0  128.8  -3.4  3.9   15.2  
EreuK4 LEU A 92  E . . . . . . - C P . O ? -0.523 15.0  -125.0 -77.1  144.1  -7.2  3.4   15.0  
EreuK4 ALA A 93  S . . . . . S + . . . . ? 0.815  99.0  18.3   -57.9  -30.7  -9.3  4.9   17.9  
EreuK4 GLU A 94  S . . . . . S - . . . . ? -0.997 90.5  -105.2 -140.4 144.2  -10.7 1.4   18.2  
EreuK4 PRO A 95  . . . . . . . - . . . . ? -0.307 37.2  -131.0 -63.2  153.6  -9.6  -2.1  17.1  
EreuK4 VAL A 96  . . . . . . . - . . . . ? -0.793 9.9   -121.6 -107.0 149.8  -11.5 -3.5  14.2  
EreuK4 SER A 97  . . . . . . . - . . . . ? -0.774 31.8  -122.1 -87.5  124.7  -13.1 -7.0  13.8  
EreuK4 LEU A 98  . . . . . . . + . . . . ? -0.434 45.0  153.6  -66.1  143.9  -11.8 -8.9  10.9  
EreuK4 SER A 99  . . . . . . . - . . . . ? -0.807 61.5  -70.9  -150.6 -171.9 -14.4 -10.1 8.3   
EreuK4 ALA A 100 S . . . . . S + . . . . ? 0.748  134.6 35.4   -65.3  -18.8  -14.8 -11.1 4.7   
EreuK4 THR A 101 S . . . . . S + . . . . ? 0.527  115.6 57.0   -114.2 -11.8  -14.3 -7.3  3.7   
EreuK4 ILE A 102 . . . . . . . + . . . . ? -0.937 67.3  150.8  -127.5 107.1  -11.7 -6.3  6.4   
EreuK4 GLN A 103 . . . . . . . - . . . . ? -0.933 38.1  -123.1 -133.3 154.9  -8.5  -8.3  6.5   
EreuK4 THR A 104 . . . . . . . - . . . . ? -0.643 20.4  -148.7 -89.0  156.2  -4.8  -7.7  7.5   
EreuK4 ILE A 105 . . . . . . . - . . . . ? -0.982 15.1  -124.3 -124.0 140.7  -1.9  -8.3  5.2   
EreuK4 SER A 106 P . . . . > . - . . . . ? -0.538 25.6  -110.2 -81.3  150.2  1.5   -9.4  6.3   
EreuK4 LEU A 107 B . . . . P . - B D C . ? -0.487 42.4  -98.7  -73.1  144.1  4.7   -7.5  5.5   
EreuK4 ALA A 108 P . . . . < . - . . . . ? -0.393 22.2  -151.8 -62.8  134.9  7.0   -9.2  2.9   
EreuK4 SER A 109 S . . . . . S + . . . . ? 0.612  81.2  36.2   -84.0  -12.7  9.9   -11.2 4.6   
EreuK4 ARG A 110 S . . . . . S - . . . . ? -0.963 91.6  -99.4  -137.0 159.3  12.1  -10.6 1.5   
EreuK4 CYS A 111 P . . . . > . - . . . . ? -0.467 43.0  -105.9 -81.0  143.5  12.6  -7.9  -1.0  
EreuK4 ALA A 112 P . . . . P . - . . . . ? -0.348 33.3  -135.2 -61.8  144.6  10.9  -8.1  -4.4  
EreuK4 THR A 113 P . > . . P . - . . . . ? -0.789 32.0  -85.6  -104.0 146.5  13.1  -9.0  -7.3  
EreuK4 PRO A 114 T . 3 . . < S + . . . . ? -0.260 116.0 24.1   -50.7  134.0  13.1  -7.2  -10.7 
EreuK4 GLY A 115 T . 3 . . . S + . . . . ? 0.171  85.3  137.7  96.9   -21.4  10.4  -8.8  -13.0 
EreuK4 GLU A 116 . . < . . . . - . . . . ? -0.416 56.5  -121.8 -57.7  131.7  8.3   -10.1 -10.1 
EreuK4 SER A 117 E . . . . . . - B E D . ? -0.680 35.9  -179.4 -80.7  131.8  4.6   -9.4  -10.8 
EreuK4 CYS A 118 E . . . . . . - B E D . ? -0.944 24.6  -127.5 -135.1 150.3  2.7   -7.3  -8.2  
EreuK4 LEU A 119 E . . . . . . - B E D E ? -0.868 20.4  -168.3 -99.8  126.3  -0.8  -6.1  -7.7  
EreuK4 VAL A 120 E . . . . . . - B E D E ? -0.924 8.5   -178.3 -110.3 137.8  -1.3  -2.4  -7.1  
EreuK4 SER A 121 E . . . . . . + B E D . ? -0.983 16.1  117.4  -135.5 147.6  -4.7  -1.1  -5.9  
EreuK4 GLY A 122 E . . . . . . - B E D . ? -0.975 59.0  -109.6 172.7  173.6  -6.2  2.3   -5.1  
EreuK4 TRP A 123 . . . . . . . + . . . . ? -0.162 65.9  135.8  -112.9 23.9   -8.6  5.2   -5.7  
EreuK4 GLY A 124 . . . . . . . - . . . . ? 0.081  63.9  -57.9  -62.9  -175.1 -6.1  7.6   -7.1  
EreuK4 GLN A 125 . . . . . . . - . . . . ? -0.456 48.3  -137.4 -72.4  138.7  -6.7  9.8   -10.3 
EreuK4 LEU A 126 . . > . . . . - . . . . ? -0.415 48.0  -68.2  -77.7  167.9  -7.6  8.4   -13.7 
EreuK4 MET A 127 T . 3 . . . S + . . . . ? -0.397 129.8 34.4   -56.4  115.7  -6.1  9.5   -16.9 
EreuK4 GLY A 128 T . 3 . . . S - . . . . ? 0.474  127.7 -81.8  112.9  -4.1   -7.6  13.1  -17.2 
EreuK4 GLY A 129 S . < . . . S + . . . . ? 0.444  85.5  138.9  94.7   1.8    -7.6  14.0  -13.5 
EreuK4 LYS A 130 P . . . . > . - . . . . ? -0.591 50.2  -129.6 -83.4  142.6  -10.9 12.1  -12.6 
EreuK4 GLN A 131 P . . . . P . - . . . . ? -0.808 25.3  -123.1 -89.2  123.1  -11.2 10.2  -9.3  
EreuK4 PRO A 132 P . . . . < . - . . . . ? -0.399 8.7   -150.1 -65.2  145.5  -12.5 6.7   -9.8  
EreuK4 GLN A 133 S . . . . . S + . . . . ? 0.718  81.9  50.7   -83.7  -24.7  -15.6 5.8   -7.7  
EreuK4 VAL A 134 B . . . . . S - D R P . ? -0.858 101.9 -88.1  -117.7 146.6  -14.7 2.1   -7.5  
EreuK4 LEU A 135 . . . . . . . - . . . . ? -0.319 43.8  -145.1 -54.5  132.9  -11.4 0.5   -6.4  
EreuK4 GLN A 136 E . . . . . . - B F B D ? -0.805 13.3  -166.4 -106.5 148.1  -8.9  0.1   -9.2  
EreuK4 CYS A 137 E . . . . . . + B F B D ? -0.982 8.4   172.9  -133.9 146.4  -6.3  -2.8  -9.8  
EreuK4 ALA A 138 E . . . . . . - B F . D ? -0.985 28.0  -129.7 -150.4 138.2  -3.4  -3.3  -12.0 
EreuK4 ASN A 139 E . . . . . . + B F . D ? -0.776 35.6  174.0  -85.2  129.3  -0.7  -5.8  -12.4 
EreuK4 ILE A 140 E . . . . . . - B F . D ? -0.939 24.9  -127.2 -135.3 155.8  2.8   -4.3  -12.5 
EreuK4 SER A 141 E . . . . . . - B F . D ? -0.826 27.9  -111.4 -103.5 144.7  6.4   -5.6  -12.6 
EreuK4 VAL A 142 E . . . . . . - B F F . ? -0.459 31.9  -140.1 -68.8  141.1  9.1   -4.6  -10.3 
EreuK4 VAL A 143 E . . . . . . - B F F . ? -0.781 21.9  -99.9  -105.5 152.5  11.9  -2.6  -11.9 
EreuK4 SER A 144 . . . > . . . - . . . . ? -0.275 25.9  -121.8 -67.9  152.7  15.6  -2.9  -11.2 
EreuK4 GLU A 145 H . . > . . S + . . . . ? 0.876  112.9 55.4   -57.4  -42.5  17.3  -0.5  -8.8  
EreuK4 GLN A 146 H . . > . . S + . . . . ? 0.906  108.2 46.7   -59.6  -47.2  19.6  0.6   -11.6 
EreuK4 ALA A 147 H . . > . . S + . . . . ? 0.890  113.1 50.0   -62.0  -41.0  16.8  1.4   -13.9 
EreuK4 CYS A 148 H . > X . . S + . . . . ? 0.918  110.3 48.9   -65.9  -43.5  15.1  3.3   -11.2 
EreuK4 ARG A 149 H . 3 X . . S + . . . . ? 0.840  104.1 60.8   -62.4  -37.7  18.2  5.3   -10.3 
EreuK4 ALA A 150 H . 3 < . . S + . . . . ? 0.845  115.1 35.4   -60.3  -27.6  18.6  6.1   -14.0 
EreuK4 VAL A 151 H . < < . . S + . . . . ? 0.889  125.9 34.8   -92.6  -43.2  15.3  7.8   -13.8 
EreuK4 TYR A 152 H . > < . . S - . . . . ? 0.450  83.5  -176.0 -108.7 9.4    15.2  9.4   -10.4 
EreuK4 GLY A 153 G . > < . . . + . . . . ? -0.065 64.4  3.1    43.4   -134.5 19.0  10.3  -10.0 
EreuK4 PRO A 154 G . 3 . . . S + . . . . ? 0.580  126.1 63.2   -67.9  -8.1   20.2  11.8  -6.6  
EreuK4 VAL A 155 G . < . . . S + . . . . ? 0.607  75.7  107.8  -97.0  -8.2   16.8  11.4  -5.0  
EreuK4 TYR A 156 . . < . . . . - . . . . ? -0.529 51.6  -169.5 -71.8  128.1  16.8  7.6   -5.2  
EreuK4 HIS A 157 . . > . . . . - . . . . ? -0.871 33.9  -118.6 -118.6 150.1  17.3  6.0   -1.8  
EreuK4 THR A 158 T . 3 . . . S + . . . . ? 0.665  113.7 66.2   -64.4  -17.4  17.9  2.3   -0.9  
EreuK4 SER A 159 T . 3 . . . S + . . . . ? 0.380  90.2  93.7   -82.5  5.6    14.7  2.4   1.1   
EreuK4 MET A 160 E . < . . . . - B G . G ? -0.748 54.8  -165.6 -107.2 148.7  12.9  2.8   -2.3  
EreuK4 LEU A 161 E . . . . . . - B G . G ? -0.979 9.8   -149.3 -128.6 137.0  11.3  0.3   -4.7  
EreuK4 CYS A 162 E . . . . . . + B G F G ? -0.912 20.7  163.3  -113.1 143.1  10.2  0.9   -8.3  
EreuK4 ALA A 163 E . . . . . . + B G F G ? -0.987 41.3  17.4   -153.4 145.4  7.4   -0.8  -10.3 
EreuK4 GLY A 164 . . . . . . . + . . . . ? -0.341 53.6  114.9  94.4   -175.7 5.5   -0.1  -13.4 
EreuK4 GLY A 165 . . . . . . . + . . . . ? 0.725  51.5  136.6  86.8   7.8    6.3   2.2   -16.4 
EreuK4 GLY A 166 S . > . . . S - . . . . ? -0.025 77.6  -71.5  -74.4  -172.0 6.6   -0.7  -18.9 
EreuK4 GLU A 167 T . 3 . . . S + . . . . ? 0.794  134.4 58.9   -59.2  -21.8  5.1   -0.9  -22.5 
EreuK4 ASP A 168 T . 3 . . . S - . . . . ? 0.409  103.4 -136.3 -92.2  -2.7   1.6   -1.2  -21.0 
EreuK4 ARG A 169 . . < . . . . + . . . . ? 0.783  40.5  169.0  57.9   25.6   2.2   2.1   -19.2 
EreuK4 ARG A 170 . . . . . . . + . . . . ? -0.665 9.2   145.9  -71.0  140.2  0.7   0.7   -16.0 
EreuK4 ASP A 171 B . . . . . . - A B A . ? -0.985 49.8  -102.4 -168.0 153.8  1.2   3.0   -13.0 
EreuK4 SER A 172 . . . . . . . - . . . . ? -0.633 43.8  -156.6 -78.3  148.4  -0.2  4.3   -9.6  
EreuK4 CYS A 173 . . > . . . . - . . . . ? -0.712 30.9  -50.6  -122.9 178.1  -1.5  7.7   -9.9  
EreuK4 HIS A 174 T . 3 . . . S + . . . . ? -0.215 121.4 28.2   -54.3  135.8  -2.2  10.8  -7.7  
EreuK4 GLY A 175 T . 3 . . . S + . . . . ? 0.150  92.7  95.7   98.6   -14.2  -4.1  9.9   -4.6  
EreuK4 ASP A 176 . . X . . . . + . . . . ? 0.355  50.8  139.5  -90.6  1.0    -2.9  6.4   -4.4  
EreuK4 SER A 177 T . 3 . . . S + . . . . ? -0.275 73.2  16.4   -48.0  132.6  -0.2  7.5   -2.0  
EreuK4 GLY A 178 T . 3 . . . S + . . . . ? 0.300  96.6  137.0  86.9   -14.0  0.2   5.0   0.8   
EreuK4 GLY A 179 . . < . . . . - . . . . ? -0.279 56.8  -88.2  -66.9  166.8  -1.7  2.4   -1.2  
EreuK4 PRO A 180 E . . . . . . - B H . H ? -0.465 23.0  -166.1 -93.5  137.0  -0.5  -1.2  -1.5  
EreuK4 LEU A 181 E . . . . . . - B H E H ? -0.976 24.9  -168.7 -103.9 110.4  1.9   -3.0  -3.8  
EreuK4 VAL A 182 E . . . . . . - B H E H ? -0.892 11.5  -178.6 -114.6 124.7  1.3   -6.7  -3.2  
EreuK4 CYS A 183 E . > . . . S - B H . H ? -0.986 72.6  -16.5  -122.4 126.9  3.5   -9.6  -4.5  
EreuK4 SER A 184 T . 3 . . . S - . . . . ? 0.871  129.4 -51.5  50.2   32.2   2.8   -13.3 -4.0  
EreuK4 GLY A 185 T . 3 . . . S + . . . . ? 0.511  117.1 103.6  92.5   3.2    0.3   -12.3 -1.2  
EreuK4 SER A 186 E . < . . . S - B I . H ? -0.938 78.3  -106.9 -122.9 149.3  2.6   -10.1 0.8   
EreuK4 LEU A 187 E . . . . . . + B I C H ? -0.594 41.8  166.9  -74.1  112.1  2.8   -6.3  1.2   
EreuK4 GLN A 188 E . . . . . . - B I . . ? 0.740  56.9  -7.0   -98.8  -31.1  6.0   -5.3  -0.8  
EreuK4 GLY A 189 E . . . . . . - B I I H ? -0.993 52.2  -126.8 -162.4 160.9  5.6   -1.5  -1.0  
EreuK4 LEU A 190 E . . . . . . - B I I H ? -0.961 42.0  -103.2 -114.9 136.7  3.6   1.6   -0.5  
EreuK4 VAL A 191 E . . . . . . + B I I . ? -0.392 52.1  160.2  -56.2  122.6  2.9   4.1   -3.2  
EreuK4 SER A 192 E . . . . . . - B I . . ? 0.749  50.3  -37.0  -112.8 -67.7  5.3   7.0   -2.4  
EreuK4 PHE A 193 E . . . . . . + B I I . ? -0.942 49.9  163.1  -154.8 172.4  5.9   9.3   -5.5  
EreuK4 GLY A 194 . . . . . . . - . . . . ? -0.941 51.7  -43.7  -172.0 -173.8 6.3   9.4   -9.3  
EreuK4 GLN A 195 . . . . . . . - . . . . ? -0.391 53.6  -113.9 -67.3  151.5  6.3   11.8  -12.2 
EreuK4 SER A 196 S . . . . . S + . . . . ? 0.845  108.7 65.6   -56.9  -32.1  3.4   14.4  -12.3 
EreuK4 GLU A 197 S . > . . . S - . . . . ? -0.829 84.8  -145.9 -97.1  113.8  2.3   12.5  -15.4 
EreuK4 CYS A 198 T . 3 . . . S + . . . . ? -0.469 75.9  27.2   -74.2  143.4  1.1   8.9   -14.6 
EreuK4 GLY A 199 T . 3 . . . S + . . . . ? 0.763  74.1  164.0  88.6   15.2   1.7   6.1   -17.1 
EreuK4 LEU A 200 . . X . . . . - . . . . ? -0.618 47.1  -103.9 -66.7  131.7  4.7   7.5   -18.8 
EreuK4 PRO A 201 T . 3 . . . S + . . . . ? -0.354 102.3 4.8    -56.8  137.0  6.5   4.8   -20.8 
EreuK4 SER A 202 T . 3 . . . S + . . . . ? 0.675  103.8 115.0  69.7   6.8    9.7   3.6   -19.2 
EreuK4 VAL A 203 . . < . . . . - . . . . ? -0.929 52.4  -160.7 -110.6 105.8  8.9   5.8   -16.1 
EreuK4 PRO A 204 P . . . . > . - . . . . ? -0.402 16.6  -117.0 -79.4  158.4  8.3   3.7   -13.1 
EreuK4 ALA A 205 E . . . . P . - B J G . ? -0.610 29.7  -121.1 -83.6  154.1  6.4   4.8   -9.9  
EreuK4 VAL A 206 E . . . . < . - B J G I ? -0.857 28.6  -174.6 -103.9 134.0  8.3   4.8   -6.6  
EreuK4 TYR A 207 E . . . . . . - B J G I ? -0.880 34.2  -106.8 -120.2 147.4  7.2   2.8   -3.6  
EreuK4 THR A 208 E . . . . . . - B J G I ? -0.726 40.2  -123.7 -70.0  124.4  8.5   2.6   -0.0  
EreuK4 ASN A 209 E . > . . . . - B J . I ? -0.613 28.3  -172.8 -75.6  102.7  10.3  -0.8  0.2   
EreuK4 LEU A 210 G . > . . . S + . . . . ? 0.699  73.3  73.2   -77.7  -25.7  8.6   -2.6  3.1   
EreuK4 CYS A 211 G . 3 . . . S + . . . . ? 0.778  97.7  53.6   -60.0  -15.8  10.9  -5.6  3.4   
EreuK4 LYS A 212 G . < . . . S + . . . . ? 0.488  107.3 50.0   -94.6  -4.5   13.4  -3.2  4.9   
EreuK4 PHE A 213 . . < > . . . + . . . . ? 0.119  68.6  111.5  -126.5 20.5   11.1  -1.8  7.6   
EreuK4 THR A 214 H . . > . . S + . . . . ? 0.925  81.2  49.5   -62.4  -42.1  9.7   -5.0  9.2   
EreuK4 ASP A 215 H . . > . . S + . . . . ? 0.921  111.3 47.6   -64.8  -46.7  11.5  -4.3  12.5  
EreuK4 TRP A 216 H . . > . . S + . . . . ? 0.924  111.8 50.8   -61.3  -44.4  10.4  -0.8  12.8  
EreuK4 VAL A 217 H . . X . . S + . . . . ? 0.946  113.6 44.2   -61.9  -45.8  6.8   -1.6  12.1  
EreuK4 GLN A 218 H . . X . . S + . . . . ? 0.909  113.5 49.5   -67.8  -45.6  6.6   -4.4  14.6  
EreuK4 LYS A 219 H . . X . . S + . . . . ? 0.886  111.4 49.3   -61.6  -43.3  8.4   -2.4  17.4  
EreuK4 THR A 220 H . . X . . S + . . . . ? 0.916  110.2 50.3   -64.2  -44.2  6.2   0.6   16.9  
EreuK4 ILE A 221 H . . < . . S + . . . . ? 0.915  115.4 43.8   -61.9  -37.8  3.0   -1.6  17.1  
EreuK4 GLN A 222 H . . < . . S + . . . . ? 0.812  107.1 59.1   -76.9  -36.3  4.3   -3.2  20.3  
EreuK4 ALA A 223 H . . < . . . . . . . . ? 0.689  .     .      -74.0  -13.2  5.5   -0.0  22.0  
EreuK4 THR A 224 . . . < . . . . . . . . ? -0.751 .     .      -115.0 .      2.0   1.7   22.0  
# 
loop_
_dssp_struct_ladder.id 
_dssp_struct_ladder.sheet_id 
_dssp_struct_ladder.range_id_1 
_dssp_struct_ladder.range_id_2 
_dssp_struct_ladder.type 
_dssp_struct_ladder.beg_1_label_comp_id 
_dssp_struct_ladder.beg_1_label_asym_id 
_dssp_struct_ladder.beg_1_label_seq_id 
_dssp_struct_ladder.pdbx_beg_1_PDB_ins_code 
_dssp_struct_ladder.end_1_label_comp_id 
_dssp_struct_ladder.end_1_label_asym_id 
_dssp_struct_ladder.end_1_label_seq_id 
_dssp_struct_ladder.pdbx_end_1_PDB_ins_code 
_dssp_struct_ladder.beg_1_auth_comp_id 
_dssp_struct_ladder.beg_1_auth_asym_id 
_dssp_struct_ladder.beg_1_auth_seq_id 
_dssp_struct_ladder.end_1_auth_comp_id 
_dssp_struct_ladder.end_1_auth_asym_id 
_dssp_struct_ladder.end_1_auth_seq_id 
_dssp_struct_ladder.beg_2_label_comp_id 
_dssp_struct_ladder.beg_2_label_asym_id 
_dssp_struct_ladder.beg_2_label_seq_id 
_dssp_struct_ladder.pdbx_beg_2_PDB_ins_code 
_dssp_struct_ladder.end_2_label_comp_id 
_dssp_struct_ladder.end_2_label_asym_id 
_dssp_struct_ladder.end_2_label_seq_id 
_dssp_struct_ladder.pdbx_end_2_PDB_ins_code 
_dssp_struct_ladder.beg_2_auth_comp_id 
_dssp_struct_ladder.beg_2_auth_asym_id 
_dssp_struct_ladder.beg_2_auth_seq_id 
_dssp_struct_ladder.end_2_auth_comp_id 
_dssp_struct_ladder.end_2_auth_asym_id 
_dssp_struct_ladder.end_2_auth_seq_id 
A A A B anti-parallel VAL A 3   ? VAL A 3   ? VAL A 3   VAL A 3   ASP A 171 ? ASP A 171 ? ASP A 171 ASP A 171 
B B C F anti-parallel GLU A 6   ? ASP A 7   ? GLU A 6   ASP A 7   CYS A 137 ? GLN A 136 ? CYS A 137 GLN A 136 
C B D I parallel      LEU A 107 ? LEU A 107 ? LEU A 107 LEU A 107 LEU A 187 ? LEU A 187 ? LEU A 187 LEU A 187 
D B E F anti-parallel SER A 117 ? GLY A 122 ? SER A 117 GLY A 122 SER A 141 ? GLN A 136 ? SER A 141 GLN A 136 
E B E H anti-parallel LEU A 119 ? VAL A 120 ? LEU A 119 VAL A 120 VAL A 182 ? LEU A 181 ? VAL A 182 LEU A 181 
F B F G anti-parallel VAL A 142 ? VAL A 143 ? VAL A 142 VAL A 143 ALA A 163 ? CYS A 162 ? ALA A 163 CYS A 162 
G B G J anti-parallel MET A 160 ? ALA A 163 ? MET A 160 ALA A 163 THR A 208 ? ALA A 205 ? THR A 208 ALA A 205 
H B H I anti-parallel PRO A 180 ? CYS A 183 ? PRO A 180 CYS A 183 LEU A 190 ? SER A 186 ? LEU A 190 SER A 186 
I B I J anti-parallel GLY A 189 ? PHE A 193 ? GLY A 189 PHE A 193 ASN A 209 ? VAL A 206 ? ASN A 209 VAL A 206 
J C K L anti-parallel GLN A 16  ? VAL A 21  ? GLN A 16  VAL A 21  VAL A 30  ? GLU A 24  ? VAL A 30  GLU A 24  
K C K N anti-parallel ALA A 17  ? PHE A 20  ? ALA A 17  PHE A 20  LEU A 52  ? THR A 49  ? LEU A 52  THR A 49  
L C L M anti-parallel VAL A 30  ? HIS A 33  ? VAL A 30  HIS A 33  LEU A 38  ? TRP A 36  ? LEU A 38  TRP A 36  
M C M P anti-parallel TRP A 36  ? SER A 39  ? TRP A 36  SER A 39  ARG A 91  ? MET A 88  ? ARG A 91  MET A 88  
N C N O anti-parallel THR A 49  ? LEU A 52  ? THR A 49  LEU A 52  GLU A 68  ? ARG A 65  ? GLU A 68  ARG A 65  
O C O P anti-parallel ALA A 69  ? ARG A 74  ? ALA A 69  ARG A 74  LEU A 92  ? MET A 88  ? LEU A 92  MET A 88  
P D Q R anti-parallel SER A 56  ? SER A 56  ? SER A 56  SER A 56  VAL A 134 ? VAL A 134 ? VAL A 134 VAL A 134 
Q E S T anti-parallel ASN A 79  ? ASN A 79  ? ASN A 79  ASN A 79  ALA A 84  ? ALA A 84  ? ALA A 84  ALA A 84  
# 
loop_
_dssp_struct_bridge_pairs.id 
_dssp_struct_bridge_pairs.label_comp_id 
_dssp_struct_bridge_pairs.label_seq_id 
_dssp_struct_bridge_pairs.label_asym_id 
_dssp_struct_bridge_pairs.auth_seq_id 
_dssp_struct_bridge_pairs.auth_asym_id 
_dssp_struct_bridge_pairs.pdbx_PDB_ins_code 
_dssp_struct_bridge_pairs.acceptor_1_label_comp_id 
_dssp_struct_bridge_pairs.acceptor_1_label_seq_id 
_dssp_struct_bridge_pairs.acceptor_1_label_asym_id 
_dssp_struct_bridge_pairs.acceptor_1_auth_seq_id 
_dssp_struct_bridge_pairs.acceptor_1_auth_asym_id 
_dssp_struct_bridge_pairs.acceptor_1_pdbx_PDB_ins_code 
_dssp_struct_bridge_pairs.acceptor_1_energy 
_dssp_struct_bridge_pairs.acceptor_2_label_comp_id 
_dssp_struct_bridge_pairs.acceptor_2_label_seq_id 
_dssp_struct_bridge_pairs.acceptor_2_label_asym_id 
_dssp_struct_bridge_pairs.acceptor_2_auth_seq_id 
_dssp_struct_bridge_pairs.acceptor_2_auth_asym_id 
_dssp_struct_bridge_pairs.acceptor_2_pdbx_PDB_ins_code 
_dssp_struct_bridge_pairs.acceptor_2_energy 
_dssp_struct_bridge_pairs.donor_1_label_comp_id 
_dssp_struct_bridge_pairs.donor_1_label_seq_id 
_dssp_struct_bridge_pairs.donor_1_label_asym_id 
_dssp_struct_bridge_pairs.donor_1_auth_seq_id 
_dssp_struct_bridge_pairs.donor_1_auth_asym_id 
_dssp_struct_bridge_pairs.donor_1_pdbx_PDB_ins_code 
_dssp_struct_bridge_pairs.donor_1_energy 
_dssp_struct_bridge_pairs.donor_2_label_comp_id 
_dssp_struct_bridge_pairs.donor_2_label_seq_id 
_dssp_struct_bridge_pairs.donor_2_label_asym_id 
_dssp_struct_bridge_pairs.donor_2_auth_seq_id 
_dssp_struct_bridge_pairs.donor_2_auth_asym_id 
_dssp_struct_bridge_pairs.donor_2_pdbx_PDB_ins_code 
_dssp_struct_bridge_pairs.donor_2_energy 
1   ARG 1   A 1   A ? ?   ?   ? ?   ? ? ?    ?   ?   ? ?   ? ? ?    VAL 3   A 3   A ? -0.6 GLN 125 A 125 A ? -0.1 
2   ILE 2   A 2   A ? GLY 122 A 122 A ? -0.2 SER 172 A 172 A ? -0.1 GLY 5   A 5   A ? -2.5 SER 172 A 172 A ? -0.2 
3   VAL 3   A 3   A ? ASP 171 A 171 A ? -2.2 ARG 1   A 1   A ? -0.6 ASP 171 A 171 A ? -1.0 GLU 6   A 6   A ? -0.1 
4   SER 4   A 4   A ? GLY 5   A 5   A ? -0.2 ARG 170 A 170 A ? -0.2 VAL 3   A 3   A ? -0.3 GLU 6   A 6   A ? -0.2 
5   GLY 5   A 5   A ? ILE 2   A 2   A ? -2.5 ALA 138 A 138 A ? -0.1 ASP 7   A 7   A ? -0.3 ALA 138 A 138 A ? -0.2 
6   GLU 6   A 6   A ? CYS 137 A 137 A ? -2.8 SER 4   A 4   A ? -0.2 CYS 137 A 137 A ? -3.1 ILE 2   A 2   A ? -0.1 
7   ASP 7   A 7   A ? GLY 5   A 5   A ? -0.3 GLN 136 A 136 A ? -0.2 GLN 136 A 136 A ? -0.2 SER 9   A 9   A ? -0.2 
8   CYS 8   A 8   A ? LEU 135 A 135 A ? -2.8 HIS 55  A 55  A ? -0.1 HIS 11  A 11  A ? -0.1 LEU 135 A 135 A ? -0.1 
9   SER 9   A 9   A ? ASP 7   A 7   A ? -0.2 PRO 10  A 10  A ? -0.1 SER 12  A 12  A ? -2.2 GLN 13  A 13  A ? -0.3 
10  PRO 10  A 10  A ? ?   ?   ? ?   ? ? ?    ?   ?   ? ?   ? ? ?    SER 9   A 9   A ? -0.1 HIS 55  A 55  A ? -0.1 
11  HIS 11  A 11  A ? GLN 13  A 13  A ? -0.1 SER 12  A 12  A ? -0.1 HIS 55  A 55  A ? -0.1 SER 9   A 9   A ? -0.1 
12  SER 12  A 12  A ? SER 9   A 9   A ? -2.2 GLN 13  A 13  A ? -0.2 HIS 11  A 11  A ? -0.1 TRP 15  A 15  A ? -0.1 
13  GLN 13  A 13  A ? SER 9   A 9   A ? -0.3 PRO 14  A 14  A ? -0.1 GLN 16  A 16  A ? -1.9 SER 12  A 12  A ? -0.2 
14  PRO 14  A 14  A ? ?   ?   ? ?   ? ? ?    ?   ?   ? ?   ? ? ?    GLN 103 A 103 A ? -1.4 GLY 53  A 53  A ? -0.4 
15  TRP 15  A 15  A ? ILE 102 A 102 A ? -0.2 SER 12  A 12  A ? -0.1 LEU 31  A 31  A ? -2.9 ALA 17  A 17  A ? -0.2 
16  GLN 16  A 16  A ? GLN 13  A 13  A ? -1.9 VAL 30  A 30  A ? -0.2 GLY 53  A 53  A ? -0.7 LEU 54  A 54  A ? -0.4 
17  ALA 17  A 17  A ? ALA 29  A 29  A ? -2.9 TRP 15  A 15  A ? -0.2 ALA 29  A 29  A ? -2.0 LEU 19  A 19  A ? -0.5 
18  ALA 18  A 18  A ? GLY 51  A 51  A ? -2.2 GLN 16  A 16  A ? -0.3 GLY 51  A 51  A ? -3.4 PHE 20  A 20  A ? -0.5 
19  LEU 19  A 19  A ? CYS 27  A 27  A ? -3.2 ALA 17  A 17  A ? -0.5 PHE 26  A 26  A ? -2.6 CYS 27  A 27  A ? -1.2 
20  PHE 20  A 20  A ? THR 49  A 49  A ? -2.9 ALA 18  A 18  A ? -0.5 THR 49  A 49  A ? -2.0 GLU 22  A 22  A ? -0.4 
21  VAL 21  A 21  A ? GLU 24  A 24  A ? -2.7 LEU 19  A 19  A ? -0.4 GLU 24  A 24  A ? -2.3 TYR 48  A 48  A ? -0.1 
22  GLU 22  A 22  A ? PHE 20  A 20  A ? -0.4 SER 23  A 23  A ? -0.3 VAL 21  A 21  A ? -0.1 PHE 25  A 25  A ? -0.1 
23  SER 23  A 23  A ? GLU 24  A 24  A ? -0.2 THR 49  A 49  A ? -0.0 PHE 25  A 25  A ? -0.6 GLU 22  A 22  A ? -0.3 
24  GLU 24  A 24  A ? VAL 21  A 21  A ? -2.3 ?   ?   ? ?   ? ? ?    VAL 21  A 21  A ? -2.7 SER 23  A 23  A ? -0.2 
25  PHE 25  A 25  A ? SER 23  A 23  A ? -0.6 PHE 20  A 20  A ? -0.2 PHE 20  A 20  A ? -0.2 GLY 28  A 28  A ? -0.1 
26  PHE 26  A 26  A ? LEU 19  A 19  A ? -2.6 CYS 27  A 27  A ? -0.5 GLY 28  A 28  A ? -0.3 SER 177 A 177 A ? -0.3 
27  CYS 27  A 27  A ? LEU 19  A 19  A ? -1.2 ASP 176 A 176 A ? -0.1 LEU 19  A 19  A ? -3.2 PHE 26  A 26  A ? -0.5 
28  GLY 28  A 28  A ? SER 177 A 177 A ? -3.3 PHE 26  A 26  A ? -0.3 ALA 40  A 40  A ? -0.5 VAL 30  A 30  A ? -0.3 
29  ALA 29  A 29  A ? ALA 17  A 17  A ? -2.0 CYS 27  A 27  A ? -0.2 ALA 17  A 17  A ? -2.9 LEU 31  A 31  A ? -0.4 
30  VAL 30  A 30  A ? LEU 38  A 38  A ? -2.5 GLY 28  A 28  A ? -0.3 LEU 38  A 38  A ? -3.5 VAL 32  A 32  A ? -0.6 
31  LEU 31  A 31  A ? TRP 15  A 15  A ? -2.9 ALA 29  A 29  A ? -0.4 ILE 105 A 105 A ? -1.5 VAL 37  A 37  A ? -0.2 
32  VAL 32  A 32  A ? TRP 36  A 36  A ? -1.8 VAL 30  A 30  A ? -0.6 VAL 37  A 37  A ? -0.2 LEU 31  A 31  A ? -0.2 
33  HIS 33  A 33  A ? TRP 36  A 36  A ? -1.8 GLN 103 A 103 A ? -0.1 TRP 36  A 36  A ? -1.9 VAL 32  A 32  A ? -0.3 
34  PRO 34  A 34  A ? ?   ?   ? ?   ? ? ?    ?   ?   ? ?   ? ? ?    VAL 96  A 96  A ? -2.6 GLU 94  A 94  A ? -0.1 
35  GLN 35  A 35  A ? PRO 95  A 95  A ? -0.2 TRP 36  A 36  A ? -0.1 LEU 92  A 92  A ? -2.2 VAL 37  A 37  A ? -0.4 
36  TRP 36  A 36  A ? HIS 33  A 33  A ? -1.9 ARG 91  A 91  A ? -0.2 VAL 32  A 32  A ? -1.8 HIS 33  A 33  A ? -1.8 
37  VAL 37  A 37  A ? ILE 90  A 90  A ? -2.5 GLN 35  A 35  A ? -0.4 ILE 90  A 90  A ? -2.9 SER 39  A 39  A ? -0.4 
38  LEU 38  A 38  A ? VAL 30  A 30  A ? -3.5 TRP 36  A 36  A ? -0.3 VAL 30  A 30  A ? -2.5 ALA 40  A 40  A ? -0.3 
39  SER 39  A 39  A ? MET 88  A 88  A ? -2.5 VAL 37  A 37  A ? -0.4 MET 88  A 88  A ? -2.6 ALA 41  A 41  A ? -0.3 
40  ALA 40  A 40  A ? GLY 28  A 28  A ? -0.5 LEU 38  A 38  A ? -0.3 CYS 43  A 43  A ? -1.7 LEU 87  A 87  A ? -0.3 
41  ALA 41  A 41  A ? SER 39  A 39  A ? -0.3 HIS 42  A 42  A ? -0.3 PHE 44  A 44  A ? -1.4 ALA 40  A 40  A ? -0.1 
42  HIS 42  A 42  A ? CYS 43  A 43  A ? -0.3 ASP 86  A 86  A ? -0.1 ALA 41  A 41  A ? -0.3 SER 177 A 177 A ? -0.0 
43  CYS 43  A 43  A ? ALA 40  A 40  A ? -1.7 GLY 28  A 28  A ? -0.1 HIS 42  A 42  A ? -0.3 ALA 41  A 41  A ? -0.2 
44  PHE 44  A 44  A ? ALA 41  A 41  A ? -1.4 ASN 46  A 46  A ? -0.0 ASN 46  A 46  A ? -0.3 ALA 41  A 41  A ? -0.0 
45  GLN 45  A 45  A ? ASN 46  A 46  A ? -0.1 TYR 48  A 48  A ? -0.0 TYR 48  A 48  A ? -0.1 CYS 43  A 43  A ? -0.1 
46  ASN 46  A 46  A ? ALA 47  A 47  A ? -0.3 PHE 44  A 44  A ? -0.3 TYR 48  A 48  A ? -0.3 SER 72  A 72  A ? -0.1 
47  ALA 47  A 47  A ? THR 49  A 49  A ? -0.0 LEU 71  A 71  A ? -0.0 ASN 46  A 46  A ? -0.3 THR 49  A 49  A ? -0.3 
48  TYR 48  A 48  A ? ASN 46  A 46  A ? -0.3 ALA 69  A 69  A ? -0.2 ALA 69  A 69  A ? -2.1 VAL 50  A 50  A ? -0.3 
49  THR 49  A 49  A ? PHE 20  A 20  A ? -2.0 ALA 47  A 47  A ? -0.3 PHE 20  A 20  A ? -2.9 GLY 51  A 51  A ? -0.6 
50  VAL 50  A 50  A ? VAL 67  A 67  A ? -3.6 TYR 48  A 48  A ? -0.3 VAL 67  A 67  A ? -2.8 LEU 52  A 52  A ? -0.6 
51  GLY 51  A 51  A ? ALA 18  A 18  A ? -3.4 THR 49  A 49  A ? -0.6 ALA 18  A 18  A ? -2.2 GLY 53  A 53  A ? -0.3 
52  LEU 52  A 52  A ? ARG 65  A 65  A ? -3.4 VAL 50  A 50  A ? -0.6 ARG 65  A 65  A ? -2.7 ALA 17  A 17  A ? -0.1 
53  GLY 53  A 53  A ? GLN 16  A 16  A ? -0.7 PRO 14  A 14  A ? -0.4 HIS 55  A 55  A ? -0.4 LEU 52  A 52  A ? -0.2 
54  LEU 54  A 54  A ? GLN 16  A 16  A ? -0.4 GLY 51  A 51  A ? -0.3 GLY 53  A 53  A ? -0.2 LEU 57  A 57  A ? -0.1 
55  HIS 55  A 55  A ? GLY 53  A 53  A ? -0.4 SER 56  A 56  A ? -0.3 LEU 135 A 135 A ? -2.6 LEU 57  A 57  A ? -0.3 
56  SER 56  A 56  A ? GLU 59  A 59  A ? -0.3 VAL 134 A 134 A ? -0.2 HIS 55  A 55  A ? -0.3 VAL 134 A 134 A ? -0.2 
57  LEU 57  A 57  A ? GLN 133 A 133 A ? -1.8 HIS 55  A 55  A ? -0.3 VAL 134 A 134 A ? -0.1 SER 56  A 56  A ? -0.1 
58  GLU 58  A 58  A ? GLN 133 A 133 A ? -0.5 GLU 59  A 59  A ? -0.1 GLN 60  A 60  A ? -0.4 LEU 57  A 57  A ? -0.2 
59  GLU 59  A 59  A ? SER 56  A 56  A ? -0.2 ?   ?   ? ?   ? ? ?    GLU 61  A 61  A ? -0.9 SER 56  A 56  A ? -0.3 
60  GLN 60  A 60  A ? GLU 58  A 58  A ? -0.4 LEU 54  A 54  A ? -0.1 LEU 57  A 57  A ? -0.1 LEU 54  A 54  A ? -0.1 
61  GLU 61  A 61  A ? GLU 59  A 59  A ? -0.9 SER 56  A 56  A ? -0.2 SER 64  A 64  A ? -2.7 ?   ?   ? ?   ? ? ?    
62  PRO 62  A 62  A ? ?   ?   ? ?   ? ? ?    ?   ?   ? ?   ? ? ?    ARG 65  A 65  A ? -0.1 GLU 61  A 61  A ? -0.1 
63  GLY 63  A 63  A ? SER 64  A 64  A ? -0.4 GLN 60  A 60  A ? -0.0 ARG 65  A 65  A ? -0.2 THR 101 A 101 A ? -0.1 
64  SER 64  A 64  A ? GLU 61  A 61  A ? -2.7 GLY 51  A 51  A ? -0.0 MET 66  A 66  A ? -0.4 GLY 63  A 63  A ? -0.4 
65  ARG 65  A 65  A ? LEU 52  A 52  A ? -2.7 GLY 63  A 63  A ? -0.2 LEU 52  A 52  A ? -3.4 VAL 67  A 67  A ? -0.5 
66  MET 66  A 66  A ? SER 64  A 64  A ? -0.4 GLY 51  A 51  A ? -0.2 GLU 68  A 68  A ? -0.4 GLY 51  A 51  A ? -0.2 
67  VAL 67  A 67  A ? VAL 50  A 50  A ? -2.8 ARG 65  A 65  A ? -0.5 VAL 50  A 50  A ? -3.6 ALA 69  A 69  A ? -0.1 
68  GLU 68  A 68  A ? MET 66  A 66  A ? -0.4 THR 49  A 49  A ? -0.2 ALA 93  A 93  A ? -3.4 SER 70  A 70  A ? -0.4 
69  ALA 69  A 69  A ? TYR 48  A 48  A ? -2.1 LEU 92  A 92  A ? -0.2 LEU 92  A 92  A ? -0.2 TYR 48  A 48  A ? -0.2 
70  SER 70  A 70  A ? ARG 91  A 91  A ? -2.9 GLU 68  A 68  A ? -0.4 SER 72  A 72  A ? -0.3 LEU 92  A 92  A ? -0.2 
71  LEU 71  A 71  A ? ARG 91  A 91  A ? -1.3 ILE 73  A 73  A ? -0.0 ARG 91  A 91  A ? -3.4 ILE 73  A 73  A ? -0.4 
72  SER 72  A 72  A ? SER 70  A 70  A ? -0.3 ILE 90  A 90  A ? -0.2 ARG 74  A 74  A ? -0.6 ILE 90  A 90  A ? -0.2 
73  ILE 73  A 73  A ? LEU 89  A 89  A ? -3.6 LEU 71  A 71  A ? -0.4 LEU 89  A 89  A ? -2.6 HIS 75  A 75  A ? -0.2 
74  ARG 74  A 74  A ? SER 72  A 72  A ? -0.6 MET 88  A 88  A ? -0.2 MET 88  A 88  A ? -0.2 ASP 86  A 86  A ? -0.1 
75  HIS 75  A 75  A ? LEU 87  A 87  A ? -2.7 ASN 85  A 85  A ? -0.2 TYR 78  A 78  A ? -2.1 ARG 74  A 74  A ? -0.1 
76  PRO 76  A 76  A ? ?   ?   ? ?   ? ? ?    ?   ?   ? ?   ? ? ?    HIS 75  A 75  A ? -0.1 ARG 74  A 74  A ? -0.1 
77  GLU 77  A 77  A ? ASN 85  A 85  A ? -0.1 ASN 79  A 79  A ? -0.1 ASN 79  A 79  A ? -0.2 ALA 84  A 84  A ? -0.1 
78  TYR 78  A 78  A ? HIS 75  A 75  A ? -2.1 LEU 87  A 87  A ? -0.1 ASN 80  A 80  A ? -0.4 ASN 85  A 85  A ? -0.2 
79  ASN 79  A 79  A ? ALA 84  A 84  A ? -2.0 GLU 77  A 77  A ? -0.2 ALA 84  A 84  A ? -1.3 ILE 83  A 83  A ? -1.0 
80  ASN 80  A 80  A ? TYR 78  A 78  A ? -0.4 PHE 82  A 82  A ? -0.2 TYR 78  A 78  A ? -0.0 ?   ?   ? ?   ? ? ?    
81  PRO 81  A 81  A ? ?   ?   ? ?   ? ? ?    ?   ?   ? ?   ? ? ?    ASN 80  A 80  A ? -0.2 ASN 79  A 79  A ? -0.0 
82  PHE 82  A 82  A ? ILE 83  A 83  A ? -0.1 ALA 84  A 84  A ? -0.1 ASN 80  A 80  A ? -0.2 HIS 157 A 157 A ? -0.1 
83  ILE 83  A 83  A ? ASN 79  A 79  A ? -1.0 ALA 84  A 84  A ? -0.2 ASP 86  A 86  A ? -0.6 ASN 80  A 80  A ? -0.2 
84  ALA 84  A 84  A ? ASN 79  A 79  A ? -1.3 ASN 85  A 85  A ? -0.2 ASN 79  A 79  A ? -2.0 ILE 83  A 83  A ? -0.2 
85  ASN 85  A 85  A ? ASP 86  A 86  A ? -0.2 ILE 83  A 83  A ? -0.2 LEU 87  A 87  A ? -2.3 HIS 75  A 75  A ? -0.2 
86  ASP 86  A 86  A ? ILE 83  A 83  A ? -0.6 TYR 78  A 78  A ? -0.1 MET 88  A 88  A ? -0.4 ASN 85  A 85  A ? -0.2 
87  LEU 87  A 87  A ? ASN 85  A 85  A ? -2.3 ALA 40  A 40  A ? -0.3 HIS 75  A 75  A ? -2.7 LEU 89  A 89  A ? -0.3 
88  MET 88  A 88  A ? SER 39  A 39  A ? -2.6 ASP 86  A 86  A ? -0.4 SER 39  A 39  A ? -2.5 ILE 90  A 90  A ? -0.4 
89  LEU 89  A 89  A ? ILE 73  A 73  A ? -2.6 LEU 87  A 87  A ? -0.3 ILE 73  A 73  A ? -3.6 ARG 91  A 91  A ? -0.5 
90  ILE 90  A 90  A ? VAL 37  A 37  A ? -2.9 MET 88  A 88  A ? -0.4 VAL 37  A 37  A ? -2.5 LEU 92  A 92  A ? -0.5 
91  ARG 91  A 91  A ? LEU 71  A 71  A ? -3.4 LEU 89  A 89  A ? -0.5 SER 70  A 70  A ? -2.9 LEU 71  A 71  A ? -1.3 
92  LEU 92  A 92  A ? GLN 35  A 35  A ? -2.2 ILE 90  A 90  A ? -0.5 ALA 69  A 69  A ? -0.2 GLU 68  A 68  A ? -0.1 
93  ALA 93  A 93  A ? GLU 68  A 68  A ? -3.4 ARG 91  A 91  A ? -0.2 LEU 92  A 92  A ? -0.1 ALA 69  A 69  A ? -0.1 
94  GLU 94  A 94  A ? GLU 68  A 68  A ? -0.4 PRO 34  A 34  A ? -0.1 ALA 93  A 93  A ? -0.2 SER 70  A 70  A ? -0.0 
95  PRO 95  A 95  A ? ?   ?   ? ?   ? ? ?    ?   ?   ? ?   ? ? ?    SER 97  A 97  A ? -0.3 GLN 35  A 35  A ? -0.2 
96  VAL 96  A 96  A ? PRO 34  A 34  A ? -2.6 HIS 33  A 33  A ? -0.1 LEU 98  A 98  A ? -0.5 LEU 92  A 92  A ? -0.0 
97  SER 97  A 97  A ? PRO 95  A 95  A ? -0.3 LEU 98  A 98  A ? -0.0 SER 99  A 99  A ? -0.1 ILE 102 A 102 A ? -0.1 
98  LEU 98  A 98  A ? VAL 96  A 96  A ? -0.5 THR 101 A 101 A ? -0.1 ALA 100 A 100 A ? -0.2 GLN 103 A 103 A ? -0.2 
99  SER 99  A 99  A ? ILE 102 A 102 A ? -2.3 SER 97  A 97  A ? -0.1 ILE 102 A 102 A ? -0.2 GLY 53  A 53  A ? -0.0 
100 ALA 100 A 100 A ? LEU 98  A 98  A ? -0.2 THR 101 A 101 A ? -0.2 GLN 103 A 103 A ? -0.1 LEU 98  A 98  A ? -0.0 
101 THR 101 A 101 A ? ILE 102 A 102 A ? -0.2 GLY 63  A 63  A ? -0.1 GLN 103 A 103 A ? -0.5 GLY 53  A 53  A ? -0.2 
102 ILE 102 A 102 A ? SER 99  A 99  A ? -0.2 LEU 52  A 52  A ? -0.1 SER 99  A 99  A ? -2.3 THR 104 A 104 A ? -0.3 
103 GLN 103 A 103 A ? PRO 14  A 14  A ? -1.4 THR 101 A 101 A ? -0.5 LEU 31  A 31  A ? -0.3 ILE 105 A 105 A ? -0.2 
104 THR 104 A 104 A ? ILE 102 A 102 A ? -0.3 VAL 32  A 32  A ? -0.1 SER 106 A 106 A ? -0.4 VAL 32  A 32  A ? -0.2 
105 ILE 105 A 105 A ? LEU 31  A 31  A ? -1.5 GLN 103 A 103 A ? -0.2 LEU 107 A 107 A ? -0.2 SER 186 A 186 A ? -0.1 
106 SER 106 A 106 A ? GLY 185 A 185 A ? -0.4 THR 104 A 104 A ? -0.4 LEU 187 A 187 A ? -2.8 ALA 108 A 108 A ? -0.2 
107 LEU 107 A 107 A ? SER 186 A 186 A ? -0.2 ILE 105 A 105 A ? -0.2 GLN 188 A 188 A ? -0.2 SER 109 A 109 A ? -0.1 
108 ALA 108 A 108 A ? LEU 187 A 187 A ? -2.3 SER 106 A 106 A ? -0.2 THR 214 A 214 A ? -0.1 LEU 107 A 107 A ? -0.1 
109 SER 109 A 109 A ? LEU 107 A 107 A ? -0.1 ARG 110 A 110 A ? -0.1 CYS 111 A 111 A ? -0.3 ALA 108 A 108 A ? -0.1 
110 ARG 110 A 110 A ? LYS 212 A 212 A ? -0.0 ?   ?   ? ?   ? ? ?    ALA 112 A 112 A ? -0.2 CYS 211 A 211 A ? -0.1 
111 CYS 111 A 111 A ? SER 109 A 109 A ? -0.3 CYS 211 A 211 A ? -0.1 SER 109 A 109 A ? -0.1 THR 113 A 113 A ? -0.1 
112 ALA 112 A 112 A ? ARG 110 A 110 A ? -0.2 GLN 188 A 188 A ? -0.2 CYS 111 A 111 A ? -0.1 GLY 115 A 115 A ? -0.0 
113 THR 113 A 113 A ? PRO 114 A 114 A ? -0.1 CYS 111 A 111 A ? -0.1 GLU 116 A 116 A ? -2.3 VAL 142 A 142 A ? -0.3 
114 PRO 114 A 114 A ? ?   ?   ? ?   ? ? ?    ?   ?   ? ?   ? ? ?    VAL 143 A 143 A ? -0.2 SER 117 A 117 A ? -0.1 
115 GLY 115 A 115 A ? VAL 142 A 142 A ? -2.7 GLU 116 A 116 A ? -0.3 SER 117 A 117 A ? -0.1 VAL 143 A 143 A ? -0.1 
116 GLU 116 A 116 A ? THR 113 A 113 A ? -2.3 SER 117 A 117 A ? -0.1 VAL 142 A 142 A ? -2.1 CYS 118 A 118 A ? -0.4 
117 SER 117 A 117 A ? SER 141 A 141 A ? -0.2 GLY 115 A 115 A ? -0.1 SER 184 A 184 A ? -0.5 LEU 119 A 119 A ? -0.3 
118 CYS 118 A 118 A ? ILE 140 A 140 A ? -3.6 GLU 116 A 116 A ? -0.4 ILE 140 A 140 A ? -3.5 VAL 120 A 120 A ? -0.5 
119 LEU 119 A 119 A ? VAL 182 A 182 A ? -3.7 SER 117 A 117 A ? -0.3 VAL 182 A 182 A ? -3.3 SER 121 A 121 A ? -0.4 
120 VAL 120 A 120 A ? ALA 138 A 138 A ? -2.7 CYS 118 A 118 A ? -0.5 ALA 138 A 138 A ? -2.1 GLY 122 A 122 A ? -0.3 
121 SER 121 A 121 A ? PRO 180 A 180 A ? -1.3 LEU 119 A 119 A ? -0.4 TRP 123 A 123 A ? -0.3 CYS 137 A 137 A ? -0.2 
122 GLY 122 A 122 A ? GLN 136 A 136 A ? -2.0 VAL 120 A 120 A ? -0.3 GLN 136 A 136 A ? -2.4 ILE 2   A 2   A ? -0.2 
123 TRP 123 A 123 A ? GLY 175 A 175 A ? -0.3 SER 121 A 121 A ? -0.3 LEU 126 A 126 A ? -0.1 ASP 176 A 176 A ? -0.1 
124 GLY 124 A 124 A ? GLN 125 A 125 A ? -0.2 GLN 131 A 131 A ? -0.1 GLY 175 A 175 A ? -0.3 HIS 174 A 174 A ? -0.2 
125 GLN 125 A 125 A ? HIS 174 A 174 A ? -3.2 GLN 131 A 131 A ? -0.2 GLN 131 A 131 A ? -0.2 GLY 124 A 124 A ? -0.2 
126 LEU 126 A 126 A ? LYS 130 A 130 A ? -4.2 MET 127 A 127 A ? -0.2 GLY 129 A 129 A ? -2.2 LYS 130 A 130 A ? -0.2 
127 MET 127 A 127 A ? GLY 128 A 128 A ? -0.2 GLY 129 A 129 A ? -0.1 LYS 130 A 130 A ? -0.3 LEU 126 A 126 A ? -0.2 
128 GLY 128 A 128 A ? GLY 129 A 129 A ? -0.2 GLN 125 A 125 A ? -0.1 MET 127 A 127 A ? -0.2 GLN 125 A 125 A ? -0.0 
129 GLY 129 A 129 A ? LEU 126 A 126 A ? -2.2 LYS 130 A 130 A ? -0.3 GLN 131 A 131 A ? -0.2 GLY 128 A 128 A ? -0.2 
130 LYS 130 A 130 A ? MET 127 A 127 A ? -0.3 LEU 126 A 126 A ? -0.2 LEU 126 A 126 A ? -4.2 GLY 129 A 129 A ? -0.3 
131 GLN 131 A 131 A ? GLN 125 A 125 A ? -0.2 GLY 129 A 129 A ? -0.2 GLN 125 A 125 A ? -0.2 GLY 124 A 124 A ? -0.1 
132 PRO 132 A 132 A ? ?   ?   ? ?   ? ? ?    ?   ?   ? ?   ? ? ?    LEU 57  A 57  A ? -0.2 GLN 136 A 136 A ? -0.1 
133 GLN 133 A 133 A ? SER 56  A 56  A ? -0.1 LEU 57  A 57  A ? -0.1 LEU 57  A 57  A ? -1.8 GLU 58  A 58  A ? -0.5 
134 VAL 134 A 134 A ? SER 56  A 56  A ? -0.2 LEU 57  A 57  A ? -0.1 SER 56  A 56  A ? -0.2 GLY 122 A 122 A ? -0.1 
135 LEU 135 A 135 A ? HIS 55  A 55  A ? -2.6 GLN 133 A 133 A ? -0.3 CYS 8   A 8   A ? -2.8 CYS 137 A 137 A ? -0.3 
136 GLN 136 A 136 A ? GLY 122 A 122 A ? -2.4 ASP 7   A 7   A ? -0.2 GLY 122 A 122 A ? -2.0 ALA 138 A 138 A ? -0.3 
137 CYS 137 A 137 A ? GLU 6   A 6   A ? -3.1 LEU 135 A 135 A ? -0.3 GLU 6   A 6   A ? -2.8 ASN 139 A 139 A ? -0.3 
138 ALA 138 A 138 A ? VAL 120 A 120 A ? -2.1 GLN 136 A 136 A ? -0.3 VAL 120 A 120 A ? -2.7 ILE 140 A 140 A ? -0.5 
139 ASN 139 A 139 A ? CYS 137 A 137 A ? -0.3 LEU 119 A 119 A ? -0.2 SER 141 A 141 A ? -0.3 LEU 119 A 119 A ? -0.2 
140 ILE 140 A 140 A ? CYS 118 A 118 A ? -3.5 ALA 138 A 138 A ? -0.5 CYS 118 A 118 A ? -3.6 VAL 142 A 142 A ? -0.4 
141 SER 141 A 141 A ? ASN 139 A 139 A ? -0.3 SER 117 A 117 A ? -0.2 GLY 164 A 164 A ? -2.3 SER 117 A 117 A ? -0.2 
142 VAL 142 A 142 A ? GLU 116 A 116 A ? -2.1 ILE 140 A 140 A ? -0.4 GLY 115 A 115 A ? -2.7 SER 144 A 144 A ? -0.3 
143 VAL 143 A 143 A ? CYS 162 A 162 A ? -3.1 PRO 114 A 114 A ? -0.2 CYS 162 A 162 A ? -0.6 VAL 142 A 142 A ? -0.0 
144 SER 144 A 144 A ? VAL 142 A 142 A ? -0.3 GLU 145 A 145 A ? -0.1 CYS 148 A 148 A ? -2.2 ARG 149 A 149 A ? -0.2 
145 GLU 145 A 145 A ? GLN 146 A 146 A ? -0.2 ALA 147 A 147 A ? -0.2 ARG 149 A 149 A ? -2.9 ALA 150 A 150 A ? -0.2 
146 GLN 146 A 146 A ? ALA 147 A 147 A ? -0.2 CYS 148 A 148 A ? -0.2 ALA 150 A 150 A ? -2.0 GLU 145 A 145 A ? -0.2 
147 ALA 147 A 147 A ? ARG 149 A 149 A ? -0.2 CYS 148 A 148 A ? -0.2 VAL 151 A 151 A ? -1.1 GLN 146 A 146 A ? -0.2 
148 CYS 148 A 148 A ? SER 144 A 144 A ? -2.2 ARG 149 A 149 A ? -0.2 TYR 152 A 152 A ? -2.8 VAL 151 A 151 A ? -0.6 
149 ARG 149 A 149 A ? GLU 145 A 145 A ? -2.9 ALA 150 A 150 A ? -0.2 GLY 153 A 153 A ? -2.1 CYS 148 A 148 A ? -0.2 
150 ALA 150 A 150 A ? GLN 146 A 146 A ? -2.0 GLU 145 A 145 A ? -0.2 ARG 149 A 149 A ? -0.2 CYS 148 A 148 A ? -0.2 
151 VAL 151 A 151 A ? ALA 147 A 147 A ? -1.1 CYS 148 A 148 A ? -0.6 ARG 149 A 149 A ? -0.2 ALA 150 A 150 A ? -0.2 
152 TYR 152 A 152 A ? CYS 148 A 148 A ? -2.8 GLY 153 A 153 A ? -0.2 VAL 155 A 155 A ? -1.7 TYR 156 A 156 A ? -0.3 
153 GLY 153 A 153 A ? ARG 149 A 149 A ? -2.1 CYS 148 A 148 A ? -0.3 TYR 156 A 156 A ? -2.1 TYR 152 A 152 A ? -0.2 
154 PRO 154 A 154 A ? ?   ?   ? ?   ? ? ?    ?   ?   ? ?   ? ? ?    GLY 153 A 153 A ? -0.2 ARG 149 A 149 A ? -0.0 
155 VAL 155 A 155 A ? TYR 152 A 152 A ? -1.7 ARG 149 A 149 A ? -0.1 HIS 157 A 157 A ? -0.3 GLY 153 A 153 A ? -0.2 
156 TYR 156 A 156 A ? GLY 153 A 153 A ? -2.1 TYR 152 A 152 A ? -0.3 THR 158 A 158 A ? -0.3 ALA 84  A 84  A ? -0.1 
157 HIS 157 A 157 A ? VAL 155 A 155 A ? -0.3 PHE 82  A 82  A ? -0.1 MET 160 A 160 A ? -2.3 VAL 155 A 155 A ? -0.1 
158 THR 158 A 158 A ? SER 159 A 159 A ? -0.3 TYR 156 A 156 A ? -0.3 TYR 156 A 156 A ? -0.0 HIS 157 A 157 A ? -0.0 
159 SER 159 A 159 A ? THR 208 A 208 A ? -0.0 LEU 161 A 161 A ? -0.0 ASN 209 A 209 A ? -2.6 THR 158 A 158 A ? -0.3 
160 MET 160 A 160 A ? HIS 157 A 157 A ? -2.3 THR 208 A 208 A ? -0.2 CYS 162 A 162 A ? -0.3 THR 208 A 208 A ? -0.2 
161 LEU 161 A 161 A ? TYR 207 A 207 A ? -2.7 SER 159 A 159 A ? -0.3 TYR 207 A 207 A ? -3.6 ALA 163 A 163 A ? -0.4 
162 CYS 162 A 162 A ? VAL 143 A 143 A ? -0.6 MET 160 A 160 A ? -0.3 VAL 143 A 143 A ? -3.1 GLY 164 A 164 A ? -0.3 
163 ALA 163 A 163 A ? ALA 205 A 205 A ? -1.8 LEU 161 A 161 A ? -0.4 ALA 205 A 205 A ? -2.4 VAL 142 A 142 A ? -0.2 
164 GLY 164 A 164 A ? SER 141 A 141 A ? -2.3 CYS 162 A 162 A ? -0.3 ASP 171 A 171 A ? -0.2 ILE 140 A 140 A ? -0.1 
165 GLY 165 A 165 A ? ARG 170 A 170 A ? -2.4 GLY 166 A 166 A ? -0.1 SER 202 A 202 A ? -2.7 VAL 203 A 203 A ? -0.2 
166 GLY 166 A 166 A ? ARG 170 A 170 A ? -0.3 PRO 201 A 201 A ? -0.2 ARG 169 A 169 A ? -2.5 SER 202 A 202 A ? -0.2 
167 GLU 167 A 167 A ? ASP 168 A 168 A ? -0.3 PRO 201 A 201 A ? -0.1 GLY 166 A 166 A ? -0.0 GLY 165 A 165 A ? -0.0 
168 ASP 168 A 168 A ? ARG 170 A 170 A ? -0.1 VAL 3   A 3   A ? -0.0 GLU 167 A 167 A ? -0.3 GLY 165 A 165 A ? -0.0 
169 ARG 169 A 169 A ? GLY 166 A 166 A ? -2.5 ARG 170 A 170 A ? -0.2 ASP 171 A 171 A ? -0.3 GLU 167 A 167 A ? -0.1 
170 ARG 170 A 170 A ? SER 4   A 4   A ? -0.1 ASN 139 A 139 A ? -0.1 GLY 165 A 165 A ? -2.4 GLY 166 A 166 A ? -0.3 
171 ASP 171 A 171 A ? VAL 3   A 3   A ? -1.0 ARG 169 A 169 A ? -0.3 VAL 3   A 3   A ? -2.2 CYS 173 A 173 A ? -0.3 
172 SER 172 A 172 A ? ARG 170 A 170 A ? -0.3 ILE 2   A 2   A ? -0.2 GLY 199 A 199 A ? -0.3 HIS 174 A 174 A ? -0.2 
173 CYS 173 A 173 A ? ASP 171 A 171 A ? -0.3 HIS 174 A 174 A ? -0.1 ASP 176 A 176 A ? -2.0 GLY 124 A 124 A ? -0.1 
174 HIS 174 A 174 A ? GLY 175 A 175 A ? -0.3 SER 172 A 172 A ? -0.2 GLN 125 A 125 A ? -3.2 CYS 173 A 173 A ? -0.1 
175 GLY 175 A 175 A ? GLY 124 A 124 A ? -0.3 PHE 26  A 26  A ? -0.1 TRP 123 A 123 A ? -0.3 HIS 174 A 174 A ? -0.3 
176 ASP 176 A 176 A ? CYS 173 A 173 A ? -2.0 CYS 27  A 27  A ? -0.2 GLY 179 A 179 A ? -2.9 VAL 191 A 191 A ? -0.4 
177 SER 177 A 177 A ? GLY 178 A 178 A ? -0.3 PHE 26  A 26  A ? -0.3 GLY 28  A 28  A ? -3.3 SER 192 A 192 A ? -0.2 
178 GLY 178 A 178 A ? VAL 191 A 191 A ? -3.4 GLY 179 A 179 A ? -0.3 SER 177 A 177 A ? -0.3 SER 192 A 192 A ? -0.1 
179 GLY 179 A 179 A ? ASP 176 A 176 A ? -2.9 GLY 28  A 28  A ? -0.1 VAL 191 A 191 A ? -2.5 GLY 178 A 178 A ? -0.3 
180 PRO 180 A 180 A ? ?   ?   ? ?   ? ? ?    ?   ?   ? ?   ? ? ?    SER 121 A 121 A ? -1.3 VAL 182 A 182 A ? -0.5 
181 LEU 181 A 181 A ? GLY 189 A 189 A ? -2.4 GLY 179 A 179 A ? -0.2 GLN 188 A 188 A ? -2.9 GLY 189 A 189 A ? -1.5 
182 VAL 182 A 182 A ? LEU 119 A 119 A ? -3.3 PRO 180 A 180 A ? -0.5 LEU 119 A 119 A ? -3.7 SER 184 A 184 A ? -0.4 
183 CYS 183 A 183 A ? SER 186 A 186 A ? -2.5 LEU 181 A 181 A ? -0.5 SER 186 A 186 A ? -2.1 CYS 118 A 118 A ? -0.2 
184 SER 184 A 184 A ? SER 117 A 117 A ? -0.5 VAL 182 A 182 A ? -0.4 CYS 183 A 183 A ? -0.1 LEU 187 A 187 A ? -0.1 
185 GLY 185 A 185 A ? SER 186 A 186 A ? -0.2 VAL 182 A 182 A ? -0.0 SER 106 A 106 A ? -0.4 LEU 187 A 187 A ? -0.4 
186 SER 186 A 186 A ? CYS 183 A 183 A ? -2.1 ILE 105 A 105 A ? -0.1 CYS 183 A 183 A ? -2.5 GLN 188 A 188 A ? -0.6 
187 LEU 187 A 187 A ? SER 106 A 106 A ? -2.8 GLY 185 A 185 A ? -0.4 ALA 108 A 108 A ? -2.3 VAL 182 A 182 A ? -0.2 
188 GLN 188 A 188 A ? LEU 181 A 181 A ? -2.9 SER 186 A 186 A ? -0.6 LEU 210 A 210 A ? -1.9 CYS 211 A 211 A ? -0.6 
189 GLY 189 A 189 A ? LEU 181 A 181 A ? -1.5 ASN 209 A 209 A ? -0.2 LEU 181 A 181 A ? -2.4 VAL 191 A 191 A ? -0.4 
190 LEU 190 A 190 A ? THR 208 A 208 A ? -1.1 GLN 188 A 188 A ? -0.3 THR 208 A 208 A ? -2.6 SER 192 A 192 A ? -0.2 
191 VAL 191 A 191 A ? GLY 179 A 179 A ? -2.5 GLY 189 A 189 A ? -0.4 GLY 178 A 178 A ? -3.4 TYR 207 A 207 A ? -0.2 
192 SER 192 A 192 A ? VAL 206 A 206 A ? -2.7 PHE 193 A 193 A ? -0.4 GLY 194 A 194 A ? -0.3 TYR 207 A 207 A ? -0.2 
193 PHE 193 A 193 A ? VAL 206 A 206 A ? -1.2 SER 177 A 177 A ? -0.0 VAL 206 A 206 A ? -3.2 SER 192 A 192 A ? -0.4 
194 GLY 194 A 194 A ? SER 192 A 192 A ? -0.3 ALA 205 A 205 A ? -0.2 ALA 205 A 205 A ? -0.1 CYS 198 A 198 A ? -0.1 
195 GLN 195 A 195 A ? PHE 193 A 193 A ? -0.3 PRO 204 A 204 A ? -0.3 GLY 199 A 199 A ? -0.1 LEU 200 A 200 A ? -0.1 
196 SER 196 A 196 A ? GLU 197 A 197 A ? -0.1 CYS 198 A 198 A ? -0.1 CYS 198 A 198 A ? -0.6 HIS 174 A 174 A ? -0.2 
197 GLU 197 A 197 A ? CYS 173 A 173 A ? -0.1 GLY 199 A 199 A ? -0.0 LEU 200 A 200 A ? -0.6 GLN 195 A 195 A ? -0.2 
198 CYS 198 A 198 A ? SER 196 A 196 A ? -0.6 GLY 199 A 199 A ? -0.2 CYS 173 A 173 A ? -0.1 ASP 171 A 171 A ? -0.1 
199 GLY 199 A 199 A ? SER 172 A 172 A ? -0.3 LEU 200 A 200 A ? -0.2 CYS 198 A 198 A ? -0.2 ASP 171 A 171 A ? -0.1 
200 LEU 200 A 200 A ? GLU 197 A 197 A ? -0.6 VAL 203 A 203 A ? -0.2 VAL 203 A 203 A ? -1.9 GLY 199 A 199 A ? -0.2 
201 PRO 201 A 201 A ? ?   ?   ? ?   ? ? ?    ?   ?   ? ?   ? ? ?    GLY 166 A 166 A ? -0.2 GLU 167 A 167 A ? -0.1 
202 SER 202 A 202 A ? GLY 165 A 165 A ? -2.7 GLY 166 A 166 A ? -0.2 GLY 166 A 166 A ? -0.2 GLY 165 A 165 A ? -0.1 
203 VAL 203 A 203 A ? LEU 200 A 200 A ? -1.9 GLY 166 A 166 A ? -0.2 LEU 200 A 200 A ? -0.2 GLY 199 A 199 A ? -0.2 
204 PRO 204 A 204 A ? ?   ?   ? ?   ? ? ?    ?   ?   ? ?   ? ? ?    GLN 195 A 195 A ? -0.3 GLY 164 A 164 A ? -0.2 
205 ALA 205 A 205 A ? ALA 163 A 163 A ? -2.4 GLY 194 A 194 A ? -0.1 ALA 163 A 163 A ? -1.8 TYR 207 A 207 A ? -0.4 
206 VAL 206 A 206 A ? PHE 193 A 193 A ? -3.2 PRO 204 A 204 A ? -0.2 SER 192 A 192 A ? -2.7 PHE 193 A 193 A ? -1.2 
207 TYR 207 A 207 A ? LEU 161 A 161 A ? -3.6 ALA 205 A 205 A ? -0.4 LEU 161 A 161 A ? -2.7 ASN 209 A 209 A ? -0.5 
208 THR 208 A 208 A ? LEU 190 A 190 A ? -2.6 VAL 206 A 206 A ? -0.3 LEU 190 A 190 A ? -1.1 LEU 210 A 210 A ? -1.0 
209 ASN 209 A 209 A ? SER 159 A 159 A ? -2.6 TYR 207 A 207 A ? -0.5 LYS 212 A 212 A ? -1.3 GLY 189 A 189 A ? -0.2 
210 LEU 210 A 210 A ? GLN 188 A 188 A ? -1.9 THR 208 A 208 A ? -1.0 PHE 213 A 213 A ? -2.0 ASN 209 A 209 A ? -0.2 
211 CYS 211 A 211 A ? GLN 188 A 188 A ? -0.6 LYS 212 A 212 A ? -0.3 THR 214 A 214 A ? -0.4 LEU 210 A 210 A ? -0.3 
212 LYS 212 A 212 A ? ASN 209 A 209 A ? -1.3 PHE 213 A 213 A ? -0.2 CYS 211 A 211 A ? -0.3 LEU 210 A 210 A ? -0.2 
213 PHE 213 A 213 A ? LEU 210 A 210 A ? -2.0 THR 214 A 214 A ? -0.1 VAL 217 A 217 A ? -2.3 GLN 218 A 218 A ? -0.2 
214 THR 214 A 214 A ? CYS 211 A 211 A ? -0.4 ASP 215 A 215 A ? -0.2 GLN 218 A 218 A ? -2.3 LYS 219 A 219 A ? -0.2 
215 ASP 215 A 215 A ? TRP 216 A 216 A ? -0.2 VAL 217 A 217 A ? -0.2 LYS 219 A 219 A ? -2.5 THR 220 A 220 A ? -0.2 
216 TRP 216 A 216 A ? GLN 218 A 218 A ? -0.2 VAL 217 A 217 A ? -0.2 THR 220 A 220 A ? -2.3 ILE 221 A 221 A ? -0.2 
217 VAL 217 A 217 A ? PHE 213 A 213 A ? -2.3 GLN 218 A 218 A ? -0.2 ILE 221 A 221 A ? -2.1 ASP 215 A 215 A ? -0.2 
218 GLN 218 A 218 A ? THR 214 A 214 A ? -2.3 LYS 219 A 219 A ? -0.2 GLN 222 A 222 A ? -2.0 VAL 217 A 217 A ? -0.2 
219 LYS 219 A 219 A ? ASP 215 A 215 A ? -2.5 THR 214 A 214 A ? -0.2 ALA 223 A 223 A ? -1.9 GLN 218 A 218 A ? -0.2 
220 THR 220 A 220 A ? TRP 216 A 216 A ? -2.3 ASP 215 A 215 A ? -0.2 THR 224 A 224 A ? -0.8 GLN 218 A 218 A ? -0.2 
221 ILE 221 A 221 A ? VAL 217 A 217 A ? -2.1 TRP 216 A 216 A ? -0.2 THR 224 A 224 A ? -0.4 LYS 219 A 219 A ? -0.2 
222 GLN 222 A 222 A ? GLN 218 A 218 A ? -2.0 ALA 223 A 223 A ? -0.2 ILE 221 A 221 A ? -0.2 THR 220 A 220 A ? -0.2 
223 ALA 223 A 223 A ? LYS 219 A 219 A ? -1.9 GLN 218 A 218 A ? -0.2 GLN 222 A 222 A ? -0.2 ILE 221 A 221 A ? -0.2 
224 THR 224 A 224 A ? THR 220 A 220 A ? -0.8 ILE 221 A 221 A ? -0.4 ?   ?   ? ?   ? ? ?    ?   ?   ? ?   ? ? ?    
# 
loop_
_dssp_statistics_histogram.entry_id 
_dssp_statistics_histogram.type 
_dssp_statistics_histogram.1 
_dssp_statistics_histogram.2 
_dssp_statistics_histogram.3 
_dssp_statistics_histogram.4 
_dssp_statistics_histogram.5 
_dssp_statistics_histogram.6 
_dssp_statistics_histogram.7 
_dssp_statistics_histogram.8 
_dssp_statistics_histogram.9 
_dssp_statistics_histogram.10 
_dssp_statistics_histogram.11 
_dssp_statistics_histogram.12 
_dssp_statistics_histogram.13 
_dssp_statistics_histogram.14 
_dssp_statistics_histogram.15 
_dssp_statistics_histogram.16 
_dssp_statistics_histogram.17 
_dssp_statistics_histogram.18 
_dssp_statistics_histogram.19 
_dssp_statistics_histogram.20 
_dssp_statistics_histogram.21 
_dssp_statistics_histogram.22 
_dssp_statistics_histogram.23 
_dssp_statistics_histogram.24 
_dssp_statistics_histogram.25 
_dssp_statistics_histogram.26 
_dssp_statistics_histogram.27 
_dssp_statistics_histogram.28 
_dssp_statistics_histogram.29 
_dssp_statistics_histogram.30 
EreuK4 residues_per_alpha_helix        0 0 0 0 0 0 0 1 0 1 0 0 0 0 0 0 0 0 0 0 0 0 0 0 0 0 0 0 0 0 
EreuK4 parallel_bridges_per_ladder     1 0 0 0 0 0 0 0 0 0 0 0 0 0 0 0 0 0 0 0 0 0 0 0 0 0 0 0 0 0 
EreuK4 antiparallel_bridges_per_ladder 3 3 1 6 1 2 0 0 0 0 0 0 0 0 0 0 0 0 0 0 0 0 0 0 0 0 0 0 0 0 
EreuK4 ladders_per_sheet               0 0 0 0 0 1 0 1 0 0 0 0 0 0 0 0 0 0 0 0 0 0 0 0 0 0 0 0 0 0 
# 
loop_
_dssp_statistics_hbond.entry_id 
_dssp_statistics_hbond.type 
_dssp_statistics_hbond.count 
_dssp_statistics_hbond.count_per_100 
EreuK4 O(I)-->H-N(J)          139 62.1 
EreuK4 'PARALLEL BRIDGES'     2   0.9  
EreuK4 'ANTIPARALLEL BRIDGES' 72  32.1 
EreuK4 O(I)-->H-N(I-5)        2   0.9  
EreuK4 O(I)-->H-N(I-4)        2   0.9  
EreuK4 O(I)-->H-N(I-3)        4   1.8  
EreuK4 O(I)-->H-N(I-2)        0   0.0  
EreuK4 O(I)-->H-N(I-1)        0   0.0  
EreuK4 O(I)-->H-N(I+0)        0   0.0  
EreuK4 O(I)-->H-N(I+1)        0   0.0  
EreuK4 O(I)-->H-N(I+2)        15  6.7  
EreuK4 O(I)-->H-N(I+3)        24  10.7 
EreuK4 O(I)-->H-N(I+4)        15  6.7  
EreuK4 O(I)-->H-N(I+5)        1   0.4  
# 
_dssp_statistics.entry_id                       EreuK4 
_dssp_statistics.nr_of_residues                 224 
_dssp_statistics.nr_of_chains                   1 
_dssp_statistics.nr_of_ss_bridges_total         0 
_dssp_statistics.nr_of_ss_bridges_intra_chain   0 
_dssp_statistics.nr_of_ss_bridges_inter_chain   0 
# 
loop_
_chem_comp.id 
_chem_comp.type 
_chem_comp.mon_nstd_flag 
_chem_comp.name 
_chem_comp.formula 
_chem_comp.formula_weight 
ALA 'L-PEPTIDE LINKING' y ALANINE         'C3 H7 N O2'     89.093 
ARG 'L-PEPTIDE LINKING' y ARGININE        'C6 H15 N4 O2'  175.209 
ASN 'L-PEPTIDE LINKING' y ASPARAGINE      'C4 H8 N2 O3'   132.118 
ASP 'L-PEPTIDE LINKING' y 'ASPARTIC ACID' 'C4 H7 N O4'    133.103 
CYS 'L-PEPTIDE LINKING' y CYSTEINE        'C3 H7 N O2 S'  121.158 
GLN 'L-PEPTIDE LINKING' y GLUTAMINE       'C5 H10 N2 O3'  146.144 
GLU 'L-PEPTIDE LINKING' y 'GLUTAMIC ACID' 'C5 H9 N O4'    147.129 
GLY 'PEPTIDE LINKING'   y GLYCINE         'C2 H5 N O2'     75.067 
HIS 'L-PEPTIDE LINKING' y HISTIDINE       'C6 H10 N3 O2'  156.162 
ILE 'L-PEPTIDE LINKING' y ISOLEUCINE      'C6 H13 N O2'   131.173 
LEU 'L-PEPTIDE LINKING' y LEUCINE         'C6 H13 N O2'   131.173 
LYS 'L-PEPTIDE LINKING' y LYSINE          'C6 H15 N2 O2'  147.195 
MET 'L-PEPTIDE LINKING' y METHIONINE      'C5 H11 N O2 S' 149.211 
PHE 'L-PEPTIDE LINKING' y PHENYLALANINE   'C9 H11 N O2'   165.189 
PRO 'L-PEPTIDE LINKING' y PROLINE         'C5 H9 N O2'     115.13 
SER 'L-PEPTIDE LINKING' y SERINE          'C3 H7 N O3'    105.093 
THR 'L-PEPTIDE LINKING' y THREONINE       'C4 H9 N O3'    119.119 
TRP 'L-PEPTIDE LINKING' y TRYPTOPHAN      'C11 H12 N2 O2' 204.225 
TYR 'L-PEPTIDE LINKING' y TYROSINE        'C9 H11 N O3'   181.189 
VAL 'L-PEPTIDE LINKING' y VALINE          'C5 H11 N O2'   117.146 
# 
loop_
_atom_type.symbol 
N 
C 
O 
S 
# 
loop_
_entity_poly_seq.entity_id 
_entity_poly_seq.num 
_entity_poly_seq.mon_id 
_entity_poly_seq.hetero 
1   1 ARG n 
1   2 ILE n 
1   3 VAL n 
1   4 SER n 
1   5 GLY n 
1   6 GLU n 
1   7 ASP n 
1   8 CYS n 
1   9 SER n 
1  10 PRO n 
1  11 HIS n 
1  12 SER n 
1  13 GLN n 
1  14 PRO n 
1  15 TRP n 
1  16 GLN n 
1  17 ALA n 
1  18 ALA n 
1  19 LEU n 
1  20 PHE n 
1  21 VAL n 
1  22 GLU n 
1  23 SER n 
1  24 GLU n 
1  25 PHE n 
1  26 PHE n 
1  27 CYS n 
1  28 GLY n 
1  29 ALA n 
1  30 VAL n 
1  31 LEU n 
1  32 VAL n 
1  33 HIS n 
1  34 PRO n 
1  35 GLN n 
1  36 TRP n 
1  37 VAL n 
1  38 LEU n 
1  39 SER n 
1  40 ALA n 
1  41 ALA n 
1  42 HIS n 
1  43 CYS n 
1  44 PHE n 
1  45 GLN n 
1  46 ASN n 
1  47 ALA n 
1  48 TYR n 
1  49 THR n 
1  50 VAL n 
1  51 GLY n 
1  52 LEU n 
1  53 GLY n 
1  54 LEU n 
1  55 HIS n 
1  56 SER n 
1  57 LEU n 
1  58 GLU n 
1  59 GLU n 
1  60 GLN n 
1  61 GLU n 
1  62 PRO n 
1  63 GLY n 
1  64 SER n 
1  65 ARG n 
1  66 MET n 
1  67 VAL n 
1  68 GLU n 
1  69 ALA n 
1  70 SER n 
1  71 LEU n 
1  72 SER n 
1  73 ILE n 
1  74 ARG n 
1  75 HIS n 
1  76 PRO n 
1  77 GLU n 
1  78 TYR n 
1  79 ASN n 
1  80 ASN n 
1  81 PRO n 
1  82 PHE n 
1  83 ILE n 
1  84 ALA n 
1  85 ASN n 
1  86 ASP n 
1  87 LEU n 
1  88 MET n 
1  89 LEU n 
1  90 ILE n 
1  91 ARG n 
1  92 LEU n 
1  93 ALA n 
1  94 GLU n 
1  95 PRO n 
1  96 VAL n 
1  97 SER n 
1  98 LEU n 
1  99 SER n 
1 100 ALA n 
1 101 THR n 
1 102 ILE n 
1 103 GLN n 
1 104 THR n 
1 105 ILE n 
1 106 SER n 
1 107 LEU n 
1 108 ALA n 
1 109 SER n 
1 110 ARG n 
1 111 CYS n 
1 112 ALA n 
1 113 THR n 
1 114 PRO n 
1 115 GLY n 
1 116 GLU n 
1 117 SER n 
1 118 CYS n 
1 119 LEU n 
1 120 VAL n 
1 121 SER n 
1 122 GLY n 
1 123 TRP n 
1 124 GLY n 
1 125 GLN n 
1 126 LEU n 
1 127 MET n 
1 128 GLY n 
1 129 GLY n 
1 130 LYS n 
1 131 GLN n 
1 132 PRO n 
1 133 GLN n 
1 134 VAL n 
1 135 LEU n 
1 136 GLN n 
1 137 CYS n 
1 138 ALA n 
1 139 ASN n 
1 140 ILE n 
1 141 SER n 
1 142 VAL n 
1 143 VAL n 
1 144 SER n 
1 145 GLU n 
1 146 GLN n 
1 147 ALA n 
1 148 CYS n 
1 149 ARG n 
1 150 ALA n 
1 151 VAL n 
1 152 TYR n 
1 153 GLY n 
1 154 PRO n 
1 155 VAL n 
1 156 TYR n 
1 157 HIS n 
1 158 THR n 
1 159 SER n 
1 160 MET n 
1 161 LEU n 
1 162 CYS n 
1 163 ALA n 
1 164 GLY n 
1 165 GLY n 
1 166 GLY n 
1 167 GLU n 
1 168 ASP n 
1 169 ARG n 
1 170 ARG n 
1 171 ASP n 
1 172 SER n 
1 173 CYS n 
1 174 HIS n 
1 175 GLY n 
1 176 ASP n 
1 177 SER n 
1 178 GLY n 
1 179 GLY n 
1 180 PRO n 
1 181 LEU n 
1 182 VAL n 
1 183 CYS n 
1 184 SER n 
1 185 GLY n 
1 186 SER n 
1 187 LEU n 
1 188 GLN n 
1 189 GLY n 
1 190 LEU n 
1 191 VAL n 
1 192 SER n 
1 193 PHE n 
1 194 GLY n 
1 195 GLN n 
1 196 SER n 
1 197 GLU n 
1 198 CYS n 
1 199 GLY n 
1 200 LEU n 
1 201 PRO n 
1 202 SER n 
1 203 VAL n 
1 204 PRO n 
1 205 ALA n 
1 206 VAL n 
1 207 TYR n 
1 208 THR n 
1 209 ASN n 
1 210 LEU n 
1 211 CYS n 
1 212 LYS n 
1 213 PHE n 
1 214 THR n 
1 215 ASP n 
1 216 TRP n 
1 217 VAL n 
1 218 GLN n 
1 219 LYS n 
1 220 THR n 
1 221 ILE n 
1 222 GLN n 
1 223 ALA n 
1 224 THR n 
# 
loop_
_pdbx_poly_seq_scheme.asym_id 
_pdbx_poly_seq_scheme.entity_id 
_pdbx_poly_seq_scheme.seq_id 
_pdbx_poly_seq_scheme.mon_id 
_pdbx_poly_seq_scheme.ndb_seq_num 
_pdbx_poly_seq_scheme.pdb_seq_num 
_pdbx_poly_seq_scheme.auth_seq_num 
_pdbx_poly_seq_scheme.pdb_mon_id 
_pdbx_poly_seq_scheme.auth_mon_id 
_pdbx_poly_seq_scheme.pdb_strand_id 
_pdbx_poly_seq_scheme.pdb_ins_code 
_pdbx_poly_seq_scheme.hetero 
A 1   1 ARG   1 1   1   ARG ARG A ? n 
A 1   2 ILE   2 2   2   ILE ILE A ? n 
A 1   3 VAL   3 3   3   VAL VAL A ? n 
A 1   4 SER   4 4   4   SER SER A ? n 
A 1   5 GLY   5 5   5   GLY GLY A ? n 
A 1   6 GLU   6 6   6   GLU GLU A ? n 
A 1   7 ASP   7 7   7   ASP ASP A ? n 
A 1   8 CYS   8 8   8   CYS CYS A ? n 
A 1   9 SER   9 9   9   SER SER A ? n 
A 1  10 PRO  10 10  10  PRO PRO A ? n 
A 1  11 HIS  11 11  11  HIS HIS A ? n 
A 1  12 SER  12 12  12  SER SER A ? n 
A 1  13 GLN  13 13  13  GLN GLN A ? n 
A 1  14 PRO  14 14  14  PRO PRO A ? n 
A 1  15 TRP  15 15  15  TRP TRP A ? n 
A 1  16 GLN  16 16  16  GLN GLN A ? n 
A 1  17 ALA  17 17  17  ALA ALA A ? n 
A 1  18 ALA  18 18  18  ALA ALA A ? n 
A 1  19 LEU  19 19  19  LEU LEU A ? n 
A 1  20 PHE  20 20  20  PHE PHE A ? n 
A 1  21 VAL  21 21  21  VAL VAL A ? n 
A 1  22 GLU  22 22  22  GLU GLU A ? n 
A 1  23 SER  23 23  23  SER SER A ? n 
A 1  24 GLU  24 24  24  GLU GLU A ? n 
A 1  25 PHE  25 25  25  PHE PHE A ? n 
A 1  26 PHE  26 26  26  PHE PHE A ? n 
A 1  27 CYS  27 27  27  CYS CYS A ? n 
A 1  28 GLY  28 28  28  GLY GLY A ? n 
A 1  29 ALA  29 29  29  ALA ALA A ? n 
A 1  30 VAL  30 30  30  VAL VAL A ? n 
A 1  31 LEU  31 31  31  LEU LEU A ? n 
A 1  32 VAL  32 32  32  VAL VAL A ? n 
A 1  33 HIS  33 33  33  HIS HIS A ? n 
A 1  34 PRO  34 34  34  PRO PRO A ? n 
A 1  35 GLN  35 35  35  GLN GLN A ? n 
A 1  36 TRP  36 36  36  TRP TRP A ? n 
A 1  37 VAL  37 37  37  VAL VAL A ? n 
A 1  38 LEU  38 38  38  LEU LEU A ? n 
A 1  39 SER  39 39  39  SER SER A ? n 
A 1  40 ALA  40 40  40  ALA ALA A ? n 
A 1  41 ALA  41 41  41  ALA ALA A ? n 
A 1  42 HIS  42 42  42  HIS HIS A ? n 
A 1  43 CYS  43 43  43  CYS CYS A ? n 
A 1  44 PHE  44 44  44  PHE PHE A ? n 
A 1  45 GLN  45 45  45  GLN GLN A ? n 
A 1  46 ASN  46 46  46  ASN ASN A ? n 
A 1  47 ALA  47 47  47  ALA ALA A ? n 
A 1  48 TYR  48 48  48  TYR TYR A ? n 
A 1  49 THR  49 49  49  THR THR A ? n 
A 1  50 VAL  50 50  50  VAL VAL A ? n 
A 1  51 GLY  51 51  51  GLY GLY A ? n 
A 1  52 LEU  52 52  52  LEU LEU A ? n 
A 1  53 GLY  53 53  53  GLY GLY A ? n 
A 1  54 LEU  54 54  54  LEU LEU A ? n 
A 1  55 HIS  55 55  55  HIS HIS A ? n 
A 1  56 SER  56 56  56  SER SER A ? n 
A 1  57 LEU  57 57  57  LEU LEU A ? n 
A 1  58 GLU  58 58  58  GLU GLU A ? n 
A 1  59 GLU  59 59  59  GLU GLU A ? n 
A 1  60 GLN  60 60  60  GLN GLN A ? n 
A 1  61 GLU  61 61  61  GLU GLU A ? n 
A 1  62 PRO  62 62  62  PRO PRO A ? n 
A 1  63 GLY  63 63  63  GLY GLY A ? n 
A 1  64 SER  64 64  64  SER SER A ? n 
A 1  65 ARG  65 65  65  ARG ARG A ? n 
A 1  66 MET  66 66  66  MET MET A ? n 
A 1  67 VAL  67 67  67  VAL VAL A ? n 
A 1  68 GLU  68 68  68  GLU GLU A ? n 
A 1  69 ALA  69 69  69  ALA ALA A ? n 
A 1  70 SER  70 70  70  SER SER A ? n 
A 1  71 LEU  71 71  71  LEU LEU A ? n 
A 1  72 SER  72 72  72  SER SER A ? n 
A 1  73 ILE  73 73  73  ILE ILE A ? n 
A 1  74 ARG  74 74  74  ARG ARG A ? n 
A 1  75 HIS  75 75  75  HIS HIS A ? n 
A 1  76 PRO  76 76  76  PRO PRO A ? n 
A 1  77 GLU  77 77  77  GLU GLU A ? n 
A 1  78 TYR  78 78  78  TYR TYR A ? n 
A 1  79 ASN  79 79  79  ASN ASN A ? n 
A 1  80 ASN  80 80  80  ASN ASN A ? n 
A 1  81 PRO  81 81  81  PRO PRO A ? n 
A 1  82 PHE  82 82  82  PHE PHE A ? n 
A 1  83 ILE  83 83  83  ILE ILE A ? n 
A 1  84 ALA  84 84  84  ALA ALA A ? n 
A 1  85 ASN  85 85  85  ASN ASN A ? n 
A 1  86 ASP  86 86  86  ASP ASP A ? n 
A 1  87 LEU  87 87  87  LEU LEU A ? n 
A 1  88 MET  88 88  88  MET MET A ? n 
A 1  89 LEU  89 89  89  LEU LEU A ? n 
A 1  90 ILE  90 90  90  ILE ILE A ? n 
A 1  91 ARG  91 91  91  ARG ARG A ? n 
A 1  92 LEU  92 92  92  LEU LEU A ? n 
A 1  93 ALA  93 93  93  ALA ALA A ? n 
A 1  94 GLU  94 94  94  GLU GLU A ? n 
A 1  95 PRO  95 95  95  PRO PRO A ? n 
A 1  96 VAL  96 96  96  VAL VAL A ? n 
A 1  97 SER  97 97  97  SER SER A ? n 
A 1  98 LEU  98 98  98  LEU LEU A ? n 
A 1  99 SER  99 99  99  SER SER A ? n 
A 1 100 ALA 100 100 100 ALA ALA A ? n 
A 1 101 THR 101 101 101 THR THR A ? n 
A 1 102 ILE 102 102 102 ILE ILE A ? n 
A 1 103 GLN 103 103 103 GLN GLN A ? n 
A 1 104 THR 104 104 104 THR THR A ? n 
A 1 105 ILE 105 105 105 ILE ILE A ? n 
A 1 106 SER 106 106 106 SER SER A ? n 
A 1 107 LEU 107 107 107 LEU LEU A ? n 
A 1 108 ALA 108 108 108 ALA ALA A ? n 
A 1 109 SER 109 109 109 SER SER A ? n 
A 1 110 ARG 110 110 110 ARG ARG A ? n 
A 1 111 CYS 111 111 111 CYS CYS A ? n 
A 1 112 ALA 112 112 112 ALA ALA A ? n 
A 1 113 THR 113 113 113 THR THR A ? n 
A 1 114 PRO 114 114 114 PRO PRO A ? n 
A 1 115 GLY 115 115 115 GLY GLY A ? n 
A 1 116 GLU 116 116 116 GLU GLU A ? n 
A 1 117 SER 117 117 117 SER SER A ? n 
A 1 118 CYS 118 118 118 CYS CYS A ? n 
A 1 119 LEU 119 119 119 LEU LEU A ? n 
A 1 120 VAL 120 120 120 VAL VAL A ? n 
A 1 121 SER 121 121 121 SER SER A ? n 
A 1 122 GLY 122 122 122 GLY GLY A ? n 
A 1 123 TRP 123 123 123 TRP TRP A ? n 
A 1 124 GLY 124 124 124 GLY GLY A ? n 
A 1 125 GLN 125 125 125 GLN GLN A ? n 
A 1 126 LEU 126 126 126 LEU LEU A ? n 
A 1 127 MET 127 127 127 MET MET A ? n 
A 1 128 GLY 128 128 128 GLY GLY A ? n 
A 1 129 GLY 129 129 129 GLY GLY A ? n 
A 1 130 LYS 130 130 130 LYS LYS A ? n 
A 1 131 GLN 131 131 131 GLN GLN A ? n 
A 1 132 PRO 132 132 132 PRO PRO A ? n 
A 1 133 GLN 133 133 133 GLN GLN A ? n 
A 1 134 VAL 134 134 134 VAL VAL A ? n 
A 1 135 LEU 135 135 135 LEU LEU A ? n 
A 1 136 GLN 136 136 136 GLN GLN A ? n 
A 1 137 CYS 137 137 137 CYS CYS A ? n 
A 1 138 ALA 138 138 138 ALA ALA A ? n 
A 1 139 ASN 139 139 139 ASN ASN A ? n 
A 1 140 ILE 140 140 140 ILE ILE A ? n 
A 1 141 SER 141 141 141 SER SER A ? n 
A 1 142 VAL 142 142 142 VAL VAL A ? n 
A 1 143 VAL 143 143 143 VAL VAL A ? n 
A 1 144 SER 144 144 144 SER SER A ? n 
A 1 145 GLU 145 145 145 GLU GLU A ? n 
A 1 146 GLN 146 146 146 GLN GLN A ? n 
A 1 147 ALA 147 147 147 ALA ALA A ? n 
A 1 148 CYS 148 148 148 CYS CYS A ? n 
A 1 149 ARG 149 149 149 ARG ARG A ? n 
A 1 150 ALA 150 150 150 ALA ALA A ? n 
A 1 151 VAL 151 151 151 VAL VAL A ? n 
A 1 152 TYR 152 152 152 TYR TYR A ? n 
A 1 153 GLY 153 153 153 GLY GLY A ? n 
A 1 154 PRO 154 154 154 PRO PRO A ? n 
A 1 155 VAL 155 155 155 VAL VAL A ? n 
A 1 156 TYR 156 156 156 TYR TYR A ? n 
A 1 157 HIS 157 157 157 HIS HIS A ? n 
A 1 158 THR 158 158 158 THR THR A ? n 
A 1 159 SER 159 159 159 SER SER A ? n 
A 1 160 MET 160 160 160 MET MET A ? n 
A 1 161 LEU 161 161 161 LEU LEU A ? n 
A 1 162 CYS 162 162 162 CYS CYS A ? n 
A 1 163 ALA 163 163 163 ALA ALA A ? n 
A 1 164 GLY 164 164 164 GLY GLY A ? n 
A 1 165 GLY 165 165 165 GLY GLY A ? n 
A 1 166 GLY 166 166 166 GLY GLY A ? n 
A 1 167 GLU 167 167 167 GLU GLU A ? n 
A 1 168 ASP 168 168 168 ASP ASP A ? n 
A 1 169 ARG 169 169 169 ARG ARG A ? n 
A 1 170 ARG 170 170 170 ARG ARG A ? n 
A 1 171 ASP 171 171 171 ASP ASP A ? n 
A 1 172 SER 172 172 172 SER SER A ? n 
A 1 173 CYS 173 173 173 CYS CYS A ? n 
A 1 174 HIS 174 174 174 HIS HIS A ? n 
A 1 175 GLY 175 175 175 GLY GLY A ? n 
A 1 176 ASP 176 176 176 ASP ASP A ? n 
A 1 177 SER 177 177 177 SER SER A ? n 
A 1 178 GLY 178 178 178 GLY GLY A ? n 
A 1 179 GLY 179 179 179 GLY GLY A ? n 
A 1 180 PRO 180 180 180 PRO PRO A ? n 
A 1 181 LEU 181 181 181 LEU LEU A ? n 
A 1 182 VAL 182 182 182 VAL VAL A ? n 
A 1 183 CYS 183 183 183 CYS CYS A ? n 
A 1 184 SER 184 184 184 SER SER A ? n 
A 1 185 GLY 185 185 185 GLY GLY A ? n 
A 1 186 SER 186 186 186 SER SER A ? n 
A 1 187 LEU 187 187 187 LEU LEU A ? n 
A 1 188 GLN 188 188 188 GLN GLN A ? n 
A 1 189 GLY 189 189 189 GLY GLY A ? n 
A 1 190 LEU 190 190 190 LEU LEU A ? n 
A 1 191 VAL 191 191 191 VAL VAL A ? n 
A 1 192 SER 192 192 192 SER SER A ? n 
A 1 193 PHE 193 193 193 PHE PHE A ? n 
A 1 194 GLY 194 194 194 GLY GLY A ? n 
A 1 195 GLN 195 195 195 GLN GLN A ? n 
A 1 196 SER 196 196 196 SER SER A ? n 
A 1 197 GLU 197 197 197 GLU GLU A ? n 
A 1 198 CYS 198 198 198 CYS CYS A ? n 
A 1 199 GLY 199 199 199 GLY GLY A ? n 
A 1 200 LEU 200 200 200 LEU LEU A ? n 
A 1 201 PRO 201 201 201 PRO PRO A ? n 
A 1 202 SER 202 202 202 SER SER A ? n 
A 1 203 VAL 203 203 203 VAL VAL A ? n 
A 1 204 PRO 204 204 204 PRO PRO A ? n 
A 1 205 ALA 205 205 205 ALA ALA A ? n 
A 1 206 VAL 206 206 206 VAL VAL A ? n 
A 1 207 TYR 207 207 207 TYR TYR A ? n 
A 1 208 THR 208 208 208 THR THR A ? n 
A 1 209 ASN 209 209 209 ASN ASN A ? n 
A 1 210 LEU 210 210 210 LEU LEU A ? n 
A 1 211 CYS 211 211 211 CYS CYS A ? n 
A 1 212 LYS 212 212 212 LYS LYS A ? n 
A 1 213 PHE 213 213 213 PHE PHE A ? n 
A 1 214 THR 214 214 214 THR THR A ? n 
A 1 215 ASP 215 215 215 ASP ASP A ? n 
A 1 216 TRP 216 216 216 TRP TRP A ? n 
A 1 217 VAL 217 217 217 VAL VAL A ? n 
A 1 218 GLN 218 218 218 GLN GLN A ? n 
A 1 219 LYS 219 219 219 LYS LYS A ? n 
A 1 220 THR 220 220 220 THR THR A ? n 
A 1 221 ILE 221 221 221 ILE ILE A ? n 
A 1 222 GLN 222 222 222 GLN GLN A ? n 
A 1 223 ALA 223 223 223 ALA ALA A ? n 
A 1 224 THR 224 224 224 THR THR A ? n 
# 
loop_
_atom_site.group_PDB 
_atom_site.id 
_atom_site.type_symbol 
_atom_site.label_atom_id 
_atom_site.label_alt_id 
_atom_site.label_comp_id 
_atom_site.label_asym_id 
_atom_site.label_entity_id 
_atom_site.label_seq_id 
_atom_site.pdbx_PDB_ins_code 
_atom_site.Cartn_x 
_atom_site.Cartn_y 
_atom_site.Cartn_z 
_atom_site.occupancy 
_atom_site.B_iso_or_equiv 
_atom_site.pdbx_formal_charge 
_atom_site.auth_seq_id 
_atom_site.auth_comp_id 
_atom_site.auth_asym_id 
_atom_site.auth_atom_id 
_atom_site.pdbx_PDB_model_num 
ATOM 1    N N   ? ARG A 1   1 ?  -7.325   6.388 -11.750 1.000 47.620 ? 1   ARG A N   1 
ATOM 2    C CA  ? ARG A 1   1 ?  -7.038   5.129 -12.428 1.000 47.620 ? 1   ARG A CA  1 
ATOM 3    C C   ? ARG A 1   1 ?  -5.593   4.699 -12.197 1.000 47.620 ? 1   ARG A C   1 
ATOM 4    C CB  ? ARG A 1   1 ?  -7.315   5.250 -13.928 1.000 47.620 ? 1   ARG A CB  1 
ATOM 5    O O   ? ARG A 1   1 ?  -4.679   5.524 -12.253 1.000 47.620 ? 1   ARG A O   1 
ATOM 6    C CG  ? ARG A 1   1 ?  -7.245   3.929 -14.677 1.000 47.620 ? 1   ARG A CG  1 
ATOM 7    C CD  ? ARG A 1   1 ?  -7.540   4.104 -16.160 1.000 47.620 ? 1   ARG A CD  1 
ATOM 8    N NE  ? ARG A 1   1 ?  -7.204   2.905 -16.922 1.000 47.620 ? 1   ARG A NE  1 
ATOM 9    N NH1 ? ARG A 1   1 ?  -8.537   3.432 -18.733 1.000 47.620 ? 1   ARG A NH1 1 
ATOM 10   N NH2 ? ARG A 1   1 ?  -7.314   1.494 -18.730 1.000 47.620 ? 1   ARG A NH2 1 
ATOM 11   C CZ  ? ARG A 1   1 ?  -7.686   2.613 -18.127 1.000 47.620 ? 1   ARG A CZ  1 
ATOM 12   N N   ? ILE A 1   2 ?  -5.421   3.583 -11.525 1.000 59.040 ? 2   ILE A N   1 
ATOM 13   C CA  ? ILE A 1   2 ?  -4.159   2.939 -11.874 1.000 59.040 ? 2   ILE A CA  1 
ATOM 14   C C   ? ILE A 1   2 ?  -4.012   2.883 -13.393 1.000 59.040 ? 2   ILE A C   1 
ATOM 15   C CB  ? ILE A 1   2 ?  -4.065   1.518 -11.274 1.000 59.040 ? 2   ILE A CB  1 
ATOM 16   O O   ? ILE A 1   2 ?  -4.950   2.509 -14.101 1.000 59.040 ? 2   ILE A O   1 
ATOM 17   C CG1 ? ILE A 1   2 ?  -4.158   1.577  -9.745 1.000 59.040 ? 2   ILE A CG1 1 
ATOM 18   C CG2 ? ILE A 1   2 ?  -2.772   0.829 -11.718 1.000 59.040 ? 2   ILE A CG2 1 
ATOM 19   C CD1 ? ILE A 1   2 ?  -4.071   0.217  -9.066 1.000 59.040 ? 2   ILE A CD1 1 
ATOM 20   N N   ? VAL A 1   3 ?  -3.120   3.632 -13.933 1.000 67.530 ? 3   VAL A N   1 
ATOM 21   C CA  ? VAL A 1   3 ?  -2.940   3.675 -15.381 1.000 67.530 ? 3   VAL A CA  1 
ATOM 22   C C   ? VAL A 1   3 ?  -2.970   2.257 -15.947 1.000 67.530 ? 3   VAL A C   1 
ATOM 23   C CB  ? VAL A 1   3 ?  -1.619   4.376 -15.768 1.000 67.530 ? 3   VAL A CB  1 
ATOM 24   O O   ? VAL A 1   3 ?  -2.231   1.383 -15.488 1.000 67.530 ? 3   VAL A O   1 
ATOM 25   C CG1 ? VAL A 1   3 ?  -1.440   4.390 -17.285 1.000 67.530 ? 3   VAL A CG1 1 
ATOM 26   C CG2 ? VAL A 1   3 ?  -1.587   5.798 -15.210 1.000 67.530 ? 3   VAL A CG2 1 
ATOM 27   N N   ? SER A 1   4 ?  -4.078   2.140 -16.884 1.000 71.970 ? 4   SER A N   1 
ATOM 28   C CA  ? SER A 1   4 ?  -4.302   0.849 -17.526 1.000 71.970 ? 4   SER A CA  1 
ATOM 29   C C   ? SER A 1   4 ?  -4.761  -0.199 -16.517 1.000 71.970 ? 4   SER A C   1 
ATOM 30   C CB  ? SER A 1   4 ?  -3.030   0.371 -18.228 1.000 71.970 ? 4   SER A CB  1 
ATOM 31   O O   ? SER A 1   4 ?  -4.371  -1.365 -16.605 1.000 71.970 ? 4   SER A O   1 
ATOM 32   O OG  ? SER A 1   4 ?  -2.702   1.224 -19.310 1.000 71.970 ? 4   SER A OG  1 
ATOM 33   N N   ? GLY A 1   5 ?  -5.419   0.185 -15.328 1.000 76.660 ? 5   GLY A N   1 
ATOM 34   C CA  ? GLY A 1   5 ?  -6.032  -0.690 -14.342 1.000 76.660 ? 5   GLY A CA  1 
ATOM 35   C C   ? GLY A 1   5 ?  -7.490  -0.989 -14.633 1.000 76.660 ? 5   GLY A C   1 
ATOM 36   O O   ? GLY A 1   5 ?  -8.073  -0.419 -15.558 1.000 76.660 ? 5   GLY A O   1 
ATOM 37   N N   ? GLU A 1   6 ?  -8.032  -1.949 -14.087 1.000 88.900 ? 6   GLU A N   1 
ATOM 38   C CA  ? GLU A 1   6 ?  -9.435  -2.339 -14.191 1.000 88.900 ? 6   GLU A CA  1 
ATOM 39   C C   ? GLU A 1   6 ? -10.101  -2.376 -12.818 1.000 88.900 ? 6   GLU A C   1 
ATOM 40   C CB  ? GLU A 1   6 ?  -9.565  -3.702 -14.875 1.000 88.900 ? 6   GLU A CB  1 
ATOM 41   O O   ? GLU A 1   6 ?  -9.418  -2.391 -11.792 1.000 88.900 ? 6   GLU A O   1 
ATOM 42   C CG  ? GLU A 1   6 ?  -8.849  -4.829 -14.144 1.000 88.900 ? 6   GLU A CG  1 
ATOM 43   C CD  ? GLU A 1   6 ?  -8.845  -6.138 -14.916 1.000 88.900 ? 6   GLU A CD  1 
ATOM 44   O OE1 ? GLU A 1   6 ?  -8.203  -7.111 -14.458 1.000 88.900 ? 6   GLU A OE1 1 
ATOM 45   O OE2 ? GLU A 1   6 ?  -9.489  -6.192 -15.988 1.000 88.900 ? 6   GLU A OE2 1 
ATOM 46   N N   ? ASP A 1   7 ? -11.441  -2.277 -12.929 1.000 92.500 ? 7   ASP A N   1 
ATOM 47   C CA  ? ASP A 1   7 ? -12.148  -2.427 -11.661 1.000 92.500 ? 7   ASP A CA  1 
ATOM 48   C C   ? ASP A 1   7 ? -11.690  -3.683 -10.922 1.000 92.500 ? 7   ASP A C   1 
ATOM 49   C CB  ? ASP A 1   7 ? -13.660  -2.476 -11.892 1.000 92.500 ? 7   ASP A CB  1 
ATOM 50   O O   ? ASP A 1   7 ? -11.590  -4.758 -11.517 1.000 92.500 ? 7   ASP A O   1 
ATOM 51   C CG  ? ASP A 1   7 ? -14.241  -1.132 -12.296 1.000 92.500 ? 7   ASP A CG  1 
ATOM 52   O OD1 ? ASP A 1   7 ? -13.485  -0.141 -12.380 1.000 92.500 ? 7   ASP A OD1 1 
ATOM 53   O OD2 ? ASP A 1   7 ? -15.467  -1.064 -12.530 1.000 92.500 ? 7   ASP A OD2 1 
ATOM 54   N N   ? CYS A 1   8 ? -11.344  -3.451  -9.651 1.000 93.980 ? 8   CYS A N   1 
ATOM 55   C CA  ? CYS A 1   8 ? -11.092  -4.621  -8.817 1.000 93.980 ? 8   CYS A CA  1 
ATOM 56   C C   ? CYS A 1   8 ? -12.378  -5.399  -8.566 1.000 93.980 ? 8   CYS A C   1 
ATOM 57   C CB  ? CYS A 1   8 ? -10.468  -4.205  -7.485 1.000 93.980 ? 8   CYS A CB  1 
ATOM 58   O O   ? CYS A 1   8 ? -13.461  -4.815  -8.514 1.000 93.980 ? 8   CYS A O   1 
ATOM 59   S SG  ? CYS A 1   8 ?  -8.834  -3.452  -7.650 1.000 93.980 ? 8   CYS A SG  1 
ATOM 60   N N   ? SER A 1   9 ? -12.182  -6.765  -8.510 1.000 94.440 ? 9   SER A N   1 
ATOM 61   C CA  ? SER A 1   9 ? -13.327  -7.511  -7.999 1.000 94.440 ? 9   SER A CA  1 
ATOM 62   C C   ? SER A 1   9 ? -13.732  -7.022  -6.613 1.000 94.440 ? 9   SER A C   1 
ATOM 63   C CB  ? SER A 1   9 ? -13.014  -9.008  -7.950 1.000 94.440 ? 9   SER A CB  1 
ATOM 64   O O   ? SER A 1   9 ? -12.874  -6.748  -5.771 1.000 94.440 ? 9   SER A O   1 
ATOM 65   O OG  ? SER A 1   9 ? -12.744  -9.508  -9.248 1.000 94.440 ? 9   SER A OG  1 
ATOM 66   N N   ? PRO A 1  10 ? -15.050  -6.745  -6.418 1.000 93.480 ? 10  PRO A N   1 
ATOM 67   C CA  ? PRO A 1  10 ? -15.486  -6.276  -5.100 1.000 93.480 ? 10  PRO A CA  1 
ATOM 68   C C   ? PRO A 1  10 ? -14.901  -7.102  -3.957 1.000 93.480 ? 10  PRO A C   1 
ATOM 69   C CB  ? PRO A 1  10 ? -17.008  -6.425  -5.159 1.000 93.480 ? 10  PRO A CB  1 
ATOM 70   O O   ? PRO A 1  10 ? -14.936  -8.335  -4.000 1.000 93.480 ? 10  PRO A O   1 
ATOM 71   C CG  ? PRO A 1  10 ? -17.351  -6.279  -6.606 1.000 93.480 ? 10  PRO A CG  1 
ATOM 72   C CD  ? PRO A 1  10 ? -16.273  -6.935  -7.420 1.000 93.480 ? 10  PRO A CD  1 
ATOM 73   N N   ? HIS A 1  11 ? -14.195  -6.303  -3.004 1.000 92.780 ? 11  HIS A N   1 
ATOM 74   C CA  ? HIS A 1  11 ? -13.709  -6.839  -1.737 1.000 92.780 ? 11  HIS A CA  1 
ATOM 75   C C   ? HIS A 1  11 ? -12.578  -7.837  -1.959 1.000 92.780 ? 11  HIS A C   1 
ATOM 76   C CB  ? HIS A 1  11 ? -14.850  -7.501  -0.963 1.000 92.780 ? 11  HIS A CB  1 
ATOM 77   O O   ? HIS A 1  11 ? -12.310  -8.679  -1.099 1.000 92.780 ? 11  HIS A O   1 
ATOM 78   C CG  ? HIS A 1  11 ? -16.041  -6.616  -0.776 1.000 92.780 ? 11  HIS A CG  1 
ATOM 79   C CD2 ? HIS A 1  11 ? -17.338  -6.785  -1.129 1.000 92.780 ? 11  HIS A CD2 1 
ATOM 80   N ND1 ? HIS A 1  11 ? -15.966  -5.386  -0.160 1.000 92.780 ? 11  HIS A ND1 1 
ATOM 81   C CE1 ? HIS A 1  11 ? -17.168  -4.835  -0.141 1.000 92.780 ? 11  HIS A CE1 1 
ATOM 82   N NE2 ? HIS A 1  11 ? -18.018  -5.664  -0.723 1.000 92.780 ? 11  HIS A NE2 1 
ATOM 83   N N   ? SER A 1  12 ? -11.989  -7.885  -3.117 1.000 95.630 ? 12  SER A N   1 
ATOM 84   C CA  ? SER A 1  12 ? -10.829  -8.712  -3.434 1.000 95.630 ? 12  SER A CA  1 
ATOM 85   C C   ? SER A 1  12 ?  -9.568  -8.175  -2.765 1.000 95.630 ? 12  SER A C   1 
ATOM 86   C CB  ? SER A 1  12 ? -10.621  -8.788  -4.947 1.000 95.630 ? 12  SER A CB  1 
ATOM 87   O O   ? SER A 1  12 ?  -8.563  -8.882  -2.665 1.000 95.630 ? 12  SER A O   1 
ATOM 88   O OG  ? SER A 1  12 ? -10.402  -7.497  -5.490 1.000 95.630 ? 12  SER A OG  1 
ATOM 89   N N   ? GLN A 1  13 ?  -9.494  -6.999  -2.270 1.000 97.060 ? 13  GLN A N   1 
ATOM 90   C CA  ? GLN A 1  13 ?  -8.415  -6.353  -1.530 1.000 97.060 ? 13  GLN A CA  1 
ATOM 91   C C   ? GLN A 1  13 ?  -8.901  -5.853  -0.173 1.000 97.060 ? 13  GLN A C   1 
ATOM 92   C CB  ? GLN A 1  13 ?  -7.828  -5.194  -2.337 1.000 97.060 ? 13  GLN A CB  1 
ATOM 93   O O   ? GLN A 1  13 ?  -8.925  -4.646   0.078 1.000 97.060 ? 13  GLN A O   1 
ATOM 94   C CG  ? GLN A 1  13 ?  -7.201  -5.620  -3.658 1.000 97.060 ? 13  GLN A CG  1 
ATOM 95   C CD  ? GLN A 1  13 ?  -8.123  -6.489  -4.493 1.000 97.060 ? 13  GLN A CD  1 
ATOM 96   N NE2 ? GLN A 1  13 ?  -7.560  -7.165  -5.489 1.000 97.060 ? 13  GLN A NE2 1 
ATOM 97   O OE1 ? GLN A 1  13 ?  -9.331  -6.553  -4.244 1.000 97.060 ? 13  GLN A OE1 1 
ATOM 98   N N   ? PRO A 1  14 ?  -9.198  -6.749   0.755 1.000 97.290 ? 14  PRO A N   1 
ATOM 99   C CA  ? PRO A 1  14 ?  -9.850  -6.417   2.023 1.000 97.290 ? 14  PRO A CA  1 
ATOM 100  C C   ? PRO A 1  14 ?  -8.913  -5.716   3.004 1.000 97.290 ? 14  PRO A C   1 
ATOM 101  C CB  ? PRO A 1  14 ? -10.285  -7.781   2.564 1.000 97.290 ? 14  PRO A CB  1 
ATOM 102  O O   ? PRO A 1  14 ?  -9.367  -5.151   4.002 1.000 97.290 ? 14  PRO A O   1 
ATOM 103  C CG  ? PRO A 1  14 ?  -9.320  -8.754   1.966 1.000 97.290 ? 14  PRO A CG  1 
ATOM 104  C CD  ? PRO A 1  14 ?  -8.989  -8.302   0.573 1.000 97.290 ? 14  PRO A CD  1 
ATOM 105  N N   ? TRP A 1  15 ?  -7.602  -5.591   2.656 1.000 98.290 ? 15  TRP A N   1 
ATOM 106  C CA  ? TRP A 1  15 ?  -6.605  -4.906   3.473 1.000 98.290 ? 15  TRP A CA  1 
ATOM 107  C C   ? TRP A 1  15 ?  -6.477  -3.443   3.063 1.000 98.290 ? 15  TRP A C   1 
ATOM 108  C CB  ? TRP A 1  15 ?  -5.246  -5.602   3.359 1.000 98.290 ? 15  TRP A CB  1 
ATOM 109  O O   ? TRP A 1  15 ?  -5.865  -2.643   3.776 1.000 98.290 ? 15  TRP A O   1 
ATOM 110  C CG  ? TRP A 1  15 ?  -4.858  -5.953   1.954 1.000 98.290 ? 15  TRP A CG  1 
ATOM 111  C CD1 ? TRP A 1  15 ?  -4.207  -5.155   1.055 1.000 98.290 ? 15  TRP A CD1 1 
ATOM 112  C CD2 ? TRP A 1  15 ?  -5.102  -7.195   1.285 1.000 98.290 ? 15  TRP A CD2 1 
ATOM 113  C CE2 ? TRP A 1  15 ?  -4.571  -7.079  -0.018 1.000 98.290 ? 15  TRP A CE2 1 
ATOM 114  C CE3 ? TRP A 1  15 ?  -5.719  -8.395   1.663 1.000 98.290 ? 15  TRP A CE3 1 
ATOM 115  N NE1 ? TRP A 1  15 ?  -4.031  -5.827  -0.133 1.000 98.290 ? 15  TRP A NE1 1 
ATOM 116  C CH2 ? TRP A 1  15 ?  -5.246  -9.284  -0.552 1.000 98.290 ? 15  TRP A CH2 1 
ATOM 117  C CZ2 ? TRP A 1  15 ?  -4.638  -8.121  -0.947 1.000 98.290 ? 15  TRP A CZ2 1 
ATOM 118  C CZ3 ? TRP A 1  15 ?  -5.784  -9.430   0.738 1.000 98.290 ? 15  TRP A CZ3 1 
ATOM 119  N N   ? GLN A 1  16 ?  -6.972  -3.084   1.811 1.000 97.640 ? 16  GLN A N   1 
ATOM 120  C CA  ? GLN A 1  16 ?  -6.917  -1.715   1.311 1.000 97.640 ? 16  GLN A CA  1 
ATOM 121  C C   ? GLN A 1  16 ?  -7.744  -0.776   2.184 1.000 97.640 ? 16  GLN A C   1 
ATOM 122  C CB  ? GLN A 1  16 ?  -7.407  -1.652  -0.137 1.000 97.640 ? 16  GLN A CB  1 
ATOM 123  O O   ? GLN A 1  16 ?  -8.897  -1.072   2.504 1.000 97.640 ? 16  GLN A O   1 
ATOM 124  C CG  ? GLN A 1  16 ?  -7.370  -0.253  -0.739 1.000 97.640 ? 16  GLN A CG  1 
ATOM 125  C CD  ? GLN A 1  16 ?  -5.979   0.161  -1.177 1.000 97.640 ? 16  GLN A CD  1 
ATOM 126  N NE2 ? GLN A 1  16 ?  -5.759   1.466  -1.299 1.000 97.640 ? 16  GLN A NE2 1 
ATOM 127  O OE1 ? GLN A 1  16 ?  -5.107  -0.684  -1.404 1.000 97.640 ? 16  GLN A OE1 1 
ATOM 128  N N   ? ALA A 1  17 ?  -7.167   0.367   2.574 1.000 97.570 ? 17  ALA A N   1 
ATOM 129  C CA  ? ALA A 1  17 ?  -7.839   1.374   3.390 1.000 97.570 ? 17  ALA A CA  1 
ATOM 130  C C   ? ALA A 1  17 ?  -7.793   2.744   2.719 1.000 97.570 ? 17  ALA A C   1 
ATOM 131  C CB  ? ALA A 1  17 ?  -7.205   1.444   4.778 1.000 97.570 ? 17  ALA A CB  1 
ATOM 132  O O   ? ALA A 1  17 ?  -6.919   3.007   1.890 1.000 97.570 ? 17  ALA A O   1 
ATOM 133  N N   ? ALA A 1  18 ?  -8.813   3.557   3.091 1.000 96.790 ? 18  ALA A N   1 
ATOM 134  C CA  ? ALA A 1  18 ?  -8.922   4.911   2.554 1.000 96.790 ? 18  ALA A CA  1 
ATOM 135  C C   ? ALA A 1  18 ?  -8.822   5.952   3.665 1.000 96.790 ? 18  ALA A C   1 
ATOM 136  C CB  ? ALA A 1  18 ? -10.234   5.076   1.791 1.000 96.790 ? 18  ALA A CB  1 
ATOM 137  O O   ? ALA A 1  18 ?  -9.496   5.839   4.692 1.000 96.790 ? 18  ALA A O   1 
ATOM 138  N N   ? LEU A 1  19 ?  -7.951   6.897   3.385 1.000 97.190 ? 19  LEU A N   1 
ATOM 139  C CA  ? LEU A 1  19 ?  -7.840   8.013   4.318 1.000 97.190 ? 19  LEU A CA  1 
ATOM 140  C C   ? LEU A 1  19 ?  -8.687   9.194   3.856 1.000 97.190 ? 19  LEU A C   1 
ATOM 141  C CB  ? LEU A 1  19 ?  -6.378   8.445   4.466 1.000 97.190 ? 19  LEU A CB  1 
ATOM 142  O O   ? LEU A 1  19 ?  -8.600   9.611   2.699 1.000 97.190 ? 19  LEU A O   1 
ATOM 143  C CG  ? LEU A 1  19 ?  -5.406   7.383   4.981 1.000 97.190 ? 19  LEU A CG  1 
ATOM 144  C CD1 ? LEU A 1  19 ?  -4.003   7.966   5.108 1.000 97.190 ? 19  LEU A CD1 1 
ATOM 145  C CD2 ? LEU A 1  19 ?  -5.882   6.825   6.318 1.000 97.190 ? 19  LEU A CD2 1 
ATOM 146  N N   ? PHE A 1  20 ?  -9.506   9.729   4.836 1.000 96.100 ? 20  PHE A N   1 
ATOM 147  C CA  ? PHE A 1  20 ? -10.409  10.832   4.533 1.000 96.100 ? 20  PHE A CA  1 
ATOM 148  C C   ? PHE A 1  20 ? -10.097  12.042   5.406 1.000 96.100 ? 20  PHE A C   1 
ATOM 149  C CB  ? PHE A 1  20 ? -11.867  10.405   4.730 1.000 96.100 ? 20  PHE A CB  1 
ATOM 150  O O   ? PHE A 1  20 ?  -9.842  11.901   6.604 1.000 96.100 ? 20  PHE A O   1 
ATOM 151  C CG  ? PHE A 1  20 ? -12.323   9.343   3.767 1.000 96.100 ? 20  PHE A CG  1 
ATOM 152  C CD1 ? PHE A 1  20 ? -12.941   9.688   2.571 1.000 96.100 ? 20  PHE A CD1 1 
ATOM 153  C CD2 ? PHE A 1  20 ? -12.135   7.998   4.057 1.000 96.100 ? 20  PHE A CD2 1 
ATOM 154  C CE1 ? PHE A 1  20 ? -13.365   8.707   1.677 1.000 96.100 ? 20  PHE A CE1 1 
ATOM 155  C CE2 ? PHE A 1  20 ? -12.555   7.012   3.169 1.000 96.100 ? 20  PHE A CE2 1 
ATOM 156  C CZ  ? PHE A 1  20 ? -13.171   7.368   1.980 1.000 96.100 ? 20  PHE A CZ  1 
ATOM 157  N N   ? VAL A 1  21 ? -10.119  13.243   4.750 1.000 95.280 ? 21  VAL A N   1 
ATOM 158  C CA  ? VAL A 1  21 ? -10.150  14.524   5.448 1.000 95.280 ? 21  VAL A CA  1 
ATOM 159  C C   ? VAL A 1  21 ? -11.450  15.257   5.124 1.000 95.280 ? 21  VAL A C   1 
ATOM 160  C CB  ? VAL A 1  21 ?  -8.936  15.404   5.075 1.000 95.280 ? 21  VAL A CB  1 
ATOM 161  O O   ? VAL A 1  21 ? -11.763  15.493   3.955 1.000 95.280 ? 21  VAL A O   1 
ATOM 162  C CG1 ? VAL A 1  21 ?  -9.049  16.783   5.722 1.000 95.280 ? 21  VAL A CG1 1 
ATOM 163  C CG2 ? VAL A 1  21 ?  -7.635  14.720   5.491 1.000 95.280 ? 21  VAL A CG2 1 
ATOM 164  N N   ? GLU A 1  22 ? -12.213  15.576   6.162 1.000 91.890 ? 22  GLU A N   1 
ATOM 165  C CA  ? GLU A 1  22 ? -13.501  16.238   5.973 1.000 91.890 ? 22  GLU A CA  1 
ATOM 166  C C   ? GLU A 1  22 ? -14.336  15.527   4.912 1.000 91.890 ? 22  GLU A C   1 
ATOM 167  C CB  ? GLU A 1  22 ? -13.300  17.706   5.589 1.000 91.890 ? 22  GLU A CB  1 
ATOM 168  O O   ? GLU A 1  22 ? -14.901  16.171   4.026 1.000 91.890 ? 22  GLU A O   1 
ATOM 169  C CG  ? GLU A 1  22 ? -12.610  18.534   6.663 1.000 91.890 ? 22  GLU A CG  1 
ATOM 170  C CD  ? GLU A 1  22 ? -12.407  19.987   6.263 1.000 91.890 ? 22  GLU A CD  1 
ATOM 171  O OE1 ? GLU A 1  22 ? -11.872  20.772   7.078 1.000 91.890 ? 22  GLU A OE1 1 
ATOM 172  O OE2 ? GLU A 1  22 ? -12.786  20.343   5.125 1.000 91.890 ? 22  GLU A OE2 1 
ATOM 173  N N   ? SER A 1  23 ? -14.253  14.140   4.833 1.000 89.200 ? 23  SER A N   1 
ATOM 174  C CA  ? SER A 1  23 ? -15.102  13.274   4.021 1.000 89.200 ? 23  SER A CA  1 
ATOM 175  C C   ? SER A 1  23 ? -14.580  13.169   2.592 1.000 89.200 ? 23  SER A C   1 
ATOM 176  C CB  ? SER A 1  23 ? -16.541  13.790   4.011 1.000 89.200 ? 23  SER A CB  1 
ATOM 177  O O   ? SER A 1  23 ? -15.249  12.610   1.721 1.000 89.200 ? 23  SER A O   1 
ATOM 178  O OG  ? SER A 1  23 ? -17.092  13.770   5.317 1.000 89.200 ? 23  SER A OG  1 
ATOM 179  N N   ? GLU A 1  24 ? -13.430  13.824   2.421 1.000 92.510 ? 24  GLU A N   1 
ATOM 180  C CA  ? GLU A 1  24 ? -12.792  13.736   1.111 1.000 92.510 ? 24  GLU A CA  1 
ATOM 181  C C   ? GLU A 1  24 ? -11.616  12.764   1.133 1.000 92.510 ? 24  GLU A C   1 
ATOM 182  C CB  ? GLU A 1  24 ? -12.324  15.117   0.647 1.000 92.510 ? 24  GLU A CB  1 
ATOM 183  O O   ? GLU A 1  24 ? -10.739  12.863   1.994 1.000 92.510 ? 24  GLU A O   1 
ATOM 184  C CG  ? GLU A 1  24 ? -13.461  16.084   0.348 1.000 92.510 ? 24  GLU A CG  1 
ATOM 185  C CD  ? GLU A 1  24 ? -12.986  17.414  -0.215 1.000 92.510 ? 24  GLU A CD  1 
ATOM 186  O OE1 ? GLU A 1  24 ? -13.834  18.287  -0.508 1.000 92.510 ? 24  GLU A OE1 1 
ATOM 187  O OE2 ? GLU A 1  24 ? -11.755  17.584  -0.364 1.000 92.510 ? 24  GLU A OE2 1 
ATOM 188  N N   ? PHE A 1  25 ? -11.717  11.861   0.204 1.000 93.390 ? 25  PHE A N   1 
ATOM 189  C CA  ? PHE A 1  25 ? -10.609  10.925   0.051 1.000 93.390 ? 25  PHE A CA  1 
ATOM 190  C C   ? PHE A 1  25 ?  -9.330  11.658  -0.334 1.000 93.390 ? 25  PHE A C   1 
ATOM 191  C CB  ? PHE A 1  25 ? -10.943   9.863  -1.001 1.000 93.390 ? 25  PHE A CB  1 
ATOM 192  O O   ? PHE A 1  25 ?  -9.336  12.494  -1.240 1.000 93.390 ? 25  PHE A O   1 
ATOM 193  C CG  ? PHE A 1  25 ?  -9.763   9.025  -1.414 1.000 93.390 ? 25  PHE A CG  1 
ATOM 194  C CD1 ? PHE A 1  25 ?  -9.100   9.274  -2.610 1.000 93.390 ? 25  PHE A CD1 1 
ATOM 195  C CD2 ? PHE A 1  25 ?  -9.315   7.988  -0.605 1.000 93.390 ? 25  PHE A CD2 1 
ATOM 196  C CE1 ? PHE A 1  25 ?  -8.007   8.501  -2.994 1.000 93.390 ? 25  PHE A CE1 1 
ATOM 197  C CE2 ? PHE A 1  25 ?  -8.224   7.211  -0.983 1.000 93.390 ? 25  PHE A CE2 1 
ATOM 198  C CZ  ? PHE A 1  25 ?  -7.572   7.468  -2.178 1.000 93.390 ? 25  PHE A CZ  1 
ATOM 199  N N   ? PHE A 1  26 ?  -8.192  11.287   0.314 1.000 93.340 ? 26  PHE A N   1 
ATOM 200  C CA  ? PHE A 1  26 ?  -6.992  12.021  -0.072 1.000 93.340 ? 26  PHE A CA  1 
ATOM 201  C C   ? PHE A 1  26 ?  -5.802  11.079  -0.211 1.000 93.340 ? 26  PHE A C   1 
ATOM 202  C CB  ? PHE A 1  26 ?  -6.678  13.117   0.951 1.000 93.340 ? 26  PHE A CB  1 
ATOM 203  O O   ? PHE A 1  26 ?  -4.864  11.361  -0.959 1.000 93.340 ? 26  PHE A O   1 
ATOM 204  C CG  ? PHE A 1  26 ?  -6.013  12.608   2.201 1.000 93.340 ? 26  PHE A CG  1 
ATOM 205  C CD1 ? PHE A 1  26 ?  -6.767  12.061   3.233 1.000 93.340 ? 26  PHE A CD1 1 
ATOM 206  C CD2 ? PHE A 1  26 ?  -4.633  12.675   2.344 1.000 93.340 ? 26  PHE A CD2 1 
ATOM 207  C CE1 ? PHE A 1  26 ?  -6.154  11.589   4.391 1.000 93.340 ? 26  PHE A CE1 1 
ATOM 208  C CE2 ? PHE A 1  26 ?  -4.014  12.206   3.499 1.000 93.340 ? 26  PHE A CE2 1 
ATOM 209  C CZ  ? PHE A 1  26 ?  -4.776  11.664   4.521 1.000 93.340 ? 26  PHE A CZ  1 
ATOM 210  N N   ? CYS A 1  27 ?  -5.729   9.952   0.530 1.000 96.500 ? 27  CYS A N   1 
ATOM 211  C CA  ? CYS A 1  27 ?  -4.635   8.994   0.423 1.000 96.500 ? 27  CYS A CA  1 
ATOM 212  C C   ? CYS A 1  27 ?  -5.126   7.574   0.679 1.000 96.500 ? 27  CYS A C   1 
ATOM 213  C CB  ? CYS A 1  27 ?  -3.518   9.342   1.407 1.000 96.500 ? 27  CYS A CB  1 
ATOM 214  O O   ? CYS A 1  27 ?  -6.189   7.378   1.270 1.000 96.500 ? 27  CYS A O   1 
ATOM 215  S SG  ? CYS A 1  27 ?  -2.322  10.530   0.759 1.000 96.500 ? 27  CYS A SG  1 
ATOM 216  N N   ? GLY A 1  28 ?  -4.336   6.634   0.215 1.000 96.930 ? 28  GLY A N   1 
ATOM 217  C CA  ? GLY A 1  28 ?  -4.570   5.235   0.536 1.000 96.930 ? 28  GLY A CA  1 
ATOM 218  C C   ? GLY A 1  28 ?  -3.813   4.770   1.765 1.000 96.930 ? 28  GLY A C   1 
ATOM 219  O O   ? GLY A 1  28 ?  -2.918   5.466   2.249 1.000 96.930 ? 28  GLY A O   1 
ATOM 220  N N   ? ALA A 1  29 ?  -4.108   3.588   2.269 1.000 98.140 ? 29  ALA A N   1 
ATOM 221  C CA  ? ALA A 1  29 ?  -3.457   2.931   3.399 1.000 98.140 ? 29  ALA A CA  1 
ATOM 222  C C   ? ALA A 1  29 ?  -3.697   1.424   3.370 1.000 98.140 ? 29  ALA A C   1 
ATOM 223  C CB  ? ALA A 1  29 ?  -3.955   3.520   4.717 1.000 98.140 ? 29  ALA A CB  1 
ATOM 224  O O   ? ALA A 1  29 ?  -4.415   0.920   2.503 1.000 98.140 ? 29  ALA A O   1 
ATOM 225  N N   ? VAL A 1  30 ?  -2.983   0.745   4.326 1.000 98.610 ? 30  VAL A N   1 
ATOM 226  C CA  ? VAL A 1  30 ?  -3.084  -0.710   4.372 1.000 98.610 ? 30  VAL A CA  1 
ATOM 227  C C   ? VAL A 1  30 ?  -3.261  -1.170   5.818 1.000 98.610 ? 30  VAL A C   1 
ATOM 228  C CB  ? VAL A 1  30 ?  -1.844  -1.386   3.746 1.000 98.610 ? 30  VAL A CB  1 
ATOM 229  O O   ? VAL A 1  30 ?  -2.501  -0.766   6.701 1.000 98.610 ? 30  VAL A O   1 
ATOM 230  C CG1 ? VAL A 1  30 ?  -2.037  -2.899   3.665 1.000 98.610 ? 30  VAL A CG1 1 
ATOM 231  C CG2 ? VAL A 1  30 ?  -1.563  -0.805   2.361 1.000 98.610 ? 30  VAL A CG2 1 
ATOM 232  N N   ? LEU A 1  31 ?  -4.294  -1.984   6.026 1.000 98.600 ? 31  LEU A N   1 
ATOM 233  C CA  ? LEU A 1  31 ?  -4.492  -2.577   7.344 1.000 98.600 ? 31  LEU A CA  1 
ATOM 234  C C   ? LEU A 1  31 ?  -3.491  -3.700   7.591 1.000 98.600 ? 31  LEU A C   1 
ATOM 235  C CB  ? LEU A 1  31 ?  -5.921  -3.111   7.483 1.000 98.600 ? 31  LEU A CB  1 
ATOM 236  O O   ? LEU A 1  31 ?  -3.533  -4.733   6.920 1.000 98.600 ? 31  LEU A O   1 
ATOM 237  C CG  ? LEU A 1  31 ?  -6.317  -3.636   8.864 1.000 98.600 ? 31  LEU A CG  1 
ATOM 238  C CD1 ? LEU A 1  31 ?  -6.304  -2.504   9.885 1.000 98.600 ? 31  LEU A CD1 1 
ATOM 239  C CD2 ? LEU A 1  31 ?  -7.690  -4.298   8.810 1.000 98.600 ? 31  LEU A CD2 1 
ATOM 240  N N   ? VAL A 1  32 ?  -2.571  -3.596   8.640 1.000 98.310 ? 32  VAL A N   1 
ATOM 241  C CA  ? VAL A 1  32 ?  -1.490  -4.551   8.867 1.000 98.310 ? 32  VAL A CA  1 
ATOM 242  C C   ? VAL A 1  32 ?  -1.645  -5.188  10.246 1.000 98.310 ? 32  VAL A C   1 
ATOM 243  C CB  ? VAL A 1  32 ?  -0.104  -3.879   8.742 1.000 98.310 ? 32  VAL A CB  1 
ATOM 244  O O   ? VAL A 1  32 ?  -0.981  -6.180  10.556 1.000 98.310 ? 32  VAL A O   1 
ATOM 245  C CG1 ? VAL A 1  32 ?   0.174  -3.481   7.293 1.000 98.310 ? 32  VAL A CG1 1 
ATOM 246  C CG2 ? VAL A 1  32 ?  -0.017  -2.662   9.660 1.000 98.310 ? 32  VAL A CG2 1 
ATOM 247  N N   ? HIS A 1  33 ?  -2.583  -4.623  11.014 1.000 98.120 ? 33  HIS A N   1 
ATOM 248  C CA  ? HIS A 1  33 ?  -2.986  -5.031  12.355 1.000 98.120 ? 33  HIS A CA  1 
ATOM 249  C C   ? HIS A 1  33 ?  -4.397  -4.548  12.677 1.000 98.120 ? 33  HIS A C   1 
ATOM 250  C CB  ? HIS A 1  33 ?  -1.999  -4.499  13.396 1.000 98.120 ? 33  HIS A CB  1 
ATOM 251  O O   ? HIS A 1  33 ?  -4.827  -3.502  12.186 1.000 98.120 ? 33  HIS A O   1 
ATOM 252  C CG  ? HIS A 1  33 ?  -2.236  -5.030  14.774 1.000 98.120 ? 33  HIS A CG  1 
ATOM 253  C CD2 ? HIS A 1  33 ?  -1.632  -6.031  15.456 1.000 98.120 ? 33  HIS A CD2 1 
ATOM 254  N ND1 ? HIS A 1  33 ?  -3.202  -4.519  15.612 1.000 98.120 ? 33  HIS A ND1 1 
ATOM 255  C CE1 ? HIS A 1  33 ?  -3.181  -5.184  16.756 1.000 98.120 ? 33  HIS A CE1 1 
ATOM 256  N NE2 ? HIS A 1  33 ?  -2.238  -6.107  16.687 1.000 98.120 ? 33  HIS A NE2 1 
ATOM 257  N N   ? PRO A 1  34 ?  -5.185  -5.368  13.572 1.000 97.460 ? 34  PRO A N   1 
ATOM 258  C CA  ? PRO A 1  34 ?  -6.567  -4.967  13.849 1.000 97.460 ? 34  PRO A CA  1 
ATOM 259  C C   ? PRO A 1  34 ?  -6.673  -3.535  14.369 1.000 97.460 ? 34  PRO A C   1 
ATOM 260  C CB  ? PRO A 1  34 ?  -7.018  -5.969  14.915 1.000 97.460 ? 34  PRO A CB  1 
ATOM 261  O O   ? PRO A 1  34 ?  -7.744  -2.926  14.296 1.000 97.460 ? 34  PRO A O   1 
ATOM 262  C CG  ? PRO A 1  34 ?  -6.256  -7.219  14.611 1.000 97.460 ? 34  PRO A CG  1 
ATOM 263  C CD  ? PRO A 1  34 ?  -4.867  -6.839  14.185 1.000 97.460 ? 34  PRO A CD  1 
ATOM 264  N N   ? GLN A 1  35 ?  -5.596  -2.910  14.745 1.000 98.000 ? 35  GLN A N   1 
ATOM 265  C CA  ? GLN A 1  35 ?  -5.648  -1.565  15.308 1.000 98.000 ? 35  GLN A CA  1 
ATOM 266  C C   ? GLN A 1  35 ?  -4.654  -0.639  14.613 1.000 98.000 ? 35  GLN A C   1 
ATOM 267  C CB  ? GLN A 1  35 ?  -5.370  -1.600  16.811 1.000 98.000 ? 35  GLN A CB  1 
ATOM 268  O O   ? GLN A 1  35 ?  -4.441   0.493  15.051 1.000 98.000 ? 35  GLN A O   1 
ATOM 269  C CG  ? GLN A 1  35 ?  -5.785  -0.330  17.543 1.000 98.000 ? 35  GLN A CG  1 
ATOM 270  C CD  ? GLN A 1  35 ?  -5.677  -0.460  19.051 1.000 98.000 ? 35  GLN A CD  1 
ATOM 271  N NE2 ? GLN A 1  35 ?  -5.058   0.527  19.688 1.000 98.000 ? 35  GLN A NE2 1 
ATOM 272  O OE1 ? GLN A 1  35 ?  -6.147  -1.440  19.638 1.000 98.000 ? 35  GLN A OE1 1 
ATOM 273  N N   ? TRP A 1  36 ?  -3.948  -1.170  13.576 1.000 98.440 ? 36  TRP A N   1 
ATOM 274  C CA  ? TRP A 1  36 ?  -2.922  -0.347  12.944 1.000 98.440 ? 36  TRP A CA  1 
ATOM 275  C C   ? TRP A 1  36 ?  -3.037  -0.405  11.425 1.000 98.440 ? 36  TRP A C   1 
ATOM 276  C CB  ? TRP A 1  36 ?  -1.525  -0.798  13.381 1.000 98.440 ? 36  TRP A CB  1 
ATOM 277  O O   ? TRP A 1  36 ?  -3.231  -1.480  10.851 1.000 98.440 ? 36  TRP A O   1 
ATOM 278  C CG  ? TRP A 1  36 ?  -1.202  -0.480  14.810 1.000 98.440 ? 36  TRP A CG  1 
ATOM 279  C CD1 ? TRP A 1  36 ?  -1.432  -1.270  15.902 1.000 98.440 ? 36  TRP A CD1 1 
ATOM 280  C CD2 ? TRP A 1  36 ?  -0.593   0.718  15.302 1.000 98.440 ? 36  TRP A CD2 1 
ATOM 281  C CE2 ? TRP A 1  36 ?  -0.483   0.585  16.704 1.000 98.440 ? 36  TRP A CE2 1 
ATOM 282  C CE3 ? TRP A 1  36 ?  -0.128   1.891  14.692 1.000 98.440 ? 36  TRP A CE3 1 
ATOM 283  N NE1 ? TRP A 1  36 ?  -1.002  -0.635  17.044 1.000 98.440 ? 36  TRP A NE1 1 
ATOM 284  C CH2 ? TRP A 1  36 ?   0.520   2.721  16.885 1.000 98.440 ? 36  TRP A CH2 1 
ATOM 285  C CZ2 ? TRP A 1  36 ?   0.073   1.584  17.507 1.000 98.440 ? 36  TRP A CZ2 1 
ATOM 286  C CZ3 ? TRP A 1  36 ?   0.426   2.883  15.493 1.000 98.440 ? 36  TRP A CZ3 1 
ATOM 287  N N   ? VAL A 1  37 ?  -2.953   0.813  10.782 1.000 98.490 ? 37  VAL A N   1 
ATOM 288  C CA  ? VAL A 1  37 ?  -2.858   0.920   9.330 1.000 98.490 ? 37  VAL A CA  1 
ATOM 289  C C   ? VAL A 1  37 ?  -1.515   1.533   8.943 1.000 98.490 ? 37  VAL A C   1 
ATOM 290  C CB  ? VAL A 1  37 ?  -4.016   1.760   8.746 1.000 98.490 ? 37  VAL A CB  1 
ATOM 291  O O   ? VAL A 1  37 ?  -0.947   2.326   9.698 1.000 98.490 ? 37  VAL A O   1 
ATOM 292  C CG1 ? VAL A 1  37 ?  -5.362   1.096   9.030 1.000 98.490 ? 37  VAL A CG1 1 
ATOM 293  C CG2 ? VAL A 1  37 ?  -3.985   3.178   9.315 1.000 98.490 ? 37  VAL A CG2 1 
ATOM 294  N N   ? LEU A 1  38 ?  -0.991   1.067   7.808 1.000 98.480 ? 38  LEU A N   1 
ATOM 295  C CA  ? LEU A 1  38 ?   0.229   1.620   7.230 1.000 98.480 ? 38  LEU A CA  1 
ATOM 296  C C   ? LEU A 1  38 ?  -0.095   2.563   6.076 1.000 98.480 ? 38  LEU A C   1 
ATOM 297  C CB  ? LEU A 1  38 ?   1.149   0.497   6.744 1.000 98.480 ? 38  LEU A CB  1 
ATOM 298  O O   ? LEU A 1  38 ?  -0.944   2.255   5.237 1.000 98.480 ? 38  LEU A O   1 
ATOM 299  C CG  ? LEU A 1  38 ?   1.809  -0.356   7.828 1.000 98.480 ? 38  LEU A CG  1 
ATOM 300  C CD1 ? LEU A 1  38 ?   2.613  -1.488   7.196 1.000 98.480 ? 38  LEU A CD1 1 
ATOM 301  C CD2 ? LEU A 1  38 ?   2.697   0.505   8.719 1.000 98.480 ? 38  LEU A CD2 1 
ATOM 302  N N   ? SER A 1  39 ?   0.599   3.736   6.024 1.000 98.310 ? 39  SER A N   1 
ATOM 303  C CA  ? SER A 1  39 ?   0.448   4.703   4.942 1.000 98.310 ? 39  SER A CA  1 
ATOM 304  C C   ? SER A 1  39 ?   1.754   5.444   4.676 1.000 98.310 ? 39  SER A C   1 
ATOM 305  C CB  ? SER A 1  39 ?  -0.659   5.706   5.270 1.000 98.310 ? 39  SER A CB  1 
ATOM 306  O O   ? SER A 1  39 ?   2.787   5.124   5.268 1.000 98.310 ? 39  SER A O   1 
ATOM 307  O OG  ? SER A 1  39 ?  -0.994   6.477   4.128 1.000 98.310 ? 39  SER A OG  1 
ATOM 308  N N   ? ALA A 1  40 ?   1.736   6.256   3.721 1.000 97.960 ? 40  ALA A N   1 
ATOM 309  C CA  ? ALA A 1  40 ?   2.911   7.066   3.409 1.000 97.960 ? 40  ALA A CA  1 
ATOM 310  C C   ? ALA A 1  40 ?   3.041   8.239   4.376 1.000 97.960 ? 40  ALA A C   1 
ATOM 311  C CB  ? ALA A 1  40 ?   2.842   7.572   1.970 1.000 97.960 ? 40  ALA A CB  1 
ATOM 312  O O   ? ALA A 1  40 ?   2.043   8.867   4.738 1.000 97.960 ? 40  ALA A O   1 
ATOM 313  N N   ? ALA A 1  41 ?   4.289   8.531   4.822 1.000 97.610 ? 41  ALA A N   1 
ATOM 314  C CA  ? ALA A 1  41 ?   4.567   9.618   5.758 1.000 97.610 ? 41  ALA A CA  1 
ATOM 315  C C   ? ALA A 1  41 ?   4.167  10.967   5.166 1.000 97.610 ? 41  ALA A C   1 
ATOM 316  C CB  ? ALA A 1  41 ?   6.044   9.626   6.141 1.000 97.610 ? 41  ALA A CB  1 
ATOM 317  O O   ? ALA A 1  41 ?   3.809  11.891   5.900 1.000 97.610 ? 41  ALA A O   1 
ATOM 318  N N   ? HIS A 1  42 ?   4.273  11.089   3.882 1.000 96.080 ? 42  HIS A N   1 
ATOM 319  C CA  ? HIS A 1  42 ?   3.941  12.356   3.240 1.000 96.080 ? 42  HIS A CA  1 
ATOM 320  C C   ? HIS A 1  42 ?   2.433  12.578   3.207 1.000 96.080 ? 42  HIS A C   1 
ATOM 321  C CB  ? HIS A 1  42 ?   4.510  12.402   1.820 1.000 96.080 ? 42  HIS A CB  1 
ATOM 322  O O   ? HIS A 1  42 ?   1.968  13.655   2.826 1.000 96.080 ? 42  HIS A O   1 
ATOM 323  C CG  ? HIS A 1  42 ?   3.779  11.527   0.852 1.000 96.080 ? 42  HIS A CG  1 
ATOM 324  C CD2 ? HIS A 1  42 ?   2.616  11.716   0.185 1.000 96.080 ? 42  HIS A CD2 1 
ATOM 325  N ND1 ? HIS A 1  42 ?   4.242  10.284   0.477 1.000 96.080 ? 42  HIS A ND1 1 
ATOM 326  C CE1 ? HIS A 1  42 ?   3.393   9.746  -0.382 1.000 96.080 ? 42  HIS A CE1 1 
ATOM 327  N NE2 ? HIS A 1  42 ?   2.398  10.594  -0.576 1.000 96.080 ? 42  HIS A NE2 1 
ATOM 328  N N   ? CYS A 1  43 ?   1.631  11.619   3.698 1.000 96.430 ? 43  CYS A N   1 
ATOM 329  C CA  ? CYS A 1  43 ?   0.177  11.707   3.782 1.000 96.430 ? 43  CYS A CA  1 
ATOM 330  C C   ? CYS A 1  43 ?  -0.261  12.214   5.151 1.000 96.430 ? 43  CYS A C   1 
ATOM 331  C CB  ? CYS A 1  43 ?  -0.459  10.345   3.505 1.000 96.430 ? 43  CYS A CB  1 
ATOM 332  O O   ? CYS A 1  43 ?  -1.456  12.272   5.443 1.000 96.430 ? 43  CYS A O   1 
ATOM 333  S SG  ? CYS A 1  43 ?  -0.389   9.848   1.770 1.000 96.430 ? 43  CYS A SG  1 
ATOM 334  N N   ? PHE A 1  44 ?   0.611  12.597   5.982 1.000 96.270 ? 44  PHE A N   1 
ATOM 335  C CA  ? PHE A 1  44 ?   0.342  12.963   7.368 1.000 96.270 ? 44  PHE A CA  1 
ATOM 336  C C   ? PHE A 1  44 ?  -0.623  14.139   7.440 1.000 96.270 ? 44  PHE A C   1 
ATOM 337  C CB  ? PHE A 1  44 ?   1.645  13.307   8.096 1.000 96.270 ? 44  PHE A CB  1 
ATOM 338  O O   ? PHE A 1  44 ?  -0.474  15.118   6.705 1.000 96.270 ? 44  PHE A O   1 
ATOM 339  C CG  ? PHE A 1  44 ?   1.456  13.645   9.551 1.000 96.270 ? 44  PHE A CG  1 
ATOM 340  C CD1 ? PHE A 1  44 ?   1.206  14.953   9.948 1.000 96.270 ? 44  PHE A CD1 1 
ATOM 341  C CD2 ? PHE A 1  44 ?   1.529  12.654  10.521 1.000 96.270 ? 44  PHE A CD2 1 
ATOM 342  C CE1 ? PHE A 1  44 ?   1.031  15.268  11.294 1.000 96.270 ? 44  PHE A CE1 1 
ATOM 343  C CE2 ? PHE A 1  44 ?   1.356  12.961  11.867 1.000 96.270 ? 44  PHE A CE2 1 
ATOM 344  C CZ  ? PHE A 1  44 ?   1.107  14.269  12.252 1.000 96.270 ? 44  PHE A CZ  1 
ATOM 345  N N   ? GLN A 1  45 ?  -1.640  13.923   8.333 1.000 95.310 ? 45  GLN A N   1 
ATOM 346  C CA  ? GLN A 1  45 ?  -2.616  14.953   8.673 1.000 95.310 ? 45  GLN A CA  1 
ATOM 347  C C   ? GLN A 1  45 ?  -2.799  15.059  10.184 1.000 95.310 ? 45  GLN A C   1 
ATOM 348  C CB  ? GLN A 1  45 ?  -3.959  14.663   8.000 1.000 95.310 ? 45  GLN A CB  1 
ATOM 349  O O   ? GLN A 1  45 ?  -2.482  14.123  10.921 1.000 95.310 ? 45  GLN A O   1 
ATOM 350  C CG  ? GLN A 1  45 ?  -3.890  14.626   6.480 1.000 95.310 ? 45  GLN A CG  1 
ATOM 351  C CD  ? GLN A 1  45 ?  -3.513  15.966   5.876 1.000 95.310 ? 45  GLN A CD  1 
ATOM 352  N NE2 ? GLN A 1  45 ?  -2.949  15.938   4.674 1.000 95.310 ? 45  GLN A NE2 1 
ATOM 353  O OE1 ? GLN A 1  45 ?  -3.729  17.019   6.486 1.000 95.310 ? 45  GLN A OE1 1 
ATOM 354  N N   ? ASN A 1  46 ?  -3.366  16.251  10.707 1.000 92.210 ? 46  ASN A N   1 
ATOM 355  C CA  ? ASN A 1  46 ?  -3.648  16.446  12.125 1.000 92.210 ? 46  ASN A CA  1 
ATOM 356  C C   ? ASN A 1  46 ?  -4.832  15.600  12.583 1.000 92.210 ? 46  ASN A C   1 
ATOM 357  C CB  ? ASN A 1  46 ?  -3.907  17.925  12.422 1.000 92.210 ? 46  ASN A CB  1 
ATOM 358  O O   ? ASN A 1  46 ?  -4.868  15.141  13.727 1.000 92.210 ? 46  ASN A O   1 
ATOM 359  C CG  ? ASN A 1  46 ?  -2.647  18.765  12.344 1.000 92.210 ? 46  ASN A CG  1 
ATOM 360  N ND2 ? ASN A 1  46 ?  -2.807  20.044  12.025 1.000 92.210 ? 46  ASN A ND2 1 
ATOM 361  O OD1 ? ASN A 1  46 ?  -1.540  18.268  12.567 1.000 92.210 ? 46  ASN A OD1 1 
ATOM 362  N N   ? ALA A 1  47 ?  -5.836  15.405  11.696 1.000 94.080 ? 47  ALA A N   1 
ATOM 363  C CA  ? ALA A 1  47 ?  -7.033  14.612  11.961 1.000 94.080 ? 47  ALA A CA  1 
ATOM 364  C C   ? ALA A 1  47 ?  -7.604  14.032  10.671 1.000 94.080 ? 47  ALA A C   1 
ATOM 365  C CB  ? ALA A 1  47 ?  -8.086  15.459  12.671 1.000 94.080 ? 47  ALA A CB  1 
ATOM 366  O O   ? ALA A 1  47 ?  -7.632  14.706   9.639 1.000 94.080 ? 47  ALA A O   1 
ATOM 367  N N   ? TYR A 1  48 ?  -8.061  12.735  10.777 1.000 96.660 ? 48  TYR A N   1 
ATOM 368  C CA  ? TYR A 1  48 ?  -8.680  12.081   9.630 1.000 96.660 ? 48  TYR A CA  1 
ATOM 369  C C   ? TYR A 1  48 ?  -9.361  10.782  10.044 1.000 96.660 ? 48  TYR A C   1 
ATOM 370  C CB  ? TYR A 1  48 ?  -7.637  11.801   8.543 1.000 96.660 ? 48  TYR A CB  1 
ATOM 371  O O   ? TYR A 1  48 ?  -9.273  10.370  11.203 1.000 96.660 ? 48  TYR A O   1 
ATOM 372  C CG  ? TYR A 1  48 ?  -6.372  11.164   9.065 1.000 96.660 ? 48  TYR A CG  1 
ATOM 373  C CD1 ? TYR A 1  48 ?  -5.291  11.946   9.468 1.000 96.660 ? 48  TYR A CD1 1 
ATOM 374  C CD2 ? TYR A 1  48 ?  -6.254   9.782   9.156 1.000 96.660 ? 48  TYR A CD2 1 
ATOM 375  C CE1 ? TYR A 1  48 ?  -4.123  11.364   9.949 1.000 96.660 ? 48  TYR A CE1 1 
ATOM 376  C CE2 ? TYR A 1  48 ?  -5.091   9.189   9.635 1.000 96.660 ? 48  TYR A CE2 1 
ATOM 377  O OH  ? TYR A 1  48 ?  -2.878   9.406  10.503 1.000 96.660 ? 48  TYR A OH  1 
ATOM 378  C CZ  ? TYR A 1  48 ?  -4.032   9.987  10.029 1.000 96.660 ? 48  TYR A CZ  1 
ATOM 379  N N   ? THR A 1  49 ? -10.229  10.280   9.129 1.000 97.250 ? 49  THR A N   1 
ATOM 380  C CA  ? THR A 1  49 ? -10.912   9.004   9.308 1.000 97.250 ? 49  THR A CA  1 
ATOM 381  C C   ? THR A 1  49 ? -10.369   7.959   8.337 1.000 97.250 ? 49  THR A C   1 
ATOM 382  C CB  ? THR A 1  49 ? -12.432   9.150   9.112 1.000 97.250 ? 49  THR A CB  1 
ATOM 383  O O   ? THR A 1  49 ?  -9.878   8.302   7.260 1.000 97.250 ? 49  THR A O   1 
ATOM 384  C CG2 ? THR A 1  49 ? -13.035  10.080  10.159 1.000 97.250 ? 49  THR A CG2 1 
ATOM 385  O OG1 ? THR A 1  49 ? -12.690   9.687   7.808 1.000 97.250 ? 49  THR A OG1 1 
ATOM 386  N N   ? VAL A 1  50 ? -10.385   6.726   8.856 1.000 97.720 ? 50  VAL A N   1 
ATOM 387  C CA  ? VAL A 1  50 ?  -9.932   5.607   8.037 1.000 97.720 ? 50  VAL A CA  1 
ATOM 388  C C   ? VAL A 1  50 ? -11.131   4.766   7.603 1.000 97.720 ? 50  VAL A C   1 
ATOM 389  C CB  ? VAL A 1  50 ?  -8.910   4.728   8.792 1.000 97.720 ? 50  VAL A CB  1 
ATOM 390  O O   ? VAL A 1  50 ? -11.910   4.306   8.441 1.000 97.720 ? 50  VAL A O   1 
ATOM 391  C CG1 ? VAL A 1  50 ?  -8.400   3.602   7.895 1.000 97.720 ? 50  VAL A CG1 1 
ATOM 392  C CG2 ? VAL A 1  50 ?  -7.747   5.580   9.299 1.000 97.720 ? 50  VAL A CG2 1 
ATOM 393  N N   ? GLY A 1  51 ? -11.316   4.659   6.301 1.000 97.280 ? 51  GLY A N   1 
ATOM 394  C CA  ? GLY A 1  51 ? -12.337   3.777   5.758 1.000 97.280 ? 51  GLY A CA  1 
ATOM 395  C C   ? GLY A 1  51 ? -11.821   2.382   5.455 1.000 97.280 ? 51  GLY A C   1 
ATOM 396  O O   ? GLY A 1  51 ? -10.896   2.217   4.657 1.000 97.280 ? 51  GLY A O   1 
ATOM 397  N N   ? LEU A 1  52 ? -12.420   1.315   6.067 1.000 97.470 ? 52  LEU A N   1 
ATOM 398  C CA  ? LEU A 1  52 ? -12.062  -0.086   5.875 1.000 97.470 ? 52  LEU A CA  1 
ATOM 399  C C   ? LEU A 1  52 ? -13.207  -0.856   5.227 1.000 97.470 ? 52  LEU A C   1 
ATOM 400  C CB  ? LEU A 1  52 ? -11.689  -0.732   7.212 1.000 97.470 ? 52  LEU A CB  1 
ATOM 401  O O   ? LEU A 1  52 ? -14.378  -0.559   5.473 1.000 97.470 ? 52  LEU A O   1 
ATOM 402  C CG  ? LEU A 1  52 ? -10.461  -0.162   7.922 1.000 97.470 ? 52  LEU A CG  1 
ATOM 403  C CD1 ? LEU A 1  52 ? -10.534  -0.445   9.419 1.000 97.470 ? 52  LEU A CD1 1 
ATOM 404  C CD2 ? LEU A 1  52 ?  -9.182  -0.740   7.326 1.000 97.470 ? 52  LEU A CD2 1 
ATOM 405  N N   ? GLY A 1  53 ? -12.783  -1.807   4.306 1.000 96.030 ? 53  GLY A N   1 
ATOM 406  C CA  ? GLY A 1  53 ? -13.782  -2.681   3.712 1.000 96.030 ? 53  GLY A CA  1 
ATOM 407  C C   ? GLY A 1  53 ? -14.556  -2.024   2.585 1.000 96.030 ? 53  GLY A C   1 
ATOM 408  O O   ? GLY A 1  53 ? -15.659  -2.458   2.247 1.000 96.030 ? 53  GLY A O   1 
ATOM 409  N N   ? LEU A 1  54 ? -13.988  -0.894   2.030 1.000 94.990 ? 54  LEU A N   1 
ATOM 410  C CA  ? LEU A 1  54 ? -14.651  -0.135   0.975 1.000 94.990 ? 54  LEU A CA  1 
ATOM 411  C C   ? LEU A 1  54 ? -14.279  -0.677  -0.401 1.000 94.990 ? 54  LEU A C   1 
ATOM 412  C CB  ? LEU A 1  54 ? -14.283   1.348   1.070 1.000 94.990 ? 54  LEU A CB  1 
ATOM 413  O O   ? LEU A 1  54 ? -13.105  -0.931  -0.676 1.000 94.990 ? 54  LEU A O   1 
ATOM 414  C CG  ? LEU A 1  54 ? -14.673   2.063   2.365 1.000 94.990 ? 54  LEU A CG  1 
ATOM 415  C CD1 ? LEU A 1  54 ? -14.133   3.489   2.366 1.000 94.990 ? 54  LEU A CD1 1 
ATOM 416  C CD2 ? LEU A 1  54 ? -16.187   2.059   2.542 1.000 94.990 ? 54  LEU A CD2 1 
ATOM 417  N N   ? HIS A 1  55 ? -15.293  -0.964  -1.217 1.000 94.760 ? 55  HIS A N   1 
ATOM 418  C CA  ? HIS A 1  55 ? -15.097  -1.178  -2.646 1.000 94.760 ? 55  HIS A CA  1 
ATOM 419  C C   ? HIS A 1  55 ? -15.362   0.099  -3.436 1.000 94.760 ? 55  HIS A C   1 
ATOM 420  C CB  ? HIS A 1  55 ? -16.003  -2.304  -3.148 1.000 94.760 ? 55  HIS A CB  1 
ATOM 421  O O   ? HIS A 1  55 ? -14.696   0.361  -4.441 1.000 94.760 ? 55  HIS A O   1 
ATOM 422  C CG  ? HIS A 1  55 ? -15.850  -2.592  -4.607 1.000 94.760 ? 55  HIS A CG  1 
ATOM 423  C CD2 ? HIS A 1  55 ? -16.740  -2.521  -5.625 1.000 94.760 ? 55  HIS A CD2 1 
ATOM 424  N ND1 ? HIS A 1  55 ? -14.661  -3.013  -5.162 1.000 94.760 ? 55  HIS A ND1 1 
ATOM 425  C CE1 ? HIS A 1  55 ? -14.826  -3.188  -6.463 1.000 94.760 ? 55  HIS A CE1 1 
ATOM 426  N NE2 ? HIS A 1  55 ? -16.079  -2.896  -6.769 1.000 94.760 ? 55  HIS A NE2 1 
ATOM 427  N N   ? SER A 1  56 ? -16.316   0.948  -2.952 1.000 94.120 ? 56  SER A N   1 
ATOM 428  C CA  ? SER A 1  56 ? -16.674   2.245  -3.516 1.000 94.120 ? 56  SER A CA  1 
ATOM 429  C C   ? SER A 1  56 ? -16.559   3.353  -2.474 1.000 94.120 ? 56  SER A C   1 
ATOM 430  C CB  ? SER A 1  56 ? -18.095   2.211  -4.080 1.000 94.120 ? 56  SER A CB  1 
ATOM 431  O O   ? SER A 1  56 ? -16.976   3.178  -1.327 1.000 94.120 ? 56  SER A O   1 
ATOM 432  O OG  ? SER A 1  56 ? -18.526   3.512  -4.440 1.000 94.120 ? 56  SER A OG  1 
ATOM 433  N N   ? LEU A 1  57 ? -15.976   4.569  -2.954 1.000 91.750 ? 57  LEU A N   1 
ATOM 434  C CA  ? LEU A 1  57 ? -15.799   5.697  -2.047 1.000 91.750 ? 57  LEU A CA  1 
ATOM 435  C C   ? LEU A 1  57 ? -17.129   6.395  -1.781 1.000 91.750 ? 57  LEU A C   1 
ATOM 436  C CB  ? LEU A 1  57 ? -14.792   6.696  -2.623 1.000 91.750 ? 57  LEU A CB  1 
ATOM 437  O O   ? LEU A 1  57 ? -17.261   7.141  -0.808 1.000 91.750 ? 57  LEU A O   1 
ATOM 438  C CG  ? LEU A 1  57 ? -13.333   6.239  -2.665 1.000 91.750 ? 57  LEU A CG  1 
ATOM 439  C CD1 ? LEU A 1  57 ? -12.460   7.311  -3.309 1.000 91.750 ? 57  LEU A CD1 1 
ATOM 440  C CD2 ? LEU A 1  57 ? -12.835   5.908  -1.262 1.000 91.750 ? 57  LEU A CD2 1 
ATOM 441  N N   ? GLU A 1  58 ? -18.267   6.166  -2.410 1.000 85.830 ? 58  GLU A N   1 
ATOM 442  C CA  ? GLU A 1  58 ? -19.514   6.924  -2.361 1.000 85.830 ? 58  GLU A CA  1 
ATOM 443  C C   ? GLU A 1  58 ? -20.590   6.166  -1.588 1.000 85.830 ? 58  GLU A C   1 
ATOM 444  C CB  ? GLU A 1  58 ? -20.007   7.239  -3.776 1.000 85.830 ? 58  GLU A CB  1 
ATOM 445  O O   ? GLU A 1  58 ? -21.516   6.774  -1.046 1.000 85.830 ? 58  GLU A O   1 
ATOM 446  C CG  ? GLU A 1  58 ? -19.180   8.297  -4.493 1.000 85.830 ? 58  GLU A CG  1 
ATOM 447  C CD  ? GLU A 1  58 ? -19.823   8.790  -5.780 1.000 85.830 ? 58  GLU A CD  1 
ATOM 448  O OE1 ? GLU A 1  58 ? -19.344   9.796  -6.351 1.000 85.830 ? 58  GLU A OE1 1 
ATOM 449  O OE2 ? GLU A 1  58 ? -20.814   8.166  -6.220 1.000 85.830 ? 58  GLU A OE2 1 
ATOM 450  N N   ? GLU A 1  59 ? -20.291   4.834  -1.410 1.000 81.480 ? 59  GLU A N   1 
ATOM 451  C CA  ? GLU A 1  59 ? -21.342   4.014  -0.815 1.000 81.480 ? 59  GLU A CA  1 
ATOM 452  C C   ? GLU A 1  59 ? -20.856   3.335   0.463 1.000 81.480 ? 59  GLU A C   1 
ATOM 453  C CB  ? GLU A 1  59 ? -21.834   2.963  -1.814 1.000 81.480 ? 59  GLU A CB  1 
ATOM 454  O O   ? GLU A 1  59 ? -19.732   2.833   0.516 1.000 81.480 ? 59  GLU A O   1 
ATOM 455  C CG  ? GLU A 1  59 ? -22.499   3.553  -3.049 1.000 81.480 ? 59  GLU A CG  1 
ATOM 456  C CD  ? GLU A 1  59 ? -23.011   2.498  -4.017 1.000 81.480 ? 59  GLU A CD  1 
ATOM 457  O OE1 ? GLU A 1  59 ? -23.520   2.864  -5.100 1.000 81.480 ? 59  GLU A OE1 1 
ATOM 458  O OE2 ? GLU A 1  59 ? -22.904   1.296  -3.688 1.000 81.480 ? 59  GLU A OE2 1 
ATOM 459  N N   ? GLN A 1  60 ? -21.680   3.527   1.526 1.000 83.060 ? 60  GLN A N   1 
ATOM 460  C CA  ? GLN A 1  60 ? -21.440   2.679   2.688 1.000 83.060 ? 60  GLN A CA  1 
ATOM 461  C C   ? GLN A 1  60 ? -21.896   1.246   2.428 1.000 83.060 ? 60  GLN A C   1 
ATOM 462  C CB  ? GLN A 1  60 ? -22.152   3.241   3.920 1.000 83.060 ? 60  GLN A CB  1 
ATOM 463  O O   ? GLN A 1  60 ? -23.088   0.993   2.241 1.000 83.060 ? 60  GLN A O   1 
ATOM 464  C CG  ? GLN A 1  60 ? -21.724   2.591   5.228 1.000 83.060 ? 60  GLN A CG  1 
ATOM 465  C CD  ? GLN A 1  60 ? -20.406   3.132   5.749 1.000 83.060 ? 60  GLN A CD  1 
ATOM 466  N NE2 ? GLN A 1  60 ? -19.684   2.311   6.504 1.000 83.060 ? 60  GLN A NE2 1 
ATOM 467  O OE1 ? GLN A 1  60 ? -20.038   4.279   5.474 1.000 83.060 ? 60  GLN A OE1 1 
ATOM 468  N N   ? GLU A 1  61 ? -20.945   0.349   2.168 1.000 90.220 ? 61  GLU A N   1 
ATOM 469  C CA  ? GLU A 1  61 ? -21.214  -1.052   1.859 1.000 90.220 ? 61  GLU A CA  1 
ATOM 470  C C   ? GLU A 1  61 ? -21.273  -1.896   3.129 1.000 90.220 ? 61  GLU A C   1 
ATOM 471  C CB  ? GLU A 1  61 ? -20.151  -1.607   0.908 1.000 90.220 ? 61  GLU A CB  1 
ATOM 472  O O   ? GLU A 1  61 ? -20.584  -1.602   4.108 1.000 90.220 ? 61  GLU A O   1 
ATOM 473  C CG  ? GLU A 1  61 ? -20.032  -0.837  -0.399 1.000 90.220 ? 61  GLU A CG  1 
ATOM 474  C CD  ? GLU A 1  61 ? -18.831  -1.251  -1.233 1.000 90.220 ? 61  GLU A CD  1 
ATOM 475  O OE1 ? GLU A 1  61 ? -18.992  -2.073  -2.164 1.000 90.220 ? 61  GLU A OE1 1 
ATOM 476  O OE2 ? GLU A 1  61 ? -17.719  -0.751  -0.953 1.000 90.220 ? 61  GLU A OE2 1 
ATOM 477  N N   ? PRO A 1  62 ? -22.265  -2.847   3.119 1.000 92.370 ? 62  PRO A N   1 
ATOM 478  C CA  ? PRO A 1  62 ? -22.231  -3.769   4.258 1.000 92.370 ? 62  PRO A CA  1 
ATOM 479  C C   ? PRO A 1  62 ? -20.838  -4.341   4.511 1.000 92.370 ? 62  PRO A C   1 
ATOM 480  C CB  ? PRO A 1  62 ? -23.209  -4.873   3.847 1.000 92.370 ? 62  PRO A CB  1 
ATOM 481  O O   ? PRO A 1  62 ? -20.157  -4.758   3.571 1.000 92.370 ? 62  PRO A O   1 
ATOM 482  C CG  ? PRO A 1  62 ? -24.149  -4.214   2.890 1.000 92.370 ? 62  PRO A CG  1 
ATOM 483  C CD  ? PRO A 1  62 ? -23.383  -3.199   2.091 1.000 92.370 ? 62  PRO A CD  1 
ATOM 484  N N   ? GLY A 1  63 ? -20.439  -4.233   5.875 1.000 92.270 ? 63  GLY A N   1 
ATOM 485  C CA  ? GLY A 1  63 ? -19.143  -4.816   6.183 1.000 92.270 ? 63  GLY A CA  1 
ATOM 486  C C   ? GLY A 1  63 ? -18.015  -3.802   6.174 1.000 92.270 ? 63  GLY A C   1 
ATOM 487  O O   ? GLY A 1  63 ? -16.891  -4.111   6.576 1.000 92.270 ? 63  GLY A O   1 
ATOM 488  N N   ? SER A 1  64 ? -18.358  -2.475   5.659 1.000 95.250 ? 64  SER A N   1 
ATOM 489  C CA  ? SER A 1  64 ? -17.383  -1.391   5.714 1.000 95.250 ? 64  SER A CA  1 
ATOM 490  C C   ? SER A 1  64 ? -17.492  -0.615   7.022 1.000 95.250 ? 64  SER A C   1 
ATOM 491  C CB  ? SER A 1  64 ? -17.570  -0.441   4.531 1.000 95.250 ? 64  SER A CB  1 
ATOM 492  O O   ? SER A 1  64 ? -18.544  -0.615   7.665 1.000 95.250 ? 64  SER A O   1 
ATOM 493  O OG  ? SER A 1  64 ? -18.798   0.259   4.637 1.000 95.250 ? 64  SER A OG  1 
ATOM 494  N N   ? ARG A 1  65 ? -16.337   0.000   7.362 1.000 95.610 ? 65  ARG A N   1 
ATOM 495  C CA  ? ARG A 1  65 ? -16.271   0.765   8.603 1.000 95.610 ? 65  ARG A CA  1 
ATOM 496  C C   ? ARG A 1  65 ? -15.464   2.045   8.416 1.000 95.610 ? 65  ARG A C   1 
ATOM 497  C CB  ? ARG A 1  65 ? -15.662  -0.080   9.724 1.000 95.610 ? 65  ARG A CB  1 
ATOM 498  O O   ? ARG A 1  65 ? -14.445   2.046   7.724 1.000 95.610 ? 65  ARG A O   1 
ATOM 499  C CG  ? ARG A 1  65 ? -16.505  -1.282  10.118 1.000 95.610 ? 65  ARG A CG  1 
ATOM 500  C CD  ? ARG A 1  65 ? -17.742  -0.870  10.904 1.000 95.610 ? 65  ARG A CD  1 
ATOM 501  N NE  ? ARG A 1  65 ? -17.388  -0.212  12.159 1.000 95.610 ? 65  ARG A NE  1 
ATOM 502  N NH1 ? ARG A 1  65 ? -18.147  -1.925  13.511 1.000 95.610 ? 65  ARG A NH1 1 
ATOM 503  N NH2 ? ARG A 1  65 ? -17.229  -0.043  14.444 1.000 95.610 ? 65  ARG A NH2 1 
ATOM 504  C CZ  ? ARG A 1  65 ? -17.589  -0.728  13.368 1.000 95.610 ? 65  ARG A CZ  1 
ATOM 505  N N   ? MET A 1  66 ? -16.029   3.056   9.030 1.000 96.160 ? 66  MET A N   1 
ATOM 506  C CA  ? MET A 1  66 ? -15.245   4.278   9.184 1.000 96.160 ? 66  MET A CA  1 
ATOM 507  C C   ? MET A 1  66 ? -14.728   4.416  10.612 1.000 96.160 ? 66  MET A C   1 
ATOM 508  C CB  ? MET A 1  66 ? -16.080   5.504   8.810 1.000 96.160 ? 66  MET A CB  1 
ATOM 509  O O   ? MET A 1  66 ? -15.503   4.347  11.567 1.000 96.160 ? 66  MET A O   1 
ATOM 510  C CG  ? MET A 1  66 ? -16.565   5.499   7.369 1.000 96.160 ? 66  MET A CG  1 
ATOM 511  S SD  ? MET A 1  66 ? -15.184   5.577   6.163 1.000 96.160 ? 66  MET A SD  1 
ATOM 512  C CE  ? MET A 1  66 ? -14.560   7.247   6.498 1.000 96.160 ? 66  MET A CE  1 
ATOM 513  N N   ? VAL A 1  67 ? -13.427   4.571  10.817 1.000 96.880 ? 67  VAL A N   1 
ATOM 514  C CA  ? VAL A 1  67 ? -12.822   4.629  12.144 1.000 96.880 ? 67  VAL A CA  1 
ATOM 515  C C   ? VAL A 1  67 ? -11.910   5.850  12.243 1.000 96.880 ? 67  VAL A C   1 
ATOM 516  C CB  ? VAL A 1  67 ? -12.027   3.343  12.462 1.000 96.880 ? 67  VAL A CB  1 
ATOM 517  O O   ? VAL A 1  67 ? -11.115   6.114  11.338 1.000 96.880 ? 67  VAL A O   1 
ATOM 518  C CG1 ? VAL A 1  67 ? -11.567   3.339  13.919 1.000 96.880 ? 67  VAL A CG1 1 
ATOM 519  C CG2 ? VAL A 1  67 ? -12.872   2.106  12.162 1.000 96.880 ? 67  VAL A CG2 1 
ATOM 520  N N   ? GLU A 1  68 ? -11.986   6.546  13.370 1.000 97.370 ? 68  GLU A N   1 
ATOM 521  C CA  ? GLU A 1  68 ? -11.115   7.697  13.589 1.000 97.370 ? 68  GLU A CA  1 
ATOM 522  C C   ? GLU A 1  68 ?  -9.688   7.257  13.906 1.000 97.370 ? 68  GLU A C   1 
ATOM 523  C CB  ? GLU A 1  68 ? -11.657   8.576  14.718 1.000 97.370 ? 68  GLU A CB  1 
ATOM 524  O O   ? GLU A 1  68 ?  -9.479   6.219  14.538 1.000 97.370 ? 68  GLU A O   1 
ATOM 525  C CG  ? GLU A 1  68 ? -12.989   9.238  14.396 1.000 97.370 ? 68  GLU A CG  1 
ATOM 526  C CD  ? GLU A 1  68 ? -12.885  10.298  13.311 1.000 97.370 ? 68  GLU A CD  1 
ATOM 527  O OE1 ? GLU A 1  68 ? -13.782  10.364  12.439 1.000 97.370 ? 68  GLU A OE1 1 
ATOM 528  O OE2 ? GLU A 1  68 ? -11.899  11.067  13.331 1.000 97.370 ? 68  GLU A OE2 1 
ATOM 529  N N   ? ALA A 1  69 ?  -8.788   8.146  13.405 1.000 97.280 ? 69  ALA A N   1 
ATOM 530  C CA  ? ALA A 1  69 ?  -7.397   7.945  13.803 1.000 97.280 ? 69  ALA A CA  1 
ATOM 531  C C   ? ALA A 1  69 ?  -7.124   8.557  15.174 1.000 97.280 ? 69  ALA A C   1 
ATOM 532  C CB  ? ALA A 1  69 ?  -6.454   8.541  12.761 1.000 97.280 ? 69  ALA A CB  1 
ATOM 533  O O   ? ALA A 1  69 ?  -7.534   9.687  15.449 1.000 97.280 ? 69  ALA A O   1 
ATOM 534  N N   ? SER A 1  70 ?  -6.492   7.793  16.056 1.000 96.800 ? 70  SER A N   1 
ATOM 535  C CA  ? SER A 1  70 ?  -6.184   8.311  17.385 1.000 96.800 ? 70  SER A CA  1 
ATOM 536  C C   ? SER A 1  70 ?  -4.765   8.868  17.446 1.000 96.800 ? 70  SER A C   1 
ATOM 537  C CB  ? SER A 1  70 ?  -6.356   7.217  18.440 1.000 96.800 ? 70  SER A CB  1 
ATOM 538  O O   ? SER A 1  70 ?  -4.487   9.790  18.215 1.000 96.800 ? 70  SER A O   1 
ATOM 539  O OG  ? SER A 1  70 ?  -5.451   6.150  18.211 1.000 96.800 ? 70  SER A OG  1 
ATOM 540  N N   ? LEU A 1  71 ?  -3.848   8.266  16.608 1.000 96.270 ? 71  LEU A N   1 
ATOM 541  C CA  ? LEU A 1  71 ?  -2.430   8.610  16.628 1.000 96.270 ? 71  LEU A CA  1 
ATOM 542  C C   ? LEU A 1  71 ?  -1.764   8.246  15.305 1.000 96.270 ? 71  LEU A C   1 
ATOM 543  C CB  ? LEU A 1  71 ?  -1.721   7.898  17.783 1.000 96.270 ? 71  LEU A CB  1 
ATOM 544  O O   ? LEU A 1  71 ?  -2.059   7.200  14.724 1.000 96.270 ? 71  LEU A O   1 
ATOM 545  C CG  ? LEU A 1  71 ?  -0.197   8.017  17.819 1.000 96.270 ? 71  LEU A CG  1 
ATOM 546  C CD1 ? LEU A 1  71 ?   0.215   9.446  18.155 1.000 96.270 ? 71  LEU A CD1 1 
ATOM 547  C CD2 ? LEU A 1  71 ?   0.392   7.034  18.826 1.000 96.270 ? 71  LEU A CD2 1 
ATOM 548  N N   ? SER A 1  72 ?  -0.888   9.170  14.818 1.000 97.240 ? 72  SER A N   1 
ATOM 549  C CA  ? SER A 1  72 ?  -0.061   8.873  13.653 1.000 97.240 ? 72  SER A CA  1 
ATOM 550  C C   ? SER A 1  72 ?   1.421   9.046  13.969 1.000 97.240 ? 72  SER A C   1 
ATOM 551  C CB  ? SER A 1  72 ?  -0.449   9.772  12.478 1.000 97.240 ? 72  SER A CB  1 
ATOM 552  O O   ? SER A 1  72 ?   1.820  10.045  14.572 1.000 97.240 ? 72  SER A O   1 
ATOM 553  O OG  ? SER A 1  72 ?  -1.801   9.563  12.110 1.000 97.240 ? 72  SER A OG  1 
ATOM 554  N N   ? ILE A 1  73 ?   2.178   8.028  13.582 1.000 97.460 ? 73  ILE A N   1 
ATOM 555  C CA  ? ILE A 1  73 ?   3.612   8.034  13.849 1.000 97.460 ? 73  ILE A CA  1 
ATOM 556  C C   ? ILE A 1  73 ?   4.383   7.975  12.533 1.000 97.460 ? 73  ILE A C   1 
ATOM 557  C CB  ? ILE A 1  73 ?   4.021   6.857  14.764 1.000 97.460 ? 73  ILE A CB  1 
ATOM 558  O O   ? ILE A 1  73 ?   4.371   6.951  11.844 1.000 97.460 ? 73  ILE A O   1 
ATOM 559  C CG1 ? ILE A 1  73 ?   3.213   6.887  16.066 1.000 97.460 ? 73  ILE A CG1 1 
ATOM 560  C CG2 ? ILE A 1  73 ?   5.525   6.894  15.051 1.000 97.460 ? 73  ILE A CG2 1 
ATOM 561  C CD1 ? ILE A 1  73 ?   3.404   5.656  16.941 1.000 97.460 ? 73  ILE A CD1 1 
ATOM 562  N N   ? ARG A 1  74 ?   5.075   9.160  12.213 1.000 97.210 ? 74  ARG A N   1 
ATOM 563  C CA  ? ARG A 1  74 ?   5.951   9.136  11.047 1.000 97.210 ? 74  ARG A CA  1 
ATOM 564  C C   ? ARG A 1  74 ?   7.253   8.403  11.354 1.000 97.210 ? 74  ARG A C   1 
ATOM 565  C CB  ? ARG A 1  74 ?   6.251  10.560  10.571 1.000 97.210 ? 74  ARG A CB  1 
ATOM 566  O O   ? ARG A 1  74 ?   7.749   8.455  12.481 1.000 97.210 ? 74  ARG A O   1 
ATOM 567  C CG  ? ARG A 1  74 ?   5.083  11.234   9.870 1.000 97.210 ? 74  ARG A CG  1 
ATOM 568  C CD  ? ARG A 1  74 ?   5.479  12.581   9.282 1.000 97.210 ? 74  ARG A CD  1 
ATOM 569  N NE  ? ARG A 1  74 ?   5.814  13.547  10.325 1.000 97.210 ? 74  ARG A NE  1 
ATOM 570  N NH1 ? ARG A 1  74 ?   6.214  15.294   8.868 1.000 97.210 ? 74  ARG A NH1 1 
ATOM 571  N NH2 ? ARG A 1  74 ?   6.440  15.605  11.127 1.000 97.210 ? 74  ARG A NH2 1 
ATOM 572  C CZ  ? ARG A 1  74 ?   6.155  14.813  10.104 1.000 97.210 ? 74  ARG A CZ  1 
ATOM 573  N N   ? HIS A 1  75 ?   7.703   7.686  10.283 1.000 97.820 ? 75  HIS A N   1 
ATOM 574  C CA  ? HIS A 1  75 ?   9.024   7.095  10.465 1.000 97.820 ? 75  HIS A CA  1 
ATOM 575  C C   ? HIS A 1  75 ?  10.041   8.144  10.902 1.000 97.820 ? 75  HIS A C   1 
ATOM 576  C CB  ? HIS A 1  75 ?   9.490   6.417   9.176 1.000 97.820 ? 75  HIS A CB  1 
ATOM 577  O O   ? HIS A 1  75 ?  10.093   9.238  10.336 1.000 97.820 ? 75  HIS A O   1 
ATOM 578  C CG  ? HIS A 1  75 ?  10.654   5.498   9.368 1.000 97.820 ? 75  HIS A CG  1 
ATOM 579  C CD2 ? HIS A 1  75 ?  10.719   4.148   9.443 1.000 97.820 ? 75  HIS A CD2 1 
ATOM 580  N ND1 ? HIS A 1  75 ?  11.946   5.955   9.512 1.000 97.820 ? 75  HIS A ND1 1 
ATOM 581  C CE1 ? HIS A 1  75 ?  12.758   4.922   9.667 1.000 97.820 ? 75  HIS A CE1 1 
ATOM 582  N NE2 ? HIS A 1  75 ?  12.038   3.814   9.628 1.000 97.820 ? 75  HIS A NE2 1 
ATOM 583  N N   ? PRO A 1  76 ?  10.846   7.872  11.925 1.000 96.140 ? 76  PRO A N   1 
ATOM 584  C CA  ? PRO A 1  76 ?  11.771   8.847  12.508 1.000 96.140 ? 76  PRO A CA  1 
ATOM 585  C C   ? PRO A 1  76 ?  12.819   9.336  11.510 1.000 96.140 ? 76  PRO A C   1 
ATOM 586  C CB  ? PRO A 1  76 ?  12.428   8.069  13.652 1.000 96.140 ? 76  PRO A CB  1 
ATOM 587  O O   ? PRO A 1  76 ?  13.356  10.436  11.663 1.000 96.140 ? 76  PRO A O   1 
ATOM 588  C CG  ? PRO A 1  76 ?  11.462   6.975  13.973 1.000 96.140 ? 76  PRO A CG  1 
ATOM 589  C CD  ? PRO A 1  76 ?  10.706   6.624  12.724 1.000 96.140 ? 76  PRO A CD  1 
ATOM 590  N N   ? GLU A 1  77 ?  13.095   8.460  10.543 1.000 96.440 ? 77  GLU A N   1 
ATOM 591  C CA  ? GLU A 1  77 ?  14.134   8.839   9.590 1.000 96.440 ? 77  GLU A CA  1 
ATOM 592  C C   ? GLU A 1  77 ?  13.527   9.329   8.278 1.000 96.440 ? 77  GLU A C   1 
ATOM 593  C CB  ? GLU A 1  77 ?  15.077   7.662   9.326 1.000 96.440 ? 77  GLU A CB  1 
ATOM 594  O O   ? GLU A 1  77 ?  14.203   9.359   7.248 1.000 96.440 ? 77  GLU A O   1 
ATOM 595  C CG  ? GLU A 1  77 ?  15.889   7.241  10.541 1.000 96.440 ? 77  GLU A CG  1 
ATOM 596  C CD  ? GLU A 1  77 ?  16.869   6.116  10.248 1.000 96.440 ? 77  GLU A CD  1 
ATOM 597  O OE1 ? GLU A 1  77 ?  18.094   6.321  10.405 1.000 96.440 ? 77  GLU A OE1 1 
ATOM 598  O OE2 ? GLU A 1  77 ?  16.408   5.021   9.856 1.000 96.440 ? 77  GLU A OE2 1 
ATOM 599  N N   ? TYR A 1  78 ?  12.168   9.611   8.271 1.000 96.640 ? 78  TYR A N   1 
ATOM 600  C CA  ? TYR A 1  78 ?  11.545  10.224   7.103 1.000 96.640 ? 78  TYR A CA  1 
ATOM 601  C C   ? TYR A 1  78 ?  12.246  11.524   6.730 1.000 96.640 ? 78  TYR A C   1 
ATOM 602  C CB  ? TYR A 1  78 ?  10.059  10.488   7.364 1.000 96.640 ? 78  TYR A CB  1 
ATOM 603  O O   ? TYR A 1  78 ?  12.445  12.396   7.580 1.000 96.640 ? 78  TYR A O   1 
ATOM 604  C CG  ? TYR A 1  78 ?   9.389  11.305   6.286 1.000 96.640 ? 78  TYR A CG  1 
ATOM 605  C CD1 ? TYR A 1  78 ?   8.859  12.562   6.566 1.000 96.640 ? 78  TYR A CD1 1 
ATOM 606  C CD2 ? TYR A 1  78 ?   9.285  10.822   4.986 1.000 96.640 ? 78  TYR A CD2 1 
ATOM 607  C CE1 ? TYR A 1  78 ?   8.239  13.318   5.576 1.000 96.640 ? 78  TYR A CE1 1 
ATOM 608  C CE2 ? TYR A 1  78 ?   8.668  11.569   3.988 1.000 96.640 ? 78  TYR A CE2 1 
ATOM 609  O OH  ? TYR A 1  78 ?   7.537  13.558   3.309 1.000 96.640 ? 78  TYR A OH  1 
ATOM 610  C CZ  ? TYR A 1  78 ?   8.149  12.814   4.292 1.000 96.640 ? 78  TYR A CZ  1 
ATOM 611  N N   ? ASN A 1  79 ?  12.702  11.585   5.471 1.000 91.190 ? 79  ASN A N   1 
ATOM 612  C CA  ? ASN A 1  79 ?  13.390  12.792   5.027 1.000 91.190 ? 79  ASN A CA  1 
ATOM 613  C C   ? ASN A 1  79 ?  12.719  13.400   3.799 1.000 91.190 ? 79  ASN A C   1 
ATOM 614  C CB  ? ASN A 1  79 ?  14.862  12.494   4.734 1.000 91.190 ? 79  ASN A CB  1 
ATOM 615  O O   ? ASN A 1  79 ?  12.476  12.705   2.811 1.000 91.190 ? 79  ASN A O   1 
ATOM 616  C CG  ? ASN A 1  79 ?  15.605  13.698   4.190 1.000 91.190 ? 79  ASN A CG  1 
ATOM 617  N ND2 ? ASN A 1  79 ?  16.879  13.512   3.866 1.000 91.190 ? 79  ASN A ND2 1 
ATOM 618  O OD1 ? ASN A 1  79 ?  15.039  14.787   4.063 1.000 91.190 ? 79  ASN A OD1 1 
ATOM 619  N N   ? ASN A 1  80 ?  12.430  14.690   3.806 1.000 88.440 ? 80  ASN A N   1 
ATOM 620  C CA  ? ASN A 1  80 ?  11.887  15.561   2.769 1.000 88.440 ? 80  ASN A CA  1 
ATOM 621  C C   ? ASN A 1  80 ?  12.849  16.696   2.430 1.000 88.440 ? 80  ASN A C   1 
ATOM 622  C CB  ? ASN A 1  80 ?  10.530  16.124   3.197 1.000 88.440 ? 80  ASN A CB  1 
ATOM 623  O O   ? ASN A 1  80 ?  13.388  17.347   3.326 1.000 88.440 ? 80  ASN A O   1 
ATOM 624  C CG  ? ASN A 1  80 ?   9.862  16.932   2.102 1.000 88.440 ? 80  ASN A CG  1 
ATOM 625  N ND2 ? ASN A 1  80 ?   8.829  17.683   2.466 1.000 88.440 ? 80  ASN A ND2 1 
ATOM 626  O OD1 ? ASN A 1  80 ?  10.271  16.882   0.939 1.000 88.440 ? 80  ASN A OD1 1 
ATOM 627  N N   ? PRO A 1  81 ?  13.268  16.799   1.094 1.000 82.980 ? 81  PRO A N   1 
ATOM 628  C CA  ? PRO A 1  81 ?  12.438  16.575  -0.093 1.000 82.980 ? 81  PRO A CA  1 
ATOM 629  C C   ? PRO A 1  81 ?  12.741  15.246  -0.781 1.000 82.980 ? 81  PRO A C   1 
ATOM 630  C CB  ? PRO A 1  81 ?  12.795  17.754  -1.001 1.000 82.980 ? 81  PRO A CB  1 
ATOM 631  O O   ? PRO A 1  81 ?  12.092  14.897  -1.771 1.000 82.980 ? 81  PRO A O   1 
ATOM 632  C CG  ? PRO A 1  81 ?  14.219  18.069  -0.676 1.000 82.980 ? 81  PRO A CG  1 
ATOM 633  C CD  ? PRO A 1  81 ?  14.449  17.790   0.782 1.000 82.980 ? 81  PRO A CD  1 
ATOM 634  N N   ? PHE A 1  82 ?  13.632  14.294  -0.297 1.000 83.860 ? 82  PHE A N   1 
ATOM 635  C CA  ? PHE A 1  82 ?  14.089  13.070  -0.943 1.000 83.860 ? 82  PHE A CA  1 
ATOM 636  C C   ? PHE A 1  82 ?  13.094  11.936  -0.721 1.000 83.860 ? 82  PHE A C   1 
ATOM 637  C CB  ? PHE A 1  82 ?  15.470  12.666  -0.416 1.000 83.860 ? 82  PHE A CB  1 
ATOM 638  O O   ? PHE A 1  82 ?  13.093  10.951  -1.461 1.000 83.860 ? 82  PHE A O   1 
ATOM 639  C CG  ? PHE A 1  82 ?  16.561  13.643  -0.764 1.000 83.860 ? 82  PHE A CG  1 
ATOM 640  C CD1 ? PHE A 1  82 ?  17.146  13.633  -2.025 1.000 83.860 ? 82  PHE A CD1 1 
ATOM 641  C CD2 ? PHE A 1  82 ?  17.003  14.570   0.170 1.000 83.860 ? 82  PHE A CD2 1 
ATOM 642  C CE1 ? PHE A 1  82 ?  18.156  14.536  -2.349 1.000 83.860 ? 82  PHE A CE1 1 
ATOM 643  C CE2 ? PHE A 1  82 ?  18.012  15.475  -0.147 1.000 83.860 ? 82  PHE A CE2 1 
ATOM 644  C CZ  ? PHE A 1  82 ?  18.587  15.456  -1.407 1.000 83.860 ? 82  PHE A CZ  1 
ATOM 645  N N   ? ILE A 1  83 ?  12.012  12.341   0.138 1.000 89.280 ? 83  ILE A N   1 
ATOM 646  C CA  ? ILE A 1  83 ?  10.896  11.467   0.482 1.000 89.280 ? 83  ILE A CA  1 
ATOM 647  C C   ? ILE A 1  83 ?  11.409  10.054   0.748 1.000 89.280 ? 83  ILE A C   1 
ATOM 648  C CB  ? ILE A 1  83 ?   9.828  11.448  -0.636 1.000 89.280 ? 83  ILE A CB  1 
ATOM 649  O O   ? ILE A 1  83 ?  10.796   9.073   0.321 1.000 89.280 ? 83  ILE A O   1 
ATOM 650  C CG1 ? ILE A 1  83 ?   9.315  12.867  -0.908 1.000 89.280 ? 83  ILE A CG1 1 
ATOM 651  C CG2 ? ILE A 1  83 ?   8.676  10.510  -0.265 1.000 89.280 ? 83  ILE A CG2 1 
ATOM 652  C CD1 ? ILE A 1  83 ?   8.171  12.929  -1.910 1.000 89.280 ? 83  ILE A CD1 1 
ATOM 653  N N   ? ALA A 1  84 ?  12.640   9.899   1.378 1.000 94.030 ? 84  ALA A N   1 
ATOM 654  C CA  ? ALA A 1  84 ?  13.204   8.640   1.857 1.000 94.030 ? 84  ALA A CA  1 
ATOM 655  C C   ? ALA A 1  84 ?  12.494   8.167   3.122 1.000 94.030 ? 84  ALA A C   1 
ATOM 656  C CB  ? ALA A 1  84 ?  14.701   8.793   2.117 1.000 94.030 ? 84  ALA A CB  1 
ATOM 657  O O   ? ALA A 1  84 ?  12.057   8.982   3.938 1.000 94.030 ? 84  ALA A O   1 
ATOM 658  N N   ? ASN A 1  85 ?  12.374   6.836   3.271 1.000 96.760 ? 85  ASN A N   1 
ATOM 659  C CA  ? ASN A 1  85 ?  11.699   6.251   4.425 1.000 96.760 ? 85  ASN A CA  1 
ATOM 660  C C   ? ASN A 1  85 ?  10.276   6.782   4.571 1.000 96.760 ? 85  ASN A C   1 
ATOM 661  C CB  ? ASN A 1  85 ?  12.498   6.514   5.704 1.000 96.760 ? 85  ASN A CB  1 
ATOM 662  O O   ? ASN A 1  85 ?   9.838   7.102   5.678 1.000 96.760 ? 85  ASN A O   1 
ATOM 663  C CG  ? ASN A 1  85 ?  13.941   6.064   5.594 1.000 96.760 ? 85  ASN A CG  1 
ATOM 664  N ND2 ? ASN A 1  85 ?  14.863   6.922   6.015 1.000 96.760 ? 85  ASN A ND2 1 
ATOM 665  O OD1 ? ASN A 1  85 ?  14.225   4.956   5.134 1.000 96.760 ? 85  ASN A OD1 1 
ATOM 666  N N   ? ASP A 1  86 ?   9.538   7.042   3.511 1.000 97.570 ? 86  ASP A N   1 
ATOM 667  C CA  ? ASP A 1  86 ?   8.196   7.604   3.396 1.000 97.570 ? 86  ASP A CA  1 
ATOM 668  C C   ? ASP A 1  86 ?   7.149   6.647   3.961 1.000 97.570 ? 86  ASP A C   1 
ATOM 669  C CB  ? ASP A 1  86 ?   7.875   7.933   1.937 1.000 97.570 ? 86  ASP A CB  1 
ATOM 670  O O   ? ASP A 1  86 ?   6.343   6.090   3.213 1.000 97.570 ? 86  ASP A O   1 
ATOM 671  C CG  ? ASP A 1  86 ?   6.628   8.786   1.781 1.000 97.570 ? 86  ASP A CG  1 
ATOM 672  O OD1 ? ASP A 1  86 ?   6.215   9.446   2.759 1.000 97.570 ? 86  ASP A OD1 1 
ATOM 673  O OD2 ? ASP A 1  86 ?   6.052   8.796   0.672 1.000 97.570 ? 86  ASP A OD2 1 
ATOM 674  N N   ? LEU A 1  87 ?   7.158   6.408   5.206 1.000 97.460 ? 87  LEU A N   1 
ATOM 675  C CA  ? LEU A 1  87 ?   6.319   5.421   5.877 1.000 97.460 ? 87  LEU A CA  1 
ATOM 676  C C   ? LEU A 1  87 ?   5.792   5.965   7.200 1.000 97.460 ? 87  LEU A C   1 
ATOM 677  C CB  ? LEU A 1  87 ?   7.101   4.127   6.118 1.000 97.460 ? 87  LEU A CB  1 
ATOM 678  O O   ? LEU A 1  87 ?   6.532   6.603   7.953 1.000 97.460 ? 87  LEU A O   1 
ATOM 679  C CG  ? LEU A 1  87 ?   6.337   2.989   6.797 1.000 97.460 ? 87  LEU A CG  1 
ATOM 680  C CD1 ? LEU A 1  87 ?   5.337   2.370   5.826 1.000 97.460 ? 87  LEU A CD1 1 
ATOM 681  C CD2 ? LEU A 1  87 ?   7.304   1.934   7.322 1.000 97.460 ? 87  LEU A CD2 1 
ATOM 682  N N   ? MET A 1  88 ?   4.456   5.762   7.472 1.000 97.800 ? 88  MET A N   1 
ATOM 683  C CA  ? MET A 1  88 ?   3.797   6.192   8.702 1.000 97.800 ? 88  MET A CA  1 
ATOM 684  C C   ? MET A 1  88 ?   2.843   5.118   9.213 1.000 97.800 ? 88  MET A C   1 
ATOM 685  C CB  ? MET A 1  88 ?   3.038   7.501   8.476 1.000 97.800 ? 88  MET A CB  1 
ATOM 686  O O   ? MET A 1  88 ?   2.223   4.405   8.422 1.000 97.800 ? 88  MET A O   1 
ATOM 687  C CG  ? MET A 1  88 ?   1.708   7.323   7.760 1.000 97.800 ? 88  MET A CG  1 
ATOM 688  S SD  ? MET A 1  88 ?   0.745   8.882   7.669 1.000 97.800 ? 88  MET A SD  1 
ATOM 689  C CE  ? MET A 1  88 ?  -0.681   8.320   6.698 1.000 97.800 ? 88  MET A CE  1 
ATOM 690  N N   ? LEU A 1  89 ?   2.789   4.938  10.532 1.000 98.340 ? 89  LEU A N   1 
ATOM 691  C CA  ? LEU A 1  89 ?   1.806   4.085  11.190 1.000 98.340 ? 89  LEU A CA  1 
ATOM 692  C C   ? LEU A 1  89 ?   0.690   4.919  11.810 1.000 98.340 ? 89  LEU A C   1 
ATOM 693  C CB  ? LEU A 1  89 ?   2.476   3.227  12.267 1.000 98.340 ? 89  LEU A CB  1 
ATOM 694  O O   ? LEU A 1  89 ?   0.952   5.949  12.434 1.000 98.340 ? 89  LEU A O   1 
ATOM 695  C CG  ? LEU A 1  89 ?   3.202   1.972  11.780 1.000 98.340 ? 89  LEU A CG  1 
ATOM 696  C CD1 ? LEU A 1  89 ?   4.108   1.424  12.877 1.000 98.340 ? 89  LEU A CD1 1 
ATOM 697  C CD2 ? LEU A 1  89 ?   2.199   0.915  11.330 1.000 98.340 ? 89  LEU A CD2 1 
ATOM 698  N N   ? ILE A 1  90 ?  -0.536   4.449  11.546 1.000 98.390 ? 90  ILE A N   1 
ATOM 699  C CA  ? ILE A 1  90 ?  -1.731   5.114  12.054 1.000 98.390 ? 90  ILE A CA  1 
ATOM 700  C C   ? ILE A 1  90 ?  -2.483   4.175  12.995 1.000 98.390 ? 90  ILE A C   1 
ATOM 701  C CB  ? ILE A 1  90 ?  -2.655   5.573  10.904 1.000 98.390 ? 90  ILE A CB  1 
ATOM 702  O O   ? ILE A 1  90 ?  -2.910   3.091  12.589 1.000 98.390 ? 90  ILE A O   1 
ATOM 703  C CG1 ? ILE A 1  90 ?  -1.885   6.467   9.925 1.000 98.390 ? 90  ILE A CG1 1 
ATOM 704  C CG2 ? ILE A 1  90 ?  -3.886   6.298  11.456 1.000 98.390 ? 90  ILE A CG2 1 
ATOM 705  C CD1 ? ILE A 1  90 ?  -2.581   6.659   8.584 1.000 98.390 ? 90  ILE A CD1 1 
ATOM 706  N N   ? ARG A 1  91 ?  -2.616   4.628  14.277 1.000 98.050 ? 91  ARG A N   1 
ATOM 707  C CA  ? ARG A 1  91 ?  -3.411   3.861  15.231 1.000 98.050 ? 91  ARG A CA  1 
ATOM 708  C C   ? ARG A 1  91 ?  -4.886   4.236  15.142 1.000 98.050 ? 91  ARG A C   1 
ATOM 709  C CB  ? ARG A 1  91 ?  -2.900   4.080  16.657 1.000 98.050 ? 91  ARG A CB  1 
ATOM 710  O O   ? ARG A 1  91 ?  -5.235   5.418  15.187 1.000 98.050 ? 91  ARG A O   1 
ATOM 711  C CG  ? ARG A 1  91 ?  -3.546   3.170  17.690 1.000 98.050 ? 91  ARG A CG  1 
ATOM 712  C CD  ? ARG A 1  91 ?  -2.979   3.407  19.083 1.000 98.050 ? 91  ARG A CD  1 
ATOM 713  N NE  ? ARG A 1  91 ?  -3.625   2.557  20.079 1.000 98.050 ? 91  ARG A NE  1 
ATOM 714  N NH1 ? ARG A 1  91 ?  -2.434   3.399  21.871 1.000 98.050 ? 91  ARG A NH1 1 
ATOM 715  N NH2 ? ARG A 1  91 ?  -4.000   1.757  22.199 1.000 98.050 ? 91  ARG A NH2 1 
ATOM 716  C CZ  ? ARG A 1  91 ?  -3.352   2.573  21.380 1.000 98.050 ? 91  ARG A CZ  1 
ATOM 717  N N   ? LEU A 1  92 ?  -5.726   3.209  15.008 1.000 98.030 ? 92  LEU A N   1 
ATOM 718  C CA  ? LEU A 1  92 ?  -7.166   3.437  14.990 1.000 98.030 ? 92  LEU A CA  1 
ATOM 719  C C   ? LEU A 1  92 ?  -7.695   3.688  16.398 1.000 98.030 ? 92  LEU A C   1 
ATOM 720  C CB  ? LEU A 1  92 ?  -7.891   2.242  14.366 1.000 98.030 ? 92  LEU A CB  1 
ATOM 721  O O   ? LEU A 1  92 ?  -7.176   3.131  17.369 1.000 98.030 ? 92  LEU A O   1 
ATOM 722  C CG  ? LEU A 1  92 ?  -7.411   1.806  12.981 1.000 98.030 ? 92  LEU A CG  1 
ATOM 723  C CD1 ? LEU A 1  92 ?  -8.184   0.577  12.514 1.000 98.030 ? 92  LEU A CD1 1 
ATOM 724  C CD2 ? LEU A 1  92 ?  -7.556   2.947  11.980 1.000 98.030 ? 92  LEU A CD2 1 
ATOM 725  N N   ? ALA A 1  93 ?  -8.696   4.575  16.551 1.000 97.330 ? 93  ALA A N   1 
ATOM 726  C CA  ? ALA A 1  93 ?  -9.268   4.903  17.854 1.000 97.330 ? 93  ALA A CA  1 
ATOM 727  C C   ? ALA A 1  93 ?  -9.811   3.656  18.545 1.000 97.330 ? 93  ALA A C   1 
ATOM 728  C CB  ? ALA A 1  93 ? -10.372   5.947  17.703 1.000 97.330 ? 93  ALA A CB  1 
ATOM 729  O O   ? ALA A 1  93 ?  -9.813   3.571  19.776 1.000 97.330 ? 93  ALA A O   1 
ATOM 730  N N   ? GLU A 1  94 ? -10.257   2.735  17.738 1.000 96.760 ? 94  GLU A N   1 
ATOM 731  C CA  ? GLU A 1  94 ? -10.729   1.437  18.212 1.000 96.760 ? 94  GLU A CA  1 
ATOM 732  C C   ? GLU A 1  94 ? -10.287   0.314  17.277 1.000 96.760 ? 94  GLU A C   1 
ATOM 733  C CB  ? GLU A 1  94 ? -12.253   1.436  18.351 1.000 96.760 ? 94  GLU A CB  1 
ATOM 734  O O   ? GLU A 1  94 ? -10.250   0.493  16.058 1.000 96.760 ? 94  GLU A O   1 
ATOM 735  C CG  ? GLU A 1  94 ? -12.990   1.666  17.039 1.000 96.760 ? 94  GLU A CG  1 
ATOM 736  C CD  ? GLU A 1  94 ? -14.491   1.837  17.217 1.000 96.760 ? 94  GLU A CD  1 
ATOM 737  O OE1 ? GLU A 1  94 ? -15.224   1.854  16.202 1.000 96.760 ? 94  GLU A OE1 1 
ATOM 738  O OE2 ? GLU A 1  94 ? -14.937   1.956  18.380 1.000 96.760 ? 94  GLU A OE2 1 
ATOM 739  N N   ? PRO A 1  95 ?  -9.960  -0.917  17.937 1.000 97.110 ? 95  PRO A N   1 
ATOM 740  C CA  ? PRO A 1  95 ?  -9.645  -2.051  17.064 1.000 97.110 ? 95  PRO A CA  1 
ATOM 741  C C   ? PRO A 1  95 ? -10.826  -2.469  16.191 1.000 97.110 ? 95  PRO A C   1 
ATOM 742  C CB  ? PRO A 1  95 ?  -9.275  -3.162  18.050 1.000 97.110 ? 95  PRO A CB  1 
ATOM 743  O O   ? PRO A 1  95 ? -11.982  -2.263  16.569 1.000 97.110 ? 95  PRO A O   1 
ATOM 744  C CG  ? PRO A 1  95 ?  -9.000  -2.454  19.338 1.000 97.110 ? 95  PRO A CG  1 
ATOM 745  C CD  ? PRO A 1  95 ?  -9.810  -1.190  19.369 1.000 97.110 ? 95  PRO A CD  1 
ATOM 746  N N   ? VAL A 1  96 ? -10.488  -3.060  15.060 1.000 97.420 ? 96  VAL A N   1 
ATOM 747  C CA  ? VAL A 1  96 ? -11.535  -3.519  14.154 1.000 97.420 ? 96  VAL A CA  1 
ATOM 748  C C   ? VAL A 1  96 ? -11.626  -5.043  14.199 1.000 97.420 ? 96  VAL A C   1 
ATOM 749  C CB  ? VAL A 1  96 ? -11.281  -3.043  12.706 1.000 97.420 ? 96  VAL A CB  1 
ATOM 750  O O   ? VAL A 1  96 ? -10.626  -5.724  14.436 1.000 97.420 ? 96  VAL A O   1 
ATOM 751  C CG1 ? VAL A 1  96 ? -11.341  -1.519  12.620 1.000 97.420 ? 96  VAL A CG1 1 
ATOM 752  C CG2 ? VAL A 1  96 ?  -9.932  -3.556  12.205 1.000 97.420 ? 96  VAL A CG2 1 
ATOM 753  N N   ? SER A 1  97 ? -12.901  -5.569  13.955 1.000 96.930 ? 97  SER A N   1 
ATOM 754  C CA  ? SER A 1  97 ? -13.113  -7.006  13.822 1.000 96.930 ? 97  SER A CA  1 
ATOM 755  C C   ? SER A 1  97 ? -12.905  -7.465  12.383 1.000 96.930 ? 97  SER A C   1 
ATOM 756  C CB  ? SER A 1  97 ? -14.518  -7.387  14.290 1.000 96.930 ? 97  SER A CB  1 
ATOM 757  O O   ? SER A 1  97 ? -13.460  -6.877  11.452 1.000 96.930 ? 97  SER A O   1 
ATOM 758  O OG  ? SER A 1  97 ? -14.697  -7.067  15.659 1.000 96.930 ? 97  SER A OG  1 
ATOM 759  N N   ? LEU A 1  98 ? -12.031  -8.409  12.277 1.000 97.840 ? 98  LEU A N   1 
ATOM 760  C CA  ? LEU A 1  98 ? -11.775  -8.933  10.940 1.000 97.840 ? 98  LEU A CA  1 
ATOM 761  C C   ? LEU A 1  98 ? -13.005  -9.649  10.392 1.000 97.840 ? 98  LEU A C   1 
ATOM 762  C CB  ? LEU A 1  98 ? -10.580  -9.889  10.958 1.000 97.840 ? 98  LEU A CB  1 
ATOM 763  O O   ? LEU A 1  98 ? -13.749 -10.280  11.146 1.000 97.840 ? 98  LEU A O   1 
ATOM 764  C CG  ? LEU A 1  98 ?  -9.269  -9.325  11.508 1.000 97.840 ? 98  LEU A CG  1 
ATOM 765  C CD1 ? LEU A 1  98 ?  -8.158 -10.365  11.403 1.000 97.840 ? 98  LEU A CD1 1 
ATOM 766  C CD2 ? LEU A 1  98 ?  -8.884  -8.048  10.768 1.000 97.840 ? 98  LEU A CD2 1 
ATOM 767  N N   ? SER A 1  99 ? -13.262  -9.536   9.061 1.000 97.160 ? 99  SER A N   1 
ATOM 768  C CA  ? SER A 1  99 ? -14.367 -10.124   8.310 1.000 97.160 ? 99  SER A CA  1 
ATOM 769  C C   ? SER A 1  99 ? -13.969 -10.397   6.864 1.000 97.160 ? 99  SER A C   1 
ATOM 770  C CB  ? SER A 1  99 ? -15.589  -9.205   8.346 1.000 97.160 ? 99  SER A CB  1 
ATOM 771  O O   ? SER A 1  99 ? -12.798 -10.267   6.501 1.000 97.160 ? 99  SER A O   1 
ATOM 772  O OG  ? SER A 1  99 ? -15.347  -8.017   7.612 1.000 97.160 ? 99  SER A OG  1 
ATOM 773  N N   ? ALA A 1 100 ? -14.996 -10.777   6.081 1.000 96.410 ? 100 ALA A N   1 
ATOM 774  C CA  ? ALA A 1 100 ? -14.766 -11.062   4.667 1.000 96.410 ? 100 ALA A CA  1 
ATOM 775  C C   ? ALA A 1 100 ? -14.340  -9.803   3.917 1.000 96.410 ? 100 ALA A C   1 
ATOM 776  C CB  ? ALA A 1 100 ? -16.020 -11.658   4.033 1.000 96.410 ? 100 ALA A CB  1 
ATOM 777  O O   ? ALA A 1 100 ? -13.682  -9.885   2.877 1.000 96.410 ? 100 ALA A O   1 
ATOM 778  N N   ? THR A 1 101 ? -14.573  -8.583   4.434 1.000 96.410 ? 101 THR A N   1 
ATOM 779  C CA  ? THR A 1 101 ? -14.303  -7.341   3.718 1.000 96.410 ? 101 THR A CA  1 
ATOM 780  C C   ? THR A 1 101 ? -13.192  -6.552   4.404 1.000 96.410 ? 101 THR A C   1 
ATOM 781  C CB  ? THR A 1 101 ? -15.567  -6.469   3.615 1.000 96.410 ? 101 THR A CB  1 
ATOM 782  O O   ? THR A 1 101 ? -12.705  -5.557   3.864 1.000 96.410 ? 101 THR A O   1 
ATOM 783  C CG2 ? THR A 1 101 ? -16.667  -7.183   2.836 1.000 96.410 ? 101 THR A CG2 1 
ATOM 784  O OG1 ? THR A 1 101 ? -16.046  -6.173   4.933 1.000 96.410 ? 101 THR A OG1 1 
ATOM 785  N N   ? ILE A 1 102 ? -12.804  -6.952   5.653 1.000 97.920 ? 102 ILE A N   1 
ATOM 786  C CA  ? ILE A 1 102 ? -11.729  -6.315   6.405 1.000 97.920 ? 102 ILE A CA  1 
ATOM 787  C C   ? ILE A 1 102 ? -10.726  -7.370   6.866 1.000 97.920 ? 102 ILE A C   1 
ATOM 788  C CB  ? ILE A 1 102 ? -12.276  -5.529   7.617 1.000 97.920 ? 102 ILE A CB  1 
ATOM 789  O O   ? ILE A 1 102 ? -11.025  -8.175   7.751 1.000 97.920 ? 102 ILE A O   1 
ATOM 790  C CG1 ? ILE A 1 102 ? -13.298  -4.482   7.158 1.000 97.920 ? 102 ILE A CG1 1 
ATOM 791  C CG2 ? ILE A 1 102 ? -11.133  -4.873   8.396 1.000 97.920 ? 102 ILE A CG2 1 
ATOM 792  C CD1 ? ILE A 1 102 ? -14.033  -3.792   8.299 1.000 97.920 ? 102 ILE A CD1 1 
ATOM 793  N N   ? GLN A 1 103 ?  -9.568  -7.333   6.188 1.000 98.170 ? 103 GLN A N   1 
ATOM 794  C CA  ? GLN A 1 103 ?  -8.497  -8.259   6.539 1.000 98.170 ? 103 GLN A CA  1 
ATOM 795  C C   ? GLN A 1 103 ?  -7.158  -7.535   6.648 1.000 98.170 ? 103 GLN A C   1 
ATOM 796  C CB  ? GLN A 1 103 ?  -8.402  -9.387   5.510 1.000 98.170 ? 103 GLN A CB  1 
ATOM 797  O O   ? GLN A 1 103 ?  -6.987  -6.449   6.091 1.000 98.170 ? 103 GLN A O   1 
ATOM 798  C CG  ? GLN A 1 103 ?  -9.670 -10.222   5.394 1.000 98.170 ? 103 GLN A CG  1 
ATOM 799  C CD  ? GLN A 1 103 ?  -9.877 -11.143   6.582 1.000 98.170 ? 103 GLN A CD  1 
ATOM 800  N NE2 ? GLN A 1 103 ? -11.119 -11.564   6.796 1.000 98.170 ? 103 GLN A NE2 1 
ATOM 801  O OE1 ? GLN A 1 103 ?  -8.928 -11.474   7.300 1.000 98.170 ? 103 GLN A OE1 1 
ATOM 802  N N   ? THR A 1 104 ?  -6.224  -8.195   7.500 1.000 98.420 ? 104 THR A N   1 
ATOM 803  C CA  ? THR A 1 104 ?  -4.847  -7.716   7.532 1.000 98.420 ? 104 THR A CA  1 
ATOM 804  C C   ? THR A 1 104 ?  -4.007  -8.414   6.466 1.000 98.420 ? 104 THR A C   1 
ATOM 805  C CB  ? THR A 1 104 ?  -4.210  -7.937   8.917 1.000 98.420 ? 104 THR A CB  1 
ATOM 806  O O   ? THR A 1 104 ?  -4.363  -9.497   5.998 1.000 98.420 ? 104 THR A O   1 
ATOM 807  C CG2 ? THR A 1 104 ?  -5.065  -7.321  10.019 1.000 98.420 ? 104 THR A CG2 1 
ATOM 808  O OG1 ? THR A 1 104 ?  -4.080  -9.343   9.157 1.000 98.420 ? 104 THR A OG1 1 
ATOM 809  N N   ? ILE A 1 105 ?  -2.909  -7.686   6.095 1.000 98.480 ? 105 ILE A N   1 
ATOM 810  C CA  ? ILE A 1 105 ?  -1.921  -8.284   5.203 1.000 98.480 ? 105 ILE A CA  1 
ATOM 811  C C   ? ILE A 1 105 ?  -0.542  -8.238   5.857 1.000 98.480 ? 105 ILE A C   1 
ATOM 812  C CB  ? ILE A 1 105 ?  -1.889  -7.568   3.834 1.000 98.480 ? 105 ILE A CB  1 
ATOM 813  O O   ? ILE A 1 105 ?  -0.200  -7.265   6.532 1.000 98.480 ? 105 ILE A O   1 
ATOM 814  C CG1 ? ILE A 1 105 ?  -1.066  -8.379   2.827 1.000 98.480 ? 105 ILE A CG1 1 
ATOM 815  C CG2 ? ILE A 1 105 ?  -1.333  -6.149   3.980 1.000 98.480 ? 105 ILE A CG2 1 
ATOM 816  C CD1 ? ILE A 1 105 ?  -1.263  -7.951   1.379 1.000 98.480 ? 105 ILE A CD1 1 
ATOM 817  N N   ? SER A 1 106 ?   0.219  -9.350   5.656 1.000 97.670 ? 106 SER A N   1 
ATOM 818  C CA  ? SER A 1 106 ?   1.550  -9.423   6.251 1.000 97.670 ? 106 SER A CA  1 
ATOM 819  C C   ? SER A 1 106 ?   2.574  -8.671   5.408 1.000 97.670 ? 106 SER A C   1 
ATOM 820  C CB  ? SER A 1 106 ?   1.984 -10.880   6.416 1.000 97.670 ? 106 SER A CB  1 
ATOM 821  O O   ? SER A 1 106 ?   2.459  -8.620   4.181 1.000 97.670 ? 106 SER A O   1 
ATOM 822  O OG  ? SER A 1 106 ?   1.073 -11.586   7.241 1.000 97.670 ? 106 SER A OG  1 
ATOM 823  N N   ? LEU A 1 107 ?   3.614  -8.147   6.159 1.000 97.780 ? 107 LEU A N   1 
ATOM 824  C CA  ? LEU A 1 107 ?   4.746  -7.548   5.460 1.000 97.780 ? 107 LEU A CA  1 
ATOM 825  C C   ? LEU A 1 107 ?   5.615  -8.621   4.814 1.000 97.780 ? 107 LEU A C   1 
ATOM 826  C CB  ? LEU A 1 107 ?   5.586  -6.706   6.424 1.000 97.780 ? 107 LEU A CB  1 
ATOM 827  O O   ? LEU A 1 107 ?   5.762  -9.718   5.358 1.000 97.780 ? 107 LEU A O   1 
ATOM 828  C CG  ? LEU A 1 107 ?   5.079  -5.291   6.706 1.000 97.780 ? 107 LEU A CG  1 
ATOM 829  C CD1 ? LEU A 1 107 ?   3.683  -5.340   7.318 1.000 97.780 ? 107 LEU A CD1 1 
ATOM 830  C CD2 ? LEU A 1 107 ?   6.045  -4.550   7.625 1.000 97.780 ? 107 LEU A CD2 1 
ATOM 831  N N   ? ALA A 1 108 ?   6.146  -8.290   3.648 1.000 96.920 ? 108 ALA A N   1 
ATOM 832  C CA  ? ALA A 1 108 ?   7.023  -9.223   2.944 1.000 96.920 ? 108 ALA A CA  1 
ATOM 833  C C   ? ALA A 1 108 ?   8.281  -9.513   3.757 1.000 96.920 ? 108 ALA A C   1 
ATOM 834  C CB  ? ALA A 1 108 ?   7.397  -8.668   1.572 1.000 96.920 ? 108 ALA A CB  1 
ATOM 835  O O   ? ALA A 1 108 ?   8.879  -8.602   4.334 1.000 96.920 ? 108 ALA A O   1 
ATOM 836  N N   ? SER A 1 109 ?   8.693 -10.729   3.873 1.000 94.350 ? 109 SER A N   1 
ATOM 837  C CA  ? SER A 1 109 ?   9.882 -11.152   4.606 1.000 94.350 ? 109 SER A CA  1 
ATOM 838  C C   ? SER A 1 109 ?  11.136 -11.020   3.748 1.000 94.350 ? 109 SER A C   1 
ATOM 839  C CB  ? SER A 1 109 ?   9.732 -12.596   5.085 1.000 94.350 ? 109 SER A CB  1 
ATOM 840  O O   ? SER A 1 109 ?  12.254 -11.060   4.265 1.000 94.350 ? 109 SER A O   1 
ATOM 841  O OG  ? SER A 1 109 ?   9.519 -13.470   3.990 1.000 94.350 ? 109 SER A OG  1 
ATOM 842  N N   ? ARG A 1 110 ?  10.981 -10.815   2.453 1.000 96.330 ? 110 ARG A N   1 
ATOM 843  C CA  ? ARG A 1 110 ?  12.067 -10.573   1.509 1.000 96.330 ? 110 ARG A CA  1 
ATOM 844  C C   ? ARG A 1 110 ?  11.710  -9.451   0.539 1.000 96.330 ? 110 ARG A C   1 
ATOM 845  C CB  ? ARG A 1 110 ?  12.400 -11.850   0.733 1.000 96.330 ? 110 ARG A CB  1 
ATOM 846  O O   ? ARG A 1 110 ?  10.532  -9.202   0.277 1.000 96.330 ? 110 ARG A O   1 
ATOM 847  C CG  ? ARG A 1 110 ?  11.301 -12.296  -0.219 1.000 96.330 ? 110 ARG A CG  1 
ATOM 848  C CD  ? ARG A 1 110 ?  11.711 -13.527  -1.015 1.000 96.330 ? 110 ARG A CD  1 
ATOM 849  N NE  ? ARG A 1 110 ?  10.644 -13.970  -1.908 1.000 96.330 ? 110 ARG A NE  1 
ATOM 850  N NH1 ? ARG A 1 110 ?  11.596 -13.087  -3.819 1.000 96.330 ? 110 ARG A NH1 1 
ATOM 851  N NH2 ? ARG A 1 110 ?   9.595 -14.199  -3.939 1.000 96.330 ? 110 ARG A NH2 1 
ATOM 852  C CZ  ? ARG A 1 110 ?  10.614 -13.751  -3.220 1.000 96.330 ? 110 ARG A CZ  1 
ATOM 853  N N   ? CYS A 1 111 ?  12.816  -8.944   0.003 1.000 97.050 ? 111 CYS A N   1 
ATOM 854  C CA  ? CYS A 1 111 ?  12.588  -7.868  -0.956 1.000 97.050 ? 111 CYS A CA  1 
ATOM 855  C C   ? CYS A 1 111 ?  12.210  -8.427  -2.323 1.000 97.050 ? 111 CYS A C   1 
ATOM 856  C CB  ? CYS A 1 111 ?  13.832  -6.989  -1.081 1.000 97.050 ? 111 CYS A CB  1 
ATOM 857  O O   ? CYS A 1 111 ?  12.670  -9.503  -2.707 1.000 97.050 ? 111 CYS A O   1 
ATOM 858  S SG  ? CYS A 1 111 ?  14.249  -6.098   0.434 1.000 97.050 ? 111 CYS A SG  1 
ATOM 859  N N   ? ALA A 1 112 ?  11.289  -7.714  -3.023 1.000 96.510 ? 112 ALA A N   1 
ATOM 860  C CA  ? ALA A 1 112 ?  10.864  -8.078  -4.373 1.000 96.510 ? 112 ALA A CA  1 
ATOM 861  C C   ? ALA A 1 112 ?  12.037  -8.032  -5.348 1.000 96.510 ? 112 ALA A C   1 
ATOM 862  C CB  ? ALA A 1 112 ?   9.746  -7.152  -4.846 1.000 96.510 ? 112 ALA A CB  1 
ATOM 863  O O   ? ALA A 1 112 ?  12.941  -7.206  -5.203 1.000 96.510 ? 112 ALA A O   1 
ATOM 864  N N   ? THR A 1 113 ?  12.073  -8.913  -6.306 1.000 95.810 ? 113 THR A N   1 
ATOM 865  C CA  ? THR A 1 113 ?  13.097  -8.962  -7.343 1.000 95.810 ? 113 THR A CA  1 
ATOM 866  C C   ? THR A 1 113 ?  12.556  -8.420  -8.663 1.000 95.810 ? 113 THR A C   1 
ATOM 867  C CB  ? THR A 1 113 ?  13.617 -10.396  -7.549 1.000 95.810 ? 113 THR A CB  1 
ATOM 868  O O   ? THR A 1 113 ?  11.357  -8.513  -8.933 1.000 95.810 ? 113 THR A O   1 
ATOM 869  C CG2 ? THR A 1 113 ?  14.224 -10.951  -6.264 1.000 95.810 ? 113 THR A CG2 1 
ATOM 870  O OG1 ? THR A 1 113 ?  12.531 -11.239  -7.953 1.000 95.810 ? 113 THR A OG1 1 
ATOM 871  N N   ? PRO A 1 114 ?  13.497  -7.758  -9.429 1.000 96.020 ? 114 PRO A N   1 
ATOM 872  C CA  ? PRO A 1 114 ?  13.055  -7.244 -10.727 1.000 96.020 ? 114 PRO A CA  1 
ATOM 873  C C   ? PRO A 1 114 ?  12.339  -8.300 -11.566 1.000 96.020 ? 114 PRO A C   1 
ATOM 874  C CB  ? PRO A 1 114 ?  14.360  -6.807 -11.397 1.000 96.020 ? 114 PRO A CB  1 
ATOM 875  O O   ? PRO A 1 114 ?  12.767  -9.456 -11.607 1.000 96.020 ? 114 PRO A O   1 
ATOM 876  C CG  ? PRO A 1 114 ?  15.281  -6.486 -10.265 1.000 96.020 ? 114 PRO A CG  1 
ATOM 877  C CD  ? PRO A 1 114 ?  15.028  -7.462  -9.152 1.000 96.020 ? 114 PRO A CD  1 
ATOM 878  N N   ? GLY A 1 115 ?  11.178  -7.898 -12.156 1.000 94.890 ? 115 GLY A N   1 
ATOM 879  C CA  ? GLY A 1 115 ?  10.393  -8.781 -13.003 1.000 94.890 ? 115 GLY A CA  1 
ATOM 880  C C   ? GLY A 1 115 ?   9.248  -9.451 -12.268 1.000 94.890 ? 115 GLY A C   1 
ATOM 881  O O   ? GLY A 1 115 ?   8.334  -9.992 -12.893 1.000 94.890 ? 115 GLY A O   1 
ATOM 882  N N   ? GLU A 1 116 ?   9.387  -9.503 -10.947 1.000 96.160 ? 116 GLU A N   1 
ATOM 883  C CA  ? GLU A 1 116 ?   8.310 -10.065 -10.137 1.000 96.160 ? 116 GLU A CA  1 
ATOM 884  C C   ? GLU A 1 116 ?   7.000  -9.317 -10.365 1.000 96.160 ? 116 GLU A C   1 
ATOM 885  C CB  ? GLU A 1 116 ?   8.682 -10.035  -8.652 1.000 96.160 ? 116 GLU A CB  1 
ATOM 886  O O   ? GLU A 1 116 ?   6.979  -8.084 -10.391 1.000 96.160 ? 116 GLU A O   1 
ATOM 887  C CG  ? GLU A 1 116 ?   7.700 -10.778  -7.758 1.000 96.160 ? 116 GLU A CG  1 
ATOM 888  C CD  ? GLU A 1 116 ?   8.234 -11.024  -6.355 1.000 96.160 ? 116 GLU A CD  1 
ATOM 889  O OE1 ? GLU A 1 116 ?   7.507 -11.613  -5.524 1.000 96.160 ? 116 GLU A OE1 1 
ATOM 890  O OE2 ? GLU A 1 116 ?   9.388 -10.623  -6.086 1.000 96.160 ? 116 GLU A OE2 1 
ATOM 891  N N   ? SER A 1 117 ?   5.927 -10.009 -10.594 1.000 95.040 ? 117 SER A N   1 
ATOM 892  C CA  ? SER A 1 117 ?   4.600  -9.446 -10.817 1.000 95.040 ? 117 SER A CA  1 
ATOM 893  C C   ? SER A 1 117 ?   3.926  -9.078  -9.499 1.000 95.040 ? 117 SER A C   1 
ATOM 894  C CB  ? SER A 1 117 ?   3.722 -10.431 -11.590 1.000 95.040 ? 117 SER A CB  1 
ATOM 895  O O   ? SER A 1 117 ?   3.858  -9.898  -8.581 1.000 95.040 ? 117 SER A O   1 
ATOM 896  O OG  ? SER A 1 117 ?   2.484  -9.835 -11.938 1.000 95.040 ? 117 SER A OG  1 
ATOM 897  N N   ? CYS A 1 118 ?   3.381  -7.872  -9.433 1.000 96.750 ? 118 CYS A N   1 
ATOM 898  C CA  ? CYS A 1 118 ?   2.748  -7.344  -8.229 1.000 96.750 ? 118 CYS A CA  1 
ATOM 899  C C   ? CYS A 1 118 ?   1.422  -6.670  -8.562 1.000 96.750 ? 118 CYS A C   1 
ATOM 900  C CB  ? CYS A 1 118 ?   3.673  -6.351  -7.528 1.000 96.750 ? 118 CYS A CB  1 
ATOM 901  O O   ? CYS A 1 118 ?   1.250  -6.135  -9.659 1.000 96.750 ? 118 CYS A O   1 
ATOM 902  S SG  ? CYS A 1 118 ?   5.269  -7.053  -7.053 1.000 96.750 ? 118 CYS A SG  1 
ATOM 903  N N   ? LEU A 1 119 ?   0.536  -6.731  -7.572 1.000 96.170 ? 119 LEU A N   1 
ATOM 904  C CA  ? LEU A 1 119 ?  -0.759  -6.069  -7.695 1.000 96.170 ? 119 LEU A CA  1 
ATOM 905  C C   ? LEU A 1 119 ?  -0.759  -4.733  -6.960 1.000 96.170 ? 119 LEU A C   1 
ATOM 906  C CB  ? LEU A 1 119 ?  -1.873  -6.965  -7.149 1.000 96.170 ? 119 LEU A CB  1 
ATOM 907  O O   ? LEU A 1 119 ?  -0.401  -4.668  -5.782 1.000 96.170 ? 119 LEU A O   1 
ATOM 908  C CG  ? LEU A 1 119 ?  -3.295  -6.407  -7.233 1.000 96.170 ? 119 LEU A CG  1 
ATOM 909  C CD1 ? LEU A 1 119 ?  -3.836  -6.548  -8.652 1.000 96.170 ? 119 LEU A CD1 1 
ATOM 910  C CD2 ? LEU A 1 119 ?  -4.206  -7.113  -6.235 1.000 96.170 ? 119 LEU A CD2 1 
ATOM 911  N N   ? VAL A 1 120 ?  -1.132  -3.705  -7.701 1.000 96.020 ? 120 VAL A N   1 
ATOM 912  C CA  ? VAL A 1 120 ?  -1.344  -2.401  -7.080 1.000 96.020 ? 120 VAL A CA  1 
ATOM 913  C C   ? VAL A 1 120 ?  -2.832  -2.061  -7.087 1.000 96.020 ? 120 VAL A C   1 
ATOM 914  C CB  ? VAL A 1 120 ?  -0.541  -1.294  -7.799 1.000 96.020 ? 120 VAL A CB  1 
ATOM 915  O O   ? VAL A 1 120 ?  -3.542  -2.371  -8.047 1.000 96.020 ? 120 VAL A O   1 
ATOM 916  C CG1 ? VAL A 1 120 ?  -0.962  -1.186  -9.263 1.000 96.020 ? 120 VAL A CG1 1 
ATOM 917  C CG2 ? VAL A 1 120 ?  -0.724   0.045  -7.087 1.000 96.020 ? 120 VAL A CG2 1 
ATOM 918  N N   ? SER A 1 121 ?  -3.321  -1.524  -6.002 1.000 95.680 ? 121 SER A N   1 
ATOM 919  C CA  ? SER A 1 121 ?  -4.725  -1.142  -5.891 1.000 95.680 ? 121 SER A CA  1 
ATOM 920  C C   ? SER A 1 121 ?  -4.874   0.235  -5.252 1.000 95.680 ? 121 SER A C   1 
ATOM 921  C CB  ? SER A 1 121 ?  -5.500  -2.177  -5.076 1.000 95.680 ? 121 SER A CB  1 
ATOM 922  O O   ? SER A 1 121 ?  -4.035   0.646  -4.448 1.000 95.680 ? 121 SER A O   1 
ATOM 923  O OG  ? SER A 1 121 ?  -4.951  -2.309  -3.777 1.000 95.680 ? 121 SER A OG  1 
ATOM 924  N N   ? GLY A 1 122 ?  -5.960   0.972  -5.706 1.000 94.670 ? 122 GLY A N   1 
ATOM 925  C CA  ? GLY A 1 122 ?  -6.167   2.289  -5.125 1.000 94.670 ? 122 GLY A CA  1 
ATOM 926  C C   ? GLY A 1 122 ?  -7.267   3.077  -5.811 1.000 94.670 ? 122 GLY A C   1 
ATOM 927  O O   ? GLY A 1 122 ?  -7.886   2.593  -6.760 1.000 94.670 ? 122 GLY A O   1 
ATOM 928  N N   ? TRP A 1 123 ?  -7.614   4.304  -5.211 1.000 92.990 ? 123 TRP A N   1 
ATOM 929  C CA  ? TRP A 1 123 ?  -8.648   5.208  -5.702 1.000 92.990 ? 123 TRP A CA  1 
ATOM 930  C C   ? TRP A 1 123 ?  -8.037   6.509  -6.211 1.000 92.990 ? 123 TRP A C   1 
ATOM 931  C CB  ? TRP A 1 123 ?  -9.670   5.506  -4.601 1.000 92.990 ? 123 TRP A CB  1 
ATOM 932  O O   ? TRP A 1 123 ?  -8.647   7.575  -6.097 1.000 92.990 ? 123 TRP A O   1 
ATOM 933  C CG  ? TRP A 1 123 ? -10.502   4.323  -4.205 1.000 92.990 ? 123 TRP A CG  1 
ATOM 934  C CD1 ? TRP A 1 123 ? -11.653   3.889  -4.802 1.000 92.990 ? 123 TRP A CD1 1 
ATOM 935  C CD2 ? TRP A 1 123 ? -10.248   3.425  -3.121 1.000 92.990 ? 123 TRP A CD2 1 
ATOM 936  C CE2 ? TRP A 1 123 ? -11.287   2.468  -3.119 1.000 92.990 ? 123 TRP A CE2 1 
ATOM 937  C CE3 ? TRP A 1 123 ?  -9.242   3.335  -2.150 1.000 92.990 ? 123 TRP A CE3 1 
ATOM 938  N NE1 ? TRP A 1 123 ? -12.130   2.773  -4.153 1.000 92.990 ? 123 TRP A NE1 1 
ATOM 939  C CH2 ? TRP A 1 123 ? -10.351   1.369  -1.243 1.000 92.990 ? 123 TRP A CH2 1 
ATOM 940  C CZ2 ? TRP A 1 123 ? -11.348   1.433  -2.182 1.000 92.990 ? 123 TRP A CZ2 1 
ATOM 941  C CZ3 ? TRP A 1 123 ?  -9.304   2.305  -1.218 1.000 92.990 ? 123 TRP A CZ3 1 
ATOM 942  N N   ? GLY A 1 124 ?  -6.708   6.440  -6.610 1.000 84.920 ? 124 GLY A N   1 
ATOM 943  C CA  ? GLY A 1 124 ?  -6.066   7.631  -7.141 1.000 84.920 ? 124 GLY A CA  1 
ATOM 944  C C   ? GLY A 1 124 ?  -6.702   8.131  -8.424 1.000 84.920 ? 124 GLY A C   1 
ATOM 945  O O   ? GLY A 1 124 ?  -7.779   7.672  -8.809 1.000 84.920 ? 124 GLY A O   1 
ATOM 946  N N   ? GLN A 1 125 ?  -6.130   9.184  -9.082 1.000 81.180 ? 125 GLN A N   1 
ATOM 947  C CA  ? GLN A 1 125 ?  -6.664   9.834 -10.275 1.000 81.180 ? 125 GLN A CA  1 
ATOM 948  C C   ? GLN A 1 125 ?  -6.506   8.944 -11.504 1.000 81.180 ? 125 GLN A C   1 
ATOM 949  C CB  ? GLN A 1 125 ?  -5.973  11.179 -10.508 1.000 81.180 ? 125 GLN A CB  1 
ATOM 950  O O   ? GLN A 1 125 ?  -5.511   8.227 -11.634 1.000 81.180 ? 125 GLN A O   1 
ATOM 951  C CG  ? GLN A 1 125 ?  -6.309  12.233  -9.462 1.000 81.180 ? 125 GLN A CG  1 
ATOM 952  C CD  ? GLN A 1 125 ?  -5.562  13.535  -9.680 1.000 81.180 ? 125 GLN A CD  1 
ATOM 953  N NE2 ? GLN A 1 125 ?  -5.651  14.439  -8.710 1.000 81.180 ? 125 GLN A NE2 1 
ATOM 954  O OE1 ? GLN A 1 125 ?  -4.909  13.727 -10.710 1.000 81.180 ? 125 GLN A OE1 1 
ATOM 955  N N   ? LEU A 1 126 ?  -7.620   8.951 -12.345 1.000 72.860 ? 126 LEU A N   1 
ATOM 956  C CA  ? LEU A 1 126 ?  -7.574   8.372 -13.684 1.000 72.860 ? 126 LEU A CA  1 
ATOM 957  C C   ? LEU A 1 126 ?  -6.867   9.309 -14.657 1.000 72.860 ? 126 LEU A C   1 
ATOM 958  C CB  ? LEU A 1 126 ?  -8.988   8.068 -14.185 1.000 72.860 ? 126 LEU A CB  1 
ATOM 959  O O   ? LEU A 1 126 ?  -6.620  10.473 -14.336 1.000 72.860 ? 126 LEU A O   1 
ATOM 960  C CG  ? LEU A 1 126 ?  -9.845   7.167 -13.294 1.000 72.860 ? 126 LEU A CG  1 
ATOM 961  C CD1 ? LEU A 1 126 ? -11.272   7.097 -13.827 1.000 72.860 ? 126 LEU A CD1 1 
ATOM 962  C CD2 ? LEU A 1 126 ?  -9.235   5.772 -13.201 1.000 72.860 ? 126 LEU A CD2 1 
ATOM 963  N N   ? MET A 1 127 ?  -6.571   8.682 -15.859 1.000 66.250 ? 127 MET A N   1 
ATOM 964  C CA  ? MET A 1 127 ?  -6.098   9.544 -16.939 1.000 66.250 ? 127 MET A CA  1 
ATOM 965  C C   ? MET A 1 127 ?  -7.102  10.655 -17.227 1.000 66.250 ? 127 MET A C   1 
ATOM 966  C CB  ? MET A 1 127 ?  -5.842   8.728 -18.207 1.000 66.250 ? 127 MET A CB  1 
ATOM 967  O O   ? MET A 1 127 ?  -8.309  10.408 -17.282 1.000 66.250 ? 127 MET A O   1 
ATOM 968  C CG  ? MET A 1 127 ?  -4.597   7.859 -18.135 1.000 66.250 ? 127 MET A CG  1 
ATOM 969  S SD  ? MET A 1 127 ?  -3.049   8.841 -18.219 1.000 66.250 ? 127 MET A SD  1 
ATOM 970  C CE  ? MET A 1 127 ?  -2.946   9.124 -20.008 1.000 66.250 ? 127 MET A CE  1 
ATOM 971  N N   ? GLY A 1 128 ?  -6.705  12.006 -16.991 1.000 67.310 ? 128 GLY A N   1 
ATOM 972  C CA  ? GLY A 1 128 ?  -7.621  13.110 -17.228 1.000 67.310 ? 128 GLY A CA  1 
ATOM 973  C C   ? GLY A 1 128 ?  -8.034  13.827 -15.957 1.000 67.310 ? 128 GLY A C   1 
ATOM 974  O O   ? GLY A 1 128 ?  -8.823  14.773 -16.000 1.000 67.310 ? 128 GLY A O   1 
ATOM 975  N N   ? GLY A 1 129 ?  -7.534  13.243 -14.791 1.000 72.300 ? 129 GLY A N   1 
ATOM 976  C CA  ? GLY A 1 129 ?  -7.644  13.969 -13.536 1.000 72.300 ? 129 GLY A CA  1 
ATOM 977  C C   ? GLY A 1 129 ?  -8.874  13.590 -12.733 1.000 72.300 ? 129 GLY A C   1 
ATOM 978  O O   ? GLY A 1 129 ?  -9.118  14.148 -11.661 1.000 72.300 ? 129 GLY A O   1 
ATOM 979  N N   ? LYS A 1 130 ?  -9.721  12.586 -13.254 1.000 78.300 ? 130 LYS A N   1 
ATOM 980  C CA  ? LYS A 1 130 ? -10.921  12.142 -12.551 1.000 78.300 ? 130 LYS A CA  1 
ATOM 981  C C   ? LYS A 1 130 ? -10.585  11.093 -11.496 1.000 78.300 ? 130 LYS A C   1 
ATOM 982  C CB  ? LYS A 1 130 ? -11.946  11.582 -13.539 1.000 78.300 ? 130 LYS A CB  1 
ATOM 983  O O   ? LYS A 1 130 ?  -9.696  10.263 -11.700 1.000 78.300 ? 130 LYS A O   1 
ATOM 984  C CG  ? LYS A 1 130 ? -12.539  12.626 -14.474 1.000 78.300 ? 130 LYS A CG  1 
ATOM 985  C CD  ? LYS A 1 130 ? -13.634  12.033 -15.351 1.000 78.300 ? 130 LYS A CD  1 
ATOM 986  C CE  ? LYS A 1 130 ? -14.193  13.064 -16.323 1.000 78.300 ? 130 LYS A CE  1 
ATOM 987  N NZ  ? LYS A 1 130 ? -15.251  12.481 -17.201 1.000 78.300 ? 130 LYS A NZ  1 
ATOM 988  N N   ? GLN A 1 131 ? -11.300  11.168 -10.342 1.000 81.730 ? 131 GLN A N   1 
ATOM 989  C CA  ? GLN A 1 131 ? -11.175  10.164  -9.291 1.000 81.730 ? 131 GLN A CA  1 
ATOM 990  C C   ? GLN A 1 131 ? -12.161   9.018  -9.505 1.000 81.730 ? 131 GLN A C   1 
ATOM 991  C CB  ? GLN A 1 131 ? -11.395  10.795  -7.915 1.000 81.730 ? 131 GLN A CB  1 
ATOM 992  O O   ? GLN A 1 131 ? -13.363   9.247  -9.653 1.000 81.730 ? 131 GLN A O   1 
ATOM 993  C CG  ? GLN A 1 131 ? -11.112   9.853  -6.753 1.000 81.730 ? 131 GLN A CG  1 
ATOM 994  C CD  ? GLN A 1 131 ? -11.213  10.538  -5.404 1.000 81.730 ? 131 GLN A CD  1 
ATOM 995  N NE2 ? GLN A 1 131 ? -11.169   9.751  -4.334 1.000 81.730 ? 131 GLN A NE2 1 
ATOM 996  O OE1 ? GLN A 1 131 ? -11.328  11.765  -5.323 1.000 81.730 ? 131 GLN A OE1 1 
ATOM 997  N N   ? PRO A 1 132 ? -11.582   7.766  -9.593 1.000 86.060 ? 132 PRO A N   1 
ATOM 998  C CA  ? PRO A 1 132 ? -12.524   6.658  -9.761 1.000 86.060 ? 132 PRO A CA  1 
ATOM 999  C C   ? PRO A 1 132 ? -13.433   6.466  -8.549 1.000 86.060 ? 132 PRO A C   1 
ATOM 1000 C CB  ? PRO A 1 132 ? -11.611   5.445  -9.956 1.000 86.060 ? 132 PRO A CB  1 
ATOM 1001 O O   ? PRO A 1 132 ? -13.019   6.725  -7.416 1.000 86.060 ? 132 PRO A O   1 
ATOM 1002 C CG  ? PRO A 1 132 ? -10.365   5.780  -9.200 1.000 86.060 ? 132 PRO A CG  1 
ATOM 1003 C CD  ? PRO A 1 132 ? -10.144   7.263  -9.279 1.000 86.060 ? 132 PRO A CD  1 
ATOM 1004 N N   ? GLN A 1 133 ? -14.666   6.065  -8.789 1.000 86.440 ? 133 GLN A N   1 
ATOM 1005 C CA  ? GLN A 1 133 ? -15.635   5.823  -7.725 1.000 86.440 ? 133 GLN A CA  1 
ATOM 1006 C C   ? GLN A 1 133 ? -15.471   4.424  -7.139 1.000 86.440 ? 133 GLN A C   1 
ATOM 1007 C CB  ? GLN A 1 133 ? -17.061   6.011  -8.244 1.000 86.440 ? 133 GLN A CB  1 
ATOM 1008 O O   ? GLN A 1 133 ? -15.835   4.181  -5.986 1.000 86.440 ? 133 GLN A O   1 
ATOM 1009 C CG  ? GLN A 1 133 ? -17.370   7.434  -8.691 1.000 86.440 ? 133 GLN A CG  1 
ATOM 1010 C CD  ? GLN A 1 133 ? -17.191   8.450  -7.579 1.000 86.440 ? 133 GLN A CD  1 
ATOM 1011 N NE2 ? GLN A 1 133 ? -16.709   9.636  -7.932 1.000 86.440 ? 133 GLN A NE2 1 
ATOM 1012 O OE1 ? GLN A 1 133 ? -17.486   8.171  -6.412 1.000 86.440 ? 133 GLN A OE1 1 
ATOM 1013 N N   ? VAL A 1 134 ? -14.917   3.490  -7.912 1.000 92.810 ? 134 VAL A N   1 
ATOM 1014 C CA  ? VAL A 1 134 ? -14.708   2.108  -7.491 1.000 92.810 ? 134 VAL A CA  1 
ATOM 1015 C C   ? VAL A 1 134 ? -13.215   1.789  -7.487 1.000 92.810 ? 134 VAL A C   1 
ATOM 1016 C CB  ? VAL A 1 134 ? -15.463   1.116  -8.404 1.000 92.810 ? 134 VAL A CB  1 
ATOM 1017 O O   ? VAL A 1 134 ? -12.447   2.376  -8.253 1.000 92.810 ? 134 VAL A O   1 
ATOM 1018 C CG1 ? VAL A 1 134 ? -16.970   1.352  -8.328 1.000 92.810 ? 134 VAL A CG1 1 
ATOM 1019 C CG2 ? VAL A 1 134 ? -14.971   1.238  -9.845 1.000 92.810 ? 134 VAL A CG2 1 
ATOM 1020 N N   ? LEU A 1 135 ? -12.797   0.940  -6.563 1.000 94.620 ? 135 LEU A N   1 
ATOM 1021 C CA  ? LEU A 1 135 ? -11.408   0.524  -6.404 1.000 94.620 ? 135 LEU A CA  1 
ATOM 1022 C C   ? LEU A 1 135 ? -10.855  -0.033  -7.712 1.000 94.620 ? 135 LEU A C   1 
ATOM 1023 C CB  ? LEU A 1 135 ? -11.286  -0.526  -5.297 1.000 94.620 ? 135 LEU A CB  1 
ATOM 1024 O O   ? LEU A 1 135 ? -11.497  -0.863  -8.359 1.000 94.620 ? 135 LEU A O   1 
ATOM 1025 C CG  ? LEU A 1 135 ?  -9.865  -0.901  -4.872 1.000 94.620 ? 135 LEU A CG  1 
ATOM 1026 C CD1 ? LEU A 1 135 ?  -9.151   0.310  -4.282 1.000 94.620 ? 135 LEU A CD1 1 
ATOM 1027 C CD2 ? LEU A 1 135 ?  -9.893  -2.052  -3.871 1.000 94.620 ? 135 LEU A CD2 1 
ATOM 1028 N N   ? GLN A 1 136 ?  -9.613   0.492  -8.015 1.000 95.010 ? 136 GLN A N   1 
ATOM 1029 C CA  ? GLN A 1 136 ?  -8.927   0.065  -9.230 1.000 95.010 ? 136 GLN A CA  1 
ATOM 1030 C C   ? GLN A 1 136 ?  -7.761  -0.865  -8.907 1.000 95.010 ? 136 GLN A C   1 
ATOM 1031 C CB  ? GLN A 1 136 ?  -8.428   1.277 -10.019 1.000 95.010 ? 136 GLN A CB  1 
ATOM 1032 O O   ? GLN A 1 136 ?  -7.099  -0.704  -7.879 1.000 95.010 ? 136 GLN A O   1 
ATOM 1033 C CG  ? GLN A 1 136 ?  -9.530   2.253 -10.409 1.000 95.010 ? 136 GLN A CG  1 
ATOM 1034 C CD  ? GLN A 1 136 ? -10.518   1.659 -11.395 1.000 95.010 ? 136 GLN A CD  1 
ATOM 1035 N NE2 ? GLN A 1 136 ? -11.797   1.679 -11.038 1.000 95.010 ? 136 GLN A NE2 1 
ATOM 1036 O OE1 ? GLN A 1 136 ? -10.135   1.186 -12.470 1.000 95.010 ? 136 GLN A OE1 1 
ATOM 1037 N N   ? CYS A 1 137 ?  -7.473  -1.888  -9.919 1.000 94.630 ? 137 CYS A N   1 
ATOM 1038 C CA  ? CYS A 1 137 ?  -6.346  -2.803  -9.780 1.000 94.630 ? 137 CYS A CA  1 
ATOM 1039 C C   ? CYS A 1 137 ?  -5.566  -2.909 -11.085 1.000 94.630 ? 137 CYS A C   1 
ATOM 1040 C CB  ? CYS A 1 137 ?  -6.829  -4.187  -9.350 1.000 94.630 ? 137 CYS A CB  1 
ATOM 1041 O O   ? CYS A 1 137 ?  -6.151  -2.857 -12.168 1.000 94.630 ? 137 CYS A O   1 
ATOM 1042 S SG  ? CYS A 1 137 ?  -7.500  -4.235  -7.674 1.000 94.630 ? 137 CYS A SG  1 
ATOM 1043 N N   ? ALA A 1 138 ?  -4.252  -3.089 -10.851 1.000 93.300 ? 138 ALA A N   1 
ATOM 1044 C CA  ? ALA A 1 138 ?  -3.380  -3.307 -12.002 1.000 93.300 ? 138 ALA A CA  1 
ATOM 1045 C C   ? ALA A 1 138 ?  -2.181  -4.173 -11.626 1.000 93.300 ? 138 ALA A C   1 
ATOM 1046 C CB  ? ALA A 1 138 ?  -2.908  -1.971 -12.573 1.000 93.300 ? 138 ALA A CB  1 
ATOM 1047 O O   ? ALA A 1 138 ?  -1.605  -4.013 -10.547 1.000 93.300 ? 138 ALA A O   1 
ATOM 1048 N N   ? ASN A 1 139 ?  -1.910  -5.074 -12.563 1.000 93.160 ? 139 ASN A N   1 
ATOM 1049 C CA  ? ASN A 1 139 ?  -0.672  -5.831 -12.409 1.000 93.160 ? 139 ASN A CA  1 
ATOM 1050 C C   ? ASN A 1 139 ?   0.521  -5.080 -12.995 1.000 93.160 ? 139 ASN A C   1 
ATOM 1051 C CB  ? ASN A 1 139 ?  -0.802  -7.210 -13.059 1.000 93.160 ? 139 ASN A CB  1 
ATOM 1052 O O   ? ASN A 1 139 ?   0.460  -4.597 -14.127 1.000 93.160 ? 139 ASN A O   1 
ATOM 1053 C CG  ? ASN A 1 139 ?  -1.720  -8.136 -12.286 1.000 93.160 ? 139 ASN A CG  1 
ATOM 1054 N ND2 ? ASN A 1 139 ?  -2.548  -8.886 -13.004 1.000 93.160 ? 139 ASN A ND2 1 
ATOM 1055 O OD1 ? ASN A 1 139 ?  -1.687  -8.175 -11.053 1.000 93.160 ? 139 ASN A OD1 1 
ATOM 1056 N N   ? ILE A 1 140 ?   1.576  -5.010 -12.076 1.000 94.350 ? 140 ILE A N   1 
ATOM 1057 C CA  ? ILE A 1 140 ?   2.785  -4.327 -12.524 1.000 94.350 ? 140 ILE A CA  1 
ATOM 1058 C C   ? ILE A 1 140 ?   4.015  -5.142 -12.129 1.000 94.350 ? 140 ILE A C   1 
ATOM 1059 C CB  ? ILE A 1 140 ?   2.877  -2.900 -11.940 1.000 94.350 ? 140 ILE A CB  1 
ATOM 1060 O O   ? ILE A 1 140 ?   3.951  -5.973 -11.220 1.000 94.350 ? 140 ILE A O   1 
ATOM 1061 C CG1 ? ILE A 1 140 ?   2.938  -2.952 -10.409 1.000 94.350 ? 140 ILE A CG1 1 
ATOM 1062 C CG2 ? ILE A 1 140 ?   1.698  -2.045 -12.413 1.000 94.350 ? 140 ILE A CG2 1 
ATOM 1063 C CD1 ? ILE A 1 140 ?   3.143  -1.594  -9.751 1.000 94.350 ? 140 ILE A CD1 1 
ATOM 1064 N N   ? SER A 1 141 ?   5.119  -4.902 -12.914 1.000 94.600 ? 141 SER A N   1 
ATOM 1065 C CA  ? SER A 1 141 ?   6.356  -5.614 -12.610 1.000 94.600 ? 141 SER A CA  1 
ATOM 1066 C C   ? SER A 1 141 ?   7.355  -4.708 -11.899 1.000 94.600 ? 141 SER A C   1 
ATOM 1067 C CB  ? SER A 1 141 ?   6.981  -6.172 -13.889 1.000 94.600 ? 141 SER A CB  1 
ATOM 1068 O O   ? SER A 1 141 ?   7.423  -3.509 -12.180 1.000 94.600 ? 141 SER A O   1 
ATOM 1069 O OG  ? SER A 1 141 ?   6.107  -7.095 -14.515 1.000 94.600 ? 141 SER A OG  1 
ATOM 1070 N N   ? VAL A 1 142 ?   8.049  -5.324 -11.031 1.000 96.520 ? 142 VAL A N   1 
ATOM 1071 C CA  ? VAL A 1 142 ?   9.114  -4.631 -10.314 1.000 96.520 ? 142 VAL A CA  1 
ATOM 1072 C C   ? VAL A 1 142 ?  10.256  -4.306 -11.273 1.000 96.520 ? 142 VAL A C   1 
ATOM 1073 C CB  ? VAL A 1 142 ?   9.638  -5.470  -9.126 1.000 96.520 ? 142 VAL A CB  1 
ATOM 1074 O O   ? VAL A 1 142 ?  10.591  -5.111 -12.145 1.000 96.520 ? 142 VAL A O   1 
ATOM 1075 C CG1 ? VAL A 1 142 ?  10.835  -4.786  -8.469 1.000 96.520 ? 142 VAL A CG1 1 
ATOM 1076 C CG2 ? VAL A 1 142 ?   8.525  -5.702  -8.106 1.000 96.520 ? 142 VAL A CG2 1 
ATOM 1077 N N   ? VAL A 1 143 ?  10.808  -3.092 -11.047 1.000 95.120 ? 143 VAL A N   1 
ATOM 1078 C CA  ? VAL A 1 143 ?  11.914  -2.608 -11.867 1.000 95.120 ? 143 VAL A CA  1 
ATOM 1079 C C   ? VAL A 1 143 ?  13.217  -2.685 -11.076 1.000 95.120 ? 143 VAL A C   1 
ATOM 1080 C CB  ? VAL A 1 143 ?  11.670  -1.162 -12.353 1.000 95.120 ? 143 VAL A CB  1 
ATOM 1081 O O   ? VAL A 1 143 ?  13.218  -2.535  -9.852 1.000 95.120 ? 143 VAL A O   1 
ATOM 1082 C CG1 ? VAL A 1 143 ?  12.858  -0.659 -13.171 1.000 95.120 ? 143 VAL A CG1 1 
ATOM 1083 C CG2 ? VAL A 1 143 ?  10.382  -1.084 -13.172 1.000 95.120 ? 143 VAL A CG2 1 
ATOM 1084 N N   ? SER A 1 144 ?  14.281  -2.832 -11.864 1.000 94.990 ? 144 SER A N   1 
ATOM 1085 C CA  ? SER A 1 144 ?  15.580  -2.928 -11.205 1.000 94.990 ? 144 SER A CA  1 
ATOM 1086 C C   ? SER A 1 144 ?  15.964  -1.607 -10.546 1.000 94.990 ? 144 SER A C   1 
ATOM 1087 C CB  ? SER A 1 144 ?  16.660  -3.341 -12.205 1.000 94.990 ? 144 SER A CB  1 
ATOM 1088 O O   ? SER A 1 144 ?  15.577  -0.536 -11.019 1.000 94.990 ? 144 SER A O   1 
ATOM 1089 O OG  ? SER A 1 144 ?  16.911  -2.300 -13.133 1.000 94.990 ? 144 SER A OG  1 
ATOM 1090 N N   ? GLU A 1 145 ?  16.756  -1.673  -9.516 1.000 94.350 ? 145 GLU A N   1 
ATOM 1091 C CA  ? GLU A 1 145 ?  17.278  -0.488  -8.842 1.000 94.350 ? 145 GLU A CA  1 
ATOM 1092 C C   ? GLU A 1 145 ?  18.046   0.405  -9.812 1.000 94.350 ? 145 GLU A C   1 
ATOM 1093 C CB  ? GLU A 1 145 ?  18.179  -0.889  -7.671 1.000 94.350 ? 145 GLU A CB  1 
ATOM 1094 O O   ? GLU A 1 145 ?  17.931   1.632  -9.758 1.000 94.350 ? 145 GLU A O   1 
ATOM 1095 C CG  ? GLU A 1 145 ?  18.689   0.290  -6.856 1.000 94.350 ? 145 GLU A CG  1 
ATOM 1096 C CD  ? GLU A 1 145 ?  19.494  -0.128  -5.635 1.000 94.350 ? 145 GLU A CD  1 
ATOM 1097 O OE1 ? GLU A 1 145 ?  20.214   0.722  -5.063 1.000 94.350 ? 145 GLU A OE1 1 
ATOM 1098 O OE2 ? GLU A 1 145 ?  19.403  -1.314  -5.248 1.000 94.350 ? 145 GLU A OE2 1 
ATOM 1099 N N   ? GLN A 1 146 ?  18.839  -0.185 -10.650 1.000 94.360 ? 146 GLN A N   1 
ATOM 1100 C CA  ? GLN A 1 146 ?  19.638   0.550 -11.626 1.000 94.360 ? 146 GLN A CA  1 
ATOM 1101 C C   ? GLN A 1 146 ?  18.750   1.367 -12.559 1.000 94.360 ? 146 GLN A C   1 
ATOM 1102 C CB  ? GLN A 1 146 ?  20.510  -0.409 -12.437 1.000 94.360 ? 146 GLN A CB  1 
ATOM 1103 O O   ? GLN A 1 146 ?  19.043   2.531 -12.843 1.000 94.360 ? 146 GLN A O   1 
ATOM 1104 C CG  ? GLN A 1 146 ?  21.429   0.287 -13.431 1.000 94.360 ? 146 GLN A CG  1 
ATOM 1105 C CD  ? GLN A 1 146 ?  22.276  -0.686 -14.229 1.000 94.360 ? 146 GLN A CD  1 
ATOM 1106 N NE2 ? GLN A 1 146 ?  23.350  -0.184 -14.830 1.000 94.360 ? 146 GLN A NE2 1 
ATOM 1107 O OE1 ? GLN A 1 146 ?  21.968  -1.880 -14.305 1.000 94.360 ? 146 GLN A OE1 1 
ATOM 1108 N N   ? ALA A 1 147 ?  17.757   0.743 -13.044 1.000 93.520 ? 147 ALA A N   1 
ATOM 1109 C CA  ? ALA A 1 147 ?  16.813   1.429 -13.923 1.000 93.520 ? 147 ALA A CA  1 
ATOM 1110 C C   ? ALA A 1 147 ?  16.119   2.576 -13.195 1.000 93.520 ? 147 ALA A C   1 
ATOM 1111 C CB  ? ALA A 1 147 ?  15.779   0.445 -14.466 1.000 93.520 ? 147 ALA A CB  1 
ATOM 1112 O O   ? ALA A 1 147 ?  15.917   3.650 -13.766 1.000 93.520 ? 147 ALA A O   1 
ATOM 1113 N N   ? CYS A 1 148 ?  15.769   2.314 -11.968 1.000 94.010 ? 148 CYS A N   1 
ATOM 1114 C CA  ? CYS A 1 148 ?  15.097   3.326 -11.161 1.000 94.010 ? 148 CYS A CA  1 
ATOM 1115 C C   ? CYS A 1 148 ?  16.021   4.506 -10.886 1.000 94.010 ? 148 CYS A C   1 
ATOM 1116 C CB  ? CYS A 1 148 ?  14.615   2.726  -9.841 1.000 94.010 ? 148 CYS A CB  1 
ATOM 1117 O O   ? CYS A 1 148 ?  15.612   5.662 -11.011 1.000 94.010 ? 148 CYS A O   1 
ATOM 1118 S SG  ? CYS A 1 148 ?  13.362   3.721  -9.003 1.000 94.010 ? 148 CYS A SG  1 
ATOM 1119 N N   ? ARG A 1 149 ?  17.196   4.235 -10.570 1.000 94.670 ? 149 ARG A N   1 
ATOM 1120 C CA  ? ARG A 1 149 ?  18.208   5.257 -10.322 1.000 94.670 ? 149 ARG A CA  1 
ATOM 1121 C C   ? ARG A 1 149 ?  18.465   6.088 -11.574 1.000 94.670 ? 149 ARG A C   1 
ATOM 1122 C CB  ? ARG A 1 149 ?  19.512   4.617  -9.841 1.000 94.670 ? 149 ARG A CB  1 
ATOM 1123 O O   ? ARG A 1 149 ?  18.718   7.291 -11.486 1.000 94.670 ? 149 ARG A O   1 
ATOM 1124 C CG  ? ARG A 1 149 ?  20.555   5.620  -9.375 1.000 94.670 ? 149 ARG A CG  1 
ATOM 1125 C CD  ? ARG A 1 149 ?  21.794   4.930  -8.821 1.000 94.670 ? 149 ARG A CD  1 
ATOM 1126 N NE  ? ARG A 1 149 ?  21.559   4.393  -7.484 1.000 94.670 ? 149 ARG A NE  1 
ATOM 1127 N NH1 ? ARG A 1 149 ?  23.785   3.958  -7.043 1.000 94.670 ? 149 ARG A NH1 1 
ATOM 1128 N NH2 ? ARG A 1 149 ?  22.186   3.477  -5.473 1.000 94.670 ? 149 ARG A NH2 1 
ATOM 1129 C CZ  ? ARG A 1 149 ?  22.511   3.944  -6.670 1.000 94.670 ? 149 ARG A CZ  1 
ATOM 1130 N N   ? ALA A 1 150 ?  18.438   5.388 -12.735 1.000 94.380 ? 150 ALA A N   1 
ATOM 1131 C CA  ? ALA A 1 150 ?  18.650   6.070 -14.009 1.000 94.380 ? 150 ALA A CA  1 
ATOM 1132 C C   ? ALA A 1 150 ?  17.589   7.143 -14.240 1.000 94.380 ? 150 ALA A C   1 
ATOM 1133 C CB  ? ALA A 1 150 ?  18.644   5.065 -15.159 1.000 94.380 ? 150 ALA A CB  1 
ATOM 1134 O O   ? ALA A 1 150 ?  17.875   8.193 -14.821 1.000 94.380 ? 150 ALA A O   1 
ATOM 1135 N N   ? VAL A 1 151 ?  16.417   6.907 -13.636 1.000 93.350 ? 151 VAL A N   1 
ATOM 1136 C CA  ? VAL A 1 151 ?  15.295   7.816 -13.845 1.000 93.350 ? 151 VAL A CA  1 
ATOM 1137 C C   ? VAL A 1 151 ?  15.284   8.883 -12.752 1.000 93.350 ? 151 VAL A C   1 
ATOM 1138 C CB  ? VAL A 1 151 ?  13.948   7.061 -13.866 1.000 93.350 ? 151 VAL A CB  1 
ATOM 1139 O O   ? VAL A 1 151 ?  15.089  10.068 -13.034 1.000 93.350 ? 151 VAL A O   1 
ATOM 1140 C CG1 ? VAL A 1 151 ?  12.780   8.041 -13.951 1.000 93.350 ? 151 VAL A CG1 1 
ATOM 1141 C CG2 ? VAL A 1 151 ?  13.908   6.075 -15.032 1.000 93.350 ? 151 VAL A CG2 1 
ATOM 1142 N N   ? TYR A 1 152 ?  15.511   8.492 -11.498 1.000 92.930 ? 152 TYR A N   1 
ATOM 1143 C CA  ? TYR A 1 152 ?  15.231   9.363 -10.362 1.000 92.930 ? 152 TYR A CA  1 
ATOM 1144 C C   ? TYR A 1 152 ?  16.523   9.859  -9.724 1.000 92.930 ? 152 TYR A C   1 
ATOM 1145 C CB  ? TYR A 1 152 ?  14.382   8.629  -9.319 1.000 92.930 ? 152 TYR A CB  1 
ATOM 1146 O O   ? TYR A 1 152 ?  16.492  10.656  -8.783 1.000 92.930 ? 152 TYR A O   1 
ATOM 1147 C CG  ? TYR A 1 152 ?  12.970   8.350  -9.773 1.000 92.930 ? 152 TYR A CG  1 
ATOM 1148 C CD1 ? TYR A 1 152 ?  12.047   9.383  -9.918 1.000 92.930 ? 152 TYR A CD1 1 
ATOM 1149 C CD2 ? TYR A 1 152 ?  12.557   7.053 -10.059 1.000 92.930 ? 152 TYR A CD2 1 
ATOM 1150 C CE1 ? TYR A 1 152 ?  10.744   9.130 -10.334 1.000 92.930 ? 152 TYR A CE1 1 
ATOM 1151 C CE2 ? TYR A 1 152 ?  11.256   6.789 -10.476 1.000 92.930 ? 152 TYR A CE2 1 
ATOM 1152 O OH  ? TYR A 1 152 ?   9.070   7.576 -11.023 1.000 92.930 ? 152 TYR A OH  1 
ATOM 1153 C CZ  ? TYR A 1 152 ?  10.359   7.832 -10.611 1.000 92.930 ? 152 TYR A CZ  1 
ATOM 1154 N N   ? GLY A 1 153 ?  17.731   9.642 -10.328 1.000 89.620 ? 153 GLY A N   1 
ATOM 1155 C CA  ? GLY A 1 153 ?  18.991  10.276  -9.972 1.000 89.620 ? 153 GLY A CA  1 
ATOM 1156 C C   ? GLY A 1 153 ?  19.221  10.347  -8.474 1.000 89.620 ? 153 GLY A C   1 
ATOM 1157 O O   ? GLY A 1 153 ?  18.991   9.369  -7.758 1.000 89.620 ? 153 GLY A O   1 
ATOM 1158 N N   ? PRO A 1 154 ?  19.667  11.538  -7.976 1.000 88.850 ? 154 PRO A N   1 
ATOM 1159 C CA  ? PRO A 1 154 ?  20.191  11.750  -6.624 1.000 88.850 ? 154 PRO A CA  1 
ATOM 1160 C C   ? PRO A 1 154 ?  19.121  11.597  -5.546 1.000 88.850 ? 154 PRO A C   1 
ATOM 1161 C CB  ? PRO A 1 154 ?  20.717  13.187  -6.672 1.000 88.850 ? 154 PRO A CB  1 
ATOM 1162 O O   ? PRO A 1 154 ?  19.446  11.485  -4.361 1.000 88.850 ? 154 PRO A O   1 
ATOM 1163 C CG  ? PRO A 1 154 ?  19.982  13.826  -7.806 1.000 88.850 ? 154 PRO A CG  1 
ATOM 1164 C CD  ? PRO A 1 154 ?  19.621  12.760  -8.801 1.000 88.850 ? 154 PRO A CD  1 
ATOM 1165 N N   ? VAL A 1 155 ?  17.891  11.470  -5.996 1.000 90.580 ? 155 VAL A N   1 
ATOM 1166 C CA  ? VAL A 1 155 ?  16.826  11.439  -4.998 1.000 90.580 ? 155 VAL A CA  1 
ATOM 1167 C C   ? VAL A 1 155 ?  16.446   9.992  -4.692 1.000 90.580 ? 155 VAL A C   1 
ATOM 1168 C CB  ? VAL A 1 155 ?  15.584  12.229  -5.469 1.000 90.580 ? 155 VAL A CB  1 
ATOM 1169 O O   ? VAL A 1 155 ?  15.713   9.725  -3.737 1.000 90.580 ? 155 VAL A O   1 
ATOM 1170 C CG1 ? VAL A 1 155 ?  15.922  13.707  -5.654 1.000 90.580 ? 155 VAL A CG1 1 
ATOM 1171 C CG2 ? VAL A 1 155 ?  15.036  11.636  -6.766 1.000 90.580 ? 155 VAL A CG2 1 
ATOM 1172 N N   ? TYR A 1 156 ?  17.023   9.037  -5.511 1.000 93.370 ? 156 TYR A N   1 
ATOM 1173 C CA  ? TYR A 1 156 ?  16.767   7.625  -5.248 1.000 93.370 ? 156 TYR A CA  1 
ATOM 1174 C C   ? TYR A 1 156 ?  17.495   7.164  -3.991 1.000 93.370 ? 156 TYR A C   1 
ATOM 1175 C CB  ? TYR A 1 156 ?  17.197   6.769  -6.444 1.000 93.370 ? 156 TYR A CB  1 
ATOM 1176 O O   ? TYR A 1 156 ?  18.700   7.386  -3.847 1.000 93.370 ? 156 TYR A O   1 
ATOM 1177 C CG  ? TYR A 1 156 ?  16.823   5.312  -6.313 1.000 93.370 ? 156 TYR A CG  1 
ATOM 1178 C CD1 ? TYR A 1 156 ?  17.737   4.379  -5.829 1.000 93.370 ? 156 TYR A CD1 1 
ATOM 1179 C CD2 ? TYR A 1 156 ?  15.556   4.866  -6.674 1.000 93.370 ? 156 TYR A CD2 1 
ATOM 1180 C CE1 ? TYR A 1 156 ?  17.398   3.036  -5.709 1.000 93.370 ? 156 TYR A CE1 1 
ATOM 1181 C CE2 ? TYR A 1 156 ?  15.206   3.525  -6.557 1.000 93.370 ? 156 TYR A CE2 1 
ATOM 1182 O OH  ? TYR A 1 156 ?  15.791   1.290  -5.957 1.000 93.370 ? 156 TYR A OH  1 
ATOM 1183 C CZ  ? TYR A 1 156 ?  16.132   2.619  -6.074 1.000 93.370 ? 156 TYR A CZ  1 
ATOM 1184 N N   ? HIS A 1 157 ?  16.782   6.544  -3.073 1.000 94.490 ? 157 HIS A N   1 
ATOM 1185 C CA  ? HIS A 1 157 ?  17.262   6.021  -1.799 1.000 94.490 ? 157 HIS A CA  1 
ATOM 1186 C C   ? HIS A 1 157 ?  17.066   4.511  -1.714 1.000 94.490 ? 157 HIS A C   1 
ATOM 1187 C CB  ? HIS A 1 157 ?  16.549   6.710  -0.634 1.000 94.490 ? 157 HIS A CB  1 
ATOM 1188 O O   ? HIS A 1 157 ?  16.140   3.967  -2.318 1.000 94.490 ? 157 HIS A O   1 
ATOM 1189 C CG  ? HIS A 1 157 ?  17.158   6.416   0.700 1.000 94.490 ? 157 HIS A CG  1 
ATOM 1190 C CD2 ? HIS A 1 157 ?  18.088   7.087   1.420 1.000 94.490 ? 157 HIS A CD2 1 
ATOM 1191 N ND1 ? HIS A 1 157 ?  16.817   5.308   1.445 1.000 94.490 ? 157 HIS A ND1 1 
ATOM 1192 C CE1 ? HIS A 1 157 ?  17.514   5.311   2.570 1.000 94.490 ? 157 HIS A CE1 1 
ATOM 1193 N NE2 ? HIS A 1 157 ?  18.292   6.380   2.579 1.000 94.490 ? 157 HIS A NE2 1 
ATOM 1194 N N   ? THR A 1 158 ?  17.936   3.777  -0.968 1.000 93.710 ? 158 THR A N   1 
ATOM 1195 C CA  ? THR A 1 158 ?  17.924   2.320  -0.888 1.000 93.710 ? 158 THR A CA  1 
ATOM 1196 C C   ? THR A 1 158 ?  16.632   1.825  -0.243 1.000 93.710 ? 158 THR A C   1 
ATOM 1197 C CB  ? THR A 1 158 ?  19.132   1.794  -0.092 1.000 93.710 ? 158 THR A CB  1 
ATOM 1198 O O   ? THR A 1 158 ?  16.299   0.642  -0.338 1.000 93.710 ? 158 THR A O   1 
ATOM 1199 C CG2 ? THR A 1 158 ?  20.438   2.066  -0.831 1.000 93.710 ? 158 THR A CG2 1 
ATOM 1200 O OG1 ? THR A 1 158 ?  19.175   2.442   1.185 1.000 93.710 ? 158 THR A OG1 1 
ATOM 1201 N N   ? SER A 1 159 ?  15.942   2.716   0.434 1.000 95.430 ? 159 SER A N   1 
ATOM 1202 C CA  ? SER A 1 159 ?  14.671   2.369   1.061 1.000 95.430 ? 159 SER A CA  1 
ATOM 1203 C C   ? SER A 1 159 ?  13.525   2.430   0.058 1.000 95.430 ? 159 SER A C   1 
ATOM 1204 C CB  ? SER A 1 159 ?  14.381   3.302   2.237 1.000 95.430 ? 159 SER A CB  1 
ATOM 1205 O O   ? SER A 1 159 ?  12.363   2.239   0.423 1.000 95.430 ? 159 SER A O   1 
ATOM 1206 O OG  ? SER A 1 159 ?  14.175   4.630   1.787 1.000 95.430 ? 159 SER A OG  1 
ATOM 1207 N N   ? MET A 1 160 ?  13.857   2.670  -1.254 1.000 96.360 ? 160 MET A N   1 
ATOM 1208 C CA  ? MET A 1 160 ?  12.863   2.829  -2.312 1.000 96.360 ? 160 MET A CA  1 
ATOM 1209 C C   ? MET A 1 160 ?  12.837   1.606  -3.223 1.000 96.360 ? 160 MET A C   1 
ATOM 1210 C CB  ? MET A 1 160 ?  13.149   4.088  -3.134 1.000 96.360 ? 160 MET A CB  1 
ATOM 1211 O O   ? MET A 1 160 ?  13.862   0.949  -3.416 1.000 96.360 ? 160 MET A O   1 
ATOM 1212 C CG  ? MET A 1 160 ?  13.072   5.375  -2.330 1.000 96.360 ? 160 MET A CG  1 
ATOM 1213 S SD  ? MET A 1 160 ?  13.594   6.842  -3.301 1.000 96.360 ? 160 MET A SD  1 
ATOM 1214 C CE  ? MET A 1 160 ?  13.521   8.120  -2.015 1.000 96.360 ? 160 MET A CE  1 
ATOM 1215 N N   ? LEU A 1 161 ?  11.610   1.309  -3.780 1.000 96.030 ? 161 LEU A N   1 
ATOM 1216 C CA  ? LEU A 1 161 ?  11.289   0.260  -4.741 1.000 96.030 ? 161 LEU A CA  1 
ATOM 1217 C C   ? LEU A 1 161 ?  10.529   0.829  -5.935 1.000 96.030 ? 161 LEU A C   1 
ATOM 1218 C CB  ? LEU A 1 161 ?  10.462  -0.843  -4.075 1.000 96.030 ? 161 LEU A CB  1 
ATOM 1219 O O   ? LEU A 1 161 ?   9.656   1.684  -5.770 1.000 96.030 ? 161 LEU A O   1 
ATOM 1220 C CG  ? LEU A 1 161 ?   9.811  -1.862  -5.011 1.000 96.030 ? 161 LEU A CG  1 
ATOM 1221 C CD1 ? LEU A 1 161 ?  10.852  -2.851  -5.525 1.000 96.030 ? 161 LEU A CD1 1 
ATOM 1222 C CD2 ? LEU A 1 161 ?   8.676  -2.593  -4.300 1.000 96.030 ? 161 LEU A CD2 1 
ATOM 1223 N N   ? CYS A 1 162 ?  10.911   0.379  -7.139 1.000 95.740 ? 162 CYS A N   1 
ATOM 1224 C CA  ? CYS A 1 162 ?  10.239   0.870  -8.337 1.000 95.740 ? 162 CYS A CA  1 
ATOM 1225 C C   ? CYS A 1 162 ?   9.446  -0.243  -9.012 1.000 95.740 ? 162 CYS A C   1 
ATOM 1226 C CB  ? CYS A 1 162 ?  11.255   1.452  -9.320 1.000 95.740 ? 162 CYS A CB  1 
ATOM 1227 O O   ? CYS A 1 162 ?   9.902  -1.386  -9.076 1.000 95.740 ? 162 CYS A O   1 
ATOM 1228 S SG  ? CYS A 1 162 ?  11.986   3.010  -8.772 1.000 95.740 ? 162 CYS A SG  1 
ATOM 1229 N N   ? ALA A 1 163 ?   8.290   0.146  -9.546 1.000 95.390 ? 163 ALA A N   1 
ATOM 1230 C CA  ? ALA A 1 163 ?   7.436  -0.775 -10.292 1.000 95.390 ? 163 ALA A CA  1 
ATOM 1231 C C   ? ALA A 1 163 ?   6.579  -0.027 -11.309 1.000 95.390 ? 163 ALA A C   1 
ATOM 1232 C CB  ? ALA A 1 163 ?   6.549  -1.571  -9.337 1.000 95.390 ? 163 ALA A CB  1 
ATOM 1233 O O   ? ALA A 1 163 ?   6.279   1.155 -11.127 1.000 95.390 ? 163 ALA A O   1 
ATOM 1234 N N   ? GLY A 1 164 ?   6.366  -0.697 -12.416 1.000 92.270 ? 164 GLY A N   1 
ATOM 1235 C CA  ? GLY A 1 164 ?   5.521  -0.096 -13.436 1.000 92.270 ? 164 GLY A CA  1 
ATOM 1236 C C   ? GLY A 1 164 ?   6.305   0.660 -14.491 1.000 92.270 ? 164 GLY A C   1 
ATOM 1237 O O   ? GLY A 1 164 ?   7.530   0.544 -14.564 1.000 92.270 ? 164 GLY A O   1 
ATOM 1238 N N   ? GLY A 1 165 ?   5.574   1.334 -15.441 1.000 83.790 ? 165 GLY A N   1 
ATOM 1239 C CA  ? GLY A 1 165 ?   6.262   2.184 -16.401 1.000 83.790 ? 165 GLY A CA  1 
ATOM 1240 C C   ? GLY A 1 165 ?   6.741   1.431 -17.628 1.000 83.790 ? 165 GLY A C   1 
ATOM 1241 O O   ? GLY A 1 165 ?   7.643   1.892 -18.332 1.000 83.790 ? 165 GLY A O   1 
ATOM 1242 N N   ? GLY A 1 166 ?   6.319   0.111 -17.741 1.000 83.090 ? 166 GLY A N   1 
ATOM 1243 C CA  ? GLY A 1 166 ?   6.612  -0.730 -18.891 1.000 83.090 ? 166 GLY A CA  1 
ATOM 1244 C C   ? GLY A 1 166 ?   5.786  -0.378 -20.113 1.000 83.090 ? 166 GLY A C   1 
ATOM 1245 O O   ? GLY A 1 166 ?   5.162   0.685 -20.163 1.000 83.090 ? 166 GLY A O   1 
ATOM 1246 N N   ? GLU A 1 167 ?   5.769  -1.087 -21.206 1.000 77.430 ? 167 GLU A N   1 
ATOM 1247 C CA  ? GLU A 1 167 ?   5.132  -0.853 -22.498 1.000 77.430 ? 167 GLU A CA  1 
ATOM 1248 C C   ? GLU A 1 167 ?   3.620  -0.710 -22.351 1.000 77.430 ? 167 GLU A C   1 
ATOM 1249 C CB  ? GLU A 1 167 ?   5.461  -1.987 -23.473 1.000 77.430 ? 167 GLU A CB  1 
ATOM 1250 O O   ? GLU A 1 167 ?   2.983   0.015 -23.117 1.000 77.430 ? 167 GLU A O   1 
ATOM 1251 C CG  ? GLU A 1 167 ?   6.896  -1.965 -23.980 1.000 77.430 ? 167 GLU A CG  1 
ATOM 1252 C CD  ? GLU A 1 167 ?   7.145  -2.942 -25.118 1.000 77.430 ? 167 GLU A CD  1 
ATOM 1253 O OE1 ? GLU A 1 167 ?   8.243  -2.908 -25.718 1.000 77.430 ? 167 GLU A OE1 1 
ATOM 1254 O OE2 ? GLU A 1 167 ?   6.234  -3.748 -25.413 1.000 77.430 ? 167 GLU A OE2 1 
ATOM 1255 N N   ? ASP A 1 168 ?   3.081  -1.240 -21.260 1.000 76.210 ? 168 ASP A N   1 
ATOM 1256 C CA  ? ASP A 1 168 ?   1.640  -1.221 -21.028 1.000 76.210 ? 168 ASP A CA  1 
ATOM 1257 C C   ? ASP A 1 168 ?   1.230   0.011 -20.224 1.000 76.210 ? 168 ASP A C   1 
ATOM 1258 C CB  ? ASP A 1 168 ?   1.195  -2.493 -20.303 1.000 76.210 ? 168 ASP A CB  1 
ATOM 1259 O O   ? ASP A 1 168 ?   0.054   0.182 -19.896 1.000 76.210 ? 168 ASP A O   1 
ATOM 1260 C CG  ? ASP A 1 168 ?   1.913  -2.704 -18.982 1.000 76.210 ? 168 ASP A CG  1 
ATOM 1261 O OD1 ? ASP A 1 168 ?   2.852  -1.941 -18.668 1.000 76.210 ? 168 ASP A OD1 1 
ATOM 1262 O OD2 ? ASP A 1 168 ?   1.538  -3.644 -18.248 1.000 76.210 ? 168 ASP A OD2 1 
ATOM 1263 N N   ? ARG A 1 169 ?   2.357   0.824 -19.834 1.000 82.670 ? 169 ARG A N   1 
ATOM 1264 C CA  ? ARG A 1 169 ?   2.185   2.135 -19.216 1.000 82.670 ? 169 ARG A CA  1 
ATOM 1265 C C   ? ARG A 1 169 ?   1.363   2.033 -17.936 1.000 82.670 ? 169 ARG A C   1 
ATOM 1266 C CB  ? ARG A 1 169 ?   1.517   3.106 -20.192 1.000 82.670 ? 169 ARG A CB  1 
ATOM 1267 O O   ? ARG A 1 169 ?   0.566   2.923 -17.631 1.000 82.670 ? 169 ARG A O   1 
ATOM 1268 C CG  ? ARG A 1 169 ?   2.309   3.338 -21.469 1.000 82.670 ? 169 ARG A CG  1 
ATOM 1269 C CD  ? ARG A 1 169 ?   1.669   4.407 -22.343 1.000 82.670 ? 169 ARG A CD  1 
ATOM 1270 N NE  ? ARG A 1 169 ?   2.467   4.677 -23.536 1.000 82.670 ? 169 ARG A NE  1 
ATOM 1271 N NH1 ? ARG A 1 169 ?   1.002   6.230 -24.417 1.000 82.670 ? 169 ARG A NH1 1 
ATOM 1272 N NH2 ? ARG A 1 169 ?   2.932   5.706 -25.536 1.000 82.670 ? 169 ARG A NH2 1 
ATOM 1273 C CZ  ? ARG A 1 169 ?   2.132   5.537 -24.493 1.000 82.670 ? 169 ARG A CZ  1 
ATOM 1274 N N   ? ARG A 1 170 ?   1.369   0.867 -17.285 1.000 82.680 ? 170 ARG A N   1 
ATOM 1275 C CA  ? ARG A 1 170 ?   0.680   0.708 -16.008 1.000 82.680 ? 170 ARG A CA  1 
ATOM 1276 C C   ? ARG A 1 170 ?   1.405   1.459 -14.897 1.000 82.680 ? 170 ARG A C   1 
ATOM 1277 C CB  ? ARG A 1 170 ?   0.556  -0.774 -15.645 1.000 82.680 ? 170 ARG A CB  1 
ATOM 1278 O O   ? ARG A 1 170 ?   2.631   1.383 -14.786 1.000 82.680 ? 170 ARG A O   1 
ATOM 1279 C CG  ? ARG A 1 170 ?  -0.337  -1.566 -16.586 1.000 82.680 ? 170 ARG A CG  1 
ATOM 1280 C CD  ? ARG A 1 170 ?  -0.410  -3.034 -16.191 1.000 82.680 ? 170 ARG A CD  1 
ATOM 1281 N NE  ? ARG A 1 170 ?  -1.180  -3.814 -17.156 1.000 82.680 ? 170 ARG A NE  1 
ATOM 1282 N NH1 ? ARG A 1 170 ?  -1.053  -5.793 -15.970 1.000 82.680 ? 170 ARG A NH1 1 
ATOM 1283 N NH2 ? ARG A 1 170 ?  -2.175  -5.718 -17.968 1.000 82.680 ? 170 ARG A NH2 1 
ATOM 1284 C CZ  ? ARG A 1 170 ?  -1.468  -5.107 -17.029 1.000 82.680 ? 170 ARG A CZ  1 
ATOM 1285 N N   ? ASP A 1 171 ?   0.605   2.091 -14.014 1.000 84.340 ? 171 ASP A N   1 
ATOM 1286 C CA  ? ASP A 1 171 ?   1.205   2.951 -12.998 1.000 84.340 ? 171 ASP A CA  1 
ATOM 1287 C C   ? ASP A 1 171 ?   0.184   3.332 -11.928 1.000 84.340 ? 171 ASP A C   1 
ATOM 1288 C CB  ? ASP A 1 171 ?   1.790   4.211 -13.640 1.000 84.340 ? 171 ASP A CB  1 
ATOM 1289 O O   ? ASP A 1 171 ?  -1.024   3.231 -12.151 1.000 84.340 ? 171 ASP A O   1 
ATOM 1290 C CG  ? ASP A 1 171 ?   2.850   4.877 -12.780 1.000 84.340 ? 171 ASP A CG  1 
ATOM 1291 O OD1 ? ASP A 1 171 ?   3.119   4.392 -11.659 1.000 84.340 ? 171 ASP A OD1 1 
ATOM 1292 O OD2 ? ASP A 1 171 ?   3.419   5.897 -13.225 1.000 84.340 ? 171 ASP A OD2 1 
ATOM 1293 N N   ? SER A 1 172 ?   0.680   3.648 -10.644 1.000 84.090 ? 172 SER A N   1 
ATOM 1294 C CA  ? SER A 1 172 ?  -0.152   4.313  -9.646 1.000 84.090 ? 172 SER A CA  1 
ATOM 1295 C C   ? SER A 1 172 ?  -0.261   5.808  -9.924 1.000 84.090 ? 172 SER A C   1 
ATOM 1296 C CB  ? SER A 1 172 ?   0.409   4.087  -8.242 1.000 84.090 ? 172 SER A CB  1 
ATOM 1297 O O   ? SER A 1 172 ?   0.608   6.388 -10.580 1.000 84.090 ? 172 SER A O   1 
ATOM 1298 O OG  ? SER A 1 172 ?   1.695   4.669  -8.115 1.000 84.090 ? 172 SER A OG  1 
ATOM 1299 N N   ? CYS A 1 173 ?  -1.302   6.312  -9.591 1.000 85.480 ? 173 CYS A N   1 
ATOM 1300 C CA  ? CYS A 1 173 ?  -1.526   7.720  -9.900 1.000 85.480 ? 173 CYS A CA  1 
ATOM 1301 C C   ? CYS A 1 173 ?  -1.822   8.515  -8.634 1.000 85.480 ? 173 CYS A C   1 
ATOM 1302 C CB  ? CYS A 1 173 ?  -2.678   7.875 -10.892 1.000 85.480 ? 173 CYS A CB  1 
ATOM 1303 O O   ? CYS A 1 173 ?  -1.865   7.953  -7.538 1.000 85.480 ? 173 CYS A O   1 
ATOM 1304 S SG  ? CYS A 1 173 ?  -2.596   9.390 -11.872 1.000 85.480 ? 173 CYS A SG  1 
ATOM 1305 N N   ? HIS A 1 174 ?  -2.008   9.871  -8.816 1.000 85.720 ? 174 HIS A N   1 
ATOM 1306 C CA  ? HIS A 1 174 ?  -2.235  10.764  -7.686 1.000 85.720 ? 174 HIS A CA  1 
ATOM 1307 C C   ? HIS A 1 174 ?  -3.407  10.287  -6.834 1.000 85.720 ? 174 HIS A C   1 
ATOM 1308 C CB  ? HIS A 1 174 ?  -2.488  12.192  -8.173 1.000 85.720 ? 174 HIS A CB  1 
ATOM 1309 O O   ? HIS A 1 174 ?  -4.454   9.911  -7.366 1.000 85.720 ? 174 HIS A O   1 
ATOM 1310 C CG  ? HIS A 1 174 ?  -1.298  12.825  -8.820 1.000 85.720 ? 174 HIS A CG  1 
ATOM 1311 C CD2 ? HIS A 1 174 ?  -1.089  13.231 -10.094 1.000 85.720 ? 174 HIS A CD2 1 
ATOM 1312 N ND1 ? HIS A 1 174 ?  -0.137  13.103  -8.131 1.000 85.720 ? 174 HIS A ND1 1 
ATOM 1313 C CE1 ? HIS A 1 174 ?   0.736  13.655  -8.957 1.000 85.720 ? 174 HIS A CE1 1 
ATOM 1314 N NE2 ? HIS A 1 174 ?   0.183  13.744 -10.154 1.000 85.720 ? 174 HIS A NE2 1 
ATOM 1315 N N   ? GLY A 1 175 ?  -3.071  10.375  -5.515 1.000 84.150 ? 175 GLY A N   1 
ATOM 1316 C CA  ? GLY A 1 175 ?  -4.132   9.948  -4.616 1.000 84.150 ? 175 GLY A CA  1 
ATOM 1317 C C   ? GLY A 1 175 ?  -3.957   8.524  -4.121 1.000 84.150 ? 175 GLY A C   1 
ATOM 1318 O O   ? GLY A 1 175 ?  -4.548   8.136  -3.111 1.000 84.150 ? 175 GLY A O   1 
ATOM 1319 N N   ? ASP A 1 176 ?  -3.094   7.796  -4.754 1.000 91.450 ? 176 ASP A N   1 
ATOM 1320 C CA  ? ASP A 1 176 ?  -2.853   6.413  -4.355 1.000 91.450 ? 176 ASP A CA  1 
ATOM 1321 C C   ? ASP A 1 176 ?  -1.730   6.327  -3.323 1.000 91.450 ? 176 ASP A C   1 
ATOM 1322 C CB  ? ASP A 1 176 ?  -2.513   5.554  -5.574 1.000 91.450 ? 176 ASP A CB  1 
ATOM 1323 O O   ? ASP A 1 176 ?  -1.299   5.231  -2.957 1.000 91.450 ? 176 ASP A O   1 
ATOM 1324 C CG  ? ASP A 1 176 ?  -3.728   5.222  -6.423 1.000 91.450 ? 176 ASP A CG  1 
ATOM 1325 O OD1 ? ASP A 1 176 ?  -4.862   5.236  -5.896 1.000 91.450 ? 176 ASP A OD1 1 
ATOM 1326 O OD2 ? ASP A 1 176 ?  -3.550   4.942  -7.628 1.000 91.450 ? 176 ASP A OD2 1 
ATOM 1327 N N   ? SER A 1 177 ?  -1.218   7.546  -2.986 1.000 94.990 ? 177 SER A N   1 
ATOM 1328 C CA  ? SER A 1 177 ?  -0.184   7.538  -1.956 1.000 94.990 ? 177 SER A CA  1 
ATOM 1329 C C   ? SER A 1 177 ?  -0.604   6.694  -0.757 1.000 94.990 ? 177 SER A C   1 
ATOM 1330 C CB  ? SER A 1 177 ?   0.130   8.964  -1.501 1.000 94.990 ? 177 SER A CB  1 
ATOM 1331 O O   ? SER A 1 177 ?  -1.747   6.778  -0.302 1.000 94.990 ? 177 SER A O   1 
ATOM 1332 O OG  ? SER A 1 177 ?   0.730   9.706  -2.549 1.000 94.990 ? 177 SER A OG  1 
ATOM 1333 N N   ? GLY A 1 178 ?   0.476   5.821  -0.394 1.000 96.850 ? 178 GLY A N   1 
ATOM 1334 C CA  ? GLY A 1 178 ?   0.176   5.005   0.771 1.000 96.850 ? 178 GLY A CA  1 
ATOM 1335 C C   ? GLY A 1 178 ?  -0.537   3.711   0.426 1.000 96.850 ? 178 GLY A C   1 
ATOM 1336 O O   ? GLY A 1 178 ?  -0.665   2.822   1.270 1.000 96.850 ? 178 GLY A O   1 
ATOM 1337 N N   ? GLY A 1 179 ?  -1.033   3.611  -0.764 1.000 96.310 ? 179 GLY A N   1 
ATOM 1338 C CA  ? GLY A 1 179 ?  -1.683   2.403  -1.248 1.000 96.310 ? 179 GLY A CA  1 
ATOM 1339 C C   ? GLY A 1 179 ?  -0.730   1.232  -1.398 1.000 96.310 ? 179 GLY A C   1 
ATOM 1340 O O   ? GLY A 1 179 ?   0.482   1.423  -1.516 1.000 96.310 ? 179 GLY A O   1 
ATOM 1341 N N   ? PRO A 1 180 ?  -1.306  -0.026  -1.580 1.000 97.580 ? 180 PRO A N   1 
ATOM 1342 C CA  ? PRO A 1 180 ?  -0.509  -1.249  -1.456 1.000 97.580 ? 180 PRO A CA  1 
ATOM 1343 C C   ? PRO A 1 180 ?   0.047  -1.730  -2.794 1.000 97.580 ? 180 PRO A C   1 
ATOM 1344 C CB  ? PRO A 1 180 ?  -1.504  -2.261  -0.882 1.000 97.580 ? 180 PRO A CB  1 
ATOM 1345 O O   ? PRO A 1 180 ?  -0.645  -1.666  -3.813 1.000 97.580 ? 180 PRO A O   1 
ATOM 1346 C CG  ? PRO A 1 180 ?  -2.833  -1.836  -1.417 1.000 97.580 ? 180 PRO A CG  1 
ATOM 1347 C CD  ? PRO A 1 180 ?  -2.864  -0.335  -1.479 1.000 97.580 ? 180 PRO A CD  1 
ATOM 1348 N N   ? LEU A 1 181 ?   1.286  -2.140  -2.821 1.000 97.670 ? 181 LEU A N   1 
ATOM 1349 C CA  ? LEU A 1 181 ?   1.911  -3.017  -3.804 1.000 97.670 ? 181 LEU A CA  1 
ATOM 1350 C C   ? LEU A 1 181 ?   2.093  -4.423  -3.241 1.000 97.670 ? 181 LEU A C   1 
ATOM 1351 C CB  ? LEU A 1 181 ?   3.264  -2.452  -4.244 1.000 97.670 ? 181 LEU A CB  1 
ATOM 1352 O O   ? LEU A 1 181 ?   2.945  -4.644  -2.377 1.000 97.670 ? 181 LEU A O   1 
ATOM 1353 C CG  ? LEU A 1 181 ?   3.931  -3.141  -5.436 1.000 97.670 ? 181 LEU A CG  1 
ATOM 1354 C CD1 ? LEU A 1 181 ?   3.193  -2.800  -6.726 1.000 97.670 ? 181 LEU A CD1 1 
ATOM 1355 C CD2 ? LEU A 1 181 ?   5.399  -2.740  -5.532 1.000 97.670 ? 181 LEU A CD2 1 
ATOM 1356 N N   ? VAL A 1 182 ?   1.318  -5.402  -3.770 1.000 98.110 ? 182 VAL A N   1 
ATOM 1357 C CA  ? VAL A 1 182 ?   1.260  -6.747  -3.207 1.000 98.110 ? 182 VAL A CA  1 
ATOM 1358 C C   ? VAL A 1 182 ?   1.837  -7.750  -4.203 1.000 98.110 ? 182 VAL A C   1 
ATOM 1359 C CB  ? VAL A 1 182 ?  -0.186  -7.143  -2.830 1.000 98.110 ? 182 VAL A CB  1 
ATOM 1360 O O   ? VAL A 1 182 ?   1.387  -7.826  -5.349 1.000 98.110 ? 182 VAL A O   1 
ATOM 1361 C CG1 ? VAL A 1 182 ?  -0.234  -8.577  -2.307 1.000 98.110 ? 182 VAL A CG1 1 
ATOM 1362 C CG2 ? VAL A 1 182 ?  -0.750  -6.173  -1.793 1.000 98.110 ? 182 VAL A CG2 1 
ATOM 1363 N N   ? CYS A 1 183 ?   2.827  -8.505  -3.736 1.000 97.320 ? 183 CYS A N   1 
ATOM 1364 C CA  ? CYS A 1 183 ?   3.474  -9.560  -4.509 1.000 97.320 ? 183 CYS A CA  1 
ATOM 1365 C C   ? CYS A 1 183 ?   3.372 -10.901  -3.793 1.000 97.320 ? 183 CYS A C   1 
ATOM 1366 C CB  ? CYS A 1 183 ?   4.941  -9.217  -4.762 1.000 97.320 ? 183 CYS A CB  1 
ATOM 1367 O O   ? CYS A 1 183 ?   3.737 -11.013  -2.621 1.000 97.320 ? 183 CYS A O   1 
ATOM 1368 S SG  ? CYS A 1 183 ?   5.198  -7.552  -5.415 1.000 97.320 ? 183 CYS A SG  1 
ATOM 1369 N N   ? SER A 1 184 ?   2.863 -11.914  -4.512 1.000 94.760 ? 184 SER A N   1 
ATOM 1370 C CA  ? SER A 1 184 ?   2.751 -13.260  -3.962 1.000 94.760 ? 184 SER A CA  1 
ATOM 1371 C C   ? SER A 1 184 ?   2.073 -13.244  -2.596 1.000 94.760 ? 184 SER A C   1 
ATOM 1372 C CB  ? SER A 1 184 ?   4.131 -13.910  -3.847 1.000 94.760 ? 184 SER A CB  1 
ATOM 1373 O O   ? SER A 1 184 ?   2.515 -13.926  -1.669 1.000 94.760 ? 184 SER A O   1 
ATOM 1374 O OG  ? SER A 1 184 ?   4.758 -13.985  -5.116 1.000 94.760 ? 184 SER A OG  1 
ATOM 1375 N N   ? GLY A 1 185 ?   1.139 -12.313  -2.355 1.000 95.270 ? 185 GLY A N   1 
ATOM 1376 C CA  ? GLY A 1 185 ?   0.288 -12.343  -1.176 1.000 95.270 ? 185 GLY A CA  1 
ATOM 1377 C C   ? GLY A 1 185 ?   0.849 -11.544  -0.014 1.000 95.270 ? 185 GLY A C   1 
ATOM 1378 O O   ? GLY A 1 185 ?   0.287 -11.556   1.083 1.000 95.270 ? 185 GLY A O   1 
ATOM 1379 N N   ? SER A 1 186 ?   1.970 -10.891  -0.242 1.000 97.920 ? 186 SER A N   1 
ATOM 1380 C CA  ? SER A 1 186 ?   2.581 -10.091   0.814 1.000 97.920 ? 186 SER A CA  1 
ATOM 1381 C C   ? SER A 1 186 ?   2.759  -8.641   0.376 1.000 97.920 ? 186 SER A C   1 
ATOM 1382 C CB  ? SER A 1 186 ?   3.933 -10.679   1.219 1.000 97.920 ? 186 SER A CB  1 
ATOM 1383 O O   ? SER A 1 186 ?   2.986  -8.367  -0.804 1.000 97.920 ? 186 SER A O   1 
ATOM 1384 O OG  ? SER A 1 186 ?   3.778 -11.992   1.730 1.000 97.920 ? 186 SER A OG  1 
ATOM 1385 N N   ? LEU A 1 187 ?   2.677  -7.742   1.411 1.000 98.320 ? 187 LEU A N   1 
ATOM 1386 C CA  ? LEU A 1 187 ?   2.842  -6.311   1.177 1.000 98.320 ? 187 LEU A CA  1 
ATOM 1387 C C   ? LEU A 1 187 ?   4.306  -5.968   0.920 1.000 98.320 ? 187 LEU A C   1 
ATOM 1388 C CB  ? LEU A 1 187 ?   2.320  -5.509   2.371 1.000 98.320 ? 187 LEU A CB  1 
ATOM 1389 O O   ? LEU A 1 187 ?   5.142  -6.085   1.818 1.000 98.320 ? 187 LEU A O   1 
ATOM 1390 C CG  ? LEU A 1 187 ?   2.341  -3.986   2.227 1.000 98.320 ? 187 LEU A CG  1 
ATOM 1391 C CD1 ? LEU A 1 187 ?   1.432  -3.550   1.083 1.000 98.320 ? 187 LEU A CD1 1 
ATOM 1392 C CD2 ? LEU A 1 187 ?   1.923  -3.319   3.533 1.000 98.320 ? 187 LEU A CD2 1 
ATOM 1393 N N   ? GLN A 1 188 ?   4.618  -5.555  -0.330 1.000 98.220 ? 188 GLN A N   1 
ATOM 1394 C CA  ? GLN A 1 188 ?   5.989  -5.303  -0.762 1.000 98.220 ? 188 GLN A CA  1 
ATOM 1395 C C   ? GLN A 1 188 ?   6.317  -3.813  -0.708 1.000 98.220 ? 188 GLN A C   1 
ATOM 1396 C CB  ? GLN A 1 188 ?   6.214  -5.839  -2.176 1.000 98.220 ? 188 GLN A CB  1 
ATOM 1397 O O   ? GLN A 1 188 ?   7.467  -3.434  -0.477 1.000 98.220 ? 188 GLN A O   1 
ATOM 1398 C CG  ? GLN A 1 188 ?   6.260  -7.359  -2.257 1.000 98.220 ? 188 GLN A CG  1 
ATOM 1399 C CD  ? GLN A 1 188 ?   7.572  -7.934  -1.757 1.000 98.220 ? 188 GLN A CD  1 
ATOM 1400 N NE2 ? GLN A 1 188 ?   7.809  -9.210  -2.044 1.000 98.220 ? 188 GLN A NE2 1 
ATOM 1401 O OE1 ? GLN A 1 188 ?   8.367  -7.238  -1.118 1.000 98.220 ? 188 GLN A OE1 1 
ATOM 1402 N N   ? GLY A 1 189 ?   5.350  -2.965  -0.921 1.000 97.740 ? 189 GLY A N   1 
ATOM 1403 C CA  ? GLY A 1 189 ?   5.613  -1.537  -0.995 1.000 97.740 ? 189 GLY A CA  1 
ATOM 1404 C C   ? GLY A 1 189 ?   4.366  -0.691  -0.822 1.000 97.740 ? 189 GLY A C   1 
ATOM 1405 O O   ? GLY A 1 189 ?   3.247  -1.187  -0.973 1.000 97.740 ? 189 GLY A O   1 
ATOM 1406 N N   ? LEU A 1 190 ?   4.614   0.590  -0.482 1.000 98.160 ? 190 LEU A N   1 
ATOM 1407 C CA  ? LEU A 1 190 ?   3.572   1.611  -0.456 1.000 98.160 ? 190 LEU A CA  1 
ATOM 1408 C C   ? LEU A 1 190 ?   3.832   2.681  -1.511 1.000 98.160 ? 190 LEU A C   1 
ATOM 1409 C CB  ? LEU A 1 190 ?   3.487   2.255   0.930 1.000 98.160 ? 190 LEU A CB  1 
ATOM 1410 O O   ? LEU A 1 190 ?   4.972   3.113  -1.696 1.000 98.160 ? 190 LEU A O   1 
ATOM 1411 C CG  ? LEU A 1 190 ?   3.052   1.341   2.077 1.000 98.160 ? 190 LEU A CG  1 
ATOM 1412 C CD1 ? LEU A 1 190 ?   3.136   2.083   3.407 1.000 98.160 ? 190 LEU A CD1 1 
ATOM 1413 C CD2 ? LEU A 1 190 ?   1.639   0.819   1.838 1.000 98.160 ? 190 LEU A CD2 1 
ATOM 1414 N N   ? VAL A 1 191 ?   2.765   3.031  -2.167 1.000 96.900 ? 191 VAL A N   1 
ATOM 1415 C CA  ? VAL A 1 191 ?   2.894   4.097  -3.156 1.000 96.900 ? 191 VAL A CA  1 
ATOM 1416 C C   ? VAL A 1 191 ?   3.466   5.349  -2.495 1.000 96.900 ? 191 VAL A C   1 
ATOM 1417 C CB  ? VAL A 1 191 ?   1.538   4.419  -3.823 1.000 96.900 ? 191 VAL A CB  1 
ATOM 1418 O O   ? VAL A 1 191 ?   2.914   5.846  -1.511 1.000 96.900 ? 191 VAL A O   1 
ATOM 1419 C CG1 ? VAL A 1 191 ?   1.694   5.536  -4.853 1.000 96.900 ? 191 VAL A CG1 1 
ATOM 1420 C CG2 ? VAL A 1 191 ?   0.953   3.166  -4.474 1.000 96.900 ? 191 VAL A CG2 1 
ATOM 1421 N N   ? SER A 1 192 ?   4.605   5.871  -2.992 1.000 95.090 ? 192 SER A N   1 
ATOM 1422 C CA  ? SER A 1 192 ?   5.281   7.033  -2.424 1.000 95.090 ? 192 SER A CA  1 
ATOM 1423 C C   ? SER A 1 192 ?   5.226   8.223  -3.376 1.000 95.090 ? 192 SER A C   1 
ATOM 1424 C CB  ? SER A 1 192 ?   6.737   6.700  -2.096 1.000 95.090 ? 192 SER A CB  1 
ATOM 1425 O O   ? SER A 1 192 ?   4.545   9.214  -3.101 1.000 95.090 ? 192 SER A O   1 
ATOM 1426 O OG  ? SER A 1 192 ?   7.333   7.741  -1.342 1.000 95.090 ? 192 SER A OG  1 
ATOM 1427 N N   ? PHE A 1 193 ?   5.894   8.169  -4.511 1.000 92.590 ? 193 PHE A N   1 
ATOM 1428 C CA  ? PHE A 1 193 ?   5.885   9.283  -5.453 1.000 92.590 ? 193 PHE A CA  1 
ATOM 1429 C C   ? PHE A 1 193 ?   6.167   8.796  -6.869 1.000 92.590 ? 193 PHE A C   1 
ATOM 1430 C CB  ? PHE A 1 193 ?   6.914  10.341  -5.046 1.000 92.590 ? 193 PHE A CB  1 
ATOM 1431 O O   ? PHE A 1 193 ?   6.476   7.621  -7.078 1.000 92.590 ? 193 PHE A O   1 
ATOM 1432 C CG  ? PHE A 1 193 ?   8.342   9.893  -5.207 1.000 92.590 ? 193 PHE A CG  1 
ATOM 1433 C CD1 ? PHE A 1 193 ?   8.988   9.203  -4.189 1.000 92.590 ? 193 PHE A CD1 1 
ATOM 1434 C CD2 ? PHE A 1 193 ?   9.038  10.163  -6.378 1.000 92.590 ? 193 PHE A CD2 1 
ATOM 1435 C CE1 ? PHE A 1 193 ?  10.309   8.787  -4.336 1.000 92.590 ? 193 PHE A CE1 1 
ATOM 1436 C CE2 ? PHE A 1 193 ?  10.359   9.751  -6.533 1.000 92.590 ? 193 PHE A CE2 1 
ATOM 1437 C CZ  ? PHE A 1 193 ?  10.993   9.064  -5.510 1.000 92.590 ? 193 PHE A CZ  1 
ATOM 1438 N N   ? GLY A 1 194 ?   6.059   9.587  -7.840 1.000 88.250 ? 194 GLY A N   1 
ATOM 1439 C CA  ? GLY A 1 194 ?   6.350   9.390  -9.251 1.000 88.250 ? 194 GLY A CA  1 
ATOM 1440 C C   ? GLY A 1 194 ?   6.262  10.668 -10.063 1.000 88.250 ? 194 GLY A C   1 
ATOM 1441 O O   ? GLY A 1 194 ?   6.174  11.762  -9.501 1.000 88.250 ? 194 GLY A O   1 
ATOM 1442 N N   ? GLN A 1 195 ?   6.372  10.644 -11.317 1.000 84.030 ? 195 GLN A N   1 
ATOM 1443 C CA  ? GLN A 1 195 ?   6.253  11.826 -12.164 1.000 84.030 ? 195 GLN A CA  1 
ATOM 1444 C C   ? GLN A 1 195 ?   4.828  12.373 -12.148 1.000 84.030 ? 195 GLN A C   1 
ATOM 1445 C CB  ? GLN A 1 195 ?   6.676  11.505 -13.598 1.000 84.030 ? 195 GLN A CB  1 
ATOM 1446 O O   ? GLN A 1 195 ?   3.875  11.630 -11.907 1.000 84.030 ? 195 GLN A O   1 
ATOM 1447 C CG  ? GLN A 1 195 ?   8.160  11.195 -13.747 1.000 84.030 ? 195 GLN A CG  1 
ATOM 1448 C CD  ? GLN A 1 195 ?   9.031  12.433 -13.643 1.000 84.030 ? 195 GLN A CD  1 
ATOM 1449 N NE2 ? GLN A 1 195 ?  10.345  12.236 -13.653 1.000 84.030 ? 195 GLN A NE2 1 
ATOM 1450 O OE1 ? GLN A 1 195 ?   8.527  13.557 -13.555 1.000 84.030 ? 195 GLN A OE1 1 
ATOM 1451 N N   ? SER A 1 196 ?   4.710  13.672 -12.355 1.000 77.430 ? 196 SER A N   1 
ATOM 1452 C CA  ? SER A 1 196 ?   3.419  14.352 -12.324 1.000 77.430 ? 196 SER A CA  1 
ATOM 1453 C C   ? SER A 1 196 ?   2.446  13.736 -13.324 1.000 77.430 ? 196 SER A C   1 
ATOM 1454 C CB  ? SER A 1 196 ?   3.591  15.842 -12.620 1.000 77.430 ? 196 SER A CB  1 
ATOM 1455 O O   ? SER A 1 196 ?   1.248  13.634 -13.050 1.000 77.430 ? 196 SER A O   1 
ATOM 1456 O OG  ? SER A 1 196 ?   4.238  16.037 -13.866 1.000 77.430 ? 196 SER A OG  1 
ATOM 1457 N N   ? GLU A 1 197 ?   3.069  13.255 -14.424 1.000 81.400 ? 197 GLU A N   1 
ATOM 1458 C CA  ? GLU A 1 197 ?   2.263  12.543 -15.411 1.000 81.400 ? 197 GLU A CA  1 
ATOM 1459 C C   ? GLU A 1 197 ?   2.352  11.033 -15.211 1.000 81.400 ? 197 GLU A C   1 
ATOM 1460 C CB  ? GLU A 1 197 ?   2.702  12.912 -16.831 1.000 81.400 ? 197 GLU A CB  1 
ATOM 1461 O O   ? GLU A 1 197 ?   3.440  10.456 -15.272 1.000 81.400 ? 197 GLU A O   1 
ATOM 1462 C CG  ? GLU A 1 197 ?   1.753  12.422 -17.915 1.000 81.400 ? 197 GLU A CG  1 
ATOM 1463 C CD  ? GLU A 1 197 ?   2.118  12.923 -19.303 1.000 81.400 ? 197 GLU A CD  1 
ATOM 1464 O OE1 ? GLU A 1 197 ?   1.379  12.627 -20.269 1.000 81.400 ? 197 GLU A OE1 1 
ATOM 1465 O OE2 ? GLU A 1 197 ?   3.153  13.617 -19.426 1.000 81.400 ? 197 GLU A OE2 1 
ATOM 1466 N N   ? CYS A 1 198 ?   1.140  10.368 -14.804 1.000 83.720 ? 198 CYS A N   1 
ATOM 1467 C CA  ? CYS A 1 198 ?   1.104   8.928 -14.576 1.000 83.720 ? 198 CYS A CA  1 
ATOM 1468 C C   ? CYS A 1 198 ?   1.134   8.166 -15.895 1.000 83.720 ? 198 CYS A C   1 
ATOM 1469 C CB  ? CYS A 1 198 ?  -0.144   8.542 -13.782 1.000 83.720 ? 198 CYS A CB  1 
ATOM 1470 O O   ? CYS A 1 198 ?   0.694   8.681 -16.925 1.000 83.720 ? 198 CYS A O   1 
ATOM 1471 S SG  ? CYS A 1 198 ?  -0.217   9.282 -12.136 1.000 83.720 ? 198 CYS A SG  1 
ATOM 1472 N N   ? GLY A 1 199 ?   1.814   7.028 -15.935 1.000 80.510 ? 199 GLY A N   1 
ATOM 1473 C CA  ? GLY A 1 199 ?   1.655   6.110 -17.052 1.000 80.510 ? 199 GLY A CA  1 
ATOM 1474 C C   ? GLY A 1 199 ?   2.604   6.397 -18.200 1.000 80.510 ? 199 GLY A C   1 
ATOM 1475 O O   ? GLY A 1 199 ?   2.303   6.084 -19.354 1.000 80.510 ? 199 GLY A O   1 
ATOM 1476 N N   ? LEU A 1 200 ?   3.688   7.266 -17.857 1.000 83.660 ? 200 LEU A N   1 
ATOM 1477 C CA  ? LEU A 1 200 ?   4.731   7.515 -18.846 1.000 83.660 ? 200 LEU A CA  1 
ATOM 1478 C C   ? LEU A 1 200 ?   5.531   6.247 -19.124 1.000 83.660 ? 200 LEU A C   1 
ATOM 1479 C CB  ? LEU A 1 200 ?   5.667   8.629 -18.369 1.000 83.660 ? 200 LEU A CB  1 
ATOM 1480 O O   ? LEU A 1 200 ?   5.872   5.508 -18.198 1.000 83.660 ? 200 LEU A O   1 
ATOM 1481 C CG  ? LEU A 1 200 ?   5.054  10.026 -18.251 1.000 83.660 ? 200 LEU A CG  1 
ATOM 1482 C CD1 ? LEU A 1 200 ?   6.056  10.994 -17.631 1.000 83.660 ? 200 LEU A CD1 1 
ATOM 1483 C CD2 ? LEU A 1 200 ?   4.594  10.525 -19.617 1.000 83.660 ? 200 LEU A CD2 1 
ATOM 1484 N N   ? PRO A 1 201 ?   5.675   6.013 -20.518 1.000 85.350 ? 201 PRO A N   1 
ATOM 1485 C CA  ? PRO A 1 201 ?   6.485   4.835 -20.837 1.000 85.350 ? 201 PRO A CA  1 
ATOM 1486 C C   ? PRO A 1 201 ?   7.883   4.898 -20.225 1.000 85.350 ? 201 PRO A C   1 
ATOM 1487 C CB  ? PRO A 1 201 ?   6.556   4.860 -22.366 1.000 85.350 ? 201 PRO A CB  1 
ATOM 1488 O O   ? PRO A 1 201 ?   8.492   5.969 -20.176 1.000 85.350 ? 201 PRO A O   1 
ATOM 1489 C CG  ? PRO A 1 201 ?   5.375   5.672 -22.790 1.000 85.350 ? 201 PRO A CG  1 
ATOM 1490 C CD  ? PRO A 1 201 ?   5.080   6.681 -21.718 1.000 85.350 ? 201 PRO A CD  1 
ATOM 1491 N N   ? SER A 1 202 ?   8.337   3.738 -19.659 1.000 84.900 ? 202 SER A N   1 
ATOM 1492 C CA  ? SER A 1 202 ?   9.701   3.563 -19.170 1.000 84.900 ? 202 SER A CA  1 
ATOM 1493 C C   ? SER A 1 202 ?   9.950   4.399 -17.919 1.000 84.900 ? 202 SER A C   1 
ATOM 1494 C CB  ? SER A 1 202 ?  10.712   3.938 -20.253 1.000 84.900 ? 202 SER A CB  1 
ATOM 1495 O O   ? SER A 1 202 ?  11.099   4.689 -17.578 1.000 84.900 ? 202 SER A O   1 
ATOM 1496 O OG  ? SER A 1 202 ?  10.578   3.091 -21.382 1.000 84.900 ? 202 SER A OG  1 
ATOM 1497 N N   ? VAL A 1 203 ?   8.822   5.037 -17.399 1.000 90.720 ? 203 VAL A N   1 
ATOM 1498 C CA  ? VAL A 1 203 ?   8.922   5.764 -16.138 1.000 90.720 ? 203 VAL A CA  1 
ATOM 1499 C C   ? VAL A 1 203 ?   8.144   5.024 -15.052 1.000 90.720 ? 203 VAL A C   1 
ATOM 1500 C CB  ? VAL A 1 203 ?   8.402   7.212 -16.274 1.000 90.720 ? 203 VAL A CB  1 
ATOM 1501 O O   ? VAL A 1 203 ?   6.910   5.035 -15.047 1.000 90.720 ? 203 VAL A O   1 
ATOM 1502 C CG1 ? VAL A 1 203 ?   8.492   7.946 -14.937 1.000 90.720 ? 203 VAL A CG1 1 
ATOM 1503 C CG2 ? VAL A 1 203 ?   9.184   7.960 -17.352 1.000 90.720 ? 203 VAL A CG2 1 
ATOM 1504 N N   ? PRO A 1 204 ?   8.930   4.371 -14.150 1.000 93.800 ? 204 PRO A N   1 
ATOM 1505 C CA  ? PRO A 1 204 ?   8.252   3.650 -13.071 1.000 93.800 ? 204 PRO A CA  1 
ATOM 1506 C C   ? PRO A 1 204 ?   7.792   4.572 -11.944 1.000 93.800 ? 204 PRO A C   1 
ATOM 1507 C CB  ? PRO A 1 204 ?   9.319   2.671 -12.576 1.000 93.800 ? 204 PRO A CB  1 
ATOM 1508 O O   ? PRO A 1 204 ?   8.298   5.689 -11.809 1.000 93.800 ? 204 PRO A O   1 
ATOM 1509 C CG  ? PRO A 1 204 ?  10.619   3.367 -12.821 1.000 93.800 ? 204 PRO A CG  1 
ATOM 1510 C CD  ? PRO A 1 204 ?  10.506   4.154 -14.095 1.000 93.800 ? 204 PRO A CD  1 
ATOM 1511 N N   ? ALA A 1 205 ?   6.784   4.121 -11.132 1.000 93.700 ? 205 ALA A N   1 
ATOM 1512 C CA  ? ALA A 1 205 ?   6.415   4.754  -9.869 1.000 93.700 ? 205 ALA A CA  1 
ATOM 1513 C C   ? ALA A 1 205 ?   7.312   4.273  -8.732 1.000 93.700 ? 205 ALA A C   1 
ATOM 1514 C CB  ? ALA A 1 205 ?   4.951   4.474  -9.541 1.000 93.700 ? 205 ALA A CB  1 
ATOM 1515 O O   ? ALA A 1 205 ?   7.894   3.188  -8.808 1.000 93.700 ? 205 ALA A O   1 
ATOM 1516 N N   ? VAL A 1 206 ?   7.452   5.118  -7.700 1.000 95.710 ? 206 VAL A N   1 
ATOM 1517 C CA  ? VAL A 1 206 ?   8.308   4.798  -6.562 1.000 95.710 ? 206 VAL A CA  1 
ATOM 1518 C C   ? VAL A 1 206 ?   7.449   4.380  -5.371 1.000 95.710 ? 206 VAL A C   1 
ATOM 1519 C CB  ? VAL A 1 206 ?   9.210   5.992  -6.176 1.000 95.710 ? 206 VAL A CB  1 
ATOM 1520 O O   ? VAL A 1 206 ?   6.437   5.018  -5.072 1.000 95.710 ? 206 VAL A O   1 
ATOM 1521 C CG1 ? VAL A 1 206 ?  10.007   5.680  -4.911 1.000 95.710 ? 206 VAL A CG1 1 
ATOM 1522 C CG2 ? VAL A 1 206 ?  10.148   6.346  -7.329 1.000 95.710 ? 206 VAL A CG2 1 
ATOM 1523 N N   ? TYR A 1 207 ?   7.852   3.339  -4.773 1.000 97.370 ? 207 TYR A N   1 
ATOM 1524 C CA  ? TYR A 1 207 ?   7.221   2.779  -3.583 1.000 97.370 ? 207 TYR A CA  1 
ATOM 1525 C C   ? TYR A 1 207 ?   8.200   2.734  -2.416 1.000 97.370 ? 207 TYR A C   1 
ATOM 1526 C CB  ? TYR A 1 207 ?   6.684   1.373  -3.869 1.000 97.370 ? 207 TYR A CB  1 
ATOM 1527 O O   ? TYR A 1 207 ?   9.414   2.658  -2.619 1.000 97.370 ? 207 TYR A O   1 
ATOM 1528 C CG  ? TYR A 1 207 ?   5.692   1.322  -5.006 1.000 97.370 ? 207 TYR A CG  1 
ATOM 1529 C CD1 ? TYR A 1 207 ?   4.329   1.173  -4.759 1.000 97.370 ? 207 TYR A CD1 1 
ATOM 1530 C CD2 ? TYR A 1 207 ?   6.115   1.422  -6.327 1.000 97.370 ? 207 TYR A CD2 1 
ATOM 1531 C CE1 ? TYR A 1 207 ?   3.411   1.123  -5.803 1.000 97.370 ? 207 TYR A CE1 1 
ATOM 1532 C CE2 ? TYR A 1 207 ?   5.205   1.373  -7.378 1.000 97.370 ? 207 TYR A CE2 1 
ATOM 1533 O OH  ? TYR A 1 207 ?   2.953   1.176  -8.144 1.000 97.370 ? 207 TYR A OH  1 
ATOM 1534 C CZ  ? TYR A 1 207 ?   3.858   1.224  -7.107 1.000 97.370 ? 207 TYR A CZ  1 
ATOM 1535 N N   ? THR A 1 208 ?   7.656   2.910  -1.171 1.000 97.640 ? 208 THR A N   1 
ATOM 1536 C CA  ? THR A 1 208 ?   8.483   2.593  -0.012 1.000 97.640 ? 208 THR A CA  1 
ATOM 1537 C C   ? THR A 1 208 ?   8.702   1.088   0.102 1.000 97.640 ? 208 THR A C   1 
ATOM 1538 C CB  ? THR A 1 208 ?   7.848   3.122   1.288 1.000 97.640 ? 208 THR A CB  1 
ATOM 1539 O O   ? THR A 1 208 ?   7.743   0.313   0.096 1.000 97.640 ? 208 THR A O   1 
ATOM 1540 C CG2 ? THR A 1 208 ?   8.742   2.841   2.491 1.000 97.640 ? 208 THR A CG2 1 
ATOM 1541 O OG1 ? THR A 1 208 ?   7.648   4.536   1.175 1.000 97.640 ? 208 THR A OG1 1 
ATOM 1542 N N   ? ASN A 1 209 ?   9.975   0.568   0.151 1.000 97.370 ? 209 ASN A N   1 
ATOM 1543 C CA  ? ASN A 1 209 ?  10.349  -0.841   0.217 1.000 97.370 ? 209 ASN A CA  1 
ATOM 1544 C C   ? ASN A 1 209 ?  10.122  -1.416   1.613 1.000 97.370 ? 209 ASN A C   1 
ATOM 1545 C CB  ? ASN A 1 209 ?  11.807  -1.030  -0.204 1.000 97.370 ? 209 ASN A CB  1 
ATOM 1546 O O   ? ASN A 1 209 ?  10.972  -1.273   2.493 1.000 97.370 ? 209 ASN A O   1 
ATOM 1547 C CG  ? ASN A 1 209 ?  12.154  -2.481  -0.473 1.000 97.370 ? 209 ASN A CG  1 
ATOM 1548 N ND2 ? ASN A 1 209 ?  13.282  -2.708  -1.136 1.000 97.370 ? 209 ASN A ND2 1 
ATOM 1549 O OD1 ? ASN A 1 209 ?  11.414  -3.391  -0.090 1.000 97.370 ? 209 ASN A OD1 1 
ATOM 1550 N N   ? LEU A 1 210 ?   9.031  -2.179   1.773 1.000 97.690 ? 210 LEU A N   1 
ATOM 1551 C CA  ? LEU A 1 210 ?   8.552  -2.555   3.099 1.000 97.690 ? 210 LEU A CA  1 
ATOM 1552 C C   ? LEU A 1 210 ?   9.397  -3.683   3.682 1.000 97.690 ? 210 LEU A C   1 
ATOM 1553 C CB  ? LEU A 1 210 ?   7.083  -2.982   3.037 1.000 97.690 ? 210 LEU A CB  1 
ATOM 1554 O O   ? LEU A 1 210 ?   9.420  -3.881   4.899 1.000 97.690 ? 210 LEU A O   1 
ATOM 1555 C CG  ? LEU A 1 210 ?   6.049  -1.855   3.040 1.000 97.690 ? 210 LEU A CG  1 
ATOM 1556 C CD1 ? LEU A 1 210 ?   4.637  -2.431   2.992 1.000 97.690 ? 210 LEU A CD1 1 
ATOM 1557 C CD2 ? LEU A 1 210 ?   6.228  -0.967   4.266 1.000 97.690 ? 210 LEU A CD2 1 
ATOM 1558 N N   ? CYS A 1 211 ?  10.045  -4.519   2.830 1.000 97.020 ? 211 CYS A N   1 
ATOM 1559 C CA  ? CYS A 1 211 ?  10.872  -5.597   3.361 1.000 97.020 ? 211 CYS A CA  1 
ATOM 1560 C C   ? CYS A 1 211 ?  11.997  -5.044   4.228 1.000 97.020 ? 211 CYS A C   1 
ATOM 1561 C CB  ? CYS A 1 211 ?  11.456  -6.435   2.224 1.000 97.020 ? 211 CYS A CB  1 
ATOM 1562 O O   ? CYS A 1 211 ?  12.541  -5.756   5.074 1.000 97.020 ? 211 CYS A O   1 
ATOM 1563 S SG  ? CYS A 1 211 ?  12.767  -5.600   1.304 1.000 97.020 ? 211 CYS A SG  1 
ATOM 1564 N N   ? LYS A 1 212 ?  12.317  -3.773   4.172 1.000 96.970 ? 212 LYS A N   1 
ATOM 1565 C CA  ? LYS A 1 212 ?  13.419  -3.152   4.901 1.000 96.970 ? 212 LYS A CA  1 
ATOM 1566 C C   ? LYS A 1 212 ?  12.937  -2.551   6.218 1.000 96.970 ? 212 LYS A C   1 
ATOM 1567 C CB  ? LYS A 1 212 ?  14.086  -2.073   4.047 1.000 96.970 ? 212 LYS A CB  1 
ATOM 1568 O O   ? LYS A 1 212 ?  13.739  -2.044   7.005 1.000 96.970 ? 212 LYS A O   1 
ATOM 1569 C CG  ? LYS A 1 212 ?  14.761  -2.607   2.791 1.000 96.970 ? 212 LYS A CG  1 
ATOM 1570 C CD  ? LYS A 1 212 ?  15.462  -1.497   2.018 1.000 96.970 ? 212 LYS A CD  1 
ATOM 1571 C CE  ? LYS A 1 212 ?  16.220  -2.044   0.817 1.000 96.970 ? 212 LYS A CE  1 
ATOM 1572 N NZ  ? LYS A 1 212 ?  16.925  -0.962   0.067 1.000 96.970 ? 212 LYS A NZ  1 
ATOM 1573 N N   ? PHE A 1 213 ?  11.570  -2.576   6.501 1.000 97.410 ? 213 PHE A N   1 
ATOM 1574 C CA  ? PHE A 1 213 ?  11.050  -1.827   7.640 1.000 97.410 ? 213 PHE A CA  1 
ATOM 1575 C C   ? PHE A 1 213 ?  10.229  -2.730   8.552 1.000 97.410 ? 213 PHE A C   1 
ATOM 1576 C CB  ? PHE A 1 213 ?  10.198  -0.646   7.164 1.000 97.410 ? 213 PHE A CB  1 
ATOM 1577 O O   ? PHE A 1 213 ?   9.394  -2.249   9.322 1.000 97.410 ? 213 PHE A O   1 
ATOM 1578 C CG  ? PHE A 1 213 ?  10.968   0.378   6.375 1.000 97.410 ? 213 PHE A CG  1 
ATOM 1579 C CD1 ? PHE A 1 213 ?  11.684   1.379   7.020 1.000 97.410 ? 213 PHE A CD1 1 
ATOM 1580 C CD2 ? PHE A 1 213 ?  10.975   0.340   4.987 1.000 97.410 ? 213 PHE A CD2 1 
ATOM 1581 C CE1 ? PHE A 1 213 ?  12.397   2.329   6.292 1.000 97.410 ? 213 PHE A CE1 1 
ATOM 1582 C CE2 ? PHE A 1 213 ?  11.685   1.286   4.252 1.000 97.410 ? 213 PHE A CE2 1 
ATOM 1583 C CZ  ? PHE A 1 213 ?  12.395   2.280   4.907 1.000 97.410 ? 213 PHE A CZ  1 
ATOM 1584 N N   ? THR A 1 214 ?  10.443  -4.012   8.451 1.000 96.360 ? 214 THR A N   1 
ATOM 1585 C CA  ? THR A 1 214 ?   9.662  -4.952   9.248 1.000 96.360 ? 214 THR A CA  1 
ATOM 1586 C C   ? THR A 1 214 ?   9.900  -4.725  10.738 1.000 96.360 ? 214 THR A C   1 
ATOM 1587 C CB  ? THR A 1 214 ?  10.004  -6.409   8.887 1.000 96.360 ? 214 THR A CB  1 
ATOM 1588 O O   ? THR A 1 214 ?   8.953  -4.707  11.527 1.000 96.360 ? 214 THR A O   1 
ATOM 1589 C CG2 ? THR A 1 214 ?   9.181  -7.389   9.716 1.000 96.360 ? 214 THR A CG2 1 
ATOM 1590 O OG1 ? THR A 1 214 ?   9.729  -6.628   7.497 1.000 96.360 ? 214 THR A OG1 1 
ATOM 1591 N N   ? ASP A 1 215 ?  11.130  -4.505  11.072 1.000 96.530 ? 215 ASP A N   1 
ATOM 1592 C CA  ? ASP A 1 215 ?  11.494  -4.326  12.474 1.000 96.530 ? 215 ASP A CA  1 
ATOM 1593 C C   ? ASP A 1 215 ?  10.853  -3.066  13.050 1.000 96.530 ? 215 ASP A C   1 
ATOM 1594 C CB  ? ASP A 1 215 ?  13.014  -4.261  12.630 1.000 96.530 ? 215 ASP A CB  1 
ATOM 1595 O O   ? ASP A 1 215 ?  10.286  -3.096  14.145 1.000 96.530 ? 215 ASP A O   1 
ATOM 1596 C CG  ? ASP A 1 215 ?  13.687  -5.610  12.448 1.000 96.530 ? 215 ASP A CG  1 
ATOM 1597 O OD1 ? ASP A 1 215 ?  12.989  -6.647  12.458 1.000 96.530 ? 215 ASP A OD1 1 
ATOM 1598 O OD2 ? ASP A 1 215 ?  14.928  -5.637  12.295 1.000 96.530 ? 215 ASP A OD2 1 
ATOM 1599 N N   ? TRP A 1 216 ?  10.953  -2.019  12.332 1.000 97.420 ? 216 TRP A N   1 
ATOM 1600 C CA  ? TRP A 1 216 ?  10.387  -0.755  12.793 1.000 97.420 ? 216 TRP A CA  1 
ATOM 1601 C C   ? TRP A 1 216 ?   8.878  -0.869  12.977 1.000 97.420 ? 216 TRP A C   1 
ATOM 1602 C CB  ? TRP A 1 216 ?  10.710   0.370  11.807 1.000 97.420 ? 216 TRP A CB  1 
ATOM 1603 O O   ? TRP A 1 216 ?   8.334  -0.424  13.991 1.000 97.420 ? 216 TRP A O   1 
ATOM 1604 C CG  ? TRP A 1 216 ?  10.063   1.680  12.144 1.000 97.420 ? 216 TRP A CG  1 
ATOM 1605 C CD1 ? TRP A 1 216 ?  10.496   2.602  13.056 1.000 97.420 ? 216 TRP A CD1 1 
ATOM 1606 C CD2 ? TRP A 1 216 ?   8.863   2.211  11.575 1.000 97.420 ? 216 TRP A CD2 1 
ATOM 1607 C CE2 ? TRP A 1 216 ?   8.626   3.461  12.189 1.000 97.420 ? 216 TRP A CE2 1 
ATOM 1608 C CE3 ? TRP A 1 216 ?   7.964   1.752  10.603 1.000 97.420 ? 216 TRP A CE3 1 
ATOM 1609 N NE1 ? TRP A 1 216 ?   9.636   3.676  13.088 1.000 97.420 ? 216 TRP A NE1 1 
ATOM 1610 C CH2 ? TRP A 1 216 ?   6.662   3.784  10.909 1.000 97.420 ? 216 TRP A CH2 1 
ATOM 1611 C CZ2 ? TRP A 1 216 ?   7.526   4.257  11.863 1.000 97.420 ? 216 TRP A CZ2 1 
ATOM 1612 C CZ3 ? TRP A 1 216 ?   6.869   2.546  10.280 1.000 97.420 ? 216 TRP A CZ3 1 
ATOM 1613 N N   ? VAL A 1 217 ?   8.204  -1.483  12.022 1.000 97.710 ? 217 VAL A N   1 
ATOM 1614 C CA  ? VAL A 1 217 ?   6.752  -1.623  12.063 1.000 97.710 ? 217 VAL A CA  1 
ATOM 1615 C C   ? VAL A 1 217 ?   6.345  -2.441  13.287 1.000 97.710 ? 217 VAL A C   1 
ATOM 1616 C CB  ? VAL A 1 217 ?   6.209  -2.283  10.776 1.000 97.710 ? 217 VAL A CB  1 
ATOM 1617 O O   ? VAL A 1 217 ?   5.478  -2.026  14.059 1.000 97.710 ? 217 VAL A O   1 
ATOM 1618 C CG1 ? VAL A 1 217 ?   4.723  -2.607  10.921 1.000 97.710 ? 217 VAL A CG1 1 
ATOM 1619 C CG2 ? VAL A 1 217 ?   6.446  -1.375   9.571 1.000 97.710 ? 217 VAL A CG2 1 
ATOM 1620 N N   ? GLN A 1 218 ?   6.973  -3.486  13.535 1.000 97.130 ? 218 GLN A N   1 
ATOM 1621 C CA  ? GLN A 1 218 ?   6.638  -4.375  14.642 1.000 97.130 ? 218 GLN A CA  1 
ATOM 1622 C C   ? GLN A 1 218 ?   6.919  -3.710  15.986 1.000 97.130 ? 218 GLN A C   1 
ATOM 1623 C CB  ? GLN A 1 218 ?   7.417  -5.687  14.533 1.000 97.130 ? 218 GLN A CB  1 
ATOM 1624 O O   ? GLN A 1 218 ?   6.106  -3.795  16.909 1.000 97.130 ? 218 GLN A O   1 
ATOM 1625 C CG  ? GLN A 1 218 ?   6.919  -6.608  13.427 1.000 97.130 ? 218 GLN A CG  1 
ATOM 1626 C CD  ? GLN A 1 218 ?   7.751  -7.869  13.294 1.000 97.130 ? 218 GLN A CD  1 
ATOM 1627 N NE2 ? GLN A 1 218 ?   7.207  -8.869  12.608 1.000 97.130 ? 218 GLN A NE2 1 
ATOM 1628 O OE1 ? GLN A 1 218 ?   8.874  -7.945  13.804 1.000 97.130 ? 218 GLN A OE1 1 
ATOM 1629 N N   ? LYS A 1 219 ?   8.054  -3.088  16.118 1.000 97.070 ? 219 LYS A N   1 
ATOM 1630 C CA  ? LYS A 1 219 ?   8.433  -2.406  17.352 1.000 97.070 ? 219 LYS A CA  1 
ATOM 1631 C C   ? LYS A 1 219 ?   7.459  -1.277  17.678 1.000 97.070 ? 219 LYS A C   1 
ATOM 1632 C CB  ? LYS A 1 219 ?   9.856  -1.856  17.246 1.000 97.070 ? 219 LYS A CB  1 
ATOM 1633 O O   ? LYS A 1 219 ?   7.102  -1.075  18.840 1.000 97.070 ? 219 LYS A O   1 
ATOM 1634 C CG  ? LYS A 1 219 ?  10.941  -2.911  17.409 1.000 97.070 ? 219 LYS A CG  1 
ATOM 1635 C CD  ? LYS A 1 219 ?  12.333  -2.302  17.298 1.000 97.070 ? 219 LYS A CD  1 
ATOM 1636 C CE  ? LYS A 1 219 ?  13.418  -3.367  17.387 1.000 97.070 ? 219 LYS A CE  1 
ATOM 1637 N NZ  ? LYS A 1 219 ?  14.767  -2.811  17.066 1.000 97.070 ? 219 LYS A NZ  1 
ATOM 1638 N N   ? THR A 1 220 ?   7.092  -0.523  16.698 1.000 96.730 ? 220 THR A N   1 
ATOM 1639 C CA  ? THR A 1 220 ?   6.171   0.590  16.900 1.000 96.730 ? 220 THR A CA  1 
ATOM 1640 C C   ? THR A 1 220 ?   4.804   0.085  17.352 1.000 96.730 ? 220 THR A C   1 
ATOM 1641 C CB  ? THR A 1 220 ?   6.015   1.426  15.617 1.000 96.730 ? 220 THR A CB  1 
ATOM 1642 O O   ? THR A 1 220 ?   4.198   0.650  18.265 1.000 96.730 ? 220 THR A O   1 
ATOM 1643 C CG2 ? THR A 1 220 ?   5.089   2.616  15.845 1.000 96.730 ? 220 THR A CG2 1 
ATOM 1644 O OG1 ? THR A 1 220 ?   7.301   1.907  15.207 1.000 96.730 ? 220 THR A OG1 1 
ATOM 1645 N N   ? ILE A 1 221 ?   4.279  -0.987  16.717 1.000 96.700 ? 221 ILE A N   1 
ATOM 1646 C CA  ? ILE A 1 221 ?   2.990  -1.573  17.071 1.000 96.700 ? 221 ILE A CA  1 
ATOM 1647 C C   ? ILE A 1 221 ?   3.035  -2.088  18.508 1.000 96.700 ? 221 ILE A C   1 
ATOM 1648 C CB  ? ILE A 1 221 ?   2.604  -2.715  16.105 1.000 96.700 ? 221 ILE A CB  1 
ATOM 1649 O O   ? ILE A 1 221 ?   2.096  -1.879  19.279 1.000 96.700 ? 221 ILE A O   1 
ATOM 1650 C CG1 ? ILE A 1 221 ?   2.192  -2.146  14.743 1.000 96.700 ? 221 ILE A CG1 1 
ATOM 1651 C CG2 ? ILE A 1 221 ?   1.483  -3.572  16.702 1.000 96.700 ? 221 ILE A CG2 1 
ATOM 1652 C CD1 ? ILE A 1 221 ?   1.906  -3.207  13.689 1.000 96.700 ? 221 ILE A CD1 1 
ATOM 1653 N N   ? GLN A 1 222 ?   4.101  -2.660  19.007 1.000 95.070 ? 222 GLN A N   1 
ATOM 1654 C CA  ? GLN A 1 222 ?   4.252  -3.247  20.335 1.000 95.070 ? 222 GLN A CA  1 
ATOM 1655 C C   ? GLN A 1 222 ?   4.429  -2.166  21.397 1.000 95.070 ? 222 GLN A C   1 
ATOM 1656 C CB  ? GLN A 1 222 ?   5.439  -4.211  20.364 1.000 95.070 ? 222 GLN A CB  1 
ATOM 1657 O O   ? GLN A 1 222 ?   4.019  -2.344  22.546 1.000 95.070 ? 222 GLN A O   1 
ATOM 1658 C CG  ? GLN A 1 222 ?   5.194  -5.512  19.612 1.000 95.070 ? 222 GLN A CG  1 
ATOM 1659 C CD  ? GLN A 1 222 ?   6.443  -6.366  19.493 1.000 95.070 ? 222 GLN A CD  1 
ATOM 1660 N NE2 ? GLN A 1 222 ?   6.308  -7.528  18.864 1.000 95.070 ? 222 GLN A NE2 1 
ATOM 1661 O OE1 ? GLN A 1 222 ?   7.519  -5.983  19.962 1.000 95.070 ? 222 GLN A OE1 1 
ATOM 1662 N N   ? ALA A 1 223 ?   5.109  -1.078  21.132 1.000 90.000 ? 223 ALA A N   1 
ATOM 1663 C CA  ? ALA A 1 223 ?   5.489  -0.003  22.045 1.000 90.000 ? 223 ALA A CA  1 
ATOM 1664 C C   ? ALA A 1 223 ?   4.288   0.872  22.393 1.000 90.000 ? 223 ALA A C   1 
ATOM 1665 C CB  ? ALA A 1 223 ?   6.602   0.845  21.435 1.000 90.000 ? 223 ALA A CB  1 
ATOM 1666 O O   ? ALA A 1 223 ?   4.292   1.565  23.413 1.000 90.000 ? 223 ALA A O   1 
ATOM 1667 N N   ? THR A 1 224 ?   3.191   0.819  21.754 1.000 78.690 ? 224 THR A N   1 
ATOM 1668 C CA  ? THR A 1 224 ?   2.038   1.690  21.960 1.000 78.690 ? 224 THR A CA  1 
ATOM 1669 C C   ? THR A 1 224 ?   0.843   0.892  22.475 1.000 78.690 ? 224 THR A C   1 
ATOM 1670 C CB  ? THR A 1 224 ?   1.651   2.420  20.661 1.000 78.690 ? 224 THR A CB  1 
ATOM 1671 O O   ? THR A 1 224 ?   0.698  -0.291  22.160 1.000 78.690 ? 224 THR A O   1 
ATOM 1672 C CG2 ? THR A 1 224 ?   2.768   3.350  20.199 1.000 78.690 ? 224 THR A CG2 1 
ATOM 1673 O OG1 ? THR A 1 224 ?   1.393   1.454  19.635 1.000 78.690 ? 224 THR A OG1 1 
# 
loop_
_struct_sheet_range.sheet_id 
_struct_sheet_range.id 
_struct_sheet_range.beg_label_comp_id 
_struct_sheet_range.beg_label_asym_id 
_struct_sheet_range.beg_label_seq_id 
_struct_sheet_range.pdbx_beg_PDB_ins_code 
_struct_sheet_range.end_label_comp_id 
_struct_sheet_range.end_label_asym_id 
_struct_sheet_range.end_label_seq_id 
_struct_sheet_range.pdbx_end_PDB_ins_code 
_struct_sheet_range.beg_auth_comp_id 
_struct_sheet_range.beg_auth_asym_id 
_struct_sheet_range.beg_auth_seq_id 
_struct_sheet_range.end_auth_comp_id 
_struct_sheet_range.end_auth_asym_id 
_struct_sheet_range.end_auth_seq_id 
A A VAL A   3 ? VAL A   3 ? VAL A 3   VAL A 3   
A B ASP A 171 ? ASP A 171 ? ASP A 171 ASP A 171 
B C GLU A   6 ? ASP A   7 ? GLU A 6   ASP A 7   
B D LEU A 107 ? LEU A 107 ? LEU A 107 LEU A 107 
B E SER A 117 ? GLY A 122 ? SER A 117 GLY A 122 
B F GLN A 136 ? VAL A 143 ? GLN A 136 VAL A 143 
B G MET A 160 ? ALA A 163 ? MET A 160 ALA A 163 
B H PRO A 180 ? CYS A 183 ? PRO A 180 CYS A 183 
B I SER A 186 ? PHE A 193 ? SER A 186 PHE A 193 
B J ALA A 205 ? ASN A 209 ? ALA A 205 ASN A 209 
C K GLN A  16 ? VAL A  21 ? GLN A 16  VAL A 21  
C L GLU A  24 ? HIS A  33 ? GLU A 24  HIS A 33  
C M TRP A  36 ? SER A  39 ? TRP A 36  SER A 39  
C N THR A  49 ? LEU A  52 ? THR A 49  LEU A 52  
C O ARG A  65 ? ARG A  74 ? ARG A 65  ARG A 74  
C P MET A  88 ? LEU A  92 ? MET A 88  LEU A 92  
D Q SER A  56 ? SER A  56 ? SER A 56  SER A 56  
D R VAL A 134 ? VAL A 134 ? VAL A 134 VAL A 134 
E S ASN A  79 ? ASN A  79 ? ASN A 79  ASN A 79  
E T ALA A  84 ? ALA A  84 ? ALA A 84  ALA A 84  
# 
loop_
_struct_conf.id 
_struct_conf.conf_type_id 
_struct_conf.beg_label_comp_id 
_struct_conf.beg_label_asym_id 
_struct_conf.beg_label_seq_id 
_struct_conf.pdbx_beg_PDB_ins_code 
_struct_conf.end_label_comp_id 
_struct_conf.end_label_asym_id 
_struct_conf.end_label_seq_id 
_struct_conf.pdbx_end_PDB_ins_code 
_struct_conf.beg_auth_comp_id 
_struct_conf.beg_auth_asym_id 
_struct_conf.beg_auth_seq_id 
_struct_conf.end_auth_comp_id 
_struct_conf.end_auth_asym_id 
_struct_conf.end_auth_seq_id 
STRN1         STRN         VAL A   3 ? VAL A   3 ? VAL A 3   VAL A 3   
TURN_TY1_P1   TURN_TY1_P   SER A   4 ? SER A   4 ? SER A 4   SER A 4   
STRN2         STRN         GLU A   6 ? ASP A   7 ? GLU A 6   ASP A 7   
HELX_LH_PP_P1 HELX_LH_PP_P CYS A   8 ? SER A   9 ? CYS A 8   SER A 9   
TURN_TY1_P2   TURN_TY1_P   PRO A  10 ? HIS A  11 ? PRO A 10  HIS A 11  
BEND1         BEND         SER A  12 ? SER A  12 ? SER A 12  SER A 12  
TURN_TY1_P3   TURN_TY1_P   PRO A  14 ? TRP A  15 ? PRO A 14  TRP A 15  
STRN3         STRN         GLN A  16 ? VAL A  21 ? GLN A 16  VAL A 21  
TURN_TY1_P4   TURN_TY1_P   GLU A  22 ? SER A  23 ? GLU A 22  SER A 23  
STRN4         STRN         GLU A  24 ? HIS A  33 ? GLU A 24  HIS A 33  
TURN_TY1_P5   TURN_TY1_P   PRO A  34 ? GLN A  35 ? PRO A 34  GLN A 35  
STRN5         STRN         TRP A  36 ? SER A  39 ? TRP A 36  SER A 39  
HELX_RH_3T_P1 HELX_RH_3T_P ALA A  41 ? CYS A  43 ? ALA A 41  CYS A 43  
BEND2         BEND         ASN A  46 ? ALA A  47 ? ASN A 46  ALA A 47  
STRN6         STRN         THR A  49 ? LEU A  52 ? THR A 49  LEU A 52  
BEND3         BEND         GLY A  53 ? GLY A  53 ? GLY A 53  GLY A 53  
BEND4         BEND         HIS A  55 ? HIS A  55 ? HIS A 55  HIS A 55  
STRN7         STRN         SER A  56 ? SER A  56 ? SER A 56  SER A 56  
BEND5         BEND         LEU A  57 ? GLU A  59 ? LEU A 57  GLU A 59  
TURN_TY1_P6   TURN_TY1_P   PRO A  62 ? GLY A  63 ? PRO A 62  GLY A 63  
STRN8         STRN         ARG A  65 ? ARG A  74 ? ARG A 65  ARG A 74  
TURN_TY1_P7   TURN_TY1_P   PRO A  76 ? GLU A  77 ? PRO A 76  GLU A 77  
STRN9         STRN         ASN A  79 ? ASN A  79 ? ASN A 79  ASN A 79  
TURN_TY1_P8   TURN_TY1_P   ASN A  80 ? ILE A  83 ? ASN A 80  ILE A 83  
STRN10        STRN         ALA A  84 ? ALA A  84 ? ALA A 84  ALA A 84  
TURN_TY1_P9   TURN_TY1_P   ASN A  85 ? ASN A  85 ? ASN A 85  ASN A 85  
STRN11        STRN         MET A  88 ? LEU A  92 ? MET A 88  LEU A 92  
BEND6         BEND         ALA A  93 ? GLU A  94 ? ALA A 93  GLU A 94  
BEND7         BEND         ALA A 100 ? THR A 101 ? ALA A 100 THR A 101 
HELX_LH_PP_P2 HELX_LH_PP_P SER A 106 ? SER A 106 ? SER A 106 SER A 106 
STRN12        STRN         LEU A 107 ? LEU A 107 ? LEU A 107 LEU A 107 
HELX_LH_PP_P3 HELX_LH_PP_P ALA A 108 ? ALA A 108 ? ALA A 108 ALA A 108 
BEND8         BEND         SER A 109 ? ARG A 110 ? SER A 109 ARG A 110 
HELX_LH_PP_P4 HELX_LH_PP_P CYS A 111 ? THR A 113 ? CYS A 111 THR A 113 
TURN_TY1_P10  TURN_TY1_P   PRO A 114 ? GLY A 115 ? PRO A 114 GLY A 115 
STRN13        STRN         SER A 117 ? GLY A 122 ? SER A 117 GLY A 122 
TURN_TY1_P11  TURN_TY1_P   MET A 127 ? GLY A 128 ? MET A 127 GLY A 128 
BEND9         BEND         GLY A 129 ? GLY A 129 ? GLY A 129 GLY A 129 
HELX_LH_PP_P5 HELX_LH_PP_P LYS A 130 ? PRO A 132 ? LYS A 130 PRO A 132 
BEND10        BEND         GLN A 133 ? GLN A 133 ? GLN A 133 GLN A 133 
STRN14        STRN         VAL A 134 ? VAL A 134 ? VAL A 134 VAL A 134 
STRN15        STRN         GLN A 136 ? VAL A 143 ? GLN A 136 VAL A 143 
HELX_RH_AL_P1 HELX_RH_AL_P GLU A 145 ? TYR A 152 ? GLU A 145 TYR A 152 
HELX_RH_3T_P2 HELX_RH_3T_P GLY A 153 ? VAL A 155 ? GLY A 153 VAL A 155 
TURN_TY1_P12  TURN_TY1_P   THR A 158 ? SER A 159 ? THR A 158 SER A 159 
STRN16        STRN         MET A 160 ? ALA A 163 ? MET A 160 ALA A 163 
BEND11        BEND         GLY A 166 ? GLY A 166 ? GLY A 166 GLY A 166 
TURN_TY1_P13  TURN_TY1_P   GLU A 167 ? ASP A 168 ? GLU A 167 ASP A 168 
STRN17        STRN         ASP A 171 ? ASP A 171 ? ASP A 171 ASP A 171 
TURN_TY1_P14  TURN_TY1_P   HIS A 174 ? GLY A 175 ? HIS A 174 GLY A 175 
TURN_TY1_P15  TURN_TY1_P   SER A 177 ? GLY A 178 ? SER A 177 GLY A 178 
STRN18        STRN         PRO A 180 ? CYS A 183 ? PRO A 180 CYS A 183 
TURN_TY1_P16  TURN_TY1_P   SER A 184 ? GLY A 185 ? SER A 184 GLY A 185 
STRN19        STRN         SER A 186 ? PHE A 193 ? SER A 186 PHE A 193 
BEND12        BEND         SER A 196 ? GLU A 197 ? SER A 196 GLU A 197 
TURN_TY1_P17  TURN_TY1_P   CYS A 198 ? GLY A 199 ? CYS A 198 GLY A 199 
TURN_TY1_P18  TURN_TY1_P   PRO A 201 ? SER A 202 ? PRO A 201 SER A 202 
HELX_LH_PP_P6 HELX_LH_PP_P PRO A 204 ? PRO A 204 ? PRO A 204 PRO A 204 
STRN20        STRN         ALA A 205 ? ASN A 209 ? ALA A 205 ASN A 209 
HELX_RH_3T_P3 HELX_RH_3T_P LEU A 210 ? LYS A 212 ? LEU A 210 LYS A 212 
HELX_RH_AL_P2 HELX_RH_AL_P THR A 214 ? ALA A 223 ? THR A 214 ALA A 223 
# 
