# Supplementary material for: FlatProt: 2D visualization eases protein structure comparison
Source: BMC Bioinformatics. 2025 Aug 13;26:210. doi: 10.1186/s12859-025-06233-x (PMC12344939; doi:10.1186/s12859-025-06233-x)
Supplement: Supplementary file 1 — Supplementary Material 1 [file 12859_2025_6233_MOESM1_ESM.zip › KLK/structures/Nana_TKL2.cif]

data_Nana_TKL2
# 
_entry.id   Nana_TKL2 
# 
_entity.id                         1      
_entity.type                       polymer 
_entity.pdbx_description           polymer-1 
_entity.formula_weight             24507.8 
_entity.pdbx_number_of_molecules        1 
# 
loop_
_struct_sheet.id 
_struct_sheet.number_strands 
A 2 
B 8 
C 6 
D 2 
E 2 
# 
loop_
_struct_conf_type.id 
_struct_conf_type.criteria 
STRN         DSSP 
TURN_TY1_P   DSSP 
HELX_LH_PP_P DSSP 
BEND         DSSP 
HELX_RH_3T_P DSSP 
HELX_RH_AL_P DSSP 
# 
_struct_asym.id          A 
_struct_asym.entity_id   1 
# 
_software.pdbx_ordinal     1 
_software.name             dssp 
_software.version          4.4.10 
_software.date             ? 
_software.classification   'model annotation' 
# 
_entity_poly.entity_id                      1 
_entity_poly.type                           polypeptide(L) 
_entity_poly.nstd_linkage                   n 
_entity_poly.nstd_monomer                   n 
_entity_poly.pdbx_seq_one_letter_code       
;RVIGGYDCKSNSRPYQAAIVTGDKIYCGGSLVHPCWVLTAAHCRRQRVKVCLGKYNLKKVETMEQCMDIAEAIPHPGYNK
KKIDKDYMLIRLKPCATITKAVNVTQLPTSCPSDGKRCAVSGWGTIKSPQNKLPAKMQCANVSIVPYNQCNKAYFGRITS
HMLCAGVPQGGIDTCQGDSGGPLICNGLLEGVVSWGKFVCAQKGNPGVYAKVCCVVPWIQSTIKKG
;
_entity_poly.pdbx_seq_one_letter_code_can   
;RVIGGYDCKSNSRPYQAAIVTGDKIYCGGSLVHPCWVLTAAHCRRQRVKVCLGKYNLKKVETMEQCMDIAEAIPHPGYNK
KKIDKDYMLIRLKPCATITKAVNVTQLPTSCPSDGKRCAVSGWGTIKSPQNKLPAKMQCANVSIVPYNQCNKAYFGRITS
HMLCAGVPQGGIDTCQGDSGGPLICNGLLEGVVSWGKFVCAQKGNPGVYAKVCCVVPWIQSTIKKG
;
_entity_poly.pdbx_strand_id                 A 
# 
loop_
_dssp_struct_summary.entry_id 
_dssp_struct_summary.label_comp_id 
_dssp_struct_summary.label_asym_id 
_dssp_struct_summary.label_seq_id 
_dssp_struct_summary.secondary_structure 
_dssp_struct_summary.ss_bridge 
_dssp_struct_summary.helix_3_10 
_dssp_struct_summary.helix_alpha 
_dssp_struct_summary.helix_pi 
_dssp_struct_summary.helix_pp 
_dssp_struct_summary.bend 
_dssp_struct_summary.chirality 
_dssp_struct_summary.sheet 
_dssp_struct_summary.strand 
_dssp_struct_summary.ladder_1 
_dssp_struct_summary.ladder_2 
_dssp_struct_summary.accessibility 
_dssp_struct_summary.TCO 
_dssp_struct_summary.kappa 
_dssp_struct_summary.alpha 
_dssp_struct_summary.phi 
_dssp_struct_summary.psi 
_dssp_struct_summary.x_ca 
_dssp_struct_summary.y_ca 
_dssp_struct_summary.z_ca 
Nana_TKL2 ARG A 1   . . . . . . . . . . . . ? .      .     .      .      94.9   -5.0  5.9   -9.2  
Nana_TKL2 VAL A 2   . . > . . . . - . . . . ? -0.779 .     -164.2 -130.8 97.5   -5.3  4.0   -12.1 
Nana_TKL2 ILE A 3   B . 3 . . . S + A A A . ? -0.775 86.9  13.3   -70.3  128.4  -4.5  5.8   -15.5 
Nana_TKL2 GLY A 4   T . 3 . . . S + . . . . ? 0.696  106.0 130.4  78.5   14.7   -5.8  3.7   -18.4 
Nana_TKL2 GLY A 5   . . < . . . . - . . . . ? -0.121 48.0  -131.3 -91.9  -173.4 -7.8  1.5   -15.9 
Nana_TKL2 TYR A 6   E . . . . . . - B C B . ? -0.911 35.8  -75.8  -135.5 159.4  -11.4 0.4   -15.8 
Nana_TKL2 ASP A 7   E . . . . > . - B C B . ? -0.484 53.3  -126.4 -57.8  125.2  -14.3 0.3   -13.3 
Nana_TKL2 CYS A 8   P . . . . P . - . . . . ? -0.422 26.1  -101.2 -65.3  151.2  -13.7 -2.5  -10.9 
Nana_TKL2 LYS A 9   P . > . . P . - . . . . ? -0.575 50.8  -93.2  -69.3  137.2  -16.3 -5.1  -10.4 
Nana_TKL2 SER A 10  T . 3 . . < S + . . . . ? -0.265 108.8 3.2    -52.0  130.7  -18.2 -4.5  -7.2  
Nana_TKL2 ASN A 11  T . 3 . . . S + . . . . ? 0.605  93.2  122.1  71.0   8.4    -16.7 -6.5  -4.2  
Nana_TKL2 SER A 12  S . < . . . S + . . . . ? 0.662  77.6  41.9   -74.7  -13.2  -13.9 -7.8  -6.6  
Nana_TKL2 ARG A 13  . . > . . . . + . . . . ? -0.570 65.4  163.8  -131.1 69.6   -11.3 -6.3  -4.2  
Nana_TKL2 PRO A 14  T . 3 . . . S + . . . . ? 0.604  75.1  58.0   -74.4  -2.2   -12.6 -7.1  -0.6  
Nana_TKL2 TYR A 15  T . 3 . . . S + . . . . ? 0.528  78.9  112.3  -98.6  -15.9  -9.1  -6.3  0.8   
Nana_TKL2 GLN A 16  E . < . . . . - C K J . ? -0.487 51.4  -159.8 -67.4  130.2  -9.0  -2.7  -0.5  
Nana_TKL2 ALA A 17  E . . . . . . - C K J K ? -0.914 10.5  -146.6 -114.9 134.8  -9.1  0.0   2.2   
Nana_TKL2 ALA A 18  E . . . . . . - C K J K ? -0.919 9.6   -159.0 -95.3  119.1  -10.0 3.7   1.8   
Nana_TKL2 ILE A 19  E . . . . . . - C K J K ? -0.909 22.2  -170.7 -96.4  117.4  -8.1  5.9   4.1   
Nana_TKL2 VAL A 20  E . . . . . . - C K J K ? -0.838 29.4  -159.5 -121.0 140.8  -10.1 9.0   4.4   
Nana_TKL2 THR A 21  E . > . . . S - C K J . ? -0.988 81.1  -41.8  -109.7 111.1  -9.7  12.5  5.9   
Nana_TKL2 GLY A 22  T . 3 . . . S - . . . . ? -0.542 124.8 -26.3  65.6   -119.2 -13.2 13.9  6.4   
Nana_TKL2 ASP A 23  T . 3 . . . S + . . . . ? 0.225  119.9 92.0   -113.5 14.3   -15.1 12.9  3.2   
Nana_TKL2 LYS A 24  E . < . . . S - C L J . ? -0.890 79.1  -114.3 -118.1 141.4  -12.2 12.7  1.0   
Nana_TKL2 ILE A 25  E . . . . . . + C L J . ? -0.559 35.0  170.7  -70.4  130.5  -10.0 9.8   0.0   
Nana_TKL2 TYR A 26  E . . . . . . - C L . . ? 0.800  61.1  -17.7  -104.1 -50.0  -6.4  10.4  1.3   
Nana_TKL2 CYS A 27  E . . . . . . - C L J . ? -0.922 60.4  -120.6 -148.9 166.4  -4.7  7.0   0.7   
Nana_TKL2 GLY A 28  E . . . . . . + C L J . ? -0.515 27.2  176.4  -103.7 178.9  -5.4  3.5   0.1   
Nana_TKL2 GLY A 29  E . . . . . . - C L J . ? -0.965 24.7  -115.2 -167.6 175.1  -4.5  0.3   2.0   
Nana_TKL2 SER A 30  E . . . . . . - C L J L ? -0.999 22.3  -128.3 -129.7 127.4  -4.8  -3.5  2.2   
Nana_TKL2 LEU A 31  E . . . . . . + C L . L ? -0.673 36.8  162.6  -71.0  115.5  -6.5  -5.4  4.8   
Nana_TKL2 VAL A 32  E . . . . . S + C L . . ? 0.503  70.4  16.4   -115.2 -7.0   -3.8  -8.0  5.8   
Nana_TKL2 HIS A 33  E . > . . . S - C L . L ? -0.954 85.9  -104.5 -159.9 149.3  -5.4  -8.9  9.2   
Nana_TKL2 PRO A 34  T . 3 . . . S + . . . . ? 0.802  126.6 29.5   -52.3  -20.8  -9.0  -8.4  10.7  
Nana_TKL2 CYS A 35  T . 3 . . . S + . . . . ? 0.409  114.3 73.2   -115.1 -0.9   -7.4  -5.7  12.8  
Nana_TKL2 TRP A 36  E . < . . . . - C M L M ? -0.968 50.3  -170.2 -132.6 132.2  -4.6  -4.5  10.5  
Nana_TKL2 VAL A 37  E . . . . . . - C M L M ? -0.951 17.5  -144.0 -111.5 128.2  -4.4  -2.5  7.3   
Nana_TKL2 LEU A 38  E . . . . . . + C M L M ? -0.864 36.2  146.9  -91.1  127.2  -1.1  -2.2  5.4   
Nana_TKL2 THR A 39  E . . . . . . - C M . M ? -0.770 49.9  -69.8  -144.4 -175.6 -0.5  1.2   3.7   
Nana_TKL2 ALA A 40  . . > . . . . - . . . . ? -0.697 29.7  -137.6 -87.0  141.9  2.4   3.5   2.8   
Nana_TKL2 ALA A 41  G . > . . . S + . . . . ? 0.800  103.7 65.0   -66.2  -31.0  4.3   5.4   5.5   
Nana_TKL2 HIS A 42  G . 3 . . . S + . . . . ? 0.604  89.9  69.9   -71.6  -1.7   4.3   8.6   3.5   
Nana_TKL2 CYS A 43  G . < . . . S + . . . . ? 0.385  71.4  135.9  -91.9  2.3    0.5   8.5   4.0   
Nana_TKL2 ARG A 44  . . < . . . . + . . . . ? -0.326 24.3  163.0  -64.0  130.3  0.8   9.3   7.7   
Nana_TKL2 ARG A 45  . . . . . . . - . . . . ? -0.962 47.1  -117.0 -144.4 161.0  -1.5  12.0  9.0   
Nana_TKL2 GLN A 46  S . . . . . S + . . . . ? 0.869  102.7 26.0   -69.1  -36.9  -2.8  13.2  12.5  
Nana_TKL2 ARG A 47  S . . . . . S + . . . . ? -0.911 74.8  146.0  -136.0 109.0  -6.6  12.2  11.9  
Nana_TKL2 VAL A 48  . . . . . . . - . . . . ? -0.945 28.9  -149.4 -137.9 153.7  -7.7  9.5   9.5   
Nana_TKL2 LYS A 49  E . . . . . . - C N K N ? -0.908 14.7  -136.8 -112.4 151.9  -10.6 6.9   9.2   
Nana_TKL2 VAL A 50  E . . . . . . - C N K N ? -0.960 16.5  -167.9 -111.7 122.0  -10.4 3.5   7.5   
Nana_TKL2 CYS A 51  E . . . . . . - C N K N ? -0.959 5.1   -171.8 -109.5 125.6  -13.3 2.5   5.3   
Nana_TKL2 LEU A 52  E . . . . . . + C N K N ? -0.803 66.1  30.0   -110.4 151.2  -13.6 -1.2  4.1   
Nana_TKL2 GLY A 53  S . . . . . S + . . . . ? 0.686  81.6  147.9  78.6   14.4   -16.1 -2.7  1.6   
Nana_TKL2 LYS A 54  . . . . . . . + . . . . ? -0.775 15.9  157.6  -90.4  127.1  -16.3 0.6   -0.3  
Nana_TKL2 TYR A 55  S . . . . . S + . . . . ? 0.675  72.0  39.1   -110.7 -41.2  -16.9 0.5   -4.1  
Nana_TKL2 ASN A 56  B . > . . . . - D Q P . ? -0.967 65.3  -156.2 -118.0 118.6  -18.4 4.0   -4.7  
Nana_TKL2 LEU A 57  T . 3 . . . S + . . . . ? 0.669  95.2  53.5   -72.5  -9.2   -16.9 7.0   -2.8  
Nana_TKL2 LYS A 58  T . 3 . . . S + . . . . ? 0.511  104.3 64.9   -103.5 -3.8   -20.1 9.0   -3.2  
Nana_TKL2 LYS A 59  S . < . . . S - . . . . ? -0.919 75.9  -128.5 -125.6 140.6  -22.4 6.3   -1.8  
Nana_TKL2 VAL A 60  . . . . . . . - . . . . ? -0.824 34.1  -148.3 -78.5  122.6  -22.9 4.7   1.5   
Nana_TKL2 GLU A 61  . . > . . . . - . . . . ? -0.678 15.8  -128.6 -100.6 147.3  -22.7 1.0   0.9   
Nana_TKL2 THR A 62  T . 3 . . . S + . . . . ? 0.816  110.8 39.5   -64.7  -27.0  -24.7 -1.6  2.9   
Nana_TKL2 MET A 63  T . 3 . . . S + . . . . ? 0.335  89.5  122.5  -107.4 3.6    -21.6 -3.8  3.6   
Nana_TKL2 GLU A 64  . . < . . . . - . . . . ? -0.447 43.9  -163.3 -71.7  139.4  -19.2 -0.8  4.1   
Nana_TKL2 GLN A 65  E . . . . . . - C O N . ? -0.983 4.9   -172.1 -121.6 112.6  -17.3 -0.6  7.5   
Nana_TKL2 CYS A 66  E . . . . . . + C O N . ? -0.950 16.6  178.9  -107.0 122.3  -15.8 2.7   8.5   
Nana_TKL2 MET A 67  E . . . . . . - C O N . ? -0.882 29.7  -114.0 -125.7 150.9  -13.7 2.4   11.7  
Nana_TKL2 ASP A 68  E . . . . . . - C O N O ? -0.431 36.7  -117.7 -73.9  152.3  -11.5 4.6   13.9  
Nana_TKL2 ILE A 69  E . . . . . . - C O . O ? -0.809 19.6  -167.7 -96.8  133.0  -7.7  3.8   14.0  
Nana_TKL2 ALA A 70  E . . . . . S - C O . . ? 0.828  73.2  -8.7   -77.8  -39.1  -6.1  2.7   17.3  
Nana_TKL2 GLU A 71  E . . . . . . - C O . O ? -0.986 51.2  -147.8 -163.9 146.0  -2.6  3.1   16.1  
Nana_TKL2 ALA A 72  E . . . . . . - C O . O ? -0.993 17.6  -169.9 -121.0 122.8  -0.4  3.8   13.1  
Nana_TKL2 ILE A 73  E . . . . . . - C O . O ? -0.884 6.4   -157.5 -119.6 100.3  3.0   2.2   13.0  
Nana_TKL2 PRO A 74  E . . . . . . - C O . O ? -0.445 40.5  -90.4  -70.3  145.6  5.4   3.3   10.3  
Nana_TKL2 HIS A 75  . . > . . . . - . . . . ? -0.363 34.6  -130.6 -50.6  132.1  8.2   0.8   9.4   
Nana_TKL2 PRO A 76  T . 3 . . . S + . . . . ? 0.751  107.0 54.0   -60.1  -26.2  11.2  1.7   11.7  
Nana_TKL2 GLY A 77  T . 3 . . . S + . . . . ? 0.280  76.8  137.5  -91.5  6.7    13.5  1.7   8.8   
Nana_TKL2 TYR A 78  . . < . . . . - . . . . ? -0.403 37.0  -162.6 -58.7  123.0  11.4  4.2   6.8   
Nana_TKL2 ASN A 79  B . . > > . . - E S Q . ? -0.946 6.6   -166.2 -107.7 112.3  13.7  6.7   5.1   
Nana_TKL2 LYS A 80  T . . 4 5 . S + . . . . ? 0.833  86.7  53.5   -72.5  -32.9  11.7  9.9   4.0   
Nana_TKL2 LYS A 81  T . . 4 5 . S + . . . . ? 0.934  122.8 27.7   -71.1  -38.6  14.5  11.2  1.8   
Nana_TKL2 LYS A 82  T . . 4 5 . S - . . . . ? 0.509  98.0  -132.9 -100.6 -2.0   14.8  8.0   -0.2  
Nana_TKL2 ILE A 83  T . . < 5 . . + . . . . ? 0.902  53.2  160.1  43.5   40.7   11.2  7.0   0.4   
Nana_TKL2 ASP A 84  B . . . < . . + E T Q . ? -0.781 57.7  12.3   -93.0  139.0  12.8  3.5   1.3   
Nana_TKL2 LYS A 85  S . . . . . S - . . . . ? 0.899  78.9  -177.6 58.7   42.8   10.9  1.0   3.3   
Nana_TKL2 ASP A 86  . . . . . . . + . . . . ? -0.488 29.4  131.0  -73.6  70.5   7.7   3.1   2.8   
Nana_TKL2 TYR A 87  . . . . . . . + . . . . ? -0.988 29.4  176.7  -130.1 139.6  5.3   0.8   5.0   
Nana_TKL2 MET A 88  E . . . . . . - C P M O ? -0.994 17.1  -148.2 -142.1 131.7  2.9   1.6   7.7   
Nana_TKL2 LEU A 89  E . . . . . . - C P M O ? -0.907 11.0  -157.3 -98.1  130.7  0.5   -0.7  9.6   
Nana_TKL2 ILE A 90  E . . . . . . - C P M O ? -0.961 7.3   -147.3 -109.4 118.6  -2.8  0.8   10.8  
Nana_TKL2 ARG A 91  E . . . . . . - C P M O ? -0.796 18.2  -138.3 -84.3  127.3  -4.5  -1.0  13.8  
Nana_TKL2 LEU A 92  E . . . . . . - C P . O ? -0.530 7.7   -128.1 -85.8  148.5  -8.3  -0.8  13.5  
Nana_TKL2 LYS A 93  E . . . . . S + C P . O ? -0.912 101.2 16.0   -136.6 103.2  -10.8 -0.0  16.6  
Nana_TKL2 PRO A 94  S . . . . > S - . . . . ? 0.647  107.0 -109.5 -79.5  169.2  -12.8 -2.3  16.5  
Nana_TKL2 CYS A 95  P . . . . P . - . . . . ? -0.319 43.9  -92.7  -57.5  157.8  -11.4 -5.1  14.2  
Nana_TKL2 ALA A 96  P . . . . P . - . . . . ? -0.381 29.8  -126.9 -71.4  142.9  -13.1 -5.6  10.8  
Nana_TKL2 THR A 97  P . . . . P . - . . . . ? -0.862 29.4  -123.8 -87.3  123.4  -15.9 -8.1  10.4  
Nana_TKL2 ILE A 98  P . . . . < . + . . . . ? -0.540 47.5  146.6  -77.0  129.8  -15.1 -10.4 7.5   
Nana_TKL2 THR A 99  . . . . . . . - . . . . ? -0.721 65.1  -80.0  -140.5 -173.0 -17.7 -10.5 4.7   
Nana_TKL2 LYS A 100 S . . . . . S + . . . . ? 0.810  134.0 38.3   -67.1  -24.6  -18.1 -10.9 1.0   
Nana_TKL2 ALA A 101 S . . . . . S + . . . . ? 0.543  117.6 53.6   -105.2 -11.3  -17.1 -7.2  0.6   
Nana_TKL2 VAL A 102 S . . . . . S + . . . . ? -0.954 70.6  144.7  -131.4 110.6  -14.5 -7.2  3.4   
Nana_TKL2 ASN A 103 . . . . . . . - . . . . ? -0.970 45.2  -105.6 -147.3 159.8  -11.7 -9.7  3.3   
Nana_TKL2 VAL A 104 P . . . . > . - . . . . ? -0.614 29.9  -137.0 -87.1  139.6  -7.9  -10.2 4.2   
Nana_TKL2 THR A 105 P . . . . P . - . . . . ? -0.613 23.7  -108.6 -87.0  160.8  -5.3  -10.4 1.4   
Nana_TKL2 GLN A 106 B . . . . P . - B D C . ? -0.670 22.9  -131.6 -93.6  141.4  -2.5  -12.9 1.4   
Nana_TKL2 LEU A 107 P . . . . P . - . . . . ? -0.673 30.1  -109.8 -87.2  142.5  1.2   -12.0 2.1   
Nana_TKL2 PRO A 108 P . . . . < . - . . . . ? -0.368 14.5  -157.3 -71.2  150.5  3.8   -13.3 -0.3  
Nana_TKL2 THR A 109 S . . . . . S + . . . . ? 0.550  81.7  19.1   -99.4  -15.9  6.3   -16.0 0.8   
Nana_TKL2 SER A 110 S . . . . . S - . . . . ? -0.960 91.4  -88.8  -147.5 164.3  8.8   -15.0 -2.0  
Nana_TKL2 CYS A 111 P . . . . > . - . . . . ? -0.449 51.1  -101.1 -76.6  148.4  9.5   -12.0 -4.2  
Nana_TKL2 PRO A 112 P . . . . P . - . . . . ? -0.310 33.0  -116.9 -68.6  151.3  7.8   -11.7 -7.6  
Nana_TKL2 SER A 113 P . > . . P . - . . . . ? -0.509 39.9  -87.5  -79.9  154.0  9.5   -12.7 -10.8 
Nana_TKL2 ASP A 114 T . 3 . . < S + . . . . ? -0.288 113.8 19.9   -56.7  142.1  10.1  -10.1 -13.6 
Nana_TKL2 GLY A 115 T . 3 . . . S + . . . . ? 0.427  85.1  153.6  81.0   -9.2   7.2   -9.7  -16.0 
Nana_TKL2 LYS A 116 . . < . . . . - . . . . ? -0.383 47.5  -115.7 -53.8  134.5  4.8   -11.2 -13.6 
Nana_TKL2 ARG A 117 E . . . . . . + B E D . ? -0.577 42.0  174.8  -78.0  138.5  1.2   -10.0 -14.2 
Nana_TKL2 CYS A 118 E . . . . . . - B E D . ? -0.875 24.8  -134.4 -143.0 162.1  -0.3  -7.9  -11.5 
Nana_TKL2 ALA A 119 E . . . . . . - B E D E ? -0.966 13.2  -166.6 -122.5 141.6  -3.4  -5.9  -10.6 
Nana_TKL2 VAL A 120 E . . . . . . - B E D E ? -0.940 9.2   -177.5 -122.7 145.2  -3.6  -2.5  -9.0  
Nana_TKL2 SER A 121 E . . . . . . + B E D . ? -0.979 17.2  112.1  -142.4 152.1  -6.8  -0.9  -7.5  
Nana_TKL2 GLY A 122 E . . . . . . - B E D . ? -0.982 61.1  -98.9  169.6  -177.0 -7.8  2.4   -5.9  
Nana_TKL2 TRP A 123 S . . . . . S + . . . . ? -0.055 72.6  125.7  -117.0 18.9   -9.7  5.8   -6.0  
Nana_TKL2 GLY A 124 S . . . . . S - . . . . ? -0.060 72.5  -55.3  -71.2  179.4  -6.8  8.0   -7.0  
Nana_TKL2 THR A 125 . . . . . . . - . . . . ? -0.277 36.5  -160.7 -60.4  145.9  -6.8  10.4  -10.1 
Nana_TKL2 ILE A 126 S . . . . . S + . . . . ? 0.332  76.0  52.7   -109.9 0.4    -7.6  8.9   -13.5 
Nana_TKL2 LYS A 127 S . . . > . S - . . . . ? -0.998 78.6  -127.4 -137.3 141.6  -6.0  11.8  -15.4 
Nana_TKL2 SER A 128 T . . . 5 . S + . . . . ? -1.000 90.9  6.6    -134.0 127.9  -2.5  13.4  -15.3 
Nana_TKL2 PRO A 129 T . . . 5 . S + . . . . ? -0.997 124.7 73.0   -89.8  -3.9   -1.6  16.2  -15.0 
Nana_TKL2 GLN A 130 T . . . 5 . S - . . . . ? -0.513 80.6  -132.3 -71.9  132.9  -5.4  16.9  -14.4 
Nana_TKL2 ASN A 131 T . . . 5 . . + . . . . ? -0.816 37.2  163.9  -89.2  91.4   -6.7  15.6  -11.1 
Nana_TKL2 LYS A 132 . . . . < . . - . . . . ? -0.977 21.8  -155.7 -110.2 119.0  -9.8  13.8  -11.8 
Nana_TKL2 LEU A 133 . . . . . . . - . . . . ? -0.803 13.9  -133.8 -95.2  127.5  -11.2 11.5  -9.0  
Nana_TKL2 PRO A 134 . . . . . . . - . . . . ? -0.477 2.7   -145.4 -76.1  146.1  -13.4 8.6   -10.0 
Nana_TKL2 ALA A 135 S . . . . . S + . . . . ? 0.870  88.5  52.8   -70.7  -37.4  -16.6 7.9   -8.0  
Nana_TKL2 LYS A 136 B . . . . . S - D R P . ? -0.707 103.2 -91.7  -101.6 148.7  -16.1 4.1   -8.5  
Nana_TKL2 MET A 137 . . . . . . . - . . . . ? -0.278 41.7  -137.8 -56.4  141.5  -13.0 2.2   -7.7  
Nana_TKL2 GLN A 138 E . . . . . . - B F B D ? -0.823 16.3  -166.5 -107.3 145.6  -10.6 1.8   -10.6 
Nana_TKL2 CYS A 139 E . . . . . . + B F B D ? -0.939 7.3   176.2  -127.7 148.8  -8.6  -1.3  -11.6 
Nana_TKL2 ALA A 140 E . . . . . . - B F . D ? -0.991 24.9  -128.7 -149.8 150.1  -5.6  -1.8  -13.9 
Nana_TKL2 ASN A 141 E . . . . . . + B F . D ? -0.878 34.7  163.3  -102.1 131.6  -3.4  -4.6  -15.1 
Nana_TKL2 VAL A 142 E . . . . . . - B F . D ? -0.832 25.3  -133.3 -137.4 168.1  0.4   -4.1  -14.9 
Nana_TKL2 SER A 143 E . . . . . . - B F F D ? -0.964 31.3  -98.0  -124.8 152.1  3.6   -6.2  -15.0 
Nana_TKL2 ILE A 144 E . . . . > . - B F F . ? -0.441 36.1  -141.3 -66.8  132.1  6.7   -6.3  -12.9 
Nana_TKL2 VAL A 145 E . . . . P . - B F F . ? -0.822 26.6  -102.5 -95.8  134.6  9.5   -4.3  -14.4 
Nana_TKL2 PRO A 146 P . . > . < . - . . . . ? -0.243 29.1  -120.0 -57.1  143.0  13.0  -5.7  -14.1 
Nana_TKL2 TYR A 147 H . . > . . S + . . . . ? 0.865  110.0 50.5   -51.9  -49.8  15.1  -4.0  -11.4 
Nana_TKL2 ASN A 148 H . . > . . S + . . . . ? 0.894  113.4 45.7   -60.4  -42.3  17.9  -2.8  -13.8 
Nana_TKL2 GLN A 149 H . . > . . S + . . . . ? 0.878  113.8 49.2   -67.4  -41.8  15.4  -1.3  -16.1 
Nana_TKL2 CYS A 150 H . . X . . S + . . . . ? 0.936  112.2 47.5   -62.5  -45.4  13.5  0.2   -13.3 
Nana_TKL2 ASN A 151 H . . < > . S + . . . . ? 0.831  109.1 54.3   -67.5  -36.6  16.7  1.7   -11.8 
Nana_TKL2 LYS A 152 H . > < 5 . S + . . . . ? 0.904  105.5 53.8   -62.1  -41.4  17.7  3.0   -15.1 
Nana_TKL2 ALA A 153 H . 3 < 5 . S + . . . . ? 0.786  114.9 41.1   -63.7  -24.9  14.4  4.8   -15.4 
Nana_TKL2 TYR A 154 T . > < 5 . S - . . . . ? 0.042  112.4 -113.9 -118.4 22.6   15.0  6.4   -12.1 
Nana_TKL2 PHE A 155 T . < . 5 . S - . . . . ? 0.815  78.4  -47.2  54.9   39.0   18.8  7.3   -12.4 
Nana_TKL2 GLY A 156 T . 3 . < . S + . . . . ? 0.554  108.5 116.1  90.9   12.4   19.9  4.9   -9.6  
Nana_TKL2 ARG A 157 . . < . . . . + . . . . ? 0.553  43.1  107.0  -93.9  -6.0   17.4  5.8   -7.0  
Nana_TKL2 ILE A 158 . . . . . . . - . . . . ? -0.609 55.7  -159.2 -78.9  124.1  15.7  2.4   -6.9  
Nana_TKL2 THR A 159 . . > . . . . - . . . . ? -0.443 34.6  -101.4 -96.1  173.5  16.6  0.4   -3.7  
Nana_TKL2 SER A 160 T . 3 . . . S + . . . . ? 0.620  121.8 58.3   -70.3  -7.6   16.4  -3.4  -3.0  
Nana_TKL2 HIS A 161 T . 3 . . . S + . . . . ? 0.202  98.0  79.7   -104.1 7.7    13.0  -2.7  -1.1  
Nana_TKL2 MET A 162 E . < . . . . - B G . G ? -0.901 55.1  -176.1 -118.2 149.3  11.4  -1.2  -4.1  
Nana_TKL2 LEU A 163 E . . . . . . - B G . G ? -0.969 16.0  -135.9 -136.2 159.3  9.9   -2.7  -7.2  
Nana_TKL2 CYS A 164 E . . . . . . + B G F G ? -0.889 19.0  178.1  -115.9 142.7  8.5   -1.2  -10.4 
Nana_TKL2 ALA A 165 E . . . . . . + B G F G ? -0.995 24.7  101.8  -142.8 140.1  5.3   -2.1  -12.3 
Nana_TKL2 GLY A 166 E . . . . . . - B G F . ? -0.978 66.0  -69.4  174.8  -173.8 3.8   -0.7  -15.4 
Nana_TKL2 VAL A 167 . . > . . . . - . . . . ? -0.936 34.6  -135.3 -107.5 125.1  3.2   -1.1  -19.1 
Nana_TKL2 PRO A 168 T . 3 . . . S + . . . . ? 0.845  106.2 50.4   -47.9  -34.1  6.2   -0.8  -21.3 
Nana_TKL2 GLN A 169 T . 3 . . . S - . . . . ? 0.576  108.2 -132.9 -84.2  -4.6   4.2   1.4   -23.8 
Nana_TKL2 GLY A 170 . . < . . . . + . . . . ? -0.322 69.7  111.2  74.1   175.4  2.9   3.6   -21.1 
Nana_TKL2 GLY A 171 S . . . . . S + . . . . ? 0.298  72.3  70.9   103.0  -11.4  -0.7  4.5   -20.7 
Nana_TKL2 ILE A 172 . . . . . . . + . . . . ? -0.982 59.8  124.1  -141.8 119.6  -1.4  2.6   -17.6 
Nana_TKL2 ASP A 173 B . . . . . . - A B A . ? -0.979 58.9  -94.1  -164.3 157.1  0.0   3.6   -14.1 
Nana_TKL2 THR A 174 . . . . . . . - . . . . ? -0.681 49.8  -179.4 -75.5  135.3  -0.9  4.4   -10.4 
Nana_TKL2 CYS A 175 . . > . . . . - . . . . ? -0.582 37.6  -31.4  -126.8 -171.0 -1.2  8.1   -10.0 
Nana_TKL2 GLN A 176 T . 3 . . . S + . . . . ? -0.215 121.1 26.9   -52.5  132.9  -2.0  10.6  -7.2  
Nana_TKL2 GLY A 177 T . 3 . . . S + . . . . ? 0.187  96.4  86.5   101.5  -8.4   -4.3  9.4   -4.4  
Nana_TKL2 ASP A 178 . . X . . . . + . . . . ? 0.273  55.8  139.8  -103.1 2.6    -3.6  5.6   -4.7  
Nana_TKL2 SER A 179 T . 3 . . . S + . . . . ? -0.305 72.5  18.7   -48.0  130.9  -0.7  5.9   -2.3  
Nana_TKL2 GLY A 180 T . 3 . . . S + . . . . ? 0.254  95.6  132.6  93.5   -15.0  -0.8  2.9   -0.1  
Nana_TKL2 GLY A 181 . . < . . . . - . . . . ? -0.191 58.4  -86.8  -69.3  170.4  -3.0  0.9   -2.3  
Nana_TKL2 PRO A 182 E . . . . . . - B H . H ? -0.519 19.8  -160.8 -94.8  138.1  -2.4  -2.8  -3.3  
Nana_TKL2 LEU A 183 E . . . . . . - B H E H ? -0.971 25.5  -168.2 -102.1 110.6  -0.3  -4.4  -6.0  
Nana_TKL2 ILE A 184 E . . . . . . - B H E H ? -0.876 13.5  -176.4 -112.4 125.7  -1.7  -8.0  -6.3  
Nana_TKL2 CYS A 185 E . > . . . S - B H . H ? -0.986 76.4  -21.8  -120.8 117.9  -0.0  -10.8 -8.3  
Nana_TKL2 ASN A 186 T . 3 . . . S - . . . . ? 0.885  130.0 -48.7  51.4   34.0   -1.8  -14.2 -8.5  
Nana_TKL2 GLY A 187 T . 3 . . . S + . . . . ? 0.489  115.9 112.8  93.0   1.9    -3.7  -13.3 -5.4  
Nana_TKL2 LEU A 188 E . < . . . S - B I C H ? -0.897 71.5  -117.7 -111.8 143.1  -0.7  -12.2 -3.3  
Nana_TKL2 LEU A 189 E . . . . . . + B I . H ? -0.645 43.2  161.3  -75.6  108.1  0.1   -8.7  -2.0  
Nana_TKL2 GLU A 190 E . . . . . . + B I . . ? 0.646  56.3  13.9   -107.8 -18.7  3.4   -7.9  -3.8  
Nana_TKL2 GLY A 191 E . . . . . . - B I I H ? -0.992 53.4  -138.0 -156.6 158.9  3.6   -4.2  -3.4  
Nana_TKL2 VAL A 192 E . . . . . . - B I I H ? -0.991 40.8  -110.1 -117.5 123.1  2.3   -1.0  -1.8  
Nana_TKL2 VAL A 193 E . . . . . . + B I I . ? -0.356 54.5  154.5  -53.8  128.4  1.8   2.0   -4.0  
Nana_TKL2 SER A 194 E . . . . . . - B I . . ? 0.760  47.0  -30.8  -125.9 -67.4  4.6   4.4   -3.0  
Nana_TKL2 TRP A 195 E . . . . . . + B I I . ? -0.909 49.4  156.3  -155.7 169.9  5.9   7.0   -5.5  
Nana_TKL2 GLY A 196 . . . . . . . - . . . . ? -0.972 51.2  -40.6  -176.6 -172.3 6.5   7.8   -9.1  
Nana_TKL2 LYS A 197 . . . . . . . - . . . . ? -0.372 51.3  -118.2 -69.9  152.9  6.9   10.6  -11.6 
Nana_TKL2 PHE A 198 S . . . . . S + . . . . ? 0.908  110.2 56.3   -58.7  -43.4  4.6   13.6  -11.4 
Nana_TKL2 VAL A 199 S . . . . . S - . . . . ? -0.830 91.5  -152.3 -92.4  107.2  3.3   12.8  -14.8 
Nana_TKL2 CYS A 200 . . . . . . . + . . . . ? -0.322 64.9  29.7   -78.0  161.3  2.0   9.3   -14.5 
Nana_TKL2 ALA A 201 S . . . . . S + . . . . ? 0.771  78.8  156.7  69.5   24.6   1.7   6.6   -17.1 
Nana_TKL2 GLN A 202 . . > . . . . - . . . . ? -0.676 52.5  -98.4  -80.4  140.7  4.6   7.9   -19.2 
Nana_TKL2 LYS A 203 T . 3 . . . S + . . . . ? -0.369 110.7 15.3   -53.4  129.6  6.4   5.6   -21.4 
Nana_TKL2 GLY A 204 T . 3 . . . S + . . . . ? 0.503  106.7 96.1   85.6   2.5    9.5   4.3   -19.8 
Nana_TKL2 ASN A 205 . . < . . . . - . . . . ? -0.725 54.3  -174.9 -128.9 80.4   8.4   5.5   -16.3 
Nana_TKL2 PRO A 206 . . . . . . . - . . . . ? -0.262 33.6  -95.1  -68.2  160.0  6.8   2.7   -14.3 
Nana_TKL2 GLY A 207 E . . . . . . - B J G . ? -0.470 36.4  -126.5 -67.8  151.6  5.2   3.2   -10.9 
Nana_TKL2 VAL A 208 E . . . . . . - B J G I ? -0.893 27.3  -173.5 -107.1 132.7  7.2   2.6   -7.8  
Nana_TKL2 TYR A 209 E . . . . . . - B J G I ? -0.879 32.7  -110.4 -121.9 145.6  6.0   0.3   -5.1  
Nana_TKL2 ALA A 210 E . . . . . . - B J G I ? -0.739 42.6  -122.5 -73.1  119.1  7.2   -0.7  -1.7  
Nana_TKL2 LYS A 211 E . . . . . . - B J . I ? -0.559 25.5  -167.6 -68.8  123.3  8.3   -4.4  -2.1  
Nana_TKL2 VAL A 212 S . > . . . S + . . . . ? 0.850  74.7  69.8   -87.9  -36.5  6.3   -6.5  0.4   
Nana_TKL2 CYS A 213 T . 3 . . . S + . . . . ? 0.806  97.9  56.0   -55.9  -25.4  8.2   -9.9  0.3   
Nana_TKL2 CYS A 214 T . 3 . . . S + . . . . ? 0.648  113.5 37.5   -84.7  -10.0  11.2  -8.2  2.1   
Nana_TKL2 VAL A 215 S . < > . . S + . . . . ? 0.208  76.9  109.6  -130.0 13.5   9.2   -7.0  5.1   
Nana_TKL2 VAL A 216 H . . > . . S + . . . . ? 0.915  80.3  54.6   -57.7  -45.6  6.7   -9.9  5.7   
Nana_TKL2 PRO A 217 H . . > . . S + . . . . ? 0.908  108.5 49.4   -56.1  -40.7  8.6   -10.8 8.9   
Nana_TKL2 TRP A 218 H . . > . . S + . . . . ? 0.918  110.2 50.8   -62.4  -44.1  8.2   -7.2  10.1  
Nana_TKL2 ILE A 219 H . . X . . S + . . . . ? 0.950  113.1 45.0   -59.1  -48.4  4.5   -7.3  9.3   
Nana_TKL2 GLN A 220 H . . X . . S + . . . . ? 0.889  112.4 50.3   -66.5  -44.9  3.9   -10.5 11.2  
Nana_TKL2 SER A 221 H . . X . . S + . . . . ? 0.886  111.1 49.1   -61.2  -42.5  5.9   -9.5  14.2  
Nana_TKL2 THR A 222 H . . X . . S + . . . . ? 0.903  110.0 51.4   -65.4  -41.8  4.0   -6.2  14.5  
Nana_TKL2 ILE A 223 H . . < . . S + . . . . ? 0.889  108.9 51.2   -64.7  -39.2  0.6   -7.9  14.2  
Nana_TKL2 LYS A 224 H . . < . . S + . . . . ? 0.841  105.6 55.2   -68.2  -36.6  1.5   -10.4 17.0  
Nana_TKL2 LYS A 225 H . . < . . . . . . . . ? 0.762  .     .      -72.8  -20.3  2.6   -7.6  19.5  
Nana_TKL2 GLY A 226 . . . < . . . . . . . . ? -0.613 .     .      -106.0 .      -0.7  -5.8  19.2  
# 
loop_
_dssp_struct_ladder.id 
_dssp_struct_ladder.sheet_id 
_dssp_struct_ladder.range_id_1 
_dssp_struct_ladder.range_id_2 
_dssp_struct_ladder.type 
_dssp_struct_ladder.beg_1_label_comp_id 
_dssp_struct_ladder.beg_1_label_asym_id 
_dssp_struct_ladder.beg_1_label_seq_id 
_dssp_struct_ladder.pdbx_beg_1_PDB_ins_code 
_dssp_struct_ladder.end_1_label_comp_id 
_dssp_struct_ladder.end_1_label_asym_id 
_dssp_struct_ladder.end_1_label_seq_id 
_dssp_struct_ladder.pdbx_end_1_PDB_ins_code 
_dssp_struct_ladder.beg_1_auth_comp_id 
_dssp_struct_ladder.beg_1_auth_asym_id 
_dssp_struct_ladder.beg_1_auth_seq_id 
_dssp_struct_ladder.end_1_auth_comp_id 
_dssp_struct_ladder.end_1_auth_asym_id 
_dssp_struct_ladder.end_1_auth_seq_id 
_dssp_struct_ladder.beg_2_label_comp_id 
_dssp_struct_ladder.beg_2_label_asym_id 
_dssp_struct_ladder.beg_2_label_seq_id 
_dssp_struct_ladder.pdbx_beg_2_PDB_ins_code 
_dssp_struct_ladder.end_2_label_comp_id 
_dssp_struct_ladder.end_2_label_asym_id 
_dssp_struct_ladder.end_2_label_seq_id 
_dssp_struct_ladder.pdbx_end_2_PDB_ins_code 
_dssp_struct_ladder.beg_2_auth_comp_id 
_dssp_struct_ladder.beg_2_auth_asym_id 
_dssp_struct_ladder.beg_2_auth_seq_id 
_dssp_struct_ladder.end_2_auth_comp_id 
_dssp_struct_ladder.end_2_auth_asym_id 
_dssp_struct_ladder.end_2_auth_seq_id 
A A A B anti-parallel ILE A 3   ? ILE A 3   ? ILE A 3   ILE A 3   ASP A 173 ? ASP A 173 ? ASP A 173 ASP A 173 
B B C F anti-parallel TYR A 6   ? ASP A 7   ? TYR A 6   ASP A 7   CYS A 139 ? GLN A 138 ? CYS A 139 GLN A 138 
C B D I parallel      GLN A 106 ? GLN A 106 ? GLN A 106 GLN A 106 LEU A 188 ? LEU A 188 ? LEU A 188 LEU A 188 
D B E F anti-parallel ARG A 117 ? GLY A 122 ? ARG A 117 GLY A 122 SER A 143 ? GLN A 138 ? SER A 143 GLN A 138 
E B E H anti-parallel ALA A 119 ? VAL A 120 ? ALA A 119 VAL A 120 ILE A 184 ? LEU A 183 ? ILE A 184 LEU A 183 
F B F G anti-parallel SER A 143 ? VAL A 145 ? SER A 143 VAL A 145 GLY A 166 ? CYS A 164 ? GLY A 166 CYS A 164 
G B G J anti-parallel MET A 162 ? ALA A 165 ? MET A 162 ALA A 165 ALA A 210 ? GLY A 207 ? ALA A 210 GLY A 207 
H B H I anti-parallel PRO A 182 ? CYS A 185 ? PRO A 182 CYS A 185 VAL A 192 ? LEU A 188 ? VAL A 192 LEU A 188 
I B I J anti-parallel GLY A 191 ? TRP A 195 ? GLY A 191 TRP A 195 LYS A 211 ? VAL A 208 ? LYS A 211 VAL A 208 
J C K L anti-parallel GLN A 16  ? THR A 21  ? GLN A 16  THR A 21  SER A 30  ? LYS A 24  ? SER A 30  LYS A 24  
K C K N anti-parallel ALA A 17  ? VAL A 20  ? ALA A 17  VAL A 20  LEU A 52  ? LYS A 49  ? LEU A 52  LYS A 49  
L C L M anti-parallel SER A 30  ? HIS A 33  ? SER A 30  HIS A 33  LEU A 38  ? TRP A 36  ? LEU A 38  TRP A 36  
M C M P anti-parallel TRP A 36  ? THR A 39  ? TRP A 36  THR A 39  ARG A 91  ? MET A 88  ? ARG A 91  MET A 88  
N C N O anti-parallel LYS A 49  ? LEU A 52  ? LYS A 49  LEU A 52  ASP A 68  ? GLN A 65  ? ASP A 68  GLN A 65  
O C O P anti-parallel ASP A 68  ? PRO A 74  ? ASP A 68  PRO A 74  LYS A 93  ? MET A 88  ? LYS A 93  MET A 88  
P D Q R anti-parallel ASN A 56  ? ASN A 56  ? ASN A 56  ASN A 56  LYS A 136 ? LYS A 136 ? LYS A 136 LYS A 136 
Q E S T anti-parallel ASN A 79  ? ASN A 79  ? ASN A 79  ASN A 79  ASP A 84  ? ASP A 84  ? ASP A 84  ASP A 84  
# 
loop_
_dssp_struct_bridge_pairs.id 
_dssp_struct_bridge_pairs.label_comp_id 
_dssp_struct_bridge_pairs.label_seq_id 
_dssp_struct_bridge_pairs.label_asym_id 
_dssp_struct_bridge_pairs.auth_seq_id 
_dssp_struct_bridge_pairs.auth_asym_id 
_dssp_struct_bridge_pairs.pdbx_PDB_ins_code 
_dssp_struct_bridge_pairs.acceptor_1_label_comp_id 
_dssp_struct_bridge_pairs.acceptor_1_label_seq_id 
_dssp_struct_bridge_pairs.acceptor_1_label_asym_id 
_dssp_struct_bridge_pairs.acceptor_1_auth_seq_id 
_dssp_struct_bridge_pairs.acceptor_1_auth_asym_id 
_dssp_struct_bridge_pairs.acceptor_1_pdbx_PDB_ins_code 
_dssp_struct_bridge_pairs.acceptor_1_energy 
_dssp_struct_bridge_pairs.acceptor_2_label_comp_id 
_dssp_struct_bridge_pairs.acceptor_2_label_seq_id 
_dssp_struct_bridge_pairs.acceptor_2_label_asym_id 
_dssp_struct_bridge_pairs.acceptor_2_auth_seq_id 
_dssp_struct_bridge_pairs.acceptor_2_auth_asym_id 
_dssp_struct_bridge_pairs.acceptor_2_pdbx_PDB_ins_code 
_dssp_struct_bridge_pairs.acceptor_2_energy 
_dssp_struct_bridge_pairs.donor_1_label_comp_id 
_dssp_struct_bridge_pairs.donor_1_label_seq_id 
_dssp_struct_bridge_pairs.donor_1_label_asym_id 
_dssp_struct_bridge_pairs.donor_1_auth_seq_id 
_dssp_struct_bridge_pairs.donor_1_auth_asym_id 
_dssp_struct_bridge_pairs.donor_1_pdbx_PDB_ins_code 
_dssp_struct_bridge_pairs.donor_1_energy 
_dssp_struct_bridge_pairs.donor_2_label_comp_id 
_dssp_struct_bridge_pairs.donor_2_label_seq_id 
_dssp_struct_bridge_pairs.donor_2_label_asym_id 
_dssp_struct_bridge_pairs.donor_2_auth_seq_id 
_dssp_struct_bridge_pairs.donor_2_auth_asym_id 
_dssp_struct_bridge_pairs.donor_2_pdbx_PDB_ins_code 
_dssp_struct_bridge_pairs.donor_2_energy 
1   ARG 1   A 1   A ? ?   ?   ? ?   ? ? ?    ?   ?   ? ?   ? ? ?    ILE 3   A 3   A ? -0.4 ILE 126 A 126 A ? -0.2 
2   VAL 2   A 2   A ? THR 125 A 125 A ? -0.6 GLY 124 A 124 A ? -0.3 GLY 5   A 5   A ? -1.1 GLY 4   A 4   A ? -0.4 
3   ILE 3   A 3   A ? ASP 173 A 173 A ? -3.0 ARG 1   A 1   A ? -0.4 ASP 173 A 173 A ? -1.1 LYS 127 A 127 A ? -0.1 
4   GLY 4   A 4   A ? ILE 126 A 126 A ? -0.5 VAL 2   A 2   A ? -0.4 ILE 3   A 3   A ? -0.2 TYR 6   A 6   A ? -0.1 
5   GLY 5   A 5   A ? VAL 2   A 2   A ? -1.1 ASP 173 A 173 A ? -0.1 ASP 7   A 7   A ? -0.3 ALA 140 A 140 A ? -0.2 
6   TYR 6   A 6   A ? CYS 139 A 139 A ? -2.5 ILE 3   A 3   A ? -0.1 CYS 139 A 139 A ? -3.0 CYS 8   A 8   A ? -0.2 
7   ASP 7   A 7   A ? GLY 5   A 5   A ? -0.3 GLN 138 A 138 A ? -0.2 GLN 138 A 138 A ? -0.2 LYS 9   A 9   A ? -0.1 
8   CYS 8   A 8   A ? MET 137 A 137 A ? -2.4 TYR 6   A 6   A ? -0.2 SER 10  A 10  A ? -0.3 MET 137 A 137 A ? -0.1 
9   LYS 9   A 9   A ? SER 10  A 10  A ? -0.1 ASP 7   A 7   A ? -0.1 SER 12  A 12  A ? -2.1 ARG 13  A 13  A ? -0.3 
10  SER 10  A 10  A ? CYS 8   A 8   A ? -0.3 ASN 11  A 11  A ? -0.3 LYS 9   A 9   A ? -0.1 TYR 55  A 55  A ? -0.1 
11  ASN 11  A 11  A ? ARG 13  A 13  A ? -0.1 SER 12  A 12  A ? -0.1 SER 10  A 10  A ? -0.3 LYS 9   A 9   A ? -0.0 
12  SER 12  A 12  A ? LYS 9   A 9   A ? -2.1 ARG 13  A 13  A ? -0.2 SER 10  A 10  A ? -0.1 ASN 11  A 11  A ? -0.1 
13  ARG 13  A 13  A ? LYS 9   A 9   A ? -0.3 PRO 14  A 14  A ? -0.1 GLN 16  A 16  A ? -1.7 SER 12  A 12  A ? -0.2 
14  PRO 14  A 14  A ? ?   ?   ? ?   ? ? ?    ?   ?   ? ?   ? ? ?    ASN 103 A 103 A ? -2.6 GLY 53  A 53  A ? -0.2 
15  TYR 15  A 15  A ? VAL 102 A 102 A ? -0.2 VAL 104 A 104 A ? -0.1 LEU 31  A 31  A ? -2.9 ALA 17  A 17  A ? -0.2 
16  GLN 16  A 16  A ? ARG 13  A 13  A ? -1.7 SER 30  A 30  A ? -0.2 GLY 53  A 53  A ? -0.6 ALA 18  A 18  A ? -0.4 
17  ALA 17  A 17  A ? GLY 29  A 29  A ? -2.8 TYR 15  A 15  A ? -0.2 GLY 29  A 29  A ? -1.2 ILE 19  A 19  A ? -0.6 
18  ALA 18  A 18  A ? CYS 51  A 51  A ? -3.0 GLN 16  A 16  A ? -0.4 CYS 51  A 51  A ? -3.3 VAL 20  A 20  A ? -0.7 
19  ILE 19  A 19  A ? CYS 27  A 27  A ? -3.1 ALA 17  A 17  A ? -0.6 TYR 26  A 26  A ? -3.7 CYS 27  A 27  A ? -1.7 
20  VAL 20  A 20  A ? LYS 49  A 49  A ? -3.0 ALA 18  A 18  A ? -0.7 LYS 49  A 49  A ? -2.3 GLY 22  A 22  A ? -0.5 
21  THR 21  A 21  A ? LYS 24  A 24  A ? -2.3 ILE 19  A 19  A ? -0.4 LYS 24  A 24  A ? -1.7 ASP 23  A 23  A ? -0.4 
22  GLY 22  A 22  A ? VAL 20  A 20  A ? -0.5 ASP 23  A 23  A ? -0.2 LYS 49  A 49  A ? -0.1 VAL 20  A 20  A ? -0.1 
23  ASP 23  A 23  A ? THR 21  A 21  A ? -0.4 VAL 20  A 20  A ? -0.1 ILE 25  A 25  A ? -0.4 GLY 22  A 22  A ? -0.2 
24  LYS 24  A 24  A ? THR 21  A 21  A ? -1.7 ?   ?   ? ?   ? ? ?    THR 21  A 21  A ? -2.3 TYR 26  A 26  A ? -0.3 
25  ILE 25  A 25  A ? ASP 23  A 23  A ? -0.4 VAL 20  A 20  A ? -0.2 VAL 20  A 20  A ? -0.2 GLY 28  A 28  A ? -0.1 
26  TYR 26  A 26  A ? ILE 19  A 19  A ? -3.7 CYS 27  A 27  A ? -0.5 GLY 28  A 28  A ? -0.3 SER 179 A 179 A ? -0.3 
27  CYS 27  A 27  A ? ILE 19  A 19  A ? -1.7 ASP 178 A 178 A ? -0.1 ILE 19  A 19  A ? -3.1 TYR 26  A 26  A ? -0.5 
28  GLY 28  A 28  A ? SER 179 A 179 A ? -4.0 TYR 26  A 26  A ? -0.3 ALA 40  A 40  A ? -0.4 SER 30  A 30  A ? -0.3 
29  GLY 29  A 29  A ? ALA 17  A 17  A ? -1.2 CYS 27  A 27  A ? -0.2 ALA 17  A 17  A ? -2.8 LEU 31  A 31  A ? -0.4 
30  SER 30  A 30  A ? LEU 38  A 38  A ? -2.3 GLY 28  A 28  A ? -0.3 LEU 38  A 38  A ? -3.5 VAL 32  A 32  A ? -0.7 
31  LEU 31  A 31  A ? TYR 15  A 15  A ? -2.9 GLY 29  A 29  A ? -0.4 THR 105 A 105 A ? -3.1 VAL 37  A 37  A ? -0.2 
32  VAL 32  A 32  A ? TRP 36  A 36  A ? -2.0 SER 30  A 30  A ? -0.7 VAL 37  A 37  A ? -0.2 LEU 31  A 31  A ? -0.2 
33  HIS 33  A 33  A ? TRP 36  A 36  A ? -1.6 SER 30  A 30  A ? -0.1 TRP 36  A 36  A ? -1.9 VAL 32  A 32  A ? -0.4 
34  PRO 34  A 34  A ? ?   ?   ? ?   ? ? ?    ?   ?   ? ?   ? ? ?    ALA 96  A 96  A ? -3.5 VAL 37  A 37  A ? -0.0 
35  CYS 35  A 35  A ? CYS 95  A 95  A ? -0.2 TRP 36  A 36  A ? -0.1 LEU 92  A 92  A ? -2.7 VAL 37  A 37  A ? -0.4 
36  TRP 36  A 36  A ? HIS 33  A 33  A ? -1.9 ARG 91  A 91  A ? -0.2 VAL 32  A 32  A ? -2.0 HIS 33  A 33  A ? -1.6 
37  VAL 37  A 37  A ? ILE 90  A 90  A ? -2.4 CYS 35  A 35  A ? -0.4 ILE 90  A 90  A ? -3.0 THR 39  A 39  A ? -0.5 
38  LEU 38  A 38  A ? SER 30  A 30  A ? -3.5 TRP 36  A 36  A ? -0.4 SER 30  A 30  A ? -2.3 ALA 40  A 40  A ? -0.2 
39  THR 39  A 39  A ? MET 88  A 88  A ? -2.8 VAL 37  A 37  A ? -0.5 MET 88  A 88  A ? -2.6 ALA 41  A 41  A ? -0.3 
40  ALA 40  A 40  A ? GLY 28  A 28  A ? -0.4 TYR 87  A 87  A ? -0.2 CYS 43  A 43  A ? -1.6 TYR 87  A 87  A ? -0.3 
41  ALA 41  A 41  A ? THR 39  A 39  A ? -0.3 HIS 42  A 42  A ? -0.3 ARG 44  A 44  A ? -1.6 ALA 40  A 40  A ? -0.1 
42  HIS 42  A 42  A ? CYS 43  A 43  A ? -0.3 ASP 86  A 86  A ? -0.1 ALA 41  A 41  A ? -0.3 SER 179 A 179 A ? -0.1 
43  CYS 43  A 43  A ? ALA 40  A 40  A ? -1.6 GLY 28  A 28  A ? -0.1 HIS 42  A 42  A ? -0.3 ALA 41  A 41  A ? -0.2 
44  ARG 44  A 44  A ? ALA 41  A 41  A ? -1.6 GLN 46  A 46  A ? -0.0 GLN 46  A 46  A ? -0.3 ALA 41  A 41  A ? -0.0 
45  ARG 45  A 45  A ? GLN 46  A 46  A ? -0.1 CYS 43  A 43  A ? -0.0 VAL 48  A 48  A ? -0.2 CYS 43  A 43  A ? -0.0 
46  GLN 46  A 46  A ? ARG 44  A 44  A ? -0.3 ARG 47  A 47  A ? -0.2 VAL 48  A 48  A ? -0.4 ARG 45  A 45  A ? -0.1 
47  ARG 47  A 47  A ? LYS 49  A 49  A ? -0.0 ?   ?   ? ?   ? ? ?    LYS 49  A 49  A ? -0.3 GLN 46  A 46  A ? -0.2 
48  VAL 48  A 48  A ? GLN 46  A 46  A ? -0.4 ARG 45  A 45  A ? -0.2 ILE 69  A 69  A ? -0.5 VAL 50  A 50  A ? -0.3 
49  LYS 49  A 49  A ? VAL 20  A 20  A ? -2.3 ARG 47  A 47  A ? -0.3 VAL 20  A 20  A ? -3.0 CYS 51  A 51  A ? -0.5 
50  VAL 50  A 50  A ? MET 67  A 67  A ? -2.4 VAL 48  A 48  A ? -0.3 MET 67  A 67  A ? -3.0 LEU 52  A 52  A ? -0.5 
51  CYS 51  A 51  A ? ALA 18  A 18  A ? -3.3 LYS 49  A 49  A ? -0.5 ALA 18  A 18  A ? -3.0 GLY 53  A 53  A ? -0.3 
52  LEU 52  A 52  A ? GLN 65  A 65  A ? -3.1 VAL 50  A 50  A ? -0.5 GLN 65  A 65  A ? -2.5 VAL 102 A 102 A ? -0.1 
53  GLY 53  A 53  A ? GLN 16  A 16  A ? -0.6 ALA 101 A 101 A ? -0.4 TYR 55  A 55  A ? -0.4 MET 63  A 63  A ? -0.2 
54  LYS 54  A 54  A ? GLN 16  A 16  A ? -0.4 CYS 51  A 51  A ? -0.3 GLY 53  A 53  A ? -0.3 LEU 57  A 57  A ? -0.1 
55  TYR 55  A 55  A ? GLY 53  A 53  A ? -0.4 ASN 56  A 56  A ? -0.3 MET 137 A 137 A ? -2.2 LEU 57  A 57  A ? -0.5 
56  ASN 56  A 56  A ? LYS 136 A 136 A ? -0.2 LYS 59  A 59  A ? -0.2 LYS 59  A 59  A ? -1.7 TYR 55  A 55  A ? -0.3 
57  LEU 57  A 57  A ? ALA 135 A 135 A ? -2.8 TYR 55  A 55  A ? -0.5 LYS 136 A 136 A ? -0.1 ASN 56  A 56  A ? -0.1 
58  LYS 58  A 58  A ? ALA 135 A 135 A ? -0.4 VAL 60  A 60  A ? -0.0 VAL 60  A 60  A ? -0.4 LEU 57  A 57  A ? -0.3 
59  LYS 59  A 59  A ? ASN 56  A 56  A ? -1.7 ALA 135 A 135 A ? -0.2 GLU 61  A 61  A ? -0.6 ASN 56  A 56  A ? -0.2 
60  VAL 60  A 60  A ? LYS 58  A 58  A ? -0.4 LYS 54  A 54  A ? -0.1 THR 62  A 62  A ? -0.3 LEU 57  A 57  A ? -0.1 
61  GLU 61  A 61  A ? LYS 59  A 59  A ? -0.6 THR 62  A 62  A ? -0.1 GLU 64  A 64  A ? -1.4 LYS 54  A 54  A ? -0.0 
62  THR 62  A 62  A ? VAL 60  A 60  A ? -0.3 MET 63  A 63  A ? -0.3 GLU 61  A 61  A ? -0.1 VAL 60  A 60  A ? -0.0 
63  MET 63  A 63  A ? GLY 53  A 53  A ? -0.2 GLN 65  A 65  A ? -0.0 THR 62  A 62  A ? -0.3 GLN 65  A 65  A ? -0.1 
64  GLU 64  A 64  A ? GLU 61  A 61  A ? -1.4 GLY 53  A 53  A ? -0.1 CYS 66  A 66  A ? -0.4 GLY 53  A 53  A ? -0.2 
65  GLN 65  A 65  A ? LEU 52  A 52  A ? -2.5 MET 63  A 63  A ? -0.1 LEU 52  A 52  A ? -3.1 MET 67  A 67  A ? -0.6 
66  CYS 66  A 66  A ? GLU 64  A 64  A ? -0.4 CYS 51  A 51  A ? -0.3 ASP 68  A 68  A ? -0.3 CYS 51  A 51  A ? -0.3 
67  MET 67  A 67  A ? VAL 50  A 50  A ? -3.0 GLN 65  A 65  A ? -0.6 VAL 50  A 50  A ? -2.4 ILE 69  A 69  A ? -0.1 
68  ASP 68  A 68  A ? LYS 93  A 93  A ? -1.0 CYS 66  A 66  A ? -0.3 LYS 93  A 93  A ? -2.9 ALA 70  A 70  A ? -0.4 
69  ILE 69  A 69  A ? VAL 48  A 48  A ? -0.5 LEU 92  A 92  A ? -0.2 LEU 92  A 92  A ? -0.2 ALA 72  A 72  A ? -0.1 
70  ALA 70  A 70  A ? ARG 91  A 91  A ? -3.2 ASP 68  A 68  A ? -0.4 ALA 72  A 72  A ? -0.3 LEU 92  A 92  A ? -0.2 
71  GLU 71  A 71  A ? ARG 91  A 91  A ? -1.2 ILE 73  A 73  A ? -0.0 ARG 91  A 91  A ? -3.4 ILE 73  A 73  A ? -0.4 
72  ALA 72  A 72  A ? ALA 70  A 70  A ? -0.3 ILE 90  A 90  A ? -0.2 ILE 90  A 90  A ? -0.2 ILE 69  A 69  A ? -0.0 
73  ILE 73  A 73  A ? LEU 89  A 89  A ? -3.7 GLU 71  A 71  A ? -0.4 LEU 89  A 89  A ? -2.4 HIS 75  A 75  A ? -0.1 
74  PRO 74  A 74  A ? ?   ?   ? ?   ? ? ?    ?   ?   ? ?   ? ? ?    MET 88  A 88  A ? -0.3 ASP 86  A 86  A ? -0.1 
75  HIS 75  A 75  A ? TYR 87  A 87  A ? -3.6 LYS 85  A 85  A ? -0.2 TYR 78  A 78  A ? -2.2 TYR 87  A 87  A ? -0.1 
76  PRO 76  A 76  A ? ?   ?   ? ?   ? ? ?    ?   ?   ? ?   ? ? ?    HIS 75  A 75  A ? -0.2 LYS 85  A 85  A ? -0.0 
77  GLY 77  A 77  A ? LYS 85  A 85  A ? -0.1 ASN 79  A 79  A ? -0.1 ASN 79  A 79  A ? -0.1 ASP 84  A 84  A ? -0.1 
78  TYR 78  A 78  A ? HIS 75  A 75  A ? -2.2 TYR 87  A 87  A ? -0.1 LYS 80  A 80  A ? -0.5 LYS 85  A 85  A ? -0.2 
79  ASN 79  A 79  A ? ASP 84  A 84  A ? -2.3 GLY 77  A 77  A ? -0.1 ILE 83  A 83  A ? -1.4 ASP 84  A 84  A ? -1.3 
80  LYS 80  A 80  A ? TYR 78  A 78  A ? -0.5 LYS 81  A 81  A ? -0.2 ASN 79  A 79  A ? -0.1 TYR 78  A 78  A ? -0.0 
81  LYS 81  A 81  A ? LYS 82  A 82  A ? -0.2 ILE 83  A 83  A ? -0.1 LYS 80  A 80  A ? -0.2 ASN 79  A 79  A ? -0.0 
82  LYS 82  A 82  A ? ASP 84  A 84  A ? -0.1 ILE 158 A 158 A ? -0.0 LYS 80  A 80  A ? -0.2 LYS 81  A 81  A ? -0.2 
83  ILE 83  A 83  A ? ASN 79  A 79  A ? -1.4 ASP 84  A 84  A ? -0.2 ASP 86  A 86  A ? -0.4 LYS 85  A 85  A ? -0.3 
84  ASP 84  A 84  A ? ASN 79  A 79  A ? -1.3 LYS 85  A 85  A ? -0.2 ASN 79  A 79  A ? -2.3 ILE 83  A 83  A ? -0.2 
85  LYS 85  A 85  A ? ILE 83  A 83  A ? -0.3 TYR 78  A 78  A ? -0.2 TYR 87  A 87  A ? -2.0 HIS 75  A 75  A ? -0.2 
86  ASP 86  A 86  A ? ILE 83  A 83  A ? -0.4 HIS 161 A 161 A ? -0.1 MET 88  A 88  A ? -0.4 LYS 85  A 85  A ? -0.2 
87  TYR 87  A 87  A ? LYS 85  A 85  A ? -2.0 ALA 40  A 40  A ? -0.3 HIS 75  A 75  A ? -3.6 LEU 89  A 89  A ? -0.4 
88  MET 88  A 88  A ? THR 39  A 39  A ? -2.6 ASP 86  A 86  A ? -0.4 THR 39  A 39  A ? -2.8 ILE 90  A 90  A ? -0.5 
89  LEU 89  A 89  A ? ILE 73  A 73  A ? -2.4 TYR 87  A 87  A ? -0.4 ILE 73  A 73  A ? -3.7 ARG 91  A 91  A ? -0.5 
90  ILE 90  A 90  A ? VAL 37  A 37  A ? -3.0 MET 88  A 88  A ? -0.5 VAL 37  A 37  A ? -2.4 LEU 92  A 92  A ? -0.5 
91  ARG 91  A 91  A ? GLU 71  A 71  A ? -3.4 LEU 89  A 89  A ? -0.5 ALA 70  A 70  A ? -3.2 GLU 71  A 71  A ? -1.2 
92  LEU 92  A 92  A ? CYS 35  A 35  A ? -2.7 ILE 90  A 90  A ? -0.5 ILE 69  A 69  A ? -0.2 CYS 95  A 95  A ? -0.1 
93  LYS 93  A 93  A ? ASP 68  A 68  A ? -2.9 PRO 94  A 94  A ? -0.3 ASP 68  A 68  A ? -1.0 CYS 95  A 95  A ? -0.1 
94  PRO 94  A 94  A ? ?   ?   ? ?   ? ? ?    ?   ?   ? ?   ? ? ?    LYS 93  A 93  A ? -0.3 THR 97  A 97  A ? -0.1 
95  CYS 95  A 95  A ? LYS 93  A 93  A ? -0.1 ALA 96  A 96  A ? -0.1 CYS 35  A 35  A ? -0.2 THR 97  A 97  A ? -0.1 
96  ALA 96  A 96  A ? PRO 34  A 34  A ? -3.5 HIS 33  A 33  A ? -0.2 ILE 98  A 98  A ? -0.6 CYS 95  A 95  A ? -0.1 
97  THR 97  A 97  A ? CYS 95  A 95  A ? -0.1 PRO 94  A 94  A ? -0.1 THR 99  A 99  A ? -0.3 ALA 96  A 96  A ? -0.1 
98  ILE 98  A 98  A ? ALA 96  A 96  A ? -0.6 ALA 101 A 101 A ? -0.1 LYS 100 A 100 A ? -0.2 ASN 103 A 103 A ? -0.2 
99  THR 99  A 99  A ? VAL 102 A 102 A ? -2.6 THR 97  A 97  A ? -0.3 VAL 102 A 102 A ? -0.1 GLY 53  A 53  A ? -0.1 
100 LYS 100 A 100 A ? ILE 98  A 98  A ? -0.2 ALA 101 A 101 A ? -0.2 ASN 103 A 103 A ? -0.1 GLY 53  A 53  A ? -0.1 
101 ALA 101 A 101 A ? VAL 102 A 102 A ? -0.2 MET 63  A 63  A ? -0.1 ASN 103 A 103 A ? -0.4 GLY 53  A 53  A ? -0.4 
102 VAL 102 A 102 A ? LEU 52  A 52  A ? -0.1 GLY 53  A 53  A ? -0.1 THR 99  A 99  A ? -2.6 VAL 104 A 104 A ? -0.3 
103 ASN 103 A 103 A ? PRO 14  A 14  A ? -2.6 ALA 101 A 101 A ? -0.4 LEU 31  A 31  A ? -0.3 THR 105 A 105 A ? -0.3 
104 VAL 104 A 104 A ? VAL 102 A 102 A ? -0.3 VAL 32  A 32  A ? -0.1 VAL 32  A 32  A ? -0.2 GLN 106 A 106 A ? -0.2 
105 THR 105 A 105 A ? LEU 31  A 31  A ? -3.1 ASN 103 A 103 A ? -0.3 LEU 107 A 107 A ? -0.3 LEU 188 A 188 A ? -0.1 
106 GLN 106 A 106 A ? GLY 187 A 187 A ? -0.8 VAL 104 A 104 A ? -0.2 LEU 189 A 189 A ? -3.0 THR 105 A 105 A ? -0.0 
107 LEU 107 A 107 A ? THR 105 A 105 A ? -0.3 LEU 188 A 188 A ? -0.2 GLU 190 A 190 A ? -0.1 THR 109 A 109 A ? -0.1 
108 PRO 108 A 108 A ? ?   ?   ? ?   ? ? ?    ?   ?   ? ?   ? ? ?    CYS 111 A 111 A ? -0.1 VAL 216 A 216 A ? -0.1 
109 THR 109 A 109 A ? SER 110 A 110 A ? -0.2 LEU 107 A 107 A ? -0.1 CYS 111 A 111 A ? -0.3 LEU 107 A 107 A ? -0.0 
110 SER 110 A 110 A ? ?   ?   ? ?   ? ? ?    ?   ?   ? ?   ? ? ?    THR 109 A 109 A ? -0.2 CYS 213 A 213 A ? -0.1 
111 CYS 111 A 111 A ? THR 109 A 109 A ? -0.3 PRO 112 A 112 A ? -0.1 GLU 190 A 190 A ? -0.0 THR 109 A 109 A ? -0.0 
112 PRO 112 A 112 A ? ?   ?   ? ?   ? ? ?    ?   ?   ? ?   ? ? ?    ASP 114 A 114 A ? -0.2 CYS 111 A 111 A ? -0.1 
113 SER 113 A 113 A ? ASP 114 A 114 A ? -0.1 PRO 146 A 146 A ? -0.0 LYS 116 A 116 A ? -1.6 ILE 144 A 144 A ? -0.3 
114 ASP 114 A 114 A ? GLY 115 A 115 A ? -0.2 PRO 112 A 112 A ? -0.2 VAL 145 A 145 A ? -0.2 SER 113 A 113 A ? -0.1 
115 GLY 115 A 115 A ? ILE 144 A 144 A ? -2.2 LYS 116 A 116 A ? -0.3 ASP 114 A 114 A ? -0.2 VAL 145 A 145 A ? -0.1 
116 LYS 116 A 116 A ? SER 113 A 113 A ? -1.6 SER 143 A 143 A ? -0.1 ILE 144 A 144 A ? -2.2 CYS 118 A 118 A ? -0.3 
117 ARG 117 A 117 A ? SER 143 A 143 A ? -0.2 ASP 114 A 114 A ? -0.1 ASN 186 A 186 A ? -0.4 ALA 119 A 119 A ? -0.3 
118 CYS 118 A 118 A ? VAL 142 A 142 A ? -3.8 LYS 116 A 116 A ? -0.3 VAL 142 A 142 A ? -2.6 VAL 120 A 120 A ? -0.4 
119 ALA 119 A 119 A ? ILE 184 A 184 A ? -3.1 ARG 117 A 117 A ? -0.3 ILE 184 A 184 A ? -3.1 SER 121 A 121 A ? -0.3 
120 VAL 120 A 120 A ? ALA 140 A 140 A ? -2.7 CYS 118 A 118 A ? -0.4 ALA 140 A 140 A ? -2.0 GLY 122 A 122 A ? -0.3 
121 SER 121 A 121 A ? PRO 182 A 182 A ? -1.0 ALA 119 A 119 A ? -0.3 TRP 123 A 123 A ? -0.3 CYS 139 A 139 A ? -0.2 
122 GLY 122 A 122 A ? GLN 138 A 138 A ? -2.0 VAL 120 A 120 A ? -0.3 GLN 138 A 138 A ? -3.2 ASP 178 A 178 A ? -0.1 
123 TRP 123 A 123 A ? GLY 177 A 177 A ? -0.4 SER 121 A 121 A ? -0.3 ILE 25  A 25  A ? -0.1 ILE 126 A 126 A ? -0.1 
124 GLY 124 A 124 A ? THR 125 A 125 A ? -0.2 GLN 138 A 138 A ? -0.1 VAL 2   A 2   A ? -0.3 GLY 177 A 177 A ? -0.3 
125 THR 125 A 125 A ? GLN 176 A 176 A ? -3.0 LEU 133 A 133 A ? -0.2 VAL 2   A 2   A ? -0.6 CYS 175 A 175 A ? -0.3 
126 ILE 126 A 126 A ? LYS 132 A 132 A ? -2.6 ARG 1   A 1   A ? -0.2 GLY 4   A 4   A ? -0.5 SER 128 A 128 A ? -0.3 
127 LYS 127 A 127 A ? GLN 130 A 130 A ? -0.4 LYS 132 A 132 A ? -0.4 LYS 132 A 132 A ? -0.5 ILE 126 A 126 A ? -0.1 
128 SER 128 A 128 A ? ILE 126 A 126 A ? -0.3 PRO 129 A 129 A ? -0.2 ASN 131 A 131 A ? -0.1 VAL 199 A 199 A ? -0.1 
129 PRO 129 A 129 A ? ?   ?   ? ?   ? ? ?    ?   ?   ? ?   ? ? ?    SER 128 A 128 A ? -0.2 ASN 131 A 131 A ? -0.2 
130 GLN 130 A 130 A ? ASN 131 A 131 A ? -0.1 ILE 126 A 126 A ? -0.1 LYS 132 A 132 A ? -1.0 LYS 127 A 127 A ? -0.4 
131 ASN 131 A 131 A ? PRO 129 A 129 A ? -0.2 ILE 126 A 126 A ? -0.1 LEU 133 A 133 A ? -0.5 SER 128 A 128 A ? -0.1 
132 LYS 132 A 132 A ? GLN 130 A 130 A ? -1.0 LYS 127 A 127 A ? -0.5 ILE 126 A 126 A ? -2.6 LYS 127 A 127 A ? -0.4 
133 LEU 133 A 133 A ? ASN 131 A 131 A ? -0.5 THR 125 A 125 A ? -0.2 THR 125 A 125 A ? -0.2 ALA 135 A 135 A ? -0.1 
134 PRO 134 A 134 A ? ?   ?   ? ?   ? ? ?    ?   ?   ? ?   ? ? ?    LEU 57  A 57  A ? -0.2 GLN 138 A 138 A ? -0.1 
135 ALA 135 A 135 A ? LEU 133 A 133 A ? -0.1 ASN 56  A 56  A ? -0.1 LEU 57  A 57  A ? -2.8 LYS 58  A 58  A ? -0.4 
136 LYS 136 A 136 A ? ASN 56  A 56  A ? -0.2 LEU 57  A 57  A ? -0.1 ASN 56  A 56  A ? -0.2 TYR 55  A 55  A ? -0.1 
137 MET 137 A 137 A ? TYR 55  A 55  A ? -2.2 ALA 135 A 135 A ? -0.3 CYS 8   A 8   A ? -2.4 CYS 139 A 139 A ? -0.3 
138 GLN 138 A 138 A ? GLY 122 A 122 A ? -3.2 ASP 7   A 7   A ? -0.2 GLY 122 A 122 A ? -2.0 ALA 140 A 140 A ? -0.3 
139 CYS 139 A 139 A ? TYR 6   A 6   A ? -3.0 MET 137 A 137 A ? -0.3 TYR 6   A 6   A ? -2.5 ASN 141 A 141 A ? -0.3 
140 ALA 140 A 140 A ? VAL 120 A 120 A ? -2.0 GLN 138 A 138 A ? -0.3 VAL 120 A 120 A ? -2.7 VAL 142 A 142 A ? -0.5 
141 ASN 141 A 141 A ? CYS 139 A 139 A ? -0.3 ALA 119 A 119 A ? -0.2 SER 143 A 143 A ? -0.3 ALA 119 A 119 A ? -0.2 
142 VAL 142 A 142 A ? CYS 118 A 118 A ? -2.6 ALA 140 A 140 A ? -0.5 CYS 118 A 118 A ? -3.8 ILE 144 A 144 A ? -0.4 
143 SER 143 A 143 A ? GLY 166 A 166 A ? -1.3 ASN 141 A 141 A ? -0.3 GLY 166 A 166 A ? -2.0 ARG 117 A 117 A ? -0.2 
144 ILE 144 A 144 A ? LYS 116 A 116 A ? -2.2 VAL 142 A 142 A ? -0.4 GLY 115 A 115 A ? -2.2 ALA 165 A 165 A ? -0.3 
145 VAL 145 A 145 A ? CYS 164 A 164 A ? -3.2 ASP 114 A 114 A ? -0.2 CYS 164 A 164 A ? -0.7 CYS 150 A 150 A ? -0.1 
146 PRO 146 A 146 A ? ?   ?   ? ?   ? ? ?    ?   ?   ? ?   ? ? ?    CYS 150 A 150 A ? -2.7 GLN 149 A 149 A ? -0.2 
147 TYR 147 A 147 A ? ASN 148 A 148 A ? -0.2 GLN 149 A 149 A ? -0.2 ASN 151 A 151 A ? -3.2 LYS 152 A 152 A ? -0.2 
148 ASN 148 A 148 A ? GLN 149 A 149 A ? -0.2 CYS 150 A 150 A ? -0.2 LYS 152 A 152 A ? -2.0 TYR 147 A 147 A ? -0.2 
149 GLN 149 A 149 A ? PRO 146 A 146 A ? -0.2 ASN 151 A 151 A ? -0.2 ALA 153 A 153 A ? -1.9 ASN 148 A 148 A ? -0.2 
150 CYS 150 A 150 A ? PRO 146 A 146 A ? -2.7 LYS 152 A 152 A ? -0.2 TYR 154 A 154 A ? -1.2 ASN 148 A 148 A ? -0.2 
151 ASN 151 A 151 A ? TYR 147 A 147 A ? -3.2 LYS 152 A 152 A ? -0.2 GLY 156 A 156 A ? -2.7 ARG 157 A 157 A ? -0.4 
152 LYS 152 A 152 A ? ASN 148 A 148 A ? -2.0 TYR 147 A 147 A ? -0.2 PHE 155 A 155 A ? -1.4 ASN 151 A 151 A ? -0.2 
153 ALA 153 A 153 A ? GLN 149 A 149 A ? -1.9 TYR 154 A 154 A ? -0.3 ASN 151 A 151 A ? -0.2 LYS 152 A 152 A ? -0.2 
154 TYR 154 A 154 A ? CYS 150 A 150 A ? -1.2 GLN 149 A 149 A ? -0.1 ARG 157 A 157 A ? -1.4 ALA 153 A 153 A ? -0.3 
155 PHE 155 A 155 A ? LYS 152 A 152 A ? -1.4 GLY 156 A 156 A ? -0.3 LYS 152 A 152 A ? -0.2 ASN 151 A 151 A ? -0.1 
156 GLY 156 A 156 A ? ASN 151 A 151 A ? -2.7 ASN 148 A 148 A ? -0.1 PHE 155 A 155 A ? -0.3 LYS 152 A 152 A ? -0.1 
157 ARG 157 A 157 A ? TYR 154 A 154 A ? -1.4 ASN 151 A 151 A ? -0.4 THR 159 A 159 A ? -0.4 PHE 155 A 155 A ? -0.1 
158 ILE 158 A 158 A ? ASN 151 A 151 A ? -0.2 TYR 147 A 147 A ? -0.1 SER 160 A 160 A ? -0.1 ASN 151 A 151 A ? -0.1 
159 THR 159 A 159 A ? ARG 157 A 157 A ? -0.4 LYS 82  A 82  A ? -0.2 MET 162 A 162 A ? -1.5 ARG 157 A 157 A ? -0.1 
160 SER 160 A 160 A ? HIS 161 A 161 A ? -0.2 ILE 158 A 158 A ? -0.1 CYS 214 A 214 A ? -0.1 THR 159 A 159 A ? -0.1 
161 HIS 161 A 161 A ? CYS 213 A 213 A ? -0.0 CYS 214 A 214 A ? -0.0 LYS 211 A 211 A ? -2.7 LEU 163 A 163 A ? -0.3 
162 MET 162 A 162 A ? THR 159 A 159 A ? -1.5 ALA 210 A 210 A ? -0.2 CYS 164 A 164 A ? -0.3 ALA 210 A 210 A ? -0.2 
163 LEU 163 A 163 A ? TYR 209 A 209 A ? -2.1 HIS 161 A 161 A ? -0.3 TYR 209 A 209 A ? -3.0 ALA 165 A 165 A ? -0.4 
164 CYS 164 A 164 A ? VAL 145 A 145 A ? -0.7 MET 162 A 162 A ? -0.3 VAL 145 A 145 A ? -3.2 GLY 166 A 166 A ? -0.4 
165 ALA 165 A 165 A ? GLY 207 A 207 A ? -1.9 LEU 163 A 163 A ? -0.4 GLY 207 A 207 A ? -2.0 VAL 167 A 167 A ? -0.3 
166 GLY 166 A 166 A ? SER 143 A 143 A ? -2.0 CYS 164 A 164 A ? -0.4 SER 143 A 143 A ? -1.3 ASP 173 A 173 A ? -0.1 
167 VAL 167 A 167 A ? ILE 172 A 172 A ? -0.8 ALA 165 A 165 A ? -0.3 GLY 170 A 170 A ? -2.2 GLY 204 A 204 A ? -0.3 
168 PRO 168 A 168 A ? ?   ?   ? ?   ? ? ?    ?   ?   ? ?   ? ? ?    GLY 204 A 204 A ? -0.7 VAL 167 A 167 A ? -0.1 
169 GLN 169 A 169 A ? GLY 170 A 170 A ? -0.3 LYS 203 A 203 A ? -0.1 LYS 203 A 203 A ? -0.3 GLY 171 A 171 A ? -0.1 
170 GLY 170 A 170 A ? VAL 167 A 167 A ? -2.2 GLN 202 A 202 A ? -0.2 GLN 169 A 169 A ? -0.3 GLN 202 A 202 A ? -0.2 
171 GLY 171 A 171 A ? ALA 201 A 201 A ? -2.5 GLN 169 A 169 A ? -0.1 ASP 173 A 173 A ? -0.4 GLN 202 A 202 A ? -0.1 
172 ILE 172 A 172 A ? VAL 167 A 167 A ? -0.2 GLN 202 A 202 A ? -0.1 VAL 167 A 167 A ? -0.8 THR 174 A 174 A ? -0.3 
173 ASP 173 A 173 A ? ILE 3   A 3   A ? -1.1 GLY 171 A 171 A ? -0.4 ILE 3   A 3   A ? -3.0 CYS 175 A 175 A ? -0.3 
174 THR 174 A 174 A ? ILE 172 A 172 A ? -0.3 VAL 2   A 2   A ? -0.2 ALA 201 A 201 A ? -0.3 GLN 176 A 176 A ? -0.2 
175 CYS 175 A 175 A ? ASP 173 A 173 A ? -0.3 THR 125 A 125 A ? -0.3 ASP 178 A 178 A ? -1.5 SER 179 A 179 A ? -0.1 
176 GLN 176 A 176 A ? GLY 177 A 177 A ? -0.2 PHE 198 A 198 A ? -0.2 THR 125 A 125 A ? -3.0 CYS 175 A 175 A ? -0.2 
177 GLY 177 A 177 A ? GLY 124 A 124 A ? -0.3 TYR 26  A 26  A ? -0.1 TRP 123 A 123 A ? -0.4 GLN 176 A 176 A ? -0.2 
178 ASP 178 A 178 A ? CYS 175 A 175 A ? -1.5 GLY 122 A 122 A ? -0.1 GLY 181 A 181 A ? -2.6 VAL 193 A 193 A ? -0.3 
179 SER 179 A 179 A ? GLY 180 A 180 A ? -0.3 TYR 26  A 26  A ? -0.3 GLY 28  A 28  A ? -4.0 SER 194 A 194 A ? -0.2 
180 GLY 180 A 180 A ? VAL 193 A 193 A ? -3.1 GLY 181 A 181 A ? -0.3 SER 179 A 179 A ? -0.3 SER 194 A 194 A ? -0.1 
181 GLY 181 A 181 A ? ASP 178 A 178 A ? -2.6 GLY 28  A 28  A ? -0.1 VAL 193 A 193 A ? -2.6 GLY 180 A 180 A ? -0.3 
182 PRO 182 A 182 A ? ?   ?   ? ?   ? ? ?    ?   ?   ? ?   ? ? ?    SER 121 A 121 A ? -1.0 ILE 184 A 184 A ? -0.5 
183 LEU 183 A 183 A ? GLY 191 A 191 A ? -2.2 GLY 181 A 181 A ? -0.2 GLU 190 A 190 A ? -2.9 GLY 191 A 191 A ? -1.4 
184 ILE 184 A 184 A ? ALA 119 A 119 A ? -3.1 PRO 182 A 182 A ? -0.5 ALA 119 A 119 A ? -3.1 ASN 186 A 186 A ? -0.5 
185 CYS 185 A 185 A ? LEU 188 A 188 A ? -2.6 LEU 183 A 183 A ? -0.5 LEU 188 A 188 A ? -2.0 CYS 118 A 118 A ? -0.2 
186 ASN 186 A 186 A ? ILE 184 A 184 A ? -0.5 ARG 117 A 117 A ? -0.4 CYS 185 A 185 A ? -0.1 LEU 189 A 189 A ? -0.1 
187 GLY 187 A 187 A ? LEU 188 A 188 A ? -0.2 THR 105 A 105 A ? -0.0 GLN 106 A 106 A ? -0.8 LEU 189 A 189 A ? -0.4 
188 LEU 188 A 188 A ? CYS 185 A 185 A ? -2.0 THR 105 A 105 A ? -0.1 CYS 185 A 185 A ? -2.6 GLU 190 A 190 A ? -0.9 
189 LEU 189 A 189 A ? GLN 106 A 106 A ? -3.0 GLY 187 A 187 A ? -0.4 ILE 184 A 184 A ? -0.2 VAL 192 A 192 A ? -0.1 
190 GLU 190 A 190 A ? LEU 183 A 183 A ? -2.9 LEU 188 A 188 A ? -0.9 VAL 212 A 212 A ? -1.7 CYS 213 A 213 A ? -0.4 
191 GLY 191 A 191 A ? LEU 183 A 183 A ? -1.4 LYS 211 A 211 A ? -0.2 LEU 183 A 183 A ? -2.2 VAL 193 A 193 A ? -0.4 
192 VAL 192 A 192 A ? ALA 210 A 210 A ? -1.4 GLU 190 A 190 A ? -0.3 ALA 210 A 210 A ? -3.2 SER 194 A 194 A ? -0.1 
193 VAL 193 A 193 A ? GLY 181 A 181 A ? -2.6 GLY 191 A 191 A ? -0.4 GLY 180 A 180 A ? -3.1 TYR 209 A 209 A ? -0.2 
194 SER 194 A 194 A ? VAL 208 A 208 A ? -2.1 TRP 195 A 195 A ? -0.4 GLY 196 A 196 A ? -0.3 TYR 209 A 209 A ? -0.2 
195 TRP 195 A 195 A ? VAL 208 A 208 A ? -1.5 ILE 83  A 83  A ? -0.1 VAL 208 A 208 A ? -2.5 SER 194 A 194 A ? -0.4 
196 GLY 196 A 196 A ? SER 194 A 194 A ? -0.3 GLY 207 A 207 A ? -0.2 GLY 207 A 207 A ? -0.1 CYS 200 A 200 A ? -0.1 
197 LYS 197 A 197 A ? TRP 195 A 195 A ? -0.3 PRO 206 A 206 A ? -0.3 ALA 201 A 201 A ? -0.1 VAL 208 A 208 A ? -0.0 
198 PHE 198 A 198 A ? VAL 199 A 199 A ? -0.2 CYS 200 A 200 A ? -0.1 CYS 200 A 200 A ? -0.8 GLN 176 A 176 A ? -0.2 
199 VAL 199 A 199 A ? SER 128 A 128 A ? -0.1 CYS 175 A 175 A ? -0.1 GLN 202 A 202 A ? -0.5 LYS 197 A 197 A ? -0.2 
200 CYS 200 A 200 A ? PHE 198 A 198 A ? -0.8 ALA 201 A 201 A ? -0.2 SER 128 A 128 A ? -0.1 CYS 175 A 175 A ? -0.1 
201 ALA 201 A 201 A ? ASN 205 A 205 A ? -0.3 THR 174 A 174 A ? -0.3 GLY 171 A 171 A ? -2.5 LYS 203 A 203 A ? -0.3 
202 GLN 202 A 202 A ? ASN 205 A 205 A ? -0.5 VAL 199 A 199 A ? -0.5 ASN 205 A 205 A ? -2.2 ALA 201 A 201 A ? -0.2 
203 LYS 203 A 203 A ? ALA 201 A 201 A ? -0.3 GLN 169 A 169 A ? -0.3 GLN 169 A 169 A ? -0.1 GLN 202 A 202 A ? -0.1 
204 GLY 204 A 204 A ? PRO 168 A 168 A ? -0.7 VAL 167 A 167 A ? -0.3 LYS 203 A 203 A ? -0.2 GLN 169 A 169 A ? -0.1 
205 ASN 205 A 205 A ? GLN 202 A 202 A ? -2.2 VAL 167 A 167 A ? -0.2 GLN 202 A 202 A ? -0.5 ALA 201 A 201 A ? -0.3 
206 PRO 206 A 206 A ? ?   ?   ? ?   ? ? ?    ?   ?   ? ?   ? ? ?    LYS 197 A 197 A ? -0.3 GLY 166 A 166 A ? -0.2 
207 GLY 207 A 207 A ? ALA 165 A 165 A ? -2.0 GLY 196 A 196 A ? -0.1 ALA 165 A 165 A ? -1.9 TYR 209 A 209 A ? -0.5 
208 VAL 208 A 208 A ? TRP 195 A 195 A ? -2.5 CYS 164 A 164 A ? -0.2 SER 194 A 194 A ? -2.1 TRP 195 A 195 A ? -1.5 
209 TYR 209 A 209 A ? LEU 163 A 163 A ? -3.0 GLY 207 A 207 A ? -0.5 LEU 163 A 163 A ? -2.1 LYS 211 A 211 A ? -0.6 
210 ALA 210 A 210 A ? VAL 192 A 192 A ? -3.2 VAL 208 A 208 A ? -0.3 VAL 192 A 192 A ? -1.4 VAL 212 A 212 A ? -0.4 
211 LYS 211 A 211 A ? HIS 161 A 161 A ? -2.7 TYR 209 A 209 A ? -0.6 CYS 214 A 214 A ? -0.3 GLY 191 A 191 A ? -0.2 
212 VAL 212 A 212 A ? GLU 190 A 190 A ? -1.7 ALA 210 A 210 A ? -0.4 VAL 215 A 215 A ? -2.4 VAL 216 A 216 A ? -0.5 
213 CYS 213 A 213 A ? GLU 190 A 190 A ? -0.4 CYS 214 A 214 A ? -0.3 VAL 216 A 216 A ? -0.5 VAL 212 A 212 A ? -0.2 
214 CYS 214 A 214 A ? LYS 211 A 211 A ? -0.3 VAL 215 A 215 A ? -0.2 CYS 213 A 213 A ? -0.3 VAL 212 A 212 A ? -0.2 
215 VAL 215 A 215 A ? VAL 212 A 212 A ? -2.4 LYS 211 A 211 A ? -0.2 ILE 219 A 219 A ? -2.3 CYS 214 A 214 A ? -0.2 
216 VAL 216 A 216 A ? VAL 212 A 212 A ? -0.5 CYS 213 A 213 A ? -0.5 GLN 220 A 220 A ? -2.7 SER 221 A 221 A ? -0.3 
217 PRO 217 A 217 A ? ?   ?   ? ?   ? ? ?    ?   ?   ? ?   ? ? ?    SER 221 A 221 A ? -2.4 VAL 216 A 216 A ? -0.2 
218 TRP 218 A 218 A ? GLN 220 A 220 A ? -0.2 ILE 219 A 219 A ? -0.2 THR 222 A 222 A ? -2.2 VAL 216 A 216 A ? -0.2 
219 ILE 219 A 219 A ? VAL 215 A 215 A ? -2.3 GLN 220 A 220 A ? -0.2 ILE 223 A 223 A ? -2.1 TRP 218 A 218 A ? -0.2 
220 GLN 220 A 220 A ? VAL 216 A 216 A ? -2.7 SER 221 A 221 A ? -0.2 LYS 224 A 224 A ? -1.8 ILE 219 A 219 A ? -0.2 
221 SER 221 A 221 A ? PRO 217 A 217 A ? -2.4 VAL 216 A 216 A ? -0.3 LYS 225 A 225 A ? -1.3 GLN 220 A 220 A ? -0.2 
222 THR 222 A 222 A ? TRP 218 A 218 A ? -2.2 PRO 217 A 217 A ? -0.2 GLY 226 A 226 A ? -0.9 GLN 220 A 220 A ? -0.2 
223 ILE 223 A 223 A ? ILE 219 A 219 A ? -2.1 LYS 224 A 224 A ? -0.2 GLY 226 A 226 A ? -0.4 SER 221 A 221 A ? -0.2 
224 LYS 224 A 224 A ? GLN 220 A 220 A ? -1.8 LYS 225 A 225 A ? -0.2 ILE 223 A 223 A ? -0.2 THR 222 A 222 A ? -0.2 
225 LYS 225 A 225 A ? SER 221 A 221 A ? -1.3 GLN 220 A 220 A ? -0.1 LYS 224 A 224 A ? -0.2 ILE 223 A 223 A ? -0.2 
226 GLY 226 A 226 A ? THR 222 A 222 A ? -0.9 ILE 223 A 223 A ? -0.4 ?   ?   ? ?   ? ? ?    ?   ?   ? ?   ? ? ?    
# 
loop_
_dssp_statistics_histogram.entry_id 
_dssp_statistics_histogram.type 
_dssp_statistics_histogram.1 
_dssp_statistics_histogram.2 
_dssp_statistics_histogram.3 
_dssp_statistics_histogram.4 
_dssp_statistics_histogram.5 
_dssp_statistics_histogram.6 
_dssp_statistics_histogram.7 
_dssp_statistics_histogram.8 
_dssp_statistics_histogram.9 
_dssp_statistics_histogram.10 
_dssp_statistics_histogram.11 
_dssp_statistics_histogram.12 
_dssp_statistics_histogram.13 
_dssp_statistics_histogram.14 
_dssp_statistics_histogram.15 
_dssp_statistics_histogram.16 
_dssp_statistics_histogram.17 
_dssp_statistics_histogram.18 
_dssp_statistics_histogram.19 
_dssp_statistics_histogram.20 
_dssp_statistics_histogram.21 
_dssp_statistics_histogram.22 
_dssp_statistics_histogram.23 
_dssp_statistics_histogram.24 
_dssp_statistics_histogram.25 
_dssp_statistics_histogram.26 
_dssp_statistics_histogram.27 
_dssp_statistics_histogram.28 
_dssp_statistics_histogram.29 
_dssp_statistics_histogram.30 
Nana_TKL2 residues_per_alpha_helix        0 0 0 0 0 0 1 0 0 1 0 0 0 0 0 0 0 0 0 0 0 0 0 0 0 0 0 0 0 0 
Nana_TKL2 parallel_bridges_per_ladder     1 0 0 0 0 0 0 0 0 0 0 0 0 0 0 0 0 0 0 0 0 0 0 0 0 0 0 0 0 0 
Nana_TKL2 antiparallel_bridges_per_ladder 3 2 2 6 0 3 0 0 0 0 0 0 0 0 0 0 0 0 0 0 0 0 0 0 0 0 0 0 0 0 
Nana_TKL2 ladders_per_sheet               0 0 0 0 0 1 0 1 0 0 0 0 0 0 0 0 0 0 0 0 0 0 0 0 0 0 0 0 0 0 
# 
loop_
_dssp_statistics_hbond.entry_id 
_dssp_statistics_hbond.type 
_dssp_statistics_hbond.count 
_dssp_statistics_hbond.count_per_100 
Nana_TKL2 O(I)-->H-N(J)          140 61.9 
Nana_TKL2 'PARALLEL BRIDGES'     2   0.9  
Nana_TKL2 'ANTIPARALLEL BRIDGES' 74  32.7 
Nana_TKL2 O(I)-->H-N(I-5)        2   0.9  
Nana_TKL2 O(I)-->H-N(I-4)        1   0.4  
Nana_TKL2 O(I)-->H-N(I-3)        4   1.8  
Nana_TKL2 O(I)-->H-N(I-2)        0   0.0  
Nana_TKL2 O(I)-->H-N(I-1)        0   0.0  
Nana_TKL2 O(I)-->H-N(I+0)        0   0.0  
Nana_TKL2 O(I)-->H-N(I+1)        0   0.0  
Nana_TKL2 O(I)-->H-N(I+2)        16  7.1  
Nana_TKL2 O(I)-->H-N(I+3)        20  8.8  
Nana_TKL2 O(I)-->H-N(I+4)        14  6.2  
Nana_TKL2 O(I)-->H-N(I+5)        3   1.3  
# 
_dssp_statistics.entry_id                       Nana_TKL2 
_dssp_statistics.nr_of_residues                 226 
_dssp_statistics.nr_of_chains                   1 
_dssp_statistics.nr_of_ss_bridges_total         0 
_dssp_statistics.nr_of_ss_bridges_intra_chain   0 
_dssp_statistics.nr_of_ss_bridges_inter_chain   0 
# 
loop_
_chem_comp.id 
_chem_comp.type 
_chem_comp.mon_nstd_flag 
_chem_comp.name 
_chem_comp.formula 
_chem_comp.formula_weight 
ALA 'L-PEPTIDE LINKING' y ALANINE         'C3 H7 N O2'     89.093 
ARG 'L-PEPTIDE LINKING' y ARGININE        'C6 H15 N4 O2'  175.209 
ASN 'L-PEPTIDE LINKING' y ASPARAGINE      'C4 H8 N2 O3'   132.118 
ASP 'L-PEPTIDE LINKING' y 'ASPARTIC ACID' 'C4 H7 N O4'    133.103 
CYS 'L-PEPTIDE LINKING' y CYSTEINE        'C3 H7 N O2 S'  121.158 
GLN 'L-PEPTIDE LINKING' y GLUTAMINE       'C5 H10 N2 O3'  146.144 
GLU 'L-PEPTIDE LINKING' y 'GLUTAMIC ACID' 'C5 H9 N O4'    147.129 
GLY 'PEPTIDE LINKING'   y GLYCINE         'C2 H5 N O2'     75.067 
HIS 'L-PEPTIDE LINKING' y HISTIDINE       'C6 H10 N3 O2'  156.162 
ILE 'L-PEPTIDE LINKING' y ISOLEUCINE      'C6 H13 N O2'   131.173 
LEU 'L-PEPTIDE LINKING' y LEUCINE         'C6 H13 N O2'   131.173 
LYS 'L-PEPTIDE LINKING' y LYSINE          'C6 H15 N2 O2'  147.195 
MET 'L-PEPTIDE LINKING' y METHIONINE      'C5 H11 N O2 S' 149.211 
PHE 'L-PEPTIDE LINKING' y PHENYLALANINE   'C9 H11 N O2'   165.189 
PRO 'L-PEPTIDE LINKING' y PROLINE         'C5 H9 N O2'     115.13 
SER 'L-PEPTIDE LINKING' y SERINE          'C3 H7 N O3'    105.093 
THR 'L-PEPTIDE LINKING' y THREONINE       'C4 H9 N O3'    119.119 
TRP 'L-PEPTIDE LINKING' y TRYPTOPHAN      'C11 H12 N2 O2' 204.225 
TYR 'L-PEPTIDE LINKING' y TYROSINE        'C9 H11 N O3'   181.189 
VAL 'L-PEPTIDE LINKING' y VALINE          'C5 H11 N O2'   117.146 
# 
loop_
_atom_type.symbol 
N 
C 
O 
S 
# 
loop_
_entity_poly_seq.entity_id 
_entity_poly_seq.num 
_entity_poly_seq.mon_id 
_entity_poly_seq.hetero 
1   1 ARG n 
1   2 VAL n 
1   3 ILE n 
1   4 GLY n 
1   5 GLY n 
1   6 TYR n 
1   7 ASP n 
1   8 CYS n 
1   9 LYS n 
1  10 SER n 
1  11 ASN n 
1  12 SER n 
1  13 ARG n 
1  14 PRO n 
1  15 TYR n 
1  16 GLN n 
1  17 ALA n 
1  18 ALA n 
1  19 ILE n 
1  20 VAL n 
1  21 THR n 
1  22 GLY n 
1  23 ASP n 
1  24 LYS n 
1  25 ILE n 
1  26 TYR n 
1  27 CYS n 
1  28 GLY n 
1  29 GLY n 
1  30 SER n 
1  31 LEU n 
1  32 VAL n 
1  33 HIS n 
1  34 PRO n 
1  35 CYS n 
1  36 TRP n 
1  37 VAL n 
1  38 LEU n 
1  39 THR n 
1  40 ALA n 
1  41 ALA n 
1  42 HIS n 
1  43 CYS n 
1  44 ARG n 
1  45 ARG n 
1  46 GLN n 
1  47 ARG n 
1  48 VAL n 
1  49 LYS n 
1  50 VAL n 
1  51 CYS n 
1  52 LEU n 
1  53 GLY n 
1  54 LYS n 
1  55 TYR n 
1  56 ASN n 
1  57 LEU n 
1  58 LYS n 
1  59 LYS n 
1  60 VAL n 
1  61 GLU n 
1  62 THR n 
1  63 MET n 
1  64 GLU n 
1  65 GLN n 
1  66 CYS n 
1  67 MET n 
1  68 ASP n 
1  69 ILE n 
1  70 ALA n 
1  71 GLU n 
1  72 ALA n 
1  73 ILE n 
1  74 PRO n 
1  75 HIS n 
1  76 PRO n 
1  77 GLY n 
1  78 TYR n 
1  79 ASN n 
1  80 LYS n 
1  81 LYS n 
1  82 LYS n 
1  83 ILE n 
1  84 ASP n 
1  85 LYS n 
1  86 ASP n 
1  87 TYR n 
1  88 MET n 
1  89 LEU n 
1  90 ILE n 
1  91 ARG n 
1  92 LEU n 
1  93 LYS n 
1  94 PRO n 
1  95 CYS n 
1  96 ALA n 
1  97 THR n 
1  98 ILE n 
1  99 THR n 
1 100 LYS n 
1 101 ALA n 
1 102 VAL n 
1 103 ASN n 
1 104 VAL n 
1 105 THR n 
1 106 GLN n 
1 107 LEU n 
1 108 PRO n 
1 109 THR n 
1 110 SER n 
1 111 CYS n 
1 112 PRO n 
1 113 SER n 
1 114 ASP n 
1 115 GLY n 
1 116 LYS n 
1 117 ARG n 
1 118 CYS n 
1 119 ALA n 
1 120 VAL n 
1 121 SER n 
1 122 GLY n 
1 123 TRP n 
1 124 GLY n 
1 125 THR n 
1 126 ILE n 
1 127 LYS n 
1 128 SER n 
1 129 PRO n 
1 130 GLN n 
1 131 ASN n 
1 132 LYS n 
1 133 LEU n 
1 134 PRO n 
1 135 ALA n 
1 136 LYS n 
1 137 MET n 
1 138 GLN n 
1 139 CYS n 
1 140 ALA n 
1 141 ASN n 
1 142 VAL n 
1 143 SER n 
1 144 ILE n 
1 145 VAL n 
1 146 PRO n 
1 147 TYR n 
1 148 ASN n 
1 149 GLN n 
1 150 CYS n 
1 151 ASN n 
1 152 LYS n 
1 153 ALA n 
1 154 TYR n 
1 155 PHE n 
1 156 GLY n 
1 157 ARG n 
1 158 ILE n 
1 159 THR n 
1 160 SER n 
1 161 HIS n 
1 162 MET n 
1 163 LEU n 
1 164 CYS n 
1 165 ALA n 
1 166 GLY n 
1 167 VAL n 
1 168 PRO n 
1 169 GLN n 
1 170 GLY n 
1 171 GLY n 
1 172 ILE n 
1 173 ASP n 
1 174 THR n 
1 175 CYS n 
1 176 GLN n 
1 177 GLY n 
1 178 ASP n 
1 179 SER n 
1 180 GLY n 
1 181 GLY n 
1 182 PRO n 
1 183 LEU n 
1 184 ILE n 
1 185 CYS n 
1 186 ASN n 
1 187 GLY n 
1 188 LEU n 
1 189 LEU n 
1 190 GLU n 
1 191 GLY n 
1 192 VAL n 
1 193 VAL n 
1 194 SER n 
1 195 TRP n 
1 196 GLY n 
1 197 LYS n 
1 198 PHE n 
1 199 VAL n 
1 200 CYS n 
1 201 ALA n 
1 202 GLN n 
1 203 LYS n 
1 204 GLY n 
1 205 ASN n 
1 206 PRO n 
1 207 GLY n 
1 208 VAL n 
1 209 TYR n 
1 210 ALA n 
1 211 LYS n 
1 212 VAL n 
1 213 CYS n 
1 214 CYS n 
1 215 VAL n 
1 216 VAL n 
1 217 PRO n 
1 218 TRP n 
1 219 ILE n 
1 220 GLN n 
1 221 SER n 
1 222 THR n 
1 223 ILE n 
1 224 LYS n 
1 225 LYS n 
1 226 GLY n 
# 
loop_
_pdbx_poly_seq_scheme.asym_id 
_pdbx_poly_seq_scheme.entity_id 
_pdbx_poly_seq_scheme.seq_id 
_pdbx_poly_seq_scheme.mon_id 
_pdbx_poly_seq_scheme.ndb_seq_num 
_pdbx_poly_seq_scheme.pdb_seq_num 
_pdbx_poly_seq_scheme.auth_seq_num 
_pdbx_poly_seq_scheme.pdb_mon_id 
_pdbx_poly_seq_scheme.auth_mon_id 
_pdbx_poly_seq_scheme.pdb_strand_id 
_pdbx_poly_seq_scheme.pdb_ins_code 
_pdbx_poly_seq_scheme.hetero 
A 1   1 ARG   1 1   1   ARG ARG A ? n 
A 1   2 VAL   2 2   2   VAL VAL A ? n 
A 1   3 ILE   3 3   3   ILE ILE A ? n 
A 1   4 GLY   4 4   4   GLY GLY A ? n 
A 1   5 GLY   5 5   5   GLY GLY A ? n 
A 1   6 TYR   6 6   6   TYR TYR A ? n 
A 1   7 ASP   7 7   7   ASP ASP A ? n 
A 1   8 CYS   8 8   8   CYS CYS A ? n 
A 1   9 LYS   9 9   9   LYS LYS A ? n 
A 1  10 SER  10 10  10  SER SER A ? n 
A 1  11 ASN  11 11  11  ASN ASN A ? n 
A 1  12 SER  12 12  12  SER SER A ? n 
A 1  13 ARG  13 13  13  ARG ARG A ? n 
A 1  14 PRO  14 14  14  PRO PRO A ? n 
A 1  15 TYR  15 15  15  TYR TYR A ? n 
A 1  16 GLN  16 16  16  GLN GLN A ? n 
A 1  17 ALA  17 17  17  ALA ALA A ? n 
A 1  18 ALA  18 18  18  ALA ALA A ? n 
A 1  19 ILE  19 19  19  ILE ILE A ? n 
A 1  20 VAL  20 20  20  VAL VAL A ? n 
A 1  21 THR  21 21  21  THR THR A ? n 
A 1  22 GLY  22 22  22  GLY GLY A ? n 
A 1  23 ASP  23 23  23  ASP ASP A ? n 
A 1  24 LYS  24 24  24  LYS LYS A ? n 
A 1  25 ILE  25 25  25  ILE ILE A ? n 
A 1  26 TYR  26 26  26  TYR TYR A ? n 
A 1  27 CYS  27 27  27  CYS CYS A ? n 
A 1  28 GLY  28 28  28  GLY GLY A ? n 
A 1  29 GLY  29 29  29  GLY GLY A ? n 
A 1  30 SER  30 30  30  SER SER A ? n 
A 1  31 LEU  31 31  31  LEU LEU A ? n 
A 1  32 VAL  32 32  32  VAL VAL A ? n 
A 1  33 HIS  33 33  33  HIS HIS A ? n 
A 1  34 PRO  34 34  34  PRO PRO A ? n 
A 1  35 CYS  35 35  35  CYS CYS A ? n 
A 1  36 TRP  36 36  36  TRP TRP A ? n 
A 1  37 VAL  37 37  37  VAL VAL A ? n 
A 1  38 LEU  38 38  38  LEU LEU A ? n 
A 1  39 THR  39 39  39  THR THR A ? n 
A 1  40 ALA  40 40  40  ALA ALA A ? n 
A 1  41 ALA  41 41  41  ALA ALA A ? n 
A 1  42 HIS  42 42  42  HIS HIS A ? n 
A 1  43 CYS  43 43  43  CYS CYS A ? n 
A 1  44 ARG  44 44  44  ARG ARG A ? n 
A 1  45 ARG  45 45  45  ARG ARG A ? n 
A 1  46 GLN  46 46  46  GLN GLN A ? n 
A 1  47 ARG  47 47  47  ARG ARG A ? n 
A 1  48 VAL  48 48  48  VAL VAL A ? n 
A 1  49 LYS  49 49  49  LYS LYS A ? n 
A 1  50 VAL  50 50  50  VAL VAL A ? n 
A 1  51 CYS  51 51  51  CYS CYS A ? n 
A 1  52 LEU  52 52  52  LEU LEU A ? n 
A 1  53 GLY  53 53  53  GLY GLY A ? n 
A 1  54 LYS  54 54  54  LYS LYS A ? n 
A 1  55 TYR  55 55  55  TYR TYR A ? n 
A 1  56 ASN  56 56  56  ASN ASN A ? n 
A 1  57 LEU  57 57  57  LEU LEU A ? n 
A 1  58 LYS  58 58  58  LYS LYS A ? n 
A 1  59 LYS  59 59  59  LYS LYS A ? n 
A 1  60 VAL  60 60  60  VAL VAL A ? n 
A 1  61 GLU  61 61  61  GLU GLU A ? n 
A 1  62 THR  62 62  62  THR THR A ? n 
A 1  63 MET  63 63  63  MET MET A ? n 
A 1  64 GLU  64 64  64  GLU GLU A ? n 
A 1  65 GLN  65 65  65  GLN GLN A ? n 
A 1  66 CYS  66 66  66  CYS CYS A ? n 
A 1  67 MET  67 67  67  MET MET A ? n 
A 1  68 ASP  68 68  68  ASP ASP A ? n 
A 1  69 ILE  69 69  69  ILE ILE A ? n 
A 1  70 ALA  70 70  70  ALA ALA A ? n 
A 1  71 GLU  71 71  71  GLU GLU A ? n 
A 1  72 ALA  72 72  72  ALA ALA A ? n 
A 1  73 ILE  73 73  73  ILE ILE A ? n 
A 1  74 PRO  74 74  74  PRO PRO A ? n 
A 1  75 HIS  75 75  75  HIS HIS A ? n 
A 1  76 PRO  76 76  76  PRO PRO A ? n 
A 1  77 GLY  77 77  77  GLY GLY A ? n 
A 1  78 TYR  78 78  78  TYR TYR A ? n 
A 1  79 ASN  79 79  79  ASN ASN A ? n 
A 1  80 LYS  80 80  80  LYS LYS A ? n 
A 1  81 LYS  81 81  81  LYS LYS A ? n 
A 1  82 LYS  82 82  82  LYS LYS A ? n 
A 1  83 ILE  83 83  83  ILE ILE A ? n 
A 1  84 ASP  84 84  84  ASP ASP A ? n 
A 1  85 LYS  85 85  85  LYS LYS A ? n 
A 1  86 ASP  86 86  86  ASP ASP A ? n 
A 1  87 TYR  87 87  87  TYR TYR A ? n 
A 1  88 MET  88 88  88  MET MET A ? n 
A 1  89 LEU  89 89  89  LEU LEU A ? n 
A 1  90 ILE  90 90  90  ILE ILE A ? n 
A 1  91 ARG  91 91  91  ARG ARG A ? n 
A 1  92 LEU  92 92  92  LEU LEU A ? n 
A 1  93 LYS  93 93  93  LYS LYS A ? n 
A 1  94 PRO  94 94  94  PRO PRO A ? n 
A 1  95 CYS  95 95  95  CYS CYS A ? n 
A 1  96 ALA  96 96  96  ALA ALA A ? n 
A 1  97 THR  97 97  97  THR THR A ? n 
A 1  98 ILE  98 98  98  ILE ILE A ? n 
A 1  99 THR  99 99  99  THR THR A ? n 
A 1 100 LYS 100 100 100 LYS LYS A ? n 
A 1 101 ALA 101 101 101 ALA ALA A ? n 
A 1 102 VAL 102 102 102 VAL VAL A ? n 
A 1 103 ASN 103 103 103 ASN ASN A ? n 
A 1 104 VAL 104 104 104 VAL VAL A ? n 
A 1 105 THR 105 105 105 THR THR A ? n 
A 1 106 GLN 106 106 106 GLN GLN A ? n 
A 1 107 LEU 107 107 107 LEU LEU A ? n 
A 1 108 PRO 108 108 108 PRO PRO A ? n 
A 1 109 THR 109 109 109 THR THR A ? n 
A 1 110 SER 110 110 110 SER SER A ? n 
A 1 111 CYS 111 111 111 CYS CYS A ? n 
A 1 112 PRO 112 112 112 PRO PRO A ? n 
A 1 113 SER 113 113 113 SER SER A ? n 
A 1 114 ASP 114 114 114 ASP ASP A ? n 
A 1 115 GLY 115 115 115 GLY GLY A ? n 
A 1 116 LYS 116 116 116 LYS LYS A ? n 
A 1 117 ARG 117 117 117 ARG ARG A ? n 
A 1 118 CYS 118 118 118 CYS CYS A ? n 
A 1 119 ALA 119 119 119 ALA ALA A ? n 
A 1 120 VAL 120 120 120 VAL VAL A ? n 
A 1 121 SER 121 121 121 SER SER A ? n 
A 1 122 GLY 122 122 122 GLY GLY A ? n 
A 1 123 TRP 123 123 123 TRP TRP A ? n 
A 1 124 GLY 124 124 124 GLY GLY A ? n 
A 1 125 THR 125 125 125 THR THR A ? n 
A 1 126 ILE 126 126 126 ILE ILE A ? n 
A 1 127 LYS 127 127 127 LYS LYS A ? n 
A 1 128 SER 128 128 128 SER SER A ? n 
A 1 129 PRO 129 129 129 PRO PRO A ? n 
A 1 130 GLN 130 130 130 GLN GLN A ? n 
A 1 131 ASN 131 131 131 ASN ASN A ? n 
A 1 132 LYS 132 132 132 LYS LYS A ? n 
A 1 133 LEU 133 133 133 LEU LEU A ? n 
A 1 134 PRO 134 134 134 PRO PRO A ? n 
A 1 135 ALA 135 135 135 ALA ALA A ? n 
A 1 136 LYS 136 136 136 LYS LYS A ? n 
A 1 137 MET 137 137 137 MET MET A ? n 
A 1 138 GLN 138 138 138 GLN GLN A ? n 
A 1 139 CYS 139 139 139 CYS CYS A ? n 
A 1 140 ALA 140 140 140 ALA ALA A ? n 
A 1 141 ASN 141 141 141 ASN ASN A ? n 
A 1 142 VAL 142 142 142 VAL VAL A ? n 
A 1 143 SER 143 143 143 SER SER A ? n 
A 1 144 ILE 144 144 144 ILE ILE A ? n 
A 1 145 VAL 145 145 145 VAL VAL A ? n 
A 1 146 PRO 146 146 146 PRO PRO A ? n 
A 1 147 TYR 147 147 147 TYR TYR A ? n 
A 1 148 ASN 148 148 148 ASN ASN A ? n 
A 1 149 GLN 149 149 149 GLN GLN A ? n 
A 1 150 CYS 150 150 150 CYS CYS A ? n 
A 1 151 ASN 151 151 151 ASN ASN A ? n 
A 1 152 LYS 152 152 152 LYS LYS A ? n 
A 1 153 ALA 153 153 153 ALA ALA A ? n 
A 1 154 TYR 154 154 154 TYR TYR A ? n 
A 1 155 PHE 155 155 155 PHE PHE A ? n 
A 1 156 GLY 156 156 156 GLY GLY A ? n 
A 1 157 ARG 157 157 157 ARG ARG A ? n 
A 1 158 ILE 158 158 158 ILE ILE A ? n 
A 1 159 THR 159 159 159 THR THR A ? n 
A 1 160 SER 160 160 160 SER SER A ? n 
A 1 161 HIS 161 161 161 HIS HIS A ? n 
A 1 162 MET 162 162 162 MET MET A ? n 
A 1 163 LEU 163 163 163 LEU LEU A ? n 
A 1 164 CYS 164 164 164 CYS CYS A ? n 
A 1 165 ALA 165 165 165 ALA ALA A ? n 
A 1 166 GLY 166 166 166 GLY GLY A ? n 
A 1 167 VAL 167 167 167 VAL VAL A ? n 
A 1 168 PRO 168 168 168 PRO PRO A ? n 
A 1 169 GLN 169 169 169 GLN GLN A ? n 
A 1 170 GLY 170 170 170 GLY GLY A ? n 
A 1 171 GLY 171 171 171 GLY GLY A ? n 
A 1 172 ILE 172 172 172 ILE ILE A ? n 
A 1 173 ASP 173 173 173 ASP ASP A ? n 
A 1 174 THR 174 174 174 THR THR A ? n 
A 1 175 CYS 175 175 175 CYS CYS A ? n 
A 1 176 GLN 176 176 176 GLN GLN A ? n 
A 1 177 GLY 177 177 177 GLY GLY A ? n 
A 1 178 ASP 178 178 178 ASP ASP A ? n 
A 1 179 SER 179 179 179 SER SER A ? n 
A 1 180 GLY 180 180 180 GLY GLY A ? n 
A 1 181 GLY 181 181 181 GLY GLY A ? n 
A 1 182 PRO 182 182 182 PRO PRO A ? n 
A 1 183 LEU 183 183 183 LEU LEU A ? n 
A 1 184 ILE 184 184 184 ILE ILE A ? n 
A 1 185 CYS 185 185 185 CYS CYS A ? n 
A 1 186 ASN 186 186 186 ASN ASN A ? n 
A 1 187 GLY 187 187 187 GLY GLY A ? n 
A 1 188 LEU 188 188 188 LEU LEU A ? n 
A 1 189 LEU 189 189 189 LEU LEU A ? n 
A 1 190 GLU 190 190 190 GLU GLU A ? n 
A 1 191 GLY 191 191 191 GLY GLY A ? n 
A 1 192 VAL 192 192 192 VAL VAL A ? n 
A 1 193 VAL 193 193 193 VAL VAL A ? n 
A 1 194 SER 194 194 194 SER SER A ? n 
A 1 195 TRP 195 195 195 TRP TRP A ? n 
A 1 196 GLY 196 196 196 GLY GLY A ? n 
A 1 197 LYS 197 197 197 LYS LYS A ? n 
A 1 198 PHE 198 198 198 PHE PHE A ? n 
A 1 199 VAL 199 199 199 VAL VAL A ? n 
A 1 200 CYS 200 200 200 CYS CYS A ? n 
A 1 201 ALA 201 201 201 ALA ALA A ? n 
A 1 202 GLN 202 202 202 GLN GLN A ? n 
A 1 203 LYS 203 203 203 LYS LYS A ? n 
A 1 204 GLY 204 204 204 GLY GLY A ? n 
A 1 205 ASN 205 205 205 ASN ASN A ? n 
A 1 206 PRO 206 206 206 PRO PRO A ? n 
A 1 207 GLY 207 207 207 GLY GLY A ? n 
A 1 208 VAL 208 208 208 VAL VAL A ? n 
A 1 209 TYR 209 209 209 TYR TYR A ? n 
A 1 210 ALA 210 210 210 ALA ALA A ? n 
A 1 211 LYS 211 211 211 LYS LYS A ? n 
A 1 212 VAL 212 212 212 VAL VAL A ? n 
A 1 213 CYS 213 213 213 CYS CYS A ? n 
A 1 214 CYS 214 214 214 CYS CYS A ? n 
A 1 215 VAL 215 215 215 VAL VAL A ? n 
A 1 216 VAL 216 216 216 VAL VAL A ? n 
A 1 217 PRO 217 217 217 PRO PRO A ? n 
A 1 218 TRP 218 218 218 TRP TRP A ? n 
A 1 219 ILE 219 219 219 ILE ILE A ? n 
A 1 220 GLN 220 220 220 GLN GLN A ? n 
A 1 221 SER 221 221 221 SER SER A ? n 
A 1 222 THR 222 222 222 THR THR A ? n 
A 1 223 ILE 223 223 223 ILE ILE A ? n 
A 1 224 LYS 224 224 224 LYS LYS A ? n 
A 1 225 LYS 225 225 225 LYS LYS A ? n 
A 1 226 GLY 226 226 226 GLY GLY A ? n 
# 
loop_
_atom_site.group_PDB 
_atom_site.id 
_atom_site.type_symbol 
_atom_site.label_atom_id 
_atom_site.label_alt_id 
_atom_site.label_comp_id 
_atom_site.label_asym_id 
_atom_site.label_entity_id 
_atom_site.label_seq_id 
_atom_site.pdbx_PDB_ins_code 
_atom_site.Cartn_x 
_atom_site.Cartn_y 
_atom_site.Cartn_z 
_atom_site.occupancy 
_atom_site.B_iso_or_equiv 
_atom_site.pdbx_formal_charge 
_atom_site.auth_seq_id 
_atom_site.auth_comp_id 
_atom_site.auth_asym_id 
_atom_site.auth_atom_id 
_atom_site.pdbx_PDB_model_num 
ATOM 1    N N   ? ARG A 1   1 ?  -5.547   5.332  -8.007 1.000 58.960 ? 1   ARG A N   1 
ATOM 2    C CA  ? ARG A 1   1 ?  -4.980   5.938  -9.208 1.000 58.960 ? 1   ARG A CA  1 
ATOM 3    C C   ? ARG A 1   1 ?  -4.867   4.917 -10.335 1.000 58.960 ? 1   ARG A C   1 
ATOM 4    C CB  ? ARG A 1   1 ?  -3.607   6.543  -8.909 1.000 58.960 ? 1   ARG A CB  1 
ATOM 5    O O   ? ARG A 1   1 ?  -4.066   3.983 -10.255 1.000 58.960 ? 1   ARG A O   1 
ATOM 6    C CG  ? ARG A 1   1 ?  -3.650   7.724  -7.952 1.000 58.960 ? 1   ARG A CG  1 
ATOM 7    C CD  ? ARG A 1   1 ?  -2.270   8.333  -7.746 1.000 58.960 ? 1   ARG A CD  1 
ATOM 8    N NE  ? ARG A 1   1 ?  -2.309   9.453  -6.810 1.000 58.960 ? 1   ARG A NE  1 
ATOM 9    N NH1 ? ARG A 1   1 ?  -0.023   9.787  -6.792 1.000 58.960 ? 1   ARG A NH1 1 
ATOM 10   N NH2 ? ARG A 1   1 ?  -1.391  11.122  -5.527 1.000 58.960 ? 1   ARG A NH2 1 
ATOM 11   C CZ  ? ARG A 1   1 ?  -1.241  10.118  -6.379 1.000 58.960 ? 1   ARG A CZ  1 
ATOM 12   N N   ? VAL A 1   2 ?  -5.676   4.853 -11.072 1.000 62.050 ? 2   VAL A N   1 
ATOM 13   C CA  ? VAL A 1   2 ?  -5.253   3.955 -12.141 1.000 62.050 ? 2   VAL A CA  1 
ATOM 14   C C   ? VAL A 1   2 ?  -5.497   4.614 -13.497 1.000 62.050 ? 2   VAL A C   1 
ATOM 15   C CB  ? VAL A 1   2 ?  -5.991   2.599 -12.067 1.000 62.050 ? 2   VAL A CB  1 
ATOM 16   O O   ? VAL A 1   2 ?  -6.643   4.866 -13.875 1.000 62.050 ? 2   VAL A O   1 
ATOM 17   C CG1 ? VAL A 1   2 ?  -5.558   1.686 -13.213 1.000 62.050 ? 2   VAL A CG1 1 
ATOM 18   C CG2 ? VAL A 1   2 ?  -5.738   1.927 -10.719 1.000 62.050 ? 2   VAL A CG2 1 
ATOM 19   N N   ? ILE A 1   3 ?  -4.469   5.238 -14.115 1.000 75.990 ? 3   ILE A N   1 
ATOM 20   C CA  ? ILE A 1   3 ?  -4.532   5.769 -15.472 1.000 75.990 ? 3   ILE A CA  1 
ATOM 21   C C   ? ILE A 1   3 ?  -4.583   4.618 -16.475 1.000 75.990 ? 3   ILE A C   1 
ATOM 22   C CB  ? ILE A 1   3 ?  -3.330   6.690 -15.775 1.000 75.990 ? 3   ILE A CB  1 
ATOM 23   O O   ? ILE A 1   3 ?  -3.790   3.678 -16.391 1.000 75.990 ? 3   ILE A O   1 
ATOM 24   C CG1 ? ILE A 1   3 ?  -3.318   7.886 -14.816 1.000 75.990 ? 3   ILE A CG1 1 
ATOM 25   C CG2 ? ILE A 1   3 ?  -3.362   7.158 -17.233 1.000 75.990 ? 3   ILE A CG2 1 
ATOM 26   C CD1 ? ILE A 1   3 ?  -2.150   8.839 -15.029 1.000 75.990 ? 3   ILE A CD1 1 
ATOM 27   N N   ? GLY A 1   4 ?  -5.671   4.795 -17.370 1.000 76.560 ? 4   GLY A N   1 
ATOM 28   C CA  ? GLY A 1   4 ?  -5.810   3.743 -18.365 1.000 76.560 ? 4   GLY A CA  1 
ATOM 29   C C   ? GLY A 1   4 ?  -6.457   2.485 -17.817 1.000 76.560 ? 4   GLY A C   1 
ATOM 30   O O   ? GLY A 1   4 ?  -6.334   1.410 -18.408 1.000 76.560 ? 4   GLY A O   1 
ATOM 31   N N   ? GLY A 1   5 ?  -7.123   2.637 -16.533 1.000 83.660 ? 5   GLY A N   1 
ATOM 32   C CA  ? GLY A 1   5 ?  -7.812   1.534 -15.882 1.000 83.660 ? 5   GLY A CA  1 
ATOM 33   C C   ? GLY A 1   5 ?  -9.286   1.460 -16.234 1.000 83.660 ? 5   GLY A C   1 
ATOM 34   O O   ? GLY A 1   5 ?  -9.736   2.103 -17.185 1.000 83.660 ? 5   GLY A O   1 
ATOM 35   N N   ? TYR A 1   6 ?  -9.990   0.629 -15.633 1.000 89.920 ? 6   TYR A N   1 
ATOM 36   C CA  ? TYR A 1   6 ? -11.419   0.403 -15.812 1.000 89.920 ? 6   TYR A CA  1 
ATOM 37   C C   ? TYR A 1   6 ? -12.122   0.265 -14.467 1.000 89.920 ? 6   TYR A C   1 
ATOM 38   C CB  ? TYR A 1   6 ? -11.664  -0.849 -16.660 1.000 89.920 ? 6   TYR A CB  1 
ATOM 39   O O   ? TYR A 1   6 ? -11.471   0.095 -13.433 1.000 89.920 ? 6   TYR A O   1 
ATOM 40   C CG  ? TYR A 1   6 ? -11.048  -2.101 -16.085 1.000 89.920 ? 6   TYR A CG  1 
ATOM 41   C CD1 ? TYR A 1   6 ?  -9.737  -2.460 -16.390 1.000 89.920 ? 6   TYR A CD1 1 
ATOM 42   C CD2 ? TYR A 1   6 ? -11.776  -2.929 -15.237 1.000 89.920 ? 6   TYR A CD2 1 
ATOM 43   C CE1 ? TYR A 1   6 ?  -9.166  -3.614 -15.864 1.000 89.920 ? 6   TYR A CE1 1 
ATOM 44   C CE2 ? TYR A 1   6 ? -11.215  -4.086 -14.705 1.000 89.920 ? 6   TYR A CE2 1 
ATOM 45   O OH  ? TYR A 1   6 ?  -9.352  -5.563 -14.500 1.000 89.920 ? 6   TYR A OH  1 
ATOM 46   C CZ  ? TYR A 1   6 ?  -9.912  -4.419 -15.024 1.000 89.920 ? 6   TYR A CZ  1 
ATOM 47   N N   ? ASP A 1   7 ? -13.529   0.507 -14.533 1.000 92.360 ? 7   ASP A N   1 
ATOM 48   C CA  ? ASP A 1   7 ? -14.289   0.286 -13.306 1.000 92.360 ? 7   ASP A CA  1 
ATOM 49   C C   ? ASP A 1   7 ? -14.119  -1.147 -12.806 1.000 92.360 ? 7   ASP A C   1 
ATOM 50   C CB  ? ASP A 1   7 ? -15.771   0.593 -13.531 1.000 92.360 ? 7   ASP A CB  1 
ATOM 51   O O   ? ASP A 1   7 ? -14.286  -2.100 -13.569 1.000 92.360 ? 7   ASP A O   1 
ATOM 52   C CG  ? ASP A 1   7 ? -16.053   2.077 -13.685 1.000 92.360 ? 7   ASP A CG  1 
ATOM 53   O OD1 ? ASP A 1   7 ? -15.114   2.892 -13.558 1.000 92.360 ? 7   ASP A OD1 1 
ATOM 54   O OD2 ? ASP A 1   7 ? -17.225   2.434 -13.933 1.000 92.360 ? 7   ASP A OD2 1 
ATOM 55   N N   ? CYS A 1   8 ? -13.691  -1.216 -11.545 1.000 93.010 ? 8   CYS A N   1 
ATOM 56   C CA  ? CYS A 1   8 ? -13.651  -2.537 -10.926 1.000 93.010 ? 8   CYS A CA  1 
ATOM 57   C C   ? CYS A 1   8 ? -15.054  -3.112 -10.777 1.000 93.010 ? 8   CYS A C   1 
ATOM 58   C CB  ? CYS A 1   8 ? -12.970  -2.468  -9.560 1.000 93.010 ? 8   CYS A CB  1 
ATOM 59   O O   ? CYS A 1   8 ? -16.027  -2.365 -10.658 1.000 93.010 ? 8   CYS A O   1 
ATOM 60   S SG  ? CYS A 1   8 ? -11.242  -1.946  -9.633 1.000 93.010 ? 8   CYS A SG  1 
ATOM 61   N N   ? LYS A 1   9 ? -15.070  -4.492 -10.815 1.000 93.120 ? 9   LYS A N   1 
ATOM 62   C CA  ? LYS A 1   9 ? -16.326  -5.128 -10.430 1.000 93.120 ? 9   LYS A CA  1 
ATOM 63   C C   ? LYS A 1   9 ? -16.595  -4.954  -8.938 1.000 93.120 ? 9   LYS A C   1 
ATOM 64   C CB  ? LYS A 1   9 ? -16.309  -6.614 -10.790 1.000 93.120 ? 9   LYS A CB  1 
ATOM 65   O O   ? LYS A 1   9 ? -15.678  -5.059  -8.120 1.000 93.120 ? 9   LYS A O   1 
ATOM 66   C CG  ? LYS A 1   9 ? -16.322  -6.889 -12.287 1.000 93.120 ? 9   LYS A CG  1 
ATOM 67   C CD  ? LYS A 1   9 ? -16.309  -8.383 -12.581 1.000 93.120 ? 9   LYS A CD  1 
ATOM 68   C CE  ? LYS A 1   9 ? -16.210  -8.659 -14.075 1.000 93.120 ? 9   LYS A CE  1 
ATOM 69   N NZ  ? LYS A 1   9 ? -16.127 -10.122 -14.364 1.000 93.120 ? 9   LYS A NZ  1 
ATOM 70   N N   ? SER A 1  10 ? -17.874  -4.636  -8.579 1.000 91.750 ? 10  SER A N   1 
ATOM 71   C CA  ? SER A 1  10 ? -18.238  -4.487  -7.173 1.000 91.750 ? 10  SER A CA  1 
ATOM 72   C C   ? SER A 1  10 ? -17.809  -5.703  -6.359 1.000 91.750 ? 10  SER A C   1 
ATOM 73   C CB  ? SER A 1  10 ? -19.746  -4.274  -7.030 1.000 91.750 ? 10  SER A CB  1 
ATOM 74   O O   ? SER A 1  10 ? -17.994  -6.843  -6.791 1.000 91.750 ? 10  SER A O   1 
ATOM 75   O OG  ? SER A 1  10 ? -20.087  -3.981  -5.686 1.000 91.750 ? 10  SER A OG  1 
ATOM 76   N N   ? ASN A 1  11 ? -17.127  -5.474  -5.215 1.000 91.760 ? 11  ASN A N   1 
ATOM 77   C CA  ? ASN A 1  11 ? -16.711  -6.486  -4.249 1.000 91.760 ? 11  ASN A CA  1 
ATOM 78   C C   ? ASN A 1  11 ? -15.586  -7.357  -4.801 1.000 91.760 ? 11  ASN A C   1 
ATOM 79   C CB  ? ASN A 1  11 ? -17.901  -7.354  -3.835 1.000 91.760 ? 11  ASN A CB  1 
ATOM 80   O O   ? ASN A 1  11 ? -15.292  -8.420  -4.251 1.000 91.760 ? 11  ASN A O   1 
ATOM 81   C CG  ? ASN A 1  11 ? -18.960  -6.573  -3.082 1.000 91.760 ? 11  ASN A CG  1 
ATOM 82   N ND2 ? ASN A 1  11 ? -20.210  -7.005  -3.199 1.000 91.760 ? 11  ASN A ND2 1 
ATOM 83   O OD1 ? ASN A 1  11 ? -18.657  -5.590  -2.402 1.000 91.760 ? 11  ASN A OD1 1 
ATOM 84   N N   ? SER A 1  12 ? -15.025  -7.017  -5.938 1.000 93.930 ? 12  SER A N   1 
ATOM 85   C CA  ? SER A 1  12 ? -13.944  -7.782  -6.551 1.000 93.930 ? 12  SER A CA  1 
ATOM 86   C C   ? SER A 1  12 ? -12.625  -7.559  -5.819 1.000 93.930 ? 12  SER A C   1 
ATOM 87   C CB  ? SER A 1  12 ? -13.789  -7.406  -8.025 1.000 93.930 ? 12  SER A CB  1 
ATOM 88   O O   ? SER A 1  12 ? -11.678  -8.330  -5.986 1.000 93.930 ? 12  SER A O   1 
ATOM 89   O OG  ? SER A 1  12 ? -13.469  -6.032  -8.163 1.000 93.930 ? 12  SER A OG  1 
ATOM 90   N N   ? ARG A 1  13 ? -12.497  -6.589  -4.959 1.000 95.670 ? 13  ARG A N   1 
ATOM 91   C CA  ? ARG A 1  13 ? -11.313  -6.257  -4.174 1.000 95.670 ? 13  ARG A CA  1 
ATOM 92   C C   ? ARG A 1  13 ? -11.667  -6.070  -2.702 1.000 95.670 ? 13  ARG A C   1 
ATOM 93   C CB  ? ARG A 1  13 ? -10.645  -4.992  -4.716 1.000 95.670 ? 13  ARG A CB  1 
ATOM 94   O O   ? ARG A 1  13 ? -11.584  -4.959  -2.174 1.000 95.670 ? 13  ARG A O   1 
ATOM 95   C CG  ? ARG A 1  13 ? -10.344  -5.044  -6.206 1.000 95.670 ? 13  ARG A CG  1 
ATOM 96   C CD  ? ARG A 1  13 ?  -9.296  -6.099  -6.532 1.000 95.670 ? 13  ARG A CD  1 
ATOM 97   N NE  ? ARG A 1  13 ?  -8.936  -6.081  -7.948 1.000 95.670 ? 13  ARG A NE  1 
ATOM 98   N NH1 ? ARG A 1  13 ? -10.368  -7.793  -8.545 1.000 95.670 ? 13  ARG A NH1 1 
ATOM 99   N NH2 ? ARG A 1  13 ?  -9.055  -6.785 -10.130 1.000 95.670 ? 13  ARG A NH2 1 
ATOM 100  C CZ  ? ARG A 1  13 ?  -9.454  -6.887  -8.871 1.000 95.670 ? 13  ARG A CZ  1 
ATOM 101  N N   ? PRO A 1  14 ? -12.028  -7.126  -1.974 1.000 96.510 ? 14  PRO A N   1 
ATOM 102  C CA  ? PRO A 1  14 ? -12.574  -7.055  -0.617 1.000 96.510 ? 14  PRO A CA  1 
ATOM 103  C C   ? PRO A 1  14 ? -11.511  -6.726   0.430 1.000 96.510 ? 14  PRO A C   1 
ATOM 104  C CB  ? PRO A 1  14 ? -13.145  -8.457  -0.392 1.000 96.510 ? 14  PRO A CB  1 
ATOM 105  O O   ? PRO A 1  14 ? -11.844  -6.419   1.577 1.000 96.510 ? 14  PRO A O   1 
ATOM 106  C CG  ? PRO A 1  14 ? -12.334  -9.346  -1.279 1.000 96.510 ? 14  PRO A CG  1 
ATOM 107  C CD  ? PRO A 1  14 ? -11.998  -8.591  -2.533 1.000 96.510 ? 14  PRO A CD  1 
ATOM 108  N N   ? TYR A 1  15 ? -10.221  -6.595  -0.032 1.000 97.480 ? 15  TYR A N   1 
ATOM 109  C CA  ? TYR A 1  15 ?  -9.101  -6.267   0.842 1.000 97.480 ? 15  TYR A CA  1 
ATOM 110  C C   ? TYR A 1  15 ?  -8.771  -4.781   0.772 1.000 97.480 ? 15  TYR A C   1 
ATOM 111  C CB  ? TYR A 1  15 ?  -7.867  -7.094   0.469 1.000 97.480 ? 15  TYR A CB  1 
ATOM 112  O O   ? TYR A 1  15 ?  -7.976  -4.277   1.568 1.000 97.480 ? 15  TYR A O   1 
ATOM 113  C CG  ? TYR A 1  15 ?  -7.623  -7.183  -1.018 1.000 97.480 ? 15  TYR A CG  1 
ATOM 114  C CD1 ? TYR A 1  15 ?  -7.995  -8.316  -1.738 1.000 97.480 ? 15  TYR A CD1 1 
ATOM 115  C CD2 ? TYR A 1  15 ?  -7.020  -6.136  -1.705 1.000 97.480 ? 15  TYR A CD2 1 
ATOM 116  C CE1 ? TYR A 1  15 ?  -7.771  -8.404  -3.108 1.000 97.480 ? 15  TYR A CE1 1 
ATOM 117  C CE2 ? TYR A 1  15 ?  -6.790  -6.212  -3.075 1.000 97.480 ? 15  TYR A CE2 1 
ATOM 118  O OH  ? TYR A 1  15 ?  -6.944  -7.429  -5.123 1.000 97.480 ? 15  TYR A OH  1 
ATOM 119  C CZ  ? TYR A 1  15 ?  -7.169  -7.348  -3.767 1.000 97.480 ? 15  TYR A CZ  1 
ATOM 120  N N   ? GLN A 1  16 ?  -9.271  -4.092  -0.244 1.000 97.060 ? 16  GLN A N   1 
ATOM 121  C CA  ? GLN A 1  16 ?  -8.953  -2.688  -0.483 1.000 97.060 ? 16  GLN A CA  1 
ATOM 122  C C   ? GLN A 1  16 ?  -9.532  -1.799   0.614 1.000 97.060 ? 16  GLN A C   1 
ATOM 123  C CB  ? GLN A 1  16 ?  -9.475  -2.244  -1.850 1.000 97.060 ? 16  GLN A CB  1 
ATOM 124  O O   ? GLN A 1  16 ? -10.721  -1.889   0.929 1.000 97.060 ? 16  GLN A O   1 
ATOM 125  C CG  ? GLN A 1  16 ?  -9.105  -0.812  -2.214 1.000 97.060 ? 16  GLN A CG  1 
ATOM 126  C CD  ? GLN A 1  16 ?  -7.645  -0.662  -2.598 1.000 97.060 ? 16  GLN A CD  1 
ATOM 127  N NE2 ? GLN A 1  16 ?  -7.213   0.576  -2.814 1.000 97.060 ? 16  GLN A NE2 1 
ATOM 128  O OE1 ? GLN A 1  16 ?  -6.911  -1.650  -2.699 1.000 97.060 ? 16  GLN A OE1 1 
ATOM 129  N N   ? ALA A 1  17 ?  -8.670  -0.924   1.163 1.000 96.860 ? 17  ALA A N   1 
ATOM 130  C CA  ? ALA A 1  17 ?  -9.074   0.020   2.202 1.000 96.860 ? 17  ALA A CA  1 
ATOM 131  C C   ? ALA A 1  17 ?  -8.971   1.459   1.705 1.000 96.860 ? 17  ALA A C   1 
ATOM 132  C CB  ? ALA A 1  17 ?  -8.222  -0.169   3.455 1.000 96.860 ? 17  ALA A CB  1 
ATOM 133  O O   ? ALA A 1  17 ?  -8.011   1.818   1.018 1.000 96.860 ? 17  ALA A O   1 
ATOM 134  N N   ? ALA A 1  18 ? -10.051   2.204   2.024 1.000 95.680 ? 18  ALA A N   1 
ATOM 135  C CA  ? ALA A 1  18 ? -10.004   3.651   1.832 1.000 95.680 ? 18  ALA A CA  1 
ATOM 136  C C   ? ALA A 1  18 ?  -9.612   4.363   3.123 1.000 95.680 ? 18  ALA A C   1 
ATOM 137  C CB  ? ALA A 1  18 ? -11.352   4.165   1.332 1.000 95.680 ? 18  ALA A CB  1 
ATOM 138  O O   ? ALA A 1  18 ? -10.274   4.206   4.152 1.000 95.680 ? 18  ALA A O   1 
ATOM 139  N N   ? ILE A 1  19 ?  -8.522   5.045   3.037 1.000 95.680 ? 19  ILE A N   1 
ATOM 140  C CA  ? ILE A 1  19 ?  -8.110   5.901   4.144 1.000 95.680 ? 19  ILE A CA  1 
ATOM 141  C C   ? ILE A 1  19 ?  -8.560   7.336   3.882 1.000 95.680 ? 19  ILE A C   1 
ATOM 142  C CB  ? ILE A 1  19 ?  -6.580   5.849   4.358 1.000 95.680 ? 19  ILE A CB  1 
ATOM 143  O O   ? ILE A 1  19 ?  -8.170   7.943   2.882 1.000 95.680 ? 19  ILE A O   1 
ATOM 144  C CG1 ? ILE A 1  19 ?  -6.123   4.406   4.601 1.000 95.680 ? 19  ILE A CG1 1 
ATOM 145  C CG2 ? ILE A 1  19 ?  -6.167   6.757   5.520 1.000 95.680 ? 19  ILE A CG2 1 
ATOM 146  C CD1 ? ILE A 1  19 ?  -4.614   4.217   4.544 1.000 95.680 ? 19  ILE A CD1 1 
ATOM 147  N N   ? VAL A 1  20 ?  -9.409   7.809   4.750 1.000 93.490 ? 20  VAL A N   1 
ATOM 148  C CA  ? VAL A 1  20 ? -10.127   9.040   4.436 1.000 93.490 ? 20  VAL A CA  1 
ATOM 149  C C   ? VAL A 1  20 ?  -9.830  10.096   5.497 1.000 93.490 ? 20  VAL A C   1 
ATOM 150  C CB  ? VAL A 1  20 ? -11.650   8.798   4.335 1.000 93.490 ? 20  VAL A CB  1 
ATOM 151  O O   ? VAL A 1  20 ?  -9.596   9.766   6.662 1.000 93.490 ? 20  VAL A O   1 
ATOM 152  C CG1 ? VAL A 1  20 ? -11.968   7.819   3.207 1.000 93.490 ? 20  VAL A CG1 1 
ATOM 153  C CG2 ? VAL A 1  20 ? -12.196   8.282   5.665 1.000 93.490 ? 20  VAL A CG2 1 
ATOM 154  N N   ? THR A 1  21 ?  -9.678  11.307   5.084 1.000 90.870 ? 21  THR A N   1 
ATOM 155  C CA  ? THR A 1  21 ?  -9.699  12.514   5.903 1.000 90.870 ? 21  THR A CA  1 
ATOM 156  C C   ? THR A 1  21 ? -10.958  13.332   5.628 1.000 90.870 ? 21  THR A C   1 
ATOM 157  C CB  ? THR A 1  21 ?  -8.454  13.384   5.649 1.000 90.870 ? 21  THR A CB  1 
ATOM 158  O O   ? THR A 1  21 ? -11.145  13.841   4.521 1.000 90.870 ? 21  THR A O   1 
ATOM 159  C CG2 ? THR A 1  21 ?  -8.426  14.590   6.581 1.000 90.870 ? 21  THR A CG2 1 
ATOM 160  O OG1 ? THR A 1  21 ?  -7.277  12.597   5.869 1.000 90.870 ? 21  THR A OG1 1 
ATOM 161  N N   ? GLY A 1  22 ? -11.887  13.372   6.688 1.000 87.110 ? 22  GLY A N   1 
ATOM 162  C CA  ? GLY A 1  22 ? -13.202  13.913   6.384 1.000 87.110 ? 22  GLY A CA  1 
ATOM 163  C C   ? GLY A 1  22 ? -13.985  13.062   5.402 1.000 87.110 ? 22  GLY A C   1 
ATOM 164  O O   ? GLY A 1  22 ? -14.186  11.868   5.631 1.000 87.110 ? 22  GLY A O   1 
ATOM 165  N N   ? ASP A 1  23 ? -14.342  13.638   4.233 1.000 81.630 ? 23  ASP A N   1 
ATOM 166  C CA  ? ASP A 1  23 ? -15.142  12.915   3.249 1.000 81.630 ? 23  ASP A CA  1 
ATOM 167  C C   ? ASP A 1  23 ? -14.337  12.645   1.979 1.000 81.630 ? 23  ASP A C   1 
ATOM 168  C CB  ? ASP A 1  23 ? -16.412  13.697   2.910 1.000 81.630 ? 23  ASP A CB  1 
ATOM 169  O O   ? ASP A 1  23 ? -14.899  12.256   0.953 1.000 81.630 ? 23  ASP A O   1 
ATOM 170  C CG  ? ASP A 1  23 ? -17.387  13.776   4.071 1.000 81.630 ? 23  ASP A CG  1 
ATOM 171  O OD1 ? ASP A 1  23 ? -17.402  12.857   4.919 1.000 81.630 ? 23  ASP A OD1 1 
ATOM 172  O OD2 ? ASP A 1  23 ? -18.150  14.764   4.138 1.000 81.630 ? 23  ASP A OD2 1 
ATOM 173  N N   ? LYS A 1  24 ? -13.045  12.837   2.135 1.000 87.280 ? 24  LYS A N   1 
ATOM 174  C CA  ? LYS A 1  24 ? -12.203  12.686   0.951 1.000 87.280 ? 24  LYS A CA  1 
ATOM 175  C C   ? LYS A 1  24 ? -11.195  11.556   1.134 1.000 87.280 ? 24  LYS A C   1 
ATOM 176  C CB  ? LYS A 1  24 ? -11.474  13.994   0.641 1.000 87.280 ? 24  LYS A CB  1 
ATOM 177  O O   ? LYS A 1  24 ? -10.652  11.372   2.226 1.000 87.280 ? 24  LYS A O   1 
ATOM 178  C CG  ? LYS A 1  24 ? -12.396  15.142   0.259 1.000 87.280 ? 24  LYS A CG  1 
ATOM 179  C CD  ? LYS A 1  24 ? -11.609  16.393  -0.109 1.000 87.280 ? 24  LYS A CD  1 
ATOM 180  C CE  ? LYS A 1  24 ? -12.532  17.542  -0.494 1.000 87.280 ? 24  LYS A CE  1 
ATOM 181  N NZ  ? LYS A 1  24 ? -11.769  18.796  -0.770 1.000 87.280 ? 24  LYS A NZ  1 
ATOM 182  N N   ? ILE A 1  25 ? -11.023  10.855   0.004 1.000 89.150 ? 25  ILE A N   1 
ATOM 183  C CA  ? ILE A 1  25 ? -10.014   9.802   0.032 1.000 89.150 ? 25  ILE A CA  1 
ATOM 184  C C   ? ILE A 1  25 ?  -8.620  10.424   0.093 1.000 89.150 ? 25  ILE A C   1 
ATOM 185  C CB  ? ILE A 1  25 ? -10.132   8.871  -1.196 1.000 89.150 ? 25  ILE A CB  1 
ATOM 186  O O   ? ILE A 1  25 ?  -8.296  11.314  -0.697 1.000 89.150 ? 25  ILE A O   1 
ATOM 187  C CG1 ? ILE A 1  25 ?  -9.070   7.768  -1.135 1.000 89.150 ? 25  ILE A CG1 1 
ATOM 188  C CG2 ? ILE A 1  25 ? -10.015   9.674  -2.495 1.000 89.150 ? 25  ILE A CG2 1 
ATOM 189  C CD1 ? ILE A 1  25 ?  -9.311   6.736  -0.041 1.000 89.150 ? 25  ILE A CD1 1 
ATOM 190  N N   ? TYR A 1  26 ?  -7.762   9.893   1.106 1.000 90.820 ? 26  TYR A N   1 
ATOM 191  C CA  ? TYR A 1  26 ?  -6.400  10.374   1.313 1.000 90.820 ? 26  TYR A CA  1 
ATOM 192  C C   ? TYR A 1  26 ?  -5.382   9.384   0.758 1.000 90.820 ? 26  TYR A C   1 
ATOM 193  C CB  ? TYR A 1  26 ?  -6.136  10.614   2.802 1.000 90.820 ? 26  TYR A CB  1 
ATOM 194  O O   ? TYR A 1  26 ?  -4.464   9.771   0.031 1.000 90.820 ? 26  TYR A O   1 
ATOM 195  C CG  ? TYR A 1  26 ?  -4.689  10.903   3.123 1.000 90.820 ? 26  TYR A CG  1 
ATOM 196  C CD1 ? TYR A 1  26 ?  -3.899   9.962   3.778 1.000 90.820 ? 26  TYR A CD1 1 
ATOM 197  C CD2 ? TYR A 1  26 ?  -4.110  12.118   2.772 1.000 90.820 ? 26  TYR A CD2 1 
ATOM 198  C CE1 ? TYR A 1  26 ?  -2.566  10.225   4.078 1.000 90.820 ? 26  TYR A CE1 1 
ATOM 199  C CE2 ? TYR A 1  26 ?  -2.779  12.392   3.067 1.000 90.820 ? 26  TYR A CE2 1 
ATOM 200  O OH  ? TYR A 1  26 ?  -0.697  11.706   4.012 1.000 90.820 ? 26  TYR A OH  1 
ATOM 201  C CZ  ? TYR A 1  26 ?  -2.016  11.440   3.718 1.000 90.820 ? 26  TYR A CZ  1 
ATOM 202  N N   ? CYS A 1  27 ?  -5.529   8.156   1.118 1.000 94.820 ? 27  CYS A N   1 
ATOM 203  C CA  ? CYS A 1  27 ?  -4.679   7.038   0.723 1.000 94.820 ? 27  CYS A CA  1 
ATOM 204  C C   ? CYS A 1  27 ?  -5.479   5.743   0.653 1.000 94.820 ? 27  CYS A C   1 
ATOM 205  C CB  ? CYS A 1  27 ?  -3.515   6.878   1.700 1.000 94.820 ? 27  CYS A CB  1 
ATOM 206  O O   ? CYS A 1  27 ?  -6.623   5.690   1.107 1.000 94.820 ? 27  CYS A O   1 
ATOM 207  S SG  ? CYS A 1  27 ?  -2.121   7.974   1.359 1.000 94.820 ? 27  CYS A SG  1 
ATOM 208  N N   ? GLY A 1  28 ?  -4.843   4.833   0.058 1.000 95.370 ? 28  GLY A N   1 
ATOM 209  C CA  ? GLY A 1  28 ?  -5.386   3.484   0.081 1.000 95.370 ? 28  GLY A CA  1 
ATOM 210  C C   ? GLY A 1  28 ?  -4.660   2.566   1.046 1.000 95.370 ? 28  GLY A C   1 
ATOM 211  O O   ? GLY A 1  28 ?  -3.725   2.988   1.729 1.000 95.370 ? 28  GLY A O   1 
ATOM 212  N N   ? GLY A 1  29 ?  -5.090   1.333   1.155 1.000 97.040 ? 29  GLY A N   1 
ATOM 213  C CA  ? GLY A 1  29 ?  -4.492   0.288   1.970 1.000 97.040 ? 29  GLY A CA  1 
ATOM 214  C C   ? GLY A 1  29 ?  -5.033  -1.095   1.658 1.000 97.040 ? 29  GLY A C   1 
ATOM 215  O O   ? GLY A 1  29 ?  -5.907  -1.247   0.802 1.000 97.040 ? 29  GLY A O   1 
ATOM 216  N N   ? SER A 1  30 ?  -4.408  -2.067   2.335 1.000 98.070 ? 30  SER A N   1 
ATOM 217  C CA  ? SER A 1  30 ?  -4.830  -3.456   2.191 1.000 98.070 ? 30  SER A CA  1 
ATOM 218  C C   ? SER A 1  30 ?  -5.045  -4.113   3.551 1.000 98.070 ? 30  SER A C   1 
ATOM 219  C CB  ? SER A 1  30 ?  -3.798  -4.250   1.389 1.000 98.070 ? 30  SER A CB  1 
ATOM 220  O O   ? SER A 1  30 ?  -4.193  -4.011   4.436 1.000 98.070 ? 30  SER A O   1 
ATOM 221  O OG  ? SER A 1  30 ?  -3.533  -3.620   0.147 1.000 98.070 ? 30  SER A OG  1 
ATOM 222  N N   ? LEU A 1  31 ?  -6.219  -4.668   3.640 1.000 98.320 ? 31  LEU A N   1 
ATOM 223  C CA  ? LEU A 1  31 ?  -6.481  -5.441   4.849 1.000 98.320 ? 31  LEU A CA  1 
ATOM 224  C C   ? LEU A 1  31 ?  -5.675  -6.736   4.852 1.000 98.320 ? 31  LEU A C   1 
ATOM 225  C CB  ? LEU A 1  31 ?  -7.974  -5.754   4.973 1.000 98.320 ? 31  LEU A CB  1 
ATOM 226  O O   ? LEU A 1  31 ?  -5.910  -7.619   4.024 1.000 98.320 ? 31  LEU A O   1 
ATOM 227  C CG  ? LEU A 1  31 ?  -8.435  -6.345   6.306 1.000 98.320 ? 31  LEU A CG  1 
ATOM 228  C CD1 ? LEU A 1  31 ?  -8.220  -5.340   7.433 1.000 98.320 ? 31  LEU A CD1 1 
ATOM 229  C CD2 ? LEU A 1  31 ?  -9.899  -6.763   6.228 1.000 98.320 ? 31  LEU A CD2 1 
ATOM 230  N N   ? VAL A 1  32 ?  -4.710  -6.883   5.841 1.000 98.080 ? 32  VAL A N   1 
ATOM 231  C CA  ? VAL A 1  32 ?  -3.798  -8.022   5.842 1.000 98.080 ? 32  VAL A CA  1 
ATOM 232  C C   ? VAL A 1  32 ?  -4.054  -8.887   7.074 1.000 98.080 ? 32  VAL A C   1 
ATOM 233  C CB  ? VAL A 1  32 ?  -2.322  -7.566   5.809 1.000 98.080 ? 32  VAL A CB  1 
ATOM 234  O O   ? VAL A 1  32 ?  -3.524  -9.996   7.182 1.000 98.080 ? 32  VAL A O   1 
ATOM 235  C CG1 ? VAL A 1  32 ?  -1.989  -6.912   4.469 1.000 98.080 ? 32  VAL A CG1 1 
ATOM 236  C CG2 ? VAL A 1  32 ?  -2.033  -6.606   6.962 1.000 98.080 ? 32  VAL A CG2 1 
ATOM 237  N N   ? HIS A 1  33 ?  -4.922  -8.365   7.944 1.000 97.850 ? 33  HIS A N   1 
ATOM 238  C CA  ? HIS A 1  33 ?  -5.441  -8.944   9.178 1.000 97.850 ? 33  HIS A CA  1 
ATOM 239  C C   ? HIS A 1  33 ?  -6.740  -8.265   9.601 1.000 97.850 ? 33  HIS A C   1 
ATOM 240  C CB  ? HIS A 1  33 ?  -4.404  -8.839  10.298 1.000 97.850 ? 33  HIS A CB  1 
ATOM 241  O O   ? HIS A 1  33 ?  -6.936  -7.076   9.341 1.000 97.850 ? 33  HIS A O   1 
ATOM 242  C CG  ? HIS A 1  33 ?  -4.762  -9.620  11.522 1.000 97.850 ? 33  HIS A CG  1 
ATOM 243  C CD2 ? HIS A 1  33 ?  -4.345 -10.832  11.956 1.000 97.850 ? 33  HIS A CD2 1 
ATOM 244  N ND1 ? HIS A 1  33 ?  -5.657  -9.160  12.463 1.000 97.850 ? 33  HIS A ND1 1 
ATOM 245  C CE1 ? HIS A 1  33 ?  -5.775 -10.058  13.426 1.000 97.850 ? 33  HIS A CE1 1 
ATOM 246  N NE2 ? HIS A 1  33 ?  -4.989 -11.083  13.142 1.000 97.850 ? 33  HIS A NE2 1 
ATOM 247  N N   ? PRO A 1  34 ?  -7.684  -9.055  10.305 1.000 97.580 ? 34  PRO A N   1 
ATOM 248  C CA  ? PRO A 1  34 ?  -8.954  -8.417  10.658 1.000 97.580 ? 34  PRO A CA  1 
ATOM 249  C C   ? PRO A 1  34 ?  -8.765  -7.092  11.394 1.000 97.580 ? 34  PRO A C   1 
ATOM 250  C CB  ? PRO A 1  34 ?  -9.629  -9.452  11.562 1.000 97.580 ? 34  PRO A CB  1 
ATOM 251  O O   ? PRO A 1  34 ?  -9.638  -6.222  11.341 1.000 97.580 ? 34  PRO A O   1 
ATOM 252  C CG  ? PRO A 1  34 ?  -9.123 -10.772  11.075 1.000 97.580 ? 34  PRO A CG  1 
ATOM 253  C CD  ? PRO A 1  34 ?  -7.681 -10.616  10.687 1.000 97.580 ? 34  PRO A CD  1 
ATOM 254  N N   ? CYS A 1  35 ?  -7.592  -6.891  11.987 1.000 97.860 ? 35  CYS A N   1 
ATOM 255  C CA  ? CYS A 1  35 ?  -7.383  -5.683  12.777 1.000 97.860 ? 35  CYS A CA  1 
ATOM 256  C C   ? CYS A 1  35 ?  -6.316  -4.796  12.146 1.000 97.860 ? 35  CYS A C   1 
ATOM 257  C CB  ? CYS A 1  35 ?  -6.981  -6.041  14.207 1.000 97.860 ? 35  CYS A CB  1 
ATOM 258  O O   ? CYS A 1  35 ?  -5.997  -3.730  12.674 1.000 97.860 ? 35  CYS A O   1 
ATOM 259  S SG  ? CYS A 1  35 ?  -8.243  -6.967  15.108 1.000 97.860 ? 35  CYS A SG  1 
ATOM 260  N N   ? TRP A 1  36 ?  -5.753  -5.277  11.012 1.000 98.270 ? 36  TRP A N   1 
ATOM 261  C CA  ? TRP A 1  36 ?  -4.595  -4.528  10.537 1.000 98.270 ? 36  TRP A CA  1 
ATOM 262  C C   ? TRP A 1  36 ?  -4.707  -4.244   9.043 1.000 98.270 ? 36  TRP A C   1 
ATOM 263  C CB  ? TRP A 1  36 ?  -3.302  -5.294  10.829 1.000 98.270 ? 36  TRP A CB  1 
ATOM 264  O O   ? TRP A 1  36 ?  -5.028  -5.138   8.256 1.000 98.270 ? 36  TRP A O   1 
ATOM 265  C CG  ? TRP A 1  36 ?  -2.937  -5.342  12.282 1.000 98.270 ? 36  TRP A CG  1 
ATOM 266  C CD1 ? TRP A 1  36 ?  -3.302  -6.294  13.192 1.000 98.270 ? 36  TRP A CD1 1 
ATOM 267  C CD2 ? TRP A 1  36 ?  -2.139  -4.391  12.994 1.000 98.270 ? 36  TRP A CD2 1 
ATOM 268  C CE2 ? TRP A 1  36 ?  -2.060  -4.832  14.334 1.000 98.270 ? 36  TRP A CE2 1 
ATOM 269  C CE3 ? TRP A 1  36 ?  -1.481  -3.209  12.629 1.000 98.270 ? 36  TRP A CE3 1 
ATOM 270  N NE1 ? TRP A 1  36 ?  -2.778  -5.994  14.428 1.000 98.270 ? 36  TRP A NE1 1 
ATOM 271  C CH2 ? TRP A 1  36 ?  -0.714  -2.978  14.926 1.000 98.270 ? 36  TRP A CH2 1 
ATOM 272  C CZ2 ? TRP A 1  36 ?  -1.349  -4.131  15.310 1.000 98.270 ? 36  TRP A CZ2 1 
ATOM 273  C CZ3 ? TRP A 1  36 ?  -0.773  -2.513  13.602 1.000 98.270 ? 36  TRP A CZ3 1 
ATOM 274  N N   ? VAL A 1  37 ?  -4.457  -2.973   8.702 1.000 98.390 ? 37  VAL A N   1 
ATOM 275  C CA  ? VAL A 1  37 ?  -4.377  -2.490   7.327 1.000 98.390 ? 37  VAL A CA  1 
ATOM 276  C C   ? VAL A 1  37 ?  -2.939  -2.095   7.000 1.000 98.390 ? 37  VAL A C   1 
ATOM 277  C CB  ? VAL A 1  37 ?  -5.326  -1.294   7.089 1.000 98.390 ? 37  VAL A CB  1 
ATOM 278  O O   ? VAL A 1  37 ?  -2.286  -1.401   7.783 1.000 98.390 ? 37  VAL A O   1 
ATOM 279  C CG1 ? VAL A 1  37 ?  -5.073  -0.668   5.719 1.000 98.390 ? 37  VAL A CG1 1 
ATOM 280  C CG2 ? VAL A 1  37 ?  -6.783  -1.736   7.217 1.000 98.390 ? 37  VAL A CG2 1 
ATOM 281  N N   ? LEU A 1  38 ?  -2.409  -2.621   5.894 1.000 98.440 ? 38  LEU A N   1 
ATOM 282  C CA  ? LEU A 1  38 ?  -1.103  -2.234   5.373 1.000 98.440 ? 38  LEU A CA  1 
ATOM 283  C C   ? LEU A 1  38 ?  -1.233  -1.086   4.378 1.000 98.440 ? 38  LEU A C   1 
ATOM 284  C CB  ? LEU A 1  38 ?  -0.416  -3.428   4.707 1.000 98.440 ? 38  LEU A CB  1 
ATOM 285  O O   ? LEU A 1  38 ?  -2.008  -1.173   3.422 1.000 98.440 ? 38  LEU A O   1 
ATOM 286  C CG  ? LEU A 1  38 ?   0.982  -3.177   4.140 1.000 98.440 ? 38  LEU A CG  1 
ATOM 287  C CD1 ? LEU A 1  38 ?   1.960  -2.854   5.265 1.000 98.440 ? 38  LEU A CD1 1 
ATOM 288  C CD2 ? LEU A 1  38 ?   1.460  -4.384   3.340 1.000 98.440 ? 38  LEU A CD2 1 
ATOM 289  N N   ? THR A 1  39 ?  -0.458   0.038   4.582 1.000 98.070 ? 39  THR A N   1 
ATOM 290  C CA  ? THR A 1  39 ?  -0.458   1.209   3.712 1.000 98.070 ? 39  THR A CA  1 
ATOM 291  C C   ? THR A 1  39 ?   0.940   1.813   3.618 1.000 98.070 ? 39  THR A C   1 
ATOM 292  C CB  ? THR A 1  39 ?  -1.449   2.277   4.212 1.000 98.070 ? 39  THR A CB  1 
ATOM 293  O O   ? THR A 1  39 ?   1.909   1.231   4.111 1.000 98.070 ? 39  THR A O   1 
ATOM 294  C CG2 ? THR A 1  39 ?  -0.955   2.924   5.502 1.000 98.070 ? 39  THR A CG2 1 
ATOM 295  O OG1 ? THR A 1  39 ?  -1.598   3.289   3.209 1.000 98.070 ? 39  THR A OG1 1 
ATOM 296  N N   ? ALA A 1  40 ?   1.072   2.887   2.962 1.000 97.540 ? 40  ALA A N   1 
ATOM 297  C CA  ? ALA A 1  40 ?   2.371   3.536   2.807 1.000 97.540 ? 40  ALA A CA  1 
ATOM 298  C C   ? ALA A 1  40 ?   2.656   4.478   3.973 1.000 97.540 ? 40  ALA A C   1 
ATOM 299  C CB  ? ALA A 1  40 ?   2.432   4.297   1.485 1.000 97.540 ? 40  ALA A CB  1 
ATOM 300  O O   ? ALA A 1  40 ?   1.766   5.200   4.427 1.000 97.540 ? 40  ALA A O   1 
ATOM 301  N N   ? ALA A 1  41 ?   3.911   4.523   4.417 1.000 97.380 ? 41  ALA A N   1 
ATOM 302  C CA  ? ALA A 1  41 ?   4.324   5.372   5.531 1.000 97.380 ? 41  ALA A CA  1 
ATOM 303  C C   ? ALA A 1  41 ?   4.200   6.850   5.170 1.000 97.380 ? 41  ALA A C   1 
ATOM 304  C CB  ? ALA A 1  41 ?   5.758   5.048   5.944 1.000 97.380 ? 41  ALA A CB  1 
ATOM 305  O O   ? ALA A 1  41 ?   3.959   7.690   6.040 1.000 97.380 ? 41  ALA A O   1 
ATOM 306  N N   ? HIS A 1  42 ?   4.383   7.158   3.912 1.000 94.910 ? 42  HIS A N   1 
ATOM 307  C CA  ? HIS A 1  42 ?   4.299   8.551   3.486 1.000 94.910 ? 42  HIS A CA  1 
ATOM 308  C C   ? HIS A 1  42 ?   2.859   9.051   3.519 1.000 94.910 ? 42  HIS A C   1 
ATOM 309  C CB  ? HIS A 1  42 ?   4.880   8.716   2.080 1.000 94.910 ? 42  HIS A CB  1 
ATOM 310  O O   ? HIS A 1  42 ?   2.609  10.247   3.351 1.000 94.910 ? 42  HIS A O   1 
ATOM 311  C CG  ? HIS A 1  42 ?   3.964   8.251   0.994 1.000 94.910 ? 42  HIS A CG  1 
ATOM 312  C CD2 ? HIS A 1  42 ?   2.937   8.873   0.369 1.000 94.910 ? 42  HIS A CD2 1 
ATOM 313  N ND1 ? HIS A 1  42 ?   4.055   6.996   0.431 1.000 94.910 ? 42  HIS A ND1 1 
ATOM 314  C CE1 ? HIS A 1  42 ?   3.120   6.867  -0.496 1.000 94.910 ? 42  HIS A CE1 1 
ATOM 315  N NE2 ? HIS A 1  42 ?   2.428   7.992  -0.553 1.000 94.910 ? 42  HIS A NE2 1 
ATOM 316  N N   ? CYS A 1  43 ?   1.904   8.171   3.883 1.000 94.730 ? 43  CYS A N   1 
ATOM 317  C CA  ? CYS A 1  43 ?   0.487   8.507   3.971 1.000 94.730 ? 43  CYS A CA  1 
ATOM 318  C C   ? CYS A 1  43 ?   0.122   8.963   5.379 1.000 94.730 ? 43  CYS A C   1 
ATOM 319  C CB  ? CYS A 1  43 ?  -0.374   7.308   3.574 1.000 94.730 ? 43  CYS A CB  1 
ATOM 320  O O   ? CYS A 1  43 ?  -1.043   9.248   5.661 1.000 94.730 ? 43  CYS A O   1 
ATOM 321  S SG  ? CYS A 1  43 ?  -0.401   6.988   1.797 1.000 94.730 ? 43  CYS A SG  1 
ATOM 322  N N   ? ARG A 1  44 ?   1.085   9.037   6.265 1.000 94.110 ? 44  ARG A N   1 
ATOM 323  C CA  ? ARG A 1  44 ?   0.843   9.328   7.674 1.000 94.110 ? 44  ARG A CA  1 
ATOM 324  C C   ? ARG A 1  44 ?   0.263  10.727   7.853 1.000 94.110 ? 44  ARG A C   1 
ATOM 325  C CB  ? ARG A 1  44 ?   2.134   9.188   8.482 1.000 94.110 ? 44  ARG A CB  1 
ATOM 326  O O   ? ARG A 1  44 ?   0.795  11.699   7.312 1.000 94.110 ? 44  ARG A O   1 
ATOM 327  C CG  ? ARG A 1  44 ?   1.942   9.342   9.982 1.000 94.110 ? 44  ARG A CG  1 
ATOM 328  C CD  ? ARG A 1  44 ?   3.241   9.114  10.744 1.000 94.110 ? 44  ARG A CD  1 
ATOM 329  N NE  ? ARG A 1  44 ?   3.062   9.296  12.181 1.000 94.110 ? 44  ARG A NE  1 
ATOM 330  N NH1 ? ARG A 1  44 ?   4.935   8.083  12.778 1.000 94.110 ? 44  ARG A NH1 1 
ATOM 331  N NH2 ? ARG A 1  44 ?   3.614   9.029  14.394 1.000 94.110 ? 44  ARG A NH2 1 
ATOM 332  C CZ  ? ARG A 1  44 ?   3.871   8.802  13.114 1.000 94.110 ? 44  ARG A CZ  1 
ATOM 333  N N   ? ARG A 1  45 ?  -0.859  10.741   8.649 1.000 91.730 ? 45  ARG A N   1 
ATOM 334  C CA  ? ARG A 1  45 ?  -1.536  11.971   9.046 1.000 91.730 ? 45  ARG A CA  1 
ATOM 335  C C   ? ARG A 1  45 ?  -2.087  11.859  10.463 1.000 91.730 ? 45  ARG A C   1 
ATOM 336  C CB  ? ARG A 1  45 ?  -2.667  12.302   8.069 1.000 91.730 ? 45  ARG A CB  1 
ATOM 337  O O   ? ARG A 1  45 ?  -2.310  10.755  10.964 1.000 91.730 ? 45  ARG A O   1 
ATOM 338  C CG  ? ARG A 1  45 ?  -2.185  12.777   6.707 1.000 91.730 ? 45  ARG A CG  1 
ATOM 339  C CD  ? ARG A 1  45 ?  -3.292  13.472   5.928 1.000 91.730 ? 45  ARG A CD  1 
ATOM 340  N NE  ? ARG A 1  45 ?  -2.776  14.137   4.735 1.000 91.730 ? 45  ARG A NE  1 
ATOM 341  N NH1 ? ARG A 1  45 ?  -4.844  14.419   3.745 1.000 91.730 ? 45  ARG A NH1 1 
ATOM 342  N NH2 ? ARG A 1  45 ?  -2.952  15.163   2.688 1.000 91.730 ? 45  ARG A NH2 1 
ATOM 343  C CZ  ? ARG A 1  45 ?  -3.525  14.572   3.725 1.000 91.730 ? 45  ARG A CZ  1 
ATOM 344  N N   ? GLN A 1  46 ?  -2.387  13.074  11.117 1.000 83.930 ? 46  GLN A N   1 
ATOM 345  C CA  ? GLN A 1  46 ?  -2.802  13.157  12.514 1.000 83.930 ? 46  GLN A CA  1 
ATOM 346  C C   ? GLN A 1  46 ?  -4.197  12.569  12.709 1.000 83.930 ? 46  GLN A C   1 
ATOM 347  C CB  ? GLN A 1  46 ?  -2.771  14.607  12.999 1.000 83.930 ? 46  GLN A CB  1 
ATOM 348  O O   ? GLN A 1  46 ?  -4.450  11.870  13.692 1.000 83.930 ? 46  GLN A O   1 
ATOM 349  C CG  ? GLN A 1  46 ?  -1.367  15.148  13.231 1.000 83.930 ? 46  GLN A CG  1 
ATOM 350  C CD  ? GLN A 1  46 ?  -1.366  16.526  13.865 1.000 83.930 ? 46  GLN A CD  1 
ATOM 351  N NE2 ? GLN A 1  46 ?  -0.233  16.913  14.441 1.000 83.930 ? 46  GLN A NE2 1 
ATOM 352  O OE1 ? GLN A 1  46 ?  -2.375  17.238  13.836 1.000 83.930 ? 46  GLN A OE1 1 
ATOM 353  N N   ? ARG A 1  47 ?  -5.218  12.713  11.770 1.000 88.340 ? 47  ARG A N   1 
ATOM 354  C CA  ? ARG A 1  47 ?  -6.589  12.227  11.888 1.000 88.340 ? 47  ARG A CA  1 
ATOM 355  C C   ? ARG A 1  47 ?  -7.054  11.578  10.589 1.000 88.340 ? 47  ARG A C   1 
ATOM 356  C CB  ? ARG A 1  47 ?  -7.534  13.368  12.272 1.000 88.340 ? 47  ARG A CB  1 
ATOM 357  O O   ? ARG A 1  47 ?  -7.320  12.270   9.604 1.000 88.340 ? 47  ARG A O   1 
ATOM 358  C CG  ? ARG A 1  47 ?  -7.309  13.909  13.675 1.000 88.340 ? 47  ARG A CG  1 
ATOM 359  C CD  ? ARG A 1  47 ?  -8.347  14.957  14.048 1.000 88.340 ? 47  ARG A CD  1 
ATOM 360  N NE  ? ARG A 1  47 ?  -8.109  15.499  15.383 1.000 88.340 ? 47  ARG A NE  1 
ATOM 361  N NH1 ? ARG A 1  47 ? -10.070  16.719  15.462 1.000 88.340 ? 47  ARG A NH1 1 
ATOM 362  N NH2 ? ARG A 1  47 ?  -8.619  16.757  17.236 1.000 88.340 ? 47  ARG A NH2 1 
ATOM 363  C CZ  ? ARG A 1  47 ?  -8.933  16.324  16.024 1.000 88.340 ? 47  ARG A CZ  1 
ATOM 364  N N   ? VAL A 1  48 ?  -7.196  10.220  10.617 1.000 94.230 ? 48  VAL A N   1 
ATOM 365  C CA  ? VAL A 1  48 ?  -7.731   9.510   9.460 1.000 94.230 ? 48  VAL A CA  1 
ATOM 366  C C   ? VAL A 1  48 ?  -8.711   8.434   9.922 1.000 94.230 ? 48  VAL A C   1 
ATOM 367  C CB  ? VAL A 1  48 ?  -6.606   8.877   8.612 1.000 94.230 ? 48  VAL A CB  1 
ATOM 368  O O   ? VAL A 1  48 ?  -8.686   8.019  11.083 1.000 94.230 ? 48  VAL A O   1 
ATOM 369  C CG1 ? VAL A 1  48 ?  -5.687   9.957   8.043 1.000 94.230 ? 48  VAL A CG1 1 
ATOM 370  C CG2 ? VAL A 1  48 ?  -5.808   7.877   9.446 1.000 94.230 ? 48  VAL A CG2 1 
ATOM 371  N N   ? LYS A 1  49 ?  -9.696   8.048   9.055 1.000 95.410 ? 49  LYS A N   1 
ATOM 372  C CA  ? LYS A 1  49 ? -10.564   6.880   9.165 1.000 95.410 ? 49  LYS A CA  1 
ATOM 373  C C   ? LYS A 1  49 ? -10.262   5.864   8.067 1.000 95.410 ? 49  LYS A C   1 
ATOM 374  C CB  ? LYS A 1  49 ? -12.035   7.296   9.103 1.000 95.410 ? 49  LYS A CB  1 
ATOM 375  O O   ? LYS A 1  49 ?  -9.770   6.227   6.997 1.000 95.410 ? 49  LYS A O   1 
ATOM 376  C CG  ? LYS A 1  49 ? -12.501   8.102  10.306 1.000 95.410 ? 49  LYS A CG  1 
ATOM 377  C CD  ? LYS A 1  49 ? -13.999   8.376  10.249 1.000 95.410 ? 49  LYS A CD  1 
ATOM 378  C CE  ? LYS A 1  49 ? -14.488   9.079  11.508 1.000 95.410 ? 49  LYS A CE  1 
ATOM 379  N NZ  ? LYS A 1  49 ? -15.964   9.303  11.479 1.000 95.410 ? 49  LYS A NZ  1 
ATOM 380  N N   ? VAL A 1  50 ? -10.566   4.577   8.470 1.000 97.000 ? 50  VAL A N   1 
ATOM 381  C CA  ? VAL A 1  50 ? -10.414   3.519   7.475 1.000 97.000 ? 50  VAL A CA  1 
ATOM 382  C C   ? VAL A 1  50 ? -11.786   2.965   7.097 1.000 97.000 ? 50  VAL A C   1 
ATOM 383  C CB  ? VAL A 1  50 ?  -9.504   2.382   7.990 1.000 97.000 ? 50  VAL A CB  1 
ATOM 384  O O   ? VAL A 1  50 ? -12.563   2.565   7.968 1.000 97.000 ? 50  VAL A O   1 
ATOM 385  C CG1 ? VAL A 1  50 ?  -9.449   1.236   6.982 1.000 97.000 ? 50  VAL A CG1 1 
ATOM 386  C CG2 ? VAL A 1  50 ?  -8.100   2.913   8.278 1.000 97.000 ? 50  VAL A CG2 1 
ATOM 387  N N   ? CYS A 1  51 ? -12.096   3.040   5.819 1.000 96.780 ? 51  CYS A N   1 
ATOM 388  C CA  ? CYS A 1  51 ? -13.338   2.457   5.322 1.000 96.780 ? 51  CYS A CA  1 
ATOM 389  C C   ? CYS A 1  51 ? -13.061   1.221   4.475 1.000 96.780 ? 51  CYS A C   1 
ATOM 390  C CB  ? CYS A 1  51 ? -14.121   3.483   4.503 1.000 96.780 ? 51  CYS A CB  1 
ATOM 391  O O   ? CYS A 1  51 ? -12.273   1.276   3.530 1.000 96.780 ? 51  CYS A O   1 
ATOM 392  S SG  ? CYS A 1  51 ? -14.551   4.976   5.425 1.000 96.780 ? 51  CYS A SG  1 
ATOM 393  N N   ? LEU A 1  52 ? -13.701   0.068   4.830 1.000 97.320 ? 52  LEU A N   1 
ATOM 394  C CA  ? LEU A 1  52 ? -13.639  -1.199   4.110 1.000 97.320 ? 52  LEU A CA  1 
ATOM 395  C C   ? LEU A 1  52 ? -14.976  -1.514   3.448 1.000 97.320 ? 52  LEU A C   1 
ATOM 396  C CB  ? LEU A 1  52 ? -13.246  -2.335   5.058 1.000 97.320 ? 52  LEU A CB  1 
ATOM 397  O O   ? LEU A 1  52 ? -16.022  -1.038   3.894 1.000 97.320 ? 52  LEU A O   1 
ATOM 398  C CG  ? LEU A 1  52 ? -11.881  -2.210   5.738 1.000 97.320 ? 52  LEU A CG  1 
ATOM 399  C CD1 ? LEU A 1  52 ? -11.836  -3.070   6.997 1.000 97.320 ? 52  LEU A CD1 1 
ATOM 400  C CD2 ? LEU A 1  52 ? -10.766  -2.602   4.775 1.000 97.320 ? 52  LEU A CD2 1 
ATOM 401  N N   ? GLY A 1  53 ? -14.871  -2.293   2.278 1.000 95.560 ? 53  GLY A N   1 
ATOM 402  C CA  ? GLY A 1  53 ? -16.100  -2.694   1.612 1.000 95.560 ? 53  GLY A CA  1 
ATOM 403  C C   ? GLY A 1  53 ? -16.714  -1.588   0.775 1.000 95.560 ? 53  GLY A C   1 
ATOM 404  O O   ? GLY A 1  53 ? -17.892  -1.653   0.419 1.000 95.560 ? 53  GLY A O   1 
ATOM 405  N N   ? LYS A 1  54 ? -15.887  -0.512   0.520 1.000 93.020 ? 54  LYS A N   1 
ATOM 406  C CA  ? LYS A 1  54 ? -16.307   0.643  -0.268 1.000 93.020 ? 54  LYS A CA  1 
ATOM 407  C C   ? LYS A 1  54 ? -15.990   0.444  -1.748 1.000 93.020 ? 54  LYS A C   1 
ATOM 408  C CB  ? LYS A 1  54 ? -15.635   1.917   0.245 1.000 93.020 ? 54  LYS A CB  1 
ATOM 409  O O   ? LYS A 1  54 ? -14.863   0.094  -2.105 1.000 93.020 ? 54  LYS A O   1 
ATOM 410  C CG  ? LYS A 1  54 ? -16.312   3.201  -0.212 1.000 93.020 ? 54  LYS A CG  1 
ATOM 411  C CD  ? LYS A 1  54 ? -15.831   4.402   0.592 1.000 93.020 ? 54  LYS A CD  1 
ATOM 412  C CE  ? LYS A 1  54 ? -16.625   5.657   0.253 1.000 93.020 ? 54  LYS A CE  1 
ATOM 413  N NZ  ? LYS A 1  54 ? -18.069   5.511   0.606 1.000 93.020 ? 54  LYS A NZ  1 
ATOM 414  N N   ? TYR A 1  55 ? -17.047   0.621  -2.646 1.000 93.370 ? 55  TYR A N   1 
ATOM 415  C CA  ? TYR A 1  55 ? -16.890   0.540  -4.093 1.000 93.370 ? 55  TYR A CA  1 
ATOM 416  C C   ? TYR A 1  55 ? -17.065   1.910  -4.738 1.000 93.370 ? 55  TYR A C   1 
ATOM 417  C CB  ? TYR A 1  55 ? -17.897  -0.449  -4.689 1.000 93.370 ? 55  TYR A CB  1 
ATOM 418  O O   ? TYR A 1  55 ? -16.343   2.259  -5.675 1.000 93.370 ? 55  TYR A O   1 
ATOM 419  C CG  ? TYR A 1  55 ? -17.943  -0.434  -6.197 1.000 93.370 ? 55  TYR A CG  1 
ATOM 420  C CD1 ? TYR A 1  55 ? -19.059   0.053  -6.875 1.000 93.370 ? 55  TYR A CD1 1 
ATOM 421  C CD2 ? TYR A 1  55 ? -16.872  -0.906  -6.948 1.000 93.370 ? 55  TYR A CD2 1 
ATOM 422  C CE1 ? TYR A 1  55 ? -19.107   0.067  -8.265 1.000 93.370 ? 55  TYR A CE1 1 
ATOM 423  C CE2 ? TYR A 1  55 ? -16.910  -0.897  -8.339 1.000 93.370 ? 55  TYR A CE2 1 
ATOM 424  O OH  ? TYR A 1  55 ? -18.071  -0.397 -10.363 1.000 93.370 ? 55  TYR A OH  1 
ATOM 425  C CZ  ? TYR A 1  55 ? -18.029  -0.409  -8.987 1.000 93.370 ? 55  TYR A CZ  1 
ATOM 426  N N   ? ASN A 1  56 ? -18.026   2.681  -4.281 1.000 92.650 ? 56  ASN A N   1 
ATOM 427  C CA  ? ASN A 1  56 ? -18.356   4.027  -4.738 1.000 92.650 ? 56  ASN A CA  1 
ATOM 428  C C   ? ASN A 1  56 ? -18.190   5.055  -3.623 1.000 92.650 ? 56  ASN A C   1 
ATOM 429  C CB  ? ASN A 1  56 ? -19.781   4.071  -5.293 1.000 92.650 ? 56  ASN A CB  1 
ATOM 430  O O   ? ASN A 1  56 ? -18.914   5.018  -2.626 1.000 92.650 ? 56  ASN A O   1 
ATOM 431  C CG  ? ASN A 1  56 ? -20.102   5.386  -5.974 1.000 92.650 ? 56  ASN A CG  1 
ATOM 432  N ND2 ? ASN A 1  56 ? -20.865   5.322  -7.060 1.000 92.650 ? 56  ASN A ND2 1 
ATOM 433  O OD1 ? ASN A 1  56 ? -19.668   6.452  -5.529 1.000 92.650 ? 56  ASN A OD1 1 
ATOM 434  N N   ? LEU A 1  57 ? -17.253   6.069  -3.828 1.000 89.550 ? 57  LEU A N   1 
ATOM 435  C CA  ? LEU A 1  57 ? -16.869   7.020  -2.790 1.000 89.550 ? 57  LEU A CA  1 
ATOM 436  C C   ? LEU A 1  57 ? -17.989   8.022  -2.530 1.000 89.550 ? 57  LEU A C   1 
ATOM 437  C CB  ? LEU A 1  57 ? -15.589   7.759  -3.186 1.000 89.550 ? 57  LEU A CB  1 
ATOM 438  O O   ? LEU A 1  57 ? -18.001   8.691  -1.494 1.000 89.550 ? 57  LEU A O   1 
ATOM 439  C CG  ? LEU A 1  57 ? -14.293   6.948  -3.131 1.000 89.550 ? 57  LEU A CG  1 
ATOM 440  C CD1 ? LEU A 1  57 ? -13.121   7.787  -3.630 1.000 89.550 ? 57  LEU A CD1 1 
ATOM 441  C CD2 ? LEU A 1  57 ? -14.035   6.449  -1.714 1.000 89.550 ? 57  LEU A CD2 1 
ATOM 442  N N   ? LYS A 1  58 ? -19.026   8.031  -3.356 1.000 89.730 ? 58  LYS A N   1 
ATOM 443  C CA  ? LYS A 1  58 ? -20.102   9.010  -3.233 1.000 89.730 ? 58  LYS A CA  1 
ATOM 444  C C   ? LYS A 1  58 ? -21.343   8.386  -2.600 1.000 89.730 ? 58  LYS A C   1 
ATOM 445  C CB  ? LYS A 1  58 ? -20.451   9.598  -4.601 1.000 89.730 ? 58  LYS A CB  1 
ATOM 446  O O   ? LYS A 1  58 ? -22.317   9.084  -2.312 1.000 89.730 ? 58  LYS A O   1 
ATOM 447  C CG  ? LYS A 1  58 ? -19.330  10.414  -5.228 1.000 89.730 ? 58  LYS A CG  1 
ATOM 448  C CD  ? LYS A 1  58 ? -19.782  11.089  -6.516 1.000 89.730 ? 58  LYS A CD  1 
ATOM 449  C CE  ? LYS A 1  58 ? -18.678  11.949  -7.115 1.000 89.730 ? 58  LYS A CE  1 
ATOM 450  N NZ  ? LYS A 1  58 ? -19.104  12.581  -8.400 1.000 89.730 ? 58  LYS A NZ  1 
ATOM 451  N N   ? LYS A 1  59 ? -21.247   7.031  -2.347 1.000 91.890 ? 59  LYS A N   1 
ATOM 452  C CA  ? LYS A 1  59 ? -22.404   6.319  -1.812 1.000 91.890 ? 59  LYS A CA  1 
ATOM 453  C C   ? LYS A 1  59 ? -22.045   5.572  -0.530 1.000 91.890 ? 59  LYS A C   1 
ATOM 454  C CB  ? LYS A 1  59 ? -22.959   5.342  -2.850 1.000 91.890 ? 59  LYS A CB  1 
ATOM 455  O O   ? LYS A 1  59 ? -20.927   5.075  -0.388 1.000 91.890 ? 59  LYS A O   1 
ATOM 456  C CG  ? LYS A 1  59 ? -23.537   6.014  -4.086 1.000 91.890 ? 59  LYS A CG  1 
ATOM 457  C CD  ? LYS A 1  59 ? -24.187   5.002  -5.021 1.000 91.890 ? 59  LYS A CD  1 
ATOM 458  C CE  ? LYS A 1  59 ? -24.763   5.673  -6.260 1.000 91.890 ? 59  LYS A CE  1 
ATOM 459  N NZ  ? LYS A 1  59 ? -25.379   4.681  -7.192 1.000 91.890 ? 59  LYS A NZ  1 
ATOM 460  N N   ? VAL A 1  60 ? -22.964   5.610   0.389 1.000 90.710 ? 60  VAL A N   1 
ATOM 461  C CA  ? VAL A 1  60 ? -22.860   4.702   1.527 1.000 90.710 ? 60  VAL A CA  1 
ATOM 462  C C   ? VAL A 1  60 ? -23.325   3.306   1.119 1.000 90.710 ? 60  VAL A C   1 
ATOM 463  C CB  ? VAL A 1  60 ? -23.685   5.207   2.733 1.000 90.710 ? 60  VAL A CB  1 
ATOM 464  O O   ? VAL A 1  60 ? -24.473   3.123   0.708 1.000 90.710 ? 60  VAL A O   1 
ATOM 465  C CG1 ? VAL A 1  60 ? -23.599   4.220   3.896 1.000 90.710 ? 60  VAL A CG1 1 
ATOM 466  C CG2 ? VAL A 1  60 ? -23.204   6.591   3.165 1.000 90.710 ? 60  VAL A CG2 1 
ATOM 467  N N   ? GLU A 1  61 ? -22.428   2.326   1.291 1.000 92.700 ? 61  GLU A N   1 
ATOM 468  C CA  ? GLU A 1  61 ? -22.747   0.961   0.882 1.000 92.700 ? 61  GLU A CA  1 
ATOM 469  C C   ? GLU A 1  61 ? -23.158   0.108   2.079 1.000 92.700 ? 61  GLU A C   1 
ATOM 470  C CB  ? GLU A 1  61 ? -21.555   0.322   0.165 1.000 92.700 ? 61  GLU A CB  1 
ATOM 471  O O   ? GLU A 1  61 ? -22.699   0.339   3.199 1.000 92.700 ? 61  GLU A O   1 
ATOM 472  C CG  ? GLU A 1  61 ? -21.229   0.962  -1.176 1.000 92.700 ? 61  GLU A CG  1 
ATOM 473  C CD  ? GLU A 1  61 ? -19.896   0.509  -1.749 1.000 92.700 ? 61  GLU A CD  1 
ATOM 474  O OE1 ? GLU A 1  61 ? -19.765   0.425  -2.991 1.000 92.700 ? 61  GLU A OE1 1 
ATOM 475  O OE2 ? GLU A 1  61 ? -18.974   0.234  -0.948 1.000 92.700 ? 61  GLU A OE2 1 
ATOM 476  N N   ? THR A 1  62 ? -24.051  -0.833   1.866 1.000 92.320 ? 62  THR A N   1 
ATOM 477  C CA  ? THR A 1  62 ? -24.696  -1.614   2.915 1.000 92.320 ? 62  THR A CA  1 
ATOM 478  C C   ? THR A 1  62 ? -23.675  -2.477   3.652 1.000 92.320 ? 62  THR A C   1 
ATOM 479  C CB  ? THR A 1  62 ? -25.809  -2.510   2.341 1.000 92.320 ? 62  THR A CB  1 
ATOM 480  O O   ? THR A 1  62 ? -23.801  -2.704   4.857 1.000 92.320 ? 62  THR A O   1 
ATOM 481  C CG2 ? THR A 1  62 ? -26.995  -1.677   1.867 1.000 92.320 ? 62  THR A CG2 1 
ATOM 482  O OG1 ? THR A 1  62 ? -25.290  -3.256   1.233 1.000 92.320 ? 62  THR A OG1 1 
ATOM 483  N N   ? MET A 1  63 ? -22.532  -2.888   3.019 1.000 91.560 ? 63  MET A N   1 
ATOM 484  C CA  ? MET A 1  63 ? -21.551  -3.808   3.590 1.000 91.560 ? 63  MET A CA  1 
ATOM 485  C C   ? MET A 1  63 ? -20.277  -3.068   3.983 1.000 91.560 ? 63  MET A C   1 
ATOM 486  C CB  ? MET A 1  63 ? -21.223  -4.926   2.599 1.000 91.560 ? 63  MET A CB  1 
ATOM 487  O O   ? MET A 1  63 ? -19.294  -3.690   4.391 1.000 91.560 ? 63  MET A O   1 
ATOM 488  C CG  ? MET A 1  63 ? -22.389  -5.860   2.320 1.000 91.560 ? 63  MET A CG  1 
ATOM 489  S SD  ? MET A 1  63 ? -21.905  -7.303   1.295 1.000 91.560 ? 63  MET A SD  1 
ATOM 490  C CE  ? MET A 1  63 ? -22.568  -8.653   2.309 1.000 91.560 ? 63  MET A CE  1 
ATOM 491  N N   ? GLU A 1  64 ? -20.356  -1.608   3.781 1.000 94.810 ? 64  GLU A N   1 
ATOM 492  C CA  ? GLU A 1  64 ? -19.196  -0.794   4.132 1.000 94.810 ? 64  GLU A CA  1 
ATOM 493  C C   ? GLU A 1  64 ? -19.020  -0.707   5.645 1.000 94.810 ? 64  GLU A C   1 
ATOM 494  C CB  ? GLU A 1  64 ? -19.324   0.610   3.535 1.000 94.810 ? 64  GLU A CB  1 
ATOM 495  O O   ? GLU A 1  64 ? -20.002  -0.678   6.389 1.000 94.810 ? 64  GLU A O   1 
ATOM 496  C CG  ? GLU A 1  64 ? -18.281   1.593   4.047 1.000 94.810 ? 64  GLU A CG  1 
ATOM 497  C CD  ? GLU A 1  64 ? -18.473   3.003   3.513 1.000 94.810 ? 64  GLU A CD  1 
ATOM 498  O OE1 ? GLU A 1  64 ? -17.803   3.937   4.010 1.000 94.810 ? 64  GLU A OE1 1 
ATOM 499  O OE2 ? GLU A 1  64 ? -19.300   3.176   2.590 1.000 94.810 ? 64  GLU A OE2 1 
ATOM 500  N N   ? GLN A 1  65 ? -17.750  -0.785   6.138 1.000 96.480 ? 65  GLN A N   1 
ATOM 501  C CA  ? GLN A 1  65 ? -17.329  -0.589   7.521 1.000 96.480 ? 65  GLN A CA  1 
ATOM 502  C C   ? GLN A 1  65 ? -16.306   0.538   7.631 1.000 96.480 ? 65  GLN A C   1 
ATOM 503  C CB  ? GLN A 1  65 ? -16.748  -1.883   8.094 1.000 96.480 ? 65  GLN A CB  1 
ATOM 504  O O   ? GLN A 1  65 ? -15.210   0.445   7.075 1.000 96.480 ? 65  GLN A O   1 
ATOM 505  C CG  ? GLN A 1  65 ? -17.633  -3.103   7.877 1.000 96.480 ? 65  GLN A CG  1 
ATOM 506  C CD  ? GLN A 1  65 ? -16.988  -4.389   8.358 1.000 96.480 ? 65  GLN A CD  1 
ATOM 507  N NE2 ? GLN A 1  65 ? -17.077  -5.437   7.546 1.000 96.480 ? 65  GLN A NE2 1 
ATOM 508  O OE1 ? GLN A 1  65 ? -16.414  -4.440   9.451 1.000 96.480 ? 65  GLN A OE1 1 
ATOM 509  N N   ? CYS A 1  66 ? -16.755   1.606   8.279 1.000 95.730 ? 66  CYS A N   1 
ATOM 510  C CA  ? CYS A 1  66 ? -15.801   2.679   8.540 1.000 95.730 ? 66  CYS A CA  1 
ATOM 511  C C   ? CYS A 1  66 ? -15.413   2.718  10.013 1.000 95.730 ? 66  CYS A C   1 
ATOM 512  C CB  ? CYS A 1  66 ? -16.385   4.028   8.121 1.000 95.730 ? 66  CYS A CB  1 
ATOM 513  O O   ? CYS A 1  66 ? -16.279   2.806  10.885 1.000 95.730 ? 66  CYS A O   1 
ATOM 514  S SG  ? CYS A 1  66 ? -16.722   4.158   6.352 1.000 95.730 ? 66  CYS A SG  1 
ATOM 515  N N   ? MET A 1  67 ? -14.133   2.598  10.301 1.000 94.990 ? 67  MET A N   1 
ATOM 516  C CA  ? MET A 1  67 ? -13.653   2.407  11.667 1.000 94.990 ? 67  MET A CA  1 
ATOM 517  C C   ? MET A 1  67 ? -12.614   3.463  12.031 1.000 94.990 ? 67  MET A C   1 
ATOM 518  C CB  ? MET A 1  67 ? -13.060   1.008  11.838 1.000 94.990 ? 67  MET A CB  1 
ATOM 519  O O   ? MET A 1  67 ? -11.892   3.955  11.162 1.000 94.990 ? 67  MET A O   1 
ATOM 520  C CG  ? MET A 1  67 ? -13.962  -0.106  11.333 1.000 94.990 ? 67  MET A CG  1 
ATOM 521  S SD  ? MET A 1  67 ? -13.107  -1.729  11.271 1.000 94.990 ? 67  MET A SD  1 
ATOM 522  C CE  ? MET A 1  67 ? -11.427  -1.223  11.733 1.000 94.990 ? 67  MET A CE  1 
ATOM 523  N N   ? ASP A 1  68 ? -12.565   3.784  13.374 1.000 95.890 ? 68  ASP A N   1 
ATOM 524  C CA  ? ASP A 1  68 ? -11.467   4.577  13.917 1.000 95.890 ? 68  ASP A CA  1 
ATOM 525  C C   ? ASP A 1  68 ? -10.187   3.751  14.011 1.000 95.890 ? 68  ASP A C   1 
ATOM 526  C CB  ? ASP A 1  68 ? -11.836   5.133  15.294 1.000 95.890 ? 68  ASP A CB  1 
ATOM 527  O O   ? ASP A 1  68 ? -10.236   2.519  14.026 1.000 95.890 ? 68  ASP A O   1 
ATOM 528  C CG  ? ASP A 1  68 ? -12.925   6.190  15.235 1.000 95.890 ? 68  ASP A CG  1 
ATOM 529  O OD1 ? ASP A 1  68 ? -12.909   7.031  14.310 1.000 95.890 ? 68  ASP A OD1 1 
ATOM 530  O OD2 ? ASP A 1  68 ? -13.806   6.183  16.122 1.000 95.890 ? 68  ASP A OD2 1 
ATOM 531  N N   ? ILE A 1  69 ?  -9.004   4.519  13.919 1.000 95.460 ? 69  ILE A N   1 
ATOM 532  C CA  ? ILE A 1  69 ?  -7.728   3.816  14.001 1.000 95.460 ? 69  ILE A CA  1 
ATOM 533  C C   ? ILE A 1  69 ?  -7.193   3.883  15.429 1.000 95.460 ? 69  ILE A C   1 
ATOM 534  C CB  ? ILE A 1  69 ?  -6.695   4.403  13.013 1.000 95.460 ? 69  ILE A CB  1 
ATOM 535  O O   ? ILE A 1  69 ?  -7.355   4.897  16.113 1.000 95.460 ? 69  ILE A O   1 
ATOM 536  C CG1 ? ILE A 1  69 ?  -6.343   5.844  13.402 1.000 95.460 ? 69  ILE A CG1 1 
ATOM 537  C CG2 ? ILE A 1  69 ?  -7.222   4.337  11.577 1.000 95.460 ? 69  ILE A CG2 1 
ATOM 538  C CD1 ? ILE A 1  69 ?  -5.150   6.415  12.647 1.000 95.460 ? 69  ILE A CD1 1 
ATOM 539  N N   ? ALA A 1  70 ?  -6.744   2.808  16.007 1.000 95.220 ? 70  ALA A N   1 
ATOM 540  C CA  ? ALA A 1  70 ?  -6.136   2.710  17.331 1.000 95.220 ? 70  ALA A CA  1 
ATOM 541  C C   ? ALA A 1  70 ?  -4.688   3.193  17.307 1.000 95.220 ? 70  ALA A C   1 
ATOM 542  C CB  ? ALA A 1  70 ?  -6.206   1.274  17.844 1.000 95.220 ? 70  ALA A CB  1 
ATOM 543  O O   ? ALA A 1  70 ?  -4.244   3.889  18.223 1.000 95.220 ? 70  ALA A O   1 
ATOM 544  N N   ? GLU A 1  71 ?  -4.045   2.828  16.219 1.000 95.150 ? 71  GLU A N   1 
ATOM 545  C CA  ? GLU A 1  71 ?  -2.621   3.132  16.116 1.000 95.150 ? 71  GLU A CA  1 
ATOM 546  C C   ? GLU A 1  71 ?  -2.133   3.007  14.676 1.000 95.150 ? 71  GLU A C   1 
ATOM 547  C CB  ? GLU A 1  71 ?  -1.808   2.212  17.029 1.000 95.150 ? 71  GLU A CB  1 
ATOM 548  O O   ? GLU A 1  71 ?  -2.647   2.190  13.909 1.000 95.150 ? 71  GLU A O   1 
ATOM 549  C CG  ? GLU A 1  71 ?  -0.319   2.527  17.051 1.000 95.150 ? 71  GLU A CG  1 
ATOM 550  C CD  ? GLU A 1  71 ?   0.484   1.572  17.920 1.000 95.150 ? 71  GLU A CD  1 
ATOM 551  O OE1 ? GLU A 1  71 ?   1.678   1.844  18.178 1.000 95.150 ? 71  GLU A OE1 1 
ATOM 552  O OE2 ? GLU A 1  71 ?  -0.086   0.542  18.345 1.000 95.150 ? 71  GLU A OE2 1 
ATOM 553  N N   ? ALA A 1  72 ?  -1.160   3.885  14.329 1.000 96.100 ? 72  ALA A N   1 
ATOM 554  C CA  ? ALA A 1  72 ?  -0.438   3.812  13.062 1.000 96.100 ? 72  ALA A CA  1 
ATOM 555  C C   ? ALA A 1  72 ?   1.062   3.653  13.294 1.000 96.100 ? 72  ALA A C   1 
ATOM 556  C CB  ? ALA A 1  72 ?  -0.714   5.054  12.219 1.000 96.100 ? 72  ALA A CB  1 
ATOM 557  O O   ? ALA A 1  72 ?   1.683   4.478  13.967 1.000 96.100 ? 72  ALA A O   1 
ATOM 558  N N   ? ILE A 1  73 ?   1.614   2.541  12.709 1.000 97.160 ? 73  ILE A N   1 
ATOM 559  C CA  ? ILE A 1  73 ?   3.004   2.191  12.976 1.000 97.160 ? 73  ILE A CA  1 
ATOM 560  C C   ? ILE A 1  73 ?   3.797   2.193  11.671 1.000 97.160 ? 73  ILE A C   1 
ATOM 561  C CB  ? ILE A 1  73 ?   3.117   0.815  13.670 1.000 97.160 ? 73  ILE A CB  1 
ATOM 562  O O   ? ILE A 1  73 ?   3.745   1.228  10.905 1.000 97.160 ? 73  ILE A O   1 
ATOM 563  C CG1 ? ILE A 1  73 ?   2.248   0.780  14.933 1.000 97.160 ? 73  ILE A CG1 1 
ATOM 564  C CG2 ? ILE A 1  73 ?   4.577   0.495  14.001 1.000 97.160 ? 73  ILE A CG2 1 
ATOM 565  C CD1 ? ILE A 1  73 ?   2.119  -0.602  15.558 1.000 97.160 ? 73  ILE A CD1 1 
ATOM 566  N N   ? PRO A 1  74 ?   4.568   3.338  11.436 1.000 97.690 ? 74  PRO A N   1 
ATOM 567  C CA  ? PRO A 1  74 ?   5.447   3.284  10.266 1.000 97.690 ? 74  PRO A CA  1 
ATOM 568  C C   ? PRO A 1  74 ?   6.620   2.324  10.452 1.000 97.690 ? 74  PRO A C   1 
ATOM 569  C CB  ? PRO A 1  74 ?   5.940   4.727  10.129 1.000 97.690 ? 74  PRO A CB  1 
ATOM 570  O O   ? PRO A 1  74 ?   7.072   2.107  11.579 1.000 97.690 ? 74  PRO A O   1 
ATOM 571  C CG  ? PRO A 1  74 ?   5.834   5.300  11.505 1.000 97.690 ? 74  PRO A CG  1 
ATOM 572  C CD  ? PRO A 1  74 ?   4.723   4.596  12.231 1.000 97.690 ? 74  PRO A CD  1 
ATOM 573  N N   ? HIS A 1  75 ?   7.003   1.681   9.330 1.000 97.940 ? 75  HIS A N   1 
ATOM 574  C CA  ? HIS A 1  75 ?   8.192   0.841   9.418 1.000 97.940 ? 75  HIS A CA  1 
ATOM 575  C C   ? HIS A 1  75 ?   9.357   1.600  10.044 1.000 97.940 ? 75  HIS A C   1 
ATOM 576  C CB  ? HIS A 1  75 ?   8.586   0.322   8.034 1.000 97.940 ? 75  HIS A CB  1 
ATOM 577  O O   ? HIS A 1  75 ?   9.642   2.736   9.659 1.000 97.940 ? 75  HIS A O   1 
ATOM 578  C CG  ? HIS A 1  75 ?   9.556  -0.815   8.073 1.000 97.940 ? 75  HIS A CG  1 
ATOM 579  C CD2 ? HIS A 1  75 ?   9.386  -2.137   7.830 1.000 97.940 ? 75  HIS A CD2 1 
ATOM 580  N ND1 ? HIS A 1  75 ?  10.885  -0.649   8.398 1.000 97.940 ? 75  HIS A ND1 1 
ATOM 581  C CE1 ? HIS A 1  75 ?  11.493  -1.823   8.352 1.000 97.940 ? 75  HIS A CE1 1 
ATOM 582  N NE2 ? HIS A 1  75 ?  10.606  -2.742   8.010 1.000 97.940 ? 75  HIS A NE2 1 
ATOM 583  N N   ? PRO A 1  76 ?  10.067   1.025  11.029 1.000 96.890 ? 76  PRO A N   1 
ATOM 584  C CA  ? PRO A 1  76 ?  11.158   1.703  11.734 1.000 96.890 ? 76  PRO A CA  1 
ATOM 585  C C   ? PRO A 1  76 ?  12.292   2.123  10.801 1.000 96.890 ? 76  PRO A C   1 
ATOM 586  C CB  ? PRO A 1  76 ?  11.637   0.652  12.738 1.000 96.890 ? 76  PRO A CB  1 
ATOM 587  O O   ? PRO A 1  76 ?  13.046   3.047  11.117 1.000 96.890 ? 76  PRO A O   1 
ATOM 588  C CG  ? PRO A 1  76 ?  11.139  -0.649  12.195 1.000 96.890 ? 76  PRO A CG  1 
ATOM 589  C CD  ? PRO A 1  76 ?   9.885  -0.390  11.410 1.000 96.890 ? 76  PRO A CD  1 
ATOM 590  N N   ? GLY A 1  77 ?  12.421   1.414   9.713 1.000 96.920 ? 77  GLY A N   1 
ATOM 591  C CA  ? GLY A 1  77 ?  13.484   1.704   8.763 1.000 96.920 ? 77  GLY A CA  1 
ATOM 592  C C   ? GLY A 1  77 ?  13.064   2.677   7.677 1.000 96.920 ? 77  GLY A C   1 
ATOM 593  O O   ? GLY A 1  77 ?  13.792   2.878   6.702 1.000 96.920 ? 77  GLY A O   1 
ATOM 594  N N   ? TYR A 1  78 ?  11.843   3.272   7.766 1.000 97.410 ? 78  TYR A N   1 
ATOM 595  C CA  ? TYR A 1  78 ?  11.387   4.223   6.759 1.000 97.410 ? 78  TYR A CA  1 
ATOM 596  C C   ? TYR A 1  78 ?  12.342   5.406   6.653 1.000 97.410 ? 78  TYR A C   1 
ATOM 597  C CB  ? TYR A 1  78 ?   9.976   4.720   7.089 1.000 97.410 ? 78  TYR A CB  1 
ATOM 598  O O   ? TYR A 1  78 ?  12.675   6.035   7.660 1.000 97.410 ? 78  TYR A O   1 
ATOM 599  C CG  ? TYR A 1  78 ?   9.472   5.787   6.148 1.000 97.410 ? 78  TYR A CG  1 
ATOM 600  C CD1 ? TYR A 1  78 ?   9.053   7.026   6.628 1.000 97.410 ? 78  TYR A CD1 1 
ATOM 601  C CD2 ? TYR A 1  78 ?   9.414   5.559   4.777 1.000 97.410 ? 78  TYR A CD2 1 
ATOM 602  C CE1 ? TYR A 1  78 ?   8.587   8.011   5.764 1.000 97.410 ? 78  TYR A CE1 1 
ATOM 603  C CE2 ? TYR A 1  78 ?   8.949   6.537   3.904 1.000 97.410 ? 78  TYR A CE2 1 
ATOM 604  O OH  ? TYR A 1  78 ?   8.078   8.730   3.547 1.000 97.410 ? 78  TYR A OH  1 
ATOM 605  C CZ  ? TYR A 1  78 ?   8.539   7.758   4.406 1.000 97.410 ? 78  TYR A CZ  1 
ATOM 606  N N   ? ASN A 1  79 ?  12.832   5.602   5.466 1.000 96.740 ? 79  ASN A N   1 
ATOM 607  C CA  ? ASN A 1  79 ?  13.662   6.744   5.098 1.000 96.740 ? 79  ASN A CA  1 
ATOM 608  C C   ? ASN A 1  79 ?  12.902   7.726   4.211 1.000 96.740 ? 79  ASN A C   1 
ATOM 609  C CB  ? ASN A 1  79 ?  14.940   6.276   4.399 1.000 96.740 ? 79  ASN A CB  1 
ATOM 610  O O   ? ASN A 1  79 ?  12.667   7.451   3.033 1.000 96.740 ? 79  ASN A O   1 
ATOM 611  C CG  ? ASN A 1  79 ?  15.901   7.413   4.116 1.000 96.740 ? 79  ASN A CG  1 
ATOM 612  N ND2 ? ASN A 1  79 ?  17.195   7.141   4.238 1.000 96.740 ? 79  ASN A ND2 1 
ATOM 613  O OD1 ? ASN A 1  79 ?  15.485   8.529   3.792 1.000 96.740 ? 79  ASN A OD1 1 
ATOM 614  N N   ? LYS A 1  80 ?  12.590   8.897   4.639 1.000 93.790 ? 80  LYS A N   1 
ATOM 615  C CA  ? LYS A 1  80 ?  11.722   9.872   3.987 1.000 93.790 ? 80  LYS A CA  1 
ATOM 616  C C   ? LYS A 1  80 ?  12.404  10.489   2.770 1.000 93.790 ? 80  LYS A C   1 
ATOM 617  C CB  ? LYS A 1  80 ?  11.313  10.970   4.971 1.000 93.790 ? 80  LYS A CB  1 
ATOM 618  O O   ? LYS A 1  80 ?  11.753  10.768   1.761 1.000 93.790 ? 80  LYS A O   1 
ATOM 619  C CG  ? LYS A 1  80 ?  10.298  11.955   4.412 1.000 93.790 ? 80  LYS A CG  1 
ATOM 620  C CD  ? LYS A 1  80 ?   9.868  12.971   5.462 1.000 93.790 ? 80  LYS A CD  1 
ATOM 621  C CE  ? LYS A 1  80 ?   8.853  13.959   4.904 1.000 93.790 ? 80  LYS A CE  1 
ATOM 622  N NZ  ? LYS A 1  80 ?   8.394  14.929   5.943 1.000 93.790 ? 80  LYS A NZ  1 
ATOM 623  N N   ? LYS A 1  81 ?  13.720  10.610   2.903 1.000 92.260 ? 81  LYS A N   1 
ATOM 624  C CA  ? LYS A 1  81 ?  14.467  11.205   1.799 1.000 92.260 ? 81  LYS A CA  1 
ATOM 625  C C   ? LYS A 1  81 ?  14.523  10.262   0.601 1.000 92.260 ? 81  LYS A C   1 
ATOM 626  C CB  ? LYS A 1  81 ?  15.884  11.571   2.244 1.000 92.260 ? 81  LYS A CB  1 
ATOM 627  O O   ? LYS A 1  81 ?  14.280  10.676  -0.534 1.000 92.260 ? 81  LYS A O   1 
ATOM 628  C CG  ? LYS A 1  81 ?  16.686  12.330   1.197 1.000 92.260 ? 81  LYS A CG  1 
ATOM 629  C CD  ? LYS A 1  81 ?  18.072  12.696   1.711 1.000 92.260 ? 81  LYS A CD  1 
ATOM 630  C CE  ? LYS A 1  81 ?  18.909  13.371   0.633 1.000 92.260 ? 81  LYS A CE  1 
ATOM 631  N NZ  ? LYS A 1  81 ?  20.270  13.729   1.132 1.000 92.260 ? 81  LYS A NZ  1 
ATOM 632  N N   ? LYS A 1  82 ?  14.670   9.001   0.859 1.000 92.450 ? 82  LYS A N   1 
ATOM 633  C CA  ? LYS A 1  82 ?  14.820   7.996  -0.190 1.000 92.450 ? 82  LYS A CA  1 
ATOM 634  C C   ? LYS A 1  82 ?  13.506   7.261  -0.438 1.000 92.450 ? 82  LYS A C   1 
ATOM 635  C CB  ? LYS A 1  82 ?  15.918   6.998   0.176 1.000 92.450 ? 82  LYS A CB  1 
ATOM 636  O O   ? LYS A 1  82 ?  13.396   6.476  -1.382 1.000 92.450 ? 82  LYS A O   1 
ATOM 637  C CG  ? LYS A 1  82 ?  17.313   7.604   0.233 1.000 92.450 ? 82  LYS A CG  1 
ATOM 638  C CD  ? LYS A 1  82 ?  18.371   6.548   0.525 1.000 92.450 ? 82  LYS A CD  1 
ATOM 639  C CE  ? LYS A 1  82 ?  19.766   7.155   0.586 1.000 92.450 ? 82  LYS A CE  1 
ATOM 640  N NZ  ? LYS A 1  82 ?  20.805   6.125   0.888 1.000 92.450 ? 82  LYS A NZ  1 
ATOM 641  N N   ? ILE A 1  83 ?  12.476   7.650   0.387 1.000 93.860 ? 83  ILE A N   1 
ATOM 642  C CA  ? ILE A 1  83 ?  11.178   6.982   0.378 1.000 93.860 ? 83  ILE A CA  1 
ATOM 643  C C   ? ILE A 1  83 ?  11.377   5.469   0.326 1.000 93.860 ? 83  ILE A C   1 
ATOM 644  C CB  ? ILE A 1  83 ?  10.311   7.450  -0.812 1.000 93.860 ? 83  ILE A CB  1 
ATOM 645  O O   ? ILE A 1  83 ?  10.747   4.781  -0.481 1.000 93.860 ? 83  ILE A O   1 
ATOM 646  C CG1 ? ILE A 1  83 ?  10.184   8.978  -0.812 1.000 93.860 ? 83  ILE A CG1 1 
ATOM 647  C CG2 ? ILE A 1  83 ?   8.932   6.786  -0.769 1.000 93.860 ? 83  ILE A CG2 1 
ATOM 648  C CD1 ? ILE A 1  83 ?   9.300   9.525  -1.925 1.000 93.860 ? 83  ILE A CD1 1 
ATOM 649  N N   ? ASP A 1  84 ?  12.408   4.915   1.112 1.000 96.450 ? 84  ASP A N   1 
ATOM 650  C CA  ? ASP A 1  84 ?  12.793   3.515   1.268 1.000 96.450 ? 84  ASP A CA  1 
ATOM 651  C C   ? ASP A 1  84 ?  12.092   2.882   2.467 1.000 96.450 ? 84  ASP A C   1 
ATOM 652  C CB  ? ASP A 1  84 ?  14.311   3.391   1.420 1.000 96.450 ? 84  ASP A CB  1 
ATOM 653  O O   ? ASP A 1  84 ?  11.942   3.519   3.513 1.000 96.450 ? 84  ASP A O   1 
ATOM 654  C CG  ? ASP A 1  84 ?  14.808   1.965   1.262 1.000 96.450 ? 84  ASP A CG  1 
ATOM 655  O OD1 ? ASP A 1  84 ?  14.246   1.211   0.438 1.000 96.450 ? 84  ASP A OD1 1 
ATOM 656  O OD2 ? ASP A 1  84 ?  15.768   1.590   1.969 1.000 96.450 ? 84  ASP A OD2 1 
ATOM 657  N N   ? LYS A 1  85 ?  11.647   1.663   2.305 1.000 97.150 ? 85  LYS A N   1 
ATOM 658  C CA  ? LYS A 1  85 ?  10.868   0.959   3.321 1.000 97.150 ? 85  LYS A CA  1 
ATOM 659  C C   ? LYS A 1  85 ?   9.593   1.724   3.664 1.000 97.150 ? 85  LYS A C   1 
ATOM 660  C CB  ? LYS A 1  85 ?  11.704   0.741   4.582 1.000 97.150 ? 85  LYS A CB  1 
ATOM 661  O O   ? LYS A 1  85 ?   9.242   1.860   4.838 1.000 97.150 ? 85  LYS A O   1 
ATOM 662  C CG  ? LYS A 1  85 ?  12.887  -0.196   4.387 1.000 97.150 ? 85  LYS A CG  1 
ATOM 663  C CD  ? LYS A 1  85 ?  13.633  -0.435   5.693 1.000 97.150 ? 85  LYS A CD  1 
ATOM 664  C CE  ? LYS A 1  85 ?  14.829  -1.356   5.495 1.000 97.150 ? 85  LYS A CE  1 
ATOM 665  N NZ  ? LYS A 1  85 ?  15.983  -0.960   6.356 1.000 97.150 ? 85  LYS A NZ  1 
ATOM 666  N N   ? ASP A 1  86 ?   8.899   2.246   2.721 1.000 97.640 ? 86  ASP A N   1 
ATOM 667  C CA  ? ASP A 1  86 ?   7.684   3.051   2.797 1.000 97.640 ? 86  ASP A CA  1 
ATOM 668  C C   ? ASP A 1  86 ?   6.476   2.189   3.154 1.000 97.640 ? 86  ASP A C   1 
ATOM 669  C CB  ? ASP A 1  86 ?   7.438   3.778   1.473 1.000 97.640 ? 86  ASP A CB  1 
ATOM 670  O O   ? ASP A 1  86 ?   5.630   1.912   2.301 1.000 97.640 ? 86  ASP A O   1 
ATOM 671  C CG  ? ASP A 1  86 ?   6.366   4.848   1.575 1.000 97.640 ? 86  ASP A CG  1 
ATOM 672  O OD1 ? ASP A 1  86 ?   6.002   5.243   2.704 1.000 97.640 ? 86  ASP A OD1 1 
ATOM 673  O OD2 ? ASP A 1  86 ?   5.877   5.299   0.516 1.000 97.640 ? 86  ASP A OD2 1 
ATOM 674  N N   ? TYR A 1  87 ?   6.380   1.670   4.441 1.000 98.180 ? 87  TYR A N   1 
ATOM 675  C CA  ? TYR A 1  87 ?   5.328   0.801   4.957 1.000 98.180 ? 87  TYR A CA  1 
ATOM 676  C C   ? TYR A 1  87 ?   4.781   1.333   6.277 1.000 98.180 ? 87  TYR A C   1 
ATOM 677  C CB  ? TYR A 1  87 ?   5.853  -0.625   5.146 1.000 98.180 ? 87  TYR A CB  1 
ATOM 678  O O   ? TYR A 1  87 ?   5.543   1.779   7.137 1.000 98.180 ? 87  TYR A O   1 
ATOM 679  C CG  ? TYR A 1  87 ?   6.500  -1.203   3.911 1.000 98.180 ? 87  TYR A CG  1 
ATOM 680  C CD1 ? TYR A 1  87 ?   5.743  -1.878   2.956 1.000 98.180 ? 87  TYR A CD1 1 
ATOM 681  C CD2 ? TYR A 1  87 ?   7.868  -1.075   3.696 1.000 98.180 ? 87  TYR A CD2 1 
ATOM 682  C CE1 ? TYR A 1  87 ?   6.335  -2.414   1.817 1.000 98.180 ? 87  TYR A CE1 1 
ATOM 683  C CE2 ? TYR A 1  87 ?   8.470  -1.607   2.561 1.000 98.180 ? 87  TYR A CE2 1 
ATOM 684  O OH  ? TYR A 1  87 ?   8.288  -2.801   0.502 1.000 98.180 ? 87  TYR A OH  1 
ATOM 685  C CZ  ? TYR A 1  87 ?   7.697  -2.273   1.628 1.000 98.180 ? 87  TYR A CZ  1 
ATOM 686  N N   ? MET A 1  88 ?   3.519   1.255   6.441 1.000 98.030 ? 88  MET A N   1 
ATOM 687  C CA  ? MET A 1  88 ?   2.862   1.584   7.703 1.000 98.030 ? 88  MET A CA  1 
ATOM 688  C C   ? MET A 1  88 ?   1.704   0.631   7.978 1.000 98.030 ? 88  MET A C   1 
ATOM 689  C CB  ? MET A 1  88 ?   2.359   3.028   7.687 1.000 98.030 ? 88  MET A CB  1 
ATOM 690  O O   ? MET A 1  88 ?   0.930   0.310   7.075 1.000 98.030 ? 88  MET A O   1 
ATOM 691  C CG  ? MET A 1  88 ?   1.723   3.470   8.995 1.000 98.030 ? 88  MET A CG  1 
ATOM 692  S SD  ? MET A 1  88 ?   1.167   5.218   8.952 1.000 98.030 ? 88  MET A SD  1 
ATOM 693  C CE  ? MET A 1  88 ?  -0.280   5.067   7.867 1.000 98.030 ? 88  MET A CE  1 
ATOM 694  N N   ? LEU A 1  89 ?   1.647   0.100   9.163 1.000 98.220 ? 89  LEU A N   1 
ATOM 695  C CA  ? LEU A 1  89 ?   0.502  -0.680   9.619 1.000 98.220 ? 89  LEU A CA  1 
ATOM 696  C C   ? LEU A 1  89 ?  -0.436   0.174  10.464 1.000 98.220 ? 89  LEU A C   1 
ATOM 697  C CB  ? LEU A 1  89 ?   0.968  -1.896  10.424 1.000 98.220 ? 89  LEU A CB  1 
ATOM 698  O O   ? LEU A 1  89 ?   0.013   0.916  11.341 1.000 98.220 ? 89  LEU A O   1 
ATOM 699  C CG  ? LEU A 1  89 ?   1.560  -3.055   9.620 1.000 98.220 ? 89  LEU A CG  1 
ATOM 700  C CD1 ? LEU A 1  89 ?   2.186  -4.084  10.556 1.000 98.220 ? 89  LEU A CD1 1 
ATOM 701  C CD2 ? LEU A 1  89 ?   0.490  -3.701   8.746 1.000 98.220 ? 89  LEU A CD2 1 
ATOM 702  N N   ? ILE A 1  90 ?  -1.751   0.072  10.068 1.000 97.930 ? 90  ILE A N   1 
ATOM 703  C CA  ? ILE A 1  90 ?  -2.797   0.764  10.814 1.000 97.930 ? 90  ILE A CA  1 
ATOM 704  C C   ? ILE A 1  90 ?  -3.650  -0.252  11.570 1.000 97.930 ? 90  ILE A C   1 
ATOM 705  C CB  ? ILE A 1  90 ?  -3.683   1.620   9.882 1.000 97.930 ? 90  ILE A CB  1 
ATOM 706  O O   ? ILE A 1  90 ?  -4.215  -1.168  10.968 1.000 97.930 ? 90  ILE A O   1 
ATOM 707  C CG1 ? ILE A 1  90 ?  -2.850   2.721   9.216 1.000 97.930 ? 90  ILE A CG1 1 
ATOM 708  C CG2 ? ILE A 1  90 ?  -4.861   2.218  10.657 1.000 97.930 ? 90  ILE A CG2 1 
ATOM 709  C CD1 ? ILE A 1  90 ?  -3.601   3.508   8.151 1.000 97.930 ? 90  ILE A CD1 1 
ATOM 710  N N   ? ARG A 1  91 ?  -3.642  -0.116  12.934 1.000 97.650 ? 91  ARG A N   1 
ATOM 711  C CA  ? ARG A 1  91 ?  -4.515  -0.954  13.750 1.000 97.650 ? 91  ARG A CA  1 
ATOM 712  C C   ? ARG A 1  91 ?  -5.914  -0.354  13.847 1.000 97.650 ? 91  ARG A C   1 
ATOM 713  C CB  ? ARG A 1  91 ?  -3.927  -1.141  15.150 1.000 97.650 ? 91  ARG A CB  1 
ATOM 714  O O   ? ARG A 1  91 ?  -6.075   0.798  14.255 1.000 97.650 ? 91  ARG A O   1 
ATOM 715  C CG  ? ARG A 1  91 ?  -4.634  -2.202  15.978 1.000 97.650 ? 91  ARG A CG  1 
ATOM 716  C CD  ? ARG A 1  91 ?  -3.933  -2.439  17.308 1.000 97.650 ? 91  ARG A CD  1 
ATOM 717  N NE  ? ARG A 1  91 ?  -4.649  -3.411  18.129 1.000 97.650 ? 91  ARG A NE  1 
ATOM 718  N NH1 ? ARG A 1  91 ?  -3.119  -3.387  19.859 1.000 97.650 ? 91  ARG A NH1 1 
ATOM 719  N NH2 ? ARG A 1  91 ?  -4.975  -4.727  19.984 1.000 97.650 ? 91  ARG A NH2 1 
ATOM 720  C CZ  ? ARG A 1  91 ?  -4.246  -3.840  19.322 1.000 97.650 ? 91  ARG A CZ  1 
ATOM 721  N N   ? LEU A 1  92 ?  -6.941  -1.202  13.510 1.000 97.420 ? 92  LEU A N   1 
ATOM 722  C CA  ? LEU A 1  92 ?  -8.333  -0.765  13.510 1.000 97.420 ? 92  LEU A CA  1 
ATOM 723  C C   ? LEU A 1  92 ?  -8.944  -0.899  14.901 1.000 97.420 ? 92  LEU A C   1 
ATOM 724  C CB  ? LEU A 1  92 ?  -9.149  -1.576  12.501 1.000 97.420 ? 92  LEU A CB  1 
ATOM 725  O O   ? LEU A 1  92 ?  -8.599  -1.815  15.650 1.000 97.420 ? 92  LEU A O   1 
ATOM 726  C CG  ? LEU A 1  92 ?  -8.628  -1.591  11.063 1.000 97.420 ? 92  LEU A CG  1 
ATOM 727  C CD1 ? LEU A 1  92 ?  -9.462  -2.538  10.207 1.000 97.420 ? 92  LEU A CD1 1 
ATOM 728  C CD2 ? LEU A 1  92 ?  -8.636  -0.184  10.476 1.000 97.420 ? 92  LEU A CD2 1 
ATOM 729  N N   ? LYS A 1  93 ?  -9.986   0.045  15.329 1.000 94.680 ? 93  LYS A N   1 
ATOM 730  C CA  ? LYS A 1  93 ? -10.753  -0.019  16.570 1.000 94.680 ? 93  LYS A CA  1 
ATOM 731  C C   ? LYS A 1  93 ? -12.230   0.268  16.318 1.000 94.680 ? 93  LYS A C   1 
ATOM 732  C CB  ? LYS A 1  93 ? -10.195   0.967  17.597 1.000 94.680 ? 93  LYS A CB  1 
ATOM 733  O O   ? LYS A 1  93 ? -12.607   1.407  16.035 1.000 94.680 ? 93  LYS A O   1 
ATOM 734  C CG  ? LYS A 1  93 ? -10.844   0.865  18.969 1.000 94.680 ? 93  LYS A CG  1 
ATOM 735  C CD  ? LYS A 1  93 ? -10.232   1.855  19.952 1.000 94.680 ? 93  LYS A CD  1 
ATOM 736  C CE  ? LYS A 1  93 ? -10.866   1.739  21.332 1.000 94.680 ? 93  LYS A CE  1 
ATOM 737  N NZ  ? LYS A 1  93 ? -10.277   2.715  22.296 1.000 94.680 ? 93  LYS A NZ  1 
ATOM 738  N N   ? PRO A 1  94 ? -13.060  -0.858  16.316 1.000 95.770 ? 94  PRO A N   1 
ATOM 739  C CA  ? PRO A 1  94 ? -12.820  -2.291  16.499 1.000 95.770 ? 94  PRO A CA  1 
ATOM 740  C C   ? PRO A 1  94 ? -12.278  -2.964  15.240 1.000 95.770 ? 94  PRO A C   1 
ATOM 741  C CB  ? PRO A 1  94 ? -14.204  -2.838  16.857 1.000 95.770 ? 94  PRO A CB  1 
ATOM 742  O O   ? PRO A 1  94 ? -12.155  -2.319  14.195 1.000 95.770 ? 94  PRO A O   1 
ATOM 743  C CG  ? PRO A 1  94 ? -15.161  -1.999  16.072 1.000 95.770 ? 94  PRO A CG  1 
ATOM 744  C CD  ? PRO A 1  94 ? -14.624  -0.598  16.006 1.000 95.770 ? 94  PRO A CD  1 
ATOM 745  N N   ? CYS A 1  95 ? -11.778  -4.339  15.399 1.000 97.400 ? 95  CYS A N   1 
ATOM 746  C CA  ? CYS A 1  95 ? -11.365  -5.082  14.214 1.000 97.400 ? 95  CYS A CA  1 
ATOM 747  C C   ? CYS A 1  95 ? -12.504  -5.180  13.206 1.000 97.400 ? 95  CYS A C   1 
ATOM 748  C CB  ? CYS A 1  95 ? -10.890  -6.483  14.598 1.000 97.400 ? 95  CYS A CB  1 
ATOM 749  O O   ? CYS A 1  95 ? -13.676  -5.104  13.579 1.000 97.400 ? 95  CYS A O   1 
ATOM 750  S SG  ? CYS A 1  95 ?  -9.457  -6.490  15.697 1.000 97.400 ? 95  CYS A SG  1 
ATOM 751  N N   ? ALA A 1  96 ? -12.134  -5.418  11.901 1.000 97.730 ? 96  ALA A N   1 
ATOM 752  C CA  ? ALA A 1  96 ? -13.096  -5.562  10.812 1.000 97.730 ? 96  ALA A CA  1 
ATOM 753  C C   ? ALA A 1  96 ? -13.856  -6.881  10.923 1.000 97.730 ? 96  ALA A C   1 
ATOM 754  C CB  ? ALA A 1  96 ? -12.390  -5.471   9.461 1.000 97.730 ? 96  ALA A CB  1 
ATOM 755  O O   ? ALA A 1  96 ? -13.294  -7.895  11.342 1.000 97.730 ? 96  ALA A O   1 
ATOM 756  N N   ? THR A 1  97 ? -15.133  -6.859  10.583 1.000 97.610 ? 97  THR A N   1 
ATOM 757  C CA  ? THR A 1  97 ? -15.912  -8.076  10.386 1.000 97.610 ? 97  THR A CA  1 
ATOM 758  C C   ? THR A 1  97 ? -15.781  -8.576   8.950 1.000 97.610 ? 97  THR A C   1 
ATOM 759  C CB  ? THR A 1  97 ? -17.398  -7.848  10.719 1.000 97.610 ? 97  THR A CB  1 
ATOM 760  O O   ? THR A 1  97 ? -16.105  -7.855   8.004 1.000 97.610 ? 97  THR A O   1 
ATOM 761  C CG2 ? THR A 1  97 ? -18.198  -9.140  10.578 1.000 97.610 ? 97  THR A CG2 1 
ATOM 762  O OG1 ? THR A 1  97 ? -17.513  -7.373  12.065 1.000 97.610 ? 97  THR A OG1 1 
ATOM 763  N N   ? ILE A 1  98 ? -15.330  -9.842   8.816 1.000 97.370 ? 98  ILE A N   1 
ATOM 764  C CA  ? ILE A 1  98 ? -15.091 -10.380   7.481 1.000 97.370 ? 98  ILE A CA  1 
ATOM 765  C C   ? ILE A 1  98 ? -16.420 -10.755   6.830 1.000 97.370 ? 98  ILE A C   1 
ATOM 766  C CB  ? ILE A 1  98 ? -14.151 -11.607   7.527 1.000 97.370 ? 98  ILE A CB  1 
ATOM 767  O O   ? ILE A 1  98 ? -17.223 -11.483   7.419 1.000 97.370 ? 98  ILE A O   1 
ATOM 768  C CG1 ? ILE A 1  98 ? -12.819 -11.234   8.187 1.000 97.370 ? 98  ILE A CG1 1 
ATOM 769  C CG2 ? ILE A 1  98 ? -13.928 -12.168   6.120 1.000 97.370 ? 98  ILE A CG2 1 
ATOM 770  C CD1 ? ILE A 1  98 ? -12.113 -10.054   7.534 1.000 97.370 ? 98  ILE A CD1 1 
ATOM 771  N N   ? THR A 1  99 ? -16.580 -10.261   5.593 1.000 96.240 ? 99  THR A N   1 
ATOM 772  C CA  ? THR A 1  99 ? -17.746 -10.478   4.743 1.000 96.240 ? 99  THR A CA  1 
ATOM 773  C C   ? THR A 1  99 ? -17.327 -10.688   3.291 1.000 96.240 ? 99  THR A C   1 
ATOM 774  C CB  ? THR A 1  99 ? -18.729  -9.295   4.831 1.000 96.240 ? 99  THR A CB  1 
ATOM 775  O O   ? THR A 1  99 ? -16.133 -10.745   2.987 1.000 96.240 ? 99  THR A O   1 
ATOM 776  C CG2 ? THR A 1  99 ? -19.014  -8.924   6.282 1.000 96.240 ? 99  THR A CG2 1 
ATOM 777  O OG1 ? THR A 1  99 ? -18.163  -8.161   4.162 1.000 96.240 ? 99  THR A OG1 1 
ATOM 778  N N   ? LYS A 1 100 ? -18.332 -10.751   2.403 1.000 94.800 ? 100 LYS A N   1 
ATOM 779  C CA  ? LYS A 1 100 ? -18.060 -10.871   0.973 1.000 94.800 ? 100 LYS A CA  1 
ATOM 780  C C   ? LYS A 1 100 ? -17.400  -9.606   0.431 1.000 94.800 ? 100 LYS A C   1 
ATOM 781  C CB  ? LYS A 1 100 ? -19.349 -11.161   0.203 1.000 94.800 ? 100 LYS A CB  1 
ATOM 782  O O   ? LYS A 1 100 ? -16.613  -9.667  -0.516 1.000 94.800 ? 100 LYS A O   1 
ATOM 783  C CG  ? LYS A 1 100 ? -19.133 -11.483  -1.268 1.000 94.800 ? 100 LYS A CG  1 
ATOM 784  C CD  ? LYS A 1 100 ? -20.446 -11.805  -1.969 1.000 94.800 ? 100 LYS A CD  1 
ATOM 785  C CE  ? LYS A 1 100 ? -20.242 -12.041  -3.459 1.000 94.800 ? 100 LYS A CE  1 
ATOM 786  N NZ  ? LYS A 1 100 ? -21.529 -12.350  -4.152 1.000 94.800 ? 100 LYS A NZ  1 
ATOM 787  N N   ? ALA A 1 101 ? -17.590  -8.488   1.054 1.000 95.720 ? 101 ALA A N   1 
ATOM 788  C CA  ? ALA A 1 101 ? -17.109  -7.190   0.590 1.000 95.720 ? 101 ALA A CA  1 
ATOM 789  C C   ? ALA A 1 101 ? -15.908  -6.725   1.408 1.000 95.720 ? 101 ALA A C   1 
ATOM 790  C CB  ? ALA A 1 101 ? -18.228  -6.153   0.657 1.000 95.720 ? 101 ALA A CB  1 
ATOM 791  O O   ? ALA A 1 101 ? -15.230  -5.764   1.037 1.000 95.720 ? 101 ALA A O   1 
ATOM 792  N N   ? VAL A 1 102 ? -15.604  -7.426   2.573 1.000 97.800 ? 102 VAL A N   1 
ATOM 793  C CA  ? VAL A 1 102 ? -14.459  -7.156   3.436 1.000 97.800 ? 102 VAL A CA  1 
ATOM 794  C C   ? VAL A 1 102 ? -13.726  -8.460   3.745 1.000 97.800 ? 102 VAL A C   1 
ATOM 795  C CB  ? VAL A 1 102 ? -14.888  -6.462   4.748 1.000 97.800 ? 102 VAL A CB  1 
ATOM 796  O O   ? VAL A 1 102 ? -14.254  -9.325   4.447 1.000 97.800 ? 102 VAL A O   1 
ATOM 797  C CG1 ? VAL A 1 102 ? -13.673  -6.163   5.623 1.000 97.800 ? 102 VAL A CG1 1 
ATOM 798  C CG2 ? VAL A 1 102 ? -15.661  -5.180   4.444 1.000 97.800 ? 102 VAL A CG2 1 
ATOM 799  N N   ? ASN A 1 103 ? -12.471  -8.534   3.135 1.000 97.680 ? 103 ASN A N   1 
ATOM 800  C CA  ? ASN A 1 103 ? -11.669  -9.735   3.342 1.000 97.680 ? 103 ASN A CA  1 
ATOM 801  C C   ? ASN A 1 103 ? -10.176  -9.418   3.356 1.000 97.680 ? 103 ASN A C   1 
ATOM 802  C CB  ? ASN A 1 103 ? -11.980 -10.780   2.268 1.000 97.680 ? 103 ASN A CB  1 
ATOM 803  O O   ? ASN A 1 103 ?  -9.756  -8.368   2.866 1.000 97.680 ? 103 ASN A O   1 
ATOM 804  C CG  ? ASN A 1 103 ? -11.721 -12.197   2.741 1.000 97.680 ? 103 ASN A CG  1 
ATOM 805  N ND2 ? ASN A 1 103 ? -12.086 -13.173   1.917 1.000 97.680 ? 103 ASN A ND2 1 
ATOM 806  O OD1 ? ASN A 1 103 ? -11.198 -12.414   3.837 1.000 97.680 ? 103 ASN A OD1 1 
ATOM 807  N N   ? VAL A 1 104 ?  -9.378 -10.422   3.992 1.000 97.730 ? 104 VAL A N   1 
ATOM 808  C CA  ? VAL A 1 104 ?  -7.941 -10.234   4.161 1.000 97.730 ? 104 VAL A CA  1 
ATOM 809  C C   ? VAL A 1 104 ?  -7.205 -10.725   2.917 1.000 97.730 ? 104 VAL A C   1 
ATOM 810  C CB  ? VAL A 1 104 ?  -7.416 -10.969   5.415 1.000 97.730 ? 104 VAL A CB  1 
ATOM 811  O O   ? VAL A 1 104 ?  -7.582 -11.740   2.325 1.000 97.730 ? 104 VAL A O   1 
ATOM 812  C CG1 ? VAL A 1 104 ?  -5.895 -10.864   5.506 1.000 97.730 ? 104 VAL A CG1 1 
ATOM 813  C CG2 ? VAL A 1 104 ?  -8.070 -10.406   6.676 1.000 97.730 ? 104 VAL A CG2 1 
ATOM 814  N N   ? THR A 1 105 ?  -6.176  -9.945   2.527 1.000 96.980 ? 105 THR A N   1 
ATOM 815  C CA  ? THR A 1 105 ?  -5.307 -10.391   1.444 1.000 96.980 ? 105 THR A CA  1 
ATOM 816  C C   ? THR A 1 105 ?  -4.177 -11.264   1.983 1.000 96.980 ? 105 THR A C   1 
ATOM 817  C CB  ? THR A 1 105 ?  -4.713  -9.195   0.676 1.000 96.980 ? 105 THR A CB  1 
ATOM 818  O O   ? THR A 1 105 ?  -3.814 -11.165   3.157 1.000 96.980 ? 105 THR A O   1 
ATOM 819  C CG2 ? THR A 1 105 ?  -3.715  -8.428   1.538 1.000 96.980 ? 105 THR A CG2 1 
ATOM 820  O OG1 ? THR A 1 105 ?  -4.045  -9.673  -0.498 1.000 96.980 ? 105 THR A OG1 1 
ATOM 821  N N   ? GLN A 1 106 ?  -3.582 -12.036   1.057 1.000 96.810 ? 106 GLN A N   1 
ATOM 822  C CA  ? GLN A 1 106 ?  -2.479 -12.912   1.439 1.000 96.810 ? 106 GLN A CA  1 
ATOM 823  C C   ? GLN A 1 106 ?  -1.132 -12.228   1.222 1.000 96.810 ? 106 GLN A C   1 
ATOM 824  C CB  ? GLN A 1 106 ?  -2.536 -14.222   0.652 1.000 96.810 ? 106 GLN A CB  1 
ATOM 825  O O   ? GLN A 1 106 ?  -0.946 -11.511   0.236 1.000 96.810 ? 106 GLN A O   1 
ATOM 826  C CG  ? GLN A 1 106 ?  -3.785 -15.049   0.925 1.000 96.810 ? 106 GLN A CG  1 
ATOM 827  C CD  ? GLN A 1 106 ?  -3.781 -16.377   0.192 1.000 96.810 ? 106 GLN A CD  1 
ATOM 828  N NE2 ? GLN A 1 106 ?  -4.211 -17.433   0.875 1.000 96.810 ? 106 GLN A NE2 1 
ATOM 829  O OE1 ? GLN A 1 106 ?  -3.395 -16.454  -0.979 1.000 96.810 ? 106 GLN A OE1 1 
ATOM 830  N N   ? LEU A 1 107 ?  -0.171 -12.509   2.244 1.000 97.680 ? 107 LEU A N   1 
ATOM 831  C CA  ? LEU A 1 107 ?   1.193 -12.002   2.129 1.000 97.680 ? 107 LEU A CA  1 
ATOM 832  C C   ? LEU A 1 107 ?   2.067 -12.970   1.338 1.000 97.680 ? 107 LEU A C   1 
ATOM 833  C CB  ? LEU A 1 107 ?   1.797 -11.769   3.517 1.000 97.680 ? 107 LEU A CB  1 
ATOM 834  O O   ? LEU A 1 107 ?   1.923 -14.188   1.463 1.000 97.680 ? 107 LEU A O   1 
ATOM 835  C CG  ? LEU A 1 107 ?   1.123 -10.699   4.378 1.000 97.680 ? 107 LEU A CG  1 
ATOM 836  C CD1 ? LEU A 1 107 ?   1.713 -10.703   5.784 1.000 97.680 ? 107 LEU A CD1 1 
ATOM 837  C CD2 ? LEU A 1 107 ?   1.269  -9.325   3.735 1.000 97.680 ? 107 LEU A CD2 1 
ATOM 838  N N   ? PRO A 1 108 ?   2.952 -12.455   0.536 1.000 97.220 ? 108 PRO A N   1 
ATOM 839  C CA  ? PRO A 1 108 ?   3.812 -13.316  -0.278 1.000 97.220 ? 108 PRO A CA  1 
ATOM 840  C C   ? PRO A 1 108 ?   4.861 -14.055   0.551 1.000 97.220 ? 108 PRO A C   1 
ATOM 841  C CB  ? PRO A 1 108 ?   4.475 -12.336  -1.249 1.000 97.220 ? 108 PRO A CB  1 
ATOM 842  O O   ? PRO A 1 108 ?   5.312 -13.544   1.579 1.000 97.220 ? 108 PRO A O   1 
ATOM 843  C CG  ? PRO A 1 108 ?   4.553 -11.047  -0.497 1.000 97.220 ? 108 PRO A CG  1 
ATOM 844  C CD  ? PRO A 1 108 ?   3.323 -10.917   0.356 1.000 97.220 ? 108 PRO A CD  1 
ATOM 845  N N   ? THR A 1 109 ?   5.269 -15.251   0.094 1.000 95.080 ? 109 THR A N   1 
ATOM 846  C CA  ? THR A 1 109 ?   6.299 -16.046   0.753 1.000 95.080 ? 109 THR A CA  1 
ATOM 847  C C   ? THR A 1 109 ?   7.645 -15.872   0.055 1.000 95.080 ? 109 THR A C   1 
ATOM 848  C CB  ? THR A 1 109 ?   5.921 -17.539   0.779 1.000 95.080 ? 109 THR A CB  1 
ATOM 849  O O   ? THR A 1 109 ?   8.685 -16.249   0.599 1.000 95.080 ? 109 THR A O   1 
ATOM 850  C CG2 ? THR A 1 109 ?   4.671 -17.774   1.621 1.000 95.080 ? 109 THR A CG2 1 
ATOM 851  O OG1 ? THR A 1 109 ?   5.674 -17.987  -0.559 1.000 95.080 ? 109 THR A OG1 1 
ATOM 852  N N   ? SER A 1 110 ?   7.588 -15.325  -1.191 1.000 95.970 ? 110 SER A N   1 
ATOM 853  C CA  ? SER A 1 110 ?   8.770 -14.979  -1.974 1.000 95.970 ? 110 SER A CA  1 
ATOM 854  C C   ? SER A 1 110 ?   8.513 -13.759  -2.852 1.000 95.970 ? 110 SER A C   1 
ATOM 855  C CB  ? SER A 1 110 ?   9.204 -16.160  -2.842 1.000 95.970 ? 110 SER A CB  1 
ATOM 856  O O   ? SER A 1 110 ?   7.362 -13.373  -3.066 1.000 95.970 ? 110 SER A O   1 
ATOM 857  O OG  ? SER A 1 110 ?   8.204 -16.477  -3.796 1.000 95.970 ? 110 SER A OG  1 
ATOM 858  N N   ? CYS A 1 111 ?   9.641 -13.185  -3.343 1.000 95.790 ? 111 CYS A N   1 
ATOM 859  C CA  ? CYS A 1 111 ?   9.517 -11.999  -4.184 1.000 95.790 ? 111 CYS A CA  1 
ATOM 860  C C   ? CYS A 1 111 ?   9.064 -12.373  -5.590 1.000 95.790 ? 111 CYS A C   1 
ATOM 861  C CB  ? CYS A 1 111 ?  10.846 -11.247  -4.249 1.000 95.790 ? 111 CYS A CB  1 
ATOM 862  O O   ? CYS A 1 111 ?   9.385 -13.455  -6.083 1.000 95.790 ? 111 CYS A O   1 
ATOM 863  S SG  ? CYS A 1 111 ?  11.340 -10.506  -2.678 1.000 95.790 ? 111 CYS A SG  1 
ATOM 864  N N   ? PRO A 1 112 ?   8.285 -11.440  -6.254 1.000 94.340 ? 112 PRO A N   1 
ATOM 865  C CA  ? PRO A 1 112 ?   7.755 -11.740  -7.586 1.000 94.340 ? 112 PRO A CA  1 
ATOM 866  C C   ? PRO A 1 112 ?   8.845 -11.809  -8.654 1.000 94.340 ? 112 PRO A C   1 
ATOM 867  C CB  ? PRO A 1 112 ?   6.800 -10.574  -7.856 1.000 94.340 ? 112 PRO A CB  1 
ATOM 868  O O   ? PRO A 1 112 ?   9.864 -11.121  -8.546 1.000 94.340 ? 112 PRO A O   1 
ATOM 869  C CG  ? PRO A 1 112 ?   7.382  -9.421  -7.104 1.000 94.340 ? 112 PRO A CG  1 
ATOM 870  C CD  ? PRO A 1 112 ?   8.000  -9.941  -5.838 1.000 94.340 ? 112 PRO A CD  1 
ATOM 871  N N   ? SER A 1 113 ?   8.591 -12.607  -9.676 1.000 94.330 ? 113 SER A N   1 
ATOM 872  C CA  ? SER A 1 113 ?   9.477 -12.660 -10.835 1.000 94.330 ? 113 SER A CA  1 
ATOM 873  C C   ? SER A 1 113 ?   9.221 -11.491 -11.780 1.000 94.330 ? 113 SER A C   1 
ATOM 874  C CB  ? SER A 1 113 ?   9.300 -13.981 -11.584 1.000 94.330 ? 113 SER A CB  1 
ATOM 875  O O   ? SER A 1 113 ?   8.109 -10.961 -11.834 1.000 94.330 ? 113 SER A O   1 
ATOM 876  O OG  ? SER A 1 113 ?   7.957 -14.143 -12.008 1.000 94.330 ? 113 SER A OG  1 
ATOM 877  N N   ? ASP A 1 114 ?  10.290 -11.124 -12.553 1.000 94.420 ? 114 ASP A N   1 
ATOM 878  C CA  ? ASP A 1 114 ?  10.114 -10.108 -13.586 1.000 94.420 ? 114 ASP A CA  1 
ATOM 879  C C   ? ASP A 1 114 ?   9.015 -10.509 -14.568 1.000 94.420 ? 114 ASP A C   1 
ATOM 880  C CB  ? ASP A 1 114 ?  11.427  -9.870 -14.334 1.000 94.420 ? 114 ASP A CB  1 
ATOM 881  O O   ? ASP A 1 114 ?   8.861 -11.689 -14.888 1.000 94.420 ? 114 ASP A O   1 
ATOM 882  C CG  ? ASP A 1 114 ?  12.535  -9.348 -13.436 1.000 94.420 ? 114 ASP A CG  1 
ATOM 883  O OD1 ? ASP A 1 114 ?  12.247  -8.924 -12.296 1.000 94.420 ? 114 ASP A OD1 1 
ATOM 884  O OD2 ? ASP A 1 114 ?  13.706  -9.359 -13.874 1.000 94.420 ? 114 ASP A OD2 1 
ATOM 885  N N   ? GLY A 1 115 ?   8.226  -9.491 -15.009 1.000 94.000 ? 115 GLY A N   1 
ATOM 886  C CA  ? GLY A 1 115 ?   7.215  -9.738 -16.025 1.000 94.000 ? 115 GLY A CA  1 
ATOM 887  C C   ? GLY A 1 115 ?   5.939 -10.336 -15.464 1.000 94.000 ? 115 GLY A C   1 
ATOM 888  O O   ? GLY A 1 115 ?   4.976 -10.560 -16.200 1.000 94.000 ? 115 GLY A O   1 
ATOM 889  N N   ? LYS A 1 116 ?   6.014 -10.707 -14.216 1.000 95.340 ? 116 LYS A N   1 
ATOM 890  C CA  ? LYS A 1 116 ?   4.825 -11.240 -13.558 1.000 95.340 ? 116 LYS A CA  1 
ATOM 891  C C   ? LYS A 1 116 ?   3.648 -10.277 -13.687 1.000 95.340 ? 116 LYS A C   1 
ATOM 892  C CB  ? LYS A 1 116 ?   5.109 -11.526 -12.083 1.000 95.340 ? 116 LYS A CB  1 
ATOM 893  O O   ? LYS A 1 116 ?   3.794  -9.075 -13.454 1.000 95.340 ? 116 LYS A O   1 
ATOM 894  C CG  ? LYS A 1 116 ?   3.991 -12.273 -11.371 1.000 95.340 ? 116 LYS A CG  1 
ATOM 895  C CD  ? LYS A 1 116 ?   4.460 -12.842 -10.038 1.000 95.340 ? 116 LYS A CD  1 
ATOM 896  C CE  ? LYS A 1 116 ?   3.386 -13.705  -9.389 1.000 95.340 ? 116 LYS A CE  1 
ATOM 897  N NZ  ? LYS A 1 116 ?   3.885 -14.369  -8.147 1.000 95.340 ? 116 LYS A NZ  1 
ATOM 898  N N   ? ARG A 1 117 ?   2.416 -10.760 -14.037 1.000 94.720 ? 117 ARG A N   1 
ATOM 899  C CA  ? ARG A 1 117 ?   1.201  -9.969 -14.199 1.000 94.720 ? 117 ARG A CA  1 
ATOM 900  C C   ? ARG A 1 117 ?   0.589  -9.621 -12.846 1.000 94.720 ? 117 ARG A C   1 
ATOM 901  C CB  ? ARG A 1 117 ?   0.181 -10.720 -15.058 1.000 94.720 ? 117 ARG A CB  1 
ATOM 902  O O   ? ARG A 1 117 ?   0.417 -10.495 -11.994 1.000 94.720 ? 117 ARG A O   1 
ATOM 903  C CG  ? ARG A 1 117 ?   0.597 -10.879 -16.512 1.000 94.720 ? 117 ARG A CG  1 
ATOM 904  C CD  ? ARG A 1 117 ?  -0.513 -11.493 -17.353 1.000 94.720 ? 117 ARG A CD  1 
ATOM 905  N NE  ? ARG A 1 117 ?  -0.105 -11.660 -18.745 1.000 94.720 ? 117 ARG A NE  1 
ATOM 906  N NH1 ? ARG A 1 117 ?  -1.984 -12.852 -19.368 1.000 94.720 ? 117 ARG A NH1 1 
ATOM 907  N NH2 ? ARG A 1 117 ?  -0.348 -12.393 -20.908 1.000 94.720 ? 117 ARG A NH2 1 
ATOM 908  C CZ  ? ARG A 1 117 ?  -0.813 -12.301 -19.670 1.000 94.720 ? 117 ARG A CZ  1 
ATOM 909  N N   ? CYS A 1 118 ?   0.160  -8.423 -12.780 1.000 95.680 ? 118 CYS A N   1 
ATOM 910  C CA  ? CYS A 1 118 ?  -0.349  -7.922 -11.507 1.000 95.680 ? 118 CYS A CA  1 
ATOM 911  C C   ? CYS A 1 118 ?  -1.542  -6.999 -11.723 1.000 95.680 ? 118 CYS A C   1 
ATOM 912  C CB  ? CYS A 1 118 ?   0.750  -7.182 -10.746 1.000 95.680 ? 118 CYS A CB  1 
ATOM 913  O O   ? CYS A 1 118 ?  -1.767  -6.517 -12.834 1.000 95.680 ? 118 CYS A O   1 
ATOM 914  S SG  ? CYS A 1 118 ?   2.244  -8.163 -10.485 1.000 95.680 ? 118 CYS A SG  1 
ATOM 915  N N   ? ALA A 1 119 ?  -2.259  -6.827 -10.625 1.000 94.290 ? 119 ALA A N   1 
ATOM 916  C CA  ? ALA A 1 119 ?  -3.386  -5.898 -10.633 1.000 94.290 ? 119 ALA A CA  1 
ATOM 917  C C   ? ALA A 1 119 ?  -3.218  -4.822  -9.565 1.000 94.290 ? 119 ALA A C   1 
ATOM 918  C CB  ? ALA A 1 119 ?  -4.698  -6.652 -10.423 1.000 94.290 ? 119 ALA A CB  1 
ATOM 919  O O   ? ALA A 1 119 ?  -2.744  -5.102  -8.461 1.000 94.290 ? 119 ALA A O   1 
ATOM 920  N N   ? VAL A 1 120 ?  -3.626  -3.592  -9.941 1.000 94.400 ? 120 VAL A N   1 
ATOM 921  C CA  ? VAL A 1 120 ?  -3.638  -2.478  -8.999 1.000 94.400 ? 120 VAL A CA  1 
ATOM 922  C C   ? VAL A 1 120 ?  -5.046  -1.894  -8.907 1.000 94.400 ? 120 VAL A C   1 
ATOM 923  C CB  ? VAL A 1 120 ?  -2.631  -1.379  -9.408 1.000 94.400 ? 120 VAL A CB  1 
ATOM 924  O O   ? VAL A 1 120 ?  -5.798  -1.914  -9.883 1.000 94.400 ? 120 VAL A O   1 
ATOM 925  C CG1 ? VAL A 1 120 ?  -1.199  -1.907  -9.343 1.000 94.400 ? 120 VAL A CG1 1 
ATOM 926  C CG2 ? VAL A 1 120 ?  -2.949  -0.859 -10.809 1.000 94.400 ? 120 VAL A CG2 1 
ATOM 927  N N   ? SER A 1 121 ?  -5.427  -1.441  -7.738 1.000 93.850 ? 121 SER A N   1 
ATOM 928  C CA  ? SER A 1 121 ?  -6.756  -0.870  -7.547 1.000 93.850 ? 121 SER A CA  1 
ATOM 929  C C   ? SER A 1 121 ?  -6.715   0.320  -6.595 1.000 93.850 ? 121 SER A C   1 
ATOM 930  C CB  ? SER A 1 121 ?  -7.722  -1.928  -7.013 1.000 93.850 ? 121 SER A CB  1 
ATOM 931  O O   ? SER A 1 121 ?  -5.797   0.440  -5.781 1.000 93.850 ? 121 SER A O   1 
ATOM 932  O OG  ? SER A 1 121 ?  -7.277  -2.431  -5.765 1.000 93.850 ? 121 SER A OG  1 
ATOM 933  N N   ? GLY A 1 122 ?  -7.709   1.277  -6.792 1.000 92.710 ? 122 GLY A N   1 
ATOM 934  C CA  ? GLY A 1 122 ?  -7.778   2.434  -5.914 1.000 92.710 ? 122 GLY A CA  1 
ATOM 935  C C   ? GLY A 1 122 ?  -8.743   3.498  -6.402 1.000 92.710 ? 122 GLY A C   1 
ATOM 936  O O   ? GLY A 1 122 ?  -9.499   3.270  -7.349 1.000 92.710 ? 122 GLY A O   1 
ATOM 937  N N   ? TRP A 1 123 ?  -8.820   4.655  -5.660 1.000 90.760 ? 123 TRP A N   1 
ATOM 938  C CA  ? TRP A 1 123 ?  -9.724   5.762  -5.953 1.000 90.760 ? 123 TRP A CA  1 
ATOM 939  C C   ? TRP A 1 123 ?  -8.944   7.029  -6.287 1.000 90.760 ? 123 TRP A C   1 
ATOM 940  C CB  ? TRP A 1 123 ? -10.660   6.021  -4.768 1.000 90.760 ? 123 TRP A CB  1 
ATOM 941  O O   ? TRP A 1 123 ?  -9.433   8.141  -6.076 1.000 90.760 ? 123 TRP A O   1 
ATOM 942  C CG  ? TRP A 1 123 ? -11.665   4.933  -4.537 1.000 90.760 ? 123 TRP A CG  1 
ATOM 943  C CD1 ? TRP A 1 123 ? -12.917   4.840  -5.076 1.000 90.760 ? 123 TRP A CD1 1 
ATOM 944  C CD2 ? TRP A 1 123 ? -11.502   3.784  -3.699 1.000 90.760 ? 123 TRP A CD2 1 
ATOM 945  C CE2 ? TRP A 1 123 ? -12.697   3.036  -3.779 1.000 90.760 ? 123 TRP A CE2 1 
ATOM 946  C CE3 ? TRP A 1 123 ? -10.460   3.314  -2.889 1.000 90.760 ? 123 TRP A CE3 1 
ATOM 947  N NE1 ? TRP A 1 123 ? -13.544   3.701  -4.625 1.000 90.760 ? 123 TRP A NE1 1 
ATOM 948  C CH2 ? TRP A 1 123 ? -11.844   1.404  -2.293 1.000 90.760 ? 123 TRP A CH2 1 
ATOM 949  C CZ2 ? TRP A 1 123 ? -12.879   1.842  -3.078 1.000 90.760 ? 123 TRP A CZ2 1 
ATOM 950  C CZ3 ? TRP A 1 123 ? -10.643   2.125  -2.192 1.000 90.760 ? 123 TRP A CZ3 1 
ATOM 951  N N   ? GLY A 1 124 ?  -7.644   6.841  -6.648 1.000 82.080 ? 124 GLY A N   1 
ATOM 952  C CA  ? GLY A 1 124 ?  -6.805   7.968  -7.024 1.000 82.080 ? 124 GLY A CA  1 
ATOM 953  C C   ? GLY A 1 124 ?  -7.177   8.566  -8.367 1.000 82.080 ? 124 GLY A C   1 
ATOM 954  O O   ? GLY A 1 124 ?  -8.168   8.164  -8.979 1.000 82.080 ? 124 GLY A O   1 
ATOM 955  N N   ? THR A 1 125 ?  -6.483   9.645  -8.854 1.000 77.520 ? 125 THR A N   1 
ATOM 956  C CA  ? THR A 1 125 ?  -6.780  10.373 -10.082 1.000 77.520 ? 125 THR A CA  1 
ATOM 957  C C   ? THR A 1 125 ?  -6.691   9.450 -11.293 1.000 77.520 ? 125 THR A C   1 
ATOM 958  C CB  ? THR A 1 125 ?  -5.822  11.565 -10.270 1.000 77.520 ? 125 THR A CB  1 
ATOM 959  O O   ? THR A 1 125 ?  -5.877   8.525 -11.317 1.000 77.520 ? 125 THR A O   1 
ATOM 960  C CG2 ? THR A 1 125 ?  -5.932  12.547  -9.108 1.000 77.520 ? 125 THR A CG2 1 
ATOM 961  O OG1 ? THR A 1 125 ?  -4.476  11.080 -10.346 1.000 77.520 ? 125 THR A OG1 1 
ATOM 962  N N   ? ILE A 1 126 ?  -7.554   9.685 -12.321 1.000 78.800 ? 126 ILE A N   1 
ATOM 963  C CA  ? ILE A 1 126 ?  -7.621   8.867 -13.527 1.000 78.800 ? 126 ILE A CA  1 
ATOM 964  C C   ? ILE A 1 126 ?  -7.083   9.658 -14.717 1.000 78.800 ? 126 ILE A C   1 
ATOM 965  C CB  ? ILE A 1 126 ?  -9.064   8.392 -13.807 1.000 78.800 ? 126 ILE A CB  1 
ATOM 966  O O   ? ILE A 1 126 ?  -7.064   9.159 -15.845 1.000 78.800 ? 126 ILE A O   1 
ATOM 967  C CG1 ? ILE A 1 126 ? -10.010   9.593 -13.921 1.000 78.800 ? 126 ILE A CG1 1 
ATOM 968  C CG2 ? ILE A 1 126 ?  -9.536   7.425 -12.717 1.000 78.800 ? 126 ILE A CG2 1 
ATOM 969  C CD1 ? ILE A 1 126 ? -11.406   9.237 -14.412 1.000 78.800 ? 126 ILE A CD1 1 
ATOM 970  N N   ? LYS A 1 127 ?  -6.654  10.918 -14.441 1.000 74.860 ? 127 LYS A N   1 
ATOM 971  C CA  ? LYS A 1 127 ?  -6.018  11.765 -15.445 1.000 74.860 ? 127 LYS A CA  1 
ATOM 972  C C   ? LYS A 1 127 ?  -4.813  12.499 -14.863 1.000 74.860 ? 127 LYS A C   1 
ATOM 973  C CB  ? LYS A 1 127 ?  -7.020  12.772 -16.012 1.000 74.860 ? 127 LYS A CB  1 
ATOM 974  O O   ? LYS A 1 127 ?  -4.840  12.928 -13.707 1.000 74.860 ? 127 LYS A O   1 
ATOM 975  C CG  ? LYS A 1 127 ?  -8.090  12.149 -16.897 1.000 74.860 ? 127 LYS A CG  1 
ATOM 976  C CD  ? LYS A 1 127 ?  -8.901  13.212 -17.626 1.000 74.860 ? 127 LYS A CD  1 
ATOM 977  C CE  ? LYS A 1 127 ?  -9.960  12.589 -18.525 1.000 74.860 ? 127 LYS A CE  1 
ATOM 978  N NZ  ? LYS A 1 127 ? -10.750  13.628 -19.252 1.000 74.860 ? 127 LYS A NZ  1 
ATOM 979  N N   ? SER A 1 128 ?  -3.707  12.666 -15.615 1.000 77.400 ? 128 SER A N   1 
ATOM 980  C CA  ? SER A 1 128 ?  -2.506  13.424 -15.281 1.000 77.400 ? 128 SER A CA  1 
ATOM 981  C C   ? SER A 1 128 ?  -2.066  14.305 -16.446 1.000 77.400 ? 128 SER A C   1 
ATOM 982  C CB  ? SER A 1 128 ?  -1.368  12.481 -14.887 1.000 77.400 ? 128 SER A CB  1 
ATOM 983  O O   ? SER A 1 128 ?  -2.054  13.861 -17.596 1.000 77.400 ? 128 SER A O   1 
ATOM 984  O OG  ? SER A 1 128 ?  -0.182  13.209 -14.617 1.000 77.400 ? 128 SER A OG  1 
ATOM 985  N N   ? PRO A 1 129 ?  -1.849  15.551 -16.275 1.000 72.090 ? 129 PRO A N   1 
ATOM 986  C CA  ? PRO A 1 129 ?  -1.590  16.160 -14.969 1.000 72.090 ? 129 PRO A CA  1 
ATOM 987  C C   ? PRO A 1 129 ?  -2.867  16.617 -14.268 1.000 72.090 ? 129 PRO A C   1 
ATOM 988  C CB  ? PRO A 1 129 ?  -0.696  17.356 -15.308 1.000 72.090 ? 129 PRO A CB  1 
ATOM 989  O O   ? PRO A 1 129 ?  -2.811  17.126 -13.145 1.000 72.090 ? 129 PRO A O   1 
ATOM 990  C CG  ? PRO A 1 129 ?  -1.129  17.781 -16.674 1.000 72.090 ? 129 PRO A CG  1 
ATOM 991  C CD  ? PRO A 1 129 ?  -1.583  16.566 -17.431 1.000 72.090 ? 129 PRO A CD  1 
ATOM 992  N N   ? GLN A 1 130 ?  -4.064  16.476 -14.980 1.000 75.800 ? 130 GLN A N   1 
ATOM 993  C CA  ? GLN A 1 130 ?  -5.354  16.850 -14.411 1.000 75.800 ? 130 GLN A CA  1 
ATOM 994  C C   ? GLN A 1 130 ?  -5.785  15.864 -13.330 1.000 75.800 ? 130 GLN A C   1 
ATOM 995  C CB  ? GLN A 1 130 ?  -6.420  16.931 -15.504 1.000 75.800 ? 130 GLN A CB  1 
ATOM 996  O O   ? GLN A 1 130 ?  -5.617  14.652 -13.484 1.000 75.800 ? 130 GLN A O   1 
ATOM 997  C CG  ? GLN A 1 130 ?  -6.169  18.029 -16.528 1.000 75.800 ? 130 GLN A CG  1 
ATOM 998  C CD  ? GLN A 1 130 ?  -5.284  17.573 -17.673 1.000 75.800 ? 130 GLN A CD  1 
ATOM 999  N NE2 ? GLN A 1 130 ?  -4.986  18.485 -18.592 1.000 75.800 ? 130 GLN A NE2 1 
ATOM 1000 O OE1 ? GLN A 1 130 ?  -4.869  16.411 -17.730 1.000 75.800 ? 130 GLN A OE1 1 
ATOM 1001 N N   ? ASN A 1 131 ?  -6.219  16.468 -12.206 1.000 77.290 ? 131 ASN A N   1 
ATOM 1002 C CA  ? ASN A 1 131 ?  -6.665  15.650 -11.083 1.000 77.290 ? 131 ASN A CA  1 
ATOM 1003 C C   ? ASN A 1 131 ?  -8.154  15.332 -11.178 1.000 77.290 ? 131 ASN A C   1 
ATOM 1004 C CB  ? ASN A 1 131 ?  -6.354  16.345  -9.756 1.000 77.290 ? 131 ASN A CB  1 
ATOM 1005 O O   ? ASN A 1 131 ?  -8.994  16.216 -11.008 1.000 77.290 ? 131 ASN A O   1 
ATOM 1006 C CG  ? ASN A 1 131 ?  -4.868  16.398  -9.458 1.000 77.290 ? 131 ASN A CG  1 
ATOM 1007 N ND2 ? ASN A 1 131 ?  -4.466  17.344  -8.617 1.000 77.290 ? 131 ASN A ND2 1 
ATOM 1008 O OD1 ? ASN A 1 131 ?  -4.089  15.597  -9.980 1.000 77.290 ? 131 ASN A OD1 1 
ATOM 1009 N N   ? LYS A 1 132 ?  -8.464  14.244 -11.788 1.000 81.090 ? 132 LYS A N   1 
ATOM 1010 C CA  ? LYS A 1 132 ?  -9.843  13.765 -11.816 1.000 81.090 ? 132 LYS A CA  1 
ATOM 1011 C C   ? LYS A 1 132 ? -10.005  12.506 -10.970 1.000 81.090 ? 132 LYS A C   1 
ATOM 1012 C CB  ? LYS A 1 132 ? -10.287  13.491 -13.254 1.000 81.090 ? 132 LYS A CB  1 
ATOM 1013 O O   ? LYS A 1 132 ?  -9.367  11.485 -11.237 1.000 81.090 ? 132 LYS A O   1 
ATOM 1014 C CG  ? LYS A 1 132 ? -11.760  13.134 -13.389 1.000 81.090 ? 132 LYS A CG  1 
ATOM 1015 C CD  ? LYS A 1 132 ? -12.151  12.921 -14.846 1.000 81.090 ? 132 LYS A CD  1 
ATOM 1016 C CE  ? LYS A 1 132 ? -13.619  12.537 -14.981 1.000 81.090 ? 132 LYS A CE  1 
ATOM 1017 N NZ  ? LYS A 1 132 ? -14.011  12.341 -16.409 1.000 81.090 ? 132 LYS A NZ  1 
ATOM 1018 N N   ? LEU A 1 133 ? -10.916  12.617  -9.878 1.000 83.940 ? 133 LEU A N   1 
ATOM 1019 C CA  ? LEU A 1 133 ? -11.162  11.485  -8.992 1.000 83.940 ? 133 LEU A CA  1 
ATOM 1020 C C   ? LEU A 1 133 ? -12.396  10.706  -9.434 1.000 83.940 ? 133 LEU A C   1 
ATOM 1021 C CB  ? LEU A 1 133 ? -11.336  11.963  -7.548 1.000 83.940 ? 133 LEU A CB  1 
ATOM 1022 O O   ? LEU A 1 133 ? -13.462  11.290  -9.642 1.000 83.940 ? 133 LEU A O   1 
ATOM 1023 C CG  ? LEU A 1 133 ? -10.100  12.568  -6.880 1.000 83.940 ? 133 LEU A CG  1 
ATOM 1024 C CD1 ? LEU A 1 133 ? -10.481  13.234  -5.562 1.000 83.940 ? 133 LEU A CD1 1 
ATOM 1025 C CD2 ? LEU A 1 133 ?  -9.035  11.499  -6.656 1.000 83.940 ? 133 LEU A CD2 1 
ATOM 1026 N N   ? PRO A 1 134 ? -12.231   9.355  -9.605 1.000 87.270 ? 134 PRO A N   1 
ATOM 1027 C CA  ? PRO A 1 134 ? -13.401   8.554  -9.974 1.000 87.270 ? 134 PRO A CA  1 
ATOM 1028 C C   ? PRO A 1 134 ? -14.344   8.309  -8.798 1.000 87.270 ? 134 PRO A C   1 
ATOM 1029 C CB  ? PRO A 1 134 ? -12.788   7.241 -10.466 1.000 87.270 ? 134 PRO A CB  1 
ATOM 1030 O O   ? PRO A 1 134 ? -13.904   8.280  -7.646 1.000 87.270 ? 134 PRO A O   1 
ATOM 1031 C CG  ? PRO A 1 134 ? -11.549   7.068  -9.649 1.000 87.270 ? 134 PRO A CG  1 
ATOM 1032 C CD  ? PRO A 1 134 ? -10.941   8.421  -9.413 1.000 87.270 ? 134 PRO A CD  1 
ATOM 1033 N N   ? ALA A 1 135 ? -15.685   8.243  -9.068 1.000 89.330 ? 135 ALA A N   1 
ATOM 1034 C CA  ? ALA A 1 135 ? -16.641   7.874  -8.027 1.000 89.330 ? 135 ALA A CA  1 
ATOM 1035 C C   ? ALA A 1 135 ? -16.515   6.396  -7.666 1.000 89.330 ? 135 ALA A C   1 
ATOM 1036 C CB  ? ALA A 1 135 ? -18.066   8.188  -8.478 1.000 89.330 ? 135 ALA A CB  1 
ATOM 1037 O O   ? ALA A 1 135 ? -16.603   6.028  -6.492 1.000 89.330 ? 135 ALA A O   1 
ATOM 1038 N N   ? LYS A 1 136 ? -16.258   5.584  -8.710 1.000 92.710 ? 136 LYS A N   1 
ATOM 1039 C CA  ? LYS A 1 136 ? -16.115   4.142  -8.536 1.000 92.710 ? 136 LYS A CA  1 
ATOM 1040 C C   ? LYS A 1 136 ? -14.645   3.731  -8.539 1.000 92.710 ? 136 LYS A C   1 
ATOM 1041 C CB  ? LYS A 1 136 ? -16.870   3.391  -9.634 1.000 92.710 ? 136 LYS A CB  1 
ATOM 1042 O O   ? LYS A 1 136 ? -13.818   4.369  -9.193 1.000 92.710 ? 136 LYS A O   1 
ATOM 1043 C CG  ? LYS A 1 136 ? -18.376   3.610  -9.610 1.000 92.710 ? 136 LYS A CG  1 
ATOM 1044 C CD  ? LYS A 1 136 ? -19.070   2.849 -10.732 1.000 92.710 ? 136 LYS A CD  1 
ATOM 1045 C CE  ? LYS A 1 136 ? -20.570   3.106 -10.739 1.000 92.710 ? 136 LYS A CE  1 
ATOM 1046 N NZ  ? LYS A 1 136 ? -21.243   2.429 -11.887 1.000 92.710 ? 136 LYS A NZ  1 
ATOM 1047 N N   ? MET A 1 137 ? -14.399   2.680  -7.783 1.000 93.510 ? 137 MET A N   1 
ATOM 1048 C CA  ? MET A 1 137 ? -13.037   2.159  -7.722 1.000 93.510 ? 137 MET A CA  1 
ATOM 1049 C C   ? MET A 1 137 ? -12.524   1.813  -9.116 1.000 93.510 ? 137 MET A C   1 
ATOM 1050 C CB  ? MET A 1 137 ? -12.972   0.925  -6.820 1.000 93.510 ? 137 MET A CB  1 
ATOM 1051 O O   ? MET A 1 137 ? -13.264   1.269  -9.937 1.000 93.510 ? 137 MET A O   1 
ATOM 1052 C CG  ? MET A 1 137 ? -11.561   0.407  -6.591 1.000 93.510 ? 137 MET A CG  1 
ATOM 1053 S SD  ? MET A 1 137 ? -11.530  -1.127  -5.585 1.000 93.510 ? 137 MET A SD  1 
ATOM 1054 C CE  ? MET A 1 137 ? -12.212  -0.500  -4.024 1.000 93.510 ? 137 MET A CE  1 
ATOM 1055 N N   ? GLN A 1 138 ? -11.205   2.130  -9.287 1.000 94.550 ? 138 GLN A N   1 
ATOM 1056 C CA  ? GLN A 1 138 ? -10.550   1.831 -10.556 1.000 94.550 ? 138 GLN A CA  1 
ATOM 1057 C C   ? GLN A 1 138 ?  -9.585   0.657 -10.415 1.000 94.550 ? 138 GLN A C   1 
ATOM 1058 C CB  ? GLN A 1 138 ?  -9.806   3.061 -11.080 1.000 94.550 ? 138 GLN A CB  1 
ATOM 1059 O O   ? GLN A 1 138 ?  -8.932   0.505  -9.381 1.000 94.550 ? 138 GLN A O   1 
ATOM 1060 C CG  ? GLN A 1 138 ? -10.704   4.269 -11.315 1.000 94.550 ? 138 GLN A CG  1 
ATOM 1061 C CD  ? GLN A 1 138 ? -11.734   4.031 -12.404 1.000 94.550 ? 138 GLN A CD  1 
ATOM 1062 N NE2 ? GLN A 1 138 ? -13.005   4.229 -12.071 1.000 94.550 ? 138 GLN A NE2 1 
ATOM 1063 O OE1 ? GLN A 1 138 ? -11.390   3.673 -13.534 1.000 94.550 ? 138 GLN A OE1 1 
ATOM 1064 N N   ? CYS A 1 139 ?  -9.482  -0.194 -11.556 1.000 92.780 ? 139 CYS A N   1 
ATOM 1065 C CA  ? CYS A 1 139 ?  -8.555  -1.317 -11.645 1.000 92.780 ? 139 CYS A CA  1 
ATOM 1066 C C   ? CYS A 1 139 ?  -7.717  -1.234 -12.915 1.000 92.780 ? 139 CYS A C   1 
ATOM 1067 C CB  ? CYS A 1 139 ?  -9.315  -2.643 -11.611 1.000 92.780 ? 139 CYS A CB  1 
ATOM 1068 O O   ? CYS A 1 139 ?  -8.170  -0.701 -13.929 1.000 92.780 ? 139 CYS A O   1 
ATOM 1069 S SG  ? CYS A 1 139 ? -10.131  -2.974 -10.034 1.000 92.780 ? 139 CYS A SG  1 
ATOM 1070 N N   ? ALA A 1 140 ?  -6.518  -1.753 -12.751 1.000 90.920 ? 140 ALA A N   1 
ATOM 1071 C CA  ? ALA A 1 140 ?  -5.627  -1.818 -13.907 1.000 90.920 ? 140 ALA A CA  1 
ATOM 1072 C C   ? ALA A 1 140 ?  -4.683  -3.012 -13.806 1.000 90.920 ? 140 ALA A C   1 
ATOM 1073 C CB  ? ALA A 1 140 ?  -4.830  -0.523 -14.038 1.000 90.920 ? 140 ALA A CB  1 
ATOM 1074 O O   ? ALA A 1 140 ?  -4.319  -3.432 -12.704 1.000 90.920 ? 140 ALA A O   1 
ATOM 1075 N N   ? ASN A 1 141 ?  -4.345  -3.474 -14.994 1.000 91.720 ? 141 ASN A N   1 
ATOM 1076 C CA  ? ASN A 1 141 ?  -3.366  -4.554 -15.069 1.000 91.720 ? 141 ASN A CA  1 
ATOM 1077 C C   ? ASN A 1 141 ?  -1.987  -4.035 -15.465 1.000 91.720 ? 141 ASN A C   1 
ATOM 1078 C CB  ? ASN A 1 141 ?  -3.830  -5.632 -16.050 1.000 91.720 ? 141 ASN A CB  1 
ATOM 1079 O O   ? ASN A 1 141 ?  -1.856  -3.287 -16.436 1.000 91.720 ? 141 ASN A O   1 
ATOM 1080 C CG  ? ASN A 1 141 ?  -5.088  -6.341 -15.588 1.000 91.720 ? 141 ASN A CG  1 
ATOM 1081 N ND2 ? ASN A 1 141 ?  -5.989  -6.620 -16.522 1.000 91.720 ? 141 ASN A ND2 1 
ATOM 1082 O OD1 ? ASN A 1 141 ?  -5.249  -6.635 -14.400 1.000 91.720 ? 141 ASN A OD1 1 
ATOM 1083 N N   ? VAL A 1 142 ?  -0.989  -4.518 -14.633 1.000 93.780 ? 142 VAL A N   1 
ATOM 1084 C CA  ? VAL A 1 142 ?   0.394  -4.120 -14.878 1.000 93.780 ? 142 VAL A CA  1 
ATOM 1085 C C   ? VAL A 1 142 ?   1.314  -5.329 -14.726 1.000 93.780 ? 142 VAL A C   1 
ATOM 1086 C CB  ? VAL A 1 142 ?   0.836  -2.989 -13.922 1.000 93.780 ? 142 VAL A CB  1 
ATOM 1087 O O   ? VAL A 1 142 ?   0.874  -6.404 -14.310 1.000 93.780 ? 142 VAL A O   1 
ATOM 1088 C CG1 ? VAL A 1 142 ?   0.007  -1.728 -14.157 1.000 93.780 ? 142 VAL A CG1 1 
ATOM 1089 C CG2 ? VAL A 1 142 ?   0.722  -3.445 -12.469 1.000 93.780 ? 142 VAL A CG2 1 
ATOM 1090 N N   ? SER A 1 143 ?   2.573  -5.155 -15.167 1.000 94.710 ? 143 SER A N   1 
ATOM 1091 C CA  ? SER A 1 143 ?   3.576  -6.200 -14.994 1.000 94.710 ? 143 SER A CA  1 
ATOM 1092 C C   ? SER A 1 143 ?   4.806  -5.672 -14.264 1.000 94.710 ? 143 SER A C   1 
ATOM 1093 C CB  ? SER A 1 143 ?   3.987  -6.778 -16.349 1.000 94.710 ? 143 SER A CB  1 
ATOM 1094 O O   ? SER A 1 143 ?   5.147  -4.493 -14.383 1.000 94.710 ? 143 SER A O   1 
ATOM 1095 O OG  ? SER A 1 143 ?   2.876  -7.368 -17.002 1.000 94.710 ? 143 SER A OG  1 
ATOM 1096 N N   ? ILE A 1 144 ?   5.427  -6.618 -13.592 1.000 95.650 ? 144 ILE A N   1 
ATOM 1097 C CA  ? ILE A 1 144 ?   6.661  -6.276 -12.894 1.000 95.650 ? 144 ILE A CA  1 
ATOM 1098 C C   ? ILE A 1 144 ?   7.749  -5.931 -13.908 1.000 95.650 ? 144 ILE A C   1 
ATOM 1099 C CB  ? ILE A 1 144 ?   7.130  -7.428 -11.977 1.000 95.650 ? 144 ILE A CB  1 
ATOM 1100 O O   ? ILE A 1 144 ?   7.948  -6.656 -14.886 1.000 95.650 ? 144 ILE A O   1 
ATOM 1101 C CG1 ? ILE A 1 144 ?   6.069  -7.729 -10.912 1.000 95.650 ? 144 ILE A CG1 1 
ATOM 1102 C CG2 ? ILE A 1 144 ?   8.475  -7.089 -11.329 1.000 95.650 ? 144 ILE A CG2 1 
ATOM 1103 C CD1 ? ILE A 1 144 ?   5.797  -6.569  -9.964 1.000 95.650 ? 144 ILE A CD1 1 
ATOM 1104 N N   ? VAL A 1 145 ?   8.390  -4.777 -13.589 1.000 94.820 ? 145 VAL A N   1 
ATOM 1105 C CA  ? VAL A 1 145 ?   9.518  -4.317 -14.392 1.000 94.820 ? 145 VAL A CA  1 
ATOM 1106 C C   ? VAL A 1 145 ?  10.827  -4.768 -13.750 1.000 94.820 ? 145 VAL A C   1 
ATOM 1107 C CB  ? VAL A 1 145 ?   9.507  -2.781 -14.559 1.000 94.820 ? 145 VAL A CB  1 
ATOM 1108 O O   ? VAL A 1 145 ?  11.015  -4.623 -12.540 1.000 94.820 ? 145 VAL A O   1 
ATOM 1109 C CG1 ? VAL A 1 145 ?  10.707  -2.319 -15.384 1.000 94.820 ? 145 VAL A CG1 1 
ATOM 1110 C CG2 ? VAL A 1 145 ?   8.202  -2.324 -15.207 1.000 94.820 ? 145 VAL A CG2 1 
ATOM 1111 N N   ? PRO A 1 146 ?  11.726  -5.297 -14.622 1.000 94.600 ? 146 PRO A N   1 
ATOM 1112 C CA  ? PRO A 1 146 ?  13.020  -5.725 -14.084 1.000 94.600 ? 146 PRO A CA  1 
ATOM 1113 C C   ? PRO A 1 146 ?  13.763  -4.598 -13.368 1.000 94.600 ? 146 PRO A C   1 
ATOM 1114 C CB  ? PRO A 1 146 ?  13.786  -6.180 -15.328 1.000 94.600 ? 146 PRO A CB  1 
ATOM 1115 O O   ? PRO A 1 146 ?  13.709  -3.445 -13.803 1.000 94.600 ? 146 PRO A O   1 
ATOM 1116 C CG  ? PRO A 1 146 ?  12.727  -6.568 -16.308 1.000 94.600 ? 146 PRO A CG  1 
ATOM 1117 C CD  ? PRO A 1 146 ?  11.551  -5.651 -16.129 1.000 94.600 ? 146 PRO A CD  1 
ATOM 1118 N N   ? TYR A 1 147 ?  14.437  -4.977 -12.291 1.000 93.670 ? 147 TYR A N   1 
ATOM 1119 C CA  ? TYR A 1 147 ?  15.112  -4.046 -11.394 1.000 93.670 ? 147 TYR A CA  1 
ATOM 1120 C C   ? TYR A 1 147 ?  16.031  -3.110 -12.170 1.000 93.670 ? 147 TYR A C   1 
ATOM 1121 C CB  ? TYR A 1 147 ?  15.917  -4.808 -10.336 1.000 93.670 ? 147 TYR A CB  1 
ATOM 1122 O O   ? TYR A 1 147 ?  16.002  -1.893 -11.968 1.000 93.670 ? 147 TYR A O   1 
ATOM 1123 C CG  ? TYR A 1 147 ?  16.695  -3.912  -9.403 1.000 93.670 ? 147 TYR A CG  1 
ATOM 1124 C CD1 ? TYR A 1 147 ?  18.037  -3.624  -9.641 1.000 93.670 ? 147 TYR A CD1 1 
ATOM 1125 C CD2 ? TYR A 1 147 ?  16.090  -3.351  -8.283 1.000 93.670 ? 147 TYR A CD2 1 
ATOM 1126 C CE1 ? TYR A 1 147 ?  18.759  -2.800  -8.783 1.000 93.670 ? 147 TYR A CE1 1 
ATOM 1127 C CE2 ? TYR A 1 147 ?  16.802  -2.526  -7.419 1.000 93.670 ? 147 TYR A CE2 1 
ATOM 1128 O OH  ? TYR A 1 147 ?  18.843  -1.440  -6.825 1.000 93.670 ? 147 TYR A OH  1 
ATOM 1129 C CZ  ? TYR A 1 147 ?  18.134  -2.257  -7.677 1.000 93.670 ? 147 TYR A CZ  1 
ATOM 1130 N N   ? ASN A 1 148 ?  16.899  -3.632 -13.053 1.000 93.390 ? 148 ASN A N   1 
ATOM 1131 C CA  ? ASN A 1 148 ?  17.868  -2.829 -13.792 1.000 93.390 ? 148 ASN A CA  1 
ATOM 1132 C C   ? ASN A 1 148 ?  17.179  -1.781 -14.662 1.000 93.390 ? 148 ASN A C   1 
ATOM 1133 C CB  ? ASN A 1 148 ?  18.765  -3.724 -14.649 1.000 93.390 ? 148 ASN A CB  1 
ATOM 1134 O O   ? ASN A 1 148 ?  17.635  -0.639 -14.745 1.000 93.390 ? 148 ASN A O   1 
ATOM 1135 C CG  ? ASN A 1 148 ?  19.717  -4.562 -13.819 1.000 93.390 ? 148 ASN A CG  1 
ATOM 1136 N ND2 ? ASN A 1 148 ?  20.179  -5.671 -14.385 1.000 93.390 ? 148 ASN A ND2 1 
ATOM 1137 O OD1 ? ASN A 1 148 ?  20.034  -4.217 -12.678 1.000 93.390 ? 148 ASN A OD1 1 
ATOM 1138 N N   ? GLN A 1 149 ?  16.158  -2.231 -15.261 1.000 93.390 ? 149 GLN A N   1 
ATOM 1139 C CA  ? GLN A 1 149 ?  15.384  -1.322 -16.100 1.000 93.390 ? 149 GLN A CA  1 
ATOM 1140 C C   ? GLN A 1 149 ?  14.690  -0.254 -15.260 1.000 93.390 ? 149 GLN A C   1 
ATOM 1141 C CB  ? GLN A 1 149 ?  14.352  -2.096 -16.922 1.000 93.390 ? 149 GLN A CB  1 
ATOM 1142 O O   ? GLN A 1 149 ?  14.626   0.912 -15.657 1.000 93.390 ? 149 GLN A O   1 
ATOM 1143 C CG  ? GLN A 1 149 ?  13.597  -1.238 -17.928 1.000 93.390 ? 149 GLN A CG  1 
ATOM 1144 C CD  ? GLN A 1 149 ?  12.613  -2.038 -18.761 1.000 93.390 ? 149 GLN A CD  1 
ATOM 1145 N NE2 ? GLN A 1 149 ?  12.044  -1.402 -19.779 1.000 93.390 ? 149 GLN A NE2 1 
ATOM 1146 O OE1 ? GLN A 1 149 ?  12.368  -3.218 -18.492 1.000 93.390 ? 149 GLN A OE1 1 
ATOM 1147 N N   ? CYS A 1 150 ?  14.174  -0.683 -14.184 1.000 93.520 ? 150 CYS A N   1 
ATOM 1148 C CA  ? CYS A 1 150 ?  13.532   0.238 -13.251 1.000 93.520 ? 150 CYS A CA  1 
ATOM 1149 C C   ? CYS A 1 150 ?  14.534   1.251 -12.709 1.000 93.520 ? 150 CYS A C   1 
ATOM 1150 C CB  ? CYS A 1 150 ?  12.893  -0.530 -12.094 1.000 93.520 ? 150 CYS A CB  1 
ATOM 1151 O O   ? CYS A 1 150 ?  14.270   2.454 -12.714 1.000 93.520 ? 150 CYS A O   1 
ATOM 1152 S SG  ? CYS A 1 150 ?  11.886   0.500 -11.005 1.000 93.520 ? 150 CYS A SG  1 
ATOM 1153 N N   ? ASN A 1 151 ?  15.642   0.817 -12.335 1.000 94.290 ? 151 ASN A N   1 
ATOM 1154 C CA  ? ASN A 1 151 ?  16.674   1.673 -11.760 1.000 94.290 ? 151 ASN A CA  1 
ATOM 1155 C C   ? ASN A 1 151 ?  17.233   2.649 -12.792 1.000 94.290 ? 151 ASN A C   1 
ATOM 1156 C CB  ? ASN A 1 151 ?  17.801   0.829 -11.162 1.000 94.290 ? 151 ASN A CB  1 
ATOM 1157 O O   ? ASN A 1 151 ?  17.594   3.777 -12.454 1.000 94.290 ? 151 ASN A O   1 
ATOM 1158 C CG  ? ASN A 1 151 ?  18.591   1.573 -10.104 1.000 94.290 ? 151 ASN A CG  1 
ATOM 1159 N ND2 ? ASN A 1 151 ?  19.888   1.301 -10.031 1.000 94.290 ? 151 ASN A ND2 1 
ATOM 1160 O OD1 ? ASN A 1 151 ?  18.039   2.386  -9.357 1.000 94.290 ? 151 ASN A OD1 1 
ATOM 1161 N N   ? LYS A 1 152 ?  17.329   2.132 -14.002 1.000 93.460 ? 152 LYS A N   1 
ATOM 1162 C CA  ? LYS A 1 152 ?  17.747   2.997 -15.101 1.000 93.460 ? 152 LYS A CA  1 
ATOM 1163 C C   ? LYS A 1 152 ?  16.751   4.133 -15.316 1.000 93.460 ? 152 LYS A C   1 
ATOM 1164 C CB  ? LYS A 1 152 ?  17.907   2.189 -16.390 1.000 93.460 ? 152 LYS A CB  1 
ATOM 1165 O O   ? LYS A 1 152 ?  17.146   5.283 -15.515 1.000 93.460 ? 152 LYS A O   1 
ATOM 1166 C CG  ? LYS A 1 152 ?  18.465   2.990 -17.557 1.000 93.460 ? 152 LYS A CG  1 
ATOM 1167 C CD  ? LYS A 1 152 ?  18.647   2.121 -18.795 1.000 93.460 ? 152 LYS A CD  1 
ATOM 1168 C CE  ? LYS A 1 152 ?  19.151   2.933 -19.980 1.000 93.460 ? 152 LYS A CE  1 
ATOM 1169 N NZ  ? LYS A 1 152 ?  19.357   2.080 -21.189 1.000 93.460 ? 152 LYS A NZ  1 
ATOM 1170 N N   ? ALA A 1 153 ?  15.487   3.826 -15.237 1.000 91.080 ? 153 ALA A N   1 
ATOM 1171 C CA  ? ALA A 1 153 ?  14.418   4.803 -15.425 1.000 91.080 ? 153 ALA A CA  1 
ATOM 1172 C C   ? ALA A 1 153 ?  14.462   5.880 -14.344 1.000 91.080 ? 153 ALA A C   1 
ATOM 1173 C CB  ? ALA A 1 153 ?  13.057   4.110 -15.425 1.000 91.080 ? 153 ALA A CB  1 
ATOM 1174 O O   ? ALA A 1 153 ?  14.052   7.019 -14.577 1.000 91.080 ? 153 ALA A O   1 
ATOM 1175 N N   ? TYR A 1 154 ?  15.023   5.511 -13.253 1.000 92.410 ? 154 TYR A N   1 
ATOM 1176 C CA  ? TYR A 1 154 ?  14.996   6.434 -12.124 1.000 92.410 ? 154 TYR A CA  1 
ATOM 1177 C C   ? TYR A 1 154 ?  16.408   6.835 -11.713 1.000 92.410 ? 154 TYR A C   1 
ATOM 1178 C CB  ? TYR A 1 154 ?  14.265   5.805 -10.933 1.000 92.410 ? 154 TYR A CB  1 
ATOM 1179 O O   ? TYR A 1 154 ?  16.644   7.211 -10.563 1.000 92.410 ? 154 TYR A O   1 
ATOM 1180 C CG  ? TYR A 1 154 ?  12.768   5.738 -11.108 1.000 92.410 ? 154 TYR A CG  1 
ATOM 1181 C CD1 ? TYR A 1 154 ?  11.971   6.862 -10.898 1.000 92.410 ? 154 TYR A CD1 1 
ATOM 1182 C CD2 ? TYR A 1 154 ?  12.146   4.552 -11.481 1.000 92.410 ? 154 TYR A CD2 1 
ATOM 1183 C CE1 ? TYR A 1 154 ?  10.590   6.804 -11.055 1.000 92.410 ? 154 TYR A CE1 1 
ATOM 1184 C CE2 ? TYR A 1 154 ?  10.766   4.483 -11.641 1.000 92.410 ? 154 TYR A CE2 1 
ATOM 1185 O OH  ? TYR A 1 154 ?   8.631   5.550 -11.584 1.000 92.410 ? 154 TYR A OH  1 
ATOM 1186 C CZ  ? TYR A 1 154 ?   9.998   5.612 -11.427 1.000 92.410 ? 154 TYR A CZ  1 
ATOM 1187 N N   ? PHE A 1 155 ?  17.390   6.751 -12.537 1.000 93.500 ? 155 PHE A N   1 
ATOM 1188 C CA  ? PHE A 1 155 ?  18.752   7.264 -12.443 1.000 93.500 ? 155 PHE A CA  1 
ATOM 1189 C C   ? PHE A 1 155 ?  19.427   6.777 -11.166 1.000 93.500 ? 155 PHE A C   1 
ATOM 1190 C CB  ? PHE A 1 155 ?  18.756   8.795 -12.488 1.000 93.500 ? 155 PHE A CB  1 
ATOM 1191 O O   ? PHE A 1 155 ?  20.099   7.550 -10.480 1.000 93.500 ? 155 PHE A O   1 
ATOM 1192 C CG  ? PHE A 1 155 ?  18.184   9.366 -13.757 1.000 93.500 ? 155 PHE A CG  1 
ATOM 1193 C CD1 ? PHE A 1 155 ?  18.916   9.344 -14.938 1.000 93.500 ? 155 PHE A CD1 1 
ATOM 1194 C CD2 ? PHE A 1 155 ?  16.913   9.926 -13.770 1.000 93.500 ? 155 PHE A CD2 1 
ATOM 1195 C CE1 ? PHE A 1 155 ?  18.389   9.872 -16.115 1.000 93.500 ? 155 PHE A CE1 1 
ATOM 1196 C CE2 ? PHE A 1 155 ?  16.380  10.456 -14.941 1.000 93.500 ? 155 PHE A CE2 1 
ATOM 1197 C CZ  ? PHE A 1 155 ?  17.120  10.429 -16.112 1.000 93.500 ? 155 PHE A CZ  1 
ATOM 1198 N N   ? GLY A 1 156 ?  19.203   5.481 -10.734 1.000 93.760 ? 156 GLY A N   1 
ATOM 1199 C CA  ? GLY A 1 156 ?  19.936   4.854  -9.646 1.000 93.760 ? 156 GLY A CA  1 
ATOM 1200 C C   ? GLY A 1 156 ?  19.277   5.045  -8.294 1.000 93.760 ? 156 GLY A C   1 
ATOM 1201 O O   ? GLY A 1 156 ?  19.859   4.710  -7.260 1.000 93.760 ? 156 GLY A O   1 
ATOM 1202 N N   ? ARG A 1 157 ?  18.085   5.491  -8.264 1.000 93.240 ? 157 ARG A N   1 
ATOM 1203 C CA  ? ARG A 1 157 ?  17.393   5.835  -7.027 1.000 93.240 ? 157 ARG A CA  1 
ATOM 1204 C C   ? ARG A 1 157 ?  16.561   4.662  -6.520 1.000 93.240 ? 157 ARG A C   1 
ATOM 1205 C CB  ? ARG A 1 157 ?  16.500   7.060  -7.233 1.000 93.240 ? 157 ARG A CB  1 
ATOM 1206 O O   ? ARG A 1 157 ?  16.042   4.698  -5.403 1.000 93.240 ? 157 ARG A O   1 
ATOM 1207 C CG  ? ARG A 1 157 ?  17.270   8.359  -7.419 1.000 93.240 ? 157 ARG A CG  1 
ATOM 1208 C CD  ? ARG A 1 157 ?  16.338   9.532  -7.690 1.000 93.240 ? 157 ARG A CD  1 
ATOM 1209 N NE  ? ARG A 1 157 ?  15.551   9.879  -6.510 1.000 93.240 ? 157 ARG A NE  1 
ATOM 1210 N NH1 ? ARG A 1 157 ?  14.471  11.664  -7.501 1.000 93.240 ? 157 ARG A NH1 1 
ATOM 1211 N NH2 ? ARG A 1 157 ?  14.019  11.111  -5.323 1.000 93.240 ? 157 ARG A NH2 1 
ATOM 1212 C CZ  ? ARG A 1 157 ?  14.682  10.884  -6.447 1.000 93.240 ? 157 ARG A CZ  1 
ATOM 1213 N N   ? ILE A 1 158 ?  16.472   3.564  -7.303 1.000 95.270 ? 158 ILE A N   1 
ATOM 1214 C CA  ? ILE A 1 158 ?  15.712   2.379  -6.921 1.000 95.270 ? 158 ILE A CA  1 
ATOM 1215 C C   ? ILE A 1 158 ?  16.520   1.546  -5.928 1.000 95.270 ? 158 ILE A C   1 
ATOM 1216 C CB  ? ILE A 1 158 ?  15.336   1.528  -8.154 1.000 95.270 ? 158 ILE A CB  1 
ATOM 1217 O O   ? ILE A 1 158 ?  17.651   1.148  -6.218 1.000 95.270 ? 158 ILE A O   1 
ATOM 1218 C CG1 ? ILE A 1 158 ?  14.495   2.352  -9.136 1.000 95.270 ? 158 ILE A CG1 1 
ATOM 1219 C CG2 ? ILE A 1 158 ?  14.594   0.258  -7.728 1.000 95.270 ? 158 ILE A CG2 1 
ATOM 1220 C CD1 ? ILE A 1 158 ?  13.215   2.914  -8.533 1.000 95.270 ? 158 ILE A CD1 1 
ATOM 1221 N N   ? THR A 1 159 ?  15.925   1.241  -4.677 1.000 95.470 ? 159 THR A N   1 
ATOM 1222 C CA  ? THR A 1 159 ?  16.575   0.419  -3.662 1.000 95.470 ? 159 THR A CA  1 
ATOM 1223 C C   ? THR A 1 159 ?  16.107  -1.030  -3.759 1.000 95.470 ? 159 THR A C   1 
ATOM 1224 C CB  ? THR A 1 159 ?  16.297   0.957  -2.246 1.000 95.470 ? 159 THR A CB  1 
ATOM 1225 O O   ? THR A 1 159 ?  15.202  -1.345  -4.534 1.000 95.470 ? 159 THR A O   1 
ATOM 1226 C CG2 ? THR A 1 159 ?  16.550   2.460  -2.169 1.000 95.470 ? 159 THR A CG2 1 
ATOM 1227 O OG1 ? THR A 1 159 ?  14.932   0.695  -1.900 1.000 95.470 ? 159 THR A OG1 1 
ATOM 1228 N N   ? SER A 1 160 ?  16.734  -1.944  -2.959 1.000 95.380 ? 160 SER A N   1 
ATOM 1229 C CA  ? SER A 1 160 ?  16.394  -3.363  -2.957 1.000 95.380 ? 160 SER A CA  1 
ATOM 1230 C C   ? SER A 1 160 ?  15.025  -3.603  -2.329 1.000 95.380 ? 160 SER A C   1 
ATOM 1231 C CB  ? SER A 1 160 ?  17.456  -4.168  -2.207 1.000 95.380 ? 160 SER A CB  1 
ATOM 1232 O O   ? SER A 1 160 ?  14.465  -4.694  -2.447 1.000 95.380 ? 160 SER A O   1 
ATOM 1233 O OG  ? SER A 1 160 ?  17.550  -3.743  -0.859 1.000 95.380 ? 160 SER A OG  1 
ATOM 1234 N N   ? HIS A 1 161 ?  14.310  -2.606  -1.703 1.000 96.230 ? 161 HIS A N   1 
ATOM 1235 C CA  ? HIS A 1 161 ?  13.009  -2.712  -1.052 1.000 96.230 ? 161 HIS A CA  1 
ATOM 1236 C C   ? HIS A 1 161 ?  11.909  -2.111  -1.920 1.000 96.230 ? 161 HIS A C   1 
ATOM 1237 C CB  ? HIS A 1 161 ?  13.036  -2.025   0.314 1.000 96.230 ? 161 HIS A CB  1 
ATOM 1238 O O   ? HIS A 1 161 ?  10.797  -1.873  -1.442 1.000 96.230 ? 161 HIS A O   1 
ATOM 1239 C CG  ? HIS A 1 161 ?  13.952  -2.680   1.298 1.000 96.230 ? 161 HIS A CG  1 
ATOM 1240 C CD2 ? HIS A 1 161 ?  13.738  -3.684   2.180 1.000 96.230 ? 161 HIS A CD2 1 
ATOM 1241 N ND1 ? HIS A 1 161 ?  15.269  -2.305   1.452 1.000 96.230 ? 161 HIS A ND1 1 
ATOM 1242 C CE1 ? HIS A 1 161 ?  15.827  -3.054   2.388 1.000 96.230 ? 161 HIS A CE1 1 
ATOM 1243 N NE2 ? HIS A 1 161 ?  14.919  -3.899   2.846 1.000 96.230 ? 161 HIS A NE2 1 
ATOM 1244 N N   ? MET A 1 162 ?  12.393  -1.777  -3.167 1.000 96.780 ? 162 MET A N   1 
ATOM 1245 C CA  ? MET A 1 162 ?  11.447  -1.198  -4.117 1.000 96.780 ? 162 MET A CA  1 
ATOM 1246 C C   ? MET A 1 162 ?  11.301  -2.086  -5.348 1.000 96.780 ? 162 MET A C   1 
ATOM 1247 C CB  ? MET A 1 162 ?  11.893   0.204  -4.534 1.000 96.780 ? 162 MET A CB  1 
ATOM 1248 O O   ? MET A 1 162 ?  12.224  -2.823  -5.701 1.000 96.780 ? 162 MET A O   1 
ATOM 1249 C CG  ? MET A 1 162 ?  11.916   1.205  -3.390 1.000 96.780 ? 162 MET A CG  1 
ATOM 1250 S SD  ? MET A 1 162 ?  12.620   2.825  -3.888 1.000 96.780 ? 162 MET A SD  1 
ATOM 1251 C CE  ? MET A 1 162 ?  12.599   3.687  -2.291 1.000 96.780 ? 162 MET A CE  1 
ATOM 1252 N N   ? LEU A 1 163 ?  10.103  -2.044  -5.928 1.000 95.450 ? 163 LEU A N   1 
ATOM 1253 C CA  ? LEU A 1 163 ?   9.894  -2.659  -7.234 1.000 95.450 ? 163 LEU A CA  1 
ATOM 1254 C C   ? LEU A 1 163 ?   9.073  -1.747  -8.139 1.000 95.450 ? 163 LEU A C   1 
ATOM 1255 C CB  ? LEU A 1 163 ?   9.193  -4.012  -7.084 1.000 95.450 ? 163 LEU A CB  1 
ATOM 1256 O O   ? LEU A 1 163 ?   8.377  -0.850  -7.657 1.000 95.450 ? 163 LEU A O   1 
ATOM 1257 C CG  ? LEU A 1 163 ?   7.768  -3.980  -6.530 1.000 95.450 ? 163 LEU A CG  1 
ATOM 1258 C CD1 ? LEU A 1 163 ?   6.758  -3.897  -7.669 1.000 95.450 ? 163 LEU A CD1 1 
ATOM 1259 C CD2 ? LEU A 1 163 ?   7.504  -5.206  -5.662 1.000 95.450 ? 163 LEU A CD2 1 
ATOM 1260 N N   ? CYS A 1 164 ?   9.177  -1.982  -9.434 1.000 94.940 ? 164 CYS A N   1 
ATOM 1261 C CA  ? CYS A 1 164 ?   8.468  -1.194 -10.436 1.000 94.940 ? 164 CYS A CA  1 
ATOM 1262 C C   ? CYS A 1 164 ?   7.464  -2.053 -11.195 1.000 94.940 ? 164 CYS A C   1 
ATOM 1263 C CB  ? CYS A 1 164 ?   9.455  -0.559 -11.416 1.000 94.940 ? 164 CYS A CB  1 
ATOM 1264 O O   ? CYS A 1 164 ?   7.712  -3.235 -11.439 1.000 94.940 ? 164 CYS A O   1 
ATOM 1265 S SG  ? CYS A 1 164 ?  10.566   0.643 -10.653 1.000 94.940 ? 164 CYS A SG  1 
ATOM 1266 N N   ? ALA A 1 165 ?   6.339  -1.421 -11.489 1.000 93.950 ? 165 ALA A N   1 
ATOM 1267 C CA  ? ALA A 1 165 ?   5.313  -2.072 -12.300 1.000 93.950 ? 165 ALA A CA  1 
ATOM 1268 C C   ? ALA A 1 165 ?   4.642  -1.075 -13.240 1.000 93.950 ? 165 ALA A C   1 
ATOM 1269 C CB  ? ALA A 1 165 ?   4.271  -2.739 -11.405 1.000 93.950 ? 165 ALA A CB  1 
ATOM 1270 O O   ? ALA A 1 165 ?   4.463   0.094 -12.890 1.000 93.950 ? 165 ALA A O   1 
ATOM 1271 N N   ? GLY A 1 166 ?   4.406  -1.491 -14.346 1.000 90.860 ? 166 GLY A N   1 
ATOM 1272 C CA  ? GLY A 1 166 ?   3.758  -0.678 -15.362 1.000 90.860 ? 166 GLY A CA  1 
ATOM 1273 C C   ? GLY A 1 166 ?   3.675  -1.364 -16.712 1.000 90.860 ? 166 GLY A C   1 
ATOM 1274 O O   ? GLY A 1 166 ?   3.952  -2.560 -16.825 1.000 90.860 ? 166 GLY A O   1 
ATOM 1275 N N   ? VAL A 1 167 ?   3.214  -0.659 -17.744 1.000 85.710 ? 167 VAL A N   1 
ATOM 1276 C CA  ? VAL A 1 167 ?   3.171  -1.147 -19.119 1.000 85.710 ? 167 VAL A CA  1 
ATOM 1277 C C   ? VAL A 1 167 ?   4.239  -0.442 -19.952 1.000 85.710 ? 167 VAL A C   1 
ATOM 1278 C CB  ? VAL A 1 167 ?   1.777  -0.938 -19.752 1.000 85.710 ? 167 VAL A CB  1 
ATOM 1279 O O   ? VAL A 1 167 ?   4.403   0.777 -19.858 1.000 85.710 ? 167 VAL A O   1 
ATOM 1280 C CG1 ? VAL A 1 167 ?   0.725  -1.780 -19.032 1.000 85.710 ? 167 VAL A CG1 1 
ATOM 1281 C CG2 ? VAL A 1 167 ?   1.395   0.540 -19.723 1.000 85.710 ? 167 VAL A CG2 1 
ATOM 1282 N N   ? PRO A 1 168 ?   5.046  -1.294 -20.556 1.000 75.410 ? 168 PRO A N   1 
ATOM 1283 C CA  ? PRO A 1 168 ?   6.183  -0.756 -21.306 1.000 75.410 ? 168 PRO A CA  1 
ATOM 1284 C C   ? PRO A 1 168 ?   5.787   0.389 -22.237 1.000 75.410 ? 168 PRO A C   1 
ATOM 1285 C CB  ? PRO A 1 168 ?   6.680  -1.963 -22.106 1.000 75.410 ? 168 PRO A CB  1 
ATOM 1286 O O   ? PRO A 1 168 ?   6.540   1.354 -22.389 1.000 75.410 ? 168 PRO A O   1 
ATOM 1287 C CG  ? PRO A 1 168 ?   6.302  -3.150 -21.280 1.000 75.410 ? 168 PRO A CG  1 
ATOM 1288 C CD  ? PRO A 1 168 ?   5.002  -2.856 -20.589 1.000 75.410 ? 168 PRO A CD  1 
ATOM 1289 N N   ? GLN A 1 169 ?   4.632   0.387 -22.815 1.000 77.040 ? 169 GLN A N   1 
ATOM 1290 C CA  ? GLN A 1 169 ?   4.162   1.377 -23.778 1.000 77.040 ? 169 GLN A CA  1 
ATOM 1291 C C   ? GLN A 1 169 ?   3.579   2.598 -23.072 1.000 77.040 ? 169 GLN A C   1 
ATOM 1292 C CB  ? GLN A 1 169 ?   3.119   0.764 -24.714 1.000 77.040 ? 169 GLN A CB  1 
ATOM 1293 O O   ? GLN A 1 169 ?   3.307   3.618 -23.709 1.000 77.040 ? 169 GLN A O   1 
ATOM 1294 C CG  ? GLN A 1 169 ?   3.660  -0.363 -25.584 1.000 77.040 ? 169 GLN A CG  1 
ATOM 1295 C CD  ? GLN A 1 169 ?   3.565  -1.720 -24.912 1.000 77.040 ? 169 GLN A CD  1 
ATOM 1296 N NE2 ? GLN A 1 169 ?   4.302  -2.694 -25.436 1.000 77.040 ? 169 GLN A NE2 1 
ATOM 1297 O OE1 ? GLN A 1 169 ?   2.836  -1.892 -23.930 1.000 77.040 ? 169 GLN A OE1 1 
ATOM 1298 N N   ? GLY A 1 170 ?   3.525   2.487 -21.784 1.000 77.890 ? 170 GLY A N   1 
ATOM 1299 C CA  ? GLY A 1 170 ?   2.906   3.586 -21.061 1.000 77.890 ? 170 GLY A CA  1 
ATOM 1300 C C   ? GLY A 1 170 ?   1.395   3.613 -21.196 1.000 77.890 ? 170 GLY A C   1 
ATOM 1301 O O   ? GLY A 1 170 ?   0.794   2.660 -21.697 1.000 77.890 ? 170 GLY A O   1 
ATOM 1302 N N   ? GLY A 1 171 ?   0.726   4.488 -20.527 1.000 68.310 ? 171 GLY A N   1 
ATOM 1303 C CA  ? GLY A 1 171 ?  -0.713   4.546 -20.730 1.000 68.310 ? 171 GLY A CA  1 
ATOM 1304 C C   ? GLY A 1 171 ?  -1.501   3.904 -19.605 1.000 68.310 ? 171 GLY A C   1 
ATOM 1305 O O   ? GLY A 1 171 ?  -2.708   4.124 -19.480 1.000 68.310 ? 171 GLY A O   1 
ATOM 1306 N N   ? ILE A 1 172 ?  -0.773   3.205 -18.766 1.000 71.580 ? 172 ILE A N   1 
ATOM 1307 C CA  ? ILE A 1 172 ?  -1.381   2.598 -17.586 1.000 71.580 ? 172 ILE A CA  1 
ATOM 1308 C C   ? ILE A 1 172 ?  -0.422   2.700 -16.402 1.000 71.580 ? 172 ILE A C   1 
ATOM 1309 C CB  ? ILE A 1 172 ?  -1.761   1.123 -17.842 1.000 71.580 ? 172 ILE A CB  1 
ATOM 1310 O O   ? ILE A 1 172 ?   0.726   2.258 -16.485 1.000 71.580 ? 172 ILE A O   1 
ATOM 1311 C CG1 ? ILE A 1 172 ?  -2.765   1.023 -18.997 1.000 71.580 ? 172 ILE A CG1 1 
ATOM 1312 C CG2 ? ILE A 1 172 ?  -2.324   0.482 -16.570 1.000 71.580 ? 172 ILE A CG2 1 
ATOM 1313 C CD1 ? ILE A 1 172 ?  -2.973  -0.393 -19.515 1.000 71.580 ? 172 ILE A CD1 1 
ATOM 1314 N N   ? ASP A 1 173 ?  -0.800   3.384 -15.278 1.000 69.580 ? 173 ASP A N   1 
ATOM 1315 C CA  ? ASP A 1 173 ?   0.028   3.559 -14.089 1.000 69.580 ? 173 ASP A CA  1 
ATOM 1316 C C   ? ASP A 1 173 ?  -0.811   4.021 -12.899 1.000 69.580 ? 173 ASP A C   1 
ATOM 1317 C CB  ? ASP A 1 173 ?   1.152   4.560 -14.360 1.000 69.580 ? 173 ASP A CB  1 
ATOM 1318 O O   ? ASP A 1 173 ?  -1.952   4.455 -13.068 1.000 69.580 ? 173 ASP A O   1 
ATOM 1319 C CG  ? ASP A 1 173 ?   2.331   4.398 -13.416 1.000 69.580 ? 173 ASP A CG  1 
ATOM 1320 O OD1 ? ASP A 1 173 ?   2.305   3.489 -12.558 1.000 69.580 ? 173 ASP A OD1 1 
ATOM 1321 O OD2 ? ASP A 1 173 ?   3.293   5.188 -13.529 1.000 69.580 ? 173 ASP A OD2 1 
ATOM 1322 N N   ? THR A 1 174 ?  -0.275   3.752 -11.630 1.000 67.750 ? 174 THR A N   1 
ATOM 1323 C CA  ? THR A 1 174 ?  -0.859   4.377 -10.449 1.000 67.750 ? 174 THR A CA  1 
ATOM 1324 C C   ? THR A 1 174 ?  -0.451   5.845 -10.356 1.000 67.750 ? 174 THR A C   1 
ATOM 1325 C CB  ? THR A 1 174 ?  -0.440   3.643  -9.162 1.000 67.750 ? 174 THR A CB  1 
ATOM 1326 O O   ? THR A 1 174 ?   0.655   6.213 -10.757 1.000 67.750 ? 174 THR A O   1 
ATOM 1327 C CG2 ? THR A 1 174 ?  -0.955   2.207  -9.156 1.000 67.750 ? 174 THR A CG2 1 
ATOM 1328 O OG1 ? THR A 1 174 ?   0.990   3.626  -9.072 1.000 67.750 ? 174 THR A OG1 1 
ATOM 1329 N N   ? CYS A 1 175 ?  -1.419   6.683 -10.057 1.000 67.420 ? 175 CYS A N   1 
ATOM 1330 C CA  ? CYS A 1 175 ?  -1.182   8.121  -9.988 1.000 67.420 ? 175 CYS A CA  1 
ATOM 1331 C C   ? CYS A 1 175 ?  -1.654   8.688  -8.654 1.000 67.420 ? 175 CYS A C   1 
ATOM 1332 C CB  ? CYS A 1 175 ?  -1.893   8.836 -11.137 1.000 67.420 ? 175 CYS A CB  1 
ATOM 1333 O O   ? CYS A 1 175 ?  -1.857   7.942  -7.695 1.000 67.420 ? 175 CYS A O   1 
ATOM 1334 S SG  ? CYS A 1 175 ?  -1.155  10.426 -11.572 1.000 67.420 ? 175 CYS A SG  1 
ATOM 1335 N N   ? GLN A 1 176 ?  -1.700   9.990  -8.438 1.000 65.270 ? 176 GLN A N   1 
ATOM 1336 C CA  ? GLN A 1 176 ?  -1.955  10.639  -7.156 1.000 65.270 ? 176 GLN A CA  1 
ATOM 1337 C C   ? GLN A 1 176 ?  -3.231  10.104  -6.513 1.000 65.270 ? 176 GLN A C   1 
ATOM 1338 C CB  ? GLN A 1 176 ?  -2.051  12.155  -7.332 1.000 65.270 ? 176 GLN A CB  1 
ATOM 1339 O O   ? GLN A 1 176 ?  -4.257   9.960  -7.182 1.000 65.270 ? 176 GLN A O   1 
ATOM 1340 C CG  ? GLN A 1 176 ?  -0.730  12.817  -7.699 1.000 65.270 ? 176 GLN A CG  1 
ATOM 1341 C CD  ? GLN A 1 176 ?  -0.393  12.679  -9.172 1.000 65.270 ? 176 GLN A CD  1 
ATOM 1342 N NE2 ? GLN A 1 176 ?   0.873  12.895  -9.513 1.000 65.270 ? 176 GLN A NE2 1 
ATOM 1343 O OE1 ? GLN A 1 176 ?  -1.263  12.380  -9.996 1.000 65.270 ? 176 GLN A OE1 1 
ATOM 1344 N N   ? GLY A 1 177 ?  -3.143   9.748  -5.120 1.000 61.590 ? 177 GLY A N   1 
ATOM 1345 C CA  ? GLY A 1 177 ?  -4.350   9.356  -4.410 1.000 61.590 ? 177 GLY A CA  1 
ATOM 1346 C C   ? GLY A 1 177 ?  -4.478   7.855  -4.233 1.000 61.590 ? 177 GLY A C   1 
ATOM 1347 O O   ? GLY A 1 177 ?  -5.242   7.387  -3.386 1.000 61.590 ? 177 GLY A O   1 
ATOM 1348 N N   ? ASP A 1 178 ?  -3.639   7.008  -4.841 1.000 79.520 ? 178 ASP A N   1 
ATOM 1349 C CA  ? ASP A 1 178 ?  -3.639   5.558  -4.677 1.000 79.520 ? 178 ASP A CA  1 
ATOM 1350 C C   ? ASP A 1 178 ?  -2.502   5.109  -3.760 1.000 79.520 ? 178 ASP A C   1 
ATOM 1351 C CB  ? ASP A 1 178 ?  -3.524   4.863  -6.035 1.000 79.520 ? 178 ASP A CB  1 
ATOM 1352 O O   ? ASP A 1 178 ?  -2.209   3.916  -3.666 1.000 79.520 ? 178 ASP A O   1 
ATOM 1353 C CG  ? ASP A 1 178 ?  -4.803   4.942  -6.851 1.000 79.520 ? 178 ASP A CG  1 
ATOM 1354 O OD1 ? ASP A 1 178 ?  -5.903   4.974  -6.259 1.000 79.520 ? 178 ASP A OD1 1 
ATOM 1355 O OD2 ? ASP A 1 178 ?  -4.709   4.970  -8.097 1.000 79.520 ? 178 ASP A OD2 1 
ATOM 1356 N N   ? SER A 1 179 ?  -1.758   6.229  -3.244 1.000 90.170 ? 179 SER A N   1 
ATOM 1357 C CA  ? SER A 1 179 ?  -0.715   5.860  -2.291 1.000 90.170 ? 179 SER A CA  1 
ATOM 1358 C C   ? SER A 1 179 ?  -1.248   4.899  -1.234 1.000 90.170 ? 179 SER A C   1 
ATOM 1359 C CB  ? SER A 1 179 ?  -0.140   7.106  -1.617 1.000 90.170 ? 179 SER A CB  1 
ATOM 1360 O O   ? SER A 1 179 ?  -2.379   5.047  -0.765 1.000 90.170 ? 179 SER A O   1 
ATOM 1361 O OG  ? SER A 1 179 ?   0.600   7.883  -2.543 1.000 90.170 ? 179 SER A OG  1 
ATOM 1362 N N   ? GLY A 1 180 ?  -0.403   3.861  -1.135 1.000 93.900 ? 180 GLY A N   1 
ATOM 1363 C CA  ? GLY A 1 180 ?  -0.803   2.945  -0.078 1.000 93.900 ? 180 GLY A CA  1 
ATOM 1364 C C   ? GLY A 1 180 ?  -1.672   1.805  -0.575 1.000 93.900 ? 180 GLY A C   1 
ATOM 1365 O O   ? GLY A 1 180 ?  -1.854   0.807   0.125 1.000 93.900 ? 180 GLY A O   1 
ATOM 1366 N N   ? GLY A 1 181 ?  -2.186   1.887  -1.693 1.000 94.020 ? 181 GLY A N   1 
ATOM 1367 C CA  ? GLY A 1 181 ?  -3.020   0.866  -2.308 1.000 94.020 ? 181 GLY A CA  1 
ATOM 1368 C C   ? GLY A 1 181 ?  -2.250  -0.384  -2.688 1.000 94.020 ? 181 GLY A C   1 
ATOM 1369 O O   ? GLY A 1 181 ?  -1.019  -0.365  -2.756 1.000 94.020 ? 181 GLY A O   1 
ATOM 1370 N N   ? PRO A 1 182 ?  -2.977  -1.496  -3.094 1.000 96.270 ? 182 PRO A N   1 
ATOM 1371 C CA  ? PRO A 1 182 ?  -2.362  -2.816  -3.254 1.000 96.270 ? 182 PRO A CA  1 
ATOM 1372 C C   ? PRO A 1 182 ?  -1.926  -3.094  -4.690 1.000 96.270 ? 182 PRO A C   1 
ATOM 1373 C CB  ? PRO A 1 182 ?  -3.474  -3.777  -2.825 1.000 96.270 ? 182 PRO A CB  1 
ATOM 1374 O O   ? PRO A 1 182 ?  -2.625  -2.718  -5.635 1.000 96.270 ? 182 PRO A O   1 
ATOM 1375 C CG  ? PRO A 1 182 ?  -4.744  -3.082  -3.199 1.000 96.270 ? 182 PRO A CG  1 
ATOM 1376 C CD  ? PRO A 1 182 ?  -4.570  -1.610  -2.960 1.000 96.270 ? 182 PRO A CD  1 
ATOM 1377 N N   ? LEU A 1 183 ?  -0.766  -3.678  -4.860 1.000 96.770 ? 183 LEU A N   1 
ATOM 1378 C CA  ? LEU A 1 183 ?  -0.322  -4.405  -6.044 1.000 96.770 ? 183 LEU A CA  1 
ATOM 1379 C C   ? LEU A 1 183 ?  -0.412  -5.911  -5.822 1.000 96.770 ? 183 LEU A C   1 
ATOM 1380 C CB  ? LEU A 1 183 ?   1.114  -4.015  -6.405 1.000 96.770 ? 183 LEU A CB  1 
ATOM 1381 O O   ? LEU A 1 183 ?   0.388  -6.482  -5.077 1.000 96.770 ? 183 LEU A O   1 
ATOM 1382 C CG  ? LEU A 1 183 ?   1.658  -4.575  -7.720 1.000 96.770 ? 183 LEU A CG  1 
ATOM 1383 C CD1 ? LEU A 1 183 ?   1.021  -3.858  -8.906 1.000 96.770 ? 183 LEU A CD1 1 
ATOM 1384 C CD2 ? LEU A 1 183 ?   3.177  -4.452  -7.767 1.000 96.770 ? 183 LEU A CD2 1 
ATOM 1385 N N   ? ILE A 1 184 ?  -1.381  -6.598  -6.541 1.000 97.140 ? 184 ILE A N   1 
ATOM 1386 C CA  ? ILE A 1 184 ?  -1.686  -8.007  -6.320 1.000 97.140 ? 184 ILE A CA  1 
ATOM 1387 C C   ? ILE A 1 184 ?  -1.264  -8.824  -7.538 1.000 97.140 ? 184 ILE A C   1 
ATOM 1388 C CB  ? ILE A 1 184 ?  -3.188  -8.220  -6.026 1.000 97.140 ? 184 ILE A CB  1 
ATOM 1389 O O   ? ILE A 1 184 ?  -1.669  -8.526  -8.664 1.000 97.140 ? 184 ILE A O   1 
ATOM 1390 C CG1 ? ILE A 1 184 ?  -3.619  -7.386  -4.814 1.000 97.140 ? 184 ILE A CG1 1 
ATOM 1391 C CG2 ? ILE A 1 184 ?  -3.489  -9.705  -5.804 1.000 97.140 ? 184 ILE A CG2 1 
ATOM 1392 C CD1 ? ILE A 1 184 ?  -2.971  -7.816  -3.505 1.000 97.140 ? 184 ILE A CD1 1 
ATOM 1393 N N   ? CYS A 1 185 ?  -0.473  -9.811  -7.284 1.000 96.330 ? 185 CYS A N   1 
ATOM 1394 C CA  ? CYS A 1 185 ?  -0.049 -10.774  -8.293 1.000 96.330 ? 185 CYS A CA  1 
ATOM 1395 C C   ? CYS A 1 185 ?  -0.459 -12.189  -7.902 1.000 96.330 ? 185 CYS A C   1 
ATOM 1396 C CB  ? CYS A 1 185 ?   1.465 -10.709  -8.494 1.000 96.330 ? 185 CYS A CB  1 
ATOM 1397 O O   ? CYS A 1 185 ?  -0.067 -12.684  -6.844 1.000 96.330 ? 185 CYS A O   1 
ATOM 1398 S SG  ? CYS A 1 185 ?   2.095  -9.035  -8.740 1.000 96.330 ? 185 CYS A SG  1 
ATOM 1399 N N   ? ASN A 1 186 ?  -1.335 -12.819  -8.762 1.000 93.070 ? 186 ASN A N   1 
ATOM 1400 C CA  ? ASN A 1 186 ?  -1.826 -14.167  -8.495 1.000 93.070 ? 186 ASN A CA  1 
ATOM 1401 C C   ? ASN A 1 186 ?  -2.395 -14.287  -7.085 1.000 93.070 ? 186 ASN A C   1 
ATOM 1402 C CB  ? ASN A 1 186 ?  -0.713 -15.195  -8.709 1.000 93.070 ? 186 ASN A CB  1 
ATOM 1403 O O   ? ASN A 1 186 ?  -2.104 -15.251  -6.374 1.000 93.070 ? 186 ASN A O   1 
ATOM 1404 C CG  ? ASN A 1 186 ?  -0.367 -15.385 -10.173 1.000 93.070 ? 186 ASN A CG  1 
ATOM 1405 N ND2 ? ASN A 1 186 ?   0.826 -15.906 -10.437 1.000 93.070 ? 186 ASN A ND2 1 
ATOM 1406 O OD1 ? ASN A 1 186 ?  -1.164 -15.065 -11.058 1.000 93.070 ? 186 ASN A OD1 1 
ATOM 1407 N N   ? GLY A 1 187 ?  -2.985 -13.238  -6.623 1.000 93.350 ? 187 GLY A N   1 
ATOM 1408 C CA  ? GLY A 1 187 ?  -3.717 -13.293  -5.368 1.000 93.350 ? 187 GLY A CA  1 
ATOM 1409 C C   ? GLY A 1 187 ?  -2.876 -12.898  -4.168 1.000 93.350 ? 187 GLY A C   1 
ATOM 1410 O O   ? GLY A 1 187 ?  -3.340 -12.968  -3.028 1.000 93.350 ? 187 GLY A O   1 
ATOM 1411 N N   ? LEU A 1 188 ?  -1.624 -12.522  -4.389 1.000 97.350 ? 188 LEU A N   1 
ATOM 1412 C CA  ? LEU A 1 188 ?  -0.727 -12.153  -3.299 1.000 97.350 ? 188 LEU A CA  1 
ATOM 1413 C C   ? LEU A 1 188 ?  -0.401 -10.664  -3.342 1.000 97.350 ? 188 LEU A C   1 
ATOM 1414 C CB  ? LEU A 1 188 ?   0.565 -12.972  -3.368 1.000 97.350 ? 188 LEU A CB  1 
ATOM 1415 O O   ? LEU A 1 188 ?  -0.194 -10.101  -4.419 1.000 97.350 ? 188 LEU A O   1 
ATOM 1416 C CG  ? LEU A 1 188 ?   0.408 -14.493  -3.316 1.000 97.350 ? 188 LEU A CG  1 
ATOM 1417 C CD1 ? LEU A 1 188 ?   1.743 -15.174  -3.598 1.000 97.350 ? 188 LEU A CD1 1 
ATOM 1418 C CD2 ? LEU A 1 188 ?  -0.145 -14.928  -1.964 1.000 97.350 ? 188 LEU A CD2 1 
ATOM 1419 N N   ? LEU A 1 189 ?  -0.292 -10.062  -2.155 1.000 97.930 ? 189 LEU A N   1 
ATOM 1420 C CA  ? LEU A 1 189 ?   0.134  -8.673  -2.025 1.000 97.930 ? 189 LEU A CA  1 
ATOM 1421 C C   ? LEU A 1 189 ?   1.638  -8.543  -2.242 1.000 97.930 ? 189 LEU A C   1 
ATOM 1422 C CB  ? LEU A 1 189 ?  -0.243  -8.122  -0.647 1.000 97.930 ? 189 LEU A CB  1 
ATOM 1423 O O   ? LEU A 1 189 ?   2.429  -8.898  -1.366 1.000 97.930 ? 189 LEU A O   1 
ATOM 1424 C CG  ? LEU A 1 189 ?   0.121  -6.662  -0.377 1.000 97.930 ? 189 LEU A CG  1 
ATOM 1425 C CD1 ? LEU A 1 189 ?  -0.612  -5.744  -1.350 1.000 97.930 ? 189 LEU A CD1 1 
ATOM 1426 C CD2 ? LEU A 1 189 ?  -0.201  -6.288   1.065 1.000 97.930 ? 189 LEU A CD2 1 
ATOM 1427 N N   ? GLU A 1 190 ?   2.000  -7.978  -3.365 1.000 97.830 ? 190 GLU A N   1 
ATOM 1428 C CA  ? GLU A 1 190 ?   3.406  -7.950  -3.756 1.000 97.830 ? 190 GLU A CA  1 
ATOM 1429 C C   ? GLU A 1 190 ?   3.989  -6.546  -3.623 1.000 97.830 ? 190 GLU A C   1 
ATOM 1430 C CB  ? GLU A 1 190 ?   3.575  -8.457  -5.191 1.000 97.830 ? 190 GLU A CB  1 
ATOM 1431 O O   ? GLU A 1 190 ?   5.207  -6.380  -3.536 1.000 97.830 ? 190 GLU A O   1 
ATOM 1432 C CG  ? GLU A 1 190 ?   3.201  -9.921  -5.374 1.000 97.830 ? 190 GLU A CG  1 
ATOM 1433 C CD  ? GLU A 1 190 ?   4.219 -10.879  -4.777 1.000 97.830 ? 190 GLU A CD  1 
ATOM 1434 O OE1 ? GLU A 1 190 ?   3.983 -12.109  -4.803 1.000 97.830 ? 190 GLU A OE1 1 
ATOM 1435 O OE2 ? GLU A 1 190 ?   5.261 -10.398  -4.280 1.000 97.830 ? 190 GLU A OE2 1 
ATOM 1436 N N   ? GLY A 1 191 ?   3.135  -5.530  -3.568 1.000 97.140 ? 191 GLY A N   1 
ATOM 1437 C CA  ? GLY A 1 191 ?   3.612  -4.161  -3.449 1.000 97.140 ? 191 GLY A CA  1 
ATOM 1438 C C   ? GLY A 1 191 ?   2.583  -3.221  -2.848 1.000 97.140 ? 191 GLY A C   1 
ATOM 1439 O O   ? GLY A 1 191 ?   1.387  -3.519  -2.849 1.000 97.140 ? 191 GLY A O   1 
ATOM 1440 N N   ? VAL A 1 192 ?   3.107  -2.090  -2.312 1.000 97.370 ? 192 VAL A N   1 
ATOM 1441 C CA  ? VAL A 1 192 ?   2.323  -0.958  -1.828 1.000 97.370 ? 192 VAL A CA  1 
ATOM 1442 C C   ? VAL A 1 192 ?   2.651   0.287  -2.649 1.000 97.370 ? 192 VAL A C   1 
ATOM 1443 C CB  ? VAL A 1 192 ?   2.580  -0.690  -0.328 1.000 97.370 ? 192 VAL A CB  1 
ATOM 1444 O O   ? VAL A 1 192 ?   3.820   0.653  -2.793 1.000 97.370 ? 192 VAL A O   1 
ATOM 1445 C CG1 ? VAL A 1 192 ?   1.820   0.551   0.137 1.000 97.370 ? 192 VAL A CG1 1 
ATOM 1446 C CG2 ? VAL A 1 192 ?   2.184  -1.907   0.506 1.000 97.370 ? 192 VAL A CG2 1 
ATOM 1447 N N   ? VAL A 1 193 ?   1.612   0.840  -3.226 1.000 95.250 ? 193 VAL A N   1 
ATOM 1448 C CA  ? VAL A 1 193 ?   1.843   2.028  -4.042 1.000 95.250 ? 193 VAL A CA  1 
ATOM 1449 C C   ? VAL A 1 193 ?   2.594   3.078  -3.225 1.000 95.250 ? 193 VAL A C   1 
ATOM 1450 C CB  ? VAL A 1 193 ?   0.518   2.616  -4.576 1.000 95.250 ? 193 VAL A CB  1 
ATOM 1451 O O   ? VAL A 1 193 ?   2.133   3.490  -2.158 1.000 95.250 ? 193 VAL A O   1 
ATOM 1452 C CG1 ? VAL A 1 193 ?   0.778   3.888  -5.381 1.000 95.250 ? 193 VAL A CG1 1 
ATOM 1453 C CG2 ? VAL A 1 193 ?  -0.218   1.583  -5.427 1.000 95.250 ? 193 VAL A CG2 1 
ATOM 1454 N N   ? SER A 1 194 ?   3.689   3.591  -3.766 1.000 93.510 ? 194 SER A N   1 
ATOM 1455 C CA  ? SER A 1 194 ?   4.575   4.435  -2.971 1.000 93.510 ? 194 SER A CA  1 
ATOM 1456 C C   ? SER A 1 194 ?   4.817   5.778  -3.652 1.000 93.510 ? 194 SER A C   1 
ATOM 1457 C CB  ? SER A 1 194 ?   5.910   3.731  -2.727 1.000 93.510 ? 194 SER A CB  1 
ATOM 1458 O O   ? SER A 1 194 ?   4.367   6.817  -3.164 1.000 93.510 ? 194 SER A O   1 
ATOM 1459 O OG  ? SER A 1 194 ?   6.697   4.453  -1.795 1.000 93.510 ? 194 SER A OG  1 
ATOM 1460 N N   ? TRP A 1 195 ?   5.514   5.767  -4.795 1.000 91.290 ? 195 TRP A N   1 
ATOM 1461 C CA  ? TRP A 1 195 ?   5.856   7.023  -5.453 1.000 91.290 ? 195 TRP A CA  1 
ATOM 1462 C C   ? TRP A 1 195 ?   6.089   6.812  -6.945 1.000 91.290 ? 195 TRP A C   1 
ATOM 1463 C CB  ? TRP A 1 195 ?   7.100   7.645  -4.812 1.000 91.290 ? 195 TRP A CB  1 
ATOM 1464 O O   ? TRP A 1 195 ?   6.021   5.682  -7.436 1.000 91.290 ? 195 TRP A O   1 
ATOM 1465 C CG  ? TRP A 1 195 ?   8.333   6.800  -4.933 1.000 91.290 ? 195 TRP A CG  1 
ATOM 1466 C CD1 ? TRP A 1 195 ?   8.673   5.724  -4.162 1.000 91.290 ? 195 TRP A CD1 1 
ATOM 1467 C CD2 ? TRP A 1 195 ?   9.393   6.967  -5.879 1.000 91.290 ? 195 TRP A CD2 1 
ATOM 1468 C CE2 ? TRP A 1 195 ?  10.344   5.954  -5.625 1.000 91.290 ? 195 TRP A CE2 1 
ATOM 1469 C CE3 ? TRP A 1 195 ?   9.631   7.875  -6.920 1.000 91.290 ? 195 TRP A CE3 1 
ATOM 1470 N NE1 ? TRP A 1 195 ?   9.882   5.210  -4.573 1.000 91.290 ? 195 TRP A NE1 1 
ATOM 1471 C CH2 ? TRP A 1 195 ?  11.724   6.725  -7.386 1.000 91.290 ? 195 TRP A CH2 1 
ATOM 1472 C CZ2 ? TRP A 1 195 ?  11.516   5.824  -6.374 1.000 91.290 ? 195 TRP A CZ2 1 
ATOM 1473 C CZ3 ? TRP A 1 195 ?  10.797   7.744  -7.665 1.000 91.290 ? 195 TRP A CZ3 1 
ATOM 1474 N N   ? GLY A 1 196 ?   6.207   7.805  -7.708 1.000 84.400 ? 196 GLY A N   1 
ATOM 1475 C CA  ? GLY A 1 196 ?   6.501   7.808  -9.132 1.000 84.400 ? 196 GLY A CA  1 
ATOM 1476 C C   ? GLY A 1 196 ?   6.648   9.203  -9.708 1.000 84.400 ? 196 GLY A C   1 
ATOM 1477 O O   ? GLY A 1 196 ?   6.721  10.183  -8.964 1.000 84.400 ? 196 GLY A O   1 
ATOM 1478 N N   ? LYS A 1 197 ?   6.754   9.270 -10.963 1.000 79.560 ? 197 LYS A N   1 
ATOM 1479 C CA  ? LYS A 1 197 ?   6.895  10.580 -11.593 1.000 79.560 ? 197 LYS A CA  1 
ATOM 1480 C C   ? LYS A 1 197 ?   5.598  11.378 -11.497 1.000 79.560 ? 197 LYS A C   1 
ATOM 1481 C CB  ? LYS A 1 197 ?   7.309  10.429 -13.058 1.000 79.560 ? 197 LYS A CB  1 
ATOM 1482 O O   ? LYS A 1 197 ?   4.513  10.801 -11.391 1.000 79.560 ? 197 LYS A O   1 
ATOM 1483 C CG  ? LYS A 1 197 ?   8.720   9.890 -13.249 1.000 79.560 ? 197 LYS A CG  1 
ATOM 1484 C CD  ? LYS A 1 197 ?   9.225  10.137 -14.665 1.000 79.560 ? 197 LYS A CD  1 
ATOM 1485 C CE  ? LYS A 1 197 ?  10.689   9.744 -14.813 1.000 79.560 ? 197 LYS A CE  1 
ATOM 1486 N NZ  ? LYS A 1 197 ?  11.189   9.984 -16.200 1.000 79.560 ? 197 LYS A NZ  1 
ATOM 1487 N N   ? PHE A 1 198 ?   5.738  12.740 -11.504 1.000 68.870 ? 198 PHE A N   1 
ATOM 1488 C CA  ? PHE A 1 198 ?   4.600  13.642 -11.371 1.000 68.870 ? 198 PHE A CA  1 
ATOM 1489 C C   ? PHE A 1 198 ?   3.587  13.404 -12.484 1.000 68.870 ? 198 PHE A C   1 
ATOM 1490 C CB  ? PHE A 1 198 ?   5.064  15.102 -11.386 1.000 68.870 ? 198 PHE A CB  1 
ATOM 1491 O O   ? PHE A 1 198 ?   2.384  13.321 -12.229 1.000 68.870 ? 198 PHE A O   1 
ATOM 1492 C CG  ? PHE A 1 198 ?   3.945  16.096 -11.234 1.000 68.870 ? 198 PHE A CG  1 
ATOM 1493 C CD1 ? PHE A 1 198 ?   3.454  16.785 -12.336 1.000 68.870 ? 198 PHE A CD1 1 
ATOM 1494 C CD2 ? PHE A 1 198 ?   3.385  16.343  -9.988 1.000 68.870 ? 198 PHE A CD2 1 
ATOM 1495 C CE1 ? PHE A 1 198 ?   2.419  17.706 -12.199 1.000 68.870 ? 198 PHE A CE1 1 
ATOM 1496 C CE2 ? PHE A 1 198 ?   2.349  17.262  -9.842 1.000 68.870 ? 198 PHE A CE2 1 
ATOM 1497 C CZ  ? PHE A 1 198 ?   1.869  17.944 -10.948 1.000 68.870 ? 198 PHE A CZ  1 
ATOM 1498 N N   ? VAL A 1 199 ?   4.131  13.240 -13.720 1.000 73.430 ? 199 VAL A N   1 
ATOM 1499 C CA  ? VAL A 1 199 ?   3.253  12.846 -14.816 1.000 73.430 ? 199 VAL A CA  1 
ATOM 1500 C C   ? VAL A 1 199 ?   3.241  11.325 -14.948 1.000 73.430 ? 199 VAL A C   1 
ATOM 1501 C CB  ? VAL A 1 199 ?   3.685  13.494 -16.151 1.000 73.430 ? 199 VAL A CB  1 
ATOM 1502 O O   ? VAL A 1 199 ?   4.262  10.717 -15.279 1.000 73.430 ? 199 VAL A O   1 
ATOM 1503 C CG1 ? VAL A 1 199 ?   2.720  13.115 -17.273 1.000 73.430 ? 199 VAL A CG1 1 
ATOM 1504 C CG2 ? VAL A 1 199 ?   3.769  15.012 -16.004 1.000 73.430 ? 199 VAL A CG2 1 
ATOM 1505 N N   ? CYS A 1 200 ?   2.099  10.767 -14.527 1.000 81.190 ? 200 CYS A N   1 
ATOM 1506 C CA  ? CYS A 1 200 ?   1.985   9.315 -14.454 1.000 81.190 ? 200 CYS A CA  1 
ATOM 1507 C C   ? CYS A 1 200 ?   1.750   8.716 -15.836 1.000 81.190 ? 200 CYS A C   1 
ATOM 1508 C CB  ? CYS A 1 200 ?   0.849   8.912 -13.515 1.000 81.190 ? 200 CYS A CB  1 
ATOM 1509 O O   ? CYS A 1 200 ?   1.392   9.431 -16.774 1.000 81.190 ? 200 CYS A O   1 
ATOM 1510 S SG  ? CYS A 1 200 ?   1.010   9.587 -11.847 1.000 81.190 ? 200 CYS A SG  1 
ATOM 1511 N N   ? ALA A 1 201 ?   2.009   7.390 -15.993 1.000 74.360 ? 201 ALA A N   1 
ATOM 1512 C CA  ? ALA A 1 201 ?   1.655   6.552 -17.136 1.000 74.360 ? 201 ALA A CA  1 
ATOM 1513 C C   ? ALA A 1 201 ?   2.476   6.927 -18.366 1.000 74.360 ? 201 ALA A C   1 
ATOM 1514 C CB  ? ALA A 1 201 ?   0.163   6.669 -17.439 1.000 74.360 ? 201 ALA A CB  1 
ATOM 1515 O O   ? ALA A 1 201 ?   1.988   6.840 -19.495 1.000 74.360 ? 201 ALA A O   1 
ATOM 1516 N N   ? GLN A 1 202 ?   3.682   7.532 -18.099 1.000 78.000 ? 202 GLN A N   1 
ATOM 1517 C CA  ? GLN A 1 202 ?   4.589   7.863 -19.193 1.000 78.000 ? 202 GLN A CA  1 
ATOM 1518 C C   ? GLN A 1 202 ?   5.382   6.639 -19.641 1.000 78.000 ? 202 GLN A C   1 
ATOM 1519 C CB  ? GLN A 1 202 ?   5.543   8.985 -18.780 1.000 78.000 ? 202 GLN A CB  1 
ATOM 1520 O O   ? GLN A 1 202 ?   5.741   5.792 -18.821 1.000 78.000 ? 202 GLN A O   1 
ATOM 1521 C CG  ? GLN A 1 202 ?   4.850  10.312 -18.503 1.000 78.000 ? 202 GLN A CG  1 
ATOM 1522 C CD  ? GLN A 1 202 ?   5.827  11.434 -18.207 1.000 78.000 ? 202 GLN A CD  1 
ATOM 1523 N NE2 ? GLN A 1 202 ?   5.540  12.623 -18.726 1.000 78.000 ? 202 GLN A NE2 1 
ATOM 1524 O OE1 ? GLN A 1 202 ?   6.831  11.234 -17.516 1.000 78.000 ? 202 GLN A OE1 1 
ATOM 1525 N N   ? LYS A 1 203 ?   5.507   6.619 -20.918 1.000 81.710 ? 203 LYS A N   1 
ATOM 1526 C CA  ? LYS A 1 203 ?   6.375   5.572 -21.449 1.000 81.710 ? 203 LYS A CA  1 
ATOM 1527 C C   ? LYS A 1 203 ?   7.747   5.605 -20.784 1.000 81.710 ? 203 LYS A C   1 
ATOM 1528 C CB  ? LYS A 1 203 ?   6.523   5.715 -22.965 1.000 81.710 ? 203 LYS A CB  1 
ATOM 1529 O O   ? LYS A 1 203 ?   8.340   6.673 -20.624 1.000 81.710 ? 203 LYS A O   1 
ATOM 1530 C CG  ? LYS A 1 203 ?   7.326   4.599 -23.616 1.000 81.710 ? 203 LYS A CG  1 
ATOM 1531 C CD  ? LYS A 1 203 ?   7.431   4.793 -25.124 1.000 81.710 ? 203 LYS A CD  1 
ATOM 1532 C CE  ? LYS A 1 203 ?   8.296   3.717 -25.767 1.000 81.710 ? 203 LYS A CE  1 
ATOM 1533 N NZ  ? LYS A 1 203 ?   8.389   3.894 -27.248 1.000 81.710 ? 203 LYS A NZ  1 
ATOM 1534 N N   ? GLY A 1 204 ?   8.173   4.390 -20.303 1.000 81.580 ? 204 GLY A N   1 
ATOM 1535 C CA  ? GLY A 1 204 ?   9.528   4.303 -19.784 1.000 81.580 ? 204 GLY A CA  1 
ATOM 1536 C C   ? GLY A 1 204 ?   9.637   4.710 -18.327 1.000 81.580 ? 204 GLY A C   1 
ATOM 1537 O O   ? GLY A 1 204 ?  10.733   4.733 -17.763 1.000 81.580 ? 204 GLY A O   1 
ATOM 1538 N N   ? ASN A 1 205 ?   8.422   5.054 -17.680 1.000 85.060 ? 205 ASN A N   1 
ATOM 1539 C CA  ? ASN A 1 205 ?   8.383   5.466 -16.281 1.000 85.060 ? 205 ASN A CA  1 
ATOM 1540 C C   ? ASN A 1 205 ?   7.349   4.670 -15.490 1.000 85.060 ? 205 ASN A C   1 
ATOM 1541 C CB  ? ASN A 1 205 ?   8.099   6.965 -16.170 1.000 85.060 ? 205 ASN A CB  1 
ATOM 1542 O O   ? ASN A 1 205 ?   6.227   5.136 -15.283 1.000 85.060 ? 205 ASN A O   1 
ATOM 1543 C CG  ? ASN A 1 205 ?   9.222   7.816 -16.728 1.000 85.060 ? 205 ASN A CG  1 
ATOM 1544 N ND2 ? ASN A 1 205 ?   8.870   8.956 -17.310 1.000 85.060 ? 205 ASN A ND2 1 
ATOM 1545 O OD1 ? ASN A 1 205 ?  10.397   7.451 -16.638 1.000 85.060 ? 205 ASN A OD1 1 
ATOM 1546 N N   ? PRO A 1 206 ?   7.716   3.464 -15.091 1.000 91.230 ? 206 PRO A N   1 
ATOM 1547 C CA  ? PRO A 1 206 ?   6.753   2.686 -14.307 1.000 91.230 ? 206 PRO A CA  1 
ATOM 1548 C C   ? PRO A 1 206 ?   6.506   3.277 -12.921 1.000 91.230 ? 206 PRO A C   1 
ATOM 1549 C CB  ? PRO A 1 206 ?   7.412   1.309 -14.204 1.000 91.230 ? 206 PRO A CB  1 
ATOM 1550 O O   ? PRO A 1 206 ?   7.291   4.104 -12.450 1.000 91.230 ? 206 PRO A O   1 
ATOM 1551 C CG  ? PRO A 1 206 ?   8.881   1.585 -14.238 1.000 91.230 ? 206 PRO A CG  1 
ATOM 1552 C CD  ? PRO A 1 206 ?   9.127   2.742 -15.162 1.000 91.230 ? 206 PRO A CD  1 
ATOM 1553 N N   ? GLY A 1 207 ?   5.377   2.908 -12.298 1.000 92.000 ? 207 GLY A N   1 
ATOM 1554 C CA  ? GLY A 1 207 ?   5.155   3.242 -10.900 1.000 92.000 ? 207 GLY A CA  1 
ATOM 1555 C C   ? GLY A 1 207 ?   6.090   2.510  -9.956 1.000 92.000 ? 207 GLY A C   1 
ATOM 1556 O O   ? GLY A 1 207 ?   6.528   1.396 -10.248 1.000 92.000 ? 207 GLY A O   1 
ATOM 1557 N N   ? VAL A 1 208 ?   6.364   3.161  -8.805 1.000 94.740 ? 208 VAL A N   1 
ATOM 1558 C CA  ? VAL A 1 208 ?   7.229   2.559  -7.795 1.000 94.740 ? 208 VAL A CA  1 
ATOM 1559 C C   ? VAL A 1 208 ?   6.392   2.105  -6.602 1.000 94.740 ? 208 VAL A C   1 
ATOM 1560 C CB  ? VAL A 1 208 ?   8.329   3.539  -7.333 1.000 94.740 ? 208 VAL A CB  1 
ATOM 1561 O O   ? VAL A 1 208 ?   5.567   2.865  -6.089 1.000 94.740 ? 208 VAL A O   1 
ATOM 1562 C CG1 ? VAL A 1 208 ?   9.218   2.892  -6.272 1.000 94.740 ? 208 VAL A CG1 1 
ATOM 1563 C CG2 ? VAL A 1 208 ?   9.165   4.003  -8.524 1.000 94.740 ? 208 VAL A CG2 1 
ATOM 1564 N N   ? TYR A 1 209 ?   6.665   0.902  -6.204 1.000 96.630 ? 209 TYR A N   1 
ATOM 1565 C CA  ? TYR A 1 209 ?   5.971   0.256  -5.096 1.000 96.630 ? 209 TYR A CA  1 
ATOM 1566 C C   ? TYR A 1 209 ?   6.951  -0.161  -4.007 1.000 96.630 ? 209 TYR A C   1 
ATOM 1567 C CB  ? TYR A 1 209 ?   5.188  -0.964  -5.590 1.000 96.630 ? 209 TYR A CB  1 
ATOM 1568 O O   ? TYR A 1 209 ?   8.111  -0.470  -4.291 1.000 96.630 ? 209 TYR A O   1 
ATOM 1569 C CG  ? TYR A 1 209 ?   4.191  -0.647  -6.677 1.000 96.630 ? 209 TYR A CG  1 
ATOM 1570 C CD1 ? TYR A 1 209 ?   2.826  -0.590  -6.403 1.000 96.630 ? 209 TYR A CD1 1 
ATOM 1571 C CD2 ? TYR A 1 209 ?   4.610  -0.404  -7.981 1.000 96.630 ? 209 TYR A CD2 1 
ATOM 1572 C CE1 ? TYR A 1 209 ?   1.903  -0.299  -7.402 1.000 96.630 ? 209 TYR A CE1 1 
ATOM 1573 C CE2 ? TYR A 1 209 ?   3.696  -0.112  -8.988 1.000 96.630 ? 209 TYR A CE2 1 
ATOM 1574 O OH  ? TYR A 1 209 ?   1.438   0.226  -9.683 1.000 96.630 ? 209 TYR A OH  1 
ATOM 1575 C CZ  ? TYR A 1 209 ?   2.347  -0.062  -8.689 1.000 96.630 ? 209 TYR A CZ  1 
ATOM 1576 N N   ? ALA A 1 210 ?   6.422  -0.057  -2.748 1.000 97.100 ? 210 ALA A N   1 
ATOM 1577 C CA  ? ALA A 1 210 ?   7.186  -0.702  -1.683 1.000 97.100 ? 210 ALA A CA  1 
ATOM 1578 C C   ? ALA A 1 210 ?   7.058  -2.221  -1.758 1.000 97.100 ? 210 ALA A C   1 
ATOM 1579 C CB  ? ALA A 1 210 ?   6.724  -0.199  -0.318 1.000 97.100 ? 210 ALA A CB  1 
ATOM 1580 O O   ? ALA A 1 210 ?   5.947  -2.757  -1.754 1.000 97.100 ? 210 ALA A O   1 
ATOM 1581 N N   ? LYS A 1 211 ?   8.231  -2.904  -1.952 1.000 97.410 ? 211 LYS A N   1 
ATOM 1582 C CA  ? LYS A 1 211 ?   8.290  -4.354  -2.109 1.000 97.410 ? 211 LYS A CA  1 
ATOM 1583 C C   ? LYS A 1 211 ?   7.939  -5.063  -0.805 1.000 97.410 ? 211 LYS A C   1 
ATOM 1584 C CB  ? LYS A 1 211 ?   9.679  -4.786  -2.583 1.000 97.410 ? 211 LYS A CB  1 
ATOM 1585 O O   ? LYS A 1 211 ?   8.627  -4.895   0.204 1.000 97.410 ? 211 LYS A O   1 
ATOM 1586 C CG  ? LYS A 1 211 ?   9.774  -6.258  -2.960 1.000 97.410 ? 211 LYS A CG  1 
ATOM 1587 C CD  ? LYS A 1 211 ?  11.098  -6.575  -3.642 1.000 97.410 ? 211 LYS A CD  1 
ATOM 1588 C CE  ? LYS A 1 211 ?  12.280  -6.328  -2.714 1.000 97.410 ? 211 LYS A CE  1 
ATOM 1589 N NZ  ? LYS A 1 211 ?  13.578  -6.679  -3.364 1.000 97.410 ? 211 LYS A NZ  1 
ATOM 1590 N N   ? VAL A 1 212 ?   6.888  -5.982  -0.791 1.000 97.930 ? 212 VAL A N   1 
ATOM 1591 C CA  ? VAL A 1 212 ?   6.296  -6.534   0.423 1.000 97.930 ? 212 VAL A CA  1 
ATOM 1592 C C   ? VAL A 1 212 ?   7.064  -7.782   0.851 1.000 97.930 ? 212 VAL A C   1 
ATOM 1593 C CB  ? VAL A 1 212 ?   4.801  -6.869   0.224 1.000 97.930 ? 212 VAL A CB  1 
ATOM 1594 O O   ? VAL A 1 212 ?   7.249  -8.026   2.046 1.000 97.930 ? 212 VAL A O   1 
ATOM 1595 C CG1 ? VAL A 1 212 ?   4.254  -7.633   1.429 1.000 97.930 ? 212 VAL A CG1 1 
ATOM 1596 C CG2 ? VAL A 1 212 ?   3.995  -5.594  -0.014 1.000 97.930 ? 212 VAL A CG2 1 
ATOM 1597 N N   ? CYS A 1 213 ?   7.573  -8.654  -0.028 1.000 97.360 ? 213 CYS A N   1 
ATOM 1598 C CA  ? CYS A 1 213 ?   8.204  -9.929   0.295 1.000 97.360 ? 213 CYS A CA  1 
ATOM 1599 C C   ? CYS A 1 213 ?   9.362  -9.733   1.267 1.000 97.360 ? 213 CYS A C   1 
ATOM 1600 C CB  ? CYS A 1 213 ?   8.703 -10.617  -0.975 1.000 97.360 ? 213 CYS A CB  1 
ATOM 1601 O O   ? CYS A 1 213 ?   9.666 -10.622   2.064 1.000 97.360 ? 213 CYS A O   1 
ATOM 1602 S SG  ? CYS A 1 213 ?  10.019  -9.716  -1.823 1.000 97.360 ? 213 CYS A SG  1 
ATOM 1603 N N   ? CYS A 1 214 ?   9.998  -8.491   1.285 1.000 94.740 ? 214 CYS A N   1 
ATOM 1604 C CA  ? CYS A 1 214 ?  11.188  -8.220   2.084 1.000 94.740 ? 214 CYS A CA  1 
ATOM 1605 C C   ? CYS A 1 214 ?  10.812  -7.838   3.511 1.000 94.740 ? 214 CYS A C   1 
ATOM 1606 C CB  ? CYS A 1 214 ?  12.017  -7.103   1.450 1.000 94.740 ? 214 CYS A CB  1 
ATOM 1607 O O   ? CYS A 1 214 ?  11.660  -7.853   4.406 1.000 94.740 ? 214 CYS A O   1 
ATOM 1608 S SG  ? CYS A 1 214 ?  12.616  -7.494  -0.209 1.000 94.740 ? 214 CYS A SG  1 
ATOM 1609 N N   ? VAL A 1 215 ?   9.479  -7.602   3.761 1.000 96.910 ? 215 VAL A N   1 
ATOM 1610 C CA  ? VAL A 1 215 ?   9.163  -7.037   5.069 1.000 96.910 ? 215 VAL A CA  1 
ATOM 1611 C C   ? VAL A 1 215 ?   8.051  -7.849   5.728 1.000 96.910 ? 215 VAL A C   1 
ATOM 1612 C CB  ? VAL A 1 215 ?   8.747  -5.553   4.961 1.000 96.910 ? 215 VAL A CB  1 
ATOM 1613 O O   ? VAL A 1 215 ?   7.422  -7.391   6.685 1.000 96.910 ? 215 VAL A O   1 
ATOM 1614 C CG1 ? VAL A 1 215 ?   9.934  -4.688   4.540 1.000 96.910 ? 215 VAL A CG1 1 
ATOM 1615 C CG2 ? VAL A 1 215 ?   7.590  -5.394   3.975 1.000 96.910 ? 215 VAL A CG2 1 
ATOM 1616 N N   ? VAL A 1 216 ?   7.790  -8.999   5.179 1.000 97.780 ? 216 VAL A N   1 
ATOM 1617 C CA  ? VAL A 1 216 ?   6.742  -9.865   5.709 1.000 97.780 ? 216 VAL A CA  1 
ATOM 1618 C C   ? VAL A 1 216 ?   7.029 -10.186   7.174 1.000 97.780 ? 216 VAL A C   1 
ATOM 1619 C CB  ? VAL A 1 216 ?   6.619 -11.171   4.892 1.000 97.780 ? 216 VAL A CB  1 
ATOM 1620 O O   ? VAL A 1 216 ?   6.127 -10.141   8.014 1.000 97.780 ? 216 VAL A O   1 
ATOM 1621 C CG1 ? VAL A 1 216 ?   5.802 -12.211   5.656 1.000 97.780 ? 216 VAL A CG1 1 
ATOM 1622 C CG2 ? VAL A 1 216 ?   5.990 -10.890   3.529 1.000 97.780 ? 216 VAL A CG2 1 
ATOM 1623 N N   ? PRO A 1 217 ?   8.278 -10.538   7.506 1.000 97.120 ? 217 PRO A N   1 
ATOM 1624 C CA  ? PRO A 1 217 ?   8.578 -10.796   8.917 1.000 97.120 ? 217 PRO A CA  1 
ATOM 1625 C C   ? PRO A 1 217 ?   8.231  -9.614   9.819 1.000 97.120 ? 217 PRO A C   1 
ATOM 1626 C CB  ? PRO A 1 217 ?  10.086 -11.057   8.915 1.000 97.120 ? 217 PRO A CB  1 
ATOM 1627 O O   ? PRO A 1 217 ?   7.719  -9.807  10.925 1.000 97.120 ? 217 PRO A O   1 
ATOM 1628 C CG  ? PRO A 1 217 ?  10.374 -11.627   7.563 1.000 97.120 ? 217 PRO A CG  1 
ATOM 1629 C CD  ? PRO A 1 217 ?   9.512 -10.921   6.555 1.000 97.120 ? 217 PRO A CD  1 
ATOM 1630 N N   ? TRP A 1 218 ?   8.509  -8.420   9.383 1.000 97.520 ? 218 TRP A N   1 
ATOM 1631 C CA  ? TRP A 1 218 ?   8.160  -7.221  10.138 1.000 97.520 ? 218 TRP A CA  1 
ATOM 1632 C C   ? TRP A 1 218 ?   6.649  -7.103  10.306 1.000 97.520 ? 218 TRP A C   1 
ATOM 1633 C CB  ? TRP A 1 218 ?   8.708  -5.970   9.444 1.000 97.520 ? 218 TRP A CB  1 
ATOM 1634 O O   ? TRP A 1 218 ?   6.162  -6.797  11.397 1.000 97.520 ? 218 TRP A O   1 
ATOM 1635 C CG  ? TRP A 1 218 ?   8.175  -4.683   9.999 1.000 97.520 ? 218 TRP A CG  1 
ATOM 1636 C CD1 ? TRP A 1 218 ?   8.550  -4.070  11.162 1.000 97.520 ? 218 TRP A CD1 1 
ATOM 1637 C CD2 ? TRP A 1 218 ?   7.166  -3.854   9.415 1.000 97.520 ? 218 TRP A CD2 1 
ATOM 1638 C CE2 ? TRP A 1 218 ?   6.979  -2.753  10.279 1.000 97.520 ? 218 TRP A CE2 1 
ATOM 1639 C CE3 ? TRP A 1 218 ?   6.401  -3.936   8.244 1.000 97.520 ? 218 TRP A CE3 1 
ATOM 1640 N NE1 ? TRP A 1 218 ?   7.834  -2.908  11.336 1.000 97.520 ? 218 TRP A NE1 1 
ATOM 1641 C CH2 ? TRP A 1 218 ?   5.322  -1.843   8.854 1.000 97.520 ? 218 TRP A CH2 1 
ATOM 1642 C CZ2 ? TRP A 1 218 ?   6.057  -1.739  10.007 1.000 97.520 ? 218 TRP A CZ2 1 
ATOM 1643 C CZ3 ? TRP A 1 218 ?   5.485  -2.926   7.975 1.000 97.520 ? 218 TRP A CZ3 1 
ATOM 1644 N N   ? ILE A 1 219 ?   5.918  -7.341   9.272 1.000 97.860 ? 219 ILE A N   1 
ATOM 1645 C CA  ? ILE A 1 219 ?   4.461  -7.272   9.305 1.000 97.860 ? 219 ILE A CA  1 
ATOM 1646 C C   ? ILE A 1 219 ?   3.922  -8.256  10.341 1.000 97.860 ? 219 ILE A C   1 
ATOM 1647 C CB  ? ILE A 1 219 ?   3.850  -7.567   7.917 1.000 97.860 ? 219 ILE A CB  1 
ATOM 1648 O O   ? ILE A 1 219 ?   3.125  -7.882  11.206 1.000 97.860 ? 219 ILE A O   1 
ATOM 1649 C CG1 ? ILE A 1 219 ?   4.251  -6.479   6.915 1.000 97.860 ? 219 ILE A CG1 1 
ATOM 1650 C CG2 ? ILE A 1 219 ?   2.327  -7.689   8.013 1.000 97.860 ? 219 ILE A CG2 1 
ATOM 1651 C CD1 ? ILE A 1 219 ?   3.937  -6.825   5.466 1.000 97.860 ? 219 ILE A CD1 1 
ATOM 1652 N N   ? GLN A 1 220 ?   4.381  -9.432  10.298 1.000 97.380 ? 220 GLN A N   1 
ATOM 1653 C CA  ? GLN A 1 220 ?   3.902 -10.497  11.172 1.000 97.380 ? 220 GLN A CA  1 
ATOM 1654 C C   ? GLN A 1 220 ?   4.260 -10.216  12.629 1.000 97.380 ? 220 GLN A C   1 
ATOM 1655 C CB  ? GLN A 1 220 ?   4.479 -11.846  10.740 1.000 97.380 ? 220 GLN A CB  1 
ATOM 1656 O O   ? GLN A 1 220 ?   3.440 -10.422  13.526 1.000 97.380 ? 220 GLN A O   1 
ATOM 1657 C CG  ? GLN A 1 220 ?   3.895 -12.376   9.438 1.000 97.380 ? 220 GLN A CG  1 
ATOM 1658 C CD  ? GLN A 1 220 ?   4.559 -13.661   8.977 1.000 97.380 ? 220 GLN A CD  1 
ATOM 1659 N NE2 ? GLN A 1 220 ?   3.798 -14.508   8.292 1.000 97.380 ? 220 GLN A NE2 1 
ATOM 1660 O OE1 ? GLN A 1 220 ?   5.745 -13.889   9.234 1.000 97.380 ? 220 GLN A OE1 1 
ATOM 1661 N N   ? SER A 1 221 ?   5.458  -9.810  12.857 1.000 97.190 ? 221 SER A N   1 
ATOM 1662 C CA  ? SER A 1 221 ?   5.914  -9.481  14.204 1.000 97.190 ? 221 SER A CA  1 
ATOM 1663 C C   ? SER A 1 221 ?   5.101  -8.337  14.799 1.000 97.190 ? 221 SER A C   1 
ATOM 1664 C CB  ? SER A 1 221 ?   7.398  -9.112  14.192 1.000 97.190 ? 221 SER A CB  1 
ATOM 1665 O O   ? SER A 1 221 ?   4.761  -8.361  15.984 1.000 97.190 ? 221 SER A O   1 
ATOM 1666 O OG  ? SER A 1 221 ?   7.825  -8.705  15.481 1.000 97.190 ? 221 SER A OG  1 
ATOM 1667 N N   ? THR A 1 222 ?   4.807  -7.317  14.053 1.000 96.460 ? 222 THR A N   1 
ATOM 1668 C CA  ? THR A 1 222 ?   4.049  -6.156  14.507 1.000 96.460 ? 222 THR A CA  1 
ATOM 1669 C C   ? THR A 1 222 ?   2.616  -6.548  14.856 1.000 96.460 ? 222 THR A C   1 
ATOM 1670 C CB  ? THR A 1 222 ?   4.036  -5.047  13.439 1.000 96.460 ? 222 THR A CB  1 
ATOM 1671 O O   ? THR A 1 222 ?   2.073  -6.099  15.867 1.000 96.460 ? 222 THR A O   1 
ATOM 1672 C CG2 ? THR A 1 222 ?   3.270  -3.822  13.928 1.000 96.460 ? 222 THR A CG2 1 
ATOM 1673 O OG1 ? THR A 1 222 ?   5.383  -4.665  13.137 1.000 96.460 ? 222 THR A OG1 1 
ATOM 1674 N N   ? ILE A 1 223 ?   1.981  -7.409  14.025 1.000 96.130 ? 223 ILE A N   1 
ATOM 1675 C CA  ? ILE A 1 223 ?   0.613  -7.871  14.231 1.000 96.130 ? 223 ILE A CA  1 
ATOM 1676 C C   ? ILE A 1 223 ?   0.535  -8.697  15.513 1.000 96.130 ? 223 ILE A C   1 
ATOM 1677 C CB  ? ILE A 1 223 ?   0.109  -8.699  13.028 1.000 96.130 ? 223 ILE A CB  1 
ATOM 1678 O O   ? ILE A 1 223 ?  -0.422  -8.575  16.281 1.000 96.130 ? 223 ILE A O   1 
ATOM 1679 C CG1 ? ILE A 1 223 ?  -0.133  -7.789  11.818 1.000 96.130 ? 223 ILE A CG1 1 
ATOM 1680 C CG2 ? ILE A 1 223 ?  -1.162  -9.469  13.397 1.000 96.130 ? 223 ILE A CG2 1 
ATOM 1681 C CD1 ? ILE A 1 223 ?  -0.464  -8.540  10.535 1.000 96.130 ? 223 ILE A CD1 1 
ATOM 1682 N N   ? LYS A 1 224 ?   1.458  -9.511  15.851 1.000 93.170 ? 224 LYS A N   1 
ATOM 1683 C CA  ? LYS A 1 224 ?   1.501 -10.385  17.019 1.000 93.170 ? 224 LYS A CA  1 
ATOM 1684 C C   ? LYS A 1 224 ?   1.634  -9.576  18.306 1.000 93.170 ? 224 LYS A C   1 
ATOM 1685 C CB  ? LYS A 1 224 ?   2.658 -11.379  16.904 1.000 93.170 ? 224 LYS A CB  1 
ATOM 1686 O O   ? LYS A 1 224 ?   1.082  -9.953  19.342 1.000 93.170 ? 224 LYS A O   1 
ATOM 1687 C CG  ? LYS A 1 224 ?   2.412 -12.502  15.907 1.000 93.170 ? 224 LYS A CG  1 
ATOM 1688 C CD  ? LYS A 1 224 ?   3.588 -13.468  15.852 1.000 93.170 ? 224 LYS A CD  1 
ATOM 1689 C CE  ? LYS A 1 224 ?   3.391 -14.529  14.778 1.000 93.170 ? 224 LYS A CE  1 
ATOM 1690 N NZ  ? LYS A 1 224 ?   4.570 -15.440  14.676 1.000 93.170 ? 224 LYS A NZ  1 
ATOM 1691 N N   ? LYS A 1 225 ?   2.367  -8.473  18.362 1.000 85.180 ? 225 LYS A N   1 
ATOM 1692 C CA  ? LYS A 1 225 ?   2.639  -7.619  19.515 1.000 85.180 ? 225 LYS A CA  1 
ATOM 1693 C C   ? LYS A 1 225 ?   1.407  -6.804  19.898 1.000 85.180 ? 225 LYS A C   1 
ATOM 1694 C CB  ? LYS A 1 225 ?   3.816  -6.686  19.227 1.000 85.180 ? 225 LYS A CB  1 
ATOM 1695 O O   ? LYS A 1 225 ?   1.238  -6.433  21.062 1.000 85.180 ? 225 LYS A O   1 
ATOM 1696 C CG  ? LYS A 1 225 ?   5.169  -7.381  19.214 1.000 85.180 ? 225 LYS A CG  1 
ATOM 1697 C CD  ? LYS A 1 225 ?   6.300  -6.399  18.936 1.000 85.180 ? 225 LYS A CD  1 
ATOM 1698 C CE  ? LYS A 1 225 ?   7.644  -7.108  18.832 1.000 85.180 ? 225 LYS A CE  1 
ATOM 1699 N NZ  ? LYS A 1 225 ?   8.739  -6.165  18.455 1.000 85.180 ? 225 LYS A NZ  1 
ATOM 1700 N N   ? GLY A 1 226 ?   0.514  -6.632  19.063 1.000 67.310 ? 226 GLY A N   1 
ATOM 1701 C CA  ? GLY A 1 226 ?  -0.667  -5.802  19.244 1.000 67.310 ? 226 GLY A CA  1 
ATOM 1702 C C   ? GLY A 1 226 ?  -1.935  -6.607  19.458 1.000 67.310 ? 226 GLY A C   1 
ATOM 1703 O O   ? GLY A 1 226 ?  -2.034  -7.750  19.007 1.000 67.310 ? 226 GLY A O   1 
# 
loop_
_struct_sheet_range.sheet_id 
_struct_sheet_range.id 
_struct_sheet_range.beg_label_comp_id 
_struct_sheet_range.beg_label_asym_id 
_struct_sheet_range.beg_label_seq_id 
_struct_sheet_range.pdbx_beg_PDB_ins_code 
_struct_sheet_range.end_label_comp_id 
_struct_sheet_range.end_label_asym_id 
_struct_sheet_range.end_label_seq_id 
_struct_sheet_range.pdbx_end_PDB_ins_code 
_struct_sheet_range.beg_auth_comp_id 
_struct_sheet_range.beg_auth_asym_id 
_struct_sheet_range.beg_auth_seq_id 
_struct_sheet_range.end_auth_comp_id 
_struct_sheet_range.end_auth_asym_id 
_struct_sheet_range.end_auth_seq_id 
A A ILE A   3 ? ILE A   3 ? ILE A 3   ILE A 3   
A B ASP A 173 ? ASP A 173 ? ASP A 173 ASP A 173 
B C TYR A   6 ? ASP A   7 ? TYR A 6   ASP A 7   
B D GLN A 106 ? GLN A 106 ? GLN A 106 GLN A 106 
B E ARG A 117 ? GLY A 122 ? ARG A 117 GLY A 122 
B F GLN A 138 ? VAL A 145 ? GLN A 138 VAL A 145 
B G MET A 162 ? GLY A 166 ? MET A 162 GLY A 166 
B H PRO A 182 ? CYS A 185 ? PRO A 182 CYS A 185 
B I LEU A 188 ? TRP A 195 ? LEU A 188 TRP A 195 
B J GLY A 207 ? LYS A 211 ? GLY A 207 LYS A 211 
C K GLN A  16 ? THR A  21 ? GLN A 16  THR A 21  
C L LYS A  24 ? HIS A  33 ? LYS A 24  HIS A 33  
C M TRP A  36 ? THR A  39 ? TRP A 36  THR A 39  
C N LYS A  49 ? LEU A  52 ? LYS A 49  LEU A 52  
C O GLN A  65 ? PRO A  74 ? GLN A 65  PRO A 74  
C P MET A  88 ? LYS A  93 ? MET A 88  LYS A 93  
D Q ASN A  56 ? ASN A  56 ? ASN A 56  ASN A 56  
D R LYS A 136 ? LYS A 136 ? LYS A 136 LYS A 136 
E S ASN A  79 ? ASN A  79 ? ASN A 79  ASN A 79  
E T ASP A  84 ? ASP A  84 ? ASP A 84  ASP A 84  
# 
loop_
_struct_conf.id 
_struct_conf.conf_type_id 
_struct_conf.beg_label_comp_id 
_struct_conf.beg_label_asym_id 
_struct_conf.beg_label_seq_id 
_struct_conf.pdbx_beg_PDB_ins_code 
_struct_conf.end_label_comp_id 
_struct_conf.end_label_asym_id 
_struct_conf.end_label_seq_id 
_struct_conf.pdbx_end_PDB_ins_code 
_struct_conf.beg_auth_comp_id 
_struct_conf.beg_auth_asym_id 
_struct_conf.beg_auth_seq_id 
_struct_conf.end_auth_comp_id 
_struct_conf.end_auth_asym_id 
_struct_conf.end_auth_seq_id 
STRN1         STRN         ILE A   3 ? ILE A   3 ? ILE A 3   ILE A 3   
TURN_TY1_P1   TURN_TY1_P   GLY A   4 ? GLY A   4 ? GLY A 4   GLY A 4   
STRN2         STRN         TYR A   6 ? ASP A   7 ? TYR A 6   ASP A 7   
HELX_LH_PP_P1 HELX_LH_PP_P CYS A   8 ? LYS A   9 ? CYS A 8   LYS A 9   
TURN_TY1_P2   TURN_TY1_P   SER A  10 ? ASN A  11 ? SER A 10  ASN A 11  
BEND1         BEND         SER A  12 ? SER A  12 ? SER A 12  SER A 12  
TURN_TY1_P3   TURN_TY1_P   PRO A  14 ? TYR A  15 ? PRO A 14  TYR A 15  
STRN3         STRN         GLN A  16 ? THR A  21 ? GLN A 16  THR A 21  
TURN_TY1_P4   TURN_TY1_P   GLY A  22 ? ASP A  23 ? GLY A 22  ASP A 23  
STRN4         STRN         LYS A  24 ? HIS A  33 ? LYS A 24  HIS A 33  
TURN_TY1_P5   TURN_TY1_P   PRO A  34 ? CYS A  35 ? PRO A 34  CYS A 35  
STRN5         STRN         TRP A  36 ? THR A  39 ? TRP A 36  THR A 39  
HELX_RH_3T_P1 HELX_RH_3T_P ALA A  41 ? CYS A  43 ? ALA A 41  CYS A 43  
BEND2         BEND         GLN A  46 ? ARG A  47 ? GLN A 46  ARG A 47  
STRN6         STRN         LYS A  49 ? LEU A  52 ? LYS A 49  LEU A 52  
BEND3         BEND         GLY A  53 ? GLY A  53 ? GLY A 53  GLY A 53  
BEND4         BEND         TYR A  55 ? TYR A  55 ? TYR A 55  TYR A 55  
STRN7         STRN         ASN A  56 ? ASN A  56 ? ASN A 56  ASN A 56  
TURN_TY1_P6   TURN_TY1_P   LEU A  57 ? LYS A  58 ? LEU A 57  LYS A 58  
BEND5         BEND         LYS A  59 ? LYS A  59 ? LYS A 59  LYS A 59  
TURN_TY1_P7   TURN_TY1_P   THR A  62 ? MET A  63 ? THR A 62  MET A 63  
STRN8         STRN         GLN A  65 ? PRO A  74 ? GLN A 65  PRO A 74  
TURN_TY1_P8   TURN_TY1_P   PRO A  76 ? GLY A  77 ? PRO A 76  GLY A 77  
STRN9         STRN         ASN A  79 ? ASN A  79 ? ASN A 79  ASN A 79  
TURN_TY1_P9   TURN_TY1_P   LYS A  80 ? ILE A  83 ? LYS A 80  ILE A 83  
STRN10        STRN         ASP A  84 ? ASP A  84 ? ASP A 84  ASP A 84  
BEND6         BEND         LYS A  85 ? LYS A  85 ? LYS A 85  LYS A 85  
STRN11        STRN         MET A  88 ? LYS A  93 ? MET A 88  LYS A 93  
BEND7         BEND         PRO A  94 ? PRO A  94 ? PRO A 94  PRO A 94  
HELX_LH_PP_P2 HELX_LH_PP_P CYS A  95 ? ILE A  98 ? CYS A 95  ILE A 98  
BEND8         BEND         LYS A 100 ? VAL A 102 ? LYS A 100 VAL A 102 
HELX_LH_PP_P3 HELX_LH_PP_P VAL A 104 ? THR A 105 ? VAL A 104 THR A 105 
STRN12        STRN         GLN A 106 ? GLN A 106 ? GLN A 106 GLN A 106 
HELX_LH_PP_P4 HELX_LH_PP_P LEU A 107 ? PRO A 108 ? LEU A 107 PRO A 108 
BEND9         BEND         THR A 109 ? SER A 110 ? THR A 109 SER A 110 
HELX_LH_PP_P5 HELX_LH_PP_P CYS A 111 ? SER A 113 ? CYS A 111 SER A 113 
TURN_TY1_P10  TURN_TY1_P   ASP A 114 ? GLY A 115 ? ASP A 114 GLY A 115 
STRN13        STRN         ARG A 117 ? GLY A 122 ? ARG A 117 GLY A 122 
BEND10        BEND         TRP A 123 ? GLY A 124 ? TRP A 123 GLY A 124 
BEND11        BEND         ILE A 126 ? LYS A 127 ? ILE A 126 LYS A 127 
TURN_TY1_P11  TURN_TY1_P   SER A 128 ? ASN A 131 ? SER A 128 ASN A 131 
BEND12        BEND         ALA A 135 ? ALA A 135 ? ALA A 135 ALA A 135 
STRN14        STRN         LYS A 136 ? LYS A 136 ? LYS A 136 LYS A 136 
STRN15        STRN         GLN A 138 ? VAL A 145 ? GLN A 138 VAL A 145 
HELX_LH_PP_P6 HELX_LH_PP_P PRO A 146 ? PRO A 146 ? PRO A 146 PRO A 146 
HELX_RH_AL_P1 HELX_RH_AL_P TYR A 147 ? ALA A 153 ? TYR A 147 ALA A 153 
TURN_TY1_P12  TURN_TY1_P   TYR A 154 ? GLY A 156 ? TYR A 154 GLY A 156 
TURN_TY1_P13  TURN_TY1_P   SER A 160 ? HIS A 161 ? SER A 160 HIS A 161 
STRN16        STRN         MET A 162 ? GLY A 166 ? MET A 162 GLY A 166 
TURN_TY1_P14  TURN_TY1_P   PRO A 168 ? GLN A 169 ? PRO A 168 GLN A 169 
BEND13        BEND         GLY A 171 ? GLY A 171 ? GLY A 171 GLY A 171 
STRN17        STRN         ASP A 173 ? ASP A 173 ? ASP A 173 ASP A 173 
TURN_TY1_P15  TURN_TY1_P   GLN A 176 ? GLY A 177 ? GLN A 176 GLY A 177 
TURN_TY1_P16  TURN_TY1_P   SER A 179 ? GLY A 180 ? SER A 179 GLY A 180 
STRN18        STRN         PRO A 182 ? CYS A 185 ? PRO A 182 CYS A 185 
TURN_TY1_P17  TURN_TY1_P   ASN A 186 ? GLY A 187 ? ASN A 186 GLY A 187 
STRN19        STRN         LEU A 188 ? TRP A 195 ? LEU A 188 TRP A 195 
BEND14        BEND         PHE A 198 ? VAL A 199 ? PHE A 198 VAL A 199 
BEND15        BEND         ALA A 201 ? ALA A 201 ? ALA A 201 ALA A 201 
TURN_TY1_P18  TURN_TY1_P   LYS A 203 ? GLY A 204 ? LYS A 203 GLY A 204 
STRN20        STRN         GLY A 207 ? LYS A 211 ? GLY A 207 LYS A 211 
BEND16        BEND         VAL A 212 ? VAL A 212 ? VAL A 212 VAL A 212 
TURN_TY1_P19  TURN_TY1_P   CYS A 213 ? CYS A 214 ? CYS A 213 CYS A 214 
BEND17        BEND         VAL A 215 ? VAL A 215 ? VAL A 215 VAL A 215 
HELX_RH_AL_P2 HELX_RH_AL_P VAL A 216 ? LYS A 225 ? VAL A 216 LYS A 225 
# 
