# Supplementary material for: FlatProt: 2D visualization eases protein structure comparison
Source: BMC Bioinformatics. 2025 Aug 13;26:210. doi: 10.1186/s12859-025-06233-x (PMC12344939; doi:10.1186/s12859-025-06233-x)
Supplement: Supplementary file 1 — Supplementary Material 1 [file 12859_2025_6233_MOESM1_ESM.zip › KLK/structures/Erinaceus_europaeus_GeneID=103126571.cif]

data_Erinaceus_europaeus_GeneID=103126571
# 
_entry.id   ? 
# 
_entity.id                         1      
_entity.type                       polymer 
_entity.pdbx_description           polymer-1 
_entity.formula_weight             24584.6 
_entity.pdbx_number_of_molecules        1 
# 
loop_
_struct_sheet.id 
_struct_sheet.number_strands 
A 2 
B 8 
C 6 
D 2 
E 2 
# 
loop_
_struct_conf_type.id 
_struct_conf_type.criteria 
STRN         DSSP 
TURN_TY1_P   DSSP 
HELX_LH_PP_P DSSP 
BEND         DSSP 
HELX_RH_3T_P DSSP 
HELX_RH_AL_P DSSP 
# 
_struct_asym.id          A 
_struct_asym.entity_id   1 
# 
_software.pdbx_ordinal     1 
_software.name             dssp 
_software.version          4.4.10 
_software.date             ? 
_software.classification   'model annotation' 
# 
_entity_poly.entity_id                      1 
_entity_poly.type                           polypeptide(L) 
_entity_poly.nstd_linkage                   n 
_entity_poly.nstd_monomer                   n 
_entity_poly.pdbx_seq_one_letter_code       
;EIIGGKECRPHSHPYMAFLEILKLSACGGLLIRKDFVLTAAHCAGRSITVILGVHNIREQEGTWQMLKAEKQFPHPQYEN
VTFLNDIMLLKLEKKANLTLAVSTAPLAADFISPKRTCQVAGWGRTEVNGHASDTLQEVKLRLMGPQDCMQYRAFDNNLQ
LCVGNSRKTKNVFKGDSGGPLMCAGVAQGVVSYVRLDGKPPAVFTRISHYRAWINKILKEN
;
_entity_poly.pdbx_seq_one_letter_code_can   
;EIIGGKECRPHSHPYMAFLEILKLSACGGLLIRKDFVLTAAHCAGRSITVILGVHNIREQEGTWQMLKAEKQFPHPQYEN
VTFLNDIMLLKLEKKANLTLAVSTAPLAADFISPKRTCQVAGWGRTEVNGHASDTLQEVKLRLMGPQDCMQYRAFDNNLQ
LCVGNSRKTKNVFKGDSGGPLMCAGVAQGVVSYVRLDGKPPAVFTRISHYRAWINKILKEN
;
_entity_poly.pdbx_strand_id                 A 
# 
loop_
_dssp_struct_summary.entry_id 
_dssp_struct_summary.label_comp_id 
_dssp_struct_summary.label_asym_id 
_dssp_struct_summary.label_seq_id 
_dssp_struct_summary.secondary_structure 
_dssp_struct_summary.ss_bridge 
_dssp_struct_summary.helix_3_10 
_dssp_struct_summary.helix_alpha 
_dssp_struct_summary.helix_pi 
_dssp_struct_summary.helix_pp 
_dssp_struct_summary.bend 
_dssp_struct_summary.chirality 
_dssp_struct_summary.sheet 
_dssp_struct_summary.strand 
_dssp_struct_summary.ladder_1 
_dssp_struct_summary.ladder_2 
_dssp_struct_summary.accessibility 
_dssp_struct_summary.TCO 
_dssp_struct_summary.kappa 
_dssp_struct_summary.alpha 
_dssp_struct_summary.phi 
_dssp_struct_summary.psi 
_dssp_struct_summary.x_ca 
_dssp_struct_summary.y_ca 
_dssp_struct_summary.z_ca 
Erinaceus_europaeus_GeneID=103126571 GLU A 1   . . . . . . . . . . . . ? .      .     .      .      130.2  7.3   -9.9  -1.3  
Erinaceus_europaeus_GeneID=103126571 ILE A 2   E . > . . . . - A A A . ? -0.884 .     -149.4 -98.5  95.7   10.3  -7.5  -0.9  
Erinaceus_europaeus_GeneID=103126571 ILE A 3   E . 3 . . . S + A A A . ? -0.645 87.1  4.4    -63.8  124.1  13.4  -8.8  -2.7  
Erinaceus_europaeus_GeneID=103126571 GLY A 4   T . 3 . . . S + . . . . ? 0.691  105.5 135.8  76.9   9.2    16.4  -7.7  -0.8  
Erinaceus_europaeus_GeneID=103126571 GLY A 5   . . < . . . . - . . . . ? -0.272 48.3  -127.6 -83.4  173.9  14.2  -6.1  2.0   
Erinaceus_europaeus_GeneID=103126571 LYS A 6   E . . . . . . - B C B . ? -0.920 31.9  -90.2  -121.1 148.4  14.6  -6.4  5.7   
Erinaceus_europaeus_GeneID=103126571 GLU A 7   E . . . . > . - B C B . ? -0.393 49.3  -118.1 -55.3  137.6  12.1  -7.5  8.3   
Erinaceus_europaeus_GeneID=103126571 CYS A 8   P . . . . P . - . . . . ? -0.424 24.6  -101.8 -74.6  148.3  10.1  -4.5  9.7   
Erinaceus_europaeus_GeneID=103126571 ARG A 9   P . > . . P . - . . . . ? -0.564 60.3  -89.0  -63.2  128.7  10.1  -3.3  13.2  
Erinaceus_europaeus_GeneID=103126571 PRO A 10  T . 3 . . < S - . . . . ? -0.231 107.2 -0.8   -46.9  126.7  6.9   -4.7  14.7  
Erinaceus_europaeus_GeneID=103126571 HIS A 11  T . 3 . . . S + . . . . ? 0.649  88.8  128.4  70.8   17.1   3.9   -2.3  14.2  
Erinaceus_europaeus_GeneID=103126571 SER A 12  S . < . . . S + . . . . ? 0.617  76.0  46.1   -75.7  -12.4  6.1   0.3   12.4  
Erinaceus_europaeus_GeneID=103126571 HIS A 13  . . > . . . . + . . . . ? -0.646 67.7  170.5  -127.5 72.1   3.5   0.3   9.6   
Erinaceus_europaeus_GeneID=103126571 PRO A 14  T . 3 . . . S + . . . . ? 0.599  74.5  60.5   -70.5  -4.5   0.2   0.5   11.4  
Erinaceus_europaeus_GeneID=103126571 TYR A 15  T . 3 . . . S + . . . . ? 0.513  78.3  115.9  -95.2  -12.4  -1.7  1.1   8.1   
Erinaceus_europaeus_GeneID=103126571 MET A 16  E . < . . . . - C K J . ? -0.438 47.5  -163.6 -67.6  135.2  -0.6  -2.2  6.5   
Erinaceus_europaeus_GeneID=103126571 ALA A 17  E . . . . . . - C K J K ? -0.967 11.6  -149.4 -121.1 134.5  -3.3  -4.7  5.7   
Erinaceus_europaeus_GeneID=103126571 PHE A 18  E . . . . . . - C K J K ? -0.915 16.4  -155.9 -98.4  122.4  -3.0  -8.4  5.0   
Erinaceus_europaeus_GeneID=103126571 LEU A 19  E . . . . . . - C K J K ? -0.894 7.0   -164.3 -105.0 118.9  -5.6  -9.7  2.7   
Erinaceus_europaeus_GeneID=103126571 GLU A 20  E . . . . . . - C K J K ? -0.928 9.2   -161.9 -99.0  115.3  -6.5  -13.3 2.7   
Erinaceus_europaeus_GeneID=103126571 ILE A 21  E . > > . . S - C K J K ? -0.879 71.1  -36.4  -106.1 108.7  -8.5  -14.2 -0.5  
Erinaceus_europaeus_GeneID=103126571 LEU A 22  T . 3 4 . . S - . . . . ? 0.800  101.7 -80.7  51.9   25.6   -10.5 -17.5 -0.3  
Erinaceus_europaeus_GeneID=103126571 LYS A 23  T . 3 4 . . S + . . . . ? 0.647  127.1 83.0   64.6   11.1   -7.5  -18.9 1.9   
Erinaceus_europaeus_GeneID=103126571 LEU A 24  T . < 4 . . S + . . . . ? 0.657  91.4  29.0   -111.7 -33.9  -5.7  -19.5 -1.5  
Erinaceus_europaeus_GeneID=103126571 SER A 25  E . . < . . . - C L J . ? -0.886 62.7  -152.1 -133.1 160.9  -4.2  -16.2 -2.2  
Erinaceus_europaeus_GeneID=103126571 ALA A 26  E . . . . . . + C L J . ? -0.992 12.5  172.2  -136.1 148.1  -2.9  -13.1 -0.5  
Erinaceus_europaeus_GeneID=103126571 CYS A 27  E . . . . . . - C L J . ? -0.898 25.9  -119.1 -137.2 166.4  -2.5  -9.4  -1.1  
Erinaceus_europaeus_GeneID=103126571 GLY A 28  E . . . . . . + C L J . ? -0.514 29.3  178.2  -96.9  176.0  -1.6  -6.4  0.7   
Erinaceus_europaeus_GeneID=103126571 GLY A 29  E . . . . . . - C L J . ? -0.966 25.3  -118.7 -167.3 172.2  -3.6  -3.2  1.4   
Erinaceus_europaeus_GeneID=103126571 LEU A 30  E . . . . . . - C L J L ? -0.993 20.0  -135.8 -128.5 116.6  -3.7  0.2   3.0   
Erinaceus_europaeus_GeneID=103126571 LEU A 31  E . . . . . . + C L . L ? -0.679 33.7  163.2  -70.4  119.2  -6.1  1.2   5.7   
Erinaceus_europaeus_GeneID=103126571 ILE A 32  E . . . . . . + C L . . ? 0.590  67.9  15.4   -117.6 -13.4  -7.3  4.7   4.6   
Erinaceus_europaeus_GeneID=103126571 ARG A 33  E . > . . . S - C L . L ? -0.948 87.5  -100.9 -151.9 155.7  -10.5 4.9   6.9   
Erinaceus_europaeus_GeneID=103126571 LYS A 34  T . 3 . . . S + . . . . ? 0.760  127.1 29.2   -57.0  -14.6  -11.6 2.9   9.9   
Erinaceus_europaeus_GeneID=103126571 ASP A 35  T . 3 . . . S + . . . . ? 0.202  112.4 74.2   -130.1 8.7    -13.9 1.1   7.5   
Erinaceus_europaeus_GeneID=103126571 PHE A 36  E . < . . . . - C M L M ? -0.995 49.9  -169.0 -134.3 135.8  -12.0 1.2   4.2   
Erinaceus_europaeus_GeneID=103126571 VAL A 37  E . . . . . . - C M L M ? -0.964 15.2  -145.3 -116.9 129.5  -9.0  -0.5  2.8   
Erinaceus_europaeus_GeneID=103126571 LEU A 38  E . . . . . . + C M L M ? -0.849 36.7  142.0  -91.5  132.0  -7.3  0.6   -0.4  
Erinaceus_europaeus_GeneID=103126571 THR A 39  E . . . . . . - C M . M ? -0.830 51.2  -65.3  -153.6 -176.2 -5.8  -2.3  -2.6  
Erinaceus_europaeus_GeneID=103126571 ALA A 40  . . > . . . . - . . . . ? -0.657 33.3  -134.1 -84.3  144.9  -5.3  -3.4  -6.1  
Erinaceus_europaeus_GeneID=103126571 ALA A 41  G . > . . . S + . . . . ? 0.806  104.9 64.3   -65.3  -32.3  -8.2  -4.3  -8.3  
Erinaceus_europaeus_GeneID=103126571 HIS A 42  G . 3 . . . S + . . . . ? 0.620  89.0  70.9   -71.6  -2.8   -6.5  -7.5  -9.5  
Erinaceus_europaeus_GeneID=103126571 CYS A 43  G . < . . . S + . . . . ? 0.396  72.3  131.0  -89.8  2.8    -6.7  -8.7  -5.9  
Erinaceus_europaeus_GeneID=103126571 ALA A 44  . . < . . . . + . . . . ? -0.221 28.1  154.9  -61.0  143.7  -10.5 -9.1  -6.2  
Erinaceus_europaeus_GeneID=103126571 GLY A 45  . . . . . . . - . . . . ? -0.933 55.9  -92.4  -159.2 177.0  -12.0 -12.4 -5.0  
Erinaceus_europaeus_GeneID=103126571 ARG A 46  S . . . . . S + . . . . ? 0.894  110.3 14.9   -65.9  -46.8  -15.2 -14.2 -3.7  
Erinaceus_europaeus_GeneID=103126571 SER A 47  . . . . . . . - . . . . ? -0.998 67.6  -168.8 -135.1 129.9  -14.3 -13.7 0.1   
Erinaceus_europaeus_GeneID=103126571 ILE A 48  E . . . . . . - C N K . ? -0.985 4.9   -164.7 -125.3 119.7  -11.7 -11.3 1.5   
Erinaceus_europaeus_GeneID=103126571 THR A 49  E . . . . . . - C N K N ? -0.926 13.4  -151.3 -96.9  122.9  -10.5 -11.4 5.2   
Erinaceus_europaeus_GeneID=103126571 VAL A 50  E . . . . . . - C N K N ? -0.860 8.6   -164.5 -96.2  120.8  -8.7  -8.2  6.2   
Erinaceus_europaeus_GeneID=103126571 ILE A 51  E . . . . . . - C N K N ? -0.933 10.3  -177.1 -108.4 119.9  -6.1  -8.7  8.9   
Erinaceus_europaeus_GeneID=103126571 LEU A 52  E . . . . . . + C N K N ? -0.778 59.0  28.9   -113.3 155.5  -4.8  -5.5  10.7  
Erinaceus_europaeus_GeneID=103126571 GLY A 53  S . . . . . S + . . . . ? 0.694  84.3  138.8  75.0   21.2   -2.1  -5.0  13.5  
Erinaceus_europaeus_GeneID=103126571 VAL A 54  . . . . . . . + . . . . ? -0.845 27.1  165.1  -108.8 129.2  -0.1  -8.1  12.3  
Erinaceus_europaeus_GeneID=103126571 HIS A 55  S . . . . . S + . . . . ? 0.718  81.9  33.2   -99.6  -45.2  3.7   -8.3  12.1  
Erinaceus_europaeus_GeneID=103126571 ASN A 56  B . > . . . . - D Q P . ? -0.970 66.7  -160.1 -116.8 119.7  3.9   -12.1 11.8  
Erinaceus_europaeus_GeneID=103126571 ILE A 57  T . 3 . . . S + . . . . ? 0.660  91.7  55.0   -79.0  -9.4   1.1   -13.9 10.0  
Erinaceus_europaeus_GeneID=103126571 ARG A 58  T . 3 . . . S + . . . . ? 0.671  103.0 63.3   -94.3  -14.3  1.9   -17.3 11.6  
Erinaceus_europaeus_GeneID=103126571 GLU A 59  S . < . . . S - . . . . ? -0.946 80.5  -136.6 -119.8 112.3  1.6   -15.9 15.2  
Erinaceus_europaeus_GeneID=103126571 GLN A 60  . . . . . . . - . . . . ? -0.630 27.7  -163.9 -68.0  113.2  -1.6  -14.5 16.4  
Erinaceus_europaeus_GeneID=103126571 GLU A 61  . . > . . . . - . . . . ? -0.611 32.0  -114.0 -94.1  154.4  -0.7  -11.3 18.3  
Erinaceus_europaeus_GeneID=103126571 GLY A 62  T . 3 . . . S + . . . . ? 0.701  115.9 61.7   -59.4  -10.6  -2.9  -9.4  20.7  
Erinaceus_europaeus_GeneID=103126571 THR A 63  T . 3 . . . S + . . . . ? 0.486  76.6  121.6  -96.9  -8.9   -3.0  -6.6  18.2  
Erinaceus_europaeus_GeneID=103126571 TRP A 64  . . < . . . . - . . . . ? -0.345 39.5  -170.9 -60.5  137.2  -4.7  -8.7  15.3  
Erinaceus_europaeus_GeneID=103126571 GLN A 65  E . . . . . . - C O N . ? -0.979 5.0   -162.5 -125.2 113.1  -8.0  -7.5  14.0  
Erinaceus_europaeus_GeneID=103126571 MET A 66  E . . . . . . + C O N . ? -0.912 18.7  170.6  -100.0 113.5  -9.7  -9.8  11.6  
Erinaceus_europaeus_GeneID=103126571 LEU A 67  E . . . . . . - C O N . ? -0.950 26.4  -132.0 -122.2 144.1  -12.3 -8.1  9.6   
Erinaceus_europaeus_GeneID=103126571 LYS A 68  E . . . . . . - C O N . ? -0.703 23.7  -117.9 -93.5  141.1  -14.4 -9.2  6.6   
Erinaceus_europaeus_GeneID=103126571 ALA A 69  E . . . . . . - C O O . ? -0.710 26.4  -174.0 -74.1  125.5  -14.8 -7.2  3.5   
Erinaceus_europaeus_GeneID=103126571 GLU A 70  E . . . . . . + C O . . ? 0.852  68.8  13.6   -84.3  -44.4  -18.4 -6.4  3.0   
Erinaceus_europaeus_GeneID=103126571 LYS A 71  E . . . . . . - C O O . ? -0.978 63.2  -149.1 -137.7 141.7  -18.2 -4.8  -0.3  
Erinaceus_europaeus_GeneID=103126571 GLN A 72  E . . . . . . - C O O . ? -0.976 7.0   -169.2 -112.9 133.2  -15.6 -4.6  -3.0  
Erinaceus_europaeus_GeneID=103126571 PHE A 73  E . . . . . . - C O O . ? -0.731 8.9   -176.6 -122.4 78.9   -15.3 -1.5  -5.4  
Erinaceus_europaeus_GeneID=103126571 PRO A 74  E . . . . . . - C O O . ? -0.513 45.4  -92.6  -70.6  141.6  -12.9 -2.2  -8.3  
Erinaceus_europaeus_GeneID=103126571 HIS A 75  . . > . . . . - . . . . ? -0.364 35.8  -130.5 -50.1  134.6  -12.3 0.7   -10.5 
Erinaceus_europaeus_GeneID=103126571 PRO A 76  T . 3 . . . S + . . . . ? 0.744  105.9 49.6   -64.0  -24.4  -15.0 0.4   -13.3 
Erinaceus_europaeus_GeneID=103126571 GLN A 77  T . 3 . . . S + . . . . ? 0.189  78.6  141.0  -101.3 13.5   -12.5 0.9   -16.0 
Erinaceus_europaeus_GeneID=103126571 TYR A 78  . . < . . . . - . . . . ? -0.426 38.1  -155.3 -58.2  129.0  -10.0 -1.7  -14.6 
Erinaceus_europaeus_GeneID=103126571 GLU A 79  . . . > . . . - . . . . ? -0.953 6.7   -155.9 -109.8 124.5  -8.4  -3.8  -17.5 
Erinaceus_europaeus_GeneID=103126571 ASN A 80  T . . 4 . . S + . . . . ? 0.730  89.3  48.5   -81.2  -11.2  -7.2  -7.3  -16.5 
Erinaceus_europaeus_GeneID=103126571 VAL A 81  T . . 4 . . S + . . . . ? 0.960  124.6 24.4   -93.6  -45.9  -4.6  -7.5  -19.3 
Erinaceus_europaeus_GeneID=103126571 THR A 82  T . . 4 . . S - . . . . ? 0.580  95.2  -133.2 -97.3  -9.9   -2.8  -4.3  -19.1 
Erinaceus_europaeus_GeneID=103126571 PHE A 83  . . > < . . . + . . . . ? 0.750  46.8  162.8  60.9   21.5   -3.7  -3.7  -15.4 
Erinaceus_europaeus_GeneID=103126571 LEU A 84  T . 3 . . . . + . . . . ? -0.558 66.1  15.3   -66.5  139.4  -4.7  -0.2  -16.3 
Erinaceus_europaeus_GeneID=103126571 ASN A 85  T . 3 . . . S + . . . . ? 0.877  81.3  170.8  64.3   30.2   -6.8  1.4   -13.5 
Erinaceus_europaeus_GeneID=103126571 ASP A 86  . . < . . . . + . . . . ? -0.530 30.0  117.2  -73.9  71.8   -5.7  -1.4  -11.1 
Erinaceus_europaeus_GeneID=103126571 ILE A 87  . . . . . . . + . . . . ? -0.996 34.9  174.4  -143.8 138.8  -7.2  0.2   -7.9  
Erinaceus_europaeus_GeneID=103126571 MET A 88  E . . . . . . - C P M O ? -0.998 19.8  -143.7 -148.0 145.3  -10.0 -1.0  -5.5  
Erinaceus_europaeus_GeneID=103126571 LEU A 89  E . . . . . . - C P M O ? -0.916 12.1  -153.4 -108.5 135.8  -11.6 -0.1  -2.2  
Erinaceus_europaeus_GeneID=103126571 LEU A 90  E . . . . . . - C P M O ? -0.958 5.3   -150.1 -107.6 120.9  -12.8 -2.6  0.3   
Erinaceus_europaeus_GeneID=103126571 LYS A 91  E . . . . . . - C P M O ? -0.837 21.2  -135.9 -85.4  124.7  -15.6 -1.7  2.7   
Erinaceus_europaeus_GeneID=103126571 LEU A 92  E . . . . . . - C P . O ? -0.501 8.8   -133.8 -82.1  144.9  -15.2 -3.5  6.0   
Erinaceus_europaeus_GeneID=103126571 GLU A 93  S . . . . . S + . . . . ? 0.843  96.4  25.9   -61.7  -33.8  -18.2 -5.2  7.7   
Erinaceus_europaeus_GeneID=103126571 LYS A 94  S . . . . . S - . . . . ? -0.976 92.9  -103.6 -132.5 146.2  -16.9 -3.6  11.0  
Erinaceus_europaeus_GeneID=103126571 LYS A 95  . . . . . . . - . . . . ? -0.394 41.3  -112.0 -66.3  142.5  -14.9 -0.5  11.7  
Erinaceus_europaeus_GeneID=103126571 ALA A 96  . . . . . . . - . . . . ? -0.437 23.9  -121.2 -69.8  143.4  -11.3 -1.1  12.6  
Erinaceus_europaeus_GeneID=103126571 ASN A 97  . . . . . . . - . . . . ? -0.821 28.2  -134.4 -83.9  110.3  -10.2 -0.3  16.2  
Erinaceus_europaeus_GeneID=103126571 LEU A 98  . . . . . . . + . . . . ? -0.592 42.0  148.2  -73.0  128.3  -7.5  2.3   15.9  
Erinaceus_europaeus_GeneID=103126571 THR A 99  . . . . . . . - . . . . ? -0.723 66.3  -79.9  -137.7 -175.6 -4.4  1.4   18.2  
Erinaceus_europaeus_GeneID=103126571 LEU A 100 S . . . . . S + . . . . ? 0.796  135.2 42.9   -63.6  -23.5  -0.7  1.9   18.2  
Erinaceus_europaeus_GeneID=103126571 ALA A 101 S . . . . . S + . . . . ? 0.592  115.3 52.3   -98.6  -14.7  -0.6  -1.1  15.9  
Erinaceus_europaeus_GeneID=103126571 VAL A 102 . . . . . . . + . . . . ? -0.959 67.3  140.8  -132.2 114.0  -3.6  -0.0  13.7  
Erinaceus_europaeus_GeneID=103126571 SER A 103 . . . . . . . - . . . . ? -0.903 43.9  -105.9 -144.0 167.0  -3.8  3.4   12.0  
Erinaceus_europaeus_GeneID=103126571 THR A 104 . . . . . . . - . . . . ? -0.652 27.4  -135.4 -93.5  157.2  -4.9  5.1   8.8   
Erinaceus_europaeus_GeneID=103126571 ALA A 105 . . . . . . . - . . . . ? -0.911 17.7  -117.2 -112.7 140.8  -2.6  6.5   6.1   
Erinaceus_europaeus_GeneID=103126571 PRO A 106 P . . . . > . - . . . . ? -0.484 28.1  -130.6 -71.8  146.4  -2.9  9.8   4.3   
Erinaceus_europaeus_GeneID=103126571 LEU A 107 B . . . . P . - B D C . ? -0.791 21.8  -111.3 -101.5 139.2  -3.4  9.7   0.5   
Erinaceus_europaeus_GeneID=103126571 ALA A 108 P . . . . < . - . . . . ? -0.404 24.9  -172.4 -64.9  140.1  -1.4  11.7  -1.9  
Erinaceus_europaeus_GeneID=103126571 ALA A 109 . . . . . . . + . . . . ? 0.532  65.3  47.9   -108.2 -12.8  -3.2  14.6  -3.7  
Erinaceus_europaeus_GeneID=103126571 ASP A 110 S . . . . . S - . . . . ? -0.867 87.3  -92.1  -131.2 167.0  -0.5  15.6  -6.0  
Erinaceus_europaeus_GeneID=103126571 PHE A 111 . . . . . . . - . . . . ? -0.396 37.9  -143.0 -72.6  143.7  2.0   14.2  -8.5  
Erinaceus_europaeus_GeneID=103126571 ILE A 112 . . . . . . . - . . . . ? -0.895 14.6  -117.1 -113.0 144.7  5.4   13.4  -7.2  
Erinaceus_europaeus_GeneID=103126571 SER A 113 . . > . . . . - . . . . ? -0.471 34.7  -99.5  -78.8  150.1  8.7   13.9  -9.1  
Erinaceus_europaeus_GeneID=103126571 PRO A 114 T . 3 . . . S + . . . . ? -0.132 99.5  47.3   -61.8  148.7  11.0  11.1  -10.0 
Erinaceus_europaeus_GeneID=103126571 LYS A 115 T . 3 . . . S + . . . . ? 0.255  74.8  130.6  105.1  -5.7   14.2  10.3  -7.8  
Erinaceus_europaeus_GeneID=103126571 ARG A 116 . . < . . . . - . . . . ? -0.538 58.2  -126.7 -74.5  138.9  12.4  10.4  -4.4  
Erinaceus_europaeus_GeneID=103126571 THR A 117 E . . . . . . - B E D . ? -0.799 33.2  -177.3 -87.6  128.4  13.0  7.5   -2.2  
Erinaceus_europaeus_GeneID=103126571 CYS A 118 E . . . . . . - B E D . ? -0.828 20.1  -122.9 -125.1 161.5  9.9   5.7   -1.0  
Erinaceus_europaeus_GeneID=103126571 GLN A 119 E . . . . . . - B E D E ? -0.874 19.1  -171.3 -111.3 142.1  9.1   2.9   1.3   
Erinaceus_europaeus_GeneID=103126571 VAL A 120 E . . . . . . - B E D E ? -0.976 2.3   -169.0 -127.9 139.0  7.2   -0.3  0.6   
Erinaceus_europaeus_GeneID=103126571 ALA A 121 E . . . . . . + B E D . ? -0.984 20.4  136.9  -127.8 142.8  6.1   -2.9  3.1   
Erinaceus_europaeus_GeneID=103126571 GLY A 122 E . . . . . . - B E D . ? -0.985 53.1  -123.0 -173.5 170.8  4.6   -6.4  2.5   
Erinaceus_europaeus_GeneID=103126571 TRP A 123 . . . . . . . + . . . . ? -0.056 70.0  118.8  -112.4 17.9   4.4   -10.2 3.2   
Erinaceus_europaeus_GeneID=103126571 GLY A 124 S . . . . . S - . . . . ? 0.152  75.4  -51.9  -69.5  -167.2 5.3   -11.4 -0.4  
Erinaceus_europaeus_GeneID=103126571 ARG A 125 B . . . . . . - E S Q . ? -0.495 34.6  -155.4 -69.5  145.1  8.4   -13.6 -1.4  
Erinaceus_europaeus_GeneID=103126571 THR A 126 S . . . . . S + . . . . ? 0.488  83.3  32.8   -100.3 -6.2   11.9  -12.5 -0.4  
Erinaceus_europaeus_GeneID=103126571 GLU A 127 S . > . . . S - . . . . ? -0.968 90.1  -107.5 -145.4 155.9  13.5  -14.4 -3.3  
Erinaceus_europaeus_GeneID=103126571 VAL A 128 T . 3 . . . S + . . . . ? 0.864  121.8 18.8   -61.8  -17.2  12.3  -15.3 -7.0  
Erinaceus_europaeus_GeneID=103126571 ASN A 129 T . 3 . . . S + . . . . ? 0.091  107.5 109.8  -140.7 16.5   11.7  -19.0 -6.0  
Erinaceus_europaeus_GeneID=103126571 GLY A 130 S . < . . . S - . . . . ? -0.305 71.7  -88.3  -93.1  177.8  11.6  -18.7 -2.3  
Erinaceus_europaeus_GeneID=103126571 HIS A 131 P . . . . > . - . . . . ? -0.561 48.8  -94.0  -82.7  150.0  8.7   -19.0 0.2   
Erinaceus_europaeus_GeneID=103126571 ALA A 132 B . . . . P . - E T Q . ? -0.369 46.6  -108.3 -59.7  143.8  6.5   -16.2 1.2   
Erinaceus_europaeus_GeneID=103126571 SER A 133 P . . . . < . - . . . . ? -0.517 15.7  -154.9 -74.9  144.6  7.7   -14.4 4.3   
Erinaceus_europaeus_GeneID=103126571 ASP A 134 S . . . . . S + . . . . ? 0.688  78.9  61.7   -88.1  -22.2  5.8   -14.8 7.5   
Erinaceus_europaeus_GeneID=103126571 THR A 135 B . . . . . S - D R P . ? -0.759 98.5  -94.1  -106.9 150.2  6.9   -11.5 8.9   
Erinaceus_europaeus_GeneID=103126571 LEU A 136 . . . . . . . - . . . . ? -0.501 44.5  -161.0 -64.1  126.8  6.3   -8.0  7.4   
Erinaceus_europaeus_GeneID=103126571 GLN A 137 E . . . . . . - B F B D ? -0.770 5.5   -162.1 -109.3 156.1  9.2   -6.9  5.2   
Erinaceus_europaeus_GeneID=103126571 GLU A 138 E . . . . . . + B F B D ? -0.989 8.8   176.8  -138.3 152.4  10.3  -3.4  4.1   
Erinaceus_europaeus_GeneID=103126571 VAL A 139 E . . . . . . - B F . D ? -0.990 26.3  -125.6 -149.3 149.3  12.4  -1.9  1.3   
Erinaceus_europaeus_GeneID=103126571 LYS A 140 E . . . . . . - B F . D ? -0.844 31.7  -176.7 -95.9  130.9  13.3  1.5   0.1   
Erinaceus_europaeus_GeneID=103126571 LEU A 141 E . . . . . . - B F . D ? -0.959 19.6  -129.4 -129.2 151.4  12.8  2.1   -3.6  
Erinaceus_europaeus_GeneID=103126571 ARG A 142 E . . . . > . - B F . D ? -0.762 23.5  -118.4 -99.8  137.2  13.5  5.0   -5.9  
Erinaceus_europaeus_GeneID=103126571 LEU A 143 B . . . . P . - B F F . ? -0.608 35.7  -151.6 -69.0  129.4  10.9  6.6   -8.2  
Erinaceus_europaeus_GeneID=103126571 MET A 144 P . . . . P . - . . . . ? -0.663 17.9  -100.9 -103.1 155.2  12.2  6.2   -11.7 
Erinaceus_europaeus_GeneID=103126571 GLY A 145 P . > . . < . - . . . . ? -0.407 36.4  -108.6 -66.9  152.9  11.5  8.3   -14.7 
Erinaceus_europaeus_GeneID=103126571 PRO A 146 G . > . . . S + . . . . ? 0.801  116.1 65.7   -56.0  -28.4  8.9   7.2   -17.3 
Erinaceus_europaeus_GeneID=103126571 GLN A 147 G . > . . . S + . . . . ? 0.818  93.2  61.2   -66.6  -24.6  11.6  6.3   -19.8 
Erinaceus_europaeus_GeneID=103126571 ASP A 148 G . < . . . S + . . . . ? 0.670  103.9 49.2   -76.9  -13.1  12.9  3.6   -17.5 
Erinaceus_europaeus_GeneID=103126571 CYS A 149 G . X . . . S + . . . . ? 0.204  73.3  109.8  -111.6 12.6   9.5   1.8   -17.7 
Erinaceus_europaeus_GeneID=103126571 MET A 150 T . < . . . . + . . . . ? 0.697  63.7  76.0   -67.3  -12.2  9.2   1.9   -21.5 
Erinaceus_europaeus_GeneID=103126571 GLN A 151 T . 3 . . . S + . . . . ? 0.721  81.8  76.2   -71.2  -20.4  9.8   -1.9  -21.4 
Erinaceus_europaeus_GeneID=103126571 TYR A 152 S . X . . . S - . . . . ? -0.847 73.1  -158.8 -89.8  107.7  6.1   -2.2  -20.3 
Erinaceus_europaeus_GeneID=103126571 ARG A 153 T . 3 . . . S + . . . . ? 0.865  91.0  45.4   -60.3  -26.7  4.1   -1.6  -23.4 
Erinaceus_europaeus_GeneID=103126571 ALA A 154 T . 3 . . . S + . . . . ? 0.358  82.4  131.5  -103.9 7.8    1.0   -0.6  -21.4 
Erinaceus_europaeus_GeneID=103126571 PHE A 155 . . < . . . . - . . . . ? -0.402 34.1  -173.1 -68.2  131.6  2.8   1.7   -19.0 
Erinaceus_europaeus_GeneID=103126571 ASP A 156 . . > > . . . - . . . . ? -0.948 17.6  -157.9 -128.1 117.0  1.2   5.1   -18.5 
Erinaceus_europaeus_GeneID=103126571 ASN A 157 T . 3 4 . . S + . . . . ? 0.704  95.0  57.4   -72.7  -13.6  3.0   7.8   -16.5 
Erinaceus_europaeus_GeneID=103126571 ASN A 158 T . 3 4 . . S + . . . . ? 0.795  120.4 27.0   -79.7  -28.2  -0.3  9.6   -15.9 
Erinaceus_europaeus_GeneID=103126571 LEU A 159 T . < 4 . . S + . . . . ? 0.640  122.4 44.6   -107.7 -20.6  -1.8  6.5   -14.3 
Erinaceus_europaeus_GeneID=103126571 GLN A 160 E . . < . . . - B G . G ? -0.876 62.5  -135.3 -136.7 155.4  1.2   4.6   -13.0 
Erinaceus_europaeus_GeneID=103126571 LEU A 161 E . . . . . . - B G . G ? -0.907 15.4  -144.6 -108.4 142.0  4.5   5.0   -11.0 
Erinaceus_europaeus_GeneID=103126571 CYS A 162 E . . . . . . + B G . G ? -0.930 25.8  176.2  -107.6 123.6  7.7   3.4   -11.9 
Erinaceus_europaeus_GeneID=103126571 VAL A 163 E . . . . . . + B G F G ? -0.932 21.4  68.4   -132.8 152.6  9.9   2.3   -9.1  
Erinaceus_europaeus_GeneID=103126571 GLY A 164 . . . . . . . - . . . . ? -0.777 58.9  -104.7 137.0  175.2  13.2  0.5   -8.6  
Erinaceus_europaeus_GeneID=103126571 ASN A 165 . . > . . . . - . . . . ? -0.873 12.8  -157.5 -141.9 108.0  16.9  0.6   -9.0  
Erinaceus_europaeus_GeneID=103126571 SER A 166 T . 3 . . . S + . . . . ? 0.677  97.2  55.7   -64.0  -9.1   18.5  -1.4  -11.8 
Erinaceus_europaeus_GeneID=103126571 ARG A 167 T . 3 . . . S + . . . . ? 0.482  103.7 62.7   -99.7  -6.2   21.7  -1.3  -9.9  
Erinaceus_europaeus_GeneID=103126571 LYS A 168 S . < . . . S - . . . . ? -0.866 75.2  -134.7 -120.8 150.6  20.3  -2.8  -6.7  
Erinaceus_europaeus_GeneID=103126571 THR A 169 S . . . . . S + . . . . ? -0.272 70.1  116.0  -95.1  36.2   18.7  -6.2  -6.0  
Erinaceus_europaeus_GeneID=103126571 LYS A 170 . . . . . . . + . . . . ? -0.960 35.4  126.7  -109.1 136.3  15.8  -4.6  -4.1  
Erinaceus_europaeus_GeneID=103126571 ASN A 171 E . . . . . . - A B A . ? -0.988 54.4  -93.7  -172.8 164.7  12.1  -4.8  -5.3  
Erinaceus_europaeus_GeneID=103126571 VAL A 172 E . . . . . . + A B A . ? -0.650 49.0  167.4  -84.1  154.0  8.4   -5.7  -4.7  
Erinaceus_europaeus_GeneID=103126571 PHE A 173 . . > . . . . - . . . . ? -0.790 37.7  -21.3  -151.6 -168.8 7.3   -9.1  -5.8  
Erinaceus_europaeus_GeneID=103126571 LYS A 174 T . 3 . . . S + . . . . ? -0.155 121.8 27.1   -51.6  126.4  4.5   -11.8 -5.7  
Erinaceus_europaeus_GeneID=103126571 GLY A 175 T . 3 . . . S + . . . . ? 0.136  98.3  86.3   107.9  -13.0  2.2   -11.3 -2.7  
Erinaceus_europaeus_GeneID=103126571 ASP A 176 . . X . . . . + . . . . ? 0.335  54.4  137.9  -100.7 -1.2   2.6   -7.6  -2.3  
Erinaceus_europaeus_GeneID=103126571 SER A 177 T . 3 . . . S + . . . . ? -0.276 74.2  16.7   -45.9  130.1  -0.1  -6.8  -4.8  
Erinaceus_europaeus_GeneID=103126571 GLY A 178 T . 3 . . . S + . . . . ? 0.288  94.0  135.4  90.6   -14.3  -2.1  -4.0  -3.4  
Erinaceus_europaeus_GeneID=103126571 GLY A 179 . . < . . . . - . . . . ? -0.352 56.8  -97.4  -68.5  161.6  0.5   -2.9  -0.9  
Erinaceus_europaeus_GeneID=103126571 PRO A 180 E . . . . . . - B H . H ? -0.485 13.7  -147.4 -93.6  139.9  1.4   0.8   -0.4  
Erinaceus_europaeus_GeneID=103126571 LEU A 181 E . . . . . . - B H E H ? -0.931 28.3  -162.2 -90.3  109.8  4.2   2.9   -1.8  
Erinaceus_europaeus_GeneID=103126571 MET A 182 E . . . . . . - B H E H ? -0.837 14.5  -178.9 -106.4 125.5  5.0   5.5   1.1   
Erinaceus_europaeus_GeneID=103126571 CYS A 183 E . > . . . S - B H . H ? -0.984 76.3  -20.3  -121.9 122.0  6.9   8.7   0.5   
Erinaceus_europaeus_GeneID=103126571 ALA A 184 T . 3 . . . S - . . . . ? 0.869  129.7 -50.8  49.8   34.8   7.6   11.0  3.5   
Erinaceus_europaeus_GeneID=103126571 GLY A 185 T . 3 . . . S + . . . . ? 0.547  117.2 107.7  89.0   9.0    4.7   9.3   5.3   
Erinaceus_europaeus_GeneID=103126571 VAL A 186 E . < . . . S - B I . H ? -0.964 72.2  -115.5 -123.8 138.2  2.1   9.7   2.5   
Erinaceus_europaeus_GeneID=103126571 ALA A 187 E . . . . . . + B I C H ? -0.594 36.5  167.5  -75.9  123.8  0.7   6.9   0.2   
Erinaceus_europaeus_GeneID=103126571 GLN A 188 E . . . . . . - B I . . ? 0.653  57.8  -1.5   -108.1 -24.3  1.7   7.5   -3.3  
Erinaceus_europaeus_GeneID=103126571 GLY A 189 E . . . . . . - B I I H ? -0.987 53.5  -124.1 -161.7 166.4  0.8   4.2   -5.0  
Erinaceus_europaeus_GeneID=103126571 VAL A 190 E . . . . . . - B I I H ? -0.973 43.2  -103.2 -121.8 132.5  -0.5  0.7   -4.8  
Erinaceus_europaeus_GeneID=103126571 VAL A 191 E . . . . . . + B I I . ? -0.377 48.2  166.1  -56.3  122.8  1.5   -2.2  -6.0  
Erinaceus_europaeus_GeneID=103126571 SER A 192 E . . . . . . - B I . . ? 0.831  53.9  -22.2  -105.0 -62.6  0.0   -3.2  -9.4  
Erinaceus_europaeus_GeneID=103126571 TYR A 193 E . . . . . . - B I I . ? -0.961 52.1  -164.2 -154.9 160.4  2.4   -5.5  -11.2 
Erinaceus_europaeus_GeneID=103126571 VAL A 194 . . . . . . . - . . . . ? -0.846 34.6  -86.4  -135.8 171.3  6.0   -6.7  -11.4 
Erinaceus_europaeus_GeneID=103126571 ARG A 195 . . > . . . . - . . . . ? -0.665 33.5  -130.6 -79.0  146.0  8.5   -8.6  -13.6 
Erinaceus_europaeus_GeneID=103126571 LEU A 196 T . 3 . . . S + . . . . ? 0.707  106.3 61.7   -75.7  -15.2  8.5   -12.3 -13.1 
Erinaceus_europaeus_GeneID=103126571 ASP A 197 T . 3 . . . S - . . . . ? 0.425  110.4 -120.9 -92.5  3.5    12.3  -12.3 -12.8 
Erinaceus_europaeus_GeneID=103126571 GLY A 198 . . < . . . . + . . . . ? 0.530  68.6  134.2  75.8   9.4    12.0  -10.1 -9.7  
Erinaceus_europaeus_GeneID=103126571 LYS A 199 P . . . . > . - . . . . ? -0.614 53.1  -69.5  -92.0  140.4  14.2  -7.4  -11.3 
Erinaceus_europaeus_GeneID=103126571 PRO A 200 S . . . . P S + . . . . ? -0.327 89.7  69.4   -56.9  155.0  13.2  -3.6  -11.2 
Erinaceus_europaeus_GeneID=103126571 PRO A 201 P . . . . P . - . . . . ? 0.508  56.1  -175.2 -89.6  157.3  11.3  -1.7  -12.2 
Erinaceus_europaeus_GeneID=103126571 ALA A 202 E . . . . < . - B J G . ? -0.849 20.6  -127.3 -103.9 156.4  7.9   -2.4  -10.5 
Erinaceus_europaeus_GeneID=103126571 VAL A 203 E . . . . . . - B J G I ? -0.915 20.6  -170.3 -114.8 128.7  4.7   -0.7  -11.4 
Erinaceus_europaeus_GeneID=103126571 PHE A 204 E . . . . . . - B J G I ? -0.911 29.0  -116.1 -110.6 141.2  2.4   1.0   -8.9  
Erinaceus_europaeus_GeneID=103126571 THR A 205 E . . . . . . - B J G I ? -0.682 39.1  -119.1 -70.7  127.5  -1.1  2.4   -9.5  
Erinaceus_europaeus_GeneID=103126571 ARG A 206 E . . > . . . - B J . I ? -0.627 22.1  -162.9 -75.5  120.3  -0.8  6.2   -8.9  
Erinaceus_europaeus_GeneID=103126571 ILE A 207 T . > 4 . . S + . . . . ? 0.891  84.2  61.7   -72.5  -42.7  -3.1  7.3   -6.1  
Erinaceus_europaeus_GeneID=103126571 SER A 208 G . > 4 . . S + . . . . ? 0.858  100.8 55.4   -56.0  -35.6  -3.2  11.0  -6.9  
Erinaceus_europaeus_GeneID=103126571 HIS A 209 G . 3 4 . . S + . . . . ? 0.829  111.9 43.1   -66.5  -26.1  -4.7  10.2  -10.2 
Erinaceus_europaeus_GeneID=103126571 TYR A 210 G . < X . . S + . . . . ? 0.207  79.0  108.3  -110.2 18.4   -7.6  8.3   -8.6  
Erinaceus_europaeus_GeneID=103126571 ARG A 211 H . < > . . S + . . . . ? 0.896  78.4  51.9   -64.2  -43.9  -8.4  10.7  -5.7  
Erinaceus_europaeus_GeneID=103126571 ALA A 212 H . . > . . S + . . . . ? 0.929  113.0 44.8   -59.7  -45.8  -11.6 11.9  -7.2  
Erinaceus_europaeus_GeneID=103126571 TRP A 213 H . . > . . S + . . . . ? 0.922  112.8 51.2   -64.0  -45.6  -12.8 8.4   -7.6  
Erinaceus_europaeus_GeneID=103126571 ILE A 214 H . . X . . S + . . . . ? 0.942  111.8 47.5   -57.8  -47.0  -11.7 7.3   -4.1  
Erinaceus_europaeus_GeneID=103126571 ASN A 215 H . . X . . S + . . . . ? 0.868  107.7 55.8   -64.8  -41.3  -13.5 10.3  -2.5  
Erinaceus_europaeus_GeneID=103126571 LYS A 216 H . . X . . S + . . . . ? 0.931  110.9 43.3   -57.5  -48.2  -16.6 9.6   -4.4  
Erinaceus_europaeus_GeneID=103126571 ILE A 217 H . . X . . S + . . . . ? 0.926  113.5 51.7   -64.4  -46.3  -16.8 6.0   -3.1  
Erinaceus_europaeus_GeneID=103126571 LEU A 218 H . > < . . S + . . . . ? 0.901  110.8 48.6   -59.4  -41.4  -15.9 7.1   0.4   
Erinaceus_europaeus_GeneID=103126571 LYS A 219 H . 3 < . . S + . . . . ? 0.883  108.9 52.1   -66.8  -37.9  -18.6 9.8   0.5   
Erinaceus_europaeus_GeneID=103126571 GLU A 220 H . 3 < . . . . . . . . ? 0.604  .     .      -79.6  -7.8   -21.4 7.4   -0.8  
Erinaceus_europaeus_GeneID=103126571 ASN A 221 . . < < . . . . . . . . ? 0.591  .     .      -130.9 .      -20.6 4.8   1.9   
# 
loop_
_dssp_struct_ladder.id 
_dssp_struct_ladder.sheet_id 
_dssp_struct_ladder.range_id_1 
_dssp_struct_ladder.range_id_2 
_dssp_struct_ladder.type 
_dssp_struct_ladder.beg_1_label_comp_id 
_dssp_struct_ladder.beg_1_label_asym_id 
_dssp_struct_ladder.beg_1_label_seq_id 
_dssp_struct_ladder.pdbx_beg_1_PDB_ins_code 
_dssp_struct_ladder.end_1_label_comp_id 
_dssp_struct_ladder.end_1_label_asym_id 
_dssp_struct_ladder.end_1_label_seq_id 
_dssp_struct_ladder.pdbx_end_1_PDB_ins_code 
_dssp_struct_ladder.beg_1_auth_comp_id 
_dssp_struct_ladder.beg_1_auth_asym_id 
_dssp_struct_ladder.beg_1_auth_seq_id 
_dssp_struct_ladder.end_1_auth_comp_id 
_dssp_struct_ladder.end_1_auth_asym_id 
_dssp_struct_ladder.end_1_auth_seq_id 
_dssp_struct_ladder.beg_2_label_comp_id 
_dssp_struct_ladder.beg_2_label_asym_id 
_dssp_struct_ladder.beg_2_label_seq_id 
_dssp_struct_ladder.pdbx_beg_2_PDB_ins_code 
_dssp_struct_ladder.end_2_label_comp_id 
_dssp_struct_ladder.end_2_label_asym_id 
_dssp_struct_ladder.end_2_label_seq_id 
_dssp_struct_ladder.pdbx_end_2_PDB_ins_code 
_dssp_struct_ladder.beg_2_auth_comp_id 
_dssp_struct_ladder.beg_2_auth_asym_id 
_dssp_struct_ladder.beg_2_auth_seq_id 
_dssp_struct_ladder.end_2_auth_comp_id 
_dssp_struct_ladder.end_2_auth_asym_id 
_dssp_struct_ladder.end_2_auth_seq_id 
A A A B anti-parallel ILE A 2   ? ILE A 3   ? ILE A 2   ILE A 3   VAL A 172 ? ASN A 171 ? VAL A 172 ASN A 171 
B B C F anti-parallel LYS A 6   ? GLU A 7   ? LYS A 6   GLU A 7   GLU A 138 ? GLN A 137 ? GLU A 138 GLN A 137 
C B D I parallel      LEU A 107 ? LEU A 107 ? LEU A 107 LEU A 107 ALA A 187 ? ALA A 187 ? ALA A 187 ALA A 187 
D B E F anti-parallel THR A 117 ? GLY A 122 ? THR A 117 GLY A 122 ARG A 142 ? GLN A 137 ? ARG A 142 GLN A 137 
E B E H anti-parallel GLN A 119 ? VAL A 120 ? GLN A 119 VAL A 120 MET A 182 ? LEU A 181 ? MET A 182 LEU A 181 
F B F G anti-parallel LEU A 143 ? LEU A 143 ? LEU A 143 LEU A 143 VAL A 163 ? VAL A 163 ? VAL A 163 VAL A 163 
G B G J anti-parallel GLN A 160 ? VAL A 163 ? GLN A 160 VAL A 163 THR A 205 ? ALA A 202 ? THR A 205 ALA A 202 
H B H I anti-parallel PRO A 180 ? CYS A 183 ? PRO A 180 CYS A 183 VAL A 190 ? VAL A 186 ? VAL A 190 VAL A 186 
I B I J anti-parallel GLY A 189 ? TYR A 193 ? GLY A 189 TYR A 193 ARG A 206 ? VAL A 203 ? ARG A 206 VAL A 203 
J C K L anti-parallel MET A 16  ? ILE A 21  ? MET A 16  ILE A 21  LEU A 30  ? SER A 25  ? LEU A 30  SER A 25  
K C K N anti-parallel ALA A 17  ? ILE A 21  ? ALA A 17  ILE A 21  LEU A 52  ? ILE A 48  ? LEU A 52  ILE A 48  
L C L M anti-parallel LEU A 30  ? ARG A 33  ? LEU A 30  ARG A 33  LEU A 38  ? PHE A 36  ? LEU A 38  PHE A 36  
M C M P anti-parallel PHE A 36  ? THR A 39  ? PHE A 36  THR A 39  LYS A 91  ? MET A 88  ? LYS A 91  MET A 88  
N C N O anti-parallel THR A 49  ? LEU A 52  ? THR A 49  LEU A 52  LYS A 68  ? GLN A 65  ? LYS A 68  GLN A 65  
O C O P anti-parallel ALA A 69  ? PRO A 74  ? ALA A 69  PRO A 74  LEU A 92  ? MET A 88  ? LEU A 92  MET A 88  
P D Q R anti-parallel ASN A 56  ? ASN A 56  ? ASN A 56  ASN A 56  THR A 135 ? THR A 135 ? THR A 135 THR A 135 
Q E S T anti-parallel ARG A 125 ? ARG A 125 ? ARG A 125 ARG A 125 ALA A 132 ? ALA A 132 ? ALA A 132 ALA A 132 
# 
loop_
_dssp_struct_bridge_pairs.id 
_dssp_struct_bridge_pairs.label_comp_id 
_dssp_struct_bridge_pairs.label_seq_id 
_dssp_struct_bridge_pairs.label_asym_id 
_dssp_struct_bridge_pairs.auth_seq_id 
_dssp_struct_bridge_pairs.auth_asym_id 
_dssp_struct_bridge_pairs.pdbx_PDB_ins_code 
_dssp_struct_bridge_pairs.acceptor_1_label_comp_id 
_dssp_struct_bridge_pairs.acceptor_1_label_seq_id 
_dssp_struct_bridge_pairs.acceptor_1_label_asym_id 
_dssp_struct_bridge_pairs.acceptor_1_auth_seq_id 
_dssp_struct_bridge_pairs.acceptor_1_auth_asym_id 
_dssp_struct_bridge_pairs.acceptor_1_pdbx_PDB_ins_code 
_dssp_struct_bridge_pairs.acceptor_1_energy 
_dssp_struct_bridge_pairs.acceptor_2_label_comp_id 
_dssp_struct_bridge_pairs.acceptor_2_label_seq_id 
_dssp_struct_bridge_pairs.acceptor_2_label_asym_id 
_dssp_struct_bridge_pairs.acceptor_2_auth_seq_id 
_dssp_struct_bridge_pairs.acceptor_2_auth_asym_id 
_dssp_struct_bridge_pairs.acceptor_2_pdbx_PDB_ins_code 
_dssp_struct_bridge_pairs.acceptor_2_energy 
_dssp_struct_bridge_pairs.donor_1_label_comp_id 
_dssp_struct_bridge_pairs.donor_1_label_seq_id 
_dssp_struct_bridge_pairs.donor_1_label_asym_id 
_dssp_struct_bridge_pairs.donor_1_auth_seq_id 
_dssp_struct_bridge_pairs.donor_1_auth_asym_id 
_dssp_struct_bridge_pairs.donor_1_pdbx_PDB_ins_code 
_dssp_struct_bridge_pairs.donor_1_energy 
_dssp_struct_bridge_pairs.donor_2_label_comp_id 
_dssp_struct_bridge_pairs.donor_2_label_seq_id 
_dssp_struct_bridge_pairs.donor_2_label_asym_id 
_dssp_struct_bridge_pairs.donor_2_auth_seq_id 
_dssp_struct_bridge_pairs.donor_2_auth_asym_id 
_dssp_struct_bridge_pairs.donor_2_pdbx_PDB_ins_code 
_dssp_struct_bridge_pairs.donor_2_energy 
1   GLU 1   A 1   A ? ?   ?   ? ?   ? ? ?    ?   ?   ? ?   ? ? ?    PHE 173 A 173 A ? -1.6 ILE 3   A 3   A ? -0.7 
2   ILE 2   A 2   A ? GLY 124 A 124 A ? -0.4 GLY 122 A 122 A ? -0.2 GLY 5   A 5   A ? -1.7 GLY 4   A 4   A ? -0.4 
3   ILE 3   A 3   A ? ASN 171 A 171 A ? -2.7 GLU 1   A 1   A ? -0.7 ASN 171 A 171 A ? -2.0 GLU 127 A 127 A ? -0.1 
4   GLY 4   A 4   A ? THR 126 A 126 A ? -0.9 ILE 2   A 2   A ? -0.4 ILE 3   A 3   A ? -0.3 LYS 6   A 6   A ? -0.1 
5   GLY 5   A 5   A ? ILE 2   A 2   A ? -1.7 ASN 171 A 171 A ? -0.2 GLU 7   A 7   A ? -0.3 VAL 139 A 139 A ? -0.2 
6   LYS 6   A 6   A ? GLU 138 A 138 A ? -2.6 ILE 3   A 3   A ? -0.1 GLU 138 A 138 A ? -2.8 CYS 8   A 8   A ? -0.1 
7   GLU 7   A 7   A ? GLY 5   A 5   A ? -0.3 GLN 137 A 137 A ? -0.2 GLN 137 A 137 A ? -0.3 ARG 9   A 9   A ? -0.1 
8   CYS 8   A 8   A ? LEU 136 A 136 A ? -3.2 HIS 55  A 55  A ? -0.1 LEU 136 A 136 A ? -0.1 GLU 7   A 7   A ? -0.1 
9   ARG 9   A 9   A ? PRO 10  A 10  A ? -0.1 GLU 7   A 7   A ? -0.1 SER 12  A 12  A ? -2.0 HIS 13  A 13  A ? -0.3 
10  PRO 10  A 10  A ? ?   ?   ? ?   ? ? ?    ?   ?   ? ?   ? ? ?    ARG 9   A 9   A ? -0.1 HIS 55  A 55  A ? -0.1 
11  HIS 11  A 11  A ? HIS 13  A 13  A ? -0.1 SER 12  A 12  A ? -0.1 HIS 55  A 55  A ? -0.1 ARG 9   A 9   A ? -0.0 
12  SER 12  A 12  A ? ARG 9   A 9   A ? -2.0 HIS 13  A 13  A ? -0.2 HIS 11  A 11  A ? -0.1 TYR 15  A 15  A ? -0.1 
13  HIS 13  A 13  A ? ARG 9   A 9   A ? -0.3 PRO 14  A 14  A ? -0.1 MET 16  A 16  A ? -2.0 SER 12  A 12  A ? -0.2 
14  PRO 14  A 14  A ? ?   ?   ? ?   ? ? ?    ?   ?   ? ?   ? ? ?    SER 103 A 103 A ? -2.1 GLY 53  A 53  A ? -0.2 
15  TYR 15  A 15  A ? VAL 102 A 102 A ? -0.2 THR 104 A 104 A ? -0.1 LEU 31  A 31  A ? -2.6 ALA 105 A 105 A ? -0.2 
16  MET 16  A 16  A ? HIS 13  A 13  A ? -2.0 LEU 30  A 30  A ? -0.2 GLY 53  A 53  A ? -0.5 PHE 18  A 18  A ? -0.4 
17  ALA 17  A 17  A ? GLY 29  A 29  A ? -2.3 TYR 15  A 15  A ? -0.1 GLY 29  A 29  A ? -1.2 LEU 19  A 19  A ? -0.6 
18  PHE 18  A 18  A ? ILE 51  A 51  A ? -2.5 MET 16  A 16  A ? -0.4 ILE 51  A 51  A ? -3.0 GLU 20  A 20  A ? -0.6 
19  LEU 19  A 19  A ? CYS 27  A 27  A ? -3.7 ALA 17  A 17  A ? -0.6 CYS 27  A 27  A ? -1.8 ILE 21  A 21  A ? -0.6 
20  GLU 20  A 20  A ? THR 49  A 49  A ? -2.8 PHE 18  A 18  A ? -0.6 THR 49  A 49  A ? -2.7 LEU 22  A 22  A ? -0.6 
21  ILE 21  A 21  A ? SER 25  A 25  A ? -2.9 LEU 19  A 19  A ? -0.6 LEU 24  A 24  A ? -2.2 SER 25  A 25  A ? -2.1 
22  LEU 22  A 22  A ? SER 47  A 47  A ? -2.0 GLU 20  A 20  A ? -0.6 ILE 21  A 21  A ? -0.2 ILE 48  A 48  A ? -0.1 
23  LYS 23  A 23  A ? SER 25  A 25  A ? -0.2 SER 47  A 47  A ? -0.2 LEU 22  A 22  A ? -0.3 ALA 26  A 26  A ? -0.1 
24  LEU 24  A 24  A ? ILE 21  A 21  A ? -2.2 SER 25  A 25  A ? -0.3 ALA 26  A 26  A ? -0.3 LEU 22  A 22  A ? -0.2 
25  SER 25  A 25  A ? ILE 21  A 21  A ? -2.1 CYS 43  A 43  A ? -0.1 ILE 21  A 21  A ? -2.9 CYS 27  A 27  A ? -0.3 
26  ALA 26  A 26  A ? LEU 24  A 24  A ? -0.3 GLU 20  A 20  A ? -0.2 GLY 28  A 28  A ? -0.3 SER 177 A 177 A ? -0.3 
27  CYS 27  A 27  A ? LEU 19  A 19  A ? -1.8 SER 25  A 25  A ? -0.3 LEU 19  A 19  A ? -3.7 GLY 29  A 29  A ? -0.2 
28  GLY 28  A 28  A ? SER 177 A 177 A ? -3.8 ALA 26  A 26  A ? -0.3 ALA 40  A 40  A ? -0.4 LEU 30  A 30  A ? -0.3 
29  GLY 29  A 29  A ? ALA 17  A 17  A ? -1.2 CYS 27  A 27  A ? -0.2 ALA 17  A 17  A ? -2.3 LEU 31  A 31  A ? -0.4 
30  LEU 30  A 30  A ? LEU 38  A 38  A ? -2.5 GLY 28  A 28  A ? -0.3 LEU 38  A 38  A ? -3.6 ILE 32  A 32  A ? -0.7 
31  LEU 31  A 31  A ? TYR 15  A 15  A ? -2.6 GLY 29  A 29  A ? -0.4 ALA 105 A 105 A ? -1.9 VAL 37  A 37  A ? -0.2 
32  ILE 32  A 32  A ? PHE 36  A 36  A ? -2.0 LEU 30  A 30  A ? -0.7 LYS 34  A 34  A ? -0.3 VAL 37  A 37  A ? -0.2 
33  ARG 33  A 33  A ? PHE 36  A 36  A ? -1.5 SER 103 A 103 A ? -0.1 PHE 36  A 36  A ? -1.8 ILE 32  A 32  A ? -0.3 
34  LYS 34  A 34  A ? ASP 35  A 35  A ? -0.3 ILE 32  A 32  A ? -0.3 ALA 96  A 96  A ? -4.1 LYS 94  A 94  A ? -0.1 
35  ASP 35  A 35  A ? LYS 95  A 95  A ? -0.2 PHE 36  A 36  A ? -0.1 LEU 92  A 92  A ? -2.4 VAL 37  A 37  A ? -0.4 
36  PHE 36  A 36  A ? ARG 33  A 33  A ? -1.8 LYS 91  A 91  A ? -0.2 ILE 32  A 32  A ? -2.0 ARG 33  A 33  A ? -1.5 
37  VAL 37  A 37  A ? LEU 90  A 90  A ? -2.1 ASP 35  A 35  A ? -0.4 LEU 90  A 90  A ? -3.1 THR 39  A 39  A ? -0.4 
38  LEU 38  A 38  A ? LEU 30  A 30  A ? -3.6 PHE 36  A 36  A ? -0.4 LEU 30  A 30  A ? -2.5 ALA 40  A 40  A ? -0.2 
39  THR 39  A 39  A ? MET 88  A 88  A ? -2.9 VAL 37  A 37  A ? -0.4 MET 88  A 88  A ? -2.7 ALA 41  A 41  A ? -0.3 
40  ALA 40  A 40  A ? GLY 28  A 28  A ? -0.4 ILE 87  A 87  A ? -0.2 CYS 43  A 43  A ? -1.4 ILE 87  A 87  A ? -0.2 
41  ALA 41  A 41  A ? THR 39  A 39  A ? -0.3 HIS 42  A 42  A ? -0.3 ALA 44  A 44  A ? -1.8 ALA 40  A 40  A ? -0.1 
42  HIS 42  A 42  A ? CYS 43  A 43  A ? -0.3 PHE 83  A 83  A ? -0.1 ALA 41  A 41  A ? -0.3 SER 177 A 177 A ? -0.0 
43  CYS 43  A 43  A ? ALA 40  A 40  A ? -1.4 GLY 28  A 28  A ? -0.1 HIS 42  A 42  A ? -0.3 ALA 41  A 41  A ? -0.2 
44  ALA 44  A 44  A ? ALA 41  A 41  A ? -1.8 ARG 46  A 46  A ? -0.0 ARG 46  A 46  A ? -0.3 ILE 21  A 21  A ? -0.1 
45  GLY 45  A 45  A ? ARG 46  A 46  A ? -0.1 ILE 48  A 48  A ? -0.0 ILE 48  A 48  A ? -0.1 CYS 43  A 43  A ? -0.0 
46  ARG 46  A 46  A ? ALA 44  A 44  A ? -0.3 SER 47  A 47  A ? -0.2 ILE 48  A 48  A ? -0.4 GLY 45  A 45  A ? -0.1 
47  SER 47  A 47  A ? ALA 44  A 44  A ? -0.0 THR 49  A 49  A ? -0.0 LEU 22  A 22  A ? -2.0 THR 49  A 49  A ? -0.5 
48  ILE 48  A 48  A ? ARG 46  A 46  A ? -0.4 ALA 69  A 69  A ? -0.3 ALA 69  A 69  A ? -2.9 VAL 50  A 50  A ? -0.5 
49  THR 49  A 49  A ? GLU 20  A 20  A ? -2.7 SER 47  A 47  A ? -0.5 GLU 20  A 20  A ? -2.8 ILE 51  A 51  A ? -0.6 
50  VAL 50  A 50  A ? LEU 67  A 67  A ? -4.4 ILE 48  A 48  A ? -0.5 LEU 67  A 67  A ? -3.2 LEU 52  A 52  A ? -0.6 
51  ILE 51  A 51  A ? PHE 18  A 18  A ? -3.0 THR 49  A 49  A ? -0.6 PHE 18  A 18  A ? -2.5 GLY 53  A 53  A ? -0.3 
52  LEU 52  A 52  A ? GLN 65  A 65  A ? -2.6 VAL 50  A 50  A ? -0.6 GLN 65  A 65  A ? -2.0 ALA 17  A 17  A ? -0.1 
53  GLY 53  A 53  A ? MET 16  A 16  A ? -0.5 ALA 101 A 101 A ? -0.5 HIS 55  A 55  A ? -0.4 THR 63  A 63  A ? -0.2 
54  VAL 54  A 54  A ? MET 16  A 16  A ? -0.3 ILE 51  A 51  A ? -0.2 GLY 53  A 53  A ? -0.2 ILE 57  A 57  A ? -0.1 
55  HIS 55  A 55  A ? GLY 53  A 53  A ? -0.4 ASN 56  A 56  A ? -0.3 LEU 136 A 136 A ? -2.2 ILE 57  A 57  A ? -0.5 
56  ASN 56  A 56  A ? GLU 59  A 59  A ? -0.4 THR 135 A 135 A ? -0.2 GLU 59  A 59  A ? -1.1 HIS 55  A 55  A ? -0.3 
57  ILE 57  A 57  A ? ASP 134 A 134 A ? -2.7 HIS 55  A 55  A ? -0.5 THR 135 A 135 A ? -0.1 ASN 56  A 56  A ? -0.1 
58  ARG 58  A 58  A ? ASP 134 A 134 A ? -0.3 GLU 59  A 59  A ? -0.1 GLN 60  A 60  A ? -0.6 ILE 57  A 57  A ? -0.3 
59  GLU 59  A 59  A ? ASN 56  A 56  A ? -1.1 ASP 134 A 134 A ? -0.2 GLU 61  A 61  A ? -0.7 ASN 56  A 56  A ? -0.4 
60  GLN 60  A 60  A ? ARG 58  A 58  A ? -0.6 VAL 54  A 54  A ? -0.1 GLY 62  A 62  A ? -0.2 ILE 57  A 57  A ? -0.1 
61  GLU 61  A 61  A ? GLU 59  A 59  A ? -0.7 ASN 56  A 56  A ? -0.1 TRP 64  A 64  A ? -1.9 GLN 60  A 60  A ? -0.0 
62  GLY 62  A 62  A ? THR 63  A 63  A ? -0.3 GLN 60  A 60  A ? -0.2 GLU 61  A 61  A ? -0.1 VAL 54  A 54  A ? -0.1 
63  THR 63  A 63  A ? GLY 53  A 53  A ? -0.2 GLN 65  A 65  A ? -0.0 GLY 62  A 62  A ? -0.3 VAL 54  A 54  A ? -0.1 
64  TRP 64  A 64  A ? GLU 61  A 61  A ? -1.9 GLY 53  A 53  A ? -0.1 MET 66  A 66  A ? -0.4 GLY 53  A 53  A ? -0.2 
65  GLN 65  A 65  A ? LEU 52  A 52  A ? -2.0 LEU 67  A 67  A ? -0.1 LEU 52  A 52  A ? -2.6 LEU 67  A 67  A ? -0.7 
66  MET 66  A 66  A ? TRP 64  A 64  A ? -0.4 ILE 51  A 51  A ? -0.2 LYS 68  A 68  A ? -0.4 ILE 51  A 51  A ? -0.2 
67  LEU 67  A 67  A ? VAL 50  A 50  A ? -3.2 GLN 65  A 65  A ? -0.7 VAL 50  A 50  A ? -4.4 ALA 69  A 69  A ? -0.3 
68  LYS 68  A 68  A ? MET 66  A 66  A ? -0.4 THR 49  A 49  A ? -0.2 GLU 93  A 93  A ? -3.0 GLU 70  A 70  A ? -0.5 
69  ALA 69  A 69  A ? ILE 48  A 48  A ? -2.9 LEU 67  A 67  A ? -0.3 ILE 48  A 48  A ? -0.3 LEU 92  A 92  A ? -0.3 
70  GLU 70  A 70  A ? LYS 91  A 91  A ? -3.7 LYS 68  A 68  A ? -0.5 GLN 72  A 72  A ? -0.4 LEU 92  A 92  A ? -0.2 
71  LYS 71  A 71  A ? LYS 91  A 91  A ? -1.6 PHE 73  A 73  A ? -0.0 LYS 91  A 91  A ? -2.6 PHE 73  A 73  A ? -0.4 
72  GLN 72  A 72  A ? GLU 70  A 70  A ? -0.4 LEU 90  A 90  A ? -0.2 LEU 90  A 90  A ? -0.2 MET 88  A 88  A ? -0.0 
73  PHE 73  A 73  A ? LEU 89  A 89  A ? -2.9 LYS 71  A 71  A ? -0.4 LEU 89  A 89  A ? -1.5 HIS 75  A 75  A ? -0.1 
74  PRO 74  A 74  A ? ?   ?   ? ?   ? ? ?    ?   ?   ? ?   ? ? ?    MET 88  A 88  A ? -0.2 ASP 86  A 86  A ? -0.1 
75  HIS 75  A 75  A ? ILE 87  A 87  A ? -2.6 ASN 85  A 85  A ? -0.3 TYR 78  A 78  A ? -2.1 ILE 87  A 87  A ? -0.0 
76  PRO 76  A 76  A ? ?   ?   ? ?   ? ? ?    ?   ?   ? ?   ? ? ?    HIS 75  A 75  A ? -0.1 ASN 85  A 85  A ? -0.0 
77  GLN 77  A 77  A ? ASN 85  A 85  A ? -0.1 GLU 79  A 79  A ? -0.1 GLU 79  A 79  A ? -0.1 HIS 75  A 75  A ? -0.1 
78  TYR 78  A 78  A ? HIS 75  A 75  A ? -2.1 ASN 85  A 85  A ? -0.1 ASN 80  A 80  A ? -0.5 ASN 85  A 85  A ? -0.2 
79  GLU 79  A 79  A ? LEU 84  A 84  A ? -2.0 GLN 77  A 77  A ? -0.1 PHE 83  A 83  A ? -2.1 LEU 84  A 84  A ? -0.5 
80  ASN 80  A 80  A ? TYR 78  A 78  A ? -0.5 VAL 81  A 81  A ? -0.2 GLU 79  A 79  A ? -0.1 TYR 78  A 78  A ? -0.0 
81  VAL 81  A 81  A ? THR 82  A 82  A ? -0.1 LEU 84  A 84  A ? -0.1 ASN 80  A 80  A ? -0.2 GLU 79  A 79  A ? -0.0 
82  THR 82  A 82  A ? LEU 84  A 84  A ? -0.1 ARG 153 A 153 A ? -0.0 ASN 80  A 80  A ? -0.2 VAL 81  A 81  A ? -0.1 
83  PHE 83  A 83  A ? GLU 79  A 79  A ? -2.1 LEU 84  A 84  A ? -0.2 ASP 86  A 86  A ? -0.9 ASN 85  A 85  A ? -0.2 
84  LEU 84  A 84  A ? GLU 79  A 79  A ? -0.5 ASN 85  A 85  A ? -0.2 GLU 79  A 79  A ? -2.0 PHE 83  A 83  A ? -0.2 
85  ASN 85  A 85  A ? PHE 83  A 83  A ? -0.2 TYR 78  A 78  A ? -0.2 ILE 87  A 87  A ? -1.9 HIS 75  A 75  A ? -0.3 
86  ASP 86  A 86  A ? PHE 83  A 83  A ? -0.9 THR 82  A 82  A ? -0.1 MET 88  A 88  A ? -0.3 THR 205 A 205 A ? -0.2 
87  ILE 87  A 87  A ? ASN 85  A 85  A ? -1.9 ALA 40  A 40  A ? -0.2 HIS 75  A 75  A ? -2.6 LEU 89  A 89  A ? -0.3 
88  MET 88  A 88  A ? THR 39  A 39  A ? -2.7 ASP 86  A 86  A ? -0.3 THR 39  A 39  A ? -2.9 LEU 90  A 90  A ? -0.4 
89  LEU 89  A 89  A ? PHE 73  A 73  A ? -1.5 ILE 87  A 87  A ? -0.3 PHE 73  A 73  A ? -2.9 LYS 91  A 91  A ? -0.5 
90  LEU 90  A 90  A ? VAL 37  A 37  A ? -3.1 MET 88  A 88  A ? -0.4 VAL 37  A 37  A ? -2.1 LEU 92  A 92  A ? -0.6 
91  LYS 91  A 91  A ? LYS 71  A 71  A ? -2.6 LEU 89  A 89  A ? -0.5 GLU 70  A 70  A ? -3.7 LYS 71  A 71  A ? -1.6 
92  LEU 92  A 92  A ? ASP 35  A 35  A ? -2.4 LEU 90  A 90  A ? -0.6 ALA 69  A 69  A ? -0.2 LYS 95  A 95  A ? -0.1 
93  GLU 93  A 93  A ? LYS 68  A 68  A ? -3.0 LYS 91  A 91  A ? -0.2 LYS 95  A 95  A ? -0.3 LEU 92  A 92  A ? -0.1 
94  LYS 94  A 94  A ? LYS 68  A 68  A ? -0.4 LYS 34  A 34  A ? -0.1 GLU 93  A 93  A ? -0.2 ALA 96  A 96  A ? -0.1 
95  LYS 95  A 95  A ? GLU 93  A 93  A ? -0.3 ALA 96  A 96  A ? -0.1 ASP 35  A 35  A ? -0.2 ASN 97  A 97  A ? -0.1 
96  ALA 96  A 96  A ? LYS 34  A 34  A ? -4.1 ARG 33  A 33  A ? -0.1 LEU 98  A 98  A ? -0.7 LYS 95  A 95  A ? -0.1 
97  ASN 97  A 97  A ? LYS 95  A 95  A ? -0.1 SER 103 A 103 A ? -0.0 THR 99  A 99  A ? -0.4 ALA 96  A 96  A ? -0.1 
98  LEU 98  A 98  A ? ALA 96  A 96  A ? -0.7 ALA 101 A 101 A ? -0.1 LEU 100 A 100 A ? -0.2 SER 103 A 103 A ? -0.2 
99  THR 99  A 99  A ? VAL 102 A 102 A ? -1.9 ASN 97  A 97  A ? -0.4 VAL 102 A 102 A ? -0.2 GLY 53  A 53  A ? -0.1 
100 LEU 100 A 100 A ? ALA 101 A 101 A ? -0.2 LEU 98  A 98  A ? -0.2 SER 103 A 103 A ? -0.1 GLY 53  A 53  A ? -0.0 
101 ALA 101 A 101 A ? VAL 102 A 102 A ? -0.2 HIS 13  A 13  A ? -0.1 GLY 53  A 53  A ? -0.5 SER 103 A 103 A ? -0.4 
102 VAL 102 A 102 A ? THR 99  A 99  A ? -0.2 LEU 52  A 52  A ? -0.1 THR 99  A 99  A ? -1.9 THR 104 A 104 A ? -0.3 
103 SER 103 A 103 A ? PRO 14  A 14  A ? -2.1 ALA 101 A 101 A ? -0.4 LEU 31  A 31  A ? -0.3 ALA 105 A 105 A ? -0.2 
104 THR 104 A 104 A ? VAL 102 A 102 A ? -0.3 ILE 32  A 32  A ? -0.1 ILE 32  A 32  A ? -0.2 TYR 15  A 15  A ? -0.1 
105 ALA 105 A 105 A ? LEU 31  A 31  A ? -1.9 SER 103 A 103 A ? -0.2 LEU 107 A 107 A ? -0.1 VAL 186 A 186 A ? -0.1 
106 PRO 106 A 106 A ? ?   ?   ? ?   ? ? ?    ?   ?   ? ?   ? ? ?    ALA 187 A 187 A ? -2.8 ALA 108 A 108 A ? -0.4 
107 LEU 107 A 107 A ? VAL 186 A 186 A ? -0.2 ALA 105 A 105 A ? -0.1 GLN 188 A 188 A ? -0.1 ALA 109 A 109 A ? -0.1 
108 ALA 108 A 108 A ? ALA 187 A 187 A ? -2.4 PRO 106 A 106 A ? -0.4 ARG 211 A 211 A ? -0.1 PHE 111 A 111 A ? -0.0 
109 ALA 109 A 109 A ? LEU 107 A 107 A ? -0.1 PHE 111 A 111 A ? -0.1 PHE 111 A 111 A ? -0.3 ALA 108 A 108 A ? -0.1 
110 ASP 110 A 110 A ? PHE 111 A 111 A ? -0.0 HIS 209 A 209 A ? -0.0 SER 208 A 208 A ? -0.2 ILE 112 A 112 A ? -0.1 
111 PHE 111 A 111 A ? ALA 109 A 109 A ? -0.3 SER 208 A 208 A ? -0.1 SER 113 A 113 A ? -0.4 ALA 109 A 109 A ? -0.1 
112 ILE 112 A 112 A ? ASP 110 A 110 A ? -0.1 GLN 188 A 188 A ? -0.1 PHE 111 A 111 A ? -0.0 ALA 108 A 108 A ? -0.0 
113 SER 113 A 113 A ? PHE 111 A 111 A ? -0.4 PRO 114 A 114 A ? -0.1 ARG 116 A 116 A ? -0.8 LEU 143 A 143 A ? -0.2 
114 PRO 114 A 114 A ? ?   ?   ? ?   ? ? ?    ?   ?   ? ?   ? ? ?    MET 144 A 144 A ? -0.2 SER 113 A 113 A ? -0.1 
115 LYS 115 A 115 A ? LEU 143 A 143 A ? -2.4 ARG 116 A 116 A ? -0.4 THR 117 A 117 A ? -0.2 MET 144 A 144 A ? -0.1 
116 ARG 116 A 116 A ? SER 113 A 113 A ? -0.8 ARG 142 A 142 A ? -0.1 LEU 143 A 143 A ? -2.5 CYS 118 A 118 A ? -0.5 
117 THR 117 A 117 A ? LYS 115 A 115 A ? -0.2 ARG 142 A 142 A ? -0.2 ALA 184 A 184 A ? -0.3 GLN 119 A 119 A ? -0.3 
118 CYS 118 A 118 A ? LEU 141 A 141 A ? -3.6 ARG 116 A 116 A ? -0.5 LEU 141 A 141 A ? -3.4 VAL 120 A 120 A ? -0.4 
119 GLN 119 A 119 A ? MET 182 A 182 A ? -4.0 THR 117 A 117 A ? -0.3 MET 182 A 182 A ? -3.8 ALA 121 A 121 A ? -0.4 
120 VAL 120 A 120 A ? VAL 139 A 139 A ? -2.4 CYS 118 A 118 A ? -0.4 VAL 139 A 139 A ? -2.0 GLY 122 A 122 A ? -0.4 
121 ALA 121 A 121 A ? PRO 180 A 180 A ? -0.8 GLN 119 A 119 A ? -0.4 TRP 123 A 123 A ? -0.3 GLU 138 A 138 A ? -0.2 
122 GLY 122 A 122 A ? GLN 137 A 137 A ? -2.2 VAL 120 A 120 A ? -0.4 GLN 137 A 137 A ? -3.0 ILE 2   A 2   A ? -0.2 
123 TRP 123 A 123 A ? GLY 175 A 175 A ? -0.4 ALA 121 A 121 A ? -0.3 SER 133 A 133 A ? -0.1 THR 126 A 126 A ? -0.1 
124 GLY 124 A 124 A ? ARG 125 A 125 A ? -0.2 ALA 132 A 132 A ? -0.2 SER 133 A 133 A ? -2.1 ILE 2   A 2   A ? -0.4 
125 ARG 125 A 125 A ? LYS 174 A 174 A ? -1.8 GLU 1   A 1   A ? -0.3 ALA 132 A 132 A ? -0.2 GLY 124 A 124 A ? -0.2 
126 THR 126 A 126 A ? HIS 131 A 131 A ? -0.8 GLU 1   A 1   A ? -0.2 GLY 4   A 4   A ? -0.9 VAL 128 A 128 A ? -0.3 
127 GLU 127 A 127 A ? HIS 131 A 131 A ? -0.2 ILE 3   A 3   A ? -0.1 GLY 130 A 130 A ? -1.6 THR 126 A 126 A ? -0.1 
128 VAL 128 A 128 A ? ASN 129 A 129 A ? -0.3 THR 126 A 126 A ? -0.3 GLY 198 A 198 A ? -0.1 LYS 174 A 174 A ? -0.1 
129 ASN 129 A 129 A ? HIS 131 A 131 A ? -0.1 THR 126 A 126 A ? -0.0 VAL 128 A 128 A ? -0.3 HIS 131 A 131 A ? -0.1 
130 GLY 130 A 130 A ? GLU 127 A 127 A ? -1.6 HIS 131 A 131 A ? -0.1 ALA 132 A 132 A ? -0.2 ARG 125 A 125 A ? -0.1 
131 HIS 131 A 131 A ? ALA 132 A 132 A ? -0.1 ASN 129 A 129 A ? -0.1 THR 126 A 126 A ? -0.8 GLU 127 A 127 A ? -0.2 
132 ALA 132 A 132 A ? GLY 130 A 130 A ? -0.2 ARG 125 A 125 A ? -0.2 ARG 125 A 125 A ? -0.3 ASP 134 A 134 A ? -0.2 
133 SER 133 A 133 A ? GLY 124 A 124 A ? -2.1 TRP 123 A 123 A ? -0.1 ILE 57  A 57  A ? -0.1 ALA 132 A 132 A ? -0.1 
134 ASP 134 A 134 A ? ALA 132 A 132 A ? -0.2 ASN 56  A 56  A ? -0.1 ILE 57  A 57  A ? -2.7 ARG 58  A 58  A ? -0.3 
135 THR 135 A 135 A ? ASN 56  A 56  A ? -0.2 ILE 57  A 57  A ? -0.1 ASN 56  A 56  A ? -0.2 GLN 137 A 137 A ? -0.2 
136 LEU 136 A 136 A ? HIS 55  A 55  A ? -2.2 ASP 134 A 134 A ? -0.3 CYS 8   A 8   A ? -3.2 GLU 138 A 138 A ? -0.3 
137 GLN 137 A 137 A ? GLY 122 A 122 A ? -3.0 GLU 7   A 7   A ? -0.3 GLY 122 A 122 A ? -2.2 VAL 139 A 139 A ? -0.3 
138 GLU 138 A 138 A ? LYS 6   A 6   A ? -2.8 LEU 136 A 136 A ? -0.3 LYS 6   A 6   A ? -2.6 LYS 140 A 140 A ? -0.3 
139 VAL 139 A 139 A ? VAL 120 A 120 A ? -2.0 GLN 137 A 137 A ? -0.3 VAL 120 A 120 A ? -2.4 LEU 141 A 141 A ? -0.5 
140 LYS 140 A 140 A ? GLU 138 A 138 A ? -0.3 GLN 119 A 119 A ? -0.2 ARG 142 A 142 A ? -0.4 GLN 119 A 119 A ? -0.2 
141 LEU 141 A 141 A ? CYS 118 A 118 A ? -3.4 VAL 139 A 139 A ? -0.5 CYS 118 A 118 A ? -3.6 LEU 143 A 143 A ? -0.4 
142 ARG 142 A 142 A ? LYS 140 A 140 A ? -0.4 THR 117 A 117 A ? -0.2 GLY 164 A 164 A ? -2.5 MET 144 A 144 A ? -0.4 
143 LEU 143 A 143 A ? ARG 116 A 116 A ? -2.5 LEU 141 A 141 A ? -0.4 LYS 115 A 115 A ? -2.4 GLY 145 A 145 A ? -0.3 
144 MET 144 A 144 A ? CYS 162 A 162 A ? -3.8 ARG 142 A 142 A ? -0.4 CYS 162 A 162 A ? -0.5 ARG 116 A 116 A ? -0.1 
145 GLY 145 A 145 A ? LEU 143 A 143 A ? -0.3 PRO 146 A 146 A ? -0.1 ASP 148 A 148 A ? -1.8 CYS 149 A 149 A ? -0.4 
146 PRO 146 A 146 A ? ?   ?   ? ?   ? ? ?    ?   ?   ? ?   ? ? ?    CYS 149 A 149 A ? -1.5 GLY 145 A 145 A ? -0.1 
147 GLN 147 A 147 A ? ASP 148 A 148 A ? -0.3 CYS 149 A 149 A ? -0.2 MET 150 A 150 A ? -1.1 GLN 151 A 151 A ? -0.1 
148 ASP 148 A 148 A ? GLY 145 A 145 A ? -1.8 CYS 149 A 149 A ? -0.2 GLN 151 A 151 A ? -0.3 GLN 147 A 147 A ? -0.3 
149 CYS 149 A 149 A ? PRO 146 A 146 A ? -1.5 GLY 145 A 145 A ? -0.4 TYR 152 A 152 A ? -2.2 PHE 155 A 155 A ? -0.3 
150 MET 150 A 150 A ? GLN 147 A 147 A ? -1.1 GLN 151 A 151 A ? -0.3 CYS 149 A 149 A ? -0.2 ASP 148 A 148 A ? -0.1 
151 GLN 151 A 151 A ? ASP 148 A 148 A ? -0.3 GLN 147 A 147 A ? -0.1 ARG 153 A 153 A ? -0.8 MET 150 A 150 A ? -0.3 
152 TYR 152 A 152 A ? CYS 149 A 149 A ? -2.2 ARG 153 A 153 A ? -0.2 PHE 155 A 155 A ? -1.8 GLN 151 A 151 A ? -0.1 
153 ARG 153 A 153 A ? GLN 151 A 151 A ? -0.8 ALA 154 A 154 A ? -0.3 TYR 152 A 152 A ? -0.2 THR 82  A 82  A ? -0.0 
154 ALA 154 A 154 A ? GLN 151 A 151 A ? -0.1 ASP 156 A 156 A ? -0.1 ARG 153 A 153 A ? -0.3 ASP 156 A 156 A ? -0.1 
155 PHE 155 A 155 A ? TYR 152 A 152 A ? -1.8 CYS 149 A 149 A ? -0.3 ASN 157 A 157 A ? -0.4 ASN 158 A 158 A ? -0.0 
156 ASP 156 A 156 A ? ALA 154 A 154 A ? -0.1 ASN 157 A 157 A ? -0.1 GLN 160 A 160 A ? -2.9 LEU 159 A 159 A ? -1.4 
157 ASN 157 A 157 A ? PHE 155 A 155 A ? -0.4 ASN 158 A 158 A ? -0.3 ASP 156 A 156 A ? -0.1 CYS 162 A 162 A ? -0.1 
158 ASN 158 A 158 A ? LEU 159 A 159 A ? -0.1 PHE 155 A 155 A ? -0.0 ASN 157 A 157 A ? -0.3 HIS 209 A 209 A ? -0.1 
159 LEU 159 A 159 A ? ASP 156 A 156 A ? -1.4 GLN 160 A 160 A ? -0.1 ARG 206 A 206 A ? -2.7 LEU 161 A 161 A ? -0.3 
160 GLN 160 A 160 A ? ASP 156 A 156 A ? -2.9 THR 205 A 205 A ? -0.2 CYS 162 A 162 A ? -0.4 THR 205 A 205 A ? -0.2 
161 LEU 161 A 161 A ? PHE 204 A 204 A ? -3.0 LEU 159 A 159 A ? -0.3 PHE 204 A 204 A ? -2.5 VAL 163 A 163 A ? -0.5 
162 CYS 162 A 162 A ? MET 144 A 144 A ? -0.5 GLN 160 A 160 A ? -0.4 MET 144 A 144 A ? -3.8 GLY 164 A 164 A ? -0.3 
163 VAL 163 A 163 A ? ALA 202 A 202 A ? -2.7 LEU 161 A 161 A ? -0.5 ALA 202 A 202 A ? -2.5 ASN 165 A 165 A ? -0.2 
164 GLY 164 A 164 A ? ARG 142 A 142 A ? -2.5 CYS 162 A 162 A ? -0.3 SER 166 A 166 A ? -0.3 ASN 171 A 171 A ? -0.1 
165 ASN 165 A 165 A ? LYS 170 A 170 A ? -0.5 LYS 168 A 168 A ? -0.3 LYS 168 A 168 A ? -2.2 LYS 170 A 170 A ? -0.4 
166 SER 166 A 166 A ? GLY 164 A 164 A ? -0.3 ARG 167 A 167 A ? -0.3 ASN 165 A 165 A ? -0.0 GLY 164 A 164 A ? -0.0 
167 ARG 167 A 167 A ? GLY 164 A 164 A ? -0.0 LYS 170 A 170 A ? -0.0 THR 169 A 169 A ? -0.3 SER 166 A 166 A ? -0.3 
168 LYS 168 A 168 A ? ASN 165 A 165 A ? -2.2 LYS 170 A 170 A ? -0.2 ASN 165 A 165 A ? -0.3 LYS 170 A 170 A ? -0.1 
169 THR 169 A 169 A ? ARG 167 A 167 A ? -0.3 LYS 199 A 199 A ? -0.1 ASN 171 A 171 A ? -0.4 SER 166 A 166 A ? -0.1 
170 LYS 170 A 170 A ? ASN 165 A 165 A ? -0.4 LYS 168 A 168 A ? -0.1 ASN 165 A 165 A ? -0.5 VAL 172 A 172 A ? -0.3 
171 ASN 171 A 171 A ? ILE 3   A 3   A ? -2.0 THR 169 A 169 A ? -0.4 ILE 3   A 3   A ? -2.7 PHE 173 A 173 A ? -0.2 
172 VAL 172 A 172 A ? LYS 170 A 170 A ? -0.3 ILE 2   A 2   A ? -0.2 ILE 2   A 2   A ? -0.2 LYS 174 A 174 A ? -0.2 
173 PHE 173 A 173 A ? GLU 1   A 1   A ? -1.6 ASN 171 A 171 A ? -0.2 ASP 176 A 176 A ? -2.0 SER 177 A 177 A ? -0.1 
174 LYS 174 A 174 A ? GLY 175 A 175 A ? -0.3 VAL 172 A 172 A ? -0.2 ARG 125 A 125 A ? -1.8 PHE 173 A 173 A ? -0.1 
175 GLY 175 A 175 A ? GLY 124 A 124 A ? -0.2 ALA 26  A 26  A ? -0.1 TRP 123 A 123 A ? -0.4 LYS 174 A 174 A ? -0.3 
176 ASP 176 A 176 A ? PHE 173 A 173 A ? -2.0 GLU 1   A 1   A ? -0.2 GLY 179 A 179 A ? -2.7 VAL 191 A 191 A ? -0.3 
177 SER 177 A 177 A ? ALA 26  A 26  A ? -0.3 GLY 178 A 178 A ? -0.3 GLY 28  A 28  A ? -3.8 SER 192 A 192 A ? -0.2 
178 GLY 178 A 178 A ? VAL 191 A 191 A ? -2.6 GLY 179 A 179 A ? -0.3 SER 177 A 177 A ? -0.3 SER 192 A 192 A ? -0.1 
179 GLY 179 A 179 A ? ASP 176 A 176 A ? -2.7 VAL 190 A 190 A ? -0.1 VAL 191 A 191 A ? -2.9 GLY 178 A 178 A ? -0.3 
180 PRO 180 A 180 A ? ?   ?   ? ?   ? ? ?    ?   ?   ? ?   ? ? ?    ALA 121 A 121 A ? -0.8 MET 182 A 182 A ? -0.7 
181 LEU 181 A 181 A ? GLY 189 A 189 A ? -2.6 GLY 179 A 179 A ? -0.2 GLN 188 A 188 A ? -3.7 GLY 189 A 189 A ? -1.0 
182 MET 182 A 182 A ? GLN 119 A 119 A ? -3.8 PRO 180 A 180 A ? -0.7 GLN 119 A 119 A ? -4.0 ALA 184 A 184 A ? -0.5 
183 CYS 183 A 183 A ? VAL 186 A 186 A ? -2.7 LEU 181 A 181 A ? -0.5 VAL 186 A 186 A ? -1.7 CYS 118 A 118 A ? -0.1 
184 ALA 184 A 184 A ? MET 182 A 182 A ? -0.5 THR 117 A 117 A ? -0.3 CYS 183 A 183 A ? -0.1 ALA 187 A 187 A ? -0.1 
185 GLY 185 A 185 A ? VAL 186 A 186 A ? -0.2 GLN 119 A 119 A ? -0.0 ALA 187 A 187 A ? -0.4 ALA 184 A 184 A ? -0.3 
186 VAL 186 A 186 A ? CYS 183 A 183 A ? -1.7 ALA 105 A 105 A ? -0.1 CYS 183 A 183 A ? -2.7 GLN 188 A 188 A ? -0.5 
187 ALA 187 A 187 A ? PRO 106 A 106 A ? -2.8 GLY 185 A 185 A ? -0.4 ALA 108 A 108 A ? -2.4 MET 182 A 182 A ? -0.2 
188 GLN 188 A 188 A ? LEU 181 A 181 A ? -3.7 VAL 186 A 186 A ? -0.5 ILE 207 A 207 A ? -1.7 SER 208 A 208 A ? -0.5 
189 GLY 189 A 189 A ? LEU 181 A 181 A ? -1.0 ARG 206 A 206 A ? -0.2 LEU 181 A 181 A ? -2.6 VAL 191 A 191 A ? -0.4 
190 VAL 190 A 190 A ? THR 205 A 205 A ? -1.7 GLN 188 A 188 A ? -0.3 THR 205 A 205 A ? -3.3 SER 192 A 192 A ? -0.2 
191 VAL 191 A 191 A ? GLY 179 A 179 A ? -2.9 GLY 189 A 189 A ? -0.4 GLY 178 A 178 A ? -2.6 PHE 204 A 204 A ? -0.2 
192 SER 192 A 192 A ? VAL 203 A 203 A ? -2.4 TYR 193 A 193 A ? -0.4 VAL 194 A 194 A ? -0.3 PHE 204 A 204 A ? -0.2 
193 TYR 193 A 193 A ? VAL 203 A 203 A ? -1.4 SER 177 A 177 A ? -0.1 VAL 203 A 203 A ? -2.7 SER 192 A 192 A ? -0.4 
194 VAL 194 A 194 A ? SER 192 A 192 A ? -0.3 ALA 202 A 202 A ? -0.2 LEU 196 A 196 A ? -0.3 ALA 202 A 202 A ? -0.1 
195 ARG 195 A 195 A ? LYS 199 A 199 A ? -0.5 PRO 201 A 201 A ? -0.3 GLY 198 A 198 A ? -1.7 ALA 202 A 202 A ? -0.0 
196 LEU 196 A 196 A ? VAL 194 A 194 A ? -0.3 ASP 197 A 197 A ? -0.3 ARG 195 A 195 A ? -0.1 LYS 174 A 174 A ? -0.1 
197 ASP 197 A 197 A ? LYS 199 A 199 A ? -0.1 GLY 198 A 198 A ? -0.0 LEU 196 A 196 A ? -0.3 VAL 128 A 128 A ? -0.1 
198 GLY 198 A 198 A ? ARG 195 A 195 A ? -1.7 LYS 199 A 199 A ? -0.3 LEU 196 A 196 A ? -0.1 ILE 3   A 3   A ? -0.1 
199 LYS 199 A 199 A ? PRO 200 A 200 A ? -0.1 PRO 201 A 201 A ? -0.1 ARG 195 A 195 A ? -0.5 GLY 198 A 198 A ? -0.3 
200 PRO 200 A 200 A ? ?   ?   ? ?   ? ? ?    ?   ?   ? ?   ? ? ?    GLY 164 A 164 A ? -0.2 ALA 202 A 202 A ? -0.1 
201 PRO 201 A 201 A ? ?   ?   ? ?   ? ? ?    ?   ?   ? ?   ? ? ?    ARG 195 A 195 A ? -0.3 VAL 203 A 203 A ? -0.3 
202 ALA 202 A 202 A ? VAL 163 A 163 A ? -2.5 VAL 194 A 194 A ? -0.1 VAL 163 A 163 A ? -2.7 PHE 204 A 204 A ? -0.5 
203 VAL 203 A 203 A ? TYR 193 A 193 A ? -2.7 PRO 201 A 201 A ? -0.3 SER 192 A 192 A ? -2.4 TYR 193 A 193 A ? -1.4 
204 PHE 204 A 204 A ? LEU 161 A 161 A ? -2.5 ALA 202 A 202 A ? -0.5 LEU 161 A 161 A ? -3.0 ARG 206 A 206 A ? -0.4 
205 THR 205 A 205 A ? VAL 190 A 190 A ? -3.3 VAL 203 A 203 A ? -0.4 VAL 190 A 190 A ? -1.7 ILE 207 A 207 A ? -0.6 
206 ARG 206 A 206 A ? LEU 159 A 159 A ? -2.7 PHE 204 A 204 A ? -0.4 TYR 210 A 210 A ? -0.7 HIS 209 A 209 A ? -0.3 
207 ILE 207 A 207 A ? GLN 188 A 188 A ? -1.7 THR 205 A 205 A ? -0.6 TYR 210 A 210 A ? -1.4 ARG 211 A 211 A ? -0.3 
208 SER 208 A 208 A ? GLN 188 A 188 A ? -0.5 HIS 209 A 209 A ? -0.3 ARG 211 A 211 A ? -1.0 ALA 212 A 212 A ? -0.3 
209 HIS 209 A 209 A ? ARG 206 A 206 A ? -0.3 TYR 210 A 210 A ? -0.2 ALA 212 A 212 A ? -0.3 SER 208 A 208 A ? -0.3 
210 TYR 210 A 210 A ? ILE 207 A 207 A ? -1.4 ARG 206 A 206 A ? -0.7 ILE 214 A 214 A ? -2.7 HIS 209 A 209 A ? -0.2 
211 ARG 211 A 211 A ? SER 208 A 208 A ? -1.0 ILE 207 A 207 A ? -0.3 ASN 215 A 215 A ? -2.7 LYS 216 A 216 A ? -0.2 
212 ALA 212 A 212 A ? HIS 209 A 209 A ? -0.3 SER 208 A 208 A ? -0.3 LYS 216 A 216 A ? -2.0 ARG 211 A 211 A ? -0.2 
213 TRP 213 A 213 A ? HIS 209 A 209 A ? -0.2 ASN 215 A 215 A ? -0.2 ILE 217 A 217 A ? -2.0 ARG 211 A 211 A ? -0.2 
214 ILE 214 A 214 A ? TYR 210 A 210 A ? -2.7 ASN 215 A 215 A ? -0.2 LEU 218 A 218 A ? -2.5 ALA 212 A 212 A ? -0.2 
215 ASN 215 A 215 A ? ARG 211 A 211 A ? -2.7 LYS 216 A 216 A ? -0.2 LYS 219 A 219 A ? -2.5 ILE 214 A 214 A ? -0.2 
216 LYS 216 A 216 A ? ALA 212 A 212 A ? -2.0 ARG 211 A 211 A ? -0.2 GLU 220 A 220 A ? -1.7 ASN 215 A 215 A ? -0.2 
217 ILE 217 A 217 A ? TRP 213 A 213 A ? -2.0 LEU 218 A 218 A ? -0.2 ASN 221 A 221 A ? -0.7 ASN 215 A 215 A ? -0.2 
218 LEU 218 A 218 A ? ILE 214 A 214 A ? -2.5 LYS 219 A 219 A ? -0.2 ASN 221 A 221 A ? -0.7 LYS 216 A 216 A ? -0.2 
219 LYS 219 A 219 A ? ASN 215 A 215 A ? -2.5 GLU 220 A 220 A ? -0.2 LEU 218 A 218 A ? -0.2 ILE 217 A 217 A ? -0.2 
220 GLU 220 A 220 A ? LYS 216 A 216 A ? -1.7 ASN 215 A 215 A ? -0.2 LYS 219 A 219 A ? -0.2 LEU 218 A 218 A ? -0.2 
221 ASN 221 A 221 A ? LEU 218 A 218 A ? -0.7 ILE 217 A 217 A ? -0.7 LYS 219 A 219 A ? -0.2 GLU 220 A 220 A ? -0.2 
# 
loop_
_dssp_statistics_histogram.entry_id 
_dssp_statistics_histogram.type 
_dssp_statistics_histogram.1 
_dssp_statistics_histogram.2 
_dssp_statistics_histogram.3 
_dssp_statistics_histogram.4 
_dssp_statistics_histogram.5 
_dssp_statistics_histogram.6 
_dssp_statistics_histogram.7 
_dssp_statistics_histogram.8 
_dssp_statistics_histogram.9 
_dssp_statistics_histogram.10 
_dssp_statistics_histogram.11 
_dssp_statistics_histogram.12 
_dssp_statistics_histogram.13 
_dssp_statistics_histogram.14 
_dssp_statistics_histogram.15 
_dssp_statistics_histogram.16 
_dssp_statistics_histogram.17 
_dssp_statistics_histogram.18 
_dssp_statistics_histogram.19 
_dssp_statistics_histogram.20 
_dssp_statistics_histogram.21 
_dssp_statistics_histogram.22 
_dssp_statistics_histogram.23 
_dssp_statistics_histogram.24 
_dssp_statistics_histogram.25 
_dssp_statistics_histogram.26 
_dssp_statistics_histogram.27 
_dssp_statistics_histogram.28 
_dssp_statistics_histogram.29 
_dssp_statistics_histogram.30 
Erinaceus_europaeus_GeneID=103126571 residues_per_alpha_helix        0 0 0 0 0 0 0 0 0 1 0 0 0 0 0 0 0 0 0 0 0 0 0 0 0 0 0 0 0 0 
Erinaceus_europaeus_GeneID=103126571 parallel_bridges_per_ladder     1 0 0 0 0 0 0 0 0 0 0 0 0 0 0 0 0 0 0 0 0 0 0 0 0 0 0 0 0 0 
Erinaceus_europaeus_GeneID=103126571 antiparallel_bridges_per_ladder 3 3 1 5 2 2 0 0 0 0 0 0 0 0 0 0 0 0 0 0 0 0 0 0 0 0 0 0 0 0 
Erinaceus_europaeus_GeneID=103126571 ladders_per_sheet               1 0 0 0 0 1 0 1 0 0 0 0 0 0 0 0 0 0 0 0 0 0 0 0 0 0 0 0 0 0 
# 
loop_
_dssp_statistics_hbond.entry_id 
_dssp_statistics_hbond.type 
_dssp_statistics_hbond.count 
_dssp_statistics_hbond.count_per_100 
Erinaceus_europaeus_GeneID=103126571 O(I)-->H-N(J)          143 64.7 
Erinaceus_europaeus_GeneID=103126571 'PARALLEL BRIDGES'     2   0.9  
Erinaceus_europaeus_GeneID=103126571 'ANTIPARALLEL BRIDGES' 73  33.0 
Erinaceus_europaeus_GeneID=103126571 O(I)-->H-N(I-5)        2   0.9  
Erinaceus_europaeus_GeneID=103126571 O(I)-->H-N(I-4)        2   0.9  
Erinaceus_europaeus_GeneID=103126571 O(I)-->H-N(I-3)        3   1.4  
Erinaceus_europaeus_GeneID=103126571 O(I)-->H-N(I-2)        0   0.0  
Erinaceus_europaeus_GeneID=103126571 O(I)-->H-N(I-1)        0   0.0  
Erinaceus_europaeus_GeneID=103126571 O(I)-->H-N(I+0)        0   0.0  
Erinaceus_europaeus_GeneID=103126571 O(I)-->H-N(I+1)        0   0.0  
Erinaceus_europaeus_GeneID=103126571 O(I)-->H-N(I+2)        21  9.5  
Erinaceus_europaeus_GeneID=103126571 O(I)-->H-N(I+3)        27  12.2 
Erinaceus_europaeus_GeneID=103126571 O(I)-->H-N(I+4)        12  5.4  
Erinaceus_europaeus_GeneID=103126571 O(I)-->H-N(I+5)        0   0.0  
# 
_dssp_statistics.entry_id                       Erinaceus_europaeus_GeneID=103126571 
_dssp_statistics.nr_of_residues                 221 
_dssp_statistics.nr_of_chains                   1 
_dssp_statistics.nr_of_ss_bridges_total         0 
_dssp_statistics.nr_of_ss_bridges_intra_chain   0 
_dssp_statistics.nr_of_ss_bridges_inter_chain   0 
# 
loop_
_chem_comp.id 
_chem_comp.type 
_chem_comp.mon_nstd_flag 
_chem_comp.name 
_chem_comp.formula 
_chem_comp.formula_weight 
ALA 'L-PEPTIDE LINKING' y ALANINE         'C3 H7 N O2'     89.093 
ARG 'L-PEPTIDE LINKING' y ARGININE        'C6 H15 N4 O2'  175.209 
ASN 'L-PEPTIDE LINKING' y ASPARAGINE      'C4 H8 N2 O3'   132.118 
ASP 'L-PEPTIDE LINKING' y 'ASPARTIC ACID' 'C4 H7 N O4'    133.103 
CYS 'L-PEPTIDE LINKING' y CYSTEINE        'C3 H7 N O2 S'  121.158 
GLN 'L-PEPTIDE LINKING' y GLUTAMINE       'C5 H10 N2 O3'  146.144 
GLU 'L-PEPTIDE LINKING' y 'GLUTAMIC ACID' 'C5 H9 N O4'    147.129 
GLY 'PEPTIDE LINKING'   y GLYCINE         'C2 H5 N O2'     75.067 
HIS 'L-PEPTIDE LINKING' y HISTIDINE       'C6 H10 N3 O2'  156.162 
ILE 'L-PEPTIDE LINKING' y ISOLEUCINE      'C6 H13 N O2'   131.173 
LEU 'L-PEPTIDE LINKING' y LEUCINE         'C6 H13 N O2'   131.173 
LYS 'L-PEPTIDE LINKING' y LYSINE          'C6 H15 N2 O2'  147.195 
MET 'L-PEPTIDE LINKING' y METHIONINE      'C5 H11 N O2 S' 149.211 
PHE 'L-PEPTIDE LINKING' y PHENYLALANINE   'C9 H11 N O2'   165.189 
PRO 'L-PEPTIDE LINKING' y PROLINE         'C5 H9 N O2'     115.13 
SER 'L-PEPTIDE LINKING' y SERINE          'C3 H7 N O3'    105.093 
THR 'L-PEPTIDE LINKING' y THREONINE       'C4 H9 N O3'    119.119 
TRP 'L-PEPTIDE LINKING' y TRYPTOPHAN      'C11 H12 N2 O2' 204.225 
TYR 'L-PEPTIDE LINKING' y TYROSINE        'C9 H11 N O3'   181.189 
VAL 'L-PEPTIDE LINKING' y VALINE          'C5 H11 N O2'   117.146 
# 
loop_
_atom_type.symbol 
N 
C 
O 
S 
# 
loop_
_entity_poly_seq.entity_id 
_entity_poly_seq.num 
_entity_poly_seq.mon_id 
_entity_poly_seq.hetero 
1   1 GLU n 
1   2 ILE n 
1   3 ILE n 
1   4 GLY n 
1   5 GLY n 
1   6 LYS n 
1   7 GLU n 
1   8 CYS n 
1   9 ARG n 
1  10 PRO n 
1  11 HIS n 
1  12 SER n 
1  13 HIS n 
1  14 PRO n 
1  15 TYR n 
1  16 MET n 
1  17 ALA n 
1  18 PHE n 
1  19 LEU n 
1  20 GLU n 
1  21 ILE n 
1  22 LEU n 
1  23 LYS n 
1  24 LEU n 
1  25 SER n 
1  26 ALA n 
1  27 CYS n 
1  28 GLY n 
1  29 GLY n 
1  30 LEU n 
1  31 LEU n 
1  32 ILE n 
1  33 ARG n 
1  34 LYS n 
1  35 ASP n 
1  36 PHE n 
1  37 VAL n 
1  38 LEU n 
1  39 THR n 
1  40 ALA n 
1  41 ALA n 
1  42 HIS n 
1  43 CYS n 
1  44 ALA n 
1  45 GLY n 
1  46 ARG n 
1  47 SER n 
1  48 ILE n 
1  49 THR n 
1  50 VAL n 
1  51 ILE n 
1  52 LEU n 
1  53 GLY n 
1  54 VAL n 
1  55 HIS n 
1  56 ASN n 
1  57 ILE n 
1  58 ARG n 
1  59 GLU n 
1  60 GLN n 
1  61 GLU n 
1  62 GLY n 
1  63 THR n 
1  64 TRP n 
1  65 GLN n 
1  66 MET n 
1  67 LEU n 
1  68 LYS n 
1  69 ALA n 
1  70 GLU n 
1  71 LYS n 
1  72 GLN n 
1  73 PHE n 
1  74 PRO n 
1  75 HIS n 
1  76 PRO n 
1  77 GLN n 
1  78 TYR n 
1  79 GLU n 
1  80 ASN n 
1  81 VAL n 
1  82 THR n 
1  83 PHE n 
1  84 LEU n 
1  85 ASN n 
1  86 ASP n 
1  87 ILE n 
1  88 MET n 
1  89 LEU n 
1  90 LEU n 
1  91 LYS n 
1  92 LEU n 
1  93 GLU n 
1  94 LYS n 
1  95 LYS n 
1  96 ALA n 
1  97 ASN n 
1  98 LEU n 
1  99 THR n 
1 100 LEU n 
1 101 ALA n 
1 102 VAL n 
1 103 SER n 
1 104 THR n 
1 105 ALA n 
1 106 PRO n 
1 107 LEU n 
1 108 ALA n 
1 109 ALA n 
1 110 ASP n 
1 111 PHE n 
1 112 ILE n 
1 113 SER n 
1 114 PRO n 
1 115 LYS n 
1 116 ARG n 
1 117 THR n 
1 118 CYS n 
1 119 GLN n 
1 120 VAL n 
1 121 ALA n 
1 122 GLY n 
1 123 TRP n 
1 124 GLY n 
1 125 ARG n 
1 126 THR n 
1 127 GLU n 
1 128 VAL n 
1 129 ASN n 
1 130 GLY n 
1 131 HIS n 
1 132 ALA n 
1 133 SER n 
1 134 ASP n 
1 135 THR n 
1 136 LEU n 
1 137 GLN n 
1 138 GLU n 
1 139 VAL n 
1 140 LYS n 
1 141 LEU n 
1 142 ARG n 
1 143 LEU n 
1 144 MET n 
1 145 GLY n 
1 146 PRO n 
1 147 GLN n 
1 148 ASP n 
1 149 CYS n 
1 150 MET n 
1 151 GLN n 
1 152 TYR n 
1 153 ARG n 
1 154 ALA n 
1 155 PHE n 
1 156 ASP n 
1 157 ASN n 
1 158 ASN n 
1 159 LEU n 
1 160 GLN n 
1 161 LEU n 
1 162 CYS n 
1 163 VAL n 
1 164 GLY n 
1 165 ASN n 
1 166 SER n 
1 167 ARG n 
1 168 LYS n 
1 169 THR n 
1 170 LYS n 
1 171 ASN n 
1 172 VAL n 
1 173 PHE n 
1 174 LYS n 
1 175 GLY n 
1 176 ASP n 
1 177 SER n 
1 178 GLY n 
1 179 GLY n 
1 180 PRO n 
1 181 LEU n 
1 182 MET n 
1 183 CYS n 
1 184 ALA n 
1 185 GLY n 
1 186 VAL n 
1 187 ALA n 
1 188 GLN n 
1 189 GLY n 
1 190 VAL n 
1 191 VAL n 
1 192 SER n 
1 193 TYR n 
1 194 VAL n 
1 195 ARG n 
1 196 LEU n 
1 197 ASP n 
1 198 GLY n 
1 199 LYS n 
1 200 PRO n 
1 201 PRO n 
1 202 ALA n 
1 203 VAL n 
1 204 PHE n 
1 205 THR n 
1 206 ARG n 
1 207 ILE n 
1 208 SER n 
1 209 HIS n 
1 210 TYR n 
1 211 ARG n 
1 212 ALA n 
1 213 TRP n 
1 214 ILE n 
1 215 ASN n 
1 216 LYS n 
1 217 ILE n 
1 218 LEU n 
1 219 LYS n 
1 220 GLU n 
1 221 ASN n 
# 
loop_
_pdbx_poly_seq_scheme.asym_id 
_pdbx_poly_seq_scheme.entity_id 
_pdbx_poly_seq_scheme.seq_id 
_pdbx_poly_seq_scheme.mon_id 
_pdbx_poly_seq_scheme.ndb_seq_num 
_pdbx_poly_seq_scheme.pdb_seq_num 
_pdbx_poly_seq_scheme.auth_seq_num 
_pdbx_poly_seq_scheme.pdb_mon_id 
_pdbx_poly_seq_scheme.auth_mon_id 
_pdbx_poly_seq_scheme.pdb_strand_id 
_pdbx_poly_seq_scheme.pdb_ins_code 
_pdbx_poly_seq_scheme.hetero 
A 1   1 GLU   1 1   1   GLU GLU A ? n 
A 1   2 ILE   2 2   2   ILE ILE A ? n 
A 1   3 ILE   3 3   3   ILE ILE A ? n 
A 1   4 GLY   4 4   4   GLY GLY A ? n 
A 1   5 GLY   5 5   5   GLY GLY A ? n 
A 1   6 LYS   6 6   6   LYS LYS A ? n 
A 1   7 GLU   7 7   7   GLU GLU A ? n 
A 1   8 CYS   8 8   8   CYS CYS A ? n 
A 1   9 ARG   9 9   9   ARG ARG A ? n 
A 1  10 PRO  10 10  10  PRO PRO A ? n 
A 1  11 HIS  11 11  11  HIS HIS A ? n 
A 1  12 SER  12 12  12  SER SER A ? n 
A 1  13 HIS  13 13  13  HIS HIS A ? n 
A 1  14 PRO  14 14  14  PRO PRO A ? n 
A 1  15 TYR  15 15  15  TYR TYR A ? n 
A 1  16 MET  16 16  16  MET MET A ? n 
A 1  17 ALA  17 17  17  ALA ALA A ? n 
A 1  18 PHE  18 18  18  PHE PHE A ? n 
A 1  19 LEU  19 19  19  LEU LEU A ? n 
A 1  20 GLU  20 20  20  GLU GLU A ? n 
A 1  21 ILE  21 21  21  ILE ILE A ? n 
A 1  22 LEU  22 22  22  LEU LEU A ? n 
A 1  23 LYS  23 23  23  LYS LYS A ? n 
A 1  24 LEU  24 24  24  LEU LEU A ? n 
A 1  25 SER  25 25  25  SER SER A ? n 
A 1  26 ALA  26 26  26  ALA ALA A ? n 
A 1  27 CYS  27 27  27  CYS CYS A ? n 
A 1  28 GLY  28 28  28  GLY GLY A ? n 
A 1  29 GLY  29 29  29  GLY GLY A ? n 
A 1  30 LEU  30 30  30  LEU LEU A ? n 
A 1  31 LEU  31 31  31  LEU LEU A ? n 
A 1  32 ILE  32 32  32  ILE ILE A ? n 
A 1  33 ARG  33 33  33  ARG ARG A ? n 
A 1  34 LYS  34 34  34  LYS LYS A ? n 
A 1  35 ASP  35 35  35  ASP ASP A ? n 
A 1  36 PHE  36 36  36  PHE PHE A ? n 
A 1  37 VAL  37 37  37  VAL VAL A ? n 
A 1  38 LEU  38 38  38  LEU LEU A ? n 
A 1  39 THR  39 39  39  THR THR A ? n 
A 1  40 ALA  40 40  40  ALA ALA A ? n 
A 1  41 ALA  41 41  41  ALA ALA A ? n 
A 1  42 HIS  42 42  42  HIS HIS A ? n 
A 1  43 CYS  43 43  43  CYS CYS A ? n 
A 1  44 ALA  44 44  44  ALA ALA A ? n 
A 1  45 GLY  45 45  45  GLY GLY A ? n 
A 1  46 ARG  46 46  46  ARG ARG A ? n 
A 1  47 SER  47 47  47  SER SER A ? n 
A 1  48 ILE  48 48  48  ILE ILE A ? n 
A 1  49 THR  49 49  49  THR THR A ? n 
A 1  50 VAL  50 50  50  VAL VAL A ? n 
A 1  51 ILE  51 51  51  ILE ILE A ? n 
A 1  52 LEU  52 52  52  LEU LEU A ? n 
A 1  53 GLY  53 53  53  GLY GLY A ? n 
A 1  54 VAL  54 54  54  VAL VAL A ? n 
A 1  55 HIS  55 55  55  HIS HIS A ? n 
A 1  56 ASN  56 56  56  ASN ASN A ? n 
A 1  57 ILE  57 57  57  ILE ILE A ? n 
A 1  58 ARG  58 58  58  ARG ARG A ? n 
A 1  59 GLU  59 59  59  GLU GLU A ? n 
A 1  60 GLN  60 60  60  GLN GLN A ? n 
A 1  61 GLU  61 61  61  GLU GLU A ? n 
A 1  62 GLY  62 62  62  GLY GLY A ? n 
A 1  63 THR  63 63  63  THR THR A ? n 
A 1  64 TRP  64 64  64  TRP TRP A ? n 
A 1  65 GLN  65 65  65  GLN GLN A ? n 
A 1  66 MET  66 66  66  MET MET A ? n 
A 1  67 LEU  67 67  67  LEU LEU A ? n 
A 1  68 LYS  68 68  68  LYS LYS A ? n 
A 1  69 ALA  69 69  69  ALA ALA A ? n 
A 1  70 GLU  70 70  70  GLU GLU A ? n 
A 1  71 LYS  71 71  71  LYS LYS A ? n 
A 1  72 GLN  72 72  72  GLN GLN A ? n 
A 1  73 PHE  73 73  73  PHE PHE A ? n 
A 1  74 PRO  74 74  74  PRO PRO A ? n 
A 1  75 HIS  75 75  75  HIS HIS A ? n 
A 1  76 PRO  76 76  76  PRO PRO A ? n 
A 1  77 GLN  77 77  77  GLN GLN A ? n 
A 1  78 TYR  78 78  78  TYR TYR A ? n 
A 1  79 GLU  79 79  79  GLU GLU A ? n 
A 1  80 ASN  80 80  80  ASN ASN A ? n 
A 1  81 VAL  81 81  81  VAL VAL A ? n 
A 1  82 THR  82 82  82  THR THR A ? n 
A 1  83 PHE  83 83  83  PHE PHE A ? n 
A 1  84 LEU  84 84  84  LEU LEU A ? n 
A 1  85 ASN  85 85  85  ASN ASN A ? n 
A 1  86 ASP  86 86  86  ASP ASP A ? n 
A 1  87 ILE  87 87  87  ILE ILE A ? n 
A 1  88 MET  88 88  88  MET MET A ? n 
A 1  89 LEU  89 89  89  LEU LEU A ? n 
A 1  90 LEU  90 90  90  LEU LEU A ? n 
A 1  91 LYS  91 91  91  LYS LYS A ? n 
A 1  92 LEU  92 92  92  LEU LEU A ? n 
A 1  93 GLU  93 93  93  GLU GLU A ? n 
A 1  94 LYS  94 94  94  LYS LYS A ? n 
A 1  95 LYS  95 95  95  LYS LYS A ? n 
A 1  96 ALA  96 96  96  ALA ALA A ? n 
A 1  97 ASN  97 97  97  ASN ASN A ? n 
A 1  98 LEU  98 98  98  LEU LEU A ? n 
A 1  99 THR  99 99  99  THR THR A ? n 
A 1 100 LEU 100 100 100 LEU LEU A ? n 
A 1 101 ALA 101 101 101 ALA ALA A ? n 
A 1 102 VAL 102 102 102 VAL VAL A ? n 
A 1 103 SER 103 103 103 SER SER A ? n 
A 1 104 THR 104 104 104 THR THR A ? n 
A 1 105 ALA 105 105 105 ALA ALA A ? n 
A 1 106 PRO 106 106 106 PRO PRO A ? n 
A 1 107 LEU 107 107 107 LEU LEU A ? n 
A 1 108 ALA 108 108 108 ALA ALA A ? n 
A 1 109 ALA 109 109 109 ALA ALA A ? n 
A 1 110 ASP 110 110 110 ASP ASP A ? n 
A 1 111 PHE 111 111 111 PHE PHE A ? n 
A 1 112 ILE 112 112 112 ILE ILE A ? n 
A 1 113 SER 113 113 113 SER SER A ? n 
A 1 114 PRO 114 114 114 PRO PRO A ? n 
A 1 115 LYS 115 115 115 LYS LYS A ? n 
A 1 116 ARG 116 116 116 ARG ARG A ? n 
A 1 117 THR 117 117 117 THR THR A ? n 
A 1 118 CYS 118 118 118 CYS CYS A ? n 
A 1 119 GLN 119 119 119 GLN GLN A ? n 
A 1 120 VAL 120 120 120 VAL VAL A ? n 
A 1 121 ALA 121 121 121 ALA ALA A ? n 
A 1 122 GLY 122 122 122 GLY GLY A ? n 
A 1 123 TRP 123 123 123 TRP TRP A ? n 
A 1 124 GLY 124 124 124 GLY GLY A ? n 
A 1 125 ARG 125 125 125 ARG ARG A ? n 
A 1 126 THR 126 126 126 THR THR A ? n 
A 1 127 GLU 127 127 127 GLU GLU A ? n 
A 1 128 VAL 128 128 128 VAL VAL A ? n 
A 1 129 ASN 129 129 129 ASN ASN A ? n 
A 1 130 GLY 130 130 130 GLY GLY A ? n 
A 1 131 HIS 131 131 131 HIS HIS A ? n 
A 1 132 ALA 132 132 132 ALA ALA A ? n 
A 1 133 SER 133 133 133 SER SER A ? n 
A 1 134 ASP 134 134 134 ASP ASP A ? n 
A 1 135 THR 135 135 135 THR THR A ? n 
A 1 136 LEU 136 136 136 LEU LEU A ? n 
A 1 137 GLN 137 137 137 GLN GLN A ? n 
A 1 138 GLU 138 138 138 GLU GLU A ? n 
A 1 139 VAL 139 139 139 VAL VAL A ? n 
A 1 140 LYS 140 140 140 LYS LYS A ? n 
A 1 141 LEU 141 141 141 LEU LEU A ? n 
A 1 142 ARG 142 142 142 ARG ARG A ? n 
A 1 143 LEU 143 143 143 LEU LEU A ? n 
A 1 144 MET 144 144 144 MET MET A ? n 
A 1 145 GLY 145 145 145 GLY GLY A ? n 
A 1 146 PRO 146 146 146 PRO PRO A ? n 
A 1 147 GLN 147 147 147 GLN GLN A ? n 
A 1 148 ASP 148 148 148 ASP ASP A ? n 
A 1 149 CYS 149 149 149 CYS CYS A ? n 
A 1 150 MET 150 150 150 MET MET A ? n 
A 1 151 GLN 151 151 151 GLN GLN A ? n 
A 1 152 TYR 152 152 152 TYR TYR A ? n 
A 1 153 ARG 153 153 153 ARG ARG A ? n 
A 1 154 ALA 154 154 154 ALA ALA A ? n 
A 1 155 PHE 155 155 155 PHE PHE A ? n 
A 1 156 ASP 156 156 156 ASP ASP A ? n 
A 1 157 ASN 157 157 157 ASN ASN A ? n 
A 1 158 ASN 158 158 158 ASN ASN A ? n 
A 1 159 LEU 159 159 159 LEU LEU A ? n 
A 1 160 GLN 160 160 160 GLN GLN A ? n 
A 1 161 LEU 161 161 161 LEU LEU A ? n 
A 1 162 CYS 162 162 162 CYS CYS A ? n 
A 1 163 VAL 163 163 163 VAL VAL A ? n 
A 1 164 GLY 164 164 164 GLY GLY A ? n 
A 1 165 ASN 165 165 165 ASN ASN A ? n 
A 1 166 SER 166 166 166 SER SER A ? n 
A 1 167 ARG 167 167 167 ARG ARG A ? n 
A 1 168 LYS 168 168 168 LYS LYS A ? n 
A 1 169 THR 169 169 169 THR THR A ? n 
A 1 170 LYS 170 170 170 LYS LYS A ? n 
A 1 171 ASN 171 171 171 ASN ASN A ? n 
A 1 172 VAL 172 172 172 VAL VAL A ? n 
A 1 173 PHE 173 173 173 PHE PHE A ? n 
A 1 174 LYS 174 174 174 LYS LYS A ? n 
A 1 175 GLY 175 175 175 GLY GLY A ? n 
A 1 176 ASP 176 176 176 ASP ASP A ? n 
A 1 177 SER 177 177 177 SER SER A ? n 
A 1 178 GLY 178 178 178 GLY GLY A ? n 
A 1 179 GLY 179 179 179 GLY GLY A ? n 
A 1 180 PRO 180 180 180 PRO PRO A ? n 
A 1 181 LEU 181 181 181 LEU LEU A ? n 
A 1 182 MET 182 182 182 MET MET A ? n 
A 1 183 CYS 183 183 183 CYS CYS A ? n 
A 1 184 ALA 184 184 184 ALA ALA A ? n 
A 1 185 GLY 185 185 185 GLY GLY A ? n 
A 1 186 VAL 186 186 186 VAL VAL A ? n 
A 1 187 ALA 187 187 187 ALA ALA A ? n 
A 1 188 GLN 188 188 188 GLN GLN A ? n 
A 1 189 GLY 189 189 189 GLY GLY A ? n 
A 1 190 VAL 190 190 190 VAL VAL A ? n 
A 1 191 VAL 191 191 191 VAL VAL A ? n 
A 1 192 SER 192 192 192 SER SER A ? n 
A 1 193 TYR 193 193 193 TYR TYR A ? n 
A 1 194 VAL 194 194 194 VAL VAL A ? n 
A 1 195 ARG 195 195 195 ARG ARG A ? n 
A 1 196 LEU 196 196 196 LEU LEU A ? n 
A 1 197 ASP 197 197 197 ASP ASP A ? n 
A 1 198 GLY 198 198 198 GLY GLY A ? n 
A 1 199 LYS 199 199 199 LYS LYS A ? n 
A 1 200 PRO 200 200 200 PRO PRO A ? n 
A 1 201 PRO 201 201 201 PRO PRO A ? n 
A 1 202 ALA 202 202 202 ALA ALA A ? n 
A 1 203 VAL 203 203 203 VAL VAL A ? n 
A 1 204 PHE 204 204 204 PHE PHE A ? n 
A 1 205 THR 205 205 205 THR THR A ? n 
A 1 206 ARG 206 206 206 ARG ARG A ? n 
A 1 207 ILE 207 207 207 ILE ILE A ? n 
A 1 208 SER 208 208 208 SER SER A ? n 
A 1 209 HIS 209 209 209 HIS HIS A ? n 
A 1 210 TYR 210 210 210 TYR TYR A ? n 
A 1 211 ARG 211 211 211 ARG ARG A ? n 
A 1 212 ALA 212 212 212 ALA ALA A ? n 
A 1 213 TRP 213 213 213 TRP TRP A ? n 
A 1 214 ILE 214 214 214 ILE ILE A ? n 
A 1 215 ASN 215 215 215 ASN ASN A ? n 
A 1 216 LYS 216 216 216 LYS LYS A ? n 
A 1 217 ILE 217 217 217 ILE ILE A ? n 
A 1 218 LEU 218 218 218 LEU LEU A ? n 
A 1 219 LYS 219 219 219 LYS LYS A ? n 
A 1 220 GLU 220 220 220 GLU GLU A ? n 
A 1 221 ASN 221 221 221 ASN ASN A ? n 
# 
loop_
_atom_site.group_PDB 
_atom_site.id 
_atom_site.type_symbol 
_atom_site.label_atom_id 
_atom_site.label_alt_id 
_atom_site.label_comp_id 
_atom_site.label_asym_id 
_atom_site.label_entity_id 
_atom_site.label_seq_id 
_atom_site.pdbx_PDB_ins_code 
_atom_site.Cartn_x 
_atom_site.Cartn_y 
_atom_site.Cartn_z 
_atom_site.occupancy 
_atom_site.B_iso_or_equiv 
_atom_site.pdbx_formal_charge 
_atom_site.auth_seq_id 
_atom_site.auth_comp_id 
_atom_site.auth_asym_id 
_atom_site.auth_atom_id 
_atom_site.pdbx_PDB_model_num 
ATOM 1    N N   ? GLU A 1   1 ?   5.943  -9.494  -1.812 1.000 61.290 ? 1   GLU A N   1 
ATOM 2    C CA  ? GLU A 1   1 ?   7.256  -9.928  -1.344 1.000 61.290 ? 1   GLU A CA  1 
ATOM 3    C C   ? GLU A 1   1 ?   8.352  -8.978  -1.816 1.000 61.290 ? 1   GLU A C   1 
ATOM 4    C CB  ? GLU A 1   1 ?   7.553 -11.353  -1.821 1.000 61.290 ? 1   GLU A CB  1 
ATOM 5    O O   ? GLU A 1   1 ?   8.307  -8.481  -2.943 1.000 61.290 ? 1   GLU A O   1 
ATOM 6    C CG  ? GLU A 1   1 ?   6.600 -12.399  -1.262 1.000 61.290 ? 1   GLU A CG  1 
ATOM 7    C CD  ? GLU A 1   1 ?   6.935 -13.814  -1.707 1.000 61.290 ? 1   GLU A CD  1 
ATOM 8    O OE1 ? GLU A 1   1 ?   6.265 -14.768  -1.251 1.000 61.290 ? 1   GLU A OE1 1 
ATOM 9    O OE2 ? GLU A 1   1 ?   7.876 -13.969  -2.518 1.000 61.290 ? 1   GLU A OE2 1 
ATOM 10   N N   ? ILE A 1   2 ?   9.252  -8.545  -0.709 1.000 83.670 ? 2   ILE A N   1 
ATOM 11   C CA  ? ILE A 1   2 ?  10.258  -7.500  -0.865 1.000 83.670 ? 2   ILE A CA  1 
ATOM 12   C C   ? ILE A 1   2 ?  11.625  -8.133  -1.111 1.000 83.670 ? 2   ILE A C   1 
ATOM 13   C CB  ? ILE A 1   2 ?  10.309  -6.577   0.373 1.000 83.670 ? 2   ILE A CB  1 
ATOM 14   O O   ? ILE A 1   2 ?  12.210  -8.735  -0.207 1.000 83.670 ? 2   ILE A O   1 
ATOM 15   C CG1 ? ILE A 1   2 ?   8.921  -5.995   0.664 1.000 83.670 ? 2   ILE A CG1 1 
ATOM 16   C CG2 ? ILE A 1   2 ?  11.339  -5.462   0.173 1.000 83.670 ? 2   ILE A CG2 1 
ATOM 17   C CD1 ? ILE A 1   2 ?   8.413  -5.040  -0.408 1.000 83.670 ? 2   ILE A CD1 1 
ATOM 18   N N   ? ILE A 1   3 ?  12.034  -8.269  -2.346 1.000 87.210 ? 3   ILE A N   1 
ATOM 19   C CA  ? ILE A 1   3 ?  13.350  -8.803  -2.682 1.000 87.210 ? 3   ILE A CA  1 
ATOM 20   C C   ? ILE A 1   3 ?  14.436  -7.870  -2.151 1.000 87.210 ? 3   ILE A C   1 
ATOM 21   C CB  ? ILE A 1   3 ?  13.509  -8.997  -4.206 1.000 87.210 ? 3   ILE A CB  1 
ATOM 22   O O   ? ILE A 1   3 ?  14.420  -6.668  -2.426 1.000 87.210 ? 3   ILE A O   1 
ATOM 23   C CG1 ? ILE A 1   3 ?  12.464  -9.989  -4.730 1.000 87.210 ? 3   ILE A CG1 1 
ATOM 24   C CG2 ? ILE A 1   3 ?  14.927  -9.465  -4.546 1.000 87.210 ? 3   ILE A CG2 1 
ATOM 25   C CD1 ? ILE A 1   3 ?  12.484 -10.169  -6.242 1.000 87.210 ? 3   ILE A CD1 1 
ATOM 26   N N   ? GLY A 1   4 ?  15.312  -8.498  -1.339 1.000 85.410 ? 4   GLY A N   1 
ATOM 27   C CA  ? GLY A 1   4 ?  16.421  -7.701  -0.837 1.000 85.410 ? 4   GLY A CA  1 
ATOM 28   C C   ? GLY A 1   4 ?  16.022  -6.766   0.289 1.000 85.410 ? 4   GLY A C   1 
ATOM 29   O O   ? GLY A 1   4 ?  16.741  -5.813   0.595 1.000 85.410 ? 4   GLY A O   1 
ATOM 30   N N   ? GLY A 1   5 ?  14.662  -6.947   0.844 1.000 88.630 ? 5   GLY A N   1 
ATOM 31   C CA  ? GLY A 1   5 ?  14.162  -6.149   1.953 1.000 88.630 ? 5   GLY A CA  1 
ATOM 32   C C   ? GLY A 1   5 ?  14.587  -6.681   3.309 1.000 88.630 ? 5   GLY A C   1 
ATOM 33   O O   ? GLY A 1   5 ?  15.302  -7.681   3.393 1.000 88.630 ? 5   GLY A O   1 
ATOM 34   N N   ? LYS A 1   6 ?  14.301  -5.991   4.324 1.000 93.890 ? 6   LYS A N   1 
ATOM 35   C CA  ? LYS A 1   6 ?  14.579  -6.389   5.701 1.000 93.890 ? 6   LYS A CA  1 
ATOM 36   C C   ? LYS A 1   6 ?  13.296  -6.456   6.523 1.000 93.890 ? 6   LYS A C   1 
ATOM 37   C CB  ? LYS A 1   6 ?  15.568  -5.420   6.351 1.000 93.890 ? 6   LYS A CB  1 
ATOM 38   O O   ? LYS A 1   6 ?  12.309  -5.792   6.199 1.000 93.890 ? 6   LYS A O   1 
ATOM 39   C CG  ? LYS A 1   6 ?  15.036  -4.002   6.504 1.000 93.890 ? 6   LYS A CG  1 
ATOM 40   C CD  ? LYS A 1   6 ?  16.073  -3.081   7.133 1.000 93.890 ? 6   LYS A CD  1 
ATOM 41   C CE  ? LYS A 1   6 ?  15.537  -1.665   7.298 1.000 93.890 ? 6   LYS A CE  1 
ATOM 42   N NZ  ? LYS A 1   6 ?  16.563  -0.748   7.878 1.000 93.890 ? 6   LYS A NZ  1 
ATOM 43   N N   ? GLU A 1   7 ?  13.311  -7.362   7.470 1.000 95.580 ? 7   GLU A N   1 
ATOM 44   C CA  ? GLU A 1   7 ?  12.149  -7.451   8.349 1.000 95.580 ? 7   GLU A CA  1 
ATOM 45   C C   ? GLU A 1   7 ?  11.850  -6.107   9.007 1.000 95.580 ? 7   GLU A C   1 
ATOM 46   C CB  ? GLU A 1   7 ?  12.366  -8.524   9.420 1.000 95.580 ? 7   GLU A CB  1 
ATOM 47   O O   ? GLU A 1   7 ?  12.762  -5.423   9.475 1.000 95.580 ? 7   GLU A O   1 
ATOM 48   C CG  ? GLU A 1   7 ?  11.174  -8.718  10.346 1.000 95.580 ? 7   GLU A CG  1 
ATOM 49   C CD  ? GLU A 1   7 ?  11.354  -9.871  11.321 1.000 95.580 ? 7   GLU A CD  1 
ATOM 50   O OE1 ? GLU A 1   7 ?  10.628  -9.922  12.340 1.000 95.580 ? 7   GLU A OE1 1 
ATOM 51   O OE2 ? GLU A 1   7 ?  12.227 -10.729  11.064 1.000 95.580 ? 7   GLU A OE2 1 
ATOM 52   N N   ? CYS A 1   8 ?  10.587  -5.732   9.080 1.000 94.700 ? 8   CYS A N   1 
ATOM 53   C CA  ? CYS A 1   8 ?  10.121  -4.504   9.714 1.000 94.700 ? 8   CYS A CA  1 
ATOM 54   C C   ? CYS A 1   8 ?  10.175  -4.620  11.232 1.000 94.700 ? 8   CYS A C   1 
ATOM 55   C CB  ? CYS A 1   8 ?   8.696  -4.178   9.268 1.000 94.700 ? 8   CYS A CB  1 
ATOM 56   O O   ? CYS A 1   8 ?  10.004  -5.709  11.782 1.000 94.700 ? 8   CYS A O   1 
ATOM 57   S SG  ? CYS A 1   8 ?   8.551  -3.806   7.507 1.000 94.700 ? 8   CYS A SG  1 
ATOM 58   N N   ? ARG A 1   9 ?  10.438  -3.369  11.791 1.000 94.980 ? 9   ARG A N   1 
ATOM 59   C CA  ? ARG A 1   9 ?  10.144  -3.316  13.220 1.000 94.980 ? 9   ARG A CA  1 
ATOM 60   C C   ? ARG A 1   9 ?   8.660  -3.546  13.482 1.000 94.980 ? 9   ARG A C   1 
ATOM 61   C CB  ? ARG A 1   9 ?  10.577  -1.971  13.808 1.000 94.980 ? 9   ARG A CB  1 
ATOM 62   O O   ? ARG A 1   9 ?   7.807  -2.968  12.805 1.000 94.980 ? 9   ARG A O   1 
ATOM 63   C CG  ? ARG A 1   9 ?  10.454  -1.893  15.321 1.000 94.980 ? 9   ARG A CG  1 
ATOM 64   C CD  ? ARG A 1   9 ?  10.857  -0.523  15.850 1.000 94.980 ? 9   ARG A CD  1 
ATOM 65   N NE  ? ARG A 1   9 ?  10.447  -0.339  17.239 1.000 94.980 ? 9   ARG A NE  1 
ATOM 66   N NH1 ? ARG A 1   9 ?  11.291   1.804  17.421 1.000 94.980 ? 9   ARG A NH1 1 
ATOM 67   N NH2 ? ARG A 1   9 ?  10.247   0.822  19.210 1.000 94.980 ? 9   ARG A NH2 1 
ATOM 68   C CZ  ? ARG A 1   9 ?  10.662   0.762  17.953 1.000 94.980 ? 9   ARG A CZ  1 
ATOM 69   N N   ? PRO A 1  10 ?   8.334  -4.484  14.389 1.000 94.610 ? 10  PRO A N   1 
ATOM 70   C CA  ? PRO A 1  10 ?   6.917  -4.731  14.664 1.000 94.610 ? 10  PRO A CA  1 
ATOM 71   C C   ? PRO A 1  10 ?   6.123  -3.444  14.877 1.000 94.610 ? 10  PRO A C   1 
ATOM 72   C CB  ? PRO A 1  10 ?   6.947  -5.571  15.943 1.000 94.610 ? 10  PRO A CB  1 
ATOM 73   O O   ? PRO A 1  10 ?   6.576  -2.546  15.591 1.000 94.610 ? 10  PRO A O   1 
ATOM 74   C CG  ? PRO A 1  10 ?   8.256  -6.291  15.896 1.000 94.610 ? 10  PRO A CG  1 
ATOM 75   C CD  ? PRO A 1  10 ?   9.282  -5.377  15.292 1.000 94.610 ? 10  PRO A CD  1 
ATOM 76   N N   ? HIS A 1  11 ?   4.967  -3.371  14.021 1.000 93.020 ? 11  HIS A N   1 
ATOM 77   C CA  ? HIS A 1  11 ?   3.947  -2.338  14.165 1.000 93.020 ? 11  HIS A CA  1 
ATOM 78   C C   ? HIS A 1  11 ?   4.477  -0.976  13.729 1.000 93.020 ? 11  HIS A C   1 
ATOM 79   C CB  ? HIS A 1  11 ?   3.454  -2.271  15.612 1.000 93.020 ? 11  HIS A CB  1 
ATOM 80   O O   ? HIS A 1  11 ?   3.951   0.060  14.141 1.000 93.020 ? 11  HIS A O   1 
ATOM 81   C CG  ? HIS A 1  11 ?   3.062  -3.600  16.175 1.000 93.020 ? 11  HIS A CG  1 
ATOM 82   C CD2 ? HIS A 1  11 ?   3.462  -4.242  17.298 1.000 93.020 ? 11  HIS A CD2 1 
ATOM 83   N ND1 ? HIS A 1  11 ?   2.152  -4.430  15.558 1.000 93.020 ? 11  HIS A ND1 1 
ATOM 84   C CE1 ? HIS A 1  11 ?   2.008  -5.529  16.281 1.000 93.020 ? 11  HIS A CE1 1 
ATOM 85   N NE2 ? HIS A 1  11 ?   2.792  -5.440  17.341 1.000 93.020 ? 11  HIS A NE2 1 
ATOM 86   N N   ? SER A 1  12 ?   5.555  -0.919  12.999 1.000 95.300 ? 12  SER A N   1 
ATOM 87   C CA  ? SER A 1  12 ?   6.128   0.294  12.424 1.000 95.300 ? 12  SER A CA  1 
ATOM 88   C C   ? SER A 1  12 ?   5.327   0.764  11.214 1.000 95.300 ? 12  SER A C   1 
ATOM 89   C CB  ? SER A 1  12 ?   7.585   0.062  12.024 1.000 95.300 ? 12  SER A CB  1 
ATOM 90   O O   ? SER A 1  12 ?   5.462   1.910  10.780 1.000 95.300 ? 12  SER A O   1 
ATOM 91   O OG  ? SER A 1  12 ?   7.683  -0.975  11.062 1.000 95.300 ? 12  SER A OG  1 
ATOM 92   N N   ? HIS A 1  13 ?   4.454   0.030  10.667 1.000 96.550 ? 13  HIS A N   1 
ATOM 93   C CA  ? HIS A 1  13 ?   3.548   0.327   9.564 1.000 96.550 ? 13  HIS A CA  1 
ATOM 94   C C   ? HIS A 1  13 ?   2.103   0.013   9.937 1.000 96.550 ? 13  HIS A C   1 
ATOM 95   C CB  ? HIS A 1  13 ?   3.950  -0.457   8.314 1.000 96.550 ? 13  HIS A CB  1 
ATOM 96   O O   ? HIS A 1  13 ?   1.529  -0.962   9.447 1.000 96.550 ? 13  HIS A O   1 
ATOM 97   C CG  ? HIS A 1  13 ?   5.366  -0.229   7.892 1.000 96.550 ? 13  HIS A CG  1 
ATOM 98   C CD2 ? HIS A 1  13 ?   6.457  -1.026   7.972 1.000 96.550 ? 13  HIS A CD2 1 
ATOM 99   N ND1 ? HIS A 1  13 ?   5.789   0.946   7.309 1.000 96.550 ? 13  HIS A ND1 1 
ATOM 100  C CE1 ? HIS A 1  13 ?   7.082   0.861   7.048 1.000 96.550 ? 13  HIS A CE1 1 
ATOM 101  N NE2 ? HIS A 1  13 ?   7.512  -0.326   7.440 1.000 96.550 ? 13  HIS A NE2 1 
ATOM 102  N N   ? PRO A 1  14 ?   1.495   0.792  10.781 1.000 97.060 ? 14  PRO A N   1 
ATOM 103  C CA  ? PRO A 1  14 ?   0.193   0.511  11.390 1.000 97.060 ? 14  PRO A CA  1 
ATOM 104  C C   ? PRO A 1  14 ?  -0.959   0.610  10.392 1.000 97.060 ? 14  PRO A C   1 
ATOM 105  C CB  ? PRO A 1  14 ?   0.070   1.587  12.472 1.000 97.060 ? 14  PRO A CB  1 
ATOM 106  O O   ? PRO A 1  14 ?  -2.078   0.185  10.690 1.000 97.060 ? 14  PRO A O   1 
ATOM 107  C CG  ? PRO A 1  14 ?   0.920   2.717  11.985 1.000 97.060 ? 14  PRO A CG  1 
ATOM 108  C CD  ? PRO A 1  14 ?   2.113   2.145  11.275 1.000 97.060 ? 14  PRO A CD  1 
ATOM 109  N N   ? TYR A 1  15 ?  -0.687   1.019   9.140 1.000 97.620 ? 15  TYR A N   1 
ATOM 110  C CA  ? TYR A 1  15 ?  -1.678   1.143   8.076 1.000 97.620 ? 15  TYR A CA  1 
ATOM 111  C C   ? TYR A 1  15 ?  -1.711  -0.111   7.212 1.000 97.620 ? 15  TYR A C   1 
ATOM 112  C CB  ? TYR A 1  15 ?  -1.382   2.369   7.206 1.000 97.620 ? 15  TYR A CB  1 
ATOM 113  O O   ? TYR A 1  15 ?  -2.582  -0.258   6.352 1.000 97.620 ? 15  TYR A O   1 
ATOM 114  C CG  ? TYR A 1  15 ?   0.071   2.505   6.823 1.000 97.620 ? 15  TYR A CG  1 
ATOM 115  C CD1 ? TYR A 1  15 ?   0.909   3.393   7.494 1.000 97.620 ? 15  TYR A CD1 1 
ATOM 116  C CD2 ? TYR A 1  15 ?   0.609   1.746   5.789 1.000 97.620 ? 15  TYR A CD2 1 
ATOM 117  C CE1 ? TYR A 1  15 ?   2.248   3.523   7.142 1.000 97.620 ? 15  TYR A CE1 1 
ATOM 118  C CE2 ? TYR A 1  15 ?   1.947   1.868   5.429 1.000 97.620 ? 15  TYR A CE2 1 
ATOM 119  O OH  ? TYR A 1  15 ?   4.083   2.882   5.758 1.000 97.620 ? 15  TYR A OH  1 
ATOM 120  C CZ  ? TYR A 1  15 ?   2.758   2.757   6.111 1.000 97.620 ? 15  TYR A CZ  1 
ATOM 121  N N   ? MET A 1  16 ?  -0.724  -0.981   7.361 1.000 97.520 ? 16  MET A N   1 
ATOM 122  C CA  ? MET A 1  16 ?  -0.578  -2.164   6.518 1.000 97.520 ? 16  MET A CA  1 
ATOM 123  C C   ? MET A 1  16 ?  -1.708  -3.156   6.773 1.000 97.520 ? 16  MET A C   1 
ATOM 124  C CB  ? MET A 1  16 ?   0.774  -2.836   6.762 1.000 97.520 ? 16  MET A CB  1 
ATOM 125  O O   ? MET A 1  16 ?  -2.031  -3.452   7.925 1.000 97.520 ? 16  MET A O   1 
ATOM 126  C CG  ? MET A 1  16 ?   1.913  -2.231   5.958 1.000 97.520 ? 16  MET A CG  1 
ATOM 127  S SD  ? MET A 1  16 ?   1.584  -2.246   4.153 1.000 97.520 ? 16  MET A SD  1 
ATOM 128  C CE  ? MET A 1  16 ?   2.291  -3.858   3.712 1.000 97.520 ? 16  MET A CE  1 
ATOM 129  N N   ? ALA A 1  17 ?  -2.260  -3.682   5.663 1.000 97.510 ? 17  ALA A N   1 
ATOM 130  C CA  ? ALA A 1  17 ?  -3.306  -4.700   5.716 1.000 97.510 ? 17  ALA A CA  1 
ATOM 131  C C   ? ALA A 1  17 ?  -2.872  -5.971   4.992 1.000 97.510 ? 17  ALA A C   1 
ATOM 132  C CB  ? ALA A 1  17 ?  -4.602  -4.163   5.114 1.000 97.510 ? 17  ALA A CB  1 
ATOM 133  O O   ? ALA A 1  17 ?  -2.338  -5.909   3.882 1.000 97.510 ? 17  ALA A O   1 
ATOM 134  N N   ? PHE A 1  18 ?  -3.110  -7.093   5.622 1.000 97.060 ? 18  PHE A N   1 
ATOM 135  C CA  ? PHE A 1  18 ?  -2.973  -8.398   4.985 1.000 97.060 ? 18  PHE A CA  1 
ATOM 136  C C   ? PHE A 1  18 ?  -4.328  -8.917   4.518 1.000 97.060 ? 18  PHE A C   1 
ATOM 137  C CB  ? PHE A 1  18 ?  -2.329  -9.401   5.947 1.000 97.060 ? 18  PHE A CB  1 
ATOM 138  O O   ? PHE A 1  18 ?  -5.258  -9.045   5.317 1.000 97.060 ? 18  PHE A O   1 
ATOM 139  C CG  ? PHE A 1  18 ?  -2.119 -10.766   5.348 1.000 97.060 ? 18  PHE A CG  1 
ATOM 140  C CD1 ? PHE A 1  18 ?  -3.025 -11.792   5.588 1.000 97.060 ? 18  PHE A CD1 1 
ATOM 141  C CD2 ? PHE A 1  18 ?  -1.015 -11.023   4.545 1.000 97.060 ? 18  PHE A CD2 1 
ATOM 142  C CE1 ? PHE A 1  18 ?  -2.833 -13.057   5.036 1.000 97.060 ? 18  PHE A CE1 1 
ATOM 143  C CE2 ? PHE A 1  18 ?  -0.817 -12.284   3.990 1.000 97.060 ? 18  PHE A CE2 1 
ATOM 144  C CZ  ? PHE A 1  18 ?  -1.727 -13.299   4.237 1.000 97.060 ? 18  PHE A CZ  1 
ATOM 145  N N   ? LEU A 1  19 ?  -4.362  -9.176   3.212 1.000 96.850 ? 19  LEU A N   1 
ATOM 146  C CA  ? LEU A 1  19 ?  -5.614  -9.672   2.654 1.000 96.850 ? 19  LEU A CA  1 
ATOM 147  C C   ? LEU A 1  19 ?  -5.523 -11.166   2.357 1.000 96.850 ? 19  LEU A C   1 
ATOM 148  C CB  ? LEU A 1  19 ?  -5.972  -8.908   1.377 1.000 96.850 ? 19  LEU A CB  1 
ATOM 149  O O   ? LEU A 1  19 ?  -4.652 -11.600   1.601 1.000 96.850 ? 19  LEU A O   1 
ATOM 150  C CG  ? LEU A 1  19 ?  -6.193  -7.402   1.527 1.000 96.850 ? 19  LEU A CG  1 
ATOM 151  C CD1 ? LEU A 1  19 ?  -4.873  -6.700   1.827 1.000 96.850 ? 19  LEU A CD1 1 
ATOM 152  C CD2 ? LEU A 1  19 ?  -6.838  -6.827   0.271 1.000 96.850 ? 19  LEU A CD2 1 
ATOM 153  N N   ? GLU A 1  20 ?  -6.351 -11.854   3.002 1.000 95.510 ? 20  GLU A N   1 
ATOM 154  C CA  ? GLU A 1  20 ?  -6.526 -13.271   2.695 1.000 95.510 ? 20  GLU A CA  1 
ATOM 155  C C   ? GLU A 1  20 ?  -7.745 -13.496   1.805 1.000 95.510 ? 20  GLU A C   1 
ATOM 156  C CB  ? GLU A 1  20 ?  -6.656 -14.089   3.982 1.000 95.510 ? 20  GLU A CB  1 
ATOM 157  O O   ? GLU A 1  20 ?  -8.878 -13.243   2.219 1.000 95.510 ? 20  GLU A O   1 
ATOM 158  C CG  ? GLU A 1  20 ?  -6.584 -15.593   3.765 1.000 95.510 ? 20  GLU A CG  1 
ATOM 159  C CD  ? GLU A 1  20 ?  -6.582 -16.387   5.062 1.000 95.510 ? 20  GLU A CD  1 
ATOM 160  O OE1 ? GLU A 1  20 ?  -5.573 -17.069   5.354 1.000 95.510 ? 20  GLU A OE1 1 
ATOM 161  O OE2 ? GLU A 1  20 ?  -7.597 -16.328   5.791 1.000 95.510 ? 20  GLU A OE2 1 
ATOM 162  N N   ? ILE A 1  21 ?  -7.477 -14.007   0.492 1.000 94.910 ? 21  ILE A N   1 
ATOM 163  C CA  ? ILE A 1  21 ?  -8.524 -14.179  -0.508 1.000 94.910 ? 21  ILE A CA  1 
ATOM 164  C C   ? ILE A 1  21 ?  -8.849 -15.662  -0.666 1.000 94.910 ? 21  ILE A C   1 
ATOM 165  C CB  ? ILE A 1  21 ?  -8.112 -13.573  -1.868 1.000 94.910 ? 21  ILE A CB  1 
ATOM 166  O O   ? ILE A 1  21 ?  -8.013 -16.441  -1.130 1.000 94.910 ? 21  ILE A O   1 
ATOM 167  C CG1 ? ILE A 1  21 ?  -7.710 -12.103  -1.698 1.000 94.910 ? 21  ILE A CG1 1 
ATOM 168  C CG2 ? ILE A 1  21 ?  -9.245 -13.716  -2.889 1.000 94.910 ? 21  ILE A CG2 1 
ATOM 169  C CD1 ? ILE A 1  21 ?  -6.995 -11.513  -2.906 1.000 94.910 ? 21  ILE A CD1 1 
ATOM 170  N N   ? LEU A 1  22 ? -10.011 -16.131  -0.204 1.000 86.870 ? 22  LEU A N   1 
ATOM 171  C CA  ? LEU A 1  22 ? -10.537 -17.491  -0.263 1.000 86.870 ? 22  LEU A CA  1 
ATOM 172  C C   ? LEU A 1  22 ?  -9.523 -18.491   0.281 1.000 86.870 ? 22  LEU A C   1 
ATOM 173  C CB  ? LEU A 1  22 ? -10.912 -17.858  -1.702 1.000 86.870 ? 22  LEU A CB  1 
ATOM 174  O O   ? LEU A 1  22 ?  -9.392 -19.598  -0.245 1.000 86.870 ? 22  LEU A O   1 
ATOM 175  C CG  ? LEU A 1  22 ? -12.098 -17.106  -2.307 1.000 86.870 ? 22  LEU A CG  1 
ATOM 176  C CD1 ? LEU A 1  22 ? -12.343 -17.568  -3.739 1.000 86.870 ? 22  LEU A CD1 1 
ATOM 177  C CD2 ? LEU A 1  22 ? -13.348 -17.304  -1.455 1.000 86.870 ? 22  LEU A CD2 1 
ATOM 178  N N   ? LYS A 1  23 ?  -8.544 -18.099   1.212 1.000 80.650 ? 23  LYS A N   1 
ATOM 179  C CA  ? LYS A 1  23 ?  -7.528 -18.912   1.876 1.000 80.650 ? 23  LYS A CA  1 
ATOM 180  C C   ? LYS A 1  23 ?  -6.530 -19.474   0.869 1.000 80.650 ? 23  LYS A C   1 
ATOM 181  C CB  ? LYS A 1  23 ?  -8.181 -20.051   2.660 1.000 80.650 ? 23  LYS A CB  1 
ATOM 182  O O   ? LYS A 1  23 ?  -5.799 -20.420   1.173 1.000 80.650 ? 23  LYS A O   1 
ATOM 183  C CG  ? LYS A 1  23 ?  -9.000 -19.590   3.856 1.000 80.650 ? 23  LYS A CG  1 
ATOM 184  C CD  ? LYS A 1  23 ?  -9.443 -20.766   4.717 1.000 80.650 ? 23  LYS A CD  1 
ATOM 185  C CE  ? LYS A 1  23 ? -10.243 -20.304   5.927 1.000 80.650 ? 23  LYS A CE  1 
ATOM 186  N NZ  ? LYS A 1  23 ? -10.688 -21.455   6.769 1.000 80.650 ? 23  LYS A NZ  1 
ATOM 187  N N   ? LEU A 1  24 ?  -6.537 -19.009  -0.401 1.000 81.490 ? 24  LEU A N   1 
ATOM 188  C CA  ? LEU A 1  24 ?  -5.700 -19.550  -1.465 1.000 81.490 ? 24  LEU A CA  1 
ATOM 189  C C   ? LEU A 1  24 ?  -4.639 -18.540  -1.890 1.000 81.490 ? 24  LEU A C   1 
ATOM 190  C CB  ? LEU A 1  24 ?  -6.556 -19.947  -2.671 1.000 81.490 ? 24  LEU A CB  1 
ATOM 191  O O   ? LEU A 1  24 ?  -3.569 -18.922  -2.368 1.000 81.490 ? 24  LEU A O   1 
ATOM 192  C CG  ? LEU A 1  24 ?  -7.534 -21.104  -2.457 1.000 81.490 ? 24  LEU A CG  1 
ATOM 193  C CD1 ? LEU A 1  24 ?  -8.413 -21.289  -3.689 1.000 81.490 ? 24  LEU A CD1 1 
ATOM 194  C CD2 ? LEU A 1  24 ?  -6.779 -22.389  -2.134 1.000 81.490 ? 24  LEU A CD2 1 
ATOM 195  N N   ? SER A 1  25 ?  -5.097 -17.252  -1.804 1.000 89.460 ? 25  SER A N   1 
ATOM 196  C CA  ? SER A 1  25 ?  -4.198 -16.193  -2.250 1.000 89.460 ? 25  SER A CA  1 
ATOM 197  C C   ? SER A 1  25 ?  -4.142 -15.052  -1.239 1.000 89.460 ? 25  SER A C   1 
ATOM 198  C CB  ? SER A 1  25 ?  -4.636 -15.656  -3.613 1.000 89.460 ? 25  SER A CB  1 
ATOM 199  O O   ? SER A 1  25 ?  -4.967 -14.984  -0.326 1.000 89.460 ? 25  SER A O   1 
ATOM 200  O OG  ? SER A 1  25 ?  -5.879 -14.981  -3.512 1.000 89.460 ? 25  SER A OG  1 
ATOM 201  N N   ? ALA A 1  26 ?  -3.061 -14.260  -1.375 1.000 93.010 ? 26  ALA A N   1 
ATOM 202  C CA  ? ALA A 1  26 ?  -2.910 -13.127  -0.465 1.000 93.010 ? 26  ALA A CA  1 
ATOM 203  C C   ? ALA A 1  26 ?  -2.474 -11.874  -1.218 1.000 93.010 ? 26  ALA A C   1 
ATOM 204  C CB  ? ALA A 1  26 ?  -1.904 -13.460   0.635 1.000 93.010 ? 26  ALA A CB  1 
ATOM 205  O O   ? ALA A 1  26 ?  -1.771 -11.961  -2.227 1.000 93.010 ? 26  ALA A O   1 
ATOM 206  N N   ? CYS A 1  27 ?  -2.936 -10.733  -0.691 1.000 96.130 ? 27  CYS A N   1 
ATOM 207  C CA  ? CYS A 1  27 ?  -2.543  -9.400  -1.132 1.000 96.130 ? 27  CYS A CA  1 
ATOM 208  C C   ? CYS A 1  27 ?  -2.302  -8.480   0.059 1.000 96.130 ? 27  CYS A C   1 
ATOM 209  C CB  ? CYS A 1  27 ?  -3.613  -8.799  -2.043 1.000 96.130 ? 27  CYS A CB  1 
ATOM 210  O O   ? CYS A 1  27 ?  -2.661  -8.815   1.189 1.000 96.130 ? 27  CYS A O   1 
ATOM 211  S SG  ? CYS A 1  27 ?  -3.635  -9.506  -3.705 1.000 96.130 ? 27  CYS A SG  1 
ATOM 212  N N   ? GLY A 1  28 ?  -1.701  -7.425  -0.300 1.000 96.460 ? 28  GLY A N   1 
ATOM 213  C CA  ? GLY A 1  28 ?  -1.607  -6.354   0.679 1.000 96.460 ? 28  GLY A CA  1 
ATOM 214  C C   ? GLY A 1  28 ?  -2.680  -5.295   0.510 1.000 96.460 ? 28  GLY A C   1 
ATOM 215  O O   ? GLY A 1  28 ?  -3.461  -5.341  -0.443 1.000 96.460 ? 28  GLY A O   1 
ATOM 216  N N   ? GLY A 1  29 ?  -2.706  -4.353   1.397 1.000 97.690 ? 29  GLY A N   1 
ATOM 217  C CA  ? GLY A 1  29 ?  -3.610  -3.215   1.366 1.000 97.690 ? 29  GLY A CA  1 
ATOM 218  C C   ? GLY A 1  29 ?  -3.226  -2.121   2.344 1.000 97.690 ? 29  GLY A C   1 
ATOM 219  O O   ? GLY A 1  29 ?  -2.274  -2.273   3.111 1.000 97.690 ? 29  GLY A O   1 
ATOM 220  N N   ? LEU A 1  30 ?  -3.946  -0.992   2.219 1.000 97.730 ? 30  LEU A N   1 
ATOM 221  C CA  ? LEU A 1  30 ?  -3.714   0.208   3.016 1.000 97.730 ? 30  LEU A CA  1 
ATOM 222  C C   ? LEU A 1  30 ?  -5.009   0.692   3.659 1.000 97.730 ? 30  LEU A C   1 
ATOM 223  C CB  ? LEU A 1  30 ?  -3.114   1.319   2.150 1.000 97.730 ? 30  LEU A CB  1 
ATOM 224  O O   ? LEU A 1  30 ?  -5.989   0.966   2.962 1.000 97.730 ? 30  LEU A O   1 
ATOM 225  C CG  ? LEU A 1  30 ?  -2.892   2.668   2.836 1.000 97.730 ? 30  LEU A CG  1 
ATOM 226  C CD1 ? LEU A 1  30 ?  -1.803   2.551   3.896 1.000 97.730 ? 30  LEU A CD1 1 
ATOM 227  C CD2 ? LEU A 1  30 ?  -2.533   3.737   1.809 1.000 97.730 ? 30  LEU A CD2 1 
ATOM 228  N N   ? LEU A 1  31 ?  -4.995   0.658   5.013 1.000 98.530 ? 31  LEU A N   1 
ATOM 229  C CA  ? LEU A 1  31 ?  -6.144   1.216   5.718 1.000 98.530 ? 31  LEU A CA  1 
ATOM 230  C C   ? LEU A 1  31 ?  -6.178   2.734   5.586 1.000 98.530 ? 31  LEU A C   1 
ATOM 231  C CB  ? LEU A 1  31 ?  -6.109   0.821   7.197 1.000 98.530 ? 31  LEU A CB  1 
ATOM 232  O O   ? LEU A 1  31 ?  -5.290   3.426   6.092 1.000 98.530 ? 31  LEU A O   1 
ATOM 233  C CG  ? LEU A 1  31 ?  -7.337   1.194   8.028 1.000 98.530 ? 31  LEU A CG  1 
ATOM 234  C CD1 ? LEU A 1  31 ?  -8.563   0.433   7.533 1.000 98.530 ? 31  LEU A CD1 1 
ATOM 235  C CD2 ? LEU A 1  31 ?  -7.089   0.915   9.506 1.000 98.530 ? 31  LEU A CD2 1 
ATOM 236  N N   ? ILE A 1  32 ?  -7.286   3.296   4.969 1.000 98.240 ? 32  ILE A N   1 
ATOM 237  C CA  ? ILE A 1  32 ?  -7.306   4.719   4.647 1.000 98.240 ? 32  ILE A CA  1 
ATOM 238  C C   ? ILE A 1  32 ?  -8.431   5.406   5.416 1.000 98.240 ? 32  ILE A C   1 
ATOM 239  C CB  ? ILE A 1  32 ?  -7.474   4.952   3.128 1.000 98.240 ? 32  ILE A CB  1 
ATOM 240  O O   ? ILE A 1  32 ?  -8.447   6.633   5.540 1.000 98.240 ? 32  ILE A O   1 
ATOM 241  C CG1 ? ILE A 1  32 ?  -8.782   4.325   2.633 1.000 98.240 ? 32  ILE A CG1 1 
ATOM 242  C CG2 ? ILE A 1  32 ?  -6.273   4.393   2.360 1.000 98.240 ? 32  ILE A CG2 1 
ATOM 243  C CD1 ? ILE A 1  32 ?  -9.177   4.748   1.225 1.000 98.240 ? 32  ILE A CD1 1 
ATOM 244  N N   ? ARG A 1  33 ?  -9.337   4.636   5.991 1.000 97.790 ? 33  ARG A N   1 
ATOM 245  C CA  ? ARG A 1  33 ? -10.457   4.944   6.874 1.000 97.790 ? 33  ARG A CA  1 
ATOM 246  C C   ? ARG A 1  33 ? -10.770   3.767   7.792 1.000 97.790 ? 33  ARG A C   1 
ATOM 247  C CB  ? ARG A 1  33 ? -11.697   5.318   6.060 1.000 97.790 ? 33  ARG A CB  1 
ATOM 248  O O   ? ARG A 1  33 ? -10.405   2.627   7.496 1.000 97.790 ? 33  ARG A O   1 
ATOM 249  C CG  ? ARG A 1  33 ? -12.819   5.922   6.890 1.000 97.790 ? 33  ARG A CG  1 
ATOM 250  C CD  ? ARG A 1  33 ? -13.906   6.528   6.013 1.000 97.790 ? 33  ARG A CD  1 
ATOM 251  N NE  ? ARG A 1  33 ? -14.624   5.504   5.259 1.000 97.790 ? 33  ARG A NE  1 
ATOM 252  N NH1 ? ARG A 1  33 ? -16.081   6.981   4.243 1.000 97.790 ? 33  ARG A NH1 1 
ATOM 253  N NH2 ? ARG A 1  33 ? -16.222   4.736   3.800 1.000 97.790 ? 33  ARG A NH2 1 
ATOM 254  C CZ  ? ARG A 1  33 ? -15.641   5.743   4.436 1.000 97.790 ? 33  ARG A CZ  1 
ATOM 255  N N   ? LYS A 1  34 ? -11.394   3.963   8.973 1.000 98.270 ? 34  LYS A N   1 
ATOM 256  C CA  ? LYS A 1  34 ? -11.646   2.890   9.931 1.000 98.270 ? 34  LYS A CA  1 
ATOM 257  C C   ? LYS A 1  34 ? -12.453   1.763   9.294 1.000 98.270 ? 34  LYS A C   1 
ATOM 258  C CB  ? LYS A 1  34 ? -12.378   3.429  11.160 1.000 98.270 ? 34  LYS A CB  1 
ATOM 259  O O   ? LYS A 1  34 ? -12.435   0.629   9.778 1.000 98.270 ? 34  LYS A O   1 
ATOM 260  C CG  ? LYS A 1  34 ? -11.527   4.329  12.043 1.000 98.270 ? 34  LYS A CG  1 
ATOM 261  C CD  ? LYS A 1  34 ? -12.275   4.746  13.303 1.000 98.270 ? 34  LYS A CD  1 
ATOM 262  C CE  ? LYS A 1  34 ? -11.391   5.565  14.234 1.000 98.270 ? 34  LYS A CE  1 
ATOM 263  N NZ  ? LYS A 1  34 ? -12.127   5.996  15.460 1.000 98.270 ? 34  LYS A NZ  1 
ATOM 264  N N   ? ASP A 1  35 ? -13.028   2.086   8.132 1.000 98.450 ? 35  ASP A N   1 
ATOM 265  C CA  ? ASP A 1  35 ? -13.914   1.086   7.545 1.000 98.450 ? 35  ASP A CA  1 
ATOM 266  C C   ? ASP A 1  35 ? -13.567   0.838   6.079 1.000 98.450 ? 35  ASP A C   1 
ATOM 267  C CB  ? ASP A 1  35 ? -15.375   1.521   7.674 1.000 98.450 ? 35  ASP A CB  1 
ATOM 268  O O   ? ASP A 1  35 ? -14.354   0.240   5.342 1.000 98.450 ? 35  ASP A O   1 
ATOM 269  C CG  ? ASP A 1  35 ? -15.646   2.881   7.057 1.000 98.450 ? 35  ASP A CG  1 
ATOM 270  O OD1 ? ASP A 1  35 ? -14.681   3.605   6.728 1.000 98.450 ? 35  ASP A OD1 1 
ATOM 271  O OD2 ? ASP A 1  35 ? -16.834   3.235   6.900 1.000 98.450 ? 35  ASP A OD2 1 
ATOM 272  N N   ? PHE A 1  36 ? -12.400   1.431   5.621 1.000 98.660 ? 36  PHE A N   1 
ATOM 273  C CA  ? PHE A 1  36 ? -12.043   1.249   4.219 1.000 98.660 ? 36  PHE A CA  1 
ATOM 274  C C   ? PHE A 1  36 ? -10.568   0.889   4.078 1.000 98.660 ? 36  PHE A C   1 
ATOM 275  C CB  ? PHE A 1  36 ? -12.353   2.517   3.415 1.000 98.660 ? 36  PHE A CB  1 
ATOM 276  O O   ? PHE A 1  36 ?  -9.710   1.504   4.715 1.000 98.660 ? 36  PHE A O   1 
ATOM 277  C CG  ? PHE A 1  36 ? -13.729   2.528   2.807 1.000 98.660 ? 36  PHE A CG  1 
ATOM 278  C CD1 ? PHE A 1  36 ? -13.924   2.139   1.487 1.000 98.660 ? 36  PHE A CD1 1 
ATOM 279  C CD2 ? PHE A 1  36 ? -14.828   2.928   3.555 1.000 98.660 ? 36  PHE A CD2 1 
ATOM 280  C CE1 ? PHE A 1  36 ? -15.197   2.148   0.921 1.000 98.660 ? 36  PHE A CE1 1 
ATOM 281  C CE2 ? PHE A 1  36 ? -16.103   2.940   2.996 1.000 98.660 ? 36  PHE A CE2 1 
ATOM 282  C CZ  ? PHE A 1  36 ? -16.285   2.551   1.679 1.000 98.660 ? 36  PHE A CZ  1 
ATOM 283  N N   ? VAL A 1  37 ? -10.332  -0.112   3.208 1.000 98.720 ? 37  VAL A N   1 
ATOM 284  C CA  ? VAL A 1  37 ?  -8.990  -0.531   2.816 1.000 98.720 ? 37  VAL A CA  1 
ATOM 285  C C   ? VAL A 1  37 ?  -8.792  -0.296   1.320 1.000 98.720 ? 37  VAL A C   1 
ATOM 286  C CB  ? VAL A 1  37 ?  -8.736  -2.016   3.160 1.000 98.720 ? 37  VAL A CB  1 
ATOM 287  O O   ? VAL A 1  37 ?  -9.664  -0.625   0.513 1.000 98.720 ? 37  VAL A O   1 
ATOM 288  C CG1 ? VAL A 1  37 ?  -7.401  -2.484   2.583 1.000 98.720 ? 37  VAL A CG1 1 
ATOM 289  C CG2 ? VAL A 1  37 ?  -8.770  -2.226   4.673 1.000 98.720 ? 37  VAL A CG2 1 
ATOM 290  N N   ? LEU A 1  38 ?  -7.700   0.361   1.000 1.000 98.660 ? 38  LEU A N   1 
ATOM 291  C CA  ? LEU A 1  38 ?  -7.289   0.553  -0.386 1.000 98.660 ? 38  LEU A CA  1 
ATOM 292  C C   ? LEU A 1  38 ?  -6.361  -0.570  -0.839 1.000 98.660 ? 38  LEU A C   1 
ATOM 293  C CB  ? LEU A 1  38 ?  -6.593   1.906  -0.556 1.000 98.660 ? 38  LEU A CB  1 
ATOM 294  O O   ? LEU A 1  38 ?  -5.397  -0.902  -0.144 1.000 98.660 ? 38  LEU A O   1 
ATOM 295  C CG  ? LEU A 1  38 ?  -6.209   2.296  -1.984 1.000 98.660 ? 38  LEU A CG  1 
ATOM 296  C CD1 ? LEU A 1  38 ?  -7.459   2.449  -2.846 1.000 98.660 ? 38  LEU A CD1 1 
ATOM 297  C CD2 ? LEU A 1  38 ?  -5.393   3.584  -1.986 1.000 98.660 ? 38  LEU A CD2 1 
ATOM 298  N N   ? THR A 1  39 ?  -6.608  -1.188  -2.034 1.000 98.520 ? 39  THR A N   1 
ATOM 299  C CA  ? THR A 1  39 ?  -5.799  -2.281  -2.563 1.000 98.520 ? 39  THR A CA  1 
ATOM 300  C C   ? THR A 1  39 ?  -5.875  -2.321  -4.086 1.000 98.520 ? 39  THR A C   1 
ATOM 301  C CB  ? THR A 1  39 ?  -6.247  -3.637  -1.987 1.000 98.520 ? 39  THR A CB  1 
ATOM 302  O O   ? THR A 1  39 ?  -6.421  -1.409  -4.710 1.000 98.520 ? 39  THR A O   1 
ATOM 303  C CG2 ? THR A 1  39 ?  -7.611  -4.044  -2.537 1.000 98.520 ? 39  THR A CG2 1 
ATOM 304  O OG1 ? THR A 1  39 ?  -5.285  -4.639  -2.336 1.000 98.520 ? 39  THR A OG1 1 
ATOM 305  N N   ? ALA A 1  40 ?  -5.250  -3.309  -4.670 1.000 98.130 ? 40  ALA A N   1 
ATOM 306  C CA  ? ALA A 1  40 ?  -5.268  -3.440  -6.125 1.000 98.130 ? 40  ALA A CA  1 
ATOM 307  C C   ? ALA A 1  40 ?  -6.526  -4.165  -6.594 1.000 98.130 ? 40  ALA A C   1 
ATOM 308  C CB  ? ALA A 1  40 ?  -4.021  -4.177  -6.608 1.000 98.130 ? 40  ALA A CB  1 
ATOM 309  O O   ? ALA A 1  40 ?  -7.000  -5.090  -5.931 1.000 98.130 ? 40  ALA A O   1 
ATOM 310  N N   ? ALA A 1  41 ?  -7.029  -3.739  -7.762 1.000 97.910 ? 41  ALA A N   1 
ATOM 311  C CA  ? ALA A 1  41 ?  -8.238  -4.337  -8.323 1.000 97.910 ? 41  ALA A CA  1 
ATOM 312  C C   ? ALA A 1  41 ?  -8.005  -5.799  -8.694 1.000 97.910 ? 41  ALA A C   1 
ATOM 313  C CB  ? ALA A 1  41 ?  -8.704  -3.549  -9.544 1.000 97.910 ? 41  ALA A CB  1 
ATOM 314  O O   ? ALA A 1  41 ?  -8.930  -6.614  -8.642 1.000 97.910 ? 41  ALA A O   1 
ATOM 315  N N   ? HIS A 1  42 ?  -6.817  -6.125  -9.092 1.000 96.360 ? 42  HIS A N   1 
ATOM 316  C CA  ? HIS A 1  42 ?  -6.532  -7.496  -9.498 1.000 96.360 ? 42  HIS A CA  1 
ATOM 317  C C   ? HIS A 1  42 ?  -6.509  -8.433  -8.295 1.000 96.360 ? 42  HIS A C   1 
ATOM 318  C CB  ? HIS A 1  42 ?  -5.199  -7.568 -10.245 1.000 96.360 ? 42  HIS A CB  1 
ATOM 319  O O   ? HIS A 1  42 ?  -6.461  -9.655  -8.455 1.000 96.360 ? 42  HIS A O   1 
ATOM 320  C CG  ? HIS A 1  42 ?  -4.004  -7.486  -9.349 1.000 96.360 ? 42  HIS A CG  1 
ATOM 321  C CD2 ? HIS A 1  42 ?  -3.371  -8.436  -8.622 1.000 96.360 ? 42  HIS A CD2 1 
ATOM 322  N ND1 ? HIS A 1  42 ?  -3.325  -6.309  -9.121 1.000 96.360 ? 42  HIS A ND1 1 
ATOM 323  C CE1 ? HIS A 1  42 ?  -2.321  -6.540  -8.291 1.000 96.360 ? 42  HIS A CE1 1 
ATOM 324  N NE2 ? HIS A 1  42 ?  -2.327  -7.823  -7.973 1.000 96.360 ? 42  HIS A NE2 1 
ATOM 325  N N   ? CYS A 1  43 ?  -6.682  -7.902  -7.098 1.000 96.410 ? 43  CYS A N   1 
ATOM 326  C CA  ? CYS A 1  43 ?  -6.733  -8.690  -5.872 1.000 96.410 ? 43  CYS A CA  1 
ATOM 327  C C   ? CYS A 1  43 ?  -8.161  -9.123  -5.561 1.000 96.410 ? 43  CYS A C   1 
ATOM 328  C CB  ? CYS A 1  43 ?  -6.165  -7.893  -4.699 1.000 96.410 ? 43  CYS A CB  1 
ATOM 329  O O   ? CYS A 1  43 ?  -8.411  -9.760  -4.536 1.000 96.410 ? 43  CYS A O   1 
ATOM 330  S SG  ? CYS A 1  43 ?  -4.371  -7.692  -4.755 1.000 96.410 ? 43  CYS A SG  1 
ATOM 331  N N   ? ALA A 1  44 ?  -9.108  -8.800  -6.422 1.000 95.370 ? 44  ALA A N   1 
ATOM 332  C CA  ? ALA A 1  44 ? -10.516  -9.119  -6.202 1.000 95.370 ? 44  ALA A CA  1 
ATOM 333  C C   ? ALA A 1  44 ? -10.726 -10.627  -6.100 1.000 95.370 ? 44  ALA A C   1 
ATOM 334  C CB  ? ALA A 1  44 ? -11.375  -8.540  -7.323 1.000 95.370 ? 44  ALA A CB  1 
ATOM 335  O O   ? ALA A 1  44 ? -10.013 -11.405  -6.738 1.000 95.370 ? 44  ALA A O   1 
ATOM 336  N N   ? GLY A 1  45 ? -11.644 -11.024  -5.235 1.000 94.150 ? 45  GLY A N   1 
ATOM 337  C CA  ? GLY A 1  45 ? -12.015 -12.414  -5.024 1.000 94.150 ? 45  GLY A CA  1 
ATOM 338  C C   ? GLY A 1  45 ? -13.382 -12.577  -4.387 1.000 94.150 ? 45  GLY A C   1 
ATOM 339  O O   ? GLY A 1  45 ? -14.084 -11.592  -4.150 1.000 94.150 ? 45  GLY A O   1 
ATOM 340  N N   ? ARG A 1  46 ? -13.843 -13.870  -4.208 1.000 91.490 ? 46  ARG A N   1 
ATOM 341  C CA  ? ARG A 1  46 ? -15.171 -14.196  -3.699 1.000 91.490 ? 46  ARG A CA  1 
ATOM 342  C C   ? ARG A 1  46 ? -15.326 -13.749  -2.249 1.000 91.490 ? 46  ARG A C   1 
ATOM 343  C CB  ? ARG A 1  46 ? -15.439 -15.698  -3.816 1.000 91.490 ? 46  ARG A CB  1 
ATOM 344  O O   ? ARG A 1  46 ? -16.363 -13.201  -1.870 1.000 91.490 ? 46  ARG A O   1 
ATOM 345  C CG  ? ARG A 1  46 ? -15.741 -16.162  -5.232 1.000 91.490 ? 46  ARG A CG  1 
ATOM 346  C CD  ? ARG A 1  46 ? -16.134 -17.632  -5.272 1.000 91.490 ? 46  ARG A CD  1 
ATOM 347  N NE  ? ARG A 1  46 ? -16.434 -18.072  -6.632 1.000 91.490 ? 46  ARG A NE  1 
ATOM 348  N NH1 ? ARG A 1  46 ? -16.706 -20.297  -6.072 1.000 91.490 ? 46  ARG A NH1 1 
ATOM 349  N NH2 ? ARG A 1  46 ? -16.959 -19.618  -8.247 1.000 91.490 ? 46  ARG A NH2 1 
ATOM 350  C CZ  ? ARG A 1  46 ? -16.699 -19.328  -6.980 1.000 91.490 ? 46  ARG A CZ  1 
ATOM 351  N N   ? SER A 1  47 ? -14.315 -14.046  -1.333 1.000 94.180 ? 47  SER A N   1 
ATOM 352  C CA  ? SER A 1  47 ? -14.273 -13.663   0.074 1.000 94.180 ? 47  SER A CA  1 
ATOM 353  C C   ? SER A 1  47 ? -12.897 -13.131   0.461 1.000 94.180 ? 47  SER A C   1 
ATOM 354  C CB  ? SER A 1  47 ? -14.640 -14.850   0.965 1.000 94.180 ? 47  SER A CB  1 
ATOM 355  O O   ? SER A 1  47 ? -11.876 -13.733   0.122 1.000 94.180 ? 47  SER A O   1 
ATOM 356  O OG  ? SER A 1  47 ? -14.601 -14.483   2.333 1.000 94.180 ? 47  SER A OG  1 
ATOM 357  N N   ? ILE A 1  48 ? -12.979 -11.926   1.120 1.000 97.510 ? 48  ILE A N   1 
ATOM 358  C CA  ? ILE A 1  48 ? -11.716 -11.326   1.534 1.000 97.510 ? 48  ILE A CA  1 
ATOM 359  C C   ? ILE A 1  48 ? -11.748 -11.036   3.033 1.000 97.510 ? 48  ILE A C   1 
ATOM 360  C CB  ? ILE A 1  48 ? -11.419 -10.031   0.745 1.000 97.510 ? 48  ILE A CB  1 
ATOM 361  O O   ? ILE A 1  48 ? -12.641 -10.337   3.517 1.000 97.510 ? 48  ILE A O   1 
ATOM 362  C CG1 ? ILE A 1  48 ? -11.355 -10.325  -0.759 1.000 97.510 ? 48  ILE A CG1 1 
ATOM 363  C CG2 ? ILE A 1  48 ? -10.119  -9.386   1.233 1.000 97.510 ? 48  ILE A CG2 1 
ATOM 364  C CD1 ? ILE A 1  48 ? -11.188  -9.084  -1.625 1.000 97.510 ? 48  ILE A CD1 1 
ATOM 365  N N   ? THR A 1  49 ? -10.773 -11.690   3.780 1.000 97.490 ? 49  THR A N   1 
ATOM 366  C CA  ? THR A 1  49 ? -10.529 -11.353   5.178 1.000 97.490 ? 49  THR A CA  1 
ATOM 367  C C   ? THR A 1  49 ?  -9.360 -10.381   5.305 1.000 97.490 ? 49  THR A C   1 
ATOM 368  C CB  ? THR A 1  49 ? -10.245 -12.614   6.015 1.000 97.490 ? 49  THR A CB  1 
ATOM 369  O O   ? THR A 1  49 ?  -8.266 -10.649   4.802 1.000 97.490 ? 49  THR A O   1 
ATOM 370  C CG2 ? THR A 1  49 ? -10.021 -12.262   7.482 1.000 97.490 ? 49  THR A CG2 1 
ATOM 371  O OG1 ? THR A 1  49 ? -11.361 -13.508   5.915 1.000 97.490 ? 49  THR A OG1 1 
ATOM 372  N N   ? VAL A 1  50 ?  -9.689  -9.183   5.967 1.000 97.870 ? 50  VAL A N   1 
ATOM 373  C CA  ? VAL A 1  50 ?  -8.654  -8.176   6.181 1.000 97.870 ? 50  VAL A CA  1 
ATOM 374  C C   ? VAL A 1  50 ?  -8.064  -8.331   7.581 1.000 97.870 ? 50  VAL A C   1 
ATOM 375  C CB  ? VAL A 1  50 ?  -9.206  -6.746   5.990 1.000 97.870 ? 50  VAL A CB  1 
ATOM 376  O O   ? VAL A 1  50 ?  -8.791  -8.284   8.577 1.000 97.870 ? 50  VAL A O   1 
ATOM 377  C CG1 ? VAL A 1  50 ?  -8.109  -5.708   6.221 1.000 97.870 ? 50  VAL A CG1 1 
ATOM 378  C CG2 ? VAL A 1  50 ?  -9.809  -6.589   4.596 1.000 97.870 ? 50  VAL A CG2 1 
ATOM 379  N N   ? ILE A 1  51 ?  -6.776  -8.562   7.619 1.000 97.400 ? 51  ILE A N   1 
ATOM 380  C CA  ? ILE A 1  51 ?  -6.096  -8.712   8.902 1.000 97.400 ? 51  ILE A CA  1 
ATOM 381  C C   ? ILE A 1  51 ?  -5.222  -7.489   9.169 1.000 97.400 ? 51  ILE A C   1 
ATOM 382  C CB  ? ILE A 1  51 ?  -5.243  -9.999   8.942 1.000 97.400 ? 51  ILE A CB  1 
ATOM 383  O O   ? ILE A 1  51 ?  -4.323  -7.177   8.384 1.000 97.400 ? 51  ILE A O   1 
ATOM 384  C CG1 ? ILE A 1  51 ?  -6.083 -11.210   8.521 1.000 97.400 ? 51  ILE A CG1 1 
ATOM 385  C CG2 ? ILE A 1  51 ?  -4.645 -10.207  10.336 1.000 97.400 ? 51  ILE A CG2 1 
ATOM 386  C CD1 ? ILE A 1  51 ?  -5.277 -12.488   8.330 1.000 97.400 ? 51  ILE A CD1 1 
ATOM 387  N N   ? LEU A 1  52 ?  -5.485  -6.728  10.305 1.000 98.070 ? 52  LEU A N   1 
ATOM 388  C CA  ? LEU A 1  52 ?  -4.759  -5.529  10.708 1.000 98.070 ? 52  LEU A CA  1 
ATOM 389  C C   ? LEU A 1  52 ?  -3.984  -5.770  11.999 1.000 98.070 ? 52  LEU A C   1 
ATOM 390  C CB  ? LEU A 1  52 ?  -5.724  -4.354  10.891 1.000 98.070 ? 52  LEU A CB  1 
ATOM 391  O O   ? LEU A 1  52 ?  -4.316  -6.676  12.768 1.000 98.070 ? 52  LEU A O   1 
ATOM 392  C CG  ? LEU A 1  52 ?  -6.535  -3.945   9.660 1.000 98.070 ? 52  LEU A CG  1 
ATOM 393  C CD1 ? LEU A 1  52 ?  -7.727  -3.088  10.072 1.000 98.070 ? 52  LEU A CD1 1 
ATOM 394  C CD2 ? LEU A 1  52 ?  -5.653  -3.200   8.663 1.000 98.070 ? 52  LEU A CD2 1 
ATOM 395  N N   ? GLY A 1  53 ?  -2.860  -4.941  12.216 1.000 96.960 ? 53  GLY A N   1 
ATOM 396  C CA  ? GLY A 1  53 ?  -2.095  -5.004  13.452 1.000 96.960 ? 53  GLY A CA  1 
ATOM 397  C C   ? GLY A 1  53 ?  -1.203  -6.228  13.539 1.000 96.960 ? 53  GLY A C   1 
ATOM 398  O O   ? GLY A 1  53 ?  -0.785  -6.621  14.630 1.000 96.960 ? 53  GLY A O   1 
ATOM 399  N N   ? VAL A 1  54 ?  -0.879  -6.836  12.378 1.000 95.280 ? 54  VAL A N   1 
ATOM 400  C CA  ? VAL A 1  54 ?  -0.132  -8.089  12.336 1.000 95.280 ? 54  VAL A CA  1 
ATOM 401  C C   ? VAL A 1  54 ?   1.281  -7.831  11.819 1.000 95.280 ? 54  VAL A C   1 
ATOM 402  C CB  ? VAL A 1  54 ?  -0.839  -9.142  11.453 1.000 95.280 ? 54  VAL A CB  1 
ATOM 403  O O   ? VAL A 1  54 ?   1.466  -7.123  10.826 1.000 95.280 ? 54  VAL A O   1 
ATOM 404  C CG1 ? VAL A 1  54 ?  -1.012  -8.622  10.027 1.000 95.280 ? 54  VAL A CG1 1 
ATOM 405  C CG2 ? VAL A 1  54 ?  -0.055 -10.453  11.456 1.000 95.280 ? 54  VAL A CG2 1 
ATOM 406  N N   ? HIS A 1  55 ?   2.275  -8.304  12.526 1.000 95.890 ? 55  HIS A N   1 
ATOM 407  C CA  ? HIS A 1  55 ?   3.672  -8.289  12.105 1.000 95.890 ? 55  HIS A CA  1 
ATOM 408  C C   ? HIS A 1  55 ?   4.094  -9.643  11.545 1.000 95.890 ? 55  HIS A C   1 
ATOM 409  C CB  ? HIS A 1  55 ?   4.579  -7.898  13.273 1.000 95.890 ? 55  HIS A CB  1 
ATOM 410  O O   ? HIS A 1  55 ?   4.785  -9.710  10.525 1.000 95.890 ? 55  HIS A O   1 
ATOM 411  C CG  ? HIS A 1  55 ?   6.036  -7.923  12.935 1.000 95.890 ? 55  HIS A CG  1 
ATOM 412  C CD2 ? HIS A 1  55 ?   7.018  -8.781  13.298 1.000 95.890 ? 55  HIS A CD2 1 
ATOM 413  N ND1 ? HIS A 1  55 ?   6.629  -6.975  12.130 1.000 95.890 ? 55  HIS A ND1 1 
ATOM 414  C CE1 ? HIS A 1  55 ?   7.917  -7.251  12.011 1.000 95.890 ? 55  HIS A CE1 1 
ATOM 415  N NE2 ? HIS A 1  55 ?   8.179  -8.342  12.711 1.000 95.890 ? 55  HIS A NE2 1 
ATOM 416  N N   ? ASN A 1  56 ?   3.714 -10.758  12.258 1.000 95.440 ? 56  ASN A N   1 
ATOM 417  C CA  ? ASN A 1  56 ?   3.925 -12.142  11.845 1.000 95.440 ? 56  ASN A CA  1 
ATOM 418  C C   ? ASN A 1  56 ?   2.601 -12.872  11.634 1.000 95.440 ? 56  ASN A C   1 
ATOM 419  C CB  ? ASN A 1  56 ?   4.782 -12.884  12.873 1.000 95.440 ? 56  ASN A CB  1 
ATOM 420  O O   ? ASN A 1  56 ?   1.852 -13.095  12.587 1.000 95.440 ? 56  ASN A O   1 
ATOM 421  C CG  ? ASN A 1  56 ?   5.189 -14.267  12.404 1.000 95.440 ? 56  ASN A CG  1 
ATOM 422  N ND2 ? ASN A 1  56 ?   6.408 -14.672  12.739 1.000 95.440 ? 56  ASN A ND2 1 
ATOM 423  O OD1 ? ASN A 1  56 ?   4.414 -14.966  11.745 1.000 95.440 ? 56  ASN A OD1 1 
ATOM 424  N N   ? ILE A 1  57 ?   2.381 -13.360  10.374 1.000 93.710 ? 57  ILE A N   1 
ATOM 425  C CA  ? ILE A 1  57 ?   1.070 -13.889  10.014 1.000 93.710 ? 57  ILE A CA  1 
ATOM 426  C C   ? ILE A 1  57 ?   0.915 -15.304  10.567 1.000 93.710 ? 57  ILE A C   1 
ATOM 427  C CB  ? ILE A 1  57 ?   0.860 -13.885   8.483 1.000 93.710 ? 57  ILE A CB  1 
ATOM 428  O O   ? ILE A 1  57 ?  -0.195 -15.837  10.622 1.000 93.710 ? 57  ILE A O   1 
ATOM 429  C CG1 ? ILE A 1  57 ?   1.973 -14.679   7.790 1.000 93.710 ? 57  ILE A CG1 1 
ATOM 430  C CG2 ? ILE A 1  57 ?   0.796 -12.451   7.951 1.000 93.710 ? 57  ILE A CG2 1 
ATOM 431  C CD1 ? ILE A 1  57 ?   1.734 -14.912   6.304 1.000 93.710 ? 57  ILE A CD1 1 
ATOM 432  N N   ? ARG A 1  58 ?   1.931 -15.925  11.084 1.000 92.260 ? 58  ARG A N   1 
ATOM 433  C CA  ? ARG A 1  58 ?   1.870 -17.277  11.629 1.000 92.260 ? 58  ARG A CA  1 
ATOM 434  C C   ? ARG A 1  58 ?   1.626 -17.250  13.134 1.000 92.260 ? 58  ARG A C   1 
ATOM 435  C CB  ? ARG A 1  58 ?   3.160 -18.040  11.321 1.000 92.260 ? 58  ARG A CB  1 
ATOM 436  O O   ? ARG A 1  58 ?   1.219 -18.255  13.721 1.000 92.260 ? 58  ARG A O   1 
ATOM 437  C CG  ? ARG A 1  58 ?   3.314 -18.424   9.858 1.000 92.260 ? 58  ARG A CG  1 
ATOM 438  C CD  ? ARG A 1  58 ?   4.448 -19.419   9.653 1.000 92.260 ? 58  ARG A CD  1 
ATOM 439  N NE  ? ARG A 1  58 ?   4.501 -19.899   8.275 1.000 92.260 ? 58  ARG A NE  1 
ATOM 440  N NH1 ? ARG A 1  58 ?   6.372 -21.217   8.588 1.000 92.260 ? 58  ARG A NH1 1 
ATOM 441  N NH2 ? ARG A 1  58 ?   5.369 -21.113   6.530 1.000 92.260 ? 58  ARG A NH2 1 
ATOM 442  C CZ  ? ARG A 1  58 ?   5.414 -20.742   7.801 1.000 92.260 ? 58  ARG A CZ  1 
ATOM 443  N N   ? GLU A 1  59 ?   1.815 -16.041  13.717 1.000 92.310 ? 59  GLU A N   1 
ATOM 444  C CA  ? GLU A 1  59 ?   1.644 -15.882  15.158 1.000 92.310 ? 59  GLU A CA  1 
ATOM 445  C C   ? GLU A 1  59 ?   0.549 -14.868  15.476 1.000 92.310 ? 59  GLU A C   1 
ATOM 446  C CB  ? GLU A 1  59 ?   2.960 -15.457  15.813 1.000 92.310 ? 59  GLU A CB  1 
ATOM 447  O O   ? GLU A 1  59 ?   0.652 -13.698  15.103 1.000 92.310 ? 59  GLU A O   1 
ATOM 448  C CG  ? GLU A 1  59 ?   4.085 -16.468  15.645 1.000 92.310 ? 59  GLU A CG  1 
ATOM 449  C CD  ? GLU A 1  59 ?   5.373 -16.053  16.338 1.000 92.310 ? 59  GLU A CD  1 
ATOM 450  O OE1 ? GLU A 1  59 ?   6.386 -16.780  16.223 1.000 92.310 ? 59  GLU A OE1 1 
ATOM 451  O OE2 ? GLU A 1  59 ?   5.369 -14.993  17.003 1.000 92.310 ? 59  GLU A OE2 1 
ATOM 452  N N   ? GLN A 1  60 ?  -0.530 -15.422  16.044 1.000 90.060 ? 60  GLN A N   1 
ATOM 453  C CA  ? GLN A 1  60 ?  -1.593 -14.507  16.448 1.000 90.060 ? 60  GLN A CA  1 
ATOM 454  C C   ? GLN A 1  60 ?  -1.146 -13.623  17.608 1.000 90.060 ? 60  GLN A C   1 
ATOM 455  C CB  ? GLN A 1  60 ?  -2.852 -15.285  16.836 1.000 90.060 ? 60  GLN A CB  1 
ATOM 456  O O   ? GLN A 1  60 ?  -0.856 -14.119  18.699 1.000 90.060 ? 60  GLN A O   1 
ATOM 457  C CG  ? GLN A 1  60 ?  -4.085 -14.410  17.015 1.000 90.060 ? 60  GLN A CG  1 
ATOM 458  C CD  ? GLN A 1  60 ?  -5.344 -15.215  17.275 1.000 90.060 ? 60  GLN A CD  1 
ATOM 459  N NE2 ? GLN A 1  60 ?  -6.305 -14.608  17.963 1.000 90.060 ? 60  GLN A NE2 1 
ATOM 460  O OE1 ? GLN A 1  60 ?  -5.453 -16.373  16.861 1.000 90.060 ? 60  GLN A OE1 1 
ATOM 461  N N   ? GLU A 1  61 ?  -1.031 -12.284  17.288 1.000 90.620 ? 61  GLU A N   1 
ATOM 462  C CA  ? GLU A 1  61 ?  -0.651 -11.273  18.271 1.000 90.620 ? 61  GLU A CA  1 
ATOM 463  C C   ? GLU A 1  61 ?  -1.881 -10.623  18.898 1.000 90.620 ? 61  GLU A C   1 
ATOM 464  C CB  ? GLU A 1  61 ?   0.238 -10.205  17.628 1.000 90.620 ? 61  GLU A CB  1 
ATOM 465  O O   ? GLU A 1  61 ?  -2.970 -10.657  18.321 1.000 90.620 ? 61  GLU A O   1 
ATOM 466  C CG  ? GLU A 1  61 ?   1.509 -10.760  17.001 1.000 90.620 ? 61  GLU A CG  1 
ATOM 467  C CD  ? GLU A 1  61 ?   2.285  -9.724  16.202 1.000 90.620 ? 61  GLU A CD  1 
ATOM 468  O OE1 ? GLU A 1  61 ?   3.440  -9.413  16.571 1.000 90.620 ? 61  GLU A OE1 1 
ATOM 469  O OE2 ? GLU A 1  61 ?   1.733  -9.219  15.199 1.000 90.620 ? 61  GLU A OE2 1 
ATOM 470  N N   ? GLY A 1  62 ?  -1.807 -10.101  20.080 1.000 94.250 ? 62  GLY A N   1 
ATOM 471  C CA  ? GLY A 1  62 ?  -2.910  -9.418  20.737 1.000 94.250 ? 62  GLY A CA  1 
ATOM 472  C C   ? GLY A 1  62 ?  -3.417  -8.218  19.959 1.000 94.250 ? 62  GLY A C   1 
ATOM 473  O O   ? GLY A 1  62 ?  -4.533  -7.748  20.190 1.000 94.250 ? 62  GLY A O   1 
ATOM 474  N N   ? THR A 1  63 ?  -2.705  -7.809  18.940 1.000 94.900 ? 63  THR A N   1 
ATOM 475  C CA  ? THR A 1  63 ?  -3.013  -6.595  18.193 1.000 94.900 ? 63  THR A CA  1 
ATOM 476  C C   ? THR A 1  63 ?  -3.816  -6.920  16.938 1.000 94.900 ? 63  THR A C   1 
ATOM 477  C CB  ? THR A 1  63 ?  -1.729  -5.838  17.803 1.000 94.900 ? 63  THR A CB  1 
ATOM 478  O O   ? THR A 1  63 ?  -4.247  -6.017  16.218 1.000 94.900 ? 63  THR A O   1 
ATOM 479  C CG2 ? THR A 1  63 ?  -1.013  -5.298  19.037 1.000 94.900 ? 63  THR A CG2 1 
ATOM 480  O OG1 ? THR A 1  63 ?  -0.850  -6.729  17.105 1.000 94.900 ? 63  THR A OG1 1 
ATOM 481  N N   ? TRP A 1  64 ?  -3.979  -8.285  16.567 1.000 95.020 ? 64  TRP A N   1 
ATOM 482  C CA  ? TRP A 1  64 ?  -4.682  -8.670  15.348 1.000 95.020 ? 64  TRP A CA  1 
ATOM 483  C C   ? TRP A 1  64 ?  -6.126  -8.181  15.374 1.000 95.020 ? 64  TRP A C   1 
ATOM 484  C CB  ? TRP A 1  64 ?  -4.647 -10.190  15.163 1.000 95.020 ? 64  TRP A CB  1 
ATOM 485  O O   ? TRP A 1  64 ?  -6.794  -8.256  16.408 1.000 95.020 ? 64  TRP A O   1 
ATOM 486  C CG  ? TRP A 1  64 ?  -3.314 -10.720  14.729 1.000 95.020 ? 64  TRP A CG  1 
ATOM 487  C CD1 ? TRP A 1  64 ?  -2.082 -10.260  15.105 1.000 95.020 ? 64  TRP A CD1 1 
ATOM 488  C CD2 ? TRP A 1  64 ?  -3.079 -11.810  13.832 1.000 95.020 ? 64  TRP A CD2 1 
ATOM 489  C CE2 ? TRP A 1  64 ?  -1.679 -11.956  13.710 1.000 95.020 ? 64  TRP A CE2 1 
ATOM 490  C CE3 ? TRP A 1  64 ?  -3.917 -12.679  13.121 1.000 95.020 ? 64  TRP A CE3 1 
ATOM 491  N NE1 ? TRP A 1  64 ?  -1.095 -11.000  14.495 1.000 95.020 ? 64  TRP A NE1 1 
ATOM 492  C CH2 ? TRP A 1  64 ?  -1.942 -13.774  12.217 1.000 95.020 ? 64  TRP A CH2 1 
ATOM 493  C CZ2 ? TRP A 1  64 ?  -1.099 -12.938  12.902 1.000 95.020 ? 64  TRP A CZ2 1 
ATOM 494  C CZ3 ? TRP A 1  64 ?  -3.338 -13.654  12.318 1.000 95.020 ? 64  TRP A CZ3 1 
ATOM 495  N N   ? GLN A 1  65 ?  -6.554  -7.680  14.290 1.000 96.960 ? 65  GLN A N   1 
ATOM 496  C CA  ? GLN A 1  65 ?  -7.960  -7.455  13.972 1.000 96.960 ? 65  GLN A CA  1 
ATOM 497  C C   ? GLN A 1  65 ?  -8.340  -8.127  12.656 1.000 96.960 ? 65  GLN A C   1 
ATOM 498  C CB  ? GLN A 1  65 ?  -8.264  -5.958  13.904 1.000 96.960 ? 65  GLN A CB  1 
ATOM 499  O O   ? GLN A 1  65 ?  -7.770  -7.818  11.607 1.000 96.960 ? 65  GLN A O   1 
ATOM 500  C CG  ? GLN A 1  65 ?  -7.834  -5.186  15.144 1.000 96.960 ? 65  GLN A CG  1 
ATOM 501  C CD  ? GLN A 1  65 ?  -8.187  -3.712  15.070 1.000 96.960 ? 65  GLN A CD  1 
ATOM 502  N NE2 ? GLN A 1  65 ?  -7.254  -2.858  15.476 1.000 96.960 ? 65  GLN A NE2 1 
ATOM 503  O OE1 ? GLN A 1  65 ?  -9.289  -3.345  14.650 1.000 96.960 ? 65  GLN A OE1 1 
ATOM 504  N N   ? MET A 1  66 ?  -9.222  -9.159  12.838 1.000 96.930 ? 66  MET A N   1 
ATOM 505  C CA  ? MET A 1  66 ?  -9.688  -9.838  11.632 1.000 96.930 ? 66  MET A CA  1 
ATOM 506  C C   ? MET A 1  66 ? -11.072  -9.341  11.228 1.000 96.930 ? 66  MET A C   1 
ATOM 507  C CB  ? MET A 1  66 ?  -9.719 -11.353  11.845 1.000 96.930 ? 66  MET A CB  1 
ATOM 508  O O   ? MET A 1  66 ? -12.038  -9.506  11.975 1.000 96.930 ? 66  MET A O   1 
ATOM 509  C CG  ? MET A 1  66 ?  -8.344 -11.972  12.038 1.000 96.930 ? 66  MET A CG  1 
ATOM 510  S SD  ? MET A 1  66 ?  -8.421 -13.787  12.297 1.000 96.930 ? 66  MET A SD  1 
ATOM 511  C CE  ? MET A 1  66 ?  -8.705 -14.342  10.593 1.000 96.930 ? 66  MET A CE  1 
ATOM 512  N N   ? LEU A 1  67 ? -11.102  -8.678  10.091 1.000 97.830 ? 67  LEU A N   1 
ATOM 513  C CA  ? LEU A 1  67 ? -12.329  -8.089   9.566 1.000 97.830 ? 67  LEU A CA  1 
ATOM 514  C C   ? LEU A 1  67 ? -12.643  -8.634   8.177 1.000 97.830 ? 67  LEU A C   1 
ATOM 515  C CB  ? LEU A 1  67 ? -12.211  -6.563   9.514 1.000 97.830 ? 67  LEU A CB  1 
ATOM 516  O O   ? LEU A 1  67 ? -11.735  -8.849   7.370 1.000 97.830 ? 67  LEU A O   1 
ATOM 517  C CG  ? LEU A 1  67 ? -11.816  -5.869  10.818 1.000 97.830 ? 67  LEU A CG  1 
ATOM 518  C CD1 ? LEU A 1  67 ? -11.320  -4.454  10.536 1.000 97.830 ? 67  LEU A CD1 1 
ATOM 519  C CD2 ? LEU A 1  67 ? -12.992  -5.845  11.788 1.000 97.830 ? 67  LEU A CD2 1 
ATOM 520  N N   ? LYS A 1  68 ? -13.957  -8.801   7.927 1.000 97.720 ? 68  LYS A N   1 
ATOM 521  C CA  ? LYS A 1  68 ? -14.381  -9.244   6.601 1.000 97.720 ? 68  LYS A CA  1 
ATOM 522  C C   ? LYS A 1  68 ? -14.715  -8.054   5.706 1.000 97.720 ? 68  LYS A C   1 
ATOM 523  C CB  ? LYS A 1  68 ? -15.589 -10.176   6.707 1.000 97.720 ? 68  LYS A CB  1 
ATOM 524  O O   ? LYS A 1  68 ? -15.232  -7.040   6.179 1.000 97.720 ? 68  LYS A O   1 
ATOM 525  C CG  ? LYS A 1  68 ? -15.282 -11.516   7.359 1.000 97.720 ? 68  LYS A CG  1 
ATOM 526  C CD  ? LYS A 1  68 ? -16.500 -12.429   7.361 1.000 97.720 ? 68  LYS A CD  1 
ATOM 527  C CE  ? LYS A 1  68 ? -16.200 -13.763   8.031 1.000 97.720 ? 68  LYS A CE  1 
ATOM 528  N NZ  ? LYS A 1  68 ? -17.405 -14.645   8.076 1.000 97.720 ? 68  LYS A NZ  1 
ATOM 529  N N   ? ALA A 1  69 ? -14.325  -8.202   4.449 1.000 97.670 ? 69  ALA A N   1 
ATOM 530  C CA  ? ALA A 1  69 ? -14.789  -7.217   3.475 1.000 97.670 ? 69  ALA A CA  1 
ATOM 531  C C   ? ALA A 1  69 ? -16.262  -7.430   3.138 1.000 97.670 ? 69  ALA A C   1 
ATOM 532  C CB  ? ALA A 1  69 ? -13.942  -7.283   2.206 1.000 97.670 ? 69  ALA A CB  1 
ATOM 533  O O   ? ALA A 1  69 ? -16.671  -8.540   2.790 1.000 97.670 ? 69  ALA A O   1 
ATOM 534  N N   ? GLU A 1  70 ? -17.013  -6.329   3.319 1.000 97.120 ? 70  GLU A N   1 
ATOM 535  C CA  ? GLU A 1  70 ? -18.444  -6.370   3.033 1.000 97.120 ? 70  GLU A CA  1 
ATOM 536  C C   ? GLU A 1  70 ? -18.718  -6.128   1.551 1.000 97.120 ? 70  GLU A C   1 
ATOM 537  C CB  ? GLU A 1  70 ? -19.192  -5.340   3.882 1.000 97.120 ? 70  GLU A CB  1 
ATOM 538  O O   ? GLU A 1  70 ? -19.565  -6.795   0.954 1.000 97.120 ? 70  GLU A O   1 
ATOM 539  C CG  ? GLU A 1  70 ? -20.689  -5.289   3.611 1.000 97.120 ? 70  GLU A CG  1 
ATOM 540  C CD  ? GLU A 1  70 ? -21.397  -4.173   4.361 1.000 97.120 ? 70  GLU A CD  1 
ATOM 541  O OE1 ? GLU A 1  70 ? -22.648  -4.116   4.326 1.000 97.120 ? 70  GLU A OE1 1 
ATOM 542  O OE2 ? GLU A 1  70 ? -20.697  -3.348   4.989 1.000 97.120 ? 70  GLU A OE2 1 
ATOM 543  N N   ? LYS A 1  71 ? -18.043  -5.174   1.072 1.000 97.860 ? 71  LYS A N   1 
ATOM 544  C CA  ? LYS A 1  71 ? -18.210  -4.758  -0.317 1.000 97.860 ? 71  LYS A CA  1 
ATOM 545  C C   ? LYS A 1  71 ? -16.861  -4.472  -0.971 1.000 97.860 ? 71  LYS A C   1 
ATOM 546  C CB  ? LYS A 1  71 ? -19.107  -3.522  -0.403 1.000 97.860 ? 71  LYS A CB  1 
ATOM 547  O O   ? LYS A 1  71 ? -15.922  -4.034  -0.304 1.000 97.860 ? 71  LYS A O   1 
ATOM 548  C CG  ? LYS A 1  71 ? -20.555  -3.780  -0.015 1.000 97.860 ? 71  LYS A CG  1 
ATOM 549  C CD  ? LYS A 1  71 ? -21.416  -2.538  -0.210 1.000 97.860 ? 71  LYS A CD  1 
ATOM 550  C CE  ? LYS A 1  71 ? -22.853  -2.778   0.233 1.000 97.860 ? 71  LYS A CE  1 
ATOM 551  N NZ  ? LYS A 1  71 ? -23.695  -1.556   0.067 1.000 97.860 ? 71  LYS A NZ  1 
ATOM 552  N N   ? GLN A 1  72 ? -16.786  -4.864  -2.222 1.000 98.010 ? 72  GLN A N   1 
ATOM 553  C CA  ? GLN A 1  72 ? -15.611  -4.565  -3.033 1.000 98.010 ? 72  GLN A CA  1 
ATOM 554  C C   ? GLN A 1  72 ? -15.951  -3.588  -4.155 1.000 98.010 ? 72  GLN A C   1 
ATOM 555  C CB  ? GLN A 1  72 ? -15.019  -5.849  -3.616 1.000 98.010 ? 72  GLN A CB  1 
ATOM 556  O O   ? GLN A 1  72 ? -16.948  -3.765  -4.858 1.000 98.010 ? 72  GLN A O   1 
ATOM 557  C CG  ? GLN A 1  72 ? -14.609  -6.871  -2.564 1.000 98.010 ? 72  GLN A CG  1 
ATOM 558  C CD  ? GLN A 1  72 ? -14.090  -8.161  -3.170 1.000 98.010 ? 72  GLN A CD  1 
ATOM 559  N NE2 ? GLN A 1  72 ? -14.683  -9.283  -2.775 1.000 98.010 ? 72  GLN A NE2 1 
ATOM 560  O OE1 ? GLN A 1  72 ? -13.163  -8.150  -3.986 1.000 98.010 ? 72  GLN A OE1 1 
ATOM 561  N N   ? PHE A 1  73 ? -15.067  -2.498  -4.338 1.000 98.410 ? 73  PHE A N   1 
ATOM 562  C CA  ? PHE A 1  73 ? -15.267  -1.480  -5.363 1.000 98.410 ? 73  PHE A CA  1 
ATOM 563  C C   ? PHE A 1  73 ? -14.060  -1.400  -6.290 1.000 98.410 ? 73  PHE A C   1 
ATOM 564  C CB  ? PHE A 1  73 ? -15.528  -0.114  -4.722 1.000 98.410 ? 73  PHE A CB  1 
ATOM 565  O O   ? PHE A 1  73 ? -13.210  -0.521  -6.137 1.000 98.410 ? 73  PHE A O   1 
ATOM 566  C CG  ? PHE A 1  73 ? -16.674  -0.110  -3.747 1.000 98.410 ? 73  PHE A CG  1 
ATOM 567  C CD1 ? PHE A 1  73 ? -17.967   0.167  -4.173 1.000 98.410 ? 73  PHE A CD1 1 
ATOM 568  C CD2 ? PHE A 1  73 ? -16.458  -0.383  -2.402 1.000 98.410 ? 73  PHE A CD2 1 
ATOM 569  C CE1 ? PHE A 1  73 ? -19.030   0.171  -3.273 1.000 98.410 ? 73  PHE A CE1 1 
ATOM 570  C CE2 ? PHE A 1  73 ? -17.515  -0.380  -1.496 1.000 98.410 ? 73  PHE A CE2 1 
ATOM 571  C CZ  ? PHE A 1  73 ? -18.800  -0.102  -1.934 1.000 98.410 ? 73  PHE A CZ  1 
ATOM 572  N N   ? PRO A 1  74 ? -13.978  -2.401  -7.286 1.000 98.170 ? 74  PRO A N   1 
ATOM 573  C CA  ? PRO A 1  74 ? -12.917  -2.206  -8.277 1.000 98.170 ? 74  PRO A CA  1 
ATOM 574  C C   ? PRO A 1  74 ? -13.200  -1.042  -9.223 1.000 98.170 ? 74  PRO A C   1 
ATOM 575  C CB  ? PRO A 1  74 ? -12.894  -3.534  -9.036 1.000 98.170 ? 74  PRO A CB  1 
ATOM 576  O O   ? PRO A 1  74 ? -14.362  -0.754  -9.524 1.000 98.170 ? 74  PRO A O   1 
ATOM 577  C CG  ? PRO A 1  74 ? -14.277  -4.083  -8.888 1.000 98.170 ? 74  PRO A CG  1 
ATOM 578  C CD  ? PRO A 1  74 ? -14.834  -3.621  -7.572 1.000 98.170 ? 74  PRO A CD  1 
ATOM 579  N N   ? HIS A 1  75 ? -12.082  -0.334  -9.523 1.000 98.300 ? 75  HIS A N   1 
ATOM 580  C CA  ? HIS A 1  75 ? -12.327   0.724 -10.496 1.000 98.300 ? 75  HIS A CA  1 
ATOM 581  C C   ? HIS A 1  75 ? -13.077   0.192 -11.713 1.000 98.300 ? 75  HIS A C   1 
ATOM 582  C CB  ? HIS A 1  75 ? -11.009   1.367 -10.932 1.000 98.300 ? 75  HIS A CB  1 
ATOM 583  O O   ? HIS A 1  75 ? -12.717  -0.853 -12.260 1.000 98.300 ? 75  HIS A O   1 
ATOM 584  C CG  ? HIS A 1  75 ? -11.181   2.696 -11.596 1.000 98.300 ? 75  HIS A CG  1 
ATOM 585  C CD2 ? HIS A 1  75 ? -10.948   3.952 -11.146 1.000 98.300 ? 75  HIS A CD2 1 
ATOM 586  N ND1 ? HIS A 1  75 ? -11.650   2.829 -12.885 1.000 98.300 ? 75  HIS A ND1 1 
ATOM 587  C CE1 ? HIS A 1  75 ? -11.697   4.112 -13.201 1.000 98.300 ? 75  HIS A CE1 1 
ATOM 588  N NE2 ? HIS A 1  75 ? -11.276   4.815 -12.163 1.000 98.300 ? 75  HIS A NE2 1 
ATOM 589  N N   ? PRO A 1  76 ? -14.134   0.885 -12.219 1.000 96.970 ? 76  PRO A N   1 
ATOM 590  C CA  ? PRO A 1  76 ? -14.997   0.396 -13.296 1.000 96.970 ? 76  PRO A CA  1 
ATOM 591  C C   ? PRO A 1  76 ? -14.249   0.217 -14.616 1.000 96.970 ? 76  PRO A C   1 
ATOM 592  C CB  ? PRO A 1  76 ? -16.063   1.489 -13.417 1.000 96.970 ? 76  PRO A CB  1 
ATOM 593  O O   ? PRO A 1  76 ? -14.675  -0.567 -15.469 1.000 96.970 ? 76  PRO A O   1 
ATOM 594  C CG  ? PRO A 1  76 ? -15.773   2.431 -12.294 1.000 96.970 ? 76  PRO A CG  1 
ATOM 595  C CD  ? PRO A 1  76 ? -14.520   1.976 -11.601 1.000 96.970 ? 76  PRO A CD  1 
ATOM 596  N N   ? GLN A 1  77 ? -13.182   0.939 -14.761 1.000 97.030 ? 77  GLN A N   1 
ATOM 597  C CA  ? GLN A 1  77 ? -12.456   0.871 -16.025 1.000 97.030 ? 77  GLN A CA  1 
ATOM 598  C C   ? GLN A 1  77 ? -11.221  -0.017 -15.903 1.000 97.030 ? 77  GLN A C   1 
ATOM 599  C CB  ? GLN A 1  77 ? -12.053   2.271 -16.489 1.000 97.030 ? 77  GLN A CB  1 
ATOM 600  O O   ? GLN A 1  77 ? -10.322   0.043 -16.745 1.000 97.030 ? 77  GLN A O   1 
ATOM 601  C CG  ? GLN A 1  77 ? -13.233   3.166 -16.842 1.000 97.030 ? 77  GLN A CG  1 
ATOM 602  C CD  ? GLN A 1  77 ? -12.807   4.552 -17.288 1.000 97.030 ? 77  GLN A CD  1 
ATOM 603  N NE2 ? GLN A 1  77 ? -13.443   5.059 -18.338 1.000 97.030 ? 77  GLN A NE2 1 
ATOM 604  O OE1 ? GLN A 1  77 ? -11.914   5.163 -16.692 1.000 97.030 ? 77  GLN A OE1 1 
ATOM 605  N N   ? TYR A 1  78 ? -11.133  -0.817 -14.785 1.000 96.900 ? 78  TYR A N   1 
ATOM 606  C CA  ? TYR A 1  78 ? -10.016  -1.743 -14.634 1.000 96.900 ? 78  TYR A CA  1 
ATOM 607  C C   ? TYR A 1  78 ?  -9.957  -2.721 -15.801 1.000 96.900 ? 78  TYR A C   1 
ATOM 608  C CB  ? TYR A 1  78 ? -10.130  -2.512 -13.314 1.000 96.900 ? 78  TYR A CB  1 
ATOM 609  O O   ? TYR A 1  78 ? -10.964  -3.342 -16.151 1.000 96.900 ? 78  TYR A O   1 
ATOM 610  C CG  ? TYR A 1  78 ?  -9.152  -3.655 -13.191 1.000 96.900 ? 78  TYR A CG  1 
ATOM 611  C CD1 ? TYR A 1  78 ?  -9.598  -4.966 -13.042 1.000 96.900 ? 78  TYR A CD1 1 
ATOM 612  C CD2 ? TYR A 1  78 ?  -7.781  -3.426 -13.222 1.000 96.900 ? 78  TYR A CD2 1 
ATOM 613  C CE1 ? TYR A 1  78 ?  -8.701  -6.023 -12.927 1.000 96.900 ? 78  TYR A CE1 1 
ATOM 614  C CE2 ? TYR A 1  78 ?  -6.874  -4.475 -13.108 1.000 96.900 ? 78  TYR A CE2 1 
ATOM 615  O OH  ? TYR A 1  78 ?  -6.450  -6.809 -12.847 1.000 96.900 ? 78  TYR A OH  1 
ATOM 616  C CZ  ? TYR A 1  78 ?  -7.343  -5.767 -12.961 1.000 96.900 ? 78  TYR A CZ  1 
ATOM 617  N N   ? GLU A 1  79 ?  -8.713  -2.827 -16.426 1.000 91.930 ? 79  GLU A N   1 
ATOM 618  C CA  ? GLU A 1  79 ?  -8.412  -3.770 -17.498 1.000 91.930 ? 79  GLU A CA  1 
ATOM 619  C C   ? GLU A 1  79 ?  -7.469  -4.869 -17.018 1.000 91.930 ? 79  GLU A C   1 
ATOM 620  C CB  ? GLU A 1  79 ?  -7.803  -3.043 -18.700 1.000 91.930 ? 79  GLU A CB  1 
ATOM 621  O O   ? GLU A 1  79 ?  -6.318  -4.597 -16.667 1.000 91.930 ? 79  GLU A O   1 
ATOM 622  C CG  ? GLU A 1  79 ?  -8.764  -2.086 -19.391 1.000 91.930 ? 79  GLU A CG  1 
ATOM 623  C CD  ? GLU A 1  79 ?  -9.979  -2.780 -19.985 1.000 91.930 ? 79  GLU A CD  1 
ATOM 624  O OE1 ? GLU A 1  79 ? -11.071  -2.169 -20.020 1.000 91.930 ? 79  GLU A OE1 1 
ATOM 625  O OE2 ? GLU A 1  79 ?  -9.838  -3.945 -20.419 1.000 91.930 ? 79  GLU A OE2 1 
ATOM 626  N N   ? ASN A 1  80 ?  -7.827  -6.140 -17.152 1.000 90.500 ? 80  ASN A N   1 
ATOM 627  C CA  ? ASN A 1  80 ?  -7.160  -7.271 -16.517 1.000 90.500 ? 80  ASN A CA  1 
ATOM 628  C C   ? ASN A 1  80 ?  -5.913  -7.692 -17.289 1.000 90.500 ? 80  ASN A C   1 
ATOM 629  C CB  ? ASN A 1  80 ?  -8.123  -8.453 -16.378 1.000 90.500 ? 80  ASN A CB  1 
ATOM 630  O O   ? ASN A 1  80 ?  -4.987  -8.268 -16.714 1.000 90.500 ? 80  ASN A O   1 
ATOM 631  C CG  ? ASN A 1  80 ?  -8.530  -9.035 -17.717 1.000 90.500 ? 80  ASN A CG  1 
ATOM 632  N ND2 ? ASN A 1  80 ?  -9.341 -10.086 -17.685 1.000 90.500 ? 80  ASN A ND2 1 
ATOM 633  O OD1 ? ASN A 1  80 ?  -8.119  -8.544 -18.772 1.000 90.500 ? 80  ASN A OD1 1 
ATOM 634  N N   ? VAL A 1  81 ?  -5.779  -7.136 -18.501 1.000 89.350 ? 81  VAL A N   1 
ATOM 635  C CA  ? VAL A 1  81 ?  -4.624  -7.513 -19.308 1.000 89.350 ? 81  VAL A CA  1 
ATOM 636  C C   ? VAL A 1  81 ?  -3.489  -6.517 -19.084 1.000 89.350 ? 81  VAL A C   1 
ATOM 637  C CB  ? VAL A 1  81 ?  -4.980  -7.586 -20.810 1.000 89.350 ? 81  VAL A CB  1 
ATOM 638  O O   ? VAL A 1  81 ?  -2.372  -6.906 -18.735 1.000 89.350 ? 81  VAL A O   1 
ATOM 639  C CG1 ? VAL A 1  81 ?  -3.732  -7.853 -21.649 1.000 89.350 ? 81  VAL A CG1 1 
ATOM 640  C CG2 ? VAL A 1  81 ?  -6.033  -8.665 -21.056 1.000 89.350 ? 81  VAL A CG2 1 
ATOM 641  N N   ? THR A 1  82 ?  -3.870  -5.294 -19.121 1.000 89.690 ? 82  THR A N   1 
ATOM 642  C CA  ? THR A 1  82 ?  -2.847  -4.255 -19.067 1.000 89.690 ? 82  THR A CA  1 
ATOM 643  C C   ? THR A 1  82 ?  -2.687  -3.728 -17.644 1.000 89.690 ? 82  THR A C   1 
ATOM 644  C CB  ? THR A 1  82 ?  -3.184  -3.090 -20.015 1.000 89.690 ? 82  THR A CB  1 
ATOM 645  O O   ? THR A 1  82 ?  -1.736  -3.001 -17.349 1.000 89.690 ? 82  THR A O   1 
ATOM 646  C CG2 ? THR A 1  82 ?  -3.277  -3.565 -21.461 1.000 89.690 ? 82  THR A CG2 1 
ATOM 647  O OG1 ? THR A 1  82 ?  -4.440  -2.517 -19.631 1.000 89.690 ? 82  THR A OG1 1 
ATOM 648  N N   ? PHE A 1  83 ?  -3.634  -4.153 -16.793 1.000 93.350 ? 83  PHE A N   1 
ATOM 649  C CA  ? PHE A 1  83 ?  -3.678  -3.730 -15.398 1.000 93.350 ? 83  PHE A CA  1 
ATOM 650  C C   ? PHE A 1  83 ?  -3.847  -2.219 -15.296 1.000 93.350 ? 83  PHE A C   1 
ATOM 651  C CB  ? PHE A 1  83 ?  -2.408  -4.167 -14.662 1.000 93.350 ? 83  PHE A CB  1 
ATOM 652  O O   ? PHE A 1  83 ?  -3.421  -1.606 -14.314 1.000 93.350 ? 83  PHE A O   1 
ATOM 653  C CG  ? PHE A 1  83 ?  -2.270  -5.659 -14.523 1.000 93.350 ? 83  PHE A CG  1 
ATOM 654  C CD1 ? PHE A 1  83 ?  -3.078  -6.367 -13.642 1.000 93.350 ? 83  PHE A CD1 1 
ATOM 655  C CD2 ? PHE A 1  83 ?  -1.331  -6.355 -15.274 1.000 93.350 ? 83  PHE A CD2 1 
ATOM 656  C CE1 ? PHE A 1  83 ?  -2.953  -7.748 -13.511 1.000 93.350 ? 83  PHE A CE1 1 
ATOM 657  C CE2 ? PHE A 1  83 ?  -1.200  -7.735 -15.149 1.000 93.350 ? 83  PHE A CE2 1 
ATOM 658  C CZ  ? PHE A 1  83 ?  -2.011  -8.429 -14.266 1.000 93.350 ? 83  PHE A CZ  1 
ATOM 659  N N   ? LEU A 1  84 ?  -4.345  -1.584 -16.321 1.000 94.680 ? 84  LEU A N   1 
ATOM 660  C CA  ? LEU A 1  84 ?  -4.688  -0.168 -16.257 1.000 94.680 ? 84  LEU A CA  1 
ATOM 661  C C   ? LEU A 1  84 ?  -5.850   0.068 -15.298 1.000 94.680 ? 84  LEU A C   1 
ATOM 662  C CB  ? LEU A 1  84 ?  -5.044   0.362 -17.648 1.000 94.680 ? 84  LEU A CB  1 
ATOM 663  O O   ? LEU A 1  84 ?  -6.798  -0.720 -15.260 1.000 94.680 ? 84  LEU A O   1 
ATOM 664  C CG  ? LEU A 1  84 ?  -3.888   0.486 -18.642 1.000 94.680 ? 84  LEU A CG  1 
ATOM 665  C CD1 ? LEU A 1  84 ?  -4.407   0.932 -20.006 1.000 94.680 ? 84  LEU A CD1 1 
ATOM 666  C CD2 ? LEU A 1  84 ?  -2.837   1.460 -18.121 1.000 94.680 ? 84  LEU A CD2 1 
ATOM 667  N N   ? ASN A 1  85 ?  -5.823   1.116 -14.496 1.000 96.980 ? 85  ASN A N   1 
ATOM 668  C CA  ? ASN A 1  85 ?  -6.834   1.446 -13.498 1.000 96.980 ? 85  ASN A CA  1 
ATOM 669  C C   ? ASN A 1  85 ?  -6.906   0.388 -12.401 1.000 96.980 ? 85  ASN A C   1 
ATOM 670  C CB  ? ASN A 1  85 ?  -8.203   1.621 -14.158 1.000 96.980 ? 85  ASN A CB  1 
ATOM 671  O O   ? ASN A 1  85 ?  -7.995   0.029 -11.949 1.000 96.980 ? 85  ASN A O   1 
ATOM 672  C CG  ? ASN A 1  85 ?  -8.198   2.679 -15.244 1.000 96.980 ? 85  ASN A CG  1 
ATOM 673  N ND2 ? ASN A 1  85 ?  -8.522   2.275 -16.467 1.000 96.980 ? 85  ASN A ND2 1 
ATOM 674  O OD1 ? ASN A 1  85 ?  -7.903   3.849 -14.987 1.000 96.980 ? 85  ASN A OD1 1 
ATOM 675  N N   ? ASP A 1  86 ?  -5.839  -0.283 -12.074 1.000 97.880 ? 86  ASP A N   1 
ATOM 676  C CA  ? ASP A 1  86 ?  -5.735  -1.359 -11.093 1.000 97.880 ? 86  ASP A CA  1 
ATOM 677  C C   ? ASP A 1  86 ?  -5.805  -0.813  -9.669 1.000 97.880 ? 86  ASP A C   1 
ATOM 678  C CB  ? ASP A 1  86 ?  -4.436  -2.143 -11.292 1.000 97.880 ? 86  ASP A CB  1 
ATOM 679  O O   ? ASP A 1  86 ?  -4.793  -0.760  -8.968 1.000 97.880 ? 86  ASP A O   1 
ATOM 680  C CG  ? ASP A 1  86 ?  -4.398  -3.439 -10.501 1.000 97.880 ? 86  ASP A CG  1 
ATOM 681  O OD1 ? ASP A 1  86 ?  -5.467  -3.921 -10.069 1.000 97.880 ? 86  ASP A OD1 1 
ATOM 682  O OD2 ? ASP A 1  86 ?  -3.288  -3.980 -10.304 1.000 97.880 ? 86  ASP A OD2 1 
ATOM 683  N N   ? ILE A 1  87 ?  -6.978  -0.359  -9.211 1.000 98.460 ? 87  ILE A N   1 
ATOM 684  C CA  ? ILE A 1  87 ?  -7.228   0.211  -7.891 1.000 98.460 ? 87  ILE A CA  1 
ATOM 685  C C   ? ILE A 1  87 ?  -8.613  -0.206  -7.403 1.000 98.460 ? 87  ILE A C   1 
ATOM 686  C CB  ? ILE A 1  87 ?  -7.108   1.752  -7.909 1.000 98.460 ? 87  ILE A CB  1 
ATOM 687  O O   ? ILE A 1  87 ?  -9.562  -0.271  -8.188 1.000 98.460 ? 87  ILE A O   1 
ATOM 688  C CG1 ? ILE A 1  87 ?  -7.093   2.302  -6.478 1.000 98.460 ? 87  ILE A CG1 1 
ATOM 689  C CG2 ? ILE A 1  87 ?  -8.246   2.373  -8.723 1.000 98.460 ? 87  ILE A CG2 1 
ATOM 690  C CD1 ? ILE A 1  87 ?  -6.598   3.739  -6.373 1.000 98.460 ? 87  ILE A CD1 1 
ATOM 691  N N   ? MET A 1  88 ?  -8.704  -0.546  -6.117 1.000 98.490 ? 88  MET A N   1 
ATOM 692  C CA  ? MET A 1  88 ?  -9.960  -1.026  -5.547 1.000 98.490 ? 88  MET A CA  1 
ATOM 693  C C   ? MET A 1  88 ? -10.085  -0.615  -4.084 1.000 98.490 ? 88  MET A C   1 
ATOM 694  C CB  ? MET A 1  88 ? -10.063  -2.547  -5.674 1.000 98.490 ? 88  MET A CB  1 
ATOM 695  O O   ? MET A 1  88 ?  -9.092  -0.583  -3.356 1.000 98.490 ? 88  MET A O   1 
ATOM 696  C CG  ? MET A 1  88 ? -11.344  -3.125  -5.097 1.000 98.490 ? 88  MET A CG  1 
ATOM 697  S SD  ? MET A 1  88 ? -11.430  -4.950  -5.263 1.000 98.490 ? 88  MET A SD  1 
ATOM 698  C CE  ? MET A 1  88 ? -10.170  -5.441  -4.052 1.000 98.490 ? 88  MET A CE  1 
ATOM 699  N N   ? LEU A 1  89 ? -11.306  -0.315  -3.612 1.000 98.710 ? 89  LEU A N   1 
ATOM 700  C CA  ? LEU A 1  89 ? -11.630  -0.070  -2.211 1.000 98.710 ? 89  LEU A CA  1 
ATOM 701  C C   ? LEU A 1  89 ? -12.441  -1.224  -1.631 1.000 98.710 ? 89  LEU A C   1 
ATOM 702  C CB  ? LEU A 1  89 ? -12.407   1.241  -2.062 1.000 98.710 ? 89  LEU A CB  1 
ATOM 703  O O   ? LEU A 1  89 ? -13.342  -1.749  -2.290 1.000 98.710 ? 89  LEU A O   1 
ATOM 704  C CG  ? LEU A 1  89 ? -11.627   2.526  -2.341 1.000 98.710 ? 89  LEU A CG  1 
ATOM 705  C CD1 ? LEU A 1  89 ? -12.582   3.707  -2.480 1.000 98.710 ? 89  LEU A CD1 1 
ATOM 706  C CD2 ? LEU A 1  89 ? -10.607   2.784  -1.237 1.000 98.710 ? 89  LEU A CD2 1 
ATOM 707  N N   ? LEU A 1  90 ? -12.035  -1.597  -0.433 1.000 98.620 ? 90  LEU A N   1 
ATOM 708  C CA  ? LEU A 1  90 ? -12.795  -2.583   0.327 1.000 98.620 ? 90  LEU A CA  1 
ATOM 709  C C   ? LEU A 1  90 ? -13.527  -1.924   1.492 1.000 98.620 ? 90  LEU A C   1 
ATOM 710  C CB  ? LEU A 1  90 ? -11.871  -3.687   0.848 1.000 98.620 ? 90  LEU A CB  1 
ATOM 711  O O   ? LEU A 1  90 ? -12.905  -1.267   2.330 1.000 98.620 ? 90  LEU A O   1 
ATOM 712  C CG  ? LEU A 1  90 ? -11.035  -4.422  -0.201 1.000 98.620 ? 90  LEU A CG  1 
ATOM 713  C CD1 ? LEU A 1  90 ? -10.068  -5.388   0.475 1.000 98.620 ? 90  LEU A CD1 1 
ATOM 714  C CD2 ? LEU A 1  90 ? -11.938  -5.161  -1.183 1.000 98.620 ? 90  LEU A CD2 1 
ATOM 715  N N   ? LYS A 1  91 ? -14.864  -2.063   1.486 1.000 98.540 ? 91  LYS A N   1 
ATOM 716  C CA  ? LYS A 1  91 ? -15.624  -1.676   2.672 1.000 98.540 ? 91  LYS A CA  1 
ATOM 717  C C   ? LYS A 1  91 ? -15.679  -2.816   3.685 1.000 98.540 ? 91  LYS A C   1 
ATOM 718  C CB  ? LYS A 1  91 ? -17.040  -1.248   2.286 1.000 98.540 ? 91  LYS A CB  1 
ATOM 719  O O   ? LYS A 1  91 ? -16.128  -3.919   3.363 1.000 98.540 ? 91  LYS A O   1 
ATOM 720  C CG  ? LYS A 1  91 ? -17.881  -0.764   3.458 1.000 98.540 ? 91  LYS A CG  1 
ATOM 721  C CD  ? LYS A 1  91 ? -19.223  -0.213   2.993 1.000 98.540 ? 91  LYS A CD  1 
ATOM 722  C CE  ? LYS A 1  91 ? -20.050   0.307   4.162 1.000 98.540 ? 91  LYS A CE  1 
ATOM 723  N NZ  ? LYS A 1  91 ? -21.346   0.894   3.705 1.000 98.540 ? 91  LYS A NZ  1 
ATOM 724  N N   ? LEU A 1  92 ? -15.241  -2.512   4.911 1.000 98.540 ? 92  LEU A N   1 
ATOM 725  C CA  ? LEU A 1  92 ? -15.188  -3.531   5.953 1.000 98.540 ? 92  LEU A CA  1 
ATOM 726  C C   ? LEU A 1  92 ? -16.555  -3.715   6.604 1.000 98.540 ? 92  LEU A C   1 
ATOM 727  C CB  ? LEU A 1  92 ? -14.150  -3.159   7.015 1.000 98.540 ? 92  LEU A CB  1 
ATOM 728  O O   ? LEU A 1  92 ? -17.316  -2.755   6.742 1.000 98.540 ? 92  LEU A O   1 
ATOM 729  C CG  ? LEU A 1  92 ? -12.719  -2.943   6.519 1.000 98.540 ? 92  LEU A CG  1 
ATOM 730  C CD1 ? LEU A 1  92 ? -11.825  -2.480   7.665 1.000 98.540 ? 92  LEU A CD1 1 
ATOM 731  C CD2 ? LEU A 1  92 ? -12.173  -4.221   5.891 1.000 98.540 ? 92  LEU A CD2 1 
ATOM 732  N N   ? GLU A 1  93 ? -16.932  -4.944   7.008 1.000 97.730 ? 93  GLU A N   1 
ATOM 733  C CA  ? GLU A 1  93 ? -18.186  -5.246   7.691 1.000 97.730 ? 93  GLU A CA  1 
ATOM 734  C C   ? GLU A 1  93 ? -18.276  -4.516   9.029 1.000 97.730 ? 93  GLU A C   1 
ATOM 735  C CB  ? GLU A 1  93 ? -18.332  -6.755   7.905 1.000 97.730 ? 93  GLU A CB  1 
ATOM 736  O O   ? GLU A 1  93 ? -19.360  -4.100   9.443 1.000 97.730 ? 93  GLU A O   1 
ATOM 737  C CG  ? GLU A 1  93 ? -18.701  -7.522   6.644 1.000 97.730 ? 93  GLU A CG  1 
ATOM 738  C CD  ? GLU A 1  93 ? -18.968  -8.998   6.895 1.000 97.730 ? 93  GLU A CD  1 
ATOM 739  O OE1 ? GLU A 1  93 ? -19.332  -9.720   5.940 1.000 97.730 ? 93  GLU A OE1 1 
ATOM 740  O OE2 ? GLU A 1  93 ? -18.812  -9.435   8.057 1.000 97.730 ? 93  GLU A OE2 1 
ATOM 741  N N   ? LYS A 1  94 ? -17.093  -4.340   9.709 1.000 97.890 ? 94  LYS A N   1 
ATOM 742  C CA  ? LYS A 1  94 ? -16.940  -3.606  10.962 1.000 97.890 ? 94  LYS A CA  1 
ATOM 743  C C   ? LYS A 1  94 ? -15.762  -2.639  10.892 1.000 97.890 ? 94  LYS A C   1 
ATOM 744  C CB  ? LYS A 1  94 ? -16.754  -4.574  12.132 1.000 97.890 ? 94  LYS A CB  1 
ATOM 745  O O   ? LYS A 1  94 ? -14.749  -2.931  10.252 1.000 97.890 ? 94  LYS A O   1 
ATOM 746  C CG  ? LYS A 1  94 ? -17.955  -5.472  12.389 1.000 97.890 ? 94  LYS A CG  1 
ATOM 747  C CD  ? LYS A 1  94 ? -17.716  -6.401  13.572 1.000 97.890 ? 94  LYS A CD  1 
ATOM 748  C CE  ? LYS A 1  94 ? -18.886  -7.352  13.783 1.000 97.890 ? 94  LYS A CE  1 
ATOM 749  N NZ  ? LYS A 1  94 ? -18.640  -8.290  14.919 1.000 97.890 ? 94  LYS A NZ  1 
ATOM 750  N N   ? LYS A 1  95 ? -16.002  -1.478  11.629 1.000 98.270 ? 95  LYS A N   1 
ATOM 751  C CA  ? LYS A 1  95 ? -14.912  -0.509  11.691 1.000 98.270 ? 95  LYS A CA  1 
ATOM 752  C C   ? LYS A 1  95 ? -13.719  -1.072  12.459 1.000 98.270 ? 95  LYS A C   1 
ATOM 753  C CB  ? LYS A 1  95 ? -15.386   0.792  12.340 1.000 98.270 ? 95  LYS A CB  1 
ATOM 754  O O   ? LYS A 1  95 ? -13.893  -1.789  13.447 1.000 98.270 ? 95  LYS A O   1 
ATOM 755  C CG  ? LYS A 1  95 ? -16.426   1.547  11.525 1.000 98.270 ? 95  LYS A CG  1 
ATOM 756  C CD  ? LYS A 1  95 ? -16.852   2.835  12.218 1.000 98.270 ? 95  LYS A CD  1 
ATOM 757  C CE  ? LYS A 1  95 ? -17.865   3.610  11.386 1.000 98.270 ? 95  LYS A CE  1 
ATOM 758  N NZ  ? LYS A 1  95 ? -18.351   4.829  12.100 1.000 98.270 ? 95  LYS A NZ  1 
ATOM 759  N N   ? ALA A 1  96 ? -12.517  -0.710  11.945 1.000 98.220 ? 96  ALA A N   1 
ATOM 760  C CA  ? ALA A 1  96 ? -11.288  -1.102  12.630 1.000 98.220 ? 96  ALA A CA  1 
ATOM 761  C C   ? ALA A 1  96 ? -11.127  -0.346  13.945 1.000 98.220 ? 96  ALA A C   1 
ATOM 762  C CB  ? ALA A 1  96 ? -10.077  -0.862  11.731 1.000 98.220 ? 96  ALA A CB  1 
ATOM 763  O O   ? ALA A 1  96 ? -11.515   0.820  14.050 1.000 98.220 ? 96  ALA A O   1 
ATOM 764  N N   ? ASN A 1  97 ? -10.611  -0.980  14.953 1.000 98.010 ? 97  ASN A N   1 
ATOM 765  C CA  ? ASN A 1  97 ? -10.212  -0.320  16.192 1.000 98.010 ? 97  ASN A CA  1 
ATOM 766  C C   ? ASN A 1  97 ?  -8.812   0.278  16.083 1.000 98.010 ? 97  ASN A C   1 
ATOM 767  C CB  ? ASN A 1  97 ? -10.281  -1.297  17.367 1.000 98.010 ? 97  ASN A CB  1 
ATOM 768  O O   ? ASN A 1  97 ?  -7.832  -0.451  15.923 1.000 98.010 ? 97  ASN A O   1 
ATOM 769  C CG  ? ASN A 1  97 ? -11.697  -1.751  17.667 1.000 98.010 ? 97  ASN A CG  1 
ATOM 770  N ND2 ? ASN A 1  97 ? -11.853  -3.027  18.000 1.000 98.010 ? 97  ASN A ND2 1 
ATOM 771  O OD1 ? ASN A 1  97 ? -12.642  -0.961  17.600 1.000 98.010 ? 97  ASN A OD1 1 
ATOM 772  N N   ? LEU A 1  98 ?  -8.780   1.624  16.062 1.000 97.960 ? 98  LEU A N   1 
ATOM 773  C CA  ? LEU A 1  98 ?  -7.473   2.258  15.930 1.000 97.960 ? 98  LEU A CA  1 
ATOM 774  C C   ? LEU A 1  98 ?  -6.677   2.138  17.226 1.000 97.960 ? 98  LEU A C   1 
ATOM 775  C CB  ? LEU A 1  98 ?  -7.628   3.732  15.548 1.000 97.960 ? 98  LEU A CB  1 
ATOM 776  O O   ? LEU A 1  98 ?  -7.188   2.448  18.304 1.000 97.960 ? 98  LEU A O   1 
ATOM 777  C CG  ? LEU A 1  98 ?  -8.400   4.021  14.260 1.000 97.960 ? 98  LEU A CG  1 
ATOM 778  C CD1 ? LEU A 1  98 ?  -8.325   5.506  13.918 1.000 97.960 ? 98  LEU A CD1 1 
ATOM 779  C CD2 ? LEU A 1  98 ?  -7.862   3.175  13.112 1.000 97.960 ? 98  LEU A CD2 1 
ATOM 780  N N   ? THR A 1  99 ?  -5.433   1.646  17.142 1.000 97.330 ? 99  THR A N   1 
ATOM 781  C CA  ? THR A 1  99 ?  -4.450   1.441  18.200 1.000 97.330 ? 99  THR A CA  1 
ATOM 782  C C   ? THR A 1  99 ?  -3.061   1.873  17.738 1.000 97.330 ? 99  THR A C   1 
ATOM 783  C CB  ? THR A 1  99 ?  -4.410  -0.032  18.648 1.000 97.330 ? 99  THR A CB  1 
ATOM 784  O O   ? THR A 1  99 ?  -2.906   2.409  16.639 1.000 97.330 ? 99  THR A O   1 
ATOM 785  C CG2 ? THR A 1  99 ?  -5.811  -0.554  18.947 1.000 97.330 ? 99  THR A CG2 1 
ATOM 786  O OG1 ? THR A 1  99 ?  -3.828  -0.826  17.607 1.000 97.330 ? 99  THR A OG1 1 
ATOM 787  N N   ? LEU A 1 100 ?  -2.083   1.626  18.628 1.000 95.910 ? 100 LEU A N   1 
ATOM 788  C CA  ? LEU A 1 100 ?  -0.710   1.906  18.224 1.000 95.910 ? 100 LEU A CA  1 
ATOM 789  C C   ? LEU A 1 100 ?  -0.294   1.017  17.057 1.000 95.910 ? 100 LEU A C   1 
ATOM 790  C CB  ? LEU A 1 100 ?   0.247   1.702  19.402 1.000 95.910 ? 100 LEU A CB  1 
ATOM 791  O O   ? LEU A 1 100 ?   0.570   1.393  16.261 1.000 95.910 ? 100 LEU A O   1 
ATOM 792  C CG  ? LEU A 1 100 ?   0.157   2.726  20.534 1.000 95.910 ? 100 LEU A CG  1 
ATOM 793  C CD1 ? LEU A 1 100 ?   1.039   2.303  21.704 1.000 95.910 ? 100 LEU A CD1 1 
ATOM 794  C CD2 ? LEU A 1 100 ?   0.551   4.112  20.035 1.000 95.910 ? 100 LEU A CD2 1 
ATOM 795  N N   ? ALA A 1 101 ?  -0.938  -0.102  16.905 1.000 96.940 ? 101 ALA A N   1 
ATOM 796  C CA  ? ALA A 1 101 ?  -0.585  -1.095  15.894 1.000 96.940 ? 101 ALA A CA  1 
ATOM 797  C C   ? ALA A 1 101 ?  -1.479  -0.968  14.664 1.000 96.940 ? 101 ALA A C   1 
ATOM 798  C CB  ? ALA A 1 101 ?  -0.681  -2.504  16.475 1.000 96.940 ? 101 ALA A CB  1 
ATOM 799  O O   ? ALA A 1 101 ?  -1.172  -1.520  13.606 1.000 96.940 ? 101 ALA A O   1 
ATOM 800  N N   ? VAL A 1 102 ?  -2.611  -0.230  14.770 1.000 98.180 ? 102 VAL A N   1 
ATOM 801  C CA  ? VAL A 1 102 ?  -3.552  -0.048  13.671 1.000 98.180 ? 102 VAL A CA  1 
ATOM 802  C C   ? VAL A 1 102 ?  -3.907   1.431  13.534 1.000 98.180 ? 102 VAL A C   1 
ATOM 803  C CB  ? VAL A 1 102 ?  -4.834  -0.887  13.876 1.000 98.180 ? 102 VAL A CB  1 
ATOM 804  O O   ? VAL A 1 102 ?  -4.526   2.013  14.428 1.000 98.180 ? 102 VAL A O   1 
ATOM 805  C CG1 ? VAL A 1 102 ?  -5.785  -0.717  12.693 1.000 98.180 ? 102 VAL A CG1 1 
ATOM 806  C CG2 ? VAL A 1 102 ?  -4.480  -2.359  14.074 1.000 98.180 ? 102 VAL A CG2 1 
ATOM 807  N N   ? SER A 1 103 ?  -3.461   2.019  12.341 1.000 97.950 ? 103 SER A N   1 
ATOM 808  C CA  ? SER A 1 103 ?  -3.780   3.408  12.029 1.000 97.950 ? 103 SER A CA  1 
ATOM 809  C C   ? SER A 1 103 ?  -4.026   3.597  10.536 1.000 97.950 ? 103 SER A C   1 
ATOM 810  C CB  ? SER A 1 103 ?  -2.653   4.334  12.490 1.000 97.950 ? 103 SER A CB  1 
ATOM 811  O O   ? SER A 1 103 ?  -3.818   2.674   9.746 1.000 97.950 ? 103 SER A O   1 
ATOM 812  O OG  ? SER A 1 103 ?  -3.017   5.693  12.320 1.000 97.950 ? 103 SER A OG  1 
ATOM 813  N N   ? THR A 1 104 ?  -4.595   4.781  10.185 1.000 98.130 ? 104 THR A N   1 
ATOM 814  C CA  ? THR A 1 104 ?  -4.851   5.098   8.785 1.000 98.130 ? 104 THR A CA  1 
ATOM 815  C C   ? THR A 1 104 ?  -3.688   5.884   8.187 1.000 98.130 ? 104 THR A C   1 
ATOM 816  C CB  ? THR A 1 104 ?  -6.154   5.902   8.623 1.000 98.130 ? 104 THR A CB  1 
ATOM 817  O O   ? THR A 1 104 ?  -2.914   6.508   8.915 1.000 98.130 ? 104 THR A O   1 
ATOM 818  C CG2 ? THR A 1 104 ?  -7.335   5.168   9.252 1.000 98.130 ? 104 THR A CG2 1 
ATOM 819  O OG1 ? THR A 1 104 ?  -6.005   7.177   9.259 1.000 98.130 ? 104 THR A OG1 1 
ATOM 820  N N   ? ALA A 1 105 ?  -3.629   5.781   6.843 1.000 97.070 ? 105 ALA A N   1 
ATOM 821  C CA  ? ALA A 1 105 ?  -2.578   6.503   6.130 1.000 97.070 ? 105 ALA A CA  1 
ATOM 822  C C   ? ALA A 1 105 ?  -3.166   7.619   5.270 1.000 97.070 ? 105 ALA A C   1 
ATOM 823  C CB  ? ALA A 1 105 ?  -1.764   5.543   5.266 1.000 97.070 ? 105 ALA A CB  1 
ATOM 824  O O   ? ALA A 1 105 ?  -4.204   7.436   4.629 1.000 97.070 ? 105 ALA A O   1 
ATOM 825  N N   ? PRO A 1 106 ?  -2.464   8.713   5.263 1.000 97.400 ? 106 PRO A N   1 
ATOM 826  C CA  ? PRO A 1 106 ?  -2.876   9.773   4.340 1.000 97.400 ? 106 PRO A CA  1 
ATOM 827  C C   ? PRO A 1 106 ?  -2.581   9.433   2.881 1.000 97.400 ? 106 PRO A C   1 
ATOM 828  C CB  ? PRO A 1 106 ?  -2.052  10.979   4.797 1.000 97.400 ? 106 PRO A CB  1 
ATOM 829  O O   ? PRO A 1 106 ?  -1.574   8.784   2.586 1.000 97.400 ? 106 PRO A O   1 
ATOM 830  C CG  ? PRO A 1 106 ?  -0.827  10.391   5.420 1.000 97.400 ? 106 PRO A CG  1 
ATOM 831  C CD  ? PRO A 1 106 ?  -1.189   9.063   6.022 1.000 97.400 ? 106 PRO A CD  1 
ATOM 832  N N   ? LEU A 1 107 ?  -3.563   9.966   1.951 1.000 97.660 ? 107 LEU A N   1 
ATOM 833  C CA  ? LEU A 1 107 ?  -3.416   9.700   0.524 1.000 97.660 ? 107 LEU A CA  1 
ATOM 834  C C   ? LEU A 1 107 ?  -2.835  10.911  -0.198 1.000 97.660 ? 107 LEU A C   1 
ATOM 835  C CB  ? LEU A 1 107 ?  -4.765   9.322  -0.093 1.000 97.660 ? 107 LEU A CB  1 
ATOM 836  O O   ? LEU A 1 107 ?  -3.213  12.050   0.088 1.000 97.660 ? 107 LEU A O   1 
ATOM 837  C CG  ? LEU A 1 107 ?  -5.474   8.112   0.516 1.000 97.660 ? 107 LEU A CG  1 
ATOM 838  C CD1 ? LEU A 1 107 ?  -6.788   7.846  -0.211 1.000 97.660 ? 107 LEU A CD1 1 
ATOM 839  C CD2 ? LEU A 1 107 ?  -4.573   6.883   0.468 1.000 97.660 ? 107 LEU A CD2 1 
ATOM 840  N N   ? ALA A 1 108 ?  -1.969  10.676  -1.088 1.000 95.930 ? 108 ALA A N   1 
ATOM 841  C CA  ? ALA A 1 108 ?  -1.364  11.748  -1.874 1.000 95.930 ? 108 ALA A CA  1 
ATOM 842  C C   ? ALA A 1 108 ?  -2.404  12.440  -2.750 1.000 95.930 ? 108 ALA A C   1 
ATOM 843  C CB  ? ALA A 1 108 ?  -0.227  11.201  -2.734 1.000 95.930 ? 108 ALA A CB  1 
ATOM 844  O O   ? ALA A 1 108 ?  -3.240  11.779  -3.371 1.000 95.930 ? 108 ALA A O   1 
ATOM 845  N N   ? ALA A 1 109 ?  -2.315  13.812  -2.863 1.000 92.960 ? 109 ALA A N   1 
ATOM 846  C CA  ? ALA A 1 109 ?  -3.234  14.620  -3.660 1.000 92.960 ? 109 ALA A CA  1 
ATOM 847  C C   ? ALA A 1 109 ?  -2.550  15.150  -4.917 1.000 92.960 ? 109 ALA A C   1 
ATOM 848  C CB  ? ALA A 1 109 ?  -3.784  15.777  -2.829 1.000 92.960 ? 109 ALA A CB  1 
ATOM 849  O O   ? ALA A 1 109 ?  -3.215  15.632  -5.837 1.000 92.960 ? 109 ALA A O   1 
ATOM 850  N N   ? ASP A 1 110 ?  -1.222  15.018  -4.923 1.000 91.880 ? 110 ASP A N   1 
ATOM 851  C CA  ? ASP A 1 110 ?  -0.484  15.588  -6.047 1.000 91.880 ? 110 ASP A CA  1 
ATOM 852  C C   ? ASP A 1 110 ?   0.505  14.578  -6.623 1.000 91.880 ? 110 ASP A C   1 
ATOM 853  C CB  ? ASP A 1 110 ?   0.251  16.859  -5.616 1.000 91.880 ? 110 ASP A CB  1 
ATOM 854  O O   ? ASP A 1 110 ?   0.861  13.602  -5.959 1.000 91.880 ? 110 ASP A O   1 
ATOM 855  C CG  ? ASP A 1 110 ?  -0.681  17.929  -5.076 1.000 91.880 ? 110 ASP A CG  1 
ATOM 856  O OD1 ? ASP A 1 110 ?  -1.720  18.210  -5.711 1.000 91.880 ? 110 ASP A OD1 1 
ATOM 857  O OD2 ? ASP A 1 110 ?  -0.372  18.498  -4.007 1.000 91.880 ? 110 ASP A OD2 1 
ATOM 858  N N   ? PHE A 1 111 ?   0.973  14.996  -7.817 1.000 90.120 ? 111 PHE A N   1 
ATOM 859  C CA  ? PHE A 1 111 ?   2.012  14.235  -8.502 1.000 90.120 ? 111 PHE A CA  1 
ATOM 860  C C   ? PHE A 1 111 ?   3.356  14.405  -7.805 1.000 90.120 ? 111 PHE A C   1 
ATOM 861  C CB  ? PHE A 1 111 ?   2.122  14.671  -9.967 1.000 90.120 ? 111 PHE A CB  1 
ATOM 862  O O   ? PHE A 1 111 ?   3.663  15.483  -7.291 1.000 90.120 ? 111 PHE A O   1 
ATOM 863  C CG  ? PHE A 1 111 ?   1.110  14.020 -10.871 1.000 90.120 ? 111 PHE A CG  1 
ATOM 864  C CD1 ? PHE A 1 111 ?   1.456  12.920 -11.646 1.000 90.120 ? 111 PHE A CD1 1 
ATOM 865  C CD2 ? PHE A 1 111 ?  -0.187  14.509 -10.947 1.000 90.120 ? 111 PHE A CD2 1 
ATOM 866  C CE1 ? PHE A 1 111 ?   0.522  12.315 -12.484 1.000 90.120 ? 111 PHE A CE1 1 
ATOM 867  C CE2 ? PHE A 1 111 ?  -1.126  13.911 -11.782 1.000 90.120 ? 111 PHE A CE2 1 
ATOM 868  C CZ  ? PHE A 1 111 ?  -0.769  12.814 -12.550 1.000 90.120 ? 111 PHE A CZ  1 
ATOM 869  N N   ? ILE A 1 112 ?   4.069  13.361  -7.805 1.000 88.530 ? 112 ILE A N   1 
ATOM 870  C CA  ? ILE A 1 112 ?   5.397  13.424  -7.205 1.000 88.530 ? 112 ILE A CA  1 
ATOM 871  C C   ? ILE A 1 112 ?   6.461  13.254  -8.287 1.000 88.530 ? 112 ILE A C   1 
ATOM 872  C CB  ? ILE A 1 112 ?   5.573  12.350  -6.107 1.000 88.530 ? 112 ILE A CB  1 
ATOM 873  O O   ? ILE A 1 112 ?   6.265  12.505  -9.247 1.000 88.530 ? 112 ILE A O   1 
ATOM 874  C CG1 ? ILE A 1 112 ?   6.870  12.592  -5.327 1.000 88.530 ? 112 ILE A CG1 1 
ATOM 875  C CG2 ? ILE A 1 112 ?   5.554  10.946  -6.718 1.000 88.530 ? 112 ILE A CG2 1 
ATOM 876  C CD1 ? ILE A 1 112 ?   6.988  11.769  -4.051 1.000 88.530 ? 112 ILE A CD1 1 
ATOM 877  N N   ? SER A 1 113 ?   7.609  13.995  -8.089 1.000 81.970 ? 113 SER A N   1 
ATOM 878  C CA  ? SER A 1 113 ?   8.694  13.940  -9.063 1.000 81.970 ? 113 SER A CA  1 
ATOM 879  C C   ? SER A 1 113 ?   9.528  12.675  -8.892 1.000 81.970 ? 113 SER A C   1 
ATOM 880  C CB  ? SER A 1 113 ?   9.590  15.173  -8.937 1.000 81.970 ? 113 SER A CB  1 
ATOM 881  O O   ? SER A 1 113 ?   9.672  12.166  -7.778 1.000 81.970 ? 113 SER A O   1 
ATOM 882  O OG  ? SER A 1 113 ?   8.850  16.359  -9.169 1.000 81.970 ? 113 SER A OG  1 
ATOM 883  N N   ? PRO A 1 114 ?  10.092  12.225 -10.069 1.000 85.490 ? 114 PRO A N   1 
ATOM 884  C CA  ? PRO A 1 114 ?  11.009  11.083 -10.028 1.000 85.490 ? 114 PRO A CA  1 
ATOM 885  C C   ? PRO A 1 114 ?  12.255  11.356  -9.189 1.000 85.490 ? 114 PRO A C   1 
ATOM 886  C CB  ? PRO A 1 114 ?  11.376  10.874 -11.500 1.000 85.490 ? 114 PRO A CB  1 
ATOM 887  O O   ? PRO A 1 114 ?  12.554  12.512  -8.880 1.000 85.490 ? 114 PRO A O   1 
ATOM 888  C CG  ? PRO A 1 114 ?  10.278  11.537 -12.266 1.000 85.490 ? 114 PRO A CG  1 
ATOM 889  C CD  ? PRO A 1 114 ?   9.747  12.679 -11.448 1.000 85.490 ? 114 PRO A CD  1 
ATOM 890  N N   ? LYS A 1 115 ?  12.882  10.279  -8.491 1.000 87.580 ? 115 LYS A N   1 
ATOM 891  C CA  ? LYS A 1 115 ?  14.171  10.293  -7.805 1.000 87.580 ? 115 LYS A CA  1 
ATOM 892  C C   ? LYS A 1 115 ?  13.988  10.334  -6.291 1.000 87.580 ? 115 LYS A C   1 
ATOM 893  C CB  ? LYS A 1 115 ?  15.010  11.488  -8.264 1.000 87.580 ? 115 LYS A CB  1 
ATOM 894  O O   ? LYS A 1 115 ?  14.959  10.218  -5.540 1.000 87.580 ? 115 LYS A O   1 
ATOM 895  C CG  ? LYS A 1 115 ?  15.466  11.403  -9.713 1.000 87.580 ? 115 LYS A CG  1 
ATOM 896  C CD  ? LYS A 1 115 ?  16.387  12.561 -10.077 1.000 87.580 ? 115 LYS A CD  1 
ATOM 897  C CE  ? LYS A 1 115 ?  16.812  12.500 -11.538 1.000 87.580 ? 115 LYS A CE  1 
ATOM 898  N NZ  ? LYS A 1 115 ?  17.708  13.638 -11.902 1.000 87.580 ? 115 LYS A NZ  1 
ATOM 899  N N   ? ARG A 1 116 ?  12.682  10.475  -5.873 1.000 91.160 ? 116 ARG A N   1 
ATOM 900  C CA  ? ARG A 1 116 ?  12.383  10.383  -4.448 1.000 91.160 ? 116 ARG A CA  1 
ATOM 901  C C   ? ARG A 1 116 ?  12.452   8.938  -3.966 1.000 91.160 ? 116 ARG A C   1 
ATOM 902  C CB  ? ARG A 1 116 ?  11.002  10.970  -4.149 1.000 91.160 ? 116 ARG A CB  1 
ATOM 903  O O   ? ARG A 1 116 ?  12.057   8.019  -4.686 1.000 91.160 ? 116 ARG A O   1 
ATOM 904  C CG  ? ARG A 1 116 ?  10.943  12.486  -4.242 1.000 91.160 ? 116 ARG A CG  1 
ATOM 905  C CD  ? ARG A 1 116 ?   9.669  13.041  -3.619 1.000 91.160 ? 116 ARG A CD  1 
ATOM 906  N NE  ? ARG A 1 116 ?   9.658  14.501  -3.626 1.000 91.160 ? 116 ARG A NE  1 
ATOM 907  N NH1 ? ARG A 1 116 ?   7.934  14.700  -2.100 1.000 91.160 ? 116 ARG A NH1 1 
ATOM 908  N NH2 ? ARG A 1 116 ?   8.909  16.576  -2.987 1.000 91.160 ? 116 ARG A NH2 1 
ATOM 909  C CZ  ? ARG A 1 116 ?   8.834  15.256  -2.904 1.000 91.160 ? 116 ARG A CZ  1 
ATOM 910  N N   ? THR A 1 117 ?  12.994   8.779  -2.856 1.000 93.790 ? 117 THR A N   1 
ATOM 911  C CA  ? THR A 1 117 ?  13.041   7.464  -2.225 1.000 93.790 ? 117 THR A CA  1 
ATOM 912  C C   ? THR A 1 117 ?  11.786   7.219  -1.392 1.000 93.790 ? 117 THR A C   1 
ATOM 913  C CB  ? THR A 1 117 ?  14.289   7.316  -1.335 1.000 93.790 ? 117 THR A CB  1 
ATOM 914  O O   ? THR A 1 117 ?  11.411   8.054  -0.566 1.000 93.790 ? 117 THR A O   1 
ATOM 915  C CG2 ? THR A 1 117 ?  14.332   5.943  -0.672 1.000 93.790 ? 117 THR A CG2 1 
ATOM 916  O OG1 ? THR A 1 117 ?  15.464   7.484  -2.137 1.000 93.790 ? 117 THR A OG1 1 
ATOM 917  N N   ? CYS A 1 118 ?  11.148   6.107  -1.621 1.000 95.700 ? 118 CYS A N   1 
ATOM 918  C CA  ? CYS A 1 118 ?   9.904   5.716  -0.968 1.000 95.700 ? 118 CYS A CA  1 
ATOM 919  C C   ? CYS A 1 118 ?  10.041   4.350  -0.307 1.000 95.700 ? 118 CYS A C   1 
ATOM 920  C CB  ? CYS A 1 118 ?   8.755   5.692  -1.975 1.000 95.700 ? 118 CYS A CB  1 
ATOM 921  O O   ? CYS A 1 118 ?  10.943   3.581  -0.643 1.000 95.700 ? 118 CYS A O   1 
ATOM 922  S SG  ? CYS A 1 118 ?   8.489   7.269  -2.814 1.000 95.700 ? 118 CYS A SG  1 
ATOM 923  N N   ? GLN A 1 119 ?   9.124   4.122   0.593 1.000 95.620 ? 119 GLN A N   1 
ATOM 924  C CA  ? GLN A 1 119 ?   9.136   2.862   1.328 1.000 95.620 ? 119 GLN A CA  1 
ATOM 925  C C   ? GLN A 1 119 ?   7.948   1.987   0.940 1.000 95.620 ? 119 GLN A C   1 
ATOM 926  C CB  ? GLN A 1 119 ?   9.129   3.120   2.836 1.000 95.620 ? 119 GLN A CB  1 
ATOM 927  O O   ? GLN A 1 119 ?   6.835   2.486   0.760 1.000 95.620 ? 119 GLN A O   1 
ATOM 928  C CG  ? GLN A 1 119 ?  10.408   3.763   3.356 1.000 95.620 ? 119 GLN A CG  1 
ATOM 929  C CD  ? GLN A 1 119 ?  10.348   4.069   4.841 1.000 95.620 ? 119 GLN A CD  1 
ATOM 930  N NE2 ? GLN A 1 119 ?  11.464   4.529   5.396 1.000 95.620 ? 119 GLN A NE2 1 
ATOM 931  O OE1 ? GLN A 1 119 ?   9.308   3.895   5.483 1.000 95.620 ? 119 GLN A OE1 1 
ATOM 932  N N   ? VAL A 1 120 ?   8.237   0.709   0.876 1.000 95.650 ? 120 VAL A N   1 
ATOM 933  C CA  ? VAL A 1 120 ?   7.201  -0.288   0.625 1.000 95.650 ? 120 VAL A CA  1 
ATOM 934  C C   ? VAL A 1 120 ?   7.263  -1.378   1.693 1.000 95.650 ? 120 VAL A C   1 
ATOM 935  C CB  ? VAL A 1 120 ?   7.341  -0.911  -0.782 1.000 95.650 ? 120 VAL A CB  1 
ATOM 936  O O   ? VAL A 1 120 ?   8.349  -1.776   2.120 1.000 95.650 ? 120 VAL A O   1 
ATOM 937  C CG1 ? VAL A 1 120 ?   6.186  -1.869  -1.065 1.000 95.650 ? 120 VAL A CG1 1 
ATOM 938  C CG2 ? VAL A 1 120 ?   7.404   0.184  -1.845 1.000 95.650 ? 120 VAL A CG2 1 
ATOM 939  N N   ? ALA A 1 121 ?   6.180  -1.797   2.140 1.000 95.030 ? 121 ALA A N   1 
ATOM 940  C CA  ? ALA A 1 121 ?   6.089  -2.901   3.092 1.000 95.030 ? 121 ALA A CA  1 
ATOM 941  C C   ? ALA A 1 121 ?   5.116  -3.970   2.601 1.000 95.030 ? 121 ALA A C   1 
ATOM 942  C CB  ? ALA A 1 121 ?   5.661  -2.387   4.464 1.000 95.030 ? 121 ALA A CB  1 
ATOM 943  O O   ? ALA A 1 121 ?   4.097  -3.654   1.982 1.000 95.030 ? 121 ALA A O   1 
ATOM 944  N N   ? GLY A 1 122 ?   5.498  -5.269   2.883 1.000 94.700 ? 122 GLY A N   1 
ATOM 945  C CA  ? GLY A 1 122 ?   4.640  -6.361   2.450 1.000 94.700 ? 122 GLY A CA  1 
ATOM 946  C C   ? GLY A 1 122 ?   5.096  -7.715   2.960 1.000 94.700 ? 122 GLY A C   1 
ATOM 947  O O   ? GLY A 1 122 ?   6.147  -7.823   3.595 1.000 94.700 ? 122 GLY A O   1 
ATOM 948  N N   ? TRP A 1 123 ?   4.207  -8.809   2.754 1.000 92.700 ? 123 TRP A N   1 
ATOM 949  C CA  ? TRP A 1 123 ?   4.438 -10.164   3.242 1.000 92.700 ? 123 TRP A CA  1 
ATOM 950  C C   ? TRP A 1 123 ?   4.680 -11.126   2.084 1.000 92.700 ? 123 TRP A C   1 
ATOM 951  C CB  ? TRP A 1 123 ?   3.250 -10.644   4.081 1.000 92.700 ? 123 TRP A CB  1 
ATOM 952  O O   ? TRP A 1 123 ?   4.408 -12.324   2.197 1.000 92.700 ? 123 TRP A O   1 
ATOM 953  C CG  ? TRP A 1 123 ?   3.122  -9.955   5.406 1.000 92.700 ? 123 TRP A CG  1 
ATOM 954  C CD1 ? TRP A 1 123 ?   3.679 -10.342   6.593 1.000 92.700 ? 123 TRP A CD1 1 
ATOM 955  C CD2 ? TRP A 1 123 ?   2.385  -8.759   5.680 1.000 92.700 ? 123 TRP A CD2 1 
ATOM 956  C CE2 ? TRP A 1 123 ?   2.540  -8.478   7.055 1.000 92.700 ? 123 TRP A CE2 1 
ATOM 957  C CE3 ? TRP A 1 123 ?   1.608  -7.897   4.894 1.000 92.700 ? 123 TRP A CE3 1 
ATOM 958  N NE1 ? TRP A 1 123 ?   3.334  -9.457   7.589 1.000 92.700 ? 123 TRP A NE1 1 
ATOM 959  C CH2 ? TRP A 1 123 ?   1.192  -6.542   6.871 1.000 92.700 ? 123 TRP A CH2 1 
ATOM 960  C CZ2 ? TRP A 1 123 ?   1.946  -7.369   7.662 1.000 92.700 ? 123 TRP A CZ2 1 
ATOM 961  C CZ3 ? TRP A 1 123 ?   1.018  -6.794   5.500 1.000 92.700 ? 123 TRP A CZ3 1 
ATOM 962  N N   ? GLY A 1 124 ?   5.036 -10.598   0.813 1.000 84.520 ? 124 GLY A N   1 
ATOM 963  C CA  ? GLY A 1 124 ?   5.301 -11.419  -0.358 1.000 84.520 ? 124 GLY A CA  1 
ATOM 964  C C   ? GLY A 1 124 ?   6.584 -12.219  -0.248 1.000 84.520 ? 124 GLY A C   1 
ATOM 965  O O   ? GLY A 1 124 ?   7.101 -12.425   0.852 1.000 84.520 ? 124 GLY A O   1 
ATOM 966  N N   ? ARG A 1 125 ?   7.144 -12.855  -1.355 1.000 85.610 ? 125 ARG A N   1 
ATOM 967  C CA  ? ARG A 1 125 ?   8.382 -13.624  -1.426 1.000 85.610 ? 125 ARG A CA  1 
ATOM 968  C C   ? ARG A 1 125 ?   9.599 -12.719  -1.265 1.000 85.610 ? 125 ARG A C   1 
ATOM 969  C CB  ? ARG A 1 125 ?   8.467 -14.386  -2.750 1.000 85.610 ? 125 ARG A CB  1 
ATOM 970  O O   ? ARG A 1 125 ?   9.598 -11.580  -1.735 1.000 85.610 ? 125 ARG A O   1 
ATOM 971  C CG  ? ARG A 1 125 ?   7.408 -15.465  -2.909 1.000 85.610 ? 125 ARG A CG  1 
ATOM 972  C CD  ? ARG A 1 125 ?   7.591 -16.249  -4.202 1.000 85.610 ? 125 ARG A CD  1 
ATOM 973  N NE  ? ARG A 1 125 ?   6.591 -17.304  -4.338 1.000 85.610 ? 125 ARG A NE  1 
ATOM 974  N NH1 ? ARG A 1 125 ?   7.472 -18.171  -6.290 1.000 85.610 ? 125 ARG A NH1 1 
ATOM 975  N NH2 ? ARG A 1 125 ?   5.602 -19.110  -5.354 1.000 85.610 ? 125 ARG A NH2 1 
ATOM 976  C CZ  ? ARG A 1 125 ?   6.557 -18.193  -5.327 1.000 85.610 ? 125 ARG A CZ  1 
ATOM 977  N N   ? THR A 1 126 ?  10.700 -13.252  -0.586 1.000 87.460 ? 126 THR A N   1 
ATOM 978  C CA  ? THR A 1 126 ?  11.925 -12.492  -0.367 1.000 87.460 ? 126 THR A CA  1 
ATOM 979  C C   ? THR A 1 126 ?  12.997 -12.891  -1.378 1.000 87.460 ? 126 THR A C   1 
ATOM 980  C CB  ? THR A 1 126 ?  12.462 -12.697   1.062 1.000 87.460 ? 126 THR A CB  1 
ATOM 981  O O   ? THR A 1 126 ?  14.058 -12.266  -1.444 1.000 87.460 ? 126 THR A O   1 
ATOM 982  C CG2 ? THR A 1 126 ?  11.495 -12.134   2.099 1.000 87.460 ? 126 THR A CG2 1 
ATOM 983  O OG1 ? THR A 1 126 ?  12.640 -14.098   1.303 1.000 87.460 ? 126 THR A OG1 1 
ATOM 984  N N   ? GLU A 1 127 ?  12.681 -13.971  -2.215 1.000 86.830 ? 127 GLU A N   1 
ATOM 985  C CA  ? GLU A 1 127 ?  13.490 -14.438  -3.337 1.000 86.830 ? 127 GLU A CA  1 
ATOM 986  C C   ? GLU A 1 127 ?  12.611 -14.954  -4.473 1.000 86.830 ? 127 GLU A C   1 
ATOM 987  C CB  ? GLU A 1 127 ?  14.458 -15.533  -2.882 1.000 86.830 ? 127 GLU A CB  1 
ATOM 988  O O   ? GLU A 1 127 ?  11.457 -15.326  -4.252 1.000 86.830 ? 127 GLU A O   1 
ATOM 989  C CG  ? GLU A 1 127 ?  13.776 -16.726  -2.230 1.000 86.830 ? 127 GLU A CG  1 
ATOM 990  C CD  ? GLU A 1 127 ?  14.753 -17.715  -1.615 1.000 86.830 ? 127 GLU A CD  1 
ATOM 991  O OE1 ? GLU A 1 127 ?  14.305 -18.695  -0.977 1.000 86.830 ? 127 GLU A OE1 1 
ATOM 992  O OE2 ? GLU A 1 127 ?  15.977 -17.507  -1.771 1.000 86.830 ? 127 GLU A OE2 1 
ATOM 993  N N   ? VAL A 1 128 ?  13.020 -15.000  -5.768 1.000 83.170 ? 128 VAL A N   1 
ATOM 994  C CA  ? VAL A 1 128 ?  12.316 -15.294  -7.012 1.000 83.170 ? 128 VAL A CA  1 
ATOM 995  C C   ? VAL A 1 128 ?  11.771 -16.719  -6.973 1.000 83.170 ? 128 VAL A C   1 
ATOM 996  C CB  ? VAL A 1 128 ?  13.233 -15.106  -8.241 1.000 83.170 ? 128 VAL A CB  1 
ATOM 997  O O   ? VAL A 1 128 ?  10.635 -16.968  -7.384 1.000 83.170 ? 128 VAL A O   1 
ATOM 998  C CG1 ? VAL A 1 128 ?  12.528 -15.567  -9.516 1.000 83.170 ? 128 VAL A CG1 1 
ATOM 999  C CG2 ? VAL A 1 128 ?  13.668 -13.647  -8.364 1.000 83.170 ? 128 VAL A CG2 1 
ATOM 1000 N N   ? ASN A 1 129 ?  12.175 -17.584  -6.165 1.000 84.330 ? 129 ASN A N   1 
ATOM 1001 C CA  ? ASN A 1 129 ?  11.744 -18.973  -6.048 1.000 84.330 ? 129 ASN A CA  1 
ATOM 1002 C C   ? ASN A 1 129 ?  11.643 -19.407  -4.589 1.000 84.330 ? 129 ASN A C   1 
ATOM 1003 C CB  ? ASN A 1 129 ?  12.696 -19.896  -6.812 1.000 84.330 ? 129 ASN A CB  1 
ATOM 1004 O O   ? ASN A 1 129 ?  11.674 -20.602  -4.289 1.000 84.330 ? 129 ASN A O   1 
ATOM 1005 C CG  ? ASN A 1 129 ?  12.684 -19.639  -8.306 1.000 84.330 ? 129 ASN A CG  1 
ATOM 1006 N ND2 ? ASN A 1 129 ?  13.857 -19.696  -8.927 1.000 84.330 ? 129 ASN A ND2 1 
ATOM 1007 O OD1 ? ASN A 1 129 ?  11.630 -19.390  -8.898 1.000 84.330 ? 129 ASN A OD1 1 
ATOM 1008 N N   ? GLY A 1 130 ?  11.618 -18.370  -3.724 1.000 84.460 ? 130 GLY A N   1 
ATOM 1009 C CA  ? GLY A 1 130 ?  11.552 -18.654  -2.299 1.000 84.460 ? 130 GLY A CA  1 
ATOM 1010 C C   ? GLY A 1 130 ?  10.134 -18.678  -1.761 1.000 84.460 ? 130 GLY A C   1 
ATOM 1011 O O   ? GLY A 1 130 ?   9.174 -18.505  -2.515 1.000 84.460 ? 130 GLY A O   1 
ATOM 1012 N N   ? HIS A 1 131 ?  10.007 -18.986  -0.442 1.000 86.060 ? 131 HIS A N   1 
ATOM 1013 C CA  ? HIS A 1 131 ?   8.717 -18.996   0.239 1.000 86.060 ? 131 HIS A CA  1 
ATOM 1014 C C   ? HIS A 1 131 ?   8.315 -17.591   0.676 1.000 86.060 ? 131 HIS A C   1 
ATOM 1015 C CB  ? HIS A 1 131 ?   8.757 -19.931   1.449 1.000 86.060 ? 131 HIS A CB  1 
ATOM 1016 O O   ? HIS A 1 131 ?   9.175 -16.738   0.907 1.000 86.060 ? 131 HIS A O   1 
ATOM 1017 C CG  ? HIS A 1 131 ?   9.058 -21.353   1.098 1.000 86.060 ? 131 HIS A CG  1 
ATOM 1018 C CD2 ? HIS A 1 131 ?  10.145 -22.120   1.348 1.000 86.060 ? 131 HIS A CD2 1 
ATOM 1019 N ND1 ? HIS A 1 131 ?   8.176 -22.149   0.399 1.000 86.060 ? 131 HIS A ND1 1 
ATOM 1020 C CE1 ? HIS A 1 131 ?   8.710 -23.348   0.235 1.000 86.060 ? 131 HIS A CE1 1 
ATOM 1021 N NE2 ? HIS A 1 131 ?   9.904 -23.357   0.802 1.000 86.060 ? 131 HIS A NE2 1 
ATOM 1022 N N   ? ALA A 1 132 ?   7.021 -17.439   0.694 1.000 87.180 ? 132 ALA A N   1 
ATOM 1023 C CA  ? ALA A 1 132 ?   6.525 -16.176   1.234 1.000 87.180 ? 132 ALA A CA  1 
ATOM 1024 C C   ? ALA A 1 132 ?   6.971 -15.985   2.681 1.000 87.180 ? 132 ALA A C   1 
ATOM 1025 C CB  ? ALA A 1 132 ?   5.002 -16.117   1.138 1.000 87.180 ? 132 ALA A CB  1 
ATOM 1026 O O   ? ALA A 1 132 ?   7.076 -16.953   3.438 1.000 87.180 ? 132 ALA A O   1 
ATOM 1027 N N   ? SER A 1 133 ?   7.261 -14.691   2.991 1.000 91.590 ? 133 SER A N   1 
ATOM 1028 C CA  ? SER A 1 133 ?   7.684 -14.358   4.348 1.000 91.590 ? 133 SER A CA  1 
ATOM 1029 C C   ? SER A 1 133 ?   6.506 -14.379   5.316 1.000 91.590 ? 133 SER A C   1 
ATOM 1030 C CB  ? SER A 1 133 ?   8.356 -12.985   4.378 1.000 91.590 ? 133 SER A CB  1 
ATOM 1031 O O   ? SER A 1 133 ?   5.401 -13.962   4.965 1.000 91.590 ? 133 SER A O   1 
ATOM 1032 O OG  ? SER A 1 133 ?   8.725 -12.635   5.701 1.000 91.590 ? 133 SER A OG  1 
ATOM 1033 N N   ? ASP A 1 134 ?   6.777 -14.799   6.488 1.000 93.150 ? 134 ASP A N   1 
ATOM 1034 C CA  ? ASP A 1 134 ?   5.754 -14.776   7.529 1.000 93.150 ? 134 ASP A CA  1 
ATOM 1035 C C   ? ASP A 1 134 ?   5.749 -13.438   8.265 1.000 93.150 ? 134 ASP A C   1 
ATOM 1036 C CB  ? ASP A 1 134 ?   5.972 -15.921   8.521 1.000 93.150 ? 134 ASP A CB  1 
ATOM 1037 O O   ? ASP A 1 134 ?   4.748 -13.066   8.881 1.000 93.150 ? 134 ASP A O   1 
ATOM 1038 C CG  ? ASP A 1 134 ?   5.780 -17.291   7.897 1.000 93.150 ? 134 ASP A CG  1 
ATOM 1039 O OD1 ? ASP A 1 134 ?   4.968 -17.425   6.956 1.000 93.150 ? 134 ASP A OD1 1 
ATOM 1040 O OD2 ? ASP A 1 134 ?   6.446 -18.247   8.351 1.000 93.150 ? 134 ASP A OD2 1 
ATOM 1041 N N   ? THR A 1 135 ?   6.823 -12.750   8.215 1.000 95.160 ? 135 THR A N   1 
ATOM 1042 C CA  ? THR A 1 135 ?   6.932 -11.455   8.878 1.000 95.160 ? 135 THR A CA  1 
ATOM 1043 C C   ? THR A 1 135 ?   6.915 -10.322   7.855 1.000 95.160 ? 135 THR A C   1 
ATOM 1044 C CB  ? THR A 1 135 ?   8.214 -11.367   9.725 1.000 95.160 ? 135 THR A CB  1 
ATOM 1045 O O   ? THR A 1 135 ?   7.279 -10.520   6.695 1.000 95.160 ? 135 THR A O   1 
ATOM 1046 C CG2 ? THR A 1 135 ?   8.211 -12.409  10.838 1.000 95.160 ? 135 THR A CG2 1 
ATOM 1047 O OG1 ? THR A 1 135 ?   9.353 -11.587   8.883 1.000 95.160 ? 135 THR A OG1 1 
ATOM 1048 N N   ? LEU A 1 136 ?   6.400  -9.176   8.289 1.000 95.660 ? 136 LEU A N   1 
ATOM 1049 C CA  ? LEU A 1 136 ?   6.350  -7.987   7.445 1.000 95.660 ? 136 LEU A CA  1 
ATOM 1050 C C   ? LEU A 1 136 ?   7.755  -7.506   7.100 1.000 95.660 ? 136 LEU A C   1 
ATOM 1051 C CB  ? LEU A 1 136 ?   5.572  -6.867   8.142 1.000 95.660 ? 136 LEU A CB  1 
ATOM 1052 O O   ? LEU A 1 136 ?   8.592  -7.331   7.989 1.000 95.660 ? 136 LEU A O   1 
ATOM 1053 C CG  ? LEU A 1 136 ?   5.179  -5.672   7.272 1.000 95.660 ? 136 LEU A CG  1 
ATOM 1054 C CD1 ? LEU A 1 136 ?   4.247  -6.117   6.150 1.000 95.660 ? 136 LEU A CD1 1 
ATOM 1055 C CD2 ? LEU A 1 136 ?   4.524  -4.586   8.119 1.000 95.660 ? 136 LEU A CD2 1 
ATOM 1056 N N   ? GLN A 1 137 ?   7.923  -7.365   5.759 1.000 96.070 ? 137 GLN A N   1 
ATOM 1057 C CA  ? GLN A 1 137 ?   9.208  -6.909   5.239 1.000 96.070 ? 137 GLN A CA  1 
ATOM 1058 C C   ? GLN A 1 137 ?   9.105  -5.491   4.685 1.000 96.070 ? 137 GLN A C   1 
ATOM 1059 C CB  ? GLN A 1 137 ?   9.719  -7.860   4.157 1.000 96.070 ? 137 GLN A CB  1 
ATOM 1060 O O   ? GLN A 1 137 ?   8.021  -5.046   4.301 1.000 96.070 ? 137 GLN A O   1 
ATOM 1061 C CG  ? GLN A 1 137 ?   9.801  -9.314   4.604 1.000 96.070 ? 137 GLN A CG  1 
ATOM 1062 C CD  ? GLN A 1 137 ?  10.843  -9.538   5.684 1.000 96.070 ? 137 GLN A CD  1 
ATOM 1063 N NE2 ? GLN A 1 137 ?  10.454 -10.230   6.749 1.000 96.070 ? 137 GLN A NE2 1 
ATOM 1064 O OE1 ? GLN A 1 137 ?  11.989  -9.093   5.561 1.000 96.070 ? 137 GLN A OE1 1 
ATOM 1065 N N   ? GLU A 1 138 ?  10.239  -4.776   4.636 1.000 95.280 ? 138 GLU A N   1 
ATOM 1066 C CA  ? GLU A 1 138 ?  10.253  -3.438   4.052 1.000 95.280 ? 138 GLU A CA  1 
ATOM 1067 C C   ? GLU A 1 138 ?  11.495  -3.223   3.192 1.000 95.280 ? 138 GLU A C   1 
ATOM 1068 C CB  ? GLU A 1 138 ?  10.182  -2.372   5.149 1.000 95.280 ? 138 GLU A CB  1 
ATOM 1069 O O   ? GLU A 1 138 ?  12.549  -3.804   3.459 1.000 95.280 ? 138 GLU A O   1 
ATOM 1070 C CG  ? GLU A 1 138 ?  11.415  -2.324   6.040 1.000 95.280 ? 138 GLU A CG  1 
ATOM 1071 C CD  ? GLU A 1 138 ?  11.324  -1.271   7.134 1.000 95.280 ? 138 GLU A CD  1 
ATOM 1072 O OE1 ? GLU A 1 138 ?  12.250  -1.185   7.972 1.000 95.280 ? 138 GLU A OE1 1 
ATOM 1073 O OE2 ? GLU A 1 138 ?  10.317  -0.528   7.154 1.000 95.280 ? 138 GLU A OE2 1 
ATOM 1074 N N   ? VAL A 1 139 ?  11.300  -2.316   2.197 1.000 94.890 ? 139 VAL A N   1 
ATOM 1075 C CA  ? VAL A 1 139 ?  12.410  -1.930   1.332 1.000 94.890 ? 139 VAL A CA  1 
ATOM 1076 C C   ? VAL A 1 139 ?  12.226  -0.487   0.868 1.000 94.890 ? 139 VAL A C   1 
ATOM 1077 C CB  ? VAL A 1 139 ?  12.531  -2.871   0.112 1.000 94.890 ? 139 VAL A CB  1 
ATOM 1078 O O   ? VAL A 1 139 ?  11.096  -0.017   0.713 1.000 94.890 ? 139 VAL A O   1 
ATOM 1079 C CG1 ? VAL A 1 139 ?  11.352  -2.676  -0.840 1.000 94.890 ? 139 VAL A CG1 1 
ATOM 1080 C CG2 ? VAL A 1 139 ?  13.854  -2.632  -0.615 1.000 94.890 ? 139 VAL A CG2 1 
ATOM 1081 N N   ? LYS A 1 140 ?  13.366   0.161   0.654 1.000 94.600 ? 140 LYS A N   1 
ATOM 1082 C CA  ? LYS A 1 140 ?  13.342   1.494   0.059 1.000 94.600 ? 140 LYS A CA  1 
ATOM 1083 C C   ? LYS A 1 140 ?  13.564   1.426  -1.450 1.000 94.600 ? 140 LYS A C   1 
ATOM 1084 C CB  ? LYS A 1 140 ?  14.401   2.389   0.704 1.000 94.600 ? 140 LYS A CB  1 
ATOM 1085 O O   ? LYS A 1 140 ?  14.483   0.752  -1.918 1.000 94.600 ? 140 LYS A O   1 
ATOM 1086 C CG  ? LYS A 1 140 ?  14.124   2.724   2.162 1.000 94.600 ? 140 LYS A CG  1 
ATOM 1087 C CD  ? LYS A 1 140 ?  15.196   3.639   2.739 1.000 94.600 ? 140 LYS A CD  1 
ATOM 1088 C CE  ? LYS A 1 140 ?  14.914   3.982   4.196 1.000 94.600 ? 140 LYS A CE  1 
ATOM 1089 N NZ  ? LYS A 1 140 ?  15.986   4.843   4.780 1.000 94.600 ? 140 LYS A NZ  1 
ATOM 1090 N N   ? LEU A 1 141 ?  12.667   2.124  -2.114 1.000 94.840 ? 141 LEU A N   1 
ATOM 1091 C CA  ? LEU A 1 141 ?  12.769   2.141  -3.569 1.000 94.840 ? 141 LEU A CA  1 
ATOM 1092 C C   ? LEU A 1 141 ?  12.733   3.570  -4.100 1.000 94.840 ? 141 LEU A C   1 
ATOM 1093 C CB  ? LEU A 1 141 ?  11.636   1.323  -4.195 1.000 94.840 ? 141 LEU A CB  1 
ATOM 1094 O O   ? LEU A 1 141 ?  12.083   4.438  -3.513 1.000 94.840 ? 141 LEU A O   1 
ATOM 1095 C CG  ? LEU A 1 141 ?  11.605  -0.167  -3.849 1.000 94.840 ? 141 LEU A CG  1 
ATOM 1096 C CD1 ? LEU A 1 141 ?  10.300  -0.795  -4.329 1.000 94.840 ? 141 LEU A CD1 1 
ATOM 1097 C CD2 ? LEU A 1 141 ?  12.805  -0.883  -4.458 1.000 94.840 ? 141 LEU A CD2 1 
ATOM 1098 N N   ? ARG A 1 142 ?  13.392   3.714  -5.241 1.000 94.190 ? 142 ARG A N   1 
ATOM 1099 C CA  ? ARG A 1 142 ?  13.451   5.027  -5.874 1.000 94.190 ? 142 ARG A CA  1 
ATOM 1100 C C   ? ARG A 1 142 ?  12.434   5.136  -7.006 1.000 94.190 ? 142 ARG A C   1 
ATOM 1101 C CB  ? ARG A 1 142 ?  14.859   5.305  -6.406 1.000 94.190 ? 142 ARG A CB  1 
ATOM 1102 O O   ? ARG A 1 142 ?  12.258   4.195  -7.782 1.000 94.190 ? 142 ARG A O   1 
ATOM 1103 C CG  ? ARG A 1 142 ?  15.083   6.747  -6.831 1.000 94.190 ? 142 ARG A CG  1 
ATOM 1104 C CD  ? ARG A 1 142 ?  16.536   7.006  -7.205 1.000 94.190 ? 142 ARG A CD  1 
ATOM 1105 N NE  ? ARG A 1 142 ?  16.719   8.341  -7.767 1.000 94.190 ? 142 ARG A NE  1 
ATOM 1106 N NH1 ? ARG A 1 142 ?  18.978   8.085  -8.175 1.000 94.190 ? 142 ARG A NH1 1 
ATOM 1107 N NH2 ? ARG A 1 142 ?  17.928  10.052  -8.707 1.000 94.190 ? 142 ARG A NH2 1 
ATOM 1108 C CZ  ? ARG A 1 142 ?  17.875   8.823  -8.215 1.000 94.190 ? 142 ARG A CZ  1 
ATOM 1109 N N   ? LEU A 1 143 ?  11.783   6.295  -7.026 1.000 94.820 ? 143 LEU A N   1 
ATOM 1110 C CA  ? LEU A 1 143 ?  10.945   6.591  -8.182 1.000 94.820 ? 143 LEU A CA  1 
ATOM 1111 C C   ? LEU A 1 143 ?  11.796   6.825  -9.425 1.000 94.820 ? 143 LEU A C   1 
ATOM 1112 C CB  ? LEU A 1 143 ?  10.069   7.817  -7.910 1.000 94.820 ? 143 LEU A CB  1 
ATOM 1113 O O   ? LEU A 1 143 ?  12.756   7.598  -9.389 1.000 94.820 ? 143 LEU A O   1 
ATOM 1114 C CG  ? LEU A 1 143 ?   8.959   7.641  -6.873 1.000 94.820 ? 143 LEU A CG  1 
ATOM 1115 C CD1 ? LEU A 1 143 ?   8.244   8.966  -6.632 1.000 94.820 ? 143 LEU A CD1 1 
ATOM 1116 C CD2 ? LEU A 1 143 ?   7.972   6.569  -7.322 1.000 94.820 ? 143 LEU A CD2 1 
ATOM 1117 N N   ? MET A 1 144 ?  11.395   6.098 -10.485 1.000 94.080 ? 144 MET A N   1 
ATOM 1118 C CA  ? MET A 1 144 ?  12.151   6.184 -11.731 1.000 94.080 ? 144 MET A CA  1 
ATOM 1119 C C   ? MET A 1 144 ?  11.424   7.056 -12.749 1.000 94.080 ? 144 MET A C   1 
ATOM 1120 C CB  ? MET A 1 144 ?  12.391   4.790 -12.313 1.000 94.080 ? 144 MET A CB  1 
ATOM 1121 O O   ? MET A 1 144 ?  10.212   7.254 -12.649 1.000 94.080 ? 144 MET A O   1 
ATOM 1122 C CG  ? MET A 1 144 ?  13.191   3.874 -11.400 1.000 94.080 ? 144 MET A CG  1 
ATOM 1123 S SD  ? MET A 1 144 ?  13.368   2.181 -12.084 1.000 94.080 ? 144 MET A SD  1 
ATOM 1124 C CE  ? MET A 1 144 ?  14.635   2.477 -13.349 1.000 94.080 ? 144 MET A CE  1 
ATOM 1125 N N   ? GLY A 1 145 ?  12.134   7.591 -13.622 1.000 92.230 ? 145 GLY A N   1 
ATOM 1126 C CA  ? GLY A 1 145 ?  11.528   8.311 -14.731 1.000 92.230 ? 145 GLY A CA  1 
ATOM 1127 C C   ? GLY A 1 145 ?  10.753   7.411 -15.674 1.000 92.230 ? 145 GLY A C   1 
ATOM 1128 O O   ? GLY A 1 145 ?  11.059   6.223 -15.800 1.000 92.230 ? 145 GLY A O   1 
ATOM 1129 N N   ? PRO A 1 146 ?   9.741   7.954 -16.363 1.000 89.890 ? 146 PRO A N   1 
ATOM 1130 C CA  ? PRO A 1 146 ?   8.887   7.170 -17.259 1.000 89.890 ? 146 PRO A CA  1 
ATOM 1131 C C   ? PRO A 1 146 ?   9.681   6.431 -18.334 1.000 89.890 ? 146 PRO A C   1 
ATOM 1132 C CB  ? PRO A 1 146 ?   7.971   8.225 -17.886 1.000 89.890 ? 146 PRO A CB  1 
ATOM 1133 O O   ? PRO A 1 146 ?   9.280   5.347 -18.767 1.000 89.890 ? 146 PRO A O   1 
ATOM 1134 C CG  ? PRO A 1 146 ?   7.954   9.349 -16.901 1.000 89.890 ? 146 PRO A CG  1 
ATOM 1135 C CD  ? PRO A 1 146 ?   9.281   9.389 -16.199 1.000 89.890 ? 146 PRO A CD  1 
ATOM 1136 N N   ? GLN A 1 147 ?  10.821   6.926 -18.747 1.000 90.660 ? 147 GLN A N   1 
ATOM 1137 C CA  ? GLN A 1 147 ?  11.628   6.311 -19.795 1.000 90.660 ? 147 GLN A CA  1 
ATOM 1138 C C   ? GLN A 1 147 ?  12.181   4.962 -19.344 1.000 90.660 ? 147 GLN A C   1 
ATOM 1139 C CB  ? GLN A 1 147 ?  12.775   7.238 -20.204 1.000 90.660 ? 147 GLN A CB  1 
ATOM 1140 O O   ? GLN A 1 147 ?  12.387   4.065 -20.163 1.000 90.660 ? 147 GLN A O   1 
ATOM 1141 C CG  ? GLN A 1 147 ?  12.318   8.504 -20.916 1.000 90.660 ? 147 GLN A CG  1 
ATOM 1142 C CD  ? GLN A 1 147 ?  11.464   8.216 -22.136 1.000 90.660 ? 147 GLN A CD  1 
ATOM 1143 N NE2 ? GLN A 1 147 ?  10.464   9.059 -22.373 1.000 90.660 ? 147 GLN A NE2 1 
ATOM 1144 O OE1 ? GLN A 1 147 ?  11.701   7.244 -22.861 1.000 90.660 ? 147 GLN A OE1 1 
ATOM 1145 N N   ? ASP A 1 148 ?  12.305   4.789 -18.049 1.000 90.880 ? 148 ASP A N   1 
ATOM 1146 C CA  ? ASP A 1 148 ?  12.858   3.567 -17.472 1.000 90.880 ? 148 ASP A CA  1 
ATOM 1147 C C   ? ASP A 1 148 ?  11.836   2.433 -17.503 1.000 90.880 ? 148 ASP A C   1 
ATOM 1148 C CB  ? ASP A 1 148 ?  13.325   3.815 -16.037 1.000 90.880 ? 148 ASP A CB  1 
ATOM 1149 O O   ? ASP A 1 148 ?  12.197   1.262 -17.371 1.000 90.880 ? 148 ASP A O   1 
ATOM 1150 C CG  ? ASP A 1 148 ?  14.523   4.746 -15.955 1.000 90.880 ? 148 ASP A CG  1 
ATOM 1151 O OD1 ? ASP A 1 148 ?  15.514   4.529 -16.685 1.000 90.880 ? 148 ASP A OD1 1 
ATOM 1152 O OD2 ? ASP A 1 148 ?  14.476   5.702 -15.152 1.000 90.880 ? 148 ASP A OD2 1 
ATOM 1153 N N   ? CYS A 1 149 ?  10.547   2.745 -17.774 1.000 92.170 ? 149 CYS A N   1 
ATOM 1154 C CA  ? CYS A 1 149 ?   9.473   1.760 -17.718 1.000 92.170 ? 149 CYS A CA  1 
ATOM 1155 C C   ? CYS A 1 149 ?   8.924   1.472 -19.110 1.000 92.170 ? 149 CYS A C   1 
ATOM 1156 C CB  ? CYS A 1 149 ?   8.347   2.246 -16.806 1.000 92.170 ? 149 CYS A CB  1 
ATOM 1157 O O   ? CYS A 1 149 ?   7.861   0.864 -19.249 1.000 92.170 ? 149 CYS A O   1 
ATOM 1158 S SG  ? CYS A 1 149 ?   8.787   2.267 -15.054 1.000 92.170 ? 149 CYS A SG  1 
ATOM 1159 N N   ? MET A 1 150 ?   9.679   1.948 -20.120 1.000 85.420 ? 150 MET A N   1 
ATOM 1160 C CA  ? MET A 1 150 ?   9.234   1.852 -21.508 1.000 85.420 ? 150 MET A CA  1 
ATOM 1161 C C   ? MET A 1 150 ?   9.199   0.398 -21.968 1.000 85.420 ? 150 MET A C   1 
ATOM 1162 C CB  ? MET A 1 150 ?  10.147   2.669 -22.424 1.000 85.420 ? 150 MET A CB  1 
ATOM 1163 O O   ? MET A 1 150 ?   8.520   0.067 -22.942 1.000 85.420 ? 150 MET A O   1 
ATOM 1164 C CG  ? MET A 1 150 ?   9.938   4.170 -22.317 1.000 85.420 ? 150 MET A CG  1 
ATOM 1165 S SD  ? MET A 1 150 ?  10.804   5.097 -23.643 1.000 85.420 ? 150 MET A SD  1 
ATOM 1166 C CE  ? MET A 1 150 ?  12.529   4.735 -23.212 1.000 85.420 ? 150 MET A CE  1 
ATOM 1167 N N   ? GLN A 1 151 ?   9.836  -0.462 -21.093 1.000 87.790 ? 151 GLN A N   1 
ATOM 1168 C CA  ? GLN A 1 151 ?   9.805  -1.883 -21.423 1.000 87.790 ? 151 GLN A CA  1 
ATOM 1169 C C   ? GLN A 1 151 ?   8.408  -2.463 -21.227 1.000 87.790 ? 151 GLN A C   1 
ATOM 1170 C CB  ? GLN A 1 151 ?  10.818  -2.654 -20.575 1.000 87.790 ? 151 GLN A CB  1 
ATOM 1171 O O   ? GLN A 1 151 ?   8.088  -3.523 -21.768 1.000 87.790 ? 151 GLN A O   1 
ATOM 1172 C CG  ? GLN A 1 151 ?  10.528  -2.611 -19.081 1.000 87.790 ? 151 GLN A CG  1 
ATOM 1173 C CD  ? GLN A 1 151 ?  11.612  -3.275 -18.253 1.000 87.790 ? 151 GLN A CD  1 
ATOM 1174 N NE2 ? GLN A 1 151 ?  12.214  -2.515 -17.345 1.000 87.790 ? 151 GLN A NE2 1 
ATOM 1175 O OE1 ? GLN A 1 151 ?  11.906  -4.462 -18.428 1.000 87.790 ? 151 GLN A OE1 1 
ATOM 1176 N N   ? TYR A 1 152 ?   7.551  -1.808 -20.434 1.000 90.400 ? 152 TYR A N   1 
ATOM 1177 C CA  ? TYR A 1 152 ?   6.141  -2.150 -20.283 1.000 90.400 ? 152 TYR A CA  1 
ATOM 1178 C C   ? TYR A 1 152 ?   5.287  -1.409 -21.304 1.000 90.400 ? 152 TYR A C   1 
ATOM 1179 C CB  ? TYR A 1 152 ?   5.659  -1.827 -18.865 1.000 90.400 ? 152 TYR A CB  1 
ATOM 1180 O O   ? TYR A 1 152 ?   5.126  -0.189 -21.219 1.000 90.400 ? 152 TYR A O   1 
ATOM 1181 C CG  ? TYR A 1 152 ?   6.390  -2.589 -17.787 1.000 90.400 ? 152 TYR A CG  1 
ATOM 1182 C CD1 ? TYR A 1 152 ?   6.230  -3.966 -17.649 1.000 90.400 ? 152 TYR A CD1 1 
ATOM 1183 C CD2 ? TYR A 1 152 ?   7.241  -1.934 -16.902 1.000 90.400 ? 152 TYR A CD2 1 
ATOM 1184 C CE1 ? TYR A 1 152 ?   6.900  -4.673 -16.656 1.000 90.400 ? 152 TYR A CE1 1 
ATOM 1185 C CE2 ? TYR A 1 152 ?   7.916  -2.630 -15.905 1.000 90.400 ? 152 TYR A CE2 1 
ATOM 1186 O OH  ? TYR A 1 152 ?   8.406  -4.691 -14.805 1.000 90.400 ? 152 TYR A OH  1 
ATOM 1187 C CZ  ? TYR A 1 152 ?   7.740  -3.997 -15.790 1.000 90.400 ? 152 TYR A CZ  1 
ATOM 1188 N N   ? ARG A 1 153 ?   4.796  -2.155 -22.292 1.000 87.530 ? 153 ARG A N   1 
ATOM 1189 C CA  ? ARG A 1 153 ?   4.099  -1.582 -23.438 1.000 87.530 ? 153 ARG A CA  1 
ATOM 1190 C C   ? ARG A 1 153 ?   2.857  -0.815 -22.996 1.000 87.530 ? 153 ARG A C   1 
ATOM 1191 C CB  ? ARG A 1 153 ?   3.712  -2.676 -24.435 1.000 87.530 ? 153 ARG A CB  1 
ATOM 1192 O O   ? ARG A 1 153 ?   2.566   0.262 -23.521 1.000 87.530 ? 153 ARG A O   1 
ATOM 1193 C CG  ? ARG A 1 153 ?   3.193  -2.145 -25.762 1.000 87.530 ? 153 ARG A CG  1 
ATOM 1194 C CD  ? ARG A 1 153 ?   2.844  -3.273 -26.723 1.000 87.530 ? 153 ARG A CD  1 
ATOM 1195 N NE  ? ARG A 1 153 ?   2.273  -2.764 -27.967 1.000 87.530 ? 153 ARG A NE  1 
ATOM 1196 N NH1 ? ARG A 1 153 ?   2.284  -4.805 -29.049 1.000 87.530 ? 153 ARG A NH1 1 
ATOM 1197 N NH2 ? ARG A 1 153 ?   1.499  -2.937 -30.122 1.000 87.530 ? 153 ARG A NH2 1 
ATOM 1198 C CZ  ? ARG A 1 153 ?   2.020  -3.503 -29.043 1.000 87.530 ? 153 ARG A CZ  1 
ATOM 1199 N N   ? ALA A 1 154 ?   2.245  -1.152 -21.866 1.000 90.620 ? 154 ALA A N   1 
ATOM 1200 C CA  ? ALA A 1 154 ?   0.971  -0.594 -21.420 1.000 90.620 ? 154 ALA A CA  1 
ATOM 1201 C C   ? ALA A 1 154 ?   1.180   0.428 -20.306 1.000 90.620 ? 154 ALA A C   1 
ATOM 1202 C CB  ? ALA A 1 154 ?   0.038  -1.706 -20.949 1.000 90.620 ? 154 ALA A CB  1 
ATOM 1203 O O   ? ALA A 1 154 ?   0.214   0.947 -19.742 1.000 90.620 ? 154 ALA A O   1 
ATOM 1204 N N   ? PHE A 1 155 ?   2.505   0.767 -20.041 1.000 94.340 ? 155 PHE A N   1 
ATOM 1205 C CA  ? PHE A 1 155 ?   2.811   1.727 -18.987 1.000 94.340 ? 155 PHE A CA  1 
ATOM 1206 C C   ? PHE A 1 155 ?   2.333   3.122 -19.368 1.000 94.340 ? 155 PHE A C   1 
ATOM 1207 C CB  ? PHE A 1 155 ?   4.316   1.748 -18.698 1.000 94.340 ? 155 PHE A CB  1 
ATOM 1208 O O   ? PHE A 1 155 ?   2.550   3.572 -20.496 1.000 94.340 ? 155 PHE A O   1 
ATOM 1209 C CG  ? PHE A 1 155 ?   4.720   2.758 -17.658 1.000 94.340 ? 155 PHE A CG  1 
ATOM 1210 C CD1 ? PHE A 1 155 ?   5.265   3.980 -18.030 1.000 94.340 ? 155 PHE A CD1 1 
ATOM 1211 C CD2 ? PHE A 1 155 ?   4.554   2.484 -16.306 1.000 94.340 ? 155 PHE A CD2 1 
ATOM 1212 C CE1 ? PHE A 1 155 ?   5.640   4.916 -17.069 1.000 94.340 ? 155 PHE A CE1 1 
ATOM 1213 C CE2 ? PHE A 1 155 ?   4.926   3.414 -15.340 1.000 94.340 ? 155 PHE A CE2 1 
ATOM 1214 C CZ  ? PHE A 1 155 ?   5.470   4.630 -15.724 1.000 94.340 ? 155 PHE A CZ  1 
ATOM 1215 N N   ? ASP A 1 156 ?   1.633   3.756 -18.428 1.000 94.270 ? 156 ASP A N   1 
ATOM 1216 C CA  ? ASP A 1 156 ?   1.160   5.132 -18.546 1.000 94.270 ? 156 ASP A CA  1 
ATOM 1217 C C   ? ASP A 1 156 ?   1.570   5.959 -17.330 1.000 94.270 ? 156 ASP A C   1 
ATOM 1218 C CB  ? ASP A 1 156 ?  -0.360   5.164 -18.716 1.000 94.270 ? 156 ASP A CB  1 
ATOM 1219 O O   ? ASP A 1 156 ?   1.047   5.760 -16.232 1.000 94.270 ? 156 ASP A O   1 
ATOM 1220 C CG  ? ASP A 1 156 ?  -0.892   6.551 -19.032 1.000 94.270 ? 156 ASP A CG  1 
ATOM 1221 O OD1 ? ASP A 1 156 ?  -0.350   7.547 -18.505 1.000 94.270 ? 156 ASP A OD1 1 
ATOM 1222 O OD2 ? ASP A 1 156 ?  -1.863   6.649 -19.813 1.000 94.270 ? 156 ASP A OD2 1 
ATOM 1223 N N   ? ASN A 1 157 ?   2.407   7.002 -17.574 1.000 93.080 ? 157 ASN A N   1 
ATOM 1224 C CA  ? ASN A 1 157 ?   2.998   7.780 -16.490 1.000 93.080 ? 157 ASN A CA  1 
ATOM 1225 C C   ? ASN A 1 157 ?   1.965   8.681 -15.820 1.000 93.080 ? 157 ASN A C   1 
ATOM 1226 C CB  ? ASN A 1 157 ?   4.173   8.613 -17.006 1.000 93.080 ? 157 ASN A CB  1 
ATOM 1227 O O   ? ASN A 1 157 ?   2.154   9.108 -14.679 1.000 93.080 ? 157 ASN A O   1 
ATOM 1228 C CG  ? ASN A 1 157 ?   4.922   9.320 -15.893 1.000 93.080 ? 157 ASN A CG  1 
ATOM 1229 N ND2 ? ASN A 1 157 ?   5.249  10.588 -16.111 1.000 93.080 ? 157 ASN A ND2 1 
ATOM 1230 O OD1 ? ASN A 1 157 ?   5.204   8.730 -14.847 1.000 93.080 ? 157 ASN A OD1 1 
ATOM 1231 N N   ? ASN A 1 158 ?   0.838   8.825 -16.474 1.000 93.700 ? 158 ASN A N   1 
ATOM 1232 C CA  ? ASN A 1 158 ?  -0.261   9.563 -15.861 1.000 93.700 ? 158 ASN A CA  1 
ATOM 1233 C C   ? ASN A 1 158 ?  -1.020   8.702 -14.855 1.000 93.700 ? 158 ASN A C   1 
ATOM 1234 C CB  ? ASN A 1 158 ?  -1.215  10.094 -16.932 1.000 93.700 ? 158 ASN A CB  1 
ATOM 1235 O O   ? ASN A 1 158 ?  -1.593   9.222 -13.895 1.000 93.700 ? 158 ASN A O   1 
ATOM 1236 C CG  ? ASN A 1 158 ?  -0.618  11.236 -17.731 1.000 93.700 ? 158 ASN A CG  1 
ATOM 1237 N ND2 ? ASN A 1 158 ?  -0.981  11.321 -19.006 1.000 93.700 ? 158 ASN A ND2 1 
ATOM 1238 O OD1 ? ASN A 1 158 ?   0.163  12.035 -17.208 1.000 93.700 ? 158 ASN A OD1 1 
ATOM 1239 N N   ? LEU A 1 159 ?  -0.999   7.434 -15.092 1.000 95.370 ? 159 LEU A N   1 
ATOM 1240 C CA  ? LEU A 1 159 ?  -1.815   6.513 -14.309 1.000 95.370 ? 159 LEU A CA  1 
ATOM 1241 C C   ? LEU A 1 159 ?  -0.949   5.688 -13.364 1.000 95.370 ? 159 LEU A C   1 
ATOM 1242 C CB  ? LEU A 1 159 ?  -2.611   5.586 -15.231 1.000 95.370 ? 159 LEU A CB  1 
ATOM 1243 O O   ? LEU A 1 159 ?  -1.440   5.166 -12.361 1.000 95.370 ? 159 LEU A O   1 
ATOM 1244 C CG  ? LEU A 1 159 ?  -3.542   6.265 -16.237 1.000 95.370 ? 159 LEU A CG  1 
ATOM 1245 C CD1 ? LEU A 1 159 ?  -4.223   5.222 -17.117 1.000 95.370 ? 159 LEU A CD1 1 
ATOM 1246 C CD2 ? LEU A 1 159 ?  -4.576   7.122 -15.516 1.000 95.370 ? 159 LEU A CD2 1 
ATOM 1247 N N   ? GLN A 1 160 ?   0.337   5.603 -13.674 1.000 96.170 ? 160 GLN A N   1 
ATOM 1248 C CA  ? GLN A 1 160 ?   1.166   4.644 -12.952 1.000 96.170 ? 160 GLN A CA  1 
ATOM 1249 C C   ? GLN A 1 160 ?   2.509   5.258 -12.567 1.000 96.170 ? 160 GLN A C   1 
ATOM 1250 C CB  ? GLN A 1 160 ?   1.386   3.385 -13.792 1.000 96.170 ? 160 GLN A CB  1 
ATOM 1251 O O   ? GLN A 1 160 ?   2.944   6.242 -13.170 1.000 96.170 ? 160 GLN A O   1 
ATOM 1252 C CG  ? GLN A 1 160 ?   0.105   2.626 -14.109 1.000 96.170 ? 160 GLN A CG  1 
ATOM 1253 C CD  ? GLN A 1 160 ?   0.324   1.487 -15.088 1.000 96.170 ? 160 GLN A CD  1 
ATOM 1254 N NE2 ? GLN A 1 160 ?  -0.158   0.301 -14.735 1.000 96.170 ? 160 GLN A NE2 1 
ATOM 1255 O OE1 ? GLN A 1 160 ?   0.922   1.673 -16.153 1.000 96.170 ? 160 GLN A OE1 1 
ATOM 1256 N N   ? LEU A 1 161 ?   3.117   4.668 -11.471 1.000 96.160 ? 161 LEU A N   1 
ATOM 1257 C CA  ? LEU A 1 161 ?   4.459   5.002 -11.009 1.000 96.160 ? 161 LEU A CA  1 
ATOM 1258 C C   ? LEU A 1 161 ?   5.434   3.868 -11.305 1.000 96.160 ? 161 LEU A C   1 
ATOM 1259 C CB  ? LEU A 1 161 ?   4.450   5.304  -9.508 1.000 96.160 ? 161 LEU A CB  1 
ATOM 1260 O O   ? LEU A 1 161 ?   5.079   2.693 -11.193 1.000 96.160 ? 161 LEU A O   1 
ATOM 1261 C CG  ? LEU A 1 161 ?   3.536   6.441  -9.050 1.000 96.160 ? 161 LEU A CG  1 
ATOM 1262 C CD1 ? LEU A 1 161 ?   3.339   6.387  -7.539 1.000 96.160 ? 161 LEU A CD1 1 
ATOM 1263 C CD2 ? LEU A 1 161 ?   4.107   7.790  -9.472 1.000 96.160 ? 161 LEU A CD2 1 
ATOM 1264 N N   ? CYS A 1 162 ?   6.606   4.321 -11.668 1.000 95.320 ? 162 CYS A N   1 
ATOM 1265 C CA  ? CYS A 1 162 ?   7.715   3.413 -11.938 1.000 95.320 ? 162 CYS A CA  1 
ATOM 1266 C C   ? CYS A 1 162 ?   8.758   3.481 -10.829 1.000 95.320 ? 162 CYS A C   1 
ATOM 1267 C CB  ? CYS A 1 162 ?   8.364   3.743 -13.282 1.000 95.320 ? 162 CYS A CB  1 
ATOM 1268 O O   ? CYS A 1 162 ?   9.273   4.557 -10.521 1.000 95.320 ? 162 CYS A O   1 
ATOM 1269 S SG  ? CYS A 1 162 ?   9.527   2.486 -13.857 1.000 95.320 ? 162 CYS A SG  1 
ATOM 1270 N N   ? VAL A 1 163 ?   9.006   2.250 -10.254 1.000 95.360 ? 163 VAL A N   1 
ATOM 1271 C CA  ? VAL A 1 163 ?   9.890   2.288  -9.094 1.000 95.360 ? 163 VAL A CA  1 
ATOM 1272 C C   ? VAL A 1 163 ?  10.959   1.205  -9.223 1.000 95.360 ? 163 VAL A C   1 
ATOM 1273 C CB  ? VAL A 1 163 ?   9.105   2.107  -7.775 1.000 95.360 ? 163 VAL A CB  1 
ATOM 1274 O O   ? VAL A 1 163 ?  10.738   0.181  -9.874 1.000 95.360 ? 163 VAL A O   1 
ATOM 1275 C CG1 ? VAL A 1 163 ?   8.102   3.243  -7.583 1.000 95.360 ? 163 VAL A CG1 1 
ATOM 1276 C CG2 ? VAL A 1 163 ?   8.394   0.755  -7.759 1.000 95.360 ? 163 VAL A CG2 1 
ATOM 1277 N N   ? GLY A 1 164 ?  12.083   1.453  -8.614 1.000 93.430 ? 164 GLY A N   1 
ATOM 1278 C CA  ? GLY A 1 164 ?  13.164   0.480  -8.600 1.000 93.430 ? 164 GLY A CA  1 
ATOM 1279 C C   ? GLY A 1 164 ?  14.527   1.100  -8.843 1.000 93.430 ? 164 GLY A C   1 
ATOM 1280 O O   ? GLY A 1 164 ?  14.644   2.319  -8.985 1.000 93.430 ? 164 GLY A O   1 
ATOM 1281 N N   ? ASN A 1 165 ?  15.509   0.325  -8.749 1.000 90.270 ? 165 ASN A N   1 
ATOM 1282 C CA  ? ASN A 1 165 ?  16.907   0.641  -9.019 1.000 90.270 ? 165 ASN A CA  1 
ATOM 1283 C C   ? ASN A 1 165 ?  17.624  -0.523  -9.698 1.000 90.270 ? 165 ASN A C   1 
ATOM 1284 C CB  ? ASN A 1 165 ?  17.629   1.028  -7.727 1.000 90.270 ? 165 ASN A CB  1 
ATOM 1285 O O   ? ASN A 1 165 ?  17.857  -1.561  -9.077 1.000 90.270 ? 165 ASN A O   1 
ATOM 1286 C CG  ? ASN A 1 165 ?  19.020   1.578  -7.977 1.000 90.270 ? 165 ASN A CG  1 
ATOM 1287 N ND2 ? ASN A 1 165 ?  19.495   2.422  -7.069 1.000 90.270 ? 165 ASN A ND2 1 
ATOM 1288 O OD1 ? ASN A 1 165 ?  19.661   1.248  -8.978 1.000 90.270 ? 165 ASN A OD1 1 
ATOM 1289 N N   ? SER A 1 166 ?  17.905  -0.293 -11.029 1.000 84.340 ? 166 SER A N   1 
ATOM 1290 C CA  ? SER A 1 166 ?  18.470  -1.368 -11.837 1.000 84.340 ? 166 SER A CA  1 
ATOM 1291 C C   ? SER A 1 166 ?  19.852  -1.772 -11.333 1.000 84.340 ? 166 SER A C   1 
ATOM 1292 C CB  ? SER A 1 166 ?  18.557  -0.947 -13.305 1.000 84.340 ? 166 SER A CB  1 
ATOM 1293 O O   ? SER A 1 166 ?  20.349  -2.850 -11.666 1.000 84.340 ? 166 SER A O   1 
ATOM 1294 O OG  ? SER A 1 166 ?  19.334   0.230 -13.445 1.000 84.340 ? 166 SER A OG  1 
ATOM 1295 N N   ? ARG A 1 167 ?  20.410  -0.996 -10.393 1.000 85.970 ? 167 ARG A N   1 
ATOM 1296 C CA  ? ARG A 1 167 ?  21.747  -1.260  -9.870 1.000 85.970 ? 167 ARG A CA  1 
ATOM 1297 C C   ? ARG A 1 167 ?  21.676  -1.982  -8.529 1.000 85.970 ? 167 ARG A C   1 
ATOM 1298 C CB  ? ARG A 1 167 ?  22.533   0.044  -9.722 1.000 85.970 ? 167 ARG A CB  1 
ATOM 1299 O O   ? ARG A 1 167 ?  22.707  -2.360  -7.967 1.000 85.970 ? 167 ARG A O   1 
ATOM 1300 C CG  ? ARG A 1 167 ?  22.821   0.743 -11.041 1.000 85.970 ? 167 ARG A CG  1 
ATOM 1301 C CD  ? ARG A 1 167 ?  23.638   2.012 -10.841 1.000 85.970 ? 167 ARG A CD  1 
ATOM 1302 N NE  ? ARG A 1 167 ?  23.792   2.756 -12.087 1.000 85.970 ? 167 ARG A NE  1 
ATOM 1303 N NH1 ? ARG A 1 167 ?  25.159   4.386 -11.186 1.000 85.970 ? 167 ARG A NH1 1 
ATOM 1304 N NH2 ? ARG A 1 167 ?  24.583   4.464 -13.404 1.000 85.970 ? 167 ARG A NH2 1 
ATOM 1305 C CZ  ? ARG A 1 167 ?  24.511   3.867 -12.223 1.000 85.970 ? 167 ARG A CZ  1 
ATOM 1306 N N   ? LYS A 1 168 ?  20.469  -2.147  -7.980 1.000 86.840 ? 168 LYS A N   1 
ATOM 1307 C CA  ? LYS A 1 168 ?  20.256  -2.791  -6.687 1.000 86.840 ? 168 LYS A CA  1 
ATOM 1308 C C   ? LYS A 1 168 ?  19.352  -4.014  -6.824 1.000 86.840 ? 168 LYS A C   1 
ATOM 1309 C CB  ? LYS A 1 168 ?  19.652  -1.803  -5.688 1.000 86.840 ? 168 LYS A CB  1 
ATOM 1310 O O   ? LYS A 1 168 ?  18.552  -4.099  -7.758 1.000 86.840 ? 168 LYS A O   1 
ATOM 1311 C CG  ? LYS A 1 168 ?  20.545  -0.610  -5.381 1.000 86.840 ? 168 LYS A CG  1 
ATOM 1312 C CD  ? LYS A 1 168 ?  19.933   0.286  -4.312 1.000 86.840 ? 168 LYS A CD  1 
ATOM 1313 C CE  ? LYS A 1 168 ?  20.831   1.475  -3.997 1.000 86.840 ? 168 LYS A CE  1 
ATOM 1314 N NZ  ? LYS A 1 168 ?  20.239   2.352  -2.942 1.000 86.840 ? 168 LYS A NZ  1 
ATOM 1315 N N   ? THR A 1 169 ?  19.490  -4.967  -6.026 1.000 82.390 ? 169 THR A N   1 
ATOM 1316 C CA  ? THR A 1 169 ?  18.694  -6.190  -6.034 1.000 82.390 ? 169 THR A CA  1 
ATOM 1317 C C   ? THR A 1 169 ?  17.528  -6.083  -5.055 1.000 82.390 ? 169 THR A C   1 
ATOM 1318 C CB  ? THR A 1 169 ?  19.553  -7.418  -5.680 1.000 82.390 ? 169 THR A CB  1 
ATOM 1319 O O   ? THR A 1 169 ?  17.259  -7.017  -4.297 1.000 82.390 ? 169 THR A O   1 
ATOM 1320 C CG2 ? THR A 1 169 ?  20.613  -7.674  -6.746 1.000 82.390 ? 169 THR A CG2 1 
ATOM 1321 O OG1 ? THR A 1 169 ?  20.202  -7.193  -4.422 1.000 82.390 ? 169 THR A OG1 1 
ATOM 1322 N N   ? LYS A 1 170 ?  16.938  -4.856  -4.943 1.000 88.470 ? 170 LYS A N   1 
ATOM 1323 C CA  ? LYS A 1 170 ?  15.772  -4.597  -4.104 1.000 88.470 ? 170 LYS A CA  1 
ATOM 1324 C C   ? LYS A 1 170 ?  14.528  -4.348  -4.953 1.000 88.470 ? 170 LYS A C   1 
ATOM 1325 C CB  ? LYS A 1 170 ?  16.026  -3.401  -3.185 1.000 88.470 ? 170 LYS A CB  1 
ATOM 1326 O O   ? LYS A 1 170 ?  14.571  -3.580  -5.916 1.000 88.470 ? 170 LYS A O   1 
ATOM 1327 C CG  ? LYS A 1 170 ?  17.173  -3.606  -2.206 1.000 88.470 ? 170 LYS A CG  1 
ATOM 1328 C CD  ? LYS A 1 170 ?  17.333  -2.412  -1.274 1.000 88.470 ? 170 LYS A CD  1 
ATOM 1329 C CE  ? LYS A 1 170 ?  18.436  -2.644  -0.251 1.000 88.470 ? 170 LYS A CE  1 
ATOM 1330 N NZ  ? LYS A 1 170 ?  18.598  -1.475   0.664 1.000 88.470 ? 170 LYS A NZ  1 
ATOM 1331 N N   ? ASN A 1 171 ?  13.351  -4.986  -4.522 1.000 92.010 ? 171 ASN A N   1 
ATOM 1332 C CA  ? ASN A 1 171 ?  12.134  -4.804  -5.306 1.000 92.010 ? 171 ASN A CA  1 
ATOM 1333 C C   ? ASN A 1 171 ?  10.922  -5.413  -4.607 1.000 92.010 ? 171 ASN A C   1 
ATOM 1334 C CB  ? ASN A 1 171 ?  12.300  -5.407  -6.702 1.000 92.010 ? 171 ASN A CB  1 
ATOM 1335 O O   ? ASN A 1 171 ?  11.068  -6.147  -3.628 1.000 92.010 ? 171 ASN A O   1 
ATOM 1336 C CG  ? ASN A 1 171 ?  11.452  -4.706  -7.745 1.000 92.010 ? 171 ASN A CG  1 
ATOM 1337 N ND2 ? ASN A 1 171 ?  11.521  -5.180  -8.983 1.000 92.010 ? 171 ASN A ND2 1 
ATOM 1338 O OD1 ? ASN A 1 171 ?  10.740  -3.745  -7.441 1.000 92.010 ? 171 ASN A OD1 1 
ATOM 1339 N N   ? VAL A 1 172 ?   9.659  -4.993  -5.119 1.000 93.190 ? 172 VAL A N   1 
ATOM 1340 C CA  ? VAL A 1 172 ?   8.425  -5.660  -4.719 1.000 93.190 ? 172 VAL A CA  1 
ATOM 1341 C C   ? VAL A 1 172 ?   8.205  -6.900  -5.583 1.000 93.190 ? 172 VAL A C   1 
ATOM 1342 C CB  ? VAL A 1 172 ?   7.208  -4.714  -4.825 1.000 93.190 ? 172 VAL A CB  1 
ATOM 1343 O O   ? VAL A 1 172 ?   8.688  -6.969  -6.715 1.000 93.190 ? 172 VAL A O   1 
ATOM 1344 C CG1 ? VAL A 1 172 ?   7.364  -3.525  -3.878 1.000 93.190 ? 172 VAL A CG1 1 
ATOM 1345 C CG2 ? VAL A 1 172 ?   7.029  -4.235  -6.264 1.000 93.190 ? 172 VAL A CG2 1 
ATOM 1346 N N   ? PHE A 1 173 ?   7.476  -7.886  -5.047 1.000 90.470 ? 173 PHE A N   1 
ATOM 1347 C CA  ? PHE A 1 173 ?   7.257  -9.127  -5.780 1.000 90.470 ? 173 PHE A CA  1 
ATOM 1348 C C   ? PHE A 1 173 ?   5.935  -9.769  -5.376 1.000 90.470 ? 173 PHE A C   1 
ATOM 1349 C CB  ? PHE A 1 173 ?   8.411 -10.106  -5.538 1.000 90.470 ? 173 PHE A CB  1 
ATOM 1350 O O   ? PHE A 1 173 ?   5.114  -9.141  -4.705 1.000 90.470 ? 173 PHE A O   1 
ATOM 1351 C CG  ? PHE A 1 173 ?   8.585 -11.122  -6.634 1.000 90.470 ? 173 PHE A CG  1 
ATOM 1352 C CD1 ? PHE A 1 173 ?   8.537 -12.482  -6.354 1.000 90.470 ? 173 PHE A CD1 1 
ATOM 1353 C CD2 ? PHE A 1 173 ?   8.797 -10.717  -7.945 1.000 90.470 ? 173 PHE A CD2 1 
ATOM 1354 C CE1 ? PHE A 1 173 ?   8.697 -13.425  -7.366 1.000 90.470 ? 173 PHE A CE1 1 
ATOM 1355 C CE2 ? PHE A 1 173 ?   8.958 -11.653  -8.963 1.000 90.470 ? 173 PHE A CE2 1 
ATOM 1356 C CZ  ? PHE A 1 173 ?   8.909 -13.007  -8.671 1.000 90.470 ? 173 PHE A CZ  1 
ATOM 1357 N N   ? LYS A 1 174 ?   5.725 -11.110  -5.837 1.000 85.180 ? 174 LYS A N   1 
ATOM 1358 C CA  ? LYS A 1 174 ?   4.476 -11.844  -5.651 1.000 85.180 ? 174 LYS A CA  1 
ATOM 1359 C C   ? LYS A 1 174 ?   4.034 -11.815  -4.191 1.000 85.180 ? 174 LYS A C   1 
ATOM 1360 C CB  ? LYS A 1 174 ?   4.627 -13.290  -6.124 1.000 85.180 ? 174 LYS A CB  1 
ATOM 1361 O O   ? LYS A 1 174 ?   4.820 -12.122  -3.292 1.000 85.180 ? 174 LYS A O   1 
ATOM 1362 C CG  ? LYS A 1 174 ?   4.796 -13.435  -7.629 1.000 85.180 ? 174 LYS A CG  1 
ATOM 1363 C CD  ? LYS A 1 174 ?   4.740 -14.895  -8.061 1.000 85.180 ? 174 LYS A CD  1 
ATOM 1364 C CE  ? LYS A 1 174 ?   4.889 -15.039  -9.569 1.000 85.180 ? 174 LYS A CE  1 
ATOM 1365 N NZ  ? LYS A 1 174 ?   4.840 -16.469  -9.996 1.000 85.180 ? 174 LYS A NZ  1 
ATOM 1366 N N   ? GLY A 1 175 ?   2.743 -11.360  -4.024 1.000 83.330 ? 175 GLY A N   1 
ATOM 1367 C CA  ? GLY A 1 175 ?   2.206 -11.337  -2.673 1.000 83.330 ? 175 GLY A CA  1 
ATOM 1368 C C   ? GLY A 1 175 ?   2.072  -9.935  -2.109 1.000 83.330 ? 175 GLY A C   1 
ATOM 1369 O O   ? GLY A 1 175 ?   1.327  -9.714  -1.152 1.000 83.330 ? 175 GLY A O   1 
ATOM 1370 N N   ? ASP A 1 176 ?   2.684  -8.933  -2.760 1.000 91.330 ? 176 ASP A N   1 
ATOM 1371 C CA  ? ASP A 1 176 ?   2.648  -7.554  -2.283 1.000 91.330 ? 176 ASP A CA  1 
ATOM 1372 C C   ? ASP A 1 176 ?   1.618  -6.733  -3.056 1.000 91.330 ? 176 ASP A C   1 
ATOM 1373 C CB  ? ASP A 1 176 ?   4.031  -6.909  -2.400 1.000 91.330 ? 176 ASP A CB  1 
ATOM 1374 O O   ? ASP A 1 176 ?   1.526  -5.516  -2.877 1.000 91.330 ? 176 ASP A O   1 
ATOM 1375 C CG  ? ASP A 1 176 ?   5.023  -7.446  -1.384 1.000 91.330 ? 176 ASP A CG  1 
ATOM 1376 O OD1 ? ASP A 1 176 ?   4.625  -7.729  -0.233 1.000 91.330 ? 176 ASP A OD1 1 
ATOM 1377 O OD2 ? ASP A 1 176 ?   6.215  -7.584  -1.736 1.000 91.330 ? 176 ASP A OD2 1 
ATOM 1378 N N   ? SER A 1 177 ?   0.981  -7.479  -4.043 1.000 95.180 ? 177 SER A N   1 
ATOM 1379 C CA  ? SER A 1 177 ?  -0.078  -6.777  -4.760 1.000 95.180 ? 177 SER A CA  1 
ATOM 1380 C C   ? SER A 1 177 ?  -0.997  -6.030  -3.799 1.000 95.180 ? 177 SER A C   1 
ATOM 1381 C CB  ? SER A 1 177 ?  -0.896  -7.756  -5.603 1.000 95.180 ? 177 SER A CB  1 
ATOM 1382 O O   ? SER A 1 177 ?  -1.364  -6.558  -2.747 1.000 95.180 ? 177 SER A O   1 
ATOM 1383 O OG  ? SER A 1 177 ?  -0.104  -8.313  -6.638 1.000 95.180 ? 177 SER A OG  1 
ATOM 1384 N N   ? GLY A 1 178 ?  -1.163  -4.695  -4.223 1.000 96.600 ? 178 GLY A N   1 
ATOM 1385 C CA  ? GLY A 1 178 ?  -2.118  -3.955  -3.412 1.000 96.600 ? 178 GLY A CA  1 
ATOM 1386 C C   ? GLY A 1 178 ?  -1.476  -3.242  -2.238 1.000 96.600 ? 178 GLY A C   1 
ATOM 1387 O O   ? GLY A 1 178 ?  -2.101  -2.384  -1.609 1.000 96.600 ? 178 GLY A O   1 
ATOM 1388 N N   ? GLY A 1 179 ?  -0.286  -3.577  -1.924 1.000 95.860 ? 179 GLY A N   1 
ATOM 1389 C CA  ? GLY A 1 179 ?   0.463  -2.908  -0.872 1.000 95.860 ? 179 GLY A CA  1 
ATOM 1390 C C   ? GLY A 1 179 ?   0.838  -1.480  -1.223 1.000 95.860 ? 179 GLY A C   1 
ATOM 1391 O O   ? GLY A 1 179 ?   0.976  -1.140  -2.400 1.000 95.860 ? 179 GLY A O   1 
ATOM 1392 N N   ? PRO A 1 180 ?   1.204  -0.614  -0.154 1.000 96.330 ? 180 PRO A N   1 
ATOM 1393 C CA  ? PRO A 1 180 ?   1.365   0.827  -0.363 1.000 96.330 ? 180 PRO A CA  1 
ATOM 1394 C C   ? PRO A 1 180 ?   2.808   1.221  -0.667 1.000 96.330 ? 180 PRO A C   1 
ATOM 1395 C CB  ? PRO A 1 180 ?   0.902   1.430   0.966 1.000 96.330 ? 180 PRO A CB  1 
ATOM 1396 O O   ? PRO A 1 180 ?   3.741   0.652  -0.095 1.000 96.330 ? 180 PRO A O   1 
ATOM 1397 C CG  ? PRO A 1 180 ?   1.257   0.405   1.994 1.000 96.330 ? 180 PRO A CG  1 
ATOM 1398 C CD  ? PRO A 1 180 ?   1.058  -0.959   1.398 1.000 96.330 ? 180 PRO A CD  1 
ATOM 1399 N N   ? LEU A 1 181 ?   3.036   2.140  -1.583 1.000 97.100 ? 181 LEU A N   1 
ATOM 1400 C CA  ? LEU A 1 181 ?   4.249   2.931  -1.760 1.000 97.100 ? 181 LEU A CA  1 
ATOM 1401 C C   ? LEU A 1 181 ?   4.174   4.227  -0.960 1.000 97.100 ? 181 LEU A C   1 
ATOM 1402 C CB  ? LEU A 1 181 ?   4.474   3.244  -3.241 1.000 97.100 ? 181 LEU A CB  1 
ATOM 1403 O O   ? LEU A 1 181 ?   3.453   5.153  -1.337 1.000 97.100 ? 181 LEU A O   1 
ATOM 1404 C CG  ? LEU A 1 181 ?   5.802   3.913  -3.599 1.000 97.100 ? 181 LEU A CG  1 
ATOM 1405 C CD1 ? LEU A 1 181 ?   6.951   2.921  -3.458 1.000 97.100 ? 181 LEU A CD1 1 
ATOM 1406 C CD2 ? LEU A 1 181 ?   5.751   4.482  -5.013 1.000 97.100 ? 181 LEU A CD2 1 
ATOM 1407 N N   ? MET A 1 182 ?   5.021   4.318   0.154 1.000 96.770 ? 182 MET A N   1 
ATOM 1408 C CA  ? MET A 1 182 ?   4.966   5.457   1.065 1.000 96.770 ? 182 MET A CA  1 
ATOM 1409 C C   ? MET A 1 182 ?   6.169   6.372   0.865 1.000 96.770 ? 182 MET A C   1 
ATOM 1410 C CB  ? MET A 1 182 ?   4.905   4.982   2.518 1.000 96.770 ? 182 MET A CB  1 
ATOM 1411 O O   ? MET A 1 182 ?   7.314   5.927   0.955 1.000 96.770 ? 182 MET A O   1 
ATOM 1412 C CG  ? MET A 1 182 ?   3.771   4.009   2.798 1.000 96.770 ? 182 MET A CG  1 
ATOM 1413 S SD  ? MET A 1 182 ?   2.118   4.782   2.606 1.000 96.770 ? 182 MET A SD  1 
ATOM 1414 C CE  ? MET A 1 182 ?   2.138   5.933   4.009 1.000 96.770 ? 182 MET A CE  1 
ATOM 1415 N N   ? CYS A 1 183 ?   5.896   7.672   0.617 1.000 95.700 ? 183 CYS A N   1 
ATOM 1416 C CA  ? CYS A 1 183 ?   6.932   8.696   0.544 1.000 95.700 ? 183 CYS A CA  1 
ATOM 1417 C C   ? CYS A 1 183 ?   6.680   9.802   1.562 1.000 95.700 ? 183 CYS A C   1 
ATOM 1418 C CB  ? CYS A 1 183 ?   6.999   9.291  -0.863 1.000 95.700 ? 183 CYS A CB  1 
ATOM 1419 O O   ? CYS A 1 183 ?   5.622  10.435   1.548 1.000 95.700 ? 183 CYS A O   1 
ATOM 1420 S SG  ? CYS A 1 183 ?   7.268   8.064  -2.160 1.000 95.700 ? 183 CYS A SG  1 
ATOM 1421 N N   ? ALA A 1 184 ?   7.684   9.995   2.436 1.000 92.710 ? 184 ALA A N   1 
ATOM 1422 C CA  ? ALA A 1 184 ?   7.570  11.002   3.488 1.000 92.710 ? 184 ALA A CA  1 
ATOM 1423 C C   ? ALA A 1 184 ?   6.253  10.859   4.244 1.000 92.710 ? 184 ALA A C   1 
ATOM 1424 C CB  ? ALA A 1 184 ?   7.692  12.405   2.897 1.000 92.710 ? 184 ALA A CB  1 
ATOM 1425 O O   ? ALA A 1 184 ?   5.596  11.856   4.553 1.000 92.710 ? 184 ALA A O   1 
ATOM 1426 N N   ? GLY A 1 185 ?   5.782   9.613   4.415 1.000 92.710 ? 185 GLY A N   1 
ATOM 1427 C CA  ? GLY A 1 185 ?   4.653   9.330   5.287 1.000 92.710 ? 185 GLY A CA  1 
ATOM 1428 C C   ? GLY A 1 185 ?   3.315   9.420   4.580 1.000 92.710 ? 185 GLY A C   1 
ATOM 1429 O O   ? GLY A 1 185 ?   2.263   9.363   5.220 1.000 92.710 ? 185 GLY A O   1 
ATOM 1430 N N   ? VAL A 1 186 ?   3.306   9.556   3.242 1.000 96.460 ? 186 VAL A N   1 
ATOM 1431 C CA  ? VAL A 1 186 ?   2.086   9.676   2.450 1.000 96.460 ? 186 VAL A CA  1 
ATOM 1432 C C   ? VAL A 1 186 ?   2.052   8.584   1.383 1.000 96.460 ? 186 VAL A C   1 
ATOM 1433 C CB  ? VAL A 1 186 ?   1.973  11.069   1.790 1.000 96.460 ? 186 VAL A CB  1 
ATOM 1434 O O   ? VAL A 1 186 ?   3.063   8.313   0.731 1.000 96.460 ? 186 VAL A O   1 
ATOM 1435 C CG1 ? VAL A 1 186 ?   0.699  11.168   0.952 1.000 96.460 ? 186 VAL A CG1 1 
ATOM 1436 C CG2 ? VAL A 1 186 ?   2.004  12.166   2.852 1.000 96.460 ? 186 VAL A CG2 1 
ATOM 1437 N N   ? ALA A 1 187 ?   0.872   8.000   1.205 1.000 97.400 ? 187 ALA A N   1 
ATOM 1438 C CA  ? ALA A 1 187 ?   0.713   6.944   0.208 1.000 97.400 ? 187 ALA A CA  1 
ATOM 1439 C C   ? ALA A 1 187 ?   0.662   7.525  -1.202 1.000 97.400 ? 187 ALA A C   1 
ATOM 1440 C CB  ? ALA A 1 187 ?  -0.547   6.130   0.491 1.000 97.400 ? 187 ALA A CB  1 
ATOM 1441 O O   ? ALA A 1 187 ?  -0.222   8.323  -1.520 1.000 97.400 ? 187 ALA A O   1 
ATOM 1442 N N   ? GLN A 1 188 ?   1.598   6.994  -1.992 1.000 97.620 ? 188 GLN A N   1 
ATOM 1443 C CA  ? GLN A 1 188 ?   1.726   7.520  -3.347 1.000 97.620 ? 188 GLN A CA  1 
ATOM 1444 C C   ? GLN A 1 188 ?   1.212   6.518  -4.376 1.000 97.620 ? 188 GLN A C   1 
ATOM 1445 C CB  ? GLN A 1 188 ?   3.182   7.882  -3.648 1.000 97.620 ? 188 GLN A CB  1 
ATOM 1446 O O   ? GLN A 1 188 ?   0.834   6.900  -5.486 1.000 97.620 ? 188 GLN A O   1 
ATOM 1447 C CG  ? GLN A 1 188 ?   3.737   8.988  -2.760 1.000 97.620 ? 188 GLN A CG  1 
ATOM 1448 C CD  ? GLN A 1 188 ?   3.155  10.351  -3.088 1.000 97.620 ? 188 GLN A CD  1 
ATOM 1449 N NE2 ? GLN A 1 188 ?   3.229  11.272  -2.133 1.000 97.620 ? 188 GLN A NE2 1 
ATOM 1450 O OE1 ? GLN A 1 188 ?   2.644  10.574  -4.190 1.000 97.620 ? 188 GLN A OE1 1 
ATOM 1451 N N   ? GLY A 1 189 ?   1.212   5.251  -4.026 1.000 97.310 ? 189 GLY A N   1 
ATOM 1452 C CA  ? GLY A 1 189 ?   0.848   4.229  -4.994 1.000 97.310 ? 189 GLY A CA  1 
ATOM 1453 C C   ? GLY A 1 189 ?   0.470   2.907  -4.353 1.000 97.310 ? 189 GLY A C   1 
ATOM 1454 O O   ? GLY A 1 189 ?   0.749   2.680  -3.174 1.000 97.310 ? 189 GLY A O   1 
ATOM 1455 N N   ? VAL A 1 190 ?  -0.125   2.084  -5.193 1.000 97.760 ? 190 VAL A N   1 
ATOM 1456 C CA  ? VAL A 1 190 ?  -0.469   0.712  -4.837 1.000 97.760 ? 190 VAL A CA  1 
ATOM 1457 C C   ? VAL A 1 190 ?   0.207  -0.258  -5.803 1.000 97.760 ? 190 VAL A C   1 
ATOM 1458 C CB  ? VAL A 1 190 ?  -1.999   0.490  -4.843 1.000 97.760 ? 190 VAL A CB  1 
ATOM 1459 O O   ? VAL A 1 190 ?   0.215  -0.033  -7.015 1.000 97.760 ? 190 VAL A O   1 
ATOM 1460 C CG1 ? VAL A 1 190 ?  -2.670   1.327  -3.756 1.000 97.760 ? 190 VAL A CG1 1 
ATOM 1461 C CG2 ? VAL A 1 190 ?  -2.580   0.825  -6.216 1.000 97.760 ? 190 VAL A CG2 1 
ATOM 1462 N N   ? VAL A 1 191 ?   0.812  -1.258  -5.166 1.000 97.060 ? 191 VAL A N   1 
ATOM 1463 C CA  ? VAL A 1 191 ?   1.515  -2.216  -6.013 1.000 97.060 ? 191 VAL A CA  1 
ATOM 1464 C C   ? VAL A 1 191 ?   0.551  -2.798  -7.045 1.000 97.060 ? 191 VAL A C   1 
ATOM 1465 C CB  ? VAL A 1 191 ?   2.152  -3.350  -5.180 1.000 97.060 ? 191 VAL A CB  1 
ATOM 1466 O O   ? VAL A 1 191 ?  -0.479  -3.374  -6.686 1.000 97.060 ? 191 VAL A O   1 
ATOM 1467 C CG1 ? VAL A 1 191 ?   2.870  -4.348  -6.086 1.000 97.060 ? 191 VAL A CG1 1 
ATOM 1468 C CG2 ? VAL A 1 191 ?   3.117  -2.774  -4.145 1.000 97.060 ? 191 VAL A CG2 1 
ATOM 1469 N N   ? SER A 1 192 ?   0.869  -2.662  -8.319 1.000 96.210 ? 192 SER A N   1 
ATOM 1470 C CA  ? SER A 1 192 ?   0.031  -3.152  -9.409 1.000 96.210 ? 192 SER A CA  1 
ATOM 1471 C C   ? SER A 1 192 ?   0.616  -4.416 -10.030 1.000 96.210 ? 192 SER A C   1 
ATOM 1472 C CB  ? SER A 1 192 ?  -0.135  -2.076 -10.483 1.000 96.210 ? 192 SER A CB  1 
ATOM 1473 O O   ? SER A 1 192 ?   0.032  -5.496  -9.920 1.000 96.210 ? 192 SER A O   1 
ATOM 1474 O OG  ? SER A 1 192 ?  -1.114  -2.460 -11.433 1.000 96.210 ? 192 SER A OG  1 
ATOM 1475 N N   ? TYR A 1 193 ?   1.784  -4.340 -10.604 1.000 94.500 ? 193 TYR A N   1 
ATOM 1476 C CA  ? TYR A 1 193 ?   2.375  -5.524 -11.216 1.000 94.500 ? 193 TYR A CA  1 
ATOM 1477 C C   ? TYR A 1 193 ?   3.895  -5.413 -11.263 1.000 94.500 ? 193 TYR A C   1 
ATOM 1478 C CB  ? TYR A 1 193 ?   1.823  -5.732 -12.630 1.000 94.500 ? 193 TYR A CB  1 
ATOM 1479 O O   ? TYR A 1 193 ?   4.452  -4.338 -11.030 1.000 94.500 ? 193 TYR A O   1 
ATOM 1480 C CG  ? TYR A 1 193 ?   2.030  -4.548 -13.542 1.000 94.500 ? 193 TYR A CG  1 
ATOM 1481 C CD1 ? TYR A 1 193 ?   1.122  -3.492 -13.561 1.000 94.500 ? 193 TYR A CD1 1 
ATOM 1482 C CD2 ? TYR A 1 193 ?   3.133  -4.482 -14.387 1.000 94.500 ? 193 TYR A CD2 1 
ATOM 1483 C CE1 ? TYR A 1 193 ?   1.307  -2.399 -14.402 1.000 94.500 ? 193 TYR A CE1 1 
ATOM 1484 C CE2 ? TYR A 1 193 ?   3.328  -3.394 -15.232 1.000 94.500 ? 193 TYR A CE2 1 
ATOM 1485 O OH  ? TYR A 1 193 ?   2.600  -1.280 -16.066 1.000 94.500 ? 193 TYR A OH  1 
ATOM 1486 C CZ  ? TYR A 1 193 ?   2.411  -2.359 -15.232 1.000 94.500 ? 193 TYR A CZ  1 
ATOM 1487 N N   ? VAL A 1 194 ?   4.579  -6.584 -11.418 1.000 92.400 ? 194 VAL A N   1 
ATOM 1488 C CA  ? VAL A 1 194 ?   6.035  -6.673 -11.375 1.000 92.400 ? 194 VAL A CA  1 
ATOM 1489 C C   ? VAL A 1 194 ?   6.532  -7.568 -12.508 1.000 92.400 ? 194 VAL A C   1 
ATOM 1490 C CB  ? VAL A 1 194 ?   6.531  -7.212 -10.014 1.000 92.400 ? 194 VAL A CB  1 
ATOM 1491 O O   ? VAL A 1 194 ?   5.734  -8.201 -13.204 1.000 92.400 ? 194 VAL A O   1 
ATOM 1492 C CG1 ? VAL A 1 194 ?   6.061  -6.311  -8.873 1.000 92.400 ? 194 VAL A CG1 1 
ATOM 1493 C CG2 ? VAL A 1 194 ?   6.048  -8.645  -9.800 1.000 92.400 ? 194 VAL A CG2 1 
ATOM 1494 N N   ? ARG A 1 195 ?   7.872  -7.599 -12.706 1.000 90.770 ? 195 ARG A N   1 
ATOM 1495 C CA  ? ARG A 1 195 ?   8.504  -8.571 -13.593 1.000 90.770 ? 195 ARG A CA  1 
ATOM 1496 C C   ? ARG A 1 195 ?   8.636  -9.929 -12.912 1.000 90.770 ? 195 ARG A C   1 
ATOM 1497 C CB  ? ARG A 1 195 ?   9.880  -8.074 -14.041 1.000 90.770 ? 195 ARG A CB  1 
ATOM 1498 O O   ? ARG A 1 195 ?   8.919 -10.004 -11.714 1.000 90.770 ? 195 ARG A O   1 
ATOM 1499 C CG  ? ARG A 1 195 ?   9.836  -6.798 -14.866 1.000 90.770 ? 195 ARG A CG  1 
ATOM 1500 C CD  ? ARG A 1 195 ?  11.230  -6.241 -15.120 1.000 90.770 ? 195 ARG A CD  1 
ATOM 1501 N NE  ? ARG A 1 195 ?  12.064  -7.189 -15.852 1.000 90.770 ? 195 ARG A NE  1 
ATOM 1502 N NH1 ? ARG A 1 195 ?  11.613  -6.295 -17.934 1.000 90.770 ? 195 ARG A NH1 1 
ATOM 1503 N NH2 ? ARG A 1 195 ?  13.010  -8.101 -17.736 1.000 90.770 ? 195 ARG A NH2 1 
ATOM 1504 C CZ  ? ARG A 1 195 ?  12.227  -7.193 -17.173 1.000 90.770 ? 195 ARG A CZ  1 
ATOM 1505 N N   ? LEU A 1 196 ?   8.524 -10.963 -13.636 1.000 88.250 ? 196 LEU A N   1 
ATOM 1506 C CA  ? LEU A 1 196 ?   8.499 -12.312 -13.082 1.000 88.250 ? 196 LEU A CA  1 
ATOM 1507 C C   ? LEU A 1 196 ?   9.897 -12.753 -12.662 1.000 88.250 ? 196 LEU A C   1 
ATOM 1508 C CB  ? LEU A 1 196 ?   7.924 -13.299 -14.101 1.000 88.250 ? 196 LEU A CB  1 
ATOM 1509 O O   ? LEU A 1 196 ?  10.046 -13.676 -11.858 1.000 88.250 ? 196 LEU A O   1 
ATOM 1510 C CG  ? LEU A 1 196 ?   6.448 -13.119 -14.461 1.000 88.250 ? 196 LEU A CG  1 
ATOM 1511 C CD1 ? LEU A 1 196 ?   6.026 -14.154 -15.498 1.000 88.250 ? 196 LEU A CD1 1 
ATOM 1512 C CD2 ? LEU A 1 196 ?   5.577 -13.218 -13.213 1.000 88.250 ? 196 LEU A CD2 1 
ATOM 1513 N N   ? ASP A 1 197 ?  10.890 -11.995 -13.160 1.000 89.250 ? 197 ASP A N   1 
ATOM 1514 C CA  ? ASP A 1 197 ?  12.254 -12.342 -12.774 1.000 89.250 ? 197 ASP A CA  1 
ATOM 1515 C C   ? ASP A 1 197 ?  12.691 -11.559 -11.538 1.000 89.250 ? 197 ASP A C   1 
ATOM 1516 C CB  ? ASP A 1 197 ?  13.222 -12.082 -13.931 1.000 89.250 ? 197 ASP A CB  1 
ATOM 1517 O O   ? ASP A 1 197 ?  13.832 -11.684 -11.089 1.000 89.250 ? 197 ASP A O   1 
ATOM 1518 C CG  ? ASP A 1 197 ?  13.244 -10.628 -14.370 1.000 89.250 ? 197 ASP A CG  1 
ATOM 1519 O OD1 ? ASP A 1 197 ?  12.609  -9.781 -13.706 1.000 89.250 ? 197 ASP A OD1 1 
ATOM 1520 O OD2 ? ASP A 1 197 ?  13.900 -10.329 -15.391 1.000 89.250 ? 197 ASP A OD2 1 
ATOM 1521 N N   ? GLY A 1 198 ?  11.799 -10.738 -10.929 1.000 87.460 ? 198 GLY A N   1 
ATOM 1522 C CA  ? GLY A 1 198 ?  12.047 -10.073  -9.660 1.000 87.460 ? 198 GLY A CA  1 
ATOM 1523 C C   ? GLY A 1 198 ?  12.984  -8.886  -9.781 1.000 87.460 ? 198 GLY A C   1 
ATOM 1524 O O   ? GLY A 1 198 ?  13.360  -8.281  -8.775 1.000 87.460 ? 198 GLY A O   1 
ATOM 1525 N N   ? LYS A 1 199 ?  13.290  -8.496 -11.076 1.000 89.960 ? 199 LYS A N   1 
ATOM 1526 C CA  ? LYS A 1 199 ?  14.179  -7.367 -11.337 1.000 89.960 ? 199 LYS A CA  1 
ATOM 1527 C C   ? LYS A 1 199 ?  13.390  -6.069 -11.484 1.000 89.960 ? 199 LYS A C   1 
ATOM 1528 C CB  ? LYS A 1 199 ?  15.012  -7.619 -12.594 1.000 89.960 ? 199 LYS A CB  1 
ATOM 1529 O O   ? LYS A 1 199 ?  12.265  -6.074 -11.987 1.000 89.960 ? 199 LYS A O   1 
ATOM 1530 C CG  ? LYS A 1 199 ?  16.040  -8.731 -12.443 1.000 89.960 ? 199 LYS A CG  1 
ATOM 1531 C CD  ? LYS A 1 199 ?  16.870  -8.901 -13.709 1.000 89.960 ? 199 LYS A CD  1 
ATOM 1532 C CE  ? LYS A 1 199 ?  17.877 -10.034 -13.570 1.000 89.960 ? 199 LYS A CE  1 
ATOM 1533 N NZ  ? LYS A 1 199 ?  18.615 -10.279 -14.846 1.000 89.960 ? 199 LYS A NZ  1 
ATOM 1534 N N   ? PRO A 1 200 ?  13.869  -4.926 -10.956 1.000 91.640 ? 200 PRO A N   1 
ATOM 1535 C CA  ? PRO A 1 200 ?  13.240  -3.632 -11.231 1.000 91.640 ? 200 PRO A CA  1 
ATOM 1536 C C   ? PRO A 1 200 ?  13.163  -3.319 -12.723 1.000 91.640 ? 200 PRO A C   1 
ATOM 1537 C CB  ? PRO A 1 200 ?  14.154  -2.637 -10.511 1.000 91.640 ? 200 PRO A CB  1 
ATOM 1538 O O   ? PRO A 1 200 ?  13.959  -3.840 -13.509 1.000 91.640 ? 200 PRO A O   1 
ATOM 1539 C CG  ? PRO A 1 200 ?  14.899  -3.458  -9.509 1.000 91.640 ? 200 PRO A CG  1 
ATOM 1540 C CD  ? PRO A 1 200 ?  15.050  -4.851 -10.051 1.000 91.640 ? 200 PRO A CD  1 
ATOM 1541 N N   ? PRO A 1 201 ?  12.200  -2.484 -13.066 1.000 93.960 ? 201 PRO A N   1 
ATOM 1542 C CA  ? PRO A 1 201 ?  11.283  -1.691 -12.243 1.000 93.960 ? 201 PRO A CA  1 
ATOM 1543 C C   ? PRO A 1 201 ?   9.996  -2.439 -11.905 1.000 93.960 ? 201 PRO A C   1 
ATOM 1544 C CB  ? PRO A 1 201 ?  10.991  -0.469 -13.119 1.000 93.960 ? 201 PRO A CB  1 
ATOM 1545 O O   ? PRO A 1 201 ?   9.680  -3.449 -12.539 1.000 93.960 ? 201 PRO A O   1 
ATOM 1546 C CG  ? PRO A 1 201 ?  11.015  -0.989 -14.520 1.000 93.960 ? 201 PRO A CG  1 
ATOM 1547 C CD  ? PRO A 1 201 ?  12.065  -2.058 -14.614 1.000 93.960 ? 201 PRO A CD  1 
ATOM 1548 N N   ? ALA A 1 202 ?   9.313  -2.087 -10.874 1.000 94.680 ? 202 ALA A N   1 
ATOM 1549 C CA  ? ALA A 1 202 ?   7.937  -2.449 -10.544 1.000 94.680 ? 202 ALA A CA  1 
ATOM 1550 C C   ? ALA A 1 202 ?   6.985  -1.288 -10.815 1.000 94.680 ? 202 ALA A C   1 
ATOM 1551 C CB  ? ALA A 1 202 ?   7.837  -2.886  -9.085 1.000 94.680 ? 202 ALA A CB  1 
ATOM 1552 O O   ? ALA A 1 202 ?   7.401  -0.127 -10.835 1.000 94.680 ? 202 ALA A O   1 
ATOM 1553 N N   ? VAL A 1 203 ?   5.705  -1.668 -11.022 1.000 96.190 ? 203 VAL A N   1 
ATOM 1554 C CA  ? VAL A 1 203 ?   4.713  -0.660 -11.382 1.000 96.190 ? 203 VAL A CA  1 
ATOM 1555 C C   ? VAL A 1 203 ?   3.675  -0.536 -10.269 1.000 96.190 ? 203 VAL A C   1 
ATOM 1556 C CB  ? VAL A 1 203 ?   4.020  -0.999 -12.721 1.000 96.190 ? 203 VAL A CB  1 
ATOM 1557 O O   ? VAL A 1 203 ?   3.163  -1.542  -9.773 1.000 96.190 ? 203 VAL A O   1 
ATOM 1558 C CG1 ? VAL A 1 203 ?   2.898  -0.005 -13.014 1.000 96.190 ? 203 VAL A CG1 1 
ATOM 1559 C CG2 ? VAL A 1 203 ?   5.038  -1.011 -13.860 1.000 96.190 ? 203 VAL A CG2 1 
ATOM 1560 N N   ? PHE A 1 204 ?   3.464   0.682  -9.851 1.000 97.230 ? 204 PHE A N   1 
ATOM 1561 C CA  ? PHE A 1 204 ?   2.425   1.035  -8.891 1.000 97.230 ? 204 PHE A CA  1 
ATOM 1562 C C   ? PHE A 1 204 ?   1.320   1.842  -9.562 1.000 97.230 ? 204 PHE A C   1 
ATOM 1563 C CB  ? PHE A 1 204 ?   3.017   1.828  -7.722 1.000 97.230 ? 204 PHE A CB  1 
ATOM 1564 O O   ? PHE A 1 204 ?   1.586   2.639 -10.465 1.000 97.230 ? 204 PHE A O   1 
ATOM 1565 C CG  ? PHE A 1 204 ?   3.852   0.997  -6.786 1.000 97.230 ? 204 PHE A CG  1 
ATOM 1566 C CD1 ? PHE A 1 204 ?   3.423   0.741  -5.489 1.000 97.230 ? 204 PHE A CD1 1 
ATOM 1567 C CD2 ? PHE A 1 204 ?   5.068   0.470  -7.203 1.000 97.230 ? 204 PHE A CD2 1 
ATOM 1568 C CE1 ? PHE A 1 204 ?   4.194  -0.028  -4.621 1.000 97.230 ? 204 PHE A CE1 1 
ATOM 1569 C CE2 ? PHE A 1 204 ?   5.844  -0.300  -6.341 1.000 97.230 ? 204 PHE A CE2 1 
ATOM 1570 C CZ  ? PHE A 1 204 ?   5.406  -0.547  -5.050 1.000 97.230 ? 204 PHE A CZ  1 
ATOM 1571 N N   ? THR A 1 205 ?  -0.000   1.537  -9.126 1.000 97.440 ? 205 THR A N   1 
ATOM 1572 C CA  ? THR A 1 205 ?  -1.090   2.429  -9.503 1.000 97.440 ? 205 THR A CA  1 
ATOM 1573 C C   ? THR A 1 205 ?  -0.987   3.756  -8.756 1.000 97.440 ? 205 THR A C   1 
ATOM 1574 C CB  ? THR A 1 205 ?  -2.461   1.786  -9.225 1.000 97.440 ? 205 THR A CB  1 
ATOM 1575 O O   ? THR A 1 205 ?  -0.806   3.775  -7.537 1.000 97.440 ? 205 THR A O   1 
ATOM 1576 C CG2 ? THR A 1 205 ?  -3.599   2.729  -9.601 1.000 97.440 ? 205 THR A CG2 1 
ATOM 1577 O OG1 ? THR A 1 205 ?  -2.582   0.581  -9.991 1.000 97.440 ? 205 THR A OG1 1 
ATOM 1578 N N   ? ARG A 1 206 ?  -1.013   4.867  -9.483 1.000 97.220 ? 206 ARG A N   1 
ATOM 1579 C CA  ? ARG A 1 206 ?  -0.849   6.206  -8.925 1.000 97.220 ? 206 ARG A CA  1 
ATOM 1580 C C   ? ARG A 1 206 ?  -2.114   6.657  -8.204 1.000 97.220 ? 206 ARG A C   1 
ATOM 1581 C CB  ? ARG A 1 206 ?  -0.487   7.206 -10.025 1.000 97.220 ? 206 ARG A CB  1 
ATOM 1582 O O   ? ARG A 1 206 ?  -3.148   6.884  -8.836 1.000 97.220 ? 206 ARG A O   1 
ATOM 1583 C CG  ? ARG A 1 206 ?  -0.180   8.603  -9.510 1.000 97.220 ? 206 ARG A CG  1 
ATOM 1584 C CD  ? ARG A 1 206 ?   0.094   9.577 -10.648 1.000 97.220 ? 206 ARG A CD  1 
ATOM 1585 N NE  ? ARG A 1 206 ?   1.297   9.211 -11.391 1.000 97.220 ? 206 ARG A NE  1 
ATOM 1586 N NH1 ? ARG A 1 206 ?   2.770  10.103  -9.851 1.000 97.220 ? 206 ARG A NH1 1 
ATOM 1587 N NH2 ? ARG A 1 206 ?   3.562   9.092 -11.750 1.000 97.220 ? 206 ARG A NH2 1 
ATOM 1588 C CZ  ? ARG A 1 206 ?   2.540   9.469 -10.995 1.000 97.220 ? 206 ARG A CZ  1 
ATOM 1589 N N   ? ILE A 1 207 ?  -2.007   6.945  -6.933 1.000 97.600 ? 207 ILE A N   1 
ATOM 1590 C CA  ? ILE A 1 207 ?  -3.144   7.273  -6.079 1.000 97.600 ? 207 ILE A CA  1 
ATOM 1591 C C   ? ILE A 1 207 ?  -3.666   8.665  -6.427 1.000 97.600 ? 207 ILE A C   1 
ATOM 1592 C CB  ? ILE A 1 207 ?  -2.766   7.201  -4.582 1.000 97.600 ? 207 ILE A CB  1 
ATOM 1593 O O   ? ILE A 1 207 ?  -4.878   8.877  -6.512 1.000 97.600 ? 207 ILE A O   1 
ATOM 1594 C CG1 ? ILE A 1 207 ?  -2.590   5.742  -4.145 1.000 97.600 ? 207 ILE A CG1 1 
ATOM 1595 C CG2 ? ILE A 1 207 ?  -3.820   7.907  -3.725 1.000 97.600 ? 207 ILE A CG2 1 
ATOM 1596 C CD1 ? ILE A 1 207 ?  -2.024   5.581  -2.741 1.000 97.600 ? 207 ILE A CD1 1 
ATOM 1597 N N   ? SER A 1 208 ?  -2.790   9.617  -6.637 1.000 97.050 ? 208 SER A N   1 
ATOM 1598 C CA  ? SER A 1 208 ?  -3.188  10.998  -6.887 1.000 97.050 ? 208 SER A CA  1 
ATOM 1599 C C   ? SER A 1 208 ?  -4.140  11.093  -8.074 1.000 97.050 ? 208 SER A C   1 
ATOM 1600 C CB  ? SER A 1 208 ?  -1.960  11.874  -7.137 1.000 97.050 ? 208 SER A CB  1 
ATOM 1601 O O   ? SER A 1 208 ?  -5.077  11.894  -8.063 1.000 97.050 ? 208 SER A O   1 
ATOM 1602 O OG  ? SER A 1 208 ?  -1.206  11.383  -8.232 1.000 97.050 ? 208 SER A OG  1 
ATOM 1603 N N   ? HIS A 1 209 ?  -3.898  10.238  -9.060 1.000 97.170 ? 209 HIS A N   1 
ATOM 1604 C CA  ? HIS A 1 209 ?  -4.749  10.234 -10.244 1.000 97.170 ? 209 HIS A CA  1 
ATOM 1605 C C   ? HIS A 1 209 ?  -6.164   9.777  -9.904 1.000 97.170 ? 209 HIS A C   1 
ATOM 1606 C CB  ? HIS A 1 209 ?  -4.153   9.334 -11.328 1.000 97.170 ? 209 HIS A CB  1 
ATOM 1607 O O   ? HIS A 1 209 ?  -7.131  10.227 -10.523 1.000 97.170 ? 209 HIS A O   1 
ATOM 1608 C CG  ? HIS A 1 209 ?  -4.990   9.251 -12.565 1.000 97.170 ? 209 HIS A CG  1 
ATOM 1609 C CD2 ? HIS A 1 209 ?  -5.899   8.330 -12.963 1.000 97.170 ? 209 HIS A CD2 1 
ATOM 1610 N ND1 ? HIS A 1 209 ?  -4.935  10.197 -13.565 1.000 97.170 ? 209 HIS A ND1 1 
ATOM 1611 C CE1 ? HIS A 1 209 ?  -5.779   9.862 -14.527 1.000 97.170 ? 209 HIS A CE1 1 
ATOM 1612 N NE2 ? HIS A 1 209 ?  -6.376   8.733 -14.187 1.000 97.170 ? 209 HIS A NE2 1 
ATOM 1613 N N   ? TYR A 1 210 ?  -6.333   8.985  -8.858 1.000 97.680 ? 210 TYR A N   1 
ATOM 1614 C CA  ? TYR A 1 210 ?  -7.614   8.346  -8.580 1.000 97.680 ? 210 TYR A CA  1 
ATOM 1615 C C   ? TYR A 1 210 ?  -8.265   8.945  -7.339 1.000 97.680 ? 210 TYR A C   1 
ATOM 1616 C CB  ? TYR A 1 210 ?  -7.434   6.836  -8.397 1.000 97.680 ? 210 TYR A CB  1 
ATOM 1617 O O   ? TYR A 1 210 ?  -9.209   8.373  -6.788 1.000 97.680 ? 210 TYR A O   1 
ATOM 1618 C CG  ? TYR A 1 210 ?  -6.990   6.121  -9.651 1.000 97.680 ? 210 TYR A CG  1 
ATOM 1619 C CD1 ? TYR A 1 210 ?  -7.916   5.707 -10.605 1.000 97.680 ? 210 TYR A CD1 1 
ATOM 1620 C CD2 ? TYR A 1 210 ?  -5.644   5.859  -9.883 1.000 97.680 ? 210 TYR A CD2 1 
ATOM 1621 C CE1 ? TYR A 1 210 ?  -7.512   5.047 -11.761 1.000 97.680 ? 210 TYR A CE1 1 
ATOM 1622 C CE2 ? TYR A 1 210 ?  -5.228   5.199 -11.035 1.000 97.680 ? 210 TYR A CE2 1 
ATOM 1623 O OH  ? TYR A 1 210 ?  -5.762   4.145 -13.109 1.000 97.680 ? 210 TYR A OH  1 
ATOM 1624 C CZ  ? TYR A 1 210 ?  -6.168   4.798 -11.967 1.000 97.680 ? 210 TYR A CZ  1 
ATOM 1625 N N   ? ARG A 1 211 ?  -7.851  10.100  -6.931 1.000 96.810 ? 211 ARG A N   1 
ATOM 1626 C CA  ? ARG A 1 211 ?  -8.353  10.730  -5.714 1.000 96.810 ? 211 ARG A CA  1 
ATOM 1627 C C   ? ARG A 1 211 ?  -9.839  11.052  -5.838 1.000 96.810 ? 211 ARG A C   1 
ATOM 1628 C CB  ? ARG A 1 211 ?  -7.565  12.005  -5.404 1.000 96.810 ? 211 ARG A CB  1 
ATOM 1629 O O   ? ARG A 1 211 ? -10.605  10.841  -4.896 1.000 96.810 ? 211 ARG A O   1 
ATOM 1630 C CG  ? ARG A 1 211 ?  -6.215  11.751  -4.753 1.000 96.810 ? 211 ARG A CG  1 
ATOM 1631 C CD  ? ARG A 1 211 ?  -6.364  11.200  -3.342 1.000 96.810 ? 211 ARG A CD  1 
ATOM 1632 N NE  ? ARG A 1 211 ?  -6.817  12.226  -2.408 1.000 96.810 ? 211 ARG A NE  1 
ATOM 1633 N NH1 ? ARG A 1 211 ?  -6.748  10.857  -0.548 1.000 96.810 ? 211 ARG A NH1 1 
ATOM 1634 N NH2 ? ARG A 1 211 ?  -7.406  13.044  -0.344 1.000 96.810 ? 211 ARG A NH2 1 
ATOM 1635 C CZ  ? ARG A 1 211 ?  -6.989  12.040  -1.102 1.000 96.810 ? 211 ARG A CZ  1 
ATOM 1636 N N   ? ALA A 1 212 ? -10.189  11.577  -6.970 1.000 97.230 ? 212 ALA A N   1 
ATOM 1637 C CA  ? ALA A 1 212 ? -11.593  11.924  -7.173 1.000 97.230 ? 212 ALA A CA  1 
ATOM 1638 C C   ? ALA A 1 212 ? -12.487  10.693  -7.045 1.000 97.230 ? 212 ALA A C   1 
ATOM 1639 C CB  ? ALA A 1 212 ? -11.788  12.579  -8.538 1.000 97.230 ? 212 ALA A CB  1 
ATOM 1640 O O   ? ALA A 1 212 ? -13.524  10.738  -6.380 1.000 97.230 ? 212 ALA A O   1 
ATOM 1641 N N   ? TRP A 1 213 ? -12.094   9.605  -7.672 1.000 98.130 ? 213 TRP A N   1 
ATOM 1642 C CA  ? TRP A 1 213 ? -12.841   8.353  -7.621 1.000 98.130 ? 213 TRP A CA  1 
ATOM 1643 C C   ? TRP A 1 213 ? -12.880   7.800  -6.200 1.000 98.130 ? 213 TRP A C   1 
ATOM 1644 C CB  ? TRP A 1 213 ? -12.224   7.319  -8.567 1.000 98.130 ? 213 TRP A CB  1 
ATOM 1645 O O   ? TRP A 1 213 ? -13.938   7.392  -5.715 1.000 98.130 ? 213 TRP A O   1 
ATOM 1646 C CG  ? TRP A 1 213 ? -12.847   5.959  -8.472 1.000 98.130 ? 213 TRP A CG  1 
ATOM 1647 C CD1 ? TRP A 1 213 ? -14.009   5.542  -9.060 1.000 98.130 ? 213 TRP A CD1 1 
ATOM 1648 C CD2 ? TRP A 1 213 ? -12.342   4.837  -7.742 1.000 98.130 ? 213 TRP A CD2 1 
ATOM 1649 C CE2 ? TRP A 1 213 ? -13.250   3.771  -7.932 1.000 98.130 ? 213 TRP A CE2 1 
ATOM 1650 C CE3 ? TRP A 1 213 ? -11.209   4.628  -6.944 1.000 98.130 ? 213 TRP A CE3 1 
ATOM 1651 N NE1 ? TRP A 1 213 ? -14.257   4.227  -8.739 1.000 98.130 ? 213 TRP A NE1 1 
ATOM 1652 C CH2 ? TRP A 1 213 ? -11.942   2.338  -6.577 1.000 98.130 ? 213 TRP A CH2 1 
ATOM 1653 C CZ2 ? TRP A 1 213 ? -13.058   2.515  -7.353 1.000 98.130 ? 213 TRP A CZ2 1 
ATOM 1654 C CZ3 ? TRP A 1 213 ? -11.020   3.377  -6.369 1.000 98.130 ? 213 TRP A CZ3 1 
ATOM 1655 N N   ? ILE A 1 214 ? -11.763   7.782  -5.502 1.000 98.300 ? 214 ILE A N   1 
ATOM 1656 C CA  ? ILE A 1 214 ? -11.666   7.305  -4.127 1.000 98.300 ? 214 ILE A CA  1 
ATOM 1657 C C   ? ILE A 1 214 ? -12.616   8.102  -3.236 1.000 98.300 ? 214 ILE A C   1 
ATOM 1658 C CB  ? ILE A 1 214 ? -10.219   7.405  -3.595 1.000 98.300 ? 214 ILE A CB  1 
ATOM 1659 O O   ? ILE A 1 214 ? -13.401   7.524  -2.481 1.000 98.300 ? 214 ILE A O   1 
ATOM 1660 C CG1 ? ILE A 1 214 ?  -9.305   6.430  -4.345 1.000 98.300 ? 214 ILE A CG1 1 
ATOM 1661 C CG2 ? ILE A 1 214 ? -10.180   7.143  -2.086 1.000 98.300 ? 214 ILE A CG2 1 
ATOM 1662 C CD1 ? ILE A 1 214 ?  -7.820   6.667  -4.108 1.000 98.300 ? 214 ILE A CD1 1 
ATOM 1663 N N   ? ASN A 1 215 ? -12.624   9.395  -3.343 1.000 98.020 ? 215 ASN A N   1 
ATOM 1664 C CA  ? ASN A 1 215 ? -13.454  10.271  -2.524 1.000 98.020 ? 215 ASN A CA  1 
ATOM 1665 C C   ? ASN A 1 215 ? -14.940  10.048  -2.792 1.000 98.020 ? 215 ASN A C   1 
ATOM 1666 C CB  ? ASN A 1 215 ? -13.086  11.737  -2.763 1.000 98.020 ? 215 ASN A CB  1 
ATOM 1667 O O   ? ASN A 1 215 ? -15.753  10.079  -1.868 1.000 98.020 ? 215 ASN A O   1 
ATOM 1668 C CG  ? ASN A 1 215 ? -11.756  12.114  -2.141 1.000 98.020 ? 215 ASN A CG  1 
ATOM 1669 N ND2 ? ASN A 1 215 ? -11.144  13.177  -2.649 1.000 98.020 ? 215 ASN A ND2 1 
ATOM 1670 O OD1 ? ASN A 1 215 ? -11.281  11.454  -1.213 1.000 98.020 ? 215 ASN A OD1 1 
ATOM 1671 N N   ? LYS A 1 216 ? -15.223   9.891  -4.036 1.000 98.150 ? 216 LYS A N   1 
ATOM 1672 C CA  ? LYS A 1 216 ? -16.607   9.625  -4.416 1.000 98.150 ? 216 LYS A CA  1 
ATOM 1673 C C   ? LYS A 1 216 ? -17.138   8.374  -3.720 1.000 98.150 ? 216 LYS A C   1 
ATOM 1674 C CB  ? LYS A 1 216 ? -16.728   9.472  -5.933 1.000 98.150 ? 216 LYS A CB  1 
ATOM 1675 O O   ? LYS A 1 216 ? -18.233   8.390  -3.155 1.000 98.150 ? 216 LYS A O   1 
ATOM 1676 C CG  ? LYS A 1 216 ? -18.142   9.182  -6.415 1.000 98.150 ? 216 LYS A CG  1 
ATOM 1677 C CD  ? LYS A 1 216 ? -18.188   8.986  -7.925 1.000 98.150 ? 216 LYS A CD  1 
ATOM 1678 C CE  ? LYS A 1 216 ? -19.584   8.602  -8.397 1.000 98.150 ? 216 LYS A CE  1 
ATOM 1679 N NZ  ? LYS A 1 216 ? -19.633   8.402  -9.877 1.000 98.150 ? 216 LYS A NZ  1 
ATOM 1680 N N   ? ILE A 1 217 ? -16.419   7.293  -3.736 1.000 98.140 ? 217 ILE A N   1 
ATOM 1681 C CA  ? ILE A 1 217 ? -16.833   6.038  -3.118 1.000 98.140 ? 217 ILE A CA  1 
ATOM 1682 C C   ? ILE A 1 217 ? -16.944   6.220  -1.606 1.000 98.140 ? 217 ILE A C   1 
ATOM 1683 C CB  ? ILE A 1 217 ? -15.850   4.893  -3.450 1.000 98.140 ? 217 ILE A CB  1 
ATOM 1684 O O   ? ILE A 1 217 ? -17.917   5.779  -0.991 1.000 98.140 ? 217 ILE A O   1 
ATOM 1685 C CG1 ? ILE A 1 217 ? -15.845   4.613  -4.957 1.000 98.140 ? 217 ILE A CG1 1 
ATOM 1686 C CG2 ? ILE A 1 217 ? -16.207   3.630  -2.660 1.000 98.140 ? 217 ILE A CG2 1 
ATOM 1687 C CD1 ? ILE A 1 217 ? -17.201   4.206  -5.516 1.000 98.140 ? 217 ILE A CD1 1 
ATOM 1688 N N   ? LEU A 1 218 ? -15.904   6.866  -1.000 1.000 97.690 ? 218 LEU A N   1 
ATOM 1689 C CA  ? LEU A 1 218 ? -15.904   7.081   0.443 1.000 97.690 ? 218 LEU A CA  1 
ATOM 1690 C C   ? LEU A 1 218 ? -17.119   7.898   0.871 1.000 97.690 ? 218 LEU A C   1 
ATOM 1691 C CB  ? LEU A 1 218 ? -14.619   7.790   0.880 1.000 97.690 ? 218 LEU A CB  1 
ATOM 1692 O O   ? LEU A 1 218 ? -17.748   7.597   1.888 1.000 97.690 ? 218 LEU A O   1 
ATOM 1693 C CG  ? LEU A 1 218 ? -13.318   7.004   0.704 1.000 97.690 ? 218 LEU A CG  1 
ATOM 1694 C CD1 ? LEU A 1 218 ? -12.138   7.806   1.241 1.000 97.690 ? 218 LEU A CD1 1 
ATOM 1695 C CD2 ? LEU A 1 218 ? -13.412   5.650   1.400 1.000 97.690 ? 218 LEU A CD2 1 
ATOM 1696 N N   ? LYS A 1 219 ? -17.512   8.913   0.164 1.000 97.270 ? 219 LYS A N   1 
ATOM 1697 C CA  ? LYS A 1 219 ? -18.638   9.794   0.459 1.000 97.270 ? 219 LYS A CA  1 
ATOM 1698 C C   ? LYS A 1 219 ? -19.964   9.047   0.350 1.000 97.270 ? 219 LYS A C   1 
ATOM 1699 C CB  ? LYS A 1 219 ? -18.637  11.000  -0.481 1.000 97.270 ? 219 LYS A CB  1 
ATOM 1700 O O   ? LYS A 1 219 ? -20.862   9.242   1.172 1.000 97.270 ? 219 LYS A O   1 
ATOM 1701 C CG  ? LYS A 1 219 ? -19.713  12.029  -0.169 1.000 97.270 ? 219 LYS A CG  1 
ATOM 1702 C CD  ? LYS A 1 219 ? -19.655  13.208  -1.131 1.000 97.270 ? 219 LYS A CD  1 
ATOM 1703 C CE  ? LYS A 1 219 ? -20.791  14.192  -0.881 1.000 97.270 ? 219 LYS A CE  1 
ATOM 1704 N NZ  ? LYS A 1 219 ? -20.761  15.329  -1.848 1.000 97.270 ? 219 LYS A NZ  1 
ATOM 1705 N N   ? GLU A 1 220 ? -20.128   8.167  -0.575 1.000 96.370 ? 220 GLU A N   1 
ATOM 1706 C CA  ? GLU A 1 220 ? -21.369   7.446  -0.846 1.000 96.370 ? 220 GLU A CA  1 
ATOM 1707 C C   ? GLU A 1 220 ? -21.562   6.292   0.133 1.000 96.370 ? 220 GLU A C   1 
ATOM 1708 C CB  ? GLU A 1 220 ? -21.384   6.924  -2.285 1.000 96.370 ? 220 GLU A CB  1 
ATOM 1709 O O   ? GLU A 1 220 ? -22.644   5.707   0.206 1.000 96.370 ? 220 GLU A O   1 
ATOM 1710 C CG  ? GLU A 1 220 ? -21.529   8.016  -3.335 1.000 96.370 ? 220 GLU A CG  1 
ATOM 1711 C CD  ? GLU A 1 220 ? -21.393   7.501  -4.759 1.000 96.370 ? 220 GLU A CD  1 
ATOM 1712 O OE1 ? GLU A 1 220 ? -21.499   8.310  -5.709 1.000 96.370 ? 220 GLU A OE1 1 
ATOM 1713 O OE2 ? GLU A 1 220 ? -21.179   6.280  -4.926 1.000 96.370 ? 220 GLU A OE2 1 
ATOM 1714 N N   ? ASN A 1 221 ? -20.561   5.944   1.004 1.000 94.040 ? 221 ASN A N   1 
ATOM 1715 C CA  ? ASN A 1 221 ? -20.619   4.815   1.926 1.000 94.040 ? 221 ASN A CA  1 
ATOM 1716 C C   ? ASN A 1 221 ? -20.223   5.226   3.341 1.000 94.040 ? 221 ASN A C   1 
ATOM 1717 C CB  ? ASN A 1 221 ? -19.724   3.675   1.434 1.000 94.040 ? 221 ASN A CB  1 
ATOM 1718 O O   ? ASN A 1 221 ? -20.650   4.603   4.315 1.000 94.040 ? 221 ASN A O   1 
ATOM 1719 C CG  ? ASN A 1 221 ? -20.309   2.948   0.239 1.000 94.040 ? 221 ASN A CG  1 
ATOM 1720 N ND2 ? ASN A 1 221 ? -19.901   3.351  -0.958 1.000 94.040 ? 221 ASN A ND2 1 
ATOM 1721 O OD1 ? ASN A 1 221 ? -21.121   2.031   0.391 1.000 94.040 ? 221 ASN A OD1 1 
# 
loop_
_struct_sheet_range.sheet_id 
_struct_sheet_range.id 
_struct_sheet_range.beg_label_comp_id 
_struct_sheet_range.beg_label_asym_id 
_struct_sheet_range.beg_label_seq_id 
_struct_sheet_range.pdbx_beg_PDB_ins_code 
_struct_sheet_range.end_label_comp_id 
_struct_sheet_range.end_label_asym_id 
_struct_sheet_range.end_label_seq_id 
_struct_sheet_range.pdbx_end_PDB_ins_code 
_struct_sheet_range.beg_auth_comp_id 
_struct_sheet_range.beg_auth_asym_id 
_struct_sheet_range.beg_auth_seq_id 
_struct_sheet_range.end_auth_comp_id 
_struct_sheet_range.end_auth_asym_id 
_struct_sheet_range.end_auth_seq_id 
A A ILE A   2 ? ILE A   3 ? ILE A 2   ILE A 3   
A B ASN A 171 ? VAL A 172 ? ASN A 171 VAL A 172 
B C LYS A   6 ? GLU A   7 ? LYS A 6   GLU A 7   
B D LEU A 107 ? LEU A 107 ? LEU A 107 LEU A 107 
B E THR A 117 ? GLY A 122 ? THR A 117 GLY A 122 
B F GLN A 137 ? LEU A 143 ? GLN A 137 LEU A 143 
B G GLN A 160 ? VAL A 163 ? GLN A 160 VAL A 163 
B H PRO A 180 ? CYS A 183 ? PRO A 180 CYS A 183 
B I VAL A 186 ? TYR A 193 ? VAL A 186 TYR A 193 
B J ALA A 202 ? ARG A 206 ? ALA A 202 ARG A 206 
C K MET A  16 ? ILE A  21 ? MET A 16  ILE A 21  
C L SER A  25 ? ARG A  33 ? SER A 25  ARG A 33  
C M PHE A  36 ? THR A  39 ? PHE A 36  THR A 39  
C N ILE A  48 ? LEU A  52 ? ILE A 48  LEU A 52  
C O GLN A  65 ? PRO A  74 ? GLN A 65  PRO A 74  
C P MET A  88 ? LEU A  92 ? MET A 88  LEU A 92  
D Q ASN A  56 ? ASN A  56 ? ASN A 56  ASN A 56  
D R THR A 135 ? THR A 135 ? THR A 135 THR A 135 
E S ARG A 125 ? ARG A 125 ? ARG A 125 ARG A 125 
E T ALA A 132 ? ALA A 132 ? ALA A 132 ALA A 132 
# 
loop_
_struct_conf.id 
_struct_conf.conf_type_id 
_struct_conf.beg_label_comp_id 
_struct_conf.beg_label_asym_id 
_struct_conf.beg_label_seq_id 
_struct_conf.pdbx_beg_PDB_ins_code 
_struct_conf.end_label_comp_id 
_struct_conf.end_label_asym_id 
_struct_conf.end_label_seq_id 
_struct_conf.pdbx_end_PDB_ins_code 
_struct_conf.beg_auth_comp_id 
_struct_conf.beg_auth_asym_id 
_struct_conf.beg_auth_seq_id 
_struct_conf.end_auth_comp_id 
_struct_conf.end_auth_asym_id 
_struct_conf.end_auth_seq_id 
STRN1         STRN         ILE A   2 ? ILE A   3 ? ILE A 2   ILE A 3   
TURN_TY1_P1   TURN_TY1_P   GLY A   4 ? GLY A   4 ? GLY A 4   GLY A 4   
STRN2         STRN         LYS A   6 ? GLU A   7 ? LYS A 6   GLU A 7   
HELX_LH_PP_P1 HELX_LH_PP_P CYS A   8 ? ARG A   9 ? CYS A 8   ARG A 9   
TURN_TY1_P2   TURN_TY1_P   PRO A  10 ? HIS A  11 ? PRO A 10  HIS A 11  
BEND1         BEND         SER A  12 ? SER A  12 ? SER A 12  SER A 12  
TURN_TY1_P3   TURN_TY1_P   PRO A  14 ? TYR A  15 ? PRO A 14  TYR A 15  
STRN3         STRN         MET A  16 ? ILE A  21 ? MET A 16  ILE A 21  
TURN_TY1_P4   TURN_TY1_P   LEU A  22 ? LEU A  24 ? LEU A 22  LEU A 24  
STRN4         STRN         SER A  25 ? ARG A  33 ? SER A 25  ARG A 33  
TURN_TY1_P5   TURN_TY1_P   LYS A  34 ? ASP A  35 ? LYS A 34  ASP A 35  
STRN5         STRN         PHE A  36 ? THR A  39 ? PHE A 36  THR A 39  
HELX_RH_3T_P1 HELX_RH_3T_P ALA A  41 ? CYS A  43 ? ALA A 41  CYS A 43  
BEND2         BEND         ARG A  46 ? ARG A  46 ? ARG A 46  ARG A 46  
STRN6         STRN         ILE A  48 ? LEU A  52 ? ILE A 48  LEU A 52  
BEND3         BEND         GLY A  53 ? GLY A  53 ? GLY A 53  GLY A 53  
BEND4         BEND         HIS A  55 ? HIS A  55 ? HIS A 55  HIS A 55  
STRN7         STRN         ASN A  56 ? ASN A  56 ? ASN A 56  ASN A 56  
TURN_TY1_P6   TURN_TY1_P   ILE A  57 ? ARG A  58 ? ILE A 57  ARG A 58  
BEND5         BEND         GLU A  59 ? GLU A  59 ? GLU A 59  GLU A 59  
TURN_TY1_P7   TURN_TY1_P   GLY A  62 ? THR A  63 ? GLY A 62  THR A 63  
STRN8         STRN         GLN A  65 ? PRO A  74 ? GLN A 65  PRO A 74  
TURN_TY1_P8   TURN_TY1_P   PRO A  76 ? GLN A  77 ? PRO A 76  GLN A 77  
TURN_TY1_P9   TURN_TY1_P   ASN A  80 ? THR A  82 ? ASN A 80  THR A 82  
TURN_TY1_P10  TURN_TY1_P   LEU A  84 ? ASN A  85 ? LEU A 84  ASN A 85  
STRN9         STRN         MET A  88 ? LEU A  92 ? MET A 88  LEU A 92  
BEND6         BEND         GLU A  93 ? LYS A  94 ? GLU A 93  LYS A 94  
BEND7         BEND         LEU A 100 ? ALA A 101 ? LEU A 100 ALA A 101 
HELX_LH_PP_P2 HELX_LH_PP_P PRO A 106 ? PRO A 106 ? PRO A 106 PRO A 106 
STRN10        STRN         LEU A 107 ? LEU A 107 ? LEU A 107 LEU A 107 
HELX_LH_PP_P3 HELX_LH_PP_P ALA A 108 ? ALA A 108 ? ALA A 108 ALA A 108 
BEND8         BEND         ASP A 110 ? ASP A 110 ? ASP A 110 ASP A 110 
TURN_TY1_P11  TURN_TY1_P   PRO A 114 ? LYS A 115 ? PRO A 114 LYS A 115 
STRN11        STRN         THR A 117 ? GLY A 122 ? THR A 117 GLY A 122 
BEND9         BEND         GLY A 124 ? GLY A 124 ? GLY A 124 GLY A 124 
STRN12        STRN         ARG A 125 ? ARG A 125 ? ARG A 125 ARG A 125 
BEND10        BEND         THR A 126 ? GLU A 127 ? THR A 126 GLU A 127 
TURN_TY1_P12  TURN_TY1_P   VAL A 128 ? ASN A 129 ? VAL A 128 ASN A 129 
BEND11        BEND         GLY A 130 ? GLY A 130 ? GLY A 130 GLY A 130 
HELX_LH_PP_P4 HELX_LH_PP_P HIS A 131 ? HIS A 131 ? HIS A 131 HIS A 131 
STRN13        STRN         ALA A 132 ? ALA A 132 ? ALA A 132 ALA A 132 
HELX_LH_PP_P5 HELX_LH_PP_P SER A 133 ? SER A 133 ? SER A 133 SER A 133 
BEND12        BEND         ASP A 134 ? ASP A 134 ? ASP A 134 ASP A 134 
STRN14        STRN         THR A 135 ? THR A 135 ? THR A 135 THR A 135 
STRN15        STRN         GLN A 137 ? ARG A 142 ? GLN A 137 ARG A 142 
STRN16        STRN         LEU A 143 ? LEU A 143 ? LEU A 143 LEU A 143 
HELX_LH_PP_P6 HELX_LH_PP_P MET A 144 ? GLY A 145 ? MET A 144 GLY A 145 
HELX_RH_3T_P2 HELX_RH_3T_P PRO A 146 ? CYS A 149 ? PRO A 146 CYS A 149 
TURN_TY1_P13  TURN_TY1_P   MET A 150 ? GLN A 151 ? MET A 150 GLN A 151 
BEND13        BEND         TYR A 152 ? TYR A 152 ? TYR A 152 TYR A 152 
TURN_TY1_P14  TURN_TY1_P   ARG A 153 ? ALA A 154 ? ARG A 153 ALA A 154 
TURN_TY1_P15  TURN_TY1_P   ASN A 157 ? LEU A 159 ? ASN A 157 LEU A 159 
STRN17        STRN         GLN A 160 ? VAL A 163 ? GLN A 160 VAL A 163 
TURN_TY1_P16  TURN_TY1_P   SER A 166 ? ARG A 167 ? SER A 166 ARG A 167 
BEND14        BEND         LYS A 168 ? THR A 169 ? LYS A 168 THR A 169 
STRN18        STRN         ASN A 171 ? VAL A 172 ? ASN A 171 VAL A 172 
TURN_TY1_P17  TURN_TY1_P   LYS A 174 ? GLY A 175 ? LYS A 174 GLY A 175 
TURN_TY1_P18  TURN_TY1_P   SER A 177 ? GLY A 178 ? SER A 177 GLY A 178 
STRN19        STRN         PRO A 180 ? CYS A 183 ? PRO A 180 CYS A 183 
TURN_TY1_P19  TURN_TY1_P   ALA A 184 ? GLY A 185 ? ALA A 184 GLY A 185 
STRN20        STRN         VAL A 186 ? TYR A 193 ? VAL A 186 TYR A 193 
TURN_TY1_P20  TURN_TY1_P   LEU A 196 ? ASP A 197 ? LEU A 196 ASP A 197 
HELX_LH_PP_P7 HELX_LH_PP_P LYS A 199 ? LYS A 199 ? LYS A 199 LYS A 199 
BEND15        BEND         PRO A 200 ? PRO A 200 ? PRO A 200 PRO A 200 
HELX_LH_PP_P8 HELX_LH_PP_P PRO A 201 ? PRO A 201 ? PRO A 201 PRO A 201 
STRN21        STRN         ALA A 202 ? ARG A 206 ? ALA A 202 ARG A 206 
TURN_TY1_P21  TURN_TY1_P   ILE A 207 ? ILE A 207 ? ILE A 207 ILE A 207 
HELX_RH_3T_P3 HELX_RH_3T_P SER A 208 ? TYR A 210 ? SER A 208 TYR A 210 
HELX_RH_AL_P1 HELX_RH_AL_P ARG A 211 ? GLU A 220 ? ARG A 211 GLU A 220 
# 
