# Supplementary material for: FlatProt: 2D visualization eases protein structure comparison
Source: BMC Bioinformatics. 2025 Aug 13;26:210. doi: 10.1186/s12859-025-06233-x (PMC12344939; doi:10.1186/s12859-025-06233-x)
Supplement: Supplementary file 1 — Supplementary Material 1 [file 12859_2025_6233_MOESM1_ESM.zip › KLK/structures/Pelodiscus_sinensis_GeneID=102461598.cif]

data_Pelodiscus_sinensis_GeneID=102461598
# 
_entry.id   ? 
# 
_entity.id                         1      
_entity.type                       polymer 
_entity.pdbx_description           polymer-1 
_entity.formula_weight             24671.2 
_entity.pdbx_number_of_molecules        1 
# 
loop_
_struct_sheet.id 
_struct_sheet.number_strands 
A 2 
B 9 
C 6 
D 2 
E 2 
F 2 
# 
loop_
_struct_conf_type.id 
_struct_conf_type.criteria 
STRN         DSSP 
TURN_TY1_P   DSSP 
HELX_LH_PP_P DSSP 
BEND         DSSP 
HELX_RH_AL_P DSSP 
HELX_RH_3T_P DSSP 
# 
_struct_asym.id          A 
_struct_asym.entity_id   1 
# 
_software.pdbx_ordinal     1 
_software.name             dssp 
_software.version          4.4.10 
_software.date             ? 
_software.classification   'model annotation' 
# 
_entity_poly.entity_id                      1 
_entity_poly.type                           polypeptide(L) 
_entity_poly.nstd_linkage                   n 
_entity_poly.nstd_monomer                   n 
_entity_poly.pdbx_seq_one_letter_code       
;EIIGGHEAEPHSRPYMAFLEIEKSFRCGGFLVAEDFVLTAAHCWGEEITVLLGAHDVSEEEDSQQVIPVRRQIPHPEFNQ
KTLKNDIMLLQLTRRVKLTQAVGLLQLTSRRRRPYPTCSVAGWGQTGLNVRTDVLQEADLVVVNDAFCQHRYLYYFPSSM
LCVGDPEHDQSIFVGDSGGPLVCGGVAEGIVSKCIGSKIPPTVFTRISHFLPWIKANLPEQ
;
_entity_poly.pdbx_seq_one_letter_code_can   
;EIIGGHEAEPHSRPYMAFLEIEKSFRCGGFLVAEDFVLTAAHCWGEEITVLLGAHDVSEEEDSQQVIPVRRQIPHPEFNQ
KTLKNDIMLLQLTRRVKLTQAVGLLQLTSRRRRPYPTCSVAGWGQTGLNVRTDVLQEADLVVVNDAFCQHRYLYYFPSSM
LCVGDPEHDQSIFVGDSGGPLVCGGVAEGIVSKCIGSKIPPTVFTRISHFLPWIKANLPEQ
;
_entity_poly.pdbx_strand_id                 A 
# 
loop_
_dssp_struct_summary.entry_id 
_dssp_struct_summary.label_comp_id 
_dssp_struct_summary.label_asym_id 
_dssp_struct_summary.label_seq_id 
_dssp_struct_summary.secondary_structure 
_dssp_struct_summary.ss_bridge 
_dssp_struct_summary.helix_3_10 
_dssp_struct_summary.helix_alpha 
_dssp_struct_summary.helix_pi 
_dssp_struct_summary.helix_pp 
_dssp_struct_summary.bend 
_dssp_struct_summary.chirality 
_dssp_struct_summary.sheet 
_dssp_struct_summary.strand 
_dssp_struct_summary.ladder_1 
_dssp_struct_summary.ladder_2 
_dssp_struct_summary.accessibility 
_dssp_struct_summary.TCO 
_dssp_struct_summary.kappa 
_dssp_struct_summary.alpha 
_dssp_struct_summary.phi 
_dssp_struct_summary.psi 
_dssp_struct_summary.x_ca 
_dssp_struct_summary.y_ca 
_dssp_struct_summary.z_ca 
Pelodiscus_sinensis_GeneID=102461598 GLU A 1   . . . . . . . . . . . . ? .      .     .      .      98.0   5.6   -10.7 0.6   
Pelodiscus_sinensis_GeneID=102461598 ILE A 2   E . > . . . . - A A A . ? -0.953 .     -157.2 -92.7  95.6   8.8   -9.1  1.7   
Pelodiscus_sinensis_GeneID=102461598 ILE A 3   E . 3 . . . S + A A A . ? -0.814 83.0  12.2   -78.2  120.7  11.6  -11.6 0.9   
Pelodiscus_sinensis_GeneID=102461598 GLY A 4   T . 3 . . . S + . . . . ? 0.658  103.8 126.7  88.2   8.2    14.7  -10.9 3.0   
Pelodiscus_sinensis_GeneID=102461598 GLY A 5   . . < . . . . - . . . . ? -0.192 51.4  -130.8 -86.4  -178.8 12.6  -8.5  5.4   
Pelodiscus_sinensis_GeneID=102461598 HIS A 6   E . . . . . . - B C B . ? -0.926 34.9  -79.8  -130.5 154.0  12.2  -8.7  9.1   
Pelodiscus_sinensis_GeneID=102461598 GLU A 7   E . . . . > . - B C B . ? -0.405 51.0  -121.9 -53.7  132.2  9.2   -8.6  11.3  
Pelodiscus_sinensis_GeneID=102461598 ALA A 8   P . . . . P . - . . . . ? -0.503 30.0  -98.0  -73.0  143.0  7.9   -5.1  11.8  
Pelodiscus_sinensis_GeneID=102461598 GLU A 9   P . > . . P . - . . . . ? -0.482 59.5  -87.7  -56.6  128.5  7.7   -3.7  15.3  
Pelodiscus_sinensis_GeneID=102461598 PRO A 10  T . 3 . . < S - . . . . ? -0.236 107.7 -4.5   -46.7  124.2  4.1   -4.1  16.3  
Pelodiscus_sinensis_GeneID=102461598 HIS A 11  T . 3 . . . S + . . . . ? 0.621  91.4  126.4  69.8   14.4   1.9   -1.2  15.2  
Pelodiscus_sinensis_GeneID=102461598 SER A 12  S . < . . . S + . . . . ? 0.616  74.8  50.5   -74.2  -12.3  5.0   0.7   13.8  
Pelodiscus_sinensis_GeneID=102461598 ARG A 13  . . > . . . . + . . . . ? -0.635 66.3  168.5  -123.2 74.2   3.1   1.0   10.5  
Pelodiscus_sinensis_GeneID=102461598 PRO A 14  T . 3 . . . S + . . . . ? 0.603  73.2  59.9   -73.6  -5.4   -0.3  2.4   11.6  
Pelodiscus_sinensis_GeneID=102461598 TYR A 15  T . 3 . . . S + . . . . ? 0.536  78.0  117.5  -95.5  -12.6  -1.3  3.1   7.9   
Pelodiscus_sinensis_GeneID=102461598 MET A 16  E . < . . . . - C L J . ? -0.355 46.1  -162.9 -66.5  138.8  -1.0  -0.5  6.7   
Pelodiscus_sinensis_GeneID=102461598 ALA A 17  E . . . . . . - C L J K ? -0.981 11.8  -150.1 -125.8 135.4  -4.1  -2.3  5.5   
Pelodiscus_sinensis_GeneID=102461598 PHE A 18  E . . . . . . - C L J K ? -0.921 16.2  -156.6 -100.9 121.3  -4.9  -5.9  4.9   
Pelodiscus_sinensis_GeneID=102461598 LEU A 19  E . . . . . . - C L J K ? -0.895 7.6   -164.8 -103.4 121.5  -7.3  -6.6  2.2   
Pelodiscus_sinensis_GeneID=102461598 GLU A 20  E . . . . . . - C L J K ? -0.940 13.6  -168.4 -99.8  114.2  -9.3  -9.8  2.1   
Pelodiscus_sinensis_GeneID=102461598 ILE A 21  E . > > . . . - C L J K ? -0.886 66.5  -22.0  -111.3 120.8  -10.8 -10.3 -1.4  
Pelodiscus_sinensis_GeneID=102461598 GLU A 22  T . 3 4 . . S - . . . . ? 0.866  111.6 -73.8  51.8   32.5   -13.5 -13.0 -2.1  
Pelodiscus_sinensis_GeneID=102461598 LYS A 23  T . 3 4 . . S + . . . . ? 0.492  132.4 47.2   70.3   16.1   -12.4 -15.0 1.1   
Pelodiscus_sinensis_GeneID=102461598 SER A 24  T . < 4 . . S + . . . . ? 0.522  89.7  79.4   -152.5 -21.6  -9.1  -16.4 -0.5  
Pelodiscus_sinensis_GeneID=102461598 PHE A 25  E . . < . . . - C M J . ? -0.831 58.3  -162.2 -103.5 133.9  -7.2  -13.5 -2.2  
Pelodiscus_sinensis_GeneID=102461598 ARG A 26  E . . . . . . + C M J . ? -0.913 13.5  166.0  -120.0 141.0  -5.1  -11.1 -0.2  
Pelodiscus_sinensis_GeneID=102461598 CYS A 27  E . . . . . . - C M J . ? -0.911 27.2  -121.9 -137.6 163.1  -3.7  -7.7  -1.0  
Pelodiscus_sinensis_GeneID=102461598 GLY A 28  E . . . . . . + C M J . ? -0.549 31.1  160.7  -97.6  172.8  -2.2  -4.9  0.8   
Pelodiscus_sinensis_GeneID=102461598 GLY A 29  E . . . . . . - C M J . ? -0.952 24.9  -128.7 -171.5 174.7  -3.2  -1.2  1.1   
Pelodiscus_sinensis_GeneID=102461598 PHE A 30  E . . . . . . - C M J L ? -0.994 24.7  -109.2 -147.5 144.8  -2.7  1.9   3.1   
Pelodiscus_sinensis_GeneID=102461598 LEU A 31  E . . . . . . + C M . L ? -0.594 36.7  162.6  -74.3  123.9  -5.0  4.4   4.8   
Pelodiscus_sinensis_GeneID=102461598 VAL A 32  E . . . . . S + C M . . ? 0.554  73.3  15.1   -118.6 -13.9  -5.0  7.9   3.1   
Pelodiscus_sinensis_GeneID=102461598 ALA A 33  E . > . . . S - C M . L ? -0.943 91.0  -94.4  -153.5 160.9  -8.3  9.2   4.7   
Pelodiscus_sinensis_GeneID=102461598 GLU A 34  T . 3 . . . S + . . . . ? 0.691  129.1 20.1   -61.1  -3.4   -10.5 8.1   7.6   
Pelodiscus_sinensis_GeneID=102461598 ASP A 35  T . 3 . . . S + . . . . ? 0.113  111.1 86.8   -148.4 19.1   -12.6 6.2   5.0   
Pelodiscus_sinensis_GeneID=102461598 PHE A 36  E . < . . . . - C N L M ? -0.994 47.8  -171.0 -130.9 131.0  -10.2 5.8   2.1   
Pelodiscus_sinensis_GeneID=102461598 VAL A 37  E . . . . . . - C N L M ? -0.948 15.5  -143.9 -114.0 130.1  -7.6  3.1   1.4   
Pelodiscus_sinensis_GeneID=102461598 LEU A 38  E . . . . . . + C N L M ? -0.849 36.8  142.8  -91.8  135.7  -5.2  3.3   -1.4  
Pelodiscus_sinensis_GeneID=102461598 THR A 39  E . . . . . . - C N . M ? -0.852 51.1  -67.9  -155.4 179.9  -4.3  0.0   -3.2  
Pelodiscus_sinensis_GeneID=102461598 ALA A 40  . . > . . . . - . . . . ? -0.648 34.0  -131.3 -81.6  147.2  -3.5  -1.5  -6.6  
Pelodiscus_sinensis_GeneID=102461598 ALA A 41  T . 3 . . . S + . . . . ? 0.767  107.6 63.1   -68.1  -27.7  -6.2  -1.7  -9.3  
Pelodiscus_sinensis_GeneID=102461598 HIS A 42  T . 3 . . . S + . . . . ? 0.603  82.8  82.4   -75.4  -7.3   -5.4  -5.3  -9.9  
Pelodiscus_sinensis_GeneID=102461598 CYS A 43  S . < . . . S + . . . . ? -0.434 71.2  139.6  -86.5  54.4   -6.5  -6.0  -6.3  
Pelodiscus_sinensis_GeneID=102461598 TRP A 44  . . . . . . . + . . . . ? -0.736 17.7  143.0  -108.8 145.4  -10.2 -6.1  -7.5  
Pelodiscus_sinensis_GeneID=102461598 GLY A 45  . . . . . . . - . . . . ? -0.974 57.5  -100.4 -168.4 172.3  -13.0 -8.4  -6.4  
Pelodiscus_sinensis_GeneID=102461598 GLU A 46  S . . . . . S + . . . . ? 0.870  110.3 28.8   -69.9  -41.0  -16.7 -8.9  -5.6  
Pelodiscus_sinensis_GeneID=102461598 GLU A 47  . . . . . . . + . . . . ? -0.992 69.0  179.0  -127.6 120.6  -16.2 -8.7  -1.7  
Pelodiscus_sinensis_GeneID=102461598 ILE A 48  E . . . . . . - C O K . ? -0.995 5.6   -171.8 -126.1 125.9  -13.4 -6.8  -0.1  
Pelodiscus_sinensis_GeneID=102461598 THR A 49  E . . . . . . - C O K N ? -0.968 13.1  -148.1 -112.6 133.8  -12.8 -6.5  3.7   
Pelodiscus_sinensis_GeneID=102461598 VAL A 50  E . . . . . . - C O K N ? -0.888 7.1   -162.9 -103.5 124.5  -10.2 -4.1  5.1   
Pelodiscus_sinensis_GeneID=102461598 LEU A 51  E . . . . . . + C O K N ? -0.955 14.6  177.8  -104.1 121.4  -8.4  -5.0  8.3   
Pelodiscus_sinensis_GeneID=102461598 LEU A 52  E . . . . . . + C O K N ? -0.848 57.0  32.9   -118.9 153.4  -6.6  -2.1  10.1  
Pelodiscus_sinensis_GeneID=102461598 GLY A 53  S . . . . . S + . . . . ? 0.649  83.6  135.3  82.0   15.5   -4.6  -2.0  13.4  
Pelodiscus_sinensis_GeneID=102461598 ALA A 54  . . . . . . . + . . . . ? -0.833 32.2  170.7  -104.8 131.2  -3.2  -5.5  13.0  
Pelodiscus_sinensis_GeneID=102461598 HIS A 55  S . . . . . S + . . . . ? 0.718  91.2  29.7   -90.0  -40.8  0.3   -6.7  13.6  
Pelodiscus_sinensis_GeneID=102461598 ASP A 56  B . > . . . . - D R P . ? -0.955 69.7  -164.8 -121.1 112.1  -0.8  -10.3 13.3  
Pelodiscus_sinensis_GeneID=102461598 VAL A 57  T . 3 . . . S + . . . . ? 0.668  88.9  58.3   -77.8  -11.1  -3.8  -10.9 11.0  
Pelodiscus_sinensis_GeneID=102461598 SER A 58  T . 3 . . . S + . . . . ? 0.643  99.5  72.1   -89.0  -13.8  -4.4  -14.4 12.4  
Pelodiscus_sinensis_GeneID=102461598 GLU A 59  S . < . . . S - . . . . ? -0.797 86.2  -120.4 -106.2 141.4  -4.8  -13.1 16.0  
Pelodiscus_sinensis_GeneID=102461598 GLU A 60  . . . . . . . - . . . . ? -0.745 38.1  -171.8 -75.6  104.3  -7.6  -11.1 17.3  
Pelodiscus_sinensis_GeneID=102461598 GLU A 61  . . > . . . . - . . . . ? -0.836 30.6  -132.5 -101.2 139.7  -6.0  -7.9  18.5  
Pelodiscus_sinensis_GeneID=102461598 ASP A 62  T . 3 . . . S + . . . . ? 0.786  107.9 58.6   -58.9  -24.0  -7.9  -5.2  20.5  
Pelodiscus_sinensis_GeneID=102461598 SER A 63  T . 3 . . . S + . . . . ? 0.582  83.6  113.0  -82.9  -11.9  -6.5  -2.6  18.0  
Pelodiscus_sinensis_GeneID=102461598 GLN A 64  . . < . . . . - . . . . ? -0.369 44.5  -168.9 -75.0  140.2  -8.1  -4.3  14.9  
Pelodiscus_sinensis_GeneID=102461598 GLN A 65  E . . . . . . - C P N . ? -0.998 4.7   -161.9 -124.9 119.7  -10.8 -2.7  12.9  
Pelodiscus_sinensis_GeneID=102461598 VAL A 66  E . . . . . . + C P N . ? -0.941 18.1  171.7  -105.7 118.8  -12.6 -4.8  10.3  
Pelodiscus_sinensis_GeneID=102461598 ILE A 67  E . . . . . . - C P N . ? -0.984 26.9  -130.3 -134.1 128.3  -14.5 -2.8  7.7   
Pelodiscus_sinensis_GeneID=102461598 PRO A 68  E . . . . . . - C P N . ? -0.418 31.2  -109.0 -71.6  153.5  -16.2 -3.8  4.5   
Pelodiscus_sinensis_GeneID=102461598 VAL A 69  E . . . . . . - C P O . ? -0.679 28.4  -173.9 -85.0  129.0  -15.6 -1.9  1.3   
Pelodiscus_sinensis_GeneID=102461598 ARG A 70  E . . . . . S + C P . . ? 0.873  70.5  11.3   -82.8  -47.8  -18.5 0.3   0.0   
Pelodiscus_sinensis_GeneID=102461598 ARG A 71  E . . . . . . - C P O . ? -0.997 58.8  -151.1 -141.4 133.5  -17.1 1.4   -3.3  
Pelodiscus_sinensis_GeneID=102461598 GLN A 72  E . . . . . . - C P O . ? -0.955 12.9  -171.5 -103.5 124.1  -14.1 0.4   -5.4  
Pelodiscus_sinensis_GeneID=102461598 ILE A 73  E . . . . . . - C P O . ? -0.801 8.1   -176.5 -119.6 83.6   -12.7 3.3   -7.6  
Pelodiscus_sinensis_GeneID=102461598 PRO A 74  E . . . . . . - C P O . ? -0.541 43.0  -89.9  -76.7  148.3  -10.1 1.9   -10.1 
Pelodiscus_sinensis_GeneID=102461598 HIS A 75  . . > . . . . - . . . . ? -0.385 36.5  -131.2 -51.5  132.4  -8.3  4.3   -12.4 
Pelodiscus_sinensis_GeneID=102461598 PRO A 76  T . 3 . . . S + . . . . ? 0.754  106.1 49.3   -63.0  -24.6  -10.5 4.6   -15.6 
Pelodiscus_sinensis_GeneID=102461598 GLU A 77  T . 3 . . . S + . . . . ? 0.127  78.4  142.1  -102.5 16.2   -7.5  4.0   -17.8 
Pelodiscus_sinensis_GeneID=102461598 PHE A 78  . . < . . . . - . . . . ? -0.454 37.4  -156.0 -59.0  128.4  -6.3  0.9   -15.9 
Pelodiscus_sinensis_GeneID=102461598 ASN A 79  B . . > > . . - E T Q . ? -0.938 9.6   -163.4 -111.5 115.2  -4.9  -1.6  -18.4 
Pelodiscus_sinensis_GeneID=102461598 GLN A 80  T . . 4 5 . S + . . . . ? 0.778  89.3  51.4   -72.3  -23.4  -4.9  -5.2  -17.1 
Pelodiscus_sinensis_GeneID=102461598 LYS A 81  T . . 4 5 . S + . . . . ? 0.936  125.9 21.1   -81.4  -42.0  -2.5  -6.4  -19.7 
Pelodiscus_sinensis_GeneID=102461598 THR A 82  T . . 4 5 . S - . . . . ? 0.588  96.0  -130.1 -102.5 -11.4  0.2   -3.8  -19.3 
Pelodiscus_sinensis_GeneID=102461598 LEU A 83  T . > < 5 . . + . . . . ? 0.699  48.4  165.3  61.5   17.2   -0.8  -2.9  -15.7 
Pelodiscus_sinensis_GeneID=102461598 LYS A 84  B . 3 . < . . + E U Q . ? -0.496 65.7  11.2   -59.1  132.8  -0.7  0.7   -16.9 
Pelodiscus_sinensis_GeneID=102461598 ASN A 85  T . 3 . . . S + . . . . ? 0.882  79.7  176.4  65.1   35.6   -2.4  3.0   -14.3 
Pelodiscus_sinensis_GeneID=102461598 ASP A 86  . . < . . . . + . . . . ? -0.506 33.2  119.6  -72.4  70.0   -2.6  0.2   -11.7 
Pelodiscus_sinensis_GeneID=102461598 ILE A 87  . . . . . . . + . . . . ? -0.997 34.8  175.9  -141.9 138.5  -4.1  2.4   -8.9  
Pelodiscus_sinensis_GeneID=102461598 MET A 88  E . . . . . . - C Q M O ? -0.998 19.9  -143.9 -147.0 140.8  -7.4  2.1   -7.0  
Pelodiscus_sinensis_GeneID=102461598 LEU A 89  E . . . . . . - C Q M O ? -0.893 13.3  -155.0 -100.6 134.0  -9.3  3.8   -4.1  
Pelodiscus_sinensis_GeneID=102461598 LEU A 90  E . . . . . . - C Q M O ? -0.967 3.9   -153.1 -108.4 120.4  -11.3 1.9   -1.7  
Pelodiscus_sinensis_GeneID=102461598 GLN A 91  E . . . . . . - C Q M O ? -0.856 18.3  -138.1 -89.6  124.2  -14.2 3.7   0.1   
Pelodiscus_sinensis_GeneID=102461598 LEU A 92  E . . . . . . - C Q . O ? -0.441 15.4  -122.7 -82.9  150.0  -14.9 2.1   3.4   
Pelodiscus_sinensis_GeneID=102461598 THR A 93  S . . . . . S + . . . . ? 0.716  97.5  17.3   -63.7  -20.2  -18.6 1.6   4.7   
Pelodiscus_sinensis_GeneID=102461598 ARG A 94  S . . . . . S - . . . . ? -0.988 90.7  -93.0  -150.9 154.4  -17.6 3.6   7.8   
Pelodiscus_sinensis_GeneID=102461598 ARG A 95  . . . . . . . - . . . . ? -0.430 44.9  -119.8 -65.2  140.3  -14.9 6.1   9.0   
Pelodiscus_sinensis_GeneID=102461598 VAL A 96  . . . . . . . - . . . . ? -0.500 18.9  -118.7 -79.3  149.0  -12.0 4.4   10.8  
Pelodiscus_sinensis_GeneID=102461598 LYS A 97  . . . . . . . - . . . . ? -0.832 29.9  -132.3 -84.3  111.6  -11.2 5.3   14.5  
Pelodiscus_sinensis_GeneID=102461598 LEU A 98  . . . . . . . + . . . . ? -0.538 41.9  153.0  -68.9  131.4  -7.7  6.8   14.5  
Pelodiscus_sinensis_GeneID=102461598 THR A 99  . . . . . . . - . . . . ? -0.744 63.3  -82.3  -138.8 -177.0 -5.5  5.2   17.2  
Pelodiscus_sinensis_GeneID=102461598 GLN A 100 S . . . . . S + . . . . ? 0.772  135.0 41.5   -63.5  -21.9  -1.9  4.5   18.0  
Pelodiscus_sinensis_GeneID=102461598 ALA A 101 S . . . . . S + . . . . ? 0.526  114.0 56.1   -103.5 -12.0  -2.3  1.4   15.8  
Pelodiscus_sinensis_GeneID=102461598 VAL A 102 S . . . . . S + . . . . ? -0.958 70.1  147.0  -129.1 113.2  -4.5  3.1   13.1  
Pelodiscus_sinensis_GeneID=102461598 GLY A 103 . . . . . . . - . . . . ? -0.898 42.5  -101.6 -142.6 169.8  -3.1  6.1   11.2  
Pelodiscus_sinensis_GeneID=102461598 LEU A 104 P . . . . > . - . . . . ? -0.677 22.6  -141.1 -94.2  143.2  -3.0  8.0   7.9   
Pelodiscus_sinensis_GeneID=102461598 LEU A 105 P . . . . P . - . . . . ? -0.933 26.3  -125.0 -100.4 125.5  -0.1  8.0   5.4   
Pelodiscus_sinensis_GeneID=102461598 GLN A 106 P . . . . P . - . . . . ? -0.404 14.7  -144.2 -72.5  142.0  0.6   11.3  3.9   
Pelodiscus_sinensis_GeneID=102461598 LEU A 107 B . . . . < . - B D C . ? -0.852 17.1  -165.1 -101.3 137.4  0.6   11.8  0.1   
Pelodiscus_sinensis_GeneID=102461598 THR A 108 . . . . . . . - . . . . ? -0.987 25.6  -158.8 -128.7 142.5  3.1   14.2  -1.5  
Pelodiscus_sinensis_GeneID=102461598 SER A 109 . . . . . . . + . . . . ? 0.517  67.0  107.6  -84.9  -8.0   3.3   15.9  -4.9  
Pelodiscus_sinensis_GeneID=102461598 ARG A 110 . . . . . . . - . . . . ? -0.563 68.9  -140.9 -85.2  112.2  7.0   16.5  -4.3  
Pelodiscus_sinensis_GeneID=102461598 ARG A 111 . . . . . . . - . . . . ? -0.750 26.8  -153.2 -60.1  90.3   9.3   14.4  -6.3  
Pelodiscus_sinensis_GeneID=102461598 ARG A 112 . . . . . . . - . . . . ? -0.858 24.0  -100.3 -81.7  112.3  11.7  14.0  -3.6  
Pelodiscus_sinensis_GeneID=102461598 ARG A 113 . . . . . . . - . . . . ? -0.110 69.0  -58.1  -8.7   143.7  15.3  13.4  -4.9  
Pelodiscus_sinensis_GeneID=102461598 PRO A 114 . . . . . . . - . . . . ? -0.047 52.7  -141.3 -63.7  93.6   16.3  9.6   -4.6  
Pelodiscus_sinensis_GeneID=102461598 TYR A 115 . . . . . . . - . . . . ? -0.725 17.8  -130.1 -38.6  119.8  15.9  8.5   -1.0  
Pelodiscus_sinensis_GeneID=102461598 PRO A 116 S . . . . . S + . . . . ? 0.835  90.2  16.7   -50.6  -19.2  18.9  6.2   -0.7  
Pelodiscus_sinensis_GeneID=102461598 THR A 117 . . . . . . . - . . . . ? -0.997 64.7  -166.6 -158.1 135.6  16.4  3.8   0.8   
Pelodiscus_sinensis_GeneID=102461598 CYS A 118 E . . . . . . - B E D . ? -0.886 20.0  -129.6 -117.1 155.4  12.6  3.3   1.0   
Pelodiscus_sinensis_GeneID=102461598 SER A 119 E . . . . . . - B E D E ? -0.882 17.4  -171.1 -112.1 145.5  10.6  1.0   3.2   
Pelodiscus_sinensis_GeneID=102461598 VAL A 120 E . . . . . . - B E D E ? -0.970 3.4   -168.8 -129.0 143.6  7.9   -1.5  2.3   
Pelodiscus_sinensis_GeneID=102461598 ALA A 121 E . . . . . . + B E D . ? -0.979 17.8  139.0  -132.9 148.5  5.6   -3.4  4.5   
Pelodiscus_sinensis_GeneID=102461598 GLY A 122 E . . . . . . - B E D . ? -0.977 51.6  -122.6 -178.6 165.2  3.2   -6.3  3.9   
Pelodiscus_sinensis_GeneID=102461598 TRP A 123 S . . . . . S + . . . . ? -0.054 75.1  110.8  -107.7 24.5   1.7   -9.6  5.1   
Pelodiscus_sinensis_GeneID=102461598 GLY A 124 S . . . . . S - . . . . ? 0.359  80.0  -34.7  -80.9  -153.0 2.6   -11.6 1.9   
Pelodiscus_sinensis_GeneID=102461598 GLN A 125 B . . . . . . - F V R . ? -0.585 40.5  -170.8 -72.4  128.5  5.3   -14.4 1.4   
Pelodiscus_sinensis_GeneID=102461598 THR A 126 S . . . . . S + . . . . ? 0.386  77.9  8.9    -98.6  1.0    8.5   -14.1 3.7   
Pelodiscus_sinensis_GeneID=102461598 GLY A 127 S . . . . . S - . . . . ? -0.876 102.5 -71.0  -164.5 176.1  10.1  -17.0 1.6   
Pelodiscus_sinensis_GeneID=102461598 LEU A 128 S . . . . . S - . . . . ? 0.857  132.5 -0.3   -55.8  -19.2  9.6   -19.2 -1.5  
Pelodiscus_sinensis_GeneID=102461598 ASN A 129 S . . . . . S + . . . . ? 0.071  106.7 111.0  -157.6 19.6   6.7   -21.0 0.3   
Pelodiscus_sinensis_GeneID=102461598 VAL A 130 . . . . . . . - . . . . ? -0.940 42.2  -173.5 -113.0 108.1  6.6   -19.3 3.7   
Pelodiscus_sinensis_GeneID=102461598 ARG A 131 B . . . . . . - F W R . ? -0.753 7.1   -157.9 -90.0  142.8  3.6   -17.2 4.4   
Pelodiscus_sinensis_GeneID=102461598 THR A 132 . . . . . . . - . . . . ? -0.974 22.8  -161.0 -124.4 145.4  3.4   -15.1 7.4   
Pelodiscus_sinensis_GeneID=102461598 ASP A 133 S . . . . . S + . . . . ? 0.392  75.7  89.5   -95.3  0.5    0.5   -13.6 9.3   
Pelodiscus_sinensis_GeneID=102461598 VAL A 134 B . . . . . S - D S P . ? -0.812 91.7  -101.7 -101.6 135.8  2.8   -11.2 11.0  
Pelodiscus_sinensis_GeneID=102461598 LEU A 135 . . . . . . . - . . . . ? -0.367 41.6  -164.9 -60.6  127.0  3.6   -7.9  9.4   
Pelodiscus_sinensis_GeneID=102461598 GLN A 136 E . . . . . . - B F B D ? -0.793 5.8   -168.0 -111.2 157.6  6.9   -7.8  7.7   
Pelodiscus_sinensis_GeneID=102461598 GLU A 137 E . . . . . . - B F B D ? -0.986 4.8   -176.8 -144.4 155.4  9.1   -4.9  6.4   
Pelodiscus_sinensis_GeneID=102461598 ALA A 138 E . . . . . . - B F . D ? -0.992 25.6  -123.2 -150.5 148.8  12.1  -4.3  4.3   
Pelodiscus_sinensis_GeneID=102461598 ASP A 139 E . . . . . . - B F . D ? -0.841 33.5  -169.7 -95.0  128.9  14.3  -1.5  3.1   
Pelodiscus_sinensis_GeneID=102461598 LEU A 140 E . . . . . . - B F . D ? -0.909 17.8  -129.0 -122.3 153.0  14.6  -1.1  -0.6  
Pelodiscus_sinensis_GeneID=102461598 VAL A 141 . . . . . . . - . . . . ? -0.784 20.6  -128.2 -99.7  133.1  16.8  0.9   -2.9  
Pelodiscus_sinensis_GeneID=102461598 VAL A 142 B . . . . . . - B G F . ? -0.689 34.1  -156.9 -74.8  126.0  15.3  3.0   -5.6  
Pelodiscus_sinensis_GeneID=102461598 VAL A 143 . . . . . . . - . . . . ? -0.683 23.6  -82.2  -110.4 164.8  17.1  2.1   -8.9  
Pelodiscus_sinensis_GeneID=102461598 ASN A 144 . . > > . . . - . . . . ? -0.342 31.1  -129.8 -67.4  139.3  17.7  3.8   -12.2 
Pelodiscus_sinensis_GeneID=102461598 ASP A 145 H . 3 > . . S + . . . . ? 0.777  104.9 68.0   -57.4  -33.4  14.8  3.7   -14.8 
Pelodiscus_sinensis_GeneID=102461598 ALA A 146 H . 3 > . . S + . . . . ? 0.869  96.9  53.7   -58.9  -35.2  17.3  2.5   -17.5 
Pelodiscus_sinensis_GeneID=102461598 PHE A 147 H . < > . . S + . . . . ? 0.918  111.9 42.7   -64.8  -44.8  17.6  -0.7  -15.6 
Pelodiscus_sinensis_GeneID=102461598 CYS A 148 H . . X . . S + . . . . ? 0.804  106.8 61.1   -77.5  -27.9  13.8  -1.4  -15.6 
Pelodiscus_sinensis_GeneID=102461598 GLN A 149 H . . < . . S + . . . . ? 0.852  105.6 48.3   -66.8  -32.7  13.3  -0.3  -19.2 
Pelodiscus_sinensis_GeneID=102461598 HIS A 150 H . . < . . S + . . . . ? 0.806  120.0 37.6   -78.2  -21.4  15.6  -3.1  -20.2 
Pelodiscus_sinensis_GeneID=102461598 ARG A 151 H . . < . . S + . . . . ? 0.764  111.7 57.8   -103.8 -30.7  13.8  -5.7  -18.1 
Pelodiscus_sinensis_GeneID=102461598 TYR A 152 . . > < . . . - . . . . ? -0.937 61.5  -156.1 -117.6 115.3  10.1  -4.6  -18.5 
Pelodiscus_sinensis_GeneID=102461598 LEU A 153 T . 3 . . . S + . . . . ? 0.851  97.7  37.1   -58.4  -18.8  8.5   -4.4  -22.0 
Pelodiscus_sinensis_GeneID=102461598 TYR A 154 T . 3 . . . S + . . . . ? -0.361 79.7  145.0  -135.0 48.3   5.8   -1.9  -20.6 
Pelodiscus_sinensis_GeneID=102461598 TYR A 155 . . < . . . . - . . . . ? -0.871 25.7  -172.2 -94.7  120.0  7.8   0.3   -18.2 
Pelodiscus_sinensis_GeneID=102461598 PHE A 156 . . > > . . . - . . . . ? -0.923 11.0  -164.4 -115.0 105.4  6.8   3.9   -18.0 
Pelodiscus_sinensis_GeneID=102461598 PRO A 157 T . 3 4 . . S + . . . . ? 0.735  89.1  60.8   -62.1  -22.2  9.2   6.0   -15.9 
Pelodiscus_sinensis_GeneID=102461598 SER A 158 T . 3 4 . . S + . . . . ? 0.797  122.5 19.6   -72.2  -29.8  6.6   8.8   -15.8 
Pelodiscus_sinensis_GeneID=102461598 SER A 159 T . < 4 . . S + . . . . ? 0.393  120.8 65.3   -123.8 4.2    4.0   6.6   -14.1 
Pelodiscus_sinensis_GeneID=102461598 MET A 160 E . . < . . . - B H . G ? -0.943 59.4  -149.3 -136.7 151.0  6.3   3.8   -12.6 
Pelodiscus_sinensis_GeneID=102461598 LEU A 161 E . . . . . . - B H . G ? -0.965 10.6  -145.2 -119.9 135.4  9.0   3.4   -10.0 
Pelodiscus_sinensis_GeneID=102461598 CYS A 162 E . . . . . . + B H . G ? -0.890 27.8  170.4  -102.5 116.5  11.8  0.9   -10.1 
Pelodiscus_sinensis_GeneID=102461598 VAL A 163 E . . . . . . + B H F G ? -0.987 24.9  74.0   -133.0 137.4  12.8  -0.4  -6.7  
Pelodiscus_sinensis_GeneID=102461598 GLY A 164 . . . . . . . - . . . . ? -0.339 64.0  -109.5 130.0  135.3  15.1  -3.2  -5.6  
Pelodiscus_sinensis_GeneID=102461598 ASP A 165 . . > . . . . - . . . . ? -0.898 14.0  -157.8 -94.6  110.9  18.8  -4.0  -5.4  
Pelodiscus_sinensis_GeneID=102461598 PRO A 166 T . 3 . . . S + . . . . ? 0.720  98.5  54.5   -60.3  -14.9  19.9  -6.6  -7.9  
Pelodiscus_sinensis_GeneID=102461598 GLU A 167 T . 3 . . . S + . . . . ? 0.546  105.8 59.8   -94.2  -9.6   22.9  -7.2  -5.5  
Pelodiscus_sinensis_GeneID=102461598 HIS A 168 S . < . . . S - . . . . ? -0.954 79.5  -136.1 -127.4 126.6  20.6  -7.8  -2.5  
Pelodiscus_sinensis_GeneID=102461598 ASP A 169 . . . . . . . + . . . . ? 0.108  62.8  127.4  -73.0  22.1   17.9  -10.6 -2.4  
Pelodiscus_sinensis_GeneID=102461598 GLN A 170 . . . . . . . + . . . . ? -0.733 35.0  158.9  -88.0  119.0  15.3  -8.3  -0.9  
Pelodiscus_sinensis_GeneID=102461598 SER A 171 E . . . . . . - A B A . ? -0.905 42.2  -121.2 -138.2 155.2  12.2  -8.5  -3.1  
Pelodiscus_sinensis_GeneID=102461598 ILE A 172 E . . . . . . + A B A . ? -0.917 38.1  179.9  -98.9  128.3  8.4   -7.9  -3.1  
Pelodiscus_sinensis_GeneID=102461598 PHE A 173 . . > . . . . - . . . . ? -0.597 38.4  -42.9  -123.9 -176.3 6.2   -11.0 -3.9  
Pelodiscus_sinensis_GeneID=102461598 VAL A 174 T . 3 . . . S + . . . . ? -0.233 118.8 34.4   -55.3  120.5  2.4   -12.1 -4.2  
Pelodiscus_sinensis_GeneID=102461598 GLY A 175 T . 3 . . . S + . . . . ? 0.142  96.4  78.1   119.4  -12.6  0.2   -10.6 -1.5  
Pelodiscus_sinensis_GeneID=102461598 ASP A 176 . . X . . . . + . . . . ? 0.314  62.5  133.9  -100.7 -1.7   1.9   -7.2  -0.9  
Pelodiscus_sinensis_GeneID=102461598 SER A 177 T . 3 . . . S + . . . . ? -0.307 72.7  21.2   -48.0  130.2  0.2   -5.9  -4.0  
Pelodiscus_sinensis_GeneID=102461598 GLY A 178 T . 3 . . . S + . . . . ? 0.272  93.8  130.1  95.8   -14.5  -1.3  -2.6  -3.2  
Pelodiscus_sinensis_GeneID=102461598 GLY A 179 P . < . . > . - . . . . ? -0.342 60.8  -95.0  -71.8  163.6  1.0   -1.9  -0.2  
Pelodiscus_sinensis_GeneID=102461598 PRO A 180 E . . . . P . - B I . H ? -0.544 15.9  -147.6 -90.9  133.2  2.9   1.4   0.3   
Pelodiscus_sinensis_GeneID=102461598 LEU A 181 E . . . . < . - B I E H ? -0.930 28.0  -159.2 -83.4  116.2  6.5   2.2   -0.7  
Pelodiscus_sinensis_GeneID=102461598 VAL A 182 E . . . . . . + B I E H ? -0.893 16.5  177.0  -111.7 123.7  7.5   4.7   2.0   
Pelodiscus_sinensis_GeneID=102461598 CYS A 183 E . > . . . S - B I . H ? -0.983 74.3  -12.9  -124.4 121.7  10.4  7.2   1.6   
Pelodiscus_sinensis_GeneID=102461598 GLY A 184 T . 3 . . . S - . . . . ? 0.866  130.2 -54.1  60.2   22.3   11.3  9.7   4.2   
Pelodiscus_sinensis_GeneID=102461598 GLY A 185 T . 3 . . . S + . . . . ? 0.552  118.4 98.2   92.9   7.0    7.9   9.1   5.9   
Pelodiscus_sinensis_GeneID=102461598 VAL A 186 E . < . . . S - B J . H ? -0.940 80.7  -99.1  -126.1 156.6  5.7   9.6   2.8   
Pelodiscus_sinensis_GeneID=102461598 ALA A 187 E . . . . . . + B J C H ? -0.570 42.7  164.1  -75.9  121.9  4.0   7.3   0.3   
Pelodiscus_sinensis_GeneID=102461598 GLU A 188 E . . . . . . + B J . . ? 0.610  59.5  6.5    -112.9 -19.9  6.1   7.2   -2.9  
Pelodiscus_sinensis_GeneID=102461598 GLY A 189 E . . . . . . - B J I H ? -0.980 55.8  -127.6 -160.3 163.5  4.6   4.1   -4.6  
Pelodiscus_sinensis_GeneID=102461598 ILE A 190 E . . . . . . - B J I H ? -0.984 39.8  -111.0 -116.8 127.1  2.1   1.3   -4.7  
Pelodiscus_sinensis_GeneID=102461598 VAL A 191 E . . . . . . + B J I . ? -0.440 58.7  147.9  -58.2  112.3  3.2   -2.2  -5.1  
Pelodiscus_sinensis_GeneID=102461598 SER A 192 E . . . . . . + B J . . ? 0.746  50.8  19.4   -114.3 -58.7  2.0   -3.0  -8.7  
Pelodiscus_sinensis_GeneID=102461598 LYS A 193 E . . . . . . + B J I . ? -0.891 40.2  175.1  -134.2 138.4  4.2   -5.5  -10.6 
Pelodiscus_sinensis_GeneID=102461598 CYS A 194 . . . . . . . - . . . . ? -0.977 38.9  -120.7 -128.3 122.9  6.9   -8.2  -10.0 
Pelodiscus_sinensis_GeneID=102461598 ILE A 195 . . . . . . . - . . . . ? -0.780 46.9  -96.4  -62.7  92.3   8.2   -10.3 -13.0 
Pelodiscus_sinensis_GeneID=102461598 GLY A 196 S . . . . . S + . . . . ? 0.307  102.6 103.7  19.8   4.1    7.4   -13.8 -12.0 
Pelodiscus_sinensis_GeneID=102461598 SER A 197 S . . . . . S - . . . . ? -0.873 77.1  -135.6 -128.2 127.1  11.1  -13.8 -10.8 
Pelodiscus_sinensis_GeneID=102461598 LYS A 198 S . . . . . S + . . . . ? 0.250  79.0  106.6  -42.8  10.5   12.4  -13.5 -7.2  
Pelodiscus_sinensis_GeneID=102461598 ILE A 199 . . . . . . . - . . . . ? -0.837 69.7  -97.9  -120.2 105.9  14.9  -11.0 -8.7  
Pelodiscus_sinensis_GeneID=102461598 PRO A 200 S . . . . . S + . . . . ? -0.166 78.7  82.4   -29.8  146.4  14.7  -7.2  -8.1  
Pelodiscus_sinensis_GeneID=102461598 PRO A 201 P . . . . > . - . . . . ? 0.501  54.1  -166.9 -101.6 152.0  13.7  -4.7  -9.3  
Pelodiscus_sinensis_GeneID=102461598 THR A 202 E . . . . P . - B K G . ? -0.826 19.9  -126.1 -96.2  142.9  10.0  -4.5  -8.5  
Pelodiscus_sinensis_GeneID=102461598 VAL A 203 E . . . . < . - B K G I ? -0.846 25.2  -168.0 -96.0  125.5  7.8   -2.0  -10.3 
Pelodiscus_sinensis_GeneID=102461598 PHE A 204 E . . . . . . - B K G I ? -0.870 28.3  -112.8 -106.8 143.8  5.7   0.4   -8.2  
Pelodiscus_sinensis_GeneID=102461598 THR A 205 E . . . . . . - B K G I ? -0.708 38.4  -123.2 -70.5  123.5  2.9   2.6   -9.3  
Pelodiscus_sinensis_GeneID=102461598 ARG A 206 E . . > . . . - B K . I ? -0.679 19.3  -161.8 -75.4  114.9  4.2   6.2   -8.9  
Pelodiscus_sinensis_GeneID=102461598 ILE A 207 T . > 4 . . S + . . . . ? 0.879  86.1  62.1   -67.4  -38.8  1.8   8.1   -6.5  
Pelodiscus_sinensis_GeneID=102461598 SER A 208 G . > 4 . . S + . . . . ? 0.855  100.9 53.8   -57.8  -36.5  3.1   11.6  -7.6  
Pelodiscus_sinensis_GeneID=102461598 HIS A 209 G . 3 4 . . S + . . . . ? 0.830  115.1 39.8   -67.0  -26.4  1.9   10.9  -11.1 
Pelodiscus_sinensis_GeneID=102461598 PHE A 210 G . < X . . S + . . . . ? 0.261  81.4  106.7  -111.9 13.1   -1.6  10.0  -9.9  
Pelodiscus_sinensis_GeneID=102461598 LEU A 211 H . < > . . S + . . . . ? 0.898  78.2  52.5   -63.4  -46.2  -2.1  12.6  -7.3  
Pelodiscus_sinensis_GeneID=102461598 PRO A 212 H . . > . . S + . . . . ? 0.921  112.6 45.9   -54.6  -45.2  -4.5  14.7  -9.3  
Pelodiscus_sinensis_GeneID=102461598 TRP A 213 H . . > . . S + . . . . ? 0.907  113.1 50.5   -62.3  -43.0  -6.6  11.7  -9.9  
Pelodiscus_sinensis_GeneID=102461598 ILE A 214 H . > X . . S + . . . . ? 0.947  111.3 47.6   -61.7  -47.3  -6.4  10.7  -6.2  
Pelodiscus_sinensis_GeneID=102461598 LYS A 215 H . > < . . S + . . . . ? 0.859  105.5 58.8   -65.4  -37.8  -7.4  14.1  -5.0  
Pelodiscus_sinensis_GeneID=102461598 ALA A 216 H . 3 < . . S + . . . . ? 0.747  111.4 42.0   -64.4  -23.9  -10.4 14.3  -7.4  
Pelodiscus_sinensis_GeneID=102461598 ASN A 217 H . < < . . S + . . . . ? 0.501  98.6  86.2   -104.1 -13.3  -11.8 11.2  -5.8  
Pelodiscus_sinensis_GeneID=102461598 LEU A 218 S . < < . . S - . . . . ? -0.680 90.7  -100.4 -84.4  141.6  -11.1 12.1  -2.2  
Pelodiscus_sinensis_GeneID=102461598 PRO A 219 . . . . . . . - . . . . ? -0.294 49.6  -89.9  -58.0  141.2  -13.7 14.2  -0.3  
Pelodiscus_sinensis_GeneID=102461598 GLU A 220 . . . . . . . . . . . . ? -0.503 .     .      -49.2  97.6   -12.6 17.9  0.1   
Pelodiscus_sinensis_GeneID=102461598 GLN A 221 . . . . . . . . . . . . ? -0.744 .     .      -53.0  .      -10.6 17.8  3.4   
# 
loop_
_dssp_struct_ladder.id 
_dssp_struct_ladder.sheet_id 
_dssp_struct_ladder.range_id_1 
_dssp_struct_ladder.range_id_2 
_dssp_struct_ladder.type 
_dssp_struct_ladder.beg_1_label_comp_id 
_dssp_struct_ladder.beg_1_label_asym_id 
_dssp_struct_ladder.beg_1_label_seq_id 
_dssp_struct_ladder.pdbx_beg_1_PDB_ins_code 
_dssp_struct_ladder.end_1_label_comp_id 
_dssp_struct_ladder.end_1_label_asym_id 
_dssp_struct_ladder.end_1_label_seq_id 
_dssp_struct_ladder.pdbx_end_1_PDB_ins_code 
_dssp_struct_ladder.beg_1_auth_comp_id 
_dssp_struct_ladder.beg_1_auth_asym_id 
_dssp_struct_ladder.beg_1_auth_seq_id 
_dssp_struct_ladder.end_1_auth_comp_id 
_dssp_struct_ladder.end_1_auth_asym_id 
_dssp_struct_ladder.end_1_auth_seq_id 
_dssp_struct_ladder.beg_2_label_comp_id 
_dssp_struct_ladder.beg_2_label_asym_id 
_dssp_struct_ladder.beg_2_label_seq_id 
_dssp_struct_ladder.pdbx_beg_2_PDB_ins_code 
_dssp_struct_ladder.end_2_label_comp_id 
_dssp_struct_ladder.end_2_label_asym_id 
_dssp_struct_ladder.end_2_label_seq_id 
_dssp_struct_ladder.pdbx_end_2_PDB_ins_code 
_dssp_struct_ladder.beg_2_auth_comp_id 
_dssp_struct_ladder.beg_2_auth_asym_id 
_dssp_struct_ladder.beg_2_auth_seq_id 
_dssp_struct_ladder.end_2_auth_comp_id 
_dssp_struct_ladder.end_2_auth_asym_id 
_dssp_struct_ladder.end_2_auth_seq_id 
A A A B anti-parallel ILE A 2   ? ILE A 3   ? ILE A 2   ILE A 3   ILE A 172 ? SER A 171 ? ILE A 172 SER A 171 
B B C F anti-parallel HIS A 6   ? GLU A 7   ? HIS A 6   GLU A 7   GLU A 137 ? GLN A 136 ? GLU A 137 GLN A 136 
C B D J parallel      LEU A 107 ? LEU A 107 ? LEU A 107 LEU A 107 ALA A 187 ? ALA A 187 ? ALA A 187 ALA A 187 
D B E F anti-parallel CYS A 118 ? GLY A 122 ? CYS A 118 GLY A 122 LEU A 140 ? GLN A 136 ? LEU A 140 GLN A 136 
E B E I anti-parallel SER A 119 ? VAL A 120 ? SER A 119 VAL A 120 VAL A 182 ? LEU A 181 ? VAL A 182 LEU A 181 
F B G H anti-parallel VAL A 142 ? VAL A 142 ? VAL A 142 VAL A 142 VAL A 163 ? VAL A 163 ? VAL A 163 VAL A 163 
G B H K anti-parallel MET A 160 ? VAL A 163 ? MET A 160 VAL A 163 THR A 205 ? THR A 202 ? THR A 205 THR A 202 
H B I J anti-parallel PRO A 180 ? CYS A 183 ? PRO A 180 CYS A 183 ILE A 190 ? VAL A 186 ? ILE A 190 VAL A 186 
I B J K anti-parallel GLY A 189 ? LYS A 193 ? GLY A 189 LYS A 193 ARG A 206 ? VAL A 203 ? ARG A 206 VAL A 203 
J C L M anti-parallel MET A 16  ? ILE A 21  ? MET A 16  ILE A 21  PHE A 30  ? PHE A 25  ? PHE A 30  PHE A 25  
K C L O anti-parallel ALA A 17  ? ILE A 21  ? ALA A 17  ILE A 21  LEU A 52  ? ILE A 48  ? LEU A 52  ILE A 48  
L C M N anti-parallel PHE A 30  ? ALA A 33  ? PHE A 30  ALA A 33  LEU A 38  ? PHE A 36  ? LEU A 38  PHE A 36  
M C N Q anti-parallel PHE A 36  ? THR A 39  ? PHE A 36  THR A 39  GLN A 91  ? MET A 88  ? GLN A 91  MET A 88  
N C O P anti-parallel THR A 49  ? LEU A 52  ? THR A 49  LEU A 52  PRO A 68  ? GLN A 65  ? PRO A 68  GLN A 65  
O C P Q anti-parallel VAL A 69  ? PRO A 74  ? VAL A 69  PRO A 74  LEU A 92  ? MET A 88  ? LEU A 92  MET A 88  
P D R S anti-parallel ASP A 56  ? ASP A 56  ? ASP A 56  ASP A 56  VAL A 134 ? VAL A 134 ? VAL A 134 VAL A 134 
Q E T U anti-parallel ASN A 79  ? ASN A 79  ? ASN A 79  ASN A 79  LYS A 84  ? LYS A 84  ? LYS A 84  LYS A 84  
R F V W anti-parallel GLN A 125 ? GLN A 125 ? GLN A 125 GLN A 125 ARG A 131 ? ARG A 131 ? ARG A 131 ARG A 131 
# 
loop_
_dssp_struct_bridge_pairs.id 
_dssp_struct_bridge_pairs.label_comp_id 
_dssp_struct_bridge_pairs.label_seq_id 
_dssp_struct_bridge_pairs.label_asym_id 
_dssp_struct_bridge_pairs.auth_seq_id 
_dssp_struct_bridge_pairs.auth_asym_id 
_dssp_struct_bridge_pairs.pdbx_PDB_ins_code 
_dssp_struct_bridge_pairs.acceptor_1_label_comp_id 
_dssp_struct_bridge_pairs.acceptor_1_label_seq_id 
_dssp_struct_bridge_pairs.acceptor_1_label_asym_id 
_dssp_struct_bridge_pairs.acceptor_1_auth_seq_id 
_dssp_struct_bridge_pairs.acceptor_1_auth_asym_id 
_dssp_struct_bridge_pairs.acceptor_1_pdbx_PDB_ins_code 
_dssp_struct_bridge_pairs.acceptor_1_energy 
_dssp_struct_bridge_pairs.acceptor_2_label_comp_id 
_dssp_struct_bridge_pairs.acceptor_2_label_seq_id 
_dssp_struct_bridge_pairs.acceptor_2_label_asym_id 
_dssp_struct_bridge_pairs.acceptor_2_auth_seq_id 
_dssp_struct_bridge_pairs.acceptor_2_auth_asym_id 
_dssp_struct_bridge_pairs.acceptor_2_pdbx_PDB_ins_code 
_dssp_struct_bridge_pairs.acceptor_2_energy 
_dssp_struct_bridge_pairs.donor_1_label_comp_id 
_dssp_struct_bridge_pairs.donor_1_label_seq_id 
_dssp_struct_bridge_pairs.donor_1_label_asym_id 
_dssp_struct_bridge_pairs.donor_1_auth_seq_id 
_dssp_struct_bridge_pairs.donor_1_auth_asym_id 
_dssp_struct_bridge_pairs.donor_1_pdbx_PDB_ins_code 
_dssp_struct_bridge_pairs.donor_1_energy 
_dssp_struct_bridge_pairs.donor_2_label_comp_id 
_dssp_struct_bridge_pairs.donor_2_label_seq_id 
_dssp_struct_bridge_pairs.donor_2_label_asym_id 
_dssp_struct_bridge_pairs.donor_2_auth_seq_id 
_dssp_struct_bridge_pairs.donor_2_auth_asym_id 
_dssp_struct_bridge_pairs.donor_2_pdbx_PDB_ins_code 
_dssp_struct_bridge_pairs.donor_2_energy 
1   GLU 1   A 1   A ? ?   ?   ? ?   ? ? ?    ?   ?   ? ?   ? ? ?    PHE 173 A 173 A ? -2.2 ILE 3   A 3   A ? -0.8 
2   ILE 2   A 2   A ? GLN 125 A 125 A ? -0.3 ILE 172 A 172 A ? -0.2 GLY 5   A 5   A ? -1.0 GLY 4   A 4   A ? -0.5 
3   ILE 3   A 3   A ? SER 171 A 171 A ? -2.8 GLU 1   A 1   A ? -0.8 SER 171 A 171 A ? -1.4 GLY 127 A 127 A ? -0.1 
4   GLY 4   A 4   A ? THR 126 A 126 A ? -0.7 ILE 2   A 2   A ? -0.5 ILE 3   A 3   A ? -0.2 GLN 170 A 170 A ? -0.1 
5   GLY 5   A 5   A ? ILE 2   A 2   A ? -1.0 THR 126 A 126 A ? -0.1 GLU 7   A 7   A ? -0.3 ALA 138 A 138 A ? -0.2 
6   HIS 6   A 6   A ? GLU 137 A 137 A ? -2.6 GLY 4   A 4   A ? -0.1 GLU 137 A 137 A ? -2.8 ALA 8   A 8   A ? -0.1 
7   GLU 7   A 7   A ? GLY 5   A 5   A ? -0.3 GLN 136 A 136 A ? -0.2 GLN 136 A 136 A ? -0.3 GLU 9   A 9   A ? -0.2 
8   ALA 8   A 8   A ? LEU 135 A 135 A ? -2.7 HIS 55  A 55  A ? -0.1 LEU 135 A 135 A ? -0.1 HIS 11  A 11  A ? -0.1 
9   GLU 9   A 9   A ? GLU 7   A 7   A ? -0.2 PRO 10  A 10  A ? -0.1 SER 12  A 12  A ? -2.3 ARG 13  A 13  A ? -0.3 
10  PRO 10  A 10  A ? ?   ?   ? ?   ? ? ?    ?   ?   ? ?   ? ? ?    GLU 9   A 9   A ? -0.1 HIS 55  A 55  A ? -0.1 
11  HIS 11  A 11  A ? ARG 13  A 13  A ? -0.1 SER 12  A 12  A ? -0.1 HIS 55  A 55  A ? -0.1 GLU 9   A 9   A ? -0.1 
12  SER 12  A 12  A ? GLU 9   A 9   A ? -2.3 ARG 13  A 13  A ? -0.2 HIS 11  A 11  A ? -0.1 TYR 15  A 15  A ? -0.1 
13  ARG 13  A 13  A ? GLU 9   A 9   A ? -0.3 PRO 14  A 14  A ? -0.1 MET 16  A 16  A ? -1.8 SER 12  A 12  A ? -0.2 
14  PRO 14  A 14  A ? ?   ?   ? ?   ? ? ?    ?   ?   ? ?   ? ? ?    GLY 103 A 103 A ? -3.1 GLY 53  A 53  A ? -0.2 
15  TYR 15  A 15  A ? VAL 102 A 102 A ? -0.2 LEU 104 A 104 A ? -0.1 LEU 31  A 31  A ? -2.1 LEU 105 A 105 A ? -0.2 
16  MET 16  A 16  A ? ARG 13  A 13  A ? -1.8 PHE 30  A 30  A ? -0.2 GLY 53  A 53  A ? -0.5 PHE 18  A 18  A ? -0.4 
17  ALA 17  A 17  A ? GLY 29  A 29  A ? -2.9 LEU 52  A 52  A ? -0.1 GLY 29  A 29  A ? -1.3 LEU 19  A 19  A ? -0.6 
18  PHE 18  A 18  A ? LEU 51  A 51  A ? -2.5 MET 16  A 16  A ? -0.4 LEU 51  A 51  A ? -2.8 GLU 20  A 20  A ? -0.6 
19  LEU 19  A 19  A ? CYS 27  A 27  A ? -3.3 ALA 17  A 17  A ? -0.6 CYS 27  A 27  A ? -1.8 ILE 21  A 21  A ? -0.6 
20  GLU 20  A 20  A ? THR 49  A 49  A ? -2.8 PHE 18  A 18  A ? -0.6 THR 49  A 49  A ? -2.3 GLU 22  A 22  A ? -0.5 
21  ILE 21  A 21  A ? PHE 25  A 25  A ? -4.1 LEU 19  A 19  A ? -0.6 PHE 25  A 25  A ? -2.4 SER 24  A 24  A ? -1.7 
22  GLU 22  A 22  A ? GLU 47  A 47  A ? -2.8 GLU 20  A 20  A ? -0.5 ILE 21  A 21  A ? -0.2 ILE 48  A 48  A ? -0.1 
23  LYS 23  A 23  A ? GLU 47  A 47  A ? -0.2 SER 24  A 24  A ? -0.2 GLU 22  A 22  A ? -0.3 ARG 26  A 26  A ? -0.1 
24  SER 24  A 24  A ? ILE 21  A 21  A ? -1.7 PHE 25  A 25  A ? -0.2 ARG 26  A 26  A ? -0.4 LYS 23  A 23  A ? -0.2 
25  PHE 25  A 25  A ? ILE 21  A 21  A ? -2.4 CYS 43  A 43  A ? -0.0 ILE 21  A 21  A ? -4.1 CYS 27  A 27  A ? -0.4 
26  ARG 26  A 26  A ? SER 24  A 24  A ? -0.4 GLU 20  A 20  A ? -0.2 GLY 28  A 28  A ? -0.3 SER 177 A 177 A ? -0.3 
27  CYS 27  A 27  A ? LEU 19  A 19  A ? -1.8 PHE 25  A 25  A ? -0.4 LEU 19  A 19  A ? -3.3 GLY 29  A 29  A ? -0.2 
28  GLY 28  A 28  A ? SER 177 A 177 A ? -4.1 ARG 26  A 26  A ? -0.3 ALA 40  A 40  A ? -0.4 PHE 30  A 30  A ? -0.3 
29  GLY 29  A 29  A ? ALA 17  A 17  A ? -1.3 CYS 27  A 27  A ? -0.2 ALA 17  A 17  A ? -2.9 LEU 31  A 31  A ? -0.3 
30  PHE 30  A 30  A ? LEU 38  A 38  A ? -1.9 GLY 28  A 28  A ? -0.3 LEU 38  A 38  A ? -3.2 VAL 32  A 32  A ? -0.4 
31  LEU 31  A 31  A ? TYR 15  A 15  A ? -2.1 GLY 103 A 103 A ? -0.4 LEU 105 A 105 A ? -2.8 VAL 37  A 37  A ? -0.2 
32  VAL 32  A 32  A ? PHE 36  A 36  A ? -2.4 PHE 30  A 30  A ? -0.4 GLU 34  A 34  A ? -0.3 VAL 37  A 37  A ? -0.2 
33  ALA 33  A 33  A ? PHE 36  A 36  A ? -1.6 GLY 103 A 103 A ? -0.1 PHE 36  A 36  A ? -2.0 VAL 32  A 32  A ? -0.4 
34  GLU 34  A 34  A ? ASP 35  A 35  A ? -0.3 VAL 32  A 32  A ? -0.3 VAL 96  A 96  A ? -4.2 ARG 94  A 94  A ? -0.1 
35  ASP 35  A 35  A ? ARG 95  A 95  A ? -0.2 PHE 36  A 36  A ? -0.1 LEU 92  A 92  A ? -2.4 VAL 37  A 37  A ? -0.4 
36  PHE 36  A 36  A ? ALA 33  A 33  A ? -2.0 GLN 91  A 91  A ? -0.2 VAL 32  A 32  A ? -2.4 ALA 33  A 33  A ? -1.6 
37  VAL 37  A 37  A ? LEU 90  A 90  A ? -2.3 ASP 35  A 35  A ? -0.4 LEU 90  A 90  A ? -3.1 THR 39  A 39  A ? -0.4 
38  LEU 38  A 38  A ? PHE 30  A 30  A ? -3.2 PHE 36  A 36  A ? -0.4 PHE 30  A 30  A ? -1.9 ALA 40  A 40  A ? -0.2 
39  THR 39  A 39  A ? MET 88  A 88  A ? -2.6 VAL 37  A 37  A ? -0.4 MET 88  A 88  A ? -2.6 ALA 41  A 41  A ? -0.3 
40  ALA 40  A 40  A ? GLY 28  A 28  A ? -0.4 LEU 38  A 38  A ? -0.2 CYS 43  A 43  A ? -1.5 ILE 87  A 87  A ? -0.3 
41  ALA 41  A 41  A ? HIS 42  A 42  A ? -0.3 THR 39  A 39  A ? -0.3 ALA 40  A 40  A ? -0.1 TRP 44  A 44  A ? -0.1 
42  HIS 42  A 42  A ? CYS 43  A 43  A ? -0.2 LEU 83  A 83  A ? -0.1 TRP 44  A 44  A ? -1.1 ALA 41  A 41  A ? -0.3 
43  CYS 43  A 43  A ? ALA 40  A 40  A ? -1.5 GLY 28  A 28  A ? -0.1 GLY 45  A 45  A ? -0.3 HIS 42  A 42  A ? -0.2 
44  TRP 44  A 44  A ? HIS 42  A 42  A ? -1.1 ALA 41  A 41  A ? -0.1 GLU 46  A 46  A ? -0.3 GLU 47  A 47  A ? -0.1 
45  GLY 45  A 45  A ? CYS 43  A 43  A ? -0.3 GLU 46  A 46  A ? -0.1 ILE 48  A 48  A ? -0.1 CYS 43  A 43  A ? -0.0 
46  GLU 46  A 46  A ? TRP 44  A 44  A ? -0.3 GLU 47  A 47  A ? -0.2 ILE 48  A 48  A ? -0.4 GLY 45  A 45  A ? -0.1 
47  GLU 47  A 47  A ? TRP 44  A 44  A ? -0.1 THR 49  A 49  A ? -0.0 GLU 22  A 22  A ? -2.8 THR 49  A 49  A ? -0.4 
48  ILE 48  A 48  A ? GLU 46  A 46  A ? -0.4 VAL 69  A 69  A ? -0.3 VAL 69  A 69  A ? -2.7 VAL 50  A 50  A ? -0.4 
49  THR 49  A 49  A ? GLU 20  A 20  A ? -2.3 GLU 47  A 47  A ? -0.4 GLU 20  A 20  A ? -2.8 LEU 51  A 51  A ? -0.5 
50  VAL 50  A 50  A ? ILE 67  A 67  A ? -3.3 ILE 48  A 48  A ? -0.4 ILE 67  A 67  A ? -3.0 LEU 52  A 52  A ? -0.5 
51  LEU 51  A 51  A ? PHE 18  A 18  A ? -2.8 THR 49  A 49  A ? -0.5 PHE 18  A 18  A ? -2.5 GLY 53  A 53  A ? -0.3 
52  LEU 52  A 52  A ? GLN 65  A 65  A ? -2.6 VAL 50  A 50  A ? -0.5 GLN 65  A 65  A ? -2.4 VAL 102 A 102 A ? -0.1 
53  GLY 53  A 53  A ? MET 16  A 16  A ? -0.5 ALA 101 A 101 A ? -0.5 HIS 55  A 55  A ? -0.4 SER 63  A 63  A ? -0.2 
54  ALA 54  A 54  A ? MET 16  A 16  A ? -0.3 LEU 51  A 51  A ? -0.2 GLY 53  A 53  A ? -0.3 VAL 57  A 57  A ? -0.2 
55  HIS 55  A 55  A ? GLY 53  A 53  A ? -0.4 ASP 56  A 56  A ? -0.3 LEU 135 A 135 A ? -2.8 VAL 57  A 57  A ? -0.5 
56  ASP 56  A 56  A ? VAL 134 A 134 A ? -0.2 GLU 59  A 59  A ? -0.1 GLU 59  A 59  A ? -1.4 HIS 55  A 55  A ? -0.3 
57  VAL 57  A 57  A ? ASP 133 A 133 A ? -2.5 HIS 55  A 55  A ? -0.5 VAL 134 A 134 A ? -0.1 ASP 56  A 56  A ? -0.1 
58  SER 58  A 58  A ? ASP 133 A 133 A ? -0.4 GLU 60  A 60  A ? -0.1 GLU 60  A 60  A ? -0.4 VAL 57  A 57  A ? -0.3 
59  GLU 59  A 59  A ? ASP 56  A 56  A ? -1.4 ASP 133 A 133 A ? -0.2 GLU 61  A 61  A ? -1.0 ASP 56  A 56  A ? -0.1 
60  GLU 60  A 60  A ? SER 58  A 58  A ? -0.4 ALA 54  A 54  A ? -0.1 ASP 62  A 62  A ? -0.4 VAL 57  A 57  A ? -0.1 
61  GLU 61  A 61  A ? GLU 59  A 59  A ? -1.0 ASP 62  A 62  A ? -0.1 GLN 64  A 64  A ? -1.6 ALA 54  A 54  A ? -0.0 
62  ASP 62  A 62  A ? GLU 60  A 60  A ? -0.4 SER 63  A 63  A ? -0.3 GLU 61  A 61  A ? -0.1 ALA 54  A 54  A ? -0.1 
63  SER 63  A 63  A ? GLY 53  A 53  A ? -0.2 GLN 65  A 65  A ? -0.0 ASP 62  A 62  A ? -0.3 ALA 54  A 54  A ? -0.1 
64  GLN 64  A 64  A ? GLU 61  A 61  A ? -1.6 GLY 53  A 53  A ? -0.1 VAL 66  A 66  A ? -0.4 GLY 53  A 53  A ? -0.2 
65  GLN 65  A 65  A ? LEU 52  A 52  A ? -2.4 SER 63  A 63  A ? -0.1 LEU 52  A 52  A ? -2.6 ILE 67  A 67  A ? -0.6 
66  VAL 66  A 66  A ? GLN 64  A 64  A ? -0.4 LEU 51  A 51  A ? -0.2 LEU 51  A 51  A ? -0.2 GLN 64  A 64  A ? -0.0 
67  ILE 67  A 67  A ? VAL 50  A 50  A ? -3.0 GLN 65  A 65  A ? -0.6 VAL 50  A 50  A ? -3.3 VAL 69  A 69  A ? -0.1 
68  PRO 68  A 68  A ? ?   ?   ? ?   ? ? ?    ?   ?   ? ?   ? ? ?    THR 93  A 93  A ? -2.5 ARG 70  A 70  A ? -0.4 
69  VAL 69  A 69  A ? ILE 48  A 48  A ? -2.7 LEU 92  A 92  A ? -0.2 ILE 48  A 48  A ? -0.3 LEU 92  A 92  A ? -0.2 
70  ARG 70  A 70  A ? GLN 91  A 91  A ? -3.3 PRO 68  A 68  A ? -0.4 GLN 72  A 72  A ? -0.4 LEU 92  A 92  A ? -0.2 
71  ARG 71  A 71  A ? GLN 91  A 91  A ? -1.6 ILE 73  A 73  A ? -0.0 GLN 91  A 91  A ? -3.1 ILE 73  A 73  A ? -0.5 
72  GLN 72  A 72  A ? ARG 70  A 70  A ? -0.4 LEU 90  A 90  A ? -0.2 LEU 90  A 90  A ? -0.2 TRP 44  A 44  A ? -0.0 
73  ILE 73  A 73  A ? LEU 89  A 89  A ? -3.2 ARG 71  A 71  A ? -0.5 LEU 89  A 89  A ? -2.2 HIS 75  A 75  A ? -0.2 
74  PRO 74  A 74  A ? ?   ?   ? ?   ? ? ?    ?   ?   ? ?   ? ? ?    MET 88  A 88  A ? -0.2 ASP 86  A 86  A ? -0.1 
75  HIS 75  A 75  A ? ILE 87  A 87  A ? -2.5 ASN 85  A 85  A ? -0.3 PHE 78  A 78  A ? -2.1 ILE 87  A 87  A ? -0.1 
76  PRO 76  A 76  A ? ?   ?   ? ?   ? ? ?    ?   ?   ? ?   ? ? ?    HIS 75  A 75  A ? -0.1 ASN 85  A 85  A ? -0.0 
77  GLU 77  A 77  A ? ASN 85  A 85  A ? -0.1 ASN 79  A 79  A ? -0.1 ASN 79  A 79  A ? -0.2 HIS 75  A 75  A ? -0.1 
78  PHE 78  A 78  A ? HIS 75  A 75  A ? -2.1 ILE 87  A 87  A ? -0.1 GLN 80  A 80  A ? -0.5 ASN 85  A 85  A ? -0.2 
79  ASN 79  A 79  A ? LYS 84  A 84  A ? -2.5 GLU 77  A 77  A ? -0.2 LEU 83  A 83  A ? -2.7 LYS 84  A 84  A ? -0.6 
80  GLN 80  A 80  A ? PHE 78  A 78  A ? -0.5 LYS 81  A 81  A ? -0.2 ASN 79  A 79  A ? -0.1 PHE 78  A 78  A ? -0.0 
81  LYS 81  A 81  A ? THR 82  A 82  A ? -0.2 LYS 84  A 84  A ? -0.0 GLN 80  A 80  A ? -0.2 ASN 79  A 79  A ? -0.0 
82  THR 82  A 82  A ? LYS 84  A 84  A ? -0.1 LEU 153 A 153 A ? -0.0 GLN 80  A 80  A ? -0.2 LYS 81  A 81  A ? -0.2 
83  LEU 83  A 83  A ? ASN 79  A 79  A ? -2.7 LYS 84  A 84  A ? -0.3 ASP 86  A 86  A ? -1.0 ASN 85  A 85  A ? -0.2 
84  LYS 84  A 84  A ? ASN 79  A 79  A ? -0.6 ASN 85  A 85  A ? -0.2 ASN 79  A 79  A ? -2.5 LEU 83  A 83  A ? -0.3 
85  ASN 85  A 85  A ? PHE 78  A 78  A ? -0.2 ASP 86  A 86  A ? -0.2 ILE 87  A 87  A ? -1.9 HIS 75  A 75  A ? -0.3 
86  ASP 86  A 86  A ? LEU 83  A 83  A ? -1.0 THR 82  A 82  A ? -0.1 MET 88  A 88  A ? -0.3 ASN 85  A 85  A ? -0.2 
87  ILE 87  A 87  A ? ASN 85  A 85  A ? -1.9 ALA 40  A 40  A ? -0.3 HIS 75  A 75  A ? -2.5 LEU 89  A 89  A ? -0.3 
88  MET 88  A 88  A ? THR 39  A 39  A ? -2.6 ASP 86  A 86  A ? -0.3 THR 39  A 39  A ? -2.6 LEU 90  A 90  A ? -0.4 
89  LEU 89  A 89  A ? ILE 73  A 73  A ? -2.2 ILE 87  A 87  A ? -0.3 ILE 73  A 73  A ? -3.2 GLN 91  A 91  A ? -0.5 
90  LEU 90  A 90  A ? VAL 37  A 37  A ? -3.1 MET 88  A 88  A ? -0.4 VAL 37  A 37  A ? -2.3 LEU 92  A 92  A ? -0.6 
91  GLN 91  A 91  A ? ARG 71  A 71  A ? -3.1 LEU 89  A 89  A ? -0.5 ARG 70  A 70  A ? -3.3 ARG 71  A 71  A ? -1.6 
92  LEU 92  A 92  A ? ASP 35  A 35  A ? -2.4 LEU 90  A 90  A ? -0.6 VAL 69  A 69  A ? -0.2 THR 49  A 49  A ? -0.0 
93  THR 93  A 93  A ? PRO 68  A 68  A ? -2.5 GLN 91  A 91  A ? -0.1 ARG 95  A 95  A ? -0.3 LEU 92  A 92  A ? -0.1 
94  ARG 94  A 94  A ? PRO 68  A 68  A ? -0.3 GLU 34  A 34  A ? -0.1 THR 93  A 93  A ? -0.1 VAL 96  A 96  A ? -0.1 
95  ARG 95  A 95  A ? THR 93  A 93  A ? -0.3 VAL 96  A 96  A ? -0.1 ASP 35  A 35  A ? -0.2 LYS 97  A 97  A ? -0.2 
96  VAL 96  A 96  A ? GLU 34  A 34  A ? -4.2 ARG 94  A 94  A ? -0.1 LEU 98  A 98  A ? -0.7 ARG 95  A 95  A ? -0.1 
97  LYS 97  A 97  A ? ARG 95  A 95  A ? -0.2 GLY 103 A 103 A ? -0.0 THR 99  A 99  A ? -0.3 VAL 96  A 96  A ? -0.1 
98  LEU 98  A 98  A ? VAL 96  A 96  A ? -0.7 ALA 101 A 101 A ? -0.1 GLN 100 A 100 A ? -0.2 GLY 103 A 103 A ? -0.2 
99  THR 99  A 99  A ? VAL 102 A 102 A ? -1.8 LYS 97  A 97  A ? -0.3 VAL 102 A 102 A ? -0.3 GLY 53  A 53  A ? -0.1 
100 GLN 100 A 100 A ? ALA 101 A 101 A ? -0.2 LEU 98  A 98  A ? -0.2 GLY 103 A 103 A ? -0.1 GLY 53  A 53  A ? -0.1 
101 ALA 101 A 101 A ? VAL 102 A 102 A ? -0.2 SER 63  A 63  A ? -0.1 GLY 53  A 53  A ? -0.5 GLY 103 A 103 A ? -0.5 
102 VAL 102 A 102 A ? THR 99  A 99  A ? -0.3 LEU 52  A 52  A ? -0.1 THR 99  A 99  A ? -1.8 LEU 104 A 104 A ? -0.3 
103 GLY 103 A 103 A ? PRO 14  A 14  A ? -3.1 ALA 101 A 101 A ? -0.5 LEU 31  A 31  A ? -0.4 LEU 105 A 105 A ? -0.3 
104 LEU 104 A 104 A ? VAL 102 A 102 A ? -0.3 VAL 32  A 32  A ? -0.1 GLN 106 A 106 A ? -0.5 VAL 32  A 32  A ? -0.2 
105 LEU 105 A 105 A ? LEU 31  A 31  A ? -2.8 GLY 103 A 103 A ? -0.3 VAL 186 A 186 A ? -0.1 LEU 107 A 107 A ? -0.1 
106 GLN 106 A 106 A ? LEU 104 A 104 A ? -0.5 GLY 185 A 185 A ? -0.4 ALA 187 A 187 A ? -2.1 THR 108 A 108 A ? -0.4 
107 LEU 107 A 107 A ? VAL 186 A 186 A ? -0.2 VAL 32  A 32  A ? -0.1 SER 109 A 109 A ? -0.4 GLU 188 A 188 A ? -0.1 
108 THR 108 A 108 A ? ALA 187 A 187 A ? -0.6 GLN 106 A 106 A ? -0.4 ARG 112 A 112 A ? -0.1 LEU 211 A 211 A ? -0.1 
109 SER 109 A 109 A ? LEU 107 A 107 A ? -0.4 ARG 111 A 111 A ? -0.1 ARG 111 A 111 A ? -0.4 THR 108 A 108 A ? -0.1 
110 ARG 110 A 110 A ? ARG 111 A 111 A ? -0.1 ARG 113 A 113 A ? -0.0 ARG 112 A 112 A ? -1.0 THR 108 A 108 A ? -0.1 
111 ARG 111 A 111 A ? SER 109 A 109 A ? -0.4 SER 208 A 208 A ? -0.1 ARG 113 A 113 A ? -0.6 SER 109 A 109 A ? -0.1 
112 ARG 112 A 112 A ? ARG 110 A 110 A ? -1.0 THR 108 A 108 A ? -0.1 TYR 115 A 115 A ? -0.3 THR 108 A 108 A ? -0.0 
113 ARG 113 A 113 A ? ARG 111 A 111 A ? -0.6 PRO 114 A 114 A ? -0.2 ARG 112 A 112 A ? -0.1 ARG 110 A 110 A ? -0.0 
114 PRO 114 A 114 A ? ?   ?   ? ?   ? ? ?    ?   ?   ? ?   ? ? ?    ARG 113 A 113 A ? -0.2 THR 117 A 117 A ? -0.1 
115 TYR 115 A 115 A ? ARG 112 A 112 A ? -0.3 PRO 116 A 116 A ? -0.1 VAL 142 A 142 A ? -0.6 CYS 118 A 118 A ? -0.1 
116 PRO 116 A 116 A ? ?   ?   ? ?   ? ? ?    ?   ?   ? ?   ? ? ?    CYS 118 A 118 A ? -0.3 VAL 142 A 142 A ? -0.3 
117 THR 117 A 117 A ? VAL 141 A 141 A ? -0.2 PRO 114 A 114 A ? -0.1 GLY 184 A 184 A ? -0.4 SER 119 A 119 A ? -0.3 
118 CYS 118 A 118 A ? LEU 140 A 140 A ? -3.3 PRO 116 A 116 A ? -0.3 LEU 140 A 140 A ? -4.3 VAL 120 A 120 A ? -0.4 
119 SER 119 A 119 A ? VAL 182 A 182 A ? -3.5 THR 117 A 117 A ? -0.3 VAL 182 A 182 A ? -3.7 ALA 121 A 121 A ? -0.4 
120 VAL 120 A 120 A ? ALA 138 A 138 A ? -2.3 CYS 118 A 118 A ? -0.4 ALA 138 A 138 A ? -2.1 GLY 122 A 122 A ? -0.4 
121 ALA 121 A 121 A ? PRO 180 A 180 A ? -0.7 SER 119 A 119 A ? -0.4 TRP 123 A 123 A ? -0.3 GLU 137 A 137 A ? -0.2 
122 GLY 122 A 122 A ? GLN 136 A 136 A ? -2.2 VAL 120 A 120 A ? -0.4 GLN 136 A 136 A ? -2.6 ILE 2   A 2   A ? -0.2 
123 TRP 123 A 123 A ? GLY 175 A 175 A ? -0.4 ALA 121 A 121 A ? -0.3 THR 132 A 132 A ? -0.3 THR 126 A 126 A ? -0.1 
124 GLY 124 A 124 A ? GLN 125 A 125 A ? -0.2 ARG 131 A 131 A ? -0.1 THR 132 A 132 A ? -1.3 THR 126 A 126 A ? -0.2 
125 GLN 125 A 125 A ? VAL 174 A 174 A ? -0.9 ARG 131 A 131 A ? -0.2 ILE 2   A 2   A ? -0.3 ARG 131 A 131 A ? -0.3 
126 THR 126 A 126 A ? VAL 130 A 130 A ? -3.3 GLU 1   A 1   A ? -0.2 GLY 4   A 4   A ? -0.7 LEU 128 A 128 A ? -0.2 
127 GLY 127 A 127 A ? VAL 130 A 130 A ? -1.0 ILE 3   A 3   A ? -0.1 VAL 130 A 130 A ? -0.2 ILE 3   A 3   A ? -0.0 
128 LEU 128 A 128 A ? ASN 129 A 129 A ? -0.2 THR 126 A 126 A ? -0.2 GLN 125 A 125 A ? -0.0 ILE 3   A 3   A ? -0.0 
129 ASN 129 A 129 A ? ARG 131 A 131 A ? -0.0 VAL 130 A 130 A ? -0.0 ARG 131 A 131 A ? -0.7 LEU 128 A 128 A ? -0.2 
130 VAL 130 A 130 A ? GLY 127 A 127 A ? -0.2 THR 132 A 132 A ? -0.0 THR 126 A 126 A ? -3.3 GLY 127 A 127 A ? -1.0 
131 ARG 131 A 131 A ? ASN 129 A 129 A ? -0.7 GLN 125 A 125 A ? -0.3 ASP 133 A 133 A ? -0.4 GLN 125 A 125 A ? -0.2 
132 THR 132 A 132 A ? GLY 124 A 124 A ? -1.3 VAL 130 A 130 A ? -0.3 GLN 136 A 136 A ? -0.1 VAL 130 A 130 A ? -0.0 
133 ASP 133 A 133 A ? ARG 131 A 131 A ? -0.4 LEU 135 A 135 A ? -0.1 VAL 57  A 57  A ? -2.5 LEU 135 A 135 A ? -0.4 
134 VAL 134 A 134 A ? ASP 56  A 56  A ? -0.2 VAL 57  A 57  A ? -0.1 ASP 56  A 56  A ? -0.2 GLN 136 A 136 A ? -0.1 
135 LEU 135 A 135 A ? HIS 55  A 55  A ? -2.8 ASP 133 A 133 A ? -0.4 ALA 8   A 8   A ? -2.7 GLU 137 A 137 A ? -0.3 
136 GLN 136 A 136 A ? GLY 122 A 122 A ? -2.6 GLU 7   A 7   A ? -0.3 GLY 122 A 122 A ? -2.2 ALA 138 A 138 A ? -0.3 
137 GLU 137 A 137 A ? HIS 6   A 6   A ? -2.8 LEU 135 A 135 A ? -0.3 HIS 6   A 6   A ? -2.6 ASP 139 A 139 A ? -0.3 
138 ALA 138 A 138 A ? VAL 120 A 120 A ? -2.1 GLN 136 A 136 A ? -0.3 VAL 120 A 120 A ? -2.3 LEU 140 A 140 A ? -0.5 
139 ASP 139 A 139 A ? GLU 137 A 137 A ? -0.3 SER 119 A 119 A ? -0.2 VAL 141 A 141 A ? -0.3 SER 119 A 119 A ? -0.2 
140 LEU 140 A 140 A ? CYS 118 A 118 A ? -4.3 ALA 138 A 138 A ? -0.5 CYS 118 A 118 A ? -3.3 VAL 142 A 142 A ? -0.4 
141 VAL 141 A 141 A ? ASP 139 A 139 A ? -0.3 THR 117 A 117 A ? -0.2 GLY 164 A 164 A ? -3.7 VAL 143 A 143 A ? -0.5 
142 VAL 142 A 142 A ? TYR 115 A 115 A ? -0.6 LEU 140 A 140 A ? -0.4 VAL 163 A 163 A ? -0.3 ASN 144 A 144 A ? -0.2 
143 VAL 143 A 143 A ? CYS 162 A 162 A ? -2.7 VAL 141 A 141 A ? -0.5 CYS 162 A 162 A ? -0.4 ASP 145 A 145 A ? -0.1 
144 ASN 144 A 144 A ? VAL 142 A 142 A ? -0.2 ASP 145 A 145 A ? -0.1 PHE 147 A 147 A ? -1.1 CYS 148 A 148 A ? -0.9 
145 ASP 145 A 145 A ? ALA 146 A 146 A ? -0.3 PHE 147 A 147 A ? -0.2 GLN 149 A 149 A ? -2.2 HIS 150 A 150 A ? -0.2 
146 ALA 146 A 146 A ? PHE 147 A 147 A ? -0.2 CYS 148 A 148 A ? -0.2 HIS 150 A 150 A ? -1.2 ASP 145 A 145 A ? -0.3 
147 PHE 147 A 147 A ? ASN 144 A 144 A ? -1.1 CYS 148 A 148 A ? -0.2 ARG 151 A 151 A ? -0.9 HIS 150 A 150 A ? -0.3 
148 CYS 148 A 148 A ? ASN 144 A 144 A ? -0.9 GLN 149 A 149 A ? -0.2 TYR 152 A 152 A ? -2.9 ALA 146 A 146 A ? -0.2 
149 GLN 149 A 149 A ? ASP 145 A 145 A ? -2.2 HIS 150 A 150 A ? -0.2 CYS 148 A 148 A ? -0.2 PHE 147 A 147 A ? -0.2 
150 HIS 150 A 150 A ? ALA 146 A 146 A ? -1.2 PHE 147 A 147 A ? -0.3 GLN 149 A 149 A ? -0.2 CYS 148 A 148 A ? -0.2 
151 ARG 151 A 151 A ? PHE 147 A 147 A ? -0.9 TYR 152 A 152 A ? -0.2 LEU 153 A 153 A ? -0.5 GLN 149 A 149 A ? -0.2 
152 TYR 152 A 152 A ? CYS 148 A 148 A ? -2.9 LEU 153 A 153 A ? -0.1 TYR 155 A 155 A ? -1.1 ARG 151 A 151 A ? -0.2 
153 LEU 153 A 153 A ? ARG 151 A 151 A ? -0.5 TYR 154 A 154 A ? -0.3 TYR 155 A 155 A ? -0.2 TYR 152 A 152 A ? -0.1 
154 TYR 154 A 154 A ? THR 82  A 82  A ? -0.1 PHE 156 A 156 A ? -0.0 PHE 156 A 156 A ? -0.6 LEU 153 A 153 A ? -0.3 
155 TYR 155 A 155 A ? TYR 152 A 152 A ? -1.1 LEU 153 A 153 A ? -0.2 SER 158 A 158 A ? -0.1 LYS 84  A 84  A ? -0.0 
156 PHE 156 A 156 A ? TYR 154 A 154 A ? -0.6 PRO 157 A 157 A ? -0.1 MET 160 A 160 A ? -1.8 SER 159 A 159 A ? -1.4 
157 PRO 157 A 157 A ? ?   ?   ? ?   ? ? ?    ?   ?   ? ?   ? ? ?    PHE 156 A 156 A ? -0.1 CYS 162 A 162 A ? -0.1 
158 SER 158 A 158 A ? SER 159 A 159 A ? -0.2 TYR 155 A 155 A ? -0.1 HIS 209 A 209 A ? -0.1 LEU 161 A 161 A ? -0.0 
159 SER 159 A 159 A ? PHE 156 A 156 A ? -1.4 HIS 209 A 209 A ? -0.1 ARG 206 A 206 A ? -2.1 LEU 161 A 161 A ? -0.3 
160 MET 160 A 160 A ? PHE 156 A 156 A ? -1.8 THR 205 A 205 A ? -0.2 CYS 162 A 162 A ? -0.4 THR 205 A 205 A ? -0.2 
161 LEU 161 A 161 A ? PHE 204 A 204 A ? -2.9 SER 159 A 159 A ? -0.3 PHE 204 A 204 A ? -3.0 VAL 163 A 163 A ? -0.6 
162 CYS 162 A 162 A ? VAL 143 A 143 A ? -0.4 MET 160 A 160 A ? -0.4 VAL 143 A 143 A ? -2.7 GLY 164 A 164 A ? -0.4 
163 VAL 163 A 163 A ? THR 202 A 202 A ? -2.8 LEU 161 A 161 A ? -0.6 THR 202 A 202 A ? -3.6 VAL 142 A 142 A ? -0.2 
164 GLY 164 A 164 A ? VAL 141 A 141 A ? -3.7 CYS 162 A 162 A ? -0.4 SER 171 A 171 A ? -0.1 LEU 140 A 140 A ? -0.1 
165 ASP 165 A 165 A ? GLN 170 A 170 A ? -0.4 HIS 168 A 168 A ? -0.2 HIS 168 A 168 A ? -1.9 GLN 170 A 170 A ? -0.3 
166 PRO 166 A 166 A ? ?   ?   ? ?   ? ? ?    ?   ?   ? ?   ? ? ?    ASP 165 A 165 A ? -0.1 ASP 169 A 169 A ? -0.0 
167 GLU 167 A 167 A ? GLY 164 A 164 A ? -0.0 GLN 170 A 170 A ? -0.0 ASP 169 A 169 A ? -0.4 ASP 165 A 165 A ? -0.0 
168 HIS 168 A 168 A ? ASP 165 A 165 A ? -1.9 GLN 170 A 170 A ? -0.1 ASP 165 A 165 A ? -0.2 GLU 167 A 167 A ? -0.0 
169 ASP 169 A 169 A ? GLU 167 A 167 A ? -0.4 ILE 199 A 199 A ? -0.1 SER 171 A 171 A ? -0.6 GLU 167 A 167 A ? -0.0 
170 GLN 170 A 170 A ? ASP 165 A 165 A ? -0.3 GLY 4   A 4   A ? -0.1 ASP 165 A 165 A ? -0.4 ILE 172 A 172 A ? -0.3 
171 SER 171 A 171 A ? ILE 3   A 3   A ? -1.4 ASP 169 A 169 A ? -0.6 ILE 3   A 3   A ? -2.8 PHE 173 A 173 A ? -0.4 
172 ILE 172 A 172 A ? GLN 170 A 170 A ? -0.3 ILE 2   A 2   A ? -0.2 ILE 2   A 2   A ? -0.2 VAL 174 A 174 A ? -0.2 
173 PHE 173 A 173 A ? GLU 1   A 1   A ? -2.2 SER 171 A 171 A ? -0.4 ASP 176 A 176 A ? -1.4 SER 177 A 177 A ? -0.1 
174 VAL 174 A 174 A ? GLY 175 A 175 A ? -0.2 ILE 172 A 172 A ? -0.2 GLN 125 A 125 A ? -0.9 PHE 173 A 173 A ? -0.2 
175 GLY 175 A 175 A ? GLY 124 A 124 A ? -0.2 ARG 26  A 26  A ? -0.2 TRP 123 A 123 A ? -0.4 VAL 174 A 174 A ? -0.2 
176 ASP 176 A 176 A ? PHE 173 A 173 A ? -1.4 CYS 27  A 27  A ? -0.1 GLY 179 A 179 A ? -2.7 VAL 191 A 191 A ? -0.3 
177 SER 177 A 177 A ? GLY 178 A 178 A ? -0.3 ARG 26  A 26  A ? -0.3 GLY 28  A 28  A ? -4.1 SER 192 A 192 A ? -0.2 
178 GLY 178 A 178 A ? VAL 191 A 191 A ? -2.9 GLY 179 A 179 A ? -0.3 SER 177 A 177 A ? -0.3 PHE 30  A 30  A ? -0.1 
179 GLY 179 A 179 A ? ASP 176 A 176 A ? -2.7 GLY 29  A 29  A ? -0.1 VAL 191 A 191 A ? -2.6 GLY 178 A 178 A ? -0.3 
180 PRO 180 A 180 A ? ?   ?   ? ?   ? ? ?    ?   ?   ? ?   ? ? ?    ALA 121 A 121 A ? -0.7 VAL 182 A 182 A ? -0.6 
181 LEU 181 A 181 A ? GLY 189 A 189 A ? -2.6 GLY 179 A 179 A ? -0.3 GLU 188 A 188 A ? -3.8 GLY 189 A 189 A ? -1.3 
182 VAL 182 A 182 A ? SER 119 A 119 A ? -3.7 PRO 180 A 180 A ? -0.6 SER 119 A 119 A ? -3.5 GLY 184 A 184 A ? -0.4 
183 CYS 183 A 183 A ? VAL 186 A 186 A ? -2.5 LEU 181 A 181 A ? -0.5 VAL 186 A 186 A ? -1.6 CYS 118 A 118 A ? -0.1 
184 GLY 184 A 184 A ? VAL 182 A 182 A ? -0.4 THR 117 A 117 A ? -0.4 CYS 183 A 183 A ? -0.1 ALA 187 A 187 A ? -0.1 
185 GLY 185 A 185 A ? VAL 186 A 186 A ? -0.2 VAL 182 A 182 A ? -0.0 GLN 106 A 106 A ? -0.4 ALA 187 A 187 A ? -0.3 
186 VAL 186 A 186 A ? CYS 183 A 183 A ? -1.6 LEU 105 A 105 A ? -0.1 CYS 183 A 183 A ? -2.5 GLU 188 A 188 A ? -0.4 
187 ALA 187 A 187 A ? GLN 106 A 106 A ? -2.1 GLY 185 A 185 A ? -0.3 THR 108 A 108 A ? -0.6 VAL 182 A 182 A ? -0.2 
188 GLU 188 A 188 A ? LEU 181 A 181 A ? -3.8 VAL 186 A 186 A ? -0.4 ILE 207 A 207 A ? -1.1 SER 208 A 208 A ? -0.4 
189 GLY 189 A 189 A ? LEU 181 A 181 A ? -1.3 ARG 206 A 206 A ? -0.2 LEU 181 A 181 A ? -2.6 VAL 191 A 191 A ? -0.4 
190 ILE 190 A 190 A ? THR 205 A 205 A ? -1.6 GLU 188 A 188 A ? -0.3 THR 205 A 205 A ? -2.9 SER 192 A 192 A ? -0.4 
191 VAL 191 A 191 A ? GLY 179 A 179 A ? -2.6 GLY 189 A 189 A ? -0.4 GLY 178 A 178 A ? -2.9 PHE 204 A 204 A ? -0.2 
192 SER 192 A 192 A ? VAL 203 A 203 A ? -1.4 ILE 190 A 190 A ? -0.4 CYS 194 A 194 A ? -0.3 PHE 204 A 204 A ? -0.2 
193 LYS 193 A 193 A ? VAL 203 A 203 A ? -1.9 SER 177 A 177 A ? -0.0 VAL 203 A 203 A ? -2.2 ILE 195 A 195 A ? -0.3 
194 CYS 194 A 194 A ? SER 192 A 192 A ? -0.3 THR 202 A 202 A ? -0.2 GLY 196 A 196 A ? -0.7 THR 202 A 202 A ? -0.1 
195 ILE 195 A 195 A ? PRO 201 A 201 A ? -0.4 LYS 193 A 193 A ? -0.3 SER 197 A 197 A ? -9.9 ILE 199 A 199 A ? -0.3 
196 GLY 196 A 196 A ? CYS 194 A 194 A ? -0.7 LYS 198 A 198 A ? -0.1 LYS 198 A 198 A ? -0.3 ILE 195 A 195 A ? -0.1 
197 SER 197 A 197 A ? ILE 195 A 195 A ? -9.9 ILE 199 A 199 A ? -0.2 ILE 195 A 195 A ? -0.2 ?   ?   ? ?   ? ? ?    
198 LYS 198 A 198 A ? GLY 196 A 196 A ? -0.3 CYS 194 A 194 A ? -0.1 GLY 196 A 196 A ? -0.1 SER 197 A 197 A ? -0.1 
199 ILE 199 A 199 A ? ILE 195 A 195 A ? -0.3 PRO 201 A 201 A ? -0.1 ILE 195 A 195 A ? -0.2 SER 197 A 197 A ? -0.2 
200 PRO 200 A 200 A ? ?   ?   ? ?   ? ? ?    ?   ?   ? ?   ? ? ?    GLY 164 A 164 A ? -0.2 THR 202 A 202 A ? -0.1 
201 PRO 201 A 201 A ? ?   ?   ? ?   ? ? ?    ?   ?   ? ?   ? ? ?    ILE 195 A 195 A ? -0.4 VAL 203 A 203 A ? -0.3 
202 THR 202 A 202 A ? VAL 163 A 163 A ? -3.6 CYS 194 A 194 A ? -0.1 VAL 163 A 163 A ? -2.8 PHE 204 A 204 A ? -0.5 
203 VAL 203 A 203 A ? LYS 193 A 193 A ? -2.2 PRO 201 A 201 A ? -0.3 LYS 193 A 193 A ? -1.9 SER 192 A 192 A ? -1.4 
204 PHE 204 A 204 A ? LEU 161 A 161 A ? -3.0 THR 202 A 202 A ? -0.5 LEU 161 A 161 A ? -2.9 ARG 206 A 206 A ? -0.5 
205 THR 205 A 205 A ? ILE 190 A 190 A ? -2.9 VAL 203 A 203 A ? -0.3 ILE 190 A 190 A ? -1.6 ILE 207 A 207 A ? -0.7 
206 ARG 206 A 206 A ? SER 159 A 159 A ? -2.1 PHE 204 A 204 A ? -0.5 PHE 210 A 210 A ? -0.8 HIS 209 A 209 A ? -0.5 
207 ILE 207 A 207 A ? GLU 188 A 188 A ? -1.1 THR 205 A 205 A ? -0.7 PHE 210 A 210 A ? -1.1 LEU 211 A 211 A ? -0.5 
208 SER 208 A 208 A ? GLU 188 A 188 A ? -0.4 HIS 209 A 209 A ? -0.3 LEU 211 A 211 A ? -0.8 ILE 207 A 207 A ? -0.2 
209 HIS 209 A 209 A ? ARG 206 A 206 A ? -0.5 PHE 210 A 210 A ? -0.2 SER 208 A 208 A ? -0.3 ILE 207 A 207 A ? -0.2 
210 PHE 210 A 210 A ? ILE 207 A 207 A ? -1.1 ARG 206 A 206 A ? -0.8 ILE 214 A 214 A ? -2.7 HIS 209 A 209 A ? -0.2 
211 LEU 211 A 211 A ? SER 208 A 208 A ? -0.8 ILE 207 A 207 A ? -0.5 LYS 215 A 215 A ? -2.9 ALA 216 A 216 A ? -0.3 
212 PRO 212 A 212 A ? ?   ?   ? ?   ? ? ?    ?   ?   ? ?   ? ? ?    ALA 216 A 216 A ? -1.8 LEU 211 A 211 A ? -0.2 
213 TRP 213 A 213 A ? HIS 209 A 209 A ? -0.2 LYS 215 A 215 A ? -0.2 ASN 217 A 217 A ? -0.8 LEU 211 A 211 A ? -0.2 
214 ILE 214 A 214 A ? PHE 210 A 210 A ? -2.7 LYS 215 A 215 A ? -0.2 ASN 217 A 217 A ? -0.9 LEU 218 A 218 A ? -0.9 
215 LYS 215 A 215 A ? LEU 211 A 211 A ? -2.9 ALA 216 A 216 A ? -0.3 LEU 218 A 218 A ? -0.6 ILE 214 A 214 A ? -0.2 
216 ALA 216 A 216 A ? PRO 212 A 212 A ? -1.8 LEU 211 A 211 A ? -0.3 LYS 215 A 215 A ? -0.3 ILE 214 A 214 A ? -0.2 
217 ASN 217 A 217 A ? ILE 214 A 214 A ? -0.9 TRP 213 A 213 A ? -0.8 ALA 216 A 216 A ? -0.2 LYS 215 A 215 A ? -0.2 
218 LEU 218 A 218 A ? ILE 214 A 214 A ? -0.9 LYS 215 A 215 A ? -0.6 GLN 221 A 221 A ? -0.1 PHE 36  A 36  A ? -0.0 
219 PRO 219 A 219 A ? ?   ?   ? ?   ? ? ?    ?   ?   ? ?   ? ? ?    GLN 221 A 221 A ? -0.2 LEU 218 A 218 A ? -0.1 
220 GLU 220 A 220 A ? ALA 216 A 216 A ? -0.1 ASN 217 A 217 A ? -0.1 ALA 216 A 216 A ? -0.0 LYS 215 A 215 A ? -0.0 
221 GLN 221 A 221 A ? PRO 219 A 219 A ? -0.2 LEU 218 A 218 A ? -0.1 GLU 220 A 220 A ? -0.0 LEU 218 A 218 A ? -0.0 
# 
loop_
_dssp_statistics_histogram.entry_id 
_dssp_statistics_histogram.type 
_dssp_statistics_histogram.1 
_dssp_statistics_histogram.2 
_dssp_statistics_histogram.3 
_dssp_statistics_histogram.4 
_dssp_statistics_histogram.5 
_dssp_statistics_histogram.6 
_dssp_statistics_histogram.7 
_dssp_statistics_histogram.8 
_dssp_statistics_histogram.9 
_dssp_statistics_histogram.10 
_dssp_statistics_histogram.11 
_dssp_statistics_histogram.12 
_dssp_statistics_histogram.13 
_dssp_statistics_histogram.14 
_dssp_statistics_histogram.15 
_dssp_statistics_histogram.16 
_dssp_statistics_histogram.17 
_dssp_statistics_histogram.18 
_dssp_statistics_histogram.19 
_dssp_statistics_histogram.20 
_dssp_statistics_histogram.21 
_dssp_statistics_histogram.22 
_dssp_statistics_histogram.23 
_dssp_statistics_histogram.24 
_dssp_statistics_histogram.25 
_dssp_statistics_histogram.26 
_dssp_statistics_histogram.27 
_dssp_statistics_histogram.28 
_dssp_statistics_histogram.29 
_dssp_statistics_histogram.30 
Pelodiscus_sinensis_GeneID=102461598 residues_per_alpha_helix        0 0 0 0 0 0 2 0 0 0 0 0 0 0 0 0 0 0 0 0 0 0 0 0 0 0 0 0 0 0 
Pelodiscus_sinensis_GeneID=102461598 parallel_bridges_per_ladder     1 0 0 0 0 0 0 0 0 0 0 0 0 0 0 0 0 0 0 0 0 0 0 0 0 0 0 0 0 0 
Pelodiscus_sinensis_GeneID=102461598 antiparallel_bridges_per_ladder 4 3 1 5 3 1 0 0 0 0 0 0 0 0 0 0 0 0 0 0 0 0 0 0 0 0 0 0 0 0 
Pelodiscus_sinensis_GeneID=102461598 ladders_per_sheet               1 0 0 0 0 1 0 1 0 0 0 0 0 0 0 0 0 0 0 0 0 0 0 0 0 0 0 0 0 0 
# 
loop_
_dssp_statistics_hbond.entry_id 
_dssp_statistics_hbond.type 
_dssp_statistics_hbond.count 
_dssp_statistics_hbond.count_per_100 
Pelodiscus_sinensis_GeneID=102461598 O(I)-->H-N(J)          146 66.1 
Pelodiscus_sinensis_GeneID=102461598 'PARALLEL BRIDGES'     2   0.9  
Pelodiscus_sinensis_GeneID=102461598 'ANTIPARALLEL BRIDGES' 74  33.5 
Pelodiscus_sinensis_GeneID=102461598 O(I)-->H-N(I-5)        1   0.5  
Pelodiscus_sinensis_GeneID=102461598 O(I)-->H-N(I-4)        3   1.4  
Pelodiscus_sinensis_GeneID=102461598 O(I)-->H-N(I-3)        4   1.8  
Pelodiscus_sinensis_GeneID=102461598 O(I)-->H-N(I-2)        0   0.0  
Pelodiscus_sinensis_GeneID=102461598 O(I)-->H-N(I-1)        0   0.0  
Pelodiscus_sinensis_GeneID=102461598 O(I)-->H-N(I+0)        0   0.0  
Pelodiscus_sinensis_GeneID=102461598 O(I)-->H-N(I+1)        0   0.0  
Pelodiscus_sinensis_GeneID=102461598 O(I)-->H-N(I+2)        27  12.2 
Pelodiscus_sinensis_GeneID=102461598 O(I)-->H-N(I+3)        21  9.5  
Pelodiscus_sinensis_GeneID=102461598 O(I)-->H-N(I+4)        14  6.3  
Pelodiscus_sinensis_GeneID=102461598 O(I)-->H-N(I+5)        1   0.5  
# 
_dssp_statistics.entry_id                       Pelodiscus_sinensis_GeneID=102461598 
_dssp_statistics.nr_of_residues                 221 
_dssp_statistics.nr_of_chains                   1 
_dssp_statistics.nr_of_ss_bridges_total         0 
_dssp_statistics.nr_of_ss_bridges_intra_chain   0 
_dssp_statistics.nr_of_ss_bridges_inter_chain   0 
# 
loop_
_chem_comp.id 
_chem_comp.type 
_chem_comp.mon_nstd_flag 
_chem_comp.name 
_chem_comp.formula 
_chem_comp.formula_weight 
ALA 'L-PEPTIDE LINKING' y ALANINE         'C3 H7 N O2'     89.093 
ARG 'L-PEPTIDE LINKING' y ARGININE        'C6 H15 N4 O2'  175.209 
ASN 'L-PEPTIDE LINKING' y ASPARAGINE      'C4 H8 N2 O3'   132.118 
ASP 'L-PEPTIDE LINKING' y 'ASPARTIC ACID' 'C4 H7 N O4'    133.103 
CYS 'L-PEPTIDE LINKING' y CYSTEINE        'C3 H7 N O2 S'  121.158 
GLN 'L-PEPTIDE LINKING' y GLUTAMINE       'C5 H10 N2 O3'  146.144 
GLU 'L-PEPTIDE LINKING' y 'GLUTAMIC ACID' 'C5 H9 N O4'    147.129 
GLY 'PEPTIDE LINKING'   y GLYCINE         'C2 H5 N O2'     75.067 
HIS 'L-PEPTIDE LINKING' y HISTIDINE       'C6 H10 N3 O2'  156.162 
ILE 'L-PEPTIDE LINKING' y ISOLEUCINE      'C6 H13 N O2'   131.173 
LEU 'L-PEPTIDE LINKING' y LEUCINE         'C6 H13 N O2'   131.173 
LYS 'L-PEPTIDE LINKING' y LYSINE          'C6 H15 N2 O2'  147.195 
MET 'L-PEPTIDE LINKING' y METHIONINE      'C5 H11 N O2 S' 149.211 
PHE 'L-PEPTIDE LINKING' y PHENYLALANINE   'C9 H11 N O2'   165.189 
PRO 'L-PEPTIDE LINKING' y PROLINE         'C5 H9 N O2'     115.13 
SER 'L-PEPTIDE LINKING' y SERINE          'C3 H7 N O3'    105.093 
THR 'L-PEPTIDE LINKING' y THREONINE       'C4 H9 N O3'    119.119 
TRP 'L-PEPTIDE LINKING' y TRYPTOPHAN      'C11 H12 N2 O2' 204.225 
TYR 'L-PEPTIDE LINKING' y TYROSINE        'C9 H11 N O3'   181.189 
VAL 'L-PEPTIDE LINKING' y VALINE          'C5 H11 N O2'   117.146 
# 
loop_
_atom_type.symbol 
N 
C 
O 
S 
# 
loop_
_entity_poly_seq.entity_id 
_entity_poly_seq.num 
_entity_poly_seq.mon_id 
_entity_poly_seq.hetero 
1   1 GLU n 
1   2 ILE n 
1   3 ILE n 
1   4 GLY n 
1   5 GLY n 
1   6 HIS n 
1   7 GLU n 
1   8 ALA n 
1   9 GLU n 
1  10 PRO n 
1  11 HIS n 
1  12 SER n 
1  13 ARG n 
1  14 PRO n 
1  15 TYR n 
1  16 MET n 
1  17 ALA n 
1  18 PHE n 
1  19 LEU n 
1  20 GLU n 
1  21 ILE n 
1  22 GLU n 
1  23 LYS n 
1  24 SER n 
1  25 PHE n 
1  26 ARG n 
1  27 CYS n 
1  28 GLY n 
1  29 GLY n 
1  30 PHE n 
1  31 LEU n 
1  32 VAL n 
1  33 ALA n 
1  34 GLU n 
1  35 ASP n 
1  36 PHE n 
1  37 VAL n 
1  38 LEU n 
1  39 THR n 
1  40 ALA n 
1  41 ALA n 
1  42 HIS n 
1  43 CYS n 
1  44 TRP n 
1  45 GLY n 
1  46 GLU n 
1  47 GLU n 
1  48 ILE n 
1  49 THR n 
1  50 VAL n 
1  51 LEU n 
1  52 LEU n 
1  53 GLY n 
1  54 ALA n 
1  55 HIS n 
1  56 ASP n 
1  57 VAL n 
1  58 SER n 
1  59 GLU n 
1  60 GLU n 
1  61 GLU n 
1  62 ASP n 
1  63 SER n 
1  64 GLN n 
1  65 GLN n 
1  66 VAL n 
1  67 ILE n 
1  68 PRO n 
1  69 VAL n 
1  70 ARG n 
1  71 ARG n 
1  72 GLN n 
1  73 ILE n 
1  74 PRO n 
1  75 HIS n 
1  76 PRO n 
1  77 GLU n 
1  78 PHE n 
1  79 ASN n 
1  80 GLN n 
1  81 LYS n 
1  82 THR n 
1  83 LEU n 
1  84 LYS n 
1  85 ASN n 
1  86 ASP n 
1  87 ILE n 
1  88 MET n 
1  89 LEU n 
1  90 LEU n 
1  91 GLN n 
1  92 LEU n 
1  93 THR n 
1  94 ARG n 
1  95 ARG n 
1  96 VAL n 
1  97 LYS n 
1  98 LEU n 
1  99 THR n 
1 100 GLN n 
1 101 ALA n 
1 102 VAL n 
1 103 GLY n 
1 104 LEU n 
1 105 LEU n 
1 106 GLN n 
1 107 LEU n 
1 108 THR n 
1 109 SER n 
1 110 ARG n 
1 111 ARG n 
1 112 ARG n 
1 113 ARG n 
1 114 PRO n 
1 115 TYR n 
1 116 PRO n 
1 117 THR n 
1 118 CYS n 
1 119 SER n 
1 120 VAL n 
1 121 ALA n 
1 122 GLY n 
1 123 TRP n 
1 124 GLY n 
1 125 GLN n 
1 126 THR n 
1 127 GLY n 
1 128 LEU n 
1 129 ASN n 
1 130 VAL n 
1 131 ARG n 
1 132 THR n 
1 133 ASP n 
1 134 VAL n 
1 135 LEU n 
1 136 GLN n 
1 137 GLU n 
1 138 ALA n 
1 139 ASP n 
1 140 LEU n 
1 141 VAL n 
1 142 VAL n 
1 143 VAL n 
1 144 ASN n 
1 145 ASP n 
1 146 ALA n 
1 147 PHE n 
1 148 CYS n 
1 149 GLN n 
1 150 HIS n 
1 151 ARG n 
1 152 TYR n 
1 153 LEU n 
1 154 TYR n 
1 155 TYR n 
1 156 PHE n 
1 157 PRO n 
1 158 SER n 
1 159 SER n 
1 160 MET n 
1 161 LEU n 
1 162 CYS n 
1 163 VAL n 
1 164 GLY n 
1 165 ASP n 
1 166 PRO n 
1 167 GLU n 
1 168 HIS n 
1 169 ASP n 
1 170 GLN n 
1 171 SER n 
1 172 ILE n 
1 173 PHE n 
1 174 VAL n 
1 175 GLY n 
1 176 ASP n 
1 177 SER n 
1 178 GLY n 
1 179 GLY n 
1 180 PRO n 
1 181 LEU n 
1 182 VAL n 
1 183 CYS n 
1 184 GLY n 
1 185 GLY n 
1 186 VAL n 
1 187 ALA n 
1 188 GLU n 
1 189 GLY n 
1 190 ILE n 
1 191 VAL n 
1 192 SER n 
1 193 LYS n 
1 194 CYS n 
1 195 ILE n 
1 196 GLY n 
1 197 SER n 
1 198 LYS n 
1 199 ILE n 
1 200 PRO n 
1 201 PRO n 
1 202 THR n 
1 203 VAL n 
1 204 PHE n 
1 205 THR n 
1 206 ARG n 
1 207 ILE n 
1 208 SER n 
1 209 HIS n 
1 210 PHE n 
1 211 LEU n 
1 212 PRO n 
1 213 TRP n 
1 214 ILE n 
1 215 LYS n 
1 216 ALA n 
1 217 ASN n 
1 218 LEU n 
1 219 PRO n 
1 220 GLU n 
1 221 GLN n 
# 
loop_
_pdbx_poly_seq_scheme.asym_id 
_pdbx_poly_seq_scheme.entity_id 
_pdbx_poly_seq_scheme.seq_id 
_pdbx_poly_seq_scheme.mon_id 
_pdbx_poly_seq_scheme.ndb_seq_num 
_pdbx_poly_seq_scheme.pdb_seq_num 
_pdbx_poly_seq_scheme.auth_seq_num 
_pdbx_poly_seq_scheme.pdb_mon_id 
_pdbx_poly_seq_scheme.auth_mon_id 
_pdbx_poly_seq_scheme.pdb_strand_id 
_pdbx_poly_seq_scheme.pdb_ins_code 
_pdbx_poly_seq_scheme.hetero 
A 1   1 GLU   1 1   1   GLU GLU A ? n 
A 1   2 ILE   2 2   2   ILE ILE A ? n 
A 1   3 ILE   3 3   3   ILE ILE A ? n 
A 1   4 GLY   4 4   4   GLY GLY A ? n 
A 1   5 GLY   5 5   5   GLY GLY A ? n 
A 1   6 HIS   6 6   6   HIS HIS A ? n 
A 1   7 GLU   7 7   7   GLU GLU A ? n 
A 1   8 ALA   8 8   8   ALA ALA A ? n 
A 1   9 GLU   9 9   9   GLU GLU A ? n 
A 1  10 PRO  10 10  10  PRO PRO A ? n 
A 1  11 HIS  11 11  11  HIS HIS A ? n 
A 1  12 SER  12 12  12  SER SER A ? n 
A 1  13 ARG  13 13  13  ARG ARG A ? n 
A 1  14 PRO  14 14  14  PRO PRO A ? n 
A 1  15 TYR  15 15  15  TYR TYR A ? n 
A 1  16 MET  16 16  16  MET MET A ? n 
A 1  17 ALA  17 17  17  ALA ALA A ? n 
A 1  18 PHE  18 18  18  PHE PHE A ? n 
A 1  19 LEU  19 19  19  LEU LEU A ? n 
A 1  20 GLU  20 20  20  GLU GLU A ? n 
A 1  21 ILE  21 21  21  ILE ILE A ? n 
A 1  22 GLU  22 22  22  GLU GLU A ? n 
A 1  23 LYS  23 23  23  LYS LYS A ? n 
A 1  24 SER  24 24  24  SER SER A ? n 
A 1  25 PHE  25 25  25  PHE PHE A ? n 
A 1  26 ARG  26 26  26  ARG ARG A ? n 
A 1  27 CYS  27 27  27  CYS CYS A ? n 
A 1  28 GLY  28 28  28  GLY GLY A ? n 
A 1  29 GLY  29 29  29  GLY GLY A ? n 
A 1  30 PHE  30 30  30  PHE PHE A ? n 
A 1  31 LEU  31 31  31  LEU LEU A ? n 
A 1  32 VAL  32 32  32  VAL VAL A ? n 
A 1  33 ALA  33 33  33  ALA ALA A ? n 
A 1  34 GLU  34 34  34  GLU GLU A ? n 
A 1  35 ASP  35 35  35  ASP ASP A ? n 
A 1  36 PHE  36 36  36  PHE PHE A ? n 
A 1  37 VAL  37 37  37  VAL VAL A ? n 
A 1  38 LEU  38 38  38  LEU LEU A ? n 
A 1  39 THR  39 39  39  THR THR A ? n 
A 1  40 ALA  40 40  40  ALA ALA A ? n 
A 1  41 ALA  41 41  41  ALA ALA A ? n 
A 1  42 HIS  42 42  42  HIS HIS A ? n 
A 1  43 CYS  43 43  43  CYS CYS A ? n 
A 1  44 TRP  44 44  44  TRP TRP A ? n 
A 1  45 GLY  45 45  45  GLY GLY A ? n 
A 1  46 GLU  46 46  46  GLU GLU A ? n 
A 1  47 GLU  47 47  47  GLU GLU A ? n 
A 1  48 ILE  48 48  48  ILE ILE A ? n 
A 1  49 THR  49 49  49  THR THR A ? n 
A 1  50 VAL  50 50  50  VAL VAL A ? n 
A 1  51 LEU  51 51  51  LEU LEU A ? n 
A 1  52 LEU  52 52  52  LEU LEU A ? n 
A 1  53 GLY  53 53  53  GLY GLY A ? n 
A 1  54 ALA  54 54  54  ALA ALA A ? n 
A 1  55 HIS  55 55  55  HIS HIS A ? n 
A 1  56 ASP  56 56  56  ASP ASP A ? n 
A 1  57 VAL  57 57  57  VAL VAL A ? n 
A 1  58 SER  58 58  58  SER SER A ? n 
A 1  59 GLU  59 59  59  GLU GLU A ? n 
A 1  60 GLU  60 60  60  GLU GLU A ? n 
A 1  61 GLU  61 61  61  GLU GLU A ? n 
A 1  62 ASP  62 62  62  ASP ASP A ? n 
A 1  63 SER  63 63  63  SER SER A ? n 
A 1  64 GLN  64 64  64  GLN GLN A ? n 
A 1  65 GLN  65 65  65  GLN GLN A ? n 
A 1  66 VAL  66 66  66  VAL VAL A ? n 
A 1  67 ILE  67 67  67  ILE ILE A ? n 
A 1  68 PRO  68 68  68  PRO PRO A ? n 
A 1  69 VAL  69 69  69  VAL VAL A ? n 
A 1  70 ARG  70 70  70  ARG ARG A ? n 
A 1  71 ARG  71 71  71  ARG ARG A ? n 
A 1  72 GLN  72 72  72  GLN GLN A ? n 
A 1  73 ILE  73 73  73  ILE ILE A ? n 
A 1  74 PRO  74 74  74  PRO PRO A ? n 
A 1  75 HIS  75 75  75  HIS HIS A ? n 
A 1  76 PRO  76 76  76  PRO PRO A ? n 
A 1  77 GLU  77 77  77  GLU GLU A ? n 
A 1  78 PHE  78 78  78  PHE PHE A ? n 
A 1  79 ASN  79 79  79  ASN ASN A ? n 
A 1  80 GLN  80 80  80  GLN GLN A ? n 
A 1  81 LYS  81 81  81  LYS LYS A ? n 
A 1  82 THR  82 82  82  THR THR A ? n 
A 1  83 LEU  83 83  83  LEU LEU A ? n 
A 1  84 LYS  84 84  84  LYS LYS A ? n 
A 1  85 ASN  85 85  85  ASN ASN A ? n 
A 1  86 ASP  86 86  86  ASP ASP A ? n 
A 1  87 ILE  87 87  87  ILE ILE A ? n 
A 1  88 MET  88 88  88  MET MET A ? n 
A 1  89 LEU  89 89  89  LEU LEU A ? n 
A 1  90 LEU  90 90  90  LEU LEU A ? n 
A 1  91 GLN  91 91  91  GLN GLN A ? n 
A 1  92 LEU  92 92  92  LEU LEU A ? n 
A 1  93 THR  93 93  93  THR THR A ? n 
A 1  94 ARG  94 94  94  ARG ARG A ? n 
A 1  95 ARG  95 95  95  ARG ARG A ? n 
A 1  96 VAL  96 96  96  VAL VAL A ? n 
A 1  97 LYS  97 97  97  LYS LYS A ? n 
A 1  98 LEU  98 98  98  LEU LEU A ? n 
A 1  99 THR  99 99  99  THR THR A ? n 
A 1 100 GLN 100 100 100 GLN GLN A ? n 
A 1 101 ALA 101 101 101 ALA ALA A ? n 
A 1 102 VAL 102 102 102 VAL VAL A ? n 
A 1 103 GLY 103 103 103 GLY GLY A ? n 
A 1 104 LEU 104 104 104 LEU LEU A ? n 
A 1 105 LEU 105 105 105 LEU LEU A ? n 
A 1 106 GLN 106 106 106 GLN GLN A ? n 
A 1 107 LEU 107 107 107 LEU LEU A ? n 
A 1 108 THR 108 108 108 THR THR A ? n 
A 1 109 SER 109 109 109 SER SER A ? n 
A 1 110 ARG 110 110 110 ARG ARG A ? n 
A 1 111 ARG 111 111 111 ARG ARG A ? n 
A 1 112 ARG 112 112 112 ARG ARG A ? n 
A 1 113 ARG 113 113 113 ARG ARG A ? n 
A 1 114 PRO 114 114 114 PRO PRO A ? n 
A 1 115 TYR 115 115 115 TYR TYR A ? n 
A 1 116 PRO 116 116 116 PRO PRO A ? n 
A 1 117 THR 117 117 117 THR THR A ? n 
A 1 118 CYS 118 118 118 CYS CYS A ? n 
A 1 119 SER 119 119 119 SER SER A ? n 
A 1 120 VAL 120 120 120 VAL VAL A ? n 
A 1 121 ALA 121 121 121 ALA ALA A ? n 
A 1 122 GLY 122 122 122 GLY GLY A ? n 
A 1 123 TRP 123 123 123 TRP TRP A ? n 
A 1 124 GLY 124 124 124 GLY GLY A ? n 
A 1 125 GLN 125 125 125 GLN GLN A ? n 
A 1 126 THR 126 126 126 THR THR A ? n 
A 1 127 GLY 127 127 127 GLY GLY A ? n 
A 1 128 LEU 128 128 128 LEU LEU A ? n 
A 1 129 ASN 129 129 129 ASN ASN A ? n 
A 1 130 VAL 130 130 130 VAL VAL A ? n 
A 1 131 ARG 131 131 131 ARG ARG A ? n 
A 1 132 THR 132 132 132 THR THR A ? n 
A 1 133 ASP 133 133 133 ASP ASP A ? n 
A 1 134 VAL 134 134 134 VAL VAL A ? n 
A 1 135 LEU 135 135 135 LEU LEU A ? n 
A 1 136 GLN 136 136 136 GLN GLN A ? n 
A 1 137 GLU 137 137 137 GLU GLU A ? n 
A 1 138 ALA 138 138 138 ALA ALA A ? n 
A 1 139 ASP 139 139 139 ASP ASP A ? n 
A 1 140 LEU 140 140 140 LEU LEU A ? n 
A 1 141 VAL 141 141 141 VAL VAL A ? n 
A 1 142 VAL 142 142 142 VAL VAL A ? n 
A 1 143 VAL 143 143 143 VAL VAL A ? n 
A 1 144 ASN 144 144 144 ASN ASN A ? n 
A 1 145 ASP 145 145 145 ASP ASP A ? n 
A 1 146 ALA 146 146 146 ALA ALA A ? n 
A 1 147 PHE 147 147 147 PHE PHE A ? n 
A 1 148 CYS 148 148 148 CYS CYS A ? n 
A 1 149 GLN 149 149 149 GLN GLN A ? n 
A 1 150 HIS 150 150 150 HIS HIS A ? n 
A 1 151 ARG 151 151 151 ARG ARG A ? n 
A 1 152 TYR 152 152 152 TYR TYR A ? n 
A 1 153 LEU 153 153 153 LEU LEU A ? n 
A 1 154 TYR 154 154 154 TYR TYR A ? n 
A 1 155 TYR 155 155 155 TYR TYR A ? n 
A 1 156 PHE 156 156 156 PHE PHE A ? n 
A 1 157 PRO 157 157 157 PRO PRO A ? n 
A 1 158 SER 158 158 158 SER SER A ? n 
A 1 159 SER 159 159 159 SER SER A ? n 
A 1 160 MET 160 160 160 MET MET A ? n 
A 1 161 LEU 161 161 161 LEU LEU A ? n 
A 1 162 CYS 162 162 162 CYS CYS A ? n 
A 1 163 VAL 163 163 163 VAL VAL A ? n 
A 1 164 GLY 164 164 164 GLY GLY A ? n 
A 1 165 ASP 165 165 165 ASP ASP A ? n 
A 1 166 PRO 166 166 166 PRO PRO A ? n 
A 1 167 GLU 167 167 167 GLU GLU A ? n 
A 1 168 HIS 168 168 168 HIS HIS A ? n 
A 1 169 ASP 169 169 169 ASP ASP A ? n 
A 1 170 GLN 170 170 170 GLN GLN A ? n 
A 1 171 SER 171 171 171 SER SER A ? n 
A 1 172 ILE 172 172 172 ILE ILE A ? n 
A 1 173 PHE 173 173 173 PHE PHE A ? n 
A 1 174 VAL 174 174 174 VAL VAL A ? n 
A 1 175 GLY 175 175 175 GLY GLY A ? n 
A 1 176 ASP 176 176 176 ASP ASP A ? n 
A 1 177 SER 177 177 177 SER SER A ? n 
A 1 178 GLY 178 178 178 GLY GLY A ? n 
A 1 179 GLY 179 179 179 GLY GLY A ? n 
A 1 180 PRO 180 180 180 PRO PRO A ? n 
A 1 181 LEU 181 181 181 LEU LEU A ? n 
A 1 182 VAL 182 182 182 VAL VAL A ? n 
A 1 183 CYS 183 183 183 CYS CYS A ? n 
A 1 184 GLY 184 184 184 GLY GLY A ? n 
A 1 185 GLY 185 185 185 GLY GLY A ? n 
A 1 186 VAL 186 186 186 VAL VAL A ? n 
A 1 187 ALA 187 187 187 ALA ALA A ? n 
A 1 188 GLU 188 188 188 GLU GLU A ? n 
A 1 189 GLY 189 189 189 GLY GLY A ? n 
A 1 190 ILE 190 190 190 ILE ILE A ? n 
A 1 191 VAL 191 191 191 VAL VAL A ? n 
A 1 192 SER 192 192 192 SER SER A ? n 
A 1 193 LYS 193 193 193 LYS LYS A ? n 
A 1 194 CYS 194 194 194 CYS CYS A ? n 
A 1 195 ILE 195 195 195 ILE ILE A ? n 
A 1 196 GLY 196 196 196 GLY GLY A ? n 
A 1 197 SER 197 197 197 SER SER A ? n 
A 1 198 LYS 198 198 198 LYS LYS A ? n 
A 1 199 ILE 199 199 199 ILE ILE A ? n 
A 1 200 PRO 200 200 200 PRO PRO A ? n 
A 1 201 PRO 201 201 201 PRO PRO A ? n 
A 1 202 THR 202 202 202 THR THR A ? n 
A 1 203 VAL 203 203 203 VAL VAL A ? n 
A 1 204 PHE 204 204 204 PHE PHE A ? n 
A 1 205 THR 205 205 205 THR THR A ? n 
A 1 206 ARG 206 206 206 ARG ARG A ? n 
A 1 207 ILE 207 207 207 ILE ILE A ? n 
A 1 208 SER 208 208 208 SER SER A ? n 
A 1 209 HIS 209 209 209 HIS HIS A ? n 
A 1 210 PHE 210 210 210 PHE PHE A ? n 
A 1 211 LEU 211 211 211 LEU LEU A ? n 
A 1 212 PRO 212 212 212 PRO PRO A ? n 
A 1 213 TRP 213 213 213 TRP TRP A ? n 
A 1 214 ILE 214 214 214 ILE ILE A ? n 
A 1 215 LYS 215 215 215 LYS LYS A ? n 
A 1 216 ALA 216 216 216 ALA ALA A ? n 
A 1 217 ASN 217 217 217 ASN ASN A ? n 
A 1 218 LEU 218 218 218 LEU LEU A ? n 
A 1 219 PRO 219 219 219 PRO PRO A ? n 
A 1 220 GLU 220 220 220 GLU GLU A ? n 
A 1 221 GLN 221 221 221 GLN GLN A ? n 
# 
loop_
_atom_site.group_PDB 
_atom_site.id 
_atom_site.type_symbol 
_atom_site.label_atom_id 
_atom_site.label_alt_id 
_atom_site.label_comp_id 
_atom_site.label_asym_id 
_atom_site.label_entity_id 
_atom_site.label_seq_id 
_atom_site.pdbx_PDB_ins_code 
_atom_site.Cartn_x 
_atom_site.Cartn_y 
_atom_site.Cartn_z 
_atom_site.occupancy 
_atom_site.B_iso_or_equiv 
_atom_site.pdbx_formal_charge 
_atom_site.auth_seq_id 
_atom_site.auth_comp_id 
_atom_site.auth_asym_id 
_atom_site.auth_atom_id 
_atom_site.pdbx_PDB_model_num 
ATOM 1    N N   ? GLU A 1   1 ?   4.520  -9.748   0.348 1.000 57.400 ? 1   GLU A N   1 
ATOM 2    C CA  ? GLU A 1   1 ?   5.566 -10.736   0.596 1.000 57.400 ? 1   GLU A CA  1 
ATOM 3    C C   ? GLU A 1   1 ?   6.954 -10.112   0.484 1.000 57.400 ? 1   GLU A C   1 
ATOM 4    C CB  ? GLU A 1   1 ?   5.437 -11.910  -0.379 1.000 57.400 ? 1   GLU A CB  1 
ATOM 5    O O   ? GLU A 1   1 ?   7.282  -9.492  -0.529 1.000 57.400 ? 1   GLU A O   1 
ATOM 6    C CG  ? GLU A 1   1 ?   4.232 -12.800  -0.114 1.000 57.400 ? 1   GLU A CG  1 
ATOM 7    C CD  ? GLU A 1   1 ?   4.142 -13.986  -1.061 1.000 57.400 ? 1   GLU A CD  1 
ATOM 8    O OE1 ? GLU A 1   1 ?   3.245 -14.841  -0.880 1.000 57.400 ? 1   GLU A OE1 1 
ATOM 9    O OE2 ? GLU A 1   1 ?   4.975 -14.061  -1.992 1.000 57.400 ? 1   GLU A OE2 1 
ATOM 10   N N   ? ILE A 1   2 ?   7.462  -9.793   1.560 1.000 62.720 ? 2   ILE A N   1 
ATOM 11   C CA  ? ILE A 1   2 ?   8.759  -9.139   1.693 1.000 62.720 ? 2   ILE A CA  1 
ATOM 12   C C   ? ILE A 1   2 ?   9.850 -10.189   1.886 1.000 62.720 ? 2   ILE A C   1 
ATOM 13   C CB  ? ILE A 1   2 ?   8.768  -8.135   2.868 1.000 62.720 ? 2   ILE A CB  1 
ATOM 14   O O   ? ILE A 1   2 ?   9.894 -10.867   2.915 1.000 62.720 ? 2   ILE A O   1 
ATOM 15   C CG1 ? ILE A 1   2 ?   7.630  -7.120   2.712 1.000 62.720 ? 2   ILE A CG1 1 
ATOM 16   C CG2 ? ILE A 1   2 ?  10.123  -7.429   2.965 1.000 62.720 ? 2   ILE A CG2 1 
ATOM 17   C CD1 ? ILE A 1   2 ?   7.770  -6.215   1.496 1.000 62.720 ? 2   ILE A CD1 1 
ATOM 18   N N   ? ILE A 1   3 ?  10.550 -10.619   0.810 1.000 67.060 ? 3   ILE A N   1 
ATOM 19   C CA  ? ILE A 1   3 ?  11.649 -11.578   0.853 1.000 67.060 ? 3   ILE A CA  1 
ATOM 20   C C   ? ILE A 1   3 ?  12.921 -10.884   1.333 1.000 67.060 ? 3   ILE A C   1 
ATOM 21   C CB  ? ILE A 1   3 ?  11.883 -12.230  -0.528 1.000 67.060 ? 3   ILE A CB  1 
ATOM 22   O O   ? ILE A 1   3 ?  13.302  -9.837   0.804 1.000 67.060 ? 3   ILE A O   1 
ATOM 23   C CG1 ? ILE A 1   3 ?  10.616 -12.952  -1.001 1.000 67.060 ? 3   ILE A CG1 1 
ATOM 24   C CG2 ? ILE A 1   3 ?  13.073 -13.193  -0.476 1.000 67.060 ? 3   ILE A CG2 1 
ATOM 25   C CD1 ? ILE A 1   3 ?  10.720 -13.531  -2.405 1.000 67.060 ? 3   ILE A CD1 1 
ATOM 26   N N   ? GLY A 1   4 ?  13.449 -11.453   2.503 1.000 69.420 ? 4   GLY A N   1 
ATOM 27   C CA  ? GLY A 1   4 ?  14.660 -10.859   3.047 1.000 69.420 ? 4   GLY A CA  1 
ATOM 28   C C   ? GLY A 1   4 ?  14.385  -9.719   4.008 1.000 69.420 ? 4   GLY A C   1 
ATOM 29   O O   ? GLY A 1   4 ?  15.282  -8.932   4.319 1.000 69.420 ? 4   GLY A O   1 
ATOM 30   N N   ? GLY A 1   5 ?  12.975  -9.530   4.373 1.000 79.710 ? 5   GLY A N   1 
ATOM 31   C CA  ? GLY A 1   5 ?  12.559  -8.549   5.362 1.000 79.710 ? 5   GLY A CA  1 
ATOM 32   C C   ? GLY A 1   5 ?  12.602  -9.078   6.783 1.000 79.710 ? 5   GLY A C   1 
ATOM 33   O O   ? GLY A 1   5 ?  13.139 -10.159   7.032 1.000 79.710 ? 5   GLY A O   1 
ATOM 34   N N   ? HIS A 1   6 ?  12.254  -8.343   7.662 1.000 88.680 ? 6   HIS A N   1 
ATOM 35   C CA  ? HIS A 1   6 ?  12.162  -8.694   9.074 1.000 88.680 ? 6   HIS A CA  1 
ATOM 36   C C   ? HIS A 1   6 ?  10.813  -8.284   9.657 1.000 88.680 ? 6   HIS A C   1 
ATOM 37   C CB  ? HIS A 1   6 ?  13.296  -8.040   9.865 1.000 88.680 ? 6   HIS A CB  1 
ATOM 38   O O   ? HIS A 1   6 ?  10.096  -7.476   9.063 1.000 88.680 ? 6   HIS A O   1 
ATOM 39   C CG  ? HIS A 1   6 ?  13.273  -6.545   9.821 1.000 88.680 ? 6   HIS A CG  1 
ATOM 40   C CD2 ? HIS A 1   6 ?  12.786  -5.638  10.701 1.000 88.680 ? 6   HIS A CD2 1 
ATOM 41   N ND1 ? HIS A 1   6 ?  13.795  -5.823   8.770 1.000 88.680 ? 6   HIS A ND1 1 
ATOM 42   C CE1 ? HIS A 1   6 ?  13.631  -4.532   9.006 1.000 88.680 ? 6   HIS A CE1 1 
ATOM 43   N NE2 ? HIS A 1   6 ?  13.021  -4.393  10.171 1.000 88.680 ? 6   HIS A NE2 1 
ATOM 44   N N   ? GLU A 1   7 ?  10.426  -8.990  10.689 1.000 92.690 ? 7   GLU A N   1 
ATOM 45   C CA  ? GLU A 1   7 ?   9.173  -8.634  11.349 1.000 92.690 ? 7   GLU A CA  1 
ATOM 46   C C   ? GLU A 1   7 ?   9.159  -7.161  11.749 1.000 92.690 ? 7   GLU A C   1 
ATOM 47   C CB  ? GLU A 1   7 ?   8.943  -9.515  12.579 1.000 92.690 ? 7   GLU A CB  1 
ATOM 48   O O   ? GLU A 1   7 ?  10.141  -6.651  12.294 1.000 92.690 ? 7   GLU A O   1 
ATOM 49   C CG  ? GLU A 1   7 ?   7.634  -9.234  13.301 1.000 92.690 ? 7   GLU A CG  1 
ATOM 50   C CD  ? GLU A 1   7 ?   7.369 -10.187  14.456 1.000 92.690 ? 7   GLU A CD  1 
ATOM 51   O OE1 ? GLU A 1   7 ?   6.661  -9.798  15.413 1.000 92.690 ? 7   GLU A OE1 1 
ATOM 52   O OE2 ? GLU A 1   7 ?   7.875 -11.330  14.405 1.000 92.690 ? 7   GLU A OE2 1 
ATOM 53   N N   ? ALA A 1   8 ?   8.084  -6.502  11.429 1.000 93.710 ? 8   ALA A N   1 
ATOM 54   C CA  ? ALA A 1   8 ?   7.891  -5.113  11.839 1.000 93.710 ? 8   ALA A CA  1 
ATOM 55   C C   ? ALA A 1   8 ?   7.589  -5.020  13.332 1.000 93.710 ? 8   ALA A C   1 
ATOM 56   C CB  ? ALA A 1   8 ?   6.766  -4.471  11.031 1.000 93.710 ? 8   ALA A CB  1 
ATOM 57   O O   ? ALA A 1   8 ?   6.958  -5.914  13.901 1.000 93.710 ? 8   ALA A O   1 
ATOM 58   N N   ? GLU A 1   9 ?   8.146  -3.951  13.915 1.000 95.220 ? 9   GLU A N   1 
ATOM 59   C CA  ? GLU A 1   9 ?   7.689  -3.680  15.275 1.000 95.220 ? 9   GLU A CA  1 
ATOM 60   C C   ? GLU A 1   9 ?   6.173  -3.513  15.324 1.000 95.220 ? 9   GLU A C   1 
ATOM 61   C CB  ? GLU A 1   9 ?   8.374  -2.430  15.833 1.000 95.220 ? 9   GLU A CB  1 
ATOM 62   O O   ? GLU A 1   9 ?   5.593  -2.815  14.490 1.000 95.220 ? 9   GLU A O   1 
ATOM 63   C CG  ? GLU A 1   9 ?   9.322  -2.713  16.990 1.000 95.220 ? 9   GLU A CG  1 
ATOM 64   C CD  ? GLU A 1   9 ?  10.011  -1.466  17.520 1.000 95.220 ? 9   GLU A CD  1 
ATOM 65   O OE1 ? GLU A 1   9 ?  10.473  -1.476  18.684 1.000 95.220 ? 9   GLU A OE1 1 
ATOM 66   O OE2 ? GLU A 1   9 ?  10.089  -0.470  16.766 1.000 95.220 ? 9   GLU A OE2 1 
ATOM 67   N N   ? PRO A 1  10 ?   5.527  -4.268  16.247 1.000 95.480 ? 10  PRO A N   1 
ATOM 68   C CA  ? PRO A 1  10 ?   4.071  -4.142  16.334 1.000 95.480 ? 10  PRO A CA  1 
ATOM 69   C C   ? PRO A 1  10 ?   3.604  -2.688  16.344 1.000 95.480 ? 10  PRO A C   1 
ATOM 70   C CB  ? PRO A 1  10 ?   3.736  -4.832  17.658 1.000 95.480 ? 10  PRO A CB  1 
ATOM 71   O O   ? PRO A 1  10 ?   4.152  -1.865  17.082 1.000 95.480 ? 10  PRO A O   1 
ATOM 72   C CG  ? PRO A 1  10 ?   4.822  -5.842  17.849 1.000 95.480 ? 10  PRO A CG  1 
ATOM 73   C CD  ? PRO A 1  10 ?   6.110  -5.257  17.345 1.000 95.480 ? 10  PRO A CD  1 
ATOM 74   N N   ? HIS A 1  11 ?   2.663  -2.427  15.292 1.000 94.470 ? 11  HIS A N   1 
ATOM 75   C CA  ? HIS A 1  11 ?   1.936  -1.166  15.201 1.000 94.470 ? 11  HIS A CA  1 
ATOM 76   C C   ? HIS A 1  11 ?   2.866  -0.019  14.822 1.000 94.470 ? 11  HIS A C   1 
ATOM 77   C CB  ? HIS A 1  11 ?   1.233  -0.856  16.525 1.000 94.470 ? 11  HIS A CB  1 
ATOM 78   O O   ? HIS A 1  11 ?   2.540   1.150  15.041 1.000 94.470 ? 11  HIS A O   1 
ATOM 79   C CG  ? HIS A 1  11 ?   0.335  -1.954  16.998 1.000 94.470 ? 11  HIS A CG  1 
ATOM 80   C CD2 ? HIS A 1  11 ?  -0.910  -2.315  16.607 1.000 94.470 ? 11  HIS A CD2 1 
ATOM 81   N ND1 ? HIS A 1  11 ?   0.694  -2.829  18.001 1.000 94.470 ? 11  HIS A ND1 1 
ATOM 82   C CE1 ? HIS A 1  11 ?  -0.294  -3.684  18.205 1.000 94.470 ? 11  HIS A CE1 1 
ATOM 83   N NE2 ? HIS A 1  11 ?  -1.279  -3.393  17.373 1.000 94.470 ? 11  HIS A NE2 1 
ATOM 84   N N   ? SER A 1  12 ?   4.062  -0.267  14.353 1.000 95.670 ? 12  SER A N   1 
ATOM 85   C CA  ? SER A 1  12 ?   5.009   0.718  13.841 1.000 95.670 ? 12  SER A CA  1 
ATOM 86   C C   ? SER A 1  12 ?   4.590   1.224  12.465 1.000 95.670 ? 12  SER A C   1 
ATOM 87   C CB  ? SER A 1  12 ?   6.416   0.122  13.767 1.000 95.670 ? 12  SER A CB  1 
ATOM 88   O O   ? SER A 1  12 ?   5.087   2.251  11.997 1.000 95.670 ? 12  SER A O   1 
ATOM 89   O OG  ? SER A 1  12 ?   6.449  -0.980  12.877 1.000 95.670 ? 12  SER A OG  1 
ATOM 90   N N   ? ARG A 1  13 ?   3.665   0.626  11.798 1.000 96.460 ? 13  ARG A N   1 
ATOM 91   C CA  ? ARG A 1  13 ?   3.080   0.997  10.513 1.000 96.460 ? 13  ARG A CA  1 
ATOM 92   C C   ? ARG A 1  13 ?   1.568   1.162  10.628 1.000 96.460 ? 13  ARG A C   1 
ATOM 93   C CB  ? ARG A 1  13 ?   3.414  -0.050   9.448 1.000 96.460 ? 13  ARG A CB  1 
ATOM 94   O O   ? ARG A 1  13 ?   0.808   0.349  10.098 1.000 96.460 ? 13  ARG A O   1 
ATOM 95   C CG  ? ARG A 1  13 ?   4.902  -0.315   9.290 1.000 96.460 ? 13  ARG A CG  1 
ATOM 96   C CD  ? ARG A 1  13 ?   5.639   0.905   8.754 1.000 96.460 ? 13  ARG A CD  1 
ATOM 97   N NE  ? ARG A 1  13 ?   7.053   0.623   8.525 1.000 96.460 ? 13  ARG A NE  1 
ATOM 98   N NH1 ? ARG A 1  13 ?   7.716   1.130  10.679 1.000 96.460 ? 13  ARG A NH1 1 
ATOM 99   N NH2 ? ARG A 1  13 ?   9.263   0.455   9.127 1.000 96.460 ? 13  ARG A NH2 1 
ATOM 100  C CZ  ? ARG A 1  13 ?   8.007   0.737   9.444 1.000 96.460 ? 13  ARG A CZ  1 
ATOM 101  N N   ? PRO A 1  14 ?   1.099   2.199  11.210 1.000 97.050 ? 14  PRO A N   1 
ATOM 102  C CA  ? PRO A 1  14 ?  -0.309   2.374  11.574 1.000 97.050 ? 14  PRO A CA  1 
ATOM 103  C C   ? PRO A 1  14 ?  -1.201   2.653  10.366 1.000 97.050 ? 14  PRO A C   1 
ATOM 104  C CB  ? PRO A 1  14 ?  -0.282   3.576  12.522 1.000 97.050 ? 14  PRO A CB  1 
ATOM 105  O O   ? PRO A 1  14 ?  -2.429   2.601  10.475 1.000 97.050 ? 14  PRO A O   1 
ATOM 106  C CG  ? PRO A 1  14 ?   0.932   4.351  12.120 1.000 97.050 ? 14  PRO A CG  1 
ATOM 107  C CD  ? PRO A 1  14 ?   2.001   3.382  11.705 1.000 97.050 ? 14  PRO A CD  1 
ATOM 108  N N   ? TYR A 1  15 ?  -0.591   2.819   9.145 1.000 97.620 ? 15  TYR A N   1 
ATOM 109  C CA  ? TYR A 1  15 ?  -1.309   3.098   7.906 1.000 97.620 ? 15  TYR A CA  1 
ATOM 110  C C   ? TYR A 1  15 ?  -1.573   1.814   7.129 1.000 97.620 ? 15  TYR A C   1 
ATOM 111  C CB  ? TYR A 1  15 ?  -0.519   4.081   7.037 1.000 97.620 ? 15  TYR A CB  1 
ATOM 112  O O   ? TYR A 1  15 ?  -2.324   1.817   6.150 1.000 97.620 ? 15  TYR A O   1 
ATOM 113  C CG  ? TYR A 1  15 ?   0.946   3.741   6.914 1.000 97.620 ? 15  TYR A CG  1 
ATOM 114  C CD1 ? TYR A 1  15 ?   1.904   4.418   7.667 1.000 97.620 ? 15  TYR A CD1 1 
ATOM 115  C CD2 ? TYR A 1  15 ?   1.377   2.744   6.045 1.000 97.620 ? 15  TYR A CD2 1 
ATOM 116  C CE1 ? TYR A 1  15 ?   3.256   4.110   7.556 1.000 97.620 ? 15  TYR A CE1 1 
ATOM 117  C CE2 ? TYR A 1  15 ?   2.726   2.428   5.926 1.000 97.620 ? 15  TYR A CE2 1 
ATOM 118  O OH  ? TYR A 1  15 ?   4.993   2.805   6.571 1.000 97.620 ? 15  TYR A OH  1 
ATOM 119  C CZ  ? TYR A 1  15 ?   3.656   3.114   6.685 1.000 97.620 ? 15  TYR A CZ  1 
ATOM 120  N N   ? MET A 1  16 ?  -0.944   0.712   7.490 1.000 97.250 ? 16  MET A N   1 
ATOM 121  C CA  ? MET A 1  16 ?  -1.015  -0.536   6.734 1.000 97.250 ? 16  MET A CA  1 
ATOM 122  C C   ? MET A 1  16 ?  -2.425  -1.117   6.774 1.000 97.250 ? 16  MET A C   1 
ATOM 123  C CB  ? MET A 1  16 ?  -0.014  -1.554   7.281 1.000 97.250 ? 16  MET A CB  1 
ATOM 124  O O   ? MET A 1  16 ?  -3.073  -1.113   7.822 1.000 97.250 ? 16  MET A O   1 
ATOM 125  C CG  ? MET A 1  16 ?   1.410  -1.334   6.798 1.000 97.250 ? 16  MET A CG  1 
ATOM 126  S SD  ? MET A 1  16 ?   1.558  -1.439   4.972 1.000 97.250 ? 16  MET A SD  1 
ATOM 127  C CE  ? MET A 1  16 ?   1.279  -3.215   4.730 1.000 97.250 ? 16  MET A CE  1 
ATOM 128  N N   ? ALA A 1  17 ?  -2.817  -1.611   5.593 1.000 97.160 ? 17  ALA A N   1 
ATOM 129  C CA  ? ALA A 1  17 ?  -4.122  -2.251   5.452 1.000 97.160 ? 17  ALA A CA  1 
ATOM 130  C C   ? ALA A 1  17 ?  -3.984  -3.653   4.863 1.000 97.160 ? 17  ALA A C   1 
ATOM 131  C CB  ? ALA A 1  17 ?  -5.041  -1.400   4.580 1.000 97.160 ? 17  ALA A CB  1 
ATOM 132  O O   ? ALA A 1  17 ?  -3.238  -3.859   3.903 1.000 97.160 ? 17  ALA A O   1 
ATOM 133  N N   ? PHE A 1  18 ?  -4.716  -4.571   5.474 1.000 96.430 ? 18  PHE A N   1 
ATOM 134  C CA  ? PHE A 1  18 ?  -4.865  -5.922   4.947 1.000 96.430 ? 18  PHE A CA  1 
ATOM 135  C C   ? PHE A 1  18 ?  -6.200  -6.079   4.229 1.000 96.430 ? 18  PHE A C   1 
ATOM 136  C CB  ? PHE A 1  18 ?  -4.749  -6.955   6.072 1.000 96.430 ? 18  PHE A CB  1 
ATOM 137  O O   ? PHE A 1  18 ?  -7.257  -5.836   4.814 1.000 96.430 ? 18  PHE A O   1 
ATOM 138  C CG  ? PHE A 1  18 ?  -4.920  -8.377   5.609 1.000 96.430 ? 18  PHE A CG  1 
ATOM 139  C CD1 ? PHE A 1  18 ?  -6.175  -8.973   5.599 1.000 96.430 ? 18  PHE A CD1 1 
ATOM 140  C CD2 ? PHE A 1  18 ?  -3.824  -9.118   5.186 1.000 96.430 ? 18  PHE A CD2 1 
ATOM 141  C CE1 ? PHE A 1  18 ?  -6.336 -10.289   5.171 1.000 96.430 ? 18  PHE A CE1 1 
ATOM 142  C CE2 ? PHE A 1  18 ?  -3.977 -10.434   4.757 1.000 96.430 ? 18  PHE A CE2 1 
ATOM 143  C CZ  ? PHE A 1  18 ?  -5.234 -11.018   4.752 1.000 96.430 ? 18  PHE A CZ  1 
ATOM 144  N N   ? LEU A 1  19 ?  -6.069  -6.442   2.938 1.000 95.860 ? 19  LEU A N   1 
ATOM 145  C CA  ? LEU A 1  19 ?  -7.284  -6.629   2.153 1.000 95.860 ? 19  LEU A CA  1 
ATOM 146  C C   ? LEU A 1  19 ?  -7.588  -8.112   1.968 1.000 95.860 ? 19  LEU A C   1 
ATOM 147  C CB  ? LEU A 1  19 ?  -7.150  -5.950   0.787 1.000 95.860 ? 19  LEU A CB  1 
ATOM 148  O O   ? LEU A 1  19 ?  -6.739  -8.870   1.492 1.000 95.860 ? 19  LEU A O   1 
ATOM 149  C CG  ? LEU A 1  19 ?  -7.263  -4.425   0.775 1.000 95.860 ? 19  LEU A CG  1 
ATOM 150  C CD1 ? LEU A 1  19 ?  -6.249  -3.810   1.734 1.000 95.860 ? 19  LEU A CD1 1 
ATOM 151  C CD2 ? LEU A 1  19 ?  -7.067  -3.885  -0.637 1.000 95.860 ? 19  LEU A CD2 1 
ATOM 152  N N   ? GLU A 1  20 ?  -8.727  -8.487   2.412 1.000 94.700 ? 20  GLU A N   1 
ATOM 153  C CA  ? GLU A 1  20 ?  -9.273  -9.808   2.114 1.000 94.700 ? 20  GLU A CA  1 
ATOM 154  C C   ? GLU A 1  20 ? -10.295  -9.740   0.983 1.000 94.700 ? 20  GLU A C   1 
ATOM 155  C CB  ? GLU A 1  20 ?  -9.911 -10.420   3.364 1.000 94.700 ? 20  GLU A CB  1 
ATOM 156  O O   ? GLU A 1  20 ? -11.372  -9.161   1.146 1.000 94.700 ? 20  GLU A O   1 
ATOM 157  C CG  ? GLU A 1  20 ? -10.280 -11.888   3.209 1.000 94.700 ? 20  GLU A CG  1 
ATOM 158  C CD  ? GLU A 1  20 ? -10.687 -12.546   4.518 1.000 94.700 ? 20  GLU A CD  1 
ATOM 159  O OE1 ? GLU A 1  20 ? -10.008 -13.504   4.953 1.000 94.700 ? 20  GLU A OE1 1 
ATOM 160  O OE2 ? GLU A 1  20 ? -11.694 -12.101   5.113 1.000 94.700 ? 20  GLU A OE2 1 
ATOM 161  N N   ? ILE A 1  21 ?  -9.967 -10.397  -0.239 1.000 94.240 ? 21  ILE A N   1 
ATOM 162  C CA  ? ILE A 1  21 ? -10.776 -10.296  -1.449 1.000 94.240 ? 21  ILE A CA  1 
ATOM 163  C C   ? ILE A 1  21 ? -11.436 -11.642  -1.742 1.000 94.240 ? 21  ILE A C   1 
ATOM 164  C CB  ? ILE A 1  21 ?  -9.929  -9.840  -2.659 1.000 94.240 ? 21  ILE A CB  1 
ATOM 165  O O   ? ILE A 1  21 ? -10.752 -12.660  -1.875 1.000 94.240 ? 21  ILE A O   1 
ATOM 166  C CG1 ? ILE A 1  21 ?  -9.208  -8.525  -2.340 1.000 94.240 ? 21  ILE A CG1 1 
ATOM 167  C CG2 ? ILE A 1  21 ? -10.805  -9.696  -3.907 1.000 94.240 ? 21  ILE A CG2 1 
ATOM 168  C CD1 ? ILE A 1  21 ?  -8.168  -8.123  -3.377 1.000 94.240 ? 21  ILE A CD1 1 
ATOM 169  N N   ? GLU A 1  22 ? -12.700 -11.787  -1.813 1.000 91.280 ? 22  GLU A N   1 
ATOM 170  C CA  ? GLU A 1  22 ? -13.485 -12.979  -2.122 1.000 91.280 ? 22  GLU A CA  1 
ATOM 171  C C   ? GLU A 1  22 ? -13.071 -14.156  -1.244 1.000 91.280 ? 22  GLU A C   1 
ATOM 172  C CB  ? GLU A 1  22 ? -13.341 -13.349  -3.601 1.000 91.280 ? 22  GLU A CB  1 
ATOM 173  O O   ? GLU A 1  22 ? -12.907 -15.275  -1.734 1.000 91.280 ? 22  GLU A O   1 
ATOM 174  C CG  ? GLU A 1  22 ? -13.841 -12.274  -4.556 1.000 91.280 ? 22  GLU A CG  1 
ATOM 175  C CD  ? GLU A 1  22 ? -13.658 -12.640  -6.020 1.000 91.280 ? 22  GLU A CD  1 
ATOM 176  O OE1 ? GLU A 1  22 ? -14.236 -11.955  -6.894 1.000 91.280 ? 22  GLU A OE1 1 
ATOM 177  O OE2 ? GLU A 1  22 ? -12.931 -13.621  -6.295 1.000 91.280 ? 22  GLU A OE2 1 
ATOM 178  N N   ? LYS A 1  23 ? -12.634 -14.072   0.005 1.000 80.950 ? 23  LYS A N   1 
ATOM 179  C CA  ? LYS A 1  23 ? -12.395 -15.033   1.078 1.000 80.950 ? 23  LYS A CA  1 
ATOM 180  C C   ? LYS A 1  23 ? -11.191 -15.917   0.767 1.000 80.950 ? 23  LYS A C   1 
ATOM 181  C CB  ? LYS A 1  23 ? -13.635 -15.898   1.309 1.000 80.950 ? 23  LYS A CB  1 
ATOM 182  O O   ? LYS A 1  23 ? -10.904 -16.865   1.501 1.000 80.950 ? 23  LYS A O   1 
ATOM 183  C CG  ? LYS A 1  23 ? -14.822 -15.139   1.884 1.000 80.950 ? 23  LYS A CG  1 
ATOM 184  C CD  ? LYS A 1  23 ? -15.973 -16.076   2.225 1.000 80.950 ? 23  LYS A CD  1 
ATOM 185  C CE  ? LYS A 1  23 ? -17.162 -15.317   2.799 1.000 80.950 ? 23  LYS A CE  1 
ATOM 186  N NZ  ? LYS A 1  23 ? -18.311 -16.226   3.091 1.000 80.950 ? 23  LYS A NZ  1 
ATOM 187  N N   ? SER A 1  24 ? -10.296 -15.516  -0.242 1.000 81.120 ? 24  SER A N   1 
ATOM 188  C CA  ? SER A 1  24 ?  -9.147 -16.368  -0.532 1.000 81.120 ? 24  SER A CA  1 
ATOM 189  C C   ? SER A 1  24 ?  -7.983 -15.556  -1.089 1.000 81.120 ? 24  SER A C   1 
ATOM 190  C CB  ? SER A 1  24 ?  -9.532 -17.469  -1.521 1.000 81.120 ? 24  SER A CB  1 
ATOM 191  O O   ? SER A 1  24 ?  -6.828 -15.979  -1.006 1.000 81.120 ? 24  SER A O   1 
ATOM 192  O OG  ? SER A 1  24 ?  -9.996 -16.911  -2.739 1.000 81.120 ? 24  SER A OG  1 
ATOM 193  N N   ? PHE A 1  25 ?  -8.275 -14.366  -1.644 1.000 87.160 ? 25  PHE A N   1 
ATOM 194  C CA  ? PHE A 1  25 ?  -7.242 -13.526  -2.239 1.000 87.160 ? 25  PHE A CA  1 
ATOM 195  C C   ? PHE A 1  25 ?  -6.887 -12.368  -1.315 1.000 87.160 ? 25  PHE A C   1 
ATOM 196  C CB  ? PHE A 1  25 ?  -7.701 -12.991  -3.599 1.000 87.160 ? 25  PHE A CB  1 
ATOM 197  O O   ? PHE A 1  25 ?  -7.774 -11.700  -0.779 1.000 87.160 ? 25  PHE A O   1 
ATOM 198  C CG  ? PHE A 1  25 ?  -6.645 -12.207  -4.330 1.000 87.160 ? 25  PHE A CG  1 
ATOM 199  C CD1 ? PHE A 1  25 ?  -6.726 -10.822  -4.421 1.000 87.160 ? 25  PHE A CD1 1 
ATOM 200  C CD2 ? PHE A 1  25 ?  -5.570 -12.854  -4.926 1.000 87.160 ? 25  PHE A CD2 1 
ATOM 201  C CE1 ? PHE A 1  25 ?  -5.750 -10.094  -5.097 1.000 87.160 ? 25  PHE A CE1 1 
ATOM 202  C CE2 ? PHE A 1  25 ?  -4.591 -12.132  -5.602 1.000 87.160 ? 25  PHE A CE2 1 
ATOM 203  C CZ  ? PHE A 1  25 ?  -4.683 -10.752  -5.688 1.000 87.160 ? 25  PHE A CZ  1 
ATOM 204  N N   ? ARG A 1  26 ?  -5.551 -12.132  -1.139 1.000 90.150 ? 26  ARG A N   1 
ATOM 205  C CA  ? ARG A 1  26 ?  -5.093 -11.097  -0.218 1.000 90.150 ? 26  ARG A CA  1 
ATOM 206  C C   ? ARG A 1  26 ?  -4.271 -10.039  -0.948 1.000 90.150 ? 26  ARG A C   1 
ATOM 207  C CB  ? ARG A 1  26 ?  -4.268 -11.711   0.915 1.000 90.150 ? 26  ARG A CB  1 
ATOM 208  O O   ? ARG A 1  26 ?  -3.496 -10.362  -1.850 1.000 90.150 ? 26  ARG A O   1 
ATOM 209  C CG  ? ARG A 1  26 ?  -5.021 -12.748   1.733 1.000 90.150 ? 26  ARG A CG  1 
ATOM 210  C CD  ? ARG A 1  26 ?  -4.109 -13.453   2.727 1.000 90.150 ? 26  ARG A CD  1 
ATOM 211  N NE  ? ARG A 1  26 ?  -4.826 -14.474   3.486 1.000 90.150 ? 26  ARG A NE  1 
ATOM 212  N NH1 ? ARG A 1  26 ?  -2.931 -15.396   4.432 1.000 90.150 ? 26  ARG A NH1 1 
ATOM 213  N NH2 ? ARG A 1  26 ?  -4.997 -16.258   4.922 1.000 90.150 ? 26  ARG A NH2 1 
ATOM 214  C CZ  ? ARG A 1  26 ?  -4.250 -15.374   4.279 1.000 90.150 ? 26  ARG A CZ  1 
ATOM 215  N N   ? CYS A 1  27 ?  -4.466  -8.804  -0.562 1.000 93.530 ? 27  CYS A N   1 
ATOM 216  C CA  ? CYS A 1  27 ?  -3.683  -7.657  -1.010 1.000 93.530 ? 27  CYS A CA  1 
ATOM 217  C C   ? CYS A 1  27 ?  -3.364  -6.727   0.154 1.000 93.530 ? 27  CYS A C   1 
ATOM 218  C CB  ? CYS A 1  27 ?  -4.432  -6.889  -2.098 1.000 93.530 ? 27  CYS A CB  1 
ATOM 219  O O   ? CYS A 1  27 ?  -3.945  -6.853   1.233 1.000 93.530 ? 27  CYS A O   1 
ATOM 220  S SG  ? CYS A 1  27 ?  -4.334  -7.656  -3.730 1.000 93.530 ? 27  CYS A SG  1 
ATOM 221  N N   ? GLY A 1  28 ?  -2.425  -5.941  -0.143 1.000 94.070 ? 28  GLY A N   1 
ATOM 222  C CA  ? GLY A 1  28 ?  -2.159  -4.861   0.794 1.000 94.070 ? 28  GLY A CA  1 
ATOM 223  C C   ? GLY A 1  28 ?  -2.804  -3.549   0.392 1.000 94.070 ? 28  GLY A C   1 
ATOM 224  O O   ? GLY A 1  28 ?  -3.394  -3.445  -0.686 1.000 94.070 ? 28  GLY A O   1 
ATOM 225  N N   ? GLY A 1  29 ?  -2.755  -2.563   1.215 1.000 96.310 ? 29  GLY A N   1 
ATOM 226  C CA  ? GLY A 1  29 ?  -3.196  -1.186   1.060 1.000 96.310 ? 29  GLY A CA  1 
ATOM 227  C C   ? GLY A 1  29 ?  -2.769  -0.289   2.206 1.000 96.310 ? 29  GLY A C   1 
ATOM 228  O O   ? GLY A 1  29 ?  -2.109  -0.743   3.144 1.000 96.310 ? 29  GLY A O   1 
ATOM 229  N N   ? PHE A 1  30 ?  -3.062   0.993   2.039 1.000 97.980 ? 30  PHE A N   1 
ATOM 230  C CA  ? PHE A 1  30 ?  -2.738   1.899   3.134 1.000 97.980 ? 30  PHE A CA  1 
ATOM 231  C C   ? PHE A 1  30 ?  -3.747   3.039   3.210 1.000 97.980 ? 30  PHE A C   1 
ATOM 232  C CB  ? PHE A 1  30 ?  -1.323   2.461   2.968 1.000 97.980 ? 30  PHE A CB  1 
ATOM 233  O O   ? PHE A 1  30 ?  -4.319   3.437   2.193 1.000 97.980 ? 30  PHE A O   1 
ATOM 234  C CG  ? PHE A 1  30 ?  -1.091   3.139   1.645 1.000 97.980 ? 30  PHE A CG  1 
ATOM 235  C CD1 ? PHE A 1  30 ?  -0.729   2.402   0.524 1.000 97.980 ? 30  PHE A CD1 1 
ATOM 236  C CD2 ? PHE A 1  30 ?  -1.233   4.516   1.523 1.000 97.980 ? 30  PHE A CD2 1 
ATOM 237  C CE1 ? PHE A 1  30 ?  -0.514   3.028  -0.702 1.000 97.980 ? 30  PHE A CE1 1 
ATOM 238  C CE2 ? PHE A 1  30 ?  -1.019   5.147   0.301 1.000 97.980 ? 30  PHE A CE2 1 
ATOM 239  C CZ  ? PHE A 1  30 ?  -0.658   4.402  -0.809 1.000 97.980 ? 30  PHE A CZ  1 
ATOM 240  N N   ? LEU A 1  31 ?  -4.020   3.445   4.461 1.000 98.000 ? 31  LEU A N   1 
ATOM 241  C CA  ? LEU A 1  31 ?  -5.032   4.442   4.792 1.000 98.000 ? 31  LEU A CA  1 
ATOM 242  C C   ? LEU A 1  31 ?  -4.557   5.843   4.424 1.000 98.000 ? 31  LEU A C   1 
ATOM 243  C CB  ? LEU A 1  31 ?  -5.376   4.382   6.282 1.000 98.000 ? 31  LEU A CB  1 
ATOM 244  O O   ? LEU A 1  31 ?  -3.514   6.295   4.903 1.000 98.000 ? 31  LEU A O   1 
ATOM 245  C CG  ? LEU A 1  31 ?  -6.612   5.167   6.725 1.000 98.000 ? 31  LEU A CG  1 
ATOM 246  C CD1 ? LEU A 1  31 ?  -7.870   4.572   6.101 1.000 98.000 ? 31  LEU A CD1 1 
ATOM 247  C CD2 ? LEU A 1  31 ?  -6.720   5.182   8.246 1.000 98.000 ? 31  LEU A CD2 1 
ATOM 248  N N   ? VAL A 1  32 ?  -5.376   6.593   3.555 1.000 97.090 ? 32  VAL A N   1 
ATOM 249  C CA  ? VAL A 1  32 ?  -4.985   7.920   3.090 1.000 97.090 ? 32  VAL A CA  1 
ATOM 250  C C   ? VAL A 1  32 ?  -6.008   8.954   3.557 1.000 97.090 ? 32  VAL A C   1 
ATOM 251  C CB  ? VAL A 1  32 ?  -4.846   7.964   1.552 1.000 97.090 ? 32  VAL A CB  1 
ATOM 252  O O   ? VAL A 1  32 ?  -5.725  10.154   3.569 1.000 97.090 ? 32  VAL A O   1 
ATOM 253  C CG1 ? VAL A 1  32 ?  -3.663   7.113   1.092 1.000 97.090 ? 32  VAL A CG1 1 
ATOM 254  C CG2 ? VAL A 1  32 ?  -6.138   7.494   0.886 1.000 97.090 ? 32  VAL A CG2 1 
ATOM 255  N N   ? ALA A 1  33 ?  -7.199   8.477   4.031 1.000 96.690 ? 33  ALA A N   1 
ATOM 256  C CA  ? ALA A 1  33 ?  -8.291   9.195   4.684 1.000 96.690 ? 33  ALA A CA  1 
ATOM 257  C C   ? ALA A 1  33 ?  -9.087   8.268   5.598 1.000 96.690 ? 33  ALA A C   1 
ATOM 258  C CB  ? ALA A 1  33 ?  -9.210   9.827   3.641 1.000 96.690 ? 33  ALA A CB  1 
ATOM 259  O O   ? ALA A 1  33 ?  -8.961   7.045   5.514 1.000 96.690 ? 33  ALA A O   1 
ATOM 260  N N   ? GLU A 1  34 ?  -9.887   8.861   6.591 1.000 96.900 ? 34  GLU A N   1 
ATOM 261  C CA  ? GLU A 1  34 ? -10.545   8.087   7.640 1.000 96.900 ? 34  GLU A CA  1 
ATOM 262  C C   ? GLU A 1  34 ? -11.530   7.083   7.050 1.000 96.900 ? 34  GLU A C   1 
ATOM 263  C CB  ? GLU A 1  34 ? -11.264   9.015   8.622 1.000 96.900 ? 34  GLU A CB  1 
ATOM 264  O O   ? GLU A 1  34 ? -11.940   6.136   7.725 1.000 96.900 ? 34  GLU A O   1 
ATOM 265  C CG  ? GLU A 1  34 ? -10.325   9.839   9.490 1.000 96.900 ? 34  GLU A CG  1 
ATOM 266  C CD  ? GLU A 1  34 ? -11.052  10.709  10.503 1.000 96.900 ? 34  GLU A CD  1 
ATOM 267  O OE1 ? GLU A 1  34 ? -10.391  11.515  11.197 1.000 96.900 ? 34  GLU A OE1 1 
ATOM 268  O OE2 ? GLU A 1  34 ? -12.293  10.584  10.604 1.000 96.900 ? 34  GLU A OE2 1 
ATOM 269  N N   ? ASP A 1  35 ? -11.670   7.144   5.653 1.000 97.310 ? 35  ASP A N   1 
ATOM 270  C CA  ? ASP A 1  35 ? -12.562   6.164   5.041 1.000 97.310 ? 35  ASP A CA  1 
ATOM 271  C C   ? ASP A 1  35 ? -12.088   5.790   3.638 1.000 97.310 ? 35  ASP A C   1 
ATOM 272  C CB  ? ASP A 1  35 ? -13.994   6.701   4.987 1.000 97.310 ? 35  ASP A CB  1 
ATOM 273  O O   ? ASP A 1  35 ? -12.885   5.358   2.803 1.000 97.310 ? 35  ASP A O   1 
ATOM 274  C CG  ? ASP A 1  35 ? -14.111   7.999   4.208 1.000 97.310 ? 35  ASP A CG  1 
ATOM 275  O OD1 ? ASP A 1  35 ? -13.076   8.650   3.947 1.000 97.310 ? 35  ASP A OD1 1 
ATOM 276  O OD2 ? ASP A 1  35 ? -15.249   8.375   3.853 1.000 97.310 ? 35  ASP A OD2 1 
ATOM 277  N N   ? PHE A 1  36 ? -10.792   6.096   3.429 1.000 98.120 ? 36  PHE A N   1 
ATOM 278  C CA  ? PHE A 1  36 ? -10.248   5.767   2.117 1.000 98.120 ? 36  PHE A CA  1 
ATOM 279  C C   ? PHE A 1  36 ?  -8.929   5.016   2.251 1.000 98.120 ? 36  PHE A C   1 
ATOM 280  C CB  ? PHE A 1  36 ? -10.047   7.036   1.283 1.000 98.120 ? 36  PHE A CB  1 
ATOM 281  O O   ? PHE A 1  36 ?  -8.041   5.438   2.994 1.000 98.120 ? 36  PHE A O   1 
ATOM 282  C CG  ? PHE A 1  36 ? -11.276   7.469   0.531 1.000 98.120 ? 36  PHE A CG  1 
ATOM 283  C CD1 ? PHE A 1  36 ? -11.460   7.105  -0.798 1.000 98.120 ? 36  PHE A CD1 1 
ATOM 284  C CD2 ? PHE A 1  36 ? -12.249   8.241   1.152 1.000 98.120 ? 36  PHE A CD2 1 
ATOM 285  C CE1 ? PHE A 1  36 ? -12.597   7.504  -1.496 1.000 98.120 ? 36  PHE A CE1 1 
ATOM 286  C CE2 ? PHE A 1  36 ? -13.388   8.644   0.461 1.000 98.120 ? 36  PHE A CE2 1 
ATOM 287  C CZ  ? PHE A 1  36 ? -13.559   8.275  -0.864 1.000 98.120 ? 36  PHE A CZ  1 
ATOM 288  N N   ? VAL A 1  37 ?  -8.840   3.900   1.518 1.000 98.360 ? 37  VAL A N   1 
ATOM 289  C CA  ? VAL A 1  37 ?  -7.645   3.073   1.392 1.000 98.360 ? 37  VAL A CA  1 
ATOM 290  C C   ? VAL A 1  37 ?  -7.128   3.127  -0.044 1.000 98.360 ? 37  VAL A C   1 
ATOM 291  C CB  ? VAL A 1  37 ?  -7.922   1.610   1.805 1.000 98.360 ? 37  VAL A CB  1 
ATOM 292  O O   ? VAL A 1  37 ?  -7.907   3.026  -0.994 1.000 98.360 ? 37  VAL A O   1 
ATOM 293  C CG1 ? VAL A 1  37 ?  -6.742   0.712   1.435 1.000 98.360 ? 37  VAL A CG1 1 
ATOM 294  C CG2 ? VAL A 1  37 ?  -8.214   1.524   3.302 1.000 98.360 ? 37  VAL A CG2 1 
ATOM 295  N N   ? LEU A 1  38 ?  -5.839   3.394  -0.141 1.000 98.050 ? 38  LEU A N   1 
ATOM 296  C CA  ? LEU A 1  38 ?  -5.180   3.317  -1.440 1.000 98.050 ? 38  LEU A CA  1 
ATOM 297  C C   ? LEU A 1  38 ?  -4.594   1.929  -1.671 1.000 98.050 ? 38  LEU A C   1 
ATOM 298  C CB  ? LEU A 1  38 ?  -4.078   4.374  -1.546 1.000 98.050 ? 38  LEU A CB  1 
ATOM 299  O O   ? LEU A 1  38 ?  -3.946   1.368  -0.784 1.000 98.050 ? 38  LEU A O   1 
ATOM 300  C CG  ? LEU A 1  38 ?  -3.596   4.713  -2.957 1.000 98.050 ? 38  LEU A CG  1 
ATOM 301  C CD1 ? LEU A 1  38 ?  -4.740   5.293  -3.782 1.000 98.050 ? 38  LEU A CD1 1 
ATOM 302  C CD2 ? LEU A 1  38 ?  -2.422   5.685  -2.903 1.000 98.050 ? 38  LEU A CD2 1 
ATOM 303  N N   ? THR A 1  39 ?  -4.780   1.356  -2.881 1.000 97.370 ? 39  THR A N   1 
ATOM 304  C CA  ? THR A 1  39 ?  -4.291   0.027  -3.230 1.000 97.370 ? 39  THR A CA  1 
ATOM 305  C C   ? THR A 1  39 ?  -4.105  -0.102  -4.739 1.000 97.370 ? 39  THR A C   1 
ATOM 306  C CB  ? THR A 1  39 ?  -5.250  -1.071  -2.732 1.000 97.370 ? 39  THR A CB  1 
ATOM 307  O O   ? THR A 1  39 ?  -4.250   0.877  -5.474 1.000 97.370 ? 39  THR A O   1 
ATOM 308  C CG2 ? THR A 1  39 ?  -6.550  -1.068  -3.530 1.000 97.370 ? 39  THR A CG2 1 
ATOM 309  O OG1 ? THR A 1  39 ?  -4.618  -2.349  -2.874 1.000 97.370 ? 39  THR A OG1 1 
ATOM 310  N N   ? ALA A 1  40 ?  -3.678  -1.221  -5.183 1.000 96.030 ? 40  ALA A N   1 
ATOM 311  C CA  ? ALA A 1  40 ?  -3.510  -1.466  -6.613 1.000 96.030 ? 40  ALA A CA  1 
ATOM 312  C C   ? ALA A 1  40 ?  -4.838  -1.841  -7.264 1.000 96.030 ? 40  ALA A C   1 
ATOM 313  C CB  ? ALA A 1  40 ?  -2.477  -2.565  -6.846 1.000 96.030 ? 40  ALA A CB  1 
ATOM 314  O O   ? ALA A 1  40 ?  -5.672  -2.509  -6.649 1.000 96.030 ? 40  ALA A O   1 
ATOM 315  N N   ? ALA A 1  41 ?  -4.982  -1.420  -8.563 1.000 96.040 ? 41  ALA A N   1 
ATOM 316  C CA  ? ALA A 1  41 ?  -6.217  -1.679  -9.300 1.000 96.040 ? 41  ALA A CA  1 
ATOM 317  C C   ? ALA A 1  41 ?  -6.387  -3.170  -9.577 1.000 96.040 ? 41  ALA A C   1 
ATOM 318  C CB  ? ALA A 1  41 ?  -6.231  -0.892 -10.608 1.000 96.040 ? 41  ALA A CB  1 
ATOM 319  O O   ? ALA A 1  41 ?  -7.511  -3.654  -9.731 1.000 96.040 ? 41  ALA A O   1 
ATOM 320  N N   ? HIS A 1  42 ?  -5.291  -3.879  -9.666 1.000 92.740 ? 42  HIS A N   1 
ATOM 321  C CA  ? HIS A 1  42 ?  -5.372  -5.308  -9.942 1.000 92.740 ? 42  HIS A CA  1 
ATOM 322  C C   ? HIS A 1  42 ?  -5.817  -6.084  -8.707 1.000 92.740 ? 42  HIS A C   1 
ATOM 323  C CB  ? HIS A 1  42 ?  -4.024  -5.836 -10.436 1.000 92.740 ? 42  HIS A CB  1 
ATOM 324  O O   ? HIS A 1  42 ?  -6.107  -7.280  -8.791 1.000 92.740 ? 42  HIS A O   1 
ATOM 325  C CG  ? HIS A 1  42 ?  -2.978  -5.903  -9.369 1.000 92.740 ? 42  HIS A CG  1 
ATOM 326  C CD2 ? HIS A 1  42 ?  -2.748  -6.827  -8.407 1.000 92.740 ? 42  HIS A CD2 1 
ATOM 327  N ND1 ? HIS A 1  42 ?  -2.015  -4.930  -9.209 1.000 92.740 ? 42  HIS A ND1 1 
ATOM 328  C CE1 ? HIS A 1  42 ?  -1.235  -5.255  -8.192 1.000 92.740 ? 42  HIS A CE1 1 
ATOM 329  N NE2 ? HIS A 1  42 ?  -1.659  -6.401  -7.687 1.000 92.740 ? 42  HIS A NE2 1 
ATOM 330  N N   ? CYS A 1  43 ?  -5.924  -5.404  -7.520 1.000 93.800 ? 43  CYS A N   1 
ATOM 331  C CA  ? CYS A 1  43 ?  -6.471  -5.964  -6.289 1.000 93.800 ? 43  CYS A CA  1 
ATOM 332  C C   ? CYS A 1  43 ?  -7.986  -5.802  -6.243 1.000 93.800 ? 43  CYS A C   1 
ATOM 333  C CB  ? CYS A 1  43 ?  -5.840  -5.295  -5.068 1.000 93.800 ? 43  CYS A CB  1 
ATOM 334  O O   ? CYS A 1  43 ?  -8.521  -5.185  -5.320 1.000 93.800 ? 43  CYS A O   1 
ATOM 335  S SG  ? CYS A 1  43 ?  -4.082  -5.656  -4.868 1.000 93.800 ? 43  CYS A SG  1 
ATOM 336  N N   ? TRP A 1  44 ?  -8.759  -6.280  -7.288 1.000 93.770 ? 44  TRP A N   1 
ATOM 337  C CA  ? TRP A 1  44 ? -10.195  -6.088  -7.457 1.000 93.770 ? 44  TRP A CA  1 
ATOM 338  C C   ? TRP A 1  44 ? -10.951  -7.392  -7.220 1.000 93.770 ? 44  TRP A C   1 
ATOM 339  C CB  ? TRP A 1  44 ? -10.505  -5.552  -8.858 1.000 93.770 ? 44  TRP A CB  1 
ATOM 340  O O   ? TRP A 1  44 ? -10.391  -8.479  -7.381 1.000 93.770 ? 44  TRP A O   1 
ATOM 341  C CG  ? TRP A 1  44 ? -10.399  -6.582  -9.942 1.000 93.770 ? 44  TRP A CG  1 
ATOM 342  C CD1 ? TRP A 1  44 ?  -9.253  -7.104 -10.474 1.000 93.770 ? 44  TRP A CD1 1 
ATOM 343  C CD2 ? TRP A 1  44 ? -11.484  -7.213 -10.629 1.000 93.770 ? 44  TRP A CD2 1 
ATOM 344  C CE2 ? TRP A 1  44 ? -10.922  -8.108 -11.566 1.000 93.770 ? 44  TRP A CE2 1 
ATOM 345  C CE3 ? TRP A 1  44 ? -12.879  -7.110 -10.542 1.000 93.770 ? 44  TRP A CE3 1 
ATOM 346  N NE1 ? TRP A 1  44 ?  -9.561  -8.022 -11.452 1.000 93.770 ? 44  TRP A NE1 1 
ATOM 347  C CH2 ? TRP A 1  44 ? -13.069  -8.774 -12.306 1.000 93.770 ? 44  TRP A CH2 1 
ATOM 348  C CZ2 ? TRP A 1  44 ? -11.707  -8.895 -12.412 1.000 93.770 ? 44  TRP A CZ2 1 
ATOM 349  C CZ3 ? TRP A 1  44 ? -13.659  -7.894 -11.384 1.000 93.770 ? 44  TRP A CZ3 1 
ATOM 350  N N   ? GLY A 1  45 ? -12.147  -7.247  -6.648 1.000 94.180 ? 45  GLY A N   1 
ATOM 351  C CA  ? GLY A 1  45 ? -13.002  -8.394  -6.388 1.000 94.180 ? 45  GLY A CA  1 
ATOM 352  C C   ? GLY A 1  45 ? -14.416  -8.007  -5.997 1.000 94.180 ? 45  GLY A C   1 
ATOM 353  O O   ? GLY A 1  45 ? -14.714  -6.825  -5.815 1.000 94.180 ? 45  GLY A O   1 
ATOM 354  N N   ? GLU A 1  46 ? -15.332  -9.059  -5.897 1.000 92.930 ? 46  GLU A N   1 
ATOM 355  C CA  ? GLU A 1  46 ? -16.744  -8.861  -5.587 1.000 92.930 ? 46  GLU A CA  1 
ATOM 356  C C   ? GLU A 1  46 ? -16.935  -8.416  -4.140 1.000 92.930 ? 46  GLU A C   1 
ATOM 357  C CB  ? GLU A 1  46 ? -17.537 -10.144  -5.852 1.000 92.930 ? 46  GLU A CB  1 
ATOM 358  O O   ? GLU A 1  46 ? -17.766  -7.551  -3.856 1.000 92.930 ? 46  GLU A O   1 
ATOM 359  C CG  ? GLU A 1  46 ? -17.704 -10.471  -7.329 1.000 92.930 ? 46  GLU A CG  1 
ATOM 360  C CD  ? GLU A 1  46 ? -18.627 -11.652  -7.582 1.000 92.930 ? 46  GLU A CD  1 
ATOM 361  O OE1 ? GLU A 1  46 ? -18.987 -11.900  -8.755 1.000 92.930 ? 46  GLU A OE1 1 
ATOM 362  O OE2 ? GLU A 1  46 ? -18.994 -12.334  -6.599 1.000 92.930 ? 46  GLU A OE2 1 
ATOM 363  N N   ? GLU A 1  47 ? -16.182  -9.001  -3.159 1.000 95.300 ? 47  GLU A N   1 
ATOM 364  C CA  ? GLU A 1  47 ? -16.211  -8.692  -1.732 1.000 95.300 ? 47  GLU A CA  1 
ATOM 365  C C   ? GLU A 1  47 ? -14.810  -8.400  -1.202 1.000 95.300 ? 47  GLU A C   1 
ATOM 366  C CB  ? GLU A 1  47 ? -16.842  -9.843  -0.945 1.000 95.300 ? 47  GLU A CB  1 
ATOM 367  O O   ? GLU A 1  47 ? -13.900  -9.216  -1.357 1.000 95.300 ? 47  GLU A O   1 
ATOM 368  C CG  ? GLU A 1  47 ? -17.113  -9.514   0.515 1.000 95.300 ? 47  GLU A CG  1 
ATOM 369  C CD  ? GLU A 1  47 ? -17.778 -10.652   1.274 1.000 95.300 ? 47  GLU A CD  1 
ATOM 370  O OE1 ? GLU A 1  47 ? -18.017 -10.510   2.494 1.000 95.300 ? 47  GLU A OE1 1 
ATOM 371  O OE2 ? GLU A 1  47 ? -18.061 -11.694   0.642 1.000 95.300 ? 47  GLU A OE2 1 
ATOM 372  N N   ? ILE A 1  48 ? -14.702  -7.142  -0.661 1.000 97.380 ? 48  ILE A N   1 
ATOM 373  C CA  ? ILE A 1  48 ? -13.422  -6.763  -0.072 1.000 97.380 ? 48  ILE A CA  1 
ATOM 374  C C   ? ILE A 1  48 ? -13.635  -6.281   1.361 1.000 97.380 ? 48  ILE A C   1 
ATOM 375  C CB  ? ILE A 1  48 ? -12.718  -5.669  -0.907 1.000 97.380 ? 48  ILE A CB  1 
ATOM 376  O O   ? ILE A 1  48 ? -14.493  -5.433   1.616 1.000 97.380 ? 48  ILE A O   1 
ATOM 377  C CG1 ? ILE A 1  48 ? -12.596  -6.109  -2.370 1.000 97.380 ? 48  ILE A CG1 1 
ATOM 378  C CG2 ? ILE A 1  48 ? -11.344  -5.340  -0.317 1.000 97.380 ? 48  ILE A CG2 1 
ATOM 379  C CD1 ? ILE A 1  48 ? -11.978  -5.059  -3.283 1.000 97.380 ? 48  ILE A CD1 1 
ATOM 380  N N   ? THR A 1  49 ? -12.866  -6.929   2.316 1.000 97.390 ? 49  THR A N   1 
ATOM 381  C CA  ? THR A 1  49 ? -12.820  -6.473   3.701 1.000 97.390 ? 49  THR A CA  1 
ATOM 382  C C   ? THR A 1  49 ? -11.435  -5.930   4.045 1.000 97.390 ? 49  THR A C   1 
ATOM 383  C CB  ? THR A 1  49 ? -13.186  -7.607   4.676 1.000 97.390 ? 49  THR A CB  1 
ATOM 384  O O   ? THR A 1  49 ? -10.421  -6.530   3.684 1.000 97.390 ? 49  THR A O   1 
ATOM 385  C CG2 ? THR A 1  49 ? -13.201  -7.110   6.118 1.000 97.390 ? 49  THR A CG2 1 
ATOM 386  O OG1 ? THR A 1  49 ? -14.485  -8.113   4.344 1.000 97.390 ? 49  THR A OG1 1 
ATOM 387  N N   ? VAL A 1  50 ? -11.487  -4.741   4.709 1.000 97.850 ? 50  VAL A N   1 
ATOM 388  C CA  ? VAL A 1  50 ? -10.228  -4.111   5.092 1.000 97.850 ? 50  VAL A CA  1 
ATOM 389  C C   ? VAL A 1  50 ?  -9.981  -4.315   6.585 1.000 97.850 ? 50  VAL A C   1 
ATOM 390  C CB  ? VAL A 1  50 ? -10.221  -2.603   4.751 1.000 97.850 ? 50  VAL A CB  1 
ATOM 391  O O   ? VAL A 1  50 ? -10.859  -4.045   7.408 1.000 97.850 ? 50  VAL A O   1 
ATOM 392  C CG1 ? VAL A 1  50 ?  -8.952  -1.937   5.280 1.000 97.850 ? 50  VAL A CG1 1 
ATOM 393  C CG2 ? VAL A 1  50 ? -10.348  -2.397   3.243 1.000 97.850 ? 50  VAL A CG2 1 
ATOM 394  N N   ? LEU A 1  51 ?  -8.834  -4.886   6.939 1.000 97.580 ? 51  LEU A N   1 
ATOM 395  C CA  ? LEU A 1  51 ?  -8.376  -5.019   8.318 1.000 97.580 ? 51  LEU A CA  1 
ATOM 396  C C   ? LEU A 1  51 ?  -7.280  -4.004   8.627 1.000 97.580 ? 51  LEU A C   1 
ATOM 397  C CB  ? LEU A 1  51 ?  -7.861  -6.437   8.577 1.000 97.580 ? 51  LEU A CB  1 
ATOM 398  O O   ? LEU A 1  51 ?  -6.243  -3.981   7.961 1.000 97.580 ? 51  LEU A O   1 
ATOM 399  C CG  ? LEU A 1  51 ?  -7.305  -6.712   9.975 1.000 97.580 ? 51  LEU A CG  1 
ATOM 400  C CD1 ? LEU A 1  51 ?  -8.414  -6.608  11.016 1.000 97.580 ? 51  LEU A CD1 1 
ATOM 401  C CD2 ? LEU A 1  51 ?  -6.642  -8.084  10.027 1.000 97.580 ? 51  LEU A CD2 1 
ATOM 402  N N   ? LEU A 1  52 ?  -7.500  -3.110   9.661 1.000 97.950 ? 52  LEU A N   1 
ATOM 403  C CA  ? LEU A 1  52 ?  -6.553  -2.110  10.139 1.000 97.950 ? 52  LEU A CA  1 
ATOM 404  C C   ? LEU A 1  52 ?  -6.195  -2.356  11.601 1.000 97.950 ? 52  LEU A C   1 
ATOM 405  C CB  ? LEU A 1  52 ?  -7.130  -0.702   9.972 1.000 97.950 ? 52  LEU A CB  1 
ATOM 406  O O   ? LEU A 1  52 ?  -6.956  -2.996  12.332 1.000 97.950 ? 52  LEU A O   1 
ATOM 407  C CG  ? LEU A 1  52 ?  -7.333  -0.218   8.536 1.000 97.950 ? 52  LEU A CG  1 
ATOM 408  C CD1 ? LEU A 1  52 ?  -8.429   0.840   8.483 1.000 97.950 ? 52  LEU A CD1 1 
ATOM 409  C CD2 ? LEU A 1  52 ?  -6.028   0.327   7.965 1.000 97.950 ? 52  LEU A CD2 1 
ATOM 410  N N   ? GLY A 1  53 ?  -4.971  -1.890  11.971 1.000 97.260 ? 53  GLY A N   1 
ATOM 411  C CA  ? GLY A 1  53 ?  -4.588  -1.961  13.372 1.000 97.260 ? 53  GLY A CA  1 
ATOM 412  C C   ? GLY A 1  53 ?  -4.062  -3.324  13.779 1.000 97.260 ? 53  GLY A C   1 
ATOM 413  O O   ? GLY A 1  53 ?  -3.961  -3.626  14.970 1.000 97.260 ? 53  GLY A O   1 
ATOM 414  N N   ? ALA A 1  54 ?  -3.710  -4.166  12.748 1.000 96.290 ? 54  ALA A N   1 
ATOM 415  C CA  ? ALA A 1  54 ?  -3.237  -5.522  13.013 1.000 96.290 ? 54  ALA A CA  1 
ATOM 416  C C   ? ALA A 1  54 ?  -1.727  -5.623  12.818 1.000 96.290 ? 54  ALA A C   1 
ATOM 417  C CB  ? ALA A 1  54 ?  -3.955  -6.522  12.110 1.000 96.290 ? 54  ALA A CB  1 
ATOM 418  O O   ? ALA A 1  54 ?  -1.184  -5.102  11.841 1.000 96.290 ? 54  ALA A O   1 
ATOM 419  N N   ? HIS A 1  55 ?  -1.035  -6.203  13.778 1.000 95.990 ? 55  HIS A N   1 
ATOM 420  C CA  ? HIS A 1  55 ?   0.334  -6.673  13.597 1.000 95.990 ? 55  HIS A CA  1 
ATOM 421  C C   ? HIS A 1  55 ?   0.361  -8.120  13.116 1.000 95.990 ? 55  HIS A C   1 
ATOM 422  C CB  ? HIS A 1  55 ?   1.123  -6.539  14.901 1.000 95.990 ? 55  HIS A CB  1 
ATOM 423  O O   ? HIS A 1  55 ?   1.172  -8.478  12.259 1.000 95.990 ? 55  HIS A O   1 
ATOM 424  C CG  ? HIS A 1  55 ?   2.531  -7.035  14.804 1.000 95.990 ? 55  HIS A CG  1 
ATOM 425  C CD2 ? HIS A 1  55 ?   3.135  -8.110  15.363 1.000 95.990 ? 55  HIS A CD2 1 
ATOM 426  N ND1 ? HIS A 1  55 ?   3.496  -6.394  14.058 1.000 95.990 ? 55  HIS A ND1 1 
ATOM 427  C CE1 ? HIS A 1  55 ?   4.636  -7.056  14.162 1.000 95.990 ? 55  HIS A CE1 1 
ATOM 428  N NE2 ? HIS A 1  55 ?   4.444  -8.101  14.948 1.000 95.990 ? 55  HIS A NE2 1 
ATOM 429  N N   ? ASP A 1  56 ?  -0.517  -8.950  13.677 1.000 95.380 ? 56  ASP A N   1 
ATOM 430  C CA  ? ASP A 1  56 ?  -0.758 -10.343  13.315 1.000 95.380 ? 56  ASP A CA  1 
ATOM 431  C C   ? ASP A 1  56 ?  -2.211 -10.559  12.902 1.000 95.380 ? 56  ASP A C   1 
ATOM 432  C CB  ? ASP A 1  56 ?  -0.398 -11.270  14.479 1.000 95.380 ? 56  ASP A CB  1 
ATOM 433  O O   ? ASP A 1  56 ?  -3.109 -10.561  13.747 1.000 95.380 ? 56  ASP A O   1 
ATOM 434  C CG  ? ASP A 1  56 ?  -0.431 -12.739  14.098 1.000 95.380 ? 56  ASP A CG  1 
ATOM 435  O OD1 ? ASP A 1  56 ?  -1.118 -13.100  13.118 1.000 95.380 ? 56  ASP A OD1 1 
ATOM 436  O OD2 ? ASP A 1  56 ?   0.233 -13.544  14.787 1.000 95.380 ? 56  ASP A OD2 1 
ATOM 437  N N   ? VAL A 1  57 ?  -2.403 -10.861  11.566 1.000 94.060 ? 57  VAL A N   1 
ATOM 438  C CA  ? VAL A 1  57 ?  -3.760 -10.875  11.029 1.000 94.060 ? 57  VAL A CA  1 
ATOM 439  C C   ? VAL A 1  57 ?  -4.464 -12.166  11.437 1.000 94.060 ? 57  VAL A C   1 
ATOM 440  C CB  ? VAL A 1  57 ?  -3.762 -10.730   9.490 1.000 94.060 ? 57  VAL A CB  1 
ATOM 441  O O   ? VAL A 1  57 ?  -5.689 -12.271  11.337 1.000 94.060 ? 57  VAL A O   1 
ATOM 442  C CG1 ? VAL A 1  57 ?  -3.250  -9.351   9.077 1.000 94.060 ? 57  VAL A CG1 1 
ATOM 443  C CG2 ? VAL A 1  57 ?  -2.919 -11.831   8.850 1.000 94.060 ? 57  VAL A CG2 1 
ATOM 444  N N   ? SER A 1  58 ?  -3.790 -13.145  11.970 1.000 92.580 ? 58  SER A N   1 
ATOM 445  C CA  ? SER A 1  58 ?  -4.370 -14.414  12.398 1.000 92.580 ? 58  SER A CA  1 
ATOM 446  C C   ? SER A 1  58 ?  -4.846 -14.344  13.845 1.000 92.580 ? 58  SER A C   1 
ATOM 447  C CB  ? SER A 1  58 ?  -3.356 -15.548  12.240 1.000 92.580 ? 58  SER A CB  1 
ATOM 448  O O   ? SER A 1  58 ?  -5.608 -15.202  14.296 1.000 92.580 ? 58  SER A O   1 
ATOM 449  O OG  ? SER A 1  58 ?  -2.291 -15.402  13.163 1.000 92.580 ? 58  SER A OG  1 
ATOM 450  N N   ? GLU A 1  59 ?  -4.388 -13.244  14.575 1.000 93.860 ? 59  GLU A N   1 
ATOM 451  C CA  ? GLU A 1  59 ?  -4.775 -13.066  15.971 1.000 93.860 ? 59  GLU A CA  1 
ATOM 452  C C   ? GLU A 1  59 ?  -5.802 -11.947  16.121 1.000 93.860 ? 59  GLU A C   1 
ATOM 453  C CB  ? GLU A 1  59 ?  -3.547 -12.772  16.837 1.000 93.860 ? 59  GLU A CB  1 
ATOM 454  O O   ? GLU A 1  59 ?  -5.761 -10.958  15.386 1.000 93.860 ? 59  GLU A O   1 
ATOM 455  C CG  ? GLU A 1  59 ?  -2.526 -13.900  16.858 1.000 93.860 ? 59  GLU A CG  1 
ATOM 456  C CD  ? GLU A 1  59 ?  -3.036 -15.158  17.542 1.000 93.860 ? 59  GLU A CD  1 
ATOM 457  O OE1 ? GLU A 1  59 ?  -2.765 -16.274  17.042 1.000 93.860 ? 59  GLU A OE1 1 
ATOM 458  O OE2 ? GLU A 1  59 ?  -3.713 -15.028  18.586 1.000 93.860 ? 59  GLU A OE2 1 
ATOM 459  N N   ? GLU A 1  60 ?  -6.703 -12.190  16.981 1.000 93.120 ? 60  GLU A N   1 
ATOM 460  C CA  ? GLU A 1  60 ?  -7.629 -11.119  17.338 1.000 93.120 ? 60  GLU A CA  1 
ATOM 461  C C   ? GLU A 1  60 ?  -6.962 -10.096  18.253 1.000 93.120 ? 60  GLU A C   1 
ATOM 462  C CB  ? GLU A 1  60 ?  -8.879 -11.691  18.012 1.000 93.120 ? 60  GLU A CB  1 
ATOM 463  O O   ? GLU A 1  60 ?  -6.649 -10.397  19.407 1.000 93.120 ? 60  GLU A O   1 
ATOM 464  C CG  ? GLU A 1  60 ? -10.023 -10.695  18.131 1.000 93.120 ? 60  GLU A CG  1 
ATOM 465  C CD  ? GLU A 1  60 ? -11.294 -11.307  18.698 1.000 93.120 ? 60  GLU A CD  1 
ATOM 466  O OE1 ? GLU A 1  60 ? -12.255 -10.557  18.983 1.000 93.120 ? 60  GLU A OE1 1 
ATOM 467  O OE2 ? GLU A 1  60 ? -11.329 -12.548  18.860 1.000 93.120 ? 60  GLU A OE2 1 
ATOM 468  N N   ? GLU A 1  61 ?  -6.623  -8.971  17.700 1.000 95.750 ? 61  GLU A N   1 
ATOM 469  C CA  ? GLU A 1  61 ?  -6.001  -7.886  18.452 1.000 95.750 ? 61  GLU A CA  1 
ATOM 470  C C   ? GLU A 1  61 ?  -7.015  -6.799  18.796 1.000 95.750 ? 61  GLU A C   1 
ATOM 471  C CB  ? GLU A 1  61 ?  -4.834  -7.285  17.664 1.000 95.750 ? 61  GLU A CB  1 
ATOM 472  O O   ? GLU A 1  61 ?  -7.928  -6.525  18.014 1.000 95.750 ? 61  GLU A O   1 
ATOM 473  C CG  ? GLU A 1  61 ?  -3.714  -8.274  17.373 1.000 95.750 ? 61  GLU A CG  1 
ATOM 474  C CD  ? GLU A 1  61 ?  -2.593  -7.682  16.536 1.000 95.750 ? 61  GLU A CD  1 
ATOM 475  O OE1 ? GLU A 1  61 ?  -1.573  -8.373  16.309 1.000 95.750 ? 61  GLU A OE1 1 
ATOM 476  O OE2 ? GLU A 1  61 ?  -2.733  -6.516  16.103 1.000 95.750 ? 61  GLU A OE2 1 
ATOM 477  N N   ? ASP A 1  62 ?  -6.929  -6.260  20.013 1.000 96.230 ? 62  ASP A N   1 
ATOM 478  C CA  ? ASP A 1  62 ?  -7.860  -5.226  20.457 1.000 96.230 ? 62  ASP A CA  1 
ATOM 479  C C   ? ASP A 1  62 ?  -7.805  -4.007  19.539 1.000 96.230 ? 62  ASP A C   1 
ATOM 480  C CB  ? ASP A 1  62 ?  -7.556  -4.813  21.898 1.000 96.230 ? 62  ASP A CB  1 
ATOM 481  O O   ? ASP A 1  62 ?  -8.786  -3.272  19.415 1.000 96.230 ? 62  ASP A O   1 
ATOM 482  C CG  ? ASP A 1  62 ?  -7.950  -5.872  22.914 1.000 96.230 ? 62  ASP A CG  1 
ATOM 483  O OD1 ? ASP A 1  62 ?  -8.760  -6.764  22.582 1.000 96.230 ? 62  ASP A OD1 1 
ATOM 484  O OD2 ? ASP A 1  62 ?  -7.447  -5.812  24.056 1.000 96.230 ? 62  ASP A OD2 1 
ATOM 485  N N   ? SER A 1  63 ?  -6.751  -3.786  18.857 1.000 96.250 ? 63  SER A N   1 
ATOM 486  C CA  ? SER A 1  63 ?  -6.487  -2.615  18.027 1.000 96.250 ? 63  SER A CA  1 
ATOM 487  C C   ? SER A 1  63 ?  -7.123  -2.760  16.649 1.000 96.250 ? 63  SER A C   1 
ATOM 488  C CB  ? SER A 1  63 ?  -4.981  -2.390  17.882 1.000 96.250 ? 63  SER A CB  1 
ATOM 489  O O   ? SER A 1  63 ?  -7.202  -1.791  15.891 1.000 96.250 ? 63  SER A O   1 
ATOM 490  O OG  ? SER A 1  63 ?  -4.352  -3.536  17.335 1.000 96.250 ? 63  SER A OG  1 
ATOM 491  N N   ? GLN A 1  64 ?  -7.610  -3.967  16.259 1.000 96.930 ? 64  GLN A N   1 
ATOM 492  C CA  ? GLN A 1  64 ?  -8.063  -4.254  14.902 1.000 96.930 ? 64  GLN A CA  1 
ATOM 493  C C   ? GLN A 1  64 ?  -9.421  -3.616  14.628 1.000 96.930 ? 64  GLN A C   1 
ATOM 494  C CB  ? GLN A 1  64 ?  -8.135  -5.764  14.669 1.000 96.930 ? 64  GLN A CB  1 
ATOM 495  O O   ? GLN A 1  64 ? -10.284  -3.577  15.508 1.000 96.930 ? 64  GLN A O   1 
ATOM 496  C CG  ? GLN A 1  64 ?  -6.774  -6.445  14.618 1.000 96.930 ? 64  GLN A CG  1 
ATOM 497  C CD  ? GLN A 1  64 ?  -6.875  -7.942  14.390 1.000 96.930 ? 64  GLN A CD  1 
ATOM 498  N NE2 ? GLN A 1  64 ?  -5.780  -8.549  13.946 1.000 96.930 ? 64  GLN A NE2 1 
ATOM 499  O OE1 ? GLN A 1  64 ?  -7.928  -8.547  14.612 1.000 96.930 ? 64  GLN A OE1 1 
ATOM 500  N N   ? GLN A 1  65 ?  -9.529  -3.131  13.497 1.000 97.920 ? 65  GLN A N   1 
ATOM 501  C CA  ? GLN A 1  65 ? -10.784  -2.676  12.908 1.000 97.920 ? 65  GLN A CA  1 
ATOM 502  C C   ? GLN A 1  65 ? -11.041  -3.358  11.567 1.000 97.920 ? 65  GLN A C   1 
ATOM 503  C CB  ? GLN A 1  65 ? -10.776  -1.157  12.731 1.000 97.920 ? 65  GLN A CB  1 
ATOM 504  O O   ? GLN A 1  65 ? -10.194  -3.321  10.673 1.000 97.920 ? 65  GLN A O   1 
ATOM 505  C CG  ? GLN A 1  65 ? -10.496  -0.390  14.016 1.000 97.920 ? 65  GLN A CG  1 
ATOM 506  C CD  ? GLN A 1  65 ? -10.507   1.114  13.816 1.000 97.920 ? 65  GLN A CD  1 
ATOM 507  N NE2 ? GLN A 1  65 ?  -9.423   1.773  14.210 1.000 97.920 ? 65  GLN A NE2 1 
ATOM 508  O OE1 ? GLN A 1  65 ? -11.482   1.679  13.310 1.000 97.920 ? 65  GLN A OE1 1 
ATOM 509  N N   ? VAL A 1  66 ? -12.196  -4.108  11.496 1.000 97.590 ? 66  VAL A N   1 
ATOM 510  C CA  ? VAL A 1  66 ? -12.581  -4.797  10.268 1.000 97.590 ? 66  VAL A CA  1 
ATOM 511  C C   ? VAL A 1  66 ? -13.739  -4.057   9.602 1.000 97.590 ? 66  VAL A C   1 
ATOM 512  C CB  ? VAL A 1  66 ? -12.974  -6.266  10.541 1.000 97.590 ? 66  VAL A CB  1 
ATOM 513  O O   ? VAL A 1  66 ? -14.821  -3.936  10.180 1.000 97.590 ? 66  VAL A O   1 
ATOM 514  C CG1 ? VAL A 1  66 ? -13.275  -6.996   9.233 1.000 97.590 ? 66  VAL A CG1 1 
ATOM 515  C CG2 ? VAL A 1  66 ? -11.864  -6.980  11.311 1.000 97.590 ? 66  VAL A CG2 1 
ATOM 516  N N   ? ILE A 1  67 ? -13.462  -3.595   8.378 1.000 98.180 ? 67  ILE A N   1 
ATOM 517  C CA  ? ILE A 1  67 ? -14.457  -2.750   7.728 1.000 98.180 ? 67  ILE A CA  1 
ATOM 518  C C   ? ILE A 1  67 ? -14.653  -3.202   6.283 1.000 98.180 ? 67  ILE A C   1 
ATOM 519  C CB  ? ILE A 1  67 ? -14.050  -1.260   7.773 1.000 98.180 ? 67  ILE A CB  1 
ATOM 520  O O   ? ILE A 1  67 ? -13.688  -3.301   5.521 1.000 98.180 ? 67  ILE A O   1 
ATOM 521  C CG1 ? ILE A 1  67 ? -13.749  -0.832   9.214 1.000 98.180 ? 67  ILE A CG1 1 
ATOM 522  C CG2 ? ILE A 1  67 ? -15.145  -0.382   7.159 1.000 98.180 ? 67  ILE A CG2 1 
ATOM 523  C CD1 ? ILE A 1  67 ? -13.250   0.601   9.343 1.000 98.180 ? 67  ILE A CD1 1 
ATOM 524  N N   ? PRO A 1  68 ? -15.985  -3.446   5.863 1.000 97.960 ? 68  PRO A N   1 
ATOM 525  C CA  ? PRO A 1  68 ? -16.231  -3.758   4.453 1.000 97.960 ? 68  PRO A CA  1 
ATOM 526  C C   ? PRO A 1  68 ? -16.052  -2.547   3.541 1.000 97.960 ? 68  PRO A C   1 
ATOM 527  C CB  ? PRO A 1  68 ? -17.685  -4.236   4.447 1.000 97.960 ? 68  PRO A CB  1 
ATOM 528  O O   ? PRO A 1  68 ? -16.253  -1.409   3.973 1.000 97.960 ? 68  PRO A O   1 
ATOM 529  C CG  ? PRO A 1  68 ? -17.959  -4.645   5.858 1.000 97.960 ? 68  PRO A CG  1 
ATOM 530  C CD  ? PRO A 1  68 ? -17.155  -3.767   6.773 1.000 97.960 ? 68  PRO A CD  1 
ATOM 531  N N   ? VAL A 1  69 ? -15.709  -2.913   2.272 1.000 98.120 ? 69  VAL A N   1 
ATOM 532  C CA  ? VAL A 1  69 ? -15.553  -1.879   1.253 1.000 98.120 ? 69  VAL A CA  1 
ATOM 533  C C   ? VAL A 1  69 ? -16.911  -1.551   0.638 1.000 98.120 ? 69  VAL A C   1 
ATOM 534  C CB  ? VAL A 1  69 ? -14.560  -2.313   0.152 1.000 98.120 ? 69  VAL A CB  1 
ATOM 535  O O   ? VAL A 1  69 ? -17.667  -2.452   0.268 1.000 98.120 ? 69  VAL A O   1 
ATOM 536  C CG1 ? VAL A 1  69 ? -14.606  -1.345  -1.029 1.000 98.120 ? 69  VAL A CG1 1 
ATOM 537  C CG2 ? VAL A 1  69 ? -13.144  -2.405   0.717 1.000 98.120 ? 69  VAL A CG2 1 
ATOM 538  N N   ? ARG A 1  70 ? -17.219  -0.185   0.614 1.000 97.080 ? 70  ARG A N   1 
ATOM 539  C CA  ? ARG A 1  70 ? -18.466   0.315   0.045 1.000 97.080 ? 70  ARG A CA  1 
ATOM 540  C C   ? ARG A 1  70 ? -18.359   0.455  -1.470 1.000 97.080 ? 70  ARG A C   1 
ATOM 541  C CB  ? ARG A 1  70 ? -18.843   1.660   0.670 1.000 97.080 ? 70  ARG A CB  1 
ATOM 542  O O   ? ARG A 1  70 ? -19.258   0.037  -2.203 1.000 97.080 ? 70  ARG A O   1 
ATOM 543  C CG  ? ARG A 1  70 ? -20.109   2.274   0.094 1.000 97.080 ? 70  ARG A CG  1 
ATOM 544  C CD  ? ARG A 1  70 ? -20.434   3.611   0.746 1.000 97.080 ? 70  ARG A CD  1 
ATOM 545  N NE  ? ARG A 1  70 ? -21.592   4.246   0.123 1.000 97.080 ? 70  ARG A NE  1 
ATOM 546  N NH1 ? ARG A 1  70 ? -21.804   5.899   1.723 1.000 97.080 ? 70  ARG A NH1 1 
ATOM 547  N NH2 ? ARG A 1  70 ? -23.260   5.815  -0.046 1.000 97.080 ? 70  ARG A NH2 1 
ATOM 548  C CZ  ? ARG A 1  70 ? -22.216   5.319   0.602 1.000 97.080 ? 70  ARG A CZ  1 
ATOM 549  N N   ? ARG A 1  71 ? -17.283   1.063  -1.853 1.000 96.800 ? 71  ARG A N   1 
ATOM 550  C CA  ? ARG A 1  71 ? -17.070   1.416  -3.253 1.000 96.800 ? 71  ARG A CA  1 
ATOM 551  C C   ? ARG A 1  71 ? -15.612   1.212  -3.653 1.000 96.800 ? 71  ARG A C   1 
ATOM 552  C CB  ? ARG A 1  71 ? -17.487   2.865  -3.512 1.000 96.800 ? 71  ARG A CB  1 
ATOM 553  O O   ? ARG A 1  71 ? -14.702   1.535  -2.887 1.000 96.800 ? 71  ARG A O   1 
ATOM 554  C CG  ? ARG A 1  71 ? -17.444   3.266  -4.978 1.000 96.800 ? 71  ARG A CG  1 
ATOM 555  C CD  ? ARG A 1  71 ? -17.895   4.706  -5.182 1.000 96.800 ? 71  ARG A CD  1 
ATOM 556  N NE  ? ARG A 1  71 ? -17.716   5.135  -6.566 1.000 96.800 ? 71  ARG A NE  1 
ATOM 557  N NH1 ? ARG A 1  71 ? -18.364   7.320  -6.189 1.000 96.800 ? 71  ARG A NH1 1 
ATOM 558  N NH2 ? ARG A 1  71 ? -17.748   6.649  -8.293 1.000 96.800 ? 71  ARG A NH2 1 
ATOM 559  C CZ  ? ARG A 1  71 ? -17.943   6.367  -7.013 1.000 96.800 ? 71  ARG A CZ  1 
ATOM 560  N N   ? GLN A 1  72 ? -15.429   0.560  -4.826 1.000 97.690 ? 72  GLN A N   1 
ATOM 561  C CA  ? GLN A 1  72 ? -14.113   0.433  -5.444 1.000 97.690 ? 72  GLN A CA  1 
ATOM 562  C C   ? GLN A 1  72 ? -13.961   1.397  -6.617 1.000 97.690 ? 72  GLN A C   1 
ATOM 563  C CB  ? GLN A 1  72 ? -13.875  -1.004  -5.912 1.000 97.690 ? 72  GLN A CB  1 
ATOM 564  O O   ? GLN A 1  72 ? -14.783   1.399  -7.536 1.000 97.690 ? 72  GLN A O   1 
ATOM 565  C CG  ? GLN A 1  72 ? -13.960  -2.036  -4.795 1.000 97.690 ? 72  GLN A CG  1 
ATOM 566  C CD  ? GLN A 1  72 ? -13.858  -3.461  -5.304 1.000 97.690 ? 72  GLN A CD  1 
ATOM 567  N NE2 ? GLN A 1  72 ? -14.902  -4.250  -5.071 1.000 97.690 ? 72  GLN A NE2 1 
ATOM 568  O OE1 ? GLN A 1  72 ? -12.851  -3.850  -5.904 1.000 97.690 ? 72  GLN A OE1 1 
ATOM 569  N N   ? ILE A 1  73 ? -12.931   2.265  -6.611 1.000 97.960 ? 73  ILE A N   1 
ATOM 570  C CA  ? ILE A 1  73 ? -12.734   3.288  -7.632 1.000 97.960 ? 73  ILE A CA  1 
ATOM 571  C C   ? ILE A 1  73 ? -11.396   3.065  -8.334 1.000 97.960 ? 73  ILE A C   1 
ATOM 572  C CB  ? ILE A 1  73 ? -12.791   4.709  -7.027 1.000 97.960 ? 73  ILE A CB  1 
ATOM 573  O O   ? ILE A 1  73 ? -10.372   3.616  -7.923 1.000 97.960 ? 73  ILE A O   1 
ATOM 574  C CG1 ? ILE A 1  73 ? -14.032   4.863  -6.141 1.000 97.960 ? 73  ILE A CG1 1 
ATOM 575  C CG2 ? ILE A 1  73 ? -12.774   5.768  -8.134 1.000 97.960 ? 73  ILE A CG2 1 
ATOM 576  C CD1 ? ILE A 1  73 ? -14.024   6.116  -5.276 1.000 97.960 ? 73  ILE A CD1 1 
ATOM 577  N N   ? PRO A 1  74 ? -11.358   2.124  -9.398 1.000 97.670 ? 74  PRO A N   1 
ATOM 578  C CA  ? PRO A 1  74 ? -10.109   1.943 -10.142 1.000 97.670 ? 74  PRO A CA  1 
ATOM 579  C C   ? PRO A 1  74 ?  -9.846   3.073 -11.135 1.000 97.670 ? 74  PRO A C   1 
ATOM 580  C CB  ? PRO A 1  74 ? -10.322   0.614 -10.870 1.000 97.670 ? 74  PRO A CB  1 
ATOM 581  O O   ? PRO A 1  74 ? -10.787   3.697 -11.630 1.000 97.670 ? 74  PRO A O   1 
ATOM 582  C CG  ? PRO A 1  74 ? -11.797   0.537 -11.101 1.000 97.670 ? 74  PRO A CG  1 
ATOM 583  C CD  ? PRO A 1  74 ? -12.497   1.139  -9.917 1.000 97.670 ? 74  PRO A CD  1 
ATOM 584  N N   ? HIS A 1  75 ?  -8.583   3.352 -11.338 1.000 97.720 ? 75  HIS A N   1 
ATOM 585  C CA  ? HIS A 1  75 ?  -8.288   4.311 -12.396 1.000 97.720 ? 75  HIS A CA  1 
ATOM 586  C C   ? HIS A 1  75 ?  -8.976   3.921 -13.701 1.000 97.720 ? 75  HIS A C   1 
ATOM 587  C CB  ? HIS A 1  75 ?  -6.777   4.422 -12.613 1.000 97.720 ? 75  HIS A CB  1 
ATOM 588  O O   ? HIS A 1  75 ?  -8.891   2.769 -14.132 1.000 97.720 ? 75  HIS A O   1 
ATOM 589  C CG  ? HIS A 1  75 ?  -6.369   5.639 -13.380 1.000 97.720 ? 75  HIS A CG  1 
ATOM 590  C CD2 ? HIS A 1  75 ?  -5.785   6.791 -12.975 1.000 97.720 ? 75  HIS A CD2 1 
ATOM 591  N ND1 ? HIS A 1  75 ?  -6.557   5.758 -14.740 1.000 97.720 ? 75  HIS A ND1 1 
ATOM 592  C CE1 ? HIS A 1  75 ?  -6.103   6.935 -15.140 1.000 97.720 ? 75  HIS A CE1 1 
ATOM 593  N NE2 ? HIS A 1  75 ?  -5.630   7.581 -14.088 1.000 97.720 ? 75  HIS A NE2 1 
ATOM 594  N N   ? PRO A 1  76 ?  -9.674   4.876 -14.407 1.000 96.830 ? 76  PRO A N   1 
ATOM 595  C CA  ? PRO A 1  76 ? -10.465   4.572 -15.602 1.000 96.830 ? 76  PRO A CA  1 
ATOM 596  C C   ? PRO A 1  76 ?  -9.615   4.038 -16.753 1.000 96.830 ? 76  PRO A C   1 
ATOM 597  C CB  ? PRO A 1  76 ? -11.088   5.923 -15.964 1.000 96.830 ? 76  PRO A CB  1 
ATOM 598  O O   ? PRO A 1  76 ? -10.126   3.332 -17.626 1.000 96.830 ? 76  PRO A O   1 
ATOM 599  C CG  ? PRO A 1  76 ? -10.242   6.935 -15.262 1.000 96.830 ? 76  PRO A CG  1 
ATOM 600  C CD  ? PRO A 1  76 ?  -9.692   6.312 -14.012 1.000 96.830 ? 76  PRO A CD  1 
ATOM 601  N N   ? GLU A 1  77 ?  -8.343   4.391 -16.722 1.000 96.380 ? 77  GLU A N   1 
ATOM 602  C CA  ? GLU A 1  77 ?  -7.474   3.987 -17.823 1.000 96.380 ? 77  GLU A CA  1 
ATOM 603  C C   ? GLU A 1  77 ?  -6.598   2.802 -17.429 1.000 96.380 ? 77  GLU A C   1 
ATOM 604  C CB  ? GLU A 1  77 ?  -6.599   5.160 -18.276 1.000 96.380 ? 77  GLU A CB  1 
ATOM 605  O O   ? GLU A 1  77 ?  -5.564   2.552 -18.053 1.000 96.380 ? 77  GLU A O   1 
ATOM 606  C CG  ? GLU A 1  77 ?  -7.384   6.312 -18.886 1.000 96.380 ? 77  GLU A CG  1 
ATOM 607  C CD  ? GLU A 1  77 ?  -6.496   7.421 -19.429 1.000 96.380 ? 77  GLU A CD  1 
ATOM 608  O OE1 ? GLU A 1  77 ?  -6.541   7.691 -20.651 1.000 96.380 ? 77  GLU A OE1 1 
ATOM 609  O OE2 ? GLU A 1  77 ?  -5.749   8.023 -18.626 1.000 96.380 ? 77  GLU A OE2 1 
ATOM 610  N N   ? PHE A 1  78 ?  -6.993   2.115 -16.305 1.000 95.340 ? 78  PHE A N   1 
ATOM 611  C CA  ? PHE A 1  78 ?  -6.253   0.921 -15.912 1.000 95.340 ? 78  PHE A CA  1 
ATOM 612  C C   ? PHE A 1  78 ?  -6.277  -0.121 -17.024 1.000 95.340 ? 78  PHE A C   1 
ATOM 613  C CB  ? PHE A 1  78 ?  -6.833   0.327 -14.624 1.000 95.340 ? 78  PHE A CB  1 
ATOM 614  O O   ? PHE A 1  78 ?  -7.342  -0.454 -17.548 1.000 95.340 ? 78  PHE A O   1 
ATOM 615  C CG  ? PHE A 1  78 ?  -6.250  -1.010 -14.256 1.000 95.340 ? 78  PHE A CG  1 
ATOM 616  C CD1 ? PHE A 1  78 ?  -7.070  -2.119 -14.086 1.000 95.340 ? 78  PHE A CD1 1 
ATOM 617  C CD2 ? PHE A 1  78 ?  -4.880  -1.159 -14.080 1.000 95.340 ? 78  PHE A CD2 1 
ATOM 618  C CE1 ? PHE A 1  78 ?  -6.533  -3.358 -13.746 1.000 95.340 ? 78  PHE A CE1 1 
ATOM 619  C CE2 ? PHE A 1  78 ?  -4.336  -2.394 -13.740 1.000 95.340 ? 78  PHE A CE2 1 
ATOM 620  C CZ  ? PHE A 1  78 ?  -5.165  -3.492 -13.572 1.000 95.340 ? 78  PHE A CZ  1 
ATOM 621  N N   ? ASN A 1  79 ?  -5.086  -0.590 -17.366 1.000 92.260 ? 79  ASN A N   1 
ATOM 622  C CA  ? ASN A 1  79 ?  -4.893  -1.631 -18.370 1.000 92.260 ? 79  ASN A CA  1 
ATOM 623  C C   ? ASN A 1  79 ?  -4.399  -2.931 -17.742 1.000 92.260 ? 79  ASN A C   1 
ATOM 624  C CB  ? ASN A 1  79 ?  -3.918  -1.159 -19.451 1.000 92.260 ? 79  ASN A CB  1 
ATOM 625  O O   ? ASN A 1  79 ?  -3.253  -3.015 -17.298 1.000 92.260 ? 79  ASN A O   1 
ATOM 626  C CG  ? ASN A 1  79 ?  -3.798  -2.143 -20.598 1.000 92.260 ? 79  ASN A CG  1 
ATOM 627  N ND2 ? ASN A 1  79 ?  -3.941  -1.647 -21.822 1.000 92.260 ? 79  ASN A ND2 1 
ATOM 628  O OD1 ? ASN A 1  79 ?  -3.579  -3.338 -20.387 1.000 92.260 ? 79  ASN A OD1 1 
ATOM 629  N N   ? GLN A 1  80 ?  -5.181  -3.990 -17.797 1.000 89.140 ? 80  GLN A N   1 
ATOM 630  C CA  ? GLN A 1  80 ?  -4.933  -5.246 -17.096 1.000 89.140 ? 80  GLN A CA  1 
ATOM 631  C C   ? GLN A 1  80 ?  -3.778  -6.013 -17.734 1.000 89.140 ? 80  GLN A C   1 
ATOM 632  C CB  ? GLN A 1  80 ?  -6.194  -6.111 -17.082 1.000 89.140 ? 80  GLN A CB  1 
ATOM 633  O O   ? GLN A 1  80 ?  -3.066  -6.753 -17.052 1.000 89.140 ? 80  GLN A O   1 
ATOM 634  C CG  ? GLN A 1  80 ?  -6.083  -7.345 -16.197 1.000 89.140 ? 80  GLN A CG  1 
ATOM 635  C CD  ? GLN A 1  80 ?  -7.413  -8.048 -16.001 1.000 89.140 ? 80  GLN A CD  1 
ATOM 636  N NE2 ? GLN A 1  80 ?  -7.441  -9.024 -15.100 1.000 89.140 ? 80  GLN A NE2 1 
ATOM 637  O OE1 ? GLN A 1  80 ?  -8.408  -7.717 -16.654 1.000 89.140 ? 80  GLN A OE1 1 
ATOM 638  N N   ? LYS A 1  81 ?  -3.575  -5.677 -19.021 1.000 86.640 ? 81  LYS A N   1 
ATOM 639  C CA  ? LYS A 1  81 ?  -2.518  -6.380 -19.742 1.000 86.640 ? 81  LYS A CA  1 
ATOM 640  C C   ? LYS A 1  81 ?  -1.150  -5.778 -19.438 1.000 86.640 ? 81  LYS A C   1 
ATOM 641  C CB  ? LYS A 1  81 ?  -2.782  -6.347 -21.249 1.000 86.640 ? 81  LYS A CB  1 
ATOM 642  O O   ? LYS A 1  81 ?  -0.201  -6.503 -19.129 1.000 86.640 ? 81  LYS A O   1 
ATOM 643  C CG  ? LYS A 1  81 ?  -1.807  -7.181 -22.066 1.000 86.640 ? 81  LYS A CG  1 
ATOM 644  C CD  ? LYS A 1  81 ?  -2.166  -7.169 -23.547 1.000 86.640 ? 81  LYS A CD  1 
ATOM 645  C CE  ? LYS A 1  81 ?  -1.154  -7.949 -24.375 1.000 86.640 ? 81  LYS A CE  1 
ATOM 646  N NZ  ? LYS A 1  81 ?  -1.484  -7.912 -25.831 1.000 86.640 ? 81  LYS A NZ  1 
ATOM 647  N N   ? THR A 1  82 ?  -1.080  -4.501 -19.396 1.000 86.550 ? 82  THR A N   1 
ATOM 648  C CA  ? THR A 1  82 ?   0.197  -3.812 -19.251 1.000 86.550 ? 82  THR A CA  1 
ATOM 649  C C   ? THR A 1  82 ?   0.388  -3.322 -17.819 1.000 86.550 ? 82  THR A C   1 
ATOM 650  C CB  ? THR A 1  82 ?   0.303  -2.622 -20.222 1.000 86.550 ? 82  THR A CB  1 
ATOM 651  O O   ? THR A 1  82 ?   1.494  -2.941 -17.430 1.000 86.550 ? 82  THR A O   1 
ATOM 652  C CG2 ? THR A 1  82 ?   0.037  -3.059 -21.659 1.000 86.550 ? 82  THR A CG2 1 
ATOM 653  O OG1 ? THR A 1  82 ?  -0.657  -1.625 -19.853 1.000 86.550 ? 82  THR A OG1 1 
ATOM 654  N N   ? LEU A 1  83 ?  -0.724  -3.393 -17.046 1.000 88.430 ? 83  LEU A N   1 
ATOM 655  C CA  ? LEU A 1  83 ?  -0.789  -2.874 -15.684 1.000 88.430 ? 83  LEU A CA  1 
ATOM 656  C C   ? LEU A 1  83 ?  -0.544  -1.369 -15.665 1.000 88.430 ? 83  LEU A C   1 
ATOM 657  C CB  ? LEU A 1  83 ?   0.233  -3.581 -14.791 1.000 88.430 ? 83  LEU A CB  1 
ATOM 658  O O   ? LEU A 1  83 ?  -0.134  -0.816 -14.642 1.000 88.430 ? 83  LEU A O   1 
ATOM 659  C CG  ? LEU A 1  83 ?  -0.004  -5.070 -14.537 1.000 88.430 ? 83  LEU A CG  1 
ATOM 660  C CD1 ? LEU A 1  83 ?   1.012  -5.605 -13.533 1.000 88.430 ? 83  LEU A CD1 1 
ATOM 661  C CD2 ? LEU A 1  83 ?  -1.427  -5.310 -14.045 1.000 88.430 ? 83  LEU A CD2 1 
ATOM 662  N N   ? LYS A 1  84 ?  -0.674  -0.800 -16.787 1.000 91.550 ? 84  LYS A N   1 
ATOM 663  C CA  ? LYS A 1  84 ?  -0.652   0.657 -16.865 1.000 91.550 ? 84  LYS A CA  1 
ATOM 664  C C   ? LYS A 1  84 ?  -1.762   1.270 -16.016 1.000 91.550 ? 84  LYS A C   1 
ATOM 665  C CB  ? LYS A 1  84 ?  -0.788   1.119 -18.317 1.000 91.550 ? 84  LYS A CB  1 
ATOM 666  O O   ? LYS A 1  84 ?  -2.903   0.803 -16.044 1.000 91.550 ? 84  LYS A O   1 
ATOM 667  C CG  ? LYS A 1  84 ?  -0.628   2.620 -18.507 1.000 91.550 ? 84  LYS A CG  1 
ATOM 668  C CD  ? LYS A 1  84 ?  -0.743   3.014 -19.974 1.000 91.550 ? 84  LYS A CD  1 
ATOM 669  C CE  ? LYS A 1  84 ?  -0.597   4.518 -20.163 1.000 91.550 ? 84  LYS A CE  1 
ATOM 670  N NZ  ? LYS A 1  84 ?  -0.665   4.904 -21.605 1.000 91.550 ? 84  LYS A NZ  1 
ATOM 671  N N   ? ASN A 1  85 ?  -1.426   2.295 -15.200 1.000 94.650 ? 85  ASN A N   1 
ATOM 672  C CA  ? ASN A 1  85 ?  -2.377   2.992 -14.341 1.000 94.650 ? 85  ASN A CA  1 
ATOM 673  C C   ? ASN A 1  85 ?  -2.937   2.071 -13.262 1.000 94.650 ? 85  ASN A C   1 
ATOM 674  C CB  ? ASN A 1  85 ?  -3.514   3.589 -15.173 1.000 94.650 ? 85  ASN A CB  1 
ATOM 675  O O   ? ASN A 1  85 ?  -4.133   2.107 -12.968 1.000 94.650 ? 85  ASN A O   1 
ATOM 676  C CG  ? ASN A 1  85 ?  -3.019   4.551 -16.235 1.000 94.650 ? 85  ASN A CG  1 
ATOM 677  N ND2 ? ASN A 1  85 ?  -3.556   4.428 -17.443 1.000 94.650 ? 85  ASN A ND2 1 
ATOM 678  O OD1 ? ASN A 1  85 ?  -2.161   5.397 -15.971 1.000 94.650 ? 85  ASN A OD1 1 
ATOM 679  N N   ? ASP A 1  86 ?  -2.193   1.128 -12.686 1.000 95.180 ? 86  ASP A N   1 
ATOM 680  C CA  ? ASP A 1  86 ?  -2.562   0.151 -11.666 1.000 95.180 ? 86  ASP A CA  1 
ATOM 681  C C   ? ASP A 1  86 ?  -2.740   0.819 -10.304 1.000 95.180 ? 86  ASP A C   1 
ATOM 682  C CB  ? ASP A 1  86 ?  -1.508  -0.955 -11.576 1.000 95.180 ? 86  ASP A CB  1 
ATOM 683  O O   ? ASP A 1  86 ?  -1.885   0.686  -9.426 1.000 95.180 ? 86  ASP A O   1 
ATOM 684  C CG  ? ASP A 1  86 ?  -1.954  -2.132 -10.727 1.000 95.180 ? 86  ASP A CG  1 
ATOM 685  O OD1 ? ASP A 1  86 ?  -3.172  -2.290 -10.495 1.000 95.180 ? 86  ASP A OD1 1 
ATOM 686  O OD2 ? ASP A 1  86 ?  -1.079  -2.907 -10.282 1.000 95.180 ? 86  ASP A OD2 1 
ATOM 687  N N   ? ILE A 1  87 ?  -3.791   1.631 -10.102 1.000 97.130 ? 87  ILE A N   1 
ATOM 688  C CA  ? ILE A 1  87 ?  -4.087   2.366  -8.878 1.000 97.130 ? 87  ILE A CA  1 
ATOM 689  C C   ? ILE A 1  87 ?  -5.593   2.370  -8.629 1.000 97.130 ? 87  ILE A C   1 
ATOM 690  C CB  ? ILE A 1  87 ?  -3.550   3.814  -8.944 1.000 97.130 ? 87  ILE A CB  1 
ATOM 691  O O   ? ILE A 1  87 ?  -6.383   2.498  -9.567 1.000 97.130 ? 87  ILE A O   1 
ATOM 692  C CG1 ? ILE A 1  87 ?  -3.803   4.538  -7.617 1.000 97.130 ? 87  ILE A CG1 1 
ATOM 693  C CG2 ? ILE A 1  87 ?  -4.187   4.572 -10.112 1.000 97.130 ? 87  ILE A CG2 1 
ATOM 694  C CD1 ? ILE A 1  87 ?  -3.054   5.857  -7.480 1.000 97.130 ? 87  ILE A CD1 1 
ATOM 695  N N   ? MET A 1  88 ?  -5.996   2.176  -7.336 1.000 97.780 ? 88  MET A N   1 
ATOM 696  C CA  ? MET A 1  88 ?  -7.406   2.099  -6.966 1.000 97.780 ? 88  MET A CA  1 
ATOM 697  C C   ? MET A 1  88 ?  -7.636   2.678  -5.574 1.000 97.780 ? 88  MET A C   1 
ATOM 698  C CB  ? MET A 1  88 ?  -7.898   0.651  -7.018 1.000 97.780 ? 88  MET A CB  1 
ATOM 699  O O   ? MET A 1  88 ?  -6.814   2.490  -4.676 1.000 97.780 ? 88  MET A O   1 
ATOM 700  C CG  ? MET A 1  88 ?  -9.359   0.486  -6.632 1.000 97.780 ? 88  MET A CG  1 
ATOM 701  S SD  ? MET A 1  88 ?  -9.951  -1.238  -6.845 1.000 97.780 ? 88  MET A SD  1 
ATOM 702  C CE  ? MET A 1  88 ?  -8.996  -2.068  -5.545 1.000 97.780 ? 88  MET A CE  1 
ATOM 703  N N   ? LEU A 1  89 ?  -8.754   3.408  -5.393 1.000 98.360 ? 89  LEU A N   1 
ATOM 704  C CA  ? LEU A 1  89 ?  -9.254   3.848  -4.095 1.000 98.360 ? 89  LEU A CA  1 
ATOM 705  C C   ? LEU A 1  89 ? -10.394   2.953  -3.620 1.000 98.360 ? 89  LEU A C   1 
ATOM 706  C CB  ? LEU A 1  89 ?  -9.728   5.302  -4.169 1.000 98.360 ? 89  LEU A CB  1 
ATOM 707  O O   ? LEU A 1  89 ? -11.270   2.586  -4.405 1.000 98.360 ? 89  LEU A O   1 
ATOM 708  C CG  ? LEU A 1  89 ?  -8.639   6.363  -4.333 1.000 98.360 ? 89  LEU A CG  1 
ATOM 709  C CD1 ? LEU A 1  89 ?  -9.259   7.706  -4.704 1.000 98.360 ? 89  LEU A CD1 1 
ATOM 710  C CD2 ? LEU A 1  89 ?  -7.813   6.483  -3.056 1.000 98.360 ? 89  LEU A CD2 1 
ATOM 711  N N   ? LEU A 1  90 ? -10.241   2.608  -2.356 1.000 98.370 ? 90  LEU A N   1 
ATOM 712  C CA  ? LEU A 1  90 ? -11.341   1.902  -1.708 1.000 98.370 ? 90  LEU A CA  1 
ATOM 713  C C   ? LEU A 1  90 ? -12.044   2.803  -0.698 1.000 98.370 ? 90  LEU A C   1 
ATOM 714  C CB  ? LEU A 1  90 ? -10.831   0.637  -1.014 1.000 98.370 ? 90  LEU A CB  1 
ATOM 715  O O   ? LEU A 1  90 ? -11.408   3.330   0.218 1.000 98.370 ? 90  LEU A O   1 
ATOM 716  C CG  ? LEU A 1  90 ? -10.091  -0.369  -1.896 1.000 98.370 ? 90  LEU A CG  1 
ATOM 717  C CD1 ? LEU A 1  90 ?  -9.586  -1.539  -1.057 1.000 98.370 ? 90  LEU A CD1 1 
ATOM 718  C CD2 ? LEU A 1  90 ? -10.996  -0.862  -3.020 1.000 98.370 ? 90  LEU A CD2 1 
ATOM 719  N N   ? GLN A 1  91 ? -13.359   3.025  -0.919 1.000 98.220 ? 91  GLN A N   1 
ATOM 720  C CA  ? GLN A 1  91 ? -14.160   3.717   0.086 1.000 98.220 ? 91  GLN A CA  1 
ATOM 721  C C   ? GLN A 1  91 ? -14.767   2.731   1.080 1.000 98.220 ? 91  GLN A C   1 
ATOM 722  C CB  ? GLN A 1  91 ? -15.266   4.538  -0.581 1.000 98.220 ? 91  GLN A CB  1 
ATOM 723  O O   ? GLN A 1  91 ? -15.479   1.805   0.687 1.000 98.220 ? 91  GLN A O   1 
ATOM 724  C CG  ? GLN A 1  91 ? -16.023   5.444   0.380 1.000 98.220 ? 91  GLN A CG  1 
ATOM 725  C CD  ? GLN A 1  91 ? -17.069   6.294  -0.316 1.000 98.220 ? 91  GLN A CD  1 
ATOM 726  N NE2 ? GLN A 1  91 ? -17.465   7.389   0.324 1.000 98.220 ? 91  GLN A NE2 1 
ATOM 727  O OE1 ? GLN A 1  91 ? -17.517   5.971  -1.421 1.000 98.220 ? 91  GLN A OE1 1 
ATOM 728  N N   ? LEU A 1  92 ? -14.472   2.981   2.367 1.000 98.290 ? 92  LEU A N   1 
ATOM 729  C CA  ? LEU A 1  92 ? -14.938   2.089   3.423 1.000 98.290 ? 92  LEU A CA  1 
ATOM 730  C C   ? LEU A 1  92 ? -16.373   2.418   3.819 1.000 98.290 ? 92  LEU A C   1 
ATOM 731  C CB  ? LEU A 1  92 ? -14.024   2.184   4.647 1.000 98.290 ? 92  LEU A CB  1 
ATOM 732  O O   ? LEU A 1  92 ? -16.821   3.556   3.657 1.000 98.290 ? 92  LEU A O   1 
ATOM 733  C CG  ? LEU A 1  92 ? -12.531   1.962   4.397 1.000 98.290 ? 92  LEU A CG  1 
ATOM 734  C CD1 ? LEU A 1  92 ? -11.748   2.119   5.696 1.000 98.290 ? 92  LEU A CD1 1 
ATOM 735  C CD2 ? LEU A 1  92 ? -12.290   0.587   3.783 1.000 98.290 ? 92  LEU A CD2 1 
ATOM 736  N N   ? THR A 1  93 ? -17.212   1.393   4.294 1.000 98.050 ? 93  THR A N   1 
ATOM 737  C CA  ? THR A 1  93 ? -18.614   1.555   4.663 1.000 98.050 ? 93  THR A CA  1 
ATOM 738  C C   ? THR A 1  93 ? -18.754   2.500   5.853 1.000 98.050 ? 93  THR A C   1 
ATOM 739  C CB  ? THR A 1  93 ? -19.263   0.200   5.000 1.000 98.050 ? 93  THR A CB  1 
ATOM 740  O O   ? THR A 1  93 ? -19.825   3.067   6.079 1.000 98.050 ? 93  THR A O   1 
ATOM 741  C CG2 ? THR A 1  93 ? -19.371  -0.682   3.760 1.000 98.050 ? 93  THR A CG2 1 
ATOM 742  O OG1 ? THR A 1  93 ? -18.468  -0.473   5.984 1.000 98.050 ? 93  THR A OG1 1 
ATOM 743  N N   ? ARG A 1  94 ? -17.632   2.702   6.652 1.000 97.490 ? 94  ARG A N   1 
ATOM 744  C CA  ? ARG A 1  94 ? -17.612   3.627   7.781 1.000 97.490 ? 94  ARG A CA  1 
ATOM 745  C C   ? ARG A 1  94 ? -16.211   4.184   8.008 1.000 97.490 ? 94  ARG A C   1 
ATOM 746  C CB  ? ARG A 1  94 ? -18.113   2.936   9.051 1.000 97.490 ? 94  ARG A CB  1 
ATOM 747  O O   ? ARG A 1  94 ? -15.220   3.565   7.616 1.000 97.490 ? 94  ARG A O   1 
ATOM 748  C CG  ? ARG A 1  94 ? -17.252   1.764   9.495 1.000 97.490 ? 94  ARG A CG  1 
ATOM 749  C CD  ? ARG A 1  94 ? -17.817   1.086  10.735 1.000 97.490 ? 94  ARG A CD  1 
ATOM 750  N NE  ? ARG A 1  94 ? -16.973  -0.020  11.178 1.000 97.490 ? 94  ARG A NE  1 
ATOM 751  N NH1 ? ARG A 1  94 ? -18.702  -1.245  12.096 1.000 97.490 ? 94  ARG A NH1 1 
ATOM 752  N NH2 ? ARG A 1  94 ? -16.556  -2.048  12.172 1.000 97.490 ? 94  ARG A NH2 1 
ATOM 753  C CZ  ? ARG A 1  94 ? -17.412  -1.102  11.814 1.000 97.490 ? 94  ARG A CZ  1 
ATOM 754  N N   ? ARG A 1  95 ? -16.185   5.441   8.646 1.000 97.610 ? 95  ARG A N   1 
ATOM 755  C CA  ? ARG A 1  95 ? -14.914   6.061   9.003 1.000 97.610 ? 95  ARG A CA  1 
ATOM 756  C C   ? ARG A 1  95 ? -14.183   5.242  10.062 1.000 97.610 ? 95  ARG A C   1 
ATOM 757  C CB  ? ARG A 1  95 ? -15.135   7.490   9.506 1.000 97.610 ? 95  ARG A CB  1 
ATOM 758  O O   ? ARG A 1  95 ? -14.806   4.715  10.986 1.000 97.610 ? 95  ARG A O   1 
ATOM 759  C CG  ? ARG A 1  95 ? -15.650   8.445   8.441 1.000 97.610 ? 95  ARG A CG  1 
ATOM 760  C CD  ? ARG A 1  95 ? -15.750   9.871   8.964 1.000 97.610 ? 95  ARG A CD  1 
ATOM 761  N NE  ? ARG A 1  95 ? -16.162  10.801   7.916 1.000 97.610 ? 95  ARG A NE  1 
ATOM 762  N NH1 ? ARG A 1  95 ? -16.097  12.674   9.266 1.000 97.610 ? 95  ARG A NH1 1 
ATOM 763  N NH2 ? ARG A 1  95 ? -16.695  12.865   7.062 1.000 97.610 ? 95  ARG A NH2 1 
ATOM 764  C CZ  ? ARG A 1  95 ? -16.317  12.111   8.084 1.000 97.610 ? 95  ARG A CZ  1 
ATOM 765  N N   ? VAL A 1  96 ? -12.816   5.163   9.866 1.000 97.650 ? 96  VAL A N   1 
ATOM 766  C CA  ? VAL A 1  96 ? -12.009   4.433  10.837 1.000 97.650 ? 96  VAL A CA  1 
ATOM 767  C C   ? VAL A 1  96 ? -11.767   5.304  12.068 1.000 97.650 ? 96  VAL A C   1 
ATOM 768  C CB  ? VAL A 1  96 ? -10.661   3.982  10.231 1.000 97.650 ? 96  VAL A CB  1 
ATOM 769  O O   ? VAL A 1  96 ? -11.733   6.532  11.970 1.000 97.650 ? 96  VAL A O   1 
ATOM 770  C CG1 ? VAL A 1  96 ? -10.888   3.044   9.047 1.000 97.650 ? 96  VAL A CG1 1 
ATOM 771  C CG2 ? VAL A 1  96 ?  -9.835   5.195   9.806 1.000 97.650 ? 96  VAL A CG2 1 
ATOM 772  N N   ? LYS A 1  97 ? -11.640   4.664  13.242 1.000 97.850 ? 97  LYS A N   1 
ATOM 773  C CA  ? LYS A 1  97 ? -11.182   5.335  14.456 1.000 97.850 ? 97  LYS A CA  1 
ATOM 774  C C   ? LYS A 1  97 ?  -9.658   5.381  14.517 1.000 97.850 ? 97  LYS A C   1 
ATOM 775  C CB  ? LYS A 1  97 ? -11.735   4.634  15.698 1.000 97.850 ? 97  LYS A CB  1 
ATOM 776  O O   ? LYS A 1  97 ?  -9.004   4.341  14.610 1.000 97.850 ? 97  LYS A O   1 
ATOM 777  C CG  ? LYS A 1  97 ? -11.427   5.353  17.003 1.000 97.850 ? 97  LYS A CG  1 
ATOM 778  C CD  ? LYS A 1  97 ? -12.009   4.612  18.200 1.000 97.850 ? 97  LYS A CD  1 
ATOM 779  C CE  ? LYS A 1  97 ? -11.643   5.293  19.512 1.000 97.850 ? 97  LYS A CE  1 
ATOM 780  N NZ  ? LYS A 1  97 ? -12.207   4.566  20.689 1.000 97.850 ? 97  LYS A NZ  1 
ATOM 781  N N   ? LEU A 1  98 ?  -9.144   6.644  14.382 1.000 97.860 ? 98  LEU A N   1 
ATOM 782  C CA  ? LEU A 1  98 ?  -7.693   6.771  14.461 1.000 97.860 ? 98  LEU A CA  1 
ATOM 783  C C   ? LEU A 1  98 ?  -7.198   6.487  15.875 1.000 97.860 ? 98  LEU A C   1 
ATOM 784  C CB  ? LEU A 1  98 ?  -7.252   8.170  14.024 1.000 97.860 ? 98  LEU A CB  1 
ATOM 785  O O   ? LEU A 1  98 ?  -7.743   7.017  16.846 1.000 97.860 ? 98  LEU A O   1 
ATOM 786  C CG  ? LEU A 1  98 ?  -7.626   8.586  12.601 1.000 97.860 ? 98  LEU A CG  1 
ATOM 787  C CD1 ? LEU A 1  98 ?  -7.065   9.969  12.287 1.000 97.860 ? 98  LEU A CD1 1 
ATOM 788  C CD2 ? LEU A 1  98 ?  -7.123   7.558  11.593 1.000 97.860 ? 98  LEU A CD2 1 
ATOM 789  N N   ? THR A 1  99 ?  -6.152   5.620  16.009 1.000 97.640 ? 99  THR A N   1 
ATOM 790  C CA  ? THR A 1  99 ?  -5.487   5.201  17.238 1.000 97.640 ? 99  THR A CA  1 
ATOM 791  C C   ? THR A 1  99 ?  -3.975   5.136  17.040 1.000 97.640 ? 99  THR A C   1 
ATOM 792  C CB  ? THR A 1  99 ?  -6.004   3.830  17.713 1.000 97.640 ? 99  THR A CB  1 
ATOM 793  O O   ? THR A 1  99 ?  -3.468   5.482  15.971 1.000 97.640 ? 99  THR A O   1 
ATOM 794  C CG2 ? THR A 1  99 ?  -7.529   3.796  17.739 1.000 97.640 ? 99  THR A CG2 1 
ATOM 795  O OG1 ? THR A 1  99 ?  -5.529   2.812  16.824 1.000 97.640 ? 99  THR A OG1 1 
ATOM 796  N N   ? GLN A 1 100 ?  -3.296   4.702  18.094 1.000 96.700 ? 100 GLN A N   1 
ATOM 797  C CA  ? GLN A 1 100 ?  -1.857   4.497  17.965 1.000 96.700 ? 100 GLN A CA  1 
ATOM 798  C C   ? GLN A 1 100 ?  -1.546   3.405  16.946 1.000 96.700 ? 100 GLN A C   1 
ATOM 799  C CB  ? GLN A 1 100 ?  -1.242   4.142  19.320 1.000 96.700 ? 100 GLN A CB  1 
ATOM 800  O O   ? GLN A 1 100 ?  -0.463   3.388  16.357 1.000 96.700 ? 100 GLN A O   1 
ATOM 801  C CG  ? GLN A 1 100 ?  -1.221   5.300  20.309 1.000 96.700 ? 100 GLN A CG  1 
ATOM 802  C CD  ? GLN A 1 100 ?  -0.560   4.936  21.625 1.000 96.700 ? 100 GLN A CD  1 
ATOM 803  N NE2 ? GLN A 1 100 ?  -0.393   5.924  22.497 1.000 96.700 ? 100 GLN A NE2 1 
ATOM 804  O OE1 ? GLN A 1 100 ?  -0.203   3.777  21.856 1.000 96.700 ? 100 GLN A OE1 1 
ATOM 805  N N   ? ALA A 1 101 ?  -2.500   2.556  16.698 1.000 97.260 ? 101 ALA A N   1 
ATOM 806  C CA  ? ALA A 1 101 ?  -2.314   1.400  15.825 1.000 97.260 ? 101 ALA A CA  1 
ATOM 807  C C   ? ALA A 1 101 ?  -2.953   1.635  14.459 1.000 97.260 ? 101 ALA A C   1 
ATOM 808  C CB  ? ALA A 1 101 ?  -2.897   0.145  16.472 1.000 97.260 ? 101 ALA A CB  1 
ATOM 809  O O   ? ALA A 1 101 ?  -2.735   0.862  13.523 1.000 97.260 ? 101 ALA A O   1 
ATOM 810  N N   ? VAL A 1 102 ?  -3.794   2.713  14.316 1.000 98.210 ? 102 VAL A N   1 
ATOM 811  C CA  ? VAL A 1 102 ?  -4.455   3.064  13.063 1.000 98.210 ? 102 VAL A CA  1 
ATOM 812  C C   ? VAL A 1 102 ?  -4.212   4.538  12.747 1.000 98.210 ? 102 VAL A C   1 
ATOM 813  C CB  ? VAL A 1 102 ?  -5.971   2.774  13.120 1.000 98.210 ? 102 VAL A CB  1 
ATOM 814  O O   ? VAL A 1 102 ?  -4.690   5.420  13.464 1.000 98.210 ? 102 VAL A O   1 
ATOM 815  C CG1 ? VAL A 1 102 ?  -6.637   3.116  11.788 1.000 98.210 ? 102 VAL A CG1 1 
ATOM 816  C CG2 ? VAL A 1 102 ?  -6.221   1.312  13.487 1.000 98.210 ? 102 VAL A CG2 1 
ATOM 817  N N   ? GLY A 1 103 ?  -3.432   4.727  11.632 1.000 97.680 ? 103 GLY A N   1 
ATOM 818  C CA  ? GLY A 1 103 ?  -3.097   6.088  11.244 1.000 97.680 ? 103 GLY A CA  1 
ATOM 819  C C   ? GLY A 1 103 ?  -3.079   6.292   9.741 1.000 97.680 ? 103 GLY A C   1 
ATOM 820  O O   ? GLY A 1 103 ?  -3.149   5.327   8.976 1.000 97.680 ? 103 GLY A O   1 
ATOM 821  N N   ? LEU A 1 104 ?  -2.984   7.625   9.354 1.000 97.280 ? 104 LEU A N   1 
ATOM 822  C CA  ? LEU A 1 104 ?  -2.976   7.998   7.944 1.000 97.280 ? 104 LEU A CA  1 
ATOM 823  C C   ? LEU A 1 104 ?  -1.548   8.130   7.425 1.000 97.280 ? 104 LEU A C   1 
ATOM 824  C CB  ? LEU A 1 104 ?  -3.733   9.311   7.732 1.000 97.280 ? 104 LEU A CB  1 
ATOM 825  O O   ? LEU A 1 104 ?  -0.652   8.548   8.162 1.000 97.280 ? 104 LEU A O   1 
ATOM 826  C CG  ? LEU A 1 104 ?  -5.162   9.366   8.274 1.000 97.280 ? 104 LEU A CG  1 
ATOM 827  C CD1 ? LEU A 1 104 ?  -5.765  10.747   8.039 1.000 97.280 ? 104 LEU A CD1 1 
ATOM 828  C CD2 ? LEU A 1 104 ?  -6.021   8.284   7.629 1.000 97.280 ? 104 LEU A CD2 1 
ATOM 829  N N   ? LEU A 1 105 ?  -1.364   7.699   6.138 1.000 95.970 ? 105 LEU A N   1 
ATOM 830  C CA  ? LEU A 1 105 ?  -0.114   7.959   5.433 1.000 95.970 ? 105 LEU A CA  1 
ATOM 831  C C   ? LEU A 1 105 ?  -0.261   9.143   4.484 1.000 95.970 ? 105 LEU A C   1 
ATOM 832  C CB  ? LEU A 1 105 ?   0.332   6.719   4.655 1.000 95.970 ? 105 LEU A CB  1 
ATOM 833  O O   ? LEU A 1 105 ?  -1.169   9.166   3.650 1.000 95.970 ? 105 LEU A O   1 
ATOM 834  C CG  ? LEU A 1 105 ?   1.715   6.786   4.006 1.000 95.970 ? 105 LEU A CG  1 
ATOM 835  C CD1 ? LEU A 1 105 ?   2.786   7.026   5.065 1.000 95.970 ? 105 LEU A CD1 1 
ATOM 836  C CD2 ? LEU A 1 105 ?   2.003   5.507   3.227 1.000 95.970 ? 105 LEU A CD2 1 
ATOM 837  N N   ? GLN A 1 106 ?   0.621  10.093   4.662 1.000 91.910 ? 106 GLN A N   1 
ATOM 838  C CA  ? GLN A 1 106 ?   0.559  11.317   3.869 1.000 91.910 ? 106 GLN A CA  1 
ATOM 839  C C   ? GLN A 1 106 ?   0.991  11.061   2.428 1.000 91.910 ? 106 GLN A C   1 
ATOM 840  C CB  ? GLN A 1 106 ?   1.432  12.406   4.494 1.000 91.910 ? 106 GLN A CB  1 
ATOM 841  O O   ? GLN A 1 106 ?   1.877  10.241   2.177 1.000 91.910 ? 106 GLN A O   1 
ATOM 842  C CG  ? GLN A 1 106 ?   0.985  12.830   5.887 1.000 91.910 ? 106 GLN A CG  1 
ATOM 843  C CD  ? GLN A 1 106 ?  -0.354  13.542   5.882 1.000 91.910 ? 106 GLN A CD  1 
ATOM 844  N NE2 ? GLN A 1 106 ?  -1.198  13.225   6.857 1.000 91.910 ? 106 GLN A NE2 1 
ATOM 845  O OE1 ? GLN A 1 106 ?  -0.628  14.372   5.009 1.000 91.910 ? 106 GLN A OE1 1 
ATOM 846  N N   ? LEU A 1 107 ?   0.219  11.797   1.503 1.000 91.540 ? 107 LEU A N   1 
ATOM 847  C CA  ? LEU A 1 107 ?   0.579  11.796   0.090 1.000 91.540 ? 107 LEU A CA  1 
ATOM 848  C C   ? LEU A 1 107 ?   1.312  13.079  -0.286 1.000 91.540 ? 107 LEU A C   1 
ATOM 849  C CB  ? LEU A 1 107 ?  -0.670  11.635  -0.781 1.000 91.540 ? 107 LEU A CB  1 
ATOM 850  O O   ? LEU A 1 107 ?   0.990  14.155   0.224 1.000 91.540 ? 107 LEU A O   1 
ATOM 851  C CG  ? LEU A 1 107 ?  -1.569  10.439  -0.463 1.000 91.540 ? 107 LEU A CG  1 
ATOM 852  C CD1 ? LEU A 1 107 ?  -2.794  10.440  -1.371 1.000 91.540 ? 107 LEU A CD1 1 
ATOM 853  C CD2 ? LEU A 1 107 ?  -0.793   9.134  -0.606 1.000 91.540 ? 107 LEU A CD2 1 
ATOM 854  N N   ? THR A 1 108 ?   2.349  13.034  -1.052 1.000 81.610 ? 108 THR A N   1 
ATOM 855  C CA  ? THR A 1 108 ?   3.051  14.248  -1.454 1.000 81.610 ? 108 THR A CA  1 
ATOM 856  C C   ? THR A 1 108 ?   3.232  14.292  -2.968 1.000 81.610 ? 108 THR A C   1 
ATOM 857  C CB  ? THR A 1 108 ?   4.425  14.351  -0.766 1.000 81.610 ? 108 THR A CB  1 
ATOM 858  O O   ? THR A 1 108 ?   3.405  13.253  -3.609 1.000 81.610 ? 108 THR A O   1 
ATOM 859  C CG2 ? THR A 1 108 ?   5.320  13.175  -1.145 1.000 81.610 ? 108 THR A CG2 1 
ATOM 860  O OG1 ? THR A 1 108 ?   5.063  15.570  -1.167 1.000 81.610 ? 108 THR A OG1 1 
ATOM 861  N N   ? SER A 1 109 ?   3.086  15.581  -3.469 1.000 72.500 ? 109 SER A N   1 
ATOM 862  C CA  ? SER A 1 109 ?   3.274  15.851  -4.891 1.000 72.500 ? 109 SER A CA  1 
ATOM 863  C C   ? SER A 1 109 ?   4.745  16.076  -5.221 1.000 72.500 ? 109 SER A C   1 
ATOM 864  C CB  ? SER A 1 109 ?   2.455  17.070  -5.318 1.000 72.500 ? 109 SER A CB  1 
ATOM 865  O O   ? SER A 1 109 ?   5.127  16.106  -6.393 1.000 72.500 ? 109 SER A O   1 
ATOM 866  O OG  ? SER A 1 109 ?   2.845  18.219  -4.587 1.000 72.500 ? 109 SER A OG  1 
ATOM 867  N N   ? ARG A 1 110 ?   5.557  16.154  -4.125 1.000 68.170 ? 110 ARG A N   1 
ATOM 868  C CA  ? ARG A 1 110 ?   6.953  16.521  -4.340 1.000 68.170 ? 110 ARG A CA  1 
ATOM 869  C C   ? ARG A 1 110 ?   7.793  15.298  -4.689 1.000 68.170 ? 110 ARG A C   1 
ATOM 870  C CB  ? ARG A 1 110 ?   7.524  17.213  -3.100 1.000 68.170 ? 110 ARG A CB  1 
ATOM 871  O O   ? ARG A 1 110 ?   7.720  14.272  -4.008 1.000 68.170 ? 110 ARG A O   1 
ATOM 872  C CG  ? ARG A 1 110 ?   6.982  18.615  -2.873 1.000 68.170 ? 110 ARG A CG  1 
ATOM 873  C CD  ? ARG A 1 110 ?   7.591  19.261  -1.636 1.000 68.170 ? 110 ARG A CD  1 
ATOM 874  N NE  ? ARG A 1 110 ?   8.908  19.825  -1.916 1.000 68.170 ? 110 ARG A NE  1 
ATOM 875  N NH1 ? ARG A 1 110 ?   9.201  20.723   0.192 1.000 68.170 ? 110 ARG A NH1 1 
ATOM 876  N NH2 ? ARG A 1 110 ?  10.828  20.976  -1.402 1.000 68.170 ? 110 ARG A NH2 1 
ATOM 877  C CZ  ? ARG A 1 110 ?   9.643  20.507  -1.041 1.000 68.170 ? 110 ARG A CZ  1 
ATOM 878  N N   ? ARG A 1 111 ?   8.232  15.337  -5.950 1.000 64.910 ? 111 ARG A N   1 
ATOM 879  C CA  ? ARG A 1 111 ?   9.259  14.369  -6.323 1.000 64.910 ? 111 ARG A CA  1 
ATOM 880  C C   ? ARG A 1 111 ?  10.513  14.547  -5.473 1.000 64.910 ? 111 ARG A C   1 
ATOM 881  C CB  ? ARG A 1 111 ?   9.609  14.501  -7.807 1.000 64.910 ? 111 ARG A CB  1 
ATOM 882  O O   ? ARG A 1 111 ?  11.114  15.624  -5.461 1.000 64.910 ? 111 ARG A O   1 
ATOM 883  C CG  ? ARG A 1 111 ?   8.567  13.906  -8.740 1.000 64.910 ? 111 ARG A CG  1 
ATOM 884  C CD  ? ARG A 1 111 ?   9.043  13.899 -10.186 1.000 64.910 ? 111 ARG A CD  1 
ATOM 885  N NE  ? ARG A 1 111 ?   8.011  13.400 -11.091 1.000 64.910 ? 111 ARG A NE  1 
ATOM 886  N NH1 ? ARG A 1 111 ?   9.467  12.926 -12.821 1.000 64.910 ? 111 ARG A NH1 1 
ATOM 887  N NH2 ? ARG A 1 111 ?   7.224  12.518 -13.060 1.000 64.910 ? 111 ARG A NH2 1 
ATOM 888  C CZ  ? ARG A 1 111 ?   8.236  12.949 -12.322 1.000 64.910 ? 111 ARG A CZ  1 
ATOM 889  N N   ? ARG A 1 112 ?  10.481  13.825  -4.397 1.000 63.190 ? 112 ARG A N   1 
ATOM 890  C CA  ? ARG A 1 112 ?  11.657  14.018  -3.555 1.000 63.190 ? 112 ARG A CA  1 
ATOM 891  C C   ? ARG A 1 112 ?  12.831  13.184  -4.055 1.000 63.190 ? 112 ARG A C   1 
ATOM 892  C CB  ? ARG A 1 112 ?  11.342  13.662  -2.101 1.000 63.190 ? 112 ARG A CB  1 
ATOM 893  O O   ? ARG A 1 112 ?  12.640  12.085  -4.581 1.000 63.190 ? 112 ARG A O   1 
ATOM 894  C CG  ? ARG A 1 112 ?  10.366  14.615  -1.430 1.000 63.190 ? 112 ARG A CG  1 
ATOM 895  C CD  ? ARG A 1 112 ?  10.123  14.242   0.025 1.000 63.190 ? 112 ARG A CD  1 
ATOM 896  N NE  ? ARG A 1 112 ?  11.178  14.751   0.896 1.000 63.190 ? 112 ARG A NE  1 
ATOM 897  N NH1 ? ARG A 1 112 ?  10.158  14.095   2.862 1.000 63.190 ? 112 ARG A NH1 1 
ATOM 898  N NH2 ? ARG A 1 112 ?  12.184  15.165   2.919 1.000 63.190 ? 112 ARG A NH2 1 
ATOM 899  C CZ  ? ARG A 1 112 ?  11.171  14.669   2.224 1.000 63.190 ? 112 ARG A CZ  1 
ATOM 900  N N   ? ARG A 1 113 ?  13.968  13.819  -4.599 1.000 58.250 ? 113 ARG A N   1 
ATOM 901  C CA  ? ARG A 1 113 ?  15.325  13.350  -4.859 1.000 58.250 ? 113 ARG A CA  1 
ATOM 902  C C   ? ARG A 1 113 ?  15.552  11.969  -4.253 1.000 58.250 ? 113 ARG A C   1 
ATOM 903  C CB  ? ARG A 1 113 ?  16.352  14.340  -4.307 1.000 58.250 ? 113 ARG A CB  1 
ATOM 904  O O   ? ARG A 1 113 ?  15.070  11.680  -3.156 1.000 58.250 ? 113 ARG A O   1 
ATOM 905  C CG  ? ARG A 1 113 ?  16.525  15.587  -5.159 1.000 58.250 ? 113 ARG A CG  1 
ATOM 906  C CD  ? ARG A 1 113 ?  17.668  16.459  -4.657 1.000 58.250 ? 113 ARG A CD  1 
ATOM 907  N NE  ? ARG A 1 113 ?  17.790  17.689  -5.435 1.000 58.250 ? 113 ARG A NE  1 
ATOM 908  N NH1 ? ARG A 1 113 ?  19.680  18.439  -4.340 1.000 58.250 ? 113 ARG A NH1 1 
ATOM 909  N NH2 ? ARG A 1 113 ?  18.759  19.684  -6.030 1.000 58.250 ? 113 ARG A NH2 1 
ATOM 910  C CZ  ? ARG A 1 113 ?  18.743  18.601  -5.267 1.000 58.250 ? 113 ARG A CZ  1 
ATOM 911  N N   ? PRO A 1 114 ?  16.387  10.990  -4.947 1.000 57.000 ? 114 PRO A N   1 
ATOM 912  C CA  ? PRO A 1 114 ?  16.269   9.562  -4.643 1.000 57.000 ? 114 PRO A CA  1 
ATOM 913  C C   ? PRO A 1 114 ?  16.660   9.231  -3.204 1.000 57.000 ? 114 PRO A C   1 
ATOM 914  C CB  ? PRO A 1 114 ?  17.234   8.909  -5.635 1.000 57.000 ? 114 PRO A CB  1 
ATOM 915  O O   ? PRO A 1 114 ?  17.655   9.753  -2.695 1.000 57.000 ? 114 PRO A O   1 
ATOM 916  C CG  ? PRO A 1 114 ?  18.116  10.023  -6.099 1.000 57.000 ? 114 PRO A CG  1 
ATOM 917  C CD  ? PRO A 1 114 ?  17.656  11.298  -5.451 1.000 57.000 ? 114 PRO A CD  1 
ATOM 918  N N   ? TYR A 1 115 ?  15.598   9.199  -2.268 1.000 66.600 ? 115 TYR A N   1 
ATOM 919  C CA  ? TYR A 1 115 ?  15.900   8.512  -1.018 1.000 66.600 ? 115 TYR A CA  1 
ATOM 920  C C   ? TYR A 1 115 ?  16.755   7.276  -1.268 1.000 66.600 ? 115 TYR A C   1 
ATOM 921  C CB  ? TYR A 1 115 ?  14.609   8.116  -0.296 1.000 66.600 ? 115 TYR A CB  1 
ATOM 922  O O   ? TYR A 1 115 ?  16.526   6.539  -2.230 1.000 66.600 ? 115 TYR A O   1 
ATOM 923  C CG  ? TYR A 1 115 ?  13.768   9.293   0.134 1.000 66.600 ? 115 TYR A CG  1 
ATOM 924  C CD1 ? TYR A 1 115 ?  14.090  10.025   1.275 1.000 66.600 ? 115 TYR A CD1 1 
ATOM 925  C CD2 ? TYR A 1 115 ?  12.650   9.676  -0.599 1.000 66.600 ? 115 TYR A CD2 1 
ATOM 926  C CE1 ? TYR A 1 115 ?  13.317  11.109   1.675 1.000 66.600 ? 115 TYR A CE1 1 
ATOM 927  C CE2 ? TYR A 1 115 ?  11.869  10.759  -0.208 1.000 66.600 ? 115 TYR A CE2 1 
ATOM 928  O OH  ? TYR A 1 115 ?  11.441  12.542   1.321 1.000 66.600 ? 115 TYR A OH  1 
ATOM 929  C CZ  ? TYR A 1 115 ?  12.210  11.469   0.929 1.000 66.600 ? 115 TYR A CZ  1 
ATOM 930  N N   ? PRO A 1 116 ?  18.031   7.377  -0.564 1.000 70.010 ? 116 PRO A N   1 
ATOM 931  C CA  ? PRO A 1 116 ?  18.899   6.209  -0.732 1.000 70.010 ? 116 PRO A CA  1 
ATOM 932  C C   ? PRO A 1 116 ?  18.181   4.894  -0.438 1.000 70.010 ? 116 PRO A C   1 
ATOM 933  C CB  ? PRO A 1 116 ?  20.022   6.456   0.278 1.000 70.010 ? 116 PRO A CB  1 
ATOM 934  O O   ? PRO A 1 116 ?  18.493   3.867  -1.046 1.000 70.010 ? 116 PRO A O   1 
ATOM 935  C CG  ? PRO A 1 116 ?  19.482   7.498   1.203 1.000 70.010 ? 116 PRO A CG  1 
ATOM 936  C CD  ? PRO A 1 116 ?  18.351   8.208   0.514 1.000 70.010 ? 116 PRO A CD  1 
ATOM 937  N N   ? THR A 1 117 ?  17.021   5.003   0.315 1.000 84.110 ? 117 THR A N   1 
ATOM 938  C CA  ? THR A 1 117 ?  16.359   3.780   0.755 1.000 84.110 ? 117 THR A CA  1 
ATOM 939  C C   ? THR A 1 117 ?  14.890   4.044   1.073 1.000 84.110 ? 117 THR A C   1 
ATOM 940  C CB  ? THR A 1 117 ?  17.056   3.181   1.991 1.000 84.110 ? 117 THR A CB  1 
ATOM 941  O O   ? THR A 1 117 ?  14.545   5.106   1.597 1.000 84.110 ? 117 THR A O   1 
ATOM 942  C CG2 ? THR A 1 117 ?  18.482   2.751   1.664 1.000 84.110 ? 117 THR A CG2 1 
ATOM 943  O OG1 ? THR A 1 117 ?  17.091   4.163   3.034 1.000 84.110 ? 117 THR A OG1 1 
ATOM 944  N N   ? CYS A 1 118 ?  13.997   3.277   0.693 1.000 89.890 ? 118 CYS A N   1 
ATOM 945  C CA  ? CYS A 1 118 ?  12.565   3.265   0.971 1.000 89.890 ? 118 CYS A CA  1 
ATOM 946  C C   ? CYS A 1 118 ?  12.165   1.997   1.716 1.000 89.890 ? 118 CYS A C   1 
ATOM 947  C CB  ? CYS A 1 118 ?  11.767   3.378  -0.328 1.000 89.890 ? 118 CYS A CB  1 
ATOM 948  O O   ? CYS A 1 118 ?  12.869   0.988   1.655 1.000 89.890 ? 118 CYS A O   1 
ATOM 949  S SG  ? CYS A 1 118 ?  12.144   4.862  -1.287 1.000 89.890 ? 118 CYS A SG  1 
ATOM 950  N N   ? SER A 1 119 ?  11.052   2.132   2.440 1.000 91.160 ? 119 SER A N   1 
ATOM 951  C CA  ? SER A 1 119 ?  10.561   0.973   3.179 1.000 91.160 ? 119 SER A CA  1 
ATOM 952  C C   ? SER A 1 119 ?   9.244   0.466   2.602 1.000 91.160 ? 119 SER A C   1 
ATOM 953  C CB  ? SER A 1 119 ?  10.380   1.318   4.658 1.000 91.160 ? 119 SER A CB  1 
ATOM 954  O O   ? SER A 1 119 ?   8.428   1.254   2.118 1.000 91.160 ? 119 SER A O   1 
ATOM 955  O OG  ? SER A 1 119 ?   9.374   2.302   4.826 1.000 91.160 ? 119 SER A OG  1 
ATOM 956  N N   ? VAL A 1 120 ?   9.084  -0.806   2.654 1.000 91.180 ? 120 VAL A N   1 
ATOM 957  C CA  ? VAL A 1 120 ?   7.851  -1.475   2.253 1.000 91.180 ? 120 VAL A CA  1 
ATOM 958  C C   ? VAL A 1 120 ?   7.391  -2.420   3.361 1.000 91.180 ? 120 VAL A C   1 
ATOM 959  C CB  ? VAL A 1 120 ?   8.032  -2.252   0.930 1.000 91.180 ? 120 VAL A CB  1 
ATOM 960  O O   ? VAL A 1 120 ?   8.215  -3.004   4.068 1.000 91.180 ? 120 VAL A O   1 
ATOM 961  C CG1 ? VAL A 1 120 ?   9.042  -3.386   1.103 1.000 91.180 ? 120 VAL A CG1 1 
ATOM 962  C CG2 ? VAL A 1 120 ?   6.690  -2.798   0.445 1.000 91.180 ? 120 VAL A CG2 1 
ATOM 963  N N   ? ALA A 1 121 ?   6.148  -2.512   3.538 1.000 91.270 ? 121 ALA A N   1 
ATOM 964  C CA  ? ALA A 1 121 ?   5.563  -3.417   4.525 1.000 91.270 ? 121 ALA A CA  1 
ATOM 965  C C   ? ALA A 1 121 ?   4.410  -4.214   3.922 1.000 91.270 ? 121 ALA A C   1 
ATOM 966  C CB  ? ALA A 1 121 ?   5.084  -2.635   5.746 1.000 91.270 ? 121 ALA A CB  1 
ATOM 967  O O   ? ALA A 1 121 ?   3.717  -3.733   3.023 1.000 91.270 ? 121 ALA A O   1 
ATOM 968  N N   ? GLY A 1 122 ?   4.267  -5.430   4.440 1.000 90.310 ? 122 GLY A N   1 
ATOM 969  C CA  ? GLY A 1 122 ?   3.185  -6.268   3.949 1.000 90.310 ? 122 GLY A CA  1 
ATOM 970  C C   ? GLY A 1 122 ?   3.111  -7.615   4.643 1.000 90.310 ? 122 GLY A C   1 
ATOM 971  O O   ? GLY A 1 122 ?   4.003  -7.971   5.415 1.000 90.310 ? 122 GLY A O   1 
ATOM 972  N N   ? TRP A 1 123 ?   1.956  -8.352   4.484 1.000 87.780 ? 123 TRP A N   1 
ATOM 973  C CA  ? TRP A 1 123 ?   1.665  -9.636   5.114 1.000 87.780 ? 123 TRP A CA  1 
ATOM 974  C C   ? TRP A 1 123 ?   1.728 -10.769   4.095 1.000 87.780 ? 123 TRP A C   1 
ATOM 975  C CB  ? TRP A 1 123 ?   0.288  -9.608   5.781 1.000 87.780 ? 123 TRP A CB  1 
ATOM 976  O O   ? TRP A 1 123 ?   1.077 -11.802   4.265 1.000 87.780 ? 123 TRP A O   1 
ATOM 977  C CG  ? TRP A 1 123 ?   0.222  -8.748   7.008 1.000 87.780 ? 123 TRP A CG  1 
ATOM 978  C CD1 ? TRP A 1 123 ?   0.500  -9.123   8.293 1.000 87.780 ? 123 TRP A CD1 1 
ATOM 979  C CD2 ? TRP A 1 123 ?  -0.150  -7.368   7.064 1.000 87.780 ? 123 TRP A CD2 1 
ATOM 980  C CE2 ? TRP A 1 123 ?  -0.074  -6.969   8.417 1.000 87.780 ? 123 TRP A CE2 1 
ATOM 981  C CE3 ? TRP A 1 123 ?  -0.539  -6.427   6.101 1.000 87.780 ? 123 TRP A CE3 1 
ATOM 982  N NE1 ? TRP A 1 123 ?   0.324  -8.058   9.145 1.000 87.780 ? 123 TRP A NE1 1 
ATOM 983  C CH2 ? TRP A 1 123 ?  -0.753  -4.769   7.868 1.000 87.780 ? 123 TRP A CH2 1 
ATOM 984  C CZ2 ? TRP A 1 123 ?  -0.375  -5.669   8.831 1.000 87.780 ? 123 TRP A CZ2 1 
ATOM 985  C CZ3 ? TRP A 1 123 ?  -0.838  -5.134   6.515 1.000 87.780 ? 123 TRP A CZ3 1 
ATOM 986  N N   ? GLY A 1 124 ?   2.508 -10.576   2.959 1.000 72.370 ? 124 GLY A N   1 
ATOM 987  C CA  ? GLY A 1 124 ?   2.642 -11.569   1.905 1.000 72.370 ? 124 GLY A CA  1 
ATOM 988  C C   ? GLY A 1 124 ?   3.647 -12.657   2.234 1.000 72.370 ? 124 GLY A C   1 
ATOM 989  O O   ? GLY A 1 124 ?   3.766 -13.070   3.390 1.000 72.370 ? 124 GLY A O   1 
ATOM 990  N N   ? GLN A 1 125 ?   4.321 -13.342   1.290 1.000 65.940 ? 125 GLN A N   1 
ATOM 991  C CA  ? GLN A 1 125 ?   5.303 -14.411   1.442 1.000 65.940 ? 125 GLN A CA  1 
ATOM 992  C C   ? GLN A 1 125 ?   6.628 -13.869   1.971 1.000 65.940 ? 125 GLN A C   1 
ATOM 993  C CB  ? GLN A 1 125 ?   5.525 -15.130   0.110 1.000 65.940 ? 125 GLN A CB  1 
ATOM 994  O O   ? GLN A 1 125 ?   7.095 -12.817   1.530 1.000 65.940 ? 125 GLN A O   1 
ATOM 995  C CG  ? GLN A 1 125 ?   4.342 -15.980  -0.333 1.000 65.940 ? 125 GLN A CG  1 
ATOM 996  C CD  ? GLN A 1 125 ?   4.611 -16.734  -1.622 1.000 65.940 ? 125 GLN A CD  1 
ATOM 997  N NE2 ? GLN A 1 125 ?   3.573 -17.351  -2.177 1.000 65.940 ? 125 GLN A NE2 1 
ATOM 998  O OE1 ? GLN A 1 125 ?   5.743 -16.761  -2.116 1.000 65.940 ? 125 GLN A OE1 1 
ATOM 999  N N   ? THR A 1 126 ?   7.218 -14.463   3.076 1.000 60.270 ? 126 THR A N   1 
ATOM 1000 C CA  ? THR A 1 126 ?   8.497 -14.084   3.665 1.000 60.270 ? 126 THR A CA  1 
ATOM 1001 C C   ? THR A 1 126 ?   9.610 -15.012   3.186 1.000 60.270 ? 126 THR A C   1 
ATOM 1002 C CB  ? THR A 1 126 ?   8.432 -14.108   5.203 1.000 60.270 ? 126 THR A CB  1 
ATOM 1003 O O   ? THR A 1 126 ?  10.776 -14.825   3.538 1.000 60.270 ? 126 THR A O   1 
ATOM 1004 C CG2 ? THR A 1 126 ?   7.448 -13.069   5.729 1.000 60.270 ? 126 THR A CG2 1 
ATOM 1005 O OG1 ? THR A 1 126 ?   8.015 -15.408   5.638 1.000 60.270 ? 126 THR A OG1 1 
ATOM 1006 N N   ? GLY A 1 127 ?   9.323 -16.028   2.293 1.000 56.190 ? 127 GLY A N   1 
ATOM 1007 C CA  ? GLY A 1 127 ?  10.136 -17.027   1.619 1.000 56.190 ? 127 GLY A CA  1 
ATOM 1008 C C   ? GLY A 1 127 ?   9.426 -17.687   0.452 1.000 56.190 ? 127 GLY A C   1 
ATOM 1009 O O   ? GLY A 1 127 ?   8.333 -17.266   0.066 1.000 56.190 ? 127 GLY A O   1 
ATOM 1010 N N   ? LEU A 1 128 ?  10.079 -18.587  -0.332 1.000 54.050 ? 128 LEU A N   1 
ATOM 1011 C CA  ? LEU A 1 128 ?   9.604 -19.246  -1.543 1.000 54.050 ? 128 LEU A CA  1 
ATOM 1012 C C   ? LEU A 1 128 ?   8.295 -19.984  -1.283 1.000 54.050 ? 128 LEU A C   1 
ATOM 1013 C CB  ? LEU A 1 128 ?  10.658 -20.223  -2.071 1.000 54.050 ? 128 LEU A CB  1 
ATOM 1014 O O   ? LEU A 1 128 ?   7.401 -19.989  -2.132 1.000 54.050 ? 128 LEU A O   1 
ATOM 1015 C CG  ? LEU A 1 128 ?  11.868 -19.602  -2.772 1.000 54.050 ? 128 LEU A CG  1 
ATOM 1016 C CD1 ? LEU A 1 128 ?  12.940 -20.659  -3.013 1.000 54.050 ? 128 LEU A CD1 1 
ATOM 1017 C CD2 ? LEU A 1 128 ?  11.449 -18.948  -4.084 1.000 54.050 ? 128 LEU A CD2 1 
ATOM 1018 N N   ? ASN A 1 129 ?   7.934 -20.296  -0.031 1.000 59.950 ? 129 ASN A N   1 
ATOM 1019 C CA  ? ASN A 1 129 ?   6.701 -20.996   0.316 1.000 59.950 ? 129 ASN A CA  1 
ATOM 1020 C C   ? ASN A 1 129 ?   6.295 -20.733   1.763 1.000 59.950 ? 129 ASN A C   1 
ATOM 1021 C CB  ? ASN A 1 129 ?   6.850 -22.499   0.070 1.000 59.950 ? 129 ASN A CB  1 
ATOM 1022 O O   ? ASN A 1 129 ?   5.599 -21.546   2.374 1.000 59.950 ? 129 ASN A O   1 
ATOM 1023 C CG  ? ASN A 1 129 ?   6.989 -22.840  -1.401 1.000 59.950 ? 129 ASN A CG  1 
ATOM 1024 N ND2 ? ASN A 1 129 ?   7.785 -23.859  -1.701 1.000 59.950 ? 129 ASN A ND2 1 
ATOM 1025 O OD1 ? ASN A 1 129 ?   6.386 -22.191  -2.260 1.000 59.950 ? 129 ASN A OD1 1 
ATOM 1026 N N   ? VAL A 1 130 ?   6.895 -19.590   2.293 1.000 66.200 ? 130 VAL A N   1 
ATOM 1027 C CA  ? VAL A 1 130 ?   6.581 -19.313   3.691 1.000 66.200 ? 130 VAL A CA  1 
ATOM 1028 C C   ? VAL A 1 130 ?   5.752 -18.035   3.792 1.000 66.200 ? 130 VAL A C   1 
ATOM 1029 C CB  ? VAL A 1 130 ?   7.863 -19.186   4.546 1.000 66.200 ? 130 VAL A CB  1 
ATOM 1030 O O   ? VAL A 1 130 ?   6.218 -16.955   3.422 1.000 66.200 ? 130 VAL A O   1 
ATOM 1031 C CG1 ? VAL A 1 130 ?   7.512 -18.909   6.007 1.000 66.200 ? 130 VAL A CG1 1 
ATOM 1032 C CG2 ? VAL A 1 130 ?   8.710 -20.451   4.427 1.000 66.200 ? 130 VAL A CG2 1 
ATOM 1033 N N   ? ARG A 1 131 ?   4.526 -18.254   4.097 1.000 75.900 ? 131 ARG A N   1 
ATOM 1034 C CA  ? ARG A 1 131 ?   3.606 -17.153   4.364 1.000 75.900 ? 131 ARG A CA  1 
ATOM 1035 C C   ? ARG A 1 131 ?   3.611 -16.780   5.842 1.000 75.900 ? 131 ARG A C   1 
ATOM 1036 C CB  ? ARG A 1 131 ?   2.187 -17.519   3.921 1.000 75.900 ? 131 ARG A CB  1 
ATOM 1037 O O   ? ARG A 1 131 ?   3.824 -17.637   6.703 1.000 75.900 ? 131 ARG A O   1 
ATOM 1038 C CG  ? ARG A 1 131 ?   1.211 -16.354   3.956 1.000 75.900 ? 131 ARG A CG  1 
ATOM 1039 C CD  ? ARG A 1 131 ?  -0.141 -16.732   3.367 1.000 75.900 ? 131 ARG A CD  1 
ATOM 1040 N NE  ? ARG A 1 131 ?  -1.172 -15.760   3.717 1.000 75.900 ? 131 ARG A NE  1 
ATOM 1041 N NH1 ? ARG A 1 131 ?  -2.669 -16.458   2.102 1.000 75.900 ? 131 ARG A NH1 1 
ATOM 1042 N NH2 ? ARG A 1 131 ?  -3.215 -14.731   3.508 1.000 75.900 ? 131 ARG A NH2 1 
ATOM 1043 C CZ  ? ARG A 1 131 ?  -2.350 -15.652   3.108 1.000 75.900 ? 131 ARG A CZ  1 
ATOM 1044 N N   ? THR A 1 132 ?   3.502 -15.518   6.054 1.000 82.910 ? 132 THR A N   1 
ATOM 1045 C CA  ? THR A 1 132 ?   3.406 -15.100   7.448 1.000 82.910 ? 132 THR A CA  1 
ATOM 1046 C C   ? THR A 1 132 ?   2.147 -14.268   7.677 1.000 82.910 ? 132 THR A C   1 
ATOM 1047 C CB  ? THR A 1 132 ?   4.644 -14.290   7.876 1.000 82.910 ? 132 THR A CB  1 
ATOM 1048 O O   ? THR A 1 132 ?   1.697 -13.553   6.779 1.000 82.910 ? 132 THR A O   1 
ATOM 1049 C CG2 ? THR A 1 132 ?   4.799 -13.033   7.027 1.000 82.910 ? 132 THR A CG2 1 
ATOM 1050 O OG1 ? THR A 1 132 ?   4.508 -13.911   9.251 1.000 82.910 ? 132 THR A OG1 1 
ATOM 1051 N N   ? ASP A 1 133 ?   1.601 -14.444   8.851 1.000 89.790 ? 133 ASP A N   1 
ATOM 1052 C CA  ? ASP A 1 133 ?   0.457 -13.638   9.265 1.000 89.790 ? 133 ASP A CA  1 
ATOM 1053 C C   ? ASP A 1 133 ?   0.904 -12.433  10.089 1.000 89.790 ? 133 ASP A C   1 
ATOM 1054 C CB  ? ASP A 1 133 ?  -0.534 -14.485  10.066 1.000 89.790 ? 133 ASP A CB  1 
ATOM 1055 O O   ? ASP A 1 133 ?   0.079 -11.611  10.494 1.000 89.790 ? 133 ASP A O   1 
ATOM 1056 C CG  ? ASP A 1 133 ?  -1.302 -15.472   9.205 1.000 89.790 ? 133 ASP A CG  1 
ATOM 1057 O OD1 ? ASP A 1 133 ?  -1.450 -15.233   7.987 1.000 89.790 ? 133 ASP A OD1 1 
ATOM 1058 O OD2 ? ASP A 1 133 ?  -1.767 -16.497   9.750 1.000 89.790 ? 133 ASP A OD2 1 
ATOM 1059 N N   ? VAL A 1 134 ?   2.213 -12.358  10.249 1.000 92.910 ? 134 VAL A N   1 
ATOM 1060 C CA  ? VAL A 1 134 ?   2.806 -11.244  10.982 1.000 92.910 ? 134 VAL A CA  1 
ATOM 1061 C C   ? VAL A 1 134 ?   3.383 -10.228   9.999 1.000 92.910 ? 134 VAL A C   1 
ATOM 1062 C CB  ? VAL A 1 134 ?   3.903 -11.726  11.957 1.000 92.910 ? 134 VAL A CB  1 
ATOM 1063 O O   ? VAL A 1 134 ?   4.024 -10.602   9.014 1.000 92.910 ? 134 VAL A O   1 
ATOM 1064 C CG1 ? VAL A 1 134 ?   4.528 -10.542  12.694 1.000 92.910 ? 134 VAL A CG1 1 
ATOM 1065 C CG2 ? VAL A 1 134 ?   3.328 -12.734  12.950 1.000 92.910 ? 134 VAL A CG2 1 
ATOM 1066 N N   ? LEU A 1 135 ?   3.129  -8.925  10.256 1.000 93.050 ? 135 LEU A N   1 
ATOM 1067 C CA  ? LEU A 1 135 ?   3.586  -7.853   9.379 1.000 93.050 ? 135 LEU A CA  1 
ATOM 1068 C C   ? LEU A 1 135 ?   5.108  -7.847   9.275 1.000 93.050 ? 135 LEU A C   1 
ATOM 1069 C CB  ? LEU A 1 135 ?   3.092  -6.496   9.887 1.000 93.050 ? 135 LEU A CB  1 
ATOM 1070 O O   ? LEU A 1 135 ?   5.804  -7.841  10.293 1.000 93.050 ? 135 LEU A O   1 
ATOM 1071 C CG  ? LEU A 1 135 ?   3.284  -5.308   8.944 1.000 93.050 ? 135 LEU A CG  1 
ATOM 1072 C CD1 ? LEU A 1 135 ?   2.443  -5.489   7.685 1.000 93.050 ? 135 LEU A CD1 1 
ATOM 1073 C CD2 ? LEU A 1 135 ?   2.927  -4.003   9.647 1.000 93.050 ? 135 LEU A CD2 1 
ATOM 1074 N N   ? GLN A 1 136 ?   5.490  -7.873   7.978 1.000 92.510 ? 136 GLN A N   1 
ATOM 1075 C CA  ? GLN A 1 136 ?   6.916  -7.826   7.674 1.000 92.510 ? 136 GLN A CA  1 
ATOM 1076 C C   ? GLN A 1 136 ?   7.295  -6.503   7.014 1.000 92.510 ? 136 GLN A C   1 
ATOM 1077 C CB  ? GLN A 1 136 ?   7.311  -8.996   6.770 1.000 92.510 ? 136 GLN A CB  1 
ATOM 1078 O O   ? GLN A 1 136 ?   6.451  -5.844   6.403 1.000 92.510 ? 136 GLN A O   1 
ATOM 1079 C CG  ? GLN A 1 136 ?   6.980 -10.363   7.353 1.000 92.510 ? 136 GLN A CG  1 
ATOM 1080 C CD  ? GLN A 1 136 ?   7.815 -10.698   8.575 1.000 92.510 ? 136 GLN A CD  1 
ATOM 1081 N NE2 ? GLN A 1 136 ?   7.158 -11.155   9.635 1.000 92.510 ? 136 GLN A NE2 1 
ATOM 1082 O OE1 ? GLN A 1 136 ?   9.041 -10.548   8.565 1.000 92.510 ? 136 GLN A OE1 1 
ATOM 1083 N N   ? GLU A 1 137 ?   8.588  -6.117   7.096 1.000 91.250 ? 137 GLU A N   1 
ATOM 1084 C CA  ? GLU A 1 137 ?   9.060  -4.904   6.435 1.000 91.250 ? 137 GLU A CA  1 
ATOM 1085 C C   ? GLU A 1 137 ?  10.480  -5.080   5.905 1.000 91.250 ? 137 GLU A C   1 
ATOM 1086 C CB  ? GLU A 1 137 ?   9.000  -3.711   7.393 1.000 91.250 ? 137 GLU A CB  1 
ATOM 1087 O O   ? GLU A 1 137 ?  11.243  -5.901   6.420 1.000 91.250 ? 137 GLU A O   1 
ATOM 1088 C CG  ? GLU A 1 137 ?   9.988  -3.800   8.547 1.000 91.250 ? 137 GLU A CG  1 
ATOM 1089 C CD  ? GLU A 1 137 ?   9.910  -2.615   9.496 1.000 91.250 ? 137 GLU A CD  1 
ATOM 1090 O OE1 ? GLU A 1 137 ?  10.646  -2.599  10.509 1.000 91.250 ? 137 GLU A OE1 1 
ATOM 1091 O OE2 ? GLU A 1 137 ?   9.106  -1.695   9.225 1.000 91.250 ? 137 GLU A OE2 1 
ATOM 1092 N N   ? ALA A 1 138 ?  10.780  -4.266   4.880 1.000 88.010 ? 138 ALA A N   1 
ATOM 1093 C CA  ? ALA A 1 138 ?  12.107  -4.293   4.271 1.000 88.010 ? 138 ALA A CA  1 
ATOM 1094 C C   ? ALA A 1 138 ?  12.477  -2.926   3.701 1.000 88.010 ? 138 ALA A C   1 
ATOM 1095 C CB  ? ALA A 1 138 ?  12.169  -5.357   3.177 1.000 88.010 ? 138 ALA A CB  1 
ATOM 1096 O O   ? ALA A 1 138 ?  11.603  -2.169   3.272 1.000 88.010 ? 138 ALA A O   1 
ATOM 1097 N N   ? ASP A 1 139 ?  13.803  -2.697   3.755 1.000 88.090 ? 139 ASP A N   1 
ATOM 1098 C CA  ? ASP A 1 139 ?  14.336  -1.495   3.120 1.000 88.090 ? 139 ASP A CA  1 
ATOM 1099 C C   ? ASP A 1 139 ?  14.824  -1.792   1.704 1.000 88.090 ? 139 ASP A C   1 
ATOM 1100 C CB  ? ASP A 1 139 ?  15.474  -0.906   3.956 1.000 88.090 ? 139 ASP A CB  1 
ATOM 1101 O O   ? ASP A 1 139 ?  15.558  -2.758   1.485 1.000 88.090 ? 139 ASP A O   1 
ATOM 1102 C CG  ? ASP A 1 139 ?  15.006  -0.359   5.293 1.000 88.090 ? 139 ASP A CG  1 
ATOM 1103 O OD1 ? ASP A 1 139 ?  13.840   0.080   5.398 1.000 88.090 ? 139 ASP A OD1 1 
ATOM 1104 O OD2 ? ASP A 1 139 ?  15.811  -0.364   6.249 1.000 88.090 ? 139 ASP A OD2 1 
ATOM 1105 N N   ? LEU A 1 140 ?  14.283  -0.892   0.789 1.000 85.670 ? 140 LEU A N   1 
ATOM 1106 C CA  ? LEU A 1 140 ?  14.608  -1.109  -0.616 1.000 85.670 ? 140 LEU A CA  1 
ATOM 1107 C C   ? LEU A 1 140 ?  15.284   0.120  -1.214 1.000 85.670 ? 140 LEU A C   1 
ATOM 1108 C CB  ? LEU A 1 140 ?  13.346  -1.451  -1.412 1.000 85.670 ? 140 LEU A CB  1 
ATOM 1109 O O   ? LEU A 1 140 ?  15.011   1.248  -0.797 1.000 85.670 ? 140 LEU A O   1 
ATOM 1110 C CG  ? LEU A 1 140 ?  12.515  -2.625  -0.894 1.000 85.670 ? 140 LEU A CG  1 
ATOM 1111 C CD1 ? LEU A 1 140 ?  11.211  -2.738  -1.678 1.000 85.670 ? 140 LEU A CD1 1 
ATOM 1112 C CD2 ? LEU A 1 140 ?  13.310  -3.923  -0.979 1.000 85.670 ? 140 LEU A CD2 1 
ATOM 1113 N N   ? VAL A 1 141 ?  16.093  -0.191  -2.243 1.000 85.850 ? 141 VAL A N   1 
ATOM 1114 C CA  ? VAL A 1 141 ?  16.794   0.890  -2.928 1.000 85.850 ? 141 VAL A CA  1 
ATOM 1115 C C   ? VAL A 1 141 ?  16.057   1.250  -4.215 1.000 85.850 ? 141 VAL A C   1 
ATOM 1116 C CB  ? VAL A 1 141 ?  18.258   0.507  -3.242 1.000 85.850 ? 141 VAL A CB  1 
ATOM 1117 O O   ? VAL A 1 141 ?  15.631   0.367  -4.963 1.000 85.850 ? 141 VAL A O   1 
ATOM 1118 C CG1 ? VAL A 1 141 ?  18.961   1.634  -3.996 1.000 85.850 ? 141 VAL A CG1 1 
ATOM 1119 C CG2 ? VAL A 1 141 ?  19.009   0.172  -1.954 1.000 85.850 ? 141 VAL A CG2 1 
ATOM 1120 N N   ? VAL A 1 142 ?  15.892   2.518  -4.370 1.000 85.260 ? 142 VAL A N   1 
ATOM 1121 C CA  ? VAL A 1 142 ?  15.344   3.012  -5.629 1.000 85.260 ? 142 VAL A CA  1 
ATOM 1122 C C   ? VAL A 1 142 ?  16.409   2.938  -6.721 1.000 85.260 ? 142 VAL A C   1 
ATOM 1123 C CB  ? VAL A 1 142 ?  14.820   4.459  -5.492 1.000 85.260 ? 142 VAL A CB  1 
ATOM 1124 O O   ? VAL A 1 142 ?  17.522   3.439  -6.546 1.000 85.260 ? 142 VAL A O   1 
ATOM 1125 C CG1 ? VAL A 1 142 ?  14.287   4.970  -6.829 1.000 85.260 ? 142 VAL A CG1 1 
ATOM 1126 C CG2 ? VAL A 1 142 ?  13.737   4.534  -4.417 1.000 85.260 ? 142 VAL A CG2 1 
ATOM 1127 N N   ? VAL A 1 143 ?  16.103   2.288  -7.842 1.000 83.460 ? 143 VAL A N   1 
ATOM 1128 C CA  ? VAL A 1 143 ?  17.094   2.061  -8.888 1.000 83.460 ? 143 VAL A CA  1 
ATOM 1129 C C   ? VAL A 1 143 ?  16.754   2.906 -10.114 1.000 83.460 ? 143 VAL A C   1 
ATOM 1130 C CB  ? VAL A 1 143 ?  17.178   0.568  -9.276 1.000 83.460 ? 143 VAL A CB  1 
ATOM 1131 O O   ? VAL A 1 143 ?  15.627   3.386 -10.251 1.000 83.460 ? 143 VAL A O   1 
ATOM 1132 C CG1 ? VAL A 1 143 ?  17.693  -0.266  -8.105 1.000 83.460 ? 143 VAL A CG1 1 
ATOM 1133 C CG2 ? VAL A 1 143 ?  15.813   0.060  -9.739 1.000 83.460 ? 143 VAL A CG2 1 
ATOM 1134 N N   ? ASN A 1 144 ?  17.787   3.016 -11.011 1.000 84.170 ? 144 ASN A N   1 
ATOM 1135 C CA  ? ASN A 1 144 ?  17.690   3.822 -12.224 1.000 84.170 ? 144 ASN A CA  1 
ATOM 1136 C C   ? ASN A 1 144 ?  16.686   3.232 -13.210 1.000 84.170 ? 144 ASN A C   1 
ATOM 1137 C CB  ? ASN A 1 144 ?  19.063   3.964 -12.885 1.000 84.170 ? 144 ASN A CB  1 
ATOM 1138 O O   ? ASN A 1 144 ?  16.656   2.019 -13.421 1.000 84.170 ? 144 ASN A O   1 
ATOM 1139 C CG  ? ASN A 1 144 ?  19.066   4.978 -14.012 1.000 84.170 ? 144 ASN A CG  1 
ATOM 1140 N ND2 ? ASN A 1 144 ?  20.079   5.837 -14.034 1.000 84.170 ? 144 ASN A ND2 1 
ATOM 1141 O OD1 ? ASN A 1 144 ?  18.165   4.991 -14.855 1.000 84.170 ? 144 ASN A OD1 1 
ATOM 1142 N N   ? ASP A 1 145 ?  15.870   4.102 -13.871 1.000 87.390 ? 145 ASP A N   1 
ATOM 1143 C CA  ? ASP A 1 145 ?  14.814   3.733 -14.809 1.000 87.390 ? 145 ASP A CA  1 
ATOM 1144 C C   ? ASP A 1 145 ?  15.371   2.902 -15.963 1.000 87.390 ? 145 ASP A C   1 
ATOM 1145 C CB  ? ASP A 1 145 ?  14.115   4.982 -15.350 1.000 87.390 ? 145 ASP A CB  1 
ATOM 1146 O O   ? ASP A 1 145 ?  14.676   2.041 -16.507 1.000 87.390 ? 145 ASP A O   1 
ATOM 1147 C CG  ? ASP A 1 145 ?  13.249   5.673 -14.311 1.000 87.390 ? 145 ASP A CG  1 
ATOM 1148 O OD1 ? ASP A 1 145 ?  12.712   4.990 -13.412 1.000 87.390 ? 145 ASP A OD1 1 
ATOM 1149 O OD2 ? ASP A 1 145 ?  13.100   6.911 -14.393 1.000 87.390 ? 145 ASP A OD2 1 
ATOM 1150 N N   ? ALA A 1 146 ?  16.670   3.203 -16.375 1.000 86.010 ? 146 ALA A N   1 
ATOM 1151 C CA  ? ALA A 1 146 ?  17.306   2.527 -17.503 1.000 86.010 ? 146 ALA A CA  1 
ATOM 1152 C C   ? ALA A 1 146 ?  17.374   1.020 -17.272 1.000 86.010 ? 146 ALA A C   1 
ATOM 1153 C CB  ? ALA A 1 146 ?  18.705   3.090 -17.740 1.000 86.010 ? 146 ALA A CB  1 
ATOM 1154 O O   ? ALA A 1 146 ?  17.173   0.234 -18.201 1.000 86.010 ? 146 ALA A O   1 
ATOM 1155 N N   ? PHE A 1 147 ?  17.574   0.657 -16.026 1.000 83.140 ? 147 PHE A N   1 
ATOM 1156 C CA  ? PHE A 1 147 ?  17.636  -0.746 -15.635 1.000 83.140 ? 147 PHE A CA  1 
ATOM 1157 C C   ? PHE A 1 147 ?  16.293  -1.431 -15.861 1.000 83.140 ? 147 PHE A C   1 
ATOM 1158 C CB  ? PHE A 1 147 ?  18.052  -0.879 -14.167 1.000 83.140 ? 147 PHE A CB  1 
ATOM 1159 O O   ? PHE A 1 147 ?  16.236  -2.526 -16.425 1.000 83.140 ? 147 PHE A O   1 
ATOM 1160 C CG  ? PHE A 1 147 ?  18.288  -2.299 -13.728 1.000 83.140 ? 147 PHE A CG  1 
ATOM 1161 C CD1 ? PHE A 1 147 ?  17.268  -3.038 -13.140 1.000 83.140 ? 147 PHE A CD1 1 
ATOM 1162 C CD2 ? PHE A 1 147 ?  19.530  -2.896 -13.904 1.000 83.140 ? 147 PHE A CD2 1 
ATOM 1163 C CE1 ? PHE A 1 147 ?  17.484  -4.353 -12.734 1.000 83.140 ? 147 PHE A CE1 1 
ATOM 1164 C CE2 ? PHE A 1 147 ?  19.752  -4.209 -13.501 1.000 83.140 ? 147 PHE A CE2 1 
ATOM 1165 C CZ  ? PHE A 1 147 ?  18.728  -4.936 -12.914 1.000 83.140 ? 147 PHE A CZ  1 
ATOM 1166 N N   ? CYS A 1 148 ?  15.153  -0.857 -15.501 1.000 85.060 ? 148 CYS A N   1 
ATOM 1167 C CA  ? CYS A 1 148 ?  13.803  -1.401 -15.588 1.000 85.060 ? 148 CYS A CA  1 
ATOM 1168 C C   ? CYS A 1 148 ?  13.277  -1.330 -17.017 1.000 85.060 ? 148 CYS A C   1 
ATOM 1169 C CB  ? CYS A 1 148 ?  12.860  -0.647 -14.650 1.000 85.060 ? 148 CYS A CB  1 
ATOM 1170 O O   ? CYS A 1 148 ?  12.499  -2.187 -17.439 1.000 85.060 ? 148 CYS A O   1 
ATOM 1171 S SG  ? CYS A 1 148 ?  13.071  -1.073 -12.908 1.000 85.060 ? 148 CYS A SG  1 
ATOM 1172 N N   ? GLN A 1 149 ?  13.702  -0.441 -17.767 1.000 87.730 ? 149 GLN A N   1 
ATOM 1173 C CA  ? GLN A 1 149 ?  13.308  -0.327 -19.167 1.000 87.730 ? 149 GLN A CA  1 
ATOM 1174 C C   ? GLN A 1 149 ?  13.832  -1.506 -19.984 1.000 87.730 ? 149 GLN A C   1 
ATOM 1175 C CB  ? GLN A 1 149 ?  13.812   0.988 -19.762 1.000 87.730 ? 149 GLN A CB  1 
ATOM 1176 O O   ? GLN A 1 149 ?  13.175  -1.956 -20.925 1.000 87.730 ? 149 GLN A O   1 
ATOM 1177 C CG  ? GLN A 1 149 ?  13.010   2.207 -19.328 1.000 87.730 ? 149 GLN A CG  1 
ATOM 1178 C CD  ? GLN A 1 149 ?  13.559   3.504 -19.893 1.000 87.730 ? 149 GLN A CD  1 
ATOM 1179 N NE2 ? GLN A 1 149 ?  12.671   4.351 -20.404 1.000 87.730 ? 149 GLN A NE2 1 
ATOM 1180 O OE1 ? GLN A 1 149 ?  14.770   3.742 -19.871 1.000 87.730 ? 149 GLN A OE1 1 
ATOM 1181 N N   ? HIS A 1 150 ?  15.015  -1.998 -19.567 1.000 83.510 ? 150 HIS A N   1 
ATOM 1182 C CA  ? HIS A 1 150 ?  15.641  -3.132 -20.238 1.000 83.510 ? 150 HIS A CA  1 
ATOM 1183 C C   ? HIS A 1 150 ?  14.990  -4.446 -19.821 1.000 83.510 ? 150 HIS A C   1 
ATOM 1184 C CB  ? HIS A 1 150 ?  17.140  -3.171 -19.938 1.000 83.510 ? 150 HIS A CB  1 
ATOM 1185 O O   ? HIS A 1 150 ?  14.908  -5.384 -20.617 1.000 83.510 ? 150 HIS A O   1 
ATOM 1186 C CG  ? HIS A 1 150 ?  17.932  -2.160 -20.706 1.000 83.510 ? 150 HIS A CG  1 
ATOM 1187 C CD2 ? HIS A 1 150 ?  18.670  -2.279 -21.834 1.000 83.510 ? 150 HIS A CD2 1 
ATOM 1188 N ND1 ? HIS A 1 150 ?  18.024  -0.839 -20.322 1.000 83.510 ? 150 HIS A ND1 1 
ATOM 1189 C CE1 ? HIS A 1 150 ?  18.786  -0.189 -21.184 1.000 83.510 ? 150 HIS A CE1 1 
ATOM 1190 N NE2 ? HIS A 1 150 ?  19.191  -1.039 -22.112 1.000 83.510 ? 150 HIS A NE2 1 
ATOM 1191 N N   ? ARG A 1 151 ?  14.331  -4.469 -18.691 1.000 79.680 ? 151 ARG A N   1 
ATOM 1192 C CA  ? ARG A 1 151 ?  13.816  -5.691 -18.082 1.000 79.680 ? 151 ARG A CA  1 
ATOM 1193 C C   ? ARG A 1 151 ?  12.309  -5.811 -18.286 1.000 79.680 ? 151 ARG A C   1 
ATOM 1194 C CB  ? ARG A 1 151 ?  14.147  -5.729 -16.589 1.000 79.680 ? 151 ARG A CB  1 
ATOM 1195 O O   ? ARG A 1 151 ?  11.777  -6.918 -18.384 1.000 79.680 ? 151 ARG A O   1 
ATOM 1196 C CG  ? ARG A 1 151 ?  13.859  -7.068 -15.929 1.000 79.680 ? 151 ARG A CG  1 
ATOM 1197 C CD  ? ARG A 1 151 ?  14.430  -7.136 -14.519 1.000 79.680 ? 151 ARG A CD  1 
ATOM 1198 N NE  ? ARG A 1 151 ?  14.082  -8.390 -13.856 1.000 79.680 ? 151 ARG A NE  1 
ATOM 1199 N NH1 ? ARG A 1 151 ?  15.809  -9.604 -14.793 1.000 79.680 ? 151 ARG A NH1 1 
ATOM 1200 N NH2 ? ARG A 1 151 ?  14.341 -10.615 -13.351 1.000 79.680 ? 151 ARG A NH2 1 
ATOM 1201 C CZ  ? ARG A 1 151 ?  14.745  -9.533 -14.002 1.000 79.680 ? 151 ARG A CZ  1 
ATOM 1202 N N   ? TYR A 1 152 ?  11.544  -4.624 -18.365 1.000 81.670 ? 152 TYR A N   1 
ATOM 1203 C CA  ? TYR A 1 152 ?  10.089  -4.610 -18.459 1.000 81.670 ? 152 TYR A CA  1 
ATOM 1204 C C   ? TYR A 1 152 ?   9.633  -3.977 -19.769 1.000 81.670 ? 152 TYR A C   1 
ATOM 1205 C CB  ? TYR A 1 152 ?   9.481  -3.853 -17.274 1.000 81.670 ? 152 TYR A CB  1 
ATOM 1206 O O   ? TYR A 1 152 ?   9.972  -2.828 -20.061 1.000 81.670 ? 152 TYR A O   1 
ATOM 1207 C CG  ? TYR A 1 152 ?   9.743  -4.506 -15.939 1.000 81.670 ? 152 TYR A CG  1 
ATOM 1208 C CD1 ? TYR A 1 152 ?   8.917  -5.523 -15.464 1.000 81.670 ? 152 TYR A CD1 1 
ATOM 1209 C CD2 ? TYR A 1 152 ?  10.815  -4.106 -15.149 1.000 81.670 ? 152 TYR A CD2 1 
ATOM 1210 C CE1 ? TYR A 1 152 ?   9.154  -6.125 -14.233 1.000 81.670 ? 152 TYR A CE1 1 
ATOM 1211 C CE2 ? TYR A 1 152 ?  11.061  -4.702 -13.916 1.000 81.670 ? 152 TYR A CE2 1 
ATOM 1212 O OH  ? TYR A 1 152 ?  10.466  -6.302 -12.248 1.000 81.670 ? 152 TYR A OH  1 
ATOM 1213 C CZ  ? TYR A 1 152 ?  10.227  -5.709 -13.468 1.000 81.670 ? 152 TYR A CZ  1 
ATOM 1214 N N   ? LEU A 1 153 ?   8.964  -4.842 -20.637 1.000 80.850 ? 153 LEU A N   1 
ATOM 1215 C CA  ? LEU A 1 153 ?   8.476  -4.442 -21.953 1.000 80.850 ? 153 LEU A CA  1 
ATOM 1216 C C   ? LEU A 1 153 ?   7.498  -3.278 -21.840 1.000 80.850 ? 153 LEU A C   1 
ATOM 1217 C CB  ? LEU A 1 153 ?   7.803  -5.624 -22.657 1.000 80.850 ? 153 LEU A CB  1 
ATOM 1218 O O   ? LEU A 1 153 ?   7.512  -2.367 -22.670 1.000 80.850 ? 153 LEU A O   1 
ATOM 1219 C CG  ? LEU A 1 153 ?   8.737  -6.673 -23.263 1.000 80.850 ? 153 LEU A CG  1 
ATOM 1220 C CD1 ? LEU A 1 153 ?   7.938  -7.884 -23.734 1.000 80.850 ? 153 LEU A CD1 1 
ATOM 1221 C CD2 ? LEU A 1 153 ?   9.539  -6.075 -24.414 1.000 80.850 ? 153 LEU A CD2 1 
ATOM 1222 N N   ? TYR A 1 154 ?   6.851  -2.897 -20.773 1.000 84.760 ? 154 TYR A N   1 
ATOM 1223 C CA  ? TYR A 1 154 ?   5.844  -1.861 -20.574 1.000 84.760 ? 154 TYR A CA  1 
ATOM 1224 C C   ? TYR A 1 154 ?   6.141  -1.045 -19.321 1.000 84.760 ? 154 TYR A C   1 
ATOM 1225 C CB  ? TYR A 1 154 ?   4.447  -2.480 -20.474 1.000 84.760 ? 154 TYR A CB  1 
ATOM 1226 O O   ? TYR A 1 154 ?   5.267  -0.859 -18.471 1.000 84.760 ? 154 TYR A O   1 
ATOM 1227 C CG  ? TYR A 1 154 ?   4.032  -3.245 -21.707 1.000 84.760 ? 154 TYR A CG  1 
ATOM 1228 C CD1 ? TYR A 1 154 ?   3.777  -2.585 -22.907 1.000 84.760 ? 154 TYR A CD1 1 
ATOM 1229 C CD2 ? TYR A 1 154 ?   3.894  -4.629 -21.675 1.000 84.760 ? 154 TYR A CD2 1 
ATOM 1230 C CE1 ? TYR A 1 154 ?   3.392  -3.286 -24.045 1.000 84.760 ? 154 TYR A CE1 1 
ATOM 1231 C CE2 ? TYR A 1 154 ?   3.511  -5.340 -22.807 1.000 84.760 ? 154 TYR A CE2 1 
ATOM 1232 O OH  ? TYR A 1 154 ?   2.883  -5.359 -25.110 1.000 84.760 ? 154 TYR A OH  1 
ATOM 1233 C CZ  ? TYR A 1 154 ?   3.263  -4.661 -23.986 1.000 84.760 ? 154 TYR A CZ  1 
ATOM 1234 N N   ? TYR A 1 155 ?   7.405  -0.627 -19.236 1.000 88.950 ? 155 TYR A N   1 
ATOM 1235 C CA  ? TYR A 1 155 ?   7.843   0.252 -18.157 1.000 88.950 ? 155 TYR A CA  1 
ATOM 1236 C C   ? TYR A 1 155 ?   7.795   1.712 -18.589 1.000 88.950 ? 155 TYR A C   1 
ATOM 1237 C CB  ? TYR A 1 155 ?   9.260  -0.114 -17.707 1.000 88.950 ? 155 TYR A CB  1 
ATOM 1238 O O   ? TYR A 1 155 ?   8.455   2.102 -19.556 1.000 88.950 ? 155 TYR A O   1 
ATOM 1239 C CG  ? TYR A 1 155 ?   9.773   0.734 -16.568 1.000 88.950 ? 155 TYR A CG  1 
ATOM 1240 C CD1 ? TYR A 1 155 ?  10.659   1.784 -16.799 1.000 88.950 ? 155 TYR A CD1 1 
ATOM 1241 C CD2 ? TYR A 1 155 ?   9.374   0.486 -15.259 1.000 88.950 ? 155 TYR A CD2 1 
ATOM 1242 C CE1 ? TYR A 1 155 ?  11.136   2.567 -15.753 1.000 88.950 ? 155 TYR A CE1 1 
ATOM 1243 C CE2 ? TYR A 1 155 ?   9.845   1.262 -14.205 1.000 88.950 ? 155 TYR A CE2 1 
ATOM 1244 O OH  ? TYR A 1 155 ?  11.192   3.070 -13.421 1.000 88.950 ? 155 TYR A OH  1 
ATOM 1245 C CZ  ? TYR A 1 155 ?  10.723   2.299 -14.461 1.000 88.950 ? 155 TYR A CZ  1 
ATOM 1246 N N   ? PHE A 1 156 ?   6.962   2.425 -17.801 1.000 90.180 ? 156 PHE A N   1 
ATOM 1247 C CA  ? PHE A 1 156 ?   6.824   3.855 -18.049 1.000 90.180 ? 156 PHE A CA  1 
ATOM 1248 C C   ? PHE A 1 156 ?   7.354   4.663 -16.870 1.000 90.180 ? 156 PHE A C   1 
ATOM 1249 C CB  ? PHE A 1 156 ?   5.359   4.216 -18.316 1.000 90.180 ? 156 PHE A CB  1 
ATOM 1250 O O   ? PHE A 1 156 ?   6.701   4.752 -15.828 1.000 90.180 ? 156 PHE A O   1 
ATOM 1251 C CG  ? PHE A 1 156 ?   4.736   3.433 -19.440 1.000 90.180 ? 156 PHE A CG  1 
ATOM 1252 C CD1 ? PHE A 1 156 ?   4.868   3.856 -20.757 1.000 90.180 ? 156 PHE A CD1 1 
ATOM 1253 C CD2 ? PHE A 1 156 ?   4.018   2.273 -19.180 1.000 90.180 ? 156 PHE A CD2 1 
ATOM 1254 C CE1 ? PHE A 1 156 ?   4.293   3.134 -21.800 1.000 90.180 ? 156 PHE A CE1 1 
ATOM 1255 C CE2 ? PHE A 1 156 ?   3.440   1.546 -20.216 1.000 90.180 ? 156 PHE A CE2 1 
ATOM 1256 C CZ  ? PHE A 1 156 ?   3.578   1.978 -21.525 1.000 90.180 ? 156 PHE A CZ  1 
ATOM 1257 N N   ? PRO A 1 157 ?   8.568   5.289 -17.035 1.000 88.980 ? 157 PRO A N   1 
ATOM 1258 C CA  ? PRO A 1 157 ?   9.236   5.972 -15.924 1.000 88.980 ? 157 PRO A CA  1 
ATOM 1259 C C   ? PRO A 1 157 ?   8.421   7.141 -15.375 1.000 88.980 ? 157 PRO A C   1 
ATOM 1260 C CB  ? PRO A 1 157 ?  10.544   6.465 -16.549 1.000 88.980 ? 157 PRO A CB  1 
ATOM 1261 O O   ? PRO A 1 157 ?   8.604   7.537 -14.221 1.000 88.980 ? 157 PRO A O   1 
ATOM 1262 C CG  ? PRO A 1 157 ?  10.792   5.538 -17.695 1.000 88.980 ? 157 PRO A CG  1 
ATOM 1263 C CD  ? PRO A 1 157 ?   9.467   5.080 -18.234 1.000 88.980 ? 157 PRO A CD  1 
ATOM 1264 N N   ? SER A 1 158 ?   7.478   7.682 -16.242 1.000 89.640 ? 158 SER A N   1 
ATOM 1265 C CA  ? SER A 1 158 ?   6.627   8.786 -15.808 1.000 89.640 ? 158 SER A CA  1 
ATOM 1266 C C   ? SER A 1 158 ?   5.578   8.314 -14.807 1.000 89.640 ? 158 SER A C   1 
ATOM 1267 C CB  ? SER A 1 158 ?   5.941   9.438 -17.009 1.000 89.640 ? 158 SER A CB  1 
ATOM 1268 O O   ? SER A 1 158 ?   5.138   9.085 -13.951 1.000 89.640 ? 158 SER A O   1 
ATOM 1269 O OG  ? SER A 1 158 ?   5.129   8.501 -17.695 1.000 89.640 ? 158 SER A OG  1 
ATOM 1270 N N   ? SER A 1 159 ?   5.137   7.098 -14.873 1.000 90.570 ? 159 SER A N   1 
ATOM 1271 C CA  ? SER A 1 159 ?   4.032   6.604 -14.057 1.000 90.570 ? 159 SER A CA  1 
ATOM 1272 C C   ? SER A 1 159 ?   4.447   5.382 -13.245 1.000 90.570 ? 159 SER A C   1 
ATOM 1273 C CB  ? SER A 1 159 ?   2.830   6.258 -14.936 1.000 90.570 ? 159 SER A CB  1 
ATOM 1274 O O   ? SER A 1 159 ?   3.652   4.845 -12.472 1.000 90.570 ? 159 SER A O   1 
ATOM 1275 O OG  ? SER A 1 159 ?   3.156   5.225 -15.851 1.000 90.570 ? 159 SER A OG  1 
ATOM 1276 N N   ? MET A 1 160 ?   5.775   4.991 -13.323 1.000 91.230 ? 160 MET A N   1 
ATOM 1277 C CA  ? MET A 1 160 ?   6.251   3.814 -12.601 1.000 91.230 ? 160 MET A CA  1 
ATOM 1278 C C   ? MET A 1 160 ?   7.593   4.092 -11.933 1.000 91.230 ? 160 MET A C   1 
ATOM 1279 C CB  ? MET A 1 160 ?   6.373   2.616 -13.544 1.000 91.230 ? 160 MET A CB  1 
ATOM 1280 O O   ? MET A 1 160 ?   8.369   4.921 -12.410 1.000 91.230 ? 160 MET A O   1 
ATOM 1281 C CG  ? MET A 1 160 ?   5.050   2.170 -14.143 1.000 91.230 ? 160 MET A CG  1 
ATOM 1282 S SD  ? MET A 1 160 ?   5.234   0.721 -15.254 1.000 91.230 ? 160 MET A SD  1 
ATOM 1283 C CE  ? MET A 1 160 ?   3.501   0.455 -15.723 1.000 91.230 ? 160 MET A CE  1 
ATOM 1284 N N   ? LEU A 1 161 ?   7.793   3.335 -10.771 1.000 89.380 ? 161 LEU A N   1 
ATOM 1285 C CA  ? LEU A 1 161 ?   9.034   3.406 -10.008 1.000 89.380 ? 161 LEU A CA  1 
ATOM 1286 C C   ? LEU A 1 161 ?   9.710   2.041  -9.941 1.000 89.380 ? 161 LEU A C   1 
ATOM 1287 C CB  ? LEU A 1 161 ?   8.766   3.926  -8.594 1.000 89.380 ? 161 LEU A CB  1 
ATOM 1288 O O   ? LEU A 1 161 ?   9.049   1.027  -9.706 1.000 89.380 ? 161 LEU A O   1 
ATOM 1289 C CG  ? LEU A 1 161 ?   8.333   5.388  -8.479 1.000 89.380 ? 161 LEU A CG  1 
ATOM 1290 C CD1 ? LEU A 1 161 ?   7.766   5.666  -7.091 1.000 89.380 ? 161 LEU A CD1 1 
ATOM 1291 C CD2 ? LEU A 1 161 ?   9.503   6.318  -8.780 1.000 89.380 ? 161 LEU A CD2 1 
ATOM 1292 N N   ? CYS A 1 162 ?  11.018   2.109 -10.167 1.000 87.400 ? 162 CYS A N   1 
ATOM 1293 C CA  ? CYS A 1 162 ?  11.823   0.893 -10.119 1.000 87.400 ? 162 CYS A CA  1 
ATOM 1294 C C   ? CYS A 1 162 ?  12.599   0.804  -8.811 1.000 87.400 ? 162 CYS A C   1 
ATOM 1295 C CB  ? CYS A 1 162 ?  12.791   0.844 -11.301 1.000 87.400 ? 162 CYS A CB  1 
ATOM 1296 O O   ? CYS A 1 162 ?  13.423   1.670  -8.512 1.000 87.400 ? 162 CYS A O   1 
ATOM 1297 S SG  ? CYS A 1 162 ?  13.497  -0.792 -11.597 1.000 87.400 ? 162 CYS A SG  1 
ATOM 1298 N N   ? VAL A 1 163 ?  12.246  -0.255  -8.036 1.000 85.750 ? 163 VAL A N   1 
ATOM 1299 C CA  ? VAL A 1 163 ?  12.815  -0.363  -6.696 1.000 85.750 ? 163 VAL A CA  1 
ATOM 1300 C C   ? VAL A 1 163 ?  13.324  -1.784  -6.464 1.000 85.750 ? 163 VAL A C   1 
ATOM 1301 C CB  ? VAL A 1 163 ?  11.785   0.018  -5.610 1.000 85.750 ? 163 VAL A CB  1 
ATOM 1302 O O   ? VAL A 1 163 ?  12.655  -2.756  -6.822 1.000 85.750 ? 163 VAL A O   1 
ATOM 1303 C CG1 ? VAL A 1 163 ?  12.418  -0.043  -4.221 1.000 85.750 ? 163 VAL A CG1 1 
ATOM 1304 C CG2 ? VAL A 1 163 ?  11.215   1.410  -5.880 1.000 85.750 ? 163 VAL A CG2 1 
ATOM 1305 N N   ? GLY A 1 164 ?  14.472  -1.870  -5.870 1.000 78.090 ? 164 GLY A N   1 
ATOM 1306 C CA  ? GLY A 1 164 ?  15.080  -3.162  -5.595 1.000 78.090 ? 164 GLY A CA  1 
ATOM 1307 C C   ? GLY A 1 164 ?  16.524  -3.252  -6.052 1.000 78.090 ? 164 GLY A C   1 
ATOM 1308 O O   ? GLY A 1 164 ?  16.908  -2.623  -7.040 1.000 78.090 ? 164 GLY A O   1 
ATOM 1309 N N   ? ASP A 1 165 ?  17.378  -3.817  -5.171 1.000 71.550 ? 165 ASP A N   1 
ATOM 1310 C CA  ? ASP A 1 165 ?  18.814  -3.954  -5.390 1.000 71.550 ? 165 ASP A CA  1 
ATOM 1311 C C   ? ASP A 1 165 ?  19.152  -5.322  -5.976 1.000 71.550 ? 165 ASP A C   1 
ATOM 1312 C CB  ? ASP A 1 165 ?  19.580  -3.737  -4.083 1.000 71.550 ? 165 ASP A CB  1 
ATOM 1313 O O   ? ASP A 1 165 ?  18.989  -6.346  -5.310 1.000 71.550 ? 165 ASP A O   1 
ATOM 1314 C CG  ? ASP A 1 165 ?  21.085  -3.695  -4.278 1.000 71.550 ? 165 ASP A CG  1 
ATOM 1315 O OD1 ? ASP A 1 165 ?  21.566  -4.009  -5.388 1.000 71.550 ? 165 ASP A OD1 1 
ATOM 1316 O OD2 ? ASP A 1 165 ?  21.798  -3.347  -3.311 1.000 71.550 ? 165 ASP A OD2 1 
ATOM 1317 N N   ? PRO A 1 166 ?  19.579  -5.318  -7.246 1.000 64.570 ? 166 PRO A N   1 
ATOM 1318 C CA  ? PRO A 1 166 ?  19.915  -6.587  -7.895 1.000 64.570 ? 166 PRO A CA  1 
ATOM 1319 C C   ? PRO A 1 166 ?  21.040  -7.335  -7.182 1.000 64.570 ? 166 PRO A C   1 
ATOM 1320 C CB  ? PRO A 1 166 ?  20.348  -6.161  -9.301 1.000 64.570 ? 166 PRO A CB  1 
ATOM 1321 O O   ? PRO A 1 166 ?  21.192  -8.546  -7.362 1.000 64.570 ? 166 PRO A O   1 
ATOM 1322 C CG  ? PRO A 1 166 ?  20.429  -4.670  -9.240 1.000 64.570 ? 166 PRO A CG  1 
ATOM 1323 C CD  ? PRO A 1 166 ?  19.847  -4.214  -7.932 1.000 64.570 ? 166 PRO A CD  1 
ATOM 1324 N N   ? GLU A 1 167 ?  21.784  -6.623  -6.269 1.000 62.940 ? 167 GLU A N   1 
ATOM 1325 C CA  ? GLU A 1 167 ?  22.905  -7.177  -5.515 1.000 62.940 ? 167 GLU A CA  1 
ATOM 1326 C C   ? GLU A 1 167 ?  22.453  -7.689  -4.150 1.000 62.940 ? 167 GLU A C   1 
ATOM 1327 C CB  ? GLU A 1 167 ?  24.009  -6.130  -5.345 1.000 62.940 ? 167 GLU A CB  1 
ATOM 1328 O O   ? GLU A 1 167 ?  23.204  -8.383  -3.462 1.000 62.940 ? 167 GLU A O   1 
ATOM 1329 C CG  ? GLU A 1 167 ?  24.683  -5.730  -6.649 1.000 62.940 ? 167 GLU A CG  1 
ATOM 1330 C CD  ? GLU A 1 167 ?  25.908  -4.852  -6.446 1.000 62.940 ? 167 GLU A CD  1 
ATOM 1331 O OE1 ? GLU A 1 167 ?  26.656  -4.619  -7.423 1.000 62.940 ? 167 GLU A OE1 1 
ATOM 1332 O OE2 ? GLU A 1 167 ?  26.122  -4.394  -5.302 1.000 62.940 ? 167 GLU A OE2 1 
ATOM 1333 N N   ? HIS A 1 168 ?  21.164  -7.389  -3.736 1.000 63.540 ? 168 HIS A N   1 
ATOM 1334 C CA  ? HIS A 1 168 ?  20.560  -7.787  -2.469 1.000 63.540 ? 168 HIS A CA  1 
ATOM 1335 C C   ? HIS A 1 168 ?  19.225  -8.489  -2.691 1.000 63.540 ? 168 HIS A C   1 
ATOM 1336 C CB  ? HIS A 1 168 ?  20.370  -6.571  -1.561 1.000 63.540 ? 168 HIS A CB  1 
ATOM 1337 O O   ? HIS A 1 168 ?  18.460  -8.110  -3.581 1.000 63.540 ? 168 HIS A O   1 
ATOM 1338 C CG  ? HIS A 1 168 ?  21.654  -5.949  -1.114 1.000 63.540 ? 168 HIS A CG  1 
ATOM 1339 C CD2 ? HIS A 1 168 ?  22.452  -6.219  -0.054 1.000 63.540 ? 168 HIS A CD2 1 
ATOM 1340 N ND1 ? HIS A 1 168 ?  22.252  -4.908  -1.792 1.000 63.540 ? 168 HIS A ND1 1 
ATOM 1341 C CE1 ? HIS A 1 168 ?  23.366  -4.566  -1.167 1.000 63.540 ? 168 HIS A CE1 1 
ATOM 1342 N NE2 ? HIS A 1 168 ?  23.511  -5.347  -0.109 1.000 63.540 ? 168 HIS A NE2 1 
ATOM 1343 N N   ? ASP A 1 169 ?  19.024  -9.654  -2.168 1.000 58.670 ? 169 ASP A N   1 
ATOM 1344 C CA  ? ASP A 1 169 ?  17.940 -10.607  -2.384 1.000 58.670 ? 169 ASP A CA  1 
ATOM 1345 C C   ? ASP A 1 169 ?  16.648 -10.128  -1.727 1.000 58.670 ? 169 ASP A C   1 
ATOM 1346 C CB  ? ASP A 1 169 ?  18.323 -11.988  -1.847 1.000 58.670 ? 169 ASP A CB  1 
ATOM 1347 O O   ? ASP A 1 169 ?  15.742 -10.924  -1.471 1.000 58.670 ? 169 ASP A O   1 
ATOM 1348 C CG  ? ASP A 1 169 ?  19.315 -12.716  -2.737 1.000 58.670 ? 169 ASP A CG  1 
ATOM 1349 O OD1 ? ASP A 1 169 ?  19.436 -12.364  -3.930 1.000 58.670 ? 169 ASP A OD1 1 
ATOM 1350 O OD2 ? ASP A 1 169 ?  19.979 -13.652  -2.241 1.000 58.670 ? 169 ASP A OD2 1 
ATOM 1351 N N   ? GLN A 1 170 ?  16.556  -8.728  -1.479 1.000 57.310 ? 170 GLN A N   1 
ATOM 1352 C CA  ? GLN A 1 170 ?  15.290  -8.278  -0.910 1.000 57.310 ? 170 GLN A CA  1 
ATOM 1353 C C   ? GLN A 1 170 ?  14.278  -7.956  -2.006 1.000 57.310 ? 170 GLN A C   1 
ATOM 1354 C CB  ? GLN A 1 170 ?  15.507  -7.053  -0.019 1.000 57.310 ? 170 GLN A CB  1 
ATOM 1355 O O   ? GLN A 1 170 ?  14.572  -7.187  -2.923 1.000 57.310 ? 170 GLN A O   1 
ATOM 1356 C CG  ? GLN A 1 170 ?  16.307  -7.345   1.243 1.000 57.310 ? 170 GLN A CG  1 
ATOM 1357 C CD  ? GLN A 1 170 ?  16.520  -6.112   2.101 1.000 57.310 ? 170 GLN A CD  1 
ATOM 1358 N NE2 ? GLN A 1 170 ?  16.406  -6.276   3.414 1.000 57.310 ? 170 GLN A NE2 1 
ATOM 1359 O OE1 ? GLN A 1 170 ?  16.787  -5.021   1.587 1.000 57.310 ? 170 GLN A OE1 1 
ATOM 1360 N N   ? SER A 1 171 ?  13.146  -8.634  -2.055 1.000 57.880 ? 171 SER A N   1 
ATOM 1361 C CA  ? SER A 1 171 ?  12.177  -8.547  -3.143 1.000 57.880 ? 171 SER A CA  1 
ATOM 1362 C C   ? SER A 1 171 ?  10.749  -8.512  -2.611 1.000 57.880 ? 171 SER A C   1 
ATOM 1363 C CB  ? SER A 1 171 ?  12.344  -9.724  -4.105 1.000 57.880 ? 171 SER A CB  1 
ATOM 1364 O O   ? SER A 1 171 ?  10.510  -8.810  -1.439 1.000 57.880 ? 171 SER A O   1 
ATOM 1365 O OG  ? SER A 1 171 ?  11.427  -9.628  -5.181 1.000 57.880 ? 171 SER A OG  1 
ATOM 1366 N N   ? ILE A 1 172 ?   9.811  -7.943  -3.378 1.000 56.690 ? 172 ILE A N   1 
ATOM 1367 C CA  ? ILE A 1 172 ?   8.376  -7.935  -3.112 1.000 56.690 ? 172 ILE A CA  1 
ATOM 1368 C C   ? ILE A 1 172 ?   7.693  -9.028  -3.931 1.000 56.690 ? 172 ILE A C   1 
ATOM 1369 C CB  ? ILE A 1 172 ?   7.750  -6.558  -3.427 1.000 56.690 ? 172 ILE A CB  1 
ATOM 1370 O O   ? ILE A 1 172 ?   8.017  -9.226  -5.105 1.000 56.690 ? 172 ILE A O   1 
ATOM 1371 C CG1 ? ILE A 1 172 ?   8.448  -5.457  -2.620 1.000 56.690 ? 172 ILE A CG1 1 
ATOM 1372 C CG2 ? ILE A 1 172 ?   6.244  -6.573  -3.146 1.000 56.690 ? 172 ILE A CG2 1 
ATOM 1373 C CD1 ? ILE A 1 172 ?   8.037  -4.046  -3.016 1.000 56.690 ? 172 ILE A CD1 1 
ATOM 1374 N N   ? PHE A 1 173 ?   6.870  -9.892  -3.225 1.000 59.950 ? 173 PHE A N   1 
ATOM 1375 C CA  ? PHE A 1 173 ?   6.245 -11.046  -3.861 1.000 59.950 ? 173 PHE A CA  1 
ATOM 1376 C C   ? PHE A 1 173 ?   4.731 -11.004  -3.690 1.000 59.950 ? 173 PHE A C   1 
ATOM 1377 C CB  ? PHE A 1 173 ?   6.803 -12.349  -3.281 1.000 59.950 ? 173 PHE A CB  1 
ATOM 1378 O O   ? PHE A 1 173 ?   4.179  -9.998  -3.238 1.000 59.950 ? 173 PHE A O   1 
ATOM 1379 C CG  ? PHE A 1 173 ?   6.797 -13.498  -4.253 1.000 59.950 ? 173 PHE A CG  1 
ATOM 1380 C CD1 ? PHE A 1 173 ?   5.937 -14.574  -4.073 1.000 59.950 ? 173 PHE A CD1 1 
ATOM 1381 C CD2 ? PHE A 1 173 ?   7.652 -13.501  -5.347 1.000 59.950 ? 173 PHE A CD2 1 
ATOM 1382 C CE1 ? PHE A 1 173 ?   5.929 -15.639  -4.972 1.000 59.950 ? 173 PHE A CE1 1 
ATOM 1383 C CE2 ? PHE A 1 173 ?   7.651 -14.562  -6.249 1.000 59.950 ? 173 PHE A CE2 1 
ATOM 1384 C CZ  ? PHE A 1 173 ?   6.789 -15.630  -6.059 1.000 59.950 ? 173 PHE A CZ  1 
ATOM 1385 N N   ? VAL A 1 174 ?   3.864 -12.031  -4.136 1.000 58.130 ? 174 VAL A N   1 
ATOM 1386 C CA  ? VAL A 1 174 ?   2.411 -12.141  -4.204 1.000 58.130 ? 174 VAL A CA  1 
ATOM 1387 C C   ? VAL A 1 174 ?   1.808 -11.889  -2.824 1.000 58.130 ? 174 VAL A C   1 
ATOM 1388 C CB  ? VAL A 1 174 ?   1.970 -13.524  -4.734 1.000 58.130 ? 174 VAL A CB  1 
ATOM 1389 O O   ? VAL A 1 174 ?   2.284 -12.430  -1.823 1.000 58.130 ? 174 VAL A O   1 
ATOM 1390 C CG1 ? VAL A 1 174 ?   0.447 -13.620  -4.794 1.000 58.130 ? 174 VAL A CG1 1 
ATOM 1391 C CG2 ? VAL A 1 174 ?   2.580 -13.787  -6.109 1.000 58.130 ? 174 VAL A CG2 1 
ATOM 1392 N N   ? GLY A 1 175 ?   0.937 -10.862  -2.702 1.000 54.870 ? 175 GLY A N   1 
ATOM 1393 C CA  ? GLY A 1 175 ?   0.223 -10.635  -1.456 1.000 54.870 ? 175 GLY A CA  1 
ATOM 1394 C C   ? GLY A 1 175 ?   0.518  -9.282  -0.837 1.000 54.870 ? 175 GLY A C   1 
ATOM 1395 O O   ? GLY A 1 175 ?  -0.244  -8.798   0.003 1.000 54.870 ? 175 GLY A O   1 
ATOM 1396 N N   ? ASP A 1 176 ?   1.566  -8.536  -1.309 1.000 75.060 ? 176 ASP A N   1 
ATOM 1397 C CA  ? ASP A 1 176 ?   1.876  -7.174  -0.883 1.000 75.060 ? 176 ASP A CA  1 
ATOM 1398 C C   ? ASP A 1 176 ?   1.383  -6.153  -1.906 1.000 75.060 ? 176 ASP A C   1 
ATOM 1399 C CB  ? ASP A 1 176 ?   3.381  -7.011  -0.661 1.000 75.060 ? 176 ASP A CB  1 
ATOM 1400 O O   ? ASP A 1 176 ?   1.656  -4.958  -1.779 1.000 75.060 ? 176 ASP A O   1 
ATOM 1401 C CG  ? ASP A 1 176 ?   3.898  -7.818   0.518 1.000 75.060 ? 176 ASP A CG  1 
ATOM 1402 O OD1 ? ASP A 1 176 ?   3.144  -8.024   1.493 1.000 75.060 ? 176 ASP A OD1 1 
ATOM 1403 O OD2 ? ASP A 1 176 ?   5.070  -8.250   0.471 1.000 75.060 ? 176 ASP A OD2 1 
ATOM 1404 N N   ? SER A 1 177 ?   0.768  -6.826  -3.056 1.000 87.060 ? 177 SER A N   1 
ATOM 1405 C CA  ? SER A 1 177 ?   0.167  -5.907  -4.016 1.000 87.060 ? 177 SER A CA  1 
ATOM 1406 C C   ? SER A 1 177 ?  -0.714  -4.876  -3.317 1.000 87.060 ? 177 SER A C   1 
ATOM 1407 C CB  ? SER A 1 177 ?  -0.657  -6.675  -5.051 1.000 87.060 ? 177 SER A CB  1 
ATOM 1408 O O   ? SER A 1 177 ?  -1.430  -5.204  -2.369 1.000 87.060 ? 177 SER A O   1 
ATOM 1409 O OG  ? SER A 1 177 ?   0.180  -7.485  -5.859 1.000 87.060 ? 177 SER A OG  1 
ATOM 1410 N N   ? GLY A 1 178 ?  -0.393  -3.650  -3.741 1.000 91.480 ? 178 GLY A N   1 
ATOM 1411 C CA  ? GLY A 1 178 ?  -1.282  -2.645  -3.182 1.000 91.480 ? 178 GLY A CA  1 
ATOM 1412 C C   ? GLY A 1 178 ?  -0.724  -1.980  -1.938 1.000 91.480 ? 178 GLY A C   1 
ATOM 1413 O O   ? GLY A 1 178 ?  -1.218  -0.933  -1.513 1.000 91.480 ? 178 GLY A O   1 
ATOM 1414 N N   ? GLY A 1 179 ?   0.283  -2.518  -1.334 1.000 92.730 ? 179 GLY A N   1 
ATOM 1415 C CA  ? GLY A 1 179 ?   0.952  -1.937  -0.181 1.000 92.730 ? 179 GLY A CA  1 
ATOM 1416 C C   ? GLY A 1 179 ?   1.781  -0.715  -0.525 1.000 92.730 ? 179 GLY A C   1 
ATOM 1417 O O   ? GLY A 1 179 ?   2.202  -0.547  -1.672 1.000 92.730 ? 179 GLY A O   1 
ATOM 1418 N N   ? PRO A 1 180 ?   2.178   0.123   0.513 1.000 94.140 ? 180 PRO A N   1 
ATOM 1419 C CA  ? PRO A 1 180 ?   2.857   1.398   0.270 1.000 94.140 ? 180 PRO A CA  1 
ATOM 1420 C C   ? PRO A 1 180 ?   4.378   1.260   0.245 1.000 94.140 ? 180 PRO A C   1 
ATOM 1421 C CB  ? PRO A 1 180 ?   2.407   2.267   1.446 1.000 94.140 ? 180 PRO A CB  1 
ATOM 1422 O O   ? PRO A 1 180 ?   4.951   0.547   1.072 1.000 94.140 ? 180 PRO A O   1 
ATOM 1423 C CG  ? PRO A 1 180 ?   2.211   1.309   2.576 1.000 94.140 ? 180 PRO A CG  1 
ATOM 1424 C CD  ? PRO A 1 180 ?   1.661   0.026   2.024 1.000 94.140 ? 180 PRO A CD  1 
ATOM 1425 N N   ? LEU A 1 181 ?   5.054   1.852  -0.760 1.000 92.560 ? 181 LEU A N   1 
ATOM 1426 C CA  ? LEU A 1 181 ?   6.465   2.219  -0.703 1.000 92.560 ? 181 LEU A CA  1 
ATOM 1427 C C   ? LEU A 1 181 ?   6.647   3.569  -0.017 1.000 92.560 ? 181 LEU A C   1 
ATOM 1428 C CB  ? LEU A 1 181 ?   7.064   2.265  -2.111 1.000 92.560 ? 181 LEU A CB  1 
ATOM 1429 O O   ? LEU A 1 181 ?   6.195   4.596  -0.527 1.000 92.560 ? 181 LEU A O   1 
ATOM 1430 C CG  ? LEU A 1 181 ?   8.578   2.466  -2.198 1.000 92.560 ? 181 LEU A CG  1 
ATOM 1431 C CD1 ? LEU A 1 181 ?   9.306   1.201  -1.756 1.000 92.560 ? 181 LEU A CD1 1 
ATOM 1432 C CD2 ? LEU A 1 181 ?   8.986   2.857  -3.614 1.000 92.560 ? 181 LEU A CD2 1 
ATOM 1433 N N   ? VAL A 1 182 ?   7.360   3.524   1.170 1.000 93.240 ? 182 VAL A N   1 
ATOM 1434 C CA  ? VAL A 1 182 ?   7.470   4.720   1.999 1.000 93.240 ? 182 VAL A CA  1 
ATOM 1435 C C   ? VAL A 1 182 ?   8.912   5.224   1.991 1.000 93.240 ? 182 VAL A C   1 
ATOM 1436 C CB  ? VAL A 1 182 ?   7.008   4.450   3.448 1.000 93.240 ? 182 VAL A CB  1 
ATOM 1437 O O   ? VAL A 1 182 ?   9.831   4.501   2.381 1.000 93.240 ? 182 VAL A O   1 
ATOM 1438 C CG1 ? VAL A 1 182 ?   7.073   5.728   4.283 1.000 93.240 ? 182 VAL A CG1 1 
ATOM 1439 C CG2 ? VAL A 1 182 ?   5.594   3.872   3.458 1.000 93.240 ? 182 VAL A CG2 1 
ATOM 1440 N N   ? CYS A 1 183 ?   9.078   6.483   1.596 1.000 90.530 ? 183 CYS A N   1 
ATOM 1441 C CA  ? CYS A 1 183 ?  10.370   7.160   1.552 1.000 90.530 ? 183 CYS A CA  1 
ATOM 1442 C C   ? CYS A 1 183 ?  10.340   8.446   2.369 1.000 90.530 ? 183 CYS A C   1 
ATOM 1443 C CB  ? CYS A 1 183 ?  10.763   7.471   0.108 1.000 90.530 ? 183 CYS A CB  1 
ATOM 1444 O O   ? CYS A 1 183 ?   9.489   9.308   2.146 1.000 90.530 ? 183 CYS A O   1 
ATOM 1445 S SG  ? CYS A 1 183 ?  10.698   6.037  -0.989 1.000 90.530 ? 183 CYS A SG  1 
ATOM 1446 N N   ? GLY A 1 184 ?  11.242   8.526   3.368 1.000 87.410 ? 184 GLY A N   1 
ATOM 1447 C CA  ? GLY A 1 184 ?  11.264   9.748   4.156 1.000 87.410 ? 184 GLY A CA  1 
ATOM 1448 C C   ? GLY A 1 184 ?   9.950  10.027   4.862 1.000 87.410 ? 184 GLY A C   1 
ATOM 1449 O O   ? GLY A 1 184 ?   9.542  11.183   4.992 1.000 87.410 ? 184 GLY A O   1 
ATOM 1450 N N   ? GLY A 1 185 ?   9.151   8.959   5.063 1.000 89.050 ? 185 GLY A N   1 
ATOM 1451 C CA  ? GLY A 1 185 ?   7.942   9.055   5.866 1.000 89.050 ? 185 GLY A CA  1 
ATOM 1452 C C   ? GLY A 1 185 ?   6.703   9.359   5.045 1.000 89.050 ? 185 GLY A C   1 
ATOM 1453 O O   ? GLY A 1 185 ?   5.641   9.647   5.600 1.000 89.050 ? 185 GLY A O   1 
ATOM 1454 N N   ? VAL A 1 186 ?   6.815   9.360   3.698 1.000 91.490 ? 186 VAL A N   1 
ATOM 1455 C CA  ? VAL A 1 186 ?   5.672   9.625   2.830 1.000 91.490 ? 186 VAL A CA  1 
ATOM 1456 C C   ? VAL A 1 186 ?   5.515   8.491   1.821 1.000 91.490 ? 186 VAL A C   1 
ATOM 1457 C CB  ? VAL A 1 186 ?   5.819  10.976   2.095 1.000 91.490 ? 186 VAL A CB  1 
ATOM 1458 O O   ? VAL A 1 186 ?   6.493   7.831   1.462 1.000 91.490 ? 186 VAL A O   1 
ATOM 1459 C CG1 ? VAL A 1 186 ?   5.869  12.132   3.093 1.000 91.490 ? 186 VAL A CG1 1 
ATOM 1460 C CG2 ? VAL A 1 186 ?   7.069  10.971   1.216 1.000 91.490 ? 186 VAL A CG2 1 
ATOM 1461 N N   ? ALA A 1 187 ?   4.300   8.336   1.310 1.000 93.250 ? 187 ALA A N   1 
ATOM 1462 C CA  ? ALA A 1 187 ?   4.009   7.315   0.307 1.000 93.250 ? 187 ALA A CA  1 
ATOM 1463 C C   ? ALA A 1 187 ?   4.539   7.727  -1.064 1.000 93.250 ? 187 ALA A C   1 
ATOM 1464 C CB  ? ALA A 1 187 ?   2.507   7.052   0.236 1.000 93.250 ? 187 ALA A CB  1 
ATOM 1465 O O   ? ALA A 1 187 ?   4.174   8.782  -1.586 1.000 93.250 ? 187 ALA A O   1 
ATOM 1466 N N   ? GLU A 1 188 ?   5.418   6.885  -1.641 1.000 91.740 ? 188 GLU A N   1 
ATOM 1467 C CA  ? GLU A 1 188 ?   6.052   7.187  -2.921 1.000 91.740 ? 188 GLU A CA  1 
ATOM 1468 C C   ? GLU A 1 188 ?   5.583   6.225  -4.009 1.000 91.740 ? 188 GLU A C   1 
ATOM 1469 C CB  ? GLU A 1 188 ?   7.576   7.133  -2.793 1.000 91.740 ? 188 GLU A CB  1 
ATOM 1470 O O   ? GLU A 1 188 ?   5.656   6.541  -5.199 1.000 91.740 ? 188 GLU A O   1 
ATOM 1471 C CG  ? GLU A 1 188 ?   8.165   8.274  -1.976 1.000 91.740 ? 188 GLU A CG  1 
ATOM 1472 C CD  ? GLU A 1 188 ?   8.092   9.618  -2.684 1.000 91.740 ? 188 GLU A CD  1 
ATOM 1473 O OE1 ? GLU A 1 188 ?   8.265  10.665  -2.019 1.000 91.740 ? 188 GLU A OE1 1 
ATOM 1474 O OE2 ? GLU A 1 188 ?   7.859   9.624  -3.913 1.000 91.740 ? 188 GLU A OE2 1 
ATOM 1475 N N   ? GLY A 1 189 ?   5.053   5.086  -3.635 1.000 92.190 ? 189 GLY A N   1 
ATOM 1476 C CA  ? GLY A 1 189 ?   4.628   4.105  -4.620 1.000 92.190 ? 189 GLY A CA  1 
ATOM 1477 C C   ? GLY A 1 189 ?   3.637   3.097  -4.069 1.000 92.190 ? 189 GLY A C   1 
ATOM 1478 O O   ? GLY A 1 189 ?   3.454   2.998  -2.854 1.000 92.190 ? 189 GLY A O   1 
ATOM 1479 N N   ? ILE A 1 190 ?   2.973   2.415  -5.016 1.000 93.850 ? 190 ILE A N   1 
ATOM 1480 C CA  ? ILE A 1 190 ?   2.068   1.307  -4.734 1.000 93.850 ? 190 ILE A CA  1 
ATOM 1481 C C   ? ILE A 1 190 ?   2.610   0.025  -5.362 1.000 93.850 ? 190 ILE A C   1 
ATOM 1482 C CB  ? ILE A 1 190 ?   0.641   1.596  -5.252 1.000 93.850 ? 190 ILE A CB  1 
ATOM 1483 O O   ? ILE A 1 190 ?   2.978   0.010  -6.539 1.000 93.850 ? 190 ILE A O   1 
ATOM 1484 C CG1 ? ILE A 1 190 ?   0.099   2.889  -4.633 1.000 93.850 ? 190 ILE A CG1 1 
ATOM 1485 C CG2 ? ILE A 1 190 ?  -0.290   0.416  -4.958 1.000 93.850 ? 190 ILE A CG2 1 
ATOM 1486 C CD1 ? ILE A 1 190 ?  -1.131   3.445  -5.337 1.000 93.850 ? 190 ILE A CD1 1 
ATOM 1487 N N   ? VAL A 1 191 ?   2.708  -0.951  -4.541 1.000 90.970 ? 191 VAL A N   1 
ATOM 1488 C CA  ? VAL A 1 191 ?   3.211  -2.216  -5.065 1.000 90.970 ? 191 VAL A CA  1 
ATOM 1489 C C   ? VAL A 1 191 ?   2.318  -2.694  -6.208 1.000 90.970 ? 191 VAL A C   1 
ATOM 1490 C CB  ? VAL A 1 191 ?   3.290  -3.296  -3.963 1.000 90.970 ? 191 VAL A CB  1 
ATOM 1491 O O   ? VAL A 1 191 ?   1.129  -2.952  -6.008 1.000 90.970 ? 191 VAL A O   1 
ATOM 1492 C CG1 ? VAL A 1 191 ?   3.808  -4.615  -4.535 1.000 90.970 ? 191 VAL A CG1 1 
ATOM 1493 C CG2 ? VAL A 1 191 ?   4.180  -2.822  -2.815 1.000 90.970 ? 191 VAL A CG2 1 
ATOM 1494 N N   ? SER A 1 192 ?   2.746  -2.749  -7.509 1.000 85.660 ? 192 SER A N   1 
ATOM 1495 C CA  ? SER A 1 192 ?   1.963  -3.042  -8.705 1.000 85.660 ? 192 SER A CA  1 
ATOM 1496 C C   ? SER A 1 192 ?   2.406  -4.352  -9.349 1.000 85.660 ? 192 SER A C   1 
ATOM 1497 C CB  ? SER A 1 192 ?   2.083  -1.902  -9.717 1.000 85.660 ? 192 SER A CB  1 
ATOM 1498 O O   ? SER A 1 192 ?   1.672  -5.342  -9.323 1.000 85.660 ? 192 SER A O   1 
ATOM 1499 O OG  ? SER A 1 192 ?   1.168  -2.079 -10.785 1.000 85.660 ? 192 SER A OG  1 
ATOM 1500 N N   ? LYS A 1 193 ?   3.740  -4.446  -9.748 1.000 72.700 ? 193 LYS A N   1 
ATOM 1501 C CA  ? LYS A 1 193 ?   4.224  -5.539 -10.586 1.000 72.700 ? 193 LYS A CA  1 
ATOM 1502 C C   ? LYS A 1 193 ?   5.531  -6.110 -10.043 1.000 72.700 ? 193 LYS A C   1 
ATOM 1503 C CB  ? LYS A 1 193 ?   4.418  -5.066 -12.027 1.000 72.700 ? 193 LYS A CB  1 
ATOM 1504 O O   ? LYS A 1 193 ?   6.389  -5.366  -9.564 1.000 72.700 ? 193 LYS A O   1 
ATOM 1505 C CG  ? LYS A 1 193 ?   4.760  -6.181 -13.004 1.000 72.700 ? 193 LYS A CG  1 
ATOM 1506 C CD  ? LYS A 1 193 ?   4.835  -5.666 -14.436 1.000 72.700 ? 193 LYS A CD  1 
ATOM 1507 C CE  ? LYS A 1 193 ?   5.140  -6.787 -15.419 1.000 72.700 ? 193 LYS A CE  1 
ATOM 1508 N NZ  ? LYS A 1 193 ?   5.201  -6.290 -16.826 1.000 72.700 ? 193 LYS A NZ  1 
ATOM 1509 N N   ? CYS A 1 194 ?   5.659  -7.482 -10.064 1.000 63.990 ? 194 CYS A N   1 
ATOM 1510 C CA  ? CYS A 1 194 ?   6.917  -8.216  -9.985 1.000 63.990 ? 194 CYS A CA  1 
ATOM 1511 C C   ? CYS A 1 194 ?   7.031  -9.228 -11.119 1.000 63.990 ? 194 CYS A C   1 
ATOM 1512 C CB  ? CYS A 1 194 ?   7.038  -8.929  -8.639 1.000 63.990 ? 194 CYS A CB  1 
ATOM 1513 O O   ? CYS A 1 194 ?   6.021  -9.755 -11.590 1.000 63.990 ? 194 CYS A O   1 
ATOM 1514 S SG  ? CYS A 1 194 ?   7.094  -7.809  -7.224 1.000 63.990 ? 194 CYS A SG  1 
ATOM 1515 N N   ? ILE A 1 195 ?   7.998  -9.242 -11.961 1.000 55.360 ? 195 ILE A N   1 
ATOM 1516 C CA  ? ILE A 1 195 ?   8.206 -10.252 -12.993 1.000 55.360 ? 195 ILE A CA  1 
ATOM 1517 C C   ? ILE A 1 195 ?   8.436 -11.614 -12.342 1.000 55.360 ? 195 ILE A C   1 
ATOM 1518 C CB  ? ILE A 1 195 ?   9.395  -9.888 -13.909 1.000 55.360 ? 195 ILE A CB  1 
ATOM 1519 O O   ? ILE A 1 195 ?   9.245 -11.739 -11.419 1.000 55.360 ? 195 ILE A O   1 
ATOM 1520 C CG1 ? ILE A 1 195 ?   9.141  -8.546 -14.605 1.000 55.360 ? 195 ILE A CG1 1 
ATOM 1521 C CG2 ? ILE A 1 195 ?   9.646 -10.998 -14.935 1.000 55.360 ? 195 ILE A CG2 1 
ATOM 1522 C CD1 ? ILE A 1 195 ?  10.342  -8.010 -15.372 1.000 55.360 ? 195 ILE A CD1 1 
ATOM 1523 N N   ? GLY A 1 196 ?   7.338 -12.387 -12.158 1.000 51.310 ? 196 GLY A N   1 
ATOM 1524 C CA  ? GLY A 1 196 ?   7.370 -13.830 -11.985 1.000 51.310 ? 196 GLY A CA  1 
ATOM 1525 C C   ? GLY A 1 196 ?   8.730 -14.349 -11.555 1.000 51.310 ? 196 GLY A C   1 
ATOM 1526 O O   ? GLY A 1 196 ?   8.909 -15.554 -11.369 1.000 51.310 ? 196 GLY A O   1 
ATOM 1527 N N   ? SER A 1 197 ?   9.784 -13.353 -11.283 1.000 51.320 ? 197 SER A N   1 
ATOM 1528 C CA  ? SER A 1 197 ?  11.088 -13.801 -10.805 1.000 51.320 ? 197 SER A CA  1 
ATOM 1529 C C   ? SER A 1 197 ?  11.504 -13.049  -9.545 1.000 51.320 ? 197 SER A C   1 
ATOM 1530 C CB  ? SER A 1 197 ?  12.149 -13.617 -11.892 1.000 51.320 ? 197 SER A CB  1 
ATOM 1531 O O   ? SER A 1 197 ?  10.964 -11.982  -9.246 1.000 51.320 ? 197 SER A O   1 
ATOM 1532 O OG  ? SER A 1 197 ?  12.420 -12.242 -12.103 1.000 51.320 ? 197 SER A OG  1 
ATOM 1533 N N   ? LYS A 1 198 ?  11.857 -13.765  -8.494 1.000 54.860 ? 198 LYS A N   1 
ATOM 1534 C CA  ? LYS A 1 198 ?  12.436 -13.516  -7.177 1.000 54.860 ? 198 LYS A CA  1 
ATOM 1535 C C   ? LYS A 1 198 ?  13.576 -12.504  -7.260 1.000 54.860 ? 198 LYS A C   1 
ATOM 1536 C CB  ? LYS A 1 198 ?  12.938 -14.821  -6.556 1.000 54.860 ? 198 LYS A CB  1 
ATOM 1537 O O   ? LYS A 1 198 ?  14.162 -12.138  -6.239 1.000 54.860 ? 198 LYS A O   1 
ATOM 1538 C CG  ? LYS A 1 198 ?  11.835 -15.823  -6.246 1.000 54.860 ? 198 LYS A CG  1 
ATOM 1539 C CD  ? LYS A 1 198 ?  12.395 -17.096  -5.625 1.000 54.860 ? 198 LYS A CD  1 
ATOM 1540 C CE  ? LYS A 1 198 ?  11.306 -18.136  -5.401 1.000 54.860 ? 198 LYS A CE  1 
ATOM 1541 N NZ  ? LYS A 1 198 ?  11.854 -19.393  -4.808 1.000 54.860 ? 198 LYS A NZ  1 
ATOM 1542 N N   ? ILE A 1 199 ?  13.695 -11.821  -8.552 1.000 61.110 ? 199 ILE A N   1 
ATOM 1543 C CA  ? ILE A 1 199 ?  14.913 -11.024  -8.651 1.000 61.110 ? 199 ILE A CA  1 
ATOM 1544 C C   ? ILE A 1 199 ?  14.555  -9.560  -8.893 1.000 61.110 ? 199 ILE A C   1 
ATOM 1545 C CB  ? ILE A 1 199 ?  15.838 -11.543  -9.776 1.000 61.110 ? 199 ILE A CB  1 
ATOM 1546 O O   ? ILE A 1 199 ?  13.834  -9.239  -9.841 1.000 61.110 ? 199 ILE A O   1 
ATOM 1547 C CG1 ? ILE A 1 199 ?  16.185 -13.018  -9.544 1.000 61.110 ? 199 ILE A CG1 1 
ATOM 1548 C CG2 ? ILE A 1 199 ?  17.106 -10.689  -9.869 1.000 61.110 ? 199 ILE A CG2 1 
ATOM 1549 C CD1 ? ILE A 1 199 ?  16.905 -13.675 -10.714 1.000 61.110 ? 199 ILE A CD1 1 
ATOM 1550 N N   ? PRO A 1 200 ?  14.697  -8.619  -7.817 1.000 64.980 ? 200 PRO A N   1 
ATOM 1551 C CA  ? PRO A 1 200 ?  14.666  -7.177  -8.068 1.000 64.980 ? 200 PRO A CA  1 
ATOM 1552 C C   ? PRO A 1 200 ?  15.190  -6.807  -9.454 1.000 64.980 ? 200 PRO A C   1 
ATOM 1553 C CB  ? PRO A 1 200 ?  15.570  -6.608  -6.972 1.000 64.980 ? 200 PRO A CB  1 
ATOM 1554 O O   ? PRO A 1 200 ?  15.977  -7.555 -10.040 1.000 64.980 ? 200 PRO A O   1 
ATOM 1555 C CG  ? PRO A 1 200 ?  15.714  -7.718  -5.981 1.000 64.980 ? 200 PRO A CG  1 
ATOM 1556 C CD  ? PRO A 1 200 ?  15.464  -9.021  -6.685 1.000 64.980 ? 200 PRO A CD  1 
ATOM 1557 N N   ? PRO A 1 201 ?  14.530  -5.744  -9.924 1.000 71.370 ? 201 PRO A N   1 
ATOM 1558 C CA  ? PRO A 1 201 ?  13.719  -4.709  -9.279 1.000 71.370 ? 201 PRO A CA  1 
ATOM 1559 C C   ? PRO A 1 201 ?  12.219  -4.947  -9.443 1.000 71.370 ? 201 PRO A C   1 
ATOM 1560 C CB  ? PRO A 1 201 ?  14.150  -3.426  -9.994 1.000 71.370 ? 201 PRO A CB  1 
ATOM 1561 O O   ? PRO A 1 201 ?  11.805  -5.731 -10.301 1.000 71.370 ? 201 PRO A O   1 
ATOM 1562 C CG  ? PRO A 1 201 ?  14.491  -3.859 -11.383 1.000 71.370 ? 201 PRO A CG  1 
ATOM 1563 C CD  ? PRO A 1 201 ?  15.063  -5.246 -11.324 1.000 71.370 ? 201 PRO A CD  1 
ATOM 1564 N N   ? THR A 1 202 ?  11.441  -4.476  -8.509 1.000 78.650 ? 202 THR A N   1 
ATOM 1565 C CA  ? THR A 1 202 ?   9.982  -4.456  -8.528 1.000 78.650 ? 202 THR A CA  1 
ATOM 1566 C C   ? THR A 1 202 ?   9.466  -3.106  -9.017 1.000 78.650 ? 202 THR A C   1 
ATOM 1567 C CB  ? THR A 1 202 ?   9.401  -4.757  -7.135 1.000 78.650 ? 202 THR A CB  1 
ATOM 1568 O O   ? THR A 1 202 ?  10.108  -2.076  -8.804 1.000 78.650 ? 202 THR A O   1 
ATOM 1569 C CG2 ? THR A 1 202 ?   7.887  -4.934  -7.197 1.000 78.650 ? 202 THR A CG2 1 
ATOM 1570 O OG1 ? THR A 1 202 ?   9.991  -5.960  -6.626 1.000 78.650 ? 202 THR A OG1 1 
ATOM 1571 N N   ? VAL A 1 203 ?   8.374  -3.179  -9.778 1.000 86.420 ? 203 VAL A N   1 
ATOM 1572 C CA  ? VAL A 1 203 ?   7.775  -1.961 -10.313 1.000 86.420 ? 203 VAL A CA  1 
ATOM 1573 C C   ? VAL A 1 203 ?   6.637  -1.502  -9.403 1.000 86.420 ? 203 VAL A C   1 
ATOM 1574 C CB  ? VAL A 1 203 ?   7.255  -2.169 -11.753 1.000 86.420 ? 203 VAL A CB  1 
ATOM 1575 O O   ? VAL A 1 203 ?   5.791  -2.305  -9.003 1.000 86.420 ? 203 VAL A O   1 
ATOM 1576 C CG1 ? VAL A 1 203 ?   6.479  -0.942 -12.229 1.000 86.420 ? 203 VAL A CG1 1 
ATOM 1577 C CG2 ? VAL A 1 203 ?   8.414  -2.472 -12.700 1.000 86.420 ? 203 VAL A CG2 1 
ATOM 1578 N N   ? PHE A 1 204 ?   6.749  -0.309  -9.004 1.000 91.090 ? 204 PHE A N   1 
ATOM 1579 C CA  ? PHE A 1 204 ?   5.721   0.363  -8.218 1.000 91.090 ? 204 PHE A CA  1 
ATOM 1580 C C   ? PHE A 1 204 ?   4.980   1.392  -9.064 1.000 91.090 ? 204 PHE A C   1 
ATOM 1581 C CB  ? PHE A 1 204 ?   6.338   1.040  -6.990 1.000 91.090 ? 204 PHE A CB  1 
ATOM 1582 O O   ? PHE A 1 204 ?   5.554   1.975  -9.987 1.000 91.090 ? 204 PHE A O   1 
ATOM 1583 C CG  ? PHE A 1 204 ?   6.820   0.073  -5.943 1.000 91.090 ? 204 PHE A CG  1 
ATOM 1584 C CD1 ? PHE A 1 204 ?   6.157  -0.046  -4.728 1.000 91.090 ? 204 PHE A CD1 1 
ATOM 1585 C CD2 ? PHE A 1 204 ?   7.938  -0.718  -6.174 1.000 91.090 ? 204 PHE A CD2 1 
ATOM 1586 C CE1 ? PHE A 1 204 ?   6.601  -0.940  -3.756 1.000 91.090 ? 204 PHE A CE1 1 
ATOM 1587 C CE2 ? PHE A 1 204 ?   8.388  -1.614  -5.208 1.000 91.090 ? 204 PHE A CE2 1 
ATOM 1588 C CZ  ? PHE A 1 204 ?   7.718  -1.723  -4.000 1.000 91.090 ? 204 PHE A CZ  1 
ATOM 1589 N N   ? THR A 1 205 ?   3.620   1.506  -8.785 1.000 93.090 ? 205 THR A N   1 
ATOM 1590 C CA  ? THR A 1 205 ?   2.876   2.639  -9.324 1.000 93.090 ? 205 THR A CA  1 
ATOM 1591 C C   ? THR A 1 205 ?   3.284   3.934  -8.628 1.000 93.090 ? 205 THR A C   1 
ATOM 1592 C CB  ? THR A 1 205 ?   1.357   2.432  -9.178 1.000 93.090 ? 205 THR A CB  1 
ATOM 1593 O O   ? THR A 1 205 ?   3.321   3.999  -7.397 1.000 93.090 ? 205 THR A O   1 
ATOM 1594 C CG2 ? THR A 1 205 ?   0.584   3.635  -9.707 1.000 93.090 ? 205 THR A CG2 1 
ATOM 1595 O OG1 ? THR A 1 205 ?   0.968   1.266  -9.915 1.000 93.090 ? 205 THR A OG1 1 
ATOM 1596 N N   ? ARG A 1 206 ?   3.736   4.946  -9.379 1.000 92.430 ? 206 ARG A N   1 
ATOM 1597 C CA  ? ARG A 1 206 ?   4.198   6.231  -8.862 1.000 92.430 ? 206 ARG A CA  1 
ATOM 1598 C C   ? ARG A 1 206 ?   3.022   7.102  -8.432 1.000 92.430 ? 206 ARG A C   1 
ATOM 1599 C CB  ? ARG A 1 206 ?   5.036   6.963  -9.912 1.000 92.430 ? 206 ARG A CB  1 
ATOM 1600 O O   ? ARG A 1 206 ?   2.243   7.560  -9.271 1.000 92.430 ? 206 ARG A O   1 
ATOM 1601 C CG  ? ARG A 1 206 ?   5.738   8.204  -9.384 1.000 92.430 ? 206 ARG A CG  1 
ATOM 1602 C CD  ? ARG A 1 206 ?   6.560   8.891 -10.466 1.000 92.430 ? 206 ARG A CD  1 
ATOM 1603 N NE  ? ARG A 1 206 ?   7.706   8.080 -10.867 1.000 92.430 ? 206 ARG A NE  1 
ATOM 1604 N NH1 ? ARG A 1 206 ?   9.136   8.941  -9.270 1.000 92.430 ? 206 ARG A NH1 1 
ATOM 1605 N NH2 ? ARG A 1 206 ?   9.877   7.342 -10.735 1.000 92.430 ? 206 ARG A NH2 1 
ATOM 1606 C CZ  ? ARG A 1 206 ?   8.904   8.123 -10.290 1.000 92.430 ? 206 ARG A CZ  1 
ATOM 1607 N N   ? ILE A 1 207 ?   2.930   7.389  -7.136 1.000 93.660 ? 207 ILE A N   1 
ATOM 1608 C CA  ? ILE A 1 207 ?   1.801   8.098  -6.543 1.000 93.660 ? 207 ILE A CA  1 
ATOM 1609 C C   ? ILE A 1 207 ?   1.778   9.541  -7.043 1.000 93.660 ? 207 ILE A C   1 
ATOM 1610 C CB  ? ILE A 1 207 ?   1.862   8.066  -5.000 1.000 93.660 ? 207 ILE A CB  1 
ATOM 1611 O O   ? ILE A 1 207 ?   0.712  10.079  -7.353 1.000 93.660 ? 207 ILE A O   1 
ATOM 1612 C CG1 ? ILE A 1 207 ?   1.568   6.653  -4.483 1.000 93.660 ? 207 ILE A CG1 1 
ATOM 1613 C CG2 ? ILE A 1 207 ?   0.886   9.083  -4.400 1.000 93.660 ? 207 ILE A CG2 1 
ATOM 1614 C CD1 ? ILE A 1 207 ?   1.806   6.479  -2.989 1.000 93.660 ? 207 ILE A CD1 1 
ATOM 1615 N N   ? SER A 1 208 ?   2.964  10.158  -7.179 1.000 92.480 ? 208 SER A N   1 
ATOM 1616 C CA  ? SER A 1 208 ?   3.055  11.554  -7.593 1.000 92.480 ? 208 SER A CA  1 
ATOM 1617 C C   ? SER A 1 208 ?   2.382  11.776  -8.943 1.000 92.480 ? 208 SER A C   1 
ATOM 1618 C CB  ? SER A 1 208 ?   4.517  11.998  -7.664 1.000 92.480 ? 208 SER A CB  1 
ATOM 1619 O O   ? SER A 1 208 ?   1.748  12.810  -9.164 1.000 92.480 ? 208 SER A O   1 
ATOM 1620 O OG  ? SER A 1 208 ?   5.249  11.178  -8.558 1.000 92.480 ? 208 SER A OG  1 
ATOM 1621 N N   ? HIS A 1 209 ?   2.511  10.799  -9.814 1.000 93.600 ? 209 HIS A N   1 
ATOM 1622 C CA  ? HIS A 1 209 ?   1.916  10.879 -11.144 1.000 93.600 ? 209 HIS A CA  1 
ATOM 1623 C C   ? HIS A 1 209 ?   0.393  10.859 -11.068 1.000 93.600 ? 209 HIS A C   1 
ATOM 1624 C CB  ? HIS A 1 209 ?   2.413   9.731 -12.023 1.000 93.600 ? 209 HIS A CB  1 
ATOM 1625 O O   ? HIS A 1 209 ?  -0.282  11.490 -11.884 1.000 93.600 ? 209 HIS A O   1 
ATOM 1626 C CG  ? HIS A 1 209 ?   1.838   9.740 -13.404 1.000 93.600 ? 209 HIS A CG  1 
ATOM 1627 C CD2 ? HIS A 1 209 ?   0.828   9.023 -13.950 1.000 93.600 ? 209 HIS A CD2 1 
ATOM 1628 N ND1 ? HIS A 1 209 ?   2.312  10.562 -14.402 1.000 93.600 ? 209 HIS A ND1 1 
ATOM 1629 C CE1 ? HIS A 1 209 ?   1.616  10.350 -15.507 1.000 93.600 ? 209 HIS A CE1 1 
ATOM 1630 N NE2 ? HIS A 1 209 ?   0.709   9.421 -15.259 1.000 93.600 ? 209 HIS A NE2 1 
ATOM 1631 N N   ? PHE A 1 210 ?  -0.207  10.257 -10.011 1.000 95.200 ? 210 PHE A N   1 
ATOM 1632 C CA  ? PHE A 1 210 ?  -1.644  10.019  -9.949 1.000 95.200 ? 210 PHE A CA  1 
ATOM 1633 C C   ? PHE A 1 210 ?  -2.291  10.885  -8.874 1.000 95.200 ? 210 PHE A C   1 
ATOM 1634 C CB  ? PHE A 1 210 ?  -1.934   8.540  -9.676 1.000 95.200 ? 210 PHE A CB  1 
ATOM 1635 O O   ? PHE A 1 210 ?  -3.462  10.696  -8.538 1.000 95.200 ? 210 PHE A O   1 
ATOM 1636 C CG  ? PHE A 1 210 ?  -1.531   7.625 -10.801 1.000 95.200 ? 210 PHE A CG  1 
ATOM 1637 C CD1 ? PHE A 1 210 ?  -2.380   7.411 -11.880 1.000 95.200 ? 210 PHE A CD1 1 
ATOM 1638 C CD2 ? PHE A 1 210 ?  -0.302   6.978 -10.779 1.000 95.200 ? 210 PHE A CD2 1 
ATOM 1639 C CE1 ? PHE A 1 210 ?  -2.009   6.565 -12.923 1.000 95.200 ? 210 PHE A CE1 1 
ATOM 1640 C CE2 ? PHE A 1 210 ?   0.075   6.131 -11.817 1.000 95.200 ? 210 PHE A CE2 1 
ATOM 1641 C CZ  ? PHE A 1 210 ?  -0.780   5.925 -12.887 1.000 95.200 ? 210 PHE A CZ  1 
ATOM 1642 N N   ? LEU A 1 211 ?  -1.583  11.838  -8.390 1.000 93.990 ? 211 LEU A N   1 
ATOM 1643 C CA  ? LEU A 1 211 ?  -2.078  12.650  -7.284 1.000 93.990 ? 211 LEU A CA  1 
ATOM 1644 C C   ? LEU A 1 211 ?  -3.327  13.423  -7.694 1.000 93.990 ? 211 LEU A C   1 
ATOM 1645 C CB  ? LEU A 1 211 ?  -0.996  13.622  -6.807 1.000 93.990 ? 211 LEU A CB  1 
ATOM 1646 O O   ? LEU A 1 211 ?  -4.287  13.512  -6.925 1.000 93.990 ? 211 LEU A O   1 
ATOM 1647 C CG  ? LEU A 1 211 ?  -0.006  13.080  -5.774 1.000 93.990 ? 211 LEU A CG  1 
ATOM 1648 C CD1 ? LEU A 1 211 ?   1.084  14.109  -5.494 1.000 93.990 ? 211 LEU A CD1 1 
ATOM 1649 C CD2 ? LEU A 1 211 ?  -0.731  12.699  -4.487 1.000 93.990 ? 211 LEU A CD2 1 
ATOM 1650 N N   ? PRO A 1 212 ?  -3.262  14.044  -8.878 1.000 94.680 ? 212 PRO A N   1 
ATOM 1651 C CA  ? PRO A 1 212 ?  -4.474  14.742  -9.314 1.000 94.680 ? 212 PRO A CA  1 
ATOM 1652 C C   ? PRO A 1 212 ?  -5.704  13.837  -9.325 1.000 94.680 ? 212 PRO A C   1 
ATOM 1653 C CB  ? PRO A 1 212 ?  -4.124  15.205 -10.731 1.000 94.680 ? 212 PRO A CB  1 
ATOM 1654 O O   ? PRO A 1 212 ?  -6.785  14.253  -8.899 1.000 94.680 ? 212 PRO A O   1 
ATOM 1655 C CG  ? PRO A 1 212 ?  -2.644  15.411 -10.711 1.000 94.680 ? 212 PRO A CG  1 
ATOM 1656 C CD  ? PRO A 1 212 ?  -2.024  14.338  -9.862 1.000 94.680 ? 212 PRO A CD  1 
ATOM 1657 N N   ? TRP A 1 213 ?  -5.541  12.636  -9.860 1.000 96.330 ? 213 TRP A N   1 
ATOM 1658 C CA  ? TRP A 1 213 ?  -6.627  11.661  -9.894 1.000 96.330 ? 213 TRP A CA  1 
ATOM 1659 C C   ? TRP A 1 213 ?  -7.062  11.280  -8.483 1.000 96.330 ? 213 TRP A C   1 
ATOM 1660 C CB  ? TRP A 1 213 ?  -6.201  10.408 -10.665 1.000 96.330 ? 213 TRP A CB  1 
ATOM 1661 O O   ? TRP A 1 213 ?  -8.258  11.196  -8.197 1.000 96.330 ? 213 TRP A O   1 
ATOM 1662 C CG  ? TRP A 1 213 ?  -7.231   9.320 -10.676 1.000 96.330 ? 213 TRP A CG  1 
ATOM 1663 C CD1 ? TRP A 1 213 ?  -8.285   9.191 -11.538 1.000 96.330 ? 213 TRP A CD1 1 
ATOM 1664 C CD2 ? TRP A 1 213 ?  -7.309   8.208  -9.779 1.000 96.330 ? 213 TRP A CD2 1 
ATOM 1665 C CE2 ? TRP A 1 213 ?  -8.436   7.445 -10.156 1.000 96.330 ? 213 TRP A CE2 1 
ATOM 1666 C CE3 ? TRP A 1 213 ?  -6.534   7.783  -8.691 1.000 96.330 ? 213 TRP A CE3 1 
ATOM 1667 N NE1 ? TRP A 1 213 ?  -9.013   8.065 -11.231 1.000 96.330 ? 213 TRP A NE1 1 
ATOM 1668 C CH2 ? TRP A 1 213 ?  -8.032   5.884  -8.423 1.000 96.330 ? 213 TRP A CH2 1 
ATOM 1669 C CZ2 ? TRP A 1 213 ?  -8.807   6.278  -9.483 1.000 96.330 ? 213 TRP A CZ2 1 
ATOM 1670 C CZ3 ? TRP A 1 213 ?  -6.905   6.622  -8.023 1.000 96.330 ? 213 TRP A CZ3 1 
ATOM 1671 N N   ? ILE A 1 214 ?  -6.134  11.058  -7.566 1.000 96.200 ? 214 ILE A N   1 
ATOM 1672 C CA  ? ILE A 1 214 ?  -6.405  10.692  -6.180 1.000 96.200 ? 214 ILE A CA  1 
ATOM 1673 C C   ? ILE A 1 214 ?  -7.193  11.808  -5.496 1.000 96.200 ? 214 ILE A C   1 
ATOM 1674 C CB  ? ILE A 1 214 ?  -5.099  10.405  -5.406 1.000 96.200 ? 214 ILE A CB  1 
ATOM 1675 O O   ? ILE A 1 214 ?  -8.231  11.556  -4.881 1.000 96.200 ? 214 ILE A O   1 
ATOM 1676 C CG1 ? ILE A 1 214 ?  -4.388   9.181  -5.993 1.000 96.200 ? 214 ILE A CG1 1 
ATOM 1677 C CG2 ? ILE A 1 214 ?  -5.388  10.208  -3.915 1.000 96.200 ? 214 ILE A CG2 1 
ATOM 1678 C CD1 ? ILE A 1 214 ?  -2.961   8.997  -5.496 1.000 96.200 ? 214 ILE A CD1 1 
ATOM 1679 N N   ? LYS A 1 215 ?  -6.806  12.993  -5.628 1.000 94.750 ? 215 LYS A N   1 
ATOM 1680 C CA  ? LYS A 1 215 ?  -7.423  14.150  -4.985 1.000 94.750 ? 215 LYS A CA  1 
ATOM 1681 C C   ? LYS A 1 215 ?  -8.841  14.374  -5.502 1.000 94.750 ? 215 LYS A C   1 
ATOM 1682 C CB  ? LYS A 1 215 ?  -6.578  15.404  -5.210 1.000 94.750 ? 215 LYS A CB  1 
ATOM 1683 O O   ? LYS A 1 215 ?  -9.735  14.742  -4.737 1.000 94.750 ? 215 LYS A O   1 
ATOM 1684 C CG  ? LYS A 1 215 ?  -5.290  15.437  -4.401 1.000 94.750 ? 215 LYS A CG  1 
ATOM 1685 C CD  ? LYS A 1 215 ?  -4.544  16.751  -4.590 1.000 94.750 ? 215 LYS A CD  1 
ATOM 1686 C CE  ? LYS A 1 215 ?  -3.299  16.820  -3.715 1.000 94.750 ? 215 LYS A CE  1 
ATOM 1687 N NZ  ? LYS A 1 215 ?  -2.532  18.080  -3.942 1.000 94.750 ? 215 LYS A NZ  1 
ATOM 1688 N N   ? ALA A 1 216 ?  -9.058  14.156  -6.771 1.000 95.410 ? 216 ALA A N   1 
ATOM 1689 C CA  ? ALA A 1 216 ? -10.364  14.347  -7.397 1.000 95.410 ? 216 ALA A CA  1 
ATOM 1690 C C   ? ALA A 1 216 ? -11.392  13.372  -6.829 1.000 95.410 ? 216 ALA A C   1 
ATOM 1691 C CB  ? ALA A 1 216 ? -10.258  14.181  -8.910 1.000 95.410 ? 216 ALA A CB  1 
ATOM 1692 O O   ? ALA A 1 216 ? -12.596  13.632  -6.878 1.000 95.410 ? 216 ALA A O   1 
ATOM 1693 N N   ? ASN A 1 217 ? -10.929  12.299  -6.316 1.000 95.320 ? 217 ASN A N   1 
ATOM 1694 C CA  ? ASN A 1 217 ? -11.827  11.248  -5.850 1.000 95.320 ? 217 ASN A CA  1 
ATOM 1695 C C   ? ASN A 1 217 ? -11.934  11.235  -4.328 1.000 95.320 ? 217 ASN A C   1 
ATOM 1696 C CB  ? ASN A 1 217 ? -11.365   9.882  -6.362 1.000 95.320 ? 217 ASN A CB  1 
ATOM 1697 O O   ? ASN A 1 217 ? -12.748  10.501  -3.765 1.000 95.320 ? 217 ASN A O   1 
ATOM 1698 C CG  ? ASN A 1 217 ? -11.733   9.647  -7.814 1.000 95.320 ? 217 ASN A CG  1 
ATOM 1699 N ND2 ? ASN A 1 217 ? -10.772   9.843  -8.709 1.000 95.320 ? 217 ASN A ND2 1 
ATOM 1700 O OD1 ? ASN A 1 217 ? -12.872   9.293  -8.129 1.000 95.320 ? 217 ASN A OD1 1 
ATOM 1701 N N   ? LEU A 1 218 ? -11.059  11.930  -3.613 1.000 93.360 ? 218 LEU A N   1 
ATOM 1702 C CA  ? LEU A 1 218 ? -11.134  12.081  -2.164 1.000 93.360 ? 218 LEU A CA  1 
ATOM 1703 C C   ? LEU A 1 218 ? -12.070  13.224  -1.784 1.000 93.360 ? 218 LEU A C   1 
ATOM 1704 C CB  ? LEU A 1 218 ?  -9.742  12.329  -1.578 1.000 93.360 ? 218 LEU A CB  1 
ATOM 1705 O O   ? LEU A 1 218 ? -12.195  14.201  -2.525 1.000 93.360 ? 218 LEU A O   1 
ATOM 1706 C CG  ? LEU A 1 218 ?  -8.781  11.139  -1.586 1.000 93.360 ? 218 LEU A CG  1 
ATOM 1707 C CD1 ? LEU A 1 218 ?  -7.429  11.546  -1.010 1.000 93.360 ? 218 LEU A CD1 1 
ATOM 1708 C CD2 ? LEU A 1 218 ?  -9.371   9.970  -0.805 1.000 93.360 ? 218 LEU A CD2 1 
ATOM 1709 N N   ? PRO A 1 219 ? -12.842  13.025  -0.700 1.000 83.620 ? 219 PRO A N   1 
ATOM 1710 C CA  ? PRO A 1 219 ? -13.656  14.161  -0.263 1.000 83.620 ? 219 PRO A CA  1 
ATOM 1711 C C   ? PRO A 1 219 ? -12.820  15.399   0.055 1.000 83.620 ? 219 PRO A C   1 
ATOM 1712 C CB  ? PRO A 1 219 ? -14.351  13.634   0.996 1.000 83.620 ? 219 PRO A CB  1 
ATOM 1713 O O   ? PRO A 1 219 ? -11.618  15.288   0.310 1.000 83.620 ? 219 PRO A O   1 
ATOM 1714 C CG  ? PRO A 1 219 ? -13.557  12.432   1.395 1.000 83.620 ? 219 PRO A CG  1 
ATOM 1715 C CD  ? PRO A 1 219 ? -12.726  11.998   0.222 1.000 83.620 ? 219 PRO A CD  1 
ATOM 1716 N N   ? GLU A 1 220 ? -13.306  16.705  -0.308 1.000 70.800 ? 220 GLU A N   1 
ATOM 1717 C CA  ? GLU A 1 220 ? -12.624  17.940   0.067 1.000 70.800 ? 220 GLU A CA  1 
ATOM 1718 C C   ? GLU A 1 220 ? -12.282  17.952   1.554 1.000 70.800 ? 220 GLU A C   1 
ATOM 1719 C CB  ? GLU A 1 220 ? -13.483  19.158  -0.284 1.000 70.800 ? 220 GLU A CB  1 
ATOM 1720 O O   ? GLU A 1 220 ? -13.126  17.631   2.394 1.000 70.800 ? 220 GLU A O   1 
ATOM 1721 C CG  ? GLU A 1 220 ? -13.262  19.680  -1.696 1.000 70.800 ? 220 GLU A CG  1 
ATOM 1722 C CD  ? GLU A 1 220 ? -14.073  20.927  -2.008 1.000 70.800 ? 220 GLU A CD  1 
ATOM 1723 O OE1 ? GLU A 1 220 ? -13.993  21.433  -3.151 1.000 70.800 ? 220 GLU A OE1 1 
ATOM 1724 O OE2 ? GLU A 1 220 ? -14.794  21.403  -1.103 1.000 70.800 ? 220 GLU A OE2 1 
ATOM 1725 N N   ? GLN A 1 221 ? -11.054  17.608   2.000 1.000 55.240 ? 221 GLN A N   1 
ATOM 1726 C CA  ? GLN A 1 221 ? -10.627  17.796   3.383 1.000 55.240 ? 221 GLN A CA  1 
ATOM 1727 C C   ? GLN A 1 221 ? -10.846  19.236   3.836 1.000 55.240 ? 221 GLN A C   1 
ATOM 1728 C CB  ? GLN A 1 221 ?  -9.155  17.412   3.548 1.000 55.240 ? 221 GLN A CB  1 
ATOM 1729 O O   ? GLN A 1 221 ? -10.627  20.175   3.067 1.000 55.240 ? 221 GLN A O   1 
ATOM 1730 C CG  ? GLN A 1 221 ?  -8.888  15.921   3.395 1.000 55.240 ? 221 GLN A CG  1 
ATOM 1731 C CD  ? GLN A 1 221 ?  -7.554  15.500   3.982 1.000 55.240 ? 221 GLN A CD  1 
ATOM 1732 N NE2 ? GLN A 1 221 ?  -7.301  14.196   4.006 1.000 55.240 ? 221 GLN A NE2 1 
ATOM 1733 O OE1 ? GLN A 1 221 ?  -6.756  16.341   4.410 1.000 55.240 ? 221 GLN A OE1 1 
# 
loop_
_struct_sheet_range.sheet_id 
_struct_sheet_range.id 
_struct_sheet_range.beg_label_comp_id 
_struct_sheet_range.beg_label_asym_id 
_struct_sheet_range.beg_label_seq_id 
_struct_sheet_range.pdbx_beg_PDB_ins_code 
_struct_sheet_range.end_label_comp_id 
_struct_sheet_range.end_label_asym_id 
_struct_sheet_range.end_label_seq_id 
_struct_sheet_range.pdbx_end_PDB_ins_code 
_struct_sheet_range.beg_auth_comp_id 
_struct_sheet_range.beg_auth_asym_id 
_struct_sheet_range.beg_auth_seq_id 
_struct_sheet_range.end_auth_comp_id 
_struct_sheet_range.end_auth_asym_id 
_struct_sheet_range.end_auth_seq_id 
A A ILE A   2 ? ILE A   3 ? ILE A 2   ILE A 3   
A B SER A 171 ? ILE A 172 ? SER A 171 ILE A 172 
B C HIS A   6 ? GLU A   7 ? HIS A 6   GLU A 7   
B D LEU A 107 ? LEU A 107 ? LEU A 107 LEU A 107 
B E CYS A 118 ? GLY A 122 ? CYS A 118 GLY A 122 
B F GLN A 136 ? LEU A 140 ? GLN A 136 LEU A 140 
B G VAL A 142 ? VAL A 142 ? VAL A 142 VAL A 142 
B H MET A 160 ? VAL A 163 ? MET A 160 VAL A 163 
B I PRO A 180 ? CYS A 183 ? PRO A 180 CYS A 183 
B J VAL A 186 ? LYS A 193 ? VAL A 186 LYS A 193 
B K THR A 202 ? ARG A 206 ? THR A 202 ARG A 206 
C L MET A  16 ? ILE A  21 ? MET A 16  ILE A 21  
C M PHE A  25 ? ALA A  33 ? PHE A 25  ALA A 33  
C N PHE A  36 ? THR A  39 ? PHE A 36  THR A 39  
C O ILE A  48 ? LEU A  52 ? ILE A 48  LEU A 52  
C P GLN A  65 ? PRO A  74 ? GLN A 65  PRO A 74  
C Q MET A  88 ? LEU A  92 ? MET A 88  LEU A 92  
D R ASP A  56 ? ASP A  56 ? ASP A 56  ASP A 56  
D S VAL A 134 ? VAL A 134 ? VAL A 134 VAL A 134 
E T ASN A  79 ? ASN A  79 ? ASN A 79  ASN A 79  
E U LYS A  84 ? LYS A  84 ? LYS A 84  LYS A 84  
F V GLN A 125 ? GLN A 125 ? GLN A 125 GLN A 125 
F W ARG A 131 ? ARG A 131 ? ARG A 131 ARG A 131 
# 
loop_
_struct_conf.id 
_struct_conf.conf_type_id 
_struct_conf.beg_label_comp_id 
_struct_conf.beg_label_asym_id 
_struct_conf.beg_label_seq_id 
_struct_conf.pdbx_beg_PDB_ins_code 
_struct_conf.end_label_comp_id 
_struct_conf.end_label_asym_id 
_struct_conf.end_label_seq_id 
_struct_conf.pdbx_end_PDB_ins_code 
_struct_conf.beg_auth_comp_id 
_struct_conf.beg_auth_asym_id 
_struct_conf.beg_auth_seq_id 
_struct_conf.end_auth_comp_id 
_struct_conf.end_auth_asym_id 
_struct_conf.end_auth_seq_id 
STRN1         STRN         ILE A   2 ? ILE A   3 ? ILE A 2   ILE A 3   
TURN_TY1_P1   TURN_TY1_P   GLY A   4 ? GLY A   4 ? GLY A 4   GLY A 4   
STRN2         STRN         HIS A   6 ? GLU A   7 ? HIS A 6   GLU A 7   
HELX_LH_PP_P1 HELX_LH_PP_P ALA A   8 ? GLU A   9 ? ALA A 8   GLU A 9   
TURN_TY1_P2   TURN_TY1_P   PRO A  10 ? HIS A  11 ? PRO A 10  HIS A 11  
BEND1         BEND         SER A  12 ? SER A  12 ? SER A 12  SER A 12  
TURN_TY1_P3   TURN_TY1_P   PRO A  14 ? TYR A  15 ? PRO A 14  TYR A 15  
STRN3         STRN         MET A  16 ? ILE A  21 ? MET A 16  ILE A 21  
TURN_TY1_P4   TURN_TY1_P   GLU A  22 ? SER A  24 ? GLU A 22  SER A 24  
STRN4         STRN         PHE A  25 ? ALA A  33 ? PHE A 25  ALA A 33  
TURN_TY1_P5   TURN_TY1_P   GLU A  34 ? ASP A  35 ? GLU A 34  ASP A 35  
STRN5         STRN         PHE A  36 ? THR A  39 ? PHE A 36  THR A 39  
TURN_TY1_P6   TURN_TY1_P   ALA A  41 ? HIS A  42 ? ALA A 41  HIS A 42  
BEND2         BEND         CYS A  43 ? CYS A  43 ? CYS A 43  CYS A 43  
BEND3         BEND         GLU A  46 ? GLU A  46 ? GLU A 46  GLU A 46  
STRN6         STRN         ILE A  48 ? LEU A  52 ? ILE A 48  LEU A 52  
BEND4         BEND         GLY A  53 ? GLY A  53 ? GLY A 53  GLY A 53  
BEND5         BEND         HIS A  55 ? HIS A  55 ? HIS A 55  HIS A 55  
STRN7         STRN         ASP A  56 ? ASP A  56 ? ASP A 56  ASP A 56  
TURN_TY1_P7   TURN_TY1_P   VAL A  57 ? SER A  58 ? VAL A 57  SER A 58  
BEND6         BEND         GLU A  59 ? GLU A  59 ? GLU A 59  GLU A 59  
TURN_TY1_P8   TURN_TY1_P   ASP A  62 ? SER A  63 ? ASP A 62  SER A 63  
STRN8         STRN         GLN A  65 ? PRO A  74 ? GLN A 65  PRO A 74  
TURN_TY1_P9   TURN_TY1_P   PRO A  76 ? GLU A  77 ? PRO A 76  GLU A 77  
STRN9         STRN         ASN A  79 ? ASN A  79 ? ASN A 79  ASN A 79  
TURN_TY1_P10  TURN_TY1_P   GLN A  80 ? LEU A  83 ? GLN A 80  LEU A 83  
STRN10        STRN         LYS A  84 ? LYS A  84 ? LYS A 84  LYS A 84  
TURN_TY1_P11  TURN_TY1_P   ASN A  85 ? ASN A  85 ? ASN A 85  ASN A 85  
STRN11        STRN         MET A  88 ? LEU A  92 ? MET A 88  LEU A 92  
BEND7         BEND         THR A  93 ? ARG A  94 ? THR A 93  ARG A 94  
BEND8         BEND         GLN A 100 ? VAL A 102 ? GLN A 100 VAL A 102 
HELX_LH_PP_P2 HELX_LH_PP_P LEU A 104 ? GLN A 106 ? LEU A 104 GLN A 106 
STRN12        STRN         LEU A 107 ? LEU A 107 ? LEU A 107 LEU A 107 
BEND9         BEND         PRO A 116 ? PRO A 116 ? PRO A 116 PRO A 116 
STRN13        STRN         CYS A 118 ? GLY A 122 ? CYS A 118 GLY A 122 
BEND10        BEND         TRP A 123 ? GLY A 124 ? TRP A 123 GLY A 124 
STRN14        STRN         GLN A 125 ? GLN A 125 ? GLN A 125 GLN A 125 
BEND11        BEND         THR A 126 ? ASN A 129 ? THR A 126 ASN A 129 
STRN15        STRN         ARG A 131 ? ARG A 131 ? ARG A 131 ARG A 131 
BEND12        BEND         ASP A 133 ? ASP A 133 ? ASP A 133 ASP A 133 
STRN16        STRN         VAL A 134 ? VAL A 134 ? VAL A 134 VAL A 134 
STRN17        STRN         GLN A 136 ? LEU A 140 ? GLN A 136 LEU A 140 
STRN18        STRN         VAL A 142 ? VAL A 142 ? VAL A 142 VAL A 142 
HELX_RH_AL_P1 HELX_RH_AL_P ASP A 145 ? ARG A 151 ? ASP A 145 ARG A 151 
TURN_TY1_P12  TURN_TY1_P   LEU A 153 ? TYR A 154 ? LEU A 153 TYR A 154 
TURN_TY1_P13  TURN_TY1_P   PRO A 157 ? SER A 159 ? PRO A 157 SER A 159 
STRN19        STRN         MET A 160 ? VAL A 163 ? MET A 160 VAL A 163 
TURN_TY1_P14  TURN_TY1_P   PRO A 166 ? GLU A 167 ? PRO A 166 GLU A 167 
BEND13        BEND         HIS A 168 ? HIS A 168 ? HIS A 168 HIS A 168 
STRN20        STRN         SER A 171 ? ILE A 172 ? SER A 171 ILE A 172 
TURN_TY1_P15  TURN_TY1_P   VAL A 174 ? GLY A 175 ? VAL A 174 GLY A 175 
TURN_TY1_P16  TURN_TY1_P   SER A 177 ? GLY A 178 ? SER A 177 GLY A 178 
HELX_LH_PP_P3 HELX_LH_PP_P GLY A 179 ? GLY A 179 ? GLY A 179 GLY A 179 
STRN21        STRN         PRO A 180 ? CYS A 183 ? PRO A 180 CYS A 183 
TURN_TY1_P17  TURN_TY1_P   GLY A 184 ? GLY A 185 ? GLY A 184 GLY A 185 
STRN22        STRN         VAL A 186 ? LYS A 193 ? VAL A 186 LYS A 193 
BEND14        BEND         GLY A 196 ? LYS A 198 ? GLY A 196 LYS A 198 
BEND15        BEND         PRO A 200 ? PRO A 200 ? PRO A 200 PRO A 200 
HELX_LH_PP_P4 HELX_LH_PP_P PRO A 201 ? PRO A 201 ? PRO A 201 PRO A 201 
STRN23        STRN         THR A 202 ? ARG A 206 ? THR A 202 ARG A 206 
TURN_TY1_P18  TURN_TY1_P   ILE A 207 ? ILE A 207 ? ILE A 207 ILE A 207 
HELX_RH_3T_P1 HELX_RH_3T_P SER A 208 ? PHE A 210 ? SER A 208 PHE A 210 
HELX_RH_AL_P2 HELX_RH_AL_P LEU A 211 ? ASN A 217 ? LEU A 211 ASN A 217 
BEND16        BEND         LEU A 218 ? LEU A 218 ? LEU A 218 LEU A 218 
# 
