# Supplementary material for: FlatProt: 2D visualization eases protein structure comparison
Source: BMC Bioinformatics. 2025 Aug 13;26:210. doi: 10.1186/s12859-025-06233-x (PMC12344939; doi:10.1186/s12859-025-06233-x)
Supplement: Supplementary file 1 — Supplementary Material 1 [file 12859_2025_6233_MOESM1_ESM.zip › KLK/structures/Thel_SVL1.cif]

data_Thel_SVL1
# 
_entry.id   Thel_SVL1 
# 
_entity.id                         1      
_entity.type                       polymer 
_entity.pdbx_description           polymer-1 
_entity.formula_weight             25026.5 
_entity.pdbx_number_of_molecules        1 
# 
loop_
_struct_sheet.id 
_struct_sheet.number_strands 
A 2 
B 8 
C 7 
D 2 
# 
loop_
_struct_conf_type.id 
_struct_conf_type.criteria 
STRN         DSSP 
TURN_TY1_P   DSSP 
HELX_LH_PP_P DSSP 
HELX_RH_3T_P DSSP 
BEND         DSSP 
HELX_RH_AL_P DSSP 
# 
_struct_asym.id          A 
_struct_asym.entity_id   1 
# 
_software.pdbx_ordinal     1 
_software.name             dssp 
_software.version          4.4.10 
_software.date             ? 
_software.classification   'model annotation' 
# 
_entity_poly.entity_id                      1 
_entity_poly.type                           polypeptide(L) 
_entity_poly.nstd_linkage                   n 
_entity_poly.nstd_monomer                   n 
_entity_poly.pdbx_seq_one_letter_code       
;RIIGGYECNENEHRSLVLLYNSAGSFCSGTLLNHEWVLTAAHCNRENIKIRLGVHNIHVHNKDEQIRVPKEKLCCLNTYC
TQWSQDIMLIRLNSSVNISEHIAPLSLPSNPPRVDSVCRVMGWGTITSPEVTYPEVPHCVNINILHNEVCEAAYPMLSGN
ILCAGELEGDKDSCKGDSGGPLICDGQIQGIVSWGHFPCAQPFEPGVYTKVFDYLEWIQDIIAGN
;
_entity_poly.pdbx_seq_one_letter_code_can   
;RIIGGYECNENEHRSLVLLYNSAGSFCSGTLLNHEWVLTAAHCNRENIKIRLGVHNIHVHNKDEQIRVPKEKLCCLNTYC
TQWSQDIMLIRLNSSVNISEHIAPLSLPSNPPRVDSVCRVMGWGTITSPEVTYPEVPHCVNINILHNEVCEAAYPMLSGN
ILCAGELEGDKDSCKGDSGGPLICDGQIQGIVSWGHFPCAQPFEPGVYTKVFDYLEWIQDIIAGN
;
_entity_poly.pdbx_strand_id                 A 
# 
loop_
_dssp_struct_summary.entry_id 
_dssp_struct_summary.label_comp_id 
_dssp_struct_summary.label_asym_id 
_dssp_struct_summary.label_seq_id 
_dssp_struct_summary.secondary_structure 
_dssp_struct_summary.ss_bridge 
_dssp_struct_summary.helix_3_10 
_dssp_struct_summary.helix_alpha 
_dssp_struct_summary.helix_pi 
_dssp_struct_summary.helix_pp 
_dssp_struct_summary.bend 
_dssp_struct_summary.chirality 
_dssp_struct_summary.sheet 
_dssp_struct_summary.strand 
_dssp_struct_summary.ladder_1 
_dssp_struct_summary.ladder_2 
_dssp_struct_summary.accessibility 
_dssp_struct_summary.TCO 
_dssp_struct_summary.kappa 
_dssp_struct_summary.alpha 
_dssp_struct_summary.phi 
_dssp_struct_summary.psi 
_dssp_struct_summary.x_ca 
_dssp_struct_summary.y_ca 
_dssp_struct_summary.z_ca 
Thel_SVL1 ARG A 1   . . . . . . . . . . . . ? .      .     .      .      142.8  5.9   -4.0  -10.1 
Thel_SVL1 ILE A 2   E . > . . . . - A A A . ? -0.966 .     -157.4 -110.5 95.7   7.3   -0.7  -9.4  
Thel_SVL1 ILE A 3   E . 3 . . . S + A A A . ? -0.720 76.8  9.8    -74.6  130.3  8.7   0.2   -12.9 
Thel_SVL1 GLY A 4   T . 3 . . . S + . . . . ? 0.652  108.6 121.6  79.3   9.4    11.5  2.7   -12.9 
Thel_SVL1 GLY A 5   . . < . . . . - . . . . ? -0.220 52.4  -132.1 -98.7  -172.0 11.7  2.4   -9.0  
Thel_SVL1 TYR A 6   E . . . . . . - B C B . ? -0.894 41.1  -71.9  -136.5 156.8  14.4  1.5   -6.4  
Thel_SVL1 GLU A 7   E . . . . > . - B C B . ? -0.407 56.9  -118.1 -51.0  126.3  14.6  -0.7  -3.4  
Thel_SVL1 CYS A 8   P . . . . P . - . . . . ? -0.468 27.1  -108.5 -64.9  141.4  12.5  0.9   -0.6  
Thel_SVL1 ASN A 9   P . > > . < . - . . . . ? -0.483 26.9  -119.8 -65.5  140.1  14.4  1.8   2.6   
Thel_SVL1 GLU A 10  G . > 4 . . S + . . . . ? 0.848  113.8 50.6   -53.9  -30.8  13.5  -0.5  5.5   
Thel_SVL1 ASN A 11  G . 3 4 . . S + . . . . ? 0.687  102.8 59.0   -84.6  -17.6  12.2  2.5   7.5   
Thel_SVL1 GLU A 12  G . < 4 . . S + . . . . ? 0.580  101.5 55.6   -89.9  -5.2   9.9   3.7   4.7   
Thel_SVL1 HIS A 13  . . X < . . . + . . . . ? 0.147  65.0  117.5  -115.0 20.4   7.9   0.4   4.5   
Thel_SVL1 ARG A 14  T . 3 . . . S + . . . . ? 0.735  82.2  41.0   -67.9  -22.5  6.7   0.1   8.1   
Thel_SVL1 SER A 15  T . 3 . . . S + . . . . ? 0.510  90.3  109.3  -99.0  -11.6  3.0   0.4   7.1   
Thel_SVL1 LEU A 16  E . < . . . . - C K J . ? -0.553 52.7  -162.1 -72.2  130.6  3.4   -1.9  4.0   
Thel_SVL1 VAL A 17  E . . . . . . - C K J . ? -0.903 12.8  -139.4 -117.5 138.0  1.7   -5.3  4.4   
Thel_SVL1 LEU A 18  E . . . . . . - C K J K ? -0.904 17.5  -165.6 -98.9  113.3  2.2   -8.5  2.4   
Thel_SVL1 LEU A 19  E . . . . . . + C K J K ? -0.880 20.1  157.8  -95.0  132.8  -0.9  -10.4 1.6   
Thel_SVL1 TYR A 20  E . . . . . . - C K J K ? -0.969 23.4  -155.6 -153.5 155.5  -0.5  -13.9 0.4   
Thel_SVL1 ASN A 21  . . > . . . . - . . . . ? -0.743 43.9  -89.3  -126.0 179.8  -2.3  -17.2 0.1   
Thel_SVL1 SER A 22  T . 3 . . . S + . . . . ? 0.700  121.3 63.2   -65.3  -15.2  -1.4  -21.0 -0.3  
Thel_SVL1 ALA A 23  T . 3 . . . S - . . . . ? 0.504  116.5 -111.0 -91.6  -0.3   -1.4  -20.6 -4.1  
Thel_SVL1 GLY A 24  S . < . . . S + . . . . ? 0.574  71.8  141.1  82.9   6.3    1.5   -18.1 -4.0  
Thel_SVL1 SER A 25  . . . . . . . - . . . . ? -0.665 30.0  -172.9 -78.6  130.4  -0.7  -15.2 -5.1  
Thel_SVL1 PHE A 26  E . . . . . . + C L J . ? -0.961 17.7  176.0  -136.0 148.5  0.1   -12.0 -3.2  
Thel_SVL1 CYS A 27  E . . . . . . - C L J . ? -0.793 26.8  -117.1 -124.9 171.5  -1.2  -8.4  -2.8  
Thel_SVL1 SER A 28  E . . . . . . - C L J . ? -0.748 27.0  -178.8 -111.6 164.3  -0.1  -5.6  -0.8  
Thel_SVL1 GLY A 29  E . . . . . . - C L J L ? -0.909 23.3  -118.3 -148.7 175.5  -1.9  -3.6  2.0   
Thel_SVL1 THR A 30  E . . . . . . - C L J L ? -0.990 20.1  -132.4 -126.9 123.5  -1.5  -0.7  4.4   
Thel_SVL1 LEU A 31  E . . . . . . + C L . L ? -0.641 24.5  177.3  -71.8  121.5  -1.6  -0.9  8.2   
Thel_SVL1 LEU A 32  . . . . . . . - . . . . ? 0.757  64.1  -29.1  -96.7  -34.2  -4.0  1.9   9.5   
Thel_SVL1 ASN A 33  S . . . . . S - . . . . ? -0.835 90.2  -56.1  -157.0 -160.2 -3.8  1.0   13.2  
Thel_SVL1 HIS A 34  S . . . . . S + . . . . ? 0.719  133.2 20.5   -68.4  -10.2  -3.2  -1.9  15.6  
Thel_SVL1 GLU A 35  S . . . . . S + . . . . ? 0.543  106.9 80.0   -135.3 -10.8  -6.1  -3.9  14.1  
Thel_SVL1 TRP A 36  E . . . . . . - C M . M ? -0.904 44.8  -171.1 -123.8 135.2  -6.9  -2.6  10.6  
Thel_SVL1 VAL A 37  E . . . . . . - C M L M ? -0.967 13.5  -149.4 -116.7 131.1  -5.4  -3.1  7.2   
Thel_SVL1 LEU A 38  E . . . . . . + C M L M ? -0.892 33.8  142.1  -99.2  131.5  -6.4  -1.2  4.1   
Thel_SVL1 THR A 39  E . . . . . . - C M L M ? -0.867 51.8  -70.8  -154.9 176.6  -6.2  -2.9  0.7   
Thel_SVL1 ALA A 40  . . > . . . . - . . . . ? -0.627 33.8  -133.8 -77.3  142.6  -7.8  -3.3  -2.7  
Thel_SVL1 ALA A 41  G . > . . . S + . . . . ? 0.837  106.0 64.0   -61.7  -35.7  -11.1 -5.3  -2.9  
Thel_SVL1 HIS A 42  G . 3 . . . S + . . . . ? 0.596  89.3  70.8   -69.9  -2.2   -9.8  -7.3  -5.8  
Thel_SVL1 CYS A 43  G . < . . . . + . . . . ? 0.420  69.8  125.2  -88.2  -1.7   -7.2  -8.6  -3.5  
Thel_SVL1 ASN A 44  . . < . . . . + . . . . ? -0.497 32.7  154.8  -67.9  115.2  -9.9  -10.7 -1.7  
Thel_SVL1 ARG A 45  . . > . . . . - . . . . ? -0.893 46.3  -93.2  -135.0 161.6  -8.9  -14.3 -1.6  
Thel_SVL1 GLU A 46  T . 3 . . . S + . . . . ? -0.541 104.9 11.6   -74.6  139.4  -9.6  -17.4 0.5   
Thel_SVL1 ASN A 47  T . 3 . . . S - . . . . ? 0.866  83.9  -173.4 67.1   36.1   -7.1  -18.2 3.4   
Thel_SVL1 ILE A 48  . . < . . . . - . . . . ? -0.459 9.0   -158.2 -63.9  127.6  -5.3  -14.8 3.2   
Thel_SVL1 LYS A 49  E . . . . . . - C N K . ? -0.947 4.9   -149.2 -104.0 140.2  -2.2  -14.5 5.5   
Thel_SVL1 ILE A 50  E . . . . . . - C N K N ? -0.959 8.6   -164.5 -114.9 114.8  -1.0  -11.0 6.4   
Thel_SVL1 ARG A 51  E . . . . . . - C N K N ? -0.889 7.7   -173.1 -101.8 124.7  2.7   -10.5 7.0   
Thel_SVL1 LEU A 52  E . . . . . . + C N . N ? -0.884 64.8  26.2   -114.0 145.9  3.9   -7.3  8.9   
Thel_SVL1 GLY A 53  S . . . . . S + . . . . ? 0.658  81.5  143.5  82.9   15.2   7.5   -6.0  9.4   
Thel_SVL1 VAL A 54  . . . . . . . + . . . . ? -0.793 13.5  154.2  -93.7  121.1  8.8   -7.8  6.3   
Thel_SVL1 HIS A 55  S . . . . . S + . . . . ? 0.715  77.1  30.4   -105.3 -40.9  11.5  -6.0  4.3   
Thel_SVL1 ASN A 56  B . > . . . S - D R P . ? -0.991 70.6  -147.1 -122.9 125.4  13.1  -9.1  2.8   
Thel_SVL1 ILE A 57  T . 3 . . . S + . . . . ? 0.704  102.1 39.8   -69.6  -14.1  11.0  -12.2 2.0   
Thel_SVL1 HIS A 58  T . 3 . . . S + . . . . ? 0.556  106.3 71.5   -108.8 -13.7  14.0  -14.5 2.8   
Thel_SVL1 VAL A 59  B . < . . . S - D S P . ? -0.946 77.9  -136.5 -111.1 123.1  15.4  -12.6 5.7   
Thel_SVL1 HIS A 60  . . . . . . . - . . . . ? -0.606 11.9  -152.9 -83.7  126.5  13.4  -12.7 9.1   
Thel_SVL1 ASN A 61  . . > . . . . - . . . . ? -0.770 19.5  -129.0 -91.7  139.0  13.0  -9.5  11.0  
Thel_SVL1 LYS A 62  T . 3 . . . S + . . . . ? 0.775  110.6 52.1   -59.2  -27.8  12.6  -9.7  14.8  
Thel_SVL1 ASP A 63  T . 3 . . . S + . . . . ? 0.472  81.5  129.1  -88.6  -5.7   9.5   -7.5  14.6  
Thel_SVL1 GLU A 64  . . < . . . . - . . . . ? -0.289 35.8  -176.0 -60.3  133.4  7.8   -9.7  11.9  
Thel_SVL1 GLN A 65  E . . . . . . - C O N . ? -0.994 16.0  -150.9 -131.6 140.0  4.2   -10.6 12.7  
Thel_SVL1 ILE A 66  E . . . . . . + C O N . ? -0.959 20.9  175.2  -112.8 128.8  1.7   -12.9 10.9  
Thel_SVL1 ARG A 67  E . . . . . . - C O N . ? -0.862 19.0  -145.7 -123.7 161.4  -2.0  -12.3 11.2  
Thel_SVL1 VAL A 68  . . . . . . . - . . . . ? -0.897 36.8  -92.5  -120.7 156.2  -5.2  -13.8 9.7   
Thel_SVL1 PRO A 69  E . . . . . . - C P O . ? -0.492 30.3  -178.1 -70.6  129.4  -8.3  -11.9 8.8   
Thel_SVL1 LYS A 70  E . . . . . S - C P . . ? 0.801  79.8  -0.2   -78.3  -41.2  -11.0 -11.8 11.6  
Thel_SVL1 GLU A 71  E . . . . . . - C P O . ? -0.991 61.6  -153.0 -150.9 143.7  -13.3 -9.9  9.2   
Thel_SVL1 LYS A 72  E . . . . . . - C P O . ? -0.992 9.0   -171.1 -122.1 126.3  -13.2 -8.5  5.6   
Thel_SVL1 LEU A 73  E . . . . . . - C P O . ? -0.968 6.4   -174.9 -118.6 108.2  -15.3 -5.5  4.6   
Thel_SVL1 CYS A 74  E . . . . . . - C P O . ? -0.965 45.5  -36.3  -110.9 128.4  -15.4 -4.7  0.9   
Thel_SVL1 CYS A 75  S . . . . . S - . . . . ? 0.590  76.7  -76.5  46.9   151.6  -17.1 -1.5  -0.7  
Thel_SVL1 LEU A 76  S . . . . . S + . . . . ? 0.400  114.9 59.5   -55.3  1.5    -20.4 0.3   0.4   
Thel_SVL1 ASN A 77  S . . . . . S - . . . . ? -0.879 94.8  -107.3 -147.7 142.4  -22.5 -2.7  -1.3  
Thel_SVL1 THR A 78  S . . . . . S + . . . . ? 0.643  99.3  80.8   -42.6  -4.1   -22.7 -6.5  -0.9  
Thel_SVL1 TYR A 79  . . > . . . . - . . . . ? -0.824 60.4  -166.3 -125.3 89.7   -20.6 -7.1  -4.3  
Thel_SVL1 CYS A 80  T . 3 . . . . + . . . . ? -0.172 69.2  80.3   -52.0  39.9   -16.8 -6.7  -3.9  
Thel_SVL1 THR A 81  T . 3 . . . . + . . . . ? 0.471  48.3  114.6  -145.1 12.2   -16.0 -6.6  -7.6  
Thel_SVL1 GLN A 82  . . X . . . . - . . . . ? -0.677 50.8  -154.2 -90.5  116.4  -16.7 -3.0  -9.0  
Thel_SVL1 TRP A 83  G . > . . . S + . . . . ? 0.768  96.7  64.0   -55.0  -20.7  -13.3 -1.6  -10.1 
Thel_SVL1 SER A 84  G . 3 . . . S + . . . . ? 0.713  112.5 34.3   -80.9  -11.4  -14.9 1.9   -9.5  
Thel_SVL1 GLN A 85  G . < . . . S + . . . . ? -0.537 75.5  155.2  -135.3 55.9   -15.1 0.9   -5.7  
Thel_SVL1 ASP A 86  . . < . . . . + . . . . ? -0.608 30.4  118.9  -91.2  67.4   -12.0 -1.3  -5.2  
Thel_SVL1 ILE A 87  . . . . . . . + . . . . ? -0.999 34.0  178.6  -137.4 139.6  -11.4 -0.8  -1.5  
Thel_SVL1 MET A 88  E . . . . . . - C Q M O ? -0.999 16.4  -151.3 -144.4 134.1  -11.4 -3.3  1.4   
Thel_SVL1 LEU A 89  E . . . . . . - C Q M O ? -0.932 12.5  -160.8 -101.9 132.5  -10.8 -3.2  5.1   
Thel_SVL1 ILE A 90  E . . . . . . - C Q M O ? -0.975 5.5   -152.0 -114.6 117.9  -9.4  -6.2  6.9   
Thel_SVL1 ARG A 91  E . . . . . . - C Q M O ? -0.794 22.9  -127.1 -83.6  131.6  -9.8  -6.6  10.6  
Thel_SVL1 LEU A 92  E . . . . . . - C Q . O ? -0.449 9.1   -128.4 -78.4  146.1  -7.0  -8.6  12.2  
Thel_SVL1 ASN A 93  S . . . . . S + . . . . ? 0.701  97.1  14.0   -69.6  -11.3  -7.8  -11.6 14.4  
Thel_SVL1 SER A 94  S . . . . . S - . . . . ? -0.980 93.6  -92.2  -158.4 149.4  -5.4  -10.0 17.0  
Thel_SVL1 SER A 95  . . . . . . . - . . . . ? -0.269 40.1  -123.5 -63.6  148.4  -3.8  -6.6  17.5  
Thel_SVL1 VAL A 96  . . . . . . . - . . . . ? -0.694 16.6  -120.8 -90.7  148.3  -0.3  -5.9  16.1  
Thel_SVL1 ASN A 97  . . . . . . . - . . . . ? -0.804 28.8  -134.7 -86.2  108.8  2.7   -4.8  18.3  
Thel_SVL1 ILE A 98  . . . . . . . + . . . . ? -0.495 41.6  153.0  -64.1  134.8  4.0   -1.5  16.8  
Thel_SVL1 SER A 99  . . . . . . . - . . . . ? -0.717 61.8  -69.2  -144.4 -169.8 7.8   -1.5  16.5  
Thel_SVL1 GLU A 100 S . . . . . S + . . . . ? 0.782  135.1 34.1   -61.7  -25.4  10.7  -0.0  14.6  
Thel_SVL1 HIS A 101 S . . . . . S + . . . . ? 0.402  114.6 62.1   -115.5 -0.4   9.6   -2.0  11.5  
Thel_SVL1 ILE A 102 . . . . . . . + . . . . ? -0.964 60.8  146.8  -131.9 113.3  5.8   -1.9  12.0  
Thel_SVL1 ALA A 103 . . . . . . . - . . . . ? -0.982 42.0  -115.3 -149.0 139.9  4.0   1.4   12.0  
Thel_SVL1 PRO A 104 P . . . . > . - . . . . ? -0.328 24.0  -134.9 -72.6  153.2  0.5   2.6   10.9  
Thel_SVL1 LEU A 105 P . . . . P . - . . . . ? -0.879 24.9  -115.2 -104.0 143.2  0.0   5.2   8.1   
Thel_SVL1 SER A 106 B . . . . P . - B D C . ? -0.414 22.1  -115.8 -81.3  146.6  -2.4  8.0   8.5   
Thel_SVL1 LEU A 107 P . . . . P . - . . . . ? -0.408 47.9  -85.9  -70.5  152.0  -5.5  8.6   6.5   
Thel_SVL1 PRO A 108 P . . . . < . - . . . . ? -0.390 28.6  -164.1 -66.0  140.7  -5.6  11.7  4.3   
Thel_SVL1 SER A 109 S . . . . . S + . . . . ? 0.677  78.3  21.7   -92.5  -23.6  -6.7  15.0  5.8   
Thel_SVL1 ASN A 110 S . . . . . S - . . . . ? -0.947 93.6  -87.1  -139.2 157.5  -7.3  16.6  2.4   
Thel_SVL1 PRO A 111 P . . . . > . - . . . . ? -0.252 60.2  -85.7  -61.1  156.4  -7.9  15.5  -1.2  
Thel_SVL1 PRO A 112 P . . . . P . - . . . . ? -0.342 41.2  -125.2 -63.1  145.0  -4.9  14.8  -3.3  
Thel_SVL1 ARG A 113 P . > . . P . - . . . . ? -0.800 25.6  -112.8 -94.1  127.8  -3.3  17.7  -5.1  
Thel_SVL1 VAL A 114 T . 3 . . < S + . . . . ? -0.303 102.3 16.2   -56.7  133.0  -2.8  17.5  -8.9  
Thel_SVL1 ASP A 115 T . 3 . . . S + . . . . ? 0.457  90.5  143.3  83.4   -1.9   0.8   17.3  -9.9  
Thel_SVL1 SER A 116 . . < . . . . - . . . . ? -0.483 56.9  -115.8 -63.1  141.5  1.9   16.4  -6.3  
Thel_SVL1 VAL A 117 E . . . . . . - B E D . ? -0.773 40.7  -174.2 -80.7  121.4  4.7   13.9  -6.1  
Thel_SVL1 CYS A 118 E . . . . . . - B E D . ? -0.854 19.8  -128.0 -120.1 153.6  3.5   10.8  -4.5  
Thel_SVL1 ARG A 119 E . . . . . . - B E D E ? -0.893 17.0  -167.4 -106.2 131.9  5.2   7.7   -3.4  
Thel_SVL1 VAL A 120 E . . . . . . + B E D E ? -0.932 10.9  178.3  -112.7 138.7  4.1   4.1   -4.4  
Thel_SVL1 MET A 121 E . . . . . . + B E D . ? -0.991 15.3  117.1  -138.8 146.7  5.5   1.1   -2.8  
Thel_SVL1 GLY A 122 E . . . . . . - B E D . ? -0.989 63.2  -92.7  176.4  -173.9 4.9   -2.6  -3.1  
Thel_SVL1 TRP A 123 S . . . . . S + . . . . ? -0.052 73.5  128.8  -109.5 13.7   6.1   -6.2  -3.9  
Thel_SVL1 GLY A 124 . . . . . . . - . . . . ? -0.109 68.6  -66.3  -67.7  -179.2 5.0   -6.1  -7.5  
Thel_SVL1 THR A 125 . . . . . . . - . . . . ? -0.326 30.7  -155.8 -70.1  148.8  7.2   -7.0  -10.7 
Thel_SVL1 ILE A 126 S . . . . . S + . . . . ? 0.343  77.6  58.9   -104.7 -1.5   10.2  -4.7  -11.6 
Thel_SVL1 THR A 127 S . . . . . S - . . . . ? -0.943 76.6  -130.3 -126.5 153.1  10.1  -5.7  -15.3 
Thel_SVL1 SER A 128 S . . . . . S + . . . . ? -0.946 86.4  3.9    -150.4 121.6  7.3   -5.5  -18.1 
Thel_SVL1 PRO A 129 S . . . . . S + . . . . ? -0.991 128.4 61.3   -97.6  -12.1  6.2   -7.4  -20.1 
Thel_SVL1 GLU A 130 S . . . . . S - . . . . ? -0.598 87.0  -129.7 -77.0  124.9  8.4   -10.2 -18.4 
Thel_SVL1 VAL A 131 . . . . . . . + . . . . ? -0.708 32.5  170.9  -85.8  118.6  7.4   -10.6 -14.7 
Thel_SVL1 THR A 132 . . . . . . . - . . . . ? -0.982 19.2  -151.6 -124.6 121.8  10.3  -10.5 -12.2 
Thel_SVL1 TYR A 133 . . . . . . . - . . . . ? -0.819 13.4  -138.2 -97.6  122.0  9.4   -10.3 -8.5  
Thel_SVL1 PRO A 134 . . . . . . . - . . . . ? -0.389 11.0  -132.2 -72.6  153.7  12.0  -8.6  -6.2  
Thel_SVL1 GLU A 135 S . . . . . S + . . . . ? 0.703  95.2  42.7   -73.8  -24.1  12.9  -10.1 -2.8  
Thel_SVL1 VAL A 136 S . . . . . S - . . . . ? -0.881 100.4 -93.8  -119.4 155.0  12.5  -6.6  -1.2  
Thel_SVL1 PRO A 137 . . . . . . . - . . . . ? -0.384 38.0  -142.9 -67.4  148.6  9.8   -4.0  -1.8  
Thel_SVL1 HIS A 138 E . . . . . . - B F B D ? -0.835 8.7   -153.7 -112.7 153.9  10.4  -1.3  -4.4  
Thel_SVL1 CYS A 139 E . . . . . . + B F B D ? -0.941 11.5  178.6  -127.0 147.8  9.5   2.4   -4.4  
Thel_SVL1 VAL A 140 E . . . . . . - B F . D ? -0.996 25.9  -126.1 -148.8 140.8  8.8   5.0   -7.1  
Thel_SVL1 ASN A 141 E . . . . . . + B F . D ? -0.771 35.4  170.8  -85.5  132.8  7.9   8.6   -7.3  
Thel_SVL1 ILE A 142 E . . . . . . - B F . D ? -0.929 26.3  -117.8 -138.4 162.3  4.8   9.4   -9.4  
Thel_SVL1 ASN A 143 E . . . . . . - B F F D ? -0.807 22.1  -119.2 -104.7 142.0  2.6   12.4  -10.1 
Thel_SVL1 ILE A 144 E . . . . . . - B F F . ? -0.611 38.1  -156.7 -70.5  133.1  -1.0  12.9  -9.5  
Thel_SVL1 LEU A 145 E . . . . . . - B F F . ? -0.689 23.8  -90.2  -110.9 162.5  -2.7  13.5  -12.8 
Thel_SVL1 HIS A 146 . . > > . . . - . . . . ? -0.480 34.7  -123.4 -66.7  138.8  -5.9  15.2  -13.8 
Thel_SVL1 ASN A 147 H . 3 > . . S + . . . . ? 0.793  110.7 68.8   -51.3  -30.6  -8.8  12.8  -14.0 
Thel_SVL1 GLU A 148 H . 3 > . . S + . . . . ? 0.811  93.0  58.0   -59.9  -32.0  -9.2  13.9  -17.7 
Thel_SVL1 VAL A 149 H . < > . . S + . . . . ? 0.928  109.4 43.0   -63.6  -45.4  -5.9  12.1  -18.5 
Thel_SVL1 CYS A 150 H . . X . . S + . . . . ? 0.877  110.7 54.8   -69.1  -41.1  -7.3  8.8   -17.2 
Thel_SVL1 GLU A 151 H . . < . . S + . . . . ? 0.865  109.5 48.7   -59.0  -37.8  -10.7 9.3   -18.9 
Thel_SVL1 ALA A 152 H . . < . . S + . . . . ? 0.886  119.0 38.1   -69.0  -36.8  -8.8  9.8   -22.1 
Thel_SVL1 ALA A 153 H . . < . . S + . . . . ? 0.833  131.6 29.0   -81.1  -32.2  -6.8  6.7   -21.5 
Thel_SVL1 TYR A 154 . . > < . . . - . . . . ? -0.796 63.6  -177.9 -132.8 85.5   -9.7  4.7   -20.0 
Thel_SVL1 PRO A 155 T . 3 . . . S + . . . . ? 0.744  83.7  60.7   -65.7  -5.4   -13.2 5.8   -21.4 
Thel_SVL1 MET A 156 T . 3 . . . S + . . . . ? 0.463  80.3  119.3  -101.1 3.1    -15.0 3.3   -19.0 
Thel_SVL1 LEU A 157 . . < . . . . - . . . . ? -0.411 52.5  -145.7 -87.5  135.5  -13.6 5.0   -15.8 
Thel_SVL1 SER A 158 . . > . . . . - . . . . ? -0.355 33.8  -96.3  -82.2  168.7  -16.0 6.6   -13.1 
Thel_SVL1 GLY A 159 T . 3 . . . S + . . . . ? 0.551  108.2 78.8   -73.9  -4.9   -15.2 9.8   -10.9 
Thel_SVL1 ASN A 160 T . 3 . . . S + . . . . ? 0.140  73.8  102.6  -100.9 31.1   -13.9 7.9   -7.8  
Thel_SVL1 ILE A 161 E . < . . . . - B G . G ? -0.805 60.4  -144.1 -117.1 138.1  -10.4 7.1   -9.3  
Thel_SVL1 LEU A 162 E . . . . . . - B G . G ? -0.957 17.0  -150.5 -97.4  126.7  -7.0  8.6   -8.6  
Thel_SVL1 CYS A 163 E . . . . . . + B G F G ? -0.891 25.0  160.4  -104.4 127.0  -4.8  8.9   -11.6 
Thel_SVL1 ALA A 164 E . . . . . . + B G F G ? -0.999 17.5  83.3   -146.3 141.3  -1.1  8.8   -11.2 
Thel_SVL1 GLY A 165 E . . . . . S - B G F . ? -0.923 70.4  -67.7  157.7  -178.9 1.9   8.1   -13.3 
Thel_SVL1 GLU A 166 . . > . . . . - . . . . ? -0.953 30.2  -152.9 -104.1 120.2  4.4   9.5   -15.9 
Thel_SVL1 LEU A 167 T . 3 . . . S + . . . . ? 0.716  96.9  57.8   -69.1  -21.8  2.9   10.3  -19.2 
Thel_SVL1 GLU A 168 T . 3 . . . S - . . . . ? 0.605  111.4 -129.5 -77.3  -10.2  6.2   9.7   -20.9 
Thel_SVL1 GLY A 169 S . < . . . S + . . . . ? -0.511 72.3  105.1  87.3   174.7  6.2   6.2   -19.5 
Thel_SVL1 ASP A 170 S . . . . . S + . . . . ? 0.252  74.1  72.5   102.2  -15.6  8.9   4.4   -17.5 
Thel_SVL1 LYS A 171 . . . . . . . + . . . . ? -0.992 58.2  121.1  -130.6 135.4  7.4   4.6   -14.1 
Thel_SVL1 ASP A 172 E . . . . . . - A B A . ? -0.976 56.6  -100.5 -177.4 152.0  4.4   2.7   -12.8 
Thel_SVL1 SER A 173 E . . . . . . - A B A . ? -0.694 51.3  -178.5 -74.4  150.8  2.9   0.3   -10.2 
Thel_SVL1 CYS A 174 . . > . . . . - . . . . ? -0.728 31.6  -28.6  -143.6 -174.2 2.6   -3.2  -11.6 
Thel_SVL1 LYS A 175 T . 3 . . . S + . . . . ? -0.119 122.5 24.8   -47.6  131.1  1.5   -6.8  -11.1 
Thel_SVL1 GLY A 176 T . 3 . . . S + . . . . ? 0.146  99.1  89.3   100.4  -14.6  1.7   -7.8  -7.5  
Thel_SVL1 ASP A 177 . . X . . . . + . . . . ? 0.289  52.8  138.3  -97.8  0.6    1.4   -4.3  -6.1  
Thel_SVL1 SER A 178 T . 3 . . . S + . . . . ? -0.322 72.8  18.1   -48.1  132.1  -2.4  -4.5  -5.9  
Thel_SVL1 GLY A 179 T . 3 . . . S + . . . . ? 0.300  94.2  137.6  88.8   -13.5  -3.6  -2.9  -2.7  
Thel_SVL1 GLY A 180 . . < . . . . - . . . . ? -0.278 56.7  -95.0  -65.5  161.6  -0.4  -1.2  -2.1  
Thel_SVL1 PRO A 181 E . . . . . . - B H . H ? -0.488 16.7  -154.6 -89.9  136.7  -0.3  2.5   -0.9  
Thel_SVL1 LEU A 182 E . . . . . . - B H E H ? -0.972 28.0  -161.1 -95.0  109.3  -0.0  5.8   -2.9  
Thel_SVL1 ILE A 183 E . . . . . . + B H E H ? -0.837 17.2  175.0  -107.4 123.1  1.5   8.1   -0.3  
Thel_SVL1 CYS A 184 E . > . . . S - B H . H ? -0.995 74.4  -11.4  -125.5 124.4  1.4   11.9  -0.6  
Thel_SVL1 ASP A 185 T . 3 . . . S - . . . . ? 0.896  130.0 -54.3  57.0   33.5   2.7   14.3  2.1   
Thel_SVL1 GLY A 186 T . 3 . . . S + . . . . ? 0.553  118.6 102.9  83.9   6.8    3.0   11.3  4.5   
Thel_SVL1 GLN A 187 E . < . . . S - B I C H ? -0.927 79.2  -106.8 -123.9 152.2  -0.7  10.2  4.0   
Thel_SVL1 ILE A 188 E . . . . . . + B I . H ? -0.650 42.0  164.4  -79.6  111.0  -2.4  7.4   2.1   
Thel_SVL1 GLN A 189 E . . . . . . + B I . . ? 0.680  60.1  12.9   -100.8 -21.1  -4.0  9.1   -0.9  
Thel_SVL1 GLY A 190 E . . . . . . - B I I H ? -0.973 56.8  -134.1 -153.8 161.5  -4.7  6.0   -3.1  
Thel_SVL1 ILE A 191 E . . . . . . - B I I H ? -0.988 38.9  -110.0 -120.3 126.8  -4.8  2.2   -3.3  
Thel_SVL1 VAL A 192 E . . . . . . + B I I . ? -0.405 51.8  160.5  -55.8  118.7  -3.2  0.5   -6.2  
Thel_SVL1 SER A 193 E . . . . . . - B I . . ? 0.826  48.6  -40.9  -110.2 -66.3  -6.3  -0.8  -8.2  
Thel_SVL1 TRP A 194 E . . . . . . + B I I . ? -0.964 49.9  163.6  -160.8 169.0  -5.5  -1.6  -11.8 
Thel_SVL1 GLY A 195 . . . . . . . - . . . . ? -0.958 45.4  -60.6  -174.8 179.8  -3.7  -0.6  -15.0 
Thel_SVL1 HIS A 196 . . . . . . . - . . . . ? -0.487 51.4  -113.4 -77.1  146.6  -2.5  -1.8  -18.4 
Thel_SVL1 PHE A 197 S . . . . . S + . . . . ? -0.996 105.8 52.2   -115.7 124.2  -0.1  -4.7  -18.8 
Thel_SVL1 PRO A 198 S . . . . . S - . . . . ? 0.387  100.7 -144.1 -64.5  137.4  2.6   -4.2  -20.0 
Thel_SVL1 CYS A 199 S . . . . . S + . . . . ? -0.346 71.0  40.8   -74.5  163.9  3.0   -1.5  -17.2 
Thel_SVL1 ALA A 200 S . . . . . S + . . . . ? 0.852  76.0  157.3  68.7   33.1   4.8   2.0   -17.6 
Thel_SVL1 GLN A 201 . . > . . . . - . . . . ? -0.698 51.5  -91.5  -86.7  145.1  3.5   2.7   -21.1 
Thel_SVL1 PRO A 202 T . 3 . . . S + . . . . ? -0.351 110.4 6.3    -55.3  135.2  3.3   6.2   -22.5 
Thel_SVL1 PHE A 203 T . 3 . . . S + . . . . ? 0.718  105.0 109.5  68.2   17.6   -0.1  7.9   -21.8 
Thel_SVL1 GLU A 204 . . < . . . . - . . . . ? -0.699 49.7  -176.5 -122.3 78.8   -1.1  4.9   -19.7 
Thel_SVL1 PRO A 205 . . . . . . . - . . . . ? -0.274 29.5  -101.0 -71.6  158.9  -1.2  6.0   -16.1 
Thel_SVL1 GLY A 206 E . . . . . . - B J G . ? -0.469 31.4  -129.7 -72.3  154.6  -2.0  3.7   -13.1 
Thel_SVL1 VAL A 207 E . . . . . . - B J G I ? -0.935 25.6  -175.9 -113.2 129.0  -5.4  3.7   -11.6 
Thel_SVL1 TYR A 208 E . . . . . . - B J G I ? -0.923 31.9  -113.9 -125.4 139.5  -5.8  4.0   -7.8  
Thel_SVL1 THR A 209 E . . . . . . - B J G I ? -0.712 38.3  -122.1 -70.0  124.2  -8.8  3.9   -5.5  
Thel_SVL1 LYS A 210 E . > . . . . - B J . I ? -0.622 24.0  -166.8 -73.6  105.4  -9.2  7.5   -4.1  
Thel_SVL1 VAL A 211 G . > . . . S + . . . . ? 0.856  81.1  65.9   -64.0  -36.5  -9.0  6.9   -0.3  
Thel_SVL1 PHE A 212 G . > . . . S + . . . . ? 0.850  94.5  58.3   -57.3  -36.0  -10.3 10.4  0.5   
Thel_SVL1 ASP A 213 G . < . . . S + . . . . ? 0.680  110.9 43.9   -69.4  -14.4  -13.7 9.6   -1.0  
Thel_SVL1 TYR A 214 G . < > . . S + . . . . ? 0.187  79.4  109.1  -114.8 13.8   -14.1 6.7   1.5   
Thel_SVL1 LEU A 215 H . < > . . S + . . . . ? 0.905  79.2  48.7   -61.3  -46.7  -12.8 8.5   4.6   
Thel_SVL1 GLU A 216 H . . > . . S + . . . . ? 0.924  114.1 46.5   -60.9  -43.4  -16.2 8.6   6.3   
Thel_SVL1 TRP A 217 H . . > . . S + . . . . ? 0.922  114.3 47.3   -62.3  -47.6  -16.8 4.9   5.6   
Thel_SVL1 ILE A 218 H . . X . . S + . . . . ? 0.939  113.7 47.0   -62.9  -46.5  -13.3 3.9   6.8   
Thel_SVL1 GLN A 219 H . . X . . S + . . . . ? 0.867  108.8 54.3   -68.3  -40.4  -13.5 6.0   9.9   
Thel_SVL1 ASP A 220 H . . X . . S + . . . . ? 0.893  112.2 44.6   -59.0  -43.2  -17.1 4.8   10.9  
Thel_SVL1 ILE A 221 H . . < . . S + . . . . ? 0.941  114.8 46.6   -67.3  -48.5  -16.0 1.2   10.7  
Thel_SVL1 ILE A 222 H . > < . . S + . . . . ? 0.880  114.8 47.7   -66.0  -37.7  -12.7 1.7   12.6  
Thel_SVL1 ALA A 223 H . 3 < . . S + . . . . ? 0.788  100.6 66.1   -71.1  -38.2  -14.6 3.9   15.4  
Thel_SVL1 GLY A 224 T . 3 < . . . . . . . . ? 0.563  .     .      -71.0  9.3    -17.5 1.3   15.9  
Thel_SVL1 ASN A 225 . . < . . . . . . . . . ? -0.875 .     .      -126.9 .      -15.0 -1.2  17.3  
# 
loop_
_dssp_struct_ladder.id 
_dssp_struct_ladder.sheet_id 
_dssp_struct_ladder.range_id_1 
_dssp_struct_ladder.range_id_2 
_dssp_struct_ladder.type 
_dssp_struct_ladder.beg_1_label_comp_id 
_dssp_struct_ladder.beg_1_label_asym_id 
_dssp_struct_ladder.beg_1_label_seq_id 
_dssp_struct_ladder.pdbx_beg_1_PDB_ins_code 
_dssp_struct_ladder.end_1_label_comp_id 
_dssp_struct_ladder.end_1_label_asym_id 
_dssp_struct_ladder.end_1_label_seq_id 
_dssp_struct_ladder.pdbx_end_1_PDB_ins_code 
_dssp_struct_ladder.beg_1_auth_comp_id 
_dssp_struct_ladder.beg_1_auth_asym_id 
_dssp_struct_ladder.beg_1_auth_seq_id 
_dssp_struct_ladder.end_1_auth_comp_id 
_dssp_struct_ladder.end_1_auth_asym_id 
_dssp_struct_ladder.end_1_auth_seq_id 
_dssp_struct_ladder.beg_2_label_comp_id 
_dssp_struct_ladder.beg_2_label_asym_id 
_dssp_struct_ladder.beg_2_label_seq_id 
_dssp_struct_ladder.pdbx_beg_2_PDB_ins_code 
_dssp_struct_ladder.end_2_label_comp_id 
_dssp_struct_ladder.end_2_label_asym_id 
_dssp_struct_ladder.end_2_label_seq_id 
_dssp_struct_ladder.pdbx_end_2_PDB_ins_code 
_dssp_struct_ladder.beg_2_auth_comp_id 
_dssp_struct_ladder.beg_2_auth_asym_id 
_dssp_struct_ladder.beg_2_auth_seq_id 
_dssp_struct_ladder.end_2_auth_comp_id 
_dssp_struct_ladder.end_2_auth_asym_id 
_dssp_struct_ladder.end_2_auth_seq_id 
A A A B anti-parallel ILE A 2   ? ILE A 3   ? ILE A 2   ILE A 3   SER A 173 ? ASP A 172 ? SER A 173 ASP A 172 
B B C F anti-parallel TYR A 6   ? GLU A 7   ? TYR A 6   GLU A 7   CYS A 139 ? HIS A 138 ? CYS A 139 HIS A 138 
C B D I parallel      SER A 106 ? SER A 106 ? SER A 106 SER A 106 GLN A 187 ? GLN A 187 ? GLN A 187 GLN A 187 
D B E F anti-parallel VAL A 117 ? GLY A 122 ? VAL A 117 GLY A 122 ASN A 143 ? HIS A 138 ? ASN A 143 HIS A 138 
E B E H anti-parallel ARG A 119 ? VAL A 120 ? ARG A 119 VAL A 120 ILE A 183 ? LEU A 182 ? ILE A 183 LEU A 182 
F B F G anti-parallel ASN A 143 ? LEU A 145 ? ASN A 143 LEU A 145 GLY A 165 ? CYS A 163 ? GLY A 165 CYS A 163 
G B G J anti-parallel ILE A 161 ? ALA A 164 ? ILE A 161 ALA A 164 THR A 209 ? GLY A 206 ? THR A 209 GLY A 206 
H B H I anti-parallel PRO A 181 ? CYS A 184 ? PRO A 181 CYS A 184 ILE A 191 ? GLN A 187 ? ILE A 191 GLN A 187 
I B I J anti-parallel GLY A 190 ? TRP A 194 ? GLY A 190 TRP A 194 LYS A 210 ? VAL A 207 ? LYS A 210 VAL A 207 
J C K L anti-parallel LEU A 16  ? TYR A 20  ? LEU A 16  TYR A 20  THR A 30  ? PHE A 26  ? THR A 30  PHE A 26  
K C K N anti-parallel LEU A 18  ? TYR A 20  ? LEU A 18  TYR A 20  ARG A 51  ? LYS A 49  ? ARG A 51  LYS A 49  
L C L M anti-parallel GLY A 29  ? LEU A 31  ? GLY A 29  LEU A 31  THR A 39  ? VAL A 37  ? THR A 39  VAL A 37  
M C M Q anti-parallel TRP A 36  ? THR A 39  ? TRP A 36  THR A 39  ARG A 91  ? MET A 88  ? ARG A 91  MET A 88  
N C N O anti-parallel ILE A 50  ? LEU A 52  ? ILE A 50  LEU A 52  ARG A 67  ? GLN A 65  ? ARG A 67  GLN A 65  
O C P Q anti-parallel PRO A 69  ? CYS A 74  ? PRO A 69  CYS A 74  LEU A 92  ? MET A 88  ? LEU A 92  MET A 88  
P D R S anti-parallel ASN A 56  ? ASN A 56  ? ASN A 56  ASN A 56  VAL A 59  ? VAL A 59  ? VAL A 59  VAL A 59  
# 
loop_
_dssp_struct_bridge_pairs.id 
_dssp_struct_bridge_pairs.label_comp_id 
_dssp_struct_bridge_pairs.label_seq_id 
_dssp_struct_bridge_pairs.label_asym_id 
_dssp_struct_bridge_pairs.auth_seq_id 
_dssp_struct_bridge_pairs.auth_asym_id 
_dssp_struct_bridge_pairs.pdbx_PDB_ins_code 
_dssp_struct_bridge_pairs.acceptor_1_label_comp_id 
_dssp_struct_bridge_pairs.acceptor_1_label_seq_id 
_dssp_struct_bridge_pairs.acceptor_1_label_asym_id 
_dssp_struct_bridge_pairs.acceptor_1_auth_seq_id 
_dssp_struct_bridge_pairs.acceptor_1_auth_asym_id 
_dssp_struct_bridge_pairs.acceptor_1_pdbx_PDB_ins_code 
_dssp_struct_bridge_pairs.acceptor_1_energy 
_dssp_struct_bridge_pairs.acceptor_2_label_comp_id 
_dssp_struct_bridge_pairs.acceptor_2_label_seq_id 
_dssp_struct_bridge_pairs.acceptor_2_label_asym_id 
_dssp_struct_bridge_pairs.acceptor_2_auth_seq_id 
_dssp_struct_bridge_pairs.acceptor_2_auth_asym_id 
_dssp_struct_bridge_pairs.acceptor_2_pdbx_PDB_ins_code 
_dssp_struct_bridge_pairs.acceptor_2_energy 
_dssp_struct_bridge_pairs.donor_1_label_comp_id 
_dssp_struct_bridge_pairs.donor_1_label_seq_id 
_dssp_struct_bridge_pairs.donor_1_label_asym_id 
_dssp_struct_bridge_pairs.donor_1_auth_seq_id 
_dssp_struct_bridge_pairs.donor_1_auth_asym_id 
_dssp_struct_bridge_pairs.donor_1_pdbx_PDB_ins_code 
_dssp_struct_bridge_pairs.donor_1_energy 
_dssp_struct_bridge_pairs.donor_2_label_comp_id 
_dssp_struct_bridge_pairs.donor_2_label_seq_id 
_dssp_struct_bridge_pairs.donor_2_label_asym_id 
_dssp_struct_bridge_pairs.donor_2_auth_seq_id 
_dssp_struct_bridge_pairs.donor_2_auth_asym_id 
_dssp_struct_bridge_pairs.donor_2_pdbx_PDB_ins_code 
_dssp_struct_bridge_pairs.donor_2_energy 
1   ARG 1   A 1   A ? ?   ?   ? ?   ? ? ?    ?   ?   ? ?   ? ? ?    CYS 174 A 174 A ? -3.1 ILE 3   A 3   A ? -0.6 
2   ILE 2   A 2   A ? GLY 124 A 124 A ? -0.4 SER 173 A 173 A ? -0.3 GLY 5   A 5   A ? -1.1 GLY 4   A 4   A ? -0.4 
3   ILE 3   A 3   A ? ASP 172 A 172 A ? -3.1 ARG 1   A 1   A ? -0.6 ASP 172 A 172 A ? -1.4 THR 127 A 127 A ? -0.1 
4   GLY 4   A 4   A ? ILE 2   A 2   A ? -0.4 ILE 126 A 126 A ? -0.3 ILE 3   A 3   A ? -0.2 ASN 141 A 141 A ? -0.2 
5   GLY 5   A 5   A ? ILE 2   A 2   A ? -1.1 ASP 172 A 172 A ? -0.1 GLU 7   A 7   A ? -0.3 VAL 140 A 140 A ? -0.2 
6   TYR 6   A 6   A ? CYS 139 A 139 A ? -2.5 GLY 4   A 4   A ? -0.1 CYS 139 A 139 A ? -3.6 CYS 8   A 8   A ? -0.1 
7   GLU 7   A 7   A ? GLY 5   A 5   A ? -0.3 HIS 138 A 138 A ? -0.3 HIS 138 A 138 A ? -0.3 ASN 9   A 9   A ? -0.2 
8   CYS 8   A 8   A ? PRO 137 A 137 A ? -2.7 GLY 122 A 122 A ? -0.2 GLU 10  A 10  A ? -0.2 GLU 7   A 7   A ? -0.1 
9   ASN 9   A 9   A ? GLU 7   A 7   A ? -0.2 GLU 10  A 10  A ? -0.1 GLU 12  A 12  A ? -1.6 HIS 13  A 13  A ? -0.6 
10  GLU 10  A 10  A ? ASN 11  A 11  A ? -0.3 GLU 12  A 12  A ? -0.2 HIS 13  A 13  A ? -0.7 ASN 9   A 9   A ? -0.1 
11  ASN 11  A 11  A ? GLU 12  A 12  A ? -0.2 HIS 13  A 13  A ? -0.1 ARG 14  A 14  A ? -0.5 GLU 10  A 10  A ? -0.3 
12  GLU 12  A 12  A ? ASN 9   A 9   A ? -1.6 HIS 13  A 13  A ? -0.2 SER 15  A 15  A ? -0.3 ASN 11  A 11  A ? -0.2 
13  HIS 13  A 13  A ? GLU 10  A 10  A ? -0.7 ASN 9   A 9   A ? -0.6 LEU 16  A 16  A ? -1.1 GLY 53  A 53  A ? -0.2 
14  ARG 14  A 14  A ? ASN 11  A 11  A ? -0.5 SER 15  A 15  A ? -0.3 ALA 103 A 103 A ? -2.0 GLY 53  A 53  A ? -0.2 
15  SER 15  A 15  A ? GLU 12  A 12  A ? -0.3 ILE 102 A 102 A ? -0.2 LEU 31  A 31  A ? -2.8 VAL 17  A 17  A ? -0.3 
16  LEU 16  A 16  A ? HIS 13  A 13  A ? -1.1 THR 30  A 30  A ? -0.2 GLY 53  A 53  A ? -0.5 LEU 18  A 18  A ? -0.4 
17  VAL 17  A 17  A ? GLY 29  A 29  A ? -2.6 SER 15  A 15  A ? -0.3 GLY 29  A 29  A ? -1.8 LEU 19  A 19  A ? -0.7 
18  LEU 18  A 18  A ? ARG 51  A 51  A ? -2.3 LEU 16  A 16  A ? -0.4 ARG 51  A 51  A ? -2.9 TYR 20  A 20  A ? -0.5 
19  LEU 19  A 19  A ? CYS 27  A 27  A ? -3.1 VAL 17  A 17  A ? -0.7 CYS 27  A 27  A ? -2.1 ASN 21  A 21  A ? -0.3 
20  TYR 20  A 20  A ? LYS 49  A 49  A ? -2.4 LEU 18  A 18  A ? -0.5 LYS 49  A 49  A ? -3.0 SER 22  A 22  A ? -0.2 
21  ASN 21  A 21  A ? SER 25  A 25  A ? -1.4 LEU 19  A 19  A ? -0.3 GLY 24  A 24  A ? -1.7 ILE 48  A 48  A ? -0.1 
22  SER 22  A 22  A ? GLU 46  A 46  A ? -0.3 ALA 23  A 23  A ? -0.3 ASN 47  A 47  A ? -0.1 ILE 48  A 48  A ? -0.0 
23  ALA 23  A 23  A ? SER 25  A 25  A ? -0.1 GLY 24  A 24  A ? -0.0 SER 22  A 22  A ? -0.3 PHE 26  A 26  A ? -0.1 
24  GLY 24  A 24  A ? ASN 21  A 21  A ? -1.7 SER 25  A 25  A ? -0.3 PHE 26  A 26  A ? -0.3 SER 22  A 22  A ? -0.1 
25  SER 25  A 25  A ? ?   ?   ? ?   ? ? ?    ?   ?   ? ?   ? ? ?    ASN 21  A 21  A ? -1.4 CYS 27  A 27  A ? -0.4 
26  PHE 26  A 26  A ? GLY 24  A 24  A ? -0.3 TYR 20  A 20  A ? -0.2 SER 28  A 28  A ? -0.3 TYR 20  A 20  A ? -0.2 
27  CYS 27  A 27  A ? LEU 19  A 19  A ? -2.1 SER 25  A 25  A ? -0.4 LEU 19  A 19  A ? -3.1 GLY 29  A 29  A ? -0.3 
28  SER 28  A 28  A ? SER 178 A 178 A ? -4.1 PHE 26  A 26  A ? -0.3 ALA 40  A 40  A ? -0.5 THR 30  A 30  A ? -0.3 
29  GLY 29  A 29  A ? VAL 17  A 17  A ? -1.8 CYS 27  A 27  A ? -0.3 VAL 17  A 17  A ? -2.6 LEU 31  A 31  A ? -0.4 
30  THR 30  A 30  A ? LEU 38  A 38  A ? -2.7 SER 28  A 28  A ? -0.3 LEU 38  A 38  A ? -3.5 LEU 32  A 32  A ? -0.5 
31  LEU 31  A 31  A ? SER 15  A 15  A ? -2.8 GLY 29  A 29  A ? -0.4 LEU 105 A 105 A ? -2.6 VAL 37  A 37  A ? -0.2 
32  LEU 32  A 32  A ? TRP 36  A 36  A ? -3.1 THR 30  A 30  A ? -0.5 HIS 34  A 34  A ? -0.2 LEU 31  A 31  A ? -0.2 
33  ASN 33  A 33  A ? TRP 36  A 36  A ? -1.1 PRO 104 A 104 A ? -0.1 LEU 32  A 32  A ? -0.2 VAL 96  A 96  A ? -0.1 
34  HIS 34  A 34  A ? LEU 32  A 32  A ? -0.2 GLU 35  A 35  A ? -0.2 VAL 96  A 96  A ? -2.5 SER 94  A 94  A ? -0.1 
35  GLU 35  A 35  A ? SER 95  A 95  A ? -0.2 TRP 36  A 36  A ? -0.1 LEU 92  A 92  A ? -3.0 VAL 37  A 37  A ? -0.4 
36  TRP 36  A 36  A ? ARG 91  A 91  A ? -0.2 LEU 89  A 89  A ? -0.0 LEU 32  A 32  A ? -3.1 ASN 33  A 33  A ? -1.1 
37  VAL 37  A 37  A ? ILE 90  A 90  A ? -2.4 GLU 35  A 35  A ? -0.4 ILE 90  A 90  A ? -3.0 THR 39  A 39  A ? -0.5 
38  LEU 38  A 38  A ? THR 30  A 30  A ? -3.5 TRP 36  A 36  A ? -0.4 THR 30  A 30  A ? -2.7 ALA 40  A 40  A ? -0.2 
39  THR 39  A 39  A ? MET 88  A 88  A ? -2.7 VAL 37  A 37  A ? -0.5 MET 88  A 88  A ? -2.6 ALA 41  A 41  A ? -0.3 
40  ALA 40  A 40  A ? SER 28  A 28  A ? -0.5 LEU 38  A 38  A ? -0.2 CYS 43  A 43  A ? -1.4 ILE 87  A 87  A ? -0.2 
41  ALA 41  A 41  A ? THR 39  A 39  A ? -0.3 HIS 42  A 42  A ? -0.3 ASN 44  A 44  A ? -2.0 ALA 40  A 40  A ? -0.1 
42  HIS 42  A 42  A ? CYS 43  A 43  A ? -0.3 GLN 82  A 82  A ? -0.1 ALA 41  A 41  A ? -0.3 SER 178 A 178 A ? -0.1 
43  CYS 43  A 43  A ? ALA 40  A 40  A ? -1.4 SER 28  A 28  A ? -0.1 ARG 45  A 45  A ? -0.5 HIS 42  A 42  A ? -0.3 
44  ASN 44  A 44  A ? ALA 41  A 41  A ? -2.0 CYS 80  A 80  A ? -0.2 GLU 46  A 46  A ? -0.3 ALA 41  A 41  A ? -0.0 
45  ARG 45  A 45  A ? CYS 43  A 43  A ? -0.5 TYR 20  A 20  A ? -0.1 ILE 48  A 48  A ? -0.6 ASN 47  A 47  A ? -0.2 
46  GLU 46  A 46  A ? ASN 44  A 44  A ? -0.3 ASN 47  A 47  A ? -0.2 SER 22  A 22  A ? -0.3 ?   ?   ? ?   ? ? ?    
47  ASN 47  A 47  A ? ARG 45  A 45  A ? -0.2 ILE 48  A 48  A ? -0.2 GLU 46  A 46  A ? -0.2 SER 22  A 22  A ? -0.2 
48  ILE 48  A 48  A ? ARG 45  A 45  A ? -0.6 ASN 21  A 21  A ? -0.1 ILE 50  A 50  A ? -0.4 ASN 21  A 21  A ? -0.2 
49  LYS 49  A 49  A ? TYR 20  A 20  A ? -3.0 ASN 47  A 47  A ? -0.1 TYR 20  A 20  A ? -2.4 ARG 51  A 51  A ? -0.5 
50  ILE 50  A 50  A ? ARG 67  A 67  A ? -3.0 ILE 48  A 48  A ? -0.4 ARG 67  A 67  A ? -2.8 LEU 52  A 52  A ? -0.5 
51  ARG 51  A 51  A ? LEU 18  A 18  A ? -2.9 LYS 49  A 49  A ? -0.5 LEU 18  A 18  A ? -2.3 GLY 53  A 53  A ? -0.3 
52  LEU 52  A 52  A ? GLN 65  A 65  A ? -2.9 ILE 50  A 50  A ? -0.5 GLN 65  A 65  A ? -2.0 VAL 17  A 17  A ? -0.1 
53  GLY 53  A 53  A ? LEU 16  A 16  A ? -0.5 HIS 101 A 101 A ? -0.4 HIS 55  A 55  A ? -0.5 GLU 64  A 64  A ? -0.2 
54  VAL 54  A 54  A ? LEU 16  A 16  A ? -0.3 ARG 51  A 51  A ? -0.2 GLY 53  A 53  A ? -0.3 ILE 57  A 57  A ? -0.1 
55  HIS 55  A 55  A ? GLY 53  A 53  A ? -0.5 VAL 59  A 59  A ? -0.4 ILE 57  A 57  A ? -0.4 VAL 54  A 54  A ? -0.2 
56  ASN 56  A 56  A ? VAL 59  A 59  A ? -0.6 VAL 136 A 136 A ? -0.2 VAL 59  A 59  A ? -1.0 HIS 55  A 55  A ? -0.4 
57  ILE 57  A 57  A ? GLU 135 A 135 A ? -2.3 HIS 55  A 55  A ? -0.4 VAL 136 A 136 A ? -0.1 ASN 56  A 56  A ? -0.1 
58  HIS 58  A 58  A ? GLU 135 A 135 A ? -0.2 VAL 59  A 59  A ? -0.1 HIS 60  A 60  A ? -0.5 ILE 57  A 57  A ? -0.3 
59  VAL 59  A 59  A ? ASN 56  A 56  A ? -1.0 ?   ?   ? ?   ? ? ?    ASN 56  A 56  A ? -0.6 HIS 55  A 55  A ? -0.4 
60  HIS 60  A 60  A ? HIS 58  A 58  A ? -0.5 VAL 54  A 54  A ? -0.1 LYS 62  A 62  A ? -0.3 VAL 54  A 54  A ? -0.1 
61  ASN 61  A 61  A ? VAL 59  A 59  A ? -0.3 GLY 53  A 53  A ? -0.1 GLU 64  A 64  A ? -1.8 HIS 60  A 60  A ? -0.0 
62  LYS 62  A 62  A ? HIS 60  A 60  A ? -0.3 ASP 63  A 63  A ? -0.3 ASN 61  A 61  A ? -0.1 HIS 60  A 60  A ? -0.0 
63  ASP 63  A 63  A ? GLY 53  A 53  A ? -0.2 GLN 65  A 65  A ? -0.1 LYS 62  A 62  A ? -0.3 ASN 97  A 97  A ? -0.1 
64  GLU 64  A 64  A ? ASN 61  A 61  A ? -1.8 GLY 53  A 53  A ? -0.2 ILE 66  A 66  A ? -0.3 GLY 53  A 53  A ? -0.2 
65  GLN 65  A 65  A ? LEU 52  A 52  A ? -2.0 ARG 67  A 67  A ? -0.0 LEU 52  A 52  A ? -2.9 ARG 67  A 67  A ? -0.5 
66  ILE 66  A 66  A ? GLU 64  A 64  A ? -0.3 ARG 51  A 51  A ? -0.2 VAL 68  A 68  A ? -0.3 ARG 51  A 51  A ? -0.2 
67  ARG 67  A 67  A ? ILE 50  A 50  A ? -2.8 GLN 65  A 65  A ? -0.5 ILE 50  A 50  A ? -3.0 LEU 92  A 92  A ? -0.0 
68  VAL 68  A 68  A ? ILE 66  A 66  A ? -0.3 LYS 49  A 49  A ? -0.2 ASN 93  A 93  A ? -2.3 SER 94  A 94  A ? -0.2 
69  PRO 69  A 69  A ? ?   ?   ? ?   ? ? ?    ?   ?   ? ?   ? ? ?    LEU 92  A 92  A ? -0.2 LYS 72  A 72  A ? -0.1 
70  LYS 70  A 70  A ? ARG 91  A 91  A ? -3.5 GLU 71  A 71  A ? -0.4 LYS 72  A 72  A ? -0.3 LEU 92  A 92  A ? -0.2 
71  GLU 71  A 71  A ? ARG 91  A 91  A ? -1.3 LEU 73  A 73  A ? -0.0 ARG 91  A 91  A ? -2.9 LEU 73  A 73  A ? -0.4 
72  LYS 72  A 72  A ? LYS 70  A 70  A ? -0.3 ILE 90  A 90  A ? -0.2 CYS 74  A 74  A ? -0.6 ILE 90  A 90  A ? -0.2 
73  LEU 73  A 73  A ? LEU 89  A 89  A ? -3.2 GLU 71  A 71  A ? -0.4 LEU 89  A 89  A ? -2.9 CYS 75  A 75  A ? -0.4 
74  CYS 74  A 74  A ? LYS 72  A 72  A ? -0.6 MET 88  A 88  A ? -0.2 MET 88  A 88  A ? -0.2 ASN 77  A 77  A ? -0.1 
75  CYS 75  A 75  A ? ILE 87  A 87  A ? -1.7 LEU 73  A 73  A ? -0.4 CYS 74  A 74  A ? -0.2 CYS 80  A 80  A ? -0.1 
76  LEU 76  A 76  A ? LEU 73  A 73  A ? -0.1 TYR 79  A 79  A ? -0.0 THR 78  A 78  A ? -0.3 CYS 75  A 75  A ? -0.2 
77  ASN 77  A 77  A ? TYR 79  A 79  A ? -0.1 CYS 74  A 74  A ? -0.1 CYS 74  A 74  A ? -0.1 ?   ?   ? ?   ? ? ?    
78  THR 78  A 78  A ? LEU 76  A 76  A ? -0.3 TYR 79  A 79  A ? -0.1 CYS 80  A 80  A ? -0.6 CYS 75  A 75  A ? -0.0 
79  TYR 79  A 79  A ? CYS 80  A 80  A ? -0.1 THR 81  A 81  A ? -0.0 THR 81  A 81  A ? -1.6 GLN 82  A 82  A ? -0.8 
80  CYS 80  A 80  A ? THR 78  A 78  A ? -0.6 THR 81  A 81  A ? -0.2 ASN 44  A 44  A ? -0.2 TYR 79  A 79  A ? -0.1 
81  THR 81  A 81  A ? TYR 79  A 79  A ? -1.6 CYS 74  A 74  A ? -0.1 TRP 83  A 83  A ? -0.5 CYS 80  A 80  A ? -0.2 
82  GLN 82  A 82  A ? TYR 79  A 79  A ? -0.8 GLN 85  A 85  A ? -0.3 GLN 85  A 85  A ? -1.7 ALA 41  A 41  A ? -0.1 
83  TRP 83  A 83  A ? THR 81  A 81  A ? -0.5 SER 84  A 84  A ? -0.2 ASP 86  A 86  A ? -0.7 GLN 82  A 82  A ? -0.2 
84  SER 84  A 84  A ? GLN 85  A 85  A ? -0.3 THR 209 A 209 A ? -0.1 TRP 83  A 83  A ? -0.2 GLN 82  A 82  A ? -0.1 
85  GLN 85  A 85  A ? GLN 82  A 82  A ? -1.7 THR 209 A 209 A ? -0.1 ILE 87  A 87  A ? -1.4 SER 84  A 84  A ? -0.3 
86  ASP 86  A 86  A ? TRP 83  A 83  A ? -0.7 THR 81  A 81  A ? -0.1 MET 88  A 88  A ? -0.4 THR 209 A 209 A ? -0.2 
87  ILE 87  A 87  A ? GLN 85  A 85  A ? -1.4 ALA 40  A 40  A ? -0.2 CYS 75  A 75  A ? -1.7 LEU 89  A 89  A ? -0.4 
88  MET 88  A 88  A ? THR 39  A 39  A ? -2.6 ASP 86  A 86  A ? -0.4 THR 39  A 39  A ? -2.7 ILE 90  A 90  A ? -0.5 
89  LEU 89  A 89  A ? LEU 73  A 73  A ? -2.9 ILE 87  A 87  A ? -0.4 LEU 73  A 73  A ? -3.2 ARG 91  A 91  A ? -0.5 
90  ILE 90  A 90  A ? VAL 37  A 37  A ? -3.0 MET 88  A 88  A ? -0.5 VAL 37  A 37  A ? -2.4 LEU 92  A 92  A ? -0.5 
91  ARG 91  A 91  A ? GLU 71  A 71  A ? -2.9 LEU 89  A 89  A ? -0.5 LYS 70  A 70  A ? -3.5 GLU 71  A 71  A ? -1.3 
92  LEU 92  A 92  A ? GLU 35  A 35  A ? -3.0 ILE 90  A 90  A ? -0.5 SER 95  A 95  A ? -0.1 VAL 96  A 96  A ? -0.0 
93  ASN 93  A 93  A ? VAL 68  A 68  A ? -2.3 SER 94  A 94  A ? -0.2 SER 95  A 95  A ? -0.3 LEU 92  A 92  A ? -0.1 
94  SER 94  A 94  A ? VAL 68  A 68  A ? -0.2 HIS 34  A 34  A ? -0.1 ASN 93  A 93  A ? -0.2 VAL 68  A 68  A ? -0.0 
95  SER 95  A 95  A ? ASN 93  A 93  A ? -0.3 VAL 96  A 96  A ? -0.1 ASN 97  A 97  A ? -0.3 GLU 35  A 35  A ? -0.2 
96  VAL 96  A 96  A ? HIS 34  A 34  A ? -2.5 ASN 33  A 33  A ? -0.1 ILE 98  A 98  A ? -0.7 SER 95  A 95  A ? -0.1 
97  ASN 97  A 97  A ? SER 95  A 95  A ? -0.3 ASP 63  A 63  A ? -0.1 SER 99  A 99  A ? -0.2 ILE 102 A 102 A ? -0.0 
98  ILE 98  A 98  A ? VAL 96  A 96  A ? -0.7 HIS 101 A 101 A ? -0.1 GLU 100 A 100 A ? -0.2 ALA 103 A 103 A ? -0.2 
99  SER 99  A 99  A ? ILE 102 A 102 A ? -1.9 ASN 97  A 97  A ? -0.2 ILE 102 A 102 A ? -0.4 GLY 53  A 53  A ? -0.1 
100 GLU 100 A 100 A ? ILE 98  A 98  A ? -0.2 HIS 101 A 101 A ? -0.2 ARG 14  A 14  A ? -0.1 ALA 103 A 103 A ? -0.1 
101 HIS 101 A 101 A ? ILE 102 A 102 A ? -0.2 HIS 13  A 13  A ? -0.1 ALA 103 A 103 A ? -0.4 GLY 53  A 53  A ? -0.4 
102 ILE 102 A 102 A ? SER 99  A 99  A ? -0.4 LEU 52  A 52  A ? -0.1 SER 99  A 99  A ? -1.9 SER 15  A 15  A ? -0.2 
103 ALA 103 A 103 A ? ARG 14  A 14  A ? -2.0 HIS 101 A 101 A ? -0.4 LEU 31  A 31  A ? -0.2 GLY 53  A 53  A ? -0.1 
104 PRO 104 A 104 A ? ?   ?   ? ?   ? ? ?    ?   ?   ? ?   ? ? ?    SER 106 A 106 A ? -0.4 LEU 32  A 32  A ? -0.2 
105 LEU 105 A 105 A ? LEU 31  A 31  A ? -2.6 SER 15  A 15  A ? -0.2 LEU 107 A 107 A ? -0.1 GLN 187 A 187 A ? -0.1 
106 SER 106 A 106 A ? GLY 186 A 186 A ? -0.6 PRO 104 A 104 A ? -0.4 ILE 188 A 188 A ? -2.1 SER 109 A 109 A ? -0.1 
107 LEU 107 A 107 A ? GLN 187 A 187 A ? -0.2 LEU 32  A 32  A ? -0.1 GLN 189 A 189 A ? -0.1 SER 109 A 109 A ? -0.1 
108 PRO 108 A 108 A ? ?   ?   ? ?   ? ? ?    ?   ?   ? ?   ? ? ?    LEU 107 A 107 A ? -0.1 ASP 185 A 185 A ? -0.0 
109 SER 109 A 109 A ? ASN 110 A 110 A ? -0.2 LEU 107 A 107 A ? -0.1 LEU 107 A 107 A ? -0.0 ?   ?   ? ?   ? ? ?    
110 ASN 110 A 110 A ? ARG 113 A 113 A ? -0.0 PRO 111 A 111 A ? -0.0 SER 109 A 109 A ? -0.2 ARG 113 A 113 A ? -0.1 
111 PRO 111 A 111 A ? ?   ?   ? ?   ? ? ?    ?   ?   ? ?   ? ? ?    SER 109 A 109 A ? -0.1 GLN 189 A 189 A ? -0.0 
112 PRO 112 A 112 A ? ?   ?   ? ?   ? ? ?    ?   ?   ? ?   ? ? ?    VAL 114 A 114 A ? -0.5 LYS 210 A 210 A ? -0.0 
113 ARG 113 A 113 A ? ASN 110 A 110 A ? -0.1 VAL 114 A 114 A ? -0.0 SER 116 A 116 A ? -2.2 ILE 144 A 144 A ? -0.3 
114 VAL 114 A 114 A ? PRO 112 A 112 A ? -0.5 ASP 115 A 115 A ? -0.3 LEU 145 A 145 A ? -0.2 VAL 117 A 117 A ? -0.1 
115 ASP 115 A 115 A ? ILE 144 A 144 A ? -2.4 SER 116 A 116 A ? -0.3 VAL 114 A 114 A ? -0.3 VAL 117 A 117 A ? -0.1 
116 SER 116 A 116 A ? ARG 113 A 113 A ? -2.2 VAL 117 A 117 A ? -0.1 ILE 144 A 144 A ? -2.0 CYS 118 A 118 A ? -0.6 
117 VAL 117 A 117 A ? ASN 143 A 143 A ? -0.2 ASP 115 A 115 A ? -0.1 ASP 185 A 185 A ? -0.4 ARG 119 A 119 A ? -0.3 
118 CYS 118 A 118 A ? ILE 142 A 142 A ? -3.8 SER 116 A 116 A ? -0.6 ILE 142 A 142 A ? -3.1 VAL 120 A 120 A ? -0.5 
119 ARG 119 A 119 A ? ILE 183 A 183 A ? -3.7 VAL 117 A 117 A ? -0.3 ILE 183 A 183 A ? -4.0 MET 121 A 121 A ? -0.4 
120 VAL 120 A 120 A ? VAL 140 A 140 A ? -2.5 CYS 118 A 118 A ? -0.5 VAL 140 A 140 A ? -1.9 GLY 122 A 122 A ? -0.4 
121 MET 121 A 121 A ? PRO 181 A 181 A ? -1.3 ARG 119 A 119 A ? -0.4 TRP 123 A 123 A ? -0.3 CYS 139 A 139 A ? -0.2 
122 GLY 122 A 122 A ? HIS 138 A 138 A ? -1.8 VAL 120 A 120 A ? -0.4 HIS 138 A 138 A ? -2.1 CYS 8   A 8   A ? -0.2 
123 TRP 123 A 123 A ? GLY 176 A 176 A ? -0.5 MET 121 A 121 A ? -0.3 ASP 177 A 177 A ? -0.1 ILE 126 A 126 A ? -0.1 
124 GLY 124 A 124 A ? HIS 138 A 138 A ? -0.2 THR 125 A 125 A ? -0.2 ILE 2   A 2   A ? -0.4 GLY 176 A 176 A ? -0.3 
125 THR 125 A 125 A ? LYS 175 A 175 A ? -2.6 ARG 1   A 1   A ? -0.3 TYR 133 A 133 A ? -0.2 ILE 2   A 2   A ? -0.2 
126 ILE 126 A 126 A ? THR 132 A 132 A ? -2.5 ARG 1   A 1   A ? -0.3 GLY 4   A 4   A ? -0.3 SER 128 A 128 A ? -0.3 
127 THR 127 A 127 A ? THR 132 A 132 A ? -0.4 GLU 130 A 130 A ? -0.1 THR 132 A 132 A ? -0.4 CYS 199 A 199 A ? -0.1 
128 SER 128 A 128 A ? ILE 126 A 126 A ? -0.3 VAL 131 A 131 A ? -0.1 VAL 131 A 131 A ? -0.1 PHE 197 A 197 A ? -0.0 
129 PRO 129 A 129 A ? ?   ?   ? ?   ? ? ?    ?   ?   ? ?   ? ? ?    VAL 131 A 131 A ? -0.3 THR 127 A 127 A ? -0.1 
130 GLU 130 A 130 A ? VAL 131 A 131 A ? -0.1 ILE 126 A 126 A ? -0.1 THR 132 A 132 A ? -0.5 THR 127 A 127 A ? -0.1 
131 VAL 131 A 131 A ? PRO 129 A 129 A ? -0.3 ILE 126 A 126 A ? -0.1 TYR 133 A 133 A ? -0.4 SER 128 A 128 A ? -0.1 
132 THR 132 A 132 A ? GLU 130 A 130 A ? -0.5 THR 127 A 127 A ? -0.4 ILE 126 A 126 A ? -2.5 THR 127 A 127 A ? -0.4 
133 TYR 133 A 133 A ? VAL 131 A 131 A ? -0.4 THR 125 A 125 A ? -0.2 THR 125 A 125 A ? -0.2 GLY 124 A 124 A ? -0.1 
134 PRO 134 A 134 A ? ?   ?   ? ?   ? ? ?    ?   ?   ? ?   ? ? ?    HIS 138 A 138 A ? -0.1 TYR 133 A 133 A ? -0.0 
135 GLU 135 A 135 A ? TYR 133 A 133 A ? -0.1 ASN 56  A 56  A ? -0.1 ILE 57  A 57  A ? -2.3 HIS 58  A 58  A ? -0.2 
136 VAL 136 A 136 A ? ASN 56  A 56  A ? -0.2 ILE 57  A 57  A ? -0.1 ASN 56  A 56  A ? -0.2 HIS 55  A 55  A ? -0.1 
137 PRO 137 A 137 A ? ?   ?   ? ?   ? ? ?    ?   ?   ? ?   ? ? ?    CYS 8   A 8   A ? -2.7 CYS 139 A 139 A ? -0.3 
138 HIS 138 A 138 A ? GLY 122 A 122 A ? -2.1 GLU 7   A 7   A ? -0.3 GLY 122 A 122 A ? -1.8 VAL 140 A 140 A ? -0.3 
139 CYS 139 A 139 A ? TYR 6   A 6   A ? -3.6 PRO 137 A 137 A ? -0.3 TYR 6   A 6   A ? -2.5 ASN 141 A 141 A ? -0.3 
140 VAL 140 A 140 A ? VAL 120 A 120 A ? -1.9 HIS 138 A 138 A ? -0.3 VAL 120 A 120 A ? -2.5 ILE 142 A 142 A ? -0.4 
141 ASN 141 A 141 A ? CYS 139 A 139 A ? -0.3 GLY 4   A 4   A ? -0.2 ASN 143 A 143 A ? -0.3 ARG 119 A 119 A ? -0.2 
142 ILE 142 A 142 A ? CYS 118 A 118 A ? -3.1 VAL 140 A 140 A ? -0.4 CYS 118 A 118 A ? -3.8 ILE 144 A 144 A ? -0.4 
143 ASN 143 A 143 A ? GLY 165 A 165 A ? -0.5 ASN 141 A 141 A ? -0.3 GLY 165 A 165 A ? -2.2 LEU 145 A 145 A ? -0.4 
144 ILE 144 A 144 A ? SER 116 A 116 A ? -2.0 ILE 142 A 142 A ? -0.4 ASP 115 A 115 A ? -2.4 ALA 164 A 164 A ? -0.3 
145 LEU 145 A 145 A ? CYS 163 A 163 A ? -3.7 ASN 143 A 143 A ? -0.4 CYS 163 A 163 A ? -0.5 ASN 147 A 147 A ? -0.2 
146 HIS 146 A 146 A ? ILE 144 A 144 A ? -0.2 ASN 147 A 147 A ? -0.1 VAL 149 A 149 A ? -1.9 CYS 150 A 150 A ? -0.9 
147 ASN 147 A 147 A ? GLU 148 A 148 A ? -0.3 VAL 149 A 149 A ? -0.2 GLU 151 A 151 A ? -2.3 CYS 150 A 150 A ? -0.2 
148 GLU 148 A 148 A ? VAL 149 A 149 A ? -0.2 CYS 150 A 150 A ? -0.2 ALA 152 A 152 A ? -1.8 ASN 147 A 147 A ? -0.3 
149 VAL 149 A 149 A ? HIS 146 A 146 A ? -1.9 GLU 151 A 151 A ? -0.2 ALA 153 A 153 A ? -1.8 GLU 148 A 148 A ? -0.2 
150 CYS 150 A 150 A ? HIS 146 A 146 A ? -0.9 ALA 152 A 152 A ? -0.2 TYR 154 A 154 A ? -4.6 GLU 148 A 148 A ? -0.2 
151 GLU 151 A 151 A ? ASN 147 A 147 A ? -2.3 ALA 153 A 153 A ? -0.2 CYS 150 A 150 A ? -0.2 VAL 149 A 149 A ? -0.2 
152 ALA 152 A 152 A ? GLU 148 A 148 A ? -1.8 ASN 147 A 147 A ? -0.2 GLU 151 A 151 A ? -0.2 CYS 150 A 150 A ? -0.2 
153 ALA 153 A 153 A ? VAL 149 A 149 A ? -1.8 TYR 154 A 154 A ? -0.3 GLU 151 A 151 A ? -0.2 CYS 150 A 150 A ? -0.2 
154 TYR 154 A 154 A ? CYS 150 A 150 A ? -4.6 VAL 149 A 149 A ? -0.1 LEU 157 A 157 A ? -2.3 ALA 153 A 153 A ? -0.3 
155 PRO 155 A 155 A ? ?   ?   ? ?   ? ? ?    ?   ?   ? ?   ? ? ?    TYR 154 A 154 A ? -0.1 GLU 151 A 151 A ? -0.1 
156 MET 156 A 156 A ? SER 158 A 158 A ? -0.0 GLU 151 A 151 A ? -0.0 SER 158 A 158 A ? -0.1 GLU 151 A 151 A ? -0.1 
157 LEU 157 A 157 A ? TYR 154 A 154 A ? -2.3 CYS 150 A 150 A ? -0.2 GLY 159 A 159 A ? -0.1 TYR 154 A 154 A ? -0.0 
158 SER 158 A 158 A ? MET 156 A 156 A ? -0.1 GLY 159 A 159 A ? -0.0 ILE 161 A 161 A ? -0.5 LEU 157 A 157 A ? -0.1 
159 GLY 159 A 159 A ? ASN 160 A 160 A ? -0.2 LEU 157 A 157 A ? -0.1 ASN 147 A 147 A ? -0.1 LEU 157 A 157 A ? -0.0 
160 ASN 160 A 160 A ? SER 84  A 84  A ? -0.1 LEU 162 A 162 A ? -0.0 LYS 210 A 210 A ? -1.6 LEU 162 A 162 A ? -0.3 
161 ILE 161 A 161 A ? SER 158 A 158 A ? -0.5 THR 209 A 209 A ? -0.2 CYS 163 A 163 A ? -0.5 THR 209 A 209 A ? -0.2 
162 LEU 162 A 162 A ? TYR 208 A 208 A ? -3.2 ASN 160 A 160 A ? -0.3 TYR 208 A 208 A ? -2.7 ALA 164 A 164 A ? -0.5 
163 CYS 163 A 163 A ? LEU 145 A 145 A ? -0.5 ILE 161 A 161 A ? -0.5 LEU 145 A 145 A ? -3.7 GLY 165 A 165 A ? -0.4 
164 ALA 164 A 164 A ? GLY 206 A 206 A ? -1.8 LEU 162 A 162 A ? -0.5 GLY 206 A 206 A ? -2.1 GLU 166 A 166 A ? -0.3 
165 GLY 165 A 165 A ? ASN 143 A 143 A ? -2.2 CYS 163 A 163 A ? -0.4 ASN 143 A 143 A ? -0.5 LEU 167 A 167 A ? -0.5 
166 GLU 166 A 166 A ? LYS 171 A 171 A ? -0.8 ALA 164 A 164 A ? -0.3 GLY 169 A 169 A ? -1.8 GLU 204 A 204 A ? -0.3 
167 LEU 167 A 167 A ? GLY 165 A 165 A ? -0.5 GLU 168 A 168 A ? -0.3 PHE 203 A 203 A ? -1.4 GLU 166 A 166 A ? -0.1 
168 GLU 168 A 168 A ? GLY 169 A 169 A ? -0.3 PRO 202 A 202 A ? -0.2 LEU 167 A 167 A ? -0.3 ASP 170 A 170 A ? -0.2 
169 GLY 169 A 169 A ? GLU 166 A 166 A ? -1.8 GLN 201 A 201 A ? -0.3 GLU 168 A 168 A ? -0.3 GLN 201 A 201 A ? -0.2 
170 ASP 170 A 170 A ? ALA 200 A 200 A ? -1.8 GLU 168 A 168 A ? -0.2 ASP 172 A 172 A ? -0.4 GLN 201 A 201 A ? -0.1 
171 LYS 171 A 171 A ? GLU 166 A 166 A ? -0.3 GLN 201 A 201 A ? -0.1 GLU 166 A 166 A ? -0.8 SER 173 A 173 A ? -0.3 
172 ASP 172 A 172 A ? ILE 3   A 3   A ? -1.4 ASP 170 A 170 A ? -0.4 ILE 3   A 3   A ? -3.1 CYS 174 A 174 A ? -0.3 
173 SER 173 A 173 A ? LYS 171 A 171 A ? -0.3 ILE 2   A 2   A ? -0.2 ILE 2   A 2   A ? -0.3 ALA 200 A 200 A ? -0.2 
174 CYS 174 A 174 A ? ARG 1   A 1   A ? -3.1 ASP 172 A 172 A ? -0.3 ASP 177 A 177 A ? -2.2 SER 178 A 178 A ? -0.1 
175 LYS 175 A 175 A ? GLY 176 A 176 A ? -0.3 SER 173 A 173 A ? -0.2 THR 125 A 125 A ? -2.6 CYS 174 A 174 A ? -0.2 
176 GLY 176 A 176 A ? GLY 124 A 124 A ? -0.3 PHE 26  A 26  A ? -0.1 TRP 123 A 123 A ? -0.5 LYS 175 A 175 A ? -0.3 
177 ASP 177 A 177 A ? CYS 174 A 174 A ? -2.2 GLY 122 A 122 A ? -0.2 GLY 180 A 180 A ? -2.5 VAL 192 A 192 A ? -0.3 
178 SER 178 A 178 A ? GLY 179 A 179 A ? -0.3 PHE 26  A 26  A ? -0.2 SER 28  A 28  A ? -4.1 SER 193 A 193 A ? -0.2 
179 GLY 179 A 179 A ? VAL 192 A 192 A ? -2.9 GLY 180 A 180 A ? -0.3 SER 178 A 178 A ? -0.3 SER 193 A 193 A ? -0.1 
180 GLY 180 A 180 A ? ASP 177 A 177 A ? -2.5 VAL 192 A 192 A ? -0.1 VAL 192 A 192 A ? -3.0 GLY 179 A 179 A ? -0.3 
181 PRO 181 A 181 A ? ?   ?   ? ?   ? ? ?    ?   ?   ? ?   ? ? ?    MET 121 A 121 A ? -1.3 ILE 183 A 183 A ? -0.6 
182 LEU 182 A 182 A ? GLY 190 A 190 A ? -2.5 VAL 120 A 120 A ? -0.2 GLN 189 A 189 A ? -3.2 GLY 190 A 190 A ? -1.4 
183 ILE 183 A 183 A ? ARG 119 A 119 A ? -4.0 PRO 181 A 181 A ? -0.6 ARG 119 A 119 A ? -3.7 ASP 185 A 185 A ? -0.4 
184 CYS 184 A 184 A ? GLN 187 A 187 A ? -2.5 LEU 182 A 182 A ? -0.5 GLN 187 A 187 A ? -1.8 CYS 118 A 118 A ? -0.1 
185 ASP 185 A 185 A ? VAL 117 A 117 A ? -0.4 ILE 183 A 183 A ? -0.4 CYS 184 A 184 A ? -0.1 ILE 188 A 188 A ? -0.1 
186 GLY 186 A 186 A ? GLN 187 A 187 A ? -0.2 ILE 183 A 183 A ? -0.1 SER 106 A 106 A ? -0.6 ILE 188 A 188 A ? -0.3 
187 GLN 187 A 187 A ? CYS 184 A 184 A ? -1.8 LEU 105 A 105 A ? -0.1 CYS 184 A 184 A ? -2.5 GLN 189 A 189 A ? -0.7 
188 ILE 188 A 188 A ? SER 106 A 106 A ? -2.1 GLY 186 A 186 A ? -0.3 ILE 183 A 183 A ? -0.2 ILE 191 A 191 A ? -0.1 
189 GLN 189 A 189 A ? LEU 182 A 182 A ? -3.2 GLN 187 A 187 A ? -0.7 VAL 211 A 211 A ? -1.3 PHE 212 A 212 A ? -0.5 
190 GLY 190 A 190 A ? LEU 182 A 182 A ? -1.4 LYS 210 A 210 A ? -0.2 LEU 182 A 182 A ? -2.5 VAL 192 A 192 A ? -0.4 
191 ILE 191 A 191 A ? THR 209 A 209 A ? -1.4 GLN 189 A 189 A ? -0.3 THR 209 A 209 A ? -2.6 SER 193 A 193 A ? -0.3 
192 VAL 192 A 192 A ? GLY 180 A 180 A ? -3.0 GLY 190 A 190 A ? -0.4 GLY 179 A 179 A ? -2.9 TYR 208 A 208 A ? -0.2 
193 SER 193 A 193 A ? VAL 207 A 207 A ? -2.2 TRP 194 A 194 A ? -0.4 GLY 195 A 195 A ? -0.3 TYR 208 A 208 A ? -0.2 
194 TRP 194 A 194 A ? VAL 207 A 207 A ? -1.4 TRP 83  A 83  A ? -0.1 VAL 207 A 207 A ? -2.3 SER 193 A 193 A ? -0.4 
195 GLY 195 A 195 A ? SER 193 A 193 A ? -0.3 GLY 206 A 206 A ? -0.2 PHE 197 A 197 A ? -0.2 GLY 206 A 206 A ? -0.1 
196 HIS 196 A 196 A ? PRO 205 A 205 A ? -0.3 TRP 194 A 194 A ? -0.3 ALA 200 A 200 A ? -0.1 GLN 201 A 201 A ? -0.1 
197 PHE 197 A 197 A ? GLY 195 A 195 A ? -0.2 CYS 199 A 199 A ? -0.1 CYS 199 A 199 A ? -0.2 SER 128 A 128 A ? -0.0 
198 PRO 198 A 198 A ? ?   ?   ? ?   ? ? ?    ?   ?   ? ?   ? ? ?    GLN 201 A 201 A ? -0.3 SER 128 A 128 A ? -0.1 
199 CYS 199 A 199 A ? ALA 200 A 200 A ? -0.2 PHE 197 A 197 A ? -0.2 ASP 170 A 170 A ? -0.1 PHE 197 A 197 A ? -0.1 
200 ALA 200 A 200 A ? GLU 204 A 204 A ? -0.3 SER 173 A 173 A ? -0.2 ASP 170 A 170 A ? -1.8 CYS 199 A 199 A ? -0.2 
201 GLN 201 A 201 A ? GLU 204 A 204 A ? -0.4 PRO 198 A 198 A ? -0.3 GLU 204 A 204 A ? -1.8 GLY 169 A 169 A ? -0.3 
202 PRO 202 A 202 A ? ?   ?   ? ?   ? ? ?    ?   ?   ? ?   ? ? ?    GLU 168 A 168 A ? -0.2 LEU 167 A 167 A ? -0.1 
203 PHE 203 A 203 A ? LEU 167 A 167 A ? -1.4 GLU 166 A 166 A ? -0.2 LEU 167 A 167 A ? -0.1 GLU 168 A 168 A ? -0.1 
204 GLU 204 A 204 A ? GLN 201 A 201 A ? -1.8 GLU 166 A 166 A ? -0.3 GLN 201 A 201 A ? -0.4 ALA 200 A 200 A ? -0.3 
205 PRO 205 A 205 A ? ?   ?   ? ?   ? ? ?    ?   ?   ? ?   ? ? ?    HIS 196 A 196 A ? -0.3 GLY 165 A 165 A ? -0.2 
206 GLY 206 A 206 A ? ALA 164 A 164 A ? -2.1 GLY 195 A 195 A ? -0.1 ALA 164 A 164 A ? -1.8 TYR 208 A 208 A ? -0.5 
207 VAL 207 A 207 A ? TRP 194 A 194 A ? -2.3 CYS 163 A 163 A ? -0.2 SER 193 A 193 A ? -2.2 TRP 194 A 194 A ? -1.4 
208 TYR 208 A 208 A ? LEU 162 A 162 A ? -2.7 GLY 206 A 206 A ? -0.5 LEU 162 A 162 A ? -3.2 LYS 210 A 210 A ? -0.5 
209 THR 209 A 209 A ? ILE 191 A 191 A ? -2.6 VAL 207 A 207 A ? -0.4 ILE 191 A 191 A ? -1.4 VAL 211 A 211 A ? -0.9 
210 LYS 210 A 210 A ? ASN 160 A 160 A ? -1.6 TYR 208 A 208 A ? -0.5 ASP 213 A 213 A ? -0.9 TYR 214 A 214 A ? -0.3 
211 VAL 211 A 211 A ? GLN 189 A 189 A ? -1.3 THR 209 A 209 A ? -0.9 TYR 214 A 214 A ? -2.3 LEU 215 A 215 A ? -0.2 
212 PHE 212 A 212 A ? GLN 189 A 189 A ? -0.5 ASP 213 A 213 A ? -0.3 LEU 215 A 215 A ? -1.3 GLU 216 A 216 A ? -0.3 
213 ASP 213 A 213 A ? LYS 210 A 210 A ? -0.9 TYR 214 A 214 A ? -0.3 PHE 212 A 212 A ? -0.3 VAL 211 A 211 A ? -0.2 
214 TYR 214 A 214 A ? VAL 211 A 211 A ? -2.3 LYS 210 A 210 A ? -0.3 ILE 218 A 218 A ? -2.8 ASP 213 A 213 A ? -0.3 
215 LEU 215 A 215 A ? PHE 212 A 212 A ? -1.3 GLU 216 A 216 A ? -0.2 GLN 219 A 219 A ? -2.9 ASP 220 A 220 A ? -0.2 
216 GLU 216 A 216 A ? PHE 212 A 212 A ? -0.3 TRP 217 A 217 A ? -0.2 ASP 220 A 220 A ? -2.2 LEU 215 A 215 A ? -0.2 
217 TRP 217 A 217 A ? GLN 219 A 219 A ? -0.2 ILE 218 A 218 A ? -0.2 ILE 221 A 221 A ? -1.7 LEU 215 A 215 A ? -0.2 
218 ILE 218 A 218 A ? TYR 214 A 214 A ? -2.8 GLN 219 A 219 A ? -0.2 ILE 222 A 222 A ? -2.4 GLU 216 A 216 A ? -0.2 
219 GLN 219 A 219 A ? LEU 215 A 215 A ? -2.9 TYR 214 A 214 A ? -0.2 ALA 223 A 223 A ? -2.5 ILE 218 A 218 A ? -0.2 
220 ASP 220 A 220 A ? GLU 216 A 216 A ? -2.2 LEU 215 A 215 A ? -0.2 GLY 224 A 224 A ? -1.4 GLN 219 A 219 A ? -0.2 
221 ILE 221 A 221 A ? TRP 217 A 217 A ? -1.7 GLU 216 A 216 A ? -0.2 ASN 225 A 225 A ? -0.3 GLN 219 A 219 A ? -0.2 
222 ILE 222 A 222 A ? ILE 218 A 218 A ? -2.4 ALA 223 A 223 A ? -0.2 ASN 225 A 225 A ? -0.6 ASP 220 A 220 A ? -0.2 
223 ALA 223 A 223 A ? GLN 219 A 219 A ? -2.5 GLY 224 A 224 A ? -0.2 ILE 222 A 222 A ? -0.2 ILE 221 A 221 A ? -0.2 
224 GLY 224 A 224 A ? ASP 220 A 220 A ? -1.4 GLN 219 A 219 A ? -0.2 ALA 223 A 223 A ? -0.2 ILE 222 A 222 A ? -0.2 
225 ASN 225 A 225 A ? ILE 222 A 222 A ? -0.6 ILE 221 A 221 A ? -0.3 ILE 221 A 221 A ? -0.0 ?   ?   ? ?   ? ? ?    
# 
loop_
_dssp_statistics_histogram.entry_id 
_dssp_statistics_histogram.type 
_dssp_statistics_histogram.1 
_dssp_statistics_histogram.2 
_dssp_statistics_histogram.3 
_dssp_statistics_histogram.4 
_dssp_statistics_histogram.5 
_dssp_statistics_histogram.6 
_dssp_statistics_histogram.7 
_dssp_statistics_histogram.8 
_dssp_statistics_histogram.9 
_dssp_statistics_histogram.10 
_dssp_statistics_histogram.11 
_dssp_statistics_histogram.12 
_dssp_statistics_histogram.13 
_dssp_statistics_histogram.14 
_dssp_statistics_histogram.15 
_dssp_statistics_histogram.16 
_dssp_statistics_histogram.17 
_dssp_statistics_histogram.18 
_dssp_statistics_histogram.19 
_dssp_statistics_histogram.20 
_dssp_statistics_histogram.21 
_dssp_statistics_histogram.22 
_dssp_statistics_histogram.23 
_dssp_statistics_histogram.24 
_dssp_statistics_histogram.25 
_dssp_statistics_histogram.26 
_dssp_statistics_histogram.27 
_dssp_statistics_histogram.28 
_dssp_statistics_histogram.29 
_dssp_statistics_histogram.30 
Thel_SVL1 residues_per_alpha_helix        0 0 0 0 0 0 1 0 1 0 0 0 0 0 0 0 0 0 0 0 0 0 0 0 0 0 0 0 0 0 
Thel_SVL1 parallel_bridges_per_ladder     1 0 0 0 0 0 0 0 0 0 0 0 0 0 0 0 0 0 0 0 0 0 0 0 0 0 0 0 0 0 
Thel_SVL1 antiparallel_bridges_per_ladder 1 3 4 4 2 1 0 0 0 0 0 0 0 0 0 0 0 0 0 0 0 0 0 0 0 0 0 0 0 0 
Thel_SVL1 ladders_per_sheet               1 0 0 0 0 1 0 1 0 0 0 0 0 0 0 0 0 0 0 0 0 0 0 0 0 0 0 0 0 0 
# 
loop_
_dssp_statistics_hbond.entry_id 
_dssp_statistics_hbond.type 
_dssp_statistics_hbond.count 
_dssp_statistics_hbond.count_per_100 
Thel_SVL1 O(I)-->H-N(J)          144 64.0 
Thel_SVL1 'PARALLEL BRIDGES'     2   0.9  
Thel_SVL1 'ANTIPARALLEL BRIDGES' 68  30.2 
Thel_SVL1 O(I)-->H-N(I-5)        1   0.4  
Thel_SVL1 O(I)-->H-N(I-4)        2   0.9  
Thel_SVL1 O(I)-->H-N(I-3)        4   1.8  
Thel_SVL1 O(I)-->H-N(I-2)        0   0.0  
Thel_SVL1 O(I)-->H-N(I-1)        0   0.0  
Thel_SVL1 O(I)-->H-N(I+0)        0   0.0  
Thel_SVL1 O(I)-->H-N(I+1)        0   0.0  
Thel_SVL1 O(I)-->H-N(I+2)        20  8.9  
Thel_SVL1 O(I)-->H-N(I+3)        26  11.6 
Thel_SVL1 O(I)-->H-N(I+4)        13  5.8  
Thel_SVL1 O(I)-->H-N(I+5)        0   0.0  
# 
_dssp_statistics.entry_id                       Thel_SVL1 
_dssp_statistics.nr_of_residues                 225 
_dssp_statistics.nr_of_chains                   1 
_dssp_statistics.nr_of_ss_bridges_total         0 
_dssp_statistics.nr_of_ss_bridges_intra_chain   0 
_dssp_statistics.nr_of_ss_bridges_inter_chain   0 
# 
loop_
_chem_comp.id 
_chem_comp.type 
_chem_comp.mon_nstd_flag 
_chem_comp.name 
_chem_comp.formula 
_chem_comp.formula_weight 
ALA 'L-PEPTIDE LINKING' y ALANINE         'C3 H7 N O2'     89.093 
ARG 'L-PEPTIDE LINKING' y ARGININE        'C6 H15 N4 O2'  175.209 
ASN 'L-PEPTIDE LINKING' y ASPARAGINE      'C4 H8 N2 O3'   132.118 
ASP 'L-PEPTIDE LINKING' y 'ASPARTIC ACID' 'C4 H7 N O4'    133.103 
CYS 'L-PEPTIDE LINKING' y CYSTEINE        'C3 H7 N O2 S'  121.158 
GLN 'L-PEPTIDE LINKING' y GLUTAMINE       'C5 H10 N2 O3'  146.144 
GLU 'L-PEPTIDE LINKING' y 'GLUTAMIC ACID' 'C5 H9 N O4'    147.129 
GLY 'PEPTIDE LINKING'   y GLYCINE         'C2 H5 N O2'     75.067 
HIS 'L-PEPTIDE LINKING' y HISTIDINE       'C6 H10 N3 O2'  156.162 
ILE 'L-PEPTIDE LINKING' y ISOLEUCINE      'C6 H13 N O2'   131.173 
LEU 'L-PEPTIDE LINKING' y LEUCINE         'C6 H13 N O2'   131.173 
LYS 'L-PEPTIDE LINKING' y LYSINE          'C6 H15 N2 O2'  147.195 
MET 'L-PEPTIDE LINKING' y METHIONINE      'C5 H11 N O2 S' 149.211 
PHE 'L-PEPTIDE LINKING' y PHENYLALANINE   'C9 H11 N O2'   165.189 
PRO 'L-PEPTIDE LINKING' y PROLINE         'C5 H9 N O2'     115.13 
SER 'L-PEPTIDE LINKING' y SERINE          'C3 H7 N O3'    105.093 
THR 'L-PEPTIDE LINKING' y THREONINE       'C4 H9 N O3'    119.119 
TRP 'L-PEPTIDE LINKING' y TRYPTOPHAN      'C11 H12 N2 O2' 204.225 
TYR 'L-PEPTIDE LINKING' y TYROSINE        'C9 H11 N O3'   181.189 
VAL 'L-PEPTIDE LINKING' y VALINE          'C5 H11 N O2'   117.146 
# 
loop_
_atom_type.symbol 
N 
C 
O 
S 
# 
loop_
_entity_poly_seq.entity_id 
_entity_poly_seq.num 
_entity_poly_seq.mon_id 
_entity_poly_seq.hetero 
1   1 ARG n 
1   2 ILE n 
1   3 ILE n 
1   4 GLY n 
1   5 GLY n 
1   6 TYR n 
1   7 GLU n 
1   8 CYS n 
1   9 ASN n 
1  10 GLU n 
1  11 ASN n 
1  12 GLU n 
1  13 HIS n 
1  14 ARG n 
1  15 SER n 
1  16 LEU n 
1  17 VAL n 
1  18 LEU n 
1  19 LEU n 
1  20 TYR n 
1  21 ASN n 
1  22 SER n 
1  23 ALA n 
1  24 GLY n 
1  25 SER n 
1  26 PHE n 
1  27 CYS n 
1  28 SER n 
1  29 GLY n 
1  30 THR n 
1  31 LEU n 
1  32 LEU n 
1  33 ASN n 
1  34 HIS n 
1  35 GLU n 
1  36 TRP n 
1  37 VAL n 
1  38 LEU n 
1  39 THR n 
1  40 ALA n 
1  41 ALA n 
1  42 HIS n 
1  43 CYS n 
1  44 ASN n 
1  45 ARG n 
1  46 GLU n 
1  47 ASN n 
1  48 ILE n 
1  49 LYS n 
1  50 ILE n 
1  51 ARG n 
1  52 LEU n 
1  53 GLY n 
1  54 VAL n 
1  55 HIS n 
1  56 ASN n 
1  57 ILE n 
1  58 HIS n 
1  59 VAL n 
1  60 HIS n 
1  61 ASN n 
1  62 LYS n 
1  63 ASP n 
1  64 GLU n 
1  65 GLN n 
1  66 ILE n 
1  67 ARG n 
1  68 VAL n 
1  69 PRO n 
1  70 LYS n 
1  71 GLU n 
1  72 LYS n 
1  73 LEU n 
1  74 CYS n 
1  75 CYS n 
1  76 LEU n 
1  77 ASN n 
1  78 THR n 
1  79 TYR n 
1  80 CYS n 
1  81 THR n 
1  82 GLN n 
1  83 TRP n 
1  84 SER n 
1  85 GLN n 
1  86 ASP n 
1  87 ILE n 
1  88 MET n 
1  89 LEU n 
1  90 ILE n 
1  91 ARG n 
1  92 LEU n 
1  93 ASN n 
1  94 SER n 
1  95 SER n 
1  96 VAL n 
1  97 ASN n 
1  98 ILE n 
1  99 SER n 
1 100 GLU n 
1 101 HIS n 
1 102 ILE n 
1 103 ALA n 
1 104 PRO n 
1 105 LEU n 
1 106 SER n 
1 107 LEU n 
1 108 PRO n 
1 109 SER n 
1 110 ASN n 
1 111 PRO n 
1 112 PRO n 
1 113 ARG n 
1 114 VAL n 
1 115 ASP n 
1 116 SER n 
1 117 VAL n 
1 118 CYS n 
1 119 ARG n 
1 120 VAL n 
1 121 MET n 
1 122 GLY n 
1 123 TRP n 
1 124 GLY n 
1 125 THR n 
1 126 ILE n 
1 127 THR n 
1 128 SER n 
1 129 PRO n 
1 130 GLU n 
1 131 VAL n 
1 132 THR n 
1 133 TYR n 
1 134 PRO n 
1 135 GLU n 
1 136 VAL n 
1 137 PRO n 
1 138 HIS n 
1 139 CYS n 
1 140 VAL n 
1 141 ASN n 
1 142 ILE n 
1 143 ASN n 
1 144 ILE n 
1 145 LEU n 
1 146 HIS n 
1 147 ASN n 
1 148 GLU n 
1 149 VAL n 
1 150 CYS n 
1 151 GLU n 
1 152 ALA n 
1 153 ALA n 
1 154 TYR n 
1 155 PRO n 
1 156 MET n 
1 157 LEU n 
1 158 SER n 
1 159 GLY n 
1 160 ASN n 
1 161 ILE n 
1 162 LEU n 
1 163 CYS n 
1 164 ALA n 
1 165 GLY n 
1 166 GLU n 
1 167 LEU n 
1 168 GLU n 
1 169 GLY n 
1 170 ASP n 
1 171 LYS n 
1 172 ASP n 
1 173 SER n 
1 174 CYS n 
1 175 LYS n 
1 176 GLY n 
1 177 ASP n 
1 178 SER n 
1 179 GLY n 
1 180 GLY n 
1 181 PRO n 
1 182 LEU n 
1 183 ILE n 
1 184 CYS n 
1 185 ASP n 
1 186 GLY n 
1 187 GLN n 
1 188 ILE n 
1 189 GLN n 
1 190 GLY n 
1 191 ILE n 
1 192 VAL n 
1 193 SER n 
1 194 TRP n 
1 195 GLY n 
1 196 HIS n 
1 197 PHE n 
1 198 PRO n 
1 199 CYS n 
1 200 ALA n 
1 201 GLN n 
1 202 PRO n 
1 203 PHE n 
1 204 GLU n 
1 205 PRO n 
1 206 GLY n 
1 207 VAL n 
1 208 TYR n 
1 209 THR n 
1 210 LYS n 
1 211 VAL n 
1 212 PHE n 
1 213 ASP n 
1 214 TYR n 
1 215 LEU n 
1 216 GLU n 
1 217 TRP n 
1 218 ILE n 
1 219 GLN n 
1 220 ASP n 
1 221 ILE n 
1 222 ILE n 
1 223 ALA n 
1 224 GLY n 
1 225 ASN n 
# 
loop_
_pdbx_poly_seq_scheme.asym_id 
_pdbx_poly_seq_scheme.entity_id 
_pdbx_poly_seq_scheme.seq_id 
_pdbx_poly_seq_scheme.mon_id 
_pdbx_poly_seq_scheme.ndb_seq_num 
_pdbx_poly_seq_scheme.pdb_seq_num 
_pdbx_poly_seq_scheme.auth_seq_num 
_pdbx_poly_seq_scheme.pdb_mon_id 
_pdbx_poly_seq_scheme.auth_mon_id 
_pdbx_poly_seq_scheme.pdb_strand_id 
_pdbx_poly_seq_scheme.pdb_ins_code 
_pdbx_poly_seq_scheme.hetero 
A 1   1 ARG   1 1   1   ARG ARG A ? n 
A 1   2 ILE   2 2   2   ILE ILE A ? n 
A 1   3 ILE   3 3   3   ILE ILE A ? n 
A 1   4 GLY   4 4   4   GLY GLY A ? n 
A 1   5 GLY   5 5   5   GLY GLY A ? n 
A 1   6 TYR   6 6   6   TYR TYR A ? n 
A 1   7 GLU   7 7   7   GLU GLU A ? n 
A 1   8 CYS   8 8   8   CYS CYS A ? n 
A 1   9 ASN   9 9   9   ASN ASN A ? n 
A 1  10 GLU  10 10  10  GLU GLU A ? n 
A 1  11 ASN  11 11  11  ASN ASN A ? n 
A 1  12 GLU  12 12  12  GLU GLU A ? n 
A 1  13 HIS  13 13  13  HIS HIS A ? n 
A 1  14 ARG  14 14  14  ARG ARG A ? n 
A 1  15 SER  15 15  15  SER SER A ? n 
A 1  16 LEU  16 16  16  LEU LEU A ? n 
A 1  17 VAL  17 17  17  VAL VAL A ? n 
A 1  18 LEU  18 18  18  LEU LEU A ? n 
A 1  19 LEU  19 19  19  LEU LEU A ? n 
A 1  20 TYR  20 20  20  TYR TYR A ? n 
A 1  21 ASN  21 21  21  ASN ASN A ? n 
A 1  22 SER  22 22  22  SER SER A ? n 
A 1  23 ALA  23 23  23  ALA ALA A ? n 
A 1  24 GLY  24 24  24  GLY GLY A ? n 
A 1  25 SER  25 25  25  SER SER A ? n 
A 1  26 PHE  26 26  26  PHE PHE A ? n 
A 1  27 CYS  27 27  27  CYS CYS A ? n 
A 1  28 SER  28 28  28  SER SER A ? n 
A 1  29 GLY  29 29  29  GLY GLY A ? n 
A 1  30 THR  30 30  30  THR THR A ? n 
A 1  31 LEU  31 31  31  LEU LEU A ? n 
A 1  32 LEU  32 32  32  LEU LEU A ? n 
A 1  33 ASN  33 33  33  ASN ASN A ? n 
A 1  34 HIS  34 34  34  HIS HIS A ? n 
A 1  35 GLU  35 35  35  GLU GLU A ? n 
A 1  36 TRP  36 36  36  TRP TRP A ? n 
A 1  37 VAL  37 37  37  VAL VAL A ? n 
A 1  38 LEU  38 38  38  LEU LEU A ? n 
A 1  39 THR  39 39  39  THR THR A ? n 
A 1  40 ALA  40 40  40  ALA ALA A ? n 
A 1  41 ALA  41 41  41  ALA ALA A ? n 
A 1  42 HIS  42 42  42  HIS HIS A ? n 
A 1  43 CYS  43 43  43  CYS CYS A ? n 
A 1  44 ASN  44 44  44  ASN ASN A ? n 
A 1  45 ARG  45 45  45  ARG ARG A ? n 
A 1  46 GLU  46 46  46  GLU GLU A ? n 
A 1  47 ASN  47 47  47  ASN ASN A ? n 
A 1  48 ILE  48 48  48  ILE ILE A ? n 
A 1  49 LYS  49 49  49  LYS LYS A ? n 
A 1  50 ILE  50 50  50  ILE ILE A ? n 
A 1  51 ARG  51 51  51  ARG ARG A ? n 
A 1  52 LEU  52 52  52  LEU LEU A ? n 
A 1  53 GLY  53 53  53  GLY GLY A ? n 
A 1  54 VAL  54 54  54  VAL VAL A ? n 
A 1  55 HIS  55 55  55  HIS HIS A ? n 
A 1  56 ASN  56 56  56  ASN ASN A ? n 
A 1  57 ILE  57 57  57  ILE ILE A ? n 
A 1  58 HIS  58 58  58  HIS HIS A ? n 
A 1  59 VAL  59 59  59  VAL VAL A ? n 
A 1  60 HIS  60 60  60  HIS HIS A ? n 
A 1  61 ASN  61 61  61  ASN ASN A ? n 
A 1  62 LYS  62 62  62  LYS LYS A ? n 
A 1  63 ASP  63 63  63  ASP ASP A ? n 
A 1  64 GLU  64 64  64  GLU GLU A ? n 
A 1  65 GLN  65 65  65  GLN GLN A ? n 
A 1  66 ILE  66 66  66  ILE ILE A ? n 
A 1  67 ARG  67 67  67  ARG ARG A ? n 
A 1  68 VAL  68 68  68  VAL VAL A ? n 
A 1  69 PRO  69 69  69  PRO PRO A ? n 
A 1  70 LYS  70 70  70  LYS LYS A ? n 
A 1  71 GLU  71 71  71  GLU GLU A ? n 
A 1  72 LYS  72 72  72  LYS LYS A ? n 
A 1  73 LEU  73 73  73  LEU LEU A ? n 
A 1  74 CYS  74 74  74  CYS CYS A ? n 
A 1  75 CYS  75 75  75  CYS CYS A ? n 
A 1  76 LEU  76 76  76  LEU LEU A ? n 
A 1  77 ASN  77 77  77  ASN ASN A ? n 
A 1  78 THR  78 78  78  THR THR A ? n 
A 1  79 TYR  79 79  79  TYR TYR A ? n 
A 1  80 CYS  80 80  80  CYS CYS A ? n 
A 1  81 THR  81 81  81  THR THR A ? n 
A 1  82 GLN  82 82  82  GLN GLN A ? n 
A 1  83 TRP  83 83  83  TRP TRP A ? n 
A 1  84 SER  84 84  84  SER SER A ? n 
A 1  85 GLN  85 85  85  GLN GLN A ? n 
A 1  86 ASP  86 86  86  ASP ASP A ? n 
A 1  87 ILE  87 87  87  ILE ILE A ? n 
A 1  88 MET  88 88  88  MET MET A ? n 
A 1  89 LEU  89 89  89  LEU LEU A ? n 
A 1  90 ILE  90 90  90  ILE ILE A ? n 
A 1  91 ARG  91 91  91  ARG ARG A ? n 
A 1  92 LEU  92 92  92  LEU LEU A ? n 
A 1  93 ASN  93 93  93  ASN ASN A ? n 
A 1  94 SER  94 94  94  SER SER A ? n 
A 1  95 SER  95 95  95  SER SER A ? n 
A 1  96 VAL  96 96  96  VAL VAL A ? n 
A 1  97 ASN  97 97  97  ASN ASN A ? n 
A 1  98 ILE  98 98  98  ILE ILE A ? n 
A 1  99 SER  99 99  99  SER SER A ? n 
A 1 100 GLU 100 100 100 GLU GLU A ? n 
A 1 101 HIS 101 101 101 HIS HIS A ? n 
A 1 102 ILE 102 102 102 ILE ILE A ? n 
A 1 103 ALA 103 103 103 ALA ALA A ? n 
A 1 104 PRO 104 104 104 PRO PRO A ? n 
A 1 105 LEU 105 105 105 LEU LEU A ? n 
A 1 106 SER 106 106 106 SER SER A ? n 
A 1 107 LEU 107 107 107 LEU LEU A ? n 
A 1 108 PRO 108 108 108 PRO PRO A ? n 
A 1 109 SER 109 109 109 SER SER A ? n 
A 1 110 ASN 110 110 110 ASN ASN A ? n 
A 1 111 PRO 111 111 111 PRO PRO A ? n 
A 1 112 PRO 112 112 112 PRO PRO A ? n 
A 1 113 ARG 113 113 113 ARG ARG A ? n 
A 1 114 VAL 114 114 114 VAL VAL A ? n 
A 1 115 ASP 115 115 115 ASP ASP A ? n 
A 1 116 SER 116 116 116 SER SER A ? n 
A 1 117 VAL 117 117 117 VAL VAL A ? n 
A 1 118 CYS 118 118 118 CYS CYS A ? n 
A 1 119 ARG 119 119 119 ARG ARG A ? n 
A 1 120 VAL 120 120 120 VAL VAL A ? n 
A 1 121 MET 121 121 121 MET MET A ? n 
A 1 122 GLY 122 122 122 GLY GLY A ? n 
A 1 123 TRP 123 123 123 TRP TRP A ? n 
A 1 124 GLY 124 124 124 GLY GLY A ? n 
A 1 125 THR 125 125 125 THR THR A ? n 
A 1 126 ILE 126 126 126 ILE ILE A ? n 
A 1 127 THR 127 127 127 THR THR A ? n 
A 1 128 SER 128 128 128 SER SER A ? n 
A 1 129 PRO 129 129 129 PRO PRO A ? n 
A 1 130 GLU 130 130 130 GLU GLU A ? n 
A 1 131 VAL 131 131 131 VAL VAL A ? n 
A 1 132 THR 132 132 132 THR THR A ? n 
A 1 133 TYR 133 133 133 TYR TYR A ? n 
A 1 134 PRO 134 134 134 PRO PRO A ? n 
A 1 135 GLU 135 135 135 GLU GLU A ? n 
A 1 136 VAL 136 136 136 VAL VAL A ? n 
A 1 137 PRO 137 137 137 PRO PRO A ? n 
A 1 138 HIS 138 138 138 HIS HIS A ? n 
A 1 139 CYS 139 139 139 CYS CYS A ? n 
A 1 140 VAL 140 140 140 VAL VAL A ? n 
A 1 141 ASN 141 141 141 ASN ASN A ? n 
A 1 142 ILE 142 142 142 ILE ILE A ? n 
A 1 143 ASN 143 143 143 ASN ASN A ? n 
A 1 144 ILE 144 144 144 ILE ILE A ? n 
A 1 145 LEU 145 145 145 LEU LEU A ? n 
A 1 146 HIS 146 146 146 HIS HIS A ? n 
A 1 147 ASN 147 147 147 ASN ASN A ? n 
A 1 148 GLU 148 148 148 GLU GLU A ? n 
A 1 149 VAL 149 149 149 VAL VAL A ? n 
A 1 150 CYS 150 150 150 CYS CYS A ? n 
A 1 151 GLU 151 151 151 GLU GLU A ? n 
A 1 152 ALA 152 152 152 ALA ALA A ? n 
A 1 153 ALA 153 153 153 ALA ALA A ? n 
A 1 154 TYR 154 154 154 TYR TYR A ? n 
A 1 155 PRO 155 155 155 PRO PRO A ? n 
A 1 156 MET 156 156 156 MET MET A ? n 
A 1 157 LEU 157 157 157 LEU LEU A ? n 
A 1 158 SER 158 158 158 SER SER A ? n 
A 1 159 GLY 159 159 159 GLY GLY A ? n 
A 1 160 ASN 160 160 160 ASN ASN A ? n 
A 1 161 ILE 161 161 161 ILE ILE A ? n 
A 1 162 LEU 162 162 162 LEU LEU A ? n 
A 1 163 CYS 163 163 163 CYS CYS A ? n 
A 1 164 ALA 164 164 164 ALA ALA A ? n 
A 1 165 GLY 165 165 165 GLY GLY A ? n 
A 1 166 GLU 166 166 166 GLU GLU A ? n 
A 1 167 LEU 167 167 167 LEU LEU A ? n 
A 1 168 GLU 168 168 168 GLU GLU A ? n 
A 1 169 GLY 169 169 169 GLY GLY A ? n 
A 1 170 ASP 170 170 170 ASP ASP A ? n 
A 1 171 LYS 171 171 171 LYS LYS A ? n 
A 1 172 ASP 172 172 172 ASP ASP A ? n 
A 1 173 SER 173 173 173 SER SER A ? n 
A 1 174 CYS 174 174 174 CYS CYS A ? n 
A 1 175 LYS 175 175 175 LYS LYS A ? n 
A 1 176 GLY 176 176 176 GLY GLY A ? n 
A 1 177 ASP 177 177 177 ASP ASP A ? n 
A 1 178 SER 178 178 178 SER SER A ? n 
A 1 179 GLY 179 179 179 GLY GLY A ? n 
A 1 180 GLY 180 180 180 GLY GLY A ? n 
A 1 181 PRO 181 181 181 PRO PRO A ? n 
A 1 182 LEU 182 182 182 LEU LEU A ? n 
A 1 183 ILE 183 183 183 ILE ILE A ? n 
A 1 184 CYS 184 184 184 CYS CYS A ? n 
A 1 185 ASP 185 185 185 ASP ASP A ? n 
A 1 186 GLY 186 186 186 GLY GLY A ? n 
A 1 187 GLN 187 187 187 GLN GLN A ? n 
A 1 188 ILE 188 188 188 ILE ILE A ? n 
A 1 189 GLN 189 189 189 GLN GLN A ? n 
A 1 190 GLY 190 190 190 GLY GLY A ? n 
A 1 191 ILE 191 191 191 ILE ILE A ? n 
A 1 192 VAL 192 192 192 VAL VAL A ? n 
A 1 193 SER 193 193 193 SER SER A ? n 
A 1 194 TRP 194 194 194 TRP TRP A ? n 
A 1 195 GLY 195 195 195 GLY GLY A ? n 
A 1 196 HIS 196 196 196 HIS HIS A ? n 
A 1 197 PHE 197 197 197 PHE PHE A ? n 
A 1 198 PRO 198 198 198 PRO PRO A ? n 
A 1 199 CYS 199 199 199 CYS CYS A ? n 
A 1 200 ALA 200 200 200 ALA ALA A ? n 
A 1 201 GLN 201 201 201 GLN GLN A ? n 
A 1 202 PRO 202 202 202 PRO PRO A ? n 
A 1 203 PHE 203 203 203 PHE PHE A ? n 
A 1 204 GLU 204 204 204 GLU GLU A ? n 
A 1 205 PRO 205 205 205 PRO PRO A ? n 
A 1 206 GLY 206 206 206 GLY GLY A ? n 
A 1 207 VAL 207 207 207 VAL VAL A ? n 
A 1 208 TYR 208 208 208 TYR TYR A ? n 
A 1 209 THR 209 209 209 THR THR A ? n 
A 1 210 LYS 210 210 210 LYS LYS A ? n 
A 1 211 VAL 211 211 211 VAL VAL A ? n 
A 1 212 PHE 212 212 212 PHE PHE A ? n 
A 1 213 ASP 213 213 213 ASP ASP A ? n 
A 1 214 TYR 214 214 214 TYR TYR A ? n 
A 1 215 LEU 215 215 215 LEU LEU A ? n 
A 1 216 GLU 216 216 216 GLU GLU A ? n 
A 1 217 TRP 217 217 217 TRP TRP A ? n 
A 1 218 ILE 218 218 218 ILE ILE A ? n 
A 1 219 GLN 219 219 219 GLN GLN A ? n 
A 1 220 ASP 220 220 220 ASP ASP A ? n 
A 1 221 ILE 221 221 221 ILE ILE A ? n 
A 1 222 ILE 222 222 222 ILE ILE A ? n 
A 1 223 ALA 223 223 223 ALA ALA A ? n 
A 1 224 GLY 224 224 224 GLY GLY A ? n 
A 1 225 ASN 225 225 225 ASN ASN A ? n 
# 
loop_
_atom_site.group_PDB 
_atom_site.id 
_atom_site.type_symbol 
_atom_site.label_atom_id 
_atom_site.label_alt_id 
_atom_site.label_comp_id 
_atom_site.label_asym_id 
_atom_site.label_entity_id 
_atom_site.label_seq_id 
_atom_site.pdbx_PDB_ins_code 
_atom_site.Cartn_x 
_atom_site.Cartn_y 
_atom_site.Cartn_z 
_atom_site.occupancy 
_atom_site.B_iso_or_equiv 
_atom_site.pdbx_formal_charge 
_atom_site.auth_seq_id 
_atom_site.auth_comp_id 
_atom_site.auth_asym_id 
_atom_site.auth_atom_id 
_atom_site.pdbx_PDB_model_num 
ATOM 1    N N   ? ARG A 1   1 ?   4.645  -4.692  -9.621 1.000 75.180 ? 1   ARG A N   1 
ATOM 2    C CA  ? ARG A 1   1 ?   5.852  -4.005 -10.070 1.000 75.180 ? 1   ARG A CA  1 
ATOM 3    C C   ? ARG A 1   1 ?   5.840  -2.541  -9.643 1.000 75.180 ? 1   ARG A C   1 
ATOM 4    C CB  ? ARG A 1   1 ?   5.993  -4.106 -11.591 1.000 75.180 ? 1   ARG A CB  1 
ATOM 5    O O   ? ARG A 1   1 ?   4.801  -1.879  -9.705 1.000 75.180 ? 1   ARG A O   1 
ATOM 6    C CG  ? ARG A 1   1 ?   7.275  -3.493 -12.132 1.000 75.180 ? 1   ARG A CG  1 
ATOM 7    C CD  ? ARG A 1   1 ?   7.381  -3.650 -13.642 1.000 75.180 ? 1   ARG A CD  1 
ATOM 8    N NE  ? ARG A 1   1 ?   8.530  -2.928 -14.180 1.000 75.180 ? 1   ARG A NE  1 
ATOM 9    N NH1 ? ARG A 1   1 ?   8.350  -3.808 -16.308 1.000 75.180 ? 1   ARG A NH1 1 
ATOM 10   N NH2 ? ARG A 1   1 ?  10.020  -2.316 -15.818 1.000 75.180 ? 1   ARG A NH2 1 
ATOM 11   C CZ  ? ARG A 1   1 ?   8.964  -3.019 -15.434 1.000 75.180 ? 1   ARG A CZ  1 
ATOM 12   N N   ? ILE A 1   2 ?   7.009  -2.112  -9.303 1.000 89.940 ? 2   ILE A N   1 
ATOM 13   C CA  ? ILE A 1   2 ?   7.331  -0.693  -9.396 1.000 89.940 ? 2   ILE A CA  1 
ATOM 14   C C   ? ILE A 1   2 ?   8.341  -0.466 -10.519 1.000 89.940 ? 2   ILE A C   1 
ATOM 15   C CB  ? ILE A 1   2 ?   7.885  -0.150  -8.060 1.000 89.940 ? 2   ILE A CB  1 
ATOM 16   O O   ? ILE A 1   2 ?   9.509  -0.842 -10.398 1.000 89.940 ? 2   ILE A O   1 
ATOM 17   C CG1 ? ILE A 1   2 ?   6.881  -0.394  -6.927 1.000 89.940 ? 2   ILE A CG1 1 
ATOM 18   C CG2 ? ILE A 1   2 ?   8.223   1.339  -8.181 1.000 89.940 ? 2   ILE A CG2 1 
ATOM 19   C CD1 ? ILE A 1   2 ?   5.577   0.377  -7.080 1.000 89.940 ? 2   ILE A CD1 1 
ATOM 20   N N   ? ILE A 1   3 ?   7.869  -0.102 -11.739 1.000 93.530 ? 3   ILE A N   1 
ATOM 21   C CA  ? ILE A 1   3 ?   8.714   0.159 -12.899 1.000 93.530 ? 3   ILE A CA  1 
ATOM 22   C C   ? ILE A 1   3 ?   9.411   1.508 -12.736 1.000 93.530 ? 3   ILE A C   1 
ATOM 23   C CB  ? ILE A 1   3 ?   7.898   0.133 -14.210 1.000 93.530 ? 3   ILE A CB  1 
ATOM 24   O O   ? ILE A 1   3 ?   8.766   2.514 -12.430 1.000 93.530 ? 3   ILE A O   1 
ATOM 25   C CG1 ? ILE A 1   3 ?   7.180  -1.213 -14.365 1.000 93.530 ? 3   ILE A CG1 1 
ATOM 26   C CG2 ? ILE A 1   3 ?   8.802   0.413 -15.415 1.000 93.530 ? 3   ILE A CG2 1 
ATOM 27   C CD1 ? ILE A 1   3 ?   8.115  -2.414 -14.390 1.000 93.530 ? 3   ILE A CD1 1 
ATOM 28   N N   ? GLY A 1   4 ?  10.789   1.444 -12.963 1.000 91.850 ? 4   GLY A N   1 
ATOM 29   C CA  ? GLY A 1   4 ?  11.516   2.702 -12.894 1.000 91.850 ? 4   GLY A CA  1 
ATOM 30   C C   ? GLY A 1   4 ?  11.806   3.146 -11.474 1.000 91.850 ? 4   GLY A C   1 
ATOM 31   O O   ? GLY A 1   4 ?  12.177   4.299 -11.242 1.000 91.850 ? 4   GLY A O   1 
ATOM 32   N N   ? GLY A 1   5 ?  11.504   2.138 -10.433 1.000 93.290 ? 5   GLY A N   1 
ATOM 33   C CA  ? GLY A 1   5 ?  11.721   2.435  -9.026 1.000 93.290 ? 5   GLY A CA  1 
ATOM 34   C C   ? GLY A 1   5 ?  13.028   1.880  -8.494 1.000 93.290 ? 5   GLY A C   1 
ATOM 35   O O   ? GLY A 1   5 ?  13.894   1.467  -9.268 1.000 93.290 ? 5   GLY A O   1 
ATOM 36   N N   ? TYR A 1   6 ?  13.210   1.975  -7.173 1.000 94.770 ? 6   TYR A N   1 
ATOM 37   C CA  ? TYR A 1   6 ?  14.376   1.518  -6.424 1.000 94.770 ? 6   TYR A CA  1 
ATOM 38   C C   ? TYR A 1   6 ?  13.956   0.801  -5.147 1.000 94.770 ? 6   TYR A C   1 
ATOM 39   C CB  ? TYR A 1   6 ?  15.292   2.697  -6.083 1.000 94.770 ? 6   TYR A CB  1 
ATOM 40   O O   ? TYR A 1   6 ?  12.798   0.885  -4.732 1.000 94.770 ? 6   TYR A O   1 
ATOM 41   C CG  ? TYR A 1   6 ?  14.589   3.828  -5.373 1.000 94.770 ? 6   TYR A CG  1 
ATOM 42   C CD1 ? TYR A 1   6 ?  13.961   4.844  -6.091 1.000 94.770 ? 6   TYR A CD1 1 
ATOM 43   C CD2 ? TYR A 1   6 ?  14.550   3.883  -3.984 1.000 94.770 ? 6   TYR A CD2 1 
ATOM 44   C CE1 ? TYR A 1   6 ?  13.313   5.889  -5.440 1.000 94.770 ? 6   TYR A CE1 1 
ATOM 45   C CE2 ? TYR A 1   6 ?  13.905   4.923  -3.323 1.000 94.770 ? 6   TYR A CE2 1 
ATOM 46   O OH  ? TYR A 1   6 ?  12.650   6.952  -3.410 1.000 94.770 ? 6   TYR A OH  1 
ATOM 47   C CZ  ? TYR A 1   6 ?  13.290   5.920  -4.059 1.000 94.770 ? 6   TYR A CZ  1 
ATOM 48   N N   ? GLU A 1   7 ?  14.853  -0.044  -4.661 1.000 95.160 ? 7   GLU A N   1 
ATOM 49   C CA  ? GLU A 1   7 ?  14.580  -0.712  -3.392 1.000 95.160 ? 7   GLU A CA  1 
ATOM 50   C C   ? GLU A 1   7 ?  14.180   0.292  -2.315 1.000 95.160 ? 7   GLU A C   1 
ATOM 51   C CB  ? GLU A 1   7 ?  15.799  -1.517  -2.934 1.000 95.160 ? 7   GLU A CB  1 
ATOM 52   O O   ? GLU A 1   7 ?  14.858   1.303  -2.119 1.000 95.160 ? 7   GLU A O   1 
ATOM 53   C CG  ? GLU A 1   7 ?  15.571  -2.301  -1.650 1.000 95.160 ? 7   GLU A CG  1 
ATOM 54   C CD  ? GLU A 1   7 ?  16.774  -3.134  -1.235 1.000 95.160 ? 7   GLU A CD  1 
ATOM 55   O OE1 ? GLU A 1   7 ?  16.971  -3.349  -0.017 1.000 95.160 ? 7   GLU A OE1 1 
ATOM 56   O OE2 ? GLU A 1   7 ?  17.524  -3.574  -2.134 1.000 95.160 ? 7   GLU A OE2 1 
ATOM 57   N N   ? CYS A 1   8 ?  12.995   0.026  -1.679 1.000 93.580 ? 8   CYS A N   1 
ATOM 58   C CA  ? CYS A 1   8 ?  12.532   0.860  -0.576 1.000 93.580 ? 8   CYS A CA  1 
ATOM 59   C C   ? CYS A 1   8 ?  13.471   0.755   0.620 1.000 93.580 ? 8   CYS A C   1 
ATOM 60   C CB  ? CYS A 1   8 ?  11.116   0.461  -0.160 1.000 93.580 ? 8   CYS A CB  1 
ATOM 61   O O   ? CYS A 1   8 ?  13.952  -0.333   0.943 1.000 93.580 ? 8   CYS A O   1 
ATOM 62   S SG  ? CYS A 1   8 ?   9.888   0.667  -1.469 1.000 93.580 ? 8   CYS A SG  1 
ATOM 63   N N   ? ASN A 1   9 ?  13.694   1.869   1.288 1.000 90.370 ? 9   ASN A N   1 
ATOM 64   C CA  ? ASN A 1   9 ?  14.381   1.840   2.574 1.000 90.370 ? 9   ASN A CA  1 
ATOM 65   C C   ? ASN A 1   9 ?  13.559   1.109   3.632 1.000 90.370 ? 9   ASN A C   1 
ATOM 66   C CB  ? ASN A 1   9 ?  14.706   3.260   3.042 1.000 90.370 ? 9   ASN A CB  1 
ATOM 67   O O   ? ASN A 1   9 ?  12.337   1.260   3.689 1.000 90.370 ? 9   ASN A O   1 
ATOM 68   C CG  ? ASN A 1   9 ?  15.571   3.282   4.286 1.000 90.370 ? 9   ASN A CG  1 
ATOM 69   N ND2 ? ASN A 1   9 ?  16.667   4.029   4.233 1.000 90.370 ? 9   ASN A ND2 1 
ATOM 70   O OD1 ? ASN A 1   9 ?  15.258   2.631   5.287 1.000 90.370 ? 9   ASN A OD1 1 
ATOM 71   N N   ? GLU A 1  10 ?  14.206   0.276   4.525 1.000 86.730 ? 10  GLU A N   1 
ATOM 72   C CA  ? GLU A 1  10 ?  13.526  -0.515   5.546 1.000 86.730 ? 10  GLU A CA  1 
ATOM 73   C C   ? GLU A 1  10 ?  12.629   0.361   6.416 1.000 86.730 ? 10  GLU A C   1 
ATOM 74   C CB  ? GLU A 1  10 ?  14.543  -1.256   6.418 1.000 86.730 ? 10  GLU A CB  1 
ATOM 75   O O   ? GLU A 1  10 ?  11.541  -0.059   6.815 1.000 86.730 ? 10  GLU A O   1 
ATOM 76   C CG  ? GLU A 1  10 ?  15.214  -2.429   5.719 1.000 86.730 ? 10  GLU A CG  1 
ATOM 77   C CD  ? GLU A 1  10 ?  16.202  -3.171   6.605 1.000 86.730 ? 10  GLU A CD  1 
ATOM 78   O OE1 ? GLU A 1  10 ?  16.831  -4.144   6.131 1.000 86.730 ? 10  GLU A OE1 1 
ATOM 79   O OE2 ? GLU A 1  10 ?  16.347  -2.776   7.783 1.000 86.730 ? 10  GLU A OE2 1 
ATOM 80   N N   ? ASN A 1  11 ?  12.908   1.579   6.655 1.000 85.060 ? 11  ASN A N   1 
ATOM 81   C CA  ? ASN A 1  11 ?  12.175   2.470   7.548 1.000 85.060 ? 11  ASN A CA  1 
ATOM 82   C C   ? ASN A 1  11 ?  10.984   3.114   6.843 1.000 85.060 ? 11  ASN A C   1 
ATOM 83   C CB  ? ASN A 1  11 ?  13.103   3.546   8.114 1.000 85.060 ? 11  ASN A CB  1 
ATOM 84   O O   ? ASN A 1  11 ?  10.070   3.619   7.496 1.000 85.060 ? 11  ASN A O   1 
ATOM 85   C CG  ? ASN A 1  11 ?  14.151   2.980   9.051 1.000 85.060 ? 11  ASN A CG  1 
ATOM 86   N ND2 ? ASN A 1  11 ?  15.336   3.579   9.046 1.000 85.060 ? 11  ASN A ND2 1 
ATOM 87   O OD1 ? ASN A 1  11 ?  13.899   2.011   9.772 1.000 85.060 ? 11  ASN A OD1 1 
ATOM 88   N N   ? GLU A 1  12 ?  10.955   3.105   5.536 1.000 86.810 ? 12  GLU A N   1 
ATOM 89   C CA  ? GLU A 1  12 ?   9.913   3.734   4.730 1.000 86.810 ? 12  GLU A CA  1 
ATOM 90   C C   ? GLU A 1  12 ?   8.768   2.764   4.452 1.000 86.810 ? 12  GLU A C   1 
ATOM 91   C CB  ? GLU A 1  12 ?  10.493   4.255   3.413 1.000 86.810 ? 12  GLU A CB  1 
ATOM 92   O O   ? GLU A 1  12 ?   7.700   3.171   3.991 1.000 86.810 ? 12  GLU A O   1 
ATOM 93   C CG  ? GLU A 1  12 ?  11.456   5.420   3.583 1.000 86.810 ? 12  GLU A CG  1 
ATOM 94   C CD  ? GLU A 1  12 ?  11.999   5.948   2.264 1.000 86.810 ? 12  GLU A CD  1 
ATOM 95   O OE1 ? GLU A 1  12 ?  12.731   6.964   2.271 1.000 86.810 ? 12  GLU A OE1 1 
ATOM 96   O OE2 ? GLU A 1  12 ?  11.688   5.341   1.214 1.000 86.810 ? 12  GLU A OE2 1 
ATOM 97   N N   ? HIS A 1  13 ?   8.849   1.420   4.856 1.000 90.690 ? 13  HIS A N   1 
ATOM 98   C CA  ? HIS A 1  13 ?   7.868   0.394   4.522 1.000 90.690 ? 13  HIS A CA  1 
ATOM 99   C C   ? HIS A 1  13 ?   7.159  -0.119   5.771 1.000 90.690 ? 13  HIS A C   1 
ATOM 100  C CB  ? HIS A 1  13 ?   8.537  -0.767   3.784 1.000 90.690 ? 13  HIS A CB  1 
ATOM 101  O O   ? HIS A 1  13 ?   6.551  -1.191   5.749 1.000 90.690 ? 13  HIS A O   1 
ATOM 102  C CG  ? HIS A 1  13 ?   9.498  -1.541   4.629 1.000 90.690 ? 13  HIS A CG  1 
ATOM 103  C CD2 ? HIS A 1  13 ?   9.331  -2.669   5.358 1.000 90.690 ? 13  HIS A CD2 1 
ATOM 104  N ND1 ? HIS A 1  13 ?  10.813  -1.166   4.793 1.000 90.690 ? 13  HIS A ND1 1 
ATOM 105  C CE1 ? HIS A 1  13 ?  11.416  -2.033   5.590 1.000 90.690 ? 13  HIS A CE1 1 
ATOM 106  N NE2 ? HIS A 1  13 ?  10.538  -2.955   5.947 1.000 90.690 ? 13  HIS A NE2 1 
ATOM 107  N N   ? ARG A 1  14 ?   7.191   0.606   6.758 1.000 95.450 ? 14  ARG A N   1 
ATOM 108  C CA  ? ARG A 1  14 ?   6.742   0.131   8.063 1.000 95.450 ? 14  ARG A CA  1 
ATOM 109  C C   ? ARG A 1  14 ?   5.235  -0.106   8.070 1.000 95.450 ? 14  ARG A C   1 
ATOM 110  C CB  ? ARG A 1  14 ?   7.120   1.130   9.158 1.000 95.450 ? 14  ARG A CB  1 
ATOM 111  O O   ? ARG A 1  14 ?   4.727  -0.876   8.887 1.000 95.450 ? 14  ARG A O   1 
ATOM 112  C CG  ? ARG A 1  14 ?   8.615   1.228   9.414 1.000 95.450 ? 14  ARG A CG  1 
ATOM 113  C CD  ? ARG A 1  14 ?   8.927   2.123  10.605 1.000 95.450 ? 14  ARG A CD  1 
ATOM 114  N NE  ? ARG A 1  14 ?   8.660   3.527  10.308 1.000 95.450 ? 14  ARG A NE  1 
ATOM 115  N NH1 ? ARG A 1  14 ?   9.069   4.273  12.456 1.000 95.450 ? 14  ARG A NH1 1 
ATOM 116  N NH2 ? ARG A 1  14 ?   8.470   5.759  10.816 1.000 95.450 ? 14  ARG A NH2 1 
ATOM 117  C CZ  ? ARG A 1  14 ?   8.734   4.517  11.194 1.000 95.450 ? 14  ARG A CZ  1 
ATOM 118  N N   ? SER A 1  15 ?   4.479   0.533   7.166 1.000 96.790 ? 15  SER A N   1 
ATOM 119  C CA  ? SER A 1  15 ?   3.031   0.377   7.086 1.000 96.790 ? 15  SER A CA  1 
ATOM 120  C C   ? SER A 1  15 ?   2.640  -0.610   5.990 1.000 96.790 ? 15  SER A C   1 
ATOM 121  C CB  ? SER A 1  15 ?   2.359   1.727   6.831 1.000 96.790 ? 15  SER A CB  1 
ATOM 122  O O   ? SER A 1  15 ?   1.470  -0.976   5.866 1.000 96.790 ? 15  SER A O   1 
ATOM 123  O OG  ? SER A 1  15 ?   2.803   2.286   5.607 1.000 96.790 ? 15  SER A OG  1 
ATOM 124  N N   ? LEU A 1  16 ?   3.606  -0.978   5.142 1.000 97.240 ? 16  LEU A N   1 
ATOM 125  C CA  ? LEU A 1  16 ?   3.354  -1.873   4.018 1.000 97.240 ? 16  LEU A CA  1 
ATOM 126  C C   ? LEU A 1  16 ?   3.125  -3.301   4.501 1.000 97.240 ? 16  LEU A C   1 
ATOM 127  C CB  ? LEU A 1  16 ?   4.523  -1.837   3.031 1.000 97.240 ? 16  LEU A CB  1 
ATOM 128  O O   ? LEU A 1  16 ?   3.931  -3.839   5.264 1.000 97.240 ? 16  LEU A O   1 
ATOM 129  C CG  ? LEU A 1  16 ?   4.361  -2.667   1.756 1.000 97.240 ? 16  LEU A CG  1 
ATOM 130  C CD1 ? LEU A 1  16 ?   3.209  -2.126   0.915 1.000 97.240 ? 16  LEU A CD1 1 
ATOM 131  C CD2 ? LEU A 1  16 ?   5.657  -2.674   0.954 1.000 97.240 ? 16  LEU A CD2 1 
ATOM 132  N N   ? VAL A 1  17 ?   2.075  -3.939   4.048 1.000 96.930 ? 17  VAL A N   1 
ATOM 133  C CA  ? VAL A 1  17 ?   1.686  -5.291   4.435 1.000 96.930 ? 17  VAL A CA  1 
ATOM 134  C C   ? VAL A 1  17 ?   1.722  -6.209   3.215 1.000 96.930 ? 17  VAL A C   1 
ATOM 135  C CB  ? VAL A 1  17 ?   0.282  -5.315   5.079 1.000 96.930 ? 17  VAL A CB  1 
ATOM 136  O O   ? VAL A 1  17 ?   1.323  -5.810   2.118 1.000 96.930 ? 17  VAL A O   1 
ATOM 137  C CG1 ? VAL A 1  17 ?  -0.159  -6.751   5.358 1.000 96.930 ? 17  VAL A CG1 1 
ATOM 138  C CG2 ? VAL A 1  17 ?   0.271  -4.490   6.364 1.000 96.930 ? 17  VAL A CG2 1 
ATOM 139  N N   ? LEU A 1  18 ?   2.251  -7.431   3.432 1.000 96.020 ? 18  LEU A N   1 
ATOM 140  C CA  ? LEU A 1  18 ?   2.246  -8.461   2.398 1.000 96.020 ? 18  LEU A CA  1 
ATOM 141  C C   ? LEU A 1  18 ?   1.098  -9.441   2.613 1.000 96.020 ? 18  LEU A C   1 
ATOM 142  C CB  ? LEU A 1  18 ?   3.580  -9.213   2.384 1.000 96.020 ? 18  LEU A CB  1 
ATOM 143  O O   ? LEU A 1  18 ?   1.048 -10.131   3.633 1.000 96.020 ? 18  LEU A O   1 
ATOM 144  C CG  ? LEU A 1  18 ?   3.720 -10.325   1.344 1.000 96.020 ? 18  LEU A CG  1 
ATOM 145  C CD1 ? LEU A 1  18 ?   3.650  -9.745  -0.065 1.000 96.020 ? 18  LEU A CD1 1 
ATOM 146  C CD2 ? LEU A 1  18 ?   5.024 -11.089   1.550 1.000 96.020 ? 18  LEU A CD2 1 
ATOM 147  N N   ? LEU A 1  19 ?   0.149  -9.404   1.664 1.000 96.050 ? 19  LEU A N   1 
ATOM 148  C CA  ? LEU A 1  19 ?  -0.947 -10.367   1.643 1.000 96.050 ? 19  LEU A CA  1 
ATOM 149  C C   ? LEU A 1  19 ?  -0.623 -11.539   0.722 1.000 96.050 ? 19  LEU A C   1 
ATOM 150  C CB  ? LEU A 1  19 ?  -2.245  -9.693   1.192 1.000 96.050 ? 19  LEU A CB  1 
ATOM 151  O O   ? LEU A 1  19 ?  -0.246 -11.339  -0.435 1.000 96.050 ? 19  LEU A O   1 
ATOM 152  C CG  ? LEU A 1  19 ?  -2.634  -8.410   1.929 1.000 96.050 ? 19  LEU A CG  1 
ATOM 153  C CD1 ? LEU A 1  19 ?  -3.925  -7.839   1.353 1.000 96.050 ? 19  LEU A CD1 1 
ATOM 154  C CD2 ? LEU A 1  19 ?  -2.781  -8.676   3.423 1.000 96.050 ? 19  LEU A CD2 1 
ATOM 155  N N   ? TYR A 1  20 ?  -0.858 -12.754   1.229 1.000 94.620 ? 20  TYR A N   1 
ATOM 156  C CA  ? TYR A 1  20 ?  -0.548 -13.906   0.390 1.000 94.620 ? 20  TYR A CA  1 
ATOM 157  C C   ? TYR A 1  20 ?  -1.414 -15.102   0.765 1.000 94.620 ? 20  TYR A C   1 
ATOM 158  C CB  ? TYR A 1  20 ?   0.934 -14.275   0.511 1.000 94.620 ? 20  TYR A CB  1 
ATOM 159  O O   ? TYR A 1  20 ?  -2.025 -15.123   1.836 1.000 94.620 ? 20  TYR A O   1 
ATOM 160  C CG  ? TYR A 1  20 ?   1.320 -14.797   1.874 1.000 94.620 ? 20  TYR A CG  1 
ATOM 161  C CD1 ? TYR A 1  20 ?   1.546 -13.924   2.936 1.000 94.620 ? 20  TYR A CD1 1 
ATOM 162  C CD2 ? TYR A 1  20 ?   1.460 -16.161   2.102 1.000 94.620 ? 20  TYR A CD2 1 
ATOM 163  C CE1 ? TYR A 1  20 ?   1.904 -14.400   4.194 1.000 94.620 ? 20  TYR A CE1 1 
ATOM 164  C CE2 ? TYR A 1  20 ?   1.817 -16.648   3.355 1.000 94.620 ? 20  TYR A CE2 1 
ATOM 165  O OH  ? TYR A 1  20 ?   2.391 -16.237   5.636 1.000 94.620 ? 20  TYR A OH  1 
ATOM 166  C CZ  ? TYR A 1  20 ?   2.037 -15.761   4.393 1.000 94.620 ? 20  TYR A CZ  1 
ATOM 167  N N   ? ASN A 1  21 ?  -1.601 -16.004  -0.197 1.000 92.750 ? 21  ASN A N   1 
ATOM 168  C CA  ? ASN A 1  21 ?  -2.347 -17.228   0.076 1.000 92.750 ? 21  ASN A CA  1 
ATOM 169  C C   ? ASN A 1  21 ?  -1.547 -18.470  -0.305 1.000 92.750 ? 21  ASN A C   1 
ATOM 170  C CB  ? ASN A 1  21 ?  -3.688 -17.215  -0.661 1.000 92.750 ? 21  ASN A CB  1 
ATOM 171  O O   ? ASN A 1  21 ?  -0.381 -18.368  -0.692 1.000 92.750 ? 21  ASN A O   1 
ATOM 172  C CG  ? ASN A 1  21 ?  -3.528 -17.287  -2.166 1.000 92.750 ? 21  ASN A CG  1 
ATOM 173  N ND2 ? ASN A 1  21 ?  -4.630 -17.120  -2.889 1.000 92.750 ? 21  ASN A ND2 1 
ATOM 174  O OD1 ? ASN A 1  21 ?  -2.424 -17.493  -2.676 1.000 92.750 ? 21  ASN A OD1 1 
ATOM 175  N N   ? SER A 1  22 ?  -2.104 -19.710  -0.108 1.000 88.230 ? 22  SER A N   1 
ATOM 176  C CA  ? SER A 1  22 ?  -1.447 -21.005  -0.253 1.000 88.230 ? 22  SER A CA  1 
ATOM 177  C C   ? SER A 1  22 ?  -1.044 -21.261  -1.702 1.000 88.230 ? 22  SER A C   1 
ATOM 178  C CB  ? SER A 1  22 ?  -2.361 -22.128   0.237 1.000 88.230 ? 22  SER A CB  1 
ATOM 179  O O   ? SER A 1  22 ?  -0.150 -22.066  -1.970 1.000 88.230 ? 22  SER A O   1 
ATOM 180  O OG  ? SER A 1  22 ?  -3.590 -22.121  -0.469 1.000 88.230 ? 22  SER A OG  1 
ATOM 181  N N   ? ALA A 1  23 ?  -1.650 -20.414  -2.661 1.000 86.610 ? 23  ALA A N   1 
ATOM 182  C CA  ? ALA A 1  23 ?  -1.384 -20.558  -4.090 1.000 86.610 ? 23  ALA A CA  1 
ATOM 183  C C   ? ALA A 1  23 ?  -0.217 -19.675  -4.523 1.000 86.610 ? 23  ALA A C   1 
ATOM 184  C CB  ? ALA A 1  23 ?  -2.633 -20.219  -4.900 1.000 86.610 ? 23  ALA A CB  1 
ATOM 185  O O   ? ALA A 1  23 ?   0.231 -19.747  -5.670 1.000 86.610 ? 23  ALA A O   1 
ATOM 186  N N   ? GLY A 1  24 ?   0.333 -18.964  -3.619 1.000 81.440 ? 24  GLY A N   1 
ATOM 187  C CA  ? GLY A 1  24 ?   1.481 -18.138  -3.959 1.000 81.440 ? 24  GLY A CA  1 
ATOM 188  C C   ? GLY A 1  24 ?   1.097 -16.805  -4.572 1.000 81.440 ? 24  GLY A C   1 
ATOM 189  O O   ? GLY A 1  24 ?   1.960 -16.061  -5.043 1.000 81.440 ? 24  GLY A O   1 
ATOM 190  N N   ? SER A 1  25 ?  -0.223 -16.460  -4.621 1.000 83.890 ? 25  SER A N   1 
ATOM 191  C CA  ? SER A 1  25 ?  -0.747 -15.168  -5.053 1.000 83.890 ? 25  SER A CA  1 
ATOM 192  C C   ? SER A 1  25 ?  -0.609 -14.120  -3.954 1.000 83.890 ? 25  SER A C   1 
ATOM 193  C CB  ? SER A 1  25 ?  -2.214 -15.295  -5.467 1.000 83.890 ? 25  SER A CB  1 
ATOM 194  O O   ? SER A 1  25 ?  -0.912 -14.390  -2.790 1.000 83.890 ? 25  SER A O   1 
ATOM 195  O OG  ? SER A 1  25 ?  -2.354 -16.199  -6.550 1.000 83.890 ? 25  SER A OG  1 
ATOM 196  N N   ? PHE A 1  26 ?  -0.065 -12.971  -4.311 1.000 90.250 ? 26  PHE A N   1 
ATOM 197  C CA  ? PHE A 1  26 ?   0.100 -11.991  -3.243 1.000 90.250 ? 26  PHE A CA  1 
ATOM 198  C C   ? PHE A 1  26 ?  -0.325 -10.604  -3.710 1.000 90.250 ? 26  PHE A C   1 
ATOM 199  C CB  ? PHE A 1  26 ?   1.553 -11.960  -2.761 1.000 90.250 ? 26  PHE A CB  1 
ATOM 200  O O   ? PHE A 1  26 ?  -0.366 -10.334  -4.912 1.000 90.250 ? 26  PHE A O   1 
ATOM 201  C CG  ? PHE A 1  26 ?   2.541 -11.588  -3.833 1.000 90.250 ? 26  PHE A CG  1 
ATOM 202  C CD1 ? PHE A 1  26 ?   3.141 -12.568  -4.615 1.000 90.250 ? 26  PHE A CD1 1 
ATOM 203  C CD2 ? PHE A 1  26 ?   2.870 -10.258  -4.060 1.000 90.250 ? 26  PHE A CD2 1 
ATOM 204  C CE1 ? PHE A 1  26 ?   4.056 -12.227  -5.609 1.000 90.250 ? 26  PHE A CE1 1 
ATOM 205  C CE2 ? PHE A 1  26 ?   3.784  -9.910  -5.051 1.000 90.250 ? 26  PHE A CE2 1 
ATOM 206  C CZ  ? PHE A 1  26 ?   4.376 -10.895  -5.823 1.000 90.250 ? 26  PHE A CZ  1 
ATOM 207  N N   ? CYS A 1  27 ?  -0.833  -9.818  -2.787 1.000 95.110 ? 27  CYS A N   1 
ATOM 208  C CA  ? CYS A 1  27 ?  -1.156  -8.395  -2.819 1.000 95.110 ? 27  CYS A CA  1 
ATOM 209  C C   ? CYS A 1  27 ?  -0.461  -7.653  -1.684 1.000 95.110 ? 27  CYS A C   1 
ATOM 210  C CB  ? CYS A 1  27 ?  -2.667  -8.187  -2.727 1.000 95.110 ? 27  CYS A CB  1 
ATOM 211  O O   ? CYS A 1  27 ?   0.196  -8.269  -0.843 1.000 95.110 ? 27  CYS A O   1 
ATOM 212  S SG  ? CYS A 1  27 ?  -3.554  -8.618  -4.240 1.000 95.110 ? 27  CYS A SG  1 
ATOM 213  N N   ? SER A 1  28 ?  -0.627  -6.398  -1.855 1.000 95.780 ? 28  SER A N   1 
ATOM 214  C CA  ? SER A 1  28 ?  -0.138  -5.552  -0.771 1.000 95.780 ? 28  SER A CA  1 
ATOM 215  C C   ? SER A 1  28 ?  -1.290  -4.881  -0.031 1.000 95.780 ? 28  SER A C   1 
ATOM 216  C CB  ? SER A 1  28 ?   0.820  -4.490  -1.310 1.000 95.780 ? 28  SER A CB  1 
ATOM 217  O O   ? SER A 1  28 ?  -2.429  -4.894  -0.502 1.000 95.780 ? 28  SER A O   1 
ATOM 218  O OG  ? SER A 1  28 ?   1.918  -5.092  -1.972 1.000 95.780 ? 28  SER A OG  1 
ATOM 219  N N   ? GLY A 1  29 ?  -0.994  -4.340   1.188 1.000 97.140 ? 29  GLY A N   1 
ATOM 220  C CA  ? GLY A 1  29 ?  -1.908  -3.562   2.010 1.000 97.140 ? 29  GLY A CA  1 
ATOM 221  C C   ? GLY A 1  29 ?  -1.208  -2.509   2.848 1.000 97.140 ? 29  GLY A C   1 
ATOM 222  O O   ? GLY A 1  29 ?   0.019  -2.393   2.811 1.000 97.140 ? 29  GLY A O   1 
ATOM 223  N N   ? THR A 1  30 ?  -2.069  -1.730   3.533 1.000 98.080 ? 30  THR A N   1 
ATOM 224  C CA  ? THR A 1  30 ?  -1.541  -0.673   4.388 1.000 98.080 ? 30  THR A CA  1 
ATOM 225  C C   ? THR A 1  30 ?  -2.105  -0.787   5.801 1.000 98.080 ? 30  THR A C   1 
ATOM 226  C CB  ? THR A 1  30 ?  -1.861   0.721   3.815 1.000 98.080 ? 30  THR A CB  1 
ATOM 227  O O   ? THR A 1  30 ?  -3.324  -0.816   5.988 1.000 98.080 ? 30  THR A O   1 
ATOM 228  C CG2 ? THR A 1  30 ?  -1.235   1.822   4.665 1.000 98.080 ? 30  THR A CG2 1 
ATOM 229  O OG1 ? THR A 1  30 ?  -1.346   0.812   2.481 1.000 98.080 ? 30  THR A OG1 1 
ATOM 230  N N   ? LEU A 1  31 ?  -1.200  -0.890   6.790 1.000 98.260 ? 31  LEU A N   1 
ATOM 231  C CA  ? LEU A 1  31 ?  -1.611  -0.886   8.190 1.000 98.260 ? 31  LEU A CA  1 
ATOM 232  C C   ? LEU A 1  31 ?  -2.071   0.504   8.618 1.000 98.260 ? 31  LEU A C   1 
ATOM 233  C CB  ? LEU A 1  31 ?  -0.461  -1.354   9.087 1.000 98.260 ? 31  LEU A CB  1 
ATOM 234  O O   ? LEU A 1  31 ?  -1.307   1.468   8.535 1.000 98.260 ? 31  LEU A O   1 
ATOM 235  C CG  ? LEU A 1  31 ?  -0.763  -1.443  10.584 1.000 98.260 ? 31  LEU A CG  1 
ATOM 236  C CD1 ? LEU A 1  31 ?  -1.776  -2.549  10.856 1.000 98.260 ? 31  LEU A CD1 1 
ATOM 237  C CD2 ? LEU A 1  31 ?   0.520  -1.679  11.375 1.000 98.260 ? 31  LEU A CD2 1 
ATOM 238  N N   ? LEU A 1  32 ?  -3.429   0.589   9.118 1.000 97.580 ? 32  LEU A N   1 
ATOM 239  C CA  ? LEU A 1  32 ?  -4.002   1.880   9.482 1.000 97.580 ? 32  LEU A CA  1 
ATOM 240  C C   ? LEU A 1  32 ?  -3.880   2.125  10.982 1.000 97.580 ? 32  LEU A C   1 
ATOM 241  C CB  ? LEU A 1  32 ?  -5.471   1.953   9.058 1.000 97.580 ? 32  LEU A CB  1 
ATOM 242  O O   ? LEU A 1  32 ?  -3.774   3.273  11.421 1.000 97.580 ? 32  LEU A O   1 
ATOM 243  C CG  ? LEU A 1  32 ?  -5.746   1.929   7.554 1.000 97.580 ? 32  LEU A CG  1 
ATOM 244  C CD1 ? LEU A 1  32 ?  -7.243   2.036   7.286 1.000 97.580 ? 32  LEU A CD1 1 
ATOM 245  C CD2 ? LEU A 1  32 ?  -4.991   3.054   6.854 1.000 97.580 ? 32  LEU A CD2 1 
ATOM 246  N N   ? ASN A 1  33 ?  -3.978   1.079  11.799 1.000 96.570 ? 33  ASN A N   1 
ATOM 247  C CA  ? ASN A 1  33 ?  -3.778   1.033  13.243 1.000 96.570 ? 33  ASN A CA  1 
ATOM 248  C C   ? ASN A 1  33 ?  -3.429  -0.375  13.717 1.000 96.570 ? 33  ASN A C   1 
ATOM 249  C CB  ? ASN A 1  33 ?  -5.022   1.545  13.974 1.000 96.570 ? 33  ASN A CB  1 
ATOM 250  O O   ? ASN A 1  33 ?  -3.006  -1.215  12.920 1.000 96.570 ? 33  ASN A O   1 
ATOM 251  C CG  ? ASN A 1  33 ?  -6.245   0.687  13.717 1.000 96.570 ? 33  ASN A CG  1 
ATOM 252  N ND2 ? ASN A 1  33 ?  -7.419   1.307  13.734 1.000 96.570 ? 33  ASN A ND2 1 
ATOM 253  O OD1 ? ASN A 1  33 ?  -6.136  -0.524  13.506 1.000 96.570 ? 33  ASN A OD1 1 
ATOM 254  N N   ? HIS A 1  34 ?  -3.637  -0.636  15.093 1.000 96.760 ? 34  HIS A N   1 
ATOM 255  C CA  ? HIS A 1  34 ?  -3.189  -1.911  15.642 1.000 96.760 ? 34  HIS A CA  1 
ATOM 256  C C   ? HIS A 1  34 ?  -4.020  -3.068  15.097 1.000 96.760 ? 34  HIS A C   1 
ATOM 257  C CB  ? HIS A 1  34 ?  -3.258  -1.890  17.170 1.000 96.760 ? 34  HIS A CB  1 
ATOM 258  O O   ? HIS A 1  34 ?  -3.602  -4.226  15.168 1.000 96.760 ? 34  HIS A O   1 
ATOM 259  C CG  ? HIS A 1  34 ?  -2.333  -0.898  17.799 1.000 96.760 ? 34  HIS A CG  1 
ATOM 260  C CD2 ? HIS A 1  34 ?  -2.417   0.449  17.912 1.000 96.760 ? 34  HIS A CD2 1 
ATOM 261  N ND1 ? HIS A 1  34 ?  -1.150  -1.263  18.404 1.000 96.760 ? 34  HIS A ND1 1 
ATOM 262  C CE1 ? HIS A 1  34 ?  -0.546  -0.180  18.865 1.000 96.760 ? 34  HIS A CE1 1 
ATOM 263  N NE2 ? HIS A 1  34 ?  -1.294   0.871  18.579 1.000 96.760 ? 34  HIS A NE2 1 
ATOM 264  N N   ? GLU A 1  35 ?  -5.157  -2.787  14.382 1.000 96.820 ? 35  GLU A N   1 
ATOM 265  C CA  ? GLU A 1  35 ?  -6.076  -3.885  14.102 1.000 96.820 ? 35  GLU A CA  1 
ATOM 266  C C   ? GLU A 1  35 ?  -6.546  -3.856  12.650 1.000 96.820 ? 35  GLU A C   1 
ATOM 267  C CB  ? GLU A 1  35 ?  -7.281  -3.832  15.045 1.000 96.820 ? 35  GLU A CB  1 
ATOM 268  O O   ? GLU A 1  35 ?  -7.149  -4.816  12.167 1.000 96.820 ? 35  GLU A O   1 
ATOM 269  C CG  ? GLU A 1  35 ?  -6.925  -4.042  16.510 1.000 96.820 ? 35  GLU A CG  1 
ATOM 270  C CD  ? GLU A 1  35 ?  -8.134  -4.019  17.431 1.000 96.820 ? 35  GLU A CD  1 
ATOM 271  O OE1 ? GLU A 1  35 ?  -8.142  -4.758  18.441 1.000 96.820 ? 35  GLU A OE1 1 
ATOM 272  O OE2 ? GLU A 1  35 ?  -9.083  -3.257  17.138 1.000 96.820 ? 35  GLU A OE2 1 
ATOM 273  N N   ? TRP A 1  36 ?  -6.249  -2.735  11.916 1.000 97.780 ? 36  TRP A N   1 
ATOM 274  C CA  ? TRP A 1  36 ?  -6.912  -2.608  10.622 1.000 97.780 ? 36  TRP A CA  1 
ATOM 275  C C   ? TRP A 1  36 ?  -5.891  -2.448   9.501 1.000 97.780 ? 36  TRP A C   1 
ATOM 276  C CB  ? TRP A 1  36 ?  -7.876  -1.419  10.626 1.000 97.780 ? 36  TRP A CB  1 
ATOM 277  O O   ? TRP A 1  36 ?  -4.930  -1.686   9.632 1.000 97.780 ? 36  TRP A O   1 
ATOM 278  C CG  ? TRP A 1  36 ?  -9.132  -1.655  11.409 1.000 97.780 ? 36  TRP A CG  1 
ATOM 279  C CD1 ? TRP A 1  36 ?  -9.408  -1.220  12.676 1.000 97.780 ? 36  TRP A CD1 1 
ATOM 280  C CD2 ? TRP A 1  36 ? -10.283  -2.388  10.978 1.000 97.780 ? 36  TRP A CD2 1 
ATOM 281  C CE2 ? TRP A 1  36 ? -11.219  -2.357  12.034 1.000 97.780 ? 36  TRP A CE2 1 
ATOM 282  C CE3 ? TRP A 1  36 ? -10.613  -3.069   9.798 1.000 97.780 ? 36  TRP A CE3 1 
ATOM 283  N NE1 ? TRP A 1  36 ? -10.661  -1.639  13.058 1.000 97.780 ? 36  TRP A NE1 1 
ATOM 284  C CH2 ? TRP A 1  36 ? -12.764  -3.640  10.781 1.000 97.780 ? 36  TRP A CH2 1 
ATOM 285  C CZ2 ? TRP A 1  36 ? -12.466  -2.981  11.946 1.000 97.780 ? 36  TRP A CZ2 1 
ATOM 286  C CZ3 ? TRP A 1  36 ? -11.854  -3.689   9.712 1.000 97.780 ? 36  TRP A CZ3 1 
ATOM 287  N N   ? VAL A 1  37 ?  -6.140  -3.212   8.395 1.000 98.080 ? 37  VAL A N   1 
ATOM 288  C CA  ? VAL A 1  37 ?  -5.378  -3.140   7.152 1.000 98.080 ? 37  VAL A CA  1 
ATOM 289  C C   ? VAL A 1  37 ?  -6.286  -2.674   6.016 1.000 98.080 ? 37  VAL A C   1 
ATOM 290  C CB  ? VAL A 1  37 ?  -4.737  -4.501   6.799 1.000 98.080 ? 37  VAL A CB  1 
ATOM 291  O O   ? VAL A 1  37 ?  -7.410  -3.162   5.871 1.000 98.080 ? 37  VAL A O   1 
ATOM 292  C CG1 ? VAL A 1  37 ?  -4.118  -4.460   5.403 1.000 98.080 ? 37  VAL A CG1 1 
ATOM 293  C CG2 ? VAL A 1  37 ?  -3.688  -4.882   7.842 1.000 98.080 ? 37  VAL A CG2 1 
ATOM 294  N N   ? LEU A 1  38 ?  -5.747  -1.668   5.290 1.000 97.580 ? 38  LEU A N   1 
ATOM 295  C CA  ? LEU A 1  38 ?  -6.419  -1.160   4.098 1.000 97.580 ? 38  LEU A CA  1 
ATOM 296  C C   ? LEU A 1  38 ?  -5.812  -1.760   2.835 1.000 97.580 ? 38  LEU A C   1 
ATOM 297  C CB  ? LEU A 1  38 ?  -6.332   0.368   4.045 1.000 97.580 ? 38  LEU A CB  1 
ATOM 298  O O   ? LEU A 1  38 ?  -4.593  -1.732   2.652 1.000 97.580 ? 38  LEU A O   1 
ATOM 299  C CG  ? LEU A 1  38 ?  -7.071   1.049   2.892 1.000 97.580 ? 38  LEU A CG  1 
ATOM 300  C CD1 ? LEU A 1  38 ?  -8.576   0.849   3.036 1.000 97.580 ? 38  LEU A CD1 1 
ATOM 301  C CD2 ? LEU A 1  38 ?  -6.726   2.533   2.837 1.000 97.580 ? 38  LEU A CD2 1 
ATOM 302  N N   ? THR A 1  39 ?  -6.687  -2.285   1.890 1.000 96.660 ? 39  THR A N   1 
ATOM 303  C CA  ? THR A 1  39 ?  -6.195  -2.906   0.665 1.000 96.660 ? 39  THR A CA  1 
ATOM 304  C C   ? THR A 1  39 ?  -7.248  -2.836  -0.437 1.000 96.660 ? 39  THR A C   1 
ATOM 305  C CB  ? THR A 1  39 ?  -5.796  -4.374   0.904 1.000 96.660 ? 39  THR A CB  1 
ATOM 306  O O   ? THR A 1  39 ?  -8.314  -2.246  -0.248 1.000 96.660 ? 39  THR A O   1 
ATOM 307  C CG2 ? THR A 1  39 ?  -7.024  -5.245   1.151 1.000 96.660 ? 39  THR A CG2 1 
ATOM 308  O OG1 ? THR A 1  39 ?  -5.098  -4.867  -0.246 1.000 96.660 ? 39  THR A OG1 1 
ATOM 309  N N   ? ALA A 1  40 ?  -6.877  -3.306  -1.603 1.000 94.280 ? 40  ALA A N   1 
ATOM 310  C CA  ? ALA A 1  40 ?  -7.834  -3.337  -2.706 1.000 94.280 ? 40  ALA A CA  1 
ATOM 311  C C   ? ALA A 1  40 ?  -8.815  -4.495  -2.550 1.000 94.280 ? 40  ALA A C   1 
ATOM 312  C CB  ? ALA A 1  40 ?  -7.103  -3.440  -4.043 1.000 94.280 ? 40  ALA A CB  1 
ATOM 313  O O   ? ALA A 1  40 ?  -8.439  -5.577  -2.093 1.000 94.280 ? 40  ALA A O   1 
ATOM 314  N N   ? ALA A 1  41 ? -10.074  -4.270  -2.916 1.000 92.730 ? 41  ALA A N   1 
ATOM 315  C CA  ? ALA A 1  41 ? -11.110  -5.298  -2.853 1.000 92.730 ? 41  ALA A CA  1 
ATOM 316  C C   ? ALA A 1  41 ? -10.769  -6.476  -3.760 1.000 92.730 ? 41  ALA A C   1 
ATOM 317  C CB  ? ALA A 1  41 ? -12.467  -4.711  -3.234 1.000 92.730 ? 41  ALA A CB  1 
ATOM 318  O O   ? ALA A 1  41 ? -11.080  -7.626  -3.439 1.000 92.730 ? 41  ALA A O   1 
ATOM 319  N N   ? HIS A 1  42 ? -10.160  -6.202  -4.897 1.000 90.420 ? 42  HIS A N   1 
ATOM 320  C CA  ? HIS A 1  42 ?  -9.825  -7.260  -5.844 1.000 90.420 ? 42  HIS A CA  1 
ATOM 321  C C   ? HIS A 1  42 ?  -8.710  -8.150  -5.305 1.000 90.420 ? 42  HIS A C   1 
ATOM 322  C CB  ? HIS A 1  42 ?  -9.414  -6.662  -7.191 1.000 90.420 ? 42  HIS A CB  1 
ATOM 323  O O   ? HIS A 1  42 ?  -8.398  -9.187  -5.895 1.000 90.420 ? 42  HIS A O   1 
ATOM 324  C CG  ? HIS A 1  42 ?  -8.038  -6.077  -7.194 1.000 90.420 ? 42  HIS A CG  1 
ATOM 325  C CD2 ? HIS A 1  42 ?  -6.827  -6.654  -7.381 1.000 90.420 ? 42  HIS A CD2 1 
ATOM 326  N ND1 ? HIS A 1  42 ?  -7.798  -4.737  -6.980 1.000 90.420 ? 42  HIS A ND1 1 
ATOM 327  C CE1 ? HIS A 1  42 ?  -6.496  -4.514  -7.037 1.000 90.420 ? 42  HIS A CE1 1 
ATOM 328  N NE2 ? HIS A 1  42 ?  -5.884  -5.661  -7.279 1.000 90.420 ? 42  HIS A NE2 1 
ATOM 329  N N   ? CYS A 1  43 ?  -8.193  -7.819  -4.120 1.000 92.560 ? 43  CYS A N   1 
ATOM 330  C CA  ? CYS A 1  43 ?  -7.168  -8.620  -3.460 1.000 92.560 ? 43  CYS A CA  1 
ATOM 331  C C   ? CYS A 1  43 ?  -7.798  -9.704  -2.594 1.000 92.560 ? 43  CYS A C   1 
ATOM 332  C CB  ? CYS A 1  43 ?  -6.262  -7.734  -2.606 1.000 92.560 ? 43  CYS A CB  1 
ATOM 333  O O   ? CYS A 1  43 ?  -7.090 -10.476  -1.945 1.000 92.560 ? 43  CYS A O   1 
ATOM 334  S SG  ? CYS A 1  43 ?  -5.091  -6.751  -3.566 1.000 92.560 ? 43  CYS A SG  1 
ATOM 335  N N   ? ASN A 1  44 ?  -9.119  -9.734  -2.543 1.000 91.150 ? 44  ASN A N   1 
ATOM 336  C CA  ? ASN A 1  44 ?  -9.857 -10.660  -1.690 1.000 91.150 ? 44  ASN A CA  1 
ATOM 337  C C   ? ASN A 1  44 ?  -9.696 -12.104  -2.160 1.000 91.150 ? 44  ASN A C   1 
ATOM 338  C CB  ? ASN A 1  44 ? -11.338 -10.280  -1.640 1.000 91.150 ? 44  ASN A CB  1 
ATOM 339  O O   ? ASN A 1  44 ? -10.171 -12.467  -3.237 1.000 91.150 ? 44  ASN A O   1 
ATOM 340  C CG  ? ASN A 1  44 ? -12.132 -11.150  -0.685 1.000 91.150 ? 44  ASN A CG  1 
ATOM 341  N ND2 ? ASN A 1  44 ? -13.447 -11.184  -0.867 1.000 91.150 ? 44  ASN A ND2 1 
ATOM 342  O OD1 ? ASN A 1  44 ? -11.568 -11.785   0.211 1.000 91.150 ? 44  ASN A OD1 1 
ATOM 343  N N   ? ARG A 1  45 ?  -9.090 -12.887  -1.358 1.000 88.780 ? 45  ARG A N   1 
ATOM 344  C CA  ? ARG A 1  45 ?  -8.857 -14.304  -1.622 1.000 88.780 ? 45  ARG A CA  1 
ATOM 345  C C   ? ARG A 1  45 ?  -9.176 -15.149  -0.393 1.000 88.780 ? 45  ARG A C   1 
ATOM 346  C CB  ? ARG A 1  45 ?  -7.409 -14.538  -2.058 1.000 88.780 ? 45  ARG A CB  1 
ATOM 347  O O   ? ARG A 1  45 ?  -9.247 -14.630   0.723 1.000 88.780 ? 45  ARG A O   1 
ATOM 348  C CG  ? ARG A 1  45 ?  -6.992 -13.723  -3.272 1.000 88.780 ? 45  ARG A CG  1 
ATOM 349  C CD  ? ARG A 1  45 ?  -7.567 -14.295  -4.560 1.000 88.780 ? 45  ARG A CD  1 
ATOM 350  N NE  ? ARG A 1  45 ?  -6.956 -13.687  -5.739 1.000 88.780 ? 45  ARG A NE  1 
ATOM 351  N NH1 ? ARG A 1  45 ?  -8.490 -11.967  -5.902 1.000 88.780 ? 45  ARG A NH1 1 
ATOM 352  N NH2 ? ARG A 1  45 ?  -6.775 -12.128  -7.415 1.000 88.780 ? 45  ARG A NH2 1 
ATOM 353  C CZ  ? ARG A 1  45 ?  -7.408 -12.595  -6.349 1.000 88.780 ? 45  ARG A CZ  1 
ATOM 354  N N   ? GLU A 1  46 ?  -9.378 -16.481  -0.595 1.000 88.770 ? 46  GLU A N   1 
ATOM 355  C CA  ? GLU A 1  46 ?  -9.555 -17.416   0.513 1.000 88.770 ? 46  GLU A CA  1 
ATOM 356  C C   ? GLU A 1  46 ?  -8.229 -17.695   1.216 1.000 88.770 ? 46  GLU A C   1 
ATOM 357  C CB  ? GLU A 1  46 ? -10.174 -18.726   0.018 1.000 88.770 ? 46  GLU A CB  1 
ATOM 358  O O   ? GLU A 1  46 ?  -7.179 -17.751   0.572 1.000 88.770 ? 46  GLU A O   1 
ATOM 359  C CG  ? GLU A 1  46 ? -11.623 -18.591  -0.426 1.000 88.770 ? 46  GLU A CG  1 
ATOM 360  C CD  ? GLU A 1  46 ? -12.271 -19.923  -0.771 1.000 88.770 ? 46  GLU A CD  1 
ATOM 361  O OE1 ? GLU A 1  46 ? -13.487 -19.948  -1.069 1.000 88.770 ? 46  GLU A OE1 1 
ATOM 362  O OE2 ? GLU A 1  46 ? -11.557 -20.950  -0.742 1.000 88.770 ? 46  GLU A OE2 1 
ATOM 363  N N   ? ASN A 1  47 ?  -8.223 -17.777   2.617 1.000 91.150 ? 47  ASN A N   1 
ATOM 364  C CA  ? ASN A 1  47 ?  -7.069 -18.190   3.408 1.000 91.150 ? 47  ASN A CA  1 
ATOM 365  C C   ? ASN A 1  47 ?  -5.936 -17.172   3.321 1.000 91.150 ? 47  ASN A C   1 
ATOM 366  C CB  ? ASN A 1  47 ?  -6.579 -19.569   2.963 1.000 91.150 ? 47  ASN A CB  1 
ATOM 367  O O   ? ASN A 1  47 ?  -4.766 -17.546   3.216 1.000 91.150 ? 47  ASN A O   1 
ATOM 368  C CG  ? ASN A 1  47 ?  -7.634 -20.645   3.129 1.000 91.150 ? 47  ASN A CG  1 
ATOM 369  N ND2 ? ASN A 1  47 ?  -7.795 -21.480   2.109 1.000 91.150 ? 47  ASN A ND2 1 
ATOM 370  O OD1 ? ASN A 1  47 ?  -8.300 -20.725   4.164 1.000 91.150 ? 47  ASN A OD1 1 
ATOM 371  N N   ? ILE A 1  48 ?  -6.289 -15.910   3.262 1.000 94.160 ? 48  ILE A N   1 
ATOM 372  C CA  ? ILE A 1  48 ?  -5.316 -14.824   3.204 1.000 94.160 ? 48  ILE A CA  1 
ATOM 373  C C   ? ILE A 1  48 ?  -4.493 -14.800   4.490 1.000 94.160 ? 48  ILE A C   1 
ATOM 374  C CB  ? ILE A 1  48 ?  -6.005 -13.459   2.983 1.000 94.160 ? 48  ILE A CB  1 
ATOM 375  O O   ? ILE A 1  48 ?  -5.038 -14.949   5.586 1.000 94.160 ? 48  ILE A O   1 
ATOM 376  C CG1 ? ILE A 1  48 ?  -6.664 -13.411   1.599 1.000 94.160 ? 48  ILE A CG1 1 
ATOM 377  C CG2 ? ILE A 1  48 ?  -5.001 -12.315   3.151 1.000 94.160 ? 48  ILE A CG2 1 
ATOM 378  C CD1 ? ILE A 1  48 ?  -7.558 -12.199   1.381 1.000 94.160 ? 48  ILE A CD1 1 
ATOM 379  N N   ? LYS A 1  49 ?  -3.131 -14.805   4.369 1.000 96.340 ? 49  LYS A N   1 
ATOM 380  C CA  ? LYS A 1  49 ?  -2.211 -14.475   5.454 1.000 96.340 ? 49  LYS A CA  1 
ATOM 381  C C   ? LYS A 1  49 ?  -1.626 -13.077   5.272 1.000 96.340 ? 49  LYS A C   1 
ATOM 382  C CB  ? LYS A 1  49 ?  -1.086 -15.507   5.538 1.000 96.340 ? 49  LYS A CB  1 
ATOM 383  O O   ? LYS A 1  49 ?  -1.368 -12.648   4.145 1.000 96.340 ? 49  LYS A O   1 
ATOM 384  C CG  ? LYS A 1  49 ?  -1.554 -16.904   5.919 1.000 96.340 ? 49  LYS A CG  1 
ATOM 385  C CD  ? LYS A 1  49 ?  -0.378 -17.848   6.134 1.000 96.340 ? 49  LYS A CD  1 
ATOM 386  C CE  ? LYS A 1  49 ?  -0.844 -19.234   6.560 1.000 96.340 ? 49  LYS A CE  1 
ATOM 387  N NZ  ? LYS A 1  49 ?   0.301 -20.182   6.708 1.000 96.340 ? 49  LYS A NZ  1 
ATOM 388  N N   ? ILE A 1  50 ?  -1.514 -12.365   6.448 1.000 97.360 ? 50  ILE A N   1 
ATOM 389  C CA  ? ILE A 1  50 ?  -1.013 -10.995   6.434 1.000 97.360 ? 50  ILE A CA  1 
ATOM 390  C C   ? ILE A 1  50 ?   0.316 -10.923   7.183 1.000 97.360 ? 50  ILE A C   1 
ATOM 391  C CB  ? ILE A 1  50 ?  -2.032 -10.014   7.056 1.000 97.360 ? 50  ILE A CB  1 
ATOM 392  O O   ? ILE A 1  50 ?   0.377 -11.214   8.380 1.000 97.360 ? 50  ILE A O   1 
ATOM 393  C CG1 ? ILE A 1  50 ?  -3.378 -10.111   6.329 1.000 97.360 ? 50  ILE A CG1 1 
ATOM 394  C CG2 ? ILE A 1  50 ?  -1.493  -8.581   7.021 1.000 97.360 ? 50  ILE A CG2 1 
ATOM 395  C CD1 ? ILE A 1  50 ?  -4.566  -9.647   7.161 1.000 97.360 ? 50  ILE A CD1 1 
ATOM 396  N N   ? ARG A 1  51 ?   1.378 -10.604   6.435 1.000 96.500 ? 51  ARG A N   1 
ATOM 397  C CA  ? ARG A 1  51 ?   2.709 -10.477   7.020 1.000 96.500 ? 51  ARG A CA  1 
ATOM 398  C C   ? ARG A 1  51 ?   3.082  -9.012   7.219 1.000 96.500 ? 51  ARG A C   1 
ATOM 399  C CB  ? ARG A 1  51 ?   3.752 -11.168   6.139 1.000 96.500 ? 51  ARG A CB  1 
ATOM 400  O O   ? ARG A 1  51 ?   2.977  -8.207   6.291 1.000 96.500 ? 51  ARG A O   1 
ATOM 401  C CG  ? ARG A 1  51 ?   3.645 -12.685   6.132 1.000 96.500 ? 51  ARG A CG  1 
ATOM 402  C CD  ? ARG A 1  51 ?   4.699 -13.320   5.237 1.000 96.500 ? 51  ARG A CD  1 
ATOM 403  N NE  ? ARG A 1  51 ?   6.041 -13.169   5.793 1.000 96.500 ? 51  ARG A NE  1 
ATOM 404  N NH1 ? ARG A 1  51 ?   7.118 -14.158   4.005 1.000 96.500 ? 51  ARG A NH1 1 
ATOM 405  N NH2 ? ARG A 1  51 ?   8.327 -13.384   5.791 1.000 96.500 ? 51  ARG A NH2 1 
ATOM 406  C CZ  ? ARG A 1  51 ?   7.159 -13.571   5.195 1.000 96.500 ? 51  ARG A CZ  1 
ATOM 407  N N   ? LEU A 1  52 ?   3.457  -8.606   8.507 1.000 96.890 ? 52  LEU A N   1 
ATOM 408  C CA  ? LEU A 1  52 ?   3.894  -7.265   8.877 1.000 96.890 ? 52  LEU A CA  1 
ATOM 409  C C   ? LEU A 1  52 ?   5.357  -7.269   9.309 1.000 96.890 ? 52  LEU A C   1 
ATOM 410  C CB  ? LEU A 1  52 ?   3.019  -6.707  10.002 1.000 96.890 ? 52  LEU A CB  1 
ATOM 411  O O   ? LEU A 1  52 ?   5.851  -8.271   9.832 1.000 96.890 ? 52  LEU A O   1 
ATOM 412  C CG  ? LEU A 1  52 ?   1.519  -6.626   9.718 1.000 96.890 ? 52  LEU A CG  1 
ATOM 413  C CD1 ? LEU A 1  52 ?   0.782  -7.754  10.432 1.000 96.890 ? 52  LEU A CD1 1 
ATOM 414  C CD2 ? LEU A 1  52 ?   0.967  -5.268  10.140 1.000 96.890 ? 52  LEU A CD2 1 
ATOM 415  N N   ? GLY A 1  53 ?   6.083  -6.127   8.985 1.000 95.470 ? 53  GLY A N   1 
ATOM 416  C CA  ? GLY A 1  53 ?   7.457  -6.007   9.446 1.000 95.470 ? 53  GLY A CA  1 
ATOM 417  C C   ? GLY A 1  53 ?   8.451  -6.723   8.552 1.000 95.470 ? 53  GLY A C   1 
ATOM 418  O O   ? GLY A 1  53 ?   9.597  -6.951   8.946 1.000 95.470 ? 53  GLY A O   1 
ATOM 419  N N   ? VAL A 1  54 ?   7.980  -7.098   7.269 1.000 93.950 ? 54  VAL A N   1 
ATOM 420  C CA  ? VAL A 1  54 ?   8.803  -7.820   6.305 1.000 93.950 ? 54  VAL A CA  1 
ATOM 421  C C   ? VAL A 1  54 ?   9.491  -6.830   5.368 1.000 93.950 ? 54  VAL A C   1 
ATOM 422  C CB  ? VAL A 1  54 ?   7.967  -8.832   5.490 1.000 93.950 ? 54  VAL A CB  1 
ATOM 423  O O   ? VAL A 1  54 ?   8.827  -6.033   4.701 1.000 93.950 ? 54  VAL A O   1 
ATOM 424  C CG1 ? VAL A 1  54 ?   8.841  -9.555   4.467 1.000 93.950 ? 54  VAL A CG1 1 
ATOM 425  C CG2 ? VAL A 1  54 ?   7.289  -9.835   6.422 1.000 93.950 ? 54  VAL A CG2 1 
ATOM 426  N N   ? HIS A 1  55 ?  10.789  -6.805   5.297 1.000 93.730 ? 55  HIS A N   1 
ATOM 427  C CA  ? HIS A 1  55 ?  11.515  -6.020   4.305 1.000 93.730 ? 55  HIS A CA  1 
ATOM 428  C C   ? HIS A 1  55 ?  12.089  -6.911   3.209 1.000 93.730 ? 55  HIS A C   1 
ATOM 429  C CB  ? HIS A 1  55 ?  12.635  -5.219   4.971 1.000 93.730 ? 55  HIS A CB  1 
ATOM 430  O O   ? HIS A 1  55 ?  12.076  -6.542   2.032 1.000 93.730 ? 55  HIS A O   1 
ATOM 431  C CG  ? HIS A 1  55 ?  13.403  -4.356   4.020 1.000 93.730 ? 55  HIS A CG  1 
ATOM 432  C CD2 ? HIS A 1  55 ?  14.702  -4.390   3.640 1.000 93.730 ? 55  HIS A CD2 1 
ATOM 433  N ND1 ? HIS A 1  55 ?  12.829  -3.304   3.340 1.000 93.730 ? 55  HIS A ND1 1 
ATOM 434  C CE1 ? HIS A 1  55 ?  13.744  -2.728   2.580 1.000 93.730 ? 55  HIS A CE1 1 
ATOM 435  N NE2 ? HIS A 1  55 ?  14.890  -3.368   2.744 1.000 93.730 ? 55  HIS A NE2 1 
ATOM 436  N N   ? ASN A 1  56 ?  12.612  -8.059   3.632 1.000 94.060 ? 56  ASN A N   1 
ATOM 437  C CA  ? ASN A 1  56 ?  13.140  -9.103   2.760 1.000 94.060 ? 56  ASN A CA  1 
ATOM 438  C C   ? ASN A 1  56 ?  12.442 -10.438   2.998 1.000 94.060 ? 56  ASN A C   1 
ATOM 439  C CB  ? ASN A 1  56 ?  14.650  -9.251   2.955 1.000 94.060 ? 56  ASN A CB  1 
ATOM 440  O O   ? ASN A 1  56 ?  12.451 -10.958   4.115 1.000 94.060 ? 56  ASN A O   1 
ATOM 441  C CG  ? ASN A 1  56 ?  15.288 -10.151   1.914 1.000 94.060 ? 56  ASN A CG  1 
ATOM 442  N ND2 ? ASN A 1  56 ?  16.387  -9.693   1.328 1.000 94.060 ? 56  ASN A ND2 1 
ATOM 443  O OD1 ? ASN A 1  56 ?  14.795 -11.248   1.639 1.000 94.060 ? 56  ASN A OD1 1 
ATOM 444  N N   ? ILE A 1  57 ?  11.884 -11.041   1.898 1.000 91.390 ? 57  ILE A N   1 
ATOM 445  C CA  ? ILE A 1  57 ?  11.006 -12.197   2.038 1.000 91.390 ? 57  ILE A CA  1 
ATOM 446  C C   ? ILE A 1  57 ?  11.816 -13.409   2.494 1.000 91.390 ? 57  ILE A C   1 
ATOM 447  C CB  ? ILE A 1  57 ?  10.271 -12.512   0.716 1.000 91.390 ? 57  ILE A CB  1 
ATOM 448  O O   ? ILE A 1  57 ?  11.256 -14.383   3.002 1.000 91.390 ? 57  ILE A O   1 
ATOM 449  C CG1 ? ILE A 1  57 ?  11.281 -12.765  -0.410 1.000 91.390 ? 57  ILE A CG1 1 
ATOM 450  C CG2 ? ILE A 1  57 ?   9.313 -11.375   0.347 1.000 91.390 ? 57  ILE A CG2 1 
ATOM 451  C CD1 ? ILE A 1  57 ?  10.652 -13.253  -1.707 1.000 91.390 ? 57  ILE A CD1 1 
ATOM 452  N N   ? HIS A 1  58 ?  13.122 -13.366   2.424 1.000 91.780 ? 58  HIS A N   1 
ATOM 453  C CA  ? HIS A 1  58 ?  13.951 -14.516   2.767 1.000 91.780 ? 58  HIS A CA  1 
ATOM 454  C C   ? HIS A 1  58 ?  14.695 -14.288   4.078 1.000 91.780 ? 58  HIS A C   1 
ATOM 455  C CB  ? HIS A 1  58 ?  14.946 -14.812   1.644 1.000 91.780 ? 58  HIS A CB  1 
ATOM 456  O O   ? HIS A 1  58 ?  15.296 -15.215   4.626 1.000 91.780 ? 58  HIS A O   1 
ATOM 457  C CG  ? HIS A 1  58 ?  14.297 -15.117   0.331 1.000 91.780 ? 58  HIS A CG  1 
ATOM 458  C CD2 ? HIS A 1  58 ?  14.359 -14.478  -0.861 1.000 91.780 ? 58  HIS A CD2 1 
ATOM 459  N ND1 ? HIS A 1  58 ?  13.462 -16.197   0.147 1.000 91.780 ? 58  HIS A ND1 1 
ATOM 460  C CE1 ? HIS A 1  58 ?  13.038 -16.211  -1.106 1.000 91.780 ? 58  HIS A CE1 1 
ATOM 461  N NE2 ? HIS A 1  58 ?  13.568 -15.178  -1.738 1.000 91.780 ? 58  HIS A NE2 1 
ATOM 462  N N   ? VAL A 1  59 ?  14.680 -12.982   4.502 1.000 92.190 ? 59  VAL A N   1 
ATOM 463  C CA  ? VAL A 1  59 ?  15.367 -12.634   5.742 1.000 92.190 ? 59  VAL A CA  1 
ATOM 464  C C   ? VAL A 1  59 ?  14.345 -12.253   6.810 1.000 92.190 ? 59  VAL A C   1 
ATOM 465  C CB  ? VAL A 1  59 ?  16.371 -11.479   5.529 1.000 92.190 ? 59  VAL A CB  1 
ATOM 466  O O   ? VAL A 1  59 ?  13.566 -11.315   6.627 1.000 92.190 ? 59  VAL A O   1 
ATOM 467  C CG1 ? VAL A 1  59 ?  17.086 -11.137   6.835 1.000 92.190 ? 59  VAL A CG1 1 
ATOM 468  C CG2 ? VAL A 1  59 ?  17.382 -11.844   4.443 1.000 92.190 ? 59  VAL A CG2 1 
ATOM 469  N N   ? HIS A 1  60 ?  14.375 -12.970   7.987 1.000 89.090 ? 60  HIS A N   1 
ATOM 470  C CA  ? HIS A 1  60 ?  13.410 -12.731   9.054 1.000 89.090 ? 60  HIS A CA  1 
ATOM 471  C C   ? HIS A 1  60 ?  13.842 -11.564   9.936 1.000 89.090 ? 60  HIS A C   1 
ATOM 472  C CB  ? HIS A 1  60 ?  13.226 -13.990   9.903 1.000 89.090 ? 60  HIS A CB  1 
ATOM 473  O O   ? HIS A 1  60 ?  14.994 -11.504  10.373 1.000 89.090 ? 60  HIS A O   1 
ATOM 474  C CG  ? HIS A 1  60 ?  12.050 -13.927  10.824 1.000 89.090 ? 60  HIS A CG  1 
ATOM 475  C CD2 ? HIS A 1  60 ?  11.952 -14.139  12.157 1.000 89.090 ? 60  HIS A CD2 1 
ATOM 476  N ND1 ? HIS A 1  60 ?  10.780 -13.614  10.388 1.000 89.090 ? 60  HIS A ND1 1 
ATOM 477  C CE1 ? HIS A 1  60 ?   9.950 -13.637  11.418 1.000 89.090 ? 60  HIS A CE1 1 
ATOM 478  N NE2 ? HIS A 1  60 ?  10.636 -13.952  12.503 1.000 89.090 ? 60  HIS A NE2 1 
ATOM 479  N N   ? ASN A 1  61 ?  12.895 -10.605  10.074 1.000 88.380 ? 61  ASN A N   1 
ATOM 480  C CA  ? ASN A 1  61 ?  13.029  -9.482  10.996 1.000 88.380 ? 61  ASN A CA  1 
ATOM 481  C C   ? ASN A 1  61 ?  12.418  -9.800  12.358 1.000 88.380 ? 61  ASN A C   1 
ATOM 482  C CB  ? ASN A 1  61 ?  12.387  -8.224  10.407 1.000 88.380 ? 61  ASN A CB  1 
ATOM 483  O O   ? ASN A 1  61 ?  11.407 -10.499  12.442 1.000 88.380 ? 61  ASN A O   1 
ATOM 484  C CG  ? ASN A 1  61 ?  12.568  -7.007  11.292 1.000 88.380 ? 61  ASN A CG  1 
ATOM 485  N ND2 ? ASN A 1  61 ?  12.629  -5.831  10.678 1.000 88.380 ? 61  ASN A ND2 1 
ATOM 486  O OD1 ? ASN A 1  61 ?  12.653  -7.123  12.517 1.000 88.380 ? 61  ASN A OD1 1 
ATOM 487  N N   ? LYS A 1  62 ?  13.025  -9.428  13.463 1.000 91.390 ? 62  LYS A N   1 
ATOM 488  C CA  ? LYS A 1  62 ?  12.581  -9.727  14.821 1.000 91.390 ? 62  LYS A CA  1 
ATOM 489  C C   ? LYS A 1  62 ?  11.184  -9.168  15.077 1.000 91.390 ? 62  LYS A C   1 
ATOM 490  C CB  ? LYS A 1  62 ?  13.567  -9.163  15.845 1.000 91.390 ? 62  LYS A CB  1 
ATOM 491  O O   ? LYS A 1  62 ?  10.447  -9.686  15.920 1.000 91.390 ? 62  LYS A O   1 
ATOM 492  C CG  ? LYS A 1  62 ?  13.671  -7.645  15.834 1.000 91.390 ? 62  LYS A CG  1 
ATOM 493  C CD  ? LYS A 1  62 ?  14.652  -7.144  16.886 1.000 91.390 ? 62  LYS A CD  1 
ATOM 494  C CE  ? LYS A 1  62 ?  14.772  -5.626  16.862 1.000 91.390 ? 62  LYS A CE  1 
ATOM 495  N NZ  ? LYS A 1  62 ?  15.731  -5.130  17.894 1.000 91.390 ? 62  LYS A NZ  1 
ATOM 496  N N   ? ASP A 1  63 ?  10.764  -8.141  14.448 1.000 93.390 ? 63  ASP A N   1 
ATOM 497  C CA  ? ASP A 1  63 ?   9.491  -7.451  14.627 1.000 93.390 ? 63  ASP A CA  1 
ATOM 498  C C   ? ASP A 1  63 ?   8.407  -8.058  13.740 1.000 93.390 ? 63  ASP A C   1 
ATOM 499  C CB  ? ASP A 1  63 ?   9.642  -5.958  14.326 1.000 93.390 ? 63  ASP A CB  1 
ATOM 500  O O   ? ASP A 1  63 ?   7.241  -7.663  13.816 1.000 93.390 ? 63  ASP A O   1 
ATOM 501  C CG  ? ASP A 1  63 ?  10.579  -5.251  15.289 1.000 93.390 ? 63  ASP A CG  1 
ATOM 502  O OD1 ? ASP A 1  63 ?  10.516  -5.518  16.508 1.000 93.390 ? 63  ASP A OD1 1 
ATOM 503  O OD2 ? ASP A 1  63 ?  11.386  -4.417  14.824 1.000 93.390 ? 63  ASP A OD2 1 
ATOM 504  N N   ? GLU A 1  64 ?   8.805  -9.080  12.808 1.000 95.670 ? 64  GLU A N   1 
ATOM 505  C CA  ? GLU A 1  64 ?   7.843  -9.666  11.879 1.000 95.670 ? 64  GLU A CA  1 
ATOM 506  C C   ? GLU A 1  64 ?   6.697 -10.343  12.626 1.000 95.670 ? 64  GLU A C   1 
ATOM 507  C CB  ? GLU A 1  64 ?   8.533 -10.672  10.954 1.000 95.670 ? 64  GLU A CB  1 
ATOM 508  O O   ? GLU A 1  64 ?   6.916 -11.003  13.643 1.000 95.670 ? 64  GLU A O   1 
ATOM 509  C CG  ? GLU A 1  64 ?   9.527 -10.039   9.990 1.000 95.670 ? 64  GLU A CG  1 
ATOM 510  C CD  ? GLU A 1  64 ?  10.122 -11.031   9.004 1.000 95.670 ? 64  GLU A CD  1 
ATOM 511  O OE1 ? GLU A 1  64 ?  11.053 -10.659   8.255 1.000 95.670 ? 64  GLU A OE1 1 
ATOM 512  O OE2 ? GLU A 1  64 ?   9.651 -12.190   8.979 1.000 95.670 ? 64  GLU A OE2 1 
ATOM 513  N N   ? GLN A 1  65 ?   5.450 -10.063  12.177 1.000 96.930 ? 65  GLN A N   1 
ATOM 514  C CA  ? GLN A 1  65 ?   4.226 -10.641  12.722 1.000 96.930 ? 65  GLN A CA  1 
ATOM 515  C C   ? GLN A 1  65 ?   3.324 -11.168  11.609 1.000 96.930 ? 65  GLN A C   1 
ATOM 516  C CB  ? GLN A 1  65 ?   3.473  -9.609  13.563 1.000 96.930 ? 65  GLN A CB  1 
ATOM 517  O O   ? GLN A 1  65 ?   3.221 -10.555  10.544 1.000 96.930 ? 65  GLN A O   1 
ATOM 518  C CG  ? GLN A 1  65 ?   4.276  -9.071  14.740 1.000 96.930 ? 65  GLN A CG  1 
ATOM 519  C CD  ? GLN A 1  65 ?   3.501  -8.065  15.569 1.000 96.930 ? 65  GLN A CD  1 
ATOM 520  N NE2 ? GLN A 1  65 ?   4.080  -6.885  15.765 1.000 96.930 ? 65  GLN A NE2 1 
ATOM 521  O OE1 ? GLN A 1  65 ?   2.389  -8.345  16.029 1.000 96.930 ? 65  GLN A OE1 1 
ATOM 522  N N   ? ILE A 1  66 ?   2.687 -12.347  11.843 1.000 96.700 ? 66  ILE A N   1 
ATOM 523  C CA  ? ILE A 1  66 ?   1.722 -12.916  10.908 1.000 96.700 ? 66  ILE A CA  1 
ATOM 524  C C   ? ILE A 1  66 ?   0.328 -12.901  11.531 1.000 96.700 ? 66  ILE A C   1 
ATOM 525  C CB  ? ILE A 1  66 ?   2.111 -14.355  10.500 1.000 96.700 ? 66  ILE A CB  1 
ATOM 526  O O   ? ILE A 1  66 ?   0.149 -13.321  12.677 1.000 96.700 ? 66  ILE A O   1 
ATOM 527  C CG1 ? ILE A 1  66 ?   3.464 -14.359   9.780 1.000 96.700 ? 66  ILE A CG1 1 
ATOM 528  C CG2 ? ILE A 1  66 ?   1.022 -14.981   9.624 1.000 96.700 ? 66  ILE A CG2 1 
ATOM 529  C CD1 ? ILE A 1  66 ?   3.997 -15.751   9.470 1.000 96.700 ? 66  ILE A CD1 1 
ATOM 530  N N   ? ARG A 1  67 ?  -0.586 -12.355  10.753 1.000 96.830 ? 67  ARG A N   1 
ATOM 531  C CA  ? ARG A 1  67 ?  -1.984 -12.314  11.169 1.000 96.830 ? 67  ARG A CA  1 
ATOM 532  C C   ? ARG A 1  67 ?  -2.883 -12.980  10.133 1.000 96.830 ? 67  ARG A C   1 
ATOM 533  C CB  ? ARG A 1  67 ?  -2.434 -10.870  11.402 1.000 96.830 ? 67  ARG A CB  1 
ATOM 534  O O   ? ARG A 1  67 ?  -2.481 -13.167   8.983 1.000 96.830 ? 67  ARG A O   1 
ATOM 535  C CG  ? ARG A 1  67 ?  -1.674 -10.158  12.510 1.000 96.830 ? 67  ARG A CG  1 
ATOM 536  C CD  ? ARG A 1  67 ?  -1.937 -10.791  13.869 1.000 96.830 ? 67  ARG A CD  1 
ATOM 537  N NE  ? ARG A 1  67 ?  -1.309 -10.031  14.947 1.000 96.830 ? 67  ARG A NE  1 
ATOM 538  N NH1 ? ARG A 1  67 ?   0.706 -11.155  14.846 1.000 96.830 ? 67  ARG A NH1 1 
ATOM 539  N NH2 ? ARG A 1  67 ?   0.402  -9.473  16.373 1.000 96.830 ? 67  ARG A NH2 1 
ATOM 540  C CZ  ? ARG A 1  67 ?  -0.068 -10.222  15.386 1.000 96.830 ? 67  ARG A CZ  1 
ATOM 541  N N   ? VAL A 1  68 ?  -4.097 -13.342  10.580 1.000 96.060 ? 68  VAL A N   1 
ATOM 542  C CA  ? VAL A 1  68 ?  -5.166 -13.754   9.675 1.000 96.060 ? 68  VAL A CA  1 
ATOM 543  C C   ? VAL A 1  68 ?  -6.370 -12.830   9.844 1.000 96.060 ? 68  VAL A C   1 
ATOM 544  C CB  ? VAL A 1  68 ?  -5.582 -15.221   9.919 1.000 96.060 ? 68  VAL A CB  1 
ATOM 545  O O   ? VAL A 1  68 ?  -6.509 -12.163  10.872 1.000 96.060 ? 68  VAL A O   1 
ATOM 546  C CG1 ? VAL A 1  68 ?  -4.404 -16.164   9.678 1.000 96.060 ? 68  VAL A CG1 1 
ATOM 547  C CG2 ? VAL A 1  68 ?  -6.126 -15.393  11.337 1.000 96.060 ? 68  VAL A CG2 1 
ATOM 548  N N   ? PRO A 1  69 ?  -7.138 -12.818   8.744 1.000 96.220 ? 69  PRO A N   1 
ATOM 549  C CA  ? PRO A 1  69 ?  -8.294 -11.923   8.836 1.000 96.220 ? 69  PRO A CA  1 
ATOM 550  C C   ? PRO A 1  69 ?  -9.359 -12.432   9.804 1.000 96.220 ? 69  PRO A C   1 
ATOM 551  C CB  ? PRO A 1  69 ?  -8.830 -11.891   7.402 1.000 96.220 ? 69  PRO A CB  1 
ATOM 552  O O   ? PRO A 1  69 ?  -9.680 -13.623   9.805 1.000 96.220 ? 69  PRO A O   1 
ATOM 553  C CG  ? PRO A 1  69 ?  -7.649 -12.215   6.545 1.000 96.220 ? 69  PRO A CG  1 
ATOM 554  C CD  ? PRO A 1  69 ?  -6.780 -13.194   7.282 1.000 96.220 ? 69  PRO A CD  1 
ATOM 555  N N   ? LYS A 1  70 ?  -9.830 -11.538  10.779 1.000 95.440 ? 70  LYS A N   1 
ATOM 556  C CA  ? LYS A 1  70 ? -11.036 -11.801  11.558 1.000 95.440 ? 70  LYS A CA  1 
ATOM 557  C C   ? LYS A 1  70 ? -12.292 -11.501  10.746 1.000 95.440 ? 70  LYS A C   1 
ATOM 558  C CB  ? LYS A 1  70 ? -11.034 -10.975  12.845 1.000 95.440 ? 70  LYS A CB  1 
ATOM 559  O O   ? LYS A 1  70 ? -13.261 -12.262  10.786 1.000 95.440 ? 70  LYS A O   1 
ATOM 560  C CG  ? LYS A 1  70 ? -12.247 -11.211  13.734 1.000 95.440 ? 70  LYS A CG  1 
ATOM 561  C CD  ? LYS A 1  70 ? -12.156 -10.411  15.027 1.000 95.440 ? 70  LYS A CD  1 
ATOM 562  C CE  ? LYS A 1  70 ? -13.375 -10.637  15.912 1.000 95.440 ? 70  LYS A CE  1 
ATOM 563  N NZ  ? LYS A 1  70 ? -13.264  -9.901  17.207 1.000 95.440 ? 70  LYS A NZ  1 
ATOM 564  N N   ? GLU A 1  71 ? -12.202 -10.392  10.016 1.000 93.490 ? 71  GLU A N   1 
ATOM 565  C CA  ? GLU A 1  71 ? -13.297  -9.878   9.199 1.000 93.490 ? 71  GLU A CA  1 
ATOM 566  C C   ? GLU A 1  71 ? -12.771  -9.104   7.994 1.000 93.490 ? 71  GLU A C   1 
ATOM 567  C CB  ? GLU A 1  71 ? -14.219  -8.986  10.035 1.000 93.490 ? 71  GLU A CB  1 
ATOM 568  O O   ? GLU A 1  71 ? -11.741  -8.432   8.082 1.000 93.490 ? 71  GLU A O   1 
ATOM 569  C CG  ? GLU A 1  71 ? -15.443  -8.489   9.281 1.000 93.490 ? 71  GLU A CG  1 
ATOM 570  C CD  ? GLU A 1  71 ? -16.330  -7.575  10.112 1.000 93.490 ? 71  GLU A CD  1 
ATOM 571  O OE1 ? GLU A 1  71 ? -17.543  -7.475   9.819 1.000 93.490 ? 71  GLU A OE1 1 
ATOM 572  O OE2 ? GLU A 1  71 ? -15.807  -6.952  11.063 1.000 93.490 ? 71  GLU A OE2 1 
ATOM 573  N N   ? LYS A 1  72 ? -13.511  -9.255   6.859 1.000 92.360 ? 72  LYS A N   1 
ATOM 574  C CA  ? LYS A 1  72 ? -13.222  -8.496   5.646 1.000 92.360 ? 72  LYS A CA  1 
ATOM 575  C C   ? LYS A 1  72 ? -14.434  -7.680   5.207 1.000 92.360 ? 72  LYS A C   1 
ATOM 576  C CB  ? LYS A 1  72 ? -12.783  -9.432   4.519 1.000 92.360 ? 72  LYS A CB  1 
ATOM 577  O O   ? LYS A 1  72 ? -15.538  -8.215   5.082 1.000 92.360 ? 72  LYS A O   1 
ATOM 578  C CG  ? LYS A 1  72 ? -11.547 -10.257   4.845 1.000 92.360 ? 72  LYS A CG  1 
ATOM 579  C CD  ? LYS A 1  72 ? -11.208 -11.225   3.719 1.000 92.360 ? 72  LYS A CD  1 
ATOM 580  C CE  ? LYS A 1  72 ? -12.238 -12.341   3.610 1.000 92.360 ? 72  LYS A CE  1 
ATOM 581  N NZ  ? LYS A 1  72 ? -11.883 -13.320   2.540 1.000 92.360 ? 72  LYS A NZ  1 
ATOM 582  N N   ? LEU A 1  73 ? -14.204  -6.402   5.033 1.000 91.280 ? 73  LEU A N   1 
ATOM 583  C CA  ? LEU A 1  73 ? -15.270  -5.508   4.593 1.000 91.280 ? 73  LEU A CA  1 
ATOM 584  C C   ? LEU A 1  73 ? -14.924  -4.868   3.253 1.000 91.280 ? 73  LEU A C   1 
ATOM 585  C CB  ? LEU A 1  73 ? -15.524  -4.420   5.641 1.000 91.280 ? 73  LEU A CB  1 
ATOM 586  O O   ? LEU A 1  73 ? -13.920  -4.161   3.139 1.000 91.280 ? 73  LEU A O   1 
ATOM 587  C CG  ? LEU A 1  73 ? -15.833  -4.904   7.059 1.000 91.280 ? 73  LEU A CG  1 
ATOM 588  C CD1 ? LEU A 1  73 ? -15.774  -3.739   8.041 1.000 91.280 ? 73  LEU A CD1 1 
ATOM 589  C CD2 ? LEU A 1  73 ? -17.199  -5.581   7.107 1.000 91.280 ? 73  LEU A CD2 1 
ATOM 590  N N   ? CYS A 1  74 ? -15.615  -5.303   2.222 1.000 84.470 ? 74  CYS A N   1 
ATOM 591  C CA  ? CYS A 1  74 ? -15.362  -4.720   0.909 1.000 84.470 ? 74  CYS A CA  1 
ATOM 592  C C   ? CYS A 1  74 ? -16.548  -3.882   0.446 1.000 84.470 ? 74  CYS A C   1 
ATOM 593  C CB  ? CYS A 1  74 ? -15.068  -5.815  -0.116 1.000 84.470 ? 74  CYS A CB  1 
ATOM 594  O O   ? CYS A 1  74 ? -17.699  -4.297   0.587 1.000 84.470 ? 74  CYS A O   1 
ATOM 595  S SG  ? CYS A 1  74 ? -16.453  -6.941  -0.395 1.000 84.470 ? 74  CYS A SG  1 
ATOM 596  N N   ? CYS A 1  75 ? -16.293  -2.515  -0.003 1.000 68.570 ? 75  CYS A N   1 
ATOM 597  C CA  ? CYS A 1  75 ? -17.126  -1.528  -0.679 1.000 68.570 ? 75  CYS A CA  1 
ATOM 598  C C   ? CYS A 1  75 ? -18.497  -1.428  -0.020 1.000 68.570 ? 75  CYS A C   1 
ATOM 599  C CB  ? CYS A 1  75 ? -17.286  -1.884  -2.157 1.000 68.570 ? 75  CYS A CB  1 
ATOM 600  O O   ? CYS A 1  75 ? -18.867  -2.285   0.785 1.000 68.570 ? 75  CYS A O   1 
ATOM 601  S SG  ? CYS A 1  75 ? -15.740  -1.833  -3.089 1.000 68.570 ? 75  CYS A SG  1 
ATOM 602  N N   ? LEU A 1  76 ? -19.173  -0.246  -0.083 1.000 62.950 ? 76  LEU A N   1 
ATOM 603  C CA  ? LEU A 1  76 ? -20.444   0.285   0.399 1.000 62.950 ? 76  LEU A CA  1 
ATOM 604  C C   ? LEU A 1  76 ? -21.607  -0.583  -0.066 1.000 62.950 ? 76  LEU A C   1 
ATOM 605  C CB  ? LEU A 1  76 ? -20.641   1.725  -0.083 1.000 62.950 ? 76  LEU A CB  1 
ATOM 606  O O   ? LEU A 1  76 ? -22.744  -0.391   0.371 1.000 62.950 ? 76  LEU A O   1 
ATOM 607  C CG  ? LEU A 1  76 ? -19.694   2.772   0.504 1.000 62.950 ? 76  LEU A CG  1 
ATOM 608  C CD1 ? LEU A 1  76 ? -19.824   4.089  -0.254 1.000 62.950 ? 76  LEU A CD1 1 
ATOM 609  C CD2 ? LEU A 1  76 ? -19.974   2.975   1.990 1.000 62.950 ? 76  LEU A CD2 1 
ATOM 610  N N   ? ASN A 1  77 ? -21.381  -1.807  -0.867 1.000 55.290 ? 77  ASN A N   1 
ATOM 611  C CA  ? ASN A 1  77 ? -22.452  -2.688  -1.320 1.000 55.290 ? 77  ASN A CA  1 
ATOM 612  C C   ? ASN A 1  77 ? -21.991  -4.141  -1.388 1.000 55.290 ? 77  ASN A C   1 
ATOM 613  C CB  ? ASN A 1  77 ? -22.981  -2.234  -2.682 1.000 55.290 ? 77  ASN A CB  1 
ATOM 614  O O   ? ASN A 1  77 ? -20.804  -4.428  -1.228 1.000 55.290 ? 77  ASN A O   1 
ATOM 615  C CG  ? ASN A 1  77 ? -24.370  -2.766  -2.976 1.000 55.290 ? 77  ASN A CG  1 
ATOM 616  N ND2 ? ASN A 1  77 ? -24.903  -2.420  -4.142 1.000 55.290 ? 77  ASN A ND2 1 
ATOM 617  O OD1 ? ASN A 1  77 ? -24.959  -3.481  -2.161 1.000 55.290 ? 77  ASN A OD1 1 
ATOM 618  N N   ? THR A 1  78 ? -22.731  -5.065  -1.076 1.000 54.560 ? 78  THR A N   1 
ATOM 619  C CA  ? THR A 1  78 ? -22.695  -6.514  -0.910 1.000 54.560 ? 78  THR A CA  1 
ATOM 620  C C   ? THR A 1  78 ? -21.918  -7.170  -2.048 1.000 54.560 ? 78  THR A C   1 
ATOM 621  C CB  ? THR A 1  78 ? -24.116  -7.104  -0.848 1.000 54.560 ? 78  THR A CB  1 
ATOM 622  O O   ? THR A 1  78 ? -21.382  -8.269  -1.888 1.000 54.560 ? 78  THR A O   1 
ATOM 623  C CG2 ? THR A 1  78 ? -24.579  -7.274   0.595 1.000 54.560 ? 78  THR A CG2 1 
ATOM 624  O OG1 ? THR A 1  78 ? -25.022  -6.226  -1.529 1.000 54.560 ? 78  THR A OG1 1 
ATOM 625  N N   ? TYR A 1  79 ? -21.331  -6.370  -3.286 1.000 55.830 ? 79  TYR A N   1 
ATOM 626  C CA  ? TYR A 1  79 ? -20.642  -7.095  -4.347 1.000 55.830 ? 79  TYR A CA  1 
ATOM 627  C C   ? TYR A 1  79 ? -19.248  -6.526  -4.580 1.000 55.830 ? 79  TYR A C   1 
ATOM 628  C CB  ? TYR A 1  79 ? -21.451  -7.043  -5.647 1.000 55.830 ? 79  TYR A CB  1 
ATOM 629  O O   ? TYR A 1  79 ? -19.102  -5.375  -4.998 1.000 55.830 ? 79  TYR A O   1 
ATOM 630  C CG  ? TYR A 1  79 ? -22.812  -7.689  -5.541 1.000 55.830 ? 79  TYR A CG  1 
ATOM 631  C CD1 ? TYR A 1  79 ? -22.956  -9.072  -5.619 1.000 55.830 ? 79  TYR A CD1 1 
ATOM 632  C CD2 ? TYR A 1  79 ? -23.955  -6.917  -5.363 1.000 55.830 ? 79  TYR A CD2 1 
ATOM 633  C CE1 ? TYR A 1  79 ? -24.208  -9.671  -5.524 1.000 55.830 ? 79  TYR A CE1 1 
ATOM 634  C CE2 ? TYR A 1  79 ? -25.212  -7.506  -5.267 1.000 55.830 ? 79  TYR A CE2 1 
ATOM 635  O OH  ? TYR A 1  79 ? -26.570  -9.469  -5.253 1.000 55.830 ? 79  TYR A OH  1 
ATOM 636  C CZ  ? TYR A 1  79 ? -25.328  -8.881  -5.348 1.000 55.830 ? 79  TYR A CZ  1 
ATOM 637  N N   ? CYS A 1  80 ? -18.232  -6.920  -3.983 1.000 62.190 ? 80  CYS A N   1 
ATOM 638  C CA  ? CYS A 1  80 ? -16.787  -6.746  -3.888 1.000 62.190 ? 80  CYS A CA  1 
ATOM 639  C C   ? CYS A 1  80 ? -16.131  -6.870  -5.258 1.000 62.190 ? 80  CYS A C   1 
ATOM 640  C CB  ? CYS A 1  80 ? -16.185  -7.773  -2.930 1.000 62.190 ? 80  CYS A CB  1 
ATOM 641  O O   ? CYS A 1  80 ? -14.975  -7.282  -5.363 1.000 62.190 ? 80  CYS A O   1 
ATOM 642  S SG  ? CYS A 1  80 ? -16.597  -7.479  -1.196 1.000 62.190 ? 80  CYS A SG  1 
ATOM 643  N N   ? THR A 1  81 ? -16.778  -6.292  -6.385 1.000 59.430 ? 81  THR A N   1 
ATOM 644  C CA  ? THR A 1  81 ? -16.043  -6.551  -7.617 1.000 59.430 ? 81  THR A CA  1 
ATOM 645  C C   ? THR A 1  81 ? -16.151  -5.366  -8.572 1.000 59.430 ? 81  THR A C   1 
ATOM 646  C CB  ? THR A 1  81 ? -16.555  -7.825  -8.316 1.000 59.430 ? 81  THR A CB  1 
ATOM 647  O O   ? THR A 1  81 ? -15.654  -5.421  -9.699 1.000 59.430 ? 81  THR A O   1 
ATOM 648  C CG2 ? THR A 1  81 ? -16.287  -9.063  -7.467 1.000 59.430 ? 81  THR A CG2 1 
ATOM 649  O OG1 ? THR A 1  81 ? -17.966  -7.707  -8.537 1.000 59.430 ? 81  THR A OG1 1 
ATOM 650  N N   ? GLN A 1  82 ? -16.689  -4.131  -8.036 1.000 62.370 ? 82  GLN A N   1 
ATOM 651  C CA  ? GLN A 1  82 ? -16.695  -3.014  -8.975 1.000 62.370 ? 82  GLN A CA  1 
ATOM 652  C C   ? GLN A 1  82 ? -15.402  -2.209  -8.881 1.000 62.370 ? 82  GLN A C   1 
ATOM 653  C CB  ? GLN A 1  82 ? -17.899  -2.105  -8.721 1.000 62.370 ? 82  GLN A CB  1 
ATOM 654  O O   ? GLN A 1  82 ? -14.947  -1.883  -7.783 1.000 62.370 ? 82  GLN A O   1 
ATOM 655  C CG  ? GLN A 1  82 ? -19.237  -2.745  -9.068 1.000 62.370 ? 82  GLN A CG  1 
ATOM 656  C CD  ? GLN A 1  82 ? -20.393  -1.766  -8.992 1.000 62.370 ? 82  GLN A CD  1 
ATOM 657  N NE2 ? GLN A 1  82 ? -21.613  -2.279  -9.102 1.000 62.370 ? 82  GLN A NE2 1 
ATOM 658  O OE1 ? GLN A 1  82 ? -20.191  -0.557  -8.836 1.000 62.370 ? 82  GLN A OE1 1 
ATOM 659  N N   ? TRP A 1  83 ? -14.607  -2.194 -10.010 1.000 67.580 ? 83  TRP A N   1 
ATOM 660  C CA  ? TRP A 1  83 ? -13.301  -1.551 -10.112 1.000 67.580 ? 83  TRP A CA  1 
ATOM 661  C C   ? TRP A 1  83 ? -13.386  -0.080  -9.720 1.000 67.580 ? 83  TRP A C   1 
ATOM 662  C CB  ? TRP A 1  83 ? -12.746  -1.683 -11.533 1.000 67.580 ? 83  TRP A CB  1 
ATOM 663  O O   ? TRP A 1  83 ? -12.411   0.496  -9.232 1.000 67.580 ? 83  TRP A O   1 
ATOM 664  C CG  ? TRP A 1  83 ? -12.416  -3.090 -11.930 1.000 67.580 ? 83  TRP A CG  1 
ATOM 665  C CD1 ? TRP A 1  83 ? -13.281  -4.146 -12.021 1.000 67.580 ? 83  TRP A CD1 1 
ATOM 666  C CD2 ? TRP A 1  83 ? -11.126  -3.597 -12.285 1.000 67.580 ? 83  TRP A CD2 1 
ATOM 667  C CE2 ? TRP A 1  83 ? -11.283  -4.969 -12.581 1.000 67.580 ? 83  TRP A CE2 1 
ATOM 668  C CE3 ? TRP A 1  83 ?  -9.851  -3.023 -12.383 1.000 67.580 ? 83  TRP A CE3 1 
ATOM 669  N NE1 ? TRP A 1  83 ? -12.606  -5.278 -12.412 1.000 67.580 ? 83  TRP A NE1 1 
ATOM 670  C CH2 ? TRP A 1  83 ?  -8.975  -5.191 -13.057 1.000 67.580 ? 83  TRP A CH2 1 
ATOM 671  C CZ2 ? TRP A 1  83 ? -10.211  -5.777 -12.969 1.000 67.580 ? 83  TRP A CZ2 1 
ATOM 672  C CZ3 ? TRP A 1  83 ?  -8.786  -3.829 -12.769 1.000 67.580 ? 83  TRP A CZ3 1 
ATOM 673  N N   ? SER A 1  84 ? -14.663   0.480  -9.786 1.000 66.420 ? 84  SER A N   1 
ATOM 674  C CA  ? SER A 1  84 ? -14.896   1.882  -9.454 1.000 66.420 ? 84  SER A CA  1 
ATOM 675  C C   ? SER A 1  84 ? -14.991   2.084  -7.946 1.000 66.420 ? 84  SER A C   1 
ATOM 676  C CB  ? SER A 1  84 ? -16.174   2.387 -10.126 1.000 66.420 ? 84  SER A CB  1 
ATOM 677  O O   ? SER A 1  84 ? -14.783   3.193  -7.449 1.000 66.420 ? 84  SER A O   1 
ATOM 678  O OG  ? SER A 1  84 ? -17.297   1.631  -9.705 1.000 66.420 ? 84  SER A OG  1 
ATOM 679  N N   ? GLN A 1  85 ? -15.094   0.920  -7.163 1.000 78.110 ? 85  GLN A N   1 
ATOM 680  C CA  ? GLN A 1  85 ? -15.126   0.876  -5.705 1.000 78.110 ? 85  GLN A CA  1 
ATOM 681  C C   ? GLN A 1  85 ? -14.215  -0.223  -5.168 1.000 78.110 ? 85  GLN A C   1 
ATOM 682  C CB  ? GLN A 1  85 ? -16.556   0.665  -5.205 1.000 78.110 ? 85  GLN A CB  1 
ATOM 683  O O   ? GLN A 1  85 ? -14.682  -1.162  -4.520 1.000 78.110 ? 85  GLN A O   1 
ATOM 684  C CG  ? GLN A 1  85 ? -17.524   1.761  -5.628 1.000 78.110 ? 85  GLN A CG  1 
ATOM 685  C CD  ? GLN A 1  85 ? -18.956   1.470  -5.218 1.000 78.110 ? 85  GLN A CD  1 
ATOM 686  N NE2 ? GLN A 1  85 ? -19.787   2.506  -5.193 1.000 78.110 ? 85  GLN A NE2 1 
ATOM 687  O OE1 ? GLN A 1  85 ? -19.312   0.324  -4.927 1.000 78.110 ? 85  GLN A OE1 1 
ATOM 688  N N   ? ASP A 1  86 ? -12.959  -0.226  -5.507 1.000 88.970 ? 86  ASP A N   1 
ATOM 689  C CA  ? ASP A 1  86 ? -11.961  -1.254  -5.230 1.000 88.970 ? 86  ASP A CA  1 
ATOM 690  C C   ? ASP A 1  86 ? -11.233  -0.975  -3.917 1.000 88.970 ? 86  ASP A C   1 
ATOM 691  C CB  ? ASP A 1  86 ? -10.954  -1.349  -6.379 1.000 88.970 ? 86  ASP A CB  1 
ATOM 692  O O   ? ASP A 1  86 ? -10.068  -0.573  -3.920 1.000 88.970 ? 86  ASP A O   1 
ATOM 693  C CG  ? ASP A 1  86 ? -10.109  -2.609  -6.325 1.000 88.970 ? 86  ASP A CG  1 
ATOM 694  O OD1 ? ASP A 1  86 ? -10.517  -3.589  -5.665 1.000 88.970 ? 86  ASP A OD1 1 
ATOM 695  O OD2 ? ASP A 1  86 ?  -9.023  -2.621  -6.945 1.000 88.970 ? 86  ASP A OD2 1 
ATOM 696  N N   ? ILE A 1  87 ? -11.987  -1.081  -2.784 1.000 92.430 ? 87  ILE A N   1 
ATOM 697  C CA  ? ILE A 1  87 ? -11.428  -0.811  -1.464 1.000 92.430 ? 87  ILE A CA  1 
ATOM 698  C C   ? ILE A 1  87 ? -11.911  -1.867  -0.472 1.000 92.430 ? 87  ILE A C   1 
ATOM 699  C CB  ? ILE A 1  87 ? -11.807   0.603  -0.968 1.000 92.430 ? 87  ILE A CB  1 
ATOM 700  O O   ? ILE A 1  87 ? -13.071  -2.285  -0.517 1.000 92.430 ? 87  ILE A O   1 
ATOM 701  C CG1 ? ILE A 1  87 ? -11.031   0.947   0.308 1.000 92.430 ? 87  ILE A CG1 1 
ATOM 702  C CG2 ? ILE A 1  87 ? -13.317   0.706  -0.735 1.000 92.430 ? 87  ILE A CG2 1 
ATOM 703  C CD1 ? ILE A 1  87 ? -11.041   2.429   0.658 1.000 92.430 ? 87  ILE A CD1 1 
ATOM 704  N N   ? MET A 1  88 ? -11.059  -2.299   0.370 1.000 94.060 ? 88  MET A N   1 
ATOM 705  C CA  ? MET A 1  88 ? -11.377  -3.321   1.363 1.000 94.060 ? 88  MET A CA  1 
ATOM 706  C C   ? MET A 1  88 ? -10.640  -3.056   2.672 1.000 94.060 ? 88  MET A C   1 
ATOM 707  C CB  ? MET A 1  88 ? -11.023  -4.713   0.836 1.000 94.060 ? 88  MET A CB  1 
ATOM 708  O O   ? MET A 1  88 ?  -9.473  -2.661   2.663 1.000 94.060 ? 88  MET A O   1 
ATOM 709  C CG  ? MET A 1  88 ? -11.358  -5.837   1.802 1.000 94.060 ? 88  MET A CG  1 
ATOM 710  S SD  ? MET A 1  88 ? -10.937  -7.492   1.129 1.000 94.060 ? 88  MET A SD  1 
ATOM 711  C CE  ? MET A 1  88 ?  -9.127  -7.431   1.241 1.000 94.060 ? 88  MET A CE  1 
ATOM 712  N N   ? LEU A 1  89 ? -11.397  -3.168   3.766 1.000 95.600 ? 89  LEU A N   1 
ATOM 713  C CA  ? LEU A 1  89 ? -10.814  -3.162   5.103 1.000 95.600 ? 89  LEU A CA  1 
ATOM 714  C C   ? LEU A 1  89 ? -10.733  -4.577   5.666 1.000 95.600 ? 89  LEU A C   1 
ATOM 715  C CB  ? LEU A 1  89 ? -11.634  -2.273   6.042 1.000 95.600 ? 89  LEU A CB  1 
ATOM 716  O O   ? LEU A 1  89 ? -11.684  -5.353   5.548 1.000 95.600 ? 89  LEU A O   1 
ATOM 717  C CG  ? LEU A 1  89 ? -11.504  -0.764   5.833 1.000 95.600 ? 89  LEU A CG  1 
ATOM 718  C CD1 ? LEU A 1  89 ? -12.517  -0.020   6.695 1.000 95.600 ? 89  LEU A CD1 1 
ATOM 719  C CD2 ? LEU A 1  89 ? -10.085  -0.301   6.145 1.000 95.600 ? 89  LEU A CD2 1 
ATOM 720  N N   ? ILE A 1  90 ?  -9.569  -4.895   6.200 1.000 96.320 ? 90  ILE A N   1 
ATOM 721  C CA  ? ILE A 1  90 ?  -9.367  -6.181   6.857 1.000 96.320 ? 90  ILE A CA  1 
ATOM 722  C C   ? ILE A 1  90 ?  -9.107  -5.964   8.346 1.000 96.320 ? 90  ILE A C   1 
ATOM 723  C CB  ? ILE A 1  90 ?  -8.199  -6.965   6.218 1.000 96.320 ? 90  ILE A CB  1 
ATOM 724  O O   ? ILE A 1  90 ?  -8.149  -5.285   8.723 1.000 96.320 ? 90  ILE A O   1 
ATOM 725  C CG1 ? ILE A 1  90 ?  -8.437  -7.147   4.715 1.000 96.320 ? 90  ILE A CG1 1 
ATOM 726  C CG2 ? ILE A 1  90 ?  -8.013  -8.318   6.911 1.000 96.320 ? 90  ILE A CG2 1 
ATOM 727  C CD1 ? ILE A 1  90 ?  -7.264  -7.772   3.973 1.000 96.320 ? 90  ILE A CD1 1 
ATOM 728  N N   ? ARG A 1  91 ? -10.051  -6.533   9.202 1.000 96.900 ? 91  ARG A N   1 
ATOM 729  C CA  ? ARG A 1  91 ?  -9.771  -6.561  10.634 1.000 96.900 ? 91  ARG A CA  1 
ATOM 730  C C   ? ARG A 1  91 ?  -8.902  -7.759  10.999 1.000 96.900 ? 91  ARG A C   1 
ATOM 731  C CB  ? ARG A 1  91 ? -11.074  -6.594  11.436 1.000 96.900 ? 91  ARG A CB  1 
ATOM 732  O O   ? ARG A 1  91 ?  -9.212  -8.893  10.627 1.000 96.900 ? 91  ARG A O   1 
ATOM 733  C CG  ? ARG A 1  91 ? -10.881  -6.409  12.933 1.000 96.900 ? 91  ARG A CG  1 
ATOM 734  C CD  ? ARG A 1  91 ? -12.212  -6.335  13.668 1.000 96.900 ? 91  ARG A CD  1 
ATOM 735  N NE  ? ARG A 1  91 ? -12.031  -5.996  15.077 1.000 96.900 ? 91  ARG A NE  1 
ATOM 736  N NH1 ? ARG A 1  91 ? -14.284  -6.031  15.588 1.000 96.900 ? 91  ARG A NH1 1 
ATOM 737  N NH2 ? ARG A 1  91 ? -12.742  -5.549  17.214 1.000 96.900 ? 91  ARG A NH2 1 
ATOM 738  C CZ  ? ARG A 1  91 ? -13.019  -5.859  15.956 1.000 96.900 ? 91  ARG A CZ  1 
ATOM 739  N N   ? LEU A 1  92 ?  -7.872  -7.499  11.748 1.000 97.350 ? 92  LEU A N   1 
ATOM 740  C CA  ? LEU A 1  92 ?  -6.956  -8.561  12.152 1.000 97.350 ? 92  LEU A CA  1 
ATOM 741  C C   ? LEU A 1  92 ?  -7.543  -9.378  13.298 1.000 97.350 ? 92  LEU A C   1 
ATOM 742  C CB  ? LEU A 1  92 ?  -5.605  -7.973  12.568 1.000 97.350 ? 92  LEU A CB  1 
ATOM 743  O O   ? LEU A 1  92 ?  -8.282  -8.847  14.130 1.000 97.350 ? 92  LEU A O   1 
ATOM 744  C CG  ? LEU A 1  92 ?  -4.902  -7.091  11.535 1.000 97.350 ? 92  LEU A CG  1 
ATOM 745  C CD1 ? LEU A 1  92 ?  -3.608  -6.527  12.112 1.000 97.350 ? 92  LEU A CD1 1 
ATOM 746  C CD2 ? LEU A 1  92 ?  -4.626  -7.879  10.258 1.000 97.350 ? 92  LEU A CD2 1 
ATOM 747  N N   ? ASN A 1  93 ?  -7.247 -10.757  13.345 1.000 96.390 ? 93  ASN A N   1 
ATOM 748  C CA  ? ASN A 1  93 ?  -7.766 -11.634  14.389 1.000 96.390 ? 93  ASN A CA  1 
ATOM 749  C C   ? ASN A 1  93 ?  -7.129 -11.333  15.742 1.000 96.390 ? 93  ASN A C   1 
ATOM 750  C CB  ? ASN A 1  93 ?  -7.549 -13.102  14.015 1.000 96.390 ? 93  ASN A CB  1 
ATOM 751  O O   ? ASN A 1  93 ?  -7.667 -11.710  16.785 1.000 96.390 ? 93  ASN A O   1 
ATOM 752  C CG  ? ASN A 1  93 ?  -6.082 -13.483  13.973 1.000 96.390 ? 93  ASN A CG  1 
ATOM 753  N ND2 ? ASN A 1  93 ?  -5.794 -14.758  14.206 1.000 96.390 ? 93  ASN A ND2 1 
ATOM 754  O OD1 ? ASN A 1  93 ?  -5.215 -12.638  13.735 1.000 96.390 ? 93  ASN A OD1 1 
ATOM 755  N N   ? SER A 1  94 ?  -6.056 -10.525  15.835 1.000 96.650 ? 94  SER A N   1 
ATOM 756  C CA  ? SER A 1  94 ?  -5.386  -9.995  17.018 1.000 96.650 ? 94  SER A CA  1 
ATOM 757  C C   ? SER A 1  94 ?  -4.581  -8.744  16.684 1.000 96.650 ? 94  SER A C   1 
ATOM 758  C CB  ? SER A 1  94 ?  -4.468 -11.052  17.633 1.000 96.650 ? 94  SER A CB  1 
ATOM 759  O O   ? SER A 1  94 ?  -4.111  -8.585  15.555 1.000 96.650 ? 94  SER A O   1 
ATOM 760  O OG  ? SER A 1  94 ?  -3.399 -11.363  16.756 1.000 96.650 ? 94  SER A OG  1 
ATOM 761  N N   ? SER A 1  95 ?  -4.472  -7.807  17.741 1.000 96.660 ? 95  SER A N   1 
ATOM 762  C CA  ? SER A 1  95 ?  -3.757  -6.551  17.542 1.000 96.660 ? 95  SER A CA  1 
ATOM 763  C C   ? SER A 1  95 ?  -2.280  -6.795  17.251 1.000 96.660 ? 95  SER A C   1 
ATOM 764  C CB  ? SER A 1  95 ?  -3.902  -5.651  18.770 1.000 96.660 ? 95  SER A CB  1 
ATOM 765  O O   ? SER A 1  95 ?  -1.706  -7.783  17.713 1.000 96.660 ? 95  SER A O   1 
ATOM 766  O OG  ? SER A 1  95 ?  -3.267  -6.232  19.897 1.000 96.660 ? 95  SER A OG  1 
ATOM 767  N N   ? VAL A 1  96 ?  -1.708  -5.862  16.426 1.000 97.060 ? 96  VAL A N   1 
ATOM 768  C CA  ? VAL A 1  96 ?  -0.283  -5.931  16.118 1.000 97.060 ? 96  VAL A CA  1 
ATOM 769  C C   ? VAL A 1  96 ?   0.506  -5.110  17.136 1.000 97.060 ? 96  VAL A C   1 
ATOM 770  C CB  ? VAL A 1  96 ?   0.013  -5.431  14.686 1.000 97.060 ? 96  VAL A CB  1 
ATOM 771  O O   ? VAL A 1  96 ?   0.018  -4.093  17.634 1.000 97.060 ? 96  VAL A O   1 
ATOM 772  C CG1 ? VAL A 1  96 ?  -0.714  -6.290  13.653 1.000 97.060 ? 96  VAL A CG1 1 
ATOM 773  C CG2 ? VAL A 1  96 ?  -0.385  -3.963  14.541 1.000 97.060 ? 96  VAL A CG2 1 
ATOM 774  N N   ? ASN A 1  97 ?   1.812  -5.565  17.452 1.000 96.890 ? 97  ASN A N   1 
ATOM 775  C CA  ? ASN A 1  97 ?   2.745  -4.790  18.263 1.000 96.890 ? 97  ASN A CA  1 
ATOM 776  C C   ? ASN A 1  97 ?   3.538  -3.801  17.413 1.000 96.890 ? 97  ASN A C   1 
ATOM 777  C CB  ? ASN A 1  97 ?   3.695  -5.718  19.023 1.000 96.890 ? 97  ASN A CB  1 
ATOM 778  O O   ? ASN A 1  97 ?   4.331  -4.205  16.561 1.000 96.890 ? 97  ASN A O   1 
ATOM 779  C CG  ? ASN A 1  97 ?   2.978  -6.572  20.051 1.000 96.890 ? 97  ASN A CG  1 
ATOM 780  N ND2 ? ASN A 1  97 ?   3.430  -7.810  20.212 1.000 96.890 ? 97  ASN A ND2 1 
ATOM 781  O OD1 ? ASN A 1  97 ?   2.026  -6.123  20.694 1.000 96.890 ? 97  ASN A OD1 1 
ATOM 782  N N   ? ILE A 1  98 ?   3.217  -2.502  17.580 1.000 95.970 ? 98  ILE A N   1 
ATOM 783  C CA  ? ILE A 1  98 ?   3.951  -1.481  16.842 1.000 95.970 ? 98  ILE A CA  1 
ATOM 784  C C   ? ILE A 1  98 ?   5.414  -1.479  17.280 1.000 95.970 ? 98  ILE A C   1 
ATOM 785  C CB  ? ILE A 1  98 ?   3.330  -0.080  17.044 1.000 95.970 ? 98  ILE A CB  1 
ATOM 786  O O   ? ILE A 1  98 ?   5.711  -1.555  18.474 1.000 95.970 ? 98  ILE A O   1 
ATOM 787  C CG1 ? ILE A 1  98 ?   1.858  -0.082  16.615 1.000 95.970 ? 98  ILE A CG1 1 
ATOM 788  C CG2 ? ILE A 1  98 ?   4.124   0.979  16.275 1.000 95.970 ? 98  ILE A CG2 1 
ATOM 789  C CD1 ? ILE A 1  98 ?   1.645  -0.380  15.138 1.000 95.970 ? 98  ILE A CD1 1 
ATOM 790  N N   ? SER A 1  99 ?   6.310  -1.420  16.312 1.000 95.330 ? 99  SER A N   1 
ATOM 791  C CA  ? SER A 1  99 ?   7.753  -1.461  16.528 1.000 95.330 ? 99  SER A CA  1 
ATOM 792  C C   ? SER A 1  99 ?   8.486  -0.568  15.533 1.000 95.330 ? 99  SER A C   1 
ATOM 793  C CB  ? SER A 1  99 ?   8.271  -2.896  16.416 1.000 95.330 ? 99  SER A CB  1 
ATOM 794  O O   ? SER A 1  99 ?   7.861   0.226  14.826 1.000 95.330 ? 99  SER A O   1 
ATOM 795  O OG  ? SER A 1  99 ?   8.229  -3.342  15.071 1.000 95.330 ? 99  SER A OG  1 
ATOM 796  N N   ? GLU A 1 100 ?   9.817  -0.747  15.558 1.000 93.380 ? 100 GLU A N   1 
ATOM 797  C CA  ? GLU A 1 100 ?  10.680  -0.006  14.643 1.000 93.380 ? 100 GLU A CA  1 
ATOM 798  C C   ? GLU A 1 100 ?  10.358  -0.339  13.189 1.000 93.380 ? 100 GLU A C   1 
ATOM 799  C CB  ? GLU A 1 100 ?  12.153  -0.300  14.937 1.000 93.380 ? 100 GLU A CB  1 
ATOM 800  O O   ? GLU A 1 100 ?  10.526   0.501  12.303 1.000 93.380 ? 100 GLU A O   1 
ATOM 801  C CG  ? GLU A 1 100 ?  13.122   0.480  14.060 1.000 93.380 ? 100 GLU A CG  1 
ATOM 802  C CD  ? GLU A 1 100 ?  14.580   0.146  14.333 1.000 93.380 ? 100 GLU A CD  1 
ATOM 803  O OE1 ? GLU A 1 100 ?  15.470   0.714  13.659 1.000 93.380 ? 100 GLU A OE1 1 
ATOM 804  O OE2 ? GLU A 1 100 ?  14.835  -0.692  15.227 1.000 93.380 ? 100 GLU A OE2 1 
ATOM 805  N N   ? HIS A 1 101 ?   9.775  -1.563  12.872 1.000 94.710 ? 101 HIS A N   1 
ATOM 806  C CA  ? HIS A 1 101 ?   9.564  -2.033  11.508 1.000 94.710 ? 101 HIS A CA  1 
ATOM 807  C C   ? HIS A 1 101 ?   8.077  -2.171  11.197 1.000 94.710 ? 101 HIS A C   1 
ATOM 808  C CB  ? HIS A 1 101 ?  10.272  -3.371  11.287 1.000 94.710 ? 101 HIS A CB  1 
ATOM 809  O O   ? HIS A 1 101 ?   7.704  -2.545  10.083 1.000 94.710 ? 101 HIS A O   1 
ATOM 810  C CG  ? HIS A 1 101 ?  11.755  -3.302  11.471 1.000 94.710 ? 101 HIS A CG  1 
ATOM 811  C CD2 ? HIS A 1 101 ?  12.720  -2.736  10.709 1.000 94.710 ? 101 HIS A CD2 1 
ATOM 812  N ND1 ? HIS A 1 101 ?  12.397  -3.867  12.551 1.000 94.710 ? 101 HIS A ND1 1 
ATOM 813  C CE1 ? HIS A 1 101 ?  13.698  -3.650  12.445 1.000 94.710 ? 101 HIS A CE1 1 
ATOM 814  N NE2 ? HIS A 1 101 ?  13.920  -2.966  11.336 1.000 94.710 ? 101 HIS A NE2 1 
ATOM 815  N N   ? ILE A 1 102 ?   7.223  -1.856  12.201 1.000 96.930 ? 102 ILE A N   1 
ATOM 816  C CA  ? ILE A 1 102 ?   5.775  -1.889  12.031 1.000 96.930 ? 102 ILE A CA  1 
ATOM 817  C C   ? ILE A 1 102 ?   5.163  -0.598  12.572 1.000 96.930 ? 102 ILE A C   1 
ATOM 818  C CB  ? ILE A 1 102 ?   5.151  -3.114  12.736 1.000 96.930 ? 102 ILE A CB  1 
ATOM 819  O O   ? ILE A 1 102 ?   5.235  -0.325  13.772 1.000 96.930 ? 102 ILE A O   1 
ATOM 820  C CG1 ? ILE A 1 102 ?   5.788  -4.409  12.220 1.000 96.930 ? 102 ILE A CG1 1 
ATOM 821  C CG2 ? ILE A 1 102 ?   3.632  -3.135  12.539 1.000 96.930 ? 102 ILE A CG2 1 
ATOM 822  C CD1 ? ILE A 1 102 ?   5.394  -5.650  13.009 1.000 96.930 ? 102 ILE A CD1 1 
ATOM 823  N N   ? ALA A 1 103 ?   4.615   0.175  11.644 1.000 96.770 ? 103 ALA A N   1 
ATOM 824  C CA  ? ALA A 1 103 ?   3.965   1.423  12.034 1.000 96.770 ? 103 ALA A CA  1 
ATOM 825  C C   ? ALA A 1 103 ?   2.815   1.760  11.090 1.000 96.770 ? 103 ALA A C   1 
ATOM 826  C CB  ? ALA A 1 103 ?   4.978   2.565  12.064 1.000 96.770 ? 103 ALA A CB  1 
ATOM 827  O O   ? ALA A 1 103 ?   2.940   1.613   9.872 1.000 96.770 ? 103 ALA A O   1 
ATOM 828  N N   ? PRO A 1 104 ?   1.668   2.290  11.785 1.000 97.270 ? 104 PRO A N   1 
ATOM 829  C CA  ? PRO A 1 104 ?   0.521   2.639  10.943 1.000 97.270 ? 104 PRO A CA  1 
ATOM 830  C C   ? PRO A 1 104 ?   0.759   3.901  10.116 1.000 97.270 ? 104 PRO A C   1 
ATOM 831  C CB  ? PRO A 1 104 ?  -0.607   2.855  11.955 1.000 97.270 ? 104 PRO A CB  1 
ATOM 832  O O   ? PRO A 1 104 ?   1.558   4.757  10.505 1.000 97.270 ? 104 PRO A O   1 
ATOM 833  C CG  ? PRO A 1 104 ?  -0.114   2.223  13.217 1.000 97.270 ? 104 PRO A CG  1 
ATOM 834  C CD  ? PRO A 1 104 ?   1.387   2.238  13.203 1.000 97.270 ? 104 PRO A CD  1 
ATOM 835  N N   ? LEU A 1 105 ?   0.032   3.975   8.924 1.000 97.150 ? 105 LEU A N   1 
ATOM 836  C CA  ? LEU A 1 105 ?   0.011   5.163   8.078 1.000 97.150 ? 105 LEU A CA  1 
ATOM 837  C C   ? LEU A 1 105 ?  -1.302   5.923   8.240 1.000 97.150 ? 105 LEU A C   1 
ATOM 838  C CB  ? LEU A 1 105 ?   0.213   4.779   6.610 1.000 97.150 ? 105 LEU A CB  1 
ATOM 839  O O   ? LEU A 1 105 ?  -2.369   5.313   8.337 1.000 97.150 ? 105 LEU A O   1 
ATOM 840  C CG  ? LEU A 1 105 ?   0.517   5.927   5.645 1.000 97.150 ? 105 LEU A CG  1 
ATOM 841  C CD1 ? LEU A 1 105 ?   1.834   6.599   6.018 1.000 97.150 ? 105 LEU A CD1 1 
ATOM 842  C CD2 ? LEU A 1 105 ?   0.557   5.420   4.207 1.000 97.150 ? 105 LEU A CD2 1 
ATOM 843  N N   ? SER A 1 106 ?  -1.213   7.208   8.200 1.000 96.740 ? 106 SER A N   1 
ATOM 844  C CA  ? SER A 1 106 ?  -2.372   8.047   8.487 1.000 96.740 ? 106 SER A CA  1 
ATOM 845  C C   ? SER A 1 106 ?  -3.280   8.171   7.267 1.000 96.740 ? 106 SER A C   1 
ATOM 846  C CB  ? SER A 1 106 ?  -1.928   9.436   8.946 1.000 96.740 ? 106 SER A CB  1 
ATOM 847  O O   ? SER A 1 106 ?  -2.803   8.186   6.131 1.000 96.740 ? 106 SER A O   1 
ATOM 848  O OG  ? SER A 1 106 ?  -1.196   9.356  10.157 1.000 96.740 ? 106 SER A OG  1 
ATOM 849  N N   ? LEU A 1 107 ?  -4.558   8.269   7.541 1.000 97.430 ? 107 LEU A N   1 
ATOM 850  C CA  ? LEU A 1 107 ?  -5.543   8.587   6.513 1.000 97.430 ? 107 LEU A CA  1 
ATOM 851  C C   ? LEU A 1 107 ?  -5.408  10.037   6.061 1.000 97.430 ? 107 LEU A C   1 
ATOM 852  C CB  ? LEU A 1 107 ?  -6.960   8.331   7.031 1.000 97.430 ? 107 LEU A CB  1 
ATOM 853  O O   ? LEU A 1 107 ?  -4.932  10.886   6.818 1.000 97.430 ? 107 LEU A O   1 
ATOM 854  C CG  ? LEU A 1 107 ?  -7.325   6.874   7.319 1.000 97.430 ? 107 LEU A CG  1 
ATOM 855  C CD1 ? LEU A 1 107 ?  -8.639   6.798   8.089 1.000 97.430 ? 107 LEU A CD1 1 
ATOM 856  C CD2 ? LEU A 1 107 ?  -7.413   6.078   6.021 1.000 97.430 ? 107 LEU A CD2 1 
ATOM 857  N N   ? PRO A 1 108 ?  -5.781  10.342   4.820 1.000 96.790 ? 108 PRO A N   1 
ATOM 858  C CA  ? PRO A 1 108 ?  -5.624  11.697   4.287 1.000 96.790 ? 108 PRO A CA  1 
ATOM 859  C C   ? PRO A 1 108 ?  -6.510  12.717   4.998 1.000 96.790 ? 108 PRO A C   1 
ATOM 860  C CB  ? PRO A 1 108 ?  -6.034  11.548   2.819 1.000 96.790 ? 108 PRO A CB  1 
ATOM 861  O O   ? PRO A 1 108 ?  -7.685  12.446   5.258 1.000 96.790 ? 108 PRO A O   1 
ATOM 862  C CG  ? PRO A 1 108 ?  -6.926  10.349   2.791 1.000 96.790 ? 108 PRO A CG  1 
ATOM 863  C CD  ? PRO A 1 108 ?  -6.494   9.408   3.879 1.000 96.790 ? 108 PRO A CD  1 
ATOM 864  N N   ? SER A 1 109 ?  -5.964  13.901   5.222 1.000 95.110 ? 109 SER A N   1 
ATOM 865  C CA  ? SER A 1 109 ?  -6.707  15.004   5.823 1.000 95.110 ? 109 SER A CA  1 
ATOM 866  C C   ? SER A 1 109 ?  -7.342  15.888   4.755 1.000 95.110 ? 109 SER A C   1 
ATOM 867  C CB  ? SER A 1 109 ?  -5.791  15.844   6.714 1.000 95.110 ? 109 SER A CB  1 
ATOM 868  O O   ? SER A 1 109 ?  -8.321  16.589   5.024 1.000 95.110 ? 109 SER A O   1 
ATOM 869  O OG  ? SER A 1 109 ?  -4.647  16.274   5.996 1.000 95.110 ? 109 SER A OG  1 
ATOM 870  N N   ? ASN A 1 110 ?  -6.807  15.877   3.582 1.000 95.330 ? 110 ASN A N   1 
ATOM 871  C CA  ? ASN A 1 110 ?  -7.272  16.611   2.410 1.000 95.330 ? 110 ASN A CA  1 
ATOM 872  C C   ? ASN A 1 110 ?  -7.178  15.764   1.144 1.000 95.330 ? 110 ASN A C   1 
ATOM 873  C CB  ? ASN A 1 110 ?  -6.481  17.910   2.241 1.000 95.330 ? 110 ASN A CB  1 
ATOM 874  O O   ? ASN A 1 110 ?  -6.412  14.800   1.093 1.000 95.330 ? 110 ASN A O   1 
ATOM 875  C CG  ? ASN A 1 110 ?  -6.582  18.818   3.450 1.000 95.330 ? 110 ASN A CG  1 
ATOM 876  N ND2 ? ASN A 1 110 ?  -5.525  18.856   4.253 1.000 95.330 ? 110 ASN A ND2 1 
ATOM 877  O OD1 ? ASN A 1 110 ?  -7.603  19.478   3.663 1.000 95.330 ? 110 ASN A OD1 1 
ATOM 878  N N   ? PRO A 1 111 ?  -8.057  16.206   0.102 1.000 94.010 ? 111 PRO A N   1 
ATOM 879  C CA  ? PRO A 1 111 ?  -7.928  15.503  -1.176 1.000 94.010 ? 111 PRO A CA  1 
ATOM 880  C C   ? PRO A 1 111 ?  -6.539  15.650  -1.792 1.000 94.010 ? 111 PRO A C   1 
ATOM 881  C CB  ? PRO A 1 111 ?  -8.989  16.170  -2.055 1.000 94.010 ? 111 PRO A CB  1 
ATOM 882  O O   ? PRO A 1 111 ?  -5.820  16.603  -1.483 1.000 94.010 ? 111 PRO A O   1 
ATOM 883  C CG  ? PRO A 1 111 ?  -9.166  17.534  -1.470 1.000 94.010 ? 111 PRO A CG  1 
ATOM 884  C CD  ? PRO A 1 111 ?  -8.903  17.459   0.006 1.000 94.010 ? 111 PRO A CD  1 
ATOM 885  N N   ? PRO A 1 112 ?  -6.175  14.665  -2.671 1.000 92.990 ? 112 PRO A N   1 
ATOM 886  C CA  ? PRO A 1 112 ?  -4.869  14.768  -3.325 1.000 92.990 ? 112 PRO A CA  1 
ATOM 887  C C   ? PRO A 1 112 ?  -4.752  16.001  -4.219 1.000 92.990 ? 112 PRO A C   1 
ATOM 888  C CB  ? PRO A 1 112 ?  -4.787  13.483  -4.154 1.000 92.990 ? 112 PRO A CB  1 
ATOM 889  O O   ? PRO A 1 112 ?  -5.729  16.399  -4.858 1.000 92.990 ? 112 PRO A O   1 
ATOM 890  C CG  ? PRO A 1 112 ?  -6.210  13.110  -4.421 1.000 92.990 ? 112 PRO A CG  1 
ATOM 891  C CD  ? PRO A 1 112 ?  -7.043  13.536  -3.246 1.000 92.990 ? 112 PRO A CD  1 
ATOM 892  N N   ? ARG A 1 113 ?  -3.535  16.582  -4.260 1.000 93.660 ? 113 ARG A N   1 
ATOM 893  C CA  ? ARG A 1 113 ?  -3.263  17.731  -5.117 1.000 93.660 ? 113 ARG A CA  1 
ATOM 894  C C   ? ARG A 1 113 ?  -2.682  17.290  -6.457 1.000 93.660 ? 113 ARG A C   1 
ATOM 895  C CB  ? ARG A 1 113 ?  -2.304  18.703  -4.426 1.000 93.660 ? 113 ARG A CB  1 
ATOM 896  O O   ? ARG A 1 113 ?  -1.725  16.514  -6.499 1.000 93.660 ? 113 ARG A O   1 
ATOM 897  C CG  ? ARG A 1 113 ?  -2.888  19.369  -3.190 1.000 93.660 ? 113 ARG A CG  1 
ATOM 898  C CD  ? ARG A 1 113 ?  -1.913  20.360  -2.570 1.000 93.660 ? 113 ARG A CD  1 
ATOM 899  N NE  ? ARG A 1 113 ?  -2.441  20.934  -1.335 1.000 93.660 ? 113 ARG A NE  1 
ATOM 900  N NH1 ? ARG A 1 113 ?  -0.749  22.488  -1.091 1.000 93.660 ? 113 ARG A NH1 1 
ATOM 901  N NH2 ? ARG A 1 113 ?  -2.440  22.376   0.452 1.000 93.660 ? 113 ARG A NH2 1 
ATOM 902  C CZ  ? ARG A 1 113 ?  -1.875  21.931  -0.660 1.000 93.660 ? 113 ARG A CZ  1 
ATOM 903  N N   ? VAL A 1 114 ?  -3.319  17.780  -7.528 1.000 94.110 ? 114 VAL A N   1 
ATOM 904  C CA  ? VAL A 1 114 ?  -2.826  17.473  -8.866 1.000 94.110 ? 114 VAL A CA  1 
ATOM 905  C C   ? VAL A 1 114 ?  -1.370  17.914  -8.995 1.000 94.110 ? 114 VAL A C   1 
ATOM 906  C CB  ? VAL A 1 114 ?  -3.687  18.151  -9.957 1.000 94.110 ? 114 VAL A CB  1 
ATOM 907  O O   ? VAL A 1 114 ?  -0.982  18.958  -8.465 1.000 94.110 ? 114 VAL A O   1 
ATOM 908  C CG1 ? VAL A 1 114 ?  -3.057  17.962 -11.336 1.000 94.110 ? 114 VAL A CG1 1 
ATOM 909  C CG2 ? VAL A 1 114 ?  -5.109  17.595  -9.934 1.000 94.110 ? 114 VAL A CG2 1 
ATOM 910  N N   ? ASP A 1 115 ?  -0.558  17.047  -9.525 1.000 93.390 ? 115 ASP A N   1 
ATOM 911  C CA  ? ASP A 1 115 ?   0.842  17.290  -9.860 1.000 93.390 ? 115 ASP A CA  1 
ATOM 912  C C   ? ASP A 1 115 ?   1.739  17.104  -8.639 1.000 93.390 ? 115 ASP A C   1 
ATOM 913  C CB  ? ASP A 1 115 ?   1.020  18.697 -10.435 1.000 93.390 ? 115 ASP A CB  1 
ATOM 914  O O   ? ASP A 1 115 ?   2.945  17.354  -8.704 1.000 93.390 ? 115 ASP A O   1 
ATOM 915  C CG  ? ASP A 1 115 ?   0.430  18.848 -11.826 1.000 93.390 ? 115 ASP A CG  1 
ATOM 916  O OD1 ? ASP A 1 115 ?   0.437  17.868 -12.602 1.000 93.390 ? 115 ASP A OD1 1 
ATOM 917  O OD2 ? ASP A 1 115 ?  -0.045  19.958 -12.150 1.000 93.390 ? 115 ASP A OD2 1 
ATOM 918  N N   ? SER A 1 116 ?   1.063  16.784  -7.442 1.000 95.000 ? 116 SER A N   1 
ATOM 919  C CA  ? SER A 1 116 ?   1.873  16.422  -6.282 1.000 95.000 ? 116 SER A CA  1 
ATOM 920  C C   ? SER A 1 116 ?   2.671  15.149  -6.541 1.000 95.000 ? 116 SER A C   1 
ATOM 921  C CB  ? SER A 1 116 ?   0.989  16.238  -5.048 1.000 95.000 ? 116 SER A CB  1 
ATOM 922  O O   ? SER A 1 116 ?   2.210  14.254  -7.252 1.000 95.000 ? 116 SER A O   1 
ATOM 923  O OG  ? SER A 1 116 ?   0.100  15.148  -5.224 1.000 95.000 ? 116 SER A OG  1 
ATOM 924  N N   ? VAL A 1 117 ?   3.897  15.136  -6.045 1.000 95.780 ? 117 VAL A N   1 
ATOM 925  C CA  ? VAL A 1 117 ?   4.733  13.942  -6.111 1.000 95.780 ? 117 VAL A CA  1 
ATOM 926  C C   ? VAL A 1 117 ?   4.349  12.978  -4.991 1.000 95.780 ? 117 VAL A C   1 
ATOM 927  C CB  ? VAL A 1 117 ?   6.235  14.295  -6.019 1.000 95.780 ? 117 VAL A CB  1 
ATOM 928  O O   ? VAL A 1 117 ?   4.372  13.344  -3.813 1.000 95.780 ? 117 VAL A O   1 
ATOM 929  C CG1 ? VAL A 1 117 ?   7.090  13.030  -6.063 1.000 95.780 ? 117 VAL A CG1 1 
ATOM 930  C CG2 ? VAL A 1 117 ?   6.628  15.249  -7.145 1.000 95.780 ? 117 VAL A CG2 1 
ATOM 931  N N   ? CYS A 1 118 ?   3.970  11.802  -5.423 1.000 96.230 ? 118 CYS A N   1 
ATOM 932  C CA  ? CYS A 1 118 ?   3.536  10.762  -4.496 1.000 96.230 ? 118 CYS A CA  1 
ATOM 933  C C   ? CYS A 1 118 ?   4.420   9.526  -4.612 1.000 96.230 ? 118 CYS A C   1 
ATOM 934  C CB  ? CYS A 1 118 ?   2.078  10.384  -4.759 1.000 96.230 ? 118 CYS A CB  1 
ATOM 935  O O   ? CYS A 1 118 ?   5.035   9.292  -5.653 1.000 96.230 ? 118 CYS A O   1 
ATOM 936  S SG  ? CYS A 1 118 ?   0.927  11.766  -4.593 1.000 96.230 ? 118 CYS A SG  1 
ATOM 937  N N   ? ARG A 1 119 ?   4.418   8.889  -3.519 1.000 95.760 ? 119 ARG A N   1 
ATOM 938  C CA  ? ARG A 1 119 ?   5.227   7.677  -3.447 1.000 95.760 ? 119 ARG A CA  1 
ATOM 939  C C   ? ARG A 1 119 ?   4.350   6.430  -3.475 1.000 95.760 ? 119 ARG A C   1 
ATOM 940  C CB  ? ARG A 1 119 ?   6.092   7.681  -2.184 1.000 95.760 ? 119 ARG A CB  1 
ATOM 941  O O   ? ARG A 1 119 ?   3.373   6.335  -2.728 1.000 95.760 ? 119 ARG A O   1 
ATOM 942  C CG  ? ARG A 1 119 ?   6.982   6.457  -2.043 1.000 95.760 ? 119 ARG A CG  1 
ATOM 943  C CD  ? ARG A 1 119 ?   8.203   6.541  -2.949 1.000 95.760 ? 119 ARG A CD  1 
ATOM 944  N NE  ? ARG A 1 119 ?   9.222   7.431  -2.399 1.000 95.760 ? 119 ARG A NE  1 
ATOM 945  N NH1 ? ARG A 1 119 ?  10.848   6.857  -3.937 1.000 95.760 ? 119 ARG A NH1 1 
ATOM 946  N NH2 ? ARG A 1 119 ?  11.302   8.400  -2.304 1.000 95.760 ? 119 ARG A NH2 1 
ATOM 947  C CZ  ? ARG A 1 119 ?  10.455   7.561  -2.881 1.000 95.760 ? 119 ARG A CZ  1 
ATOM 948  N N   ? VAL A 1 120 ?   4.775   5.438  -4.392 1.000 95.940 ? 120 VAL A N   1 
ATOM 949  C CA  ? VAL A 1 120 ?   4.136   4.127  -4.444 1.000 95.940 ? 120 VAL A CA  1 
ATOM 950  C C   ? VAL A 1 120 ?   5.117   3.055  -3.975 1.000 95.940 ? 120 VAL A C   1 
ATOM 951  C CB  ? VAL A 1 120 ?   3.627   3.799  -5.865 1.000 95.940 ? 120 VAL A CB  1 
ATOM 952  O O   ? VAL A 1 120 ?   6.300   3.094  -4.321 1.000 95.940 ? 120 VAL A O   1 
ATOM 953  C CG1 ? VAL A 1 120 ?   2.852   2.482  -5.871 1.000 95.940 ? 120 VAL A CG1 1 
ATOM 954  C CG2 ? VAL A 1 120 ?   2.757   4.937  -6.395 1.000 95.940 ? 120 VAL A CG2 1 
ATOM 955  N N   ? MET A 1 121 ?   4.672   2.169  -3.244 1.000 94.930 ? 121 MET A N   1 
ATOM 956  C CA  ? MET A 1 121 ?   5.530   1.095  -2.751 1.000 94.930 ? 121 MET A CA  1 
ATOM 957  C C   ? MET A 1 121 ?   4.805  -0.246  -2.797 1.000 94.930 ? 121 MET A C   1 
ATOM 958  C CB  ? MET A 1 121 ?   5.995   1.390  -1.324 1.000 94.930 ? 121 MET A CB  1 
ATOM 959  O O   ? MET A 1 121 ?   3.588  -0.305  -2.611 1.000 94.930 ? 121 MET A O   1 
ATOM 960  C CG  ? MET A 1 121 ?   4.864   1.443  -0.310 1.000 94.930 ? 121 MET A CG  1 
ATOM 961  S SD  ? MET A 1 121 ?   5.440   1.938   1.361 1.000 94.930 ? 121 MET A SD  1 
ATOM 962  C CE  ? MET A 1 121 ?   4.760   3.617   1.450 1.000 94.930 ? 121 MET A CE  1 
ATOM 963  N N   ? GLY A 1 122 ?   5.555  -1.308  -3.049 1.000 94.780 ? 122 GLY A N   1 
ATOM 964  C CA  ? GLY A 1 122 ?   4.922  -2.616  -3.093 1.000 94.780 ? 122 GLY A CA  1 
ATOM 965  C C   ? GLY A 1 122 ?   5.880  -3.729  -3.475 1.000 94.780 ? 122 GLY A C   1 
ATOM 966  O O   ? GLY A 1 122 ?   7.089  -3.510  -3.568 1.000 94.780 ? 122 GLY A O   1 
ATOM 967  N N   ? TRP A 1 123 ?   5.344  -4.968  -3.666 1.000 93.030 ? 123 TRP A N   1 
ATOM 968  C CA  ? TRP A 1 123 ?   6.103  -6.187  -3.925 1.000 93.030 ? 123 TRP A CA  1 
ATOM 969  C C   ? TRP A 1 123 ?   5.907  -6.655  -5.364 1.000 93.030 ? 123 TRP A C   1 
ATOM 970  C CB  ? TRP A 1 123 ?   5.688  -7.296  -2.954 1.000 93.030 ? 123 TRP A CB  1 
ATOM 971  O O   ? TRP A 1 123 ?   6.035  -7.845  -5.659 1.000 93.030 ? 123 TRP A O   1 
ATOM 972  C CG  ? TRP A 1 123 ?   5.919  -6.960  -1.511 1.000 93.030 ? 123 TRP A CG  1 
ATOM 973  C CD1 ? TRP A 1 123 ?   5.049  -6.336  -0.661 1.000 93.030 ? 123 TRP A CD1 1 
ATOM 974  C CD2 ? TRP A 1 123 ?   7.102  -7.226  -0.751 1.000 93.030 ? 123 TRP A CD2 1 
ATOM 975  C CE2 ? TRP A 1 123 ?   6.878  -6.736   0.555 1.000 93.030 ? 123 TRP A CE2 1 
ATOM 976  C CE3 ? TRP A 1 123 ?   8.330  -7.832  -1.048 1.000 93.030 ? 123 TRP A CE3 1 
ATOM 977  N NE1 ? TRP A 1 123 ?   5.619  -6.199   0.583 1.000 93.030 ? 123 TRP A NE1 1 
ATOM 978  C CH2 ? TRP A 1 123 ?   9.032  -7.432   1.247 1.000 93.030 ? 123 TRP A CH2 1 
ATOM 979  C CZ2 ? TRP A 1 123 ?   7.839  -6.835   1.564 1.000 93.030 ? 123 TRP A CZ2 1 
ATOM 980  C CZ3 ? TRP A 1 123 ?   9.285  -7.929  -0.042 1.000 93.030 ? 123 TRP A CZ3 1 
ATOM 981  N N   ? GLY A 1 124 ?   5.346  -5.739  -6.156 1.000 91.640 ? 124 GLY A N   1 
ATOM 982  C CA  ? GLY A 1 124 ?   5.047  -6.107  -7.530 1.000 91.640 ? 124 GLY A CA  1 
ATOM 983  C C   ? GLY A 1 124 ?   6.289  -6.340  -8.370 1.000 91.640 ? 124 GLY A C   1 
ATOM 984  O O   ? GLY A 1 124 ?   7.411  -6.202  -7.878 1.000 91.640 ? 124 GLY A O   1 
ATOM 985  N N   ? THR A 1 125 ?   6.086  -6.695  -9.759 1.000 92.770 ? 125 THR A N   1 
ATOM 986  C CA  ? THR A 1 125 ?   7.173  -7.002 -10.681 1.000 92.770 ? 125 THR A CA  1 
ATOM 987  C C   ? THR A 1 125 ?   7.975  -5.746 -11.010 1.000 92.770 ? 125 THR A C   1 
ATOM 988  C CB  ? THR A 1 125 ?   6.641  -7.630 -11.983 1.000 92.770 ? 125 THR A CB  1 
ATOM 989  O O   ? THR A 1 125 ?   7.421  -4.646 -11.063 1.000 92.770 ? 125 THR A O   1 
ATOM 990  C CG2 ? THR A 1 125 ?   5.670  -6.691 -12.690 1.000 92.770 ? 125 THR A CG2 1 
ATOM 991  O OG1 ? THR A 1 125 ?   7.742  -7.908 -12.857 1.000 92.770 ? 125 THR A OG1 1 
ATOM 992  N N   ? ILE A 1 126 ?   9.344  -5.852 -11.289 1.000 92.590 ? 126 ILE A N   1 
ATOM 993  C CA  ? ILE A 1 126 ?  10.223  -4.728 -11.597 1.000 92.590 ? 126 ILE A CA  1 
ATOM 994  C C   ? ILE A 1 126 ?  10.529  -4.706 -13.093 1.000 92.590 ? 126 ILE A C   1 
ATOM 995  C CB  ? ILE A 1 126 ?  11.534  -4.796 -10.782 1.000 92.590 ? 126 ILE A CB  1 
ATOM 996  O O   ? ILE A 1 126 ?  11.300  -3.866 -13.563 1.000 92.590 ? 126 ILE A O   1 
ATOM 997  C CG1 ? ILE A 1 126 ?  12.246  -6.131 -11.028 1.000 92.590 ? 126 ILE A CG1 1 
ATOM 998  C CG2 ? ILE A 1 126 ?  11.255  -4.591  -9.291 1.000 92.590 ? 126 ILE A CG2 1 
ATOM 999  C CD1 ? ILE A 1 126 ?  13.666  -6.186 -10.481 1.000 92.590 ? 126 ILE A CD1 1 
ATOM 1000 N N   ? THR A 1 127 ?   9.988  -5.693 -13.816 1.000 91.010 ? 127 THR A N   1 
ATOM 1001 C CA  ? THR A 1 127 ?  10.105  -5.742 -15.270 1.000 91.010 ? 127 THR A CA  1 
ATOM 1002 C C   ? THR A 1 127 ?   8.731  -5.877 -15.919 1.000 91.010 ? 127 THR A C   1 
ATOM 1003 C CB  ? THR A 1 127 ?  11.005  -6.908 -15.718 1.000 91.010 ? 127 THR A CB  1 
ATOM 1004 O O   ? THR A 1 127 ?   7.789  -6.369 -15.294 1.000 91.010 ? 127 THR A O   1 
ATOM 1005 C CG2 ? THR A 1 127 ?  12.427  -6.739 -15.194 1.000 91.010 ? 127 THR A CG2 1 
ATOM 1006 O OG1 ? THR A 1 127 ?  10.467  -8.138 -15.220 1.000 91.010 ? 127 THR A OG1 1 
ATOM 1007 N N   ? SER A 1 128 ?   8.485  -5.390 -17.251 1.000 89.510 ? 128 SER A N   1 
ATOM 1008 C CA  ? SER A 1 128 ?   7.313  -5.483 -18.115 1.000 89.510 ? 128 SER A CA  1 
ATOM 1009 C C   ? SER A 1 128 ?   7.710  -5.491 -19.587 1.000 89.510 ? 128 SER A C   1 
ATOM 1010 C CB  ? SER A 1 128 ?   6.353  -4.324 -17.843 1.000 89.510 ? 128 SER A CB  1 
ATOM 1011 O O   ? SER A 1 128 ?   8.519  -4.668 -20.021 1.000 89.510 ? 128 SER A O   1 
ATOM 1012 O OG  ? SER A 1 128 ?   5.228  -4.391 -18.702 1.000 89.510 ? 128 SER A OG  1 
ATOM 1013 N N   ? PRO A 1 129 ?   7.322  -6.552 -20.291 1.000 89.630 ? 129 PRO A N   1 
ATOM 1014 C CA  ? PRO A 1 129 ?   6.170  -7.428 -20.064 1.000 89.630 ? 129 PRO A CA  1 
ATOM 1015 C C   ? PRO A 1 129 ?   6.541  -8.706 -19.314 1.000 89.630 ? 129 PRO A C   1 
ATOM 1016 C CB  ? PRO A 1 129 ?   5.685  -7.748 -21.480 1.000 89.630 ? 129 PRO A CB  1 
ATOM 1017 O O   ? PRO A 1 129 ?   5.660  -9.403 -18.802 1.000 89.630 ? 129 PRO A O   1 
ATOM 1018 C CG  ? PRO A 1 129 ?   6.914  -7.679 -22.329 1.000 89.630 ? 129 PRO A CG  1 
ATOM 1019 C CD  ? PRO A 1 129 ?   7.844  -6.658 -21.740 1.000 89.630 ? 129 PRO A CD  1 
ATOM 1020 N N   ? GLU A 1 130 ?   7.890  -9.043 -19.154 1.000 89.040 ? 130 GLU A N   1 
ATOM 1021 C CA  ? GLU A 1 130 ?   8.384 -10.181 -18.384 1.000 89.040 ? 130 GLU A CA  1 
ATOM 1022 C C   ? GLU A 1 130 ?   8.335  -9.896 -16.885 1.000 89.040 ? 130 GLU A C   1 
ATOM 1023 C CB  ? GLU A 1 130 ?   9.812 -10.536 -18.805 1.000 89.040 ? 130 GLU A CB  1 
ATOM 1024 O O   ? GLU A 1 130 ?   8.804  -8.851 -16.431 1.000 89.040 ? 130 GLU A O   1 
ATOM 1025 C CG  ? GLU A 1 130 ?   9.923 -11.045 -20.235 1.000 89.040 ? 130 GLU A CG  1 
ATOM 1026 C CD  ? GLU A 1 130 ?   9.954  -9.930 -21.268 1.000 89.040 ? 130 GLU A CD  1 
ATOM 1027 O OE1 ? GLU A 1 130 ?   9.731 -10.208 -22.468 1.000 89.040 ? 130 GLU A OE1 1 
ATOM 1028 O OE2 ? GLU A 1 130 ?  10.206  -8.770 -20.875 1.000 89.040 ? 130 GLU A OE2 1 
ATOM 1029 N N   ? VAL A 1 131 ?   7.659 -10.790 -16.166 1.000 89.560 ? 131 VAL A N   1 
ATOM 1030 C CA  ? VAL A 1 131 ?   7.414 -10.560 -14.746 1.000 89.560 ? 131 VAL A CA  1 
ATOM 1031 C C   ? VAL A 1 131 ?   8.605 -11.057 -13.929 1.000 89.560 ? 131 VAL A C   1 
ATOM 1032 C CB  ? VAL A 1 131 ?   6.117 -11.255 -14.274 1.000 89.560 ? 131 VAL A CB  1 
ATOM 1033 O O   ? VAL A 1 131 ?   9.010 -12.216 -14.052 1.000 89.560 ? 131 VAL A O   1 
ATOM 1034 C CG1 ? VAL A 1 131 ?   5.908 -11.047 -12.775 1.000 89.560 ? 131 VAL A CG1 1 
ATOM 1035 C CG2 ? VAL A 1 131 ?   4.917 -10.734 -15.061 1.000 89.560 ? 131 VAL A CG2 1 
ATOM 1036 N N   ? THR A 1 132 ?   9.253 -10.165 -13.211 1.000 91.130 ? 132 THR A N   1 
ATOM 1037 C CA  ? THR A 1 132 ?  10.278 -10.454 -12.213 1.000 91.130 ? 132 THR A CA  1 
ATOM 1038 C C   ? THR A 1 132 ?   9.912  -9.835 -10.867 1.000 91.130 ? 132 THR A C   1 
ATOM 1039 C CB  ? THR A 1 132 ?  11.656  -9.936 -12.662 1.000 91.130 ? 132 THR A CB  1 
ATOM 1040 O O   ? THR A 1 132 ?   9.734  -8.620 -10.765 1.000 91.130 ? 132 THR A O   1 
ATOM 1041 C CG2 ? THR A 1 132 ?  12.750 -10.368 -11.691 1.000 91.130 ? 132 THR A CG2 1 
ATOM 1042 O OG1 ? THR A 1 132 ?  11.955 -10.456 -13.964 1.000 91.130 ? 132 THR A OG1 1 
ATOM 1043 N N   ? TYR A 1 133 ?   9.814 -10.758  -9.804 1.000 91.480 ? 133 TYR A N   1 
ATOM 1044 C CA  ? TYR A 1 133 ?   9.450 -10.291  -8.471 1.000 91.480 ? 133 TYR A CA  1 
ATOM 1045 C C   ? TYR A 1 133 ?  10.688 -10.091  -7.606 1.000 91.480 ? 133 TYR A C   1 
ATOM 1046 C CB  ? TYR A 1 133 ?   8.495 -11.281  -7.796 1.000 91.480 ? 133 TYR A CB  1 
ATOM 1047 O O   ? TYR A 1 133 ?  11.492 -11.011  -7.439 1.000 91.480 ? 133 TYR A O   1 
ATOM 1048 C CG  ? TYR A 1 133 ?   7.153 -11.391  -8.478 1.000 91.480 ? 133 TYR A CG  1 
ATOM 1049 C CD1 ? TYR A 1 133 ?   6.174 -10.417  -8.293 1.000 91.480 ? 133 TYR A CD1 1 
ATOM 1050 C CD2 ? TYR A 1 133 ?   6.861 -12.469  -9.307 1.000 91.480 ? 133 TYR A CD2 1 
ATOM 1051 C CE1 ? TYR A 1 133 ?   4.935 -10.516  -8.918 1.000 91.480 ? 133 TYR A CE1 1 
ATOM 1052 C CE2 ? TYR A 1 133 ?   5.625 -12.577  -9.936 1.000 91.480 ? 133 TYR A CE2 1 
ATOM 1053 O OH  ? TYR A 1 133 ?   3.446 -11.700 -10.357 1.000 91.480 ? 133 TYR A OH  1 
ATOM 1054 C CZ  ? TYR A 1 133 ?   4.671 -11.597  -9.736 1.000 91.480 ? 133 TYR A CZ  1 
ATOM 1055 N N   ? PRO A 1 134 ?  10.853  -8.837  -7.108 1.000 92.640 ? 134 PRO A N   1 
ATOM 1056 C CA  ? PRO A 1 134 ?  12.002  -8.580  -6.237 1.000 92.640 ? 134 PRO A CA  1 
ATOM 1057 C C   ? PRO A 1 134 ?  11.847  -9.207  -4.853 1.000 92.640 ? 134 PRO A C   1 
ATOM 1058 C CB  ? PRO A 1 134 ?  12.039  -7.052  -6.144 1.000 92.640 ? 134 PRO A CB  1 
ATOM 1059 O O   ? PRO A 1 134 ?  10.724  -9.464  -4.411 1.000 92.640 ? 134 PRO A O   1 
ATOM 1060 C CG  ? PRO A 1 134 ?  10.608  -6.630  -6.234 1.000 92.640 ? 134 PRO A CG  1 
ATOM 1061 C CD  ? PRO A 1 134 ?   9.904  -7.536  -7.203 1.000 92.640 ? 134 PRO A CD  1 
ATOM 1062 N N   ? GLU A 1 135 ?  12.924  -9.542  -4.125 1.000 92.770 ? 135 GLU A N   1 
ATOM 1063 C CA  ? GLU A 1 135 ?  12.918 -10.093  -2.773 1.000 92.770 ? 135 GLU A CA  1 
ATOM 1064 C C   ? GLU A 1 135 ?  12.565  -9.024  -1.743 1.000 92.770 ? 135 GLU A C   1 
ATOM 1065 C CB  ? GLU A 1 135 ?  14.275 -10.717  -2.441 1.000 92.770 ? 135 GLU A CB  1 
ATOM 1066 O O   ? GLU A 1 135 ?  12.120  -9.342  -0.638 1.000 92.770 ? 135 GLU A O   1 
ATOM 1067 C CG  ? GLU A 1 135 ?  14.614 -11.939  -3.284 1.000 92.770 ? 135 GLU A CG  1 
ATOM 1068 C CD  ? GLU A 1 135 ?  16.005 -12.489  -3.011 1.000 92.770 ? 135 GLU A CD  1 
ATOM 1069 O OE1 ? GLU A 1 135 ?  16.350 -13.562  -3.555 1.000 92.770 ? 135 GLU A OE1 1 
ATOM 1070 O OE2 ? GLU A 1 135 ?  16.755 -11.841  -2.247 1.000 92.770 ? 135 GLU A OE2 1 
ATOM 1071 N N   ? VAL A 1 136 ?  12.800  -7.762  -2.074 1.000 94.390 ? 136 VAL A N   1 
ATOM 1072 C CA  ? VAL A 1 136 ?  12.478  -6.619  -1.226 1.000 94.390 ? 136 VAL A CA  1 
ATOM 1073 C C   ? VAL A 1 136 ?  11.488  -5.705  -1.944 1.000 94.390 ? 136 VAL A C   1 
ATOM 1074 C CB  ? VAL A 1 136 ?  13.746  -5.827  -0.835 1.000 94.390 ? 136 VAL A CB  1 
ATOM 1075 O O   ? VAL A 1 136 ?  11.428  -5.690  -3.175 1.000 94.390 ? 136 VAL A O   1 
ATOM 1076 C CG1 ? VAL A 1 136 ?  14.744  -6.729  -0.111 1.000 94.390 ? 136 VAL A CG1 1 
ATOM 1077 C CG2 ? VAL A 1 136 ?  14.387  -5.202  -2.073 1.000 94.390 ? 136 VAL A CG2 1 
ATOM 1078 N N   ? PRO A 1 137 ?  10.707  -4.930  -1.159 1.000 94.990 ? 137 PRO A N   1 
ATOM 1079 C CA  ? PRO A 1 137 ?   9.798  -3.992  -1.822 1.000 94.990 ? 137 PRO A CA  1 
ATOM 1080 C C   ? PRO A 1 137 ?  10.535  -2.871  -2.551 1.000 94.990 ? 137 PRO A C   1 
ATOM 1081 C CB  ? PRO A 1 137 ?   8.962  -3.435  -0.667 1.000 94.990 ? 137 PRO A CB  1 
ATOM 1082 O O   ? PRO A 1 137 ?  11.617  -2.460  -2.124 1.000 94.990 ? 137 PRO A O   1 
ATOM 1083 C CG  ? PRO A 1 137 ?   9.856  -3.522   0.528 1.000 94.990 ? 137 PRO A CG  1 
ATOM 1084 C CD  ? PRO A 1 137 ?  10.709  -4.751   0.397 1.000 94.990 ? 137 PRO A CD  1 
ATOM 1085 N N   ? HIS A 1 138 ?   9.911  -2.411  -3.650 1.000 95.930 ? 138 HIS A N   1 
ATOM 1086 C CA  ? HIS A 1 138 ?  10.440  -1.278  -4.400 1.000 95.930 ? 138 HIS A CA  1 
ATOM 1087 C C   ? HIS A 1 138 ?   9.518  -0.068  -4.294 1.000 95.930 ? 138 HIS A C   1 
ATOM 1088 C CB  ? HIS A 1 138 ?  10.644  -1.655  -5.869 1.000 95.930 ? 138 HIS A CB  1 
ATOM 1089 O O   ? HIS A 1 138 ?   8.314  -0.217  -4.074 1.000 95.930 ? 138 HIS A O   1 
ATOM 1090 C CG  ? HIS A 1 138 ?  11.897  -2.432  -6.120 1.000 95.930 ? 138 HIS A CG  1 
ATOM 1091 C CD2 ? HIS A 1 138 ?  12.412  -3.516  -5.494 1.000 95.930 ? 138 HIS A CD2 1 
ATOM 1092 N ND1 ? HIS A 1 138 ?  12.784  -2.109  -7.125 1.000 95.930 ? 138 HIS A ND1 1 
ATOM 1093 C CE1 ? HIS A 1 138 ?  13.792  -2.964  -7.106 1.000 95.930 ? 138 HIS A CE1 1 
ATOM 1094 N NE2 ? HIS A 1 138 ?  13.591  -3.828  -6.126 1.000 95.930 ? 138 HIS A NE2 1 
ATOM 1095 N N   ? CYS A 1 139 ?  10.189   1.138  -4.465 1.000 95.740 ? 139 CYS A N   1 
ATOM 1096 C CA  ? CYS A 1 139 ?   9.486   2.413  -4.375 1.000 95.740 ? 139 CYS A CA  1 
ATOM 1097 C C   ? CYS A 1 139 ?   9.742   3.266  -5.611 1.000 95.740 ? 139 CYS A C   1 
ATOM 1098 C CB  ? CYS A 1 139 ?   9.915   3.174  -3.121 1.000 95.740 ? 139 CYS A CB  1 
ATOM 1099 O O   ? CYS A 1 139 ?  10.830   3.219  -6.189 1.000 95.740 ? 139 CYS A O   1 
ATOM 1100 S SG  ? CYS A 1 139 ?   9.623   2.270  -1.585 1.000 95.740 ? 139 CYS A SG  1 
ATOM 1101 N N   ? VAL A 1 140 ?   8.694   4.053  -5.943 1.000 95.860 ? 140 VAL A N   1 
ATOM 1102 C CA  ? VAL A 1 140 ?   8.847   4.953  -7.082 1.000 95.860 ? 140 VAL A CA  1 
ATOM 1103 C C   ? VAL A 1 140 ?   8.009   6.211  -6.863 1.000 95.860 ? 140 VAL A C   1 
ATOM 1104 C CB  ? VAL A 1 140 ?   8.442   4.267  -8.406 1.000 95.860 ? 140 VAL A CB  1 
ATOM 1105 O O   ? VAL A 1 140 ?   6.914   6.145  -6.300 1.000 95.860 ? 140 VAL A O   1 
ATOM 1106 C CG1 ? VAL A 1 140 ?   6.956   3.911  -8.398 1.000 95.860 ? 140 VAL A CG1 1 
ATOM 1107 C CG2 ? VAL A 1 140 ?   8.773   5.167  -9.595 1.000 95.860 ? 140 VAL A CG2 1 
ATOM 1108 N N   ? ASN A 1 141 ?   8.616   7.309  -7.273 1.000 95.800 ? 141 ASN A N   1 
ATOM 1109 C CA  ? ASN A 1 141 ?   7.853   8.552  -7.278 1.000 95.800 ? 141 ASN A CA  1 
ATOM 1110 C C   ? ASN A 1 141 ?   7.051   8.712  -8.567 1.000 95.800 ? 141 ASN A C   1 
ATOM 1111 C CB  ? ASN A 1 141 ?   8.780   9.753  -7.077 1.000 95.800 ? 141 ASN A CB  1 
ATOM 1112 O O   ? ASN A 1 141 ?   7.573   8.486  -9.660 1.000 95.800 ? 141 ASN A O   1 
ATOM 1113 C CG  ? ASN A 1 141 ?   9.367   9.810  -5.680 1.000 95.800 ? 141 ASN A CG  1 
ATOM 1114 N ND2 ? ASN A 1 141 ?  10.551  10.398  -5.558 1.000 95.800 ? 141 ASN A ND2 1 
ATOM 1115 O OD1 ? ASN A 1 141 ?   8.762   9.329  -4.719 1.000 95.800 ? 141 ASN A OD1 1 
ATOM 1116 N N   ? ILE A 1 142 ?   5.709   9.093  -8.301 1.000 95.930 ? 142 ILE A N   1 
ATOM 1117 C CA  ? ILE A 1 142 ?   4.827   9.366  -9.431 1.000 95.930 ? 142 ILE A CA  1 
ATOM 1118 C C   ? ILE A 1 142 ?   3.975  10.598  -9.134 1.000 95.930 ? 142 ILE A C   1 
ATOM 1119 C CB  ? ILE A 1 142 ?   3.923   8.154  -9.748 1.000 95.930 ? 142 ILE A CB  1 
ATOM 1120 O O   ? ILE A 1 142 ?   3.869  11.025  -7.982 1.000 95.930 ? 142 ILE A O   1 
ATOM 1121 C CG1 ? ILE A 1 142 ?   3.028   7.826  -8.547 1.000 95.930 ? 142 ILE A CG1 1 
ATOM 1122 C CG2 ? ILE A 1 142 ?   4.768   6.941 -10.148 1.000 95.930 ? 142 ILE A CG2 1 
ATOM 1123 C CD1 ? ILE A 1 142 ?   1.975   6.763  -8.832 1.000 95.930 ? 142 ILE A CD1 1 
ATOM 1124 N N   ? ASN A 1 143 ?   3.391  11.174 -10.266 1.000 96.100 ? 143 ASN A N   1 
ATOM 1125 C CA  ? ASN A 1 143 ?   2.603  12.393 -10.118 1.000 96.100 ? 143 ASN A CA  1 
ATOM 1126 C C   ? ASN A 1 143 ?   1.107  12.109 -10.216 1.000 96.100 ? 143 ASN A C   1 
ATOM 1127 C CB  ? ASN A 1 143 ?   3.016  13.430 -11.164 1.000 96.100 ? 143 ASN A CB  1 
ATOM 1128 O O   ? ASN A 1 143 ?   0.681  11.266 -11.008 1.000 96.100 ? 143 ASN A O   1 
ATOM 1129 C CG  ? ASN A 1 143 ?   4.446  13.901 -10.986 1.000 96.100 ? 143 ASN A CG  1 
ATOM 1130 N ND2 ? ASN A 1 143 ?   5.078  14.306 -12.082 1.000 96.100 ? 143 ASN A ND2 1 
ATOM 1131 O OD1 ? ASN A 1 143 ?   4.979  13.901  -9.874 1.000 96.100 ? 143 ASN A OD1 1 
ATOM 1132 N N   ? ILE A 1 144 ?   0.473  12.853  -9.374 1.000 96.300 ? 144 ILE A N   1 
ATOM 1133 C CA  ? ILE A 1 144 ?  -0.978  12.855  -9.521 1.000 96.300 ? 144 ILE A CA  1 
ATOM 1134 C C   ? ILE A 1 144 ?  -1.367  13.595 -10.798 1.000 96.300 ? 144 ILE A C   1 
ATOM 1135 C CB  ? ILE A 1 144 ?  -1.669  13.497  -8.297 1.000 96.300 ? 144 ILE A CB  1 
ATOM 1136 O O   ? ILE A 1 144 ?  -0.874  14.694 -11.061 1.000 96.300 ? 144 ILE A O   1 
ATOM 1137 C CG1 ? ILE A 1 144 ?  -1.327  12.719  -7.021 1.000 96.300 ? 144 ILE A CG1 1 
ATOM 1138 C CG2 ? ILE A 1 144 ?  -3.184  13.567  -8.507 1.000 96.300 ? 144 ILE A CG2 1 
ATOM 1139 C CD1 ? ILE A 1 144 ?  -1.854  11.291  -7.008 1.000 96.300 ? 144 ILE A CD1 1 
ATOM 1140 N N   ? LEU A 1 145 ?  -2.269  12.948 -11.549 1.000 95.250 ? 145 LEU A N   1 
ATOM 1141 C CA  ? LEU A 1 145 ?  -2.713  13.525 -12.813 1.000 95.250 ? 145 LEU A CA  1 
ATOM 1142 C C   ? LEU A 1 145 ?  -4.168  13.975 -12.724 1.000 95.250 ? 145 LEU A C   1 
ATOM 1143 C CB  ? LEU A 1 145 ?  -2.548  12.514 -13.951 1.000 95.250 ? 145 LEU A CB  1 
ATOM 1144 O O   ? LEU A 1 145 ?  -4.894  13.565 -11.815 1.000 95.250 ? 145 LEU A O   1 
ATOM 1145 C CG  ? LEU A 1 145 ?  -1.146  11.935 -14.146 1.000 95.250 ? 145 LEU A CG  1 
ATOM 1146 C CD1 ? LEU A 1 145 ?  -1.177  10.804 -15.168 1.000 95.250 ? 145 LEU A CD1 1 
ATOM 1147 C CD2 ? LEU A 1 145 ?  -0.172  13.026 -14.577 1.000 95.250 ? 145 LEU A CD2 1 
ATOM 1148 N N   ? HIS A 1 146 ?  -4.480  14.825 -13.703 1.000 92.050 ? 146 HIS A N   1 
ATOM 1149 C CA  ? HIS A 1 146 ?  -5.886  15.185 -13.842 1.000 92.050 ? 146 HIS A CA  1 
ATOM 1150 C C   ? HIS A 1 146 ?  -6.722  13.985 -14.275 1.000 92.050 ? 146 HIS A C   1 
ATOM 1151 C CB  ? HIS A 1 146 ?  -6.051  16.328 -14.844 1.000 92.050 ? 146 HIS A CB  1 
ATOM 1152 O O   ? HIS A 1 146 ?  -6.274  13.172 -15.087 1.000 92.050 ? 146 HIS A O   1 
ATOM 1153 C CG  ? HIS A 1 146 ?  -5.554  17.645 -14.339 1.000 92.050 ? 146 HIS A CG  1 
ATOM 1154 C CD2 ? HIS A 1 146 ?  -4.366  18.272 -14.510 1.000 92.050 ? 146 HIS A CD2 1 
ATOM 1155 N ND1 ? HIS A 1 146 ?  -6.319  18.477 -13.550 1.000 92.050 ? 146 HIS A ND1 1 
ATOM 1156 C CE1 ? HIS A 1 146 ?  -5.621  19.561 -13.258 1.000 92.050 ? 146 HIS A CE1 1 
ATOM 1157 N NE2 ? HIS A 1 146 ?  -4.432  19.462 -13.828 1.000 92.050 ? 146 HIS A NE2 1 
ATOM 1158 N N   ? ASN A 1 147 ?  -7.927  13.863 -13.655 1.000 87.790 ? 147 ASN A N   1 
ATOM 1159 C CA  ? ASN A 1 147 ?  -8.829  12.767 -13.991 1.000 87.790 ? 147 ASN A CA  1 
ATOM 1160 C C   ? ASN A 1 147 ?  -9.055  12.669 -15.497 1.000 87.790 ? 147 ASN A C   1 
ATOM 1161 C CB  ? ASN A 1 147 ? -10.166  12.928 -13.263 1.000 87.790 ? 147 ASN A CB  1 
ATOM 1162 O O   ? ASN A 1 147 ?  -9.294  11.581 -16.024 1.000 87.790 ? 147 ASN A O   1 
ATOM 1163 C CG  ? ASN A 1 147 ? -10.072  12.589 -11.789 1.000 87.790 ? 147 ASN A CG  1 
ATOM 1164 N ND2 ? ASN A 1 147 ? -11.119  12.913 -11.038 1.000 87.790 ? 147 ASN A ND2 1 
ATOM 1165 O OD1 ? ASN A 1 147 ?  -9.068  12.041 -11.328 1.000 87.790 ? 147 ASN A OD1 1 
ATOM 1166 N N   ? GLU A 1 148 ?  -8.996  13.845 -16.218 1.000 88.930 ? 148 GLU A N   1 
ATOM 1167 C CA  ? GLU A 1 148 ?  -9.224  13.892 -17.660 1.000 88.930 ? 148 GLU A CA  1 
ATOM 1168 C C   ? GLU A 1 148 ?  -8.216  13.023 -18.407 1.000 88.930 ? 148 GLU A C   1 
ATOM 1169 C CB  ? GLU A 1 148 ?  -9.155  15.334 -18.169 1.000 88.930 ? 148 GLU A CB  1 
ATOM 1170 O O   ? GLU A 1 148 ?  -8.528  12.472 -19.464 1.000 88.930 ? 148 GLU A O   1 
ATOM 1171 C CG  ? GLU A 1 148 ? -10.278  16.222 -17.654 1.000 88.930 ? 148 GLU A CG  1 
ATOM 1172 C CD  ? GLU A 1 148 ? -10.006  16.793 -16.271 1.000 88.930 ? 148 GLU A CD  1 
ATOM 1173 O OE1 ? GLU A 1 148 ? -10.925  17.397 -15.672 1.000 88.930 ? 148 GLU A OE1 1 
ATOM 1174 O OE2 ? GLU A 1 148 ?  -8.864  16.636 -15.783 1.000 88.930 ? 148 GLU A OE2 1 
ATOM 1175 N N   ? VAL A 1 149 ?  -6.993  12.930 -17.844 1.000 90.930 ? 149 VAL A N   1 
ATOM 1176 C CA  ? VAL A 1 149 ?  -5.948  12.113 -18.452 1.000 90.930 ? 149 VAL A CA  1 
ATOM 1177 C C   ? VAL A 1 149 ?  -6.373  10.646 -18.451 1.000 90.930 ? 149 VAL A C   1 
ATOM 1178 C CB  ? VAL A 1 149 ?  -4.599  12.278 -17.717 1.000 90.930 ? 149 VAL A CB  1 
ATOM 1179 O O   ? VAL A 1 149 ?  -6.242   9.955 -19.464 1.000 90.930 ? 149 VAL A O   1 
ATOM 1180 C CG1 ? VAL A 1 149 ?  -3.547  11.337 -18.302 1.000 90.930 ? 149 VAL A CG1 1 
ATOM 1181 C CG2 ? VAL A 1 149 ?  -4.124  13.728 -17.793 1.000 90.930 ? 149 VAL A CG2 1 
ATOM 1182 N N   ? CYS A 1 150 ?  -6.889  10.175 -17.346 1.000 89.340 ? 150 CYS A N   1 
ATOM 1183 C CA  ? CYS A 1 150 ?  -7.333   8.794 -17.200 1.000 89.340 ? 150 CYS A CA  1 
ATOM 1184 C C   ? CYS A 1 150 ?  -8.575   8.528 -18.043 1.000 89.340 ? 150 CYS A C   1 
ATOM 1185 C CB  ? CYS A 1 150 ?  -7.624   8.477 -15.734 1.000 89.340 ? 150 CYS A CB  1 
ATOM 1186 O O   ? CYS A 1 150 ?  -8.703   7.462 -18.649 1.000 89.340 ? 150 CYS A O   1 
ATOM 1187 S SG  ? CYS A 1 150 ?  -6.142   8.350 -14.709 1.000 89.340 ? 150 CYS A SG  1 
ATOM 1188 N N   ? GLU A 1 151 ?  -9.474   9.413 -18.079 1.000 88.640 ? 151 GLU A N   1 
ATOM 1189 C CA  ? GLU A 1 151 ? -10.678   9.283 -18.893 1.000 88.640 ? 151 GLU A CA  1 
ATOM 1190 C C   ? GLU A 1 151 ? -10.331   9.122 -20.371 1.000 88.640 ? 151 GLU A C   1 
ATOM 1191 C CB  ? GLU A 1 151 ? -11.593  10.496 -18.697 1.000 88.640 ? 151 GLU A CB  1 
ATOM 1192 O O   ? GLU A 1 151 ? -10.999   8.380 -21.093 1.000 88.640 ? 151 GLU A O   1 
ATOM 1193 C CG  ? GLU A 1 151 ? -12.274  10.538 -17.337 1.000 88.640 ? 151 GLU A CG  1 
ATOM 1194 C CD  ? GLU A 1 151 ? -13.092  11.800 -17.115 1.000 88.640 ? 151 GLU A CD  1 
ATOM 1195 O OE1 ? GLU A 1 151 ? -13.694  11.950 -16.028 1.000 88.640 ? 151 GLU A OE1 1 
ATOM 1196 O OE2 ? GLU A 1 151 ? -13.132  12.646 -18.037 1.000 88.640 ? 151 GLU A OE2 1 
ATOM 1197 N N   ? ALA A 1 152 ?  -9.283   9.885 -20.705 1.000 90.570 ? 152 ALA A N   1 
ATOM 1198 C CA  ? ALA A 1 152 ?  -8.822   9.770 -22.086 1.000 90.570 ? 152 ALA A CA  1 
ATOM 1199 C C   ? ALA A 1 152 ?  -8.189   8.405 -22.342 1.000 90.570 ? 152 ALA A C   1 
ATOM 1200 C CB  ? ALA A 1 152 ?  -7.827  10.882 -22.410 1.000 90.570 ? 152 ALA A CB  1 
ATOM 1201 O O   ? ALA A 1 152 ?  -8.396   7.806 -23.400 1.000 90.570 ? 152 ALA A O   1 
ATOM 1202 N N   ? ALA A 1 153 ?  -7.489   7.923 -21.328 1.000 89.290 ? 153 ALA A N   1 
ATOM 1203 C CA  ? ALA A 1 153 ?  -6.776   6.654 -21.450 1.000 89.290 ? 153 ALA A CA  1 
ATOM 1204 C C   ? ALA A 1 153 ?  -7.720   5.473 -21.243 1.000 89.290 ? 153 ALA A C   1 
ATOM 1205 C CB  ? ALA A 1 153 ?  -5.624   6.592 -20.451 1.000 89.290 ? 153 ALA A CB  1 
ATOM 1206 O O   ? ALA A 1 153 ?  -7.566   4.427 -21.879 1.000 89.290 ? 153 ALA A O   1 
ATOM 1207 N N   ? TYR A 1 154 ?  -8.780   5.744 -20.324 1.000 87.850 ? 154 TYR A N   1 
ATOM 1208 C CA  ? TYR A 1 154 ?  -9.727   4.701 -19.950 1.000 87.850 ? 154 TYR A CA  1 
ATOM 1209 C C   ? TYR A 1 154 ? -11.161   5.212 -20.028 1.000 87.850 ? 154 TYR A C   1 
ATOM 1210 C CB  ? TYR A 1 154 ?  -9.433   4.188 -18.537 1.000 87.850 ? 154 TYR A CB  1 
ATOM 1211 O O   ? TYR A 1 154 ? -11.714   5.682 -19.031 1.000 87.850 ? 154 TYR A O   1 
ATOM 1212 C CG  ? TYR A 1 154 ?  -7.998   3.767 -18.331 1.000 87.850 ? 154 TYR A CG  1 
ATOM 1213 C CD1 ? TYR A 1 154 ?  -7.514   2.581 -18.879 1.000 87.850 ? 154 TYR A CD1 1 
ATOM 1214 C CD2 ? TYR A 1 154 ?  -7.123   4.552 -17.588 1.000 87.850 ? 154 TYR A CD2 1 
ATOM 1215 C CE1 ? TYR A 1 154 ?  -6.194   2.187 -18.690 1.000 87.850 ? 154 TYR A CE1 1 
ATOM 1216 C CE2 ? TYR A 1 154 ?  -5.801   4.168 -17.393 1.000 87.850 ? 154 TYR A CE2 1 
ATOM 1217 O OH  ? TYR A 1 154 ?  -4.037   2.602 -17.757 1.000 87.850 ? 154 TYR A OH  1 
ATOM 1218 C CZ  ? TYR A 1 154 ?  -5.346   2.986 -17.947 1.000 87.850 ? 154 TYR A CZ  1 
ATOM 1219 N N   ? PRO A 1 155 ? -11.855   5.202 -21.144 1.000 81.730 ? 155 PRO A N   1 
ATOM 1220 C CA  ? PRO A 1 155 ? -13.164   5.817 -21.379 1.000 81.730 ? 155 PRO A CA  1 
ATOM 1221 C C   ? PRO A 1 155 ? -14.276   5.168 -20.558 1.000 81.730 ? 155 PRO A C   1 
ATOM 1222 C CB  ? PRO A 1 155 ? -13.392   5.598 -22.876 1.000 81.730 ? 155 PRO A CB  1 
ATOM 1223 O O   ? PRO A 1 155 ? -15.300   5.802 -20.289 1.000 81.730 ? 155 PRO A O   1 
ATOM 1224 C CG  ? PRO A 1 155 ? -12.023   5.426 -23.450 1.000 81.730 ? 155 PRO A CG  1 
ATOM 1225 C CD  ? PRO A 1 155 ? -11.139   4.817 -22.401 1.000 81.730 ? 155 PRO A CD  1 
ATOM 1226 N N   ? MET A 1 156 ? -14.013   4.092 -19.827 1.000 75.370 ? 156 MET A N   1 
ATOM 1227 C CA  ? MET A 1 156 ? -14.979   3.323 -19.048 1.000 75.370 ? 156 MET A CA  1 
ATOM 1228 C C   ? MET A 1 156 ? -14.893   3.681 -17.568 1.000 75.370 ? 156 MET A C   1 
ATOM 1229 C CB  ? MET A 1 156 ? -14.751   1.822 -19.237 1.000 75.370 ? 156 MET A CB  1 
ATOM 1230 O O   ? MET A 1 156 ? -15.676   3.182 -16.758 1.000 75.370 ? 156 MET A O   1 
ATOM 1231 C CG  ? MET A 1 156 ? -13.344   1.367 -18.884 1.000 75.370 ? 156 MET A CG  1 
ATOM 1232 S SD  ? MET A 1 156 ? -13.049  -0.394 -19.306 1.000 75.370 ? 156 MET A SD  1 
ATOM 1233 C CE  ? MET A 1 156 ? -13.038  -0.292 -21.118 1.000 75.370 ? 156 MET A CE  1 
ATOM 1234 N N   ? LEU A 1 157 ? -13.947   4.744 -17.202 1.000 73.070 ? 157 LEU A N   1 
ATOM 1235 C CA  ? LEU A 1 157 ? -13.626   5.010 -15.803 1.000 73.070 ? 157 LEU A CA  1 
ATOM 1236 C C   ? LEU A 1 157 ? -14.620   5.995 -15.196 1.000 73.070 ? 157 LEU A C   1 
ATOM 1237 C CB  ? LEU A 1 157 ? -12.203   5.558 -15.674 1.000 73.070 ? 157 LEU A CB  1 
ATOM 1238 O O   ? LEU A 1 157 ? -15.106   6.896 -15.882 1.000 73.070 ? 157 LEU A O   1 
ATOM 1239 C CG  ? LEU A 1 157 ? -11.068   4.560 -15.910 1.000 73.070 ? 157 LEU A CG  1 
ATOM 1240 C CD1 ? LEU A 1 157 ?  -9.717   5.260 -15.812 1.000 73.070 ? 157 LEU A CD1 1 
ATOM 1241 C CD2 ? LEU A 1 157 ? -11.153   3.408 -14.913 1.000 73.070 ? 157 LEU A CD2 1 
ATOM 1242 N N   ? SER A 1 158 ? -15.171   5.772 -13.914 1.000 68.220 ? 158 SER A N   1 
ATOM 1243 C CA  ? SER A 1 158 ? -16.022   6.590 -13.055 1.000 68.220 ? 158 SER A CA  1 
ATOM 1244 C C   ? SER A 1 158 ? -15.200   7.608 -12.272 1.000 68.220 ? 158 SER A C   1 
ATOM 1245 C CB  ? SER A 1 158 ? -16.813   5.708 -12.088 1.000 68.220 ? 158 SER A CB  1 
ATOM 1246 O O   ? SER A 1 158 ? -13.970   7.613 -12.350 1.000 68.220 ? 158 SER A O   1 
ATOM 1247 O OG  ? SER A 1 158 ? -15.951   5.105 -11.138 1.000 68.220 ? 158 SER A OG  1 
ATOM 1248 N N   ? GLY A 1 159 ? -15.692   8.655 -11.553 1.000 70.880 ? 159 GLY A N   1 
ATOM 1249 C CA  ? GLY A 1 159 ? -15.173   9.829 -10.870 1.000 70.880 ? 159 GLY A CA  1 
ATOM 1250 C C   ? GLY A 1 159 ? -14.470   9.500  -9.567 1.000 70.880 ? 159 GLY A C   1 
ATOM 1251 O O   ? GLY A 1 159 ? -13.758  10.338  -9.010 1.000 70.880 ? 159 GLY A O   1 
ATOM 1252 N N   ? ASN A 1 160 ? -14.451   8.188  -9.066 1.000 75.260 ? 160 ASN A N   1 
ATOM 1253 C CA  ? ASN A 1 160 ? -13.855   7.867  -7.773 1.000 75.260 ? 160 ASN A CA  1 
ATOM 1254 C C   ? ASN A 1 160 ? -12.461   7.267  -7.931 1.000 75.260 ? 160 ASN A C   1 
ATOM 1255 C CB  ? ASN A 1 160 ? -14.758   6.912  -6.989 1.000 75.260 ? 160 ASN A CB  1 
ATOM 1256 O O   ? ASN A 1 160 ? -11.991   6.539  -7.056 1.000 75.260 ? 160 ASN A O   1 
ATOM 1257 C CG  ? ASN A 1 160 ? -15.032   5.622  -7.736 1.000 75.260 ? 160 ASN A CG  1 
ATOM 1258 N ND2 ? ASN A 1 160 ? -15.339   4.562  -6.996 1.000 75.260 ? 160 ASN A ND2 1 
ATOM 1259 O OD1 ? ASN A 1 160 ? -14.968   5.577  -8.967 1.000 75.260 ? 160 ASN A OD1 1 
ATOM 1260 N N   ? ILE A 1 161 ? -11.679   7.631  -8.965 1.000 86.750 ? 161 ILE A N   1 
ATOM 1261 C CA  ? ILE A 1 161 ? -10.360   7.085  -9.265 1.000 86.750 ? 161 ILE A CA  1 
ATOM 1262 C C   ? ILE A 1 161 ?  -9.310   8.189  -9.166 1.000 86.750 ? 161 ILE A C   1 
ATOM 1263 C CB  ? ILE A 1 161 ? -10.323   6.433 -10.665 1.000 86.750 ? 161 ILE A CB  1 
ATOM 1264 O O   ? ILE A 1 161 ?  -9.601   9.357  -9.436 1.000 86.750 ? 161 ILE A O   1 
ATOM 1265 C CG1 ? ILE A 1 161 ? -10.613   7.478 -11.749 1.000 86.750 ? 161 ILE A CG1 1 
ATOM 1266 C CG2 ? ILE A 1 161 ? -11.316   5.270 -10.746 1.000 86.750 ? 161 ILE A CG2 1 
ATOM 1267 C CD1 ? ILE A 1 161 ? -10.249   7.027 -13.157 1.000 86.750 ? 161 ILE A CD1 1 
ATOM 1268 N N   ? LEU A 1 162 ?  -8.249   7.833  -8.598 1.000 92.310 ? 162 LEU A N   1 
ATOM 1269 C CA  ? LEU A 1 162 ?  -7.035   8.640  -8.615 1.000 92.310 ? 162 LEU A CA  1 
ATOM 1270 C C   ? LEU A 1 162 ?  -6.081   8.164  -9.706 1.000 92.310 ? 162 LEU A C   1 
ATOM 1271 C CB  ? LEU A 1 162 ?  -6.337   8.590  -7.253 1.000 92.310 ? 162 LEU A CB  1 
ATOM 1272 O O   ? LEU A 1 162 ?  -5.778   6.972  -9.795 1.000 92.310 ? 162 LEU A O   1 
ATOM 1273 C CG  ? LEU A 1 162 ?  -5.175   9.563  -7.050 1.000 92.310 ? 162 LEU A CG  1 
ATOM 1274 C CD1 ? LEU A 1 162 ?  -5.687  10.999  -7.014 1.000 92.310 ? 162 LEU A CD1 1 
ATOM 1275 C CD2 ? LEU A 1 162 ?  -4.415   9.229  -5.771 1.000 92.310 ? 162 LEU A CD2 1 
ATOM 1276 N N   ? CYS A 1 163 ?  -5.692   9.173 -10.542 1.000 93.050 ? 163 CYS A N   1 
ATOM 1277 C CA  ? CYS A 1 163 ?  -4.787   8.890 -11.649 1.000 93.050 ? 163 CYS A CA  1 
ATOM 1278 C C   ? CYS A 1 163 ?  -3.378   9.385 -11.342 1.000 93.050 ? 163 CYS A C   1 
ATOM 1279 C CB  ? CYS A 1 163 ?  -5.295   9.539 -12.936 1.000 93.050 ? 163 CYS A CB  1 
ATOM 1280 O O   ? CYS A 1 163 ?  -3.192  10.538 -10.950 1.000 93.050 ? 163 CYS A O   1 
ATOM 1281 S SG  ? CYS A 1 163 ?  -4.499   8.911 -14.432 1.000 93.050 ? 163 CYS A SG  1 
ATOM 1282 N N   ? ALA A 1 164 ?  -2.440   8.415 -11.500 1.000 95.160 ? 164 ALA A N   1 
ATOM 1283 C CA  ? ALA A 1 164 ?  -1.060   8.783 -11.191 1.000 95.160 ? 164 ALA A CA  1 
ATOM 1284 C C   ? ALA A 1 164 ?  -0.080   8.052 -12.104 1.000 95.160 ? 164 ALA A C   1 
ATOM 1285 C CB  ? ALA A 1 164 ?  -0.744   8.483  -9.728 1.000 95.160 ? 164 ALA A CB  1 
ATOM 1286 O O   ? ALA A 1 164 ?  -0.324   6.908 -12.498 1.000 95.160 ? 164 ALA A O   1 
ATOM 1287 N N   ? GLY A 1 165 ?   0.855   8.675 -12.476 1.000 93.780 ? 165 GLY A N   1 
ATOM 1288 C CA  ? GLY A 1 165 ?   1.889   8.080 -13.308 1.000 93.780 ? 165 GLY A CA  1 
ATOM 1289 C C   ? GLY A 1 165 ?   2.678   9.103 -14.103 1.000 93.780 ? 165 GLY A C   1 
ATOM 1290 O O   ? GLY A 1 165 ?   2.495  10.310 -13.927 1.000 93.780 ? 165 GLY A O   1 
ATOM 1291 N N   ? GLU A 1 166 ?   3.646   8.669 -14.925 1.000 93.010 ? 166 GLU A N   1 
ATOM 1292 C CA  ? GLU A 1 166 ?   4.437   9.463 -15.860 1.000 93.010 ? 166 GLU A CA  1 
ATOM 1293 C C   ? GLU A 1 166 ?   3.969   9.252 -17.297 1.000 93.010 ? 166 GLU A C   1 
ATOM 1294 C CB  ? GLU A 1 166 ?   5.923   9.118 -15.734 1.000 93.010 ? 166 GLU A CB  1 
ATOM 1295 O O   ? GLU A 1 166 ?   3.969   8.125 -17.796 1.000 93.010 ? 166 GLU A O   1 
ATOM 1296 C CG  ? GLU A 1 166 ?   6.537   9.518 -14.400 1.000 93.010 ? 166 GLU A CG  1 
ATOM 1297 C CD  ? GLU A 1 166 ?   6.588  11.023 -14.191 1.000 93.010 ? 166 GLU A CD  1 
ATOM 1298 O OE1 ? GLU A 1 166 ?   6.410  11.482 -13.039 1.000 93.010 ? 166 GLU A OE1 1 
ATOM 1299 O OE2 ? GLU A 1 166 ?   6.806  11.750 -15.186 1.000 93.010 ? 166 GLU A OE2 1 
ATOM 1300 N N   ? LEU A 1 167 ?   3.552  10.402 -17.883 1.000 92.500 ? 167 LEU A N   1 
ATOM 1301 C CA  ? LEU A 1 167 ?   2.911  10.298 -19.189 1.000 92.500 ? 167 LEU A CA  1 
ATOM 1302 C C   ? LEU A 1 167 ?   3.917   9.883 -20.257 1.000 92.500 ? 167 LEU A C   1 
ATOM 1303 C CB  ? LEU A 1 167 ?   2.261  11.630 -19.575 1.000 92.500 ? 167 LEU A CB  1 
ATOM 1304 O O   ? LEU A 1 167 ?   3.533   9.387 -21.319 1.000 92.500 ? 167 LEU A O   1 
ATOM 1305 C CG  ? LEU A 1 167 ?   1.074  12.078 -18.720 1.000 92.500 ? 167 LEU A CG  1 
ATOM 1306 C CD1 ? LEU A 1 167 ?   0.486  13.374 -19.267 1.000 92.500 ? 167 LEU A CD1 1 
ATOM 1307 C CD2 ? LEU A 1 167 ?   0.013  10.985 -18.663 1.000 92.500 ? 167 LEU A CD2 1 
ATOM 1308 N N   ? GLU A 1 168 ?   5.170  10.123 -19.970 1.000 93.160 ? 168 GLU A N   1 
ATOM 1309 C CA  ? GLU A 1 168 ?   6.217   9.699 -20.895 1.000 93.160 ? 168 GLU A CA  1 
ATOM 1310 C C   ? GLU A 1 168 ?   6.480   8.200 -20.782 1.000 93.160 ? 168 GLU A C   1 
ATOM 1311 C CB  ? GLU A 1 168 ?   7.509  10.480 -20.639 1.000 93.160 ? 168 GLU A CB  1 
ATOM 1312 O O   ? GLU A 1 168 ?   7.167   7.619 -21.625 1.000 93.160 ? 168 GLU A O   1 
ATOM 1313 C CG  ? GLU A 1 168 ?   7.393  11.970 -20.924 1.000 93.160 ? 168 GLU A CG  1 
ATOM 1314 C CD  ? GLU A 1 168 ?   7.077  12.280 -22.379 1.000 93.160 ? 168 GLU A CD  1 
ATOM 1315 O OE1 ? GLU A 1 168 ?   6.387  13.290 -22.648 1.000 93.160 ? 168 GLU A OE1 1 
ATOM 1316 O OE2 ? GLU A 1 168 ?   7.522  11.506 -23.256 1.000 93.160 ? 168 GLU A OE2 1 
ATOM 1317 N N   ? GLY A 1 169 ?   5.899   7.622 -19.768 1.000 91.510 ? 169 GLY A N   1 
ATOM 1318 C CA  ? GLY A 1 169 ?   6.165   6.220 -19.485 1.000 91.510 ? 169 GLY A CA  1 
ATOM 1319 C C   ? GLY A 1 169 ?   7.379   6.010 -18.601 1.000 91.510 ? 169 GLY A C   1 
ATOM 1320 O O   ? GLY A 1 169 ?   7.844   6.943 -17.943 1.000 91.510 ? 169 GLY A O   1 
ATOM 1321 N N   ? ASP A 1 170 ?   7.691   4.760 -18.160 1.000 91.500 ? 170 ASP A N   1 
ATOM 1322 C CA  ? ASP A 1 170 ?   8.936   4.351 -17.516 1.000 91.500 ? 170 ASP A CA  1 
ATOM 1323 C C   ? ASP A 1 170 ?   8.756   4.220 -16.005 1.000 91.500 ? 170 ASP A C   1 
ATOM 1324 C CB  ? ASP A 1 170 ?  10.054   5.349 -17.828 1.000 91.500 ? 170 ASP A CB  1 
ATOM 1325 O O   ? ASP A 1 170 ?   9.635   3.704 -15.313 1.000 91.500 ? 170 ASP A O   1 
ATOM 1326 C CG  ? ASP A 1 170 ?  10.501   5.304 -19.278 1.000 91.500 ? 170 ASP A CG  1 
ATOM 1327 O OD1 ? ASP A 1 170 ?  10.384   4.238 -19.920 1.000 91.500 ? 170 ASP A OD1 1 
ATOM 1328 O OD2 ? ASP A 1 170 ?  10.978   6.344 -19.783 1.000 91.500 ? 170 ASP A OD2 1 
ATOM 1329 N N   ? LYS A 1 171 ?   7.729   4.747 -15.490 1.000 93.520 ? 171 LYS A N   1 
ATOM 1330 C CA  ? LYS A 1 171 ?   7.423   4.576 -14.072 1.000 93.520 ? 171 LYS A CA  1 
ATOM 1331 C C   ? LYS A 1 171 ?   5.975   4.141 -13.871 1.000 93.520 ? 171 LYS A C   1 
ATOM 1332 C CB  ? LYS A 1 171 ?   7.693   5.872 -13.305 1.000 93.520 ? 171 LYS A CB  1 
ATOM 1333 O O   ? LYS A 1 171 ?   5.057   4.742 -14.434 1.000 93.520 ? 171 LYS A O   1 
ATOM 1334 C CG  ? LYS A 1 171 ?   9.147   6.317 -13.335 1.000 93.520 ? 171 LYS A CG  1 
ATOM 1335 C CD  ? LYS A 1 171 ?   9.348   7.623 -12.576 1.000 93.520 ? 171 LYS A CD  1 
ATOM 1336 C CE  ? LYS A 1 171 ?  10.790   8.103 -12.659 1.000 93.520 ? 171 LYS A CE  1 
ATOM 1337 N NZ  ? LYS A 1 171 ?  10.944   9.490 -12.127 1.000 93.520 ? 171 LYS A NZ  1 
ATOM 1338 N N   ? ASP A 1 172 ?   5.770   3.143 -12.986 1.000 94.070 ? 172 ASP A N   1 
ATOM 1339 C CA  ? ASP A 1 172 ?   4.412   2.662 -12.756 1.000 94.070 ? 172 ASP A CA  1 
ATOM 1340 C C   ? ASP A 1 172 ?   4.387   1.580 -11.678 1.000 94.070 ? 172 ASP A C   1 
ATOM 1341 C CB  ? ASP A 1 172 ?   3.805   2.125 -14.054 1.000 94.070 ? 172 ASP A CB  1 
ATOM 1342 O O   ? ASP A 1 172 ?   5.422   0.992 -11.358 1.000 94.070 ? 172 ASP A O   1 
ATOM 1343 C CG  ? ASP A 1 172 ?   2.287   2.170 -14.061 1.000 94.070 ? 172 ASP A CG  1 
ATOM 1344 O OD1 ? ASP A 1 172 ?   1.683   2.561 -13.039 1.000 94.070 ? 172 ASP A OD1 1 
ATOM 1345 O OD2 ? ASP A 1 172 ?   1.689   1.807 -15.098 1.000 94.070 ? 172 ASP A OD2 1 
ATOM 1346 N N   ? SER A 1 173 ?   3.203   1.480 -10.956 1.000 93.870 ? 173 SER A N   1 
ATOM 1347 C CA  ? SER A 1 173 ?   2.935   0.254 -10.210 1.000 93.870 ? 173 SER A CA  1 
ATOM 1348 C C   ? SER A 1 173 ?   2.542  -0.886 -11.143 1.000 93.870 ? 173 SER A C   1 
ATOM 1349 C CB  ? SER A 1 173 ?   1.830   0.485  -9.178 1.000 93.870 ? 173 SER A CB  1 
ATOM 1350 O O   ? SER A 1 173 ?   1.989  -0.651 -12.219 1.000 93.870 ? 173 SER A O   1 
ATOM 1351 O OG  ? SER A 1 173 ?   0.606   0.806  -9.816 1.000 93.870 ? 173 SER A OG  1 
ATOM 1352 N N   ? CYS A 1 174 ?   2.849  -2.071 -10.729 1.000 93.010 ? 174 CYS A N   1 
ATOM 1353 C CA  ? CYS A 1 174 ?   2.635  -3.189 -11.641 1.000 93.010 ? 174 CYS A CA  1 
ATOM 1354 C C   ? CYS A 1 174 ?   2.170  -4.428 -10.885 1.000 93.010 ? 174 CYS A C   1 
ATOM 1355 C CB  ? CYS A 1 174 ?   3.915  -3.503 -12.414 1.000 93.010 ? 174 CYS A CB  1 
ATOM 1356 O O   ? CYS A 1 174 ?   1.875  -4.357  -9.690 1.000 93.010 ? 174 CYS A O   1 
ATOM 1357 S SG  ? CYS A 1 174 ?   3.626  -4.314 -14.002 1.000 93.010 ? 174 CYS A SG  1 
ATOM 1358 N N   ? LYS A 1 175 ?   2.069  -5.563 -11.675 1.000 90.910 ? 175 LYS A N   1 
ATOM 1359 C CA  ? LYS A 1 175 ?   1.542  -6.809 -11.127 1.000 90.910 ? 175 LYS A CA  1 
ATOM 1360 C C   ? LYS A 1 175 ?   2.189  -7.137  -9.784 1.000 90.910 ? 175 LYS A C   1 
ATOM 1361 C CB  ? LYS A 1 175 ?   1.760  -7.962 -12.108 1.000 90.910 ? 175 LYS A CB  1 
ATOM 1362 O O   ? LYS A 1 175 ?   3.410  -7.047  -9.639 1.000 90.910 ? 175 LYS A O   1 
ATOM 1363 C CG  ? LYS A 1 175 ?   0.882  -7.893 -13.349 1.000 90.910 ? 175 LYS A CG  1 
ATOM 1364 C CD  ? LYS A 1 175 ?   0.900  -9.207 -14.120 1.000 90.910 ? 175 LYS A CD  1 
ATOM 1365 C CE  ? LYS A 1 175 ?   0.016  -9.141 -15.358 1.000 90.910 ? 175 LYS A CE  1 
ATOM 1366 N NZ  ? LYS A 1 175 ?   0.037 -10.424 -16.123 1.000 90.910 ? 175 LYS A NZ  1 
ATOM 1367 N N   ? GLY A 1 176 ?   1.235  -7.468  -8.780 1.000 90.300 ? 176 GLY A N   1 
ATOM 1368 C CA  ? GLY A 1 176 ?   1.740  -7.830  -7.465 1.000 90.300 ? 176 GLY A CA  1 
ATOM 1369 C C   ? GLY A 1 176 ?   1.658  -6.696  -6.461 1.000 90.300 ? 176 GLY A C   1 
ATOM 1370 O O   ? GLY A 1 176 ?   1.713  -6.926  -5.251 1.000 90.300 ? 176 GLY A O   1 
ATOM 1371 N N   ? ASP A 1 177 ?   1.439  -5.477  -6.945 1.000 94.070 ? 177 ASP A N   1 
ATOM 1372 C CA  ? ASP A 1 177 ?   1.391  -4.318  -6.060 1.000 94.070 ? 177 ASP A CA  1 
ATOM 1373 C C   ? ASP A 1 177 ?  -0.051  -3.951  -5.714 1.000 94.070 ? 177 ASP A C   1 
ATOM 1374 C CB  ? ASP A 1 177 ?   2.099  -3.123  -6.702 1.000 94.070 ? 177 ASP A CB  1 
ATOM 1375 O O   ? ASP A 1 177 ?  -0.306  -2.891  -5.138 1.000 94.070 ? 177 ASP A O   1 
ATOM 1376 C CG  ? ASP A 1 177 ?   3.612  -3.251  -6.684 1.000 94.070 ? 177 ASP A CG  1 
ATOM 1377 O OD1 ? ASP A 1 177 ?   4.168  -3.780  -5.698 1.000 94.070 ? 177 ASP A OD1 1 
ATOM 1378 O OD2 ? ASP A 1 177 ?   4.254  -2.815  -7.664 1.000 94.070 ? 177 ASP A OD2 1 
ATOM 1379 N N   ? SER A 1 178 ?  -0.960  -4.726  -6.246 1.000 94.180 ? 178 SER A N   1 
ATOM 1380 C CA  ? SER A 1 178 ?  -2.359  -4.470  -5.922 1.000 94.180 ? 178 SER A CA  1 
ATOM 1381 C C   ? SER A 1 178 ?  -2.557  -4.299  -4.419 1.000 94.180 ? 178 SER A C   1 
ATOM 1382 C CB  ? SER A 1 178 ?  -3.245  -5.606  -6.435 1.000 94.180 ? 178 SER A CB  1 
ATOM 1383 O O   ? SER A 1 178 ?  -1.998  -5.058  -3.624 1.000 94.180 ? 178 SER A O   1 
ATOM 1384 O OG  ? SER A 1 178 ?  -3.266  -5.627  -7.852 1.000 94.180 ? 178 SER A OG  1 
ATOM 1385 N N   ? GLY A 1 179 ?  -3.331  -3.155  -4.137 1.000 95.130 ? 179 GLY A N   1 
ATOM 1386 C CA  ? GLY A 1 179 ?  -3.618  -2.939  -2.728 1.000 95.130 ? 179 GLY A CA  1 
ATOM 1387 C C   ? GLY A 1 179 ?  -2.557  -2.116  -2.022 1.000 95.130 ? 179 GLY A C   1 
ATOM 1388 O O   ? GLY A 1 179 ?  -2.758  -1.677  -0.888 1.000 95.130 ? 179 GLY A O   1 
ATOM 1389 N N   ? GLY A 1 180 ?  -1.458  -1.966  -2.671 1.000 95.820 ? 180 GLY A N   1 
ATOM 1390 C CA  ? GLY A 1 180 ?  -0.375  -1.152  -2.142 1.000 95.820 ? 180 GLY A CA  1 
ATOM 1391 C C   ? GLY A 1 180 ?  -0.731   0.319  -2.037 1.000 95.820 ? 180 GLY A C   1 
ATOM 1392 O O   ? GLY A 1 180 ?  -1.611   0.802  -2.752 1.000 95.820 ? 180 GLY A O   1 
ATOM 1393 N N   ? PRO A 1 181 ?   0.047   1.139  -1.197 1.000 96.930 ? 181 PRO A N   1 
ATOM 1394 C CA  ? PRO A 1 181 ?  -0.305   2.529  -0.902 1.000 96.930 ? 181 PRO A CA  1 
ATOM 1395 C C   ? PRO A 1 181 ?   0.302   3.516  -1.897 1.000 96.930 ? 181 PRO A C   1 
ATOM 1396 C CB  ? PRO A 1 181 ?   0.267   2.748   0.501 1.000 96.930 ? 181 PRO A CB  1 
ATOM 1397 O O   ? PRO A 1 181 ?   1.420   3.306  -2.376 1.000 96.930 ? 181 PRO A O   1 
ATOM 1398 C CG  ? PRO A 1 181 ?   1.477   1.872   0.560 1.000 96.930 ? 181 PRO A CG  1 
ATOM 1399 C CD  ? PRO A 1 181 ?   1.184   0.602  -0.185 1.000 96.930 ? 181 PRO A CD  1 
ATOM 1400 N N   ? LEU A 1 182 ?  -0.482   4.507  -2.348 1.000 97.060 ? 182 LEU A N   1 
ATOM 1401 C CA  ? LEU A 1 182 ?  -0.018   5.764  -2.924 1.000 97.060 ? 182 LEU A CA  1 
ATOM 1402 C C   ? LEU A 1 182 ?   0.040   6.859  -1.865 1.000 97.060 ? 182 LEU A C   1 
ATOM 1403 C CB  ? LEU A 1 182 ?  -0.933   6.196  -4.073 1.000 97.060 ? 182 LEU A CB  1 
ATOM 1404 O O   ? LEU A 1 182 ?  -0.998   7.346  -1.412 1.000 97.060 ? 182 LEU A O   1 
ATOM 1405 C CG  ? LEU A 1 182 ?  -0.469   7.402  -4.892 1.000 97.060 ? 182 LEU A CG  1 
ATOM 1406 C CD1 ? LEU A 1 182 ?   0.742   7.030  -5.742 1.000 97.060 ? 182 LEU A CD1 1 
ATOM 1407 C CD2 ? LEU A 1 182 ?  -1.603   7.923  -5.768 1.000 97.060 ? 182 LEU A CD2 1 
ATOM 1408 N N   ? ILE A 1 183 ?   1.288   7.262  -1.484 1.000 96.780 ? 183 ILE A N   1 
ATOM 1409 C CA  ? ILE A 1 183 ?   1.514   8.133  -0.336 1.000 96.780 ? 183 ILE A CA  1 
ATOM 1410 C C   ? ILE A 1 183 ?   1.910   9.527  -0.816 1.000 96.780 ? 183 ILE A C   1 
ATOM 1411 C CB  ? ILE A 1 183 ?   2.599   7.561   0.603 1.000 96.780 ? 183 ILE A CB  1 
ATOM 1412 O O   ? ILE A 1 183 ?   2.891   9.684  -1.546 1.000 96.780 ? 183 ILE A O   1 
ATOM 1413 C CG1 ? ILE A 1 183 ?   2.233   6.137   1.038 1.000 96.780 ? 183 ILE A CG1 1 
ATOM 1414 C CG2 ? ILE A 1 183 ?   2.797   8.472   1.818 1.000 96.780 ? 183 ILE A CG2 1 
ATOM 1415 C CD1 ? ILE A 1 183 ?   3.372   5.382   1.709 1.000 96.780 ? 183 ILE A CD1 1 
ATOM 1416 N N   ? CYS A 1 184 ?   1.135  10.532  -0.389 1.000 95.830 ? 184 CYS A N   1 
ATOM 1417 C CA  ? CYS A 1 184 ?   1.399  11.944  -0.643 1.000 95.830 ? 184 CYS A CA  1 
ATOM 1418 C C   ? CYS A 1 184 ?   1.432  12.735   0.659 1.000 95.830 ? 184 CYS A C   1 
ATOM 1419 C CB  ? CYS A 1 184 ?   0.340  12.527  -1.578 1.000 95.830 ? 184 CYS A CB  1 
ATOM 1420 O O   ? CYS A 1 184 ?   0.521  12.624   1.482 1.000 95.830 ? 184 CYS A O   1 
ATOM 1421 S SG  ? CYS A 1 184 ?   0.099  11.571  -3.091 1.000 95.830 ? 184 CYS A SG  1 
ATOM 1422 N N   ? ASP A 1 185 ?   2.566  13.458   0.899 1.000 92.880 ? 185 ASP A N   1 
ATOM 1423 C CA  ? ASP A 1 185 ?   2.695  14.277   2.100 1.000 92.880 ? 185 ASP A CA  1 
ATOM 1424 C C   ? ASP A 1 185 ?   2.502  13.437   3.361 1.000 92.880 ? 185 ASP A C   1 
ATOM 1425 C CB  ? ASP A 1 185 ?   1.687  15.428   2.075 1.000 92.880 ? 185 ASP A CB  1 
ATOM 1426 O O   ? ASP A 1 185 ?   1.790  13.844   4.281 1.000 92.880 ? 185 ASP A O   1 
ATOM 1427 C CG  ? ASP A 1 185 ?   1.882  16.361   0.894 1.000 92.880 ? 185 ASP A CG  1 
ATOM 1428 O OD1 ? ASP A 1 185 ?   3.042  16.655   0.533 1.000 92.880 ? 185 ASP A OD1 1 
ATOM 1429 O OD2 ? ASP A 1 185 ?   0.866  16.810   0.320 1.000 92.880 ? 185 ASP A OD2 1 
ATOM 1430 N N   ? GLY A 1 186 ?   2.931  12.149   3.332 1.000 93.140 ? 186 GLY A N   1 
ATOM 1431 C CA  ? GLY A 1 186 ?   2.950  11.280   4.498 1.000 93.140 ? 186 GLY A CA  1 
ATOM 1432 C C   ? GLY A 1 186 ?   1.616  10.610   4.766 1.000 93.140 ? 186 GLY A C   1 
ATOM 1433 O O   ? GLY A 1 186 ?   1.429   9.984   5.811 1.000 93.140 ? 186 GLY A O   1 
ATOM 1434 N N   ? GLN A 1 187 ?   0.636  10.762   3.862 1.000 96.660 ? 187 GLN A N   1 
ATOM 1435 C CA  ? GLN A 1 187 ?  -0.694  10.187   4.034 1.000 96.660 ? 187 GLN A CA  1 
ATOM 1436 C C   ? GLN A 1 187 ?  -1.065   9.294   2.853 1.000 96.660 ? 187 GLN A C   1 
ATOM 1437 C CB  ? GLN A 1 187 ?  -1.739  11.291   4.205 1.000 96.660 ? 187 GLN A CB  1 
ATOM 1438 O O   ? GLN A 1 187 ?  -0.624   9.532   1.726 1.000 96.660 ? 187 GLN A O   1 
ATOM 1439 C CG  ? GLN A 1 187 ?  -1.508  12.172   5.425 1.000 96.660 ? 187 GLN A CG  1 
ATOM 1440 C CD  ? GLN A 1 187 ?  -2.539  13.278   5.555 1.000 96.660 ? 187 GLN A CD  1 
ATOM 1441 N NE2 ? GLN A 1 187 ?  -3.039  13.482   6.769 1.000 96.660 ? 187 GLN A NE2 1 
ATOM 1442 O OE1 ? GLN A 1 187 ?  -2.883  13.943   4.573 1.000 96.660 ? 187 GLN A OE1 1 
ATOM 1443 N N   ? ILE A 1 188 ?  -1.913   8.310   3.105 1.000 96.830 ? 188 ILE A N   1 
ATOM 1444 C CA  ? ILE A 1 188 ?  -2.364   7.396   2.061 1.000 96.830 ? 188 ILE A CA  1 
ATOM 1445 C C   ? ILE A 1 188 ?  -3.461   8.060   1.232 1.000 96.830 ? 188 ILE A C   1 
ATOM 1446 C CB  ? ILE A 1 188 ?  -2.875   6.064   2.657 1.000 96.830 ? 188 ILE A CB  1 
ATOM 1447 O O   ? ILE A 1 188 ?  -4.565   8.297   1.728 1.000 96.830 ? 188 ILE A O   1 
ATOM 1448 C CG1 ? ILE A 1 188 ?  -3.303   5.108   1.538 1.000 96.830 ? 188 ILE A CG1 1 
ATOM 1449 C CG2 ? ILE A 1 188 ?  -4.027   6.317   3.633 1.000 96.830 ? 188 ILE A CG2 1 
ATOM 1450 C CD1 ? ILE A 1 188 ?  -3.544   3.679   2.004 1.000 96.830 ? 188 ILE A CD1 1 
ATOM 1451 N N   ? GLN A 1 189 ?  -3.110   8.362  -0.019 1.000 97.130 ? 189 GLN A N   1 
ATOM 1452 C CA  ? GLN A 1 189 ?  -4.045   9.065  -0.891 1.000 97.130 ? 189 GLN A CA  1 
ATOM 1453 C C   ? GLN A 1 189 ?  -4.728   8.101  -1.856 1.000 97.130 ? 189 GLN A C   1 
ATOM 1454 C CB  ? GLN A 1 189 ?  -3.326  10.167  -1.671 1.000 97.130 ? 189 GLN A CB  1 
ATOM 1455 O O   ? GLN A 1 189 ?  -5.825   8.378  -2.346 1.000 97.130 ? 189 GLN A O   1 
ATOM 1456 C CG  ? GLN A 1 189 ?  -2.808  11.301  -0.797 1.000 97.130 ? 189 GLN A CG  1 
ATOM 1457 C CD  ? GLN A 1 189 ?  -3.920  12.173  -0.246 1.000 97.130 ? 189 GLN A CD  1 
ATOM 1458 N NE2 ? GLN A 1 189 ?  -3.654  12.836   0.875 1.000 97.130 ? 189 GLN A NE2 1 
ATOM 1459 O OE1 ? GLN A 1 189 ?  -5.010  12.251  -0.822 1.000 97.130 ? 189 GLN A OE1 1 
ATOM 1460 N N   ? GLY A 1 190 ?  -4.134   6.939  -2.095 1.000 95.670 ? 190 GLY A N   1 
ATOM 1461 C CA  ? GLY A 1 190 ?  -4.660   5.981  -3.055 1.000 95.670 ? 190 GLY A CA  1 
ATOM 1462 C C   ? GLY A 1 190 ?  -4.262   4.549  -2.749 1.000 95.670 ? 190 GLY A C   1 
ATOM 1463 O O   ? GLY A 1 190 ?  -3.303   4.310  -2.012 1.000 95.670 ? 190 GLY A O   1 
ATOM 1464 N N   ? ILE A 1 191 ?  -5.038   3.616  -3.366 1.000 95.910 ? 191 ILE A N   1 
ATOM 1465 C CA  ? ILE A 1 191 ?  -4.756   2.185  -3.341 1.000 95.910 ? 191 ILE A CA  1 
ATOM 1466 C C   ? ILE A 1 191 ?  -4.566   1.671  -4.766 1.000 95.910 ? 191 ILE A C   1 
ATOM 1467 C CB  ? ILE A 1 191 ?  -5.882   1.399  -2.633 1.000 95.910 ? 191 ILE A CB  1 
ATOM 1468 O O   ? ILE A 1 191 ?  -5.395   1.930  -5.642 1.000 95.910 ? 191 ILE A O   1 
ATOM 1469 C CG1 ? ILE A 1 191 ?  -6.038   1.877  -1.185 1.000 95.910 ? 191 ILE A CG1 1 
ATOM 1470 C CG2 ? ILE A 1 191 ?  -5.606  -0.106  -2.686 1.000 95.910 ? 191 ILE A CG2 1 
ATOM 1471 C CD1 ? ILE A 1 191 ?  -7.300   1.373  -0.499 1.000 95.910 ? 191 ILE A CD1 1 
ATOM 1472 N N   ? VAL A 1 192 ?  -3.413   1.011  -4.913 1.000 95.560 ? 192 VAL A N   1 
ATOM 1473 C CA  ? VAL A 1 192 ?  -3.175   0.470  -6.247 1.000 95.560 ? 192 VAL A CA  1 
ATOM 1474 C C   ? VAL A 1 192 ?  -4.337  -0.434  -6.653 1.000 95.560 ? 192 VAL A C   1 
ATOM 1475 C CB  ? VAL A 1 192 ?  -1.843  -0.312  -6.313 1.000 95.560 ? 192 VAL A CB  1 
ATOM 1476 O O   ? VAL A 1 192 ?  -4.593  -1.454  -6.008 1.000 95.560 ? 192 VAL A O   1 
ATOM 1477 C CG1 ? VAL A 1 192 ?  -1.625  -0.889  -7.710 1.000 95.560 ? 192 VAL A CG1 1 
ATOM 1478 C CG2 ? VAL A 1 192 ?  -0.676   0.590  -5.915 1.000 95.560 ? 192 VAL A CG2 1 
ATOM 1479 N N   ? SER A 1 193 ?  -5.051  -0.108  -7.725 1.000 92.510 ? 193 SER A N   1 
ATOM 1480 C CA  ? SER A 1 193 ?  -6.255  -0.814  -8.154 1.000 92.510 ? 193 SER A CA  1 
ATOM 1481 C C   ? SER A 1 193 ?  -6.009  -1.593  -9.441 1.000 92.510 ? 193 SER A C   1 
ATOM 1482 C CB  ? SER A 1 193 ?  -7.409   0.169  -8.354 1.000 92.510 ? 193 SER A CB  1 
ATOM 1483 O O   ? SER A 1 193 ?  -5.987  -2.826  -9.433 1.000 92.510 ? 193 SER A O   1 
ATOM 1484 O OG  ? SER A 1 193 ?  -8.631  -0.524  -8.546 1.000 92.510 ? 193 SER A OG  1 
ATOM 1485 N N   ? TRP A 1 194 ?  -5.769  -0.949 -10.509 1.000 90.630 ? 194 TRP A N   1 
ATOM 1486 C CA  ? TRP A 1 194 ?  -5.542  -1.642 -11.773 1.000 90.630 ? 194 TRP A CA  1 
ATOM 1487 C C   ? TRP A 1 194 ?  -4.829  -0.737 -12.771 1.000 90.630 ? 194 TRP A C   1 
ATOM 1488 C CB  ? TRP A 1 194 ?  -6.868  -2.131 -12.364 1.000 90.630 ? 194 TRP A CB  1 
ATOM 1489 O O   ? TRP A 1 194 ?  -4.652   0.458 -12.519 1.000 90.630 ? 194 TRP A O   1 
ATOM 1490 C CG  ? TRP A 1 194 ?  -7.847  -1.033 -12.653 1.000 90.630 ? 194 TRP A CG  1 
ATOM 1491 C CD1 ? TRP A 1 194 ?  -8.726  -0.462 -11.776 1.000 90.630 ? 194 TRP A CD1 1 
ATOM 1492 C CD2 ? TRP A 1 194 ?  -8.049  -0.377 -13.908 1.000 90.630 ? 194 TRP A CD2 1 
ATOM 1493 C CE2 ? TRP A 1 194 ?  -9.068   0.583 -13.719 1.000 90.630 ? 194 TRP A CE2 1 
ATOM 1494 C CE3 ? TRP A 1 194 ?  -7.467  -0.508 -15.176 1.000 90.630 ? 194 TRP A CE3 1 
ATOM 1495 N NE1 ? TRP A 1 194 ?  -9.463   0.511 -12.411 1.000 90.630 ? 194 TRP A NE1 1 
ATOM 1496 C CH2 ? TRP A 1 194 ?  -8.930   1.260 -15.983 1.000 90.630 ? 194 TRP A CH2 1 
ATOM 1497 C CZ2 ? TRP A 1 194 ?  -9.516   1.409 -14.753 1.000 90.630 ? 194 TRP A CZ2 1 
ATOM 1498 C CZ3 ? TRP A 1 194 ?  -7.915   0.315 -16.203 1.000 90.630 ? 194 TRP A CZ3 1 
ATOM 1499 N N   ? GLY A 1 195 ?  -4.351  -1.213 -13.859 1.000 87.970 ? 195 GLY A N   1 
ATOM 1500 C CA  ? GLY A 1 195 ?  -3.700  -0.561 -14.984 1.000 87.970 ? 195 GLY A CA  1 
ATOM 1501 C C   ? GLY A 1 195 ?  -3.400  -1.508 -16.131 1.000 87.970 ? 195 GLY A C   1 
ATOM 1502 O O   ? GLY A 1 195 ?  -3.795  -2.675 -16.099 1.000 87.970 ? 195 GLY A O   1 
ATOM 1503 N N   ? HIS A 1 196 ?  -2.825  -1.011 -17.174 1.000 88.260 ? 196 HIS A N   1 
ATOM 1504 C CA  ? HIS A 1 196 ?  -2.550  -1.821 -18.356 1.000 88.260 ? 196 HIS A CA  1 
ATOM 1505 C C   ? HIS A 1 196 ?  -1.337  -2.719 -18.138 1.000 88.260 ? 196 HIS A C   1 
ATOM 1506 C CB  ? HIS A 1 196 ?  -2.328  -0.927 -19.577 1.000 88.260 ? 196 HIS A CB  1 
ATOM 1507 O O   ? HIS A 1 196 ?  -0.430  -2.371 -17.379 1.000 88.260 ? 196 HIS A O   1 
ATOM 1508 C CG  ? HIS A 1 196 ?  -3.597  -0.429 -20.195 1.000 88.260 ? 196 HIS A CG  1 
ATOM 1509 C CD2 ? HIS A 1 196 ?  -4.157   0.803 -20.204 1.000 88.260 ? 196 HIS A CD2 1 
ATOM 1510 N ND1 ? HIS A 1 196 ?  -4.449  -1.247 -20.904 1.000 88.260 ? 196 HIS A ND1 1 
ATOM 1511 C CE1 ? HIS A 1 196 ?  -5.482  -0.536 -21.326 1.000 88.260 ? 196 HIS A CE1 1 
ATOM 1512 N NE2 ? HIS A 1 196 ?  -5.328   0.711 -20.914 1.000 88.260 ? 196 HIS A NE2 1 
ATOM 1513 N N   ? PHE A 1 197 ?  -1.248  -3.855 -18.653 1.000 87.500 ? 197 PHE A N   1 
ATOM 1514 C CA  ? PHE A 1 197 ?  -0.096  -4.730 -18.835 1.000 87.500 ? 197 PHE A CA  1 
ATOM 1515 C C   ? PHE A 1 197 ?   0.196  -4.941 -20.316 1.000 87.500 ? 197 PHE A C   1 
ATOM 1516 C CB  ? PHE A 1 197 ?  -0.330  -6.079 -18.149 1.000 87.500 ? 197 PHE A CB  1 
ATOM 1517 O O   ? PHE A 1 197 ?  -0.673  -5.388 -21.067 1.000 87.500 ? 197 PHE A O   1 
ATOM 1518 C CG  ? PHE A 1 197 ?   0.911  -6.919 -18.021 1.000 87.500 ? 197 PHE A CG  1 
ATOM 1519 C CD1 ? PHE A 1 197 ?   1.170  -7.944 -18.923 1.000 87.500 ? 197 PHE A CD1 1 
ATOM 1520 C CD2 ? PHE A 1 197 ?   1.821  -6.683 -16.998 1.000 87.500 ? 197 PHE A CD2 1 
ATOM 1521 C CE1 ? PHE A 1 197 ?   2.319  -8.724 -18.807 1.000 87.500 ? 197 PHE A CE1 1 
ATOM 1522 C CE2 ? PHE A 1 197 ?   2.971  -7.458 -16.876 1.000 87.500 ? 197 PHE A CE2 1 
ATOM 1523 C CZ  ? PHE A 1 197 ?   3.218  -8.478 -17.781 1.000 87.500 ? 197 PHE A CZ  1 
ATOM 1524 N N   ? PRO A 1 198 ?   1.420  -4.629 -20.698 1.000 92.330 ? 198 PRO A N   1 
ATOM 1525 C CA  ? PRO A 1 198 ?   2.643  -4.214 -20.006 1.000 92.330 ? 198 PRO A CA  1 
ATOM 1526 C C   ? PRO A 1 198 ?   2.498  -2.861 -19.312 1.000 92.330 ? 198 PRO A C   1 
ATOM 1527 C CB  ? PRO A 1 198 ?   3.677  -4.141 -21.133 1.000 92.330 ? 198 PRO A CB  1 
ATOM 1528 O O   ? PRO A 1 198 ?   1.801  -1.977 -19.815 1.000 92.330 ? 198 PRO A O   1 
ATOM 1529 C CG  ? PRO A 1 198 ?   3.054  -4.881 -22.272 1.000 92.330 ? 198 PRO A CG  1 
ATOM 1530 C CD  ? PRO A 1 198 ?   1.563  -4.853 -22.100 1.000 92.330 ? 198 PRO A CD  1 
ATOM 1531 N N   ? CYS A 1 199 ?   3.012  -2.677 -18.037 1.000 92.890 ? 199 CYS A N   1 
ATOM 1532 C CA  ? CYS A 1 199 ?   2.972  -1.456 -17.242 1.000 92.890 ? 199 CYS A CA  1 
ATOM 1533 C C   ? CYS A 1 199 ?   3.971  -0.430 -17.766 1.000 92.890 ? 199 CYS A C   1 
ATOM 1534 C CB  ? CYS A 1 199 ?   3.266  -1.762 -15.774 1.000 92.890 ? 199 CYS A CB  1 
ATOM 1535 O O   ? CYS A 1 199 ?   4.861  -0.768 -18.548 1.000 92.890 ? 199 CYS A O   1 
ATOM 1536 S SG  ? CYS A 1 199 ?   2.299  -3.135 -15.109 1.000 92.890 ? 199 CYS A SG  1 
ATOM 1537 N N   ? ALA A 1 200 ?   3.838   0.912 -17.354 1.000 92.690 ? 200 ALA A N   1 
ATOM 1538 C CA  ? ALA A 1 200 ?   4.776   2.002 -17.608 1.000 92.690 ? 200 ALA A CA  1 
ATOM 1539 C C   ? ALA A 1 200 ?   4.802   2.369 -19.089 1.000 92.690 ? 200 ALA A C   1 
ATOM 1540 C CB  ? ALA A 1 200 ?   6.176   1.621 -17.132 1.000 92.690 ? 200 ALA A CB  1 
ATOM 1541 O O   ? ALA A 1 200 ?   5.867   2.638 -19.649 1.000 92.690 ? 200 ALA A O   1 
ATOM 1542 N N   ? GLN A 1 201 ?   3.619   2.224 -19.731 1.000 93.510 ? 201 GLN A N   1 
ATOM 1543 C CA  ? GLN A 1 201 ?   3.470   2.651 -21.118 1.000 93.510 ? 201 GLN A CA  1 
ATOM 1544 C C   ? GLN A 1 201 ?   3.094   4.127 -21.202 1.000 93.510 ? 201 GLN A C   1 
ATOM 1545 C CB  ? GLN A 1 201 ?   2.418   1.800 -21.832 1.000 93.510 ? 201 GLN A CB  1 
ATOM 1546 O O   ? GLN A 1 201 ?   2.434   4.658 -20.306 1.000 93.510 ? 201 GLN A O   1 
ATOM 1547 C CG  ? GLN A 1 201 ?   2.763   0.318 -21.892 1.000 93.510 ? 201 GLN A CG  1 
ATOM 1548 C CD  ? GLN A 1 201 ?   4.049   0.046 -22.650 1.000 93.510 ? 201 GLN A CD  1 
ATOM 1549 N NE2 ? GLN A 1 201 ?   5.035  -0.517 -21.961 1.000 93.510 ? 201 GLN A NE2 1 
ATOM 1550 O OE1 ? GLN A 1 201 ?   4.154   0.337 -23.846 1.000 93.510 ? 201 GLN A OE1 1 
ATOM 1551 N N   ? PRO A 1 202 ?   3.653   4.798 -22.312 1.000 93.550 ? 202 PRO A N   1 
ATOM 1552 C CA  ? PRO A 1 202 ?   3.266   6.199 -22.491 1.000 93.550 ? 202 PRO A CA  1 
ATOM 1553 C C   ? PRO A 1 202 ?   1.752   6.389 -22.560 1.000 93.550 ? 202 PRO A C   1 
ATOM 1554 C CB  ? PRO A 1 202 ?   3.926   6.580 -23.819 1.000 93.550 ? 202 PRO A CB  1 
ATOM 1555 O O   ? PRO A 1 202 ?   1.056   5.597 -23.199 1.000 93.550 ? 202 PRO A O   1 
ATOM 1556 C CG  ? PRO A 1 202 ?   5.079   5.640 -23.956 1.000 93.550 ? 202 PRO A CG  1 
ATOM 1557 C CD  ? PRO A 1 202 ?   4.700   4.326 -23.334 1.000 93.550 ? 202 PRO A CD  1 
ATOM 1558 N N   ? PHE A 1 203 ?   1.264   7.437 -21.814 1.000 91.740 ? 203 PHE A N   1 
ATOM 1559 C CA  ? PHE A 1 203 ?  -0.121   7.893 -21.845 1.000 91.740 ? 203 PHE A CA  1 
ATOM 1560 C C   ? PHE A 1 203 ?  -1.047   6.851 -21.230 1.000 91.740 ? 203 PHE A C   1 
ATOM 1561 C CB  ? PHE A 1 203 ?  -0.555   8.198 -23.282 1.000 91.740 ? 203 PHE A CB  1 
ATOM 1562 O O   ? PHE A 1 203 ?  -2.230   6.787 -21.569 1.000 91.740 ? 203 PHE A O   1 
ATOM 1563 C CG  ? PHE A 1 203 ?   0.268   9.265 -23.951 1.000 91.740 ? 203 PHE A CG  1 
ATOM 1564 C CD1 ? PHE A 1 203 ?   0.196  10.587 -23.527 1.000 91.740 ? 203 PHE A CD1 1 
ATOM 1565 C CD2 ? PHE A 1 203 ?   1.114   8.947 -25.005 1.000 91.740 ? 203 PHE A CD2 1 
ATOM 1566 C CE1 ? PHE A 1 203 ?   0.957  11.576 -24.145 1.000 91.740 ? 203 PHE A CE1 1 
ATOM 1567 C CE2 ? PHE A 1 203 ?   1.878   9.930 -25.628 1.000 91.740 ? 203 PHE A CE2 1 
ATOM 1568 C CZ  ? PHE A 1 203 ?   1.797  11.245 -25.196 1.000 91.740 ? 203 PHE A CZ  1 
ATOM 1569 N N   ? GLU A 1 204 ?  -0.372   5.903 -20.437 1.000 92.540 ? 204 GLU A N   1 
ATOM 1570 C CA  ? GLU A 1 204 ?  -1.139   4.884 -19.726 1.000 92.540 ? 204 GLU A CA  1 
ATOM 1571 C C   ? GLU A 1 204 ?  -0.876   4.942 -18.224 1.000 92.540 ? 204 GLU A C   1 
ATOM 1572 C CB  ? GLU A 1 204 ?  -0.808   3.489 -20.264 1.000 92.540 ? 204 GLU A CB  1 
ATOM 1573 O O   ? GLU A 1 204 ?  -0.087   4.156 -17.695 1.000 92.540 ? 204 GLU A O   1 
ATOM 1574 C CG  ? GLU A 1 204 ?  -1.227   3.273 -21.711 1.000 92.540 ? 204 GLU A CG  1 
ATOM 1575 C CD  ? GLU A 1 204 ?  -1.144   1.819 -22.149 1.000 92.540 ? 204 GLU A CD  1 
ATOM 1576 O OE1 ? GLU A 1 204 ?  -1.540   1.507 -23.294 1.000 92.540 ? 204 GLU A OE1 1 
ATOM 1577 O OE2 ? GLU A 1 204 ?  -0.680   0.986 -21.339 1.000 92.540 ? 204 GLU A OE2 1 
ATOM 1578 N N   ? PRO A 1 205 ?  -1.489   5.866 -17.541 1.000 94.040 ? 205 PRO A N   1 
ATOM 1579 C CA  ? PRO A 1 205 ?  -1.239   5.983 -16.102 1.000 94.040 ? 205 PRO A CA  1 
ATOM 1580 C C   ? PRO A 1 205 ?  -1.860   4.842 -15.301 1.000 94.040 ? 205 PRO A C   1 
ATOM 1581 C CB  ? PRO A 1 205 ?  -1.887   7.321 -15.739 1.000 94.040 ? 205 PRO A CB  1 
ATOM 1582 O O   ? PRO A 1 205 ?  -2.750   4.146 -15.797 1.000 94.040 ? 205 PRO A O   1 
ATOM 1583 C CG  ? PRO A 1 205 ?  -3.015   7.475 -16.707 1.000 94.040 ? 205 PRO A CG  1 
ATOM 1584 C CD  ? PRO A 1 205 ?  -2.589   6.904 -18.030 1.000 94.040 ? 205 PRO A CD  1 
ATOM 1585 N N   ? GLY A 1 206 ?  -1.335   4.615 -14.077 1.000 93.700 ? 206 GLY A N   1 
ATOM 1586 C CA  ? GLY A 1 206 ?  -1.962   3.697 -13.140 1.000 93.700 ? 206 GLY A CA  1 
ATOM 1587 C C   ? GLY A 1 206 ?  -3.247   4.239 -12.542 1.000 93.700 ? 206 GLY A C   1 
ATOM 1588 O O   ? GLY A 1 206 ?  -3.438   5.455 -12.467 1.000 93.700 ? 206 GLY A O   1 
ATOM 1589 N N   ? VAL A 1 207 ?  -4.070   3.327 -12.147 1.000 93.510 ? 207 VAL A N   1 
ATOM 1590 C CA  ? VAL A 1 207 ?  -5.362   3.664 -11.558 1.000 93.510 ? 207 VAL A CA  1 
ATOM 1591 C C   ? VAL A 1 207 ?  -5.383   3.253 -10.088 1.000 93.510 ? 207 VAL A C   1 
ATOM 1592 C CB  ? VAL A 1 207 ?  -6.526   2.989 -12.318 1.000 93.510 ? 207 VAL A CB  1 
ATOM 1593 O O   ? VAL A 1 207 ?  -5.051   2.114  -9.750 1.000 93.510 ? 207 VAL A O   1 
ATOM 1594 C CG1 ? VAL A 1 207 ?  -7.862   3.298 -11.644 1.000 93.510 ? 207 VAL A CG1 1 
ATOM 1595 C CG2 ? VAL A 1 207 ?  -6.542   3.439 -13.777 1.000 93.510 ? 207 VAL A CG2 1 
ATOM 1596 N N   ? TYR A 1 208 ?  -5.763   4.187  -9.270 1.000 94.520 ? 208 TYR A N   1 
ATOM 1597 C CA  ? TYR A 1 208 ?  -5.801   4.022  -7.821 1.000 94.520 ? 208 TYR A CA  1 
ATOM 1598 C C   ? TYR A 1 208 ?  -7.183   4.351  -7.270 1.000 94.520 ? 208 TYR A C   1 
ATOM 1599 C CB  ? TYR A 1 208 ?  -4.747   4.909  -7.151 1.000 94.520 ? 208 TYR A CB  1 
ATOM 1600 O O   ? TYR A 1 208 ?  -7.875   5.226  -7.795 1.000 94.520 ? 208 TYR A O   1 
ATOM 1601 C CG  ? TYR A 1 208 ?  -3.349   4.694  -7.678 1.000 94.520 ? 208 TYR A CG  1 
ATOM 1602 C CD1 ? TYR A 1 208 ?  -2.417   3.953  -6.955 1.000 94.520 ? 208 TYR A CD1 1 
ATOM 1603 C CD2 ? TYR A 1 208 ?  -2.957   5.233  -8.899 1.000 94.520 ? 208 TYR A CD2 1 
ATOM 1604 C CE1 ? TYR A 1 208 ?  -1.127   3.754  -7.435 1.000 94.520 ? 208 TYR A CE1 1 
ATOM 1605 C CE2 ? TYR A 1 208 ?  -1.669   5.040  -9.389 1.000 94.520 ? 208 TYR A CE2 1 
ATOM 1606 O OH  ? TYR A 1 208 ?   0.513   4.107  -9.132 1.000 94.520 ? 208 TYR A OH  1 
ATOM 1607 C CZ  ? TYR A 1 208 ?  -0.763   4.301  -8.651 1.000 94.520 ? 208 TYR A CZ  1 
ATOM 1608 N N   ? THR A 1 209 ?  -7.605   3.500  -6.283 1.000 93.250 ? 209 THR A N   1 
ATOM 1609 C CA  ? THR A 1 209 ?  -8.802   3.886  -5.545 1.000 93.250 ? 209 THR A CA  1 
ATOM 1610 C C   ? THR A 1 209 ?  -8.521   5.089  -4.650 1.000 93.250 ? 209 THR A C   1 
ATOM 1611 C CB  ? THR A 1 209 ?  -9.332   2.720  -4.690 1.000 93.250 ? 209 THR A CB  1 
ATOM 1612 O O   ? THR A 1 209 ?  -7.573   5.075  -3.861 1.000 93.250 ? 209 THR A O   1 
ATOM 1613 C CG2 ? THR A 1 209 ? -10.588   3.124  -3.927 1.000 93.250 ? 209 THR A CG2 1 
ATOM 1614 O OG1 ? THR A 1 209 ?  -9.641   1.611  -5.544 1.000 93.250 ? 209 THR A OG1 1 
ATOM 1615 N N   ? LYS A 1 210 ?  -9.352   6.230  -4.827 1.000 93.640 ? 210 LYS A N   1 
ATOM 1616 C CA  ? LYS A 1 210 ?  -9.207   7.469  -4.068 1.000 93.640 ? 210 LYS A CA  1 
ATOM 1617 C C   ? LYS A 1 210 ?  -9.702   7.296  -2.634 1.000 93.640 ? 210 LYS A C   1 
ATOM 1618 C CB  ? LYS A 1 210 ?  -9.965   8.608  -4.750 1.000 93.640 ? 210 LYS A CB  1 
ATOM 1619 O O   ? LYS A 1 210 ? -10.908   7.308  -2.383 1.000 93.640 ? 210 LYS A O   1 
ATOM 1620 C CG  ? LYS A 1 210 ?  -9.683   9.981  -4.157 1.000 93.640 ? 210 LYS A CG  1 
ATOM 1621 C CD  ? LYS A 1 210 ? -10.417  11.079  -4.917 1.000 93.640 ? 210 LYS A CD  1 
ATOM 1622 C CE  ? LYS A 1 210 ?  -9.904  12.462  -4.537 1.000 93.640 ? 210 LYS A CE  1 
ATOM 1623 N NZ  ? LYS A 1 210 ? -10.552  13.535  -5.347 1.000 93.640 ? 210 LYS A NZ  1 
ATOM 1624 N N   ? VAL A 1 211 ?  -8.740   7.210  -1.693 1.000 94.730 ? 211 VAL A N   1 
ATOM 1625 C CA  ? VAL A 1 211 ?  -9.015   6.905  -0.293 1.000 94.730 ? 211 VAL A CA  1 
ATOM 1626 C C   ? VAL A 1 211 ?  -9.859   8.018   0.324 1.000 94.730 ? 211 VAL A C   1 
ATOM 1627 C CB  ? VAL A 1 211 ?  -7.710   6.717   0.513 1.000 94.730 ? 211 VAL A CB  1 
ATOM 1628 O O   ? VAL A 1 211 ? -10.778   7.750   1.101 1.000 94.730 ? 211 VAL A O   1 
ATOM 1629 C CG1 ? VAL A 1 211 ?  -8.008   6.611   2.008 1.000 94.730 ? 211 VAL A CG1 1 
ATOM 1630 C CG2 ? VAL A 1 211 ?  -6.956   5.481   0.027 1.000 94.730 ? 211 VAL A CG2 1 
ATOM 1631 N N   ? PHE A 1 212 ?  -9.620   9.261  -0.062 1.000 94.710 ? 212 PHE A N   1 
ATOM 1632 C CA  ? PHE A 1 212 ? -10.312  10.417   0.495 1.000 94.710 ? 212 PHE A CA  1 
ATOM 1633 C C   ? PHE A 1 212 ? -11.820  10.281   0.319 1.000 94.710 ? 212 PHE A C   1 
ATOM 1634 C CB  ? PHE A 1 212 ?  -9.821  11.709  -0.164 1.000 94.710 ? 212 PHE A CB  1 
ATOM 1635 O O   ? PHE A 1 212 ? -12.591  10.664   1.202 1.000 94.710 ? 212 PHE A O   1 
ATOM 1636 C CG  ? PHE A 1 212 ? -10.362  12.960   0.475 1.000 94.710 ? 212 PHE A CG  1 
ATOM 1637 C CD1 ? PHE A 1 212 ? -11.445  13.628  -0.082 1.000 94.710 ? 212 PHE A CD1 1 
ATOM 1638 C CD2 ? PHE A 1 212 ?  -9.786  13.468   1.632 1.000 94.710 ? 212 PHE A CD2 1 
ATOM 1639 C CE1 ? PHE A 1 212 ? -11.948  14.786   0.507 1.000 94.710 ? 212 PHE A CE1 1 
ATOM 1640 C CE2 ? PHE A 1 212 ? -10.283  14.624   2.226 1.000 94.710 ? 212 PHE A CE2 1 
ATOM 1641 C CZ  ? PHE A 1 212 ? -11.364  15.282   1.661 1.000 94.710 ? 212 PHE A CZ  1 
ATOM 1642 N N   ? ASP A 1 213 ? -12.318   9.724  -0.755 1.000 91.950 ? 213 ASP A N   1 
ATOM 1643 C CA  ? ASP A 1 213 ? -13.741   9.574  -1.044 1.000 91.950 ? 213 ASP A CA  1 
ATOM 1644 C C   ? ASP A 1 213 ? -14.387   8.558  -0.104 1.000 91.950 ? 213 ASP A C   1 
ATOM 1645 C CB  ? ASP A 1 213 ? -13.952   9.152  -2.500 1.000 91.950 ? 213 ASP A CB  1 
ATOM 1646 O O   ? ASP A 1 213 ? -15.613   8.509   0.017 1.000 91.950 ? 213 ASP A O   1 
ATOM 1647 C CG  ? ASP A 1 213 ? -13.782  10.299  -3.480 1.000 91.950 ? 213 ASP A CG  1 
ATOM 1648 O OD1 ? ASP A 1 213 ? -13.612  11.457  -3.041 1.000 91.950 ? 213 ASP A OD1 1 
ATOM 1649 O OD2 ? ASP A 1 213 ? -13.822  10.043  -4.703 1.000 91.950 ? 213 ASP A OD2 1 
ATOM 1650 N N   ? TYR A 1 214 ? -13.554   7.729   0.632 1.000 92.560 ? 214 TYR A N   1 
ATOM 1651 C CA  ? TYR A 1 214 ? -14.057   6.666   1.496 1.000 92.560 ? 214 TYR A CA  1 
ATOM 1652 C C   ? TYR A 1 214 ? -13.735   6.953   2.957 1.000 92.560 ? 214 TYR A C   1 
ATOM 1653 C CB  ? TYR A 1 214 ? -13.464   5.315   1.086 1.000 92.560 ? 214 TYR A CB  1 
ATOM 1654 O O   ? TYR A 1 214 ? -13.847   6.068   3.809 1.000 92.560 ? 214 TYR A O   1 
ATOM 1655 C CG  ? TYR A 1 214 ? -13.914   4.842  -0.275 1.000 92.560 ? 214 TYR A CG  1 
ATOM 1656 C CD1 ? TYR A 1 214 ? -15.021   4.008  -0.413 1.000 92.560 ? 214 TYR A CD1 1 
ATOM 1657 C CD2 ? TYR A 1 214 ? -13.233   5.227  -1.425 1.000 92.560 ? 214 TYR A CD2 1 
ATOM 1658 C CE1 ? TYR A 1 214 ? -15.438   3.568  -1.665 1.000 92.560 ? 214 TYR A CE1 1 
ATOM 1659 C CE2 ? TYR A 1 214 ? -13.641   4.793  -2.682 1.000 92.560 ? 214 TYR A CE2 1 
ATOM 1660 O OH  ? TYR A 1 214 ? -15.152   3.533  -4.033 1.000 92.560 ? 214 TYR A OH  1 
ATOM 1661 C CZ  ? TYR A 1 214 ? -14.744   3.965  -2.791 1.000 92.560 ? 214 TYR A CZ  1 
ATOM 1662 N N   ? LEU A 1 215 ? -13.336   8.164   3.286 1.000 94.010 ? 215 LEU A N   1 
ATOM 1663 C CA  ? LEU A 1 215 ? -12.840   8.496   4.617 1.000 94.010 ? 215 LEU A CA  1 
ATOM 1664 C C   ? LEU A 1 215 ? -13.915   8.256   5.673 1.000 94.010 ? 215 LEU A C   1 
ATOM 1665 C CB  ? LEU A 1 215 ? -12.374   9.953   4.668 1.000 94.010 ? 215 LEU A CB  1 
ATOM 1666 O O   ? LEU A 1 215 ? -13.638   7.681   6.727 1.000 94.010 ? 215 LEU A O   1 
ATOM 1667 C CG  ? LEU A 1 215 ? -11.005  10.249   4.053 1.000 94.010 ? 215 LEU A CG  1 
ATOM 1668 C CD1 ? LEU A 1 215 ? -10.687  11.737   4.157 1.000 94.010 ? 215 LEU A CD1 1 
ATOM 1669 C CD2 ? LEU A 1 215 ?  -9.922   9.417   4.731 1.000 94.010 ? 215 LEU A CD2 1 
ATOM 1670 N N   ? GLU A 1 216 ? -15.129   8.773   5.317 1.000 92.880 ? 216 GLU A N   1 
ATOM 1671 C CA  ? GLU A 1 216 ? -16.229   8.621   6.265 1.000 92.880 ? 216 GLU A CA  1 
ATOM 1672 C C   ? GLU A 1 216 ? -16.528   7.148   6.531 1.000 92.880 ? 216 GLU A C   1 
ATOM 1673 C CB  ? GLU A 1 216 ? -17.485   9.328   5.750 1.000 92.880 ? 216 GLU A CB  1 
ATOM 1674 O O   ? GLU A 1 216 ? -16.690   6.741   7.683 1.000 92.880 ? 216 GLU A O   1 
ATOM 1675 C CG  ? GLU A 1 216 ? -18.615   9.394   6.767 1.000 92.880 ? 216 GLU A CG  1 
ATOM 1676 C CD  ? GLU A 1 216 ? -19.843  10.126   6.253 1.000 92.880 ? 216 GLU A CD  1 
ATOM 1677 O OE1 ? GLU A 1 216 ? -20.826  10.274   7.016 1.000 92.880 ? 216 GLU A OE1 1 
ATOM 1678 O OE2 ? GLU A 1 216 ? -19.824  10.556   5.078 1.000 92.880 ? 216 GLU A OE2 1 
ATOM 1679 N N   ? TRP A 1 217 ? -16.548   6.371   5.534 1.000 92.850 ? 217 TRP A N   1 
ATOM 1680 C CA  ? TRP A 1 217 ? -16.800   4.936   5.615 1.000 92.850 ? 217 TRP A CA  1 
ATOM 1681 C C   ? TRP A 1 217 ? -15.723   4.241   6.441 1.000 92.850 ? 217 TRP A C   1 
ATOM 1682 C CB  ? TRP A 1 217 ? -16.863   4.322   4.214 1.000 92.850 ? 217 TRP A CB  1 
ATOM 1683 O O   ? TRP A 1 217 ? -16.032   3.450   7.335 1.000 92.850 ? 217 TRP A O   1 
ATOM 1684 C CG  ? TRP A 1 217 ? -16.968   2.826   4.209 1.000 92.850 ? 217 TRP A CG  1 
ATOM 1685 C CD1 ? TRP A 1 217 ? -18.094   2.078   4.413 1.000 92.850 ? 217 TRP A CD1 1 
ATOM 1686 C CD2 ? TRP A 1 217 ? -15.902   1.896   3.994 1.000 92.850 ? 217 TRP A CD2 1 
ATOM 1687 C CE2 ? TRP A 1 217 ? -16.456   0.599   4.081 1.000 92.850 ? 217 TRP A CE2 1 
ATOM 1688 C CE3 ? TRP A 1 217 ? -14.532   2.033   3.735 1.000 92.850 ? 217 TRP A CE3 1 
ATOM 1689 N NE1 ? TRP A 1 217 ? -17.793   0.738   4.337 1.000 92.850 ? 217 TRP A NE1 1 
ATOM 1690 C CH2 ? TRP A 1 217 ? -14.347  -0.392   3.665 1.000 92.850 ? 217 TRP A CH2 1 
ATOM 1691 C CZ2 ? TRP A 1 217 ? -15.684  -0.554   3.918 1.000 92.850 ? 217 TRP A CZ2 1 
ATOM 1692 C CZ3 ? TRP A 1 217 ? -13.766   0.884   3.573 1.000 92.850 ? 217 TRP A CZ3 1 
ATOM 1693 N N   ? ILE A 1 218 ? -14.472   4.536   6.170 1.000 94.730 ? 218 ILE A N   1 
ATOM 1694 C CA  ? ILE A 1 218 ? -13.329   3.936   6.848 1.000 94.730 ? 218 ILE A CA  1 
ATOM 1695 C C   ? ILE A 1 218 ? -13.360   4.298   8.332 1.000 94.730 ? 218 ILE A C   1 
ATOM 1696 C CB  ? ILE A 1 218 ? -11.994   4.388   6.215 1.000 94.730 ? 218 ILE A CB  1 
ATOM 1697 O O   ? ILE A 1 218 ? -13.247   3.422   9.193 1.000 94.730 ? 218 ILE A O   1 
ATOM 1698 C CG1 ? ILE A 1 218 ? -11.883   3.869   4.777 1.000 94.730 ? 218 ILE A CG1 1 
ATOM 1699 C CG2 ? ILE A 1 218 ? -10.808   3.917   7.061 1.000 94.730 ? 218 ILE A CG2 1 
ATOM 1700 C CD1 ? ILE A 1 218 ? -10.738   4.484   3.983 1.000 94.730 ? 218 ILE A CD1 1 
ATOM 1701 N N   ? GLN A 1 219 ? -13.579   5.498   8.576 1.000 94.830 ? 219 GLN A N   1 
ATOM 1702 C CA  ? GLN A 1 219 ? -13.542   5.989   9.950 1.000 94.830 ? 219 GLN A CA  1 
ATOM 1703 C C   ? GLN A 1 219 ? -14.703   5.428  10.766 1.000 94.830 ? 219 GLN A C   1 
ATOM 1704 C CB  ? GLN A 1 219 ? -13.573   7.518   9.975 1.000 94.830 ? 219 GLN A CB  1 
ATOM 1705 O O   ? GLN A 1 219 ? -14.540   5.102  11.944 1.000 94.830 ? 219 GLN A O   1 
ATOM 1706 C CG  ? GLN A 1 219 ? -12.259   8.166   9.560 1.000 94.830 ? 219 GLN A CG  1 
ATOM 1707 C CD  ? GLN A 1 219 ? -12.341   9.680   9.515 1.000 94.830 ? 219 GLN A CD  1 
ATOM 1708 N NE2 ? GLN A 1 219 ? -11.213  10.342   9.749 1.000 94.830 ? 219 GLN A NE2 1 
ATOM 1709 O OE1 ? GLN A 1 219 ? -13.409  10.251   9.270 1.000 94.830 ? 219 GLN A OE1 1 
ATOM 1710 N N   ? ASP A 1 220 ? -15.905   5.331  10.213 1.000 93.700 ? 220 ASP A N   1 
ATOM 1711 C CA  ? ASP A 1 220 ? -17.076   4.757  10.869 1.000 93.700 ? 220 ASP A CA  1 
ATOM 1712 C C   ? ASP A 1 220 ? -16.822   3.306  11.272 1.000 93.700 ? 220 ASP A C   1 
ATOM 1713 C CB  ? ASP A 1 220 ? -18.299   4.842   9.954 1.000 93.700 ? 220 ASP A CB  1 
ATOM 1714 O O   ? ASP A 1 220 ? -17.213   2.882  12.362 1.000 93.700 ? 220 ASP A O   1 
ATOM 1715 C CG  ? ASP A 1 220 ? -18.889   6.239   9.882 1.000 93.700 ? 220 ASP A CG  1 
ATOM 1716 O OD1 ? ASP A 1 220 ? -18.512   7.104  10.702 1.000 93.700 ? 220 ASP A OD1 1 
ATOM 1717 O OD2 ? ASP A 1 220 ? -19.742   6.478   8.999 1.000 93.700 ? 220 ASP A OD2 1 
ATOM 1718 N N   ? ILE A 1 221 ? -16.243   2.569  10.447 1.000 92.960 ? 221 ILE A N   1 
ATOM 1719 C CA  ? ILE A 1 221 ? -15.956   1.161  10.701 1.000 92.960 ? 221 ILE A CA  1 
ATOM 1720 C C   ? ILE A 1 221 ? -14.919   1.039  11.815 1.000 92.960 ? 221 ILE A C   1 
ATOM 1721 C CB  ? ILE A 1 221 ? -15.459   0.446   9.425 1.000 92.960 ? 221 ILE A CB  1 
ATOM 1722 O O   ? ILE A 1 221 ? -15.104   0.272  12.763 1.000 92.960 ? 221 ILE A O   1 
ATOM 1723 C CG1 ? ILE A 1 221 ? -16.569   0.408   8.368 1.000 92.960 ? 221 ILE A CG1 1 
ATOM 1724 C CG2 ? ILE A 1 221 ? -14.969  -0.967   9.755 1.000 92.960 ? 221 ILE A CG2 1 
ATOM 1725 C CD1 ? ILE A 1 221 ? -17.792  -0.398   8.782 1.000 92.960 ? 221 ILE A CD1 1 
ATOM 1726 N N   ? ILE A 1 222 ? -13.828   1.822  11.680 1.000 93.330 ? 222 ILE A N   1 
ATOM 1727 C CA  ? ILE A 1 222 ? -12.720   1.731  12.625 1.000 93.330 ? 222 ILE A CA  1 
ATOM 1728 C C   ? ILE A 1 222 ? -13.178   2.199  14.004 1.000 93.330 ? 222 ILE A C   1 
ATOM 1729 C CB  ? ILE A 1 222 ? -11.505   2.560  12.153 1.000 93.330 ? 222 ILE A CB  1 
ATOM 1730 O O   ? ILE A 1 222 ? -12.793   1.620  15.022 1.000 93.330 ? 222 ILE A O   1 
ATOM 1731 C CG1 ? ILE A 1 222 ? -10.855   1.905  10.928 1.000 93.330 ? 222 ILE A CG1 1 
ATOM 1732 C CG2 ? ILE A 1 222 ? -10.491   2.727  13.288 1.000 93.330 ? 222 ILE A CG2 1 
ATOM 1733 C CD1 ? ILE A 1 222 ?  -9.737   2.731  10.306 1.000 93.330 ? 222 ILE A CD1 1 
ATOM 1734 N N   ? ALA A 1 223 ? -14.070   3.278  14.169 1.000 89.560 ? 223 ALA A N   1 
ATOM 1735 C CA  ? ALA A 1 223 ? -14.562   3.853  15.418 1.000 89.560 ? 223 ALA A CA  1 
ATOM 1736 C C   ? ALA A 1 223 ? -15.537   2.906  16.112 1.000 89.560 ? 223 ALA A C   1 
ATOM 1737 C CB  ? ALA A 1 223 ? -15.229   5.201  15.157 1.000 89.560 ? 223 ALA A CB  1 
ATOM 1738 O O   ? ALA A 1 223 ? -15.655   2.917  17.339 1.000 89.560 ? 223 ALA A O   1 
ATOM 1739 N N   ? GLY A 1 224 ? -16.415   2.178  15.424 1.000 78.090 ? 224 GLY A N   1 
ATOM 1740 C CA  ? GLY A 1 224 ? -17.457   1.278  15.893 1.000 78.090 ? 224 GLY A CA  1 
ATOM 1741 C C   ? GLY A 1 224 ? -16.912  -0.008  16.486 1.000 78.090 ? 224 GLY A C   1 
ATOM 1742 O O   ? GLY A 1 224 ? -17.650  -0.766  17.120 1.000 78.090 ? 224 GLY A O   1 
ATOM 1743 N N   ? ASN A 1 225 ? -15.722  -0.123  16.684 1.000 56.150 ? 225 ASN A N   1 
ATOM 1744 C CA  ? ASN A 1 225 ? -14.999  -1.249  17.265 1.000 56.150 ? 225 ASN A CA  1 
ATOM 1745 C C   ? ASN A 1 225 ? -14.115  -0.809  18.428 1.000 56.150 ? 225 ASN A C   1 
ATOM 1746 C CB  ? ASN A 1 225 ? -14.161  -1.956  16.198 1.000 56.150 ? 225 ASN A CB  1 
ATOM 1747 O O   ? ASN A 1 225 ? -13.440   0.219  18.345 1.000 56.150 ? 225 ASN A O   1 
ATOM 1748 C CG  ? ASN A 1 225 ? -14.996  -2.827  15.281 1.000 56.150 ? 225 ASN A CG  1 
ATOM 1749 N ND2 ? ASN A 1 225 ? -14.501  -3.060  14.071 1.000 56.150 ? 225 ASN A ND2 1 
ATOM 1750 O OD1 ? ASN A 1 225 ? -16.078  -3.287  15.657 1.000 56.150 ? 225 ASN A OD1 1 
# 
loop_
_struct_sheet_range.sheet_id 
_struct_sheet_range.id 
_struct_sheet_range.beg_label_comp_id 
_struct_sheet_range.beg_label_asym_id 
_struct_sheet_range.beg_label_seq_id 
_struct_sheet_range.pdbx_beg_PDB_ins_code 
_struct_sheet_range.end_label_comp_id 
_struct_sheet_range.end_label_asym_id 
_struct_sheet_range.end_label_seq_id 
_struct_sheet_range.pdbx_end_PDB_ins_code 
_struct_sheet_range.beg_auth_comp_id 
_struct_sheet_range.beg_auth_asym_id 
_struct_sheet_range.beg_auth_seq_id 
_struct_sheet_range.end_auth_comp_id 
_struct_sheet_range.end_auth_asym_id 
_struct_sheet_range.end_auth_seq_id 
A A ILE A   2 ? ILE A   3 ? ILE A 2   ILE A 3   
A B ASP A 172 ? SER A 173 ? ASP A 172 SER A 173 
B C TYR A   6 ? GLU A   7 ? TYR A 6   GLU A 7   
B D SER A 106 ? SER A 106 ? SER A 106 SER A 106 
B E VAL A 117 ? GLY A 122 ? VAL A 117 GLY A 122 
B F HIS A 138 ? LEU A 145 ? HIS A 138 LEU A 145 
B G ILE A 161 ? GLY A 165 ? ILE A 161 GLY A 165 
B H PRO A 181 ? CYS A 184 ? PRO A 181 CYS A 184 
B I GLN A 187 ? TRP A 194 ? GLN A 187 TRP A 194 
B J GLY A 206 ? LYS A 210 ? GLY A 206 LYS A 210 
C K LEU A  16 ? TYR A  20 ? LEU A 16  TYR A 20  
C L PHE A  26 ? LEU A  31 ? PHE A 26  LEU A 31  
C M TRP A  36 ? THR A  39 ? TRP A 36  THR A 39  
C N LYS A  49 ? LEU A  52 ? LYS A 49  LEU A 52  
C O GLN A  65 ? ARG A  67 ? GLN A 65  ARG A 67  
C P PRO A  69 ? CYS A  74 ? PRO A 69  CYS A 74  
C Q MET A  88 ? LEU A  92 ? MET A 88  LEU A 92  
D R ASN A  56 ? ASN A  56 ? ASN A 56  ASN A 56  
D S VAL A  59 ? VAL A  59 ? VAL A 59  VAL A 59  
# 
loop_
_struct_conf.id 
_struct_conf.conf_type_id 
_struct_conf.beg_label_comp_id 
_struct_conf.beg_label_asym_id 
_struct_conf.beg_label_seq_id 
_struct_conf.pdbx_beg_PDB_ins_code 
_struct_conf.end_label_comp_id 
_struct_conf.end_label_asym_id 
_struct_conf.end_label_seq_id 
_struct_conf.pdbx_end_PDB_ins_code 
_struct_conf.beg_auth_comp_id 
_struct_conf.beg_auth_asym_id 
_struct_conf.beg_auth_seq_id 
_struct_conf.end_auth_comp_id 
_struct_conf.end_auth_asym_id 
_struct_conf.end_auth_seq_id 
STRN1         STRN         ILE A   2 ? ILE A   3 ? ILE A 2   ILE A 3   
TURN_TY1_P1   TURN_TY1_P   GLY A   4 ? GLY A   4 ? GLY A 4   GLY A 4   
STRN2         STRN         TYR A   6 ? GLU A   7 ? TYR A 6   GLU A 7   
HELX_LH_PP_P1 HELX_LH_PP_P CYS A   8 ? ASN A   9 ? CYS A 8   ASN A 9   
HELX_RH_3T_P1 HELX_RH_3T_P GLU A  10 ? GLU A  12 ? GLU A 10  GLU A 12  
TURN_TY1_P2   TURN_TY1_P   ARG A  14 ? SER A  15 ? ARG A 14  SER A 15  
STRN3         STRN         LEU A  16 ? TYR A  20 ? LEU A 16  TYR A 20  
TURN_TY1_P3   TURN_TY1_P   SER A  22 ? ALA A  23 ? SER A 22  ALA A 23  
BEND1         BEND         GLY A  24 ? GLY A  24 ? GLY A 24  GLY A 24  
STRN4         STRN         PHE A  26 ? LEU A  31 ? PHE A 26  LEU A 31  
BEND2         BEND         ASN A  33 ? GLU A  35 ? ASN A 33  GLU A 35  
STRN5         STRN         TRP A  36 ? THR A  39 ? TRP A 36  THR A 39  
HELX_RH_3T_P2 HELX_RH_3T_P ALA A  41 ? CYS A  43 ? ALA A 41  CYS A 43  
TURN_TY1_P4   TURN_TY1_P   GLU A  46 ? ASN A  47 ? GLU A 46  ASN A 47  
STRN6         STRN         LYS A  49 ? LEU A  52 ? LYS A 49  LEU A 52  
BEND3         BEND         GLY A  53 ? GLY A  53 ? GLY A 53  GLY A 53  
BEND4         BEND         HIS A  55 ? HIS A  55 ? HIS A 55  HIS A 55  
STRN7         STRN         ASN A  56 ? ASN A  56 ? ASN A 56  ASN A 56  
TURN_TY1_P5   TURN_TY1_P   ILE A  57 ? HIS A  58 ? ILE A 57  HIS A 58  
STRN8         STRN         VAL A  59 ? VAL A  59 ? VAL A 59  VAL A 59  
TURN_TY1_P6   TURN_TY1_P   LYS A  62 ? ASP A  63 ? LYS A 62  ASP A 63  
STRN9         STRN         GLN A  65 ? ARG A  67 ? GLN A 65  ARG A 67  
STRN10        STRN         PRO A  69 ? CYS A  74 ? PRO A 69  CYS A 74  
BEND5         BEND         CYS A  75 ? THR A  78 ? CYS A 75  THR A 78  
TURN_TY1_P7   TURN_TY1_P   CYS A  80 ? THR A  81 ? CYS A 80  THR A 81  
HELX_RH_3T_P3 HELX_RH_3T_P TRP A  83 ? GLN A  85 ? TRP A 83  GLN A 85  
STRN11        STRN         MET A  88 ? LEU A  92 ? MET A 88  LEU A 92  
BEND6         BEND         ASN A  93 ? SER A  94 ? ASN A 93  SER A 94  
BEND7         BEND         GLU A 100 ? HIS A 101 ? GLU A 100 HIS A 101 
HELX_LH_PP_P2 HELX_LH_PP_P PRO A 104 ? LEU A 105 ? PRO A 104 LEU A 105 
STRN12        STRN         SER A 106 ? SER A 106 ? SER A 106 SER A 106 
HELX_LH_PP_P3 HELX_LH_PP_P LEU A 107 ? PRO A 108 ? LEU A 107 PRO A 108 
BEND8         BEND         SER A 109 ? ASN A 110 ? SER A 109 ASN A 110 
HELX_LH_PP_P4 HELX_LH_PP_P PRO A 111 ? ARG A 113 ? PRO A 111 ARG A 113 
TURN_TY1_P8   TURN_TY1_P   VAL A 114 ? ASP A 115 ? VAL A 114 ASP A 115 
STRN13        STRN         VAL A 117 ? GLY A 122 ? VAL A 117 GLY A 122 
BEND9         BEND         TRP A 123 ? TRP A 123 ? TRP A 123 TRP A 123 
BEND10        BEND         ILE A 126 ? GLU A 130 ? ILE A 126 GLU A 130 
BEND11        BEND         GLU A 135 ? VAL A 136 ? GLU A 135 VAL A 136 
STRN14        STRN         HIS A 138 ? LEU A 145 ? HIS A 138 LEU A 145 
HELX_RH_AL_P1 HELX_RH_AL_P ASN A 147 ? ALA A 153 ? ASN A 147 ALA A 153 
TURN_TY1_P9   TURN_TY1_P   PRO A 155 ? MET A 156 ? PRO A 155 MET A 156 
TURN_TY1_P10  TURN_TY1_P   GLY A 159 ? ASN A 160 ? GLY A 159 ASN A 160 
STRN15        STRN         ILE A 161 ? GLY A 165 ? ILE A 161 GLY A 165 
TURN_TY1_P11  TURN_TY1_P   LEU A 167 ? GLU A 168 ? LEU A 167 GLU A 168 
BEND12        BEND         GLY A 169 ? ASP A 170 ? GLY A 169 ASP A 170 
STRN16        STRN         ASP A 172 ? SER A 173 ? ASP A 172 SER A 173 
TURN_TY1_P12  TURN_TY1_P   LYS A 175 ? GLY A 176 ? LYS A 175 GLY A 176 
TURN_TY1_P13  TURN_TY1_P   SER A 178 ? GLY A 179 ? SER A 178 GLY A 179 
STRN17        STRN         PRO A 181 ? CYS A 184 ? PRO A 181 CYS A 184 
TURN_TY1_P14  TURN_TY1_P   ASP A 185 ? GLY A 186 ? ASP A 185 GLY A 186 
STRN18        STRN         GLN A 187 ? TRP A 194 ? GLN A 187 TRP A 194 
BEND13        BEND         PHE A 197 ? ALA A 200 ? PHE A 197 ALA A 200 
TURN_TY1_P15  TURN_TY1_P   PRO A 202 ? PHE A 203 ? PRO A 202 PHE A 203 
STRN19        STRN         GLY A 206 ? LYS A 210 ? GLY A 206 LYS A 210 
HELX_RH_3T_P4 HELX_RH_3T_P VAL A 211 ? TYR A 214 ? VAL A 211 TYR A 214 
HELX_RH_AL_P2 HELX_RH_AL_P LEU A 215 ? ALA A 223 ? LEU A 215 ALA A 223 
TURN_TY1_P16  TURN_TY1_P   GLY A 224 ? GLY A 224 ? GLY A 224 GLY A 224 
# 
