# Supplementary material for: FlatProt: 2D visualization eases protein structure comparison
Source: BMC Bioinformatics. 2025 Aug 13;26:210. doi: 10.1186/s12859-025-06233-x (PMC12344939; doi:10.1186/s12859-025-06233-x)
Supplement: Supplementary file 1 — Supplementary Material 1 [file 12859_2025_6233_MOESM1_ESM.zip › KLK/structures/Pelodiscus_sinensis_GeneID=102455167.cif]

data_Pelodiscus_sinensis_GeneID=102455167
# 
_entry.id   ? 
# 
_entity.id                         1      
_entity.type                       polymer 
_entity.pdbx_description           polymer-1 
_entity.formula_weight             23875.2 
_entity.pdbx_number_of_molecules        1 
# 
loop_
_struct_sheet.id 
_struct_sheet.number_strands 
A 2 
B 8 
C 6 
D 2 
E 2 
F 2 
# 
loop_
_struct_conf_type.id 
_struct_conf_type.criteria 
STRN         DSSP 
TURN_TY1_P   DSSP 
HELX_LH_PP_P DSSP 
BEND         DSSP 
HELX_RH_3T_P DSSP 
HELX_RH_AL_P DSSP 
# 
_struct_asym.id          A 
_struct_asym.entity_id   1 
# 
_software.pdbx_ordinal     1 
_software.name             dssp 
_software.version          4.4.10 
_software.date             ? 
_software.classification   'model annotation' 
# 
_entity_poly.entity_id                      1 
_entity_poly.type                           polypeptide(L) 
_entity_poly.nstd_linkage                   n 
_entity_poly.nstd_monomer                   n 
_entity_poly.pdbx_seq_one_letter_code       
;EIIGGKEAKPHSRPYMAYLQMNDHYTCGGFLVAKNFVLTAAHCWGEITVTLGAHNIRKREPSRQVIQVRRQIPHPQYDRE
TLNNDIMLLQLAEPAKLDGWVETIALPCEEAEPGMVCRVAGWGCTIATHSSAASALQEVEVEVLADAECNYRNYVSSTML
CAGLPWKGKDSAKGDSGGPLVCGAKAQGIVSWGPDTPPGVYTRVSTYNKWIKDTMRGA
;
_entity_poly.pdbx_seq_one_letter_code_can   
;EIIGGKEAKPHSRPYMAYLQMNDHYTCGGFLVAKNFVLTAAHCWGEITVTLGAHNIRKREPSRQVIQVRRQIPHPQYDRE
TLNNDIMLLQLAEPAKLDGWVETIALPCEEAEPGMVCRVAGWGCTIATHSSAASALQEVEVEVLADAECNYRNYVSSTML
CAGLPWKGKDSAKGDSGGPLVCGAKAQGIVSWGPDTPPGVYTRVSTYNKWIKDTMRGA
;
_entity_poly.pdbx_strand_id                 A 
# 
loop_
_dssp_struct_summary.entry_id 
_dssp_struct_summary.label_comp_id 
_dssp_struct_summary.label_asym_id 
_dssp_struct_summary.label_seq_id 
_dssp_struct_summary.secondary_structure 
_dssp_struct_summary.ss_bridge 
_dssp_struct_summary.helix_3_10 
_dssp_struct_summary.helix_alpha 
_dssp_struct_summary.helix_pi 
_dssp_struct_summary.helix_pp 
_dssp_struct_summary.bend 
_dssp_struct_summary.chirality 
_dssp_struct_summary.sheet 
_dssp_struct_summary.strand 
_dssp_struct_summary.ladder_1 
_dssp_struct_summary.ladder_2 
_dssp_struct_summary.accessibility 
_dssp_struct_summary.TCO 
_dssp_struct_summary.kappa 
_dssp_struct_summary.alpha 
_dssp_struct_summary.phi 
_dssp_struct_summary.psi 
_dssp_struct_summary.x_ca 
_dssp_struct_summary.y_ca 
_dssp_struct_summary.z_ca 
Pelodiscus_sinensis_GeneID=102455167 GLU A 1   . . . . . . . . . . . . ? .      .     .      .      115.1  -2.5  -10.4 -11.5 
Pelodiscus_sinensis_GeneID=102455167 ILE A 2   E . > . . . . - A A A . ? -0.915 .     -159.0 -97.8  72.6   0.5   -11.6 -9.5  
Pelodiscus_sinensis_GeneID=102455167 ILE A 3   E . 3 . . . S + A A A . ? -0.680 76.9  8.4    -55.8  112.0  2.0   -13.2 -12.6 
Pelodiscus_sinensis_GeneID=102455167 GLY A 4   T . 3 . . . S + . . . . ? 0.649  99.5  143.4  91.1   9.8    4.5   -15.9 -11.3 
Pelodiscus_sinensis_GeneID=102455167 GLY A 5   . . < . . . . - . . . . ? -0.389 39.0  -147.1 -84.3  151.1  3.3   -15.5 -7.7  
Pelodiscus_sinensis_GeneID=102455167 LYS A 6   E . . . . . . - B C B . ? -0.906 37.2  -83.5  -109.5 147.5  3.0   -18.3 -5.1  
Pelodiscus_sinensis_GeneID=102455167 GLU A 7   E . . . . > . - B C B . ? -0.387 53.1  -120.2 -48.9  128.7  0.5   -18.6 -2.4  
Pelodiscus_sinensis_GeneID=102455167 ALA A 8   P . . . . P . - . . . . ? -0.441 32.7  -92.5  -68.2  144.0  1.8   -16.5 0.6   
Pelodiscus_sinensis_GeneID=102455167 LYS A 9   P . > . . < . - . . . . ? -0.478 62.0  -89.8  -54.4  124.0  2.4   -18.2 3.8   
Pelodiscus_sinensis_GeneID=102455167 PRO A 10  T . 3 . . . S - . . . . ? -0.233 107.3 -3.1   -44.4  124.2  -0.9  -17.8 5.7   
Pelodiscus_sinensis_GeneID=102455167 HIS A 11  T . 3 . . . S + . . . . ? 0.638  91.9  126.0  70.3   14.1   -0.9  -14.5 7.7   
Pelodiscus_sinensis_GeneID=102455167 SER A 12  S . < . . . S + . . . . ? 0.614  75.3  48.5   -75.5  -11.4  2.7   -13.8 6.7   
Pelodiscus_sinensis_GeneID=102455167 ARG A 13  . . > . . . . + . . . . ? -0.615 66.0  167.3  -126.2 74.0   1.5   -10.3 5.5   
Pelodiscus_sinensis_GeneID=102455167 PRO A 14  T . 3 . . . S + . . . . ? 0.575  72.0  61.7   -75.9  -3.4   -0.6  -9.0  8.3   
Pelodiscus_sinensis_GeneID=102455167 TYR A 15  T . 3 . . . S + . . . . ? 0.523  77.6  117.8  -94.9  -10.9  -0.7  -5.5  6.8   
Pelodiscus_sinensis_GeneID=102455167 MET A 16  E . < . . . . - C K J . ? -0.360 47.0  -161.1 -66.5  139.5  -2.5  -6.6  3.6   
Pelodiscus_sinensis_GeneID=102455167 ALA A 17  E . . . . . . - C K J K ? -0.979 11.1  -149.7 -125.6 132.2  -5.9  -5.2  2.9   
Pelodiscus_sinensis_GeneID=102455167 TYR A 18  E . . . . . . - C K J K ? -0.900 16.6  -157.4 -96.4  119.7  -8.6  -6.5  0.6   
Pelodiscus_sinensis_GeneID=102455167 LEU A 19  E . . . . . . - C K J K ? -0.909 4.8   -165.3 -105.6 116.3  -10.8 -3.7  -0.8  
Pelodiscus_sinensis_GeneID=102455167 GLN A 20  E . . . . . . - C K J K ? -0.921 7.3   -161.1 -100.7 124.3  -14.2 -4.5  -2.1  
Pelodiscus_sinensis_GeneID=102455167 MET A 21  E . > > . . . - C K J K ? -0.822 33.9  -106.8 -113.5 135.5  -15.9 -1.8  -4.3  
Pelodiscus_sinensis_GeneID=102455167 ASN A 22  T . 3 4 . . S + . . . . ? 0.530  114.9 58.4   -45.4  18.8   -19.9 -1.6  -5.1  
Pelodiscus_sinensis_GeneID=102455167 ASP A 23  T . 3 4 . . S - . . . . ? 0.221  122.4 -95.4  -143.2 28.5   -19.2 -2.9  -8.8  
Pelodiscus_sinensis_GeneID=102455167 HIS A 24  T . < 4 . . S + . . . . ? 0.714  85.9  135.7  64.5   15.6   -17.5 -6.3  -8.2  
Pelodiscus_sinensis_GeneID=102455167 TYR A 25  E . . < . . . - C L J . ? -0.807 37.8  -161.5 -94.1  138.9  -14.1 -4.5  -8.5  
Pelodiscus_sinensis_GeneID=102455167 THR A 26  E . . . . . . + C L J . ? -0.928 11.0  178.7  -121.0 145.9  -11.4 -5.2  -6.1  
Pelodiscus_sinensis_GeneID=102455167 CYS A 27  E . . . . . . - C L J . ? -0.879 22.0  -123.1 -130.3 165.2  -8.3  -3.4  -5.0  
Pelodiscus_sinensis_GeneID=102455167 GLY A 28  E . . . . . . + C L J . ? -0.587 29.6  164.0  -101.5 171.2  -5.6  -3.9  -2.6  
Pelodiscus_sinensis_GeneID=102455167 GLY A 29  E . . . . . . - C L J . ? -0.954 23.6  -129.3 -167.8 174.9  -4.3  -1.8  0.2   
Pelodiscus_sinensis_GeneID=102455167 PHE A 30  E . . . . . . - C L J L ? -0.994 23.5  -112.9 -147.9 141.5  -2.2  -1.9  3.3   
Pelodiscus_sinensis_GeneID=102455167 LEU A 31  E . . . . . . + C L . L ? -0.612 34.8  164.9  -74.1  121.9  -2.7  -0.8  6.9   
Pelodiscus_sinensis_GeneID=102455167 VAL A 32  E . . . . . S + C L . . ? 0.570  73.5  11.5   -113.8 -14.2  -0.3  2.1   7.9   
Pelodiscus_sinensis_GeneID=102455167 ALA A 33  E . > . . . S - C L . L ? -0.947 88.7  -94.5  -154.6 163.8  -2.3  3.0   11.1  
Pelodiscus_sinensis_GeneID=102455167 LYS A 34  T . 3 . . . S + . . . . ? 0.779  128.2 23.9   -55.1  -22.1  -5.0  1.4   13.3  
Pelodiscus_sinensis_GeneID=102455167 ASN A 35  T . 3 . . . S + . . . . ? 0.188  112.0 80.5   -130.4 15.7   -7.5  3.5   11.4  
Pelodiscus_sinensis_GeneID=102455167 PHE A 36  E . < . . . . - C M L M ? -0.990 47.8  -172.1 -134.1 132.9  -5.8  4.2   8.1   
Pelodiscus_sinensis_GeneID=102455167 VAL A 37  E . . . . . . - C M L M ? -0.957 17.3  -142.6 -115.3 130.7  -5.3  2.1   4.9   
Pelodiscus_sinensis_GeneID=102455167 LEU A 38  E . . . . . . + C M L M ? -0.834 36.5  144.0  -91.7  137.5  -3.1  3.3   2.1   
Pelodiscus_sinensis_GeneID=102455167 THR A 39  E . . . . . . - C M . M ? -0.874 51.3  -67.8  -155.9 178.7  -4.3  2.5   -1.5  
Pelodiscus_sinensis_GeneID=102455167 ALA A 40  . . > . . . . - . . . . ? -0.634 33.7  -134.1 -79.6  144.0  -4.3  3.9   -5.0  
Pelodiscus_sinensis_GeneID=102455167 ALA A 41  T . 3 . . . S + . . . . ? 0.719  106.3 64.5   -68.9  -24.3  -6.4  7.0   -5.7  
Pelodiscus_sinensis_GeneID=102455167 HIS A 42  T . 3 . . . S + . . . . ? 0.591  81.6  87.0   -78.0  -5.7   -7.8  5.4   -8.8  
Pelodiscus_sinensis_GeneID=102455167 CYS A 43  . . < . . . . + . . . . ? -0.686 68.2  153.0  -87.8  77.4   -9.4  2.8   -6.4  
Pelodiscus_sinensis_GeneID=102455167 TRP A 44  . . . . . . . + . . . . ? -0.818 16.2  55.5   -118.5 152.8  -12.6 4.9   -5.8  
Pelodiscus_sinensis_GeneID=102455167 GLY A 45  S . . . . . S - . . . . ? -0.908 96.5  -11.9  130.3  -164.9 -16.3 4.2   -4.8  
Pelodiscus_sinensis_GeneID=102455167 GLU A 46  S . . . . . S - . . . . ? -0.739 76.2  -167.8 -71.8  110.6  -18.1 2.4   -2.0  
Pelodiscus_sinensis_GeneID=102455167 ILE A 47  E . . . . . . - C N K . ? -0.908 21.5  -171.8 -117.0 130.1  -15.3 0.6   -0.3  
Pelodiscus_sinensis_GeneID=102455167 THR A 48  E . . . . . . - C N K N ? -0.983 18.1  -145.0 -111.4 133.8  -15.2 -2.2  2.3   
Pelodiscus_sinensis_GeneID=102455167 VAL A 49  E . . . . . . - C N K N ? -0.862 9.3   -165.1 -104.2 126.3  -11.9 -3.2  3.9   
Pelodiscus_sinensis_GeneID=102455167 THR A 50  E . . . . . . - C N K N ? -0.959 12.7  -178.6 -107.9 120.9  -11.1 -6.8  4.9   
Pelodiscus_sinensis_GeneID=102455167 LEU A 51  E . . . . . . + C N K N ? -0.812 59.2  26.7   -113.5 149.9  -8.1  -7.3  7.2   
Pelodiscus_sinensis_GeneID=102455167 GLY A 52  S . . . . . S + . . . . ? 0.519  83.3  133.6  84.3   7.8    -6.6  -10.5 8.6   
Pelodiscus_sinensis_GeneID=102455167 ALA A 53  . . . . . . . + . . . . ? -0.752 30.7  174.6  -97.3  129.4  -7.8  -12.8 5.7   
Pelodiscus_sinensis_GeneID=102455167 HIS A 54  S . . . . . S + . . . . ? 0.758  86.0  31.8   -88.3  -42.3  -5.5  -15.3 4.0   
Pelodiscus_sinensis_GeneID=102455167 ASN A 55  B . > . . . . - D Q P . ? -0.973 68.8  -159.9 -117.8 119.5  -8.4  -16.7 1.9   
Pelodiscus_sinensis_GeneID=102455167 ILE A 56  T . 3 . . . S + . . . . ? 0.665  92.0  54.3   -81.0  -6.5   -11.1 -14.2 0.9   
Pelodiscus_sinensis_GeneID=102455167 ARG A 57  T . 3 . . . S + . . . . ? 0.668  98.2  76.9   -99.0  -15.1  -13.6 -17.0 0.2   
Pelodiscus_sinensis_GeneID=102455167 LYS A 58  S . < . . . S - . . . . ? -0.746 83.4  -125.0 -102.0 136.1  -13.2 -18.6 3.6   
Pelodiscus_sinensis_GeneID=102455167 ARG A 59  . . . . . . . - . . . . ? -0.752 38.1  -173.0 -74.3  98.7   -14.7 -17.3 6.8   
Pelodiscus_sinensis_GeneID=102455167 GLU A 60  . . > . . . . - . . . . ? -0.791 31.1  -135.6 -96.7  134.1  -11.6 -17.0 8.9   
Pelodiscus_sinensis_GeneID=102455167 PRO A 61  T . 3 . . . S + . . . . ? 0.780  107.1 60.6   -57.1  -22.3  -11.9 -16.1 12.6  
Pelodiscus_sinensis_GeneID=102455167 SER A 62  T . 3 . . . S + . . . . ? 0.611  81.8  112.6  -79.4  -14.6  -9.0  -13.7 12.0  
Pelodiscus_sinensis_GeneID=102455167 ARG A 63  . . < . . . . - . . . . ? -0.420 45.5  -169.8 -75.5  128.6  -11.0 -11.6 9.4   
Pelodiscus_sinensis_GeneID=102455167 GLN A 64  E . . . . . . - C O N . ? -0.997 4.7   -162.5 -116.8 116.8  -12.1 -8.0  10.2  
Pelodiscus_sinensis_GeneID=102455167 VAL A 65  E . . . . . . + C O N . ? -0.930 17.0  177.0  -101.9 117.6  -14.6 -6.4  7.8   
Pelodiscus_sinensis_GeneID=102455167 ILE A 66  E . . . . . . - C O N . ? -0.977 24.9  -128.8 -127.0 133.2  -14.6 -2.6  8.2   
Pelodiscus_sinensis_GeneID=102455167 GLN A 67  E . . . . . . - C O N . ? -0.487 28.6  -113.8 -76.4  148.6  -16.5 0.1   6.4   
Pelodiscus_sinensis_GeneID=102455167 VAL A 68  E . . . . . . - C O O . ? -0.743 27.6  -175.0 -85.5  125.0  -14.7 3.1   4.9   
Pelodiscus_sinensis_GeneID=102455167 ARG A 69  E . . . . . S + C O . . ? 0.882  70.7  10.9   -79.1  -46.7  -15.6 6.4   6.7   
Pelodiscus_sinensis_GeneID=102455167 ARG A 70  E . . . . . . - C O O . ? -0.998 56.8  -153.1 -141.4 134.6  -13.6 8.7   4.5   
Pelodiscus_sinensis_GeneID=102455167 GLN A 71  E . . . . . . - C O O . ? -0.966 16.2  -173.4 -104.8 118.2  -11.7 8.5   1.2   
Pelodiscus_sinensis_GeneID=102455167 ILE A 72  E . . . . . . - C O O . ? -0.813 4.7   -170.5 -117.5 84.9   -9.0  11.1  1.0   
Pelodiscus_sinensis_GeneID=102455167 PRO A 73  E . . . . . . - C O O . ? -0.474 41.1  -89.7  -72.0  146.8  -7.3  11.1  -2.5  
Pelodiscus_sinensis_GeneID=102455167 HIS A 74  . . > . . . . - . . . . ? -0.378 37.1  -128.8 -50.6  133.3  -4.1  13.2  -3.0  
Pelodiscus_sinensis_GeneID=102455167 PRO A 75  T . 3 . . . S + . . . . ? 0.751  107.6 49.8   -61.4  -26.1  -5.3  16.7  -4.0  
Pelodiscus_sinensis_GeneID=102455167 GLN A 76  T . 3 . . . S + . . . . ? 0.135  77.4  143.5  -101.3 16.5   -3.0  16.7  -7.0  
Pelodiscus_sinensis_GeneID=102455167 TYR A 77  . . < . . . . - . . . . ? -0.445 37.9  -154.3 -57.5  124.3  -4.1  13.3  -8.3  
Pelodiscus_sinensis_GeneID=102455167 ASP A 78  . . . > . . . - . . . . ? -0.916 10.0  -165.4 -106.1 114.5  -4.1  13.4  -12.1 
Pelodiscus_sinensis_GeneID=102455167 ARG A 79  T . . 4 . . S + . . . . ? 0.717  87.6  52.7   -75.2  -20.2  -6.6  10.9  -13.7 
Pelodiscus_sinensis_GeneID=102455167 GLU A 80  T . . 4 . . S + . . . . ? 0.932  125.2 20.5   -81.8  -43.7  -5.0  11.3  -17.1 
Pelodiscus_sinensis_GeneID=102455167 THR A 81  T . . 4 . . S - . . . . ? 0.582  95.2  -130.7 -102.2 -10.3  -1.4  10.6  -16.2 
Pelodiscus_sinensis_GeneID=102455167 LEU A 82  . . > < . . . + . . . . ? 0.693  51.2  159.4  60.8   17.0   -2.1  8.8   -12.9 
Pelodiscus_sinensis_GeneID=102455167 ASN A 83  T . 3 . . . . + . . . . ? -0.515 64.7  17.0   -62.6  138.7  0.4   11.1  -11.4 
Pelodiscus_sinensis_GeneID=102455167 ASN A 84  T . 3 . . . S + . . . . ? 0.884  79.4  172.6  63.8   33.9   0.0   11.3  -7.6  
Pelodiscus_sinensis_GeneID=102455167 ASP A 85  . . < . . . . + . . . . ? -0.506 31.4  119.0  -71.9  70.6   -2.1  8.1   -7.6  
Pelodiscus_sinensis_GeneID=102455167 ILE A 86  . . . . . . . + . . . . ? -0.997 35.4  177.6  -142.7 138.1  -2.3  7.7   -3.7  
Pelodiscus_sinensis_GeneID=102455167 MET A 87  E . . . . . . - C P M O ? -0.997 20.6  -140.2 -145.2 139.5  -5.3  7.7   -1.3  
Pelodiscus_sinensis_GeneID=102455167 LEU A 88  E . . . . > . - C P M O ? -0.887 13.9  -154.4 -96.8  130.2  -5.9  7.3   2.4   
Pelodiscus_sinensis_GeneID=102455167 LEU A 89  E . . . . P . - C P M O ? -0.953 5.8   -151.2 -102.0 117.1  -8.8  5.4   3.6   
Pelodiscus_sinensis_GeneID=102455167 GLN A 90  E . . . . P . - C P M O ? -0.831 19.8  -133.3 -85.2  120.9  -10.1 6.3   7.0   
Pelodiscus_sinensis_GeneID=102455167 LEU A 91  E . . . . < . - C P . O ? -0.451 7.8   -131.8 -75.0  142.4  -11.7 3.3   8.6   
Pelodiscus_sinensis_GeneID=102455167 ALA A 92  S . . . . . S + . . . . ? 0.811  98.7  21.5   -61.1  -31.6  -15.2 3.7   10.3  
Pelodiscus_sinensis_GeneID=102455167 GLU A 93  S . . . . . S - . . . . ? -0.993 96.4  -100.4 -135.2 142.8  -13.6 1.8   13.2  
Pelodiscus_sinensis_GeneID=102455167 PRO A 94  . . . . . . . - . . . . ? -0.320 44.0  -108.8 -61.5  143.5  -10.0 1.2   14.2  
Pelodiscus_sinensis_GeneID=102455167 ALA A 95  . . . . . . . - . . . . ? -0.431 27.9  -116.2 -65.7  141.2  -8.6  -2.2  13.2  
Pelodiscus_sinensis_GeneID=102455167 LYS A 96  . . . . . . . - . . . . ? -0.782 28.6  -143.2 -79.7  104.5  -7.9  -4.6  16.1  
Pelodiscus_sinensis_GeneID=102455167 LEU A 97  . . . . . . . + . . . . ? -0.666 44.7  126.2  -74.6  125.7  -4.2  -5.1  16.0  
Pelodiscus_sinensis_GeneID=102455167 ASP A 98  S . . . . . S - . . . . ? -0.757 76.8  -52.5  -156.0 -165.4 -3.3  -8.9  16.9  
Pelodiscus_sinensis_GeneID=102455167 GLY A 99  S . . . . . S + . . . . ? 0.672  136.5 38.2   -62.6  -2.1   -1.3  -11.9 15.6  
Pelodiscus_sinensis_GeneID=102455167 TRP A 100 S . . . . . S + . . . . ? 0.632  112.9 53.8   -123.0 -21.5  -3.2  -11.5 12.2  
Pelodiscus_sinensis_GeneID=102455167 VAL A 101 . . . . . . . + . . . . ? -0.984 62.1  152.2  -128.1 122.1  -3.4  -7.8  11.7  
Pelodiscus_sinensis_GeneID=102455167 GLU A 102 . . . . . . . - . . . . ? -0.962 38.2  -112.3 -142.5 159.5  -0.4  -5.4  11.8  
Pelodiscus_sinensis_GeneID=102455167 THR A 103 . . . . . . . - . . . . ? -0.559 25.5  -135.6 -86.0  156.7  0.7   -2.0  10.4  
Pelodiscus_sinensis_GeneID=102455167 ILE A 104 . . . . . . . - . . . . ? -0.917 24.2  -111.7 -111.1 144.7  3.6   -1.6  7.9   
Pelodiscus_sinensis_GeneID=102455167 ALA A 105 B . . . . > . - B D C . ? -0.414 23.0  -123.0 -76.1  145.0  6.2   1.1   8.3   
Pelodiscus_sinensis_GeneID=102455167 LEU A 106 P . . . . P . - . . . . ? -0.651 37.1  -106.2 -81.1  138.6  6.5   4.0   5.8   
Pelodiscus_sinensis_GeneID=102455167 PRO A 107 P . . . . < . - . . . . ? -0.385 21.1  -163.1 -67.9  141.3  10.0  4.2   4.2   
Pelodiscus_sinensis_GeneID=102455167 CYS A 108 S . . . . . S + . . . . ? 0.618  79.5  36.1   -92.9  -18.8  12.4  7.0   5.3   
Pelodiscus_sinensis_GeneID=102455167 GLU A 109 S . . . . . S - . . . . ? -0.925 90.2  -97.6  -133.6 163.3  14.5  6.5   2.1   
Pelodiscus_sinensis_GeneID=102455167 GLU A 110 P . . . . > . - . . . . ? -0.446 40.1  -108.1 -80.3  145.2  13.9  5.7   -1.5  
Pelodiscus_sinensis_GeneID=102455167 ALA A 111 P . . . . P . - . . . . ? -0.473 36.4  -135.0 -65.6  139.5  14.3  2.2   -2.9  
Pelodiscus_sinensis_GeneID=102455167 GLU A 112 P . > . . P . - . . . . ? -0.730 28.2  -89.1  -97.5  148.9  17.4  1.8   -5.0  
Pelodiscus_sinensis_GeneID=102455167 PRO A 113 T . 3 . . < S + . . . . ? -0.274 115.3 30.2   -53.0  134.7  17.6  0.0   -8.4  
Pelodiscus_sinensis_GeneID=102455167 GLY A 114 T . 3 . . . S + . . . . ? 0.197  84.4  134.7  101.5  -20.7  18.4  -3.7  -7.8  
Pelodiscus_sinensis_GeneID=102455167 MET A 115 . . < . . . . - . . . . ? -0.459 55.8  -127.4 -61.4  136.3  16.6  -3.9  -4.5  
Pelodiscus_sinensis_GeneID=102455167 VAL A 116 E . . . . . . + B E D . ? -0.791 34.1  179.3  -90.8  126.1  14.4  -7.0  -4.2  
Pelodiscus_sinensis_GeneID=102455167 CYS A 117 E . . . . . . - B E D . ? -0.826 20.0  -131.8 -125.6 162.3  10.8  -6.2  -3.2  
Pelodiscus_sinensis_GeneID=102455167 ARG A 118 E . . . . . . - B E D E ? -0.940 10.3  -163.3 -118.5 141.0  7.6   -8.2  -2.6  
Pelodiscus_sinensis_GeneID=102455167 VAL A 119 E . . . . . . - B E D E ? -0.961 9.1   -169.4 -118.7 130.8  4.2   -7.6  -3.9  
Pelodiscus_sinensis_GeneID=102455167 ALA A 120 E . . . . . . + B E D . ? -0.960 20.8  131.8  -120.6 144.0  1.2   -9.2  -2.3  
Pelodiscus_sinensis_GeneID=102455167 GLY A 121 E . . . . . . - B E D . ? -0.984 58.2  -116.7 -177.3 168.8  -2.4  -9.3  -3.6  
Pelodiscus_sinensis_GeneID=102455167 TRP A 122 . . . . . . . + . . . . ? -0.058 69.7  130.2  -106.9 20.9   -5.5  -11.3 -4.3  
Pelodiscus_sinensis_GeneID=102455167 GLY A 123 S . . . . . S - . . . . ? -0.025 72.6  -60.9  -72.1  168.5  -5.2  -10.5 -8.1  
Pelodiscus_sinensis_GeneID=102455167 CYS A 124 B . . . . . . - E S Q . ? -0.352 38.5  -158.5 -58.2  131.8  -5.5  -13.3 -10.9 
Pelodiscus_sinensis_GeneID=102455167 THR A 125 S . . . . . S + . . . . ? 0.472  76.4  54.8   -98.4  2.9    -2.7  -16.0 -10.7 
Pelodiscus_sinensis_GeneID=102455167 ILE A 126 S . > . . . S - . . . . ? -0.997 70.8  -142.8 -149.2 121.4  -3.0  -17.1 -14.4 
Pelodiscus_sinensis_GeneID=102455167 ALA A 127 T . 3 . . . S + . . . . ? 0.761  106.3 39.0   -49.7  -9.5   -2.8  -14.8 -17.7 
Pelodiscus_sinensis_GeneID=102455167 THR A 128 T . 3 . . . S + . . . . ? 0.450  100.7 75.8   -139.8 17.3   -5.7  -17.1 -19.2 
Pelodiscus_sinensis_GeneID=102455167 HIS A 129 . . < . . . . - . . . . ? -0.962 62.8  -145.8 -148.8 112.0  -8.3  -17.9 -16.3 
Pelodiscus_sinensis_GeneID=102455167 SER A 130 . . . . . . . + . . . . ? 0.210  64.9  108.9  -51.0  10.9   -10.9 -15.4 -14.8 
Pelodiscus_sinensis_GeneID=102455167 SER A 131 . . . . . . . - . . . . ? -0.773 64.7  -139.1 -117.1 97.2   -10.8 -16.7 -11.2 
Pelodiscus_sinensis_GeneID=102455167 ALA A 132 B . . . . . . - E T Q . ? -0.356 40.1  -94.9  -25.6  126.7  -9.1  -14.3 -8.7  
Pelodiscus_sinensis_GeneID=102455167 ALA A 133 . . . . . . . - . . . . ? -0.533 28.1  -150.0 -53.7  126.1  -6.8  -16.4 -6.3  
Pelodiscus_sinensis_GeneID=102455167 SER A 134 S . . . . . S + . . . . ? 0.782  81.8  59.7   -69.5  -23.7  -8.9  -17.1 -3.3  
Pelodiscus_sinensis_GeneID=102455167 ALA A 135 B . . . . . S - D R P . ? -0.739 102.7 -91.1  -107.8 147.9  -5.7  -17.2 -1.3  
Pelodiscus_sinensis_GeneID=102455167 LEU A 136 . . . . . . . - . . . . ? -0.363 44.3  -158.7 -57.4  129.1  -3.2  -14.3 -0.9  
Pelodiscus_sinensis_GeneID=102455167 GLN A 137 E . . . . . . - B F B D ? -0.790 7.5   -166.7 -110.6 155.5  -0.4  -14.5 -3.5  
Pelodiscus_sinensis_GeneID=102455167 GLU A 138 E . . . . . . - B F B D ? -0.994 5.3   -175.9 -141.6 152.0  3.0   -12.9 -3.5  
Pelodiscus_sinensis_GeneID=102455167 VAL A 139 E . . . . . . - B F . D ? -0.995 23.2  -124.9 -146.3 147.4  5.8   -12.3 -5.9  
Pelodiscus_sinensis_GeneID=102455167 GLU A 140 E . . . . . . + B F . D ? -0.766 31.5  177.8  -93.0  134.4  9.4   -10.9 -5.8  
Pelodiscus_sinensis_GeneID=102455167 VAL A 141 E . . . . . . - B F . D ? -0.940 22.8  -128.7 -132.6 156.6  10.3  -8.0  -8.1  
Pelodiscus_sinensis_GeneID=102455167 GLU A 142 E . . . . . . - B F . D ? -0.896 24.6  -118.7 -107.2 135.9  13.4  -5.9  -8.6  
Pelodiscus_sinensis_GeneID=102455167 VAL A 143 B . . . . > . - B F F . ? -0.518 34.5  -144.5 -67.5  132.9  13.4  -2.2  -8.6  
Pelodiscus_sinensis_GeneID=102455167 LEU A 144 P . . . . P . - . . . . ? -0.683 18.0  -101.2 -101.1 153.9  14.5  -0.8  -12.0 
Pelodiscus_sinensis_GeneID=102455167 ALA A 145 P . > . . < . - . . . . ? -0.427 34.6  -116.8 -65.1  148.3  16.6  2.2   -12.8 
Pelodiscus_sinensis_GeneID=102455167 ASP A 146 G . > . . . S + . . . . ? 0.847  114.4 61.2   -56.3  -35.2  14.5  5.3   -14.0 
Pelodiscus_sinensis_GeneID=102455167 ALA A 147 G . 3 . . . S + . . . . ? 0.723  98.0  58.1   -64.9  -22.3  16.1  5.1   -17.5 
Pelodiscus_sinensis_GeneID=102455167 GLU A 148 G . < . . . S + . . . . ? 0.566  87.1  83.7   -85.7  -9.4   14.7  1.6   -17.9 
Pelodiscus_sinensis_GeneID=102455167 CYS A 149 . . < . . . . + . . . . ? -0.794 54.9  171.9  -95.2  83.8   11.1  3.0   -17.4 
Pelodiscus_sinensis_GeneID=102455167 ASN A 150 . . . . . . . + . . . . ? -0.573 22.5  140.6  -96.0  61.2   10.3  4.2   -21.0 
Pelodiscus_sinensis_GeneID=102455167 TYR A 151 . . > . . . . - . . . . ? -0.922 62.0  -123.2 -108.9 136.3  6.6   5.1   -20.5 
Pelodiscus_sinensis_GeneID=102455167 ARG A 152 T . 3 . . . S + . . . . ? 0.841  112.1 29.5   -58.4  10.7   4.8   8.2   -22.1 
Pelodiscus_sinensis_GeneID=102455167 ASN A 153 T . 3 . . . S + . . . . ? 0.262  82.1  134.5  -157.2 13.5   3.8   9.4   -18.4 
Pelodiscus_sinensis_GeneID=102455167 TYR A 154 . . < . . . . - . . . . ? -0.624 32.6  -170.5 -76.0  121.6  6.4   8.1   -16.2 
Pelodiscus_sinensis_GeneID=102455167 VAL A 155 . . > > . . . - . . . . ? -0.945 10.8  -159.5 -116.7 111.3  7.5   10.7  -13.7 
Pelodiscus_sinensis_GeneID=102455167 SER A 156 T . 3 4 . . S + . . . . ? 0.707  87.5  61.8   -67.7  -21.5  10.6  9.5   -11.8 
Pelodiscus_sinensis_GeneID=102455167 SER A 157 T . 3 4 . . S + . . . . ? 0.748  121.9 19.5   -74.4  -25.9  10.0  12.0  -8.9  
Pelodiscus_sinensis_GeneID=102455167 THR A 158 T . < 4 . . S + . . . . ? 0.436  119.5 66.6   -123.8 -4.6   6.7   10.5  -7.9  
Pelodiscus_sinensis_GeneID=102455167 MET A 159 E . . < . . . - B G . G ? -0.913 54.5  -160.6 -129.9 151.3  6.9   7.0   -9.5  
Pelodiscus_sinensis_GeneID=102455167 LEU A 160 E . . . . . . - B G . G ? -0.948 11.6  -146.3 -124.2 144.7  8.9   3.7   -9.2  
Pelodiscus_sinensis_GeneID=102455167 CYS A 161 E . . . . . . + B G . G ? -0.941 23.6  167.5  -113.6 128.8  9.3   1.0   -11.7 
Pelodiscus_sinensis_GeneID=102455167 ALA A 162 E . . . . . . + B G F G ? -0.994 28.8  61.7   -142.9 148.3  9.7   -2.6  -10.7 
Pelodiscus_sinensis_GeneID=102455167 GLY A 163 . . . . . . . - . . . . ? -0.176 62.4  -112.0 112.2  139.4  9.6   -5.8  -12.3 
Pelodiscus_sinensis_GeneID=102455167 LEU A 164 B . > . > . . - F U R . ? -0.988 9.8   -147.7 -110.0 123.9  11.7  -7.6  -15.1 
Pelodiscus_sinensis_GeneID=102455167 PRO A 165 T . 3 . 5 . S + . . . . ? 0.786  100.8 52.2   -53.5  -19.9  10.1  -8.4  -18.6 
Pelodiscus_sinensis_GeneID=102455167 TRP A 166 T . 3 . 5 . S + . . . . ? 0.607  99.4  61.4   -103.5 -1.7   12.3  -11.7 -18.8 
Pelodiscus_sinensis_GeneID=102455167 LYS A 167 T . < . 5 . S - . . . . ? 0.569  94.3  -136.8 -110.6 8.3    11.3  -13.1 -15.4 
Pelodiscus_sinensis_GeneID=102455167 GLY A 168 T . . . 5 . . + . . . . ? 0.763  64.8  125.9  50.9   20.0   7.5   -13.5 -16.3 
Pelodiscus_sinensis_GeneID=102455167 LYS A 169 B . . . < . . + F V R . ? -0.959 27.5  130.8  -121.0 111.1  6.8   -12.0 -12.7 
Pelodiscus_sinensis_GeneID=102455167 ASP A 170 E . . . . . . - A B A . ? -0.985 57.9  -97.9  -153.3 155.3  4.5   -8.9  -12.4 
Pelodiscus_sinensis_GeneID=102455167 SER A 171 E . . . . . . - A B A . ? -0.677 46.5  -172.5 -72.4  126.9  1.4   -7.4  -10.5 
Pelodiscus_sinensis_GeneID=102455167 ALA A 172 . . > . . . . - . . . . ? -0.511 40.3  -35.8  -111.8 -177.4 -1.8  -7.8  -12.7 
Pelodiscus_sinensis_GeneID=102455167 LYS A 173 T . 3 . . . S + . . . . ? -0.276 123.6 32.6   -46.3  117.6  -5.6  -6.6  -12.5 
Pelodiscus_sinensis_GeneID=102455167 GLY A 174 T . 3 . . . S + . . . . ? 0.258  94.9  83.2   113.8  -3.0   -6.8  -6.5  -8.8  
Pelodiscus_sinensis_GeneID=102455167 ASP A 175 . . X . . . . + . . . . ? 0.305  57.5  134.9  -105.6 -3.7   -3.6  -5.7  -7.0  
Pelodiscus_sinensis_GeneID=102455167 SER A 176 T . 3 . . . S + . . . . ? -0.330 75.5  19.9   -46.6  128.8  -4.1  -2.0  -7.7  
Pelodiscus_sinensis_GeneID=102455167 GLY A 177 T . 3 . . . S + . . . . ? 0.256  95.7  131.3  94.6   -15.0  -3.5  -0.3  -4.5  
Pelodiscus_sinensis_GeneID=102455167 GLY A 178 . . < . . . . - . . . . ? -0.315 60.1  -95.9  -70.2  163.2  -1.4  -3.1  -3.0  
Pelodiscus_sinensis_GeneID=102455167 PRO A 179 E . . . . . . - B H . H ? -0.549 14.7  -148.3 -91.7  133.2  2.0   -2.5  -1.4  
Pelodiscus_sinensis_GeneID=102455167 LEU A 180 E . . . . . . - B H E H ? -0.938 30.2  -163.4 -84.2  111.3  5.5   -2.9  -2.9  
Pelodiscus_sinensis_GeneID=102455167 VAL A 181 E . . . . . . - B H E H ? -0.876 19.4  -177.4 -111.6 120.1  7.4   -4.0  0.1   
Pelodiscus_sinensis_GeneID=102455167 CYS A 182 E . > . . . S - B H . H ? -0.974 72.4  -38.8  -109.0 114.5  11.2  -3.9  0.3   
Pelodiscus_sinensis_GeneID=102455167 GLY A 183 T . 3 . . . S - . . . . ? -0.516 125.3 -26.2  66.1   -121.0 12.5  -5.4  3.6   
Pelodiscus_sinensis_GeneID=102455167 ALA A 184 T . 3 . . . S + . . . . ? 0.211  121.0 85.3   -112.9 17.9   10.0  -4.2  6.3   
Pelodiscus_sinensis_GeneID=102455167 LYS A 185 E . < . . . S - B I C H ? -0.920 76.2  -120.0 -129.2 149.3  8.8   -1.0  4.5   
Pelodiscus_sinensis_GeneID=102455167 ALA A 186 E . . . . . . + B I . H ? -0.731 33.1  170.8  -86.1  107.5  6.2   -0.1  1.9   
Pelodiscus_sinensis_GeneID=102455167 GLN A 187 E . . . . . . + B I . . ? 0.685  58.7  7.4    -93.5  -18.9  8.2   1.4   -0.9  
Pelodiscus_sinensis_GeneID=102455167 GLY A 188 E . . . . . . - B I I H ? -0.971 56.6  -127.6 -158.7 163.8  5.3   1.7   -3.4  
Pelodiscus_sinensis_GeneID=102455167 ILE A 189 E . . . . . . - B I I H ? -0.990 40.1  -110.9 -117.8 124.6  1.7   1.4   -4.3  
Pelodiscus_sinensis_GeneID=102455167 VAL A 190 E . . . . . . + B I I . ? -0.406 56.0  152.7  -53.4  119.5  0.6   -0.7  -7.3  
Pelodiscus_sinensis_GeneID=102455167 SER A 191 E . . . . . . - B I . . ? 0.758  48.9  -36.2  -118.5 -70.6  -0.6  2.1   -9.7  
Pelodiscus_sinensis_GeneID=102455167 TRP A 192 E . . . . . . + B I I . ? -0.940 54.9  140.3  -155.9 168.3  -0.4  1.2   -13.5 
Pelodiscus_sinensis_GeneID=102455167 GLY A 193 . . . . . . . - . . . . ? -0.865 52.7  -63.3  161.7  159.7  1.6   -0.5  -16.2 
Pelodiscus_sinensis_GeneID=102455167 PRO A 194 . . . . . . . - . . . . ? -0.133 59.5  -96.0  -53.7  161.9  1.4   -2.6  -19.3 
Pelodiscus_sinensis_GeneID=102455167 ASP A 195 S . . . . . S + . . . . ? 0.651  115.1 52.4   -59.0  -6.2   -0.2  -6.1  -19.1 
Pelodiscus_sinensis_GeneID=102455167 THR A 196 S . . . . . S - . . . . ? -0.861 100.2 -48.1  -132.5 143.3  3.5   -7.2  -18.8 
Pelodiscus_sinensis_GeneID=102455167 PRO A 197 S . . . . > S + . . . . ? -0.294 93.4  63.5   -47.9  154.3  6.3   -6.1  -16.4 
Pelodiscus_sinensis_GeneID=102455167 PRO A 198 P . . . . P . - . . . . ? 0.517  67.8  -163.3 -82.5  146.0  7.6   -3.8  -15.4 
Pelodiscus_sinensis_GeneID=102455167 GLY A 199 E . . . . < . - B J G . ? -0.618 17.1  -120.8 -88.0  161.4  4.7   -2.2  -13.4 
Pelodiscus_sinensis_GeneID=102455167 VAL A 200 E . . . . . . - B J G I ? -0.936 27.5  -167.9 -107.8 131.7  4.6   1.3   -12.2 
Pelodiscus_sinensis_GeneID=102455167 TYR A 201 E . . . . . . - B J G I ? -0.889 28.0  -112.6 -118.2 143.4  4.2   2.1   -8.5  
Pelodiscus_sinensis_GeneID=102455167 THR A 202 E . . . . . . - B J G I ? -0.683 38.7  -120.6 -70.2  126.7  3.4   5.3   -6.7  
Pelodiscus_sinensis_GeneID=102455167 ARG A 203 E . > . . . . - B J . I ? -0.644 24.2  -165.9 -72.9  110.3  6.5   6.2   -4.7  
Pelodiscus_sinensis_GeneID=102455167 VAL A 204 G . > . . . S + . . . . ? 0.886  82.7  63.0   -68.0  -40.1  5.5   6.3   -1.0  
Pelodiscus_sinensis_GeneID=102455167 SER A 205 G . > . . . S + . . . . ? 0.827  96.5  60.1   -57.8  -29.0  8.6   8.1   0.2   
Pelodiscus_sinensis_GeneID=102455167 THR A 206 G . < . . . S + . . . . ? 0.755  110.1 41.9   -69.9  -18.4  7.6   11.1  -1.9  
Pelodiscus_sinensis_GeneID=102455167 TYR A 207 G . < > . . S + . . . . ? 0.179  76.7  109.1  -120.2 14.7   4.3   11.4  0.1   
Pelodiscus_sinensis_GeneID=102455167 ASN A 208 H . < > . . S + . . . . ? 0.912  83.2  49.0   -58.8  -46.0  5.3   10.8  3.7   
Pelodiscus_sinensis_GeneID=102455167 LYS A 209 H . . > . . S + . . . . ? 0.942  113.9 45.4   -60.1  -47.3  4.8   14.4  4.6   
Pelodiscus_sinensis_GeneID=102455167 TRP A 210 H . . > . . S + . . . . ? 0.915  113.3 51.2   -60.3  -42.9  1.3   14.4  3.0   
Pelodiscus_sinensis_GeneID=102455167 ILE A 211 H . . X . . S + . . . . ? 0.944  112.9 44.2   -61.8  -49.6  0.5   11.0  4.6   
Pelodiscus_sinensis_GeneID=102455167 LYS A 212 H . . X . . S + . . . . ? 0.905  115.1 47.7   -64.9  -45.8  1.4   12.1  8.1   
Pelodiscus_sinensis_GeneID=102455167 ASP A 213 H . . X . . S + . . . . ? 0.887  112.0 49.8   -62.8  -43.5  -0.3  15.5  7.8   
Pelodiscus_sinensis_GeneID=102455167 THR A 214 H . . X . . S + . . . . ? 0.900  108.9 51.7   -65.2  -41.3  -3.5  14.0  6.4   
Pelodiscus_sinensis_GeneID=102455167 MET A 215 H . . < . . S + . . . . ? 0.864  108.7 51.6   -66.1  -34.1  -3.7  11.4  9.2   
Pelodiscus_sinensis_GeneID=102455167 ARG A 216 H . . < . . S + . . . . ? 0.848  112.0 47.1   -69.7  -32.5  -3.3  14.1  12.0  
Pelodiscus_sinensis_GeneID=102455167 GLY A 217 H . . < . . . . . . . . ? 0.562  .     .      -89.8  -14.4  -6.1  16.2  10.5  
Pelodiscus_sinensis_GeneID=102455167 ALA A 218 . . . < . . . . . . . . ? -0.520 .     .      -88.0  .      -8.6  13.4  10.0  
# 
loop_
_dssp_struct_ladder.id 
_dssp_struct_ladder.sheet_id 
_dssp_struct_ladder.range_id_1 
_dssp_struct_ladder.range_id_2 
_dssp_struct_ladder.type 
_dssp_struct_ladder.beg_1_label_comp_id 
_dssp_struct_ladder.beg_1_label_asym_id 
_dssp_struct_ladder.beg_1_label_seq_id 
_dssp_struct_ladder.pdbx_beg_1_PDB_ins_code 
_dssp_struct_ladder.end_1_label_comp_id 
_dssp_struct_ladder.end_1_label_asym_id 
_dssp_struct_ladder.end_1_label_seq_id 
_dssp_struct_ladder.pdbx_end_1_PDB_ins_code 
_dssp_struct_ladder.beg_1_auth_comp_id 
_dssp_struct_ladder.beg_1_auth_asym_id 
_dssp_struct_ladder.beg_1_auth_seq_id 
_dssp_struct_ladder.end_1_auth_comp_id 
_dssp_struct_ladder.end_1_auth_asym_id 
_dssp_struct_ladder.end_1_auth_seq_id 
_dssp_struct_ladder.beg_2_label_comp_id 
_dssp_struct_ladder.beg_2_label_asym_id 
_dssp_struct_ladder.beg_2_label_seq_id 
_dssp_struct_ladder.pdbx_beg_2_PDB_ins_code 
_dssp_struct_ladder.end_2_label_comp_id 
_dssp_struct_ladder.end_2_label_asym_id 
_dssp_struct_ladder.end_2_label_seq_id 
_dssp_struct_ladder.pdbx_end_2_PDB_ins_code 
_dssp_struct_ladder.beg_2_auth_comp_id 
_dssp_struct_ladder.beg_2_auth_asym_id 
_dssp_struct_ladder.beg_2_auth_seq_id 
_dssp_struct_ladder.end_2_auth_comp_id 
_dssp_struct_ladder.end_2_auth_asym_id 
_dssp_struct_ladder.end_2_auth_seq_id 
A A A B anti-parallel ILE A 2   ? ILE A 3   ? ILE A 2   ILE A 3   SER A 171 ? ASP A 170 ? SER A 171 ASP A 170 
B B C F anti-parallel LYS A 6   ? GLU A 7   ? LYS A 6   GLU A 7   GLU A 138 ? GLN A 137 ? GLU A 138 GLN A 137 
C B D I parallel      ALA A 105 ? ALA A 105 ? ALA A 105 ALA A 105 LYS A 185 ? LYS A 185 ? LYS A 185 LYS A 185 
D B E F anti-parallel VAL A 116 ? GLY A 121 ? VAL A 116 GLY A 121 GLU A 142 ? GLN A 137 ? GLU A 142 GLN A 137 
E B E H anti-parallel ARG A 118 ? VAL A 119 ? ARG A 118 VAL A 119 VAL A 181 ? LEU A 180 ? VAL A 181 LEU A 180 
F B F G anti-parallel VAL A 143 ? VAL A 143 ? VAL A 143 VAL A 143 ALA A 162 ? ALA A 162 ? ALA A 162 ALA A 162 
G B G J anti-parallel MET A 159 ? ALA A 162 ? MET A 159 ALA A 162 THR A 202 ? GLY A 199 ? THR A 202 GLY A 199 
H B H I anti-parallel PRO A 179 ? CYS A 182 ? PRO A 179 CYS A 182 ILE A 189 ? LYS A 185 ? ILE A 189 LYS A 185 
I B I J anti-parallel GLY A 188 ? TRP A 192 ? GLY A 188 TRP A 192 ARG A 203 ? VAL A 200 ? ARG A 203 VAL A 200 
J C K L anti-parallel MET A 16  ? MET A 21  ? MET A 16  MET A 21  PHE A 30  ? TYR A 25  ? PHE A 30  TYR A 25  
K C K N anti-parallel ALA A 17  ? MET A 21  ? ALA A 17  MET A 21  LEU A 51  ? ILE A 47  ? LEU A 51  ILE A 47  
L C L M anti-parallel PHE A 30  ? ALA A 33  ? PHE A 30  ALA A 33  LEU A 38  ? PHE A 36  ? LEU A 38  PHE A 36  
M C M P anti-parallel PHE A 36  ? THR A 39  ? PHE A 36  THR A 39  GLN A 90  ? MET A 87  ? GLN A 90  MET A 87  
N C N O anti-parallel THR A 48  ? LEU A 51  ? THR A 48  LEU A 51  GLN A 67  ? GLN A 64  ? GLN A 67  GLN A 64  
O C O P anti-parallel VAL A 68  ? PRO A 73  ? VAL A 68  PRO A 73  LEU A 91  ? MET A 87  ? LEU A 91  MET A 87  
P D Q R anti-parallel ASN A 55  ? ASN A 55  ? ASN A 55  ASN A 55  ALA A 135 ? ALA A 135 ? ALA A 135 ALA A 135 
Q E S T anti-parallel CYS A 124 ? CYS A 124 ? CYS A 124 CYS A 124 ALA A 132 ? ALA A 132 ? ALA A 132 ALA A 132 
R F U V anti-parallel LEU A 164 ? LEU A 164 ? LEU A 164 LEU A 164 LYS A 169 ? LYS A 169 ? LYS A 169 LYS A 169 
# 
loop_
_dssp_struct_bridge_pairs.id 
_dssp_struct_bridge_pairs.label_comp_id 
_dssp_struct_bridge_pairs.label_seq_id 
_dssp_struct_bridge_pairs.label_asym_id 
_dssp_struct_bridge_pairs.auth_seq_id 
_dssp_struct_bridge_pairs.auth_asym_id 
_dssp_struct_bridge_pairs.pdbx_PDB_ins_code 
_dssp_struct_bridge_pairs.acceptor_1_label_comp_id 
_dssp_struct_bridge_pairs.acceptor_1_label_seq_id 
_dssp_struct_bridge_pairs.acceptor_1_label_asym_id 
_dssp_struct_bridge_pairs.acceptor_1_auth_seq_id 
_dssp_struct_bridge_pairs.acceptor_1_auth_asym_id 
_dssp_struct_bridge_pairs.acceptor_1_pdbx_PDB_ins_code 
_dssp_struct_bridge_pairs.acceptor_1_energy 
_dssp_struct_bridge_pairs.acceptor_2_label_comp_id 
_dssp_struct_bridge_pairs.acceptor_2_label_seq_id 
_dssp_struct_bridge_pairs.acceptor_2_label_asym_id 
_dssp_struct_bridge_pairs.acceptor_2_auth_seq_id 
_dssp_struct_bridge_pairs.acceptor_2_auth_asym_id 
_dssp_struct_bridge_pairs.acceptor_2_pdbx_PDB_ins_code 
_dssp_struct_bridge_pairs.acceptor_2_energy 
_dssp_struct_bridge_pairs.donor_1_label_comp_id 
_dssp_struct_bridge_pairs.donor_1_label_seq_id 
_dssp_struct_bridge_pairs.donor_1_label_asym_id 
_dssp_struct_bridge_pairs.donor_1_auth_seq_id 
_dssp_struct_bridge_pairs.donor_1_auth_asym_id 
_dssp_struct_bridge_pairs.donor_1_pdbx_PDB_ins_code 
_dssp_struct_bridge_pairs.donor_1_energy 
_dssp_struct_bridge_pairs.donor_2_label_comp_id 
_dssp_struct_bridge_pairs.donor_2_label_seq_id 
_dssp_struct_bridge_pairs.donor_2_label_asym_id 
_dssp_struct_bridge_pairs.donor_2_auth_seq_id 
_dssp_struct_bridge_pairs.donor_2_auth_asym_id 
_dssp_struct_bridge_pairs.donor_2_pdbx_PDB_ins_code 
_dssp_struct_bridge_pairs.donor_2_energy 
1   GLU 1   A 1   A ? ?   ?   ? ?   ? ? ?    ?   ?   ? ?   ? ? ?    ALA 172 A 172 A ? -6.1 ILE 3   A 3   A ? -0.6 
2   ILE 2   A 2   A ? CYS 124 A 124 A ? -1.8 SER 171 A 171 A ? -0.3 GLY 5   A 5   A ? -1.9 GLY 4   A 4   A ? -0.4 
3   ILE 3   A 3   A ? ASP 170 A 170 A ? -3.4 GLU 1   A 1   A ? -0.6 ASP 170 A 170 A ? -1.5 ILE 126 A 126 A ? -0.1 
4   GLY 4   A 4   A ? ILE 2   A 2   A ? -0.4 THR 125 A 125 A ? -0.4 ILE 3   A 3   A ? -0.2 GLU 140 A 140 A ? -0.2 
5   GLY 5   A 5   A ? ILE 2   A 2   A ? -1.9 ASP 170 A 170 A ? -0.1 GLU 7   A 7   A ? -0.4 GLY 4   A 4   A ? -0.2 
6   LYS 6   A 6   A ? GLU 138 A 138 A ? -2.3 GLY 4   A 4   A ? -0.1 GLU 138 A 138 A ? -2.4 ALA 8   A 8   A ? -0.1 
7   GLU 7   A 7   A ? GLY 5   A 5   A ? -0.4 GLN 137 A 137 A ? -0.2 GLN 137 A 137 A ? -0.3 LYS 9   A 9   A ? -0.1 
8   ALA 8   A 8   A ? LEU 136 A 136 A ? -2.9 HIS 54  A 54  A ? -0.1 LEU 136 A 136 A ? -0.1 HIS 11  A 11  A ? -0.1 
9   LYS 9   A 9   A ? PRO 10  A 10  A ? -0.1 GLU 7   A 7   A ? -0.1 SER 12  A 12  A ? -2.3 ARG 13  A 13  A ? -0.3 
10  PRO 10  A 10  A ? ?   ?   ? ?   ? ? ?    ?   ?   ? ?   ? ? ?    LYS 9   A 9   A ? -0.1 HIS 54  A 54  A ? -0.1 
11  HIS 11  A 11  A ? ARG 13  A 13  A ? -0.1 SER 12  A 12  A ? -0.1 LYS 9   A 9   A ? -0.1 HIS 54  A 54  A ? -0.1 
12  SER 12  A 12  A ? LYS 9   A 9   A ? -2.3 ARG 13  A 13  A ? -0.2 HIS 11  A 11  A ? -0.1 LYS 9   A 9   A ? -0.0 
13  ARG 13  A 13  A ? LYS 9   A 9   A ? -0.3 PRO 14  A 14  A ? -0.1 MET 16  A 16  A ? -1.7 SER 12  A 12  A ? -0.2 
14  PRO 14  A 14  A ? ?   ?   ? ?   ? ? ?    ?   ?   ? ?   ? ? ?    GLU 102 A 102 A ? -1.8 GLY 52  A 52  A ? -0.2 
15  TYR 15  A 15  A ? VAL 101 A 101 A ? -0.2 THR 103 A 103 A ? -0.1 LEU 31  A 31  A ? -2.4 ILE 104 A 104 A ? -0.2 
16  MET 16  A 16  A ? ARG 13  A 13  A ? -1.7 PHE 30  A 30  A ? -0.2 GLY 52  A 52  A ? -0.6 TYR 18  A 18  A ? -0.4 
17  ALA 17  A 17  A ? GLY 29  A 29  A ? -3.0 LEU 51  A 51  A ? -0.1 GLY 29  A 29  A ? -1.3 LEU 19  A 19  A ? -0.6 
18  TYR 18  A 18  A ? THR 50  A 50  A ? -2.5 MET 16  A 16  A ? -0.4 THR 50  A 50  A ? -2.8 GLN 20  A 20  A ? -0.6 
19  LEU 19  A 19  A ? CYS 27  A 27  A ? -3.1 ALA 17  A 17  A ? -0.6 CYS 27  A 27  A ? -2.0 MET 21  A 21  A ? -0.5 
20  GLN 20  A 20  A ? THR 48  A 48  A ? -3.0 TYR 18  A 18  A ? -0.6 THR 48  A 48  A ? -2.4 ASN 22  A 22  A ? -0.3 
21  MET 21  A 21  A ? TYR 25  A 25  A ? -2.5 LEU 19  A 19  A ? -0.5 HIS 24  A 24  A ? -1.5 TYR 25  A 25  A ? -0.8 
22  ASN 22  A 22  A ? GLU 46  A 46  A ? -1.2 GLN 20  A 20  A ? -0.3 ILE 47  A 47  A ? -0.1 MET 21  A 21  A ? -0.1 
23  ASP 23  A 23  A ? TYR 25  A 25  A ? -0.2 GLU 46  A 46  A ? -0.2 ASN 22  A 22  A ? -0.3 THR 26  A 26  A ? -0.1 
24  HIS 24  A 24  A ? MET 21  A 21  A ? -1.5 TYR 25  A 25  A ? -0.3 THR 26  A 26  A ? -0.4 ASN 22  A 22  A ? -0.1 
25  TYR 25  A 25  A ? MET 21  A 21  A ? -0.8 GLY 174 A 174 A ? -0.0 MET 21  A 21  A ? -2.5 CYS 27  A 27  A ? -0.4 
26  THR 26  A 26  A ? HIS 24  A 24  A ? -0.4 GLN 20  A 20  A ? -0.2 GLY 28  A 28  A ? -0.3 SER 176 A 176 A ? -0.3 
27  CYS 27  A 27  A ? LEU 19  A 19  A ? -2.0 TYR 25  A 25  A ? -0.4 LEU 19  A 19  A ? -3.1 GLY 29  A 29  A ? -0.2 
28  GLY 28  A 28  A ? SER 176 A 176 A ? -4.3 THR 26  A 26  A ? -0.3 ALA 40  A 40  A ? -0.4 PHE 30  A 30  A ? -0.3 
29  GLY 29  A 29  A ? ALA 17  A 17  A ? -1.3 CYS 27  A 27  A ? -0.2 ALA 17  A 17  A ? -3.0 LEU 31  A 31  A ? -0.3 
30  PHE 30  A 30  A ? LEU 38  A 38  A ? -2.0 GLY 28  A 28  A ? -0.3 LEU 38  A 38  A ? -3.2 VAL 32  A 32  A ? -0.4 
31  LEU 31  A 31  A ? TYR 15  A 15  A ? -2.4 GLY 29  A 29  A ? -0.3 ILE 104 A 104 A ? -2.2 VAL 37  A 37  A ? -0.2 
32  VAL 32  A 32  A ? PHE 36  A 36  A ? -2.1 PHE 30  A 30  A ? -0.4 LYS 34  A 34  A ? -0.3 VAL 37  A 37  A ? -0.2 
33  ALA 33  A 33  A ? PHE 36  A 36  A ? -1.6 GLU 102 A 102 A ? -0.1 PHE 36  A 36  A ? -1.6 VAL 32  A 32  A ? -0.3 
34  LYS 34  A 34  A ? ASN 35  A 35  A ? -0.3 VAL 32  A 32  A ? -0.3 ALA 95  A 95  A ? -4.3 GLU 93  A 93  A ? -0.1 
35  ASN 35  A 35  A ? PRO 94  A 94  A ? -0.2 PHE 36  A 36  A ? -0.1 LEU 91  A 91  A ? -2.3 VAL 37  A 37  A ? -0.4 
36  PHE 36  A 36  A ? ALA 33  A 33  A ? -1.6 GLN 90  A 90  A ? -0.2 VAL 32  A 32  A ? -2.1 ALA 33  A 33  A ? -1.6 
37  VAL 37  A 37  A ? LEU 89  A 89  A ? -2.2 ASN 35  A 35  A ? -0.4 LEU 89  A 89  A ? -3.3 THR 39  A 39  A ? -0.4 
38  LEU 38  A 38  A ? PHE 30  A 30  A ? -3.2 PHE 36  A 36  A ? -0.4 PHE 30  A 30  A ? -2.0 ALA 40  A 40  A ? -0.3 
39  THR 39  A 39  A ? MET 87  A 87  A ? -2.5 VAL 37  A 37  A ? -0.4 MET 87  A 87  A ? -2.6 ALA 41  A 41  A ? -0.3 
40  ALA 40  A 40  A ? GLY 28  A 28  A ? -0.4 LEU 38  A 38  A ? -0.3 CYS 43  A 43  A ? -1.7 ILE 86  A 86  A ? -0.3 
41  ALA 41  A 41  A ? THR 39  A 39  A ? -0.3 HIS 42  A 42  A ? -0.3 ALA 40  A 40  A ? -0.1 ILE 86  A 86  A ? -0.1 
42  HIS 42  A 42  A ? CYS 43  A 43  A ? -0.2 ASP 85  A 85  A ? -0.1 TRP 44  A 44  A ? -1.3 ALA 41  A 41  A ? -0.3 
43  CYS 43  A 43  A ? ALA 40  A 40  A ? -1.7 GLY 28  A 28  A ? -0.1 GLY 45  A 45  A ? -0.3 HIS 42  A 42  A ? -0.2 
44  TRP 44  A 44  A ? HIS 42  A 42  A ? -1.3 GLU 46  A 46  A ? -0.0 GLU 46  A 46  A ? -0.3 HIS 42  A 42  A ? -0.0 
45  GLY 45  A 45  A ? CYS 43  A 43  A ? -0.3 MET 21  A 21  A ? -0.1 ILE 47  A 47  A ? -0.7 CYS 43  A 43  A ? -0.0 
46  GLU 46  A 46  A ? TRP 44  A 44  A ? -0.3 GLN 67  A 67  A ? -0.0 ASN 22  A 22  A ? -1.2 THR 48  A 48  A ? -0.5 
47  ILE 47  A 47  A ? GLY 45  A 45  A ? -0.7 MET 21  A 21  A ? -0.2 VAL 68  A 68  A ? -1.7 VAL 49  A 49  A ? -0.4 
48  THR 48  A 48  A ? GLN 20  A 20  A ? -2.4 GLU 46  A 46  A ? -0.5 GLN 20  A 20  A ? -3.0 THR 50  A 50  A ? -0.5 
49  VAL 49  A 49  A ? ILE 66  A 66  A ? -3.3 ILE 47  A 47  A ? -0.4 ILE 66  A 66  A ? -3.3 LEU 51  A 51  A ? -0.5 
50  THR 50  A 50  A ? TYR 18  A 18  A ? -2.8 THR 48  A 48  A ? -0.5 TYR 18  A 18  A ? -2.5 GLY 52  A 52  A ? -0.3 
51  LEU 51  A 51  A ? GLN 64  A 64  A ? -2.8 VAL 49  A 49  A ? -0.5 GLN 64  A 64  A ? -2.6 ALA 17  A 17  A ? -0.1 
52  GLY 52  A 52  A ? MET 16  A 16  A ? -0.6 TRP 100 A 100 A ? -0.3 HIS 54  A 54  A ? -0.4 SER 62  A 62  A ? -0.2 
53  ALA 53  A 53  A ? MET 16  A 16  A ? -0.2 HIS 54  A 54  A ? -0.2 GLY 52  A 52  A ? -0.2 ILE 56  A 56  A ? -0.2 
54  HIS 54  A 54  A ? GLY 52  A 52  A ? -0.4 ASN 55  A 55  A ? -0.3 LEU 136 A 136 A ? -2.5 ILE 56  A 56  A ? -0.5 
55  ASN 55  A 55  A ? ALA 135 A 135 A ? -0.2 LYS 58  A 58  A ? -0.1 LYS 58  A 58  A ? -0.9 HIS 54  A 54  A ? -0.3 
56  ILE 56  A 56  A ? SER 134 A 134 A ? -2.4 HIS 54  A 54  A ? -0.5 ALA 135 A 135 A ? -0.1 ASN 55  A 55  A ? -0.1 
57  ARG 57  A 57  A ? SER 134 A 134 A ? -0.5 ARG 59  A 59  A ? -0.1 ARG 59  A 59  A ? -0.4 ILE 56  A 56  A ? -0.2 
58  LYS 58  A 58  A ? ASN 55  A 55  A ? -0.9 SER 134 A 134 A ? -0.2 GLU 60  A 60  A ? -1.2 ASN 55  A 55  A ? -0.1 
59  ARG 59  A 59  A ? ARG 57  A 57  A ? -0.4 ALA 53  A 53  A ? -0.0 ILE 56  A 56  A ? -0.1 ARG 57  A 57  A ? -0.1 
60  GLU 60  A 60  A ? LYS 58  A 58  A ? -1.2 ASN 55  A 55  A ? -0.2 ARG 63  A 63  A ? -1.6 ALA 53  A 53  A ? -0.0 
61  PRO 61  A 61  A ? ?   ?   ? ?   ? ? ?    ?   ?   ? ?   ? ? ?    GLU 60  A 60  A ? -0.1 ALA 53  A 53  A ? -0.1 
62  SER 62  A 62  A ? GLY 52  A 52  A ? -0.2 GLN 64  A 64  A ? -0.0 GLN 64  A 64  A ? -0.1 ALA 53  A 53  A ? -0.1 
63  ARG 63  A 63  A ? GLU 60  A 60  A ? -1.6 GLY 52  A 52  A ? -0.1 VAL 65  A 65  A ? -0.4 GLY 52  A 52  A ? -0.2 
64  GLN 64  A 64  A ? LEU 51  A 51  A ? -2.6 SER 62  A 62  A ? -0.1 LEU 51  A 51  A ? -2.8 ILE 66  A 66  A ? -0.6 
65  VAL 65  A 65  A ? ARG 63  A 63  A ? -0.4 THR 50  A 50  A ? -0.2 GLN 67  A 67  A ? -0.4 THR 50  A 50  A ? -0.2 
66  ILE 66  A 66  A ? VAL 49  A 49  A ? -3.3 GLN 64  A 64  A ? -0.6 VAL 49  A 49  A ? -3.3 VAL 68  A 68  A ? -0.1 
67  GLN 67  A 67  A ? VAL 65  A 65  A ? -0.4 THR 48  A 48  A ? -0.2 ALA 92  A 92  A ? -3.3 ARG 69  A 69  A ? -0.5 
68  VAL 68  A 68  A ? ILE 47  A 47  A ? -1.7 LEU 91  A 91  A ? -0.2 LEU 91  A 91  A ? -0.2 ILE 47  A 47  A ? -0.1 
69  ARG 69  A 69  A ? GLN 90  A 90  A ? -2.9 GLN 67  A 67  A ? -0.5 GLN 71  A 71  A ? -0.4 LEU 91  A 91  A ? -0.2 
70  ARG 70  A 70  A ? GLN 90  A 90  A ? -1.5 ILE 72  A 72  A ? -0.0 GLN 90  A 90  A ? -2.9 ILE 72  A 72  A ? -0.5 
71  GLN 71  A 71  A ? ARG 69  A 69  A ? -0.4 LEU 89  A 89  A ? -0.2 LEU 89  A 89  A ? -0.2 TRP 44  A 44  A ? -0.0 
72  ILE 72  A 72  A ? LEU 88  A 88  A ? -3.0 ARG 70  A 70  A ? -0.5 LEU 88  A 88  A ? -2.2 HIS 74  A 74  A ? -0.1 
73  PRO 73  A 73  A ? ?   ?   ? ?   ? ? ?    ?   ?   ? ?   ? ? ?    MET 87  A 87  A ? -0.2 ASP 85  A 85  A ? -0.1 
74  HIS 74  A 74  A ? ILE 86  A 86  A ? -2.6 ASN 84  A 84  A ? -0.3 TYR 77  A 77  A ? -2.1 ILE 86  A 86  A ? -0.1 
75  PRO 75  A 75  A ? ?   ?   ? ?   ? ? ?    ?   ?   ? ?   ? ? ?    HIS 74  A 74  A ? -0.1 ASN 84  A 84  A ? -0.0 
76  GLN 76  A 76  A ? ASN 84  A 84  A ? -0.1 ASP 78  A 78  A ? -0.1 ASP 78  A 78  A ? -0.2 HIS 74  A 74  A ? -0.1 
77  TYR 77  A 77  A ? HIS 74  A 74  A ? -2.1 ILE 86  A 86  A ? -0.1 ARG 79  A 79  A ? -0.6 ASN 84  A 84  A ? -0.2 
78  ASP 78  A 78  A ? ASN 83  A 83  A ? -2.5 GLN 76  A 76  A ? -0.2 LEU 82  A 82  A ? -2.4 ASN 83  A 83  A ? -0.5 
79  ARG 79  A 79  A ? TYR 77  A 77  A ? -0.6 GLU 80  A 80  A ? -0.2 ASP 78  A 78  A ? -0.1 TYR 77  A 77  A ? -0.0 
80  GLU 80  A 80  A ? THR 81  A 81  A ? -0.1 ASN 83  A 83  A ? -0.1 ARG 79  A 79  A ? -0.2 ASP 78  A 78  A ? -0.0 
81  THR 81  A 81  A ? ASN 83  A 83  A ? -0.1 ARG 152 A 152 A ? -0.0 ARG 79  A 79  A ? -0.2 GLU 80  A 80  A ? -0.1 
82  LEU 82  A 82  A ? ASP 78  A 78  A ? -2.4 ASN 83  A 83  A ? -0.3 ASP 85  A 85  A ? -0.9 ASN 84  A 84  A ? -0.2 
83  ASN 83  A 83  A ? ASP 78  A 78  A ? -0.5 ASN 84  A 84  A ? -0.2 ASP 78  A 78  A ? -2.5 LEU 82  A 82  A ? -0.3 
84  ASN 84  A 84  A ? TYR 77  A 77  A ? -0.2 LEU 82  A 82  A ? -0.2 ILE 86  A 86  A ? -1.9 HIS 74  A 74  A ? -0.3 
85  ASP 85  A 85  A ? LEU 82  A 82  A ? -0.9 TYR 77  A 77  A ? -0.1 MET 87  A 87  A ? -0.3 THR 202 A 202 A ? -0.2 
86  ILE 86  A 86  A ? ASN 84  A 84  A ? -1.9 ALA 40  A 40  A ? -0.3 HIS 74  A 74  A ? -2.6 LEU 88  A 88  A ? -0.3 
87  MET 87  A 87  A ? THR 39  A 39  A ? -2.6 ASP 85  A 85  A ? -0.3 THR 39  A 39  A ? -2.5 LEU 89  A 89  A ? -0.5 
88  LEU 88  A 88  A ? ILE 72  A 72  A ? -2.2 ILE 86  A 86  A ? -0.3 ILE 72  A 72  A ? -3.0 GLN 90  A 90  A ? -0.6 
89  LEU 89  A 89  A ? VAL 37  A 37  A ? -3.3 MET 87  A 87  A ? -0.5 VAL 37  A 37  A ? -2.2 LEU 91  A 91  A ? -0.6 
90  GLN 90  A 90  A ? ARG 70  A 70  A ? -2.9 LEU 88  A 88  A ? -0.6 ARG 69  A 69  A ? -2.9 ARG 70  A 70  A ? -1.5 
91  LEU 91  A 91  A ? ASN 35  A 35  A ? -2.3 LEU 89  A 89  A ? -0.6 VAL 68  A 68  A ? -0.2 GLN 67  A 67  A ? -0.1 
92  ALA 92  A 92  A ? GLN 67  A 67  A ? -3.3 GLU 93  A 93  A ? -0.2 LEU 91  A 91  A ? -0.1 VAL 68  A 68  A ? -0.1 
93  GLU 93  A 93  A ? GLN 67  A 67  A ? -0.4 LYS 34  A 34  A ? -0.1 ALA 92  A 92  A ? -0.2 ARG 69  A 69  A ? -0.0 
94  PRO 94  A 94  A ? ?   ?   ? ?   ? ? ?    ?   ?   ? ?   ? ? ?    ASN 35  A 35  A ? -0.2 LYS 96  A 96  A ? -0.1 
95  ALA 95  A 95  A ? LYS 34  A 34  A ? -4.3 ALA 33  A 33  A ? -0.1 LEU 97  A 97  A ? -0.9 PHE 36  A 36  A ? -0.0 
96  LYS 96  A 96  A ? PRO 94  A 94  A ? -0.1 GLU 102 A 102 A ? -0.0 ASP 98  A 98  A ? -0.5 VAL 101 A 101 A ? -0.1 
97  LEU 97  A 97  A ? ALA 95  A 95  A ? -0.9 TRP 100 A 100 A ? -0.1 GLY 99  A 99  A ? -0.2 GLU 102 A 102 A ? -0.2 
98  ASP 98  A 98  A ? VAL 101 A 101 A ? -1.5 LYS 96  A 96  A ? -0.5 VAL 101 A 101 A ? -0.4 SER 62  A 62  A ? -0.0 
99  GLY 99  A 99  A ? TRP 100 A 100 A ? -0.2 LEU 97  A 97  A ? -0.2 GLU 102 A 102 A ? -0.1 LEU 97  A 97  A ? -0.1 
100 TRP 100 A 100 A ? VAL 101 A 101 A ? -0.2 SER 62  A 62  A ? -0.1 GLU 102 A 102 A ? -0.5 GLY 52  A 52  A ? -0.3 
101 VAL 101 A 101 A ? ASP 98  A 98  A ? -0.4 LYS 96  A 96  A ? -0.1 ASP 98  A 98  A ? -1.5 THR 103 A 103 A ? -0.3 
102 GLU 102 A 102 A ? PRO 14  A 14  A ? -1.8 TRP 100 A 100 A ? -0.5 LEU 31  A 31  A ? -0.3 ILE 104 A 104 A ? -0.2 
103 THR 103 A 103 A ? VAL 101 A 101 A ? -0.3 VAL 32  A 32  A ? -0.1 ALA 105 A 105 A ? -0.4 VAL 32  A 32  A ? -0.2 
104 ILE 104 A 104 A ? LEU 31  A 31  A ? -2.2 GLU 102 A 102 A ? -0.2 LYS 185 A 185 A ? -0.1 LEU 106 A 106 A ? -0.1 
105 ALA 105 A 105 A ? ALA 184 A 184 A ? -0.9 THR 103 A 103 A ? -0.4 ALA 186 A 186 A ? -2.2 VAL 32  A 32  A ? -0.0 
106 LEU 106 A 106 A ? LYS 185 A 185 A ? -0.2 VAL 32  A 32  A ? -0.1 GLN 187 A 187 A ? -0.1 ALA 105 A 105 A ? -0.1 
107 PRO 107 A 107 A ? ?   ?   ? ?   ? ? ?    ?   ?   ? ?   ? ? ?    ASN 208 A 208 A ? -0.1 LEU 106 A 106 A ? -0.1 
108 CYS 108 A 108 A ? GLU 109 A 109 A ? -0.1 LEU 106 A 106 A ? -0.1 GLU 110 A 110 A ? -0.3 LEU 106 A 106 A ? -0.0 
109 GLU 109 A 109 A ? ?   ?   ? ?   ? ? ?    ?   ?   ? ?   ? ? ?    ALA 111 A 111 A ? -0.2 SER 205 A 205 A ? -0.1 
110 GLU 110 A 110 A ? CYS 108 A 108 A ? -0.3 ALA 111 A 111 A ? -0.1 GLU 112 A 112 A ? -0.2 CYS 108 A 108 A ? -0.1 
111 ALA 111 A 111 A ? GLN 187 A 187 A ? -0.2 GLU 109 A 109 A ? -0.2 GLU 110 A 110 A ? -0.1 GLY 114 A 114 A ? -0.0 
112 GLU 112 A 112 A ? GLU 110 A 110 A ? -0.2 PRO 113 A 113 A ? -0.1 MET 115 A 115 A ? -2.2 VAL 143 A 143 A ? -0.3 
113 PRO 113 A 113 A ? ?   ?   ? ?   ? ? ?    ?   ?   ? ?   ? ? ?    LEU 144 A 144 A ? -0.2 VAL 116 A 116 A ? -0.1 
114 GLY 114 A 114 A ? VAL 143 A 143 A ? -3.1 MET 115 A 115 A ? -0.4 VAL 116 A 116 A ? -0.1 LEU 144 A 144 A ? -0.1 
115 MET 115 A 115 A ? GLU 112 A 112 A ? -2.2 VAL 143 A 143 A ? -0.1 VAL 143 A 143 A ? -2.5 CYS 117 A 117 A ? -0.5 
116 VAL 116 A 116 A ? GLU 142 A 142 A ? -0.2 GLY 114 A 114 A ? -0.1 GLY 183 A 183 A ? -0.4 ARG 118 A 118 A ? -0.3 
117 CYS 117 A 117 A ? VAL 141 A 141 A ? -4.0 MET 115 A 115 A ? -0.5 VAL 141 A 141 A ? -3.5 VAL 119 A 119 A ? -0.4 
118 ARG 118 A 118 A ? VAL 181 A 181 A ? -3.7 VAL 116 A 116 A ? -0.3 VAL 181 A 181 A ? -3.6 ALA 120 A 120 A ? -0.4 
119 VAL 119 A 119 A ? VAL 139 A 139 A ? -2.8 CYS 117 A 117 A ? -0.4 VAL 139 A 139 A ? -2.1 GLY 121 A 121 A ? -0.4 
120 ALA 120 A 120 A ? PRO 179 A 179 A ? -0.9 ARG 118 A 118 A ? -0.4 TRP 122 A 122 A ? -0.3 GLU 138 A 138 A ? -0.2 
121 GLY 121 A 121 A ? GLN 137 A 137 A ? -2.2 VAL 119 A 119 A ? -0.4 GLN 137 A 137 A ? -2.8 ASP 175 A 175 A ? -0.1 
122 TRP 122 A 122 A ? GLY 174 A 174 A ? -0.4 ALA 120 A 120 A ? -0.3 ALA 133 A 133 A ? -0.1 THR 125 A 125 A ? -0.1 
123 GLY 123 A 123 A ? CYS 124 A 124 A ? -0.2 ALA 132 A 132 A ? -0.2 ALA 133 A 133 A ? -1.1 ILE 2   A 2   A ? -0.2 
124 CYS 124 A 124 A ? LYS 173 A 173 A ? -1.0 ALA 132 A 132 A ? -0.2 ILE 2   A 2   A ? -1.8 ALA 132 A 132 A ? -0.2 
125 THR 125 A 125 A ? SER 131 A 131 A ? -0.5 GLU 1   A 1   A ? -0.2 GLY 4   A 4   A ? -0.4 ALA 127 A 127 A ? -0.3 
126 ILE 126 A 126 A ? HIS 129 A 129 A ? -0.4 SER 131 A 131 A ? -0.2 HIS 129 A 129 A ? -0.8 THR 125 A 125 A ? -0.1 
127 ALA 127 A 127 A ? THR 125 A 125 A ? -0.3 THR 128 A 128 A ? -0.2 ILE 126 A 126 A ? -0.1 ILE 3   A 3   A ? -0.0 
128 THR 128 A 128 A ? HIS 129 A 129 A ? -0.0 SER 130 A 130 A ? -0.0 SER 130 A 130 A ? -0.4 ALA 127 A 127 A ? -0.2 
129 HIS 129 A 129 A ? ILE 126 A 126 A ? -0.8 SER 131 A 131 A ? -0.1 ILE 126 A 126 A ? -0.4 THR 125 A 125 A ? -0.1 
130 SER 130 A 130 A ? THR 128 A 128 A ? -0.4 CYS 124 A 124 A ? -0.1 ALA 132 A 132 A ? -0.8 HIS 129 A 129 A ? -0.1 
131 SER 131 A 131 A ? ILE 126 A 126 A ? -0.1 GLY 123 A 123 A ? -0.0 THR 125 A 125 A ? -0.5 ILE 126 A 126 A ? -0.2 
132 ALA 132 A 132 A ? SER 130 A 130 A ? -0.8 CYS 124 A 124 A ? -0.2 CYS 124 A 124 A ? -0.2 SER 134 A 134 A ? -0.2 
133 ALA 133 A 133 A ? GLY 123 A 123 A ? -1.1 SER 134 A 134 A ? -0.2 ILE 56  A 56  A ? -0.2 GLN 137 A 137 A ? -0.1 
134 SER 134 A 134 A ? ALA 132 A 132 A ? -0.2 ASN 55  A 55  A ? -0.1 ILE 56  A 56  A ? -2.4 ARG 57  A 57  A ? -0.5 
135 ALA 135 A 135 A ? ASN 55  A 55  A ? -0.3 ILE 56  A 56  A ? -0.1 ASN 55  A 55  A ? -0.2 ALA 133 A 133 A ? -0.1 
136 LEU 136 A 136 A ? HIS 54  A 54  A ? -2.5 SER 134 A 134 A ? -0.3 ALA 8   A 8   A ? -2.9 GLU 138 A 138 A ? -0.3 
137 GLN 137 A 137 A ? GLY 121 A 121 A ? -2.8 GLU 7   A 7   A ? -0.3 GLY 121 A 121 A ? -2.2 VAL 139 A 139 A ? -0.3 
138 GLU 138 A 138 A ? LYS 6   A 6   A ? -2.4 LEU 136 A 136 A ? -0.3 LYS 6   A 6   A ? -2.3 GLU 140 A 140 A ? -0.3 
139 VAL 139 A 139 A ? VAL 119 A 119 A ? -2.1 GLN 137 A 137 A ? -0.3 VAL 119 A 119 A ? -2.8 VAL 141 A 141 A ? -0.4 
140 GLU 140 A 140 A ? GLU 138 A 138 A ? -0.3 GLY 4   A 4   A ? -0.2 GLU 142 A 142 A ? -0.3 ARG 118 A 118 A ? -0.2 
141 VAL 141 A 141 A ? CYS 117 A 117 A ? -3.5 VAL 139 A 139 A ? -0.4 CYS 117 A 117 A ? -4.0 VAL 143 A 143 A ? -0.4 
142 GLU 142 A 142 A ? GLU 140 A 140 A ? -0.3 VAL 116 A 116 A ? -0.2 GLY 163 A 163 A ? -2.3 LEU 144 A 144 A ? -0.2 
143 VAL 143 A 143 A ? MET 115 A 115 A ? -2.5 VAL 141 A 141 A ? -0.4 GLY 114 A 114 A ? -3.1 ALA 145 A 145 A ? -0.3 
144 LEU 144 A 144 A ? CYS 161 A 161 A ? -3.1 GLU 142 A 142 A ? -0.2 CYS 161 A 161 A ? -0.5 ASP 146 A 146 A ? -0.1 
145 ALA 145 A 145 A ? VAL 143 A 143 A ? -0.3 ASP 146 A 146 A ? -0.1 GLU 148 A 148 A ? -1.9 CYS 149 A 149 A ? -0.4 
146 ASP 146 A 146 A ? ALA 147 A 147 A ? -0.3 GLU 148 A 148 A ? -0.2 CYS 149 A 149 A ? -2.0 ALA 145 A 145 A ? -0.1 
147 ALA 147 A 147 A ? GLU 148 A 148 A ? -0.3 ASN 150 A 150 A ? -0.1 ASP 146 A 146 A ? -0.3 ALA 145 A 145 A ? -0.0 
148 GLU 148 A 148 A ? ALA 145 A 145 A ? -1.9 CYS 149 A 149 A ? -0.1 ASN 150 A 150 A ? -1.0 ALA 147 A 147 A ? -0.3 
149 CYS 149 A 149 A ? ASP 146 A 146 A ? -2.0 ALA 145 A 145 A ? -0.4 TYR 151 A 151 A ? -0.8 GLU 148 A 148 A ? -0.1 
150 ASN 150 A 150 A ? GLU 148 A 148 A ? -1.0 ASN 153 A 153 A ? -0.0 ARG 152 A 152 A ? -0.4 ALA 147 A 147 A ? -0.1 
151 TYR 151 A 151 A ? CYS 149 A 149 A ? -0.8 ARG 152 A 152 A ? -0.1 TYR 154 A 154 A ? -1.8 CYS 149 A 149 A ? -0.1 
152 ARG 152 A 152 A ? ASN 150 A 150 A ? -0.4 ASN 153 A 153 A ? -0.2 TYR 151 A 151 A ? -0.1 THR 81  A 81  A ? -0.0 
153 ASN 153 A 153 A ? VAL 155 A 155 A ? -0.0 THR 81  A 81  A ? -0.0 VAL 155 A 155 A ? -0.5 ARG 152 A 152 A ? -0.2 
154 TYR 154 A 154 A ? TYR 151 A 151 A ? -1.8 CYS 149 A 149 A ? -0.1 SER 156 A 156 A ? -0.5 ASN 83  A 83  A ? -0.0 
155 VAL 155 A 155 A ? ASN 153 A 153 A ? -0.5 SER 156 A 156 A ? -0.1 MET 159 A 159 A ? -1.8 THR 158 A 158 A ? -1.6 
156 SER 156 A 156 A ? TYR 154 A 154 A ? -0.5 SER 157 A 157 A ? -0.3 VAL 155 A 155 A ? -0.1 CYS 161 A 161 A ? -0.1 
157 SER 157 A 157 A ? THR 158 A 158 A ? -0.2 LEU 160 A 160 A ? -0.0 SER 156 A 156 A ? -0.3 LEU 160 A 160 A ? -0.1 
158 THR 158 A 158 A ? VAL 155 A 155 A ? -1.6 MET 159 A 159 A ? -0.1 ARG 203 A 203 A ? -2.3 LEU 160 A 160 A ? -0.3 
159 MET 159 A 159 A ? VAL 155 A 155 A ? -1.8 THR 202 A 202 A ? -0.2 CYS 161 A 161 A ? -0.3 THR 202 A 202 A ? -0.2 
160 LEU 160 A 160 A ? TYR 201 A 201 A ? -2.7 THR 158 A 158 A ? -0.3 TYR 201 A 201 A ? -3.2 ALA 162 A 162 A ? -0.5 
161 CYS 161 A 161 A ? LEU 144 A 144 A ? -0.5 MET 159 A 159 A ? -0.3 LEU 144 A 144 A ? -3.1 GLY 163 A 163 A ? -0.4 
162 ALA 162 A 162 A ? GLY 199 A 199 A ? -2.0 LEU 160 A 160 A ? -0.5 GLY 199 A 199 A ? -2.6 VAL 143 A 143 A ? -0.2 
163 GLY 163 A 163 A ? GLU 142 A 142 A ? -2.3 CYS 161 A 161 A ? -0.4 ASP 170 A 170 A ? -0.1 VAL 141 A 141 A ? -0.1 
164 LEU 164 A 164 A ? LYS 169 A 169 A ? -0.5 PRO 165 A 165 A ? -0.1 LYS 167 A 167 A ? -1.0 LYS 169 A 169 A ? -0.7 
165 PRO 165 A 165 A ? ?   ?   ? ?   ? ? ?    ?   ?   ? ?   ? ? ?    GLY 168 A 168 A ? -0.4 LEU 164 A 164 A ? -0.1 
166 TRP 166 A 166 A ? LYS 167 A 167 A ? -0.2 GLY 168 A 168 A ? -0.1 ?   ?   ? ?   ? ? ?    ?   ?   ? ?   ? ? ?    
167 LYS 167 A 167 A ? LEU 164 A 164 A ? -1.0 LYS 169 A 169 A ? -0.2 TRP 166 A 166 A ? -0.2 ASP 170 A 170 A ? -0.1 
168 GLY 168 A 168 A ? PRO 165 A 165 A ? -0.4 LEU 164 A 164 A ? -0.4 ASP 170 A 170 A ? -0.5 TRP 166 A 166 A ? -0.1 
169 LYS 169 A 169 A ? LEU 164 A 164 A ? -0.7 GLY 4   A 4   A ? -0.1 LEU 164 A 164 A ? -0.5 SER 171 A 171 A ? -0.3 
170 ASP 170 A 170 A ? ILE 3   A 3   A ? -1.5 GLY 168 A 168 A ? -0.5 ILE 3   A 3   A ? -3.4 ALA 172 A 172 A ? -0.3 
171 SER 171 A 171 A ? LYS 169 A 169 A ? -0.3 ILE 2   A 2   A ? -0.3 ILE 2   A 2   A ? -0.3 LYS 173 A 173 A ? -0.2 
172 ALA 172 A 172 A ? GLU 1   A 1   A ? -6.1 ASP 170 A 170 A ? -0.3 ASP 175 A 175 A ? -1.4 SER 176 A 176 A ? -0.1 
173 LYS 173 A 173 A ? GLY 174 A 174 A ? -0.2 SER 171 A 171 A ? -0.2 CYS 124 A 124 A ? -1.0 ALA 172 A 172 A ? -0.2 
174 GLY 174 A 174 A ? GLY 123 A 123 A ? -0.2 THR 26  A 26  A ? -0.2 TRP 122 A 122 A ? -0.4 LYS 173 A 173 A ? -0.2 
175 ASP 175 A 175 A ? ALA 172 A 172 A ? -1.4 GLY 121 A 121 A ? -0.1 GLY 178 A 178 A ? -3.0 VAL 190 A 190 A ? -0.3 
176 SER 176 A 176 A ? THR 26  A 26  A ? -0.3 GLY 177 A 177 A ? -0.3 GLY 28  A 28  A ? -4.3 SER 191 A 191 A ? -0.2 
177 GLY 177 A 177 A ? VAL 190 A 190 A ? -2.8 GLY 178 A 178 A ? -0.3 SER 176 A 176 A ? -0.3 PHE 30  A 30  A ? -0.1 
178 GLY 178 A 178 A ? ASP 175 A 175 A ? -3.0 PRO 179 A 179 A ? -0.1 VAL 190 A 190 A ? -2.9 GLY 177 A 177 A ? -0.3 
179 PRO 179 A 179 A ? ?   ?   ? ?   ? ? ?    ?   ?   ? ?   ? ? ?    ALA 120 A 120 A ? -0.9 VAL 181 A 181 A ? -0.7 
180 LEU 180 A 180 A ? GLY 188 A 188 A ? -2.5 GLY 178 A 178 A ? -0.3 GLN 187 A 187 A ? -2.9 GLY 188 A 188 A ? -1.4 
181 VAL 181 A 181 A ? ARG 118 A 118 A ? -3.6 PRO 179 A 179 A ? -0.7 ARG 118 A 118 A ? -3.7 GLY 183 A 183 A ? -0.5 
182 CYS 182 A 182 A ? LYS 185 A 185 A ? -2.0 LEU 180 A 180 A ? -0.6 LYS 185 A 185 A ? -1.6 ALA 184 A 184 A ? -0.4 
183 GLY 183 A 183 A ? VAL 181 A 181 A ? -0.5 VAL 116 A 116 A ? -0.4 ARG 118 A 118 A ? -0.1 VAL 181 A 181 A ? -0.0 
184 ALA 184 A 184 A ? CYS 182 A 182 A ? -0.4 ALA 186 A 186 A ? -0.0 ALA 105 A 105 A ? -0.9 ALA 186 A 186 A ? -0.4 
185 LYS 185 A 185 A ? CYS 182 A 182 A ? -1.6 ILE 104 A 104 A ? -0.1 CYS 182 A 182 A ? -2.0 GLN 187 A 187 A ? -0.9 
186 ALA 186 A 186 A ? ALA 105 A 105 A ? -2.2 ALA 184 A 184 A ? -0.4 VAL 181 A 181 A ? -0.2 ILE 189 A 189 A ? -0.1 
187 GLN 187 A 187 A ? LEU 180 A 180 A ? -2.9 LYS 185 A 185 A ? -0.9 VAL 204 A 204 A ? -1.3 SER 205 A 205 A ? -0.4 
188 GLY 188 A 188 A ? LEU 180 A 180 A ? -1.4 ARG 203 A 203 A ? -0.2 LEU 180 A 180 A ? -2.5 VAL 190 A 190 A ? -0.4 
189 ILE 189 A 189 A ? THR 202 A 202 A ? -1.4 GLN 187 A 187 A ? -0.3 THR 202 A 202 A ? -2.7 SER 191 A 191 A ? -0.3 
190 VAL 190 A 190 A ? GLY 178 A 178 A ? -2.9 GLY 188 A 188 A ? -0.4 GLY 177 A 177 A ? -2.8 TYR 201 A 201 A ? -0.2 
191 SER 191 A 191 A ? VAL 200 A 200 A ? -2.0 TRP 192 A 192 A ? -0.3 GLY 193 A 193 A ? -0.3 TYR 201 A 201 A ? -0.2 
192 TRP 192 A 192 A ? VAL 200 A 200 A ? -1.5 SER 176 A 176 A ? -0.0 VAL 200 A 200 A ? -3.3 SER 191 A 191 A ? -0.3 
193 GLY 193 A 193 A ? SER 191 A 191 A ? -0.3 GLY 199 A 199 A ? -0.2 GLY 199 A 199 A ? -0.2 TYR 151 A 151 A ? -0.0 
194 PRO 194 A 194 A ? ?   ?   ? ?   ? ? ?    ?   ?   ? ?   ? ? ?    VAL 200 A 200 A ? -0.1 ?   ?   ? ?   ? ? ?    
195 ASP 195 A 195 A ? PRO 197 A 197 A ? -0.1 GLY 199 A 199 A ? -0.0 LYS 173 A 173 A ? -0.1 GLY 199 A 199 A ? -0.1 
196 THR 196 A 196 A ? PRO 198 A 198 A ? -0.1 PRO 197 A 197 A ? -0.1 ASP 170 A 170 A ? -0.0 SER 171 A 171 A ? -0.0 
197 PRO 197 A 197 A ? ?   ?   ? ?   ? ? ?    ?   ?   ? ?   ? ? ?    GLY 163 A 163 A ? -0.1 GLY 199 A 199 A ? -0.1 
198 PRO 198 A 198 A ? ?   ?   ? ?   ? ? ?    ?   ?   ? ?   ? ? ?    GLY 163 A 163 A ? -0.3 VAL 200 A 200 A ? -0.2 
199 GLY 199 A 199 A ? ALA 162 A 162 A ? -2.6 GLY 193 A 193 A ? -0.2 ALA 162 A 162 A ? -2.0 TYR 201 A 201 A ? -0.5 
200 VAL 200 A 200 A ? TRP 192 A 192 A ? -3.3 PRO 198 A 198 A ? -0.2 SER 191 A 191 A ? -2.0 TRP 192 A 192 A ? -1.5 
201 TYR 201 A 201 A ? LEU 160 A 160 A ? -3.2 GLY 199 A 199 A ? -0.5 LEU 160 A 160 A ? -2.7 ARG 203 A 203 A ? -0.4 
202 THR 202 A 202 A ? ILE 189 A 189 A ? -2.7 VAL 200 A 200 A ? -0.3 ILE 189 A 189 A ? -1.4 VAL 204 A 204 A ? -0.8 
203 ARG 203 A 203 A ? THR 158 A 158 A ? -2.3 TYR 201 A 201 A ? -0.4 THR 206 A 206 A ? -0.8 TYR 207 A 207 A ? -0.4 
204 VAL 204 A 204 A ? GLN 187 A 187 A ? -1.3 THR 202 A 202 A ? -0.8 TYR 207 A 207 A ? -2.3 ASN 208 A 208 A ? -0.3 
205 SER 205 A 205 A ? GLN 187 A 187 A ? -0.4 THR 206 A 206 A ? -0.3 ASN 208 A 208 A ? -1.0 LYS 209 A 209 A ? -0.3 
206 THR 206 A 206 A ? ARG 203 A 203 A ? -0.8 TYR 207 A 207 A ? -0.2 SER 205 A 205 A ? -0.3 TRP 210 A 210 A ? -0.2 
207 TYR 207 A 207 A ? VAL 204 A 204 A ? -2.3 ARG 203 A 203 A ? -0.4 ILE 211 A 211 A ? -3.1 THR 206 A 206 A ? -0.2 
208 ASN 208 A 208 A ? SER 205 A 205 A ? -1.0 VAL 204 A 204 A ? -0.3 LYS 212 A 212 A ? -2.8 ASP 213 A 213 A ? -0.2 
209 LYS 209 A 209 A ? SER 205 A 205 A ? -0.3 ILE 211 A 211 A ? -0.2 ASP 213 A 213 A ? -2.4 THR 214 A 214 A ? -0.2 
210 TRP 210 A 210 A ? LYS 212 A 212 A ? -0.2 THR 206 A 206 A ? -0.2 THR 214 A 214 A ? -2.4 ASN 208 A 208 A ? -0.2 
211 ILE 211 A 211 A ? TYR 207 A 207 A ? -3.1 LYS 212 A 212 A ? -0.2 MET 215 A 215 A ? -2.1 LYS 209 A 209 A ? -0.2 
212 LYS 212 A 212 A ? ASN 208 A 208 A ? -2.8 ASP 213 A 213 A ? -0.2 ARG 216 A 216 A ? -1.6 ILE 211 A 211 A ? -0.2 
213 ASP 213 A 213 A ? LYS 209 A 209 A ? -2.4 ASN 208 A 208 A ? -0.2 GLY 217 A 217 A ? -1.3 LYS 212 A 212 A ? -0.2 
214 THR 214 A 214 A ? TRP 210 A 210 A ? -2.4 LYS 209 A 209 A ? -0.2 ALA 218 A 218 A ? -0.9 LYS 212 A 212 A ? -0.2 
215 MET 215 A 215 A ? ILE 211 A 211 A ? -2.1 ARG 216 A 216 A ? -0.2 ALA 218 A 218 A ? -0.3 THR 214 A 214 A ? -0.2 
216 ARG 216 A 216 A ? LYS 212 A 212 A ? -1.6 GLY 217 A 217 A ? -0.2 MET 215 A 215 A ? -0.2 THR 214 A 214 A ? -0.2 
217 GLY 217 A 217 A ? ASP 213 A 213 A ? -1.3 THR 214 A 214 A ? -0.2 ARG 216 A 216 A ? -0.2 MET 215 A 215 A ? -0.2 
218 ALA 218 A 218 A ? THR 214 A 214 A ? -0.9 MET 215 A 215 A ? -0.3 MET 215 A 215 A ? -0.0 ARG 70  A 70  A ? -0.0 
# 
loop_
_dssp_statistics_histogram.entry_id 
_dssp_statistics_histogram.type 
_dssp_statistics_histogram.1 
_dssp_statistics_histogram.2 
_dssp_statistics_histogram.3 
_dssp_statistics_histogram.4 
_dssp_statistics_histogram.5 
_dssp_statistics_histogram.6 
_dssp_statistics_histogram.7 
_dssp_statistics_histogram.8 
_dssp_statistics_histogram.9 
_dssp_statistics_histogram.10 
_dssp_statistics_histogram.11 
_dssp_statistics_histogram.12 
_dssp_statistics_histogram.13 
_dssp_statistics_histogram.14 
_dssp_statistics_histogram.15 
_dssp_statistics_histogram.16 
_dssp_statistics_histogram.17 
_dssp_statistics_histogram.18 
_dssp_statistics_histogram.19 
_dssp_statistics_histogram.20 
_dssp_statistics_histogram.21 
_dssp_statistics_histogram.22 
_dssp_statistics_histogram.23 
_dssp_statistics_histogram.24 
_dssp_statistics_histogram.25 
_dssp_statistics_histogram.26 
_dssp_statistics_histogram.27 
_dssp_statistics_histogram.28 
_dssp_statistics_histogram.29 
_dssp_statistics_histogram.30 
Pelodiscus_sinensis_GeneID=102455167 residues_per_alpha_helix        0 0 0 0 0 0 0 0 0 1 0 0 0 0 0 0 0 0 0 0 0 0 0 0 0 0 0 0 0 0 
Pelodiscus_sinensis_GeneID=102455167 parallel_bridges_per_ladder     1 0 0 0 0 0 0 0 0 0 0 0 0 0 0 0 0 0 0 0 0 0 0 0 0 0 0 0 0 0 
Pelodiscus_sinensis_GeneID=102455167 antiparallel_bridges_per_ladder 4 3 1 5 2 2 0 0 0 0 0 0 0 0 0 0 0 0 0 0 0 0 0 0 0 0 0 0 0 0 
Pelodiscus_sinensis_GeneID=102455167 ladders_per_sheet               1 0 0 0 0 1 0 1 0 0 0 0 0 0 0 0 0 0 0 0 0 0 0 0 0 0 0 0 0 0 
# 
loop_
_dssp_statistics_hbond.entry_id 
_dssp_statistics_hbond.type 
_dssp_statistics_hbond.count 
_dssp_statistics_hbond.count_per_100 
Pelodiscus_sinensis_GeneID=102455167 O(I)-->H-N(J)          144 66.1 
Pelodiscus_sinensis_GeneID=102455167 'PARALLEL BRIDGES'     2   0.9  
Pelodiscus_sinensis_GeneID=102455167 'ANTIPARALLEL BRIDGES' 75  34.4 
Pelodiscus_sinensis_GeneID=102455167 O(I)-->H-N(I-5)        2   0.9  
Pelodiscus_sinensis_GeneID=102455167 O(I)-->H-N(I-4)        2   0.9  
Pelodiscus_sinensis_GeneID=102455167 O(I)-->H-N(I-3)        3   1.4  
Pelodiscus_sinensis_GeneID=102455167 O(I)-->H-N(I-2)        0   0.0  
Pelodiscus_sinensis_GeneID=102455167 O(I)-->H-N(I-1)        0   0.0  
Pelodiscus_sinensis_GeneID=102455167 O(I)-->H-N(I+0)        0   0.0  
Pelodiscus_sinensis_GeneID=102455167 O(I)-->H-N(I+1)        0   0.0  
Pelodiscus_sinensis_GeneID=102455167 O(I)-->H-N(I+2)        25  11.5 
Pelodiscus_sinensis_GeneID=102455167 O(I)-->H-N(I+3)        23  10.6 
Pelodiscus_sinensis_GeneID=102455167 O(I)-->H-N(I+4)        11  5.0  
Pelodiscus_sinensis_GeneID=102455167 O(I)-->H-N(I+5)        1   0.5  
# 
_dssp_statistics.entry_id                       Pelodiscus_sinensis_GeneID=102455167 
_dssp_statistics.nr_of_residues                 218 
_dssp_statistics.nr_of_chains                   1 
_dssp_statistics.nr_of_ss_bridges_total         0 
_dssp_statistics.nr_of_ss_bridges_intra_chain   0 
_dssp_statistics.nr_of_ss_bridges_inter_chain   0 
# 
loop_
_chem_comp.id 
_chem_comp.type 
_chem_comp.mon_nstd_flag 
_chem_comp.name 
_chem_comp.formula 
_chem_comp.formula_weight 
ALA 'L-PEPTIDE LINKING' y ALANINE         'C3 H7 N O2'     89.093 
ARG 'L-PEPTIDE LINKING' y ARGININE        'C6 H15 N4 O2'  175.209 
ASN 'L-PEPTIDE LINKING' y ASPARAGINE      'C4 H8 N2 O3'   132.118 
ASP 'L-PEPTIDE LINKING' y 'ASPARTIC ACID' 'C4 H7 N O4'    133.103 
CYS 'L-PEPTIDE LINKING' y CYSTEINE        'C3 H7 N O2 S'  121.158 
GLN 'L-PEPTIDE LINKING' y GLUTAMINE       'C5 H10 N2 O3'  146.144 
GLU 'L-PEPTIDE LINKING' y 'GLUTAMIC ACID' 'C5 H9 N O4'    147.129 
GLY 'PEPTIDE LINKING'   y GLYCINE         'C2 H5 N O2'     75.067 
HIS 'L-PEPTIDE LINKING' y HISTIDINE       'C6 H10 N3 O2'  156.162 
ILE 'L-PEPTIDE LINKING' y ISOLEUCINE      'C6 H13 N O2'   131.173 
LEU 'L-PEPTIDE LINKING' y LEUCINE         'C6 H13 N O2'   131.173 
LYS 'L-PEPTIDE LINKING' y LYSINE          'C6 H15 N2 O2'  147.195 
MET 'L-PEPTIDE LINKING' y METHIONINE      'C5 H11 N O2 S' 149.211 
PHE 'L-PEPTIDE LINKING' y PHENYLALANINE   'C9 H11 N O2'   165.189 
PRO 'L-PEPTIDE LINKING' y PROLINE         'C5 H9 N O2'     115.13 
SER 'L-PEPTIDE LINKING' y SERINE          'C3 H7 N O3'    105.093 
THR 'L-PEPTIDE LINKING' y THREONINE       'C4 H9 N O3'    119.119 
TRP 'L-PEPTIDE LINKING' y TRYPTOPHAN      'C11 H12 N2 O2' 204.225 
TYR 'L-PEPTIDE LINKING' y TYROSINE        'C9 H11 N O3'   181.189 
VAL 'L-PEPTIDE LINKING' y VALINE          'C5 H11 N O2'   117.146 
# 
loop_
_atom_type.symbol 
N 
C 
O 
S 
# 
loop_
_entity_poly_seq.entity_id 
_entity_poly_seq.num 
_entity_poly_seq.mon_id 
_entity_poly_seq.hetero 
1   1 GLU n 
1   2 ILE n 
1   3 ILE n 
1   4 GLY n 
1   5 GLY n 
1   6 LYS n 
1   7 GLU n 
1   8 ALA n 
1   9 LYS n 
1  10 PRO n 
1  11 HIS n 
1  12 SER n 
1  13 ARG n 
1  14 PRO n 
1  15 TYR n 
1  16 MET n 
1  17 ALA n 
1  18 TYR n 
1  19 LEU n 
1  20 GLN n 
1  21 MET n 
1  22 ASN n 
1  23 ASP n 
1  24 HIS n 
1  25 TYR n 
1  26 THR n 
1  27 CYS n 
1  28 GLY n 
1  29 GLY n 
1  30 PHE n 
1  31 LEU n 
1  32 VAL n 
1  33 ALA n 
1  34 LYS n 
1  35 ASN n 
1  36 PHE n 
1  37 VAL n 
1  38 LEU n 
1  39 THR n 
1  40 ALA n 
1  41 ALA n 
1  42 HIS n 
1  43 CYS n 
1  44 TRP n 
1  45 GLY n 
1  46 GLU n 
1  47 ILE n 
1  48 THR n 
1  49 VAL n 
1  50 THR n 
1  51 LEU n 
1  52 GLY n 
1  53 ALA n 
1  54 HIS n 
1  55 ASN n 
1  56 ILE n 
1  57 ARG n 
1  58 LYS n 
1  59 ARG n 
1  60 GLU n 
1  61 PRO n 
1  62 SER n 
1  63 ARG n 
1  64 GLN n 
1  65 VAL n 
1  66 ILE n 
1  67 GLN n 
1  68 VAL n 
1  69 ARG n 
1  70 ARG n 
1  71 GLN n 
1  72 ILE n 
1  73 PRO n 
1  74 HIS n 
1  75 PRO n 
1  76 GLN n 
1  77 TYR n 
1  78 ASP n 
1  79 ARG n 
1  80 GLU n 
1  81 THR n 
1  82 LEU n 
1  83 ASN n 
1  84 ASN n 
1  85 ASP n 
1  86 ILE n 
1  87 MET n 
1  88 LEU n 
1  89 LEU n 
1  90 GLN n 
1  91 LEU n 
1  92 ALA n 
1  93 GLU n 
1  94 PRO n 
1  95 ALA n 
1  96 LYS n 
1  97 LEU n 
1  98 ASP n 
1  99 GLY n 
1 100 TRP n 
1 101 VAL n 
1 102 GLU n 
1 103 THR n 
1 104 ILE n 
1 105 ALA n 
1 106 LEU n 
1 107 PRO n 
1 108 CYS n 
1 109 GLU n 
1 110 GLU n 
1 111 ALA n 
1 112 GLU n 
1 113 PRO n 
1 114 GLY n 
1 115 MET n 
1 116 VAL n 
1 117 CYS n 
1 118 ARG n 
1 119 VAL n 
1 120 ALA n 
1 121 GLY n 
1 122 TRP n 
1 123 GLY n 
1 124 CYS n 
1 125 THR n 
1 126 ILE n 
1 127 ALA n 
1 128 THR n 
1 129 HIS n 
1 130 SER n 
1 131 SER n 
1 132 ALA n 
1 133 ALA n 
1 134 SER n 
1 135 ALA n 
1 136 LEU n 
1 137 GLN n 
1 138 GLU n 
1 139 VAL n 
1 140 GLU n 
1 141 VAL n 
1 142 GLU n 
1 143 VAL n 
1 144 LEU n 
1 145 ALA n 
1 146 ASP n 
1 147 ALA n 
1 148 GLU n 
1 149 CYS n 
1 150 ASN n 
1 151 TYR n 
1 152 ARG n 
1 153 ASN n 
1 154 TYR n 
1 155 VAL n 
1 156 SER n 
1 157 SER n 
1 158 THR n 
1 159 MET n 
1 160 LEU n 
1 161 CYS n 
1 162 ALA n 
1 163 GLY n 
1 164 LEU n 
1 165 PRO n 
1 166 TRP n 
1 167 LYS n 
1 168 GLY n 
1 169 LYS n 
1 170 ASP n 
1 171 SER n 
1 172 ALA n 
1 173 LYS n 
1 174 GLY n 
1 175 ASP n 
1 176 SER n 
1 177 GLY n 
1 178 GLY n 
1 179 PRO n 
1 180 LEU n 
1 181 VAL n 
1 182 CYS n 
1 183 GLY n 
1 184 ALA n 
1 185 LYS n 
1 186 ALA n 
1 187 GLN n 
1 188 GLY n 
1 189 ILE n 
1 190 VAL n 
1 191 SER n 
1 192 TRP n 
1 193 GLY n 
1 194 PRO n 
1 195 ASP n 
1 196 THR n 
1 197 PRO n 
1 198 PRO n 
1 199 GLY n 
1 200 VAL n 
1 201 TYR n 
1 202 THR n 
1 203 ARG n 
1 204 VAL n 
1 205 SER n 
1 206 THR n 
1 207 TYR n 
1 208 ASN n 
1 209 LYS n 
1 210 TRP n 
1 211 ILE n 
1 212 LYS n 
1 213 ASP n 
1 214 THR n 
1 215 MET n 
1 216 ARG n 
1 217 GLY n 
1 218 ALA n 
# 
loop_
_pdbx_poly_seq_scheme.asym_id 
_pdbx_poly_seq_scheme.entity_id 
_pdbx_poly_seq_scheme.seq_id 
_pdbx_poly_seq_scheme.mon_id 
_pdbx_poly_seq_scheme.ndb_seq_num 
_pdbx_poly_seq_scheme.pdb_seq_num 
_pdbx_poly_seq_scheme.auth_seq_num 
_pdbx_poly_seq_scheme.pdb_mon_id 
_pdbx_poly_seq_scheme.auth_mon_id 
_pdbx_poly_seq_scheme.pdb_strand_id 
_pdbx_poly_seq_scheme.pdb_ins_code 
_pdbx_poly_seq_scheme.hetero 
A 1   1 GLU   1 1   1   GLU GLU A ? n 
A 1   2 ILE   2 2   2   ILE ILE A ? n 
A 1   3 ILE   3 3   3   ILE ILE A ? n 
A 1   4 GLY   4 4   4   GLY GLY A ? n 
A 1   5 GLY   5 5   5   GLY GLY A ? n 
A 1   6 LYS   6 6   6   LYS LYS A ? n 
A 1   7 GLU   7 7   7   GLU GLU A ? n 
A 1   8 ALA   8 8   8   ALA ALA A ? n 
A 1   9 LYS   9 9   9   LYS LYS A ? n 
A 1  10 PRO  10 10  10  PRO PRO A ? n 
A 1  11 HIS  11 11  11  HIS HIS A ? n 
A 1  12 SER  12 12  12  SER SER A ? n 
A 1  13 ARG  13 13  13  ARG ARG A ? n 
A 1  14 PRO  14 14  14  PRO PRO A ? n 
A 1  15 TYR  15 15  15  TYR TYR A ? n 
A 1  16 MET  16 16  16  MET MET A ? n 
A 1  17 ALA  17 17  17  ALA ALA A ? n 
A 1  18 TYR  18 18  18  TYR TYR A ? n 
A 1  19 LEU  19 19  19  LEU LEU A ? n 
A 1  20 GLN  20 20  20  GLN GLN A ? n 
A 1  21 MET  21 21  21  MET MET A ? n 
A 1  22 ASN  22 22  22  ASN ASN A ? n 
A 1  23 ASP  23 23  23  ASP ASP A ? n 
A 1  24 HIS  24 24  24  HIS HIS A ? n 
A 1  25 TYR  25 25  25  TYR TYR A ? n 
A 1  26 THR  26 26  26  THR THR A ? n 
A 1  27 CYS  27 27  27  CYS CYS A ? n 
A 1  28 GLY  28 28  28  GLY GLY A ? n 
A 1  29 GLY  29 29  29  GLY GLY A ? n 
A 1  30 PHE  30 30  30  PHE PHE A ? n 
A 1  31 LEU  31 31  31  LEU LEU A ? n 
A 1  32 VAL  32 32  32  VAL VAL A ? n 
A 1  33 ALA  33 33  33  ALA ALA A ? n 
A 1  34 LYS  34 34  34  LYS LYS A ? n 
A 1  35 ASN  35 35  35  ASN ASN A ? n 
A 1  36 PHE  36 36  36  PHE PHE A ? n 
A 1  37 VAL  37 37  37  VAL VAL A ? n 
A 1  38 LEU  38 38  38  LEU LEU A ? n 
A 1  39 THR  39 39  39  THR THR A ? n 
A 1  40 ALA  40 40  40  ALA ALA A ? n 
A 1  41 ALA  41 41  41  ALA ALA A ? n 
A 1  42 HIS  42 42  42  HIS HIS A ? n 
A 1  43 CYS  43 43  43  CYS CYS A ? n 
A 1  44 TRP  44 44  44  TRP TRP A ? n 
A 1  45 GLY  45 45  45  GLY GLY A ? n 
A 1  46 GLU  46 46  46  GLU GLU A ? n 
A 1  47 ILE  47 47  47  ILE ILE A ? n 
A 1  48 THR  48 48  48  THR THR A ? n 
A 1  49 VAL  49 49  49  VAL VAL A ? n 
A 1  50 THR  50 50  50  THR THR A ? n 
A 1  51 LEU  51 51  51  LEU LEU A ? n 
A 1  52 GLY  52 52  52  GLY GLY A ? n 
A 1  53 ALA  53 53  53  ALA ALA A ? n 
A 1  54 HIS  54 54  54  HIS HIS A ? n 
A 1  55 ASN  55 55  55  ASN ASN A ? n 
A 1  56 ILE  56 56  56  ILE ILE A ? n 
A 1  57 ARG  57 57  57  ARG ARG A ? n 
A 1  58 LYS  58 58  58  LYS LYS A ? n 
A 1  59 ARG  59 59  59  ARG ARG A ? n 
A 1  60 GLU  60 60  60  GLU GLU A ? n 
A 1  61 PRO  61 61  61  PRO PRO A ? n 
A 1  62 SER  62 62  62  SER SER A ? n 
A 1  63 ARG  63 63  63  ARG ARG A ? n 
A 1  64 GLN  64 64  64  GLN GLN A ? n 
A 1  65 VAL  65 65  65  VAL VAL A ? n 
A 1  66 ILE  66 66  66  ILE ILE A ? n 
A 1  67 GLN  67 67  67  GLN GLN A ? n 
A 1  68 VAL  68 68  68  VAL VAL A ? n 
A 1  69 ARG  69 69  69  ARG ARG A ? n 
A 1  70 ARG  70 70  70  ARG ARG A ? n 
A 1  71 GLN  71 71  71  GLN GLN A ? n 
A 1  72 ILE  72 72  72  ILE ILE A ? n 
A 1  73 PRO  73 73  73  PRO PRO A ? n 
A 1  74 HIS  74 74  74  HIS HIS A ? n 
A 1  75 PRO  75 75  75  PRO PRO A ? n 
A 1  76 GLN  76 76  76  GLN GLN A ? n 
A 1  77 TYR  77 77  77  TYR TYR A ? n 
A 1  78 ASP  78 78  78  ASP ASP A ? n 
A 1  79 ARG  79 79  79  ARG ARG A ? n 
A 1  80 GLU  80 80  80  GLU GLU A ? n 
A 1  81 THR  81 81  81  THR THR A ? n 
A 1  82 LEU  82 82  82  LEU LEU A ? n 
A 1  83 ASN  83 83  83  ASN ASN A ? n 
A 1  84 ASN  84 84  84  ASN ASN A ? n 
A 1  85 ASP  85 85  85  ASP ASP A ? n 
A 1  86 ILE  86 86  86  ILE ILE A ? n 
A 1  87 MET  87 87  87  MET MET A ? n 
A 1  88 LEU  88 88  88  LEU LEU A ? n 
A 1  89 LEU  89 89  89  LEU LEU A ? n 
A 1  90 GLN  90 90  90  GLN GLN A ? n 
A 1  91 LEU  91 91  91  LEU LEU A ? n 
A 1  92 ALA  92 92  92  ALA ALA A ? n 
A 1  93 GLU  93 93  93  GLU GLU A ? n 
A 1  94 PRO  94 94  94  PRO PRO A ? n 
A 1  95 ALA  95 95  95  ALA ALA A ? n 
A 1  96 LYS  96 96  96  LYS LYS A ? n 
A 1  97 LEU  97 97  97  LEU LEU A ? n 
A 1  98 ASP  98 98  98  ASP ASP A ? n 
A 1  99 GLY  99 99  99  GLY GLY A ? n 
A 1 100 TRP 100 100 100 TRP TRP A ? n 
A 1 101 VAL 101 101 101 VAL VAL A ? n 
A 1 102 GLU 102 102 102 GLU GLU A ? n 
A 1 103 THR 103 103 103 THR THR A ? n 
A 1 104 ILE 104 104 104 ILE ILE A ? n 
A 1 105 ALA 105 105 105 ALA ALA A ? n 
A 1 106 LEU 106 106 106 LEU LEU A ? n 
A 1 107 PRO 107 107 107 PRO PRO A ? n 
A 1 108 CYS 108 108 108 CYS CYS A ? n 
A 1 109 GLU 109 109 109 GLU GLU A ? n 
A 1 110 GLU 110 110 110 GLU GLU A ? n 
A 1 111 ALA 111 111 111 ALA ALA A ? n 
A 1 112 GLU 112 112 112 GLU GLU A ? n 
A 1 113 PRO 113 113 113 PRO PRO A ? n 
A 1 114 GLY 114 114 114 GLY GLY A ? n 
A 1 115 MET 115 115 115 MET MET A ? n 
A 1 116 VAL 116 116 116 VAL VAL A ? n 
A 1 117 CYS 117 117 117 CYS CYS A ? n 
A 1 118 ARG 118 118 118 ARG ARG A ? n 
A 1 119 VAL 119 119 119 VAL VAL A ? n 
A 1 120 ALA 120 120 120 ALA ALA A ? n 
A 1 121 GLY 121 121 121 GLY GLY A ? n 
A 1 122 TRP 122 122 122 TRP TRP A ? n 
A 1 123 GLY 123 123 123 GLY GLY A ? n 
A 1 124 CYS 124 124 124 CYS CYS A ? n 
A 1 125 THR 125 125 125 THR THR A ? n 
A 1 126 ILE 126 126 126 ILE ILE A ? n 
A 1 127 ALA 127 127 127 ALA ALA A ? n 
A 1 128 THR 128 128 128 THR THR A ? n 
A 1 129 HIS 129 129 129 HIS HIS A ? n 
A 1 130 SER 130 130 130 SER SER A ? n 
A 1 131 SER 131 131 131 SER SER A ? n 
A 1 132 ALA 132 132 132 ALA ALA A ? n 
A 1 133 ALA 133 133 133 ALA ALA A ? n 
A 1 134 SER 134 134 134 SER SER A ? n 
A 1 135 ALA 135 135 135 ALA ALA A ? n 
A 1 136 LEU 136 136 136 LEU LEU A ? n 
A 1 137 GLN 137 137 137 GLN GLN A ? n 
A 1 138 GLU 138 138 138 GLU GLU A ? n 
A 1 139 VAL 139 139 139 VAL VAL A ? n 
A 1 140 GLU 140 140 140 GLU GLU A ? n 
A 1 141 VAL 141 141 141 VAL VAL A ? n 
A 1 142 GLU 142 142 142 GLU GLU A ? n 
A 1 143 VAL 143 143 143 VAL VAL A ? n 
A 1 144 LEU 144 144 144 LEU LEU A ? n 
A 1 145 ALA 145 145 145 ALA ALA A ? n 
A 1 146 ASP 146 146 146 ASP ASP A ? n 
A 1 147 ALA 147 147 147 ALA ALA A ? n 
A 1 148 GLU 148 148 148 GLU GLU A ? n 
A 1 149 CYS 149 149 149 CYS CYS A ? n 
A 1 150 ASN 150 150 150 ASN ASN A ? n 
A 1 151 TYR 151 151 151 TYR TYR A ? n 
A 1 152 ARG 152 152 152 ARG ARG A ? n 
A 1 153 ASN 153 153 153 ASN ASN A ? n 
A 1 154 TYR 154 154 154 TYR TYR A ? n 
A 1 155 VAL 155 155 155 VAL VAL A ? n 
A 1 156 SER 156 156 156 SER SER A ? n 
A 1 157 SER 157 157 157 SER SER A ? n 
A 1 158 THR 158 158 158 THR THR A ? n 
A 1 159 MET 159 159 159 MET MET A ? n 
A 1 160 LEU 160 160 160 LEU LEU A ? n 
A 1 161 CYS 161 161 161 CYS CYS A ? n 
A 1 162 ALA 162 162 162 ALA ALA A ? n 
A 1 163 GLY 163 163 163 GLY GLY A ? n 
A 1 164 LEU 164 164 164 LEU LEU A ? n 
A 1 165 PRO 165 165 165 PRO PRO A ? n 
A 1 166 TRP 166 166 166 TRP TRP A ? n 
A 1 167 LYS 167 167 167 LYS LYS A ? n 
A 1 168 GLY 168 168 168 GLY GLY A ? n 
A 1 169 LYS 169 169 169 LYS LYS A ? n 
A 1 170 ASP 170 170 170 ASP ASP A ? n 
A 1 171 SER 171 171 171 SER SER A ? n 
A 1 172 ALA 172 172 172 ALA ALA A ? n 
A 1 173 LYS 173 173 173 LYS LYS A ? n 
A 1 174 GLY 174 174 174 GLY GLY A ? n 
A 1 175 ASP 175 175 175 ASP ASP A ? n 
A 1 176 SER 176 176 176 SER SER A ? n 
A 1 177 GLY 177 177 177 GLY GLY A ? n 
A 1 178 GLY 178 178 178 GLY GLY A ? n 
A 1 179 PRO 179 179 179 PRO PRO A ? n 
A 1 180 LEU 180 180 180 LEU LEU A ? n 
A 1 181 VAL 181 181 181 VAL VAL A ? n 
A 1 182 CYS 182 182 182 CYS CYS A ? n 
A 1 183 GLY 183 183 183 GLY GLY A ? n 
A 1 184 ALA 184 184 184 ALA ALA A ? n 
A 1 185 LYS 185 185 185 LYS LYS A ? n 
A 1 186 ALA 186 186 186 ALA ALA A ? n 
A 1 187 GLN 187 187 187 GLN GLN A ? n 
A 1 188 GLY 188 188 188 GLY GLY A ? n 
A 1 189 ILE 189 189 189 ILE ILE A ? n 
A 1 190 VAL 190 190 190 VAL VAL A ? n 
A 1 191 SER 191 191 191 SER SER A ? n 
A 1 192 TRP 192 192 192 TRP TRP A ? n 
A 1 193 GLY 193 193 193 GLY GLY A ? n 
A 1 194 PRO 194 194 194 PRO PRO A ? n 
A 1 195 ASP 195 195 195 ASP ASP A ? n 
A 1 196 THR 196 196 196 THR THR A ? n 
A 1 197 PRO 197 197 197 PRO PRO A ? n 
A 1 198 PRO 198 198 198 PRO PRO A ? n 
A 1 199 GLY 199 199 199 GLY GLY A ? n 
A 1 200 VAL 200 200 200 VAL VAL A ? n 
A 1 201 TYR 201 201 201 TYR TYR A ? n 
A 1 202 THR 202 202 202 THR THR A ? n 
A 1 203 ARG 203 203 203 ARG ARG A ? n 
A 1 204 VAL 204 204 204 VAL VAL A ? n 
A 1 205 SER 205 205 205 SER SER A ? n 
A 1 206 THR 206 206 206 THR THR A ? n 
A 1 207 TYR 207 207 207 TYR TYR A ? n 
A 1 208 ASN 208 208 208 ASN ASN A ? n 
A 1 209 LYS 209 209 209 LYS LYS A ? n 
A 1 210 TRP 210 210 210 TRP TRP A ? n 
A 1 211 ILE 211 211 211 ILE ILE A ? n 
A 1 212 LYS 212 212 212 LYS LYS A ? n 
A 1 213 ASP 213 213 213 ASP ASP A ? n 
A 1 214 THR 214 214 214 THR THR A ? n 
A 1 215 MET 215 215 215 MET MET A ? n 
A 1 216 ARG 216 216 216 ARG ARG A ? n 
A 1 217 GLY 217 217 217 GLY GLY A ? n 
A 1 218 ALA 218 218 218 ALA ALA A ? n 
# 
loop_
_atom_site.group_PDB 
_atom_site.id 
_atom_site.type_symbol 
_atom_site.label_atom_id 
_atom_site.label_alt_id 
_atom_site.label_comp_id 
_atom_site.label_asym_id 
_atom_site.label_entity_id 
_atom_site.label_seq_id 
_atom_site.pdbx_PDB_ins_code 
_atom_site.Cartn_x 
_atom_site.Cartn_y 
_atom_site.Cartn_z 
_atom_site.occupancy 
_atom_site.B_iso_or_equiv 
_atom_site.pdbx_formal_charge 
_atom_site.auth_seq_id 
_atom_site.auth_comp_id 
_atom_site.auth_asym_id 
_atom_site.auth_atom_id 
_atom_site.pdbx_PDB_model_num 
ATOM 1    N N   ? GLU A 1   1 ?  -3.407  -9.344 -11.063 1.000 49.570 ? 1   GLU A N   1 
ATOM 2    C CA  ? GLU A 1   1 ?  -2.503 -10.405 -11.497 1.000 49.570 ? 1   GLU A CA  1 
ATOM 3    C C   ? GLU A 1   1 ?  -1.185 -10.354 -10.730 1.000 49.570 ? 1   GLU A C   1 
ATOM 4    C CB  ? GLU A 1   1 ?  -2.240 -10.307 -13.001 1.000 49.570 ? 1   GLU A CB  1 
ATOM 5    O O   ? GLU A 1   1 ?  -0.572  -9.291 -10.607 1.000 49.570 ? 1   GLU A O   1 
ATOM 6    C CG  ? GLU A 1   1 ?  -3.440 -10.680 -13.861 1.000 49.570 ? 1   GLU A CG  1 
ATOM 7    C CD  ? GLU A 1   1 ?  -3.142 -10.652 -15.351 1.000 49.570 ? 1   GLU A CD  1 
ATOM 8    O OE1 ? GLU A 1   1 ?  -4.004 -11.084 -16.151 1.000 49.570 ? 1   GLU A OE1 1 
ATOM 9    O OE2 ? GLU A 1   1 ?  -2.039 -10.195 -15.723 1.000 49.570 ? 1   GLU A OE2 1 
ATOM 10   N N   ? ILE A 1   2 ?  -0.873 -11.442  -9.885 1.000 52.050 ? 2   ILE A N   1 
ATOM 11   C CA  ? ILE A 1   2 ?   0.517 -11.626  -9.483 1.000 52.050 ? 2   ILE A CA  1 
ATOM 12   C C   ? ILE A 1   2 ?   1.178 -12.672 -10.378 1.000 52.050 ? 2   ILE A C   1 
ATOM 13   C CB  ? ILE A 1   2 ?   0.625 -12.044  -8.000 1.000 52.050 ? 2   ILE A CB  1 
ATOM 14   O O   ? ILE A 1   2 ?   0.956 -13.873 -10.208 1.000 52.050 ? 2   ILE A O   1 
ATOM 15   C CG1 ? ILE A 1   2 ?  -0.098 -11.031  -7.105 1.000 52.050 ? 2   ILE A CG1 1 
ATOM 16   C CG2 ? ILE A 1   2 ?   2.093 -12.190  -7.586 1.000 52.050 ? 2   ILE A CG2 1 
ATOM 17   C CD1 ? ILE A 1   2 ?   0.553  -9.656  -7.075 1.000 52.050 ? 2   ILE A CD1 1 
ATOM 18   N N   ? ILE A 1   3 ?   1.450 -12.338 -11.596 1.000 55.280 ? 3   ILE A N   1 
ATOM 19   C CA  ? ILE A 1   3 ?   2.033 -13.233 -12.589 1.000 55.280 ? 3   ILE A CA  1 
ATOM 20   C C   ? ILE A 1   3 ?   3.345 -13.807 -12.059 1.000 55.280 ? 3   ILE A C   1 
ATOM 21   C CB  ? ILE A 1   3 ?   2.270 -12.508 -13.933 1.000 55.280 ? 3   ILE A CB  1 
ATOM 22   O O   ? ILE A 1   3 ?   4.249 -13.059 -11.678 1.000 55.280 ? 3   ILE A O   1 
ATOM 23   C CG1 ? ILE A 1   3 ?   0.951 -11.945 -14.475 1.000 55.280 ? 3   ILE A CG1 1 
ATOM 24   C CG2 ? ILE A 1   3 ?   2.920 -13.452 -14.949 1.000 55.280 ? 3   ILE A CG2 1 
ATOM 25   C CD1 ? ILE A 1   3 ?   1.109 -11.095 -15.728 1.000 55.280 ? 3   ILE A CD1 1 
ATOM 26   N N   ? GLY A 1   4 ?   3.364 -15.229 -11.762 1.000 56.400 ? 4   GLY A N   1 
ATOM 27   C CA  ? GLY A 1   4 ?   4.546 -15.914 -11.264 1.000 56.400 ? 4   GLY A CA  1 
ATOM 28   C C   ? GLY A 1   4 ?   4.621 -15.950  -9.750 1.000 56.400 ? 4   GLY A C   1 
ATOM 29   O O   ? GLY A 1   4 ?   5.685 -16.205  -9.181 1.000 56.400 ? 4   GLY A O   1 
ATOM 30   N N   ? GLY A 1   5 ?   3.395 -15.498  -9.108 1.000 69.220 ? 5   GLY A N   1 
ATOM 31   C CA  ? GLY A 1   5 ?   3.345 -15.465  -7.655 1.000 69.220 ? 5   GLY A CA  1 
ATOM 32   C C   ? GLY A 1   5 ?   2.980 -16.803  -7.041 1.000 69.220 ? 5   GLY A C   1 
ATOM 33   O O   ? GLY A 1   5 ?   2.581 -17.730  -7.749 1.000 69.220 ? 5   GLY A O   1 
ATOM 34   N N   ? LYS A 1   6 ?   3.379 -17.104  -5.938 1.000 81.520 ? 6   LYS A N   1 
ATOM 35   C CA  ? LYS A 1   6 ?   3.038 -18.279  -5.142 1.000 81.520 ? 6   LYS A CA  1 
ATOM 36   C C   ? LYS A 1   6 ?   2.174 -17.899  -3.943 1.000 81.520 ? 6   LYS A C   1 
ATOM 37   C CB  ? LYS A 1   6 ?   4.306 -18.993  -4.669 1.000 81.520 ? 6   LYS A CB  1 
ATOM 38   O O   ? LYS A 1   6 ?   2.175 -16.744  -3.512 1.000 81.520 ? 6   LYS A O   1 
ATOM 39   C CG  ? LYS A 1   6 ?   5.169 -18.164  -3.729 1.000 81.520 ? 6   LYS A CG  1 
ATOM 40   C CD  ? LYS A 1   6 ?   6.429 -18.915  -3.319 1.000 81.520 ? 6   LYS A CD  1 
ATOM 41   C CE  ? LYS A 1   6 ?   7.278 -18.099  -2.353 1.000 81.520 ? 6   LYS A CE  1 
ATOM 42   N NZ  ? LYS A 1   6 ?   8.523 -18.825  -1.961 1.000 81.520 ? 6   LYS A NZ  1 
ATOM 43   N N   ? GLU A 1   7 ?   1.324 -18.840  -3.621 1.000 87.150 ? 7   GLU A N   1 
ATOM 44   C CA  ? GLU A 1   7 ?   0.529 -18.573  -2.426 1.000 87.150 ? 7   GLU A CA  1 
ATOM 45   C C   ? GLU A 1   7 ?   1.410 -18.121  -1.265 1.000 87.150 ? 7   GLU A C   1 
ATOM 46   C CB  ? GLU A 1   7 ?  -0.274 -19.813  -2.026 1.000 87.150 ? 7   GLU A CB  1 
ATOM 47   O O   ? GLU A 1   7 ?   2.443 -18.735  -0.988 1.000 87.150 ? 7   GLU A O   1 
ATOM 48   C CG  ? GLU A 1   7 ?  -1.196 -19.591  -0.836 1.000 87.150 ? 7   GLU A CG  1 
ATOM 49   C CD  ? GLU A 1   7 ?  -2.108 -20.775  -0.554 1.000 87.150 ? 7   GLU A CD  1 
ATOM 50   O OE1 ? GLU A 1   7 ?  -2.655 -20.866   0.568 1.000 87.150 ? 7   GLU A OE1 1 
ATOM 51   O OE2 ? GLU A 1   7 ?  -2.275 -21.619  -1.463 1.000 87.150 ? 7   GLU A OE2 1 
ATOM 52   N N   ? ALA A 1   8 ?   1.106 -17.025  -0.616 1.000 90.360 ? 8   ALA A N   1 
ATOM 53   C CA  ? ALA A 1   8 ?   1.800 -16.534   0.571 1.000 90.360 ? 8   ALA A CA  1 
ATOM 54   C C   ? ALA A 1   8 ?   1.557 -17.451   1.767 1.000 90.360 ? 8   ALA A C   1 
ATOM 55   C CB  ? ALA A 1   8 ?   1.354 -15.110   0.898 1.000 90.360 ? 8   ALA A CB  1 
ATOM 56   O O   ? ALA A 1   8 ?   0.504 -18.085   1.867 1.000 90.360 ? 8   ALA A O   1 
ATOM 57   N N   ? LYS A 1   9 ?   2.652 -17.552   2.561 1.000 92.230 ? 9   LYS A N   1 
ATOM 58   C CA  ? LYS A 1   9 ?   2.408 -18.222   3.835 1.000 92.230 ? 9   LYS A CA  1 
ATOM 59   C C   ? LYS A 1   9 ?   1.262 -17.559   4.594 1.000 92.230 ? 9   LYS A C   1 
ATOM 60   C CB  ? LYS A 1   9 ?   3.674 -18.221   4.693 1.000 92.230 ? 9   LYS A CB  1 
ATOM 61   O O   ? LYS A 1   9 ?   1.227 -16.334   4.729 1.000 92.230 ? 9   LYS A O   1 
ATOM 62   C CG  ? LYS A 1   9 ?   3.555 -19.035   5.973 1.000 92.230 ? 9   LYS A CG  1 
ATOM 63   C CD  ? LYS A 1   9 ?   4.841 -18.989   6.787 1.000 92.230 ? 9   LYS A CD  1 
ATOM 64   C CE  ? LYS A 1   9 ?   4.691 -19.719   8.115 1.000 92.230 ? 9   LYS A CE  1 
ATOM 65   N NZ  ? LYS A 1   9 ?   5.944 -19.658   8.926 1.000 92.230 ? 9   LYS A NZ  1 
ATOM 66   N N   ? PRO A 1  10 ?   0.212 -18.371   4.956 1.000 92.010 ? 10  PRO A N   1 
ATOM 67   C CA  ? PRO A 1  10 ?  -0.912 -17.782   5.688 1.000 92.010 ? 10  PRO A CA  1 
ATOM 68   C C   ? PRO A 1  10 ?  -0.462 -16.848   6.809 1.000 92.010 ? 10  PRO A C   1 
ATOM 69   C CB  ? PRO A 1  10 ?  -1.642 -19.003   6.255 1.000 92.010 ? 10  PRO A CB  1 
ATOM 70   O O   ? PRO A 1  10 ?   0.428 -17.198   7.589 1.000 92.010 ? 10  PRO A O   1 
ATOM 71   C CG  ? PRO A 1  10 ?  -1.331 -20.111   5.301 1.000 92.010 ? 10  PRO A CG  1 
ATOM 72   C CD  ? PRO A 1  10 ?   0.080 -19.940   4.815 1.000 92.010 ? 10  PRO A CD  1 
ATOM 73   N N   ? HIS A 1  11 ?  -1.037 -15.549   6.660 1.000 91.930 ? 11  HIS A N   1 
ATOM 74   C CA  ? HIS A 1  11 ?  -0.887 -14.536   7.699 1.000 91.930 ? 11  HIS A CA  1 
ATOM 75   C C   ? HIS A 1  11 ?   0.550 -14.031   7.771 1.000 91.930 ? 11  HIS A C   1 
ATOM 76   C CB  ? HIS A 1  11 ?  -1.316 -15.094   9.057 1.000 91.930 ? 11  HIS A CB  1 
ATOM 77   O O   ? HIS A 1  11 ?   0.967 -13.474   8.789 1.000 91.930 ? 11  HIS A O   1 
ATOM 78   C CG  ? HIS A 1  11 ?  -2.720 -15.608   9.078 1.000 91.930 ? 11  HIS A CG  1 
ATOM 79   C CD2 ? HIS A 1  11 ?  -3.210 -16.846   9.323 1.000 91.930 ? 11  HIS A CD2 1 
ATOM 80   N ND1 ? HIS A 1  11 ?  -3.810 -14.804   8.822 1.000 91.930 ? 11  HIS A ND1 1 
ATOM 81   C CE1 ? HIS A 1  11 ?  -4.913 -15.529   8.909 1.000 91.930 ? 11  HIS A CE1 1 
ATOM 82   N NE2 ? HIS A 1  11 ?  -4.577 -16.771   9.212 1.000 91.930 ? 11  HIS A NE2 1 
ATOM 83   N N   ? SER A 1  12 ?   1.382 -14.281   6.824 1.000 94.050 ? 12  SER A N   1 
ATOM 84   C CA  ? SER A 1  12 ?   2.747 -13.779   6.706 1.000 94.050 ? 12  SER A CA  1 
ATOM 85   C C   ? SER A 1  12 ?   2.763 -12.318   6.272 1.000 94.050 ? 12  SER A C   1 
ATOM 86   C CB  ? SER A 1  12 ?   3.544 -14.624   5.711 1.000 94.050 ? 12  SER A CB  1 
ATOM 87   O O   ? SER A 1  12 ?   3.784 -11.638   6.399 1.000 94.050 ? 12  SER A O   1 
ATOM 88   O OG  ? SER A 1  12 ?   2.960 -14.567   4.421 1.000 94.050 ? 12  SER A OG  1 
ATOM 89   N N   ? ARG A 1  13 ?   1.703 -11.743   5.851 1.000 95.120 ? 13  ARG A N   1 
ATOM 90   C CA  ? ARG A 1  13 ?   1.521 -10.348   5.465 1.000 95.120 ? 13  ARG A CA  1 
ATOM 91   C C   ? ARG A 1  13 ?   0.357  -9.717   6.223 1.000 95.120 ? 13  ARG A C   1 
ATOM 92   C CB  ? ARG A 1  13 ?   1.287 -10.234   3.957 1.000 95.120 ? 13  ARG A CB  1 
ATOM 93   O O   ? ARG A 1  13 ?  -0.684  -9.419   5.636 1.000 95.120 ? 13  ARG A O   1 
ATOM 94   C CG  ? ARG A 1  13 ?   2.369 -10.890   3.114 1.000 95.120 ? 13  ARG A CG  1 
ATOM 95   C CD  ? ARG A 1  13 ?   3.719 -10.212   3.302 1.000 95.120 ? 13  ARG A CD  1 
ATOM 96   N NE  ? ARG A 1  13 ?   4.741 -10.799   2.441 1.000 95.120 ? 13  ARG A NE  1 
ATOM 97   N NH1 ? ARG A 1  13 ?   5.416 -12.387   3.977 1.000 95.120 ? 13  ARG A NH1 1 
ATOM 98   N NH2 ? ARG A 1  13 ?   6.422 -12.275   1.920 1.000 95.120 ? 13  ARG A NH2 1 
ATOM 99   C CZ  ? ARG A 1  13 ?   5.524 -11.819   2.781 1.000 95.120 ? 13  ARG A CZ  1 
ATOM 100  N N   ? PRO A 1  14 ?   0.507  -9.426   7.451 1.000 96.010 ? 14  PRO A N   1 
ATOM 101  C CA  ? PRO A 1  14 ?  -0.592  -9.027   8.334 1.000 96.010 ? 14  PRO A CA  1 
ATOM 102  C C   ? PRO A 1  14 ?  -1.049  -7.591   8.093 1.000 96.010 ? 14  PRO A C   1 
ATOM 103  C CB  ? PRO A 1  14 ?   0.007  -9.183   9.734 1.000 96.010 ? 14  PRO A CB  1 
ATOM 104  O O   ? PRO A 1  14 ?  -2.073  -7.166   8.635 1.000 96.010 ? 14  PRO A O   1 
ATOM 105  C CG  ? PRO A 1  14 ?   1.475  -8.977   9.547 1.000 96.010 ? 14  PRO A CG  1 
ATOM 106  C CD  ? PRO A 1  14 ?   1.872  -9.554   8.219 1.000 96.010 ? 14  PRO A CD  1 
ATOM 107  N N   ? TYR A 1  15 ?  -0.370  -6.838   7.175 1.000 97.430 ? 15  TYR A N   1 
ATOM 108  C CA  ? TYR A 1  15 ?  -0.713  -5.462   6.835 1.000 97.430 ? 15  TYR A CA  1 
ATOM 109  C C   ? TYR A 1  15 ?  -1.613  -5.412   5.606 1.000 97.430 ? 15  TYR A C   1 
ATOM 110  C CB  ? TYR A 1  15 ?   0.554  -4.637   6.587 1.000 97.430 ? 15  TYR A CB  1 
ATOM 111  O O   ? TYR A 1  15 ?  -2.137  -4.352   5.255 1.000 97.430 ? 15  TYR A O   1 
ATOM 112  C CG  ? TYR A 1  15 ?   1.550  -5.314   5.677 1.000 97.430 ? 15  TYR A CG  1 
ATOM 113  C CD1 ? TYR A 1  15 ?   2.674  -5.954   6.195 1.000 97.430 ? 15  TYR A CD1 1 
ATOM 114  C CD2 ? TYR A 1  15 ?   1.370  -5.314   4.298 1.000 97.430 ? 15  TYR A CD2 1 
ATOM 115  C CE1 ? TYR A 1  15 ?   3.595  -6.577   5.360 1.000 97.430 ? 15  TYR A CE1 1 
ATOM 116  C CE2 ? TYR A 1  15 ?   2.285  -5.934   3.453 1.000 97.430 ? 15  TYR A CE2 1 
ATOM 117  O OH  ? TYR A 1  15 ?   4.302  -7.177   3.161 1.000 97.430 ? 15  TYR A OH  1 
ATOM 118  C CZ  ? TYR A 1  15 ?   3.393  -6.562   3.993 1.000 97.430 ? 15  TYR A CZ  1 
ATOM 119  N N   ? MET A 1  16 ?  -1.776  -6.502   4.912 1.000 96.480 ? 16  MET A N   1 
ATOM 120  C CA  ? MET A 1  16 ?  -2.505  -6.560   3.648 1.000 96.480 ? 16  MET A CA  1 
ATOM 121  C C   ? MET A 1  16 ?  -3.987  -6.272   3.861 1.000 96.480 ? 16  MET A C   1 
ATOM 122  C CB  ? MET A 1  16 ?  -2.327  -7.928   2.987 1.000 96.480 ? 16  MET A CB  1 
ATOM 123  O O   ? MET A 1  16 ?  -4.591  -6.772   4.811 1.000 96.480 ? 16  MET A O   1 
ATOM 124  C CG  ? MET A 1  16 ?  -1.042  -8.060   2.186 1.000 96.480 ? 16  MET A CG  1 
ATOM 125  S SD  ? MET A 1  16 ?  -0.871  -6.751   0.912 1.000 96.480 ? 16  MET A SD  1 
ATOM 126  C CE  ? MET A 1  16 ?  -1.853  -7.480  -0.429 1.000 96.480 ? 16  MET A CE  1 
ATOM 127  N N   ? ALA A 1  17 ?  -4.529  -5.495   2.903 1.000 96.410 ? 17  ALA A N   1 
ATOM 128  C CA  ? ALA A 1  17 ?  -5.950  -5.159   2.923 1.000 96.410 ? 17  ALA A CA  1 
ATOM 129  C C   ? ALA A 1  17 ?  -6.621  -5.531   1.604 1.000 96.410 ? 17  ALA A C   1 
ATOM 130  C CB  ? ALA A 1  17 ?  -6.140  -3.672   3.213 1.000 96.410 ? 17  ALA A CB  1 
ATOM 131  O O   ? ALA A 1  17 ?  -6.097  -5.234   0.528 1.000 96.410 ? 17  ALA A O   1 
ATOM 132  N N   ? TYR A 1  18 ?  -7.747  -6.195   1.721 1.000 95.140 ? 18  TYR A N   1 
ATOM 133  C CA  ? TYR A 1  18 ?  -8.624  -6.470   0.588 1.000 95.140 ? 18  TYR A CA  1 
ATOM 134  C C   ? TYR A 1  18 ?  -9.741  -5.438   0.499 1.000 95.140 ? 18  TYR A C   1 
ATOM 135  C CB  ? TYR A 1  18 ?  -9.221  -7.877   0.699 1.000 95.140 ? 18  TYR A CB  1 
ATOM 136  O O   ? TYR A 1  18 ? -10.498  -5.250   1.454 1.000 95.140 ? 18  TYR A O   1 
ATOM 137  C CG  ? TYR A 1  18 ? -10.172  -8.222  -0.421 1.000 95.140 ? 18  TYR A CG  1 
ATOM 138  C CD1 ? TYR A 1  18 ? -11.547  -8.061  -0.268 1.000 95.140 ? 18  TYR A CD1 1 
ATOM 139  C CD2 ? TYR A 1  18 ?  -9.698  -8.712  -1.633 1.000 95.140 ? 18  TYR A CD2 1 
ATOM 140  C CE1 ? TYR A 1  18 ? -12.428  -8.380  -1.296 1.000 95.140 ? 18  TYR A CE1 1 
ATOM 141  C CE2 ? TYR A 1  18 ? -10.569  -9.034  -2.669 1.000 95.140 ? 18  TYR A CE2 1 
ATOM 142  O OH  ? TYR A 1  18 ? -12.797  -9.182  -3.512 1.000 95.140 ? 18  TYR A OH  1 
ATOM 143  C CZ  ? TYR A 1  18 ? -11.930  -8.865  -2.491 1.000 95.140 ? 18  TYR A CZ  1 
ATOM 144  N N   ? LEU A 1  19 ?  -9.771  -4.714  -0.654 1.000 94.740 ? 19  LEU A N   1 
ATOM 145  C CA  ? LEU A 1  19 ? -10.774  -3.671  -0.835 1.000 94.740 ? 19  LEU A CA  1 
ATOM 146  C C   ? LEU A 1  19 ? -11.860  -4.124  -1.805 1.000 94.740 ? 19  LEU A C   1 
ATOM 147  C CB  ? LEU A 1  19 ? -10.123  -2.383  -1.346 1.000 94.740 ? 19  LEU A CB  1 
ATOM 148  O O   ? LEU A 1  19 ? -11.571  -4.451  -2.959 1.000 94.740 ? 19  LEU A O   1 
ATOM 149  C CG  ? LEU A 1  19 ?  -8.989  -1.813  -0.493 1.000 94.740 ? 19  LEU A CG  1 
ATOM 150  C CD1 ? LEU A 1  19 ?  -8.005  -1.041  -1.367 1.000 94.740 ? 19  LEU A CD1 1 
ATOM 151  C CD2 ? LEU A 1  19 ?  -9.546  -0.920   0.611 1.000 94.740 ? 19  LEU A CD2 1 
ATOM 152  N N   ? GLN A 1  20 ? -13.041  -4.215  -1.268 1.000 92.550 ? 20  GLN A N   1 
ATOM 153  C CA  ? GLN A 1  20 ? -14.205  -4.538  -2.086 1.000 92.550 ? 20  GLN A CA  1 
ATOM 154  C C   ? GLN A 1  20 ? -15.011  -3.285  -2.417 1.000 92.550 ? 20  GLN A C   1 
ATOM 155  C CB  ? GLN A 1  20 ? -15.094  -5.560  -1.375 1.000 92.550 ? 20  GLN A CB  1 
ATOM 156  O O   ? GLN A 1  20 ? -15.446  -2.565  -1.516 1.000 92.550 ? 20  GLN A O   1 
ATOM 157  C CG  ? GLN A 1  20 ? -16.231  -6.092  -2.236 1.000 92.550 ? 20  GLN A CG  1 
ATOM 158  C CD  ? GLN A 1  20 ? -16.964  -7.252  -1.590 1.000 92.550 ? 20  GLN A CD  1 
ATOM 159  N NE2 ? GLN A 1  20 ? -17.612  -8.074  -2.409 1.000 92.550 ? 20  GLN A NE2 1 
ATOM 160  O OE1 ? GLN A 1  20 ? -16.948  -7.410  -0.365 1.000 92.550 ? 20  GLN A OE1 1 
ATOM 161  N N   ? MET A 1  21 ? -15.236  -3.029  -3.787 1.000 89.020 ? 21  MET A N   1 
ATOM 162  C CA  ? MET A 1  21 ? -15.930  -1.846  -4.287 1.000 89.020 ? 21  MET A CA  1 
ATOM 163  C C   ? MET A 1  21 ? -17.255  -2.228  -4.939 1.000 89.020 ? 21  MET A C   1 
ATOM 164  C CB  ? MET A 1  21 ? -15.054  -1.091  -5.288 1.000 89.020 ? 21  MET A CB  1 
ATOM 165  O O   ? MET A 1  21 ? -17.377  -3.307  -5.522 1.000 89.020 ? 21  MET A O   1 
ATOM 166  C CG  ? MET A 1  21 ? -13.697  -0.689  -4.734 1.000 89.020 ? 21  MET A CG  1 
ATOM 167  S SD  ? MET A 1  21 ? -12.562  -0.067  -6.035 1.000 89.020 ? 21  MET A SD  1 
ATOM 168  C CE  ? MET A 1  21 ? -13.499   1.374  -6.615 1.000 89.020 ? 21  MET A CE  1 
ATOM 169  N N   ? ASN A 1  22 ? -18.501  -1.512  -4.712 1.000 71.250 ? 22  ASN A N   1 
ATOM 170  C CA  ? ASN A 1  22 ? -19.915  -1.618  -5.053 1.000 71.250 ? 22  ASN A CA  1 
ATOM 171  C C   ? ASN A 1  22 ? -20.112  -1.951  -6.529 1.000 71.250 ? 22  ASN A C   1 
ATOM 172  C CB  ? ASN A 1  22 ? -20.652  -0.325  -4.697 1.000 71.250 ? 22  ASN A CB  1 
ATOM 173  O O   ? ASN A 1  22 ? -21.203  -2.352  -6.939 1.000 71.250 ? 22  ASN A O   1 
ATOM 174  C CG  ? ASN A 1  22 ? -20.711  -0.079  -3.203 1.000 71.250 ? 22  ASN A CG  1 
ATOM 175  N ND2 ? ASN A 1  22 ? -20.796   1.187  -2.813 1.000 71.250 ? 22  ASN A ND2 1 
ATOM 176  O OD1 ? ASN A 1  22 ? -20.680  -1.020  -2.405 1.000 71.250 ? 22  ASN A OD1 1 
ATOM 177  N N   ? ASP A 1  23 ? -19.081  -2.523  -7.408 1.000 64.960 ? 23  ASP A N   1 
ATOM 178  C CA  ? ASP A 1  23 ? -19.201  -2.916  -8.809 1.000 64.960 ? 23  ASP A CA  1 
ATOM 179  C C   ? ASP A 1  23 ? -18.383  -4.171  -9.100 1.000 64.960 ? 23  ASP A C   1 
ATOM 180  C CB  ? ASP A 1  23 ? -18.757  -1.774  -9.727 1.000 64.960 ? 23  ASP A CB  1 
ATOM 181  O O   ? ASP A 1  23 ? -18.133  -4.501 -10.261 1.000 64.960 ? 23  ASP A O   1 
ATOM 182  C CG  ? ASP A 1  23 ? -19.702  -0.586  -9.695 1.000 64.960 ? 23  ASP A CG  1 
ATOM 183  O OD1 ? ASP A 1  23 ? -20.905  -0.771  -9.408 1.000 64.960 ? 23  ASP A OD1 1 
ATOM 184  O OD2 ? ASP A 1  23 ? -19.241   0.544  -9.963 1.000 64.960 ? 23  ASP A OD2 1 
ATOM 185  N N   ? HIS A 1  24 ? -18.190  -5.058  -8.052 1.000 70.230 ? 24  HIS A N   1 
ATOM 186  C CA  ? HIS A 1  24 ? -17.482  -6.325  -8.199 1.000 70.230 ? 24  HIS A CA  1 
ATOM 187  C C   ? HIS A 1  24 ? -16.017  -6.099  -8.558 1.000 70.230 ? 24  HIS A C   1 
ATOM 188  C CB  ? HIS A 1  24 ? -18.155  -7.194  -9.263 1.000 70.230 ? 24  HIS A CB  1 
ATOM 189  O O   ? HIS A 1  24 ? -15.361  -6.993  -9.098 1.000 70.230 ? 24  HIS A O   1 
ATOM 190  C CG  ? HIS A 1  24 ? -19.552  -7.598  -8.913 1.000 70.230 ? 24  HIS A CG  1 
ATOM 191  C CD2 ? HIS A 1  24 ? -20.744  -7.204  -9.418 1.000 70.230 ? 24  HIS A CD2 1 
ATOM 192  N ND1 ? HIS A 1  24 ? -19.835  -8.516  -7.925 1.000 70.230 ? 24  HIS A ND1 1 
ATOM 193  C CE1 ? HIS A 1  24 ? -21.146  -8.670  -7.838 1.000 70.230 ? 24  HIS A CE1 1 
ATOM 194  N NE2 ? HIS A 1  24 ? -21.721  -7.885  -8.734 1.000 70.230 ? 24  HIS A NE2 1 
ATOM 195  N N   ? TYR A 1  25 ? -15.525  -4.768  -8.345 1.000 80.440 ? 25  TYR A N   1 
ATOM 196  C CA  ? TYR A 1  25 ? -14.112  -4.461  -8.536 1.000 80.440 ? 25  TYR A CA  1 
ATOM 197  C C   ? TYR A 1  25 ? -13.349  -4.561  -7.220 1.000 80.440 ? 25  TYR A C   1 
ATOM 198  C CB  ? TYR A 1  25 ? -13.942  -3.061  -9.134 1.000 80.440 ? 25  TYR A CB  1 
ATOM 199  O O   ? TYR A 1  25 ? -13.880  -4.218  -6.161 1.000 80.440 ? 25  TYR A O   1 
ATOM 200  C CG  ? TYR A 1  25 ? -14.414  -2.949 -10.563 1.000 80.440 ? 25  TYR A CG  1 
ATOM 201  C CD1 ? TYR A 1  25 ? -13.597  -3.346 -11.620 1.000 80.440 ? 25  TYR A CD1 1 
ATOM 202  C CD2 ? TYR A 1  25 ? -15.676  -2.447 -10.859 1.000 80.440 ? 25  TYR A CD2 1 
ATOM 203  C CE1 ? TYR A 1  25 ? -14.028  -3.243 -12.939 1.000 80.440 ? 25  TYR A CE1 1 
ATOM 204  C CE2 ? TYR A 1  25 ? -16.117  -2.340 -12.175 1.000 80.440 ? 25  TYR A CE2 1 
ATOM 205  O OH  ? TYR A 1  25 ? -15.718  -2.636 -14.509 1.000 80.440 ? 25  TYR A OH  1 
ATOM 206  C CZ  ? TYR A 1  25 ? -15.287  -2.740 -13.206 1.000 80.440 ? 25  TYR A CZ  1 
ATOM 207  N N   ? THR A 1  26 ? -12.247  -5.088  -7.284 1.000 88.170 ? 26  THR A N   1 
ATOM 208  C CA  ? THR A 1  26 ? -11.431  -5.219  -6.082 1.000 88.170 ? 26  THR A CA  1 
ATOM 209  C C   ? THR A 1  26 ? -10.093  -4.506  -6.256 1.000 88.170 ? 26  THR A C   1 
ATOM 210  C CB  ? THR A 1  26 ? -11.185  -6.698  -5.732 1.000 88.170 ? 26  THR A CB  1 
ATOM 211  O O   ? THR A 1  26 ?  -9.589  -4.385  -7.375 1.000 88.170 ? 26  THR A O   1 
ATOM 212  C CG2 ? THR A 1  26 ? -12.501  -7.442  -5.533 1.000 88.170 ? 26  THR A CG2 1 
ATOM 213  O OG1 ? THR A 1  26 ? -10.454  -7.320  -6.796 1.000 88.170 ? 26  THR A OG1 1 
ATOM 214  N N   ? CYS A 1  27 ?  -9.602  -3.952  -5.174 1.000 92.410 ? 27  CYS A N   1 
ATOM 215  C CA  ? CYS A 1  27 ?  -8.271  -3.369  -5.041 1.000 92.410 ? 27  CYS A CA  1 
ATOM 216  C C   ? CYS A 1  27 ?  -7.565  -3.898  -3.799 1.000 92.410 ? 27  CYS A C   1 
ATOM 217  C CB  ? CYS A 1  27 ?  -8.359  -1.844  -4.979 1.000 92.410 ? 27  CYS A CB  1 
ATOM 218  O O   ? CYS A 1  27 ?  -8.186  -4.546  -2.955 1.000 92.410 ? 27  CYS A O   1 
ATOM 219  S SG  ? CYS A 1  27 ?  -8.655  -1.066  -6.581 1.000 92.410 ? 27  CYS A SG  1 
ATOM 220  N N   ? GLY A 1  28 ?  -6.350  -3.643  -3.842 1.000 93.520 ? 28  GLY A N   1 
ATOM 221  C CA  ? GLY A 1  28 ?  -5.576  -3.911  -2.640 1.000 93.520 ? 28  GLY A CA  1 
ATOM 222  C C   ? GLY A 1  28 ?  -5.279  -2.662  -1.831 1.000 93.520 ? 28  GLY A C   1 
ATOM 223  O O   ? GLY A 1  28 ?  -5.589  -1.549  -2.261 1.000 93.520 ? 28  GLY A O   1 
ATOM 224  N N   ? GLY A 1  29 ?  -4.768  -2.792  -0.701 1.000 96.350 ? 29  GLY A N   1 
ATOM 225  C CA  ? GLY A 1  29 ?  -4.289  -1.775   0.222 1.000 96.350 ? 29  GLY A CA  1 
ATOM 226  C C   ? GLY A 1  29 ?  -3.472  -2.346   1.366 1.000 96.350 ? 29  GLY A C   1 
ATOM 227  O O   ? GLY A 1  29 ?  -3.284  -3.561   1.456 1.000 96.350 ? 29  GLY A O   1 
ATOM 228  N N   ? PHE A 1  30 ?  -2.942  -1.423   2.153 1.000 98.090 ? 30  PHE A N   1 
ATOM 229  C CA  ? PHE A 1  30 ?  -2.191  -1.896   3.310 1.000 98.090 ? 30  PHE A CA  1 
ATOM 230  C C   ? PHE A 1  30 ?  -2.319  -0.920   4.474 1.000 98.090 ? 30  PHE A C   1 
ATOM 231  C CB  ? PHE A 1  30 ?  -0.715  -2.094   2.950 1.000 98.090 ? 30  PHE A CB  1 
ATOM 232  O O   ? PHE A 1  30 ?  -2.441   0.289   4.266 1.000 98.090 ? 30  PHE A O   1 
ATOM 233  C CG  ? PHE A 1  30 ?  -0.072  -0.881   2.334 1.000 98.090 ? 30  PHE A CG  1 
ATOM 234  C CD1 ? PHE A 1  30 ?  -0.171  -0.643   0.969 1.000 98.090 ? 30  PHE A CD1 1 
ATOM 235  C CD2 ? PHE A 1  30 ?   0.631   0.022   3.121 1.000 98.090 ? 30  PHE A CD2 1 
ATOM 236  C CE1 ? PHE A 1  30 ?   0.423   0.479   0.396 1.000 98.090 ? 30  PHE A CE1 1 
ATOM 237  C CE2 ? PHE A 1  30 ?   1.227   1.146   2.556 1.000 98.090 ? 30  PHE A CE2 1 
ATOM 238  C CZ  ? PHE A 1  30 ?   1.123   1.372   1.193 1.000 98.090 ? 30  PHE A CZ  1 
ATOM 239  N N   ? LEU A 1  31 ?  -2.419  -1.548   5.647 1.000 98.300 ? 31  LEU A N   1 
ATOM 240  C CA  ? LEU A 1  31 ?  -2.655  -0.832   6.896 1.000 98.300 ? 31  LEU A CA  1 
ATOM 241  C C   ? LEU A 1  31 ?  -1.397  -0.100   7.349 1.000 98.300 ? 31  LEU A C   1 
ATOM 242  C CB  ? LEU A 1  31 ?  -3.118  -1.799   7.989 1.000 98.300 ? 31  LEU A CB  1 
ATOM 243  O O   ? LEU A 1  31 ?  -0.360  -0.724   7.582 1.000 98.300 ? 31  LEU A O   1 
ATOM 244  C CG  ? LEU A 1  31 ?  -3.693  -1.165   9.256 1.000 98.300 ? 31  LEU A CG  1 
ATOM 245  C CD1 ? LEU A 1  31 ?  -5.009  -0.459   8.945 1.000 98.300 ? 31  LEU A CD1 1 
ATOM 246  C CD2 ? LEU A 1  31 ?  -3.889  -2.219  10.341 1.000 98.300 ? 31  LEU A CD2 1 
ATOM 247  N N   ? VAL A 1  32 ?  -1.475   1.298   7.527 1.000 98.090 ? 32  VAL A N   1 
ATOM 248  C CA  ? VAL A 1  32 ?  -0.323   2.109   7.906 1.000 98.090 ? 32  VAL A CA  1 
ATOM 249  C C   ? VAL A 1  32 ?  -0.538   2.694   9.300 1.000 98.090 ? 32  VAL A C   1 
ATOM 250  C CB  ? VAL A 1  32 ?  -0.067   3.242   6.887 1.000 98.090 ? 32  VAL A CB  1 
ATOM 251  O O   ? VAL A 1  32 ?   0.414   3.131   9.951 1.000 98.090 ? 32  VAL A O   1 
ATOM 252  C CG1 ? VAL A 1  32 ?   0.424   2.671   5.558 1.000 98.090 ? 32  VAL A CG1 1 
ATOM 253  C CG2 ? VAL A 1  32 ?  -1.334   4.070   6.681 1.000 98.090 ? 32  VAL A CG2 1 
ATOM 254  N N   ? ALA A 1  33 ?  -1.795   2.633   9.793 1.000 97.910 ? 33  ALA A N   1 
ATOM 255  C CA  ? ALA A 1  33 ?  -2.262   2.972  11.135 1.000 97.910 ? 33  ALA A CA  1 
ATOM 256  C C   ? ALA A 1  33 ?  -3.540   2.212  11.479 1.000 97.910 ? 33  ALA A C   1 
ATOM 257  C CB  ? ALA A 1  33 ?  -2.493   4.477  11.254 1.000 97.910 ? 33  ALA A CB  1 
ATOM 258  O O   ? ALA A 1  33 ?  -4.191   1.649  10.596 1.000 97.910 ? 33  ALA A O   1 
ATOM 259  N N   ? LYS A 1  34 ?  -3.899   2.169  12.834 1.000 97.520 ? 34  LYS A N   1 
ATOM 260  C CA  ? LYS A 1  34 ?  -5.040   1.381  13.292 1.000 97.520 ? 34  LYS A CA  1 
ATOM 261  C C   ? LYS A 1  34 ?  -6.311   1.768  12.542 1.000 97.520 ? 34  LYS A C   1 
ATOM 262  C CB  ? LYS A 1  34 ?  -5.245   1.559  14.797 1.000 97.520 ? 34  LYS A CB  1 
ATOM 263  O O   ? LYS A 1  34 ?  -7.222   0.951  12.393 1.000 97.520 ? 34  LYS A O   1 
ATOM 264  C CG  ? LYS A 1  34 ?  -4.215   0.834  15.652 1.000 97.520 ? 34  LYS A CG  1 
ATOM 265  C CD  ? LYS A 1  34 ?  -4.548   0.937  17.135 1.000 97.520 ? 34  LYS A CD  1 
ATOM 266  C CE  ? LYS A 1  34 ?  -3.558   0.154  17.986 1.000 97.520 ? 34  LYS A CE  1 
ATOM 267  N NZ  ? LYS A 1  34 ?  -3.881   0.251  19.441 1.000 97.520 ? 34  LYS A NZ  1 
ATOM 268  N N   ? ASN A 1  35 ?  -6.303   2.994  11.983 1.000 97.730 ? 35  ASN A N   1 
ATOM 269  C CA  ? ASN A 1  35 ?  -7.539   3.450  11.357 1.000 97.730 ? 35  ASN A CA  1 
ATOM 270  C C   ? ASN A 1  35 ?  -7.290   3.988   9.951 1.000 97.730 ? 35  ASN A C   1 
ATOM 271  C CB  ? ASN A 1  35 ?  -8.217   4.516  12.220 1.000 97.730 ? 35  ASN A CB  1 
ATOM 272  O O   ? ASN A 1  35 ?  -8.136   4.685   9.389 1.000 97.730 ? 35  ASN A O   1 
ATOM 273  C CG  ? ASN A 1  35 ?  -7.332   5.725  12.457 1.000 97.730 ? 35  ASN A CG  1 
ATOM 274  N ND2 ? ASN A 1  35 ?  -7.949   6.861  12.760 1.000 97.730 ? 35  ASN A ND2 1 
ATOM 275  O OD1 ? ASN A 1  35 ?  -6.105   5.638  12.368 1.000 97.730 ? 35  ASN A OD1 1 
ATOM 276  N N   ? PHE A 1  36 ?  -6.096   3.655   9.414 1.000 98.430 ? 36  PHE A N   1 
ATOM 277  C CA  ? PHE A 1  36 ?  -5.799   4.173   8.083 1.000 98.430 ? 36  PHE A CA  1 
ATOM 278  C C   ? PHE A 1  36 ?  -5.228   3.078   7.191 1.000 98.430 ? 36  PHE A C   1 
ATOM 279  C CB  ? PHE A 1  36 ?  -4.818   5.347   8.168 1.000 98.430 ? 36  PHE A CB  1 
ATOM 280  O O   ? PHE A 1  36 ?  -4.319   2.350   7.597 1.000 98.430 ? 36  PHE A O   1 
ATOM 281  C CG  ? PHE A 1  36 ?  -5.470   6.659   8.511 1.000 98.430 ? 36  PHE A CG  1 
ATOM 282  C CD1 ? PHE A 1  36 ?  -6.026   7.456   7.518 1.000 98.430 ? 36  PHE A CD1 1 
ATOM 283  C CD2 ? PHE A 1  36 ?  -5.527   7.096   9.828 1.000 98.430 ? 36  PHE A CD2 1 
ATOM 284  C CE1 ? PHE A 1  36 ?  -6.630   8.671   7.833 1.000 98.430 ? 36  PHE A CE1 1 
ATOM 285  C CE2 ? PHE A 1  36 ?  -6.129   8.309  10.151 1.000 98.430 ? 36  PHE A CE2 1 
ATOM 286  C CZ  ? PHE A 1  36 ?  -6.679   9.096   9.151 1.000 98.430 ? 36  PHE A CZ  1 
ATOM 287  N N   ? VAL A 1  37 ?  -5.769   2.995   5.975 1.000 98.530 ? 37  VAL A N   1 
ATOM 288  C CA  ? VAL A 1  37 ?  -5.303   2.135   4.891 1.000 98.530 ? 37  VAL A CA  1 
ATOM 289  C C   ? VAL A 1  37 ?  -4.800   2.992   3.732 1.000 98.530 ? 37  VAL A C   1 
ATOM 290  C CB  ? VAL A 1  37 ?  -6.417   1.181   4.405 1.000 98.530 ? 37  VAL A CB  1 
ATOM 291  O O   ? VAL A 1  37 ?  -5.446   3.970   3.348 1.000 98.530 ? 37  VAL A O   1 
ATOM 292  C CG1 ? VAL A 1  37 ?  -5.992   0.463   3.125 1.000 98.530 ? 37  VAL A CG1 1 
ATOM 293  C CG2 ? VAL A 1  37 ?  -6.767   0.171   5.496 1.000 98.530 ? 37  VAL A CG2 1 
ATOM 294  N N   ? LEU A 1  38 ?  -3.602   2.627   3.288 1.000 98.300 ? 38  LEU A N   1 
ATOM 295  C CA  ? LEU A 1  38 ?  -3.080   3.257   2.080 1.000 98.300 ? 38  LEU A CA  1 
ATOM 296  C C   ? LEU A 1  38 ?  -3.454   2.450   0.841 1.000 98.300 ? 38  LEU A C   1 
ATOM 297  C CB  ? LEU A 1  38 ?  -1.559   3.404   2.167 1.000 98.300 ? 38  LEU A CB  1 
ATOM 298  O O   ? LEU A 1  38 ?  -3.352   1.221   0.841 1.000 98.300 ? 38  LEU A O   1 
ATOM 299  C CG  ? LEU A 1  38 ?  -1.037   4.553   3.032 1.000 98.300 ? 38  LEU A CG  1 
ATOM 300  C CD1 ? LEU A 1  38 ?   0.484   4.494   3.130 1.000 98.300 ? 38  LEU A CD1 1 
ATOM 301  C CD2 ? LEU A 1  38 ?  -1.490   5.895   2.467 1.000 98.300 ? 38  LEU A CD2 1 
ATOM 302  N N   ? THR A 1  39 ?  -3.869   3.153  -0.241 1.000 97.810 ? 39  THR A N   1 
ATOM 303  C CA  ? THR A 1  39 ?  -4.255   2.517  -1.496 1.000 97.810 ? 39  THR A CA  1 
ATOM 304  C C   ? THR A 1  39 ?  -4.101   3.488  -2.664 1.000 97.810 ? 39  THR A C   1 
ATOM 305  C CB  ? THR A 1  39 ?  -5.706   2.004  -1.440 1.000 97.810 ? 39  THR A CB  1 
ATOM 306  O O   ? THR A 1  39 ?  -3.621   4.610  -2.486 1.000 97.810 ? 39  THR A O   1 
ATOM 307  C CG2 ? THR A 1  39 ?  -6.699   3.162  -1.427 1.000 97.810 ? 39  THR A CG2 1 
ATOM 308  O OG1 ? THR A 1  39 ?  -5.961   1.183  -2.586 1.000 97.810 ? 39  THR A OG1 1 
ATOM 309  N N   ? ALA A 1  40 ?  -4.385   3.035  -3.820 1.000 96.930 ? 40  ALA A N   1 
ATOM 310  C CA  ? ALA A 1  40 ?  -4.310   3.888  -5.003 1.000 96.930 ? 40  ALA A CA  1 
ATOM 311  C C   ? ALA A 1  40 ?  -5.545   4.778  -5.117 1.000 96.930 ? 40  ALA A C   1 
ATOM 312  C CB  ? ALA A 1  40 ?  -4.152   3.040  -6.262 1.000 96.930 ? 40  ALA A CB  1 
ATOM 313  O O   ? ALA A 1  40 ?  -6.659   4.347  -4.810 1.000 96.930 ? 40  ALA A O   1 
ATOM 314  N N   ? ALA A 1  41 ?  -5.337   6.023  -5.602 1.000 96.790 ? 41  ALA A N   1 
ATOM 315  C CA  ? ALA A 1  41 ?  -6.414   7.001  -5.727 1.000 96.790 ? 41  ALA A CA  1 
ATOM 316  C C   ? ALA A 1  41 ?  -7.405   6.591  -6.813 1.000 96.790 ? 41  ALA A C   1 
ATOM 317  C CB  ? ALA A 1  41 ?  -5.844   8.385  -6.027 1.000 96.790 ? 41  ALA A CB  1 
ATOM 318  O O   ? ALA A 1  41 ?  -8.557   7.032  -6.810 1.000 96.790 ? 41  ALA A O   1 
ATOM 319  N N   ? HIS A 1  42 ?  -6.922   5.784  -7.760 1.000 93.920 ? 42  HIS A N   1 
ATOM 320  C CA  ? HIS A 1  42 ?  -7.812   5.363  -8.836 1.000 93.920 ? 42  HIS A CA  1 
ATOM 321  C C   ? HIS A 1  42 ?  -8.750   4.253  -8.372 1.000 93.920 ? 42  HIS A C   1 
ATOM 322  C CB  ? HIS A 1  42 ?  -7.005   4.895 -10.048 1.000 93.920 ? 42  HIS A CB  1 
ATOM 323  O O   ? HIS A 1  42 ?  -9.677   3.876  -9.093 1.000 93.920 ? 42  HIS A O   1 
ATOM 324  C CG  ? HIS A 1  42 ?  -6.331   3.575  -9.847 1.000 93.920 ? 42  HIS A CG  1 
ATOM 325  C CD2 ? HIS A 1  42 ?  -6.799   2.311  -9.970 1.000 93.920 ? 42  HIS A CD2 1 
ATOM 326  N ND1 ? HIS A 1  42 ?  -5.011   3.463  -9.468 1.000 93.920 ? 42  HIS A ND1 1 
ATOM 327  C CE1 ? HIS A 1  42 ?  -4.695   2.183  -9.368 1.000 93.920 ? 42  HIS A CE1 1 
ATOM 328  N NE2 ? HIS A 1  42 ?  -5.762   1.463  -9.667 1.000 93.920 ? 42  HIS A NE2 1 
ATOM 329  N N   ? CYS A 1  43 ?  -8.522   3.739  -7.052 1.000 93.280 ? 43  CYS A N   1 
ATOM 330  C CA  ? CYS A 1  43 ?  -9.416   2.792  -6.396 1.000 93.280 ? 43  CYS A CA  1 
ATOM 331  C C   ? CYS A 1  43 ? -10.526   3.519  -5.646 1.000 93.280 ? 43  CYS A C   1 
ATOM 332  C CB  ? CYS A 1  43 ?  -8.636   1.899  -5.431 1.000 93.280 ? 43  CYS A CB  1 
ATOM 333  O O   ? CYS A 1  43 ? -10.428   3.729  -4.436 1.000 93.280 ? 43  CYS A O   1 
ATOM 334  S SG  ? CYS A 1  43 ?  -7.429   0.829  -6.244 1.000 93.280 ? 43  CYS A SG  1 
ATOM 335  N N   ? TRP A 1  44 ? -11.557   4.017  -6.382 1.000 91.410 ? 44  TRP A N   1 
ATOM 336  C CA  ? TRP A 1  44 ? -12.570   4.906  -5.821 1.000 91.410 ? 44  TRP A CA  1 
ATOM 337  C C   ? TRP A 1  44 ? -13.956   4.275  -5.909 1.000 91.410 ? 44  TRP A C   1 
ATOM 338  C CB  ? TRP A 1  44 ? -12.562   6.255  -6.545 1.000 91.410 ? 44  TRP A CB  1 
ATOM 339  O O   ? TRP A 1  44 ? -14.206   3.427  -6.769 1.000 91.410 ? 44  TRP A O   1 
ATOM 340  C CG  ? TRP A 1  44 ? -13.530   7.253  -5.983 1.000 91.410 ? 44  TRP A CG  1 
ATOM 341  C CD1 ? TRP A 1  44 ? -14.852   7.389  -6.304 1.000 91.410 ? 44  TRP A CD1 1 
ATOM 342  C CD2 ? TRP A 1  44 ? -13.249   8.258  -5.004 1.000 91.410 ? 44  TRP A CD2 1 
ATOM 343  C CE2 ? TRP A 1  44 ? -14.449   8.968  -4.778 1.000 91.410 ? 44  TRP A CE2 1 
ATOM 344  C CE3 ? TRP A 1  44 ? -12.098   8.627  -4.295 1.000 91.410 ? 44  TRP A CE3 1 
ATOM 345  N NE1 ? TRP A 1  44 ? -15.411   8.419  -5.582 1.000 91.410 ? 44  TRP A NE1 1 
ATOM 346  C CH2 ? TRP A 1  44 ? -13.389  10.368  -3.191 1.000 91.410 ? 44  TRP A CH2 1 
ATOM 347  C CZ2 ? TRP A 1  44 ? -14.530  10.027  -3.871 1.000 91.410 ? 44  TRP A CZ2 1 
ATOM 348  C CZ3 ? TRP A 1  44 ? -12.180   9.681  -3.393 1.000 91.410 ? 44  TRP A CZ3 1 
ATOM 349  N N   ? GLY A 1  45 ? -14.938   4.655  -4.952 1.000 92.570 ? 45  GLY A N   1 
ATOM 350  C CA  ? GLY A 1  45 ? -16.298   4.152  -4.849 1.000 92.570 ? 45  GLY A CA  1 
ATOM 351  C C   ? GLY A 1  45 ? -16.666   3.709  -3.445 1.000 92.570 ? 45  GLY A C   1 
ATOM 352  O O   ? GLY A 1  45 ? -16.074   4.171  -2.468 1.000 92.570 ? 45  GLY A O   1 
ATOM 353  N N   ? GLU A 1  46 ? -17.770   2.950  -3.302 1.000 93.600 ? 46  GLU A N   1 
ATOM 354  C CA  ? GLU A 1  46 ? -18.142   2.356  -2.021 1.000 93.600 ? 46  GLU A CA  1 
ATOM 355  C C   ? GLU A 1  46 ? -17.204   1.210  -1.651 1.000 93.600 ? 46  GLU A C   1 
ATOM 356  C CB  ? GLU A 1  46 ? -19.590   1.861  -2.058 1.000 93.600 ? 46  GLU A CB  1 
ATOM 357  O O   ? GLU A 1  46 ? -17.179   0.180  -2.327 1.000 93.600 ? 46  GLU A O   1 
ATOM 358  C CG  ? GLU A 1  46 ? -20.151   1.498  -0.690 1.000 93.600 ? 46  GLU A CG  1 
ATOM 359  C CD  ? GLU A 1  46 ? -21.575   0.970  -0.747 1.000 93.600 ? 46  GLU A CD  1 
ATOM 360  O OE1 ? GLU A 1  46 ? -22.077   0.466   0.283 1.000 93.600 ? 46  GLU A OE1 1 
ATOM 361  O OE2 ? GLU A 1  46 ? -22.195   1.062  -1.830 1.000 93.600 ? 46  GLU A OE2 1 
ATOM 362  N N   ? ILE A 1  47 ? -16.390   1.475  -0.602 1.000 95.140 ? 47  ILE A N   1 
ATOM 363  C CA  ? ILE A 1  47 ? -15.292   0.557  -0.319 1.000 95.140 ? 47  ILE A CA  1 
ATOM 364  C C   ? ILE A 1  47 ? -15.491  -0.078   1.055 1.000 95.140 ? 47  ILE A C   1 
ATOM 365  C CB  ? ILE A 1  47 ? -13.925   1.274  -0.385 1.000 95.140 ? 47  ILE A CB  1 
ATOM 366  O O   ? ILE A 1  47 ? -15.797   0.616   2.028 1.000 95.140 ? 47  ILE A O   1 
ATOM 367  C CG1 ? ILE A 1  47 ? -13.685   1.838  -1.790 1.000 95.140 ? 47  ILE A CG1 1 
ATOM 368  C CG2 ? ILE A 1  47 ? -12.796   0.322   0.023 1.000 95.140 ? 47  ILE A CG2 1 
ATOM 369  C CD1 ? ILE A 1  47 ? -12.443   2.712  -1.903 1.000 95.140 ? 47  ILE A CD1 1 
ATOM 370  N N   ? THR A 1  48 ? -15.383  -1.404   1.080 1.000 95.960 ? 48  THR A N   1 
ATOM 371  C CA  ? THR A 1  48 ? -15.249  -2.187   2.303 1.000 95.960 ? 48  THR A CA  1 
ATOM 372  C C   ? THR A 1  48 ? -13.858  -2.808   2.399 1.000 95.960 ? 48  THR A C   1 
ATOM 373  C CB  ? THR A 1  48 ? -16.315  -3.296   2.376 1.000 95.960 ? 48  THR A CB  1 
ATOM 374  O O   ? THR A 1  48 ? -13.359  -3.378   1.426 1.000 95.960 ? 48  THR A O   1 
ATOM 375  C CG2 ? THR A 1  48 ? -16.199  -4.087   3.675 1.000 95.960 ? 48  THR A CG2 1 
ATOM 376  O OG1 ? THR A 1  48 ? -17.618  -2.704   2.305 1.000 95.960 ? 48  THR A OG1 1 
ATOM 377  N N   ? VAL A 1  49 ? -13.261  -2.656   3.667 1.000 97.010 ? 49  VAL A N   1 
ATOM 378  C CA  ? VAL A 1  49 ? -11.907  -3.157   3.872 1.000 97.010 ? 49  VAL A CA  1 
ATOM 379  C C   ? VAL A 1  49 ? -11.952  -4.458   4.671 1.000 97.010 ? 49  VAL A C   1 
ATOM 380  C CB  ? VAL A 1  49 ? -11.019  -2.119   4.594 1.000 97.010 ? 49  VAL A CB  1 
ATOM 381  O O   ? VAL A 1  49 ? -12.571  -4.517   5.737 1.000 97.010 ? 49  VAL A O   1 
ATOM 382  C CG1 ? VAL A 1  49 ?  -9.636  -2.698   4.883 1.000 97.010 ? 49  VAL A CG1 1 
ATOM 383  C CG2 ? VAL A 1  49 ? -10.904  -0.844   3.759 1.000 97.010 ? 49  VAL A CG2 1 
ATOM 384  N N   ? THR A 1  50 ? -11.323  -5.519   4.135 1.000 96.770 ? 50  THR A N   1 
ATOM 385  C CA  ? THR A 1  50 ? -11.138  -6.776   4.854 1.000 96.770 ? 50  THR A CA  1 
ATOM 386  C C   ? THR A 1  50 ?  -9.679  -6.955   5.263 1.000 96.770 ? 50  THR A C   1 
ATOM 387  C CB  ? THR A 1  50 ? -11.587  -7.977   4.002 1.000 96.770 ? 50  THR A CB  1 
ATOM 388  O O   ? THR A 1  50 ?  -8.787  -6.963   4.413 1.000 96.770 ? 50  THR A O   1 
ATOM 389  C CG2 ? THR A 1  50 ? -11.433  -9.285   4.771 1.000 96.770 ? 50  THR A CG2 1 
ATOM 390  O OG1 ? THR A 1  50 ? -12.963  -7.810   3.637 1.000 96.770 ? 50  THR A OG1 1 
ATOM 391  N N   ? LEU A 1  51 ?  -9.420  -7.089   6.626 1.000 97.230 ? 51  LEU A N   1 
ATOM 392  C CA  ? LEU A 1  51 ?  -8.100  -7.325   7.200 1.000 97.230 ? 51  LEU A CA  1 
ATOM 393  C C   ? LEU A 1  51 ?  -8.025  -8.705   7.844 1.000 97.230 ? 51  LEU A C   1 
ATOM 394  C CB  ? LEU A 1  51 ?  -7.765  -6.247   8.234 1.000 97.230 ? 51  LEU A CB  1 
ATOM 395  O O   ? LEU A 1  51 ?  -9.052  -9.274   8.223 1.000 97.230 ? 51  LEU A O   1 
ATOM 396  C CG  ? LEU A 1  51 ?  -7.643  -4.816   7.707 1.000 97.230 ? 51  LEU A CG  1 
ATOM 397  C CD1 ? LEU A 1  51 ?  -7.820  -3.816   8.845 1.000 97.230 ? 51  LEU A CD1 1 
ATOM 398  C CD2 ? LEU A 1  51 ?  -6.301  -4.613   7.014 1.000 97.230 ? 51  LEU A CD2 1 
ATOM 399  N N   ? GLY A 1  52 ?  -6.788  -9.296   7.834 1.000 95.670 ? 52  GLY A N   1 
ATOM 400  C CA  ? GLY A 1  52 ?  -6.585 -10.512   8.605 1.000 95.670 ? 52  GLY A CA  1 
ATOM 401  C C   ? GLY A 1  52 ?  -7.006 -11.767   7.863 1.000 95.670 ? 52  GLY A C   1 
ATOM 402  O O   ? GLY A 1  52 ?  -6.960 -12.867   8.418 1.000 95.670 ? 52  GLY A O   1 
ATOM 403  N N   ? ALA A 1  53 ?  -7.355 -11.629   6.541 1.000 94.150 ? 53  ALA A N   1 
ATOM 404  C CA  ? ALA A 1  53 ?  -7.777 -12.757   5.716 1.000 94.150 ? 53  ALA A CA  1 
ATOM 405  C C   ? ALA A 1  53 ?  -6.614 -13.296   4.887 1.000 94.150 ? 53  ALA A C   1 
ATOM 406  C CB  ? ALA A 1  53 ?  -8.931 -12.347   4.803 1.000 94.150 ? 53  ALA A CB  1 
ATOM 407  O O   ? ALA A 1  53 ?  -5.858 -12.525   4.292 1.000 94.150 ? 53  ALA A O   1 
ATOM 408  N N   ? HIS A 1  54 ?  -6.386 -14.596   4.932 1.000 92.900 ? 54  HIS A N   1 
ATOM 409  C CA  ? HIS A 1  54 ?  -5.493 -15.271   3.997 1.000 92.900 ? 54  HIS A CA  1 
ATOM 410  C C   ? HIS A 1  54 ?  -6.240 -15.712   2.742 1.000 92.900 ? 54  HIS A C   1 
ATOM 411  C CB  ? HIS A 1  54 ?  -4.831 -16.477   4.664 1.000 92.900 ? 54  HIS A CB  1 
ATOM 412  O O   ? HIS A 1  54 ?  -5.724 -15.582   1.630 1.000 92.900 ? 54  HIS A O   1 
ATOM 413  C CG  ? HIS A 1  54 ?  -3.894 -17.221   3.766 1.000 92.900 ? 54  HIS A CG  1 
ATOM 414  C CD2 ? HIS A 1  54 ?  -3.990 -18.448   3.202 1.000 92.900 ? 54  HIS A CD2 1 
ATOM 415  N ND1 ? HIS A 1  54 ?  -2.686 -16.701   3.356 1.000 92.900 ? 54  HIS A ND1 1 
ATOM 416  C CE1 ? HIS A 1  54 ?  -2.078 -17.579   2.575 1.000 92.900 ? 54  HIS A CE1 1 
ATOM 417  N NE2 ? HIS A 1  54 ?  -2.848 -18.648   2.466 1.000 92.900 ? 54  HIS A NE2 1 
ATOM 418  N N   ? ASN A 1  55 ?  -7.436 -16.244   2.931 1.000 91.340 ? 55  ASN A N   1 
ATOM 419  C CA  ? ASN A 1  55 ?  -8.357 -16.654   1.876 1.000 91.340 ? 55  ASN A CA  1 
ATOM 420  C C   ? ASN A 1  55 ?  -9.658 -15.858   1.927 1.000 91.340 ? 55  ASN A C   1 
ATOM 421  C CB  ? ASN A 1  55 ?  -8.648 -18.153   1.970 1.000 91.340 ? 55  ASN A CB  1 
ATOM 422  O O   ? ASN A 1  55 ? -10.417 -15.962   2.892 1.000 91.340 ? 55  ASN A O   1 
ATOM 423  C CG  ? ASN A 1  55 ?  -9.410 -18.676   0.768 1.000 91.340 ? 55  ASN A CG  1 
ATOM 424  N ND2 ? ASN A 1  55 ?  -8.993 -19.828   0.257 1.000 91.340 ? 55  ASN A ND2 1 
ATOM 425  O OD1 ? ASN A 1  55 ? -10.366 -18.049   0.303 1.000 91.340 ? 55  ASN A OD1 1 
ATOM 426  N N   ? ILE A 1  56 ?  -9.980 -15.142   0.892 1.000 89.650 ? 56  ILE A N   1 
ATOM 427  C CA  ? ILE A 1  56 ? -11.087 -14.191   0.903 1.000 89.650 ? 56  ILE A CA  1 
ATOM 428  C C   ? ILE A 1  56 ? -12.405 -14.931   0.687 1.000 89.650 ? 56  ILE A C   1 
ATOM 429  C CB  ? ILE A 1  56 ? -10.903 -13.098  -0.174 1.000 89.650 ? 56  ILE A CB  1 
ATOM 430  O O   ? ILE A 1  56 ? -13.480 -14.386   0.947 1.000 89.650 ? 56  ILE A O   1 
ATOM 431  C CG1 ? ILE A 1  56 ? -10.694 -13.736  -1.552 1.000 89.650 ? 56  ILE A CG1 1 
ATOM 432  C CG2 ? ILE A 1  56 ?  -9.733 -12.177   0.187 1.000 89.650 ? 56  ILE A CG2 1 
ATOM 433  C CD1 ? ILE A 1  56 ? -11.931 -14.426  -2.109 1.000 89.650 ? 56  ILE A CD1 1 
ATOM 434  N N   ? ARG A 1  57 ? -12.434 -16.226   0.396 1.000 87.070 ? 57  ARG A N   1 
ATOM 435  C CA  ? ARG A 1  57 ? -13.631 -17.030   0.174 1.000 87.070 ? 57  ARG A CA  1 
ATOM 436  C C   ? ARG A 1  57 ? -14.002 -17.819   1.425 1.000 87.070 ? 57  ARG A C   1 
ATOM 437  C CB  ? ARG A 1  57 ? -13.428 -17.983  -1.006 1.000 87.070 ? 57  ARG A CB  1 
ATOM 438  O O   ? ARG A 1  57 ? -15.141 -18.269   1.567 1.000 87.070 ? 57  ARG A O   1 
ATOM 439  C CG  ? ARG A 1  57 ? -13.323 -17.284  -2.352 1.000 87.070 ? 57  ARG A CG  1 
ATOM 440  C CD  ? ARG A 1  57 ? -13.330 -18.277  -3.506 1.000 87.070 ? 57  ARG A CD  1 
ATOM 441  N NE  ? ARG A 1  57 ? -13.347 -17.600  -4.799 1.000 87.070 ? 57  ARG A NE  1 
ATOM 442  N NH1 ? ARG A 1  57 ? -13.111 -19.532  -6.045 1.000 87.070 ? 57  ARG A NH1 1 
ATOM 443  N NH2 ? ARG A 1  57 ? -13.271 -17.499  -7.093 1.000 87.070 ? 57  ARG A NH2 1 
ATOM 444  C CZ  ? ARG A 1  57 ? -13.243 -18.212  -5.976 1.000 87.070 ? 57  ARG A CZ  1 
ATOM 445  N N   ? LYS A 1  58 ? -12.991 -17.884   2.371 1.000 89.280 ? 58  LYS A N   1 
ATOM 446  C CA  ? LYS A 1  58 ? -13.213 -18.617   3.614 1.000 89.280 ? 58  LYS A CA  1 
ATOM 447  C C   ? LYS A 1  58 ? -13.507 -17.665   4.769 1.000 89.280 ? 58  LYS A C   1 
ATOM 448  C CB  ? LYS A 1  58 ? -12.000 -19.487   3.948 1.000 89.280 ? 58  LYS A CB  1 
ATOM 449  O O   ? LYS A 1  58 ? -12.931 -16.578   4.847 1.000 89.280 ? 58  LYS A O   1 
ATOM 450  C CG  ? LYS A 1  58 ? -11.778 -20.638   2.977 1.000 89.280 ? 58  LYS A CG  1 
ATOM 451  C CD  ? LYS A 1  58 ? -10.645 -21.546   3.438 1.000 89.280 ? 58  LYS A CD  1 
ATOM 452  C CE  ? LYS A 1  58 ? -10.422 -22.698   2.467 1.000 89.280 ? 58  LYS A CE  1 
ATOM 453  N NZ  ? LYS A 1  58 ?  -9.305 -23.586   2.909 1.000 89.280 ? 58  LYS A NZ  1 
ATOM 454  N N   ? ARG A 1  59 ? -14.506 -18.038   5.555 1.000 89.000 ? 59  ARG A N   1 
ATOM 455  C CA  ? ARG A 1  59 ? -14.738 -17.299   6.792 1.000 89.000 ? 59  ARG A CA  1 
ATOM 456  C C   ? ARG A 1  59 ? -13.685 -17.642   7.840 1.000 89.000 ? 59  ARG A C   1 
ATOM 457  C CB  ? ARG A 1  59 ? -16.137 -17.593   7.340 1.000 89.000 ? 59  ARG A CB  1 
ATOM 458  O O   ? ARG A 1  59 ? -13.733 -18.712   8.451 1.000 89.000 ? 59  ARG A O   1 
ATOM 459  C CG  ? ARG A 1  59 ? -16.594 -16.619   8.414 1.000 89.000 ? 59  ARG A CG  1 
ATOM 460  C CD  ? ARG A 1  59 ? -18.064 -16.812   8.760 1.000 89.000 ? 59  ARG A CD  1 
ATOM 461  N NE  ? ARG A 1  59 ? -18.500 -15.882   9.799 1.000 89.000 ? 59  ARG A NE  1 
ATOM 462  N NH1 ? ARG A 1  59 ? -20.622 -16.772   9.996 1.000 89.000 ? 59  ARG A NH1 1 
ATOM 463  N NH2 ? ARG A 1  59 ? -19.995 -14.993  11.298 1.000 89.000 ? 59  ARG A NH2 1 
ATOM 464  C CZ  ? ARG A 1  59 ? -19.705 -15.885  10.362 1.000 89.000 ? 59  ARG A CZ  1 
ATOM 465  N N   ? GLU A 1  60 ? -12.708 -16.794   7.948 1.000 92.560 ? 60  GLU A N   1 
ATOM 466  C CA  ? GLU A 1  60 ? -11.618 -16.982   8.902 1.000 92.560 ? 60  GLU A CA  1 
ATOM 467  C C   ? GLU A 1  60 ? -11.866 -16.194  10.185 1.000 92.560 ? 60  GLU A C   1 
ATOM 468  C CB  ? GLU A 1  60 ? -10.282 -16.567   8.280 1.000 92.560 ? 60  GLU A CB  1 
ATOM 469  O O   ? GLU A 1  60 ? -12.374 -15.072  10.143 1.000 92.560 ? 60  GLU A O   1 
ATOM 470  C CG  ? GLU A 1  60 ?  -9.924 -17.340   7.019 1.000 92.560 ? 60  GLU A CG  1 
ATOM 471  C CD  ? GLU A 1  60 ?  -8.672 -16.819   6.332 1.000 92.560 ? 60  GLU A CD  1 
ATOM 472  O OE1 ? GLU A 1  60 ?  -7.868 -17.639   5.833 1.000 92.560 ? 60  GLU A OE1 1 
ATOM 473  O OE2 ? GLU A 1  60 ?  -8.493 -15.582   6.292 1.000 92.560 ? 60  GLU A OE2 1 
ATOM 474  N N   ? PRO A 1  61 ? -11.664 -16.812  11.310 1.000 92.550 ? 61  PRO A N   1 
ATOM 475  C CA  ? PRO A 1  61 ? -11.855 -16.089  12.570 1.000 92.550 ? 61  PRO A CA  1 
ATOM 476  C C   ? PRO A 1  61 ? -10.990 -14.835  12.667 1.000 92.550 ? 61  PRO A C   1 
ATOM 477  C CB  ? PRO A 1  61 ? -11.450 -17.116  13.630 1.000 92.550 ? 61  PRO A CB  1 
ATOM 478  O O   ? PRO A 1  61 ? -11.327 -13.903  13.403 1.000 92.550 ? 61  PRO A O   1 
ATOM 479  C CG  ? PRO A 1  61 ? -11.590 -18.441  12.952 1.000 92.550 ? 61  PRO A CG  1 
ATOM 480  C CD  ? PRO A 1  61 ? -11.360 -18.250  11.481 1.000 92.550 ? 61  PRO A CD  1 
ATOM 481  N N   ? SER A 1  62 ?  -9.938 -14.749  11.950 1.000 93.760 ? 62  SER A N   1 
ATOM 482  C CA  ? SER A 1  62 ?  -8.966 -13.660  11.956 1.000 93.760 ? 62  SER A CA  1 
ATOM 483  C C   ? SER A 1  62 ?  -9.468 -12.467  11.150 1.000 93.760 ? 62  SER A C   1 
ATOM 484  C CB  ? SER A 1  62 ?  -7.625 -14.135  11.397 1.000 93.760 ? 62  SER A CB  1 
ATOM 485  O O   ? SER A 1  62 ?  -8.930 -11.364  11.263 1.000 93.760 ? 62  SER A O   1 
ATOM 486  O OG  ? SER A 1  62 ?  -7.772 -14.609  10.069 1.000 93.760 ? 62  SER A OG  1 
ATOM 487  N N   ? ARG A 1  63 ? -10.524 -12.619  10.310 1.000 94.930 ? 63  ARG A N   1 
ATOM 488  C CA  ? ARG A 1  63 ? -11.017 -11.630   9.356 1.000 94.930 ? 63  ARG A CA  1 
ATOM 489  C C   ? ARG A 1  63 ? -11.787 -10.521  10.065 1.000 94.930 ? 63  ARG A C   1 
ATOM 490  C CB  ? ARG A 1  63 ? -11.906 -12.295   8.303 1.000 94.930 ? 63  ARG A CB  1 
ATOM 491  O O   ? ARG A 1  63 ? -12.603 -10.792  10.949 1.000 94.930 ? 63  ARG A O   1 
ATOM 492  C CG  ? ARG A 1  63 ? -12.424 -11.338   7.242 1.000 94.930 ? 63  ARG A CG  1 
ATOM 493  C CD  ? ARG A 1  63 ? -13.329 -12.043   6.240 1.000 94.930 ? 63  ARG A CD  1 
ATOM 494  N NE  ? ARG A 1  63 ? -13.986 -11.094   5.347 1.000 94.930 ? 63  ARG A NE  1 
ATOM 495  N NH1 ? ARG A 1  63 ? -15.266 -12.683   4.264 1.000 94.930 ? 63  ARG A NH1 1 
ATOM 496  N NH2 ? ARG A 1  63 ? -15.427 -10.475   3.669 1.000 94.930 ? 63  ARG A NH2 1 
ATOM 497  C CZ  ? ARG A 1  63 ? -14.892 -11.420   4.429 1.000 94.930 ? 63  ARG A CZ  1 
ATOM 498  N N   ? GLN A 1  64 ? -11.385  -9.231   9.753 1.000 96.700 ? 64  GLN A N   1 
ATOM 499  C CA  ? GLN A 1  64 ? -12.081  -8.016  10.163 1.000 96.700 ? 64  GLN A CA  1 
ATOM 500  C C   ? GLN A 1  64 ? -12.599  -7.244   8.953 1.000 96.700 ? 64  GLN A C   1 
ATOM 501  C CB  ? GLN A 1  64 ? -11.161  -7.126  11.000 1.000 96.700 ? 64  GLN A CB  1 
ATOM 502  O O   ? GLN A 1  64 ? -11.827  -6.887   8.061 1.000 96.700 ? 64  GLN A O   1 
ATOM 503  C CG  ? GLN A 1  64 ? -10.293  -7.894  11.987 1.000 96.700 ? 64  GLN A CG  1 
ATOM 504  C CD  ? GLN A 1  64 ?  -9.326  -6.999  12.739 1.000 96.700 ? 64  GLN A CD  1 
ATOM 505  N NE2 ? GLN A 1  64 ?  -8.132  -7.513  13.012 1.000 96.700 ? 64  GLN A NE2 1 
ATOM 506  O OE1 ? GLN A 1  64 ?  -9.649  -5.853  13.070 1.000 96.700 ? 64  GLN A OE1 1 
ATOM 507  N N   ? VAL A 1  65 ? -13.952  -7.133   8.897 1.000 96.760 ? 65  VAL A N   1 
ATOM 508  C CA  ? VAL A 1  65 ? -14.560  -6.367   7.814 1.000 96.760 ? 65  VAL A CA  1 
ATOM 509  C C   ? VAL A 1  65 ? -14.983  -4.992   8.326 1.000 96.760 ? 65  VAL A C   1 
ATOM 510  C CB  ? VAL A 1  65 ? -15.774  -7.107   7.208 1.000 96.760 ? 65  VAL A CB  1 
ATOM 511  O O   ? VAL A 1  65 ? -15.799  -4.890   9.245 1.000 96.760 ? 65  VAL A O   1 
ATOM 512  C CG1 ? VAL A 1  65 ? -16.361  -6.316   6.040 1.000 96.760 ? 65  VAL A CG1 1 
ATOM 513  C CG2 ? VAL A 1  65 ? -15.373  -8.511   6.758 1.000 96.760 ? 65  VAL A CG2 1 
ATOM 514  N N   ? ILE A 1  66 ? -14.374  -3.969   7.749 1.000 97.520 ? 66  ILE A N   1 
ATOM 515  C CA  ? ILE A 1  66 ? -14.566  -2.608   8.240 1.000 97.520 ? 66  ILE A CA  1 
ATOM 516  C C   ? ILE A 1  66 ? -14.993  -1.700   7.089 1.000 97.520 ? 66  ILE A C   1 
ATOM 517  C CB  ? ILE A 1  66 ? -13.283  -2.063   8.906 1.000 97.520 ? 66  ILE A CB  1 
ATOM 518  O O   ? ILE A 1  66 ? -14.376  -1.708   6.021 1.000 97.520 ? 66  ILE A O   1 
ATOM 519  C CG1 ? ILE A 1  66 ? -12.803  -3.019  10.003 1.000 97.520 ? 66  ILE A CG1 1 
ATOM 520  C CG2 ? ILE A 1  66 ? -13.522  -0.659   9.469 1.000 97.520 ? 66  ILE A CG2 1 
ATOM 521  C CD1 ? ILE A 1  66 ? -11.431  -2.675  10.568 1.000 97.520 ? 66  ILE A CD1 1 
ATOM 522  N N   ? GLN A 1  67 ? -16.076  -0.857   7.349 1.000 96.790 ? 67  GLN A N   1 
ATOM 523  C CA  ? GLN A 1  67 ? -16.496   0.126   6.356 1.000 96.790 ? 67  GLN A CA  1 
ATOM 524  C C   ? GLN A 1  67 ? -15.551   1.324   6.335 1.000 96.790 ? 67  GLN A C   1 
ATOM 525  C CB  ? GLN A 1  67 ? -17.927   0.591   6.632 1.000 96.790 ? 67  GLN A CB  1 
ATOM 526  O O   ? GLN A 1  67 ? -14.969   1.681   7.362 1.000 96.790 ? 67  GLN A O   1 
ATOM 527  C CG  ? GLN A 1  67 ? -18.976  -0.492   6.425 1.000 96.790 ? 67  GLN A CG  1 
ATOM 528  C CD  ? GLN A 1  67 ? -19.067  -0.954   4.983 1.000 96.790 ? 67  GLN A CD  1 
ATOM 529  N NE2 ? GLN A 1  67 ? -19.114  -2.266   4.782 1.000 96.790 ? 67  GLN A NE2 1 
ATOM 530  O OE1 ? GLN A 1  67 ? -19.096  -0.137   4.057 1.000 96.790 ? 67  GLN A OE1 1 
ATOM 531  N N   ? VAL A 1  68 ? -15.461   1.878   5.066 1.000 97.340 ? 68  VAL A N   1 
ATOM 532  C CA  ? VAL A 1  68 ? -14.655   3.086   4.927 1.000 97.340 ? 68  VAL A CA  1 
ATOM 533  C C   ? VAL A 1  68 ? -15.502   4.313   5.257 1.000 97.340 ? 68  VAL A C   1 
ATOM 534  C CB  ? VAL A 1  68 ? -14.063   3.213   3.506 1.000 97.340 ? 68  VAL A CB  1 
ATOM 535  O O   ? VAL A 1  68 ? -16.601   4.478   4.723 1.000 97.340 ? 68  VAL A O   1 
ATOM 536  C CG1 ? VAL A 1  68 ? -13.426   4.587   3.307 1.000 97.340 ? 68  VAL A CG1 1 
ATOM 537  C CG2 ? VAL A 1  68 ? -13.042   2.105   3.253 1.000 97.340 ? 68  VAL A CG2 1 
ATOM 538  N N   ? ARG A 1  69 ? -14.962   5.139   6.257 1.000 96.670 ? 69  ARG A N   1 
ATOM 539  C CA  ? ARG A 1  69 ? -15.626   6.369   6.675 1.000 96.670 ? 69  ARG A CA  1 
ATOM 540  C C   ? ARG A 1  69 ? -15.364   7.498   5.684 1.000 96.670 ? 69  ARG A C   1 
ATOM 541  C CB  ? ARG A 1  69 ? -15.162   6.782   8.074 1.000 96.670 ? 69  ARG A CB  1 
ATOM 542  O O   ? ARG A 1  69 ? -16.287   8.216   5.294 1.000 96.670 ? 69  ARG A O   1 
ATOM 543  C CG  ? ARG A 1  69 ? -15.769   8.087   8.564 1.000 96.670 ? 69  ARG A CG  1 
ATOM 544  C CD  ? ARG A 1  69 ? -15.276   8.450   9.958 1.000 96.670 ? 69  ARG A CD  1 
ATOM 545  N NE  ? ARG A 1  69 ? -15.757   9.765  10.374 1.000 96.670 ? 69  ARG A NE  1 
ATOM 546  N NH1 ? ARG A 1  69 ? -14.923   9.618  12.523 1.000 96.670 ? 69  ARG A NH1 1 
ATOM 547  N NH2 ? ARG A 1  69 ? -16.057  11.494  11.855 1.000 96.670 ? 69  ARG A NH2 1 
ATOM 548  C CZ  ? ARG A 1  69 ? -15.578  10.289  11.583 1.000 96.670 ? 69  ARG A CZ  1 
ATOM 549  N N   ? ARG A 1  70 ? -14.080   7.617   5.323 1.000 96.960 ? 70  ARG A N   1 
ATOM 550  C CA  ? ARG A 1  70 ? -13.636   8.709   4.463 1.000 96.960 ? 70  ARG A CA  1 
ATOM 551  C C   ? ARG A 1  70 ? -12.582   8.229   3.470 1.000 96.960 ? 70  ARG A C   1 
ATOM 552  C CB  ? ARG A 1  70 ? -13.080   9.862   5.301 1.000 96.960 ? 70  ARG A CB  1 
ATOM 553  O O   ? ARG A 1  70 ? -11.695   7.451   3.826 1.000 96.960 ? 70  ARG A O   1 
ATOM 554  C CG  ? ARG A 1  70 ? -12.854  11.143   4.514 1.000 96.960 ? 70  ARG A CG  1 
ATOM 555  C CD  ? ARG A 1  70 ? -12.383  12.280   5.409 1.000 96.960 ? 70  ARG A CD  1 
ATOM 556  N NE  ? ARG A 1  70 ? -12.027  13.465   4.634 1.000 96.960 ? 70  ARG A NE  1 
ATOM 557  N NH1 ? ARG A 1  70 ? -11.197  14.649   6.436 1.000 96.960 ? 70  ARG A NH1 1 
ATOM 558  N NH2 ? ARG A 1  70 ? -11.190  15.583   4.343 1.000 96.960 ? 70  ARG A NH2 1 
ATOM 559  C CZ  ? ARG A 1  70 ? -11.472  14.563   5.139 1.000 96.960 ? 70  ARG A CZ  1 
ATOM 560  N N   ? GLN A 1  71 ? -12.767   8.646   2.208 1.000 97.390 ? 71  GLN A N   1 
ATOM 561  C CA  ? GLN A 1  71 ? -11.746   8.466   1.181 1.000 97.390 ? 71  GLN A CA  1 
ATOM 562  C C   ? GLN A 1  71 ? -11.036   9.781   0.875 1.000 97.390 ? 71  GLN A C   1 
ATOM 563  C CB  ? GLN A 1  71 ? -12.363   7.893  -0.095 1.000 97.390 ? 71  GLN A CB  1 
ATOM 564  O O   ? GLN A 1  71 ? -11.674  10.760   0.481 1.000 97.390 ? 71  GLN A O   1 
ATOM 565  C CG  ? GLN A 1  71 ? -13.018   6.531   0.095 1.000 97.390 ? 71  GLN A CG  1 
ATOM 566  C CD  ? GLN A 1  71 ? -13.632   5.991  -1.182 1.000 97.390 ? 71  GLN A CD  1 
ATOM 567  N NE2 ? GLN A 1  71 ? -14.917   5.659  -1.129 1.000 97.390 ? 71  GLN A NE2 1 
ATOM 568  O OE1 ? GLN A 1  71 ? -12.957   5.873  -2.210 1.000 97.390 ? 71  GLN A OE1 1 
ATOM 569  N N   ? ILE A 1  72 ?  -9.717   9.844   1.112 1.000 98.100 ? 72  ILE A N   1 
ATOM 570  C CA  ? ILE A 1  72 ?  -8.952  11.081   1.004 1.000 98.100 ? 72  ILE A CA  1 
ATOM 571  C C   ? ILE A 1  72 ?  -7.896  10.941  -0.090 1.000 98.100 ? 72  ILE A C   1 
ATOM 572  C CB  ? ILE A 1  72 ?  -8.286  11.454   2.348 1.000 98.100 ? 72  ILE A CB  1 
ATOM 573  O O   ? ILE A 1  72 ?  -6.768  10.522   0.178 1.000 98.100 ? 72  ILE A O   1 
ATOM 574  C CG1 ? ILE A 1  72 ?  -9.303  11.360   3.491 1.000 98.100 ? 72  ILE A CG1 1 
ATOM 575  C CG2 ? ILE A 1  72 ?  -7.670  12.854   2.275 1.000 98.100 ? 72  ILE A CG2 1 
ATOM 576  C CD1 ? ILE A 1  72 ?  -8.677  11.384   4.879 1.000 98.100 ? 72  ILE A CD1 1 
ATOM 577  N N   ? PRO A 1  73 ?  -8.268  11.202  -1.429 1.000 97.920 ? 73  PRO A N   1 
ATOM 578  C CA  ? PRO A 1  73 ?  -7.265  11.140  -2.496 1.000 97.920 ? 73  PRO A CA  1 
ATOM 579  C C   ? PRO A 1  73 ?  -6.286  12.311  -2.454 1.000 97.920 ? 73  PRO A C   1 
ATOM 580  C CB  ? PRO A 1  73 ?  -8.107  11.178  -3.774 1.000 97.920 ? 73  PRO A CB  1 
ATOM 581  O O   ? PRO A 1  73 ?  -6.635  13.396  -1.981 1.000 97.920 ? 73  PRO A O   1 
ATOM 582  C CG  ? PRO A 1  73 ?  -9.332  11.949  -3.401 1.000 97.920 ? 73  PRO A CG  1 
ATOM 583  C CD  ? PRO A 1  73 ?  -9.687  11.623  -1.979 1.000 97.920 ? 73  PRO A CD  1 
ATOM 584  N N   ? HIS A 1  74 ?  -5.048  12.043  -2.847 1.000 98.080 ? 74  HIS A N   1 
ATOM 585  C CA  ? HIS A 1  74 ?  -4.122  13.163  -2.974 1.000 98.080 ? 74  HIS A CA  1 
ATOM 586  C C   ? HIS A 1  74 ?  -4.728  14.286  -3.809 1.000 98.080 ? 74  HIS A C   1 
ATOM 587  C CB  ? HIS A 1  74 ?  -2.803  12.700  -3.595 1.000 98.080 ? 74  HIS A CB  1 
ATOM 588  O O   ? HIS A 1  74 ?  -5.299  14.036  -4.873 1.000 98.080 ? 74  HIS A O   1 
ATOM 589  C CG  ? HIS A 1  74 ?  -1.680  13.671  -3.412 1.000 98.080 ? 74  HIS A CG  1 
ATOM 590  C CD2 ? HIS A 1  74 ?  -0.633  13.668  -2.554 1.000 98.080 ? 74  HIS A CD2 1 
ATOM 591  N ND1 ? HIS A 1  74 ?  -1.556  14.816  -4.169 1.000 98.080 ? 74  HIS A ND1 1 
ATOM 592  C CE1 ? HIS A 1  74 ?  -0.476  15.476  -3.784 1.000 98.080 ? 74  HIS A CE1 1 
ATOM 593  N NE2 ? HIS A 1  74 ?   0.102  14.800  -2.805 1.000 98.080 ? 74  HIS A NE2 1 
ATOM 594  N N   ? PRO A 1  75 ?  -4.647  15.579  -3.367 1.000 97.080 ? 75  PRO A N   1 
ATOM 595  C CA  ? PRO A 1  75 ?  -5.295  16.712  -4.031 1.000 97.080 ? 75  PRO A CA  1 
ATOM 596  C C   ? PRO A 1  75 ?  -4.794  16.925  -5.458 1.000 97.080 ? 75  PRO A C   1 
ATOM 597  C CB  ? PRO A 1  75 ?  -4.925  17.901  -3.140 1.000 97.080 ? 75  PRO A CB  1 
ATOM 598  O O   ? PRO A 1  75 ?  -5.504  17.502  -6.286 1.000 97.080 ? 75  PRO A O   1 
ATOM 599  C CG  ? PRO A 1  75 ?  -4.588  17.295  -1.816 1.000 97.080 ? 75  PRO A CG  1 
ATOM 600  C CD  ? PRO A 1  75 ?  -4.062  15.908  -2.047 1.000 97.080 ? 75  PRO A CD  1 
ATOM 601  N N   ? GLN A 1  76 ?  -3.575  16.486  -5.691 1.000 97.500 ? 76  GLN A N   1 
ATOM 602  C CA  ? GLN A 1  76 ?  -2.995  16.717  -7.009 1.000 97.500 ? 76  GLN A CA  1 
ATOM 603  C C   ? GLN A 1  76 ?  -3.065  15.459  -7.870 1.000 97.500 ? 76  GLN A C   1 
ATOM 604  C CB  ? GLN A 1  76 ?  -1.545  17.187  -6.884 1.000 97.500 ? 76  GLN A CB  1 
ATOM 605  O O   ? GLN A 1  76 ?  -2.325  15.325  -8.846 1.000 97.500 ? 76  GLN A O   1 
ATOM 606  C CG  ? GLN A 1  76 ?  -1.394  18.544  -6.210 1.000 97.500 ? 76  GLN A CG  1 
ATOM 607  C CD  ? GLN A 1  76 ?   0.050  19.005  -6.135 1.000 97.500 ? 76  GLN A CD  1 
ATOM 608  N NE2 ? GLN A 1  76 ?   0.339  20.150  -6.742 1.000 97.500 ? 76  GLN A NE2 1 
ATOM 609  O OE1 ? GLN A 1  76 ?   0.898  18.337  -5.534 1.000 97.500 ? 76  GLN A OE1 1 
ATOM 610  N N   ? TYR A 1  77 ?  -3.930  14.479  -7.447 1.000 97.420 ? 77  TYR A N   1 
ATOM 611  C CA  ? TYR A 1  77 ?  -4.123  13.287  -8.265 1.000 97.420 ? 77  TYR A CA  1 
ATOM 612  C C   ? TYR A 1  77 ?  -4.599  13.658  -9.664 1.000 97.420 ? 77  TYR A C   1 
ATOM 613  C CB  ? TYR A 1  77 ?  -5.130  12.340  -7.605 1.000 97.420 ? 77  TYR A CB  1 
ATOM 614  O O   ? TYR A 1  77 ?  -5.588  14.378  -9.820 1.000 97.420 ? 77  TYR A O   1 
ATOM 615  C CG  ? TYR A 1  77 ?  -5.555  11.194  -8.490 1.000 97.420 ? 77  TYR A CG  1 
ATOM 616  C CD1 ? TYR A 1  77 ?  -6.900  10.967  -8.772 1.000 97.420 ? 77  TYR A CD1 1 
ATOM 617  C CD2 ? TYR A 1  77 ?  -4.613  10.335  -9.045 1.000 97.420 ? 77  TYR A CD2 1 
ATOM 618  C CE1 ? TYR A 1  77 ?  -7.297   9.911  -9.585 1.000 97.420 ? 77  TYR A CE1 1 
ATOM 619  C CE2 ? TYR A 1  77 ?  -4.998   9.275  -9.860 1.000 97.420 ? 77  TYR A CE2 1 
ATOM 620  O OH  ? TYR A 1  77 ?  -6.726   8.024 -10.930 1.000 97.420 ? 77  TYR A OH  1 
ATOM 621  C CZ  ? TYR A 1  77 ?  -6.340   9.072 -10.124 1.000 97.420 ? 77  TYR A CZ  1 
ATOM 622  N N   ? ASP A 1  78 ?  -3.842  13.193 -10.666 1.000 96.450 ? 78  ASP A N   1 
ATOM 623  C CA  ? ASP A 1  78 ?  -4.145  13.408 -12.078 1.000 96.450 ? 78  ASP A CA  1 
ATOM 624  C C   ? ASP A 1  78 ?  -4.669  12.130 -12.728 1.000 96.450 ? 78  ASP A C   1 
ATOM 625  C CB  ? ASP A 1  78 ?  -2.905  13.907 -12.823 1.000 96.450 ? 78  ASP A CB  1 
ATOM 626  O O   ? ASP A 1  78 ?  -3.907  11.190 -12.965 1.000 96.450 ? 78  ASP A O   1 
ATOM 627  C CG  ? ASP A 1  78 ?  -3.194  14.296 -14.262 1.000 96.450 ? 78  ASP A CG  1 
ATOM 628  O OD1 ? ASP A 1  78 ?  -4.089  13.690 -14.890 1.000 96.450 ? 78  ASP A OD1 1 
ATOM 629  O OD2 ? ASP A 1  78 ?  -2.520  15.216 -14.773 1.000 96.450 ? 78  ASP A OD2 1 
ATOM 630  N N   ? ARG A 1  79 ?  -5.924  12.092 -13.171 1.000 93.980 ? 79  ARG A N   1 
ATOM 631  C CA  ? ARG A 1  79 ?  -6.597  10.889 -13.652 1.000 93.980 ? 79  ARG A CA  1 
ATOM 632  C C   ? ARG A 1  79 ?  -6.107  10.507 -15.045 1.000 93.980 ? 79  ARG A C   1 
ATOM 633  C CB  ? ARG A 1  79 ?  -8.113  11.091 -13.667 1.000 93.980 ? 79  ARG A CB  1 
ATOM 634  O O   ? ARG A 1  79 ?  -6.230   9.351 -15.456 1.000 93.980 ? 79  ARG A O   1 
ATOM 635  C CG  ? ARG A 1  79 ?  -8.904   9.806 -13.855 1.000 93.980 ? 79  ARG A CG  1 
ATOM 636  C CD  ? ARG A 1  79 ? -10.405  10.053 -13.792 1.000 93.980 ? 79  ARG A CD  1 
ATOM 637  N NE  ? ARG A 1  79 ? -11.163   8.827 -14.024 1.000 93.980 ? 79  ARG A NE  1 
ATOM 638  N NH1 ? ARG A 1  79 ? -13.236   9.838 -13.886 1.000 93.980 ? 79  ARG A NH1 1 
ATOM 639  N NH2 ? ARG A 1  79 ? -13.078   7.586 -14.282 1.000 93.980 ? 79  ARG A NH2 1 
ATOM 640  C CZ  ? ARG A 1  79 ? -12.491   8.753 -14.064 1.000 93.980 ? 79  ARG A CZ  1 
ATOM 641  N N   ? GLU A 1  80 ?  -5.517  11.534 -15.718 1.000 92.260 ? 80  GLU A N   1 
ATOM 642  C CA  ? GLU A 1  80 ?  -5.028  11.283 -17.070 1.000 92.260 ? 80  GLU A CA  1 
ATOM 643  C C   ? GLU A 1  80 ?  -3.654  10.620 -17.047 1.000 92.260 ? 80  GLU A C   1 
ATOM 644  C CB  ? GLU A 1  80 ?  -4.969  12.587 -17.871 1.000 92.260 ? 80  GLU A CB  1 
ATOM 645  O O   ? GLU A 1  80 ?  -3.435   9.610 -17.718 1.000 92.260 ? 80  GLU A O   1 
ATOM 646  C CG  ? GLU A 1  80 ?  -6.336  13.174 -18.191 1.000 92.260 ? 80  GLU A CG  1 
ATOM 647  C CD  ? GLU A 1  80 ?  -6.264  14.430 -19.045 1.000 92.260 ? 80  GLU A CD  1 
ATOM 648  O OE1 ? GLU A 1  80 ?  -7.329  14.971 -19.419 1.000 92.260 ? 80  GLU A OE1 1 
ATOM 649  O OE2 ? GLU A 1  80 ?  -5.134  14.875 -19.344 1.000 92.260 ? 80  GLU A OE2 1 
ATOM 650  N N   ? THR A 1  81 ?  -2.804  11.099 -16.218 1.000 93.720 ? 81  THR A N   1 
ATOM 651  C CA  ? THR A 1  81 ?  -1.423  10.630 -16.199 1.000 93.720 ? 81  THR A CA  1 
ATOM 652  C C   ? THR A 1  81 ?  -1.196   9.661 -15.042 1.000 93.720 ? 81  THR A C   1 
ATOM 653  C CB  ? THR A 1  81 ?  -0.435  11.805 -16.089 1.000 93.720 ? 81  THR A CB  1 
ATOM 654  O O   ? THR A 1  81 ?  -0.174   8.974 -14.992 1.000 93.720 ? 81  THR A O   1 
ATOM 655  C CG2 ? THR A 1  81 ?  -0.670  12.827 -17.197 1.000 93.720 ? 81  THR A CG2 1 
ATOM 656  O OG1 ? THR A 1  81 ?  -0.604  12.447 -14.819 1.000 93.720 ? 81  THR A OG1 1 
ATOM 657  N N   ? LEU A 1  82 ?  -2.163   9.578 -14.170 1.000 94.500 ? 82  LEU A N   1 
ATOM 658  C CA  ? LEU A 1  82 ?  -2.117   8.787 -12.945 1.000 94.500 ? 82  LEU A CA  1 
ATOM 659  C C   ? LEU A 1  82 ?  -0.988   9.259 -12.036 1.000 94.500 ? 82  LEU A C   1 
ATOM 660  C CB  ? LEU A 1  82 ?  -1.938   7.302 -13.272 1.000 94.500 ? 82  LEU A CB  1 
ATOM 661  O O   ? LEU A 1  82 ?  -0.508   8.501 -11.190 1.000 94.500 ? 82  LEU A O   1 
ATOM 662  C CG  ? LEU A 1  82 ?  -3.110   6.616 -13.977 1.000 94.500 ? 82  LEU A CG  1 
ATOM 663  C CD1 ? LEU A 1  82 ?  -2.836   5.124 -14.131 1.000 94.500 ? 82  LEU A CD1 1 
ATOM 664  C CD2 ? LEU A 1  82 ?  -4.406   6.851 -13.209 1.000 94.500 ? 82  LEU A CD2 1 
ATOM 665  N N   ? ASN A 1  83 ?  -0.500  10.441 -12.297 1.000 96.070 ? 83  ASN A N   1 
ATOM 666  C CA  ? ASN A 1  83 ?   0.443  11.079 -11.384 1.000 96.070 ? 83  ASN A CA  1 
ATOM 667  C C   ? ASN A 1  83 ?  -0.186  11.338 -10.019 1.000 96.070 ? 83  ASN A C   1 
ATOM 668  C CB  ? ASN A 1  83 ?   0.970  12.384 -11.983 1.000 96.070 ? 83  ASN A CB  1 
ATOM 669  O O   ? ASN A 1  83 ?  -1.351  11.730  -9.932 1.000 96.070 ? 83  ASN A O   1 
ATOM 670  C CG  ? ASN A 1  83 ?   2.237  12.869 -11.305 1.000 96.070 ? 83  ASN A CG  1 
ATOM 671  N ND2 ? ASN A 1  83 ?   2.337  14.177 -11.101 1.000 96.070 ? 83  ASN A ND2 1 
ATOM 672  O OD1 ? ASN A 1  83 ?   3.118  12.074 -10.969 1.000 96.070 ? 83  ASN A OD1 1 
ATOM 673  N N   ? ASN A 1  84 ?   0.508  11.117  -8.930 1.000 97.380 ? 84  ASN A N   1 
ATOM 674  C CA  ? ASN A 1  84 ?   0.039  11.276  -7.558 1.000 97.380 ? 84  ASN A CA  1 
ATOM 675  C C   ? ASN A 1  84 ?  -1.096  10.307  -7.237 1.000 97.380 ? 84  ASN A C   1 
ATOM 676  C CB  ? ASN A 1  84 ?  -0.408  12.718  -7.307 1.000 97.380 ? 84  ASN A CB  1 
ATOM 677  O O   ? ASN A 1  84 ?  -2.073  10.681  -6.587 1.000 97.380 ? 84  ASN A O   1 
ATOM 678  C CG  ? ASN A 1  84 ?   0.700  13.723  -7.550 1.000 97.380 ? 84  ASN A CG  1 
ATOM 679  N ND2 ? ASN A 1  84 ?   0.386  14.785  -8.283 1.000 97.380 ? 84  ASN A ND2 1 
ATOM 680  O OD1 ? ASN A 1  84 ?   1.828  13.547  -7.084 1.000 97.380 ? 84  ASN A OD1 1 
ATOM 681  N N   ? ASP A 1  85 ?  -1.111   9.109  -7.783 1.000 97.530 ? 85  ASP A N   1 
ATOM 682  C CA  ? ASP A 1  85 ?  -2.110   8.060  -7.598 1.000 97.530 ? 85  ASP A CA  1 
ATOM 683  C C   ? ASP A 1  85 ?  -2.006   7.442  -6.206 1.000 97.530 ? 85  ASP A C   1 
ATOM 684  C CB  ? ASP A 1  85 ?  -1.955   6.977  -8.668 1.000 97.530 ? 85  ASP A CB  1 
ATOM 685  O O   ? ASP A 1  85 ?  -1.558   6.303  -6.059 1.000 97.530 ? 85  ASP A O   1 
ATOM 686  C CG  ? ASP A 1  85 ?  -3.126   6.011  -8.708 1.000 97.530 ? 85  ASP A CG  1 
ATOM 687  O OD1 ? ASP A 1  85 ?  -4.215   6.351  -8.197 1.000 97.530 ? 85  ASP A OD1 1 
ATOM 688  O OD2 ? ASP A 1  85 ?  -2.957   4.898  -9.251 1.000 97.530 ? 85  ASP A OD2 1 
ATOM 689  N N   ? ILE A 1  86 ?  -2.366   8.124  -5.135 1.000 98.270 ? 86  ILE A N   1 
ATOM 690  C CA  ? ILE A 1  86 ?  -2.288   7.705  -3.740 1.000 98.270 ? 86  ILE A CA  1 
ATOM 691  C C   ? ILE A 1  86 ?  -3.504   8.224  -2.977 1.000 98.270 ? 86  ILE A C   1 
ATOM 692  C CB  ? ILE A 1  86 ?  -0.985   8.200  -3.073 1.000 98.270 ? 86  ILE A CB  1 
ATOM 693  O O   ? ILE A 1  86 ?  -3.962   9.344  -3.215 1.000 98.270 ? 86  ILE A O   1 
ATOM 694  C CG1 ? ILE A 1  86 ?  -0.909   7.712  -1.622 1.000 98.270 ? 86  ILE A CG1 1 
ATOM 695  C CG2 ? ILE A 1  86 ?  -0.889   9.727  -3.143 1.000 98.270 ? 86  ILE A CG2 1 
ATOM 696  C CD1 ? ILE A 1  86 ?   0.456   7.905  -0.975 1.000 98.270 ? 86  ILE A CD1 1 
ATOM 697  N N   ? MET A 1  87 ?  -4.062   7.385  -2.124 1.000 98.080 ? 87  MET A N   1 
ATOM 698  C CA  ? MET A 1  87 ?  -5.251   7.720  -1.345 1.000 98.080 ? 87  MET A CA  1 
ATOM 699  C C   ? MET A 1  87 ?  -5.195   7.078   0.036 1.000 98.080 ? 87  MET A C   1 
ATOM 700  C CB  ? MET A 1  87 ?  -6.517   7.276  -2.079 1.000 98.080 ? 87  MET A CB  1 
ATOM 701  O O   ? MET A 1  87 ?  -4.738   5.943   0.180 1.000 98.080 ? 87  MET A O   1 
ATOM 702  C CG  ? MET A 1  87 ?  -7.801   7.572  -1.320 1.000 98.080 ? 87  MET A CG  1 
ATOM 703  S SD  ? MET A 1  87 ?  -9.303   7.163  -2.292 1.000 98.080 ? 87  MET A SD  1 
ATOM 704  C CE  ? MET A 1  87 ?  -9.140   5.358  -2.388 1.000 98.080 ? 87  MET A CE  1 
ATOM 705  N N   ? LEU A 1  88 ?  -5.627   7.837   1.089 1.000 98.480 ? 88  LEU A N   1 
ATOM 706  C CA  ? LEU A 1  88 ?  -5.852   7.298   2.425 1.000 98.480 ? 88  LEU A CA  1 
ATOM 707  C C   ? LEU A 1  88 ?  -7.325   6.961   2.635 1.000 98.480 ? 88  LEU A C   1 
ATOM 708  C CB  ? LEU A 1  88 ?  -5.388   8.295   3.491 1.000 98.480 ? 88  LEU A CB  1 
ATOM 709  O O   ? LEU A 1  88 ?  -8.203   7.749   2.278 1.000 98.480 ? 88  LEU A O   1 
ATOM 710  C CG  ? LEU A 1  88 ?  -3.877   8.419   3.690 1.000 98.480 ? 88  LEU A CG  1 
ATOM 711  C CD1 ? LEU A 1  88 ?  -3.551   9.662   4.511 1.000 98.480 ? 88  LEU A CD1 1 
ATOM 712  C CD2 ? LEU A 1  88 ?  -3.321   7.168   4.362 1.000 98.480 ? 88  LEU A CD2 1 
ATOM 713  N N   ? LEU A 1  89 ?  -7.482   5.745   3.112 1.000 98.310 ? 89  LEU A N   1 
ATOM 714  C CA  ? LEU A 1  89 ?  -8.816   5.358   3.560 1.000 98.310 ? 89  LEU A CA  1 
ATOM 715  C C   ? LEU A 1  89 ?  -8.914   5.410   5.081 1.000 98.310 ? 89  LEU A C   1 
ATOM 716  C CB  ? LEU A 1  89 ?  -9.162   3.952   3.062 1.000 98.310 ? 89  LEU A CB  1 
ATOM 717  O O   ? LEU A 1  89 ?  -8.154   4.736   5.780 1.000 98.310 ? 89  LEU A O   1 
ATOM 718  C CG  ? LEU A 1  89 ?  -9.095   3.733   1.550 1.000 98.310 ? 89  LEU A CG  1 
ATOM 719  C CD1 ? LEU A 1  89 ?  -9.395   2.276   1.212 1.000 98.310 ? 89  LEU A CD1 1 
ATOM 720  C CD2 ? LEU A 1  89 ? -10.064   4.665   0.831 1.000 98.310 ? 89  LEU A CD2 1 
ATOM 721  N N   ? GLN A 1  90 ?  -9.800   6.300   5.590 1.000 98.310 ? 90  GLN A N   1 
ATOM 722  C CA  ? GLN A 1  90 ? -10.085   6.287   7.021 1.000 98.310 ? 90  GLN A CA  1 
ATOM 723  C C   ? GLN A 1  90 ? -11.170   5.268   7.357 1.000 98.310 ? 90  GLN A C   1 
ATOM 724  C CB  ? GLN A 1  90 ? -10.505   7.678   7.498 1.000 98.310 ? 90  GLN A CB  1 
ATOM 725  O O   ? GLN A 1  90 ? -12.284   5.344   6.833 1.000 98.310 ? 90  GLN A O   1 
ATOM 726  C CG  ? GLN A 1  90 ? -10.615   7.801   9.012 1.000 98.310 ? 90  GLN A CG  1 
ATOM 727  C CD  ? GLN A 1  90 ? -10.919   9.217   9.465 1.000 98.310 ? 90  GLN A CD  1 
ATOM 728  N NE2 ? GLN A 1  90 ? -10.607   9.518  10.721 1.000 98.310 ? 90  GLN A NE2 1 
ATOM 729  O OE1 ? GLN A 1  90 ? -11.428  10.035   8.692 1.000 98.310 ? 90  GLN A OE1 1 
ATOM 730  N N   ? LEU A 1  91 ? -10.795   4.339   8.208 1.000 98.210 ? 91  LEU A N   1 
ATOM 731  C CA  ? LEU A 1  91 ? -11.717   3.272   8.584 1.000 98.210 ? 91  LEU A CA  1 
ATOM 732  C C   ? LEU A 1  91 ? -12.781   3.788   9.546 1.000 98.210 ? 91  LEU A C   1 
ATOM 733  C CB  ? LEU A 1  91 ? -10.956   2.107   9.222 1.000 98.210 ? 91  LEU A CB  1 
ATOM 734  O O   ? LEU A 1  91 ? -12.502   4.646  10.386 1.000 98.210 ? 91  LEU A O   1 
ATOM 735  C CG  ? LEU A 1  91 ?  -9.857   1.468   8.372 1.000 98.210 ? 91  LEU A CG  1 
ATOM 736  C CD1 ? LEU A 1  91 ?  -9.179   0.340   9.143 1.000 98.210 ? 91  LEU A CD1 1 
ATOM 737  C CD2 ? LEU A 1  91 ? -10.430   0.953   7.056 1.000 98.210 ? 91  LEU A CD2 1 
ATOM 738  N N   ? ALA A 1  92 ? -14.068   3.297   9.409 1.000 97.630 ? 92  ALA A N   1 
ATOM 739  C CA  ? ALA A 1  92 ? -15.165   3.690  10.289 1.000 97.630 ? 92  ALA A CA  1 
ATOM 740  C C   ? ALA A 1  92 ? -14.872   3.306  11.736 1.000 97.630 ? 92  ALA A C   1 
ATOM 741  C CB  ? ALA A 1  92 ? -16.473   3.052   9.827 1.000 97.630 ? 92  ALA A CB  1 
ATOM 742  O O   ? ALA A 1  92 ? -15.322   3.979  12.667 1.000 97.630 ? 92  ALA A O   1 
ATOM 743  N N   ? GLU A 1  93 ? -14.154   2.235  11.957 1.000 97.380 ? 93  GLU A N   1 
ATOM 744  C CA  ? GLU A 1  93 ? -13.640   1.761  13.239 1.000 97.380 ? 93  GLU A CA  1 
ATOM 745  C C   ? GLU A 1  93 ? -12.182   1.326  13.122 1.000 97.380 ? 93  GLU A C   1 
ATOM 746  C CB  ? GLU A 1  93 ? -14.493   0.605  13.766 1.000 97.380 ? 93  GLU A CB  1 
ATOM 747  O O   ? GLU A 1  93 ? -11.776   0.765  12.102 1.000 97.380 ? 93  GLU A O   1 
ATOM 748  C CG  ? GLU A 1  93 ? -15.967   0.949  13.920 1.000 97.380 ? 93  GLU A CG  1 
ATOM 749  C CD  ? GLU A 1  93 ? -16.259   1.807  15.141 1.000 97.380 ? 93  GLU A CD  1 
ATOM 750  O OE1 ? GLU A 1  93 ? -17.259   2.560  15.129 1.000 97.380 ? 93  GLU A OE1 1 
ATOM 751  O OE2 ? GLU A 1  93 ? -15.480   1.725  16.118 1.000 97.380 ? 93  GLU A OE2 1 
ATOM 752  N N   ? PRO A 1  94 ? -11.403   1.668  14.304 1.000 97.790 ? 94  PRO A N   1 
ATOM 753  C CA  ? PRO A 1  94 ? -10.008   1.228  14.243 1.000 97.790 ? 94  PRO A CA  1 
ATOM 754  C C   ? PRO A 1  94 ?  -9.872  -0.289  14.129 1.000 97.790 ? 94  PRO A C   1 
ATOM 755  C CB  ? PRO A 1  94 ?  -9.421   1.731  15.564 1.000 97.790 ? 94  PRO A CB  1 
ATOM 756  O O   ? PRO A 1  94 ? -10.684  -1.029  14.689 1.000 97.790 ? 94  PRO A O   1 
ATOM 757  C CG  ? PRO A 1  94 ? -10.379   2.778  16.034 1.000 97.790 ? 94  PRO A CG  1 
ATOM 758  C CD  ? PRO A 1  94 ? -11.746   2.442  15.511 1.000 97.790 ? 94  PRO A CD  1 
ATOM 759  N N   ? ALA A 1  95 ?  -8.866  -0.752  13.355 1.000 97.890 ? 95  ALA A N   1 
ATOM 760  C CA  ? ALA A 1  95 ?  -8.555  -2.175  13.247 1.000 97.890 ? 95  ALA A CA  1 
ATOM 761  C C   ? ALA A 1  95 ?  -8.058  -2.730  14.578 1.000 97.890 ? 95  ALA A C   1 
ATOM 762  C CB  ? ALA A 1  95 ?  -7.516  -2.412  12.153 1.000 97.890 ? 95  ALA A CB  1 
ATOM 763  O O   ? ALA A 1  95 ?  -7.365  -2.037  15.327 1.000 97.890 ? 95  ALA A O   1 
ATOM 764  N N   ? LYS A 1  96 ?  -8.462  -3.932  14.900 1.000 97.750 ? 96  LYS A N   1 
ATOM 765  C CA  ? LYS A 1  96 ?  -7.910  -4.639  16.052 1.000 97.750 ? 96  LYS A CA  1 
ATOM 766  C C   ? LYS A 1  96 ?  -6.556  -5.260  15.719 1.000 97.750 ? 96  LYS A C   1 
ATOM 767  C CB  ? LYS A 1  96 ?  -8.878  -5.720  16.532 1.000 97.750 ? 96  LYS A CB  1 
ATOM 768  O O   ? LYS A 1  96 ?  -6.480  -6.217  14.946 1.000 97.750 ? 96  LYS A O   1 
ATOM 769  C CG  ? LYS A 1  96 ?  -8.441  -6.420  17.811 1.000 97.750 ? 96  LYS A CG  1 
ATOM 770  C CD  ? LYS A 1  96 ?  -9.441  -7.488  18.234 1.000 97.750 ? 96  LYS A CD  1 
ATOM 771  C CE  ? LYS A 1  96 ?  -8.965  -8.243  19.468 1.000 97.750 ? 96  LYS A CE  1 
ATOM 772  N NZ  ? LYS A 1  96 ?  -9.919  -9.324  19.858 1.000 97.750 ? 96  LYS A NZ  1 
ATOM 773  N N   ? LEU A 1  97 ?  -5.517  -4.567  16.257 1.000 97.560 ? 97  LEU A N   1 
ATOM 774  C CA  ? LEU A 1  97 ?  -4.189  -5.122  16.019 1.000 97.560 ? 97  LEU A CA  1 
ATOM 775  C C   ? LEU A 1  97 ?  -3.951  -6.354  16.886 1.000 97.560 ? 97  LEU A C   1 
ATOM 776  C CB  ? LEU A 1  97 ?  -3.111  -4.071  16.298 1.000 97.560 ? 97  LEU A CB  1 
ATOM 777  O O   ? LEU A 1  97 ?  -4.104  -6.296  18.109 1.000 97.560 ? 97  LEU A O   1 
ATOM 778  C CG  ? LEU A 1  97 ?  -3.240  -2.750  15.539 1.000 97.560 ? 97  LEU A CG  1 
ATOM 779  C CD1 ? LEU A 1  97 ?  -2.037  -1.855  15.823 1.000 97.560 ? 97  LEU A CD1 1 
ATOM 780  C CD2 ? LEU A 1  97 ?  -3.381  -3.004  14.042 1.000 97.560 ? 97  LEU A CD2 1 
ATOM 781  N N   ? ASP A 1  98 ?  -3.543  -7.593  16.211 1.000 95.670 ? 98  ASP A N   1 
ATOM 782  C CA  ? ASP A 1  98 ?  -3.290  -8.878  16.854 1.000 95.670 ? 98  ASP A CA  1 
ATOM 783  C C   ? ASP A 1  98 ?  -2.355  -9.741  16.008 1.000 95.670 ? 98  ASP A C   1 
ATOM 784  C CB  ? ASP A 1  98 ?  -4.604  -9.620  17.107 1.000 95.670 ? 98  ASP A CB  1 
ATOM 785  O O   ? ASP A 1  98 ?  -1.656  -9.231  15.130 1.000 95.670 ? 98  ASP A O   1 
ATOM 786  C CG  ? ASP A 1  98 ?  -5.409  -9.850  15.840 1.000 95.670 ? 98  ASP A CG  1 
ATOM 787  O OD1 ? ASP A 1  98 ?  -4.838  -9.762  14.731 1.000 95.670 ? 98  ASP A OD1 1 
ATOM 788  O OD2 ? ASP A 1  98 ?  -6.624 -10.120  15.951 1.000 95.670 ? 98  ASP A OD2 1 
ATOM 789  N N   ? GLY A 1  99 ?  -2.241 -11.031  16.274 1.000 93.820 ? 99  GLY A N   1 
ATOM 790  C CA  ? GLY A 1  99 ?  -1.336 -11.934  15.580 1.000 93.820 ? 99  GLY A CA  1 
ATOM 791  C C   ? GLY A 1  99 ?  -1.645 -12.068  14.101 1.000 93.820 ? 99  GLY A C   1 
ATOM 792  O O   ? GLY A 1  99 ?  -0.810 -12.542  13.328 1.000 93.820 ? 99  GLY A O   1 
ATOM 793  N N   ? TRP A 1 100 ?  -2.780 -11.363  13.544 1.000 95.870 ? 100 TRP A N   1 
ATOM 794  C CA  ? TRP A 1 100 ?  -3.210 -11.508  12.157 1.000 95.870 ? 100 TRP A CA  1 
ATOM 795  C C   ? TRP A 1 100 ?  -3.233 -10.158  11.450 1.000 95.870 ? 100 TRP A C   1 
ATOM 796  C CB  ? TRP A 1 100 ?  -4.595 -12.158  12.089 1.000 95.870 ? 100 TRP A CB  1 
ATOM 797  O O   ? TRP A 1 100 ?  -3.184 -10.093  10.219 1.000 95.870 ? 100 TRP A O   1 
ATOM 798  C CG  ? TRP A 1 100 ?  -4.690 -13.467  12.813 1.000 95.870 ? 100 TRP A CG  1 
ATOM 799  C CD1 ? TRP A 1 100 ?  -4.299 -14.694  12.353 1.000 95.870 ? 100 TRP A CD1 1 
ATOM 800  C CD2 ? TRP A 1 100 ?  -5.215 -13.680  14.127 1.000 95.870 ? 100 TRP A CD2 1 
ATOM 801  C CE2 ? TRP A 1 100 ?  -5.110 -15.062  14.400 1.000 95.870 ? 100 TRP A CE2 1 
ATOM 802  C CE3 ? TRP A 1 100 ?  -5.764 -12.836  15.101 1.000 95.870 ? 100 TRP A CE3 1 
ATOM 803  N NE1 ? TRP A 1 100 ?  -4.549 -15.657  13.303 1.000 95.870 ? 100 TRP A NE1 1 
ATOM 804  C CH2 ? TRP A 1 100 ?  -6.068 -14.771  16.544 1.000 95.870 ? 100 TRP A CH2 1 
ATOM 805  C CZ2 ? TRP A 1 100 ?  -5.535 -15.619  15.609 1.000 95.870 ? 100 TRP A CZ2 1 
ATOM 806  C CZ3 ? TRP A 1 100 ?  -6.186 -13.392  16.303 1.000 95.870 ? 100 TRP A CZ3 1 
ATOM 807  N N   ? VAL A 1 101 ?  -3.311  -9.118  12.221 1.000 97.930 ? 101 VAL A N   1 
ATOM 808  C CA  ? VAL A 1 101 ?  -3.403  -7.768  11.676 1.000 97.930 ? 101 VAL A CA  1 
ATOM 809  C C   ? VAL A 1 101 ?  -2.336  -6.880  12.311 1.000 97.930 ? 101 VAL A C   1 
ATOM 810  C CB  ? VAL A 1 101 ?  -4.806  -7.159  11.901 1.000 97.930 ? 101 VAL A CB  1 
ATOM 811  O O   ? VAL A 1 101 ?  -2.271  -6.756  13.536 1.000 97.930 ? 101 VAL A O   1 
ATOM 812  C CG1 ? VAL A 1 101 ?  -4.882  -5.749  11.317 1.000 97.930 ? 101 VAL A CG1 1 
ATOM 813  C CG2 ? VAL A 1 101 ?  -5.880  -8.054  11.286 1.000 97.930 ? 101 VAL A CG2 1 
ATOM 814  N N   ? GLU A 1 102 ?  -1.476  -6.309  11.355 1.000 97.730 ? 102 GLU A N   1 
ATOM 815  C CA  ? GLU A 1 102 ?  -0.435  -5.375  11.776 1.000 97.730 ? 102 GLU A CA  1 
ATOM 816  C C   ? GLU A 1 102 ?  -0.261  -4.249  10.761 1.000 97.730 ? 102 GLU A C   1 
ATOM 817  C CB  ? GLU A 1 102 ?   0.893  -6.108  11.982 1.000 97.730 ? 102 GLU A CB  1 
ATOM 818  O O   ? GLU A 1 102 ?  -0.658  -4.384   9.602 1.000 97.730 ? 102 GLU A O   1 
ATOM 819  C CG  ? GLU A 1 102 ?   0.887  -7.074  13.157 1.000 97.730 ? 102 GLU A CG  1 
ATOM 820  C CD  ? GLU A 1 102 ?   2.228  -7.754  13.382 1.000 97.730 ? 102 GLU A CD  1 
ATOM 821  O OE1 ? GLU A 1 102 ?   2.303  -8.691  14.208 1.000 97.730 ? 102 GLU A OE1 1 
ATOM 822  O OE2 ? GLU A 1 102 ?   3.213  -7.346  12.727 1.000 97.730 ? 102 GLU A OE2 1 
ATOM 823  N N   ? THR A 1 103 ?   0.356  -3.134  11.302 1.000 98.020 ? 103 THR A N   1 
ATOM 824  C CA  ? THR A 1 103 ?   0.708  -2.048  10.395 1.000 98.020 ? 103 THR A CA  1 
ATOM 825  C C   ? THR A 1 103 ?   2.075  -2.293   9.761 1.000 98.020 ? 103 THR A C   1 
ATOM 826  C CB  ? THR A 1 103 ?   0.713  -0.691  11.123 1.000 98.020 ? 103 THR A CB  1 
ATOM 827  O O   ? THR A 1 103 ?   2.889  -3.044  10.302 1.000 98.020 ? 103 THR A O   1 
ATOM 828  C CG2 ? THR A 1 103 ?  -0.626  -0.429  11.806 1.000 98.020 ? 103 THR A CG2 1 
ATOM 829  O OG1 ? THR A 1 103 ?   1.749  -0.690  12.112 1.000 98.020 ? 103 THR A OG1 1 
ATOM 830  N N   ? ILE A 1 104 ?   2.256  -1.625   8.558 1.000 97.890 ? 104 ILE A N   1 
ATOM 831  C CA  ? ILE A 1 104 ?   3.562  -1.638   7.907 1.000 97.890 ? 104 ILE A CA  1 
ATOM 832  C C   ? ILE A 1 104 ?   4.179  -0.242   7.960 1.000 97.890 ? 104 ILE A C   1 
ATOM 833  C CB  ? ILE A 1 104 ?   3.458  -2.123   6.444 1.000 97.890 ? 104 ILE A CB  1 
ATOM 834  O O   ? ILE A 1 104 ?   3.472   0.761   7.840 1.000 97.890 ? 104 ILE A O   1 
ATOM 835  C CG1 ? ILE A 1 104 ?   4.855  -2.382   5.867 1.000 97.890 ? 104 ILE A CG1 1 
ATOM 836  C CG2 ? ILE A 1 104 ?   2.693  -1.107   5.591 1.000 97.890 ? 104 ILE A CG2 1 
ATOM 837  C CD1 ? ILE A 1 104 ?   4.853  -3.204   4.586 1.000 97.890 ? 104 ILE A CD1 1 
ATOM 838  N N   ? ALA A 1 105 ?   5.526  -0.214   8.112 1.000 97.160 ? 105 ALA A N   1 
ATOM 839  C CA  ? ALA A 1 105 ?   6.233   1.055   8.256 1.000 97.160 ? 105 ALA A CA  1 
ATOM 840  C C   ? ALA A 1 105 ?   6.356   1.770   6.913 1.000 97.160 ? 105 ALA A C   1 
ATOM 841  C CB  ? ALA A 1 105 ?   7.616   0.829   8.863 1.000 97.160 ? 105 ALA A CB  1 
ATOM 842  O O   ? ALA A 1 105 ?   6.512   1.127   5.872 1.000 97.160 ? 105 ALA A O   1 
ATOM 843  N N   ? LEU A 1 106 ?   6.273   3.178   7.008 1.000 97.170 ? 106 LEU A N   1 
ATOM 844  C CA  ? LEU A 1 106 ?   6.547   4.010   5.842 1.000 97.170 ? 106 LEU A CA  1 
ATOM 845  C C   ? LEU A 1 106 ?   8.048   4.196   5.647 1.000 97.170 ? 106 LEU A C   1 
ATOM 846  C CB  ? LEU A 1 106 ?   5.866   5.374   5.985 1.000 97.170 ? 106 LEU A CB  1 
ATOM 847  O O   ? LEU A 1 106 ?   8.791   4.341   6.620 1.000 97.170 ? 106 LEU A O   1 
ATOM 848  C CG  ? LEU A 1 106 ?   4.341   5.361   6.112 1.000 97.170 ? 106 LEU A CG  1 
ATOM 849  C CD1 ? LEU A 1 106 ?   3.815   6.776   6.329 1.000 97.170 ? 106 LEU A CD1 1 
ATOM 850  C CD2 ? LEU A 1 106 ?   3.707   4.732   4.876 1.000 97.170 ? 106 LEU A CD2 1 
ATOM 851  N N   ? PRO A 1 107 ?   8.540   4.141   4.459 1.000 96.220 ? 107 PRO A N   1 
ATOM 852  C CA  ? PRO A 1 107 ?   9.977   4.247   4.193 1.000 96.220 ? 107 PRO A CA  1 
ATOM 853  C C   ? PRO A 1 107 ?  10.533   5.636   4.497 1.000 96.220 ? 107 PRO A C   1 
ATOM 854  C CB  ? PRO A 1 107 ?  10.083   3.931   2.699 1.000 96.220 ? 107 PRO A CB  1 
ATOM 855  O O   ? PRO A 1 107 ?   9.857   6.641   4.261 1.000 96.220 ? 107 PRO A O   1 
ATOM 856  C CG  ? PRO A 1 107 ?   8.787   4.396   2.117 1.000 96.220 ? 107 PRO A CG  1 
ATOM 857  C CD  ? PRO A 1 107 ?   7.696   4.141   3.117 1.000 96.220 ? 107 PRO A CD  1 
ATOM 858  N N   ? CYS A 1 108 ?  11.725   5.722   5.048 1.000 91.140 ? 108 CYS A N   1 
ATOM 859  C CA  ? CYS A 1 108 ?  12.438   6.969   5.304 1.000 91.140 ? 108 CYS A CA  1 
ATOM 860  C C   ? CYS A 1 108 ?  13.360   7.319   4.143 1.000 91.140 ? 108 CYS A C   1 
ATOM 861  C CB  ? CYS A 1 108 ?  13.247   6.868   6.597 1.000 91.140 ? 108 CYS A CB  1 
ATOM 862  O O   ? CYS A 1 108 ?  13.749   8.477   3.981 1.000 91.140 ? 108 CYS A O   1 
ATOM 863  S SG  ? CYS A 1 108 ?  12.232   6.656   8.076 1.000 91.140 ? 108 CYS A SG  1 
ATOM 864  N N   ? GLU A 1 109 ?  13.650   6.288   3.337 1.000 91.350 ? 109 GLU A N   1 
ATOM 865  C CA  ? GLU A 1 109 ?  14.473   6.462   2.144 1.000 91.350 ? 109 GLU A CA  1 
ATOM 866  C C   ? GLU A 1 109 ?  13.849   5.767   0.937 1.000 91.350 ? 109 GLU A C   1 
ATOM 867  C CB  ? GLU A 1 109 ?  15.888   5.930   2.384 1.000 91.350 ? 109 GLU A CB  1 
ATOM 868  O O   ? GLU A 1 109 ?  13.044   4.846   1.092 1.000 91.350 ? 109 GLU A O   1 
ATOM 869  C CG  ? GLU A 1 109 ?  15.938   4.448   2.725 1.000 91.350 ? 109 GLU A CG  1 
ATOM 870  C CD  ? GLU A 1 109 ?  17.318   3.978   3.156 1.000 91.350 ? 109 GLU A CD  1 
ATOM 871  O OE1 ? GLU A 1 109 ?  17.496   2.764   3.404 1.000 91.350 ? 109 GLU A OE1 1 
ATOM 872  O OE2 ? GLU A 1 109 ?  18.229   4.831   3.248 1.000 91.350 ? 109 GLU A OE2 1 
ATOM 873  N N   ? GLU A 1 110 ?  14.412   6.235  -0.262 1.000 91.630 ? 110 GLU A N   1 
ATOM 874  C CA  ? GLU A 1 110 ?  13.922   5.663  -1.512 1.000 91.630 ? 110 GLU A CA  1 
ATOM 875  C C   ? GLU A 1 110 ?  14.569   4.309  -1.790 1.000 91.630 ? 110 GLU A C   1 
ATOM 876  C CB  ? GLU A 1 110 ?  14.182   6.618  -2.680 1.000 91.630 ? 110 GLU A CB  1 
ATOM 877  O O   ? GLU A 1 110 ?  15.732   4.087  -1.444 1.000 91.630 ? 110 GLU A O   1 
ATOM 878  C CG  ? GLU A 1 110 ?  13.436   7.940  -2.570 1.000 91.630 ? 110 GLU A CG  1 
ATOM 879  C CD  ? GLU A 1 110 ?  13.678   8.866  -3.751 1.000 91.630 ? 110 GLU A CD  1 
ATOM 880  O OE1 ? GLU A 1 110 ?  13.022   9.929  -3.834 1.000 91.630 ? 110 GLU A OE1 1 
ATOM 881  O OE2 ? GLU A 1 110 ?  14.531   8.525  -4.601 1.000 91.630 ? 110 GLU A OE2 1 
ATOM 882  N N   ? ALA A 1 111 ?  13.724   3.460  -2.394 1.000 93.190 ? 111 ALA A N   1 
ATOM 883  C CA  ? ALA A 1 111 ?  14.270   2.192  -2.870 1.000 93.190 ? 111 ALA A CA  1 
ATOM 884  C C   ? ALA A 1 111 ?  15.276   2.416  -3.996 1.000 93.190 ? 111 ALA A C   1 
ATOM 885  C CB  ? ALA A 1 111 ?  13.146   1.272  -3.341 1.000 93.190 ? 111 ALA A CB  1 
ATOM 886  O O   ? ALA A 1 111 ?  15.077   3.282  -4.851 1.000 93.190 ? 111 ALA A O   1 
ATOM 887  N N   ? GLU A 1 112 ?  16.382   1.671  -3.997 1.000 92.490 ? 112 GLU A N   1 
ATOM 888  C CA  ? GLU A 1 112 ?  17.415   1.771  -5.023 1.000 92.490 ? 112 GLU A CA  1 
ATOM 889  C C   ? GLU A 1 112 ?  17.241   0.693  -6.089 1.000 92.490 ? 112 GLU A C   1 
ATOM 890  C CB  ? GLU A 1 112 ?  18.808   1.671  -4.396 1.000 92.490 ? 112 GLU A CB  1 
ATOM 891  O O   ? GLU A 1 112 ?  16.769  -0.407  -5.795 1.000 92.490 ? 112 GLU A O   1 
ATOM 892  C CG  ? GLU A 1 112 ?  19.100   2.756  -3.370 1.000 92.490 ? 112 GLU A CG  1 
ATOM 893  C CD  ? GLU A 1 112 ?  19.250   4.138  -3.985 1.000 92.490 ? 112 GLU A CD  1 
ATOM 894  O OE1 ? GLU A 1 112 ?  18.927   5.142  -3.309 1.000 92.490 ? 112 GLU A OE1 1 
ATOM 895  O OE2 ? GLU A 1 112 ?  19.694   4.219  -5.152 1.000 92.490 ? 112 GLU A OE2 1 
ATOM 896  N N   ? PRO A 1 113 ?  17.665   1.087  -7.324 1.000 93.670 ? 113 PRO A N   1 
ATOM 897  C CA  ? PRO A 1 113 ?  17.640   0.047  -8.356 1.000 93.670 ? 113 PRO A CA  1 
ATOM 898  C C   ? PRO A 1 113 ?  18.385  -1.218  -7.936 1.000 93.670 ? 113 PRO A C   1 
ATOM 899  C CB  ? PRO A 1 113 ?  18.328   0.716  -9.548 1.000 93.670 ? 113 PRO A CB  1 
ATOM 900  O O   ? PRO A 1 113 ?  19.454  -1.136  -7.327 1.000 93.670 ? 113 PRO A O   1 
ATOM 901  C CG  ? PRO A 1 113 ?  18.100   2.180  -9.348 1.000 93.670 ? 113 PRO A CG  1 
ATOM 902  C CD  ? PRO A 1 113 ?  18.147   2.474  -7.876 1.000 93.670 ? 113 PRO A CD  1 
ATOM 903  N N   ? GLY A 1 114 ?  17.767  -2.418  -8.179 1.000 91.960 ? 114 GLY A N   1 
ATOM 904  C CA  ? GLY A 1 114 ?  18.385  -3.690  -7.844 1.000 91.960 ? 114 GLY A CA  1 
ATOM 905  C C   ? GLY A 1 114 ?  17.839  -4.301  -6.567 1.000 91.960 ? 114 GLY A C   1 
ATOM 906  O O   ? GLY A 1 114 ?  18.056  -5.484  -6.297 1.000 91.960 ? 114 GLY A O   1 
ATOM 907  N N   ? MET A 1 115 ?  17.213  -3.424  -5.703 1.000 94.130 ? 115 MET A N   1 
ATOM 908  C CA  ? MET A 1 115 ?  16.584  -3.911  -4.478 1.000 94.130 ? 115 MET A CA  1 
ATOM 909  C C   ? MET A 1 115 ?  15.459  -4.890  -4.797 1.000 94.130 ? 115 MET A C   1 
ATOM 910  C CB  ? MET A 1 115 ?  16.043  -2.744  -3.650 1.000 94.130 ? 115 MET A CB  1 
ATOM 911  O O   ? MET A 1 115 ?  14.665  -4.655  -5.710 1.000 94.130 ? 115 MET A O   1 
ATOM 912  C CG  ? MET A 1 115 ?  17.125  -1.929  -2.960 1.000 94.130 ? 115 MET A CG  1 
ATOM 913  S SD  ? MET A 1 115 ?  16.436  -0.566  -1.943 1.000 94.130 ? 115 MET A SD  1 
ATOM 914  C CE  ? MET A 1 115 ?  15.685  -1.521  -0.595 1.000 94.130 ? 115 MET A CE  1 
ATOM 915  N N   ? VAL A 1 116 ?  15.404  -5.972  -4.064 1.000 92.790 ? 116 VAL A N   1 
ATOM 916  C CA  ? VAL A 1 116 ?  14.359  -6.977  -4.231 1.000 92.790 ? 116 VAL A CA  1 
ATOM 917  C C   ? VAL A 1 116 ?  13.180  -6.652  -3.317 1.000 92.790 ? 116 VAL A C   1 
ATOM 918  C CB  ? VAL A 1 116 ?  14.887  -8.399  -3.935 1.000 92.790 ? 116 VAL A CB  1 
ATOM 919  O O   ? VAL A 1 116 ?  13.350  -6.490  -2.107 1.000 92.790 ? 116 VAL A O   1 
ATOM 920  C CG1 ? VAL A 1 116 ?  13.759  -9.424  -4.032 1.000 92.790 ? 116 VAL A CG1 1 
ATOM 921  C CG2 ? VAL A 1 116 ?  16.022  -8.756  -4.894 1.000 92.790 ? 116 VAL A CG2 1 
ATOM 922  N N   ? CYS A 1 117 ?  12.031  -6.578  -3.939 1.000 93.580 ? 117 CYS A N   1 
ATOM 923  C CA  ? CYS A 1 117 ?  10.807  -6.236  -3.224 1.000 93.580 ? 117 CYS A CA  1 
ATOM 924  C C   ? CYS A 1 117 ?   9.731  -7.292  -3.447 1.000 93.580 ? 117 CYS A C   1 
ATOM 925  C CB  ? CYS A 1 117 ?  10.291  -4.867  -3.668 1.000 93.580 ? 117 CYS A CB  1 
ATOM 926  O O   ? CYS A 1 117 ?   9.816  -8.080  -4.390 1.000 93.580 ? 117 CYS A O   1 
ATOM 927  S SG  ? CYS A 1 117 ?  11.478  -3.528  -3.424 1.000 93.580 ? 117 CYS A SG  1 
ATOM 928  N N   ? ARG A 1 118 ?   8.755  -7.231  -2.544 1.000 92.160 ? 118 ARG A N   1 
ATOM 929  C CA  ? ARG A 1 118 ?   7.646  -8.174  -2.643 1.000 92.160 ? 118 ARG A CA  1 
ATOM 930  C C   ? ARG A 1 118 ?   6.324  -7.444  -2.856 1.000 92.160 ? 118 ARG A C   1 
ATOM 931  C CB  ? ARG A 1 118 ?   7.567  -9.045  -1.387 1.000 92.160 ? 118 ARG A CB  1 
ATOM 932  O O   ? ARG A 1 118 ?   6.068  -6.416  -2.224 1.000 92.160 ? 118 ARG A O   1 
ATOM 933  C CG  ? ARG A 1 118 ?   8.765  -9.962  -1.198 1.000 92.160 ? 118 ARG A CG  1 
ATOM 934  C CD  ? ARG A 1 118 ?   8.660 -10.767   0.090 1.000 92.160 ? 118 ARG A CD  1 
ATOM 935  N NE  ? ARG A 1 118 ?   9.813 -11.645   0.272 1.000 92.160 ? 118 ARG A NE  1 
ATOM 936  N NH1 ? ARG A 1 118 ?   9.050 -12.580   2.242 1.000 92.160 ? 118 ARG A NH1 1 
ATOM 937  N NH2 ? ARG A 1 118 ?  11.060 -13.239   1.358 1.000 92.160 ? 118 ARG A NH2 1 
ATOM 938  C CZ  ? ARG A 1 118 ?   9.972 -12.486   1.290 1.000 92.160 ? 118 ARG A CZ  1 
ATOM 939  N N   ? VAL A 1 119 ?   5.550  -8.024  -3.662 1.000 90.140 ? 119 VAL A N   1 
ATOM 940  C CA  ? VAL A 1 119 ?   4.187  -7.553  -3.887 1.000 90.140 ? 119 VAL A CA  1 
ATOM 941  C C   ? VAL A 1 119 ?   3.192  -8.641  -3.490 1.000 90.140 ? 119 VAL A C   1 
ATOM 942  C CB  ? VAL A 1 119 ?   3.965  -7.139  -5.359 1.000 90.140 ? 119 VAL A CB  1 
ATOM 943  O O   ? VAL A 1 119 ?   3.383  -9.815  -3.817 1.000 90.140 ? 119 VAL A O   1 
ATOM 944  C CG1 ? VAL A 1 119 ?   2.553  -6.592  -5.559 1.000 90.140 ? 119 VAL A CG1 1 
ATOM 945  C CG2 ? VAL A 1 119 ?   5.008  -6.107  -5.785 1.000 90.140 ? 119 VAL A CG2 1 
ATOM 946  N N   ? ALA A 1 120 ?   2.221  -8.276  -2.719 1.000 88.930 ? 120 ALA A N   1 
ATOM 947  C CA  ? ALA A 1 120 ?   1.177  -9.215  -2.319 1.000 88.930 ? 120 ALA A CA  1 
ATOM 948  C C   ? ALA A 1 120 ?  -0.199  -8.730  -2.766 1.000 88.930 ? 120 ALA A C   1 
ATOM 949  C CB  ? ALA A 1 120 ?   1.199  -9.423  -0.806 1.000 88.930 ? 120 ALA A CB  1 
ATOM 950  O O   ? ALA A 1 120 ?  -0.465  -7.526  -2.779 1.000 88.930 ? 120 ALA A O   1 
ATOM 951  N N   ? GLY A 1 121 ?  -1.007  -9.660  -3.134 1.000 85.100 ? 121 GLY A N   1 
ATOM 952  C CA  ? GLY A 1 121 ?  -2.351  -9.306  -3.564 1.000 85.100 ? 121 GLY A CA  1 
ATOM 953  C C   ? GLY A 1 121 ?  -3.205 -10.513  -3.905 1.000 85.100 ? 121 GLY A C   1 
ATOM 954  O O   ? GLY A 1 121 ?  -2.745 -11.652  -3.812 1.000 85.100 ? 121 GLY A O   1 
ATOM 955  N N   ? TRP A 1 122 ?  -4.498 -10.285  -4.081 1.000 78.750 ? 122 TRP A N   1 
ATOM 956  C CA  ? TRP A 1 122 ?  -5.485 -11.327  -4.347 1.000 78.750 ? 122 TRP A CA  1 
ATOM 957  C C   ? TRP A 1 122 ?  -5.943 -11.285  -5.801 1.000 78.750 ? 122 TRP A C   1 
ATOM 958  C CB  ? TRP A 1 122 ?  -6.690 -11.177  -3.414 1.000 78.750 ? 122 TRP A CB  1 
ATOM 959  O O   ? TRP A 1 122 ?  -7.066 -11.687  -6.116 1.000 78.750 ? 122 TRP A O   1 
ATOM 960  C CG  ? TRP A 1 122 ?  -6.409 -11.556  -1.991 1.000 78.750 ? 122 TRP A CG  1 
ATOM 961  C CD1 ? TRP A 1 122 ?  -6.571 -12.787  -1.418 1.000 78.750 ? 122 TRP A CD1 1 
ATOM 962  C CD2 ? TRP A 1 122 ?  -5.920 -10.694  -0.958 1.000 78.750 ? 122 TRP A CD2 1 
ATOM 963  C CE2 ? TRP A 1 122 ?  -5.809 -11.471   0.216 1.000 78.750 ? 122 TRP A CE2 1 
ATOM 964  C CE3 ? TRP A 1 122 ?  -5.564  -9.340  -0.912 1.000 78.750 ? 122 TRP A CE3 1 
ATOM 965  N NE1 ? TRP A 1 122 ?  -6.212 -12.742  -0.091 1.000 78.750 ? 122 TRP A NE1 1 
ATOM 966  C CH2 ? TRP A 1 122 ?  -5.014  -9.608   1.442 1.000 78.750 ? 122 TRP A CH2 1 
ATOM 967  C CZ2 ? TRP A 1 122 ?  -5.356 -10.936   1.425 1.000 78.750 ? 122 TRP A CZ2 1 
ATOM 968  C CZ3 ? TRP A 1 122 ?  -5.114  -8.809   0.291 1.000 78.750 ? 122 TRP A CZ3 1 
ATOM 969  N N   ? GLY A 1 123 ?  -4.999 -10.608  -6.641 1.000 60.910 ? 123 GLY A N   1 
ATOM 970  C CA  ? GLY A 1 123 ?  -5.250 -10.496  -8.069 1.000 60.910 ? 123 GLY A CA  1 
ATOM 971  C C   ? GLY A 1 123 ?  -5.080 -11.809  -8.810 1.000 60.910 ? 123 GLY A C   1 
ATOM 972  O O   ? GLY A 1 123 ?  -4.847 -12.850  -8.192 1.000 60.910 ? 123 GLY A O   1 
ATOM 973  N N   ? CYS A 1 124 ?  -5.430 -12.062 -10.026 1.000 53.840 ? 124 CYS A N   1 
ATOM 974  C CA  ? CYS A 1 124 ?  -5.468 -13.265 -10.850 1.000 53.840 ? 124 CYS A CA  1 
ATOM 975  C C   ? CYS A 1 124 ?  -4.085 -13.898 -10.955 1.000 53.840 ? 124 CYS A C   1 
ATOM 976  C CB  ? CYS A 1 124 ?  -5.997 -12.941 -12.246 1.000 53.840 ? 124 CYS A CB  1 
ATOM 977  O O   ? CYS A 1 124 ?  -3.077 -13.192 -11.011 1.000 53.840 ? 124 CYS A O   1 
ATOM 978  S SG  ? CYS A 1 124 ?  -7.747 -12.495 -12.276 1.000 53.840 ? 124 CYS A SG  1 
ATOM 979  N N   ? THR A 1 125 ?  -3.862 -15.211 -10.757 1.000 49.560 ? 125 THR A N   1 
ATOM 980  C CA  ? THR A 1 125 ?  -2.651 -16.022 -10.700 1.000 49.560 ? 125 THR A CA  1 
ATOM 981  C C   ? THR A 1 125 ?  -2.402 -16.717 -12.035 1.000 49.560 ? 125 THR A C   1 
ATOM 982  C CB  ? THR A 1 125 ?  -2.735 -17.074  -9.579 1.000 49.560 ? 125 THR A CB  1 
ATOM 983  O O   ? THR A 1 125 ?  -1.321 -17.263 -12.265 1.000 49.560 ? 125 THR A O   1 
ATOM 984  C CG2 ? THR A 1 125 ?  -2.820 -16.411  -8.208 1.000 49.560 ? 125 THR A CG2 1 
ATOM 985  O OG1 ? THR A 1 125 ?  -3.901 -17.884  -9.778 1.000 49.560 ? 125 THR A OG1 1 
ATOM 986  N N   ? ILE A 1 126 ?  -3.233 -16.485 -13.095 1.000 47.930 ? 126 ILE A N   1 
ATOM 987  C CA  ? ILE A 1 126 ?  -3.027 -17.079 -14.412 1.000 47.930 ? 126 ILE A CA  1 
ATOM 988  C C   ? ILE A 1 126 ?  -3.551 -16.134 -15.491 1.000 47.930 ? 126 ILE A C   1 
ATOM 989  C CB  ? ILE A 1 126 ?  -3.717 -18.457 -14.524 1.000 47.930 ? 126 ILE A CB  1 
ATOM 990  O O   ? ILE A 1 126 ?  -4.634 -15.561 -15.351 1.000 47.930 ? 126 ILE A O   1 
ATOM 991  C CG1 ? ILE A 1 126 ?  -3.232 -19.389 -13.408 1.000 47.930 ? 126 ILE A CG1 1 
ATOM 992  C CG2 ? ILE A 1 126 ?  -3.467 -19.075 -15.902 1.000 47.930 ? 126 ILE A CG2 1 
ATOM 993  C CD1 ? ILE A 1 126 ?  -4.037 -20.676 -13.283 1.000 47.930 ? 126 ILE A CD1 1 
ATOM 994  N N   ? ALA A 1 127 ?  -2.689 -15.644 -16.517 1.000 45.100 ? 127 ALA A N   1 
ATOM 995  C CA  ? ALA A 1 127 ?  -2.835 -14.786 -17.691 1.000 45.100 ? 127 ALA A CA  1 
ATOM 996  C C   ? ALA A 1 127 ?  -4.013 -15.231 -18.552 1.000 45.100 ? 127 ALA A C   1 
ATOM 997  C CB  ? ALA A 1 127 ?  -1.548 -14.786 -18.513 1.000 45.100 ? 127 ALA A CB  1 
ATOM 998  O O   ? ALA A 1 127 ?  -4.717 -14.399 -19.130 1.000 45.100 ? 127 ALA A O   1 
ATOM 999  N N   ? THR A 1 128 ?  -4.723 -16.460 -18.333 1.000 40.860 ? 128 THR A N   1 
ATOM 1000 C CA  ? THR A 1 128 ?  -5.721 -17.055 -19.215 1.000 40.860 ? 128 THR A CA  1 
ATOM 1001 C C   ? THR A 1 128 ?  -6.874 -17.645 -18.408 1.000 40.860 ? 128 THR A C   1 
ATOM 1002 C CB  ? THR A 1 128 ?  -5.100 -18.149 -20.103 1.000 40.860 ? 128 THR A CB  1 
ATOM 1003 O O   ? THR A 1 128 ?  -7.882 -18.069 -18.975 1.000 40.860 ? 128 THR A O   1 
ATOM 1004 C CG2 ? THR A 1 128 ?  -4.060 -17.562 -21.052 1.000 40.860 ? 128 THR A CG2 1 
ATOM 1005 O OG1 ? THR A 1 128 ?  -4.471 -19.132 -19.272 1.000 40.860 ? 128 THR A OG1 1 
ATOM 1006 N N   ? HIS A 1 129 ?  -7.193 -17.362 -17.054 1.000 44.110 ? 129 HIS A N   1 
ATOM 1007 C CA  ? HIS A 1 129 ?  -8.295 -17.893 -16.259 1.000 44.110 ? 129 HIS A CA  1 
ATOM 1008 C C   ? HIS A 1 129 ?  -8.764 -16.879 -15.221 1.000 44.110 ? 129 HIS A C   1 
ATOM 1009 C CB  ? HIS A 1 129 ?  -7.882 -19.195 -15.572 1.000 44.110 ? 129 HIS A CB  1 
ATOM 1010 O O   ? HIS A 1 129 ?  -7.947 -16.177 -14.620 1.000 44.110 ? 129 HIS A O   1 
ATOM 1011 C CG  ? HIS A 1 129 ?  -7.867 -20.378 -16.486 1.000 44.110 ? 129 HIS A CG  1 
ATOM 1012 C CD2 ? HIS A 1 129 ?  -6.911 -20.842 -17.325 1.000 44.110 ? 129 HIS A CD2 1 
ATOM 1013 N ND1 ? HIS A 1 129 ?  -8.938 -21.237 -16.608 1.000 44.110 ? 129 HIS A ND1 1 
ATOM 1014 C CE1 ? HIS A 1 129 ?  -8.639 -22.182 -17.485 1.000 44.110 ? 129 HIS A CE1 1 
ATOM 1015 N NE2 ? HIS A 1 129 ?  -7.416 -21.964 -17.935 1.000 44.110 ? 129 HIS A NE2 1 
ATOM 1016 N N   ? SER A 1 130 ?  -9.919 -16.350 -15.341 1.000 51.240 ? 130 SER A N   1 
ATOM 1017 C CA  ? SER A 1 130 ? -10.914 -15.428 -14.803 1.000 51.240 ? 130 SER A CA  1 
ATOM 1018 C C   ? SER A 1 130 ? -11.178 -15.702 -13.326 1.000 51.240 ? 130 SER A C   1 
ATOM 1019 C CB  ? SER A 1 130 ? -12.220 -15.529 -15.591 1.000 51.240 ? 130 SER A CB  1 
ATOM 1020 O O   ? SER A 1 130 ? -11.910 -14.955 -12.672 1.000 51.240 ? 130 SER A O   1 
ATOM 1021 O OG  ? SER A 1 130 ? -12.705 -16.861 -15.592 1.000 51.240 ? 130 SER A OG  1 
ATOM 1022 N N   ? SER A 1 131 ? -10.262 -16.649 -12.563 1.000 54.140 ? 131 SER A N   1 
ATOM 1023 C CA  ? SER A 1 131 ? -10.761 -16.685 -11.192 1.000 54.140 ? 131 SER A CA  1 
ATOM 1024 C C   ? SER A 1 131 ?  -9.726 -16.142 -10.212 1.000 54.140 ? 131 SER A C   1 
ATOM 1025 C CB  ? SER A 1 131 ? -11.147 -18.111 -10.799 1.000 54.140 ? 131 SER A CB  1 
ATOM 1026 O O   ? SER A 1 131 ?  -8.556 -16.528 -10.260 1.000 54.140 ? 131 SER A O   1 
ATOM 1027 O OG  ? SER A 1 131 ? -10.044 -18.989 -10.945 1.000 54.140 ? 131 SER A OG  1 
ATOM 1028 N N   ? ALA A 1 132 ?  -9.838 -14.859  -9.828 1.000 58.700 ? 132 ALA A N   1 
ATOM 1029 C CA  ? ALA A 1 132 ?  -9.080 -14.303  -8.710 1.000 58.700 ? 132 ALA A CA  1 
ATOM 1030 C C   ? ALA A 1 132 ?  -8.696 -15.392  -7.713 1.000 58.700 ? 132 ALA A C   1 
ATOM 1031 C CB  ? ALA A 1 132 ?  -9.884 -13.207  -8.014 1.000 58.700 ? 132 ALA A CB  1 
ATOM 1032 O O   ? ALA A 1 132 ?  -9.460 -16.333  -7.488 1.000 58.700 ? 132 ALA A O   1 
ATOM 1033 N N   ? ALA A 1 133 ?  -7.252 -15.506  -7.346 1.000 65.660 ? 133 ALA A N   1 
ATOM 1034 C CA  ? ALA A 1 133 ?  -6.840 -16.428  -6.291 1.000 65.660 ? 133 ALA A CA  1 
ATOM 1035 C C   ? ALA A 1 133 ?  -7.621 -16.174  -5.005 1.000 65.660 ? 133 ALA A C   1 
ATOM 1036 C CB  ? ALA A 1 133 ?  -5.340 -16.304  -6.032 1.000 65.660 ? 133 ALA A CB  1 
ATOM 1037 O O   ? ALA A 1 133 ?  -7.871 -15.023  -4.640 1.000 65.660 ? 133 ALA A O   1 
ATOM 1038 N N   ? SER A 1 134 ?  -8.207 -17.211  -4.530 1.000 77.540 ? 134 SER A N   1 
ATOM 1039 C CA  ? SER A 1 134 ?  -8.944 -17.101  -3.276 1.000 77.540 ? 134 SER A CA  1 
ATOM 1040 C C   ? SER A 1 134 ?  -8.000 -16.891  -2.097 1.000 77.540 ? 134 SER A C   1 
ATOM 1041 C CB  ? SER A 1 134 ?  -9.795 -18.350  -3.042 1.000 77.540 ? 134 SER A CB  1 
ATOM 1042 O O   ? SER A 1 134 ?  -8.365 -16.250  -1.109 1.000 77.540 ? 134 SER A O   1 
ATOM 1043 O OG  ? SER A 1 134 ? -10.728 -18.527  -4.094 1.000 77.540 ? 134 SER A OG  1 
ATOM 1044 N N   ? ALA A 1 135 ?  -6.749 -17.327  -2.294 1.000 87.640 ? 135 ALA A N   1 
ATOM 1045 C CA  ? ALA A 1 135 ?  -5.725 -17.160  -1.267 1.000 87.640 ? 135 ALA A CA  1 
ATOM 1046 C C   ? ALA A 1 135 ?  -4.714 -16.090  -1.669 1.000 87.640 ? 135 ALA A C   1 
ATOM 1047 C CB  ? ALA A 1 135 ?  -5.014 -18.486  -1.004 1.000 87.640 ? 135 ALA A CB  1 
ATOM 1048 O O   ? ALA A 1 135 ?  -4.471 -15.872  -2.858 1.000 87.640 ? 135 ALA A O   1 
ATOM 1049 N N   ? LEU A 1 136 ?  -4.156 -15.362  -0.688 1.000 88.480 ? 136 LEU A N   1 
ATOM 1050 C CA  ? LEU A 1 136 ?  -3.161 -14.315  -0.892 1.000 88.480 ? 136 LEU A CA  1 
ATOM 1051 C C   ? LEU A 1 136 ?  -1.937 -14.862  -1.620 1.000 88.480 ? 136 LEU A C   1 
ATOM 1052 C CB  ? LEU A 1 136 ?  -2.741 -13.707   0.449 1.000 88.480 ? 136 LEU A CB  1 
ATOM 1053 O O   ? LEU A 1 136 ?  -1.393 -15.900  -1.235 1.000 88.480 ? 136 LEU A O   1 
ATOM 1054 C CG  ? LEU A 1 136 ?  -1.891 -12.437   0.381 1.000 88.480 ? 136 LEU A CG  1 
ATOM 1055 C CD1 ? LEU A 1 136 ?  -2.693 -11.294  -0.232 1.000 88.480 ? 136 LEU A CD1 1 
ATOM 1056 C CD2 ? LEU A 1 136 ?  -1.384 -12.057   1.768 1.000 88.480 ? 136 LEU A CD2 1 
ATOM 1057 N N   ? GLN A 1 137 ?  -1.613 -14.095  -2.691 1.000 88.340 ? 137 GLN A N   1 
ATOM 1058 C CA  ? GLN A 1 137 ?  -0.445 -14.456  -3.488 1.000 88.340 ? 137 GLN A CA  1 
ATOM 1059 C C   ? GLN A 1 137 ?   0.678 -13.439  -3.311 1.000 88.340 ? 137 GLN A C   1 
ATOM 1060 C CB  ? GLN A 1 137 ?  -0.820 -14.573  -4.967 1.000 88.340 ? 137 GLN A CB  1 
ATOM 1061 O O   ? GLN A 1 137 ?   0.427 -12.283  -2.962 1.000 88.340 ? 137 GLN A O   1 
ATOM 1062 C CG  ? GLN A 1 137 ?  -1.967 -15.537  -5.237 1.000 88.340 ? 137 GLN A CG  1 
ATOM 1063 C CD  ? GLN A 1 137 ?  -1.615 -16.975  -4.905 1.000 88.340 ? 137 GLN A CD  1 
ATOM 1064 N NE2 ? GLN A 1 137 ?  -2.486 -17.640  -4.152 1.000 88.340 ? 137 GLN A NE2 1 
ATOM 1065 O OE1 ? GLN A 1 137 ?  -0.570 -17.485  -5.322 1.000 88.340 ? 137 GLN A OE1 1 
ATOM 1066 N N   ? GLU A 1 138 ?   1.913 -13.849  -3.539 1.000 87.890 ? 138 GLU A N   1 
ATOM 1067 C CA  ? GLU A 1 138 ?   3.046 -12.933  -3.460 1.000 87.890 ? 138 GLU A CA  1 
ATOM 1068 C C   ? GLU A 1 138 ?   4.072 -13.228  -4.551 1.000 87.890 ? 138 GLU A C   1 
ATOM 1069 C CB  ? GLU A 1 138 ?   3.707 -13.013  -2.082 1.000 87.890 ? 138 GLU A CB  1 
ATOM 1070 O O   ? GLU A 1 138 ?   4.214 -14.374  -4.983 1.000 87.890 ? 138 GLU A O   1 
ATOM 1071 C CG  ? GLU A 1 138 ?   4.399 -14.341  -1.807 1.000 87.890 ? 138 GLU A CG  1 
ATOM 1072 C CD  ? GLU A 1 138 ?   5.056 -14.403  -0.438 1.000 87.890 ? 138 GLU A CD  1 
ATOM 1073 O OE1 ? GLU A 1 138 ?   5.629 -15.460  -0.087 1.000 87.890 ? 138 GLU A OE1 1 
ATOM 1074 O OE2 ? GLU A 1 138 ?   4.996 -13.388   0.291 1.000 87.890 ? 138 GLU A OE2 1 
ATOM 1075 N N   ? VAL A 1 139 ?   4.767 -12.146  -4.906 1.000 85.310 ? 139 VAL A N   1 
ATOM 1076 C CA  ? VAL A 1 139 ?   5.819 -12.279  -5.909 1.000 85.310 ? 139 VAL A CA  1 
ATOM 1077 C C   ? VAL A 1 139 ?   6.956 -11.309  -5.596 1.000 85.310 ? 139 VAL A C   1 
ATOM 1078 C CB  ? VAL A 1 139 ?   5.279 -12.026  -7.334 1.000 85.310 ? 139 VAL A CB  1 
ATOM 1079 O O   ? VAL A 1 139 ?   6.721 -10.207  -5.095 1.000 85.310 ? 139 VAL A O   1 
ATOM 1080 C CG1 ? VAL A 1 139 ?   4.784 -10.588  -7.477 1.000 85.310 ? 139 VAL A CG1 1 
ATOM 1081 C CG2 ? VAL A 1 139 ?   6.357 -12.329  -8.374 1.000 85.310 ? 139 VAL A CG2 1 
ATOM 1082 N N   ? GLU A 1 140 ?   8.190 -11.790  -5.962 1.000 88.720 ? 140 GLU A N   1 
ATOM 1083 C CA  ? GLU A 1 140 ?   9.357 -10.925  -5.820 1.000 88.720 ? 140 GLU A CA  1 
ATOM 1084 C C   ? GLU A 1 140 ?   9.641 -10.164  -7.113 1.000 88.720 ? 140 GLU A C   1 
ATOM 1085 C CB  ? GLU A 1 140 ?  10.586 -11.741  -5.410 1.000 88.720 ? 140 GLU A CB  1 
ATOM 1086 O O   ? GLU A 1 140 ?   9.582 -10.738  -8.202 1.000 88.720 ? 140 GLU A O   1 
ATOM 1087 C CG  ? GLU A 1 140 ?  10.496 -12.325  -4.008 1.000 88.720 ? 140 GLU A CG  1 
ATOM 1088 C CD  ? GLU A 1 140 ?  11.769 -13.030  -3.568 1.000 88.720 ? 140 GLU A CD  1 
ATOM 1089 O OE1 ? GLU A 1 140 ?  11.963 -13.227  -2.347 1.000 88.720 ? 140 GLU A OE1 1 
ATOM 1090 O OE2 ? GLU A 1 140 ?  12.579 -13.387  -4.452 1.000 88.720 ? 140 GLU A OE2 1 
ATOM 1091 N N   ? VAL A 1 141 ?   9.900  -8.842  -6.911 1.000 88.960 ? 141 VAL A N   1 
ATOM 1092 C CA  ? VAL A 1 141 ?  10.270  -8.010  -8.051 1.000 88.960 ? 141 VAL A CA  1 
ATOM 1093 C C   ? VAL A 1 141 ?  11.495  -7.168  -7.701 1.000 88.960 ? 141 VAL A C   1 
ATOM 1094 C CB  ? VAL A 1 141 ?   9.104  -7.097  -8.491 1.000 88.960 ? 141 VAL A CB  1 
ATOM 1095 O O   ? VAL A 1 141 ?  11.784  -6.941  -6.524 1.000 88.960 ? 141 VAL A O   1 
ATOM 1096 C CG1 ? VAL A 1 141 ?   7.912  -7.931  -8.957 1.000 88.960 ? 141 VAL A CG1 1 
ATOM 1097 C CG2 ? VAL A 1 141 ?   8.696  -6.167  -7.349 1.000 88.960 ? 141 VAL A CG2 1 
ATOM 1098 N N   ? GLU A 1 142 ?  12.210  -6.762  -8.822 1.000 91.820 ? 142 GLU A N   1 
ATOM 1099 C CA  ? GLU A 1 142 ?  13.379  -5.908  -8.633 1.000 91.820 ? 142 GLU A CA  1 
ATOM 1100 C C   ? GLU A 1 142 ?  13.094  -4.477  -9.081 1.000 91.820 ? 142 GLU A C   1 
ATOM 1101 C CB  ? GLU A 1 142 ?  14.583  -6.467  -9.395 1.000 91.820 ? 142 GLU A CB  1 
ATOM 1102 O O   ? GLU A 1 142 ?  12.484  -4.259 -10.130 1.000 91.820 ? 142 GLU A O   1 
ATOM 1103 C CG  ? GLU A 1 142 ?  15.879  -5.713  -9.136 1.000 91.820 ? 142 GLU A CG  1 
ATOM 1104 C CD  ? GLU A 1 142 ?  17.080  -6.323  -9.842 1.000 91.820 ? 142 GLU A CD  1 
ATOM 1105 O OE1 ? GLU A 1 142 ?  18.104  -5.624 -10.012 1.000 91.820 ? 142 GLU A OE1 1 
ATOM 1106 O OE2 ? GLU A 1 142 ?  16.995  -7.510 -10.228 1.000 91.820 ? 142 GLU A OE2 1 
ATOM 1107 N N   ? VAL A 1 143 ?  13.553  -3.563  -8.215 1.000 93.420 ? 143 VAL A N   1 
ATOM 1108 C CA  ? VAL A 1 143 ?  13.436  -2.152  -8.566 1.000 93.420 ? 143 VAL A CA  1 
ATOM 1109 C C   ? VAL A 1 143 ?  14.348  -1.836  -9.749 1.000 93.420 ? 143 VAL A C   1 
ATOM 1110 C CB  ? VAL A 1 143 ?  13.781  -1.238  -7.368 1.000 93.420 ? 143 VAL A CB  1 
ATOM 1111 O O   ? VAL A 1 143 ?  15.519  -2.223  -9.759 1.000 93.420 ? 143 VAL A O   1 
ATOM 1112 C CG1 ? VAL A 1 143 ?  13.775   0.230  -7.789 1.000 93.420 ? 143 VAL A CG1 1 
ATOM 1113 C CG2 ? VAL A 1 143 ?  12.801  -1.472  -6.220 1.000 93.420 ? 143 VAL A CG2 1 
ATOM 1114 N N   ? LEU A 1 144 ?  13.768  -1.108 -10.756 1.000 92.290 ? 144 LEU A N   1 
ATOM 1115 C CA  ? LEU A 1 144 ?  14.522  -0.761 -11.956 1.000 92.290 ? 144 LEU A CA  1 
ATOM 1116 C C   ? LEU A 1 144 ?  15.009   0.683 -11.893 1.000 92.290 ? 144 LEU A C   1 
ATOM 1117 C CB  ? LEU A 1 144 ?  13.665  -0.969 -13.207 1.000 92.290 ? 144 LEU A CB  1 
ATOM 1118 O O   ? LEU A 1 144 ?  14.404   1.518 -11.216 1.000 92.290 ? 144 LEU A O   1 
ATOM 1119 C CG  ? LEU A 1 144 ?  13.186  -2.397 -13.471 1.000 92.290 ? 144 LEU A CG  1 
ATOM 1120 C CD1 ? LEU A 1 144 ?  12.247  -2.428 -14.672 1.000 92.290 ? 144 LEU A CD1 1 
ATOM 1121 C CD2 ? LEU A 1 144 ?  14.373  -3.329 -13.689 1.000 92.290 ? 144 LEU A CD2 1 
ATOM 1122 N N   ? ALA A 1 145 ?  16.118   0.850 -12.641 1.000 93.320 ? 145 ALA A N   1 
ATOM 1123 C CA  ? ALA A 1 145 ?  16.569   2.227 -12.824 1.000 93.320 ? 145 ALA A CA  1 
ATOM 1124 C C   ? ALA A 1 145 ?  15.550   3.037 -13.620 1.000 93.320 ? 145 ALA A C   1 
ATOM 1125 C CB  ? ALA A 1 145 ?  17.927   2.253 -13.522 1.000 93.320 ? 145 ALA A CB  1 
ATOM 1126 O O   ? ALA A 1 145 ?  14.890   2.507 -14.516 1.000 93.320 ? 145 ALA A O   1 
ATOM 1127 N N   ? ASP A 1 146 ?  15.442   4.386 -13.336 1.000 92.070 ? 146 ASP A N   1 
ATOM 1128 C CA  ? ASP A 1 146 ?  14.460   5.255 -13.978 1.000 92.070 ? 146 ASP A CA  1 
ATOM 1129 C C   ? ASP A 1 146 ?  14.598   5.211 -15.498 1.000 92.070 ? 146 ASP A C   1 
ATOM 1130 C CB  ? ASP A 1 146 ?  14.608   6.693 -13.478 1.000 92.070 ? 146 ASP A CB  1 
ATOM 1131 O O   ? ASP A 1 146 ?  13.598   5.244 -16.218 1.000 92.070 ? 146 ASP A O   1 
ATOM 1132 C CG  ? ASP A 1 146 ?  14.171   6.867 -12.034 1.000 92.070 ? 146 ASP A CG  1 
ATOM 1133 O OD1 ? ASP A 1 146 ?  13.328   6.080 -11.553 1.000 92.070 ? 146 ASP A OD1 1 
ATOM 1134 O OD2 ? ASP A 1 146 ?  14.673   7.801 -11.371 1.000 92.070 ? 146 ASP A OD2 1 
ATOM 1135 N N   ? ALA A 1 147 ?  15.842   5.082 -16.024 1.000 90.310 ? 147 ALA A N   1 
ATOM 1136 C CA  ? ALA A 1 147 ?  16.131   5.088 -17.455 1.000 90.310 ? 147 ALA A CA  1 
ATOM 1137 C C   ? ALA A 1 147 ?  15.504   3.881 -18.146 1.000 90.310 ? 147 ALA A C   1 
ATOM 1138 C CB  ? ALA A 1 147 ?  17.639   5.111 -17.694 1.000 90.310 ? 147 ALA A CB  1 
ATOM 1139 O O   ? ALA A 1 147 ?  15.279   3.898 -19.359 1.000 90.310 ? 147 ALA A O   1 
ATOM 1140 N N   ? GLU A 1 148 ?  15.261   2.889 -17.328 1.000 87.700 ? 148 GLU A N   1 
ATOM 1141 C CA  ? GLU A 1 148 ?  14.712   1.643 -17.854 1.000 87.700 ? 148 GLU A CA  1 
ATOM 1142 C C   ? GLU A 1 148 ?  13.190   1.705 -17.944 1.000 87.700 ? 148 GLU A C   1 
ATOM 1143 C CB  ? GLU A 1 148 ?  15.140   0.457 -16.985 1.000 87.700 ? 148 GLU A CB  1 
ATOM 1144 O O   ? GLU A 1 148 ?  12.562   0.834 -18.550 1.000 87.700 ? 148 GLU A O   1 
ATOM 1145 C CG  ? GLU A 1 148 ?  16.638   0.194 -16.999 1.000 87.700 ? 148 GLU A CG  1 
ATOM 1146 C CD  ? GLU A 1 148 ?  17.045  -0.999 -16.149 1.000 87.700 ? 148 GLU A CD  1 
ATOM 1147 O OE1 ? GLU A 1 148 ?  17.761  -0.809 -15.139 1.000 87.700 ? 148 GLU A OE1 1 
ATOM 1148 O OE2 ? GLU A 1 148 ?  16.646  -2.133 -16.495 1.000 87.700 ? 148 GLU A OE2 1 
ATOM 1149 N N   ? CYS A 1 149 ?  12.590   2.809 -17.339 1.000 88.230 ? 149 CYS A N   1 
ATOM 1150 C CA  ? CYS A 1 149 ?  11.150   3.037 -17.371 1.000 88.230 ? 149 CYS A CA  1 
ATOM 1151 C C   ? CYS A 1 149 ?  10.770   3.968 -18.516 1.000 88.230 ? 149 CYS A C   1 
ATOM 1152 C CB  ? CYS A 1 149 ?  10.670   3.624 -16.043 1.000 88.230 ? 149 CYS A CB  1 
ATOM 1153 O O   ? CYS A 1 149 ?  10.874   5.189 -18.389 1.000 88.230 ? 149 CYS A O   1 
ATOM 1154 S SG  ? CYS A 1 149 ?  10.981   2.555 -14.620 1.000 88.230 ? 149 CYS A SG  1 
ATOM 1155 N N   ? ASN A 1 150 ?  10.599   3.424 -19.769 1.000 84.300 ? 150 ASN A N   1 
ATOM 1156 C CA  ? ASN A 1 150 ?  10.348   4.231 -20.959 1.000 84.300 ? 150 ASN A CA  1 
ATOM 1157 C C   ? ASN A 1 150 ?   8.856   4.325 -21.267 1.000 84.300 ? 150 ASN A C   1 
ATOM 1158 C CB  ? ASN A 1 150 ?  11.104   3.664 -22.162 1.000 84.300 ? 150 ASN A CB  1 
ATOM 1159 O O   ? ASN A 1 150 ?   8.384   3.755 -22.252 1.000 84.300 ? 150 ASN A O   1 
ATOM 1160 C CG  ? ASN A 1 150 ?  11.101   4.605 -23.350 1.000 84.300 ? 150 ASN A CG  1 
ATOM 1161 N ND2 ? ASN A 1 150 ?  11.427   4.079 -24.525 1.000 84.300 ? 150 ASN A ND2 1 
ATOM 1162 O OD1 ? ASN A 1 150 ?  10.808   5.796 -23.214 1.000 84.300 ? 150 ASN A OD1 1 
ATOM 1163 N N   ? TYR A 1 151 ?   7.998   4.910 -20.322 1.000 87.550 ? 151 TYR A N   1 
ATOM 1164 C CA  ? TYR A 1 151 ?   6.562   5.113 -20.477 1.000 87.550 ? 151 TYR A CA  1 
ATOM 1165 C C   ? TYR A 1 151 ?   6.236   6.590 -20.658 1.000 87.550 ? 151 TYR A C   1 
ATOM 1166 C CB  ? TYR A 1 151 ?   5.807   4.556 -19.266 1.000 87.550 ? 151 TYR A CB  1 
ATOM 1167 O O   ? TYR A 1 151 ?   6.860   7.451 -20.033 1.000 87.550 ? 151 TYR A O   1 
ATOM 1168 C CG  ? TYR A 1 151 ?   6.066   3.091 -19.010 1.000 87.550 ? 151 TYR A CG  1 
ATOM 1169 C CD1 ? TYR A 1 151 ?   5.636   2.120 -19.911 1.000 87.550 ? 151 TYR A CD1 1 
ATOM 1170 C CD2 ? TYR A 1 151 ?   6.740   2.676 -17.867 1.000 87.550 ? 151 TYR A CD2 1 
ATOM 1171 C CE1 ? TYR A 1 151 ?   5.870   0.769 -19.678 1.000 87.550 ? 151 TYR A CE1 1 
ATOM 1172 C CE2 ? TYR A 1 151 ?   6.980   1.327 -17.624 1.000 87.550 ? 151 TYR A CE2 1 
ATOM 1173 O OH  ? TYR A 1 151 ?   6.778  -0.953 -18.298 1.000 87.550 ? 151 TYR A OH  1 
ATOM 1174 C CZ  ? TYR A 1 151 ?   6.543   0.383 -18.534 1.000 87.550 ? 151 TYR A CZ  1 
ATOM 1175 N N   ? ARG A 1 152 ?   5.293   6.938 -21.657 1.000 84.360 ? 152 ARG A N   1 
ATOM 1176 C CA  ? ARG A 1 152 ?   4.836   8.248 -22.110 1.000 84.360 ? 152 ARG A CA  1 
ATOM 1177 C C   ? ARG A 1 152 ?   4.232   9.045 -20.958 1.000 84.360 ? 152 ARG A C   1 
ATOM 1178 C CB  ? ARG A 1 152 ?   3.812   8.100 -23.237 1.000 84.360 ? 152 ARG A CB  1 
ATOM 1179 O O   ? ARG A 1 152 ?   4.492  10.243 -20.822 1.000 84.360 ? 152 ARG A O   1 
ATOM 1180 C CG  ? ARG A 1 152 ?   3.369   9.422 -23.844 1.000 84.360 ? 152 ARG A CG  1 
ATOM 1181 C CD  ? ARG A 1 152 ?   2.411   9.215 -25.009 1.000 84.360 ? 152 ARG A CD  1 
ATOM 1182 N NE  ? ARG A 1 152 ?   1.843  10.478 -25.471 1.000 84.360 ? 152 ARG A NE  1 
ATOM 1183 N NH1 ? ARG A 1 152 ?   0.665   9.545 -27.225 1.000 84.360 ? 152 ARG A NH1 1 
ATOM 1184 N NH2 ? ARG A 1 152 ?   0.567  11.803 -26.845 1.000 84.360 ? 152 ARG A NH2 1 
ATOM 1185 C CZ  ? ARG A 1 152 ?   1.026  10.606 -26.513 1.000 84.360 ? 152 ARG A CZ  1 
ATOM 1186 N N   ? ASN A 1 153 ?   4.305   8.693 -19.558 1.000 90.120 ? 153 ASN A N   1 
ATOM 1187 C CA  ? ASN A 1 153 ?   3.755   9.411 -18.413 1.000 90.120 ? 153 ASN A CA  1 
ATOM 1188 C C   ? ASN A 1 153 ?   4.487   9.053 -17.123 1.000 90.120 ? 153 ASN A C   1 
ATOM 1189 C CB  ? ASN A 1 153 ?   2.258   9.129 -18.270 1.000 90.120 ? 153 ASN A CB  1 
ATOM 1190 O O   ? ASN A 1 153 ?   4.013   9.364 -16.028 1.000 90.120 ? 153 ASN A O   1 
ATOM 1191 C CG  ? ASN A 1 153 ?   1.446   9.686 -19.423 1.000 90.120 ? 153 ASN A CG  1 
ATOM 1192 N ND2 ? ASN A 1 153 ?   0.404   8.964 -19.819 1.000 90.120 ? 153 ASN A ND2 1 
ATOM 1193 O OD1 ? ASN A 1 153 ?   1.753  10.757 -19.954 1.000 90.120 ? 153 ASN A OD1 1 
ATOM 1194 N N   ? TYR A 1 154 ?   5.553   8.447 -17.355 1.000 93.450 ? 154 TYR A N   1 
ATOM 1195 C CA  ? TYR A 1 154 ?   6.374   8.089 -16.204 1.000 93.450 ? 154 TYR A CA  1 
ATOM 1196 C C   ? TYR A 1 154 ?   7.114   9.306 -15.662 1.000 93.450 ? 154 TYR A C   1 
ATOM 1197 C CB  ? TYR A 1 154 ?   7.375   6.992 -16.578 1.000 93.450 ? 154 TYR A CB  1 
ATOM 1198 O O   ? TYR A 1 154 ?   7.859   9.963 -16.393 1.000 93.450 ? 154 TYR A O   1 
ATOM 1199 C CG  ? TYR A 1 154 ?   8.200   6.501 -15.413 1.000 93.450 ? 154 TYR A CG  1 
ATOM 1200 C CD1 ? TYR A 1 154 ?   9.482   6.995 -15.185 1.000 93.450 ? 154 TYR A CD1 1 
ATOM 1201 C CD2 ? TYR A 1 154 ?   7.700   5.541 -14.540 1.000 93.450 ? 154 TYR A CD2 1 
ATOM 1202 C CE1 ? TYR A 1 154 ?  10.247   6.544 -14.114 1.000 93.450 ? 154 TYR A CE1 1 
ATOM 1203 C CE2 ? TYR A 1 154 ?   8.456   5.083 -13.466 1.000 93.450 ? 154 TYR A CE2 1 
ATOM 1204 O OH  ? TYR A 1 154 ?  10.479   5.140 -12.200 1.000 93.450 ? 154 TYR A OH  1 
ATOM 1205 C CZ  ? TYR A 1 154 ?   9.726   5.590 -13.261 1.000 93.450 ? 154 TYR A CZ  1 
ATOM 1206 N N   ? VAL A 1 155 ?   6.875   9.621 -14.375 1.000 95.000 ? 155 VAL A N   1 
ATOM 1207 C CA  ? VAL A 1 155 ?   7.545  10.707 -13.668 1.000 95.000 ? 155 VAL A CA  1 
ATOM 1208 C C   ? VAL A 1 155 ?   8.371  10.142 -12.515 1.000 95.000 ? 155 VAL A C   1 
ATOM 1209 C CB  ? VAL A 1 155 ?   6.535  11.750 -13.140 1.000 95.000 ? 155 VAL A CB  1 
ATOM 1210 O O   ? VAL A 1 155 ?   7.818   9.709 -11.501 1.000 95.000 ? 155 VAL A O   1 
ATOM 1211 C CG1 ? VAL A 1 155 ?   7.261  12.910 -12.463 1.000 95.000 ? 155 VAL A CG1 1 
ATOM 1212 C CG2 ? VAL A 1 155 ?   5.650  12.259 -14.276 1.000 95.000 ? 155 VAL A CG2 1 
ATOM 1213 N N   ? SER A 1 156 ?   9.703  10.241 -12.673 1.000 94.110 ? 156 SER A N   1 
ATOM 1214 C CA  ? SER A 1 156 ?  10.626   9.536 -11.789 1.000 94.110 ? 156 SER A CA  1 
ATOM 1215 C C   ? SER A 1 156 ?  10.577  10.102 -10.373 1.000 94.110 ? 156 SER A C   1 
ATOM 1216 C CB  ? SER A 1 156 ?  12.054   9.617 -12.330 1.000 94.110 ? 156 SER A CB  1 
ATOM 1217 O O   ? SER A 1 156 ?  10.932   9.416  -9.412 1.000 94.110 ? 156 SER A O   1 
ATOM 1218 O OG  ? SER A 1 156 ?  12.480  10.966 -12.425 1.000 94.110 ? 156 SER A OG  1 
ATOM 1219 N N   ? SER A 1 157 ?  10.105  11.354 -10.216 1.000 95.060 ? 157 SER A N   1 
ATOM 1220 C CA  ? SER A 1 157 ?  10.040  11.982  -8.901 1.000 95.060 ? 157 SER A CA  1 
ATOM 1221 C C   ? SER A 1 157 ?   8.900  11.406  -8.068 1.000 95.060 ? 157 SER A C   1 
ATOM 1222 C CB  ? SER A 1 157 ?   9.869  13.496  -9.037 1.000 95.060 ? 157 SER A CB  1 
ATOM 1223 O O   ? SER A 1 157 ?   8.922  11.484  -6.838 1.000 95.060 ? 157 SER A O   1 
ATOM 1224 O OG  ? SER A 1 157 ?   8.683  13.806  -9.748 1.000 95.060 ? 157 SER A OG  1 
ATOM 1225 N N   ? THR A 1 158 ?   7.866  10.887  -8.657 1.000 95.730 ? 158 THR A N   1 
ATOM 1226 C CA  ? THR A 1 158 ?   6.675  10.455  -7.934 1.000 95.730 ? 158 THR A CA  1 
ATOM 1227 C C   ? THR A 1 158 ?   6.370   8.988  -8.222 1.000 95.730 ? 158 THR A C   1 
ATOM 1228 C CB  ? THR A 1 158 ?   5.455  11.319  -8.302 1.000 95.730 ? 158 THR A CB  1 
ATOM 1229 O O   ? THR A 1 158 ?   5.456   8.411  -7.630 1.000 95.730 ? 158 THR A O   1 
ATOM 1230 C CG2 ? THR A 1 158 ?   5.680  12.779  -7.925 1.000 95.730 ? 158 THR A CG2 1 
ATOM 1231 O OG1 ? THR A 1 158 ?   5.223  11.232  -9.713 1.000 95.730 ? 158 THR A OG1 1 
ATOM 1232 N N   ? MET A 1 159 ?   7.173   8.385  -9.150 1.000 96.100 ? 159 MET A N   1 
ATOM 1233 C CA  ? MET A 1 159 ?   6.877   7.011  -9.546 1.000 96.100 ? 159 MET A CA  1 
ATOM 1234 C C   ? MET A 1 159 ?   8.126   6.140  -9.465 1.000 96.100 ? 159 MET A C   1 
ATOM 1235 C CB  ? MET A 1 159 ?   6.303   6.971 -10.963 1.000 96.100 ? 159 MET A CB  1 
ATOM 1236 O O   ? MET A 1 159 ?   9.246   6.639  -9.593 1.000 96.100 ? 159 MET A O   1 
ATOM 1237 C CG  ? MET A 1 159 ?   4.963   7.676 -11.102 1.000 96.100 ? 159 MET A CG  1 
ATOM 1238 S SD  ? MET A 1 159 ?   4.323   7.637 -12.821 1.000 96.100 ? 159 MET A SD  1 
ATOM 1239 C CE  ? MET A 1 159 ?   2.804   8.609 -12.619 1.000 96.100 ? 159 MET A CE  1 
ATOM 1240 N N   ? LEU A 1 160 ?   7.877   4.789  -9.200 1.000 94.480 ? 160 LEU A N   1 
ATOM 1241 C CA  ? LEU A 1 160 ?   8.894   3.744  -9.184 1.000 94.480 ? 160 LEU A CA  1 
ATOM 1242 C C   ? LEU A 1 160 ?   8.534   2.619 -10.149 1.000 94.480 ? 160 LEU A C   1 
ATOM 1243 C CB  ? LEU A 1 160 ?   9.064   3.183  -7.769 1.000 94.480 ? 160 LEU A CB  1 
ATOM 1244 O O   ? LEU A 1 160 ?   7.354   2.326 -10.355 1.000 94.480 ? 160 LEU A O   1 
ATOM 1245 C CG  ? LEU A 1 160 ?   7.866   2.427  -7.191 1.000 94.480 ? 160 LEU A CG  1 
ATOM 1246 C CD1 ? LEU A 1 160 ?   8.280   1.021  -6.770 1.000 94.480 ? 160 LEU A CD1 1 
ATOM 1247 C CD2 ? LEU A 1 160 ?   7.270   3.190  -6.013 1.000 94.480 ? 160 LEU A CD2 1 
ATOM 1248 N N   ? CYS A 1 161 ?   9.533   2.056 -10.759 1.000 92.430 ? 161 CYS A N   1 
ATOM 1249 C CA  ? CYS A 1 161 ?   9.343   0.959 -11.701 1.000 92.430 ? 161 CYS A CA  1 
ATOM 1250 C C   ? CYS A 1 161 ?   9.948  -0.332 -11.164 1.000 92.430 ? 161 CYS A C   1 
ATOM 1251 C CB  ? CYS A 1 161 ?   9.965   1.300 -13.055 1.000 92.430 ? 161 CYS A CB  1 
ATOM 1252 O O   ? CYS A 1 161 ?  11.072  -0.333 -10.659 1.000 92.430 ? 161 CYS A O   1 
ATOM 1253 S SG  ? CYS A 1 161 ?   9.495   0.166 -14.379 1.000 92.430 ? 161 CYS A SG  1 
ATOM 1254 N N   ? ALA A 1 162 ?   9.183  -1.306 -11.181 1.000 90.560 ? 162 ALA A N   1 
ATOM 1255 C CA  ? ALA A 1 162 ?   9.670  -2.593 -10.693 1.000 90.560 ? 162 ALA A CA  1 
ATOM 1256 C C   ? ALA A 1 162 ?   9.112  -3.743 -11.528 1.000 90.560 ? 162 ALA A C   1 
ATOM 1257 C CB  ? ALA A 1 162 ?   9.301  -2.780  -9.223 1.000 90.560 ? 162 ALA A CB  1 
ATOM 1258 O O   ? ALA A 1 162 ?   8.023  -3.633 -12.097 1.000 90.560 ? 162 ALA A O   1 
ATOM 1259 N N   ? GLY A 1 163 ?   9.929  -4.664 -11.571 1.000 81.920 ? 163 GLY A N   1 
ATOM 1260 C CA  ? GLY A 1 163 ?   9.576  -5.845 -12.342 1.000 81.920 ? 163 GLY A CA  1 
ATOM 1261 C C   ? GLY A 1 163 ?  10.430  -6.025 -13.583 1.000 81.920 ? 163 GLY A C   1 
ATOM 1262 O O   ? GLY A 1 163 ?  11.029  -5.066 -14.074 1.000 81.920 ? 163 GLY A O   1 
ATOM 1263 N N   ? LEU A 1 164 ?  10.863  -7.358 -13.914 1.000 65.390 ? 164 LEU A N   1 
ATOM 1264 C CA  ? LEU A 1 164 ?  11.667  -7.642 -15.098 1.000 65.390 ? 164 LEU A CA  1 
ATOM 1265 C C   ? LEU A 1 164 ?  10.854  -8.407 -16.137 1.000 65.390 ? 164 LEU A C   1 
ATOM 1266 C CB  ? LEU A 1 164 ?  12.915  -8.443 -14.718 1.000 65.390 ? 164 LEU A CB  1 
ATOM 1267 O O   ? LEU A 1 164 ?  10.149  -9.361 -15.800 1.000 65.390 ? 164 LEU A O   1 
ATOM 1268 C CG  ? LEU A 1 164 ?  13.921  -7.739 -13.806 1.000 65.390 ? 164 LEU A CG  1 
ATOM 1269 C CD1 ? LEU A 1 164 ?  14.985  -8.723 -13.331 1.000 65.390 ? 164 LEU A CD1 1 
ATOM 1270 C CD2 ? LEU A 1 164 ?  14.563  -6.558 -14.527 1.000 65.390 ? 164 LEU A CD2 1 
ATOM 1271 N N   ? PRO A 1 165 ?  10.775  -7.813 -17.430 1.000 53.710 ? 165 PRO A N   1 
ATOM 1272 C CA  ? PRO A 1 165 ?  10.067  -8.384 -18.578 1.000 53.710 ? 165 PRO A CA  1 
ATOM 1273 C C   ? PRO A 1 165 ?  10.495  -9.818 -18.882 1.000 53.710 ? 165 PRO A C   1 
ATOM 1274 C CB  ? PRO A 1 165 ?  10.446  -7.446 -19.728 1.000 53.710 ? 165 PRO A CB  1 
ATOM 1275 O O   ? PRO A 1 165 ?   9.679 -10.627 -19.331 1.000 53.710 ? 165 PRO A O   1 
ATOM 1276 C CG  ? PRO A 1 165 ?  11.015  -6.235 -19.061 1.000 53.710 ? 165 PRO A CG  1 
ATOM 1277 C CD  ? PRO A 1 165 ?  11.450  -6.614 -17.674 1.000 53.710 ? 165 PRO A CD  1 
ATOM 1278 N N   ? TRP A 1 166 ?  11.748 -10.395 -18.418 1.000 49.630 ? 166 TRP A N   1 
ATOM 1279 C CA  ? TRP A 1 166 ?  12.325 -11.685 -18.782 1.000 49.630 ? 166 TRP A CA  1 
ATOM 1280 C C   ? TRP A 1 166 ?  12.135 -12.702 -17.663 1.000 49.630 ? 166 TRP A C   1 
ATOM 1281 C CB  ? TRP A 1 166 ?  13.814 -11.536 -19.106 1.000 49.630 ? 166 TRP A CB  1 
ATOM 1282 O O   ? TRP A 1 166 ?  12.310 -13.905 -17.872 1.000 49.630 ? 166 TRP A O   1 
ATOM 1283 C CG  ? TRP A 1 166 ?  14.583 -10.749 -18.088 1.000 49.630 ? 166 TRP A CG  1 
ATOM 1284 C CD1 ? TRP A 1 166 ?  14.611  -9.389 -17.946 1.000 49.630 ? 166 TRP A CD1 1 
ATOM 1285 C CD2 ? TRP A 1 166 ?  15.441 -11.276 -17.071 1.000 49.630 ? 166 TRP A CD2 1 
ATOM 1286 C CE2 ? TRP A 1 166 ?  15.956 -10.178 -16.347 1.000 49.630 ? 166 TRP A CE2 1 
ATOM 1287 C CE3 ? TRP A 1 166 ?  15.824 -12.572 -16.701 1.000 49.630 ? 166 TRP A CE3 1 
ATOM 1288 N NE1 ? TRP A 1 166 ?  15.434  -9.039 -16.901 1.000 49.630 ? 166 TRP A NE1 1 
ATOM 1289 C CH2 ? TRP A 1 166 ?  17.193 -11.615 -14.932 1.000 49.630 ? 166 TRP A CH2 1 
ATOM 1290 C CZ2 ? TRP A 1 166 ?  16.835 -10.337 -15.273 1.000 49.630 ? 166 TRP A CZ2 1 
ATOM 1291 C CZ3 ? TRP A 1 166 ?  16.699 -12.728 -15.632 1.000 49.630 ? 166 TRP A CZ3 1 
ATOM 1292 N N   ? LYS A 1 167 ?  11.508 -12.270 -16.503 1.000 52.660 ? 167 LYS A N   1 
ATOM 1293 C CA  ? LYS A 1 167 ?  11.306 -13.144 -15.351 1.000 52.660 ? 167 LYS A CA  1 
ATOM 1294 C C   ? LYS A 1 167 ?   9.829 -13.479 -15.166 1.000 52.660 ? 167 LYS A C   1 
ATOM 1295 C CB  ? LYS A 1 167 ?  11.860 -12.496 -14.081 1.000 52.660 ? 167 LYS A CB  1 
ATOM 1296 O O   ? LYS A 1 167 ?   9.482 -14.382 -14.402 1.000 52.660 ? 167 LYS A O   1 
ATOM 1297 C CG  ? LYS A 1 167 ?  13.374 -12.574 -13.956 1.000 52.660 ? 167 LYS A CG  1 
ATOM 1298 C CD  ? LYS A 1 167 ?  13.841 -12.176 -12.562 1.000 52.660 ? 167 LYS A CD  1 
ATOM 1299 C CE  ? LYS A 1 167 ?  15.354 -12.288 -12.425 1.000 52.660 ? 167 LYS A CE  1 
ATOM 1300 N NZ  ? LYS A 1 167 ?  15.812 -11.939 -11.047 1.000 52.660 ? 167 LYS A NZ  1 
ATOM 1301 N N   ? GLY A 1 168 ?   8.921 -13.035 -16.267 1.000 45.140 ? 168 GLY A N   1 
ATOM 1302 C CA  ? GLY A 1 168 ?   7.532 -13.467 -16.286 1.000 45.140 ? 168 GLY A CA  1 
ATOM 1303 C C   ? GLY A 1 168 ?   6.815 -13.227 -14.972 1.000 45.140 ? 168 GLY A C   1 
ATOM 1304 O O   ? GLY A 1 168 ?   5.809 -13.877 -14.679 1.000 45.140 ? 168 GLY A O   1 
ATOM 1305 N N   ? LYS A 1 169 ?   7.335 -12.259 -14.014 1.000 48.250 ? 169 LYS A N   1 
ATOM 1306 C CA  ? LYS A 1 169 ?   6.752 -12.026 -12.696 1.000 48.250 ? 169 LYS A CA  1 
ATOM 1307 C C   ? LYS A 1 169 ?   6.318 -10.572 -12.536 1.000 48.250 ? 169 LYS A C   1 
ATOM 1308 C CB  ? LYS A 1 169 ?   7.746 -12.401 -11.596 1.000 48.250 ? 169 LYS A CB  1 
ATOM 1309 O O   ? LYS A 1 169 ?   7.099  -9.654 -12.795 1.000 48.250 ? 169 LYS A O   1 
ATOM 1310 C CG  ? LYS A 1 169 ?   8.106 -13.879 -11.563 1.000 48.250 ? 169 LYS A CG  1 
ATOM 1311 C CD  ? LYS A 1 169 ?   9.008 -14.209 -10.381 1.000 48.250 ? 169 LYS A CD  1 
ATOM 1312 C CE  ? LYS A 1 169 ?   9.373 -15.687 -10.350 1.000 48.250 ? 169 LYS A CE  1 
ATOM 1313 N NZ  ? LYS A 1 169 ?  10.281 -16.009  -9.209 1.000 48.250 ? 169 LYS A NZ  1 
ATOM 1314 N N   ? ASP A 1 170 ?   4.962 -10.267 -12.467 1.000 51.390 ? 170 ASP A N   1 
ATOM 1315 C CA  ? ASP A 1 170 ?   4.460  -8.901 -12.363 1.000 51.390 ? 170 ASP A CA  1 
ATOM 1316 C C   ? ASP A 1 170 ?   3.100  -8.867 -11.670 1.000 51.390 ? 170 ASP A C   1 
ATOM 1317 C CB  ? ASP A 1 170 ?   4.360  -8.259 -13.748 1.000 51.390 ? 170 ASP A CB  1 
ATOM 1318 O O   ? ASP A 1 170 ?   2.490  -9.913 -11.435 1.000 51.390 ? 170 ASP A O   1 
ATOM 1319 C CG  ? ASP A 1 170 ?   4.429  -6.742 -13.705 1.000 51.390 ? 170 ASP A CG  1 
ATOM 1320 O OD1 ? ASP A 1 170 ?   4.550  -6.168 -12.602 1.000 51.390 ? 170 ASP A OD1 1 
ATOM 1321 O OD2 ? ASP A 1 170 ?   4.357  -6.115 -14.784 1.000 51.390 ? 170 ASP A OD2 1 
ATOM 1322 N N   ? SER A 1 171 ?   2.740  -7.736 -11.055 1.000 48.520 ? 171 SER A N   1 
ATOM 1323 C CA  ? SER A 1 171 ?   1.409  -7.445 -10.530 1.000 48.520 ? 171 SER A CA  1 
ATOM 1324 C C   ? SER A 1 171 ?   0.415  -7.185 -11.657 1.000 48.520 ? 171 SER A C   1 
ATOM 1325 C CB  ? SER A 1 171 ?   1.455  -6.240  -9.591 1.000 48.520 ? 171 SER A CB  1 
ATOM 1326 O O   ? SER A 1 171 ?   0.783  -6.651 -12.706 1.000 48.520 ? 171 SER A O   1 
ATOM 1327 O OG  ? SER A 1 171 ?   2.023  -5.116 -10.242 1.000 48.520 ? 171 SER A OG  1 
ATOM 1328 N N   ? ALA A 1 172 ?  -0.756  -7.876 -11.722 1.000 48.190 ? 172 ALA A N   1 
ATOM 1329 C CA  ? ALA A 1 172 ?  -1.833  -7.816 -12.706 1.000 48.190 ? 172 ALA A CA  1 
ATOM 1330 C C   ? ALA A 1 172 ?  -3.100  -7.220 -12.098 1.000 48.190 ? 172 ALA A C   1 
ATOM 1331 C CB  ? ALA A 1 172 ?  -2.120  -9.207 -13.267 1.000 48.190 ? 172 ALA A CB  1 
ATOM 1332 O O   ? ALA A 1 172 ?  -3.053  -6.607 -11.029 1.000 48.190 ? 172 ALA A O   1 
ATOM 1333 N N   ? LYS A 1 173 ?  -4.272  -7.115 -12.834 1.000 49.730 ? 173 LYS A N   1 
ATOM 1334 C CA  ? LYS A 1 173 ?  -5.589  -6.580 -12.500 1.000 49.730 ? 173 LYS A CA  1 
ATOM 1335 C C   ? LYS A 1 173 ?  -6.058  -7.083 -11.138 1.000 49.730 ? 173 LYS A C   1 
ATOM 1336 C CB  ? LYS A 1 173 ?  -6.609  -6.954 -13.576 1.000 49.730 ? 173 LYS A CB  1 
ATOM 1337 O O   ? LYS A 1 173 ?  -5.972  -8.279 -10.849 1.000 49.730 ? 173 LYS A O   1 
ATOM 1338 C CG  ? LYS A 1 173 ?  -6.437  -6.194 -14.883 1.000 49.730 ? 173 LYS A CG  1 
ATOM 1339 C CD  ? LYS A 1 173 ?  -7.575  -6.486 -15.854 1.000 49.730 ? 173 LYS A CD  1 
ATOM 1340 C CE  ? LYS A 1 173 ?  -7.351  -5.808 -17.199 1.000 49.730 ? 173 LYS A CE  1 
ATOM 1341 N NZ  ? LYS A 1 173 ?  -8.464  -6.091 -18.153 1.000 49.730 ? 173 LYS A NZ  1 
ATOM 1342 N N   ? GLY A 1 174 ?  -6.279  -6.162 -10.118 1.000 50.240 ? 174 GLY A N   1 
ATOM 1343 C CA  ? GLY A 1 174 ?  -6.823  -6.530  -8.820 1.000 50.240 ? 174 GLY A CA  1 
ATOM 1344 C C   ? GLY A 1 174 ?  -5.834  -6.344  -7.685 1.000 50.240 ? 174 GLY A C   1 
ATOM 1345 O O   ? GLY A 1 174 ?  -6.207  -6.416  -6.512 1.000 50.240 ? 174 GLY A O   1 
ATOM 1346 N N   ? ASP A 1 175 ?  -4.609  -5.946  -7.965 1.000 72.590 ? 175 ASP A N   1 
ATOM 1347 C CA  ? ASP A 1 175 ?  -3.582  -5.651  -6.971 1.000 72.590 ? 175 ASP A CA  1 
ATOM 1348 C C   ? ASP A 1 175 ?  -3.364  -4.146  -6.837 1.000 72.590 ? 175 ASP A C   1 
ATOM 1349 C CB  ? ASP A 1 175 ?  -2.267  -6.343  -7.336 1.000 72.590 ? 175 ASP A CB  1 
ATOM 1350 O O   ? ASP A 1 175 ?  -2.457  -3.706  -6.126 1.000 72.590 ? 175 ASP A O   1 
ATOM 1351 C CG  ? ASP A 1 175 ?  -2.346  -7.856  -7.237 1.000 72.590 ? 175 ASP A CG  1 
ATOM 1352 O OD1 ? ASP A 1 175 ?  -3.087  -8.373  -6.374 1.000 72.590 ? 175 ASP A OD1 1 
ATOM 1353 O OD2 ? ASP A 1 175 ?  -1.658  -8.538  -8.027 1.000 72.590 ? 175 ASP A OD2 1 
ATOM 1354 N N   ? SER A 1 176 ?  -4.200  -3.413  -7.826 1.000 86.900 ? 176 SER A N   1 
ATOM 1355 C CA  ? SER A 1 176 ?  -4.144  -1.964  -7.664 1.000 86.900 ? 176 SER A CA  1 
ATOM 1356 C C   ? SER A 1 176 ?  -4.313  -1.565  -6.202 1.000 86.900 ? 176 SER A C   1 
ATOM 1357 C CB  ? SER A 1 176 ?  -5.220  -1.287  -8.514 1.000 86.900 ? 176 SER A CB  1 
ATOM 1358 O O   ? SER A 1 176 ?  -5.150  -2.126  -5.493 1.000 86.900 ? 176 SER A O   1 
ATOM 1359 O OG  ? SER A 1 176 ?  -4.948  -1.453  -9.895 1.000 86.900 ? 176 SER A OG  1 
ATOM 1360 N N   ? GLY A 1 177 ?  -3.310  -0.729  -5.845 1.000 91.780 ? 177 GLY A N   1 
ATOM 1361 C CA  ? GLY A 1 177 ?  -3.451  -0.251  -4.479 1.000 91.780 ? 177 GLY A CA  1 
ATOM 1362 C C   ? GLY A 1 177 ?  -2.673  -1.078  -3.473 1.000 91.780 ? 177 GLY A C   1 
ATOM 1363 O O   ? GLY A 1 177 ?  -2.464  -0.648  -2.337 1.000 91.780 ? 177 GLY A O   1 
ATOM 1364 N N   ? GLY A 1 178 ?  -2.237  -2.234  -3.843 1.000 92.920 ? 178 GLY A N   1 
ATOM 1365 C CA  ? GLY A 1 178 ?  -1.424  -3.097  -3.001 1.000 92.920 ? 178 GLY A CA  1 
ATOM 1366 C C   ? GLY A 1 178 ?  -0.019  -2.567  -2.783 1.000 92.920 ? 178 GLY A C   1 
ATOM 1367 O O   ? GLY A 1 178 ?   0.488  -1.788  -3.592 1.000 92.920 ? 178 GLY A O   1 
ATOM 1368 N N   ? PRO A 1 179 ?   0.699  -3.095  -1.751 1.000 95.210 ? 179 PRO A N   1 
ATOM 1369 C CA  ? PRO A 1 179 ?   2.005  -2.550  -1.371 1.000 95.210 ? 179 PRO A CA  1 
ATOM 1370 C C   ? PRO A 1 179 ?   3.164  -3.246  -2.081 1.000 95.210 ? 179 PRO A C   1 
ATOM 1371 C CB  ? PRO A 1 179 ?   2.063  -2.794   0.139 1.000 95.210 ? 179 PRO A CB  1 
ATOM 1372 O O   ? PRO A 1 179 ?   3.151  -4.470  -2.236 1.000 95.210 ? 179 PRO A O   1 
ATOM 1373 C CG  ? PRO A 1 179 ?   1.277  -4.047   0.354 1.000 95.210 ? 179 PRO A CG  1 
ATOM 1374 C CD  ? PRO A 1 179 ?   0.125  -4.059  -0.609 1.000 95.210 ? 179 PRO A CD  1 
ATOM 1375 N N   ? LEU A 1 180 ?   4.116  -2.490  -2.632 1.000 94.800 ? 180 LEU A N   1 
ATOM 1376 C CA  ? LEU A 1 180 ?   5.474  -2.934  -2.922 1.000 94.800 ? 180 LEU A CA  1 
ATOM 1377 C C   ? LEU A 1 180 ?   6.362  -2.810  -1.688 1.000 94.800 ? 180 LEU A C   1 
ATOM 1378 C CB  ? LEU A 1 180 ?   6.069  -2.123  -4.076 1.000 94.800 ? 180 LEU A CB  1 
ATOM 1379 O O   ? LEU A 1 180 ?   6.702  -1.701  -1.272 1.000 94.800 ? 180 LEU A O   1 
ATOM 1380 C CG  ? LEU A 1 180 ?   7.432  -2.582  -4.596 1.000 94.800 ? 180 LEU A CG  1 
ATOM 1381 C CD1 ? LEU A 1 180 ?   7.279  -3.831  -5.456 1.000 94.800 ? 180 LEU A CD1 1 
ATOM 1382 C CD2 ? LEU A 1 180 ?   8.109  -1.464  -5.383 1.000 94.800 ? 180 LEU A CD2 1 
ATOM 1383 N N   ? VAL A 1 181 ?   6.742  -4.038  -1.171 1.000 96.260 ? 181 VAL A N   1 
ATOM 1384 C CA  ? VAL A 1 181 ?   7.437  -4.045   0.112 1.000 96.260 ? 181 VAL A CA  1 
ATOM 1385 C C   ? VAL A 1 181 ?   8.887  -4.480  -0.089 1.000 96.260 ? 181 VAL A C   1 
ATOM 1386 C CB  ? VAL A 1 181 ?   6.739  -4.972   1.132 1.000 96.260 ? 181 VAL A CB  1 
ATOM 1387 O O   ? VAL A 1 181 ?   9.149  -5.563  -0.618 1.000 96.260 ? 181 VAL A O   1 
ATOM 1388 C CG1 ? VAL A 1 181 ?   7.486  -4.970   2.464 1.000 96.260 ? 181 VAL A CG1 1 
ATOM 1389 C CG2 ? VAL A 1 181 ?   5.285  -4.547   1.330 1.000 96.260 ? 181 VAL A CG2 1 
ATOM 1390 N N   ? CYS A 1 182 ?   9.821  -3.660   0.253 1.000 95.190 ? 182 CYS A N   1 
ATOM 1391 C CA  ? CYS A 1 182 ?  11.250  -3.947   0.310 1.000 95.190 ? 182 CYS A CA  1 
ATOM 1392 C C   ? CYS A 1 182 ?  11.737  -4.007   1.753 1.000 95.190 ? 182 CYS A C   1 
ATOM 1393 C CB  ? CYS A 1 182 ?  12.040  -2.890  -0.461 1.000 95.190 ? 182 CYS A CB  1 
ATOM 1394 O O   ? CYS A 1 182 ?  11.651  -3.018   2.483 1.000 95.190 ? 182 CYS A O   1 
ATOM 1395 S SG  ? CYS A 1 182 ?  11.444  -2.620  -2.144 1.000 95.190 ? 182 CYS A SG  1 
ATOM 1396 N N   ? GLY A 1 183 ?  12.191  -5.251   2.204 1.000 92.500 ? 183 GLY A N   1 
ATOM 1397 C CA  ? GLY A 1 183 ?  12.454  -5.381   3.629 1.000 92.500 ? 183 GLY A CA  1 
ATOM 1398 C C   ? GLY A 1 183 ?  11.204  -5.267   4.479 1.000 92.500 ? 183 GLY A C   1 
ATOM 1399 O O   ? GLY A 1 183 ?  10.219  -5.970   4.242 1.000 92.500 ? 183 GLY A O   1 
ATOM 1400 N N   ? ALA A 1 184 ?  11.141  -4.329   5.379 1.000 91.690 ? 184 ALA A N   1 
ATOM 1401 C CA  ? ALA A 1 184 ?  10.002  -4.190   6.283 1.000 91.690 ? 184 ALA A CA  1 
ATOM 1402 C C   ? ALA A 1 184 ?   9.226  -2.908   5.994 1.000 91.690 ? 184 ALA A C   1 
ATOM 1403 C CB  ? ALA A 1 184 ?  10.471  -4.208   7.736 1.000 91.690 ? 184 ALA A CB  1 
ATOM 1404 O O   ? ALA A 1 184 ?   8.400  -2.480   6.803 1.000 91.690 ? 184 ALA A O   1 
ATOM 1405 N N   ? LYS A 1 185 ?   9.443  -2.347   4.812 1.000 96.820 ? 185 LYS A N   1 
ATOM 1406 C CA  ? LYS A 1 185 ?   8.841  -1.045   4.536 1.000 96.820 ? 185 LYS A CA  1 
ATOM 1407 C C   ? LYS A 1 185 ?   8.086  -1.059   3.210 1.000 96.820 ? 185 LYS A C   1 
ATOM 1408 C CB  ? LYS A 1 185 ?   9.911   0.048   4.518 1.000 96.820 ? 185 LYS A CB  1 
ATOM 1409 O O   ? LYS A 1 185 ?   8.502  -1.724   2.259 1.000 96.820 ? 185 LYS A O   1 
ATOM 1410 C CG  ? LYS A 1 185 ?  10.665   0.197   5.831 1.000 96.820 ? 185 LYS A CG  1 
ATOM 1411 C CD  ? LYS A 1 185 ?  11.766   1.244   5.728 1.000 96.820 ? 185 LYS A CD  1 
ATOM 1412 C CE  ? LYS A 1 185 ?  12.539   1.376   7.034 1.000 96.820 ? 185 LYS A CE  1 
ATOM 1413 N NZ  ? LYS A 1 185 ?  13.650   2.368   6.922 1.000 96.820 ? 185 LYS A NZ  1 
ATOM 1414 N N   ? ALA A 1 186 ?   7.016  -0.235   3.141 1.000 97.010 ? 186 ALA A N   1 
ATOM 1415 C CA  ? ALA A 1 186 ?   6.222  -0.055   1.928 1.000 97.010 ? 186 ALA A CA  1 
ATOM 1416 C C   ? ALA A 1 186 ?   6.830   1.018   1.030 1.000 97.010 ? 186 ALA A C   1 
ATOM 1417 C CB  ? ALA A 1 186 ?   4.782   0.306   2.284 1.000 97.010 ? 186 ALA A CB  1 
ATOM 1418 O O   ? ALA A 1 186 ?   6.706   2.213   1.308 1.000 97.010 ? 186 ALA A O   1 
ATOM 1419 N N   ? GLN A 1 187 ?   7.410   0.530  -0.064 1.000 97.230 ? 187 GLN A N   1 
ATOM 1420 C CA  ? GLN A 1 187 ?   8.154   1.434  -0.936 1.000 97.230 ? 187 GLN A CA  1 
ATOM 1421 C C   ? GLN A 1 187 ?   7.270   1.965  -2.060 1.000 97.230 ? 187 GLN A C   1 
ATOM 1422 C CB  ? GLN A 1 187 ?   9.379   0.729  -1.520 1.000 97.230 ? 187 GLN A CB  1 
ATOM 1423 O O   ? GLN A 1 187 ?   7.567   3.005  -2.652 1.000 97.230 ? 187 GLN A O   1 
ATOM 1424 C CG  ? GLN A 1 187 ?  10.439   0.378  -0.484 1.000 97.230 ? 187 GLN A CG  1 
ATOM 1425 C CD  ? GLN A 1 187 ?  11.184   1.596   0.029 1.000 97.230 ? 187 GLN A CD  1 
ATOM 1426 N NE2 ? GLN A 1 187 ?  11.766   1.478   1.218 1.000 97.230 ? 187 GLN A NE2 1 
ATOM 1427 O OE1 ? GLN A 1 187 ?  11.238   2.634  -0.638 1.000 97.230 ? 187 GLN A OE1 1 
ATOM 1428 N N   ? GLY A 1 188 ?   6.184   1.310  -2.329 1.000 96.140 ? 188 GLY A N   1 
ATOM 1429 C CA  ? GLY A 1 188 ?   5.341   1.705  -3.446 1.000 96.140 ? 188 GLY A CA  1 
ATOM 1430 C C   ? GLY A 1 188 ?   3.914   1.206  -3.323 1.000 96.140 ? 188 GLY A C   1 
ATOM 1431 O O   ? GLY A 1 188 ?   3.622   0.342  -2.493 1.000 96.140 ? 188 GLY A O   1 
ATOM 1432 N N   ? ILE A 1 189 ?   3.061   1.845  -4.151 1.000 96.340 ? 189 ILE A N   1 
ATOM 1433 C CA  ? ILE A 1 189 ?   1.668   1.440  -4.311 1.000 96.340 ? 189 ILE A CA  1 
ATOM 1434 C C   ? ILE A 1 189 ?   1.418   1.014  -5.756 1.000 96.340 ? 189 ILE A C   1 
ATOM 1435 C CB  ? ILE A 1 189 ?   0.700   2.576  -3.912 1.000 96.340 ? 189 ILE A CB  1 
ATOM 1436 O O   ? ILE A 1 189 ?   1.752   1.744  -6.692 1.000 96.340 ? 189 ILE A O   1 
ATOM 1437 C CG1 ? ILE A 1 189 ?   0.962   3.018  -2.468 1.000 96.340 ? 189 ILE A CG1 1 
ATOM 1438 C CG2 ? ILE A 1 189 ?  -0.755   2.135  -4.095 1.000 96.340 ? 189 ILE A CG2 1 
ATOM 1439 C CD1 ? ILE A 1 189 ?   0.273   4.321  -2.085 1.000 96.340 ? 189 ILE A CD1 1 
ATOM 1440 N N   ? VAL A 1 190 ?   0.919  -0.201  -5.907 1.000 93.230 ? 190 VAL A N   1 
ATOM 1441 C CA  ? VAL A 1 190 ?   0.607  -0.652  -7.259 1.000 93.230 ? 190 VAL A CA  1 
ATOM 1442 C C   ? VAL A 1 190 ?  -0.302   0.363  -7.947 1.000 93.230 ? 190 VAL A C   1 
ATOM 1443 C CB  ? VAL A 1 190 ?  -0.059  -2.046  -7.252 1.000 93.230 ? 190 VAL A CB  1 
ATOM 1444 O O   ? VAL A 1 190 ?  -1.421   0.612  -7.492 1.000 93.230 ? 190 VAL A O   1 
ATOM 1445 C CG1 ? VAL A 1 190 ?  -0.411  -2.483  -8.673 1.000 93.230 ? 190 VAL A CG1 1 
ATOM 1446 C CG2 ? VAL A 1 190 ?   0.856  -3.072  -6.586 1.000 93.230 ? 190 VAL A CG2 1 
ATOM 1447 N N   ? SER A 1 191 ?   0.114   0.966  -9.069 1.000 92.210 ? 191 SER A N   1 
ATOM 1448 C CA  ? SER A 1 191 ?  -0.603   2.054  -9.726 1.000 92.210 ? 191 SER A CA  1 
ATOM 1449 C C   ? SER A 1 191 ?  -1.032   1.662 -11.135 1.000 92.210 ? 191 SER A C   1 
ATOM 1450 C CB  ? SER A 1 191 ?   0.265   3.312  -9.779 1.000 92.210 ? 191 SER A CB  1 
ATOM 1451 O O   ? SER A 1 191 ?  -2.216   1.428 -11.387 1.000 92.210 ? 191 SER A O   1 
ATOM 1452 O OG  ? SER A 1 191 ?  -0.505   4.437 -10.167 1.000 92.210 ? 191 SER A OG  1 
ATOM 1453 N N   ? TRP A 1 192 ?  -0.038   1.532 -12.119 1.000 89.310 ? 192 TRP A N   1 
ATOM 1454 C CA  ? TRP A 1 192 ?  -0.385   1.237 -13.505 1.000 89.310 ? 192 TRP A CA  1 
ATOM 1455 C C   ? TRP A 1 192 ?   0.782   0.575 -14.230 1.000 89.310 ? 192 TRP A C   1 
ATOM 1456 C CB  ? TRP A 1 192 ?  -0.799   2.516 -14.239 1.000 89.310 ? 192 TRP A CB  1 
ATOM 1457 O O   ? TRP A 1 192 ?   1.890   0.497 -13.695 1.000 89.310 ? 192 TRP A O   1 
ATOM 1458 C CG  ? TRP A 1 192 ?   0.285   3.548 -14.324 1.000 89.310 ? 192 TRP A CG  1 
ATOM 1459 C CD1 ? TRP A 1 192 ?   0.656   4.435 -13.352 1.000 89.310 ? 192 TRP A CD1 1 
ATOM 1460 C CD2 ? TRP A 1 192 ?   1.136   3.802 -15.445 1.000 89.310 ? 192 TRP A CD2 1 
ATOM 1461 C CE2 ? TRP A 1 192 ?   2.001   4.858 -15.083 1.000 89.310 ? 192 TRP A CE2 1 
ATOM 1462 C CE3 ? TRP A 1 192 ?   1.252   3.238 -16.723 1.000 89.310 ? 192 TRP A CE3 1 
ATOM 1463 N NE1 ? TRP A 1 192 ?   1.687   5.226 -13.802 1.000 89.310 ? 192 TRP A NE1 1 
ATOM 1464 C CH2 ? TRP A 1 192 ?   3.063   4.793 -17.197 1.000 89.310 ? 192 TRP A CH2 1 
ATOM 1465 C CZ2 ? TRP A 1 192 ?   2.970   5.362 -15.953 1.000 89.310 ? 192 TRP A CZ2 1 
ATOM 1466 C CZ3 ? TRP A 1 192 ?   2.218   3.741 -17.588 1.000 89.310 ? 192 TRP A CZ3 1 
ATOM 1467 N N   ? GLY A 1 193 ?   0.599   0.059 -15.345 1.000 82.240 ? 193 GLY A N   1 
ATOM 1468 C CA  ? GLY A 1 193 ?   1.641  -0.498 -16.193 1.000 82.240 ? 193 GLY A CA  1 
ATOM 1469 C C   ? GLY A 1 193 ?   1.105  -1.433 -17.261 1.000 82.240 ? 193 GLY A C   1 
ATOM 1470 O O   ? GLY A 1 193 ?  -0.090  -1.734 -17.287 1.000 82.240 ? 193 GLY A O   1 
ATOM 1471 N N   ? PRO A 1 194 ?   1.831  -1.650 -18.255 1.000 72.270 ? 194 PRO A N   1 
ATOM 1472 C CA  ? PRO A 1 194 ?   1.401  -2.586 -19.297 1.000 72.270 ? 194 PRO A CA  1 
ATOM 1473 C C   ? PRO A 1 194 ?   1.028  -3.958 -18.741 1.000 72.270 ? 194 PRO A C   1 
ATOM 1474 C CB  ? PRO A 1 194 ?   2.625  -2.681 -20.211 1.000 72.270 ? 194 PRO A CB  1 
ATOM 1475 O O   ? PRO A 1 194 ?   1.239  -4.226 -17.555 1.000 72.270 ? 194 PRO A O   1 
ATOM 1476 C CG  ? PRO A 1 194 ?   3.795  -2.447 -19.310 1.000 72.270 ? 194 PRO A CG  1 
ATOM 1477 C CD  ? PRO A 1 194 ?   3.377  -1.497 -18.225 1.000 72.270 ? 194 PRO A CD  1 
ATOM 1478 N N   ? ASP A 1 195 ?   0.290  -4.803 -19.461 1.000 64.510 ? 195 ASP A N   1 
ATOM 1479 C CA  ? ASP A 1 195 ?  -0.155  -6.147 -19.108 1.000 64.510 ? 195 ASP A CA  1 
ATOM 1480 C C   ? ASP A 1 195 ?   1.034  -7.062 -18.822 1.000 64.510 ? 195 ASP A C   1 
ATOM 1481 C CB  ? ASP A 1 195 ?  -1.016  -6.738 -20.226 1.000 64.510 ? 195 ASP A CB  1 
ATOM 1482 O O   ? ASP A 1 195 ?   0.879  -8.113 -18.197 1.000 64.510 ? 195 ASP A O   1 
ATOM 1483 C CG  ? ASP A 1 195 ?  -2.364  -6.053 -20.362 1.000 64.510 ? 195 ASP A CG  1 
ATOM 1484 O OD1 ? ASP A 1 195 ?  -2.861  -5.483 -19.367 1.000 64.510 ? 195 ASP A OD1 1 
ATOM 1485 O OD2 ? ASP A 1 195 ?  -2.935  -6.085 -21.473 1.000 64.510 ? 195 ASP A OD2 1 
ATOM 1486 N N   ? THR A 1 196 ?   2.245  -6.525 -19.067 1.000 63.380 ? 196 THR A N   1 
ATOM 1487 C CA  ? THR A 1 196 ?   3.486  -7.245 -18.803 1.000 63.380 ? 196 THR A CA  1 
ATOM 1488 C C   ? THR A 1 196 ?   4.475  -6.361 -18.048 1.000 63.380 ? 196 THR A C   1 
ATOM 1489 C CB  ? THR A 1 196 ?   4.132  -7.742 -20.109 1.000 63.380 ? 196 THR A CB  1 
ATOM 1490 O O   ? THR A 1 196 ?   4.382  -5.133 -18.099 1.000 63.380 ? 196 THR A O   1 
ATOM 1491 C CG2 ? THR A 1 196 ?   3.199  -8.687 -20.859 1.000 63.380 ? 196 THR A CG2 1 
ATOM 1492 O OG1 ? THR A 1 196 ?   4.430  -6.618 -20.946 1.000 63.380 ? 196 THR A OG1 1 
ATOM 1493 N N   ? PRO A 1 197 ?   5.286  -6.909 -17.085 1.000 70.340 ? 197 PRO A N   1 
ATOM 1494 C CA  ? PRO A 1 197 ?   6.325  -6.121 -16.417 1.000 70.340 ? 197 PRO A CA  1 
ATOM 1495 C C   ? PRO A 1 197 ?   7.186  -5.328 -17.397 1.000 70.340 ? 197 PRO A C   1 
ATOM 1496 C CB  ? PRO A 1 197 ?   7.159  -7.180 -15.691 1.000 70.340 ? 197 PRO A CB  1 
ATOM 1497 O O   ? PRO A 1 197 ?   7.339  -5.728 -18.554 1.000 70.340 ? 197 PRO A O   1 
ATOM 1498 C CG  ? PRO A 1 197 ?   6.272  -8.381 -15.618 1.000 70.340 ? 197 PRO A CG  1 
ATOM 1499 C CD  ? PRO A 1 197 ?   5.332  -8.351 -16.790 1.000 70.340 ? 197 PRO A CD  1 
ATOM 1500 N N   ? PRO A 1 198 ?   7.643  -4.319 -16.739 1.000 80.790 ? 198 PRO A N   1 
ATOM 1501 C CA  ? PRO A 1 198 ?   7.589  -3.801 -15.370 1.000 80.790 ? 198 PRO A CA  1 
ATOM 1502 C C   ? PRO A 1 198 ?   6.316  -3.006 -15.090 1.000 80.790 ? 198 PRO A C   1 
ATOM 1503 C CB  ? PRO A 1 198 ?   8.824  -2.901 -15.285 1.000 80.790 ? 198 PRO A CB  1 
ATOM 1504 O O   ? PRO A 1 198 ?   5.666  -2.525 -16.022 1.000 80.790 ? 198 PRO A O   1 
ATOM 1505 C CG  ? PRO A 1 198 ?   8.997  -2.357 -16.666 1.000 80.790 ? 198 PRO A CG  1 
ATOM 1506 C CD  ? PRO A 1 198 ?   8.565  -3.407 -17.650 1.000 80.790 ? 198 PRO A CD  1 
ATOM 1507 N N   ? GLY A 1 199 ?   5.833  -3.083 -13.901 1.000 87.760 ? 199 GLY A N   1 
ATOM 1508 C CA  ? GLY A 1 199 ?   4.741  -2.237 -13.446 1.000 87.760 ? 199 GLY A CA  1 
ATOM 1509 C C   ? GLY A 1 199 ?   5.210  -0.916 -12.868 1.000 87.760 ? 199 GLY A C   1 
ATOM 1510 O O   ? GLY A 1 199 ?   6.400  -0.738 -12.597 1.000 87.760 ? 199 GLY A O   1 
ATOM 1511 N N   ? VAL A 1 200 ?   4.304   0.025 -12.794 1.000 92.160 ? 200 VAL A N   1 
ATOM 1512 C CA  ? VAL A 1 200 ?   4.579   1.336 -12.216 1.000 92.160 ? 200 VAL A CA  1 
ATOM 1513 C C   ? VAL A 1 200 ?   3.883   1.462 -10.863 1.000 92.160 ? 200 VAL A C   1 
ATOM 1514 C CB  ? VAL A 1 200 ?   4.127   2.477 -13.156 1.000 92.160 ? 200 VAL A CB  1 
ATOM 1515 O O   ? VAL A 1 200 ?   2.709   1.110 -10.727 1.000 92.160 ? 200 VAL A O   1 
ATOM 1516 C CG1 ? VAL A 1 200 ?   4.330   3.837 -12.491 1.000 92.160 ? 200 VAL A CG1 1 
ATOM 1517 C CG2 ? VAL A 1 200 ?   4.885   2.408 -14.481 1.000 92.160 ? 200 VAL A CG2 1 
ATOM 1518 N N   ? TYR A 1 201 ?   4.654   1.915  -9.890 1.000 94.650 ? 201 TYR A N   1 
ATOM 1519 C CA  ? TYR A 1 201 ?   4.193   2.108  -8.519 1.000 94.650 ? 201 TYR A CA  1 
ATOM 1520 C C   ? TYR A 1 201 ?   4.294   3.573  -8.111 1.000 94.650 ? 201 TYR A C   1 
ATOM 1521 C CB  ? TYR A 1 201 ?   5.002   1.239  -7.552 1.000 94.650 ? 201 TYR A CB  1 
ATOM 1522 O O   ? TYR A 1 201 ?   5.175   4.296  -8.583 1.000 94.650 ? 201 TYR A O   1 
ATOM 1523 C CG  ? TYR A 1 201 ?   5.003  -0.227  -7.909 1.000 94.650 ? 201 TYR A CG  1 
ATOM 1524 C CD1 ? TYR A 1 201 ?   4.222  -1.137  -7.200 1.000 94.650 ? 201 TYR A CD1 1 
ATOM 1525 C CD2 ? TYR A 1 201 ?   5.786  -0.706  -8.954 1.000 94.650 ? 201 TYR A CD2 1 
ATOM 1526 C CE1 ? TYR A 1 201 ?   4.221  -2.490  -7.525 1.000 94.650 ? 201 TYR A CE1 1 
ATOM 1527 C CE2 ? TYR A 1 201 ?   5.793  -2.057  -9.287 1.000 94.650 ? 201 TYR A CE2 1 
ATOM 1528 O OH  ? TYR A 1 201 ?   5.011  -4.278  -8.893 1.000 94.650 ? 201 TYR A OH  1 
ATOM 1529 C CZ  ? TYR A 1 201 ?   5.008  -2.939  -8.568 1.000 94.650 ? 201 TYR A CZ  1 
ATOM 1530 N N   ? THR A 1 202 ?   3.248   3.963  -7.299 1.000 96.720 ? 202 THR A N   1 
ATOM 1531 C CA  ? THR A 1 202 ?   3.390   5.263  -6.653 1.000 96.720 ? 202 THR A CA  1 
ATOM 1532 C C   ? THR A 1 202 ?   4.470   5.216  -5.575 1.000 96.720 ? 202 THR A C   1 
ATOM 1533 C CB  ? THR A 1 202 ?   2.060   5.726  -6.030 1.000 96.720 ? 202 THR A CB  1 
ATOM 1534 O O   ? THR A 1 202 ?   4.484   4.307  -4.743 1.000 96.720 ? 202 THR A O   1 
ATOM 1535 C CG2 ? THR A 1 202 ?   2.223   7.064  -5.316 1.000 96.720 ? 202 THR A CG2 1 
ATOM 1536 O OG1 ? THR A 1 202 ?   1.078   5.866  -7.065 1.000 96.720 ? 202 THR A OG1 1 
ATOM 1537 N N   ? ARG A 1 203 ?   5.446   6.136  -5.643 1.000 96.740 ? 203 ARG A N   1 
ATOM 1538 C CA  ? ARG A 1 203 ?   6.545   6.222  -4.687 1.000 96.740 ? 203 ARG A CA  1 
ATOM 1539 C C   ? ARG A 1 203 ?   6.064   6.766  -3.346 1.000 96.740 ? 203 ARG A C   1 
ATOM 1540 C CB  ? ARG A 1 203 ?   7.669   7.104  -5.237 1.000 96.740 ? 203 ARG A CB  1 
ATOM 1541 O O   ? ARG A 1 203 ?   5.834   7.968  -3.204 1.000 96.740 ? 203 ARG A O   1 
ATOM 1542 C CG  ? ARG A 1 203 ?   8.944   7.064  -4.410 1.000 96.740 ? 203 ARG A CG  1 
ATOM 1543 C CD  ? ARG A 1 203 ?  10.019   7.973  -4.988 1.000 96.740 ? 203 ARG A CD  1 
ATOM 1544 N NE  ? ARG A 1 203 ?  10.455   7.523  -6.307 1.000 96.740 ? 203 ARG A NE  1 
ATOM 1545 N NH1 ? ARG A 1 203 ?  11.786   5.811  -5.510 1.000 96.740 ? 203 ARG A NH1 1 
ATOM 1546 N NH2 ? ARG A 1 203 ?  11.614   6.181  -7.766 1.000 96.740 ? 203 ARG A NH2 1 
ATOM 1547 C CZ  ? ARG A 1 203 ?  11.284   6.506  -6.524 1.000 96.740 ? 203 ARG A CZ  1 
ATOM 1548 N N   ? VAL A 1 204 ?   6.029   5.918  -2.289 1.000 97.550 ? 204 VAL A N   1 
ATOM 1549 C CA  ? VAL A 1 204 ?   5.467   6.265  -0.988 1.000 97.550 ? 204 VAL A CA  1 
ATOM 1550 C C   ? VAL A 1 204 ?   6.337   7.323  -0.314 1.000 97.550 ? 204 VAL A C   1 
ATOM 1551 C CB  ? VAL A 1 204 ?   5.336   5.024  -0.076 1.000 97.550 ? 204 VAL A CB  1 
ATOM 1552 O O   ? VAL A 1 204 ?   5.823   8.274   0.279 1.000 97.550 ? 204 VAL A O   1 
ATOM 1553 C CG1 ? VAL A 1 204 ?   4.920   5.433   1.336 1.000 97.550 ? 204 VAL A CG1 1 
ATOM 1554 C CG2 ? VAL A 1 204 ?   4.334   4.033  -0.666 1.000 97.550 ? 204 VAL A CG2 1 
ATOM 1555 N N   ? SER A 1 205 ?   7.652   7.209  -0.421 1.000 96.910 ? 205 SER A N   1 
ATOM 1556 C CA  ? SER A 1 205 ?   8.583   8.110   0.250 1.000 96.910 ? 205 SER A CA  1 
ATOM 1557 C C   ? SER A 1 205 ?   8.338   9.560  -0.156 1.000 96.910 ? 205 SER A C   1 
ATOM 1558 C CB  ? SER A 1 205 ?  10.028   7.721  -0.065 1.000 96.910 ? 205 SER A CB  1 
ATOM 1559 O O   ? SER A 1 205 ?   8.517  10.475   0.650 1.000 96.910 ? 205 SER A O   1 
ATOM 1560 O OG  ? SER A 1 205 ?  10.270   7.773  -1.460 1.000 96.910 ? 205 SER A OG  1 
ATOM 1561 N N   ? THR A 1 206 ?   7.844   9.776  -1.355 1.000 96.620 ? 206 THR A N   1 
ATOM 1562 C CA  ? THR A 1 206 ?   7.574  11.110  -1.880 1.000 96.620 ? 206 THR A CA  1 
ATOM 1563 C C   ? THR A 1 206 ?   6.394  11.749  -1.154 1.000 96.620 ? 206 THR A C   1 
ATOM 1564 C CB  ? THR A 1 206 ?   7.287  11.067  -3.393 1.000 96.620 ? 206 THR A CB  1 
ATOM 1565 O O   ? THR A 1 206 ?   6.282  12.975  -1.098 1.000 96.620 ? 206 THR A O   1 
ATOM 1566 C CG2 ? THR A 1 206 ?   6.983  12.460  -3.934 1.000 96.620 ? 206 THR A CG2 1 
ATOM 1567 O OG1 ? THR A 1 206 ?   8.432  10.540  -4.075 1.000 96.620 ? 206 THR A OG1 1 
ATOM 1568 N N   ? TYR A 1 207 ?   5.554  10.910  -0.457 1.000 97.570 ? 207 TYR A N   1 
ATOM 1569 C CA  ? TYR A 1 207 ?   4.284  11.405   0.061 1.000 97.570 ? 207 TYR A CA  1 
ATOM 1570 C C   ? TYR A 1 207 ?   4.221  11.263   1.577 1.000 97.570 ? 207 TYR A C   1 
ATOM 1571 C CB  ? TYR A 1 207 ?   3.112  10.656  -0.581 1.000 97.570 ? 207 TYR A CB  1 
ATOM 1572 O O   ? TYR A 1 207 ?   3.146  11.360   2.172 1.000 97.570 ? 207 TYR A O   1 
ATOM 1573 C CG  ? TYR A 1 207 ?   3.024  10.835  -2.077 1.000 97.570 ? 207 TYR A CG  1 
ATOM 1574 C CD1 ? TYR A 1 207 ?   2.446  11.976  -2.629 1.000 97.570 ? 207 TYR A CD1 1 
ATOM 1575 C CD2 ? TYR A 1 207 ?   3.519   9.864  -2.942 1.000 97.570 ? 207 TYR A CD2 1 
ATOM 1576 C CE1 ? TYR A 1 207 ?   2.361  12.144  -4.007 1.000 97.570 ? 207 TYR A CE1 1 
ATOM 1577 C CE2 ? TYR A 1 207 ?   3.440  10.023  -4.322 1.000 97.570 ? 207 TYR A CE2 1 
ATOM 1578 O OH  ? TYR A 1 207 ?   2.779  11.326  -6.209 1.000 97.570 ? 207 TYR A OH  1 
ATOM 1579 C CZ  ? TYR A 1 207 ?   2.860  11.164  -4.844 1.000 97.570 ? 207 TYR A CZ  1 
ATOM 1580 N N   ? ASN A 1 208 ?   5.331  11.023   2.260 1.000 96.970 ? 208 ASN A N   1 
ATOM 1581 C CA  ? ASN A 1 208 ?   5.340  10.817   3.704 1.000 96.970 ? 208 ASN A CA  1 
ATOM 1582 C C   ? ASN A 1 208 ?   4.768  12.021   4.446 1.000 96.970 ? 208 ASN A C   1 
ATOM 1583 C CB  ? ASN A 1 208 ?   6.757  10.514   4.194 1.000 96.970 ? 208 ASN A CB  1 
ATOM 1584 O O   ? ASN A 1 208 ?   3.985  11.863   5.384 1.000 96.970 ? 208 ASN A O   1 
ATOM 1585 C CG  ? ASN A 1 208 ?   7.149   9.064   3.991 1.000 96.970 ? 208 ASN A CG  1 
ATOM 1586 N ND2 ? ASN A 1 208 ?   8.443   8.781   4.081 1.000 96.970 ? 208 ASN A ND2 1 
ATOM 1587 O OD1 ? ASN A 1 208 ?   6.296   8.205   3.754 1.000 96.970 ? 208 ASN A OD1 1 
ATOM 1588 N N   ? LYS A 1 209 ?   5.279  13.161   3.964 1.000 96.800 ? 209 LYS A N   1 
ATOM 1589 C CA  ? LYS A 1 209 ?   4.775  14.371   4.607 1.000 96.800 ? 209 LYS A CA  1 
ATOM 1590 C C   ? LYS A 1 209 ?   3.263  14.491   4.445 1.000 96.800 ? 209 LYS A C   1 
ATOM 1591 C CB  ? LYS A 1 209 ?   5.464  15.610   4.033 1.000 96.800 ? 209 LYS A CB  1 
ATOM 1592 O O   ? LYS A 1 209 ?   2.547  14.747   5.416 1.000 96.800 ? 209 LYS A O   1 
ATOM 1593 C CG  ? LYS A 1 209 ?   5.075  16.910   4.723 1.000 96.800 ? 209 LYS A CG  1 
ATOM 1594 C CD  ? LYS A 1 209 ?   5.876  18.089   4.186 1.000 96.800 ? 209 LYS A CD  1 
ATOM 1595 C CE  ? LYS A 1 209 ?   5.524  19.381   4.910 1.000 96.800 ? 209 LYS A CE  1 
ATOM 1596 N NZ  ? LYS A 1 209 ?   4.046  19.577   5.008 1.000 96.800 ? 209 LYS A NZ  1 
ATOM 1597 N N   ? TRP A 1 210 ?   2.758  14.298   3.260 1.000 97.730 ? 210 TRP A N   1 
ATOM 1598 C CA  ? TRP A 1 210 ?   1.327  14.365   2.978 1.000 97.730 ? 210 TRP A CA  1 
ATOM 1599 C C   ? TRP A 1 210 ?   0.563  13.327   3.793 1.000 97.730 ? 210 TRP A C   1 
ATOM 1600 C CB  ? TRP A 1 210 ?   1.063  14.156   1.485 1.000 97.730 ? 210 TRP A CB  1 
ATOM 1601 O O   ? TRP A 1 210 ?  -0.480  13.633   4.377 1.000 97.730 ? 210 TRP A O   1 
ATOM 1602 C CG  ? TRP A 1 210 ?  -0.388  14.005   1.139 1.000 97.730 ? 210 TRP A CG  1 
ATOM 1603 C CD1 ? TRP A 1 210 ?  -1.308  15.006   0.989 1.000 97.730 ? 210 TRP A CD1 1 
ATOM 1604 C CD2 ? TRP A 1 210 ?  -1.087  12.779   0.904 1.000 97.730 ? 210 TRP A CD2 1 
ATOM 1605 C CE2 ? TRP A 1 210 ?  -2.429  13.112   0.616 1.000 97.730 ? 210 TRP A CE2 1 
ATOM 1606 C CE3 ? TRP A 1 210 ?  -0.708  11.430   0.908 1.000 97.730 ? 210 TRP A CE3 1 
ATOM 1607 N NE1 ? TRP A 1 210 ?  -2.537  14.475   0.674 1.000 97.730 ? 210 TRP A NE1 1 
ATOM 1608 C CH2 ? TRP A 1 210 ?  -2.998  10.830   0.345 1.000 97.730 ? 210 TRP A CH2 1 
ATOM 1609 C CZ2 ? TRP A 1 210 ?  -3.395  12.142   0.334 1.000 97.730 ? 210 TRP A CZ2 1 
ATOM 1610 C CZ3 ? TRP A 1 210 ?  -1.671  10.467   0.628 1.000 97.730 ? 210 TRP A CZ3 1 
ATOM 1611 N N   ? ILE A 1 211 ?   1.083  12.118   3.884 1.000 97.930 ? 211 ILE A N   1 
ATOM 1612 C CA  ? ILE A 1 211 ?   0.452  11.017   4.605 1.000 97.930 ? 211 ILE A CA  1 
ATOM 1613 C C   ? ILE A 1 211 ?   0.322  11.376   6.083 1.000 97.930 ? 211 ILE A C   1 
ATOM 1614 C CB  ? ILE A 1 211 ?   1.249   9.704   4.440 1.000 97.930 ? 211 ILE A CB  1 
ATOM 1615 O O   ? ILE A 1 211 ?  -0.763  11.270   6.661 1.000 97.930 ? 211 ILE A O   1 
ATOM 1616 C CG1 ? ILE A 1 211 ?   1.209   9.234   2.982 1.000 97.930 ? 211 ILE A CG1 1 
ATOM 1617 C CG2 ? ILE A 1 211 ?   0.708   8.622   5.380 1.000 97.930 ? 211 ILE A CG2 1 
ATOM 1618 C CD1 ? ILE A 1 211 ?   2.222   8.146   2.654 1.000 97.930 ? 211 ILE A CD1 1 
ATOM 1619 N N   ? LYS A 1 212 ?   1.377  11.819   6.660 1.000 97.120 ? 212 LYS A N   1 
ATOM 1620 C CA  ? LYS A 1 212 ?   1.410  12.149   8.082 1.000 97.120 ? 212 LYS A CA  1 
ATOM 1621 C C   ? LYS A 1 212 ?   0.485  13.321   8.396 1.000 97.120 ? 212 LYS A C   1 
ATOM 1622 C CB  ? LYS A 1 212 ?   2.837  12.475   8.525 1.000 97.120 ? 212 LYS A CB  1 
ATOM 1623 O O   ? LYS A 1 212 ?  -0.256  13.288   9.381 1.000 97.120 ? 212 LYS A O   1 
ATOM 1624 C CG  ? LYS A 1 212 ?   3.756  11.264   8.592 1.000 97.120 ? 212 LYS A CG  1 
ATOM 1625 C CD  ? LYS A 1 212 ?   5.166  11.655   9.016 1.000 97.120 ? 212 LYS A CD  1 
ATOM 1626 C CE  ? LYS A 1 212 ?   6.109  10.460   8.994 1.000 97.120 ? 212 LYS A CE  1 
ATOM 1627 N NZ  ? LYS A 1 212 ?   7.516  10.859   9.298 1.000 97.120 ? 212 LYS A NZ  1 
ATOM 1628 N N   ? ASP A 1 213 ?   0.524  14.367   7.612 1.000 97.210 ? 213 ASP A N   1 
ATOM 1629 C CA  ? ASP A 1 213 ?  -0.313  15.548   7.803 1.000 97.210 ? 213 ASP A CA  1 
ATOM 1630 C C   ? ASP A 1 213 ?  -1.793  15.199   7.667 1.000 97.210 ? 213 ASP A C   1 
ATOM 1631 C CB  ? ASP A 1 213 ?   0.064  16.640   6.800 1.000 97.210 ? 213 ASP A CB  1 
ATOM 1632 O O   ? ASP A 1 213 ?  -2.626  15.699   8.427 1.000 97.210 ? 213 ASP A O   1 
ATOM 1633 C CG  ? ASP A 1 213 ?   1.402  17.289   7.106 1.000 97.210 ? 213 ASP A CG  1 
ATOM 1634 O OD1 ? ASP A 1 213 ?   1.940  17.085   8.215 1.000 97.210 ? 213 ASP A OD1 1 
ATOM 1635 O OD2 ? ASP A 1 213 ?   1.922  18.015   6.230 1.000 97.210 ? 213 ASP A OD2 1 
ATOM 1636 N N   ? THR A 1 214 ?  -2.100  14.428   6.700 1.000 96.760 ? 214 THR A N   1 
ATOM 1637 C CA  ? THR A 1 214 ?  -3.485  14.047   6.447 1.000 96.760 ? 214 THR A CA  1 
ATOM 1638 C C   ? THR A 1 214 ?  -4.033  13.206   7.597 1.000 96.760 ? 214 THR A C   1 
ATOM 1639 C CB  ? THR A 1 214 ?  -3.617  13.265   5.127 1.000 96.760 ? 214 THR A CB  1 
ATOM 1640 O O   ? THR A 1 214 ?  -5.175  13.396   8.022 1.000 96.760 ? 214 THR A O   1 
ATOM 1641 C CG2 ? THR A 1 214 ?  -5.072  12.909   4.842 1.000 96.760 ? 214 THR A CG2 1 
ATOM 1642 O OG1 ? THR A 1 214 ?  -3.113  14.066   4.051 1.000 96.760 ? 214 THR A OG1 1 
ATOM 1643 N N   ? MET A 1 215 ?  -3.246  12.269   8.141 1.000 96.180 ? 215 MET A N   1 
ATOM 1644 C CA  ? MET A 1 215 ?  -3.665  11.412   9.246 1.000 96.180 ? 215 MET A CA  1 
ATOM 1645 C C   ? MET A 1 215 ?  -3.882  12.228  10.516 1.000 96.180 ? 215 MET A C   1 
ATOM 1646 C CB  ? MET A 1 215 ?  -2.629  10.316   9.500 1.000 96.180 ? 215 MET A CB  1 
ATOM 1647 O O   ? MET A 1 215 ?  -4.789  11.938  11.298 1.000 96.180 ? 215 MET A O   1 
ATOM 1648 C CG  ? MET A 1 215 ?  -2.663   9.191   8.477 1.000 96.180 ? 215 MET A CG  1 
ATOM 1649 S SD  ? MET A 1 215 ?  -1.600   7.774   8.955 1.000 96.180 ? 215 MET A SD  1 
ATOM 1650 C CE  ? MET A 1 215 ?   0.036   8.553   8.853 1.000 96.180 ? 215 MET A CE  1 
ATOM 1651 N N   ? ARG A 1 216 ?  -3.167  13.264  10.803 1.000 92.790 ? 216 ARG A N   1 
ATOM 1652 C CA  ? ARG A 1 216 ?  -3.283  14.128  11.973 1.000 92.790 ? 216 ARG A CA  1 
ATOM 1653 C C   ? ARG A 1 216 ?  -4.563  14.954  11.918 1.000 92.790 ? 216 ARG A C   1 
ATOM 1654 C CB  ? ARG A 1 216 ?  -2.068  15.052  12.082 1.000 92.790 ? 216 ARG A CB  1 
ATOM 1655 O O   ? ARG A 1 216 ?  -5.179  15.224  12.952 1.000 92.790 ? 216 ARG A O   1 
ATOM 1656 C CG  ? ARG A 1 216 ?  -0.808  14.358  12.575 1.000 92.790 ? 216 ARG A CG  1 
ATOM 1657 C CD  ? ARG A 1 216 ?   0.271  15.358  12.966 1.000 92.790 ? 216 ARG A CD  1 
ATOM 1658 N NE  ? ARG A 1 216 ?   0.756  16.107  11.810 1.000 92.790 ? 216 ARG A NE  1 
ATOM 1659 N NH1 ? ARG A 1 216 ?   2.808  15.048  11.725 1.000 92.790 ? 216 ARG A NH1 1 
ATOM 1660 N NH2 ? ARG A 1 216 ?   2.290  16.678  10.198 1.000 92.790 ? 216 ARG A NH2 1 
ATOM 1661 C CZ  ? ARG A 1 216 ?   1.950  15.942  11.247 1.000 92.790 ? 216 ARG A CZ  1 
ATOM 1662 N N   ? GLY A 1 217 ?  -4.994  15.314  10.725 1.000 82.740 ? 217 GLY A N   1 
ATOM 1663 C CA  ? GLY A 1 217 ?  -6.126  16.191  10.475 1.000 82.740 ? 217 GLY A CA  1 
ATOM 1664 C C   ? GLY A 1 217 ?  -7.442  15.446  10.352 1.000 82.740 ? 217 GLY A C   1 
ATOM 1665 O O   ? GLY A 1 217 ?  -8.512  16.057  10.381 1.000 82.740 ? 217 GLY A O   1 
ATOM 1666 N N   ? ALA A 1 218 ?  -7.456  14.218  10.197 1.000 80.070 ? 218 ALA A N   1 
ATOM 1667 C CA  ? ALA A 1 218 ?  -8.624  13.357  10.030 1.000 80.070 ? 218 ALA A CA  1 
ATOM 1668 C C   ? ALA A 1 218 ?  -9.163  12.896  11.382 1.000 80.070 ? 218 ALA A C   1 
ATOM 1669 C CB  ? ALA A 1 218 ?  -8.278  12.152   9.159 1.000 80.070 ? 218 ALA A CB  1 
ATOM 1670 O O   ? ALA A 1 218 ?  -8.424  12.849  12.368 1.000 80.070 ? 218 ALA A O   1 
# 
loop_
_struct_sheet_range.sheet_id 
_struct_sheet_range.id 
_struct_sheet_range.beg_label_comp_id 
_struct_sheet_range.beg_label_asym_id 
_struct_sheet_range.beg_label_seq_id 
_struct_sheet_range.pdbx_beg_PDB_ins_code 
_struct_sheet_range.end_label_comp_id 
_struct_sheet_range.end_label_asym_id 
_struct_sheet_range.end_label_seq_id 
_struct_sheet_range.pdbx_end_PDB_ins_code 
_struct_sheet_range.beg_auth_comp_id 
_struct_sheet_range.beg_auth_asym_id 
_struct_sheet_range.beg_auth_seq_id 
_struct_sheet_range.end_auth_comp_id 
_struct_sheet_range.end_auth_asym_id 
_struct_sheet_range.end_auth_seq_id 
A A ILE A   2 ? ILE A   3 ? ILE A 2   ILE A 3   
A B ASP A 170 ? SER A 171 ? ASP A 170 SER A 171 
B C LYS A   6 ? GLU A   7 ? LYS A 6   GLU A 7   
B D ALA A 105 ? ALA A 105 ? ALA A 105 ALA A 105 
B E VAL A 116 ? GLY A 121 ? VAL A 116 GLY A 121 
B F GLN A 137 ? VAL A 143 ? GLN A 137 VAL A 143 
B G MET A 159 ? ALA A 162 ? MET A 159 ALA A 162 
B H PRO A 179 ? CYS A 182 ? PRO A 179 CYS A 182 
B I LYS A 185 ? TRP A 192 ? LYS A 185 TRP A 192 
B J GLY A 199 ? ARG A 203 ? GLY A 199 ARG A 203 
C K MET A  16 ? MET A  21 ? MET A 16  MET A 21  
C L TYR A  25 ? ALA A  33 ? TYR A 25  ALA A 33  
C M PHE A  36 ? THR A  39 ? PHE A 36  THR A 39  
C N ILE A  47 ? LEU A  51 ? ILE A 47  LEU A 51  
C O GLN A  64 ? PRO A  73 ? GLN A 64  PRO A 73  
C P MET A  87 ? LEU A  91 ? MET A 87  LEU A 91  
D Q ASN A  55 ? ASN A  55 ? ASN A 55  ASN A 55  
D R ALA A 135 ? ALA A 135 ? ALA A 135 ALA A 135 
E S CYS A 124 ? CYS A 124 ? CYS A 124 CYS A 124 
E T ALA A 132 ? ALA A 132 ? ALA A 132 ALA A 132 
F U LEU A 164 ? LEU A 164 ? LEU A 164 LEU A 164 
F V LYS A 169 ? LYS A 169 ? LYS A 169 LYS A 169 
# 
loop_
_struct_conf.id 
_struct_conf.conf_type_id 
_struct_conf.beg_label_comp_id 
_struct_conf.beg_label_asym_id 
_struct_conf.beg_label_seq_id 
_struct_conf.pdbx_beg_PDB_ins_code 
_struct_conf.end_label_comp_id 
_struct_conf.end_label_asym_id 
_struct_conf.end_label_seq_id 
_struct_conf.pdbx_end_PDB_ins_code 
_struct_conf.beg_auth_comp_id 
_struct_conf.beg_auth_asym_id 
_struct_conf.beg_auth_seq_id 
_struct_conf.end_auth_comp_id 
_struct_conf.end_auth_asym_id 
_struct_conf.end_auth_seq_id 
STRN1         STRN         ILE A   2 ? ILE A   3 ? ILE A 2   ILE A 3   
TURN_TY1_P1   TURN_TY1_P   GLY A   4 ? GLY A   4 ? GLY A 4   GLY A 4   
STRN2         STRN         LYS A   6 ? GLU A   7 ? LYS A 6   GLU A 7   
HELX_LH_PP_P1 HELX_LH_PP_P ALA A   8 ? LYS A   9 ? ALA A 8   LYS A 9   
TURN_TY1_P2   TURN_TY1_P   PRO A  10 ? HIS A  11 ? PRO A 10  HIS A 11  
BEND1         BEND         SER A  12 ? SER A  12 ? SER A 12  SER A 12  
TURN_TY1_P3   TURN_TY1_P   PRO A  14 ? TYR A  15 ? PRO A 14  TYR A 15  
STRN3         STRN         MET A  16 ? MET A  21 ? MET A 16  MET A 21  
TURN_TY1_P4   TURN_TY1_P   ASN A  22 ? HIS A  24 ? ASN A 22  HIS A 24  
STRN4         STRN         TYR A  25 ? ALA A  33 ? TYR A 25  ALA A 33  
TURN_TY1_P5   TURN_TY1_P   LYS A  34 ? ASN A  35 ? LYS A 34  ASN A 35  
STRN5         STRN         PHE A  36 ? THR A  39 ? PHE A 36  THR A 39  
TURN_TY1_P6   TURN_TY1_P   ALA A  41 ? HIS A  42 ? ALA A 41  HIS A 42  
BEND2         BEND         GLY A  45 ? GLU A  46 ? GLY A 45  GLU A 46  
STRN6         STRN         ILE A  47 ? LEU A  51 ? ILE A 47  LEU A 51  
BEND3         BEND         GLY A  52 ? GLY A  52 ? GLY A 52  GLY A 52  
BEND4         BEND         HIS A  54 ? HIS A  54 ? HIS A 54  HIS A 54  
STRN7         STRN         ASN A  55 ? ASN A  55 ? ASN A 55  ASN A 55  
TURN_TY1_P7   TURN_TY1_P   ILE A  56 ? ARG A  57 ? ILE A 56  ARG A 57  
BEND5         BEND         LYS A  58 ? LYS A  58 ? LYS A 58  LYS A 58  
TURN_TY1_P8   TURN_TY1_P   PRO A  61 ? SER A  62 ? PRO A 61  SER A 62  
STRN8         STRN         GLN A  64 ? PRO A  73 ? GLN A 64  PRO A 73  
TURN_TY1_P9   TURN_TY1_P   PRO A  75 ? GLN A  76 ? PRO A 75  GLN A 76  
TURN_TY1_P10  TURN_TY1_P   ARG A  79 ? THR A  81 ? ARG A 79  THR A 81  
TURN_TY1_P11  TURN_TY1_P   ASN A  83 ? ASN A  84 ? ASN A 83  ASN A 84  
STRN9         STRN         MET A  87 ? LEU A  91 ? MET A 87  LEU A 91  
BEND6         BEND         ALA A  92 ? GLU A  93 ? ALA A 92  GLU A 93  
BEND7         BEND         ASP A  98 ? TRP A 100 ? ASP A 98  TRP A 100 
STRN10        STRN         ALA A 105 ? ALA A 105 ? ALA A 105 ALA A 105 
HELX_LH_PP_P2 HELX_LH_PP_P LEU A 106 ? PRO A 107 ? LEU A 106 PRO A 107 
BEND8         BEND         CYS A 108 ? GLU A 109 ? CYS A 108 GLU A 109 
HELX_LH_PP_P3 HELX_LH_PP_P GLU A 110 ? GLU A 112 ? GLU A 110 GLU A 112 
TURN_TY1_P12  TURN_TY1_P   PRO A 113 ? GLY A 114 ? PRO A 113 GLY A 114 
STRN11        STRN         VAL A 116 ? GLY A 121 ? VAL A 116 GLY A 121 
BEND9         BEND         GLY A 123 ? GLY A 123 ? GLY A 123 GLY A 123 
STRN12        STRN         CYS A 124 ? CYS A 124 ? CYS A 124 CYS A 124 
BEND10        BEND         THR A 125 ? ILE A 126 ? THR A 125 ILE A 126 
TURN_TY1_P13  TURN_TY1_P   ALA A 127 ? THR A 128 ? ALA A 127 THR A 128 
STRN13        STRN         ALA A 132 ? ALA A 132 ? ALA A 132 ALA A 132 
BEND11        BEND         SER A 134 ? SER A 134 ? SER A 134 SER A 134 
STRN14        STRN         ALA A 135 ? ALA A 135 ? ALA A 135 ALA A 135 
STRN15        STRN         GLN A 137 ? GLU A 142 ? GLN A 137 GLU A 142 
STRN16        STRN         VAL A 143 ? VAL A 143 ? VAL A 143 VAL A 143 
HELX_LH_PP_P4 HELX_LH_PP_P LEU A 144 ? ALA A 145 ? LEU A 144 ALA A 145 
HELX_RH_3T_P1 HELX_RH_3T_P ASP A 146 ? GLU A 148 ? ASP A 146 GLU A 148 
TURN_TY1_P14  TURN_TY1_P   ARG A 152 ? ASN A 153 ? ARG A 152 ASN A 153 
TURN_TY1_P15  TURN_TY1_P   SER A 156 ? THR A 158 ? SER A 156 THR A 158 
STRN17        STRN         MET A 159 ? ALA A 162 ? MET A 159 ALA A 162 
STRN18        STRN         LEU A 164 ? LEU A 164 ? LEU A 164 LEU A 164 
TURN_TY1_P16  TURN_TY1_P   PRO A 165 ? GLY A 168 ? PRO A 165 GLY A 168 
STRN19        STRN         LYS A 169 ? LYS A 169 ? LYS A 169 LYS A 169 
STRN20        STRN         ASP A 170 ? SER A 171 ? ASP A 170 SER A 171 
TURN_TY1_P17  TURN_TY1_P   LYS A 173 ? GLY A 174 ? LYS A 173 GLY A 174 
TURN_TY1_P18  TURN_TY1_P   SER A 176 ? GLY A 177 ? SER A 176 GLY A 177 
STRN21        STRN         PRO A 179 ? CYS A 182 ? PRO A 179 CYS A 182 
TURN_TY1_P19  TURN_TY1_P   GLY A 183 ? ALA A 184 ? GLY A 183 ALA A 184 
STRN22        STRN         LYS A 185 ? TRP A 192 ? LYS A 185 TRP A 192 
BEND12        BEND         ASP A 195 ? PRO A 197 ? ASP A 195 PRO A 197 
HELX_LH_PP_P5 HELX_LH_PP_P PRO A 198 ? PRO A 198 ? PRO A 198 PRO A 198 
STRN23        STRN         GLY A 199 ? ARG A 203 ? GLY A 199 ARG A 203 
HELX_RH_3T_P2 HELX_RH_3T_P VAL A 204 ? TYR A 207 ? VAL A 204 TYR A 207 
HELX_RH_AL_P1 HELX_RH_AL_P ASN A 208 ? GLY A 217 ? ASN A 208 GLY A 217 
# 
